# Supplementary material for: MALDI-TOF MS typing enables the classification of brewing yeasts of the genus Saccharomyces to major beer styles
Source: PLoS One. 2017 Aug 9;12(8):e0181694. doi: 10.1371/journal.pone.0181694 (PMC5549903; doi:10.1371/journal.pone.0181694)
Supplement: S14 File — The directory includes 90 raw files and was zipped to “.zip”; the folder has three strains with 30 spectra per strain; S1 Text explains the raw files with an example and Table 1 represents the yeast strains used within the experiment. (ZIP) [file pone.0181694.s017.zip › 40-42/30636-508-OG-Ale-Ale-YPG-18h-E-E_2015-10-22__0_E7_1.dat]

1999.81 8969
2000.23 8997
2000.65 9372
2001.07 9690
2001.50 9684
2001.92 9307
2002.34 9126
2002.76 9385
2003.18 9436
2003.60 9526
2004.03 9611
2004.45 9349
2004.87 9611
2005.29 9518
2005.71 9570
2006.14 9646
2006.56 9501
2006.98 9501
2007.40 9520
2007.83 9147
2008.25 9393
2008.67 9280
2009.09 9546
2009.52 9725
2009.94 9562
2010.36 9260
2010.78 9322
2011.21 8845
2011.63 8918
2012.05 8960
2012.48 8797
2012.90 8256
2013.32 8124
2013.74 8299
2014.17 8289
2014.59 8041
2015.01 7980
2015.44 8380
2015.86 8557
2016.28 8282
2016.71 8406
2017.13 8959
2017.55 9294
2017.98 9549
2018.40 9192
2018.82 9459
2019.25 9568
2019.67 9741
2020.09 9657
2020.52 9696
2020.94 9478
2021.37 9420
2021.79 9230
2022.21 8978
2022.64 8983
2023.06 8687
2023.48 8704
2023.91 8889
2024.33 8526
2024.76 8486
2025.18 8576
2025.61 8290
2026.03 8455
2026.45 8277
2026.88 8410
2027.30 8208
2027.73 8097
2028.15 8176
2028.58 8170
2029.00 8253
2029.43 8170
2029.85 8221
2030.28 8435
2030.70 8206
2031.12 8218
2031.55 8179
2031.97 8691
2032.40 8972
2032.82 8971
2033.25 9288
2033.67 9499
2034.10 9104
2034.52 9461
2034.95 9549
2035.38 9360
2035.80 9334
2036.23 9012
2036.65 8839
2037.08 8664
2037.50 8700
2037.93 8789
2038.35 8766
2038.78 9126
2039.20 8919
2039.63 9049
2040.06 8888
2040.48 9071
2040.91 9050
2041.33 9171
2041.76 9053
2042.19 8962
2042.61 8640
2043.04 8665
2043.46 8409
2043.89 8570
2044.32 8453
2044.74 8414
2045.17 8683
2045.59 8760
2046.02 8906
2046.45 9022
2046.87 9109
2047.30 9042
2047.73 8828
2048.15 9055
2048.58 9331
2049.01 9226
2049.43 9159
2049.86 9237
2050.29 9138
2050.71 8884
2051.14 8791
2051.57 8644
2051.99 8431
2052.42 8343
2052.85 8589
2053.28 8791
2053.70 8760
2054.13 8665
2054.56 8993
2054.99 8870
2055.41 8632
2055.84 8591
2056.27 8735
2056.69 8479
2057.12 8401
2057.55 8474
2057.98 8658
2058.41 8754
2058.83 8411
2059.26 8371
2059.69 8359
2060.12 8326
2060.54 8517
2060.97 8536
2061.40 8657
2061.83 8790
2062.26 8954
2062.68 9386
2063.11 9526
2063.54 9550
2063.97 9910
2064.40 10578
2064.83 10774
2065.25 10947
2065.68 10958
2066.11 11165
2066.54 10598
2066.97 10552
2067.40 10164
2067.82 10094
2068.25 10005
2068.68 9653
2069.11 9354
2069.54 9277
2069.97 8755
2070.40 8465
2070.83 8677
2071.26 8429
2071.68 8073
2072.11 8124
2072.54 8288
2072.97 8640
2073.40 8584
2073.83 8860
2074.26 8786
2074.69 8972
2075.12 9148
2075.55 9664
2075.98 9548
2076.41 9661
2076.84 9623
2077.27 9310
2077.70 9576
2078.13 9319
2078.55 9089
2078.98 9140
2079.41 9037
2079.84 9033
2080.27 8926
2080.70 8972
2081.13 8866
2081.56 8917
2081.99 8935
2082.42 8638
2082.85 8751
2083.29 8636
2083.72 8399
2084.15 8490
2084.58 8409
2085.01 8515
2085.44 8439
2085.87 8205
2086.30 8579
2086.73 8757
2087.16 8354
2087.59 8379
2088.02 8861
2088.45 8975
2088.88 8897
2089.31 8977
2089.74 8799
2090.17 9221
2090.61 9428
2091.04 9722
2091.47 9674
2091.90 10252
2092.33 10145
2092.76 9748
2093.19 9512
2093.62 9425
2094.06 9220
2094.49 9199
2094.92 8963
2095.35 8676
2095.78 8418
2096.21 8712
2096.64 8629
2097.08 8572
2097.51 8424
2097.94 8030
2098.37 8111
2098.80 8086
2099.24 8132
2099.67 7927
2100.10 7883
2100.53 8072
2100.96 8159
2101.40 8002
2101.83 7806
2102.26 7922
2102.69 8237
2103.12 8309
2103.56 8161
2103.99 8289
2104.42 8383
2104.85 8712
2105.29 8749
2105.72 8322
2106.15 8643
2106.58 9358
2107.02 8903
2107.45 8756
2107.88 9146
2108.31 8868
2108.75 8797
2109.18 8794
2109.61 8727
2110.05 8409
2110.48 8871
2110.91 8734
2111.35 8386
2111.78 8254
2112.21 8356
2112.65 8468
2113.08 8113
2113.51 7992
2113.95 8124
2114.38 8049
2114.81 7820
2115.25 7602
2115.68 7747
2116.11 7548
2116.55 7403
2116.98 7690
2117.41 7553
2117.85 7724
2118.28 7772
2118.72 7890
2119.15 7975
2119.58 7982
2120.02 8067
2120.45 8236
2120.89 8047
2121.32 8122
2121.75 8089
2122.19 8382
2122.62 8535
2123.06 8394
2123.49 8229
2123.93 8436
2124.36 8255
2124.79 8384
2125.23 8236
2125.66 8003
2126.10 8112
2126.53 8167
2126.97 7874
2127.40 8001
2127.84 8032
2128.27 7868
2128.71 7756
2129.14 8420
2129.58 8158
2130.01 8172
2130.45 8335
2130.88 8655
2131.32 8421
2131.75 8152
2132.19 8279
2132.62 8576
2133.06 8727
2133.49 8648
2133.93 8699
2134.37 8770
2134.80 8905
2135.24 9129
2135.67 9382
2136.11 9319
2136.54 9426
2136.98 9432
2137.41 9868
2137.85 9504
2138.29 9303
2138.72 9054
2139.16 8828
2139.59 8713
2140.03 8524
2140.47 8663
2140.90 8247
2141.34 8220
2141.78 8468
2142.21 8257
2142.65 7931
2143.08 7982
2143.52 7803
2143.96 7755
2144.39 7986
2144.83 7881
2145.27 7894
2145.70 7737
2146.14 7923
2146.58 7702
2147.01 7665
2147.45 7669
2147.89 8007
2148.32 8032
2148.76 8378
2149.20 8620
2149.64 8617
2150.07 8632
2150.51 8889
2150.95 9266
2151.38 8841
2151.82 8915
2152.26 9169
2152.70 8766
2153.13 8894
2153.57 8720
2154.01 8456
2154.45 8446
2154.88 8383
2155.32 8170
2155.76 8113
2156.20 8111
2156.63 8027
2157.07 8080
2157.51 8225
2157.95 8093
2158.39 7842
2158.82 8062
2159.26 8151
2159.70 8037
2160.14 8068
2160.58 8160
2161.01 8075
2161.45 8349
2161.89 8506
2162.33 8460
2162.77 8321
2163.21 8124
2163.64 8359
2164.08 8623
2164.52 8489
2164.96 8519
2165.40 8108
2165.84 7932
2166.28 8299
2166.71 8297
2167.15 8264
2167.59 8145
2168.03 8231
2168.47 8327
2168.91 8239
2169.35 8107
2169.79 8198
2170.23 8541
2170.67 8511
2171.10 8756
2171.54 8214
2171.98 8280
2172.42 8498
2172.86 8553
2173.30 8524
2173.74 8493
2174.18 8391
2174.62 8614
2175.06 8477
2175.50 8124
2175.94 8482
2176.38 8444
2176.82 8298
2177.26 8347
2177.70 8214
2178.14 8372
2178.58 8550
2179.02 8456
2179.46 8240
2179.90 8340
2180.34 8414
2180.78 8411
2181.22 8359
2181.66 8299
2182.10 8469
2182.54 8239
2182.98 8105
2183.42 8246
2183.86 7917
2184.30 8004
2184.74 7617
2185.18 7703
2185.62 7793
2186.06 7884
2186.51 8030
2186.95 8135
2187.39 8129
2187.83 8304
2188.27 8455
2188.71 8481
2189.15 8640
2189.59 8763
2190.03 8703
2190.47 8745
2190.92 8942
2191.36 8750
2191.80 8430
2192.24 8880
2192.68 8609
2193.12 8714
2193.56 8638
2194.01 8322
2194.45 8484
2194.89 8556
2195.33 8936
2195.77 8849
2196.21 8671
2196.66 8668
2197.10 9123
2197.54 8893
2197.98 8516
2198.42 8540
2198.87 8196
2199.31 7974
2199.75 7765
2200.19 7720
2200.63 7882
2201.08 8062
2201.52 7980
2201.96 8382
2202.40 8242
2202.85 8338
2203.29 8757
2203.73 8778
2204.17 8730
2204.62 8784
2205.06 8886
2205.50 8767
2205.94 9069
2206.39 8972
2206.83 8811
2207.27 8958
2207.71 8787
2208.16 9019
2208.60 9088
2209.04 8912
2209.49 8549
2209.93 8750
2210.37 8750
2210.82 8737
2211.26 8768
2211.70 8463
2212.15 8298
2212.59 8550
2213.03 8612
2213.48 8435
2213.92 8355
2214.36 8208
2214.81 8276
2215.25 8220
2215.69 8007
2216.14 7884
2216.58 7924
2217.03 7984
2217.47 7926
2217.91 7690
2218.36 7834
2218.80 7998
2219.25 7919
2219.69 8145
2220.13 7887
2220.58 7951
2221.02 7805
2221.47 7971
2221.91 8102
2222.36 8443
2222.80 8398
2223.24 8183
2223.69 8269
2224.13 8468
2224.58 8249
2225.02 8456
2225.47 8672
2225.91 8231
2226.36 8658
2226.80 8601
2227.25 8675
2227.69 8729
2228.14 8736
2228.58 8836
2229.03 8831
2229.47 8770
2229.92 9091
2230.36 9318
2230.81 9412
2231.25 9332
2231.70 9537
2232.14 9696
2232.59 9652
2233.03 9490
2233.48 9710
2233.93 9521
2234.37 9455
2234.82 9245
2235.26 8889
2235.71 9125
2236.15 9216
2236.60 9112
2237.05 8772
2237.49 8673
2237.94 8553
2238.38 8518
2238.83 8494
2239.28 8338
2239.72 8136
2240.17 7958
2240.61 8000
2241.06 8193
2241.51 7898
2241.95 7602
2242.40 8139
2242.85 7902
2243.29 7913
2243.74 7885
2244.19 7693
2244.63 7522
2245.08 7482
2245.52 7783
2245.97 7614
2246.42 7833
2246.87 7832
2247.31 7658
2247.76 7547
2248.21 7783
2248.65 8032
2249.10 7799
2249.55 7566
2249.99 7733
2250.44 7664
2250.89 7940
2251.34 7874
2251.78 7895
2252.23 7893
2252.68 7747
2253.13 7963
2253.57 7964
2254.02 8102
2254.47 7659
2254.92 7389
2255.36 7246
2255.81 7211
2256.26 7192
2256.71 7462
2257.15 7632
2257.60 7722
2258.05 7459
2258.50 7641
2258.95 7510
2259.39 7777
2259.84 7921
2260.29 8127
2260.74 8175
2261.19 8668
2261.64 8709
2262.08 8419
2262.53 8384
2262.98 8579
2263.43 8842
2263.88 8911
2264.33 9241
2264.77 9045
2265.22 8549
2265.67 8201
2266.12 8365
2266.57 8472
2267.02 8723
2267.47 8383
2267.92 8467
2268.37 8724
2268.81 8764
2269.26 8308
2269.71 8561
2270.16 8670
2270.61 8387
2271.06 8457
2271.51 8632
2271.96 8778
2272.41 8751
2272.86 8545
2273.31 8514
2273.76 8595
2274.21 8633
2274.66 8424
2275.11 8737
2275.55 8834
2276.00 8381
2276.45 8297
2276.90 8174
2277.35 8018
2277.80 8133
2278.25 8131
2278.70 8246
2279.15 7985
2279.60 7801
2280.05 7783
2280.50 7655
2280.95 7779
2281.40 7931
2281.85 8204
2282.31 7870
2282.76 7947
2283.21 7832
2283.66 7642
2284.11 7790
2284.56 8035
2285.01 7982
2285.46 7936
2285.91 7790
2286.36 8001
2286.81 8409
2287.26 8399
2287.71 8751
2288.16 9522
2288.61 10051
2289.07 10207
2289.52 10800
2289.97 11832
2290.42 12734
2290.87 13373
2291.32 13781
2291.77 13861
2292.22 13562
2292.68 13209
2293.13 13307
2293.58 12800
2294.03 12353
2294.48 11896
2294.93 11410
2295.38 10611
2295.84 10093
2296.29 9698
2296.74 9769
2297.19 9271
2297.64 8632
2298.10 8728
2298.55 8637
2299.00 8321
2299.45 8470
2299.90 8135
2300.36 8237
2300.81 7716
2301.26 7963
2301.71 7729
2302.16 7732
2302.62 7818
2303.07 7743
2303.52 7543
2303.97 7450
2304.43 7606
2304.88 7901
2305.33 7572
2305.78 7559
2306.24 7838
2306.69 7853
2307.14 8000
2307.60 8393
2308.05 8382
2308.50 8732
2308.95 9181
2309.41 9366
2309.86 9131
2310.31 9461
2310.77 9977
2311.22 9552
2311.67 9466
2312.13 9341
2312.58 9531
2313.03 9273
2313.49 9138
2313.94 8584
2314.39 8142
2314.85 8325
2315.30 8286
2315.75 8297
2316.21 8101
2316.66 8204
2317.11 8104
2317.57 8261
2318.02 8056
2318.48 8420
2318.93 8452
2319.38 8647
2319.84 8608
2320.29 8566
2320.75 8708
2321.20 8644
2321.66 8665
2322.11 8520
2322.56 8494
2323.02 8415
2323.47 8520
2323.93 8114
2324.38 8240
2324.84 8307
2325.29 8458
2325.74 8418
2326.20 8687
2326.65 8630
2327.11 8676
2327.56 8786
2328.02 8832
2328.47 9161
2328.93 8951
2329.38 8981
2329.84 9374
2330.29 9442
2330.75 9779
2331.20 9705
2331.66 9611
2332.11 9509
2332.57 8877
2333.02 9126
2333.48 8884
2333.94 8550
2334.39 8439
2334.85 8502
2335.30 8508
2335.76 8454
2336.21 8477
2336.67 8716
2337.12 8612
2337.58 8448
2338.04 8636
2338.49 8127
2338.95 8239
2339.40 8434
2339.86 8624
2340.32 8268
2340.77 8451
2341.23 8813
2341.68 8422
2342.14 8058
2342.60 8336
2343.05 8194
2343.51 8122
2343.97 8077
2344.42 8185
2344.88 8388
2345.34 8347
2345.79 8338
2346.25 8470
2346.71 8591
2347.16 8505
2347.62 8567
2348.08 8738
2348.53 8917
2348.99 8409
2349.45 8558
2349.90 8489
2350.36 8610
2350.82 8459
2351.27 8344
2351.73 8116
2352.19 8134
2352.65 8149
2353.10 8066
2353.56 8179
2354.02 7964
2354.48 7939
2354.93 8246
2355.39 8241
2355.85 8335
2356.31 8155
2356.76 8062
2357.22 8131
2357.68 8180
2358.14 8128
2358.59 8078
2359.05 8089
2359.51 8159
2359.97 8325
2360.43 8334
2360.88 8293
2361.34 8356
2361.80 8380
2362.26 8197
2362.72 8249
2363.17 8400
2363.63 8364
2364.09 8547
2364.55 8570
2365.01 8890
2365.47 8960
2365.92 8656
2366.38 8264
2366.84 8540
2367.30 8961
2367.76 8787
2368.22 8648
2368.68 8727
2369.14 8674
2369.59 8385
2370.05 8273
2370.51 8646
2370.97 8659
2371.43 8347
2371.89 8346
2372.35 8575
2372.81 8816
2373.27 9011
2373.73 9103
2374.19 9224
2374.65 9536
2375.10 9668
2375.56 10018
2376.02 9891
2376.48 10023
2376.94 9888
2377.40 9887
2377.86 10024
2378.32 9886
2378.78 10113
2379.24 9939
2379.70 9690
2380.16 9739
2380.62 9637
2381.08 9375
2381.54 9237
2382.00 8965
2382.46 9030
2382.92 9238
2383.38 8638
2383.84 8592
2384.30 8504
2384.76 8567
2385.22 8327
2385.68 8139
2386.14 8083
2386.60 7959
2387.07 8059
2387.53 8194
2387.99 8008
2388.45 7964
2388.91 8238
2389.37 8390
2389.83 8431
2390.29 8391
2390.75 8591
2391.21 8891
2391.67 8930
2392.13 8987
2392.60 8807
2393.06 8785
2393.52 9014
2393.98 8642
2394.44 8277
2394.90 8337
2395.36 8054
2395.82 8008
2396.29 8014
2396.75 7985
2397.21 7898
2397.67 7859
2398.13 7755
2398.59 7652
2399.06 7725
2399.52 7670
2399.98 7700
2400.44 7600
2400.90 7495
2401.37 7677
2401.83 7953
2402.29 7510
2402.75 7614
2403.21 7497
2403.68 7668
2404.14 7928
2404.60 7763
2405.06 7839
2405.52 8076
2405.99 7880
2406.45 7944
2406.91 8202
2407.37 8133
2407.84 7940
2408.30 8031
2408.76 8274
2409.22 8122
2409.69 7960
2410.15 7952
2410.61 8235
2411.08 8141
2411.54 8053
2412.00 7838
2412.47 7686
2412.93 7782
2413.39 7507
2413.85 7888
2414.32 8149
2414.78 8194
2415.24 8278
2415.71 8253
2416.17 8420
2416.63 8669
2417.10 8854
2417.56 9365
2418.02 9299
2418.49 9820
2418.95 9808
2419.42 9528
2419.88 9842
2420.34 9612
2420.81 9549
2421.27 9614
2421.73 9527
2422.20 9206
2422.66 8948
2423.13 8953
2423.59 8665
2424.06 8555
2424.52 8528
2424.98 8350
2425.45 8016
2425.91 8398
2426.38 8302
2426.84 8021
2427.31 8145
2427.77 8092
2428.23 8097
2428.70 8021
2429.16 8213
2429.63 8308
2430.09 8622
2430.56 8153
2431.02 8296
2431.49 8581
2431.95 8332
2432.42 8147
2432.88 8230
2433.35 8556
2433.81 8556
2434.28 8688
2434.74 8584
2435.21 8563
2435.67 8250
2436.14 8396
2436.60 8267
2437.07 8237
2437.53 8258
2438.00 8174
2438.47 8256
2438.93 8212
2439.40 8541
2439.86 8901
2440.33 9079
2440.79 9042
2441.26 8823
2441.73 9246
2442.19 8900
2442.66 8754
2443.12 9012
2443.59 8707
2444.05 8318
2444.52 8475
2444.99 8716
2445.45 8305
2445.92 8090
2446.39 8413
2446.85 8119
2447.32 7880
2447.78 7898
2448.25 7869
2448.72 7484
2449.18 7703
2449.65 7838
2450.12 7759
2450.58 7747
2451.05 7898
2451.52 8029
2451.98 8009
2452.45 7875
2452.92 7553
2453.39 7600
2453.85 7630
2454.32 7589
2454.79 7671
2455.25 7824
2455.72 7784
2456.19 7746
2456.65 7563
2457.12 7585
2457.59 7709
2458.06 7617
2458.52 7701
2458.99 7437
2459.46 7482
2459.93 7342
2460.39 7764
2460.86 7431
2461.33 7580
2461.80 7628
2462.27 7418
2462.73 7671
2463.20 7909
2463.67 8093
2464.14 8006
2464.60 7996
2465.07 8129
2465.54 8184
2466.01 8018
2466.48 8346
2466.95 8406
2467.41 8341
2467.88 8308
2468.35 8635
2468.82 8679
2469.29 8398
2469.76 8322
2470.22 7940
2470.69 8009
2471.16 8110
2471.63 7809
2472.10 7629
2472.57 7465
2473.04 7526
2473.51 7189
2473.97 7362
2474.44 7355
2474.91 7414
2475.38 7380
2475.85 7576
2476.32 7619
2476.79 7207
2477.26 7411
2477.73 7387
2478.20 7801
2478.67 7815
2479.13 7592
2479.60 7682
2480.07 7447
2480.54 7532
2481.01 7249
2481.48 7512
2481.95 7296
2482.42 7299
2482.89 7308
2483.36 7436
2483.83 7466
2484.30 7374
2484.77 7450
2485.24 7505
2485.71 7457
2486.18 7448
2486.65 7622
2487.12 7690
2487.59 7826
2488.06 7739
2488.53 7779
2489.00 8019
2489.47 8075
2489.94 8046
2490.41 8011
2490.88 8197
2491.35 8270
2491.83 8209
2492.30 8665
2492.77 8493
2493.24 8625
2493.71 8942
2494.18 8887
2494.65 8948
2495.12 8933
2495.59 8842
2496.06 8950
2496.53 8745
2497.00 8657
2497.48 8289
2497.95 8500
2498.42 8161
2498.89 8053
2499.36 7983
2499.83 7809
2500.30 7858
2500.77 7622
2501.25 7435
2501.72 7314
2502.19 7262
2502.66 7239
2503.13 7642
2503.60 7863
2504.08 7768
2504.55 7858
2505.02 7954
2505.49 7778
2505.96 7996
2506.44 7941
2506.91 7666
2507.38 7824
2507.85 7899
2508.32 8064
2508.80 8205
2509.27 7928
2509.74 7981
2510.21 8244
2510.68 8157
2511.16 8201
2511.63 8344
2512.10 8404
2512.57 8568
2513.05 8552
2513.52 8439
2513.99 8574
2514.47 8195
2514.94 7956
2515.41 8063
2515.88 8095
2516.36 8118
2516.83 7937
2517.30 8308
2517.78 8308
2518.25 8350
2518.72 8200
2519.19 8126
2519.67 7825
2520.14 7983
2520.61 8191
2521.09 8120
2521.56 8123
2522.03 7897
2522.51 7838
2522.98 7732
2523.46 7707
2523.93 7842
2524.40 7601
2524.88 7624
2525.35 7539
2525.82 7777
2526.30 7905
2526.77 7961
2527.25 7701
2527.72 8118
2528.19 8219
2528.67 8050
2529.14 7690
2529.62 8108
2530.09 7943
2530.56 7970
2531.04 7958
2531.51 7776
2531.99 7682
2532.46 7649
2532.94 7598
2533.41 7553
2533.89 7469
2534.36 7576
2534.83 7859
2535.31 7835
2535.78 7894
2536.26 7947
2536.73 8002
2537.21 7799
2537.68 7821
2538.16 8081
2538.63 7722
2539.11 7966
2539.58 8110
2540.06 8129
2540.53 7933
2541.01 7957
2541.48 8157
2541.96 7884
2542.43 8063
2542.91 8037
2543.39 7914
2543.86 7844
2544.34 7850
2544.81 7865
2545.29 7657
2545.76 7453
2546.24 7718
2546.71 8334
2547.19 7972
2547.67 8108
2548.14 8162
2548.62 8106
2549.09 8118
2549.57 8207
2550.05 8615
2550.52 8403
2551.00 8215
2551.47 8226
2551.95 8191
2552.43 8206
2552.90 8537
2553.38 8602
2553.86 8704
2554.33 8486
2554.81 8649
2555.29 8436
2555.76 8666
2556.24 8664
2556.72 8664
2557.19 8601
2557.67 8381
2558.15 8182
2558.62 8187
2559.10 7778
2559.58 7470
2560.05 7568
2560.53 7904
2561.01 7690
2561.48 7580
2561.96 7713
2562.44 7732
2562.92 7765
2563.39 7943
2563.87 7831
2564.35 7811
2564.83 7943
2565.30 8000
2565.78 7842
2566.26 7888
2566.74 7679
2567.21 7843
2567.69 7705
2568.17 7565
2568.65 7404
2569.12 7378
2569.60 7368
2570.08 7167
2570.56 7225
2571.04 7165
2571.51 7275
2571.99 7409
2572.47 7465
2572.95 7282
2573.43 7360
2573.91 7330
2574.38 7130
2574.86 7148
2575.34 7112
2575.82 7007
2576.30 7187
2576.78 7324
2577.25 7040
2577.73 7065
2578.21 7442
2578.69 7512
2579.17 7245
2579.65 7043
2580.13 7391
2580.61 7623
2581.09 7535
2581.56 7327
2582.04 7453
2582.52 7466
2583.00 7171
2583.48 7494
2583.96 7653
2584.44 7519
2584.92 7509
2585.40 7306
2585.88 7369
2586.36 7636
2586.84 8008
2587.32 7705
2587.79 7594
2588.27 7425
2588.75 7644
2589.23 7543
2589.71 7593
2590.19 7251
2590.67 7633
2591.15 7758
2591.63 7459
2592.11 7803
2592.59 8060
2593.07 7901
2593.55 7722
2594.03 7651
2594.51 7913
2594.99 7907
2595.47 7973
2595.95 7910
2596.43 7945
2596.92 7784
2597.40 7453
2597.88 7347
2598.36 7459
2598.84 7314
2599.32 7412
2599.80 7138
2600.28 7413
2600.76 7333
2601.24 7572
2601.72 7442
2602.20 7113
2602.68 7091
2603.16 7104
2603.65 7039
2604.13 7226
2604.61 7513
2605.09 7127
2605.57 7131
2606.05 7157
2606.53 7265
2607.01 7167
2607.50 7335
2607.98 7387
2608.46 7180
2608.94 7381
2609.42 7741
2609.90 7458
2610.38 7444
2610.87 7484
2611.35 7580
2611.83 7401
2612.31 7425
2612.79 7411
2613.28 7511
2613.76 7617
2614.24 7564
2614.72 7587
2615.20 7768
2615.69 7506
2616.17 7848
2616.65 7774
2617.13 7760
2617.62 7395
2618.10 7644
2618.58 7704
2619.06 7634
2619.54 7658
2620.03 7579
2620.51 7567
2620.99 7603
2621.48 7305
2621.96 7309
2622.44 7383
2622.92 7451
2623.41 7410
2623.89 7247
2624.37 7155
2624.86 7331
2625.34 7272
2625.82 7340
2626.30 7518
2626.79 7402
2627.27 7515
2627.75 7481
2628.24 7614
2628.72 7599
2629.20 7644
2629.69 7511
2630.17 7682
2630.65 7773
2631.14 7854
2631.62 7958
2632.11 8239
2632.59 8412
2633.07 8235
2633.56 8384
2634.04 8557
2634.52 8616
2635.01 8612
2635.49 8515
2635.98 8376
2636.46 8360
2636.94 7879
2637.43 7844
2637.91 7588
2638.40 7526
2638.88 7744
2639.37 7733
2639.85 7560
2640.33 7529
2640.82 7626
2641.30 7601
2641.79 7867
2642.27 7891
2642.76 7895
2643.24 7645
2643.73 7631
2644.21 7677
2644.70 7718
2645.18 7724
2645.67 7332
2646.15 7595
2646.64 7408
2647.12 7506
2647.61 7538
2648.09 7404
2648.58 7527
2649.06 7249
2649.55 7520
2650.03 7584
2650.52 7689
2651.00 7643
2651.49 7530
2651.97 7556
2652.46 7662
2652.95 7841
2653.43 7385
2653.92 7350
2654.40 7327
2654.89 7396
2655.37 7808
2655.86 7721
2656.35 7667
2656.83 7507
2657.32 7558
2657.80 7643
2658.29 7394
2658.78 7401
2659.26 7294
2659.75 7340
2660.23 7192
2660.72 7271
2661.21 7344
2661.69 7382
2662.18 7360
2662.67 7258
2663.15 7187
2663.64 7359
2664.13 7397
2664.61 7274
2665.10 7237
2665.59 7375
2666.07 7586
2666.56 7288
2667.05 7040
2667.53 7229
2668.02 7168
2668.51 7382
2668.99 7428
2669.48 7411
2669.97 7377
2670.46 7400
2670.94 7556
2671.43 7439
2671.92 7790
2672.40 7885
2672.89 8390
2673.38 8428
2673.87 8674
2674.35 8730
2674.84 9121
2675.33 9669
2675.82 10041
2676.31 10125
2676.79 9654
2677.28 9542
2677.77 9465
2678.26 9217
2678.74 8875
2679.23 8621
2679.72 8305
2680.21 8115
2680.70 8095
2681.18 7963
2681.67 7550
2682.16 7774
2682.65 8008
2683.14 8021
2683.63 7877
2684.11 8020
2684.60 7959
2685.09 8144
2685.58 7816
2686.07 7906
2686.56 7923
2687.05 8196
2687.53 7715
2688.02 7551
2688.51 7639
2689.00 7589
2689.49 7508
2689.98 7550
2690.47 7407
2690.96 7466
2691.45 7533
2691.94 7485
2692.42 7263
2692.91 7466
2693.40 7579
2693.89 7497
2694.38 7054
2694.87 6633
2695.36 7277
2695.85 7191
2696.34 7126
2696.83 7187
2697.32 7303
2697.81 7111
2698.30 7087
2698.79 7171
2699.28 7802
2699.77 7626
2700.26 7597
2700.75 7455
2701.24 7741
2701.73 7913
2702.22 7981
2702.71 8243
2703.20 8086
2703.69 8228
2704.18 8315
2704.67 8036
2705.16 7787
2705.65 7842
2706.14 7769
2706.63 7689
2707.12 7841
2707.61 7571
2708.10 7600
2708.59 7483
2709.08 7235
2709.57 7180
2710.06 7226
2710.56 7229
2711.05 7302
2711.54 7252
2712.03 7325
2712.52 7387
2713.01 7451
2713.50 7416
2713.99 7502
2714.48 7728
2714.98 7418
2715.47 7409
2715.96 7035
2716.45 7031
2716.94 6845
2717.43 6835
2717.92 6646
2718.42 7047
2718.91 6866
2719.40 7103
2719.89 7052
2720.38 7194
2720.87 7064
2721.37 7635
2721.86 7748
2722.35 7741
2722.84 7944
2723.33 8329
2723.82 8314
2724.32 8181
2724.81 8358
2725.30 8474
2725.79 8066
2726.29 7807
2726.78 8078
2727.27 8029
2727.76 7610
2728.26 7389
2728.75 7127
2729.24 7386
2729.73 7456
2730.23 7480
2730.72 7499
2731.21 7593
2731.70 7485
2732.20 7841
2732.69 7677
2733.18 7763
2733.67 8124
2734.17 8056
2734.66 7906
2735.15 8095
2735.65 8151
2736.14 8085
2736.63 7971
2737.13 8053
2737.62 7970
2738.11 8304
2738.61 8282
2739.10 8128
2739.59 8413
2740.09 8516
2740.58 8403
2741.07 8414
2741.57 8082
2742.06 8006
2742.55 7964
2743.05 8018
2743.54 7760
2744.04 7776
2744.53 7656
2745.02 7433
2745.52 7689
2746.01 7458
2746.51 7094
2747.00 7188
2747.49 7187
2747.99 7153
2748.48 7167
2748.98 7214
2749.47 7134
2749.97 6887
2750.46 7203
2750.96 7191
2751.45 7049
2751.94 6785
2752.44 7010
2752.93 7183
2753.43 7372
2753.92 7582
2754.42 7341
2754.91 7412
2755.41 7644
2755.90 7691
2756.40 7635
2756.89 7542
2757.39 7867
2757.88 7608
2758.38 7440
2758.87 7479
2759.37 7612
2759.86 7797
2760.36 7834
2760.85 7633
2761.35 7746
2761.84 7605
2762.34 7682
2762.84 7455
2763.33 7667
2763.83 7633
2764.32 7486
2764.82 7622
2765.31 7679
2765.81 7713
2766.31 7545
2766.80 7716
2767.30 7431
2767.79 7503
2768.29 7605
2768.79 7746
2769.28 7612
2769.78 7665
2770.27 7749
2770.77 7880
2771.27 7944
2771.76 7886
2772.26 7803
2772.76 7959
2773.25 8088
2773.75 8114
2774.25 8281
2774.74 8490
2775.24 8674
2775.74 8772
2776.23 9083
2776.73 9473
2777.23 9514
2777.72 9590
2778.22 9659
2778.72 9720
2779.21 9512
2779.71 9079
2780.21 8874
2780.71 8493
2781.20 8363
2781.70 8074
2782.20 7848
2782.69 7809
2783.19 7692
2783.69 7556
2784.19 7413
2784.68 7392
2785.18 7582
2785.68 7334
2786.18 7592
2786.67 7503
2787.17 7253
2787.67 7463
2788.17 7390
2788.67 7179
2789.16 7064
2789.66 6872
2790.16 7012
2790.66 7330
2791.16 7109
2791.65 7226
2792.15 7159
2792.65 7396
2793.15 7524
2793.65 7175
2794.14 7455
2794.64 7446
2795.14 7258
2795.64 7579
2796.14 7625
2796.64 7668
2797.14 7949
2797.63 7838
2798.13 8016
2798.63 8026
2799.13 8176
2799.63 8134
2800.13 7998
2800.63 7932
2801.13 7625
2801.63 7387
2802.12 7164
2802.62 7250
2803.12 7438
2803.62 7233
2804.12 7230
2804.62 7306
2805.12 7388
2805.62 7671
2806.12 7826
2806.62 8063
2807.12 8462
2807.62 8703
2808.12 9178
2808.62 9300
2809.12 9128
2809.62 9387
2810.12 9676
2810.62 9442
2811.12 9448
2811.61 8999
2812.11 8942
2812.61 8616
2813.11 8326
2813.62 8351
2814.12 8127
2814.62 8007
2815.12 8012
2815.62 7736
2816.12 7694
2816.62 7583
2817.12 7601
2817.62 7613
2818.12 7666
2818.62 7524
2819.12 7086
2819.62 7051
2820.12 6894
2820.62 6979
2821.12 6827
2821.62 6963
2822.12 6799
2822.62 6954
2823.13 7286
2823.63 6996
2824.13 7043
2824.63 6987
2825.13 7061
2825.63 6983
2826.13 6768
2826.63 6891
2827.13 7000
2827.64 6950
2828.14 7080
2828.64 6965
2829.14 7180
2829.64 7179
2830.14 7170
2830.64 6972
2831.15 7024
2831.65 6964
2832.15 6984
2832.65 6871
2833.15 6812
2833.65 6895
2834.16 6909
2834.66 6969
2835.16 6985
2835.66 7160
2836.16 7246
2836.67 7458
2837.17 7707
2837.67 7913
2838.17 7891
2838.68 7946
2839.18 7752
2839.68 7796
2840.18 8278
2840.69 7899
2841.19 7645
2841.69 7482
2842.19 7355
2842.70 7214
2843.20 7229
2843.70 7074
2844.20 7108
2844.71 7182
2845.21 6907
2845.71 7171
2846.22 7155
2846.72 7511
2847.22 7615
2847.73 7620
2848.23 7959
2848.73 8036
2849.23 8015
2849.74 8401
2850.24 7722
2850.74 7928
2851.25 8034
2851.75 7754
2852.26 7268
2852.76 7401
2853.26 7450
2853.77 7298
2854.27 7011
2854.77 7020
2855.28 7105
2855.78 7134
2856.28 7306
2856.79 7229
2857.29 7205
2857.80 7029
2858.30 6931
2858.80 6973
2859.31 7323
2859.81 7328
2860.32 7189
2860.82 7413
2861.33 7424
2861.83 7101
2862.33 7324
2862.84 7586
2863.34 7350
2863.85 7172
2864.35 7277
2864.86 7242
2865.36 7183
2865.87 6934
2866.37 6766
2866.88 6831
2867.38 6856
2867.89 6760
2868.39 6912
2868.90 6983
2869.40 6845
2869.91 6728
2870.41 6911
2870.92 7032
2871.42 7253
2871.93 7581
2872.43 7447
2872.94 7457
2873.44 7627
2873.95 7769
2874.45 7816
2874.96 7808
2875.46 7763
2875.97 7854
2876.48 7670
2876.98 7565
2877.49 8097
2877.99 7473
2878.50 7751
2879.00 7635
2879.51 7407
2880.02 7502
2880.52 7665
2881.03 7429
2881.53 7477
2882.04 7215
2882.55 7467
2883.05 7427
2883.56 7542
2884.07 7546
2884.57 7755
2885.08 7417
2885.59 7482
2886.09 7440
2886.60 7458
2887.10 7515
2887.61 7595
2888.12 7549
2888.62 7500
2889.13 7671
2889.64 7687
2890.15 7833
2890.65 7498
2891.16 7390
2891.67 7369
2892.17 7465
2892.68 7500
2893.19 7665
2893.69 7719
2894.20 7600
2894.71 7543
2895.22 7656
2895.72 7605
2896.23 7913
2896.74 8195
2897.25 8337
2897.75 8067
2898.26 8116
2898.77 8385
2899.28 8436
2899.78 8508
2900.29 8620
2900.80 8803
2901.31 9186
2901.81 9232
2902.32 9257
2902.83 9429
2903.34 9285
2903.85 9659
2904.35 9552
2904.86 9322
2905.37 8955
2905.88 8817
2906.39 9114
2906.90 8855
2907.40 8602
2907.91 8373
2908.42 8042
2908.93 7921
2909.44 7876
2909.95 7932
2910.46 7560
2910.96 7177
2911.47 7168
2911.98 7071
2912.49 7202
2913.00 7351
2913.51 7296
2914.02 7190
2914.53 7313
2915.04 7559
2915.54 7359
2916.05 7182
2916.56 7139
2917.07 7463
2917.58 7548
2918.09 7507
2918.60 7275
2919.11 7187
2919.62 7102
2920.13 7376
2920.64 7197
2921.15 7141
2921.66 7510
2922.17 7598
2922.68 7889
2923.19 8002
2923.70 7794
2924.21 7877
2924.72 8143
2925.23 7819
2925.74 8184
2926.25 8640
2926.76 8605
2927.27 8388
2927.78 8036
2928.29 8131
2928.80 7826
2929.31 7732
2929.82 7751
2930.33 7529
2930.84 7459
2931.35 7255
2931.86 7240
2932.37 7132
2932.88 7057
2933.39 6760
2933.90 7115
2934.41 7321
2934.92 7369
2935.43 7186
2935.94 7302
2936.45 7651
2936.97 7597
2937.48 7658
2937.99 7644
2938.50 7831
2939.01 7992
2939.52 7861
2940.03 8075
2940.54 8121
2941.05 8097
2941.57 7976
2942.08 7765
2942.59 7880
2943.10 7607
2943.61 7580
2944.12 7688
2944.63 7649
2945.15 7815
2945.66 7794
2946.17 7931
2946.68 8124
2947.19 7973
2947.71 7978
2948.22 8128
2948.73 7832
2949.24 7767
2949.75 7344
2950.27 7114
2950.78 7273
2951.29 7242
2951.80 6800
2952.31 7034
2952.83 6987
2953.34 6906
2953.85 7051
2954.36 7100
2954.88 6773
2955.39 6780
2955.90 6964
2956.41 6625
2956.93 6746
2957.44 7105
2957.95 7026
2958.47 6771
2958.98 6911
2959.49 7240
2960.00 7494
2960.52 7552
2961.03 7209
2961.54 7534
2962.06 7750
2962.57 7716
2963.08 7715
2963.60 7748
2964.11 7756
2964.62 7887
2965.14 7687
2965.65 7808
2966.16 7882
2966.68 7780
2967.19 7742
2967.70 7603
2968.22 7357
2968.73 7349
2969.24 7148
2969.76 7210
2970.27 7060
2970.79 7086
2971.30 6922
2971.81 6720
2972.33 7151
2972.84 7400
2973.36 7134
2973.87 7084
2974.38 6844
2974.90 6819
2975.41 6835
2975.93 6961
2976.44 6887
2976.96 7076
2977.47 6836
2977.99 6865
2978.50 6987
2979.01 6833
2979.53 6884
2980.04 6986
2980.56 6845
2981.07 6992
2981.59 6765
2982.10 6889
2982.62 7026
2983.13 6855
2983.65 7014
2984.16 6949
2984.68 7477
2985.19 7119
2985.71 7020
2986.22 7150
2986.74 7125
2987.25 7109
2987.77 7208
2988.28 7357
2988.80 7123
2989.32 7198
2989.83 7116
2990.35 7048
2990.86 7134
2991.38 7030
2991.89 6997
2992.41 6929
2992.92 6862
2993.44 7082
2993.96 7138
2994.47 7298
2994.99 7404
2995.50 7258
2996.02 7503
2996.54 7857
2997.05 7819
2997.57 7871
2998.09 8088
2998.60 8261
2999.12 7975
2999.63 7911
3000.15 7890
3000.67 7994
3001.18 7704
3001.70 7435
3002.22 7324
3002.73 7722
3003.25 7759
3003.77 7798
3004.28 7810
3004.80 7938
3005.32 8041
3005.83 8094
3006.35 7778
3006.87 7590
3007.39 7386
3007.90 7646
3008.42 7434
3008.94 7159
3009.45 7056
3009.97 7267
3010.49 7148
3011.01 6826
3011.52 6961
3012.04 6996
3012.56 7122
3013.08 7072
3013.59 7130
3014.11 7376
3014.63 7545
3015.15 7709
3015.66 7704
3016.18 7841
3016.70 8166
3017.22 8051
3017.74 8188
3018.25 8647
3018.77 8612
3019.29 8422
3019.81 8281
3020.33 8326
3020.84 8114
3021.36 8143
3021.88 7998
3022.40 7788
3022.92 7729
3023.44 8053
3023.95 7806
3024.47 7526
3024.99 7510
3025.51 7209
3026.03 7312
3026.55 7504
3027.07 7302
3027.58 7336
3028.10 7248
3028.62 7253
3029.14 7320
3029.66 7381
3030.18 7415
3030.70 7163
3031.22 7038
3031.74 7196
3032.26 7443
3032.77 7334
3033.29 7453
3033.81 7508
3034.33 7400
3034.85 7646
3035.37 7408
3035.89 7358
3036.41 7257
3036.93 7446
3037.45 7411
3037.97 6983
3038.49 7167
3039.01 7185
3039.53 6856
3040.05 6907
3040.57 7054
3041.09 7002
3041.61 6879
3042.13 6637
3042.65 6812
3043.17 6593
3043.69 6513
3044.21 6844
3044.73 6546
3045.25 6742
3045.77 6855
3046.29 6736
3046.81 6770
3047.33 6961
3047.85 6708
3048.37 6759
3048.89 6700
3049.41 6567
3049.93 6591
3050.45 6498
3050.98 6441
3051.50 6738
3052.02 6709
3052.54 6871
3053.06 6805
3053.58 6798
3054.10 6780
3054.62 6786
3055.14 6684
3055.66 6942
3056.19 7088
3056.71 7209
3057.23 6854
3057.75 6728
3058.27 6712
3058.79 6654
3059.31 6766
3059.84 6561
3060.36 6496
3060.88 6682
3061.40 6670
3061.92 6536
3062.44 6479
3062.97 6470
3063.49 6450
3064.01 6667
3064.53 6619
3065.05 6786
3065.58 6770
3066.10 6941
3066.62 7199
3067.14 7295
3067.66 7199
3068.19 7173
3068.71 7312
3069.23 7196
3069.75 7337
3070.28 7193
3070.80 7192
3071.32 7064
3071.84 7096
3072.37 7146
3072.89 6934
3073.41 6941
3073.93 6844
3074.46 6650
3074.98 6613
3075.50 6561
3076.03 6619
3076.55 6902
3077.07 6874
3077.59 7089
3078.12 7009
3078.64 7275
3079.16 7354
3079.69 7498
3080.21 7660
3080.73 7844
3081.26 7758
3081.78 7468
3082.30 7470
3082.83 7637
3083.35 7699
3083.87 7520
3084.40 7688
3084.92 7810
3085.45 7880
3085.97 7795
3086.49 7822
3087.02 7886
3087.54 7731
3088.06 7802
3088.59 7630
3089.11 7651
3089.64 7774
3090.16 7407
3090.68 7465
3091.21 7662
3091.73 7333
3092.26 7097
3092.78 7208
3093.31 7286
3093.83 7115
3094.36 6920
3094.88 7090
3095.40 7120
3095.93 6992
3096.45 7231
3096.98 7133
3097.50 7394
3098.03 7697
3098.55 7487
3099.08 7359
3099.60 7333
3100.13 7583
3100.65 7511
3101.18 7839
3101.70 8177
3102.23 9075
3102.75 9172
3103.28 9647
3103.80 10500
3104.33 10711
3104.85 10414
3105.38 10579
3105.90 10139
3106.43 9858
3106.96 9308
3107.48 8861
3108.01 8434
3108.53 8163
3109.06 7800
3109.58 7468
3110.11 7239
3110.64 7232
3111.16 7431
3111.69 7244
3112.21 7388
3112.74 7432
3113.27 7510
3113.79 7354
3114.32 7343
3114.84 7272
3115.37 7236
3115.90 7085
3116.42 7016
3116.95 6919
3117.48 6575
3118.00 6549
3118.53 6427
3119.06 6567
3119.58 6698
3120.11 6688
3120.64 6534
3121.16 6584
3121.69 6672
3122.22 6482
3122.74 6457
3123.27 6759
3123.80 6763
3124.32 6715
3124.85 6893
3125.38 6864
3125.90 6811
3126.43 7006
3126.96 6870
3127.49 7164
3128.01 7205
3128.54 6945
3129.07 6701
3129.60 6805
3130.12 6917
3130.65 6823
3131.18 6732
3131.71 6681
3132.23 6792
3132.76 6693
3133.29 6702
3133.82 6716
3134.35 6653
3134.87 6534
3135.40 6671
3135.93 6739
3136.46 6391
3136.99 6341
3137.51 6730
3138.04 6635
3138.57 6554
3139.10 6583
3139.63 6405
3140.15 6334
3140.68 6403
3141.21 6378
3141.74 6333
3142.27 6321
3142.80 6580
3143.33 6623
3143.85 6568
3144.38 6739
3144.91 6680
3145.44 7063
3145.97 7358
3146.50 7585
3147.03 7658
3147.56 7988
3148.08 8459
3148.61 8697
3149.14 8585
3149.67 8527
3150.20 8770
3150.73 8725
3151.26 8677
3151.79 8963
3152.32 8687
3152.85 8650
3153.38 8567
3153.91 8067
3154.44 7763
3154.97 7580
3155.50 7354
3156.03 7214
3156.56 7232
3157.08 7200
3157.61 7102
3158.14 6918
3158.67 7183
3159.20 7489
3159.73 7337
3160.26 7396
3160.79 7463
3161.32 7257
3161.85 7313
3162.39 7150
3162.92 7344
3163.45 7306
3163.98 7243
3164.51 7131
3165.04 7143
3165.57 7074
3166.10 7105
3166.63 7000
3167.16 6875
3167.69 6913
3168.22 6879
3168.75 6937
3169.28 6837
3169.81 6621
3170.34 6591
3170.87 6720
3171.41 6479
3171.94 6729
3172.47 6792
3173.00 6839
3173.53 6680
3174.06 6895
3174.59 7047
3175.12 7060
3175.65 7318
3176.19 7346
3176.72 7677
3177.25 7674
3177.78 7620
3178.31 7324
3178.84 7220
3179.38 7634
3179.91 7423
3180.44 7294
3180.97 7195
3181.50 7155
3182.03 7086
3182.57 7216
3183.10 7350
3183.63 6994
3184.16 6978
3184.69 6868
3185.23 6823
3185.76 6628
3186.29 7048
3186.82 6604
3187.36 6617
3187.89 6701
3188.42 6554
3188.95 6736
3189.49 6716
3190.02 6774
3190.55 6650
3191.08 6657
3191.62 6493
3192.15 6697
3192.68 6659
3193.21 6509
3193.75 6689
3194.28 6708
3194.81 6488
3195.35 6539
3195.88 6783
3196.41 6870
3196.94 6613
3197.48 6772
3198.01 6817
3198.54 6548
3199.08 6609
3199.61 6744
3200.14 7008
3200.68 7306
3201.21 7413
3201.74 7661
3202.28 7438
3202.81 7569
3203.35 7810
3203.88 7884
3204.41 7818
3204.95 7750
3205.48 7664
3206.01 7308
3206.55 7091
3207.08 7100
3207.62 6923
3208.15 7126
3208.68 7180
3209.22 7289
3209.75 7319
3210.29 7398
3210.82 7553
3211.36 7830
3211.89 8039
3212.42 8219
3212.96 7940
3213.49 7873
3214.03 7804
3214.56 7672
3215.10 7549
3215.63 7284
3216.17 7278
3216.70 7060
3217.24 7386
3217.77 7477
3218.31 7111
3218.84 7114
3219.38 7224
3219.91 7421
3220.45 7491
3220.98 7618
3221.52 7588
3222.05 7645
3222.59 7588
3223.12 7835
3223.66 7714
3224.19 7999
3224.73 8259
3225.26 8243
3225.80 8359
3226.33 8231
3226.87 8101
3227.41 8383
3227.94 7974
3228.48 7554
3229.01 7768
3229.55 7606
3230.08 7343
3230.62 7137
3231.16 7154
3231.69 7185
3232.23 7199
3232.76 7414
3233.30 7206
3233.84 7080
3234.37 6945
3234.91 6911
3235.45 7009
3235.98 7125
3236.52 7490
3237.05 7484
3237.59 7632
3238.13 7827
3238.66 7865
3239.20 8079
3239.74 8406
3240.27 8630
3240.81 8706
3241.35 8609
3241.88 8552
3242.42 8500
3242.96 8231
3243.50 7933
3244.03 7771
3244.57 7479
3245.11 7202
3245.64 7045
3246.18 6730
3246.72 6902
3247.26 6979
3247.79 6688
3248.33 6922
3248.87 6916
3249.40 6777
3249.94 6908
3250.48 6944
3251.02 7107
3251.56 7065
3252.09 7204
3252.63 7101
3253.17 7356
3253.71 7328
3254.24 7465
3254.78 7502
3255.32 7616
3255.86 7610
3256.40 7718
3256.93 7797
3257.47 8070
3258.01 8194
3258.55 7908
3259.09 8168
3259.63 8454
3260.16 8581
3260.70 8733
3261.24 8700
3261.78 8638
3262.32 8902
3262.86 8690
3263.39 9272
3263.93 9246
3264.47 9132
3265.01 9215
3265.55 9552
3266.09 9734
3266.63 9808
3267.17 9669
3267.71 9659
3268.24 9491
3268.78 9611
3269.32 9317
3269.86 9097
3270.40 9002
3270.94 8520
3271.48 8238
3272.02 8225
3272.56 8077
3273.10 7821
3273.64 7528
3274.18 7675
3274.72 7854
3275.26 7938
3275.80 7995
3276.34 8220
3276.87 8054
3277.41 8051
3277.95 7900
3278.49 7954
3279.03 7855
3279.57 7828
3280.11 7984
3280.65 8048
3281.19 7904
3281.73 8041
3282.27 7998
3282.81 7944
3283.36 7902
3283.90 7880
3284.44 7834
3284.98 8191
3285.52 8088
3286.06 8090
3286.60 8165
3287.14 8272
3287.68 8166
3288.22 8359
3288.76 8086
3289.30 8024
3289.84 8302
3290.38 8108
3290.92 8147
3291.46 8160
3292.01 8251
3292.55 8295
3293.09 8319
3293.63 8725
3294.17 9053
3294.71 9263
3295.25 9428
3295.79 9391
3296.34 9341
3296.88 9141
3297.42 9255
3297.96 9040
3298.50 8525
3299.04 8349
3299.58 8565
3300.13 8301
3300.67 8040
3301.21 8072
3301.75 7882
3302.29 7875
3302.83 7804
3303.38 8018
3303.92 8098
3304.46 7982
3305.00 7642
3305.54 7927
3306.09 7731
3306.63 7627
3307.17 7406
3307.71 7593
3308.26 7411
3308.80 7410
3309.34 7311
3309.88 7406
3310.43 7590
3310.97 7421
3311.51 7357
3312.05 7422
3312.60 7660
3313.14 7826
3313.68 7858
3314.22 8054
3314.77 7727
3315.31 7956
3315.85 8131
3316.40 7932
3316.94 8121
3317.48 7964
3318.03 8229
3318.57 8076
3319.11 8103
3319.65 8279
3320.20 7812
3320.74 7718
3321.28 7627
3321.83 7940
3322.37 7967
3322.92 7838
3323.46 8032
3324.00 8037
3324.55 7941
3325.09 7803
3325.63 7676
3326.18 7672
3326.72 7624
3327.27 7408
3327.81 7143
3328.35 7247
3328.90 7261
3329.44 7143
3329.99 7328
3330.53 7220
3331.07 7231
3331.62 7064
3332.16 7267
3332.71 7404
3333.25 7472
3333.80 7305
3334.34 7519
3334.88 7492
3335.43 7581
3335.97 7459
3336.52 7708
3337.06 7899
3337.61 7853
3338.15 7550
3338.70 7591
3339.24 7655
3339.79 7563
3340.33 7657
3340.88 7582
3341.42 7484
3341.97 7466
3342.51 7521
3343.06 7543
3343.60 7490
3344.15 7180
3344.69 7081
3345.24 7233
3345.78 7087
3346.33 7300
3346.87 6993
3347.42 7205
3347.97 7201
3348.51 7532
3349.06 7588
3349.60 7219
3350.15 7466
3350.69 7593
3351.24 7398
3351.79 7436
3352.33 7461
3352.88 7020
3353.42 6944
3353.97 7336
3354.52 7357
3355.06 7244
3355.61 7268
3356.15 7390
3356.70 7486
3357.25 7464
3357.79 7311
3358.34 7345
3358.89 7252
3359.43 7252
3359.98 6932
3360.53 7078
3361.07 7177
3361.62 6902
3362.17 6717
3362.71 6596
3363.26 6651
3363.81 6694
3364.35 6754
3364.90 6700
3365.45 6754
3365.99 6817
3366.54 6662
3367.09 6771
3367.64 6888
3368.18 6795
3368.73 6979
3369.28 6876
3369.82 6826
3370.37 6662
3370.92 6715
3371.47 6792
3372.01 6887
3372.56 6725
3373.11 6651
3373.66 6797
3374.21 6695
3374.75 6460
3375.30 6475
3375.85 6266
3376.40 6007
3376.94 6215
3377.49 6423
3378.04 6407
3378.59 6308
3379.14 6489
3379.68 6348
3380.23 6294
3380.78 6416
3381.33 6278
3381.88 6340
3382.43 6301
3382.97 6165
3383.52 6092
3384.07 6138
3384.62 6244
3385.17 6410
3385.72 6233
3386.27 6325
3386.81 6398
3387.36 6405
3387.91 6620
3388.46 6549
3389.01 6543
3389.56 6591
3390.11 6923
3390.66 6840
3391.21 6818
3391.76 6665
3392.30 6636
3392.85 6657
3393.40 6693
3393.95 6942
3394.50 6847
3395.05 6538
3395.60 6544
3396.15 6481
3396.70 6337
3397.25 6356
3397.80 6369
3398.35 6246
3398.90 6259
3399.45 6192
3400.00 6075
3400.55 6017
3401.10 6270
3401.65 6272
3402.20 6271
3402.75 6425
3403.30 6556
3403.85 6560
3404.40 6521
3404.95 6417
3405.50 6453
3406.05 6330
3406.60 6288
3407.15 6362
3407.70 6253
3408.25 6244
3408.80 6114
3409.35 6316
3409.90 5858
3410.45 6087
3411.00 6030
3411.55 6163
3412.10 6236
3412.66 6004
3413.21 6089
3413.76 6115
3414.31 6182
3414.86 6150
3415.41 5925
3415.96 6142
3416.51 6165
3417.06 6233
3417.61 6172
3418.17 6325
3418.72 6377
3419.27 6274
3419.82 6325
3420.37 6121
3420.92 6062
3421.47 6094
3422.03 6225
3422.58 6296
3423.13 6253
3423.68 6200
3424.23 6404
3424.78 6223
3425.34 6238
3425.89 6430
3426.44 6185
3426.99 6275
3427.54 6268
3428.10 6122
3428.65 6062
3429.20 6107
3429.75 6135
3430.31 6197
3430.86 6133
3431.41 6320
3431.96 6320
3432.51 6377
3433.07 6487
3433.62 6265
3434.17 6308
3434.72 6457
3435.28 6318
3435.83 6471
3436.38 6388
3436.94 6128
3437.49 6203
3438.04 6172
3438.59 6362
3439.15 6335
3439.70 6133
3440.25 6213
3440.81 6317
3441.36 6534
3441.91 6506
3442.47 6348
3443.02 6356
3443.57 6249
3444.13 6160
3444.68 6234
3445.23 6186
3445.79 6177
3446.34 6248
3446.89 6283
3447.45 6337
3448.00 6298
3448.55 6461
3449.11 6322
3449.66 6229
3450.22 6356
3450.77 6431
3451.32 6385
3451.88 6299
3452.43 6307
3452.99 6257
3453.54 6147
3454.09 6191
3454.65 6305
3455.20 6381
3455.76 6162
3456.31 6268
3456.87 6361
3457.42 6362
3457.97 6347
3458.53 6477
3459.08 6557
3459.64 6756
3460.19 6865
3460.75 6956
3461.30 6948
3461.86 6836
3462.41 6937
3462.97 6849
3463.52 6706
3464.08 6887
3464.63 6822
3465.19 6770
3465.74 6617
3466.30 6572
3466.85 6619
3467.41 6712
3467.96 6658
3468.52 6634
3469.07 6591
3469.63 6482
3470.18 6718
3470.74 6766
3471.30 6472
3471.85 6646
3472.41 6740
3472.96 6667
3473.52 6821
3474.07 6672
3474.63 6685
3475.19 6959
3475.74 6677
3476.30 6534
3476.85 6729
3477.41 6959
3477.97 7015
3478.52 6979
3479.08 6974
3479.63 6821
3480.19 6942
3480.75 6742
3481.30 7137
3481.86 6847
3482.42 6841
3482.97 6841
3483.53 6889
3484.08 6636
3484.64 6819
3485.20 7134
3485.75 7082
3486.31 7123
3486.87 7355
3487.43 7494
3487.98 8026
3488.54 8240
3489.10 8402
3489.65 8690
3490.21 8898
3490.77 9305
3491.32 9501
3491.88 9798
3492.44 9732
3493.00 9498
3493.55 9211
3494.11 9360
3494.67 9255
3495.23 9158
3495.78 8880
3496.34 9189
3496.90 9082
3497.46 8884
3498.01 9230
3498.57 9829
3499.13 9737
3499.69 10332
3500.24 11089
3500.80 12578
3501.36 13676
3501.92 15720
3502.48 17838
3503.03 20768
3503.59 23795
3504.15 27536
3504.71 30672
3505.27 33532
3505.83 35584
3506.38 36703
3506.94 37640
3507.50 37514
3508.06 35897
3508.62 33595
3509.18 30353
3509.74 26449
3510.29 22825
3510.85 19316
3511.41 16392
3511.97 13961
3512.53 12242
3513.09 11113
3513.65 9908
3514.21 9072
3514.76 8346
3515.32 8030
3515.88 7901
3516.44 7693
3517.00 7565
3517.56 7749
3518.12 7440
3518.68 7456
3519.24 7132
3519.80 7034
3520.36 7105
3520.92 7082
3521.48 7007
3522.04 7225
3522.60 7104
3523.16 6770
3523.71 7127
3524.27 7297
3524.83 7388
3525.39 7348
3525.95 7533
3526.51 7266
3527.07 7166
3527.63 7092
3528.19 7286
3528.75 7252
3529.31 7035
3529.87 7077
3530.44 7221
3531.00 7238
3531.56 7302
3532.12 7314
3532.68 7404
3533.24 7653
3533.80 7775
3534.36 7721
3534.92 7977
3535.48 8102
3536.04 8073
3536.60 8052
3537.16 8133
3537.72 8036
3538.28 7915
3538.84 7852
3539.41 7948
3539.97 7751
3540.53 7819
3541.09 8235
3541.65 8071
3542.21 8212
3542.77 8360
3543.33 8400
3543.89 8680
3544.46 8831
3545.02 8703
3545.58 8615
3546.14 8344
3546.70 8328
3547.26 8167
3547.83 7980
3548.39 7738
3548.95 7533
3549.51 7322
3550.07 7410
3550.63 7321
3551.20 7050
3551.76 6946
3552.32 7020
3552.88 7120
3553.44 7014
3554.01 6638
3554.57 6779
3555.13 7001
3555.69 7037
3556.26 6967
3556.82 7013
3557.38 7084
3557.94 7068
3558.50 7120
3559.07 6895
3559.63 7093
3560.19 7274
3560.76 7243
3561.32 7416
3561.88 7573
3562.44 7559
3563.01 7648
3563.57 7677
3564.13 7869
3564.70 7758
3565.26 7619
3565.82 7523
3566.38 7462
3566.95 7145
3567.51 7002
3568.07 6740
3568.64 6478
3569.20 6337
3569.76 6590
3570.33 6594
3570.89 6313
3571.45 6470
3572.02 6194
3572.58 6350
3573.15 6502
3573.71 6478
3574.27 6639
3574.84 6677
3575.40 6628
3575.96 6789
3576.53 7131
3577.09 6814
3577.66 6825
3578.22 6847
3578.78 7129
3579.35 6981
3579.91 6985
3580.48 6880
3581.04 6950
3581.61 7157
3582.17 6722
3582.73 6853
3583.30 6627
3583.86 6944
3584.43 6923
3584.99 6783
3585.56 6626
3586.12 6841
3586.69 6949
3587.25 6862
3587.82 6756
3588.38 6571
3588.95 6789
3589.51 6528
3590.08 6720
3590.64 6434
3591.21 6413
3591.77 6418
3592.34 6418
3592.90 6428
3593.47 6456
3594.03 6482
3594.60 6583
3595.16 6542
3595.73 6787
3596.29 6785
3596.86 6748
3597.42 6983
3597.99 7056
3598.56 6863
3599.12 7077
3599.69 7093
3600.25 7154
3600.82 6935
3601.38 6929
3601.95 6677
3602.52 6585
3603.08 6714
3603.65 6517
3604.21 6366
3604.78 6396
3605.35 6555
3605.91 6453
3606.48 6150
3607.05 6181
3607.61 6441
3608.18 6005
3608.74 6094
3609.31 6094
3609.88 5940
3610.44 6053
3611.01 5879
3611.58 6026
3612.14 6072
3612.71 6154
3613.28 6421
3613.84 6426
3614.41 6600
3614.98 7071
3615.55 7428
3616.11 7923
3616.68 8579
3617.25 9126
3617.81 9627
3618.38 10578
3618.95 10796
3619.52 11269
3620.08 11226
3620.65 11438
3621.22 11222
3621.79 10729
3622.35 10076
3622.92 9233
3623.49 8577
3624.06 8090
3624.62 7525
3625.19 7097
3625.76 6727
3626.33 6506
3626.89 6377
3627.46 6366
3628.03 6245
3628.60 6311
3629.17 6416
3629.73 6339
3630.30 6477
3630.87 6778
3631.44 6694
3632.01 7155
3632.58 7514
3633.14 7703
3633.71 7779
3634.28 7958
3634.85 7901
3635.42 7961
3635.99 8032
3636.56 7859
3637.12 7919
3637.69 7734
3638.26 7459
3638.83 7225
3639.40 6856
3639.97 6780
3640.54 6944
3641.11 6352
3641.67 6723
3642.24 6666
3642.81 6591
3643.38 6387
3643.95 6710
3644.52 6628
3645.09 6404
3645.66 6644
3646.23 6837
3646.80 6703
3647.37 6653
3647.94 6717
3648.51 6753
3649.08 6674
3649.65 6800
3650.22 6778
3650.79 6960
3651.36 6791
3651.93 6832
3652.50 6825
3653.06 6867
3653.63 6647
3654.20 6643
3654.77 6659
3655.35 6551
3655.92 6555
3656.49 6560
3657.06 6408
3657.63 6494
3658.20 6810
3658.77 6587
3659.34 6755
3659.91 6831
3660.48 6731
3661.05 6603
3661.62 6485
3662.19 6509
3662.76 6346
3663.33 6078
3663.90 6335
3664.47 6273
3665.04 6029
3665.61 5957
3666.19 6090
3666.76 6068
3667.33 5954
3667.90 5814
3668.47 5882
3669.04 5871
3669.61 5922
3670.18 5749
3670.75 5969
3671.33 6004
3671.90 5871
3672.47 5986
3673.04 6112
3673.61 6144
3674.18 6073
3674.76 6324
3675.33 6155
3675.90 6313
3676.47 6371
3677.04 6337
3677.61 6213
3678.19 6209
3678.76 6265
3679.33 6177
3679.90 6055
3680.47 5975
3681.05 5906
3681.62 5850
3682.19 5735
3682.76 5733
3683.33 5519
3683.91 5545
3684.48 5509
3685.05 5603
3685.62 5568
3686.20 5646
3686.77 5760
3687.34 5948
3687.91 5921
3688.49 6214
3689.06 6297
3689.63 6333
3690.21 6444
3690.78 6586
3691.35 6443
3691.92 6365
3692.50 6597
3693.07 6473
3693.64 6394
3694.22 6192
3694.79 5972
3695.36 5956
3695.94 5866
3696.51 5656
3697.08 5723
3697.66 5624
3698.23 5625
3698.80 5666
3699.38 5831
3699.95 5849
3700.52 5796
3701.10 5719
3701.67 5750
3702.24 5915
3702.82 5932
3703.39 5870
3703.97 5899
3704.54 5842
3705.11 5818
3705.69 5908
3706.26 6211
3706.84 6242
3707.41 6078
3707.98 6046
3708.56 6237
3709.13 6048
3709.71 6215
3710.28 6092
3710.86 6189
3711.43 6204
3712.01 6169
3712.58 5932
3713.15 6029
3713.73 6234
3714.30 6036
3714.88 5804
3715.45 5817
3716.03 5868
3716.60 5929
3717.18 5822
3717.75 5850
3718.33 5856
3718.90 5896
3719.48 5753
3720.05 5731
3720.63 5591
3721.20 5537
3721.78 5595
3722.35 5563
3722.93 5492
3723.51 5497
3724.08 5561
3724.66 5459
3725.23 5572
3725.81 5361
3726.38 5404
3726.96 5892
3727.53 6162
3728.11 5755
3728.69 5904
3729.26 6254
3729.84 6535
3730.41 6435
3730.99 6652
3731.57 6609
3732.14 6729
3732.72 7052
3733.29 7062
3733.87 7142
3734.45 7032
3735.02 6666
3735.60 6793
3736.18 6856
3736.75 6425
3737.33 6368
3737.90 6356
3738.48 6193
3739.06 5901
3739.63 6042
3740.21 5976
3740.79 5891
3741.36 5902
3741.94 6016
3742.52 6027
3743.10 5782
3743.67 5964
3744.25 5917
3744.83 5806
3745.40 5940
3745.98 6031
3746.56 6216
3747.13 6149
3747.71 5989
3748.29 5818
3748.87 5982
3749.44 5983
3750.02 6028
3750.60 6222
3751.18 5857
3751.75 5808
3752.33 5925
3752.91 6013
3753.49 6060
3754.06 5714
3754.64 5744
3755.22 5741
3755.80 5740
3756.38 5678
3756.95 5551
3757.53 5508
3758.11 5463
3758.69 5437
3759.27 5600
3759.84 5668
3760.42 5878
3761.00 5954
3761.58 5922
3762.16 5764
3762.74 6017
3763.32 6124
3763.89 5941
3764.47 5965
3765.05 5881
3765.63 5643
3766.21 5748
3766.79 5861
3767.37 5614
3767.94 5642
3768.52 5478
3769.10 5594
3769.68 5877
3770.26 5764
3770.84 5811
3771.42 5854
3772.00 5895
3772.58 6069
3773.16 5982
3773.74 5852
3774.31 5758
3774.89 5781
3775.47 5693
3776.05 5679
3776.63 5559
3777.21 5475
3777.79 5658
3778.37 5622
3778.95 5527
3779.53 5421
3780.11 5450
3780.69 5373
3781.27 5227
3781.85 5379
3782.43 5473
3783.01 5473
3783.59 5236
3784.17 5211
3784.75 5409
3785.33 5310
3785.91 5401
3786.49 5627
3787.07 5435
3787.65 5406
3788.23 5303
3788.81 5467
3789.39 5421
3789.97 5456
3790.55 5449
3791.13 5344
3791.71 5392
3792.30 5642
3792.88 5686
3793.46 5510
3794.04 5708
3794.62 5651
3795.20 5839
3795.78 5959
3796.36 6069
3796.94 6058
3797.52 5970
3798.10 5993
3798.69 6032
3799.27 6209
3799.85 6394
3800.43 6142
3801.01 6742
3801.59 6791
3802.17 6746
3802.76 6966
3803.34 7103
3803.92 7184
3804.50 7422
3805.08 7298
3805.66 7104
3806.25 6897
3806.83 7036
3807.41 6898
3807.99 6753
3808.57 6848
3809.16 7127
3809.74 7217
3810.32 7241
3810.90 7154
3811.48 7094
3812.07 7190
3812.65 6966
3813.23 7125
3813.81 7036
3814.39 7203
3814.98 7160
3815.56 7573
3816.14 7695
3816.72 7918
3817.31 7794
3817.89 7492
3818.47 7355
3819.06 6942
3819.64 6781
3820.22 6510
3820.80 6417
3821.39 5974
3821.97 5860
3822.55 5680
3823.14 5619
3823.72 5557
3824.30 5557
3824.89 5708
3825.47 5601
3826.05 5518
3826.64 5690
3827.22 5731
3827.80 5568
3828.39 5577
3828.97 5770
3829.55 5872
3830.14 5945
3830.72 5770
3831.30 5612
3831.89 5768
3832.47 5669
3833.05 5661
3833.64 5670
3834.22 5621
3834.81 5636
3835.39 5668
3835.97 5427
3836.56 5409
3837.14 5473
3837.73 5649
3838.31 5453
3838.90 5515
3839.48 5431
3840.06 5488
3840.65 5301
3841.23 5435
3841.82 5408
3842.40 5396
3842.99 5341
3843.57 5405
3844.16 5268
3844.74 5385
3845.33 5437
3845.91 5424
3846.50 5373
3847.08 5493
3847.66 5290
3848.25 5359
3848.83 5451
3849.42 5174
3850.00 5465
3850.59 5502
3851.18 5410
3851.76 5624
3852.35 5731
3852.93 5623
3853.52 5805
3854.10 5560
3854.69 5733
3855.27 5726
3855.86 5690
3856.44 5530
3857.03 5610
3857.62 5782
3858.20 5711
3858.79 5692
3859.37 6013
3859.96 5881
3860.54 6146
3861.13 6293
3861.72 6749
3862.30 6857
3862.89 6995
3863.47 6819
3864.06 6838
3864.65 6742
3865.23 6573
3865.82 6653
3866.41 6276
3866.99 6265
3867.58 6056
3868.17 5892
3868.75 5997
3869.34 5926
3869.93 5628
3870.51 5552
3871.10 5620
3871.69 5834
3872.27 5881
3872.86 5844
3873.45 5795
3874.03 5951
3874.62 6129
3875.21 6017
3875.79 6102
3876.38 6395
3876.97 6488
3877.56 6624
3878.14 6600
3878.73 6499
3879.32 6371
3879.90 6298
3880.49 6128
3881.08 5915
3881.67 5996
3882.25 5900
3882.84 5529
3883.43 5440
3884.02 5528
3884.61 5537
3885.19 5156
3885.78 5053
3886.37 5058
3886.96 5156
3887.54 5098
3888.13 5211
3888.72 5073
3889.31 5153
3889.90 5284
3890.48 5134
3891.07 5376
3891.66 5657
3892.25 5864
3892.84 5790
3893.43 5923
3894.01 5796
3894.60 5643
3895.19 5856
3895.78 5956
3896.37 5953
3896.96 5808
3897.55 5804
3898.14 5867
3898.72 5689
3899.31 5935
3899.90 5835
3900.49 5781
3901.08 5647
3901.67 5487
3902.26 5326
3902.85 5530
3903.44 5624
3904.03 5371
3904.61 5480
3905.20 5257
3905.79 5314
3906.38 5201
3906.97 5121
3907.56 4937
3908.15 4985
3908.74 5052
3909.33 5207
3909.92 5044
3910.51 5119
3911.10 4940
3911.69 4780
3912.28 4761
3912.87 4789
3913.46 4797
3914.05 4715
3914.64 4797
3915.23 4724
3915.82 4801
3916.41 4850
3917.00 5058
3917.59 5103
3918.18 5097
3918.77 5175
3919.36 5035
3919.95 5058
3920.54 5451
3921.13 5456
3921.72 5264
3922.31 5427
3922.90 5251
3923.49 5182
3924.08 5116
3924.68 5247
3925.27 5066
3925.86 5179
3926.45 5000
3927.04 4764
3927.63 4747
3928.22 4744
3928.81 4878
3929.40 4952
3929.99 4854
3930.59 4878
3931.18 4764
3931.77 4672
3932.36 4747
3932.95 4767
3933.54 4797
3934.13 4823
3934.73 4600
3935.32 4742
3935.91 4899
3936.50 4799
3937.09 4837
3937.68 4812
3938.28 4810
3938.87 4863
3939.46 4943
3940.05 5266
3940.64 5214
3941.23 5035
3941.83 5049
3942.42 5359
3943.01 5111
3943.60 5115
3944.20 5070
3944.79 5261
3945.38 5128
3945.97 5305
3946.56 5276
3947.16 5100
3947.75 4935
3948.34 5074
3948.94 5075
3949.53 5033
3950.12 4953
3950.71 4880
3951.31 4897
3951.90 5050
3952.49 4946
3953.08 4949
3953.68 4951
3954.27 5272
3954.86 5205
3955.46 5187
3956.05 5206
3956.64 5306
3957.24 5523
3957.83 5570
3958.42 5494
3959.02 5666
3959.61 5619
3960.20 5649
3960.80 5745
3961.39 5578
3961.98 5542
3962.58 5463
3963.17 5346
3963.76 5197
3964.36 5134
3964.95 5328
3965.55 5214
3966.14 4976
3966.73 5203
3967.33 5180
3967.92 5157
3968.52 5087
3969.11 4988
3969.70 4966
3970.30 4959
3970.89 4938
3971.49 4948
3972.08 4872
3972.68 4853
3973.27 4777
3973.86 4756
3974.46 4912
3975.05 4829
3975.65 4827
3976.24 4782
3976.84 4897
3977.43 5100
3978.03 4920
3978.62 4911
3979.22 5109
3979.81 5182
3980.41 5109
3981.00 5047
3981.60 5123
3982.19 5138
3982.79 5267
3983.38 5285
3983.98 5148
3984.57 5199
3985.17 5311
3985.76 5274
3986.36 5405
3986.95 5253
3987.55 4979
3988.14 5225
3988.74 5065
3989.34 5048
3989.93 4922
3990.53 4894
3991.12 4902
3991.72 5001
3992.31 5380
3992.91 5597
3993.51 5661
3994.10 5627
3994.70 5764
3995.29 5878
3995.89 6082
3996.49 5874
3997.08 5943
3997.68 6011
3998.28 5862
3998.87 5853
3999.47 5945
4000.06 5685
4000.66 5357
4001.26 5590
4001.85 5619
4002.45 5434
4003.05 5367
4003.64 5264
4004.24 5199
4004.84 5309
4005.43 5205
4006.03 5448
4006.63 5500
4007.22 5525
4007.82 5544
4008.42 5728
4009.02 5624
4009.61 5429
4010.21 5529
4010.81 5587
4011.40 5737
4012.00 5593
4012.60 5409
4013.20 5459
4013.79 5225
4014.39 5227
4014.99 5453
4015.59 5652
4016.18 5646
4016.78 5501
4017.38 5491
4017.98 5558
4018.58 5708
4019.17 5733
4019.77 5591
4020.37 5540
4020.97 5498
4021.56 5379
4022.16 5384
4022.76 5379
4023.36 5632
4023.96 5430
4024.56 5658
4025.15 5864
4025.75 5811
4026.35 5962
4026.95 6191
4027.55 6256
4028.15 6421
4028.74 6566
4029.34 6658
4029.94 6786
4030.54 6748
4031.14 6644
4031.74 6717
4032.34 6639
4032.94 6411
4033.53 6142
4034.13 5740
4034.73 5802
4035.33 5684
4035.93 5378
4036.53 5457
4037.13 5475
4037.73 5120
4038.33 5193
4038.93 5254
4039.53 5150
4040.13 5190
4040.72 5034
4041.32 5053
4041.92 4909
4042.52 4800
4043.12 5064
4043.72 5191
4044.32 5131
4044.92 5285
4045.52 5257
4046.12 5165
4046.72 5505
4047.32 5287
4047.92 5455
4048.52 5624
4049.12 5620
4049.72 5709
4050.32 5629
4050.92 5737
4051.52 6049
4052.12 5925
4052.72 5871
4053.32 6034
4053.92 5961
4054.52 5974
4055.13 6013
4055.73 5988
4056.33 5927
4056.93 5748
4057.53 5482
4058.13 5535
4058.73 5672
4059.33 5276
4059.93 5029
4060.53 5191
4061.13 5106
4061.73 5189
4062.33 4835
4062.94 4915
4063.54 4950
4064.14 5063
4064.74 4922
4065.34 4876
4065.94 5140
4066.54 5090
4067.14 5296
4067.75 5158
4068.35 5208
4068.95 5066
4069.55 5172
4070.15 5208
4070.75 5140
4071.36 5006
4071.96 5198
4072.56 5152
4073.16 4854
4073.76 4966
4074.36 5139
4074.97 5185
4075.57 4957
4076.17 4753
4076.77 4736
4077.38 5068
4077.98 4969
4078.58 4965
4079.18 5171
4079.78 5175
4080.39 5166
4080.99 4883
4081.59 5053
4082.19 5038
4082.80 5056
4083.40 4905
4084.00 4920
4084.60 4791
4085.21 4817
4085.81 4900
4086.41 4906
4087.02 4641
4087.62 4812
4088.22 5044
4088.82 4843
4089.43 4966
4090.03 4953
4090.63 4770
4091.24 4699
4091.84 5081
4092.44 4824
4093.05 5015
4093.65 4924
4094.25 4971
4094.86 4902
4095.46 4786
4096.06 4830
4096.67 4897
4097.27 5080
4097.88 4907
4098.48 4737
4099.08 4799
4099.69 5026
4100.29 4993
4100.89 5024
4101.50 4787
4102.10 5050
4102.71 5015
4103.31 5229
4103.91 5324
4104.52 5268
4105.12 5272
4105.73 5386
4106.33 5454
4106.94 5373
4107.54 5382
4108.14 5443
4108.75 5241
4109.35 5195
4109.96 5236
4110.56 5063
4111.17 5171
4111.77 5096
4112.38 5173
4112.98 4880
4113.59 5125
4114.19 4900
4114.80 5086
4115.40 4939
4116.01 4915
4116.61 4929
4117.22 5044
4117.82 5100
4118.43 5197
4119.03 5462
4119.64 5483
4120.24 5449
4120.85 5529
4121.45 5597
4122.06 5218
4122.66 5655
4123.27 5611
4123.88 5428
4124.48 5283
4125.09 5181
4125.69 5177
4126.30 5092
4126.90 5130
4127.51 4915
4128.12 5110
4128.72 5173
4129.33 5273
4129.93 4958
4130.54 4938
4131.15 5302
4131.75 5062
4132.36 4939
4132.96 5203
4133.57 5364
4134.18 5431
4134.78 5405
4135.39 5458
4136.00 5500
4136.60 5497
4137.21 5562
4137.82 5450
4138.42 5730
4139.03 6009
4139.64 6288
4140.24 6209
4140.85 6301
4141.46 6706
4142.06 6847
4142.67 6791
4143.28 7044
4143.89 7094
4144.49 6947
4145.10 6749
4145.71 6556
4146.31 6378
4146.92 6197
4147.53 6002
4148.14 5840
4148.74 5705
4149.35 5329
4149.96 5165
4150.57 5086
4151.17 5045
4151.78 5043
4152.39 4897
4153.00 4674
4153.60 4800
4154.21 4967
4154.82 4763
4155.43 4852
4156.04 4878
4156.64 4908
4157.25 4684
4157.86 4681
4158.47 4776
4159.08 4887
4159.68 4739
4160.29 4910
4160.90 4974
4161.51 5118
4162.12 5010
4162.73 4971
4163.33 5067
4163.94 5059
4164.55 5094
4165.16 5188
4165.77 5405
4166.38 5263
4166.99 5507
4167.60 5485
4168.20 5564
4168.81 5530
4169.42 5553
4170.03 5426
4170.64 5423
4171.25 5530
4171.86 5404
4172.47 5261
4173.08 5302
4173.69 5231
4174.29 5437
4174.90 5500
4175.51 5464
4176.12 5614
4176.73 5487
4177.34 5448
4177.95 5633
4178.56 5905
4179.17 5675
4179.78 5608
4180.39 5584
4181.00 5639
4181.61 5429
4182.22 5263
4182.83 5234
4183.44 5087
4184.05 5167
4184.66 5028
4185.27 5184
4185.88 4949
4186.49 4893
4187.10 4736
4187.71 4844
4188.32 4815
4188.93 4801
4189.54 4857
4190.15 4869
4190.76 4919
4191.37 5166
4191.98 5343
4192.59 5629
4193.20 5501
4193.82 5613
4194.43 5896
4195.04 6260
4195.65 6417
4196.26 6278
4196.87 6231
4197.48 6326
4198.09 6287
4198.70 6124
4199.31 6129
4199.93 5770
4200.54 5601
4201.15 5561
4201.76 5369
4202.37 5291
4202.98 5193
4203.59 4972
4204.20 4853
4204.82 4887
4205.43 4993
4206.04 4853
4206.65 4948
4207.26 4890
4207.87 4744
4208.49 4694
4209.10 4639
4209.71 4701
4210.32 4667
4210.93 4718
4211.55 4821
4212.16 4766
4212.77 4861
4213.38 4623
4213.99 4775
4214.61 4838
4215.22 4782
4215.83 4902
4216.44 4912
4217.06 5097
4217.67 5193
4218.28 5354
4218.89 5625
4219.51 5809
4220.12 5863
4220.73 5884
4221.34 6153
4221.96 6022
4222.57 5985
4223.18 6008
4223.80 6102
4224.41 6070
4225.02 6087
4225.63 6066
4226.25 6049
4226.86 6155
4227.47 6100
4228.09 5866
4228.70 5944
4229.31 5950
4229.93 5918
4230.54 6002
4231.15 6168
4231.77 6142
4232.38 6222
4232.99 6199
4233.61 6273
4234.22 6145
4234.83 6266
4235.45 6348
4236.06 6321
4236.68 6422
4237.29 6455
4237.90 6425
4238.52 5959
4239.13 5936
4239.75 5937
4240.36 5722
4240.97 5553
4241.59 5423
4242.20 5431
4242.82 5413
4243.43 5201
4244.05 5336
4244.66 5517
4245.27 5730
4245.89 5996
4246.50 6155
4247.12 6480
4247.73 6713
4248.35 7063
4248.96 7159
4249.58 7149
4250.19 7238
4250.81 7210
4251.42 6899
4252.04 6897
4252.65 6884
4253.27 6760
4253.88 6522
4254.50 6385
4255.11 6003
4255.73 5975
4256.34 5963
4256.96 5666
4257.57 5624
4258.19 5636
4258.80 5777
4259.42 5520
4260.03 5335
4260.65 5224
4261.27 5218
4261.88 5167
4262.50 5336
4263.11 5237
4263.73 5049
4264.34 5108
4264.96 5157
4265.58 5188
4266.19 5339
4266.81 5155
4267.42 5330
4268.04 5316
4268.66 5014
4269.27 5203
4269.89 5298
4270.51 5257
4271.12 5329
4271.74 5278
4272.35 5155
4272.97 5108
4273.59 5134
4274.20 5222
4274.82 5281
4275.44 5446
4276.05 5313
4276.67 5613
4277.29 5841
4277.90 5587
4278.52 5710
4279.14 5628
4279.76 5656
4280.37 5764
4280.99 5682
4281.61 5493
4282.22 5217
4282.84 5096
4283.46 5001
4284.07 4907
4284.69 4847
4285.31 4731
4285.93 4883
4286.54 4997
4287.16 5018
4287.78 4754
4288.40 4858
4289.01 4945
4289.63 4799
4290.25 4790
4290.87 4860
4291.49 4903
4292.10 4887
4292.72 5011
4293.34 4888
4293.96 4847
4294.58 4651
4295.19 4752
4295.81 4974
4296.43 4909
4297.05 4619
4297.67 4825
4298.28 4703
4298.90 4802
4299.52 4712
4300.14 4742
4300.76 4779
4301.38 4737
4301.99 4888
4302.61 4813
4303.23 4885
4303.85 4895
4304.47 4835
4305.09 4941
4305.71 4937
4306.33 4886
4306.94 4786
4307.56 4871
4308.18 4726
4308.80 4823
4309.42 4869
4310.04 4765
4310.66 4829
4311.28 4807
4311.90 4747
4312.52 4655
4313.14 4584
4313.76 4588
4314.38 4668
4314.99 4542
4315.61 4632
4316.23 4558
4316.85 4568
4317.47 4406
4318.09 4529
4318.71 4404
4319.33 4613
4319.95 4743
4320.57 4714
4321.19 4671
4321.81 4622
4322.43 4625
4323.05 4686
4323.67 4596
4324.29 4547
4324.91 4601
4325.53 4824
4326.15 4679
4326.77 4792
4327.39 4778
4328.01 4755
4328.63 4800
4329.26 4683
4329.88 4662
4330.50 4701
4331.12 4787
4331.74 4535
4332.36 4452
4332.98 4527
4333.60 4369
4334.22 4454
4334.84 4558
4335.46 4483
4336.08 4602
4336.70 4687
4337.33 4300
4337.95 4531
4338.57 4528
4339.19 4427
4339.81 4485
4340.43 4531
4341.05 4601
4341.67 4429
4342.30 4440
4342.92 4699
4343.54 4563
4344.16 4732
4344.78 4789
4345.40 4979
4346.03 5099
4346.65 5198
4347.27 5234
4347.89 5344
4348.51 5525
4349.14 5415
4349.76 5384
4350.38 5229
4351.00 5146
4351.62 5037
4352.25 4807
4352.87 4687
4353.49 4668
4354.11 4731
4354.73 4787
4355.36 4753
4355.98 4711
4356.60 4561
4357.22 4618
4357.85 4573
4358.47 4490
4359.09 4453
4359.71 4494
4360.34 4497
4360.96 4519
4361.58 4570
4362.21 4578
4362.83 4570
4363.45 4614
4364.07 4693
4364.70 4550
4365.32 4345
4365.94 4420
4366.57 4275
4367.19 4318
4367.81 4359
4368.44 4328
4369.06 4359
4369.68 4301
4370.31 4203
4370.93 4093
4371.55 4131
4372.18 4267
4372.80 4175
4373.43 4229
4374.05 4229
4374.67 4143
4375.30 4251
4375.92 4194
4376.54 4212
4377.17 4422
4377.79 4466
4378.42 4554
4379.04 4543
4379.66 4528
4380.29 4515
4380.91 4692
4381.54 4759
4382.16 4757
4382.79 4670
4383.41 4398
4384.03 4562
4384.66 4616
4385.28 4501
4385.91 4402
4386.53 4341
4387.16 4461
4387.78 4362
4388.41 4215
4389.03 4310
4389.66 4150
4390.28 4169
4390.91 4079
4391.53 4223
4392.16 4128
4392.78 4173
4393.41 4264
4394.03 4243
4394.66 4168
4395.28 4052
4395.91 4203
4396.53 4242
4397.16 4185
4397.78 4337
4398.41 4456
4399.03 4312
4399.66 4334
4400.29 4385
4400.91 4113
4401.54 4078
4402.16 4297
4402.79 4338
4403.41 4348
4404.04 4186
4404.67 4299
4405.29 4312
4405.92 4290
4406.54 4351
4407.17 4377
4407.80 4309
4408.42 4430
4409.05 4456
4409.67 4306
4410.30 4375
4410.93 4198
4411.55 4364
4412.18 4323
4412.81 4346
4413.43 4308
4414.06 4339
4414.69 4197
4415.31 4189
4415.94 4271
4416.57 4212
4417.19 4189
4417.82 4271
4418.45 4348
4419.07 4150
4419.70 4054
4420.33 4062
4420.95 4246
4421.58 4240
4422.21 4263
4422.84 4241
4423.46 4277
4424.09 4197
4424.72 3846
4425.35 3867
4425.97 3850
4426.60 4084
4427.23 4001
4427.86 3832
4428.48 3840
4429.11 3940
4429.74 3857
4430.37 3922
4430.99 3968
4431.62 3959
4432.25 4065
4432.88 4096
4433.51 4144
4434.13 4178
4434.76 4137
4435.39 4133
4436.02 4078
4436.65 4190
4437.27 4207
4437.90 4118
4438.53 4035
4439.16 4190
4439.79 4106
4440.42 4118
4441.04 3980
4441.67 4076
4442.30 4110
4442.93 3993
4443.56 3920
4444.19 4283
4444.82 4151
4445.44 4307
4446.07 4478
4446.70 4395
4447.33 4302
4447.96 4529
4448.59 4545
4449.22 4615
4449.85 4755
4450.48 4855
4451.11 4803
4451.74 4574
4452.36 4580
4452.99 4437
4453.62 4571
4454.25 4440
4454.88 4342
4455.51 4220
4456.14 4117
4456.77 4043
4457.40 4066
4458.03 4060
4458.66 4006
4459.29 3999
4459.92 4030
4460.55 3994
4461.18 3886
4461.81 3991
4462.44 3931
4463.07 3867
4463.70 3796
4464.33 3887
4464.96 3847
4465.59 3774
4466.22 3773
4466.85 3808
4467.48 3718
4468.11 3823
4468.74 3755
4469.37 3720
4470.00 3818
4470.63 3876
4471.26 3899
4471.89 3960
4472.53 3928
4473.16 3917
4473.79 3857
4474.42 4106
4475.05 3978
4475.68 3815
4476.31 3740
4476.94 3876
4477.57 3975
4478.20 3873
4478.83 3892
4479.47 3886
4480.10 3918
4480.73 3955
4481.36 4031
4481.99 4153
4482.62 4062
4483.25 4221
4483.89 4177
4484.52 3984
4485.15 3950
4485.78 4142
4486.41 4166
4487.04 4242
4487.68 4071
4488.31 3971
4488.94 3942
4489.57 3955
4490.20 4011
4490.84 3897
4491.47 4043
4492.10 4007
4492.73 3983
4493.36 4217
4494.00 4052
4494.63 3984
4495.26 3982
4495.89 4023
4496.53 4194
4497.16 4053
4497.79 4042
4498.42 4068
4499.06 4018
4499.69 4187
4500.32 4311
4500.95 4119
4501.59 4365
4502.22 4491
4502.85 4382
4503.48 4370
4504.12 4308
4504.75 4184
4505.38 4241
4506.02 4374
4506.65 4194
4507.28 4271
4507.92 4193
4508.55 4162
4509.18 4042
4509.82 4003
4510.45 3972
4511.08 3853
4511.72 3957
4512.35 3972
4512.98 4145
4513.62 4118
4514.25 4310
4514.88 4133
4515.52 4133
4516.15 4245
4516.79 4180
4517.42 4264
4518.05 4033
4518.69 4088
4519.32 4026
4519.96 4028
4520.59 4116
4521.22 4119
4521.86 4084
4522.49 4053
4523.13 4073
4523.76 4004
4524.40 4198
4525.03 4179
4525.66 4135
4526.30 4399
4526.93 4356
4527.57 4530
4528.20 4678
4528.84 4865
4529.47 5283
4530.11 5285
4530.74 5593
4531.38 5770
4532.01 6266
4532.65 6434
4533.28 6722
4533.92 6713
4534.55 6583
4535.19 6323
4535.82 6157
4536.46 5840
4537.09 5302
4537.73 5076
4538.36 4980
4539.00 4819
4539.63 4613
4540.27 4546
4540.90 4498
4541.54 4279
4542.18 4159
4542.81 4115
4543.45 4187
4544.08 4338
4544.72 4009
4545.35 4311
4545.99 4212
4546.63 4109
4547.26 3938
4547.90 3956
4548.53 3961
4549.17 4040
4549.81 4111
4550.44 4074
4551.08 3997
4551.72 3856
4552.35 4069
4552.99 4246
4553.62 4271
4554.26 4126
4554.90 4130
4555.53 3981
4556.17 3910
4556.81 3945
4557.44 3979
4558.08 3887
4558.72 3935
4559.35 4056
4559.99 3951
4560.63 4205
4561.26 4210
4561.90 3985
4562.54 4085
4563.18 4029
4563.81 3922
4564.45 3998
4565.09 4004
4565.72 3990
4566.36 3967
4567.00 3947
4567.64 4015
4568.27 4012
4568.91 4058
4569.55 3862
4570.19 3996
4570.82 4062
4571.46 4031
4572.10 3947
4572.74 4082
4573.38 4025
4574.01 3838
4574.65 3837
4575.29 3974
4575.93 3964
4576.56 3921
4577.20 4073
4577.84 4011
4578.48 3973
4579.12 4075
4579.76 3982
4580.39 4139
4581.03 4046
4581.67 4071
4582.31 4097
4582.95 4075
4583.59 4065
4584.22 3925
4584.86 4124
4585.50 4039
4586.14 3965
4586.78 3993
4587.42 3950
4588.06 3924
4588.70 3924
4589.33 4053
4589.97 4124
4590.61 4186
4591.25 4132
4591.89 4148
4592.53 4284
4593.17 4298
4593.81 4283
4594.45 4154
4595.09 4030
4595.73 4092
4596.37 3973
4597.00 4078
4597.64 4117
4598.28 3995
4598.92 3864
4599.56 3838
4600.20 3969
4600.84 4066
4601.48 4118
4602.12 4138
4602.76 4083
4603.40 4276
4604.04 4369
4604.68 4504
4605.32 4633
4605.96 4692
4606.60 4673
4607.24 4473
4607.88 4453
4608.52 4384
4609.16 4442
4609.80 4439
4610.44 4316
4611.08 4521
4611.72 4239
4612.36 4192
4613.01 4366
4613.65 4277
4614.29 4191
4614.93 4150
4615.57 4165
4616.21 4143
4616.85 4034
4617.49 4071
4618.13 4073
4618.77 3973
4619.41 4021
4620.05 3958
4620.70 3984
4621.34 4013
4621.98 3928
4622.62 3855
4623.26 3894
4623.90 3871
4624.54 3746
4625.18 3845
4625.83 3855
4626.47 3760
4627.11 3670
4627.75 3735
4628.39 3779
4629.03 3829
4629.68 3772
4630.32 3847
4630.96 3942
4631.60 3952
4632.24 3862
4632.88 3844
4633.53 3951
4634.17 3964
4634.81 3946
4635.45 4280
4636.10 4076
4636.74 3938
4637.38 4072
4638.02 3978
4638.66 4075
4639.31 4076
4639.95 4004
4640.59 4119
4641.23 3993
4641.88 3877
4642.52 4074
4643.16 3910
4643.80 3839
4644.45 3889
4645.09 3886
4645.73 3935
4646.38 4070
4647.02 4029
4647.66 4211
4648.30 4010
4648.95 4005
4649.59 4202
4650.23 4207
4650.88 4228
4651.52 4188
4652.16 4122
4652.81 4231
4653.45 4192
4654.09 4261
4654.74 4337
4655.38 4350
4656.02 4256
4656.67 4202
4657.31 4405
4657.96 4391
4658.60 4394
4659.24 4401
4659.89 4386
4660.53 4365
4661.17 4587
4661.82 4506
4662.46 4591
4663.11 4602
4663.75 4517
4664.39 4667
4665.04 4484
4665.68 4467
4666.33 4557
4666.97 4287
4667.62 4251
4668.26 4208
4668.90 4039
4669.55 4152
4670.19 4114
4670.84 4090
4671.48 4316
4672.13 4157
4672.77 4161
4673.42 3995
4674.06 4058
4674.71 3911
4675.35 3913
4676.00 3964
4676.64 4132
4677.29 3918
4677.93 4095
4678.58 4158
4679.22 4139
4679.87 4277
4680.51 4230
4681.16 4413
4681.80 4486
4682.45 4795
4683.09 4757
4683.74 4836
4684.38 4661
4685.03 4606
4685.68 4652
4686.32 4438
4686.97 4364
4687.61 4058
4688.26 4227
4688.90 4199
4689.55 4189
4690.20 3965
4690.84 3882
4691.49 3903
4692.13 4009
4692.78 3899
4693.43 3704
4694.07 3772
4694.72 3807
4695.36 3832
4696.01 3836
4696.66 3895
4697.30 3960
4697.95 4106
4698.60 4165
4699.24 4211
4699.89 4119
4700.54 4190
4701.18 4049
4701.83 4096
4702.48 4058
4703.12 4198
4703.77 3985
4704.42 4151
4705.06 4016
4705.71 4208
4706.36 4410
4707.00 4288
4707.65 4409
4708.30 4545
4708.95 4415
4709.59 4483
4710.24 4566
4710.89 4341
4711.54 4426
4712.18 4464
4712.83 4335
4713.48 4374
4714.13 4138
4714.77 4174
4715.42 4276
4716.07 4081
4716.72 4015
4717.36 4090
4718.01 4045
4718.66 3960
4719.31 3985
4719.96 4014
4720.60 3998
4721.25 4116
4721.90 4050
4722.55 4042
4723.20 4128
4723.84 4270
4724.49 4085
4725.14 4110
4725.79 3901
4726.44 4068
4727.09 4229
4727.73 4014
4728.38 4148
4729.03 4168
4729.68 4014
4730.33 3992
4730.98 4025
4731.63 4110
4732.27 4028
4732.92 4036
4733.57 4137
4734.22 4027
4734.87 4096
4735.52 4074
4736.17 4039
4736.82 3998
4737.47 3972
4738.12 3993
4738.77 3963
4739.41 3990
4740.06 4004
4740.71 4122
4741.36 4137
4742.01 4262
4742.66 4154
4743.31 4059
4743.96 4140
4744.61 4211
4745.26 4204
4745.91 4259
4746.56 4322
4747.21 4529
4747.86 4792
4748.51 4853
4749.16 5232
4749.81 5484
4750.46 5871
4751.11 6476
4751.76 6829
4752.41 7194
4753.06 7489
4753.71 7513
4754.36 7660
4755.01 7583
4755.66 7299
4756.31 7076
4756.96 6423
4757.61 6049
4758.26 5567
4758.91 5176
4759.56 4786
4760.22 4563
4760.87 4259
4761.52 4140
4762.17 3884
4762.82 3905
4763.47 3858
4764.12 3812
4764.77 3599
4765.42 3812
4766.07 3940
4766.72 3755
4767.38 3666
4768.03 3837
4768.68 3889
4769.33 3849
4769.98 3828
4770.63 3835
4771.28 3828
4771.94 3790
4772.59 3774
4773.24 3533
4773.89 3669
4774.54 3722
4775.19 3626
4775.85 3666
4776.50 3839
4777.15 3935
4777.80 3766
4778.45 3730
4779.11 3786
4779.76 4088
4780.41 3949
4781.06 3972
4781.71 3943
4782.37 3987
4783.02 4035
4783.67 4221
4784.32 3942
4784.98 3889
4785.63 3840
4786.28 3668
4786.93 3786
4787.59 3842
4788.24 3932
4788.89 3796
4789.54 3884
4790.20 3964
4790.85 3881
4791.50 3873
4792.15 3789
4792.81 3739
4793.46 3822
4794.11 3970
4794.77 3952
4795.42 3732
4796.07 3793
4796.73 3766
4797.38 3740
4798.03 3668
4798.69 3708
4799.34 3655
4799.99 3616
4800.65 3628
4801.30 3760
4801.95 3733
4802.61 3626
4803.26 3670
4803.91 3556
4804.57 3559
4805.22 3605
4805.88 3530
4806.53 3731
4807.18 3856
4807.84 3708
4808.49 3888
4809.15 3736
4809.80 3741
4810.45 3817
4811.11 3653
4811.76 3691
4812.42 3758
4813.07 3720
4813.73 3891
4814.38 3781
4815.03 3676
4815.69 3967
4816.34 3899
4817.00 3919
4817.65 4067
4818.31 3889
4818.96 3992
4819.62 4184
4820.27 4124
4820.93 4062
4821.58 4100
4822.24 4176
4822.89 4179
4823.55 4382
4824.20 4533
4824.86 4622
4825.51 4604
4826.17 4643
4826.82 4770
4827.48 4705
4828.13 4756
4828.79 4734
4829.44 4543
4830.10 4552
4830.75 4354
4831.41 4336
4832.07 4368
4832.72 4530
4833.38 4431
4834.03 4371
4834.69 4545
4835.34 4666
4836.00 4646
4836.66 4812
4837.31 4903
4837.97 4851
4838.62 4777
4839.28 4875
4839.94 4877
4840.59 4807
4841.25 4571
4841.91 4569
4842.56 4547
4843.22 4451
4843.87 4535
4844.53 4307
4845.19 4195
4845.84 4261
4846.50 4142
4847.16 4265
4847.81 4357
4848.47 4283
4849.13 4274
4849.78 4354
4850.44 4387
4851.10 4348
4851.75 4357
4852.41 4350
4853.07 4305
4853.73 4304
4854.38 4345
4855.04 4332
4855.70 4378
4856.35 4307
4857.01 4279
4857.67 4258
4858.33 4278
4858.98 4303
4859.64 4559
4860.30 4516
4860.96 4811
4861.61 4818
4862.27 4979
4862.93 5211
4863.59 5308
4864.25 5419
4864.90 5533
4865.56 5602
4866.22 5625
4866.88 5774
4867.54 5949
4868.19 5468
4868.85 5437
4869.51 5250
4870.17 5135
4870.83 5067
4871.48 4907
4872.14 4980
4872.80 4841
4873.46 4741
4874.12 4698
4874.78 4594
4875.43 4541
4876.09 4470
4876.75 4475
4877.41 4319
4878.07 4205
4878.73 4278
4879.39 4099
4880.05 4246
4880.70 4244
4881.36 4125
4882.02 4090
4882.68 3959
4883.34 3964
4884.00 3950
4884.66 4019
4885.32 3904
4885.98 4105
4886.64 4084
4887.30 3985
4887.96 3989
4888.62 4143
4889.27 4285
4889.93 4147
4890.59 4201
4891.25 4593
4891.91 4786
4892.57 4667
4893.23 4800
4893.89 5104
4894.55 5192
4895.21 5180
4895.87 5103
4896.53 5042
4897.19 5077
4897.85 4901
4898.51 5140
4899.17 5122
4899.83 5187
4900.49 5341
4901.15 5383
4901.81 5252
4902.47 5220
4903.13 5232
4903.79 5040
4904.46 4736
4905.12 4801
4905.78 4760
4906.44 4527
4907.10 4381
4907.76 4363
4908.42 4446
4909.08 4443
4909.74 4387
4910.40 4288
4911.06 4156
4911.72 4043
4912.38 4181
4913.05 4262
4913.71 4178
4914.37 4166
4915.03 4258
4915.69 4196
4916.35 4185
4917.01 4062
4917.67 4119
4918.34 3998
4919.00 3910
4919.66 3855
4920.32 3848
4920.98 3731
4921.64 3742
4922.31 3742
4922.97 3833
4923.63 3751
4924.29 3722
4924.95 3696
4925.62 3753
4926.28 3789
4926.94 3728
4927.60 3700
4928.26 3756
4928.93 3833
4929.59 3748
4930.25 3653
4930.91 3651
4931.57 3707
4932.24 3599
4932.90 3734
4933.56 3758
4934.22 3702
4934.89 3693
4935.55 3821
4936.21 3917
4936.88 3837
4937.54 3779
4938.20 3827
4938.86 3807
4939.53 3903
4940.19 3729
4940.85 3749
4941.52 3783
4942.18 3872
4942.84 3826
4943.50 3863
4944.17 3749
4944.83 3540
4945.49 3597
4946.16 3501
4946.82 3618
4947.48 3581
4948.15 3368
4948.81 3413
4949.47 3448
4950.14 3606
4950.80 3460
4951.47 3525
4952.13 3571
4952.79 3723
4953.46 3617
4954.12 3599
4954.78 3609
4955.45 3474
4956.11 3486
4956.78 3730
4957.44 3808
4958.10 3546
4958.77 3637
4959.43 3717
4960.10 3790
4960.76 3880
4961.43 3827
4962.09 3751
4962.76 3972
4963.42 4098
4964.08 4044
4964.75 4126
4965.41 4337
4966.08 4308
4966.74 4362
4967.41 4195
4968.07 4133
4968.74 4095
4969.40 4026
4970.07 4062
4970.73 3917
4971.40 3902
4972.06 4078
4972.73 4098
4973.39 4112
4974.06 4118
4974.72 4054
4975.39 4047
4976.05 4141
4976.72 4162
4977.38 3973
4978.05 4238
4978.71 4321
4979.38 4191
4980.05 4180
4980.71 4253
4981.38 4092
4982.04 4003
4982.71 3953
4983.37 3864
4984.04 4029
4984.71 4168
4985.37 4456
4986.04 4470
4986.70 4814
4987.37 5274
4988.04 5565
4988.70 5891
4989.37 6505
4990.04 6861
4990.70 6962
4991.37 7112
4992.03 6889
4992.70 6576
4993.37 6484
4994.03 6089
4994.70 5642
4995.37 5358
4996.03 5022
4996.70 4701
4997.37 4558
4998.03 4431
4998.70 4110
4999.37 4218
5000.03 4055
5000.70 3921
5001.37 3788
5002.04 3843
5002.70 3849
5003.37 3798
5004.04 3688
5004.70 3768
5005.37 3671
5006.04 3628
5006.71 3650
5007.37 3640
5008.04 3583
5008.71 3513
5009.38 3680
5010.04 3734
5010.71 3736
5011.38 3651
5012.05 3806
5012.71 3780
5013.38 3784
5014.05 3850
5014.72 3955
5015.39 3849
5016.05 3965
5016.72 4062
5017.39 3961
5018.06 4170
5018.73 4176
5019.39 4432
5020.06 4477
5020.73 4486
5021.40 4551
5022.07 4724
5022.74 4735
5023.41 4727
5024.07 4908
5024.74 4791
5025.41 4968
5026.08 4896
5026.75 4933
5027.42 4876
5028.09 4806
5028.75 4721
5029.42 4568
5030.09 4493
5030.76 4496
5031.43 4356
5032.10 4070
5032.77 3998
5033.44 3932
5034.11 4015
5034.78 3904
5035.45 3964
5036.12 3870
5036.78 3771
5037.45 3740
5038.12 3899
5038.79 4012
5039.46 3923
5040.13 3896
5040.80 3807
5041.47 3729
5042.14 3876
5042.81 3989
5043.48 3891
5044.15 3756
5044.82 3792
5045.49 3947
5046.16 3853
5046.83 3883
5047.50 4025
5048.17 4191
5048.84 4302
5049.51 4360
5050.18 4180
5050.85 4337
5051.52 4381
5052.19 4555
5052.86 4651
5053.53 4898
5054.20 4573
5054.87 4545
5055.55 4543
5056.22 4469
5056.89 4279
5057.56 4224
5058.23 4209
5058.90 4085
5059.57 3913
5060.24 3834
5060.91 3771
5061.58 3922
5062.25 3791
5062.93 3723
5063.60 3839
5064.27 3852
5064.94 3859
5065.61 3755
5066.28 3899
5066.95 3746
5067.62 3659
5068.30 3812
5068.97 3864
5069.64 3897
5070.31 3626
5070.98 3527
5071.65 3552
5072.33 3594
5073.00 3575
5073.67 3560
5074.34 3625
5075.01 3485
5075.68 3583
5076.36 3638
5077.03 3562
5077.70 3551
5078.37 3600
5079.05 3852
5079.72 3834
5080.39 3759
5081.06 3770
5081.73 3819
5082.41 3886
5083.08 3900
5083.75 4006
5084.42 3921
5085.10 4044
5085.77 3842
5086.44 3712
5087.12 3814
5087.79 3777
5088.46 3726
5089.13 3757
5089.81 3765
5090.48 3904
5091.15 3937
5091.83 3906
5092.50 3803
5093.17 4017
5093.84 3884
5094.52 3970
5095.19 3704
5095.86 3834
5096.54 3806
5097.21 3680
5097.88 3631
5098.56 3685
5099.23 3573
5099.91 3578
5100.58 3554
5101.25 3584
5101.93 3506
5102.60 3538
5103.27 3730
5103.95 3697
5104.62 3627
5105.30 3648
5105.97 3549
5106.64 3658
5107.32 3770
5107.99 3591
5108.67 3498
5109.34 3690
5110.01 3439
5110.69 3543
5111.36 3466
5112.04 3369
5112.71 3416
5113.39 3403
5114.06 3406
5114.74 3331
5115.41 3405
5116.08 3328
5116.76 3513
5117.43 3585
5118.11 3471
5118.78 3548
5119.46 3513
5120.13 3427
5120.81 3496
5121.48 3404
5122.16 3488
5122.83 3525
5123.51 3395
5124.18 3417
5124.86 3345
5125.53 3538
5126.21 3513
5126.88 3514
5127.56 3418
5128.24 3554
5128.91 3474
5129.59 3654
5130.26 3655
5130.94 3656
5131.61 3553
5132.29 3559
5132.96 3582
5133.64 3539
5134.32 3515
5134.99 3433
5135.67 3643
5136.34 3563
5137.02 3810
5137.70 3675
5138.37 3539
5139.05 3760
5139.72 3780
5140.40 3844
5141.08 3793
5141.75 3898
5142.43 3886
5143.11 3810
5143.78 3826
5144.46 3747
5145.14 3664
5145.81 3590
5146.49 3478
5147.17 3436
5147.84 3476
5148.52 3345
5149.20 3404
5149.87 3373
5150.55 3368
5151.23 3447
5151.90 3513
5152.58 3476
5153.26 3377
5153.94 3393
5154.61 3481
5155.29 3487
5155.97 3352
5156.64 3390
5157.32 3361
5158.00 3366
5158.68 3200
5159.35 3361
5160.03 3190
5160.71 3196
5161.39 3252
5162.06 3281
5162.74 3281
5163.42 3299
5164.10 3232
5164.78 3260
5165.45 3233
5166.13 3283
5166.81 3395
5167.49 3335
5168.17 3368
5168.84 3344
5169.52 3347
5170.20 3192
5170.88 3290
5171.56 3349
5172.23 3350
5172.91 3268
5173.59 3259
5174.27 3288
5174.95 3233
5175.63 3249
5176.31 3306
5176.98 3372
5177.66 3474
5178.34 3417
5179.02 3416
5179.70 3537
5180.38 3633
5181.06 3738
5181.74 3730
5182.42 3657
5183.09 3686
5183.77 3567
5184.45 3466
5185.13 3456
5185.81 3378
5186.49 3419
5187.17 3454
5187.85 3233
5188.53 3141
5189.21 3161
5189.89 3186
5190.57 3107
5191.25 3173
5191.93 3090
5192.61 3032
5193.29 3275
5193.97 3163
5194.64 3155
5195.32 3068
5196.00 3065
5196.68 3132
5197.36 3080
5198.04 3082
5198.72 3210
5199.40 3172
5200.08 3001
5200.77 3101
5201.45 3108
5202.13 3168
5202.81 3355
5203.49 3239
5204.17 3334
5204.85 3470
5205.53 3530
5206.21 3571
5206.89 3663
5207.57 3889
5208.25 3898
5208.93 3959
5209.61 4130
5210.29 4147
5210.97 4341
5211.65 4433
5212.34 4193
5213.02 3995
5213.70 4045
5214.38 4019
5215.06 3674
5215.74 3683
5216.42 3590
5217.10 3379
5217.78 3273
5218.47 3369
5219.15 3302
5219.83 3404
5220.51 3382
5221.19 3188
5221.87 3354
5222.56 3222
5223.24 3298
5223.92 3411
5224.60 3395
5225.28 3355
5225.96 3208
5226.65 3303
5227.33 3265
5228.01 3273
5228.69 3171
5229.37 3161
5230.06 3304
5230.74 3252
5231.42 3355
5232.10 3312
5232.79 3155
5233.47 3260
5234.15 3409
5234.83 3317
5235.51 3209
5236.20 3381
5236.88 3494
5237.56 3347
5238.25 3373
5238.93 3515
5239.61 3620
5240.29 3588
5240.98 3598
5241.66 3556
5242.34 3643
5243.03 3571
5243.71 3547
5244.39 3451
5245.07 3298
5245.76 3218
5246.44 3203
5247.12 3189
5247.81 3077
5248.49 3045
5249.17 3043
5249.86 3204
5250.54 3076
5251.22 3078
5251.91 3055
5252.59 2943
5253.28 3064
5253.96 3039
5254.64 2950
5255.33 2972
5256.01 2977
5256.69 2819
5257.38 2997
5258.06 3016
5258.75 2896
5259.43 2954
5260.11 2901
5260.80 2969
5261.48 3055
5262.17 3156
5262.85 3230
5263.53 3213
5264.22 3325
5264.90 3325
5265.59 3266
5266.27 3265
5266.96 3322
5267.64 3385
5268.33 3234
5269.01 3289
5269.70 3264
5270.38 3395
5271.07 3182
5271.75 3312
5272.44 3330
5273.12 3272
5273.80 3177
5274.49 3282
5275.18 3207
5275.86 3230
5276.55 3337
5277.23 3362
5277.92 3297
5278.60 3281
5279.29 3437
5279.97 3567
5280.66 3566
5281.34 3652
5282.03 3700
5282.71 3819
5283.40 3830
5284.08 3769
5284.77 3739
5285.46 3689
5286.14 3531
5286.83 3472
5287.51 3314
5288.20 3201
5288.89 3164
5289.57 3110
5290.26 3098
5290.94 3117
5291.63 3127
5292.32 3160
5293.00 3139
5293.69 3031
5294.38 3109
5295.06 2980
5295.75 3009
5296.43 3162
5297.12 3090
5297.81 3108
5298.49 3216
5299.18 3206
5299.87 3059
5300.55 3182
5301.24 3138
5301.93 3276
5302.61 3310
5303.30 3337
5303.99 3186
5304.68 3191
5305.36 3219
5306.05 3187
5306.74 3152
5307.42 3095
5308.11 3029
5308.80 3054
5309.49 3050
5310.17 3057
5310.86 3160
5311.55 3219
5312.23 3208
5312.92 3077
5313.61 3104
5314.30 3178
5314.99 3087
5315.67 2945
5316.36 3007
5317.05 3073
5317.74 3116
5318.42 3032
5319.11 3117
5319.80 3191
5320.49 3033
5321.18 3109
5321.86 3195
5322.55 3082
5323.24 3060
5323.93 3213
5324.62 2983
5325.31 3010
5325.99 3058
5326.68 2939
5327.37 2987
5328.06 3084
5328.75 3014
5329.44 3034
5330.12 3132
5330.81 3257
5331.50 3132
5332.19 3147
5332.88 3198
5333.57 3247
5334.26 3252
5334.95 3330
5335.64 3346
5336.32 3224
5337.01 3121
5337.70 3148
5338.39 3049
5339.08 3160
5339.77 3078
5340.46 3012
5341.15 3107
5341.84 3097
5342.53 2920
5343.22 2927
5343.91 3062
5344.60 3157
5345.29 3171
5345.98 3197
5346.67 3360
5347.36 3547
5348.04 3562
5348.73 3733
5349.42 3893
5350.11 3925
5350.80 3910
5351.49 4015
5352.18 4018
5352.87 3900
5353.56 3889
5354.25 3910
5354.95 3883
5355.64 3755
5356.33 3602
5357.02 3480
5357.71 3569
5358.40 3408
5359.09 3385
5359.78 3221
5360.47 3175
5361.16 3131
5361.85 3245
5362.54 3292
5363.23 3304
5363.92 3210
5364.61 3269
5365.30 3167
5365.99 3075
5366.69 3075
5367.38 3269
5368.07 3149
5368.76 3105
5369.45 3161
5370.14 3121
5370.83 3167
5371.52 3209
5372.22 3202
5372.91 3254
5373.60 3403
5374.29 3301
5374.98 3346
5375.67 3477
5376.36 3393
5377.06 3274
5377.75 3245
5378.44 3570
5379.13 3535
5379.82 3537
5380.52 3759
5381.21 3805
5381.90 3798
5382.59 3884
5383.28 3925
5383.98 3864
5384.67 3876
5385.36 3801
5386.05 3778
5386.74 3654
5387.44 3573
5388.13 3564
5388.82 3507
5389.51 3571
5390.21 3454
5390.90 3558
5391.59 3577
5392.28 3533
5392.98 3547
5393.67 3529
5394.36 3444
5395.06 3330
5395.75 3303
5396.44 3183
5397.13 3101
5397.83 3158
5398.52 3094
5399.21 2974
5399.91 2882
5400.60 2821
5401.29 2882
5401.99 2860
5402.68 2854
5403.37 2819
5404.07 2934
5404.76 2904
5405.45 2954
5406.15 2854
5406.84 3100
5407.53 3121
5408.23 3058
5408.92 2984
5409.61 2985
5410.31 3038
5411.00 3062
5411.70 3018
5412.39 2976
5413.08 3083
5413.78 3170
5414.47 3057
5415.17 3033
5415.86 2974
5416.55 3064
5417.25 3181
5417.94 3136
5418.64 3113
5419.33 3153
5420.03 3061
5420.72 3094
5421.42 2973
5422.11 3017
5422.80 3070
5423.50 3178
5424.19 3126
5424.89 3110
5425.58 3135
5426.28 3054
5426.97 3013
5427.67 2931
5428.36 2947
5429.06 2947
5429.75 2967
5430.45 2935
5431.14 3064
5431.84 2944
5432.53 2869
5433.23 2865
5433.92 2731
5434.62 2894
5435.31 2836
5436.01 2911
5436.71 2898
5437.40 2848
5438.10 2882
5438.79 2870
5439.49 2818
5440.18 2977
5440.88 2967
5441.58 2810
5442.27 2815
5442.97 2952
5443.66 2851
5444.36 2873
5445.06 2938
5445.75 3058
5446.45 3066
5447.14 3008
5447.84 3058
5448.54 3026
5449.23 3060
5449.93 3081
5450.63 3132
5451.32 3161
5452.02 3052
5452.71 2968
5453.41 2982
5454.11 3030
5454.80 2966
5455.50 2921
5456.20 2865
5456.89 2946
5457.59 3053
5458.29 2968
5458.99 2879
5459.68 2932
5460.38 2874
5461.08 2826
5461.77 2783
5462.47 2760
5463.17 2825
5463.86 2810
5464.56 2874
5465.26 2835
5465.96 2892
5466.65 2841
5467.35 3067
5468.05 2967
5468.75 2888
5469.44 2874
5470.14 2961
5470.84 2841
5471.54 2916
5472.24 2804
5472.93 2715
5473.63 2764
5474.33 2783
5475.03 2883
5475.72 2760
5476.42 2765
5477.12 2743
5477.82 2728
5478.52 2873
5479.22 2875
5479.91 2760
5480.61 2849
5481.31 2958
5482.01 2856
5482.71 2893
5483.41 2966
5484.10 2873
5484.80 2819
5485.50 2910
5486.20 2985
5486.90 2960
5487.60 2867
5488.30 2997
5488.99 2915
5489.69 2798
5490.39 2825
5491.09 2952
5491.79 2849
5492.49 2866
5493.19 2976
5493.89 2870
5494.59 2856
5495.29 2770
5495.99 2809
5496.69 2896
5497.38 2777
5498.08 2951
5498.78 2872
5499.48 2937
5500.18 3027
5500.88 3163
5501.58 3206
5502.28 3212
5502.98 3299
5503.68 3321
5504.38 3344
5505.08 3220
5505.78 3131
5506.48 3224
5507.18 3130
5507.88 2994
5508.58 2854
5509.28 2854
5509.98 2831
5510.68 2753
5511.38 2812
5512.08 2872
5512.78 2762
5513.48 2867
5514.18 2865
5514.88 2690
5515.58 2755
5516.28 2628
5516.98 2609
5517.69 2656
5518.39 2798
5519.09 2715
5519.79 2756
5520.49 2831
5521.19 2787
5521.89 2742
5522.59 2841
5523.29 2779
5523.99 2936
5524.69 2996
5525.40 2976
5526.10 2988
5526.80 2855
5527.50 2826
5528.20 2849
5528.90 2865
5529.60 2899
5530.31 2868
5531.01 2762
5531.71 2769
5532.41 2693
5533.11 2733
5533.81 2761
5534.51 2724
5535.22 2711
5535.92 2629
5536.62 2766
5537.32 2826
5538.02 2605
5538.73 2701
5539.43 2739
5540.13 2757
5540.83 2665
5541.53 2670
5542.24 2535
5542.94 2632
5543.64 2679
5544.34 2811
5545.05 2755
5545.75 2667
5546.45 2773
5547.15 2726
5547.86 2722
5548.56 2657
5549.26 2685
5549.96 2794
5550.67 2756
5551.37 2880
5552.07 2642
5552.78 2662
5553.48 2700
5554.18 2531
5554.88 2576
5555.59 2600
5556.29 2599
5556.99 2669
5557.70 2528
5558.40 2562
5559.10 2720
5559.81 2584
5560.51 2566
5561.21 2645
5561.92 2737
5562.62 2716
5563.32 2547
5564.03 2680
5564.73 2793
5565.44 2745
5566.14 2765
5566.84 2687
5567.55 2656
5568.25 2672
5568.95 2733
5569.66 2715
5570.36 2519
5571.07 2575
5571.77 2544
5572.47 2688
5573.18 2733
5573.88 2667
5574.59 2655
5575.29 2624
5576.00 2724
5576.70 2731
5577.40 2610
5578.11 2704
5578.81 2741
5579.52 2759
5580.22 2722
5580.93 2687
5581.63 2651
5582.34 2759
5583.04 2647
5583.75 2485
5584.45 2566
5585.16 2647
5585.86 2819
5586.57 2791
5587.27 2717
5587.98 2783
5588.68 2600
5589.39 2624
5590.09 2672
5590.80 2704
5591.50 2716
5592.21 2768
5592.91 2694
5593.62 2701
5594.33 2595
5595.03 2787
5595.74 2740
5596.44 2561
5597.15 2572
5597.85 2665
5598.56 2572
5599.27 2570
5599.97 2661
5600.68 2673
5601.38 2551
5602.09 2653
5602.79 2638
5603.50 2579
5604.21 2639
5604.91 2654
5605.62 2769
5606.33 2742
5607.03 2581
5607.74 2520
5608.45 2500
5609.15 2614
5609.86 2545
5610.56 2581
5611.27 2709
5611.98 2665
5612.68 2714
5613.39 2702
5614.10 2705
5614.80 2776
5615.51 2763
5616.22 2753
5616.93 2686
5617.63 2595
5618.34 2569
5619.05 2577
5619.75 2609
5620.46 2610
5621.17 2564
5621.88 2600
5622.58 2592
5623.29 2620
5624.00 2640
5624.70 2475
5625.41 2546
5626.12 2529
5626.83 2611
5627.54 2602
5628.24 2567
5628.95 2483
5629.66 2540
5630.37 2596
5631.07 2619
5631.78 2618
5632.49 2615
5633.20 2610
5633.91 2504
5634.61 2557
5635.32 2604
5636.03 2615
5636.74 2561
5637.45 2422
5638.15 2495
5638.86 2592
5639.57 2673
5640.28 2722
5640.99 2748
5641.70 2721
5642.41 2807
5643.11 2759
5643.82 2737
5644.53 2692
5645.24 2740
5645.95 2722
5646.66 2759
5647.37 2624
5648.08 2551
5648.78 2646
5649.49 2622
5650.20 2626
5650.91 2586
5651.62 2606
5652.33 2721
5653.04 2680
5653.75 2715
5654.46 2758
5655.17 2711
5655.88 2723
5656.59 2705
5657.30 2680
5658.00 2717
5658.71 2758
5659.42 2754
5660.13 2870
5660.84 2667
5661.55 2785
5662.26 2753
5662.97 2660
5663.68 2703
5664.39 2680
5665.10 2573
5665.81 2600
5666.52 2563
5667.23 2566
5667.94 2618
5668.65 2620
5669.36 2737
5670.07 2599
5670.78 2692
5671.49 2686
5672.20 2619
5672.92 2660
5673.63 2635
5674.34 2568
5675.05 2579
5675.76 2588
5676.47 2655
5677.18 2490
5677.89 2416
5678.60 2430
5679.31 2363
5680.02 2438
5680.73 2375
5681.44 2440
5682.16 2407
5682.87 2533
5683.58 2545
5684.29 2542
5685.00 2503
5685.71 2666
5686.42 2538
5687.13 2521
5687.85 2571
5688.56 2575
5689.27 2597
5689.98 2525
5690.69 2518
5691.40 2493
5692.11 2582
5692.83 2431
5693.54 2544
5694.25 2376
5694.96 2473
5695.67 2565
5696.39 2553
5697.10 2594
5697.81 2548
5698.52 2533
5699.23 2638
5699.95 2545
5700.66 2510
5701.37 2554
5702.08 2492
5702.80 2509
5703.51 2596
5704.22 2692
5704.93 2503
5705.64 2497
5706.36 2589
5707.07 2611
5707.78 2462
5708.50 2554
5709.21 2568
5709.92 2518
5710.63 2551
5711.35 2509
5712.06 2474
5712.77 2556
5713.49 2541
5714.20 2416
5714.91 2339
5715.62 2377
5716.34 2526
5717.05 2424
5717.76 2441
5718.48 2441
5719.19 2464
5719.90 2549
5720.62 2457
5721.33 2461
5722.05 2517
5722.76 2495
5723.47 2571
5724.19 2594
5724.90 2569
5725.61 2715
5726.33 2770
5727.04 2713
5727.76 2843
5728.47 2745
5729.18 2761
5729.90 2785
5730.61 2809
5731.33 2864
5732.04 2825
5732.75 2766
5733.47 2741
5734.18 2665
5734.90 2624
5735.61 2717
5736.33 2598
5737.04 2491
5737.75 2479
5738.47 2491
5739.18 2440
5739.90 2508
5740.61 2463
5741.33 2438
5742.04 2428
5742.76 2394
5743.47 2473
5744.19 2491
5744.90 2515
5745.62 2481
5746.33 2398
5747.05 2463
5747.76 2398
5748.48 2479
5749.19 2372
5749.91 2375
5750.62 2561
5751.34 2542
5752.05 2599
5752.77 2694
5753.49 2774
5754.20 2720
5754.92 2676
5755.63 2696
5756.35 2780
5757.06 2764
5757.78 2731
5758.50 2784
5759.21 2769
5759.93 2725
5760.64 2632
5761.36 2587
5762.07 2542
5762.79 2570
5763.51 2653
5764.22 2675
5764.94 2711
5765.66 2668
5766.37 2654
5767.09 2703
5767.80 2582
5768.52 2594
5769.24 2603
5769.95 2589
5770.67 2609
5771.39 2567
5772.10 2709
5772.82 2599
5773.54 2567
5774.25 2556
5774.97 2518
5775.69 2674
5776.41 2712
5777.12 2667
5777.84 2606
5778.56 2728
5779.27 2826
5779.99 2883
5780.71 2751
5781.42 2649
5782.14 2735
5782.86 2828
5783.58 2829
5784.29 2872
5785.01 2772
5785.73 2653
5786.45 2662
5787.16 2695
5787.88 2731
5788.60 2844
5789.32 2696
5790.04 2650
5790.75 2659
5791.47 2732
5792.19 2806
5792.91 2836
5793.62 2932
5794.34 2854
5795.06 2874
5795.78 2935
5796.50 3076
5797.22 3115
5797.93 3202
5798.65 3162
5799.37 3287
5800.09 3424
5800.81 3791
5801.53 3797
5802.24 3996
5802.96 4429
5803.68 4377
5804.40 4617
5805.12 4537
5805.84 4625
5806.56 4250
5807.28 4067
5807.99 3941
5808.71 3686
5809.43 3500
5810.15 3284
5810.87 3258
5811.59 3278
5812.31 3212
5813.03 3270
5813.75 3384
5814.47 3603
5815.19 3849
5815.90 4071
5816.62 4392
5817.34 4760
5818.06 5027
5818.78 5549
5819.50 5787
5820.22 5657
5820.94 5526
5821.66 5346
5822.38 5021
5823.10 4573
5823.82 4350
5824.54 4146
5825.26 3986
5825.98 3890
5826.70 3761
5827.42 3567
5828.14 3530
5828.86 3543
5829.58 3507
5830.30 3540
5831.02 3712
5831.74 3518
5832.46 3543
5833.18 3670
5833.90 3493
5834.62 3495
5835.35 3508
5836.07 3481
5836.79 3366
5837.51 3311
5838.23 3109
5838.95 3194
5839.67 3243
5840.39 3200
5841.11 3125
5841.83 3178
5842.55 3241
5843.27 3098
5844.00 3006
5844.72 3023
5845.44 3084
5846.16 2807
5846.88 2810
5847.60 2972
5848.32 2923
5849.04 2789
5849.77 2753
5850.49 2780
5851.21 2640
5851.93 2723
5852.65 2829
5853.37 2732
5854.10 2833
5854.82 2876
5855.54 2928
5856.26 2837
5856.98 2900
5857.71 3003
5858.43 2845
5859.15 3013
5859.87 2859
5860.59 2828
5861.32 2912
5862.04 2790
5862.76 2732
5863.48 2769
5864.21 2664
5864.93 2752
5865.65 2734
5866.37 2588
5867.10 2658
5867.82 2605
5868.54 2730
5869.26 2580
5869.99 2545
5870.71 2707
5871.43 2709
5872.15 2487
5872.88 2612
5873.60 2612
5874.32 2572
5875.05 2626
5875.77 2656
5876.49 2667
5877.22 2683
5877.94 2626
5878.66 2564
5879.39 2662
5880.11 2650
5880.83 2821
5881.56 2770
5882.28 2675
5883.00 2731
5883.73 2837
5884.45 2807
5885.17 2766
5885.90 2757
5886.62 2714
5887.34 2728
5888.07 2710
5888.79 2699
5889.52 2707
5890.24 2654
5890.96 2618
5891.69 2784
5892.41 2657
5893.14 2594
5893.86 2524
5894.58 2683
5895.31 2646
5896.03 2489
5896.76 2409
5897.48 2456
5898.21 2589
5898.93 2562
5899.66 2597
5900.38 2663
5901.11 2694
5901.83 2634
5902.55 2748
5903.28 2830
5904.00 2886
5904.73 2874
5905.45 2816
5906.18 2743
5906.90 2730
5907.63 2697
5908.35 2621
5909.08 2554
5909.80 2697
5910.53 2722
5911.25 2743
5911.98 2612
5912.71 2482
5913.43 2615
5914.16 2606
5914.88 2599
5915.61 2601
5916.33 2614
5917.06 2574
5917.78 2563
5918.51 2625
5919.24 2641
5919.96 2610
5920.69 2489
5921.41 2571
5922.14 2496
5922.87 2506
5923.59 2565
5924.32 2549
5925.04 2479
5925.77 2469
5926.50 2434
5927.22 2615
5927.95 2584
5928.67 2541
5929.40 2413
5930.13 2543
5930.85 2545
5931.58 2599
5932.31 2564
5933.03 2574
5933.76 2642
5934.49 2639
5935.21 2626
5935.94 2712
5936.67 2728
5937.39 2870
5938.12 2911
5938.85 2914
5939.58 2916
5940.30 2932
5941.03 2991
5941.76 2876
5942.48 2780
5943.21 2788
5943.94 2782
5944.67 2773
5945.39 2691
5946.12 2880
5946.85 2794
5947.58 2655
5948.30 2772
5949.03 2742
5949.76 2695
5950.49 2736
5951.21 2778
5951.94 2793
5952.67 2848
5953.40 2890
5954.12 2831
5954.85 2856
5955.58 2932
5956.31 2955
5957.04 2909
5957.76 2935
5958.49 2839
5959.22 2774
5959.95 2855
5960.68 2836
5961.41 3030
5962.13 2957
5962.86 2814
5963.59 2907
5964.32 2996
5965.05 2957
5965.78 3124
5966.51 3119
5967.23 3168
5967.96 3229
5968.69 3251
5969.42 3302
5970.15 3306
5970.88 3157
5971.61 3160
5972.34 3210
5973.07 3133
5973.79 3031
5974.52 2984
5975.25 2927
5975.98 2990
5976.71 3079
5977.44 2940
5978.17 2972
5978.90 3025
5979.63 3169
5980.36 3164
5981.09 3007
5981.82 3176
5982.55 3238
5983.28 3321
5984.01 3382
5984.74 3303
5985.47 3489
5986.20 3458
5986.93 3440
5987.66 3403
5988.39 3296
5989.12 3328
5989.85 3320
5990.58 3344
5991.31 3414
5992.04 3252
5992.77 3336
5993.50 3288
5994.23 3349
5994.96 3369
5995.69 3212
5996.42 3162
5997.15 3165
5997.88 3144
5998.61 3299
5999.34 3263
6000.07 3185
6000.80 3144
6001.53 3088
6002.26 3131
6003.00 3126
6003.73 3059
6004.46 3139
6005.19 3131
6005.92 3034
6006.65 3237
6007.38 3142
6008.11 3320
6008.84 3457
6009.58 3749
6010.31 3999
6011.04 4149
6011.77 4606
6012.50 4654
6013.23 5161
6013.96 5217
6014.70 5226
6015.43 5270
6016.16 4891
6016.89 4647
6017.62 4475
6018.35 4133
6019.09 3854
6019.82 3572
6020.55 3325
6021.28 3021
6022.01 2906
6022.75 3026
6023.48 2926
6024.21 2858
6024.94 2781
6025.67 2817
6026.41 2869
6027.14 2866
6027.87 2820
6028.60 2759
6029.34 2810
6030.07 2767
6030.80 2806
6031.53 2687
6032.27 2612
6033.00 2667
6033.73 2766
6034.47 2717
6035.20 2861
6035.93 2683
6036.66 2637
6037.40 2643
6038.13 2751
6038.86 2812
6039.60 2751
6040.33 2702
6041.06 2960
6041.80 2874
6042.53 2913
6043.26 2857
6044.00 2862
6044.73 2950
6045.46 2963
6046.20 2980
6046.93 3072
6047.66 3022
6048.40 3187
6049.13 3120
6049.86 3031
6050.60 3029
6051.33 3007
6052.07 3014
6052.80 3061
6053.53 3117
6054.27 3105
6055.00 3183
6055.74 3051
6056.47 2949
6057.20 3059
6057.94 3056
6058.67 2980
6059.41 2957
6060.14 2891
6060.88 2851
6061.61 2761
6062.34 2765
6063.08 2868
6063.81 2938
6064.55 2777
6065.28 2891
6066.02 2719
6066.75 2654
6067.49 2762
6068.22 2740
6068.96 2684
6069.69 2650
6070.43 2644
6071.16 2738
6071.90 2768
6072.63 2665
6073.37 2643
6074.10 2667
6074.84 2785
6075.57 2864
6076.31 2710
6077.04 2718
6077.78 2710
6078.52 2671
6079.25 2726
6079.99 2705
6080.72 2758
6081.46 2851
6082.19 2744
6082.93 2590
6083.66 2739
6084.40 2835
6085.14 2671
6085.87 2677
6086.61 2763
6087.34 2763
6088.08 2825
6088.82 2789
6089.55 2709
6090.29 2610
6091.02 2661
6091.76 2664
6092.50 2712
6093.23 2639
6093.97 2593
6094.71 2695
6095.44 2676
6096.18 2606
6096.92 2735
6097.65 2592
6098.39 2686
6099.13 2842
6099.86 2664
6100.60 2727
6101.34 2733
6102.07 2501
6102.81 2654
6103.55 2672
6104.28 2559
6105.02 2682
6105.76 2688
6106.50 2514
6107.23 2614
6107.97 2589
6108.71 2671
6109.45 2585
6110.18 2598
6110.92 2697
6111.66 2548
6112.40 2639
6113.13 2567
6113.87 2673
6114.61 2736
6115.35 2827
6116.08 2893
6116.82 2906
6117.56 2875
6118.30 2806
6119.03 2786
6119.77 2765
6120.51 2795
6121.25 2819
6121.99 2829
6122.73 2852
6123.46 2808
6124.20 2729
6124.94 2642
6125.68 2729
6126.42 2732
6127.15 2763
6127.89 2743
6128.63 2726
6129.37 2797
6130.11 2796
6130.85 2788
6131.59 2896
6132.33 2882
6133.06 2894
6133.80 2881
6134.54 2927
6135.28 3023
6136.02 2992
6136.76 3156
6137.50 3163
6138.24 3174
6138.98 3190
6139.71 3167
6140.45 3218
6141.19 3141
6141.93 3199
6142.67 3265
6143.41 3087
6144.15 3015
6144.89 2918
6145.63 2944
6146.37 2987
6147.11 3003
6147.85 2831
6148.59 2955
6149.33 2872
6150.07 2810
6150.81 2789
6151.55 2855
6152.29 2877
6153.03 2797
6153.77 2862
6154.51 2756
6155.25 2814
6155.99 2732
6156.73 2767
6157.47 2994
6158.21 2964
6158.95 2730
6159.69 2680
6160.43 2717
6161.17 2976
6161.91 2905
6162.65 2787
6163.39 2905
6164.13 3131
6164.87 3128
6165.61 3250
6166.35 3408
6167.10 3378
6167.84 3491
6168.58 3496
6169.32 3500
6170.06 3541
6170.80 3461
6171.54 3610
6172.28 3582
6173.02 3514
6173.77 3496
6174.51 3476
6175.25 3426
6175.99 3351
6176.73 3304
6177.47 3239
6178.21 3335
6178.96 3296
6179.70 3299
6180.44 3164
6181.18 3317
6181.92 3274
6182.66 3201
6183.41 3177
6184.15 3192
6184.89 3318
6185.63 3232
6186.37 3282
6187.11 3312
6187.86 3341
6188.60 3271
6189.34 3406
6190.08 3366
6190.83 3408
6191.57 3482
6192.31 3621
6193.05 3750
6193.80 3834
6194.54 3774
6195.28 3842
6196.02 3923
6196.77 3827
6197.51 3864
6198.25 3735
6198.99 3709
6199.74 3800
6200.48 3687
6201.22 3637
6201.96 3746
6202.71 3801
6203.45 4009
6204.19 4113
6204.94 4212
6205.68 4811
6206.42 5478
6207.17 6484
6207.91 7468
6208.65 8669
6209.40 9929
6210.14 11205
6210.88 11978
6211.63 12624
6212.37 12797
6213.11 12148
6213.86 10790
6214.60 9903
6215.34 8923
6216.09 7681
6216.83 6424
6217.58 5522
6218.32 4852
6219.06 4164
6219.81 3708
6220.55 3498
6221.30 3505
6222.04 3399
6222.78 3439
6223.53 3333
6224.27 3189
6225.02 3225
6225.76 3293
6226.51 3152
6227.25 3199
6228.00 3173
6228.74 3001
6229.48 2973
6230.23 2978
6230.97 2840
6231.72 2801
6232.46 2937
6233.21 2891
6233.95 2939
6234.70 2956
6235.44 2918
6236.19 2851
6236.93 2881
6237.68 2875
6238.42 2922
6239.17 2921
6239.91 2928
6240.66 2858
6241.40 2928
6242.15 2880
6242.89 2756
6243.64 3005
6244.38 3087
6245.13 3156
6245.88 3019
6246.62 3011
6247.37 3105
6248.11 3220
6248.86 3420
6249.60 3472
6250.35 3511
6251.10 3576
6251.84 3503
6252.59 3362
6253.33 3310
6254.08 3312
6254.83 3201
6255.57 3084
6256.32 2976
6257.06 2859
6257.81 2915
6258.56 2938
6259.30 2813
6260.05 2983
6260.80 2846
6261.54 2910
6262.29 2927
6263.04 2981
6263.78 3109
6264.53 3118
6265.28 3019
6266.02 2965
6266.77 2960
6267.52 3073
6268.26 3080
6269.01 2886
6269.76 2939
6270.50 2927
6271.25 2919
6272.00 2953
6272.75 2969
6273.49 2876
6274.24 3014
6274.99 3053
6275.73 3065
6276.48 3259
6277.23 3196
6277.98 3374
6278.72 3264
6279.47 3250
6280.22 3307
6280.97 3136
6281.71 3075
6282.46 3071
6283.21 2937
6283.96 2815
6284.71 2935
6285.45 2992
6286.20 2884
6286.95 2773
6287.70 2804
6288.45 2882
6289.19 2909
6289.94 2876
6290.69 2857
6291.44 2712
6292.19 2740
6292.94 2775
6293.68 2712
6294.43 2730
6295.18 2690
6295.93 2750
6296.68 2756
6297.43 2793
6298.18 2709
6298.92 2665
6299.67 2638
6300.42 2557
6301.17 2610
6301.92 2616
6302.67 2731
6303.42 2733
6304.17 2766
6304.92 2835
6305.66 2910
6306.41 2895
6307.16 2814
6307.91 2883
6308.66 2901
6309.41 2898
6310.16 2967
6310.91 2770
6311.66 2882
6312.41 2884
6313.16 2823
6313.91 2663
6314.66 2700
6315.41 2688
6316.16 2682
6316.91 2566
6317.66 2583
6318.41 2538
6319.16 2589
6319.91 2599
6320.66 2611
6321.41 2507
6322.16 2393
6322.91 2456
6323.66 2460
6324.41 2420
6325.16 2515
6325.91 2434
6326.66 2397
6327.41 2351
6328.16 2456
6328.91 2401
6329.66 2345
6330.41 2474
6331.16 2476
6331.91 2545
6332.66 2463
6333.41 2315
6334.16 2343
6334.91 2406
6335.67 2519
6336.42 2589
6337.17 2552
6337.92 2497
6338.67 2487
6339.42 2438
6340.17 2465
6340.92 2458
6341.67 2514
6342.43 2538
6343.18 2476
6343.93 2432
6344.68 2538
6345.43 2543
6346.18 2418
6346.93 2496
6347.69 2383
6348.44 2478
6349.19 2447
6349.94 2458
6350.69 2469
6351.45 2505
6352.20 2567
6352.95 2652
6353.70 2574
6354.45 2774
6355.20 2791
6355.96 2955
6356.71 2795
6357.46 2728
6358.21 2746
6358.97 2618
6359.72 2501
6360.47 2350
6361.22 2321
6361.98 2479
6362.73 2582
6363.48 2506
6364.23 2358
6364.99 2367
6365.74 2416
6366.49 2405
6367.24 2404
6368.00 2455
6368.75 2444
6369.50 2492
6370.26 2431
6371.01 2443
6371.76 2541
6372.51 2414
6373.27 2387
6374.02 2487
6374.77 2487
6375.53 2532
6376.28 2495
6377.03 2504
6377.79 2405
6378.54 2353
6379.29 2526
6380.05 2536
6380.80 2496
6381.56 2381
6382.31 2383
6383.06 2382
6383.82 2491
6384.57 2392
6385.32 2475
6386.08 2542
6386.83 2507
6387.59 2550
6388.34 2384
6389.09 2341
6389.85 2349
6390.60 2322
6391.36 2176
6392.11 2157
6392.86 2206
6393.62 2201
6394.37 2306
6395.13 2309
6395.88 2172
6396.64 2260
6397.39 2305
6398.15 2346
6398.90 2339
6399.66 2234
6400.41 2168
6401.16 2154
6401.92 2177
6402.67 2121
6403.43 2204
6404.18 2227
6404.94 2292
6405.69 2343
6406.45 2181
6407.20 2188
6407.96 2298
6408.72 2431
6409.47 2368
6410.23 2273
6410.98 2240
6411.74 2337
6412.49 2362
6413.25 2519
6414.00 2467
6414.76 2358
6415.51 2275
6416.27 2302
6417.03 2295
6417.78 2255
6418.54 2250
6419.29 2246
6420.05 2226
6420.80 2204
6421.56 2188
6422.32 2243
6423.07 2274
6423.83 2236
6424.59 2238
6425.34 2238
6426.10 2208
6426.85 2193
6427.61 2163
6428.37 2238
6429.12 2145
6429.88 2104
6430.64 2261
6431.39 2192
6432.15 2298
6432.91 2193
6433.66 2241
6434.42 2267
6435.18 2266
6435.93 2301
6436.69 2345
6437.45 2336
6438.20 2340
6438.96 2416
6439.72 2368
6440.47 2449
6441.23 2420
6441.99 2312
6442.75 2258
6443.50 2287
6444.26 2381
6445.02 2535
6445.78 2323
6446.53 2374
6447.29 2321
6448.05 2336
6448.81 2283
6449.56 2236
6450.32 2246
6451.08 2291
6451.84 2299
6452.59 2348
6453.35 2363
6454.11 2394
6454.87 2326
6455.63 2287
6456.38 2384
6457.14 2550
6457.90 2634
6458.66 2569
6459.42 2590
6460.17 2817
6460.93 2716
6461.69 2565
6462.45 2586
6463.21 2632
6463.97 2537
6464.73 2547
6465.48 2538
6466.24 2448
6467.00 2283
6467.76 2360
6468.52 2453
6469.28 2476
6470.04 2468
6470.80 2443
6471.55 2494
6472.31 2421
6473.07 2459
6473.83 2529
6474.59 2552
6475.35 2487
6476.11 2555
6476.87 2596
6477.63 2480
6478.39 2519
6479.15 2579
6479.91 2493
6480.66 2572
6481.42 2633
6482.18 2784
6482.94 2513
6483.70 2525
6484.46 2669
6485.22 2726
6485.98 2771
6486.74 2752
6487.50 2657
6488.26 2925
6489.02 2863
6489.78 2867
6490.54 2827
6491.30 2838
6492.06 2837
6492.82 2879
6493.58 2951
6494.34 2954
6495.10 3124
6495.86 3215
6496.62 3108
6497.38 3155
6498.14 3246
6498.91 3178
6499.67 3199
6500.43 3267
6501.19 3123
6501.95 3142
6502.71 3103
6503.47 3150
6504.23 3137
6504.99 3121
6505.75 3231
6506.51 3171
6507.27 3164
6508.04 3211
6508.80 3240
6509.56 3483
6510.32 3390
6511.08 3289
6511.84 3206
6512.60 3207
6513.36 3412
6514.13 3369
6514.89 3342
6515.65 3402
6516.41 3275
6517.17 3311
6517.93 3314
6518.69 3431
6519.46 3535
6520.22 3547
6520.98 3699
6521.74 3682
6522.50 4021
6523.27 4163
6524.03 4203
6524.79 4417
6525.55 4470
6526.31 4500
6527.08 4675
6527.84 4881
6528.60 4914
6529.36 4716
6530.13 4730
6530.89 4748
6531.65 4559
6532.41 4496
6533.18 4564
6533.94 4799
6534.70 5217
6535.46 5835
6536.23 6515
6536.99 7439
6537.75 8001
6538.51 8139
6539.28 8720
6540.04 8400
6540.80 7761
6541.57 6992
6542.33 6502
6543.09 5775
6543.86 5042
6544.62 4559
6545.38 4068
6546.15 3751
6546.91 3588
6547.67 3387
6548.44 3257
6549.20 3236
6549.96 3296
6550.73 3187
6551.49 3327
6552.25 3237
6553.02 3235
6553.78 3196
6554.54 3219
6555.31 3244
6556.07 3155
6556.84 3188
6557.60 3170
6558.36 3182
6559.13 3166
6559.89 3152
6560.66 3200
6561.42 3187
6562.18 3238
6562.95 3408
6563.71 3487
6564.48 3654
6565.24 3640
6566.01 3729
6566.77 3728
6567.54 3695
6568.30 3723
6569.06 3943
6569.83 3764
6570.59 3959
6571.36 3718
6572.12 3662
6572.89 3697
6573.65 3793
6574.42 3779
6575.18 3873
6575.95 3956
6576.71 3966
6577.48 4102
6578.24 4052
6579.01 4129
6579.77 4310
6580.54 4576
6581.31 4538
6582.07 4776
6582.84 4905
6583.60 5064
6584.37 5350
6585.13 5447
6585.90 5513
6586.66 5621
6587.43 5360
6588.20 5363
6588.96 5112
6589.73 5007
6590.49 5006
6591.26 4915
6592.02 5091
6592.79 5188
6593.56 5237
6594.32 5400
6595.09 5624
6595.86 5389
6596.62 5325
6597.39 5252
6598.15 5030
6598.92 4787
6599.69 4663
6600.45 4489
6601.22 4535
6601.99 4435
6602.75 4315
6603.52 4307
6604.29 4268
6605.05 4166
6605.82 4206
6606.59 4020
6607.35 4133
6608.12 4306
6608.89 4385
6609.65 4333
6610.42 4542
6611.19 4841
6611.96 4661
6612.72 4751
6613.49 4654
6614.26 4374
6615.02 4386
6615.79 4213
6616.56 4047
6617.33 3940
6618.09 3795
6618.86 3798
6619.63 3950
6620.40 3855
6621.16 4017
6621.93 4112
6622.70 4173
6623.47 4233
6624.24 4444
6625.00 4613
6625.77 4609
6626.54 4668
6627.31 4519
6628.08 4452
6628.84 4357
6629.61 4281
6630.38 4195
6631.15 4254
6631.92 4196
6632.68 4355
6633.45 4455
6634.22 4670
6634.99 4821
6635.76 4955
6636.53 5172
6637.30 5297
6638.06 5205
6638.83 5252
6639.60 4882
6640.37 4726
6641.14 4447
6641.91 4274
6642.68 4017
6643.45 3783
6644.22 3678
6644.98 3626
6645.75 3624
6646.52 3728
6647.29 3689
6648.06 3785
6648.83 3828
6649.60 3861
6650.37 3920
6651.14 3966
6651.91 3950
6652.68 4157
6653.45 4178
6654.22 4042
6654.99 4079
6655.76 4260
6656.53 4199
6657.30 4006
6658.06 3909
6658.83 3894
6659.60 3817
6660.37 3740
6661.14 3674
6661.91 3704
6662.68 3787
6663.45 3884
6664.22 4175
6665.00 4302
6665.77 4481
6666.54 4742
6667.31 4642
6668.08 4597
6668.85 4530
6669.62 4426
6670.39 4327
6671.16 4006
6671.93 3864
6672.70 3768
6673.47 3711
6674.24 3714
6675.01 3482
6675.78 3479
6676.55 3386
6677.32 3307
6678.10 3221
6678.87 3272
6679.64 3226
6680.41 3229
6681.18 3294
6681.95 3365
6682.72 3410
6683.49 3468
6684.26 3373
6685.04 3603
6685.81 3738
6686.58 3965
6687.35 4125
6688.12 4236
6688.89 4300
6689.67 4187
6690.44 4172
6691.21 4125
6691.98 4106
6692.75 3785
6693.52 3494
6694.30 3522
6695.07 3469
6695.84 3200
6696.61 3257
6697.38 3040
6698.16 2971
6698.93 3067
6699.70 3129
6700.47 3087
6701.25 3010
6702.02 3087
6702.79 3076
6703.56 3049
6704.33 3162
6705.11 3124
6705.88 3101
6706.65 3019
6707.43 3109
6708.20 3043
6708.97 3111
6709.74 3056
6710.52 3010
6711.29 3006
6712.06 3088
6712.84 3083
6713.61 3192
6714.38 3133
6715.15 3230
6715.93 3211
6716.70 3307
6717.47 3455
6718.25 3472
6719.02 3308
6719.79 3418
6720.57 3377
6721.34 3474
6722.11 3486
6722.89 3513
6723.66 3394
6724.43 3373
6725.21 3300
6725.98 3204
6726.76 3191
6727.53 3115
6728.30 3036
6729.08 3118
6729.85 2962
6730.63 2910
6731.40 2909
6732.17 2809
6732.95 2740
6733.72 2791
6734.50 2737
6735.27 2673
6736.04 2697
6736.82 2700
6737.59 2653
6738.37 2714
6739.14 2753
6739.92 2736
6740.69 2661
6741.47 2760
6742.24 2720
6743.02 2677
6743.79 2589
6744.57 2632
6745.34 2697
6746.12 2716
6746.89 2718
6747.66 2718
6748.44 2881
6749.22 2749
6749.99 2789
6750.77 2807
6751.54 2921
6752.32 2840
6753.09 2806
6753.87 2696
6754.64 2814
6755.42 2798
6756.19 2706
6756.97 2555
6757.74 2630
6758.52 2635
6759.29 2599
6760.07 2558
6760.85 2548
6761.62 2555
6762.40 2552
6763.17 2539
6763.95 2680
6764.73 2796
6765.50 2758
6766.28 2693
6767.05 2577
6767.83 2562
6768.61 2567
6769.38 2584
6770.16 2548
6770.94 2568
6771.71 2546
6772.49 2648
6773.26 2563
6774.04 2574
6774.82 2727
6775.59 2683
6776.37 2731
6777.15 2782
6777.92 2892
6778.70 2943
6779.48 3034
6780.25 3167
6781.03 3144
6781.81 3110
6782.59 3060
6783.36 3095
6784.14 3092
6784.92 2978
6785.69 2728
6786.47 2653
6787.25 2607
6788.03 2571
6788.80 2509
6789.58 2541
6790.36 2502
6791.13 2340
6791.91 2384
6792.69 2360
6793.47 2227
6794.25 2344
6795.02 2298
6795.80 2165
6796.58 2191
6797.36 2226
6798.13 2150
6798.91 2299
6799.69 2258
6800.47 2234
6801.25 2232
6802.02 2207
6802.80 2198
6803.58 2127
6804.36 2150
6805.14 2108
6805.92 2130
6806.69 2146
6807.47 2207
6808.25 2196
6809.03 2223
6809.81 2186
6810.59 2175
6811.36 2134
6812.14 2106
6812.92 2264
6813.70 2217
6814.48 2280
6815.26 2340
6816.04 2382
6816.82 2436
6817.60 2327
6818.37 2331
6819.15 2353
6819.93 2370
6820.71 2290
6821.49 2243
6822.27 2210
6823.05 2280
6823.83 2247
6824.61 2296
6825.39 2165
6826.17 2256
6826.95 2225
6827.73 2228
6828.51 2157
6829.29 2167
6830.07 2195
6830.85 2122
6831.63 2180
6832.40 2229
6833.18 2229
6833.96 2163
6834.74 2157
6835.52 2163
6836.30 2074
6837.08 2080
6837.87 2211
6838.65 2206
6839.43 2278
6840.21 2298
6840.99 2250
6841.77 2202
6842.55 2145
6843.33 2164
6844.11 2134
6844.89 2063
6845.67 2070
6846.45 2116
6847.23 2155
6848.01 2205
6848.79 2290
6849.57 2313
6850.35 2527
6851.13 2484
6851.92 2512
6852.70 2619
6853.48 2632
6854.26 2658
6855.04 2555
6855.82 2537
6856.60 2539
6857.38 2544
6858.16 2336
6858.95 2258
6859.73 2246
6860.51 2247
6861.29 2150
6862.07 2076
6862.85 2021
6863.64 2062
6864.42 2111
6865.20 2064
6865.98 2139
6866.76 2040
6867.54 2097
6868.33 2065
6869.11 2172
6869.89 2009
6870.67 2043
6871.45 2108
6872.24 2187
6873.02 2150
6873.80 2059
6874.58 2065
6875.36 2063
6876.15 2132
6876.93 2121
6877.71 2090
6878.49 2155
6879.28 2221
6880.06 2188
6880.84 2187
6881.62 2161
6882.41 2151
6883.19 2223
6883.97 2297
6884.76 2382
6885.54 2296
6886.32 2322
6887.10 2317
6887.89 2410
6888.67 2385
6889.45 2506
6890.24 2528
6891.02 2594
6891.80 2409
6892.59 2333
6893.37 2374
6894.15 2362
6894.94 2369
6895.72 2215
6896.50 2243
6897.29 2235
6898.07 2192
6898.85 2175
6899.64 2121
6900.42 2138
6901.21 2137
6901.99 2174
6902.77 2204
6903.56 2197
6904.34 2243
6905.12 2200
6905.91 2213
6906.69 2263
6907.48 2214
6908.26 2220
6909.05 2286
6909.83 2153
6910.61 2125
6911.40 2157
6912.18 2141
6912.97 2141
6913.75 2140
6914.54 2177
6915.32 2226
6916.11 2221
6916.89 2080
6917.67 2191
6918.46 2221
6919.24 2364
6920.03 2385
6920.81 2496
6921.60 2610
6922.38 2788
6923.17 2863
6923.95 2962
6924.74 3059
6925.52 2988
6926.31 3037
6927.09 2954
6927.88 2830
6928.67 2749
6929.45 2468
6930.24 2243
6931.02 2221
6931.81 2168
6932.59 2192
6933.38 2049
6934.16 2155
6934.95 2154
6935.74 2201
6936.52 2104
6937.31 2123
6938.09 2122
6938.88 2200
6939.66 2245
6940.45 2165
6941.24 2136
6942.02 2133
6942.81 2200
6943.59 2154
6944.38 2155
6945.17 2187
6945.95 2222
6946.74 2197
6947.53 2304
6948.31 2242
6949.10 2373
6949.89 2403
6950.67 2399
6951.46 2485
6952.25 2543
6953.03 2564
6953.82 2484
6954.61 2419
6955.39 2293
6956.18 2359
6956.97 2393
6957.75 2392
6958.54 2330
6959.33 2371
6960.11 2426
6960.90 2370
6961.69 2415
6962.48 2398
6963.26 2393
6964.05 2375
6964.84 2461
6965.63 2526
6966.41 2398
6967.20 2541
6967.99 2588
6968.78 2496
6969.56 2450
6970.35 2654
6971.14 2633
6971.93 2708
6972.71 2652
6973.50 2612
6974.29 2589
6975.08 2698
6975.87 2719
6976.65 2759
6977.44 2719
6978.23 2881
6979.02 2966
6979.81 3128
6980.60 3234
6981.38 3420
6982.17 3474
6982.96 3627
6983.75 3725
6984.54 3985
6985.33 4309
6986.11 4430
6986.90 4673
6987.69 4888
6988.48 4869
6989.27 4847
6990.06 4844
6990.85 4534
6991.64 4185
6992.42 3867
6993.21 3422
6994.00 3207
6994.79 3006
6995.58 2962
6996.37 2942
6997.16 3088
6997.95 3266
6998.74 3586
6999.53 3852
7000.32 4227
7001.11 4461
7001.90 4645
7002.68 4721
7003.47 4673
7004.26 4361
7005.05 4042
7005.84 3853
7006.63 3639
7007.42 3291
7008.21 3008
7009.00 2793
7009.79 2755
7010.58 2584
7011.37 2523
7012.16 2539
7012.95 2333
7013.74 2241
7014.53 2377
7015.32 2426
7016.11 2402
7016.90 2371
7017.69 2420
7018.48 2379
7019.27 2419
7020.07 2465
7020.86 2380
7021.65 2238
7022.44 2288
7023.23 2230
7024.02 2296
7024.81 2343
7025.60 2359
7026.39 2440
7027.18 2475
7027.97 2385
7028.76 2398
7029.55 2416
7030.35 2379
7031.14 2405
7031.93 2374
7032.72 2190
7033.51 2272
7034.30 2202
7035.09 2193
7035.88 2161
7036.68 2238
7037.47 2271
7038.26 2315
7039.05 2344
7039.84 2285
7040.63 2357
7041.43 2431
7042.22 2367
7043.01 2426
7043.80 2306
7044.59 2331
7045.38 2460
7046.18 2389
7046.97 2299
7047.76 2239
7048.55 2451
7049.35 2438
7050.14 2477
7050.93 2432
7051.72 2627
7052.51 2713
7053.31 2667
7054.10 2583
7054.89 2376
7055.68 2285
7056.48 2339
7057.27 2244
7058.06 2159
7058.85 2153
7059.65 2157
7060.44 2203
7061.23 2240
7062.03 2169
7062.82 2103
7063.61 2104
7064.40 2121
7065.20 2185
7065.99 2130
7066.78 2224
7067.58 2178
7068.37 2150
7069.16 2144
7069.96 2037
7070.75 2103
7071.54 2163
7072.34 2122
7073.13 2043
7073.92 2129
7074.72 2085
7075.51 2019
7076.30 2106
7077.10 2113
7077.89 2018
7078.69 2031
7079.48 2045
7080.27 2064
7081.07 2101
7081.86 2177
7082.66 2067
7083.45 2159
7084.24 2141
7085.04 2179
7085.83 2091
7086.63 2045
7087.42 2046
7088.21 2085
7089.01 2082
7089.80 1924
7090.60 1992
7091.39 1993
7092.19 1926
7092.98 1929
7093.78 1974
7094.57 1955
7095.37 1943
7096.16 1936
7096.96 1951
7097.75 2008
7098.55 2053
7099.34 1888
7100.14 1850
7100.93 1918
7101.73 1876
7102.52 1790
7103.32 1796
7104.11 1909
7104.91 1964
7105.70 1923
7106.50 1858
7107.29 1810
7108.09 1778
7108.88 1780
7109.68 1853
7110.47 1832
7111.27 1798
7112.07 1851
7112.86 1788
7113.66 1838
7114.45 1763
7115.25 1811
7116.04 1823
7116.84 1700
7117.64 1755
7118.43 1819
7119.23 1804
7120.02 1808
7120.82 1850
7121.62 1843
7122.41 1824
7123.21 1846
7124.01 1916
7124.80 1910
7125.60 1958
7126.40 1865
7127.19 1892
7127.99 1896
7128.79 1819
7129.58 1851
7130.38 1861
7131.18 1837
7131.97 1819
7132.77 1861
7133.57 1828
7134.36 1828
7135.16 1745
7135.96 1859
7136.75 1823
7137.55 1750
7138.35 1838
7139.14 1806
7139.94 1821
7140.74 1819
7141.54 1820
7142.33 1858
7143.13 1840
7143.93 1871
7144.73 1828
7145.52 1842
7146.32 1786
7147.12 1800
7147.92 1784
7148.71 1865
7149.51 1820
7150.31 1744
7151.11 1832
7151.91 1724
7152.70 1695
7153.50 1676
7154.30 1726
7155.10 1676
7155.90 1713
7156.69 1811
7157.49 1721
7158.29 1700
7159.09 1822
7159.89 1871
7160.69 1899
7161.48 1786
7162.28 1782
7163.08 1822
7163.88 1760
7164.68 1719
7165.48 1768
7166.28 1790
7167.07 1761
7167.87 1781
7168.67 1773
7169.47 1783
7170.27 1776
7171.07 1761
7171.87 1765
7172.67 1732
7173.47 1744
7174.27 1755
7175.06 1699
7175.86 1720
7176.66 1782
7177.46 1728
7178.26 1724
7179.06 1748
7179.86 1741
7180.66 1652
7181.46 1727
7182.26 1758
7183.06 1746
7183.86 1836
7184.66 1852
7185.46 1824
7186.26 1894
7187.06 1954
7187.86 1897
7188.66 1881
7189.46 1860
7190.26 1693
7191.06 1672
7191.86 1664
7192.66 1695
7193.46 1755
7194.26 1674
7195.06 1619
7195.86 1657
7196.66 1665
7197.46 1626
7198.26 1624
7199.06 1675
7199.86 1573
7200.66 1699
7201.46 1666
7202.26 1783
7203.06 1748
7203.87 1764
7204.67 1703
7205.47 1727
7206.27 1720
7207.07 1661
7207.87 1680
7208.67 1618
7209.47 1713
7210.27 1752
7211.07 1610
7211.88 1691
7212.68 1594
7213.48 1635
7214.28 1717
7215.08 1694
7215.88 1679
7216.68 1710
7217.49 1655
7218.29 1689
7219.09 1720
7219.89 1692
7220.69 1644
7221.49 1778
7222.30 1701
7223.10 1733
7223.90 1660
7224.70 1746
7225.50 1674
7226.31 1729
7227.11 1720
7227.91 1683
7228.71 1689
7229.51 1782
7230.32 1744
7231.12 1641
7231.92 1657
7232.72 1658
7233.53 1631
7234.33 1702
7235.13 1690
7235.93 1649
7236.74 1621
7237.54 1682
7238.34 1740
7239.14 1834
7239.95 1837
7240.75 1854
7241.55 1828
7242.36 1842
7243.16 1910
7243.96 1893
7244.77 1842
7245.57 1795
7246.37 1809
7247.17 1757
7247.98 1677
7248.78 1654
7249.58 1746
7250.39 1748
7251.19 1707
7251.99 1746
7252.80 1745
7253.60 1769
7254.41 1744
7255.21 1930
7256.01 1844
7256.82 1723
7257.62 1673
7258.42 1647
7259.23 1747
7260.03 1629
7260.84 1623
7261.64 1656
7262.44 1688
7263.25 1619
7264.05 1568
7264.86 1629
7265.66 1662
7266.46 1615
7267.27 1619
7268.07 1688
7268.88 1730
7269.68 1738
7270.49 1821
7271.29 1772
7272.10 1723
7272.90 1788
7273.71 1736
7274.51 1772
7275.31 1803
7276.12 1789
7276.92 1767
7277.73 1720
7278.53 1767
7279.34 1754
7280.14 1871
7280.95 1815
7281.75 1873
7282.56 1876
7283.37 2051
7284.17 2080
7284.98 2073
7285.78 2108
7286.59 2233
7287.39 2247
7288.20 2157
7289.00 2083
7289.81 2069
7290.61 2066
7291.42 1924
7292.23 1943
7293.03 1897
7293.84 1896
7294.64 1877
7295.45 1895
7296.25 1854
7297.06 1847
7297.87 1838
7298.67 1866
7299.48 1825
7300.28 1857
7301.09 1864
7301.90 1860
7302.70 1881
7303.51 1892
7304.32 1931
7305.12 1913
7305.93 1918
7306.74 1839
7307.54 1878
7308.35 1883
7309.16 1969
7309.96 2109
7310.77 2048
7311.58 2121
7312.38 2179
7313.19 2167
7314.00 2145
7314.80 2312
7315.61 2091
7316.42 2088
7317.22 2166
7318.03 2217
7318.84 2303
7319.65 2256
7320.45 2426
7321.26 2504
7322.07 2523
7322.88 2711
7323.68 2780
7324.49 2680
7325.30 2603
7326.11 2473
7326.91 2443
7327.72 2439
7328.53 2186
7329.34 2079
7330.14 2071
7330.95 1999
7331.76 1969
7332.57 1868
7333.38 1848
7334.18 1872
7334.99 1868
7335.80 1831
7336.61 1992
7337.42 1911
7338.22 1830
7339.03 1887
7339.84 1909
7340.65 1889
7341.46 1757
7342.27 1848
7343.07 1795
7343.88 1861
7344.69 1851
7345.50 1771
7346.31 1855
7347.12 1786
7347.93 1793
7348.74 1820
7349.54 1793
7350.35 1937
7351.16 1850
7351.97 1865
7352.78 1773
7353.59 1836
7354.40 1791
7355.21 1738
7356.02 1702
7356.83 1676
7357.64 1727
7358.45 1812
7359.25 1721
7360.06 1849
7360.87 1806
7361.68 1826
7362.49 1746
7363.30 1719
7364.11 1843
7364.92 1827
7365.73 1746
7366.54 1791
7367.35 1758
7368.16 1793
7368.97 1899
7369.78 1917
7370.59 1861
7371.40 1801
7372.21 1816
7373.02 1894
7373.83 1870
7374.64 1903
7375.45 1884
7376.26 1999
7377.07 1920
7377.88 1940
7378.69 1881
7379.50 2044
7380.31 2078
7381.13 2200
7381.94 2330
7382.75 2395
7383.56 2357
7384.37 2446
7385.18 2336
7385.99 2313
7386.80 2222
7387.61 2218
7388.42 2070
7389.23 2025
7390.05 1914
7390.86 1848
7391.67 1783
7392.48 1739
7393.29 1748
7394.10 1768
7394.91 1722
7395.72 1770
7396.54 1845
7397.35 1817
7398.16 1860
7398.97 1946
7399.78 2112
7400.59 2061
7401.41 2228
7402.22 2310
7403.03 2498
7403.84 2409
7404.65 2404
7405.46 2395
7406.28 2339
7407.09 2213
7407.90 2335
7408.71 2139
7409.52 2024
7410.34 1955
7411.15 1964
7411.96 2031
7412.77 1938
7413.59 1817
7414.40 1861
7415.21 1788
7416.02 1743
7416.84 1645
7417.65 1693
7418.46 1649
7419.27 1537
7420.09 1666
7420.90 1711
7421.71 1707
7422.53 1670
7423.34 1621
7424.15 1654
7424.96 1707
7425.78 1701
7426.59 1605
7427.40 1694
7428.22 1720
7429.03 1716
7429.84 1736
7430.66 1697
7431.47 1683
7432.28 1696
7433.10 1712
7433.91 1649
7434.72 1642
7435.54 1572
7436.35 1594
7437.17 1650
7437.98 1626
7438.79 1592
7439.61 1686
7440.42 1710
7441.23 1743
7442.05 1770
7442.86 1703
7443.68 1685
7444.49 1650
7445.30 1686
7446.12 1659
7446.93 1608
7447.75 1649
7448.56 1630
7449.38 1665
7450.19 1595
7451.00 1518
7451.82 1529
7452.63 1547
7453.45 1626
7454.26 1594
7455.08 1624
7455.89 1560
7456.71 1520
7457.52 1600
7458.34 1668
7459.15 1586
7459.97 1661
7460.78 1686
7461.60 1681
7462.41 1559
7463.23 1572
7464.04 1607
7464.86 1642
7465.67 1569
7466.49 1602
7467.30 1637
7468.12 1653
7468.93 1750
7469.75 1717
7470.56 1712
7471.38 1781
7472.20 1814
7473.01 1746
7473.83 1655
7474.64 1694
7475.46 1717
7476.27 1692
7477.09 1635
7477.91 1693
7478.72 1598
7479.54 1678
7480.35 1604
7481.17 1538
7481.99 1511
7482.80 1509
7483.62 1549
7484.44 1590
7485.25 1675
7486.07 1596
7486.88 1577
7487.70 1587
7488.52 1599
7489.33 1584
7490.15 1560
7490.97 1661
7491.78 1617
7492.60 1568
7493.42 1568
7494.23 1521
7495.05 1583
7495.87 1596
7496.69 1543
7497.50 1557
7498.32 1601
7499.14 1577
7499.95 1596
7500.77 1575
7501.59 1485
7502.40 1524
7503.22 1551
7504.04 1657
7504.86 1614
7505.67 1607
7506.49 1567
7507.31 1627
7508.13 1577
7508.94 1669
7509.76 1713
7510.58 1665
7511.40 1594
7512.22 1564
7513.03 1506
7513.85 1553
7514.67 1552
7515.49 1609
7516.31 1558
7517.12 1598
7517.94 1586
7518.76 1588
7519.58 1602
7520.40 1524
7521.21 1505
7522.03 1547
7522.85 1581
7523.67 1599
7524.49 1515
7525.31 1616
7526.12 1650
7526.94 1599
7527.76 1611
7528.58 1595
7529.40 1511
7530.22 1605
7531.04 1633
7531.86 1638
7532.67 1583
7533.49 1511
7534.31 1634
7535.13 1618
7535.95 1591
7536.77 1655
7537.59 1664
7538.41 1677
7539.23 1664
7540.05 1623
7540.87 1649
7541.69 1580
7542.51 1530
7543.32 1634
7544.14 1639
7544.96 1645
7545.78 1636
7546.60 1599
7547.42 1661
7548.24 1635
7549.06 1688
7549.88 1663
7550.70 1685
7551.52 1699
7552.34 1614
7553.16 1628
7553.98 1684
7554.80 1754
7555.62 1720
7556.44 1753
7557.26 1807
7558.08 1782
7558.90 1816
7559.72 1814
7560.54 1807
7561.36 1883
7562.19 1842
7563.01 1803
7563.83 1940
7564.65 1830
7565.47 1816
7566.29 1759
7567.11 1782
7567.93 1776
7568.75 1929
7569.57 1878
7570.39 1862
7571.21 1756
7572.03 1804
7572.86 1808
7573.68 1783
7574.50 1896
7575.32 1844
7576.14 1848
7576.96 1826
7577.78 1835
7578.60 1785
7579.43 1827
7580.25 1780
7581.07 1897
7581.89 1820
7582.71 1893
7583.53 1890
7584.36 1820
7585.18 1938
7586.00 2060
7586.82 2084
7587.64 2119
7588.47 2182
7589.29 2274
7590.11 2159
7590.93 2285
7591.75 2240
7592.58 2192
7593.40 2196
7594.22 2278
7595.04 2183
7595.86 2003
7596.69 2046
7597.51 2021
7598.33 2108
7599.15 2149
7599.98 2129
7600.80 2168
7601.62 2263
7602.45 2276
7603.27 2457
7604.09 2657
7604.91 2794
7605.74 3020
7606.56 3090
7607.38 3066
7608.21 2888
7609.03 2915
7609.85 2767
7610.67 2717
7611.50 2655
7612.32 2485
7613.14 2436
7613.97 2452
7614.79 2308
7615.61 2399
7616.44 2225
7617.26 2210
7618.08 2309
7618.91 2411
7619.73 2402
7620.56 2361
7621.38 2389
7622.20 2243
7623.03 2318
7623.85 2220
7624.67 2310
7625.50 2278
7626.32 2261
7627.15 2416
7627.97 2417
7628.80 2539
7629.62 2912
7630.44 3095
7631.27 3272
7632.09 3740
7632.92 4020
7633.74 4225
7634.57 4231
7635.39 4069
7636.21 3856
7637.04 3583
7637.86 3348
7638.69 3176
7639.51 2737
7640.34 2529
7641.16 2373
7641.99 2239
7642.81 2093
7643.64 1911
7644.46 2014
7645.29 1994
7646.11 1912
7646.94 1844
7647.76 1884
7648.59 1855
7649.41 1891
7650.24 1799
7651.06 1781
7651.89 1754
7652.71 1761
7653.54 1822
7654.37 1746
7655.19 1733
7656.02 1689
7656.84 1726
7657.67 1777
7658.49 1730
7659.32 1749
7660.14 1743
7660.97 1771
7661.80 1784
7662.62 1807
7663.45 1815
7664.27 1764
7665.10 1764
7665.93 1724
7666.75 1670
7667.58 1676
7668.41 1704
7669.23 1754
7670.06 1728
7670.88 1781
7671.71 1779
7672.54 1820
7673.36 1777
7674.19 1840
7675.02 1781
7675.84 1632
7676.67 1613
7677.50 1689
7678.32 1705
7679.15 1621
7679.98 1608
7680.81 1531
7681.63 1548
7682.46 1637
7683.29 1666
7684.11 1616
7684.94 1623
7685.77 1666
7686.59 1678
7687.42 1630
7688.25 1711
7689.08 1707
7689.90 1702
7690.73 1698
7691.56 1696
7692.39 1653
7693.21 1707
7694.04 1657
7694.87 1622
7695.70 1673
7696.53 1620
7697.35 1717
7698.18 1599
7699.01 1620
7699.84 1649
7700.66 1708
7701.49 1735
7702.32 1684
7703.15 1666
7703.98 1707
7704.81 1640
7705.63 1636
7706.46 1684
7707.29 1651
7708.12 1621
7708.95 1687
7709.78 1709
7710.60 1634
7711.43 1661
7712.26 1587
7713.09 1667
7713.92 1520
7714.75 1585
7715.58 1574
7716.41 1536
7717.23 1420
7718.06 1501
7718.89 1468
7719.72 1470
7720.55 1515
7721.38 1469
7722.21 1458
7723.04 1574
7723.87 1537
7724.70 1522
7725.53 1399
7726.36 1411
7727.18 1440
7728.01 1434
7728.84 1492
7729.67 1439
7730.50 1502
7731.33 1551
7732.16 1422
7732.99 1508
7733.82 1497
7734.65 1553
7735.48 1464
7736.31 1441
7737.14 1494
7737.97 1438
7738.80 1494
7739.63 1474
7740.46 1561
7741.29 1578
7742.12 1514
7742.95 1535
7743.78 1604
7744.61 1507
7745.44 1525
7746.27 1573
7747.10 1624
7747.94 1803
7748.77 1823
7749.60 1807
7750.43 1887
7751.26 1805
7752.09 1727
7752.92 1689
7753.75 1663
7754.58 1598
7755.41 1580
7756.24 1524
7757.07 1482
7757.91 1503
7758.74 1513
7759.57 1418
7760.40 1376
7761.23 1375
7762.06 1402
7762.89 1349
7763.72 1330
7764.56 1396
7765.39 1347
7766.22 1486
7767.05 1429
7767.88 1453
7768.71 1451
7769.55 1492
7770.38 1460
7771.21 1365
7772.04 1332
7772.87 1440
7773.70 1435
7774.54 1352
7775.37 1349
7776.20 1394
7777.03 1407
7777.86 1416
7778.70 1410
7779.53 1421
7780.36 1420
7781.19 1403
7782.03 1420
7782.86 1373
7783.69 1386
7784.52 1438
7785.36 1416
7786.19 1372
7787.02 1407
7787.85 1361
7788.69 1508
7789.52 1496
7790.35 1443
7791.19 1393
7792.02 1387
7792.85 1466
7793.68 1460
7794.52 1397
7795.35 1388
7796.18 1374
7797.02 1463
7797.85 1397
7798.68 1376
7799.52 1415
7800.35 1418
7801.18 1356
7802.02 1313
7802.85 1367
7803.68 1384
7804.52 1333
7805.35 1328
7806.18 1407
7807.02 1373
7807.85 1289
7808.69 1393
7809.52 1480
7810.35 1401
7811.19 1408
7812.02 1401
7812.86 1438
7813.69 1522
7814.52 1495
7815.36 1451
7816.19 1597
7817.03 1642
7817.86 1629
7818.70 1629
7819.53 1573
7820.36 1557
7821.20 1488
7822.03 1488
7822.87 1450
7823.70 1423
7824.54 1392
7825.37 1425
7826.21 1400
7827.04 1396
7827.88 1451
7828.71 1521
7829.55 1372
7830.38 1333
7831.22 1391
7832.05 1313
7832.89 1381
7833.72 1393
7834.56 1381
7835.39 1376
7836.23 1347
7837.06 1342
7837.90 1354
7838.73 1410
7839.57 1380
7840.40 1416
7841.24 1445
7842.07 1459
7842.91 1458
7843.75 1445
7844.58 1536
7845.42 1530
7846.25 1458
7847.09 1486
7847.93 1560
7848.76 1446
7849.60 1456
7850.43 1483
7851.27 1436
7852.11 1462
7852.94 1427
7853.78 1431
7854.61 1431
7855.45 1527
7856.29 1499
7857.12 1493
7857.96 1548
7858.80 1631
7859.63 1676
7860.47 1671
7861.31 1669
7862.14 1667
7862.98 1671
7863.82 1586
7864.65 1530
7865.49 1481
7866.33 1483
7867.16 1482
7868.00 1532
7868.84 1437
7869.67 1402
7870.51 1392
7871.35 1414
7872.19 1438
7873.02 1447
7873.86 1484
7874.70 1466
7875.53 1490
7876.37 1466
7877.21 1466
7878.05 1587
7878.88 1461
7879.72 1515
7880.56 1465
7881.40 1442
7882.24 1529
7883.07 1423
7883.91 1405
7884.75 1424
7885.59 1435
7886.42 1430
7887.26 1366
7888.10 1334
7888.94 1352
7889.78 1379
7890.62 1405
7891.45 1443
7892.29 1416
7893.13 1453
7893.97 1399
7894.81 1457
7895.65 1446
7896.48 1423
7897.32 1381
7898.16 1433
7899.00 1466
7899.84 1534
7900.68 1504
7901.52 1483
7902.35 1468
7903.19 1500
7904.03 1530
7904.87 1524
7905.71 1501
7906.55 1418
7907.39 1410
7908.23 1424
7909.07 1389
7909.91 1343
7910.75 1362
7911.58 1435
7912.42 1347
7913.26 1429
7914.10 1389
7914.94 1381
7915.78 1360
7916.62 1388
7917.46 1379
7918.30 1438
7919.14 1468
7919.98 1535
7920.82 1548
7921.66 1482
7922.50 1479
7923.34 1483
7924.18 1441
7925.02 1503
7925.86 1365
7926.70 1320
7927.54 1394
7928.38 1337
7929.22 1326
7930.06 1382
7930.90 1372
7931.74 1404
7932.58 1311
7933.42 1300
7934.26 1318
7935.10 1253
7935.94 1363
7936.78 1354
7937.62 1391
7938.47 1421
7939.31 1230
7940.15 1262
7940.99 1312
7941.83 1314
7942.67 1305
7943.51 1303
7944.35 1304
7945.19 1307
7946.03 1276
7946.88 1243
7947.72 1292
7948.56 1290
7949.40 1296
7950.24 1287
7951.08 1362
7951.92 1357
7952.76 1312
7953.61 1390
7954.45 1331
7955.29 1348
7956.13 1287
7956.97 1282
7957.81 1246
7958.66 1293
7959.50 1337
7960.34 1284
7961.18 1277
7962.02 1208
7962.87 1282
7963.71 1396
7964.55 1382
7965.39 1246
7966.23 1264
7967.08 1302
7967.92 1398
7968.76 1346
7969.60 1423
7970.45 1435
7971.29 1332
7972.13 1318
7972.97 1372
7973.82 1293
7974.66 1360
7975.50 1278
7976.34 1298
7977.19 1259
7978.03 1266
7978.87 1270
7979.72 1282
7980.56 1333
7981.40 1371
7982.24 1282
7983.09 1263
7983.93 1297
7984.77 1312
7985.62 1351
7986.46 1345
7987.30 1346
7988.15 1399
7988.99 1358
7989.83 1342
7990.68 1233
7991.52 1317
7992.36 1301
7993.21 1307
7994.05 1324
7994.90 1304
7995.74 1337
7996.58 1338
7997.43 1333
7998.27 1254
7999.11 1260
7999.96 1229
8000.80 1252
8001.65 1191
8002.49 1223
8003.34 1263
8004.18 1254
8005.02 1242
8005.87 1273
8006.71 1234
8007.56 1313
8008.40 1287
8009.25 1258
8010.09 1173
8010.93 1244
8011.78 1227
8012.62 1224
8013.47 1260
8014.31 1251
8015.16 1243
8016.00 1270
8016.85 1208
8017.69 1270
8018.54 1234
8019.38 1153
8020.23 1240
8021.07 1214
8021.92 1259
8022.76 1277
8023.61 1260
8024.45 1286
8025.30 1261
8026.14 1186
8026.99 1242
8027.83 1219
8028.68 1279
8029.53 1266
8030.37 1229
8031.22 1235
8032.06 1292
8032.91 1284
8033.75 1198
8034.60 1220
8035.45 1245
8036.29 1241
8037.14 1253
8037.98 1179
8038.83 1198
8039.68 1203
8040.52 1254
8041.37 1233
8042.21 1184
8043.06 1159
8043.91 1196
8044.75 1135
8045.60 1154
8046.45 1225
8047.29 1284
8048.14 1260
8048.99 1211
8049.83 1234
8050.68 1200
8051.53 1227
8052.37 1194
8053.22 1179
8054.07 1278
8054.91 1263
8055.76 1178
8056.61 1186
8057.45 1189
8058.30 1230
8059.15 1173
8060.00 1150
8060.84 1201
8061.69 1241
8062.54 1224
8063.38 1213
8064.23 1210
8065.08 1145
8065.93 1204
8066.77 1176
8067.62 1201
8068.47 1211
8069.32 1180
8070.16 1200
8071.01 1183
8071.86 1105
8072.71 1172
8073.56 1144
8074.40 1106
8075.25 1119
8076.10 1200
8076.95 1138
8077.80 1058
8078.64 1122
8079.49 1186
8080.34 1208
8081.19 1178
8082.04 1243
8082.89 1180
8083.73 1142
8084.58 1129
8085.43 1210
8086.28 1215
8087.13 1218
8087.98 1205
8088.82 1202
8089.67 1215
8090.52 1193
8091.37 1210
8092.22 1231
8093.07 1216
8093.92 1200
8094.77 1203
8095.62 1184
8096.46 1185
8097.31 1172
8098.16 1178
8099.01 1243
8099.86 1201
8100.71 1192
8101.56 1161
8102.41 1192
8103.26 1200
8104.11 1175
8104.96 1152
8105.81 1159
8106.66 1197
8107.51 1184
8108.36 1245
8109.21 1195
8110.06 1231
8110.91 1277
8111.76 1219
8112.61 1210
8113.46 1196
8114.31 1144
8115.16 1190
8116.01 1247
8116.86 1231
8117.71 1225
8118.56 1291
8119.41 1311
8120.26 1273
8121.11 1302
8121.96 1285
8122.81 1303
8123.66 1268
8124.51 1248
8125.36 1224
8126.21 1229
8127.06 1252
8127.91 1298
8128.76 1305
8129.61 1224
8130.46 1190
8131.31 1331
8132.17 1322
8133.02 1274
8133.87 1259
8134.72 1281
8135.57 1239
8136.42 1291
8137.27 1289
8138.12 1308
8138.97 1300
8139.83 1301
8140.68 1323
8141.53 1381
8142.38 1348
8143.23 1391
8144.08 1441
8144.94 1449
8145.79 1400
8146.64 1396
8147.49 1366
8148.34 1354
8149.19 1324
8150.05 1335
8150.90 1318
8151.75 1321
8152.60 1315
8153.45 1349
8154.31 1369
8155.16 1407
8156.01 1369
8156.86 1406
8157.71 1441
8158.57 1443
8159.42 1458
8160.27 1420
8161.12 1440
8161.98 1308
8162.83 1373
8163.68 1294
8164.53 1275
8165.39 1309
8166.24 1253
8167.09 1299
8167.95 1299
8168.80 1260
8169.65 1278
8170.50 1294
8171.36 1315
8172.21 1321
8173.06 1342
8173.92 1339
8174.77 1393
8175.62 1306
8176.48 1295
8177.33 1250
8178.18 1255
8179.04 1176
8179.89 1280
8180.74 1240
8181.60 1173
8182.45 1187
8183.30 1189
8184.16 1220
8185.01 1163
8185.86 1182
8186.72 1168
8187.57 1166
8188.43 1184
8189.28 1147
8190.13 1154
8190.99 1099
8191.84 1175
8192.70 1185
8193.55 1178
8194.40 1163
8195.26 1198
8196.11 1256
8196.97 1250
8197.82 1190
8198.68 1205
8199.53 1241
8200.39 1188
8201.24 1170
8202.09 1169
8202.95 1217
8203.80 1187
8204.66 1282
8205.51 1297
8206.37 1184
8207.22 1217
8208.08 1215
8208.93 1203
8209.79 1143
8210.64 1217
8211.50 1184
8212.35 1186
8213.21 1172
8214.06 1144
8214.92 1159
8215.77 1183
8216.63 1170
8217.49 1168
8218.34 1168
8219.20 1092
8220.05 1184
8220.91 1201
8221.76 1205
8222.62 1196
8223.47 1248
8224.33 1201
8225.19 1186
8226.04 1205
8226.90 1162
8227.75 1166
8228.61 1229
8229.47 1264
8230.32 1238
8231.18 1198
8232.03 1212
8232.89 1292
8233.75 1194
8234.60 1093
8235.46 1123
8236.32 1107
8237.17 1134
8238.03 1144
8238.88 1151
8239.74 1120
8240.60 1154
8241.45 1197
8242.31 1209
8243.17 1230
8244.02 1236
8244.88 1202
8245.74 1172
8246.60 1278
8247.45 1228
8248.31 1183
8249.17 1186
8250.02 1229
8250.88 1195
8251.74 1235
8252.59 1230
8253.45 1216
8254.31 1263
8255.17 1230
8256.02 1216
8256.88 1220
8257.74 1322
8258.60 1237
8259.45 1289
8260.31 1219
8261.17 1200
8262.03 1210
8262.89 1221
8263.74 1159
8264.60 1167
8265.46 1192
8266.32 1167
8267.17 1145
8268.03 1236
8268.89 1184
8269.75 1229
8270.61 1246
8271.47 1230
8272.32 1213
8273.18 1155
8274.04 1176
8274.90 1219
8275.76 1176
8276.62 1191
8277.47 1238
8278.33 1289
8279.19 1239
8280.05 1258
8280.91 1240
8281.77 1257
8282.63 1180
8283.48 1195
8284.34 1265
8285.20 1198
8286.06 1164
8286.92 1213
8287.78 1188
8288.64 1228
8289.50 1247
8290.36 1243
8291.22 1206
8292.08 1232
8292.94 1209
8293.79 1191
8294.65 1202
8295.51 1295
8296.37 1286
8297.23 1220
8298.09 1250
8298.95 1291
8299.81 1255
8300.67 1288
8301.53 1328
8302.39 1300
8303.25 1344
8304.11 1306
8304.97 1374
8305.83 1435
8306.69 1430
8307.55 1360
8308.41 1381
8309.27 1362
8310.13 1401
8310.99 1414
8311.85 1334
8312.71 1366
8313.57 1346
8314.43 1403
8315.29 1420
8316.15 1404
8317.01 1537
8317.88 1625
8318.74 1587
8319.60 1538
8320.46 1560
8321.32 1558
8322.18 1435
8323.04 1349
8323.90 1375
8324.76 1324
8325.62 1257
8326.48 1290
8327.34 1317
8328.21 1316
8329.07 1361
8329.93 1381
8330.79 1286
8331.65 1313
8332.51 1325
8333.37 1278
8334.24 1306
8335.10 1293
8335.96 1264
8336.82 1311
8337.68 1206
8338.54 1237
8339.41 1329
8340.27 1245
8341.13 1301
8341.99 1301
8342.85 1397
8343.71 1453
8344.58 1461
8345.44 1493
8346.30 1473
8347.16 1594
8348.02 1502
8348.89 1449
8349.75 1408
8350.61 1407
8351.47 1366
8352.34 1350
8353.20 1331
8354.06 1269
8354.92 1312
8355.79 1252
8356.65 1242
8357.51 1293
8358.37 1259
8359.24 1351
8360.10 1276
8360.96 1288
8361.83 1355
8362.69 1386
8363.55 1294
8364.41 1224
8365.28 1276
8366.14 1329
8367.00 1265
8367.87 1230
8368.73 1274
8369.59 1339
8370.46 1317
8371.32 1260
8372.18 1200
8373.05 1308
8373.91 1314
8374.77 1294
8375.64 1296
8376.50 1240
8377.37 1296
8378.23 1260
8379.09 1332
8379.96 1347
8380.82 1339
8381.68 1364
8382.55 1319
8383.41 1325
8384.28 1320
8385.14 1309
8386.01 1373
8386.87 1347
8387.73 1321
8388.60 1324
8389.46 1309
8390.33 1304
8391.19 1306
8392.06 1287
8392.92 1252
8393.78 1250
8394.65 1298
8395.51 1329
8396.38 1257
8397.24 1353
8398.11 1312
8398.97 1292
8399.84 1331
8400.70 1304
8401.57 1333
8402.43 1322
8403.30 1312
8404.16 1320
8405.03 1288
8405.89 1273
8406.76 1319
8407.62 1284
8408.49 1352
8409.35 1271
8410.22 1351
8411.08 1356
8411.95 1302
8412.82 1352
8413.68 1366
8414.55 1406
8415.41 1332
8416.28 1397
8417.14 1383
8418.01 1349
8418.88 1331
8419.74 1312
8420.61 1345
8421.47 1367
8422.34 1366
8423.21 1337
8424.07 1392
8424.94 1411
8425.80 1486
8426.67 1413
8427.54 1488
8428.40 1407
8429.27 1420
8430.14 1487
8431.00 1493
8431.87 1435
8432.74 1482
8433.60 1549
8434.47 1493
8435.34 1490
8436.20 1540
8437.07 1523
8437.94 1574
8438.80 1530
8439.67 1586
8440.54 1630
8441.40 1662
8442.27 1669
8443.14 1729
8444.00 1816
8444.87 1739
8445.74 1778
8446.61 1800
8447.47 1795
8448.34 1768
8449.21 1780
8450.08 1767
8450.94 1718
8451.81 1848
8452.68 1766
8453.55 1921
8454.41 2119
8455.28 2270
8456.15 2532
8457.02 2839
8457.88 3077
8458.75 3316
8459.62 3354
8460.49 3204
8461.36 3148
8462.22 2958
8463.09 2696
8463.96 2537
8464.83 2339
8465.70 2225
8466.57 2075
8467.43 2075
8468.30 2022
8469.17 2117
8470.04 2359
8470.91 2504
8471.78 2625
8472.65 2673
8473.51 2794
8474.38 2660
8475.25 2459
8476.12 2335
8476.99 2191
8477.86 2084
8478.73 2049
8479.60 1915
8480.46 1865
8481.33 1853
8482.20 1754
8483.07 1699
8483.94 1640
8484.81 1676
8485.68 1678
8486.55 1669
8487.42 1693
8488.29 1679
8489.16 1626
8490.03 1616
8490.90 1588
8491.77 1611
8492.64 1547
8493.51 1587
8494.37 1590
8495.24 1628
8496.11 1668
8496.98 1813
8497.85 1773
8498.72 1709
8499.59 1664
8500.46 1638
8501.33 1574
8502.20 1600
8503.07 1584
8503.94 1602
8504.82 1549
8505.69 1645
8506.56 1627
8507.43 1627
8508.30 1752
8509.17 1728
8510.04 1791
8510.91 1719
8511.78 1757
8512.65 1736
8513.52 1651
8514.39 1609
8515.26 1651
8516.13 1671
8517.00 1631
8517.87 1640
8518.75 1667
8519.62 1708
8520.49 1669
8521.36 1616
8522.23 1680
8523.10 1816
8523.97 1694
8524.84 1618
8525.71 1717
8526.59 1588
8527.46 1695
8528.33 1638
8529.20 1675
8530.07 1674
8530.94 1717
8531.82 1767
8532.69 1808
8533.56 1854
8534.43 1729
8535.30 1799
8536.17 1778
8537.05 1911
8537.92 1911
8538.79 1890
8539.66 1787
8540.53 1889
8541.41 1907
8542.28 1904
8543.15 1758
8544.02 1731
8544.90 1734
8545.77 1807
8546.64 1744
8547.51 1708
8548.39 1658
8549.26 1735
8550.13 1790
8551.00 1879
8551.88 2026
8552.75 2193
8553.62 2459
8554.49 2728
8555.37 2975
8556.24 2995
8557.11 3199
8557.99 3089
8558.86 3049
8559.73 2775
8560.60 2530
8561.48 2363
8562.35 2071
8563.22 1989
8564.10 1877
8564.97 1811
8565.84 1696
8566.72 1675
8567.59 1623
8568.46 1562
8569.34 1492
8570.21 1567
8571.09 1513
8571.96 1589
8572.83 1511
8573.71 1506
8574.58 1451
8575.45 1482
8576.33 1506
8577.20 1415
8578.08 1434
8578.95 1430
8579.82 1486
8580.70 1467
8581.57 1529
8582.45 1533
8583.32 1645
8584.20 1594
8585.07 1626
8585.94 1695
8586.82 1637
8587.69 1588
8588.57 1504
8589.44 1516
8590.32 1524
8591.19 1529
8592.07 1451
8592.94 1563
8593.82 1507
8594.69 1566
8595.57 1463
8596.44 1519
8597.32 1476
8598.19 1487
8599.07 1448
8599.94 1464
8600.82 1524
8601.69 1436
8602.57 1487
8603.44 1462
8604.32 1420
8605.19 1392
8606.07 1357
8606.94 1372
8607.82 1371
8608.69 1388
8609.57 1373
8610.45 1438
8611.32 1374
8612.20 1435
8613.07 1416
8613.95 1340
8614.82 1429
8615.70 1419
8616.58 1439
8617.45 1487
8618.33 1413
8619.21 1378
8620.08 1431
8620.96 1459
8621.83 1479
8622.71 1431
8623.59 1421
8624.46 1464
8625.34 1433
8626.22 1452
8627.09 1416
8627.97 1379
8628.85 1459
8629.72 1448
8630.60 1417
8631.48 1478
8632.35 1375
8633.23 1412
8634.11 1481
8634.98 1426
8635.86 1462
8636.74 1351
8637.61 1395
8638.49 1364
8639.37 1468
8640.24 1419
8641.12 1372
8642.00 1418
8642.88 1463
8643.75 1434
8644.63 1440
8645.51 1452
8646.39 1440
8647.26 1408
8648.14 1358
8649.02 1410
8649.90 1345
8650.77 1501
8651.65 1380
8652.53 1399
8653.41 1436
8654.29 1416
8655.16 1362
8656.04 1409
8656.92 1366
8657.80 1324
8658.68 1352
8659.55 1310
8660.43 1329
8661.31 1326
8662.19 1345
8663.07 1336
8663.95 1361
8664.82 1368
8665.70 1327
8666.58 1337
8667.46 1403
8668.34 1473
8669.22 1349
8670.10 1368
8670.97 1482
8671.85 1498
8672.73 1471
8673.61 1495
8674.49 1550
8675.37 1597
8676.25 1533
8677.13 1493
8678.01 1501
8678.88 1441
8679.76 1409
8680.64 1464
8681.52 1410
8682.40 1422
8683.28 1385
8684.16 1413
8685.04 1350
8685.92 1380
8686.80 1402
8687.68 1396
8688.56 1386
8689.44 1468
8690.32 1493
8691.20 1527
8692.08 1840
8692.96 1930
8693.84 2045
8694.72 2071
8695.60 2170
8696.48 2144
8697.36 2072
8698.24 1982
8699.12 1801
8700.00 1763
8700.88 1603
8701.76 1460
8702.64 1415
8703.52 1448
8704.40 1338
8705.28 1338
8706.16 1337
8707.04 1347
8707.92 1180
8708.80 1281
8709.68 1201
8710.56 1220
8711.44 1197
8712.33 1216
8713.21 1205
8714.09 1206
8714.97 1169
8715.85 1178
8716.73 1184
8717.61 1229
8718.49 1218
8719.37 1198
8720.25 1231
8721.14 1221
8722.02 1298
8722.90 1261
8723.78 1236
8724.66 1262
8725.54 1307
8726.42 1317
8727.31 1255
8728.19 1276
8729.07 1312
8729.95 1365
8730.83 1375
8731.72 1446
8732.60 1463
8733.48 1403
8734.36 1301
8735.24 1315
8736.12 1276
8737.01 1287
8737.89 1255
8738.77 1234
8739.65 1230
8740.54 1239
8741.42 1153
8742.30 1181
8743.18 1209
8744.07 1113
8744.95 1197
8745.83 1273
8746.71 1271
8747.60 1209
8748.48 1188
8749.36 1187
8750.24 1247
8751.13 1158
8752.01 1220
8752.89 1287
8753.77 1346
8754.66 1297
8755.54 1248
8756.42 1245
8757.31 1333
8758.19 1412
8759.07 1429
8759.96 1517
8760.84 1453
8761.72 1482
8762.61 1439
8763.49 1462
8764.37 1373
8765.26 1344
8766.14 1360
8767.02 1332
8767.91 1344
8768.79 1318
8769.68 1395
8770.56 1362
8771.44 1356
8772.33 1352
8773.21 1269
8774.09 1240
8774.98 1333
8775.86 1209
8776.75 1134
8777.63 1189
8778.52 1153
8779.40 1098
8780.28 1170
8781.17 1183
8782.05 1191
8782.94 1177
8783.82 1186
8784.71 1248
8785.59 1192
8786.47 1173
8787.36 1180
8788.24 1205
8789.13 1150
8790.01 1188
8790.90 1187
8791.78 1159
8792.67 1182
8793.55 1214
8794.44 1149
8795.32 1192
8796.21 1172
8797.09 1144
8797.98 1171
8798.86 1107
8799.75 1198
8800.63 1211
8801.52 1202
8802.41 1184
8803.29 1249
8804.18 1243
8805.06 1186
8805.95 1133
8806.83 1100
8807.72 1116
8808.60 1110
8809.49 1129
8810.38 1138
8811.26 1118
8812.15 1063
8813.03 1099
8813.92 1067
8814.81 1089
8815.69 1043
8816.58 1021
8817.46 991
8818.35 1054
8819.24 1032
8820.12 1025
8821.01 1096
8821.89 1072
8822.78 1074
8823.67 1098
8824.55 1051
8825.44 994
8826.33 1050
8827.21 1036
8828.10 1099
8828.99 986
8829.87 1002
8830.76 1031
8831.65 1030
8832.53 1077
8833.42 1048
8834.31 1014
8835.20 1042
8836.08 1102
8836.97 1054
8837.86 979
8838.74 974
8839.63 1024
8840.52 1057
8841.41 1000
8842.29 1015
8843.18 1013
8844.07 999
8844.96 1087
8845.84 1001
8846.73 1003
8847.62 1021
8848.51 1050
8849.39 948
8850.28 1049
8851.17 960
8852.06 1008
8852.95 997
8853.83 995
8854.72 1016
8855.61 963
8856.50 979
8857.39 1003
8858.27 971
8859.16 934
8860.05 936
8860.94 978
8861.83 978
8862.72 1031
8863.60 1033
8864.49 1023
8865.38 970
8866.27 993
8867.16 958
8868.05 946
8868.94 987
8869.83 937
8870.71 946
8871.60 915
8872.49 896
8873.38 941
8874.27 946
8875.16 957
8876.05 871
8876.94 933
8877.83 995
8878.72 931
8879.60 932
8880.49 881
8881.38 933
8882.27 910
8883.16 957
8884.05 916
8884.94 954
8885.83 940
8886.72 984
8887.61 912
8888.50 1001
8889.39 939
8890.28 995
8891.17 969
8892.06 917
8892.95 921
8893.84 908
8894.73 923
8895.62 891
8896.51 990
8897.40 898
8898.29 927
8899.18 928
8900.07 944
8900.96 836
8901.85 850
8902.74 859
8903.63 886
8904.52 899
8905.41 881
8906.30 944
8907.19 972
8908.08 900
8908.98 934
8909.87 927
8910.76 924
8911.65 877
8912.54 892
8913.43 935
8914.32 936
8915.21 960
8916.10 875
8916.99 872
8917.89 895
8918.78 906
8919.67 947
8920.56 956
8921.45 987
8922.34 926
8923.23 952
8924.13 928
8925.02 960
8925.91 875
8926.80 881
8927.69 873
8928.58 873
8929.48 845
8930.37 854
8931.26 846
8932.15 855
8933.04 896
8933.93 881
8934.83 902
8935.72 865
8936.61 851
8937.50 909
8938.40 949
8939.29 866
8940.18 864
8941.07 947
8941.96 949
8942.86 938
8943.75 907
8944.64 935
8945.53 920
8946.43 892
8947.32 912
8948.21 856
8949.11 859
8950.00 880
8950.89 883
8951.78 855
8952.68 843
8953.57 900
8954.46 904
8955.36 907
8956.25 868
8957.14 845
8958.04 858
8958.93 850
8959.82 859
8960.72 918
8961.61 906
8962.50 874
8963.40 902
8964.29 925
8965.18 941
8966.08 935
8966.97 936
8967.86 955
8968.76 896
8969.65 929
8970.54 901
8971.44 939
8972.33 933
8973.23 887
8974.12 906
8975.01 884
8975.91 929
8976.80 865
8977.70 865
8978.59 846
8979.49 843
8980.38 878
8981.27 866
8982.17 887
8983.06 845
8983.96 878
8984.85 892
8985.75 873
8986.64 815
8987.54 843
8988.43 915
8989.33 889
8990.22 847
8991.12 832
8992.01 823
8992.90 856
8993.80 888
8994.69 839
8995.59 893
8996.49 883
8997.38 835
8998.28 820
8999.17 820
9000.07 853
9000.96 849
9001.86 845
9002.75 891
9003.65 886
9004.54 928
9005.44 869
9006.33 842
9007.23 845
9008.13 863
9009.02 821
9009.92 872
9010.81 882
9011.71 886
9012.60 847
9013.50 818
9014.40 829
9015.29 846
9016.19 868
9017.09 795
9017.98 836
9018.88 896
9019.77 880
9020.67 829
9021.57 856
9022.46 807
9023.36 863
9024.26 863
9025.15 814
9026.05 784
9026.95 821
9027.84 837
9028.74 863
9029.64 807
9030.53 840
9031.43 842
9032.33 850
9033.22 861
9034.12 824
9035.02 854
9035.91 840
9036.81 783
9037.71 808
9038.61 831
9039.50 872
9040.40 862
9041.30 807
9042.20 832
9043.09 837
9043.99 847
9044.89 905
9045.79 847
9046.68 809
9047.58 850
9048.48 900
9049.38 864
9050.27 835
9051.17 781
9052.07 866
9052.97 868
9053.87 820
9054.76 842
9055.66 813
9056.56 815
9057.46 828
9058.36 841
9059.25 845
9060.15 831
9061.05 821
9061.95 830
9062.85 857
9063.75 841
9064.64 861
9065.54 901
9066.44 857
9067.34 816
9068.24 823
9069.14 829
9070.04 870
9070.94 803
9071.83 779
9072.73 770
9073.63 811
9074.53 836
9075.43 775
9076.33 807
9077.23 786
9078.13 790
9079.03 833
9079.93 843
9080.83 835
9081.72 795
9082.62 802
9083.52 813
9084.42 788
9085.32 799
9086.22 816
9087.12 806
9088.02 809
9088.92 808
9089.82 802
9090.72 820
9091.62 841
9092.52 830
9093.42 838
9094.32 834
9095.22 855
9096.12 845
9097.02 804
9097.92 836
9098.82 864
9099.72 812
9100.62 787
9101.52 820
9102.42 794
9103.32 805
9104.22 815
9105.12 780
9106.02 804
9106.92 774
9107.83 776
9108.73 823
9109.63 775
9110.53 807
9111.43 846
9112.33 795
9113.23 804
9114.13 748
9115.03 810
9115.93 832
9116.83 790
9117.74 760
9118.64 860
9119.54 823
9120.44 847
9121.34 808
9122.24 805
9123.14 825
9124.04 803
9124.95 825
9125.85 846
9126.75 810
9127.65 839
9128.55 794
9129.45 823
9130.36 806
9131.26 786
9132.16 803
9133.06 776
9133.96 761
9134.87 781
9135.77 796
9136.67 830
9137.57 836
9138.47 899
9139.38 807
9140.28 741
9141.18 764
9142.08 780
9142.99 869
9143.89 827
9144.79 808
9145.69 793
9146.60 756
9147.50 772
9148.40 761
9149.30 873
9150.21 783
9151.11 779
9152.01 790
9152.92 791
9153.82 782
9154.72 858
9155.62 800
9156.53 800
9157.43 727
9158.33 735
9159.24 742
9160.14 759
9161.04 762
9161.95 776
9162.85 777
9163.75 787
9164.66 761
9165.56 793
9166.46 806
9167.37 740
9168.27 768
9169.17 812
9170.08 717
9170.98 788
9171.89 794
9172.79 767
9173.69 781
9174.60 801
9175.50 786
9176.41 818
9177.31 740
9178.21 772
9179.12 842
9180.02 764
9180.93 703
9181.83 764
9182.74 751
9183.64 815
9184.54 831
9185.45 754
9186.35 758
9187.26 773
9188.16 803
9189.07 823
9189.97 839
9190.88 800
9191.78 786
9192.69 800
9193.59 782
9194.50 824
9195.40 837
9196.31 789
9197.21 836
9198.12 803
9199.02 843
9199.93 879
9200.83 947
9201.74 917
9202.64 943
9203.55 947
9204.45 960
9205.36 919
9206.26 930
9207.17 869
9208.08 837
9208.98 834
9209.89 837
9210.79 802
9211.70 790
9212.60 836
9213.51 805
9214.42 735
9215.32 735
9216.23 771
9217.13 803
9218.04 817
9218.95 834
9219.85 789
9220.76 763
9221.66 762
9222.57 779
9223.48 778
9224.38 750
9225.29 786
9226.20 800
9227.10 854
9228.01 773
9228.92 745
9229.82 697
9230.73 740
9231.64 805
9232.54 776
9233.45 797
9234.36 782
9235.26 777
9236.17 766
9237.08 767
9237.99 738
9238.89 779
9239.80 777
9240.71 743
9241.61 770
9242.52 789
9243.43 815
9244.34 805
9245.24 787
9246.15 741
9247.06 754
9247.97 804
9248.87 807
9249.78 783
9250.69 745
9251.60 719
9252.50 738
9253.41 784
9254.32 771
9255.23 792
9256.14 761
9257.04 746
9257.95 765
9258.86 797
9259.77 798
9260.68 786
9261.59 778
9262.49 744
9263.40 744
9264.31 758
9265.22 768
9266.13 816
9267.04 753
9267.94 775
9268.85 750
9269.76 752
9270.67 774
9271.58 800
9272.49 851
9273.40 830
9274.31 851
9275.21 840
9276.12 780
9277.03 785
9277.94 776
9278.85 775
9279.76 792
9280.67 793
9281.58 798
9282.49 767
9283.40 792
9284.31 772
9285.22 755
9286.12 770
9287.03 812
9287.94 811
9288.85 806
9289.76 740
9290.67 758
9291.58 754
9292.49 751
9293.40 735
9294.31 744
9295.22 705
9296.13 750
9297.04 789
9297.95 811
9298.86 774
9299.77 739
9300.68 761
9301.59 800
9302.50 783
9303.41 723
9304.32 750
9305.23 774
9306.14 807
9307.05 765
9307.96 773
9308.88 830
9309.79 828
9310.70 844
9311.61 793
9312.52 821
9313.43 839
9314.34 834
9315.25 834
9316.16 843
9317.07 816
9317.98 801
9318.89 795
9319.81 790
9320.72 718
9321.63 768
9322.54 831
9323.45 827
9324.36 814
9325.27 820
9326.18 749
9327.10 726
9328.01 765
9328.92 794
9329.83 735
9330.74 797
9331.65 768
9332.57 786
9333.48 786
9334.39 738
9335.30 789
9336.21 748
9337.12 808
9338.04 771
9338.95 748
9339.86 797
9340.77 798
9341.69 796
9342.60 781
9343.51 856
9344.42 825
9345.33 787
9346.25 801
9347.16 812
9348.07 774
9348.98 788
9349.90 818
9350.81 828
9351.72 823
9352.63 792
9353.55 838
9354.46 774
9355.37 775
9356.29 754
9357.20 797
9358.11 779
9359.02 789
9359.94 800
9360.85 768
9361.76 787
9362.68 837
9363.59 802
9364.50 773
9365.42 778
9366.33 777
9367.24 783
9368.16 767
9369.07 781
9369.98 799
9370.90 804
9371.81 798
9372.73 731
9373.64 779
9374.55 844
9375.47 844
9376.38 824
9377.29 793
9378.21 771
9379.12 809
9380.04 809
9380.95 806
9381.86 783
9382.78 785
9383.69 773
9384.61 740
9385.52 756
9386.44 792
9387.35 873
9388.26 761
9389.18 854
9390.09 840
9391.01 912
9391.92 944
9392.84 950
9393.75 912
9394.67 923
9395.58 964
9396.50 938
9397.41 913
9398.33 903
9399.24 870
9400.16 877
9401.07 872
9401.99 835
9402.90 835
9403.82 847
9404.73 808
9405.65 827
9406.56 862
9407.48 823
9408.39 809
9409.31 806
9410.22 813
9411.14 805
9412.06 751
9412.97 828
9413.89 797
9414.80 783
9415.72 784
9416.63 814
9417.55 831
9418.47 814
9419.38 846
9420.30 814
9421.21 818
9422.13 819
9423.05 843
9423.96 785
9424.88 797
9425.80 810
9426.71 865
9427.63 842
9428.54 835
9429.46 788
9430.38 801
9431.29 836
9432.21 768
9433.13 856
9434.04 833
9434.96 861
9435.88 836
9436.79 860
9437.71 858
9438.63 853
9439.55 876
9440.46 906
9441.38 872
9442.30 855
9443.21 878
9444.13 854
9445.05 847
9445.96 817
9446.88 844
9447.80 862
9448.72 897
9449.63 889
9450.55 914
9451.47 916
9452.39 980
9453.30 1000
9454.22 1082
9455.14 1122
9456.06 1130
9456.98 1088
9457.89 1004
9458.81 988
9459.73 986
9460.65 954
9461.57 880
9462.48 949
9463.40 912
9464.32 850
9465.24 851
9466.16 867
9467.07 855
9467.99 880
9468.91 835
9469.83 846
9470.75 817
9471.67 826
9472.58 962
9473.50 859
9474.42 840
9475.34 878
9476.26 886
9477.18 835
9478.10 940
9479.02 877
9479.93 943
9480.85 896
9481.77 962
9482.69 947
9483.61 908
9484.53 873
9485.45 939
9486.37 906
9487.29 867
9488.21 823
9489.13 877
9490.05 847
9490.97 863
9491.88 823
9492.80 805
9493.72 803
9494.64 771
9495.56 839
9496.48 818
9497.40 799
9498.32 808
9499.24 856
9500.16 816
9501.08 763
9502.00 875
9502.92 861
9503.84 857
9504.76 814
9505.68 839
9506.60 839
9507.52 833
9508.44 771
9509.36 795
9510.28 808
9511.20 846
9512.12 863
9513.05 856
9513.97 793
9514.89 797
9515.81 767
9516.73 761
9517.65 826
9518.57 804
9519.49 849
9520.41 839
9521.33 806
9522.25 739
9523.17 808
9524.09 796
9525.02 811
9525.94 802
9526.86 823
9527.78 852
9528.70 781
9529.62 756
9530.54 811
9531.46 841
9532.39 859
9533.31 918
9534.23 903
9535.15 955
9536.07 871
9536.99 897
9537.92 907
9538.84 934
9539.76 890
9540.68 879
9541.60 868
9542.53 838
9543.45 860
9544.37 888
9545.29 762
9546.21 759
9547.14 764
9548.06 805
9548.98 862
9549.90 847
9550.82 778
9551.75 791
9552.67 774
9553.59 771
9554.51 798
9555.44 781
9556.36 805
9557.28 815
9558.21 841
9559.13 868
9560.05 814
9560.97 815
9561.90 854
9562.82 810
9563.74 823
9564.67 790
9565.59 832
9566.51 872
9567.43 879
9568.36 839
9569.28 836
9570.20 870
9571.13 821
9572.05 832
9572.97 765
9573.90 777
9574.82 815
9575.74 796
9576.67 825
9577.59 836
9578.52 793
9579.44 846
9580.36 866
9581.29 826
9582.21 848
9583.13 900
9584.06 865
9584.98 860
9585.91 852
9586.83 832
9587.76 855
9588.68 837
9589.60 853
9590.53 890
9591.45 881
9592.38 889
9593.30 888
9594.23 896
9595.15 836
9596.07 854
9597.00 811
9597.92 860
9598.85 822
9599.77 878
9600.70 827
9601.62 900
9602.55 882
9603.47 927
9604.40 915
9605.32 917
9606.25 900
9607.17 901
9608.10 915
9609.02 852
9609.95 876
9610.87 942
9611.80 907
9612.72 892
9613.65 913
9614.57 928
9615.50 974
9616.43 1021
9617.35 916
9618.28 892
9619.20 947
9620.13 1000
9621.05 957
9621.98 1037
9622.91 1029
9623.83 1036
9624.76 1033
9625.68 1058
9626.61 1083
9627.54 1104
9628.46 1119
9629.39 1107
9630.31 1176
9631.24 1134
9632.17 1183
9633.09 1165
9634.02 1218
9634.95 1195
9635.87 1311
9636.80 1304
9637.72 1408
9638.65 1379
9639.58 1462
9640.50 1456
9641.43 1433
9642.36 1479
9643.28 1396
9644.21 1367
9645.14 1425
9646.07 1401
9646.99 1425
9647.92 1583
9648.85 1636
9649.77 1762
9650.70 1882
9651.63 1883
9652.56 1798
9653.48 1729
9654.41 1716
9655.34 1647
9656.26 1489
9657.19 1444
9658.12 1440
9659.05 1358
9659.98 1296
9660.90 1263
9661.83 1263
9662.76 1274
9663.69 1177
9664.61 1215
9665.54 1214
9666.47 1246
9667.40 1220
9668.33 1278
9669.25 1260
9670.18 1261
9671.11 1261
9672.04 1264
9672.97 1323
9673.89 1340
9674.82 1322
9675.75 1439
9676.68 1311
9677.61 1362
9678.54 1390
9679.47 1430
9680.39 1411
9681.32 1352
9682.25 1315
9683.18 1257
9684.11 1332
9685.04 1340
9685.97 1251
9686.90 1296
9687.82 1361
9688.75 1362
9689.68 1400
9690.61 1497
9691.54 1501
9692.47 1640
9693.40 1484
9694.33 1499
9695.26 1540
9696.19 1559
9697.12 1557
9698.05 1513
9698.98 1509
9699.90 1439
9700.83 1471
9701.76 1481
9702.69 1511
9703.62 1436
9704.55 1366
9705.48 1385
9706.41 1387
9707.34 1314
9708.27 1307
9709.20 1297
9710.13 1275
9711.06 1231
9711.99 1306
9712.92 1263
9713.85 1242
9714.78 1245
9715.71 1230
9716.64 1305
9717.57 1308
9718.50 1293
9719.44 1257
9720.37 1235
9721.30 1255
9722.23 1256
9723.16 1202
9724.09 1200
9725.02 1207
9725.95 1207
9726.88 1225
9727.81 1172
9728.74 1198
9729.67 1262
9730.60 1283
9731.54 1171
9732.47 1197
9733.40 1241
9734.33 1258
9735.26 1218
9736.19 1232
9737.12 1244
9738.05 1231
9738.99 1204
9739.92 1199
9740.85 1240
9741.78 1171
9742.71 1229
9743.64 1147
9744.57 1160
9745.51 1195
9746.44 1234
9747.37 1254
9748.30 1246
9749.23 1305
9750.17 1305
9751.10 1326
9752.03 1260
9752.96 1209
9753.89 1252
9754.83 1289
9755.76 1302
9756.69 1306
9757.62 1243
9758.56 1275
9759.49 1341
9760.42 1378
9761.35 1323
9762.29 1278
9763.22 1341
9764.15 1493
9765.08 1425
9766.02 1379
9766.95 1419
9767.88 1380
9768.81 1432
9769.75 1416
9770.68 1381
9771.61 1414
9772.55 1521
9773.48 1503
9774.41 1493
9775.35 1444
9776.28 1483
9777.21 1415
9778.14 1468
9779.08 1519
9780.01 1561
9780.94 1514
9781.88 1660
9782.81 1757
9783.75 1825
9784.68 1885
9785.61 1963
9786.55 1969
9787.48 1962
9788.41 1914
9789.35 1853
9790.28 1791
9791.22 1765
9792.15 1715
9793.08 1528
9794.02 1597
9794.95 1563
9795.89 1666
9796.82 1728
9797.75 1776
9798.69 1894
9799.62 2015
9800.56 2051
9801.49 2083
9802.43 2009
9803.36 1981
9804.29 1754
9805.23 1646
9806.16 1562
9807.10 1525
9808.03 1458
9808.97 1354
9809.90 1306
9810.84 1292
9811.77 1216
9812.71 1222
9813.64 1256
9814.58 1153
9815.51 1238
9816.45 1282
9817.38 1195
9818.32 1147
9819.25 1216
9820.19 1244
9821.12 1232
9822.06 1218
9822.99 1179
9823.93 1143
9824.87 1207
9825.80 1133
9826.74 1188
9827.67 1176
9828.61 1169
9829.54 1174
9830.48 1162
9831.42 1106
9832.35 1157
9833.29 1146
9834.22 1119
9835.16 1120
9836.10 1138
9837.03 1091
9837.97 1160
9838.90 1220
9839.84 1140
9840.78 1163
9841.71 1134
9842.65 1133
9843.59 1197
9844.52 1126
9845.46 1081
9846.40 1073
9847.33 1135
9848.27 1016
9849.20 1084
9850.14 1098
9851.08 1094
9852.02 1087
9852.95 1032
9853.89 1097
9854.83 1083
9855.76 1017
9856.70 1167
9857.64 1123
9858.57 1109
9859.51 1086
9860.45 1126
9861.39 1161
9862.32 1129
9863.26 1093
9864.20 1123
9865.14 1109
9866.07 1125
9867.01 1047
9867.95 1143
9868.89 1113
9869.82 1090
9870.76 1130
9871.70 1082
9872.64 1082
9873.57 1073
9874.51 1162
9875.45 1164
9876.39 1138
9877.33 1138
9878.26 1082
9879.20 1158
9880.14 1142
9881.08 1150
9882.02 1139
9882.96 1150
9883.89 1121
9884.83 1121
9885.77 1184
9886.71 1117
9887.65 1067
9888.59 1078
9889.52 1068
9890.46 1005
9891.40 1014
9892.34 1078
9893.28 1012
9894.22 1053
9895.16 1010
9896.10 1063
9897.03 981
9897.97 1031
9898.91 982
9899.85 1006
9900.79 1003
9901.73 1081
9902.67 1036
9903.61 986
9904.55 1054
9905.49 1066
9906.43 1100
9907.37 1068
9908.31 1030
9909.25 1130
9910.18 1129
9911.12 1139
9912.06 1110
9913.00 1092
9913.94 1122
9914.88 1129
9915.82 1071
9916.76 1062
9917.70 1052
9918.64 1141
9919.58 1154
9920.52 1104
9921.46 1127
9922.40 1228
9923.34 1328
9924.28 1427
9925.22 1604
9926.16 1754
9927.10 1982
9928.05 2153
9928.99 2208
9929.93 2233
9930.87 2173
9931.81 2106
9932.75 1901
9933.69 1740
9934.63 1556
9935.57 1392
9936.51 1389
9937.45 1258
9938.39 1154
9939.33 1171
9940.27 1132
9941.22 1194
9942.16 1091
9943.10 1095
9944.04 1085
9944.98 1054
9945.92 1050
9946.86 1040
9947.80 1039
9948.75 1068
9949.69 1044
9950.63 1010
9951.57 1039
9952.51 1061
9953.45 1027
9954.40 1043
9955.34 1030
9956.28 1061
9957.22 1072
9958.16 1061
9959.10 1085
9960.05 973
9960.99 1046
9961.93 1035
9962.87 1005
9963.81 1002
9964.76 945
9965.70 986
9966.64 1068
9967.58 1037
9968.53 1063
9969.47 1095
9970.41 1169
9971.35 1160
9972.30 1114
9973.24 1105
9974.18 1090
9975.12 1095
9976.07 1048
9977.01 1064
9977.95 1024
9978.89 1021
9979.84 995
9980.78 920
9981.72 893
9982.67 902
9983.61 943
9984.55 891
9985.50 916
9986.44 913
9987.38 873
9988.33 907
9989.27 958
9990.21 907
9991.16 877
9992.10 904
9993.04 937
9993.99 925
9994.93 958
9995.87 903
9996.82 904
9997.76 896
9998.70 932
9999.65 884
10000.59 881
10001.54 953
10002.48 968
10003.42 979
10004.37 947
10005.31 938
10006.26 954
10007.20 983
10008.14 928
10009.09 942
10010.03 886
10010.98 929
10011.92 897
10012.87 866
10013.81 816
10014.76 845
10015.70 925
10016.64 934
10017.59 811
10018.53 820
10019.48 851
10020.42 861
10021.37 843
10022.31 837
10023.26 810
10024.20 844
10025.15 870
10026.09 833
10027.04 833
10027.98 825
10028.93 841
10029.87 829
10030.82 849
10031.76 820
10032.71 817
10033.66 837
10034.60 841
10035.55 813
10036.49 792
10037.44 756
10038.38 769
10039.33 771
10040.27 787
10041.22 800
10042.17 837
10043.11 807
10044.06 767
10045.00 772
10045.95 813
10046.90 847
10047.84 825
10048.79 785
10049.73 785
10050.68 772
10051.63 839
10052.57 788
10053.52 794
10054.47 805
10055.41 818
10056.36 804
10057.31 819
10058.25 834
10059.20 849
10060.15 812
10061.09 791
10062.04 743
10062.99 778
10063.93 797
10064.88 800
10065.83 780
10066.77 820
10067.72 805
10068.67 803
10069.61 840
10070.56 776
10071.51 833
10072.46 789
10073.40 794
10074.35 775
10075.30 765
10076.25 746
10077.19 833
10078.14 847
10079.09 803
10080.04 757
10080.98 742
10081.93 783
10082.88 784
10083.83 771
10084.77 728
10085.72 788
10086.67 783
10087.62 756
10088.57 725
10089.51 768
10090.46 779
10091.41 744
10092.36 698
10093.31 764
10094.26 792
10095.20 780
10096.15 779
10097.10 778
10098.05 818
10099.00 776
10099.95 759
10100.89 762
10101.84 804
10102.79 757
10103.74 786
10104.69 730
10105.64 766
10106.59 760
10107.54 736
10108.49 753
10109.43 653
10110.38 652
10111.33 727
10112.28 753
10113.23 743
10114.18 806
10115.13 730
10116.08 756
10117.03 697
10117.98 753
10118.93 727
10119.88 731
10120.83 739
10121.78 734
10122.72 714
10123.67 686
10124.62 726
10125.57 735
10126.52 690
10127.47 663
10128.42 624
10129.37 752
10130.32 744
10131.27 693
10132.22 747
10133.17 722
10134.12 710
10135.07 691
10136.02 706
10136.97 700
10137.92 732
10138.88 705
10139.83 702
10140.78 712
10141.73 735
10142.68 744
10143.63 691
10144.58 729
10145.53 735
10146.48 702
10147.43 694
10148.38 703
10149.33 669
10150.28 675
10151.23 666
10152.19 694
10153.14 701
10154.09 723
10155.04 749
10155.99 673
10156.94 707
10157.89 697
10158.84 714
10159.80 749
10160.75 734
10161.70 765
10162.65 773
10163.60 814
10164.55 779
10165.50 748
10166.46 715
10167.41 771
10168.36 767
10169.31 799
10170.26 735
10171.21 764
10172.17 767
10173.12 779
10174.07 810
10175.02 765
10175.98 781
10176.93 819
10177.88 754
10178.83 802
10179.78 763
10180.74 765
10181.69 749
10182.64 708
10183.59 754
10184.55 725
10185.50 714
10186.45 721
10187.40 788
10188.36 736
10189.31 766
10190.26 761
10191.22 748
10192.17 728
10193.12 751
10194.07 786
10195.03 779
10195.98 752
10196.93 731
10197.89 790
10198.84 801
10199.79 735
10200.75 712
10201.70 780
10202.65 755
10203.61 808
10204.56 769
10205.51 810
10206.47 845
10207.42 953
10208.37 964
10209.33 1011
10210.28 1040
10211.24 1019
10212.19 1033
10213.14 1003
10214.10 880
10215.05 856
10216.00 905
10216.96 768
10217.91 733
10218.87 744
10219.82 734
10220.78 750
10221.73 717
10222.68 706
10223.64 757
10224.59 733
10225.55 706
10226.50 725
10227.46 720
10228.41 824
10229.37 719
10230.32 733
10231.27 740
10232.23 754
10233.18 744
10234.14 706
10235.09 716
10236.05 708
10237.00 790
10237.96 791
10238.91 798
10239.87 781
10240.82 747
10241.78 734
10242.73 744
10243.69 708
10244.65 719
10245.60 713
10246.56 717
10247.51 697
10248.47 778
10249.42 744
10250.38 813
10251.33 787
10252.29 690
10253.25 692
10254.20 691
10255.16 732
10256.11 712
10257.07 720
10258.02 705
10258.98 697
10259.94 666
10260.89 701
10261.85 749
10262.81 669
10263.76 682
10264.72 684
10265.67 712
10266.63 706
10267.59 677
10268.54 675
10269.50 665
10270.46 676
10271.41 678
10272.37 667
10273.33 652
10274.28 642
10275.24 686
10276.20 664
10277.15 712
10278.11 663
10279.07 650
10280.02 668
10280.98 651
10281.94 713
10282.90 698
10283.85 725
10284.81 659
10285.77 675
10286.72 691
10287.68 726
10288.64 707
10289.60 681
10290.55 647
10291.51 706
10292.47 698
10293.43 715
10294.38 751
10295.34 706
10296.30 699
10297.26 698
10298.22 720
10299.17 732
10300.13 697
10301.09 719
10302.05 698
10303.01 675
10303.96 636
10304.92 613
10305.88 674
10306.84 655
10307.80 614
10308.75 627
10309.71 653
10310.67 690
10311.63 647
10312.59 675
10313.55 678
10314.51 731
10315.46 712
10316.42 677
10317.38 657
10318.34 695
10319.30 663
10320.26 692
10321.22 667
10322.18 678
10323.14 687
10324.09 678
10325.05 639
10326.01 627
10326.97 681
10327.93 666
10328.89 657
10329.85 706
10330.81 656
10331.77 618
10332.73 655
10333.69 658
10334.65 701
10335.61 643
10336.57 683
10337.53 695
10338.49 686
10339.45 650
10340.40 629
10341.36 618
10342.32 635
10343.28 675
10344.24 617
10345.20 703
10346.16 677
10347.12 701
10348.08 661
10349.05 705
10350.01 656
10350.97 696
10351.93 668
10352.89 675
10353.85 647
10354.81 650
10355.77 664
10356.73 650
10357.69 669
10358.65 645
10359.61 683
10360.57 677
10361.53 716
10362.49 683
10363.45 716
10364.41 666
10365.38 747
10366.34 715
10367.30 642
10368.26 615
10369.22 655
10370.18 611
10371.14 660
10372.10 647
10373.06 689
10374.03 735
10374.99 653
10375.95 679
10376.91 651
10377.87 676
10378.83 694
10379.80 657
10380.76 674
10381.72 723
10382.68 647
10383.64 657
10384.60 626
10385.57 682
10386.53 685
10387.49 724
10388.45 629
10389.41 719
10390.38 699
10391.34 662
10392.30 713
10393.26 716
10394.23 775
10395.19 732
10396.15 719
10397.11 751
10398.07 718
10399.04 750
10400.00 719
10400.96 756
10401.93 738
10402.89 782
10403.85 787
10404.81 806
10405.78 743
10406.74 765
10407.70 745
10408.67 799
10409.63 845
10410.59 822
10411.55 778
10412.52 824
10413.48 828
10414.44 983
10415.41 1005
10416.37 1059
10417.33 1206
10418.30 1264
10419.26 1439
10420.22 1475
10421.19 1561
10422.15 1543
10423.12 1473
10424.08 1436
10425.04 1277
10426.01 1198
10426.97 1099
10427.93 987
10428.90 893
10429.86 861
10430.83 875
10431.79 742
10432.75 751
10433.72 740
10434.68 693
10435.65 695
10436.61 717
10437.58 769
10438.54 718
10439.50 714
10440.47 715
10441.43 678
10442.40 712
10443.36 680
10444.33 744
10445.29 739
10446.26 725
10447.22 726
10448.19 738
10449.15 668
10450.12 700
10451.08 713
10452.05 705
10453.01 689
10453.98 731
10454.94 727
10455.91 742
10456.87 682
10457.84 754
10458.80 716
10459.77 717
10460.73 696
10461.70 704
10462.66 698
10463.63 751
10464.59 713
10465.56 628
10466.53 655
10467.49 626
10468.46 627
10469.42 636
10470.39 623
10471.35 676
10472.32 661
10473.29 679
10474.25 633
10475.22 652
10476.18 629
10477.15 657
10478.12 654
10479.08 625
10480.05 650
10481.02 639
10481.98 599
10482.95 633
10483.91 605
10484.88 649
10485.85 695
10486.81 655
10487.78 636
10488.75 686
10489.71 693
10490.68 665
10491.65 634
10492.61 674
10493.58 709
10494.55 663
10495.52 691
10496.48 679
10497.45 703
10498.42 675
10499.38 658
10500.35 719
10501.32 688
10502.29 725
10503.25 702
10504.22 599
10505.19 664
10506.16 669
10507.12 673
10508.09 636
10509.06 667
10510.03 651
10510.99 662
10511.96 636
10512.93 619
10513.90 598
10514.87 635
10515.83 627
10516.80 642
10517.77 622
10518.74 621
10519.71 628
10520.67 621
10521.64 620
10522.61 616
10523.58 624
10524.55 634
10525.51 662
10526.48 621
10527.45 627
10528.42 667
10529.39 620
10530.36 649
10531.33 616
10532.29 568
10533.26 567
10534.23 612
10535.20 657
10536.17 629
10537.14 574
10538.11 615
10539.08 593
10540.05 630
10541.01 638
10541.98 596
10542.95 547
10543.92 566
10544.89 562
10545.86 536
10546.83 538
10547.80 564
10548.77 579
10549.74 538
10550.71 581
10551.68 580
10552.65 627
10553.62 591
10554.59 575
10555.56 564
10556.53 583
10557.50 613
10558.47 587
10559.44 608
10560.41 560
10561.38 608
10562.35 600
10563.32 639
10564.29 637
10565.26 599
10566.23 614
10567.20 639
10568.17 608
10569.14 628
10570.11 598
10571.08 541
10572.05 562
10573.02 583
10573.99 615
10574.96 595
10575.93 571
10576.90 565
10577.87 574
10578.84 615
10579.82 621
10580.79 589
10581.76 619
10582.73 562
10583.70 558
10584.67 588
10585.64 604
10586.61 560
10587.58 571
10588.56 588
10589.53 604
10590.50 565
10591.47 591
10592.44 576
10593.41 608
10594.38 611
10595.36 609
10596.33 591
10597.30 610
10598.27 577
10599.24 606
10600.21 560
10601.19 581
10602.16 574
10603.13 583
10604.10 630
10605.07 621
10606.05 578
10607.02 590
10607.99 604
10608.96 620
10609.93 585
10610.91 598
10611.88 595
10612.85 596
10613.82 556
10614.80 548
10615.77 549
10616.74 582
10617.71 567
10618.69 535
10619.66 520
10620.63 582
10621.61 558
10622.58 554
10623.55 573
10624.52 552
10625.50 574
10626.47 546
10627.44 562
10628.42 563
10629.39 524
10630.36 527
10631.34 559
10632.31 559
10633.28 569
10634.26 521
10635.23 525
10636.20 590
10637.18 592
10638.15 596
10639.12 590
10640.10 565
10641.07 615
10642.04 600
10643.02 558
10643.99 580
10644.97 571
10645.94 568
10646.91 558
10647.89 561
10648.86 519
10649.84 517
10650.81 576
10651.78 531
10652.76 556
10653.73 536
10654.71 587
10655.68 578
10656.66 567
10657.63 504
10658.60 490
10659.58 523
10660.55 537
10661.53 504
10662.50 518
10663.48 550
10664.45 538
10665.43 538
10666.40 519
10667.38 529
10668.35 537
10669.33 551
10670.30 572
10671.28 539
10672.25 520
10673.23 538
10674.20 534
10675.18 565
10676.15 632
10677.13 575
10678.10 527
10679.08 511
10680.05 577
10681.03 575
10682.01 598
10682.98 530
10683.96 537
10684.93 516
10685.91 530
10686.88 513
10687.86 581
10688.84 536
10689.81 539
10690.79 526
10691.76 537
10692.74 573
10693.72 546
10694.69 484
10695.67 496
10696.64 502
10697.62 526
10698.60 530
10699.57 518
10700.55 532
10701.53 533
10702.50 523
10703.48 531
10704.46 534
10705.43 523
10706.41 551
10707.39 538
10708.36 517
10709.34 524
10710.32 547
10711.29 549
10712.27 523
10713.25 523
10714.22 485
10715.20 505
10716.18 535
10717.16 485
10718.13 487
10719.11 508
10720.09 537
10721.07 535
10722.04 512
10723.02 474
10724.00 548
10724.98 526
10725.95 560
10726.93 501
10727.91 506
10728.89 489
10729.86 514
10730.84 510
10731.82 549
10732.80 504
10733.78 513
10734.75 519
10735.73 499
10736.71 527
10737.69 559
10738.67 542
10739.64 463
10740.62 507
10741.60 528
10742.58 539
10743.56 526
10744.54 511
10745.51 511
10746.49 479
10747.47 506
10748.45 503
10749.43 490
10750.41 496
10751.39 528
10752.36 488
10753.34 497
10754.32 466
10755.30 491
10756.28 464
10757.26 507
10758.24 515
10759.22 522
10760.20 544
10761.18 530
10762.15 523
10763.13 502
10764.11 459
10765.09 521
10766.07 525
10767.05 563
10768.03 485
10769.01 514
10769.99 481
10770.97 525
10771.95 521
10772.93 504
10773.91 493
10774.89 527
10775.87 532
10776.85 506
10777.83 513
10778.81 531
10779.79 521
10780.77 533
10781.75 546
10782.73 537
10783.71 525
10784.69 523
10785.67 519
10786.65 523
10787.63 503
10788.61 505
10789.59 502
10790.57 509
10791.55 490
10792.53 522
10793.51 546
10794.49 517
10795.47 464
10796.46 472
10797.44 482
10798.42 527
10799.40 497
10800.38 514
10801.36 527
10802.34 500
10803.32 486
10804.30 504
10805.28 484
10806.27 492
10807.25 500
10808.23 515
10809.21 521
10810.19 474
10811.17 514
10812.15 527
10813.14 560
10814.12 535
10815.10 522
10816.08 540
10817.06 561
10818.04 549
10819.03 507
10820.01 554
10820.99 534
10821.97 531
10822.95 509
10823.94 500
10824.92 551
10825.90 548
10826.88 554
10827.86 510
10828.85 466
10829.83 506
10830.81 506
10831.79 542
10832.78 526
10833.76 515
10834.74 516
10835.72 520
10836.71 539
10837.69 492
10838.67 514
10839.65 498
10840.64 540
10841.62 518
10842.60 489
10843.59 504
10844.57 567
10845.55 560
10846.54 482
10847.52 514
10848.50 521
10849.48 485
10850.47 511
10851.45 498
10852.43 492
10853.42 564
10854.40 537
10855.39 532
10856.37 542
10857.35 537
10858.34 525
10859.32 514
10860.30 520
10861.29 489
10862.27 518
10863.25 547
10864.24 512
10865.22 486
10866.21 515
10867.19 570
10868.17 546
10869.16 513
10870.14 519
10871.13 547
10872.11 559
10873.10 511
10874.08 538
10875.06 567
10876.05 573
10877.03 552
10878.02 546
10879.00 489
10879.99 549
10880.97 586
10881.96 540
10882.94 540
10883.93 515
10884.91 508
10885.89 490
10886.88 536
10887.86 549
10888.85 547
10889.83 502
10890.82 548
10891.80 566
10892.79 513
10893.78 567
10894.76 562
10895.75 563
10896.73 513
10897.72 516
10898.70 564
10899.69 598
10900.67 523
10901.66 546
10902.64 543
10903.63 570
10904.62 551
10905.60 589
10906.59 607
10907.57 513
10908.56 533
10909.54 529
10910.53 590
10911.52 541
10912.50 567
10913.49 570
10914.48 545
10915.46 536
10916.45 566
10917.43 558
10918.42 598
10919.41 568
10920.39 500
10921.38 526
10922.37 566
10923.35 560
10924.34 579
10925.33 551
10926.31 586
10927.30 589
10928.29 573
10929.27 580
10930.26 598
10931.25 593
10932.23 556
10933.22 546
10934.21 538
10935.19 557
10936.18 575
10937.17 588
10938.16 591
10939.14 568
10940.13 586
10941.12 617
10942.11 607
10943.09 639
10944.08 626
10945.07 652
10946.06 597
10947.04 606
10948.03 599
10949.02 627
10950.01 685
10950.99 626
10951.98 645
10952.97 640
10953.96 679
10954.95 666
10955.93 620
10956.92 681
10957.91 667
10958.90 648
10959.89 695
10960.87 709
10961.86 698
10962.85 725
10963.84 708
10964.83 654
10965.82 693
10966.81 687
10967.79 659
10968.78 615
10969.77 650
10970.76 639
10971.75 611
10972.74 622
10973.73 633
10974.71 641
10975.70 639
10976.69 625
10977.68 613
10978.67 605
10979.66 617
10980.65 615
10981.64 680
10982.63 618
10983.62 671
10984.61 734
10985.60 654
10986.58 636
10987.57 617
10988.56 634
10989.55 642
10990.54 656
10991.53 617
10992.52 644
10993.51 639
10994.50 626
10995.49 672
10996.48 672
10997.47 669
10998.46 716
10999.45 755
11000.44 831
11001.43 827
11002.42 826
11003.41 858
11004.40 791
11005.39 782
11006.38 727
11007.37 696
11008.36 766
11009.35 719
11010.34 702
11011.33 682
11012.33 663
11013.32 632
11014.31 581
11015.30 579
11016.29 610
11017.28 599
11018.27 559
11019.26 587
11020.25 574
11021.24 568
11022.23 600
11023.22 618
11024.22 566
11025.21 567
11026.20 581
11027.19 607
11028.18 604
11029.17 640
11030.16 633
11031.15 585
11032.15 604
11033.14 606
11034.13 600
11035.12 596
11036.11 633
11037.10 639
11038.10 582
11039.09 585
11040.08 552
11041.07 589
11042.06 570
11043.06 586
11044.05 607
11045.04 578
11046.03 558
11047.02 577
11048.02 578
11049.01 550
11050.00 563
11050.99 566
11051.98 535
11052.98 567
11053.97 554
11054.96 588
11055.95 604
11056.95 545
11057.94 582
11058.93 572
11059.93 562
11060.92 541
11061.91 558
11062.90 522
11063.90 535
11064.89 553
11065.88 562
11066.88 554
11067.87 573
11068.86 581
11069.86 569
11070.85 597
11071.84 536
11072.83 598
11073.83 580
11074.82 581
11075.82 552
11076.81 593
11077.80 551
11078.80 573
11079.79 553
11080.78 601
11081.78 611
11082.77 573
11083.76 536
11084.76 535
11085.75 551
11086.75 543
11087.74 588
11088.73 539
11089.73 596
11090.72 571
11091.72 552
11092.71 534
11093.70 571
11094.70 583
11095.69 557
11096.69 517
11097.68 524
11098.68 549
11099.67 510
11100.67 530
11101.66 516
11102.65 572
11103.65 581
11104.64 602
11105.64 531
11106.63 550
11107.63 546
11108.62 594
11109.62 532
11110.61 547
11111.61 549
11112.60 537
11113.60 629
11114.59 601
11115.59 576
11116.58 599
11117.58 631
11118.57 577
11119.57 545
11120.57 560
11121.56 610
11122.56 608
11123.55 637
11124.55 640
11125.54 665
11126.54 743
11127.54 698
11128.53 697
11129.53 712
11130.52 716
11131.52 691
11132.51 638
11133.51 631
11134.51 616
11135.50 631
11136.50 627
11137.50 602
11138.49 592
11139.49 578
11140.48 549
11141.48 566
11142.48 609
11143.47 603
11144.47 611
11145.47 613
11146.46 584
11147.46 550
11148.46 556
11149.45 601
11150.45 580
11151.45 598
11152.44 568
11153.44 589
11154.44 602
11155.43 581
11156.43 512
11157.43 520
11158.43 547
11159.42 596
11160.42 589
11161.42 546
11162.41 531
11163.41 590
11164.41 553
11165.41 559
11166.40 564
11167.40 584
11168.40 544
11169.40 521
11170.39 523
11171.39 551
11172.39 546
11173.39 557
11174.39 504
11175.38 487
11176.38 539
11177.38 572
11178.38 557
11179.38 534
11180.37 548
11181.37 539
11182.37 518
11183.37 519
11184.37 478
11185.37 535
11186.36 529
11187.36 523
11188.36 555
11189.36 565
11190.36 544
11191.36 541
11192.35 495
11193.35 503
11194.35 519
11195.35 530
11196.35 511
11197.35 529
11198.35 516
11199.35 540
11200.35 566
11201.34 567
11202.34 510
11203.34 529
11204.34 545
11205.34 500
11206.34 504
11207.34 536
11208.34 536
11209.34 557
11210.34 528
11211.34 525
11212.34 543
11213.34 506
11214.34 513
11215.34 565
11216.34 570
11217.34 550
11218.34 509
11219.34 503
11220.34 472
11221.34 505
11222.34 513
11223.34 494
11224.34 534
11225.34 514
11226.34 558
11227.34 509
11228.34 542
11229.34 486
11230.34 531
11231.34 527
11232.34 499
11233.34 533
11234.34 534
11235.34 516
11236.34 518
11237.34 487
11238.34 554
11239.34 548
11240.34 556
11241.34 562
11242.34 516
11243.35 487
11244.35 572
11245.35 532
11246.35 541
11247.35 534
11248.35 575
11249.35 523
11250.35 527
11251.35 496
11252.36 550
11253.36 571
11254.36 520
11255.36 552
11256.36 541
11257.36 576
11258.37 530
11259.37 528
11260.37 531
11261.37 534
11262.37 576
11263.37 568
11264.38 533
11265.38 480
11266.38 543
11267.38 574
11268.38 576
11269.39 550
11270.39 592
11271.39 558
11272.39 528
11273.39 563
11274.40 540
11275.40 548
11276.40 624
11277.40 634
11278.41 628
11279.41 588
11280.41 683
11281.41 712
11282.42 672
11283.42 647
11284.42 635
11285.43 585
11286.43 652
11287.43 602
11288.43 521
11289.44 521
11290.44 574
11291.44 587
11292.45 544
11293.45 555
11294.45 552
11295.46 514
11296.46 522
11297.46 503
11298.47 521
11299.47 584
11300.47 530
11301.48 492
11302.48 502
11303.48 507
11304.49 501
11305.49 547
11306.49 558
11307.50 502
11308.50 539
11309.51 510
11310.51 556
11311.51 539
11312.52 593
11313.52 542
11314.53 565
11315.53 579
11316.53 547
11317.54 600
11318.54 570
11319.55 561
11320.55 526
11321.56 499
11322.56 528
11323.57 539
11324.57 523
11325.57 488
11326.58 505
11327.58 545
11328.59 513
11329.59 469
11330.60 495
11331.60 514
11332.61 521
11333.61 503
11334.62 513
11335.62 542
11336.63 522
11337.63 510
11338.64 516
11339.64 539
11340.65 536
11341.65 502
11342.66 511
11343.66 485
11344.67 477
11345.68 444
11346.68 503
11347.69 548
11348.69 537
11349.70 538
11350.70 547
11351.71 522
11352.72 560
11353.72 534
11354.73 496
11355.73 479
11356.74 487
11357.75 534
11358.75 485
11359.76 505
11360.76 535
11361.77 526
11362.78 539
11363.78 527
11364.79 507
11365.80 536
11366.80 560
11367.81 494
11368.81 529
11369.82 499
11370.83 500
11371.83 514
11372.84 471
11373.85 446
11374.85 493
11375.86 487
11376.87 528
11377.88 476
11378.88 525
11379.89 518
11380.90 544
11381.90 456
11382.91 430
11383.92 494
11384.92 531
11385.93 539
11386.94 490
11387.95 497
11388.95 493
11389.96 505
11390.97 542
11391.98 483
11392.98 453
11393.99 492
11395.00 516
11396.01 543
11397.02 485
11398.02 502
11399.03 538
11400.04 498
11401.05 507
11402.05 509
11403.06 523
11404.07 455
11405.08 495
11406.09 481
11407.10 486
11408.10 513
11409.11 546
11410.12 571
11411.13 537
11412.14 489
11413.15 502
11414.15 463
11415.16 454
11416.17 486
11417.18 506
11418.19 538
11419.20 480
11420.21 508
11421.22 476
11422.22 473
11423.23 524
11424.24 502
11425.25 500
11426.26 483
11427.27 501
11428.28 446
11429.29 464
11430.30 533
11431.31 520
11432.32 525
11433.32 517
11434.33 523
11435.34 499
11436.35 514
11437.36 566
11438.37 506
11439.38 514
11440.39 493
11441.40 509
11442.41 509
11443.42 531
11444.43 502
11445.44 503
11446.45 517
11447.46 529
11448.47 545
11449.48 536
11450.49 534
11451.50 506
11452.51 514
11453.52 520
11454.53 513
11455.54 520
11456.55 535
11457.56 516
11458.57 503
11459.58 517
11460.59 529
11461.61 571
11462.62 579
11463.63 569
11464.64 610
11465.65 547
11466.66 523
11467.67 569
11468.68 544
11469.69 522
11470.70 523
11471.71 545
11472.73 560
11473.74 573
11474.75 520
11475.76 533
11476.77 536
11477.78 612
11478.79 594
11479.80 542
11480.82 552
11481.83 538
11482.84 557
11483.85 601
11484.86 600
11485.87 567
11486.89 508
11487.90 561
11488.91 547
11489.92 556
11490.93 565
11491.95 537
11492.96 535
11493.97 526
11494.98 506
11495.99 546
11497.01 612
11498.02 565
11499.03 558
11500.04 603
11501.05 592
11502.07 578
11503.08 539
11504.09 543
11505.10 548
11506.12 542
11507.13 577
11508.14 577
11509.16 564
11510.17 581
11511.18 604
11512.19 608
11513.21 592
11514.22 558
11515.23 566
11516.25 546
11517.26 606
11518.27 585
11519.29 548
11520.30 631
11521.31 643
11522.33 622
11523.34 598
11524.35 619
11525.37 634
11526.38 621
11527.39 618
11528.41 623
11529.42 594
11530.43 620
11531.45 640
11532.46 667
11533.47 623
11534.49 624
11535.50 646
11536.52 629
11537.53 628
11538.54 598
11539.56 613
11540.57 624
11541.59 615
11542.60 645
11543.61 617
11544.63 598
11545.64 698
11546.66 640
11547.67 645
11548.69 637
11549.70 651
11550.72 623
11551.73 699
11552.75 698
11553.76 704
11554.77 696
11555.79 705
11556.80 668
11557.82 682
11558.83 746
11559.85 734
11560.86 707
11561.88 709
11562.89 750
11563.91 765
11564.92 757
11565.94 714
11566.95 724
11567.97 739
11568.99 737
11570.00 727
11571.02 752
11572.03 754
11573.05 755
11574.06 766
11575.08 746
11576.09 780
11577.11 833
11578.13 849
11579.14 860
11580.16 835
11581.17 870
11582.19 859
11583.21 850
11584.22 920
11585.24 918
11586.25 958
11587.27 1012
11588.29 1041
11589.30 1024
11590.32 1060
11591.33 1096
11592.35 1103
11593.37 1104
11594.38 1098
11595.40 1168
11596.42 1153
11597.43 1263
11598.45 1310
11599.47 1456
11600.48 1499
11601.50 1614
11602.52 1789
11603.53 1839
11604.55 1934
11605.57 1921
11606.59 1874
11607.60 1853
11608.62 1817
11609.64 1693
11610.65 1597
11611.67 1462
11612.69 1437
11613.71 1400
11614.72 1296
11615.74 1317
11616.76 1278
11617.78 1257
11618.79 1228
11619.81 1223
11620.83 1199
11621.85 1211
11622.86 1277
11623.88 1284
11624.90 1321
11625.92 1302
11626.94 1358
11627.95 1436
11628.97 1546
11629.99 1801
11631.01 1802
11632.03 1960
11633.04 2073
11634.06 2138
11635.08 2264
11636.10 2259
11637.12 2226
11638.14 2121
11639.15 1886
11640.17 1755
11641.19 1697
11642.21 1516
11643.23 1416
11644.25 1268
11645.27 1226
11646.28 1192
11647.30 1107
11648.32 998
11649.34 1018
11650.36 977
11651.38 959
11652.40 940
11653.42 914
11654.44 941
11655.45 916
11656.47 884
11657.49 924
11658.51 929
11659.53 924
11660.55 996
11661.57 947
11662.59 914
11663.61 926
11664.63 936
11665.65 866
11666.67 903
11667.69 855
11668.71 901
11669.73 843
11670.75 822
11671.77 846
11672.79 811
11673.81 869
11674.83 904
11675.85 884
11676.87 832
11677.89 887
11678.91 858
11679.93 812
11680.95 801
11681.97 840
11682.99 810
11684.01 803
11685.03 798
11686.05 831
11687.07 814
11688.09 785
11689.11 804
11690.13 775
11691.15 808
11692.17 800
11693.20 803
11694.22 756
11695.24 745
11696.26 698
11697.28 786
11698.30 857
11699.32 760
11700.34 778
11701.36 817
11702.38 758
11703.41 755
11704.43 741
11705.45 761
11706.47 789
11707.49 772
11708.51 818
11709.53 734
11710.56 769
11711.58 809
11712.60 859
11713.62 740
11714.64 792
11715.66 851
11716.69 850
11717.71 830
11718.73 775
11719.75 737
11720.77 754
11721.80 750
11722.82 729
11723.84 702
11724.86 712
11725.88 744
11726.91 751
11727.93 709
11728.95 713
11729.97 768
11731.00 712
11732.02 672
11733.04 643
11734.06 700
11735.09 701
11736.11 731
11737.13 646
11738.16 671
11739.18 662
11740.20 695
11741.22 682
11742.25 591
11743.27 641
11744.29 638
11745.32 626
11746.34 669
11747.36 658
11748.39 625
11749.41 665
11750.43 713
11751.46 681
11752.48 677
11753.50 648
11754.53 677
11755.55 637
11756.57 615
11757.60 597
11758.62 642
11759.64 629
11760.67 635
11761.69 604
11762.72 572
11763.74 581
11764.76 631
11765.79 607
11766.81 588
11767.84 568
11768.86 652
11769.88 627
11770.91 578
11771.93 601
11772.96 565
11773.98 582
11775.01 583
11776.03 604
11777.05 596
11778.08 595
11779.10 587
11780.13 627
11781.15 578
11782.18 589
11783.20 604
11784.23 609
11785.25 609
11786.28 596
11787.30 570
11788.33 547
11789.35 626
11790.38 610
11791.40 595
11792.43 583
11793.45 568
11794.48 568
11795.50 608
11796.53 572
11797.55 588
11798.58 573
11799.60 576
11800.63 585
11801.65 576
11802.68 530
11803.71 557
11804.73 553
11805.76 566
11806.78 593
11807.81 563
11808.84 645
11809.86 547
11810.89 567
11811.91 578
11812.94 547
11813.97 531
11814.99 590
11816.02 557
11817.04 546
11818.07 550
11819.10 588
11820.12 521
11821.15 536
11822.18 554
11823.20 527
11824.23 548
11825.25 509
11826.28 521
11827.31 531
11828.33 537
11829.36 499
11830.39 542
11831.42 513
11832.44 539
11833.47 513
11834.50 545
11835.52 546
11836.55 528
11837.58 476
11838.60 518
11839.63 572
11840.66 506
11841.69 547
11842.71 497
11843.74 519
11844.77 523
11845.80 592
11846.82 523
11847.85 505
11848.88 562
11849.91 561
11850.93 519
11851.96 510
11852.99 508
11854.02 517
11855.05 557
11856.07 513
11857.10 552
11858.13 509
11859.16 514
11860.19 496
11861.21 498
11862.24 488
11863.27 568
11864.30 573
11865.33 542
11866.35 469
11867.38 483
11868.41 547
11869.44 522
11870.47 516
11871.50 494
11872.53 498
11873.55 535
11874.58 547
11875.61 512
11876.64 503
11877.67 519
11878.70 539
11879.73 524
11880.76 498
11881.79 514
11882.81 483
11883.84 495
11884.87 540
11885.90 525
11886.93 532
11887.96 565
11888.99 522
11890.02 525
11891.05 460
11892.08 478
11893.11 471
11894.14 543
11895.17 533
11896.20 515
11897.23 543
11898.26 556
11899.29 531
11900.32 511
11901.35 556
11902.38 552
11903.41 614
11904.44 551
11905.47 579
11906.50 576
11907.53 554
11908.56 536
11909.59 569
11910.62 535
11911.65 566
11912.68 534
11913.71 520
11914.74 587
11915.77 521
11916.80 517
11917.83 524
11918.86 574
11919.89 565
11920.92 590
11921.95 533
11922.98 554
11924.01 558
11925.05 592
11926.08 582
11927.11 575
11928.14 564
11929.17 576
11930.20 594
11931.23 592
11932.26 595
11933.29 602
11934.33 666
11935.36 595
11936.39 602
11937.42 558
11938.45 572
11939.48 534
11940.51 538
11941.55 526
11942.58 531
11943.61 539
11944.64 476
11945.67 467
11946.70 487
11947.74 516
11948.77 518
11949.80 530
11950.83 519
11951.86 537
11952.90 475
11953.93 469
11954.96 462
11955.99 477
11957.03 444
11958.06 461
11959.09 478
11960.12 491
11961.16 452
11962.19 454
11963.22 487
11964.25 469
11965.29 470
11966.32 461
11967.35 480
11968.38 468
11969.42 501
11970.45 503
11971.48 478
11972.52 472
11973.55 468
11974.58 469
11975.61 453
11976.65 460
11977.68 496
11978.71 507
11979.75 494
11980.78 553
11981.81 530
11982.85 440
11983.88 439
11984.91 479
11985.95 490
11986.98 506
11988.02 473
11989.05 506
11990.08 473
11991.12 461
11992.15 473
11993.18 456
11994.22 490
11995.25 515
11996.29 508
11997.32 468
11998.35 479
11999.39 486
12000.42 497
12001.46 471
12002.49 493
12003.53 465
12004.56 497
12005.59 469
12006.63 492
12007.66 490
12008.70 464
12009.73 480
12010.77 478
12011.80 531
12012.84 485
12013.87 490
12014.91 503
12015.94 511
12016.98 465
12018.01 512
12019.05 537
12020.08 546
12021.12 510
12022.15 482
12023.19 473
12024.22 529
12025.26 513
12026.29 490
12027.33 521
12028.36 495
12029.40 498
12030.43 478
12031.47 497
12032.50 491
12033.54 469
12034.58 479
12035.61 528
12036.65 472
12037.68 494
12038.72 489
12039.75 512
12040.79 478
12041.83 446
12042.86 488
12043.90 507
12044.93 482
12045.97 452
12047.01 478
12048.04 481
12049.08 464
12050.12 436
12051.15 472
12052.19 443
12053.22 479
12054.26 455
12055.30 514
12056.33 479
12057.37 479
12058.41 525
12059.44 506
12060.48 468
12061.52 450
12062.55 504
12063.59 480
12064.63 476
12065.67 470
12066.70 502
12067.74 483
12068.78 467
12069.81 471
12070.85 470
12071.89 464
12072.93 500
12073.96 468
12075.00 490
12076.04 483
12077.08 500
12078.11 461
12079.15 465
12080.19 488
12081.23 493
12082.26 521
12083.30 457
12084.34 462
12085.38 463
12086.41 447
12087.45 438
12088.49 476
12089.53 498
12090.57 492
12091.60 449
12092.64 503
12093.68 494
12094.72 503
12095.76 478
12096.80 498
12097.83 526
12098.87 492
12099.91 502
12100.95 513
12101.99 544
12103.03 515
12104.07 492
12105.10 529
12106.14 493
12107.18 503
12108.22 516
12109.26 498
12110.30 452
12111.34 461
12112.38 466
12113.42 457
12114.45 465
12115.49 442
12116.53 507
12117.57 503
12118.61 438
12119.65 428
12120.69 444
12121.73 495
12122.77 468
12123.81 450
12124.85 466
12125.89 435
12126.93 434
12127.97 455
12129.01 426
12130.05 437
12131.09 453
12132.13 447
12133.17 468
12134.21 416
12135.25 458
12136.29 447
12137.33 446
12138.37 384
12139.41 444
12140.45 437
12141.49 413
12142.53 407
12143.57 405
12144.61 401
12145.65 412
12146.69 450
12147.73 461
12148.77 435
12149.81 411
12150.85 413
12151.89 374
12152.93 382
12153.97 422
12155.01 407
12156.05 408
12157.10 448
12158.14 412
12159.18 468
12160.22 442
12161.26 418
12162.30 439
12163.34 397
12164.38 446
12165.42 362
12166.47 372
12167.51 403
12168.55 459
12169.59 406
12170.63 431
12171.67 442
12172.71 426
12173.76 428
12174.80 442
12175.84 455
12176.88 432
12177.92 437
12178.96 417
12180.01 423
12181.05 405
12182.09 467
12183.13 397
12184.17 394
12185.22 445
12186.26 467
12187.30 434
12188.34 416
12189.39 414
12190.43 407
12191.47 403
12192.51 432
12193.56 460
12194.60 413
12195.64 427
12196.68 426
12197.73 417
12198.77 371
12199.81 396
12200.85 355
12201.90 446
12202.94 403
12203.98 375
12205.03 384
12206.07 446
12207.11 423
12208.16 416
12209.20 418
12210.24 417
12211.28 430
12212.33 423
12213.37 454
12214.41 393
12215.46 423
12216.50 439
12217.55 437
12218.59 409
12219.63 390
12220.68 409
12221.72 440
12222.76 374
12223.81 375
12224.85 419
12225.89 427
12226.94 405
12227.98 395
12229.03 417
12230.07 419
12231.11 461
12232.16 437
12233.20 433
12234.25 401
12235.29 420
12236.34 443
12237.38 444
12238.42 411
12239.47 450
12240.51 392
12241.56 405
12242.60 392
12243.65 399
12244.69 418
12245.74 400
12246.78 457
12247.83 403
12248.87 443
12249.92 402
12250.96 463
12252.01 416
12253.05 444
12254.10 419
12255.14 395
12256.19 388
12257.23 409
12258.28 370
12259.32 393
12260.37 396
12261.41 395
12262.46 412
12263.50 398
12264.55 376
12265.59 372
12266.64 375
12267.69 370
12268.73 382
12269.78 353
12270.82 399
12271.87 443
12272.92 380
12273.96 363
12275.01 377
12276.05 405
12277.10 372
12278.15 365
12279.19 424
12280.24 390
12281.28 350
12282.33 360
12283.38 406
12284.42 377
12285.47 345
12286.52 399
12287.56 365
12288.61 400
12289.66 381
12290.70 382
12291.75 365
12292.80 373
12293.84 390
12294.89 355
12295.94 396
12296.98 353
12298.03 374
12299.08 377
12300.12 375
12301.17 410
12302.22 409
12303.27 347
12304.31 372
12305.36 367
12306.41 389
12307.45 361
12308.50 375
12309.55 397
12310.60 371
12311.64 366
12312.69 372
12313.74 345
12314.79 355
12315.83 368
12316.88 356
12317.93 357
12318.98 371
12320.03 326
12321.07 370
12322.12 355
12323.17 354
12324.22 341
12325.27 359
12326.31 398
12327.36 397
12328.41 345
12329.46 368
12330.51 370
12331.56 391
12332.60 332
12333.65 366
12334.70 364
12335.75 355
12336.80 343
12337.85 336
12338.90 349
12339.94 343
12340.99 409
12342.04 392
12343.09 368
12344.14 336
12345.19 368
12346.24 348
12347.29 371
12348.34 370
12349.38 355
12350.43 364
12351.48 374
12352.53 347
12353.58 345
12354.63 323
12355.68 373
12356.73 366
12357.78 360
12358.83 323
12359.88 343
12360.93 350
12361.98 369
12363.03 354
12364.08 343
12365.13 336
12366.18 378
12367.23 380
12368.28 330
12369.33 358
12370.38 337
12371.43 361
12372.48 381
12373.53 337
12374.58 362
12375.63 386
12376.68 401
12377.73 401
12378.78 401
12379.83 386
12380.88 385
12381.93 380
12382.98 419
12384.03 360
12385.08 339
12386.13 366
12387.18 328
12388.23 364
12389.29 384
12390.34 380
12391.39 379
12392.44 363
12393.49 343
12394.54 347
12395.59 382
12396.64 373
12397.69 363
12398.74 339
12399.80 347
12400.85 347
12401.90 331
12402.95 357
12404.00 373
12405.05 359
12406.10 360
12407.16 345
12408.21 355
12409.26 364
12410.31 359
12411.36 369
12412.42 356
12413.47 357
12414.52 395
12415.57 353
12416.62 385
12417.67 361
12418.73 322
12419.78 350
12420.83 380
12421.88 358
12422.94 329
12423.99 342
12425.04 346
12426.09 366
12427.15 382
12428.20 342
12429.25 335
12430.30 338
12431.36 369
12432.41 374
12433.46 335
12434.51 342
12435.57 324
12436.62 400
12437.67 345
12438.73 346
12439.78 326
12440.83 345
12441.88 406
12442.94 371
12443.99 350
12445.04 370
12446.10 390
12447.15 368
12448.20 369
12449.26 368
12450.31 352
12451.36 367
12452.42 364
12453.47 380
12454.52 360
12455.58 335
12456.63 351
12457.69 357
12458.74 360
12459.79 338
12460.85 368
12461.90 365
12462.96 366
12464.01 349
12465.06 365
12466.12 404
12467.17 367
12468.23 351
12469.28 344
12470.33 348
12471.39 376
12472.44 362
12473.50 408
12474.55 389
12475.61 360
12476.66 376
12477.72 372
12478.77 388
12479.82 368
12480.88 384
12481.93 405
12482.99 393
12484.04 390
12485.10 388
12486.15 386
12487.21 388
12488.26 405
12489.32 443
12490.37 427
12491.43 428
12492.48 442
12493.54 465
12494.59 457
12495.65 478
12496.71 470
12497.76 496
12498.82 478
12499.87 469
12500.93 459
12501.98 439
12503.04 459
12504.09 427
12505.15 407
12506.21 431
12507.26 426
12508.32 404
12509.37 378
12510.43 361
12511.49 389
12512.54 365
12513.60 376
12514.65 362
12515.71 379
12516.77 358
12517.82 347
12518.88 354
12519.94 377
12520.99 386
12522.05 380
12523.11 406
12524.16 385
12525.22 365
12526.27 377
12527.33 359
12528.39 357
12529.45 381
12530.50 366
12531.56 392
12532.62 399
12533.67 408
12534.73 370
12535.79 367
12536.84 354
12537.90 371
12538.96 376
12540.02 351
12541.07 354
12542.13 384
12543.19 376
12544.24 375
12545.30 354
12546.36 341
12547.42 365
12548.47 361
12549.53 348
12550.59 329
12551.65 365
12552.71 370
12553.76 373
12554.82 356
12555.88 371
12556.94 376
12558.00 435
12559.05 382
12560.11 422
12561.17 353
12562.23 378
12563.29 349
12564.34 390
12565.40 366
12566.46 368
12567.52 362
12568.58 345
12569.64 366
12570.69 392
12571.75 395
12572.81 434
12573.87 451
12574.93 425
12575.99 436
12577.05 422
12578.11 427
12579.16 456
12580.22 469
12581.28 407
12582.34 420
12583.40 397
12584.46 422
12585.52 367
12586.58 356
12587.64 390
12588.70 367
12589.76 402
12590.81 362
12591.87 330
12592.93 370
12593.99 352
12595.05 353
12596.11 393
12597.17 406
12598.23 352
12599.29 356
12600.35 368
12601.41 361
12602.47 376
12603.53 372
12604.59 340
12605.65 370
12606.71 343
12607.77 356
12608.83 365
12609.89 375
12610.95 349
12612.01 400
12613.07 372
12614.13 337
12615.19 351
12616.25 352
12617.31 361
12618.37 355
12619.43 333
12620.50 323
12621.56 324
12622.62 346
12623.68 347
12624.74 324
12625.80 348
12626.86 350
12627.92 352
12628.98 331
12630.04 348
12631.10 373
12632.17 364
12633.23 328
12634.29 352
12635.35 412
12636.41 364
12637.47 358
12638.53 355
12639.59 365
12640.66 402
12641.72 343
12642.78 380
12643.84 403
12644.90 371
12645.96 339
12647.03 358
12648.09 348
12649.15 365
12650.21 380
12651.27 373
12652.34 386
12653.40 388
12654.46 398
12655.52 414
12656.58 398
12657.65 376
12658.71 394
12659.77 398
12660.83 373
12661.89 360
12662.96 345
12664.02 405
12665.08 387
12666.14 358
12667.21 388
12668.27 365
12669.33 385
12670.40 394
12671.46 398
12672.52 364
12673.58 367
12674.65 385
12675.71 399
12676.77 361
12677.84 411
12678.90 421
12679.96 387
12681.02 360
12682.09 407
12683.15 420
12684.21 378
12685.28 426
12686.34 413
12687.40 424
12688.47 432
12689.53 430
12690.60 435
12691.66 455
12692.72 436
12693.79 434
12694.85 439
12695.91 434
12696.98 424
12698.04 455
12699.11 452
12700.17 436
12701.23 453
12702.30 475
12703.36 468
12704.43 494
12705.49 497
12706.55 469
12707.62 475
12708.68 446
12709.75 508
12710.81 479
12711.88 436
12712.94 425
12714.01 420
12715.07 448
12716.13 426
12717.20 449
12718.26 394
12719.33 404
12720.39 384
12721.46 405
12722.52 421
12723.59 410
12724.65 423
12725.72 397
12726.78 388
12727.85 422
12728.91 396
12729.98 390
12731.04 398
12732.11 387
12733.18 384
12734.24 397
12735.31 404
12736.37 404
12737.44 396
12738.50 415
12739.57 443
12740.63 400
12741.70 405
12742.77 365
12743.83 385
12744.90 446
12745.96 414
12747.03 454
12748.09 355
12749.16 389
12750.23 392
12751.29 367
12752.36 326
12753.43 378
12754.49 371
12755.56 400
12756.62 350
12757.69 360
12758.76 374
12759.82 368
12760.89 345
12761.96 296
12763.02 318
12764.09 330
12765.16 367
12766.22 339
12767.29 334
12768.36 337
12769.42 329
12770.49 344
12771.56 356
12772.62 329
12773.69 357
12774.76 331
12775.83 342
12776.89 347
12777.96 324
12779.03 340
12780.10 387
12781.16 337
12782.23 329
12783.30 354
12784.37 338
12785.43 325
12786.50 334
12787.57 335
12788.64 343
12789.70 346
12790.77 376
12791.84 371
12792.91 323
12793.97 335
12795.04 309
12796.11 341
12797.18 331
12798.25 337
12799.31 302
12800.38 306
12801.45 342
12802.52 360
12803.59 369
12804.66 314
12805.72 355
12806.79 368
12807.86 371
12808.93 375
12810.00 344
12811.07 357
12812.14 383
12813.20 341
12814.27 309
12815.34 328
12816.41 333
12817.48 358
12818.55 343
12819.62 344
12820.69 327
12821.76 379
12822.83 375
12823.89 339
12824.96 339
12826.03 407
12827.10 378
12828.17 350
12829.24 331
12830.31 335
12831.38 373
12832.45 348
12833.52 319
12834.59 316
12835.66 358
12836.73 344
12837.80 335
12838.87 308
12839.94 342
12841.01 334
12842.08 366
12843.15 366
12844.22 311
12845.29 337
12846.36 358
12847.43 347
12848.50 344
12849.57 308
12850.64 349
12851.71 320
12852.78 336
12853.85 355
12854.92 316
12855.99 307
12857.06 337
12858.13 295
12859.20 297
12860.27 311
12861.34 330
12862.41 335
12863.48 321
12864.56 330
12865.63 307
12866.70 305
12867.77 318
12868.84 312
12869.91 312
12870.98 333
12872.05 307
12873.12 288
12874.20 293
12875.27 325
12876.34 344
12877.41 333
12878.48 308
12879.55 299
12880.62 299
12881.70 298
12882.77 293
12883.84 334
12884.91 354
12885.98 326
12887.05 298
12888.13 272
12889.20 311
12890.27 331
12891.34 328
12892.41 310
12893.49 320
12894.56 318
12895.63 321
12896.70 323
12897.77 313
12898.85 311
12899.92 307
12900.99 313
12902.06 318
12903.14 295
12904.21 314
12905.28 286
12906.35 315
12907.43 310
12908.50 264
12909.57 264
12910.64 312
12911.72 342
12912.79 343
12913.86 315
12914.94 296
12916.01 324
12917.08 329
12918.16 296
12919.23 299
12920.30 285
12921.37 337
12922.45 325
12923.52 303
12924.59 299
12925.67 275
12926.74 287
12927.82 317
12928.89 307
12929.96 324
12931.04 307
12932.11 308
12933.18 301
12934.26 316
12935.33 297
12936.40 287
12937.48 294
12938.55 294
12939.63 283
12940.70 269
12941.77 306
12942.85 296
12943.92 315
12945.00 327
12946.07 330
12947.15 276
12948.22 270
12949.29 286
12950.37 305
12951.44 324
12952.52 316
12953.59 318
12954.67 336
12955.74 328
12956.82 295
12957.89 302
12958.97 306
12960.04 329
12961.12 313
12962.19 294
12963.27 289
12964.34 269
12965.42 319
12966.49 357
12967.57 326
12968.64 335
12969.72 293
12970.79 320
12971.87 308
12972.94 291
12974.02 266
12975.09 279
12976.17 311
12977.24 293
12978.32 318
12979.40 283
12980.47 296
12981.55 288
12982.62 254
12983.70 283
12984.77 332
12985.85 307
12986.93 299
12988.00 358
12989.08 310
12990.15 319
12991.23 333
12992.31 318
12993.38 325
12994.46 287
12995.54 310
12996.61 306
12997.69 291
12998.76 314
12999.84 285
13000.92 311
13001.99 284
13003.07 347
13004.15 311
13005.22 308
13006.30 308
13007.38 343
13008.45 332
13009.53 344
13010.61 344
13011.69 293
13012.76 313
13013.84 326
13014.92 342
13015.99 336
13017.07 307
13018.15 322
13019.23 316
13020.30 324
13021.38 336
13022.46 301
13023.54 315
13024.61 306
13025.69 288
13026.77 297
13027.85 286
13028.92 323
13030.00 287
13031.08 288
13032.16 319
13033.23 317
13034.31 292
13035.39 335
13036.47 306
13037.55 297
13038.62 315
13039.70 335
13040.78 313
13041.86 321
13042.94 323
13044.02 326
13045.09 339
13046.17 287
13047.25 305
13048.33 314
13049.41 328
13050.49 294
13051.57 321
13052.64 333
13053.72 277
13054.80 305
13055.88 345
13056.96 360
13058.04 355
13059.12 357
13060.20 306
13061.27 324
13062.35 270
13063.43 327
13064.51 330
13065.59 287
13066.67 299
13067.75 311
13068.83 344
13069.91 313
13070.99 313
13072.07 302
13073.15 325
13074.23 310
13075.31 326
13076.39 326
13077.47 281
13078.55 302
13079.63 339
13080.71 308
13081.79 322
13082.86 309
13083.94 311
13085.02 322
13086.11 282
13087.19 310
13088.27 303
13089.35 278
13090.43 301
13091.51 322
13092.59 313
13093.67 317
13094.75 326
13095.83 332
13096.91 322
13097.99 264
13099.07 271
13100.15 315
13101.23 293
13102.31 271
13103.39 270
13104.47 280
13105.55 307
13106.63 312
13107.72 330
13108.80 260
13109.88 277
13110.96 279
13112.04 321
13113.12 327
13114.20 301
13115.28 293
13116.37 314
13117.45 292
13118.53 298
13119.61 310
13120.69 321
13121.77 304
13122.85 316
13123.94 298
13125.02 277
13126.10 320
13127.18 334
13128.26 287
13129.34 298
13130.43 323
13131.51 309
13132.59 299
13133.67 317
13134.75 314
13135.84 285
13136.92 290
13138.00 313
13139.08 322
13140.17 300
13141.25 276
13142.33 310
13143.41 303
13144.49 334
13145.58 300
13146.66 291
13147.74 288
13148.83 277
13149.91 286
13150.99 306
13152.07 345
13153.16 311
13154.24 312
13155.32 289
13156.41 301
13157.49 295
13158.57 297
13159.65 280
13160.74 287
13161.82 255
13162.90 280
13163.99 287
13165.07 311
13166.15 284
13167.24 314
13168.32 274
13169.40 307
13170.49 314
13171.57 307
13172.66 312
13173.74 310
13174.82 295
13175.91 277
13176.99 313
13178.07 269
13179.16 278
13180.24 286
13181.33 291
13182.41 308
13183.49 302
13184.58 291
13185.66 293
13186.75 291
13187.83 343
13188.91 330
13190.00 275
13191.08 268
13192.17 310
13193.25 314
13194.34 299
13195.42 253
13196.51 285
13197.59 315
13198.68 298
13199.76 312
13200.85 298
13201.93 299
13203.02 313
13204.10 309
13205.19 284
13206.27 274
13207.36 316
13208.44 286
13209.53 272
13210.61 264
13211.70 314
13212.78 283
13213.87 291
13214.95 260
13216.04 249
13217.12 259
13218.21 316
13219.29 298
13220.38 265
13221.47 276
13222.55 298
13223.64 276
13224.72 274
13225.81 281
13226.89 298
13227.98 314
13229.07 266
13230.15 277
13231.24 287
13232.32 293
13233.41 290
13234.50 270
13235.58 278
13236.67 287
13237.76 306
13238.84 304
13239.93 312
13241.01 292
13242.10 285
13243.19 278
13244.27 288
13245.36 310
13246.45 310
13247.53 289
13248.62 277
13249.71 277
13250.79 263
13251.88 272
13252.97 312
13254.06 287
13255.14 326
13256.23 296
13257.32 312
13258.40 309
13259.49 277
13260.58 297
13261.67 326
13262.75 304
13263.84 267
13264.93 289
13266.02 283
13267.10 294
13268.19 280
13269.28 304
13270.37 309
13271.45 312
13272.54 299
13273.63 293
13274.72 291
13275.80 327
13276.89 298
13277.98 302
13279.07 282
13280.16 331
13281.24 318
13282.33 341
13283.42 332
13284.51 317
13285.60 302
13286.69 319
13287.77 301
13288.86 322
13289.95 282
13291.04 329
13292.13 315
13293.22 359
13294.31 338
13295.39 335
13296.48 294
13297.57 308
13298.66 322
13299.75 292
13300.84 248
13301.93 285
13303.02 335
13304.11 299
13305.19 296
13306.28 291
13307.37 312
13308.46 309
13309.55 318
13310.64 284
13311.73 317
13312.82 303
13313.91 335
13315.00 321
13316.09 337
13317.18 318
13318.27 306
13319.36 285
13320.45 304
13321.54 297
13322.63 307
13323.72 329
13324.81 351
13325.90 333
13326.99 302
13328.08 315
13329.17 338
13330.26 383
13331.35 366
13332.44 338
13333.53 313
13334.62 314
13335.71 321
13336.80 301
13337.89 324
13338.98 322
13340.07 338
13341.16 311
13342.25 317
13343.34 297
13344.43 354
13345.52 347
13346.61 346
13347.70 325
13348.79 333
13349.89 362
13350.98 329
13352.07 327
13353.16 320
13354.25 331
13355.34 304
13356.43 336
13357.52 301
13358.61 308
13359.71 341
13360.80 308
13361.89 308
13362.98 321
13364.07 332
13365.16 336
13366.26 318
13367.35 351
13368.44 344
13369.53 376
13370.62 309
13371.71 344
13372.81 346
13373.90 322
13374.99 316
13376.08 312
13377.17 321
13378.27 300
13379.36 345
13380.45 333
13381.54 322
13382.63 323
13383.73 314
13384.82 314
13385.91 279
13387.00 303
13388.10 325
13389.19 303
13390.28 321
13391.37 293
13392.47 294
13393.56 301
13394.65 301
13395.75 319
13396.84 292
13397.93 272
13399.02 283
13400.12 339
13401.21 311
13402.30 301
13403.40 311
13404.49 341
13405.58 329
13406.68 312
13407.77 301
13408.86 308
13409.96 306
13411.05 295
13412.14 310
13413.24 297
13414.33 298
13415.42 285
13416.52 316
13417.61 325
13418.70 303
13419.80 314
13420.89 337
13421.99 286
13423.08 296
13424.17 331
13425.27 301
13426.36 326
13427.46 298
13428.55 293
13429.64 312
13430.74 311
13431.83 327
13432.93 353
13434.02 335
13435.12 323
13436.21 315
13437.30 322
13438.40 320
13439.49 296
13440.59 316
13441.68 340
13442.78 313
13443.87 297
13444.97 317
13446.06 356
13447.16 370
13448.25 305
13449.35 337
13450.44 327
13451.54 333
13452.63 350
13453.73 341
13454.82 322
13455.92 325
13457.01 297
13458.11 298
13459.20 291
13460.30 347
13461.39 342
13462.49 323
13463.59 317
13464.68 321
13465.78 326
13466.87 340
13467.97 338
13469.06 333
13470.16 357
13471.26 365
13472.35 341
13473.45 337
13474.54 312
13475.64 296
13476.74 333
13477.83 314
13478.93 337
13480.03 321
13481.12 317
13482.22 375
13483.31 349
13484.41 341
13485.51 343
13486.60 357
13487.70 357
13488.80 351
13489.89 328
13490.99 324
13492.09 343
13493.18 366
13494.28 363
13495.38 358
13496.47 350
13497.57 333
13498.67 346
13499.77 324
13500.86 353
13501.96 367
13503.06 361
13504.15 355
13505.25 346
13506.35 369
13507.45 345
13508.54 352
13509.64 332
13510.74 342
13511.84 350
13512.93 347
13514.03 343
13515.13 328
13516.23 311
13517.32 335
13518.42 338
13519.52 313
13520.62 298
13521.72 298
13522.81 276
13523.91 320
13525.01 276
13526.11 283
13527.21 332
13528.30 288
13529.40 293
13530.50 309
13531.60 333
13532.70 310
13533.80 299
13534.89 295
13535.99 293
13537.09 288
13538.19 301
13539.29 290
13540.39 277
13541.49 290
13542.58 296
13543.68 275
13544.78 324
13545.88 316
13546.98 320
13548.08 310
13549.18 324
13550.28 309
13551.38 289
13552.48 298
13553.58 345
13554.67 340
13555.77 306
13556.87 335
13557.97 306
13559.07 332
13560.17 319
13561.27 312
13562.37 285
13563.47 299
13564.57 302
13565.67 291
13566.77 297
13567.87 321
13568.97 282
13570.07 310
13571.17 304
13572.27 299
13573.37 309
13574.47 288
13575.57 272
13576.67 291
13577.77 294
13578.87 336
13579.97 306
13581.07 300
13582.17 277
13583.27 306
13584.37 313
13585.47 304
13586.57 324
13587.67 317
13588.77 287
13589.88 303
13590.98 295
13592.08 304
13593.18 336
13594.28 315
13595.38 307
13596.48 327
13597.58 301
13598.68 263
13599.78 326
13600.88 314
13601.99 331
13603.09 298
13604.19 301
13605.29 281
13606.39 292
13607.49 296
13608.59 341
13609.70 322
13610.80 327
13611.90 308
13613.00 305
13614.10 300
13615.20 322
13616.31 348
13617.41 297
13618.51 309
13619.61 312
13620.71 289
13621.82 314
13622.92 318
13624.02 324
13625.12 306
13626.22 326
13627.33 305
13628.43 300
13629.53 292
13630.63 316
13631.74 290
13632.84 314
13633.94 301
13635.04 277
13636.15 305
13637.25 303
13638.35 297
13639.45 286
13640.56 277
13641.66 314
13642.76 270
13643.87 260
13644.97 288
13646.07 303
13647.17 300
13648.28 284
13649.38 281
13650.48 282
13651.59 305
13652.69 269
13653.79 264
13654.90 265
13656.00 282
13657.10 290
13658.21 275
13659.31 266
13660.41 308
13661.52 319
13662.62 278
13663.72 262
13664.83 281
13665.93 308
13667.04 300
13668.14 296
13669.24 283
13670.35 271
13671.45 269
13672.56 311
13673.66 288
13674.76 292
13675.87 291
13676.97 291
13678.08 308
13679.18 247
13680.29 265
13681.39 242
13682.49 284
13683.60 279
13684.70 308
13685.81 282
13686.91 301
13688.02 283
13689.12 311
13690.23 319
13691.33 298
13692.44 295
13693.54 315
13694.65 299
13695.75 271
13696.86 272
13697.96 313
13699.07 324
13700.17 275
13701.28 262
13702.38 262
13703.49 313
13704.59 286
13705.70 274
13706.80 283
13707.91 292
13709.02 286
13710.12 290
13711.23 293
13712.33 262
13713.44 287
13714.54 275
13715.65 284
13716.76 254
13717.86 278
13718.97 292
13720.07 260
13721.18 297
13722.29 273
13723.39 255
13724.50 307
13725.60 297
13726.71 283
13727.82 278
13728.92 256
13730.03 281
13731.14 288
13732.24 265
13733.35 263
13734.46 285
13735.56 317
13736.67 318
13737.78 303
13738.88 285
13739.99 276
13741.10 300
13742.20 281
13743.31 283
13744.42 288
13745.52 283
13746.63 296
13747.74 280
13748.84 298
13749.95 286
13751.06 278
13752.17 293
13753.27 353
13754.38 262
13755.49 324
13756.60 320
13757.70 352
13758.81 296
13759.92 306
13761.03 338
13762.13 332
13763.24 314
13764.35 283
13765.46 293
13766.57 307
13767.67 327
13768.78 355
13769.89 295
13771.00 294
13772.11 375
13773.21 368
13774.32 334
13775.43 341
13776.54 321
13777.65 370
13778.75 343
13779.86 338
13780.97 297
13782.08 329
13783.19 301
13784.30 293
13785.41 273
13786.51 269
13787.62 283
13788.73 294
13789.84 320
13790.95 299
13792.06 304
13793.17 300
13794.28 307
13795.39 280
13796.49 297
13797.60 305
13798.71 288
13799.82 301
13800.93 266
13802.04 249
13803.15 263
13804.26 285
13805.37 286
13806.48 284
13807.59 253
13808.70 280
13809.81 283
13810.92 293
13812.03 265
13813.14 266
13814.25 269
13815.36 280
13816.47 278
13817.58 284
13818.69 269
13819.80 289
13820.91 252
13822.02 282
13823.13 265
13824.24 273
13825.35 259
13826.46 295
13827.57 318
13828.68 272
13829.79 262
13830.90 300
13832.01 285
13833.12 272
13834.23 283
13835.34 274
13836.45 281
13837.56 290
13838.67 273
13839.78 274
13840.89 266
13842.01 271
13843.12 285
13844.23 262
13845.34 291
13846.45 264
13847.56 260
13848.67 264
13849.78 248
13850.89 309
13852.01 293
13853.12 283
13854.23 275
13855.34 254
13856.45 268
13857.56 284
13858.67 271
13859.79 290
13860.90 278
13862.01 270
13863.12 298
13864.23 254
13865.34 266
13866.46 284
13867.57 289
13868.68 277
13869.79 274
13870.90 252
13872.02 294
13873.13 240
13874.24 262
13875.35 280
13876.47 273
13877.58 253
13878.69 295
13879.80 274
13880.92 277
13882.03 274
13883.14 281
13884.25 280
13885.37 298
13886.48 299
13887.59 276
13888.70 284
13889.82 264
13890.93 294
13892.04 272
13893.16 280
13894.27 285
13895.38 298
13896.49 285
13897.61 319
13898.72 290
13899.83 269
13900.95 293
13902.06 303
13903.17 293
13904.29 289
13905.40 279
13906.51 291
13907.63 285
13908.74 265
13909.85 263
13910.97 261
13912.08 296
13913.20 264
13914.31 276
13915.42 215
13916.54 257
13917.65 294
13918.77 268
13919.88 276
13920.99 255
13922.11 271
13923.22 270
13924.34 310
13925.45 305
13926.56 259
13927.68 268
13928.79 259
13929.91 288
13931.02 268
13932.14 290
13933.25 280
13934.37 259
13935.48 261
13936.60 250
13937.71 263
13938.83 305
13939.94 279
13941.05 263
13942.17 273
13943.28 256
13944.40 237
13945.51 263
13946.63 257
13947.75 252
13948.86 249
13949.98 304
13951.09 281
13952.21 271
13953.32 290
13954.44 261
13955.55 279
13956.67 268
13957.78 280
13958.90 261
13960.01 247
13961.13 301
13962.25 242
13963.36 246
13964.48 294
13965.59 267
13966.71 288
13967.83 245
13968.94 238
13970.06 250
13971.17 269
13972.29 278
13973.41 253
13974.52 278
13975.64 264
13976.75 238
13977.87 230
13978.99 275
13980.10 258
13981.22 271
13982.34 260
13983.45 241
13984.57 232
13985.69 283
13986.80 265
13987.92 301
13989.04 248
13990.15 238
13991.27 237
13992.39 260
13993.50 267
13994.62 243
13995.74 249
13996.86 287
13997.97 258
13999.09 262
14000.21 257
14001.33 291
14002.44 285
14003.56 283
14004.68 276
14005.79 261
14006.91 286
14008.03 278
14009.15 253
14010.27 275
14011.38 270
14012.50 280
14013.62 282
14014.74 305
14015.85 264
14016.97 296
14018.09 265
14019.21 293
14020.33 265
14021.44 279
14022.56 279
14023.68 297
14024.80 249
14025.92 266
14027.04 277
14028.15 250
14029.27 288
14030.39 281
14031.51 259
14032.63 282
14033.75 276
14034.86 274
14035.98 251
14037.10 268
14038.22 304
14039.34 289
14040.46 305
14041.58 277
14042.70 296
14043.82 276
14044.93 280
14046.05 283
14047.17 283
14048.29 314
14049.41 300
14050.53 260
14051.65 283
14052.77 301
14053.89 269
14055.01 290
14056.13 288
14057.25 284
14058.37 270
14059.49 244
14060.61 297
14061.73 291
14062.85 285
14063.97 318
14065.09 332
14066.20 308
14067.32 311
14068.44 324
14069.56 334
14070.68 307
14071.81 290
14072.93 293
14074.05 329
14075.17 312
14076.29 309
14077.41 345
14078.53 304
14079.65 285
14080.77 321
14081.89 374
14083.01 347
14084.13 355
14085.25 355
14086.37 342
14087.49 346
14088.61 334
14089.73 362
14090.85 348
14091.97 350
14093.10 380
14094.22 394
14095.34 380
14096.46 370
14097.58 381
14098.70 397
14099.82 365
14100.94 356
14102.07 399
14103.19 423
14104.31 388
14105.43 385
14106.55 360
14107.67 374
14108.79 361
14109.92 326
14111.04 330
14112.16 332
14113.28 323
14114.40 335
14115.52 324
14116.65 305
14117.77 298
14118.89 320
14120.01 322
14121.13 278
14122.26 283
14123.38 339
14124.50 326
14125.62 281
14126.75 304
14127.87 302
14128.99 269
14130.11 270
14131.24 282
14132.36 305
14133.48 285
14134.60 293
14135.73 336
14136.85 307
14137.97 272
14139.09 322
14140.22 306
14141.34 282
14142.46 298
14143.59 320
14144.71 293
14145.83 304
14146.95 286
14148.08 299
14149.20 296
14150.32 287
14151.45 280
14152.57 273
14153.69 316
14154.82 296
14155.94 306
14157.06 299
14158.19 326
14159.31 315
14160.44 294
14161.56 297
14162.68 292
14163.81 280
14164.93 356
14166.05 292
14167.18 280
14168.30 324
14169.43 325
14170.55 337
14171.67 332
14172.80 285
14173.92 257
14175.05 305
14176.17 290
14177.30 283
14178.42 281
14179.54 268
14180.67 298
14181.79 290
14182.92 268
14184.04 233
14185.17 283
14186.29 304
14187.42 292
14188.54 285
14189.67 285
14190.79 315
14191.92 274
14193.04 269
14194.17 316
14195.29 288
14196.42 292
14197.54 277
14198.67 287
14199.79 305
14200.92 282
14202.04 313
14203.17 280
14204.29 276
14205.42 258
14206.54 259
14207.67 270
14208.79 273
14209.92 275
14211.05 301
14212.17 285
14213.30 275
14214.42 268
14215.55 262
14216.67 248
14217.80 275
14218.93 284
14220.05 271
14221.18 262
14222.30 286
14223.43 305
14224.56 254
14225.68 263
14226.81 286
14227.94 274
14229.06 244
14230.19 257
14231.32 293
14232.44 268
14233.57 236
14234.70 263
14235.82 281
14236.95 268
14238.08 218
14239.20 269
14240.33 243
14241.46 273
14242.58 232
14243.71 274
14244.84 292
14245.96 249
14247.09 257
14248.22 236
14249.34 273
14250.47 278
14251.60 281
14252.73 255
14253.85 265
14254.98 257
14256.11 268
14257.24 252
14258.36 257
14259.49 227
14260.62 250
14261.75 252
14262.87 248
14264.00 261
14265.13 261
14266.26 294
14267.39 266
14268.51 272
14269.64 257
14270.77 256
14271.90 258
14273.03 279
14274.15 242
14275.28 253
14276.41 255
14277.54 268
14278.67 282
14279.80 247
14280.92 267
14282.05 296
14283.18 239
14284.31 245
14285.44 283
14286.57 280
14287.70 273
14288.82 231
14289.95 296
14291.08 260
14292.21 243
14293.34 265
14294.47 288
14295.60 288
14296.73 255
14297.86 261
14298.99 245
14300.11 241
14301.24 250
14302.37 252
14303.50 248
14304.63 250
14305.76 243
14306.89 243
14308.02 260
14309.15 233
14310.28 240
14311.41 272
14312.54 257
14313.67 273
14314.80 228
14315.93 236
14317.06 249
14318.19 259
14319.32 251
14320.45 239
14321.58 227
14322.71 271
14323.84 241
14324.97 236
14326.10 247
14327.23 254
14328.36 261
14329.49 209
14330.62 232
14331.75 227
14332.88 225
14334.01 228
14335.14 264
14336.27 238
14337.40 254
14338.53 263
14339.66 268
14340.79 228
14341.93 245
14343.06 245
14344.19 229
14345.32 236
14346.45 268
14347.58 241
14348.71 230
14349.84 260
14350.97 246
14352.11 280
14353.24 267
14354.37 261
14355.50 255
14356.63 231
14357.76 268
14358.89 269
14360.03 264
14361.16 256
14362.29 224
14363.42 227
14364.55 246
14365.68 231
14366.82 245
14367.95 240
14369.08 251
14370.21 248
14371.34 231
14372.48 232
14373.61 255
14374.74 272
14375.87 242
14377.00 232
14378.14 223
14379.27 217
14380.40 221
14381.53 231
14382.67 246
14383.80 261
14384.93 237
14386.06 246
14387.20 248
14388.33 252
14389.46 269
14390.59 280
14391.73 270
14392.86 265
14393.99 279
14395.13 263
14396.26 255
14397.39 253
14398.53 263
14399.66 264
14400.79 264
14401.92 290
14403.06 239
14404.19 253
14405.32 246
14406.46 237
14407.59 257
14408.72 257
14409.86 259
14410.99 257
14412.13 279
14413.26 248
14414.39 266
14415.53 256
14416.66 277
14417.79 255
14418.93 259
14420.06 275
14421.20 244
14422.33 253
14423.46 277
14424.60 290
14425.73 250
14426.87 252
14428.00 267
14429.14 247
14430.27 287
14431.40 251
14432.54 298
14433.67 253
14434.81 239
14435.94 277
14437.08 261
14438.21 290
14439.35 229
14440.48 269
14441.62 299
14442.75 251
14443.88 295
14445.02 261
14446.15 291
14447.29 282
14448.42 282
14449.56 268
14450.70 262
14451.83 243
14452.97 260
14454.10 286
14455.24 267
14456.37 289
14457.51 278
14458.64 277
14459.78 284
14460.91 287
14462.05 296
14463.18 297
14464.32 297
14465.46 285
14466.59 292
14467.73 293
14468.86 328
14470.00 320
14471.14 364
14472.27 313
14473.41 292
14474.54 328
14475.68 319
14476.82 325
14477.95 353
14479.09 373
14480.22 329
14481.36 319
14482.50 303
14483.63 315
14484.77 288
14485.91 308
14487.04 322
14488.18 329
14489.32 280
14490.45 278
14491.59 310
14492.73 296
14493.86 314
14495.00 269
14496.14 322
14497.27 310
14498.41 319
14499.55 286
14500.69 292
14501.82 276
14502.96 283
14504.10 289
14505.23 328
14506.37 306
14507.51 304
14508.65 279
14509.78 293
14510.92 275
14512.06 299
14513.20 290
14514.33 267
14515.47 245
14516.61 241
14517.75 287
14518.89 251
14520.02 241
14521.16 269
14522.30 244
14523.44 236
14524.57 259
14525.71 254
14526.85 231
14527.99 232
14529.13 234
14530.27 253
14531.40 234
14532.54 236
14533.68 252
14534.82 261
14535.96 218
14537.10 196
14538.23 254
14539.37 266
14540.51 252
14541.65 240
14542.79 235
14543.93 248
14545.07 261
14546.21 237
14547.35 241
14548.48 236
14549.62 236
14550.76 269
14551.90 255
14553.04 248
14554.18 230
14555.32 251
14556.46 252
14557.60 246
14558.74 287
14559.88 288
14561.02 274
14562.16 226
14563.30 246
14564.43 280
14565.57 281
14566.71 259
14567.85 280
14568.99 276
14570.13 261
14571.27 268
14572.41 245
14573.55 268
14574.69 223
14575.83 250
14576.97 231
14578.11 232
14579.25 238
14580.39 246
14581.53 246
14582.67 232
14583.81 243
14584.96 282
14586.10 270
14587.24 244
14588.38 265
14589.52 225
14590.66 261
14591.80 216
14592.94 283
14594.08 277
14595.22 265
14596.36 259
14597.50 294
14598.64 273
14599.78 232
14600.93 254
14602.07 251
14603.21 250
14604.35 238
14605.49 261
14606.63 274
14607.77 297
14608.91 274
14610.06 239
14611.20 267
14612.34 298
14613.48 258
14614.62 240
14615.76 263
14616.91 274
14618.05 273
14619.19 292
14620.33 295
14621.47 250
14622.61 274
14623.76 291
14624.90 257
14626.04 240
14627.18 243
14628.32 249
14629.47 316
14630.61 246
14631.75 265
14632.89 294
14634.04 326
14635.18 321
14636.32 262
14637.46 308
14638.61 295
14639.75 303
14640.89 283
14642.03 300
14643.18 261
14644.32 296
14645.46 297
14646.60 313
14647.75 253
14648.89 277
14650.03 256
14651.18 239
14652.32 201
14653.46 248
14654.61 247
14655.75 273
14656.89 268
14658.03 265
14659.18 267
14660.32 253
14661.46 253
14662.61 248
14663.75 312
14664.90 260
14666.04 248
14667.18 263
14668.33 225
14669.47 234
14670.61 249
14671.76 260
14672.90 237
14674.05 236
14675.19 234
14676.33 259
14677.48 254
14678.62 231
14679.77 228
14680.91 266
14682.05 241
14683.20 249
14684.34 247
14685.49 251
14686.63 257
14687.78 267
14688.92 269
14690.06 242
14691.21 203
14692.35 216
14693.50 241
14694.64 232
14695.79 250
14696.93 229
14698.08 249
14699.22 226
14700.37 215
14701.51 203
14702.66 207
14703.80 243
14704.95 231
14706.09 217
14707.24 231
14708.38 227
14709.53 236
14710.67 218
14711.82 224
14712.96 231
14714.11 214
14715.26 237
14716.40 227
14717.55 232
14718.69 229
14719.84 239
14720.98 243
14722.13 231
14723.28 197
14724.42 245
14725.57 248
14726.71 209
14727.86 219
14729.01 210
14730.15 240
14731.30 221
14732.44 245
14733.59 217
14734.74 252
14735.88 217
14737.03 183
14738.18 183
14739.32 195
14740.47 234
14741.61 231
14742.76 198
14743.91 181
14745.05 209
14746.20 204
14747.35 212
14748.49 208
14749.64 211
14750.79 195
14751.94 261
14753.08 250
14754.23 199
14755.38 195
14756.52 230
14757.67 218
14758.82 209
14759.97 188
14761.11 178
14762.26 214
14763.41 233
14764.55 226
14765.70 214
14766.85 227
14768.00 238
14769.15 232
14770.29 215
14771.44 222
14772.59 224
14773.74 220
14774.88 224
14776.03 212
14777.18 234
14778.33 247
14779.48 206
14780.62 214
14781.77 213
14782.92 201
14784.07 226
14785.22 219
14786.36 236
14787.51 218
14788.66 246
14789.81 194
14790.96 193
14792.11 202
14793.26 193
14794.40 198
14795.55 217
14796.70 218
14797.85 199
14799.00 177
14800.15 215
14801.30 217
14802.45 184
14803.59 212
14804.74 196
14805.89 205
14807.04 210
14808.19 205
14809.34 193
14810.49 188
14811.64 188
14812.79 181
14813.94 203
14815.09 218
14816.24 211
14817.39 236
14818.53 207
14819.68 190
14820.83 200
14821.98 219
14823.13 213
14824.28 213
14825.43 215
14826.58 206
14827.73 214
14828.88 184
14830.03 216
14831.18 207
14832.33 190
14833.48 219
14834.63 217
14835.78 200
14836.93 181
14838.08 179
14839.23 197
14840.38 210
14841.53 198
14842.69 191
14843.84 232
14844.99 206
14846.14 169
14847.29 183
14848.44 227
14849.59 219
14850.74 211
14851.89 230
14853.04 207
14854.19 220
14855.34 249
14856.49 204
14857.65 206
14858.80 212
14859.95 233
14861.10 210
14862.25 192
14863.40 182
14864.55 222
14865.70 244
14866.86 181
14868.01 191
14869.16 207
14870.31 220
14871.46 202
14872.61 237
14873.77 217
14874.92 217
14876.07 220
14877.22 230
14878.37 224
14879.52 220
14880.68 205
14881.83 237
14882.98 239
14884.13 211
14885.28 210
14886.44 210
14887.59 211
14888.74 213
14889.89 214
14891.05 198
14892.20 189
14893.35 219
14894.50 211
14895.66 207
14896.81 210
14897.96 197
14899.11 207
14900.27 211
14901.42 210
14902.57 209
14903.72 219
14904.88 209
14906.03 202
14907.18 214
14908.34 206
14909.49 221
14910.64 206
14911.80 206
14912.95 193
14914.10 219
14915.26 197
14916.41 190
14917.56 216
14918.72 208
14919.87 197
14921.02 208
14922.18 197
14923.33 179
14924.48 231
14925.64 183
14926.79 213
14927.94 235
14929.10 235
14930.25 218
14931.41 186
14932.56 188
14933.71 204
14934.87 197
14936.02 201
14937.18 214
14938.33 179
14939.48 185
14940.64 182
14941.79 201
14942.95 191
14944.10 186
14945.26 205
14946.41 206
14947.57 204
14948.72 228
14949.87 206
14951.03 197
14952.18 223
14953.34 198
14954.49 218
14955.65 192
14956.80 193
14957.96 198
14959.11 228
14960.27 187
14961.42 187
14962.58 213
14963.73 217
14964.89 195
14966.04 189
14967.20 177
14968.36 204
14969.51 174
14970.67 200
14971.82 202
14972.98 190
14974.13 194
14975.29 188
14976.44 199
14977.60 193
14978.76 212
14979.91 202
14981.07 188
14982.22 174
14983.38 189
14984.53 192
14985.69 190
14986.85 221
14988.00 177
14989.16 196
14990.32 204
14991.47 227
14992.63 187
14993.78 209
14994.94 228
14996.10 186
14997.25 191
14998.41 194
14999.57 197
15000.72 200
15001.88 207
15003.04 215
15004.19 190
15005.35 200
15006.51 190
15007.66 191
15008.82 171
15009.98 160
15011.13 176
15012.29 212
15013.45 207
15014.61 191
15015.76 216
15016.92 201
15018.08 209
15019.23 206
15020.39 188
15021.55 184
15022.71 215
15023.86 203
15025.02 198
15026.18 188
15027.34 205
15028.49 219
15029.65 196
15030.81 201
15031.97 206
15033.13 186
15034.28 195
15035.44 192
15036.60 179
15037.76 178
15038.92 178
15040.07 185
15041.23 196
15042.39 179
15043.55 220
15044.71 204
15045.87 215
15047.02 182
15048.18 216
15049.34 187
15050.50 184
15051.66 184
15052.82 196
15053.98 185
15055.13 201
15056.29 205
15057.45 170
15058.61 172
15059.77 210
15060.93 208
15062.09 200
15063.25 191
15064.40 179
15065.56 157
15066.72 172
15067.88 193
15069.04 183
15070.20 209
15071.36 203
15072.52 197
15073.68 212
15074.84 183
15076.00 201
15077.16 196
15078.32 200
15079.48 213
15080.64 187
15081.80 198
15082.96 191
15084.12 194
15085.28 232
15086.44 187
15087.60 176
15088.76 172
15089.92 200
15091.08 197
15092.24 180
15093.40 178
15094.56 202
15095.72 202
15096.88 191
15098.04 211
15099.20 193
15100.36 192
15101.52 185
15102.68 219
15103.84 188
15105.00 206
15106.16 213
15107.32 182
15108.48 193
15109.64 169
15110.80 193
15111.96 200
15113.13 199
15114.29 188
15115.45 224
15116.61 199
15117.77 192
15118.93 178
15120.09 229
15121.25 218
15122.42 213
15123.58 200
15124.74 168
15125.90 194
15127.06 190
15128.22 205
15129.38 187
15130.55 187
15131.71 190
15132.87 196
15134.03 196
15135.19 190
15136.35 201
15137.52 198
15138.68 171
15139.84 178
15141.00 197
15142.16 185
15143.33 187
15144.49 191
15145.65 204
15146.81 186
15147.97 173
15149.14 204
15150.30 215
15151.46 192
15152.62 164
15153.79 186
15154.95 179
15156.11 178
15157.27 216
15158.44 192
15159.60 188
15160.76 188
15161.93 195
15163.09 182
15164.25 183
15165.41 191
15166.58 194
15167.74 199
15168.90 191
15170.07 169
15171.23 176
15172.39 189
15173.56 181
15174.72 205
15175.88 186
15177.05 169
15178.21 184
15179.37 214
15180.54 184
15181.70 191
15182.86 166
15184.03 174
15185.19 188
15186.36 176
15187.52 199
15188.68 189
15189.85 219
15191.01 176
15192.17 185
15193.34 217
15194.50 205
15195.67 192
15196.83 176
15198.00 219
15199.16 193
15200.32 187
15201.49 172
15202.65 198
15203.82 169
15204.98 186
15206.15 183
15207.31 203
15208.48 202
15209.64 183
15210.80 189
15211.97 205
15213.13 190
15214.30 195
15215.46 206
15216.63 193
15217.79 190
15218.96 188
15220.12 194
15221.29 192
15222.45 180
15223.62 224
15224.78 206
15225.95 195
15227.11 199
15228.28 188
15229.45 210
15230.61 195
15231.78 177
15232.94 207
15234.11 214
15235.27 193
15236.44 202
15237.60 192
15238.77 183
15239.94 205
15241.10 192
15242.27 205
15243.43 168
15244.60 211
15245.77 204
15246.93 179
15248.10 150
15249.26 160
15250.43 188
15251.60 176
15252.76 214
15253.93 193
15255.10 170
15256.26 169
15257.43 176
15258.60 169
15259.76 197
15260.93 155
15262.10 191
15263.26 196
15264.43 194
15265.60 173
15266.76 169
15267.93 177
15269.10 188
15270.26 171
15271.43 196
15272.60 169
15273.76 197
15274.93 170
15276.10 193
15277.27 211
15278.43 185
15279.60 181
15280.77 194
15281.94 180
15283.10 170
15284.27 170
15285.44 201
15286.61 192
15287.77 167
15288.94 186
15290.11 218
15291.28 185
15292.44 188
15293.61 175
15294.78 204
15295.95 179
15297.12 176
15298.28 170
15299.45 189
15300.62 178
15301.79 195
15302.96 171
15304.12 176
15305.29 153
15306.46 199
15307.63 206
15308.80 160
15309.97 170
15311.14 162
15312.30 180
15313.47 162
15314.64 165
15315.81 174
15316.98 176
15318.15 163
15319.32 153
15320.49 186
15321.65 162
15322.82 134
15323.99 158
15325.16 186
15326.33 168
15327.50 174
15328.67 168
15329.84 186
15331.01 173
15332.18 203
15333.35 187
15334.52 173
15335.69 164
15336.85 214
15338.02 180
15339.19 188
15340.36 206
15341.53 186
15342.70 181
15343.87 166
15345.04 189
15346.21 170
15347.38 191
15348.55 173
15349.72 182
15350.89 182
15352.06 228
15353.23 193
15354.40 187
15355.57 187
15356.74 197
15357.91 182
15359.08 216
15360.25 196
15361.43 156
15362.60 167
15363.77 204
15364.94 186
15366.11 166
15367.28 208
15368.45 178
15369.62 170
15370.79 152
15371.96 170
15373.13 168
15374.30 193
15375.47 201
15376.65 205
15377.82 179
15378.99 203
15380.16 221
15381.33 188
15382.50 167
15383.67 172
15384.84 217
15386.02 196
15387.19 179
15388.36 166
15389.53 201
15390.70 193
15391.87 204
15393.04 173
15394.22 206
15395.39 177
15396.56 203
15397.73 224
15398.90 205
15400.08 174
15401.25 197
15402.42 231
15403.59 178
15404.76 165
15405.94 163
15407.11 200
15408.28 189
15409.45 184
15410.63 180
15411.80 193
15412.97 180
15414.14 182
15415.31 183
15416.49 168
15417.66 179
15418.83 187
15420.01 189
15421.18 174
15422.35 150
15423.52 176
15424.70 204
15425.87 193
15427.04 183
15428.22 177
15429.39 141
15430.56 185
15431.73 181
15432.91 176
15434.08 191
15435.25 190
15436.43 160
15437.60 175
15438.77 178
15439.95 209
15441.12 216
15442.30 199
15443.47 158
15444.64 136
15445.82 174
15446.99 204
15448.16 171
15449.34 170
15450.51 167
15451.69 194
15452.86 167
15454.03 166
15455.21 174
15456.38 166
15457.56 189
15458.73 170
15459.90 181
15461.08 183
15462.25 197
15463.43 210
15464.60 204
15465.78 191
15466.95 211
15468.12 194
15469.30 175
15470.47 156
15471.65 152
15472.82 182
15474.00 198
15475.17 198
15476.35 176
15477.52 167
15478.70 190
15479.87 185
15481.05 221
15482.22 226
15483.40 197
15484.57 206
15485.75 188
15486.92 192
15488.10 168
15489.27 182
15490.45 200
15491.62 177
15492.80 176
15493.98 183
15495.15 199
15496.33 200
15497.50 192
15498.68 159
15499.85 159
15501.03 196
15502.21 209
15503.38 196
15504.56 185
15505.73 163
15506.91 182
15508.09 157
15509.26 150
15510.44 159
15511.61 169
15512.79 167
15513.97 152
15515.14 169
15516.32 179
15517.50 187
15518.67 182
15519.85 182
15521.02 154
15522.20 167
15523.38 173
15524.55 156
15525.73 151
15526.91 171
15528.09 198
15529.26 165
15530.44 188
15531.62 178
15532.79 184
15533.97 161
15535.15 167
15536.32 177
15537.50 172
15538.68 216
15539.86 193
15541.03 190
15542.21 171
15543.39 173
15544.57 184
15545.74 204
15546.92 168
15548.10 157
15549.28 198
15550.45 176
15551.63 163
15552.81 141
15553.99 166
15555.16 162
15556.34 171
15557.52 167
15558.70 180
15559.88 184
15561.05 160
15562.23 177
15563.41 160
15564.59 160
15565.77 173
15566.95 155
15568.12 185
15569.30 207
15570.48 187
15571.66 194
15572.84 189
15574.02 174
15575.19 188
15576.37 186
15577.55 188
15578.73 175
15579.91 173
15581.09 201
15582.27 186
15583.45 188
15584.62 182
15585.80 173
15586.98 168
15588.16 168
15589.34 172
15590.52 175
15591.70 181
15592.88 167
15594.06 167
15595.24 187
15596.42 167
15597.60 190
15598.78 191
15599.96 178
15601.14 175
15602.31 153
15603.49 183
15604.67 168
15605.85 172
15607.03 201
15608.21 181
15609.39 183
15610.57 185
15611.75 184
15612.93 193
15614.11 183
15615.29 202
15616.47 175
15617.65 182
15618.83 198
15620.01 179
15621.19 193
15622.38 197
15623.56 211
15624.74 211
15625.92 188
15627.10 170
15628.28 225
15629.46 219
15630.64 201
15631.82 175
15633.00 163
15634.18 177
15635.36 196
15636.54 192
15637.72 188
15638.91 195
15640.09 212
15641.27 190
15642.45 184
15643.63 185
15644.81 202
15645.99 211
15647.17 234
15648.36 234
15649.54 207
15650.72 223
15651.90 218
15653.08 188
15654.26 202
15655.44 208
15656.63 234
15657.81 211
15658.99 215
15660.17 217
15661.35 240
15662.54 182
15663.72 233
15664.90 213
15666.08 192
15667.26 219
15668.45 219
15669.63 234
15670.81 202
15671.99 234
15673.17 222
15674.36 212
15675.54 190
15676.72 229
15677.90 230
15679.09 248
15680.27 238
15681.45 205
15682.63 193
15683.82 221
15685.00 245
15686.18 261
15687.37 224
15688.55 214
15689.73 224
15690.91 244
15692.10 227
15693.28 236
15694.46 257
15695.65 256
15696.83 238
15698.01 244
15699.20 261
15700.38 228
15701.56 274
15702.75 235
15703.93 236
15705.11 240
15706.30 226
15707.48 255
15708.66 263
15709.85 296
15711.03 265
15712.22 265
15713.40 298
15714.58 298
15715.77 276
15716.95 293
15718.14 281
15719.32 270
15720.50 302
15721.69 281
15722.87 273
15724.06 258
15725.24 272
15726.43 244
15727.61 288
15728.79 246
15729.98 243
15731.16 241
15732.35 263
15733.53 252
15734.72 247
15735.90 249
15737.09 231
15738.27 228
15739.46 260
15740.64 244
15741.83 241
15743.01 247
15744.20 260
15745.38 236
15746.57 249
15747.75 270
15748.94 264
15750.12 244
15751.31 235
15752.49 243
15753.68 255
15754.86 247
15756.05 232
15757.23 243
15758.42 258
15759.60 242
15760.79 237
15761.98 230
15763.16 205
15764.35 232
15765.53 252
15766.72 235
15767.90 227
15769.09 228
15770.28 239
15771.46 220
15772.65 197
15773.83 244
15775.02 219
15776.21 201
15777.39 224
15778.58 209
15779.77 224
15780.95 244
15782.14 249
15783.33 224
15784.51 219
15785.70 215
15786.89 233
15788.07 200
15789.26 228
15790.45 223
15791.63 217
15792.82 176
15794.01 210
15795.19 214
15796.38 195
15797.57 195
15798.75 225
15799.94 226
15801.13 235
15802.32 235
15803.50 220
15804.69 196
15805.88 209
15807.06 228
15808.25 216
15809.44 205
15810.63 197
15811.81 192
15813.00 197
15814.19 200
15815.38 198
15816.57 219
15817.75 212
15818.94 207
15820.13 186
15821.32 197
15822.50 205
15823.69 186
15824.88 208
15826.07 208
15827.26 220
15828.44 181
15829.63 188
15830.82 190
15832.01 199
15833.20 198
15834.39 192
15835.57 212
15836.76 200
15837.95 196
15839.14 172
15840.33 184
15841.52 208
15842.71 208
15843.90 226
15845.08 216
15846.27 193
15847.46 210
15848.65 194
15849.84 191
15851.03 205
15852.22 210
15853.41 226
15854.60 216
15855.79 192
15856.97 195
15858.16 173
15859.35 194
15860.54 215
15861.73 191
15862.92 192
15864.11 191
15865.30 164
15866.49 188
15867.68 210
15868.87 188
15870.06 220
15871.25 186
15872.44 204
15873.63 183
15874.82 218
15876.01 234
15877.20 227
15878.39 185
15879.58 192
15880.77 213
15881.96 191
15883.15 182
15884.34 166
15885.53 216
15886.72 199
15887.91 209
15889.10 173
15890.29 204
15891.48 226
15892.67 205
15893.86 174
15895.05 180
15896.24 233
15897.44 236
15898.63 198
15899.82 191
15901.01 171
15902.20 202
15903.39 229
15904.58 193
15905.77 172
15906.96 169
15908.15 221
15909.35 175
15910.54 187
15911.73 173
15912.92 180
15914.11 221
15915.30 238
15916.49 177
15917.69 187
15918.88 205
15920.07 232
15921.26 219
15922.45 167
15923.64 172
15924.84 209
15926.03 226
15927.22 194
15928.41 186
15929.60 200
15930.80 214
15931.99 202
15933.18 180
15934.37 190
15935.56 194
15936.76 199
15937.95 192
15939.14 180
15940.33 195
15941.53 188
15942.72 203
15943.91 191
15945.10 163
15946.30 204
15947.49 210
15948.68 186
15949.87 180
15951.07 182
15952.26 167
15953.45 191
15954.65 202
15955.84 149
15957.03 186
15958.22 184
15959.42 190
15960.61 190
15961.80 173
15963.00 163
15964.19 223
15965.38 222
15966.58 175
15967.77 181
15968.96 173
15970.16 199
15971.35 179
15972.54 177
15973.74 182
15974.93 178
15976.13 190
15977.32 196
15978.51 168
15979.71 195
15980.90 187
15982.09 178
15983.29 152
15984.48 157
15985.68 181
15986.87 160
15988.06 173
15989.26 163
15990.45 175
15991.65 189
15992.84 207
15994.04 169
15995.23 170
15996.43 176
15997.62 171
15998.81 153
16000.01 159
16001.20 158
16002.40 158
16003.59 160
16004.79 162
16005.98 139
16007.18 159
16008.37 188
16009.57 190
16010.76 175
16011.96 183
16013.15 194
16014.35 189
16015.54 192
16016.74 161
16017.93 180
16019.13 196
16020.32 210
16021.52 199
16022.72 172
16023.91 150
16025.11 207
16026.30 204
16027.50 163
16028.69 169
16029.89 174
16031.08 176
16032.28 182
16033.48 170
16034.67 167
16035.87 186
16037.06 189
16038.26 172
16039.46 148
16040.65 166
16041.85 183
16043.05 182
16044.24 163
16045.44 176
16046.63 171
16047.83 175
16049.03 193
16050.22 156
16051.42 180
16052.62 181
16053.81 178
16055.01 179
16056.21 165
16057.40 166
16058.60 182
16059.80 169
16060.99 180
16062.19 165
16063.39 167
16064.58 180
16065.78 197
16066.98 188
16068.18 167
16069.37 193
16070.57 154
16071.77 183
16072.97 184
16074.16 163
16075.36 159
16076.56 191
16077.76 181
16078.95 170
16080.15 148
16081.35 170
16082.55 167
16083.74 172
16084.94 178
16086.14 179
16087.34 182
16088.53 168
16089.73 183
16090.93 149
16092.13 156
16093.33 176
16094.53 167
16095.72 142
16096.92 161
16098.12 153
16099.32 182
16100.52 171
16101.72 168
16102.91 165
16104.11 156
16105.31 176
16106.51 147
16107.71 166
16108.91 157
16110.11 151
16111.30 169
16112.50 200
16113.70 159
16114.90 173
16116.10 159
16117.30 161
16118.50 168
16119.70 164
16120.90 166
16122.10 145
16123.29 192
16124.49 142
16125.69 148
16126.89 149
16128.09 184
16129.29 149
16130.49 178
16131.69 172
16132.89 166
16134.09 171
16135.29 193
16136.49 173
16137.69 151
16138.89 166
16140.09 158
16141.29 173
16142.49 146
16143.69 152
16144.89 171
16146.09 192
16147.29 174
16148.49 163
16149.69 156
16150.89 195
16152.09 182
16153.29 148
16154.49 164
16155.69 157
16156.89 153
16158.09 145
16159.29 165
16160.49 157
16161.69 160
16162.89 179
16164.09 177
16165.30 181
16166.50 155
16167.70 155
16168.90 193
16170.10 153
16171.30 168
16172.50 205
16173.70 186
16174.90 150
16176.10 166
16177.31 158
16178.51 182
16179.71 162
16180.91 164
16182.11 158
16183.31 177
16184.51 181
16185.72 171
16186.92 157
16188.12 158
16189.32 155
16190.52 172
16191.72 168
16192.93 134
16194.13 177
16195.33 173
16196.53 159
16197.73 164
16198.94 156
16200.14 197
16201.34 152
16202.54 170
16203.74 160
16204.95 182
16206.15 167
16207.35 172
16208.55 151
16209.76 171
16210.96 181
16212.16 187
16213.36 173
16214.57 180
16215.77 174
16216.97 167
16218.17 179
16219.38 176
16220.58 176
16221.78 186
16222.99 193
16224.19 172
16225.39 183
16226.59 151
16227.80 171
16229.00 178
16230.20 191
16231.41 175
16232.61 170
16233.81 181
16235.02 163
16236.22 185
16237.42 180
16238.63 185
16239.83 177
16241.04 184
16242.24 164
16243.44 177
16244.65 161
16245.85 180
16247.05 193
16248.26 193
16249.46 181
16250.67 195
16251.87 177
16253.07 182
16254.28 181
16255.48 176
16256.69 190
16257.89 175
16259.09 163
16260.30 181
16261.50 205
16262.71 175
16263.91 197
16265.12 165
16266.32 192
16267.53 175
16268.73 172
16269.94 199
16271.14 202
16272.34 198
16273.55 192
16274.75 185
16275.96 197
16277.16 200
16278.37 172
16279.57 194
16280.78 176
16281.98 204
16283.19 148
16284.39 179
16285.60 179
16286.81 210
16288.01 178
16289.22 175
16290.42 218
16291.63 185
16292.83 197
16294.04 179
16295.24 159
16296.45 149
16297.66 208
16298.86 170
16300.07 216
16301.27 176
16302.48 199
16303.68 198
16304.89 193
16306.10 191
16307.30 212
16308.51 182
16309.71 186
16310.92 169
16312.13 192
16313.33 210
16314.54 199
16315.75 202
16316.95 174
16318.16 214
16319.37 182
16320.57 196
16321.78 188
16322.99 179
16324.19 173
16325.40 171
16326.61 170
16327.81 181
16329.02 176
16330.23 176
16331.43 179
16332.64 164
16333.85 179
16335.05 170
16336.26 184
16337.47 155
16338.68 164
16339.88 188
16341.09 197
16342.30 184
16343.51 178
16344.71 170
16345.92 151
16347.13 189
16348.34 192
16349.54 202
16350.75 128
16351.96 167
16353.17 173
16354.37 161
16355.58 170
16356.79 169
16358.00 166
16359.21 184
16360.41 159
16361.62 183
16362.83 152
16364.04 155
16365.25 159
16366.45 165
16367.66 144
16368.87 156
16370.08 180
16371.29 174
16372.50 165
16373.71 148
16374.91 192
16376.12 180
16377.33 178
16378.54 157
16379.75 173
16380.96 169
16382.17 154
16383.38 148
16384.58 170
16385.79 180
16387.00 147
16388.21 165
16389.42 152
16390.63 188
16391.84 171
16393.05 175
16394.26 171
16395.47 176
16396.68 165
16397.89 166
16399.09 162
16400.30 143
16401.51 176
16402.72 165
16403.93 134
16405.14 151
16406.35 155
16407.56 174
16408.77 180
16409.98 153
16411.19 182
16412.40 145
16413.61 158
16414.82 154
16416.03 162
16417.24 180
16418.45 194
16419.66 159
16420.87 155
16422.08 155
16423.29 173
16424.50 159
16425.71 138
16426.92 154
16428.14 181
16429.35 156
16430.56 164
16431.77 168
16432.98 166
16434.19 172
16435.40 159
16436.61 174
16437.82 127
16439.03 153
16440.24 168
16441.45 164
16442.67 182
16443.88 149
16445.09 147
16446.30 156
16447.51 162
16448.72 147
16449.93 142
16451.14 151
16452.36 158
16453.57 145
16454.78 143
16455.99 175
16457.20 176
16458.41 178
16459.63 128
16460.84 138
16462.05 143
16463.26 166
16464.47 149
16465.68 163
16466.90 161
16468.11 155
16469.32 142
16470.53 149
16471.74 135
16472.96 145
16474.17 166
16475.38 161
16476.59 152
16477.81 153
16479.02 145
16480.23 161
16481.44 163
16482.66 158
16483.87 166
16485.08 147
16486.29 163
16487.51 132
16488.72 158
16489.93 150
16491.15 161
16492.36 143
16493.57 165
16494.78 157
16496.00 163
16497.21 155
16498.42 151
16499.64 158
16500.85 138
16502.06 160
16503.28 178
16504.49 149
16505.70 120
16506.92 166
16508.13 173
16509.34 159
16510.56 147
16511.77 167
16512.98 157
16514.20 143
16515.41 168
16516.63 154
16517.84 157
16519.05 139
16520.27 140
16521.48 155
16522.70 148
16523.91 137
16525.12 145
16526.34 163
16527.55 151
16528.77 169
16529.98 159
16531.20 142
16532.41 147
16533.62 146
16534.84 148
16536.05 139
16537.27 135
16538.48 153
16539.70 180
16540.91 171
16542.13 136
16543.34 150
16544.56 138
16545.77 151
16546.99 171
16548.20 161
16549.42 145
16550.63 167
16551.85 159
16553.06 158
16554.28 159
16555.49 170
16556.71 174
16557.92 135
16559.14 130
16560.35 128
16561.57 156
16562.78 150
16564.00 138
16565.21 158
16566.43 125
16567.65 142
16568.86 147
16570.08 139
16571.29 143
16572.51 152
16573.73 172
16574.94 179
16576.16 157
16577.37 147
16578.59 136
16579.81 154
16581.02 151
16582.24 147
16583.45 118
16584.67 129
16585.89 198
16587.10 131
16588.32 140
16589.54 150
16590.75 129
16591.97 135
16593.19 142
16594.40 162
16595.62 143
16596.84 158
16598.05 171
16599.27 139
16600.49 145
16601.70 157
16602.92 169
16604.14 141
16605.35 145
16606.57 157
16607.79 167
16609.01 153
16610.22 145
16611.44 163
16612.66 154
16613.88 132
16615.09 132
16616.31 125
16617.53 146
16618.75 157
16619.96 153
16621.18 164
16622.40 146
16623.62 135
16624.83 147
16626.05 172
16627.27 143
16628.49 119
16629.71 154
16630.92 157
16632.14 126
16633.36 133
16634.58 151
16635.80 137
16637.01 134
16638.23 134
16639.45 162
16640.67 150
16641.89 173
16643.11 169
16644.32 169
16645.54 133
16646.76 141
16647.98 147
16649.20 163
16650.42 138
16651.64 155
16652.86 147
16654.07 140
16655.29 134
16656.51 147
16657.73 136
16658.95 149
16660.17 132
16661.39 135
16662.61 150
16663.83 136
16665.05 152
16666.27 164
16667.48 126
16668.70 142
16669.92 140
16671.14 144
16672.36 132
16673.58 148
16674.80 150
16676.02 154
16677.24 135
16678.46 120
16679.68 145
16680.90 148
16682.12 156
16683.34 147
16684.56 142
16685.78 147
16687.00 131
16688.22 162
16689.44 131
16690.66 119
16691.88 133
16693.10 157
16694.32 151
16695.54 146
16696.76 150
16697.98 186
16699.20 143
16700.42 134
16701.64 142
16702.87 160
16704.09 146
16705.31 137
16706.53 120
16707.75 150
16708.97 128
16710.19 130
16711.41 153
16712.63 143
16713.85 167
16715.07 131
16716.30 150
16717.52 135
16718.74 127
16719.96 135
16721.18 132
16722.40 155
16723.62 118
16724.85 146
16726.07 161
16727.29 127
16728.51 152
16729.73 166
16730.95 153
16732.17 155
16733.40 138
16734.62 139
16735.84 133
16737.06 123
16738.28 121
16739.51 182
16740.73 124
16741.95 157
16743.17 149
16744.39 157
16745.62 145
16746.84 120
16748.06 156
16749.28 143
16750.51 151
16751.73 153
16752.95 149
16754.17 153
16755.40 149
16756.62 138
16757.84 154
16759.06 115
16760.29 127
16761.51 150
16762.73 184
16763.96 155
16765.18 146
16766.40 166
16767.62 148
16768.85 163
16770.07 138
16771.29 133
16772.52 140
16773.74 140
16774.96 137
16776.19 136
16777.41 154
16778.63 134
16779.86 137
16781.08 148
16782.30 111
16783.53 134
16784.75 144
16785.97 162
16787.20 134
16788.42 127
16789.65 175
16790.87 140
16792.09 145
16793.32 160
16794.54 172
16795.77 142
16796.99 146
16798.21 140
16799.44 148
16800.66 126
16801.89 146
16803.11 136
16804.34 129
16805.56 151
16806.78 130
16808.01 139
16809.23 122
16810.46 129
16811.68 129
16812.91 155
16814.13 164
16815.36 154
16816.58 127
16817.81 150
16819.03 131
16820.26 128
16821.48 126
16822.71 132
16823.93 157
16825.16 138
16826.38 157
16827.61 112
16828.83 118
16830.06 123
16831.28 145
16832.51 134
16833.73 142
16834.96 139
16836.19 163
16837.41 133
16838.64 138
16839.86 151
16841.09 142
16842.31 134
16843.54 148
16844.76 132
16845.99 140
16847.22 147
16848.44 139
16849.67 130
16850.89 143
16852.12 138
16853.35 120
16854.57 143
16855.80 137
16857.03 150
16858.25 133
16859.48 140
16860.71 138
16861.93 126
16863.16 129
16864.38 131
16865.61 136
16866.84 117
16868.06 138
16869.29 131
16870.52 142
16871.74 132
16872.97 161
16874.20 117
16875.43 132
16876.65 116
16877.88 148
16879.11 130
16880.33 107
16881.56 128
16882.79 116
16884.02 130
16885.24 116
16886.47 170
16887.70 156
16888.93 154
16890.15 146
16891.38 141
16892.61 155
16893.84 154
16895.06 151
16896.29 140
16897.52 136
16898.75 135
16899.97 165
16901.20 146
16902.43 162
16903.66 145
16904.89 141
16906.11 141
16907.34 144
16908.57 163
16909.80 153
16911.03 144
16912.26 156
16913.48 150
16914.71 137
16915.94 140
16917.17 114
16918.40 149
16919.63 121
16920.85 129
16922.08 124
16923.31 145
16924.54 141
16925.77 120
16927.00 116
16928.23 149
16929.46 151
16930.69 131
16931.91 123
16933.14 139
16934.37 135
16935.60 127
16936.83 131
16938.06 154
16939.29 156
16940.52 124
16941.75 136
16942.98 145
16944.21 135
16945.44 119
16946.67 144
16947.90 140
16949.13 138
16950.35 112
16951.58 142
16952.81 132
16954.04 135
16955.27 135
16956.50 138
16957.73 146
16958.96 152
16960.19 145
16961.42 135
16962.65 132
16963.88 151
16965.11 134
16966.34 135
16967.58 125
16968.81 131
16970.04 132
16971.27 139
16972.50 122
16973.73 130
16974.96 126
16976.19 128
16977.42 133
16978.65 135
16979.88 129
16981.11 124
16982.34 110
16983.57 136
16984.80 122
16986.04 139
16987.27 121
16988.50 123
16989.73 115
16990.96 120
16992.19 140
16993.42 130
16994.65 129
16995.88 124
16997.12 132
16998.35 121
16999.58 123
17000.81 130
17002.04 150
17003.27 141
17004.51 135
17005.74 141
17006.97 147
17008.20 140
17009.43 128
17010.66 140
17011.90 124
17013.13 148
17014.36 131
17015.59 149
17016.82 121
17018.06 137
17019.29 148
17020.52 149
17021.75 129
17022.99 154
17024.22 160
17025.45 153
17026.68 120
17027.92 120
17029.15 132
17030.38 137
17031.61 134
17032.85 122
17034.08 141
17035.31 137
17036.54 134
17037.78 116
17039.01 157
17040.24 144
17041.48 141
17042.71 123
17043.94 130
17045.18 114
17046.41 130
17047.64 137
17048.88 124
17050.11 127
17051.34 129
17052.58 145
17053.81 121
17055.04 135
17056.28 129
17057.51 134
17058.74 100
17059.98 167
17061.21 124
17062.44 133
17063.68 126
17064.91 118
17066.15 134
17067.38 139
17068.61 141
17069.85 137
17071.08 142
17072.32 118
17073.55 136
17074.78 134
17076.02 133
17077.25 127
17078.49 139
17079.72 141
17080.96 155
17082.19 132
17083.42 132
17084.66 134
17085.89 144
17087.13 140
17088.36 141
17089.60 134
17090.83 126
17092.07 140
17093.30 155
17094.54 121
17095.77 120
17097.01 145
17098.24 151
17099.48 153
17100.71 111
17101.95 139
17103.18 126
17104.42 146
17105.65 141
17106.89 130
17108.12 161
17109.36 139
17110.60 151
17111.83 110
17113.07 123
17114.30 147
17115.54 163
17116.77 133
17118.01 130
17119.25 122
17120.48 124
17121.72 135
17122.95 122
17124.19 127
17125.43 154
17126.66 173
17127.90 134
17129.13 159
17130.37 117
17131.61 132
17132.84 131
17134.08 152
17135.32 139
17136.55 138
17137.79 132
17139.02 147
17140.26 119
17141.50 144
17142.73 162
17143.97 127
17145.21 128
17146.44 121
17147.68 139
17148.92 125
17150.16 156
17151.39 133
17152.63 146
17153.87 129
17155.10 128
17156.34 116
17157.58 107
17158.82 115
17160.05 126
17161.29 132
17162.53 141
17163.76 117
17165.00 149
17166.24 135
17167.48 145
17168.72 134
17169.95 107
17171.19 145
17172.43 156
17173.67 171
17174.90 128
17176.14 115
17177.38 115
17178.62 129
17179.86 119
17181.09 127
17182.33 119
17183.57 126
17184.81 130
17186.05 133
17187.28 123
17188.52 127
17189.76 164
17191.00 128
17192.24 135
17193.48 128
17194.72 131
17195.95 117
17197.19 111
17198.43 113
17199.67 137
17200.91 116
17202.15 113
17203.39 142
17204.63 104
17205.86 120
17207.10 116
17208.34 141
17209.58 141
17210.82 122
17212.06 106
17213.30 121
17214.54 117
17215.78 131
17217.02 132
17218.26 117
17219.50 120
17220.74 134
17221.97 128
17223.21 105
17224.45 106
17225.69 128
17226.93 134
17228.17 116
17229.41 132
17230.65 129
17231.89 118
17233.13 121
17234.37 139
17235.61 122
17236.85 135
17238.09 117
17239.33 113
17240.57 123
17241.81 124
17243.05 106
17244.29 117
17245.53 125
17246.77 117
17248.02 134
17249.26 113
17250.50 130
17251.74 126
17252.98 136
17254.22 115
17255.46 115
17256.70 117
17257.94 107
17259.18 101
17260.42 123
17261.66 121
17262.90 108
17264.15 142
17265.39 122
17266.63 144
17267.87 124
17269.11 120
17270.35 127
17271.59 127
17272.83 100
17274.08 112
17275.32 111
17276.56 132
17277.80 162
17279.04 111
17280.28 115
17281.52 120
17282.77 118
17284.01 136
17285.25 109
17286.49 129
17287.73 141
17288.98 118
17290.22 131
17291.46 123
17292.70 129
17293.94 128
17295.19 126
17296.43 135
17297.67 118
17298.91 131
17300.16 109
17301.40 123
17302.64 103
17303.88 123
17305.13 111
17306.37 112
17307.61 150
17308.85 130
17310.10 114
17311.34 139
17312.58 96
17313.82 110
17315.07 117
17316.31 117
17317.55 136
17318.80 102
17320.04 112
17321.28 114
17322.53 131
17323.77 107
17325.01 130
17326.26 128
17327.50 128
17328.74 112
17329.99 115
17331.23 113
17332.47 123
17333.72 135
17334.96 111
17336.20 135
17337.45 132
17338.69 126
17339.93 109
17341.18 110
17342.42 113
17343.67 145
17344.91 107
17346.15 138
17347.40 105
17348.64 122
17349.89 116
17351.13 147
17352.37 123
17353.62 107
17354.86 139
17356.11 125
17357.35 100
17358.60 94
17359.84 113
17361.09 133
17362.33 148
17363.57 117
17364.82 103
17366.06 112
17367.31 114
17368.55 115
17369.80 117
17371.04 124
17372.29 115
17373.53 120
17374.78 102
17376.02 129
17377.27 124
17378.51 133
17379.76 127
17381.00 134
17382.25 130
17383.50 123
17384.74 119
17385.99 113
17387.23 117
17388.48 142
17389.72 113
17390.97 103
17392.21 102
17393.46 145
17394.71 133
17395.95 102
17397.20 113
17398.44 132
17399.69 142
17400.93 136
17402.18 123
17403.43 114
17404.67 123
17405.92 116
17407.17 136
17408.41 111
17409.66 114
17410.90 118
17412.15 118
17413.40 136
17414.64 120
17415.89 128
17417.14 99
17418.38 144
17419.63 118
17420.88 142
17422.12 113
17423.37 136
17424.62 117
17425.86 127
17427.11 131
17428.36 136
17429.60 134
17430.85 123
17432.10 123
17433.35 116
17434.59 124
17435.84 119
17437.09 135
17438.33 101
17439.58 127
17440.83 121
17442.08 127
17443.32 106
17444.57 131
17445.82 120
17447.07 131
17448.32 132
17449.56 105
17450.81 117
17452.06 148
17453.31 127
17454.55 122
17455.80 116
17457.05 102
17458.30 148
17459.55 129
17460.79 87
17462.04 108
17463.29 119
17464.54 107
17465.79 109
17467.04 100
17468.28 112
17469.53 124
17470.78 156
17472.03 112
17473.28 103
17474.53 126
17475.78 126
17477.02 135
17478.27 97
17479.52 116
17480.77 133
17482.02 137
17483.27 111
17484.52 124
17485.77 132
17487.02 116
17488.26 123
17489.51 125
17490.76 122
17492.01 138
17493.26 144
17494.51 140
17495.76 122
17497.01 116
17498.26 117
17499.51 119
17500.76 119
17502.01 111
17503.26 121
17504.51 126
17505.76 134
17507.01 118
17508.26 124
17509.51 108
17510.76 124
17512.01 143
17513.26 136
17514.51 114
17515.76 120
17517.01 133
17518.26 135
17519.51 140
17520.76 100
17522.01 119
17523.26 137
17524.51 126
17525.76 109
17527.01 116
17528.26 130
17529.51 113
17530.76 111
17532.01 111
17533.26 135
17534.51 110
17535.76 128
17537.01 144
17538.27 143
17539.52 114
17540.77 111
17542.02 124
17543.27 109
17544.52 100
17545.77 117
17547.02 152
17548.27 116
17549.53 105
17550.78 104
17552.03 117
17553.28 117
17554.53 121
17555.78 122
17557.03 102
17558.29 126
17559.54 148
17560.79 147
17562.04 114
17563.29 118
17564.54 132
17565.80 133
17567.05 117
17568.30 125
17569.55 124
17570.80 127
17572.06 120
17573.31 123
17574.56 132
17575.81 111
17577.07 116
17578.32 132
17579.57 111
17580.82 123
17582.08 98
17583.33 110
17584.58 114
17585.83 111
17587.09 128
17588.34 105
17589.59 122
17590.84 119
17592.10 116
17593.35 119
17594.60 112
17595.86 117
17597.11 122
17598.36 133
17599.61 126
17600.87 104
17602.12 129
17603.37 125
17604.63 137
17605.88 116
17607.13 112
17608.39 127
17609.64 143
17610.89 138
17612.15 132
17613.40 121
17614.66 137
17615.91 152
17617.16 113
17618.42 113
17619.67 106
17620.92 128
17622.18 119
17623.43 117
17624.69 86
17625.94 122
17627.19 113
17628.45 137
17629.70 111
17630.96 94
17632.21 109
17633.47 118
17634.72 118
17635.97 100
17637.23 110
17638.48 115
17639.74 142
17640.99 130
17642.25 90
17643.50 108
17644.76 131
17646.01 120
17647.27 107
17648.52 135
17649.78 137
17651.03 115
17652.28 123
17653.54 114
17654.80 113
17656.05 124
17657.31 105
17658.56 110
17659.82 116
17661.07 109
17662.33 110
17663.58 127
17664.84 122
17666.09 130
17667.35 104
17668.60 106
17669.86 116
17671.11 124
17672.37 136
17673.63 127
17674.88 108
17676.14 122
17677.39 135
17678.65 105
17679.91 119
17681.16 116
17682.42 125
17683.67 102
17684.93 89
17686.19 108
17687.44 106
17688.70 102
17689.95 139
17691.21 124
17692.47 104
17693.72 118
17694.98 124
17696.24 101
17697.49 122
17698.75 164
17700.01 108
17701.26 122
17702.52 130
17703.78 127
17705.03 123
17706.29 120
17707.55 109
17708.81 108
17710.06 117
17711.32 127
17712.58 128
17713.83 108
17715.09 111
17716.35 113
17717.61 100
17718.86 118
17720.12 122
17721.38 97
17722.63 118
17723.89 119
17725.15 131
17726.41 121
17727.67 122
17728.92 108
17730.18 114
17731.44 135
17732.70 118
17733.95 127
17735.21 118
17736.47 125
17737.73 115
17738.99 115
17740.24 96
17741.50 106
17742.76 109
17744.02 129
17745.28 94
17746.54 98
17747.79 124
17749.05 114
17750.31 108
17751.57 122
17752.83 107
17754.09 115
17755.35 111
17756.60 92
17757.86 113
17759.12 104
17760.38 123
17761.64 109
17762.90 124
17764.16 86
17765.42 114
17766.67 126
17767.93 122
17769.19 113
17770.45 117
17771.71 125
17772.97 116
17774.23 115
17775.49 107
17776.75 127
17778.01 119
17779.27 130
17780.53 129
17781.79 115
17783.05 141
17784.31 123
17785.57 97
17786.83 116
17788.09 111
17789.35 121
17790.61 146
17791.87 123
17793.13 121
17794.39 100
17795.65 118
17796.91 115
17798.17 123
17799.43 108
17800.69 111
17801.95 123
17803.21 133
17804.47 94
17805.73 103
17806.99 131
17808.25 118
17809.51 104
17810.77 126
17812.03 115
17813.29 118
17814.55 122
17815.81 95
17817.07 126
17818.33 96
17819.60 125
17820.86 118
17822.12 116
17823.38 127
17824.64 116
17825.90 122
17827.16 97
17828.42 102
17829.68 105
17830.95 124
17832.21 104
17833.47 112
17834.73 104
17835.99 125
17837.25 103
17838.51 121
17839.78 116
17841.04 111
17842.30 114
17843.56 110
17844.82 106
17846.08 97
17847.35 103
17848.61 114
17849.87 117
17851.13 115
17852.39 101
17853.66 107
17854.92 120
17856.18 97
17857.44 106
17858.71 104
17859.97 129
17861.23 117
17862.49 115
17863.76 97
17865.02 134
17866.28 124
17867.54 109
17868.81 113
17870.07 105
17871.33 118
17872.59 118
17873.86 120
17875.12 121
17876.38 148
17877.65 133
17878.91 133
17880.17 117
17881.44 105
17882.70 112
17883.96 117
17885.22 122
17886.49 92
17887.75 106
17889.01 114
17890.28 88
17891.54 110
17892.81 110
17894.07 115
17895.33 112
17896.60 139
17897.86 118
17899.12 102
17900.39 128
17901.65 117
17902.92 122
17904.18 112
17905.44 122
17906.71 116
17907.97 96
17909.24 112
17910.50 118
17911.76 114
17913.03 110
17914.29 107
17915.56 109
17916.82 102
17918.09 111
17919.35 99
17920.61 100
17921.88 90
17923.14 95
17924.41 95
17925.67 105
17926.94 110
17928.20 104
17929.47 125
17930.73 107
17932.00 86
17933.26 123
17934.53 101
17935.79 103
17937.06 122
17938.32 102
17939.59 111
17940.85 116
17942.12 111
17943.38 99
17944.65 121
17945.91 120
17947.18 125
17948.44 127
17949.71 109
17950.98 123
17952.24 124
17953.51 109
17954.77 118
17956.04 119
17957.30 129
17958.57 101
17959.84 99
17961.10 113
17962.37 120
17963.63 111
17964.90 123
17966.17 95
17967.43 97
17968.70 115
17969.96 104
17971.23 110
17972.50 120
17973.76 133
17975.03 117
17976.30 105
17977.56 123
17978.83 123
17980.10 104
17981.36 114
17982.63 97
17983.90 111
17985.16 125
17986.43 111
17987.70 110
17988.96 97
17990.23 114
17991.50 103
17992.76 108
17994.03 118
17995.30 117
17996.57 114
17997.83 113
17999.10 109
18000.37 100
18001.64 96
18002.90 117
18004.17 101
18005.44 109
18006.71 100
18007.97 112
18009.24 124
18010.51 122
18011.78 101
18013.04 102
18014.31 107
18015.58 102
18016.85 117
18018.12 121
18019.38 105
18020.65 109
18021.92 130
18023.19 126
18024.46 104
18025.72 90
18026.99 109
18028.26 108
18029.53 106
18030.80 116
18032.07 98
18033.33 100
18034.60 117
18035.87 107
18037.14 108
18038.41 111
18039.68 120
18040.95 100
18042.22 114
18043.48 88
18044.75 99
18046.02 118
18047.29 111
18048.56 130
18049.83 119
18051.10 123
18052.37 100
18053.64 111
18054.91 122
18056.17 118
18057.44 115
18058.71 99
18059.98 100
18061.25 71
18062.52 111
18063.79 93
18065.06 99
18066.33 108
18067.60 104
18068.87 110
18070.14 106
18071.41 103
18072.68 121
18073.95 122
18075.22 106
18076.49 99
18077.76 127
18079.03 107
18080.30 102
18081.57 104
18082.84 96
18084.11 114
18085.38 107
18086.65 109
18087.92 109
18089.19 115
18090.46 113
18091.73 94
18093.00 118
18094.27 111
18095.55 125
18096.82 133
18098.09 102
18099.36 95
18100.63 104
18101.90 116
18103.17 120
18104.44 123
18105.71 96
18106.98 111
18108.25 103
18109.53 115
18110.80 121
18112.07 110
18113.34 102
18114.61 104
18115.88 106
18117.15 108
18118.43 102
18119.70 118
18120.97 104
18122.24 108
18123.51 101
18124.78 98
18126.05 104
18127.33 101
18128.60 110
18129.87 117
18131.14 102
18132.41 98
18133.69 99
18134.96 112
18136.23 111
18137.50 107
18138.77 117
18140.05 123
18141.32 111
18142.59 110
18143.86 113
18145.14 102
18146.41 117
18147.68 99
18148.95 104
18150.23 125
18151.50 128
18152.77 114
18154.04 109
18155.32 97
18156.59 125
18157.86 114
18159.14 113
18160.41 110
18161.68 115
18162.96 106
18164.23 113
18165.50 99
18166.77 110
18168.05 131
18169.32 116
18170.59 127
18171.87 113
18173.14 123
18174.41 98
18175.69 110
18176.96 108
18178.24 103
18179.51 111
18180.78 115
18182.06 113
18183.33 109
18184.60 117
18185.88 114
18187.15 123
18188.43 121
18189.70 102
18190.97 109
18192.25 95
18193.52 101
18194.80 103
18196.07 108
18197.34 112
18198.62 107
18199.89 117
18201.17 119
18202.44 98
18203.72 98
18204.99 99
18206.27 104
18207.54 96
18208.82 101
18210.09 122
18211.36 114
18212.64 113
18213.91 128
18215.19 128
18216.46 112
18217.74 120
18219.01 100
18220.29 95
18221.56 112
18222.84 105
18224.11 93
18225.39 99
18226.67 102
18227.94 123
18229.22 104
18230.49 103
18231.77 97
18233.04 117
18234.32 112
18235.59 91
18236.87 100
18238.14 119
18239.42 100
18240.70 115
18241.97 114
18243.25 108
18244.52 121
18245.80 126
18247.08 112
18248.35 120
18249.63 88
18250.90 94
18252.18 120
18253.46 111
18254.73 103
18256.01 109
18257.29 135
18258.56 124
18259.84 96
18261.11 102
18262.39 88
18263.67 105
18264.94 101
18266.22 113
18267.50 110
18268.77 117
18270.05 115
18271.33 100
18272.61 117
18273.88 99
18275.16 108
18276.44 115
18277.71 91
18278.99 106
18280.27 91
18281.54 110
18282.82 113
18284.10 100
18285.38 129
18286.65 119
18287.93 111
18289.21 88
18290.49 102
18291.76 115
18293.04 97
18294.32 122
18295.60 121
18296.88 110
18298.15 94
18299.43 100
18300.71 98
18301.99 108
18303.26 115
18304.54 115
18305.82 106
18307.10 109
18308.38 109
18309.66 111
18310.93 89
18312.21 109
18313.49 114
18314.77 125
18316.05 122
18317.33 108
18318.60 114
18319.88 95
18321.16 115
18322.44 89
18323.72 104
18325.00 104
18326.28 129
18327.55 101
18328.83 94
18330.11 94
18331.39 115
18332.67 132
18333.95 121
18335.23 79
18336.51 87
18337.79 112
18339.07 111
18340.35 102
18341.62 91
18342.90 122
18344.18 119
18345.46 96
18346.74 101
18348.02 104
18349.30 92
18350.58 101
18351.86 120
18353.14 134
18354.42 86
18355.70 97
18356.98 103
18358.26 106
18359.54 92
18360.82 76
18362.10 112
18363.38 125
18364.66 91
18365.94 91
18367.22 97
18368.50 111
18369.78 95
18371.06 97
18372.34 109
18373.62 106
18374.90 103
18376.18 105
18377.46 104
18378.74 133
18380.03 109
18381.31 114
18382.59 121
18383.87 101
18385.15 114
18386.43 96
18387.71 100
18388.99 110
18390.27 104
18391.55 123
18392.83 99
18394.12 95
18395.40 96
18396.68 88
18397.96 108
18399.24 99
18400.52 118
18401.80 123
18403.08 97
18404.37 106
18405.65 108
18406.93 104
18408.21 110
18409.49 88
18410.77 95
18412.06 105
18413.34 106
18414.62 96
18415.90 108
18417.18 108
18418.47 101
18419.75 98
18421.03 98
18422.31 111
18423.59 84
18424.88 119
18426.16 86
18427.44 104
18428.72 101
18430.01 121
18431.29 105
18432.57 114
18433.85 101
18435.14 118
18436.42 127
18437.70 106
18438.98 109
18440.27 99
18441.55 92
18442.83 92
18444.12 120
18445.40 96
18446.68 102
18447.96 99
18449.25 94
18450.53 110
18451.81 108
18453.10 114
18454.38 106
18455.66 115
18456.95 114
18458.23 128
18459.51 108
18460.80 80
18462.08 94
18463.36 100
18464.65 80
18465.93 103
18467.22 111
18468.50 105
18469.78 97
18471.07 104
18472.35 115
18473.63 99
18474.92 105
18476.20 123
18477.49 114
18478.77 100
18480.05 106
18481.34 92
18482.62 99
18483.91 91
18485.19 81
18486.48 116
18487.76 114
18489.04 83
18490.33 131
18491.61 110
18492.90 95
18494.18 80
18495.47 114
18496.75 119
18498.04 95
18499.32 97
18500.61 108
18501.89 103
18503.18 112
18504.46 108
18505.75 123
18507.03 107
18508.32 90
18509.60 104
18510.89 135
18512.17 111
18513.46 88
18514.74 95
18516.03 107
18517.31 89
18518.60 94
18519.89 87
18521.17 114
18522.46 94
18523.74 101
18525.03 114
18526.31 89
18527.60 96
18528.89 91
18530.17 115
18531.46 109
18532.74 105
18534.03 99
18535.32 97
18536.60 99
18537.89 91
18539.17 100
18540.46 92
18541.75 96
18543.03 103
18544.32 104
18545.61 101
18546.89 79
18548.18 114
18549.47 115
18550.75 100
18552.04 89
18553.33 110
18554.61 111
18555.90 115
18557.19 99
18558.47 106
18559.76 91
18561.05 114
18562.33 94
18563.62 111
18564.91 92
18566.19 95
18567.48 109
18568.77 119
18570.06 116
18571.34 80
18572.63 101
18573.92 111
18575.21 124
18576.49 101
18577.78 96
18579.07 126
18580.36 136
18581.64 95
18582.93 102
18584.22 99
18585.51 116
18586.80 96
18588.08 121
18589.37 96
18590.66 120
18591.95 108
18593.24 88
18594.52 99
18595.81 80
18597.10 108
18598.39 87
18599.68 112
18600.96 123
18602.25 95
18603.54 110
18604.83 100
18606.12 88
18607.41 98
18608.70 97
18609.98 109
18611.27 132
18612.56 95
18613.85 98
18615.14 94
18616.43 119
18617.72 104
18619.01 112
18620.30 96
18621.58 118
18622.87 97
18624.16 90
18625.45 97
18626.74 126
18628.03 114
18629.32 88
18630.61 110
18631.90 94
18633.19 105
18634.48 81
18635.77 92
18637.06 114
18638.35 106
18639.64 94
18640.93 99
18642.22 97
18643.51 93
18644.80 100
18646.09 100
18647.38 101
18648.67 115
18649.96 109
18651.25 91
18652.54 106
18653.83 82
18655.12 89
18656.41 95
18657.70 110
18658.99 104
18660.28 94
18661.57 102
18662.86 102
18664.15 93
18665.44 104
18666.73 102
18668.02 81
18669.31 102
18670.60 91
18671.89 103
18673.18 76
18674.48 103
18675.77 102
18677.06 111
18678.35 111
18679.64 107
18680.93 111
18682.22 74
18683.51 77
18684.80 95
18686.10 90
18687.39 91
18688.68 105
18689.97 114
18691.26 105
18692.55 86
18693.84 101
18695.14 104
18696.43 110
18697.72 110
18699.01 90
18700.30 86
18701.60 103
18702.89 93
18704.18 111
18705.47 82
18706.76 106
18708.06 104
18709.35 108
18710.64 91
18711.93 94
18713.22 110
18714.52 89
18715.81 84
18717.10 93
18718.39 113
18719.69 90
18720.98 107
18722.27 92
18723.56 113
18724.86 95
18726.15 112
18727.44 99
18728.73 107
18730.03 114
18731.32 98
18732.61 103
18733.91 100
18735.20 91
18736.49 86
18737.79 90
18739.08 111
18740.37 105
18741.66 90
18742.96 102
18744.25 83
18745.54 90
18746.84 81
18748.13 110
18749.43 120
18750.72 114
18752.01 103
18753.31 104
18754.60 95
18755.89 92
18757.19 125
18758.48 101
18759.77 101
18761.07 108
18762.36 115
18763.66 118
18764.95 102
18766.24 89
18767.54 94
18768.83 98
18770.13 88
18771.42 91
18772.72 93
18774.01 104
18775.30 111
18776.60 119
18777.89 108
18779.19 96
18780.48 101
18781.78 103
18783.07 89
18784.37 109
18785.66 94
18786.96 99
18788.25 96
18789.55 101
18790.84 85
18792.14 87
18793.43 91
18794.73 99
18796.02 94
18797.32 104
18798.61 108
18799.91 106
18801.20 104
18802.50 88
18803.79 99
18805.09 87
18806.38 89
18807.68 83
18808.97 105
18810.27 107
18811.57 94
18812.86 79
18814.16 90
18815.45 100
18816.75 107
18818.05 85
18819.34 104
18820.64 103
18821.93 109
18823.23 122
18824.53 100
18825.82 103
18827.12 84
18828.41 118
18829.71 102
18831.01 86
18832.30 88
18833.60 97
18834.90 98
18836.19 84
18837.49 96
18838.79 89
18840.08 102
18841.38 113
18842.68 103
18843.97 111
18845.27 108
18846.57 105
18847.86 110
18849.16 105
18850.46 117
18851.75 100
18853.05 110
18854.35 96
18855.65 97
18856.94 100
18858.24 108
18859.54 105
18860.83 87
18862.13 105
18863.43 91
18864.73 99
18866.02 101
18867.32 110
18868.62 95
18869.92 88
18871.21 97
18872.51 107
18873.81 118
18875.11 105
18876.41 88
18877.70 96
18879.00 106
18880.30 92
18881.60 87
18882.90 89
18884.19 102
18885.49 93
18886.79 105
18888.09 95
18889.39 97
18890.69 85
18891.98 83
18893.28 105
18894.58 108
18895.88 89
18897.18 102
18898.48 102
18899.78 106
18901.07 94
18902.37 103
18903.67 108
18904.97 96
18906.27 87
18907.57 89
18908.87 93
18910.17 90
18911.47 79
18912.77 100
18914.06 116
18915.36 87
18916.66 108
18917.96 107
18919.26 90
18920.56 96
18921.86 100
18923.16 104
18924.46 88
18925.76 109
18927.06 105
18928.36 120
18929.66 97
18930.96 118
18932.26 99
18933.56 86
18934.86 105
18936.16 101
18937.46 103
18938.76 79
18940.06 82
18941.36 80
18942.66 97
18943.96 84
18945.26 82
18946.56 92
18947.86 95
18949.16 81
18950.46 123
18951.76 95
18953.06 94
18954.36 118
18955.66 105
18956.96 87
18958.26 92
18959.56 96
18960.87 100
18962.17 104
18963.47 107
18964.77 98
18966.07 90
18967.37 98
18968.67 71
18969.97 79
18971.27 91
18972.57 98
18973.88 101
18975.18 112
18976.48 85
18977.78 92
18979.08 117
18980.38 111
18981.68 91
18982.99 95
18984.29 83
18985.59 88
18986.89 104
18988.19 78
18989.49 93
18990.80 98
18992.10 96
18993.40 99
18994.70 107
18996.00 88
18997.31 95
18998.61 94
18999.91 98
19001.21 103
19002.51 92
19003.82 81
19005.12 105
19006.42 107
19007.72 92
19009.03 104
19010.33 95
19011.63 93
19012.93 91
19014.24 96
19015.54 80
19016.84 99
19018.15 127
19019.45 101
19020.75 99
19022.05 102
19023.36 113
19024.66 114
19025.96 114
19027.27 98
19028.57 79
19029.87 91
19031.18 95
19032.48 107
19033.78 91
19035.09 95
19036.39 100
19037.69 92
19039.00 104
19040.30 83
19041.60 99
19042.91 131
19044.21 95
19045.51 101
19046.82 90
19048.12 107
19049.43 88
19050.73 112
19052.03 97
19053.34 109
19054.64 80
19055.95 105
19057.25 93
19058.55 80
19059.86 90
19061.16 104
19062.47 100
19063.77 84
19065.08 71
19066.38 86
19067.68 113
19068.99 106
19070.29 103
19071.60 96
19072.90 118
19074.21 111
19075.51 107
19076.82 110
19078.12 94
19079.43 92
19080.73 98
19082.04 101
19083.34 84
19084.65 101
19085.95 85
19087.26 103
19088.56 101
19089.87 103
19091.17 104
19092.48 93
19093.78 88
19095.09 98
19096.39 103
19097.70 93
19099.00 98
19100.31 94
19101.62 88
19102.92 91
19104.23 76
19105.53 85
19106.84 81
19108.14 86
19109.45 96
19110.76 104
19112.06 84
19113.37 79
19114.67 97
19115.98 70
19117.29 93
19118.59 91
19119.90 91
19121.21 86
19122.51 97
19123.82 77
19125.13 91
19126.43 83
19127.74 82
19129.04 94
19130.35 94
19131.66 98
19132.96 75
19134.27 89
19135.58 89
19136.89 89
19138.19 96
19139.50 97
19140.81 99
19142.11 85
19143.42 85
19144.73 86
19146.03 96
19147.34 103
19148.65 107
19149.96 102
19151.26 90
19152.57 85
19153.88 98
19155.19 99
19156.49 102
19157.80 71
19159.11 101
19160.42 101
19161.72 84
19163.03 80
19164.34 81
19165.65 85
19166.96 82
19168.26 101
19169.57 110
19170.88 99
19172.19 108
19173.50 111
19174.80 101
19176.11 87
19177.42 73
19178.73 86
19180.04 95
19181.34 92
19182.65 65
19183.96 81
19185.27 87
19186.58 79
19187.89 82
19189.20 70
19190.50 80
19191.81 97
19193.12 95
19194.43 94
19195.74 85
19197.05 73
19198.36 80
19199.67 92
19200.98 100
19202.28 93
19203.59 91
19204.90 91
19206.21 95
19207.52 76
19208.83 83
19210.14 97
19211.45 74
19212.76 115
19214.07 100
19215.38 91
19216.69 59
19218.00 97
19219.31 98
19220.62 93
19221.93 85
19223.24 83
19224.55 91
19225.86 107
19227.17 84
19228.48 84
19229.79 82
19231.10 100
19232.41 82
19233.72 89
19235.03 76
19236.34 76
19237.65 106
19238.96 94
19240.27 101
19241.58 72
19242.89 101
19244.20 93
19245.51 77
19246.82 71
19248.13 91
19249.44 101
19250.75 107
19252.06 83
19253.37 84
19254.69 99
19256.00 101
19257.31 103
19258.62 84
19259.93 97
19261.24 88
19262.55 98
19263.86 71
19265.17 74
19266.49 92
19267.80 103
19269.11 101
19270.42 80
19271.73 92
19273.04 98
19274.35 126
19275.67 90
19276.98 93
19278.29 93
19279.60 86
19280.91 106
19282.22 97
19283.54 87
19284.85 97
19286.16 89
19287.47 85
19288.78 97
19290.10 96
19291.41 80
19292.72 96
19294.03 94
19295.34 83
19296.66 115
19297.97 95
19299.28 93
19300.59 93
19301.91 96
19303.22 88
19304.53 98
19305.84 111
19307.16 98
19308.47 94
19309.78 87
19311.10 92
19312.41 99
19313.72 114
19315.03 83
19316.35 97
19317.66 108
19318.97 103
19320.29 85
19321.60 99
19322.91 111
19324.23 99
19325.54 78
19326.85 100
19328.17 95
19329.48 91
19330.79 104
19332.11 100
19333.42 91
19334.73 78
19336.05 96
19337.36 95
19338.67 79
19339.99 78
19341.30 86
19342.62 71
19343.93 94
19345.24 88
19346.56 102
19347.87 77
19349.19 83
19350.50 82
19351.81 104
19353.13 98
19354.44 91
19355.76 105
19357.07 97
19358.39 80
19359.70 81
19361.02 101
19362.33 80
19363.64 83
19364.96 114
19366.27 86
19367.59 93
19368.90 82
19370.22 84
19371.53 84
19372.85 83
19374.16 87
19375.48 100
19376.79 112
19378.11 89
19379.42 87
19380.74 105
19382.05 95
19383.37 107
19384.68 83
19386.00 109
19387.31 96
19388.63 75
19389.95 96
19391.26 92
19392.58 92
19393.89 80
19395.21 78
19396.52 83
19397.84 87
19399.16 99
19400.47 98
19401.79 86
19403.10 76
19404.42 89
19405.73 106
19407.05 81
19408.37 95
19409.68 90
19411.00 91
19412.32 114
19413.63 85
19414.95 102
19416.26 103
19417.58 86
19418.90 93
19420.21 94
19421.53 90
19422.85 87
19424.16 83
19425.48 79
19426.80 82
19428.11 76
19429.43 94
19430.75 102
19432.06 71
19433.38 80
19434.70 91
19436.02 116
19437.33 93
19438.65 80
19439.97 78
19441.28 94
19442.60 94
19443.92 70
19445.24 81
19446.55 78
19447.87 80
19449.19 93
19450.51 89
19451.82 86
19453.14 88
19454.46 100
19455.78 94
19457.09 79
19458.41 95
19459.73 90
19461.05 100
19462.37 93
19463.68 84
19465.00 97
19466.32 79
19467.64 84
19468.96 81
19470.28 111
19471.59 93
19472.91 109
19474.23 92
19475.55 88
19476.87 90
19478.19 77
19479.50 104
19480.82 99
19482.14 97
19483.46 96
19484.78 114
19486.10 90
19487.42 100
19488.73 95
19490.05 114
19491.37 86
19492.69 82
19494.01 87
19495.33 95
19496.65 94
19497.97 87
19499.29 67
19500.61 97
19501.93 91
19503.25 84
19504.56 87
19505.88 104
19507.20 105
19508.52 71
19509.84 89
19511.16 90
19512.48 99
19513.80 88
19515.12 86
19516.44 87
19517.76 77
19519.08 84
19520.40 65
19521.72 72
19523.04 87
19524.36 91
19525.68 88
19527.00 88
19528.32 86
19529.64 75
19530.96 83
19532.28 98
19533.60 87
19534.92 76
19536.24 89
19537.56 100
19538.88 95
19540.20 85
19541.53 95
19542.85 80
19544.17 82
19545.49 70
19546.81 73
19548.13 98
19549.45 106
19550.77 88
19552.09 77
19553.41 81
19554.73 105
19556.06 89
19557.38 100
19558.70 68
19560.02 96
19561.34 111
19562.66 112
19563.98 106
19565.30 106
19566.63 76
19567.95 109
19569.27 100
19570.59 63
19571.91 94
19573.23 88
19574.56 79
19575.88 88
19577.20 114
19578.52 90
19579.84 99
19581.17 99
19582.49 94
19583.81 79
19585.13 89
19586.45 84
19587.78 104
19589.10 123
19590.42 85
19591.74 102
19593.07 88
19594.39 103
19595.71 90
19597.03 83
19598.36 81
19599.68 105
19601.00 87
19602.32 105
19603.65 84
19604.97 88
19606.29 92
19607.61 89
19608.94 79
19610.26 78
19611.58 77
19612.91 87
19614.23 83
19615.55 96
19616.88 96
19618.20 102
19619.52 98
19620.85 77
19622.17 96
19623.49 85
19624.82 98
19626.14 87
19627.46 94
19628.79 102
19630.11 76
19631.43 91
19632.76 81
19634.08 76
19635.41 96
19636.73 100
19638.05 107
19639.38 79
19640.70 89
19642.03 105
19643.35 107
19644.67 92
19646.00 84
19647.32 87
19648.65 111
19649.97 85
19651.29 106
19652.62 90
19653.94 77
19655.27 95
19656.59 119
19657.92 94
19659.24 114
19660.57 106
19661.89 104
19663.22 93
19664.54 74
19665.87 92
19667.19 95
19668.52 101
19669.84 84
19671.17 100
19672.49 112
19673.82 101
19675.14 104
19676.47 81
19677.79 82
19679.12 87
19680.44 83
19681.77 110
19683.09 93
19684.42 90
19685.74 92
19687.07 103
19688.39 93
19689.72 92
19691.05 111
19692.37 86
19693.70 90
19695.02 97
19696.35 84
19697.68 90
19699.00 88
19700.33 71
19701.65 91
19702.98 107
19704.31 101
19705.63 79
19706.96 92
19708.28 87
19709.61 91
19710.94 108
19712.26 97
19713.59 92
19714.92 95
19716.24 118
19717.57 85
19718.90 89
19720.22 86
19721.55 91
19722.88 103
19724.20 87
19725.53 84
19726.86 93
19728.18 81
19729.51 90
19730.84 85
19732.16 92
19733.49 80
19734.82 94
19736.15 114
19737.47 91
19738.80 89
19740.13 96
19741.46 92
19742.78 88
19744.11 87
19745.44 73
19746.77 83
19748.09 93
19749.42 71
19750.75 84
19752.08 72
19753.40 79
19754.73 91
19756.06 109
19757.39 103
19758.72 89
19760.04 95
19761.37 95
19762.70 78
19764.03 86
19765.36 94
19766.68 107
19768.01 106
19769.34 94
19770.67 91
19772.00 87
19773.33 89
19774.66 99
19775.98 86
19777.31 80
19778.64 85
19779.97 86
19781.30 105
19782.63 87
19783.96 96
19785.29 95
19786.61 101
19787.94 90
19789.27 89
19790.60 101
19791.93 82
19793.26 99
19794.59 126
19795.92 103
19797.25 92
19798.58 110
19799.91 99
19801.24 93
19802.56 88
19803.89 87
19805.22 97
19806.55 82
19807.88 84
19809.21 70
19810.54 84
19811.87 102
19813.20 105
19814.53 92
19815.86 97
19817.19 86
19818.52 95
19819.85 68
19821.18 90
19822.51 103
19823.84 85
19825.17 74
19826.50 91
19827.83 92
19829.16 75
19830.49 92
19831.82 99
19833.15 81
19834.49 85
19835.82 74
19837.15 83
19838.48 90
19839.81 82
19841.14 83
19842.47 78
19843.80 84
19845.13 78
19846.46 89
19847.79 81
19849.12 106
19850.46 89
19851.79 93
19853.12 85
19854.45 89
19855.78 83
19857.11 76
19858.44 82
19859.77 84
19861.11 95
19862.44 63
19863.77 69
19865.10 66
19866.43 109
19867.76 95
19869.09 92
19870.43 91
19871.76 94
19873.09 84
19874.42 69
19875.75 84
19877.09 70
19878.42 73
19879.75 59
19881.08 81
19882.41 84
19883.75 91
19885.08 99
19886.41 131
19887.74 90
19889.08 95
19890.41 155
19891.74 88
19893.07 95
19894.41 83
19895.74 76
19897.07 71
19898.40 92
19899.74 74
19901.07 98
19902.40 74
19903.73 84
19905.07 70
19906.40 80
19907.73 95
19909.07 77
19910.40 73
19911.73 70
19913.07 82
19914.40 81
19915.73 73
19917.07 85
19918.40 89
19919.73 73
19921.07 94
19922.40 77
19923.73 75
19925.07 86
19926.40 92
19927.73 87
19929.07 76
19930.40 78
19931.74 90
19933.07 104
19934.40 99
19935.74 74
19937.07 80
19938.40 92
19939.74 76
19941.07 91
19942.41 74
19943.74 90
19945.08 92
19946.41 91
19947.74 80
19949.08 88
19950.41 67
19951.75 88
19953.08 95
19954.42 79
19955.75 86
19957.09 89
19958.42 113
19959.76 76
19961.09 75
19962.42 78
19963.76 87
19965.09 94
19966.43 75
19967.76 73
19969.10 88
19970.43 90
19971.77 93
19973.11 82
19974.44 98
19975.78 84
19977.11 96
19978.45 83
19979.78 90
19981.12 79
19982.45 80
19983.79 96
19985.12 72
19986.46 73
19987.80 79
19989.13 101
19990.47 96
19991.80 78
19993.14 77
19994.47 94
19995.81 77
19997.15 86
19998.48 72
19999.82 87
20001.15 100
20002.49 94
20003.83 114
20005.16 92
20006.50 83
20007.84 95
20009.17 111
20010.51 103
20011.85 81
20013.18 102
20014.52 101
20015.85 84
20017.19 84
20018.53 80
20019.87 83
20021.20 80
20022.54 96
20023.88 111
20025.21 88
20026.55 88
20027.89 83
20029.22 113
20030.56 79
20031.90 87
20033.24 93
20034.57 99
20035.91 89
20037.25 99
20038.58 86
20039.92 90
20041.26 92
20042.60 90
20043.93 101
20045.27 91
20046.61 96
20047.95 99
20049.29 95
20050.62 96
20051.96 91
20053.30 81
20054.64 89
20055.97 79
20057.31 90
20058.65 89
20059.99 78
20061.33 90
20062.66 86
20064.00 95
20065.34 94
20066.68 89
20068.02 92
20069.36 92
20070.70 89
20072.03 93
20073.37 87
20074.71 105
20076.05 96
20077.39 101
20078.73 85
20080.07 82
20081.40 75
20082.74 97
20084.08 72
20085.42 86
20086.76 79
20088.10 99
20089.44 96
20090.78 90
20092.12 88
20093.46 86
20094.80 88
20096.13 84
20097.47 97
20098.81 83
20100.15 76
20101.49 83
20102.83 104
20104.17 116
20105.51 93
20106.85 82
20108.19 91
20109.53 108
20110.87 81
20112.21 82
20113.55 82
20114.89 91
20116.23 80
20117.57 90
20118.91 108
20120.25 91
20121.59 71
20122.93 83
20124.27 108
