# Supplementary material for: MALDI-TOF MS typing enables the classification of brewing yeasts of the genus Saccharomyces to major beer styles
Source: PLoS One. 2017 Aug 9;12(8):e0181694. doi: 10.1371/journal.pone.0181694 (PMC5549903; doi:10.1371/journal.pone.0181694)
Supplement: S14 File — The directory includes 90 raw files and was zipped to “.zip”; the folder has three strains with 30 spectra per strain; S1 Text explains the raw files with an example and Table 1 represents the yeast strains used within the experiment. (ZIP) [file pone.0181694.s017.zip › 40-42/30636-508-OG-Ale-Ale-YPG-18h-E-E_2015-10-22__0_E8_1.dat]

1999.81 8667
2000.23 8474
2000.65 8708
2001.07 8598
2001.50 8605
2001.92 8872
2002.34 8970
2002.76 9266
2003.18 8877
2003.60 9071
2004.03 9351
2004.45 9154
2004.87 8973
2005.29 8871
2005.71 8923
2006.14 8829
2006.56 9081
2006.98 9127
2007.40 8855
2007.83 8990
2008.25 8969
2008.67 8583
2009.09 8340
2009.52 8606
2009.94 8677
2010.36 8202
2010.78 8174
2011.21 8322
2011.63 8218
2012.05 8424
2012.48 8065
2012.90 7757
2013.32 7869
2013.74 7772
2014.17 7662
2014.59 7536
2015.01 7478
2015.44 7688
2015.86 7641
2016.28 7642
2016.71 7891
2017.13 8272
2017.55 8557
2017.98 8737
2018.40 8525
2018.82 8663
2019.25 9086
2019.67 9053
2020.09 9022
2020.52 9229
2020.94 9148
2021.37 8710
2021.79 8774
2022.21 8594
2022.64 8500
2023.06 8414
2023.48 8257
2023.91 8198
2024.33 7872
2024.76 7685
2025.18 7671
2025.61 8056
2026.03 7799
2026.45 7892
2026.88 7733
2027.30 7492
2027.73 7279
2028.15 7604
2028.58 7728
2029.00 7900
2029.43 8083
2029.85 7659
2030.28 7927
2030.70 8034
2031.12 7904
2031.55 7703
2031.97 7778
2032.40 8054
2032.82 8520
2033.25 8313
2033.67 8681
2034.10 8665
2034.52 8611
2034.95 8748
2035.38 8660
2035.80 8227
2036.23 8213
2036.65 8435
2037.08 8412
2037.50 8287
2037.93 8225
2038.35 8434
2038.78 8294
2039.20 8111
2039.63 8507
2040.06 8332
2040.48 8171
2040.91 8216
2041.33 8481
2041.76 8407
2042.19 8264
2042.61 8282
2043.04 8361
2043.46 7942
2043.89 7812
2044.32 7817
2044.74 7705
2045.17 7944
2045.59 7849
2046.02 8005
2046.45 8001
2046.87 7956
2047.30 8122
2047.73 8262
2048.15 8209
2048.58 8111
2049.01 8414
2049.43 8252
2049.86 8013
2050.29 8121
2050.71 8303
2051.14 8355
2051.57 8468
2051.99 8398
2052.42 8495
2052.85 8224
2053.28 7953
2053.70 8083
2054.13 8075
2054.56 8343
2054.99 8262
2055.41 7997
2055.84 8016
2056.27 7936
2056.69 7808
2057.12 7860
2057.55 7732
2057.98 7766
2058.41 7667
2058.83 7517
2059.26 7610
2059.69 7740
2060.12 7989
2060.54 8168
2060.97 8342
2061.40 8287
2061.83 8528
2062.26 8584
2062.68 8598
2063.11 9005
2063.54 9031
2063.97 9269
2064.40 9323
2064.83 9526
2065.25 9505
2065.68 9250
2066.11 9598
2066.54 9225
2066.97 9498
2067.40 9240
2067.82 9172
2068.25 8856
2068.68 8994
2069.11 8635
2069.54 8325
2069.97 8083
2070.40 8135
2070.83 7630
2071.26 7643
2071.68 7692
2072.11 7727
2072.54 7711
2072.97 8021
2073.40 8262
2073.83 8148
2074.26 8169
2074.69 8175
2075.12 8524
2075.55 8522
2075.98 8799
2076.41 8982
2076.84 9050
2077.27 9018
2077.70 8839
2078.13 8667
2078.55 8734
2078.98 8807
2079.41 8680
2079.84 8542
2080.27 8308
2080.70 8176
2081.13 8229
2081.56 8404
2081.99 8529
2082.42 8196
2082.85 7806
2083.29 8215
2083.72 8490
2084.15 8240
2084.58 8123
2085.01 7941
2085.44 7900
2085.87 7994
2086.30 8032
2086.73 8103
2087.16 8288
2087.59 8231
2088.02 8545
2088.45 8509
2088.88 8395
2089.31 8332
2089.74 8753
2090.17 8848
2090.61 8882
2091.04 9106
2091.47 9377
2091.90 9430
2092.33 9421
2092.76 8901
2093.19 9054
2093.62 8813
2094.06 8721
2094.49 8801
2094.92 8377
2095.35 8105
2095.78 8141
2096.21 8045
2096.64 8096
2097.08 7799
2097.51 7767
2097.94 8121
2098.37 7735
2098.80 7473
2099.24 7531
2099.67 7528
2100.10 7676
2100.53 7655
2100.96 7326
2101.40 7703
2101.83 7491
2102.26 7082
2102.69 7530
2103.12 7715
2103.56 7650
2103.99 7705
2104.42 7797
2104.85 7992
2105.29 7653
2105.72 7855
2106.15 8278
2106.58 8337
2107.02 8167
2107.45 8620
2107.88 8418
2108.31 8202
2108.75 8430
2109.18 8383
2109.61 8284
2110.05 8275
2110.48 8049
2110.91 8229
2111.35 7686
2111.78 7979
2112.21 7717
2112.65 7457
2113.08 7345
2113.51 7582
2113.95 7595
2114.38 7368
2114.81 7203
2115.25 7300
2115.68 7637
2116.11 7321
2116.55 7620
2116.98 7651
2117.41 7327
2117.85 7216
2118.28 7433
2118.72 7224
2119.15 7243
2119.58 7364
2120.02 7808
2120.45 7715
2120.89 7656
2121.32 8034
2121.75 7801
2122.19 7795
2122.62 7822
2123.06 7960
2123.49 7646
2123.93 7674
2124.36 8071
2124.79 7998
2125.23 8020
2125.66 7879
2126.10 7707
2126.53 7603
2126.97 7909
2127.40 7675
2127.84 7833
2128.27 8059
2128.71 7879
2129.14 8054
2129.58 8155
2130.01 7692
2130.45 8159
2130.88 8145
2131.32 8195
2131.75 8372
2132.19 8354
2132.62 8316
2133.06 8492
2133.49 8396
2133.93 8647
2134.37 8311
2134.80 8262
2135.24 8736
2135.67 8981
2136.11 9046
2136.54 8919
2136.98 8886
2137.41 8961
2137.85 8980
2138.29 8881
2138.72 8533
2139.16 8523
2139.59 8401
2140.03 8520
2140.47 8199
2140.90 8089
2141.34 8042
2141.78 7882
2142.21 7794
2142.65 7660
2143.08 7673
2143.52 7786
2143.96 7618
2144.39 7543
2144.83 7520
2145.27 7527
2145.70 7585
2146.14 7614
2146.58 7432
2147.01 7741
2147.45 7674
2147.89 8182
2148.32 8111
2148.76 8272
2149.20 8448
2149.64 8199
2150.07 8495
2150.51 8227
2150.95 8259
2151.38 8257
2151.82 8431
2152.26 8411
2152.70 8414
2153.13 8044
2153.57 8132
2154.01 8107
2154.45 7885
2154.88 7675
2155.32 7471
2155.76 7739
2156.20 7722
2156.63 7975
2157.07 7751
2157.51 7750
2157.95 7702
2158.39 7594
2158.82 7650
2159.26 7771
2159.70 8166
2160.14 7989
2160.58 8053
2161.01 8014
2161.45 7973
2161.89 8480
2162.33 8333
2162.77 8433
2163.21 8212
2163.64 8159
2164.08 8093
2164.52 7932
2164.96 7915
2165.40 7792
2165.84 8049
2166.28 8223
2166.71 8159
2167.15 8068
2167.59 7829
2168.03 7803
2168.47 7916
2168.91 8194
2169.35 8291
2169.79 8019
2170.23 8192
2170.67 8191
2171.10 8436
2171.54 8353
2171.98 7917
2172.42 8355
2172.86 8162
2173.30 8029
2173.74 7831
2174.18 7818
2174.62 7948
2175.06 7907
2175.50 7817
2175.94 7744
2176.38 7835
2176.82 7765
2177.26 8080
2177.70 8418
2178.14 8240
2178.58 8041
2179.02 7936
2179.46 8166
2179.90 8147
2180.34 8056
2180.78 8318
2181.22 7999
2181.66 8145
2182.10 7901
2182.54 8007
2182.98 7978
2183.42 7754
2183.86 7670
2184.30 7740
2184.74 7664
2185.18 7455
2185.62 7583
2186.06 7532
2186.51 7817
2186.95 8115
2187.39 8080
2187.83 8175
2188.27 8362
2188.71 8476
2189.15 8225
2189.59 8548
2190.03 8480
2190.47 8605
2190.92 8410
2191.36 8214
2191.80 8328
2192.24 8815
2192.68 8463
2193.12 8612
2193.56 8425
2194.01 8527
2194.45 8600
2194.89 8637
2195.33 8424
2195.77 8648
2196.21 8789
2196.66 8397
2197.10 8350
2197.54 8209
2197.98 8283
2198.42 7975
2198.87 7901
2199.31 7896
2199.75 7842
2200.19 8114
2200.63 7882
2201.08 8010
2201.52 8072
2201.96 8385
2202.40 8150
2202.85 8257
2203.29 8271
2203.73 8161
2204.17 8772
2204.62 8398
2205.06 8228
2205.50 8692
2205.94 8776
2206.39 8644
2206.83 8724
2207.27 8567
2207.71 8875
2208.16 8603
2208.60 8727
2209.04 8337
2209.49 8363
2209.93 8376
2210.37 8395
2210.82 8443
2211.26 8104
2211.70 8091
2212.15 7871
2212.59 7893
2213.03 7823
2213.48 8114
2213.92 7991
2214.36 7898
2214.81 7965
2215.25 8143
2215.69 7762
2216.14 7881
2216.58 7806
2217.03 7712
2217.47 7847
2217.91 7641
2218.36 7580
2218.80 7437
2219.25 7696
2219.69 7801
2220.13 7712
2220.58 7518
2221.02 7586
2221.47 7612
2221.91 7638
2222.36 7977
2222.80 8053
2223.24 7633
2223.69 7973
2224.13 8123
2224.58 7980
2225.02 7870
2225.47 8234
2225.91 8536
2226.36 8062
2226.80 8319
2227.25 8470
2227.69 8667
2228.14 8637
2228.58 8594
2229.03 8611
2229.47 8362
2229.92 8520
2230.36 8856
2230.81 8775
2231.25 9101
2231.70 8819
2232.14 9016
2232.59 9027
2233.03 8997
2233.48 9047
2233.93 9069
2234.37 9235
2234.82 8892
2235.26 8799
2235.71 8964
2236.15 8771
2236.60 8452
2237.05 8487
2237.49 8344
2237.94 8364
2238.38 8250
2238.83 8084
2239.28 8170
2239.72 7972
2240.17 7909
2240.61 7943
2241.06 7712
2241.51 7554
2241.95 7452
2242.40 7830
2242.85 7280
2243.29 7188
2243.74 7354
2244.19 7291
2244.63 7421
2245.08 7298
2245.52 7451
2245.97 7468
2246.42 7393
2246.87 7540
2247.31 7405
2247.76 7021
2248.21 7220
2248.65 7339
2249.10 7213
2249.55 7290
2249.99 7568
2250.44 7545
2250.89 7699
2251.34 7392
2251.78 7367
2252.23 7236
2252.68 7153
2253.13 7296
2253.57 7439
2254.02 7335
2254.47 7476
2254.92 7299
2255.36 7211
2255.81 7175
2256.26 7319
2256.71 7374
2257.15 7516
2257.60 7360
2258.05 7250
2258.50 7554
2258.95 7797
2259.39 7892
2259.84 8019
2260.29 8037
2260.74 8044
2261.19 8222
2261.64 8280
2262.08 8215
2262.53 8522
2262.98 8601
2263.43 8531
2263.88 8541
2264.33 8548
2264.77 8731
2265.22 8558
2265.67 8195
2266.12 7905
2266.57 8197
2267.02 8176
2267.47 7995
2267.92 7982
2268.37 8033
2268.81 8216
2269.26 8176
2269.71 8055
2270.16 8041
2270.61 8345
2271.06 8481
2271.51 8243
2271.96 8291
2272.41 8547
2272.86 8544
2273.31 8389
2273.76 8400
2274.21 8229
2274.66 8252
2275.11 8224
2275.55 8092
2276.00 8198
2276.45 8044
2276.90 8402
2277.35 8048
2277.80 7833
2278.25 7764
2278.70 7725
2279.15 7760
2279.60 7755
2280.05 7630
2280.50 7658
2280.95 7423
2281.40 7682
2281.85 7592
2282.31 7499
2282.76 7780
2283.21 7706
2283.66 7618
2284.11 7469
2284.56 7508
2285.01 7708
2285.46 7465
2285.91 7736
2286.36 7970
2286.81 8015
2287.26 8122
2287.71 8685
2288.16 9084
2288.61 9477
2289.07 10111
2289.52 10656
2289.97 11165
2290.42 12065
2290.87 12841
2291.32 12991
2291.77 12787
2292.22 13091
2292.68 12602
2293.13 12962
2293.58 12617
2294.03 12116
2294.48 11668
2294.93 11247
2295.38 10450
2295.84 10213
2296.29 9814
2296.74 9210
2297.19 9210
2297.64 9082
2298.10 8428
2298.55 8296
2299.00 8255
2299.45 8268
2299.90 8088
2300.36 7816
2300.81 7832
2301.26 7980
2301.71 7376
2302.16 7474
2302.62 7406
2303.07 7486
2303.52 7690
2303.97 7420
2304.43 7514
2304.88 7375
2305.33 7161
2305.78 7417
2306.24 7723
2306.69 7569
2307.14 8153
2307.60 8209
2308.05 8317
2308.50 8530
2308.95 8926
2309.41 8832
2309.86 8946
2310.31 8964
2310.77 9006
2311.22 9069
2311.67 9133
2312.13 9204
2312.58 9091
2313.03 9022
2313.49 8737
2313.94 8432
2314.39 8236
2314.85 8096
2315.30 7967
2315.75 7877
2316.21 7782
2316.66 7859
2317.11 7870
2317.57 7872
2318.02 8061
2318.48 8165
2318.93 8356
2319.38 8126
2319.84 8162
2320.29 8416
2320.75 8349
2321.20 8415
2321.66 8354
2322.11 8166
2322.56 8283
2323.02 8212
2323.47 7799
2323.93 8315
2324.38 8018
2324.84 7967
2325.29 8042
2325.74 8338
2326.20 8397
2326.65 8262
2327.11 8426
2327.56 9028
2328.02 9016
2328.47 8889
2328.93 9179
2329.38 9329
2329.84 9259
2330.29 9010
2330.75 9235
2331.20 9075
2331.66 8930
2332.11 9180
2332.57 9270
2333.02 8725
2333.48 8681
2333.94 8354
2334.39 8277
2334.85 8302
2335.30 8009
2335.76 7820
2336.21 7887
2336.67 7935
2337.12 8005
2337.58 8049
2338.04 7936
2338.49 8012
2338.95 8020
2339.40 8073
2339.86 8187
2340.32 8099
2340.77 7937
2341.23 7899
2341.68 7810
2342.14 7939
2342.60 8035
2343.05 7971
2343.51 7899
2343.97 7772
2344.42 7994
2344.88 8104
2345.34 7996
2345.79 8147
2346.25 7875
2346.71 8046
2347.16 8046
2347.62 8254
2348.08 8195
2348.53 8242
2348.99 8396
2349.45 8399
2349.90 8513
2350.36 8259
2350.82 7805
2351.27 7936
2351.73 8284
2352.19 8144
2352.65 7962
2353.10 7990
2353.56 7954
2354.02 7943
2354.48 7838
2354.93 7701
2355.39 7921
2355.85 7801
2356.31 7652
2356.76 8040
2357.22 8179
2357.68 7922
2358.14 8017
2358.59 8032
2359.05 8030
2359.51 8131
2359.97 8167
2360.43 8211
2360.88 7999
2361.34 8154
2361.80 8383
2362.26 8009
2362.72 8188
2363.17 8266
2363.63 8178
2364.09 8246
2364.55 8102
2365.01 8369
2365.47 8457
2365.92 8427
2366.38 8750
2366.84 8500
2367.30 8236
2367.76 8186
2368.22 8524
2368.68 8347
2369.14 7913
2369.59 8088
2370.05 8148
2370.51 7989
2370.97 8196
2371.43 8117
2371.89 8041
2372.35 8338
2372.81 8454
2373.27 8681
2373.73 8775
2374.19 9093
2374.65 9318
2375.10 9416
2375.56 9666
2376.02 9792
2376.48 9846
2376.94 9846
2377.40 9860
2377.86 9826
2378.32 9750
2378.78 9417
2379.24 9390
2379.70 9610
2380.16 9392
2380.62 9313
2381.08 9370
2381.54 9115
2382.00 8935
2382.46 9353
2382.92 8895
2383.38 8691
2383.84 8492
2384.30 8282
2384.76 8234
2385.22 8112
2385.68 8172
2386.14 8000
2386.60 7985
2387.07 8239
2387.53 8073
2387.99 7936
2388.45 8219
2388.91 8088
2389.37 8049
2389.83 8290
2390.29 8253
2390.75 8238
2391.21 8425
2391.67 8411
2392.13 8554
2392.60 8381
2393.06 8345
2393.52 8331
2393.98 8301
2394.44 8243
2394.90 8078
2395.36 8041
2395.82 7886
2396.29 7723
2396.75 7754
2397.21 7692
2397.67 7801
2398.13 7492
2398.59 7454
2399.06 7537
2399.52 7535
2399.98 7417
2400.44 7675
2400.90 7770
2401.37 7870
2401.83 7690
2402.29 7646
2402.75 7427
2403.21 7377
2403.68 7514
2404.14 7730
2404.60 7795
2405.06 7816
2405.52 7821
2405.99 7984
2406.45 8156
2406.91 7825
2407.37 7814
2407.84 7898
2408.30 8030
2408.76 7746
2409.22 7747
2409.69 7403
2410.15 7596
2410.61 7659
2411.08 7648
2411.54 7621
2412.00 7719
2412.47 7525
2412.93 7735
2413.39 7934
2413.85 7793
2414.32 7874
2414.78 7973
2415.24 8351
2415.71 8350
2416.17 8212
2416.63 8688
2417.10 8582
2417.56 8887
2418.02 9343
2418.49 9295
2418.95 9256
2419.42 9287
2419.88 9254
2420.34 9127
2420.81 8969
2421.27 9052
2421.73 9131
2422.20 8859
2422.66 8753
2423.13 8503
2423.59 7845
2424.06 8136
2424.52 8196
2424.98 8186
2425.45 8012
2425.91 7898
2426.38 7624
2426.84 7971
2427.31 8061
2427.77 8017
2428.23 7888
2428.70 7937
2429.16 7707
2429.63 7613
2430.09 7856
2430.56 8169
2431.02 8079
2431.49 7983
2431.95 8055
2432.42 7792
2432.88 8133
2433.35 8364
2433.81 8555
2434.28 8094
2434.74 8050
2435.21 8385
2435.67 8469
2436.14 8301
2436.60 8171
2437.07 7945
2437.53 7796
2438.00 7961
2438.47 8180
2438.93 8261
2439.40 8077
2439.86 8383
2440.33 8489
2440.79 8723
2441.26 8702
2441.73 8674
2442.19 8874
2442.66 8559
2443.12 8907
2443.59 8526
2444.05 8499
2444.52 8354
2444.99 8253
2445.45 8153
2445.92 8295
2446.39 7964
2446.85 7663
2447.32 7407
2447.78 7611
2448.25 7752
2448.72 7341
2449.18 7500
2449.65 7459
2450.12 7329
2450.58 7713
2451.05 7453
2451.52 7352
2451.98 7649
2452.45 7675
2452.92 7616
2453.39 7578
2453.85 7620
2454.32 7369
2454.79 7322
2455.25 7381
2455.72 7199
2456.19 7444
2456.65 7284
2457.12 7286
2457.59 7382
2458.06 7661
2458.52 7188
2458.99 7370
2459.46 7596
2459.93 7472
2460.39 7232
2460.86 7408
2461.33 7268
2461.80 7386
2462.27 7406
2462.73 7653
2463.20 7500
2463.67 7398
2464.14 7480
2464.60 7759
2465.07 7770
2465.54 7828
2466.01 7835
2466.48 7897
2466.95 8027
2467.41 7984
2467.88 8251
2468.35 8252
2468.82 8102
2469.29 7881
2469.76 7948
2470.22 7821
2470.69 7738
2471.16 7774
2471.63 7749
2472.10 7585
2472.57 7286
2473.04 7515
2473.51 7543
2473.97 7219
2474.44 7240
2474.91 7504
2475.38 7865
2475.85 7524
2476.32 7268
2476.79 7303
2477.26 7541
2477.73 7564
2478.20 7297
2478.67 7512
2479.13 7546
2479.60 7475
2480.07 7503
2480.54 7341
2481.01 7414
2481.48 7550
2481.95 7240
2482.42 7388
2482.89 7734
2483.36 7285
2483.83 7042
2484.30 7221
2484.77 7532
2485.24 7451
2485.71 7253
2486.18 7406
2486.65 7716
2487.12 7845
2487.59 7869
2488.06 7674
2488.53 7748
2489.00 7745
2489.47 8214
2489.94 8191
2490.41 8088
2490.88 8369
2491.35 8078
2491.83 8146
2492.30 8544
2492.77 8547
2493.24 8741
2493.71 8697
2494.18 8505
2494.65 8509
2495.12 8753
2495.59 8779
2496.06 8479
2496.53 8649
2497.00 8395
2497.48 8448
2497.95 8316
2498.42 7996
2498.89 7779
2499.36 7702
2499.83 7490
2500.30 7521
2500.77 7428
2501.25 7519
2501.72 7485
2502.19 7304
2502.66 7455
2503.13 7403
2503.60 7416
2504.08 7843
2504.55 7686
2505.02 7700
2505.49 7899
2505.96 7898
2506.44 7736
2506.91 7737
2507.38 7923
2507.85 7650
2508.32 7964
2508.80 7920
2509.27 7972
2509.74 8036
2510.21 8243
2510.68 8294
2511.16 8456
2511.63 8410
2512.10 8341
2512.57 8374
2513.05 8422
2513.52 8526
2513.99 8355
2514.47 8122
2514.94 7966
2515.41 7967
2515.88 7743
2516.36 7890
2516.83 7850
2517.30 7787
2517.78 7689
2518.25 7782
2518.72 7783
2519.19 7894
2519.67 8129
2520.14 8212
2520.61 8110
2521.09 7872
2521.56 7697
2522.03 7790
2522.51 7811
2522.98 7784
2523.46 7958
2523.93 7980
2524.40 7665
2524.88 7798
2525.35 7869
2525.82 7918
2526.30 8018
2526.77 7924
2527.25 7998
2527.72 7835
2528.19 7862
2528.67 7711
2529.14 7841
2529.62 7974
2530.09 7882
2530.56 7589
2531.04 7655
2531.51 7508
2531.99 7336
2532.46 7834
2532.94 7462
2533.41 7341
2533.89 7098
2534.36 7400
2534.83 7371
2535.31 7507
2535.78 7743
2536.26 7563
2536.73 7620
2537.21 7609
2537.68 7730
2538.16 7671
2538.63 7602
2539.11 7694
2539.58 7874
2540.06 7903
2540.53 7696
2541.01 8096
2541.48 7749
2541.96 7761
2542.43 7482
2542.91 7855
2543.39 7651
2543.86 7556
2544.34 7673
2544.81 7511
2545.29 7321
2545.76 7527
2546.24 7652
2546.71 7424
2547.19 7946
2547.67 8040
2548.14 7833
2548.62 7545
2549.09 7782
2549.57 8001
2550.05 7971
2550.52 8228
2551.00 8028
2551.47 8259
2551.95 8161
2552.43 8410
2552.90 8302
2553.38 8286
2553.86 8332
2554.33 8292
2554.81 8339
2555.29 7937
2555.76 8103
2556.24 8354
2556.72 8503
2557.19 8473
2557.67 8456
2558.15 8529
2558.62 8313
2559.10 8066
2559.58 8018
2560.05 8049
2560.53 7898
2561.01 7787
2561.48 7571
2561.96 7711
2562.44 7879
2562.92 8271
2563.39 7963
2563.87 7705
2564.35 7843
2564.83 7916
2565.30 7927
2565.78 7561
2566.26 7498
2566.74 7325
2567.21 7546
2567.69 7367
2568.17 7245
2568.65 7194
2569.12 7149
2569.60 7177
2570.08 7204
2570.56 7117
2571.04 7070
2571.51 7222
2571.99 7066
2572.47 6734
2572.95 7037
2573.43 7099
2573.91 7131
2574.38 6811
2574.86 7025
2575.34 7031
2575.82 6953
2576.30 7108
2576.78 7145
2577.25 7074
2577.73 6942
2578.21 6963
2578.69 7107
2579.17 7376
2579.65 7164
2580.13 7269
2580.61 7373
2581.09 7378
2581.56 7456
2582.04 7386
2582.52 7221
2583.00 7415
2583.48 7520
2583.96 7614
2584.44 7458
2584.92 7429
2585.40 7584
2585.88 7351
2586.36 7472
2586.84 7528
2587.32 7441
2587.79 7302
2588.27 7422
2588.75 7294
2589.23 7441
2589.71 7747
2590.19 7674
2590.67 7595
2591.15 7259
2591.63 7485
2592.11 7684
2592.59 7678
2593.07 7755
2593.55 8056
2594.03 7908
2594.51 7797
2594.99 8041
2595.47 7905
2595.95 7531
2596.43 7555
2596.92 7361
2597.40 7406
2597.88 7314
2598.36 7407
2598.84 7061
2599.32 6854
2599.80 7037
2600.28 7157
2600.76 7123
2601.24 7244
2601.72 6978
2602.20 7012
2602.68 7033
2603.16 7188
2603.65 7302
2604.13 7288
2604.61 7217
2605.09 7145
2605.57 6916
2606.05 6969
2606.53 7137
2607.01 7127
2607.50 7209
2607.98 7185
2608.46 7135
2608.94 7107
2609.42 7255
2609.90 7343
2610.38 7144
2610.87 7209
2611.35 7292
2611.83 7618
2612.31 7636
2612.79 7631
2613.28 7496
2613.76 7591
2614.24 7653
2614.72 7432
2615.20 7752
2615.69 7889
2616.17 7725
2616.65 7702
2617.13 7964
2617.62 7821
2618.10 7994
2618.58 8182
2619.06 8161
2619.54 8246
2620.03 8034
2620.51 7719
2620.99 7738
2621.48 7445
2621.96 7485
2622.44 7606
2622.92 7294
2623.41 7429
2623.89 7501
2624.37 7307
2624.86 7261
2625.34 7496
2625.82 7314
2626.30 7290
2626.79 7393
2627.27 7440
2627.75 7461
2628.24 7195
2628.72 7252
2629.20 7401
2629.69 7551
2630.17 7563
2630.65 7845
2631.14 7495
2631.62 7698
2632.11 8104
2632.59 8108
2633.07 8339
2633.56 8308
2634.04 8150
2634.52 8218
2635.01 8051
2635.49 8131
2635.98 7981
2636.46 7907
2636.94 7754
2637.43 7471
2637.91 7438
2638.40 7901
2638.88 7606
2639.37 7411
2639.85 7102
2640.33 7260
2640.82 7710
2641.30 7508
2641.79 7327
2642.27 7674
2642.76 7594
2643.24 7422
2643.73 7351
2644.21 7290
2644.70 7476
2645.18 7443
2645.67 7311
2646.15 7323
2646.64 7376
2647.12 7283
2647.61 7363
2648.09 7422
2648.58 7694
2649.06 7436
2649.55 7358
2650.03 7753
2650.52 7678
2651.00 7653
2651.49 7410
2651.97 7517
2652.46 7442
2652.95 7476
2653.43 7723
2653.92 7566
2654.40 7495
2654.89 7525
2655.37 7566
2655.86 7516
2656.35 7377
2656.83 7347
2657.32 7683
2657.80 7458
2658.29 7390
2658.78 7525
2659.26 7414
2659.75 7343
2660.23 7325
2660.72 6922
2661.21 7204
2661.69 7137
2662.18 6976
2662.67 6771
2663.15 6886
2663.64 6901
2664.13 7144
2664.61 7105
2665.10 6997
2665.59 7256
2666.07 7176
2666.56 7305
2667.05 7267
2667.53 7019
2668.02 7097
2668.51 7206
2668.99 7084
2669.48 7016
2669.97 7429
2670.46 7393
2670.94 7372
2671.43 7208
2671.92 7558
2672.40 7993
2672.89 7932
2673.38 8039
2673.87 8436
2674.35 8406
2674.84 8772
2675.33 9048
2675.82 8882
2676.31 9224
2676.79 9112
2677.28 9166
2677.77 8833
2678.26 8774
2678.74 8531
2679.23 8365
2679.72 8243
2680.21 8202
2680.70 7926
2681.18 8110
2681.67 7642
2682.16 7953
2682.65 7816
2683.14 7710
2683.63 7974
2684.11 7857
2684.60 7698
2685.09 7677
2685.58 7800
2686.07 7847
2686.56 7745
2687.05 7635
2687.53 7827
2688.02 7813
2688.51 7685
2689.00 7433
2689.49 7392
2689.98 7355
2690.47 7426
2690.96 7144
2691.45 7062
2691.94 7181
2692.42 7312
2692.91 7326
2693.40 6906
2693.89 7005
2694.38 7058
2694.87 6872
2695.36 6970
2695.85 7209
2696.34 7012
2696.83 7088
2697.32 7078
2697.81 7297
2698.30 7603
2698.79 7372
2699.28 7217
2699.77 7438
2700.26 7415
2700.75 7363
2701.24 7643
2701.73 7875
2702.22 7818
2702.71 7737
2703.20 7949
2703.69 8074
2704.18 8132
2704.67 7768
2705.16 7662
2705.65 7718
2706.14 7542
2706.63 7528
2707.12 7455
2707.61 7391
2708.10 7285
2708.59 7082
2709.08 7188
2709.57 7023
2710.06 7093
2710.56 7250
2711.05 7243
2711.54 7049
2712.03 7030
2712.52 7273
2713.01 7200
2713.50 7214
2713.99 7307
2714.48 7427
2714.98 7147
2715.47 7099
2715.96 7150
2716.45 7138
2716.94 6732
2717.43 6859
2717.92 6810
2718.42 7035
2718.91 6888
2719.40 6685
2719.89 6746
2720.38 7004
2720.87 7071
2721.37 7237
2721.86 7311
2722.35 7491
2722.84 7723
2723.33 7538
2723.82 7889
2724.32 7802
2724.81 8020
2725.30 7899
2725.79 7662
2726.29 7774
2726.78 7595
2727.27 7395
2727.76 7454
2728.26 7551
2728.75 7524
2729.24 7557
2729.73 7179
2730.23 7416
2730.72 7404
2731.21 7363
2731.70 7540
2732.20 7610
2732.69 7802
2733.18 7752
2733.67 7703
2734.17 7848
2734.66 8019
2735.15 8002
2735.65 8088
2736.14 8041
2736.63 7985
2737.13 8181
2737.62 7726
2738.11 7758
2738.61 8006
2739.10 7841
2739.59 8095
2740.09 8112
2740.58 8149
2741.07 7865
2741.57 7977
2742.06 7972
2742.55 7887
2743.05 7818
2743.54 7694
2744.04 7622
2744.53 7595
2745.02 7581
2745.52 7348
2746.01 7266
2746.51 7302
2747.00 7290
2747.49 7120
2747.99 7221
2748.48 7400
2748.98 7373
2749.47 7156
2749.97 6675
2750.46 6797
2750.96 6980
2751.45 7155
2751.94 7012
2752.44 6968
2752.93 6965
2753.43 6978
2753.92 7090
2754.42 7233
2754.91 7274
2755.41 7523
2755.90 7297
2756.40 7502
2756.89 7452
2757.39 7462
2757.88 7717
2758.38 7813
2758.87 7561
2759.37 7226
2759.86 7255
2760.36 7341
2760.85 7362
2761.35 7548
2761.84 7387
2762.34 7471
2762.84 7415
2763.33 7384
2763.83 7651
2764.32 7430
2764.82 7186
2765.31 7191
2765.81 7252
2766.31 7383
2766.80 7286
2767.30 7437
2767.79 7443
2768.29 7635
2768.79 7544
2769.28 7250
2769.78 7358
2770.27 7297
2770.77 7470
2771.27 7496
2771.76 7852
2772.26 7663
2772.76 7630
2773.25 7967
2773.75 8062
2774.25 8067
2774.74 8844
2775.24 8278
2775.74 8738
2776.23 9326
2776.73 9006
2777.23 8994
2777.72 9198
2778.22 9293
2778.72 9102
2779.21 9066
2779.71 9054
2780.21 8564
2780.71 8640
2781.20 8187
2781.70 8209
2782.20 7980
2782.69 7982
2783.19 7815
2783.69 7345
2784.19 7403
2784.68 7163
2785.18 7320
2785.68 7210
2786.18 7181
2786.67 7494
2787.17 7486
2787.67 7063
2788.17 7219
2788.67 7171
2789.16 6987
2789.66 7038
2790.16 6869
2790.66 6846
2791.16 7189
2791.65 7153
2792.15 7136
2792.65 7252
2793.15 6959
2793.65 7088
2794.14 6806
2794.64 6774
2795.14 7280
2795.64 7302
2796.14 7541
2796.64 7664
2797.14 7455
2797.63 7732
2798.13 7848
2798.63 7930
2799.13 7806
2799.63 7734
2800.13 7912
2800.63 7750
2801.13 7690
2801.63 7558
2802.12 7579
2802.62 7347
2803.12 7511
2803.62 7384
2804.12 7127
2804.62 7403
2805.12 7587
2805.62 7840
2806.12 8023
2806.62 8257
2807.12 8470
2807.62 8335
2808.12 8652
2808.62 8931
2809.12 9071
2809.62 9454
2810.12 9564
2810.62 9276
2811.12 9116
2811.61 8863
2812.11 8655
2812.61 8724
2813.11 8557
2813.62 8342
2814.12 7894
2814.62 7533
2815.12 7555
2815.62 7713
2816.12 7640
2816.62 7479
2817.12 7256
2817.62 7488
2818.12 7540
2818.62 7129
2819.12 7226
2819.62 7152
2820.12 6990
2820.62 7246
2821.12 7023
2821.62 6891
2822.12 7094
2822.62 7022
2823.13 7126
2823.63 7081
2824.13 6815
2824.63 6696
2825.13 6874
2825.63 7109
2826.13 6799
2826.63 6875
2827.13 7146
2827.64 7212
2828.14 7099
2828.64 6985
2829.14 7145
2829.64 7090
2830.14 7066
2830.64 7147
2831.15 6964
2831.65 6994
2832.15 7090
2832.65 7025
2833.15 7118
2833.65 6874
2834.16 6956
2834.66 7182
2835.16 6992
2835.66 7440
2836.16 7294
2836.67 7508
2837.17 7569
2837.67 7472
2838.17 7736
2838.68 7571
2839.18 7574
2839.68 7574
2840.18 8095
2840.69 7764
2841.19 7681
2841.69 7422
2842.19 7255
2842.70 7201
2843.20 7368
2843.70 7084
2844.20 6804
2844.71 7115
2845.21 7058
2845.71 7298
2846.22 7511
2846.72 7310
2847.22 7768
2847.73 7867
2848.23 7690
2848.73 7607
2849.23 7942
2849.74 8234
2850.24 8093
2850.74 7809
2851.25 7777
2851.75 7541
2852.26 7646
2852.76 7677
2853.26 7432
2853.77 7320
2854.27 7244
2854.77 7121
2855.28 6983
2855.78 6987
2856.28 7105
2856.79 7186
2857.29 6948
2857.80 7126
2858.30 7219
2858.80 6904
2859.31 6948
2859.81 7161
2860.32 7253
2860.82 7533
2861.33 7408
2861.83 7067
2862.33 7057
2862.84 7194
2863.34 7249
2863.85 7354
2864.35 7383
2864.86 7197
2865.36 7293
2865.87 7092
2866.37 7264
2866.88 7220
2867.38 6840
2867.89 6757
2868.39 6915
2868.90 6776
2869.40 6956
2869.91 6914
2870.41 7097
2870.92 7222
2871.42 7035
2871.93 6854
2872.43 7092
2872.94 7213
2873.44 7269
2873.95 7140
2874.45 7656
2874.96 7670
2875.46 7467
2875.97 7344
2876.48 7675
2876.98 7903
2877.49 7619
2877.99 7469
2878.50 7491
2879.00 7379
2879.51 7101
2880.02 7202
2880.52 7097
2881.03 7408
2881.53 7318
2882.04 7204
2882.55 7262
2883.05 7047
2883.56 6936
2884.07 7246
2884.57 7365
2885.08 7408
2885.59 7440
2886.09 7522
2886.60 7524
2887.10 7146
2887.61 7253
2888.12 7540
2888.62 7532
2889.13 7528
2889.64 7540
2890.15 7494
2890.65 7630
2891.16 7695
2891.67 7335
2892.17 7775
2892.68 7580
2893.19 7887
2893.69 7584
2894.20 7578
2894.71 7473
2895.22 7604
2895.72 7627
2896.23 7689
2896.74 7946
2897.25 8025
2897.75 8205
2898.26 7900
2898.77 8251
2899.28 8358
2899.78 8635
2900.29 8710
2900.80 8969
2901.31 9090
2901.81 9009
2902.32 9253
2902.83 9375
2903.34 9081
2903.85 9259
2904.35 9342
2904.86 9131
2905.37 9074
2905.88 9007
2906.39 8642
2906.90 8626
2907.40 8310
2907.91 8031
2908.42 7979
2908.93 7547
2909.44 7710
2909.95 7596
2910.46 7446
2910.96 7303
2911.47 7034
2911.98 7241
2912.49 7306
2913.00 7330
2913.51 7267
2914.02 7035
2914.53 6924
2915.04 7004
2915.54 7141
2916.05 7111
2916.56 7290
2917.07 7637
2917.58 7535
2918.09 7208
2918.60 7516
2919.11 7214
2919.62 7066
2920.13 7144
2920.64 7058
2921.15 7149
2921.66 7376
2922.17 7386
2922.68 7639
2923.19 7461
2923.70 7893
2924.21 8053
2924.72 7970
2925.23 7794
2925.74 8059
2926.25 8242
2926.76 8467
2927.27 8414
2927.78 8133
2928.29 8216
2928.80 7785
2929.31 7821
2929.82 7545
2930.33 7347
2930.84 7306
2931.35 7510
2931.86 6940
2932.37 6985
2932.88 7027
2933.39 6845
2933.90 7223
2934.41 7110
2934.92 7252
2935.43 7363
2935.94 7187
2936.45 7126
2936.97 7338
2937.48 7501
2937.99 7483
2938.50 7644
2939.01 7690
2939.52 7729
2940.03 7795
2940.54 7797
2941.05 7781
2941.57 7625
2942.08 7706
2942.59 7546
2943.10 7840
2943.61 7772
2944.12 7818
2944.63 7829
2945.15 7863
2945.66 7743
2946.17 7573
2946.68 7570
2947.19 7706
2947.71 7656
2948.22 7549
2948.73 7543
2949.24 7668
2949.75 7549
2950.27 7415
2950.78 7069
2951.29 7382
2951.80 7177
2952.31 7084
2952.83 7193
2953.34 7250
2953.85 6949
2954.36 7091
2954.88 6931
2955.39 6864
2955.90 6839
2956.41 6979
2956.93 6994
2957.44 6883
2957.95 6849
2958.47 6861
2958.98 7051
2959.49 7340
2960.00 7436
2960.52 7337
2961.03 7580
2961.54 7399
2962.06 7655
2962.57 7706
2963.08 7606
2963.60 7486
2964.11 7510
2964.62 7487
2965.14 7908
2965.65 7913
2966.16 7837
2966.68 7710
2967.19 7539
2967.70 7484
2968.22 7397
2968.73 7527
2969.24 7269
2969.76 6991
2970.27 7215
2970.79 7247
2971.30 7147
2971.81 7063
2972.33 6873
2972.84 7066
2973.36 6996
2973.87 6927
2974.38 6995
2974.90 6885
2975.41 6773
2975.93 6822
2976.44 6566
2976.96 6943
2977.47 6733
2977.99 6809
2978.50 6688
2979.01 6615
2979.53 6553
2980.04 6881
2980.56 7197
2981.07 6776
2981.59 6891
2982.10 6962
2982.62 6979
2983.13 6827
2983.65 6889
2984.16 6942
2984.68 7000
2985.19 6763
2985.71 6948
2986.22 6961
2986.74 7045
2987.25 6934
2987.77 7298
2988.28 7147
2988.80 7099
2989.32 7056
2989.83 6931
2990.35 6861
2990.86 7000
2991.38 6789
2991.89 6907
2992.41 6912
2992.92 6924
2993.44 7067
2993.96 6957
2994.47 7233
2994.99 7495
2995.50 7417
2996.02 7612
2996.54 7676
2997.05 7684
2997.57 7710
2998.09 7699
2998.60 7918
2999.12 8169
2999.63 7988
3000.15 7845
3000.67 8298
3001.18 7848
3001.70 7951
3002.22 7907
3002.73 7741
3003.25 7660
3003.77 7637
3004.28 7802
3004.80 7875
3005.32 7517
3005.83 7767
3006.35 7665
3006.87 7478
3007.39 7772
3007.90 7626
3008.42 7247
3008.94 7198
3009.45 7382
3009.97 7094
3010.49 7146
3011.01 6943
3011.52 6979
3012.04 7061
3012.56 7229
3013.08 7214
3013.59 7440
3014.11 7555
3014.63 7728
3015.15 7781
3015.66 7813
3016.18 7810
3016.70 7721
3017.22 7954
3017.74 7988
3018.25 8337
3018.77 8351
3019.29 8519
3019.81 8553
3020.33 8169
3020.84 8234
3021.36 8310
3021.88 8235
3022.40 8193
3022.92 8015
3023.44 7707
3023.95 7639
3024.47 7759
3024.99 7499
3025.51 7549
3026.03 7553
3026.55 7545
3027.07 7344
3027.58 7216
3028.10 7289
3028.62 7487
3029.14 7255
3029.66 7044
3030.18 7139
3030.70 7207
3031.22 7429
3031.74 7527
3032.26 7320
3032.77 7475
3033.29 7637
3033.81 7686
3034.33 7719
3034.85 7627
3035.37 7901
3035.89 7815
3036.41 7690
3036.93 7621
3037.45 7395
3037.97 7060
3038.49 7155
3039.01 6935
3039.53 6858
3040.05 7008
3040.57 6777
3041.09 6745
3041.61 6673
3042.13 6502
3042.65 6682
3043.17 6686
3043.69 6865
3044.21 6724
3044.73 6761
3045.25 6733
3045.77 6767
3046.29 6759
3046.81 6860
3047.33 6859
3047.85 6949
3048.37 6790
3048.89 6788
3049.41 6763
3049.93 6795
3050.45 6503
3050.98 6573
3051.50 6674
3052.02 6933
3052.54 6611
3053.06 6392
3053.58 6449
3054.10 6773
3054.62 6596
3055.14 6554
3055.66 6551
3056.19 6584
3056.71 6603
3057.23 6678
3057.75 6877
3058.27 6965
3058.79 6689
3059.31 6579
3059.84 6401
3060.36 6475
3060.88 6605
3061.40 6633
3061.92 6697
3062.44 6485
3062.97 6592
3063.49 6655
3064.01 6621
3064.53 6762
3065.05 6784
3065.58 6831
3066.10 6811
3066.62 7150
3067.14 7097
3067.66 7107
3068.19 7156
3068.71 7120
3069.23 7024
3069.75 7195
3070.28 7193
3070.80 6908
3071.32 6821
3071.84 6689
3072.37 6892
3072.89 6831
3073.41 6608
3073.93 6623
3074.46 6819
3074.98 6874
3075.50 6687
3076.03 6910
3076.55 6872
3077.07 7195
3077.59 6847
3078.12 6959
3078.64 7300
3079.16 7173
3079.69 7636
3080.21 7605
3080.73 7741
3081.26 7835
3081.78 7696
3082.30 7597
3082.83 7888
3083.35 7847
3083.87 7813
3084.40 7754
3084.92 7619
3085.45 7631
3085.97 7737
3086.49 7649
3087.02 7659
3087.54 7700
3088.06 7830
3088.59 7715
3089.11 7819
3089.64 7728
3090.16 7445
3090.68 7475
3091.21 7234
3091.73 7210
3092.26 7208
3092.78 7100
3093.31 6931
3093.83 6947
3094.36 7181
3094.88 7218
3095.40 7062
3095.93 7028
3096.45 7188
3096.98 7149
3097.50 6975
3098.03 7109
3098.55 7133
3099.08 7058
3099.60 7298
3100.13 7643
3100.65 8063
3101.18 8195
3101.70 8718
3102.23 9088
3102.75 9191
3103.28 9888
3103.80 10246
3104.33 10238
3104.85 10314
3105.38 10220
3105.90 10292
3106.43 9976
3106.96 9429
3107.48 8994
3108.01 8477
3108.53 8156
3109.06 7785
3109.58 7494
3110.11 7359
3110.64 7091
3111.16 7191
3111.69 6954
3112.21 6987
3112.74 7065
3113.27 6860
3113.79 7134
3114.32 7155
3114.84 7070
3115.37 7076
3115.90 6813
3116.42 6713
3116.95 6611
3117.48 6768
3118.00 6718
3118.53 6452
3119.06 6533
3119.58 6292
3120.11 6212
3120.64 6585
3121.16 6673
3121.69 6657
3122.22 6601
3122.74 6482
3123.27 6479
3123.80 6662
3124.32 6577
3124.85 6811
3125.38 7043
3125.90 6819
3126.43 6974
3126.96 7179
3127.49 7067
3128.01 7060
3128.54 6577
3129.07 6770
3129.60 6744
3130.12 6759
3130.65 6823
3131.18 6581
3131.71 6548
3132.23 6678
3132.76 6549
3133.29 6378
3133.82 6205
3134.35 6439
3134.87 6271
3135.40 6284
3135.93 6579
3136.46 6729
3136.99 6604
3137.51 6353
3138.04 6665
3138.57 6540
3139.10 6756
3139.63 6554
3140.15 6439
3140.68 6433
3141.21 6525
3141.74 6386
3142.27 6476
3142.80 6539
3143.33 6452
3143.85 6526
3144.38 6469
3144.91 6734
3145.44 6924
3145.97 7068
3146.50 7402
3147.03 7561
3147.56 7727
3148.08 7889
3148.61 8308
3149.14 8655
3149.67 8435
3150.20 8672
3150.73 8483
3151.26 8685
3151.79 8583
3152.32 8382
3152.85 8223
3153.38 7782
3153.91 7717
3154.44 7565
3154.97 7321
3155.50 7091
3156.03 6993
3156.56 7206
3157.08 6943
3157.61 6798
3158.14 6799
3158.67 7030
3159.20 7145
3159.73 6986
3160.26 6856
3160.79 7054
3161.32 7158
3161.85 7105
3162.39 7037
3162.92 7038
3163.45 7072
3163.98 7207
3164.51 6797
3165.04 6776
3165.57 7037
3166.10 6993
3166.63 6812
3167.16 6687
3167.69 6743
3168.22 6588
3168.75 6579
3169.28 6766
3169.81 6721
3170.34 6838
3170.87 6866
3171.41 6705
3171.94 6787
3172.47 6586
3173.00 6704
3173.53 6788
3174.06 6734
3174.59 7006
3175.12 7014
3175.65 7215
3176.19 7296
3176.72 7345
3177.25 7422
3177.78 7434
3178.31 7522
3178.84 7525
3179.38 7430
3179.91 7558
3180.44 7309
3180.97 7316
3181.50 7483
3182.03 7028
3182.57 6990
3183.10 6854
3183.63 6980
3184.16 6841
3184.69 6744
3185.23 6491
3185.76 6718
3186.29 6739
3186.82 6631
3187.36 6867
3187.89 6674
3188.42 6626
3188.95 6557
3189.49 6361
3190.02 6631
3190.55 6720
3191.08 6613
3191.62 6322
3192.15 6462
3192.68 6469
3193.21 6635
3193.75 6248
3194.28 6608
3194.81 6584
3195.35 6750
3195.88 6707
3196.41 6771
3196.94 6665
3197.48 6489
3198.01 6662
3198.54 6745
3199.08 6844
3199.61 6914
3200.14 7173
3200.68 7086
3201.21 7029
3201.74 7215
3202.28 7377
3202.81 7381
3203.35 7417
3203.88 7460
3204.41 7606
3204.95 7400
3205.48 7570
3206.01 7264
3206.55 7273
3207.08 7060
3207.62 7133
3208.15 7058
3208.68 6920
3209.22 6937
3209.75 7145
3210.29 7321
3210.82 7423
3211.36 7477
3211.89 7321
3212.42 7648
3212.96 7610
3213.49 7553
3214.03 7706
3214.56 7504
3215.10 7272
3215.63 7365
3216.17 7209
3216.70 7112
3217.24 6941
3217.77 6957
3218.31 6947
3218.84 6903
3219.38 7166
3219.91 7217
3220.45 7060
3220.98 7124
3221.52 7540
3222.05 7677
3222.59 7634
3223.12 7654
3223.66 7915
3224.19 7658
3224.73 7903
3225.26 7989
3225.80 7811
3226.33 7712
3226.87 7663
3227.41 7815
3227.94 7632
3228.48 7674
3229.01 7594
3229.55 7480
3230.08 7688
3230.62 7394
3231.16 7533
3231.69 7299
3232.23 6965
3232.76 6923
3233.30 7155
3233.84 7157
3234.37 6970
3234.91 7002
3235.45 7059
3235.98 6767
3236.52 7158
3237.05 7102
3237.59 7141
3238.13 7202
3238.66 7521
3239.20 7635
3239.74 7687
3240.27 8293
3240.81 8448
3241.35 8085
3241.88 8092
3242.42 7972
3242.96 7906
3243.50 7618
3244.03 7310
3244.57 7404
3245.11 6996
3245.64 6975
3246.18 6730
3246.72 6809
3247.26 6679
3247.79 6570
3248.33 6631
3248.87 6795
3249.40 6871
3249.94 6713
3250.48 6807
3251.02 6840
3251.56 7015
3252.09 6733
3252.63 6954
3253.17 7011
3253.71 6952
3254.24 7192
3254.78 7320
3255.32 7591
3255.86 7498
3256.40 7451
3256.93 7693
3257.47 7917
3258.01 7625
3258.55 7827
3259.09 8066
3259.63 8292
3260.16 8481
3260.70 8563
3261.24 8518
3261.78 8525
3262.32 8305
3262.86 8623
3263.39 8855
3263.93 8787
3264.47 8825
3265.01 8974
3265.55 8635
3266.09 9144
3266.63 9707
3267.17 9650
3267.71 9572
3268.24 9345
3268.78 9544
3269.32 9128
3269.86 9122
3270.40 8875
3270.94 8441
3271.48 8234
3272.02 7928
3272.56 7869
3273.10 7782
3273.64 7599
3274.18 7439
3274.72 7560
3275.26 7608
3275.80 7665
3276.34 7480
3276.87 7697
3277.41 7716
3277.95 7776
3278.49 7641
3279.03 7704
3279.57 7799
3280.11 7665
3280.65 7859
3281.19 7754
3281.73 7681
3282.27 7739
3282.81 7884
3283.36 7918
3283.90 8032
3284.44 8036
3284.98 7944
3285.52 7757
3286.06 7798
3286.60 7929
3287.14 8082
3287.68 8240
3288.22 8177
3288.76 8170
3289.30 8178
3289.84 8169
3290.38 8245
3290.92 8040
3291.46 8046
3292.01 8372
3292.55 8119
3293.09 8335
3293.63 8587
3294.17 8580
3294.71 8697
3295.25 8739
3295.79 9217
3296.34 9176
3296.88 9024
3297.42 9150
3297.96 9027
3298.50 8715
3299.04 8744
3299.58 8326
3300.13 8208
3300.67 8055
3301.21 8416
3301.75 7925
3302.29 7810
3302.83 7768
3303.38 7716
3303.92 7577
3304.46 7713
3305.00 7755
3305.54 7536
3306.09 7569
3306.63 7379
3307.17 7590
3307.71 7347
3308.26 7503
3308.80 7345
3309.34 7414
3309.88 7106
3310.43 7274
3310.97 7326
3311.51 7085
3312.05 7441
3312.60 7681
3313.14 7410
3313.68 7622
3314.22 7831
3314.77 7991
3315.31 8106
3315.85 8146
3316.40 8036
3316.94 8342
3317.48 8367
3318.03 8456
3318.57 8191
3319.11 7912
3319.65 7974
3320.20 7830
3320.74 7905
3321.28 7833
3321.83 7672
3322.37 7734
3322.92 7673
3323.46 7718
3324.00 7872
3324.55 7859
3325.09 7601
3325.63 7762
3326.18 7631
3326.72 7570
3327.27 7633
3327.81 7328
3328.35 7419
3328.90 7643
3329.44 7283
3329.99 7068
3330.53 6987
3331.07 7294
3331.62 7319
3332.16 7021
3332.71 6951
3333.25 7255
3333.80 7185
3334.34 7205
3334.88 7250
3335.43 7114
3335.97 7223
3336.52 7191
3337.06 7266
3337.61 7383
3338.15 7224
3338.70 7144
3339.24 7376
3339.79 7248
3340.33 7549
3340.88 7380
3341.42 7155
3341.97 7386
3342.51 7377
3343.06 7147
3343.60 7086
3344.15 7654
3344.69 7649
3345.24 7382
3345.78 7481
3346.33 7352
3346.87 7307
3347.42 7190
3347.97 7073
3348.51 7162
3349.06 7432
3349.60 6942
3350.15 6969
3350.69 7159
3351.24 7122
3351.79 7146
3352.33 7258
3352.88 7231
3353.42 7432
3353.97 7496
3354.52 7208
3355.06 7111
3355.61 7180
3356.15 7085
3356.70 6980
3357.25 7344
3357.79 7309
3358.34 7214
3358.89 7366
3359.43 7061
3359.98 7160
3360.53 6981
3361.07 6915
3361.62 6576
3362.17 6747
3362.71 6652
3363.26 6672
3363.81 6563
3364.35 6646
3364.90 6854
3365.45 6854
3365.99 6844
3366.54 6872
3367.09 6693
3367.64 6604
3368.18 6615
3368.73 6711
3369.28 6834
3369.82 6894
3370.37 6777
3370.92 6780
3371.47 6791
3372.01 6585
3372.56 6459
3373.11 6454
3373.66 6439
3374.21 6409
3374.75 6505
3375.30 6259
3375.85 6026
3376.40 6055
3376.94 6137
3377.49 6116
3378.04 6362
3378.59 6032
3379.14 6361
3379.68 6442
3380.23 6219
3380.78 6219
3381.33 6398
3381.88 6262
3382.43 6062
3382.97 5964
3383.52 6142
3384.07 6127
3384.62 6025
3385.17 6129
3385.72 6234
3386.27 6281
3386.81 6144
3387.36 6360
3387.91 6485
3388.46 6408
3389.01 6384
3389.56 6460
3390.11 6529
3390.66 6578
3391.21 6583
3391.76 6566
3392.30 6535
3392.85 6485
3393.40 6511
3393.95 6501
3394.50 6610
3395.05 6665
3395.60 6492
3396.15 6007
3396.70 6221
3397.25 6081
3397.80 6064
3398.35 5969
3398.90 5909
3399.45 6184
3400.00 6301
3400.55 6052
3401.10 5947
3401.65 5956
3402.20 5858
3402.75 5923
3403.30 6185
3403.85 6171
3404.40 6322
3404.95 6087
3405.50 6204
3406.05 6193
3406.60 6088
3407.15 6355
3407.70 6314
3408.25 6182
3408.80 6060
3409.35 6130
3409.90 5945
3410.45 5904
3411.00 5880
3411.55 5683
3412.10 5912
3412.66 6230
3413.21 6096
3413.76 5856
3414.31 5831
3414.86 6016
3415.41 5988
3415.96 5827
3416.51 5961
3417.06 6029
3417.61 6253
3418.17 6363
3418.72 6204
3419.27 6211
3419.82 6242
3420.37 6123
3420.92 6007
3421.47 6025
3422.03 6127
3422.58 5985
3423.13 5925
3423.68 6040
3424.23 5870
3424.78 6209
3425.34 6211
3425.89 6037
3426.44 5911
3426.99 6284
3427.54 6130
3428.10 5914
3428.65 5826
3429.20 6063
3429.75 6323
3430.31 6052
3430.86 6135
3431.41 6112
3431.96 6222
3432.51 6233
3433.07 6054
3433.62 6179
3434.17 6056
3434.72 5893
3435.28 6239
3435.83 6162
3436.38 6117
3436.94 6159
3437.49 6169
3438.04 5983
3438.59 6064
3439.15 6100
3439.70 6350
3440.25 6139
3440.81 6205
3441.36 6406
3441.91 6151
3442.47 6095
3443.02 6258
3443.57 6070
3444.13 6178
3444.68 5969
3445.23 5837
3445.79 5800
3446.34 6174
3446.89 5963
3447.45 6053
3448.00 6146
3448.55 6107
3449.11 6193
3449.66 6259
3450.22 5990
3450.77 6064
3451.32 6295
3451.88 6006
3452.43 6065
3452.99 6059
3453.54 6006
3454.09 6105
3454.65 5986
3455.20 5857
3455.76 5927
3456.31 5973
3456.87 6135
3457.42 6161
3457.97 6058
3458.53 6329
3459.08 6384
3459.64 6122
3460.19 6263
3460.75 6537
3461.30 6559
3461.86 6656
3462.41 6402
3462.97 6301
3463.52 6372
3464.08 6602
3464.63 6492
3465.19 6600
3465.74 6477
3466.30 6457
3466.85 6492
3467.41 6593
3467.96 6717
3468.52 6501
3469.07 6365
3469.63 6135
3470.18 6384
3470.74 6394
3471.30 6399
3471.85 6478
3472.41 6541
3472.96 6451
3473.52 6337
3474.07 6562
3474.63 6553
3475.19 6613
3475.74 6243
3476.30 6319
3476.85 6401
3477.41 6362
3477.97 6451
3478.52 6292
3479.08 6465
3479.63 6588
3480.19 6597
3480.75 6762
3481.30 6904
3481.86 6855
3482.42 6708
3482.97 6754
3483.53 6583
3484.08 6604
3484.64 6918
3485.20 6968
3485.75 6892
3486.31 7146
3486.87 7236
3487.43 7367
3487.98 7517
3488.54 7567
3489.10 7849
3489.65 8303
3490.21 8635
3490.77 9005
3491.32 9223
3491.88 9329
3492.44 9239
3493.00 9243
3493.55 9165
3494.11 9152
3494.67 9128
3495.23 9111
3495.78 8948
3496.34 8758
3496.90 8633
3497.46 8908
3498.01 8969
3498.57 9115
3499.13 9355
3499.69 10097
3500.24 10916
3500.80 11875
3501.36 13290
3501.92 14881
3502.48 16978
3503.03 19147
3503.59 21660
3504.15 23547
3504.71 25788
3505.27 28193
3505.83 30138
3506.38 31734
3506.94 32362
3507.50 32527
3508.06 32076
3508.62 30451
3509.18 27387
3509.74 25217
3510.29 22010
3510.85 19225
3511.41 16465
3511.97 13994
3512.53 12411
3513.09 10976
3513.65 9633
3514.21 8963
3514.76 8004
3515.32 7852
3515.88 7798
3516.44 7514
3517.00 7437
3517.56 7085
3518.12 6878
3518.68 6935
3519.24 6778
3519.80 6891
3520.36 6900
3520.92 6900
3521.48 6835
3522.04 6796
3522.60 6603
3523.16 6656
3523.71 6892
3524.27 6663
3524.83 6991
3525.39 7053
3525.95 7005
3526.51 6795
3527.07 6919
3527.63 6944
3528.19 6869
3528.75 6915
3529.31 6779
3529.87 6848
3530.44 6737
3531.00 6883
3531.56 6919
3532.12 6976
3532.68 6980
3533.24 7000
3533.80 7144
3534.36 7410
3534.92 7402
3535.48 7700
3536.04 7519
3536.60 7741
3537.16 7860
3537.72 7807
3538.28 7673
3538.84 7741
3539.41 7546
3539.97 7630
3540.53 7572
3541.09 7369
3541.65 7780
3542.21 7692
3542.77 7849
3543.33 7587
3543.89 7712
3544.46 7845
3545.02 7742
3545.58 7839
3546.14 7787
3546.70 7502
3547.26 7615
3547.83 7708
3548.39 7181
3548.95 6918
3549.51 7016
3550.07 6905
3550.63 7130
3551.20 6870
3551.76 6914
3552.32 6714
3552.88 6543
3553.44 6559
3554.01 6590
3554.57 6624
3555.13 6762
3555.69 6730
3556.26 6813
3556.82 6699
3557.38 6568
3557.94 6548
3558.50 6583
3559.07 6641
3559.63 6925
3560.19 6855
3560.76 6993
3561.32 7029
3561.88 7125
3562.44 7278
3563.01 7355
3563.57 7352
3564.13 7378
3564.70 7495
3565.26 7401
3565.82 7117
3566.38 7129
3566.95 6766
3567.51 6705
3568.07 6436
3568.64 6429
3569.20 6339
3569.76 5958
3570.33 6263
3570.89 6131
3571.45 6222
3572.02 6356
3572.58 6411
3573.15 6268
3573.71 6108
3574.27 6209
3574.84 6382
3575.40 6536
3575.96 6460
3576.53 6615
3577.09 6727
3577.66 6521
3578.22 6613
3578.78 6484
3579.35 6603
3579.91 6626
3580.48 6485
3581.04 6414
3581.61 6395
3582.17 6602
3582.73 6724
3583.30 6510
3583.86 6619
3584.43 6702
3584.99 6541
3585.56 6662
3586.12 6490
3586.69 6387
3587.25 6380
3587.82 6427
3588.38 6249
3588.95 6202
3589.51 6299
3590.08 6457
3590.64 6232
3591.21 6271
3591.77 6050
3592.34 6158
3592.90 6193
3593.47 6257
3594.03 6274
3594.60 6031
3595.16 6119
3595.73 6226
3596.29 6429
3596.86 6279
3597.42 6449
3597.99 6699
3598.56 6530
3599.12 6738
3599.69 6620
3600.25 6546
3600.82 6662
3601.38 6654
3601.95 6455
3602.52 6449
3603.08 6312
3603.65 6495
3604.21 6300
3604.78 6177
3605.35 6008
3605.91 6206
3606.48 6186
3607.05 6192
3607.61 5985
3608.18 6127
3608.74 5906
3609.31 5927
3609.88 5992
3610.44 5837
3611.01 5833
3611.58 5843
3612.14 5713
3612.71 5882
3613.28 6223
3613.84 6537
3614.41 6926
3614.98 6952
3615.55 7504
3616.11 7956
3616.68 8539
3617.25 9024
3617.81 9700
3618.38 9870
3618.95 10521
3619.52 10900
3620.08 11135
3620.65 11102
3621.22 10696
3621.79 10516
3622.35 9803
3622.92 9345
3623.49 8695
3624.06 7951
3624.62 7730
3625.19 7146
3625.76 6624
3626.33 6416
3626.89 6263
3627.46 5978
3628.03 6050
3628.60 5958
3629.17 5917
3629.73 6167
3630.30 6082
3630.87 6580
3631.44 6739
3632.01 6984
3632.58 6806
3633.14 7086
3633.71 7029
3634.28 7180
3634.85 7415
3635.42 7667
3635.99 7498
3636.56 7323
3637.12 7320
3637.69 6884
3638.26 6836
3638.83 6703
3639.40 6782
3639.97 6493
3640.54 6335
3641.11 6242
3641.67 6253
3642.24 6405
3642.81 6409
3643.38 6180
3643.95 6389
3644.52 6124
3645.09 6329
3645.66 6485
3646.23 6330
3646.80 6208
3647.37 6313
3647.94 6517
3648.51 6481
3649.08 6667
3649.65 6612
3650.22 6381
3650.79 6292
3651.36 6565
3651.93 6584
3652.50 6485
3653.06 6390
3653.63 6582
3654.20 6439
3654.77 6377
3655.35 6441
3655.92 6550
3656.49 6545
3657.06 6405
3657.63 6427
3658.20 6293
3658.77 6343
3659.34 6514
3659.91 6609
3660.48 6733
3661.05 6667
3661.62 6437
3662.19 6353
3662.76 6031
3663.33 5973
3663.90 6003
3664.47 6186
3665.04 6073
3665.61 5962
3666.19 5981
3666.76 5898
3667.33 5787
3667.90 5656
3668.47 5722
3669.04 5680
3669.61 5559
3670.18 5561
3670.75 5529
3671.33 5456
3671.90 5599
3672.47 5861
3673.04 5803
3673.61 5954
3674.18 6013
3674.76 6044
3675.33 6153
3675.90 6157
3676.47 6022
3677.04 6141
3677.61 6151
3678.19 6129
3678.76 6130
3679.33 5896
3679.90 6137
3680.47 5867
3681.05 5654
3681.62 5422
3682.19 5349
3682.76 5404
3683.33 5357
3683.91 5540
3684.48 5585
3685.05 5405
3685.62 5797
3686.20 5686
3686.77 5794
3687.34 5823
3687.91 5864
3688.49 5942
3689.06 6104
3689.63 6195
3690.21 6332
3690.78 6280
3691.35 6358
3691.92 6139
3692.50 6214
3693.07 6180
3693.64 6317
3694.22 6207
3694.79 6091
3695.36 5953
3695.94 5856
3696.51 5843
3697.08 5684
3697.66 5437
3698.23 5520
3698.80 5543
3699.38 5672
3699.95 5542
3700.52 5453
3701.10 5569
3701.67 5686
3702.24 5763
3702.82 5605
3703.39 5652
3703.97 5855
3704.54 5826
3705.11 5654
3705.69 5648
3706.26 5865
3706.84 5702
3707.41 5976
3707.98 5779
3708.56 5796
3709.13 5667
3709.71 5809
3710.28 5814
3710.86 5741
3711.43 5845
3712.01 5819
3712.58 5658
3713.15 5639
3713.73 5617
3714.30 5635
3714.88 5664
3715.45 5970
3716.03 5801
3716.60 5557
3717.18 5419
3717.75 5635
3718.33 5616
3718.90 5392
3719.48 5376
3720.05 5526
3720.63 5459
3721.20 5670
3721.78 5554
3722.35 5562
3722.93 5218
3723.51 5497
3724.08 5386
3724.66 5332
3725.23 5510
3725.81 5416
3726.38 5396
3726.96 5549
3727.53 5615
3728.11 5475
3728.69 5797
3729.26 6043
3729.84 6322
3730.41 6556
3730.99 6413
3731.57 6673
3732.14 6591
3732.72 6524
3733.29 6662
3733.87 6825
3734.45 6855
3735.02 6764
3735.60 6755
3736.18 6548
3736.75 6508
3737.33 6299
3737.90 5994
3738.48 6081
3739.06 5890
3739.63 5938
3740.21 5888
3740.79 5949
3741.36 5896
3741.94 5430
3742.52 5595
3743.10 5961
3743.67 5819
3744.25 5688
3744.83 5616
3745.40 5536
3745.98 5659
3746.56 5754
3747.13 5651
3747.71 5727
3748.29 5850
3748.87 5926
3749.44 5779
3750.02 5760
3750.60 5621
3751.18 5602
3751.75 5765
3752.33 5662
3752.91 5476
3753.49 5597
3754.06 5740
3754.64 5557
3755.22 5582
3755.80 5610
3756.38 5642
3756.95 5399
3757.53 5399
3758.11 5407
3758.69 5380
3759.27 5501
3759.84 5683
3760.42 5633
3761.00 5442
3761.58 5581
3762.16 5662
3762.74 5610
3763.32 5733
3763.89 5677
3764.47 5662
3765.05 5771
3765.63 5650
3766.21 5417
3766.79 5604
3767.37 5688
3767.94 5413
3768.52 5329
3769.10 5415
3769.68 5347
3770.26 5471
3770.84 5461
3771.42 5472
3772.00 5581
3772.58 5470
3773.16 5427
3773.74 5438
3774.31 5347
3774.89 5417
3775.47 5443
3776.05 5428
3776.63 5298
3777.21 5357
3777.79 5540
3778.37 5481
3778.95 5463
3779.53 5443
3780.11 5349
3780.69 5384
3781.27 5110
3781.85 4880
3782.43 5189
3783.01 5204
3783.59 5153
3784.17 5154
3784.75 5182
3785.33 5287
3785.91 5475
3786.49 5196
3787.07 5313
3787.65 5376
3788.23 5299
3788.81 5378
3789.39 5275
3789.97 5221
3790.55 5384
3791.13 5432
3791.71 5504
3792.30 5615
3792.88 5507
3793.46 5564
3794.04 5723
3794.62 5815
3795.20 5559
3795.78 5689
3796.36 6029
3796.94 5967
3797.52 6097
3798.10 5814
3798.69 5717
3799.27 6062
3799.85 6062
3800.43 6017
3801.01 6211
3801.59 6432
3802.17 6404
3802.76 6640
3803.34 6432
3803.92 6638
3804.50 6822
3805.08 7017
3805.66 6888
3806.25 7135
3806.83 6726
3807.41 6501
3807.99 6859
3808.57 6745
3809.16 6702
3809.74 6903
3810.32 6930
3810.90 6726
3811.48 6613
3812.07 6858
3812.65 6905
3813.23 6973
3813.81 7055
3814.39 6919
3814.98 7083
3815.56 7102
3816.14 7021
3816.72 7386
3817.31 7194
3817.89 6830
3818.47 7001
3819.06 6996
3819.64 6531
3820.22 6182
3820.80 5870
3821.39 5846
3821.97 5575
3822.55 5440
3823.14 5303
3823.72 5334
3824.30 5411
3824.89 5347
3825.47 5072
3826.05 5179
3826.64 5437
3827.22 5469
3827.80 5296
3828.39 5300
3828.97 5282
3829.55 5234
3830.14 5221
3830.72 5203
3831.30 5428
3831.89 5234
3832.47 5346
3833.05 5296
3833.64 5028
3834.22 5045
3834.81 5285
3835.39 5483
3835.97 5344
3836.56 5271
3837.14 5251
3837.73 5074
3838.31 5221
3838.90 5238
3839.48 5434
3840.06 5088
3840.65 5079
3841.23 5202
3841.82 4934
3842.40 4915
3842.99 4925
3843.57 5013
3844.16 5062
3844.74 4983
3845.33 5182
3845.91 5173
3846.50 5178
3847.08 5169
3847.66 5207
3848.25 5371
3848.83 5273
3849.42 5352
3850.00 5374
3850.59 5249
3851.18 5418
3851.76 5489
3852.35 5424
3852.93 5486
3853.52 5395
3854.10 5653
3854.69 5714
3855.27 5551
3855.86 5700
3856.44 5374
3857.03 5577
3857.62 5645
3858.20 5685
3858.79 5811
3859.37 5945
3859.96 6031
3860.54 6171
3861.13 6191
3861.72 6234
3862.30 6705
3862.89 6723
3863.47 7001
3864.06 6953
3864.65 6963
3865.23 6824
3865.82 6623
3866.41 6565
3866.99 6303
3867.58 6340
3868.17 6133
3868.75 5764
3869.34 5770
3869.93 5746
3870.51 5498
3871.10 5576
3871.69 5454
3872.27 5692
3872.86 5474
3873.45 5225
3874.03 5315
3874.62 5587
3875.21 5967
3875.79 6101
3876.38 6229
3876.97 6251
3877.56 6219
3878.14 6306
3878.73 6081
3879.32 6208
3879.90 6038
3880.49 5982
3881.08 5900
3881.67 5755
3882.25 5545
3882.84 5564
3883.43 5484
3884.02 5297
3884.61 5205
3885.19 5242
3885.78 5203
3886.37 5352
3886.96 4874
3887.54 4907
3888.13 5050
3888.72 5224
3889.31 5231
3889.90 5230
3890.48 5197
3891.07 5182
3891.66 4987
3892.25 5306
3892.84 5526
3893.43 5459
3894.01 5402
3894.60 5486
3895.19 5764
3895.78 5809
3896.37 5573
3896.96 5523
3897.55 5602
3898.14 5650
3898.72 5586
3899.31 5400
3899.90 5483
3900.49 5375
3901.08 5365
3901.67 5401
3902.26 5333
3902.85 5218
3903.44 5350
3904.03 5336
3904.61 5278
3905.20 5307
3905.79 5310
3906.38 5180
3906.97 5128
3907.56 5316
3908.15 5066
3908.74 4976
3909.33 5001
3909.92 4949
3910.51 4899
3911.10 4718
3911.69 4724
3912.28 4743
3912.87 4649
3913.46 4680
3914.05 4724
3914.64 4704
3915.23 4770
3915.82 4448
3916.41 4608
3917.00 4618
3917.59 4973
3918.18 5030
3918.77 4870
3919.36 4858
3919.95 5084
3920.54 5158
3921.13 5078
3921.72 5095
3922.31 5102
3922.90 5094
3923.49 5002
3924.08 4897
3924.68 4898
3925.27 4948
3925.86 5056
3926.45 4680
3927.04 4810
3927.63 4770
3928.22 4594
3928.81 4711
3929.40 4723
3929.99 4577
3930.59 4646
3931.18 4594
3931.77 4607
3932.36 4606
3932.95 4746
3933.54 4570
3934.13 4641
3934.73 4529
3935.32 4641
3935.91 4594
3936.50 4599
3937.09 4758
3937.68 4777
3938.28 4854
3938.87 4642
3939.46 4552
3940.05 4556
3940.64 4774
3941.23 4822
3941.83 4787
3942.42 5033
3943.01 5040
3943.60 4856
3944.20 5006
3944.79 4756
3945.38 4975
3945.97 4970
3946.56 4873
3947.16 4904
3947.75 4931
3948.34 4898
3948.94 4830
3949.53 4936
3950.12 4799
3950.71 5064
3951.31 4890
3951.90 4826
3952.49 4771
3953.08 4802
3953.68 4938
3954.27 4966
3954.86 4926
3955.46 4987
3956.05 5127
3956.64 5133
3957.24 5097
3957.83 5160
3958.42 5253
3959.02 5253
3959.61 5273
3960.20 5230
3960.80 5128
3961.39 5116
3961.98 5426
3962.58 5422
3963.17 5280
3963.76 5152
3964.36 5002
3964.95 4855
3965.55 4916
3966.14 4820
3966.73 4859
3967.33 4689
3967.92 4886
3968.52 4964
3969.11 5060
3969.70 4721
3970.30 4649
3970.89 4615
3971.49 4663
3972.08 4622
3972.68 4654
3973.27 4488
3973.86 4609
3974.46 4576
3975.05 4640
3975.65 4737
3976.24 4823
3976.84 4765
3977.43 4763
3978.03 4527
3978.62 4581
3979.22 4828
3979.81 4868
3980.41 5081
3981.00 4895
3981.60 4881
3982.19 4929
3982.79 5019
3983.38 4967
3983.98 4876
3984.57 4944
3985.17 5094
3985.76 5087
3986.36 5014
3986.95 4987
3987.55 4915
3988.14 4942
3988.74 4943
3989.34 4958
3989.93 5089
3990.53 4946
3991.12 5337
3991.72 5208
3992.31 5233
3992.91 5094
3993.51 5374
3994.10 5433
3994.70 5584
3995.29 5644
3995.89 5660
3996.49 5759
3997.08 5847
3997.68 5893
3998.28 5759
3998.87 5741
3999.47 5652
4000.06 5516
4000.66 5398
4001.26 5379
4001.85 5350
4002.45 5272
4003.05 5231
4003.64 5231
4004.24 5202
4004.84 5207
4005.43 5204
4006.03 5247
4006.63 5153
4007.22 5552
4007.82 5558
4008.42 5185
4009.02 5445
4009.61 5672
4010.21 5658
4010.81 5283
4011.40 5193
4012.00 5311
4012.60 5323
4013.20 5282
4013.79 5447
4014.39 5451
4014.99 5465
4015.59 5321
4016.18 5203
4016.78 5102
4017.38 5252
4017.98 5285
4018.58 5200
4019.17 5330
4019.77 5202
4020.37 5194
4020.97 5305
4021.56 5300
4022.16 5070
4022.76 5051
4023.36 5234
4023.96 5283
4024.56 5328
4025.15 5436
4025.75 5483
4026.35 5645
4026.95 5957
4027.55 6152
4028.15 6230
4028.74 6250
4029.34 6227
4029.94 6510
4030.54 6445
4031.14 6526
4031.74 6609
4032.34 6274
4032.94 6333
4033.53 6091
4034.13 5929
4034.73 5684
4035.33 5574
4035.93 5590
4036.53 5278
4037.13 5178
4037.73 5121
4038.33 4888
4038.93 5000
4039.53 5035
4040.13 5005
4040.72 5174
4041.32 4862
4041.92 4934
4042.52 5050
4043.12 5017
4043.72 4886
4044.32 5060
4044.92 5042
4045.52 5080
4046.12 5222
4046.72 5211
4047.32 5217
4047.92 5375
4048.52 5295
4049.12 5453
4049.72 5508
4050.32 5753
4050.92 5663
4051.52 5594
4052.12 5684
4052.72 5666
4053.32 5659
4053.92 5632
4054.52 5652
4055.13 5604
4055.73 5575
4056.33 5465
4056.93 5367
4057.53 5429
4058.13 5148
4058.73 5152
4059.33 5041
4059.93 5042
4060.53 4902
4061.13 4975
4061.73 4952
4062.33 4903
4062.94 5057
4063.54 4982
4064.14 5122
4064.74 4997
4065.34 4794
4065.94 4847
4066.54 5036
4067.14 5110
4067.75 5027
4068.35 4889
4068.95 4643
4069.55 4781
4070.15 4811
4070.75 4848
4071.36 4599
4071.96 4554
4072.56 4846
4073.16 4828
4073.76 4715
4074.36 4783
4074.97 4747
4075.57 4666
4076.17 4572
4076.77 4681
4077.38 5003
4077.98 4946
4078.58 4587
4079.18 4801
4079.78 4750
4080.39 4796
4080.99 4780
4081.59 4754
4082.19 4509
4082.80 4686
4083.40 4810
4084.00 5053
4084.60 4909
4085.21 4573
4085.81 4747
4086.41 4780
4087.02 4656
4087.62 4656
4088.22 4719
4088.82 4962
4089.43 4848
4090.03 4566
4090.63 4488
4091.24 4641
4091.84 4467
4092.44 4467
4093.05 4642
4093.65 4597
4094.25 4681
4094.86 4710
4095.46 4825
4096.06 4810
4096.67 4731
4097.27 4760
4097.88 4603
4098.48 4667
4099.08 4535
4099.69 4642
4100.29 4724
4100.89 4795
4101.50 4724
4102.10 4932
4102.71 4944
4103.31 4932
4103.91 4884
4104.52 4928
4105.12 4949
4105.73 5041
4106.33 5068
4106.94 4989
4107.54 4831
4108.14 4965
4108.75 5017
4109.35 4909
4109.96 4834
4110.56 4835
4111.17 4959
4111.77 4799
4112.38 4794
4112.98 4713
4113.59 4723
4114.19 4619
4114.80 4789
4115.40 4694
4116.01 4705
4116.61 4791
4117.22 4902
4117.82 4975
4118.43 4841
4119.03 4926
4119.64 5161
4120.24 5110
4120.85 5258
4121.45 5246
4122.06 5207
4122.66 5031
4123.27 4998
4123.88 5019
4124.48 4916
4125.09 4939
4125.69 5008
4126.30 5131
4126.90 5032
4127.51 4904
4128.12 4757
4128.72 4739
4129.33 4733
4129.93 4776
4130.54 4859
4131.15 4775
4131.75 5070
4132.36 5098
4132.96 4984
4133.57 4987
4134.18 5079
4134.78 5231
4135.39 5234
4136.00 5332
4136.60 5502
4137.21 5603
4137.82 5833
4138.42 5727
4139.03 5705
4139.64 5829
4140.24 5989
4140.85 5959
4141.46 5977
4142.06 5987
4142.67 6189
4143.28 6285
4143.89 6320
4144.49 6294
4145.10 6317
4145.71 6179
4146.31 5957
4146.92 5750
4147.53 5645
4148.14 5462
4148.74 5372
4149.35 5244
4149.96 4926
4150.57 4898
4151.17 4974
4151.78 4623
4152.39 4904
4153.00 4667
4153.60 4678
4154.21 4604
4154.82 4835
4155.43 4577
4156.04 4445
4156.64 4721
4157.25 4765
4157.86 4883
4158.47 4835
4159.08 4676
4159.68 4454
4160.29 4722
4160.90 4721
4161.51 4639
4162.12 4772
4162.73 4793
4163.33 4572
4163.94 4695
4164.55 4917
4165.16 5096
4165.77 5220
4166.38 5236
4166.99 5162
4167.60 5246
4168.20 5285
4168.81 5224
4169.42 5285
4170.03 5213
4170.64 5225
4171.25 5199
4171.86 5301
4172.47 5203
4173.08 5171
4173.69 5094
4174.29 5073
4174.90 5190
4175.51 5083
4176.12 5346
4176.73 5303
4177.34 5307
4177.95 5493
4178.56 5583
4179.17 5510
4179.78 5350
4180.39 5468
4181.00 5335
4181.61 5082
4182.22 5217
4182.83 4914
4183.44 4829
4184.05 5089
4184.66 4855
4185.27 4749
4185.88 4671
4186.49 4595
4187.10 4678
4187.71 4632
4188.32 4700
4188.93 4738
4189.54 4727
4190.15 4746
4190.76 4932
4191.37 4714
4191.98 5035
4192.59 5231
4193.20 5350
4193.82 5476
4194.43 5722
4195.04 5869
4195.65 5910
4196.26 5839
4196.87 6111
4197.48 6203
4198.09 5840
4198.70 5761
4199.31 5712
4199.93 5299
4200.54 5379
4201.15 5043
4201.76 5058
4202.37 5025
4202.98 4913
4203.59 4871
4204.20 4759
4204.82 4674
4205.43 4682
4206.04 4639
4206.65 4692
4207.26 4807
4207.87 4623
4208.49 4581
4209.10 4598
4209.71 4468
4210.32 4764
4210.93 4683
4211.55 4758
4212.16 4563
4212.77 4631
4213.38 4561
4213.99 4616
4214.61 4566
4215.22 4680
4215.83 4537
4216.44 4647
4217.06 4676
4217.67 5020
4218.28 5048
4218.89 5283
4219.51 5337
4220.12 5508
4220.73 5663
4221.34 5852
4221.96 5838
4222.57 5804
4223.18 6164
4223.80 5935
4224.41 5746
4225.02 5796
4225.63 5812
4226.25 5892
4226.86 5760
4227.47 5747
4228.09 5681
4228.70 5687
4229.31 5666
4229.93 5634
4230.54 5755
4231.15 6052
4231.77 5795
4232.38 5890
4232.99 6018
4233.61 5898
4234.22 5713
4234.83 6006
4235.45 6140
4236.06 5986
4236.68 5784
4237.29 5964
4237.90 5677
4238.52 5783
4239.13 5391
4239.75 5397
4240.36 5292
4240.97 5074
4241.59 5085
4242.20 5198
4242.82 5214
4243.43 5109
4244.05 5167
4244.66 5092
4245.27 5232
4245.89 5365
4246.50 5449
4247.12 6118
4247.73 6430
4248.35 6458
4248.96 6556
4249.58 6496
4250.19 6622
4250.81 6875
4251.42 6481
4252.04 6519
4252.65 6361
4253.27 6305
4253.88 6234
4254.50 6062
4255.11 5970
4255.73 5920
4256.34 5821
4256.96 5672
4257.57 5476
4258.19 5107
4258.80 5363
4259.42 5231
4260.03 5078
4260.65 5137
4261.27 5110
4261.88 4810
4262.50 4879
4263.11 4867
4263.73 4953
4264.34 4991
4264.96 5081
4265.58 5028
4266.19 4958
4266.81 5080
4267.42 5193
4268.04 4949
4268.66 5018
4269.27 5171
4269.89 5244
4270.51 5150
4271.12 4810
4271.74 4941
4272.35 4824
4272.97 4698
4273.59 4949
4274.20 4988
4274.82 5050
4275.44 5137
4276.05 5261
4276.67 5111
4277.29 5297
4277.90 5223
4278.52 5246
4279.14 5275
4279.76 5304
4280.37 5213
4280.99 5216
4281.61 5062
4282.22 5063
4282.84 4847
4283.46 4695
4284.07 4652
4284.69 4465
4285.31 4566
4285.93 4752
4286.54 4605
4287.16 4518
4287.78 4585
4288.40 4462
4289.01 4392
4289.63 4560
4290.25 4447
4290.87 4578
4291.49 4753
4292.10 4707
4292.72 4761
4293.34 4650
4293.96 4457
4294.58 4478
4295.19 4611
4295.81 4708
4296.43 4581
4297.05 4598
4297.67 4643
4298.28 4319
4298.90 4434
4299.52 4691
4300.14 4519
4300.76 4880
4301.38 4537
4301.99 4457
4302.61 4537
4303.23 4427
4303.85 4548
4304.47 4569
4305.09 4588
4305.71 4627
4306.33 4638
4306.94 4601
4307.56 4638
4308.18 4565
4308.80 4479
4309.42 4462
4310.04 4632
4310.66 4300
4311.28 4299
4311.90 4406
4312.52 4174
4313.14 4240
4313.76 4433
4314.38 4344
4314.99 4369
4315.61 4182
4316.23 4138
4316.85 4351
4317.47 4391
4318.09 4517
4318.71 4329
4319.33 4171
4319.95 4427
4320.57 4500
4321.19 4566
4321.81 4345
4322.43 4380
4323.05 4456
4323.67 4388
4324.29 4492
4324.91 4450
4325.53 4421
4326.15 4552
4326.77 4524
4327.39 4562
4328.01 4474
4328.63 4545
4329.26 4628
4329.88 4539
4330.50 4450
4331.12 4430
4331.74 4495
4332.36 4354
4332.98 4369
4333.60 4302
4334.22 4252
4334.84 4416
4335.46 4452
4336.08 4335
4336.70 4323
4337.33 4336
4337.95 4207
4338.57 4294
4339.19 4303
4339.81 4141
4340.43 4262
4341.05 4372
4341.67 4351
4342.30 4549
4342.92 4426
4343.54 4639
4344.16 4758
4344.78 4804
4345.40 4808
4346.03 4804
4346.65 4778
4347.27 4863
4347.89 4915
4348.51 5031
4349.14 4949
4349.76 4889
4350.38 4913
4351.00 4948
4351.62 4739
4352.25 4662
4352.87 4782
4353.49 4390
4354.11 4514
4354.73 4600
4355.36 4403
4355.98 4327
4356.60 4199
4357.22 4474
4357.85 4655
4358.47 4443
4359.09 4608
4359.71 4441
4360.34 4337
4360.96 4202
4361.58 4321
4362.21 4277
4362.83 4157
4363.45 4342
4364.07 4426
4364.70 4222
4365.32 4092
4365.94 4047
4366.57 4217
4367.19 4230
4367.81 4072
4368.44 4163
4369.06 4200
4369.68 4115
4370.31 4233
4370.93 4032
4371.55 3905
4372.18 4057
4372.80 4004
4373.43 4141
4374.05 4060
4374.67 4201
4375.30 4118
4375.92 4263
4376.54 4204
4377.17 4201
4377.79 4196
4378.42 4210
4379.04 4246
4379.66 4257
4380.29 4327
4380.91 4416
4381.54 4414
4382.16 4387
4382.79 4417
4383.41 4510
4384.03 4424
4384.66 4257
4385.28 4214
4385.91 4241
4386.53 4328
4387.16 4234
4387.78 4271
4388.41 4017
4389.03 4030
4389.66 3960
4390.28 4047
4390.91 3976
4391.53 4041
4392.16 4046
4392.78 3935
4393.41 4006
4394.03 3987
4394.66 3869
4395.28 4018
4395.91 3973
4396.53 3884
4397.16 4127
4397.78 4108
4398.41 4005
4399.03 4019
4399.66 4195
4400.29 4103
4400.91 3882
4401.54 3857
4402.16 4162
4402.79 4165
4403.41 4222
4404.04 4218
4404.67 4144
4405.29 4162
4405.92 4276
4406.54 4195
4407.17 4070
4407.80 4021
4408.42 4069
4409.05 4144
4409.67 3993
4410.30 4062
4410.93 3939
4411.55 4000
4412.18 4112
4412.81 4184
4413.43 4171
4414.06 4076
4414.69 3878
4415.31 3915
4415.94 3950
4416.57 3853
4417.19 3998
4417.82 3937
4418.45 4139
4419.07 4218
4419.70 4065
4420.33 4021
4420.95 3989
4421.58 3977
4422.21 4029
4422.84 4016
4423.46 3952
4424.09 3712
4424.72 3943
4425.35 3773
4425.97 3734
4426.60 3573
4427.23 3713
4427.86 3790
4428.48 3577
4429.11 3808
4429.74 3836
4430.37 3997
4430.99 3847
4431.62 3799
4432.25 3870
4432.88 3847
4433.51 3955
4434.13 3994
4434.76 4011
4435.39 4017
4436.02 3919
4436.65 3917
4437.27 3913
4437.90 3993
4438.53 3979
4439.16 4030
4439.79 3715
4440.42 3783
4441.04 3840
4441.67 3981
4442.30 3952
4442.93 3920
4443.56 3961
4444.19 4059
4444.82 3998
4445.44 4069
4446.07 4152
4446.70 4003
4447.33 4179
4447.96 4309
4448.59 4316
4449.22 4535
4449.85 4518
4450.48 4604
4451.11 4583
4451.74 4554
4452.36 4299
4452.99 3951
4453.62 4109
4454.25 4061
4454.88 3952
4455.51 3848
4456.14 3939
4456.77 4027
4457.40 4076
4458.03 3848
4458.66 3991
4459.29 3788
4459.92 3784
4460.55 3838
4461.18 3692
4461.81 3765
4462.44 3839
4463.07 3796
4463.70 3655
4464.33 3638
4464.96 3893
4465.59 3726
4466.22 3662
4466.85 3694
4467.48 3731
4468.11 3668
4468.74 3807
4469.37 3810
4470.00 3841
4470.63 3719
4471.26 3810
4471.89 3737
4472.53 3829
4473.16 3716
4473.79 3786
4474.42 3896
4475.05 3739
4475.68 3644
4476.31 3611
4476.94 3745
4477.57 3769
4478.20 3830
4478.83 3752
4479.47 3650
4480.10 3756
4480.73 3816
4481.36 3764
4481.99 3951
4482.62 3810
4483.25 3728
4483.89 3855
4484.52 3804
4485.15 3869
4485.78 3750
4486.41 3832
4487.04 3894
4487.68 3750
4488.31 3743
4488.94 3668
4489.57 3889
4490.20 3763
4490.84 3662
4491.47 3589
4492.10 3745
4492.73 3728
4493.36 3647
4494.00 3843
4494.63 3912
4495.26 3923
4495.89 3853
4496.53 3937
4497.16 3870
4497.79 3974
4498.42 3971
4499.06 3994
4499.69 4177
4500.32 4003
4500.95 3885
4501.59 4019
4502.22 4175
4502.85 4072
4503.48 4040
4504.12 4124
4504.75 4172
4505.38 4231
4506.02 4157
4506.65 4074
4507.28 3959
4507.92 3931
4508.55 3963
4509.18 3900
4509.82 3961
4510.45 3808
4511.08 3920
4511.72 3918
4512.35 3825
4512.98 3872
4513.62 3839
4514.25 3826
4514.88 3945
4515.52 4005
4516.15 3933
4516.79 4020
4517.42 3853
4518.05 3958
4518.69 3807
4519.32 3832
4519.96 3950
4520.59 3832
4521.22 3793
4521.86 3901
4522.49 4032
4523.13 4120
4523.76 3864
4524.40 3842
4525.03 4090
4525.66 3996
4526.30 4077
4526.93 4492
4527.57 4556
4528.20 4549
4528.84 4736
4529.47 5040
4530.11 5337
4530.74 5505
4531.38 5826
4532.01 6202
4532.65 6397
4533.28 6164
4533.92 6242
4534.55 6513
4535.19 6233
4535.82 6025
4536.46 5731
4537.09 5597
4537.73 5445
4538.36 4890
4539.00 4560
4539.63 4507
4540.27 4347
4540.90 4189
4541.54 4231
4542.18 4145
4542.81 4055
4543.45 4002
4544.08 4043
4544.72 3881
4545.35 3734
4545.99 3906
4546.63 3912
4547.26 3801
4547.90 3849
4548.53 3754
4549.17 3880
4549.81 3863
4550.44 3776
4551.08 3931
4551.72 3616
4552.35 3624
4552.99 3679
4553.62 3771
4554.26 3840
4554.90 3895
4555.53 3859
4556.17 3906
4556.81 3740
4557.44 3727
4558.08 3815
4558.72 3951
4559.35 3930
4559.99 3959
4560.63 4032
4561.26 3938
4561.90 3902
4562.54 3814
4563.18 3790
4563.81 3989
4564.45 3847
4565.09 3927
4565.72 3797
4566.36 3757
4567.00 3632
4567.64 3850
4568.27 3924
4568.91 3909
4569.55 3876
4570.19 3875
4570.82 3894
4571.46 3837
4572.10 3917
4572.74 3969
4573.38 3922
4574.01 3714
4574.65 3682
4575.29 3746
4575.93 3669
4576.56 3632
4577.20 3767
4577.84 3861
4578.48 3647
4579.12 3726
4579.76 3799
4580.39 3929
4581.03 3860
4581.67 3789
4582.31 3743
4582.95 3887
4583.59 3865
4584.22 3803
4584.86 3779
4585.50 3585
4586.14 3719
4586.78 3993
4587.42 3933
4588.06 3865
4588.70 3963
4589.33 3853
4589.97 3786
4590.61 3877
4591.25 3831
4591.89 4003
4592.53 3955
4593.17 4039
4593.81 4006
4594.45 3892
4595.09 3777
4595.73 3980
4596.37 3791
4597.00 3638
4597.64 3578
4598.28 3828
4598.92 3931
4599.56 3882
4600.20 3894
4600.84 4066
4601.48 4062
4602.12 3956
4602.76 4134
4603.40 4282
4604.04 4230
4604.68 4482
4605.32 4429
4605.96 4453
4606.60 4458
4607.24 4466
4607.88 4453
4608.52 4303
4609.16 4234
4609.80 4338
4610.44 4304
4611.08 4222
4611.72 4201
4612.36 4125
4613.01 4156
4613.65 4138
4614.29 4077
4614.93 3847
4615.57 3985
4616.21 3886
4616.85 3802
4617.49 3939
4618.13 3903
4618.77 3839
4619.41 3956
4620.05 3913
4620.70 3840
4621.34 3635
4621.98 3827
4622.62 3645
4623.26 3644
4623.90 3589
4624.54 3611
4625.18 3567
4625.83 3447
4626.47 3390
4627.11 3506
4627.75 3549
4628.39 3748
4629.03 3788
4629.68 3683
4630.32 3705
4630.96 3735
4631.60 3899
4632.24 3812
4632.88 3804
4633.53 3881
4634.17 3777
4634.81 3787
4635.45 3833
4636.10 3910
4636.74 3938
4637.38 4007
4638.02 3951
4638.66 3891
4639.31 3898
4639.95 4040
4640.59 3773
4641.23 3637
4641.88 3748
4642.52 3749
4643.16 3835
4643.80 3894
4644.45 3862
4645.09 3913
4645.73 3913
4646.38 3921
4647.02 3897
4647.66 3744
4648.30 3904
4648.95 3958
4649.59 3904
4650.23 3855
4650.88 3870
4651.52 3976
4652.16 3982
4652.81 3865
4653.45 4023
4654.09 4048
4654.74 3869
4655.38 4054
4656.02 3990
4656.67 4085
4657.31 4009
4657.96 3854
4658.60 4015
4659.24 4067
4659.89 4091
4660.53 4107
4661.17 4146
4661.82 4275
4662.46 4180
4663.11 4340
4663.75 4243
4664.39 4159
4665.04 4169
4665.68 4246
4666.33 4184
4666.97 4021
4667.62 3923
4668.26 3898
4668.90 3937
4669.55 3883
4670.19 3682
4670.84 3734
4671.48 3730
4672.13 3589
4672.77 3649
4673.42 3837
4674.06 3749
4674.71 3737
4675.35 3910
4676.00 3897
4676.64 3934
4677.29 3740
4677.93 3713
4678.58 3738
4679.22 3879
4679.87 4040
4680.51 4117
4681.16 4210
4681.80 4432
4682.45 4521
4683.09 4433
4683.74 4605
4684.38 4562
4685.03 4462
4685.68 4394
4686.32 4381
4686.97 4146
4687.61 4003
4688.26 3806
4688.90 3937
4689.55 3922
4690.20 3752
4690.84 3826
4691.49 3689
4692.13 3712
4692.78 3669
4693.43 3739
4694.07 3631
4694.72 3482
4695.36 3612
4696.01 3739
4696.66 3779
4697.30 3792
4697.95 3798
4698.60 3819
4699.24 3899
4699.89 3960
4700.54 3885
4701.18 3871
4701.83 3922
4702.48 3894
4703.12 3987
4703.77 3868
4704.42 3803
4705.06 3690
4705.71 3730
4706.36 3846
4707.00 3992
4707.65 4010
4708.30 3944
4708.95 4194
4709.59 4236
4710.24 4019
4710.89 4132
4711.54 4185
4712.18 4089
4712.83 4126
4713.48 4144
4714.13 4071
4714.77 3990
4715.42 3837
4716.07 3832
4716.72 3794
4717.36 3736
4718.01 3848
4718.66 3647
4719.31 3887
4719.96 3703
4720.60 3895
4721.25 3862
4721.90 3731
4722.55 3922
4723.20 3793
4723.84 3894
4724.49 3797
4725.14 3666
4725.79 3948
4726.44 3899
4727.09 3806
4727.73 3798
4728.38 3762
4729.03 3842
4729.68 3786
4730.33 3926
4730.98 3731
4731.63 3889
4732.27 3857
4732.92 3989
4733.57 3890
4734.22 3756
4734.87 3661
4735.52 3649
4736.17 3709
4736.82 3921
4737.47 3923
4738.12 3958
4738.77 4023
4739.41 3899
4740.06 3886
4740.71 3999
4741.36 4009
4742.01 4088
4742.66 4064
4743.31 4053
4743.96 4072
4744.61 4176
4745.26 4138
4745.91 4087
4746.56 4172
4747.21 4355
4747.86 4410
4748.51 4452
4749.16 4820
4749.81 5004
4750.46 5560
4751.11 5658
4751.76 6036
4752.41 6263
4753.06 6535
4753.71 6347
4754.36 6540
4755.01 6565
4755.66 6500
4756.31 6293
4756.96 6005
4757.61 5539
4758.26 5284
4758.91 4787
4759.56 4445
4760.22 4174
4760.87 4086
4761.52 3672
4762.17 3687
4762.82 3776
4763.47 3720
4764.12 3703
4764.77 3744
4765.42 3744
4766.07 3706
4766.72 3812
4767.38 3635
4768.03 3615
4768.68 3607
4769.33 3552
4769.98 3502
4770.63 3562
4771.28 3549
4771.94 3561
4772.59 3417
4773.24 3286
4773.89 3395
4774.54 3517
4775.19 3578
4775.85 3613
4776.50 3607
4777.15 3659
4777.80 3605
4778.45 3554
4779.11 3737
4779.76 3848
4780.41 3698
4781.06 3731
4781.71 3830
4782.37 3784
4783.02 3869
4783.67 3802
4784.32 3709
4784.98 3627
4785.63 3587
4786.28 3573
4786.93 3570
4787.59 3622
4788.24 3626
4788.89 3686
4789.54 3623
4790.20 3633
4790.85 3911
4791.50 4017
4792.15 3750
4792.81 3578
4793.46 3703
4794.11 3722
4794.77 3707
4795.42 3762
4796.07 3685
4796.73 3519
4797.38 3400
4798.03 3485
4798.69 3519
4799.34 3555
4799.99 3558
4800.65 3563
4801.30 3656
4801.95 3528
4802.61 3638
4803.26 3576
4803.91 3634
4804.57 3538
4805.22 3476
4805.88 3528
4806.53 3391
4807.18 3430
4807.84 3501
4808.49 3346
4809.15 3465
4809.80 3596
4810.45 3329
4811.11 3507
4811.76 3477
4812.42 3450
4813.07 3425
4813.73 3415
4814.38 3567
4815.03 3616
4815.69 3675
4816.34 3608
4817.00 3904
4817.65 3725
4818.31 3626
4818.96 3715
4819.62 3825
4820.27 3789
4820.93 4050
4821.58 4019
4822.24 4056
4822.89 4259
4823.55 4141
4824.20 4155
4824.86 4307
4825.51 4428
4826.17 4430
4826.82 4411
4827.48 4540
4828.13 4479
4828.79 4447
4829.44 4309
4830.10 4425
4830.75 4368
4831.41 4076
4832.07 4286
4832.72 4320
4833.38 4207
4834.03 4301
4834.69 4223
4835.34 4131
4836.00 4331
4836.66 4351
4837.31 4542
4837.97 4614
4838.62 4756
4839.28 4694
4839.94 4776
4840.59 4624
4841.25 4567
4841.91 4377
4842.56 4323
4843.22 4221
4843.87 4106
4844.53 4050
4845.19 4099
4845.84 4075
4846.50 4168
4847.16 4095
4847.81 3977
4848.47 4040
4849.13 4096
4849.78 4332
4850.44 4410
4851.10 4181
4851.75 3904
4852.41 3979
4853.07 4208
4853.73 4230
4854.38 4068
4855.04 4084
4855.70 3807
4856.35 4125
4857.01 4102
4857.67 4044
4858.33 3967
4858.98 4211
4859.64 4279
4860.30 4209
4860.96 4394
4861.61 4429
4862.27 4561
4862.93 4698
4863.59 4976
4864.25 5015
4864.90 5108
4865.56 5114
4866.22 5088
4866.88 5327
4867.54 5311
4868.19 5140
4868.85 5180
4869.51 5163
4870.17 4919
4870.83 4621
4871.48 4718
4872.14 4696
4872.80 4637
4873.46 4473
4874.12 4206
4874.78 4213
4875.43 4258
4876.09 4306
4876.75 4328
4877.41 4315
4878.07 4109
4878.73 3967
4879.39 4001
4880.05 4053
4880.70 4058
4881.36 3987
4882.02 3883
4882.68 3743
4883.34 3722
4884.00 3670
4884.66 3772
4885.32 3903
4885.98 3958
4886.64 3853
4887.30 3966
4887.96 4044
4888.62 3900
4889.27 3989
4889.93 4008
4890.59 4359
4891.25 4407
4891.91 4389
4892.57 4426
4893.23 4452
4893.89 4831
4894.55 4761
4895.21 4667
4895.87 4612
4896.53 4610
4897.19 4675
4897.85 4716
4898.51 4770
4899.17 4922
4899.83 4852
4900.49 5009
4901.15 4860
4901.81 4794
4902.47 5021
4903.13 4867
4903.79 4763
4904.46 4569
4905.12 4460
4905.78 4424
4906.44 4445
4907.10 4339
4907.76 4169
4908.42 4240
4909.08 4073
4909.74 4064
4910.40 4072
4911.06 4099
4911.72 3943
4912.38 3946
4913.05 3984
4913.71 4121
4914.37 4117
4915.03 3940
4915.69 3845
4916.35 3894
4917.01 3967
4917.67 3909
4918.34 3674
4919.00 3686
4919.66 3817
4920.32 3646
4920.98 3677
4921.64 3554
4922.31 3538
4922.97 3740
4923.63 3620
4924.29 3517
4924.95 3496
4925.62 3573
4926.28 3418
4926.94 3576
4927.60 3482
4928.26 3451
4928.93 3513
4929.59 3509
4930.25 3571
4930.91 3470
4931.57 3364
4932.24 3567
4932.90 3547
4933.56 3585
4934.22 3561
4934.89 3664
4935.55 3516
4936.21 3480
4936.88 3545
4937.54 3606
4938.20 3554
4938.86 3547
4939.53 3603
4940.19 3595
4940.85 3637
4941.52 3543
4942.18 3470
4942.84 3628
4943.50 3657
4944.17 3475
4944.83 3372
4945.49 3591
4946.16 3457
4946.82 3502
4947.48 3342
4948.15 3392
4948.81 3550
4949.47 3454
4950.14 3343
4950.80 3327
4951.47 3595
4952.13 3558
4952.79 3299
4953.46 3469
4954.12 3416
4954.78 3503
4955.45 3629
4956.11 3579
4956.78 3445
4957.44 3568
4958.10 3630
4958.77 3627
4959.43 3609
4960.10 3429
4960.76 3632
4961.43 3834
4962.09 3996
4962.76 3908
4963.42 4269
4964.08 4091
4964.75 4091
4965.41 4174
4966.08 4124
4966.74 4255
4967.41 4136
4968.07 4107
4968.74 4095
4969.40 3870
4970.07 4007
4970.73 3941
4971.40 3849
4972.06 3857
4972.73 3888
4973.39 3909
4974.06 4084
4974.72 3966
4975.39 3977
4976.05 4031
4976.72 4038
4977.38 3883
4978.05 3913
4978.71 3878
4979.38 4082
4980.05 3940
4980.71 3913
4981.38 3919
4982.04 3930
4982.71 3820
4983.37 3902
4984.04 3944
4984.71 4231
4985.37 4406
4986.04 4677
4986.70 4793
4987.37 5139
4988.04 5733
4988.70 6037
4989.37 6230
4990.04 6674
4990.70 6676
4991.37 7038
4992.03 6746
4992.70 6561
4993.37 6566
4994.03 6261
4994.70 5859
4995.37 5367
4996.03 4984
4996.70 4736
4997.37 4638
4998.03 4272
4998.70 4118
4999.37 4101
5000.03 3991
5000.70 4080
5001.37 3770
5002.04 3652
5002.70 3648
5003.37 3675
5004.04 3640
5004.70 3555
5005.37 3621
5006.04 3836
5006.71 3572
5007.37 3504
5008.04 3524
5008.71 3378
5009.38 3449
5010.04 3477
5010.71 3594
5011.38 3518
5012.05 3505
5012.71 3502
5013.38 3537
5014.05 3714
5014.72 3596
5015.39 3745
5016.05 3735
5016.72 3861
5017.39 3753
5018.06 3954
5018.73 3973
5019.39 4254
5020.06 4228
5020.73 4353
5021.40 4414
5022.07 4447
5022.74 4651
5023.41 4735
5024.07 4836
5024.74 4699
5025.41 4776
5026.08 4619
5026.75 4757
5027.42 4567
5028.09 4365
5028.75 4337
5029.42 4344
5030.09 4452
5030.76 4426
5031.43 4105
5032.10 3963
5032.77 4057
5033.44 3912
5034.11 3859
5034.78 3834
5035.45 3645
5036.12 3735
5036.78 3640
5037.45 3672
5038.12 3756
5038.79 3516
5039.46 3544
5040.13 3629
5040.80 3538
5041.47 3776
5042.14 3695
5042.81 3629
5043.48 3636
5044.15 3602
5044.82 3643
5045.49 3727
5046.16 3800
5046.83 3763
5047.50 3849
5048.17 3999
5048.84 4156
5049.51 4225
5050.18 4165
5050.85 4285
5051.52 4130
5052.19 4288
5052.86 4214
5053.53 4363
5054.20 4393
5054.87 4488
5055.55 4319
5056.22 4313
5056.89 4148
5057.56 3982
5058.23 3902
5058.90 3874
5059.57 3805
5060.24 3802
5060.91 3731
5061.58 3573
5062.25 3560
5062.93 3620
5063.60 3608
5064.27 3561
5064.94 3462
5065.61 3389
5066.28 3519
5066.95 3426
5067.62 3444
5068.30 3659
5068.97 3554
5069.64 3441
5070.31 3257
5070.98 3390
5071.65 3442
5072.33 3282
5073.00 3432
5073.67 3398
5074.34 3362
5075.01 3386
5075.68 3113
5076.36 3266
5077.03 3307
5077.70 3397
5078.37 3370
5079.05 3512
5079.72 3808
5080.39 3662
5081.06 3759
5081.73 3761
5082.41 3735
5083.08 3726
5083.75 3638
5084.42 3713
5085.10 3634
5085.77 3571
5086.44 3687
5087.12 3470
5087.79 3374
5088.46 3485
5089.13 3430
5089.81 3563
5090.48 3416
5091.15 3432
5091.83 3512
5092.50 3547
5093.17 3476
5093.84 3548
5094.52 3572
5095.19 3645
5095.86 3620
5096.54 3453
5097.21 3384
5097.88 3315
5098.56 3326
5099.23 3352
5099.91 3412
5100.58 3298
5101.25 3182
5101.93 3257
5102.60 3394
5103.27 3574
5103.95 3451
5104.62 3431
5105.30 3358
5105.97 3450
5106.64 3613
5107.32 3600
5107.99 3562
5108.67 3567
5109.34 3444
5110.01 3351
5110.69 3296
5111.36 3424
5112.04 3299
5112.71 3238
5113.39 3248
5114.06 3026
5114.74 3083
5115.41 3104
5116.08 3292
5116.76 3331
5117.43 3275
5118.11 3131
5118.78 3207
5119.46 3222
5120.13 3283
5120.81 3169
5121.48 3237
5122.16 3297
5122.83 3264
5123.51 3290
5124.18 3225
5124.86 3257
5125.53 3278
5126.21 3318
5126.88 3213
5127.56 3235
5128.24 3229
5128.91 3331
5129.59 3384
5130.26 3293
5130.94 3333
5131.61 3374
5132.29 3280
5132.96 3306
5133.64 3286
5134.32 3389
5134.99 3353
5135.67 3347
5136.34 3344
5137.02 3332
5137.70 3292
5138.37 3455
5139.05 3567
5139.72 3502
5140.40 3462
5141.08 3563
5141.75 3595
5142.43 3630
5143.11 3654
5143.78 3435
5144.46 3235
5145.14 3325
5145.81 3308
5146.49 3343
5147.17 3254
5147.84 3066
5148.52 3137
5149.20 3138
5149.87 3168
5150.55 3256
5151.23 3257
5151.90 3199
5152.58 3093
5153.26 3196
5153.94 3268
5154.61 3151
5155.29 3026
5155.97 3070
5156.64 3164
5157.32 3164
5158.00 3119
5158.68 3009
5159.35 3119
5160.03 3134
5160.71 3175
5161.39 3045
5162.06 2829
5162.74 3010
5163.42 3134
5164.10 2909
5164.78 2949
5165.45 3208
5166.13 3069
5166.81 3122
5167.49 3035
5168.17 3058
5168.84 3107
5169.52 2938
5170.20 3042
5170.88 3050
5171.56 2968
5172.23 3065
5172.91 3097
5173.59 3029
5174.27 2989
5174.95 2945
5175.63 3080
5176.31 3179
5176.98 3163
5177.66 3182
5178.34 3075
5179.02 3292
5179.70 3277
5180.38 3189
5181.06 3174
5181.74 3306
5182.42 3335
5183.09 3322
5183.77 3175
5184.45 3159
5185.13 3298
5185.81 3324
5186.49 3223
5187.17 3314
5187.85 3138
5188.53 3002
5189.21 3197
5189.89 3110
5190.57 2962
5191.25 3001
5191.93 3016
5192.61 3068
5193.29 2956
5193.97 2881
5194.64 2876
5195.32 2924
5196.00 3024
5196.68 2964
5197.36 2976
5198.04 3003
5198.72 3123
5199.40 3088
5200.08 3086
5200.77 3008
5201.45 2962
5202.13 3108
5202.81 3190
5203.49 3179
5204.17 3135
5204.85 3215
5205.53 3375
5206.21 3417
5206.89 3632
5207.57 3712
5208.25 3752
5208.93 3729
5209.61 3860
5210.29 3853
5210.97 3939
5211.65 3955
5212.34 4137
5213.02 4137
5213.70 3924
5214.38 3693
5215.06 3585
5215.74 3517
5216.42 3485
5217.10 3359
5217.78 3412
5218.47 3194
5219.15 3078
5219.83 3121
5220.51 3007
5221.19 2947
5221.87 2895
5222.56 3006
5223.24 3110
5223.92 3004
5224.60 2994
5225.28 3077
5225.96 3076
5226.65 3114
5227.33 3163
5228.01 3079
5228.69 3031
5229.37 2877
5230.06 3036
5230.74 2999
5231.42 3026
5232.10 3043
5232.79 3111
5233.47 3174
5234.15 3207
5234.83 3047
5235.51 3260
5236.20 3214
5236.88 3113
5237.56 3064
5238.25 3239
5238.93 3263
5239.61 3350
5240.29 3361
5240.98 3342
5241.66 3380
5242.34 3213
5243.03 3211
5243.71 3119
5244.39 3249
5245.07 3167
5245.76 3187
5246.44 3040
5247.12 3150
5247.81 2990
5248.49 2926
5249.17 2919
5249.86 2950
5250.54 2852
5251.22 2863
5251.91 2807
5252.59 2798
5253.28 2691
5253.96 2819
5254.64 2807
5255.33 2918
5256.01 2783
5256.69 2751
5257.38 2758
5258.06 2858
5258.75 2749
5259.43 2682
5260.11 2779
5260.80 2904
5261.48 2939
5262.17 2827
5262.85 3022
5263.53 2972
5264.22 3036
5264.90 3013
5265.59 3174
5266.27 3070
5266.96 3127
5267.64 3232
5268.33 2995
5269.01 2977
5269.70 2919
5270.38 2960
5271.07 3011
5271.75 3101
5272.44 3062
5273.12 2945
5273.80 3006
5274.49 3001
5275.18 3099
5275.86 3121
5276.55 3116
5277.23 3036
5277.92 2996
5278.60 3080
5279.29 3349
5279.97 3220
5280.66 3192
5281.34 3490
5282.03 3451
5282.71 3415
5283.40 3502
5284.08 3467
5284.77 3360
5285.46 3420
5286.14 3336
5286.83 3142
5287.51 3094
5288.20 3108
5288.89 3009
5289.57 2975
5290.26 2780
5290.94 2867
5291.63 2901
5292.32 2899
5293.00 2829
5293.69 2725
5294.38 2770
5295.06 2823
5295.75 2911
5296.43 2879
5297.12 2837
5297.81 2756
5298.49 2880
5299.18 2764
5299.87 2991
5300.55 2997
5301.24 3016
5301.93 2946
5302.61 3079
5303.30 2997
5303.99 2994
5304.68 3035
5305.36 3192
5306.05 2861
5306.74 3035
5307.42 3083
5308.11 3018
5308.80 2883
5309.49 2903
5310.17 3052
5310.86 3003
5311.55 2900
5312.23 2909
5312.92 3045
5313.61 3086
5314.30 3010
5314.99 2977
5315.67 3016
5316.36 2972
5317.05 2961
5317.74 2682
5318.42 2755
5319.11 2793
5319.80 2773
5320.49 2955
5321.18 2924
5321.86 2833
5322.55 2917
5323.24 2888
5323.93 2776
5324.62 2798
5325.31 2895
5325.99 2984
5326.68 3012
5327.37 2778
5328.06 2864
5328.75 3015
5329.44 3149
5330.12 3035
5330.81 3163
5331.50 3070
5332.19 3192
5332.88 3084
5333.57 3202
5334.26 3056
5334.95 3114
5335.64 3111
5336.32 3146
5337.01 2874
5337.70 2801
5338.39 2858
5339.08 2917
5339.77 2979
5340.46 2845
5341.15 2791
5341.84 2916
5342.53 2852
5343.22 2883
5343.91 2916
5344.60 3079
5345.29 3162
5345.98 3025
5346.67 3316
5347.36 3228
5348.04 3334
5348.73 3411
5349.42 3611
5350.11 3769
5350.80 3735
5351.49 3900
5352.18 3908
5352.87 3796
5353.56 3688
5354.25 3694
5354.95 3637
5355.64 3738
5356.33 3276
5357.02 3254
5357.71 3157
5358.40 3109
5359.09 2995
5359.78 2909
5360.47 2958
5361.16 3002
5361.85 2931
5362.54 2990
5363.23 3005
5363.92 2962
5364.61 3079
5365.30 3068
5365.99 3034
5366.69 2850
5367.38 2846
5368.07 2886
5368.76 2879
5369.45 2841
5370.14 2882
5370.83 2866
5371.52 2963
5372.22 3086
5372.91 3132
5373.60 3030
5374.29 3065
5374.98 2994
5375.67 3178
5376.36 3141
5377.06 3297
5377.75 3294
5378.44 3278
5379.13 3417
5379.82 3513
5380.52 3480
5381.21 3534
5381.90 3615
5382.59 3656
5383.28 3560
5383.98 3708
5384.67 3690
5385.36 3725
5386.05 3578
5386.74 3486
5387.44 3434
5388.13 3299
5388.82 3363
5389.51 3246
5390.21 3280
5390.90 3243
5391.59 3146
5392.28 3251
5392.98 3496
5393.67 3250
5394.36 3174
5395.06 3129
5395.75 2988
5396.44 2869
5397.13 2904
5397.83 2878
5398.52 2927
5399.21 3011
5399.91 2875
5400.60 2783
5401.29 2737
5401.99 2745
5402.68 2724
5403.37 2653
5404.07 2748
5404.76 2773
5405.45 2755
5406.15 2770
5406.84 2690
5407.53 2820
5408.23 2893
5408.92 2816
5409.61 2688
5410.31 2892
5411.00 2859
5411.70 2922
5412.39 2873
5413.08 2849
5413.78 2856
5414.47 2780
5415.17 2805
5415.86 2789
5416.55 2930
5417.25 2932
5417.94 2847
5418.64 2785
5419.33 2801
5420.03 2970
5420.72 2948
5421.42 2871
5422.11 2787
5422.80 2813
5423.50 2919
5424.19 2868
5424.89 2746
5425.58 2859
5426.28 2920
5426.97 2831
5427.67 2872
5428.36 2822
5429.06 2764
5429.75 2711
5430.45 2721
5431.14 2743
5431.84 2603
5432.53 2559
5433.23 2642
5433.92 2595
5434.62 2604
5435.31 2527
5436.01 2541
5436.71 2629
5437.40 2675
5438.10 2744
5438.79 2720
5439.49 2604
5440.18 2644
5440.88 2767
5441.58 2705
5442.27 2689
5442.97 2598
5443.66 2696
5444.36 2746
5445.06 2651
5445.75 2693
5446.45 2591
5447.14 2653
5447.84 2772
5448.54 2671
5449.23 2839
5449.93 2769
5450.63 2858
5451.32 2913
5452.02 2762
5452.71 2729
5453.41 2750
5454.11 2795
5454.80 2791
5455.50 2758
5456.20 2718
5456.89 2656
5457.59 2572
5458.29 2622
5458.99 2667
5459.68 2667
5460.38 2584
5461.08 2655
5461.77 2639
5462.47 2567
5463.17 2718
5463.86 2728
5464.56 2720
5465.26 2454
5465.96 2561
5466.65 2613
5467.35 2545
5468.05 2603
5468.75 2669
5469.44 2673
5470.14 2623
5470.84 2504
5471.54 2543
5472.24 2580
5472.93 2599
5473.63 2646
5474.33 2591
5475.03 2660
5475.72 2545
5476.42 2501
5477.12 2588
5477.82 2671
5478.52 2667
5479.22 2670
5479.91 2681
5480.61 2721
5481.31 2795
5482.01 2751
5482.71 2745
5483.41 2696
5484.10 2687
5484.80 2641
5485.50 2650
5486.20 2626
5486.90 2615
5487.60 2685
5488.30 2665
5488.99 2709
5489.69 2699
5490.39 2774
5491.09 2614
5491.79 2722
5492.49 2775
5493.19 2688
5493.89 2821
5494.59 2779
5495.29 2843
5495.99 2786
5496.69 2674
5497.38 2862
5498.08 2869
5498.78 2669
5499.48 2680
5500.18 2765
5500.88 2898
5501.58 2987
5502.28 3069
5502.98 3181
5503.68 3265
5504.38 3187
5505.08 2960
5505.78 2997
5506.48 2899
5507.18 2763
5507.88 2745
5508.58 2703
5509.28 2727
5509.98 2580
5510.68 2684
5511.38 2747
5512.08 2712
5512.78 2552
5513.48 2577
5514.18 2589
5514.88 2620
5515.58 2631
5516.28 2650
5516.98 2647
5517.69 2625
5518.39 2447
5519.09 2621
5519.79 2739
5520.49 2688
5521.19 2612
5521.89 2726
5522.59 2660
5523.29 2577
5523.99 2660
5524.69 2547
5525.40 2695
5526.10 2753
5526.80 2710
5527.50 2711
5528.20 2813
5528.90 2650
5529.60 2692
5530.31 2671
5531.01 2724
5531.71 2789
5532.41 2675
5533.11 2541
5533.81 2558
5534.51 2630
5535.22 2536
5535.92 2593
5536.62 2528
5537.32 2535
5538.02 2452
5538.73 2552
5539.43 2548
5540.13 2517
5540.83 2467
5541.53 2411
5542.24 2446
5542.94 2466
5543.64 2555
5544.34 2446
5545.05 2374
5545.75 2558
5546.45 2702
5547.15 2643
5547.86 2656
5548.56 2611
5549.26 2589
5549.96 2696
5550.67 2643
5551.37 2634
5552.07 2493
5552.78 2519
5553.48 2443
5554.18 2480
5554.88 2495
5555.59 2461
5556.29 2535
5556.99 2374
5557.70 2470
5558.40 2605
5559.10 2456
5559.81 2495
5560.51 2551
5561.21 2416
5561.92 2448
5562.62 2584
5563.32 2588
5564.03 2554
5564.73 2602
5565.44 2626
5566.14 2702
5566.84 2522
5567.55 2562
5568.25 2618
5568.95 2568
5569.66 2407
5570.36 2630
5571.07 2538
5571.77 2463
5572.47 2440
5573.18 2541
5573.88 2519
5574.59 2495
5575.29 2590
5576.00 2482
5576.70 2516
5577.40 2613
5578.11 2542
5578.81 2585
5579.52 2554
5580.22 2606
5580.93 2536
5581.63 2628
5582.34 2446
5583.04 2534
5583.75 2509
5584.45 2390
5585.16 2502
5585.86 2475
5586.57 2578
5587.27 2450
5587.98 2570
5588.68 2498
5589.39 2485
5590.09 2521
5590.80 2412
5591.50 2385
5592.21 2434
5592.91 2413
5593.62 2367
5594.33 2495
5595.03 2506
5595.74 2496
5596.44 2527
5597.15 2491
5597.85 2525
5598.56 2585
5599.27 2506
5599.97 2479
5600.68 2409
5601.38 2388
5602.09 2317
5602.79 2496
5603.50 2490
5604.21 2494
5604.91 2455
5605.62 2456
5606.33 2368
5607.03 2440
5607.74 2404
5608.45 2366
5609.15 2420
5609.86 2420
5610.56 2474
5611.27 2329
5611.98 2437
5612.68 2439
5613.39 2499
5614.10 2497
5614.80 2458
5615.51 2507
5616.22 2440
5616.93 2544
5617.63 2522
5618.34 2552
5619.05 2563
5619.75 2402
5620.46 2427
5621.17 2325
5621.88 2319
5622.58 2332
5623.29 2371
5624.00 2371
5624.70 2431
5625.41 2565
5626.12 2428
5626.83 2215
5627.54 2329
5628.24 2305
5628.95 2361
5629.66 2416
5630.37 2416
5631.07 2525
5631.78 2470
5632.49 2390
5633.20 2304
5633.91 2321
5634.61 2354
5635.32 2347
5636.03 2491
5636.74 2491
5637.45 2507
5638.15 2592
5638.86 2512
5639.57 2464
5640.28 2665
5640.99 2538
5641.70 2636
5642.41 2697
5643.11 2762
5643.82 2663
5644.53 2680
5645.24 2582
5645.95 2618
5646.66 2626
5647.37 2600
5648.08 2554
5648.78 2520
5649.49 2554
5650.20 2424
5650.91 2365
5651.62 2511
5652.33 2521
5653.04 2465
5653.75 2488
5654.46 2483
5655.17 2509
5655.88 2607
5656.59 2461
5657.30 2435
5658.00 2587
5658.71 2450
5659.42 2580
5660.13 2646
5660.84 2551
5661.55 2550
5662.26 2484
5662.97 2569
5663.68 2572
5664.39 2516
5665.10 2501
5665.81 2435
5666.52 2426
5667.23 2424
5667.94 2360
5668.65 2343
5669.36 2450
5670.07 2474
5670.78 2396
5671.49 2436
5672.20 2509
5672.92 2512
5673.63 2504
5674.34 2375
5675.05 2369
5675.76 2403
5676.47 2321
5677.18 2372
5677.89 2188
5678.60 2339
5679.31 2357
5680.02 2357
5680.73 2335
5681.44 2332
5682.16 2315
5682.87 2239
5683.58 2266
5684.29 2301
5685.00 2319
5685.71 2432
5686.42 2467
5687.13 2357
5687.85 2240
5688.56 2376
5689.27 2243
5689.98 2347
5690.69 2342
5691.40 2354
5692.11 2341
5692.83 2325
5693.54 2380
5694.25 2269
5694.96 2278
5695.67 2251
5696.39 2354
5697.10 2271
5697.81 2282
5698.52 2269
5699.23 2204
5699.95 2347
5700.66 2320
5701.37 2398
5702.08 2375
5702.80 2387
5703.51 2472
5704.22 2394
5704.93 2304
5705.64 2417
5706.36 2321
5707.07 2357
5707.78 2419
5708.50 2494
5709.21 2390
5709.92 2413
5710.63 2475
5711.35 2337
5712.06 2415
5712.77 2276
5713.49 2239
5714.20 2253
5714.91 2250
5715.62 2274
5716.34 2247
5717.05 2265
5717.76 2394
5718.48 2356
5719.19 2327
5719.90 2352
5720.62 2321
5721.33 2255
5722.05 2255
5722.76 2315
5723.47 2272
5724.19 2348
5724.90 2267
5725.61 2372
5726.33 2484
5727.04 2542
5727.76 2595
5728.47 2480
5729.18 2646
5729.90 2788
5730.61 2782
5731.33 2675
5732.04 2655
5732.75 2814
5733.47 2557
5734.18 2673
5734.90 2640
5735.61 2468
5736.33 2379
5737.04 2366
5737.75 2378
5738.47 2374
5739.18 2259
5739.90 2302
5740.61 2416
5741.33 2373
5742.04 2315
5742.76 2324
5743.47 2270
5744.19 2334
5744.90 2415
5745.62 2347
5746.33 2237
5747.05 2310
5747.76 2246
5748.48 2402
5749.19 2462
5749.91 2444
5750.62 2363
5751.34 2465
5752.05 2459
5752.77 2326
5753.49 2320
5754.20 2440
5754.92 2543
5755.63 2589
5756.35 2610
5757.06 2694
5757.78 2739
5758.50 2720
5759.21 2672
5759.93 2550
5760.64 2492
5761.36 2507
5762.07 2415
5762.79 2582
5763.51 2491
5764.22 2468
5764.94 2443
5765.66 2458
5766.37 2505
5767.09 2535
5767.80 2526
5768.52 2541
5769.24 2500
5769.95 2547
5770.67 2582
5771.39 2498
5772.10 2585
5772.82 2568
5773.54 2522
5774.25 2496
5774.97 2473
5775.69 2432
5776.41 2492
5777.12 2574
5777.84 2554
5778.56 2621
5779.27 2660
5779.99 2658
5780.71 2541
5781.42 2482
5782.14 2568
5782.86 2527
5783.58 2546
5784.29 2525
5785.01 2659
5785.73 2576
5786.45 2512
5787.16 2617
5787.88 2593
5788.60 2587
5789.32 2547
5790.04 2552
5790.75 2582
5791.47 2835
5792.19 2655
5792.91 2643
5793.62 2659
5794.34 2853
5795.06 2820
5795.78 2821
5796.50 2901
5797.22 2942
5797.93 3033
5798.65 3028
5799.37 3246
5800.09 3431
5800.81 3668
5801.53 3902
5802.24 3918
5802.96 4139
5803.68 4194
5804.40 4235
5805.12 4332
5805.84 4467
5806.56 4098
5807.28 3946
5807.99 3787
5808.71 3452
5809.43 3484
5810.15 3331
5810.87 3236
5811.59 3274
5812.31 3236
5813.03 3379
5813.75 3494
5814.47 3453
5815.19 3648
5815.90 3877
5816.62 4342
5817.34 4732
5818.06 5077
5818.78 5327
5819.50 5444
5820.22 5337
5820.94 5398
5821.66 5099
5822.38 4803
5823.10 4413
5823.82 4132
5824.54 4012
5825.26 3839
5825.98 3732
5826.70 3509
5827.42 3452
5828.14 3222
5828.86 3257
5829.58 3311
5830.30 3329
5831.02 3291
5831.74 3244
5832.46 3242
5833.18 3183
5833.90 3201
5834.62 3236
5835.35 3168
5836.07 3080
5836.79 3149
5837.51 3103
5838.23 3095
5838.95 3110
5839.67 3029
5840.39 2901
5841.11 2768
5841.83 2769
5842.55 2757
5843.27 2728
5844.00 2760
5844.72 2841
5845.44 2730
5846.16 2554
5846.88 2751
5847.60 2708
5848.32 2656
5849.04 2566
5849.77 2583
5850.49 2584
5851.21 2604
5851.93 2646
5852.65 2664
5853.37 2732
5854.10 2804
5854.82 2678
5855.54 2797
5856.26 2642
5856.98 2680
5857.71 2711
5858.43 2752
5859.15 2838
5859.87 2811
5860.59 2796
5861.32 2720
5862.04 2685
5862.76 2627
5863.48 2467
5864.21 2410
5864.93 2376
5865.65 2401
5866.37 2480
5867.10 2493
5867.82 2330
5868.54 2417
5869.26 2434
5869.99 2426
5870.71 2367
5871.43 2414
5872.15 2373
5872.88 2410
5873.60 2314
5874.32 2411
5875.05 2554
5875.77 2567
5876.49 2580
5877.22 2431
5877.94 2524
5878.66 2501
5879.39 2497
5880.11 2452
5880.83 2570
5881.56 2550
5882.28 2428
5883.00 2446
5883.73 2682
5884.45 2651
5885.17 2576
5885.90 2642
5886.62 2612
5887.34 2577
5888.07 2659
5888.79 2609
5889.52 2459
5890.24 2474
5890.96 2461
5891.69 2477
5892.41 2624
5893.14 2504
5893.86 2506
5894.58 2429
5895.31 2443
5896.03 2331
5896.76 2430
5897.48 2292
5898.21 2322
5898.93 2377
5899.66 2358
5900.38 2524
5901.11 2502
5901.83 2477
5902.55 2552
5903.28 2685
5904.00 2652
5904.73 2634
5905.45 2651
5906.18 2584
5906.90 2470
5907.63 2567
5908.35 2479
5909.08 2459
5909.80 2621
5910.53 2483
5911.25 2350
5911.98 2447
5912.71 2280
5913.43 2387
5914.16 2448
5914.88 2436
5915.61 2399
5916.33 2285
5917.06 2356
5917.78 2336
5918.51 2384
5919.24 2485
5919.96 2393
5920.69 2341
5921.41 2358
5922.14 2402
5922.87 2513
5923.59 2307
5924.32 2273
5925.04 2383
5925.77 2440
5926.50 2286
5927.22 2349
5927.95 2417
5928.67 2430
5929.40 2340
5930.13 2362
5930.85 2438
5931.58 2573
5932.31 2365
5933.03 2434
5933.76 2582
5934.49 2557
5935.21 2565
5935.94 2520
5936.67 2632
5937.39 2700
5938.12 2756
5938.85 2782
5939.58 2742
5940.30 2780
5941.03 2677
5941.76 2624
5942.48 2715
5943.21 2588
5943.94 2520
5944.67 2541
5945.39 2492
5946.12 2662
5946.85 2555
5947.58 2614
5948.30 2557
5949.03 2564
5949.76 2466
5950.49 2553
5951.21 2724
5951.94 2710
5952.67 2561
5953.40 2606
5954.12 2703
5954.85 2649
5955.58 2826
5956.31 2771
5957.04 2763
5957.76 2700
5958.49 2721
5959.22 2697
5959.95 2625
5960.68 2812
5961.41 2769
5962.13 2724
5962.86 2734
5963.59 2843
5964.32 2778
5965.05 2877
5965.78 2938
5966.51 2949
5967.23 3014
5967.96 3055
5968.69 3004
5969.42 3083
5970.15 3173
5970.88 3089
5971.61 3078
5972.34 2909
5973.07 2951
5973.79 2818
5974.52 2728
5975.25 2707
5975.98 2666
5976.71 2725
5977.44 2707
5978.17 2704
5978.90 2762
5979.63 2849
5980.36 2985
5981.09 3003
5981.82 3086
5982.55 3048
5983.28 3042
5984.01 3057
5984.74 3263
5985.47 3241
5986.20 3152
5986.93 3273
5987.66 3292
5988.39 3383
5989.12 3184
5989.85 3216
5990.58 3114
5991.31 3079
5992.04 3139
5992.77 3065
5993.50 3156
5994.23 3104
5994.96 2956
5995.69 2938
5996.42 3036
5997.15 3158
5997.88 3013
5998.61 2958
5999.34 2998
6000.07 2977
6000.80 2910
6001.53 2985
6002.26 2962
6003.00 2908
6003.73 2940
6004.46 2958
6005.19 2991
6005.92 2966
6006.65 2974
6007.38 2860
6008.11 3181
6008.84 3346
6009.58 3682
6010.31 3800
6011.04 4006
6011.77 4323
6012.50 4659
6013.23 4779
6013.96 4884
6014.70 4763
6015.43 4744
6016.16 4468
6016.89 4260
6017.62 3985
6018.35 3801
6019.09 3596
6019.82 3364
6020.55 3233
6021.28 2881
6022.01 2800
6022.75 2686
6023.48 2746
6024.21 2582
6024.94 2587
6025.67 2681
6026.41 2585
6027.14 2630
6027.87 2458
6028.60 2680
6029.34 2718
6030.07 2630
6030.80 2593
6031.53 2506
6032.27 2533
6033.00 2587
6033.73 2609
6034.47 2552
6035.20 2414
6035.93 2441
6036.66 2484
6037.40 2389
6038.13 2501
6038.86 2543
6039.60 2593
6040.33 2625
6041.06 2790
6041.80 2699
6042.53 2768
6043.26 2659
6044.00 2726
6044.73 2692
6045.46 2761
6046.20 2900
6046.93 2978
6047.66 2831
6048.40 2812
6049.13 2814
6049.86 3017
6050.60 2895
6051.33 2895
6052.07 2832
6052.80 2911
6053.53 2845
6054.27 2927
6055.00 2872
6055.74 2724
6056.47 2660
6057.20 2683
6057.94 2606
6058.67 2748
6059.41 2702
6060.14 2715
6060.88 2665
6061.61 2553
6062.34 2565
6063.08 2573
6063.81 2622
6064.55 2557
6065.28 2597
6066.02 2598
6066.75 2663
6067.49 2569
6068.22 2632
6068.96 2598
6069.69 2576
6070.43 2542
6071.16 2443
6071.90 2562
6072.63 2592
6073.37 2463
6074.10 2453
6074.84 2488
6075.57 2658
6076.31 2651
6077.04 2578
6077.78 2531
6078.52 2510
6079.25 2469
6079.99 2550
6080.72 2712
6081.46 2621
6082.19 2596
6082.93 2703
6083.66 2576
6084.40 2594
6085.14 2599
6085.87 2643
6086.61 2628
6087.34 2447
6088.08 2563
6088.82 2486
6089.55 2462
6090.29 2469
6091.02 2486
6091.76 2421
6092.50 2316
6093.23 2430
6093.97 2377
6094.71 2520
6095.44 2455
6096.18 2432
6096.92 2530
6097.65 2523
6098.39 2479
6099.13 2561
6099.86 2466
6100.60 2599
6101.34 2431
6102.07 2346
6102.81 2455
6103.55 2472
6104.28 2530
6105.02 2478
6105.76 2496
6106.50 2433
6107.23 2421
6107.97 2509
6108.71 2505
6109.45 2412
6110.18 2405
6110.92 2488
6111.66 2421
6112.40 2504
6113.13 2568
6113.87 2383
6114.61 2410
6115.35 2475
6116.08 2555
6116.82 2577
6117.56 2572
6118.30 2580
6119.03 2633
6119.77 2563
6120.51 2522
6121.25 2562
6121.99 2551
6122.73 2642
6123.46 2631
6124.20 2644
6124.94 2614
6125.68 2605
6126.42 2676
6127.15 2563
6127.89 2572
6128.63 2666
6129.37 2788
6130.11 2742
6130.85 2644
6131.59 2603
6132.33 2712
6133.06 2747
6133.80 2766
6134.54 2793
6135.28 2752
6136.02 2905
6136.76 2882
6137.50 2899
6138.24 2915
6138.98 3065
6139.71 3030
6140.45 3064
6141.19 2998
6141.93 2922
6142.67 2886
6143.41 2801
6144.15 2841
6144.89 2772
6145.63 2788
6146.37 2844
6147.11 2778
6147.85 2626
6148.59 2669
6149.33 2617
6150.07 2574
6150.81 2580
6151.55 2455
6152.29 2530
6153.03 2645
6153.77 2617
6154.51 2682
6155.25 2695
6155.99 2671
6156.73 2680
6157.47 2635
6158.21 2629
6158.95 2619
6159.69 2602
6160.43 2522
6161.17 2597
6161.91 2625
6162.65 2717
6163.39 2678
6164.13 2770
6164.87 2833
6165.61 2947
6166.35 2941
6167.10 3071
6167.84 3199
6168.58 3272
6169.32 3278
6170.06 3299
6170.80 3281
6171.54 3381
6172.28 3176
6173.02 3299
6173.77 3180
6174.51 3127
6175.25 3080
6175.99 3036
6176.73 3026
6177.47 2958
6178.21 3025
6178.96 3073
6179.70 3072
6180.44 2880
6181.18 2964
6181.92 2989
6182.66 3156
6183.41 3095
6184.15 3130
6184.89 3208
6185.63 3114
6186.37 3155
6187.11 3101
6187.86 3130
6188.60 3047
6189.34 3103
6190.08 3113
6190.83 3129
6191.57 3324
6192.31 3394
6193.05 3499
6193.80 3355
6194.54 3445
6195.28 3555
6196.02 3555
6196.77 3585
6197.51 3584
6198.25 3583
6198.99 3430
6199.74 3492
6200.48 3614
6201.22 3518
6201.96 3568
6202.71 3540
6203.45 3590
6204.19 3993
6204.94 4243
6205.68 4662
6206.42 5240
6207.17 6030
6207.91 6983
6208.65 7976
6209.40 8977
6210.14 9958
6210.88 10602
6211.63 11064
6212.37 11238
6213.11 11093
6213.86 10032
6214.60 9151
6215.34 8101
6216.09 7080
6216.83 5965
6217.58 5127
6218.32 4455
6219.06 3945
6219.81 3529
6220.55 3399
6221.30 3288
6222.04 3195
6222.78 3142
6223.53 3006
6224.27 3128
6225.02 2961
6225.76 2858
6226.51 2995
6227.25 2998
6228.00 2709
6228.74 2676
6229.48 2883
6230.23 2852
6230.97 2631
6231.72 2491
6232.46 2627
6233.21 2582
6233.95 2687
6234.70 2565
6235.44 2687
6236.19 2746
6236.93 2709
6237.68 2607
6238.42 2671
6239.17 2635
6239.91 2699
6240.66 2747
6241.40 2597
6242.15 2479
6242.89 2533
6243.64 2528
6244.38 2662
6245.13 2655
6245.88 2745
6246.62 2929
6247.37 2787
6248.11 2841
6248.86 3070
6249.60 3180
6250.35 3228
6251.10 3157
6251.84 3096
6252.59 3261
6253.33 3184
6254.08 2997
6254.83 2948
6255.57 2884
6256.32 2898
6257.06 2736
6257.81 2664
6258.56 2673
6259.30 2714
6260.05 2707
6260.80 2784
6261.54 2722
6262.29 2811
6263.04 2720
6263.78 2802
6264.53 2750
6265.28 2706
6266.02 2697
6266.77 2831
6267.52 2883
6268.26 2810
6269.01 2812
6269.76 2797
6270.50 2823
6271.25 2773
6272.00 2775
6272.75 2785
6273.49 2885
6274.24 2817
6274.99 2952
6275.73 2954
6276.48 2886
6277.23 2886
6277.98 2886
6278.72 2882
6279.47 3036
6280.22 3014
6280.97 2920
6281.71 2893
6282.46 2846
6283.21 2780
6283.96 2815
6284.71 2757
6285.45 2764
6286.20 2803
6286.95 2796
6287.70 2682
6288.45 2685
6289.19 2640
6289.94 2598
6290.69 2593
6291.44 2642
6292.19 2648
6292.94 2539
6293.68 2475
6294.43 2545
6295.18 2430
6295.93 2555
6296.68 2519
6297.43 2475
6298.18 2475
6298.92 2448
6299.67 2492
6300.42 2373
6301.17 2347
6301.92 2428
6302.67 2564
6303.42 2548
6304.17 2534
6304.92 2526
6305.66 2674
6306.41 2649
6307.16 2729
6307.91 2665
6308.66 2677
6309.41 2540
6310.16 2509
6310.91 2568
6311.66 2635
6312.41 2587
6313.16 2657
6313.91 2567
6314.66 2531
6315.41 2453
6316.16 2417
6316.91 2270
6317.66 2321
6318.41 2422
6319.16 2326
6319.91 2271
6320.66 2341
6321.41 2278
6322.16 2329
6322.91 2261
6323.66 2228
6324.41 2179
6325.16 2229
6325.91 2186
6326.66 2252
6327.41 2291
6328.16 2280
6328.91 2254
6329.66 2226
6330.41 2254
6331.16 2163
6331.91 2262
6332.66 2225
6333.41 2312
6334.16 2363
6334.91 2390
6335.67 2274
6336.42 2220
6337.17 2415
6337.92 2297
6338.67 2304
6339.42 2388
6340.17 2283
6340.92 2294
6341.67 2234
6342.43 2288
6343.18 2303
6343.93 2260
6344.68 2183
6345.43 2302
6346.18 2329
6346.93 2317
6347.69 2370
6348.44 2406
6349.19 2404
6349.94 2226
6350.69 2362
6351.45 2322
6352.20 2337
6352.95 2423
6353.70 2399
6354.45 2513
6355.20 2521
6355.96 2572
6356.71 2520
6357.46 2548
6358.21 2507
6358.97 2295
6359.72 2345
6360.47 2304
6361.22 2272
6361.98 2239
6362.73 2374
6363.48 2224
6364.23 2221
6364.99 2356
6365.74 2127
6366.49 2263
6367.24 2362
6368.00 2330
6368.75 2164
6369.50 2128
6370.26 2166
6371.01 2275
6371.76 2301
6372.51 2304
6373.27 2401
6374.02 2371
6374.77 2259
6375.53 2391
6376.28 2246
6377.03 2247
6377.79 2265
6378.54 2302
6379.29 2251
6380.05 2273
6380.80 2320
6381.56 2320
6382.31 2365
6383.06 2307
6383.82 2257
6384.57 2304
6385.32 2291
6386.08 2278
6386.83 2135
6387.59 2276
6388.34 2090
6389.09 2265
6389.85 2250
6390.60 2210
6391.36 2010
6392.11 1985
6392.86 2048
6393.62 1966
6394.37 1999
6395.13 2051
6395.88 2085
6396.64 2132
6397.39 2164
6398.15 2106
6398.90 2131
6399.66 2106
6400.41 2133
6401.16 2130
6401.92 2113
6402.67 2041
6403.43 2090
6404.18 2066
6404.94 2046
6405.69 2057
6406.45 2074
6407.20 2156
6407.96 2185
6408.72 2071
6409.47 2032
6410.23 2116
6410.98 2182
6411.74 2196
6412.49 2203
6413.25 2149
6414.00 2068
6414.76 2078
6415.51 2048
6416.27 2052
6417.03 2078
6417.78 2079
6418.54 2033
6419.29 2110
6420.05 2057
6420.80 2001
6421.56 2076
6422.32 2012
6423.07 2032
6423.83 2016
6424.59 2115
6425.34 2296
6426.10 2235
6426.85 2198
6427.61 2114
6428.37 2048
6429.12 2128
6429.88 2092
6430.64 1979
6431.39 2052
6432.15 2162
6432.91 2119
6433.66 2137
6434.42 2148
6435.18 2005
6435.93 2077
6436.69 2162
6437.45 2148
6438.20 2147
6438.96 2174
6439.72 2186
6440.47 2322
6441.23 2293
6441.99 2308
6442.75 2282
6443.50 2203
6444.26 2283
6445.02 2166
6445.78 2195
6446.53 2180
6447.29 2171
6448.05 2119
6448.81 2153
6449.56 2258
6450.32 2149
6451.08 2126
6451.84 2067
6452.59 2205
6453.35 2198
6454.11 2006
6454.87 2121
6455.63 2238
6456.38 2199
6457.14 2290
6457.90 2312
6458.66 2441
6459.42 2428
6460.17 2562
6460.93 2561
6461.69 2531
6462.45 2296
6463.21 2262
6463.97 2349
6464.73 2327
6465.48 2324
6466.24 2379
6467.00 2336
6467.76 2318
6468.52 2302
6469.28 2170
6470.04 2213
6470.80 2188
6471.55 2381
6472.31 2295
6473.07 2241
6473.83 2324
6474.59 2350
6475.35 2346
6476.11 2401
6476.87 2466
6477.63 2328
6478.39 2329
6479.15 2349
6479.91 2427
6480.66 2373
6481.42 2411
6482.18 2362
6482.94 2494
6483.70 2419
6484.46 2497
6485.22 2384
6485.98 2585
6486.74 2554
6487.50 2544
6488.26 2463
6489.02 2600
6489.78 2684
6490.54 2640
6491.30 2752
6492.06 2668
6492.82 2669
6493.58 2814
6494.34 2837
6495.10 2877
6495.86 2909
6496.62 2876
6497.38 2935
6498.14 3040
6498.91 2950
6499.67 3017
6500.43 2971
6501.19 2978
6501.95 2850
6502.71 2964
6503.47 2908
6504.23 2923
6504.99 2978
6505.75 3056
6506.51 2966
6507.27 2933
6508.04 2964
6508.80 3004
6509.56 3019
6510.32 3107
6511.08 3311
6511.84 3357
6512.60 3180
6513.36 3181
6514.13 3075
6514.89 3197
6515.65 3159
6516.41 3093
6517.17 3078
6517.93 3150
6518.69 3222
6519.46 3167
6520.22 3121
6520.98 3209
6521.74 3506
6522.50 3589
6523.27 3796
6524.03 3837
6524.79 3876
6525.55 3969
6526.31 4117
6527.08 4313
6527.84 4277
6528.60 4268
6529.36 4155
6530.13 4221
6530.89 4165
6531.65 4307
6532.41 4151
6533.18 4303
6533.94 4640
6534.70 4949
6535.46 5185
6536.23 5783
6536.99 6438
6537.75 6838
6538.51 7299
6539.28 7778
6540.04 7275
6540.80 6854
6541.57 6459
6542.33 5852
6543.09 5288
6543.86 4598
6544.62 4241
6545.38 3875
6546.15 3633
6546.91 3372
6547.67 3185
6548.44 3259
6549.20 3202
6549.96 2916
6550.73 2873
6551.49 2920
6552.25 3022
6553.02 2969
6553.78 2995
6554.54 2948
6555.31 2802
6556.07 2886
6556.84 2959
6557.60 2764
6558.36 2927
6559.13 2760
6559.89 2836
6560.66 2960
6561.42 3069
6562.18 3044
6562.95 3128
6563.71 3312
6564.48 3341
6565.24 3237
6566.01 3378
6566.77 3553
6567.54 3651
6568.30 3589
6569.06 3506
6569.83 3385
6570.59 3487
6571.36 3423
6572.12 3406
6572.89 3358
6573.65 3347
6574.42 3399
6575.18 3542
6575.95 3690
6576.71 3633
6577.48 3755
6578.24 3775
6579.01 3865
6579.77 4036
6580.54 4016
6581.31 4093
6582.07 4357
6582.84 4487
6583.60 4472
6584.37 4538
6585.13 4563
6585.90 4692
6586.66 4626
6587.43 4791
6588.20 4511
6588.96 4413
6589.73 4368
6590.49 4317
6591.26 4538
6592.02 4613
6592.79 4707
6593.56 4775
6594.32 4885
6595.09 4747
6595.86 4709
6596.62 4735
6597.39 4616
6598.15 4496
6598.92 4277
6599.69 4096
6600.45 4007
6601.22 3991
6601.99 4138
6602.75 3894
6603.52 3703
6604.29 3883
6605.05 3860
6605.82 3943
6606.59 3798
6607.35 3676
6608.12 3633
6608.89 3753
6609.65 3767
6610.42 3975
6611.19 4137
6611.96 4162
6612.72 4054
6613.49 4057
6614.26 3935
6615.02 3770
6615.79 3713
6616.56 3660
6617.33 3580
6618.09 3609
6618.86 3545
6619.63 3435
6620.40 3425
6621.16 3583
6621.93 3594
6622.70 3724
6623.47 3872
6624.24 3938
6625.00 3888
6625.77 4050
6626.54 3802
6627.31 3895
6628.08 3942
6628.84 3842
6629.61 3831
6630.38 3892
6631.15 3897
6631.92 3953
6632.68 3912
6633.45 4078
6634.22 4324
6634.99 4526
6635.76 4715
6636.53 4693
6637.30 4811
6638.06 4808
6638.83 4665
6639.60 4570
6640.37 4215
6641.14 3908
6641.91 3856
6642.68 3771
6643.45 3574
6644.22 3522
6644.98 3404
6645.75 3381
6646.52 3368
6647.29 3559
6648.06 3403
6648.83 3431
6649.60 3559
6650.37 3553
6651.14 3616
6651.91 3840
6652.68 3838
6653.45 3796
6654.22 3589
6654.99 3618
6655.76 3657
6656.53 3896
6657.30 3677
6658.06 3434
6658.83 3560
6659.60 3524
6660.37 3312
6661.14 3333
6661.91 3403
6662.68 3543
6663.45 3707
6664.22 3668
6665.00 3888
6665.77 4051
6666.54 4158
6667.31 4242
6668.08 4214
6668.85 4310
6669.62 4151
6670.39 3875
6671.16 3689
6671.93 3674
6672.70 3634
6673.47 3454
6674.24 3274
6675.01 3218
6675.78 3185
6676.55 3184
6677.32 3023
6678.10 3085
6678.87 2916
6679.64 2990
6680.41 3026
6681.18 2990
6681.95 3211
6682.72 3312
6683.49 3272
6684.26 3391
6685.04 3542
6685.81 3535
6686.58 3723
6687.35 3754
6688.12 4063
6688.89 4081
6689.67 4204
6690.44 4126
6691.21 3990
6691.98 3757
6692.75 3708
6693.52 3577
6694.30 3294
6695.07 3294
6695.84 3153
6696.61 2997
6697.38 2989
6698.16 3065
6698.93 2895
6699.70 2929
6700.47 2968
6701.25 2804
6702.02 2802
6702.79 2860
6703.56 2907
6704.33 2814
6705.11 2844
6705.88 2960
6706.65 2789
6707.43 2841
6708.20 2792
6708.97 2716
6709.74 2756
6710.52 2750
6711.29 2834
6712.06 2851
6712.84 2992
6713.61 2924
6714.38 3074
6715.15 3006
6715.93 3088
6716.70 3212
6717.47 3144
6718.25 3250
6719.02 3212
6719.79 3171
6720.57 3289
6721.34 3258
6722.11 3191
6722.89 3171
6723.66 3093
6724.43 3089
6725.21 3077
6725.98 3130
6726.76 2943
6727.53 2896
6728.30 2782
6729.08 2802
6729.85 2618
6730.63 2602
6731.40 2630
6732.17 2499
6732.95 2561
6733.72 2464
6734.50 2459
6735.27 2641
6736.04 2633
6736.82 2491
6737.59 2573
6738.37 2511
6739.14 2518
6739.92 2437
6740.69 2556
6741.47 2485
6742.24 2451
6743.02 2341
6743.79 2460
6744.57 2397
6745.34 2385
6746.12 2471
6746.89 2440
6747.66 2428
6748.44 2394
6749.22 2509
6749.99 2456
6750.77 2478
6751.54 2547
6752.32 2566
6753.09 2605
6753.87 2565
6754.64 2539
6755.42 2421
6756.19 2454
6756.97 2424
6757.74 2410
6758.52 2332
6759.29 2390
6760.07 2350
6760.85 2374
6761.62 2331
6762.40 2237
6763.17 2212
6763.95 2291
6764.73 2345
6765.50 2365
6766.28 2408
6767.05 2379
6767.83 2326
6768.61 2454
6769.38 2447
6770.16 2367
6770.94 2407
6771.71 2388
6772.49 2537
6773.26 2455
6774.04 2382
6774.82 2351
6775.59 2425
6776.37 2514
6777.15 2529
6777.92 2579
6778.70 2637
6779.48 2764
6780.25 2899
6781.03 2832
6781.81 2847
6782.59 2784
6783.36 2625
6784.14 2625
6784.92 2417
6785.69 2467
6786.47 2368
6787.25 2462
6788.03 2374
6788.80 2328
6789.58 2306
6790.36 2287
6791.13 2254
6791.91 2277
6792.69 2275
6793.47 2185
6794.25 2259
6795.02 2165
6795.80 2025
6796.58 2098
6797.36 2130
6798.13 1997
6798.91 2007
6799.69 2036
6800.47 1953
6801.25 2064
6802.02 2095
6802.80 2103
6803.58 2032
6804.36 2052
6805.14 1974
6805.92 1998
6806.69 2153
6807.47 2133
6808.25 2081
6809.03 2059
6809.81 1994
6810.59 2039
6811.36 1955
6812.14 1988
6812.92 2007
6813.70 2033
6814.48 2206
6815.26 2186
6816.04 2075
6816.82 2035
6817.60 2199
6818.37 2120
6819.15 2210
6819.93 2165
6820.71 2043
6821.49 2076
6822.27 2077
6823.05 1993
6823.83 1950
6824.61 1911
6825.39 1945
6826.17 2001
6826.95 2125
6827.73 1972
6828.51 1912
6829.29 2046
6830.07 2006
6830.85 1952
6831.63 1928
6832.40 1894
6833.18 1961
6833.96 1874
6834.74 1876
6835.52 2035
6836.30 1963
6837.08 2074
6837.87 1954
6838.65 1993
6839.43 1956
6840.21 1938
6840.99 1987
6841.77 1939
6842.55 1985
6843.33 1901
6844.11 1868
6844.89 1918
6845.67 1984
6846.45 1972
6847.23 2030
6848.01 2105
6848.79 2082
6849.57 2041
6850.35 2096
6851.13 2270
6851.92 2359
6852.70 2445
6853.48 2356
6854.26 2347
6855.04 2298
6855.82 2216
6856.60 2248
6857.38 2155
6858.16 2178
6858.95 2066
6859.73 2052
6860.51 2000
6861.29 1891
6862.07 1952
6862.85 2031
6863.64 1901
6864.42 1970
6865.20 1877
6865.98 2024
6866.76 2020
6867.54 1989
6868.33 1939
6869.11 1962
6869.89 1858
6870.67 1980
6871.45 1918
6872.24 1921
6873.02 1848
6873.80 1929
6874.58 1950
6875.36 2010
6876.15 1948
6876.93 1959
6877.71 2040
6878.49 1980
6879.28 1938
6880.06 1968
6880.84 2024
6881.62 2074
6882.41 2156
6883.19 2218
6883.97 2141
6884.76 2062
6885.54 2092
6886.32 2190
6887.10 2208
6887.89 2330
6888.67 2289
6889.45 2245
6890.24 2181
6891.02 2229
6891.80 2337
6892.59 2454
6893.37 2052
6894.15 2032
6894.94 2003
6895.72 2021
6896.50 1988
6897.29 2015
6898.07 2122
6898.85 2092
6899.64 2065
6900.42 2126
6901.21 2013
6901.99 2004
6902.77 2046
6903.56 2011
6904.34 2122
6905.12 2104
6905.91 2172
6906.69 2131
6907.48 2189
6908.26 2161
6909.05 2197
6909.83 2224
6910.61 2165
6911.40 2188
6912.18 2222
6912.97 2208
6913.75 2009
6914.54 2046
6915.32 2051
6916.11 2013
6916.89 2086
6917.67 2153
6918.46 2156
6919.24 2176
6920.03 2216
6920.81 2425
6921.60 2590
6922.38 2589
6923.17 2657
6923.95 2686
6924.74 2795
6925.52 2713
6926.31 2710
6927.09 2710
6927.88 2537
6928.67 2377
6929.45 2203
6930.24 2088
6931.02 2140
6931.81 2046
6932.59 2032
6933.38 2031
6934.16 2028
6934.95 1914
6935.74 1976
6936.52 1948
6937.31 1985
6938.09 1966
6938.88 1960
6939.66 1970
6940.45 2017
6941.24 1972
6942.02 2036
6942.81 2041
6943.59 2031
6944.38 2052
6945.17 2104
6945.95 2071
6946.74 2062
6947.53 2159
6948.31 2274
6949.10 2217
6949.89 2155
6950.67 2216
6951.46 2265
6952.25 2326
6953.03 2289
6953.82 2107
6954.61 2042
6955.39 2136
6956.18 2224
6956.97 2187
6957.75 2194
6958.54 2176
6959.33 2242
6960.11 2162
6960.90 2200
6961.69 2164
6962.48 2148
6963.26 2230
6964.05 2179
6964.84 2304
6965.63 2377
6966.41 2293
6967.20 2301
6967.99 2295
6968.78 2252
6969.56 2318
6970.35 2423
6971.14 2402
6971.93 2382
6972.71 2422
6973.50 2389
6974.29 2529
6975.08 2588
6975.87 2519
6976.65 2463
6977.44 2530
6978.23 2700
6979.02 2686
6979.81 2917
6980.60 2982
6981.38 2972
6982.17 3138
6982.96 3246
6983.75 3520
6984.54 3606
6985.33 3941
6986.11 4273
6986.90 4451
6987.69 4415
6988.48 4611
6989.27 4581
6990.06 4190
6990.85 4034
6991.64 3711
6992.42 3466
6993.21 3123
6994.00 2881
6994.79 2863
6995.58 2845
6996.37 2938
6997.16 2862
6997.95 3053
6998.74 3270
6999.53 3456
7000.32 3743
7001.11 3995
7001.90 4035
7002.68 4191
7003.47 4165
7004.26 3863
7005.05 3659
7005.84 3478
7006.63 3169
7007.42 2951
7008.21 2773
7009.00 2661
7009.79 2516
7010.58 2282
7011.37 2315
7012.16 2225
7012.95 2084
7013.74 2104
7014.53 2159
7015.32 2097
7016.11 2086
7016.90 2076
7017.69 2143
7018.48 2103
7019.27 2039
7020.07 2076
7020.86 2033
7021.65 2083
7022.44 2020
7023.23 2056
7024.02 2155
7024.81 2043
7025.60 1918
7026.39 2006
7027.18 2133
7027.97 2269
7028.76 2105
7029.55 2153
7030.35 2078
7031.14 2042
7031.93 2111
7032.72 2082
7033.51 2125
7034.30 2035
7035.09 2010
7035.88 1945
7036.68 1991
7037.47 2117
7038.26 2047
7039.05 2008
7039.84 1972
7040.63 2000
7041.43 2057
7042.22 2123
7043.01 2127
7043.80 2208
7044.59 2032
7045.38 2013
7046.18 2085
7046.97 2085
7047.76 2142
7048.55 2158
7049.35 2101
7050.14 2271
7050.93 2320
7051.72 2241
7052.51 2227
7053.31 2279
7054.10 2213
7054.89 2266
7055.68 2040
7056.48 1956
7057.27 2083
7058.06 2031
7058.85 1939
7059.65 2005
7060.44 1902
7061.23 1924
7062.03 1895
7062.82 1883
7063.61 1884
7064.40 1937
7065.20 1951
7065.99 1959
7066.78 1916
7067.58 1819
7068.37 1932
7069.16 2048
7069.96 1917
7070.75 1985
7071.54 2059
7072.34 1864
7073.13 1876
7073.92 1932
7074.72 1863
7075.51 1730
7076.30 1805
7077.10 1824
7077.89 1851
7078.69 1783
7079.48 1897
7080.27 1889
7081.07 1943
7081.86 1957
7082.66 1917
7083.45 1866
7084.24 2020
7085.04 1857
7085.83 1927
7086.63 1902
7087.42 1814
7088.21 1827
7089.01 1854
7089.80 1757
7090.60 1836
7091.39 1808
7092.19 1820
7092.98 1767
7093.78 1722
7094.57 1760
7095.37 1820
7096.16 1733
7096.96 1735
7097.75 1777
7098.55 1712
7099.34 1714
7100.14 1719
7100.93 1704
7101.73 1765
7102.52 1684
7103.32 1673
7104.11 1651
7104.91 1635
7105.70 1629
7106.50 1701
7107.29 1728
7108.09 1640
7108.88 1605
7109.68 1627
7110.47 1581
7111.27 1573
7112.07 1587
7112.86 1676
7113.66 1626
7114.45 1608
7115.25 1627
7116.04 1518
7116.84 1562
7117.64 1687
7118.43 1658
7119.23 1649
7120.02 1726
7120.82 1761
7121.62 1760
7122.41 1651
7123.21 1734
7124.01 1679
7124.80 1617
7125.60 1698
7126.40 1647
7127.19 1620
7127.99 1766
7128.79 1675
7129.58 1635
7130.38 1614
7131.18 1657
7131.97 1600
7132.77 1659
7133.57 1671
7134.36 1528
7135.16 1612
7135.96 1634
7136.75 1607
7137.55 1522
7138.35 1612
7139.14 1651
7139.94 1665
7140.74 1648
7141.54 1592
7142.33 1620
7143.13 1614
7143.93 1690
7144.73 1673
7145.52 1664
7146.32 1722
7147.12 1674
7147.92 1673
7148.71 1586
7149.51 1556
7150.31 1611
7151.11 1551
7151.91 1603
7152.70 1665
7153.50 1588
7154.30 1595
7155.10 1694
7155.90 1645
7156.69 1567
7157.49 1596
7158.29 1533
7159.09 1517
7159.89 1558
7160.69 1590
7161.48 1580
7162.28 1587
7163.08 1655
7163.88 1646
7164.68 1700
7165.48 1602
7166.28 1548
7167.07 1627
7167.87 1702
7168.67 1716
7169.47 1666
7170.27 1725
7171.07 1737
7171.87 1607
7172.67 1648
7173.47 1692
7174.27 1665
7175.06 1620
7175.86 1557
7176.66 1627
7177.46 1602
7178.26 1555
7179.06 1681
7179.86 1618
7180.66 1650
7181.46 1525
7182.26 1664
7183.06 1630
7183.86 1676
7184.66 1734
7185.46 1725
7186.26 1740
7187.06 1697
7187.86 1638
7188.66 1665
7189.46 1654
7190.26 1626
7191.06 1621
7191.86 1590
7192.66 1590
7193.46 1443
7194.26 1558
7195.06 1561
7195.86 1553
7196.66 1647
7197.46 1565
7198.26 1576
7199.06 1476
7199.86 1619
7200.66 1711
7201.46 1553
7202.26 1522
7203.06 1569
7203.87 1599
7204.67 1650
7205.47 1497
7206.27 1497
7207.07 1527
7207.87 1653
7208.67 1586
7209.47 1519
7210.27 1506
7211.07 1494
7211.88 1620
7212.68 1571
7213.48 1587
7214.28 1660
7215.08 1577
7215.88 1641
7216.68 1608
7217.49 1523
7218.29 1488
7219.09 1537
7219.89 1543
7220.69 1604
7221.49 1465
7222.30 1518
7223.10 1601
7223.90 1610
7224.70 1545
7225.50 1569
7226.31 1623
7227.11 1660
7227.91 1556
7228.71 1477
7229.51 1546
7230.32 1649
7231.12 1548
7231.92 1537
7232.72 1562
7233.53 1605
7234.33 1541
7235.13 1610
7235.93 1592
7236.74 1615
7237.54 1688
7238.34 1786
7239.14 1856
7239.95 1748
7240.75 1712
7241.55 1796
7242.36 1754
7243.16 1730
7243.96 1607
7244.77 1696
7245.57 1694
7246.37 1549
7247.17 1487
7247.98 1528
7248.78 1561
7249.58 1574
7250.39 1518
7251.19 1544
7251.99 1540
7252.80 1548
7253.60 1636
7254.41 1609
7255.21 1624
7256.01 1592
7256.82 1667
7257.62 1728
7258.42 1604
7259.23 1568
7260.03 1570
7260.84 1538
7261.64 1560
7262.44 1608
7263.25 1601
7264.05 1517
7264.86 1458
7265.66 1449
7266.46 1446
7267.27 1529
7268.07 1525
7268.88 1628
7269.68 1544
7270.49 1543
7271.29 1529
7272.10 1579
7272.90 1599
7273.71 1644
7274.51 1660
7275.31 1604
7276.12 1680
7276.92 1604
7277.73 1571
7278.53 1641
7279.34 1656
7280.14 1673
7280.95 1646
7281.75 1680
7282.56 1840
7283.37 1812
7284.17 1910
7284.98 1885
7285.78 1976
7286.59 2012
7287.39 1930
7288.20 1939
7289.00 1919
7289.81 1873
7290.61 1884
7291.42 1801
7292.23 1692
7293.03 1776
7293.84 1805
7294.64 1709
7295.45 1709
7296.25 1741
7297.06 1731
7297.87 1806
7298.67 1735
7299.48 1747
7300.28 1752
7301.09 1787
7301.90 1784
7302.70 1768
7303.51 1718
7304.32 1754
7305.12 1806
7305.93 1855
7306.74 1817
7307.54 1804
7308.35 1754
7309.16 1882
7309.96 1944
7310.77 1878
7311.58 1998
7312.38 2066
7313.19 2155
7314.00 2118
7314.80 2012
7315.61 1885
7316.42 1986
7317.22 1993
7318.03 2089
7318.84 2135
7319.65 2225
7320.45 2272
7321.26 2279
7322.07 2404
7322.88 2356
7323.68 2401
7324.49 2422
7325.30 2369
7326.11 2296
7326.91 2210
7327.72 2078
7328.53 1966
7329.34 1981
7330.14 1933
7330.95 1886
7331.76 1848
7332.57 1907
7333.38 1720
7334.18 1699
7334.99 1800
7335.80 1737
7336.61 1743
7337.42 1749
7338.22 1665
7339.03 1723
7339.84 1610
7340.65 1691
7341.46 1637
7342.27 1597
7343.07 1620
7343.88 1670
7344.69 1657
7345.50 1669
7346.31 1685
7347.12 1645
7347.93 1621
7348.74 1670
7349.54 1670
7350.35 1573
7351.16 1697
7351.97 1661
7352.78 1660
7353.59 1691
7354.40 1682
7355.21 1645
7356.02 1657
7356.83 1687
7357.64 1609
7358.45 1624
7359.25 1633
7360.06 1590
7360.87 1581
7361.68 1576
7362.49 1666
7363.30 1702
7364.11 1717
7364.92 1715
7365.73 1756
7366.54 1713
7367.35 1647
7368.16 1616
7368.97 1633
7369.78 1707
7370.59 1697
7371.40 1761
7372.21 1754
7373.02 1740
7373.83 1746
7374.64 1719
7375.45 1750
7376.26 1747
7377.07 1799
7377.88 1838
7378.69 1811
7379.50 1750
7380.31 1918
7381.13 2064
7381.94 1973
7382.75 2036
7383.56 2140
7384.37 2145
7385.18 2059
7385.99 2056
7386.80 1994
7387.61 2012
7388.42 1895
7389.23 1721
7390.05 1660
7390.86 1618
7391.67 1623
7392.48 1663
7393.29 1595
7394.10 1540
7394.91 1521
7395.72 1574
7396.54 1556
7397.35 1703
7398.16 1685
7398.97 1674
7399.78 1799
7400.59 1874
7401.41 1975
7402.22 2110
7403.03 2217
7403.84 2205
7404.65 2184
7405.46 2208
7406.28 2129
7407.09 2058
7407.90 1934
7408.71 1898
7409.52 1845
7410.34 1710
7411.15 1743
7411.96 1809
7412.77 1746
7413.59 1654
7414.40 1601
7415.21 1670
7416.02 1541
7416.84 1457
7417.65 1544
7418.46 1541
7419.27 1504
7420.09 1456
7420.90 1476
7421.71 1580
7422.53 1471
7423.34 1426
7424.15 1398
7424.96 1517
7425.78 1512
7426.59 1440
7427.40 1474
7428.22 1510
7429.03 1601
7429.84 1563
7430.66 1492
7431.47 1513
7432.28 1489
7433.10 1501
7433.91 1551
7434.72 1496
7435.54 1497
7436.35 1433
7437.17 1479
7437.98 1478
7438.79 1435
7439.61 1447
7440.42 1472
7441.23 1426
7442.05 1446
7442.86 1528
7443.68 1468
7444.49 1497
7445.30 1495
7446.12 1554
7446.93 1591
7447.75 1449
7448.56 1488
7449.38 1535
7450.19 1508
7451.00 1405
7451.82 1490
7452.63 1453
7453.45 1505
7454.26 1560
7455.08 1496
7455.89 1444
7456.71 1390
7457.52 1408
7458.34 1384
7459.15 1430
7459.97 1453
7460.78 1427
7461.60 1417
7462.41 1454
7463.23 1472
7464.04 1420
7464.86 1428
7465.67 1455
7466.49 1465
7467.30 1570
7468.12 1549
7468.93 1574
7469.75 1561
7470.56 1546
7471.38 1490
7472.20 1485
7473.01 1466
7473.83 1435
7474.64 1460
7475.46 1416
7476.27 1493
7477.09 1474
7477.91 1395
7478.72 1458
7479.54 1468
7480.35 1477
7481.17 1396
7481.99 1395
7482.80 1456
7483.62 1471
7484.44 1467
7485.25 1537
7486.07 1433
7486.88 1418
7487.70 1482
7488.52 1448
7489.33 1435
7490.15 1464
7490.97 1419
7491.78 1488
7492.60 1389
7493.42 1324
7494.23 1365
7495.05 1428
7495.87 1510
7496.69 1451
7497.50 1353
7498.32 1346
7499.14 1376
7499.95 1346
7500.77 1371
7501.59 1341
7502.40 1313
7503.22 1320
7504.04 1420
7504.86 1418
7505.67 1415
7506.49 1439
7507.31 1437
7508.13 1454
7508.94 1443
7509.76 1436
7510.58 1424
7511.40 1356
7512.22 1401
7513.03 1395
7513.85 1382
7514.67 1477
7515.49 1387
7516.31 1312
7517.12 1330
7517.94 1444
7518.76 1463
7519.58 1373
7520.40 1374
7521.21 1370
7522.03 1436
7522.85 1464
7523.67 1420
7524.49 1463
7525.31 1431
7526.12 1438
7526.94 1365
7527.76 1433
7528.58 1474
7529.40 1411
7530.22 1389
7531.04 1442
7531.86 1430
7532.67 1431
7533.49 1453
7534.31 1465
7535.13 1467
7535.95 1439
7536.77 1478
7537.59 1480
7538.41 1477
7539.23 1429
7540.05 1460
7540.87 1483
7541.69 1370
7542.51 1457
7543.32 1502
7544.14 1548
7544.96 1483
7545.78 1434
7546.60 1533
7547.42 1521
7548.24 1557
7549.06 1494
7549.88 1508
7550.70 1459
7551.52 1481
7552.34 1585
7553.16 1555
7553.98 1459
7554.80 1534
7555.62 1624
7556.44 1621
7557.26 1547
7558.08 1560
7558.90 1629
7559.72 1658
7560.54 1683
7561.36 1600
7562.19 1686
7563.01 1647
7563.83 1646
7564.65 1704
7565.47 1609
7566.29 1581
7567.11 1691
7567.93 1700
7568.75 1701
7569.57 1720
7570.39 1673
7571.21 1709
7572.03 1659
7572.86 1608
7573.68 1637
7574.50 1679
7575.32 1595
7576.14 1612
7576.96 1627
7577.78 1656
7578.60 1677
7579.43 1607
7580.25 1625
7581.07 1528
7581.89 1603
7582.71 1632
7583.53 1707
7584.36 1753
7585.18 1762
7586.00 1775
7586.82 1704
7587.64 1902
7588.47 1863
7589.29 1915
7590.11 1977
7590.93 2018
7591.75 2033
7592.58 1945
7593.40 1922
7594.22 1912
7595.04 1869
7595.86 1905
7596.69 1895
7597.51 1860
7598.33 1874
7599.15 1939
7599.98 1981
7600.80 1943
7601.62 1929
7602.45 2058
7603.27 2161
7604.09 2170
7604.91 2433
7605.74 2491
7606.56 2541
7607.38 2532
7608.21 2468
7609.03 2423
7609.85 2443
7610.67 2412
7611.50 2234
7612.32 2106
7613.14 2038
7613.97 2050
7614.79 2088
7615.61 2180
7616.44 2136
7617.26 2062
7618.08 2131
7618.91 2091
7619.73 2067
7620.56 1986
7621.38 2031
7622.20 2014
7623.03 1917
7623.85 1921
7624.67 1899
7625.50 1949
7626.32 2030
7627.15 2009
7627.97 2107
7628.80 2204
7629.62 2461
7630.44 2563
7631.27 2809
7632.09 3057
7632.92 3250
7633.74 3357
7634.57 3485
7635.39 3533
7636.21 3141
7637.04 2892
7637.86 2698
7638.69 2359
7639.51 2188
7640.34 2107
7641.16 1964
7641.99 1875
7642.81 1915
7643.64 1785
7644.46 1799
7645.29 1641
7646.11 1672
7646.94 1666
7647.76 1619
7648.59 1580
7649.41 1690
7650.24 1641
7651.06 1574
7651.89 1571
7652.71 1574
7653.54 1524
7654.37 1463
7655.19 1494
7656.02 1596
7656.84 1449
7657.67 1523
7658.49 1549
7659.32 1565
7660.14 1596
7660.97 1549
7661.80 1536
7662.62 1546
7663.45 1527
7664.27 1513
7665.10 1469
7665.93 1491
7666.75 1492
7667.58 1548
7668.41 1511
7669.23 1521
7670.06 1562
7670.88 1563
7671.71 1569
7672.54 1561
7673.36 1544
7674.19 1635
7675.02 1545
7675.84 1483
7676.67 1453
7677.50 1422
7678.32 1438
7679.15 1473
7679.98 1487
7680.81 1480
7681.63 1463
7682.46 1435
7683.29 1453
7684.11 1459
7684.94 1395
7685.77 1455
7686.59 1479
7687.42 1612
7688.25 1505
7689.08 1476
7689.90 1449
7690.73 1441
7691.56 1471
7692.39 1442
7693.21 1472
7694.04 1461
7694.87 1478
7695.70 1479
7696.53 1431
7697.35 1509
7698.18 1423
7699.01 1425
7699.84 1520
7700.66 1483
7701.49 1562
7702.32 1573
7703.15 1552
7703.98 1495
7704.81 1423
7705.63 1434
7706.46 1478
7707.29 1471
7708.12 1497
7708.95 1496
7709.78 1468
7710.60 1388
7711.43 1372
7712.26 1329
7713.09 1382
7713.92 1426
7714.75 1426
7715.58 1389
7716.41 1304
7717.23 1383
7718.06 1309
7718.89 1384
7719.72 1388
7720.55 1382
7721.38 1274
7722.21 1314
7723.04 1282
7723.87 1301
7724.70 1291
7725.53 1368
7726.36 1328
7727.18 1312
7728.01 1282
7728.84 1306
7729.67 1309
7730.50 1332
7731.33 1341
7732.16 1330
7732.99 1378
7733.82 1283
7734.65 1317
7735.48 1384
7736.31 1322
7737.14 1272
7737.97 1368
7738.80 1310
7739.63 1362
7740.46 1308
7741.29 1387
7742.12 1370
7742.95 1355
7743.78 1328
7744.61 1342
7745.44 1410
7746.27 1386
7747.10 1491
7747.94 1584
7748.77 1629
7749.60 1584
7750.43 1676
7751.26 1605
7752.09 1535
7752.92 1481
7753.75 1464
7754.58 1395
7755.41 1316
7756.24 1306
7757.07 1321
7757.91 1324
7758.74 1332
7759.57 1177
7760.40 1265
7761.23 1226
7762.06 1228
7762.89 1182
7763.72 1254
7764.56 1324
7765.39 1239
7766.22 1316
7767.05 1225
7767.88 1240
7768.71 1238
7769.55 1209
7770.38 1235
7771.21 1257
7772.04 1291
7772.87 1174
7773.70 1288
7774.54 1210
7775.37 1242
7776.20 1199
7777.03 1250
7777.86 1308
7778.70 1243
7779.53 1302
7780.36 1304
7781.19 1317
7782.03 1334
7782.86 1267
7783.69 1255
7784.52 1281
7785.36 1217
7786.19 1286
7787.02 1343
7787.85 1354
7788.69 1332
7789.52 1291
7790.35 1261
7791.19 1275
7792.02 1317
7792.85 1354
7793.68 1252
7794.52 1309
7795.35 1299
7796.18 1226
7797.02 1246
7797.85 1208
7798.68 1260
7799.52 1246
7800.35 1267
7801.18 1245
7802.02 1286
7802.85 1277
7803.68 1272
7804.52 1265
7805.35 1265
7806.18 1210
7807.02 1241
7807.85 1287
7808.69 1260
7809.52 1280
7810.35 1297
7811.19 1272
7812.02 1327
7812.86 1253
7813.69 1301
7814.52 1360
7815.36 1476
7816.19 1504
7817.03 1548
7817.86 1451
7818.70 1406
7819.53 1342
7820.36 1443
7821.20 1355
7822.03 1405
7822.87 1354
7823.70 1287
7824.54 1326
7825.37 1285
7826.21 1322
7827.04 1252
7827.88 1235
7828.71 1317
7829.55 1210
7830.38 1236
7831.22 1256
7832.05 1296
7832.89 1295
7833.72 1242
7834.56 1192
7835.39 1252
7836.23 1259
7837.06 1253
7837.90 1251
7838.73 1282
7839.57 1264
7840.40 1267
7841.24 1293
7842.07 1295
7842.91 1237
7843.75 1298
7844.58 1301
7845.42 1392
7846.25 1380
7847.09 1407
7847.93 1364
7848.76 1300
7849.60 1318
7850.43 1270
7851.27 1286
7852.11 1355
7852.94 1337
7853.78 1367
7854.61 1349
7855.45 1284
7856.29 1360
7857.12 1359
7857.96 1350
7858.80 1429
7859.63 1430
7860.47 1484
7861.31 1515
7862.14 1467
7862.98 1378
7863.82 1405
7864.65 1418
7865.49 1366
7866.33 1361
7867.16 1313
7868.00 1250
7868.84 1319
7869.67 1269
7870.51 1344
7871.35 1259
7872.19 1232
7873.02 1274
7873.86 1306
7874.70 1361
7875.53 1399
7876.37 1312
7877.21 1370
7878.05 1400
7878.88 1377
7879.72 1405
7880.56 1351
7881.40 1371
7882.24 1377
7883.07 1455
7883.91 1379
7884.75 1268
7885.59 1266
7886.42 1274
7887.26 1298
7888.10 1163
7888.94 1237
7889.78 1276
7890.62 1284
7891.45 1337
7892.29 1351
7893.13 1344
7893.97 1345
7894.81 1334
7895.65 1288
7896.48 1249
7897.32 1231
7898.16 1271
7899.00 1408
7899.84 1314
7900.68 1339
7901.52 1469
7902.35 1463
7903.19 1402
7904.03 1395
7904.87 1404
7905.71 1364
7906.55 1393
7907.39 1303
7908.23 1324
7909.07 1306
7909.91 1208
7910.75 1266
7911.58 1285
7912.42 1225
7913.26 1232
7914.10 1193
7914.94 1291
7915.78 1294
7916.62 1306
7917.46 1347
7918.30 1335
7919.14 1354
7919.98 1346
7920.82 1317
7921.66 1329
7922.50 1300
7923.34 1281
7924.18 1349
7925.02 1313
7925.86 1212
7926.70 1187
7927.54 1217
7928.38 1139
7929.22 1173
7930.06 1212
7930.90 1169
7931.74 1245
7932.58 1197
7933.42 1170
7934.26 1219
7935.10 1186
7935.94 1305
7936.78 1252
7937.62 1173
7938.47 1176
7939.31 1162
7940.15 1167
7940.99 1200
7941.83 1159
7942.67 1208
7943.51 1273
7944.35 1179
7945.19 1177
7946.03 1184
7946.88 1202
7947.72 1180
7948.56 1193
7949.40 1168
7950.24 1229
7951.08 1198
7951.92 1185
7952.76 1185
7953.61 1222
7954.45 1217
7955.29 1156
7956.13 1257
7956.97 1238
7957.81 1201
7958.66 1143
7959.50 1174
7960.34 1157
7961.18 1132
7962.02 1180
7962.87 1191
7963.71 1191
7964.55 1223
7965.39 1103
7966.23 1137
7967.08 1224
7967.92 1203
7968.76 1249
7969.60 1252
7970.45 1247
7971.29 1231
7972.13 1171
7972.97 1155
7973.82 1178
7974.66 1203
7975.50 1144
7976.34 1183
7977.19 1242
7978.03 1214
7978.87 1238
7979.72 1217
7980.56 1183
7981.40 1177
7982.24 1182
7983.09 1148
7983.93 1102
7984.77 1154
7985.62 1184
7986.46 1159
7987.30 1184
7988.15 1197
7988.99 1188
7989.83 1219
7990.68 1171
7991.52 1222
7992.36 1185
7993.21 1191
7994.05 1234
7994.90 1159
7995.74 1053
7996.58 1086
7997.43 1090
7998.27 1067
7999.11 1111
7999.96 1082
8000.80 1099
8001.65 1025
8002.49 1083
8003.34 1156
8004.18 1136
8005.02 1115
8005.87 1095
8006.71 1158
8007.56 1153
8008.40 1091
8009.25 1064
8010.09 1078
8010.93 1067
8011.78 1067
8012.62 1048
8013.47 1081
8014.31 1116
8015.16 1149
8016.00 1051
8016.85 1051
8017.69 1022
8018.54 1075
8019.38 1134
8020.23 1094
8021.07 1144
8021.92 1144
8022.76 1122
8023.61 1092
8024.45 1145
8025.30 1159
8026.14 1194
8026.99 1125
8027.83 1116
8028.68 1122
8029.53 1102
8030.37 1100
8031.22 1096
8032.06 1076
8032.91 1131
8033.75 1131
8034.60 1108
8035.45 1124
8036.29 1173
8037.14 1138
8037.98 1139
8038.83 1142
8039.68 1108
8040.52 1095
8041.37 1052
8042.21 1112
8043.06 1048
8043.91 1054
8044.75 1007
8045.60 1033
8046.45 1067
8047.29 1075
8048.14 1079
8048.99 1003
8049.83 1017
8050.68 1036
8051.53 1123
8052.37 1104
8053.22 998
8054.07 1025
8054.91 1036
8055.76 1003
8056.61 976
8057.45 997
8058.30 1055
8059.15 1072
8060.00 1022
8060.84 990
8061.69 1005
8062.54 1033
8063.38 1073
8064.23 1016
8065.08 1047
8065.93 1090
8066.77 1022
8067.62 1000
8068.47 1014
8069.32 1073
8070.16 1040
8071.01 1016
8071.86 1023
8072.71 1081
8073.56 1007
8074.40 975
8075.25 989
8076.10 1039
8076.95 1067
8077.80 1032
8078.64 1052
8079.49 1041
8080.34 1082
8081.19 1040
8082.04 996
8082.89 1006
8083.73 1040
8084.58 1034
8085.43 1059
8086.28 1028
8087.13 1008
8087.98 1040
8088.82 1016
8089.67 1009
8090.52 1029
8091.37 1024
8092.22 1028
8093.07 1025
8093.92 1070
8094.77 1035
8095.62 1086
8096.46 1088
8097.31 1020
8098.16 983
8099.01 1056
8099.86 1035
8100.71 1060
8101.56 1069
8102.41 1064
8103.26 1049
8104.11 1050
8104.96 1035
8105.81 1050
8106.66 1090
8107.51 1026
8108.36 1011
8109.21 1050
8110.06 1116
8110.91 1100
8111.76 1082
8112.61 1080
8113.46 1078
8114.31 1120
8115.16 1139
8116.01 1044
8116.86 1047
8117.71 1087
8118.56 1069
8119.41 1111
8120.26 1164
8121.11 1140
8121.96 1139
8122.81 1084
8123.66 1146
8124.51 1091
8125.36 1135
8126.21 1140
8127.06 1123
8127.91 1145
8128.76 1068
8129.61 1080
8130.46 1096
8131.31 1120
8132.17 1152
8133.02 1169
8133.87 1095
8134.72 1122
8135.57 1151
8136.42 1115
8137.27 1149
8138.12 1207
8138.97 1158
8139.83 1178
8140.68 1177
8141.53 1243
8142.38 1232
8143.23 1347
8144.08 1238
8144.94 1216
8145.79 1230
8146.64 1205
8147.49 1236
8148.34 1222
8149.19 1193
8150.05 1211
8150.90 1192
8151.75 1143
8152.60 1195
8153.45 1200
8154.31 1288
8155.16 1187
8156.01 1274
8156.86 1382
8157.71 1351
8158.57 1337
8159.42 1260
8160.27 1257
8161.12 1175
8161.98 1191
8162.83 1202
8163.68 1143
8164.53 1158
8165.39 1198
8166.24 1109
8167.09 1070
8167.95 1127
8168.80 1181
8169.65 1158
8170.50 1206
8171.36 1218
8172.21 1179
8173.06 1102
8173.92 1086
8174.77 1068
8175.62 1126
8176.48 1144
8177.33 1113
8178.18 1102
8179.04 1129
8179.89 1112
8180.74 1067
8181.60 1141
8182.45 1191
8183.30 1131
8184.16 1098
8185.01 1093
8185.86 1095
8186.72 1037
8187.57 1065
8188.43 1107
8189.28 1036
8190.13 1029
8190.99 1044
8191.84 1007
8192.70 1012
8193.55 1074
8194.40 1054
8195.26 1028
8196.11 989
8196.97 1032
8197.82 1072
8198.68 1072
8199.53 1124
8200.39 1048
8201.24 1049
8202.09 1053
8202.95 1053
8203.80 1041
8204.66 1046
8205.51 1022
8206.37 1007
8207.22 1079
8208.08 1056
8208.93 1027
8209.79 1045
8210.64 1127
8211.50 1105
8212.35 1093
8213.21 1039
8214.06 1048
8214.92 1044
8215.77 1077
8216.63 1093
8217.49 1018
8218.34 1042
8219.20 1058
8220.05 1074
8220.91 1056
8221.76 1045
8222.62 1137
8223.47 1141
8224.33 1082
8225.19 1036
8226.04 1072
8226.90 1097
8227.75 1105
8228.61 1013
8229.47 1076
8230.32 1039
8231.18 1016
8232.03 1010
8232.89 977
8233.75 1034
8234.60 1035
8235.46 1116
8236.32 1089
8237.17 1051
8238.03 987
8238.88 1045
8239.74 1114
8240.60 1055
8241.45 1061
8242.31 1121
8243.17 1095
8244.02 1050
8244.88 1086
8245.74 1078
8246.60 1122
8247.45 1041
8248.31 1032
8249.17 981
8250.02 1030
8250.88 1080
8251.74 1097
8252.59 1138
8253.45 1056
8254.31 1057
8255.17 1131
8256.02 1147
8256.88 1076
8257.74 1082
8258.60 1109
8259.45 1076
8260.31 1100
8261.17 1171
8262.03 1108
8262.89 1017
8263.74 981
8264.60 1037
8265.46 1031
8266.32 999
8267.17 1052
8268.03 1049
8268.89 1059
8269.75 999
8270.61 1062
8271.47 1077
8272.32 1177
8273.18 1099
8274.04 1067
8274.90 1073
8275.76 1106
8276.62 1093
8277.47 1074
8278.33 1094
8279.19 1060
8280.05 1109
8280.91 1110
8281.77 1069
8282.63 1088
8283.48 1059
8284.34 1139
8285.20 1143
8286.06 1127
8286.92 1121
8287.78 1101
8288.64 1163
8289.50 1139
8290.36 1131
8291.22 1203
8292.08 1051
8292.94 1101
8293.79 1078
8294.65 1042
8295.51 1107
8296.37 1088
8297.23 1160
8298.09 1145
8298.95 1188
8299.81 1191
8300.67 1124
8301.53 1130
8302.39 1133
8303.25 1228
8304.11 1246
8304.97 1229
8305.83 1201
8306.69 1263
8307.55 1292
8308.41 1253
8309.27 1200
8310.13 1111
8310.99 1134
8311.85 1226
8312.71 1246
8313.57 1311
8314.43 1267
8315.29 1408
8316.15 1347
8317.01 1417
8317.88 1441
8318.74 1433
8319.60 1463
8320.46 1347
8321.32 1321
8322.18 1248
8323.04 1247
8323.90 1230
8324.76 1214
8325.62 1193
8326.48 1114
8327.34 1085
8328.21 1131
8329.07 1216
8329.93 1164
8330.79 1155
8331.65 1191
8332.51 1159
8333.37 1274
8334.24 1242
8335.10 1217
8335.96 1185
8336.82 1135
8337.68 1125
8338.54 1142
8339.41 1129
8340.27 1097
8341.13 1133
8341.99 1161
8342.85 1215
8343.71 1207
8344.58 1378
8345.44 1369
8346.30 1387
8347.16 1375
8348.02 1394
8348.89 1411
8349.75 1233
8350.61 1175
8351.47 1235
8352.34 1203
8353.20 1152
8354.06 1155
8354.92 1114
8355.79 1158
8356.65 1146
8357.51 1214
8358.37 1211
8359.24 1192
8360.10 1162
8360.96 1128
8361.83 1122
8362.69 1145
8363.55 1164
8364.41 1156
8365.28 1127
8366.14 1121
8367.00 1200
8367.87 1118
8368.73 1171
8369.59 1156
8370.46 1175
8371.32 1150
8372.18 1218
8373.05 1145
8373.91 1127
8374.77 1156
8375.64 1114
8376.50 1182
8377.37 1161
8378.23 1211
8379.09 1188
8379.96 1200
8380.82 1143
8381.68 1043
8382.55 1109
8383.41 1147
8384.28 1239
8385.14 1196
8386.01 1136
8386.87 1126
8387.73 1193
8388.60 1139
8389.46 1184
8390.33 1085
8391.19 1101
8392.06 1054
8392.92 1131
8393.78 1163
8394.65 1109
8395.51 1112
8396.38 1129
8397.24 1096
8398.11 1138
8398.97 1173
8399.84 1228
8400.70 1227
8401.57 1214
8402.43 1123
8403.30 1119
8404.16 1168
8405.03 1199
8405.89 1197
8406.76 1144
8407.62 1146
8408.49 1213
8409.35 1234
8410.22 1100
8411.08 1143
8411.95 1125
8412.82 1163
8413.68 1237
8414.55 1139
8415.41 1170
8416.28 1188
8417.14 1247
8418.01 1228
8418.88 1182
8419.74 1168
8420.61 1147
8421.47 1206
8422.34 1206
8423.21 1201
8424.07 1202
8424.94 1259
8425.80 1244
8426.67 1235
8427.54 1325
8428.40 1357
8429.27 1334
8430.14 1336
8431.00 1327
8431.87 1373
8432.74 1371
8433.60 1349
8434.47 1302
8435.34 1338
8436.20 1263
8437.07 1368
8437.94 1424
8438.80 1383
8439.67 1443
8440.54 1459
8441.40 1582
8442.27 1581
8443.14 1561
8444.00 1606
8444.87 1566
8445.74 1653
8446.61 1570
8447.47 1482
8448.34 1442
8449.21 1549
8450.08 1560
8450.94 1558
8451.81 1547
8452.68 1621
8453.55 1712
8454.41 1815
8455.28 1954
8456.15 2210
8457.02 2533
8457.88 2730
8458.75 2833
8459.62 2893
8460.49 2780
8461.36 2771
8462.22 2628
8463.09 2369
8463.96 2154
8464.83 2043
8465.70 1957
8466.57 1814
8467.43 1768
8468.30 1850
8469.17 1841
8470.04 1919
8470.91 2050
8471.78 2218
8472.65 2191
8473.51 2203
8474.38 2145
8475.25 1980
8476.12 1981
8476.99 1831
8477.86 1806
8478.73 1724
8479.60 1671
8480.46 1601
8481.33 1555
8482.20 1618
8483.07 1602
8483.94 1482
8484.81 1434
8485.68 1443
8486.55 1466
8487.42 1380
8488.29 1402
8489.16 1364
8490.03 1396
8490.90 1418
8491.77 1315
8492.64 1394
8493.51 1337
8494.37 1300
8495.24 1341
8496.11 1376
8496.98 1350
8497.85 1350
8498.72 1407
8499.59 1368
8500.46 1348
8501.33 1367
8502.20 1263
8503.07 1415
8503.94 1381
8504.82 1347
8505.69 1395
8506.56 1368
8507.43 1455
8508.30 1381
8509.17 1449
8510.04 1481
8510.91 1458
8511.78 1452
8512.65 1396
8513.52 1490
8514.39 1484
8515.26 1460
8516.13 1463
8517.00 1366
8517.87 1425
8518.75 1401
8519.62 1410
8520.49 1411
8521.36 1378
8522.23 1354
8523.10 1334
8523.97 1378
8524.84 1429
8525.71 1334
8526.59 1427
8527.46 1440
8528.33 1360
8529.20 1427
8530.07 1356
8530.94 1384
8531.82 1474
8532.69 1420
8533.56 1499
8534.43 1529
8535.30 1617
8536.17 1537
8537.05 1463
8537.92 1634
8538.79 1592
8539.66 1450
8540.53 1464
8541.41 1519
8542.28 1505
8543.15 1472
8544.02 1435
8544.90 1537
8545.77 1449
8546.64 1390
8547.51 1402
8548.39 1413
8549.26 1418
8550.13 1520
8551.00 1586
8551.88 1659
8552.75 1828
8553.62 1965
8554.49 2123
8555.37 2239
8556.24 2317
8557.11 2364
8557.99 2304
8558.86 2165
8559.73 2108
8560.60 1867
8561.48 1717
8562.35 1586
8563.22 1543
8564.10 1511
8564.97 1440
8565.84 1433
8566.72 1368
8567.59 1328
8568.46 1365
8569.34 1254
8570.21 1260
8571.09 1238
8571.96 1273
8572.83 1295
8573.71 1275
8574.58 1323
8575.45 1331
8576.33 1241
8577.20 1211
8578.08 1267
8578.95 1255
8579.82 1198
8580.70 1244
8581.57 1277
8582.45 1306
8583.32 1445
8584.20 1387
8585.07 1349
8585.94 1444
8586.82 1415
8587.69 1286
8588.57 1252
8589.44 1241
8590.32 1240
8591.19 1218
8592.07 1161
8592.94 1202
8593.82 1187
8594.69 1185
8595.57 1166
8596.44 1170
8597.32 1156
8598.19 1195
8599.07 1215
8599.94 1240
8600.82 1242
8601.69 1242
8602.57 1214
8603.44 1160
8604.32 1137
8605.19 1179
8606.07 1167
8606.94 1196
8607.82 1125
8608.69 1173
8609.57 1133
8610.45 1133
8611.32 1124
8612.20 1134
8613.07 1243
8613.95 1173
8614.82 1165
8615.70 1242
8616.58 1293
8617.45 1178
8618.33 1158
8619.21 1153
8620.08 1220
8620.96 1226
8621.83 1183
8622.71 1245
8623.59 1226
8624.46 1116
8625.34 1167
8626.22 1203
8627.09 1244
8627.97 1222
8628.85 1248
8629.72 1170
8630.60 1091
8631.48 1157
8632.35 1194
8633.23 1178
8634.11 1177
8634.98 1193
8635.86 1175
8636.74 1119
8637.61 1126
8638.49 1186
8639.37 1210
8640.24 1164
8641.12 1166
8642.00 1195
8642.88 1232
8643.75 1220
8644.63 1223
8645.51 1263
8646.39 1207
8647.26 1221
8648.14 1139
8649.02 1204
8649.90 1234
8650.77 1235
8651.65 1161
8652.53 1140
8653.41 1130
8654.29 1160
8655.16 1114
8656.04 1135
8656.92 1171
8657.80 1191
8658.68 1216
8659.55 1223
8660.43 1207
8661.31 1167
8662.19 1148
8663.07 1158
8663.95 1174
8664.82 1179
8665.70 1178
8666.58 1148
8667.46 1143
8668.34 1190
8669.22 1130
8670.10 1150
8670.97 1228
8671.85 1175
8672.73 1257
8673.61 1243
8674.49 1291
8675.37 1338
8676.25 1250
8677.13 1228
8678.01 1162
8678.88 1233
8679.76 1237
8680.64 1140
8681.52 1141
8682.40 1156
8683.28 1164
8684.16 1186
8685.04 1204
8685.92 1138
8686.80 1143
8687.68 1114
8688.56 1176
8689.44 1294
8690.32 1321
8691.20 1366
8692.08 1542
8692.96 1663
8693.84 1696
8694.72 1693
8695.60 1748
8696.48 1709
8697.36 1589
8698.24 1460
8699.12 1409
8700.00 1318
8700.88 1300
8701.76 1241
8702.64 1153
8703.52 1097
8704.40 1144
8705.28 1076
8706.16 1117
8707.04 1088
8707.92 1041
8708.80 1080
8709.68 1073
8710.56 1041
8711.44 965
8712.33 919
8713.21 966
8714.09 1017
8714.97 1031
8715.85 995
8716.73 1007
8717.61 992
8718.49 1031
8719.37 1016
8720.25 1016
8721.14 980
8722.02 1107
8722.90 1085
8723.78 1034
8724.66 1024
8725.54 1082
8726.42 1089
8727.31 1129
8728.19 1101
8729.07 1115
8729.95 1237
8730.83 1227
8731.72 1211
8732.60 1210
8733.48 1112
8734.36 1057
8735.24 1135
8736.12 1090
8737.01 1054
8737.89 1033
8738.77 1037
8739.65 1041
8740.54 1028
8741.42 1029
8742.30 1031
8743.18 1041
8744.07 1068
8744.95 959
8745.83 1038
8746.71 1011
8747.60 1030
8748.48 1061
8749.36 1020
8750.24 1055
8751.13 1050
8752.01 1043
8752.89 1029
8753.77 1043
8754.66 980
8755.54 1027
8756.42 1134
8757.31 1214
8758.19 1193
8759.07 1212
8759.96 1280
8760.84 1275
8761.72 1278
8762.61 1157
8763.49 1169
8764.37 1210
8765.26 1164
8766.14 1115
8767.02 1184
8767.91 1213
8768.79 1138
8769.68 1203
8770.56 1189
8771.44 1183
8772.33 1094
8773.21 1083
8774.09 1094
8774.98 1082
8775.86 1029
8776.75 1007
8777.63 1009
8778.52 1041
8779.40 1048
8780.28 1044
8781.17 1002
8782.05 1006
8782.94 1027
8783.82 1055
8784.71 1075
8785.59 1049
8786.47 1010
8787.36 1000
8788.24 1023
8789.13 989
8790.01 968
8790.90 952
8791.78 961
8792.67 926
8793.55 1005
8794.44 995
8795.32 929
8796.21 987
8797.09 987
8797.98 1042
8798.86 1033
8799.75 989
8800.63 1035
8801.52 1060
8802.41 1061
8803.29 1046
8804.18 1060
8805.06 1055
8805.95 950
8806.83 960
8807.72 919
8808.60 936
8809.49 944
8810.38 939
8811.26 943
8812.15 915
8813.03 972
8813.92 909
8814.81 889
8815.69 837
8816.58 873
8817.46 854
8818.35 925
8819.24 828
8820.12 886
8821.01 887
8821.89 944
8822.78 916
8823.67 858
8824.55 860
8825.44 905
8826.33 981
8827.21 949
8828.10 911
8828.99 878
8829.87 896
8830.76 916
8831.65 897
8832.53 938
8833.42 906
8834.31 872
8835.20 864
8836.08 883
8836.97 882
8837.86 826
8838.74 863
8839.63 955
8840.52 888
8841.41 859
8842.29 865
8843.18 859
8844.07 857
8844.96 884
8845.84 769
8846.73 883
8847.62 847
8848.51 883
8849.39 864
8850.28 848
8851.17 834
8852.06 815
8852.95 854
8853.83 825
8854.72 859
8855.61 859
8856.50 867
8857.39 810
8858.27 778
8859.16 796
8860.05 920
8860.94 891
8861.83 881
8862.72 858
8863.60 798
8864.49 834
8865.38 840
8866.27 837
8867.16 806
8868.05 767
8868.94 836
8869.83 814
8870.71 802
8871.60 769
8872.49 827
8873.38 813
8874.27 837
8875.16 789
8876.05 780
8876.94 817
8877.83 816
8878.72 829
8879.60 782
8880.49 831
8881.38 768
8882.27 807
8883.16 762
8884.05 751
8884.94 752
8885.83 751
8886.72 833
8887.61 818
8888.50 807
8889.39 807
8890.28 818
8891.17 731
8892.06 697
8892.95 737
8893.84 753
8894.73 845
8895.62 795
8896.51 762
8897.40 759
8898.29 750
8899.18 763
8900.07 854
8900.96 827
8901.85 796
8902.74 769
8903.63 797
8904.52 731
8905.41 784
8906.30 766
8907.19 820
8908.08 810
8908.98 819
8909.87 819
8910.76 761
8911.65 770
8912.54 788
8913.43 856
8914.32 822
8915.21 830
8916.10 791
8916.99 808
8917.89 792
8918.78 752
8919.67 728
8920.56 737
8921.45 784
8922.34 722
8923.23 728
8924.13 815
8925.02 780
8925.91 784
8926.80 790
8927.69 844
8928.58 794
8929.48 743
8930.37 724
8931.26 723
8932.15 759
8933.04 760
8933.93 764
8934.83 694
8935.72 732
8936.61 769
8937.50 728
8938.40 710
8939.29 774
8940.18 808
8941.07 752
8941.96 760
8942.86 759
8943.75 770
8944.64 748
8945.53 767
8946.43 753
8947.32 755
8948.21 729
8949.11 745
8950.00 718
8950.89 739
8951.78 767
8952.68 771
8953.57 766
8954.46 758
8955.36 735
8956.25 698
8957.14 782
8958.04 701
8958.93 764
8959.82 774
8960.72 752
8961.61 722
8962.50 769
8963.40 805
8964.29 744
8965.18 737
8966.08 828
8966.97 828
8967.86 780
8968.76 794
8969.65 800
8970.54 723
8971.44 729
8972.33 743
8973.23 700
8974.12 736
8975.01 693
8975.91 696
8976.80 731
8977.70 720
8978.59 751
8979.49 749
8980.38 736
8981.27 738
8982.17 688
8983.06 671
8983.96 737
8984.85 744
8985.75 711
8986.64 773
8987.54 781
8988.43 730
8989.33 759
8990.22 716
8991.12 716
8992.01 732
8992.90 698
8993.80 710
8994.69 749
8995.59 705
8996.49 697
8997.38 731
8998.28 681
8999.17 708
9000.07 731
9000.96 734
9001.86 732
9002.75 705
9003.65 730
9004.54 696
9005.44 714
9006.33 765
9007.23 774
9008.13 723
9009.02 752
9009.92 751
9010.81 715
9011.71 688
9012.60 690
9013.50 692
9014.40 732
9015.29 717
9016.19 744
9017.09 718
9017.98 720
9018.88 686
9019.77 721
9020.67 723
9021.57 699
9022.46 713
9023.36 742
9024.26 744
9025.15 727
9026.05 786
9026.95 756
9027.84 706
9028.74 724
9029.64 690
9030.53 657
9031.43 679
9032.33 731
9033.22 788
9034.12 742
9035.02 739
9035.91 677
9036.81 689
9037.71 750
9038.61 748
9039.50 708
9040.40 705
9041.30 735
9042.20 695
9043.09 719
9043.99 749
9044.89 715
9045.79 677
9046.68 698
9047.58 733
9048.48 789
9049.38 764
9050.27 714
9051.17 669
9052.07 702
9052.97 744
9053.87 711
9054.76 704
9055.66 755
9056.56 746
9057.46 774
9058.36 734
9059.25 687
9060.15 726
9061.05 720
9061.95 759
9062.85 740
9063.75 797
9064.64 744
9065.54 766
9066.44 737
9067.34 735
9068.24 707
9069.14 722
9070.04 743
9070.94 680
9071.83 710
9072.73 706
9073.63 695
9074.53 777
9075.43 708
9076.33 687
9077.23 728
9078.13 670
9079.03 658
9079.93 636
9080.83 696
9081.72 719
9082.62 692
9083.52 723
9084.42 661
9085.32 711
9086.22 731
9087.12 684
9088.02 702
9088.92 712
9089.82 715
9090.72 703
9091.62 784
9092.52 757
9093.42 774
9094.32 685
9095.22 683
9096.12 702
9097.02 655
9097.92 687
9098.82 733
9099.72 686
9100.62 727
9101.52 716
9102.42 718
9103.32 723
9104.22 803
9105.12 703
9106.02 667
9106.92 690
9107.83 724
9108.73 674
9109.63 634
9110.53 696
9111.43 681
9112.33 677
9113.23 672
9114.13 685
9115.03 708
9115.93 678
9116.83 659
9117.74 715
9118.64 655
9119.54 649
9120.44 618
9121.34 638
9122.24 679
9123.14 631
9124.04 661
9124.95 673
9125.85 653
9126.75 685
9127.65 687
9128.55 736
9129.45 669
9130.36 641
9131.26 689
9132.16 682
9133.06 683
9133.96 629
9134.87 683
9135.77 711
9136.67 737
9137.57 673
9138.47 660
9139.38 662
9140.28 723
9141.18 695
9142.08 644
9142.99 684
9143.89 662
9144.79 672
9145.69 698
9146.60 689
9147.50 676
9148.40 716
9149.30 701
9150.21 665
9151.11 625
9152.01 612
9152.92 633
9153.82 697
9154.72 657
9155.62 648
9156.53 652
9157.43 721
9158.33 685
9159.24 674
9160.14 637
9161.04 656
9161.95 716
9162.85 664
9163.75 622
9164.66 643
9165.56 709
9166.46 630
9167.37 649
9168.27 668
9169.17 640
9170.08 639
9170.98 688
9171.89 680
9172.79 547
9173.69 621
9174.60 641
9175.50 718
9176.41 702
9177.31 648
9178.21 626
9179.12 677
9180.02 632
9180.93 688
9181.83 692
9182.74 661
9183.64 664
9184.54 677
9185.45 671
9186.35 666
9187.26 695
9188.16 705
9189.07 657
9189.97 650
9190.88 688
9191.78 654
9192.69 669
9193.59 696
9194.50 695
9195.40 656
9196.31 668
9197.21 713
9198.12 749
9199.02 700
9199.93 747
9200.83 842
9201.74 876
9202.64 798
9203.55 770
9204.45 779
9205.36 760
9206.26 727
9207.17 753
9208.08 795
9208.98 723
9209.89 672
9210.79 675
9211.70 674
9212.60 627
9213.51 680
9214.42 667
9215.32 678
9216.23 651
9217.13 740
9218.04 729
9218.95 699
9219.85 656
9220.76 635
9221.66 689
9222.57 626
9223.48 675
9224.38 666
9225.29 653
9226.20 680
9227.10 656
9228.01 677
9228.92 611
9229.82 653
9230.73 621
9231.64 685
9232.54 624
9233.45 627
9234.36 650
9235.26 629
9236.17 623
9237.08 700
9237.99 671
9238.89 670
9239.80 626
9240.71 640
9241.61 659
9242.52 664
9243.43 661
9244.34 686
9245.24 690
9246.15 634
9247.06 674
9247.97 647
9248.87 696
9249.78 613
9250.69 677
9251.60 661
9252.50 660
9253.41 692
9254.32 655
9255.23 640
9256.14 684
9257.04 653
9257.95 625
9258.86 622
9259.77 652
9260.68 643
9261.59 668
9262.49 631
9263.40 658
9264.31 631
9265.22 725
9266.13 678
9267.04 639
9267.94 691
9268.85 679
9269.76 658
9270.67 644
9271.58 707
9272.49 686
9273.40 644
9274.31 659
9275.21 666
9276.12 691
9277.03 623
9277.94 633
9278.85 666
9279.76 690
9280.67 667
9281.58 629
9282.49 635
9283.40 670
9284.31 631
9285.22 644
9286.12 732
9287.03 642
9287.94 644
9288.85 659
9289.76 671
9290.67 711
9291.58 717
9292.49 697
9293.40 640
9294.31 685
9295.22 616
9296.13 568
9297.04 642
9297.95 686
9298.86 683
9299.77 688
9300.68 639
9301.59 603
9302.50 688
9303.41 620
9304.32 679
9305.23 740
9306.14 675
9307.05 724
9307.96 653
9308.88 672
9309.79 717
9310.70 690
9311.61 732
9312.52 787
9313.43 768
9314.34 695
9315.25 704
9316.16 742
9317.07 738
9317.98 707
9318.89 689
9319.81 684
9320.72 661
9321.63 639
9322.54 743
9323.45 723
9324.36 680
9325.27 667
9326.18 662
9327.10 681
9328.01 637
9328.92 626
9329.83 674
9330.74 644
9331.65 687
9332.57 668
9333.48 620
9334.39 665
9335.30 663
9336.21 697
9337.12 641
9338.04 657
9338.95 661
9339.86 711
9340.77 684
9341.69 696
9342.60 662
9343.51 665
9344.42 646
9345.33 665
9346.25 739
9347.16 661
9348.07 616
9348.98 616
9349.90 652
9350.81 688
9351.72 648
9352.63 671
9353.55 717
9354.46 707
9355.37 709
9356.29 617
9357.20 679
9358.11 724
9359.02 687
9359.94 634
9360.85 631
9361.76 667
9362.68 613
9363.59 654
9364.50 622
9365.42 631
9366.33 627
9367.24 689
9368.16 633
9369.07 657
9369.98 659
9370.90 666
9371.81 697
9372.73 634
9373.64 690
9374.55 686
9375.47 697
9376.38 712
9377.29 690
9378.21 703
9379.12 683
9380.04 669
9380.95 760
9381.86 726
9382.78 693
9383.69 683
9384.61 666
9385.52 598
9386.44 677
9387.35 699
9388.26 655
9389.18 664
9390.09 708
9391.01 778
9391.92 788
9392.84 791
9393.75 762
9394.67 733
9395.58 756
9396.50 764
9397.41 778
9398.33 749
9399.24 767
9400.16 800
9401.07 719
9401.99 755
9402.90 717
9403.82 693
9404.73 689
9405.65 677
9406.56 662
9407.48 653
9408.39 701
9409.31 704
9410.22 668
9411.14 726
9412.06 696
9412.97 712
9413.89 661
9414.80 680
9415.72 737
9416.63 697
9417.55 740
9418.47 721
9419.38 748
9420.30 701
9421.21 705
9422.13 743
9423.05 699
9423.96 721
9424.88 687
9425.80 688
9426.71 671
9427.63 650
9428.54 686
9429.46 681
9430.38 714
9431.29 684
9432.21 737
9433.13 751
9434.04 705
9434.96 723
9435.88 758
9436.79 714
9437.71 732
9438.63 737
9439.55 707
9440.46 757
9441.38 752
9442.30 774
9443.21 764
9444.13 732
9445.05 737
9445.96 765
9446.88 774
9447.80 692
9448.72 773
9449.63 753
9450.55 765
9451.47 889
9452.39 869
9453.30 889
9454.22 968
9455.14 1035
9456.06 977
9456.98 922
9457.89 901
9458.81 874
9459.73 834
9460.65 802
9461.57 817
9462.48 764
9463.40 753
9464.32 714
9465.24 731
9466.16 738
9467.07 677
9467.99 703
9468.91 668
9469.83 719
9470.75 703
9471.67 709
9472.58 735
9473.50 758
9474.42 773
9475.34 736
9476.26 709
9477.18 639
9478.10 694
9479.02 746
9479.93 767
9480.85 769
9481.77 762
9482.69 804
9483.61 763
9484.53 779
9485.45 768
9486.37 759
9487.29 788
9488.21 731
9489.13 747
9490.05 715
9490.97 712
9491.88 756
9492.80 734
9493.72 756
9494.64 690
9495.56 707
9496.48 663
9497.40 711
9498.32 727
9499.24 677
9500.16 693
9501.08 677
9502.00 678
9502.92 686
9503.84 662
9504.76 666
9505.68 681
9506.60 707
9507.52 685
9508.44 686
9509.36 634
9510.28 656
9511.20 702
9512.12 661
9513.05 670
9513.97 763
9514.89 737
9515.81 678
9516.73 696
9517.65 681
9518.57 712
9519.49 638
9520.41 667
9521.33 684
9522.25 674
9523.17 710
9524.09 761
9525.02 727
9525.94 704
9526.86 740
9527.78 667
9528.70 698
9529.62 734
9530.54 829
9531.46 794
9532.39 752
9533.31 755
9534.23 783
9535.15 736
9536.07 745
9536.99 857
9537.92 774
9538.84 720
9539.76 712
9540.68 692
9541.60 724
9542.53 704
9543.45 734
9544.37 681
9545.29 697
9546.21 723
9547.14 692
9548.06 717
9548.98 745
9549.90 712
9550.82 643
9551.75 679
9552.67 775
9553.59 762
9554.51 746
9555.44 691
9556.36 701
9557.28 742
9558.21 747
9559.13 688
9560.05 703
9560.97 708
9561.90 762
9562.82 761
9563.74 734
9564.67 750
9565.59 772
9566.51 756
9567.43 702
9568.36 696
9569.28 685
9570.20 708
9571.13 710
9572.05 707
9572.97 726
9573.90 689
9574.82 683
9575.74 709
9576.67 676
9577.59 718
9578.52 735
9579.44 701
9580.36 673
9581.29 695
9582.21 747
9583.13 755
9584.06 720
9584.98 690
9585.91 703
9586.83 693
9587.76 699
9588.68 727
9589.60 760
9590.53 782
9591.45 725
9592.38 752
9593.30 755
9594.23 778
9595.15 772
9596.07 750
9597.00 778
9597.92 807
9598.85 760
9599.77 766
9600.70 733
9601.62 755
9602.55 799
9603.47 804
9604.40 805
9605.32 787
9606.25 763
9607.17 820
9608.10 780
9609.02 762
9609.95 796
9610.87 771
9611.80 848
9612.72 813
9613.65 791
9614.57 757
9615.50 803
9616.43 808
9617.35 847
9618.28 820
9619.20 836
9620.13 856
9621.05 888
9621.98 906
9622.91 907
9623.83 857
9624.76 893
9625.68 912
9626.61 945
9627.54 950
9628.46 969
9629.39 966
9630.31 938
9631.24 970
9632.17 1031
9633.09 1004
9634.02 1045
9634.95 1092
9635.87 1187
9636.80 1151
9637.72 1198
9638.65 1227
9639.58 1264
9640.50 1208
9641.43 1180
9642.36 1237
9643.28 1244
9644.21 1231
9645.14 1295
9646.07 1257
9646.99 1290
9647.92 1352
9648.85 1481
9649.77 1565
9650.70 1596
9651.63 1630
9652.56 1604
9653.48 1536
9654.41 1388
9655.34 1374
9656.26 1275
9657.19 1180
9658.12 1232
9659.05 1108
9659.98 1045
9660.90 1062
9661.83 1046
9662.76 1084
9663.69 1098
9664.61 1043
9665.54 1066
9666.47 1041
9667.40 1104
9668.33 1107
9669.25 1078
9670.18 1110
9671.11 1020
9672.04 1074
9672.97 1078
9673.89 1123
9674.82 1131
9675.75 1164
9676.68 1155
9677.61 1253
9678.54 1243
9679.47 1177
9680.39 1163
9681.32 1103
9682.25 1092
9683.18 1134
9684.11 1190
9685.04 1137
9685.97 1098
9686.90 1175
9687.82 1169
9688.75 1233
9689.68 1259
9690.61 1249
9691.54 1325
9692.47 1394
9693.40 1438
9694.33 1411
9695.26 1335
9696.19 1211
9697.12 1229
9698.05 1295
9698.98 1293
9699.90 1244
9700.83 1232
9701.76 1235
9702.69 1227
9703.62 1209
9704.55 1140
9705.48 1102
9706.41 1147
9707.34 1156
9708.27 1072
9709.20 1073
9710.13 1065
9711.06 1204
9711.99 1132
9712.92 1162
9713.85 1073
9714.78 1101
9715.71 1078
9716.64 1091
9717.57 1087
9718.50 1065
9719.44 1096
9720.37 1084
9721.30 1093
9722.23 1033
9723.16 1084
9724.09 1051
9725.02 1052
9725.95 1075
9726.88 1048
9727.81 1066
9728.74 1062
9729.67 1134
9730.60 1046
9731.54 1027
9732.47 1152
9733.40 1106
9734.33 1061
9735.26 1027
9736.19 1007
9737.12 1091
9738.05 1075
9738.99 1057
9739.92 1001
9740.85 1058
9741.78 1074
9742.71 1082
9743.64 1067
9744.57 1040
9745.51 1064
9746.44 1096
9747.37 1041
9748.30 1050
9749.23 1059
9750.17 1078
9751.10 1137
9752.03 1064
9752.96 1095
9753.89 1121
9754.83 1127
9755.76 1072
9756.69 1086
9757.62 1106
9758.56 1139
9759.49 1144
9760.42 1094
9761.35 1107
9762.29 1129
9763.22 1200
9764.15 1189
9765.08 1170
9766.02 1175
9766.95 1217
9767.88 1223
9768.81 1300
9769.75 1242
9770.68 1287
9771.61 1227
9772.55 1316
9773.48 1256
9774.41 1163
9775.35 1193
9776.28 1144
9777.21 1210
9778.14 1300
9779.08 1244
9780.01 1272
9780.94 1411
9781.88 1439
9782.81 1481
9783.75 1552
9784.68 1594
9785.61 1655
9786.55 1645
9787.48 1721
9788.41 1586
9789.35 1486
9790.28 1487
9791.22 1388
9792.15 1347
9793.08 1343
9794.02 1327
9794.95 1304
9795.89 1365
9796.82 1429
9797.75 1501
9798.69 1613
9799.62 1662
9800.56 1774
9801.49 1689
9802.43 1642
9803.36 1505
9804.29 1427
9805.23 1342
9806.16 1258
9807.10 1220
9808.03 1200
9808.97 1120
9809.90 1059
9810.84 1106
9811.77 1045
9812.71 1037
9813.64 1009
9814.58 952
9815.51 949
9816.45 1021
9817.38 982
9818.32 989
9819.25 971
9820.19 994
9821.12 991
9822.06 1008
9822.99 1023
9823.93 966
9824.87 998
9825.80 990
9826.74 1007
9827.67 965
9828.61 999
9829.54 952
9830.48 1002
9831.42 1007
9832.35 976
9833.29 942
9834.22 960
9835.16 975
9836.10 1006
9837.03 1004
9837.97 963
9838.90 950
9839.84 964
9840.78 970
9841.71 962
9842.65 1027
9843.59 947
9844.52 918
9845.46 945
9846.40 905
9847.33 913
9848.27 880
9849.20 907
9850.14 941
9851.08 928
9852.02 939
9852.95 944
9853.89 941
9854.83 925
9855.76 922
9856.70 862
9857.64 949
9858.57 961
9859.51 952
9860.45 942
9861.39 944
9862.32 948
9863.26 901
9864.20 963
9865.14 963
9866.07 907
9867.01 926
9867.95 918
9868.89 917
9869.82 921
9870.76 954
9871.70 936
9872.64 931
9873.57 922
9874.51 995
9875.45 956
9876.39 933
9877.33 980
9878.26 967
9879.20 1041
9880.14 971
9881.08 986
9882.02 953
9882.96 942
9883.89 940
9884.83 1003
9885.77 928
9886.71 871
9887.65 873
9888.59 891
9889.52 956
9890.46 899
9891.40 904
9892.34 896
9893.28 904
9894.22 868
9895.16 857
9896.10 899
9897.03 878
9897.97 900
9898.91 926
9899.85 879
9900.79 916
9901.73 893
9902.67 938
9903.61 887
9904.55 878
9905.49 883
9906.43 912
9907.37 924
9908.31 906
9909.25 969
9910.18 960
9911.12 1022
9912.06 929
9913.00 911
9913.94 971
9914.88 988
9915.82 957
9916.76 912
9917.70 979
9918.64 933
9919.58 925
9920.52 977
9921.46 980
9922.40 1032
9923.34 1156
9924.28 1294
9925.22 1382
9926.16 1579
9927.10 1768
9928.05 1812
9928.99 1860
9929.93 1848
9930.87 1754
9931.81 1603
9932.75 1427
9933.69 1321
9934.63 1176
9935.57 1136
9936.51 1064
9937.45 984
9938.39 941
9939.33 944
9940.27 871
9941.22 902
9942.16 923
9943.10 928
9944.04 889
9944.98 876
9945.92 894
9946.86 817
9947.80 826
9948.75 815
9949.69 871
9950.63 844
9951.57 847
9952.51 828
9953.45 832
9954.40 857
9955.34 891
9956.28 868
9957.22 880
9958.16 857
9959.10 856
9960.05 827
9960.99 812
9961.93 860
9962.87 877
9963.81 852
9964.76 799
9965.70 846
9966.64 821
9967.58 897
9968.53 883
9969.47 904
9970.41 908
9971.35 919
9972.30 918
9973.24 940
9974.18 947
9975.12 874
9976.07 850
9977.01 786
9977.95 878
9978.89 827
9979.84 780
9980.78 726
9981.72 776
9982.67 819
9983.61 762
9984.55 743
9985.50 755
9986.44 712
9987.38 773
9988.33 720
9989.27 685
9990.21 687
9991.16 756
9992.10 784
9993.04 776
9993.99 748
9994.93 722
9995.87 713
9996.82 781
9997.76 799
9998.70 736
9999.65 785
10000.59 760
10001.54 775
10002.48 852
10003.42 824
10004.37 805
10005.31 799
10006.26 786
10007.20 710
10008.14 760
10009.09 730
10010.03 732
10010.98 796
10011.92 740
10012.87 718
10013.81 720
10014.76 719
10015.70 672
10016.64 692
10017.59 725
10018.53 665
10019.48 669
10020.42 698
10021.37 738
10022.31 688
10023.26 650
10024.20 703
10025.15 688
10026.09 749
10027.04 649
10027.98 688
10028.93 678
10029.87 690
10030.82 692
10031.76 683
10032.71 695
10033.66 716
10034.60 697
10035.55 646
10036.49 655
10037.44 686
10038.38 714
10039.33 677
10040.27 640
10041.22 634
10042.17 639
10043.11 710
10044.06 731
10045.00 634
10045.95 629
10046.90 670
10047.84 701
10048.79 663
10049.73 616
10050.68 667
10051.63 671
10052.57 664
10053.52 633
10054.47 633
10055.41 683
10056.36 758
10057.31 681
10058.25 703
10059.20 662
10060.15 694
10061.09 654
10062.04 667
10062.99 602
10063.93 584
10064.88 640
10065.83 718
10066.77 672
10067.72 662
10068.67 663
10069.61 657
10070.56 701
10071.51 666
10072.46 681
10073.40 716
10074.35 677
10075.30 661
10076.25 619
10077.19 661
10078.14 732
10079.09 693
10080.04 618
10080.98 629
10081.93 680
10082.88 658
10083.83 654
10084.77 646
10085.72 587
10086.67 656
10087.62 604
10088.57 623
10089.51 587
10090.46 598
10091.41 598
10092.36 637
10093.31 668
10094.26 635
10095.20 631
10096.15 679
10097.10 691
10098.05 693
10099.00 680
10099.95 628
10100.89 633
10101.84 669
10102.79 633
10103.74 642
10104.69 646
10105.64 609
10106.59 603
10107.54 627
10108.49 616
10109.43 602
10110.38 580
10111.33 580
10112.28 663
10113.23 604
10114.18 597
10115.13 625
10116.08 583
10117.03 546
10117.98 580
10118.93 634
10119.88 590
10120.83 662
10121.78 620
10122.72 578
10123.67 584
10124.62 638
10125.57 632
10126.52 620
10127.47 619
10128.42 609
10129.37 638
10130.32 550
10131.27 579
10132.22 556
10133.17 613
10134.12 600
10135.07 584
10136.02 528
10136.97 582
10137.92 573
10138.88 618
10139.83 589
10140.78 623
10141.73 634
10142.68 600
10143.63 663
10144.58 609
10145.53 599
10146.48 597
10147.43 572
10148.38 575
10149.33 616
10150.28 667
10151.23 602
10152.19 556
10153.14 591
10154.09 625
10155.04 557
10155.99 545
10156.94 582
10157.89 603
10158.84 601
10159.80 602
10160.75 603
10161.70 622
10162.65 626
10163.60 642
10164.55 641
10165.50 691
10166.46 645
10167.41 659
10168.36 666
10169.31 655
10170.26 691
10171.21 672
10172.17 660
10173.12 662
10174.07 615
10175.02 606
10175.98 639
10176.93 668
10177.88 603
10178.83 544
10179.78 679
10180.74 673
10181.69 613
10182.64 595
10183.59 636
10184.55 623
10185.50 622
10186.45 576
10187.40 637
10188.36 623
10189.31 615
10190.26 646
10191.22 621
10192.17 674
10193.12 644
10194.07 681
10195.03 651
10195.98 660
10196.93 675
10197.89 657
10198.84 626
10199.79 701
10200.75 672
10201.70 668
10202.65 672
10203.61 703
10204.56 746
10205.51 800
10206.47 820
10207.42 830
10208.37 927
10209.33 915
10210.28 929
10211.24 894
10212.19 898
10213.14 837
10214.10 790
10215.05 798
10216.00 771
10216.96 709
10217.91 700
10218.87 685
10219.82 656
10220.78 670
10221.73 662
10222.68 623
10223.64 658
10224.59 604
10225.55 583
10226.50 588
10227.46 602
10228.41 623
10229.37 619
10230.32 590
10231.27 600
10232.23 597
10233.18 635
10234.14 599
10235.09 685
10236.05 644
10237.00 675
10237.96 658
10238.91 672
10239.87 651
10240.82 660
10241.78 608
10242.73 666
10243.69 638
10244.65 611
10245.60 603
10246.56 607
10247.51 636
10248.47 574
10249.42 590
10250.38 592
10251.33 600
10252.29 577
10253.25 624
10254.20 561
10255.16 576
10256.11 615
10257.07 584
10258.02 584
10258.98 569
10259.94 553
10260.89 595
10261.85 623
10262.81 585
10263.76 576
10264.72 589
10265.67 617
10266.63 607
10267.59 596
10268.54 588
10269.50 572
10270.46 591
10271.41 617
10272.37 549
10273.33 633
10274.28 598
10275.24 599
10276.20 560
10277.15 539
10278.11 553
10279.07 582
10280.02 582
10280.98 559
10281.94 574
10282.90 584
10283.85 574
10284.81 543
10285.77 555
10286.72 608
10287.68 598
10288.64 574
10289.60 557
10290.55 587
10291.51 560
10292.47 629
10293.43 617
10294.38 542
10295.34 590
10296.30 656
10297.26 590
10298.22 572
10299.17 612
10300.13 603
10301.09 591
10302.05 592
10303.01 522
10303.96 512
10304.92 572
10305.88 531
10306.84 523
10307.80 540
10308.75 562
10309.71 547
10310.67 590
10311.63 534
10312.59 541
10313.55 519
10314.51 584
10315.46 576
10316.42 539
10317.38 582
10318.34 547
10319.30 557
10320.26 565
10321.22 555
10322.18 564
10323.14 614
10324.09 548
10325.05 575
10326.01 556
10326.97 545
10327.93 575
10328.89 579
10329.85 573
10330.81 562
10331.77 581
10332.73 616
10333.69 556
10334.65 534
10335.61 569
10336.57 545
10337.53 556
10338.49 563
10339.45 570
10340.40 558
10341.36 550
10342.32 533
10343.28 582
10344.24 546
10345.20 581
10346.16 582
10347.12 531
10348.08 548
10349.05 534
10350.01 521
10350.97 554
10351.93 575
10352.89 591
10353.85 605
10354.81 581
10355.77 525
10356.73 539
10357.69 546
10358.65 509
10359.61 541
10360.57 532
10361.53 553
10362.49 586
10363.45 546
10364.41 557
10365.38 561
10366.34 551
10367.30 547
10368.26 616
10369.22 570
10370.18 510
10371.14 541
10372.10 602
10373.06 560
10374.03 583
10374.99 641
10375.95 576
10376.91 565
10377.87 565
10378.83 601
10379.80 547
10380.76 515
10381.72 557
10382.68 603
10383.64 575
10384.60 537
10385.57 567
10386.53 573
10387.49 570
10388.45 546
10389.41 563
10390.38 557
10391.34 612
10392.30 566
10393.26 564
10394.23 608
10395.19 616
10396.15 608
10397.11 620
10398.07 604
10399.04 604
10400.00 609
10400.96 618
10401.93 648
10402.89 685
10403.85 661
10404.81 651
10405.78 653
10406.74 612
10407.70 635
10408.67 663
10409.63 612
10410.59 632
10411.55 659
10412.52 714
10413.48 734
10414.44 815
10415.41 901
10416.37 980
10417.33 1125
10418.30 1224
10419.26 1317
10420.22 1310
10421.19 1351
10422.15 1337
10423.12 1204
10424.08 1115
10425.04 991
10426.01 926
10426.97 806
10427.93 811
10428.90 719
10429.86 719
10430.83 688
10431.79 652
10432.75 627
10433.72 643
10434.68 617
10435.65 628
10436.61 595
10437.58 622
10438.54 623
10439.50 623
10440.47 595
10441.43 644
10442.40 573
10443.36 544
10444.33 571
10445.29 582
10446.26 578
10447.22 551
10448.19 560
10449.15 561
10450.12 583
10451.08 578
10452.05 597
10453.01 555
10453.98 514
10454.94 564
10455.91 544
10456.87 537
10457.84 599
10458.80 618
10459.77 606
10460.73 586
10461.70 559
10462.66 563
10463.63 564
10464.59 573
10465.56 549
10466.53 528
10467.49 535
10468.46 507
10469.42 527
10470.39 511
10471.35 526
10472.32 522
10473.29 521
10474.25 536
10475.22 545
10476.18 533
10477.15 551
10478.12 522
10479.08 551
10480.05 526
10481.02 534
10481.98 541
10482.95 526
10483.91 519
10484.88 533
10485.85 560
10486.81 579
10487.78 557
10488.75 499
10489.71 541
10490.68 548
10491.65 549
10492.61 520
10493.58 551
10494.55 524
10495.52 588
10496.48 576
10497.45 612
10498.42 517
10499.38 548
10500.35 548
10501.32 528
10502.29 562
10503.25 514
10504.22 525
10505.19 522
10506.16 567
10507.12 527
10508.09 507
10509.06 561
10510.03 555
10510.99 554
10511.96 545
10512.93 510
10513.90 550
10514.87 553
10515.83 533
10516.80 511
10517.77 527
10518.74 519
10519.71 478
10520.67 533
10521.64 522
10522.61 571
10523.58 545
10524.55 542
10525.51 496
10526.48 480
10527.45 499
10528.42 482
10529.39 477
10530.36 511
10531.33 495
10532.29 547
10533.26 535
10534.23 519
10535.20 503
10536.17 488
10537.14 574
10538.11 558
10539.08 521
10540.05 481
10541.01 501
10541.98 453
10542.95 462
10543.92 500
10544.89 543
10545.86 472
10546.83 489
10547.80 487
10548.77 498
10549.74 521
10550.71 534
10551.68 516
10552.65 525
10553.62 534
10554.59 488
10555.56 517
10556.53 453
10557.50 482
10558.47 516
10559.44 529
10560.41 538
10561.38 542
10562.35 493
10563.32 519
10564.29 572
10565.26 527
10566.23 485
10567.20 497
10568.17 564
10569.14 543
10570.11 494
10571.08 517
10572.05 525
10573.02 480
10573.99 521
10574.96 508
10575.93 495
10576.90 462
10577.87 474
10578.84 466
10579.82 481
10580.79 437
10581.76 444
10582.73 485
10583.70 475
10584.67 489
10585.64 478
10586.61 471
10587.58 431
10588.56 521
10589.53 532
10590.50 514
10591.47 524
10592.44 513
10593.41 510
10594.38 450
10595.36 483
10596.33 517
10597.30 519
10598.27 518
10599.24 491
10600.21 447
10601.19 497
10602.16 481
10603.13 444
10604.10 495
10605.07 501
10606.05 494
10607.02 465
10607.99 466
10608.96 460
10609.93 479
10610.91 454
10611.88 507
10612.85 498
10613.82 423
10614.80 461
10615.77 477
10616.74 486
10617.71 491
10618.69 451
10619.66 496
10620.63 455
10621.61 481
10622.58 453
10623.55 437
10624.52 427
10625.50 427
10626.47 449
10627.44 452
10628.42 435
10629.39 460
10630.36 491
10631.34 447
10632.31 422
10633.28 471
10634.26 484
10635.23 424
10636.20 452
10637.18 453
10638.15 488
10639.12 588
10640.10 538
10641.07 495
10642.04 483
10643.02 499
10643.99 462
10644.97 457
10645.94 457
10646.91 426
10647.89 426
10648.86 440
10649.84 418
10650.81 426
10651.78 434
10652.76 457
10653.73 421
10654.71 447
10655.68 408
10656.66 432
10657.63 446
10658.60 431
10659.58 441
10660.55 423
10661.53 436
10662.50 450
10663.48 440
10664.45 455
10665.43 453
10666.40 447
10667.38 433
10668.35 427
10669.33 458
10670.30 434
10671.28 420
10672.25 442
10673.23 481
10674.20 396
10675.18 401
10676.15 452
10677.13 472
10678.10 464
10679.08 399
10680.05 412
10681.03 423
10682.01 504
10682.98 454
10683.96 444
10684.93 424
10685.91 434
10686.88 461
10687.86 468
10688.84 406
10689.81 445
10690.79 457
10691.76 444
10692.74 407
10693.72 416
10694.69 436
10695.67 425
10696.64 469
10697.62 493
10698.60 431
10699.57 436
10700.55 377
10701.53 392
10702.50 444
10703.48 434
10704.46 432
10705.43 424
10706.41 448
10707.39 453
10708.36 448
10709.34 446
10710.32 415
10711.29 425
10712.27 471
10713.25 439
10714.22 393
10715.20 400
10716.18 407
10717.16 438
10718.13 435
10719.11 428
10720.09 428
10721.07 419
10722.04 422
10723.02 424
10724.00 420
10724.98 415
10725.95 452
10726.93 438
10727.91 433
10728.89 414
10729.86 439
10730.84 483
10731.82 420
10732.80 392
10733.78 444
10734.75 444
10735.73 458
10736.71 463
10737.69 420
10738.67 455
10739.64 456
10740.62 438
10741.60 392
10742.58 442
10743.56 422
10744.54 465
10745.51 440
10746.49 414
10747.47 390
10748.45 405
10749.43 427
10750.41 429
10751.39 394
10752.36 429
10753.34 448
10754.32 392
10755.30 419
10756.28 430
10757.26 425
10758.24 442
10759.22 454
10760.20 445
10761.18 412
10762.15 421
10763.13 432
10764.11 405
10765.09 405
10766.07 444
10767.05 447
10768.03 404
10769.01 428
10769.99 384
10770.97 389
10771.95 430
10772.93 420
10773.91 442
10774.89 438
10775.87 463
10776.85 393
10777.83 425
10778.81 435
10779.79 397
10780.77 406
10781.75 421
10782.73 393
10783.71 379
10784.69 455
10785.67 411
10786.65 436
10787.63 464
10788.61 440
10789.59 425
10790.57 422
10791.55 419
10792.53 389
10793.51 424
10794.49 441
10795.47 395
10796.46 418
10797.44 422
10798.42 415
10799.40 395
10800.38 469
10801.36 410
10802.34 412
10803.32 383
10804.30 441
10805.28 426
10806.27 401
10807.25 429
10808.23 447
10809.21 428
10810.19 407
10811.17 440
10812.15 436
10813.14 438
10814.12 440
10815.10 400
10816.08 485
10817.06 482
10818.04 456
10819.03 495
10820.01 448
10820.99 488
10821.97 493
10822.95 504
10823.94 494
10824.92 432
10825.90 494
10826.88 473
10827.86 451
10828.85 441
10829.83 456
10830.81 465
10831.79 442
10832.78 406
10833.76 427
10834.74 419
10835.72 505
10836.71 481
10837.69 398
10838.67 425
10839.65 414
10840.64 481
10841.62 456
10842.60 418
10843.59 447
10844.57 450
10845.55 435
10846.54 428
10847.52 431
10848.50 446
10849.48 479
10850.47 470
10851.45 426
10852.43 458
10853.42 452
10854.40 437
10855.39 438
10856.37 391
10857.35 435
10858.34 462
10859.32 466
10860.30 468
10861.29 434
10862.27 488
10863.25 477
10864.24 423
10865.22 442
10866.21 419
10867.19 428
10868.17 428
10869.16 424
10870.14 429
10871.13 400
10872.11 460
10873.10 439
10874.08 413
10875.06 364
10876.05 423
10877.03 443
10878.02 391
10879.00 465
10879.99 486
10880.97 493
10881.96 423
10882.94 417
10883.93 427
10884.91 469
10885.89 486
10886.88 442
10887.86 463
10888.85 480
10889.83 493
10890.82 497
10891.80 463
10892.79 427
10893.78 449
10894.76 431
10895.75 428
10896.73 443
10897.72 492
10898.70 447
10899.69 438
10900.67 397
10901.66 430
10902.64 456
10903.63 465
10904.62 475
10905.60 446
10906.59 452
10907.57 408
10908.56 432
10909.54 480
10910.53 516
10911.52 441
10912.50 472
10913.49 518
10914.48 473
10915.46 491
10916.45 462
10917.43 511
10918.42 462
10919.41 456
10920.39 482
10921.38 457
10922.37 474
10923.35 449
10924.34 455
10925.33 434
10926.31 413
10927.30 483
10928.29 474
10929.27 438
10930.26 476
10931.25 493
10932.23 444
10933.22 492
10934.21 484
10935.19 515
10936.18 523
10937.17 520
10938.16 488
10939.14 485
10940.13 461
10941.12 469
10942.11 480
10943.09 474
10944.08 472
10945.07 459
10946.06 500
10947.04 534
10948.03 495
10949.02 493
10950.01 523
10950.99 508
10951.98 511
10952.97 515
10953.96 568
10954.95 535
10955.93 541
10956.92 575
10957.91 594
10958.90 551
10959.89 553
10960.87 553
10961.86 513
10962.85 543
10963.84 527
10964.83 528
10965.82 493
10966.81 519
10967.79 517
10968.78 558
10969.77 488
10970.76 499
10971.75 507
10972.74 505
10973.73 502
10974.71 466
10975.70 488
10976.69 463
10977.68 523
10978.67 555
10979.66 517
10980.65 541
10981.64 539
10982.63 570
10983.62 543
10984.61 522
10985.60 520
10986.58 536
10987.57 539
10988.56 514
10989.55 526
10990.54 466
10991.53 518
10992.52 577
10993.51 553
10994.50 550
10995.49 536
10996.48 551
10997.47 557
10998.46 628
10999.45 651
11000.44 664
11001.43 674
11002.42 676
11003.41 629
11004.40 654
11005.39 610
11006.38 583
11007.37 608
11008.36 593
11009.35 557
11010.34 507
11011.33 518
11012.33 535
11013.32 495
11014.31 497
11015.30 521
11016.29 520
11017.28 559
11018.27 545
11019.26 491
11020.25 518
11021.24 454
11022.23 466
11023.22 484
11024.22 485
11025.21 499
11026.20 512
11027.19 489
11028.18 532
11029.17 492
11030.16 476
11031.15 493
11032.15 483
11033.14 506
11034.13 488
11035.12 495
11036.11 433
11037.10 491
11038.10 456
11039.09 451
11040.08 463
11041.07 475
11042.06 491
11043.06 493
11044.05 489
11045.04 514
11046.03 461
11047.02 464
11048.02 488
11049.01 477
11050.00 488
11050.99 464
11051.98 490
11052.98 459
11053.97 494
11054.96 446
11055.95 455
11056.95 447
11057.94 460
11058.93 466
11059.93 454
11060.92 418
11061.91 432
11062.90 462
11063.90 485
11064.89 529
11065.88 495
11066.88 442
11067.87 413
11068.86 453
11069.86 468
11070.85 459
11071.84 437
11072.83 422
11073.83 456
11074.82 507
11075.82 468
11076.81 441
11077.80 493
11078.80 456
11079.79 426
11080.78 505
11081.78 465
11082.77 466
11083.76 468
11084.76 428
11085.75 453
11086.75 436
11087.74 430
11088.73 486
11089.73 507
11090.72 452
11091.72 483
11092.71 443
11093.70 496
11094.70 503
11095.69 447
11096.69 468
11097.68 503
11098.68 498
11099.67 516
11100.67 489
11101.66 454
11102.65 462
11103.65 471
11104.64 496
11105.64 496
11106.63 483
11107.63 464
11108.62 463
11109.62 469
11110.61 468
11111.61 494
11112.60 500
11113.60 483
11114.59 437
11115.59 503
11116.58 516
11117.58 531
11118.57 536
11119.57 538
11120.57 524
11121.56 507
11122.56 566
11123.55 588
11124.55 548
11125.54 617
11126.54 673
11127.54 691
11128.53 638
11129.53 632
11130.52 682
11131.52 596
11132.51 574
11133.51 546
11134.51 548
11135.50 506
11136.50 524
11137.50 503
11138.49 478
11139.49 465
11140.48 512
11141.48 537
11142.48 469
11143.47 516
11144.47 525
11145.47 522
11146.46 531
11147.46 445
11148.46 512
11149.45 535
11150.45 495
11151.45 508
11152.44 458
11153.44 464
11154.44 492
11155.43 502
11156.43 482
11157.43 486
11158.43 461
11159.42 480
11160.42 485
11161.42 462
11162.41 463
11163.41 469
11164.41 528
11165.41 488
11166.40 446
11167.40 439
11168.40 483
11169.40 476
11170.39 437
11171.39 469
11172.39 492
11173.39 499
11174.39 505
11175.38 453
11176.38 445
11177.38 459
11178.38 494
11179.38 490
11180.37 427
11181.37 463
11182.37 481
11183.37 486
11184.37 446
11185.37 412
11186.36 422
11187.36 475
11188.36 451
11189.36 488
11190.36 492
11191.36 475
11192.35 464
11193.35 480
11194.35 443
11195.35 418
11196.35 486
11197.35 489
11198.35 475
11199.35 450
11200.35 482
11201.34 485
11202.34 457
11203.34 430
11204.34 430
11205.34 471
11206.34 449
11207.34 420
11208.34 444
11209.34 426
11210.34 444
11211.34 483
11212.34 441
11213.34 435
11214.34 454
11215.34 465
11216.34 413
11217.34 464
11218.34 450
11219.34 469
11220.34 482
11221.34 454
11222.34 427
11223.34 420
11224.34 449
11225.34 423
11226.34 450
11227.34 423
11228.34 420
11229.34 458
11230.34 492
11231.34 463
11232.34 457
11233.34 414
11234.34 452
11235.34 480
11236.34 453
11237.34 450
11238.34 422
11239.34 480
11240.34 460
11241.34 472
11242.34 447
11243.35 465
11244.35 423
11245.35 454
11246.35 455
11247.35 417
11248.35 405
11249.35 453
11250.35 442
11251.35 407
11252.36 467
11253.36 443
11254.36 419
11255.36 461
11256.36 464
11257.36 443
11258.37 455
11259.37 460
11260.37 450
11261.37 480
11262.37 466
11263.37 481
11264.38 500
11265.38 485
11266.38 459
11267.38 524
11268.38 435
11269.39 467
11270.39 458
11271.39 453
11272.39 518
11273.39 524
11274.40 529
11275.40 571
11276.40 561
11277.40 619
11278.41 581
11279.41 627
11280.41 597
11281.41 667
11282.42 594
11283.42 563
11284.42 566
11285.43 558
11286.43 510
11287.43 486
11288.43 521
11289.44 481
11290.44 497
11291.44 485
11292.45 443
11293.45 438
11294.45 477
11295.46 473
11296.46 415
11297.46 446
11298.47 429
11299.47 457
11300.47 451
11301.48 479
11302.48 438
11303.48 473
11304.49 483
11305.49 458
11306.49 480
11307.50 483
11308.50 445
11309.51 441
11310.51 440
11311.51 477
11312.52 461
11313.52 456
11314.53 490
11315.53 459
11316.53 509
11317.54 482
11318.54 463
11319.55 482
11320.55 492
11321.56 433
11322.56 470
11323.57 429
11324.57 440
11325.57 415
11326.58 422
11327.58 450
11328.59 464
11329.59 435
11330.60 396
11331.60 437
11332.61 471
11333.61 491
11334.62 421
11335.62 447
11336.63 436
11337.63 462
11338.64 414
11339.64 395
11340.65 426
11341.65 458
11342.66 454
11343.66 422
11344.67 391
11345.68 390
11346.68 420
11347.69 443
11348.69 408
11349.70 475
11350.70 435
11351.71 434
11352.72 404
11353.72 413
11354.73 460
11355.73 398
11356.74 432
11357.75 490
11358.75 428
11359.76 458
11360.76 452
11361.77 464
11362.78 442
11363.78 424
11364.79 427
11365.80 425
11366.80 438
11367.81 454
11368.81 429
11369.82 421
11370.83 430
11371.83 375
11372.84 393
11373.85 391
11374.85 427
11375.86 391
11376.87 429
11377.88 370
11378.88 391
11379.89 424
11380.90 452
11381.90 435
11382.91 426
11383.92 382
11384.92 409
11385.93 406
11386.94 444
11387.95 419
11388.95 398
11389.96 419
11390.97 416
11391.98 421
11392.98 418
11393.99 406
11395.00 379
11396.01 418
11397.02 404
11398.02 425
11399.03 436
11400.04 421
11401.05 401
11402.05 392
11403.06 409
11404.07 411
11405.08 449
11406.09 439
11407.10 416
11408.10 394
11409.11 439
11410.12 407
11411.13 429
11412.14 429
11413.15 447
11414.15 445
11415.16 410
11416.17 438
11417.18 431
11418.19 400
11419.20 384
11420.21 417
11421.22 432
11422.22 436
11423.23 458
11424.24 470
11425.25 408
11426.26 424
11427.27 396
11428.28 429
11429.29 441
11430.30 427
11431.31 447
11432.32 432
11433.32 419
11434.33 412
11435.34 415
11436.35 443
11437.36 442
11438.37 421
11439.38 451
11440.39 424
11441.40 434
11442.41 442
11443.42 453
11444.43 452
11445.44 435
11446.45 441
11447.46 442
11448.47 436
11449.48 449
11450.49 426
11451.50 430
11452.51 444
11453.52 422
11454.53 433
11455.54 394
11456.55 432
11457.56 418
11458.57 411
11459.58 399
11460.59 464
11461.61 454
11462.62 468
11463.63 444
11464.64 424
11465.65 481
11466.66 462
11467.67 452
11468.68 406
11469.69 472
11470.70 466
11471.71 472
11472.73 477
11473.74 473
11474.75 455
11475.76 432
11476.77 470
11477.78 430
11478.79 420
11479.80 430
11480.82 489
11481.83 521
11482.84 483
11483.85 454
11484.86 453
11485.87 488
11486.89 503
11487.90 475
11488.91 489
11489.92 487
11490.93 484
11491.95 445
11492.96 463
11493.97 476
11494.98 483
11495.99 505
11497.01 458
11498.02 511
11499.03 500
11500.04 526
11501.05 486
11502.07 442
11503.08 473
11504.09 522
11505.10 519
11506.12 475
11507.13 444
11508.14 455
11509.16 487
11510.17 474
11511.18 420
11512.19 475
11513.21 481
11514.22 500
11515.23 497
11516.25 454
11517.26 507
11518.27 472
11519.29 504
11520.30 501
11521.31 480
11522.33 448
11523.34 538
11524.35 528
11525.37 508
11526.38 491
11527.39 491
11528.41 525
11529.42 552
11530.43 513
11531.45 483
11532.46 513
11533.47 501
11534.49 591
11535.50 555
11536.52 491
11537.53 523
11538.54 523
11539.56 553
11540.57 538
11541.59 544
11542.60 587
11543.61 596
11544.63 563
11545.64 550
11546.66 540
11547.67 558
11548.69 559
11549.70 526
11550.72 585
11551.73 616
11552.75 585
11553.76 609
11554.77 585
11555.79 604
11556.80 601
11557.82 604
11558.83 602
11559.85 585
11560.86 627
11561.88 622
11562.89 625
11563.91 626
11564.92 620
11565.94 613
11566.95 645
11567.97 659
11568.99 626
11570.00 666
11571.02 641
11572.03 647
11573.05 704
11574.06 667
11575.08 661
11576.09 697
11577.11 716
11578.13 782
11579.14 713
11580.16 696
11581.17 758
11582.19 836
11583.21 773
11584.22 807
11585.24 846
11586.25 838
11587.27 853
11588.29 890
11589.30 861
11590.32 875
11591.33 932
11592.35 933
11593.37 944
11594.38 935
11595.40 1002
11596.42 1081
11597.43 1062
11598.45 1173
11599.47 1278
11600.48 1397
11601.50 1474
11602.52 1569
11603.53 1667
11604.55 1698
11605.57 1691
11606.59 1617
11607.60 1564
11608.62 1418
11609.64 1391
11610.65 1308
11611.67 1198
11612.69 1066
11613.71 1104
11614.72 1144
11615.74 1045
11616.76 1007
11617.78 1008
11618.79 1008
11619.81 1048
11620.83 1062
11621.85 1048
11622.86 1084
11623.88 1045
11624.90 1105
11625.92 1172
11626.94 1203
11627.95 1390
11628.97 1443
11629.99 1589
11631.01 1700
11632.03 1693
11633.04 1856
11634.06 1938
11635.08 1961
11636.10 1873
11637.12 1792
11638.14 1763
11639.15 1600
11640.17 1384
11641.19 1237
11642.21 1156
11643.23 1061
11644.25 1005
11645.27 869
11646.28 858
11647.30 840
11648.32 844
11649.34 845
11650.36 772
11651.38 786
11652.40 758
11653.42 747
11654.44 714
11655.45 746
11656.47 729
11657.49 731
11658.51 651
11659.53 733
11660.55 725
11661.57 696
11662.59 752
11663.61 758
11664.63 757
11665.65 704
11666.67 746
11667.69 741
11668.71 696
11669.73 664
11670.75 710
11671.77 730
11672.79 699
11673.81 682
11674.83 691
11675.85 675
11676.87 720
11677.89 710
11678.91 695
11679.93 688
11680.95 664
11681.97 640
11682.99 661
11684.01 683
11685.03 618
11686.05 627
11687.07 635
11688.09 634
11689.11 676
11690.13 654
11691.15 680
11692.17 657
11693.20 693
11694.22 657
11695.24 638
11696.26 627
11697.28 630
11698.30 647
11699.32 656
11700.34 610
11701.36 584
11702.38 619
11703.41 622
11704.43 663
11705.45 692
11706.47 667
11707.49 655
11708.51 581
11709.53 607
11710.56 639
11711.58 684
11712.60 660
11713.62 686
11714.64 666
11715.66 668
11716.69 700
11717.71 729
11718.73 671
11719.75 613
11720.77 592
11721.80 633
11722.82 613
11723.84 595
11724.86 597
11725.88 585
11726.91 580
11727.93 584
11728.95 625
11729.97 586
11731.00 556
11732.02 589
11733.04 564
11734.06 545
11735.09 545
11736.11 592
11737.13 545
11738.16 528
11739.18 577
11740.20 553
11741.22 568
11742.25 559
11743.27 522
11744.29 554
11745.32 514
11746.34 521
11747.36 512
11748.39 534
11749.41 519
11750.43 502
11751.46 519
11752.48 551
11753.50 519
11754.53 521
11755.55 489
11756.57 517
11757.60 515
11758.62 460
11759.64 519
11760.67 522
11761.69 491
11762.72 493
11763.74 521
11764.76 514
11765.79 511
11766.81 470
11767.84 455
11768.86 434
11769.88 457
11770.91 501
11771.93 509
11772.96 473
11773.98 480
11775.01 514
11776.03 514
11777.05 490
11778.08 495
11779.10 487
11780.13 524
11781.15 507
11782.18 487
11783.20 507
11784.23 503
11785.25 475
11786.28 482
11787.30 480
11788.33 475
11789.35 505
11790.38 536
11791.40 525
11792.43 484
11793.45 462
11794.48 496
11795.50 487
11796.53 479
11797.55 461
11798.58 469
11799.60 482
11800.63 448
11801.65 461
11802.68 475
11803.71 485
11804.73 465
11805.76 471
11806.78 461
11807.81 466
11808.84 511
11809.86 473
11810.89 426
11811.91 412
11812.94 474
11813.97 506
11814.99 481
11816.02 450
11817.04 425
11818.07 441
11819.10 434
11820.12 419
11821.15 471
11822.18 425
11823.20 429
11824.23 419
11825.25 425
11826.28 474
11827.31 400
11828.33 470
11829.36 450
11830.39 417
11831.42 436
11832.44 431
11833.47 458
11834.50 459
11835.52 454
11836.55 449
11837.58 435
11838.60 442
11839.63 469
11840.66 460
11841.69 441
11842.71 403
11843.74 438
11844.77 436
11845.80 459
11846.82 433
11847.85 428
11848.88 457
11849.91 409
11850.93 419
11851.96 401
11852.99 402
11854.02 425
11855.05 433
11856.07 411
11857.10 378
11858.13 417
11859.16 416
11860.19 425
11861.21 420
11862.24 393
11863.27 427
11864.30 387
11865.33 422
11866.35 426
11867.38 453
11868.41 424
11869.44 388
11870.47 415
11871.50 412
11872.53 392
11873.55 402
11874.58 359
11875.61 386
11876.64 389
11877.67 421
11878.70 395
11879.73 410
11880.76 409
11881.79 417
11882.81 410
11883.84 427
11884.87 436
11885.90 431
11886.93 416
11887.96 383
11888.99 391
11890.02 435
11891.05 426
11892.08 418
11893.11 423
11894.14 409
11895.17 433
11896.20 457
11897.23 389
11898.26 432
11899.29 478
11900.32 452
11901.35 399
11902.38 406
11903.41 430
11904.44 433
11905.47 411
11906.50 398
11907.53 422
11908.56 471
11909.59 412
11910.62 441
11911.65 418
11912.68 418
11913.71 453
11914.74 464
11915.77 476
11916.80 429
11917.83 424
11918.86 405
11919.89 429
11920.92 406
11921.95 434
11922.98 442
11924.01 442
11925.05 418
11926.08 399
11927.11 464
11928.14 444
11929.17 504
11930.20 470
11931.23 485
11932.26 473
11933.29 490
11934.33 464
11935.36 455
11936.39 458
11937.42 434
11938.45 459
11939.48 485
11940.51 425
11941.55 397
11942.58 433
11943.61 416
11944.64 381
11945.67 397
11946.70 393
11947.74 411
11948.77 376
11949.80 396
11950.83 392
11951.86 403
11952.90 393
11953.93 407
11954.96 414
11955.99 386
11957.03 387
11958.06 425
11959.09 369
11960.12 380
11961.16 383
11962.19 384
11963.22 385
11964.25 357
11965.29 366
11966.32 416
11967.35 366
11968.38 355
11969.42 395
11970.45 403
11971.48 383
11972.52 384
11973.55 369
11974.58 408
11975.61 406
11976.65 382
11977.68 374
11978.71 374
11979.75 449
11980.78 392
11981.81 391
11982.85 427
11983.88 469
11984.91 414
11985.95 393
11986.98 397
11988.02 382
11989.05 390
11990.08 413
11991.12 420
11992.15 361
11993.18 396
11994.22 423
11995.25 423
11996.29 393
11997.32 357
11998.35 340
11999.39 410
12000.42 387
12001.46 392
12002.49 386
12003.53 377
12004.56 406
12005.59 402
12006.63 394
12007.66 415
12008.70 420
12009.73 452
12010.77 457
12011.80 457
12012.84 429
12013.87 439
12014.91 437
12015.94 428
12016.98 445
12018.01 455
12019.05 474
12020.08 399
12021.12 387
12022.15 419
12023.19 423
12024.22 417
12025.26 431
12026.29 455
12027.33 411
12028.36 422
12029.40 395
12030.43 418
12031.47 474
12032.50 408
12033.54 388
12034.58 423
12035.61 402
12036.65 407
12037.68 413
12038.72 404
12039.75 406
12040.79 365
12041.83 377
12042.86 420
12043.90 412
12044.93 387
12045.97 406
12047.01 397
12048.04 401
12049.08 397
12050.12 401
12051.15 371
12052.19 441
12053.22 388
12054.26 441
12055.30 397
12056.33 394
12057.37 407
12058.41 388
12059.44 384
12060.48 434
12061.52 435
12062.55 395
12063.59 374
12064.63 374
12065.67 394
12066.70 367
12067.74 401
12068.78 430
12069.81 422
12070.85 384
12071.89 405
12072.93 390
12073.96 386
12075.00 380
12076.04 390
12077.08 405
12078.11 399
12079.15 414
12080.19 408
12081.23 433
12082.26 406
12083.30 429
12084.34 410
12085.38 392
12086.41 378
12087.45 400
12088.49 424
12089.53 370
12090.57 380
12091.60 407
12092.64 390
12093.68 344
12094.72 400
12095.76 408
12096.80 383
12097.83 376
12098.87 399
12099.91 430
12100.95 394
12101.99 412
12103.03 375
12104.07 436
12105.10 384
12106.14 417
12107.18 403
12108.22 408
12109.26 365
12110.30 382
12111.34 397
12112.38 365
12113.42 363
12114.45 375
12115.49 377
12116.53 371
12117.57 372
12118.61 385
12119.65 349
12120.69 377
12121.73 342
12122.77 360
12123.81 363
12124.85 361
12125.89 327
12126.93 365
12127.97 375
12129.01 353
12130.05 350
12131.09 361
12132.13 361
12133.17 393
12134.21 409
12135.25 366
12136.29 366
12137.33 341
12138.37 326
12139.41 331
12140.45 307
12141.49 341
12142.53 329
12143.57 342
12144.61 366
12145.65 369
12146.69 337
12147.73 329
12148.77 341
12149.81 358
12150.85 329
12151.89 336
12152.93 346
12153.97 318
12155.01 349
12156.05 294
12157.10 307
12158.14 334
12159.18 334
12160.22 322
12161.26 341
12162.30 331
12163.34 363
12164.38 370
12165.42 351
12166.47 330
12167.51 369
12168.55 373
12169.59 351
12170.63 369
12171.67 348
12172.71 337
12173.76 366
12174.80 351
12175.84 351
12176.88 353
12177.92 348
12178.96 349
12180.01 350
12181.05 337
12182.09 309
12183.13 366
12184.17 341
12185.22 322
12186.26 345
12187.30 367
12188.34 346
12189.39 327
12190.43 332
12191.47 342
12192.51 362
12193.56 354
12194.60 364
12195.64 359
12196.68 357
12197.73 303
12198.77 332
12199.81 332
12200.85 371
12201.90 359
12202.94 323
12203.98 370
12205.03 338
12206.07 333
12207.11 343
12208.16 335
12209.20 374
12210.24 333
12211.28 310
12212.33 347
12213.37 330
12214.41 351
12215.46 360
12216.50 376
12217.55 340
12218.59 340
12219.63 331
12220.68 328
12221.72 281
12222.76 345
12223.81 340
12224.85 323
12225.89 350
12226.94 330
12227.98 317
12229.03 341
12230.07 331
12231.11 327
12232.16 313
12233.20 323
12234.25 347
12235.29 344
12236.34 327
12237.38 390
12238.42 400
12239.47 350
12240.51 340
12241.56 327
12242.60 363
12243.65 363
12244.69 322
12245.74 342
12246.78 362
12247.83 363
12248.87 329
12249.92 360
12250.96 335
12252.01 308
12253.05 314
12254.10 317
12255.14 342
12256.19 285
12257.23 323
12258.28 334
12259.32 327
12260.37 317
12261.41 313
12262.46 302
12263.50 308
12264.55 303
12265.59 272
12266.64 309
12267.69 311
12268.73 303
12269.78 304
12270.82 285
12271.87 326
12272.92 322
12273.96 307
12275.01 293
12276.05 273
12277.10 308
12278.15 342
12279.19 315
12280.24 300
12281.28 331
12282.33 313
12283.38 294
12284.42 315
12285.47 355
12286.52 299
12287.56 258
12288.61 319
12289.66 331
12290.70 321
12291.75 282
12292.80 332
12293.84 330
12294.89 294
12295.94 303
12296.98 293
12298.03 310
12299.08 314
12300.12 295
12301.17 277
12302.22 295
12303.27 289
12304.31 304
12305.36 306
12306.41 280
12307.45 287
12308.50 319
12309.55 318
12310.60 269
12311.64 315
12312.69 309
12313.74 307
12314.79 287
12315.83 293
12316.88 275
12317.93 312
12318.98 329
12320.03 327
12321.07 274
12322.12 258
12323.17 279
12324.22 265
12325.27 271
12326.31 292
12327.36 276
12328.41 315
12329.46 302
12330.51 290
12331.56 271
12332.60 320
12333.65 321
12334.70 314
12335.75 302
12336.80 255
12337.85 315
12338.90 293
12339.94 273
12340.99 273
12342.04 260
12343.09 275
12344.14 275
12345.19 261
12346.24 254
12347.29 271
12348.34 286
12349.38 264
12350.43 251
12351.48 274
12352.53 291
12353.58 277
12354.63 284
12355.68 300
12356.73 279
12357.78 285
12358.83 321
12359.88 303
12360.93 291
12361.98 359
12363.03 315
12364.08 283
12365.13 286
12366.18 266
12367.23 286
12368.28 299
12369.33 305
12370.38 286
12371.43 279
12372.48 274
12373.53 290
12374.58 297
12375.63 239
12376.68 297
12377.73 300
12378.78 311
12379.83 284
12380.88 297
12381.93 262
12382.98 304
12384.03 283
12385.08 258
12386.13 269
12387.18 291
12388.23 260
12389.29 309
12390.34 245
12391.39 303
12392.44 290
12393.49 274
12394.54 280
12395.59 302
12396.64 284
12397.69 272
12398.74 282
12399.80 285
12400.85 259
12401.90 260
12402.95 299
12404.00 296
12405.05 284
12406.10 283
12407.16 253
12408.21 276
12409.26 275
12410.31 290
12411.36 275
12412.42 294
12413.47 272
12414.52 307
12415.57 293
12416.62 276
12417.67 279
12418.73 252
12419.78 265
12420.83 284
12421.88 292
12422.94 299
12423.99 304
12425.04 260
12426.09 244
12427.15 288
12428.20 278
12429.25 269
12430.30 319
12431.36 282
12432.41 295
12433.46 304
12434.51 280
12435.57 249
12436.62 242
12437.67 267
12438.73 266
12439.78 258
12440.83 242
12441.88 251
12442.94 250
12443.99 276
12445.04 279
12446.10 257
12447.15 242
12448.20 272
12449.26 309
12450.31 264
12451.36 234
12452.42 252
12453.47 255
12454.52 248
12455.58 291
12456.63 286
12457.69 279
12458.74 292
12459.79 292
12460.85 250
12461.90 269
12462.96 287
12464.01 301
12465.06 259
12466.12 265
12467.17 287
12468.23 319
12469.28 300
12470.33 263
12471.39 266
12472.44 296
12473.50 344
12474.55 302
12475.61 299
12476.66 294
12477.72 332
12478.77 296
12479.82 301
12480.88 292
12481.93 280
12482.99 287
12484.04 304
12485.10 325
12486.15 319
12487.21 317
12488.26 305
12489.32 355
12490.37 365
12491.43 325
12492.48 336
12493.54 382
12494.59 372
12495.65 396
12496.71 421
12497.76 399
12498.82 373
12499.87 378
12500.93 331
12501.98 345
12503.04 348
12504.09 332
12505.15 336
12506.21 299
12507.26 310
12508.32 293
12509.37 317
12510.43 308
12511.49 290
12512.54 259
12513.60 280
12514.65 273
12515.71 285
12516.77 272
12517.82 264
12518.88 306
12519.94 283
12520.99 279
12522.05 291
12523.11 302
12524.16 281
12525.22 302
12526.27 291
12527.33 287
12528.39 309
12529.45 291
12530.50 307
12531.56 277
12532.62 276
12533.67 304
12534.73 320
12535.79 296
12536.84 263
12537.90 297
12538.96 258
12540.02 261
12541.07 285
12542.13 290
12543.19 281
12544.24 272
12545.30 293
12546.36 234
12547.42 286
12548.47 267
12549.53 291
12550.59 268
12551.65 291
12552.71 299
12553.76 269
12554.82 279
12555.88 267
12556.94 295
12558.00 264
12559.05 288
12560.11 289
12561.17 284
12562.23 303
12563.29 265
12564.34 290
12565.40 291
12566.46 283
12567.52 307
12568.58 275
12569.64 313
12570.69 294
12571.75 340
12572.81 362
12573.87 318
12574.93 340
12575.99 352
12577.05 362
12578.11 337
12579.16 342
12580.22 368
12581.28 334
12582.34 309
12583.40 309
12584.46 317
12585.52 316
12586.58 304
12587.64 306
12588.70 277
12589.76 287
12590.81 285
12591.87 325
12592.93 285
12593.99 267
12595.05 314
12596.11 295
12597.17 271
12598.23 256
12599.29 280
12600.35 318
12601.41 282
12602.47 233
12603.53 244
12604.59 298
12605.65 299
12606.71 315
12607.77 255
12608.83 254
12609.89 261
12610.95 295
12612.01 288
12613.07 293
12614.13 288
12615.19 259
12616.25 270
12617.31 281
12618.37 252
12619.43 252
12620.50 273
12621.56 274
12622.62 284
12623.68 283
12624.74 287
12625.80 294
12626.86 260
12627.92 264
12628.98 279
12630.04 284
12631.10 257
12632.17 277
12633.23 252
12634.29 255
12635.35 307
12636.41 295
12637.47 277
12638.53 277
12639.59 296
12640.66 300
12641.72 284
12642.78 285
12643.84 235
12644.90 271
12645.96 271
12647.03 292
12648.09 319
12649.15 325
12650.21 285
12651.27 336
12652.34 316
12653.40 307
12654.46 306
12655.52 312
12656.58 312
12657.65 309
12658.71 332
12659.77 307
12660.83 329
12661.89 327
12662.96 303
12664.02 316
12665.08 313
12666.14 284
12667.21 320
12668.27 337
12669.33 280
12670.40 288
12671.46 285
12672.52 298
12673.58 283
12674.65 249
12675.71 295
12676.77 299
12677.84 307
12678.90 270
12679.96 283
12681.02 327
12682.09 282
12683.15 315
12684.21 304
12685.28 309
12686.34 317
12687.40 320
12688.47 334
12689.53 305
12690.60 304
12691.66 323
12692.72 347
12693.79 278
12694.85 289
12695.91 355
12696.98 317
12698.04 393
12699.11 386
12700.17 342
12701.23 348
12702.30 377
12703.36 370
12704.43 350
12705.49 296
12706.55 339
12707.62 366
12708.68 341
12709.75 326
12710.81 316
12711.88 305
12712.94 349
12714.01 321
12715.07 278
12716.13 318
12717.20 351
12718.26 334
12719.33 331
12720.39 293
12721.46 300
12722.52 331
12723.59 284
12724.65 298
12725.72 279
12726.78 325
12727.85 315
12728.91 288
12729.98 282
12731.04 267
12732.11 303
12733.18 332
12734.24 311
12735.31 292
12736.37 308
12737.44 329
12738.50 315
12739.57 295
12740.63 272
12741.70 277
12742.77 293
12743.83 285
12744.90 288
12745.96 253
12747.03 276
12748.09 279
12749.16 283
12750.23 244
12751.29 252
12752.36 286
12753.43 273
12754.49 281
12755.56 274
12756.62 268
12757.69 279
12758.76 302
12759.82 284
12760.89 275
12761.96 267
12763.02 241
12764.09 272
12765.16 283
12766.22 244
12767.29 266
12768.36 259
12769.42 277
12770.49 274
12771.56 257
12772.62 289
12773.69 284
12774.76 263
12775.83 245
12776.89 270
12777.96 253
12779.03 276
12780.10 240
12781.16 230
12782.23 251
12783.30 283
12784.37 251
12785.43 241
12786.50 226
12787.57 268
12788.64 239
12789.70 230
12790.77 258
12791.84 295
12792.91 261
12793.97 253
12795.04 271
12796.11 307
12797.18 264
12798.25 283
12799.31 267
12800.38 275
12801.45 237
12802.52 264
12803.59 239
12804.66 238
12805.72 257
12806.79 267
12807.86 258
12808.93 211
12810.00 287
12811.07 303
12812.14 273
12813.20 269
12814.27 237
12815.34 281
12816.41 278
12817.48 288
12818.55 281
12819.62 286
12820.69 294
12821.76 271
12822.83 274
12823.89 250
12824.96 254
12826.03 276
12827.10 255
12828.17 247
12829.24 232
12830.31 289
12831.38 277
12832.45 269
12833.52 246
12834.59 253
12835.66 263
12836.73 260
12837.80 236
12838.87 273
12839.94 246
12841.01 247
12842.08 261
12843.15 250
12844.22 240
12845.29 267
12846.36 267
12847.43 258
12848.50 242
12849.57 230
12850.64 251
12851.71 274
12852.78 265
12853.85 267
12854.92 268
12855.99 262
12857.06 215
12858.13 205
12859.20 244
12860.27 261
12861.34 256
12862.41 275
12863.48 238
12864.56 224
12865.63 242
12866.70 239
12867.77 252
12868.84 279
12869.91 231
12870.98 227
12872.05 224
12873.12 210
12874.20 230
12875.27 243
12876.34 236
12877.41 271
12878.48 264
12879.55 237
12880.62 257
12881.70 249
12882.77 231
12883.84 254
12884.91 242
12885.98 255
12887.05 266
12888.13 244
12889.20 234
12890.27 250
12891.34 270
12892.41 251
12893.49 238
12894.56 242
12895.63 224
12896.70 248
12897.77 204
12898.85 225
12899.92 241
12900.99 261
12902.06 242
12903.14 240
12904.21 249
12905.28 240
12906.35 265
12907.43 238
12908.50 243
12909.57 225
12910.64 242
12911.72 241
12912.79 248
12913.86 253
12914.94 232
12916.01 217
12917.08 221
12918.16 223
12919.23 222
12920.30 227
12921.37 232
12922.45 271
12923.52 243
12924.59 258
12925.67 224
12926.74 252
12927.82 227
12928.89 235
12929.96 238
12931.04 260
12932.11 249
12933.18 239
12934.26 232
12935.33 249
12936.40 233
12937.48 229
12938.55 216
12939.63 241
12940.70 255
12941.77 226
12942.85 208
12943.92 201
12945.00 226
12946.07 219
12947.15 216
12948.22 244
12949.29 245
12950.37 223
12951.44 219
12952.52 239
12953.59 209
12954.67 210
12955.74 204
12956.82 227
12957.89 200
12958.97 232
12960.04 210
12961.12 242
12962.19 208
12963.27 230
12964.34 194
12965.42 233
12966.49 236
12967.57 219
12968.64 199
12969.72 237
12970.79 217
12971.87 230
12972.94 220
12974.02 240
12975.09 214
12976.17 193
12977.24 260
12978.32 241
12979.40 245
12980.47 229
12981.55 269
12982.62 259
12983.70 232
12984.77 241
12985.85 259
12986.93 236
12988.00 243
12989.08 228
12990.15 199
12991.23 235
12992.31 218
12993.38 247
12994.46 256
12995.54 269
12996.61 251
12997.69 237
12998.76 260
12999.84 232
13000.92 268
13001.99 217
13003.07 210
13004.15 237
13005.22 214
13006.30 229
13007.38 236
13008.45 241
13009.53 271
13010.61 233
13011.69 236
13012.76 209
13013.84 219
13014.92 241
13015.99 255
13017.07 227
13018.15 232
13019.23 248
13020.30 243
13021.38 224
13022.46 225
13023.54 255
13024.61 226
13025.69 252
13026.77 271
13027.85 252
13028.92 241
13030.00 226
13031.08 240
13032.16 239
13033.23 253
13034.31 252
13035.39 246
13036.47 230
13037.55 250
13038.62 215
13039.70 227
13040.78 257
13041.86 255
13042.94 215
13044.02 241
13045.09 249
13046.17 220
13047.25 209
13048.33 236
13049.41 279
13050.49 288
13051.57 248
13052.64 207
13053.72 239
13054.80 234
13055.88 246
13056.96 217
13058.04 249
13059.12 242
13060.20 253
13061.27 265
13062.35 231
13063.43 236
13064.51 238
13065.59 264
13066.67 250
13067.75 261
13068.83 250
13069.91 265
13070.99 251
13072.07 233
13073.15 231
13074.23 244
13075.31 235
13076.39 235
13077.47 250
13078.55 257
13079.63 249
13080.71 255
13081.79 247
13082.86 250
13083.94 226
13085.02 255
13086.11 221
13087.19 211
13088.27 246
13089.35 269
13090.43 249
13091.51 205
13092.59 245
13093.67 225
13094.75 269
13095.83 236
13096.91 229
13097.99 255
13099.07 246
13100.15 239
13101.23 233
13102.31 230
13103.39 240
13104.47 227
13105.55 216
13106.63 212
13107.72 242
13108.80 260
13109.88 251
13110.96 208
13112.04 239
13113.12 250
13114.20 214
13115.28 235
13116.37 196
13117.45 219
13118.53 219
13119.61 246
13120.69 243
13121.77 230
13122.85 249
13123.94 239
13125.02 231
13126.10 219
13127.18 231
13128.26 229
13129.34 277
13130.43 271
13131.51 254
13132.59 239
13133.67 258
13134.75 243
13135.84 248
13136.92 239
13138.00 242
13139.08 279
13140.17 267
13141.25 259
13142.33 190
13143.41 225
13144.49 226
13145.58 247
13146.66 200
13147.74 221
13148.83 214
13149.91 212
13150.99 224
13152.07 221
13153.16 235
13154.24 220
13155.32 243
13156.41 248
13157.49 239
13158.57 218
13159.65 236
13160.74 214
13161.82 256
13162.90 225
13163.99 232
13165.07 243
13166.15 230
13167.24 209
13168.32 225
13169.40 229
13170.49 215
13171.57 227
13172.66 205
13173.74 227
13174.82 219
13175.91 233
13176.99 249
13178.07 205
13179.16 224
13180.24 226
13181.33 225
13182.41 239
13183.49 225
13184.58 222
13185.66 222
13186.75 235
13187.83 244
13188.91 236
13190.00 204
13191.08 209
13192.17 229
13193.25 201
13194.34 259
13195.42 240
13196.51 227
13197.59 229
13198.68 195
13199.76 215
13200.85 221
13201.93 249
13203.02 233
13204.10 228
13205.19 210
13206.27 232
13207.36 250
13208.44 189
13209.53 212
13210.61 247
13211.70 241
13212.78 227
13213.87 219
13214.95 231
13216.04 216
13217.12 201
13218.21 227
13219.29 206
13220.38 203
13221.47 198
13222.55 222
13223.64 199
13224.72 191
13225.81 221
13226.89 222
13227.98 209
13229.07 203
13230.15 193
13231.24 256
13232.32 211
13233.41 218
13234.50 201
13235.58 212
13236.67 228
13237.76 205
13238.84 201
13239.93 239
13241.01 248
13242.10 233
13243.19 210
13244.27 216
13245.36 222
13246.45 216
13247.53 226
13248.62 248
13249.71 212
13250.79 218
13251.88 205
13252.97 243
13254.06 247
13255.14 185
13256.23 238
13257.32 239
13258.40 227
13259.49 216
13260.58 219
13261.67 245
13262.75 212
13263.84 237
13264.93 208
13266.02 221
13267.10 197
13268.19 245
13269.28 243
13270.37 180
13271.45 212
13272.54 240
13273.63 196
13274.72 237
13275.80 271
13276.89 242
13277.98 235
13279.07 232
13280.16 242
13281.24 242
13282.33 207
13283.42 232
13284.51 246
13285.60 234
13286.69 212
13287.77 197
13288.86 226
13289.95 224
13291.04 234
13292.13 205
13293.22 247
13294.31 262
13295.39 245
13296.48 225
13297.57 228
13298.66 245
13299.75 250
13300.84 231
13301.93 229
13303.02 224
13304.11 206
13305.19 237
13306.28 213
13307.37 240
13308.46 229
13309.55 261
13310.64 249
13311.73 219
13312.82 268
13313.91 305
13315.00 221
13316.09 265
13317.18 229
13318.27 224
13319.36 233
13320.45 229
13321.54 253
13322.63 223
13323.72 227
13324.81 266
13325.90 240
13326.99 232
13328.08 214
13329.17 257
13330.26 242
13331.35 267
13332.44 267
13333.53 250
13334.62 222
13335.71 202
13336.80 234
13337.89 260
13338.98 217
13340.07 226
13341.16 235
13342.25 250
13343.34 225
13344.43 236
13345.52 260
13346.61 244
13347.70 229
13348.79 197
13349.89 249
13350.98 249
13352.07 267
13353.16 222
13354.25 234
13355.34 220
13356.43 237
13357.52 246
13358.61 213
13359.71 225
13360.80 224
13361.89 228
13362.98 271
13364.07 226
13365.16 250
13366.26 271
13367.35 266
13368.44 264
13369.53 240
13370.62 250
13371.71 246
13372.81 248
13373.90 259
13374.99 209
13376.08 242
13377.17 225
13378.27 237
13379.36 228
13380.45 224
13381.54 201
13382.63 252
13383.73 256
13384.82 242
13385.91 231
13387.00 241
13388.10 237
13389.19 230
13390.28 247
13391.37 228
13392.47 217
13393.56 214
13394.65 235
13395.75 218
13396.84 227
13397.93 215
13399.02 235
13400.12 221
13401.21 198
13402.30 220
13403.40 210
13404.49 220
13405.58 224
13406.68 214
13407.77 232
13408.86 258
13409.96 238
13411.05 248
13412.14 224
13413.24 243
13414.33 216
13415.42 242
13416.52 262
13417.61 225
13418.70 232
13419.80 267
13420.89 193
13421.99 202
13423.08 220
13424.17 240
13425.27 215
13426.36 244
13427.46 232
13428.55 227
13429.64 229
13430.74 230
13431.83 227
13432.93 252
13434.02 249
13435.12 259
13436.21 228
13437.30 216
13438.40 245
13439.49 238
13440.59 248
13441.68 238
13442.78 225
13443.87 246
13444.97 236
13446.06 257
13447.16 248
13448.25 241
13449.35 217
13450.44 233
13451.54 219
13452.63 230
13453.73 229
13454.82 222
13455.92 270
13457.01 258
13458.11 217
13459.20 258
13460.30 254
13461.39 219
13462.49 230
13463.59 230
13464.68 252
13465.78 238
13466.87 225
13467.97 213
13469.06 233
13470.16 205
13471.26 249
13472.35 217
13473.45 243
13474.54 217
13475.64 229
13476.74 239
13477.83 242
13478.93 201
13480.03 228
13481.12 271
13482.22 263
13483.31 236
13484.41 236
13485.51 257
13486.60 259
13487.70 254
13488.80 250
13489.89 229
13490.99 242
13492.09 256
13493.18 263
13494.28 221
13495.38 222
13496.47 240
13497.57 283
13498.67 229
13499.77 229
13500.86 222
13501.96 252
13503.06 222
13504.15 228
13505.25 250
13506.35 225
13507.45 235
13508.54 271
13509.64 268
13510.74 269
13511.84 248
13512.93 216
13514.03 250
13515.13 218
13516.23 237
13517.32 241
13518.42 233
13519.52 202
13520.62 201
13521.72 221
13522.81 212
13523.91 222
13525.01 241
13526.11 208
13527.21 212
13528.30 230
13529.40 250
13530.50 248
13531.60 248
13532.70 223
13533.80 248
13534.89 208
13535.99 209
13537.09 212
13538.19 229
13539.29 237
13540.39 219
13541.49 236
13542.58 216
13543.68 253
13544.78 209
13545.88 258
13546.98 233
13548.08 221
13549.18 225
13550.28 254
13551.38 207
13552.48 215
13553.58 224
13554.67 215
13555.77 218
13556.87 227
13557.97 222
13559.07 216
13560.17 198
13561.27 264
13562.37 210
13563.47 230
13564.57 193
13565.67 219
13566.77 244
13567.87 231
13568.97 193
13570.07 248
13571.17 234
13572.27 215
13573.37 218
13574.47 250
13575.57 242
13576.67 222
13577.77 251
13578.87 235
13579.97 239
13581.07 220
13582.17 271
13583.27 242
13584.37 235
13585.47 226
13586.57 259
13587.67 250
13588.77 235
13589.88 188
13590.98 217
13592.08 220
13593.18 221
13594.28 234
13595.38 225
13596.48 249
13597.58 241
13598.68 262
13599.78 233
13600.88 247
13601.99 251
13603.09 254
13604.19 253
13605.29 251
13606.39 246
13607.49 239
13608.59 249
13609.70 183
13610.80 233
13611.90 243
13613.00 235
13614.10 215
13615.20 224
13616.31 235
13617.41 214
13618.51 199
13619.61 214
13620.71 209
13621.82 215
13622.92 257
13624.02 244
13625.12 222
13626.22 223
13627.33 239
13628.43 256
13629.53 250
13630.63 208
13631.74 246
13632.84 237
13633.94 226
13635.04 261
13636.15 243
13637.25 236
13638.35 197
13639.45 196
13640.56 191
13641.66 264
13642.76 244
13643.87 243
13644.97 189
13646.07 209
13647.17 194
13648.28 227
13649.38 244
13650.48 217
13651.59 210
13652.69 209
13653.79 231
13654.90 212
13656.00 202
13657.10 225
13658.21 235
13659.31 215
13660.41 235
13661.52 214
13662.62 184
13663.72 191
13664.83 224
13665.93 216
13667.04 204
13668.14 208
13669.24 206
13670.35 197
13671.45 220
13672.56 233
13673.66 217
13674.76 227
13675.87 187
13676.97 219
13678.08 213
13679.18 259
13680.29 227
13681.39 208
13682.49 229
13683.60 181
13684.70 194
13685.81 229
13686.91 227
13688.02 199
13689.12 202
13690.23 205
13691.33 218
13692.44 197
13693.54 225
13694.65 218
13695.75 203
13696.86 203
13697.96 198
13699.07 208
13700.17 202
13701.28 217
13702.38 212
13703.49 204
13704.59 222
13705.70 206
13706.80 223
13707.91 232
13709.02 202
13710.12 227
13711.23 251
13712.33 243
13713.44 226
13714.54 228
13715.65 227
13716.76 205
13717.86 200
13718.97 230
13720.07 232
13721.18 212
13722.29 209
13723.39 206
13724.50 210
13725.60 221
13726.71 206
13727.82 219
13728.92 211
13730.03 233
13731.14 254
13732.24 257
13733.35 181
13734.46 227
13735.56 227
13736.67 228
13737.78 232
13738.88 231
13739.99 248
13741.10 228
13742.20 225
13743.31 235
13744.42 244
13745.52 220
13746.63 213
13747.74 261
13748.84 240
13749.95 222
13751.06 234
13752.17 244
13753.27 265
13754.38 219
13755.49 244
13756.60 252
13757.70 238
13758.81 256
13759.92 270
13761.03 284
13762.13 275
13763.24 253
13764.35 285
13765.46 257
13766.57 300
13767.67 295
13768.78 254
13769.89 223
13771.00 245
13772.11 282
13773.21 314
13774.32 314
13775.43 274
13776.54 289
13777.65 273
13778.75 305
13779.86 253
13780.97 277
13782.08 249
13783.19 229
13784.30 254
13785.41 247
13786.51 243
13787.62 211
13788.73 221
13789.84 277
13790.95 275
13792.06 223
13793.17 240
13794.28 278
13795.39 285
13796.49 239
13797.60 265
13798.71 278
13799.82 249
13800.93 236
13802.04 249
13803.15 244
13804.26 229
13805.37 260
13806.48 283
13807.59 276
13808.70 250
13809.81 278
13810.92 272
13812.03 255
13813.14 230
13814.25 255
13815.36 289
13816.47 289
13817.58 251
13818.69 238
13819.80 226
13820.91 272
13822.02 245
13823.13 227
13824.24 283
13825.35 220
13826.46 229
13827.57 216
13828.68 208
13829.79 194
13830.90 237
13832.01 246
13833.12 226
13834.23 204
13835.34 208
13836.45 232
13837.56 224
13838.67 223
13839.78 225
13840.89 242
13842.01 229
13843.12 225
13844.23 223
13845.34 207
13846.45 199
13847.56 246
13848.67 243
13849.78 237
13850.89 215
13852.01 229
13853.12 201
13854.23 173
13855.34 217
13856.45 243
13857.56 219
13858.67 234
13859.79 234
13860.90 215
13862.01 234
13863.12 206
13864.23 212
13865.34 206
13866.46 218
13867.57 209
13868.68 240
13869.79 214
13870.90 202
13872.02 229
13873.13 203
13874.24 225
13875.35 218
13876.47 233
13877.58 206
13878.69 204
13879.80 216
13880.92 202
13882.03 213
13883.14 227
13884.25 221
13885.37 209
13886.48 223
13887.59 196
13888.70 217
13889.82 238
13890.93 247
13892.04 225
13893.16 196
13894.27 205
13895.38 215
13896.49 190
13897.61 222
13898.72 208
13899.83 203
13900.95 225
13902.06 227
13903.17 215
13904.29 207
13905.40 222
13906.51 230
13907.63 216
13908.74 172
13909.85 201
13910.97 184
13912.08 206
13913.20 208
13914.31 177
13915.42 213
13916.54 199
13917.65 213
13918.77 229
13919.88 192
13920.99 202
13922.11 249
13923.22 214
13924.34 178
13925.45 192
13926.56 229
13927.68 225
13928.79 225
13929.91 226
13931.02 208
13932.14 194
13933.25 205
13934.37 209
13935.48 234
13936.60 196
13937.71 207
13938.83 219
13939.94 224
13941.05 244
13942.17 240
13943.28 228
13944.40 211
13945.51 195
13946.63 175
13947.75 201
13948.86 205
13949.98 208
13951.09 179
13952.21 200
13953.32 205
13954.44 198
13955.55 189
13956.67 185
13957.78 206
13958.90 231
13960.01 202
13961.13 200
13962.25 219
13963.36 205
13964.48 210
13965.59 212
13966.71 192
13967.83 184
13968.94 244
13970.06 224
13971.17 214
13972.29 190
13973.41 239
13974.52 201
13975.64 200
13976.75 203
13977.87 162
13978.99 224
13980.10 224
13981.22 200
13982.34 192
13983.45 207
13984.57 183
13985.69 215
13986.80 232
13987.92 206
13989.04 218
13990.15 209
13991.27 185
13992.39 218
13993.50 215
13994.62 201
13995.74 217
13996.86 227
13997.97 175
13999.09 194
14000.21 221
14001.33 193
14002.44 187
14003.56 194
14004.68 213
14005.79 193
14006.91 196
14008.03 217
14009.15 193
14010.27 223
14011.38 217
14012.50 223
14013.62 171
14014.74 218
14015.85 223
14016.97 228
14018.09 204
14019.21 228
14020.33 211
14021.44 246
14022.56 231
14023.68 221
14024.80 211
14025.92 220
14027.04 228
14028.15 230
14029.27 229
14030.39 186
14031.51 200
14032.63 231
14033.75 210
14034.86 178
14035.98 200
14037.10 221
14038.22 192
14039.34 200
14040.46 196
14041.58 194
14042.70 212
14043.82 218
14044.93 201
14046.05 208
14047.17 209
14048.29 210
14049.41 214
14050.53 196
14051.65 188
14052.77 236
14053.89 219
14055.01 219
14056.13 254
14057.25 226
14058.37 215
14059.49 243
14060.61 221
14061.73 205
14062.85 224
14063.97 263
14065.09 256
14066.20 248
14067.32 238
14068.44 266
14069.56 246
14070.68 224
14071.81 244
14072.93 247
14074.05 261
14075.17 247
14076.29 247
14077.41 254
14078.53 251
14079.65 238
14080.77 249
14081.89 271
14083.01 252
14084.13 275
14085.25 257
14086.37 268
14087.49 249
14088.61 244
14089.73 259
14090.85 262
14091.97 288
14093.10 280
14094.22 256
14095.34 260
14096.46 269
14097.58 279
14098.70 307
14099.82 261
14100.94 266
14102.07 246
14103.19 274
14104.31 290
14105.43 252
14106.55 240
14107.67 245
14108.79 248
14109.92 233
14111.04 203
14112.16 244
14113.28 222
14114.40 202
14115.52 235
14116.65 211
14117.77 231
14118.89 242
14120.01 245
14121.13 198
14122.26 203
14123.38 244
14124.50 253
14125.62 242
14126.75 223
14127.87 225
14128.99 207
14130.11 234
14131.24 220
14132.36 194
14133.48 249
14134.60 263
14135.73 229
14136.85 222
14137.97 240
14139.09 223
14140.22 209
14141.34 206
14142.46 208
14143.59 201
14144.71 184
14145.83 197
14146.95 215
14148.08 201
14149.20 234
14150.32 206
14151.45 215
14152.57 225
14153.69 204
14154.82 218
14155.94 236
14157.06 232
14158.19 225
14159.31 241
14160.44 232
14161.56 248
14162.68 253
14163.81 256
14164.93 244
14166.05 236
14167.18 212
14168.30 233
14169.43 241
14170.55 256
14171.67 265
14172.80 201
14173.92 211
14175.05 207
14176.17 208
14177.30 193
14178.42 195
14179.54 194
14180.67 225
14181.79 195
14182.92 214
14184.04 208
14185.17 225
14186.29 187
14187.42 209
14188.54 203
14189.67 209
14190.79 218
14191.92 226
14193.04 226
14194.17 197
14195.29 241
14196.42 221
14197.54 221
14198.67 196
14199.79 201
14200.92 214
14202.04 208
14203.17 205
14204.29 206
14205.42 211
14206.54 229
14207.67 188
14208.79 206
14209.92 209
14211.05 189
14212.17 229
14213.30 194
14214.42 229
14215.55 193
14216.67 234
14217.80 190
14218.93 199
14220.05 217
14221.18 216
14222.30 192
14223.43 190
14224.56 217
14225.68 201
14226.81 207
14227.94 206
14229.06 199
14230.19 206
14231.32 215
14232.44 219
14233.57 213
14234.70 208
14235.82 199
14236.95 188
14238.08 195
14239.20 221
14240.33 207
14241.46 196
14242.58 198
14243.71 190
14244.84 182
14245.96 168
14247.09 178
14248.22 216
14249.34 204
14250.47 200
14251.60 194
14252.73 198
14253.85 181
14254.98 170
14256.11 178
14257.24 185
14258.36 204
14259.49 199
14260.62 188
14261.75 201
14262.87 196
14264.00 212
14265.13 183
14266.26 199
14267.39 209
14268.51 202
14269.64 188
14270.77 192
14271.90 216
14273.03 241
14274.15 212
14275.28 201
14276.41 192
14277.54 215
14278.67 196
14279.80 223
14280.92 198
14282.05 177
14283.18 197
14284.31 214
14285.44 198
14286.57 192
14287.70 185
14288.82 187
14289.95 204
14291.08 168
14292.21 218
14293.34 172
14294.47 180
14295.60 194
14296.73 204
14297.86 204
14298.99 203
14300.11 205
14301.24 205
14302.37 193
14303.50 156
14304.63 179
14305.76 201
14306.89 230
14308.02 179
14309.15 196
14310.28 186
14311.41 199
14312.54 206
14313.67 193
14314.80 189
14315.93 193
14317.06 202
14318.19 210
14319.32 165
14320.45 212
14321.58 210
14322.71 228
14323.84 178
14324.97 181
14326.10 186
14327.23 196
14328.36 220
14329.49 185
14330.62 219
14331.75 185
14332.88 202
14334.01 210
14335.14 220
14336.27 182
14337.40 184
14338.53 175
14339.66 185
14340.79 193
14341.93 153
14343.06 158
14344.19 203
14345.32 203
14346.45 173
14347.58 173
14348.71 183
14349.84 173
14350.97 156
14352.11 191
14353.24 171
14354.37 173
14355.50 204
14356.63 214
14357.76 175
14358.89 178
14360.03 194
14361.16 182
14362.29 201
14363.42 180
14364.55 172
14365.68 173
14366.82 200
14367.95 192
14369.08 185
14370.21 162
14371.34 197
14372.48 196
14373.61 178
14374.74 188
14375.87 187
14377.00 184
14378.14 181
14379.27 186
14380.40 176
14381.53 189
14382.67 196
14383.80 200
14384.93 165
14386.06 185
14387.20 209
14388.33 215
14389.46 164
14390.59 183
14391.73 229
14392.86 198
14393.99 185
14395.13 186
14396.26 210
14397.39 177
14398.53 210
14399.66 222
14400.79 225
14401.92 175
14403.06 230
14404.19 200
14405.32 211
14406.46 204
14407.59 192
14408.72 224
14409.86 196
14410.99 201
14412.13 208
14413.26 219
14414.39 189
14415.53 217
14416.66 186
14417.79 180
14418.93 225
14420.06 236
14421.20 229
14422.33 197
14423.46 216
14424.60 222
14425.73 225
14426.87 199
14428.00 206
14429.14 216
14430.27 218
14431.40 208
14432.54 202
14433.67 237
14434.81 233
14435.94 211
14437.08 220
14438.21 251
14439.35 214
14440.48 224
14441.62 255
14442.75 226
14443.88 178
14445.02 195
14446.15 225
14447.29 205
14448.42 212
14449.56 216
14450.70 243
14451.83 259
14452.97 221
14454.10 243
14455.24 232
14456.37 242
14457.51 243
14458.64 230
14459.78 229
14460.91 204
14462.05 245
14463.18 242
14464.32 243
14465.46 227
14466.59 243
14467.73 266
14468.86 263
14470.00 248
14471.14 253
14472.27 249
14473.41 259
14474.54 249
14475.68 275
14476.82 257
14477.95 268
14479.09 274
14480.22 278
14481.36 276
14482.50 257
14483.63 280
14484.77 252
14485.91 259
14487.04 211
14488.18 248
14489.32 240
14490.45 240
14491.59 208
14492.73 230
14493.86 218
14495.00 228
14496.14 233
14497.27 210
14498.41 208
14499.55 198
14500.69 239
14501.82 230
14502.96 200
14504.10 200
14505.23 226
14506.37 247
14507.51 233
14508.65 237
14509.78 193
14510.92 196
14512.06 198
14513.20 204
14514.33 233
14515.47 174
14516.61 182
14517.75 208
14518.89 190
14520.02 206
14521.16 171
14522.30 218
14523.44 222
14524.57 196
14525.71 174
14526.85 217
14527.99 243
14529.13 182
14530.27 207
14531.40 206
14532.54 183
14533.68 192
14534.82 210
14535.96 213
14537.10 192
14538.23 199
14539.37 250
14540.51 181
14541.65 182
14542.79 199
14543.93 213
14545.07 201
14546.21 216
14547.35 227
14548.48 201
14549.62 182
14550.76 194
14551.90 207
14553.04 188
14554.18 207
14555.32 205
14556.46 218
14557.60 202
14558.74 195
14559.88 222
14561.02 203
14562.16 191
14563.30 184
14564.43 187
14565.57 219
14566.71 186
14567.85 182
14568.99 222
14570.13 196
14571.27 186
14572.41 184
14573.55 178
14574.69 177
14575.83 179
14576.97 177
14578.11 207
14579.25 209
14580.39 184
14581.53 205
14582.67 192
14583.81 171
14584.96 199
14586.10 197
14587.24 196
14588.38 206
14589.52 196
14590.66 206
14591.80 202
14592.94 180
14594.08 197
14595.22 212
14596.36 202
14597.50 204
14598.64 197
14599.78 195
14600.93 219
14602.07 204
14603.21 211
14604.35 190
14605.49 183
14606.63 187
14607.77 229
14608.91 222
14610.06 212
14611.20 245
14612.34 214
14613.48 214
14614.62 189
14615.76 234
14616.91 242
14618.05 207
14619.19 218
14620.33 222
14621.47 205
14622.61 222
14623.76 210
14624.90 191
14626.04 208
14627.18 208
14628.32 232
14629.47 211
14630.61 215
14631.75 216
14632.89 225
14634.04 215
14635.18 222
14636.32 224
14637.46 242
14638.61 216
14639.75 231
14640.89 208
14642.03 219
14643.18 249
14644.32 177
14645.46 209
14646.60 199
14647.75 216
14648.89 193
14650.03 220
14651.18 214
14652.32 182
14653.46 175
14654.61 181
14655.75 196
14656.89 193
14658.03 178
14659.18 168
14660.32 165
14661.46 197
14662.61 185
14663.75 200
14664.90 183
14666.04 216
14667.18 179
14668.33 189
14669.47 198
14670.61 182
14671.76 209
14672.90 183
14674.05 177
14675.19 160
14676.33 176
14677.48 185
14678.62 165
14679.77 189
14680.91 175
14682.05 171
14683.20 151
14684.34 207
14685.49 187
14686.63 181
14687.78 163
14688.92 200
14690.06 167
14691.21 164
14692.35 206
14693.50 167
14694.64 179
14695.79 148
14696.93 187
14698.08 170
14699.22 162
14700.37 177
14701.51 187
14702.66 173
14703.80 179
14704.95 176
14706.09 179
14707.24 148
14708.38 195
14709.53 188
14710.67 160
14711.82 158
14712.96 186
14714.11 172
14715.26 166
14716.40 162
14717.55 159
14718.69 169
14719.84 175
14720.98 179
14722.13 170
14723.28 175
14724.42 171
14725.57 165
14726.71 171
14727.86 149
14729.01 182
14730.15 180
14731.30 170
14732.44 152
14733.59 146
14734.74 147
14735.88 164
14737.03 169
14738.18 179
14739.32 191
14740.47 161
14741.61 149
14742.76 188
14743.91 165
14745.05 174
14746.20 159
14747.35 166
14748.49 185
14749.64 187
14750.79 179
14751.94 172
14753.08 208
14754.23 159
14755.38 147
14756.52 174
14757.67 184
14758.82 120
14759.97 150
14761.11 158
14762.26 146
14763.41 162
14764.55 155
14765.70 149
14766.85 149
14768.00 139
14769.15 152
14770.29 170
14771.44 150
14772.59 160
14773.74 175
14774.88 158
14776.03 145
14777.18 196
14778.33 177
14779.48 177
14780.62 141
14781.77 161
14782.92 136
14784.07 149
14785.22 188
14786.36 182
14787.51 149
14788.66 154
14789.81 147
14790.96 151
14792.11 169
14793.26 129
14794.40 165
14795.55 137
14796.70 140
14797.85 143
14799.00 151
14800.15 156
14801.30 162
14802.45 140
14803.59 134
14804.74 130
14805.89 154
14807.04 135
14808.19 152
14809.34 152
14810.49 138
14811.64 163
14812.79 149
14813.94 157
14815.09 143
14816.24 154
14817.39 141
14818.53 164
14819.68 157
14820.83 167
14821.98 141
14823.13 152
14824.28 161
14825.43 153
14826.58 160
14827.73 153
14828.88 152
14830.03 137
14831.18 138
14832.33 155
14833.48 166
14834.63 147
14835.78 180
14836.93 166
14838.08 166
14839.23 165
14840.38 124
14841.53 152
14842.69 163
14843.84 154
14844.99 136
14846.14 156
14847.29 136
14848.44 155
14849.59 165
14850.74 153
14851.89 166
14853.04 153
14854.19 143
14855.34 157
14856.49 149
14857.65 158
14858.80 153
14859.95 171
14861.10 161
14862.25 140
14863.40 144
14864.55 153
14865.70 153
14866.86 124
14868.01 173
14869.16 145
14870.31 156
14871.46 159
14872.61 148
14873.77 135
14874.92 142
14876.07 161
14877.22 169
14878.37 154
14879.52 145
14880.68 166
14881.83 147
14882.98 152
14884.13 134
14885.28 118
14886.44 135
14887.59 150
14888.74 140
14889.89 162
14891.05 145
14892.20 170
14893.35 152
14894.50 136
14895.66 154
14896.81 154
14897.96 152
14899.11 150
14900.27 160
14901.42 149
14902.57 169
14903.72 149
14904.88 145
14906.03 141
14907.18 169
14908.34 150
14909.49 139
14910.64 153
14911.80 134
14912.95 164
14914.10 136
14915.26 166
14916.41 171
14917.56 149
14918.72 154
14919.87 152
14921.02 151
14922.18 134
14923.33 145
14924.48 143
14925.64 145
14926.79 155
14927.94 147
14929.10 148
14930.25 163
14931.41 135
14932.56 154
14933.71 142
14934.87 148
14936.02 144
14937.18 140
14938.33 141
14939.48 177
14940.64 166
14941.79 158
14942.95 151
14944.10 159
14945.26 138
14946.41 149
14947.57 145
14948.72 140
14949.87 139
14951.03 141
14952.18 160
14953.34 132
14954.49 150
14955.65 137
14956.80 157
14957.96 154
14959.11 154
14960.27 129
14961.42 138
14962.58 165
14963.73 143
14964.89 159
14966.04 156
14967.20 150
14968.36 160
14969.51 150
14970.67 135
14971.82 115
14972.98 160
14974.13 144
14975.29 141
14976.44 142
14977.60 161
14978.76 157
14979.91 144
14981.07 151
14982.22 122
14983.38 137
14984.53 177
14985.69 143
14986.85 148
14988.00 134
14989.16 179
14990.32 150
14991.47 155
14992.63 129
14993.78 116
14994.94 148
14996.10 147
14997.25 135
14998.41 160
14999.57 163
15000.72 171
15001.88 150
15003.04 145
15004.19 134
15005.35 158
15006.51 173
15007.66 129
15008.82 131
15009.98 149
15011.13 148
15012.29 144
15013.45 142
15014.61 146
15015.76 135
15016.92 154
15018.08 142
15019.23 141
15020.39 157
15021.55 164
15022.71 175
15023.86 178
15025.02 150
15026.18 148
15027.34 149
15028.49 149
15029.65 134
15030.81 125
15031.97 161
15033.13 149
15034.28 150
15035.44 155
15036.60 158
15037.76 152
15038.92 164
15040.07 141
15041.23 152
15042.39 115
15043.55 142
15044.71 153
15045.87 140
15047.02 136
15048.18 141
15049.34 140
15050.50 138
15051.66 132
15052.82 156
15053.98 129
15055.13 154
15056.29 165
15057.45 117
15058.61 140
15059.77 125
15060.93 123
15062.09 144
15063.25 153
15064.40 123
15065.56 144
15066.72 124
15067.88 140
15069.04 167
15070.20 148
15071.36 180
15072.52 131
15073.68 140
15074.84 133
15076.00 148
15077.16 127
15078.32 137
15079.48 151
15080.64 127
15081.80 132
15082.96 146
15084.12 159
15085.28 141
15086.44 127
15087.60 131
15088.76 122
15089.92 153
15091.08 143
15092.24 134
15093.40 153
15094.56 122
15095.72 123
15096.88 139
15098.04 135
15099.20 142
15100.36 166
15101.52 144
15102.68 139
15103.84 134
15105.00 110
15106.16 149
15107.32 155
15108.48 153
15109.64 138
15110.80 146
15111.96 149
15113.13 154
15114.29 144
15115.45 147
15116.61 161
15117.77 133
15118.93 151
15120.09 139
15121.25 146
15122.42 138
15123.58 149
15124.74 143
15125.90 154
15127.06 123
15128.22 130
15129.38 160
15130.55 148
15131.71 144
15132.87 160
15134.03 140
15135.19 160
15136.35 166
15137.52 151
15138.68 143
15139.84 137
15141.00 151
15142.16 149
15143.33 166
15144.49 143
15145.65 122
15146.81 140
15147.97 151
15149.14 144
15150.30 156
15151.46 127
15152.62 139
15153.79 142
15154.95 115
15156.11 144
15157.27 128
15158.44 138
15159.60 134
15160.76 146
15161.93 147
15163.09 140
15164.25 130
15165.41 144
15166.58 146
15167.74 155
15168.90 132
15170.07 133
15171.23 144
15172.39 135
15173.56 135
15174.72 153
15175.88 137
15177.05 140
15178.21 151
15179.37 146
15180.54 170
15181.70 136
15182.86 156
15184.03 151
15185.19 129
15186.36 141
15187.52 146
15188.68 156
15189.85 147
15191.01 165
15192.17 166
15193.34 133
15194.50 133
15195.67 138
15196.83 159
15198.00 141
15199.16 143
15200.32 143
15201.49 151
15202.65 160
15203.82 145
15204.98 138
15206.15 141
15207.31 140
15208.48 166
15209.64 162
15210.80 136
15211.97 137
15213.13 181
15214.30 182
15215.46 158
15216.63 138
15217.79 152
15218.96 145
15220.12 148
15221.29 148
15222.45 170
15223.62 142
15224.78 149
15225.95 163
15227.11 135
15228.28 128
15229.45 128
15230.61 156
15231.78 154
15232.94 160
15234.11 131
15235.27 117
15236.44 142
15237.60 131
15238.77 146
15239.94 160
15241.10 165
15242.27 133
15243.43 138
15244.60 153
15245.77 151
15246.93 154
15248.10 158
15249.26 148
15250.43 125
15251.60 162
15252.76 164
15253.93 126
15255.10 139
15256.26 159
15257.43 145
15258.60 132
15259.76 139
15260.93 136
15262.10 145
15263.26 135
15264.43 111
15265.60 159
15266.76 122
15267.93 141
15269.10 167
15270.26 126
15271.43 118
15272.60 126
15273.76 152
15274.93 110
15276.10 151
15277.27 135
15278.43 142
15279.60 140
15280.77 109
15281.94 136
15283.10 137
15284.27 162
15285.44 139
15286.61 130
15287.77 132
15288.94 158
15290.11 132
15291.28 133
15292.44 112
15293.61 136
15294.78 163
15295.95 134
15297.12 178
15298.28 129
15299.45 127
15300.62 155
15301.79 133
15302.96 131
15304.12 124
15305.29 156
15306.46 151
15307.63 150
15308.80 136
15309.97 122
15311.14 138
15312.30 120
15313.47 134
15314.64 146
15315.81 144
15316.98 123
15318.15 153
15319.32 137
15320.49 103
15321.65 133
15322.82 139
15323.99 136
15325.16 134
15326.33 140
15327.50 139
15328.67 125
15329.84 118
15331.01 134
15332.18 141
15333.35 133
15334.52 132
15335.69 138
15336.85 143
15338.02 119
15339.19 140
15340.36 149
15341.53 130
15342.70 153
15343.87 137
15345.04 134
15346.21 147
15347.38 131
15348.55 131
15349.72 132
15350.89 137
15352.06 134
15353.23 130
15354.40 128
15355.57 126
15356.74 152
15357.91 149
15359.08 159
15360.25 123
15361.43 153
15362.60 158
15363.77 149
15364.94 157
15366.11 160
15367.28 155
15368.45 149
15369.62 139
15370.79 149
15371.96 170
15373.13 145
15374.30 141
15375.47 129
15376.65 140
15377.82 128
15378.99 143
15380.16 124
15381.33 139
15382.50 154
15383.67 167
15384.84 157
15386.02 128
15387.19 125
15388.36 145
15389.53 139
15390.70 135
15391.87 138
15393.04 148
15394.22 165
15395.39 143
15396.56 138
15397.73 158
15398.90 156
15400.08 141
15401.25 165
15402.42 150
15403.59 143
15404.76 119
15405.94 128
15407.11 116
15408.28 136
15409.45 148
15410.63 171
15411.80 158
15412.97 130
15414.14 123
15415.31 152
15416.49 138
15417.66 115
15418.83 144
15420.01 133
15421.18 133
15422.35 131
15423.52 144
15424.70 122
15425.87 157
15427.04 159
15428.22 143
15429.39 126
15430.56 114
15431.73 149
15432.91 124
15434.08 164
15435.25 135
15436.43 138
15437.60 143
15438.77 143
15439.95 134
15441.12 151
15442.30 137
15443.47 149
15444.64 156
15445.82 140
15446.99 154
15448.16 134
15449.34 138
15450.51 135
15451.69 121
15452.86 129
15454.03 132
15455.21 145
15456.38 147
15457.56 135
15458.73 133
15459.90 123
15461.08 141
15462.25 144
15463.43 134
15464.60 153
15465.78 158
15466.95 125
15468.12 133
15469.30 146
15470.47 129
15471.65 132
15472.82 136
15474.00 141
15475.17 132
15476.35 137
15477.52 118
15478.70 127
15479.87 142
15481.05 120
15482.22 117
15483.40 131
15484.57 124
15485.75 136
15486.92 136
15488.10 130
15489.27 125
15490.45 120
15491.62 137
15492.80 119
15493.98 143
15495.15 138
15496.33 133
15497.50 136
15498.68 131
15499.85 143
15501.03 136
15502.21 115
15503.38 123
15504.56 132
15505.73 137
15506.91 121
15508.09 134
15509.26 133
15510.44 136
15511.61 133
15512.79 110
15513.97 119
15515.14 119
15516.32 174
15517.50 123
15518.67 126
15519.85 120
15521.02 141
15522.20 122
15523.38 130
15524.55 122
15525.73 141
15526.91 154
15528.09 144
15529.26 144
15530.44 114
15531.62 141
15532.79 165
15533.97 151
15535.15 117
15536.32 131
15537.50 133
15538.68 163
15539.86 114
15541.03 131
15542.21 113
15543.39 129
15544.57 141
15545.74 145
15546.92 137
15548.10 135
15549.28 140
15550.45 122
15551.63 135
15552.81 137
15553.99 155
15555.16 146
15556.34 137
15557.52 124
15558.70 152
15559.88 138
15561.05 114
15562.23 123
15563.41 104
15564.59 126
15565.77 137
15566.95 139
15568.12 127
15569.30 157
15570.48 159
15571.66 167
15572.84 139
15574.02 120
15575.19 165
15576.37 158
15577.55 141
15578.73 117
15579.91 134
15581.09 130
15582.27 124
15583.45 119
15584.62 131
15585.80 137
15586.98 132
15588.16 133
15589.34 151
15590.52 143
15591.70 157
15592.88 151
15594.06 145
15595.24 137
15596.42 138
15597.60 150
15598.78 146
15599.96 146
15601.14 129
15602.31 153
15603.49 153
15604.67 134
15605.85 120
15607.03 122
15608.21 118
15609.39 163
15610.57 136
15611.75 109
15612.93 146
15614.11 174
15615.29 165
15616.47 152
15617.65 147
15618.83 151
15620.01 159
15621.19 163
15622.38 193
15623.56 137
15624.74 153
15625.92 149
15627.10 168
15628.28 138
15629.46 137
15630.64 167
15631.82 145
15633.00 142
15634.18 143
15635.36 134
15636.54 135
15637.72 168
15638.91 164
15640.09 163
15641.27 162
15642.45 165
15643.63 172
15644.81 169
15645.99 138
15647.17 147
15648.36 157
15649.54 169
15650.72 157
15651.90 153
15653.08 164
15654.26 197
15655.44 159
15656.63 153
15657.81 162
15658.99 165
15660.17 163
15661.35 153
15662.54 197
15663.72 160
15664.90 161
15666.08 173
15667.26 149
15668.45 164
15669.63 160
15670.81 182
15671.99 180
15673.17 154
15674.36 165
15675.54 153
15676.72 173
15677.90 186
15679.09 172
15680.27 190
15681.45 178
15682.63 174
15683.82 177
15685.00 192
15686.18 180
15687.37 199
15688.55 174
15689.73 144
15690.91 143
15692.10 175
15693.28 190
15694.46 170
15695.65 171
15696.83 182
15698.01 211
15699.20 197
15700.38 171
15701.56 182
15702.75 218
15703.93 207
15705.11 208
15706.30 196
15707.48 187
15708.66 203
15709.85 193
15711.03 218
15712.22 208
15713.40 236
15714.58 267
15715.77 242
15716.95 214
15718.14 223
15719.32 217
15720.50 193
15721.69 213
15722.87 237
15724.06 208
15725.24 194
15726.43 200
15727.61 198
15728.79 200
15729.98 183
15731.16 213
15732.35 197
15733.53 176
15734.72 169
15735.90 207
15737.09 188
15738.27 166
15739.46 181
15740.64 172
15741.83 187
15743.01 162
15744.20 180
15745.38 156
15746.57 202
15747.75 181
15748.94 187
15750.12 173
15751.31 191
15752.49 185
15753.68 193
15754.86 205
15756.05 156
15757.23 166
15758.42 181
15759.60 195
15760.79 164
15761.98 152
15763.16 186
15764.35 187
15765.53 149
15766.72 162
15767.90 164
15769.09 177
15770.28 180
15771.46 167
15772.65 145
15773.83 182
15775.02 185
15776.21 188
15777.39 170
15778.58 167
15779.77 159
15780.95 163
15782.14 189
15783.33 145
15784.51 163
15785.70 174
15786.89 179
15788.07 128
15789.26 162
15790.45 145
15791.63 164
15792.82 170
15794.01 141
15795.19 160
15796.38 153
15797.57 169
15798.75 182
15799.94 148
15801.13 129
15802.32 132
15803.50 152
15804.69 159
15805.88 158
15807.06 164
15808.25 144
15809.44 158
15810.63 177
15811.81 164
15813.00 129
15814.19 137
15815.38 161
15816.57 161
15817.75 154
15818.94 141
15820.13 184
15821.32 156
15822.50 140
15823.69 142
15824.88 137
15826.07 140
15827.26 133
15828.44 155
15829.63 160
15830.82 150
15832.01 166
15833.20 189
15834.39 156
15835.57 135
15836.76 175
15837.95 146
15839.14 129
15840.33 146
15841.52 149
15842.71 187
15843.90 157
15845.08 149
15846.27 138
15847.46 144
15848.65 154
15849.84 168
15851.03 164
15852.22 155
15853.41 130
15854.60 150
15855.79 178
15856.97 134
15858.16 153
15859.35 152
15860.54 161
15861.73 155
15862.92 152
15864.11 175
15865.30 175
15866.49 149
15867.68 127
15868.87 127
15870.06 176
15871.25 183
15872.44 163
15873.63 163
15874.82 150
15876.01 160
15877.20 147
15878.39 156
15879.58 149
15880.77 165
15881.96 157
15883.15 148
15884.34 129
15885.53 157
15886.72 162
15887.91 137
15889.10 164
15890.29 170
15891.48 166
15892.67 143
15893.86 164
15895.05 148
15896.24 161
15897.44 168
15898.63 168
15899.82 168
15901.01 157
15902.20 144
15903.39 147
15904.58 163
15905.77 151
15906.96 163
15908.15 158
15909.35 154
15910.54 137
15911.73 156
15912.92 153
15914.11 150
15915.30 140
15916.49 130
15917.69 153
15918.88 149
15920.07 167
15921.26 164
15922.45 151
15923.64 160
15924.84 148
15926.03 149
15927.22 146
15928.41 132
15929.60 158
15930.80 150
15931.99 180
15933.18 154
15934.37 172
15935.56 120
15936.76 137
15937.95 140
15939.14 120
15940.33 121
15941.53 131
15942.72 147
15943.91 121
15945.10 140
15946.30 145
15947.49 150
15948.68 138
15949.87 140
15951.07 127
15952.26 155
15953.45 169
15954.65 145
15955.84 131
15957.03 119
15958.22 132
15959.42 121
15960.61 153
15961.80 156
15963.00 163
15964.19 119
15965.38 120
15966.58 136
15967.77 142
15968.96 123
15970.16 134
15971.35 135
15972.54 150
15973.74 128
15974.93 153
15976.13 135
15977.32 111
15978.51 128
15979.71 134
15980.90 164
15982.09 132
15983.29 150
15984.48 126
15985.68 123
15986.87 134
15988.06 123
15989.26 120
15990.45 128
15991.65 119
15992.84 110
15994.04 135
15995.23 161
15996.43 125
15997.62 134
15998.81 139
16000.01 144
16001.20 126
16002.40 117
16003.59 113
16004.79 105
16005.98 159
16007.18 138
16008.37 147
16009.57 134
16010.76 121
16011.96 111
16013.15 119
16014.35 113
16015.54 130
16016.74 136
16017.93 131
16019.13 133
16020.32 128
16021.52 145
16022.72 126
16023.91 134
16025.11 122
16026.30 132
16027.50 115
16028.69 109
16029.89 144
16031.08 136
16032.28 146
16033.48 122
16034.67 130
16035.87 130
16037.06 138
16038.26 123
16039.46 121
16040.65 121
16041.85 130
16043.05 151
16044.24 139
16045.44 115
16046.63 133
16047.83 150
16049.03 125
16050.22 102
16051.42 114
16052.62 129
16053.81 117
16055.01 113
16056.21 117
16057.40 131
16058.60 120
16059.80 124
16060.99 118
16062.19 131
16063.39 112
16064.58 116
16065.78 134
16066.98 95
16068.18 130
16069.37 140
16070.57 127
16071.77 130
16072.97 112
16074.16 120
16075.36 128
16076.56 138
16077.76 132
16078.95 137
16080.15 109
16081.35 118
16082.55 126
16083.74 114
16084.94 126
16086.14 112
16087.34 130
16088.53 110
16089.73 119
16090.93 122
16092.13 105
16093.33 125
16094.53 121
16095.72 130
16096.92 119
16098.12 138
16099.32 118
16100.52 124
16101.72 118
16102.91 100
16104.11 120
16105.31 122
16106.51 126
16107.71 108
16108.91 99
16110.11 103
16111.30 107
16112.50 111
16113.70 117
16114.90 123
16116.10 106
16117.30 108
16118.50 109
16119.70 99
16120.90 109
16122.10 110
16123.29 145
16124.49 110
16125.69 114
16126.89 108
16128.09 134
16129.29 119
16130.49 116
16131.69 146
16132.89 119
16134.09 128
16135.29 135
16136.49 137
16137.69 116
16138.89 120
16140.09 118
16141.29 131
16142.49 132
16143.69 137
16144.89 105
16146.09 119
16147.29 110
16148.49 122
16149.69 138
16150.89 119
16152.09 126
16153.29 127
16154.49 125
16155.69 110
16156.89 121
16158.09 125
16159.29 131
16160.49 114
16161.69 137
16162.89 130
16164.09 142
16165.30 140
16166.50 119
16167.70 117
16168.90 123
16170.10 101
16171.30 101
16172.50 142
16173.70 152
16174.90 139
16176.10 123
16177.31 130
16178.51 121
16179.71 130
16180.91 93
16182.11 127
16183.31 122
16184.51 122
16185.72 136
16186.92 112
16188.12 122
16189.32 116
16190.52 145
16191.72 140
16192.93 123
16194.13 133
16195.33 147
16196.53 138
16197.73 111
16198.94 132
16200.14 146
16201.34 151
16202.54 138
16203.74 118
16204.95 124
16206.15 115
16207.35 120
16208.55 143
16209.76 120
16210.96 143
16212.16 132
16213.36 128
16214.57 117
16215.77 130
16216.97 115
16218.17 146
16219.38 154
16220.58 134
16221.78 139
16222.99 117
16224.19 141
16225.39 116
16226.59 142
16227.80 110
16229.00 133
16230.20 140
16231.41 154
16232.61 124
16233.81 111
16235.02 131
16236.22 135
16237.42 141
16238.63 124
16239.83 126
16241.04 134
16242.24 116
16243.44 140
16244.65 135
16245.85 137
16247.05 142
16248.26 130
16249.46 122
16250.67 120
16251.87 124
16253.07 132
16254.28 149
16255.48 119
16256.69 129
16257.89 135
16259.09 161
16260.30 121
16261.50 142
16262.71 158
16263.91 106
16265.12 141
16266.32 126
16267.53 140
16268.73 126
16269.94 121
16271.14 160
16272.34 132
16273.55 141
16274.75 135
16275.96 160
16277.16 131
16278.37 119
16279.57 132
16280.78 125
16281.98 144
16283.19 128
16284.39 130
16285.60 146
16286.81 132
16288.01 134
16289.22 109
16290.42 146
16291.63 156
16292.83 150
16294.04 133
16295.24 117
16296.45 142
16297.66 160
16298.86 175
16300.07 104
16301.27 117
16302.48 139
16303.68 169
16304.89 125
16306.10 120
16307.30 132
16308.51 131
16309.71 136
16310.92 125
16312.13 140
16313.33 125
16314.54 128
16315.75 134
16316.95 124
16318.16 148
16319.37 136
16320.57 149
16321.78 113
16322.99 115
16324.19 138
16325.40 133
16326.61 127
16327.81 125
16329.02 143
16330.23 130
16331.43 131
16332.64 143
16333.85 146
16335.05 107
16336.26 113
16337.47 123
16338.68 111
16339.88 128
16341.09 113
16342.30 129
16343.51 111
16344.71 127
16345.92 115
16347.13 124
16348.34 143
16349.54 124
16350.75 116
16351.96 114
16353.17 145
16354.37 121
16355.58 115
16356.79 128
16358.00 100
16359.21 106
16360.41 110
16361.62 114
16362.83 101
16364.04 113
16365.25 127
16366.45 126
16367.66 107
16368.87 114
16370.08 132
16371.29 115
16372.50 101
16373.71 127
16374.91 156
16376.12 133
16377.33 106
16378.54 102
16379.75 109
16380.96 112
16382.17 126
16383.38 107
16384.58 112
16385.79 119
16387.00 123
16388.21 132
16389.42 120
16390.63 104
16391.84 124
16393.05 136
16394.26 120
16395.47 105
16396.68 124
16397.89 134
16399.09 124
16400.30 132
16401.51 121
16402.72 113
16403.93 98
16405.14 106
16406.35 117
16407.56 127
16408.77 120
16409.98 114
16411.19 121
16412.40 133
16413.61 117
16414.82 118
16416.03 111
16417.24 110
16418.45 124
16419.66 103
16420.87 107
16422.08 97
16423.29 106
16424.50 103
16425.71 118
16426.92 109
16428.14 110
16429.35 104
16430.56 118
16431.77 120
16432.98 117
16434.19 137
16435.40 107
16436.61 104
16437.82 110
16439.03 121
16440.24 101
16441.45 111
16442.67 111
16443.88 117
16445.09 115
16446.30 124
16447.51 118
16448.72 91
16449.93 111
16451.14 120
16452.36 109
16453.57 114
16454.78 121
16455.99 103
16457.20 124
16458.41 122
16459.63 93
16460.84 98
16462.05 110
16463.26 105
16464.47 105
16465.68 122
16466.90 113
16468.11 116
16469.32 120
16470.53 99
16471.74 89
16472.96 104
16474.17 114
16475.38 105
16476.59 94
16477.81 110
16479.02 125
16480.23 114
16481.44 95
16482.66 86
16483.87 100
16485.08 117
16486.29 119
16487.51 95
16488.72 94
16489.93 110
16491.15 118
16492.36 103
16493.57 102
16494.78 97
16496.00 104
16497.21 100
16498.42 112
16499.64 111
16500.85 114
16502.06 99
16503.28 102
16504.49 107
16505.70 106
16506.92 84
16508.13 129
16509.34 114
16510.56 117
16511.77 121
16512.98 103
16514.20 109
16515.41 116
16516.63 104
16517.84 103
16519.05 118
16520.27 109
16521.48 111
16522.70 126
16523.91 136
16525.12 111
16526.34 109
16527.55 122
16528.77 112
16529.98 88
16531.20 106
16532.41 82
16533.62 105
16534.84 118
16536.05 102
16537.27 108
16538.48 129
16539.70 111
16540.91 106
16542.13 108
16543.34 110
16544.56 114
16545.77 127
16546.99 105
16548.20 95
16549.42 109
16550.63 111
16551.85 104
16553.06 114
16554.28 117
16555.49 120
16556.71 145
16557.92 101
16559.14 102
16560.35 125
16561.57 124
16562.78 112
16564.00 99
16565.21 88
16566.43 101
16567.65 86
16568.86 97
16570.08 97
16571.29 76
16572.51 101
16573.73 131
16574.94 115
16576.16 119
16577.37 121
16578.59 117
16579.81 90
16581.02 115
16582.24 131
16583.45 108
16584.67 107
16585.89 97
16587.10 142
16588.32 130
16589.54 125
16590.75 96
16591.97 120
16593.19 117
16594.40 120
16595.62 90
16596.84 98
16598.05 116
16599.27 102
16600.49 126
16601.70 120
16602.92 100
16604.14 137
16605.35 113
16606.57 112
16607.79 108
16609.01 94
16610.22 127
16611.44 119
16612.66 102
16613.88 103
16615.09 114
16616.31 95
16617.53 92
16618.75 105
16619.96 105
16621.18 91
16622.40 111
16623.62 106
16624.83 107
16626.05 95
16627.27 109
16628.49 118
16629.71 116
16630.92 109
16632.14 96
16633.36 124
16634.58 109
16635.80 81
16637.01 100
16638.23 102
16639.45 123
16640.67 102
16641.89 104
16643.11 109
16644.32 107
16645.54 116
16646.76 112
16647.98 121
16649.20 105
16650.42 107
16651.64 105
16652.86 95
16654.07 97
16655.29 105
16656.51 110
16657.73 103
16658.95 92
16660.17 103
16661.39 98
16662.61 106
16663.83 98
16665.05 107
16666.27 99
16667.48 123
16668.70 111
16669.92 112
16671.14 108
16672.36 114
16673.58 101
16674.80 126
16676.02 107
16677.24 109
16678.46 89
16679.68 105
16680.90 102
16682.12 98
16683.34 106
16684.56 90
16685.78 109
16687.00 114
16688.22 114
16689.44 102
16690.66 106
16691.88 120
16693.10 112
16694.32 98
16695.54 115
16696.76 115
16697.98 102
16699.20 95
16700.42 97
16701.64 99
16702.87 91
16704.09 107
16705.31 142
16706.53 135
16707.75 102
16708.97 131
16710.19 103
16711.41 114
16712.63 96
16713.85 102
16715.07 113
16716.30 79
16717.52 104
16718.74 97
16719.96 81
16721.18 107
16722.40 114
16723.62 107
16724.85 99
16726.07 106
16727.29 113
16728.51 115
16729.73 106
16730.95 85
16732.17 95
16733.40 119
16734.62 108
16735.84 97
16737.06 127
16738.28 112
16739.51 92
16740.73 98
16741.95 117
16743.17 110
16744.39 100
16745.62 95
16746.84 85
16748.06 106
16749.28 115
16750.51 131
16751.73 90
16752.95 98
16754.17 106
16755.40 99
16756.62 92
16757.84 110
16759.06 102
16760.29 113
16761.51 98
16762.73 96
16763.96 106
16765.18 101
16766.40 96
16767.62 111
16768.85 120
16770.07 106
16771.29 100
16772.52 108
16773.74 98
16774.96 114
16776.19 96
16777.41 91
16778.63 100
16779.86 106
16781.08 97
16782.30 115
16783.53 94
16784.75 103
16785.97 104
16787.20 108
16788.42 80
16789.65 91
16790.87 105
16792.09 108
16793.32 96
16794.54 100
16795.77 105
16796.99 114
16798.21 85
16799.44 89
16800.66 84
16801.89 94
16803.11 87
16804.34 116
16805.56 84
16806.78 98
16808.01 91
16809.23 109
16810.46 111
16811.68 88
16812.91 95
16814.13 103
16815.36 104
16816.58 89
16817.81 95
16819.03 112
16820.26 112
16821.48 92
16822.71 104
16823.93 103
16825.16 99
16826.38 108
16827.61 118
16828.83 99
16830.06 107
16831.28 112
16832.51 109
16833.73 124
16834.96 106
16836.19 95
16837.41 104
16838.64 96
16839.86 100
16841.09 105
16842.31 109
16843.54 98
16844.76 90
16845.99 104
16847.22 134
16848.44 119
16849.67 108
16850.89 93
16852.12 112
16853.35 82
16854.57 121
16855.80 96
16857.03 101
16858.25 96
16859.48 99
16860.71 101
16861.93 98
16863.16 96
16864.38 100
16865.61 105
16866.84 104
16868.06 93
16869.29 83
16870.52 102
16871.74 104
16872.97 125
16874.20 145
16875.43 109
16876.65 108
16877.88 114
16879.11 104
16880.33 94
16881.56 109
16882.79 91
16884.02 115
16885.24 97
16886.47 115
16887.70 99
16888.93 93
16890.15 88
16891.38 107
16892.61 108
16893.84 98
16895.06 113
16896.29 105
16897.52 107
16898.75 121
16899.97 113
16901.20 112
16902.43 96
16903.66 83
16904.89 96
16906.11 115
16907.34 122
16908.57 103
16909.80 87
16911.03 86
16912.26 110
16913.48 99
16914.71 87
16915.94 102
16917.17 109
16918.40 111
16919.63 93
16920.85 101
16922.08 129
16923.31 125
16924.54 126
16925.77 94
16927.00 96
16928.23 129
16929.46 109
16930.69 110
16931.91 85
16933.14 106
16934.37 108
16935.60 110
16936.83 102
16938.06 87
16939.29 91
16940.52 100
16941.75 131
16942.98 116
16944.21 99
16945.44 100
16946.67 131
16947.90 116
16949.13 78
16950.35 84
16951.58 94
16952.81 101
16954.04 88
16955.27 87
16956.50 87
16957.73 110
16958.96 104
16960.19 86
16961.42 82
16962.65 96
16963.88 112
16965.11 129
16966.34 93
16967.58 83
16968.81 99
16970.04 119
16971.27 93
16972.50 104
16973.73 91
16974.96 112
16976.19 113
16977.42 89
16978.65 95
16979.88 93
16981.11 110
16982.34 108
16983.57 108
16984.80 98
16986.04 111
16987.27 81
16988.50 102
16989.73 86
16990.96 96
16992.19 118
16993.42 114
16994.65 102
16995.88 92
16997.12 95
16998.35 112
16999.58 109
17000.81 101
17002.04 82
17003.27 110
17004.51 139
17005.74 109
17006.97 98
17008.20 110
17009.43 83
17010.66 107
17011.90 96
17013.13 83
17014.36 98
17015.59 109
17016.82 97
17018.06 81
17019.29 92
17020.52 104
17021.75 90
17022.99 115
17024.22 93
17025.45 110
17026.68 95
17027.92 124
17029.15 90
17030.38 94
17031.61 108
17032.85 105
17034.08 94
17035.31 84
17036.54 89
17037.78 101
17039.01 103
17040.24 87
17041.48 108
17042.71 98
17043.94 101
17045.18 96
17046.41 93
17047.64 100
17048.88 87
17050.11 80
17051.34 94
17052.58 98
17053.81 88
17055.04 92
17056.28 76
17057.51 105
17058.74 73
17059.98 112
17061.21 93
17062.44 89
17063.68 96
17064.91 88
17066.15 105
17067.38 108
17068.61 88
17069.85 87
17071.08 92
17072.32 86
17073.55 102
17074.78 95
17076.02 105
17077.25 86
17078.49 84
17079.72 103
17080.96 104
17082.19 88
17083.42 84
17084.66 92
17085.89 104
17087.13 87
17088.36 97
17089.60 101
17090.83 104
17092.07 88
17093.30 92
17094.54 88
17095.77 89
17097.01 98
17098.24 97
17099.48 102
17100.71 75
17101.95 87
17103.18 97
17104.42 93
17105.65 83
17106.89 99
17108.12 107
17109.36 105
17110.60 94
17111.83 86
17113.07 93
17114.30 84
17115.54 110
17116.77 90
17118.01 109
17119.25 96
17120.48 85
17121.72 78
17122.95 94
17124.19 84
17125.43 107
17126.66 99
17127.90 94
17129.13 78
17130.37 98
17131.61 89
17132.84 81
17134.08 108
17135.32 78
17136.55 101
17137.79 88
17139.02 93
17140.26 77
17141.50 78
17142.73 85
17143.97 108
17145.21 97
17146.44 98
17147.68 119
17148.92 112
17150.16 100
17151.39 75
17152.63 91
17153.87 86
17155.10 83
17156.34 79
17157.58 77
17158.82 84
17160.05 81
17161.29 92
17162.53 88
17163.76 89
17165.00 79
17166.24 89
17167.48 93
17168.72 85
17169.95 68
17171.19 81
17172.43 110
17173.67 83
17174.90 62
17176.14 78
17177.38 75
17178.62 87
17179.86 83
17181.09 96
17182.33 84
17183.57 96
17184.81 85
17186.05 79
17187.28 86
17188.52 98
17189.76 98
17191.00 89
17192.24 81
17193.48 80
17194.72 88
17195.95 98
17197.19 90
17198.43 90
17199.67 84
17200.91 92
17202.15 84
17203.39 88
17204.63 86
17205.86 111
17207.10 100
17208.34 90
17209.58 67
17210.82 109
17212.06 112
17213.30 106
17214.54 74
17215.78 80
17217.02 80
17218.26 95
17219.50 92
17220.74 85
17221.97 75
17223.21 95
17224.45 108
17225.69 86
17226.93 100
17228.17 80
17229.41 100
17230.65 106
17231.89 96
17233.13 67
17234.37 80
17235.61 87
17236.85 110
17238.09 103
17239.33 92
17240.57 73
17241.81 100
17243.05 110
17244.29 82
17245.53 113
17246.77 95
17248.02 91
17249.26 106
17250.50 99
17251.74 103
17252.98 81
17254.22 96
17255.46 94
17256.70 95
17257.94 81
17259.18 63
17260.42 91
17261.66 84
17262.90 84
17264.15 81
17265.39 92
17266.63 84
17267.87 75
17269.11 89
17270.35 87
17271.59 87
17272.83 83
17274.08 89
17275.32 96
17276.56 96
17277.80 90
17279.04 93
17280.28 74
17281.52 93
17282.77 107
17284.01 91
17285.25 80
17286.49 82
17287.73 113
17288.98 95
17290.22 91
17291.46 98
17292.70 104
17293.94 98
17295.19 89
17296.43 105
17297.67 87
17298.91 95
17300.16 83
17301.40 112
17302.64 82
17303.88 74
17305.13 99
17306.37 121
17307.61 107
17308.85 102
17310.10 85
17311.34 109
17312.58 81
17313.82 100
17315.07 87
17316.31 96
17317.55 94
17318.80 73
17320.04 69
17321.28 89
17322.53 100
17323.77 79
17325.01 88
17326.26 97
17327.50 101
17328.74 109
17329.99 121
17331.23 122
17332.47 95
17333.72 84
17334.96 100
17336.20 84
17337.45 88
17338.69 78
17339.93 95
17341.18 91
17342.42 97
17343.67 76
17344.91 84
17346.15 90
17347.40 74
17348.64 85
17349.89 75
17351.13 76
17352.37 97
17353.62 74
17354.86 93
17356.11 91
17357.35 87
17358.60 86
17359.84 97
17361.09 80
17362.33 79
17363.57 74
17364.82 90
17366.06 81
17367.31 95
17368.55 92
17369.80 81
17371.04 92
17372.29 78
17373.53 95
17374.78 78
17376.02 92
17377.27 104
17378.51 111
17379.76 78
17381.00 80
17382.25 82
17383.50 77
17384.74 73
17385.99 83
17387.23 76
17388.48 90
17389.72 69
17390.97 81
17392.21 76
17393.46 88
17394.71 105
17395.95 104
17397.20 79
17398.44 91
17399.69 98
17400.93 93
17402.18 99
17403.43 88
17404.67 102
17405.92 87
17407.17 93
17408.41 76
17409.66 71
17410.90 91
17412.15 85
17413.40 107
17414.64 88
17415.89 65
17417.14 95
17418.38 104
17419.63 92
17420.88 81
17422.12 68
17423.37 91
17424.62 86
17425.86 100
17427.11 84
17428.36 101
17429.60 78
17430.85 87
17432.10 106
17433.35 90
17434.59 90
17435.84 89
17437.09 98
17438.33 81
17439.58 72
17440.83 83
17442.08 103
17443.32 86
17444.57 86
17445.82 90
17447.07 94
17448.32 83
17449.56 84
17450.81 77
17452.06 103
17453.31 102
17454.55 94
17455.80 95
17457.05 93
17458.30 103
17459.55 92
17460.79 83
17462.04 80
17463.29 96
17464.54 102
17465.79 82
17467.04 85
17468.28 75
17469.53 102
17470.78 106
17472.03 102
17473.28 67
17474.53 119
17475.78 101
17477.02 88
17478.27 71
17479.52 83
17480.77 81
17482.02 103
17483.27 84
17484.52 89
17485.77 89
17487.02 98
17488.26 103
17489.51 99
17490.76 82
17492.01 83
17493.26 110
17494.51 98
17495.76 74
17497.01 72
17498.26 77
17499.51 104
17500.76 105
17502.01 81
17503.26 72
17504.51 80
17505.76 82
17507.01 85
17508.26 84
17509.51 82
17510.76 94
17512.01 100
17513.26 93
17514.51 64
17515.76 92
17517.01 100
17518.26 86
17519.51 92
17520.76 78
17522.01 96
17523.26 81
17524.51 99
17525.76 73
17527.01 90
17528.26 85
17529.51 85
17530.76 98
17532.01 90
17533.26 77
17534.51 93
17535.76 93
17537.01 109
17538.27 88
17539.52 95
17540.77 79
17542.02 77
17543.27 83
17544.52 77
17545.77 79
17547.02 89
17548.27 95
17549.53 87
17550.78 78
17552.03 76
17553.28 85
17554.53 95
17555.78 99
17557.03 109
17558.29 95
17559.54 110
17560.79 84
17562.04 80
17563.29 113
17564.54 110
17565.80 86
17567.05 80
17568.30 97
17569.55 108
17570.80 94
17572.06 82
17573.31 88
17574.56 87
17575.81 94
17577.07 97
17578.32 88
17579.57 76
17580.82 83
17582.08 96
17583.33 92
17584.58 85
17585.83 89
17587.09 85
17588.34 93
17589.59 87
17590.84 94
17592.10 80
17593.35 103
17594.60 88
17595.86 83
17597.11 98
17598.36 76
17599.61 84
17600.87 89
17602.12 95
17603.37 81
17604.63 81
17605.88 96
17607.13 98
17608.39 88
17609.64 87
17610.89 86
17612.15 65
17613.40 85
17614.66 95
17615.91 82
17617.16 67
17618.42 78
17619.67 90
17620.92 96
17622.18 93
17623.43 73
17624.69 92
17625.94 112
17627.19 81
17628.45 91
17629.70 85
17630.96 83
17632.21 83
17633.47 85
17634.72 81
17635.97 92
17637.23 92
17638.48 90
17639.74 79
17640.99 72
17642.25 79
17643.50 95
17644.76 84
17646.01 90
17647.27 87
17648.52 86
17649.78 76
17651.03 78
17652.28 75
17653.54 92
17654.80 83
17656.05 85
17657.31 65
17658.56 100
17659.82 84
17661.07 82
17662.33 97
17663.58 74
17664.84 78
17666.09 75
17667.35 93
17668.60 98
17669.86 86
17671.11 73
17672.37 88
17673.63 84
17674.88 94
17676.14 93
17677.39 87
17678.65 70
17679.91 99
17681.16 73
17682.42 72
17683.67 80
17684.93 72
17686.19 84
17687.44 72
17688.70 93
17689.95 96
17691.21 104
17692.47 76
17693.72 115
17694.98 91
17696.24 94
17697.49 76
17698.75 71
17700.01 82
17701.26 69
17702.52 76
17703.78 81
17705.03 86
17706.29 91
17707.55 83
17708.81 87
17710.06 75
17711.32 86
17712.58 80
17713.83 104
17715.09 92
17716.35 75
17717.61 91
17718.86 100
17720.12 76
17721.38 69
17722.63 92
17723.89 76
17725.15 84
17726.41 92
17727.67 101
17728.92 103
17730.18 94
17731.44 86
17732.70 86
17733.95 87
17735.21 86
17736.47 82
17737.73 90
17738.99 85
17740.24 75
17741.50 82
17742.76 70
17744.02 75
17745.28 85
17746.54 85
17747.79 94
17749.05 86
17750.31 80
17751.57 85
17752.83 71
17754.09 76
17755.35 91
17756.60 104
17757.86 82
17759.12 83
17760.38 64
17761.64 91
17762.90 90
17764.16 86
17765.42 83
17766.67 97
17767.93 76
17769.19 80
17770.45 74
17771.71 125
17772.97 83
17774.23 71
17775.49 75
17776.75 90
17778.01 82
17779.27 87
17780.53 85
17781.79 99
17783.05 82
17784.31 102
17785.57 94
17786.83 67
17788.09 85
17789.35 77
17790.61 84
17791.87 72
17793.13 90
17794.39 77
17795.65 94
17796.91 87
17798.17 87
17799.43 79
17800.69 103
17801.95 85
17803.21 98
17804.47 82
17805.73 86
17806.99 103
17808.25 83
17809.51 88
17810.77 73
17812.03 95
17813.29 90
17814.55 76
17815.81 89
17817.07 84
17818.33 77
17819.60 83
17820.86 95
17822.12 74
17823.38 87
17824.64 108
17825.90 98
17827.16 73
17828.42 59
17829.68 72
17830.95 93
17832.21 109
17833.47 85
17834.73 84
17835.99 101
17837.25 77
17838.51 100
17839.78 81
17841.04 81
17842.30 105
17843.56 93
17844.82 92
17846.08 78
17847.35 98
17848.61 84
17849.87 92
17851.13 88
17852.39 77
17853.66 79
17854.92 100
17856.18 89
17857.44 80
17858.71 84
17859.97 85
17861.23 91
17862.49 91
17863.76 79
17865.02 94
17866.28 93
17867.54 89
17868.81 82
17870.07 78
17871.33 66
17872.59 77
17873.86 98
17875.12 90
17876.38 72
17877.65 75
17878.91 88
17880.17 87
17881.44 71
17882.70 81
17883.96 65
17885.22 80
17886.49 96
17887.75 88
17889.01 74
17890.28 90
17891.54 78
17892.81 80
17894.07 95
17895.33 86
17896.60 99
17897.86 84
17899.12 100
17900.39 76
17901.65 81
17902.92 82
17904.18 88
17905.44 86
17906.71 81
17907.97 83
17909.24 63
17910.50 72
17911.76 94
17913.03 62
17914.29 72
17915.56 77
17916.82 122
17918.09 88
17919.35 84
17920.61 83
17921.88 69
17923.14 93
17924.41 75
17925.67 69
17926.94 78
17928.20 111
17929.47 92
17930.73 87
17932.00 70
17933.26 81
17934.53 112
17935.79 79
17937.06 56
17938.32 86
17939.59 93
17940.85 88
17942.12 81
17943.38 79
17944.65 83
17945.91 87
17947.18 81
17948.44 71
17949.71 81
17950.98 65
17952.24 90
17953.51 72
17954.77 94
17956.04 96
17957.30 86
17958.57 105
17959.84 84
17961.10 85
17962.37 80
17963.63 106
17964.90 92
17966.17 72
17967.43 77
17968.70 86
17969.96 88
17971.23 87
17972.50 75
17973.76 91
17975.03 67
17976.30 87
17977.56 73
17978.83 84
17980.10 84
17981.36 97
17982.63 109
17983.90 80
17985.16 78
17986.43 73
17987.70 88
17988.96 94
17990.23 71
17991.50 83
17992.76 75
17994.03 79
17995.30 77
17996.57 88
17997.83 67
17999.10 103
18000.37 95
18001.64 81
18002.90 87
18004.17 91
18005.44 81
18006.71 86
18007.97 57
18009.24 99
18010.51 84
18011.78 83
18013.04 75
18014.31 74
18015.58 91
18016.85 77
18018.12 80
18019.38 69
18020.65 92
18021.92 92
18023.19 80
18024.46 73
18025.72 81
18026.99 76
18028.26 88
18029.53 91
18030.80 75
18032.07 76
18033.33 78
18034.60 97
18035.87 72
18037.14 69
18038.41 79
18039.68 90
18040.95 95
18042.22 69
18043.48 76
18044.75 89
18046.02 92
18047.29 80
18048.56 96
18049.83 68
18051.10 72
18052.37 89
18053.64 82
18054.91 60
18056.17 92
18057.44 90
18058.71 86
18059.98 72
18061.25 63
18062.52 70
18063.79 90
18065.06 120
18066.33 91
18067.60 69
18068.87 76
18070.14 98
18071.41 76
18072.68 75
18073.95 69
18075.22 92
18076.49 81
18077.76 91
18079.03 81
18080.30 78
18081.57 82
18082.84 93
18084.11 78
18085.38 72
18086.65 81
18087.92 86
18089.19 79
18090.46 73
18091.73 58
18093.00 93
18094.27 92
18095.55 94
18096.82 69
18098.09 77
18099.36 98
18100.63 87
18101.90 75
18103.17 70
18104.44 84
18105.71 95
18106.98 86
18108.25 74
18109.53 87
18110.80 78
18112.07 65
18113.34 71
18114.61 70
18115.88 76
18117.15 86
18118.43 116
18119.70 79
18120.97 85
18122.24 89
18123.51 96
18124.78 74
18126.05 76
18127.33 81
18128.60 71
18129.87 93
18131.14 77
18132.41 78
18133.69 70
18134.96 73
18136.23 100
18137.50 74
18138.77 72
18140.05 83
18141.32 89
18142.59 96
18143.86 62
18145.14 74
18146.41 72
18147.68 84
18148.95 87
18150.23 86
18151.50 75
18152.77 73
18154.04 95
18155.32 78
18156.59 78
18157.86 79
18159.14 80
18160.41 77
18161.68 81
18162.96 89
18164.23 91
18165.50 81
18166.77 89
18168.05 73
18169.32 71
18170.59 77
18171.87 86
18173.14 70
18174.41 78
18175.69 91
18176.96 57
18178.24 69
18179.51 70
18180.78 69
18182.06 69
18183.33 100
18184.60 81
18185.88 83
18187.15 57
18188.43 68
18189.70 75
18190.97 81
18192.25 69
18193.52 83
18194.80 75
18196.07 58
18197.34 92
18198.62 67
18199.89 88
18201.17 76
18202.44 98
18203.72 82
18204.99 62
18206.27 60
18207.54 84
18208.82 77
18210.09 64
18211.36 77
18212.64 105
18213.91 67
18215.19 77
18216.46 72
18217.74 52
18219.01 57
18220.29 66
18221.56 92
18222.84 84
18224.11 75
18225.39 63
18226.67 100
18227.94 80
18229.22 65
18230.49 84
18231.77 78
18233.04 82
18234.32 75
18235.59 75
18236.87 68
18238.14 81
18239.42 82
18240.70 79
18241.97 80
18243.25 80
18244.52 76
18245.80 73
18247.08 83
18248.35 72
18249.63 77
18250.90 70
18252.18 92
18253.46 85
18254.73 63
18256.01 73
18257.29 61
18258.56 74
18259.84 81
18261.11 91
18262.39 86
18263.67 75
18264.94 85
18266.22 57
18267.50 62
18268.77 72
18270.05 102
18271.33 99
18272.61 81
18273.88 72
18275.16 79
18276.44 94
18277.71 78
18278.99 82
18280.27 72
18281.54 64
18282.82 72
18284.10 79
18285.38 76
18286.65 88
18287.93 83
18289.21 97
18290.49 93
18291.76 86
18293.04 80
18294.32 85
18295.60 74
18296.88 70
18298.15 70
18299.43 68
18300.71 78
18301.99 72
18303.26 87
18304.54 72
18305.82 66
18307.10 75
18308.38 82
18309.66 69
18310.93 68
18312.21 77
18313.49 66
18314.77 82
18316.05 81
18317.33 87
18318.60 80
18319.88 68
18321.16 72
18322.44 66
18323.72 47
18325.00 64
18326.28 69
18327.55 81
18328.83 85
18330.11 60
18331.39 65
18332.67 64
18333.95 80
18335.23 79
18336.51 93
18337.79 80
18339.07 57
18340.35 64
18341.62 85
18342.90 69
18344.18 72
18345.46 70
18346.74 93
18348.02 77
18349.30 75
18350.58 86
18351.86 75
18353.14 72
18354.42 65
18355.70 82
18356.98 75
18358.26 71
18359.54 61
18360.82 69
18362.10 63
18363.38 89
18364.66 77
18365.94 81
18367.22 76
18368.50 79
18369.78 66
18371.06 78
18372.34 77
18373.62 63
18374.90 61
18376.18 65
18377.46 75
18378.74 76
18380.03 66
18381.31 48
18382.59 68
18383.87 80
18385.15 79
18386.43 64
18387.71 59
18388.99 66
18390.27 92
18391.55 87
18392.83 66
18394.12 63
18395.40 77
18396.68 60
18397.96 63
18399.24 84
18400.52 73
18401.80 95
18403.08 100
18404.37 79
18405.65 54
18406.93 64
18408.21 76
18409.49 68
18410.77 84
18412.06 76
18413.34 83
18414.62 75
18415.90 87
18417.18 72
18418.47 85
18419.75 104
18421.03 69
18422.31 89
18423.59 77
18424.88 86
18426.16 100
18427.44 80
18428.72 87
18430.01 75
18431.29 69
18432.57 77
18433.85 83
18435.14 74
18436.42 81
18437.70 88
18438.98 58
18440.27 67
18441.55 90
18442.83 92
18444.12 63
18445.40 61
18446.68 63
18447.96 87
18449.25 62
18450.53 72
18451.81 71
18453.10 64
18454.38 73
18455.66 68
18456.95 63
18458.23 73
18459.51 87
18460.80 86
18462.08 92
18463.36 66
18464.65 66
18465.93 82
18467.22 72
18468.50 80
18469.78 70
18471.07 83
18472.35 66
18473.63 78
18474.92 76
18476.20 60
18477.49 67
18478.77 67
18480.05 70
18481.34 89
18482.62 84
18483.91 93
18485.19 73
18486.48 75
18487.76 69
18489.04 60
18490.33 65
18491.61 86
18492.90 68
18494.18 70
18495.47 70
18496.75 67
18498.04 78
18499.32 81
18500.61 61
18501.89 57
18503.18 64
18504.46 80
18505.75 69
18507.03 60
18508.32 63
18509.60 76
18510.89 86
18512.17 72
18513.46 76
18514.74 82
18516.03 66
18517.31 66
18518.60 64
18519.89 87
18521.17 65
18522.46 72
18523.74 81
18525.03 70
18526.31 65
18527.60 60
18528.89 79
18530.17 96
18531.46 67
18532.74 77
18534.03 95
18535.32 71
18536.60 71
18537.89 56
18539.17 78
18540.46 79
18541.75 94
18543.03 74
18544.32 64
18545.61 54
18546.89 71
18548.18 72
18549.47 84
18550.75 59
18552.04 72
18553.33 76
18554.61 67
18555.90 72
18557.19 85
18558.47 86
18559.76 69
18561.05 79
18562.33 73
18563.62 73
18564.91 83
18566.19 74
18567.48 64
18568.77 75
18570.06 79
18571.34 84
18572.63 70
18573.92 70
18575.21 73
18576.49 89
18577.78 79
18579.07 82
18580.36 78
18581.64 78
18582.93 79
18584.22 83
18585.51 71
18586.80 69
18588.08 73
18589.37 87
18590.66 85
18591.95 87
18593.24 77
18594.52 113
18595.81 88
18597.10 78
18598.39 63
18599.68 69
18600.96 83
18602.25 93
18603.54 77
18604.83 64
18606.12 61
18607.41 69
18608.70 75
18609.98 63
18611.27 83
18612.56 62
18613.85 69
18615.14 67
18616.43 72
18617.72 66
18619.01 80
18620.30 69
18621.58 75
18622.87 73
18624.16 79
18625.45 73
18626.74 80
18628.03 79
18629.32 95
18630.61 67
18631.90 72
18633.19 67
18634.48 73
18635.77 78
18637.06 57
18638.35 94
18639.64 72
18640.93 72
18642.22 64
18643.51 71
18644.80 72
18646.09 80
18647.38 78
18648.67 78
18649.96 75
18651.25 69
18652.54 78
18653.83 65
18655.12 83
18656.41 71
18657.70 80
18658.99 69
18660.28 67
18661.57 67
18662.86 85
18664.15 74
18665.44 82
18666.73 77
18668.02 72
18669.31 84
18670.60 95
18671.89 72
18673.18 79
18674.48 78
18675.77 80
18677.06 75
18678.35 68
18679.64 73
18680.93 77
18682.22 75
18683.51 76
18684.80 77
18686.10 62
18687.39 75
18688.68 59
18689.97 80
18691.26 74
18692.55 74
18693.84 90
18695.14 51
18696.43 75
18697.72 68
18699.01 77
18700.30 65
18701.60 86
18702.89 84
18704.18 62
18705.47 67
18706.76 75
18708.06 83
18709.35 84
18710.64 69
18711.93 81
18713.22 86
18714.52 78
18715.81 92
18717.10 85
18718.39 87
18719.69 70
18720.98 83
18722.27 66
18723.56 70
18724.86 68
18726.15 54
18727.44 51
18728.73 76
18730.03 59
18731.32 62
18732.61 77
18733.91 75
18735.20 79
18736.49 68
18737.79 81
18739.08 66
18740.37 78
18741.66 80
18742.96 92
18744.25 62
18745.54 63
18746.84 81
18748.13 62
18749.43 76
18750.72 78
18752.01 84
18753.31 72
18754.60 76
18755.89 69
18757.19 70
18758.48 55
18759.77 77
18761.07 80
18762.36 68
18763.66 62
18764.95 60
18766.24 57
18767.54 68
18768.83 76
18770.13 68
18771.42 66
18772.72 82
18774.01 66
18775.30 66
18776.60 70
18777.89 70
18779.19 66
18780.48 71
18781.78 80
18783.07 73
18784.37 79
18785.66 74
18786.96 73
18788.25 69
18789.55 74
18790.84 63
18792.14 65
18793.43 72
18794.73 63
18796.02 75
18797.32 68
18798.61 84
18799.91 76
18801.20 53
18802.50 69
18803.79 79
18805.09 86
18806.38 67
18807.68 89
18808.97 71
18810.27 82
18811.57 92
18812.86 73
18814.16 74
18815.45 75
18816.75 74
18818.05 85
18819.34 63
18820.64 72
18821.93 68
18823.23 93
18824.53 68
18825.82 55
18827.12 50
18828.41 62
18829.71 76
18831.01 75
18832.30 70
18833.60 70
18834.90 64
18836.19 58
18837.49 68
18838.79 70
18840.08 80
18841.38 80
18842.68 71
18843.97 62
18845.27 59
18846.57 62
18847.86 63
18849.16 88
18850.46 72
18851.75 76
18853.05 75
18854.35 66
18855.65 56
18856.94 71
18858.24 62
18859.54 66
18860.83 72
18862.13 78
18863.43 65
18864.73 69
18866.02 89
18867.32 68
18868.62 61
18869.92 76
18871.21 79
18872.51 65
18873.81 58
18875.11 69
18876.41 93
18877.70 66
18879.00 66
18880.30 87
18881.60 84
18882.90 66
18884.19 71
18885.49 70
18886.79 62
18888.09 76
18889.39 90
18890.69 65
18891.98 81
18893.28 59
18894.58 64
18895.88 67
18897.18 69
18898.48 57
18899.78 76
18901.07 71
18902.37 66
18903.67 55
18904.97 55
18906.27 70
18907.57 70
18908.87 55
18910.17 80
18911.47 80
18912.77 67
18914.06 63
18915.36 73
18916.66 69
18917.96 70
18919.26 56
18920.56 70
18921.86 60
18923.16 68
18924.46 61
18925.76 58
18927.06 69
18928.36 76
18929.66 77
18930.96 68
18932.26 61
18933.56 53
18934.86 73
18936.16 83
18937.46 67
18938.76 56
18940.06 72
18941.36 78
18942.66 72
18943.96 90
18945.26 80
18946.56 71
18947.86 79
18949.16 65
18950.46 71
18951.76 69
18953.06 71
18954.36 81
18955.66 72
18956.96 70
18958.26 55
18959.56 73
18960.87 69
18962.17 70
18963.47 69
18964.77 64
18966.07 79
18967.37 68
18968.67 72
18969.97 73
18971.27 66
18972.57 77
18973.88 82
18975.18 68
18976.48 78
18977.78 61
18979.08 61
18980.38 62
18981.68 72
18982.99 86
18984.29 64
18985.59 82
18986.89 57
18988.19 61
18989.49 62
18990.80 89
18992.10 70
18993.40 84
18994.70 60
18996.00 72
18997.31 66
18998.61 70
18999.91 89
19001.21 60
19002.51 63
19003.82 57
19005.12 81
19006.42 77
19007.72 63
19009.03 60
19010.33 70
19011.63 82
19012.93 86
19014.24 70
19015.54 66
19016.84 64
19018.15 85
19019.45 57
19020.75 74
19022.05 84
19023.36 81
19024.66 69
19025.96 69
19027.27 51
19028.57 63
19029.87 87
19031.18 106
19032.48 69
19033.78 78
19035.09 73
19036.39 73
19037.69 74
19039.00 62
19040.30 62
19041.60 64
19042.91 63
19044.21 70
19045.51 63
19046.82 83
19048.12 75
19049.43 87
19050.73 45
19052.03 63
19053.34 44
19054.64 65
19055.95 61
19057.25 75
19058.55 74
19059.86 65
19061.16 73
19062.47 81
19063.77 66
19065.08 76
19066.38 75
19067.68 62
19068.99 59
19070.29 65
19071.60 79
19072.90 65
19074.21 79
19075.51 72
19076.82 77
19078.12 74
19079.43 60
19080.73 74
19082.04 53
19083.34 75
19084.65 59
19085.95 73
19087.26 58
19088.56 68
19089.87 69
19091.17 70
19092.48 80
19093.78 74
19095.09 61
19096.39 80
19097.70 50
19099.00 69
19100.31 78
19101.62 56
19102.92 72
19104.23 66
19105.53 60
19106.84 77
19108.14 77
19109.45 52
19110.76 59
19112.06 58
19113.37 84
19114.67 81
19115.98 63
19117.29 72
19118.59 59
19119.90 74
19121.21 56
19122.51 59
19123.82 69
19125.13 61
19126.43 66
19127.74 64
19129.04 61
19130.35 72
19131.66 62
19132.96 65
19134.27 56
19135.58 68
19136.89 68
19138.19 67
19139.50 83
19140.81 64
19142.11 54
19143.42 71
19144.73 57
19146.03 70
19147.34 68
19148.65 47
19149.96 58
19151.26 59
19152.57 66
19153.88 77
19155.19 65
19156.49 66
19157.80 69
19159.11 78
19160.42 72
19161.72 76
19163.03 68
19164.34 71
19165.65 80
19166.96 78
19168.26 62
19169.57 63
19170.88 62
19172.19 72
19173.50 70
19174.80 71
19176.11 63
19177.42 63
19178.73 65
19180.04 63
19181.34 53
19182.65 56
19183.96 63
19185.27 71
19186.58 72
19187.89 45
19189.20 67
19190.50 69
19191.81 78
19193.12 79
19194.43 77
19195.74 91
19197.05 77
19198.36 73
19199.67 56
19200.98 89
19202.28 63
19203.59 67
19204.90 73
19206.21 63
19207.52 55
19208.83 58
19210.14 70
19211.45 60
19212.76 61
19214.07 76
19215.38 87
19216.69 72
19218.00 85
19219.31 73
19220.62 66
19221.93 102
19223.24 79
19224.55 73
19225.86 73
19227.17 61
19228.48 84
19229.79 74
19231.10 63
19232.41 61
19233.72 82
19235.03 61
19236.34 62
19237.65 61
19238.96 55
19240.27 71
19241.58 70
19242.89 61
19244.20 64
19245.51 80
19246.82 79
19248.13 86
19249.44 74
19250.75 68
19252.06 71
19253.37 71
19254.69 71
19256.00 68
19257.31 65
19258.62 55
19259.93 57
19261.24 62
19262.55 70
19263.86 80
19265.17 61
19266.49 61
19267.80 72
19269.11 63
19270.42 67
19271.73 57
19273.04 80
19274.35 76
19275.67 70
19276.98 71
19278.29 63
19279.60 59
19280.91 44
19282.22 72
19283.54 65
19284.85 68
19286.16 64
19287.47 88
19288.78 62
19290.10 62
19291.41 75
19292.72 80
19294.03 67
19295.34 75
19296.66 56
19297.97 57
19299.28 64
19300.59 66
19301.91 64
19303.22 82
19304.53 77
19305.84 70
19307.16 63
19308.47 75
19309.78 74
19311.10 50
19312.41 81
19313.72 61
19315.03 56
19316.35 52
19317.66 58
19318.97 74
19320.29 73
19321.60 78
19322.91 71
19324.23 69
19325.54 56
19326.85 60
19328.17 51
19329.48 52
19330.79 66
19332.11 70
19333.42 82
19334.73 60
19336.05 76
19337.36 63
19338.67 77
19339.99 70
19341.30 73
19342.62 63
19343.93 63
19345.24 66
19346.56 72
19347.87 55
19349.19 80
19350.50 63
19351.81 54
19353.13 83
19354.44 56
19355.76 65
19357.07 61
19358.39 79
19359.70 93
19361.02 69
19362.33 65
19363.64 61
19364.96 60
19366.27 87
19367.59 67
19368.90 57
19370.22 74
19371.53 78
19372.85 88
19374.16 62
19375.48 59
19376.79 47
19378.11 69
19379.42 75
19380.74 68
19382.05 65
19383.37 77
19384.68 70
19386.00 96
19387.31 67
19388.63 63
19389.95 69
19391.26 76
19392.58 84
19393.89 58
19395.21 49
19396.52 70
19397.84 74
19399.16 75
19400.47 86
19401.79 66
19403.10 66
19404.42 71
19405.73 78
19407.05 51
19408.37 68
19409.68 61
19411.00 61
19412.32 67
19413.63 59
19414.95 55
19416.26 79
19417.58 70
19418.90 55
19420.21 54
19421.53 61
19422.85 59
19424.16 70
19425.48 77
19426.80 59
19428.11 60
19429.43 70
19430.75 64
19432.06 51
19433.38 52
19434.70 64
19436.02 64
19437.33 63
19438.65 67
19439.97 66
19441.28 71
19442.60 69
19443.92 62
19445.24 80
19446.55 49
19447.87 72
19449.19 73
19450.51 64
19451.82 89
19453.14 63
19454.46 45
19455.78 63
19457.09 71
19458.41 65
19459.73 74
19461.05 60
19462.37 49
19463.68 62
19465.00 79
19466.32 78
19467.64 68
19468.96 61
19470.28 57
19471.59 66
19472.91 70
19474.23 50
19475.55 54
19476.87 66
19478.19 79
19479.50 50
19480.82 69
19482.14 81
19483.46 68
19484.78 67
19486.10 69
19487.42 63
19488.73 73
19490.05 86
19491.37 64
19492.69 62
19494.01 62
19495.33 66
19496.65 74
19497.97 58
19499.29 66
19500.61 65
19501.93 72
19503.25 48
19504.56 62
19505.88 71
19507.20 59
19508.52 78
19509.84 68
19511.16 64
19512.48 67
19513.80 74
19515.12 77
19516.44 57
19517.76 44
19519.08 73
19520.40 73
19521.72 69
19523.04 51
19524.36 60
19525.68 60
19527.00 82
19528.32 67
19529.64 80
19530.96 61
19532.28 76
19533.60 70
19534.92 56
19536.24 61
19537.56 57
19538.88 74
19540.20 63
19541.53 61
19542.85 44
19544.17 55
19545.49 66
19546.81 71
19548.13 70
19549.45 52
19550.77 58
19552.09 68
19553.41 66
19554.73 58
19556.06 52
19557.38 68
19558.70 79
19560.02 61
19561.34 61
19562.66 56
19563.98 83
19565.30 73
19566.63 57
19567.95 55
19569.27 71
19570.59 63
19571.91 73
19573.23 54
19574.56 67
19575.88 63
19577.20 70
19578.52 66
19579.84 63
19581.17 60
19582.49 62
19583.81 74
19585.13 58
19586.45 54
19587.78 51
19589.10 64
19590.42 78
19591.74 62
19593.07 69
19594.39 72
19595.71 91
19597.03 60
19598.36 69
19599.68 55
19601.00 88
19602.32 65
19603.65 82
19604.97 50
19606.29 50
19607.61 78
19608.94 87
19610.26 75
19611.58 72
19612.91 86
19614.23 67
19615.55 59
19616.88 67
19618.20 70
19619.52 70
19620.85 68
19622.17 45
19623.49 75
19624.82 55
19626.14 85
19627.46 52
19628.79 70
19630.11 52
19631.43 70
19632.76 60
19634.08 52
19635.41 58
19636.73 73
19638.05 77
19639.38 58
19640.70 50
19642.03 51
19643.35 76
19644.67 72
19646.00 52
19647.32 56
19648.65 66
19649.97 74
19651.29 60
19652.62 47
19653.94 75
19655.27 72
19656.59 80
19657.92 56
19659.24 58
19660.57 53
19661.89 52
19663.22 64
19664.54 74
19665.87 81
19667.19 73
19668.52 62
19669.84 58
19671.17 79
19672.49 62
19673.82 91
19675.14 82
19676.47 58
19677.79 62
19679.12 62
19680.44 66
19681.77 41
19683.09 53
19684.42 62
19685.74 81
19687.07 50
19688.39 72
19689.72 45
19691.05 80
19692.37 62
19693.70 52
19695.02 66
19696.35 46
19697.68 66
19699.00 77
19700.33 64
19701.65 55
19702.98 64
19704.31 76
19705.63 68
19706.96 52
19708.28 56
19709.61 77
19710.94 72
19712.26 73
19713.59 57
19714.92 58
19716.24 74
19717.57 79
19718.90 61
19720.22 69
19721.55 64
19722.88 69
19724.20 63
19725.53 68
19726.86 58
19728.18 78
19729.51 68
19730.84 72
19732.16 52
19733.49 64
19734.82 65
19736.15 53
19737.47 77
19738.80 71
19740.13 84
19741.46 79
19742.78 79
19744.11 91
19745.44 72
19746.77 80
19748.09 79
19749.42 60
19750.75 65
19752.08 53
19753.40 83
19754.73 56
19756.06 82
19757.39 57
19758.72 65
19760.04 65
19761.37 61
19762.70 77
19764.03 57
19765.36 91
19766.68 66
19768.01 81
19769.34 81
19770.67 82
19772.00 73
19773.33 61
19774.66 60
19775.98 62
19777.31 73
19778.64 47
19779.97 61
19781.30 66
19782.63 73
19783.96 73
19785.29 66
19786.61 55
19787.94 65
19789.27 66
19790.60 60
19791.93 60
19793.26 65
19794.59 62
19795.92 76
19797.25 71
19798.58 74
19799.91 57
19801.24 74
19802.56 67
19803.89 50
19805.22 57
19806.55 65
19807.88 71
19809.21 66
19810.54 63
19811.87 53
19813.20 63
19814.53 60
19815.86 85
19817.19 56
19818.52 65
19819.85 75
19821.18 50
19822.51 68
19823.84 64
19825.17 58
19826.50 55
19827.83 61
19829.16 69
19830.49 73
19831.82 58
19833.15 77
19834.49 64
19835.82 58
19837.15 66
19838.48 78
19839.81 65
19841.14 71
19842.47 61
19843.80 65
19845.13 63
19846.46 57
19847.79 76
19849.12 71
19850.46 78
19851.79 59
19853.12 73
19854.45 58
19855.78 64
19857.11 68
19858.44 58
19859.77 68
19861.11 63
19862.44 83
19863.77 66
19865.10 79
19866.43 75
19867.76 71
19869.09 70
19870.43 62
19871.76 81
19873.09 77
19874.42 79
19875.75 67
19877.09 56
19878.42 77
19879.75 65
19881.08 63
19882.41 60
19883.75 66
19885.08 58
19886.41 59
19887.74 71
19889.08 60
19890.41 67
19891.74 66
19893.07 86
19894.41 83
19895.74 66
19897.07 51
19898.40 73
19899.74 54
19901.07 59
19902.40 71
19903.73 68
19905.07 55
19906.40 59
19907.73 63
19909.07 49
19910.40 71
19911.73 62
19913.07 74
19914.40 58
19915.73 65
19917.07 67
19918.40 67
19919.73 70
19921.07 66
19922.40 57
19923.73 74
19925.07 64
19926.40 66
19927.73 55
19929.07 68
19930.40 57
19931.74 62
19933.07 62
19934.40 59
19935.74 68
19937.07 59
19938.40 73
19939.74 61
19941.07 64
19942.41 69
19943.74 65
19945.08 54
19946.41 53
19947.74 61
19949.08 47
19950.41 68
19951.75 55
19953.08 59
19954.42 69
19955.75 58
19957.09 72
19958.42 75
19959.76 66
19961.09 60
19962.42 79
19963.76 67
19965.09 59
19966.43 57
19967.76 57
19969.10 62
19970.43 63
19971.77 65
19973.11 56
19974.44 68
19975.78 57
19977.11 44
19978.45 63
19979.78 52
19981.12 66
19982.45 82
19983.79 68
19985.12 61
19986.46 50
19987.80 70
19989.13 66
19990.47 66
19991.80 61
19993.14 50
19994.47 67
19995.81 61
19997.15 61
19998.48 55
19999.82 52
20001.15 54
20002.49 79
20003.83 71
20005.16 61
20006.50 63
20007.84 69
20009.17 84
20010.51 68
20011.85 62
20013.18 64
20014.52 76
20015.85 64
20017.19 60
20018.53 57
20019.87 57
20021.20 77
20022.54 72
20023.88 58
20025.21 56
20026.55 84
20027.89 70
20029.22 72
20030.56 50
20031.90 73
20033.24 73
20034.57 64
20035.91 75
20037.25 63
20038.58 69
20039.92 64
20041.26 59
20042.60 62
20043.93 54
20045.27 67
20046.61 63
20047.95 78
20049.29 59
20050.62 88
20051.96 95
20053.30 65
20054.64 56
20055.97 51
20057.31 64
20058.65 66
20059.99 64
20061.33 72
20062.66 55
20064.00 70
20065.34 77
20066.68 56
20068.02 68
20069.36 75
20070.70 65
20072.03 64
20073.37 66
20074.71 64
20076.05 52
20077.39 63
20078.73 57
20080.07 48
20081.40 62
20082.74 71
20084.08 72
20085.42 57
20086.76 76
20088.10 64
20089.44 65
20090.78 72
20092.12 59
20093.46 72
20094.80 62
20096.13 75
20097.47 72
20098.81 52
20100.15 57
20101.49 50
20102.83 72
20104.17 53
20105.51 62
20106.85 72
20108.19 66
20109.53 58
20110.87 58
20112.21 68
20113.55 48
20114.89 63
20116.23 66
20117.57 54
20118.91 63
20120.25 67
20121.59 58
20122.93 52
20124.27 64
