# Supplementary material for: MALDI-TOF MS typing enables the classification of brewing yeasts of the genus Saccharomyces to major beer styles
Source: PLoS One. 2017 Aug 9;12(8):e0181694. doi: 10.1371/journal.pone.0181694 (PMC5549903; doi:10.1371/journal.pone.0181694)
Supplement: S14 File — The directory includes 90 raw files and was zipped to “.zip”; the folder has three strains with 30 spectra per strain; S1 Text explains the raw files with an example and Table 1 represents the yeast strains used within the experiment. (ZIP) [file pone.0181694.s017.zip › 40-42/30636-508-OG-Ale-Ale-YPG-18h-E-E_2015-10-22__0_E9_1.dat]

1999.81 9496
2000.23 9531
2000.65 9494
2001.07 9549
2001.50 9298
2001.92 9576
2002.34 9629
2002.76 9592
2003.18 9493
2003.60 9286
2004.03 9600
2004.45 9713
2004.87 9566
2005.29 9928
2005.71 9868
2006.14 9802
2006.56 9380
2006.98 9090
2007.40 9484
2007.83 9343
2008.25 9362
2008.67 9305
2009.09 9371
2009.52 9369
2009.94 9123
2010.36 9258
2010.78 9183
2011.21 8933
2011.63 8940
2012.05 8800
2012.48 8564
2012.90 8567
2013.32 8483
2013.74 8398
2014.17 8014
2014.59 8178
2015.01 8114
2015.44 8219
2015.86 8687
2016.28 8566
2016.71 8748
2017.13 8636
2017.55 8553
2017.98 8965
2018.40 9088
2018.82 9634
2019.25 9621
2019.67 9768
2020.09 9847
2020.52 9754
2020.94 9304
2021.37 9375
2021.79 9218
2022.21 9028
2022.64 8723
2023.06 8616
2023.48 8572
2023.91 8622
2024.33 8092
2024.76 8444
2025.18 8627
2025.61 8371
2026.03 8566
2026.45 8333
2026.88 8178
2027.30 8149
2027.73 8259
2028.15 7953
2028.58 8033
2029.00 8169
2029.43 8024
2029.85 7953
2030.28 8323
2030.70 8402
2031.12 8410
2031.55 8693
2031.97 8860
2032.40 8929
2032.82 8966
2033.25 8959
2033.67 9027
2034.10 9027
2034.52 9356
2034.95 9090
2035.38 8907
2035.80 9235
2036.23 8927
2036.65 9213
2037.08 8845
2037.50 8680
2037.93 8753
2038.35 8582
2038.78 8780
2039.20 9134
2039.63 8873
2040.06 8600
2040.48 8747
2040.91 8673
2041.33 8952
2041.76 8960
2042.19 8377
2042.61 8332
2043.04 8329
2043.46 8677
2043.89 8520
2044.32 8431
2044.74 8726
2045.17 8702
2045.59 8535
2046.02 8886
2046.45 8899
2046.87 8759
2047.30 9252
2047.73 8939
2048.15 9241
2048.58 9303
2049.01 9115
2049.43 8941
2049.86 8891
2050.29 8982
2050.71 8790
2051.14 8923
2051.57 8562
2051.99 8506
2052.42 8869
2052.85 8776
2053.28 8832
2053.70 8773
2054.13 8733
2054.56 8617
2054.99 8753
2055.41 8682
2055.84 8600
2056.27 8482
2056.69 8570
2057.12 8349
2057.55 8282
2057.98 8359
2058.41 8221
2058.83 8340
2059.26 8612
2059.69 8743
2060.12 8896
2060.54 8710
2060.97 8708
2061.40 8891
2061.83 9139
2062.26 9252
2062.68 9415
2063.11 9414
2063.54 9556
2063.97 9977
2064.40 10317
2064.83 10268
2065.25 10509
2065.68 10361
2066.11 10183
2066.54 10012
2066.97 9955
2067.40 9795
2067.82 9723
2068.25 9422
2068.68 9091
2069.11 8870
2069.54 8612
2069.97 8323
2070.40 8139
2070.83 8149
2071.26 8432
2071.68 8444
2072.11 8604
2072.54 8724
2072.97 8539
2073.40 8597
2073.83 9023
2074.26 9414
2074.69 9134
2075.12 9157
2075.55 9354
2075.98 9269
2076.41 9730
2076.84 9854
2077.27 9489
2077.70 9308
2078.13 9458
2078.55 9296
2078.98 9171
2079.41 9103
2079.84 8675
2080.27 8860
2080.70 9105
2081.13 8967
2081.56 8911
2081.99 8714
2082.42 8364
2082.85 8658
2083.29 8707
2083.72 8289
2084.15 8494
2084.58 8407
2085.01 8441
2085.44 8613
2085.87 8332
2086.30 8286
2086.73 8567
2087.16 8531
2087.59 8648
2088.02 8815
2088.45 9007
2088.88 8779
2089.31 9323
2089.74 9332
2090.17 9262
2090.61 9329
2091.04 9860
2091.47 9611
2091.90 9683
2092.33 9587
2092.76 9575
2093.19 9481
2093.62 9214
2094.06 9219
2094.49 9426
2094.92 9147
2095.35 8894
2095.78 8579
2096.21 8548
2096.64 8513
2097.08 8479
2097.51 7978
2097.94 8261
2098.37 8009
2098.80 8203
2099.24 8252
2099.67 8399
2100.10 7843
2100.53 7918
2100.96 7959
2101.40 8258
2101.83 8109
2102.26 8153
2102.69 8442
2103.12 8437
2103.56 8096
2103.99 7956
2104.42 8552
2104.85 8872
2105.29 8572
2105.72 8613
2106.15 8699
2106.58 8815
2107.02 8479
2107.45 8750
2107.88 8882
2108.31 8948
2108.75 8877
2109.18 8859
2109.61 8585
2110.05 8365
2110.48 8595
2110.91 8886
2111.35 8615
2111.78 8132
2112.21 8340
2112.65 8330
2113.08 7827
2113.51 8116
2113.95 8179
2114.38 7975
2114.81 8054
2115.25 8004
2115.68 8050
2116.11 7814
2116.55 7876
2116.98 7853
2117.41 7850
2117.85 7975
2118.28 7839
2118.72 8148
2119.15 7971
2119.58 8012
2120.02 7910
2120.45 8010
2120.89 8086
2121.32 8263
2121.75 8365
2122.19 8474
2122.62 8551
2123.06 8835
2123.49 8368
2123.93 8546
2124.36 8426
2124.79 8141
2125.23 8204
2125.66 8215
2126.10 8279
2126.53 8316
2126.97 8437
2127.40 7998
2127.84 8054
2128.27 8287
2128.71 8271
2129.14 8047
2129.58 8273
2130.01 8656
2130.45 8529
2130.88 8196
2131.32 8523
2131.75 8664
2132.19 8486
2132.62 8588
2133.06 8331
2133.49 8446
2133.93 8870
2134.37 9082
2134.80 9157
2135.24 9039
2135.67 9570
2136.11 9336
2136.54 9427
2136.98 9370
2137.41 9498
2137.85 9206
2138.29 9289
2138.72 9150
2139.16 9193
2139.59 8748
2140.03 8495
2140.47 8419
2140.90 8651
2141.34 8290
2141.78 7874
2142.21 8001
2142.65 8045
2143.08 7935
2143.52 7789
2143.96 7657
2144.39 7634
2144.83 7810
2145.27 7819
2145.70 7862
2146.14 7886
2146.58 8032
2147.01 7972
2147.45 8332
2147.89 8249
2148.32 8432
2148.76 8325
2149.20 8683
2149.64 8769
2150.07 8640
2150.51 8500
2150.95 8485
2151.38 8710
2151.82 8826
2152.26 8598
2152.70 8763
2153.13 8461
2153.57 8288
2154.01 8524
2154.45 8353
2154.88 8381
2155.32 8315
2155.76 8243
2156.20 8312
2156.63 7999
2157.07 8384
2157.51 8435
2157.95 8361
2158.39 8252
2158.82 8229
2159.26 8390
2159.70 8252
2160.14 8097
2160.58 8227
2161.01 8274
2161.45 8322
2161.89 8353
2162.33 8616
2162.77 8437
2163.21 8562
2163.64 8531
2164.08 8263
2164.52 8546
2164.96 8314
2165.40 8192
2165.84 8072
2166.28 8226
2166.71 8365
2167.15 8408
2167.59 8345
2168.03 8355
2168.47 8197
2168.91 8100
2169.35 8116
2169.79 8322
2170.23 8210
2170.67 8738
2171.10 8577
2171.54 8866
2171.98 8638
2172.42 8548
2172.86 8308
2173.30 8305
2173.74 8510
2174.18 8662
2174.62 8364
2175.06 8204
2175.50 8201
2175.94 8649
2176.38 8410
2176.82 8417
2177.26 8515
2177.70 8123
2178.14 8370
2178.58 8470
2179.02 8537
2179.46 8457
2179.90 8597
2180.34 8422
2180.78 8141
2181.22 8454
2181.66 8418
2182.10 8188
2182.54 7940
2182.98 8074
2183.42 7904
2183.86 7866
2184.30 7899
2184.74 7923
2185.18 7930
2185.62 7891
2186.06 8019
2186.51 7915
2186.95 7989
2187.39 8102
2187.83 8304
2188.27 8119
2188.71 8324
2189.15 8503
2189.59 8649
2190.03 8769
2190.47 8600
2190.92 8829
2191.36 8771
2191.80 8308
2192.24 8652
2192.68 8668
2193.12 8660
2193.56 8782
2194.01 8608
2194.45 8930
2194.89 8870
2195.33 8810
2195.77 8531
2196.21 8698
2196.66 8672
2197.10 8629
2197.54 8551
2197.98 8409
2198.42 8104
2198.87 8072
2199.31 8054
2199.75 7941
2200.19 8101
2200.63 8259
2201.08 8020
2201.52 8311
2201.96 8525
2202.40 8549
2202.85 8682
2203.29 8829
2203.73 8712
2204.17 8892
2204.62 9261
2205.06 8724
2205.50 8791
2205.94 8901
2206.39 8878
2206.83 8977
2207.27 8766
2207.71 8634
2208.16 8672
2208.60 8797
2209.04 8776
2209.49 8799
2209.93 8705
2210.37 8751
2210.82 8450
2211.26 8332
2211.70 8270
2212.15 8225
2212.59 8476
2213.03 8607
2213.48 8489
2213.92 8273
2214.36 8211
2214.81 8310
2215.25 8151
2215.69 7918
2216.14 7999
2216.58 7889
2217.03 7825
2217.47 8006
2217.91 8079
2218.36 7720
2218.80 7831
2219.25 7978
2219.69 7826
2220.13 7790
2220.58 7997
2221.02 8079
2221.47 8246
2221.91 8243
2222.36 8093
2222.80 7973
2223.24 8188
2223.69 8181
2224.13 8208
2224.58 8169
2225.02 8449
2225.47 8537
2225.91 8407
2226.36 8383
2226.80 8765
2227.25 8834
2227.69 8689
2228.14 8600
2228.58 8786
2229.03 8954
2229.47 8989
2229.92 9084
2230.36 9356
2230.81 9338
2231.25 9212
2231.70 9397
2232.14 9580
2232.59 9204
2233.03 8966
2233.48 8998
2233.93 9088
2234.37 9005
2234.82 8946
2235.26 8965
2235.71 8892
2236.15 8959
2236.60 8681
2237.05 8807
2237.49 8790
2237.94 8671
2238.38 8681
2238.83 8508
2239.28 8319
2239.72 8237
2240.17 8401
2240.61 8042
2241.06 8034
2241.51 7900
2241.95 7798
2242.40 7890
2242.85 7680
2243.29 8026
2243.74 7998
2244.19 7789
2244.63 7722
2245.08 7934
2245.52 7804
2245.97 7816
2246.42 7829
2246.87 7826
2247.31 7563
2247.76 7591
2248.21 7893
2248.65 7659
2249.10 7641
2249.55 7695
2249.99 7771
2250.44 7815
2250.89 7810
2251.34 7741
2251.78 7760
2252.23 7722
2252.68 8015
2253.13 7980
2253.57 7535
2254.02 7527
2254.47 7695
2254.92 7640
2255.36 7519
2255.81 7489
2256.26 7680
2256.71 7824
2257.15 7837
2257.60 7654
2258.05 7822
2258.50 7957
2258.95 7766
2259.39 7954
2259.84 7903
2260.29 8135
2260.74 8219
2261.19 8335
2261.64 8539
2262.08 8987
2262.53 8997
2262.98 8843
2263.43 9032
2263.88 8903
2264.33 8515
2264.77 8639
2265.22 8314
2265.67 8731
2266.12 8734
2266.57 8604
2267.02 8478
2267.47 8549
2267.92 8322
2268.37 8615
2268.81 8520
2269.26 8664
2269.71 8683
2270.16 8452
2270.61 8522
2271.06 8512
2271.51 8486
2271.96 8649
2272.41 8598
2272.86 8493
2273.31 8535
2273.76 8493
2274.21 8439
2274.66 8353
2275.11 8573
2275.55 8352
2276.00 8201
2276.45 8146
2276.90 8017
2277.35 8037
2277.80 7899
2278.25 8160
2278.70 8133
2279.15 8057
2279.60 7862
2280.05 7844
2280.50 7805
2280.95 8016
2281.40 8147
2281.85 8010
2282.31 7970
2282.76 8128
2283.21 8220
2283.66 8105
2284.11 8061
2284.56 8006
2285.01 8050
2285.46 7869
2285.91 8148
2286.36 8165
2286.81 8434
2287.26 8776
2287.71 9118
2288.16 9348
2288.61 10085
2289.07 10356
2289.52 11119
2289.97 11886
2290.42 12311
2290.87 13033
2291.32 13183
2291.77 13428
2292.22 13397
2292.68 13152
2293.13 12890
2293.58 11933
2294.03 11313
2294.48 11004
2294.93 11052
2295.38 10556
2295.84 10068
2296.29 9832
2296.74 9361
2297.19 8973
2297.64 8644
2298.10 8589
2298.55 8340
2299.00 8679
2299.45 8349
2299.90 8101
2300.36 8427
2300.81 8320
2301.26 8136
2301.71 8096
2302.16 7807
2302.62 7573
2303.07 7757
2303.52 7762
2303.97 7577
2304.43 7600
2304.88 7695
2305.33 7902
2305.78 8051
2306.24 8229
2306.69 8182
2307.14 8672
2307.60 8811
2308.05 8706
2308.50 8963
2308.95 9080
2309.41 9354
2309.86 9125
2310.31 9386
2310.77 9384
2311.22 9666
2311.67 9249
2312.13 9293
2312.58 9215
2313.03 9310
2313.49 8857
2313.94 8890
2314.39 8639
2314.85 8634
2315.30 8118
2315.75 7969
2316.21 7962
2316.66 8205
2317.11 8186
2317.57 8390
2318.02 8246
2318.48 8387
2318.93 8572
2319.38 8693
2319.84 8627
2320.29 8815
2320.75 8716
2321.20 8530
2321.66 8562
2322.11 8558
2322.56 8199
2323.02 8257
2323.47 8350
2323.93 8364
2324.38 8213
2324.84 8220
2325.29 8102
2325.74 8285
2326.20 8313
2326.65 8788
2327.11 8957
2327.56 8630
2328.02 8763
2328.47 9121
2328.93 9220
2329.38 9336
2329.84 9595
2330.29 9536
2330.75 9457
2331.20 9021
2331.66 9138
2332.11 9001
2332.57 9062
2333.02 9063
2333.48 8767
2333.94 8972
2334.39 8745
2334.85 8369
2335.30 8680
2335.76 8499
2336.21 8544
2336.67 8516
2337.12 8671
2337.58 8415
2338.04 8434
2338.49 8507
2338.95 8251
2339.40 8482
2339.86 8239
2340.32 8253
2340.77 8482
2341.23 8115
2341.68 8258
2342.14 8139
2342.60 8269
2343.05 8168
2343.51 8328
2343.97 8121
2344.42 8170
2344.88 8514
2345.34 8423
2345.79 8262
2346.25 8562
2346.71 8695
2347.16 8489
2347.62 8805
2348.08 8735
2348.53 8819
2348.99 8739
2349.45 8504
2349.90 8621
2350.36 8602
2350.82 8546
2351.27 8011
2351.73 8139
2352.19 8362
2352.65 8268
2353.10 8393
2353.56 8525
2354.02 8151
2354.48 8040
2354.93 8185
2355.39 8268
2355.85 7988
2356.31 8176
2356.76 8185
2357.22 7907
2357.68 7828
2358.14 7733
2358.59 8200
2359.05 8117
2359.51 8124
2359.97 8377
2360.43 8361
2360.88 8297
2361.34 8610
2361.80 8615
2362.26 8583
2362.72 8388
2363.17 8379
2363.63 8312
2364.09 8454
2364.55 8574
2365.01 8550
2365.47 8723
2365.92 8729
2366.38 8696
2366.84 8360
2367.30 8428
2367.76 8382
2368.22 8580
2368.68 8421
2369.14 8399
2369.59 8229
2370.05 8303
2370.51 8276
2370.97 8106
2371.43 8207
2371.89 8387
2372.35 8476
2372.81 8539
2373.27 8963
2373.73 9049
2374.19 9179
2374.65 9488
2375.10 9689
2375.56 9890
2376.02 9936
2376.48 10076
2376.94 9995
2377.40 9717
2377.86 9687
2378.32 9888
2378.78 10124
2379.24 9859
2379.70 9751
2380.16 9602
2380.62 9498
2381.08 9364
2381.54 9590
2382.00 9252
2382.46 8926
2382.92 8827
2383.38 8753
2383.84 8591
2384.30 8363
2384.76 8100
2385.22 7995
2385.68 7993
2386.14 8100
2386.60 8088
2387.07 8271
2387.53 8053
2387.99 8260
2388.45 8222
2388.91 8274
2389.37 8149
2389.83 8460
2390.29 8842
2390.75 8571
2391.21 8648
2391.67 8893
2392.13 8837
2392.60 8660
2393.06 8629
2393.52 8663
2393.98 8342
2394.44 8378
2394.90 8296
2395.36 8209
2395.82 8275
2396.29 8233
2396.75 8212
2397.21 8041
2397.67 7684
2398.13 8041
2398.59 8009
2399.06 7794
2399.52 7882
2399.98 7748
2400.44 7752
2400.90 7655
2401.37 7931
2401.83 8010
2402.29 7751
2402.75 7750
2403.21 8066
2403.68 7911
2404.14 7790
2404.60 8128
2405.06 8358
2405.52 8346
2405.99 8464
2406.45 8300
2406.91 8268
2407.37 8332
2407.84 8139
2408.30 8141
2408.76 8328
2409.22 8264
2409.69 8321
2410.15 8041
2410.61 8009
2411.08 8222
2411.54 7980
2412.00 7784
2412.47 8054
2412.93 8144
2413.39 7973
2413.85 8216
2414.32 8330
2414.78 8442
2415.24 8274
2415.71 8362
2416.17 8747
2416.63 9005
2417.10 8928
2417.56 9065
2418.02 9560
2418.49 9584
2418.95 9665
2419.42 9519
2419.88 9691
2420.34 9376
2420.81 9331
2421.27 9203
2421.73 9079
2422.20 8696
2422.66 8845
2423.13 8452
2423.59 8291
2424.06 8243
2424.52 8531
2424.98 8249
2425.45 8455
2425.91 8317
2426.38 8280
2426.84 8018
2427.31 8014
2427.77 8090
2428.23 8087
2428.70 8466
2429.16 8411
2429.63 8300
2430.09 8232
2430.56 8434
2431.02 8382
2431.49 8399
2431.95 8335
2432.42 8231
2432.88 8497
2433.35 8740
2433.81 8430
2434.28 8573
2434.74 8354
2435.21 8408
2435.67 8288
2436.14 8308
2436.60 8312
2437.07 8474
2437.53 8665
2438.00 8281
2438.47 8446
2438.93 8844
2439.40 8674
2439.86 8645
2440.33 8879
2440.79 9127
2441.26 9171
2441.73 8964
2442.19 8944
2442.66 8833
2443.12 9080
2443.59 9071
2444.05 8742
2444.52 8589
2444.99 8327
2445.45 8211
2445.92 8248
2446.39 8191
2446.85 7817
2447.32 7766
2447.78 7729
2448.25 7492
2448.72 7727
2449.18 7681
2449.65 7496
2450.12 7848
2450.58 7975
2451.05 8082
2451.52 7872
2451.98 7615
2452.45 7914
2452.92 7895
2453.39 7830
2453.85 7593
2454.32 7734
2454.79 7686
2455.25 7801
2455.72 7730
2456.19 7749
2456.65 7654
2457.12 7744
2457.59 7813
2458.06 7841
2458.52 7770
2458.99 7824
2459.46 7700
2459.93 7763
2460.39 7664
2460.86 7604
2461.33 7637
2461.80 7604
2462.27 7849
2462.73 7914
2463.20 7881
2463.67 8182
2464.14 8187
2464.60 8192
2465.07 8215
2465.54 8521
2466.01 8509
2466.48 8294
2466.95 8308
2467.41 8398
2467.88 8620
2468.35 8379
2468.82 8441
2469.29 8611
2469.76 8384
2470.22 7987
2470.69 7826
2471.16 7788
2471.63 7856
2472.10 7676
2472.57 7547
2473.04 7811
2473.51 8081
2473.97 7819
2474.44 7613
2474.91 7725
2475.38 7726
2475.85 7540
2476.32 7466
2476.79 7235
2477.26 7611
2477.73 7777
2478.20 7630
2478.67 7827
2479.13 7749
2479.60 7879
2480.07 7556
2480.54 7556
2481.01 7441
2481.48 7373
2481.95 7457
2482.42 7466
2482.89 7345
2483.36 7388
2483.83 7431
2484.30 7531
2484.77 7749
2485.24 7450
2485.71 7651
2486.18 7753
2486.65 7937
2487.12 7771
2487.59 8071
2488.06 8143
2488.53 8083
2489.00 7990
2489.47 8176
2489.94 8443
2490.41 8416
2490.88 8610
2491.35 8586
2491.83 8616
2492.30 8767
2492.77 9057
2493.24 8786
2493.71 8899
2494.18 9135
2494.65 8994
2495.12 8932
2495.59 8759
2496.06 8990
2496.53 8760
2497.00 8280
2497.48 8306
2497.95 8194
2498.42 8201
2498.89 7931
2499.36 7593
2499.83 7728
2500.30 7530
2500.77 7608
2501.25 7556
2501.72 7898
2502.19 7590
2502.66 7769
2503.13 7714
2503.60 8019
2504.08 8102
2504.55 8070
2505.02 7968
2505.49 7951
2505.96 7964
2506.44 8225
2506.91 8128
2507.38 7950
2507.85 8187
2508.32 8233
2508.80 7963
2509.27 8290
2509.74 8294
2510.21 8415
2510.68 8653
2511.16 8539
2511.63 8901
2512.10 8890
2512.57 8851
2513.05 8666
2513.52 8671
2513.99 8399
2514.47 8432
2514.94 8256
2515.41 8097
2515.88 8032
2516.36 8140
2516.83 8247
2517.30 8053
2517.78 8143
2518.25 8207
2518.72 8121
2519.19 8141
2519.67 8335
2520.14 8098
2520.61 7999
2521.09 8094
2521.56 8136
2522.03 7912
2522.51 8215
2522.98 7745
2523.46 8097
2523.93 8137
2524.40 8032
2524.88 8039
2525.35 8068
2525.82 7795
2526.30 8120
2526.77 8132
2527.25 8101
2527.72 7903
2528.19 8153
2528.67 7948
2529.14 8086
2529.62 7974
2530.09 8029
2530.56 7977
2531.04 7760
2531.51 7525
2531.99 7513
2532.46 7552
2532.94 7640
2533.41 7574
2533.89 7684
2534.36 7771
2534.83 7728
2535.31 7833
2535.78 7884
2536.26 7675
2536.73 7784
2537.21 7798
2537.68 7928
2538.16 7892
2538.63 7852
2539.11 8138
2539.58 8220
2540.06 8135
2540.53 8214
2541.01 8191
2541.48 7944
2541.96 7951
2542.43 8069
2542.91 8054
2543.39 7938
2543.86 7456
2544.34 7459
2544.81 7631
2545.29 7824
2545.76 7908
2546.24 7993
2546.71 7675
2547.19 7774
2547.67 8088
2548.14 8445
2548.62 8195
2549.09 8196
2549.57 7907
2550.05 8410
2550.52 8578
2551.00 8257
2551.47 8369
2551.95 8332
2552.43 8507
2552.90 8646
2553.38 8809
2553.86 8868
2554.33 8585
2554.81 8704
2555.29 8832
2555.76 8617
2556.24 8611
2556.72 8632
2557.19 8360
2557.67 8376
2558.15 8205
2558.62 8151
2559.10 8054
2559.58 8027
2560.05 7813
2560.53 7687
2561.01 8014
2561.48 8057
2561.96 7892
2562.44 7919
2562.92 7919
2563.39 7983
2563.87 7797
2564.35 7926
2564.83 7930
2565.30 7943
2565.78 8186
2566.26 7871
2566.74 7807
2567.21 7838
2567.69 7528
2568.17 7625
2568.65 7463
2569.12 7759
2569.60 7598
2570.08 7331
2570.56 7349
2571.04 7277
2571.51 7470
2571.99 7491
2572.47 7406
2572.95 7681
2573.43 7528
2573.91 7590
2574.38 7367
2574.86 7415
2575.34 7294
2575.82 7314
2576.30 7215
2576.78 7157
2577.25 7402
2577.73 7520
2578.21 7313
2578.69 7392
2579.17 7694
2579.65 7702
2580.13 7398
2580.61 7435
2581.09 7526
2581.56 7592
2582.04 7800
2582.52 8001
2583.00 7852
2583.48 7668
2583.96 7816
2584.44 7906
2584.92 7662
2585.40 7462
2585.88 7540
2586.36 7731
2586.84 7446
2587.32 7633
2587.79 7696
2588.27 7835
2588.75 7619
2589.23 7691
2589.71 7611
2590.19 7569
2590.67 7700
2591.15 7796
2591.63 7753
2592.11 7928
2592.59 8072
2593.07 7984
2593.55 8192
2594.03 7915
2594.51 7963
2594.99 7894
2595.47 7654
2595.95 7638
2596.43 7825
2596.92 7528
2597.40 7531
2597.88 7387
2598.36 7519
2598.84 7437
2599.32 7284
2599.80 7249
2600.28 7268
2600.76 7060
2601.24 7176
2601.72 7263
2602.20 7204
2602.68 7498
2603.16 7384
2603.65 7471
2604.13 7264
2604.61 7345
2605.09 7552
2605.57 7363
2606.05 7269
2606.53 7162
2607.01 7238
2607.50 7383
2607.98 7431
2608.46 7276
2608.94 7182
2609.42 7129
2609.90 7345
2610.38 7368
2610.87 7478
2611.35 7479
2611.83 7393
2612.31 7300
2612.79 7318
2613.28 7493
2613.76 7527
2614.24 7480
2614.72 7520
2615.20 7633
2615.69 7763
2616.17 7737
2616.65 7691
2617.13 7897
2617.62 7748
2618.10 7742
2618.58 8026
2619.06 7841
2619.54 7730
2620.03 7755
2620.51 7751
2620.99 7660
2621.48 7607
2621.96 7536
2622.44 7642
2622.92 7266
2623.41 7391
2623.89 7572
2624.37 7445
2624.86 7342
2625.34 7347
2625.82 7580
2626.30 7678
2626.79 7596
2627.27 7659
2627.75 7823
2628.24 7808
2628.72 7937
2629.20 8061
2629.69 7995
2630.17 7830
2630.65 7905
2631.14 8115
2631.62 8356
2632.11 8402
2632.59 8579
2633.07 8483
2633.56 8766
2634.04 8719
2634.52 8479
2635.01 8624
2635.49 8546
2635.98 8225
2636.46 8144
2636.94 7914
2637.43 7997
2637.91 7861
2638.40 7765
2638.88 7995
2639.37 7636
2639.85 7717
2640.33 7832
2640.82 7889
2641.30 8146
2641.79 7902
2642.27 7762
2642.76 7781
2643.24 7894
2643.73 7821
2644.21 7550
2644.70 7598
2645.18 7680
2645.67 7504
2646.15 7450
2646.64 7543
2647.12 7586
2647.61 7804
2648.09 7351
2648.58 7571
2649.06 7638
2649.55 7742
2650.03 7722
2650.52 7962
2651.00 8051
2651.49 7948
2651.97 7858
2652.46 7913
2652.95 7669
2653.43 8000
2653.92 7722
2654.40 7624
2654.89 7544
2655.37 7882
2655.86 7921
2656.35 7708
2656.83 7534
2657.32 7752
2657.80 7612
2658.29 7375
2658.78 7345
2659.26 7591
2659.75 7520
2660.23 7060
2660.72 7281
2661.21 7541
2661.69 7630
2662.18 7570
2662.67 7209
2663.15 7414
2663.64 7298
2664.13 7534
2664.61 7772
2665.10 7762
2665.59 7636
2666.07 7670
2666.56 7399
2667.05 7639
2667.53 7606
2668.02 7398
2668.51 7298
2668.99 7428
2669.48 7426
2669.97 7444
2670.46 7585
2670.94 7496
2671.43 7611
2671.92 8039
2672.40 8261
2672.89 8667
2673.38 8779
2673.87 9070
2674.35 9182
2674.84 9380
2675.33 10029
2675.82 10118
2676.31 9722
2676.79 9511
2677.28 9618
2677.77 9160
2678.26 8944
2678.74 8678
2679.23 8315
2679.72 8075
2680.21 8206
2680.70 8359
2681.18 7771
2681.67 7758
2682.16 8149
2682.65 7996
2683.14 7984
2683.63 8078
2684.11 8155
2684.60 8097
2685.09 8117
2685.58 8335
2686.07 8102
2686.56 7907
2687.05 8068
2687.53 8186
2688.02 8118
2688.51 7969
2689.00 7575
2689.49 7511
2689.98 7453
2690.47 7675
2690.96 7502
2691.45 7334
2691.94 7852
2692.42 7634
2692.91 7541
2693.40 7470
2693.89 7259
2694.38 7400
2694.87 7196
2695.36 7219
2695.85 7213
2696.34 7196
2696.83 7073
2697.32 7388
2697.81 7350
2698.30 7542
2698.79 7664
2699.28 7695
2699.77 7737
2700.26 7722
2700.75 7961
2701.24 8087
2701.73 8075
2702.22 8056
2702.71 7924
2703.20 7839
2703.69 7859
2704.18 8001
2704.67 8016
2705.16 8086
2705.65 8056
2706.14 7817
2706.63 7677
2707.12 7479
2707.61 7386
2708.10 7479
2708.59 7464
2709.08 7604
2709.57 7554
2710.06 7177
2710.56 7411
2711.05 7370
2711.54 7302
2712.03 7381
2712.52 7418
2713.01 7423
2713.50 7364
2713.99 7269
2714.48 7203
2714.98 7671
2715.47 7428
2715.96 7296
2716.45 7337
2716.94 7209
2717.43 6924
2717.92 6851
2718.42 7096
2718.91 7350
2719.40 7153
2719.89 7160
2720.38 7451
2720.87 7753
2721.37 7741
2721.86 7818
2722.35 7895
2722.84 7891
2723.33 8020
2723.82 8351
2724.32 8652
2724.81 8613
2725.30 8361
2725.79 7986
2726.29 8107
2726.78 7764
2727.27 7751
2727.76 7973
2728.26 7717
2728.75 7659
2729.24 7530
2729.73 7514
2730.23 7570
2730.72 7624
2731.21 7753
2731.70 8029
2732.20 8020
2732.69 8180
2733.18 8099
2733.67 7869
2734.17 8173
2734.66 8025
2735.15 8270
2735.65 8532
2736.14 8308
2736.63 8388
2737.13 8475
2737.62 8087
2738.11 8111
2738.61 8248
2739.10 8264
2739.59 8338
2740.09 8436
2740.58 8416
2741.07 8300
2741.57 8409
2742.06 8270
2742.55 7822
2743.05 7835
2743.54 7879
2744.04 8036
2744.53 8092
2745.02 7723
2745.52 7472
2746.01 7399
2746.51 7429
2747.00 7331
2747.49 7258
2747.99 7409
2748.48 7147
2748.98 7347
2749.47 7325
2749.97 7141
2750.46 7277
2750.96 7194
2751.45 7071
2751.94 7239
2752.44 7471
2752.93 7357
2753.43 7437
2753.92 7537
2754.42 7416
2754.91 7732
2755.41 7840
2755.90 7765
2756.40 8005
2756.89 8038
2757.39 8115
2757.88 7741
2758.38 7912
2758.87 7977
2759.37 7912
2759.86 7735
2760.36 7650
2760.85 7596
2761.35 7854
2761.84 8281
2762.34 8066
2762.84 7818
2763.33 7714
2763.83 7476
2764.32 7676
2764.82 7835
2765.31 7637
2765.81 7562
2766.31 7558
2766.80 7835
2767.30 7763
2767.79 7867
2768.29 7743
2768.79 7838
2769.28 7828
2769.78 7893
2770.27 7981
2770.77 7861
2771.27 7845
2771.76 7956
2772.26 8205
2772.76 8467
2773.25 8242
2773.75 8567
2774.25 8497
2774.74 8744
2775.24 9012
2775.74 9248
2776.23 9047
2776.73 9170
2777.23 9294
2777.72 9437
2778.22 9498
2778.72 9386
2779.21 9102
2779.71 8953
2780.21 8603
2780.71 8450
2781.20 8290
2781.70 8039
2782.20 8005
2782.69 8031
2783.19 7839
2783.69 7736
2784.19 7914
2784.68 8027
2785.18 7519
2785.68 7395
2786.18 7307
2786.67 7717
2787.17 7413
2787.67 7399
2788.17 7423
2788.67 7561
2789.16 7283
2789.66 7418
2790.16 7328
2790.66 7436
2791.16 7641
2791.65 7500
2792.15 7459
2792.65 7303
2793.15 7479
2793.65 7837
2794.14 7799
2794.64 7539
2795.14 7649
2795.64 7787
2796.14 7654
2796.64 7864
2797.14 7779
2797.63 7766
2798.13 8074
2798.63 8293
2799.13 8417
2799.63 8287
2800.13 7757
2800.63 7833
2801.13 8005
2801.63 7870
2802.12 7527
2802.62 7500
2803.12 7674
2803.62 7284
2804.12 7661
2804.62 7760
2805.12 7786
2805.62 8020
2806.12 8275
2806.62 8428
2807.12 8816
2807.62 8684
2808.12 8945
2808.62 9199
2809.12 9136
2809.62 9179
2810.12 9328
2810.62 9258
2811.12 9327
2811.61 8884
2812.11 8662
2812.61 8555
2813.11 8552
2813.62 8251
2814.12 8471
2814.62 7896
2815.12 7753
2815.62 7723
2816.12 7757
2816.62 7607
2817.12 7735
2817.62 7605
2818.12 7806
2818.62 7527
2819.12 7398
2819.62 7406
2820.12 7252
2820.62 7218
2821.12 7080
2821.62 7254
2822.12 7435
2822.62 7194
2823.13 7113
2823.63 6944
2824.13 7393
2824.63 7296
2825.13 7161
2825.63 7270
2826.13 7325
2826.63 7444
2827.13 7153
2827.64 7274
2828.14 7204
2828.64 7104
2829.14 7374
2829.64 7029
2830.14 7027
2830.64 7200
2831.15 7339
2831.65 7101
2832.15 6956
2832.65 7267
2833.15 7326
2833.65 7149
2834.16 7133
2834.66 7243
2835.16 7443
2835.66 7512
2836.16 7531
2836.67 7746
2837.17 8017
2837.67 7918
2838.17 7993
2838.68 8052
2839.18 7966
2839.68 8059
2840.18 7996
2840.69 8005
2841.19 7692
2841.69 7717
2842.19 7381
2842.70 7470
2843.20 7138
2843.70 7213
2844.20 7389
2844.71 7745
2845.21 7354
2845.71 7631
2846.22 7739
2846.72 7718
2847.22 7640
2847.73 7941
2848.23 7701
2848.73 7836
2849.23 7952
2849.74 7776
2850.24 7880
2850.74 8007
2851.25 7892
2851.75 7733
2852.26 7711
2852.76 7586
2853.26 7346
2853.77 7441
2854.27 7412
2854.77 7230
2855.28 7172
2855.78 7400
2856.28 7169
2856.79 7260
2857.29 7031
2857.80 6966
2858.30 7274
2858.80 7069
2859.31 7220
2859.81 7425
2860.32 7179
2860.82 7232
2861.33 7418
2861.83 7355
2862.33 7468
2862.84 7402
2863.34 7266
2863.85 7474
2864.35 7412
2864.86 7270
2865.36 7153
2865.87 7234
2866.37 6896
2866.88 7196
2867.38 7148
2867.89 7106
2868.39 7065
2868.90 7141
2869.40 7374
2869.91 7065
2870.41 7055
2870.92 7078
2871.42 6988
2871.93 7240
2872.43 7536
2872.94 7820
2873.44 8195
2873.95 7856
2874.45 7684
2874.96 7815
2875.46 7842
2875.97 8148
2876.48 8065
2876.98 7752
2877.49 7874
2877.99 7586
2878.50 7573
2879.00 7724
2879.51 7520
2880.02 7600
2880.52 7508
2881.03 7571
2881.53 7706
2882.04 7593
2882.55 7307
2883.05 7317
2883.56 7500
2884.07 7546
2884.57 7492
2885.08 7917
2885.59 7784
2886.09 7573
2886.60 7441
2887.10 7494
2887.61 7616
2888.12 7516
2888.62 7579
2889.13 7547
2889.64 7715
2890.15 7680
2890.65 7718
2891.16 7484
2891.67 7641
2892.17 7946
2892.68 7779
2893.19 7717
2893.69 7592
2894.20 7710
2894.71 7718
2895.22 7853
2895.72 7717
2896.23 7764
2896.74 7857
2897.25 7979
2897.75 8314
2898.26 8364
2898.77 8308
2899.28 8583
2899.78 8862
2900.29 9036
2900.80 9166
2901.31 9241
2901.81 9431
2902.32 9261
2902.83 9413
2903.34 9444
2903.85 9349
2904.35 9464
2904.86 9282
2905.37 9018
2905.88 8792
2906.39 8630
2906.90 8885
2907.40 8865
2907.91 8436
2908.42 7944
2908.93 7775
2909.44 7627
2909.95 7712
2910.46 7967
2910.96 7538
2911.47 7360
2911.98 7203
2912.49 7131
2913.00 7015
2913.51 7281
2914.02 7486
2914.53 7377
2915.04 7425
2915.54 7702
2916.05 7558
2916.56 7439
2917.07 7205
2917.58 7245
2918.09 7497
2918.60 7593
2919.11 7510
2919.62 7342
2920.13 7435
2920.64 7448
2921.15 7331
2921.66 7513
2922.17 7570
2922.68 7263
2923.19 7673
2923.70 7911
2924.21 7777
2924.72 8166
2925.23 8159
2925.74 8220
2926.25 8565
2926.76 8635
2927.27 8503
2927.78 8337
2928.29 8263
2928.80 8057
2929.31 7876
2929.82 7581
2930.33 7694
2930.84 7625
2931.35 7117
2931.86 6873
2932.37 7007
2932.88 6943
2933.39 7190
2933.90 7086
2934.41 7169
2934.92 7325
2935.43 7464
2935.94 7692
2936.45 7883
2936.97 7950
2937.48 7993
2937.99 7800
2938.50 8087
2939.01 8067
2939.52 8114
2940.03 8276
2940.54 8291
2941.05 8150
2941.57 8254
2942.08 8031
2942.59 8231
2943.10 8055
2943.61 7866
2944.12 7779
2944.63 7915
2945.15 7959
2945.66 7901
2946.17 8189
2946.68 8284
2947.19 8077
2947.71 7930
2948.22 8004
2948.73 8059
2949.24 7722
2949.75 7464
2950.27 7432
2950.78 7294
2951.29 7225
2951.80 7335
2952.31 7347
2952.83 7272
2953.34 7214
2953.85 7321
2954.36 7208
2954.88 7204
2955.39 7355
2955.90 7095
2956.41 7037
2956.93 7244
2957.44 7442
2957.95 7378
2958.47 7281
2958.98 7202
2959.49 7573
2960.00 7618
2960.52 7307
2961.03 7532
2961.54 7753
2962.06 7713
2962.57 7645
2963.08 8004
2963.60 8054
2964.11 7832
2964.62 7752
2965.14 7964
2965.65 7872
2966.16 7633
2966.68 7841
2967.19 7888
2967.70 7744
2968.22 7667
2968.73 7388
2969.24 7338
2969.76 7462
2970.27 7274
2970.79 7119
2971.30 7304
2971.81 7062
2972.33 7034
2972.84 7051
2973.36 7126
2973.87 6974
2974.38 7138
2974.90 6936
2975.41 7146
2975.93 7150
2976.44 6844
2976.96 7102
2977.47 6892
2977.99 7350
2978.50 7198
2979.01 6995
2979.53 7090
2980.04 6971
2980.56 6924
2981.07 6965
2981.59 6941
2982.10 6918
2982.62 6943
2983.13 7202
2983.65 6917
2984.16 7079
2984.68 7416
2985.19 7280
2985.71 7105
2986.22 7467
2986.74 7352
2987.25 7367
2987.77 7253
2988.28 7357
2988.80 7326
2989.32 7141
2989.83 7024
2990.35 7251
2990.86 7195
2991.38 7128
2991.89 7240
2992.41 7158
2992.92 7185
2993.44 7307
2993.96 7225
2994.47 7190
2994.99 7345
2995.50 7869
2996.02 7826
2996.54 7717
2997.05 7916
2997.57 7974
2998.09 8217
2998.60 8272
2999.12 8033
2999.63 7984
3000.15 7956
3000.67 8141
3001.18 8169
3001.70 7961
3002.22 7945
3002.73 7635
3003.25 7757
3003.77 7606
3004.28 7664
3004.80 8010
3005.32 7873
3005.83 7823
3006.35 7961
3006.87 7687
3007.39 7742
3007.90 7545
3008.42 7442
3008.94 7387
3009.45 7348
3009.97 7247
3010.49 7136
3011.01 7180
3011.52 7322
3012.04 7322
3012.56 7240
3013.08 7174
3013.59 7409
3014.11 7417
3014.63 7830
3015.15 7851
3015.66 7869
3016.18 8205
3016.70 8221
3017.22 8593
3017.74 8499
3018.25 8117
3018.77 8381
3019.29 8459
3019.81 8615
3020.33 8352
3020.84 8496
3021.36 8398
3021.88 8200
3022.40 8122
3022.92 8031
3023.44 7870
3023.95 7815
3024.47 7639
3024.99 7680
3025.51 7669
3026.03 7585
3026.55 7625
3027.07 7465
3027.58 7373
3028.10 7370
3028.62 7477
3029.14 7525
3029.66 7566
3030.18 7360
3030.70 7221
3031.22 7119
3031.74 7140
3032.26 7518
3032.77 7547
3033.29 7410
3033.81 7582
3034.33 7670
3034.85 7678
3035.37 7607
3035.89 7572
3036.41 7494
3036.93 7220
3037.45 7325
3037.97 7415
3038.49 7096
3039.01 7166
3039.53 7175
3040.05 7090
3040.57 7162
3041.09 7048
3041.61 6898
3042.13 6942
3042.65 6913
3043.17 6866
3043.69 6760
3044.21 6684
3044.73 7037
3045.25 7087
3045.77 6858
3046.29 6714
3046.81 6807
3047.33 7015
3047.85 6788
3048.37 6880
3048.89 6940
3049.41 7027
3049.93 6908
3050.45 6765
3050.98 6800
3051.50 6821
3052.02 6612
3052.54 6635
3053.06 6795
3053.58 6622
3054.10 6623
3054.62 6575
3055.14 7009
3055.66 6982
3056.19 6874
3056.71 6907
3057.23 6854
3057.75 7091
3058.27 6801
3058.79 6492
3059.31 6796
3059.84 6937
3060.36 6841
3060.88 7081
3061.40 6848
3061.92 6856
3062.44 6819
3062.97 6912
3063.49 6997
3064.01 6975
3064.53 7010
3065.05 7011
3065.58 7122
3066.10 7305
3066.62 7224
3067.14 7210
3067.66 7328
3068.19 7433
3068.71 7292
3069.23 7370
3069.75 7497
3070.28 7491
3070.80 7264
3071.32 7171
3071.84 7352
3072.37 7410
3072.89 6944
3073.41 7080
3073.93 7141
3074.46 6762
3074.98 6824
3075.50 6966
3076.03 7041
3076.55 7304
3077.07 7289
3077.59 7435
3078.12 7521
3078.64 7450
3079.16 7461
3079.69 7702
3080.21 7694
3080.73 7675
3081.26 7817
3081.78 7960
3082.30 7875
3082.83 7752
3083.35 7374
3083.87 7376
3084.40 7826
3084.92 7665
3085.45 7836
3085.97 7954
3086.49 7786
3087.02 7757
3087.54 7908
3088.06 7752
3088.59 7655
3089.11 7744
3089.64 7750
3090.16 7882
3090.68 7484
3091.21 7329
3091.73 7536
3092.26 7354
3092.78 7408
3093.31 7073
3093.83 7309
3094.36 7262
3094.88 7347
3095.40 7299
3095.93 7155
3096.45 7415
3096.98 7766
3097.50 7881
3098.03 7521
3098.55 7718
3099.08 7618
3099.60 7616
3100.13 7851
3100.65 8394
3101.18 8641
3101.70 9084
3102.23 9843
3102.75 10002
3103.28 10090
3103.80 10348
3104.33 10419
3104.85 10467
3105.38 10445
3105.90 10160
3106.43 9930
3106.96 8732
3107.48 8800
3108.01 8474
3108.53 8126
3109.06 7939
3109.58 7755
3110.11 7505
3110.64 7478
3111.16 7652
3111.69 7370
3112.21 7308
3112.74 7221
3113.27 7063
3113.79 7310
3114.32 7429
3114.84 7316
3115.37 7260
3115.90 7051
3116.42 7075
3116.95 6912
3117.48 7055
3118.00 6835
3118.53 6673
3119.06 6853
3119.58 7163
3120.11 6960
3120.64 6821
3121.16 6541
3121.69 6752
3122.22 7097
3122.74 6842
3123.27 6776
3123.80 6851
3124.32 7067
3124.85 7201
3125.38 7319
3125.90 7327
3126.43 7107
3126.96 6903
3127.49 7096
3128.01 7525
3128.54 7143
3129.07 6955
3129.60 6896
3130.12 7111
3130.65 6862
3131.18 6879
3131.71 6707
3132.23 6760
3132.76 6640
3133.29 6456
3133.82 6707
3134.35 6712
3134.87 6518
3135.40 6624
3135.93 6590
3136.46 6471
3136.99 6597
3137.51 6690
3138.04 6454
3138.57 6270
3139.10 6586
3139.63 6744
3140.15 6675
3140.68 6461
3141.21 6255
3141.74 6499
3142.27 6556
3142.80 6732
3143.33 6701
3143.85 6813
3144.38 7046
3144.91 7255
3145.44 7417
3145.97 7493
3146.50 7639
3147.03 7938
3147.56 8015
3148.08 8302
3148.61 8575
3149.14 8934
3149.67 8832
3150.20 8903
3150.73 8646
3151.26 8529
3151.79 8522
3152.32 8414
3152.85 8206
3153.38 8013
3153.91 7927
3154.44 7798
3154.97 7370
3155.50 7353
3156.03 7565
3156.56 7496
3157.08 7114
3157.61 7313
3158.14 7140
3158.67 7577
3159.20 7556
3159.73 7446
3160.26 7432
3160.79 7297
3161.32 7542
3161.85 7549
3162.39 7439
3162.92 7238
3163.45 7145
3163.98 7574
3164.51 7429
3165.04 7290
3165.57 7183
3166.10 6927
3166.63 7016
3167.16 6803
3167.69 7078
3168.22 6934
3168.75 6922
3169.28 6752
3169.81 6686
3170.34 6946
3170.87 6956
3171.41 6925
3171.94 6923
3172.47 6827
3173.00 6997
3173.53 7306
3174.06 7407
3174.59 7303
3175.12 7475
3175.65 7530
3176.19 7254
3176.72 7190
3177.25 7451
3177.78 7448
3178.31 7504
3178.84 7415
3179.38 7434
3179.91 7480
3180.44 7526
3180.97 7406
3181.50 6937
3182.03 7079
3182.57 7107
3183.10 7360
3183.63 7217
3184.16 7013
3184.69 6889
3185.23 6783
3185.76 6846
3186.29 7072
3186.82 7015
3187.36 6971
3187.89 6840
3188.42 6918
3188.95 7046
3189.49 6840
3190.02 6735
3190.55 6822
3191.08 6903
3191.62 6957
3192.15 6793
3192.68 6869
3193.21 6859
3193.75 6621
3194.28 6746
3194.81 6762
3195.35 6800
3195.88 6713
3196.41 6958
3196.94 6795
3197.48 6743
3198.01 6793
3198.54 6756
3199.08 6967
3199.61 7233
3200.14 7092
3200.68 7112
3201.21 7139
3201.74 7339
3202.28 7738
3202.81 7719
3203.35 7480
3203.88 7514
3204.41 7747
3204.95 7554
3205.48 7221
3206.01 7354
3206.55 7291
3207.08 7340
3207.62 7310
3208.15 7406
3208.68 7338
3209.22 7601
3209.75 7454
3210.29 7554
3210.82 7669
3211.36 7841
3211.89 7895
3212.42 8250
3212.96 8030
3213.49 8001
3214.03 7894
3214.56 7699
3215.10 7726
3215.63 7503
3216.17 7531
3216.70 7445
3217.24 7069
3217.77 7188
3218.31 7076
3218.84 7073
3219.38 7316
3219.91 7418
3220.45 7354
3220.98 7560
3221.52 7501
3222.05 7491
3222.59 7886
3223.12 7973
3223.66 8025
3224.19 8201
3224.73 8404
3225.26 7962
3225.80 8076
3226.33 8001
3226.87 7907
3227.41 7943
3227.94 7776
3228.48 7796
3229.01 7754
3229.55 7427
3230.08 7449
3230.62 7511
3231.16 7268
3231.69 7323
3232.23 7092
3232.76 7306
3233.30 7337
3233.84 7318
3234.37 7306
3234.91 7335
3235.45 7167
3235.98 7438
3236.52 7600
3237.05 7779
3237.59 7780
3238.13 8093
3238.66 8197
3239.20 8419
3239.74 8335
3240.27 8704
3240.81 8665
3241.35 8635
3241.88 8186
3242.42 8056
3242.96 8244
3243.50 8033
3244.03 7786
3244.57 7530
3245.11 7097
3245.64 7170
3246.18 7197
3246.72 7104
3247.26 7047
3247.79 7056
3248.33 6850
3248.87 7088
3249.40 7010
3249.94 7145
3250.48 7080
3251.02 7196
3251.56 7351
3252.09 7406
3252.63 7528
3253.17 7232
3253.71 7283
3254.24 7416
3254.78 7781
3255.32 7540
3255.86 7957
3256.40 8146
3256.93 7849
3257.47 8097
3258.01 8285
3258.55 8334
3259.09 8534
3259.63 8541
3260.16 8604
3260.70 8915
3261.24 9056
3261.78 8961
3262.32 9154
3262.86 8909
3263.39 9106
3263.93 9186
3264.47 9239
3265.01 9198
3265.55 9725
3266.09 9534
3266.63 9802
3267.17 9611
3267.71 9775
3268.24 9530
3268.78 9689
3269.32 9362
3269.86 8979
3270.40 8848
3270.94 8631
3271.48 8226
3272.02 8204
3272.56 8241
3273.10 7960
3273.64 7898
3274.18 7633
3274.72 7930
3275.26 8000
3275.80 7807
3276.34 7923
3276.87 8050
3277.41 8127
3277.95 8254
3278.49 8054
3279.03 8204
3279.57 8143
3280.11 8225
3280.65 8424
3281.19 8381
3281.73 8371
3282.27 7999
3282.81 7875
3283.36 8108
3283.90 8057
3284.44 8039
3284.98 8136
3285.52 8156
3286.06 8290
3286.60 8258
3287.14 8205
3287.68 8208
3288.22 8259
3288.76 8170
3289.30 8063
3289.84 8083
3290.38 8116
3290.92 8283
3291.46 8197
3292.01 8252
3292.55 8300
3293.09 8732
3293.63 9026
3294.17 9065
3294.71 9122
3295.25 9217
3295.79 9321
3296.34 8913
3296.88 9055
3297.42 9385
3297.96 9138
3298.50 9038
3299.04 8721
3299.58 8443
3300.13 8270
3300.67 8100
3301.21 8499
3301.75 8244
3302.29 8004
3302.83 7995
3303.38 8110
3303.92 7971
3304.46 7753
3305.00 7834
3305.54 7718
3306.09 7890
3306.63 7764
3307.17 7297
3307.71 7487
3308.26 7439
3308.80 7408
3309.34 7519
3309.88 7576
3310.43 7510
3310.97 7563
3311.51 7635
3312.05 7556
3312.60 7538
3313.14 7561
3313.68 8090
3314.22 7816
3314.77 8014
3315.31 8040
3315.85 8040
3316.40 8274
3316.94 8154
3317.48 8070
3318.03 8145
3318.57 8146
3319.11 7960
3319.65 7813
3320.20 7882
3320.74 8021
3321.28 7877
3321.83 7783
3322.37 8032
3322.92 7913
3323.46 7846
3324.00 7956
3324.55 7885
3325.09 8145
3325.63 7719
3326.18 7775
3326.72 7787
3327.27 7777
3327.81 7484
3328.35 7242
3328.90 7189
3329.44 7418
3329.99 7427
3330.53 7152
3331.07 7189
3331.62 7234
3332.16 7203
3332.71 7304
3333.25 7290
3333.80 7585
3334.34 7791
3334.88 7769
3335.43 7683
3335.97 7588
3336.52 7570
3337.06 7549
3337.61 7794
3338.15 7642
3338.70 7615
3339.24 7652
3339.79 7520
3340.33 7415
3340.88 7639
3341.42 7854
3341.97 7524
3342.51 7402
3343.06 7324
3343.60 7171
3344.15 7346
3344.69 7378
3345.24 7322
3345.78 7147
3346.33 7212
3346.87 7527
3347.42 7285
3347.97 7363
3348.51 7376
3349.06 7212
3349.60 7358
3350.15 7696
3350.69 7413
3351.24 7428
3351.79 7317
3352.33 7422
3352.88 7463
3353.42 7382
3353.97 7169
3354.52 7187
3355.06 7117
3355.61 7313
3356.15 7387
3356.70 7235
3357.25 7402
3357.79 7295
3358.34 7531
3358.89 7455
3359.43 7311
3359.98 7131
3360.53 7184
3361.07 7042
3361.62 6865
3362.17 6841
3362.71 6553
3363.26 6635
3363.81 6734
3364.35 6802
3364.90 6720
3365.45 6652
3365.99 6799
3366.54 6972
3367.09 7121
3367.64 7198
3368.18 6904
3368.73 6809
3369.28 6838
3369.82 6669
3370.37 6797
3370.92 6859
3371.47 6819
3372.01 6574
3372.56 6476
3373.11 6618
3373.66 6449
3374.21 6420
3374.75 6590
3375.30 6520
3375.85 6546
3376.40 6473
3376.94 6405
3377.49 6357
3378.04 6153
3378.59 6270
3379.14 6611
3379.68 6425
3380.23 6689
3380.78 6748
3381.33 6406
3381.88 6513
3382.43 6321
3382.97 6266
3383.52 6100
3384.07 6428
3384.62 6460
3385.17 6430
3385.72 6285
3386.27 6188
3386.81 6401
3387.36 6805
3387.91 6664
3388.46 6626
3389.01 6710
3389.56 6877
3390.11 6646
3390.66 6878
3391.21 6824
3391.76 6839
3392.30 6856
3392.85 6728
3393.40 6581
3393.95 6897
3394.50 6669
3395.05 6638
3395.60 6547
3396.15 6437
3396.70 6328
3397.25 6499
3397.80 6603
3398.35 6329
3398.90 6416
3399.45 6441
3400.00 6259
3400.55 6343
3401.10 6410
3401.65 6267
3402.20 6560
3402.75 6514
3403.30 6369
3403.85 6270
3404.40 6466
3404.95 6644
3405.50 6563
3406.05 6397
3406.60 6461
3407.15 6441
3407.70 6268
3408.25 6312
3408.80 6332
3409.35 6531
3409.90 6491
3410.45 6402
3411.00 6333
3411.55 6320
3412.10 6257
3412.66 6193
3413.21 6234
3413.76 6268
3414.31 6298
3414.86 6356
3415.41 6293
3415.96 6240
3416.51 6240
3417.06 6433
3417.61 6225
3418.17 6527
3418.72 6555
3419.27 6442
3419.82 6438
3420.37 6623
3420.92 6597
3421.47 6428
3422.03 6479
3422.58 6368
3423.13 6469
3423.68 6603
3424.23 6266
3424.78 6323
3425.34 6183
3425.89 6077
3426.44 6250
3426.99 6337
3427.54 6255
3428.10 6387
3428.65 6006
3429.20 6251
3429.75 6377
3430.31 6203
3430.86 6461
3431.41 6428
3431.96 6491
3432.51 6526
3433.07 6424
3433.62 6632
3434.17 6672
3434.72 6537
3435.28 6360
3435.83 6347
3436.38 6617
3436.94 6562
3437.49 6572
3438.04 6346
3438.59 6598
3439.15 6459
3439.70 6202
3440.25 6485
3440.81 6609
3441.36 6788
3441.91 6578
3442.47 6340
3443.02 6566
3443.57 6385
3444.13 6322
3444.68 6209
3445.23 6244
3445.79 6561
3446.34 6398
3446.89 6231
3447.45 6244
3448.00 6498
3448.55 6591
3449.11 6370
3449.66 6587
3450.22 6521
3450.77 6471
3451.32 6482
3451.88 6484
3452.43 6444
3452.99 6436
3453.54 6341
3454.09 6262
3454.65 6309
3455.20 6223
3455.76 6174
3456.31 6429
3456.87 6616
3457.42 6437
3457.97 6663
3458.53 6723
3459.08 6741
3459.64 6961
3460.19 7109
3460.75 7034
3461.30 6896
3461.86 6952
3462.41 6818
3462.97 6951
3463.52 6845
3464.08 6867
3464.63 6935
3465.19 6890
3465.74 6786
3466.30 6816
3466.85 6708
3467.41 6758
3467.96 6854
3468.52 6814
3469.07 6884
3469.63 6877
3470.18 6863
3470.74 6919
3471.30 6906
3471.85 6800
3472.41 6871
3472.96 7143
3473.52 7002
3474.07 6730
3474.63 6673
3475.19 6927
3475.74 6994
3476.30 6979
3476.85 6938
3477.41 7060
3477.97 7064
3478.52 6937
3479.08 6866
3479.63 7094
3480.19 7219
3480.75 6905
3481.30 7057
3481.86 7052
3482.42 7112
3482.97 7006
3483.53 6871
3484.08 7071
3484.64 7120
3485.20 7436
3485.75 7514
3486.31 7614
3486.87 7936
3487.43 7835
3487.98 8157
3488.54 8577
3489.10 8839
3489.65 9092
3490.21 9093
3490.77 9631
3491.32 9667
3491.88 9550
3492.44 9668
3493.00 9674
3493.55 9834
3494.11 9635
3494.67 9489
3495.23 9592
3495.78 9626
3496.34 9445
3496.90 9552
3497.46 9560
3498.01 9794
3498.57 10118
3499.13 10566
3499.69 11012
3500.24 11844
3500.80 13486
3501.36 15148
3501.92 17381
3502.48 19134
3503.03 21515
3503.59 24088
3504.15 26557
3504.71 29299
3505.27 31500
3505.83 33466
3506.38 34063
3506.94 34380
3507.50 33986
3508.06 31804
3508.62 29288
3509.18 26687
3509.74 23657
3510.29 20900
3510.85 18061
3511.41 15515
3511.97 13606
3512.53 11899
3513.09 10562
3513.65 9767
3514.21 8896
3514.76 8657
3515.32 8169
3515.88 7927
3516.44 7729
3517.00 7487
3517.56 7569
3518.12 7268
3518.68 7344
3519.24 7479
3519.80 7496
3520.36 7346
3520.92 7118
3521.48 7249
3522.04 7314
3522.60 7340
3523.16 7292
3523.71 7271
3524.27 7395
3524.83 7478
3525.39 7389
3525.95 7314
3526.51 7330
3527.07 7439
3527.63 7123
3528.19 7306
3528.75 7185
3529.31 7022
3529.87 7142
3530.44 7415
3531.00 7522
3531.56 7441
3532.12 7691
3532.68 7541
3533.24 8049
3533.80 8124
3534.36 8181
3534.92 8218
3535.48 8112
3536.04 8110
3536.60 8093
3537.16 8059
3537.72 8040
3538.28 7889
3538.84 8029
3539.41 8138
3539.97 8134
3540.53 8191
3541.09 8095
3541.65 8123
3542.21 8153
3542.77 8368
3543.33 8492
3543.89 8546
3544.46 8514
3545.02 8310
3545.58 8513
3546.14 8406
3546.70 8666
3547.26 8412
3547.83 8087
3548.39 7867
3548.95 7495
3549.51 7342
3550.07 7413
3550.63 7417
3551.20 7412
3551.76 7295
3552.32 7103
3552.88 7278
3553.44 7028
3554.01 7023
3554.57 7389
3555.13 7407
3555.69 7359
3556.26 7128
3556.82 6928
3557.38 7066
3557.94 6924
3558.50 7132
3559.07 7073
3559.63 7003
3560.19 7020
3560.76 7234
3561.32 7538
3561.88 7645
3562.44 7398
3563.01 7827
3563.57 7814
3564.13 7826
3564.70 7597
3565.26 7285
3565.82 7167
3566.38 7319
3566.95 7083
3567.51 6960
3568.07 6815
3568.64 6768
3569.20 6681
3569.76 6728
3570.33 6646
3570.89 6718
3571.45 6612
3572.02 6771
3572.58 6766
3573.15 6519
3573.71 6798
3574.27 6617
3574.84 6616
3575.40 6633
3575.96 6758
3576.53 6735
3577.09 6901
3577.66 6783
3578.22 6820
3578.78 6859
3579.35 6999
3579.91 6884
3580.48 6815
3581.04 6696
3581.61 6767
3582.17 6831
3582.73 6948
3583.30 7153
3583.86 7065
3584.43 6783
3584.99 6812
3585.56 7066
3586.12 6859
3586.69 6940
3587.25 6624
3587.82 6435
3588.38 6688
3588.95 6822
3589.51 6680
3590.08 6651
3590.64 6815
3591.21 6552
3591.77 6376
3592.34 6366
3592.90 6466
3593.47 6629
3594.03 6633
3594.60 6829
3595.16 6937
3595.73 6943
3596.29 7082
3596.86 7131
3597.42 6951
3597.99 7176
3598.56 7424
3599.12 7145
3599.69 7189
3600.25 7295
3600.82 7161
3601.38 7068
3601.95 7146
3602.52 6998
3603.08 6896
3603.65 6713
3604.21 6699
3604.78 6529
3605.35 6263
3605.91 6480
3606.48 6488
3607.05 6443
3607.61 6242
3608.18 6251
3608.74 6407
3609.31 6419
3609.88 6220
3610.44 6042
3611.01 6070
3611.58 6092
3612.14 6061
3612.71 6338
3613.28 6712
3613.84 6774
3614.41 7169
3614.98 7666
3615.55 8012
3616.11 8305
3616.68 9152
3617.25 9505
3617.81 9850
3618.38 10806
3618.95 11016
3619.52 11086
3620.08 11109
3620.65 11145
3621.22 10647
3621.79 10129
3622.35 9710
3622.92 8893
3623.49 8482
3624.06 8169
3624.62 7410
3625.19 7132
3625.76 6911
3626.33 6586
3626.89 6477
3627.46 6382
3628.03 6542
3628.60 6417
3629.17 6701
3629.73 6812
3630.30 6687
3630.87 7164
3631.44 7264
3632.01 7486
3632.58 7840
3633.14 8088
3633.71 8397
3634.28 8231
3634.85 8399
3635.42 8703
3635.99 8436
3636.56 8010
3637.12 7807
3637.69 7790
3638.26 7344
3638.83 7213
3639.40 7006
3639.97 6864
3640.54 6886
3641.11 6707
3641.67 6592
3642.24 6590
3642.81 6748
3643.38 6535
3643.95 6589
3644.52 6640
3645.09 6706
3645.66 6606
3646.23 6857
3646.80 6719
3647.37 6713
3647.94 6629
3648.51 6690
3649.08 6704
3649.65 6746
3650.22 6853
3650.79 6858
3651.36 6874
3651.93 6696
3652.50 6857
3653.06 6601
3653.63 6614
3654.20 6733
3654.77 6762
3655.35 6590
3655.92 6587
3656.49 6758
3657.06 6716
3657.63 6601
3658.20 6896
3658.77 6730
3659.34 6694
3659.91 6578
3660.48 6687
3661.05 6505
3661.62 6732
3662.19 6624
3662.76 6510
3663.33 6656
3663.90 6212
3664.47 6360
3665.04 6261
3665.61 6133
3666.19 6257
3666.76 6206
3667.33 6341
3667.90 6130
3668.47 6186
3669.04 6013
3669.61 6039
3670.18 5856
3670.75 5999
3671.33 6220
3671.90 5989
3672.47 6325
3673.04 6401
3673.61 6191
3674.18 6385
3674.76 6565
3675.33 6603
3675.90 6635
3676.47 6522
3677.04 6294
3677.61 6517
3678.19 6589
3678.76 6440
3679.33 6309
3679.90 6040
3680.47 6183
3681.05 6148
3681.62 6073
3682.19 5773
3682.76 5746
3683.33 5773
3683.91 5701
3684.48 5838
3685.05 5837
3685.62 5651
3686.20 5799
3686.77 5997
3687.34 6036
3687.91 6295
3688.49 6426
3689.06 6356
3689.63 6506
3690.21 6519
3690.78 6691
3691.35 6419
3691.92 6310
3692.50 6305
3693.07 6629
3693.64 6516
3694.22 6158
3694.79 6317
3695.36 6266
3695.94 6364
3696.51 5992
3697.08 5805
3697.66 5949
3698.23 5711
3698.80 5719
3699.38 5816
3699.95 6033
3700.52 5835
3701.10 5939
3701.67 6065
3702.24 6049
3702.82 6090
3703.39 6006
3703.97 6188
3704.54 6165
3705.11 6074
3705.69 6059
3706.26 5995
3706.84 5886
3707.41 6011
3707.98 5982
3708.56 6047
3709.13 6340
3709.71 6309
3710.28 6164
3710.86 6301
3711.43 6387
3712.01 6304
3712.58 6027
3713.15 6144
3713.73 6092
3714.30 6107
3714.88 6300
3715.45 6083
3716.03 6100
3716.60 6089
3717.18 5982
3717.75 5888
3718.33 5959
3718.90 5928
3719.48 5908
3720.05 5948
3720.63 5644
3721.20 6045
3721.78 5916
3722.35 5821
3722.93 5700
3723.51 5733
3724.08 5865
3724.66 5954
3725.23 5688
3725.81 5726
3726.38 5968
3726.96 5989
3727.53 6038
3728.11 6296
3728.69 6362
3729.26 6599
3729.84 6839
3730.41 6540
3730.99 6603
3731.57 6747
3732.14 7005
3732.72 7158
3733.29 6937
3733.87 7128
3734.45 6914
3735.02 6869
3735.60 6892
3736.18 6888
3736.75 6661
3737.33 6463
3737.90 6510
3738.48 6333
3739.06 6183
3739.63 6069
3740.21 6089
3740.79 6180
3741.36 6200
3741.94 6009
3742.52 6023
3743.10 6100
3743.67 6011
3744.25 6130
3744.83 6059
3745.40 6173
3745.98 6173
3746.56 6212
3747.13 6177
3747.71 6078
3748.29 6080
3748.87 6010
3749.44 6281
3750.02 6284
3750.60 5970
3751.18 6046
3751.75 6192
3752.33 6028
3752.91 5919
3753.49 6206
3754.06 5849
3754.64 5848
3755.22 5855
3755.80 5688
3756.38 5598
3756.95 5681
3757.53 5837
3758.11 5726
3758.69 5703
3759.27 5428
3759.84 5705
3760.42 5822
3761.00 5945
3761.58 5847
3762.16 5900
3762.74 5972
3763.32 5960
3763.89 6019
3764.47 5906
3765.05 5987
3765.63 5958
3766.21 6125
3766.79 6152
3767.37 5759
3767.94 5817
3768.52 6062
3769.10 5799
3769.68 5756
3770.26 5842
3770.84 5695
3771.42 5832
3772.00 5987
3772.58 6013
3773.16 5770
3773.74 5792
3774.31 5595
3774.89 5755
3775.47 5663
3776.05 5654
3776.63 5704
3777.21 5903
3777.79 5755
3778.37 5595
3778.95 5510
3779.53 5499
3780.11 5612
3780.69 5630
3781.27 5493
3781.85 5420
3782.43 5572
3783.01 5555
3783.59 5415
3784.17 5374
3784.75 5522
3785.33 5482
3785.91 5512
3786.49 5493
3787.07 5739
3787.65 5751
3788.23 5767
3788.81 5778
3789.39 5587
3789.97 5641
3790.55 5755
3791.13 5664
3791.71 5571
3792.30 5737
3792.88 5777
3793.46 5858
3794.04 6176
3794.62 6032
3795.20 5949
3795.78 5733
3796.36 5738
3796.94 5956
3797.52 5793
3798.10 5968
3798.69 6032
3799.27 6216
3799.85 6466
3800.43 6388
3801.01 6748
3801.59 6761
3802.17 6807
3802.76 6947
3803.34 6722
3803.92 6930
3804.50 6726
3805.08 6856
3805.66 6963
3806.25 6684
3806.83 6886
3807.41 6992
3807.99 7037
3808.57 6844
3809.16 6790
3809.74 6939
3810.32 6989
3810.90 7141
3811.48 7054
3812.07 6958
3812.65 6991
3813.23 6956
3813.81 6909
3814.39 7006
3814.98 7057
3815.56 7287
3816.14 7410
3816.72 7195
3817.31 7467
3817.89 7276
3818.47 7076
3819.06 6803
3819.64 6444
3820.22 6172
3820.80 6287
3821.39 6146
3821.97 5996
3822.55 5668
3823.14 5711
3823.72 5763
3824.30 5627
3824.89 5682
3825.47 5813
3826.05 5523
3826.64 5672
3827.22 5740
3827.80 5488
3828.39 5472
3828.97 5488
3829.55 5512
3830.14 5584
3830.72 5638
3831.30 5616
3831.89 5696
3832.47 5550
3833.05 5628
3833.64 5677
3834.22 5843
3834.81 5604
3835.39 5504
3835.97 5716
3836.56 5679
3837.14 5538
3837.73 5537
3838.31 5383
3838.90 5472
3839.48 5410
3840.06 5349
3840.65 5409
3841.23 5491
3841.82 5509
3842.40 5420
3842.99 5244
3843.57 5384
3844.16 5433
3844.74 5530
3845.33 5553
3845.91 5624
3846.50 5559
3847.08 5641
3847.66 5545
3848.25 5406
3848.83 5386
3849.42 5408
3850.00 5660
3850.59 5587
3851.18 5351
3851.76 5486
3852.35 5833
3852.93 5826
3853.52 5825
3854.10 5731
3854.69 5915
3855.27 5941
3855.86 5700
3856.44 5836
3857.03 5818
3857.62 5869
3858.20 5927
3858.79 5932
3859.37 6187
3859.96 6389
3860.54 6494
3861.13 6707
3861.72 6867
3862.30 6937
3862.89 6634
3863.47 6684
3864.06 7067
3864.65 6974
3865.23 6934
3865.82 7055
3866.41 6669
3866.99 6333
3867.58 6175
3868.17 6139
3868.75 6158
3869.34 6208
3869.93 6001
3870.51 5917
3871.10 5982
3871.69 5854
3872.27 5818
3872.86 5881
3873.45 5835
3874.03 6022
3874.62 5954
3875.21 6051
3875.79 6393
3876.38 6205
3876.97 6554
3877.56 6344
3878.14 6366
3878.73 6546
3879.32 6509
3879.90 6357
3880.49 6291
3881.08 5994
3881.67 5875
3882.25 5630
3882.84 5614
3883.43 5702
3884.02 5547
3884.61 5512
3885.19 5409
3885.78 5584
3886.37 5366
3886.96 5161
3887.54 5359
3888.13 5185
3888.72 5434
3889.31 5365
3889.90 5302
3890.48 5506
3891.07 5390
3891.66 5731
3892.25 5808
3892.84 5792
3893.43 5979
3894.01 5872
3894.60 5776
3895.19 5873
3895.78 5843
3896.37 5685
3896.96 5610
3897.55 5687
3898.14 5996
3898.72 5878
3899.31 5714
3899.90 5826
3900.49 5967
3901.08 5762
3901.67 5621
3902.26 5606
3902.85 5771
3903.44 5755
3904.03 5746
3904.61 5654
3905.20 5267
3905.79 5365
3906.38 5361
3906.97 5285
3907.56 5532
3908.15 5366
3908.74 5378
3909.33 5178
3909.92 5282
3910.51 5208
3911.10 5040
3911.69 4969
3912.28 4902
3912.87 4859
3913.46 4863
3914.05 4949
3914.64 4880
3915.23 5123
3915.82 5097
3916.41 5183
3917.00 4999
3917.59 5009
3918.18 5085
3918.77 5190
3919.36 5094
3919.95 5227
3920.54 5342
3921.13 5196
3921.72 5331
3922.31 5533
3922.90 5325
3923.49 5476
3924.08 5402
3924.68 5391
3925.27 5213
3925.86 5057
3926.45 5195
3927.04 5094
3927.63 4990
3928.22 4673
3928.81 4821
3929.40 4981
3929.99 4869
3930.59 5014
3931.18 4996
3931.77 4943
3932.36 4972
3932.95 4959
3933.54 4880
3934.13 4870
3934.73 4900
3935.32 4940
3935.91 4861
3936.50 4970
3937.09 5182
3937.68 5072
3938.28 5087
3938.87 5091
3939.46 5110
3940.05 5100
3940.64 5197
3941.23 5292
3941.83 5315
3942.42 5445
3943.01 5358
3943.60 5462
3944.20 5375
3944.79 5365
3945.38 5281
3945.97 5316
3946.56 5345
3947.16 5175
3947.75 5141
3948.34 5144
3948.94 5178
3949.53 5139
3950.12 5104
3950.71 5135
3951.31 5145
3951.90 5192
3952.49 5212
3953.08 5171
3953.68 5254
3954.27 5285
3954.86 5290
3955.46 5358
3956.05 5499
3956.64 5455
3957.24 5491
3957.83 5845
3958.42 5842
3959.02 5575
3959.61 5676
3960.20 5586
3960.80 5598
3961.39 5592
3961.98 5651
3962.58 5391
3963.17 5386
3963.76 5237
3964.36 5109
3964.95 5197
3965.55 5166
3966.14 4982
3966.73 5289
3967.33 5298
3967.92 5270
3968.52 5380
3969.11 5160
3969.70 4838
3970.30 5061
3970.89 5058
3971.49 5014
3972.08 5017
3972.68 4956
3973.27 5170
3973.86 4993
3974.46 4818
3975.05 5018
3975.65 5025
3976.24 4861
3976.84 4746
3977.43 4942
3978.03 4910
3978.62 4920
3979.22 5051
3979.81 5179
3980.41 5145
3981.00 5169
3981.60 5095
3982.19 5144
3982.79 5320
3983.38 5231
3983.98 5224
3984.57 5308
3985.17 5281
3985.76 5227
3986.36 5287
3986.95 5169
3987.55 5187
3988.14 5132
3988.74 5194
3989.34 5254
3989.93 5304
3990.53 5242
3991.12 5262
3991.72 5517
3992.31 5606
3992.91 5649
3993.51 5645
3994.10 5662
3994.70 5836
3995.29 6090
3995.89 6091
3996.49 6141
3997.08 6236
3997.68 6193
3998.28 5935
3998.87 5896
3999.47 5701
4000.06 5370
4000.66 5670
4001.26 5735
4001.85 5578
4002.45 5455
4003.05 5360
4003.64 5591
4004.24 5356
4004.84 5510
4005.43 5638
4006.03 5466
4006.63 5413
4007.22 5625
4007.82 5714
4008.42 5818
4009.02 5899
4009.61 5941
4010.21 5914
4010.81 5647
4011.40 5622
4012.00 5374
4012.60 5672
4013.20 5483
4013.79 5330
4014.39 5312
4014.99 5472
4015.59 5660
4016.18 5544
4016.78 5427
4017.38 5237
4017.98 5459
4018.58 5478
4019.17 5667
4019.77 5656
4020.37 5360
4020.97 5528
4021.56 5577
4022.16 5526
4022.76 5414
4023.36 5459
4023.96 5425
4024.56 5444
4025.15 5769
4025.75 6031
4026.35 5754
4026.95 6006
4027.55 6368
4028.15 6427
4028.74 6603
4029.34 6757
4029.94 6837
4030.54 6785
4031.14 6820
4031.74 6673
4032.34 6492
4032.94 6417
4033.53 6248
4034.13 6085
4034.73 5953
4035.33 5730
4035.93 5516
4036.53 5355
4037.13 5328
4037.73 5396
4038.33 5327
4038.93 5211
4039.53 5274
4040.13 5136
4040.72 5122
4041.32 5149
4041.92 5191
4042.52 5209
4043.12 5220
4043.72 5333
4044.32 5431
4044.92 5360
4045.52 5373
4046.12 5416
4046.72 5421
4047.32 5715
4047.92 5761
4048.52 5689
4049.12 5798
4049.72 5827
4050.32 6003
4050.92 5823
4051.52 5990
4052.12 6002
4052.72 6073
4053.32 6244
4053.92 6164
4054.52 6035
4055.13 5836
4055.73 5804
4056.33 5688
4056.93 5680
4057.53 5584
4058.13 5659
4058.73 5542
4059.33 5468
4059.93 5450
4060.53 5457
4061.13 5149
4061.73 5322
4062.33 5485
4062.94 5271
4063.54 5308
4064.14 5319
4064.74 4962
4065.34 5028
4065.94 5130
4066.54 5268
4067.14 5372
4067.75 5328
4068.35 5173
4068.95 5185
4069.55 5084
4070.15 5123
4070.75 5161
4071.36 5207
4071.96 5225
4072.56 4898
4073.16 4977
4073.76 5087
4074.36 5270
4074.97 5047
4075.57 4989
4076.17 5115
4076.77 5141
4077.38 5149
4077.98 5213
4078.58 4903
4079.18 4905
4079.78 5173
4080.39 5077
4080.99 4985
4081.59 4975
4082.19 5099
4082.80 5212
4083.40 5120
4084.00 5030
4084.60 4924
4085.21 4999
4085.81 4919
4086.41 5021
4087.02 5050
4087.62 5027
4088.22 4992
4088.82 5243
4089.43 5268
4090.03 4933
4090.63 4837
4091.24 4944
4091.84 4933
4092.44 4913
4093.05 4857
4093.65 5046
4094.25 5384
4094.86 5045
4095.46 4959
4096.06 4823
4096.67 4797
4097.27 4980
4097.88 5004
4098.48 4943
4099.08 4928
4099.69 5051
4100.29 5195
4100.89 5111
4101.50 4946
4102.10 5112
4102.71 5593
4103.31 5524
4103.91 5369
4104.52 5230
4105.12 5112
4105.73 5181
4106.33 5369
4106.94 5130
4107.54 5122
4108.14 5167
4108.75 5227
4109.35 5226
4109.96 5122
4110.56 5118
4111.17 5167
4111.77 4766
4112.38 4885
4112.98 4957
4113.59 5119
4114.19 5097
4114.80 4924
4115.40 4837
4116.01 5156
4116.61 4980
4117.22 5257
4117.82 5370
4118.43 5447
4119.03 5363
4119.64 5500
4120.24 5617
4120.85 5471
4121.45 5449
4122.06 5582
4122.66 5546
4123.27 5354
4123.88 5338
4124.48 5392
4125.09 5109
4125.69 5243
4126.30 5284
4126.90 5055
4127.51 5132
4128.12 5250
4128.72 5246
4129.33 5153
4129.93 5131
4130.54 5122
4131.15 5255
4131.75 5164
4132.36 5329
4132.96 5399
4133.57 5314
4134.18 5691
4134.78 5770
4135.39 5858
4136.00 5680
4136.60 5631
4137.21 5775
4137.82 5965
4138.42 5933
4139.03 6015
4139.64 6082
4140.24 6109
4140.85 6342
4141.46 6495
4142.06 6566
4142.67 6918
4143.28 6822
4143.89 6591
4144.49 6794
4145.10 6602
4145.71 6447
4146.31 6452
4146.92 6139
4147.53 6007
4148.14 5778
4148.74 5502
4149.35 5503
4149.96 5223
4150.57 5142
4151.17 5066
4151.78 5090
4152.39 4955
4153.00 4931
4153.60 4865
4154.21 4926
4154.82 5021
4155.43 5079
4156.04 5069
4156.64 5073
4157.25 5016
4157.86 4799
4158.47 4642
4159.08 4965
4159.68 4837
4160.29 4932
4160.90 4982
4161.51 5013
4162.12 5060
4162.73 5204
4163.33 5063
4163.94 5372
4164.55 5385
4165.16 5495
4165.77 5514
4166.38 5551
4166.99 5511
4167.60 5547
4168.20 5631
4168.81 5475
4169.42 5476
4170.03 5584
4170.64 5516
4171.25 5422
4171.86 5401
4172.47 5442
4173.08 5533
4173.69 5671
4174.29 5494
4174.90 5339
4175.51 5467
4176.12 5541
4176.73 5792
4177.34 5648
4177.95 5784
4178.56 5790
4179.17 5765
4179.78 5768
4180.39 5749
4181.00 5567
4181.61 5439
4182.22 5344
4182.83 5307
4183.44 5371
4184.05 5137
4184.66 4854
4185.27 5114
4185.88 4910
4186.49 5019
4187.10 4889
4187.71 4891
4188.32 5006
4188.93 4919
4189.54 4956
4190.15 4971
4190.76 5153
4191.37 5271
4191.98 5543
4192.59 5627
4193.20 5839
4193.82 5988
4194.43 5955
4195.04 6318
4195.65 6547
4196.26 6442
4196.87 6173
4197.48 6227
4198.09 6285
4198.70 6129
4199.31 5931
4199.93 5717
4200.54 5257
4201.15 4973
4201.76 5149
4202.37 5276
4202.98 5076
4203.59 4934
4204.20 4969
4204.82 5052
4205.43 5030
4206.04 5110
4206.65 5089
4207.26 4905
4207.87 5020
4208.49 5005
4209.10 4820
4209.71 4827
4210.32 4654
4210.93 4600
4211.55 4880
4212.16 4847
4212.77 4831
4213.38 4742
4213.99 4884
4214.61 4944
4215.22 4940
4215.83 5147
4216.44 5204
4217.06 5146
4217.67 5153
4218.28 5417
4218.89 5614
4219.51 5680
4220.12 5877
4220.73 5967
4221.34 5934
4221.96 6266
4222.57 6355
4223.18 6210
4223.80 6136
4224.41 6136
4225.02 5932
4225.63 5900
4226.25 5700
4226.86 5817
4227.47 5758
4228.09 5731
4228.70 5883
4229.31 5733
4229.93 5929
4230.54 6070
4231.15 5880
4231.77 5838
4232.38 5882
4232.99 5951
4233.61 5886
4234.22 6094
4234.83 6080
4235.45 6219
4236.06 6246
4236.68 5869
4237.29 5848
4237.90 5815
4238.52 5900
4239.13 5819
4239.75 5656
4240.36 5478
4240.97 5319
4241.59 5313
4242.20 5492
4242.82 5500
4243.43 5610
4244.05 5754
4244.66 5723
4245.27 5871
4245.89 5831
4246.50 6173
4247.12 6281
4247.73 6731
4248.35 6884
4248.96 6965
4249.58 6876
4250.19 7041
4250.81 7028
4251.42 6874
4252.04 6824
4252.65 6740
4253.27 6710
4253.88 6481
4254.50 6203
4255.11 6172
4255.73 6233
4256.34 5951
4256.96 5762
4257.57 5732
4258.19 5591
4258.80 5624
4259.42 5527
4260.03 5396
4260.65 5527
4261.27 5388
4261.88 5283
4262.50 5386
4263.11 5307
4263.73 5078
4264.34 4992
4264.96 4964
4265.58 5057
4266.19 5380
4266.81 5335
4267.42 5106
4268.04 5194
4268.66 5135
4269.27 5174
4269.89 5223
4270.51 5271
4271.12 5155
4271.74 5235
4272.35 5140
4272.97 5193
4273.59 5289
4274.20 5169
4274.82 5228
4275.44 5663
4276.05 5300
4276.67 5376
4277.29 5675
4277.90 5602
4278.52 5446
4279.14 5684
4279.76 5789
4280.37 5631
4280.99 5233
4281.61 5316
4282.22 5220
4282.84 4962
4283.46 5008
4284.07 4966
4284.69 4865
4285.31 4872
4285.93 4923
4286.54 4778
4287.16 4911
4287.78 4891
4288.40 4901
4289.01 4805
4289.63 4962
4290.25 4910
4290.87 5004
4291.49 4921
4292.10 4803
4292.72 4756
4293.34 4980
4293.96 4957
4294.58 4786
4295.19 4967
4295.81 4905
4296.43 4834
4297.05 4918
4297.67 5008
4298.28 4955
4298.90 4892
4299.52 4774
4300.14 4906
4300.76 4957
4301.38 4859
4301.99 4890
4302.61 4964
4303.23 4916
4303.85 4892
4304.47 4992
4305.09 5041
4305.71 4849
4306.33 4703
4306.94 4898
4307.56 4889
4308.18 4970
4308.80 4780
4309.42 4838
4310.04 4815
4310.66 4799
4311.28 4946
4311.90 4831
4312.52 4561
4313.14 4678
4313.76 4764
4314.38 4864
4314.99 4698
4315.61 4521
4316.23 4667
4316.85 4669
4317.47 4578
4318.09 4637
4318.71 4611
4319.33 4462
4319.95 4578
4320.57 4582
4321.19 4582
4321.81 4720
4322.43 4653
4323.05 4734
4323.67 4858
4324.29 4799
4324.91 4816
4325.53 4707
4326.15 4959
4326.77 4824
4327.39 4745
4328.01 4786
4328.63 4924
4329.26 4747
4329.88 4849
4330.50 4744
4331.12 4796
4331.74 4724
4332.36 4620
4332.98 4602
4333.60 4737
4334.22 4751
4334.84 4631
4335.46 4639
4336.08 4589
4336.70 4511
4337.33 4561
4337.95 4639
4338.57 4494
4339.19 4429
4339.81 4467
4340.43 4423
4341.05 4594
4341.67 4462
4342.30 4642
4342.92 4800
4343.54 4846
4344.16 4843
4344.78 4793
4345.40 4814
4346.03 5122
4346.65 5313
4347.27 5265
4347.89 5103
4348.51 5139
4349.14 5291
4349.76 5312
4350.38 5017
4351.00 4930
4351.62 5037
4352.25 4864
4352.87 4822
4353.49 4755
4354.11 4558
4354.73 4829
4355.36 4627
4355.98 4634
4356.60 4420
4357.22 4425
4357.85 4721
4358.47 4781
4359.09 4473
4359.71 4392
4360.34 4274
4360.96 4454
4361.58 4387
4362.21 4352
4362.83 4327
4363.45 4462
4364.07 4593
4364.70 4299
4365.32 4510
4365.94 4389
4366.57 4319
4367.19 4253
4367.81 4222
4368.44 4211
4369.06 4400
4369.68 4447
4370.31 4284
4370.93 4145
4371.55 4105
4372.18 4170
4372.80 4360
4373.43 4462
4374.05 4358
4374.67 4209
4375.30 4314
4375.92 4326
4376.54 4071
4377.17 4278
4377.79 4356
4378.42 4583
4379.04 4625
4379.66 4732
4380.29 4717
4380.91 4634
4381.54 4596
4382.16 4742
4382.79 4753
4383.41 4613
4384.03 4578
4384.66 4530
4385.28 4618
4385.91 4602
4386.53 4697
4387.16 4726
4387.78 4571
4388.41 4428
4389.03 4457
4389.66 4405
4390.28 4428
4390.91 4349
4391.53 4294
4392.16 4130
4392.78 4354
4393.41 4451
4394.03 4338
4394.66 4178
4395.28 4129
4395.91 4269
4396.53 4386
4397.16 4397
4397.78 4286
4398.41 4430
4399.03 4310
4399.66 4370
4400.29 4345
4400.91 4500
4401.54 4418
4402.16 4419
4402.79 4380
4403.41 4287
4404.04 4442
4404.67 4448
4405.29 4484
4405.92 4518
4406.54 4172
4407.17 4094
4407.80 4330
4408.42 4474
4409.05 4434
4409.67 4245
4410.30 4472
4410.93 4348
4411.55 4410
4412.18 4484
4412.81 4359
4413.43 4169
4414.06 4295
4414.69 4403
4415.31 4166
4415.94 4106
4416.57 4157
4417.19 4195
4417.82 4401
4418.45 4365
4419.07 4209
4419.70 4338
4420.33 4463
4420.95 4392
4421.58 4236
4422.21 4136
4422.84 3984
4423.46 3987
4424.09 4126
4424.72 3962
4425.35 3960
4425.97 3998
4426.60 3902
4427.23 4036
4427.86 4086
4428.48 4009
4429.11 3988
4429.74 4005
4430.37 4010
4430.99 4044
4431.62 4161
4432.25 4167
4432.88 4343
4433.51 4131
4434.13 3989
4434.76 4015
4435.39 4094
4436.02 4117
4436.65 4282
4437.27 4275
4437.90 4184
4438.53 4120
4439.16 4089
4439.79 4147
4440.42 4197
4441.04 4221
4441.67 4274
4442.30 4160
4442.93 4199
4443.56 4198
4444.19 4045
4444.82 4093
4445.44 4347
4446.07 4562
4446.70 4609
4447.33 4685
4447.96 4713
4448.59 4651
4449.22 4767
4449.85 4673
4450.48 4609
4451.11 4626
4451.74 4636
4452.36 4648
4452.99 4362
4453.62 4296
4454.25 4229
4454.88 4288
4455.51 4355
4456.14 4373
4456.77 4142
4457.40 4127
4458.03 4137
4458.66 4070
4459.29 4070
4459.92 4017
4460.55 4091
4461.18 3915
4461.81 4033
4462.44 4057
4463.07 3837
4463.70 3857
4464.33 3927
4464.96 3937
4465.59 3961
4466.22 4023
4466.85 4138
4467.48 3950
4468.11 3864
4468.74 3895
4469.37 4177
4470.00 4041
4470.63 4120
4471.26 3914
4471.89 3730
4472.53 3797
4473.16 4066
4473.79 3977
4474.42 4016
4475.05 3883
4475.68 4004
4476.31 4047
4476.94 3993
4477.57 3947
4478.20 3902
4478.83 3918
4479.47 4124
4480.10 4073
4480.73 4223
4481.36 4043
4481.99 3958
4482.62 4258
4483.25 4139
4483.89 3997
4484.52 4178
4485.15 4161
4485.78 4127
4486.41 4142
4487.04 4280
4487.68 4259
4488.31 4219
4488.94 4201
4489.57 4026
4490.20 4198
4490.84 4094
4491.47 4046
4492.10 4053
4492.73 3872
4493.36 4091
4494.00 4081
4494.63 3978
4495.26 4211
4495.89 4179
4496.53 4059
4497.16 4107
4497.79 4213
4498.42 4152
4499.06 4267
4499.69 3999
4500.32 4225
4500.95 4195
4501.59 4085
4502.22 4164
4502.85 4357
4503.48 4525
4504.12 4320
4504.75 4183
4505.38 4269
4506.02 4344
4506.65 4319
4507.28 4390
4507.92 4263
4508.55 4107
4509.18 4201
4509.82 4423
4510.45 4323
4511.08 4201
4511.72 4082
4512.35 3982
4512.98 4291
4513.62 4239
4514.25 4123
4514.88 4022
4515.52 4199
4516.15 4003
4516.79 3971
4517.42 3990
4518.05 3963
4518.69 3968
4519.32 4103
4519.96 4244
4520.59 4252
4521.22 4082
4521.86 4133
4522.49 4054
4523.13 4168
4523.76 4100
4524.40 4257
4525.03 4217
4525.66 4236
4526.30 4386
4526.93 4641
4527.57 4825
4528.20 5115
4528.84 5229
4529.47 5654
4530.11 5878
4530.74 5962
4531.38 6248
4532.01 6356
4532.65 6559
4533.28 6673
4533.92 6555
4534.55 6382
4535.19 6344
4535.82 5930
4536.46 5789
4537.09 5554
4537.73 5037
4538.36 4840
4539.00 4778
4539.63 4540
4540.27 4688
4540.90 4446
4541.54 4480
4542.18 4481
4542.81 4401
4543.45 4341
4544.08 4246
4544.72 4353
4545.35 4180
4545.99 4256
4546.63 4247
4547.26 4295
4547.90 4107
4548.53 4134
4549.17 4107
4549.81 3892
4550.44 3890
4551.08 3954
4551.72 4011
4552.35 4043
4552.99 3938
4553.62 3981
4554.26 4192
4554.90 4199
4555.53 4166
4556.17 4211
4556.81 4382
4557.44 4151
4558.08 4110
4558.72 4242
4559.35 4091
4559.99 4059
4560.63 4023
4561.26 4004
4561.90 4088
4562.54 4277
4563.18 4248
4563.81 4097
4564.45 3991
4565.09 3938
4565.72 4164
4566.36 4029
4567.00 4107
4567.64 4136
4568.27 4129
4568.91 4179
4569.55 4078
4570.19 4179
4570.82 4226
4571.46 4220
4572.10 4139
4572.74 4139
4573.38 4126
4574.01 4057
4574.65 4032
4575.29 4021
4575.93 3995
4576.56 3936
4577.20 4004
4577.84 4004
4578.48 4059
4579.12 4149
4579.76 4090
4580.39 4018
4581.03 4153
4581.67 4347
4582.31 4162
4582.95 3969
4583.59 4045
4584.22 4089
4584.86 4007
4585.50 3978
4586.14 4144
4586.78 4371
4587.42 4260
4588.06 4124
4588.70 4169
4589.33 4217
4589.97 4310
4590.61 4193
4591.25 4130
4591.89 4193
4592.53 4390
4593.17 4354
4593.81 4305
4594.45 4159
4595.09 4070
4595.73 3869
4596.37 4137
4597.00 4080
4597.64 4009
4598.28 4192
4598.92 4125
4599.56 4227
4600.20 4040
4600.84 4218
4601.48 4369
4602.12 4316
4602.76 4249
4603.40 4382
4604.04 4540
4604.68 4514
4605.32 4624
4605.96 4670
4606.60 4889
4607.24 4789
4607.88 4565
4608.52 4454
4609.16 4380
4609.80 4630
4610.44 4510
4611.08 4138
4611.72 4180
4612.36 4310
4613.01 4423
4613.65 4430
4614.29 4341
4614.93 4209
4615.57 4024
4616.21 4157
4616.85 4106
4617.49 4061
4618.13 4096
4618.77 4075
4619.41 3994
4620.05 3990
4620.70 3929
4621.34 3919
4621.98 3895
4622.62 3885
4623.26 3906
4623.90 3769
4624.54 3775
4625.18 3899
4625.83 3815
4626.47 3640
4627.11 3733
4627.75 3990
4628.39 3917
4629.03 3767
4629.68 3899
4630.32 3855
4630.96 3882
4631.60 4057
4632.24 3884
4632.88 3749
4633.53 4091
4634.17 4181
4634.81 4032
4635.45 4100
4636.10 4032
4636.74 4066
4637.38 4213
4638.02 4180
4638.66 4076
4639.31 3935
4639.95 4031
4640.59 3996
4641.23 3840
4641.88 3958
4642.52 3947
4643.16 4064
4643.80 3984
4644.45 3922
4645.09 4111
4645.73 4167
4646.38 4129
4647.02 4069
4647.66 4076
4648.30 4010
4648.95 4005
4649.59 3993
4650.23 4009
4650.88 4106
4651.52 4275
4652.16 4278
4652.81 4231
4653.45 4075
4654.09 4339
4654.74 4329
4655.38 4129
4656.02 4162
4656.67 4203
4657.31 4222
4657.96 4258
4658.60 4354
4659.24 4355
4659.89 4372
4660.53 4293
4661.17 4422
4661.82 4632
4662.46 4658
4663.11 4825
4663.75 4765
4664.39 4555
4665.04 4602
4665.68 4425
4666.33 4381
4666.97 4305
4667.62 4215
4668.26 4084
4668.90 4183
4669.55 4275
4670.19 4044
4670.84 4271
4671.48 4311
4672.13 4216
4672.77 4021
4673.42 3931
4674.06 4104
4674.71 4114
4675.35 4066
4676.00 4106
4676.64 4169
4677.29 4158
4677.93 4251
4678.58 4156
4679.22 4230
4679.87 4472
4680.51 4586
4681.16 4823
4681.80 4598
4682.45 4566
4683.09 4911
4683.74 4843
4684.38 4755
4685.03 4838
4685.68 4688
4686.32 4503
4686.97 4518
4687.61 4229
4688.26 4101
4688.90 3996
4689.55 3926
4690.20 3951
4690.84 3969
4691.49 3956
4692.13 3932
4692.78 3830
4693.43 3792
4694.07 3975
4694.72 3886
4695.36 3912
4696.01 3872
4696.66 4145
4697.30 4029
4697.95 4146
4698.60 4309
4699.24 4114
4699.89 4051
4700.54 4156
4701.18 4273
4701.83 4069
4702.48 3956
4703.12 3973
4703.77 4088
4704.42 4265
4705.06 4131
4705.71 4153
4706.36 4272
4707.00 4265
4707.65 4289
4708.30 4367
4708.95 4480
4709.59 4435
4710.24 4393
4710.89 4419
4711.54 4255
4712.18 4401
4712.83 4277
4713.48 4195
4714.13 4322
4714.77 4211
4715.42 4109
4716.07 4228
4716.72 4080
4717.36 3953
4718.01 4082
4718.66 4004
4719.31 4093
4719.96 4224
4720.60 4224
4721.25 4085
4721.90 4024
4722.55 3901
4723.20 3971
4723.84 4062
4724.49 4065
4725.14 4200
4725.79 4327
4726.44 4226
4727.09 4141
4727.73 4121
4728.38 4157
4729.03 4220
4729.68 4242
4730.33 4289
4730.98 4013
4731.63 3986
4732.27 4018
4732.92 3993
4733.57 4101
4734.22 4162
4734.87 4077
4735.52 4182
4736.17 4127
4736.82 4122
4737.47 4231
4738.12 4195
4738.77 4237
4739.41 4235
4740.06 4438
4740.71 4361
4741.36 4181
4742.01 4128
4742.66 4231
4743.31 4273
4743.96 4114
4744.61 4186
4745.26 4184
4745.91 4274
4746.56 4294
4747.21 4480
4747.86 4710
4748.51 5031
4749.16 5368
4749.81 5627
4750.46 6005
4751.11 6312
4751.76 6532
4752.41 6694
4753.06 6959
4753.71 6982
4754.36 7036
4755.01 6757
4755.66 6676
4756.31 6347
4756.96 6115
4757.61 5578
4758.26 5287
4758.91 4941
4759.56 4633
4760.22 4313
4760.87 4311
4761.52 4123
4762.17 4071
4762.82 4081
4763.47 4041
4764.12 4026
4764.77 3762
4765.42 3847
4766.07 4075
4766.72 3897
4767.38 3809
4768.03 3776
4768.68 3919
4769.33 3984
4769.98 3915
4770.63 3825
4771.28 3723
4771.94 3706
4772.59 3746
4773.24 3634
4773.89 3737
4774.54 3764
4775.19 3749
4775.85 3836
4776.50 3911
4777.15 3931
4777.80 3945
4778.45 3815
4779.11 3998
4779.76 4082
4780.41 4009
4781.06 3992
4781.71 4128
4782.37 4115
4783.02 4020
4783.67 4034
4784.32 3910
4784.98 3928
4785.63 3894
4786.28 3852
4786.93 4004
4787.59 3840
4788.24 3846
4788.89 4075
4789.54 4349
4790.20 4054
4790.85 4024
4791.50 4063
4792.15 3905
4792.81 4027
4793.46 3975
4794.11 4077
4794.77 4076
4795.42 4117
4796.07 3885
4796.73 3781
4797.38 3854
4798.03 3933
4798.69 3857
4799.34 3782
4799.99 3745
4800.65 3762
4801.30 3845
4801.95 3613
4802.61 3631
4803.26 3919
4803.91 3758
4804.57 3689
4805.22 3765
4805.88 3728
4806.53 3828
4807.18 3784
4807.84 3699
4808.49 3623
4809.15 3735
4809.80 3864
4810.45 3693
4811.11 3737
4811.76 3829
4812.42 3760
4813.07 3909
4813.73 3824
4814.38 3922
4815.03 3882
4815.69 3807
4816.34 3844
4817.00 3949
4817.65 3956
4818.31 3947
4818.96 4158
4819.62 4258
4820.27 4314
4820.93 4203
4821.58 4191
4822.24 4321
4822.89 4564
4823.55 4611
4824.20 4534
4824.86 4658
4825.51 4599
4826.17 4559
4826.82 4689
4827.48 4621
4828.13 4626
4828.79 4449
4829.44 4557
4830.10 4626
4830.75 4489
4831.41 4348
4832.07 4248
4832.72 4277
4833.38 4381
4834.03 4361
4834.69 4535
4835.34 4546
4836.00 4723
4836.66 4747
4837.31 4719
4837.97 4689
4838.62 4777
4839.28 4765
4839.94 4901
4840.59 4677
4841.25 4638
4841.91 4542
4842.56 4474
4843.22 4576
4843.87 4139
4844.53 4254
4845.19 4202
4845.84 4229
4846.50 4424
4847.16 4569
4847.81 4358
4848.47 4287
4849.13 4379
4849.78 4528
4850.44 4358
4851.10 4199
4851.75 4302
4852.41 4421
4853.07 4285
4853.73 4340
4854.38 4374
4855.04 4499
4855.70 4256
4856.35 4346
4857.01 4320
4857.67 4230
4858.33 4197
4858.98 4276
4859.64 4501
4860.30 4582
4860.96 4604
4861.61 4785
4862.27 4925
4862.93 5151
4863.59 5318
4864.25 5397
4864.90 5229
4865.56 5337
4866.22 5537
4866.88 5591
4867.54 5596
4868.19 5606
4868.85 5366
4869.51 5307
4870.17 5210
4870.83 5130
4871.48 5001
4872.14 4761
4872.80 4667
4873.46 4516
4874.12 4557
4874.78 4391
4875.43 4481
4876.09 4520
4876.75 4453
4877.41 4435
4878.07 4261
4878.73 4511
4879.39 4399
4880.05 4195
4880.70 3990
4881.36 3988
4882.02 3970
4882.68 4003
4883.34 4022
4884.00 3948
4884.66 4065
4885.32 4019
4885.98 3840
4886.64 4106
4887.30 4213
4887.96 4194
4888.62 4310
4889.27 4198
4889.93 4456
4890.59 4416
4891.25 4561
4891.91 4583
4892.57 4770
4893.23 4839
4893.89 4761
4894.55 4680
4895.21 4792
4895.87 4743
4896.53 4777
4897.19 4954
4897.85 4740
4898.51 4789
4899.17 5048
4899.83 4989
4900.49 5070
4901.15 4993
4901.81 5068
4902.47 5148
4903.13 4995
4903.79 5013
4904.46 4745
4905.12 4776
4905.78 4733
4906.44 4661
4907.10 4333
4907.76 4191
4908.42 4338
4909.08 4219
4909.74 4276
4910.40 4149
4911.06 4110
4911.72 4193
4912.38 4033
4913.05 4041
4913.71 4150
4914.37 4107
4915.03 4054
4915.69 4087
4916.35 3845
4917.01 3934
4917.67 3907
4918.34 3788
4919.00 3773
4919.66 3810
4920.32 3791
4920.98 3796
4921.64 3832
4922.31 3863
4922.97 3796
4923.63 3887
4924.29 3778
4924.95 3690
4925.62 3633
4926.28 3811
4926.94 3970
4927.60 3945
4928.26 3910
4928.93 3920
4929.59 3909
4930.25 3827
4930.91 3708
4931.57 3623
4932.24 3655
4932.90 3740
4933.56 3686
4934.22 3784
4934.89 3759
4935.55 3733
4936.21 3775
4936.88 3720
4937.54 3794
4938.20 3805
4938.86 3742
4939.53 3722
4940.19 3734
4940.85 3772
4941.52 3641
4942.18 3616
4942.84 3712
4943.50 3677
4944.17 3688
4944.83 3719
4945.49 3709
4946.16 3656
4946.82 3722
4947.48 3697
4948.15 3712
4948.81 3631
4949.47 3443
4950.14 3658
4950.80 3605
4951.47 3678
4952.13 3602
4952.79 3449
4953.46 3522
4954.12 3545
4954.78 3683
4955.45 3723
4956.11 3737
4956.78 3719
4957.44 3882
4958.10 3821
4958.77 3860
4959.43 3854
4960.10 3868
4960.76 3867
4961.43 3861
4962.09 4003
4962.76 4131
4963.42 4097
4964.08 4167
4964.75 4151
4965.41 4402
4966.08 4065
4966.74 4179
4967.41 4215
4968.07 4057
4968.74 4122
4969.40 4113
4970.07 4073
4970.73 4055
4971.40 4052
4972.06 4148
4972.73 4270
4973.39 4147
4974.06 4098
4974.72 4060
4975.39 4127
4976.05 4194
4976.72 4172
4977.38 4141
4978.05 4019
4978.71 4085
4979.38 3990
4980.05 4116
4980.71 4038
4981.38 4048
4982.04 3878
4982.71 4128
4983.37 4092
4984.04 4195
4984.71 4485
4985.37 4624
4986.04 4997
4986.70 5231
4987.37 5428
4988.04 5681
4988.70 6207
4989.37 6492
4990.04 6927
4990.70 6934
4991.37 6806
4992.03 6735
4992.70 6643
4993.37 6232
4994.03 5999
4994.70 5638
4995.37 5410
4996.03 5014
4996.70 4656
4997.37 4522
4998.03 4455
4998.70 4277
4999.37 4123
5000.03 4064
5000.70 3872
5001.37 3848
5002.04 3885
5002.70 3896
5003.37 3745
5004.04 3822
5004.70 3910
5005.37 3900
5006.04 3779
5006.71 3795
5007.37 3775
5008.04 3794
5008.71 3871
5009.38 3983
5010.04 3773
5010.71 3781
5011.38 3899
5012.05 3921
5012.71 3905
5013.38 3853
5014.05 3992
5014.72 3927
5015.39 4063
5016.05 4154
5016.72 4237
5017.39 4206
5018.06 4223
5018.73 4290
5019.39 4555
5020.06 4570
5020.73 4548
5021.40 4562
5022.07 4837
5022.74 4838
5023.41 4935
5024.07 4971
5024.74 5083
5025.41 5085
5026.08 4894
5026.75 4867
5027.42 4765
5028.09 4746
5028.75 4603
5029.42 4597
5030.09 4517
5030.76 4458
5031.43 4519
5032.10 4371
5032.77 4172
5033.44 4037
5034.11 4180
5034.78 4070
5035.45 3845
5036.12 3888
5036.78 4016
5037.45 3966
5038.12 3824
5038.79 3930
5039.46 3790
5040.13 3663
5040.80 3678
5041.47 3888
5042.14 4027
5042.81 3915
5043.48 3835
5044.15 3910
5044.82 3901
5045.49 3984
5046.16 4001
5046.83 4074
5047.50 4269
5048.17 4351
5048.84 4464
5049.51 4464
5050.18 4358
5050.85 4454
5051.52 4534
5052.19 4565
5052.86 4670
5053.53 4681
5054.20 4677
5054.87 4495
5055.55 4551
5056.22 4422
5056.89 4353
5057.56 4347
5058.23 4040
5058.90 3940
5059.57 3840
5060.24 3884
5060.91 3921
5061.58 3995
5062.25 3898
5062.93 3871
5063.60 3794
5064.27 3772
5064.94 3768
5065.61 3840
5066.28 3915
5066.95 3837
5067.62 3852
5068.30 3694
5068.97 3650
5069.64 3677
5070.31 3550
5070.98 3568
5071.65 3605
5072.33 3609
5073.00 3494
5073.67 3479
5074.34 3425
5075.01 3482
5075.68 3545
5076.36 3687
5077.03 3630
5077.70 3622
5078.37 3803
5079.05 3728
5079.72 3794
5080.39 3681
5081.06 3767
5081.73 3847
5082.41 3844
5083.08 3966
5083.75 3940
5084.42 3943
5085.10 3966
5085.77 3791
5086.44 3842
5087.12 3834
5087.79 3779
5088.46 3817
5089.13 3860
5089.81 3852
5090.48 3695
5091.15 3840
5091.83 3825
5092.50 3916
5093.17 3974
5093.84 4004
5094.52 3896
5095.19 3946
5095.86 3900
5096.54 3769
5097.21 3731
5097.88 3693
5098.56 3633
5099.23 3589
5099.91 3406
5100.58 3492
5101.25 3346
5101.93 3336
5102.60 3595
5103.27 3709
5103.95 3584
5104.62 3607
5105.30 3741
5105.97 3684
5106.64 3705
5107.32 3799
5107.99 3807
5108.67 3465
5109.34 3505
5110.01 3596
5110.69 3600
5111.36 3568
5112.04 3599
5112.71 3528
5113.39 3370
5114.06 3446
5114.74 3430
5115.41 3461
5116.08 3493
5116.76 3514
5117.43 3576
5118.11 3496
5118.78 3486
5119.46 3484
5120.13 3403
5120.81 3388
5121.48 3465
5122.16 3518
5122.83 3471
5123.51 3484
5124.18 3586
5124.86 3567
5125.53 3511
5126.21 3355
5126.88 3608
5127.56 3715
5128.24 3644
5128.91 3630
5129.59 3538
5130.26 3484
5130.94 3436
5131.61 3556
5132.29 3460
5132.96 3536
5133.64 3537
5134.32 3518
5134.99 3489
5135.67 3468
5136.34 3580
5137.02 3593
5137.70 3772
5138.37 3589
5139.05 3546
5139.72 3732
5140.40 3803
5141.08 3936
5141.75 3825
5142.43 3783
5143.11 3657
5143.78 3690
5144.46 3747
5145.14 3719
5145.81 3471
5146.49 3343
5147.17 3333
5147.84 3274
5148.52 3274
5149.20 3198
5149.87 3223
5150.55 3288
5151.23 3355
5151.90 3447
5152.58 3379
5153.26 3380
5153.94 3488
5154.61 3355
5155.29 3326
5155.97 3524
5156.64 3549
5157.32 3488
5158.00 3454
5158.68 3340
5159.35 3360
5160.03 3321
5160.71 3258
5161.39 3312
5162.06 3299
5162.74 3292
5163.42 3367
5164.10 3225
5164.78 3312
5165.45 3297
5166.13 3245
5166.81 3207
5167.49 3316
5168.17 3290
5168.84 3341
5169.52 3427
5170.20 3438
5170.88 3413
5171.56 3457
5172.23 3367
5172.91 3189
5173.59 3205
5174.27 3392
5174.95 3352
5175.63 3346
5176.31 3362
5176.98 3397
5177.66 3439
5178.34 3417
5179.02 3532
5179.70 3607
5180.38 3642
5181.06 3622
5181.74 3571
5182.42 3467
5183.09 3437
5183.77 3529
5184.45 3620
5185.13 3461
5185.81 3354
5186.49 3355
5187.17 3307
5187.85 3242
5188.53 3230
5189.21 3203
5189.89 3133
5190.57 3250
5191.25 3200
5191.93 3136
5192.61 3217
5193.29 3220
5193.97 3178
5194.64 3302
5195.32 3198
5196.00 3199
5196.68 3193
5197.36 3324
5198.04 3133
5198.72 3186
5199.40 3171
5200.08 3343
5200.77 3298
5201.45 3261
5202.13 3249
5202.81 3154
5203.49 3394
5204.17 3418
5204.85 3422
5205.53 3489
5206.21 3624
5206.89 3684
5207.57 3693
5208.25 3686
5208.93 3847
5209.61 3961
5210.29 3891
5210.97 3954
5211.65 4131
5212.34 3964
5213.02 3871
5213.70 3771
5214.38 3736
5215.06 3626
5215.74 3353
5216.42 3273
5217.10 3282
5217.78 3340
5218.47 3326
5219.15 3285
5219.83 3268
5220.51 3299
5221.19 3250
5221.87 3370
5222.56 3288
5223.24 3207
5223.92 3195
5224.60 3208
5225.28 3224
5225.96 3371
5226.65 3290
5227.33 3264
5228.01 3328
5228.69 3187
5229.37 3118
5230.06 3110
5230.74 3234
5231.42 3334
5232.10 3201
5232.79 3312
5233.47 3249
5234.15 3126
5234.83 3257
5235.51 3352
5236.20 3370
5236.88 3388
5237.56 3479
5238.25 3502
5238.93 3420
5239.61 3536
5240.29 3541
5240.98 3544
5241.66 3488
5242.34 3405
5243.03 3532
5243.71 3359
5244.39 3295
5245.07 3334
5245.76 3279
5246.44 3122
5247.12 3111
5247.81 3358
5248.49 3279
5249.17 3130
5249.86 2979
5250.54 3192
5251.22 3143
5251.91 3070
5252.59 3006
5253.28 3083
5253.96 2917
5254.64 2878
5255.33 2980
5256.01 2915
5256.69 2933
5257.38 3013
5258.06 2936
5258.75 2985
5259.43 3036
5260.11 3151
5260.80 3116
5261.48 3086
5262.17 3253
5262.85 3216
5263.53 3147
5264.22 3116
5264.90 3130
5265.59 3340
5266.27 3169
5266.96 3315
5267.64 3264
5268.33 3253
5269.01 3261
5269.70 3216
5270.38 3141
5271.07 3174
5271.75 3231
5272.44 3126
5273.12 3254
5273.80 3234
5274.49 3166
5275.18 3199
5275.86 3425
5276.55 3274
5277.23 3304
5277.92 3400
5278.60 3487
5279.29 3418
5279.97 3387
5280.66 3426
5281.34 3483
5282.03 3623
5282.71 3566
5283.40 3646
5284.08 3642
5284.77 3630
5285.46 3607
5286.14 3559
5286.83 3444
5287.51 3375
5288.20 3235
5288.89 3052
5289.57 3042
5290.26 3076
5290.94 3113
5291.63 3128
5292.32 3051
5293.00 3093
5293.69 3107
5294.38 3016
5295.06 2926
5295.75 2936
5296.43 2983
5297.12 3012
5297.81 3061
5298.49 3003
5299.18 3038
5299.87 3105
5300.55 3041
5301.24 3099
5301.93 3187
5302.61 3241
5303.30 3317
5303.99 3226
5304.68 3266
5305.36 3346
5306.05 3255
5306.74 3083
5307.42 3023
5308.11 3078
5308.80 3184
5309.49 3058
5310.17 3095
5310.86 3076
5311.55 2992
5312.23 2981
5312.92 3066
5313.61 3176
5314.30 3116
5314.99 3079
5315.67 3075
5316.36 2991
5317.05 3057
5317.74 3072
5318.42 3010
5319.11 3112
5319.80 3049
5320.49 3016
5321.18 3083
5321.86 3055
5322.55 3103
5323.24 3001
5323.93 2997
5324.62 2966
5325.31 3001
5325.99 3108
5326.68 3030
5327.37 3039
5328.06 3070
5328.75 3119
5329.44 3246
5330.12 3287
5330.81 3325
5331.50 3355
5332.19 3188
5332.88 3310
5333.57 3301
5334.26 3332
5334.95 3398
5335.64 3303
5336.32 3220
5337.01 3340
5337.70 3137
5338.39 3149
5339.08 3047
5339.77 3236
5340.46 3111
5341.15 3090
5341.84 3118
5342.53 3040
5343.22 3167
5343.91 3191
5344.60 3184
5345.29 3135
5345.98 3463
5346.67 3357
5347.36 3451
5348.04 3724
5348.73 3765
5349.42 3728
5350.11 3877
5350.80 3954
5351.49 4018
5352.18 4184
5352.87 4152
5353.56 3845
5354.25 3867
5354.95 3795
5355.64 3507
5356.33 3596
5357.02 3632
5357.71 3445
5358.40 3349
5359.09 3261
5359.78 3330
5360.47 3364
5361.16 3379
5361.85 3254
5362.54 3251
5363.23 3242
5363.92 3185
5364.61 3211
5365.30 3273
5365.99 3256
5366.69 3301
5367.38 3203
5368.07 3248
5368.76 3197
5369.45 3248
5370.14 3156
5370.83 3223
5371.52 3234
5372.22 3302
5372.91 3304
5373.60 3207
5374.29 3323
5374.98 3489
5375.67 3420
5376.36 3279
5377.06 3424
5377.75 3461
5378.44 3546
5379.13 3486
5379.82 3587
5380.52 3919
5381.21 3893
5381.90 3816
5382.59 3917
5383.28 3838
5383.98 3889
5384.67 3704
5385.36 3729
5386.05 3654
5386.74 3696
5387.44 3694
5388.13 3586
5388.82 3653
5389.51 3501
5390.21 3661
5390.90 3509
5391.59 3647
5392.28 3594
5392.98 3489
5393.67 3428
5394.36 3359
5395.06 3212
5395.75 3184
5396.44 3099
5397.13 3032
5397.83 3110
5398.52 3100
5399.21 3077
5399.91 2997
5400.60 3051
5401.29 3037
5401.99 3019
5402.68 3008
5403.37 3038
5404.07 3033
5404.76 3043
5405.45 3051
5406.15 2873
5406.84 2886
5407.53 3039
5408.23 2997
5408.92 2916
5409.61 3019
5410.31 3081
5411.00 3091
5411.70 3070
5412.39 3102
5413.08 3014
5413.78 3105
5414.47 3172
5415.17 3146
5415.86 3114
5416.55 3110
5417.25 3013
5417.94 3115
5418.64 3161
5419.33 3117
5420.03 3079
5420.72 3085
5421.42 3015
5422.11 3013
5422.80 3036
5423.50 3026
5424.19 3187
5424.89 3214
5425.58 2996
5426.28 3110
5426.97 3213
5427.67 3023
5428.36 3071
5429.06 3049
5429.75 2941
5430.45 2963
5431.14 2934
5431.84 2847
5432.53 3055
5433.23 2890
5433.92 2915
5434.62 2856
5435.31 3023
5436.01 2968
5436.71 2801
5437.40 2792
5438.10 2713
5438.79 2873
5439.49 2939
5440.18 2932
5440.88 2868
5441.58 2980
5442.27 2981
5442.97 2855
5443.66 2815
5444.36 2804
5445.06 2934
5445.75 3105
5446.45 3032
5447.14 3049
5447.84 3044
5448.54 3030
5449.23 3089
5449.93 3063
5450.63 3006
5451.32 2832
5452.02 3000
5452.71 3107
5453.41 3014
5454.11 2973
5454.80 2944
5455.50 3014
5456.20 2877
5456.89 2877
5457.59 2777
5458.29 2979
5458.99 2833
5459.68 2972
5460.38 2819
5461.08 2966
5461.77 2798
5462.47 2810
5463.17 2766
5463.86 2771
5464.56 2886
5465.26 2743
5465.96 2763
5466.65 2642
5467.35 2815
5468.05 2989
5468.75 2916
5469.44 2822
5470.14 2879
5470.84 2781
5471.54 2941
5472.24 2878
5472.93 2730
5473.63 2767
5474.33 2915
5475.03 2944
5475.72 2813
5476.42 2830
5477.12 2721
5477.82 2824
5478.52 2772
5479.22 2785
5479.91 2757
5480.61 2809
5481.31 2814
5482.01 2941
5482.71 2793
5483.41 2963
5484.10 2955
5484.80 2788
5485.50 2942
5486.20 2982
5486.90 2900
5487.60 2851
5488.30 2863
5488.99 2986
5489.69 3143
5490.39 2968
5491.09 2757
5491.79 2866
5492.49 2893
5493.19 3041
5493.89 2909
5494.59 2779
5495.29 2897
5495.99 2840
5496.69 2939
5497.38 2931
5498.08 3008
5498.78 2985
5499.48 3054
5500.18 3134
5500.88 3210
5501.58 3280
5502.28 3289
5502.98 3234
5503.68 3157
5504.38 3046
5505.08 3130
5505.78 3076
5506.48 2912
5507.18 2813
5507.88 2828
5508.58 2919
5509.28 2772
5509.98 2619
5510.68 2741
5511.38 2765
5512.08 2932
5512.78 2828
5513.48 2739
5514.18 2797
5514.88 2693
5515.58 2759
5516.28 2735
5516.98 2702
5517.69 2867
5518.39 2831
5519.09 2728
5519.79 2739
5520.49 2775
5521.19 2833
5521.89 2686
5522.59 2758
5523.29 2657
5523.99 2752
5524.69 2869
5525.40 2867
5526.10 2856
5526.80 2889
5527.50 2889
5528.20 2912
5528.90 2793
5529.60 2857
5530.31 2851
5531.01 2767
5531.71 2799
5532.41 2763
5533.11 2729
5533.81 2624
5534.51 2608
5535.22 2608
5535.92 2704
5536.62 2622
5537.32 2746
5538.02 2751
5538.73 2793
5539.43 2722
5540.13 2730
5540.83 2749
5541.53 2677
5542.24 2653
5542.94 2556
5543.64 2635
5544.34 2752
5545.05 2867
5545.75 2714
5546.45 2853
5547.15 2864
5547.86 2757
5548.56 2767
5549.26 2732
5549.96 2838
5550.67 2789
5551.37 2804
5552.07 2807
5552.78 2722
5553.48 2486
5554.18 2565
5554.88 2639
5555.59 2597
5556.29 2655
5556.99 2659
5557.70 2473
5558.40 2685
5559.10 2628
5559.81 2688
5560.51 2734
5561.21 2800
5561.92 2725
5562.62 2704
5563.32 2670
5564.03 2678
5564.73 2843
5565.44 2820
5566.14 2877
5566.84 2733
5567.55 2773
5568.25 2703
5568.95 2752
5569.66 2709
5570.36 2820
5571.07 2651
5571.77 2645
5572.47 2688
5573.18 2628
5573.88 2660
5574.59 2659
5575.29 2678
5576.00 2684
5576.70 2734
5577.40 2789
5578.11 2725
5578.81 2636
5579.52 2711
5580.22 2678
5580.93 2590
5581.63 2606
5582.34 2647
5583.04 2738
5583.75 2722
5584.45 2707
5585.16 2687
5585.86 2736
5586.57 2649
5587.27 2713
5587.98 2640
5588.68 2729
5589.39 2585
5590.09 2584
5590.80 2604
5591.50 2645
5592.21 2689
5592.91 2658
5593.62 2635
5594.33 2663
5595.03 2682
5595.74 2609
5596.44 2678
5597.15 2622
5597.85 2632
5598.56 2601
5599.27 2659
5599.97 2683
5600.68 2577
5601.38 2475
5602.09 2528
5602.79 2599
5603.50 2515
5604.21 2556
5604.91 2582
5605.62 2586
5606.33 2630
5607.03 2667
5607.74 2513
5608.45 2378
5609.15 2603
5609.86 2626
5610.56 2592
5611.27 2612
5611.98 2542
5612.68 2705
5613.39 2617
5614.10 2570
5614.80 2648
5615.51 2689
5616.22 2704
5616.93 2657
5617.63 2526
5618.34 2498
5619.05 2519
5619.75 2653
5620.46 2558
5621.17 2598
5621.88 2565
5622.58 2536
5623.29 2625
5624.00 2710
5624.70 2481
5625.41 2518
5626.12 2564
5626.83 2565
5627.54 2613
5628.24 2632
5628.95 2592
5629.66 2595
5630.37 2704
5631.07 2604
5631.78 2549
5632.49 2464
5633.20 2502
5633.91 2563
5634.61 2720
5635.32 2516
5636.03 2492
5636.74 2436
5637.45 2382
5638.15 2483
5638.86 2591
5639.57 2605
5640.28 2651
5640.99 2779
5641.70 2625
5642.41 2712
5643.11 2689
5643.82 2689
5644.53 2815
5645.24 2699
5645.95 2702
5646.66 2588
5647.37 2640
5648.08 2641
5648.78 2589
5649.49 2575
5650.20 2629
5650.91 2640
5651.62 2745
5652.33 2708
5653.04 2676
5653.75 2768
5654.46 2714
5655.17 2648
5655.88 2609
5656.59 2719
5657.30 2654
5658.00 2817
5658.71 2719
5659.42 2687
5660.13 2785
5660.84 2661
5661.55 2848
5662.26 2855
5662.97 2769
5663.68 2645
5664.39 2753
5665.10 2722
5665.81 2535
5666.52 2611
5667.23 2565
5667.94 2507
5668.65 2559
5669.36 2575
5670.07 2470
5670.78 2631
5671.49 2581
5672.20 2709
5672.92 2675
5673.63 2734
5674.34 2621
5675.05 2515
5675.76 2596
5676.47 2703
5677.18 2574
5677.89 2401
5678.60 2537
5679.31 2491
5680.02 2543
5680.73 2629
5681.44 2487
5682.16 2452
5682.87 2538
5683.58 2539
5684.29 2528
5685.00 2524
5685.71 2522
5686.42 2503
5687.13 2656
5687.85 2528
5688.56 2572
5689.27 2491
5689.98 2456
5690.69 2483
5691.40 2529
5692.11 2607
5692.83 2635
5693.54 2535
5694.25 2481
5694.96 2479
5695.67 2495
5696.39 2424
5697.10 2541
5697.81 2651
5698.52 2652
5699.23 2573
5699.95 2480
5700.66 2528
5701.37 2625
5702.08 2694
5702.80 2545
5703.51 2523
5704.22 2645
5704.93 2529
5705.64 2534
5706.36 2562
5707.07 2544
5707.78 2441
5708.50 2524
5709.21 2420
5709.92 2465
5710.63 2501
5711.35 2419
5712.06 2480
5712.77 2475
5713.49 2525
5714.20 2383
5714.91 2504
5715.62 2585
5716.34 2432
5717.05 2357
5717.76 2467
5718.48 2433
5719.19 2444
5719.90 2413
5720.62 2510
5721.33 2660
5722.05 2577
5722.76 2564
5723.47 2588
5724.19 2576
5724.90 2717
5725.61 2757
5726.33 2696
5727.04 2632
5727.76 2718
5728.47 2777
5729.18 2748
5729.90 2817
5730.61 2751
5731.33 2873
5732.04 2808
5732.75 2582
5733.47 2620
5734.18 2558
5734.90 2601
5735.61 2581
5736.33 2616
5737.04 2514
5737.75 2547
5738.47 2689
5739.18 2558
5739.90 2488
5740.61 2364
5741.33 2462
5742.04 2537
5742.76 2586
5743.47 2487
5744.19 2573
5744.90 2545
5745.62 2564
5746.33 2433
5747.05 2452
5747.76 2551
5748.48 2545
5749.19 2578
5749.91 2511
5750.62 2490
5751.34 2685
5752.05 2558
5752.77 2520
5753.49 2597
5754.20 2694
5754.92 2778
5755.63 2722
5756.35 2602
5757.06 2715
5757.78 2714
5758.50 2656
5759.21 2602
5759.93 2656
5760.64 2677
5761.36 2658
5762.07 2693
5762.79 2554
5763.51 2593
5764.22 2630
5764.94 2621
5765.66 2662
5766.37 2614
5767.09 2652
5767.80 2609
5768.52 2638
5769.24 2716
5769.95 2680
5770.67 2667
5771.39 2675
5772.10 2716
5772.82 2686
5773.54 2742
5774.25 2711
5774.97 2777
5775.69 2683
5776.41 2661
5777.12 2703
5777.84 2787
5778.56 2859
5779.27 2723
5779.99 2693
5780.71 2673
5781.42 2846
5782.14 2766
5782.86 2706
5783.58 2545
5784.29 2727
5785.01 2823
5785.73 2736
5786.45 2717
5787.16 2673
5787.88 2676
5788.60 2664
5789.32 2785
5790.04 2731
5790.75 2909
5791.47 2971
5792.19 2885
5792.91 2877
5793.62 2961
5794.34 2946
5795.06 3025
5795.78 2985
5796.50 3010
5797.22 3197
5797.93 3244
5798.65 3203
5799.37 3296
5800.09 3532
5800.81 3630
5801.53 3824
5802.24 4051
5802.96 4132
5803.68 4319
5804.40 4507
5805.12 4287
5805.84 4311
5806.56 3977
5807.28 3806
5807.99 3816
5808.71 3681
5809.43 3439
5810.15 3290
5810.87 3224
5811.59 3263
5812.31 3377
5813.03 3423
5813.75 3563
5814.47 3912
5815.19 3984
5815.90 4200
5816.62 4492
5817.34 4870
5818.06 5142
5818.78 5364
5819.50 5281
5820.22 5159
5820.94 5119
5821.66 5029
5822.38 4633
5823.10 4418
5823.82 4190
5824.54 4044
5825.26 3842
5825.98 3623
5826.70 3545
5827.42 3527
5828.14 3689
5828.86 3492
5829.58 3555
5830.30 3483
5831.02 3647
5831.74 3448
5832.46 3627
5833.18 3497
5833.90 3419
5834.62 3355
5835.35 3400
5836.07 3293
5836.79 3240
5837.51 3224
5838.23 3121
5838.95 3207
5839.67 3255
5840.39 3122
5841.11 3084
5841.83 2954
5842.55 3011
5843.27 3105
5844.00 2980
5844.72 2888
5845.44 2995
5846.16 3002
5846.88 2921
5847.60 2884
5848.32 2911
5849.04 2745
5849.77 2648
5850.49 2761
5851.21 2692
5851.93 2779
5852.65 2661
5853.37 2820
5854.10 2972
5854.82 2850
5855.54 2882
5856.26 2884
5856.98 3043
5857.71 2893
5858.43 2922
5859.15 2937
5859.87 2958
5860.59 2893
5861.32 2852
5862.04 2843
5862.76 2812
5863.48 2838
5864.21 2727
5864.93 2717
5865.65 2767
5866.37 2652
5867.10 2732
5867.82 2730
5868.54 2739
5869.26 2755
5869.99 2773
5870.71 2675
5871.43 2669
5872.15 2653
5872.88 2676
5873.60 2628
5874.32 2715
5875.05 2695
5875.77 2688
5876.49 2521
5877.22 2629
5877.94 2660
5878.66 2642
5879.39 2717
5880.11 2774
5880.83 2834
5881.56 2813
5882.28 2859
5883.00 2760
5883.73 2778
5884.45 2744
5885.17 2679
5885.90 2810
5886.62 2811
5887.34 2793
5888.07 2847
5888.79 2709
5889.52 2717
5890.24 2734
5890.96 2667
5891.69 2658
5892.41 2607
5893.14 2557
5893.86 2533
5894.58 2608
5895.31 2633
5896.03 2538
5896.76 2504
5897.48 2582
5898.21 2603
5898.93 2559
5899.66 2701
5900.38 2669
5901.11 2776
5901.83 2865
5902.55 2777
5903.28 2862
5904.00 2610
5904.73 2645
5905.45 2744
5906.18 2676
5906.90 2778
5907.63 2771
5908.35 2694
5909.08 2825
5909.80 2717
5910.53 2621
5911.25 2624
5911.98 2704
5912.71 2732
5913.43 2632
5914.16 2683
5914.88 2663
5915.61 2654
5916.33 2629
5917.06 2623
5917.78 2598
5918.51 2495
5919.24 2624
5919.96 2566
5920.69 2518
5921.41 2550
5922.14 2573
5922.87 2612
5923.59 2560
5924.32 2525
5925.04 2631
5925.77 2599
5926.50 2646
5927.22 2585
5927.95 2584
5928.67 2716
5929.40 2656
5930.13 2678
5930.85 2697
5931.58 2595
5932.31 2727
5933.03 2766
5933.76 2768
5934.49 2690
5935.21 2736
5935.94 2754
5936.67 2839
5937.39 2792
5938.12 2852
5938.85 3022
5939.58 3054
5940.30 2905
5941.03 3041
5941.76 2997
5942.48 2949
5943.21 2917
5943.94 2861
5944.67 2792
5945.39 2824
5946.12 2785
5946.85 2815
5947.58 2828
5948.30 2866
5949.03 2763
5949.76 2832
5950.49 2914
5951.21 2944
5951.94 2810
5952.67 2868
5953.40 2863
5954.12 2877
5954.85 2969
5955.58 2996
5956.31 2974
5957.04 2973
5957.76 2864
5958.49 2946
5959.22 2883
5959.95 3044
5960.68 2976
5961.41 2968
5962.13 3106
5962.86 3010
5963.59 2978
5964.32 2950
5965.05 3115
5965.78 3226
5966.51 3230
5967.23 3292
5967.96 3264
5968.69 3179
5969.42 3225
5970.15 3284
5970.88 3255
5971.61 3211
5972.34 3078
5973.07 3019
5973.79 3005
5974.52 2908
5975.25 3047
5975.98 3059
5976.71 3070
5977.44 3055
5978.17 3018
5978.90 3114
5979.63 3123
5980.36 3196
5981.09 3224
5981.82 3163
5982.55 3295
5983.28 3332
5984.01 3452
5984.74 3389
5985.47 3537
5986.20 3652
5986.93 3502
5987.66 3436
5988.39 3399
5989.12 3549
5989.85 3443
5990.58 3310
5991.31 3404
5992.04 3440
5992.77 3401
5993.50 3400
5994.23 3351
5994.96 3387
5995.69 3296
5996.42 3245
5997.15 3279
5997.88 3140
5998.61 3176
5999.34 3141
6000.07 3179
6000.80 3130
6001.53 3252
6002.26 3264
6003.00 3207
6003.73 3123
6004.46 3143
6005.19 3195
6005.92 3212
6006.65 3149
6007.38 3387
6008.11 3454
6008.84 3535
6009.58 3785
6010.31 4033
6011.04 4401
6011.77 4746
6012.50 4934
6013.23 5029
6013.96 4976
6014.70 4819
6015.43 4643
6016.16 4621
6016.89 4467
6017.62 4065
6018.35 4012
6019.09 3705
6019.82 3415
6020.55 3142
6021.28 3045
6022.01 2966
6022.75 2943
6023.48 3002
6024.21 3001
6024.94 2908
6025.67 2851
6026.41 2893
6027.14 2863
6027.87 2844
6028.60 2801
6029.34 2697
6030.07 2796
6030.80 2775
6031.53 2811
6032.27 2818
6033.00 2800
6033.73 2754
6034.47 2804
6035.20 2804
6035.93 2772
6036.66 2790
6037.40 2759
6038.13 2852
6038.86 2863
6039.60 2858
6040.33 2911
6041.06 2779
6041.80 2927
6042.53 2955
6043.26 2939
6044.00 2961
6044.73 3053
6045.46 3130
6046.20 3054
6046.93 3148
6047.66 3086
6048.40 3076
6049.13 3247
6049.86 3126
6050.60 3179
6051.33 3173
6052.07 3188
6052.80 3240
6053.53 3217
6054.27 3196
6055.00 3110
6055.74 3049
6056.47 3038
6057.20 3081
6057.94 3037
6058.67 3017
6059.41 3010
6060.14 3034
6060.88 2952
6061.61 2857
6062.34 2909
6063.08 3039
6063.81 2930
6064.55 3058
6065.28 2894
6066.02 2816
6066.75 2824
6067.49 2798
6068.22 2933
6068.96 2908
6069.69 2909
6070.43 2777
6071.16 2688
6071.90 2711
6072.63 2762
6073.37 2776
6074.10 2819
6074.84 2763
6075.57 2772
6076.31 2799
6077.04 2697
6077.78 2774
6078.52 2899
6079.25 2782
6079.99 2780
6080.72 2876
6081.46 2884
6082.19 2988
6082.93 2849
6083.66 2825
6084.40 2853
6085.14 2829
6085.87 2791
6086.61 2737
6087.34 2794
6088.08 2777
6088.82 2701
6089.55 2776
6090.29 2708
6091.02 2758
6091.76 2700
6092.50 2744
6093.23 2724
6093.97 2745
6094.71 2725
6095.44 2824
6096.18 2824
6096.92 2703
6097.65 2664
6098.39 2611
6099.13 2665
6099.86 2642
6100.60 2627
6101.34 2677
6102.07 2745
6102.81 2841
6103.55 2581
6104.28 2587
6105.02 2572
6105.76 2657
6106.50 2687
6107.23 2672
6107.97 2728
6108.71 2709
6109.45 2761
6110.18 2594
6110.92 2679
6111.66 2698
6112.40 2761
6113.13 2702
6113.87 2741
6114.61 2796
6115.35 2774
6116.08 2882
6116.82 2775
6117.56 2806
6118.30 2734
6119.03 2834
6119.77 2817
6120.51 2881
6121.25 2764
6121.99 2792
6122.73 2877
6123.46 2833
6124.20 2872
6124.94 2807
6125.68 2897
6126.42 3004
6127.15 2942
6127.89 2879
6128.63 2915
6129.37 2950
6130.11 2905
6130.85 2896
6131.59 3085
6132.33 3117
6133.06 3075
6133.80 3031
6134.54 3133
6135.28 3227
6136.02 3136
6136.76 3087
6137.50 3232
6138.24 3192
6138.98 3233
6139.71 3245
6140.45 3262
6141.19 3411
6141.93 3406
6142.67 3283
6143.41 3248
6144.15 3216
6144.89 3156
6145.63 3098
6146.37 3074
6147.11 2971
6147.85 2905
6148.59 3122
6149.33 2980
6150.07 2881
6150.81 2984
6151.55 3002
6152.29 2910
6153.03 2892
6153.77 2910
6154.51 2995
6155.25 2929
6155.99 2976
6156.73 3069
6157.47 2972
6158.21 2965
6158.95 3050
6159.69 3083
6160.43 2947
6161.17 3060
6161.91 3068
6162.65 3002
6163.39 3141
6164.13 3211
6164.87 3318
6165.61 3251
6166.35 3309
6167.10 3491
6167.84 3560
6168.58 3665
6169.32 3657
6170.06 3795
6170.80 3652
6171.54 3730
6172.28 3687
6173.02 3687
6173.77 3566
6174.51 3425
6175.25 3397
6175.99 3489
6176.73 3459
6177.47 3426
6178.21 3436
6178.96 3377
6179.70 3284
6180.44 3346
6181.18 3402
6181.92 3408
6182.66 3439
6183.41 3426
6184.15 3530
6184.89 3573
6185.63 3514
6186.37 3577
6187.11 3605
6187.86 3544
6188.60 3629
6189.34 3507
6190.08 3735
6190.83 3577
6191.57 3586
6192.31 3776
6193.05 3819
6193.80 3934
6194.54 3917
6195.28 3916
6196.02 4281
6196.77 4148
6197.51 4093
6198.25 3982
6198.99 3919
6199.74 3767
6200.48 3898
6201.22 4095
6201.96 4017
6202.71 4063
6203.45 4299
6204.19 4594
6204.94 5092
6205.68 5722
6206.42 6534
6207.17 7413
6207.91 8280
6208.65 9506
6209.40 10737
6210.14 11516
6210.88 12135
6211.63 12055
6212.37 12039
6213.11 11434
6213.86 10321
6214.60 9097
6215.34 8024
6216.09 7316
6216.83 6093
6217.58 5095
6218.32 4443
6219.06 4247
6219.81 4010
6220.55 3704
6221.30 3612
6222.04 3512
6222.78 3457
6223.53 3288
6224.27 3274
6225.02 3261
6225.76 3309
6226.51 3284
6227.25 3108
6228.00 3095
6228.74 3228
6229.48 3076
6230.23 2849
6230.97 2962
6231.72 2911
6232.46 2936
6233.21 2934
6233.95 2964
6234.70 3107
6235.44 2956
6236.19 3031
6236.93 3044
6237.68 3149
6238.42 2993
6239.17 2948
6239.91 3004
6240.66 2848
6241.40 2970
6242.15 2990
6242.89 3031
6243.64 3107
6244.38 3076
6245.13 3048
6245.88 3063
6246.62 3197
6247.37 3253
6248.11 3433
6248.86 3440
6249.60 3526
6250.35 3621
6251.10 3603
6251.84 3469
6252.59 3286
6253.33 3378
6254.08 3315
6254.83 3171
6255.57 3086
6256.32 3050
6257.06 3022
6257.81 2971
6258.56 3032
6259.30 2936
6260.05 2968
6260.80 3158
6261.54 3112
6262.29 3073
6263.04 3010
6263.78 3039
6264.53 3083
6265.28 3030
6266.02 3036
6266.77 2996
6267.52 2992
6268.26 3097
6269.01 3024
6269.76 3009
6270.50 3021
6271.25 2946
6272.00 3003
6272.75 3062
6273.49 3004
6274.24 3040
6274.99 3155
6275.73 3221
6276.48 3280
6277.23 3221
6277.98 3234
6278.72 3229
6279.47 3144
6280.22 3263
6280.97 3068
6281.71 3037
6282.46 3005
6283.21 3010
6283.96 2985
6284.71 2874
6285.45 2906
6286.20 2825
6286.95 2901
6287.70 2879
6288.45 2857
6289.19 2777
6289.94 2790
6290.69 2794
6291.44 2698
6292.19 2775
6292.94 2893
6293.68 2806
6294.43 2719
6295.18 2701
6295.93 2687
6296.68 2704
6297.43 2715
6298.18 2577
6298.92 2686
6299.67 2781
6300.42 2682
6301.17 2618
6301.92 2629
6302.67 2712
6303.42 2714
6304.17 2684
6304.92 2791
6305.66 2816
6306.41 2876
6307.16 2706
6307.91 2828
6308.66 2907
6309.41 2743
6310.16 2914
6310.91 2938
6311.66 2966
6312.41 2667
6313.16 2741
6313.91 2696
6314.66 2701
6315.41 2573
6316.16 2511
6316.91 2579
6317.66 2566
6318.41 2598
6319.16 2589
6319.91 2597
6320.66 2652
6321.41 2588
6322.16 2539
6322.91 2548
6323.66 2477
6324.41 2461
6325.16 2550
6325.91 2528
6326.66 2534
6327.41 2439
6328.16 2553
6328.91 2513
6329.66 2476
6330.41 2399
6331.16 2404
6331.91 2470
6332.66 2410
6333.41 2392
6334.16 2491
6334.91 2527
6335.67 2440
6336.42 2507
6337.17 2653
6337.92 2570
6338.67 2453
6339.42 2360
6340.17 2498
6340.92 2559
6341.67 2466
6342.43 2384
6343.18 2399
6343.93 2435
6344.68 2442
6345.43 2425
6346.18 2360
6346.93 2509
6347.69 2532
6348.44 2511
6349.19 2515
6349.94 2443
6350.69 2523
6351.45 2575
6352.20 2556
6352.95 2631
6353.70 2710
6354.45 2721
6355.20 2691
6355.96 2813
6356.71 2754
6357.46 2780
6358.21 2720
6358.97 2522
6359.72 2445
6360.47 2528
6361.22 2398
6361.98 2414
6362.73 2554
6363.48 2368
6364.23 2479
6364.99 2546
6365.74 2467
6366.49 2547
6367.24 2588
6368.00 2482
6368.75 2512
6369.50 2572
6370.26 2587
6371.01 2394
6371.76 2379
6372.51 2566
6373.27 2419
6374.02 2521
6374.77 2481
6375.53 2383
6376.28 2304
6377.03 2402
6377.79 2390
6378.54 2418
6379.29 2429
6380.05 2400
6380.80 2426
6381.56 2454
6382.31 2392
6383.06 2539
6383.82 2558
6384.57 2512
6385.32 2465
6386.08 2406
6386.83 2485
6387.59 2448
6388.34 2332
6389.09 2440
6389.85 2483
6390.60 2293
6391.36 2196
6392.11 2287
6392.86 2287
6393.62 2349
6394.37 2394
6395.13 2380
6395.88 2399
6396.64 2350
6397.39 2198
6398.15 2254
6398.90 2240
6399.66 2182
6400.41 2256
6401.16 2278
6401.92 2337
6402.67 2266
6403.43 2399
6404.18 2368
6404.94 2362
6405.69 2283
6406.45 2268
6407.20 2253
6407.96 2460
6408.72 2428
6409.47 2329
6410.23 2368
6410.98 2372
6411.74 2348
6412.49 2351
6413.25 2323
6414.00 2347
6414.76 2289
6415.51 2354
6416.27 2233
6417.03 2308
6417.78 2233
6418.54 2226
6419.29 2249
6420.05 2148
6420.80 2333
6421.56 2286
6422.32 2197
6423.07 2339
6423.83 2162
6424.59 2166
6425.34 2310
6426.10 2251
6426.85 2258
6427.61 2210
6428.37 2226
6429.12 2224
6429.88 2259
6430.64 2305
6431.39 2185
6432.15 2203
6432.91 2328
6433.66 2347
6434.42 2319
6435.18 2346
6435.93 2380
6436.69 2359
6437.45 2260
6438.20 2335
6438.96 2345
6439.72 2295
6440.47 2338
6441.23 2459
6441.99 2390
6442.75 2278
6443.50 2366
6444.26 2405
6445.02 2281
6445.78 2262
6446.53 2246
6447.29 2334
6448.05 2279
6448.81 2269
6449.56 2310
6450.32 2360
6451.08 2380
6451.84 2354
6452.59 2321
6453.35 2421
6454.11 2460
6454.87 2423
6455.63 2400
6456.38 2487
6457.14 2526
6457.90 2505
6458.66 2633
6459.42 2614
6460.17 2727
6460.93 2735
6461.69 2737
6462.45 2588
6463.21 2595
6463.97 2578
6464.73 2507
6465.48 2538
6466.24 2580
6467.00 2556
6467.76 2586
6468.52 2455
6469.28 2433
6470.04 2619
6470.80 2619
6471.55 2532
6472.31 2637
6473.07 2671
6473.83 2698
6474.59 2797
6475.35 2717
6476.11 2625
6476.87 2592
6477.63 2633
6478.39 2833
6479.15 2789
6479.91 2686
6480.66 2610
6481.42 2645
6482.18 2667
6482.94 2656
6483.70 2548
6484.46 2729
6485.22 2705
6485.98 2755
6486.74 2853
6487.50 2875
6488.26 2774
6489.02 2744
6489.78 2794
6490.54 2858
6491.30 2819
6492.06 2883
6492.82 3106
6493.58 3074
6494.34 3176
6495.10 3281
6495.86 3302
6496.62 3217
6497.38 3289
6498.14 3197
6498.91 3273
6499.67 3213
6500.43 3354
6501.19 3230
6501.95 3287
6502.71 3258
6503.47 3272
6504.23 3303
6504.99 3274
6505.75 3206
6506.51 3317
6507.27 3415
6508.04 3433
6508.80 3488
6509.56 3474
6510.32 3606
6511.08 3538
6511.84 3637
6512.60 3660
6513.36 3515
6514.13 3534
6514.89 3397
6515.65 3492
6516.41 3465
6517.17 3496
6517.93 3487
6518.69 3453
6519.46 3508
6520.22 3867
6520.98 3893
6521.74 3914
6522.50 4065
6523.27 4075
6524.03 4247
6524.79 4572
6525.55 4458
6526.31 4561
6527.08 4694
6527.84 4692
6528.60 4631
6529.36 4636
6530.13 4692
6530.89 4752
6531.65 4590
6532.41 4889
6533.18 5097
6533.94 5326
6534.70 5731
6535.46 6506
6536.23 7262
6536.99 7759
6537.75 8058
6538.51 8309
6539.28 8407
6540.04 7960
6540.80 7492
6541.57 6890
6542.33 6356
6543.09 5664
6543.86 4905
6544.62 4673
6545.38 4144
6546.15 4000
6546.91 3702
6547.67 3575
6548.44 3418
6549.20 3508
6549.96 3465
6550.73 3281
6551.49 3304
6552.25 3478
6553.02 3386
6553.78 3425
6554.54 3349
6555.31 3374
6556.07 3311
6556.84 3439
6557.60 3205
6558.36 3235
6559.13 3377
6559.89 3274
6560.66 3532
6561.42 3517
6562.18 3480
6562.95 3630
6563.71 3641
6564.48 3790
6565.24 3947
6566.01 3889
6566.77 3807
6567.54 3804
6568.30 3830
6569.06 3995
6569.83 3931
6570.59 3864
6571.36 3800
6572.12 3880
6572.89 3944
6573.65 3996
6574.42 3966
6575.18 4049
6575.95 4135
6576.71 4208
6577.48 4366
6578.24 4226
6579.01 4312
6579.77 4436
6580.54 4433
6581.31 4581
6582.07 4794
6582.84 5007
6583.60 5099
6584.37 5264
6585.13 5252
6585.90 5371
6586.66 5432
6587.43 5076
6588.20 5065
6588.96 4976
6589.73 4855
6590.49 4895
6591.26 4867
6592.02 5051
6592.79 5021
6593.56 5170
6594.32 5213
6595.09 5314
6595.86 5192
6596.62 5246
6597.39 4974
6598.15 4945
6598.92 4792
6599.69 4534
6600.45 4590
6601.22 4452
6601.99 4459
6602.75 4363
6603.52 4241
6604.29 4026
6605.05 4066
6605.82 4112
6606.59 4087
6607.35 4112
6608.12 4233
6608.89 4324
6609.65 4458
6610.42 4467
6611.19 4613
6611.96 4568
6612.72 4559
6613.49 4456
6614.26 4414
6615.02 4351
6615.79 4093
6616.56 3987
6617.33 3908
6618.09 3857
6618.86 3875
6619.63 3878
6620.40 3941
6621.16 3988
6621.93 4145
6622.70 4251
6623.47 4395
6624.24 4271
6625.00 4485
6625.77 4376
6626.54 4406
6627.31 4424
6628.08 4296
6628.84 4254
6629.61 4212
6630.38 4355
6631.15 4302
6631.92 4356
6632.68 4416
6633.45 4583
6634.22 4707
6634.99 4846
6635.76 4962
6636.53 5067
6637.30 5093
6638.06 5179
6638.83 5019
6639.60 4744
6640.37 4475
6641.14 4345
6641.91 4199
6642.68 3945
6643.45 3767
6644.22 3627
6644.98 3738
6645.75 3740
6646.52 3794
6647.29 3815
6648.06 3758
6648.83 3880
6649.60 4067
6650.37 3981
6651.14 3989
6651.91 4086
6652.68 4209
6653.45 4035
6654.22 3954
6654.99 3982
6655.76 4013
6656.53 4004
6657.30 3900
6658.06 3824
6658.83 3818
6659.60 3697
6660.37 3756
6661.14 3857
6661.91 3963
6662.68 3948
6663.45 4095
6664.22 4348
6665.00 4356
6665.77 4512
6666.54 4459
6667.31 4592
6668.08 4351
6668.85 4349
6669.62 4202
6670.39 4074
6671.16 3912
6671.93 3718
6672.70 3817
6673.47 3732
6674.24 3472
6675.01 3462
6675.78 3284
6676.55 3347
6677.32 3312
6678.10 3284
6678.87 3229
6679.64 3408
6680.41 3271
6681.18 3356
6681.95 3292
6682.72 3385
6683.49 3376
6684.26 3512
6685.04 3788
6685.81 3879
6686.58 3802
6687.35 3879
6688.12 3998
6688.89 4005
6689.67 4004
6690.44 4110
6691.21 3955
6691.98 3782
6692.75 3619
6693.52 3410
6694.30 3467
6695.07 3394
6695.84 3320
6696.61 3307
6697.38 3241
6698.16 3152
6698.93 3187
6699.70 3115
6700.47 3226
6701.25 3031
6702.02 2996
6702.79 3082
6703.56 3172
6704.33 3200
6705.11 3138
6705.88 3102
6706.65 3055
6707.43 3072
6708.20 2974
6708.97 3094
6709.74 2971
6710.52 3001
6711.29 3074
6712.06 3066
6712.84 3061
6713.61 3166
6714.38 3188
6715.15 3265
6715.93 3385
6716.70 3371
6717.47 3371
6718.25 3407
6719.02 3425
6719.79 3473
6720.57 3514
6721.34 3448
6722.11 3309
6722.89 3291
6723.66 3224
6724.43 3189
6725.21 3109
6725.98 3072
6726.76 3160
6727.53 3098
6728.30 3048
6729.08 2930
6729.85 2951
6730.63 2871
6731.40 2902
6732.17 2813
6732.95 2826
6733.72 2634
6734.50 2525
6735.27 2623
6736.04 2649
6736.82 2676
6737.59 2796
6738.37 2641
6739.14 2712
6739.92 2758
6740.69 2680
6741.47 2727
6742.24 2632
6743.02 2670
6743.79 2731
6744.57 2662
6745.34 2635
6746.12 2625
6746.89 2654
6747.66 2765
6748.44 2738
6749.22 2611
6749.99 2705
6750.77 2738
6751.54 2799
6752.32 2690
6753.09 2659
6753.87 2585
6754.64 2597
6755.42 2560
6756.19 2646
6756.97 2584
6757.74 2608
6758.52 2704
6759.29 2641
6760.07 2624
6760.85 2506
6761.62 2546
6762.40 2566
6763.17 2549
6763.95 2519
6764.73 2703
6765.50 2629
6766.28 2613
6767.05 2582
6767.83 2534
6768.61 2567
6769.38 2554
6770.16 2456
6770.94 2421
6771.71 2551
6772.49 2575
6773.26 2602
6774.04 2670
6774.82 2795
6775.59 2751
6776.37 2713
6777.15 2769
6777.92 2767
6778.70 2813
6779.48 2858
6780.25 2909
6781.03 2880
6781.81 2865
6782.59 2890
6783.36 2848
6784.14 2767
6784.92 2587
6785.69 2599
6786.47 2621
6787.25 2535
6788.03 2584
6788.80 2477
6789.58 2558
6790.36 2442
6791.13 2353
6791.91 2313
6792.69 2332
6793.47 2313
6794.25 2305
6795.02 2280
6795.80 2280
6796.58 2200
6797.36 2215
6798.13 2172
6798.91 2194
6799.69 2136
6800.47 2245
6801.25 2224
6802.02 2194
6802.80 2256
6803.58 2225
6804.36 2250
6805.14 2239
6805.92 2285
6806.69 2278
6807.47 2241
6808.25 2245
6809.03 2280
6809.81 2280
6810.59 2215
6811.36 2147
6812.14 2213
6812.92 2197
6813.70 2223
6814.48 2202
6815.26 2310
6816.04 2330
6816.82 2283
6817.60 2256
6818.37 2232
6819.15 2254
6819.93 2261
6820.71 2215
6821.49 2280
6822.27 2212
6823.05 2135
6823.83 2111
6824.61 2107
6825.39 2149
6826.17 2253
6826.95 2150
6827.73 2079
6828.51 2138
6829.29 2124
6830.07 2199
6830.85 2157
6831.63 2116
6832.40 2235
6833.18 2196
6833.96 2201
6834.74 2195
6835.52 2238
6836.30 2194
6837.08 2098
6837.87 2099
6838.65 2216
6839.43 2152
6840.21 2148
6840.99 2087
6841.77 2030
6842.55 2068
6843.33 2127
6844.11 1960
6844.89 2061
6845.67 2224
6846.45 2206
6847.23 2145
6848.01 2211
6848.79 2263
6849.57 2272
6850.35 2409
6851.13 2574
6851.92 2645
6852.70 2623
6853.48 2613
6854.26 2657
6855.04 2675
6855.82 2523
6856.60 2442
6857.38 2398
6858.16 2341
6858.95 2349
6859.73 2311
6860.51 2197
6861.29 2271
6862.07 2137
6862.85 2090
6863.64 2166
6864.42 2075
6865.20 2155
6865.98 2185
6866.76 2081
6867.54 2046
6868.33 2079
6869.11 2142
6869.89 2201
6870.67 2118
6871.45 2096
6872.24 2003
6873.02 2103
6873.80 2068
6874.58 2050
6875.36 1996
6876.15 2027
6876.93 2146
6877.71 2103
6878.49 2134
6879.28 2099
6880.06 2119
6880.84 2051
6881.62 2032
6882.41 2242
6883.19 2265
6883.97 2301
6884.76 2298
6885.54 2301
6886.32 2481
6887.10 2479
6887.89 2442
6888.67 2362
6889.45 2483
6890.24 2358
6891.02 2368
6891.80 2406
6892.59 2450
6893.37 2380
6894.15 2127
6894.94 2145
6895.72 2164
6896.50 2248
6897.29 2090
6898.07 2081
6898.85 2091
6899.64 2193
6900.42 2220
6901.21 2202
6901.99 2190
6902.77 2151
6903.56 2069
6904.34 2110
6905.12 2125
6905.91 2222
6906.69 2183
6907.48 2265
6908.26 2184
6909.05 2234
6909.83 2207
6910.61 2245
6911.40 2206
6912.18 2189
6912.97 2094
6913.75 2230
6914.54 2185
6915.32 2104
6916.11 2190
6916.89 2147
6917.67 2157
6918.46 2266
6919.24 2338
6920.03 2418
6920.81 2533
6921.60 2639
6922.38 2687
6923.17 2856
6923.95 2871
6924.74 2834
6925.52 2827
6926.31 2810
6927.09 2767
6927.88 2555
6928.67 2457
6929.45 2349
6930.24 2345
6931.02 2238
6931.81 2270
6932.59 2154
6933.38 2161
6934.16 2176
6934.95 2176
6935.74 2148
6936.52 2175
6937.31 2205
6938.09 2116
6938.88 2081
6939.66 2161
6940.45 2096
6941.24 2104
6942.02 2212
6942.81 2258
6943.59 2246
6944.38 2258
6945.17 2360
6945.95 2480
6946.74 2355
6947.53 2362
6948.31 2314
6949.10 2438
6949.89 2503
6950.67 2528
6951.46 2428
6952.25 2300
6953.03 2296
6953.82 2333
6954.61 2388
6955.39 2484
6956.18 2502
6956.97 2467
6957.75 2477
6958.54 2505
6959.33 2427
6960.11 2390
6960.90 2558
6961.69 2555
6962.48 2478
6963.26 2464
6964.05 2435
6964.84 2454
6965.63 2454
6966.41 2500
6967.20 2580
6967.99 2472
6968.78 2485
6969.56 2550
6970.35 2658
6971.14 2660
6971.93 2610
6972.71 2663
6973.50 2651
6974.29 2673
6975.08 2623
6975.87 2799
6976.65 2906
6977.44 2889
6978.23 2874
6979.02 2837
6979.81 3053
6980.60 3151
6981.38 3273
6982.17 3503
6982.96 3606
6983.75 3778
6984.54 4152
6985.33 4444
6986.11 4595
6986.90 4861
6987.69 5081
6988.48 5158
6989.27 4875
6990.06 4557
6990.85 4284
6991.64 3984
6992.42 3662
6993.21 3499
6994.00 3221
6994.79 3116
6995.58 3210
6996.37 3171
6997.16 3290
6997.95 3496
6998.74 3684
6999.53 3958
7000.32 4254
7001.11 4385
7001.90 4594
7002.68 4649
7003.47 4533
7004.26 4397
7005.05 4026
7005.84 3782
7006.63 3367
7007.42 3109
7008.21 2924
7009.00 2722
7009.79 2623
7010.58 2485
7011.37 2420
7012.16 2402
7012.95 2427
7013.74 2379
7014.53 2313
7015.32 2441
7016.11 2384
7016.90 2345
7017.69 2386
7018.48 2380
7019.27 2351
7020.07 2268
7020.86 2357
7021.65 2280
7022.44 2209
7023.23 2340
7024.02 2377
7024.81 2351
7025.60 2311
7026.39 2393
7027.18 2312
7027.97 2474
7028.76 2330
7029.55 2330
7030.35 2283
7031.14 2345
7031.93 2335
7032.72 2273
7033.51 2181
7034.30 2100
7035.09 2218
7035.88 2199
7036.68 2241
7037.47 2150
7038.26 2312
7039.05 2359
7039.84 2384
7040.63 2336
7041.43 2197
7042.22 2273
7043.01 2283
7043.80 2319
7044.59 2292
7045.38 2286
7046.18 2328
7046.97 2237
7047.76 2183
7048.55 2253
7049.35 2425
7050.14 2405
7050.93 2524
7051.72 2459
7052.51 2360
7053.31 2426
7054.10 2470
7054.89 2398
7055.68 2236
7056.48 2262
7057.27 2093
7058.06 2251
7058.85 2237
7059.65 2013
7060.44 2094
7061.23 2234
7062.03 2188
7062.82 2185
7063.61 2143
7064.40 2222
7065.20 2277
7065.99 2230
7066.78 2061
7067.58 2059
7068.37 2106
7069.16 2078
7069.96 2117
7070.75 1994
7071.54 2047
7072.34 2034
7073.13 2056
7073.92 2088
7074.72 2057
7075.51 1942
7076.30 2037
7077.10 2037
7077.89 2029
7078.69 1995
7079.48 2028
7080.27 2156
7081.07 2099
7081.86 1995
7082.66 2032
7083.45 2026
7084.24 2041
7085.04 2071
7085.83 2065
7086.63 1995
7087.42 2051
7088.21 1998
7089.01 2024
7089.80 1942
7090.60 1906
7091.39 1958
7092.19 1986
7092.98 1976
7093.78 1893
7094.57 1849
7095.37 1949
7096.16 1959
7096.96 1896
7097.75 1843
7098.55 1853
7099.34 1802
7100.14 1840
7100.93 1830
7101.73 1835
7102.52 1853
7103.32 1852
7104.11 1860
7104.91 1932
7105.70 1952
7106.50 1847
7107.29 1837
7108.09 1936
7108.88 1818
7109.68 1796
7110.47 1773
7111.27 1789
7112.07 1839
7112.86 1844
7113.66 1843
7114.45 1771
7115.25 1805
7116.04 1760
7116.84 1775
7117.64 1805
7118.43 1838
7119.23 1752
7120.02 1820
7120.82 1874
7121.62 1864
7122.41 1885
7123.21 1993
7124.01 1925
7124.80 1912
7125.60 1840
7126.40 1793
7127.19 1757
7127.99 1766
7128.79 1766
7129.58 1734
7130.38 1787
7131.18 1827
7131.97 1753
7132.77 1816
7133.57 1684
7134.36 1654
7135.16 1837
7135.96 1830
7136.75 1749
7137.55 1721
7138.35 1773
7139.14 1791
7139.94 1710
7140.74 1742
7141.54 1700
7142.33 1701
7143.13 1738
7143.93 1796
7144.73 1868
7145.52 1818
7146.32 1863
7147.12 1872
7147.92 1788
7148.71 1790
7149.51 1737
7150.31 1815
7151.11 1732
7151.91 1752
7152.70 1718
7153.50 1785
7154.30 1763
7155.10 1678
7155.90 1788
7156.69 1645
7157.49 1715
7158.29 1717
7159.09 1766
7159.89 1782
7160.69 1734
7161.48 1757
7162.28 1815
7163.08 1717
7163.88 1774
7164.68 1801
7165.48 1697
7166.28 1820
7167.07 1775
7167.87 1768
7168.67 1808
7169.47 1867
7170.27 1867
7171.07 1811
7171.87 1802
7172.67 1768
7173.47 1764
7174.27 1781
7175.06 1759
7175.86 1627
7176.66 1585
7177.46 1595
7178.26 1744
7179.06 1794
7179.86 1696
7180.66 1696
7181.46 1788
7182.26 1776
7183.06 1708
7183.86 1760
7184.66 1868
7185.46 1864
7186.26 1791
7187.06 1924
7187.86 1850
7188.66 1749
7189.46 1677
7190.26 1683
7191.06 1757
7191.86 1738
7192.66 1643
7193.46 1652
7194.26 1726
7195.06 1794
7195.86 1693
7196.66 1697
7197.46 1684
7198.26 1634
7199.06 1644
7199.86 1662
7200.66 1622
7201.46 1587
7202.26 1580
7203.06 1719
7203.87 1837
7204.67 1704
7205.47 1658
7206.27 1641
7207.07 1605
7207.87 1616
7208.67 1631
7209.47 1738
7210.27 1692
7211.07 1608
7211.88 1584
7212.68 1664
7213.48 1650
7214.28 1673
7215.08 1664
7215.88 1721
7216.68 1690
7217.49 1694
7218.29 1733
7219.09 1642
7219.89 1706
7220.69 1596
7221.49 1632
7222.30 1575
7223.10 1557
7223.90 1624
7224.70 1787
7225.50 1693
7226.31 1728
7227.11 1620
7227.91 1581
7228.71 1657
7229.51 1641
7230.32 1649
7231.12 1631
7231.92 1600
7232.72 1606
7233.53 1634
7234.33 1627
7235.13 1683
7235.93 1708
7236.74 1731
7237.54 1719
7238.34 1820
7239.14 1827
7239.95 1792
7240.75 1749
7241.55 1811
7242.36 1810
7243.16 1833
7243.96 1810
7244.77 1793
7245.57 1758
7246.37 1692
7247.17 1750
7247.98 1810
7248.78 1605
7249.58 1642
7250.39 1674
7251.19 1700
7251.99 1755
7252.80 1701
7253.60 1759
7254.41 1712
7255.21 1839
7256.01 1738
7256.82 1712
7257.62 1719
7258.42 1712
7259.23 1855
7260.03 1781
7260.84 1716
7261.64 1770
7262.44 1650
7263.25 1673
7264.05 1731
7264.86 1639
7265.66 1676
7266.46 1639
7267.27 1753
7268.07 1769
7268.88 1745
7269.68 1732
7270.49 1799
7271.29 1714
7272.10 1678
7272.90 1789
7273.71 1818
7274.51 1774
7275.31 1724
7276.12 1676
7276.92 1738
7277.73 1733
7278.53 1731
7279.34 1838
7280.14 1770
7280.95 1791
7281.75 1808
7282.56 1915
7283.37 2170
7284.17 2131
7284.98 2222
7285.78 2297
7286.59 2249
7287.39 2265
7288.20 2063
7289.00 2096
7289.81 2106
7290.61 1998
7291.42 1962
7292.23 1931
7293.03 1886
7293.84 1835
7294.64 1791
7295.45 1713
7296.25 1810
7297.06 1832
7297.87 1822
7298.67 1814
7299.48 1768
7300.28 1876
7301.09 1897
7301.90 1952
7302.70 1965
7303.51 1983
7304.32 1998
7305.12 1970
7305.93 1998
7306.74 1978
7307.54 2030
7308.35 2043
7309.16 2192
7309.96 2261
7310.77 2139
7311.58 2075
7312.38 2157
7313.19 2190
7314.00 2248
7314.80 2278
7315.61 2102
7316.42 2087
7317.22 2236
7318.03 2108
7318.84 2183
7319.65 2382
7320.45 2468
7321.26 2561
7322.07 2558
7322.88 2594
7323.68 2586
7324.49 2506
7325.30 2386
7326.11 2252
7326.91 2216
7327.72 2255
7328.53 2178
7329.34 2195
7330.14 2161
7330.95 1987
7331.76 1985
7332.57 2038
7333.38 1932
7334.18 1824
7334.99 1951
7335.80 1872
7336.61 1846
7337.42 1917
7338.22 1899
7339.03 1806
7339.84 1802
7340.65 1853
7341.46 1888
7342.27 1780
7343.07 1782
7343.88 1815
7344.69 1924
7345.50 1917
7346.31 1932
7347.12 1840
7347.93 1906
7348.74 1931
7349.54 1884
7350.35 1897
7351.16 1853
7351.97 1901
7352.78 1957
7353.59 1867
7354.40 1792
7355.21 1743
7356.02 1728
7356.83 1760
7357.64 1780
7358.45 1907
7359.25 1943
7360.06 1794
7360.87 1809
7361.68 1855
7362.49 1808
7363.30 1868
7364.11 1840
7364.92 1886
7365.73 2005
7366.54 1933
7367.35 1856
7368.16 1962
7368.97 1914
7369.78 1849
7370.59 1744
7371.40 1768
7372.21 1836
7373.02 1804
7373.83 1834
7374.64 1908
7375.45 1827
7376.26 1833
7377.07 1879
7377.88 1889
7378.69 1976
7379.50 1994
7380.31 2042
7381.13 2159
7381.94 2226
7382.75 2356
7383.56 2290
7384.37 2275
7385.18 2173
7385.99 2310
7386.80 2205
7387.61 2104
7388.42 1917
7389.23 1821
7390.05 1885
7390.86 1911
7391.67 1889
7392.48 1793
7393.29 1801
7394.10 1814
7394.91 1724
7395.72 1695
7396.54 1734
7397.35 1873
7398.16 1961
7398.97 1926
7399.78 1942
7400.59 2085
7401.41 2151
7402.22 2247
7403.03 2457
7403.84 2466
7404.65 2264
7405.46 2191
7406.28 2115
7407.09 2092
7407.90 2118
7408.71 2119
7409.52 2062
7410.34 1936
7411.15 1871
7411.96 1875
7412.77 1756
7413.59 1837
7414.40 1730
7415.21 1669
7416.02 1584
7416.84 1731
7417.65 1664
7418.46 1615
7419.27 1639
7420.09 1591
7420.90 1654
7421.71 1640
7422.53 1528
7423.34 1588
7424.15 1596
7424.96 1699
7425.78 1710
7426.59 1618
7427.40 1665
7428.22 1644
7429.03 1667
7429.84 1650
7430.66 1610
7431.47 1791
7432.28 1664
7433.10 1519
7433.91 1605
7434.72 1654
7435.54 1647
7436.35 1603
7437.17 1588
7437.98 1653
7438.79 1597
7439.61 1649
7440.42 1697
7441.23 1655
7442.05 1668
7442.86 1678
7443.68 1610
7444.49 1734
7445.30 1687
7446.12 1616
7446.93 1625
7447.75 1658
7448.56 1630
7449.38 1587
7450.19 1606
7451.00 1624
7451.82 1573
7452.63 1559
7453.45 1561
7454.26 1521
7455.08 1592
7455.89 1580
7456.71 1614
7457.52 1682
7458.34 1615
7459.15 1611
7459.97 1680
7460.78 1690
7461.60 1600
7462.41 1594
7463.23 1649
7464.04 1688
7464.86 1698
7465.67 1687
7466.49 1628
7467.30 1773
7468.12 1753
7468.93 1718
7469.75 1655
7470.56 1660
7471.38 1657
7472.20 1634
7473.01 1692
7473.83 1705
7474.64 1726
7475.46 1713
7476.27 1641
7477.09 1612
7477.91 1632
7478.72 1628
7479.54 1624
7480.35 1707
7481.17 1691
7481.99 1655
7482.80 1643
7483.62 1674
7484.44 1562
7485.25 1524
7486.07 1631
7486.88 1582
7487.70 1554
7488.52 1563
7489.33 1567
7490.15 1608
7490.97 1597
7491.78 1651
7492.60 1595
7493.42 1546
7494.23 1573
7495.05 1559
7495.87 1553
7496.69 1586
7497.50 1555
7498.32 1520
7499.14 1552
7499.95 1530
7500.77 1530
7501.59 1563
7502.40 1563
7503.22 1587
7504.04 1670
7504.86 1537
7505.67 1627
7506.49 1686
7507.31 1614
7508.13 1499
7508.94 1538
7509.76 1582
7510.58 1613
7511.40 1604
7512.22 1623
7513.03 1681
7513.85 1558
7514.67 1535
7515.49 1488
7516.31 1509
7517.12 1466
7517.94 1524
7518.76 1527
7519.58 1553
7520.40 1561
7521.21 1624
7522.03 1565
7522.85 1598
7523.67 1633
7524.49 1575
7525.31 1625
7526.12 1626
7526.94 1578
7527.76 1559
7528.58 1528
7529.40 1517
7530.22 1547
7531.04 1558
7531.86 1513
7532.67 1524
7533.49 1554
7534.31 1462
7535.13 1485
7535.95 1572
7536.77 1592
7537.59 1600
7538.41 1636
7539.23 1579
7540.05 1606
7540.87 1675
7541.69 1688
7542.51 1703
7543.32 1723
7544.14 1676
7544.96 1633
7545.78 1703
7546.60 1692
7547.42 1650
7548.24 1662
7549.06 1624
7549.88 1675
7550.70 1675
7551.52 1621
7552.34 1614
7553.16 1625
7553.98 1672
7554.80 1691
7555.62 1739
7556.44 1677
7557.26 1733
7558.08 1667
7558.90 1705
7559.72 1766
7560.54 1755
7561.36 1797
7562.19 1828
7563.01 1720
7563.83 1651
7564.65 1745
7565.47 1798
7566.29 1738
7567.11 1791
7567.93 1772
7568.75 1673
7569.57 1706
7570.39 1768
7571.21 1773
7572.03 1763
7572.86 1813
7573.68 1816
7574.50 1726
7575.32 1764
7576.14 1739
7576.96 1736
7577.78 1738
7578.60 1772
7579.43 1751
7580.25 1739
7581.07 1740
7581.89 1744
7582.71 1800
7583.53 1874
7584.36 1892
7585.18 1778
7586.00 1832
7586.82 1883
7587.64 1908
7588.47 2013
7589.29 2045
7590.11 2077
7590.93 1988
7591.75 1945
7592.58 1947
7593.40 1955
7594.22 1980
7595.04 2015
7595.86 1920
7596.69 1956
7597.51 1933
7598.33 1945
7599.15 2063
7599.98 2023
7600.80 2028
7601.62 1958
7602.45 2128
7603.27 2298
7604.09 2415
7604.91 2453
7605.74 2462
7606.56 2485
7607.38 2635
7608.21 2530
7609.03 2354
7609.85 2318
7610.67 2318
7611.50 2223
7612.32 2088
7613.14 2076
7613.97 2048
7614.79 2136
7615.61 2069
7616.44 2114
7617.26 2140
7618.08 2100
7618.91 2109
7619.73 2130
7620.56 2035
7621.38 2057
7622.20 1992
7623.03 1978
7623.85 2132
7624.67 1977
7625.50 1959
7626.32 2151
7627.15 2184
7627.97 2206
7628.80 2261
7629.62 2555
7630.44 2687
7631.27 2801
7632.09 3110
7632.92 3320
7633.74 3513
7634.57 3441
7635.39 3208
7636.21 3108
7637.04 2879
7637.86 2629
7638.69 2478
7639.51 2267
7640.34 2095
7641.16 1994
7641.99 1967
7642.81 1876
7643.64 1849
7644.46 1785
7645.29 1770
7646.11 1780
7646.94 1775
7647.76 1746
7648.59 1782
7649.41 1792
7650.24 1757
7651.06 1715
7651.89 1713
7652.71 1648
7653.54 1615
7654.37 1572
7655.19 1583
7656.02 1651
7656.84 1688
7657.67 1677
7658.49 1628
7659.32 1755
7660.14 1683
7660.97 1596
7661.80 1586
7662.62 1665
7663.45 1681
7664.27 1690
7665.10 1654
7665.93 1615
7666.75 1592
7667.58 1655
7668.41 1632
7669.23 1661
7670.06 1633
7670.88 1633
7671.71 1687
7672.54 1691
7673.36 1650
7674.19 1654
7675.02 1718
7675.84 1674
7676.67 1615
7677.50 1557
7678.32 1656
7679.15 1593
7679.98 1652
7680.81 1670
7681.63 1604
7682.46 1663
7683.29 1615
7684.11 1619
7684.94 1630
7685.77 1686
7686.59 1697
7687.42 1664
7688.25 1628
7689.08 1639
7689.90 1584
7690.73 1593
7691.56 1616
7692.39 1630
7693.21 1623
7694.04 1611
7694.87 1573
7695.70 1551
7696.53 1537
7697.35 1541
7698.18 1529
7699.01 1596
7699.84 1647
7700.66 1521
7701.49 1570
7702.32 1553
7703.15 1579
7703.98 1551
7704.81 1480
7705.63 1535
7706.46 1643
7707.29 1545
7708.12 1518
7708.95 1481
7709.78 1461
7710.60 1550
7711.43 1523
7712.26 1553
7713.09 1543
7713.92 1465
7714.75 1499
7715.58 1445
7716.41 1404
7717.23 1421
7718.06 1472
7718.89 1460
7719.72 1408
7720.55 1459
7721.38 1461
7722.21 1499
7723.04 1427
7723.87 1463
7724.70 1539
7725.53 1501
7726.36 1434
7727.18 1458
7728.01 1488
7728.84 1446
7729.67 1509
7730.50 1509
7731.33 1528
7732.16 1453
7732.99 1464
7733.82 1464
7734.65 1394
7735.48 1404
7736.31 1449
7737.14 1393
7737.97 1416
7738.80 1389
7739.63 1504
7740.46 1451
7741.29 1441
7742.12 1441
7742.95 1320
7743.78 1440
7744.61 1492
7745.44 1451
7746.27 1532
7747.10 1654
7747.94 1648
7748.77 1727
7749.60 1791
7750.43 1753
7751.26 1671
7752.09 1744
7752.92 1684
7753.75 1522
7754.58 1445
7755.41 1450
7756.24 1443
7757.07 1400
7757.91 1315
7758.74 1374
7759.57 1376
7760.40 1404
7761.23 1435
7762.06 1410
7762.89 1330
7763.72 1397
7764.56 1421
7765.39 1469
7766.22 1375
7767.05 1357
7767.88 1355
7768.71 1336
7769.55 1339
7770.38 1339
7771.21 1329
7772.04 1342
7772.87 1379
7773.70 1319
7774.54 1239
7775.37 1324
7776.20 1358
7777.03 1336
7777.86 1404
7778.70 1350
7779.53 1386
7780.36 1481
7781.19 1393
7782.03 1299
7782.86 1416
7783.69 1476
7784.52 1419
7785.36 1405
7786.19 1411
7787.02 1339
7787.85 1425
7788.69 1432
7789.52 1410
7790.35 1465
7791.19 1487
7792.02 1470
7792.85 1383
7793.68 1355
7794.52 1413
7795.35 1357
7796.18 1289
7797.02 1326
7797.85 1387
7798.68 1415
7799.52 1388
7800.35 1400
7801.18 1374
7802.02 1446
7802.85 1435
7803.68 1413
7804.52 1436
7805.35 1330
7806.18 1348
7807.02 1369
7807.85 1377
7808.69 1430
7809.52 1395
7810.35 1397
7811.19 1430
7812.02 1424
7812.86 1422
7813.69 1477
7814.52 1394
7815.36 1495
7816.19 1508
7817.03 1532
7817.86 1514
7818.70 1544
7819.53 1538
7820.36 1537
7821.20 1562
7822.03 1524
7822.87 1407
7823.70 1407
7824.54 1493
7825.37 1403
7826.21 1408
7827.04 1387
7827.88 1381
7828.71 1378
7829.55 1343
7830.38 1409
7831.22 1412
7832.05 1407
7832.89 1380
7833.72 1317
7834.56 1349
7835.39 1434
7836.23 1434
7837.06 1350
7837.90 1350
7838.73 1379
7839.57 1386
7840.40 1418
7841.24 1399
7842.07 1360
7842.91 1355
7843.75 1410
7844.58 1417
7845.42 1401
7846.25 1508
7847.09 1450
7847.93 1414
7848.76 1507
7849.60 1370
7850.43 1404
7851.27 1525
7852.11 1420
7852.94 1364
7853.78 1394
7854.61 1383
7855.45 1462
7856.29 1425
7857.12 1448
7857.96 1494
7858.80 1509
7859.63 1514
7860.47 1582
7861.31 1572
7862.14 1607
7862.98 1503
7863.82 1503
7864.65 1419
7865.49 1385
7866.33 1287
7867.16 1364
7868.00 1367
7868.84 1355
7869.67 1410
7870.51 1403
7871.35 1407
7872.19 1367
7873.02 1338
7873.86 1408
7874.70 1508
7875.53 1491
7876.37 1452
7877.21 1468
7878.05 1534
7878.88 1448
7879.72 1436
7880.56 1553
7881.40 1498
7882.24 1424
7883.07 1396
7883.91 1325
7884.75 1323
7885.59 1367
7886.42 1449
7887.26 1454
7888.10 1410
7888.94 1384
7889.78 1357
7890.62 1385
7891.45 1394
7892.29 1378
7893.13 1419
7893.97 1319
7894.81 1452
7895.65 1498
7896.48 1401
7897.32 1484
7898.16 1402
7899.00 1427
7899.84 1444
7900.68 1491
7901.52 1444
7902.35 1469
7903.19 1490
7904.03 1457
7904.87 1395
7905.71 1470
7906.55 1415
7907.39 1396
7908.23 1357
7909.07 1371
7909.91 1344
7910.75 1417
7911.58 1299
7912.42 1340
7913.26 1419
7914.10 1384
7914.94 1409
7915.78 1396
7916.62 1489
7917.46 1533
7918.30 1487
7919.14 1397
7919.98 1462
7920.82 1412
7921.66 1379
7922.50 1376
7923.34 1355
7924.18 1251
7925.02 1339
7925.86 1346
7926.70 1315
7927.54 1289
7928.38 1262
7929.22 1227
7930.06 1176
7930.90 1281
7931.74 1357
7932.58 1257
7933.42 1280
7934.26 1268
7935.10 1284
7935.94 1318
7936.78 1265
7937.62 1315
7938.47 1285
7939.31 1287
7940.15 1276
7940.99 1317
7941.83 1280
7942.67 1249
7943.51 1296
7944.35 1271
7945.19 1279
7946.03 1280
7946.88 1271
7947.72 1350
7948.56 1314
7949.40 1283
7950.24 1221
7951.08 1275
7951.92 1288
7952.76 1266
7953.61 1261
7954.45 1216
7955.29 1279
7956.13 1363
7956.97 1374
7957.81 1371
7958.66 1327
7959.50 1338
7960.34 1272
7961.18 1281
7962.02 1227
7962.87 1350
7963.71 1299
7964.55 1269
7965.39 1284
7966.23 1352
7967.08 1305
7967.92 1329
7968.76 1327
7969.60 1315
7970.45 1334
7971.29 1273
7972.13 1302
7972.97 1246
7973.82 1303
7974.66 1246
7975.50 1363
7976.34 1355
7977.19 1333
7978.03 1342
7978.87 1293
7979.72 1330
7980.56 1323
7981.40 1320
7982.24 1198
7983.09 1259
7983.93 1276
7984.77 1273
7985.62 1220
7986.46 1258
7987.30 1267
7988.15 1240
7988.99 1204
7989.83 1337
7990.68 1296
7991.52 1333
7992.36 1311
7993.21 1265
7994.05 1218
7994.90 1234
7995.74 1240
7996.58 1264
7997.43 1213
7998.27 1155
7999.11 1210
7999.96 1226
8000.80 1195
8001.65 1171
8002.49 1177
8003.34 1179
8004.18 1181
8005.02 1147
8005.87 1277
8006.71 1242
8007.56 1224
8008.40 1165
8009.25 1205
8010.09 1214
8010.93 1266
8011.78 1178
8012.62 1216
8013.47 1184
8014.31 1167
8015.16 1273
8016.00 1289
8016.85 1225
8017.69 1206
8018.54 1180
8019.38 1169
8020.23 1198
8021.07 1227
8021.92 1246
8022.76 1327
8023.61 1249
8024.45 1209
8025.30 1318
8026.14 1288
8026.99 1200
8027.83 1209
8028.68 1194
8029.53 1197
8030.37 1154
8031.22 1231
8032.06 1202
8032.91 1231
8033.75 1264
8034.60 1287
8035.45 1227
8036.29 1257
8037.14 1260
8037.98 1234
8038.83 1299
8039.68 1209
8040.52 1175
8041.37 1204
8042.21 1204
8043.06 1220
8043.91 1219
8044.75 1203
8045.60 1263
8046.45 1236
8047.29 1193
8048.14 1131
8048.99 1191
8049.83 1227
8050.68 1240
8051.53 1204
8052.37 1187
8053.22 1185
8054.07 1141
8054.91 1121
8055.76 1170
8056.61 1182
8057.45 1163
8058.30 1186
8059.15 1164
8060.00 1175
8060.84 1171
8061.69 1196
8062.54 1270
8063.38 1229
8064.23 1247
8065.08 1283
8065.93 1178
8066.77 1202
8067.62 1179
8068.47 1192
8069.32 1224
8070.16 1245
8071.01 1143
8071.86 1121
8072.71 1172
8073.56 1212
8074.40 1170
8075.25 1147
8076.10 1154
8076.95 1196
8077.80 1218
8078.64 1184
8079.49 1172
8080.34 1139
8081.19 1151
8082.04 1143
8082.89 1200
8083.73 1174
8084.58 1203
8085.43 1206
8086.28 1240
8087.13 1246
8087.98 1212
8088.82 1199
8089.67 1282
8090.52 1316
8091.37 1196
8092.22 1146
8093.07 1178
8093.92 1117
8094.77 1183
8095.62 1180
8096.46 1198
8097.31 1137
8098.16 1144
8099.01 1202
8099.86 1196
8100.71 1221
8101.56 1171
8102.41 1168
8103.26 1214
8104.11 1152
8104.96 1207
8105.81 1214
8106.66 1226
8107.51 1157
8108.36 1173
8109.21 1207
8110.06 1246
8110.91 1216
8111.76 1194
8112.61 1248
8113.46 1135
8114.31 1162
8115.16 1162
8116.01 1176
8116.86 1174
8117.71 1179
8118.56 1233
8119.41 1160
8120.26 1215
8121.11 1223
8121.96 1289
8122.81 1262
8123.66 1298
8124.51 1271
8125.36 1250
8126.21 1135
8127.06 1170
8127.91 1171
8128.76 1283
8129.61 1248
8130.46 1166
8131.31 1299
8132.17 1336
8133.02 1222
8133.87 1227
8134.72 1280
8135.57 1271
8136.42 1274
8137.27 1268
8138.12 1313
8138.97 1389
8139.83 1316
8140.68 1337
8141.53 1366
8142.38 1361
8143.23 1377
8144.08 1379
8144.94 1331
8145.79 1398
8146.64 1329
8147.49 1379
8148.34 1313
8149.19 1272
8150.05 1330
8150.90 1257
8151.75 1282
8152.60 1311
8153.45 1342
8154.31 1331
8155.16 1338
8156.01 1332
8156.86 1415
8157.71 1435
8158.57 1419
8159.42 1338
8160.27 1310
8161.12 1335
8161.98 1309
8162.83 1345
8163.68 1347
8164.53 1276
8165.39 1241
8166.24 1294
8167.09 1209
8167.95 1291
8168.80 1239
8169.65 1255
8170.50 1335
8171.36 1321
8172.21 1295
8173.06 1336
8173.92 1273
8174.77 1192
8175.62 1190
8176.48 1273
8177.33 1280
8178.18 1289
8179.04 1221
8179.89 1254
8180.74 1247
8181.60 1231
8182.45 1172
8183.30 1270
8184.16 1272
8185.01 1247
8185.86 1126
8186.72 1093
8187.57 1190
8188.43 1225
8189.28 1189
8190.13 1252
8190.99 1152
8191.84 1185
8192.70 1219
8193.55 1204
8194.40 1148
8195.26 1203
8196.11 1175
8196.97 1210
8197.82 1222
8198.68 1238
8199.53 1269
8200.39 1249
8201.24 1194
8202.09 1149
8202.95 1178
8203.80 1232
8204.66 1259
8205.51 1204
8206.37 1139
8207.22 1108
8208.08 1203
8208.93 1206
8209.79 1256
8210.64 1226
8211.50 1253
8212.35 1255
8213.21 1220
8214.06 1177
8214.92 1185
8215.77 1205
8216.63 1192
8217.49 1266
8218.34 1220
8219.20 1177
8220.05 1197
8220.91 1139
8221.76 1192
8222.62 1145
8223.47 1170
8224.33 1210
8225.19 1196
8226.04 1215
8226.90 1166
8227.75 1177
8228.61 1238
8229.47 1237
8230.32 1230
8231.18 1222
8232.03 1199
8232.89 1153
8233.75 1205
8234.60 1183
8235.46 1205
8236.32 1171
8237.17 1167
8238.03 1176
8238.88 1206
8239.74 1229
8240.60 1243
8241.45 1250
8242.31 1212
8243.17 1190
8244.02 1193
8244.88 1231
8245.74 1252
8246.60 1190
8247.45 1130
8248.31 1168
8249.17 1119
8250.02 1218
8250.88 1155
8251.74 1164
8252.59 1228
8253.45 1197
8254.31 1203
8255.17 1239
8256.02 1240
8256.88 1228
8257.74 1226
8258.60 1214
8259.45 1133
8260.31 1237
8261.17 1205
8262.03 1169
8262.89 1195
8263.74 1142
8264.60 1222
8265.46 1187
8266.32 1223
8267.17 1274
8268.03 1172
8268.89 1141
8269.75 1223
8270.61 1234
8271.47 1239
8272.32 1237
8273.18 1225
8274.04 1284
8274.90 1174
8275.76 1233
8276.62 1251
8277.47 1213
8278.33 1222
8279.19 1186
8280.05 1203
8280.91 1218
8281.77 1244
8282.63 1195
8283.48 1199
8284.34 1179
8285.20 1225
8286.06 1248
8286.92 1220
8287.78 1237
8288.64 1207
8289.50 1170
8290.36 1253
8291.22 1190
8292.08 1246
8292.94 1233
8293.79 1236
8294.65 1316
8295.51 1316
8296.37 1242
8297.23 1232
8298.09 1263
8298.95 1285
8299.81 1300
8300.67 1358
8301.53 1288
8302.39 1280
8303.25 1346
8304.11 1356
8304.97 1366
8305.83 1415
8306.69 1347
8307.55 1355
8308.41 1336
8309.27 1334
8310.13 1374
8310.99 1318
8311.85 1268
8312.71 1358
8313.57 1435
8314.43 1439
8315.29 1472
8316.15 1509
8317.01 1557
8317.88 1512
8318.74 1543
8319.60 1499
8320.46 1473
8321.32 1452
8322.18 1422
8323.04 1373
8323.90 1361
8324.76 1335
8325.62 1321
8326.48 1297
8327.34 1315
8328.21 1333
8329.07 1304
8329.93 1370
8330.79 1332
8331.65 1350
8332.51 1337
8333.37 1381
8334.24 1378
8335.10 1367
8335.96 1318
8336.82 1324
8337.68 1319
8338.54 1310
8339.41 1312
8340.27 1310
8341.13 1334
8341.99 1445
8342.85 1428
8343.71 1366
8344.58 1363
8345.44 1478
8346.30 1435
8347.16 1463
8348.02 1403
8348.89 1350
8349.75 1339
8350.61 1327
8351.47 1257
8352.34 1268
8353.20 1321
8354.06 1332
8354.92 1315
8355.79 1294
8356.65 1280
8357.51 1297
8358.37 1251
8359.24 1342
8360.10 1334
8360.96 1265
8361.83 1259
8362.69 1290
8363.55 1266
8364.41 1265
8365.28 1244
8366.14 1243
8367.00 1310
8367.87 1285
8368.73 1312
8369.59 1303
8370.46 1295
8371.32 1247
8372.18 1335
8373.05 1264
8373.91 1278
8374.77 1273
8375.64 1344
8376.50 1326
8377.37 1274
8378.23 1250
8379.09 1285
8379.96 1309
8380.82 1315
8381.68 1268
8382.55 1301
8383.41 1341
8384.28 1255
8385.14 1271
8386.01 1358
8386.87 1284
8387.73 1305
8388.60 1349
8389.46 1315
8390.33 1294
8391.19 1310
8392.06 1270
8392.92 1294
8393.78 1282
8394.65 1252
8395.51 1331
8396.38 1266
8397.24 1197
8398.11 1238
8398.97 1344
8399.84 1281
8400.70 1249
8401.57 1252
8402.43 1326
8403.30 1341
8404.16 1269
8405.03 1282
8405.89 1330
8406.76 1295
8407.62 1301
8408.49 1302
8409.35 1309
8410.22 1270
8411.08 1299
8411.95 1325
8412.82 1392
8413.68 1345
8414.55 1334
8415.41 1318
8416.28 1348
8417.14 1382
8418.01 1302
8418.88 1336
8419.74 1358
8420.61 1397
8421.47 1337
8422.34 1349
8423.21 1368
8424.07 1413
8424.94 1486
8425.80 1419
8426.67 1363
8427.54 1439
8428.40 1417
8429.27 1479
8430.14 1491
8431.00 1474
8431.87 1479
8432.74 1463
8433.60 1496
8434.47 1505
8435.34 1487
8436.20 1512
8437.07 1501
8437.94 1503
8438.80 1469
8439.67 1601
8440.54 1628
8441.40 1612
8442.27 1573
8443.14 1630
8444.00 1780
8444.87 1727
8445.74 1656
8446.61 1736
8447.47 1663
8448.34 1641
8449.21 1672
8450.08 1599
8450.94 1704
8451.81 1705
8452.68 1771
8453.55 1808
8454.41 1957
8455.28 2133
8456.15 2228
8457.02 2435
8457.88 2802
8458.75 2878
8459.62 2802
8460.49 2779
8461.36 2670
8462.22 2479
8463.09 2355
8463.96 2154
8464.83 2008
8465.70 1914
8466.57 1887
8467.43 1813
8468.30 2002
8469.17 2034
8470.04 1962
8470.91 2132
8471.78 2164
8472.65 2253
8473.51 2326
8474.38 2248
8475.25 2072
8476.12 2039
8476.99 1946
8477.86 1886
8478.73 1828
8479.60 1759
8480.46 1692
8481.33 1620
8482.20 1651
8483.07 1673
8483.94 1662
8484.81 1593
8485.68 1527
8486.55 1576
8487.42 1591
8488.29 1546
8489.16 1572
8490.03 1507
8490.90 1580
8491.77 1588
8492.64 1544
8493.51 1525
8494.37 1515
8495.24 1500
8496.11 1609
8496.98 1702
8497.85 1602
8498.72 1585
8499.59 1538
8500.46 1557
8501.33 1521
8502.20 1416
8503.07 1464
8503.94 1503
8504.82 1597
8505.69 1546
8506.56 1549
8507.43 1567
8508.30 1617
8509.17 1561
8510.04 1618
8510.91 1604
8511.78 1606
8512.65 1610
8513.52 1656
8514.39 1638
8515.26 1606
8516.13 1671
8517.00 1638
8517.87 1566
8518.75 1502
8519.62 1561
8520.49 1524
8521.36 1582
8522.23 1527
8523.10 1550
8523.97 1591
8524.84 1580
8525.71 1633
8526.59 1623
8527.46 1591
8528.33 1606
8529.20 1607
8530.07 1594
8530.94 1590
8531.82 1663
8532.69 1664
8533.56 1647
8534.43 1625
8535.30 1687
8536.17 1813
8537.05 1846
8537.92 1841
8538.79 1832
8539.66 1736
8540.53 1710
8541.41 1744
8542.28 1655
8543.15 1648
8544.02 1601
8544.90 1651
8545.77 1681
8546.64 1713
8547.51 1643
8548.39 1665
8549.26 1664
8550.13 1663
8551.00 1732
8551.88 1774
8552.75 1991
8553.62 2185
8554.49 2233
8555.37 2469
8556.24 2572
8557.11 2685
8557.99 2646
8558.86 2522
8559.73 2295
8560.60 2140
8561.48 1940
8562.35 1772
8563.22 1675
8564.10 1630
8564.97 1619
8565.84 1533
8566.72 1456
8567.59 1556
8568.46 1423
8569.34 1486
8570.21 1506
8571.09 1409
8571.96 1464
8572.83 1454
8573.71 1410
8574.58 1447
8575.45 1432
8576.33 1396
8577.20 1400
8578.08 1439
8578.95 1407
8579.82 1385
8580.70 1482
8581.57 1472
8582.45 1490
8583.32 1502
8584.20 1501
8585.07 1571
8585.94 1553
8586.82 1457
8587.69 1376
8588.57 1477
8589.44 1438
8590.32 1352
8591.19 1390
8592.07 1415
8592.94 1467
8593.82 1371
8594.69 1349
8595.57 1454
8596.44 1448
8597.32 1441
8598.19 1401
8599.07 1467
8599.94 1347
8600.82 1369
8601.69 1350
8602.57 1320
8603.44 1315
8604.32 1358
8605.19 1346
8606.07 1341
8606.94 1395
8607.82 1299
8608.69 1374
8609.57 1343
8610.45 1386
8611.32 1283
8612.20 1262
8613.07 1326
8613.95 1336
8614.82 1294
8615.70 1391
8616.58 1332
8617.45 1375
8618.33 1436
8619.21 1365
8620.08 1352
8620.96 1415
8621.83 1378
8622.71 1344
8623.59 1359
8624.46 1302
8625.34 1393
8626.22 1393
8627.09 1426
8627.97 1455
8628.85 1457
8629.72 1362
8630.60 1346
8631.48 1381
8632.35 1411
8633.23 1351
8634.11 1337
8634.98 1382
8635.86 1356
8636.74 1346
8637.61 1350
8638.49 1389
8639.37 1336
8640.24 1377
8641.12 1337
8642.00 1333
8642.88 1416
8643.75 1398
8644.63 1383
8645.51 1357
8646.39 1361
8647.26 1327
8648.14 1309
8649.02 1273
8649.90 1319
8650.77 1326
8651.65 1310
8652.53 1333
8653.41 1346
8654.29 1354
8655.16 1304
8656.04 1324
8656.92 1369
8657.80 1403
8658.68 1338
8659.55 1315
8660.43 1309
8661.31 1298
8662.19 1244
8663.07 1338
8663.95 1302
8664.82 1343
8665.70 1309
8666.58 1319
8667.46 1323
8668.34 1319
8669.22 1338
8670.10 1403
8670.97 1467
8671.85 1421
8672.73 1366
8673.61 1400
8674.49 1423
8675.37 1393
8676.25 1359
8677.13 1421
8678.01 1383
8678.88 1416
8679.76 1380
8680.64 1354
8681.52 1266
8682.40 1297
8683.28 1285
8684.16 1222
8685.04 1269
8685.92 1276
8686.80 1384
8687.68 1357
8688.56 1281
8689.44 1374
8690.32 1414
8691.20 1546
8692.08 1543
8692.96 1729
8693.84 1778
8694.72 1725
8695.60 1713
8696.48 1753
8697.36 1682
8698.24 1595
8699.12 1476
8700.00 1482
8700.88 1463
8701.76 1396
8702.64 1366
8703.52 1208
8704.40 1237
8705.28 1311
8706.16 1207
8707.04 1172
8707.92 1148
8708.80 1190
8709.68 1135
8710.56 1168
8711.44 1191
8712.33 1247
8713.21 1213
8714.09 1226
8714.97 1211
8715.85 1142
8716.73 1237
8717.61 1220
8718.49 1143
8719.37 1189
8720.25 1192
8721.14 1200
8722.02 1249
8722.90 1198
8723.78 1235
8724.66 1220
8725.54 1216
8726.42 1265
8727.31 1241
8728.19 1222
8729.07 1277
8729.95 1336
8730.83 1329
8731.72 1325
8732.60 1369
8733.48 1329
8734.36 1295
8735.24 1228
8736.12 1249
8737.01 1205
8737.89 1207
8738.77 1185
8739.65 1149
8740.54 1211
8741.42 1156
8742.30 1146
8743.18 1117
8744.07 1089
8744.95 1185
8745.83 1176
8746.71 1143
8747.60 1141
8748.48 1143
8749.36 1179
8750.24 1155
8751.13 1179
8752.01 1221
8752.89 1161
8753.77 1197
8754.66 1253
8755.54 1374
8756.42 1273
8757.31 1271
8758.19 1367
8759.07 1347
8759.96 1335
8760.84 1314
8761.72 1231
8762.61 1341
8763.49 1264
8764.37 1268
8765.26 1328
8766.14 1315
8767.02 1298
8767.91 1288
8768.79 1444
8769.68 1368
8770.56 1276
8771.44 1287
8772.33 1356
8773.21 1219
8774.09 1263
8774.98 1163
8775.86 1133
8776.75 1125
8777.63 1088
8778.52 1123
8779.40 1127
8780.28 1181
8781.17 1242
8782.05 1250
8782.94 1158
8783.82 1184
8784.71 1155
8785.59 1220
8786.47 1173
8787.36 1100
8788.24 1108
8789.13 1201
8790.01 1174
8790.90 1160
8791.78 1144
8792.67 1086
8793.55 1155
8794.44 1095
8795.32 1139
8796.21 1150
8797.09 1138
8797.98 1137
8798.86 1100
8799.75 1107
8800.63 1214
8801.52 1172
8802.41 1215
8803.29 1189
8804.18 1110
8805.06 1092
8805.95 1102
8806.83 1080
8807.72 1077
8808.60 1053
8809.49 1088
8810.38 1103
8811.26 1079
8812.15 1058
8813.03 1077
8813.92 1102
8814.81 1033
8815.69 998
8816.58 979
8817.46 967
8818.35 1026
8819.24 1012
8820.12 1031
8821.01 1018
8821.89 1048
8822.78 1019
8823.67 998
8824.55 1018
8825.44 968
8826.33 967
8827.21 951
8828.10 983
8828.99 1060
8829.87 1098
8830.76 1074
8831.65 1042
8832.53 1022
8833.42 1000
8834.31 1021
8835.20 978
8836.08 924
8836.97 992
8837.86 951
8838.74 967
8839.63 950
8840.52 999
8841.41 1003
8842.29 1021
8843.18 1013
8844.07 982
8844.96 935
8845.84 994
8846.73 928
8847.62 1026
8848.51 975
8849.39 948
8850.28 988
8851.17 1001
8852.06 1020
8852.95 993
8853.83 1036
8854.72 1000
8855.61 952
8856.50 970
8857.39 1013
8858.27 1003
8859.16 993
8860.05 976
8860.94 974
8861.83 962
8862.72 959
8863.60 899
8864.49 916
8865.38 950
8866.27 889
8867.16 896
8868.05 939
8868.94 975
8869.83 918
8870.71 963
8871.60 992
8872.49 952
8873.38 951
8874.27 959
8875.16 943
8876.05 927
8876.94 901
8877.83 968
8878.72 1024
8879.60 966
8880.49 939
8881.38 962
8882.27 943
8883.16 986
8884.05 929
8884.94 891
8885.83 951
8886.72 923
8887.61 948
8888.50 989
8889.39 999
8890.28 931
8891.17 876
8892.06 892
8892.95 912
8893.84 917
8894.73 911
8895.62 943
8896.51 875
8897.40 877
8898.29 869
8899.18 886
8900.07 905
8900.96 926
8901.85 983
8902.74 947
8903.63 898
8904.52 932
8905.41 893
8906.30 820
8907.19 883
8908.08 908
8908.98 927
8909.87 922
8910.76 863
8911.65 879
8912.54 856
8913.43 929
8914.32 960
8915.21 932
8916.10 882
8916.99 825
8917.89 883
8918.78 846
8919.67 896
8920.56 908
8921.45 891
8922.34 929
8923.23 912
8924.13 914
8925.02 954
8925.91 901
8926.80 908
8927.69 883
8928.58 936
8929.48 922
8930.37 918
8931.26 901
8932.15 895
8933.04 924
8933.93 942
8934.83 870
8935.72 837
8936.61 874
8937.50 914
8938.40 902
8939.29 887
8940.18 899
8941.07 869
8941.96 846
8942.86 817
8943.75 861
8944.64 898
8945.53 930
8946.43 919
8947.32 857
8948.21 896
8949.11 860
8950.00 891
8950.89 867
8951.78 854
8952.68 893
8953.57 889
8954.46 871
8955.36 930
8956.25 912
8957.14 899
8958.04 940
8958.93 902
8959.82 855
8960.72 817
8961.61 873
8962.50 872
8963.40 921
8964.29 946
8965.18 910
8966.08 887
8966.97 933
8967.86 901
8968.76 881
8969.65 903
8970.54 924
8971.44 915
8972.33 893
8973.23 862
8974.12 825
8975.01 860
8975.91 822
8976.80 890
8977.70 896
8978.59 910
8979.49 875
8980.38 843
8981.27 877
8982.17 834
8983.06 818
8983.96 856
8984.85 834
8985.75 845
8986.64 869
8987.54 877
8988.43 859
8989.33 884
8990.22 936
8991.12 919
8992.01 916
8992.90 835
8993.80 869
8994.69 861
8995.59 812
8996.49 841
8997.38 830
8998.28 882
8999.17 828
9000.07 792
9000.96 835
9001.86 900
9002.75 838
9003.65 901
9004.54 799
9005.44 867
9006.33 886
9007.23 893
9008.13 876
9009.02 874
9009.92 823
9010.81 874
9011.71 858
9012.60 797
9013.50 805
9014.40 773
9015.29 825
9016.19 851
9017.09 864
9017.98 829
9018.88 800
9019.77 853
9020.67 871
9021.57 902
9022.46 790
9023.36 789
9024.26 837
9025.15 848
9026.05 852
9026.95 847
9027.84 852
9028.74 807
9029.64 827
9030.53 830
9031.43 852
9032.33 902
9033.22 849
9034.12 897
9035.02 856
9035.91 872
9036.81 829
9037.71 911
9038.61 880
9039.50 805
9040.40 792
9041.30 867
9042.20 879
9043.09 853
9043.99 816
9044.89 826
9045.79 836
9046.68 844
9047.58 801
9048.48 794
9049.38 799
9050.27 828
9051.17 841
9052.07 767
9052.97 789
9053.87 792
9054.76 815
9055.66 820
9056.56 852
9057.46 872
9058.36 868
9059.25 854
9060.15 821
9061.05 867
9061.95 814
9062.85 811
9063.75 820
9064.64 838
9065.54 845
9066.44 894
9067.34 883
9068.24 807
9069.14 843
9070.04 819
9070.94 814
9071.83 872
9072.73 872
9073.63 857
9074.53 775
9075.43 799
9076.33 856
9077.23 858
9078.13 853
9079.03 774
9079.93 770
9080.83 809
9081.72 846
9082.62 855
9083.52 803
9084.42 817
9085.32 840
9086.22 821
9087.12 777
9088.02 832
9088.92 811
9089.82 807
9090.72 801
9091.62 836
9092.52 842
9093.42 861
9094.32 829
9095.22 782
9096.12 782
9097.02 851
9097.92 845
9098.82 795
9099.72 786
9100.62 877
9101.52 872
9102.42 839
9103.32 807
9104.22 812
9105.12 821
9106.02 821
9106.92 794
9107.83 818
9108.73 825
9109.63 746
9110.53 814
9111.43 781
9112.33 762
9113.23 750
9114.13 842
9115.03 799
9115.93 762
9116.83 782
9117.74 800
9118.64 850
9119.54 766
9120.44 732
9121.34 803
9122.24 790
9123.14 770
9124.04 793
9124.95 807
9125.85 790
9126.75 856
9127.65 860
9128.55 834
9129.45 801
9130.36 821
9131.26 823
9132.16 873
9133.06 803
9133.96 767
9134.87 804
9135.77 852
9136.67 774
9137.57 801
9138.47 814
9139.38 809
9140.28 764
9141.18 786
9142.08 835
9142.99 776
9143.89 747
9144.79 796
9145.69 814
9146.60 787
9147.50 750
9148.40 778
9149.30 786
9150.21 826
9151.11 778
9152.01 757
9152.92 836
9153.82 795
9154.72 770
9155.62 803
9156.53 706
9157.43 759
9158.33 795
9159.24 791
9160.14 805
9161.04 841
9161.95 859
9162.85 748
9163.75 770
9164.66 796
9165.56 741
9166.46 721
9167.37 761
9168.27 734
9169.17 765
9170.08 758
9170.98 829
9171.89 768
9172.79 796
9173.69 782
9174.60 806
9175.50 753
9176.41 788
9177.31 784
9178.21 791
9179.12 803
9180.02 837
9180.93 744
9181.83 769
9182.74 748
9183.64 791
9184.54 817
9185.45 835
9186.35 824
9187.26 833
9188.16 797
9189.07 788
9189.97 750
9190.88 759
9191.78 724
9192.69 783
9193.59 826
9194.50 784
9195.40 841
9196.31 820
9197.21 807
9198.12 881
9199.02 888
9199.93 873
9200.83 933
9201.74 942
9202.64 888
9203.55 870
9204.45 889
9205.36 980
9206.26 853
9207.17 850
9208.08 777
9208.98 825
9209.89 843
9210.79 775
9211.70 799
9212.60 749
9213.51 807
9214.42 774
9215.32 797
9216.23 804
9217.13 789
9218.04 770
9218.95 739
9219.85 840
9220.76 776
9221.66 766
9222.57 750
9223.48 768
9224.38 752
9225.29 759
9226.20 776
9227.10 761
9228.01 752
9228.92 779
9229.82 831
9230.73 794
9231.64 820
9232.54 788
9233.45 754
9234.36 782
9235.26 748
9236.17 786
9237.08 714
9237.99 759
9238.89 800
9239.80 735
9240.71 785
9241.61 796
9242.52 767
9243.43 787
9244.34 816
9245.24 817
9246.15 878
9247.06 800
9247.97 742
9248.87 761
9249.78 769
9250.69 795
9251.60 742
9252.50 770
9253.41 783
9254.32 818
9255.23 746
9256.14 806
9257.04 838
9257.95 749
9258.86 812
9259.77 755
9260.68 770
9261.59 787
9262.49 778
9263.40 799
9264.31 779
9265.22 802
9266.13 747
9267.04 748
9267.94 781
9268.85 806
9269.76 765
9270.67 820
9271.58 800
9272.49 758
9273.40 791
9274.31 794
9275.21 829
9276.12 776
9277.03 801
9277.94 815
9278.85 792
9279.76 791
9280.67 765
9281.58 774
9282.49 795
9283.40 763
9284.31 780
9285.22 762
9286.12 811
9287.03 777
9287.94 808
9288.85 732
9289.76 717
9290.67 748
9291.58 750
9292.49 762
9293.40 750
9294.31 766
9295.22 767
9296.13 776
9297.04 767
9297.95 741
9298.86 736
9299.77 757
9300.68 788
9301.59 779
9302.50 761
9303.41 742
9304.32 776
9305.23 796
9306.14 856
9307.05 831
9307.96 841
9308.88 792
9309.79 812
9310.70 839
9311.61 884
9312.52 835
9313.43 848
9314.34 807
9315.25 811
9316.16 855
9317.07 797
9317.98 827
9318.89 840
9319.81 846
9320.72 804
9321.63 846
9322.54 822
9323.45 834
9324.36 821
9325.27 823
9326.18 814
9327.10 846
9328.01 812
9328.92 863
9329.83 790
9330.74 763
9331.65 789
9332.57 797
9333.48 788
9334.39 789
9335.30 820
9336.21 832
9337.12 821
9338.04 810
9338.95 783
9339.86 752
9340.77 791
9341.69 832
9342.60 807
9343.51 782
9344.42 841
9345.33 774
9346.25 777
9347.16 828
9348.07 793
9348.98 790
9349.90 779
9350.81 792
9351.72 765
9352.63 807
9353.55 813
9354.46 829
9355.37 754
9356.29 774
9357.20 767
9358.11 733
9359.02 801
9359.94 797
9360.85 792
9361.76 771
9362.68 773
9363.59 745
9364.50 839
9365.42 803
9366.33 802
9367.24 772
9368.16 811
9369.07 874
9369.98 809
9370.90 786
9371.81 817
9372.73 810
9373.64 826
9374.55 787
9375.47 816
9376.38 828
9377.29 820
9378.21 793
9379.12 793
9380.04 799
9380.95 769
9381.86 795
9382.78 814
9383.69 801
9384.61 812
9385.52 765
9386.44 831
9387.35 879
9388.26 830
9389.18 902
9390.09 902
9391.01 870
9391.92 882
9392.84 934
9393.75 954
9394.67 952
9395.58 881
9396.50 847
9397.41 865
9398.33 855
9399.24 870
9400.16 858
9401.07 832
9401.99 875
9402.90 791
9403.82 790
9404.73 872
9405.65 872
9406.56 834
9407.48 835
9408.39 775
9409.31 817
9410.22 807
9411.14 825
9412.06 884
9412.97 822
9413.89 795
9414.80 843
9415.72 872
9416.63 839
9417.55 805
9418.47 828
9419.38 874
9420.30 811
9421.21 872
9422.13 864
9423.05 840
9423.96 783
9424.88 774
9425.80 811
9426.71 773
9427.63 844
9428.54 885
9429.46 899
9430.38 795
9431.29 778
9432.21 834
9433.13 881
9434.04 862
9434.96 857
9435.88 989
9436.79 929
9437.71 869
9438.63 934
9439.55 894
9440.46 881
9441.38 847
9442.30 851
9443.21 834
9444.13 855
9445.05 898
9445.96 831
9446.88 834
9447.80 864
9448.72 898
9449.63 873
9450.55 917
9451.47 1009
9452.39 946
9453.30 1066
9454.22 998
9455.14 1037
9456.06 1081
9456.98 1083
9457.89 1038
9458.81 920
9459.73 904
9460.65 939
9461.57 982
9462.48 913
9463.40 917
9464.32 845
9465.24 813
9466.16 873
9467.07 829
9467.99 841
9468.91 900
9469.83 809
9470.75 785
9471.67 775
9472.58 826
9473.50 845
9474.42 848
9475.34 906
9476.26 882
9477.18 869
9478.10 846
9479.02 943
9479.93 930
9480.85 935
9481.77 881
9482.69 895
9483.61 899
9484.53 923
9485.45 866
9486.37 896
9487.29 841
9488.21 842
9489.13 901
9490.05 890
9490.97 845
9491.88 827
9492.80 854
9493.72 862
9494.64 832
9495.56 865
9496.48 817
9497.40 824
9498.32 799
9499.24 815
9500.16 815
9501.08 835
9502.00 779
9502.92 783
9503.84 808
9504.76 830
9505.68 856
9506.60 855
9507.52 844
9508.44 841
9509.36 829
9510.28 839
9511.20 793
9512.12 786
9513.05 869
9513.97 798
9514.89 833
9515.81 863
9516.73 888
9517.65 912
9518.57 861
9519.49 867
9520.41 835
9521.33 811
9522.25 856
9523.17 860
9524.09 848
9525.02 821
9525.94 812
9526.86 847
9527.78 889
9528.70 791
9529.62 839
9530.54 859
9531.46 914
9532.39 880
9533.31 902
9534.23 865
9535.15 937
9536.07 903
9536.99 877
9537.92 856
9538.84 882
9539.76 936
9540.68 873
9541.60 819
9542.53 831
9543.45 869
9544.37 907
9545.29 873
9546.21 868
9547.14 853
9548.06 907
9548.98 894
9549.90 823
9550.82 840
9551.75 810
9552.67 810
9553.59 839
9554.51 868
9555.44 799
9556.36 836
9557.28 854
9558.21 861
9559.13 918
9560.05 898
9560.97 820
9561.90 820
9562.82 852
9563.74 823
9564.67 842
9565.59 897
9566.51 890
9567.43 863
9568.36 831
9569.28 829
9570.20 794
9571.13 765
9572.05 836
9572.97 887
9573.90 848
9574.82 833
9575.74 774
9576.67 860
9577.59 852
9578.52 831
9579.44 842
9580.36 874
9581.29 890
9582.21 871
9583.13 822
9584.06 869
9584.98 904
9585.91 877
9586.83 877
9587.76 832
9588.68 895
9589.60 942
9590.53 923
9591.45 899
9592.38 891
9593.30 943
9594.23 977
9595.15 957
9596.07 955
9597.00 954
9597.92 870
9598.85 924
9599.77 953
9600.70 964
9601.62 911
9602.55 924
9603.47 930
9604.40 914
9605.32 931
9606.25 960
9607.17 934
9608.10 942
9609.02 986
9609.95 947
9610.87 991
9611.80 907
9612.72 923
9613.65 950
9614.57 973
9615.50 1055
9616.43 940
9617.35 955
9618.28 1033
9619.20 1051
9620.13 1051
9621.05 1047
9621.98 1041
9622.91 1048
9623.83 1126
9624.76 1067
9625.68 1033
9626.61 1075
9627.54 1079
9628.46 1050
9629.39 1114
9630.31 1113
9631.24 1158
9632.17 1219
9633.09 1248
9634.02 1245
9634.95 1236
9635.87 1289
9636.80 1326
9637.72 1432
9638.65 1499
9639.58 1387
9640.50 1384
9641.43 1369
9642.36 1397
9643.28 1426
9644.21 1415
9645.14 1448
9646.07 1496
9646.99 1537
9647.92 1503
9648.85 1628
9649.77 1727
9650.70 1734
9651.63 1790
9652.56 1880
9653.48 1765
9654.41 1666
9655.34 1548
9656.26 1437
9657.19 1366
9658.12 1341
9659.05 1272
9659.98 1288
9660.90 1183
9661.83 1205
9662.76 1260
9663.69 1199
9664.61 1223
9665.54 1277
9666.47 1239
9667.40 1231
9668.33 1273
9669.25 1195
9670.18 1236
9671.11 1246
9672.04 1227
9672.97 1261
9673.89 1289
9674.82 1258
9675.75 1329
9676.68 1331
9677.61 1328
9678.54 1279
9679.47 1289
9680.39 1278
9681.32 1273
9682.25 1336
9683.18 1375
9684.11 1330
9685.04 1282
9685.97 1378
9686.90 1291
9687.82 1289
9688.75 1324
9689.68 1365
9690.61 1408
9691.54 1536
9692.47 1439
9693.40 1530
9694.33 1610
9695.26 1487
9696.19 1466
9697.12 1457
9698.05 1453
9698.98 1430
9699.90 1393
9700.83 1370
9701.76 1441
9702.69 1358
9703.62 1303
9704.55 1315
9705.48 1271
9706.41 1278
9707.34 1248
9708.27 1250
9709.20 1193
9710.13 1127
9711.06 1185
9711.99 1209
9712.92 1319
9713.85 1305
9714.78 1301
9715.71 1272
9716.64 1319
9717.57 1305
9718.50 1211
9719.44 1223
9720.37 1229
9721.30 1245
9722.23 1172
9723.16 1150
9724.09 1219
9725.02 1266
9725.95 1239
9726.88 1183
9727.81 1178
9728.74 1145
9729.67 1171
9730.60 1176
9731.54 1260
9732.47 1217
9733.40 1245
9734.33 1198
9735.26 1212
9736.19 1259
9737.12 1161
9738.05 1147
9738.99 1158
9739.92 1244
9740.85 1216
9741.78 1173
9742.71 1190
9743.64 1208
9744.57 1236
9745.51 1204
9746.44 1262
9747.37 1206
9748.30 1157
9749.23 1199
9750.17 1198
9751.10 1237
9752.03 1231
9752.96 1229
9753.89 1239
9754.83 1299
9755.76 1222
9756.69 1220
9757.62 1217
9758.56 1190
9759.49 1219
9760.42 1194
9761.35 1311
9762.29 1339
9763.22 1357
9764.15 1257
9765.08 1261
9766.02 1355
9766.95 1335
9767.88 1387
9768.81 1447
9769.75 1361
9770.68 1319
9771.61 1304
9772.55 1327
9773.48 1355
9774.41 1296
9775.35 1327
9776.28 1358
9777.21 1320
9778.14 1382
9779.08 1389
9780.01 1342
9780.94 1477
9781.88 1500
9782.81 1547
9783.75 1617
9784.68 1569
9785.61 1675
9786.55 1740
9787.48 1665
9788.41 1566
9789.35 1484
9790.28 1478
9791.22 1360
9792.15 1401
9793.08 1477
9794.02 1376
9794.95 1353
9795.89 1428
9796.82 1458
9797.75 1540
9798.69 1621
9799.62 1660
9800.56 1770
9801.49 1674
9802.43 1600
9803.36 1639
9804.29 1491
9805.23 1420
9806.16 1400
9807.10 1266
9808.03 1226
9808.97 1174
9809.90 1166
9810.84 1163
9811.77 1153
9812.71 1130
9813.64 1091
9814.58 1161
9815.51 1150
9816.45 1081
9817.38 1056
9818.32 1062
9819.25 1103
9820.19 1138
9821.12 1158
9822.06 1131
9822.99 1143
9823.93 1073
9824.87 1074
9825.80 1141
9826.74 1119
9827.67 1127
9828.61 1111
9829.54 1135
9830.48 1041
9831.42 1060
9832.35 1050
9833.29 1023
9834.22 1074
9835.16 1057
9836.10 1112
9837.03 1050
9837.97 1060
9838.90 1136
9839.84 1140
9840.78 1155
9841.71 1083
9842.65 1033
9843.59 1091
9844.52 1053
9845.46 1091
9846.40 1102
9847.33 1077
9848.27 1132
9849.20 1105
9850.14 1069
9851.08 1037
9852.02 1057
9852.95 1048
9853.89 1011
9854.83 979
9855.76 1071
9856.70 1049
9857.64 1069
9858.57 1011
9859.51 1038
9860.45 1051
9861.39 1071
9862.32 1099
9863.26 1096
9864.20 1129
9865.14 1096
9866.07 1094
9867.01 1079
9867.95 1041
9868.89 1042
9869.82 1071
9870.76 1043
9871.70 1100
9872.64 1075
9873.57 1089
9874.51 1082
9875.45 1120
9876.39 1078
9877.33 1103
9878.26 1088
9879.20 1120
9880.14 1086
9881.08 1043
9882.02 1060
9882.96 1064
9883.89 1095
9884.83 1075
9885.77 1058
9886.71 1026
9887.65 1018
9888.59 1036
9889.52 1080
9890.46 1033
9891.40 1037
9892.34 1023
9893.28 983
9894.22 986
9895.16 1036
9896.10 1030
9897.03 1002
9897.97 931
9898.91 946
9899.85 1025
9900.79 1067
9901.73 1003
9902.67 1064
9903.61 1052
9904.55 1069
9905.49 1020
9906.43 1011
9907.37 1036
9908.31 984
9909.25 988
9910.18 1034
9911.12 1094
9912.06 1086
9913.00 1010
9913.94 1025
9914.88 1080
9915.82 1012
9916.76 1054
9917.70 1050
9918.64 1097
9919.58 1085
9920.52 1073
9921.46 1090
9922.40 1097
9923.34 1204
9924.28 1291
9925.22 1415
9926.16 1598
9927.10 1792
9928.05 1951
9928.99 1979
9929.93 1806
9930.87 1785
9931.81 1679
9932.75 1543
9933.69 1404
9934.63 1254
9935.57 1185
9936.51 1135
9937.45 1066
9938.39 997
9939.33 1041
9940.27 1047
9941.22 968
9942.16 994
9943.10 1063
9944.04 961
9944.98 956
9945.92 1000
9946.86 989
9947.80 947
9948.75 926
9949.69 933
9950.63 949
9951.57 927
9952.51 1009
9953.45 977
9954.40 983
9955.34 1003
9956.28 969
9957.22 967
9958.16 935
9959.10 912
9960.05 917
9960.99 918
9961.93 936
9962.87 868
9963.81 856
9964.76 939
9965.70 982
9966.64 952
9967.58 960
9968.53 981
9969.47 1044
9970.41 1100
9971.35 1044
9972.30 1058
9973.24 1093
9974.18 1072
9975.12 1051
9976.07 1031
9977.01 929
9977.95 926
9978.89 940
9979.84 906
9980.78 899
9981.72 887
9982.67 870
9983.61 905
9984.55 896
9985.50 872
9986.44 861
9987.38 852
9988.33 901
9989.27 850
9990.21 816
9991.16 864
9992.10 903
9993.04 884
9993.99 885
9994.93 818
9995.87 885
9996.82 922
9997.76 911
9998.70 884
9999.65 898
10000.59 816
10001.54 886
10002.48 873
10003.42 890
10004.37 904
10005.31 859
10006.26 897
10007.20 876
10008.14 902
10009.09 893
10010.03 876
10010.98 867
10011.92 812
10012.87 828
10013.81 803
10014.76 872
10015.70 865
10016.64 868
10017.59 847
10018.53 843
10019.48 853
10020.42 852
10021.37 764
10022.31 807
10023.26 875
10024.20 923
10025.15 802
10026.09 789
10027.04 836
10027.98 811
10028.93 750
10029.87 803
10030.82 810
10031.76 824
10032.71 819
10033.66 816
10034.60 786
10035.55 743
10036.49 784
10037.44 751
10038.38 841
10039.33 799
10040.27 772
10041.22 823
10042.17 815
10043.11 793
10044.06 818
10045.00 874
10045.95 820
10046.90 766
10047.84 770
10048.79 750
10049.73 832
10050.68 815
10051.63 798
10052.57 797
10053.52 792
10054.47 836
10055.41 790
10056.36 754
10057.31 749
10058.25 792
10059.20 784
10060.15 749
10061.09 789
10062.04 781
10062.99 783
10063.93 749
10064.88 763
10065.83 716
10066.77 770
10067.72 741
10068.67 770
10069.61 779
10070.56 769
10071.51 727
10072.46 766
10073.40 809
10074.35 747
10075.30 773
10076.25 791
10077.19 811
10078.14 771
10079.09 796
10080.04 807
10080.98 716
10081.93 768
10082.88 796
10083.83 808
10084.77 824
10085.72 779
10086.67 741
10087.62 726
10088.57 795
10089.51 719
10090.46 741
10091.41 783
10092.36 788
10093.31 769
10094.26 756
10095.20 770
10096.15 746
10097.10 738
10098.05 744
10099.00 759
10099.95 741
10100.89 773
10101.84 723
10102.79 703
10103.74 731
10104.69 722
10105.64 711
10106.59 705
10107.54 757
10108.49 705
10109.43 691
10110.38 720
10111.33 698
10112.28 667
10113.23 697
10114.18 720
10115.13 725
10116.08 689
10117.03 701
10117.98 712
10118.93 695
10119.88 709
10120.83 645
10121.78 678
10122.72 719
10123.67 751
10124.62 736
10125.57 749
10126.52 685
10127.47 736
10128.42 680
10129.37 718
10130.32 703
10131.27 671
10132.22 693
10133.17 665
10134.12 656
10135.07 685
10136.02 713
10136.97 739
10137.92 758
10138.88 682
10139.83 750
10140.78 763
10141.73 704
10142.68 717
10143.63 703
10144.58 773
10145.53 785
10146.48 752
10147.43 734
10148.38 696
10149.33 712
10150.28 699
10151.23 658
10152.19 726
10153.14 747
10154.09 753
10155.04 716
10155.99 662
10156.94 682
10157.89 735
10158.84 649
10159.80 708
10160.75 717
10161.70 697
10162.65 705
10163.60 721
10164.55 725
10165.50 738
10166.46 711
10167.41 733
10168.36 704
10169.31 682
10170.26 736
10171.21 730
10172.17 657
10173.12 681
10174.07 703
10175.02 721
10175.98 722
10176.93 684
10177.88 640
10178.83 683
10179.78 727
10180.74 708
10181.69 680
10182.64 679
10183.59 705
10184.55 717
10185.50 777
10186.45 731
10187.40 749
10188.36 733
10189.31 749
10190.26 717
10191.22 713
10192.17 702
10193.12 742
10194.07 716
10195.03 693
10195.98 695
10196.93 700
10197.89 710
10198.84 691
10199.79 746
10200.75 734
10201.70 769
10202.65 751
10203.61 816
10204.56 827
10205.51 833
10206.47 872
10207.42 879
10208.37 897
10209.33 928
10210.28 974
10211.24 980
10212.19 899
10213.14 872
10214.10 833
10215.05 802
10216.00 810
10216.96 820
10217.91 786
10218.87 699
10219.82 694
10220.78 697
10221.73 697
10222.68 701
10223.64 687
10224.59 671
10225.55 683
10226.50 678
10227.46 697
10228.41 736
10229.37 678
10230.32 684
10231.27 713
10232.23 692
10233.18 699
10234.14 728
10235.09 745
10236.05 718
10237.00 740
10237.96 738
10238.91 738
10239.87 768
10240.82 748
10241.78 722
10242.73 760
10243.69 694
10244.65 705
10245.60 721
10246.56 731
10247.51 729
10248.47 710
10249.42 686
10250.38 713
10251.33 731
10252.29 709
10253.25 665
10254.20 654
10255.16 698
10256.11 728
10257.07 742
10258.02 667
10258.98 635
10259.94 736
10260.89 715
10261.85 667
10262.81 645
10263.76 654
10264.72 641
10265.67 657
10266.63 733
10267.59 728
10268.54 711
10269.50 659
10270.46 681
10271.41 666
10272.37 663
10273.33 636
10274.28 679
10275.24 718
10276.20 648
10277.15 658
10278.11 642
10279.07 687
10280.02 749
10280.98 675
10281.94 660
10282.90 738
10283.85 720
10284.81 666
10285.77 679
10286.72 674
10287.68 661
10288.64 682
10289.60 675
10290.55 676
10291.51 699
10292.47 657
10293.43 701
10294.38 659
10295.34 649
10296.30 715
10297.26 717
10298.22 661
10299.17 698
10300.13 706
10301.09 679
10302.05 714
10303.01 644
10303.96 649
10304.92 646
10305.88 669
10306.84 649
10307.80 645
10308.75 644
10309.71 692
10310.67 684
10311.63 692
10312.59 664
10313.55 701
10314.51 667
10315.46 656
10316.42 606
10317.38 634
10318.34 644
10319.30 655
10320.26 672
10321.22 662
10322.18 678
10323.14 644
10324.09 644
10325.05 673
10326.01 660
10326.97 672
10327.93 644
10328.89 678
10329.85 630
10330.81 644
10331.77 656
10332.73 679
10333.69 684
10334.65 691
10335.61 677
10336.57 636
10337.53 653
10338.49 658
10339.45 657
10340.40 634
10341.36 614
10342.32 642
10343.28 635
10344.24 644
10345.20 693
10346.16 666
10347.12 643
10348.08 659
10349.05 603
10350.01 660
10350.97 642
10351.93 608
10352.89 662
10353.85 684
10354.81 659
10355.77 614
10356.73 628
10357.69 619
10358.65 647
10359.61 628
10360.57 629
10361.53 673
10362.49 655
10363.45 673
10364.41 621
10365.38 653
10366.34 649
10367.30 678
10368.26 715
10369.22 683
10370.18 668
10371.14 640
10372.10 649
10373.06 647
10374.03 645
10374.99 650
10375.95 670
10376.91 642
10377.87 666
10378.83 679
10379.80 654
10380.76 640
10381.72 670
10382.68 637
10383.64 652
10384.60 683
10385.57 646
10386.53 693
10387.49 666
10388.45 638
10389.41 707
10390.38 719
10391.34 679
10392.30 712
10393.26 672
10394.23 647
10395.19 725
10396.15 731
10397.11 685
10398.07 708
10399.04 708
10400.00 724
10400.96 753
10401.93 716
10402.89 693
10403.85 731
10404.81 757
10405.78 776
10406.74 764
10407.70 749
10408.67 756
10409.63 779
10410.59 766
10411.55 801
10412.52 783
10413.48 843
10414.44 886
10415.41 928
10416.37 1066
10417.33 1085
10418.30 1145
10419.26 1323
10420.22 1354
10421.19 1364
10422.15 1245
10423.12 1233
10424.08 1080
10425.04 1000
10426.01 1027
10426.97 966
10427.93 881
10428.90 845
10429.86 789
10430.83 765
10431.79 742
10432.75 721
10433.72 713
10434.68 682
10435.65 667
10436.61 667
10437.58 714
10438.54 648
10439.50 680
10440.47 665
10441.43 672
10442.40 702
10443.36 629
10444.33 626
10445.29 622
10446.26 658
10447.22 665
10448.19 657
10449.15 644
10450.12 707
10451.08 676
10452.05 680
10453.01 674
10453.98 625
10454.94 619
10455.91 647
10456.87 676
10457.84 714
10458.80 648
10459.77 657
10460.73 684
10461.70 724
10462.66 669
10463.63 629
10464.59 678
10465.56 658
10466.53 634
10467.49 692
10468.46 692
10469.42 663
10470.39 631
10471.35 650
10472.32 634
10473.29 613
10474.25 618
10475.22 612
10476.18 631
10477.15 585
10478.12 594
10479.08 606
10480.05 645
10481.02 628
10481.98 612
10482.95 590
10483.91 615
10484.88 668
10485.85 639
10486.81 693
10487.78 623
10488.75 673
10489.71 679
10490.68 649
10491.65 661
10492.61 655
10493.58 679
10494.55 654
10495.52 680
10496.48 624
10497.45 733
10498.42 730
10499.38 717
10500.35 708
10501.32 682
10502.29 696
10503.25 680
10504.22 687
10505.19 615
10506.16 640
10507.12 637
10508.09 636
10509.06 602
10510.03 610
10510.99 625
10511.96 635
10512.93 660
10513.90 653
10514.87 627
10515.83 648
10516.80 605
10517.77 581
10518.74 629
10519.71 609
10520.67 658
10521.64 614
10522.61 611
10523.58 579
10524.55 607
10525.51 623
10526.48 634
10527.45 611
10528.42 625
10529.39 576
10530.36 639
10531.33 618
10532.29 597
10533.26 575
10534.23 567
10535.20 619
10536.17 562
10537.14 623
10538.11 589
10539.08 600
10540.05 600
10541.01 628
10541.98 610
10542.95 540
10543.92 585
10544.89 567
10545.86 555
10546.83 615
10547.80 617
10548.77 570
10549.74 641
10550.71 593
10551.68 531
10552.65 545
10553.62 605
10554.59 610
10555.56 547
10556.53 573
10557.50 580
10558.47 601
10559.44 583
10560.41 596
10561.38 584
10562.35 579
10563.32 605
10564.29 604
10565.26 601
10566.23 635
10567.20 637
10568.17 652
10569.14 573
10570.11 565
10571.08 608
10572.05 580
10573.02 556
10573.99 563
10574.96 562
10575.93 612
10576.90 579
10577.87 559
10578.84 542
10579.82 613
10580.79 648
10581.76 641
10582.73 610
10583.70 594
10584.67 564
10585.64 568
10586.61 545
10587.58 619
10588.56 637
10589.53 607
10590.50 545
10591.47 586
10592.44 592
10593.41 571
10594.38 565
10595.36 593
10596.33 606
10597.30 578
10598.27 597
10599.24 636
10600.21 564
10601.19 575
10602.16 581
10603.13 548
10604.10 601
10605.07 579
10606.05 601
10607.02 554
10607.99 590
10608.96 601
10609.93 554
10610.91 599
10611.88 551
10612.85 496
10613.82 547
10614.80 530
10615.77 588
10616.74 567
10617.71 591
10618.69 574
10619.66 565
10620.63 562
10621.61 592
10622.58 580
10623.55 536
10624.52 567
10625.50 545
10626.47 555
10627.44 549
10628.42 516
10629.39 555
10630.36 552
10631.34 573
10632.31 576
10633.28 524
10634.26 505
10635.23 500
10636.20 548
10637.18 625
10638.15 589
10639.12 562
10640.10 574
10641.07 574
10642.04 566
10643.02 513
10643.99 533
10644.97 545
10645.94 549
10646.91 537
10647.89 548
10648.86 537
10649.84 516
10650.81 512
10651.78 508
10652.76 531
10653.73 547
10654.71 518
10655.68 582
10656.66 563
10657.63 578
10658.60 537
10659.58 553
10660.55 578
10661.53 542
10662.50 527
10663.48 545
10664.45 561
10665.43 522
10666.40 552
10667.38 559
10668.35 540
10669.33 561
10670.30 565
10671.28 575
10672.25 569
10673.23 544
10674.20 511
10675.18 512
10676.15 548
10677.13 557
10678.10 536
10679.08 538
10680.05 559
10681.03 493
10682.01 517
10682.98 500
10683.96 551
10684.93 537
10685.91 541
10686.88 502
10687.86 546
10688.84 533
10689.81 518
10690.79 533
10691.76 542
10692.74 537
10693.72 506
10694.69 517
10695.67 533
10696.64 505
10697.62 510
10698.60 512
10699.57 488
10700.55 529
10701.53 547
10702.50 598
10703.48 540
10704.46 508
10705.43 500
10706.41 537
10707.39 488
10708.36 489
10709.34 504
10710.32 537
10711.29 567
10712.27 523
10713.25 516
10714.22 472
10715.20 530
10716.18 556
10717.16 536
10718.13 499
10719.11 479
10720.09 538
10721.07 575
10722.04 529
10723.02 496
10724.00 528
10724.98 526
10725.95 502
10726.93 500
10727.91 503
10728.89 474
10729.86 545
10730.84 561
10731.82 540
10732.80 529
10733.78 535
10734.75 520
10735.73 504
10736.71 531
10737.69 528
10738.67 558
10739.64 552
10740.62 516
10741.60 517
10742.58 511
10743.56 523
10744.54 535
10745.51 490
10746.49 489
10747.47 502
10748.45 543
10749.43 487
10750.41 483
10751.39 543
10752.36 504
10753.34 520
10754.32 551
10755.30 483
10756.28 473
10757.26 538
10758.24 553
10759.22 495
10760.20 481
10761.18 538
10762.15 522
10763.13 535
10764.11 510
10765.09 498
10766.07 506
10767.05 506
10768.03 527
10769.01 486
10769.99 447
10770.97 514
10771.95 504
10772.93 483
10773.91 484
10774.89 490
10775.87 520
10776.85 482
10777.83 491
10778.81 518
10779.79 483
10780.77 505
10781.75 555
10782.73 521
10783.71 506
10784.69 512
10785.67 555
10786.65 494
10787.63 495
10788.61 510
10789.59 487
10790.57 522
10791.55 485
10792.53 510
10793.51 553
10794.49 568
10795.47 524
10796.46 499
10797.44 491
10798.42 527
10799.40 535
10800.38 583
10801.36 500
10802.34 483
10803.32 463
10804.30 512
10805.28 521
10806.27 526
10807.25 547
10808.23 546
10809.21 543
10810.19 567
10811.17 549
10812.15 537
10813.14 539
10814.12 542
10815.10 543
10816.08 587
10817.06 556
10818.04 579
10819.03 536
10820.01 539
10820.99 555
10821.97 480
10822.95 525
10823.94 515
10824.92 473
10825.90 554
10826.88 554
10827.86 520
10828.85 503
10829.83 525
10830.81 503
10831.79 494
10832.78 498
10833.76 542
10834.74 530
10835.72 519
10836.71 496
10837.69 479
10838.67 540
10839.65 533
10840.64 540
10841.62 492
10842.60 532
10843.59 537
10844.57 522
10845.55 547
10846.54 547
10847.52 502
10848.50 547
10849.48 513
10850.47 507
10851.45 501
10852.43 500
10853.42 552
10854.40 543
10855.39 572
10856.37 557
10857.35 505
10858.34 545
10859.32 539
10860.30 533
10861.29 512
10862.27 500
10863.25 526
10864.24 513
10865.22 519
10866.21 580
10867.19 535
10868.17 542
10869.16 550
10870.14 580
10871.13 535
10872.11 564
10873.10 539
10874.08 554
10875.06 494
10876.05 532
10877.03 548
10878.02 539
10879.00 552
10879.99 561
10880.97 553
10881.96 514
10882.94 532
10883.93 523
10884.91 547
10885.89 519
10886.88 593
10887.86 540
10888.85 567
10889.83 563
10890.82 550
10891.80 537
10892.79 582
10893.78 525
10894.76 563
10895.75 590
10896.73 551
10897.72 584
10898.70 532
10899.69 539
10900.67 542
10901.66 602
10902.64 547
10903.63 558
10904.62 559
10905.60 563
10906.59 536
10907.57 540
10908.56 554
10909.54 589
10910.53 587
10911.52 538
10912.50 557
10913.49 552
10914.48 569
10915.46 643
10916.45 603
10917.43 534
10918.42 548
10919.41 566
10920.39 562
10921.38 526
10922.37 555
10923.35 571
10924.34 556
10925.33 534
10926.31 562
10927.30 559
10928.29 547
10929.27 600
10930.26 609
10931.25 571
10932.23 530
10933.22 564
10934.21 508
10935.19 577
10936.18 547
10937.17 522
10938.16 544
10939.14 623
10940.13 610
10941.12 572
10942.11 603
10943.09 552
10944.08 594
10945.07 575
10946.06 619
10947.04 563
10948.03 588
10949.02 604
10950.01 655
10950.99 576
10951.98 643
10952.97 631
10953.96 642
10954.95 573
10955.93 604
10956.92 667
10957.91 643
10958.90 633
10959.89 636
10960.87 699
10961.86 686
10962.85 673
10963.84 623
10964.83 607
10965.82 593
10966.81 591
10967.79 583
10968.78 617
10969.77 641
10970.76 649
10971.75 607
10972.74 578
10973.73 566
10974.71 564
10975.70 608
10976.69 607
10977.68 627
10978.67 596
10979.66 595
10980.65 644
10981.64 665
10982.63 648
10983.62 613
10984.61 598
10985.60 631
10986.58 670
10987.57 672
10988.56 626
10989.55 558
10990.54 581
10991.53 642
10992.52 641
10993.51 574
10994.50 633
10995.49 651
10996.48 675
10997.47 691
10998.46 713
10999.45 722
11000.44 728
11001.43 751
11002.42 714
11003.41 723
11004.40 643
11005.39 686
11006.38 665
11007.37 634
11008.36 609
11009.35 601
11010.34 622
11011.33 647
11012.33 600
11013.32 619
11014.31 651
11015.30 596
11016.29 603
11017.28 548
11018.27 556
11019.26 585
11020.25 585
11021.24 556
11022.23 580
11023.22 574
11024.22 589
11025.21 543
11026.20 583
11027.19 592
11028.18 570
11029.17 548
11030.16 580
11031.15 620
11032.15 547
11033.14 591
11034.13 584
11035.12 620
11036.11 608
11037.10 598
11038.10 568
11039.09 572
11040.08 566
11041.07 587
11042.06 568
11043.06 543
11044.05 529
11045.04 532
11046.03 572
11047.02 577
11048.02 552
11049.01 515
11050.00 545
11050.99 494
11051.98 553
11052.98 549
11053.97 532
11054.96 544
11055.95 533
11056.95 527
11057.94 510
11058.93 534
11059.93 593
11060.92 494
11061.91 509
11062.90 540
11063.90 557
11064.89 579
11065.88 580
11066.88 574
11067.87 563
11068.86 545
11069.86 560
11070.85 535
11071.84 513
11072.83 540
11073.83 564
11074.82 574
11075.82 595
11076.81 582
11077.80 596
11078.80 548
11079.79 593
11080.78 548
11081.78 538
11082.77 560
11083.76 529
11084.76 567
11085.75 507
11086.75 539
11087.74 570
11088.73 564
11089.73 577
11090.72 527
11091.72 522
11092.71 492
11093.70 522
11094.70 548
11095.69 560
11096.69 590
11097.68 571
11098.68 546
11099.67 539
11100.67 569
11101.66 521
11102.65 545
11103.65 550
11104.64 534
11105.64 577
11106.63 594
11107.63 568
11108.62 533
11109.62 568
11110.61 556
11111.61 580
11112.60 590
11113.60 588
11114.59 556
11115.59 594
11116.58 569
11117.58 577
11118.57 577
11119.57 615
11120.57 593
11121.56 618
11122.56 606
11123.55 599
11124.55 594
11125.54 658
11126.54 683
11127.54 601
11128.53 639
11129.53 609
11130.52 703
11131.52 655
11132.51 591
11133.51 599
11134.51 604
11135.50 596
11136.50 548
11137.50 530
11138.49 529
11139.49 540
11140.48 595
11141.48 567
11142.48 564
11143.47 614
11144.47 615
11145.47 582
11146.46 535
11147.46 568
11148.46 588
11149.45 607
11150.45 559
11151.45 566
11152.44 553
11153.44 574
11154.44 614
11155.43 557
11156.43 519
11157.43 568
11158.43 561
11159.42 531
11160.42 521
11161.42 577
11162.41 587
11163.41 548
11164.41 543
11165.41 550
11166.40 531
11167.40 499
11168.40 490
11169.40 541
11170.39 526
11171.39 559
11172.39 542
11173.39 558
11174.39 516
11175.38 542
11176.38 551
11177.38 583
11178.38 553
11179.38 566
11180.37 548
11181.37 545
11182.37 571
11183.37 570
11184.37 548
11185.37 537
11186.36 533
11187.36 513
11188.36 501
11189.36 513
11190.36 516
11191.36 472
11192.35 521
11193.35 526
11194.35 533
11195.35 551
11196.35 505
11197.35 495
11198.35 499
11199.35 514
11200.35 531
11201.34 516
11202.34 535
11203.34 521
11204.34 484
11205.34 539
11206.34 578
11207.34 533
11208.34 548
11209.34 561
11210.34 550
11211.34 531
11212.34 526
11213.34 531
11214.34 512
11215.34 552
11216.34 510
11217.34 494
11218.34 512
11219.34 550
11220.34 526
11221.34 510
11222.34 523
11223.34 523
11224.34 556
11225.34 569
11226.34 545
11227.34 519
11228.34 521
11229.34 515
11230.34 521
11231.34 532
11232.34 520
11233.34 523
11234.34 495
11235.34 563
11236.34 546
11237.34 550
11238.34 532
11239.34 528
11240.34 576
11241.34 516
11242.34 533
11243.35 511
11244.35 530
11245.35 520
11246.35 541
11247.35 543
11248.35 524
11249.35 525
11250.35 530
11251.35 547
11252.36 527
11253.36 523
11254.36 530
11255.36 518
11256.36 524
11257.36 554
11258.37 531
11259.37 542
11260.37 550
11261.37 516
11262.37 502
11263.37 568
11264.38 599
11265.38 588
11266.38 530
11267.38 534
11268.38 586
11269.39 594
11270.39 533
11271.39 537
11272.39 544
11273.39 577
11274.40 605
11275.40 598
11276.40 621
11277.40 650
11278.41 613
11279.41 601
11280.41 600
11281.41 639
11282.42 662
11283.42 648
11284.42 614
11285.43 602
11286.43 561
11287.43 586
11288.43 615
11289.44 573
11290.44 586
11291.44 507
11292.45 544
11293.45 546
11294.45 531
11295.46 512
11296.46 504
11297.46 501
11298.47 493
11299.47 470
11300.47 512
11301.48 507
11302.48 481
11303.48 494
11304.49 526
11305.49 522
11306.49 542
11307.50 543
11308.50 563
11309.51 548
11310.51 533
11311.51 520
11312.52 543
11313.52 551
11314.53 522
11315.53 561
11316.53 571
11317.54 528
11318.54 543
11319.55 546
11320.55 511
11321.56 481
11322.56 508
11323.57 545
11324.57 503
11325.57 472
11326.58 530
11327.58 544
11328.59 519
11329.59 477
11330.60 528
11331.60 516
11332.61 492
11333.61 515
11334.62 512
11335.62 535
11336.63 567
11337.63 559
11338.64 531
11339.64 499
11340.65 545
11341.65 514
11342.66 578
11343.66 530
11344.67 480
11345.68 499
11346.68 482
11347.69 508
11348.69 536
11349.70 533
11350.70 503
11351.71 528
11352.72 542
11353.72 532
11354.73 522
11355.73 528
11356.74 568
11357.75 523
11358.75 504
11359.76 491
11360.76 535
11361.77 534
11362.78 480
11363.78 491
11364.79 534
11365.80 541
11366.80 557
11367.81 527
11368.81 494
11369.82 463
11370.83 515
11371.83 533
11372.84 513
11373.85 528
11374.85 519
11375.86 523
11376.87 539
11377.88 496
11378.88 479
11379.89 521
11380.90 534
11381.90 509
11382.91 515
11383.92 502
11384.92 541
11385.93 599
11386.94 501
11387.95 495
11388.95 518
11389.96 530
11390.97 537
11391.98 491
11392.98 509
11393.99 529
11395.00 516
11396.01 476
11397.02 480
11398.02 505
11399.03 578
11400.04 589
11401.05 526
11402.05 501
11403.06 525
11404.07 512
11405.08 544
11406.09 511
11407.10 485
11408.10 492
11409.11 513
11410.12 535
11411.13 493
11412.14 511
11413.15 510
11414.15 553
11415.16 531
11416.17 543
11417.18 523
11418.19 506
11419.20 511
11420.21 529
11421.22 557
11422.22 549
11423.23 524
11424.24 494
11425.25 542
11426.26 509
11427.27 474
11428.28 504
11429.29 564
11430.30 536
11431.31 549
11432.32 494
11433.32 508
11434.33 504
11435.34 509
11436.35 484
11437.36 561
11438.37 527
11439.38 572
11440.39 524
11441.40 489
11442.41 518
11443.42 530
11444.43 520
11445.44 499
11446.45 538
11447.46 516
11448.47 496
11449.48 542
11450.49 500
11451.50 541
11452.51 511
11453.52 504
11454.53 554
11455.54 585
11456.55 515
11457.56 543
11458.57 519
11459.58 525
11460.59 504
11461.61 512
11462.62 500
11463.63 542
11464.64 576
11465.65 558
11466.66 569
11467.67 585
11468.68 610
11469.69 581
11470.70 509
11471.71 597
11472.73 638
11473.74 549
11474.75 554
11475.76 601
11476.77 581
11477.78 589
11478.79 591
11479.80 543
11480.82 563
11481.83 578
11482.84 567
11483.85 620
11484.86 586
11485.87 645
11486.89 585
11487.90 621
11488.91 587
11489.92 651
11490.93 589
11491.95 605
11492.96 609
11493.97 610
11494.98 617
11495.99 627
11497.01 545
11498.02 587
11499.03 577
11500.04 588
11501.05 603
11502.07 600
11503.08 603
11504.09 562
11505.10 587
11506.12 596
11507.13 603
11508.14 566
11509.16 619
11510.17 625
11511.18 631
11512.19 635
11513.21 637
11514.22 609
11515.23 602
11516.25 593
11517.26 599
11518.27 621
11519.29 588
11520.30 600
11521.31 612
11522.33 625
11523.34 599
11524.35 631
11525.37 636
11526.38 584
11527.39 594
11528.41 643
11529.42 639
11530.43 648
11531.45 600
11532.46 603
11533.47 623
11534.49 615
11535.50 632
11536.52 606
11537.53 658
11538.54 661
11539.56 620
11540.57 579
11541.59 660
11542.60 649
11543.61 659
11544.63 633
11545.64 707
11546.66 692
11547.67 661
11548.69 720
11549.70 670
11550.72 710
11551.73 720
11552.75 715
11553.76 725
11554.77 744
11555.79 686
11556.80 723
11557.82 732
11558.83 740
11559.85 777
11560.86 728
11561.88 775
11562.89 777
11563.91 792
11564.92 814
11565.94 782
11566.95 755
11567.97 741
11568.99 750
11570.00 800
11571.02 788
11572.03 811
11573.05 781
11574.06 835
11575.08 820
11576.09 847
11577.11 842
11578.13 880
11579.14 921
11580.16 868
11581.17 917
11582.19 925
11583.21 956
11584.22 940
11585.24 945
11586.25 960
11587.27 1049
11588.29 1068
11589.30 1050
11590.32 1036
11591.33 1034
11592.35 1068
11593.37 1135
11594.38 1124
11595.40 1117
11596.42 1148
11597.43 1263
11598.45 1320
11599.47 1371
11600.48 1438
11601.50 1554
11602.52 1665
11603.53 1668
11604.55 1832
11605.57 1822
11606.59 1785
11607.60 1711
11608.62 1643
11609.64 1536
11610.65 1415
11611.67 1395
11612.69 1365
11613.71 1297
11614.72 1170
11615.74 1167
11616.76 1177
11617.78 1147
11618.79 1108
11619.81 1186
11620.83 1143
11621.85 1170
11622.86 1224
11623.88 1199
11624.90 1208
11625.92 1276
11626.94 1356
11627.95 1439
11628.97 1527
11629.99 1602
11631.01 1876
11632.03 1924
11633.04 2039
11634.06 2028
11635.08 2020
11636.10 1942
11637.12 1990
11638.14 1789
11639.15 1688
11640.17 1561
11641.19 1474
11642.21 1365
11643.23 1239
11644.25 1125
11645.27 1076
11646.28 1037
11647.30 984
11648.32 983
11649.34 938
11650.36 922
11651.38 880
11652.40 860
11653.42 923
11654.44 899
11655.45 948
11656.47 870
11657.49 860
11658.51 864
11659.53 892
11660.55 897
11661.57 872
11662.59 888
11663.61 879
11664.63 894
11665.65 863
11666.67 848
11667.69 862
11668.71 845
11669.73 921
11670.75 882
11671.77 894
11672.79 883
11673.81 850
11674.83 899
11675.85 862
11676.87 890
11677.89 818
11678.91 817
11679.93 807
11680.95 790
11681.97 798
11682.99 841
11684.01 811
11685.03 826
11686.05 804
11687.07 810
11688.09 851
11689.11 813
11690.13 812
11691.15 826
11692.17 749
11693.20 786
11694.22 807
11695.24 797
11696.26 793
11697.28 853
11698.30 801
11699.32 778
11700.34 802
11701.36 760
11702.38 777
11703.41 780
11704.43 806
11705.45 771
11706.47 734
11707.49 817
11708.51 764
11709.53 797
11710.56 805
11711.58 836
11712.60 785
11713.62 772
11714.64 763
11715.66 814
11716.69 817
11717.71 824
11718.73 741
11719.75 763
11720.77 751
11721.80 712
11722.82 769
11723.84 722
11724.86 757
11725.88 801
11726.91 781
11727.93 723
11728.95 730
11729.97 745
11731.00 722
11732.02 751
11733.04 722
11734.06 729
11735.09 707
11736.11 673
11737.13 672
11738.16 719
11739.18 762
11740.20 679
11741.22 683
11742.25 660
11743.27 718
11744.29 670
11745.32 657
11746.34 692
11747.36 638
11748.39 692
11749.41 685
11750.43 712
11751.46 673
11752.48 683
11753.50 649
11754.53 589
11755.55 642
11756.57 689
11757.60 674
11758.62 631
11759.64 668
11760.67 617
11761.69 650
11762.72 624
11763.74 676
11764.76 647
11765.79 622
11766.81 624
11767.84 644
11768.86 626
11769.88 627
11770.91 594
11771.93 620
11772.96 586
11773.98 559
11775.01 606
11776.03 610
11777.05 597
11778.08 576
11779.10 620
11780.13 700
11781.15 669
11782.18 603
11783.20 592
11784.23 635
11785.25 611
11786.28 553
11787.30 573
11788.33 571
11789.35 607
11790.38 591
11791.40 604
11792.43 589
11793.45 576
11794.48 559
11795.50 569
11796.53 572
11797.55 576
11798.58 553
11799.60 589
11800.63 602
11801.65 538
11802.68 559
11803.71 577
11804.73 557
11805.76 522
11806.78 559
11807.81 592
11808.84 566
11809.86 562
11810.89 543
11811.91 514
11812.94 512
11813.97 511
11814.99 534
11816.02 544
11817.04 535
11818.07 560
11819.10 586
11820.12 532
11821.15 564
11822.18 512
11823.20 539
11824.23 539
11825.25 530
11826.28 576
11827.31 530
11828.33 524
11829.36 518
11830.39 571
11831.42 558
11832.44 521
11833.47 539
11834.50 505
11835.52 533
11836.55 532
11837.58 546
11838.60 534
11839.63 518
11840.66 560
11841.69 535
11842.71 563
11843.74 497
11844.77 507
11845.80 507
11846.82 564
11847.85 583
11848.88 539
11849.91 529
11850.93 536
11851.96 535
11852.99 538
11854.02 528
11855.05 475
11856.07 489
11857.10 573
11858.13 552
11859.16 508
11860.19 518
11861.21 503
11862.24 526
11863.27 566
11864.30 554
11865.33 515
11866.35 504
11867.38 523
11868.41 507
11869.44 529
11870.47 497
11871.50 540
11872.53 532
11873.55 525
11874.58 547
11875.61 513
11876.64 513
11877.67 502
11878.70 501
11879.73 529
11880.76 545
11881.79 570
11882.81 537
11883.84 546
11884.87 523
11885.90 524
11886.93 511
11887.96 503
11888.99 513
11890.02 518
11891.05 515
11892.08 527
11893.11 488
11894.14 552
11895.17 516
11896.20 535
11897.23 523
11898.26 487
11899.29 524
11900.32 524
11901.35 511
11902.38 508
11903.41 496
11904.44 499
11905.47 498
11906.50 532
11907.53 520
11908.56 511
11909.59 562
11910.62 522
11911.65 511
11912.68 494
11913.71 505
11914.74 517
11915.77 541
11916.80 508
11917.83 531
11918.86 522
11919.89 570
11920.92 531
11921.95 490
11922.98 523
11924.01 482
11925.05 542
11926.08 509
11927.11 554
11928.14 598
11929.17 551
11930.20 541
11931.23 556
11932.26 575
11933.29 573
11934.33 593
11935.36 537
11936.39 599
11937.42 598
11938.45 611
11939.48 565
11940.51 553
11941.55 543
11942.58 549
11943.61 542
11944.64 460
11945.67 498
11946.70 488
11947.74 553
11948.77 524
11949.80 499
11950.83 469
11951.86 507
11952.90 556
11953.93 515
11954.96 479
11955.99 505
11957.03 496
11958.06 526
11959.09 494
11960.12 482
11961.16 513
11962.19 501
11963.22 513
11964.25 513
11965.29 510
11966.32 443
11967.35 515
11968.38 492
11969.42 496
11970.45 485
11971.48 510
11972.52 508
11973.55 530
11974.58 500
11975.61 521
11976.65 472
11977.68 468
11978.71 460
11979.75 496
11980.78 483
11981.81 517
11982.85 516
11983.88 494
11984.91 510
11985.95 477
11986.98 538
11988.02 505
11989.05 505
11990.08 522
11991.12 502
11992.15 500
11993.18 481
11994.22 490
11995.25 492
11996.29 493
11997.32 468
11998.35 503
11999.39 462
12000.42 471
12001.46 495
12002.49 482
12003.53 441
12004.56 451
12005.59 441
12006.63 474
12007.66 485
12008.70 499
12009.73 497
12010.77 468
12011.80 502
12012.84 493
12013.87 442
12014.91 467
12015.94 491
12016.98 520
12018.01 534
12019.05 466
12020.08 471
12021.12 527
12022.15 518
12023.19 490
12024.22 479
12025.26 517
12026.29 496
12027.33 541
12028.36 446
12029.40 444
12030.43 458
12031.47 527
12032.50 469
12033.54 427
12034.58 479
12035.61 536
12036.65 524
12037.68 494
12038.72 467
12039.75 485
12040.79 501
12041.83 512
12042.86 507
12043.90 470
12044.93 515
12045.97 506
12047.01 495
12048.04 475
12049.08 492
12050.12 488
12051.15 427
12052.19 486
12053.22 497
12054.26 480
12055.30 497
12056.33 518
12057.37 480
12058.41 466
12059.44 504
12060.48 514
12061.52 468
12062.55 471
12063.59 442
12064.63 469
12065.67 471
12066.70 493
12067.74 475
12068.78 454
12069.81 472
12070.85 480
12071.89 500
12072.93 464
12073.96 471
12075.00 481
12076.04 491
12077.08 450
12078.11 479
12079.15 433
12080.19 503
12081.23 458
12082.26 435
12083.30 459
12084.34 472
12085.38 488
12086.41 473
12087.45 496
12088.49 474
12089.53 492
12090.57 495
12091.60 479
12092.64 479
12093.68 520
12094.72 515
12095.76 469
12096.80 446
12097.83 507
12098.87 462
12099.91 474
12100.95 468
12101.99 480
12103.03 530
12104.07 509
12105.10 492
12106.14 468
12107.18 444
12108.22 476
12109.26 468
12110.30 469
12111.34 455
12112.38 459
12113.42 452
12114.45 456
12115.49 454
12116.53 450
12117.57 431
12118.61 480
12119.65 451
12120.69 431
12121.73 433
12122.77 437
12123.81 506
12124.85 474
12125.89 448
12126.93 443
12127.97 478
12129.01 459
12130.05 456
12131.09 455
12132.13 431
12133.17 436
12134.21 456
12135.25 453
12136.29 420
12137.33 471
12138.37 494
12139.41 392
12140.45 422
12141.49 403
12142.53 455
12143.57 467
12144.61 467
12145.65 451
12146.69 438
12147.73 460
12148.77 466
12149.81 455
12150.85 412
12151.89 445
12152.93 473
12153.97 432
12155.01 443
12156.05 447
12157.10 451
12158.14 459
12159.18 427
12160.22 453
12161.26 415
12162.30 440
12163.34 436
12164.38 458
12165.42 409
12166.47 454
12167.51 489
12168.55 489
12169.59 433
12170.63 437
12171.67 460
12172.71 425
12173.76 427
12174.80 412
12175.84 418
12176.88 404
12177.92 445
12178.96 409
12180.01 424
12181.05 423
12182.09 425
12183.13 441
12184.17 440
12185.22 413
12186.26 397
12187.30 474
12188.34 451
12189.39 397
12190.43 421
12191.47 449
12192.51 415
12193.56 426
12194.60 482
12195.64 440
12196.68 411
12197.73 457
12198.77 424
12199.81 396
12200.85 391
12201.90 417
12202.94 443
12203.98 422
12205.03 459
12206.07 436
12207.11 452
12208.16 417
12209.20 410
12210.24 420
12211.28 411
12212.33 401
12213.37 448
12214.41 435
12215.46 426
12216.50 399
12217.55 382
12218.59 434
12219.63 409
12220.68 411
12221.72 381
12222.76 400
12223.81 435
12224.85 419
12225.89 450
12226.94 419
12227.98 407
12229.03 435
12230.07 420
12231.11 454
12232.16 451
12233.20 440
12234.25 439
12235.29 438
12236.34 406
12237.38 447
12238.42 457
12239.47 404
12240.51 425
12241.56 408
12242.60 442
12243.65 424
12244.69 438
12245.74 424
12246.78 446
12247.83 439
12248.87 419
12249.92 399
12250.96 416
12252.01 426
12253.05 414
12254.10 444
12255.14 441
12256.19 423
12257.23 371
12258.28 405
12259.32 388
12260.37 405
12261.41 389
12262.46 408
12263.50 418
12264.55 426
12265.59 389
12266.64 372
12267.69 409
12268.73 386
12269.78 379
12270.82 367
12271.87 375
12272.92 384
12273.96 398
12275.01 352
12276.05 394
12277.10 383
12278.15 390
12279.19 410
12280.24 420
12281.28 420
12282.33 379
12283.38 406
12284.42 412
12285.47 391
12286.52 385
12287.56 406
12288.61 395
12289.66 370
12290.70 388
12291.75 332
12292.80 403
12293.84 403
12294.89 368
12295.94 369
12296.98 395
12298.03 366
12299.08 337
12300.12 378
12301.17 342
12302.22 343
12303.27 385
12304.31 376
12305.36 373
12306.41 364
12307.45 393
12308.50 376
12309.55 371
12310.60 338
12311.64 338
12312.69 385
12313.74 429
12314.79 395
12315.83 385
12316.88 372
12317.93 352
12318.98 394
12320.03 380
12321.07 393
12322.12 390
12323.17 392
12324.22 377
12325.27 340
12326.31 357
12327.36 392
12328.41 385
12329.46 365
12330.51 348
12331.56 369
12332.60 383
12333.65 374
12334.70 344
12335.75 358
12336.80 338
12337.85 341
12338.90 344
12339.94 382
12340.99 365
12342.04 334
12343.09 401
12344.14 387
12345.19 348
12346.24 378
12347.29 384
12348.34 331
12349.38 341
12350.43 366
12351.48 389
12352.53 365
12353.58 359
12354.63 374
12355.68 359
12356.73 388
12357.78 429
12358.83 406
12359.88 362
12360.93 386
12361.98 362
12363.03 342
12364.08 325
12365.13 332
12366.18 373
12367.23 390
12368.28 359
12369.33 333
12370.38 350
12371.43 398
12372.48 355
12373.53 342
12374.58 367
12375.63 372
12376.68 394
12377.73 377
12378.78 386
12379.83 385
12380.88 387
12381.93 377
12382.98 359
12384.03 355
12385.08 382
12386.13 385
12387.18 369
12388.23 329
12389.29 335
12390.34 366
12391.39 357
12392.44 374
12393.49 359
12394.54 320
12395.59 350
12396.64 349
12397.69 368
12398.74 387
12399.80 381
12400.85 358
12401.90 384
12402.95 367
12404.00 392
12405.05 400
12406.10 379
12407.16 375
12408.21 357
12409.26 352
12410.31 367
12411.36 366
12412.42 369
12413.47 376
12414.52 354
12415.57 344
12416.62 337
12417.67 356
12418.73 316
12419.78 358
12420.83 356
12421.88 364
12422.94 346
12423.99 341
12425.04 387
12426.09 358
12427.15 379
12428.20 356
12429.25 388
12430.30 368
12431.36 360
12432.41 320
12433.46 375
12434.51 324
12435.57 367
12436.62 381
12437.67 370
12438.73 371
12439.78 363
12440.83 360
12441.88 379
12442.94 365
12443.99 360
12445.04 367
12446.10 340
12447.15 379
12448.20 366
12449.26 364
12450.31 305
12451.36 334
12452.42 393
12453.47 349
12454.52 320
12455.58 336
12456.63 368
12457.69 341
12458.74 343
12459.79 352
12460.85 342
12461.90 396
12462.96 379
12464.01 393
12465.06 336
12466.12 390
12467.17 370
12468.23 341
12469.28 374
12470.33 379
12471.39 384
12472.44 391
12473.50 398
12474.55 368
12475.61 382
12476.66 375
12477.72 345
12478.77 353
12479.82 361
12480.88 412
12481.93 384
12482.99 383
12484.04 409
12485.10 400
12486.15 377
12487.21 386
12488.26 397
12489.32 403
12490.37 394
12491.43 393
12492.48 434
12493.54 422
12494.59 425
12495.65 420
12496.71 462
12497.76 453
12498.82 462
12499.87 424
12500.93 389
12501.98 379
12503.04 399
12504.09 390
12505.15 395
12506.21 391
12507.26 391
12508.32 357
12509.37 375
12510.43 398
12511.49 378
12512.54 359
12513.60 354
12514.65 356
12515.71 317
12516.77 344
12517.82 354
12518.88 357
12519.94 360
12520.99 359
12522.05 366
12523.11 401
12524.16 409
12525.22 398
12526.27 388
12527.33 365
12528.39 363
12529.45 325
12530.50 357
12531.56 339
12532.62 359
12533.67 365
12534.73 386
12535.79 386
12536.84 352
12537.90 388
12538.96 403
12540.02 338
12541.07 357
12542.13 376
12543.19 356
12544.24 328
12545.30 327
12546.36 345
12547.42 362
12548.47 370
12549.53 389
12550.59 363
12551.65 352
12552.71 377
12553.76 322
12554.82 331
12555.88 377
12556.94 377
12558.00 335
12559.05 375
12560.11 355
12561.17 364
12562.23 359
12563.29 354
12564.34 333
12565.40 377
12566.46 355
12567.52 372
12568.58 400
12569.64 406
12570.69 379
12571.75 380
12572.81 384
12573.87 468
12574.93 453
12575.99 389
12577.05 379
12578.11 458
12579.16 487
12580.22 394
12581.28 376
12582.34 390
12583.40 360
12584.46 362
12585.52 377
12586.58 372
12587.64 387
12588.70 389
12589.76 363
12590.81 378
12591.87 349
12592.93 333
12593.99 320
12595.05 381
12596.11 373
12597.17 363
12598.23 359
12599.29 371
12600.35 378
12601.41 380
12602.47 361
12603.53 361
12604.59 377
12605.65 362
12606.71 341
12607.77 346
12608.83 388
12609.89 331
12610.95 349
12612.01 346
12613.07 373
12614.13 359
12615.19 353
12616.25 363
12617.31 390
12618.37 342
12619.43 343
12620.50 362
12621.56 333
12622.62 332
12623.68 319
12624.74 364
12625.80 359
12626.86 331
12627.92 365
12628.98 363
12630.04 352
12631.10 372
12632.17 372
12633.23 393
12634.29 360
12635.35 346
12636.41 333
12637.47 362
12638.53 348
12639.59 352
12640.66 351
12641.72 355
12642.78 377
12643.84 363
12644.90 381
12645.96 373
12647.03 354
12648.09 379
12649.15 381
12650.21 349
12651.27 374
12652.34 383
12653.40 343
12654.46 365
12655.52 361
12656.58 402
12657.65 391
12658.71 374
12659.77 371
12660.83 363
12661.89 356
12662.96 379
12664.02 365
12665.08 364
12666.14 347
12667.21 403
12668.27 408
12669.33 375
12670.40 343
12671.46 359
12672.52 369
12673.58 366
12674.65 368
12675.71 402
12676.77 401
12677.84 376
12678.90 352
12679.96 358
12681.02 374
12682.09 417
12683.15 358
12684.21 370
12685.28 339
12686.34 345
12687.40 360
12688.47 397
12689.53 375
12690.60 419
12691.66 359
12692.72 419
12693.79 402
12694.85 403
12695.91 406
12696.98 433
12698.04 407
12699.11 406
12700.17 421
12701.23 449
12702.30 438
12703.36 449
12704.43 459
12705.49 463
12706.55 481
12707.62 461
12708.68 499
12709.75 432
12710.81 469
12711.88 432
12712.94 400
12714.01 396
12715.07 382
12716.13 416
12717.20 342
12718.26 380
12719.33 410
12720.39 443
12721.46 381
12722.52 366
12723.59 387
12724.65 373
12725.72 384
12726.78 404
12727.85 406
12728.91 376
12729.98 400
12731.04 421
12732.11 409
12733.18 394
12734.24 412
12735.31 412
12736.37 408
12737.44 456
12738.50 375
12739.57 382
12740.63 374
12741.70 376
12742.77 341
12743.83 370
12744.90 360
12745.96 346
12747.03 396
12748.09 400
12749.16 334
12750.23 327
12751.29 351
12752.36 369
12753.43 361
12754.49 344
12755.56 344
12756.62 340
12757.69 362
12758.76 371
12759.82 350
12760.89 392
12761.96 345
12763.02 373
12764.09 374
12765.16 343
12766.22 332
12767.29 338
12768.36 377
12769.42 321
12770.49 344
12771.56 322
12772.62 343
12773.69 332
12774.76 336
12775.83 319
12776.89 342
12777.96 318
12779.03 301
12780.10 325
12781.16 300
12782.23 363
12783.30 327
12784.37 383
12785.43 322
12786.50 335
12787.57 337
12788.64 336
12789.70 296
12790.77 356
12791.84 389
12792.91 385
12793.97 338
12795.04 321
12796.11 393
12797.18 386
12798.25 332
12799.31 358
12800.38 332
12801.45 354
12802.52 343
12803.59 331
12804.66 341
12805.72 322
12806.79 367
12807.86 337
12808.93 325
12810.00 343
12811.07 365
12812.14 357
12813.20 301
12814.27 313
12815.34 319
12816.41 336
12817.48 290
12818.55 325
12819.62 343
12820.69 351
12821.76 333
12822.83 353
12823.89 296
12824.96 339
12826.03 332
12827.10 363
12828.17 296
12829.24 299
12830.31 320
12831.38 366
12832.45 351
12833.52 328
12834.59 333
12835.66 317
12836.73 344
12837.80 346
12838.87 321
12839.94 310
12841.01 314
12842.08 304
12843.15 314
12844.22 333
12845.29 358
12846.36 377
12847.43 331
12848.50 318
12849.57 297
12850.64 337
12851.71 322
12852.78 321
12853.85 351
12854.92 284
12855.99 318
12857.06 335
12858.13 332
12859.20 366
12860.27 307
12861.34 304
12862.41 308
12863.48 308
12864.56 306
12865.63 299
12866.70 315
12867.77 339
12868.84 346
12869.91 332
12870.98 325
12872.05 327
12873.12 290
12874.20 303
12875.27 339
12876.34 314
12877.41 329
12878.48 329
12879.55 329
12880.62 297
12881.70 285
12882.77 318
12883.84 305
12884.91 332
12885.98 291
12887.05 326
12888.13 324
12889.20 349
12890.27 311
12891.34 349
12892.41 296
12893.49 330
12894.56 322
12895.63 316
12896.70 305
12897.77 297
12898.85 318
12899.92 323
12900.99 321
12902.06 288
12903.14 309
12904.21 288
12905.28 300
12906.35 306
12907.43 279
12908.50 289
12909.57 292
12910.64 274
12911.72 289
12912.79 304
12913.86 313
12914.94 298
12916.01 284
12917.08 282
12918.16 277
12919.23 286
12920.30 329
12921.37 305
12922.45 276
12923.52 285
12924.59 291
12925.67 318
12926.74 309
12927.82 314
12928.89 314
12929.96 300
12931.04 297
12932.11 301
12933.18 325
12934.26 329
12935.33 342
12936.40 299
12937.48 327
12938.55 286
12939.63 309
12940.70 298
12941.77 339
12942.85 303
12943.92 284
12945.00 301
12946.07 317
12947.15 307
12948.22 310
12949.29 302
12950.37 304
12951.44 320
12952.52 305
12953.59 288
12954.67 314
12955.74 345
12956.82 288
12957.89 304
12958.97 308
12960.04 281
12961.12 308
12962.19 333
12963.27 290
12964.34 325
12965.42 284
12966.49 287
12967.57 328
12968.64 283
12969.72 280
12970.79 276
12971.87 306
12972.94 239
12974.02 280
12975.09 292
12976.17 314
12977.24 287
12978.32 292
12979.40 298
12980.47 269
12981.55 334
12982.62 317
12983.70 327
12984.77 283
12985.85 275
12986.93 296
12988.00 310
12989.08 313
12990.15 331
12991.23 306
12992.31 309
12993.38 320
12994.46 302
12995.54 272
12996.61 291
12997.69 340
12998.76 323
12999.84 311
13000.92 278
13001.99 312
13003.07 313
13004.15 338
13005.22 287
13006.30 323
13007.38 304
13008.45 296
13009.53 290
13010.61 321
13011.69 300
13012.76 277
13013.84 328
13014.92 324
13015.99 330
13017.07 308
13018.15 363
13019.23 314
13020.30 287
13021.38 301
13022.46 337
13023.54 354
13024.61 327
13025.69 341
13026.77 321
13027.85 311
13028.92 335
13030.00 351
13031.08 329
13032.16 298
13033.23 316
13034.31 317
13035.39 306
13036.47 327
13037.55 298
13038.62 316
13039.70 305
13040.78 280
13041.86 273
13042.94 288
13044.02 330
13045.09 300
13046.17 287
13047.25 338
13048.33 352
13049.41 322
13050.49 317
13051.57 298
13052.64 347
13053.72 310
13054.80 357
13055.88 332
13056.96 320
13058.04 323
13059.12 340
13060.20 324
13061.27 293
13062.35 350
13063.43 339
13064.51 318
13065.59 304
13066.67 301
13067.75 319
13068.83 339
13069.91 329
13070.99 328
13072.07 288
13073.15 310
13074.23 337
13075.31 334
13076.39 299
13077.47 315
13078.55 292
13079.63 309
13080.71 341
13081.79 300
13082.86 286
13083.94 299
13085.02 300
13086.11 286
13087.19 331
13088.27 333
13089.35 359
13090.43 327
13091.51 293
13092.59 296
13093.67 303
13094.75 319
13095.83 318
13096.91 271
13097.99 314
13099.07 319
13100.15 291
13101.23 327
13102.31 293
13103.39 307
13104.47 317
13105.55 332
13106.63 336
13107.72 312
13108.80 324
13109.88 324
13110.96 304
13112.04 298
13113.12 287
13114.20 298
13115.28 285
13116.37 297
13117.45 318
13118.53 280
13119.61 324
13120.69 324
13121.77 302
13122.85 329
13123.94 323
13125.02 296
13126.10 290
13127.18 294
13128.26 309
13129.34 323
13130.43 290
13131.51 343
13132.59 296
13133.67 300
13134.75 276
13135.84 316
13136.92 300
13138.00 304
13139.08 313
13140.17 300
13141.25 297
13142.33 293
13143.41 320
13144.49 325
13145.58 295
13146.66 325
13147.74 326
13148.83 289
13149.91 300
13150.99 249
13152.07 292
13153.16 276
13154.24 292
13155.32 314
13156.41 332
13157.49 318
13158.57 279
13159.65 288
13160.74 315
13161.82 320
13162.90 282
13163.99 286
13165.07 271
13166.15 300
13167.24 300
13168.32 312
13169.40 273
13170.49 287
13171.57 279
13172.66 291
13173.74 290
13174.82 279
13175.91 281
13176.99 337
13178.07 300
13179.16 298
13180.24 320
13181.33 312
13182.41 299
13183.49 284
13184.58 329
13185.66 296
13186.75 300
13187.83 304
13188.91 295
13190.00 289
13191.08 297
13192.17 289
13193.25 324
13194.34 317
13195.42 315
13196.51 308
13197.59 289
13198.68 282
13199.76 282
13200.85 286
13201.93 297
13203.02 276
13204.10 310
13205.19 307
13206.27 284
13207.36 299
13208.44 275
13209.53 308
13210.61 306
13211.70 313
13212.78 301
13213.87 300
13214.95 294
13216.04 302
13217.12 292
13218.21 297
13219.29 310
13220.38 299
13221.47 328
13222.55 297
13223.64 272
13224.72 275
13225.81 326
13226.89 307
13227.98 286
13229.07 295
13230.15 311
13231.24 334
13232.32 304
13233.41 286
13234.50 342
13235.58 339
13236.67 322
13237.76 288
13238.84 300
13239.93 318
13241.01 275
13242.10 268
13243.19 303
13244.27 289
13245.36 320
13246.45 301
13247.53 279
13248.62 284
13249.71 290
13250.79 289
13251.88 318
13252.97 272
13254.06 296
13255.14 288
13256.23 293
13257.32 304
13258.40 295
13259.49 317
13260.58 320
13261.67 328
13262.75 304
13263.84 326
13264.93 295
13266.02 315
13267.10 271
13268.19 292
13269.28 340
13270.37 317
13271.45 304
13272.54 257
13273.63 300
13274.72 330
13275.80 288
13276.89 322
13277.98 365
13279.07 328
13280.16 320
13281.24 324
13282.33 319
13283.42 297
13284.51 298
13285.60 278
13286.69 298
13287.77 296
13288.86 315
13289.95 318
13291.04 309
13292.13 327
13293.22 312
13294.31 328
13295.39 328
13296.48 284
13297.57 257
13298.66 333
13299.75 289
13300.84 313
13301.93 288
13303.02 303
13304.11 302
13305.19 281
13306.28 315
13307.37 315
13308.46 329
13309.55 325
13310.64 313
13311.73 330
13312.82 368
13313.91 326
13315.00 327
13316.09 366
13317.18 340
13318.27 304
13319.36 301
13320.45 313
13321.54 280
13322.63 306
13323.72 320
13324.81 324
13325.90 320
13326.99 314
13328.08 302
13329.17 312
13330.26 303
13331.35 337
13332.44 313
13333.53 316
13334.62 293
13335.71 323
13336.80 314
13337.89 297
13338.98 293
13340.07 355
13341.16 343
13342.25 300
13343.34 280
13344.43 307
13345.52 351
13346.61 344
13347.70 327
13348.79 305
13349.89 335
13350.98 325
13352.07 333
13353.16 308
13354.25 336
13355.34 319
13356.43 334
13357.52 345
13358.61 323
13359.71 321
13360.80 333
13361.89 350
13362.98 344
13364.07 334
13365.16 351
13366.26 350
13367.35 366
13368.44 343
13369.53 320
13370.62 329
13371.71 337
13372.81 365
13373.90 336
13374.99 361
13376.08 345
13377.17 326
13378.27 339
13379.36 318
13380.45 318
13381.54 343
13382.63 316
13383.73 310
13384.82 280
13385.91 308
13387.00 322
13388.10 340
13389.19 329
13390.28 301
13391.37 314
13392.47 295
13393.56 309
13394.65 320
13395.75 322
13396.84 302
13397.93 323
13399.02 321
13400.12 296
13401.21 337
13402.30 322
13403.40 346
13404.49 293
13405.58 312
13406.68 293
13407.77 341
13408.86 368
13409.96 286
13411.05 305
13412.14 345
13413.24 335
13414.33 328
13415.42 347
13416.52 310
13417.61 341
13418.70 311
13419.80 327
13420.89 304
13421.99 320
13423.08 352
13424.17 320
13425.27 344
13426.36 278
13427.46 340
13428.55 336
13429.64 312
13430.74 344
13431.83 324
13432.93 310
13434.02 343
13435.12 343
13436.21 341
13437.30 299
13438.40 341
13439.49 298
13440.59 306
13441.68 300
13442.78 281
13443.87 294
13444.97 318
13446.06 340
13447.16 289
13448.25 350
13449.35 296
13450.44 317
13451.54 311
13452.63 321
13453.73 327
13454.82 306
13455.92 311
13457.01 327
13458.11 310
13459.20 297
13460.30 308
13461.39 318
13462.49 318
13463.59 351
13464.68 338
13465.78 312
13466.87 337
13467.97 323
13469.06 329
13470.16 322
13471.26 325
13472.35 333
13473.45 294
13474.54 315
13475.64 321
13476.74 325
13477.83 306
13478.93 322
13480.03 330
13481.12 357
13482.22 320
13483.31 334
13484.41 291
13485.51 323
13486.60 323
13487.70 334
13488.80 334
13489.89 321
13490.99 334
13492.09 321
13493.18 354
13494.28 343
13495.38 353
13496.47 345
13497.57 370
13498.67 335
13499.77 348
13500.86 348
13501.96 349
13503.06 340
13504.15 361
13505.25 337
13506.35 359
13507.45 332
13508.54 318
13509.64 301
13510.74 314
13511.84 297
13512.93 326
13514.03 380
13515.13 352
13516.23 306
13517.32 306
13518.42 308
13519.52 335
13520.62 290
13521.72 276
13522.81 287
13523.91 317
13525.01 301
13526.11 296
13527.21 277
13528.30 321
13529.40 337
13530.50 304
13531.60 314
13532.70 321
13533.80 319
13534.89 312
13535.99 326
13537.09 318
13538.19 307
13539.29 315
13540.39 304
13541.49 303
13542.58 295
13543.68 310
13544.78 307
13545.88 314
13546.98 325
13548.08 295
13549.18 313
13550.28 346
13551.38 304
13552.48 272
13553.58 284
13554.67 300
13555.77 298
13556.87 299
13557.97 292
13559.07 307
13560.17 328
13561.27 315
13562.37 317
13563.47 335
13564.57 289
13565.67 331
13566.77 322
13567.87 296
13568.97 296
13570.07 288
13571.17 296
13572.27 268
13573.37 323
13574.47 349
13575.57 325
13576.67 316
13577.77 292
13578.87 301
13579.97 326
13581.07 270
13582.17 301
13583.27 295
13584.37 306
13585.47 317
13586.57 283
13587.67 295
13588.77 314
13589.88 328
13590.98 327
13592.08 300
13593.18 303
13594.28 305
13595.38 283
13596.48 296
13597.58 312
13598.68 352
13599.78 313
13600.88 293
13601.99 303
13603.09 277
13604.19 300
13605.29 313
13606.39 277
13607.49 318
13608.59 336
13609.70 299
13610.80 301
13611.90 297
13613.00 312
13614.10 332
13615.20 329
13616.31 311
13617.41 296
13618.51 332
13619.61 306
13620.71 316
13621.82 292
13622.92 251
13624.02 274
13625.12 290
13626.22 306
13627.33 290
13628.43 291
13629.53 325
13630.63 310
13631.74 319
13632.84 297
13633.94 296
13635.04 305
13636.15 289
13637.25 282
13638.35 268
13639.45 303
13640.56 316
13641.66 273
13642.76 277
13643.87 304
13644.97 306
13646.07 294
13647.17 283
13648.28 269
13649.38 266
13650.48 258
13651.59 298
13652.69 304
13653.79 286
13654.90 267
13656.00 311
13657.10 307
13658.21 257
13659.31 270
13660.41 289
13661.52 274
13662.62 277
13663.72 281
13664.83 278
13665.93 306
13667.04 307
13668.14 281
13669.24 257
13670.35 283
13671.45 308
13672.56 293
13673.66 292
13674.76 302
13675.87 285
13676.97 290
13678.08 269
13679.18 269
13680.29 296
13681.39 297
13682.49 286
13683.60 251
13684.70 291
13685.81 302
13686.91 300
13688.02 283
13689.12 288
13690.23 279
13691.33 272
13692.44 260
13693.54 293
13694.65 307
13695.75 239
13696.86 276
13697.96 275
13699.07 254
13700.17 267
13701.28 313
13702.38 295
13703.49 283
13704.59 306
13705.70 296
13706.80 269
13707.91 309
13709.02 284
13710.12 304
13711.23 256
13712.33 274
13713.44 320
13714.54 295
13715.65 276
13716.76 275
13717.86 302
13718.97 283
13720.07 267
13721.18 286
13722.29 276
13723.39 256
13724.50 297
13725.60 296
13726.71 266
13727.82 258
13728.92 278
13730.03 315
13731.14 281
13732.24 271
13733.35 282
13734.46 310
13735.56 317
13736.67 302
13737.78 305
13738.88 288
13739.99 265
13741.10 276
13742.20 281
13743.31 271
13744.42 285
13745.52 307
13746.63 298
13747.74 310
13748.84 293
13749.95 273
13751.06 292
13752.17 320
13753.27 304
13754.38 299
13755.49 317
13756.60 329
13757.70 296
13758.81 341
13759.92 339
13761.03 288
13762.13 300
13763.24 292
13764.35 297
13765.46 278
13766.57 343
13767.67 325
13768.78 304
13769.89 315
13771.00 298
13772.11 339
13773.21 311
13774.32 294
13775.43 280
13776.54 313
13777.65 312
13778.75 294
13779.86 293
13780.97 321
13782.08 292
13783.19 299
13784.30 250
13785.41 258
13786.51 287
13787.62 300
13788.73 284
13789.84 258
13790.95 303
13792.06 274
13793.17 306
13794.28 293
13795.39 287
13796.49 255
13797.60 274
13798.71 299
13799.82 302
13800.93 278
13802.04 276
13803.15 288
13804.26 288
13805.37 313
13806.48 279
13807.59 281
13808.70 300
13809.81 285
13810.92 261
13812.03 278
13813.14 282
13814.25 280
13815.36 263
13816.47 266
13817.58 262
13818.69 249
13819.80 309
13820.91 271
13822.02 238
13823.13 255
13824.24 254
13825.35 280
13826.46 277
13827.57 229
13828.68 282
13829.79 283
13830.90 308
13832.01 332
13833.12 299
13834.23 261
13835.34 270
13836.45 292
13837.56 255
13838.67 272
13839.78 272
13840.89 320
13842.01 307
13843.12 250
13844.23 263
13845.34 304
13846.45 288
13847.56 276
13848.67 256
13849.78 269
13850.89 247
13852.01 259
13853.12 242
13854.23 276
13855.34 260
13856.45 266
13857.56 291
13858.67 269
13859.79 253
13860.90 240
13862.01 333
13863.12 258
13864.23 263
13865.34 264
13866.46 292
13867.57 308
13868.68 267
13869.79 277
13870.90 264
13872.02 282
13873.13 303
13874.24 266
13875.35 266
13876.47 277
13877.58 271
13878.69 277
13879.80 239
13880.92 271
13882.03 321
13883.14 303
13884.25 283
13885.37 282
13886.48 280
13887.59 290
13888.70 266
13889.82 287
13890.93 265
13892.04 241
13893.16 267
13894.27 246
13895.38 295
13896.49 288
13897.61 286
13898.72 275
13899.83 274
13900.95 266
13902.06 282
13903.17 280
13904.29 273
13905.40 277
13906.51 275
13907.63 252
13908.74 254
13909.85 284
13910.97 257
13912.08 259
13913.20 264
13914.31 283
13915.42 283
13916.54 272
13917.65 257
13918.77 289
13919.88 269
13920.99 275
13922.11 263
13923.22 284
13924.34 271
13925.45 269
13926.56 265
13927.68 242
13928.79 278
13929.91 281
13931.02 283
13932.14 263
13933.25 294
13934.37 243
13935.48 293
13936.60 289
13937.71 291
13938.83 258
13939.94 287
13941.05 283
13942.17 256
13943.28 282
13944.40 270
13945.51 267
13946.63 260
13947.75 278
13948.86 283
13949.98 287
13951.09 218
13952.21 267
13953.32 273
13954.44 248
13955.55 235
13956.67 301
13957.78 291
13958.90 296
13960.01 290
13961.13 259
13962.25 247
13963.36 237
13964.48 268
13965.59 254
13966.71 265
13967.83 239
13968.94 289
13970.06 246
13971.17 263
13972.29 253
13973.41 326
13974.52 298
13975.64 255
13976.75 269
13977.87 251
13978.99 274
13980.10 243
13981.22 271
13982.34 258
13983.45 274
13984.57 257
13985.69 255
13986.80 274
13987.92 275
13989.04 278
13990.15 283
13991.27 260
13992.39 287
13993.50 264
13994.62 248
13995.74 285
13996.86 245
13997.97 269
13999.09 254
14000.21 271
14001.33 283
14002.44 281
14003.56 253
14004.68 271
14005.79 226
14006.91 271
14008.03 300
14009.15 279
14010.27 273
14011.38 264
14012.50 255
14013.62 264
14014.74 280
14015.85 280
14016.97 275
14018.09 269
14019.21 273
14020.33 239
14021.44 243
14022.56 267
14023.68 259
14024.80 238
14025.92 231
14027.04 258
14028.15 309
14029.27 252
14030.39 263
14031.51 265
14032.63 261
14033.75 289
14034.86 301
14035.98 335
14037.10 258
14038.22 302
14039.34 274
14040.46 304
14041.58 296
14042.70 302
14043.82 272
14044.93 285
14046.05 252
14047.17 283
14048.29 299
14049.41 297
14050.53 299
14051.65 261
14052.77 313
14053.89 278
14055.01 301
14056.13 277
14057.25 335
14058.37 290
14059.49 328
14060.61 285
14061.73 284
14062.85 282
14063.97 330
14065.09 301
14066.20 298
14067.32 284
14068.44 294
14069.56 306
14070.68 272
14071.81 282
14072.93 289
14074.05 272
14075.17 290
14076.29 306
14077.41 324
14078.53 290
14079.65 286
14080.77 346
14081.89 301
14083.01 294
14084.13 350
14085.25 324
14086.37 312
14087.49 317
14088.61 318
14089.73 285
14090.85 337
14091.97 327
14093.10 326
14094.22 323
14095.34 351
14096.46 334
14097.58 343
14098.70 344
14099.82 305
14100.94 319
14102.07 331
14103.19 319
14104.31 297
14105.43 306
14106.55 316
14107.67 319
14108.79 290
14109.92 278
14111.04 250
14112.16 269
14113.28 258
14114.40 289
14115.52 284
14116.65 265
14117.77 265
14118.89 279
14120.01 296
14121.13 241
14122.26 289
14123.38 319
14124.50 283
14125.62 273
14126.75 262
14127.87 267
14128.99 249
14130.11 272
14131.24 287
14132.36 260
14133.48 285
14134.60 297
14135.73 249
14136.85 286
14137.97 276
14139.09 285
14140.22 306
14141.34 295
14142.46 270
14143.59 275
14144.71 265
14145.83 289
14146.95 263
14148.08 307
14149.20 275
14150.32 285
14151.45 289
14152.57 274
14153.69 250
14154.82 317
14155.94 320
14157.06 266
14158.19 283
14159.31 301
14160.44 305
14161.56 323
14162.68 292
14163.81 280
14164.93 303
14166.05 266
14167.18 286
14168.30 253
14169.43 318
14170.55 271
14171.67 298
14172.80 300
14173.92 301
14175.05 294
14176.17 317
14177.30 297
14178.42 278
14179.54 267
14180.67 265
14181.79 290
14182.92 271
14184.04 268
14185.17 298
14186.29 286
14187.42 254
14188.54 251
14189.67 271
14190.79 291
14191.92 295
14193.04 250
14194.17 309
14195.29 273
14196.42 253
14197.54 232
14198.67 269
14199.79 267
14200.92 274
14202.04 305
14203.17 235
14204.29 257
14205.42 209
14206.54 265
14207.67 271
14208.79 273
14209.92 263
14211.05 281
14212.17 278
14213.30 280
14214.42 264
14215.55 269
14216.67 273
14217.80 282
14218.93 262
14220.05 244
14221.18 246
14222.30 299
14223.43 289
14224.56 251
14225.68 260
14226.81 268
14227.94 261
14229.06 255
14230.19 230
14231.32 284
14232.44 275
14233.57 241
14234.70 261
14235.82 264
14236.95 243
14238.08 256
14239.20 281
14240.33 283
14241.46 251
14242.58 263
14243.71 254
14244.84 261
14245.96 249
14247.09 248
14248.22 274
14249.34 233
14250.47 215
14251.60 289
14252.73 252
14253.85 259
14254.98 234
14256.11 265
14257.24 250
14258.36 239
14259.49 265
14260.62 266
14261.75 241
14262.87 248
14264.00 274
14265.13 274
14266.26 279
14267.39 260
14268.51 250
14269.64 242
14270.77 254
14271.90 247
14273.03 250
14274.15 263
14275.28 237
14276.41 264
14277.54 270
14278.67 245
14279.80 266
14280.92 234
14282.05 251
14283.18 256
14284.31 241
14285.44 253
14286.57 266
14287.70 268
14288.82 256
14289.95 285
14291.08 250
14292.21 247
14293.34 232
14294.47 248
14295.60 242
14296.73 216
14297.86 226
14298.99 254
14300.11 253
14301.24 234
14302.37 269
14303.50 242
14304.63 235
14305.76 253
14306.89 273
14308.02 288
14309.15 254
14310.28 221
14311.41 261
14312.54 243
14313.67 249
14314.80 248
14315.93 229
14317.06 218
14318.19 236
14319.32 240
14320.45 235
14321.58 218
14322.71 282
14323.84 254
14324.97 230
14326.10 234
14327.23 248
14328.36 260
14329.49 247
14330.62 235
14331.75 246
14332.88 270
14334.01 269
14335.14 288
14336.27 286
14337.40 236
14338.53 245
14339.66 264
14340.79 262
14341.93 239
14343.06 266
14344.19 258
14345.32 279
14346.45 233
14347.58 265
14348.71 246
14349.84 245
14350.97 262
14352.11 236
14353.24 239
14354.37 256
14355.50 239
14356.63 227
14357.76 220
14358.89 202
14360.03 248
14361.16 246
14362.29 290
14363.42 244
14364.55 257
14365.68 246
14366.82 227
14367.95 249
14369.08 259
14370.21 246
14371.34 258
14372.48 255
14373.61 245
14374.74 254
14375.87 232
14377.00 238
14378.14 208
14379.27 219
14380.40 236
14381.53 262
14382.67 235
14383.80 240
14384.93 262
14386.06 264
14387.20 261
14388.33 286
14389.46 228
14390.59 246
14391.73 242
14392.86 254
14393.99 232
14395.13 260
14396.26 268
14397.39 226
14398.53 268
14399.66 242
14400.79 253
14401.92 256
14403.06 291
14404.19 243
14405.32 267
14406.46 249
14407.59 246
14408.72 260
14409.86 246
14410.99 273
14412.13 254
14413.26 273
14414.39 278
14415.53 268
14416.66 216
14417.79 229
14418.93 268
14420.06 294
14421.20 231
14422.33 267
14423.46 258
14424.60 277
14425.73 245
14426.87 242
14428.00 252
14429.14 230
14430.27 232
14431.40 245
14432.54 313
14433.67 281
14434.81 279
14435.94 254
14437.08 242
14438.21 223
14439.35 264
14440.48 263
14441.62 260
14442.75 279
14443.88 251
14445.02 265
14446.15 263
14447.29 280
14448.42 258
14449.56 297
14450.70 252
14451.83 268
14452.97 269
14454.10 270
14455.24 301
14456.37 268
14457.51 268
14458.64 277
14459.78 254
14460.91 280
14462.05 272
14463.18 279
14464.32 273
14465.46 284
14466.59 304
14467.73 297
14468.86 332
14470.00 293
14471.14 300
14472.27 274
14473.41 324
14474.54 328
14475.68 340
14476.82 310
14477.95 306
14479.09 303
14480.22 315
14481.36 326
14482.50 268
14483.63 313
14484.77 295
14485.91 312
14487.04 303
14488.18 294
14489.32 258
14490.45 308
14491.59 285
14492.73 287
14493.86 278
14495.00 309
14496.14 269
14497.27 301
14498.41 284
14499.55 267
14500.69 296
14501.82 289
14502.96 304
14504.10 296
14505.23 256
14506.37 245
14507.51 286
14508.65 282
14509.78 274
14510.92 275
14512.06 294
14513.20 261
14514.33 276
14515.47 260
14516.61 280
14517.75 292
14518.89 250
14520.02 269
14521.16 228
14522.30 264
14523.44 242
14524.57 256
14525.71 252
14526.85 271
14527.99 262
14529.13 250
14530.27 255
14531.40 217
14532.54 245
14533.68 244
14534.82 244
14535.96 231
14537.10 230
14538.23 252
14539.37 248
14540.51 256
14541.65 254
14542.79 242
14543.93 249
14545.07 247
14546.21 258
14547.35 239
14548.48 249
14549.62 284
14550.76 261
14551.90 205
14553.04 266
14554.18 272
14555.32 242
14556.46 240
14557.60 235
14558.74 242
14559.88 243
14561.02 238
14562.16 251
14563.30 265
14564.43 248
14565.57 214
14566.71 278
14567.85 260
14568.99 239
14570.13 250
14571.27 270
14572.41 267
14573.55 229
14574.69 257
14575.83 268
14576.97 275
14578.11 270
14579.25 245
14580.39 265
14581.53 262
14582.67 277
14583.81 263
14584.96 241
14586.10 233
14587.24 255
14588.38 245
14589.52 248
14590.66 253
14591.80 225
14592.94 243
14594.08 248
14595.22 294
14596.36 283
14597.50 234
14598.64 240
14599.78 244
14600.93 253
14602.07 229
14603.21 260
14604.35 263
14605.49 271
14606.63 282
14607.77 256
14608.91 253
14610.06 275
14611.20 263
14612.34 259
14613.48 257
14614.62 266
14615.76 234
14616.91 271
14618.05 263
14619.19 264
14620.33 287
14621.47 287
14622.61 260
14623.76 237
14624.90 302
14626.04 278
14627.18 279
14628.32 244
14629.47 258
14630.61 260
14631.75 277
14632.89 273
14634.04 302
14635.18 278
14636.32 286
14637.46 281
14638.61 299
14639.75 261
14640.89 255
14642.03 254
14643.18 275
14644.32 280
14645.46 257
14646.60 246
14647.75 269
14648.89 278
14650.03 249
14651.18 238
14652.32 261
14653.46 283
14654.61 268
14655.75 261
14656.89 251
14658.03 272
14659.18 249
14660.32 215
14661.46 254
14662.61 230
14663.75 213
14664.90 226
14666.04 241
14667.18 221
14668.33 231
14669.47 268
14670.61 246
14671.76 246
14672.90 234
14674.05 221
14675.19 212
14676.33 242
14677.48 247
14678.62 258
14679.77 203
14680.91 202
14682.05 230
14683.20 231
14684.34 232
14685.49 214
14686.63 219
14687.78 245
14688.92 225
14690.06 241
14691.21 251
14692.35 249
14693.50 229
14694.64 216
14695.79 234
14696.93 248
14698.08 223
14699.22 239
14700.37 239
14701.51 181
14702.66 223
14703.80 213
14704.95 229
14706.09 237
14707.24 238
14708.38 233
14709.53 203
14710.67 232
14711.82 239
14712.96 215
14714.11 217
14715.26 246
14716.40 226
14717.55 211
14718.69 193
14719.84 208
14720.98 224
14722.13 218
14723.28 213
14724.42 262
14725.57 251
14726.71 240
14727.86 249
14729.01 223
14730.15 253
14731.30 232
14732.44 232
14733.59 247
14734.74 224
14735.88 230
14737.03 244
14738.18 214
14739.32 228
14740.47 211
14741.61 225
14742.76 226
14743.91 217
14745.05 257
14746.20 226
14747.35 233
14748.49 235
14749.64 256
14750.79 254
14751.94 226
14753.08 234
14754.23 227
14755.38 218
14756.52 205
14757.67 225
14758.82 224
14759.97 231
14761.11 213
14762.26 213
14763.41 212
14764.55 218
14765.70 221
14766.85 188
14768.00 213
14769.15 241
14770.29 219
14771.44 239
14772.59 240
14773.74 238
14774.88 214
14776.03 226
14777.18 204
14778.33 204
14779.48 215
14780.62 213
14781.77 217
14782.92 226
14784.07 226
14785.22 227
14786.36 221
14787.51 207
14788.66 214
14789.81 210
14790.96 205
14792.11 234
14793.26 223
14794.40 190
14795.55 200
14796.70 209
14797.85 219
14799.00 213
14800.15 210
14801.30 218
14802.45 235
14803.59 229
14804.74 227
14805.89 211
14807.04 214
14808.19 232
14809.34 220
14810.49 205
14811.64 188
14812.79 208
14813.94 223
14815.09 186
14816.24 219
14817.39 196
14818.53 223
14819.68 209
14820.83 211
14821.98 189
14823.13 194
14824.28 202
14825.43 227
14826.58 214
14827.73 215
14828.88 213
14830.03 191
14831.18 228
14832.33 210
14833.48 203
14834.63 204
14835.78 233
14836.93 213
14838.08 199
14839.23 205
14840.38 197
14841.53 219
14842.69 220
14843.84 227
14844.99 210
14846.14 194
14847.29 220
14848.44 231
14849.59 212
14850.74 229
14851.89 212
14853.04 217
14854.19 211
14855.34 195
14856.49 173
14857.65 180
14858.80 204
14859.95 204
14861.10 220
14862.25 198
14863.40 229
14864.55 217
14865.70 218
14866.86 197
14868.01 210
14869.16 224
14870.31 205
14871.46 216
14872.61 209
14873.77 184
14874.92 225
14876.07 230
14877.22 214
14878.37 234
14879.52 204
14880.68 218
14881.83 230
14882.98 208
14884.13 189
14885.28 223
14886.44 213
14887.59 224
14888.74 219
14889.89 186
14891.05 212
14892.20 209
14893.35 202
14894.50 208
14895.66 207
14896.81 214
14897.96 182
14899.11 196
14900.27 206
14901.42 200
14902.57 236
14903.72 207
14904.88 190
14906.03 207
14907.18 215
14908.34 216
14909.49 211
14910.64 169
14911.80 235
14912.95 208
14914.10 189
14915.26 223
14916.41 209
14917.56 204
14918.72 181
14919.87 215
14921.02 230
14922.18 227
14923.33 222
14924.48 197
14925.64 200
14926.79 247
14927.94 247
14929.10 230
14930.25 228
14931.41 215
14932.56 204
14933.71 207
14934.87 205
14936.02 208
14937.18 222
14938.33 225
14939.48 215
14940.64 196
14941.79 208
14942.95 198
14944.10 229
14945.26 187
14946.41 210
14947.57 223
14948.72 210
14949.87 196
14951.03 195
14952.18 178
14953.34 191
14954.49 220
14955.65 200
14956.80 230
14957.96 232
14959.11 244
14960.27 217
14961.42 209
14962.58 197
14963.73 215
14964.89 230
14966.04 229
14967.20 217
14968.36 199
14969.51 232
14970.67 214
14971.82 208
14972.98 218
14974.13 217
14975.29 183
14976.44 209
14977.60 178
14978.76 206
14979.91 220
14981.07 237
14982.22 225
14983.38 209
14984.53 202
14985.69 192
14986.85 210
14988.00 197
14989.16 234
14990.32 191
14991.47 202
14992.63 199
14993.78 196
14994.94 190
14996.10 208
14997.25 171
14998.41 216
14999.57 185
15000.72 207
15001.88 174
15003.04 188
15004.19 208
15005.35 204
15006.51 204
15007.66 202
15008.82 181
15009.98 186
15011.13 221
15012.29 217
15013.45 225
15014.61 195
15015.76 238
15016.92 202
15018.08 223
15019.23 197
15020.39 203
15021.55 204
15022.71 223
15023.86 232
15025.02 195
15026.18 216
15027.34 210
15028.49 202
15029.65 206
15030.81 220
15031.97 198
15033.13 196
15034.28 194
15035.44 233
15036.60 189
15037.76 218
15038.92 187
15040.07 204
15041.23 194
15042.39 185
15043.55 179
15044.71 176
15045.87 208
15047.02 239
15048.18 203
15049.34 203
15050.50 179
15051.66 168
15052.82 195
15053.98 192
15055.13 205
15056.29 218
15057.45 204
15058.61 198
15059.77 187
15060.93 197
15062.09 184
15063.25 201
15064.40 194
15065.56 206
15066.72 184
15067.88 206
15069.04 203
15070.20 196
15071.36 186
15072.52 234
15073.68 203
15074.84 178
15076.00 179
15077.16 206
15078.32 189
15079.48 176
15080.64 198
15081.80 208
15082.96 202
15084.12 196
15085.28 212
15086.44 191
15087.60 189
15088.76 196
15089.92 221
15091.08 194
15092.24 199
15093.40 192
15094.56 206
15095.72 215
15096.88 185
15098.04 227
15099.20 199
15100.36 222
15101.52 190
15102.68 199
15103.84 191
15105.00 239
15106.16 219
15107.32 196
15108.48 197
15109.64 209
15110.80 231
15111.96 187
15113.13 206
15114.29 168
15115.45 182
15116.61 195
15117.77 191
15118.93 181
15120.09 214
15121.25 201
15122.42 208
15123.58 175
15124.74 192
15125.90 207
15127.06 195
15128.22 204
15129.38 207
15130.55 187
15131.71 177
15132.87 185
15134.03 164
15135.19 182
15136.35 181
15137.52 201
15138.68 209
15139.84 195
15141.00 223
15142.16 197
15143.33 179
15144.49 203
15145.65 209
15146.81 204
15147.97 212
15149.14 188
15150.30 220
15151.46 199
15152.62 208
15153.79 191
15154.95 220
15156.11 191
15157.27 203
15158.44 159
15159.60 212
15160.76 182
15161.93 189
15163.09 193
15164.25 209
15165.41 211
15166.58 174
15167.74 191
15168.90 178
15170.07 205
15171.23 222
15172.39 245
15173.56 199
15174.72 172
15175.88 193
15177.05 201
15178.21 188
15179.37 204
15180.54 197
15181.70 171
15182.86 194
15184.03 206
15185.19 191
15186.36 220
15187.52 196
15188.68 164
15189.85 190
15191.01 186
15192.17 157
15193.34 187
15194.50 207
15195.67 195
15196.83 179
15198.00 170
15199.16 180
15200.32 183
15201.49 178
15202.65 185
15203.82 186
15204.98 176
15206.15 191
15207.31 192
15208.48 200
15209.64 188
15210.80 195
15211.97 202
15213.13 191
15214.30 200
15215.46 181
15216.63 199
15217.79 189
15218.96 201
15220.12 210
15221.29 202
15222.45 204
15223.62 193
15224.78 215
15225.95 223
15227.11 189
15228.28 182
15229.45 204
15230.61 199
15231.78 199
15232.94 175
15234.11 184
15235.27 177
15236.44 198
15237.60 212
15238.77 207
15239.94 205
15241.10 210
15242.27 223
15243.43 221
15244.60 206
15245.77 216
15246.93 240
15248.10 194
15249.26 184
15250.43 186
15251.60 178
15252.76 200
15253.93 173
15255.10 177
15256.26 179
15257.43 190
15258.60 195
15259.76 192
15260.93 174
15262.10 196
15263.26 200
15264.43 194
15265.60 203
15266.76 161
15267.93 181
15269.10 187
15270.26 183
15271.43 175
15272.60 178
15273.76 192
15274.93 188
15276.10 189
15277.27 191
15278.43 199
15279.60 218
15280.77 190
15281.94 177
15283.10 170
15284.27 190
15285.44 179
15286.61 161
15287.77 173
15288.94 214
15290.11 168
15291.28 184
15292.44 159
15293.61 157
15294.78 189
15295.95 187
15297.12 182
15298.28 154
15299.45 189
15300.62 183
15301.79 179
15302.96 183
15304.12 200
15305.29 206
15306.46 192
15307.63 181
15308.80 171
15309.97 189
15311.14 193
15312.30 205
15313.47 206
15314.64 207
15315.81 206
15316.98 165
15318.15 179
15319.32 186
15320.49 191
15321.65 184
15322.82 189
15323.99 200
15325.16 169
15326.33 181
15327.50 184
15328.67 171
15329.84 187
15331.01 192
15332.18 208
15333.35 184
15334.52 198
15335.69 190
15336.85 204
15338.02 202
15339.19 194
15340.36 204
15341.53 186
15342.70 208
15343.87 209
15345.04 191
15346.21 178
15347.38 192
15348.55 185
15349.72 192
15350.89 214
15352.06 191
15353.23 170
15354.40 175
15355.57 205
15356.74 171
15357.91 169
15359.08 207
15360.25 188
15361.43 189
15362.60 196
15363.77 205
15364.94 200
15366.11 176
15367.28 198
15368.45 192
15369.62 208
15370.79 186
15371.96 200
15373.13 216
15374.30 222
15375.47 177
15376.65 197
15377.82 186
15378.99 219
15380.16 201
15381.33 155
15382.50 165
15383.67 188
15384.84 189
15386.02 177
15387.19 162
15388.36 196
15389.53 201
15390.70 207
15391.87 194
15393.04 192
15394.22 180
15395.39 196
15396.56 224
15397.73 201
15398.90 171
15400.08 188
15401.25 168
15402.42 200
15403.59 200
15404.76 197
15405.94 186
15407.11 174
15408.28 191
15409.45 203
15410.63 173
15411.80 184
15412.97 201
15414.14 186
15415.31 191
15416.49 178
15417.66 204
15418.83 212
15420.01 213
15421.18 175
15422.35 155
15423.52 185
15424.70 188
15425.87 179
15427.04 193
15428.22 168
15429.39 191
15430.56 192
15431.73 174
15432.91 172
15434.08 174
15435.25 176
15436.43 214
15437.60 182
15438.77 169
15439.95 190
15441.12 219
15442.30 182
15443.47 174
15444.64 186
15445.82 199
15446.99 189
15448.16 178
15449.34 203
15450.51 225
15451.69 196
15452.86 204
15454.03 196
15455.21 190
15456.38 171
15457.56 198
15458.73 165
15459.90 159
15461.08 181
15462.25 178
15463.43 185
15464.60 192
15465.78 188
15466.95 162
15468.12 183
15469.30 198
15470.47 206
15471.65 174
15472.82 159
15474.00 199
15475.17 197
15476.35 170
15477.52 160
15478.70 158
15479.87 214
15481.05 204
15482.22 208
15483.40 193
15484.57 176
15485.75 198
15486.92 169
15488.10 165
15489.27 188
15490.45 182
15491.62 173
15492.80 211
15493.98 186
15495.15 167
15496.33 180
15497.50 190
15498.68 199
15499.85 194
15501.03 206
15502.21 210
15503.38 183
15504.56 167
15505.73 201
15506.91 197
15508.09 199
15509.26 196
15510.44 203
15511.61 193
15512.79 181
15513.97 187
15515.14 173
15516.32 189
15517.50 181
15518.67 183
15519.85 145
15521.02 162
15522.20 183
15523.38 197
15524.55 178
15525.73 202
15526.91 205
15528.09 188
15529.26 168
15530.44 196
15531.62 168
15532.79 167
15533.97 179
15535.15 200
15536.32 192
15537.50 180
15538.68 174
15539.86 186
15541.03 203
15542.21 184
15543.39 202
15544.57 176
15545.74 173
15546.92 186
15548.10 174
15549.28 184
15550.45 203
15551.63 195
15552.81 197
15553.99 192
15555.16 183
15556.34 174
15557.52 212
15558.70 205
15559.88 189
15561.05 217
15562.23 207
15563.41 201
15564.59 189
15565.77 185
15566.95 182
15568.12 173
15569.30 188
15570.48 210
15571.66 160
15572.84 171
15574.02 189
15575.19 193
15576.37 183
15577.55 177
15578.73 182
15579.91 188
15581.09 205
15582.27 178
15583.45 174
15584.62 154
15585.80 198
15586.98 183
15588.16 183
15589.34 169
15590.52 196
15591.70 216
15592.88 192
15594.06 176
15595.24 174
15596.42 215
15597.60 215
15598.78 212
15599.96 171
15601.14 186
15602.31 159
15603.49 204
15604.67 169
15605.85 165
15607.03 213
15608.21 194
15609.39 214
15610.57 184
15611.75 179
15612.93 180
15614.11 223
15615.29 223
15616.47 199
15617.65 203
15618.83 231
15620.01 173
15621.19 184
15622.38 197
15623.56 203
15624.74 197
15625.92 215
15627.10 182
15628.28 169
15629.46 190
15630.64 181
15631.82 212
15633.00 199
15634.18 224
15635.36 182
15636.54 170
15637.72 174
15638.91 167
15640.09 172
15641.27 190
15642.45 190
15643.63 207
15644.81 210
15645.99 221
15647.17 201
15648.36 205
15649.54 232
15650.72 214
15651.90 177
15653.08 176
15654.26 219
15655.44 205
15656.63 219
15657.81 204
15658.99 219
15660.17 194
15661.35 215
15662.54 193
15663.72 203
15664.90 219
15666.08 222
15667.26 207
15668.45 217
15669.63 191
15670.81 201
15671.99 217
15673.17 196
15674.36 211
15675.54 212
15676.72 206
15677.90 191
15679.09 224
15680.27 210
15681.45 214
15682.63 194
15683.82 228
15685.00 217
15686.18 196
15687.37 213
15688.55 244
15689.73 206
15690.91 207
15692.10 214
15693.28 211
15694.46 227
15695.65 221
15696.83 216
15698.01 227
15699.20 193
15700.38 202
15701.56 218
15702.75 260
15703.93 238
15705.11 236
15706.30 243
15707.48 252
15708.66 258
15709.85 250
15711.03 213
15712.22 241
15713.40 232
15714.58 254
15715.77 252
15716.95 265
15718.14 277
15719.32 257
15720.50 242
15721.69 255
15722.87 247
15724.06 265
15725.24 270
15726.43 223
15727.61 261
15728.79 248
15729.98 221
15731.16 260
15732.35 245
15733.53 250
15734.72 232
15735.90 231
15737.09 226
15738.27 213
15739.46 213
15740.64 204
15741.83 208
15743.01 232
15744.20 209
15745.38 215
15746.57 217
15747.75 213
15748.94 237
15750.12 225
15751.31 204
15752.49 233
15753.68 218
15754.86 218
15756.05 213
15757.23 243
15758.42 207
15759.60 215
15760.79 221
15761.98 234
15763.16 234
15764.35 215
15765.53 215
15766.72 229
15767.90 224
15769.09 204
15770.28 264
15771.46 234
15772.65 195
15773.83 210
15775.02 199
15776.21 184
15777.39 189
15778.58 210
15779.77 196
15780.95 200
15782.14 206
15783.33 204
15784.51 235
15785.70 220
15786.89 205
15788.07 180
15789.26 185
15790.45 231
15791.63 210
15792.82 218
15794.01 217
15795.19 209
15796.38 172
15797.57 187
15798.75 181
15799.94 208
15801.13 234
15802.32 200
15803.50 172
15804.69 208
15805.88 218
15807.06 193
15808.25 233
15809.44 212
15810.63 203
15811.81 168
15813.00 211
15814.19 171
15815.38 205
15816.57 188
15817.75 202
15818.94 182
15820.13 170
15821.32 210
15822.50 184
15823.69 208
15824.88 206
15826.07 192
15827.26 167
15828.44 201
15829.63 195
15830.82 198
15832.01 185
15833.20 186
15834.39 196
15835.57 184
15836.76 193
15837.95 173
15839.14 190
15840.33 159
15841.52 174
15842.71 175
15843.90 221
15845.08 210
15846.27 197
15847.46 189
15848.65 214
15849.84 202
15851.03 198
15852.22 214
15853.41 200
15854.60 186
15855.79 190
15856.97 209
15858.16 191
15859.35 187
15860.54 209
15861.73 172
15862.92 177
15864.11 201
15865.30 192
15866.49 214
15867.68 174
15868.87 185
15870.06 176
15871.25 206
15872.44 197
15873.63 209
15874.82 205
15876.01 187
15877.20 184
15878.39 176
15879.58 173
15880.77 180
15881.96 205
15883.15 188
15884.34 216
15885.53 170
15886.72 190
15887.91 178
15889.10 200
15890.29 207
15891.48 194
15892.67 171
15893.86 184
15895.05 201
15896.24 194
15897.44 182
15898.63 180
15899.82 195
15901.01 205
15902.20 199
15903.39 186
15904.58 174
15905.77 183
15906.96 199
15908.15 194
15909.35 182
15910.54 173
15911.73 179
15912.92 222
15914.11 206
15915.30 185
15916.49 173
15917.69 191
15918.88 219
15920.07 185
15921.26 199
15922.45 214
15923.64 216
15924.84 206
15926.03 200
15927.22 188
15928.41 181
15929.60 216
15930.80 149
15931.99 152
15933.18 163
15934.37 167
15935.56 171
15936.76 175
15937.95 178
15939.14 181
15940.33 202
15941.53 159
15942.72 172
15943.91 185
15945.10 197
15946.30 207
15947.49 168
15948.68 168
15949.87 150
15951.07 150
15952.26 199
15953.45 180
15954.65 179
15955.84 172
15957.03 196
15958.22 215
15959.42 187
15960.61 153
15961.80 165
15963.00 175
15964.19 180
15965.38 183
15966.58 186
15967.77 192
15968.96 180
15970.16 199
15971.35 162
15972.54 194
15973.74 185
15974.93 183
15976.13 149
15977.32 175
15978.51 158
15979.71 151
15980.90 192
15982.09 180
15983.29 187
15984.48 181
15985.68 185
15986.87 182
15988.06 177
15989.26 165
15990.45 173
15991.65 164
15992.84 171
15994.04 181
15995.23 188
15996.43 191
15997.62 205
15998.81 191
16000.01 177
16001.20 172
16002.40 153
16003.59 160
16004.79 172
16005.98 168
16007.18 184
16008.37 176
16009.57 180
16010.76 179
16011.96 173
16013.15 181
16014.35 172
16015.54 194
16016.74 163
16017.93 173
16019.13 186
16020.32 193
16021.52 192
16022.72 176
16023.91 196
16025.11 147
16026.30 186
16027.50 156
16028.69 166
16029.89 180
16031.08 162
16032.28 162
16033.48 164
16034.67 183
16035.87 157
16037.06 148
16038.26 173
16039.46 188
16040.65 180
16041.85 187
16043.05 175
16044.24 193
16045.44 154
16046.63 172
16047.83 155
16049.03 193
16050.22 156
16051.42 168
16052.62 162
16053.81 195
16055.01 184
16056.21 153
16057.40 191
16058.60 187
16059.80 165
16060.99 148
16062.19 200
16063.39 135
16064.58 153
16065.78 160
16066.98 173
16068.18 150
16069.37 199
16070.57 177
16071.77 172
16072.97 166
16074.16 152
16075.36 160
16076.56 187
16077.76 170
16078.95 172
16080.15 190
16081.35 170
16082.55 160
16083.74 162
16084.94 179
16086.14 177
16087.34 184
16088.53 147
16089.73 166
16090.93 171
16092.13 160
16093.33 177
16094.53 175
16095.72 174
16096.92 172
16098.12 174
16099.32 164
16100.52 148
16101.72 154
16102.91 180
16104.11 149
16105.31 173
16106.51 192
16107.71 168
16108.91 175
16110.11 167
16111.30 182
16112.50 152
16113.70 175
16114.90 142
16116.10 178
16117.30 155
16118.50 202
16119.70 160
16120.90 178
16122.10 185
16123.29 197
16124.49 191
16125.69 198
16126.89 167
16128.09 184
16129.29 192
16130.49 205
16131.69 167
16132.89 145
16134.09 186
16135.29 157
16136.49 184
16137.69 160
16138.89 177
16140.09 177
16141.29 205
16142.49 177
16143.69 158
16144.89 154
16146.09 177
16147.29 176
16148.49 148
16149.69 166
16150.89 158
16152.09 192
16153.29 149
16154.49 166
16155.69 159
16156.89 168
16158.09 179
16159.29 178
16160.49 150
16161.69 173
16162.89 149
16164.09 195
16165.30 191
16166.50 179
16167.70 140
16168.90 151
16170.10 196
16171.30 166
16172.50 170
16173.70 177
16174.90 179
16176.10 185
16177.31 153
16178.51 144
16179.71 161
16180.91 148
16182.11 173
16183.31 153
16184.51 167
16185.72 168
16186.92 163
16188.12 172
16189.32 145
16190.52 186
16191.72 166
16192.93 181
16194.13 168
16195.33 175
16196.53 166
16197.73 176
16198.94 160
16200.14 172
16201.34 178
16202.54 162
16203.74 183
16204.95 176
16206.15 185
16207.35 148
16208.55 152
16209.76 183
16210.96 172
16212.16 150
16213.36 199
16214.57 153
16215.77 163
16216.97 154
16218.17 154
16219.38 192
16220.58 161
16221.78 153
16222.99 134
16224.19 165
16225.39 155
16226.59 191
16227.80 157
16229.00 171
16230.20 159
16231.41 194
16232.61 175
16233.81 154
16235.02 165
16236.22 171
16237.42 179
16238.63 180
16239.83 173
16241.04 176
16242.24 167
16243.44 151
16244.65 177
16245.85 163
16247.05 167
16248.26 188
16249.46 205
16250.67 190
16251.87 174
16253.07 186
16254.28 216
16255.48 178
16256.69 190
16257.89 172
16259.09 180
16260.30 191
16261.50 174
16262.71 156
16263.91 155
16265.12 198
16266.32 150
16267.53 181
16268.73 178
16269.94 190
16271.14 161
16272.34 175
16273.55 165
16274.75 172
16275.96 182
16277.16 164
16278.37 166
16279.57 177
16280.78 162
16281.98 177
16283.19 157
16284.39 159
16285.60 178
16286.81 172
16288.01 181
16289.22 151
16290.42 157
16291.63 169
16292.83 181
16294.04 193
16295.24 165
16296.45 176
16297.66 199
16298.86 194
16300.07 174
16301.27 183
16302.48 175
16303.68 230
16304.89 190
16306.10 185
16307.30 158
16308.51 165
16309.71 182
16310.92 194
16312.13 180
16313.33 187
16314.54 181
16315.75 166
16316.95 183
16318.16 165
16319.37 167
16320.57 169
16321.78 192
16322.99 142
16324.19 144
16325.40 182
16326.61 183
16327.81 152
16329.02 170
16330.23 157
16331.43 195
16332.64 176
16333.85 159
16335.05 150
16336.26 168
16337.47 149
16338.68 149
16339.88 176
16341.09 147
16342.30 173
16343.51 160
16344.71 183
16345.92 152
16347.13 181
16348.34 210
16349.54 164
16350.75 161
16351.96 183
16353.17 187
16354.37 182
16355.58 141
16356.79 174
16358.00 178
16359.21 152
16360.41 178
16361.62 169
16362.83 170
16364.04 164
16365.25 148
16366.45 169
16367.66 193
16368.87 163
16370.08 180
16371.29 180
16372.50 157
16373.71 154
16374.91 136
16376.12 202
16377.33 160
16378.54 171
16379.75 173
16380.96 186
16382.17 145
16383.38 150
16384.58 159
16385.79 157
16387.00 174
16388.21 177
16389.42 166
16390.63 175
16391.84 148
16393.05 147
16394.26 171
16395.47 149
16396.68 163
16397.89 149
16399.09 181
16400.30 180
16401.51 164
16402.72 173
16403.93 170
16405.14 141
16406.35 138
16407.56 140
16408.77 170
16409.98 187
16411.19 149
16412.40 158
16413.61 139
16414.82 138
16416.03 166
16417.24 183
16418.45 162
16419.66 144
16420.87 145
16422.08 149
16423.29 147
16424.50 144
16425.71 144
16426.92 174
16428.14 155
16429.35 165
16430.56 175
16431.77 168
16432.98 150
16434.19 178
16435.40 156
16436.61 139
16437.82 158
16439.03 141
16440.24 147
16441.45 165
16442.67 163
16443.88 161
16445.09 160
16446.30 141
16447.51 147
16448.72 166
16449.93 189
16451.14 188
16452.36 138
16453.57 149
16454.78 143
16455.99 139
16457.20 152
16458.41 131
16459.63 143
16460.84 155
16462.05 156
16463.26 130
16464.47 183
16465.68 152
16466.90 157
16468.11 146
16469.32 151
16470.53 158
16471.74 148
16472.96 147
16474.17 145
16475.38 147
16476.59 126
16477.81 161
16479.02 149
16480.23 149
16481.44 165
16482.66 145
16483.87 145
16485.08 165
16486.29 165
16487.51 146
16488.72 148
16489.93 163
16491.15 146
16492.36 131
16493.57 140
16494.78 161
16496.00 133
16497.21 144
16498.42 153
16499.64 139
16500.85 155
16502.06 135
16503.28 166
16504.49 142
16505.70 155
16506.92 155
16508.13 130
16509.34 150
16510.56 153
16511.77 153
16512.98 147
16514.20 135
16515.41 155
16516.63 169
16517.84 145
16519.05 150
16520.27 135
16521.48 165
16522.70 152
16523.91 157
16525.12 144
16526.34 169
16527.55 131
16528.77 154
16529.98 160
16531.20 141
16532.41 167
16533.62 142
16534.84 151
16536.05 160
16537.27 134
16538.48 147
16539.70 179
16540.91 154
16542.13 170
16543.34 153
16544.56 153
16545.77 159
16546.99 152
16548.20 160
16549.42 154
16550.63 182
16551.85 162
16553.06 167
16554.28 158
16555.49 152
16556.71 156
16557.92 162
16559.14 181
16560.35 155
16561.57 146
16562.78 176
16564.00 139
16565.21 147
16566.43 147
16567.65 148
16568.86 174
16570.08 139
16571.29 174
16572.51 128
16573.73 132
16574.94 137
16576.16 161
16577.37 179
16578.59 167
16579.81 162
16581.02 151
16582.24 180
16583.45 185
16584.67 155
16585.89 160
16587.10 172
16588.32 178
16589.54 166
16590.75 134
16591.97 161
16593.19 150
16594.40 152
16595.62 146
16596.84 156
16598.05 161
16599.27 148
16600.49 138
16601.70 149
16602.92 124
16604.14 134
16605.35 156
16606.57 162
16607.79 155
16609.01 142
16610.22 158
16611.44 126
16612.66 136
16613.88 153
16615.09 134
16616.31 164
16617.53 141
16618.75 157
16619.96 149
16621.18 148
16622.40 156
16623.62 166
16624.83 173
16626.05 155
16627.27 156
16628.49 176
16629.71 160
16630.92 166
16632.14 141
16633.36 178
16634.58 176
16635.80 175
16637.01 141
16638.23 156
16639.45 137
16640.67 130
16641.89 142
16643.11 143
16644.32 155
16645.54 137
16646.76 153
16647.98 147
16649.20 145
16650.42 156
16651.64 161
16652.86 146
16654.07 166
16655.29 135
16656.51 152
16657.73 143
16658.95 135
16660.17 138
16661.39 153
16662.61 158
16663.83 146
16665.05 147
16666.27 148
16667.48 140
16668.70 126
16669.92 168
16671.14 147
16672.36 136
16673.58 138
16674.80 158
16676.02 186
16677.24 157
16678.46 137
16679.68 160
16680.90 163
16682.12 167
16683.34 152
16684.56 136
16685.78 153
16687.00 139
16688.22 153
16689.44 159
16690.66 149
16691.88 146
16693.10 161
16694.32 164
16695.54 164
16696.76 143
16697.98 147
16699.20 167
16700.42 149
16701.64 139
16702.87 137
16704.09 176
16705.31 181
16706.53 132
16707.75 145
16708.97 136
16710.19 150
16711.41 158
16712.63 150
16713.85 130
16715.07 149
16716.30 148
16717.52 150
16718.74 140
16719.96 151
16721.18 138
16722.40 160
16723.62 123
16724.85 150
16726.07 183
16727.29 145
16728.51 126
16729.73 151
16730.95 131
16732.17 149
16733.40 147
16734.62 149
16735.84 160
16737.06 146
16738.28 147
16739.51 140
16740.73 166
16741.95 171
16743.17 160
16744.39 143
16745.62 144
16746.84 129
16748.06 169
16749.28 161
16750.51 154
16751.73 182
16752.95 155
16754.17 147
16755.40 151
16756.62 159
16757.84 152
16759.06 155
16760.29 154
16761.51 164
16762.73 145
16763.96 134
16765.18 131
16766.40 141
16767.62 155
16768.85 152
16770.07 134
16771.29 161
16772.52 163
16773.74 131
16774.96 136
16776.19 151
16777.41 151
16778.63 162
16779.86 174
16781.08 139
16782.30 155
16783.53 146
16784.75 149
16785.97 144
16787.20 160
16788.42 137
16789.65 137
16790.87 138
16792.09 144
16793.32 143
16794.54 130
16795.77 120
16796.99 150
16798.21 153
16799.44 124
16800.66 159
16801.89 156
16803.11 162
16804.34 162
16805.56 149
16806.78 172
16808.01 134
16809.23 132
16810.46 130
16811.68 126
16812.91 152
16814.13 145
16815.36 128
16816.58 155
16817.81 150
16819.03 142
16820.26 124
16821.48 154
16822.71 133
16823.93 155
16825.16 110
16826.38 142
16827.61 148
16828.83 155
16830.06 151
16831.28 151
16832.51 148
16833.73 125
16834.96 162
16836.19 145
16837.41 164
16838.64 137
16839.86 141
16841.09 119
16842.31 142
16843.54 146
16844.76 134
16845.99 139
16847.22 144
16848.44 135
16849.67 121
16850.89 138
16852.12 149
16853.35 156
16854.57 173
16855.80 131
16857.03 136
16858.25 153
16859.48 150
16860.71 159
16861.93 131
16863.16 152
16864.38 169
16865.61 177
16866.84 128
16868.06 139
16869.29 153
16870.52 138
16871.74 136
16872.97 145
16874.20 137
16875.43 143
16876.65 141
16877.88 137
16879.11 149
16880.33 158
16881.56 165
16882.79 145
16884.02 138
16885.24 169
16886.47 163
16887.70 167
16888.93 126
16890.15 151
16891.38 157
16892.61 143
16893.84 136
16895.06 144
16896.29 129
16897.52 164
16898.75 159
16899.97 165
16901.20 124
16902.43 139
16903.66 131
16904.89 159
16906.11 148
16907.34 138
16908.57 185
16909.80 144
16911.03 132
16912.26 121
16913.48 184
16914.71 146
16915.94 138
16917.17 130
16918.40 145
16919.63 136
16920.85 168
16922.08 153
16923.31 154
16924.54 143
16925.77 128
16927.00 150
16928.23 136
16929.46 142
16930.69 143
16931.91 127
16933.14 122
16934.37 144
16935.60 152
16936.83 138
16938.06 135
16939.29 140
16940.52 127
16941.75 145
16942.98 135
16944.21 137
16945.44 152
16946.67 139
16947.90 154
16949.13 149
16950.35 136
16951.58 137
16952.81 145
16954.04 129
16955.27 139
16956.50 136
16957.73 136
16958.96 155
16960.19 142
16961.42 144
16962.65 130
16963.88 147
16965.11 150
16966.34 142
16967.58 138
16968.81 131
16970.04 133
16971.27 128
16972.50 142
16973.73 151
16974.96 162
16976.19 120
16977.42 125
16978.65 166
16979.88 144
16981.11 140
16982.34 145
16983.57 155
16984.80 156
16986.04 173
16987.27 169
16988.50 138
16989.73 143
16990.96 126
16992.19 151
16993.42 113
16994.65 123
16995.88 147
16997.12 152
16998.35 128
16999.58 125
17000.81 151
17002.04 142
17003.27 155
17004.51 131
17005.74 133
17006.97 145
17008.20 159
17009.43 120
17010.66 129
17011.90 141
17013.13 141
17014.36 152
17015.59 147
17016.82 146
17018.06 121
17019.29 156
17020.52 132
17021.75 149
17022.99 129
17024.22 140
17025.45 163
17026.68 164
17027.92 112
17029.15 130
17030.38 144
17031.61 129
17032.85 137
17034.08 142
17035.31 135
17036.54 137
17037.78 129
17039.01 114
17040.24 127
17041.48 139
17042.71 153
17043.94 140
17045.18 156
17046.41 146
17047.64 129
17048.88 147
17050.11 127
17051.34 128
17052.58 132
17053.81 136
17055.04 136
17056.28 144
17057.51 148
17058.74 159
17059.98 154
17061.21 122
17062.44 136
17063.68 141
17064.91 135
17066.15 137
17067.38 145
17068.61 124
17069.85 140
17071.08 142
17072.32 138
17073.55 141
17074.78 134
17076.02 129
17077.25 131
17078.49 112
17079.72 135
17080.96 124
17082.19 140
17083.42 127
17084.66 135
17085.89 130
17087.13 130
17088.36 149
17089.60 132
17090.83 124
17092.07 121
17093.30 128
17094.54 120
17095.77 132
17097.01 123
17098.24 140
17099.48 158
17100.71 112
17101.95 126
17103.18 101
17104.42 138
17105.65 148
17106.89 135
17108.12 151
17109.36 133
17110.60 133
17111.83 121
17113.07 123
17114.30 123
17115.54 142
17116.77 125
17118.01 131
17119.25 137
17120.48 136
17121.72 125
17122.95 130
17124.19 124
17125.43 135
17126.66 114
17127.90 124
17129.13 138
17130.37 154
17131.61 148
17132.84 159
17134.08 163
17135.32 159
17136.55 129
17137.79 131
17139.02 103
17140.26 129
17141.50 143
17142.73 124
17143.97 136
17145.21 154
17146.44 129
17147.68 120
17148.92 109
17150.16 139
17151.39 137
17152.63 140
17153.87 144
17155.10 126
17156.34 136
17157.58 136
17158.82 129
17160.05 122
17161.29 160
17162.53 156
17163.76 150
17165.00 131
17166.24 114
17167.48 145
17168.72 153
17169.95 163
17171.19 144
17172.43 137
17173.67 142
17174.90 157
17176.14 118
17177.38 124
17178.62 130
17179.86 131
17181.09 141
17182.33 137
17183.57 126
17184.81 102
17186.05 129
17187.28 134
17188.52 123
17189.76 136
17191.00 137
17192.24 155
17193.48 121
17194.72 118
17195.95 120
17197.19 152
17198.43 156
17199.67 123
17200.91 109
17202.15 116
17203.39 137
17204.63 127
17205.86 124
17207.10 130
17208.34 110
17209.58 150
17210.82 125
17212.06 122
17213.30 129
17214.54 139
17215.78 164
17217.02 134
17218.26 144
17219.50 114
17220.74 131
17221.97 136
17223.21 138
17224.45 147
17225.69 139
17226.93 150
17228.17 148
17229.41 149
17230.65 124
17231.89 125
17233.13 132
17234.37 147
17235.61 119
17236.85 131
17238.09 140
17239.33 144
17240.57 112
17241.81 139
17243.05 140
17244.29 158
17245.53 127
17246.77 126
17248.02 119
17249.26 131
17250.50 118
17251.74 121
17252.98 144
17254.22 124
17255.46 154
17256.70 133
17257.94 147
17259.18 117
17260.42 120
17261.66 119
17262.90 120
17264.15 142
17265.39 149
17266.63 149
17267.87 124
17269.11 113
17270.35 116
17271.59 127
17272.83 155
17274.08 124
17275.32 108
17276.56 145
17277.80 132
17279.04 135
17280.28 124
17281.52 127
17282.77 134
17284.01 131
17285.25 132
17286.49 108
17287.73 112
17288.98 136
17290.22 154
17291.46 115
17292.70 120
17293.94 126
17295.19 141
17296.43 145
17297.67 130
17298.91 102
17300.16 131
17301.40 135
17302.64 135
17303.88 107
17305.13 109
17306.37 120
17307.61 126
17308.85 129
17310.10 131
17311.34 143
17312.58 133
17313.82 150
17315.07 130
17316.31 134
17317.55 126
17318.80 115
17320.04 128
17321.28 132
17322.53 110
17323.77 134
17325.01 152
17326.26 119
17327.50 149
17328.74 96
17329.99 107
17331.23 129
17332.47 142
17333.72 125
17334.96 125
17336.20 127
17337.45 131
17338.69 119
17339.93 131
17341.18 101
17342.42 125
17343.67 136
17344.91 155
17346.15 130
17347.40 125
17348.64 136
17349.89 124
17351.13 134
17352.37 113
17353.62 146
17354.86 117
17356.11 100
17357.35 133
17358.60 135
17359.84 131
17361.09 153
17362.33 131
17363.57 115
17364.82 129
17366.06 120
17367.31 140
17368.55 124
17369.80 134
17371.04 132
17372.29 137
17373.53 125
17374.78 123
17376.02 124
17377.27 141
17378.51 103
17379.76 138
17381.00 134
17382.25 148
17383.50 112
17384.74 119
17385.99 131
17387.23 129
17388.48 127
17389.72 140
17390.97 142
17392.21 146
17393.46 141
17394.71 141
17395.95 133
17397.20 147
17398.44 119
17399.69 109
17400.93 108
17402.18 122
17403.43 130
17404.67 130
17405.92 152
17407.17 115
17408.41 131
17409.66 131
17410.90 146
17412.15 129
17413.40 127
17414.64 130
17415.89 135
17417.14 170
17418.38 113
17419.63 115
17420.88 121
17422.12 113
17423.37 124
17424.62 122
17425.86 130
17427.11 134
17428.36 121
17429.60 122
17430.85 116
17432.10 130
17433.35 148
17434.59 143
17435.84 134
17437.09 124
17438.33 132
17439.58 137
17440.83 127
17442.08 121
17443.32 121
17444.57 127
17445.82 131
17447.07 123
17448.32 125
17449.56 146
17450.81 137
17452.06 112
17453.31 127
17454.55 127
17455.80 136
17457.05 112
17458.30 117
17459.55 114
17460.79 114
17462.04 130
17463.29 106
17464.54 113
17465.79 137
17467.04 128
17468.28 135
17469.53 138
17470.78 152
17472.03 130
17473.28 126
17474.53 121
17475.78 125
17477.02 135
17478.27 132
17479.52 133
17480.77 141
17482.02 116
17483.27 112
17484.52 143
17485.77 130
17487.02 124
17488.26 133
17489.51 120
17490.76 114
17492.01 118
17493.26 128
17494.51 117
17495.76 117
17497.01 101
17498.26 98
17499.51 117
17500.76 90
17502.01 114
17503.26 110
17504.51 99
17505.76 126
17507.01 130
17508.26 141
17509.51 142
17510.76 130
17512.01 115
17513.26 128
17514.51 132
17515.76 112
17517.01 133
17518.26 109
17519.51 117
17520.76 101
17522.01 140
17523.26 138
17524.51 125
17525.76 145
17527.01 128
17528.26 126
17529.51 137
17530.76 119
17532.01 110
17533.26 142
17534.51 113
17535.76 121
17537.01 114
17538.27 109
17539.52 125
17540.77 125
17542.02 121
17543.27 124
17544.52 128
17545.77 124
17547.02 129
17548.27 125
17549.53 105
17550.78 97
17552.03 129
17553.28 117
17554.53 95
17555.78 131
17557.03 132
17558.29 125
17559.54 133
17560.79 118
17562.04 125
17563.29 138
17564.54 114
17565.80 113
17567.05 126
17568.30 121
17569.55 128
17570.80 144
17572.06 130
17573.31 124
17574.56 125
17575.81 117
17577.07 115
17578.32 129
17579.57 117
17580.82 117
17582.08 132
17583.33 131
17584.58 105
17585.83 126
17587.09 137
17588.34 128
17589.59 111
17590.84 118
17592.10 121
17593.35 124
17594.60 109
17595.86 102
17597.11 113
17598.36 96
17599.61 124
17600.87 118
17602.12 142
17603.37 114
17604.63 105
17605.88 129
17607.13 123
17608.39 111
17609.64 117
17610.89 114
17612.15 126
17613.40 128
17614.66 129
17615.91 129
17617.16 124
17618.42 138
17619.67 124
17620.92 115
17622.18 129
17623.43 114
17624.69 121
17625.94 123
17627.19 115
17628.45 132
17629.70 124
17630.96 136
17632.21 119
17633.47 127
17634.72 139
17635.97 112
17637.23 138
17638.48 124
17639.74 124
17640.99 123
17642.25 123
17643.50 117
17644.76 121
17646.01 98
17647.27 105
17648.52 132
17649.78 118
17651.03 121
17652.28 120
17653.54 137
17654.80 126
17656.05 140
17657.31 120
17658.56 97
17659.82 115
17661.07 118
17662.33 110
17663.58 142
17664.84 112
17666.09 123
17667.35 113
17668.60 139
17669.86 130
17671.11 128
17672.37 138
17673.63 120
17674.88 120
17676.14 107
17677.39 119
17678.65 123
17679.91 110
17681.16 108
17682.42 123
17683.67 127
17684.93 119
17686.19 113
17687.44 132
17688.70 120
17689.95 119
17691.21 125
17692.47 119
17693.72 127
17694.98 130
17696.24 121
17697.49 117
17698.75 138
17700.01 129
17701.26 146
17702.52 125
17703.78 126
17705.03 124
17706.29 139
17707.55 130
17708.81 120
17710.06 111
17711.32 127
17712.58 134
17713.83 126
17715.09 112
17716.35 139
17717.61 109
17718.86 119
17720.12 116
17721.38 124
17722.63 120
17723.89 117
17725.15 108
17726.41 108
17727.67 132
17728.92 127
17730.18 112
17731.44 140
17732.70 113
17733.95 127
17735.21 111
17736.47 114
17737.73 118
17738.99 124
17740.24 129
17741.50 117
17742.76 102
17744.02 129
17745.28 132
17746.54 126
17747.79 135
17749.05 118
17750.31 108
17751.57 105
17752.83 114
17754.09 117
17755.35 116
17756.60 151
17757.86 137
17759.12 134
17760.38 139
17761.64 128
17762.90 127
17764.16 110
17765.42 127
17766.67 155
17767.93 125
17769.19 100
17770.45 117
17771.71 128
17772.97 129
17774.23 131
17775.49 112
17776.75 111
17778.01 123
17779.27 110
17780.53 98
17781.79 125
17783.05 122
17784.31 135
17785.57 117
17786.83 101
17788.09 116
17789.35 117
17790.61 130
17791.87 125
17793.13 116
17794.39 105
17795.65 118
17796.91 129
17798.17 114
17799.43 109
17800.69 106
17801.95 115
17803.21 117
17804.47 130
17805.73 125
17806.99 118
17808.25 135
17809.51 112
17810.77 120
17812.03 95
17813.29 130
17814.55 123
17815.81 120
17817.07 125
17818.33 119
17819.60 124
17820.86 121
17822.12 108
17823.38 122
17824.64 139
17825.90 138
17827.16 124
17828.42 112
17829.68 116
17830.95 119
17832.21 103
17833.47 124
17834.73 121
17835.99 127
17837.25 104
17838.51 122
17839.78 105
17841.04 121
17842.30 130
17843.56 145
17844.82 128
17846.08 121
17847.35 120
17848.61 119
17849.87 142
17851.13 117
17852.39 137
17853.66 118
17854.92 142
17856.18 128
17857.44 113
17858.71 106
17859.97 112
17861.23 121
17862.49 125
17863.76 112
17865.02 113
17866.28 119
17867.54 132
17868.81 119
17870.07 118
17871.33 102
17872.59 122
17873.86 138
17875.12 109
17876.38 126
17877.65 111
17878.91 114
17880.17 148
17881.44 128
17882.70 110
17883.96 126
17885.22 131
17886.49 125
17887.75 135
17889.01 99
17890.28 113
17891.54 152
17892.81 118
17894.07 121
17895.33 118
17896.60 121
17897.86 132
17899.12 145
17900.39 120
17901.65 103
17902.92 120
17904.18 117
17905.44 121
17906.71 109
17907.97 121
17909.24 114
17910.50 98
17911.76 120
17913.03 102
17914.29 112
17915.56 132
17916.82 117
17918.09 115
17919.35 108
17920.61 127
17921.88 112
17923.14 113
17924.41 128
17925.67 125
17926.94 129
17928.20 132
17929.47 124
17930.73 105
17932.00 113
17933.26 93
17934.53 117
17935.79 108
17937.06 118
17938.32 106
17939.59 115
17940.85 126
17942.12 114
17943.38 108
17944.65 117
17945.91 115
17947.18 108
17948.44 87
17949.71 102
17950.98 118
17952.24 104
17953.51 109
17954.77 138
17956.04 122
17957.30 118
17958.57 106
17959.84 107
17961.10 96
17962.37 124
17963.63 107
17964.90 117
17966.17 116
17967.43 115
17968.70 112
17969.96 102
17971.23 111
17972.50 108
17973.76 108
17975.03 115
17976.30 108
17977.56 103
17978.83 99
17980.10 96
17981.36 114
17982.63 128
17983.90 123
17985.16 134
17986.43 93
17987.70 90
17988.96 107
17990.23 118
17991.50 108
17992.76 97
17994.03 118
17995.30 109
17996.57 99
17997.83 89
17999.10 101
18000.37 101
18001.64 108
18002.90 104
18004.17 101
18005.44 104
18006.71 102
18007.97 107
18009.24 107
18010.51 99
18011.78 111
18013.04 125
18014.31 129
18015.58 109
18016.85 118
18018.12 120
18019.38 105
18020.65 117
18021.92 99
18023.19 105
18024.46 118
18025.72 136
18026.99 111
18028.26 114
18029.53 112
18030.80 87
18032.07 113
18033.33 106
18034.60 108
18035.87 119
18037.14 113
18038.41 110
18039.68 122
18040.95 127
18042.22 82
18043.48 91
18044.75 96
18046.02 120
18047.29 121
18048.56 121
18049.83 95
18051.10 107
18052.37 129
18053.64 131
18054.91 116
18056.17 115
18057.44 120
18058.71 115
18059.98 117
18061.25 99
18062.52 93
18063.79 102
18065.06 111
18066.33 88
18067.60 97
18068.87 104
18070.14 121
18071.41 107
18072.68 117
18073.95 115
18075.22 105
18076.49 105
18077.76 112
18079.03 94
18080.30 111
18081.57 110
18082.84 117
18084.11 110
18085.38 106
18086.65 99
18087.92 105
18089.19 113
18090.46 98
18091.73 111
18093.00 115
18094.27 123
18095.55 97
18096.82 110
18098.09 104
18099.36 97
18100.63 126
18101.90 112
18103.17 103
18104.44 108
18105.71 118
18106.98 98
18108.25 113
18109.53 104
18110.80 115
18112.07 135
18113.34 137
18114.61 101
18115.88 118
18117.15 116
18118.43 154
18119.70 110
18120.97 98
18122.24 120
18123.51 110
18124.78 121
18126.05 97
18127.33 122
18128.60 110
18129.87 136
18131.14 115
18132.41 90
18133.69 106
18134.96 152
18136.23 146
18137.50 97
18138.77 109
18140.05 135
18141.32 129
18142.59 117
18143.86 97
18145.14 99
18146.41 110
18147.68 105
18148.95 133
18150.23 92
18151.50 94
18152.77 93
18154.04 135
18155.32 122
18156.59 93
18157.86 95
18159.14 98
18160.41 117
18161.68 113
18162.96 119
18164.23 140
18165.50 123
18166.77 102
18168.05 123
18169.32 106
18170.59 106
18171.87 103
18173.14 120
18174.41 114
18175.69 115
18176.96 112
18178.24 110
18179.51 127
18180.78 100
18182.06 108
18183.33 94
18184.60 118
18185.88 87
18187.15 115
18188.43 114
18189.70 100
18190.97 110
18192.25 107
18193.52 106
18194.80 106
18196.07 118
18197.34 122
18198.62 118
18199.89 108
18201.17 151
18202.44 114
18203.72 114
18204.99 97
18206.27 127
18207.54 114
18208.82 139
18210.09 117
18211.36 120
18212.64 120
18213.91 132
18215.19 126
18216.46 106
18217.74 127
18219.01 136
18220.29 123
18221.56 120
18222.84 116
18224.11 87
18225.39 136
18226.67 108
18227.94 136
18229.22 103
18230.49 106
18231.77 123
18233.04 114
18234.32 100
18235.59 96
18236.87 108
18238.14 138
18239.42 144
18240.70 121
18241.97 130
18243.25 113
18244.52 110
18245.80 126
18247.08 117
18248.35 142
18249.63 120
18250.90 118
18252.18 141
18253.46 118
18254.73 111
18256.01 114
18257.29 126
18258.56 107
18259.84 113
18261.11 142
18262.39 130
18263.67 124
18264.94 101
18266.22 105
18267.50 106
18268.77 123
18270.05 113
18271.33 129
18272.61 108
18273.88 118
18275.16 124
18276.44 92
18277.71 103
18278.99 104
18280.27 150
18281.54 103
18282.82 112
18284.10 123
18285.38 120
18286.65 93
18287.93 109
18289.21 123
18290.49 132
18291.76 106
18293.04 114
18294.32 108
18295.60 122
18296.88 108
18298.15 102
18299.43 124
18300.71 106
18301.99 112
18303.26 101
18304.54 128
18305.82 122
18307.10 91
18308.38 111
18309.66 129
18310.93 132
18312.21 128
18313.49 127
18314.77 101
18316.05 104
18317.33 138
18318.60 127
18319.88 109
18321.16 119
18322.44 128
18323.72 116
18325.00 122
18326.28 141
18327.55 104
18328.83 127
18330.11 102
18331.39 101
18332.67 105
18333.95 102
18335.23 84
18336.51 92
18337.79 133
18339.07 93
18340.35 126
18341.62 115
18342.90 103
18344.18 93
18345.46 100
18346.74 125
18348.02 102
18349.30 92
18350.58 109
18351.86 137
18353.14 100
18354.42 100
18355.70 107
18356.98 120
18358.26 113
18359.54 96
18360.82 133
18362.10 121
18363.38 112
18364.66 125
18365.94 112
18367.22 125
18368.50 112
18369.78 142
18371.06 148
18372.34 113
18373.62 118
18374.90 123
18376.18 147
18377.46 116
18378.74 107
18380.03 129
18381.31 153
18382.59 113
18383.87 125
18385.15 113
18386.43 146
18387.71 113
18388.99 113
18390.27 111
18391.55 116
18392.83 109
18394.12 116
18395.40 120
18396.68 115
18397.96 113
18399.24 95
18400.52 122
18401.80 98
18403.08 110
18404.37 111
18405.65 106
18406.93 132
18408.21 125
18409.49 128
18410.77 112
18412.06 122
18413.34 98
18414.62 98
18415.90 118
18417.18 97
18418.47 108
18419.75 123
18421.03 103
18422.31 133
18423.59 142
18424.88 106
18426.16 96
18427.44 128
18428.72 116
18430.01 118
18431.29 107
18432.57 115
18433.85 121
18435.14 127
18436.42 117
18437.70 108
18438.98 122
18440.27 102
18441.55 109
18442.83 142
18444.12 121
18445.40 99
18446.68 114
18447.96 136
18449.25 99
18450.53 86
18451.81 111
18453.10 98
18454.38 124
18455.66 112
18456.95 132
18458.23 100
18459.51 84
18460.80 106
18462.08 116
18463.36 110
18464.65 100
18465.93 125
18467.22 122
18468.50 105
18469.78 114
18471.07 94
18472.35 104
18473.63 119
18474.92 117
18476.20 133
18477.49 112
18478.77 113
18480.05 117
18481.34 116
18482.62 104
18483.91 104
18485.19 124
18486.48 126
18487.76 92
18489.04 100
18490.33 115
18491.61 128
18492.90 112
18494.18 98
18495.47 85
18496.75 96
18498.04 88
18499.32 111
18500.61 111
18501.89 117
18503.18 89
18504.46 116
18505.75 118
18507.03 93
18508.32 114
18509.60 134
18510.89 122
18512.17 88
18513.46 111
18514.74 117
18516.03 130
18517.31 99
18518.60 103
18519.89 95
18521.17 117
18522.46 106
18523.74 103
18525.03 101
18526.31 88
18527.60 94
18528.89 108
18530.17 131
18531.46 101
18532.74 116
18534.03 123
18535.32 101
18536.60 92
18537.89 119
18539.17 108
18540.46 119
18541.75 77
18543.03 104
18544.32 102
18545.61 107
18546.89 119
18548.18 102
18549.47 94
18550.75 114
18552.04 130
18553.33 100
18554.61 103
18555.90 88
18557.19 132
18558.47 128
18559.76 101
18561.05 87
18562.33 93
18563.62 113
18564.91 106
18566.19 103
18567.48 99
18568.77 137
18570.06 115
18571.34 102
18572.63 109
18573.92 93
18575.21 86
18576.49 109
18577.78 141
18579.07 114
18580.36 100
18581.64 123
18582.93 131
18584.22 113
18585.51 110
18586.80 111
18588.08 124
18589.37 111
18590.66 114
18591.95 89
18593.24 104
18594.52 116
18595.81 124
18597.10 121
18598.39 88
18599.68 100
18600.96 112
18602.25 116
18603.54 116
18604.83 115
18606.12 123
18607.41 130
18608.70 104
18609.98 128
18611.27 111
18612.56 99
18613.85 108
18615.14 121
18616.43 125
18617.72 109
18619.01 112
18620.30 131
18621.58 110
18622.87 115
18624.16 90
18625.45 109
18626.74 110
18628.03 104
18629.32 112
18630.61 119
18631.90 114
18633.19 89
18634.48 103
18635.77 91
18637.06 128
18638.35 101
18639.64 116
18640.93 93
18642.22 118
18643.51 90
18644.80 88
18646.09 88
18647.38 74
18648.67 109
18649.96 117
18651.25 105
18652.54 98
18653.83 111
18655.12 108
18656.41 100
18657.70 104
18658.99 87
18660.28 107
18661.57 106
18662.86 94
18664.15 88
18665.44 104
18666.73 92
18668.02 104
18669.31 121
18670.60 106
18671.89 85
18673.18 105
18674.48 102
18675.77 96
18677.06 93
18678.35 126
18679.64 113
18680.93 91
18682.22 121
18683.51 110
18684.80 107
18686.10 102
18687.39 121
18688.68 132
18689.97 107
18691.26 96
18692.55 104
18693.84 127
18695.14 90
18696.43 85
18697.72 113
18699.01 86
18700.30 107
18701.60 100
18702.89 97
18704.18 98
18705.47 93
18706.76 85
18708.06 117
18709.35 119
18710.64 108
18711.93 123
18713.22 89
18714.52 108
18715.81 100
18717.10 94
18718.39 80
18719.69 100
18720.98 109
18722.27 89
18723.56 91
18724.86 109
18726.15 108
18727.44 105
18728.73 101
18730.03 94
18731.32 93
18732.61 121
18733.91 109
18735.20 108
18736.49 97
18737.79 114
18739.08 112
18740.37 122
18741.66 123
18742.96 88
18744.25 97
18745.54 107
18746.84 97
18748.13 80
18749.43 100
18750.72 123
18752.01 109
18753.31 104
18754.60 105
18755.89 117
18757.19 104
18758.48 101
18759.77 91
18761.07 107
18762.36 108
18763.66 79
18764.95 100
18766.24 99
18767.54 125
18768.83 116
18770.13 113
18771.42 101
18772.72 98
18774.01 88
18775.30 119
18776.60 103
18777.89 102
18779.19 96
18780.48 133
18781.78 114
18783.07 95
18784.37 99
18785.66 113
18786.96 114
18788.25 89
18789.55 99
18790.84 99
18792.14 103
18793.43 88
18794.73 106
18796.02 84
18797.32 101
18798.61 101
18799.91 118
18801.20 107
18802.50 99
18803.79 119
18805.09 117
18806.38 92
18807.68 110
18808.97 105
18810.27 110
18811.57 108
18812.86 84
18814.16 92
18815.45 96
18816.75 110
18818.05 97
18819.34 104
18820.64 111
18821.93 87
18823.23 122
18824.53 116
18825.82 111
18827.12 107
18828.41 129
18829.71 114
18831.01 105
18832.30 95
18833.60 111
18834.90 102
18836.19 97
18837.49 85
18838.79 83
18840.08 107
18841.38 109
18842.68 113
18843.97 132
18845.27 109
18846.57 96
18847.86 103
18849.16 112
18850.46 120
18851.75 96
18853.05 101
18854.35 97
18855.65 103
18856.94 85
18858.24 116
18859.54 99
18860.83 103
18862.13 133
18863.43 101
18864.73 101
18866.02 89
18867.32 131
18868.62 91
18869.92 97
18871.21 81
18872.51 119
18873.81 105
18875.11 77
18876.41 100
18877.70 117
18879.00 127
18880.30 93
18881.60 104
18882.90 97
18884.19 87
18885.49 103
18886.79 95
18888.09 92
18889.39 100
18890.69 94
18891.98 97
18893.28 87
18894.58 108
18895.88 110
18897.18 115
18898.48 96
18899.78 98
18901.07 101
18902.37 96
18903.67 98
18904.97 89
18906.27 89
18907.57 100
18908.87 109
18910.17 103
18911.47 116
18912.77 104
18914.06 108
18915.36 112
18916.66 96
18917.96 116
18919.26 89
18920.56 85
18921.86 117
18923.16 100
18924.46 93
18925.76 88
18927.06 125
18928.36 98
18929.66 93
18930.96 112
18932.26 83
18933.56 92
18934.86 81
18936.16 94
18937.46 92
18938.76 92
18940.06 103
18941.36 113
18942.66 74
18943.96 83
18945.26 115
18946.56 98
18947.86 81
18949.16 91
18950.46 98
18951.76 76
18953.06 92
18954.36 95
18955.66 109
18956.96 104
18958.26 90
18959.56 87
18960.87 104
18962.17 102
18963.47 92
18964.77 90
18966.07 101
18967.37 98
18968.67 100
18969.97 110
18971.27 104
18972.57 98
18973.88 95
18975.18 108
18976.48 117
18977.78 115
18979.08 101
18980.38 92
18981.68 127
18982.99 111
18984.29 98
18985.59 103
18986.89 100
18988.19 110
18989.49 113
18990.80 108
18992.10 112
18993.40 86
18994.70 111
18996.00 92
18997.31 96
18998.61 109
18999.91 104
19001.21 112
19002.51 103
19003.82 96
19005.12 110
19006.42 114
19007.72 106
19009.03 105
19010.33 96
19011.63 108
19012.93 140
19014.24 109
19015.54 87
19016.84 109
19018.15 104
19019.45 111
19020.75 103
19022.05 98
19023.36 103
19024.66 106
19025.96 112
19027.27 94
19028.57 99
19029.87 108
19031.18 102
19032.48 113
19033.78 89
19035.09 94
19036.39 97
19037.69 115
19039.00 111
19040.30 98
19041.60 101
19042.91 118
19044.21 106
19045.51 94
19046.82 86
19048.12 100
19049.43 90
19050.73 113
19052.03 91
19053.34 92
19054.64 99
19055.95 97
19057.25 108
19058.55 112
19059.86 78
19061.16 97
19062.47 90
19063.77 90
19065.08 84
19066.38 94
19067.68 112
19068.99 101
19070.29 103
19071.60 83
19072.90 89
19074.21 91
19075.51 97
19076.82 92
19078.12 102
19079.43 88
19080.73 78
19082.04 90
19083.34 95
19084.65 91
19085.95 95
19087.26 101
19088.56 86
19089.87 91
19091.17 92
19092.48 81
19093.78 86
19095.09 70
19096.39 86
19097.70 95
19099.00 98
19100.31 92
19101.62 93
19102.92 89
19104.23 99
19105.53 86
19106.84 82
19108.14 92
19109.45 93
19110.76 101
19112.06 107
19113.37 107
19114.67 91
19115.98 84
19117.29 95
19118.59 102
19119.90 98
19121.21 129
19122.51 86
19123.82 88
19125.13 102
19126.43 87
19127.74 100
19129.04 107
19130.35 99
19131.66 95
19132.96 79
19134.27 83
19135.58 101
19136.89 121
19138.19 98
19139.50 101
19140.81 100
19142.11 95
19143.42 86
19144.73 95
19146.03 94
19147.34 85
19148.65 95
19149.96 96
19151.26 95
19152.57 72
19153.88 97
19155.19 88
19156.49 98
19157.80 84
19159.11 81
19160.42 115
19161.72 105
19163.03 95
19164.34 88
19165.65 106
19166.96 89
19168.26 99
19169.57 91
19170.88 107
19172.19 93
19173.50 99
19174.80 104
19176.11 102
19177.42 86
19178.73 93
19180.04 96
19181.34 93
19182.65 96
19183.96 90
19185.27 103
19186.58 87
19187.89 94
19189.20 91
19190.50 120
19191.81 105
19193.12 86
19194.43 81
19195.74 105
19197.05 98
19198.36 88
19199.67 100
19200.98 106
19202.28 85
19203.59 86
19204.90 106
19206.21 87
19207.52 104
19208.83 87
19210.14 102
19211.45 74
19212.76 106
19214.07 97
19215.38 83
19216.69 84
19218.00 71
19219.31 91
19220.62 84
19221.93 97
19223.24 102
19224.55 134
19225.86 102
19227.17 108
19228.48 104
19229.79 92
19231.10 95
19232.41 97
19233.72 101
19235.03 100
19236.34 99
19237.65 113
19238.96 85
19240.27 96
19241.58 95
19242.89 104
19244.20 103
19245.51 97
19246.82 112
19248.13 85
19249.44 106
19250.75 74
19252.06 95
19253.37 93
19254.69 98
19256.00 89
19257.31 100
19258.62 104
19259.93 87
19261.24 80
19262.55 83
19263.86 122
19265.17 101
19266.49 98
19267.80 104
19269.11 99
19270.42 101
19271.73 136
19273.04 118
19274.35 113
19275.67 108
19276.98 107
19278.29 95
19279.60 86
19280.91 105
19282.22 108
19283.54 92
19284.85 79
19286.16 93
19287.47 105
19288.78 113
19290.10 89
19291.41 82
19292.72 111
19294.03 104
19295.34 80
19296.66 91
19297.97 80
19299.28 100
19300.59 92
19301.91 87
19303.22 95
19304.53 95
19305.84 97
19307.16 89
19308.47 82
19309.78 92
19311.10 92
19312.41 110
19313.72 108
19315.03 104
19316.35 121
19317.66 104
19318.97 71
19320.29 82
19321.60 95
19322.91 95
19324.23 103
19325.54 89
19326.85 105
19328.17 93
19329.48 105
19330.79 110
19332.11 84
19333.42 115
19334.73 113
19336.05 131
19337.36 85
19338.67 93
19339.99 95
19341.30 81
19342.62 112
19343.93 85
19345.24 79
19346.56 93
19347.87 106
19349.19 87
19350.50 91
19351.81 74
19353.13 80
19354.44 102
19355.76 112
19357.07 79
19358.39 101
19359.70 89
19361.02 101
19362.33 92
19363.64 82
19364.96 89
19366.27 104
19367.59 94
19368.90 84
19370.22 74
19371.53 105
19372.85 91
19374.16 76
19375.48 85
19376.79 86
19378.11 101
19379.42 107
19380.74 124
19382.05 94
19383.37 78
19384.68 101
19386.00 83
19387.31 81
19388.63 72
19389.95 87
19391.26 76
19392.58 71
19393.89 75
19395.21 89
19396.52 103
19397.84 97
19399.16 104
19400.47 101
19401.79 95
19403.10 92
19404.42 86
19405.73 83
19407.05 62
19408.37 98
19409.68 80
19411.00 98
19412.32 87
19413.63 86
19414.95 109
19416.26 88
19417.58 102
19418.90 105
19420.21 102
19421.53 120
19422.85 97
19424.16 95
19425.48 79
19426.80 90
19428.11 116
19429.43 97
19430.75 65
19432.06 116
19433.38 94
19434.70 94
19436.02 94
19437.33 83
19438.65 75
19439.97 134
19441.28 107
19442.60 123
19443.92 102
19445.24 104
19446.55 108
19447.87 108
19449.19 90
19450.51 91
19451.82 95
19453.14 83
19454.46 100
19455.78 94
19457.09 102
19458.41 81
19459.73 96
19461.05 96
19462.37 96
19463.68 106
19465.00 110
19466.32 84
19467.64 90
19468.96 86
19470.28 92
19471.59 89
19472.91 76
19474.23 74
19475.55 95
19476.87 86
19478.19 103
19479.50 96
19480.82 89
19482.14 91
19483.46 89
19484.78 86
19486.10 83
19487.42 81
19488.73 76
19490.05 92
19491.37 75
19492.69 86
19494.01 83
19495.33 87
19496.65 74
19497.97 81
19499.29 84
19500.61 92
19501.93 106
19503.25 79
19504.56 102
19505.88 85
19507.20 102
19508.52 82
19509.84 105
19511.16 79
19512.48 85
19513.80 77
19515.12 89
19516.44 99
19517.76 92
19519.08 89
19520.40 80
19521.72 99
19523.04 96
19524.36 83
19525.68 91
19527.00 95
19528.32 84
19529.64 91
19530.96 101
19532.28 81
19533.60 99
19534.92 100
19536.24 75
19537.56 85
19538.88 91
19540.20 83
19541.53 107
19542.85 87
19544.17 79
19545.49 89
19546.81 91
19548.13 102
19549.45 105
19550.77 78
19552.09 99
19553.41 102
19554.73 94
19556.06 91
19557.38 94
19558.70 102
19560.02 109
19561.34 97
19562.66 76
19563.98 89
19565.30 96
19566.63 116
19567.95 98
19569.27 93
19570.59 98
19571.91 100
19573.23 94
19574.56 100
19575.88 95
19577.20 93
19578.52 88
19579.84 83
19581.17 91
19582.49 92
19583.81 102
19585.13 91
19586.45 95
19587.78 79
19589.10 104
19590.42 106
19591.74 118
19593.07 96
19594.39 79
19595.71 95
19597.03 82
19598.36 105
19599.68 97
19601.00 91
19602.32 86
19603.65 90
19604.97 103
19606.29 110
19607.61 94
19608.94 103
19610.26 89
19611.58 104
19612.91 83
19614.23 95
19615.55 79
19616.88 87
19618.20 92
19619.52 97
19620.85 102
19622.17 84
19623.49 91
19624.82 85
19626.14 92
19627.46 97
19628.79 96
19630.11 74
19631.43 92
19632.76 99
19634.08 97
19635.41 100
19636.73 103
19638.05 104
19639.38 83
19640.70 80
19642.03 115
19643.35 110
19644.67 78
19646.00 85
19647.32 76
19648.65 81
19649.97 92
19651.29 97
19652.62 92
19653.94 97
19655.27 90
19656.59 110
19657.92 87
19659.24 94
19660.57 92
19661.89 83
19663.22 84
19664.54 88
19665.87 89
19667.19 84
19668.52 84
19669.84 103
19671.17 114
19672.49 83
19673.82 94
19675.14 86
19676.47 105
19677.79 102
19679.12 99
19680.44 87
19681.77 68
19683.09 72
19684.42 90
19685.74 71
19687.07 76
19688.39 99
19689.72 88
19691.05 87
19692.37 96
19693.70 83
19695.02 98
19696.35 110
19697.68 77
19699.00 96
19700.33 85
19701.65 84
19702.98 84
19704.31 101
19705.63 80
19706.96 77
19708.28 90
19709.61 65
19710.94 98
19712.26 81
19713.59 91
19714.92 66
19716.24 93
19717.57 87
19718.90 77
19720.22 90
19721.55 92
19722.88 71
19724.20 76
19725.53 87
19726.86 91
19728.18 109
19729.51 87
19730.84 83
19732.16 74
19733.49 98
19734.82 91
19736.15 85
19737.47 69
19738.80 91
19740.13 79
19741.46 91
19742.78 79
19744.11 102
19745.44 109
19746.77 73
19748.09 93
19749.42 76
19750.75 107
19752.08 84
19753.40 85
19754.73 68
19756.06 74
19757.39 96
19758.72 82
19760.04 69
19761.37 94
19762.70 78
19764.03 88
19765.36 97
19766.68 82
19768.01 85
19769.34 92
19770.67 104
19772.00 96
19773.33 82
19774.66 83
19775.98 105
19777.31 86
19778.64 85
19779.97 82
19781.30 110
19782.63 91
19783.96 103
19785.29 93
19786.61 76
19787.94 96
19789.27 85
19790.60 106
19791.93 86
19793.26 109
19794.59 78
19795.92 90
19797.25 81
19798.58 108
19799.91 75
19801.24 79
19802.56 82
19803.89 79
19805.22 86
19806.55 77
19807.88 86
19809.21 92
19810.54 106
19811.87 80
19813.20 84
19814.53 83
19815.86 90
19817.19 113
19818.52 104
19819.85 97
19821.18 82
19822.51 101
19823.84 84
19825.17 95
19826.50 91
19827.83 86
19829.16 83
19830.49 94
19831.82 87
19833.15 91
19834.49 88
19835.82 92
19837.15 75
19838.48 96
19839.81 75
19841.14 83
19842.47 80
19843.80 97
19845.13 107
19846.46 90
19847.79 109
19849.12 97
19850.46 93
19851.79 84
19853.12 92
19854.45 77
19855.78 80
19857.11 69
19858.44 127
19859.77 93
19861.11 85
19862.44 90
19863.77 91
19865.10 91
19866.43 80
19867.76 82
19869.09 80
19870.43 93
19871.76 109
19873.09 90
19874.42 99
19875.75 78
19877.09 87
19878.42 82
19879.75 54
19881.08 90
19882.41 97
19883.75 89
19885.08 75
19886.41 96
19887.74 81
19889.08 99
19890.41 107
19891.74 83
19893.07 106
19894.41 95
19895.74 107
19897.07 77
19898.40 81
19899.74 94
19901.07 94
19902.40 94
19903.73 81
19905.07 92
19906.40 94
19907.73 97
19909.07 88
19910.40 78
19911.73 85
19913.07 91
19914.40 106
19915.73 77
19917.07 84
19918.40 99
19919.73 109
19921.07 89
19922.40 91
19923.73 89
19925.07 97
19926.40 94
19927.73 85
19929.07 82
19930.40 85
19931.74 83
19933.07 96
19934.40 84
19935.74 85
19937.07 84
19938.40 90
19939.74 83
19941.07 81
19942.41 78
19943.74 98
19945.08 94
19946.41 79
19947.74 79
19949.08 76
19950.41 98
19951.75 91
19953.08 92
19954.42 83
19955.75 100
19957.09 97
19958.42 76
19959.76 107
19961.09 91
19962.42 100
19963.76 82
19965.09 79
19966.43 90
19967.76 84
19969.10 102
19970.43 71
19971.77 85
19973.11 79
19974.44 97
19975.78 80
19977.11 73
19978.45 97
19979.78 84
19981.12 94
19982.45 86
19983.79 93
19985.12 79
19986.46 90
19987.80 90
19989.13 86
19990.47 87
19991.80 78
19993.14 95
19994.47 91
19995.81 99
19997.15 84
19998.48 85
19999.82 70
20001.15 90
20002.49 79
20003.83 97
20005.16 75
20006.50 84
20007.84 98
20009.17 104
20010.51 94
20011.85 95
20013.18 91
20014.52 93
20015.85 92
20017.19 90
20018.53 100
20019.87 87
20021.20 91
20022.54 92
20023.88 98
20025.21 85
20026.55 101
20027.89 118
20029.22 88
20030.56 88
20031.90 84
20033.24 97
20034.57 92
20035.91 82
20037.25 92
20038.58 108
20039.92 105
20041.26 84
20042.60 87
20043.93 82
20045.27 103
20046.61 96
20047.95 93
20049.29 92
20050.62 82
20051.96 73
20053.30 112
20054.64 95
20055.97 89
20057.31 90
20058.65 95
20059.99 91
20061.33 83
20062.66 84
20064.00 97
20065.34 85
20066.68 86
20068.02 88
20069.36 90
20070.70 85
20072.03 82
20073.37 81
20074.71 102
20076.05 89
20077.39 95
20078.73 92
20080.07 84
20081.40 64
20082.74 82
20084.08 83
20085.42 70
20086.76 78
20088.10 83
20089.44 103
20090.78 87
20092.12 87
20093.46 82
20094.80 85
20096.13 103
20097.47 95
20098.81 93
20100.15 100
20101.49 84
20102.83 80
20104.17 93
20105.51 92
20106.85 108
20108.19 95
20109.53 91
20110.87 76
20112.21 85
20113.55 104
20114.89 83
20116.23 91
20117.57 71
20118.91 100
20120.25 87
20121.59 96
20122.93 96
20124.27 95
