# Supplementary material for: MALDI-TOF MS typing enables the classification of brewing yeasts of the genus Saccharomyces to major beer styles
Source: PLoS One. 2017 Aug 9;12(8):e0181694. doi: 10.1371/journal.pone.0181694 (PMC5549903; doi:10.1371/journal.pone.0181694)
Supplement: S14 File — The directory includes 90 raw files and was zipped to “.zip”; the folder has three strains with 30 spectra per strain; S1 Text explains the raw files with an example and Table 1 represents the yeast strains used within the experiment. (ZIP) [file pone.0181694.s017.zip › 40-42/30637-510-OG-Ale-Ale-YPG-18h-E-E_2015-10-07__0_B10_1.dat]

2001.30 3573
2001.72 3616
2002.14 3511
2002.57 3750
2002.99 3602
2003.41 3825
2003.83 3762
2004.25 3610
2004.67 3703
2005.10 3791
2005.52 3570
2005.94 3277
2006.36 3643
2006.78 3816
2007.21 3807
2007.63 3929
2008.05 3707
2008.47 3930
2008.89 3864
2009.32 3826
2009.74 3789
2010.16 4007
2010.58 4212
2011.01 4206
2011.43 3901
2011.85 3726
2012.27 4005
2012.70 3949
2013.12 3757
2013.54 3693
2013.96 3451
2014.39 3599
2014.81 3541
2015.23 3430
2015.66 3175
2016.08 3409
2016.50 3487
2016.93 3683
2017.35 3631
2017.77 3607
2018.19 3555
2018.62 3827
2019.04 4059
2019.46 4024
2019.89 3999
2020.31 3841
2020.73 4109
2021.16 4245
2021.58 4181
2022.01 4198
2022.43 3933
2022.85 3750
2023.28 3794
2023.70 3917
2024.12 3658
2024.55 3670
2024.97 3609
2025.40 3877
2025.82 3800
2026.24 3888
2026.67 3809
2027.09 3918
2027.52 3891
2027.94 3806
2028.37 3649
2028.79 3785
2029.21 4015
2029.64 3657
2030.06 3610
2030.49 3472
2030.91 3595
2031.34 3505
2031.76 3568
2032.19 3716
2032.61 3779
2033.04 3684
2033.46 3677
2033.88 3761
2034.31 3916
2034.73 3798
2035.16 3738
2035.58 3951
2036.01 4005
2036.43 3717
2036.86 3754
2037.29 3921
2037.71 3794
2038.14 3644
2038.56 3747
2038.99 3675
2039.41 3752
2039.84 3924
2040.26 3705
2040.69 3906
2041.11 3900
2041.54 3952
2041.97 3939
2042.39 3742
2042.82 3677
2043.24 3498
2043.67 3383
2044.09 3588
2044.52 3680
2044.95 3505
2045.37 3544
2045.80 3529
2046.22 3376
2046.65 3633
2047.08 3817
2047.50 3673
2047.93 3895
2048.36 3769
2048.78 3586
2049.21 3625
2049.64 3753
2050.06 3696
2050.49 3790
2050.92 3864
2051.34 3484
2051.77 3726
2052.20 3770
2052.62 3566
2053.05 3544
2053.48 3730
2053.90 3586
2054.33 3730
2054.76 3660
2055.18 3662
2055.61 3650
2056.04 3505
2056.47 3417
2056.89 3668
2057.32 3932
2057.75 3871
2058.17 3605
2058.60 3549
2059.03 3432
2059.46 3603
2059.88 3583
2060.31 3474
2060.74 3451
2061.17 3563
2061.60 3711
2062.02 3607
2062.45 3550
2062.88 3697
2063.31 3735
2063.74 3618
2064.16 3934
2064.59 3756
2065.02 3761
2065.45 3868
2065.88 3863
2066.30 3914
2066.73 3930
2067.16 3688
2067.59 3823
2068.02 4003
2068.45 3929
2068.87 3912
2069.30 3848
2069.73 3803
2070.16 3680
2070.59 3491
2071.02 3430
2071.45 3361
2071.87 3653
2072.30 3908
2072.73 3700
2073.16 3739
2073.59 3515
2074.02 3624
2074.45 4054
2074.88 3765
2075.31 3663
2075.74 3647
2076.17 3834
2076.59 3921
2077.02 4048
2077.45 3883
2077.88 3971
2078.31 3698
2078.74 3815
2079.17 3785
2079.60 3826
2080.03 4056
2080.46 3961
2080.89 4123
2081.32 4335
2081.75 4235
2082.18 4022
2082.61 4320
2083.04 4129
2083.47 4034
2083.90 4100
2084.33 4005
2084.76 3819
2085.19 3884
2085.62 3862
2086.05 3839
2086.48 3815
2086.91 3667
2087.34 3619
2087.77 3912
2088.20 3887
2088.63 3574
2089.06 3548
2089.49 3623
2089.93 3811
2090.36 3660
2090.79 3870
2091.22 3694
2091.65 3563
2092.08 3628
2092.51 3665
2092.94 3652
2093.37 3749
2093.80 3758
2094.23 3869
2094.67 3974
2095.10 3883
2095.53 3608
2095.96 3534
2096.39 3487
2096.82 3563
2097.25 3616
2097.68 3574
2098.12 3561
2098.55 3628
2098.98 3498
2099.41 3301
2099.84 3428
2100.27 3520
2100.71 3650
2101.14 3410
2101.57 3595
2102.00 3390
2102.43 3484
2102.87 3571
2103.30 3575
2103.73 3542
2104.16 3558
2104.59 3756
2105.03 3671
2105.46 3755
2105.89 3754
2106.32 3887
2106.76 3952
2107.19 4180
2107.62 3983
2108.05 3918
2108.49 4136
2108.92 4118
2109.35 4087
2109.78 3743
2110.22 3835
2110.65 3844
2111.08 3858
2111.52 3672
2111.95 3700
2112.38 4007
2112.81 3861
2113.25 3744
2113.68 3686
2114.11 3731
2114.55 3672
2114.98 3657
2115.41 3710
2115.85 3724
2116.28 3751
2116.71 3685
2117.15 3621
2117.58 3596
2118.01 3556
2118.45 3518
2118.88 3258
2119.32 3309
2119.75 3285
2120.18 3379
2120.62 3422
2121.05 3348
2121.48 3264
2121.92 3658
2122.35 3712
2122.79 3516
2123.22 3848
2123.65 3885
2124.09 3703
2124.52 3778
2124.96 3581
2125.39 3568
2125.83 3524
2126.26 3629
2126.70 3748
2127.13 3531
2127.56 3355
2128.00 3336
2128.43 3597
2128.87 3624
2129.30 3812
2129.74 3755
2130.17 3681
2130.61 3828
2131.04 3838
2131.48 3892
2131.91 4066
2132.35 3970
2132.78 3905
2133.22 3707
2133.65 3757
2134.09 3702
2134.52 3796
2134.96 3830
2135.39 3878
2135.83 3873
2136.26 3773
2136.70 3872
2137.14 3834
2137.57 3971
2138.01 4029
2138.44 3854
2138.88 3623
2139.31 3751
2139.75 3935
2140.19 3944
2140.62 3837
2141.06 3594
2141.49 3692
2141.93 3488
2142.37 3746
2142.80 3400
2143.24 3197
2143.67 3589
2144.11 3494
2144.55 3572
2144.98 3484
2145.42 3624
2145.86 3481
2146.29 3592
2146.73 3442
2147.16 3277
2147.60 3379
2148.04 3464
2148.47 3749
2148.91 3801
2149.35 3869
2149.79 3916
2150.22 3822
2150.66 3753
2151.10 3970
2151.53 4267
2151.97 4031
2152.41 4029
2152.84 4046
2153.28 3932
2153.72 4050
2154.16 3975
2154.59 3983
2155.03 3904
2155.47 3597
2155.91 3552
2156.34 3540
2156.78 3513
2157.22 3693
2157.66 3499
2158.09 3668
2158.53 3538
2158.97 3700
2159.41 3609
2159.84 3686
2160.28 3852
2160.72 4000
2161.16 3875
2161.60 3873
2162.03 4008
2162.47 3808
2162.91 4039
2163.35 3949
2163.79 3789
2164.22 4033
2164.66 3841
2165.10 3748
2165.54 3721
2165.98 3754
2166.42 3550
2166.86 3616
2167.29 3650
2167.73 3746
2168.17 3802
2168.61 3754
2169.05 3602
2169.49 3755
2169.93 3843
2170.37 3885
2170.80 3953
2171.24 4228
2171.68 4390
2172.12 4198
2172.56 3974
2173.00 3924
2173.44 3937
2173.88 3850
2174.32 3878
2174.76 3937
2175.20 3955
2175.64 4121
2176.08 4448
2176.51 4235
2176.95 4322
2177.39 4632
2177.83 4586
2178.27 4630
2178.71 4279
2179.15 4326
2179.59 4439
2180.03 4568
2180.47 4543
2180.91 4267
2181.35 4188
2181.79 4251
2182.23 3959
2182.67 3984
2183.11 4174
2183.55 3814
2183.99 3615
2184.43 3458
2184.87 3380
2185.31 3520
2185.76 3563
2186.20 3756
2186.64 4009
2187.08 3919
2187.52 4006
2187.96 4037
2188.40 3996
2188.84 4121
2189.28 4226
2189.72 4338
2190.16 4561
2190.60 4436
2191.04 4466
2191.49 4286
2191.93 4151
2192.37 4100
2192.81 4148
2193.25 4315
2193.69 4462
2194.13 4449
2194.57 4407
2195.02 4388
2195.46 4399
2195.90 4349
2196.34 4506
2196.78 4691
2197.22 4722
2197.66 4493
2198.11 4444
2198.55 4429
2198.99 4391
2199.43 4197
2199.87 3876
2200.32 4098
2200.76 3903
2201.20 3676
2201.64 4001
2202.08 3756
2202.53 3759
2202.97 3649
2203.41 3793
2203.85 3682
2204.29 3755
2204.74 3963
2205.18 3948
2205.62 3878
2206.06 4025
2206.51 4073
2206.95 4052
2207.39 4036
2207.83 4066
2208.28 4189
2208.72 4088
2209.16 4368
2209.61 4274
2210.05 4298
2210.49 4008
2210.93 4258
2211.38 4360
2211.82 3914
2212.26 4108
2212.71 4174
2213.15 4057
2213.59 4058
2214.04 3943
2214.48 4101
2214.92 4290
2215.37 4337
2215.81 4307
2216.25 4009
2216.70 3733
2217.14 3818
2217.59 3595
2218.03 3684
2218.47 3598
2218.92 3535
2219.36 3517
2219.80 3529
2220.25 3700
2220.69 3872
2221.14 3727
2221.58 3814
2222.02 3856
2222.47 3863
2222.91 4038
2223.36 4125
2223.80 4067
2224.25 3977
2224.69 4164
2225.13 4180
2225.58 4626
2226.02 4543
2226.47 4516
2226.91 4633
2227.36 4655
2227.80 4560
2228.25 4709
2228.69 4861
2229.14 5184
2229.58 4736
2230.03 4641
2230.47 4859
2230.92 4544
2231.36 4981
2231.81 4882
2232.25 5043
2232.70 4855
2233.14 4959
2233.59 5134
2234.03 5258
2234.48 5085
2234.92 4718
2235.37 4485
2235.81 4821
2236.26 4766
2236.70 4557
2237.15 4250
2237.60 4175
2238.04 3974
2238.49 4122
2238.93 4054
2239.38 3845
2239.83 3897
2240.27 3561
2240.72 3733
2241.16 3628
2241.61 3559
2242.06 3440
2242.50 3701
2242.95 3637
2243.39 3376
2243.84 3789
2244.29 3704
2244.73 3449
2245.18 3410
2245.63 3507
2246.07 3452
2246.52 3601
2246.97 3595
2247.41 3385
2247.86 3401
2248.31 3616
2248.75 3630
2249.20 3569
2249.65 3765
2250.09 3851
2250.54 3747
2250.99 3616
2251.43 3638
2251.88 3710
2252.33 3818
2252.78 3709
2253.22 3781
2253.67 3801
2254.12 3984
2254.56 3815
2255.01 3725
2255.46 3474
2255.91 3791
2256.35 3814
2256.80 3608
2257.25 3789
2257.70 3658
2258.14 3475
2258.59 3507
2259.04 3457
2259.49 3464
2259.94 3439
2260.38 3785
2260.83 3980
2261.28 4015
2261.73 4015
2262.18 4152
2262.62 4255
2263.07 4313
2263.52 4477
2263.97 4295
2264.42 4403
2264.87 4575
2265.31 4694
2265.76 4738
2266.21 4151
2266.66 4150
2267.11 4199
2267.56 4292
2268.01 4561
2268.45 4326
2268.90 4490
2269.35 4456
2269.80 4416
2270.25 4943
2270.70 4845
2271.15 5096
2271.60 4888
2272.05 4869
2272.49 4857
2272.94 4694
2273.39 4638
2273.84 4786
2274.29 4899
2274.74 4473
2275.19 4462
2275.64 4241
2276.09 4178
2276.54 4099
2276.99 4055
2277.44 3873
2277.89 3661
2278.34 3586
2278.79 3679
2279.24 3946
2279.69 3856
2280.14 3811
2280.59 3771
2281.04 3738
2281.49 3831
2281.94 3940
2282.39 3846
2282.84 3836
2283.29 3772
2283.74 3763
2284.19 3980
2284.64 4037
2285.09 3723
2285.54 3819
2285.99 3655
2286.44 3544
2286.89 3818
2287.34 4055
2287.79 4517
2288.24 4630
2288.69 4491
2289.14 5036
2289.59 5399
2290.05 6103
2290.50 6344
2290.95 7073
2291.40 7477
2291.85 7911
2292.30 8254
2292.75 8237
2293.20 7887
2293.65 7527
2294.11 7026
2294.56 6940
2295.01 6292
2295.46 5666
2295.91 5375
2296.36 4774
2296.81 4583
2297.27 4506
2297.72 4247
2298.17 4305
2298.62 3923
2299.07 4085
2299.52 4151
2299.98 3938
2300.43 3752
2300.88 3590
2301.33 3684
2301.78 3639
2302.24 3669
2302.69 3747
2303.14 3706
2303.59 3895
2304.04 4002
2304.50 3541
2304.95 3579
2305.40 3588
2305.85 3792
2306.31 3860
2306.76 3882
2307.21 3665
2307.66 4077
2308.12 4035
2308.57 3916
2309.02 4104
2309.48 4377
2309.93 4829
2310.38 4721
2310.83 4979
2311.29 5082
2311.74 5058
2312.19 4884
2312.65 4955
2313.10 5032
2313.55 4632
2314.01 4491
2314.46 4312
2314.91 4075
2315.37 4100
2315.82 4116
2316.27 4046
2316.73 4176
2317.18 4306
2317.63 4068
2318.09 4138
2318.54 4158
2318.99 3868
2319.45 4128
2319.90 4223
2320.36 4087
2320.81 4033
2321.26 4146
2321.72 4060
2322.17 4139
2322.63 4223
2323.08 4504
2323.53 4363
2323.99 3902
2324.44 3846
2324.90 3832
2325.35 3861
2325.80 3867
2326.26 4070
2326.71 4193
2327.17 4368
2327.62 4424
2328.08 4691
2328.53 4807
2328.99 4968
2329.44 5035
2329.90 5129
2330.35 5062
2330.81 4940
2331.26 4960
2331.72 4849
2332.17 4659
2332.63 4636
2333.08 4370
2333.54 4321
2333.99 4101
2334.45 4145
2334.90 4113
2335.36 4116
2335.81 3955
2336.27 3722
2336.72 3945
2337.18 4038
2337.63 3894
2338.09 3832
2338.55 3869
2339.00 3800
2339.46 4092
2339.91 3877
2340.37 4094
2340.82 4323
2341.28 4069
2341.74 4114
2342.19 4042
2342.65 4291
2343.10 4146
2343.56 4257
2344.02 3986
2344.47 4130
2344.93 4027
2345.39 4334
2345.84 4378
2346.30 4287
2346.75 4388
2347.21 4516
2347.67 4867
2348.12 4874
2348.58 4926
2349.04 4898
2349.49 4525
2349.95 4782
2350.41 4502
2350.86 4215
2351.32 4323
2351.78 4386
2352.23 4330
2352.69 3989
2353.15 3912
2353.61 3980
2354.06 4011
2354.52 3982
2354.98 3891
2355.43 3860
2355.89 3931
2356.35 3862
2356.81 3984
2357.26 4143
2357.72 4108
2358.18 4080
2358.64 4094
2359.09 4061
2359.55 4234
2360.01 4211
2360.47 4108
2360.93 4053
2361.38 4093
2361.84 4125
2362.30 4246
2362.76 4303
2363.22 3952
2363.67 4302
2364.13 4250
2364.59 4299
2365.05 4102
2365.51 4078
2365.96 4197
2366.42 4369
2366.88 4194
2367.34 4224
2367.80 4470
2368.26 4369
2368.72 4258
2369.17 4243
2369.63 4093
2370.09 4214
2370.55 4208
2371.01 4328
2371.47 4335
2371.93 4341
2372.39 4490
2372.84 4510
2373.30 4342
2373.76 4561
2374.22 4760
2374.68 4881
2375.14 4860
2375.60 4912
2376.06 4999
2376.52 4540
2376.98 4602
2377.44 4637
2377.90 4851
2378.36 4476
2378.81 4482
2379.27 4473
2379.73 4612
2380.19 4312
2380.65 4347
2381.11 4136
2381.57 4631
2382.03 4575
2382.49 4554
2382.95 4357
2383.41 4298
2383.87 4328
2384.33 4373
2384.79 4330
2385.25 4385
2385.71 4328
2386.17 4143
2386.63 4134
2387.09 3999
2387.55 3830
2388.01 3958
2388.48 3836
2388.94 3856
2389.40 3850
2389.86 3952
2390.32 4110
2390.78 4247
2391.24 4040
2391.70 4273
2392.16 4231
2392.62 3986
2393.08 4232
2393.54 4223
2394.00 4084
2394.47 3973
2394.93 3868
2395.39 3826
2395.85 3973
2396.31 3895
2396.77 3866
2397.23 3911
2397.69 4052
2398.16 4098
2398.62 3930
2399.08 3943
2399.54 4062
2400.00 4045
2400.46 4269
2400.92 4051
2401.39 4037
2401.85 4026
2402.31 3917
2402.77 3802
2403.23 3766
2403.70 3578
2404.16 3759
2404.62 3690
2405.08 4199
2405.54 4073
2406.01 4051
2406.47 4124
2406.93 4249
2407.39 4423
2407.86 4135
2408.32 4000
2408.78 3962
2409.24 3942
2409.71 3883
2410.17 3911
2410.63 3878
2411.09 3846
2411.56 3840
2412.02 3669
2412.48 3700
2412.94 3758
2413.41 3885
2413.87 4054
2414.33 4208
2414.80 4074
2415.26 4243
2415.72 4143
2416.19 4007
2416.65 4132
2417.11 4117
2417.57 4072
2418.04 4168
2418.50 4080
2418.96 4104
2419.43 4247
2419.89 4234
2420.36 4224
2420.82 3935
2421.28 4179
2421.75 4134
2422.21 3935
2422.67 4121
2423.14 4015
2423.60 4201
2424.07 4269
2424.53 4045
2424.99 3947
2425.46 4029
2425.92 3789
2426.39 3801
2426.85 3751
2427.31 4015
2427.78 3960
2428.24 4114
2428.71 3969
2429.17 4183
2429.64 4203
2430.10 4156
2430.56 3813
2431.03 4049
2431.49 3837
2431.96 3739
2432.42 3829
2432.89 3924
2433.35 3769
2433.82 3891
2434.28 3849
2434.75 3798
2435.21 3657
2435.68 3970
2436.14 3808
2436.61 3995
2437.07 4064
2437.54 3977
2438.00 3828
2438.47 4068
2438.93 4235
2439.40 4053
2439.86 4174
2440.33 4378
2440.80 4430
2441.26 4664
2441.73 4821
2442.19 4757
2442.66 4821
2443.12 4691
2443.59 4629
2444.06 4707
2444.52 4376
2444.99 4552
2445.45 4603
2445.92 4171
2446.38 4032
2446.85 4081
2447.32 4037
2447.78 3988
2448.25 3812
2448.72 3814
2449.18 3677
2449.65 3823
2450.11 4024
2450.58 3852
2451.05 3928
2451.51 3810
2451.98 3950
2452.45 3999
2452.91 3789
2453.38 3883
2453.85 3872
2454.31 3894
2454.78 3794
2455.25 3900
2455.71 3907
2456.18 3493
2456.65 3550
2457.12 3762
2457.58 3596
2458.05 3808
2458.52 3958
2458.98 3829
2459.45 3771
2459.92 3634
2460.39 3680
2460.85 3590
2461.32 3782
2461.79 3775
2462.26 3732
2462.72 3540
2463.19 3601
2463.66 3815
2464.13 3535
2464.59 3609
2465.06 3683
2465.53 3691
2466.00 3886
2466.47 3783
2466.93 3725
2467.40 3696
2467.87 3812
2468.34 3839
2468.81 3917
2469.27 3762
2469.74 3811
2470.21 3810
2470.68 3826
2471.15 3741
2471.62 3491
2472.09 3575
2472.55 3539
2473.02 3536
2473.49 3621
2473.96 3693
2474.43 3683
2474.90 3707
2475.37 3809
2475.83 3674
2476.30 3663
2476.77 3726
2477.24 3908
2477.71 3762
2478.18 3785
2478.65 3935
2479.12 3813
2479.59 3872
2480.06 3859
2480.53 3861
2480.99 3790
2481.46 3675
2481.93 3652
2482.40 3750
2482.87 3661
2483.34 3726
2483.81 3427
2484.28 3515
2484.75 3744
2485.22 3847
2485.69 3655
2486.16 3545
2486.63 3510
2487.10 3768
2487.57 4035
2488.04 3909
2488.51 3762
2488.98 3810
2489.45 4026
2489.92 4075
2490.39 4121
2490.86 3980
2491.33 4145
2491.80 4097
2492.27 3992
2492.74 4182
2493.21 4327
2493.68 4122
2494.15 4230
2494.62 4123
2495.10 4006
2495.57 4052
2496.04 4118
2496.51 4071
2496.98 4020
2497.45 4215
2497.92 3872
2498.39 3919
2498.86 3742
2499.33 3440
2499.80 3502
2500.28 3699
2500.75 3789
2501.22 3739
2501.69 3682
2502.16 3421
2502.63 3505
2503.10 3564
2503.57 3413
2504.05 3683
2504.52 3659
2504.99 3601
2505.46 3481
2505.93 3375
2506.40 3504
2506.88 3735
2507.35 3793
2507.82 3629
2508.29 4006
2508.76 3980
2509.24 3726
2509.71 4010
2510.18 4019
2510.65 4210
2511.12 4368
2511.60 4271
2512.07 4195
2512.54 4213
2513.01 4118
2513.49 4592
2513.96 4713
2514.43 4480
2514.90 4382
2515.38 4447
2515.85 4353
2516.32 4313
2516.79 4276
2517.27 4173
2517.74 3876
2518.21 4020
2518.68 4335
2519.16 4269
2519.63 3980
2520.10 4078
2520.58 4305
2521.05 4043
2521.52 3947
2522.00 3987
2522.47 4001
2522.94 3943
2523.42 3955
2523.89 3921
2524.36 3845
2524.84 4006
2525.31 4118
2525.78 3821
2526.26 3844
2526.73 3729
2527.20 3710
2527.68 3639
2528.15 3709
2528.63 3764
2529.10 3686
2529.57 3692
2530.05 3825
2530.52 3782
2531.00 3814
2531.47 3891
2531.94 3722
2532.42 3788
2532.89 3973
2533.37 4017
2533.84 3883
2534.32 3923
2534.79 3941
2535.26 3818
2535.74 3865
2536.21 3859
2536.69 4049
2537.16 3882
2537.64 3679
2538.11 3846
2538.59 4014
2539.06 4016
2539.54 3999
2540.01 3772
2540.49 3625
2540.96 3829
2541.44 3658
2541.91 3666
2542.39 3761
2542.86 3977
2543.34 4172
2543.81 3703
2544.29 3658
2544.76 3644
2545.24 3609
2545.71 3632
2546.19 3638
2546.66 3959
2547.14 3900
2547.61 3778
2548.09 3857
2548.57 4015
2549.04 4024
2549.52 4143
2549.99 4042
2550.47 3971
2550.95 3938
2551.42 4118
2551.90 4231
2552.37 4162
2552.85 4305
2553.33 4580
2553.80 4610
2554.28 4450
2554.75 4479
2555.23 4597
2555.71 4520
2556.18 4377
2556.66 4387
2557.14 4440
2557.61 4551
2558.09 4449
2558.57 4345
2559.04 4422
2559.52 4261
2560.00 4210
2560.47 4384
2560.95 4266
2561.43 4057
2561.90 4121
2562.38 4349
2562.86 4152
2563.33 3862
2563.81 4175
2564.29 4131
2564.77 3957
2565.24 4101
2565.72 3958
2566.20 3964
2566.68 3918
2567.15 3886
2567.63 3904
2568.11 3638
2568.59 3475
2569.06 3641
2569.54 3655
2570.02 3609
2570.50 3710
2570.97 3722
2571.45 3595
2571.93 3682
2572.41 3678
2572.89 3657
2573.36 3611
2573.84 3604
2574.32 3546
2574.80 3570
2575.28 3630
2575.75 3702
2576.23 3680
2576.71 3382
2577.19 3608
2577.67 3555
2578.15 3652
2578.62 3694
2579.10 3669
2579.58 3751
2580.06 3628
2580.54 3758
2581.02 3648
2581.50 3603
2581.97 3530
2582.45 3578
2582.93 3609
2583.41 3317
2583.89 3534
2584.37 3623
2584.85 3475
2585.33 3526
2585.81 3699
2586.29 3662
2586.77 3700
2587.24 3560
2587.72 3879
2588.20 3786
2588.68 3749
2589.16 3896
2589.64 4005
2590.12 4020
2590.60 3857
2591.08 3763
2591.56 3990
2592.04 4121
2592.52 3790
2593.00 3819
2593.48 3920
2593.96 4089
2594.44 4212
2594.92 4228
2595.40 4190
2595.88 4035
2596.36 3942
2596.84 3843
2597.32 3854
2597.80 4012
2598.28 3938
2598.76 3924
2599.24 3740
2599.72 3684
2600.20 3753
2600.68 3686
2601.16 3878
2601.64 3796
2602.12 3600
2602.61 3789
2603.09 3674
2603.57 3588
2604.05 3815
2604.53 3870
2605.01 3704
2605.49 3666
2605.97 3600
2606.45 3532
2606.93 3528
2607.42 3752
2607.90 3761
2608.38 3842
2608.86 3768
2609.34 3654
2609.82 3588
2610.30 3532
2610.78 3643
2611.27 3699
2611.75 3687
2612.23 3842
2612.71 3639
2613.19 3771
2613.67 3808
2614.16 4037
2614.64 3884
2615.12 3947
2615.60 3745
2616.08 3889
2616.57 3823
2617.05 3870
2617.53 4054
2618.01 4037
2618.49 3819
2618.98 3746
2619.46 3832
2619.94 3714
2620.42 3986
2620.91 3749
2621.39 3763
2621.87 3697
2622.35 3484
2622.84 3563
2623.32 3437
2623.80 3546
2624.28 3721
2624.77 3712
2625.25 3710
2625.73 3844
2626.21 3897
2626.70 3719
2627.18 3769
2627.66 3694
2628.15 3964
2628.63 3877
2629.11 3958
2629.60 4145
2630.08 4062
2630.56 4053
2631.05 4231
2631.53 4254
2632.01 4588
2632.50 4484
2632.98 4565
2633.46 4633
2633.95 4719
2634.43 4704
2634.91 4650
2635.40 4437
2635.88 4027
2636.37 3927
2636.85 4014
2637.33 4058
2637.82 3868
2638.30 3582
2638.79 3622
2639.27 4035
2639.75 3837
2640.24 3858
2640.72 4037
2641.21 3920
2641.69 3839
2642.18 3910
2642.66 3916
2643.14 3818
2643.63 4069
2644.11 3834
2644.60 3669
2645.08 3603
2645.57 3694
2646.05 3772
2646.54 3861
2647.02 3766
2647.51 3639
2647.99 3608
2648.48 3865
2648.96 3709
2649.45 3850
2649.93 3969
2650.42 4038
2650.90 3967
2651.39 3972
2651.87 3693
2652.36 3668
2652.84 3888
2653.33 3873
2653.81 3710
2654.30 3740
2654.78 3787
2655.27 3848
2655.76 3705
2656.24 3871
2656.73 3917
2657.21 4160
2657.70 3979
2658.18 3706
2658.67 3756
2659.16 3936
2659.64 3933
2660.13 3576
2660.61 3785
2661.10 3554
2661.59 3492
2662.07 3519
2662.56 3653
2663.05 3574
2663.53 3544
2664.02 3700
2664.50 3955
2664.99 3835
2665.48 3472
2665.96 3569
2666.45 3785
2666.94 3699
2667.42 3349
2667.91 3473
2668.40 3768
2668.88 3715
2669.37 3491
2669.86 3447
2670.34 3781
2670.83 4084
2671.32 3883
2671.81 3891
2672.29 4018
2672.78 4276
2673.27 4411
2673.75 4475
2674.24 5150
2674.73 5474
2675.22 5651
2675.70 5906
2676.19 6127
2676.68 5781
2677.17 5710
2677.65 5653
2678.14 5474
2678.63 5399
2679.12 5087
2679.61 4710
2680.09 4761
2680.58 4948
2681.07 4615
2681.56 4323
2682.04 4467
2682.53 4335
2683.02 4251
2683.51 4439
2684.00 4391
2684.49 4387
2684.97 4202
2685.46 4239
2685.95 4321
2686.44 4130
2686.93 4005
2687.42 3993
2687.90 3828
2688.39 3821
2688.88 3902
2689.37 3812
2689.86 3945
2690.35 3837
2690.84 3768
2691.33 3763
2691.81 3851
2692.30 3864
2692.79 3475
2693.28 3501
2693.77 3410
2694.26 3689
2694.75 3662
2695.24 3534
2695.73 3516
2696.22 3725
2696.71 3912
2697.20 3642
2697.68 3647
2698.17 3709
2698.66 3811
2699.15 3864
2699.64 3895
2700.13 4032
2700.62 3973
2701.11 4120
2701.60 4114
2702.09 4157
2702.58 4109
2703.07 4259
2703.56 4326
2704.05 4241
2704.54 4242
2705.03 4140
2705.52 4195
2706.01 4191
2706.50 4135
2706.99 4215
2707.48 4046
2707.97 3902
2708.46 3959
2708.95 3725
2709.44 3560
2709.93 3507
2710.43 3633
2710.92 4016
2711.41 3883
2711.90 4011
2712.39 3918
2712.88 3645
2713.37 3889
2713.86 3972
2714.35 3857
2714.84 4084
2715.33 4119
2715.82 4056
2716.32 3852
2716.81 3934
2717.30 3914
2717.79 3625
2718.28 3725
2718.77 3735
2719.26 3455
2719.76 3477
2720.25 3687
2720.74 3573
2721.23 3562
2721.72 3680
2722.21 3657
2722.70 3926
2723.20 4137
2723.69 3913
2724.18 3922
2724.67 3960
2725.16 3835
2725.66 3811
2726.15 3799
2726.64 3734
2727.13 3552
2727.62 3468
2728.12 3366
2728.61 3499
2729.10 3443
2729.59 3418
2730.09 3470
2730.58 3475
2731.07 3545
2731.56 3576
2732.06 3681
2732.55 3819
2733.04 3751
2733.53 3947
2734.03 4122
2734.52 3995
2735.01 3937
2735.50 4212
2736.00 4303
2736.49 4268
2736.98 4328
2737.48 4077
2737.97 4162
2738.46 4142
2738.96 4129
2739.45 4248
2739.94 4101
2740.44 4285
2740.93 4413
2741.42 4060
2741.92 3969
2742.41 4052
2742.90 4012
2743.40 3998
2743.89 3958
2744.38 4200
2744.88 4005
2745.37 3632
2745.86 3715
2746.36 3715
2746.85 3804
2747.35 3683
2747.84 3419
2748.33 3502
2748.83 3532
2749.32 3624
2749.82 3623
2750.31 3697
2750.81 3622
2751.30 3662
2751.79 3815
2752.29 3933
2752.78 3808
2753.28 3828
2753.77 3778
2754.27 3668
2754.76 3850
2755.26 3882
2755.75 3860
2756.24 3943
2756.74 3869
2757.23 3815
2757.73 3655
2758.22 3873
2758.72 3964
2759.21 3887
2759.71 3803
2760.20 3862
2760.70 3702
2761.19 3837
2761.69 3815
2762.19 3884
2762.68 3778
2763.18 4069
2763.67 3887
2764.17 3815
2764.66 3993
2765.16 4152
2765.65 4210
2766.15 4097
2766.64 3995
2767.14 3978
2767.64 3939
2768.13 3956
2768.63 3974
2769.12 3917
2769.62 3943
2770.12 3801
2770.61 3659
2771.11 3867
2771.60 3824
2772.10 3839
2772.60 4029
2773.09 3838
2773.59 3916
2774.08 4035
2774.58 4111
2775.08 4688
2775.57 4785
2776.07 4990
2776.57 5273
2777.06 5637
2777.56 5740
2778.06 5647
2778.55 5382
2779.05 5632
2779.55 5616
2780.04 5232
2780.54 4979
2781.04 4654
2781.54 4595
2782.03 4519
2782.53 4194
2783.03 4196
2783.52 4051
2784.02 4036
2784.52 3723
2785.02 3776
2785.51 4121
2786.01 3891
2786.51 3737
2787.01 3965
2787.50 3711
2788.00 3879
2788.50 3729
2789.00 3704
2789.49 3647
2789.99 3484
2790.49 3683
2790.99 3600
2791.48 3565
2791.98 3406
2792.48 3552
2792.98 3855
2793.48 3714
2793.97 3546
2794.47 3813
2794.97 3843
2795.47 4057
2795.97 4156
2796.47 4112
2796.96 4279
2797.46 4394
2797.96 4396
2798.46 4416
2798.96 4477
2799.46 4367
2799.96 4338
2800.45 4429
2800.95 4217
2801.45 4095
2801.95 4163
2802.45 3878
2802.95 3771
2803.45 3853
2803.95 3611
2804.45 3809
2804.94 3602
2805.44 3535
2805.94 3658
2806.44 4004
2806.94 4107
2807.44 4031
2807.94 3983
2808.44 3941
2808.94 4071
2809.44 4296
2809.94 4415
2810.44 4559
2810.94 4495
2811.44 4423
2811.94 4384
2812.44 4486
2812.94 4436
2813.44 4282
2813.94 3939
2814.44 4156
2814.94 4149
2815.44 4167
2815.94 3840
2816.44 3834
2816.94 3888
2817.44 3867
2817.94 3905
2818.44 4006
2818.94 3862
2819.44 3829
2819.94 3897
2820.44 3844
2820.94 3745
2821.44 3602
2821.94 3769
2822.44 3409
2822.94 3402
2823.44 3665
2823.94 3744
2824.44 3539
2824.94 3459
2825.45 3548
2825.95 3410
2826.45 3456
2826.95 3229
2827.45 3306
2827.95 3591
2828.45 3435
2828.95 3448
2829.45 3408
2829.96 3495
2830.46 3334
2830.96 3563
2831.46 3429
2831.96 3335
2832.46 3383
2832.96 3435
2833.47 3374
2833.97 3385
2834.47 3387
2834.97 3443
2835.47 3786
2835.97 3776
2836.48 3652
2836.98 3658
2837.48 3813
2837.98 3923
2838.48 3952
2838.99 3846
2839.49 3861
2839.99 3721
2840.49 3741
2841.00 3808
2841.50 3941
2842.00 3783
2842.50 3643
2843.01 3791
2843.51 3752
2844.01 3545
2844.51 3695
2845.02 3913
2845.52 3827
2846.02 3944
2846.52 4008
2847.03 3866
2847.53 4186
2848.03 4213
2848.54 4146
2849.04 4338
2849.54 4470
2850.04 4474
2850.55 4432
2851.05 4022
2851.55 4106
2852.06 3983
2852.56 4301
2853.06 4063
2853.57 3983
2854.07 3789
2854.57 3744
2855.08 3855
2855.58 3808
2856.09 3803
2856.59 3854
2857.09 3850
2857.60 3869
2858.10 4016
2858.60 3710
2859.11 3835
2859.61 3800
2860.12 3680
2860.62 3665
2861.12 3594
2861.63 3602
2862.13 3486
2862.64 3430
2863.14 3584
2863.65 3246
2864.15 3395
2864.65 3392
2865.16 3288
2865.66 3349
2866.17 3423
2866.67 3344
2867.18 3316
2867.68 3540
2868.19 3588
2868.69 3633
2869.20 3547
2869.70 3605
2870.21 3704
2870.71 3743
2871.21 3868
2871.72 3824
2872.23 3894
2872.73 3801
2873.24 4020
2873.74 4118
2874.25 4325
2874.75 4222
2875.26 4274
2875.76 4398
2876.27 4188
2876.77 4167
2877.28 4229
2877.78 4107
2878.29 4331
2878.79 4294
2879.30 4256
2879.81 4141
2880.31 4047
2880.82 4140
2881.32 4020
2881.83 3976
2882.34 4099
2882.84 4240
2883.35 4165
2883.85 4274
2884.36 4402
2884.87 3912
2885.37 3978
2885.88 4111
2886.38 4171
2886.89 4056
2887.40 4031
2887.90 4217
2888.41 4226
2888.92 3837
2889.42 3843
2889.93 4013
2890.44 4139
2890.94 3857
2891.45 3970
2891.96 4110
2892.46 4141
2892.97 3932
2893.48 4017
2893.98 4298
2894.49 4332
2895.00 4175
2895.51 4041
2896.01 4242
2896.52 4420
2897.03 4458
2897.53 4343
2898.04 4472
2898.55 4472
2899.06 4409
2899.56 4577
2900.07 4605
2900.58 4329
2901.09 4593
2901.59 4523
2902.10 4588
2902.61 4572
2903.12 4682
2903.63 4653
2904.13 5203
2904.64 5110
2905.15 5048
2905.66 5156
2906.17 4894
2906.67 4952
2907.18 4967
2907.69 4831
2908.20 5095
2908.71 4981
2909.21 4963
2909.72 4771
2910.23 4479
2910.74 4336
2911.25 4183
2911.76 4079
2912.26 4229
2912.77 4304
2913.28 4213
2913.79 3997
2914.30 4035
2914.81 3940
2915.32 4042
2915.83 4448
2916.34 4090
2916.84 4354
2917.35 4206
2917.86 4141
2918.37 4113
2918.88 4104
2919.39 4267
2919.90 4276
2920.41 4188
2920.92 4247
2921.43 4068
2921.94 4058
2922.45 4210
2922.96 4326
2923.46 4247
2923.97 4351
2924.48 4518
2924.99 4582
2925.50 4474
2926.01 4735
2926.52 4838
2927.03 4850
2927.54 4785
2928.05 4917
2928.56 4660
2929.07 4646
2929.58 4514
2930.09 4327
2930.60 4043
2931.11 3777
2931.62 3614
2932.13 3613
2932.64 3547
2933.15 3696
2933.67 3865
2934.18 3595
2934.69 3606
2935.20 3719
2935.71 3683
2936.22 3810
2936.73 3841
2937.24 3922
2937.75 3928
2938.26 4015
2938.77 3934
2939.28 3986
2939.79 3910
2940.30 4098
2940.82 4345
2941.33 4303
2941.84 4277
2942.35 4374
2942.86 4197
2943.37 4313
2943.88 4201
2944.39 4297
2944.91 4201
2945.42 4281
2945.93 4326
2946.44 4170
2946.95 4161
2947.46 4345
2947.98 4249
2948.49 4180
2949.00 4291
2949.51 4246
2950.02 4187
2950.53 4143
2951.05 3979
2951.56 4241
2952.07 3925
2952.58 3955
2953.09 3701
2953.61 3716
2954.12 3813
2954.63 3613
2955.14 3578
2955.66 3695
2956.17 3960
2956.68 3847
2957.19 3844
2957.71 3858
2958.22 3752
2958.73 3713
2959.24 3818
2959.76 3815
2960.27 3749
2960.78 3914
2961.29 4039
2961.81 3923
2962.32 3907
2962.83 4227
2963.35 4049
2963.86 4119
2964.37 4006
2964.89 4137
2965.40 4228
2965.91 4042
2966.43 4038
2966.94 4175
2967.45 3786
2967.97 3731
2968.48 4039
2968.99 3616
2969.51 3549
2970.02 3759
2970.53 3686
2971.05 3670
2971.56 3593
2972.07 3775
2972.59 3795
2973.10 3838
2973.62 3805
2974.13 3662
2974.64 3688
2975.16 3668
2975.67 3752
2976.19 3533
2976.70 3559
2977.22 3647
2977.73 3596
2978.24 3457
2978.76 3622
2979.27 3522
2979.79 3606
2980.30 3717
2980.82 3792
2981.33 3721
2981.85 3501
2982.36 3490
2982.87 3552
2983.39 3597
2983.90 3761
2984.42 3687
2984.93 3890
2985.45 3843
2985.96 3738
2986.48 3674
2986.99 3648
2987.51 3796
2988.02 3876
2988.54 4015
2989.05 3883
2989.57 3753
2990.09 3510
2990.60 3743
2991.12 3670
2991.63 3750
2992.15 3640
2992.66 3642
2993.18 3730
2993.69 3737
2994.21 3622
2994.73 3724
2995.24 3924
2995.76 3957
2996.27 4019
2996.79 4097
2997.30 4097
2997.82 4287
2998.34 4149
2998.85 4120
2999.37 4109
2999.89 4096
3000.40 4202
3000.92 4417
3001.43 3986
3001.95 3971
3002.47 4082
3002.98 4161
3003.50 4420
3004.02 4448
3004.53 4388
3005.05 4331
3005.57 4046
3006.08 4364
3006.60 4026
3007.12 4085
3007.63 3925
3008.15 3891
3008.67 3929
3009.18 3875
3009.70 3790
3010.22 3636
3010.74 3675
3011.25 3860
3011.77 3730
3012.29 3437
3012.80 3419
3013.32 3468
3013.84 3468
3014.36 3705
3014.87 3813
3015.39 3923
3015.91 3874
3016.43 4126
3016.94 4261
3017.46 4637
3017.98 4623
3018.50 4706
3019.02 4562
3019.53 4655
3020.05 4412
3020.57 4594
3021.09 4638
3021.60 4539
3022.12 4393
3022.64 4327
3023.16 4259
3023.68 4444
3024.20 4181
3024.71 3821
3025.23 3934
3025.75 4026
3026.27 4058
3026.79 4080
3027.31 3855
3027.82 3851
3028.34 3926
3028.86 3817
3029.38 3675
3029.90 3734
3030.42 3926
3030.94 3889
3031.46 3946
3031.98 3968
3032.49 3925
3033.01 4236
3033.53 4520
3034.05 4349
3034.57 4506
3035.09 4713
3035.61 4569
3036.13 4490
3036.65 4486
3037.17 4257
3037.69 4217
3038.21 4061
3038.73 3915
3039.25 3875
3039.76 3916
3040.28 3924
3040.80 3676
3041.32 3644
3041.84 3639
3042.36 3634
3042.88 3578
3043.40 3526
3043.92 3534
3044.44 3584
3044.96 3508
3045.48 3404
3046.00 3476
3046.52 3684
3047.04 3683
3047.56 3425
3048.08 3456
3048.60 3524
3049.13 3576
3049.65 3552
3050.17 3451
3050.69 3550
3051.21 3443
3051.73 3450
3052.25 3498
3052.77 3489
3053.29 3570
3053.81 3668
3054.33 3824
3054.85 3750
3055.37 3700
3055.89 3805
3056.42 3771
3056.94 3926
3057.46 3852
3057.98 3846
3058.50 3679
3059.02 3761
3059.54 3727
3060.06 3823
3060.59 3859
3061.11 3637
3061.63 3390
3062.15 3569
3062.67 3472
3063.19 3661
3063.71 3495
3064.24 3459
3064.76 3809
3065.28 3746
3065.80 3681
3066.32 3649
3066.85 3653
3067.37 3722
3067.89 3849
3068.41 3791
3068.93 3721
3069.46 3669
3069.98 3709
3070.50 3931
3071.02 3683
3071.54 3549
3072.07 3440
3072.59 3720
3073.11 3751
3073.63 3789
3074.16 3717
3074.68 3758
3075.20 3698
3075.73 3647
3076.25 3505
3076.77 3723
3077.29 4011
3077.82 4255
3078.34 4001
3078.86 4047
3079.39 4469
3079.91 4432
3080.43 4502
3080.95 4631
3081.48 4555
3082.00 4582
3082.52 4423
3083.05 4295
3083.57 4052
3084.09 4115
3084.62 4162
3085.14 3947
3085.66 4097
3086.19 4122
3086.71 4126
3087.24 4072
3087.76 4045
3088.28 3877
3088.81 3937
3089.33 3887
3089.85 4011
3090.38 3926
3090.90 3894
3091.43 3881
3091.95 3919
3092.47 4005
3093.00 3824
3093.52 3839
3094.05 3921
3094.57 3867
3095.10 3541
3095.62 3668
3096.14 3678
3096.67 3753
3097.19 3462
3097.72 3532
3098.24 3614
3098.77 3675
3099.29 3498
3099.82 3536
3100.34 3402
3100.87 3225
3101.39 3465
3101.92 3695
3102.44 3624
3102.97 3604
3103.49 3867
3104.02 3898
3104.54 3932
3105.07 4039
3105.59 3866
3106.12 3782
3106.64 3548
3107.17 3680
3107.69 3480
3108.22 3506
3108.74 3298
3109.27 3190
3109.79 3534
3110.32 3535
3110.85 3303
3111.37 3655
3111.90 3483
3112.42 3581
3112.95 3558
3113.48 3569
3114.00 3651
3114.53 3739
3115.05 3563
3115.58 3372
3116.11 3519
3116.63 3366
3117.16 3383
3117.68 3340
3118.21 3341
3118.74 3309
3119.26 3545
3119.79 3583
3120.32 3238
3120.84 3180
3121.37 3306
3121.90 3314
3122.42 3083
3122.95 3224
3123.48 3375
3124.00 3402
3124.53 3527
3125.06 3355
3125.58 3491
3126.11 3557
3126.64 3281
3127.16 3385
3127.69 3371
3128.22 3411
3128.75 3361
3129.27 3445
3129.80 3475
3130.33 3403
3130.85 3498
3131.38 3365
3131.91 3548
3132.44 3743
3132.96 3404
3133.49 3450
3134.02 3444
3134.55 3304
3135.07 3368
3135.60 3484
3136.13 3418
3136.66 3455
3137.19 3382
3137.71 3399
3138.24 3453
3138.77 3630
3139.30 3289
3139.83 3302
3140.35 3379
3140.88 3638
3141.41 3695
3141.94 3465
3142.47 3532
3143.00 3529
3143.52 3477
3144.05 3657
3144.58 3645
3145.11 3666
3145.64 3677
3146.17 3780
3146.70 4040
3147.22 3978
3147.75 4031
3148.28 4493
3148.81 4503
3149.34 4654
3149.87 4424
3150.40 4386
3150.93 4594
3151.46 4692
3151.98 4453
3152.51 4413
3153.04 4378
3153.57 4348
3154.10 4256
3154.63 4212
3155.16 3845
3155.69 3946
3156.22 3685
3156.75 3764
3157.28 3766
3157.81 3882
3158.34 3917
3158.87 3925
3159.40 4024
3159.93 4219
3160.46 4125
3160.99 4207
3161.52 4098
3162.05 4083
3162.58 4040
3163.11 3936
3163.64 3859
3164.17 4206
3164.70 3847
3165.23 3680
3165.76 3581
3166.29 3389
3166.82 3656
3167.35 3567
3167.88 3557
3168.41 3389
3168.94 3539
3169.47 3515
3170.00 3463
3170.53 3290
3171.06 3499
3171.59 3514
3172.13 3598
3172.66 3672
3173.19 3745
3173.72 3748
3174.25 3737
3174.78 3820
3175.31 4046
3175.84 4152
3176.37 4057
3176.90 3983
3177.44 3993
3177.97 3974
3178.50 3988
3179.03 3856
3179.56 3820
3180.09 3782
3180.62 3592
3181.16 3545
3181.69 3521
3182.22 3557
3182.75 3817
3183.28 3670
3183.81 3476
3184.35 3558
3184.88 3588
3185.41 3698
3185.94 3572
3186.47 3744
3187.01 3783
3187.54 3579
3188.07 3499
3188.60 3648
3189.14 3548
3189.67 3594
3190.20 3480
3190.73 3559
3191.26 3455
3191.80 3492
3192.33 3544
3192.86 3692
3193.39 3436
3193.93 3553
3194.46 3467
3194.99 3582
3195.53 3576
3196.06 3698
3196.59 3599
3197.12 3473
3197.66 3538
3198.19 3618
3198.72 3797
3199.26 3906
3199.79 4050
3200.32 4152
3200.86 4209
3201.39 4509
3201.92 4716
3202.46 4983
3202.99 4778
3203.52 4795
3204.06 4989
3204.59 5086
3205.12 4721
3205.66 4633
3206.19 4412
3206.72 4175
3207.26 4118
3207.79 3997
3208.33 3843
3208.86 3696
3209.39 4013
3209.93 3901
3210.46 3406
3211.00 3660
3211.53 3943
3212.06 4112
3212.60 3642
3213.13 3978
3213.67 3873
3214.20 3993
3214.74 3844
3215.27 3903
3215.80 3679
3216.34 3538
3216.87 3639
3217.41 3605
3217.94 3637
3218.48 3938
3219.01 3842
3219.55 3670
3220.08 3601
3220.62 3749
3221.15 3829
3221.69 4033
3222.22 4322
3222.76 4423
3223.29 4421
3223.83 4442
3224.36 4534
3224.90 4870
3225.43 4793
3225.97 4764
3226.50 4603
3227.04 4686
3227.57 4546
3228.11 4383
3228.65 4224
3229.18 4082
3229.72 3882
3230.25 3665
3230.79 3641
3231.32 3499
3231.86 3465
3232.40 3563
3232.93 3550
3233.47 3420
3234.00 3763
3234.54 3716
3235.08 3519
3235.61 3669
3236.15 3871
3236.68 3882
3237.22 4033
3237.76 4138
3238.29 4038
3238.83 4209
3239.37 4563
3239.90 4578
3240.44 4697
3240.97 4642
3241.51 4639
3242.05 4501
3242.58 4061
3243.12 3812
3243.66 3819
3244.20 4078
3244.73 3901
3245.27 3676
3245.81 3619
3246.34 3555
3246.88 3433
3247.42 3592
3247.95 3523
3248.49 3560
3249.03 3580
3249.57 3480
3250.10 3707
3250.64 3697
3251.18 3846
3251.72 3602
3252.25 3774
3252.79 3719
3253.33 3903
3253.87 4001
3254.40 3716
3254.94 3843
3255.48 3674
3256.02 3859
3256.55 3918
3257.09 3908
3257.63 3899
3258.17 3932
3258.71 3888
3259.24 3971
3259.78 3868
3260.32 3763
3260.86 3828
3261.40 3988
3261.94 4139
3262.47 4052
3263.01 3983
3263.55 3965
3264.09 4006
3264.63 3991
3265.17 4055
3265.71 3938
3266.24 3760
3266.78 3966
3267.32 3860
3267.86 3826
3268.40 3865
3268.94 3740
3269.48 3558
3270.02 3567
3270.55 3633
3271.09 3483
3271.63 3439
3272.17 3366
3272.71 3344
3273.25 3481
3273.79 3612
3274.33 3673
3274.87 3697
3275.41 3817
3275.95 3871
3276.49 3842
3277.03 3908
3277.57 3850
3278.11 4045
3278.65 3993
3279.19 3966
3279.73 4057
3280.26 3810
3280.80 3986
3281.34 3877
3281.88 3828
3282.42 3977
3282.96 3988
3283.50 4029
3284.04 3971
3284.59 3992
3285.13 4074
3285.67 4411
3286.21 4378
3286.75 4538
3287.29 4390
3287.83 4357
3288.37 4462
3288.91 4476
3289.45 4400
3289.99 4210
3290.53 3901
3291.07 3925
3291.61 3942
3292.15 3971
3292.69 3880
3293.23 3664
3293.77 3727
3294.32 3662
3294.86 3793
3295.40 3907
3295.94 4093
3296.48 4326
3297.02 4292
3297.56 4150
3298.10 4163
3298.65 4067
3299.19 4153
3299.73 4225
3300.27 4018
3300.81 3957
3301.35 3849
3301.89 3884
3302.44 4229
3302.98 3909
3303.52 4138
3304.06 3963
3304.60 4276
3305.14 4133
3305.69 3871
3306.23 3956
3306.77 3895
3307.31 3680
3307.85 3793
3308.40 3945
3308.94 3701
3309.48 3513
3310.02 3502
3310.57 3456
3311.11 3755
3311.65 3578
3312.19 3594
3312.74 3853
3313.28 3923
3313.82 3999
3314.36 4138
3314.91 4034
3315.45 4078
3315.99 4014
3316.53 4215
3317.08 4436
3317.62 4426
3318.16 4430
3318.71 4264
3319.25 4253
3319.79 4415
3320.34 4263
3320.88 4027
3321.42 3894
3321.96 3841
3322.51 3818
3323.05 3862
3323.59 3935
3324.14 3757
3324.68 3553
3325.23 3684
3325.77 3945
3326.31 4075
3326.86 3818
3327.40 3902
3327.94 3825
3328.49 3476
3329.03 3392
3329.57 3461
3330.12 3451
3330.66 3684
3331.21 3593
3331.75 3312
3332.29 3448
3332.84 3476
3333.38 3532
3333.93 3431
3334.47 3422
3335.02 3535
3335.56 3546
3336.10 3762
3336.65 3557
3337.19 3821
3337.74 3693
3338.28 3771
3338.83 3723
3339.37 3806
3339.92 3719
3340.46 3712
3341.01 3734
3341.55 3903
3342.10 3781
3342.64 3876
3343.19 3737
3343.73 3570
3344.28 3651
3344.82 3831
3345.37 3713
3345.91 3649
3346.46 3675
3347.00 3685
3347.55 3606
3348.09 3750
3348.64 3689
3349.18 3737
3349.73 3670
3350.27 3621
3350.82 3626
3351.37 3693
3351.91 3577
3352.46 3609
3353.00 3935
3353.55 3819
3354.10 3764
3354.64 3795
3355.19 3742
3355.73 3836
3356.28 3946
3356.83 4007
3357.37 3678
3357.92 3626
3358.46 3693
3359.01 3607
3359.56 3582
3360.10 3301
3360.65 3456
3361.20 3427
3361.74 3283
3362.29 3111
3362.84 3279
3363.38 3168
3363.93 3139
3364.48 3367
3365.02 3428
3365.57 3460
3366.12 3409
3366.66 3479
3367.21 3158
3367.76 3089
3368.30 3414
3368.85 3407
3369.40 3335
3369.94 3543
3370.49 3632
3371.04 3588
3371.59 3517
3372.13 3620
3372.68 3538
3373.23 3522
3373.78 3363
3374.32 3428
3374.87 3451
3375.42 3454
3375.97 3293
3376.51 3306
3377.06 3209
3377.61 3176
3378.16 3084
3378.71 2884
3379.25 3132
3379.80 3209
3380.35 3220
3380.90 2978
3381.45 3094
3381.99 2988
3382.54 2866
3383.09 2945
3383.64 2980
3384.19 3071
3384.74 3056
3385.28 3096
3385.83 3139
3386.38 3070
3386.93 3219
3387.48 3146
3388.03 3150
3388.58 3347
3389.12 3348
3389.67 3227
3390.22 3167
3390.77 3525
3391.32 3424
3391.87 3266
3392.42 3519
3392.97 3515
3393.52 3395
3394.06 3340
3394.61 3323
3395.16 3392
3395.71 3288
3396.26 3216
3396.81 3234
3397.36 3187
3397.91 3063
3398.46 3125
3399.01 3205
3399.56 3183
3400.11 3333
3400.66 3158
3401.21 3020
3401.76 3070
3402.31 3080
3402.86 3164
3403.41 3367
3403.96 3291
3404.51 3344
3405.06 3248
3405.61 3129
3406.16 3176
3406.71 3057
3407.26 3053
3407.81 3090
3408.36 3129
3408.91 3153
3409.46 3191
3410.01 3096
3410.56 3217
3411.11 3096
3411.66 3161
3412.21 3270
3412.76 3234
3413.31 3155
3413.86 3190
3414.41 3057
3414.96 3161
3415.51 3459
3416.07 3453
3416.62 3341
3417.17 3334
3417.72 3227
3418.27 3282
3418.82 3168
3419.37 3172
3419.92 3084
3420.47 3130
3421.03 3213
3421.58 3360
3422.13 3217
3422.68 3107
3423.23 3216
3423.78 3160
3424.33 3083
3424.89 3437
3425.44 3468
3425.99 3200
3426.54 3318
3427.09 3471
3427.65 3395
3428.20 3203
3428.75 3344
3429.30 3251
3429.85 3168
3430.41 3262
3430.96 3131
3431.51 3203
3432.06 3215
3432.61 3317
3433.17 3342
3433.72 3197
3434.27 3201
3434.82 3174
3435.38 3310
3435.93 3280
3436.48 3275
3437.03 3188
3437.59 3159
3438.14 3092
3438.69 3277
3439.24 3276
3439.80 3024
3440.35 3124
3440.90 3102
3441.46 3152
3442.01 2965
3442.56 3199
3443.11 3245
3443.67 3316
3444.22 3246
3444.77 3167
3445.33 2958
3445.88 3117
3446.43 2941
3446.99 2997
3447.54 3065
3448.09 2785
3448.65 3131
3449.20 3255
3449.76 3284
3450.31 3223
3450.86 3114
3451.42 3205
3451.97 3128
3452.52 3046
3453.08 3057
3453.63 3113
3454.19 3326
3454.74 3327
3455.29 3054
3455.85 3133
3456.40 3197
3456.96 3153
3457.51 3184
3458.07 3253
3458.62 3108
3459.17 3145
3459.73 3278
3460.28 3314
3460.84 3103
3461.39 3126
3461.95 3331
3462.50 3232
3463.06 3260
3463.61 3199
3464.17 3304
3464.72 3118
3465.27 3170
3465.83 3356
3466.38 3435
3466.94 3335
3467.49 3635
3468.05 3740
3468.61 3717
3469.16 3546
3469.72 3824
3470.27 3747
3470.83 3768
3471.38 3887
3471.94 3880
3472.49 3671
3473.05 3484
3473.60 3457
3474.16 3441
3474.71 3278
3475.27 3327
3475.83 3402
3476.38 3466
3476.94 3138
3477.49 3270
3478.05 3465
3478.61 3534
3479.16 3409
3479.72 3433
3480.27 3340
3480.83 3471
3481.39 3637
3481.94 3622
3482.50 3540
3483.05 3297
3483.61 3423
3484.17 3614
3484.72 3463
3485.28 3184
3485.84 3353
3486.39 3334
3486.95 3366
3487.51 3335
3488.06 3562
3488.62 3714
3489.18 3768
3489.73 3995
3490.29 4069
3490.85 3804
3491.40 3968
3491.96 4142
3492.52 4087
3493.08 4107
3493.63 4109
3494.19 3992
3494.75 3990
3495.30 4001
3495.86 3797
3496.42 4036
3496.98 4083
3497.53 3967
3498.09 4220
3498.65 4259
3499.21 4493
3499.76 4456
3500.32 4529
3500.88 4947
3501.44 5655
3501.99 6052
3502.55 6456
3503.11 7318
3503.67 8156
3504.23 9341
3504.78 10494
3505.34 11297
3505.90 11993
3506.46 12443
3507.02 12691
3507.58 11952
3508.13 11084
3508.69 10394
3509.25 9549
3509.81 8496
3510.37 7481
3510.93 6497
3511.48 5774
3512.04 5176
3512.60 4843
3513.16 4333
3513.72 4139
3514.28 3786
3514.84 3788
3515.40 3689
3515.95 3602
3516.51 3636
3517.07 3703
3517.63 3583
3518.19 3394
3518.75 3667
3519.31 3598
3519.87 3360
3520.43 3458
3520.99 3425
3521.55 3418
3522.11 3389
3522.67 3601
3523.22 3423
3523.78 3460
3524.34 3474
3524.90 3705
3525.46 3504
3526.02 3443
3526.58 3364
3527.14 3511
3527.70 3516
3528.26 3488
3528.82 3560
3529.38 3610
3529.94 3557
3530.50 3500
3531.06 3485
3531.62 3489
3532.18 3693
3532.74 3706
3533.30 3562
3533.86 3640
3534.42 4044
3534.98 4064
3535.54 4206
3536.11 4204
3536.67 4245
3537.23 3963
3537.79 4019
3538.35 4071
3538.91 4112
3539.47 4272
3540.03 4233
3540.59 4530
3541.15 4519
3541.71 4434
3542.27 4397
3542.84 4640
3543.40 4586
3543.96 4792
3544.52 4870
3545.08 4537
3545.64 4556
3546.20 4439
3546.76 4361
3547.33 4326
3547.89 4177
3548.45 4012
3549.01 3996
3549.57 3666
3550.13 3671
3550.69 3526
3551.26 3369
3551.82 3341
3552.38 3436
3552.94 3320
3553.50 3412
3554.07 3359
3554.63 3339
3555.19 3550
3555.75 3179
3556.31 3138
3556.88 3122
3557.44 3185
3558.00 3376
3558.56 3316
3559.13 3448
3559.69 3733
3560.25 3519
3560.81 3623
3561.38 3836
3561.94 3764
3562.50 3772
3563.06 3831
3563.63 3808
3564.19 3709
3564.75 3557
3565.31 3622
3565.88 3516
3566.44 3670
3567.00 3574
3567.57 3468
3568.13 3316
3568.69 3479
3569.26 3583
3569.82 3448
3570.38 3564
3570.95 3491
3571.51 3533
3572.07 3549
3572.64 3400
3573.20 3261
3573.76 3244
3574.33 3429
3574.89 3427
3575.45 3396
3576.02 3527
3576.58 3679
3577.14 3381
3577.71 3560
3578.27 3629
3578.84 3749
3579.40 3733
3579.96 3657
3580.53 3683
3581.09 3570
3581.66 3617
3582.22 3626
3582.78 3748
3583.35 3596
3583.91 3526
3584.48 3601
3585.04 3584
3585.61 3565
3586.17 3693
3586.74 3752
3587.30 3740
3587.86 3958
3588.43 3738
3588.99 3907
3589.56 3738
3590.12 3436
3590.69 3230
3591.25 3215
3591.82 3283
3592.38 3110
3592.95 3100
3593.51 3130
3594.08 3288
3594.64 3233
3595.21 3111
3595.77 3539
3596.34 3289
3596.90 3269
3597.47 3305
3598.04 3370
3598.60 3387
3599.17 3605
3599.73 3431
3600.30 3400
3600.86 3386
3601.43 3514
3601.99 3409
3602.56 3416
3603.13 3449
3603.69 3467
3604.26 3576
3604.82 3540
3605.39 3555
3605.96 3541
3606.52 3297
3607.09 3280
3607.65 3526
3608.22 3174
3608.79 3265
3609.35 3242
3609.92 2928
3610.49 3096
3611.05 3021
3611.62 2950
3612.19 3031
3612.75 2994
3613.32 3319
3613.89 3517
3614.45 3308
3615.02 3714
3615.59 3840
3616.15 4155
3616.72 4610
3617.29 5009
3617.85 5425
3618.42 5692
3618.99 5800
3619.55 6394
3620.12 6433
3620.69 6413
3621.26 6020
3621.82 5870
3622.39 5226
3622.96 4816
3623.53 4174
3624.09 3974
3624.66 4013
3625.23 3898
3625.80 3732
3626.36 3607
3626.93 3520
3627.50 3338
3628.07 3259
3628.63 3293
3629.20 3295
3629.77 3175
3630.34 3340
3630.91 3180
3631.47 3295
3632.04 3479
3632.61 3410
3633.18 3222
3633.75 3269
3634.32 3369
3634.88 3337
3635.45 3369
3636.02 3439
3636.59 3321
3637.16 3303
3637.73 3213
3638.29 3089
3638.86 3289
3639.43 3377
3640.00 3379
3640.57 3302
3641.14 3344
3641.71 3536
3642.28 3701
3642.84 3430
3643.41 3507
3643.98 3315
3644.55 3455
3645.12 3565
3645.69 3415
3646.26 3426
3646.83 3464
3647.40 3453
3647.97 3450
3648.54 3609
3649.11 3534
3649.68 3337
3650.25 3433
3650.81 3304
3651.38 3350
3651.95 3325
3652.52 3389
3653.09 3577
3653.66 3470
3654.23 3602
3654.80 3552
3655.37 3408
3655.94 3462
3656.51 3667
3657.08 3564
3657.65 3590
3658.22 3641
3658.79 3559
3659.36 3496
3659.93 3361
3660.50 3346
3661.07 3438
3661.64 3227
3662.22 3045
3662.79 3020
3663.36 3075
3663.93 3149
3664.50 3127
3665.07 3037
3665.64 2944
3666.21 2898
3666.78 2879
3667.35 2880
3667.92 2828
3668.49 2756
3669.06 2793
3669.64 2870
3670.21 2922
3670.78 2765
3671.35 2732
3671.92 2963
3672.49 3161
3673.06 2874
3673.63 3037
3674.21 3108
3674.78 3129
3675.35 3147
3675.92 3041
3676.49 3007
3677.06 3043
3677.63 3302
3678.21 3083
3678.78 3015
3679.35 3007
3679.92 3048
3680.49 3080
3681.07 2930
3681.64 2870
3682.21 2944
3682.78 2989
3683.35 2812
3683.93 2725
3684.50 2976
3685.07 2867
3685.64 2828
3686.21 2808
3686.79 2887
3687.36 2983
3687.93 3009
3688.50 3060
3689.08 3092
3689.65 2987
3690.22 3000
3690.80 3098
3691.37 3078
3691.94 3172
3692.51 3139
3693.09 3225
3693.66 3241
3694.23 3266
3694.81 3343
3695.38 3196
3695.95 3153
3696.52 3109
3697.10 3188
3697.67 2913
3698.24 2875
3698.82 2861
3699.39 2721
3699.96 2967
3700.54 3162
3701.11 2906
3701.68 2851
3702.26 2977
3702.83 2790
3703.41 2881
3703.98 2874
3704.55 2920
3705.13 2928
3705.70 3139
3706.27 3172
3706.85 2914
3707.42 2922
3708.00 2994
3708.57 2851
3709.14 2953
3709.72 2949
3710.29 2988
3710.87 2975
3711.44 2978
3712.02 3120
3712.59 3042
3713.16 2943
3713.74 2985
3714.31 2768
3714.89 2849
3715.46 3005
3716.04 3041
3716.61 3048
3717.19 3089
3717.76 2939
3718.34 3074
3718.91 3148
3719.49 3144
3720.06 3329
3720.64 3212
3721.21 2822
3721.79 2795
3722.36 2873
3722.94 2795
3723.51 2799
3724.09 2873
3724.66 2940
3725.24 2800
3725.81 2631
3726.39 2633
3726.96 2879
3727.54 2808
3728.12 2855
3728.69 2974
3729.27 2880
3729.84 3109
3730.42 3072
3730.99 3040
3731.57 3381
3732.15 3352
3732.72 3483
3733.30 3631
3733.87 3491
3734.45 3725
3735.03 3846
3735.60 3512
3736.18 3792
3736.75 3704
3737.33 3366
3737.91 3087
3738.48 3173
3739.06 3233
3739.64 3337
3740.21 3190
3740.79 3082
3741.37 3177
3741.94 3200
3742.52 3083
3743.10 2891
3743.67 3028
3744.25 3091
3744.83 3068
3745.40 2947
3745.98 2881
3746.56 2974
3747.13 3061
3747.71 3156
3748.29 3130
3748.87 3054
3749.44 3065
3750.02 2988
3750.60 2681
3751.17 2859
3751.75 2958
3752.33 2899
3752.91 2941
3753.48 2734
3754.06 2574
3754.64 2624
3755.22 2837
3755.80 2827
3756.37 2879
3756.95 2798
3757.53 2652
3758.11 2583
3758.68 2718
3759.26 2662
3759.84 2764
3760.42 2835
3761.00 2819
3761.58 2887
3762.15 2847
3762.73 3049
3763.31 3011
3763.89 2913
3764.47 2936
3765.04 2958
3765.62 3047
3766.20 2991
3766.78 3014
3767.36 2883
3767.94 2798
3768.52 2794
3769.10 2928
3769.67 2848
3770.25 2938
3770.83 2901
3771.41 2891
3771.99 3138
3772.57 3017
3773.15 2972
3773.73 2999
3774.31 3002
3774.89 2945
3775.46 2896
3776.04 3018
3776.62 2696
3777.20 2719
3777.78 2925
3778.36 2740
3778.94 2591
3779.52 2643
3780.10 2684
3780.68 2793
3781.26 2710
3781.84 2714
3782.42 2576
3783.00 2587
3783.58 2384
3784.16 2650
3784.74 2693
3785.32 2765
3785.90 2674
3786.48 2681
3787.06 2712
3787.64 2834
3788.22 2810
3788.80 2740
3789.38 2948
3789.96 2711
3790.54 2767
3791.12 2752
3791.70 2666
3792.28 2796
3792.86 2916
3793.44 2871
3794.02 2831
3794.60 2946
3795.18 3007
3795.77 3083
3796.35 3040
3796.93 2741
3797.51 2771
3798.09 2775
3798.67 2981
3799.25 2977
3799.83 2969
3800.41 3039
3800.99 3079
3801.58 2987
3802.16 3086
3802.74 3232
3803.32 2968
3803.90 3280
3804.48 3100
3805.06 3102
3805.65 3060
3806.23 3268
3806.81 3159
3807.39 3291
3807.97 3218
3808.55 3180
3809.14 3315
3809.72 3453
3810.30 3432
3810.88 3278
3811.46 3218
3812.05 3226
3812.63 3205
3813.21 3113
3813.79 3198
3814.37 3133
3814.96 2980
3815.54 3070
3816.12 3159
3816.70 3097
3817.29 3189
3817.87 3118
3818.45 3204
3819.03 2942
3819.62 2901
3820.20 2895
3820.78 2683
3821.36 2607
3821.95 2572
3822.53 2638
3823.11 2656
3823.70 2621
3824.28 2685
3824.86 2560
3825.45 2619
3826.03 2632
3826.61 2643
3827.19 2502
3827.78 2641
3828.36 2471
3828.94 2505
3829.53 2784
3830.11 2669
3830.69 2614
3831.28 2721
3831.86 2632
3832.45 2678
3833.03 2809
3833.61 2695
3834.20 2685
3834.78 2656
3835.36 2710
3835.95 2649
3836.53 2693
3837.12 2782
3837.70 2850
3838.28 2782
3838.87 2618
3839.45 2902
3840.04 2935
3840.62 2799
3841.20 2674
3841.79 2751
3842.37 3009
3842.96 2774
3843.54 2661
3844.13 2757
3844.71 2799
3845.30 2913
3845.88 2697
3846.47 2572
3847.05 2775
3847.63 2783
3848.22 2847
3848.80 2767
3849.39 2864
3849.97 2631
3850.56 2652
3851.14 2680
3851.73 2653
3852.31 2883
3852.90 2927
3853.48 2903
3854.07 3012
3854.66 3124
3855.24 2900
3855.83 2874
3856.41 3026
3857.00 2916
3857.58 3011
3858.17 3165
3858.75 3233
3859.34 3382
3859.92 3682
3860.51 3713
3861.10 4145
3861.68 4536
3862.27 4702
3862.85 4623
3863.44 4731
3864.03 4835
3864.61 4426
3865.20 4450
3865.78 4458
3866.37 4055
3866.96 3894
3867.54 3558
3868.13 3434
3868.72 3334
3869.30 3133
3869.89 2767
3870.47 2844
3871.06 2839
3871.65 2935
3872.23 2867
3872.82 2975
3873.41 2867
3873.99 2622
3874.58 2903
3875.17 3082
3875.76 2915
3876.34 3199
3876.93 3068
3877.52 2964
3878.10 2972
3878.69 2917
3879.28 2987
3879.86 2895
3880.45 2911
3881.04 2796
3881.63 2660
3882.21 2661
3882.80 2673
3883.39 2512
3883.98 2506
3884.56 2476
3885.15 2540
3885.74 2510
3886.33 2484
3886.91 2635
3887.50 2689
3888.09 2645
3888.68 2728
3889.27 2564
3889.85 2550
3890.44 2635
3891.03 2715
3891.62 2870
3892.21 2852
3892.79 2757
3893.38 2887
3893.97 3158
3894.56 3020
3895.15 2761
3895.74 2940
3896.32 2980
3896.91 2983
3897.50 2894
3898.09 2997
3898.68 3079
3899.27 2950
3899.86 3114
3900.45 3237
3901.03 3142
3901.62 3180
3902.21 3231
3902.80 3261
3903.39 3202
3903.98 3167
3904.57 3300
3905.16 3153
3905.75 2802
3906.34 2921
3906.92 2861
3907.51 2553
3908.10 2500
3908.69 2461
3909.28 2416
3909.87 2585
3910.46 2549
3911.05 2549
3911.64 2491
3912.23 2485
3912.82 2529
3913.41 2667
3914.00 2492
3914.59 2349
3915.18 2466
3915.77 2565
3916.36 2486
3916.95 2403
3917.54 2683
3918.13 2672
3918.72 2500
3919.31 2458
3919.90 2499
3920.49 2540
3921.08 2527
3921.67 2777
3922.26 2731
3922.85 2679
3923.44 2646
3924.03 2629
3924.62 2592
3925.21 2729
3925.80 2604
3926.40 2735
3926.99 2803
3927.58 2666
3928.17 2585
3928.76 2673
3929.35 2639
3929.94 2510
3930.53 2517
3931.12 2365
3931.71 2389
3932.30 2438
3932.90 2462
3933.49 2421
3934.08 2536
3934.67 2433
3935.26 2453
3935.85 2487
3936.44 2628
3937.04 2473
3937.63 2806
3938.22 2620
3938.81 2732
3939.40 2738
3939.99 2723
3940.59 2771
3941.18 2710
3941.77 2813
3942.36 2838
3942.95 3076
3943.55 2885
3944.14 2781
3944.73 2818
3945.32 2598
3945.91 2486
3946.51 2587
3947.10 2654
3947.69 2509
3948.28 2624
3948.88 2622
3949.47 2490
3950.06 2522
3950.65 2554
3951.25 2411
3951.84 2412
3952.43 2443
3953.02 2587
3953.62 2661
3954.21 2506
3954.80 2634
3955.40 2521
3955.99 2471
3956.58 2470
3957.17 2704
3957.77 2636
3958.36 2673
3958.95 2447
3959.55 2539
3960.14 2561
3960.73 2492
3961.33 2524
3961.92 2500
3962.51 2502
3963.11 2561
3963.70 2497
3964.29 2534
3964.89 2496
3965.48 2498
3966.08 2520
3966.67 2316
3967.26 2354
3967.86 2397
3968.45 2462
3969.04 2615
3969.64 2471
3970.23 2368
3970.83 2516
3971.42 2563
3972.01 2549
3972.61 2354
3973.20 2226
3973.80 2408
3974.39 2378
3974.99 2603
3975.58 2587
3976.18 2544
3976.77 2564
3977.36 2533
3977.96 2525
3978.55 2615
3979.15 2515
3979.74 2519
3980.34 2529
3980.93 2656
3981.53 2461
3982.12 2592
3982.72 2497
3983.31 2476
3983.91 2553
3984.50 2583
3985.10 2651
3985.69 2507
3986.29 2691
3986.88 2612
3987.48 2619
3988.07 2435
3988.67 2633
3989.26 2749
3989.86 2449
3990.46 2495
3991.05 2577
3991.65 2566
3992.24 2614
3992.84 2670
3993.43 2717
3994.03 2855
3994.63 2787
3995.22 2700
3995.82 3044
3996.41 3174
3997.01 3228
3997.61 3007
3998.20 3113
3998.80 3278
3999.39 3163
3999.99 2949
4000.59 2742
4001.18 2755
4001.78 2873
4002.38 2738
4002.97 2725
4003.57 2671
4004.17 2868
4004.76 2801
4005.36 2739
4005.96 2806
4006.55 2945
4007.15 2863
4007.75 2977
4008.34 2968
4008.94 2946
4009.54 3047
4010.13 3119
4010.73 2934
4011.33 2933
4011.93 2840
4012.52 2788
4013.12 2978
4013.72 2897
4014.31 2857
4014.91 2854
4015.51 3027
4016.11 2947
4016.70 3085
4017.30 3117
4017.90 2988
4018.50 3027
4019.09 3047
4019.69 2904
4020.29 2885
4020.89 2850
4021.49 2892
4022.08 2955
4022.68 2866
4023.28 2896
4023.88 2821
4024.48 2909
4025.07 2942
4025.67 2959
4026.27 3045
4026.87 3320
4027.47 3333
4028.06 3703
4028.66 3947
4029.26 3842
4029.86 4042
4030.46 3970
4031.06 3759
4031.66 3664
4032.25 3711
4032.85 3427
4033.45 3314
4034.05 3379
4034.65 2864
4035.25 2770
4035.85 2885
4036.45 2727
4037.05 2739
4037.64 2768
4038.24 2690
4038.84 2611
4039.44 2631
4040.04 2624
4040.64 2485
4041.24 2505
4041.84 2618
4042.44 2736
4043.04 2665
4043.64 2735
4044.24 2733
4044.84 2713
4045.44 2770
4046.04 2885
4046.64 3027
4047.24 3129
4047.84 3011
4048.44 3079
4049.03 3133
4049.63 3022
4050.23 2986
4050.83 2980
4051.43 2967
4052.04 2985
4052.64 3011
4053.24 2844
4053.84 2874
4054.44 2919
4055.04 2859
4055.64 2878
4056.24 2974
4056.84 2812
4057.44 2703
4058.04 2836
4058.64 2964
4059.24 2812
4059.84 2616
4060.44 2666
4061.04 2900
4061.64 2854
4062.24 2683
4062.85 2608
4063.45 2697
4064.05 2843
4064.65 2844
4065.25 2767
4065.85 2665
4066.45 2592
4067.05 2743
4067.65 2914
4068.26 2850
4068.86 2779
4069.46 2786
4070.06 2665
4070.66 2648
4071.26 2641
4071.86 2710
4072.47 2714
4073.07 2541
4073.67 2697
4074.27 2599
4074.87 2459
4075.47 2739
4076.08 2770
4076.68 2557
4077.28 2567
4077.88 2507
4078.48 2765
4079.09 2662
4079.69 2636
4080.29 2689
4080.89 2645
4081.50 2533
4082.10 2514
4082.70 2615
4083.30 2802
4083.91 2633
4084.51 2653
4085.11 2819
4085.71 2557
4086.32 2353
4086.92 2442
4087.52 2481
4088.12 2485
4088.73 2470
4089.33 2456
4089.93 2457
4090.54 2547
4091.14 2357
4091.74 2407
4092.35 2685
4092.95 2570
4093.55 2515
4094.15 2707
4094.76 2810
4095.36 2616
4095.96 2530
4096.57 2681
4097.17 2556
4097.78 2644
4098.38 2570
4098.98 2573
4099.59 2478
4100.19 2476
4100.79 2471
4101.40 2544
4102.00 2340
4102.61 2453
4103.21 2517
4103.81 2530
4104.42 2488
4105.02 2601
4105.63 2667
4106.23 2558
4106.83 2477
4107.44 2557
4108.04 2591
4108.65 2438
4109.25 2424
4109.85 2552
4110.46 2603
4111.06 2498
4111.67 2431
4112.27 2531
4112.88 2553
4113.48 2357
4114.09 2342
4114.69 2533
4115.30 2637
4115.90 2431
4116.51 2570
4117.11 2553
4117.72 2692
4118.32 2596
4118.93 2604
4119.53 2524
4120.14 2604
4120.74 2726
4121.35 2836
4121.95 2728
4122.56 2811
4123.16 2677
4123.77 2830
4124.37 2783
4124.98 2786
4125.59 2694
4126.19 2763
4126.80 2726
4127.40 2665
4128.01 2664
4128.61 2794
4129.22 2620
4129.83 2591
4130.43 2752
4131.04 2652
4131.64 2736
4132.25 2822
4132.86 2689
4133.46 2723
4134.07 2691
4134.67 2775
4135.28 2719
4135.89 2920
4136.49 2903
4137.10 2918
4137.71 2898
4138.31 2951
4138.92 3239
4139.53 3260
4140.13 3274
4140.74 3561
4141.35 3639
4141.95 3853
4142.56 3890
4143.17 3849
4143.77 3736
4144.38 3868
4144.99 3967
4145.59 3815
4146.20 3613
4146.81 3391
4147.42 3298
4148.02 3081
4148.63 2861
4149.24 2834
4149.84 2660
4150.45 2679
4151.06 2665
4151.67 2548
4152.27 2473
4152.88 2702
4153.49 2540
4154.10 2431
4154.70 2463
4155.31 2568
4155.92 2507
4156.53 2365
4157.14 2520
4157.74 2308
4158.35 2152
4158.96 2300
4159.57 2307
4160.18 2377
4160.78 2329
4161.39 2524
4162.00 2530
4162.61 2749
4163.22 2694
4163.83 2563
4164.43 2553
4165.04 2673
4165.65 2748
4166.26 2607
4166.87 2635
4167.48 2649
4168.09 2751
4168.69 2600
4169.30 2619
4169.91 2778
4170.52 2693
4171.13 2677
4171.74 2660
4172.35 2508
4172.96 2692
4173.57 2841
4174.17 2757
4174.78 2590
4175.39 2760
4176.00 3049
4176.61 2925
4177.22 2907
4177.83 3012
4178.44 2887
4179.05 2947
4179.66 2896
4180.27 2946
4180.88 2980
4181.49 2908
4182.10 2822
4182.71 2674
4183.32 2740
4183.93 2835
4184.54 2797
4185.15 2611
4185.76 2593
4186.37 2613
4186.98 2512
4187.59 2435
4188.20 2399
4188.81 2430
4189.42 2571
4190.03 2508
4190.64 2588
4191.25 2439
4191.86 2622
4192.47 2768
4193.08 2665
4193.69 2800
4194.30 2950
4194.91 2970
4195.52 3050
4196.13 3067
4196.74 3210
4197.35 3067
4197.97 2949
4198.58 2843
4199.19 2781
4199.80 2709
4200.41 2612
4201.02 2601
4201.63 2740
4202.24 2721
4202.85 2672
4203.47 2677
4204.08 2739
4204.69 2648
4205.30 2647
4205.91 2639
4206.52 2526
4207.13 2585
4207.75 2622
4208.36 2668
4208.97 2635
4209.58 2588
4210.19 2591
4210.80 2491
4211.42 2546
4212.03 2592
4212.64 2571
4213.25 2464
4213.86 2484
4214.48 2730
4215.09 2616
4215.70 2655
4216.31 2788
4216.92 2935
4217.54 2989
4218.15 3347
4218.76 3379
4219.37 3470
4219.99 3532
4220.60 3763
4221.21 3788
4221.82 3989
4222.44 3859
4223.05 3472
4223.66 3442
4224.28 3262
4224.89 3083
4225.50 3119
4226.11 3214
4226.73 2974
4227.34 2925
4227.95 2883
4228.57 2901
4229.18 2920
4229.79 2974
4230.41 2910
4231.02 2947
4231.63 2940
4232.25 3023
4232.86 3021
4233.47 3022
4234.09 3050
4234.70 3109
4235.31 2999
4235.93 3004
4236.54 3167
4237.15 3006
4237.77 2774
4238.38 2891
4239.00 2905
4239.61 2763
4240.22 2662
4240.84 2608
4241.45 2557
4242.07 2655
4242.68 2612
4243.29 2543
4243.91 2419
4244.52 2541
4245.14 2581
4245.75 2537
4246.37 2570
4246.98 2818
4247.59 2680
4248.21 2692
4248.82 2726
4249.44 2890
4250.05 2920
4250.67 2722
4251.28 2696
4251.90 2856
4252.51 2744
4253.13 2758
4253.74 2818
4254.36 2826
4254.97 3008
4255.59 2788
4256.20 2824
4256.82 2865
4257.43 2913
4258.05 2821
4258.66 2832
4259.28 2928
4259.89 2842
4260.51 2720
4261.12 2699
4261.74 2706
4262.35 2731
4262.97 2876
4263.59 2762
4264.20 2696
4264.82 2732
4265.43 2708
4266.05 2714
4266.66 2687
4267.28 2565
4267.90 2726
4268.51 2864
4269.13 2601
4269.74 2472
4270.36 2520
4270.98 2540
4271.59 2480
4272.21 2405
4272.83 2507
4273.44 2570
4274.06 2402
4274.68 2516
4275.29 2505
4275.91 2519
4276.52 2450
4277.14 2578
4277.76 2479
4278.37 2560
4278.99 2592
4279.61 2673
4280.23 2467
4280.84 2468
4281.46 2296
4282.08 2192
4282.69 2312
4283.31 2053
4283.93 2074
4284.54 2199
4285.16 2209
4285.78 2167
4286.40 2118
4287.01 2181
4287.63 2221
4288.25 2363
4288.87 2293
4289.48 2271
4290.10 2352
4290.72 2295
4291.34 2268
4291.95 2224
4292.57 2277
4293.19 2355
4293.81 2385
4294.42 2300
4295.04 2339
4295.66 2360
4296.28 2260
4296.90 2270
4297.51 2220
4298.13 2226
4298.75 2112
4299.37 2252
4299.99 2448
4300.61 2282
4301.22 2198
4301.84 2292
4302.46 2273
4303.08 2259
4303.70 2371
4304.32 2497
4304.94 2507
4305.55 2368
4306.17 2247
4306.79 2391
4307.41 2355
4308.03 2356
4308.65 2389
4309.27 2552
4309.89 2455
4310.50 2354
4311.12 2187
4311.74 2245
4312.36 2314
4312.98 2439
4313.60 2176
4314.22 2221
4314.84 2279
4315.46 2288
4316.08 2210
4316.70 2193
4317.32 2250
4317.94 2223
4318.56 2266
4319.18 2243
4319.80 2239
4320.42 2260
4321.04 2140
4321.65 2217
4322.27 2108
4322.89 2013
4323.51 2238
4324.13 2278
4324.75 2224
4325.37 2166
4325.99 2220
4326.62 2144
4327.24 2132
4327.86 2201
4328.48 2091
4329.10 2202
4329.72 2144
4330.34 2059
4330.96 2119
4331.58 2189
4332.20 2183
4332.82 2236
4333.44 2168
4334.06 2187
4334.68 2149
4335.30 2235
4335.92 2107
4336.54 2118
4337.16 2178
4337.79 2067
4338.41 2145
4339.03 2124
4339.65 2233
4340.27 2053
4340.89 2053
4341.51 2073
4342.13 2047
4342.76 2178
4343.38 2251
4344.00 2327
4344.62 2476
4345.24 2531
4345.86 2545
4346.48 2624
4347.11 2673
4347.73 2550
4348.35 2515
4348.97 2517
4349.59 2386
4350.22 2435
4350.84 2403
4351.46 2356
4352.08 2416
4352.70 2204
4353.33 2157
4353.95 2346
4354.57 2116
4355.19 2144
4355.81 2060
4356.44 2193
4357.06 2308
4357.68 2135
4358.30 2211
4358.93 2199
4359.55 2108
4360.17 2076
4360.79 2241
4361.42 2108
4362.04 2224
4362.66 2302
4363.28 2238
4363.91 2158
4364.53 2258
4365.15 2158
4365.78 2202
4366.40 2127
4367.02 1962
4367.65 2044
4368.27 2072
4368.89 2152
4369.52 2044
4370.14 1979
4370.76 2000
4371.39 1934
4372.01 1928
4372.63 2010
4373.26 1902
4373.88 2037
4374.50 1977
4375.13 2018
4375.75 1890
4376.37 2105
4377.00 2148
4377.62 1947
4378.25 1984
4378.87 1977
4379.49 2032
4380.12 2180
4380.74 2251
4381.37 2126
4381.99 2109
4382.61 2107
4383.24 2138
4383.86 2155
4384.49 2163
4385.11 2167
4385.74 2104
4386.36 2093
4386.98 2170
4387.61 2097
4388.23 1952
4388.86 2053
4389.48 2198
4390.11 2107
4390.73 1899
4391.36 1809
4391.98 1891
4392.61 2023
4393.23 2019
4393.86 1996
4394.48 1882
4395.11 2001
4395.73 2164
4396.36 2203
4396.98 2213
4397.61 2137
4398.23 2143
4398.86 2167
4399.48 2143
4400.11 2113
4400.74 2155
4401.36 2223
4401.99 2279
4402.61 2247
4403.24 2228
4403.86 2109
4404.49 2167
4405.11 2121
4405.74 1980
4406.37 1972
4406.99 2183
4407.62 2228
4408.24 2174
4408.87 2253
4409.50 2138
4410.12 2257
4410.75 2249
4411.38 2043
4412.00 2005
4412.63 1982
4413.25 2067
4413.88 2198
4414.51 2138
4415.13 2114
4415.76 2248
4416.39 2223
4417.01 2121
4417.64 2040
4418.27 2117
4418.89 1967
4419.52 1997
4420.15 2097
4420.77 1978
4421.40 1933
4422.03 2032
4422.66 2100
4423.28 2105
4423.91 1978
4424.54 2012
4425.16 2012
4425.79 1966
4426.42 1914
4427.05 1983
4427.67 2067
4428.30 1972
4428.93 1958
4429.56 1991
4430.18 2089
4430.81 2146
4431.44 1938
4432.07 1919
4432.69 2024
4433.32 2187
4433.95 2201
4434.58 1942
4435.21 1958
4435.83 2048
4436.46 2171
4437.09 2184
4437.72 2108
4438.35 2079
4438.97 2101
4439.60 2139
4440.23 2194
4440.86 2004
4441.49 1950
4442.12 1975
4442.74 1951
4443.37 1961
4444.00 2006
4444.63 2011
4445.26 2080
4445.89 2133
4446.52 2117
4447.14 2056
4447.77 2186
4448.40 2182
4449.03 2271
4449.66 2249
4450.29 2278
4450.92 2322
4451.55 2398
4452.18 2178
4452.81 2221
4453.44 2198
4454.06 2178
4454.69 2069
4455.32 2057
4455.95 1977
4456.58 2065
4457.21 1997
4457.84 1985
4458.47 2106
4459.10 2004
4459.73 1883
4460.36 1991
4460.99 2010
4461.62 2027
4462.25 1995
4462.88 1944
4463.51 1954
4464.14 1973
4464.77 2053
4465.40 1984
4466.03 2007
4466.66 1914
4467.29 1923
4467.92 2048
4468.55 1985
4469.18 1875
4469.81 1961
4470.44 2006
4471.07 1991
4471.70 1934
4472.33 1879
4472.96 1907
4473.59 2054
4474.22 2048
4474.86 2029
4475.49 2057
4476.12 2066
4476.75 2122
4477.38 2140
4478.01 2092
4478.64 2032
4479.27 2111
4479.90 2029
4480.53 2009
4481.17 1870
4481.80 1978
4482.43 2085
4483.06 1967
4483.69 1967
4484.32 2011
4484.95 1974
4485.58 2107
4486.22 2025
4486.85 1915
4487.48 1896
4488.11 2060
4488.74 1967
4489.37 1865
4490.01 2076
4490.64 2176
4491.27 2119
4491.90 2093
4492.53 2106
4493.17 1940
4493.80 1911
4494.43 2040
4495.06 1951
4495.70 2001
4496.33 1907
4496.96 1917
4497.59 2063
4498.22 2001
4498.86 1888
4499.49 1951
4500.12 1915
4500.75 2092
4501.39 2020
4502.02 1883
4502.65 1992
4503.29 2087
4503.92 1972
4504.55 2163
4505.18 2272
4505.82 2149
4506.45 2093
4507.08 2230
4507.72 2152
4508.35 2008
4508.98 2063
4509.62 2014
4510.25 1981
4510.88 2020
4511.52 2030
4512.15 1929
4512.78 1942
4513.42 2082
4514.05 2039
4514.68 2113
4515.32 2082
4515.95 2058
4516.58 2109
4517.22 2154
4517.85 2082
4518.48 2097
4519.12 2010
4519.75 2040
4520.39 2119
4521.02 2056
4521.65 2082
4522.29 2092
4522.92 2069
4523.56 2107
4524.19 2236
4524.83 2263
4525.46 2193
4526.09 2338
4526.73 2388
4527.36 2511
4528.00 2638
4528.63 2879
4529.27 2968
4529.90 3116
4530.54 3361
4531.17 3686
4531.81 3980
4532.44 4429
4533.07 4584
4533.71 4428
4534.34 4144
4534.98 4003
4535.61 3780
4536.25 3526
4536.88 3337
4537.52 3130
4538.16 2858
4538.79 2441
4539.43 2234
4540.06 2190
4540.70 2165
4541.33 2012
4541.97 2061
4542.60 2222
4543.24 2316
4543.87 2186
4544.51 2247
4545.15 2154
4545.78 2078
4546.42 2146
4547.05 2155
4547.69 2079
4548.32 2145
4548.96 2241
4549.60 1934
4550.23 2156
4550.87 2162
4551.50 2155
4552.14 2072
4552.78 2087
4553.41 1993
4554.05 2152
4554.69 2024
4555.32 2054
4555.96 2079
4556.60 2061
4557.23 2040
4557.87 2084
4558.51 2042
4559.14 2129
4559.78 2134
4560.42 1982
4561.05 1994
4561.69 2168
4562.33 2084
4562.96 2006
4563.60 1997
4564.24 2180
4564.87 2152
4565.51 2138
4566.15 2090
4566.79 2073
4567.42 2183
4568.06 2220
4568.70 2104
4569.33 2209
4569.97 2124
4570.61 2224
4571.25 2296
4571.88 2216
4572.52 2337
4573.16 2237
4573.80 2184
4574.44 2044
4575.07 2112
4575.71 2123
4576.35 2135
4576.99 2049
4577.62 2081
4578.26 2144
4578.90 2155
4579.54 2012
4580.18 1935
4580.82 1971
4581.45 2048
4582.09 2072
4582.73 2029
4583.37 2095
4584.01 2141
4584.65 2143
4585.28 2113
4585.92 1974
4586.56 2000
4587.20 1936
4587.84 1977
4588.48 2020
4589.12 1903
4589.75 1794
4590.39 1903
4591.03 2081
4591.67 2021
4592.31 2015
4592.95 1916
4593.59 1871
4594.23 1811
4594.87 1907
4595.51 1906
4596.15 1792
4596.78 1911
4597.42 1897
4598.06 1774
4598.70 1865
4599.34 1956
4599.98 1836
4600.62 1866
4601.26 2056
4601.90 1985
4602.54 2037
4603.18 2030
4603.82 2090
4604.46 2193
4605.10 2286
4605.74 2246
4606.38 2285
4607.02 2189
4607.66 2270
4608.30 2177
4608.94 2104
4609.58 2181
4610.22 2115
4610.86 2119
4611.50 2053
4612.14 2154
4612.78 2111
4613.42 2085
4614.06 2085
4614.70 2074
4615.34 1936
4615.98 1930
4616.63 2003
4617.27 2041
4617.91 2088
4618.55 2066
4619.19 1853
4619.83 2010
4620.47 2016
4621.11 1916
4621.75 1911
4622.39 1956
4623.03 1842
4623.68 1718
4624.32 1812
4624.96 1993
4625.60 1789
4626.24 1762
4626.88 1736
4627.52 1823
4628.17 1689
4628.81 1757
4629.45 1713
4630.09 1708
4630.73 1809
4631.37 1707
4632.02 1737
4632.66 1909
4633.30 1895
4633.94 1831
4634.58 1911
4635.22 1935
4635.87 2022
4636.51 1955
4637.15 1802
4637.79 1831
4638.44 1799
4639.08 1976
4639.72 1999
4640.36 1902
4641.00 1931
4641.65 1948
4642.29 1790
4642.93 1801
4643.57 1821
4644.22 1871
4644.86 1848
4645.50 1874
4646.15 1868
4646.79 1965
4647.43 2024
4648.07 1984
4648.72 1950
4649.36 1868
4650.00 1878
4650.65 2008
4651.29 1920
4651.93 2007
4652.57 1920
4653.22 1886
4653.86 1985
4654.50 2034
4655.15 2072
4655.79 1916
4656.44 1871
4657.08 1858
4657.72 1887
4658.37 1836
4659.01 1924
4659.65 1992
4660.30 1939
4660.94 2024
4661.58 1971
4662.23 2012
4662.87 1998
4663.52 2050
4664.16 1947
4664.80 2050
4665.45 1995
4666.09 1923
4666.74 1917
4667.38 1954
4668.02 1991
4668.67 1829
4669.31 1830
4669.96 1826
4670.60 1852
4671.25 1916
4671.89 1950
4672.54 1899
4673.18 1965
4673.83 1901
4674.47 1848
4675.11 1839
4675.76 1872
4676.40 1697
4677.05 1907
4677.69 1809
4678.34 1692
4678.98 1843
4679.63 1991
4680.27 2060
4680.92 1902
4681.56 2140
4682.21 2090
4682.85 2106
4683.50 2007
4684.15 1983
4684.79 2087
4685.44 2144
4686.08 1996
4686.73 2045
4687.37 1929
4688.02 1917
4688.66 1960
4689.31 1893
4689.96 1831
4690.60 1705
4691.25 1777
4691.89 1748
4692.54 1675
4693.19 1805
4693.83 1803
4694.48 1644
4695.12 1626
4695.77 1807
4696.42 1742
4697.06 1769
4697.71 1690
4698.36 1730
4699.00 1697
4699.65 1713
4700.29 1779
4700.94 1811
4701.59 1887
4702.23 1809
4702.88 1891
4703.53 1860
4704.17 1801
4704.82 1918
4705.47 1851
4706.11 1920
4706.76 1973
4707.41 1967
4708.06 2041
4708.70 2095
4709.35 2106
4710.00 2192
4710.64 2219
4711.29 2194
4711.94 2214
4712.59 2154
4713.23 2153
4713.88 2003
4714.53 1939
4715.18 1918
4715.82 1737
4716.47 1803
4717.12 1855
4717.77 1884
4718.41 1914
4719.06 1921
4719.71 1907
4720.36 1930
4721.01 1889
4721.65 1962
4722.30 1877
4722.95 1857
4723.60 2026
4724.25 1954
4724.89 1939
4725.54 2024
4726.19 1953
4726.84 1924
4727.49 1871
4728.14 1847
4728.78 1872
4729.43 1913
4730.08 1888
4730.73 1778
4731.38 1978
4732.03 1867
4732.68 1777
4733.32 1796
4733.97 1900
4734.62 1751
4735.27 1784
4735.92 1710
4736.57 1760
4737.22 1735
4737.87 1668
4738.52 1791
4739.16 1786
4739.81 1830
4740.46 2009
4741.11 1885
4741.76 1869
4742.41 1923
4743.06 1947
4743.71 1935
4744.36 1890
4745.01 1867
4745.66 1869
4746.31 2009
4746.96 1929
4747.61 2125
4748.26 2130
4748.91 2202
4749.56 2349
4750.21 2515
4750.86 2542
4751.51 2650
4752.16 2727
4752.81 2729
4753.46 2907
4754.11 2835
4754.76 2861
4755.41 2672
4756.06 2517
4756.71 2371
4757.36 2269
4758.01 2184
4758.66 2164
4759.31 2068
4759.96 1810
4760.61 1811
4761.26 1974
4761.91 1975
4762.56 1814
4763.22 1758
4763.87 1777
4764.52 1727
4765.17 1801
4765.82 1765
4766.47 1830
4767.12 1834
4767.77 1837
4768.42 1816
4769.07 1840
4769.73 1832
4770.38 1818
4771.03 1869
4771.68 1670
4772.33 1614
4772.98 1663
4773.63 1633
4774.29 1749
4774.94 1717
4775.59 1744
4776.24 1802
4776.89 1719
4777.54 1688
4778.20 1732
4778.85 1606
4779.50 1800
4780.15 1833
4780.80 1727
4781.46 1709
4782.11 1787
4782.76 1784
4783.41 1725
4784.06 1673
4784.72 1645
4785.37 1750
4786.02 1803
4786.67 1814
4787.33 1766
4787.98 1753
4788.63 1718
4789.28 1723
4789.94 1769
4790.59 1832
4791.24 1754
4791.89 1795
4792.55 1927
4793.20 1937
4793.85 1787
4794.51 1803
4795.16 1648
4795.81 1787
4796.47 1694
4797.12 1686
4797.77 1809
4798.42 1650
4799.08 1640
4799.73 1756
4800.38 1556
4801.04 1578
4801.69 1614
4802.35 1659
4803.00 1600
4803.65 1553
4804.31 1586
4804.96 1665
4805.61 1697
4806.27 1704
4806.92 1621
4807.57 1607
4808.23 1613
4808.88 1668
4809.54 1777
4810.19 1691
4810.84 1702
4811.50 1721
4812.15 1684
4812.81 1716
4813.46 1750
4814.12 1699
4814.77 1626
4815.42 1633
4816.08 1787
4816.73 1778
4817.39 1753
4818.04 1756
4818.70 1782
4819.35 1813
4820.01 1773
4820.66 1794
4821.32 1786
4821.97 1877
4822.63 1912
4823.28 2047
4823.94 2045
4824.59 1965
4825.25 1928
4825.90 1984
4826.56 1924
4827.21 1901
4827.87 1936
4828.52 1808
4829.18 1954
4829.83 1927
4830.49 1849
4831.14 1862
4831.80 2002
4832.45 2055
4833.11 1949
4833.76 1954
4834.42 2084
4835.08 2041
4835.73 2296
4836.39 2179
4837.04 2099
4837.70 2194
4838.36 2280
4839.01 2233
4839.67 2444
4840.32 2240
4840.98 2124
4841.64 2019
4842.29 1902
4842.95 1902
4843.60 1754
4844.26 1813
4844.92 1762
4845.57 1635
4846.23 1698
4846.89 1760
4847.54 1819
4848.20 1752
4848.86 1861
4849.51 1804
4850.17 1842
4850.83 1852
4851.48 1780
4852.14 1830
4852.80 1636
4853.45 1712
4854.11 1585
4854.77 1567
4855.43 1673
4856.08 1778
4856.74 1920
4857.40 1872
4858.05 1716
4858.71 1796
4859.37 1903
4860.03 1823
4860.68 1918
4861.34 1871
4862.00 1874
4862.66 1898
4863.31 1946
4863.97 1954
4864.63 1929
4865.29 2115
4865.95 2094
4866.60 2161
4867.26 2200
4867.92 2302
4868.58 2148
4869.23 1980
4869.89 2108
4870.55 2116
4871.21 2095
4871.87 1923
4872.53 1949
4873.18 1960
4873.84 2017
4874.50 2046
4875.16 1986
4875.82 1936
4876.48 1920
4877.13 1795
4877.79 1737
4878.45 1943
4879.11 1872
4879.77 1841
4880.43 1744
4881.09 1733
4881.75 1715
4882.40 1754
4883.06 1726
4883.72 1732
4884.38 1624
4885.04 1679
4885.70 1680
4886.36 1657
4887.02 1614
4887.68 1625
4888.34 1729
4889.00 1742
4889.66 1742
4890.32 1667
4890.97 1980
4891.63 1906
4892.29 1844
4892.95 1936
4893.61 1955
4894.27 1890
4894.93 1974
4895.59 1958
4896.25 2009
4896.91 2048
4897.57 1865
4898.23 1744
4898.89 1766
4899.55 1828
4900.21 1928
4900.87 1788
4901.53 1811
4902.19 1861
4902.85 1796
4903.51 1898
4904.17 2078
4904.83 1803
4905.50 1805
4906.16 1676
4906.82 1676
4907.48 1767
4908.14 1725
4908.80 1907
4909.46 1804
4910.12 1798
4910.78 1793
4911.44 1801
4912.10 1753
4912.76 1856
4913.42 1734
4914.09 1745
4914.75 1705
4915.41 1785
4916.07 1743
4916.73 1766
4917.39 1751
4918.05 1679
4918.71 1701
4919.38 1617
4920.04 1561
4920.70 1473
4921.36 1568
4922.02 1615
4922.68 1661
4923.35 1573
4924.01 1704
4924.67 1726
4925.33 1625
4925.99 1609
4926.65 1643
4927.32 1561
4927.98 1633
4928.64 1599
4929.30 1693
4929.96 1674
4930.63 1689
4931.29 1625
4931.95 1612
4932.61 1713
4933.28 1512
4933.94 1692
4934.60 1700
4935.26 1659
4935.93 1738
4936.59 1691
4937.25 1684
4937.91 1689
4938.58 1647
4939.24 1740
4939.90 1633
4940.56 1553
4941.23 1645
4941.89 1654
4942.55 1666
4943.22 1615
4943.88 1498
4944.54 1556
4945.21 1579
4945.87 1571
4946.53 1581
4947.20 1516
4947.86 1595
4948.52 1580
4949.19 1696
4949.85 1759
4950.51 1642
4951.18 1576
4951.84 1526
4952.50 1680
4953.17 1761
4953.83 1606
4954.49 1571
4955.16 1590
4955.82 1638
4956.49 1659
4957.15 1609
4957.81 1502
4958.48 1637
4959.14 1762
4959.81 1631
4960.47 1595
4961.14 1678
4961.80 1598
4962.46 1707
4963.13 1812
4963.79 1831
4964.46 1673
4965.12 1966
4965.79 1955
4966.45 1841
4967.12 1829
4967.78 1948
4968.44 1850
4969.11 1737
4969.77 1721
4970.44 1663
4971.10 1662
4971.77 1631
4972.43 1777
4973.10 1731
4973.76 1641
4974.43 1727
4975.09 1637
4975.76 1666
4976.42 1725
4977.09 1759
4977.76 1636
4978.42 1587
4979.09 1571
4979.75 1677
4980.42 1669
4981.08 1686
4981.75 1704
4982.41 1711
4983.08 1691
4983.75 1543
4984.41 1594
4985.08 1681
4985.74 1818
4986.41 1913
4987.07 1829
4987.74 1926
4988.41 2102
4989.07 2216
4989.74 1978
4990.41 2173
4991.07 2263
4991.74 2181
4992.40 2154
4993.07 1989
4993.74 2004
4994.40 1993
4995.07 1887
4995.74 1863
4996.40 1885
4997.07 1721
4997.74 1783
4998.40 1712
4999.07 1636
4999.74 1541
5000.40 1663
5001.07 1744
5001.74 1611
5002.40 1581
5003.07 1450
5003.74 1542
5004.41 1573
5005.07 1539
5005.74 1463
5006.41 1561
5007.07 1620
5007.74 1605
5008.41 1659
5009.08 1658
5009.74 1625
5010.41 1564
5011.08 1572
5011.75 1430
5012.41 1674
5013.08 1652
5013.75 1530
5014.42 1476
5015.09 1533
5015.75 1494
5016.42 1607
5017.09 1669
5017.76 1642
5018.43 1682
5019.09 1710
5019.76 1709
5020.43 1842
5021.10 1758
5021.77 1757
5022.44 1932
5023.10 1965
5023.77 2027
5024.44 2041
5025.11 2052
5025.78 1971
5026.45 1989
5027.11 2093
5027.78 2149
5028.45 1947
5029.12 1844
5029.79 1851
5030.46 1789
5031.13 1759
5031.80 1860
5032.47 1773
5033.13 1650
5033.80 1660
5034.47 1412
5035.14 1612
5035.81 1695
5036.48 1603
5037.15 1599
5037.82 1581
5038.49 1635
5039.16 1573
5039.83 1484
5040.50 1495
5041.17 1574
5041.84 1437
5042.51 1520
5043.18 1636
5043.85 1640
5044.52 1575
5045.18 1582
5045.85 1539
5046.52 1521
5047.19 1582
5047.86 1635
5048.53 1658
5049.20 1663
5049.88 1519
5050.55 1547
5051.22 1624
5051.89 1750
5052.56 1797
5053.23 1684
5053.90 1630
5054.57 1742
5055.24 1740
5055.91 1636
5056.58 1565
5057.25 1657
5057.92 1590
5058.59 1639
5059.26 1673
5059.93 1451
5060.60 1555
5061.27 1502
5061.95 1589
5062.62 1526
5063.29 1517
5063.96 1528
5064.63 1523
5065.30 1565
5065.97 1756
5066.64 1499
5067.31 1554
5067.99 1602
5068.66 1640
5069.33 1544
5070.00 1476
5070.67 1516
5071.34 1457
5072.02 1420
5072.69 1335
5073.36 1518
5074.03 1444
5074.70 1504
5075.37 1453
5076.05 1518
5076.72 1470
5077.39 1515
5078.06 1556
5078.73 1482
5079.41 1448
5080.08 1493
5080.75 1510
5081.42 1599
5082.10 1605
5082.77 1674
5083.44 1637
5084.11 1772
5084.78 1543
5085.46 1686
5086.13 1678
5086.80 1589
5087.48 1634
5088.15 1777
5088.82 1728
5089.49 1749
5090.17 1666
5090.84 1677
5091.51 1658
5092.19 1627
5092.86 1678
5093.53 1664
5094.20 1688
5094.88 1718
5095.55 1758
5096.22 1743
5096.90 1553
5097.57 1548
5098.24 1672
5098.92 1672
5099.59 1476
5100.26 1713
5100.94 1703
5101.61 1577
5102.29 1525
5102.96 1550
5103.63 1553
5104.31 1575
5104.98 1729
5105.65 1766
5106.33 1671
5107.00 1631
5107.68 1658
5108.35 1787
5109.02 1643
5109.70 1556
5110.37 1497
5111.05 1489
5111.72 1307
5112.40 1502
5113.07 1588
5113.74 1531
5114.42 1469
5115.09 1564
5115.77 1560
5116.44 1490
5117.12 1467
5117.79 1590
5118.47 1501
5119.14 1548
5119.82 1436
5120.49 1572
5121.17 1502
5121.84 1446
5122.52 1411
5123.19 1455
5123.87 1575
5124.54 1622
5125.22 1553
5125.89 1510
5126.57 1612
5127.24 1575
5127.92 1618
5128.59 1620
5129.27 1599
5129.94 1653
5130.62 1631
5131.29 1482
5131.97 1512
5132.65 1539
5133.32 1553
5134.00 1498
5134.67 1425
5135.35 1453
5136.02 1501
5136.70 1463
5137.38 1556
5138.05 1521
5138.73 1502
5139.40 1765
5140.08 1801
5140.76 1612
5141.43 1695
5142.11 1607
5142.79 1581
5143.46 1499
5144.14 1545
5144.81 1586
5145.49 1631
5146.17 1532
5146.84 1546
5147.52 1423
5148.20 1421
5148.87 1470
5149.55 1635
5150.23 1512
5150.90 1450
5151.58 1455
5152.26 1409
5152.94 1451
5153.61 1499
5154.29 1423
5154.97 1512
5155.64 1469
5156.32 1497
5157.00 1465
5157.68 1389
5158.35 1524
5159.03 1554
5159.71 1526
5160.39 1417
5161.06 1542
5161.74 1566
5162.42 1486
5163.10 1549
5163.77 1391
5164.45 1476
5165.13 1529
5165.81 1565
5166.48 1436
5167.16 1439
5167.84 1469
5168.52 1472
5169.20 1392
5169.87 1458
5170.55 1417
5171.23 1467
5171.91 1486
5172.59 1361
5173.27 1438
5173.94 1401
5174.62 1353
5175.30 1492
5175.98 1471
5176.66 1405
5177.34 1448
5178.02 1534
5178.69 1498
5179.37 1482
5180.05 1564
5180.73 1612
5181.41 1573
5182.09 1485
5182.77 1433
5183.45 1476
5184.12 1523
5184.80 1496
5185.48 1495
5186.16 1563
5186.84 1525
5187.52 1477
5188.20 1431
5188.88 1473
5189.56 1441
5190.24 1512
5190.92 1564
5191.60 1485
5192.28 1444
5192.96 1430
5193.64 1368
5194.32 1374
5195.00 1389
5195.68 1439
5196.36 1446
5197.03 1426
5197.71 1418
5198.39 1392
5199.07 1433
5199.75 1493
5200.44 1493
5201.12 1545
5201.80 1447
5202.48 1434
5203.16 1487
5203.84 1588
5204.52 1509
5205.20 1379
5205.88 1387
5206.56 1450
5207.24 1548
5207.92 1498
5208.60 1425
5209.28 1459
5209.96 1521
5210.64 1466
5211.32 1567
5212.00 1617
5212.68 1598
5213.37 1463
5214.05 1397
5214.73 1444
5215.41 1516
5216.09 1422
5216.77 1360
5217.45 1326
5218.13 1445
5218.81 1484
5219.50 1498
5220.18 1401
5220.86 1355
5221.54 1398
5222.22 1534
5222.90 1440
5223.59 1354
5224.27 1409
5224.95 1323
5225.63 1391
5226.31 1388
5226.99 1457
5227.68 1435
5228.36 1413
5229.04 1387
5229.72 1388
5230.40 1389
5231.09 1291
5231.77 1452
5232.45 1349
5233.13 1461
5233.81 1570
5234.50 1627
5235.18 1541
5235.86 1494
5236.54 1442
5237.23 1557
5237.91 1498
5238.59 1536
5239.27 1606
5239.96 1613
5240.64 1697
5241.32 1604
5242.01 1651
5242.69 1579
5243.37 1451
5244.05 1558
5244.74 1470
5245.42 1441
5246.10 1520
5246.79 1464
5247.47 1516
5248.15 1415
5248.84 1421
5249.52 1307
5250.20 1433
5250.89 1473
5251.57 1426
5252.25 1389
5252.94 1403
5253.62 1420
5254.30 1442
5254.99 1364
5255.67 1343
5256.36 1330
5257.04 1346
5257.72 1544
5258.41 1543
5259.09 1400
5259.78 1407
5260.46 1476
5261.14 1450
5261.83 1426
5262.51 1395
5263.20 1457
5263.88 1446
5264.56 1407
5265.25 1426
5265.93 1456
5266.62 1510
5267.30 1445
5267.99 1389
5268.67 1399
5269.36 1358
5270.04 1475
5270.73 1544
5271.41 1521
5272.09 1576
5272.78 1663
5273.46 1511
5274.15 1395
5274.83 1496
5275.52 1479
5276.20 1398
5276.89 1404
5277.57 1444
5278.26 1465
5278.94 1452
5279.63 1414
5280.32 1488
5281.00 1501
5281.69 1457
5282.37 1614
5283.06 1663
5283.74 1516
5284.43 1558
5285.11 1482
5285.80 1412
5286.49 1441
5287.17 1360
5287.86 1400
5288.54 1465
5289.23 1564
5289.91 1363
5290.60 1383
5291.29 1444
5291.97 1366
5292.66 1398
5293.35 1412
5294.03 1394
5294.72 1408
5295.40 1432
5296.09 1449
5296.78 1395
5297.46 1450
5298.15 1327
5298.84 1427
5299.52 1470
5300.21 1458
5300.90 1471
5301.58 1601
5302.27 1691
5302.96 1721
5303.64 1687
5304.33 1492
5305.02 1595
5305.70 1560
5306.39 1496
5307.08 1555
5307.77 1475
5308.45 1472
5309.14 1458
5309.83 1358
5310.51 1505
5311.20 1384
5311.89 1484
5312.58 1380
5313.26 1345
5313.95 1342
5314.64 1436
5315.33 1417
5316.01 1336
5316.70 1361
5317.39 1440
5318.08 1375
5318.77 1391
5319.45 1315
5320.14 1326
5320.83 1421
5321.52 1460
5322.20 1281
5322.89 1336
5323.58 1511
5324.27 1439
5324.96 1427
5325.65 1376
5326.33 1359
5327.02 1364
5327.71 1494
5328.40 1359
5329.09 1430
5329.78 1347
5330.46 1309
5331.15 1437
5331.84 1511
5332.53 1600
5333.22 1574
5333.91 1630
5334.60 1573
5335.29 1568
5335.98 1519
5336.66 1552
5337.35 1543
5338.04 1550
5338.73 1462
5339.42 1443
5340.11 1476
5340.80 1512
5341.49 1518
5342.18 1434
5342.87 1529
5343.56 1538
5344.25 1548
5344.94 1539
5345.62 1462
5346.31 1516
5347.00 1603
5347.69 1622
5348.38 1718
5349.07 1672
5349.76 1944
5350.45 2011
5351.14 1955
5351.83 2047
5352.52 2049
5353.21 2031
5353.90 1988
5354.59 1941
5355.28 1898
5355.97 1796
5356.66 1671
5357.35 1622
5358.04 1584
5358.74 1539
5359.43 1454
5360.12 1453
5360.81 1541
5361.50 1525
5362.19 1473
5362.88 1569
5363.57 1579
5364.26 1404
5364.95 1444
5365.64 1485
5366.33 1378
5367.02 1317
5367.71 1428
5368.41 1499
5369.10 1498
5369.79 1420
5370.48 1362
5371.17 1416
5371.86 1431
5372.55 1489
5373.24 1493
5373.94 1538
5374.63 1570
5375.32 1483
5376.01 1478
5376.70 1465
5377.39 1435
5378.08 1454
5378.78 1582
5379.47 1622
5380.16 1589
5380.85 1700
5381.54 1773
5382.24 1760
5382.93 1766
5383.62 1742
5384.31 1863
5385.00 1775
5385.70 1605
5386.39 1633
5387.08 1669
5387.77 1623
5388.47 1573
5389.16 1639
5389.85 1486
5390.54 1388
5391.23 1568
5391.93 1417
5392.62 1411
5393.31 1448
5394.01 1489
5394.70 1453
5395.39 1318
5396.08 1369
5396.78 1372
5397.47 1350
5398.16 1272
5398.86 1333
5399.55 1419
5400.24 1290
5400.93 1301
5401.63 1340
5402.32 1410
5403.01 1296
5403.71 1346
5404.40 1309
5405.09 1289
5405.79 1437
5406.48 1393
5407.17 1454
5407.87 1501
5408.56 1411
5409.26 1507
5409.95 1476
5410.64 1547
5411.34 1546
5412.03 1399
5412.72 1457
5413.42 1347
5414.11 1306
5414.81 1406
5415.50 1359
5416.19 1331
5416.89 1401
5417.58 1403
5418.28 1380
5418.97 1393
5419.67 1392
5420.36 1220
5421.05 1345
5421.75 1382
5422.44 1352
5423.14 1374
5423.83 1294
5424.53 1336
5425.22 1265
5425.92 1317
5426.61 1318
5427.31 1355
5428.00 1325
5428.70 1306
5429.39 1277
5430.09 1221
5430.78 1304
5431.48 1357
5432.17 1311
5432.87 1257
5433.56 1274
5434.26 1364
5434.95 1316
5435.65 1285
5436.34 1245
5437.04 1442
5437.73 1428
5438.43 1442
5439.13 1451
5439.82 1386
5440.52 1309
5441.21 1340
5441.91 1324
5442.60 1339
5443.30 1274
5444.00 1527
5444.69 1341
5445.39 1358
5446.08 1334
5446.78 1340
5447.48 1350
5448.17 1340
5448.87 1347
5449.56 1304
5450.26 1432
5450.96 1397
5451.65 1349
5452.35 1278
5453.05 1346
5453.74 1409
5454.44 1397
5455.14 1235
5455.83 1254
5456.53 1267
5457.23 1228
5457.92 1332
5458.62 1284
5459.32 1325
5460.01 1303
5460.71 1239
5461.41 1341
5462.11 1387
5462.80 1340
5463.50 1345
5464.20 1302
5464.89 1283
5465.59 1262
5466.29 1340
5466.99 1398
5467.68 1465
5468.38 1405
5469.08 1291
5469.78 1299
5470.47 1325
5471.17 1255
5471.87 1217
5472.57 1277
5473.26 1204
5473.96 1162
5474.66 1183
5475.36 1321
5476.06 1236
5476.75 1208
5477.45 1206
5478.15 1253
5478.85 1241
5479.55 1231
5480.24 1281
5480.94 1180
5481.64 1238
5482.34 1249
5483.04 1289
5483.74 1161
5484.43 1256
5485.13 1222
5485.83 1252
5486.53 1285
5487.23 1251
5487.93 1341
5488.63 1316
5489.33 1378
5490.02 1305
5490.72 1400
5491.42 1352
5492.12 1259
5492.82 1316
5493.52 1164
5494.22 1265
5494.92 1293
5495.62 1258
5496.32 1355
5497.01 1258
5497.71 1375
5498.41 1212
5499.11 1270
5499.81 1251
5500.51 1341
5501.21 1392
5501.91 1335
5502.61 1335
5503.31 1406
5504.01 1352
5504.71 1393
5505.41 1370
5506.11 1387
5506.81 1567
5507.51 1508
5508.21 1536
5508.91 1410
5509.61 1309
5510.31 1436
5511.01 1523
5511.71 1478
5512.41 1402
5513.11 1381
5513.81 1375
5514.51 1336
5515.21 1257
5515.91 1317
5516.61 1256
5517.31 1341
5518.01 1311
5518.72 1321
5519.42 1267
5520.12 1231
5520.82 1257
5521.52 1329
5522.22 1381
5522.92 1297
5523.62 1302
5524.32 1284
5525.02 1201
5525.72 1278
5526.43 1320
5527.13 1407
5527.83 1196
5528.53 1257
5529.23 1382
5529.93 1239
5530.63 1309
5531.33 1325
5532.04 1282
5532.74 1478
5533.44 1274
5534.14 1162
5534.84 1225
5535.54 1131
5536.25 1148
5536.95 1223
5537.65 1279
5538.35 1215
5539.05 1255
5539.76 1335
5540.46 1307
5541.16 1196
5541.86 1235
5542.56 1262
5543.27 1208
5543.97 1134
5544.67 1289
5545.37 1238
5546.08 1334
5546.78 1261
5547.48 1213
5548.18 1194
5548.89 1295
5549.59 1280
5550.29 1349
5550.99 1319
5551.70 1267
5552.40 1213
5553.10 1305
5553.81 1225
5554.51 1230
5555.21 1324
5555.91 1224
5556.62 1333
5557.32 1380
5558.02 1113
5558.73 1136
5559.43 1252
5560.13 1235
5560.84 1109
5561.54 1105
5562.24 1097
5562.95 1229
5563.65 1215
5564.35 1234
5565.06 1170
5565.76 1165
5566.47 1249
5567.17 1172
5567.87 1342
5568.58 1195
5569.28 1124
5569.98 1234
5570.69 1189
5571.39 1228
5572.10 1188
5572.80 1144
5573.50 1114
5574.21 1125
5574.91 1266
5575.62 1211
5576.32 1233
5577.03 1226
5577.73 1232
5578.44 1306
5579.14 1198
5579.84 1255
5580.55 1256
5581.25 1131
5581.96 1235
5582.66 1249
5583.37 1320
5584.07 1204
5584.78 1235
5585.48 1167
5586.19 1148
5586.89 1301
5587.60 1326
5588.30 1212
5589.01 1268
5589.71 1126
5590.42 1206
5591.12 1236
5591.83 1248
5592.53 1254
5593.24 1278
5593.94 1280
5594.65 1190
5595.36 1227
5596.06 1168
5596.77 1217
5597.47 1243
5598.18 1233
5598.88 1152
5599.59 1229
5600.30 1193
5601.00 1263
5601.71 1264
5602.41 1235
5603.12 1202
5603.83 1250
5604.53 1177
5605.24 1088
5605.94 1218
5606.65 1287
5607.36 1208
5608.06 1142
5608.77 1187
5609.48 1200
5610.18 1105
5610.89 1155
5611.60 1167
5612.30 1343
5613.01 1276
5613.72 1158
5614.42 1159
5615.13 1217
5615.84 1198
5616.54 1140
5617.25 1179
5617.96 1220
5618.66 1150
5619.37 1117
5620.08 1134
5620.78 1084
5621.49 1117
5622.20 1124
5622.91 1113
5623.61 1170
5624.32 1182
5625.03 1155
5625.74 1167
5626.44 1187
5627.15 1150
5627.86 1150
5628.57 1188
5629.27 1177
5629.98 1230
5630.69 1231
5631.40 1183
5632.11 1281
5632.81 1150
5633.52 1192
5634.23 1265
5634.94 1128
5635.65 1164
5636.35 1196
5637.06 1148
5637.77 1167
5638.48 1239
5639.19 1191
5639.89 1270
5640.60 1223
5641.31 1208
5642.02 1308
5642.73 1352
5643.44 1271
5644.15 1308
5644.85 1259
5645.56 1239
5646.27 1175
5646.98 1058
5647.69 1217
5648.40 1162
5649.11 1084
5649.82 1191
5650.53 1262
5651.23 1209
5651.94 1165
5652.65 1168
5653.36 1278
5654.07 1075
5654.78 1118
5655.49 1158
5656.20 1131
5656.91 1263
5657.62 1230
5658.33 1199
5659.04 1196
5659.75 1212
5660.46 1130
5661.17 1195
5661.88 1271
5662.59 1206
5663.30 1248
5664.00 1258
5664.71 1206
5665.42 1212
5666.13 1176
5666.84 1233
5667.55 1236
5668.27 1267
5668.98 1263
5669.69 1272
5670.40 1221
5671.11 1186
5671.82 1152
5672.53 1191
5673.24 1088
5673.95 1121
5674.66 1168
5675.37 1108
5676.08 1081
5676.79 1053
5677.50 1078
5678.21 1144
5678.92 1027
5679.63 1056
5680.34 1122
5681.06 1095
5681.77 1051
5682.48 1095
5683.19 1171
5683.90 1079
5684.61 1093
5685.32 1165
5686.03 1151
5686.74 1222
5687.46 1114
5688.17 1195
5688.88 1207
5689.59 1147
5690.30 1171
5691.01 1275
5691.72 1271
5692.44 1191
5693.15 1105
5693.86 1195
5694.57 1111
5695.28 1121
5696.00 1124
5696.71 1168
5697.42 1210
5698.13 1107
5698.84 1158
5699.56 1167
5700.27 1183
5700.98 1142
5701.69 1201
5702.40 1139
5703.12 1144
5703.83 1206
5704.54 1121
5705.25 1207
5705.97 1137
5706.68 1142
5707.39 1094
5708.10 1120
5708.82 1131
5709.53 1108
5710.24 1231
5710.95 1163
5711.67 1142
5712.38 1139
5713.09 1157
5713.81 1224
5714.52 1208
5715.23 1156
5715.95 1053
5716.66 1009
5717.37 1098
5718.09 1164
5718.80 1145
5719.51 1103
5720.23 1131
5720.94 1105
5721.65 1093
5722.37 1172
5723.08 1162
5723.79 1142
5724.51 1172
5725.22 1118
5725.93 1147
5726.65 1200
5727.36 1127
5728.08 1252
5728.79 1159
5729.50 1198
5730.22 1286
5730.93 1214
5731.65 1099
5732.36 1151
5733.07 1112
5733.79 1068
5734.50 1179
5735.22 1117
5735.93 1079
5736.65 1101
5737.36 1148
5738.07 1176
5738.79 1149
5739.50 1148
5740.22 1090
5740.93 1115
5741.65 1058
5742.36 1127
5743.08 1167
5743.79 1095
5744.51 1154
5745.22 1138
5745.94 1090
5746.65 1126
5747.37 1045
5748.08 1078
5748.80 1097
5749.51 1210
5750.23 1165
5750.94 1125
5751.66 1083
5752.37 1093
5753.09 1115
5753.80 1133
5754.52 1142
5755.24 1293
5755.95 1282
5756.67 1311
5757.38 1218
5758.10 1326
5758.81 1330
5759.53 1220
5760.25 1100
5760.96 1115
5761.68 1173
5762.39 1101
5763.11 1164
5763.83 1182
5764.54 1167
5765.26 1186
5765.97 1094
5766.69 1063
5767.41 1187
5768.12 1202
5768.84 1222
5769.56 1246
5770.27 1214
5770.99 1274
5771.71 1231
5772.42 1338
5773.14 1289
5773.86 1334
5774.57 1243
5775.29 1248
5776.01 1287
5776.72 1271
5777.44 1226
5778.16 1231
5778.88 1265
5779.59 1200
5780.31 1248
5781.03 1154
5781.74 1196
5782.46 1289
5783.18 1304
5783.90 1297
5784.61 1318
5785.33 1315
5786.05 1314
5786.77 1333
5787.48 1359
5788.20 1311
5788.92 1331
5789.64 1321
5790.35 1365
5791.07 1364
5791.79 1330
5792.51 1227
5793.23 1214
5793.94 1245
5794.66 1263
5795.38 1285
5796.10 1328
5796.82 1183
5797.53 1296
5798.25 1458
5798.97 1406
5799.69 1494
5800.41 1466
5801.13 1623
5801.84 1607
5802.56 1766
5803.28 1753
5804.00 1794
5804.72 1665
5805.44 1604
5806.16 1586
5806.87 1477
5807.59 1516
5808.31 1500
5809.03 1418
5809.75 1423
5810.47 1445
5811.19 1391
5811.91 1337
5812.63 1287
5813.35 1495
5814.07 1517
5814.78 1488
5815.50 1585
5816.22 1741
5816.94 1677
5817.66 1700
5818.38 1766
5819.10 1753
5819.82 1933
5820.54 1795
5821.26 1732
5821.98 1699
5822.70 1653
5823.42 1621
5824.14 1635
5824.86 1608
5825.58 1512
5826.30 1401
5827.02 1391
5827.74 1404
5828.46 1476
5829.18 1394
5829.90 1445
5830.62 1393
5831.34 1352
5832.06 1413
5832.78 1266
5833.50 1175
5834.22 1355
5834.94 1474
5835.66 1324
5836.38 1403
5837.10 1345
5837.82 1374
5838.55 1328
5839.27 1321
5839.99 1460
5840.71 1348
5841.43 1313
5842.15 1342
5842.87 1363
5843.59 1264
5844.31 1327
5845.03 1279
5845.76 1305
5846.48 1348
5847.20 1170
5847.92 1139
5848.64 1093
5849.36 1143
5850.08 1205
5850.81 1110
5851.53 1085
5852.25 1248
5852.97 1166
5853.69 1274
5854.41 1182
5855.14 1216
5855.86 1225
5856.58 1265
5857.30 1258
5858.02 1245
5858.74 1227
5859.47 1273
5860.19 1171
5860.91 1253
5861.63 1289
5862.36 1169
5863.08 1189
5863.80 1236
5864.52 1170
5865.24 1210
5865.97 1236
5866.69 1228
5867.41 1141
5868.13 1070
5868.86 1102
5869.58 1149
5870.30 1205
5871.03 1207
5871.75 1132
5872.47 1185
5873.19 1115
5873.92 1190
5874.64 1327
5875.36 1244
5876.09 1235
5876.81 1160
5877.53 1179
5878.26 1207
5878.98 1113
5879.70 1105
5880.43 1279
5881.15 1256
5881.87 1200
5882.60 1249
5883.32 1296
5884.04 1207
5884.77 1153
5885.49 1147
5886.21 1161
5886.94 1248
5887.66 1214
5888.39 1216
5889.11 1199
5889.83 1187
5890.56 1206
5891.28 1223
5892.01 1192
5892.73 1069
5893.45 1106
5894.18 1174
5894.90 1166
5895.63 1151
5896.35 1122
5897.07 1125
5897.80 1089
5898.52 1220
5899.25 1187
5899.97 1204
5900.70 1204
5901.42 1329
5902.15 1282
5902.87 1266
5903.60 1238
5904.32 1298
5905.05 1225
5905.77 1228
5906.50 1240
5907.22 1204
5907.95 1221
5908.67 1233
5909.40 1164
5910.12 1237
5910.85 1156
5911.57 1142
5912.30 1056
5913.02 1136
5913.75 1125
5914.47 1099
5915.20 1168
5915.92 1170
5916.65 1235
5917.38 1230
5918.10 1152
5918.83 1155
5919.55 1109
5920.28 1108
5921.00 1125
5921.73 1167
5922.46 1209
5923.18 1181
5923.91 1189
5924.63 1121
5925.36 1185
5926.09 1161
5926.81 1091
5927.54 1109
5928.26 1171
5928.99 1118
5929.72 1177
5930.44 1307
5931.17 1093
5931.90 1000
5932.62 1122
5933.35 1232
5934.08 1261
5934.80 1126
5935.53 1265
5936.26 1196
5936.98 1201
5937.71 1282
5938.44 1245
5939.16 1253
5939.89 1295
5940.62 1186
5941.35 1221
5942.07 1199
5942.80 1177
5943.53 1125
5944.25 1166
5944.98 1126
5945.71 1157
5946.44 1170
5947.16 1161
5947.89 1208
5948.62 1156
5949.35 1184
5950.07 1152
5950.80 1232
5951.53 1188
5952.26 1141
5952.99 1123
5953.71 1147
5954.44 1176
5955.17 1162
5955.90 1232
5956.62 1204
5957.35 1203
5958.08 1340
5958.81 1271
5959.54 1193
5960.27 1154
5960.99 1196
5961.72 1227
5962.45 1268
5963.18 1305
5963.91 1211
5964.64 1227
5965.36 1187
5966.09 1280
5966.82 1206
5967.55 1243
5968.28 1202
5969.01 1235
5969.74 1197
5970.47 1175
5971.19 1181
5971.92 1288
5972.65 1246
5973.38 1200
5974.11 1205
5974.84 1206
5975.57 1327
5976.30 1193
5977.03 1182
5977.76 1145
5978.49 1223
5979.22 1194
5979.95 1199
5980.67 1211
5981.40 1161
5982.13 1275
5982.86 1284
5983.59 1218
5984.32 1201
5985.05 1215
5985.78 1247
5986.51 1234
5987.24 1235
5987.97 1250
5988.70 1279
5989.43 1235
5990.16 1277
5990.89 1223
5991.62 1175
5992.35 1146
5993.08 1300
5993.81 1335
5994.54 1341
5995.27 1274
5996.00 1233
5996.73 1358
5997.47 1333
5998.20 1256
5998.93 1264
5999.66 1207
6000.39 1157
6001.12 1243
6001.85 1230
6002.58 1196
6003.31 1182
6004.04 1191
6004.77 1179
6005.50 1140
6006.24 1316
6006.97 1235
6007.70 1176
6008.43 1300
6009.16 1243
6009.89 1347
6010.62 1334
6011.35 1391
6012.09 1475
6012.82 1418
6013.55 1494
6014.28 1509
6015.01 1415
6015.74 1394
6016.47 1432
6017.21 1466
6017.94 1394
6018.67 1373
6019.40 1282
6020.13 1248
6020.87 1222
6021.60 1279
6022.33 1247
6023.06 1212
6023.79 1207
6024.53 1197
6025.26 1137
6025.99 1062
6026.72 1172
6027.46 1226
6028.19 1170
6028.92 1094
6029.65 1136
6030.39 1190
6031.12 1147
6031.85 1086
6032.58 1045
6033.32 1087
6034.05 1098
6034.78 1026
6035.51 1085
6036.25 1078
6036.98 1071
6037.71 1066
6038.45 1064
6039.18 1028
6039.91 1025
6040.65 1071
6041.38 1145
6042.11 1226
6042.85 1206
6043.58 1151
6044.31 1155
6045.05 1264
6045.78 1381
6046.51 1374
6047.25 1357
6047.98 1357
6048.71 1289
6049.45 1290
6050.18 1250
6050.91 1199
6051.65 1223
6052.38 1273
6053.12 1120
6053.85 1067
6054.58 992
6055.32 1023
6056.05 1074
6056.79 1085
6057.52 1135
6058.25 1043
6058.99 1059
6059.72 1085
6060.46 1071
6061.19 1075
6061.93 964
6062.66 1046
6063.40 1071
6064.13 1083
6064.86 1090
6065.60 1042
6066.33 1115
6067.07 1090
6067.80 1072
6068.54 1090
6069.27 1090
6070.01 1014
6070.74 1032
6071.48 1053
6072.21 1076
6072.95 1058
6073.68 1041
6074.42 1049
6075.15 1051
6075.89 1153
6076.63 1115
6077.36 1063
6078.10 1090
6078.83 1136
6079.57 1180
6080.30 1044
6081.04 1075
6081.77 1099
6082.51 1105
6083.25 1114
6083.98 1000
6084.72 1096
6085.45 1254
6086.19 1097
6086.92 1009
6087.66 1078
6088.40 1042
6089.13 1038
6089.87 1021
6090.61 1005
6091.34 1088
6092.08 1037
6092.81 1077
6093.55 1073
6094.29 947
6095.02 969
6095.76 1026
6096.50 1047
6097.23 998
6097.97 1025
6098.71 989
6099.44 1028
6100.18 1063
6100.92 980
6101.65 985
6102.39 984
6103.13 980
6103.86 1033
6104.60 950
6105.34 1093
6106.08 1065
6106.81 1078
6107.55 1074
6108.29 968
6109.02 1005
6109.76 1036
6110.50 1003
6111.24 976
6111.97 927
6112.71 983
6113.45 1046
6114.19 1110
6114.92 1034
6115.66 983
6116.40 1076
6117.14 1020
6117.88 1067
6118.61 1030
6119.35 1015
6120.09 1051
6120.83 1008
6121.57 1081
6122.30 1118
6123.04 1123
6123.78 1145
6124.52 1075
6125.26 1022
6126.00 1084
6126.73 1135
6127.47 1068
6128.21 1055
6128.95 1116
6129.69 1100
6130.43 1084
6131.16 1042
6131.90 1103
6132.64 1119
6133.38 1053
6134.12 1060
6134.86 1178
6135.60 1084
6136.34 1142
6137.08 1138
6137.81 1100
6138.55 1079
6139.29 1072
6140.03 1124
6140.77 1070
6141.51 1107
6142.25 1103
6142.99 955
6143.73 1009
6144.47 1041
6145.21 985
6145.95 990
6146.69 1033
6147.43 1129
6148.17 955
6148.91 942
6149.65 956
6150.39 1061
6151.13 1046
6151.86 1047
6152.60 1047
6153.34 971
6154.08 954
6154.83 1092
6155.57 1082
6156.31 1065
6157.05 1080
6157.79 1073
6158.53 976
6159.27 1010
6160.01 960
6160.75 1012
6161.49 1036
6162.23 1097
6162.97 1040
6163.71 1130
6164.45 1045
6165.19 1069
6165.93 1106
6166.67 1099
6167.41 1108
6168.15 988
6168.89 1032
6169.64 1019
6170.38 1118
6171.12 1114
6171.86 1147
6172.60 1174
6173.34 1154
6174.08 1227
6174.82 1258
6175.57 1199
6176.31 1159
6177.05 1205
6177.79 1181
6178.53 1078
6179.27 1090
6180.01 1067
6180.76 1010
6181.50 1013
6182.24 1038
6182.98 1045
6183.72 1090
6184.46 1109
6185.21 1013
6185.95 969
6186.69 970
6187.43 1013
6188.17 1028
6188.92 1051
6189.66 1092
6190.40 1111
6191.14 965
6191.89 998
6192.63 1145
6193.37 967
6194.11 1016
6194.86 1101
6195.60 1008
6196.34 1036
6197.08 983
6197.83 952
6198.57 1014
6199.31 1006
6200.05 1037
6200.80 1046
6201.54 1093
6202.28 1059
6203.03 1027
6203.77 1105
6204.51 1092
6205.26 1092
6206.00 1155
6206.74 1181
6207.48 1237
6208.23 1336
6208.97 1397
6209.71 1513
6210.46 1450
6211.20 1558
6211.95 1588
6212.69 1465
6213.43 1475
6214.18 1356
6214.92 1326
6215.66 1293
6216.41 1250
6217.15 1152
6217.89 1005
6218.64 1011
6219.38 1097
6220.13 1026
6220.87 1022
6221.61 1030
6222.36 1078
6223.10 1060
6223.85 937
6224.59 1009
6225.34 1043
6226.08 1080
6226.82 1058
6227.57 1188
6228.31 1094
6229.06 1011
6229.80 1043
6230.55 1118
6231.29 1039
6232.04 980
6232.78 1091
6233.53 1119
6234.27 1044
6235.02 1132
6235.76 1070
6236.51 1037
6237.25 1076
6238.00 1057
6238.74 1005
6239.49 1093
6240.23 1064
6240.98 906
6241.72 899
6242.47 1025
6243.21 979
6243.96 969
6244.70 1076
6245.45 1162
6246.20 1122
6246.94 1036
6247.69 1091
6248.43 1113
6249.18 1087
6249.92 1212
6250.67 1294
6251.42 1223
6252.16 1108
6252.91 1081
6253.65 1095
6254.40 1066
6255.15 1010
6255.89 1000
6256.64 979
6257.38 1009
6258.13 1050
6258.88 994
6259.62 1041
6260.37 1059
6261.12 1098
6261.86 1046
6262.61 1075
6263.36 1080
6264.10 1075
6264.85 1121
6265.60 1178
6266.34 1051
6267.09 1034
6267.84 1019
6268.58 1054
6269.33 1070
6270.08 1089
6270.82 1143
6271.57 1117
6272.32 1067
6273.07 1211
6273.81 1133
6274.56 1154
6275.31 1260
6276.05 1252
6276.80 1202
6277.55 1128
6278.30 1188
6279.04 1200
6279.79 1208
6280.54 1211
6281.29 1160
6282.03 1099
6282.78 1041
6283.53 1053
6284.28 1056
6285.03 1047
6285.77 1045
6286.52 1119
6287.27 1044
6288.02 1046
6288.77 1000
6289.51 1045
6290.26 1010
6291.01 1078
6291.76 986
6292.51 1096
6293.26 1081
6294.00 963
6294.75 968
6295.50 994
6296.25 959
6297.00 1021
6297.75 996
6298.50 885
6299.24 1082
6299.99 1082
6300.74 1083
6301.49 1040
6302.24 1087
6302.99 1101
6303.74 1062
6304.49 1146
6305.24 1135
6305.99 1131
6306.73 1085
6307.48 1107
6308.23 1165
6308.98 1134
6309.73 978
6310.48 1037
6311.23 1029
6311.98 1023
6312.73 951
6313.48 1089
6314.23 1074
6314.98 1028
6315.73 1053
6316.48 1021
6317.23 955
6317.98 968
6318.73 978
6319.48 1071
6320.23 1064
6320.98 905
6321.73 1048
6322.48 1013
6323.23 1014
6323.98 1041
6324.73 1001
6325.48 1025
6326.23 961
6326.98 938
6327.73 969
6328.48 932
6329.23 1001
6329.98 989
6330.73 970
6331.48 935
6332.23 930
6332.98 1015
6333.73 969
6334.49 942
6335.24 904
6335.99 943
6336.74 961
6337.49 955
6338.24 909
6338.99 967
6339.74 968
6340.49 946
6341.25 1025
6342.00 923
6342.75 940
6343.50 941
6344.25 946
6345.00 942
6345.75 937
6346.51 901
6347.26 975
6348.01 1026
6348.76 986
6349.51 986
6350.26 895
6351.02 916
6351.77 938
6352.52 931
6353.27 937
6354.02 912
6354.78 962
6355.53 976
6356.28 847
6357.03 855
6357.78 963
6358.54 960
6359.29 918
6360.04 901
6360.79 912
6361.55 864
6362.30 999
6363.05 885
6363.80 961
6364.56 928
6365.31 1018
6366.06 1016
6366.81 1001
6367.57 1003
6368.32 1025
6369.07 914
6369.83 911
6370.58 984
6371.33 922
6372.08 954
6372.84 1030
6373.59 1025
6374.34 1007
6375.10 992
6375.85 1055
6376.60 1017
6377.36 933
6378.11 935
6378.86 903
6379.62 909
6380.37 945
6381.12 967
6381.88 794
6382.63 873
6383.39 872
6384.14 858
6384.89 956
6385.65 915
6386.40 870
6387.16 888
6387.91 949
6388.66 890
6389.42 926
6390.17 993
6390.93 986
6391.68 873
6392.43 923
6393.19 901
6393.94 857
6394.70 877
6395.45 894
6396.21 927
6396.96 868
6397.72 899
6398.47 847
6399.22 853
6399.98 884
6400.73 936
6401.49 903
6402.24 926
6403.00 852
6403.75 794
6404.51 843
6405.26 946
6406.02 948
6406.77 840
6407.53 827
6408.28 861
6409.04 904
6409.79 893
6410.55 956
6411.31 922
6412.06 910
6412.82 935
6413.57 877
6414.33 920
6415.08 897
6415.84 945
6416.59 876
6417.35 891
6418.11 833
6418.86 819
6419.62 896
6420.37 935
6421.13 981
6421.89 977
6422.64 790
6423.40 763
6424.15 849
6424.91 891
6425.67 954
6426.42 943
6427.18 879
6427.94 847
6428.69 852
6429.45 816
6430.20 898
6430.96 874
6431.72 814
6432.47 789
6433.23 827
6433.99 842
6434.74 939
6435.50 896
6436.26 970
6437.02 892
6437.77 907
6438.53 924
6439.29 847
6440.04 938
6440.80 845
6441.56 780
6442.32 840
6443.07 826
6443.83 787
6444.59 846
6445.34 823
6446.10 869
6446.86 807
6447.62 813
6448.37 851
6449.13 828
6449.89 743
6450.65 781
6451.41 836
6452.16 761
6452.92 730
6453.68 847
6454.44 916
6455.19 810
6455.95 817
6456.71 778
6457.47 894
6458.23 923
6458.99 869
6459.74 836
6460.50 885
6461.26 849
6462.02 928
6462.78 823
6463.54 870
6464.29 849
6465.05 801
6465.81 830
6466.57 845
6467.33 828
6468.09 841
6468.85 869
6469.60 859
6470.36 824
6471.12 835
6471.88 926
6472.64 890
6473.40 909
6474.16 824
6474.92 855
6475.68 900
6476.44 849
6477.20 873
6477.95 875
6478.71 912
6479.47 970
6480.23 880
6480.99 939
6481.75 910
6482.51 893
6483.27 963
6484.03 940
6484.79 1000
6485.55 959
6486.31 910
6487.07 922
6487.83 857
6488.59 932
6489.35 943
6490.11 939
6490.87 953
6491.63 926
6492.39 896
6493.15 908
6493.91 902
6494.67 893
6495.43 848
6496.19 897
6496.95 843
6497.71 888
6498.47 937
6499.23 890
6499.99 953
6500.76 894
6501.52 940
6502.28 1008
6503.04 1017
6503.80 999
6504.56 922
6505.32 985
6506.08 939
6506.84 867
6507.60 921
6508.36 936
6509.13 906
6509.89 960
6510.65 969
6511.41 895
6512.17 934
6512.93 962
6513.69 968
6514.45 959
6515.22 923
6515.98 891
6516.74 900
6517.50 929
6518.26 919
6519.02 996
6519.79 889
6520.55 909
6521.31 907
6522.07 945
6522.83 1001
6523.60 1053
6524.36 976
6525.12 1110
6525.88 1060
6526.64 1053
6527.41 1175
6528.17 1182
6528.93 1136
6529.69 1056
6530.46 986
6531.22 925
6531.98 953
6532.74 983
6533.51 948
6534.27 921
6535.03 965
6535.79 901
6536.56 1005
6537.32 926
6538.08 993
6538.85 963
6539.61 928
6540.37 973
6541.13 926
6541.90 965
6542.66 1007
6543.42 957
6544.19 1005
6544.95 933
6545.71 924
6546.48 971
6547.24 902
6548.00 966
6548.77 894
6549.53 894
6550.29 938
6551.06 1000
6551.82 1060
6552.58 977
6553.35 942
6554.11 935
6554.88 884
6555.64 899
6556.40 867
6557.17 982
6557.93 954
6558.70 856
6559.46 974
6560.22 957
6560.99 1063
6561.75 975
6562.52 971
6563.28 924
6564.05 889
6564.81 914
6565.57 929
6566.34 971
6567.10 963
6567.87 1028
6568.63 1052
6569.40 966
6570.16 989
6570.93 1058
6571.69 982
6572.46 927
6573.22 951
6573.99 1054
6574.75 1052
6575.52 1028
6576.28 1025
6577.05 968
6577.81 980
6578.58 1025
6579.34 1089
6580.11 1018
6580.87 1071
6581.64 1100
6582.40 1164
6583.17 1253
6583.93 1112
6584.70 1102
6585.47 1144
6586.23 1038
6587.00 1143
6587.76 1120
6588.53 1090
6589.29 1124
6590.06 1096
6590.83 1042
6591.59 1228
6592.36 1175
6593.12 1129
6593.89 1135
6594.66 1109
6595.42 1139
6596.19 1130
6596.96 1159
6597.72 1130
6598.49 1123
6599.25 1110
6600.02 1060
6600.79 1089
6601.55 1053
6602.32 1130
6603.09 1125
6603.85 1100
6604.62 1125
6605.39 995
6606.15 997
6606.92 1022
6607.69 1026
6608.46 1069
6609.22 1032
6609.99 1004
6610.76 1024
6611.52 1011
6612.29 1085
6613.06 1020
6613.83 1040
6614.59 1045
6615.36 979
6616.13 1016
6616.89 1065
6617.66 1073
6618.43 1115
6619.20 1127
6619.96 1178
6620.73 1139
6621.50 1145
6622.27 1203
6623.04 1210
6623.80 1197
6624.57 1188
6625.34 1107
6626.11 1185
6626.88 1178
6627.64 1109
6628.41 1109
6629.18 1140
6629.95 1139
6630.72 1148
6631.48 1077
6632.25 1163
6633.02 1276
6633.79 1397
6634.56 1438
6635.33 1402
6636.10 1584
6636.86 1646
6637.63 1737
6638.40 1542
6639.17 1481
6639.94 1360
6640.71 1189
6641.48 1195
6642.25 1212
6643.01 1222
6643.78 1121
6644.55 1087
6645.32 1143
6646.09 1025
6646.86 1074
6647.63 1077
6648.40 1016
6649.17 1047
6649.94 1011
6650.71 989
6651.48 1043
6652.25 1110
6653.01 990
6653.78 992
6654.55 1121
6655.32 946
6656.09 1016
6656.86 927
6657.63 935
6658.40 987
6659.17 1072
6659.94 1082
6660.71 1056
6661.48 1087
6662.25 1126
6663.02 1277
6663.79 1161
6664.56 1265
6665.33 1267
6666.10 1251
6666.87 1317
6667.64 1281
6668.42 1277
6669.19 1196
6669.96 1144
6670.73 1233
6671.50 1129
6672.27 1069
6673.04 1039
6673.81 1028
6674.58 1050
6675.35 1064
6676.12 1074
6676.89 1044
6677.66 1024
6678.44 1002
6679.21 1047
6679.98 1018
6680.75 970
6681.52 900
6682.29 1022
6683.06 1003
6683.83 1052
6684.60 1018
6685.38 979
6686.15 1052
6686.92 1069
6687.69 1069
6688.46 1130
6689.23 1080
6690.01 1002
6690.78 1082
6691.55 1019
6692.32 994
6693.09 1007
6693.86 999
6694.64 955
6695.41 960
6696.18 972
6696.95 979
6697.73 936
6698.50 931
6699.27 952
6700.04 999
6700.81 961
6701.59 916
6702.36 869
6703.13 882
6703.90 950
6704.68 991
6705.45 915
6706.22 990
6706.99 951
6707.77 912
6708.54 913
6709.31 910
6710.09 850
6710.86 818
6711.63 900
6712.40 887
6713.18 907
6713.95 974
6714.72 1005
6715.50 897
6716.27 975
6717.04 984
6717.82 833
6718.59 842
6719.36 865
6720.14 912
6720.91 854
6721.68 797
6722.46 818
6723.23 882
6724.00 911
6724.78 839
6725.55 807
6726.33 896
6727.10 894
6727.87 936
6728.65 865
6729.42 850
6730.20 879
6730.97 796
6731.74 814
6732.52 853
6733.29 805
6734.07 827
6734.84 909
6735.61 923
6736.39 869
6737.16 796
6737.94 848
6738.71 838
6739.49 880
6740.26 897
6741.04 882
6741.81 872
6742.59 862
6743.36 872
6744.13 825
6744.91 805
6745.68 939
6746.46 989
6747.23 953
6748.01 865
6748.78 859
6749.56 898
6750.33 903
6751.11 865
6751.89 854
6752.66 864
6753.44 910
6754.21 878
6754.99 800
6755.76 818
6756.54 844
6757.31 847
6758.09 856
6758.86 874
6759.64 872
6760.42 850
6761.19 858
6761.97 731
6762.74 780
6763.52 810
6764.30 846
6765.07 834
6765.85 830
6766.62 780
6767.40 832
6768.18 787
6768.95 780
6769.73 821
6770.51 769
6771.28 699
6772.06 765
6772.83 782
6773.61 860
6774.39 907
6775.16 825
6775.94 804
6776.72 803
6777.49 781
6778.27 886
6779.05 888
6779.82 865
6780.60 828
6781.38 902
6782.16 826
6782.93 856
6783.71 932
6784.49 798
6785.26 828
6786.04 899
6786.82 807
6787.60 822
6788.37 851
6789.15 788
6789.93 861
6790.71 854
6791.48 791
6792.26 748
6793.04 716
6793.82 814
6794.59 855
6795.37 785
6796.15 719
6796.93 753
6797.70 805
6798.48 823
6799.26 837
6800.04 813
6800.82 769
6801.60 767
6802.37 750
6803.15 746
6803.93 805
6804.71 841
6805.49 855
6806.26 804
6807.04 816
6807.82 779
6808.60 844
6809.38 788
6810.16 739
6810.94 763
6811.71 863
6812.49 875
6813.27 789
6814.05 744
6814.83 808
6815.61 809
6816.39 813
6817.17 706
6817.95 786
6818.73 813
6819.50 821
6820.28 832
6821.06 779
6821.84 757
6822.62 744
6823.40 728
6824.18 783
6824.96 801
6825.74 800
6826.52 889
6827.30 813
6828.08 812
6828.86 765
6829.64 800
6830.42 758
6831.20 822
6831.98 759
6832.76 671
6833.54 718
6834.32 741
6835.10 723
6835.88 795
6836.66 742
6837.44 694
6838.22 730
6839.00 691
6839.78 751
6840.56 712
6841.34 727
6842.12 833
6842.90 782
6843.68 696
6844.46 759
6845.24 691
6846.02 745
6846.80 813
6847.58 820
6848.36 882
6849.14 773
6849.93 806
6850.71 836
6851.49 940
6852.27 931
6853.05 852
6853.83 913
6854.61 875
6855.39 901
6856.17 875
6856.96 812
6857.74 745
6858.52 713
6859.30 774
6860.08 833
6860.86 728
6861.64 818
6862.43 736
6863.21 818
6863.99 754
6864.77 790
6865.55 763
6866.33 740
6867.12 752
6867.90 747
6868.68 830
6869.46 824
6870.24 761
6871.03 806
6871.81 836
6872.59 750
6873.37 778
6874.16 797
6874.94 815
6875.72 753
6876.50 728
6877.28 799
6878.07 768
6878.85 838
6879.63 901
6880.42 827
6881.20 755
6881.98 765
6882.76 801
6883.55 740
6884.33 790
6885.11 752
6885.89 801
6886.68 801
6887.46 779
6888.24 789
6889.03 789
6889.81 817
6890.59 698
6891.38 736
6892.16 788
6892.94 740
6893.73 740
6894.51 788
6895.29 783
6896.08 773
6896.86 756
6897.64 763
6898.43 783
6899.21 758
6900.00 664
6900.78 765
6901.56 793
6902.35 812
6903.13 780
6903.91 746
6904.70 707
6905.48 718
6906.27 732
6907.05 724
6907.84 724
6908.62 726
6909.40 801
6910.19 727
6910.97 717
6911.76 699
6912.54 720
6913.33 796
6914.11 697
6914.90 683
6915.68 811
6916.46 821
6917.25 815
6918.03 806
6918.82 746
6919.60 751
6920.39 756
6921.17 791
6921.96 868
6922.74 883
6923.53 861
6924.31 874
6925.10 817
6925.88 774
6926.67 732
6927.45 752
6928.24 750
6929.03 841
6929.81 790
6930.60 796
6931.38 861
6932.17 811
6932.95 819
6933.74 828
6934.52 779
6935.31 775
6936.10 775
6936.88 806
6937.67 798
6938.45 770
6939.24 750
6940.03 780
6940.81 739
6941.60 750
6942.38 798
6943.17 754
6943.96 789
6944.74 808
6945.53 731
6946.32 799
6947.10 798
6947.89 787
6948.68 826
6949.46 737
6950.25 788
6951.03 905
6951.82 829
6952.61 890
6953.40 828
6954.18 775
6954.97 764
6955.76 748
6956.54 781
6957.33 860
6958.12 825
6958.90 858
6959.69 809
6960.48 852
6961.27 750
6962.05 829
6962.84 866
6963.63 833
6964.41 799
6965.20 845
6965.99 786
6966.78 808
6967.56 796
6968.35 780
6969.14 830
6969.93 866
6970.72 936
6971.50 893
6972.29 842
6973.08 820
6973.87 800
6974.66 904
6975.44 874
6976.23 935
6977.02 857
6977.81 908
6978.60 946
6979.38 822
6980.17 909
6980.96 992
6981.75 848
6982.54 935
6983.33 928
6984.11 943
6984.90 953
6985.69 978
6986.48 895
6987.27 1007
6988.06 918
6988.85 890
6989.64 909
6990.42 910
6991.21 896
6992.00 912
6992.79 837
6993.58 806
6994.37 830
6995.16 820
6995.95 865
6996.74 835
6997.53 946
6998.32 958
6999.10 925
6999.89 878
7000.68 936
7001.47 952
7002.26 957
7003.05 872
7003.84 880
7004.63 951
7005.42 914
7006.21 879
7007.00 865
7007.79 875
7008.58 797
7009.37 722
7010.16 804
7010.95 839
7011.74 816
7012.53 826
7013.32 765
7014.11 787
7014.90 855
7015.69 897
7016.48 758
7017.27 828
7018.06 811
7018.85 840
7019.64 778
7020.43 802
7021.23 810
7022.02 801
7022.81 768
7023.60 830
7024.39 804
7025.18 752
7025.97 769
7026.76 767
7027.55 790
7028.34 860
7029.13 825
7029.93 785
7030.72 866
7031.51 818
7032.30 806
7033.09 793
7033.88 858
7034.67 856
7035.46 788
7036.26 743
7037.05 808
7037.84 860
7038.63 883
7039.42 838
7040.21 816
7041.01 817
7041.80 842
7042.59 889
7043.38 862
7044.17 813
7044.97 867
7045.76 884
7046.55 890
7047.34 910
7048.13 904
7048.93 895
7049.72 847
7050.51 915
7051.30 834
7052.09 820
7052.89 849
7053.68 843
7054.47 783
7055.26 782
7056.06 798
7056.85 906
7057.64 843
7058.44 759
7059.23 739
7060.02 728
7060.81 805
7061.61 802
7062.40 717
7063.19 746
7063.99 845
7064.78 896
7065.57 826
7066.37 664
7067.16 848
7067.95 844
7068.74 803
7069.54 820
7070.33 812
7071.13 838
7071.92 790
7072.71 838
7073.51 837
7074.30 770
7075.09 804
7075.89 867
7076.68 828
7077.47 842
7078.27 819
7079.06 878
7079.86 821
7080.65 813
7081.44 829
7082.24 890
7083.03 875
7083.83 988
7084.62 926
7085.41 979
7086.21 953
7087.00 966
7087.80 1013
7088.59 1054
7089.39 1054
7090.18 1162
7090.98 1019
7091.77 1056
7092.56 1018
7093.36 1007
7094.15 994
7094.95 1008
7095.74 917
7096.54 841
7097.33 903
7098.13 851
7098.92 779
7099.72 785
7100.51 774
7101.31 825
7102.10 899
7102.90 887
7103.69 746
7104.49 797
7105.29 861
7106.08 795
7106.88 823
7107.67 752
7108.47 753
7109.26 779
7110.06 838
7110.85 779
7111.65 787
7112.45 859
7113.24 807
7114.04 849
7114.83 832
7115.63 857
7116.42 866
7117.22 972
7118.02 992
7118.81 957
7119.61 924
7120.41 941
7121.20 1007
7122.00 1040
7122.79 982
7123.59 980
7124.39 953
7125.18 946
7125.98 900
7126.78 887
7127.57 899
7128.37 809
7129.17 732
7129.96 829
7130.76 800
7131.56 829
7132.35 782
7133.15 747
7133.95 722
7134.74 706
7135.54 786
7136.34 816
7137.14 873
7137.93 882
7138.73 822
7139.53 709
7140.33 752
7141.12 752
7141.92 761
7142.72 765
7143.51 736
7144.31 764
7145.11 776
7145.91 861
7146.71 894
7147.50 823
7148.30 773
7149.10 765
7149.90 710
7150.69 737
7151.49 798
7152.29 818
7153.09 772
7153.89 705
7154.68 680
7155.48 702
7156.28 766
7157.08 794
7157.88 730
7158.68 776
7159.47 706
7160.27 745
7161.07 758
7161.87 722
7162.67 665
7163.47 747
7164.27 793
7165.06 731
7165.86 770
7166.66 744
7167.46 736
7168.26 736
7169.06 708
7169.86 688
7170.66 756
7171.46 772
7172.25 747
7173.05 742
7173.85 774
7174.65 766
7175.45 780
7176.25 817
7177.05 771
7177.85 681
7178.65 733
7179.45 804
7180.25 771
7181.05 808
7181.85 777
7182.65 837
7183.45 793
7184.25 805
7185.05 792
7185.85 722
7186.65 744
7187.45 812
7188.25 845
7189.05 726
7189.85 782
7190.65 750
7191.45 718
7192.25 714
7193.05 661
7193.85 716
7194.65 710
7195.45 745
7196.25 801
7197.05 739
7197.85 725
7198.65 739
7199.45 747
7200.25 798
7201.05 776
7201.85 756
7202.65 757
7203.46 766
7204.26 717
7205.06 791
7205.86 738
7206.66 740
7207.46 782
7208.26 767
7209.06 734
7209.86 770
7210.66 799
7211.47 781
7212.27 739
7213.07 725
7213.87 699
7214.67 783
7215.47 758
7216.27 750
7217.08 735
7217.88 842
7218.68 775
7219.48 680
7220.28 789
7221.09 793
7221.89 752
7222.69 762
7223.49 822
7224.29 806
7225.10 780
7225.90 775
7226.70 729
7227.50 767
7228.30 756
7229.11 725
7229.91 762
7230.71 806
7231.51 794
7232.32 757
7233.12 709
7233.92 757
7234.72 782
7235.53 783
7236.33 780
7237.13 818
7237.93 831
7238.74 762
7239.54 897
7240.34 823
7241.15 794
7241.95 827
7242.75 856
7243.55 796
7244.36 787
7245.16 749
7245.96 684
7246.77 771
7247.57 739
7248.37 790
7249.18 744
7249.98 827
7250.78 717
7251.59 760
7252.39 781
7253.20 757
7254.00 693
7254.80 683
7255.61 729
7256.41 767
7257.21 740
7258.02 708
7258.82 806
7259.63 773
7260.43 749
7261.23 734
7262.04 756
7262.84 674
7263.65 729
7264.45 680
7265.26 756
7266.06 771
7266.86 798
7267.67 722
7268.47 696
7269.28 732
7270.08 650
7270.89 685
7271.69 740
7272.50 751
7273.30 739
7274.11 739
7274.91 741
7275.71 806
7276.52 816
7277.32 818
7278.13 789
7278.93 740
7279.74 765
7280.55 787
7281.35 775
7282.16 847
7282.96 829
7283.77 1000
7284.57 990
7285.38 959
7286.18 1011
7286.99 975
7287.79 1003
7288.60 948
7289.40 893
7290.21 837
7291.02 819
7291.82 766
7292.63 769
7293.43 754
7294.24 748
7295.05 750
7295.85 765
7296.66 733
7297.46 696
7298.27 772
7299.08 755
7299.88 752
7300.69 735
7301.49 722
7302.30 781
7303.11 814
7303.91 745
7304.72 830
7305.53 788
7306.33 781
7307.14 753
7307.95 752
7308.75 741
7309.56 671
7310.37 799
7311.17 844
7311.98 815
7312.79 806
7313.59 790
7314.40 740
7315.21 729
7316.02 743
7316.82 772
7317.63 793
7318.44 828
7319.24 841
7320.05 830
7320.86 881
7321.67 954
7322.47 973
7323.28 967
7324.09 1003
7324.90 937
7325.70 864
7326.51 910
7327.32 831
7328.13 802
7328.94 761
7329.74 784
7330.55 730
7331.36 662
7332.17 738
7332.98 834
7333.78 796
7334.59 742
7335.40 728
7336.21 739
7337.02 740
7337.82 739
7338.63 747
7339.44 683
7340.25 676
7341.06 677
7341.87 681
7342.68 751
7343.48 769
7344.29 649
7345.10 750
7345.91 713
7346.72 691
7347.53 710
7348.34 788
7349.15 726
7349.95 695
7350.76 750
7351.57 758
7352.38 731
7353.19 648
7354.00 713
7354.81 729
7355.62 785
7356.43 697
7357.24 691
7358.05 643
7358.86 701
7359.67 679
7360.48 693
7361.29 720
7362.09 714
7362.90 732
7363.71 702
7364.52 713
7365.33 652
7366.14 680
7366.95 666
7367.76 645
7368.57 659
7369.38 654
7370.19 693
7371.00 741
7371.81 760
7372.62 730
7373.43 752
7374.25 819
7375.06 767
7375.87 737
7376.68 708
7377.49 671
7378.30 661
7379.11 706
7379.92 681
7380.73 689
7381.54 726
7382.35 754
7383.16 802
7383.97 837
7384.78 804
7385.59 710
7386.41 643
7387.22 689
7388.03 735
7388.84 666
7389.65 708
7390.46 684
7391.27 676
7392.08 714
7392.89 649
7393.71 689
7394.52 652
7395.33 686
7396.14 655
7396.95 696
7397.76 665
7398.58 674
7399.39 684
7400.20 662
7401.01 697
7401.82 746
7402.63 740
7403.45 756
7404.26 745
7405.07 701
7405.88 685
7406.69 713
7407.51 729
7408.32 676
7409.13 658
7409.94 650
7410.76 632
7411.57 645
7412.38 712
7413.19 649
7414.01 624
7414.82 670
7415.63 643
7416.44 606
7417.26 621
7418.07 578
7418.88 591
7419.69 649
7420.51 696
7421.32 614
7422.13 567
7422.95 631
7423.76 646
7424.57 656
7425.39 600
7426.20 584
7427.01 628
7427.83 644
7428.64 583
7429.45 636
7430.27 675
7431.08 621
7431.89 591
7432.71 642
7433.52 657
7434.33 616
7435.15 624
7435.96 676
7436.77 674
7437.59 589
7438.40 701
7439.22 661
7440.03 678
7440.84 697
7441.66 609
7442.47 701
7443.29 716
7444.10 724
7444.91 666
7445.73 750
7446.54 702
7447.36 636
7448.17 670
7448.99 669
7449.80 666
7450.62 609
7451.43 607
7452.24 649
7453.06 645
7453.87 621
7454.69 623
7455.50 593
7456.32 611
7457.13 637
7457.95 601
7458.76 603
7459.58 590
7460.39 660
7461.21 721
7462.02 683
7462.84 658
7463.65 586
7464.47 626
7465.28 606
7466.10 621
7466.92 617
7467.73 643
7468.55 674
7469.36 638
7470.18 643
7470.99 677
7471.81 697
7472.62 664
7473.44 662
7474.26 596
7475.07 627
7475.89 527
7476.70 632
7477.52 696
7478.34 705
7479.15 665
7479.97 620
7480.78 692
7481.60 666
7482.42 682
7483.23 649
7484.05 636
7484.87 626
7485.68 637
7486.50 646
7487.32 592
7488.13 663
7488.95 701
7489.76 651
7490.58 667
7491.40 678
7492.22 705
7493.03 703
7493.85 620
7494.67 577
7495.48 648
7496.30 635
7497.12 647
7497.93 716
7498.75 618
7499.57 654
7500.39 649
7501.20 614
7502.02 640
7502.84 590
7503.66 660
7504.47 628
7505.29 615
7506.11 646
7506.93 693
7507.74 637
7508.56 630
7509.38 716
7510.20 671
7511.01 640
7511.83 678
7512.65 671
7513.47 716
7514.29 660
7515.10 650
7515.92 644
7516.74 599
7517.56 601
7518.38 645
7519.19 657
7520.01 556
7520.83 605
7521.65 636
7522.47 671
7523.29 638
7524.11 670
7524.92 671
7525.74 685
7526.56 741
7527.38 620
7528.20 560
7529.02 592
7529.84 604
7530.66 631
7531.47 602
7532.29 633
7533.11 628
7533.93 598
7534.75 653
7535.57 565
7536.39 570
7537.21 582
7538.03 622
7538.85 600
7539.67 581
7540.49 610
7541.31 626
7542.12 628
7542.94 585
7543.76 619
7544.58 618
7545.40 606
7546.22 608
7547.04 619
7547.86 629
7548.68 652
7549.50 638
7550.32 636
7551.14 639
7551.96 711
7552.78 629
7553.60 633
7554.42 671
7555.24 638
7556.06 652
7556.88 720
7557.70 717
7558.52 632
7559.35 657
7560.17 670
7560.99 738
7561.81 676
7562.63 692
7563.45 631
7564.27 670
7565.09 604
7565.91 615
7566.73 718
7567.55 646
7568.37 671
7569.19 641
7570.02 698
7570.84 641
7571.66 675
7572.48 720
7573.30 653
7574.12 631
7574.94 678
7575.76 633
7576.59 657
7577.41 652
7578.23 577
7579.05 690
7579.87 691
7580.69 650
7581.51 618
7582.34 711
7583.16 629
7583.98 707
7584.80 674
7585.62 672
7586.45 689
7587.27 704
7588.09 683
7588.91 661
7589.73 694
7590.56 708
7591.38 715
7592.20 674
7593.02 683
7593.85 665
7594.67 665
7595.49 609
7596.31 727
7597.14 726
7597.96 720
7598.78 699
7599.60 708
7600.43 677
7601.25 675
7602.07 709
7602.89 699
7603.72 705
7604.54 810
7605.36 752
7606.19 790
7607.01 761
7607.83 763
7608.66 728
7609.48 716
7610.30 748
7611.12 751
7611.95 713
7612.77 713
7613.59 696
7614.42 647
7615.24 677
7616.07 681
7616.89 696
7617.71 740
7618.54 800
7619.36 696
7620.18 713
7621.01 702
7621.83 674
7622.66 725
7623.48 757
7624.30 775
7625.13 715
7625.95 719
7626.78 720
7627.60 743
7628.42 774
7629.25 846
7630.07 821
7630.90 849
7631.72 930
7632.55 879
7633.37 902
7634.19 869
7635.02 963
7635.84 803
7636.67 871
7637.49 848
7638.32 802
7639.14 761
7639.97 697
7640.79 730
7641.62 647
7642.44 709
7643.27 664
7644.09 614
7644.92 594
7645.74 688
7646.57 652
7647.39 624
7648.22 666
7649.04 615
7649.87 583
7650.70 627
7651.52 681
7652.35 672
7653.17 691
7654.00 712
7654.82 615
7655.65 621
7656.47 725
7657.30 671
7658.13 746
7658.95 710
7659.78 607
7660.60 632
7661.43 624
7662.26 689
7663.08 667
7663.91 671
7664.73 744
7665.56 640
7666.39 655
7667.21 664
7668.04 669
7668.87 678
7669.69 631
7670.52 672
7671.35 693
7672.17 700
7673.00 707
7673.83 657
7674.65 654
7675.48 626
7676.31 609
7677.13 628
7677.96 610
7678.79 607
7679.61 643
7680.44 607
7681.27 608
7682.09 635
7682.92 594
7683.75 610
7684.58 620
7685.40 596
7686.23 645
7687.06 657
7687.89 616
7688.71 628
7689.54 649
7690.37 627
7691.20 650
7692.02 641
7692.85 649
7693.68 750
7694.51 632
7695.33 607
7696.16 642
7696.99 665
7697.82 643
7698.65 661
7699.47 671
7700.30 649
7701.13 679
7701.96 655
7702.79 685
7703.62 673
7704.44 650
7705.27 645
7706.10 680
7706.93 640
7707.76 634
7708.59 650
7709.41 624
7710.24 629
7711.07 620
7711.90 659
7712.73 645
7713.56 644
7714.39 614
7715.22 640
7716.05 596
7716.87 605
7717.70 588
7718.53 561
7719.36 601
7720.19 657
7721.02 625
7721.85 608
7722.68 631
7723.51 617
7724.34 651
7725.17 619
7726.00 589
7726.83 620
7727.66 682
7728.48 684
7729.31 615
7730.14 589
7730.97 610
7731.80 661
7732.63 660
7733.46 659
7734.29 642
7735.12 625
7735.95 608
7736.78 628
7737.61 717
7738.44 577
7739.27 627
7740.10 662
7740.93 594
7741.77 579
7742.60 595
7743.43 653
7744.26 675
7745.09 728
7745.92 662
7746.75 658
7747.58 746
7748.41 758
7749.24 783
7750.07 848
7750.90 769
7751.73 782
7752.56 733
7753.39 762
7754.23 673
7755.06 678
7755.89 680
7756.72 653
7757.55 605
7758.38 533
7759.21 578
7760.04 582
7760.88 538
7761.71 486
7762.54 610
7763.37 616
7764.20 603
7765.03 605
7765.86 594
7766.70 635
7767.53 589
7768.36 596
7769.19 644
7770.02 610
7770.86 587
7771.69 605
7772.52 549
7773.35 569
7774.18 558
7775.02 567
7775.85 562
7776.68 526
7777.51 561
7778.34 617
7779.18 641
7780.01 620
7780.84 614
7781.67 576
7782.51 619
7783.34 637
7784.17 662
7785.00 686
7785.84 562
7786.67 585
7787.50 646
7788.34 649
7789.17 687
7790.00 701
7790.83 657
7791.67 655
7792.50 661
7793.33 676
7794.17 652
7795.00 637
7795.83 657
7796.67 623
7797.50 644
7798.33 606
7799.17 616
7800.00 631
7800.83 606
7801.67 625
7802.50 561
7803.33 594
7804.17 560
7805.00 552
7805.84 601
7806.67 629
7807.50 616
7808.34 517
7809.17 604
7810.01 616
7810.84 630
7811.67 611
7812.51 624
7813.34 596
7814.18 687
7815.01 678
7815.84 593
7816.68 574
7817.51 627
7818.35 708
7819.18 601
7820.02 630
7820.85 624
7821.69 616
7822.52 607
7823.36 634
7824.19 616
7825.03 633
7825.86 617
7826.69 591
7827.53 624
7828.36 638
7829.20 610
7830.03 583
7830.87 576
7831.71 611
7832.54 620
7833.38 590
7834.21 544
7835.05 511
7835.88 599
7836.72 629
7837.55 597
7838.39 571
7839.22 566
7840.06 656
7840.90 619
7841.73 557
7842.57 556
7843.40 634
7844.24 607
7845.07 564
7845.91 575
7846.75 601
7847.58 658
7848.42 661
7849.25 679
7850.09 629
7850.93 577
7851.76 618
7852.60 634
7853.44 651
7854.27 615
7855.11 566
7855.94 633
7856.78 672
7857.62 717
7858.45 772
7859.29 727
7860.13 707
7860.96 818
7861.80 721
7862.64 709
7863.47 708
7864.31 679
7865.15 636
7865.99 624
7866.82 666
7867.66 659
7868.50 665
7869.33 606
7870.17 646
7871.01 672
7871.85 686
7872.68 639
7873.52 632
7874.36 694
7875.20 622
7876.03 695
7876.87 737
7877.71 714
7878.55 683
7879.38 721
7880.22 666
7881.06 723
7881.90 705
7882.74 701
7883.57 664
7884.41 666
7885.25 711
7886.09 665
7886.93 584
7887.76 642
7888.60 674
7889.44 659
7890.28 600
7891.12 644
7891.96 731
7892.79 713
7893.63 670
7894.47 663
7895.31 641
7896.15 657
7896.99 663
7897.83 681
7898.66 606
7899.50 629
7900.34 660
7901.18 655
7902.02 642
7902.86 601
7903.70 566
7904.54 604
7905.38 649
7906.21 685
7907.05 659
7907.89 701
7908.73 660
7909.57 656
7910.41 583
7911.25 665
7912.09 619
7912.93 576
7913.77 537
7914.61 494
7915.45 595
7916.29 640
7917.13 642
7917.97 592
7918.81 634
7919.65 663
7920.49 708
7921.33 621
7922.17 643
7923.01 595
7923.85 651
7924.69 613
7925.53 567
7926.37 628
7927.21 580
7928.05 580
7928.89 562
7929.73 599
7930.57 578
7931.41 619
7932.25 572
7933.09 525
7933.93 559
7934.77 628
7935.61 595
7936.45 632
7937.29 575
7938.14 566
7938.98 552
7939.82 556
7940.66 583
7941.50 546
7942.34 541
7943.18 596
7944.02 573
7944.86 535
7945.70 512
7946.55 514
7947.39 605
7948.23 573
7949.07 565
7949.91 537
7950.75 541
7951.59 574
7952.44 589
7953.28 550
7954.12 521
7954.96 640
7955.80 652
7956.65 610
7957.49 617
7958.33 626
7959.17 613
7960.01 539
7960.86 619
7961.70 620
7962.54 543
7963.38 542
7964.22 540
7965.07 624
7965.91 589
7966.75 574
7967.59 544
7968.44 583
7969.28 561
7970.12 603
7970.96 587
7971.81 545
7972.65 586
7973.49 576
7974.33 565
7975.18 547
7976.02 532
7976.86 493
7977.71 503
7978.55 588
7979.39 523
7980.23 502
7981.08 604
7981.92 565
7982.76 500
7983.61 631
7984.45 601
7985.29 593
7986.14 603
7986.98 633
7987.82 596
7988.67 640
7989.51 616
7990.36 650
7991.20 559
7992.04 532
7992.89 590
7993.73 577
7994.57 584
7995.42 547
7996.26 583
7997.11 520
7997.95 497
7998.79 532
7999.64 550
8000.48 517
8001.33 519
8002.17 514
8003.01 534
8003.86 536
8004.70 556
8005.55 536
8006.39 554
8007.24 528
8008.08 487
8008.93 551
8009.77 554
8010.62 527
8011.46 515
8012.30 556
8013.15 530
8013.99 494
8014.84 545
8015.68 601
8016.53 578
8017.37 493
8018.22 525
8019.06 544
8019.91 534
8020.76 480
8021.60 493
8022.45 521
8023.29 520
8024.14 547
8024.98 490
8025.83 534
8026.67 533
8027.52 499
8028.36 492
8029.21 531
8030.06 534
8030.90 528
8031.75 500
8032.59 515
8033.44 580
8034.28 568
8035.13 552
8035.98 552
8036.82 509
8037.67 518
8038.52 527
8039.36 526
8040.21 516
8041.05 530
8041.90 530
8042.75 524
8043.59 550
8044.44 507
8045.29 501
8046.13 525
8046.98 476
8047.83 496
8048.67 537
8049.52 535
8050.37 588
8051.21 520
8052.06 479
8052.91 525
8053.75 582
8054.60 544
8055.45 513
8056.30 478
8057.14 490
8057.99 493
8058.84 491
8059.68 524
8060.53 529
8061.38 520
8062.23 529
8063.07 536
8063.92 507
8064.77 500
8065.62 528
8066.46 510
8067.31 513
8068.16 519
8069.01 509
8069.85 508
8070.70 548
8071.55 498
8072.40 511
8073.25 569
8074.09 511
8074.94 466
8075.79 481
8076.64 508
8077.49 502
8078.34 485
8079.18 502
8080.03 467
8080.88 496
8081.73 460
8082.58 535
8083.43 508
8084.27 497
8085.12 536
8085.97 500
8086.82 507
8087.67 533
8088.52 532
8089.37 515
8090.22 515
8091.06 517
8091.91 481
8092.76 462
8093.61 498
8094.46 494
8095.31 468
8096.16 510
8097.01 502
8097.86 500
8098.71 522
8099.56 542
8100.41 581
8101.26 610
8102.11 494
8102.95 539
8103.80 514
8104.65 514
8105.50 499
8106.35 450
8107.20 526
8108.05 500
8108.90 521
8109.75 554
8110.60 554
8111.45 479
8112.30 514
8113.15 512
8114.00 506
8114.85 512
8115.70 548
8116.55 490
8117.40 532
8118.25 481
8119.10 480
8119.96 470
8120.81 521
8121.66 486
8122.51 510
8123.36 573
8124.21 586
8125.06 524
8125.91 542
8126.76 563
8127.61 537
8128.46 568
8129.31 504
8130.16 530
8131.02 512
8131.87 502
8132.72 531
8133.57 513
8134.42 542
8135.27 555
8136.12 591
8136.97 606
8137.83 572
8138.68 513
8139.53 518
8140.38 543
8141.23 598
8142.08 598
8142.93 560
8143.79 544
8144.64 577
8145.49 516
8146.34 519
8147.19 526
8148.05 526
8148.90 536
8149.75 557
8150.60 545
8151.45 560
8152.31 488
8153.16 469
8154.01 546
8154.86 539
8155.71 579
8156.57 606
8157.42 574
8158.27 598
8159.12 577
8159.98 513
8160.83 511
8161.68 527
8162.54 485
8163.39 530
8164.24 518
8165.09 586
8165.95 545
8166.80 485
8167.65 472
8168.51 543
8169.36 542
8170.21 544
8171.06 536
8171.92 553
8172.77 585
8173.62 558
8174.48 508
8175.33 588
8176.18 556
8177.04 498
8177.89 589
8178.74 567
8179.60 572
8180.45 520
8181.31 524
8182.16 489
8183.01 535
8183.87 531
8184.72 555
8185.57 519
8186.43 483
8187.28 516
8188.14 459
8188.99 460
8189.84 487
8190.70 464
8191.55 426
8192.41 496
8193.26 549
8194.12 494
8194.97 496
8195.83 558
8196.68 499
8197.53 519
8198.39 535
8199.24 448
8200.10 509
8200.95 426
8201.81 435
8202.66 472
8203.52 485
8204.37 478
8205.23 512
8206.08 499
8206.94 524
8207.79 533
8208.65 489
8209.50 493
8210.36 530
8211.21 475
8212.07 519
8212.92 517
8213.78 484
8214.63 516
8215.49 495
8216.34 478
8217.20 508
8218.06 485
8218.91 493
8219.77 523
8220.62 469
8221.48 458
8222.33 412
8223.19 477
8224.05 449
8224.90 452
8225.76 489
8226.61 441
8227.47 465
8228.33 476
8229.18 465
8230.04 434
8230.90 478
8231.75 493
8232.61 508
8233.46 508
8234.32 449
8235.18 438
8236.03 481
8236.89 501
8237.75 487
8238.60 443
8239.46 472
8240.32 482
8241.17 445
8242.03 472
8242.89 463
8243.74 449
8244.60 486
8245.46 526
8246.32 483
8247.17 484
8248.03 464
8248.89 490
8249.74 475
8250.60 432
8251.46 436
8252.32 480
8253.17 485
8254.03 482
8254.89 503
8255.75 501
8256.60 519
8257.46 497
8258.32 489
8259.18 453
8260.04 463
8260.89 438
8261.75 485
8262.61 509
8263.47 501
8264.32 538
8265.18 492
8266.04 536
8266.90 477
8267.76 440
8268.62 464
8269.47 508
8270.33 487
8271.19 463
8272.05 464
8272.91 450
8273.77 542
8274.62 480
8275.48 428
8276.34 504
8277.20 482
8278.06 481
8278.92 518
8279.78 484
8280.64 550
8281.49 483
8282.35 510
8283.21 525
8284.07 497
8284.93 484
8285.79 515
8286.65 478
8287.51 508
8288.37 499
8289.23 526
8290.09 508
8290.95 453
8291.80 471
8292.66 504
8293.52 494
8294.38 457
8295.24 473
8296.10 455
8296.96 545
8297.82 562
8298.68 477
8299.54 489
8300.40 484
8301.26 471
8302.12 506
8302.98 461
8303.84 439
8304.70 481
8305.56 529
8306.42 531
8307.28 485
8308.14 576
8309.00 500
8309.86 485
8310.72 448
8311.58 465
8312.44 486
8313.31 469
8314.17 454
8315.03 511
8315.89 484
8316.75 463
8317.61 464
8318.47 441
8319.33 489
8320.19 486
8321.05 517
8321.91 511
8322.77 486
8323.64 488
8324.50 511
8325.36 487
8326.22 505
8327.08 551
8327.94 539
8328.80 514
8329.66 556
8330.53 467
8331.39 437
8332.25 433
8333.11 505
8333.97 476
8334.83 467
8335.70 474
8336.56 497
8337.42 532
8338.28 497
8339.14 515
8340.00 453
8340.87 458
8341.73 536
8342.59 438
8343.45 496
8344.32 487
8345.18 465
8346.04 453
8346.90 475
8347.76 451
8348.63 543
8349.49 509
8350.35 518
8351.21 457
8352.08 469
8352.94 477
8353.80 484
8354.66 503
8355.53 545
8356.39 541
8357.25 474
8358.12 519
8358.98 441
8359.84 453
8360.71 443
8361.57 504
8362.43 511
8363.29 496
8364.16 539
8365.02 498
8365.88 471
8366.75 518
8367.61 501
8368.47 527
8369.34 549
8370.20 486
8371.06 500
8371.93 451
8372.79 461
8373.66 495
8374.52 499
8375.38 496
8376.25 459
8377.11 484
8377.97 478
8378.84 462
8379.70 537
8380.57 524
8381.43 564
8382.30 579
8383.16 551
8384.02 571
8384.89 607
8385.75 541
8386.62 481
8387.48 482
8388.35 463
8389.21 497
8390.07 457
8390.94 458
8391.80 486
8392.67 466
8393.53 495
8394.40 455
8395.26 475
8396.13 483
8396.99 504
8397.86 480
8398.72 498
8399.59 533
8400.45 540
8401.32 500
8402.18 506
8403.05 499
8403.91 564
8404.78 524
8405.64 534
8406.51 488
8407.37 518
8408.24 476
8409.11 462
8409.97 502
8410.84 425
8411.70 494
8412.57 522
8413.43 577
8414.30 545
8415.17 476
8416.03 438
8416.90 490
8417.76 571
8418.63 517
8419.50 496
8420.36 513
8421.23 493
8422.09 518
8422.96 553
8423.83 525
8424.69 538
8425.56 490
8426.43 502
8427.29 463
8428.16 537
8429.02 478
8429.89 501
8430.76 543
8431.62 482
8432.49 524
8433.36 514
8434.23 518
8435.09 595
8435.96 550
8436.83 525
8437.69 553
8438.56 527
8439.43 472
8440.29 468
8441.16 481
8442.03 559
8442.90 641
8443.76 661
8444.63 652
8445.50 624
8446.37 598
8447.23 611
8448.10 571
8448.97 595
8449.84 533
8450.70 553
8451.57 540
8452.44 620
8453.31 621
8454.17 605
8455.04 645
8455.91 732
8456.78 731
8457.65 705
8458.51 715
8459.38 718
8460.25 785
8461.12 727
8461.99 697
8462.86 770
8463.72 723
8464.59 623
8465.46 658
8466.33 683
8467.20 730
8468.07 668
8468.93 685
8469.80 725
8470.67 774
8471.54 824
8472.41 910
8473.28 856
8474.15 811
8475.02 797
8475.89 698
8476.75 679
8477.62 644
8478.49 659
8479.36 543
8480.23 567
8481.10 535
8481.97 523
8482.84 507
8483.71 525
8484.58 533
8485.45 509
8486.32 504
8487.19 478
8488.06 541
8488.92 543
8489.79 502
8490.66 476
8491.53 467
8492.40 492
8493.27 496
8494.14 524
8495.01 557
8495.88 561
8496.75 494
8497.62 475
8498.49 441
8499.36 539
8500.23 572
8501.10 549
8501.97 529
8502.85 551
8503.72 529
8504.59 509
8505.46 506
8506.33 504
8507.20 534
8508.07 532
8508.94 548
8509.81 515
8510.68 575
8511.55 549
8512.42 594
8513.29 593
8514.16 575
8515.03 580
8515.91 646
8516.78 543
8517.65 545
8518.52 495
8519.39 523
8520.26 525
8521.13 553
8522.00 491
8522.88 473
8523.75 582
8524.62 530
8525.49 533
8526.36 504
8527.23 529
8528.10 525
8528.98 515
8529.85 499
8530.72 526
8531.59 506
8532.46 501
8533.34 517
8534.21 511
8535.08 557
8535.95 524
8536.82 553
8537.70 537
8538.57 545
8539.44 512
8540.31 567
8541.18 551
8542.06 548
8542.93 535
8543.80 550
8544.67 564
8545.55 564
8546.42 484
8547.29 502
8548.17 464
8549.04 546
8549.91 529
8550.78 554
8551.66 556
8552.53 546
8553.40 535
8554.28 540
8555.15 580
8556.02 536
8556.89 589
8557.77 575
8558.64 538
8559.51 534
8560.39 558
8561.26 528
8562.13 504
8563.01 497
8563.88 501
8564.75 482
8565.63 489
8566.50 463
8567.38 432
8568.25 466
8569.12 450
8570.00 459
8570.87 483
8571.74 546
8572.62 478
8573.49 478
8574.37 475
8575.24 497
8576.11 500
8576.99 462
8577.86 457
8578.74 460
8579.61 467
8580.49 455
8581.36 458
8582.23 443
8583.11 441
8583.98 542
8584.86 453
8585.73 457
8586.61 459
8587.48 477
8588.36 473
8589.23 431
8590.11 512
8590.98 489
8591.86 523
8592.73 488
8593.61 486
8594.48 547
8595.36 466
8596.23 494
8597.11 497
8597.98 458
8598.86 454
8599.73 487
8600.61 529
8601.48 451
8602.36 466
8603.23 511
8604.11 429
8604.99 479
8605.86 470
8606.74 477
8607.61 441
8608.49 429
8609.36 487
8610.24 420
8611.12 419
8611.99 454
8612.87 458
8613.74 410
8614.62 427
8615.50 469
8616.37 438
8617.25 420
8618.12 439
8619.00 448
8619.88 482
8620.75 414
8621.63 424
8622.51 454
8623.38 426
8624.26 436
8625.14 441
8626.01 494
8626.89 429
8627.77 485
8628.64 460
8629.52 488
8630.40 461
8631.27 433
8632.15 493
8633.03 447
8633.90 464
8634.78 412
8635.66 443
8636.54 476
8637.41 451
8638.29 443
8639.17 470
8640.05 467
8640.92 438
8641.80 441
8642.68 434
8643.55 491
8644.43 426
8645.31 461
8646.19 481
8647.07 458
8647.94 499
8648.82 467
8649.70 470
8650.58 509
8651.45 399
8652.33 430
8653.21 455
8654.09 451
8654.97 449
8655.85 392
8656.72 406
8657.60 406
8658.48 435
8659.36 385
8660.24 422
8661.12 422
8661.99 417
8662.87 422
8663.75 464
8664.63 427
8665.51 440
8666.39 393
8667.27 427
8668.14 404
8669.02 469
8669.90 463
8670.78 458
8671.66 424
8672.54 441
8673.42 442
8674.30 405
8675.18 455
8676.06 445
8676.94 411
8677.81 423
8678.69 471
8679.57 488
8680.45 448
8681.33 424
8682.21 456
8683.09 450
8683.97 451
8684.85 430
8685.73 430
8686.61 474
8687.49 457
8688.37 410
8689.25 417
8690.13 424
8691.01 430
8691.89 455
8692.77 484
8693.65 497
8694.53 416
8695.41 467
8696.29 501
8697.17 461
8698.05 455
8698.93 406
8699.81 468
8700.69 445
8701.57 435
8702.45 449
8703.33 458
8704.21 444
8705.09 403
8705.98 335
8706.86 446
8707.74 482
8708.62 440
8709.50 428
8710.38 405
8711.26 433
8712.14 409
8713.02 453
8713.90 467
8714.79 452
8715.67 435
8716.55 474
8717.43 414
8718.31 425
8719.19 453
8720.07 476
8720.95 407
8721.84 468
8722.72 484
8723.60 464
8724.48 445
8725.36 428
8726.24 413
8727.13 389
8728.01 479
8728.89 422
8729.77 452
8730.65 471
8731.54 493
8732.42 511
8733.30 487
8734.18 464
8735.06 476
8735.95 451
8736.83 509
8737.71 439
8738.59 411
8739.48 436
8740.36 473
8741.24 398
8742.12 456
8743.01 439
8743.89 429
8744.77 379
8745.65 406
8746.54 410
8747.42 387
8748.30 422
8749.19 443
8750.07 439
8750.95 446
8751.83 437
8752.72 495
8753.60 464
8754.48 392
8755.37 469
8756.25 524
8757.13 490
8758.02 532
8758.90 573
8759.78 529
8760.67 569
8761.55 543
8762.43 453
8763.32 515
8764.20 479
8765.09 462
8765.97 449
8766.85 468
8767.74 474
8768.62 504
8769.51 542
8770.39 443
8771.27 448
8772.16 529
8773.04 497
8773.93 478
8774.81 427
8775.69 442
8776.58 466
8777.46 419
8778.35 440
8779.23 422
8780.12 475
8781.00 454
8781.89 427
8782.77 397
8783.65 380
8784.54 438
8785.42 427
8786.31 448
8787.19 424
8788.08 479
8788.96 475
8789.85 466
8790.73 407
8791.62 464
8792.50 500
8793.39 518
8794.27 525
8795.16 498
8796.04 485
8796.93 506
8797.82 547
8798.70 462
8799.59 489
8800.47 500
8801.36 480
8802.24 440
8803.13 434
8804.01 412
8804.90 409
8805.79 468
8806.67 423
8807.56 390
8808.44 475
8809.33 445
8810.22 428
8811.10 422
8811.99 429
8812.87 467
8813.76 424
8814.65 391
8815.53 427
8816.42 324
8817.30 372
8818.19 384
8819.08 379
8819.96 403
8820.85 412
8821.74 392
8822.62 448
8823.51 403
8824.40 424
8825.28 461
8826.17 425
8827.06 433
8827.94 390
8828.83 461
8829.72 456
8830.61 412
8831.49 331
8832.38 397
8833.27 472
8834.15 441
8835.04 475
8835.93 433
8836.82 375
8837.70 407
8838.59 435
8839.48 428
8840.37 361
8841.25 364
8842.14 399
8843.03 391
8843.92 416
8844.80 386
8845.69 426
8846.58 441
8847.47 422
8848.36 381
8849.24 399
8850.13 383
8851.02 389
8851.91 350
8852.80 366
8853.68 406
8854.57 462
8855.46 422
8856.35 399
8857.24 353
8858.13 394
8859.01 447
8859.90 436
8860.79 404
8861.68 385
8862.57 384
8863.46 425
8864.35 386
8865.23 380
8866.12 414
8867.01 372
8867.90 389
8868.79 396
8869.68 377
8870.57 377
8871.46 388
8872.35 409
8873.24 452
8874.12 450
8875.01 413
8875.90 373
8876.79 395
8877.68 432
8878.57 433
8879.46 405
8880.35 361
8881.24 328
8882.13 353
8883.02 428
8883.91 379
8884.80 355
8885.69 406
8886.58 308
8887.47 374
8888.36 364
8889.25 390
8890.14 407
8891.03 390
8891.92 392
8892.81 396
8893.70 368
8894.59 355
8895.48 380
8896.37 376
8897.26 372
8898.15 356
8899.04 389
8899.93 388
8900.82 384
8901.71 393
8902.60 374
8903.49 388
8904.38 403
8905.28 400
8906.17 320
8907.06 371
8907.95 411
8908.84 390
8909.73 372
8910.62 377
8911.51 391
8912.40 349
8913.29 310
8914.19 389
8915.08 361
8915.97 427
8916.86 381
8917.75 413
8918.64 321
8919.53 350
8920.43 369
8921.32 383
8922.21 370
8923.10 412
8923.99 425
8924.88 378
8925.78 358
8926.67 350
8927.56 391
8928.45 366
8929.34 355
8930.24 390
8931.13 400
8932.02 373
8932.91 326
8933.80 338
8934.70 346
8935.59 374
8936.48 401
8937.37 368
8938.27 406
8939.16 374
8940.05 350
8940.94 400
8941.84 378
8942.73 373
8943.62 397
8944.51 389
8945.41 405
8946.30 346
8947.19 340
8948.09 364
8948.98 393
8949.87 349
8950.77 299
8951.66 368
8952.55 350
8953.44 374
8954.34 365
8955.23 401
8956.12 429
8957.02 364
8957.91 347
8958.80 379
8959.70 387
8960.59 407
8961.49 347
8962.38 320
8963.27 375
8964.17 376
8965.06 350
8965.95 405
8966.85 367
8967.74 367
8968.64 322
8969.53 371
8970.42 373
8971.32 350
8972.21 323
8973.11 366
8974.00 327
8974.90 330
8975.79 315
8976.68 373
8977.58 377
8978.47 308
8979.37 323
8980.26 370
8981.16 354
8982.05 378
8982.95 378
8983.84 382
8984.74 373
8985.63 383
8986.52 333
8987.42 331
8988.31 400
8989.21 383
8990.10 370
8991.00 402
8991.89 339
8992.79 340
8993.69 386
8994.58 404
8995.48 338
8996.37 358
8997.27 361
8998.16 426
8999.06 326
8999.95 347
9000.85 348
9001.74 312
9002.64 340
9003.54 373
9004.43 371
9005.33 347
9006.22 400
9007.12 349
9008.01 339
9008.91 385
9009.81 395
9010.70 326
9011.60 384
9012.50 362
9013.39 395
9014.29 333
9015.18 332
9016.08 341
9016.98 337
9017.87 304
9018.77 264
9019.67 353
9020.56 380
9021.46 366
9022.36 359
9023.25 351
9024.15 327
9025.05 360
9025.94 368
9026.84 325
9027.74 342
9028.63 400
9029.53 364
9030.43 352
9031.32 326
9032.22 330
9033.12 341
9034.02 317
9034.91 332
9035.81 312
9036.71 305
9037.61 317
9038.50 387
9039.40 370
9040.30 372
9041.20 389
9042.09 359
9042.99 360
9043.89 381
9044.79 372
9045.68 327
9046.58 393
9047.48 346
9048.38 355
9049.28 322
9050.17 399
9051.07 348
9051.97 366
9052.87 363
9053.77 387
9054.66 373
9055.56 350
9056.46 330
9057.36 361
9058.26 347
9059.16 356
9060.06 335
9060.95 345
9061.85 409
9062.75 349
9063.65 372
9064.55 303
9065.45 293
9066.35 335
9067.25 400
9068.14 344
9069.04 321
9069.94 325
9070.84 368
9071.74 323
9072.64 301
9073.54 320
9074.44 303
9075.34 364
9076.24 367
9077.14 359
9078.04 308
9078.93 335
9079.83 350
9080.73 393
9081.63 354
9082.53 332
9083.43 339
9084.33 370
9085.23 375
9086.13 327
9087.03 343
9087.93 354
9088.83 399
9089.73 296
9090.63 342
9091.53 331
9092.43 362
9093.33 321
9094.23 325
9095.13 316
9096.03 368
9096.93 359
9097.83 366
9098.73 338
9099.63 344
9100.54 357
9101.44 347
9102.34 371
9103.24 321
9104.14 314
9105.04 291
9105.94 371
9106.84 345
9107.74 343
9108.64 305
9109.54 342
9110.44 316
9111.35 301
9112.25 292
9113.15 357
9114.05 311
9114.95 336
9115.85 387
9116.75 360
9117.65 370
9118.56 337
9119.46 351
9120.36 325
9121.26 324
9122.16 315
9123.06 345
9123.97 336
9124.87 369
9125.77 356
9126.67 357
9127.57 347
9128.47 337
9129.38 334
9130.28 323
9131.18 391
9132.08 372
9132.98 370
9133.89 361
9134.79 307
9135.69 276
9136.59 346
9137.50 341
9138.40 302
9139.30 305
9140.20 337
9141.11 307
9142.01 378
9142.91 350
9143.81 349
9144.72 313
9145.62 327
9146.52 350
9147.42 326
9148.33 349
9149.23 356
9150.13 342
9151.04 345
9151.94 357
9152.84 336
9153.75 322
9154.65 334
9155.55 356
9156.46 311
9157.36 346
9158.26 299
9159.17 307
9160.07 327
9160.97 349
9161.88 320
9162.78 335
9163.68 339
9164.59 323
9165.49 325
9166.40 293
9167.30 340
9168.20 329
9169.11 300
9170.01 324
9170.92 357
9171.82 351
9172.72 298
9173.63 320
9174.53 319
9175.44 363
9176.34 328
9177.24 351
9178.15 329
9179.05 362
9179.96 364
9180.86 364
9181.77 340
9182.67 341
9183.58 362
9184.48 334
9185.39 357
9186.29 326
9187.20 365
9188.10 322
9189.01 327
9189.91 287
9190.82 326
9191.72 333
9192.63 363
9193.53 364
9194.44 333
9195.34 313
9196.25 383
9197.15 332
9198.06 397
9198.96 334
9199.87 358
9200.77 363
9201.68 358
9202.58 371
9203.49 392
9204.40 402
9205.30 406
9206.21 385
9207.11 313
9208.02 346
9208.92 359
9209.83 344
9210.74 305
9211.64 325
9212.55 334
9213.45 333
9214.36 333
9215.27 313
9216.17 299
9217.08 304
9217.99 297
9218.89 347
9219.80 351
9220.71 346
9221.61 357
9222.52 335
9223.43 339
9224.33 327
9225.24 341
9226.15 295
9227.05 311
9227.96 345
9228.87 350
9229.77 328
9230.68 327
9231.59 353
9232.49 365
9233.40 321
9234.31 320
9235.22 336
9236.12 327
9237.03 361
9237.94 347
9238.84 340
9239.75 357
9240.66 303
9241.57 331
9242.47 291
9243.38 319
9244.29 377
9245.20 345
9246.11 320
9247.01 320
9247.92 334
9248.83 334
9249.74 279
9250.64 306
9251.55 335
9252.46 333
9253.37 348
9254.28 299
9255.19 280
9256.09 295
9257.00 328
9257.91 314
9258.82 349
9259.73 329
9260.64 361
9261.54 338
9262.45 312
9263.36 326
9264.27 338
9265.18 342
9266.09 373
9267.00 338
9267.90 336
9268.81 364
9269.72 362
9270.63 313
9271.54 347
9272.45 352
9273.36 352
9274.27 346
9275.18 332
9276.09 295
9277.00 307
9277.90 359
9278.81 351
9279.72 306
9280.63 312
9281.54 314
9282.45 391
9283.36 325
9284.27 301
9285.18 322
9286.09 299
9287.00 313
9287.91 334
9288.82 299
9289.73 332
9290.64 327
9291.55 338
9292.46 332
9293.37 349
9294.28 311
9295.19 350
9296.10 357
9297.01 357
9297.92 372
9298.83 360
9299.74 354
9300.65 383
9301.56 345
9302.47 321
9303.38 339
9304.29 353
9305.20 410
9306.12 317
9307.03 323
9307.94 349
9308.85 383
9309.76 434
9310.67 403
9311.58 403
9312.49 355
9313.40 410
9314.31 374
9315.22 380
9316.14 348
9317.05 352
9317.96 339
9318.87 404
9319.78 337
9320.69 291
9321.60 291
9322.52 309
9323.43 394
9324.34 354
9325.25 335
9326.16 358
9327.07 356
9327.99 299
9328.90 287
9329.81 335
9330.72 344
9331.63 343
9332.54 367
9333.46 299
9334.37 329
9335.28 284
9336.19 341
9337.11 316
9338.02 313
9338.93 284
9339.84 296
9340.75 350
9341.67 353
9342.58 332
9343.49 306
9344.40 358
9345.32 337
9346.23 353
9347.14 330
9348.06 332
9348.97 311
9349.88 350
9350.79 380
9351.71 358
9352.62 349
9353.53 317
9354.45 298
9355.36 290
9356.27 314
9357.19 335
9358.10 376
9359.01 340
9359.93 325
9360.84 390
9361.75 337
9362.67 356
9363.58 385
9364.49 319
9365.41 301
9366.32 309
9367.23 265
9368.15 319
9369.06 336
9369.97 358
9370.89 297
9371.80 339
9372.72 302
9373.63 339
9374.54 362
9375.46 354
9376.37 368
9377.29 332
9378.20 326
9379.12 332
9380.03 368
9380.94 307
9381.86 305
9382.77 336
9383.69 347
9384.60 292
9385.52 281
9386.43 289
9387.35 310
9388.26 327
9389.18 338
9390.09 414
9391.01 322
9391.92 321
9392.84 351
9393.75 335
9394.67 330
9395.58 339
9396.50 305
9397.41 295
9398.33 299
9399.24 295
9400.16 315
9401.07 320
9401.99 325
9402.90 300
9403.82 308
9404.73 315
9405.65 318
9406.56 360
9407.48 379
9408.40 318
9409.31 282
9410.23 306
9411.14 328
9412.06 362
9412.98 337
9413.89 356
9414.81 363
9415.72 310
9416.64 330
9417.56 316
9418.47 326
9419.39 304
9420.30 306
9421.22 299
9422.14 342
9423.05 328
9423.97 305
9424.89 376
9425.80 329
9426.72 344
9427.64 324
9428.55 354
9429.47 307
9430.39 336
9431.30 337
9432.22 326
9433.14 319
9434.05 332
9434.97 326
9435.89 284
9436.80 255
9437.72 296
9438.64 347
9439.56 321
9440.47 339
9441.39 325
9442.31 299
9443.23 276
9444.14 291
9445.06 328
9445.98 332
9446.90 337
9447.81 302
9448.73 283
9449.65 288
9450.57 349
9451.48 353
9452.40 319
9453.32 342
9454.24 333
9455.16 397
9456.07 345
9456.99 362
9457.91 338
9458.83 285
9459.75 325
9460.66 313
9461.58 291
9462.50 293
9463.42 341
9464.34 323
9465.26 315
9466.18 311
9467.09 327
9468.01 346
9468.93 303
9469.85 323
9470.77 289
9471.69 292
9472.61 313
9473.53 296
9474.44 312
9475.36 316
9476.28 348
9477.20 318
9478.12 304
9479.04 316
9479.96 281
9480.88 336
9481.80 339
9482.72 340
9483.64 344
9484.56 302
9485.47 308
9486.39 316
9487.31 389
9488.23 331
9489.15 314
9490.07 307
9490.99 327
9491.91 343
9492.83 334
9493.75 326
9494.67 313
9495.59 317
9496.51 337
9497.43 323
9498.35 298
9499.27 279
9500.19 299
9501.11 315
9502.03 333
9502.95 337
9503.87 358
9504.79 362
9505.71 351
9506.63 311
9507.56 316
9508.48 326
9509.40 318
9510.32 290
9511.24 304
9512.16 257
9513.08 303
9514.00 302
9514.92 358
9515.84 328
9516.76 338
9517.68 333
9518.61 340
9519.53 292
9520.45 347
9521.37 310
9522.29 327
9523.21 322
9524.13 368
9525.05 342
9525.98 344
9526.90 346
9527.82 340
9528.74 326
9529.66 286
9530.58 346
9531.50 352
9532.43 296
9533.35 369
9534.27 367
9535.19 365
9536.11 365
9537.04 379
9537.96 427
9538.88 351
9539.80 351
9540.72 336
9541.65 336
9542.57 314
9543.49 336
9544.41 342
9545.34 315
9546.26 294
9547.18 347
9548.10 355
9549.03 322
9549.95 309
9550.87 327
9551.79 345
9552.72 370
9553.64 318
9554.56 340
9555.48 303
9556.41 342
9557.33 325
9558.25 322
9559.18 313
9560.10 306
9561.02 298
9561.95 271
9562.87 291
9563.79 269
9564.72 298
9565.64 253
9566.56 297
9567.49 287
9568.41 332
9569.33 318
9570.26 286
9571.18 287
9572.10 291
9573.03 295
9573.95 275
9574.88 260
9575.80 302
9576.72 333
9577.65 356
9578.57 332
9579.49 277
9580.42 302
9581.34 339
9582.27 341
9583.19 298
9584.12 341
9585.04 339
9585.96 284
9586.89 305
9587.81 361
9588.74 323
9589.66 286
9590.59 325
9591.51 308
9592.44 345
9593.36 311
9594.29 281
9595.21 307
9596.14 386
9597.06 321
9597.98 300
9598.91 312
9599.83 335
9600.76 318
9601.68 300
9602.61 300
9603.54 318
9604.46 342
9605.39 320
9606.31 313
9607.24 327
9608.16 338
9609.09 344
9610.01 376
9610.94 318
9611.86 333
9612.79 337
9613.72 360
9614.64 301
9615.57 321
9616.49 364
9617.42 332
9618.34 295
9619.27 286
9620.20 333
9621.12 324
9622.05 357
9622.97 349
9623.90 345
9624.83 348
9625.75 311
9626.68 342
9627.61 376
9628.53 364
9629.46 332
9630.39 358
9631.31 387
9632.24 412
9633.16 405
9634.09 369
9635.02 354
9635.95 364
9636.87 342
9637.80 368
9638.73 370
9639.65 389
9640.58 384
9641.51 413
9642.43 466
9643.36 380
9644.29 363
9645.22 373
9646.14 371
9647.07 369
9648.00 395
9648.92 338
9649.85 386
9650.78 400
9651.71 500
9652.63 458
9653.56 440
9654.49 419
9655.42 446
9656.34 452
9657.27 363
9658.20 399
9659.13 377
9660.06 389
9660.98 361
9661.91 386
9662.84 377
9663.77 372
9664.70 351
9665.62 433
9666.55 403
9667.48 376
9668.41 381
9669.34 364
9670.27 388
9671.19 388
9672.12 384
9673.05 395
9673.98 421
9674.91 389
9675.84 348
9676.77 403
9677.70 355
9678.62 379
9679.55 372
9680.48 364
9681.41 345
9682.34 349
9683.27 352
9684.20 355
9685.13 387
9686.06 349
9686.99 334
9687.91 368
9688.84 395
9689.77 370
9690.70 371
9691.63 405
9692.56 363
9693.49 374
9694.42 349
9695.35 360
9696.28 370
9697.21 401
9698.14 397
9699.07 366
9700.00 404
9700.93 413
9701.86 390
9702.79 393
9703.72 357
9704.65 381
9705.58 368
9706.51 377
9707.44 351
9708.37 349
9709.30 337
9710.23 355
9711.16 362
9712.09 369
9713.02 357
9713.95 353
9714.88 354
9715.81 332
9716.74 365
9717.67 347
9718.61 386
9719.54 382
9720.47 315
9721.40 319
9722.33 338
9723.26 342
9724.19 352
9725.12 385
9726.05 404
9726.98 387
9727.92 374
9728.85 329
9729.78 332
9730.71 379
9731.64 377
9732.57 324
9733.50 388
9734.43 334
9735.37 345
9736.30 351
9737.23 321
9738.16 327
9739.09 351
9740.02 409
9740.96 374
9741.89 305
9742.82 341
9743.75 348
9744.68 395
9745.62 374
9746.55 358
9747.48 381
9748.41 372
9749.34 389
9750.28 298
9751.21 342
9752.14 368
9753.07 382
9754.01 388
9754.94 391
9755.87 361
9756.80 396
9757.74 364
9758.67 338
9759.60 366
9760.53 363
9761.47 394
9762.40 414
9763.33 390
9764.27 412
9765.20 396
9766.13 368
9767.07 385
9768.00 363
9768.93 383
9769.86 358
9770.80 384
9771.73 413
9772.66 339
9773.60 343
9774.53 408
9775.47 434
9776.40 385
9777.33 359
9778.27 390
9779.20 391
9780.13 419
9781.07 410
9782.00 392
9782.93 400
9783.87 382
9784.80 415
9785.74 374
9786.67 453
9787.60 453
9788.54 389
9789.47 387
9790.41 359
9791.34 389
9792.28 428
9793.21 458
9794.14 385
9795.08 411
9796.01 376
9796.95 394
9797.88 382
9798.82 434
9799.75 403
9800.69 359
9801.62 424
9802.56 417
9803.49 429
9804.42 367
9805.36 330
9806.29 320
9807.23 361
9808.16 338
9809.10 376
9810.03 373
9810.97 320
9811.91 314
9812.84 372
9813.78 357
9814.71 353
9815.65 349
9816.58 291
9817.52 371
9818.45 328
9819.39 352
9820.32 343
9821.26 337
9822.20 356
9823.13 329
9824.07 334
9825.00 344
9825.94 317
9826.87 322
9827.81 332
9828.75 353
9829.68 362
9830.62 339
9831.55 341
9832.49 358
9833.43 369
9834.36 385
9835.30 359
9836.24 383
9837.17 419
9838.11 365
9839.05 354
9839.98 333
9840.92 329
9841.86 386
9842.79 328
9843.73 305
9844.67 330
9845.60 342
9846.54 351
9847.48 344
9848.41 386
9849.35 353
9850.29 358
9851.22 378
9852.16 362
9853.10 304
9854.04 331
9854.97 324
9855.91 308
9856.85 312
9857.79 325
9858.72 374
9859.66 376
9860.60 388
9861.54 377
9862.47 334
9863.41 363
9864.35 387
9865.29 311
9866.22 352
9867.16 357
9868.10 372
9869.04 338
9869.98 380
9870.91 329
9871.85 374
9872.79 361
9873.73 351
9874.67 311
9875.60 342
9876.54 343
9877.48 362
9878.42 373
9879.36 364
9880.30 384
9881.24 331
9882.17 370
9883.11 398
9884.05 374
9884.99 406
9885.93 407
9886.87 370
9887.81 356
9888.74 331
9889.68 317
9890.62 326
9891.56 314
9892.50 333
9893.44 318
9894.38 349
9895.32 349
9896.26 352
9897.20 353
9898.14 414
9899.08 328
9900.01 326
9900.95 322
9901.89 334
9902.83 323
9903.77 334
9904.71 356
9905.65 300
9906.59 318
9907.53 363
9908.47 352
9909.41 363
9910.35 347
9911.29 352
9912.23 385
9913.17 374
9914.11 333
9915.05 346
9915.99 388
9916.93 389
9917.87 376
9918.81 401
9919.75 387
9920.69 391
9921.63 362
9922.57 373
9923.51 402
9924.46 466
9925.40 461
9926.34 534
9927.28 572
9928.22 680
9929.16 719
9930.10 699
9931.04 717
9931.98 607
9932.92 553
9933.86 496
9934.80 444
9935.75 377
9936.69 351
9937.63 353
9938.57 376
9939.51 394
9940.45 346
9941.39 335
9942.34 377
9943.28 360
9944.22 354
9945.16 343
9946.10 367
9947.04 332
9947.98 342
9948.93 320
9949.87 332
9950.81 333
9951.75 373
9952.69 324
9953.64 350
9954.58 319
9955.52 310
9956.46 354
9957.40 282
9958.35 282
9959.29 327
9960.23 360
9961.17 298
9962.12 297
9963.06 280
9964.00 364
9964.94 352
9965.89 360
9966.83 366
9967.77 362
9968.71 362
9969.66 345
9970.60 280
9971.54 270
9972.48 348
9973.43 324
9974.37 310
9975.31 330
9976.26 341
9977.20 322
9978.14 325
9979.09 305
9980.03 305
9980.97 324
9981.92 327
9982.86 293
9983.80 303
9984.75 297
9985.69 316
9986.63 310
9987.58 329
9988.52 321
9989.46 329
9990.41 277
9991.35 293
9992.30 329
9993.24 350
9994.18 309
9995.13 260
9996.07 359
9997.01 314
9997.96 302
9998.90 316
9999.85 269
10000.79 296
10001.74 329
10002.68 375
10003.62 355
10004.57 367
10005.51 333
10006.46 360
10007.40 380
10008.35 340
10009.29 323
10010.24 343
10011.18 352
10012.13 327
10013.07 316
10014.01 331
10014.96 310
10015.90 281
10016.85 299
10017.79 284
10018.74 283
10019.68 309
10020.63 350
10021.58 368
10022.52 291
10023.47 301
10024.41 320
10025.36 293
10026.30 299
10027.25 326
10028.19 327
10029.14 355
10030.08 332
10031.03 327
10031.98 355
10032.92 316
10033.87 288
10034.81 301
10035.76 292
10036.70 294
10037.65 282
10038.60 296
10039.54 287
10040.49 321
10041.43 302
10042.38 298
10043.33 347
10044.27 337
10045.22 349
10046.17 284
10047.11 291
10048.06 311
10049.01 325
10049.95 309
10050.90 302
10051.84 274
10052.79 313
10053.74 279
10054.69 297
10055.63 319
10056.58 308
10057.53 329
10058.47 282
10059.42 326
10060.37 275
10061.31 272
10062.26 303
10063.21 294
10064.16 294
10065.10 311
10066.05 298
10067.00 305
10067.94 280
10068.89 268
10069.84 288
10070.79 291
10071.73 308
10072.68 291
10073.63 290
10074.58 272
10075.53 290
10076.47 303
10077.42 292
10078.37 264
10079.32 277
10080.26 251
10081.21 279
10082.16 292
10083.11 289
10084.06 281
10085.01 313
10085.95 278
10086.90 272
10087.85 324
10088.80 294
10089.75 287
10090.70 263
10091.64 291
10092.59 312
10093.54 284
10094.49 261
10095.44 315
10096.39 308
10097.34 260
10098.28 275
10099.23 279
10100.18 260
10101.13 257
10102.08 285
10103.03 294
10103.98 256
10104.93 280
10105.88 307
10106.83 282
10107.78 265
10108.72 264
10109.67 311
10110.62 282
10111.57 279
10112.52 314
10113.47 300
10114.42 266
10115.37 259
10116.32 275
10117.27 300
10118.22 286
10119.17 229
10120.12 278
10121.07 269
10122.02 246
10122.97 229
10123.92 256
10124.87 276
10125.82 263
10126.77 287
10127.72 301
10128.67 252
10129.62 241
10130.57 247
10131.52 265
10132.47 262
10133.42 282
10134.37 304
10135.32 277
10136.27 256
10137.22 269
10138.18 253
10139.13 279
10140.08 251
10141.03 291
10141.98 281
10142.93 290
10143.88 278
10144.83 292
10145.78 325
10146.73 262
10147.68 287
10148.64 259
10149.59 250
10150.54 270
10151.49 257
10152.44 298
10153.39 254
10154.34 267
10155.30 290
10156.25 237
10157.20 262
10158.15 231
10159.10 266
10160.05 254
10161.01 282
10161.96 312
10162.91 321
10163.86 257
10164.81 286
10165.76 296
10166.72 286
10167.67 281
10168.62 267
10169.57 272
10170.53 290
10171.48 280
10172.43 265
10173.38 251
10174.33 294
10175.29 325
10176.24 276
10177.19 315
10178.14 285
10179.10 333
10180.05 335
10181.00 280
10181.96 260
10182.91 252
10183.86 310
10184.81 292
10185.77 285
10186.72 289
10187.67 308
10188.63 325
10189.58 323
10190.53 293
10191.49 279
10192.44 305
10193.39 277
10194.35 341
10195.30 297
10196.25 290
10197.21 321
10198.16 305
10199.11 308
10200.07 307
10201.02 282
10201.97 302
10202.93 274
10203.88 304
10204.84 289
10205.79 310
10206.74 324
10207.70 309
10208.65 316
10209.60 345
10210.56 307
10211.51 305
10212.47 326
10213.42 294
10214.38 293
10215.33 269
10216.28 283
10217.24 280
10218.19 266
10219.15 270
10220.10 306
10221.06 333
10222.01 276
10222.97 258
10223.92 284
10224.88 281
10225.83 259
10226.79 299
10227.74 256
10228.70 235
10229.65 284
10230.61 244
10231.56 264
10232.52 277
10233.47 282
10234.43 264
10235.38 311
10236.34 316
10237.29 284
10238.25 301
10239.20 299
10240.16 290
10241.11 294
10242.07 305
10243.03 295
10243.98 301
10244.94 287
10245.89 252
10246.85 269
10247.80 286
10248.76 235
10249.72 303
10250.67 278
10251.63 290
10252.58 240
10253.54 265
10254.50 288
10255.45 264
10256.41 297
10257.36 275
10258.32 288
10259.28 270
10260.23 309
10261.19 290
10262.15 274
10263.10 243
10264.06 267
10265.02 299
10265.97 301
10266.93 248
10267.89 258
10268.84 304
10269.80 287
10270.76 275
10271.71 241
10272.67 256
10273.63 272
10274.59 296
10275.54 283
10276.50 234
10277.46 201
10278.41 237
10279.37 276
10280.33 303
10281.29 265
10282.24 256
10283.20 270
10284.16 285
10285.12 260
10286.07 219
10287.03 265
10287.99 259
10288.95 276
10289.91 261
10290.86 261
10291.82 235
10292.78 222
10293.74 246
10294.70 285
10295.65 258
10296.61 265
10297.57 285
10298.53 288
10299.49 253
10300.44 246
10301.40 255
10302.36 283
10303.32 275
10304.28 240
10305.24 254
10306.20 269
10307.15 259
10308.11 273
10309.07 291
10310.03 258
10310.99 254
10311.95 243
10312.91 255
10313.87 266
10314.82 242
10315.78 242
10316.74 290
10317.70 261
10318.66 257
10319.62 269
10320.58 285
10321.54 256
10322.50 250
10323.46 272
10324.42 254
10325.38 301
10326.34 273
10327.29 261
10328.25 283
10329.21 287
10330.17 275
10331.13 227
10332.09 230
10333.05 227
10334.01 237
10334.97 249
10335.93 259
10336.89 222
10337.85 233
10338.81 236
10339.77 235
10340.73 221
10341.69 245
10342.65 273
10343.61 232
10344.57 266
10345.54 264
10346.50 261
10347.46 238
10348.42 237
10349.38 272
10350.34 260
10351.30 235
10352.26 241
10353.22 241
10354.18 245
10355.14 258
10356.10 224
10357.06 218
10358.02 252
10358.99 247
10359.95 224
10360.91 219
10361.87 230
10362.83 227
10363.79 242
10364.75 243
10365.71 264
10366.68 270
10367.64 245
10368.60 250
10369.56 257
10370.52 232
10371.48 233
10372.44 219
10373.41 261
10374.37 254
10375.33 265
10376.29 227
10377.25 246
10378.22 221
10379.18 220
10380.14 254
10381.10 263
10382.06 268
10383.03 258
10383.99 225
10384.95 253
10385.91 274
10386.88 276
10387.84 268
10388.80 261
10389.76 236
10390.72 246
10391.69 260
10392.65 259
10393.61 284
10394.58 239
10395.54 294
10396.50 238
10397.46 268
10398.43 290
10399.39 279
10400.35 278
10401.32 269
10402.28 277
10403.24 271
10404.20 227
10405.17 237
10406.13 251
10407.09 270
10408.06 271
10409.02 249
10409.98 261
10410.95 284
10411.91 279
10412.88 256
10413.84 282
10414.80 231
10415.77 244
10416.73 286
10417.69 248
10418.66 299
10419.62 311
10420.59 355
10421.55 318
10422.51 300
10423.48 336
10424.44 305
10425.41 277
10426.37 294
10427.33 265
10428.30 261
10429.26 272
10430.23 288
10431.19 228
10432.16 262
10433.12 265
10434.08 263
10435.05 250
10436.01 224
10436.98 241
10437.94 273
10438.91 276
10439.87 259
10440.84 242
10441.80 244
10442.77 294
10443.73 272
10444.70 257
10445.66 218
10446.63 275
10447.59 236
10448.56 246
10449.52 259
10450.49 238
10451.45 216
10452.42 256
10453.38 277
10454.35 240
10455.32 263
10456.28 241
10457.25 238
10458.21 254
10459.18 239
10460.14 233
10461.11 234
10462.08 231
10463.04 248
10464.01 242
10464.97 285
10465.94 273
10466.90 224
10467.87 228
10468.84 207
10469.80 233
10470.77 252
10471.74 272
10472.70 257
10473.67 290
10474.63 245
10475.60 254
10476.57 276
10477.53 254
10478.50 256
10479.47 267
10480.43 233
10481.40 228
10482.37 239
10483.33 264
10484.30 250
10485.27 283
10486.24 265
10487.20 216
10488.17 213
10489.14 240
10490.10 273
10491.07 207
10492.04 234
10493.01 238
10493.97 292
10494.94 273
10495.91 224
10496.87 246
10497.84 238
10498.81 278
10499.78 272
10500.74 285
10501.71 227
10502.68 235
10503.65 225
10504.62 261
10505.58 255
10506.55 248
10507.52 251
10508.49 243
10509.46 246
10510.42 225
10511.39 223
10512.36 251
10513.33 230
10514.30 258
10515.26 247
10516.23 259
10517.20 245
10518.17 202
10519.14 204
10520.11 279
10521.08 278
10522.04 275
10523.01 247
10523.98 211
10524.95 216
10525.92 220
10526.89 223
10527.86 240
10528.83 249
10529.79 218
10530.76 248
10531.73 233
10532.70 239
10533.67 233
10534.64 233
10535.61 261
10536.58 226
10537.55 204
10538.52 214
10539.49 220
10540.46 241
10541.43 226
10542.39 211
10543.36 238
10544.33 235
10545.30 237
10546.27 271
10547.24 208
10548.21 269
10549.18 247
10550.15 236
10551.12 248
10552.09 240
10553.06 241
10554.03 238
10555.00 253
10555.97 209
10556.94 241
10557.91 251
10558.88 261
10559.85 262
10560.82 254
10561.80 286
10562.77 255
10563.74 256
10564.71 260
10565.68 229
10566.65 205
10567.62 224
10568.59 196
10569.56 227
10570.53 231
10571.50 219
10572.47 223
10573.44 259
10574.41 238
10575.39 227
10576.36 237
10577.33 235
10578.30 197
10579.27 220
10580.24 226
10581.21 207
10582.18 254
10583.16 215
10584.13 243
10585.10 236
10586.07 224
10587.04 224
10588.01 230
10588.99 233
10589.96 221
10590.93 219
10591.90 235
10592.87 214
10593.84 233
10594.82 229
10595.79 235
10596.76 221
10597.73 235
10598.70 227
10599.68 249
10600.65 200
10601.62 247
10602.59 249
10603.57 205
10604.54 200
10605.51 211
10606.48 282
10607.46 276
10608.43 254
10609.40 191
10610.37 229
10611.35 251
10612.32 244
10613.29 235
10614.27 215
10615.24 213
10616.21 246
10617.18 221
10618.16 203
10619.13 209
10620.10 196
10621.08 196
10622.05 248
10623.02 253
10624.00 227
10624.97 247
10625.94 247
10626.92 209
10627.89 225
10628.86 191
10629.84 220
10630.81 253
10631.78 211
10632.76 226
10633.73 229
10634.71 209
10635.68 198
10636.65 223
10637.63 231
10638.60 230
10639.58 229
10640.55 211
10641.52 214
10642.50 227
10643.47 232
10644.45 211
10645.42 212
10646.39 227
10647.37 201
10648.34 242
10649.32 233
10650.29 238
10651.27 233
10652.24 194
10653.22 203
10654.19 221
10655.17 219
10656.14 229
10657.12 245
10658.09 231
10659.07 219
10660.04 201
10661.01 218
10661.99 191
10662.97 198
10663.94 225
10664.92 213
10665.89 205
10666.87 223
10667.84 216
10668.82 230
10669.79 229
10670.77 238
10671.74 219
10672.72 243
10673.69 256
10674.67 247
10675.65 205
10676.62 210
10677.60 243
10678.57 235
10679.55 250
10680.52 215
10681.50 243
10682.48 201
10683.45 230
10684.43 216
10685.40 228
10686.38 240
10687.36 241
10688.33 257
10689.31 232
10690.29 206
10691.26 220
10692.24 251
10693.22 221
10694.19 231
10695.17 195
10696.14 216
10697.12 255
10698.10 205
10699.08 241
10700.05 232
10701.03 228
10702.01 243
10702.98 228
10703.96 269
10704.94 246
10705.91 252
10706.89 253
10707.87 173
10708.85 203
10709.82 221
10710.80 242
10711.78 197
10712.75 205
10713.73 212
10714.71 225
10715.69 225
10716.66 195
10717.64 217
10718.62 190
10719.60 249
10720.57 240
10721.55 239
10722.53 239
10723.51 229
10724.49 258
10725.46 209
10726.44 180
10727.42 239
10728.40 241
10729.38 231
10730.35 225
10731.33 222
10732.31 225
10733.29 247
10734.27 207
10735.25 223
10736.22 229
10737.20 230
10738.18 259
10739.16 248
10740.14 262
10741.12 191
10742.10 184
10743.08 211
10744.05 214
10745.03 267
10746.01 230
10746.99 224
10747.97 244
10748.95 242
10749.93 222
10750.91 223
10751.89 250
10752.87 181
10753.84 196
10754.82 237
10755.80 222
10756.78 218
10757.76 224
10758.74 234
10759.72 227
10760.70 218
10761.68 205
10762.66 207
10763.64 218
10764.62 190
10765.60 244
10766.58 246
10767.56 208
10768.54 205
10769.52 224
10770.50 208
10771.48 242
10772.46 228
10773.44 246
10774.42 215
10775.40 214
10776.38 197
10777.36 215
10778.34 256
10779.32 226
10780.30 231
10781.28 194
10782.26 257
10783.24 232
10784.22 272
10785.20 214
10786.19 182
10787.17 224
10788.15 222
10789.13 241
10790.11 260
10791.09 217
10792.07 180
10793.05 222
10794.03 215
10795.01 217
10796.00 217
10796.98 228
10797.96 227
10798.94 238
10799.92 243
10800.90 245
10801.88 256
10802.86 234
10803.85 237
10804.83 241
10805.81 191
10806.79 188
10807.77 204
10808.75 227
10809.74 254
10810.72 200
10811.70 189
10812.68 217
10813.66 209
10814.65 188
10815.63 192
10816.61 231
10817.59 209
10818.57 204
10819.56 225
10820.54 199
10821.52 232
10822.50 255
10823.49 222
10824.47 222
10825.45 213
10826.43 239
10827.42 245
10828.40 260
10829.38 215
10830.36 224
10831.35 257
10832.33 206
10833.31 187
10834.30 207
10835.28 202
10836.26 215
10837.25 259
10838.23 235
10839.21 244
10840.19 237
10841.18 231
10842.16 203
10843.14 237
10844.13 186
10845.11 190
10846.09 237
10847.08 248
10848.06 192
10849.05 189
10850.03 194
10851.01 244
10852.00 231
10852.98 204
10853.96 197
10854.95 199
10855.93 274
10856.92 216
10857.90 205
10858.88 195
10859.87 234
10860.85 265
10861.84 232
10862.82 241
10863.80 244
10864.79 249
10865.77 261
10866.76 235
10867.74 194
10868.73 230
10869.71 212
10870.70 235
10871.68 212
10872.67 238
10873.65 250
10874.63 201
10875.62 191
10876.60 222
10877.59 209
10878.57 201
10879.56 228
10880.54 239
10881.53 210
10882.51 208
10883.50 220
10884.48 215
10885.47 205
10886.46 174
10887.44 179
10888.43 206
10889.41 236
10890.40 216
10891.38 242
10892.37 208
10893.35 247
10894.34 257
10895.33 262
10896.31 219
10897.30 257
10898.28 230
10899.27 219
10900.25 204
10901.24 240
10902.23 212
10903.21 236
10904.20 202
10905.18 232
10906.17 254
10907.16 231
10908.14 204
10909.13 217
10910.12 235
10911.10 250
10912.09 238
10913.08 235
10914.06 239
10915.05 225
10916.04 214
10917.02 226
10918.01 195
10919.00 204
10919.98 222
10920.97 206
10921.96 229
10922.94 243
10923.93 224
10924.92 239
10925.90 264
10926.89 222
10927.88 230
10928.87 224
10929.85 229
10930.84 218
10931.83 253
10932.82 254
10933.80 219
10934.79 199
10935.78 235
10936.77 209
10937.75 231
10938.74 229
10939.73 228
10940.72 238
10941.70 236
10942.69 230
10943.68 285
10944.67 249
10945.66 220
10946.64 232
10947.63 245
10948.62 236
10949.61 217
10950.60 201
10951.58 210
10952.57 232
10953.56 217
10954.55 237
10955.54 225
10956.53 226
10957.52 220
10958.50 237
10959.49 208
10960.48 229
10961.47 275
10962.46 225
10963.45 192
10964.44 215
10965.42 225
10966.41 210
10967.40 226
10968.39 256
10969.38 223
10970.37 219
10971.36 225
10972.35 226
10973.34 218
10974.33 228
10975.32 206
10976.31 237
10977.29 257
10978.28 189
10979.27 222
10980.26 270
10981.25 231
10982.24 229
10983.23 211
10984.22 261
10985.21 218
10986.20 242
10987.19 206
10988.18 221
10989.17 223
10990.16 206
10991.15 211
10992.14 201
10993.13 213
10994.12 243
10995.11 249
10996.10 229
10997.09 236
10998.08 255
10999.07 298
11000.06 274
11001.05 247
11002.05 266
11003.04 301
11004.03 231
11005.02 262
11006.01 240
11007.00 227
11007.99 241
11008.98 207
11009.97 242
11010.96 183
11011.95 208
11012.94 242
11013.94 233
11014.93 216
11015.92 223
11016.91 236
11017.90 194
11018.89 193
11019.88 221
11020.87 222
11021.87 242
11022.86 184
11023.85 190
11024.84 217
11025.83 212
11026.82 198
11027.81 204
11028.81 203
11029.80 225
11030.79 212
11031.78 218
11032.77 208
11033.77 213
11034.76 180
11035.75 225
11036.74 265
11037.73 249
11038.73 223
11039.72 224
11040.71 226
11041.70 253
11042.70 242
11043.69 221
11044.68 198
11045.67 233
11046.67 208
11047.66 190
11048.65 222
11049.64 267
11050.64 244
11051.63 189
11052.62 236
11053.61 230
11054.61 214
11055.60 189
11056.59 226
11057.59 237
11058.58 234
11059.57 216
11060.57 221
11061.56 212
11062.55 231
11063.55 203
11064.54 226
11065.53 217
11066.53 194
11067.52 221
11068.51 238
11069.51 208
11070.50 226
11071.49 233
11072.49 226
11073.48 234
11074.48 214
11075.47 238
11076.46 243
11077.46 209
11078.45 194
11079.45 219
11080.44 255
11081.43 215
11082.43 212
11083.42 204
11084.42 212
11085.41 233
11086.40 235
11087.40 196
11088.39 221
11089.39 204
11090.38 244
11091.38 208
11092.37 218
11093.37 197
11094.36 226
11095.36 249
11096.35 182
11097.35 200
11098.34 229
11099.34 242
11100.33 235
11101.33 221
11102.32 218
11103.32 200
11104.31 205
11105.31 192
11106.30 198
11107.30 185
11108.29 239
11109.29 248
11110.28 201
11111.28 204
11112.27 235
11113.27 234
11114.26 242
11115.26 204
11116.26 235
11117.25 228
11118.25 224
11119.24 227
11120.24 243
11121.24 223
11122.23 229
11123.23 196
11124.22 226
11125.22 234
11126.22 240
11127.21 191
11128.21 255
11129.20 231
11130.20 240
11131.20 206
11132.19 208
11133.19 239
11134.19 208
11135.18 234
11136.18 235
11137.18 229
11138.17 247
11139.17 209
11140.17 205
11141.16 226
11142.16 210
11143.16 212
11144.15 211
11145.15 214
11146.15 189
11147.14 192
11148.14 244
11149.14 215
11150.14 236
11151.13 222
11152.13 214
11153.13 218
11154.13 216
11155.12 202
11156.12 202
11157.12 220
11158.12 237
11159.11 198
11160.11 233
11161.11 221
11162.11 191
11163.10 224
11164.10 210
11165.10 204
11166.10 182
11167.10 185
11168.09 214
11169.09 249
11170.09 212
11171.09 184
11172.09 228
11173.08 232
11174.08 226
11175.08 199
11176.08 206
11177.08 211
11178.08 250
11179.08 210
11180.07 198
11181.07 191
11182.07 219
11183.07 208
11184.07 220
11185.07 209
11186.07 192
11187.06 215
11188.06 227
11189.06 206
11190.06 253
11191.06 218
11192.06 251
11193.06 235
11194.06 226
11195.06 196
11196.06 203
11197.06 207
11198.06 233
11199.05 227
11200.05 232
11201.05 212
11202.05 225
11203.05 245
11204.05 221
11205.05 211
11206.05 210
11207.05 200
11208.05 223
11209.05 216
11210.05 201
11211.05 253
11212.05 240
11213.05 228
11214.05 205
11215.05 199
11216.05 221
11217.05 226
11218.05 204
11219.05 199
11220.05 218
11221.05 229
11222.05 222
11223.05 230
11224.05 254
11225.06 235
11226.06 190
11227.06 228
11228.06 223
11229.06 217
11230.06 175
11231.06 212
11232.06 233
11233.06 235
11234.06 211
11235.06 208
11236.06 239
11237.07 225
11238.07 194
11239.07 207
11240.07 183
11241.07 195
11242.07 212
11243.07 230
11244.07 219
11245.08 219
11246.08 219
11247.08 207
11248.08 209
11249.08 234
11250.08 201
11251.09 234
11252.09 224
11253.09 229
11254.09 228
11255.09 213
11256.10 205
11257.10 198
11258.10 196
11259.10 230
11260.10 252
11261.11 228
11262.11 228
11263.11 225
11264.11 235
11265.11 225
11266.12 188
11267.12 231
11268.12 238
11269.12 269
11270.13 233
11271.13 226
11272.13 223
11273.14 233
11274.14 232
11275.14 205
11276.14 200
11277.15 231
11278.15 237
11279.15 222
11280.16 224
11281.16 244
11282.16 272
11283.17 291
11284.17 215
11285.17 194
11286.17 234
11287.18 233
11288.18 212
11289.18 199
11290.19 207
11291.19 203
11292.20 228
11293.20 217
11294.20 233
11295.21 214
11296.21 212
11297.21 205
11298.22 203
11299.22 229
11300.23 228
11301.23 215
11302.23 222
11303.24 234
11304.24 249
11305.25 233
11306.25 206
11307.25 210
11308.26 186
11309.26 219
11310.27 217
11311.27 211
11312.28 216
11313.28 256
11314.29 229
11315.29 208
11316.29 248
11317.30 247
11318.30 219
11319.31 201
11320.31 222
11321.32 185
11322.32 221
11323.33 228
11324.33 227
11325.34 227
11326.34 230
11327.35 234
11328.35 197
11329.36 212
11330.36 202
11331.37 216
11332.38 225
11333.38 210
11334.39 194
11335.39 208
11336.40 205
11337.40 193
11338.41 211
11339.41 217
11340.42 243
11341.43 203
11342.43 215
11343.44 217
11344.44 189
11345.45 192
11346.46 175
11347.46 216
11348.47 217
11349.47 196
11350.48 205
11351.49 213
11352.49 198
11353.50 204
11354.50 244
11355.51 203
11356.52 228
11357.52 206
11358.53 205
11359.54 253
11360.54 206
11361.55 187
11362.56 183
11363.56 185
11364.57 181
11365.58 216
11366.58 202
11367.59 228
11368.60 206
11369.61 231
11370.61 225
11371.62 204
11372.63 212
11373.63 225
11374.64 209
11375.65 188
11376.66 209
11377.66 213
11378.67 202
11379.68 216
11380.69 234
11381.69 195
11382.70 204
11383.71 173
11384.72 209
11385.72 217
11386.73 198
11387.74 205
11388.75 206
11389.76 199
11390.76 229
11391.77 222
11392.78 190
11393.79 197
11394.80 196
11395.80 208
11396.81 192
11397.82 197
11398.83 225
11399.84 240
11400.85 226
11401.85 198
11402.86 208
11403.87 205
11404.88 208
11405.89 191
11406.90 195
11407.91 176
11408.91 242
11409.92 207
11410.93 172
11411.94 174
11412.95 183
11413.96 183
11414.97 218
11415.98 178
11416.99 205
11418.00 176
11419.00 219
11420.01 191
11421.02 199
11422.03 210
11423.04 199
11424.05 232
11425.06 204
11426.07 203
11427.08 198
11428.09 190
11429.10 189
11430.11 208
11431.12 208
11432.13 223
11433.14 198
11434.15 213
11435.16 170
11436.17 186
11437.18 205
11438.19 204
11439.20 220
11440.21 230
11441.22 244
11442.23 205
11443.24 186
11444.25 206
11445.26 213
11446.27 206
11447.28 202
11448.29 213
11449.30 197
11450.31 239
11451.32 232
11452.33 237
11453.34 225
11454.36 206
11455.37 228
11456.38 183
11457.39 198
11458.40 217
11459.41 214
11460.42 194
11461.43 177
11462.44 219
11463.45 233
11464.47 229
11465.48 206
11466.49 220
11467.50 249
11468.51 224
11469.52 199
11470.53 205
11471.55 214
11472.56 219
11473.57 260
11474.58 237
11475.59 179
11476.60 204
11477.62 255
11478.63 247
11479.64 236
11480.65 228
11481.66 215
11482.68 191
11483.69 188
11484.70 213
11485.71 212
11486.72 226
11487.74 237
11488.75 226
11489.76 210
11490.77 245
11491.79 243
11492.80 212
11493.81 227
11494.82 239
11495.84 235
11496.85 208
11497.86 230
11498.87 253
11499.89 204
11500.90 220
11501.91 242
11502.93 249
11503.94 262
11504.95 211
11505.96 226
11506.98 199
11507.99 216
11509.00 205
11510.02 224
11511.03 212
11512.04 209
11513.06 238
11514.07 245
11515.08 197
11516.10 210
11517.11 196
11518.13 230
11519.14 231
11520.15 230
11521.17 239
11522.18 238
11523.19 203
11524.21 203
11525.22 217
11526.24 244
11527.25 206
11528.26 207
11529.28 220
11530.29 220
11531.31 213
11532.32 215
11533.33 214
11534.35 242
11535.36 283
11536.38 253
11537.39 220
11538.41 221
11539.42 213
11540.44 210
11541.45 234
11542.47 271
11543.48 247
11544.49 191
11545.51 231
11546.52 222
11547.54 214
11548.55 238
11549.57 199
11550.58 229
11551.60 241
11552.61 211
11553.63 247
11554.64 230
11555.66 262
11556.68 230
11557.69 249
11558.71 242
11559.72 272
11560.74 213
11561.75 273
11562.77 268
11563.78 245
11564.80 259
11565.82 233
11566.83 249
11567.85 231
11568.86 226
11569.88 261
11570.89 231
11571.91 253
11572.93 211
11573.94 258
11574.96 264
11575.97 239
11576.99 249
11578.01 234
11579.02 250
11580.04 248
11581.06 283
11582.07 255
11583.09 295
11584.11 316
11585.12 298
11586.14 296
11587.16 309
11588.17 316
11589.19 317
11590.21 309
11591.22 253
11592.24 299
11593.26 282
11594.27 288
11595.29 357
11596.31 319
11597.32 359
11598.34 344
11599.36 384
11600.38 368
11601.39 353
11602.41 374
11603.43 403
11604.45 418
11605.46 438
11606.48 403
11607.50 390
11608.52 374
11609.53 366
11610.55 356
11611.57 360
11612.59 327
11613.60 352
11614.62 340
11615.64 316
11616.66 295
11617.68 285
11618.69 340
11619.71 286
11620.73 272
11621.75 265
11622.77 281
11623.78 286
11624.80 303
11625.82 326
11626.84 329
11627.86 351
11628.88 322
11629.90 318
11630.91 382
11631.93 387
11632.95 378
11633.97 390
11634.99 381
11636.01 418
11637.03 407
11638.05 396
11639.06 344
11640.08 338
11641.10 318
11642.12 330
11643.14 304
11644.16 277
11645.18 285
11646.20 298
11647.22 253
11648.24 286
11649.26 288
11650.28 271
11651.30 261
11652.31 259
11653.33 256
11654.35 280
11655.37 249
11656.39 257
11657.41 246
11658.43 244
11659.45 243
11660.47 274
11661.49 215
11662.51 254
11663.53 238
11664.55 265
11665.57 260
11666.59 235
11667.61 254
11668.63 254
11669.65 226
11670.67 292
11671.69 248
11672.71 324
11673.73 290
11674.76 261
11675.78 246
11676.80 263
11677.82 270
11678.84 265
11679.86 290
11680.88 215
11681.90 267
11682.92 252
11683.94 235
11684.96 246
11685.98 271
11687.00 267
11688.03 220
11689.05 278
11690.07 263
11691.09 216
11692.11 231
11693.13 255
11694.15 228
11695.17 250
11696.20 268
11697.22 253
11698.24 246
11699.26 259
11700.28 211
11701.30 213
11702.33 234
11703.35 248
11704.37 240
11705.39 256
11706.41 237
11707.44 268
11708.46 213
11709.48 236
11710.50 265
11711.52 266
11712.55 229
11713.57 237
11714.59 250
11715.61 236
11716.63 257
11717.66 232
11718.68 234
11719.70 254
11720.72 256
11721.75 216
11722.77 215
11723.79 227
11724.82 246
11725.84 215
11726.86 196
11727.88 218
11728.91 236
11729.93 218
11730.95 226
11731.98 238
11733.00 210
11734.02 209
11735.04 220
11736.07 197
11737.09 240
11738.11 240
11739.14 224
11740.16 197
11741.18 239
11742.21 219
11743.23 202
11744.25 212
11745.28 193
11746.30 200
11747.33 224
11748.35 238
11749.37 218
11750.40 234
11751.42 238
11752.44 250
11753.47 215
11754.49 216
11755.52 206
11756.54 196
11757.57 201
11758.59 228
11759.61 197
11760.64 219
11761.66 254
11762.69 233
11763.71 206
11764.74 229
11765.76 199
11766.78 241
11767.81 232
11768.83 226
11769.86 204
11770.88 212
11771.91 210
11772.93 195
11773.96 222
11774.98 193
11776.01 164
11777.03 206
11778.06 206
11779.08 200
11780.11 203
11781.13 224
11782.16 210
11783.18 209
11784.21 212
11785.23 227
11786.26 213
11787.28 212
11788.31 199
11789.34 190
11790.36 205
11791.39 205
11792.41 184
11793.44 202
11794.46 207
11795.49 225
11796.52 214
11797.54 213
11798.57 241
11799.59 228
11800.62 205
11801.65 210
11802.67 239
11803.70 210
11804.72 221
11805.75 226
11806.78 235
11807.80 266
11808.83 268
11809.86 209
11810.88 183
11811.91 228
11812.93 230
11813.96 179
11814.99 222
11816.01 259
11817.04 233
11818.07 204
11819.10 223
11820.12 251
11821.15 227
11822.18 200
11823.20 230
11824.23 240
11825.26 198
11826.28 189
11827.31 184
11828.34 212
11829.37 214
11830.39 192
11831.42 221
11832.45 244
11833.48 248
11834.50 219
11835.53 198
11836.56 189
11837.59 213
11838.61 218
11839.64 198
11840.67 194
11841.70 191
11842.72 241
11843.75 179
11844.78 176
11845.81 196
11846.84 189
11847.86 211
11848.89 183
11849.92 197
11850.95 218
11851.98 223
11853.01 203
11854.03 182
11855.06 201
11856.09 174
11857.12 225
11858.15 206
11859.18 205
11860.20 166
11861.23 193
11862.26 215
11863.29 224
11864.32 218
11865.35 215
11866.38 215
11867.41 207
11868.44 196
11869.46 198
11870.49 195
11871.52 179
11872.55 188
11873.58 217
11874.61 197
11875.64 197
11876.67 196
11877.70 185
11878.73 175
11879.76 171
11880.79 181
11881.82 216
11882.85 171
11883.88 189
11884.91 192
11885.93 183
11886.96 195
11887.99 181
11889.02 218
11890.05 208
11891.08 176
11892.11 179
11893.14 199
11894.17 168
11895.20 218
11896.23 204
11897.26 212
11898.30 189
11899.33 214
11900.36 204
11901.39 189
11902.42 200
11903.45 230
11904.48 228
11905.51 184
11906.54 181
11907.57 209
11908.60 236
11909.63 164
11910.66 187
11911.69 178
11912.72 211
11913.75 176
11914.79 180
11915.82 169
11916.85 205
11917.88 186
11918.91 186
11919.94 192
11920.97 199
11922.00 174
11923.04 214
11924.07 245
11925.10 185
11926.13 189
11927.16 195
11928.19 184
11929.22 190
11930.26 208
11931.29 176
11932.32 189
11933.35 194
11934.38 199
11935.41 238
11936.45 204
11937.48 210
11938.51 196
11939.54 197
11940.58 209
11941.61 213
11942.64 194
11943.67 183
11944.70 180
11945.74 184
11946.77 208
11947.80 182
11948.83 166
11949.87 207
11950.90 226
11951.93 184
11952.96 161
11954.00 208
11955.03 228
11956.06 195
11957.09 208
11958.13 186
11959.16 194
11960.19 221
11961.23 213
11962.26 185
11963.29 189
11964.33 201
11965.36 200
11966.39 210
11967.43 209
11968.46 197
11969.49 202
11970.53 242
11971.56 209
11972.59 207
11973.63 192
11974.66 195
11975.69 202
11976.73 171
11977.76 170
11978.79 195
11979.83 181
11980.86 213
11981.90 196
11982.93 177
11983.96 207
11985.00 206
11986.03 206
11987.07 177
11988.10 203
11989.13 208
11990.17 174
11991.20 155
11992.24 193
11993.27 182
11994.31 240
11995.34 197
11996.38 199
11997.41 208
11998.44 185
11999.48 223
12000.51 223
12001.55 195
12002.58 195
12003.62 212
12004.65 166
12005.69 166
12006.72 163
12007.76 220
12008.79 223
12009.83 207
12010.86 203
12011.90 229
12012.93 195
12013.97 205
12015.00 212
12016.04 202
12017.08 231
12018.11 186
12019.15 219
12020.18 161
12021.22 179
12022.25 189
12023.29 208
12024.32 223
12025.36 214
12026.40 196
12027.43 206
12028.47 215
12029.50 176
12030.54 189
12031.58 168
12032.61 173
12033.65 186
12034.68 228
12035.72 195
12036.76 192
12037.79 161
12038.83 164
12039.87 194
12040.90 184
12041.94 165
12042.98 168
12044.01 151
12045.05 155
12046.09 189
12047.12 206
12048.16 193
12049.20 139
12050.23 182
12051.27 190
12052.31 208
12053.34 197
12054.38 196
12055.42 204
12056.45 175
12057.49 170
12058.53 186
12059.57 223
12060.60 162
12061.64 179
12062.68 188
12063.72 176
12064.75 179
12065.79 156
12066.83 163
12067.87 196
12068.90 188
12069.94 179
12070.98 185
12072.02 206
12073.06 175
12074.09 210
12075.13 167
12076.17 161
12077.21 150
12078.24 202
12079.28 166
12080.32 158
12081.36 170
12082.40 179
12083.44 193
12084.47 155
12085.51 173
12086.55 216
12087.59 190
12088.63 210
12089.67 156
12090.71 152
12091.74 182
12092.78 183
12093.82 180
12094.86 177
12095.90 195
12096.94 184
12097.98 139
12099.02 186
12100.05 193
12101.09 190
12102.13 161
12103.17 166
12104.21 171
12105.25 178
12106.29 185
12107.33 164
12108.37 146
12109.41 181
12110.45 149
12111.49 174
12112.53 207
12113.57 182
12114.61 146
12115.65 160
12116.69 177
12117.72 170
12118.76 175
12119.80 191
12120.84 216
12121.88 182
12122.92 156
12123.96 158
12125.00 176
12126.04 150
12127.08 155
12128.12 159
12129.17 156
12130.21 170
12131.25 156
12132.29 178
12133.33 170
12134.37 179
12135.41 153
12136.45 211
12137.49 167
12138.53 139
12139.57 156
12140.61 170
12141.65 160
12142.69 184
12143.73 178
12144.77 175
12145.82 158
12146.86 174
12147.90 165
12148.94 142
12149.98 158
12151.02 177
12152.06 185
12153.10 154
12154.15 156
12155.19 144
12156.23 202
12157.27 160
12158.31 166
12159.35 153
12160.39 190
12161.44 157
12162.48 184
12163.52 172
12164.56 176
12165.60 178
12166.64 150
12167.69 190
12168.73 189
12169.77 201
12170.81 180
12171.85 143
12172.90 164
12173.94 172
12174.98 164
12176.02 162
12177.07 206
12178.11 192
12179.15 169
12180.19 212
12181.24 172
12182.28 168
12183.32 170
12184.36 170
12185.41 179
12186.45 161
12187.49 143
12188.53 154
12189.58 163
12190.62 163
12191.66 167
12192.71 175
12193.75 225
12194.79 185
12195.84 157
12196.88 156
12197.92 164
12198.97 166
12200.01 158
12201.05 139
12202.10 155
12203.14 175
12204.18 138
12205.23 159
12206.27 154
12207.31 162
12208.36 154
12209.40 150
12210.44 138
12211.49 167
12212.53 161
12213.58 185
12214.62 199
12215.66 151
12216.71 164
12217.75 167
12218.80 168
12219.84 170
12220.88 168
12221.93 172
12222.97 160
12224.02 156
12225.06 162
12226.11 146
12227.15 167
12228.19 163
12229.24 143
12230.28 177
12231.33 134
12232.37 132
12233.42 129
12234.46 157
12235.51 161
12236.55 130
12237.60 135
12238.64 159
12239.69 143
12240.73 160
12241.78 135
12242.82 177
12243.87 168
12244.91 141
12245.96 166
12247.00 175
12248.05 151
12249.09 162
12250.14 157
12251.19 159
12252.23 151
12253.28 153
12254.32 159
12255.37 186
12256.41 182
12257.46 162
12258.51 163
12259.55 163
12260.60 153
12261.64 150
12262.69 160
12263.74 141
12264.78 181
12265.83 156
12266.87 153
12267.92 145
12268.97 162
12270.01 175
12271.06 156
12272.11 171
12273.15 164
12274.20 159
12275.24 176
12276.29 181
12277.34 161
12278.38 158
12279.43 142
12280.48 160
12281.52 154
12282.57 167
12283.62 162
12284.67 160
12285.71 158
12286.76 143
12287.81 161
12288.85 147
12289.90 137
12290.95 141
12292.00 180
12293.04 193
12294.09 143
12295.14 137
12296.18 139
12297.23 141
12298.28 166
12299.33 175
12300.38 140
12301.42 152
12302.47 133
12303.52 140
12304.57 136
12305.61 149
12306.66 142
12307.71 163
12308.76 139
12309.81 136
12310.85 155
12311.90 135
12312.95 157
12314.00 168
12315.05 150
12316.09 155
12317.14 144
12318.19 158
12319.24 169
12320.29 146
12321.34 163
12322.39 143
12323.43 155
12324.48 141
12325.53 156
12326.58 153
12327.63 141
12328.68 174
12329.73 167
12330.78 135
12331.82 172
12332.87 154
12333.92 178
12334.97 154
12336.02 157
12337.07 128
12338.12 168
12339.17 159
12340.22 143
12341.27 138
12342.32 163
12343.37 181
12344.42 171
12345.46 135
12346.51 132
12347.56 150
12348.61 165
12349.66 153
12350.71 153
12351.76 147
12352.81 129
12353.86 130
12354.91 133
12355.96 152
12357.01 143
12358.06 144
12359.11 125
12360.16 135
12361.21 128
12362.26 153
12363.31 147
12364.36 174
12365.41 173
12366.47 193
12367.52 147
12368.57 155
12369.62 179
12370.67 166
12371.72 156
12372.77 123
12373.82 132
12374.87 160
12375.92 146
12376.97 130
12378.02 152
12379.07 147
12380.12 152
12381.18 155
12382.23 141
12383.28 144
12384.33 139
12385.38 128
12386.43 126
12387.48 154
12388.53 148
12389.59 173
12390.64 142
12391.69 164
12392.74 132
12393.79 166
12394.84 161
12395.90 146
12396.95 166
12398.00 138
12399.05 151
12400.10 136
12401.15 143
12402.21 146
12403.26 171
12404.31 117
12405.36 154
12406.41 144
12407.47 140
12408.52 145
12409.57 123
12410.62 132
12411.68 143
12412.73 131
12413.78 134
12414.83 143
12415.89 118
12416.94 135
12417.99 145
12419.04 166
12420.10 146
12421.15 157
12422.20 153
12423.26 135
12424.31 149
12425.36 146
12426.41 149
12427.47 135
12428.52 133
12429.57 153
12430.63 183
12431.68 184
12432.73 170
12433.79 123
12434.84 138
12435.89 128
12436.95 163
12438.00 149
12439.05 166
12440.11 152
12441.16 154
12442.21 127
12443.27 157
12444.32 160
12445.38 153
12446.43 174
12447.48 140
12448.54 122
12449.59 125
12450.65 167
12451.70 136
12452.75 114
12453.81 126
12454.86 154
12455.92 135
12456.97 151
12458.02 143
12459.08 183
12460.13 157
12461.19 165
12462.24 166
12463.30 136
12464.35 147
12465.41 141
12466.46 153
12467.52 159
12468.57 158
12469.63 152
12470.68 151
12471.74 149
12472.79 160
12473.85 138
12474.90 136
12475.96 142
12477.01 147
12478.07 155
12479.12 169
12480.18 195
12481.23 169
12482.29 150
12483.34 157
12484.40 178
12485.45 161
12486.51 176
12487.56 171
12488.62 159
12489.68 144
12490.73 176
12491.79 148
12492.84 167
12493.90 160
12494.95 174
12496.01 199
12497.07 171
12498.12 184
12499.18 194
12500.23 176
12501.29 158
12502.35 158
12503.40 136
12504.46 183
12505.52 146
12506.57 144
12507.63 164
12508.69 153
12509.74 157
12510.80 151
12511.86 138
12512.91 129
12513.97 120
12515.03 133
12516.08 164
12517.14 124
12518.20 137
12519.25 128
12520.31 160
12521.37 170
12522.42 165
12523.48 150
12524.54 139
12525.60 147
12526.65 141
12527.71 132
12528.77 123
12529.82 155
12530.88 184
12531.94 173
12533.00 113
12534.05 124
12535.11 103
12536.17 138
12537.23 111
12538.29 124
12539.34 99
12540.40 134
12541.46 120
12542.52 94
12543.57 114
12544.63 134
12545.69 140
12546.75 125
12547.81 125
12548.87 138
12549.92 130
12550.98 118
12552.04 149
12553.10 134
12554.16 138
12555.22 134
12556.27 161
12557.33 135
12558.39 132
12559.45 125
12560.51 152
12561.57 131
12562.63 141
12563.68 162
12564.74 124
12565.80 138
12566.86 129
12567.92 152
12568.98 123
12570.04 174
12571.10 133
12572.16 114
12573.22 109
12574.28 141
12575.33 140
12576.39 145
12577.45 150
12578.51 149
12579.57 167
12580.63 168
12581.69 152
12582.75 129
12583.81 139
12584.87 129
12585.93 181
12586.99 118
12588.05 140
12589.11 123
12590.17 142
12591.23 103
12592.29 117
12593.35 145
12594.41 135
12595.47 144
12596.53 103
12597.59 144
12598.65 119
12599.71 114
12600.77 140
12601.83 126
12602.89 130
12603.95 143
12605.01 150
12606.07 139
12607.13 109
12608.20 141
12609.26 146
12610.32 159
12611.38 150
12612.44 121
12613.50 149
12614.56 127
12615.62 143
12616.68 102
12617.74 146
12618.81 153
12619.87 158
12620.93 155
12621.99 133
12623.05 133
12624.11 169
12625.17 167
12626.23 129
12627.30 160
12628.36 153
12629.42 153
12630.48 146
12631.54 132
12632.60 114
12633.67 161
12634.73 128
12635.79 143
12636.85 167
12637.91 168
12638.98 163
12640.04 162
12641.10 133
12642.16 155
12643.22 174
12644.29 147
12645.35 156
12646.41 109
12647.47 132
12648.54 134
12649.60 168
12650.66 159
12651.72 154
12652.79 124
12653.85 139
12654.91 161
12655.97 133
12657.04 154
12658.10 178
12659.16 150
12660.22 179
12661.29 156
12662.35 145
12663.41 143
12664.48 126
12665.54 149
12666.60 133
12667.67 147
12668.73 172
12669.79 163
12670.86 154
12671.92 144
12672.98 123
12674.05 133
12675.11 147
12676.17 156
12677.24 137
12678.30 100
12679.36 123
12680.43 132
12681.49 148
12682.56 123
12683.62 118
12684.68 136
12685.75 161
12686.81 119
12687.88 116
12688.94 123
12690.00 119
12691.07 138
12692.13 162
12693.20 148
12694.26 121
12695.33 141
12696.39 142
12697.45 148
12698.52 132
12699.58 162
12700.65 138
12701.71 159
12702.78 127
12703.84 151
12704.91 154
12705.97 136
12707.04 119
12708.10 126
12709.17 131
12710.23 142
12711.30 154
12712.36 150
12713.43 146
12714.49 144
12715.56 145
12716.62 110
12717.69 147
12718.75 115
12719.82 124
12720.88 108
12721.95 134
12723.02 125
12724.08 141
12725.15 135
12726.21 132
12727.28 142
12728.34 148
12729.41 141
12730.48 142
12731.54 145
12732.61 138
12733.67 165
12734.74 106
12735.81 168
12736.87 135
12737.94 179
12739.00 131
12740.07 116
12741.14 133
12742.20 137
12743.27 119
12744.34 109
12745.40 141
12746.47 133
12747.54 135
12748.60 108
12749.67 130
12750.74 113
12751.80 157
12752.87 146
12753.94 147
12755.00 121
12756.07 137
12757.14 158
12758.20 115
12759.27 135
12760.34 131
12761.40 118
12762.47 124
12763.54 131
12764.61 139
12765.67 144
12766.74 162
12767.81 173
12768.88 113
12769.94 127
12771.01 141
12772.08 163
12773.15 127
12774.21 159
12775.28 162
12776.35 135
12777.42 123
12778.49 106
12779.55 136
12780.62 120
12781.69 154
12782.76 123
12783.83 121
12784.89 127
12785.96 152
12787.03 122
12788.10 128
12789.17 162
12790.23 141
12791.30 130
12792.37 102
12793.44 131
12794.51 102
12795.58 136
12796.65 114
12797.71 120
12798.78 101
12799.85 141
12800.92 129
12801.99 134
12803.06 133
12804.13 140
12805.20 145
12806.27 127
12807.33 133
12808.40 130
12809.47 127
12810.54 135
12811.61 161
12812.68 127
12813.75 126
12814.82 143
12815.89 141
12816.96 117
12818.03 135
12819.10 122
12820.17 161
12821.24 115
12822.31 105
12823.38 103
12824.45 134
12825.52 142
12826.59 139
12827.66 108
12828.73 96
12829.80 135
12830.87 140
12831.94 126
12833.01 115
12834.08 113
12835.15 123
12836.22 131
12837.29 108
12838.36 140
12839.43 125
12840.50 115
12841.57 141
12842.64 121
12843.71 137
12844.78 131
12845.85 158
12846.92 131
12847.99 143
12849.06 117
12850.13 132
12851.21 135
12852.28 122
12853.35 126
12854.42 148
12855.49 146
12856.56 128
12857.63 121
12858.70 115
12859.77 127
12860.85 127
12861.92 141
12862.99 118
12864.06 126
12865.13 144
12866.20 144
12867.27 117
12868.35 110
12869.42 133
12870.49 119
12871.56 110
12872.63 117
12873.71 135
12874.78 138
12875.85 160
12876.92 127
12877.99 123
12879.07 125
12880.14 103
12881.21 123
12882.28 115
12883.35 103
12884.43 113
12885.50 107
12886.57 125
12887.64 128
12888.72 126
12889.79 147
12890.86 149
12891.93 133
12893.01 115
12894.08 146
12895.15 142
12896.22 111
12897.30 125
12898.37 114
12899.44 144
12900.52 142
12901.59 113
12902.66 111
12903.74 115
12904.81 101
12905.88 111
12906.96 111
12908.03 121
12909.10 122
12910.18 119
12911.25 110
12912.32 101
12913.40 120
12914.47 129
12915.54 134
12916.62 138
12917.69 131
12918.76 138
12919.84 124
12920.91 124
12921.99 102
12923.06 158
12924.13 153
12925.21 115
12926.28 97
12927.36 111
12928.43 137
12929.50 121
12930.58 124
12931.65 106
12932.73 112
12933.80 102
12934.88 103
12935.95 117
12937.02 122
12938.10 119
12939.17 135
12940.25 118
12941.32 112
12942.40 129
12943.47 115
12944.55 135
12945.62 122
12946.70 111
12947.77 127
12948.85 145
12949.92 107
12951.00 156
12952.07 121
12953.15 123
12954.22 110
12955.30 145
12956.37 121
12957.45 113
12958.52 113
12959.60 120
12960.68 129
12961.75 103
12962.83 113
12963.90 108
12964.98 105
12966.05 99
12967.13 115
12968.20 96
12969.28 114
12970.36 121
12971.43 148
12972.51 144
12973.58 145
12974.66 132
12975.74 142
12976.81 134
12977.89 131
12978.97 143
12980.04 111
12981.12 116
12982.19 125
12983.27 127
12984.35 88
12985.42 102
12986.50 95
12987.58 120
12988.65 124
12989.73 136
12990.81 107
12991.88 110
12992.96 89
12994.04 117
12995.11 120
12996.19 120
12997.27 117
12998.35 128
12999.42 131
13000.50 102
13001.58 113
13002.65 125
13003.73 139
13004.81 97
13005.89 114
13006.96 113
13008.04 140
13009.12 116
13010.20 121
13011.27 143
13012.35 137
13013.43 156
13014.51 128
13015.58 119
13016.66 123
13017.74 120
13018.82 129
13019.90 145
13020.97 128
13022.05 126
13023.13 126
13024.21 160
13025.29 128
13026.37 100
13027.44 132
13028.52 124
13029.60 136
13030.68 104
13031.76 103
13032.84 100
13033.91 126
13034.99 121
13036.07 141
13037.15 114
13038.23 121
13039.31 111
13040.39 116
13041.46 111
13042.54 114
13043.62 155
13044.70 140
13045.78 119
13046.86 96
13047.94 135
13049.02 129
13050.10 118
13051.18 98
13052.26 114
13053.34 124
13054.41 121
13055.49 86
13056.57 114
13057.65 120
13058.73 105
13059.81 137
13060.89 124
13061.97 112
13063.05 100
13064.13 92
13065.21 110
13066.29 96
13067.37 96
13068.45 132
13069.53 103
13070.61 125
13071.69 132
13072.77 122
13073.85 104
13074.93 121
13076.01 97
13077.09 112
13078.17 112
13079.25 111
13080.33 123
13081.41 118
13082.49 112
13083.58 99
13084.66 98
13085.74 122
13086.82 101
13087.90 85
13088.98 113
13090.06 132
13091.14 135
13092.22 115
13093.30 125
13094.38 117
13095.46 135
13096.55 117
13097.63 120
13098.71 120
13099.79 115
13100.87 126
13101.95 104
13103.03 127
13104.12 93
13105.20 102
13106.28 113
13107.36 91
13108.44 85
13109.52 118
13110.60 115
13111.69 130
13112.77 122
13113.85 119
13114.93 115
13116.01 105
13117.10 117
13118.18 99
13119.26 108
13120.34 101
13121.42 103
13122.51 102
13123.59 99
13124.67 108
13125.75 96
13126.84 110
13127.92 122
13129.00 99
13130.08 146
13131.17 125
13132.25 144
13133.33 148
13134.41 117
13135.50 114
13136.58 127
13137.66 151
13138.75 133
13139.83 87
13140.91 98
13141.99 127
13143.08 111
13144.16 104
13145.24 124
13146.33 110
13147.41 127
13148.49 106
13149.58 116
13150.66 116
13151.74 116
13152.83 85
13153.91 97
13154.99 116
13156.08 143
13157.16 78
13158.25 120
13159.33 95
13160.41 102
13161.50 117
13162.58 100
13163.66 90
13164.75 107
13165.83 124
13166.92 136
13168.00 115
13169.08 93
13170.17 108
13171.25 103
13172.34 110
13173.42 139
13174.51 96
13175.59 114
13176.67 131
13177.76 125
13178.84 120
13179.93 107
13181.01 108
13182.10 91
13183.18 110
13184.27 101
13185.35 101
13186.44 118
13187.52 108
13188.61 98
13189.69 106
13190.78 92
13191.86 109
13192.95 93
13194.03 91
13195.12 113
13196.20 93
13197.29 111
13198.37 93
13199.46 97
13200.54 138
13201.63 105
13202.72 99
13203.80 127
13204.89 114
13205.97 96
13207.06 105
13208.14 93
13209.23 96
13210.32 104
13211.40 121
13212.49 116
13213.57 101
13214.66 121
13215.75 115
13216.83 113
13217.92 120
13219.00 113
13220.09 127
13221.18 116
13222.26 128
13223.35 128
13224.44 118
13225.52 112
13226.61 92
13227.70 119
13228.78 113
13229.87 127
13230.96 96
13232.04 97
13233.13 118
13234.22 107
13235.30 97
13236.39 95
13237.48 86
13238.56 134
13239.65 115
13240.74 102
13241.82 123
13242.91 123
13244.00 118
13245.09 109
13246.17 120
13247.26 115
13248.35 147
13249.44 121
13250.52 127
13251.61 109
13252.70 102
13253.79 99
13254.87 116
13255.96 145
13257.05 133
13258.14 116
13259.23 75
13260.31 102
13261.40 128
13262.49 113
13263.58 102
13264.67 102
13265.75 104
13266.84 101
13267.93 121
13269.02 86
13270.11 130
13271.19 133
13272.28 98
13273.37 103
13274.46 97
13275.55 102
13276.64 108
13277.73 125
13278.81 132
13279.90 107
13280.99 116
13282.08 103
13283.17 102
13284.26 117
13285.35 112
13286.44 126
13287.53 113
13288.61 120
13289.70 122
13290.79 135
13291.88 87
13292.97 117
13294.06 130
13295.15 124
13296.24 116
13297.33 124
13298.42 120
13299.51 117
13300.60 105
13301.69 111
13302.78 98
13303.87 96
13304.96 104
13306.05 93
13307.14 131
13308.23 130
13309.32 116
13310.41 82
13311.50 98
13312.59 102
13313.68 113
13314.77 97
13315.86 119
13316.95 78
13318.04 86
13319.13 129
13320.22 135
13321.31 117
13322.40 122
13323.49 96
13324.58 105
13325.67 91
13326.76 95
13327.85 115
13328.94 108
13330.03 101
13331.12 124
13332.21 100
13333.31 76
13334.40 109
13335.49 101
13336.58 118
13337.67 113
13338.76 104
13339.85 123
13340.94 118
13342.03 117
13343.13 141
13344.22 126
13345.31 119
13346.40 107
13347.49 113
13348.58 101
13349.67 101
13350.77 103
13351.86 119
13352.95 99
13354.04 114
13355.13 107
13356.22 115
13357.32 119
13358.41 97
13359.50 117
13360.59 118
13361.68 109
13362.78 118
13363.87 102
13364.96 108
13366.05 105
13367.15 103
13368.24 120
13369.33 94
13370.42 111
13371.52 129
13372.61 119
13373.70 110
13374.79 114
13375.89 103
13376.98 116
13378.07 117
13379.16 108
13380.26 111
13381.35 132
13382.44 110
13383.54 116
13384.63 94
13385.72 105
13386.82 81
13387.91 99
13389.00 106
13390.09 116
13391.19 121
13392.28 111
13393.37 109
13394.47 113
13395.56 106
13396.66 114
13397.75 115
13398.84 99
13399.94 92
13401.03 104
13402.12 114
13403.22 94
13404.31 128
13405.40 114
13406.50 124
13407.59 115
13408.69 104
13409.78 107
13410.88 107
13411.97 106
13413.06 112
13414.16 105
13415.25 114
13416.35 91
13417.44 107
13418.53 74
13419.63 118
13420.72 124
13421.82 97
13422.91 101
13424.01 87
13425.10 86
13426.20 92
13427.29 96
13428.39 114
13429.48 144
13430.58 117
13431.67 136
13432.77 132
13433.86 111
13434.96 125
13436.05 113
13437.15 113
13438.24 102
13439.34 127
13440.43 108
13441.53 112
13442.62 97
13443.72 110
13444.81 108
13445.91 100
13447.01 122
13448.10 91
13449.20 93
13450.29 104
13451.39 112
13452.48 100
13453.58 111
13454.68 93
13455.77 100
13456.87 93
13457.96 98
13459.06 80
13460.16 79
13461.25 76
13462.35 114
13463.44 90
13464.54 99
13465.64 71
13466.73 88
13467.83 104
13468.93 112
13470.02 100
13471.12 127
13472.22 100
13473.31 111
13474.41 106
13475.51 123
13476.60 123
13477.70 126
13478.80 125
13479.89 102
13480.99 93
13482.09 89
13483.18 94
13484.28 108
13485.38 127
13486.48 111
13487.57 111
13488.67 99
13489.77 134
13490.87 116
13491.96 77
13493.06 108
13494.16 100
13495.26 122
13496.35 81
13497.45 101
13498.55 110
13499.65 102
13500.74 101
13501.84 98
13502.94 106
13504.04 111
13505.14 114
13506.23 120
13507.33 126
13508.43 112
13509.53 126
13510.63 110
13511.72 112
13512.82 95
13513.92 99
13515.02 102
13516.12 107
13517.22 96
13518.31 126
13519.41 110
13520.51 95
13521.61 113
13522.71 89
13523.81 107
13524.91 72
13526.01 76
13527.10 98
13528.20 91
13529.30 85
13530.40 129
13531.50 118
13532.60 101
13533.70 99
13534.80 110
13535.90 91
13537.00 108
13538.09 88
13539.19 92
13540.29 89
13541.39 87
13542.49 106
13543.59 68
13544.69 104
13545.79 94
13546.89 108
13547.99 100
13549.09 105
13550.19 104
13551.29 109
13552.39 104
13553.49 113
13554.59 105
13555.69 101
13556.79 92
13557.89 82
13558.99 96
13560.09 96
13561.19 118
13562.29 91
13563.39 92
13564.49 77
13565.59 122
13566.69 112
13567.79 104
13568.89 102
13569.99 105
13571.09 112
13572.20 106
13573.30 95
13574.40 102
13575.50 106
13576.60 82
13577.70 118
13578.80 91
13579.90 95
13581.00 112
13582.10 96
13583.20 82
13584.31 98
13585.41 114
13586.51 118
13587.61 114
13588.71 114
13589.81 106
13590.91 104
13592.02 97
13593.12 94
13594.22 116
13595.32 80
13596.42 123
13597.52 105
13598.63 104
13599.73 113
13600.83 108
13601.93 112
13603.03 115
13604.14 117
13605.24 88
13606.34 106
13607.44 104
13608.54 92
13609.65 91
13610.75 125
13611.85 119
13612.95 110
13614.06 95
13615.16 105
13616.26 95
13617.36 112
13618.47 93
13619.57 97
13620.67 100
13621.77 128
13622.88 114
13623.98 99
13625.08 111
13626.18 98
13627.29 108
13628.39 87
13629.49 84
13630.60 113
13631.70 130
13632.80 107
13633.91 114
13635.01 135
13636.11 130
13637.22 108
13638.32 101
13639.42 96
13640.53 95
13641.63 86
13642.73 101
13643.84 112
13644.94 88
13646.04 98
13647.15 93
13648.25 111
13649.36 109
13650.46 104
13651.56 95
13652.67 99
13653.77 111
13654.88 109
13655.98 85
13657.08 100
13658.19 82
13659.29 78
13660.40 84
13661.50 89
13662.60 135
13663.71 92
13664.81 101
13665.92 93
13667.02 95
13668.13 109
13669.23 98
13670.34 111
13671.44 98
13672.55 102
13673.65 115
13674.76 89
13675.86 100
13676.97 108
13678.07 123
13679.18 130
13680.28 100
13681.39 103
13682.49 80
13683.60 108
13684.70 104
13685.81 117
13686.91 101
13688.02 79
13689.12 110
13690.23 102
13691.33 96
13692.44 108
13693.55 100
13694.65 126
13695.76 111
13696.86 103
13697.97 82
13699.07 124
13700.18 124
13701.29 99
13702.39 115
13703.50 123
13704.60 93
13705.71 113
13706.82 106
13707.92 99
13709.03 116
13710.14 100
13711.24 78
13712.35 100
13713.45 87
13714.56 91
13715.67 87
13716.77 105
13717.88 120
13718.99 123
13720.09 111
13721.20 81
13722.31 103
13723.41 105
13724.52 104
13725.63 111
13726.74 112
13727.84 92
13728.95 123
13730.06 100
13731.16 115
13732.27 86
13733.38 83
13734.49 89
13735.59 111
13736.70 102
13737.81 92
13738.91 87
13740.02 106
13741.13 92
13742.24 105
13743.35 110
13744.45 104
13745.56 116
13746.67 114
13747.78 100
13748.88 72
13749.99 77
13751.10 112
13752.21 112
13753.32 106
13754.42 120
13755.53 115
13756.64 82
13757.75 99
13758.86 99
13759.97 115
13761.07 82
13762.18 105
13763.29 103
13764.40 116
13765.51 115
13766.62 145
13767.72 105
13768.83 102
13769.94 105
13771.05 93
13772.16 114
13773.27 113
13774.38 85
13775.49 90
13776.60 125
13777.70 105
13778.81 94
13779.92 102
13781.03 97
13782.14 115
13783.25 72
13784.36 113
13785.47 104
13786.58 100
13787.69 112
13788.80 117
13789.91 93
13791.02 97
13792.13 97
13793.24 93
13794.35 79
13795.45 98
13796.56 94
13797.67 93
13798.78 94
13799.89 92
13801.00 98
13802.11 116
13803.22 89
13804.33 121
13805.44 121
13806.55 125
13807.67 114
13808.78 85
13809.89 84
13811.00 104
13812.11 121
13813.22 103
13814.33 109
13815.44 85
13816.55 99
13817.66 111
13818.77 88
13819.88 105
13820.99 114
13822.10 102
13823.21 102
13824.32 97
13825.44 107
13826.55 93
13827.66 114
13828.77 110
13829.88 97
13830.99 105
13832.10 86
13833.21 88
13834.32 70
13835.44 81
13836.55 81
13837.66 120
13838.77 105
13839.88 115
13840.99 112
13842.10 107
13843.22 81
13844.33 98
13845.44 107
13846.55 83
13847.66 105
13848.78 118
13849.89 90
13851.00 98
13852.11 108
13853.22 91
13854.34 115
13855.45 104
13856.56 95
13857.67 118
13858.78 107
13859.90 90
13861.01 104
13862.12 113
13863.23 99
13864.35 127
13865.46 103
13866.57 124
13867.68 100
13868.80 101
13869.91 104
13871.02 99
13872.14 113
13873.25 118
13874.36 113
13875.47 103
13876.59 105
13877.70 88
13878.81 106
13879.93 93
13881.04 116
13882.15 99
13883.27 91
13884.38 88
13885.49 107
13886.61 95
13887.72 121
13888.83 113
13889.95 119
13891.06 108
13892.17 101
13893.29 102
13894.40 127
13895.52 131
13896.63 104
13897.74 105
13898.86 94
13899.97 129
13901.09 115
13902.20 125
13903.31 110
13904.43 109
13905.54 108
13906.66 103
13907.77 79
13908.89 104
13910.00 97
13911.11 113
13912.23 109
13913.34 87
13914.46 97
13915.57 95
13916.69 96
13917.80 77
13918.92 96
13920.03 114
13921.15 93
13922.26 95
13923.38 88
13924.49 75
13925.61 83
13926.72 96
13927.84 108
13928.95 100
13930.07 73
13931.18 99
13932.30 113
13933.41 111
13934.53 85
13935.64 138
13936.76 100
13937.87 106
13938.99 82
13940.10 100
13941.22 96
13942.34 102
13943.45 106
13944.57 106
13945.68 95
13946.80 78
13947.91 114
13949.03 90
13950.15 96
13951.26 115
13952.38 125
13953.49 93
13954.61 99
13955.73 100
13956.84 113
13957.96 102
13959.08 101
13960.19 94
13961.31 112
13962.43 107
13963.54 98
13964.66 93
13965.78 90
13966.89 84
13968.01 84
13969.13 99
13970.24 106
13971.36 97
13972.48 111
13973.59 96
13974.71 104
13975.83 97
13976.94 101
13978.06 93
13979.18 113
13980.30 90
13981.41 107
13982.53 86
13983.65 98
13984.76 90
13985.88 102
13987.00 98
13988.12 114
13989.23 120
13990.35 109
13991.47 83
13992.59 125
13993.71 104
13994.82 101
13995.94 93
13997.06 116
13998.18 110
13999.29 121
14000.41 96
14001.53 85
14002.65 99
14003.77 91
14004.88 120
14006.00 125
14007.12 116
14008.24 71
14009.36 92
14010.48 116
14011.59 91
14012.71 103
14013.83 104
14014.95 106
14016.07 86
14017.19 103
14018.31 91
14019.43 87
14020.54 90
14021.66 104
14022.78 95
14023.90 107
14025.02 91
14026.14 118
14027.26 105
14028.38 99
14029.50 95
14030.62 99
14031.73 86
14032.85 67
14033.97 95
14035.09 84
14036.21 115
14037.33 96
14038.45 100
14039.57 84
14040.69 95
14041.81 72
14042.93 84
14044.05 97
14045.17 87
14046.29 108
14047.41 93
14048.53 93
14049.65 96
14050.77 86
14051.89 107
14053.01 102
14054.13 105
14055.25 98
14056.37 101
14057.49 101
14058.61 89
14059.73 104
14060.85 99
14061.97 89
14063.09 101
14064.21 89
14065.33 100
14066.45 81
14067.57 82
14068.70 73
14069.82 83
14070.94 85
14072.06 107
14073.18 91
14074.30 95
14075.42 91
14076.54 101
14077.66 101
14078.78 99
14079.91 91
14081.03 98
14082.15 106
14083.27 100
14084.39 102
14085.51 106
14086.63 75
14087.75 102
14088.88 99
14090.00 81
14091.12 94
14092.24 60
14093.36 105
14094.48 76
14095.61 96
14096.73 108
14097.85 119
14098.97 95
14100.09 85
14101.22 102
14102.34 107
14103.46 122
14104.58 108
14105.71 102
14106.83 99
14107.95 101
14109.07 94
14110.19 110
14111.32 127
14112.44 118
14113.56 97
14114.68 113
14115.81 95
14116.93 85
14118.05 92
14119.18 115
14120.30 118
14121.42 102
14122.54 120
14123.67 94
14124.79 124
14125.91 91
14127.04 92
14128.16 75
14129.28 133
14130.41 99
14131.53 102
14132.65 97
14133.78 96
14134.90 95
14136.02 115
14137.15 97
14138.27 95
14139.39 101
14140.52 104
14141.64 100
14142.76 84
14143.89 95
14145.01 95
14146.13 106
14147.26 122
14148.38 123
14149.51 95
14150.63 100
14151.75 109
14152.88 75
14154.00 82
14155.13 103
14156.25 118
14157.38 118
14158.50 107
14159.62 95
14160.75 80
14161.87 97
14163.00 95
14164.12 87
14165.25 91
14166.37 103
14167.50 121
14168.62 125
14169.75 101
14170.87 130
14172.00 115
14173.12 92
14174.25 87
14175.37 108
14176.50 123
14177.62 95
14178.75 104
14179.87 95
14181.00 89
14182.12 79
14183.25 119
14184.37 94
14185.50 115
14186.62 93
14187.75 116
14188.87 107
14190.00 116
14191.13 82
14192.25 69
14193.38 87
14194.50 97
14195.63 98
14196.75 90
14197.88 103
14199.01 79
14200.13 85
14201.26 85
14202.38 84
14203.51 121
14204.64 118
14205.76 97
14206.89 106
14208.01 88
14209.14 102
14210.27 80
14211.39 78
14212.52 77
14213.65 81
14214.77 105
14215.90 117
14217.03 87
14218.15 91
14219.28 81
14220.41 96
14221.53 105
14222.66 112
14223.79 105
14224.91 96
14226.04 85
14227.17 87
14228.30 83
14229.42 88
14230.55 83
14231.68 87
14232.80 81
14233.93 89
14235.06 100
14236.19 103
14237.31 93
14238.44 85
14239.57 92
14240.70 83
14241.82 87
14242.95 89
14244.08 84
14245.21 96
14246.34 85
14247.46 93
14248.59 123
14249.72 106
14250.85 81
14251.98 77
14253.10 94
14254.23 119
14255.36 79
14256.49 83
14257.62 106
14258.74 114
14259.87 108
14261.00 84
14262.13 95
14263.26 99
14264.39 73
14265.52 114
14266.64 111
14267.77 91
14268.90 114
14270.03 113
14271.16 93
14272.29 93
14273.42 132
14274.55 74
14275.68 100
14276.80 87
14277.93 103
14279.06 88
14280.19 96
14281.32 110
14282.45 81
14283.58 93
14284.71 88
14285.84 125
14286.97 99
14288.10 66
14289.23 96
14290.36 95
14291.49 82
14292.62 81
14293.75 94
14294.87 97
14296.00 91
14297.13 87
14298.26 101
14299.39 96
14300.52 98
14301.65 89
14302.78 122
14303.91 120
14305.04 134
14306.17 105
14307.31 105
14308.44 115
14309.57 101
14310.70 98
14311.83 83
14312.96 94
14314.09 99
14315.22 79
14316.35 113
14317.48 104
14318.61 123
14319.74 100
14320.87 113
14322.00 105
14323.13 110
14324.26 108
14325.40 105
14326.53 115
14327.66 114
14328.79 103
14329.92 89
14331.05 113
14332.18 91
14333.31 97
14334.44 103
14335.58 94
14336.71 87
14337.84 91
14338.97 106
14340.10 96
14341.23 77
14342.37 77
14343.50 84
14344.63 98
14345.76 98
14346.89 93
14348.02 99
14349.16 81
14350.29 95
14351.42 104
14352.55 87
14353.68 84
14354.82 94
14355.95 95
14357.08 85
14358.21 107
14359.35 85
14360.48 101
14361.61 109
14362.74 85
14363.87 96
14365.01 107
14366.14 125
14367.27 91
14368.41 79
14369.54 83
14370.67 99
14371.80 89
14372.94 88
14374.07 86
14375.20 84
14376.34 75
14377.47 78
14378.60 88
14379.73 83
14380.87 86
14382.00 96
14383.13 99
14384.27 98
14385.40 85
14386.53 93
14387.67 96
14388.80 100
14389.93 91
14391.07 102
14392.20 109
14393.34 80
14394.47 120
14395.60 87
14396.74 96
14397.87 75
14399.00 72
14400.14 92
14401.27 109
14402.41 70
14403.54 93
14404.67 98
14405.81 99
14406.94 137
14408.08 103
14409.21 110
14410.35 110
14411.48 102
14412.61 87
14413.75 97
14414.88 106
14416.02 86
14417.15 94
14418.29 89
14419.42 83
14420.56 108
14421.69 110
14422.83 121
14423.96 104
14425.10 102
14426.23 106
14427.37 119
14428.50 103
14429.64 106
14430.77 96
14431.91 110
14433.04 92
14434.18 115
14435.31 92
14436.45 93
14437.58 96
14438.72 103
14439.85 127
14440.99 122
14442.13 111
14443.26 112
14444.40 103
14445.53 85
14446.67 118
14447.80 112
14448.94 112
14450.08 107
14451.21 105
14452.35 91
14453.48 85
14454.62 104
14455.76 106
14456.89 112
14458.03 132
14459.16 141
14460.30 138
14461.44 133
14462.57 109
14463.71 95
14464.85 98
14465.98 98
14467.12 110
14468.26 91
14469.39 97
14470.53 114
14471.67 137
14472.80 113
14473.94 111
14475.08 88
14476.21 117
14477.35 101
14478.49 122
14479.62 107
14480.76 116
14481.90 147
14483.04 135
14484.17 133
14485.31 129
14486.45 128
14487.59 126
14488.72 104
14489.86 102
14491.00 119
14492.14 130
14493.27 115
14494.41 95
14495.55 103
14496.69 130
14497.82 121
14498.96 97
14500.10 89
14501.24 102
14502.38 90
14503.51 114
14504.65 99
14505.79 96
14506.93 91
14508.07 109
14509.20 91
14510.34 106
14511.48 98
14512.62 91
14513.76 106
14514.90 110
14516.03 91
14517.17 102
14518.31 83
14519.45 104
14520.59 81
14521.73 83
14522.87 82
14524.01 91
14525.14 107
14526.28 76
14527.42 110
14528.56 73
14529.70 107
14530.84 79
14531.98 97
14533.12 97
14534.26 95
14535.40 94
14536.54 94
14537.67 115
14538.81 95
14539.95 95
14541.09 84
14542.23 87
14543.37 74
14544.51 107
14545.65 112
14546.79 111
14547.93 72
14549.07 101
14550.21 89
14551.35 110
14552.49 78
14553.63 92
14554.77 83
14555.91 90
14557.05 93
14558.19 88
14559.33 84
14560.47 107
14561.61 96
14562.75 93
14563.89 108
14565.03 85
14566.17 103
14567.31 94
14568.45 89
14569.60 71
14570.74 87
14571.88 96
14573.02 93
14574.16 98
14575.30 94
14576.44 88
14577.58 99
14578.72 92
14579.86 77
14581.00 79
14582.14 96
14583.29 116
14584.43 81
14585.57 85
14586.71 71
14587.85 97
14588.99 83
14590.13 84
14591.28 102
14592.42 85
14593.56 108
14594.70 101
14595.84 107
14596.98 81
14598.13 92
14599.27 118
14600.41 99
14601.55 78
14602.69 90
14603.83 90
14604.98 93
14606.12 76
14607.26 122
14608.40 99
14609.54 89
14610.69 93
14611.83 87
14612.97 102
14614.11 83
14615.26 70
14616.40 78
14617.54 98
14618.68 90
14619.83 103
14620.97 93
14622.11 107
14623.25 87
14624.40 97
14625.54 104
14626.68 80
14627.83 66
14628.97 87
14630.11 113
14631.25 86
14632.40 79
14633.54 89
14634.68 106
14635.83 106
14636.97 104
14638.11 76
14639.26 83
14640.40 98
14641.54 101
14642.69 92
14643.83 89
14644.97 93
14646.12 78
14647.26 95
14648.41 101
14649.55 83
14650.69 78
14651.84 95
14652.98 81
14654.13 89
14655.27 80
14656.41 106
14657.56 76
14658.70 90
14659.85 103
14660.99 77
14662.13 81
14663.28 82
14664.42 82
14665.57 88
14666.71 62
14667.86 90
14669.00 91
14670.14 92
14671.29 78
14672.43 86
14673.58 111
14674.72 77
14675.87 89
14677.01 84
14678.16 69
14679.30 75
14680.45 105
14681.59 96
14682.74 78
14683.88 78
14685.03 93
14686.17 103
14687.32 90
14688.46 91
14689.61 61
14690.75 102
14691.90 91
14693.05 88
14694.19 72
14695.34 100
14696.48 97
14697.63 95
14698.77 87
14699.92 93
14701.06 96
14702.21 76
14703.36 81
14704.50 89
14705.65 95
14706.79 85
14707.94 93
14709.09 77
14710.23 91
14711.38 81
14712.53 94
14713.67 84
14714.82 92
14715.96 100
14717.11 83
14718.26 92
14719.40 79
14720.55 96
14721.70 103
14722.84 114
14723.99 83
14725.14 88
14726.28 79
14727.43 89
14728.58 103
14729.72 90
14730.87 83
14732.02 86
14733.16 81
14734.31 82
14735.46 68
14736.61 79
14737.75 93
14738.90 74
14740.05 92
14741.20 84
14742.34 87
14743.49 62
14744.64 78
14745.79 60
14746.93 86
14748.08 83
14749.23 81
14750.38 76
14751.52 76
14752.67 92
14753.82 74
14754.97 84
14756.11 68
14757.26 97
14758.41 79
14759.56 97
14760.71 84
14761.86 86
14763.00 73
14764.15 98
14765.30 93
14766.45 63
14767.60 70
14768.74 71
14769.89 86
14771.04 105
14772.19 94
14773.34 81
14774.49 94
14775.64 64
14776.79 92
14777.93 77
14779.08 75
14780.23 84
14781.38 80
14782.53 73
14783.68 80
14784.83 67
14785.98 92
14787.13 63
14788.28 57
14789.42 90
14790.57 74
14791.72 85
14792.87 85
14794.02 59
14795.17 59
14796.32 72
14797.47 65
14798.62 88
14799.77 85
14800.92 66
14802.07 105
14803.22 98
14804.37 75
14805.52 81
14806.67 96
14807.82 88
14808.97 78
14810.12 87
14811.27 78
14812.42 77
14813.57 94
14814.72 77
14815.87 104
14817.02 90
14818.17 96
14819.32 71
14820.47 86
14821.62 87
14822.77 69
14823.92 62
14825.07 72
14826.22 79
14827.37 89
14828.52 82
14829.68 98
14830.83 86
14831.98 71
14833.13 98
14834.28 72
14835.43 84
14836.58 80
14837.73 93
14838.88 74
14840.03 81
14841.19 95
14842.34 110
14843.49 101
14844.64 78
14845.79 79
14846.94 63
14848.09 83
14849.25 89
14850.40 91
14851.55 75
14852.70 72
14853.85 89
14855.00 82
14856.16 63
14857.31 103
14858.46 98
14859.61 83
14860.76 73
14861.92 71
14863.07 106
14864.22 81
14865.37 79
14866.52 72
14867.68 92
14868.83 80
14869.98 83
14871.13 79
14872.29 91
14873.44 85
14874.59 77
14875.74 91
14876.90 77
14878.05 74
14879.20 83
14880.36 83
14881.51 81
14882.66 108
14883.81 132
14884.97 91
14886.12 89
14887.27 100
14888.43 81
14889.58 97
14890.73 101
14891.89 67
14893.04 107
14894.19 78
14895.35 81
14896.50 92
14897.65 97
14898.81 65
14899.96 104
14901.11 107
14902.27 98
14903.42 75
14904.57 71
14905.73 76
14906.88 83
14908.04 66
14909.19 79
14910.34 67
14911.50 85
14912.65 70
14913.81 86
14914.96 87
14916.11 100
14917.27 92
14918.42 64
14919.58 82
14920.73 71
14921.88 78
14923.04 92
14924.19 90
14925.35 91
14926.50 102
14927.66 95
14928.81 104
14929.97 81
14931.12 73
14932.28 85
14933.43 106
14934.59 70
14935.74 103
14936.90 104
14938.05 90
14939.21 83
14940.36 72
14941.52 66
14942.67 81
14943.83 89
14944.98 76
14946.14 74
14947.29 79
14948.45 76
14949.60 82
14950.76 95
14951.91 87
14953.07 81
14954.23 99
14955.38 100
14956.54 92
14957.69 89
14958.85 85
14960.00 84
14961.16 81
14962.32 83
14963.47 79
14964.63 84
14965.78 78
14966.94 81
14968.10 89
14969.25 94
14970.41 91
14971.57 91
14972.72 76
14973.88 69
14975.04 90
14976.19 102
14977.35 73
14978.50 89
14979.66 96
14980.82 82
14981.97 69
14983.13 68
14984.29 79
14985.45 93
14986.60 100
14987.76 99
14988.92 82
14990.07 85
14991.23 98
14992.39 91
14993.54 94
14994.70 97
14995.86 114
14997.02 106
14998.17 88
14999.33 81
15000.49 78
15001.65 114
15002.80 97
15003.96 89
15005.12 85
15006.28 80
15007.43 87
15008.59 105
15009.75 86
15010.91 91
15012.07 72
15013.22 92
15014.38 87
15015.54 83
15016.70 68
15017.86 76
15019.01 96
15020.17 76
15021.33 79
15022.49 91
15023.65 97
15024.81 76
15025.96 92
15027.12 88
15028.28 92
15029.44 90
15030.60 96
15031.76 92
15032.92 67
15034.07 76
15035.23 93
15036.39 75
15037.55 81
15038.71 77
15039.87 73
15041.03 86
15042.19 109
15043.35 77
15044.50 74
15045.66 83
15046.82 75
15047.98 83
15049.14 81
15050.30 75
15051.46 81
15052.62 62
15053.78 91
15054.94 83
15056.10 76
15057.26 97
15058.42 78
15059.58 85
15060.74 86
15061.90 78
15063.06 101
15064.22 78
15065.38 79
15066.54 91
15067.70 94
15068.86 79
15070.02 91
15071.18 87
15072.34 80
15073.50 97
15074.66 71
15075.82 85
15076.98 64
15078.14 94
15079.30 71
15080.46 94
15081.62 78
15082.78 68
15083.94 80
15085.10 62
15086.26 90
15087.42 82
15088.59 64
15089.75 72
15090.91 73
15092.07 94
15093.23 94
15094.39 85
15095.55 75
15096.71 87
15097.87 85
15099.04 98
15100.20 92
15101.36 71
15102.52 69
15103.68 94
15104.84 88
15106.00 75
15107.17 65
15108.33 75
15109.49 93
15110.65 81
15111.81 65
15112.97 59
15114.14 79
15115.30 72
15116.46 93
15117.62 72
15118.78 95
15119.95 78
15121.11 81
15122.27 88
15123.43 69
15124.59 79
15125.76 90
15126.92 82
15128.08 72
15129.24 67
15130.41 75
15131.57 103
15132.73 68
15133.89 82
15135.06 81
15136.22 71
15137.38 63
15138.54 64
15139.71 82
15140.87 75
15142.03 87
15143.20 110
15144.36 69
15145.52 81
15146.69 91
15147.85 108
15149.01 81
15150.17 87
15151.34 80
15152.50 105
15153.66 70
15154.83 49
15155.99 72
15157.16 68
15158.32 93
15159.48 82
15160.65 76
15161.81 81
15162.97 76
15164.14 85
15165.30 77
15166.46 46
15167.63 64
15168.79 69
15169.96 90
15171.12 66
15172.28 87
15173.45 82
15174.61 87
15175.78 63
15176.94 78
15178.11 76
15179.27 79
15180.43 68
15181.60 77
15182.76 66
15183.93 78
15185.09 76
15186.26 77
15187.42 87
15188.59 61
15189.75 69
15190.92 88
15192.08 73
15193.25 79
15194.41 75
15195.58 77
15196.74 93
15197.91 83
15199.07 86
15200.24 100
15201.40 73
15202.57 65
15203.73 74
15204.90 77
15206.06 78
15207.23 92
15208.39 88
15209.56 90
15210.72 78
15211.89 93
15213.06 94
15214.22 69
15215.39 75
15216.55 78
15217.72 58
15218.88 71
15220.05 72
15221.22 76
15222.38 94
15223.55 75
15224.71 87
15225.88 86
15227.05 90
15228.21 88
15229.38 88
15230.55 93
15231.71 72
15232.88 83
15234.05 82
15235.21 86
15236.38 85
15237.54 69
15238.71 85
15239.88 85
15241.04 72
15242.21 63
15243.38 78
15244.55 84
15245.71 84
15246.88 88
15248.05 66
15249.21 80
15250.38 73
15251.55 75
15252.71 77
15253.88 91
15255.05 92
15256.22 74
15257.38 74
15258.55 61
15259.72 60
15260.89 70
15262.05 69
15263.22 75
15264.39 78
15265.56 79
15266.72 77
15267.89 73
15269.06 84
15270.23 60
15271.40 60
15272.56 78
15273.73 90
15274.90 77
15276.07 83
15277.24 81
15278.40 84
15279.57 80
15280.74 82
15281.91 70
15283.08 76
15284.25 76
15285.41 66
15286.58 54
15287.75 61
15288.92 66
15290.09 61
15291.26 59
15292.43 76
15293.59 67
15294.76 94
15295.93 68
15297.10 71
15298.27 78
15299.44 71
15300.61 75
15301.78 85
15302.95 71
15304.12 59
15305.28 61
15306.45 72
15307.62 61
15308.79 73
15309.96 66
15311.13 74
15312.30 72
15313.47 94
15314.64 67
15315.81 81
15316.98 79
15318.15 72
15319.32 77
15320.49 60
15321.66 79
15322.83 90
15324.00 88
15325.17 61
15326.34 86
15327.51 82
15328.68 85
15329.85 72
15331.02 61
15332.19 49
15333.36 67
15334.53 84
15335.70 82
15336.87 68
15338.04 67
15339.21 64
15340.38 83
15341.55 81
15342.72 91
15343.89 62
15345.06 88
15346.23 83
15347.41 61
15348.58 80
15349.75 62
15350.92 53
15352.09 66
15353.26 65
15354.43 77
15355.60 80
15356.77 84
15357.94 80
15359.12 75
15360.29 78
15361.46 91
15362.63 85
15363.80 67
15364.97 82
15366.14 73
15367.32 65
15368.49 106
15369.66 98
15370.83 91
15372.00 87
15373.17 61
15374.35 56
15375.52 69
15376.69 84
15377.86 83
15379.03 91
15380.21 78
15381.38 71
15382.55 77
15383.72 71
15384.90 75
15386.07 84
15387.24 91
15388.41 89
15389.58 89
15390.76 82
15391.93 60
15393.10 70
15394.27 88
15395.45 56
15396.62 65
15397.79 61
15398.97 86
15400.14 71
15401.31 87
15402.48 74
15403.66 63
15404.83 63
15406.00 110
15407.18 88
15408.35 75
15409.52 111
15410.70 95
15411.87 89
15413.04 75
15414.22 88
15415.39 81
15416.56 95
15417.74 65
15418.91 75
15420.08 91
15421.26 81
15422.43 75
15423.60 84
15424.78 85
15425.95 72
15427.13 88
15428.30 71
15429.47 79
15430.65 74
15431.82 105
15433.00 67
15434.17 77
15435.34 58
15436.52 91
15437.69 76
15438.87 64
15440.04 52
15441.22 66
15442.39 80
15443.56 86
15444.74 98
15445.91 65
15447.09 76
15448.26 81
15449.44 88
15450.61 63
15451.79 73
15452.96 81
15454.14 80
15455.31 65
15456.49 75
15457.66 82
15458.84 70
15460.01 85
15461.19 68
15462.36 88
15463.54 74
15464.71 96
15465.89 69
15467.06 93
15468.24 74
15469.42 92
15470.59 92
15471.77 60
15472.94 70
15474.12 80
15475.29 85
15476.47 81
15477.64 67
15478.82 80
15480.00 85
15481.17 70
15482.35 78
15483.52 74
15484.70 80
15485.88 75
15487.05 82
15488.23 71
15489.41 96
15490.58 65
15491.76 87
15492.93 75
15494.11 78
15495.29 83
15496.46 69
15497.64 85
15498.82 79
15499.99 85
15501.17 113
15502.35 104
15503.52 77
15504.70 98
15505.88 107
15507.05 69
15508.23 66
15509.41 86
15510.59 69
15511.76 60
15512.94 75
15514.12 67
15515.29 78
15516.47 75
15517.65 75
15518.83 63
15520.00 93
15521.18 62
15522.36 75
15523.54 50
15524.71 81
15525.89 89
15527.07 88
15528.25 77
15529.42 97
15530.60 90
15531.78 77
15532.96 109
15534.14 100
15535.31 72
15536.49 82
15537.67 97
15538.85 67
15540.03 76
15541.20 59
15542.38 64
15543.56 78
15544.74 93
15545.92 73
15547.10 86
15548.27 83
15549.45 97
15550.63 87
15551.81 62
15552.99 70
15554.17 82
15555.35 83
15556.53 59
15557.70 84
15558.88 67
15560.06 60
15561.24 79
15562.42 75
15563.60 72
15564.78 75
15565.96 94
15567.14 79
15568.32 88
15569.50 101
15570.67 87
15571.85 75
15573.03 58
15574.21 69
15575.39 80
15576.57 86
15577.75 66
15578.93 54
15580.11 89
15581.29 57
15582.47 91
15583.65 78
15584.83 66
15586.01 86
15587.19 76
15588.37 79
15589.55 69
15590.73 71
15591.91 55
15593.09 68
15594.27 53
15595.45 86
15596.63 81
15597.81 90
15598.99 81
15600.17 74
15601.35 60
15602.53 52
15603.71 72
15604.90 112
15606.08 95
15607.26 95
15608.44 82
15609.62 75
15610.80 79
15611.98 74
15613.16 62
15614.34 63
15615.52 85
15616.70 74
15617.89 73
15619.07 72
15620.25 61
15621.43 76
15622.61 68
15623.79 98
15624.97 77
15626.15 89
15627.34 53
15628.52 80
15629.70 75
15630.88 87
15632.06 57
15633.24 79
15634.43 95
15635.61 68
15636.79 77
15637.97 86
15639.15 88
15640.34 63
15641.52 59
15642.70 90
15643.88 92
15645.06 83
15646.25 88
15647.43 74
15648.61 81
15649.79 75
15650.98 107
15652.16 65
15653.34 92
15654.52 105
15655.71 98
15656.89 86
15658.07 75
15659.25 79
15660.44 100
15661.62 94
15662.80 69
15663.98 107
15665.17 85
15666.35 98
15667.53 85
15668.72 96
15669.90 70
15671.08 90
15672.27 96
15673.45 87
15674.63 71
15675.82 81
15677.00 91
15678.18 112
15679.37 86
15680.55 78
15681.73 82
15682.92 86
15684.10 86
15685.28 100
15686.47 96
15687.65 77
15688.84 75
15690.02 77
15691.20 89
15692.39 71
15693.57 81
15694.76 97
15695.94 65
15697.12 78
15698.31 101
15699.49 107
15700.68 110
15701.86 83
15703.05 75
15704.23 99
15705.41 78
15706.60 114
15707.78 103
15708.97 98
15710.15 95
15711.34 106
15712.52 95
15713.71 90
15714.89 94
15716.08 90
15717.26 121
15718.45 117
15719.63 112
15720.82 106
15722.00 107
15723.19 101
15724.37 102
15725.56 100
15726.74 97
15727.93 92
15729.11 84
15730.30 94
15731.48 87
15732.67 105
15733.85 101
15735.04 102
15736.23 86
15737.41 110
15738.60 86
15739.78 111
15740.97 91
15742.15 113
15743.34 122
15744.53 94
15745.71 82
15746.90 82
15748.08 100
15749.27 86
15750.46 107
15751.64 98
15752.83 100
15754.02 93
15755.20 77
15756.39 87
15757.57 112
15758.76 92
15759.95 105
15761.13 97
15762.32 69
15763.51 68
15764.69 125
15765.88 94
15767.07 76
15768.25 83
15769.44 103
15770.63 89
15771.82 116
15773.00 84
15774.19 87
15775.38 66
15776.56 87
15777.75 84
15778.94 107
15780.13 86
15781.31 69
15782.50 86
15783.69 92
15784.88 74
15786.06 93
15787.25 71
15788.44 79
15789.63 88
15790.81 78
15792.00 93
15793.19 108
15794.38 75
15795.56 103
15796.75 85
15797.94 82
15799.13 68
15800.32 99
15801.50 80
15802.69 105
15803.88 83
15805.07 102
15806.26 91
15807.45 91
15808.63 73
15809.82 69
15811.01 93
15812.20 92
15813.39 72
15814.58 68
15815.77 74
15816.95 99
15818.14 106
15819.33 78
15820.52 88
15821.71 95
15822.90 97
15824.09 94
15825.28 78
15826.46 95
15827.65 90
15828.84 94
15830.03 89
15831.22 98
15832.41 94
15833.60 68
15834.79 82
15835.98 95
15837.17 72
15838.36 77
15839.55 81
15840.74 72
15841.93 65
15843.12 83
15844.31 99
15845.50 74
15846.69 62
15847.88 77
15849.07 96
15850.26 81
15851.45 71
15852.64 72
15853.83 66
15855.02 88
15856.21 79
15857.40 79
15858.59 89
15859.78 80
15860.97 76
15862.16 70
15863.35 76
15864.54 84
15865.73 99
15866.92 83
15868.11 73
15869.30 92
15870.49 96
15871.68 93
15872.87 72
15874.06 70
15875.25 68
15876.45 86
15877.64 95
15878.83 81
15880.02 92
15881.21 86
15882.40 97
15883.59 120
15884.78 101
15885.97 78
15887.17 78
15888.36 63
15889.55 83
15890.74 81
15891.93 88
15893.12 74
15894.31 83
15895.51 80
15896.70 60
15897.89 79
15899.08 105
15900.27 83
15901.46 94
15902.66 87
15903.85 96
15905.04 76
15906.23 87
15907.43 107
15908.62 88
15909.81 89
15911.00 84
15912.19 98
15913.39 82
15914.58 98
15915.77 78
15916.96 80
15918.16 90
15919.35 88
15920.54 85
15921.73 76
15922.93 49
15924.12 84
15925.31 87
15926.50 64
15927.70 75
15928.89 75
15930.08 95
15931.28 87
15932.47 68
15933.66 77
15934.86 72
15936.05 66
15937.24 83
15938.44 73
15939.63 67
15940.82 91
15942.02 74
15943.21 75
15944.40 65
15945.60 85
15946.79 96
15947.98 80
15949.18 57
15950.37 69
15951.56 82
15952.76 79
15953.95 73
15955.15 67
15956.34 65
15957.53 60
15958.73 81
15959.92 70
15961.12 88
15962.31 77
15963.50 78
15964.70 83
15965.89 63
15967.09 63
15968.28 71
15969.48 94
15970.67 71
15971.86 74
15973.06 66
15974.25 84
15975.45 114
15976.64 79
15977.84 76
15979.03 84
15980.23 85
15981.42 85
15982.62 62
15983.81 61
15985.01 73
15986.20 56
15987.40 78
15988.59 68
15989.79 68
15990.98 76
15992.18 83
15993.37 79
15994.57 68
15995.76 74
15996.96 76
15998.16 80
15999.35 85
16000.55 76
16001.74 72
16002.94 72
16004.13 90
16005.33 69
16006.53 56
16007.72 77
16008.92 78
16010.11 78
16011.31 81
16012.51 64
16013.70 76
16014.90 64
16016.09 70
16017.29 75
16018.49 71
16019.68 79
16020.88 85
16022.07 69
16023.27 53
16024.47 65
16025.66 89
16026.86 104
16028.06 89
16029.25 78
16030.45 88
16031.65 80
16032.84 65
16034.04 56
16035.24 60
16036.44 72
16037.63 79
16038.83 88
16040.03 62
16041.22 76
16042.42 74
16043.62 104
16044.82 65
16046.01 71
16047.21 71
16048.41 94
16049.60 67
16050.80 77
16052.00 70
16053.20 64
16054.39 78
16055.59 64
16056.79 54
16057.99 75
16059.19 80
16060.38 63
16061.58 69
16062.78 59
16063.98 79
16065.18 68
16066.37 90
16067.57 67
16068.77 73
16069.97 62
16071.17 65
16072.36 67
16073.56 64
16074.76 87
16075.96 93
16077.16 76
16078.36 77
16079.56 77
16080.75 72
16081.95 67
16083.15 54
16084.35 57
16085.55 56
16086.75 66
16087.95 58
16089.15 65
16090.34 60
16091.54 64
16092.74 71
16093.94 56
16095.14 73
16096.34 73
16097.54 82
16098.74 70
16099.94 58
16101.14 63
16102.34 81
16103.54 68
16104.74 71
16105.93 64
16107.13 83
16108.33 59
16109.53 55
16110.73 59
16111.93 52
16113.13 64
16114.33 69
16115.53 73
16116.73 60
16117.93 58
16119.13 62
16120.33 79
16121.53 66
16122.73 62
16123.93 61
16125.13 69
16126.33 69
16127.53 73
16128.73 74
16129.94 82
16131.14 78
16132.34 74
16133.54 72
16134.74 66
16135.94 84
16137.14 51
16138.34 71
16139.54 59
16140.74 75
16141.94 78
16143.14 77
16144.34 65
16145.55 77
16146.75 84
16147.95 82
16149.15 69
16150.35 73
16151.55 68
16152.75 67
16153.95 72
16155.15 53
16156.36 53
16157.56 71
16158.76 79
16159.96 64
16161.16 54
16162.36 72
16163.57 84
16164.77 70
16165.97 61
16167.17 72
16168.37 68
16169.58 68
16170.78 70
16171.98 71
16173.18 73
16174.38 69
16175.59 67
16176.79 83
16177.99 63
16179.19 70
16180.39 58
16181.60 61
16182.80 60
16184.00 77
16185.20 60
16186.41 66
16187.61 57
16188.81 59
16190.01 88
16191.22 57
16192.42 63
16193.62 64
16194.83 66
16196.03 79
16197.23 51
16198.43 64
16199.64 83
16200.84 87
16202.04 75
16203.25 86
16204.45 61
16205.65 63
16206.86 63
16208.06 56
16209.26 71
16210.47 65
16211.67 64
16212.87 78
16214.08 60
16215.28 66
16216.49 60
16217.69 76
16218.89 56
16220.10 69
16221.30 84
16222.50 80
16223.71 99
16224.91 66
16226.12 86
16227.32 85
16228.52 73
16229.73 69
16230.93 69
16232.14 77
16233.34 72
16234.55 59
16235.75 64
16236.95 52
16238.16 62
16239.36 59
16240.57 69
16241.77 70
16242.98 71
16244.18 62
16245.39 64
16246.59 70
16247.80 57
16249.00 47
16250.21 71
16251.41 62
16252.62 62
16253.82 64
16255.03 62
16256.23 62
16257.44 58
16258.64 61
16259.85 68
16261.05 55
16262.26 73
16263.46 75
16264.67 60
16265.87 66
16267.08 68
16268.29 75
16269.49 73
16270.70 76
16271.90 81
16273.11 66
16274.31 66
16275.52 57
16276.73 69
16277.93 58
16279.14 51
16280.34 66
16281.55 57
16282.76 67
16283.96 55
16285.17 68
16286.38 62
16287.58 63
16288.79 65
16289.99 51
16291.20 75
16292.41 72
16293.61 83
16294.82 63
16296.03 56
16297.23 76
16298.44 60
16299.65 65
16300.85 82
16302.06 66
16303.27 63
16304.47 60
16305.68 61
16306.89 56
16308.10 67
16309.30 69
16310.51 86
16311.72 74
16312.92 74
16314.13 79
16315.34 61
16316.55 67
16317.75 64
16318.96 67
16320.17 67
16321.38 78
16322.58 72
16323.79 86
16325.00 78
16326.21 66
16327.42 73
16328.62 70
16329.83 64
16331.04 97
16332.25 78
16333.46 66
16334.66 79
16335.87 66
16337.08 53
16338.29 69
16339.50 62
16340.70 74
16341.91 75
16343.12 74
16344.33 88
16345.54 52
16346.75 83
16347.96 84
16349.16 78
16350.37 61
16351.58 75
16352.79 78
16354.00 67
16355.21 57
16356.42 51
16357.63 66
16358.83 56
16360.04 77
16361.25 72
16362.46 67
16363.67 69
16364.88 70
16366.09 61
16367.30 66
16368.51 52
16369.72 61
16370.93 74
16372.14 63
16373.35 56
16374.56 65
16375.76 54
16376.97 60
16378.18 72
16379.39 69
16380.60 64
16381.81 70
16383.02 46
16384.23 80
16385.44 64
16386.65 63
16387.86 58
16389.07 73
16390.28 57
16391.49 55
16392.70 66
16393.91 66
16395.12 62
16396.33 62
16397.55 58
16398.76 67
16399.97 65
16401.18 72
16402.39 52
16403.60 60
16404.81 53
16406.02 61
16407.23 51
16408.44 62
16409.65 74
16410.86 67
16412.07 49
16413.28 54
16414.50 58
16415.71 58
16416.92 72
16418.13 66
16419.34 60
16420.55 66
16421.76 58
16422.97 66
16424.19 50
16425.40 68
16426.61 82
16427.82 83
16429.03 80
16430.24 50
16431.46 71
16432.67 74
16433.88 67
16435.09 72
16436.30 53
16437.51 71
16438.73 73
16439.94 66
16441.15 66
16442.36 77
16443.57 89
16444.79 73
16446.00 70
16447.21 62
16448.42 63
16449.64 77
16450.85 69
16452.06 72
16453.27 75
16454.49 63
16455.70 69
16456.91 73
16458.12 58
16459.34 57
16460.55 58
16461.76 53
16462.97 53
16464.19 62
16465.40 70
16466.61 42
16467.83 60
16469.04 71
16470.25 62
16471.47 65
16472.68 57
16473.89 63
16475.11 62
16476.32 60
16477.53 63
16478.75 62
16479.96 66
16481.17 61
16482.39 49
16483.60 72
16484.81 70
16486.03 73
16487.24 68
16488.45 45
16489.67 73
16490.88 64
16492.10 58
16493.31 69
16494.52 65
16495.74 68
16496.95 74
16498.17 62
16499.38 53
16500.59 73
16501.81 83
16503.02 54
16504.24 58
16505.45 61
16506.67 69
16507.88 61
16509.10 60
16510.31 67
16511.52 65
16512.74 77
16513.95 76
16515.17 56
16516.38 63
16517.60 72
16518.81 62
16520.03 66
16521.24 67
16522.46 56
16523.67 71
16524.89 77
16526.10 67
16527.32 58
16528.53 51
16529.75 56
16530.96 72
16532.18 62
16533.40 58
16534.61 79
16535.83 56
16537.04 65
16538.26 62
16539.47 69
16540.69 83
16541.91 69
16543.12 51
16544.34 60
16545.55 66
16546.77 65
16547.98 57
16549.20 71
16550.42 64
16551.63 66
16552.85 61
16554.07 67
16555.28 52
16556.50 67
16557.71 73
16558.93 66
16560.15 64
16561.36 81
16562.58 67
16563.80 58
16565.01 65
16566.23 56
16567.45 76
16568.66 86
16569.88 60
16571.10 64
16572.31 70
16573.53 74
16574.75 53
16575.96 63
16577.18 64
16578.40 64
16579.62 56
16580.83 64
16582.05 61
16583.27 61
16584.48 60
16585.70 70
16586.92 61
16588.14 64
16589.35 61
16590.57 80
16591.79 74
16593.01 50
16594.23 46
16595.44 67
16596.66 63
16597.88 65
16599.10 57
16600.31 66
16601.53 55
16602.75 70
16603.97 57
16605.19 66
16606.40 54
16607.62 72
16608.84 73
16610.06 62
16611.28 54
16612.50 64
16613.71 71
16614.93 84
16616.15 65
16617.37 67
16618.59 73
16619.81 63
16621.03 63
16622.24 55
16623.46 61
16624.68 79
16625.90 66
16627.12 69
16628.34 74
16629.56 89
16630.78 75
16632.00 62
16633.21 69
16634.43 80
16635.65 76
16636.87 80
16638.09 57
16639.31 77
16640.53 69
16641.75 68
16642.97 72
16644.19 76
16645.41 66
16646.63 59
16647.85 50
16649.07 83
16650.29 70
16651.51 66
16652.73 70
16653.95 80
16655.17 51
16656.39 52
16657.61 65
16658.83 62
16660.05 79
16661.27 75
16662.49 59
16663.71 66
16664.93 65
16666.15 70
16667.37 77
16668.59 53
16669.81 61
16671.03 51
16672.25 63
16673.47 58
16674.69 66
16675.91 88
16677.13 59
16678.35 59
16679.57 74
16680.80 71
16682.02 59
16683.24 58
16684.46 62
16685.68 53
16686.90 55
16688.12 51
16689.34 68
16690.56 52
16691.79 57
16693.01 67
16694.23 68
16695.45 55
16696.67 54
16697.89 64
16699.11 74
16700.34 55
16701.56 53
16702.78 52
16704.00 68
16705.22 52
16706.44 62
16707.67 60
16708.89 66
16710.11 72
16711.33 68
16712.55 55
16713.78 61
16715.00 78
16716.22 57
16717.44 55
16718.67 54
16719.89 59
16721.11 73
16722.33 74
16723.55 63
16724.78 51
16726.00 75
16727.22 78
16728.45 60
16729.67 56
16730.89 64
16732.11 76
16733.34 83
16734.56 53
16735.78 55
16737.00 64
16738.23 74
16739.45 69
16740.67 55
16741.90 58
16743.12 71
16744.34 66
16745.57 69
16746.79 51
16748.01 50
16749.24 56
16750.46 67
16751.68 76
16752.91 62
16754.13 77
16755.35 79
16756.58 80
16757.80 75
16759.03 58
16760.25 43
16761.47 71
16762.70 63
16763.92 54
16765.14 52
16766.37 64
16767.59 73
16768.82 62
16770.04 50
16771.27 47
16772.49 77
16773.71 55
16774.94 62
16776.16 60
16777.39 59
16778.61 58
16779.84 74
16781.06 61
16782.29 55
16783.51 78
16784.73 77
16785.96 60
16787.18 73
16788.41 58
16789.63 50
16790.86 55
16792.08 77
16793.31 66
16794.53 52
16795.76 64
16796.98 52
16798.21 62
16799.43 80
16800.66 56
16801.89 52
16803.11 71
16804.34 61
16805.56 77
16806.79 53
16808.01 67
16809.24 61
16810.46 59
16811.69 49
16812.91 58
16814.14 54
16815.37 46
16816.59 69
16817.82 75
16819.04 81
16820.27 53
16821.50 60
16822.72 55
16823.95 68
16825.17 52
16826.40 62
16827.63 59
16828.85 59
16830.08 79
16831.31 56
16832.53 52
16833.76 59
16834.99 59
16836.21 64
16837.44 55
16838.67 59
16839.89 84
16841.12 63
16842.35 50
16843.57 56
16844.80 62
16846.03 65
16847.25 78
16848.48 63
16849.71 61
16850.93 59
16852.16 68
16853.39 63
16854.62 69
16855.84 63
16857.07 54
16858.30 60
16859.53 67
16860.75 47
16861.98 68
16863.21 64
16864.44 66
16865.66 69
16866.89 82
16868.12 69
16869.35 65
16870.57 52
16871.80 68
16873.03 83
16874.26 90
16875.49 83
16876.71 77
16877.94 60
16879.17 66
16880.40 77
16881.63 81
16882.86 61
16884.08 82
16885.31 63
16886.54 72
16887.77 73
16889.00 65
16890.23 81
16891.45 66
16892.68 66
16893.91 72
16895.14 56
16896.37 63
16897.60 49
16898.83 64
16900.06 60
16901.29 52
16902.51 58
16903.74 51
16904.97 70
16906.20 65
16907.43 66
16908.66 70
16909.89 64
16911.12 68
16912.35 58
16913.58 59
16914.81 51
16916.04 62
16917.27 63
16918.50 42
16919.73 52
16920.95 65
16922.18 70
16923.41 61
16924.64 62
16925.87 70
16927.10 75
16928.33 71
16929.56 56
16930.79 77
16932.02 42
16933.25 69
16934.48 47
16935.71 63
16936.94 62
16938.18 51
16939.41 52
16940.64 57
16941.87 53
16943.10 65
16944.33 72
16945.56 68
16946.79 57
16948.02 59
16949.25 57
16950.48 45
16951.71 61
16952.94 59
16954.17 74
16955.40 56
16956.64 57
16957.87 61
16959.10 51
16960.33 61
16961.56 59
16962.79 66
16964.02 51
16965.25 51
16966.48 54
16967.72 64
16968.95 61
16970.18 74
16971.41 66
16972.64 57
16973.87 71
16975.11 63
16976.34 65
16977.57 58
16978.80 55
16980.03 51
16981.26 69
16982.50 64
16983.73 59
16984.96 59
16986.19 46
16987.42 84
16988.66 82
16989.89 68
16991.12 49
16992.35 69
16993.59 69
16994.82 57
16996.05 66
16997.28 58
16998.52 59
16999.75 62
17000.98 77
17002.21 56
17003.45 61
17004.68 72
17005.91 61
17007.14 70
17008.38 62
17009.61 60
17010.84 72
17012.08 41
17013.31 67
17014.54 63
17015.78 57
17017.01 48
17018.24 52
17019.47 71
17020.71 64
17021.94 62
17023.17 71
17024.41 70
17025.64 54
17026.88 51
17028.11 67
17029.34 77
17030.58 61
17031.81 75
17033.04 54
17034.28 70
17035.51 53
17036.75 65
17037.98 71
17039.21 71
17040.45 59
17041.68 53
17042.92 58
17044.15 56
17045.38 51
17046.62 59
17047.85 63
17049.09 54
17050.32 46
17051.56 61
17052.79 61
17054.02 81
17055.26 70
17056.49 64
17057.73 57
17058.96 59
17060.20 67
17061.43 49
17062.67 46
17063.90 51
17065.14 67
17066.37 58
17067.61 68
17068.84 53
17070.08 56
17071.31 59
17072.55 69
17073.78 50
17075.02 47
17076.25 44
17077.49 55
17078.72 52
17079.96 60
17081.20 64
17082.43 56
17083.67 63
17084.90 69
17086.14 56
17087.37 64
17088.61 55
17089.85 56
17091.08 57
17092.32 69
17093.55 73
17094.79 61
17096.03 42
17097.26 53
17098.50 59
17099.73 73
17100.97 84
17102.21 60
17103.44 38
17104.68 66
17105.92 57
17107.15 59
17108.39 34
17109.63 59
17110.86 65
17112.10 63
17113.34 59
17114.57 45
17115.81 61
17117.05 53
17118.28 57
17119.52 71
17120.76 57
17121.99 45
17123.23 66
17124.47 54
17125.70 55
17126.94 56
17128.18 70
17129.42 65
17130.65 56
17131.89 78
17133.13 53
17134.37 70
17135.60 51
17136.84 46
17138.08 52
17139.32 65
17140.55 51
17141.79 50
17143.03 61
17144.27 56
17145.50 57
17146.74 63
17147.98 70
17149.22 64
17150.46 60
17151.69 44
17152.93 52
17154.17 64
17155.41 69
17156.65 74
17157.89 54
17159.12 60
17160.36 49
17161.60 38
17162.84 55
17164.08 60
17165.32 55
17166.56 47
17167.79 50
17169.03 39
17170.27 56
17171.51 61
17172.75 57
17173.99 61
17175.23 61
17176.47 79
17177.70 64
17178.94 60
17180.18 45
17181.42 53
17182.66 70
17183.90 51
17185.14 55
17186.38 63
17187.62 71
17188.86 52
17190.10 62
17191.34 38
17192.58 61
17193.82 52
17195.06 42
17196.30 55
17197.54 56
17198.78 75
17200.01 78
17201.25 48
17202.49 55
17203.73 60
17204.97 69
17206.21 47
17207.45 52
17208.70 62
17209.94 55
17211.18 60
17212.42 51
17213.66 65
17214.90 49
17216.14 73
17217.38 69
17218.62 55
17219.86 54
17221.10 62
17222.34 68
17223.58 53
17224.82 42
17226.06 42
17227.30 59
17228.54 50
17229.78 43
17231.03 45
17232.27 56
17233.51 58
17234.75 45
17235.99 44
17237.23 56
17238.47 58
17239.71 63
17240.95 54
17242.20 40
17243.44 58
17244.68 52
17245.92 73
17247.16 58
17248.40 58
17249.65 51
17250.89 61
17252.13 60
17253.37 54
17254.61 43
17255.85 61
17257.10 43
17258.34 63
17259.58 57
17260.82 61
17262.06 67
17263.31 51
17264.55 52
17265.79 57
17267.03 49
17268.27 52
17269.52 52
17270.76 59
17272.00 67
17273.24 54
17274.49 51
17275.73 53
17276.97 64
17278.22 58
17279.46 67
17280.70 46
17281.94 46
17283.19 52
17284.43 45
17285.67 56
17286.91 34
17288.16 34
17289.40 43
17290.64 61
17291.89 50
17293.13 53
17294.37 54
17295.62 72
17296.86 52
17298.10 37
17299.35 59
17300.59 63
17301.83 58
17303.08 58
17304.32 37
17305.56 67
17306.81 51
17308.05 53
17309.30 59
17310.54 58
17311.78 57
17313.03 44
17314.27 50
17315.52 54
17316.76 46
17318.00 60
17319.25 53
17320.49 47
17321.74 56
17322.98 48
17324.23 60
17325.47 58
17326.71 63
17327.96 50
17329.20 57
17330.45 47
17331.69 45
17332.94 66
17334.18 57
17335.43 63
17336.67 81
17337.92 72
17339.16 60
17340.41 51
17341.65 69
17342.90 70
17344.14 49
17345.39 50
17346.63 61
17347.88 51
17349.12 51
17350.37 47
17351.61 50
17352.86 53
17354.10 49
17355.35 63
17356.59 68
17357.84 53
17359.08 64
17360.33 64
17361.58 61
17362.82 64
17364.07 49
17365.31 55
17366.56 50
17367.80 65
17369.05 58
17370.30 58
17371.54 59
17372.79 50
17374.03 54
17375.28 62
17376.53 70
17377.77 65
17379.02 52
17380.27 62
17381.51 51
17382.76 56
17384.01 67
17385.25 63
17386.50 43
17387.75 37
17388.99 60
17390.24 62
17391.49 68
17392.73 38
17393.98 52
17395.23 56
17396.47 54
17397.72 59
17398.97 58
17400.21 37
17401.46 65
17402.71 65
17403.96 49
17405.20 35
17406.45 56
17407.70 59
17408.94 47
17410.19 51
17411.44 44
17412.69 68
17413.93 41
17415.18 60
17416.43 49
17417.68 55
17418.93 43
17420.17 49
17421.42 63
17422.67 39
17423.92 50
17425.16 41
17426.41 57
17427.66 40
17428.91 37
17430.16 41
17431.41 53
17432.65 53
17433.90 48
17435.15 50
17436.40 47
17437.65 25
17438.90 41
17440.14 45
17441.39 54
17442.64 52
17443.89 45
17445.14 53
17446.39 48
17447.64 51
17448.88 47
17450.13 49
17451.38 50
17452.63 59
17453.88 50
17455.13 60
17456.38 47
17457.63 54
17458.88 65
17460.13 53
17461.38 57
17462.62 31
17463.87 67
17465.12 50
17466.37 57
17467.62 64
17468.87 52
17470.12 41
17471.37 64
17472.62 62
17473.87 55
17475.12 51
17476.37 62
17477.62 54
17478.87 54
17480.12 54
17481.37 61
17482.62 65
17483.87 53
17485.12 73
17486.37 50
17487.62 55
17488.87 54
17490.12 65
17491.37 55
17492.62 66
17493.87 41
17495.12 70
17496.37 68
17497.62 68
17498.87 46
17500.12 43
17501.38 66
17502.63 55
17503.88 56
17505.13 52
17506.38 41
17507.63 49
17508.88 57
17510.13 58
17511.38 62
17512.63 43
17513.89 70
17515.14 45
17516.39 53
17517.64 48
17518.89 51
17520.14 57
17521.39 50
17522.64 47
17523.90 46
17525.15 61
17526.40 66
17527.65 65
17528.90 59
17530.15 60
17531.41 58
17532.66 66
17533.91 58
17535.16 44
17536.41 47
17537.67 58
17538.92 54
17540.17 49
17541.42 56
17542.67 47
17543.93 61
17545.18 45
17546.43 57
17547.68 46
17548.94 75
17550.19 58
17551.44 68
17552.69 59
17553.95 57
17555.20 55
17556.45 49
17557.70 49
17558.96 46
17560.21 51
17561.46 41
17562.72 44
17563.97 47
17565.22 61
17566.47 47
17567.73 56
17568.98 34
17570.23 62
17571.49 51
17572.74 74
17573.99 53
17575.25 43
17576.50 56
17577.75 69
17579.01 56
17580.26 46
17581.51 41
17582.77 48
17584.02 68
17585.28 37
17586.53 45
17587.78 41
17589.04 57
17590.29 43
17591.54 51
17592.80 38
17594.05 34
17595.31 58
17596.56 54
17597.81 51
17599.07 49
17600.32 52
17601.58 53
17602.83 66
17604.09 54
17605.34 63
17606.60 54
17607.85 64
17609.10 39
17610.36 44
17611.61 48
17612.87 75
17614.12 57
17615.38 62
17616.63 60
17617.89 57
17619.14 53
17620.40 44
17621.65 49
17622.91 41
17624.16 57
17625.42 46
17626.67 44
17627.93 50
17629.18 47
17630.44 39
17631.69 48
17632.95 43
17634.21 42
17635.46 44
17636.72 43
17637.97 49
17639.23 42
17640.48 66
17641.74 49
17642.99 73
17644.25 47
17645.51 57
17646.76 62
17648.02 77
17649.27 51
17650.53 50
17651.79 62
17653.04 44
17654.30 55
17655.55 55
17656.81 60
17658.07 63
17659.32 64
17660.58 52
17661.84 61
17663.09 65
17664.35 73
17665.61 61
17666.86 63
17668.12 50
17669.38 57
17670.63 77
17671.89 66
17673.15 52
17674.40 54
17675.66 55
17676.92 48
17678.17 50
17679.43 50
17680.69 49
17681.95 50
17683.20 57
17684.46 67
17685.72 57
17686.98 44
17688.23 53
17689.49 55
17690.75 61
17692.01 45
17693.26 75
17694.52 65
17695.78 44
17697.04 61
17698.29 51
17699.55 52
17700.81 43
17702.07 50
17703.32 50
17704.58 48
17705.84 66
17707.10 60
17708.36 60
17709.62 53
17710.87 75
17712.13 56
17713.39 47
17714.65 60
17715.91 62
17717.17 51
17718.42 56
17719.68 54
17720.94 50
17722.20 63
17723.46 88
17724.72 50
17725.98 67
17727.23 52
17728.49 52
17729.75 57
17731.01 55
17732.27 45
17733.53 62
17734.79 59
17736.05 49
17737.31 51
17738.57 55
17739.82 71
17741.08 50
17742.34 55
17743.60 50
17744.86 53
17746.12 67
17747.38 64
17748.64 63
17749.90 67
17751.16 53
17752.42 62
17753.68 62
17754.94 62
17756.20 55
17757.46 39
17758.72 53
17759.98 59
17761.24 58
17762.50 58
17763.76 60
17765.02 62
17766.28 57
17767.54 51
17768.80 57
17770.06 51
17771.32 44
17772.58 58
17773.84 74
17775.10 52
17776.36 42
17777.62 39
17778.88 38
17780.14 39
17781.40 47
17782.67 63
17783.93 43
17785.19 37
17786.45 44
17787.71 74
17788.97 53
17790.23 52
17791.49 62
17792.75 58
17794.01 85
17795.28 50
17796.54 61
17797.80 43
17799.06 52
17800.32 57
17801.58 56
17802.84 48
17804.11 52
17805.37 49
17806.63 62
17807.89 38
17809.15 50
17810.41 52
17811.68 54
17812.94 40
17814.20 49
17815.46 50
17816.72 54
17817.99 59
17819.25 46
17820.51 54
17821.77 36
17823.03 57
17824.30 55
17825.56 55
17826.82 42
17828.08 48
17829.35 49
17830.61 50
17831.87 56
17833.13 42
17834.40 39
17835.66 53
17836.92 51
17838.18 50
17839.45 51
17840.71 42
17841.97 52
17843.24 53
17844.50 52
17845.76 62
17847.02 63
17848.29 75
17849.55 52
17850.81 38
17852.08 50
17853.34 41
17854.60 42
17855.87 47
17857.13 47
17858.39 61
17859.66 43
17860.92 51
17862.18 53
17863.45 49
17864.71 54
17865.98 53
17867.24 64
17868.50 67
17869.77 38
17871.03 40
17872.30 60
17873.56 46
17874.82 42
17876.09 53
17877.35 56
17878.62 41
17879.88 48
17881.14 49
17882.41 45
17883.67 54
17884.94 50
17886.20 55
17887.47 42
17888.73 50
17890.00 41
17891.26 40
17892.52 58
17893.79 47
17895.05 42
17896.32 67
17897.58 60
17898.85 71
17900.11 50
17901.38 62
17902.64 62
17903.91 44
17905.17 34
17906.44 33
17907.70 54
17908.97 53
17910.23 53
17911.50 45
17912.77 51
17914.03 54
17915.30 67
17916.56 45
17917.83 59
17919.09 45
17920.36 48
17921.62 52
17922.89 50
17924.16 44
17925.42 55
17926.69 50
17927.95 51
17929.22 61
17930.49 51
17931.75 38
17933.02 53
17934.28 45
17935.55 48
17936.82 38
17938.08 57
17939.35 52
17940.62 49
17941.88 52
17943.15 58
17944.42 52
17945.68 51
17946.95 43
17948.22 51
17949.48 35
17950.75 28
17952.02 51
17953.28 56
17954.55 40
17955.82 60
17957.08 49
17958.35 59
17959.62 47
17960.88 41
17962.15 56
17963.42 51
17964.69 43
17965.95 42
17967.22 52
17968.49 53
17969.76 63
17971.02 57
17972.29 58
17973.56 43
17974.83 44
17976.09 52
17977.36 38
17978.63 51
17979.90 66
17981.16 51
17982.43 37
17983.70 48
17984.97 83
17986.24 53
17987.50 41
17988.77 48
17990.04 42
17991.31 52
17992.58 52
17993.84 50
17995.11 33
17996.38 53
17997.65 38
17998.92 59
18000.19 54
18001.46 40
18002.72 41
18003.99 44
18005.26 39
18006.53 46
18007.80 60
18009.07 45
18010.34 47
18011.61 44
18012.87 44
18014.14 56
18015.41 57
18016.68 51
18017.95 52
18019.22 36
18020.49 37
18021.76 48
18023.03 58
18024.30 37
18025.57 34
18026.84 56
18028.11 53
18029.37 56
18030.64 35
18031.91 43
18033.18 46
18034.45 35
18035.72 51
18036.99 50
18038.26 42
18039.53 45
18040.80 42
18042.07 61
18043.34 50
18044.61 46
18045.88 60
18047.15 56
18048.42 45
18049.69 48
18050.96 47
18052.23 43
18053.50 52
18054.77 42
18056.05 41
18057.32 43
18058.59 48
18059.86 65
18061.13 61
18062.40 53
18063.67 46
18064.94 61
18066.21 55
18067.48 62
18068.75 36
18070.02 65
18071.29 52
18072.57 40
18073.84 49
18075.11 33
18076.38 45
18077.65 48
18078.92 38
18080.19 43
18081.46 46
18082.74 42
18084.01 66
18085.28 43
18086.55 43
18087.82 42
18089.09 63
18090.37 48
18091.64 39
18092.91 45
18094.18 46
18095.45 65
18096.72 37
18098.00 36
18099.27 45
18100.54 31
18101.81 48
18103.08 61
18104.36 54
18105.63 43
18106.90 48
18108.17 74
18109.45 63
18110.72 47
18111.99 50
18113.26 50
18114.54 48
18115.81 44
18117.08 46
18118.35 62
18119.63 33
18120.90 46
18122.17 51
18123.44 49
18124.72 55
18125.99 64
18127.26 45
18128.54 39
18129.81 48
18131.08 40
18132.36 42
18133.63 54
18134.90 35
18136.18 39
18137.45 65
18138.72 59
18140.00 48
18141.27 48
18142.54 59
18143.82 44
18145.09 52
18146.36 43
18147.64 41
18148.91 54
18150.19 55
18151.46 46
18152.73 42
18154.01 42
18155.28 51
18156.55 56
18157.83 51
18159.10 38
18160.38 44
18161.65 54
18162.93 41
18164.20 48
18165.47 46
18166.75 57
18168.02 53
18169.30 41
18170.57 48
18171.85 34
18173.12 73
18174.40 66
18175.67 62
18176.95 53
18178.22 43
18179.50 52
18180.77 51
18182.04 44
18183.32 44
18184.59 38
18185.87 57
18187.15 73
18188.42 63
18189.70 45
18190.97 54
18192.25 40
18193.52 72
18194.80 56
18196.07 51
18197.35 38
18198.62 55
18199.90 51
18201.17 38
18202.45 38
18203.73 41
18205.00 45
18206.28 74
18207.55 47
18208.83 45
18210.10 53
18211.38 52
18212.66 58
18213.93 50
18215.21 35
18216.48 41
18217.76 57
18219.04 53
18220.31 36
18221.59 43
18222.87 53
18224.14 57
18225.42 46
18226.70 45
18227.97 52
18229.25 65
18230.53 53
18231.80 47
18233.08 49
18234.36 52
18235.63 42
18236.91 50
18238.19 34
18239.46 31
18240.74 52
18242.02 55
18243.29 54
18244.57 42
18245.85 45
18247.13 45
18248.40 60
18249.68 45
18250.96 48
18252.24 46
18253.51 44
18254.79 45
18256.07 41
18257.35 35
18258.62 45
18259.90 44
18261.18 56
18262.46 34
18263.73 43
18265.01 54
18266.29 33
18267.57 41
18268.85 40
18270.12 52
18271.40 47
18272.68 53
18273.96 68
18275.24 43
18276.51 41
18277.79 54
18279.07 81
18280.35 53
18281.63 35
18282.91 48
18284.18 54
18285.46 62
18286.74 54
18288.02 44
18289.30 44
18290.58 59
18291.86 57
18293.14 38
18294.41 48
18295.69 44
18296.97 55
18298.25 47
18299.53 57
18300.81 54
18302.09 58
18303.37 51
18304.65 52
18305.93 49
18307.21 52
18308.49 60
18309.76 60
18311.04 56
18312.32 54
18313.60 44
18314.88 35
18316.16 55
18317.44 58
18318.72 43
18320.00 41
18321.28 49
18322.56 56
18323.84 56
18325.12 41
18326.40 51
18327.68 54
18328.96 71
18330.24 41
18331.52 47
18332.80 47
18334.08 45
18335.36 46
18336.64 35
18337.92 48
18339.20 59
18340.48 45
18341.76 42
18343.05 46
18344.33 42
18345.61 50
18346.89 50
18348.17 56
18349.45 59
18350.73 58
18352.01 51
18353.29 50
18354.57 42
18355.85 53
18357.13 43
18358.42 43
18359.70 79
18360.98 45
18362.26 56
18363.54 49
18364.82 85
18366.10 51
18367.38 48
18368.67 53
18369.95 46
18371.23 56
18372.51 51
18373.79 52
18375.07 60
18376.36 52
18377.64 49
18378.92 55
18380.20 43
18381.48 42
18382.77 37
18384.05 39
18385.33 68
18386.61 70
18387.89 59
18389.18 45
18390.46 55
18391.74 45
18393.02 49
18394.31 65
18395.59 41
18396.87 36
18398.15 47
18399.44 60
18400.72 37
18402.00 46
18403.28 51
18404.57 43
18405.85 58
18407.13 62
18408.41 46
18409.70 44
18410.98 76
18412.26 66
18413.55 48
18414.83 47
18416.11 48
18417.40 69
18418.68 45
18419.96 50
18421.25 43
18422.53 46
18423.81 50
18425.10 63
18426.38 50
18427.66 26
18428.95 44
18430.23 50
18431.51 49
18432.80 39
18434.08 53
18435.37 38
18436.65 53
18437.93 46
18439.22 44
18440.50 63
18441.79 45
18443.07 42
18444.35 48
18445.64 42
18446.92 47
18448.21 38
18449.49 51
18450.78 39
18452.06 31
18453.34 49
18454.63 54
18455.91 35
18457.20 61
18458.48 65
18459.77 54
18461.05 43
18462.34 49
18463.62 44
18464.91 48
18466.19 40
18467.48 40
18468.76 40
18470.05 42
18471.33 53
18472.62 49
18473.90 40
18475.19 41
18476.47 46
18477.76 54
18479.04 36
18480.33 51
18481.61 42
18482.90 45
18484.18 54
18485.47 58
18486.76 44
18488.04 44
18489.33 38
18490.61 60
18491.90 43
18493.18 47
18494.47 60
18495.76 44
18497.04 38
18498.33 35
18499.61 58
18500.90 45
18502.19 47
18503.47 44
18504.76 40
18506.05 43
18507.33 47
18508.62 57
18509.90 59
18511.19 51
18512.48 50
18513.76 50
18515.05 48
18516.34 69
18517.62 49
18518.91 52
18520.20 42
18521.48 45
18522.77 37
18524.06 49
18525.35 51
18526.63 63
18527.92 41
18529.21 36
18530.49 48
18531.78 61
18533.07 53
18534.36 48
18535.64 45
18536.93 46
18538.22 49
18539.50 55
18540.79 54
18542.08 59
18543.37 40
18544.66 56
18545.94 50
18547.23 56
18548.52 53
18549.81 58
18551.09 56
18552.38 56
18553.67 53
18554.96 45
18556.25 47
18557.53 46
18558.82 50
18560.11 47
18561.40 42
18562.69 53
18563.98 45
18565.26 52
18566.55 38
18567.84 51
18569.13 41
18570.42 62
18571.71 53
18572.99 53
18574.28 57
18575.57 55
18576.86 46
18578.15 55
18579.44 63
18580.73 51
18582.02 37
18583.31 35
18584.59 46
18585.88 50
18587.17 38
18588.46 41
18589.75 40
18591.04 51
18592.33 56
18593.62 49
18594.91 40
18596.20 55
18597.49 60
18598.78 67
18600.07 60
18601.36 50
18602.65 44
18603.94 56
18605.23 56
18606.52 53
18607.81 42
18609.09 49
18610.38 44
18611.67 55
18612.96 55
18614.25 54
18615.55 52
18616.84 70
18618.13 47
18619.42 48
18620.71 45
18622.00 50
18623.29 41
18624.58 50
18625.87 39
18627.16 41
18628.45 47
18629.74 58
18631.03 42
18632.32 53
18633.61 50
18634.90 43
18636.19 45
18637.48 47
18638.77 47
18640.07 36
18641.36 42
18642.65 59
18643.94 45
18645.23 46
18646.52 39
18647.81 54
18649.10 62
18650.40 66
18651.69 63
18652.98 55
18654.27 55
18655.56 75
18656.85 64
18658.14 46
18659.44 38
18660.73 42
18662.02 45
18663.31 50
18664.60 44
18665.89 39
18667.19 40
18668.48 48
18669.77 37
18671.06 44
18672.35 51
18673.65 47
18674.94 41
18676.23 34
18677.52 51
18678.82 48
18680.11 46
18681.40 61
18682.69 51
18683.99 50
18685.28 41
18686.57 52
18687.86 39
18689.16 37
18690.45 46
18691.74 40
18693.03 30
18694.33 39
18695.62 45
18696.91 52
18698.21 50
18699.50 41
18700.79 45
18702.09 47
18703.38 65
18704.67 39
18705.97 54
18707.26 38
18708.55 48
18709.85 50
18711.14 39
18712.43 30
18713.73 43
18715.02 50
18716.31 36
18717.61 45
18718.90 36
18720.19 42
18721.49 38
18722.78 44
18724.08 53
18725.37 42
18726.66 40
18727.96 64
18729.25 58
18730.55 33
18731.84 30
18733.13 54
18734.43 66
18735.72 53
18737.02 48
18738.31 39
18739.61 48
18740.90 47
18742.19 46
18743.49 46
18744.78 33
18746.08 54
18747.37 79
18748.67 43
18749.96 46
18751.26 34
18752.55 55
18753.85 61
18755.14 48
18756.44 36
18757.73 52
18759.03 57
18760.32 55
18761.62 39
18762.91 36
18764.21 54
18765.50 38
18766.80 37
18768.09 48
18769.39 44
18770.69 49
18771.98 49
18773.28 54
18774.57 39
18775.87 39
18777.16 49
18778.46 45
18779.76 52
18781.05 40
18782.35 49
18783.64 50
18784.94 44
18786.24 49
18787.53 32
18788.83 44
18790.12 44
18791.42 55
18792.72 44
18794.01 41
18795.31 49
18796.61 40
18797.90 40
18799.20 31
18800.49 43
18801.79 47
18803.09 46
18804.38 41
18805.68 48
18806.98 26
18808.28 39
18809.57 43
18810.87 58
18812.17 45
18813.46 41
18814.76 47
18816.06 33
18817.35 57
18818.65 43
18819.95 37
18821.25 43
18822.54 41
18823.84 35
18825.14 26
18826.44 39
18827.73 67
18829.03 45
18830.33 54
18831.63 51
18832.92 44
18834.22 54
18835.52 55
18836.82 39
18838.11 22
18839.41 36
18840.71 48
18842.01 57
18843.31 57
18844.60 49
18845.90 47
18847.20 42
18848.50 51
18849.80 38
18851.10 44
18852.39 44
18853.69 47
18854.99 37
18856.29 49
18857.59 47
18858.89 50
18860.18 40
18861.48 55
18862.78 41
18864.08 44
18865.38 47
18866.68 32
18867.98 43
18869.28 50
18870.58 58
18871.87 42
18873.17 28
18874.47 30
18875.77 35
18877.07 38
18878.37 44
18879.67 37
18880.97 44
18882.27 28
18883.57 57
18884.87 52
18886.17 39
18887.47 37
18888.77 60
18890.07 53
18891.36 58
18892.66 33
18893.96 32
18895.26 52
18896.56 51
18897.86 46
18899.16 41
18900.46 46
18901.76 42
18903.06 56
18904.36 43
18905.66 39
18906.96 41
18908.27 47
18909.57 71
18910.87 46
18912.17 39
18913.47 38
18914.77 36
18916.07 41
18917.37 42
18918.67 36
18919.97 45
18921.27 42
18922.57 46
18923.87 50
18925.17 44
18926.47 35
18927.77 43
18929.08 46
18930.38 57
18931.68 44
18932.98 38
18934.28 52
18935.58 43
18936.88 42
18938.18 40
18939.49 40
18940.79 30
18942.09 41
18943.39 43
18944.69 43
18945.99 41
18947.29 59
18948.60 42
18949.90 44
18951.20 34
18952.50 53
18953.80 66
18955.11 60
18956.41 34
18957.71 47
18959.01 46
18960.31 51
18961.62 50
18962.92 48
18964.22 32
18965.52 50
18966.82 60
18968.13 32
18969.43 28
18970.73 43
18972.03 39
18973.34 50
18974.64 44
18975.94 47
18977.24 46
18978.55 52
18979.85 40
18981.15 40
18982.46 40
18983.76 48
18985.06 49
18986.36 46
18987.67 39
18988.97 46
18990.27 64
18991.58 36
18992.88 38
18994.18 34
18995.49 60
18996.79 45
18998.09 49
18999.40 45
19000.70 48
19002.00 41
19003.31 48
19004.61 45
19005.91 49
19007.22 55
19008.52 57
19009.83 49
19011.13 38
19012.43 50
19013.74 40
19015.04 44
19016.34 42
19017.65 40
19018.95 45
19020.26 45
19021.56 39
19022.87 42
19024.17 39
19025.47 54
19026.78 37
19028.08 44
19029.39 39
19030.69 45
19032.00 51
19033.30 51
19034.61 57
19035.91 39
19037.22 50
19038.52 59
19039.82 44
19041.13 49
19042.43 49
19043.74 55
19045.04 51
19046.35 50
19047.65 44
19048.96 57
19050.26 50
19051.57 44
19052.88 53
19054.18 46
19055.49 56
19056.79 45
19058.10 33
19059.40 40
19060.71 37
19062.01 36
19063.32 54
19064.62 52
19065.93 48
19067.24 43
19068.54 43
19069.85 49
19071.15 40
19072.46 40
19073.77 41
19075.07 51
19076.38 34
19077.68 31
19078.99 38
19080.30 50
19081.60 53
19082.91 50
19084.22 40
19085.52 43
19086.83 45
19088.13 39
19089.44 27
19090.75 43
19092.05 49
19093.36 43
19094.67 57
19095.97 30
19097.28 40
19098.59 60
19099.90 46
19101.20 46
19102.51 41
19103.82 41
19105.12 42
19106.43 43
19107.74 49
19109.04 38
19110.35 33
19111.66 44
19112.97 46
19114.27 44
19115.58 40
19116.89 40
19118.20 38
19119.50 47
19120.81 47
19122.12 46
19123.43 47
19124.73 42
19126.04 53
19127.35 48
19128.66 48
19129.97 37
19131.27 34
19132.58 45
19133.89 61
19135.20 47
19136.51 36
19137.81 41
19139.12 59
19140.43 50
19141.74 38
19143.05 39
19144.36 31
19145.66 36
19146.97 51
19148.28 41
19149.59 43
19150.90 45
19152.21 36
19153.52 55
19154.83 48
19156.13 35
19157.44 46
19158.75 67
19160.06 41
19161.37 41
19162.68 40
19163.99 36
19165.30 59
19166.61 41
19167.92 40
19169.22 37
19170.53 38
19171.84 61
19173.15 45
19174.46 47
19175.77 46
19177.08 40
19178.39 34
19179.70 37
19181.01 36
19182.32 42
19183.63 47
19184.94 57
19186.25 53
19187.56 44
19188.87 41
19190.18 46
19191.49 57
19192.80 53
19194.11 38
19195.42 45
19196.73 41
19198.04 30
19199.35 40
19200.66 36
19201.97 51
19203.28 46
19204.59 27
19205.90 40
19207.21 44
19208.52 45
19209.83 48
19211.14 52
19212.46 39
19213.77 46
19215.08 63
19216.39 46
19217.70 40
19219.01 40
19220.32 51
19221.63 50
19222.94 33
19224.25 42
19225.57 42
19226.88 52
19228.19 54
19229.50 39
19230.81 36
19232.12 50
19233.43 47
19234.75 42
19236.06 45
19237.37 43
19238.68 58
19239.99 62
19241.30 52
19242.62 33
19243.93 38
19245.24 39
19246.55 56
19247.86 43
19249.18 38
19250.49 43
19251.80 48
19253.11 50
19254.42 40
19255.74 46
19257.05 42
19258.36 55
19259.67 44
19260.99 41
19262.30 33
19263.61 38
19264.92 34
19266.24 33
19267.55 31
19268.86 40
19270.17 44
19271.49 45
19272.80 37
19274.11 37
19275.42 47
19276.74 52
19278.05 43
19279.36 30
19280.68 58
19281.99 34
19283.30 31
19284.62 37
19285.93 44
19287.24 31
19288.56 45
19289.87 38
19291.18 43
19292.50 37
19293.81 52
19295.12 54
19296.44 44
19297.75 45
19299.06 42
19300.38 41
19301.69 44
19303.01 41
19304.32 36
19305.63 48
19306.95 46
19308.26 34
19309.58 45
19310.89 43
19312.20 47
19313.52 42
19314.83 47
19316.15 50
19317.46 46
19318.78 52
19320.09 39
19321.41 38
19322.72 31
19324.03 30
19325.35 46
19326.66 31
19327.98 46
19329.29 47
19330.61 51
19331.92 50
19333.24 47
19334.55 29
19335.87 48
19337.18 51
19338.50 53
19339.81 46
19341.13 35
19342.44 35
19343.76 42
19345.07 42
19346.39 32
19347.70 36
19349.02 43
19350.34 48
19351.65 41
19352.97 44
19354.28 50
19355.60 39
19356.91 35
19358.23 43
19359.54 61
19360.86 54
19362.18 45
19363.49 47
19364.81 45
19366.12 34
19367.44 33
19368.76 42
19370.07 38
19371.39 37
19372.71 33
19374.02 51
19375.34 31
19376.65 55
19377.97 36
19379.29 49
19380.60 49
19381.92 50
19383.24 42
19384.55 43
19385.87 49
19387.19 57
19388.50 56
19389.82 41
19391.14 39
19392.45 40
19393.77 48
19395.09 59
19396.41 49
19397.72 36
19399.04 39
19400.36 54
19401.67 48
19402.99 47
19404.31 45
19405.63 43
19406.94 46
19408.26 50
19409.58 37
19410.90 28
19412.21 55
19413.53 46
19414.85 40
19416.17 38
19417.48 40
19418.80 63
19420.12 52
19421.44 44
19422.76 25
19424.07 35
19425.39 35
19426.71 44
19428.03 54
19429.35 43
19430.66 51
19431.98 62
19433.30 52
19434.62 37
19435.94 36
19437.26 34
19438.57 50
19439.89 34
19441.21 38
19442.53 47
19443.85 41
19445.17 48
19446.49 45
19447.81 39
19449.12 41
19450.44 39
19451.76 62
19453.08 63
19454.40 41
19455.72 33
19457.04 44
19458.36 40
19459.68 43
19461.00 54
19462.32 52
19463.63 56
19464.95 52
19466.27 43
19467.59 63
19468.91 56
19470.23 52
19471.55 51
19472.87 36
19474.19 38
19475.51 39
19476.83 47
19478.15 46
19479.47 52
19480.79 63
19482.11 45
19483.43 38
19484.75 54
19486.07 48
19487.39 28
19488.71 39
19490.03 46
19491.35 33
19492.67 56
19493.99 39
19495.31 35
19496.63 47
19497.95 39
19499.27 43
19500.59 34
19501.91 41
19503.24 50
19504.56 43
19505.88 43
19507.20 34
19508.52 56
19509.84 45
19511.16 41
19512.48 40
19513.80 44
19515.12 34
19516.44 38
19517.77 41
19519.09 42
19520.41 52
19521.73 53
19523.05 44
19524.37 48
19525.69 56
19527.02 49
19528.34 37
19529.66 47
19530.98 44
19532.30 47
19533.62 42
19534.95 44
19536.27 48
19537.59 44
19538.91 49
19540.23 45
19541.56 38
19542.88 49
19544.20 52
19545.52 45
19546.84 52
19548.17 40
19549.49 32
19550.81 46
19552.13 48
19553.46 54
19554.78 33
19556.10 47
19557.42 47
19558.75 55
19560.07 41
19561.39 47
19562.71 41
19564.04 29
19565.36 48
19566.68 47
19568.00 54
19569.33 46
19570.65 38
19571.97 38
19573.30 47
19574.62 50
19575.94 37
19577.27 40
19578.59 58
19579.91 46
19581.24 56
19582.56 46
19583.88 38
19585.21 40
19586.53 57
19587.85 38
19589.18 36
19590.50 29
19591.82 52
19593.15 37
19594.47 27
19595.80 35
19597.12 31
19598.44 44
19599.77 39
19601.09 37
19602.42 41
19603.74 34
19605.06 28
19606.39 32
19607.71 45
19609.04 34
19610.36 40
19611.69 50
19613.01 57
19614.33 37
19615.66 30
19616.98 37
19618.31 30
19619.63 40
19620.96 39
19622.28 35
19623.61 38
19624.93 32
19626.26 39
19627.58 48
19628.91 47
19630.23 36
19631.56 54
19632.88 46
19634.21 34
19635.53 40
19636.86 45
19638.18 56
19639.51 56
19640.83 52
19642.16 37
19643.48 36
19644.81 38
19646.14 42
19647.46 31
19648.79 54
19650.11 50
19651.44 43
19652.76 38
19654.09 40
19655.42 59
19656.74 45
19658.07 40
19659.39 40
19660.72 48
19662.05 44
19663.37 36
19664.70 55
19666.02 45
19667.35 39
19668.68 38
19670.00 43
19671.33 35
19672.66 36
19673.98 35
19675.31 53
19676.64 39
19677.96 41
19679.29 39
19680.62 36
19681.94 48
19683.27 45
19684.60 40
19685.92 33
19687.25 44
19688.58 44
19689.90 54
19691.23 41
19692.56 34
19693.88 44
19695.21 43
19696.54 33
19697.87 43
19699.19 39
19700.52 41
19701.85 43
19703.18 39
19704.50 38
19705.83 40
19707.16 42
19708.49 46
19709.81 43
19711.14 29
19712.47 40
19713.80 51
19715.13 68
19716.45 52
19717.78 39
19719.11 49
19720.44 48
19721.77 46
19723.09 40
19724.42 40
19725.75 39
19727.08 46
19728.41 41
19729.74 39
19731.06 42
19732.39 53
19733.72 44
19735.05 50
19736.38 37
19737.71 49
19739.04 42
19740.36 45
19741.69 36
19743.02 27
19744.35 43
19745.68 47
19747.01 48
19748.34 39
19749.67 36
19751.00 43
19752.32 46
19753.65 45
19754.98 40
19756.31 62
19757.64 45
19758.97 32
19760.30 60
19761.63 37
19762.96 40
19764.29 35
19765.62 41
19766.95 41
19768.28 52
19769.61 44
19770.94 27
19772.27 45
19773.60 46
19774.93 42
19776.26 54
19777.59 48
19778.92 53
19780.25 45
19781.58 39
19782.91 30
19784.24 38
19785.57 43
19786.90 30
19788.23 41
19789.56 37
19790.89 51
19792.22 45
19793.55 27
19794.88 26
19796.21 38
19797.54 52
19798.87 41
19800.20 45
19801.53 28
19802.87 37
19804.20 55
19805.53 41
19806.86 43
19808.19 34
19809.52 37
19810.85 47
19812.18 42
19813.51 36
19814.85 33
19816.18 47
19817.51 54
19818.84 38
19820.17 35
19821.50 39
19822.83 33
19824.17 40
19825.50 33
19826.83 37
19828.16 46
19829.49 36
19830.82 49
19832.16 41
19833.49 40
19834.82 46
19836.15 52
19837.48 28
19838.82 36
19840.15 31
19841.48 36
19842.81 43
19844.14 34
19845.48 38
19846.81 38
19848.14 54
19849.47 24
19850.81 41
19852.14 46
19853.47 44
19854.80 28
19856.14 45
19857.47 30
19858.80 40
19860.14 45
19861.47 39
19862.80 44
19864.13 35
19865.47 54
19866.80 44
19868.13 32
19869.47 31
19870.80 59
19872.13 62
19873.47 39
19874.80 33
19876.13 48
19877.47 46
19878.80 42
19880.13 45
19881.47 30
19882.80 44
19884.13 53
19885.47 38
19886.80 30
19888.13 49
19889.47 33
19890.80 46
19892.14 46
19893.47 32
19894.80 39
19896.14 39
19897.47 52
19898.81 37
19900.14 30
19901.47 60
19902.81 40
19904.14 44
19905.48 23
19906.81 41
19908.15 58
19909.48 36
19910.81 43
19912.15 50
19913.48 33
19914.82 33
19916.15 46
19917.49 30
19918.82 31
19920.16 35
19921.49 39
19922.83 41
19924.16 41
19925.50 40
19926.83 31
19928.17 49
19929.50 25
19930.84 36
19932.17 42
19933.51 42
19934.84 32
19936.18 37
19937.51 27
19938.85 43
19940.18 38
19941.52 44
19942.86 34
19944.19 32
19945.53 44
19946.86 51
19948.20 48
19949.53 35
19950.87 27
19952.21 40
19953.54 39
19954.88 38
19956.21 63
19957.55 87
19958.89 49
19960.22 44
19961.56 36
19962.90 27
19964.23 34
19965.57 36
19966.90 39
19968.24 50
19969.58 50
19970.91 44
19972.25 39
19973.59 51
19974.92 29
19976.26 47
19977.60 37
19978.93 46
19980.27 57
19981.61 37
19982.94 34
19984.28 35
19985.62 66
19986.96 37
19988.29 42
19989.63 45
19990.97 39
19992.30 43
19993.64 40
19994.98 46
19996.32 61
19997.65 36
19998.99 53
20000.33 34
20001.67 33
20003.00 47
20004.34 34
20005.68 38
20007.02 44
20008.35 36
20009.69 32
20011.03 44
20012.37 38
20013.71 49
20015.04 36
20016.38 65
20017.72 40
20019.06 50
20020.40 41
20021.73 38
20023.07 42
20024.41 55
20025.75 46
20027.09 37
20028.43 62
20029.77 47
20031.10 44
20032.44 60
20033.78 53
20035.12 37
20036.46 43
20037.80 46
20039.14 56
20040.47 47
20041.81 35
20043.15 45
20044.49 64
20045.83 60
20047.17 49
20048.51 51
20049.85 38
20051.19 50
20052.53 38
20053.87 52
20055.21 38
20056.54 49
20057.88 42
20059.22 41
20060.56 41
20061.90 36
20063.24 58
20064.58 41
20065.92 48
20067.26 45
20068.60 50
20069.94 37
20071.28 41
20072.62 39
20073.96 47
20075.30 48
20076.64 30
20077.98 37
20079.32 50
20080.66 48
20082.00 40
20083.34 41
20084.68 39
20086.02 59
20087.36 43
20088.70 45
20090.04 33
20091.38 48
20092.73 45
20094.07 48
20095.41 36
20096.75 40
20098.09 38
20099.43 53
20100.77 43
20102.11 40
20103.45 46
20104.79 41
20106.13 41
20107.48 49
20108.82 29
20110.16 48
20111.50 45
20112.84 50
20114.18 55
20115.52 50
20116.86 49
20118.21 55
20119.55 45
20120.89 38
20122.23 36
20123.57 55
20124.91 40
20126.26 35
20127.60 42
20128.94 47
20130.28 36
20131.62 49
20132.96 51
20134.31 38
20135.65 42
