# Supplementary material for: MALDI-TOF MS typing enables the classification of brewing yeasts of the genus Saccharomyces to major beer styles
Source: PLoS One. 2017 Aug 9;12(8):e0181694. doi: 10.1371/journal.pone.0181694 (PMC5549903; doi:10.1371/journal.pone.0181694)
Supplement: S14 File — The directory includes 90 raw files and was zipped to “.zip”; the folder has three strains with 30 spectra per strain; S1 Text explains the raw files with an example and Table 1 represents the yeast strains used within the experiment. (ZIP) [file pone.0181694.s017.zip › 40-42/30637-510-OG-Ale-Ale-YPG-18h-E-E_2015-10-07__0_B11_1.dat]

2001.30 5778
2001.72 6197
2002.14 5759
2002.57 5833
2002.99 5934
2003.41 5762
2003.83 5729
2004.25 5883
2004.67 5577
2005.10 5401
2005.52 5568
2005.94 5549
2006.36 5558
2006.78 5803
2007.21 5711
2007.63 5674
2008.05 5795
2008.47 5780
2008.89 5815
2009.32 6012
2009.74 6082
2010.16 6237
2010.58 5893
2011.01 6195
2011.43 6071
2011.85 5835
2012.27 5929
2012.70 6068
2013.12 5801
2013.54 5763
2013.96 5673
2014.39 5624
2014.81 5614
2015.23 5449
2015.66 5275
2016.08 5191
2016.50 5197
2016.93 5329
2017.35 5510
2017.77 5582
2018.19 5548
2018.62 5541
2019.04 5826
2019.46 6111
2019.89 6134
2020.31 6015
2020.73 6046
2021.16 5829
2021.58 6204
2022.01 6084
2022.43 6031
2022.85 5722
2023.28 5885
2023.70 6146
2024.12 5582
2024.55 5968
2024.97 6322
2025.40 6069
2025.82 5801
2026.24 5845
2026.67 5809
2027.09 5593
2027.52 5265
2027.94 5298
2028.37 5440
2028.79 5623
2029.21 5467
2029.64 5517
2030.06 5405
2030.49 5383
2030.91 5328
2031.34 5318
2031.76 5322
2032.19 5387
2032.61 5491
2033.04 5664
2033.46 5908
2033.88 5888
2034.31 5830
2034.73 6006
2035.16 5899
2035.58 5870
2036.01 5766
2036.43 5592
2036.86 5370
2037.29 5459
2037.71 5555
2038.14 5810
2038.56 5843
2038.99 5566
2039.41 5615
2039.84 5767
2040.26 5692
2040.69 5869
2041.11 5796
2041.54 5808
2041.97 5668
2042.39 5536
2042.82 5364
2043.24 5482
2043.67 5425
2044.09 5584
2044.52 5660
2044.95 5482
2045.37 5270
2045.80 5179
2046.22 5373
2046.65 5416
2047.08 5307
2047.50 5575
2047.93 5582
2048.36 5794
2048.78 5508
2049.21 5461
2049.64 5428
2050.06 5695
2050.49 5122
2050.92 5291
2051.34 5570
2051.77 5505
2052.20 5238
2052.62 5393
2053.05 5449
2053.48 5271
2053.90 5075
2054.33 5161
2054.76 5413
2055.18 5565
2055.61 5718
2056.04 5369
2056.47 5438
2056.89 5583
2057.32 5662
2057.75 5495
2058.17 5646
2058.60 5742
2059.03 5805
2059.46 5896
2059.88 5597
2060.31 5359
2060.74 5455
2061.17 5609
2061.60 5856
2062.02 5637
2062.45 5552
2062.88 5553
2063.31 5777
2063.74 6116
2064.16 5844
2064.59 5732
2065.02 5708
2065.45 5726
2065.88 5815
2066.30 5968
2066.73 5864
2067.16 5915
2067.59 5868
2068.02 5959
2068.45 5756
2068.87 5848
2069.30 5786
2069.73 5570
2070.16 5446
2070.59 5378
2071.02 5495
2071.45 5245
2071.87 5639
2072.30 5434
2072.73 5316
2073.16 5334
2073.59 5378
2074.02 5473
2074.45 5467
2074.88 5660
2075.31 5653
2075.74 6042
2076.17 5967
2076.59 5872
2077.02 6027
2077.45 5844
2077.88 5996
2078.31 5957
2078.74 6031
2079.17 6046
2079.60 6230
2080.03 6203
2080.46 6070
2080.89 5976
2081.32 5893
2081.75 6220
2082.18 6285
2082.61 6178
2083.04 6140
2083.47 6215
2083.90 6251
2084.33 5838
2084.76 5848
2085.19 5681
2085.62 5865
2086.05 5811
2086.48 5727
2086.91 5711
2087.34 5504
2087.77 5335
2088.20 5624
2088.63 5513
2089.06 5569
2089.49 5709
2089.93 5700
2090.36 5739
2090.79 5504
2091.22 5307
2091.65 5546
2092.08 5741
2092.51 5539
2092.94 5571
2093.37 5763
2093.80 5768
2094.23 5383
2094.67 5498
2095.10 5737
2095.53 5680
2095.96 5436
2096.39 5385
2096.82 5356
2097.25 5357
2097.68 5356
2098.12 5091
2098.55 5351
2098.98 5269
2099.41 5271
2099.84 5200
2100.27 5155
2100.71 5376
2101.14 5299
2101.57 5492
2102.00 5527
2102.43 5239
2102.87 5427
2103.30 5452
2103.73 5327
2104.16 5589
2104.59 5689
2105.03 5382
2105.46 5485
2105.89 5788
2106.32 5675
2106.76 5502
2107.19 5708
2107.62 6007
2108.05 6065
2108.49 6192
2108.92 6250
2109.35 5904
2109.78 5778
2110.22 6111
2110.65 6230
2111.08 5836
2111.52 5694
2111.95 5881
2112.38 5685
2112.81 5565
2113.25 5597
2113.68 5420
2114.11 5421
2114.55 5715
2114.98 5583
2115.41 5609
2115.85 5940
2116.28 5317
2116.71 5381
2117.15 5081
2117.58 5158
2118.01 5150
2118.45 5236
2118.88 5119
2119.32 5283
2119.75 5444
2120.18 5467
2120.62 5268
2121.05 5129
2121.48 5294
2121.92 5668
2122.35 5504
2122.79 5364
2123.22 5260
2123.65 5519
2124.09 5575
2124.52 5472
2124.96 5534
2125.39 5510
2125.83 5206
2126.26 5349
2126.70 5692
2127.13 5534
2127.56 5238
2128.00 5362
2128.43 5221
2128.87 5077
2129.30 5176
2129.74 5565
2130.17 5799
2130.61 5906
2131.04 5616
2131.48 5890
2131.91 5830
2132.35 5703
2132.78 5908
2133.22 5722
2133.65 5835
2134.09 5692
2134.52 5684
2134.96 5582
2135.39 5594
2135.83 5804
2136.26 5862
2136.70 5883
2137.14 5637
2137.57 5450
2138.01 5648
2138.44 5568
2138.88 5487
2139.31 5345
2139.75 5091
2140.19 5393
2140.62 5312
2141.06 5108
2141.49 5333
2141.93 5159
2142.37 5371
2142.80 5592
2143.24 5388
2143.67 5345
2144.11 5229
2144.55 5323
2144.98 5210
2145.42 5028
2145.86 4944
2146.29 5285
2146.73 5417
2147.16 5273
2147.60 5659
2148.04 5779
2148.47 5752
2148.91 5503
2149.35 5679
2149.79 5912
2150.22 5900
2150.66 6004
2151.10 5997
2151.53 6043
2151.97 6360
2152.41 6255
2152.84 6455
2153.28 6335
2153.72 6377
2154.16 6054
2154.59 5835
2155.03 5919
2155.47 5963
2155.91 5861
2156.34 5554
2156.78 5272
2157.22 5259
2157.66 5381
2158.09 5399
2158.53 5212
2158.97 5335
2159.41 5641
2159.84 5719
2160.28 6033
2160.72 5861
2161.16 5745
2161.60 5984
2162.03 5561
2162.47 5732
2162.91 5622
2163.35 5638
2163.79 5641
2164.22 5471
2164.66 5420
2165.10 5535
2165.54 5340
2165.98 5635
2166.42 5471
2166.86 5379
2167.29 5169
2167.73 5243
2168.17 5271
2168.61 5337
2169.05 5475
2169.49 5868
2169.93 5809
2170.37 5804
2170.80 5772
2171.24 5959
2171.68 5920
2172.12 5801
2172.56 5651
2173.00 5792
2173.44 5699
2173.88 5520
2174.32 5961
2174.76 5805
2175.20 6150
2175.64 6251
2176.08 6640
2176.51 6752
2176.95 6920
2177.39 7117
2177.83 7240
2178.27 6935
2178.71 6695
2179.15 6565
2179.59 6527
2180.03 6100
2180.47 6212
2180.91 6166
2181.35 5874
2181.79 5765
2182.23 5716
2182.67 5586
2183.11 5298
2183.55 5319
2183.99 5453
2184.43 5378
2184.87 5287
2185.31 5233
2185.76 5061
2186.20 5156
2186.64 5459
2187.08 5448
2187.52 5562
2187.96 5585
2188.40 5986
2188.84 6127
2189.28 6264
2189.72 6281
2190.16 6260
2190.60 6111
2191.04 6478
2191.49 6138
2191.93 6241
2192.37 6508
2192.81 5889
2193.25 5782
2193.69 6112
2194.13 6257
2194.57 6403
2195.02 6358
2195.46 6367
2195.90 6371
2196.34 6362
2196.78 6733
2197.22 6783
2197.66 6594
2198.11 6546
2198.55 6533
2198.99 6269
2199.43 6364
2199.87 5974
2200.32 5697
2200.76 5797
2201.20 5517
2201.64 5356
2202.08 5345
2202.53 5294
2202.97 5511
2203.41 5607
2203.85 5462
2204.29 5607
2204.74 5787
2205.18 5648
2205.62 5664
2206.06 5781
2206.51 5752
2206.95 5676
2207.39 5834
2207.83 6143
2208.28 6102
2208.72 6159
2209.16 6011
2209.61 5929
2210.05 6261
2210.49 6468
2210.93 6229
2211.38 5841
2211.82 6232
2212.26 6163
2212.71 6311
2213.15 6291
2213.59 6166
2214.04 6065
2214.48 6102
2214.92 5890
2215.37 5697
2215.81 5502
2216.25 5748
2216.70 5736
2217.14 5609
2217.59 5386
2218.03 5632
2218.47 5509
2218.92 5243
2219.36 5105
2219.80 5332
2220.25 5400
2220.69 5429
2221.14 5535
2221.58 5448
2222.02 5548
2222.47 5711
2222.91 5916
2223.36 6014
2223.80 5888
2224.25 6078
2224.69 6224
2225.13 6522
2225.58 6117
2226.02 6259
2226.47 6732
2226.91 6730
2227.36 6862
2227.80 6670
2228.25 6955
2228.69 7024
2229.14 7007
2229.58 7263
2230.03 6902
2230.47 6862
2230.92 6704
2231.36 7004
2231.81 6963
2232.25 7184
2232.70 7173
2233.14 7040
2233.59 7288
2234.03 7348
2234.48 7043
2234.92 6901
2235.37 6742
2235.81 6651
2236.26 6499
2236.70 6092
2237.15 5884
2237.60 6107
2238.04 5802
2238.49 5733
2238.93 5498
2239.38 5642
2239.83 5591
2240.27 5244
2240.72 5336
2241.16 5272
2241.61 5123
2242.06 5294
2242.50 5425
2242.95 5254
2243.39 5301
2243.84 5208
2244.29 5069
2244.73 5121
2245.18 5141
2245.63 5020
2246.07 5130
2246.52 4915
2246.97 4962
2247.41 5075
2247.86 5420
2248.31 5039
2248.75 5128
2249.20 5285
2249.65 5608
2250.09 5671
2250.54 5430
2250.99 5599
2251.43 5687
2251.88 5806
2252.33 5686
2252.78 5603
2253.22 5802
2253.67 5718
2254.12 5677
2254.56 5424
2255.01 5474
2255.46 5335
2255.91 5094
2256.35 5249
2256.80 5370
2257.25 5084
2257.70 5238
2258.14 5074
2258.59 5109
2259.04 4865
2259.49 5023
2259.94 5247
2260.38 5309
2260.83 5306
2261.28 5591
2261.73 5561
2262.18 5782
2262.62 5985
2263.07 6191
2263.52 6776
2263.97 6845
2264.42 6635
2264.87 6556
2265.31 6514
2265.76 6146
2266.21 6376
2266.66 6022
2267.11 5935
2267.56 6277
2268.01 6400
2268.45 6264
2268.90 6202
2269.35 6551
2269.80 6955
2270.25 6710
2270.70 6651
2271.15 7093
2271.60 7220
2272.05 7424
2272.49 7113
2272.94 7140
2273.39 7276
2273.84 7216
2274.29 6973
2274.74 7007
2275.19 7032
2275.64 6486
2276.09 6027
2276.54 5912
2276.99 5703
2277.44 5741
2277.89 5771
2278.34 5465
2278.79 5129
2279.24 5472
2279.69 5408
2280.14 5425
2280.59 5387
2281.04 5112
2281.49 4936
2281.94 5137
2282.39 5508
2282.84 5402
2283.29 5377
2283.74 5460
2284.19 5509
2284.64 5403
2285.09 5267
2285.54 5555
2285.99 5210
2286.44 5251
2286.89 5571
2287.34 5680
2287.79 5934
2288.24 6337
2288.69 6701
2289.14 6768
2289.59 7460
2290.05 8116
2290.50 8444
2290.95 8941
2291.40 9632
2291.85 10032
2292.30 10446
2292.75 10594
2293.20 10539
2293.65 10248
2294.11 9767
2294.56 9284
2295.01 8446
2295.46 8013
2295.91 7199
2296.36 7178
2296.81 6712
2297.27 6316
2297.72 6187
2298.17 6010
2298.62 5525
2299.07 5564
2299.52 5359
2299.98 5313
2300.43 5287
2300.88 5404
2301.33 5209
2301.78 5415
2302.24 5384
2302.69 5229
2303.14 5280
2303.59 5018
2304.04 4831
2304.50 5110
2304.95 5355
2305.40 5398
2305.85 5468
2306.31 5532
2306.76 5670
2307.21 5558
2307.66 5520
2308.12 5510
2308.57 5836
2309.02 5995
2309.48 6228
2309.93 6739
2310.38 6908
2310.83 6976
2311.29 7177
2311.74 7063
2312.19 7134
2312.65 7013
2313.10 6587
2313.55 6847
2314.01 6643
2314.46 6200
2314.91 5904
2315.37 6112
2315.82 5949
2316.27 6017
2316.73 6038
2317.18 5802
2317.63 5824
2318.09 5778
2318.54 5849
2318.99 5989
2319.45 5993
2319.90 6161
2320.36 6161
2320.81 5822
2321.26 5861
2321.72 5795
2322.17 5916
2322.63 5826
2323.08 5946
2323.53 5964
2323.99 5893
2324.44 5632
2324.90 5716
2325.35 5898
2325.80 6175
2326.26 6244
2326.71 6170
2327.17 6294
2327.62 6094
2328.08 6205
2328.53 6222
2328.99 6380
2329.44 6471
2329.90 6900
2330.35 7289
2330.81 7180
2331.26 7225
2331.72 6926
2332.17 6385
2332.63 6086
2333.08 5990
2333.54 6078
2333.99 6043
2334.45 5886
2334.90 5943
2335.36 5714
2335.81 5259
2336.27 5431
2336.72 5544
2337.18 5723
2337.63 5627
2338.09 5670
2338.55 5899
2339.00 5895
2339.46 5974
2339.91 5889
2340.37 5980
2340.82 6225
2341.28 6039
2341.74 6172
2342.19 6033
2342.65 6164
2343.10 6199
2343.56 5944
2344.02 6107
2344.47 6011
2344.93 5943
2345.39 5821
2345.84 6229
2346.30 6262
2346.75 6243
2347.21 6641
2347.67 6984
2348.12 6637
2348.58 6341
2349.04 6531
2349.49 6343
2349.95 6257
2350.41 6530
2350.86 6302
2351.32 6066
2351.78 6056
2352.23 5766
2352.69 5688
2353.15 5511
2353.61 5595
2354.06 5607
2354.52 5428
2354.98 5513
2355.43 5633
2355.89 5633
2356.35 5651
2356.81 6017
2357.26 5606
2357.72 5917
2358.18 5567
2358.64 5592
2359.09 5910
2359.55 6002
2360.01 5874
2360.47 6057
2360.93 5934
2361.38 5800
2361.84 6062
2362.30 6126
2362.76 6219
2363.22 6004
2363.67 6112
2364.13 6139
2364.59 5969
2365.05 5980
2365.51 5680
2365.96 5827
2366.42 5899
2366.88 5922
2367.34 5933
2367.80 5876
2368.26 6108
2368.72 5889
2369.17 6109
2369.63 6235
2370.09 6358
2370.55 6096
2371.01 6267
2371.47 6304
2371.93 6331
2372.39 6461
2372.84 6213
2373.30 6599
2373.76 6588
2374.22 6910
2374.68 6877
2375.14 6986
2375.60 7227
2376.06 6958
2376.52 6883
2376.98 6871
2377.44 6650
2377.90 6483
2378.36 6583
2378.81 6735
2379.27 6344
2379.73 6488
2380.19 6218
2380.65 6527
2381.11 6555
2381.57 6194
2382.03 6439
2382.49 6514
2382.95 6250
2383.41 6339
2383.87 6257
2384.33 6351
2384.79 6454
2385.25 6338
2385.71 6132
2386.17 5991
2386.63 5924
2387.09 5805
2387.55 5626
2388.01 5663
2388.48 5751
2388.94 5900
2389.40 5707
2389.86 5423
2390.32 5539
2390.78 5795
2391.24 5914
2391.70 5902
2392.16 6060
2392.62 5933
2393.08 5756
2393.54 5988
2394.00 5985
2394.47 5791
2394.93 5755
2395.39 5631
2395.85 5447
2396.31 5322
2396.77 5453
2397.23 5464
2397.69 5346
2398.16 5445
2398.62 5564
2399.08 5540
2399.54 5932
2400.00 5769
2400.46 5723
2400.92 5813
2401.39 5697
2401.85 5689
2402.31 5593
2402.77 5467
2403.23 5480
2403.70 5440
2404.16 5471
2404.62 5488
2405.08 5522
2405.54 5573
2406.01 5426
2406.47 5569
2406.93 5808
2407.39 5814
2407.86 5816
2408.32 5758
2408.78 5663
2409.24 5500
2409.71 5418
2410.17 5474
2410.63 5367
2411.09 5593
2411.56 5333
2412.02 5460
2412.48 5407
2412.94 5425
2413.41 5514
2413.87 5600
2414.33 5548
2414.80 5563
2415.26 5606
2415.72 5660
2416.19 6114
2416.65 5829
2417.11 5872
2417.57 6103
2418.04 6292
2418.50 6334
2418.96 6237
2419.43 6053
2419.89 5877
2420.36 5697
2420.82 5951
2421.28 6163
2421.75 5934
2422.21 5882
2422.67 5895
2423.14 6043
2423.60 5899
2424.07 5815
2424.53 5848
2424.99 5846
2425.46 5730
2425.92 5569
2426.39 5796
2426.85 5768
2427.31 5980
2427.78 6015
2428.24 5866
2428.71 5817
2429.17 5799
2429.64 5826
2430.10 5573
2430.56 5995
2431.03 5557
2431.49 5431
2431.96 5415
2432.42 5410
2432.89 5502
2433.35 5459
2433.82 5391
2434.28 5523
2434.75 5488
2435.21 5432
2435.68 5429
2436.14 5800
2436.61 5772
2437.07 5733
2437.54 5490
2438.00 5502
2438.47 5774
2438.93 5779
2439.40 5935
2439.86 5928
2440.33 6190
2440.80 6266
2441.26 6258
2441.73 6350
2442.19 6533
2442.66 6453
2443.12 6484
2443.59 6343
2444.06 6229
2444.52 6050
2444.99 6090
2445.45 6117
2445.92 5938
2446.38 5847
2446.85 5362
2447.32 5187
2447.78 5143
2448.25 5345
2448.72 5291
2449.18 5070
2449.65 5305
2450.11 5288
2450.58 5269
2451.05 5206
2451.51 5462
2451.98 5351
2452.45 5492
2452.91 5737
2453.38 5712
2453.85 5537
2454.31 5566
2454.78 5738
2455.25 5315
2455.71 5210
2456.18 5154
2456.65 5223
2457.12 5241
2457.58 4977
2458.05 5230
2458.52 5426
2458.98 5251
2459.45 5357
2459.92 5267
2460.39 5474
2460.85 5315
2461.32 5207
2461.79 5013
2462.26 4938
2462.72 5252
2463.19 5347
2463.66 5350
2464.13 5001
2464.59 5067
2465.06 4950
2465.53 5187
2466.00 5353
2466.47 5322
2466.93 5191
2467.40 5415
2467.87 5503
2468.34 5502
2468.81 5520
2469.27 5358
2469.74 5400
2470.21 5179
2470.68 5326
2471.15 4994
2471.62 5261
2472.09 5486
2472.55 5224
2473.02 4975
2473.49 5183
2473.96 4910
2474.43 5348
2474.90 5145
2475.37 5080
2475.83 5354
2476.30 5119
2476.77 4963
2477.24 5190
2477.71 5163
2478.18 5193
2478.65 5229
2479.12 5286
2479.59 5335
2480.06 5339
2480.53 5437
2480.99 5306
2481.46 5473
2481.93 5424
2482.40 5524
2482.87 5385
2483.34 5145
2483.81 5201
2484.28 5400
2484.75 5277
2485.22 5170
2485.69 5210
2486.16 5208
2486.63 5475
2487.10 5571
2487.57 5478
2488.04 5485
2488.51 5517
2488.98 5610
2489.45 5826
2489.92 5915
2490.39 5760
2490.86 5728
2491.33 5688
2491.80 5572
2492.27 6014
2492.74 5761
2493.21 5596
2493.68 5768
2494.15 5958
2494.62 5701
2495.10 5665
2495.57 5613
2496.04 5711
2496.51 5857
2496.98 5749
2497.45 5487
2497.92 5619
2498.39 5707
2498.86 5777
2499.33 5627
2499.80 5200
2500.28 5016
2500.75 5419
2501.22 5111
2501.69 4959
2502.16 4923
2502.63 4909
2503.10 5014
2503.57 5005
2504.05 4793
2504.52 4916
2504.99 5244
2505.46 5430
2505.93 5197
2506.40 5132
2506.88 5225
2507.35 5512
2507.82 5171
2508.29 5074
2508.76 5371
2509.24 5372
2509.71 5444
2510.18 5510
2510.65 5742
2511.12 6003
2511.60 6032
2512.07 5977
2512.54 6194
2513.01 6073
2513.49 6120
2513.96 6341
2514.43 6198
2514.90 6091
2515.38 5966
2515.85 5553
2516.32 5529
2516.79 5590
2517.27 5555
2517.74 5519
2518.21 5698
2518.68 5849
2519.16 5713
2519.63 5643
2520.10 5696
2520.58 5682
2521.05 5565
2521.52 5572
2522.00 5594
2522.47 5262
2522.94 5119
2523.42 5295
2523.89 5365
2524.36 5474
2524.84 5395
2525.31 5254
2525.78 5333
2526.26 5210
2526.73 5493
2527.20 5653
2527.68 5405
2528.15 5355
2528.63 5256
2529.10 5214
2529.57 5514
2530.05 5335
2530.52 5201
2531.00 5319
2531.47 5253
2531.94 5235
2532.42 5453
2532.89 5779
2533.37 5478
2533.84 5421
2534.32 5478
2534.79 5599
2535.26 5366
2535.74 5579
2536.21 5692
2536.69 5573
2537.16 5355
2537.64 5245
2538.11 5213
2538.59 5256
2539.06 5294
2539.54 5166
2540.01 5228
2540.49 5273
2540.96 5237
2541.44 5351
2541.91 5283
2542.39 5246
2542.86 5236
2543.34 5397
2543.81 5484
2544.29 5307
2544.76 5406
2545.24 5445
2545.71 5131
2546.19 5182
2546.66 5315
2547.14 5072
2547.61 5037
2548.09 5254
2548.57 5211
2549.04 5423
2549.52 5549
2549.99 5593
2550.47 5865
2550.95 5981
2551.42 5651
2551.90 5669
2552.37 6034
2552.85 5838
2553.33 6049
2553.80 6079
2554.28 6101
2554.75 6402
2555.23 6514
2555.71 6168
2556.18 6212
2556.66 6296
2557.14 6207
2557.61 6505
2558.09 6316
2558.57 6253
2559.04 6234
2559.52 5740
2560.00 5774
2560.47 5781
2560.95 5895
2561.43 5833
2561.90 5713
2562.38 5943
2562.86 5865
2563.33 5427
2563.81 5603
2564.29 5734
2564.77 5658
2565.24 5342
2565.72 5571
2566.20 5467
2566.68 5232
2567.15 5316
2567.63 5499
2568.11 5322
2568.59 5008
2569.06 4866
2569.54 5034
2570.02 5131
2570.50 5045
2570.97 4894
2571.45 5019
2571.93 5083
2572.41 4749
2572.89 5037
2573.36 5169
2573.84 5108
2574.32 4963
2574.80 4817
2575.28 5011
2575.75 4780
2576.23 4694
2576.71 4844
2577.19 4999
2577.67 4624
2578.15 4802
2578.62 4833
2579.10 4624
2579.58 4789
2580.06 4811
2580.54 4747
2581.02 4727
2581.50 4888
2581.97 4958
2582.45 5096
2582.93 4835
2583.41 4911
2583.89 4940
2584.37 4857
2584.85 4727
2585.33 4846
2585.81 4874
2586.29 4909
2586.77 4897
2587.24 4902
2587.72 4946
2588.20 5098
2588.68 4900
2589.16 5281
2589.64 5402
2590.12 5338
2590.60 5402
2591.08 5289
2591.56 5314
2592.04 5236
2592.52 5216
2593.00 5403
2593.48 5778
2593.96 5606
2594.44 5416
2594.92 5573
2595.40 5458
2595.88 5585
2596.36 5840
2596.84 5780
2597.32 5332
2597.80 5395
2598.28 5326
2598.76 5190
2599.24 5404
2599.72 5173
2600.20 5081
2600.68 5022
2601.16 5082
2601.64 5039
2602.12 4908
2602.61 5005
2603.09 5057
2603.57 5013
2604.05 4851
2604.53 4784
2605.01 4737
2605.49 5087
2605.97 5006
2606.45 4803
2606.93 4881
2607.42 4829
2607.90 5065
2608.38 4772
2608.86 5044
2609.34 5300
2609.82 5098
2610.30 5395
2610.78 5458
2611.27 5211
2611.75 5298
2612.23 5352
2612.71 5046
2613.19 4928
2613.67 5143
2614.16 5168
2614.64 5194
2615.12 5334
2615.60 5585
2616.08 5175
2616.57 5290
2617.05 5234
2617.53 5040
2618.01 5156
2618.49 5142
2618.98 5146
2619.46 5078
2619.94 5222
2620.42 5167
2620.91 5157
2621.39 4919
2621.87 4763
2622.35 4796
2622.84 4867
2623.32 4966
2623.80 4945
2624.28 4712
2624.77 4812
2625.25 4784
2625.73 4901
2626.21 4911
2626.70 5365
2627.18 5421
2627.66 5100
2628.15 5192
2628.63 5355
2629.11 5621
2629.60 5576
2630.08 5162
2630.56 5575
2631.05 5684
2631.53 6085
2632.01 5811
2632.50 5818
2632.98 5967
2633.46 6072
2633.95 6100
2634.43 6024
2634.91 5893
2635.40 5729
2635.88 5586
2636.37 5611
2636.85 5714
2637.33 5671
2637.82 5433
2638.30 5205
2638.79 5223
2639.27 5345
2639.75 4783
2640.24 4962
2640.72 5199
2641.21 5223
2641.69 5178
2642.18 5135
2642.66 5283
2643.14 5210
2643.63 5109
2644.11 4972
2644.60 5236
2645.08 5153
2645.57 4689
2646.05 4944
2646.54 4964
2647.02 5094
2647.51 5388
2647.99 5280
2648.48 5317
2648.96 4953
2649.45 5010
2649.93 4816
2650.42 4831
2650.90 4971
2651.39 5050
2651.87 5054
2652.36 5145
2652.84 5161
2653.33 5270
2653.81 5007
2654.30 5155
2654.78 5266
2655.27 4989
2655.76 4992
2656.24 5146
2656.73 5290
2657.21 5265
2657.70 5266
2658.18 4986
2658.67 5063
2659.16 4962
2659.64 4935
2660.13 5109
2660.61 5063
2661.10 4889
2661.59 4856
2662.07 5002
2662.56 4958
2663.05 4974
2663.53 4951
2664.02 4751
2664.50 5209
2664.99 5245
2665.48 4889
2665.96 4799
2666.45 4602
2666.94 4645
2667.42 4746
2667.91 4968
2668.40 4865
2668.88 5003
2669.37 4925
2669.86 4833
2670.34 4927
2670.83 5121
2671.32 5120
2671.81 5412
2672.29 5435
2672.78 5692
2673.27 5753
2673.75 6049
2674.24 6500
2674.73 6847
2675.22 6922
2675.70 7033
2676.19 7169
2676.68 7270
2677.17 7367
2677.65 7039
2678.14 7194
2678.63 6896
2679.12 6799
2679.61 6293
2680.09 5949
2680.58 6135
2681.07 5906
2681.56 5771
2682.04 5720
2682.53 5310
2683.02 5684
2683.51 5727
2684.00 5715
2684.49 5669
2684.97 5941
2685.46 5745
2685.95 5922
2686.44 5886
2686.93 5327
2687.42 5403
2687.90 5590
2688.39 5282
2688.88 5151
2689.37 5396
2689.86 4903
2690.35 4996
2690.84 5380
2691.33 5101
2691.81 4930
2692.30 4731
2692.79 4747
2693.28 4820
2693.77 4834
2694.26 4894
2694.75 4880
2695.24 4910
2695.73 4830
2696.22 4768
2696.71 4937
2697.20 5028
2697.68 4864
2698.17 5015
2698.66 5042
2699.15 4823
2699.64 5061
2700.13 5107
2700.62 5027
2701.11 5315
2701.60 5403
2702.09 5351
2702.58 5312
2703.07 5384
2703.56 5728
2704.05 5703
2704.54 5698
2705.03 5470
2705.52 5417
2706.01 5479
2706.50 5495
2706.99 5434
2707.48 5224
2707.97 5349
2708.46 5145
2708.95 4993
2709.44 4870
2709.93 5089
2710.43 5174
2710.92 5072
2711.41 5265
2711.90 5386
2712.39 5151
2712.88 5263
2713.37 5285
2713.86 5294
2714.35 5404
2714.84 5392
2715.33 5214
2715.82 5364
2716.32 5434
2716.81 5138
2717.30 5094
2717.79 4973
2718.28 5103
2718.77 4922
2719.26 4850
2719.76 4847
2720.25 4911
2720.74 4711
2721.23 4747
2721.72 4884
2722.21 4840
2722.70 4967
2723.20 5295
2723.69 5333
2724.18 5236
2724.67 5392
2725.16 5056
2725.66 5219
2726.15 5007
2726.64 4996
2727.13 4897
2727.62 4773
2728.12 4876
2728.61 4682
2729.10 4735
2729.59 4616
2730.09 4884
2730.58 4691
2731.07 4691
2731.56 4733
2732.06 4660
2732.55 5056
2733.04 5275
2733.53 5353
2734.03 5585
2734.52 5098
2735.01 5131
2735.50 5399
2736.00 5591
2736.49 5507
2736.98 5630
2737.48 5585
2737.97 5539
2738.46 5419
2738.96 5531
2739.45 5376
2739.94 5555
2740.44 5717
2740.93 5577
2741.42 5636
2741.92 5800
2742.41 5838
2742.90 5434
2743.40 5313
2743.89 5465
2744.38 5165
2744.88 5094
2745.37 5246
2745.86 5112
2746.36 5120
2746.85 5140
2747.35 4882
2747.84 4988
2748.33 4715
2748.83 4649
2749.32 4459
2749.82 4656
2750.31 4718
2750.81 4668
2751.30 4990
2751.79 4996
2752.29 4940
2752.78 4830
2753.28 5081
2753.77 5379
2754.27 5379
2754.76 5236
2755.26 5299
2755.75 5222
2756.24 4983
2756.74 5196
2757.23 5271
2757.73 5271
2758.22 5179
2758.72 4886
2759.21 5178
2759.71 5249
2760.20 5122
2760.70 5118
2761.19 5228
2761.69 4779
2762.19 4937
2762.68 5140
2763.18 4990
2763.67 5146
2764.17 5486
2764.66 5169
2765.16 4925
2765.65 5092
2766.15 5015
2766.64 5168
2767.14 5085
2767.64 5305
2768.13 5095
2768.63 5018
2769.12 5101
2769.62 4956
2770.12 5037
2770.61 5021
2771.11 5092
2771.60 5206
2772.10 5593
2772.60 5116
2773.09 4982
2773.59 5239
2774.08 5505
2774.58 5797
2775.08 5808
2775.57 5962
2776.07 6466
2776.57 6518
2777.06 6749
2777.56 6862
2778.06 6988
2778.55 7320
2779.05 7007
2779.55 6855
2780.04 6762
2780.54 6415
2781.04 6279
2781.54 6101
2782.03 5770
2782.53 5319
2783.03 5203
2783.52 5233
2784.02 5333
2784.52 4859
2785.02 4717
2785.51 4908
2786.01 4886
2786.51 4901
2787.01 4945
2787.50 5034
2788.00 4806
2788.50 4667
2789.00 4787
2789.49 4891
2789.99 4834
2790.49 4859
2790.99 4805
2791.48 4546
2791.98 4423
2792.48 4614
2792.98 5002
2793.48 4902
2793.97 4679
2794.47 4711
2794.97 4930
2795.47 5209
2795.97 5453
2796.47 5622
2796.96 5619
2797.46 5987
2797.96 5947
2798.46 5937
2798.96 6248
2799.46 6137
2799.96 6094
2800.45 6048
2800.95 5802
2801.45 5781
2801.95 5497
2802.45 5221
2802.95 5252
2803.45 4851
2803.95 4813
2804.45 4817
2804.94 5008
2805.44 5005
2805.94 4975
2806.44 5042
2806.94 5115
2807.44 5307
2807.94 5231
2808.44 5390
2808.94 5622
2809.44 5698
2809.94 6030
2810.44 5583
2810.94 5713
2811.44 5691
2811.94 5677
2812.44 5808
2812.94 5653
2813.44 5614
2813.94 5454
2814.44 5297
2814.94 5385
2815.44 5359
2815.94 5399
2816.44 5432
2816.94 5440
2817.44 5239
2817.94 5285
2818.44 5050
2818.94 4734
2819.44 4930
2819.94 5044
2820.44 4934
2820.94 4982
2821.44 4944
2821.94 4971
2822.44 4836
2822.94 4721
2823.44 4900
2823.94 4820
2824.44 4718
2824.94 4523
2825.45 4453
2825.95 4437
2826.45 4371
2826.95 4534
2827.45 4461
2827.95 4628
2828.45 4628
2828.95 4372
2829.45 4413
2829.96 4441
2830.46 4420
2830.96 4448
2831.46 4533
2831.96 4465
2832.46 4541
2832.96 4630
2833.47 4520
2833.97 4660
2834.47 4739
2834.97 4674
2835.47 4585
2835.97 4692
2836.48 4804
2836.98 5028
2837.48 5042
2837.98 5170
2838.48 5294
2838.99 5351
2839.49 5122
2839.99 5274
2840.49 5020
2841.00 5031
2841.50 4892
2842.00 4981
2842.50 4988
2843.01 4857
2843.51 5003
2844.01 4789
2844.51 4892
2845.02 4791
2845.52 4821
2846.02 5002
2846.52 4997
2847.03 5164
2847.53 5577
2848.03 5260
2848.54 5384
2849.04 5515
2849.54 5405
2850.04 5732
2850.55 5667
2851.05 5658
2851.55 5339
2852.06 5342
2852.56 5331
2853.06 5071
2853.57 5039
2854.07 5293
2854.57 4676
2855.08 4920
2855.58 5030
2856.09 5045
2856.59 4979
2857.09 4985
2857.60 4847
2858.10 5228
2858.60 4963
2859.11 4704
2859.61 4714
2860.12 4930
2860.62 4901
2861.12 4839
2861.63 4986
2862.13 5081
2862.64 4832
2863.14 4377
2863.65 4431
2864.15 4565
2864.65 4702
2865.16 4273
2865.66 4316
2866.17 4319
2866.67 4423
2867.18 4307
2867.68 4589
2868.19 4622
2868.69 4601
2869.20 4623
2869.70 4619
2870.21 4630
2870.71 4640
2871.21 4699
2871.72 5039
2872.23 5118
2872.73 5148
2873.24 5201
2873.74 5106
2874.25 5257
2874.75 5469
2875.26 5723
2875.76 5728
2876.27 5629
2876.77 5543
2877.28 5701
2877.78 5977
2878.29 5554
2878.79 5834
2879.30 5981
2879.81 5804
2880.31 5332
2880.82 5437
2881.32 5403
2881.83 5659
2882.34 5614
2882.84 5500
2883.35 5453
2883.85 5514
2884.36 5403
2884.87 5276
2885.37 5328
2885.88 5350
2886.38 5170
2886.89 5558
2887.40 5734
2887.90 5495
2888.41 5454
2888.92 5747
2889.42 5651
2889.93 5400
2890.44 5364
2890.94 5259
2891.45 5269
2891.96 5291
2892.46 5494
2892.97 5241
2893.48 5362
2893.98 5432
2894.49 5431
2895.00 5396
2895.51 5580
2896.01 5418
2896.52 5090
2897.03 5568
2897.53 5854
2898.04 5263
2898.55 5480
2899.06 5452
2899.56 5434
2900.07 5438
2900.58 5801
2901.09 5785
2901.59 5825
2902.10 5936
2902.61 6019
2903.12 6046
2903.63 6144
2904.13 6539
2904.64 6310
2905.15 6508
2905.66 6808
2906.17 6581
2906.67 6314
2907.18 6185
2907.69 6150
2908.20 6022
2908.71 5833
2909.21 6092
2909.72 5901
2910.23 5754
2910.74 5525
2911.25 5298
2911.76 5272
2912.26 5311
2912.77 5271
2913.28 5270
2913.79 5130
2914.30 5067
2914.81 5637
2915.32 5767
2915.83 5587
2916.34 5527
2916.84 5553
2917.35 5455
2917.86 5460
2918.37 5697
2918.88 5759
2919.39 5591
2919.90 5745
2920.41 5459
2920.92 5366
2921.43 5399
2921.94 5832
2922.45 5486
2922.96 5397
2923.46 5694
2923.97 5679
2924.48 5881
2924.99 5968
2925.50 6428
2926.01 6629
2926.52 6472
2927.03 6673
2927.54 6504
2928.05 6112
2928.56 6534
2929.07 6253
2929.58 5838
2930.09 5515
2930.60 5271
2931.11 5226
2931.62 5156
2932.13 4947
2932.64 4985
2933.15 4663
2933.67 4717
2934.18 4930
2934.69 4722
2935.20 4929
2935.71 5038
2936.22 5188
2936.73 5003
2937.24 5096
2937.75 4947
2938.26 5034
2938.77 5243
2939.28 4954
2939.79 5037
2940.30 5303
2940.82 5393
2941.33 5346
2941.84 5311
2942.35 5350
2942.86 5320
2943.37 5431
2943.88 5323
2944.39 5299
2944.91 5382
2945.42 5462
2945.93 5649
2946.44 5449
2946.95 5227
2947.46 5399
2947.98 5378
2948.49 5331
2949.00 5261
2949.51 5407
2950.02 5199
2950.53 5207
2951.05 5103
2951.56 4984
2952.07 4989
2952.58 4941
2953.09 4708
2953.61 4920
2954.12 4541
2954.63 4620
2955.14 4545
2955.66 4671
2956.17 4720
2956.68 4717
2957.19 4849
2957.71 4975
2958.22 4859
2958.73 4960
2959.24 5074
2959.76 4958
2960.27 5155
2960.78 4998
2961.29 4985
2961.81 5314
2962.32 5312
2962.83 5039
2963.35 5165
2963.86 5407
2964.37 5411
2964.89 5240
2965.40 5028
2965.91 4938
2966.43 5092
2966.94 4988
2967.45 4954
2967.97 4799
2968.48 4659
2968.99 4617
2969.51 4583
2970.02 4812
2970.53 4670
2971.05 4321
2971.56 4154
2972.07 4454
2972.59 4573
2973.10 4383
2973.62 4478
2974.13 4445
2974.64 4533
2975.16 4729
2975.67 4604
2976.19 4631
2976.70 4797
2977.22 4495
2977.73 4796
2978.24 4646
2978.76 4692
2979.27 4535
2979.79 4802
2980.30 4832
2980.82 4601
2981.33 4637
2981.85 5018
2982.36 4757
2982.87 4486
2983.39 4483
2983.90 4381
2984.42 4517
2984.93 4657
2985.45 4816
2985.96 4726
2986.48 4821
2986.99 5042
2987.51 4781
2988.02 4932
2988.54 5179
2989.05 4867
2989.57 5179
2990.09 5027
2990.60 4846
2991.12 4665
2991.63 4825
2992.15 4778
2992.66 4584
2993.18 4582
2993.69 4453
2994.21 4564
2994.73 4553
2995.24 4557
2995.76 4769
2996.27 4756
2996.79 4920
2997.30 5091
2997.82 5109
2998.34 5497
2998.85 5252
2999.37 5317
2999.89 5497
3000.40 5413
3000.92 5656
3001.43 5693
3001.95 5547
3002.47 5289
3002.98 5408
3003.50 5195
3004.02 5190
3004.53 5320
3005.05 5438
3005.57 5285
3006.08 5603
3006.60 5245
3007.12 4952
3007.63 5171
3008.15 5084
3008.67 5046
3009.18 4945
3009.70 5153
3010.22 5068
3010.74 4701
3011.25 4503
3011.77 4832
3012.29 4917
3012.80 4823
3013.32 4798
3013.84 4926
3014.36 4964
3014.87 5104
3015.39 5227
3015.91 5159
3016.43 4974
3016.94 5264
3017.46 5276
3017.98 5487
3018.50 5943
3019.02 5732
3019.53 5873
3020.05 5797
3020.57 5885
3021.09 5657
3021.60 5438
3022.12 5676
3022.64 5555
3023.16 5544
3023.68 5621
3024.20 5318
3024.71 5300
3025.23 5306
3025.75 5244
3026.27 5334
3026.79 5209
3027.31 5235
3027.82 4976
3028.34 4937
3028.86 4989
3029.38 4780
3029.90 5210
3030.42 5237
3030.94 5136
3031.46 5220
3031.98 5138
3032.49 5453
3033.01 5481
3033.53 5517
3034.05 5649
3034.57 5681
3035.09 5659
3035.61 5910
3036.13 5807
3036.65 5829
3037.17 5981
3037.69 5689
3038.21 5401
3038.73 5137
3039.25 5256
3039.76 5198
3040.28 5147
3040.80 4937
3041.32 4918
3041.84 4842
3042.36 4790
3042.88 4695
3043.40 4489
3043.92 4588
3044.44 4184
3044.96 4185
3045.48 4103
3046.00 4382
3046.52 4519
3047.04 4561
3047.56 4611
3048.08 4514
3048.60 4577
3049.13 4408
3049.65 4271
3050.17 4273
3050.69 4441
3051.21 4760
3051.73 4247
3052.25 4463
3052.77 4447
3053.29 4425
3053.81 4777
3054.33 4420
3054.85 4639
3055.37 4670
3055.89 4590
3056.42 4730
3056.94 4563
3057.46 4719
3057.98 4935
3058.50 4729
3059.02 4832
3059.54 4693
3060.06 4795
3060.59 4541
3061.11 4588
3061.63 4467
3062.15 4480
3062.67 4564
3063.19 4407
3063.71 4766
3064.24 4776
3064.76 4577
3065.28 4723
3065.80 4777
3066.32 4486
3066.85 4523
3067.37 4718
3067.89 4601
3068.41 4754
3068.93 4982
3069.46 4787
3069.98 4580
3070.50 4585
3071.02 4655
3071.54 4833
3072.07 4753
3072.59 4740
3073.11 4809
3073.63 4739
3074.16 4714
3074.68 4630
3075.20 4829
3075.73 4797
3076.25 5000
3076.77 5015
3077.29 4786
3077.82 4960
3078.34 5254
3078.86 5571
3079.39 5717
3079.91 5572
3080.43 5537
3080.95 5529
3081.48 5557
3082.00 5477
3082.52 5350
3083.05 5037
3083.57 5093
3084.09 5303
3084.62 5029
3085.14 4812
3085.66 4887
3086.19 4767
3086.71 4880
3087.24 4913
3087.76 4818
3088.28 4855
3088.81 5137
3089.33 5183
3089.85 4627
3090.38 4586
3090.90 4966
3091.43 4891
3091.95 4949
3092.47 4756
3093.00 4842
3093.52 4881
3094.05 4623
3094.57 4513
3095.10 4586
3095.62 4452
3096.14 4590
3096.67 4722
3097.19 4469
3097.72 4369
3098.24 4577
3098.77 4695
3099.29 4623
3099.82 4638
3100.34 4518
3100.87 4349
3101.39 4649
3101.92 4397
3102.44 4520
3102.97 4681
3103.49 4566
3104.02 4586
3104.54 4667
3105.07 4829
3105.59 4774
3106.12 4676
3106.64 4593
3107.17 4613
3107.69 4525
3108.22 4401
3108.74 4506
3109.27 4668
3109.79 4583
3110.32 4670
3110.85 4569
3111.37 4810
3111.90 4744
3112.42 4469
3112.95 4573
3113.48 4734
3114.00 4596
3114.53 4655
3115.05 4561
3115.58 4553
3116.11 4496
3116.63 4743
3117.16 4391
3117.68 4155
3118.21 4249
3118.74 4347
3119.26 4398
3119.79 4282
3120.32 4206
3120.84 4259
3121.37 4234
3121.90 4339
3122.42 4442
3122.95 4508
3123.48 4331
3124.00 4348
3124.53 4445
3125.06 4352
3125.58 4331
3126.11 4257
3126.64 4339
3127.16 4397
3127.69 4324
3128.22 4564
3128.75 4221
3129.27 4233
3129.80 4280
3130.33 4355
3130.85 4392
3131.38 4388
3131.91 4389
3132.44 4315
3132.96 4231
3133.49 4355
3134.02 4316
3134.55 4417
3135.07 4212
3135.60 4068
3136.13 4268
3136.66 4352
3137.19 4379
3137.71 4182
3138.24 4347
3138.77 4254
3139.30 4241
3139.83 4345
3140.35 4162
3140.88 4404
3141.41 4321
3141.94 4297
3142.47 4362
3143.00 4387
3143.52 4249
3144.05 4320
3144.58 4289
3145.11 4318
3145.64 4463
3146.17 4695
3146.70 4670
3147.22 4902
3147.75 5082
3148.28 5235
3148.81 5307
3149.34 5324
3149.87 5230
3150.40 5489
3150.93 5512
3151.46 5704
3151.98 5857
3152.51 5682
3153.04 5300
3153.57 5371
3154.10 5218
3154.63 4940
3155.16 5003
3155.69 4778
3156.22 5004
3156.75 4988
3157.28 4903
3157.81 4826
3158.34 5119
3158.87 4968
3159.40 5002
3159.93 5153
3160.46 5283
3160.99 5257
3161.52 5328
3162.05 5553
3162.58 5457
3163.11 4943
3163.64 5050
3164.17 5065
3164.70 4874
3165.23 4581
3165.76 4808
3166.29 4848
3166.82 4619
3167.35 4527
3167.88 4490
3168.41 4473
3168.94 4619
3169.47 4305
3170.00 4421
3170.53 4252
3171.06 4581
3171.59 4591
3172.13 4365
3172.66 4571
3173.19 4664
3173.72 4895
3174.25 4965
3174.78 5060
3175.31 5173
3175.84 5379
3176.37 5070
3176.90 4890
3177.44 4923
3177.97 5133
3178.50 5129
3179.03 4703
3179.56 4723
3180.09 4687
3180.62 4759
3181.16 4492
3181.69 4489
3182.22 4519
3182.75 4235
3183.28 4425
3183.81 4427
3184.35 4318
3184.88 4486
3185.41 4429
3185.94 4640
3186.47 4721
3187.01 4505
3187.54 4352
3188.07 4571
3188.60 4688
3189.14 4565
3189.67 4572
3190.20 4438
3190.73 4411
3191.26 4122
3191.80 4401
3192.33 4489
3192.86 4394
3193.39 4387
3193.93 4537
3194.46 4417
3194.99 4557
3195.53 4361
3196.06 4388
3196.59 4585
3197.12 4521
3197.66 4555
3198.19 4815
3198.72 4760
3199.26 4912
3199.79 5162
3200.32 5184
3200.86 5300
3201.39 5675
3201.92 5697
3202.46 5974
3202.99 6111
3203.52 5892
3204.06 5894
3204.59 6155
3205.12 5863
3205.66 5612
3206.19 5398
3206.72 5271
3207.26 5125
3207.79 4933
3208.33 4676
3208.86 4647
3209.39 4567
3209.93 4804
3210.46 4501
3211.00 4607
3211.53 4717
3212.06 4766
3212.60 4947
3213.13 5067
3213.67 4962
3214.20 4915
3214.74 4781
3215.27 4952
3215.80 4909
3216.34 4829
3216.87 4794
3217.41 4544
3217.94 4481
3218.48 4388
3219.01 4299
3219.55 4363
3220.08 4438
3220.62 4697
3221.15 4801
3221.69 4837
3222.22 4911
3222.76 4966
3223.29 5102
3223.83 5178
3224.36 5421
3224.90 5504
3225.43 5677
3225.97 5669
3226.50 5837
3227.04 5629
3227.57 5536
3228.11 5223
3228.65 4871
3229.18 4965
3229.72 4938
3230.25 4648
3230.79 4529
3231.32 4608
3231.86 4606
3232.40 4313
3232.93 4271
3233.47 4115
3234.00 4191
3234.54 4288
3235.08 4367
3235.61 4478
3236.15 4814
3236.68 4645
3237.22 4733
3237.76 4729
3238.29 5002
3238.83 4944
3239.37 5099
3239.90 5384
3240.44 5346
3240.97 5450
3241.51 5249
3242.05 5267
3242.58 5302
3243.12 5087
3243.66 5177
3244.20 4840
3244.73 4451
3245.27 4588
3245.81 4420
3246.34 4537
3246.88 4361
3247.42 4285
3247.95 4358
3248.49 4385
3249.03 4348
3249.57 4310
3250.10 4474
3250.64 4525
3251.18 4547
3251.72 4707
3252.25 4541
3252.79 4399
3253.33 4562
3253.87 4568
3254.40 4776
3254.94 4498
3255.48 4921
3256.02 4711
3256.55 4723
3257.09 4790
3257.63 4891
3258.17 5146
3258.71 4950
3259.24 4949
3259.78 4654
3260.32 4587
3260.86 4882
3261.40 5124
3261.94 4852
3262.47 4941
3263.01 5045
3263.55 5282
3264.09 5151
3264.63 4857
3265.17 5009
3265.71 4972
3266.24 5101
3266.78 4889
3267.32 4658
3267.86 4901
3268.40 4718
3268.94 4399
3269.48 4609
3270.02 4438
3270.55 4503
3271.09 4552
3271.63 4395
3272.17 4492
3272.71 4322
3273.25 4375
3273.79 4593
3274.33 4678
3274.87 4482
3275.41 4474
3275.95 4576
3276.49 4735
3277.03 4782
3277.57 4900
3278.11 4700
3278.65 4864
3279.19 4855
3279.73 4923
3280.26 4882
3280.80 4934
3281.34 4844
3281.88 4931
3282.42 5015
3282.96 4969
3283.50 5201
3284.04 5145
3284.59 5388
3285.13 5329
3285.67 5721
3286.21 5749
3286.75 5800
3287.29 5854
3287.83 5474
3288.37 5824
3288.91 5776
3289.45 5307
3289.99 5377
3290.53 5124
3291.07 5025
3291.61 5053
3292.15 5027
3292.69 4935
3293.23 4698
3293.77 5042
3294.32 5035
3294.86 4898
3295.40 4770
3295.94 5135
3296.48 5133
3297.02 5192
3297.56 4963
3298.10 5072
3298.65 5111
3299.19 4870
3299.73 4981
3300.27 4908
3300.81 4820
3301.35 4723
3301.89 4817
3302.44 5061
3302.98 5057
3303.52 4882
3304.06 5043
3304.60 5104
3305.14 4736
3305.69 4598
3306.23 4624
3306.77 4884
3307.31 4602
3307.85 4741
3308.40 4716
3308.94 4761
3309.48 4767
3310.02 4763
3310.57 4813
3311.11 4651
3311.65 4528
3312.19 4879
3312.74 4774
3313.28 4812
3313.82 4977
3314.36 4893
3314.91 5067
3315.45 5005
3315.99 5202
3316.53 5545
3317.08 5509
3317.62 5406
3318.16 5483
3318.71 5450
3319.25 5432
3319.79 5204
3320.34 5246
3320.88 5315
3321.42 5045
3321.96 4645
3322.51 4801
3323.05 4551
3323.59 4581
3324.14 4665
3324.68 4810
3325.23 4846
3325.77 4804
3326.31 4968
3326.86 4606
3327.40 4551
3327.94 4602
3328.49 4648
3329.03 4725
3329.57 4568
3330.12 4337
3330.66 4204
3331.21 4382
3331.75 4168
3332.29 4408
3332.84 4189
3333.38 4270
3333.93 4430
3334.47 4238
3335.02 4316
3335.56 4431
3336.10 4442
3336.65 4517
3337.19 4554
3337.74 4395
3338.28 4416
3338.83 4553
3339.37 4401
3339.92 4491
3340.46 4549
3341.01 4660
3341.55 4904
3342.10 4769
3342.64 4810
3343.19 4841
3343.73 4628
3344.28 4560
3344.82 4701
3345.37 4229
3345.91 4335
3346.46 4431
3347.00 4448
3347.55 4344
3348.09 4485
3348.64 4402
3349.18 4325
3349.73 4509
3350.27 4456
3350.82 4763
3351.37 4542
3351.91 4647
3352.46 4630
3353.00 4457
3353.55 4599
3354.10 4392
3354.64 4751
3355.19 4725
3355.73 4652
3356.28 4781
3356.83 4774
3357.37 4660
3357.92 4673
3358.46 4483
3359.01 4446
3359.56 4498
3360.10 4531
3360.65 4229
3361.20 4169
3361.74 3894
3362.29 3996
3362.84 4121
3363.38 4179
3363.93 4124
3364.48 4193
3365.02 4251
3365.57 4238
3366.12 4094
3366.66 3866
3367.21 3941
3367.76 3949
3368.30 4140
3368.85 4179
3369.40 4081
3369.94 4037
3370.49 4322
3371.04 4441
3371.59 4426
3372.13 4187
3372.68 4231
3373.23 4275
3373.78 4142
3374.32 3997
3374.87 4176
3375.42 3973
3375.97 4206
3376.51 4262
3377.06 4080
3377.61 3873
3378.16 3663
3378.71 3753
3379.25 3767
3379.80 3735
3380.35 3877
3380.90 3705
3381.45 3680
3381.99 3875
3382.54 3703
3383.09 3742
3383.64 3737
3384.19 3703
3384.74 3646
3385.28 3669
3385.83 3921
3386.38 4105
3386.93 3961
3387.48 3978
3388.03 3908
3388.58 3842
3389.12 4071
3389.67 4147
3390.22 4003
3390.77 4025
3391.32 4220
3391.87 4174
3392.42 4309
3392.97 4342
3393.52 4350
3394.06 4493
3394.61 4374
3395.16 4022
3395.71 3951
3396.26 4003
3396.81 3962
3397.36 4002
3397.91 3854
3398.46 4049
3399.01 3890
3399.56 3840
3400.11 3871
3400.66 3716
3401.21 3896
3401.76 4020
3402.31 3957
3402.86 3828
3403.41 4009
3403.96 3764
3404.51 4007
3405.06 3878
3405.61 3813
3406.16 3857
3406.71 3724
3407.26 3460
3407.81 3825
3408.36 3696
3408.91 3650
3409.46 3789
3410.01 3845
3410.56 3939
3411.11 3907
3411.66 3795
3412.21 3844
3412.76 3957
3413.31 3785
3413.86 3926
3414.41 3880
3414.96 4073
3415.51 3692
3416.07 3638
3416.62 4072
3417.17 3943
3417.72 3896
3418.27 3967
3418.82 4003
3419.37 4164
3419.92 3940
3420.47 3832
3421.03 3673
3421.58 3779
3422.13 3785
3422.68 3557
3423.23 3996
3423.78 3883
3424.33 3978
3424.89 3954
3425.44 3771
3425.99 3843
3426.54 3698
3427.09 3874
3427.65 3831
3428.20 3748
3428.75 3837
3429.30 4020
3429.85 3909
3430.41 3899
3430.96 3920
3431.51 4166
3432.06 3763
3432.61 3965
3433.17 4036
3433.72 4245
3434.27 4004
3434.82 3837
3435.38 3816
3435.93 3924
3436.48 3764
3437.03 3911
3437.59 3970
3438.14 3917
3438.69 3862
3439.24 3888
3439.80 4041
3440.35 4076
3440.90 4150
3441.46 3942
3442.01 3740
3442.56 3818
3443.11 3973
3443.67 3856
3444.22 3690
3444.77 3826
3445.33 3608
3445.88 3797
3446.43 3991
3446.99 3666
3447.54 3502
3448.09 3566
3448.65 3683
3449.20 3753
3449.76 3536
3450.31 3665
3450.86 3821
3451.42 3839
3451.97 3824
3452.52 3869
3453.08 3750
3453.63 3964
3454.19 3900
3454.74 3611
3455.29 3703
3455.85 3613
3456.40 3749
3456.96 3731
3457.51 3759
3458.07 3763
3458.62 3784
3459.17 3830
3459.73 4053
3460.28 3838
3460.84 3858
3461.39 3636
3461.95 3785
3462.50 3757
3463.06 3700
3463.61 3796
3464.17 3777
3464.72 3831
3465.27 3819
3465.83 3887
3466.38 3957
3466.94 4180
3467.49 4095
3468.05 4104
3468.61 4086
3469.16 4233
3469.72 4161
3470.27 4316
3470.83 4341
3471.38 4171
3471.94 4174
3472.49 4285
3473.05 4297
3473.60 4176
3474.16 4234
3474.71 4012
3475.27 3918
3475.83 3876
3476.38 3792
3476.94 3797
3477.49 3991
3478.05 3857
3478.61 3938
3479.16 3987
3479.72 4154
3480.27 4291
3480.83 4323
3481.39 4305
3481.94 4028
3482.50 3925
3483.05 4061
3483.61 4157
3484.17 3930
3484.72 3846
3485.28 3845
3485.84 3934
3486.39 3887
3486.95 4086
3487.51 4368
3488.06 4166
3488.62 4187
3489.18 4357
3489.73 4290
3490.29 4688
3490.85 4610
3491.40 4607
3491.96 4627
3492.52 4696
3493.08 4671
3493.63 4516
3494.19 4624
3494.75 4530
3495.30 4552
3495.86 4456
3496.42 4370
3496.98 4419
3497.53 4754
3498.09 4660
3498.65 4679
3499.21 4711
3499.76 4855
3500.32 5191
3500.88 5517
3501.44 5948
3501.99 6411
3502.55 6588
3503.11 7418
3503.67 8108
3504.23 8917
3504.78 9160
3505.34 9897
3505.90 10698
3506.46 11754
3507.02 11866
3507.58 11678
3508.13 11172
3508.69 10307
3509.25 9879
3509.81 8846
3510.37 7865
3510.93 6980
3511.48 6484
3512.04 5786
3512.60 5236
3513.16 4938
3513.72 4606
3514.28 4698
3514.84 4491
3515.40 4347
3515.95 4338
3516.51 4261
3517.07 4214
3517.63 4138
3518.19 4317
3518.75 4332
3519.31 4236
3519.87 4138
3520.43 4128
3520.99 4030
3521.55 4041
3522.11 3941
3522.67 4015
3523.22 4173
3523.78 4024
3524.34 3949
3524.90 4044
3525.46 4277
3526.02 4324
3526.58 4139
3527.14 4056
3527.70 4082
3528.26 4218
3528.82 4232
3529.38 4064
3529.94 4342
3530.50 3972
3531.06 4256
3531.62 4069
3532.18 4256
3532.74 4151
3533.30 4370
3533.86 4401
3534.42 4384
3534.98 4616
3535.54 4625
3536.11 4822
3536.67 4830
3537.23 4890
3537.79 5088
3538.35 4904
3538.91 4871
3539.47 4874
3540.03 4706
3540.59 4826
3541.15 4808
3541.71 5112
3542.27 5051
3542.84 5079
3543.40 5313
3543.96 5111
3544.52 5156
3545.08 5218
3545.64 5376
3546.20 5176
3546.76 5231
3547.33 4966
3547.89 4717
3548.45 4457
3549.01 4517
3549.57 4442
3550.13 4574
3550.69 4522
3551.26 4444
3551.82 4367
3552.38 4055
3552.94 4184
3553.50 4067
3554.07 4074
3554.63 3859
3555.19 3925
3555.75 4022
3556.31 4044
3556.88 3976
3557.44 3988
3558.00 4036
3558.56 4158
3559.13 4570
3559.69 4376
3560.25 4245
3560.81 4423
3561.38 4435
3561.94 4164
3562.50 4333
3563.06 4412
3563.63 4477
3564.19 4364
3564.75 4528
3565.31 4335
3565.88 4495
3566.44 4368
3567.00 4202
3567.57 3961
3568.13 4011
3568.69 3991
3569.26 3963
3569.82 4126
3570.38 3838
3570.95 3733
3571.51 3820
3572.07 3877
3572.64 3917
3573.20 3967
3573.76 4090
3574.33 4073
3574.89 3859
3575.45 4013
3576.02 3964
3576.58 3942
3577.14 4048
3577.71 4207
3578.27 4161
3578.84 4234
3579.40 4125
3579.96 4258
3580.53 4205
3581.09 4040
3581.66 3902
3582.22 4362
3582.78 4216
3583.35 4206
3583.91 4270
3584.48 4442
3585.04 4351
3585.61 4410
3586.17 4378
3586.74 4189
3587.30 4186
3587.86 4499
3588.43 4350
3588.99 4180
3589.56 4215
3590.12 4057
3590.69 4088
3591.25 4044
3591.82 4109
3592.38 4013
3592.95 4051
3593.51 4015
3594.08 3896
3594.64 3849
3595.21 3817
3595.77 3861
3596.34 3747
3596.90 3821
3597.47 4020
3598.04 3820
3598.60 3934
3599.17 3951
3599.73 3944
3600.30 3957
3600.86 4044
3601.43 4152
3601.99 4280
3602.56 4297
3603.13 3994
3603.69 4079
3604.26 4118
3604.82 4011
3605.39 3828
3605.96 4047
3606.52 3928
3607.09 3937
3607.65 3940
3608.22 3802
3608.79 3951
3609.35 3636
3609.92 3556
3610.49 3723
3611.05 3719
3611.62 3721
3612.19 3858
3612.75 3744
3613.32 3852
3613.89 3909
3614.45 4157
3615.02 4385
3615.59 4580
3616.15 4725
3616.72 5303
3617.29 5876
3617.85 6412
3618.42 7076
3618.99 7176
3619.55 7202
3620.12 7503
3620.69 7563
3621.26 7333
3621.82 6893
3622.39 6499
3622.96 6247
3623.53 5648
3624.09 5113
3624.66 4940
3625.23 4567
3625.80 4540
3626.36 4214
3626.93 4043
3627.50 4033
3628.07 3926
3628.63 3718
3629.20 3857
3629.77 3699
3630.34 3858
3630.91 3748
3631.47 3927
3632.04 4112
3632.61 4150
3633.18 3870
3633.75 3992
3634.32 3930
3634.88 4180
3635.45 4101
3636.02 3925
3636.59 3886
3637.16 3827
3637.73 3930
3638.29 4197
3638.86 3927
3639.43 3807
3640.00 3796
3640.57 3748
3641.14 3848
3641.71 3847
3642.28 4050
3642.84 4321
3643.41 4256
3643.98 4013
3644.55 3963
3645.12 3955
3645.69 4184
3646.26 4291
3646.83 4180
3647.40 3998
3647.97 4037
3648.54 4092
3649.11 4210
3649.68 4323
3650.25 4173
3650.81 4212
3651.38 3913
3651.95 4051
3652.52 3919
3653.09 3994
3653.66 4075
3654.23 3972
3654.80 4309
3655.37 4370
3655.94 4152
3656.51 4316
3657.08 4197
3657.65 4235
3658.22 4030
3658.79 4297
3659.36 4435
3659.93 4443
3660.50 4151
3661.07 4381
3661.64 4204
3662.22 4007
3662.79 4090
3663.36 4035
3663.93 3774
3664.50 3608
3665.07 3445
3665.64 3655
3666.21 3703
3666.78 3505
3667.35 3573
3667.92 3584
3668.49 3460
3669.06 3514
3669.64 3464
3670.21 3512
3670.78 3550
3671.35 3406
3671.92 3315
3672.49 3617
3673.06 3600
3673.63 3509
3674.21 3683
3674.78 3647
3675.35 3655
3675.92 3841
3676.49 4109
3677.06 3693
3677.63 3778
3678.21 3844
3678.78 3919
3679.35 3845
3679.92 3843
3680.49 3864
3681.07 3789
3681.64 3573
3682.21 3643
3682.78 3556
3683.35 3480
3683.93 3612
3684.50 3494
3685.07 3558
3685.64 3504
3686.21 3428
3686.79 3421
3687.36 3409
3687.93 3469
3688.50 3572
3689.08 3609
3689.65 3606
3690.22 3660
3690.80 3638
3691.37 3605
3691.94 3646
3692.51 3722
3693.09 3865
3693.66 3846
3694.23 3833
3694.81 3777
3695.38 3734
3695.95 3761
3696.52 3699
3697.10 3893
3697.67 3693
3698.24 3782
3698.82 3797
3699.39 3662
3699.96 3697
3700.54 3690
3701.11 3535
3701.68 3450
3702.26 3488
3702.83 3441
3703.41 3476
3703.98 3501
3704.55 3396
3705.13 3383
3705.70 3477
3706.27 3454
3706.85 3532
3707.42 3609
3708.00 3538
3708.57 3488
3709.14 3702
3709.72 3828
3710.29 3421
3710.87 3581
3711.44 3705
3712.02 3609
3712.59 3507
3713.16 3355
3713.74 3550
3714.31 3678
3714.89 3463
3715.46 3475
3716.04 3611
3716.61 3704
3717.19 3618
3717.76 3544
3718.34 3564
3718.91 3540
3719.49 3675
3720.06 3707
3720.64 3684
3721.21 3457
3721.79 3455
3722.36 3514
3722.94 3433
3723.51 3421
3724.09 3340
3724.66 3344
3725.24 3334
3725.81 3271
3726.39 3058
3726.96 3218
3727.54 3420
3728.12 3522
3728.69 3545
3729.27 3516
3729.84 3655
3730.42 3683
3730.99 3753
3731.57 4033
3732.15 3989
3732.72 3976
3733.30 4067
3733.87 4220
3734.45 4389
3735.03 4317
3735.60 4427
3736.18 4348
3736.75 4202
3737.33 4236
3737.91 3981
3738.48 3979
3739.06 3769
3739.64 3616
3740.21 3591
3740.79 3667
3741.37 3694
3741.94 3512
3742.52 3625
3743.10 3529
3743.67 3487
3744.25 3393
3744.83 3258
3745.40 3442
3745.98 3522
3746.56 3570
3747.13 3610
3747.71 3550
3748.29 3451
3748.87 3555
3749.44 3415
3750.02 3438
3750.60 3279
3751.17 3337
3751.75 3395
3752.33 3472
3752.91 3463
3753.48 3470
3754.06 3568
3754.64 3443
3755.22 3425
3755.80 3470
3756.37 3399
3756.95 3315
3757.53 3204
3758.11 3186
3758.68 3224
3759.26 3131
3759.84 3480
3760.42 3487
3761.00 3381
3761.58 3414
3762.15 3583
3762.73 3542
3763.31 3714
3763.89 3608
3764.47 3562
3765.04 3580
3765.62 3665
3766.20 3568
3766.78 3547
3767.36 3580
3767.94 3737
3768.52 3633
3769.10 3429
3769.67 3529
3770.25 3486
3770.83 3690
3771.41 3581
3771.99 3469
3772.57 3631
3773.15 3634
3773.73 3611
3774.31 3588
3774.89 3570
3775.46 3603
3776.04 3331
3776.62 3178
3777.20 3282
3777.78 3516
3778.36 3461
3778.94 3374
3779.52 3264
3780.10 3104
3780.68 3091
3781.26 3018
3781.84 3035
3782.42 3204
3783.00 3169
3783.58 3317
3784.16 3345
3784.74 3211
3785.32 3119
3785.90 3126
3786.48 3307
3787.06 3388
3787.64 3220
3788.22 3141
3788.80 3310
3789.38 3176
3789.96 3193
3790.54 3361
3791.12 3412
3791.70 3550
3792.28 3313
3792.86 3271
3793.44 3460
3794.02 3562
3794.60 3429
3795.18 3549
3795.77 3580
3796.35 3500
3796.93 3448
3797.51 3459
3798.09 3390
3798.67 3362
3799.25 3434
3799.83 3403
3800.41 3385
3800.99 3370
3801.58 3382
3802.16 3499
3802.74 3549
3803.32 3529
3803.90 3764
3804.48 3935
3805.06 3739
3805.65 3850
3806.23 3691
3806.81 3740
3807.39 3701
3807.97 3753
3808.55 3763
3809.14 3953
3809.72 3798
3810.30 3805
3810.88 3703
3811.46 3932
3812.05 4100
3812.63 3912
3813.21 3853
3813.79 3933
3814.37 3850
3814.96 3717
3815.54 3814
3816.12 3934
3816.70 4019
3817.29 3746
3817.87 3728
3818.45 3719
3819.03 3774
3819.62 3462
3820.20 3602
3820.78 3531
3821.36 3262
3821.95 3203
3822.53 3375
3823.11 3223
3823.70 3333
3824.28 3278
3824.86 3108
3825.45 3103
3826.03 2988
3826.61 3221
3827.19 3233
3827.78 3206
3828.36 3327
3828.94 3313
3829.53 3176
3830.11 3225
3830.69 3217
3831.28 3237
3831.86 3141
3832.45 3347
3833.03 3112
3833.61 3232
3834.20 3118
3834.78 3148
3835.36 3225
3835.95 3425
3836.53 3196
3837.12 3230
3837.70 3199
3838.28 3264
3838.87 3295
3839.45 3287
3840.04 3305
3840.62 3193
3841.20 3179
3841.79 3278
3842.37 3523
3842.96 3177
3843.54 3278
3844.13 3290
3844.71 3249
3845.30 3057
3845.88 3108
3846.47 3168
3847.05 3230
3847.63 3189
3848.22 3230
3848.80 3223
3849.39 3359
3849.97 3215
3850.56 3301
3851.14 3319
3851.73 3317
3852.31 3268
3852.90 3314
3853.48 3291
3854.07 3315
3854.66 3422
3855.24 3353
3855.83 3402
3856.41 3448
3857.00 3581
3857.58 3898
3858.17 3938
3858.75 3883
3859.34 4155
3859.92 4529
3860.51 4725
3861.10 5097
3861.68 5383
3862.27 5464
3862.85 5716
3863.44 6109
3864.03 6157
3864.61 5764
3865.20 5796
3865.78 5358
3866.37 4995
3866.96 4839
3867.54 4672
3868.13 4122
3868.72 3991
3869.30 3816
3869.89 3705
3870.47 3682
3871.06 3722
3871.65 3528
3872.23 3411
3872.82 3540
3873.41 3558
3873.99 3532
3874.58 3805
3875.17 3760
3875.76 3719
3876.34 3868
3876.93 3804
3877.52 3915
3878.10 3980
3878.69 3684
3879.28 3690
3879.86 3622
3880.45 3512
3881.04 3572
3881.63 3457
3882.21 3463
3882.80 3361
3883.39 3146
3883.98 3385
3884.56 3309
3885.15 3103
3885.74 3169
3886.33 3087
3886.91 2925
3887.50 3204
3888.09 3203
3888.68 3036
3889.27 3041
3889.85 3267
3890.44 3185
3891.03 3268
3891.62 3217
3892.21 3334
3892.79 3521
3893.38 3517
3893.97 3631
3894.56 3521
3895.15 3468
3895.74 3444
3896.32 3727
3896.91 3651
3897.50 3558
3898.09 3819
3898.68 3652
3899.27 3784
3899.86 3925
3900.45 3998
3901.03 4022
3901.62 4089
3902.21 3805
3902.80 3761
3903.39 3814
3903.98 3704
3904.57 3547
3905.16 3499
3905.75 3483
3906.34 3351
3906.92 3042
3907.51 3345
3908.10 3158
3908.69 3288
3909.28 3237
3909.87 3002
3910.46 3000
3911.05 3059
3911.64 3038
3912.23 2848
3912.82 3098
3913.41 3096
3914.00 2918
3914.59 3012
3915.18 2869
3915.77 2935
3916.36 3212
3916.95 3083
3917.54 2974
3918.13 3099
3918.72 3017
3919.31 3003
3919.90 2932
3920.49 2911
3921.08 2905
3921.67 2856
3922.26 3063
3922.85 3042
3923.44 2997
3924.03 3028
3924.62 2948
3925.21 2977
3925.80 3150
3926.40 3130
3926.99 2943
3927.58 2921
3928.17 2963
3928.76 3005
3929.35 3109
3929.94 3042
3930.53 3058
3931.12 2881
3931.71 2924
3932.30 2792
3932.90 2783
3933.49 3049
3934.08 2893
3934.67 2820
3935.26 2936
3935.85 3041
3936.44 3059
3937.04 2824
3937.63 3045
3938.22 3117
3938.81 3227
3939.40 3118
3939.99 3341
3940.59 3451
3941.18 3237
3941.77 3101
3942.36 3253
3942.95 3170
3943.55 3285
3944.14 3327
3944.73 3275
3945.32 3269
3945.91 3170
3946.51 3201
3947.10 3035
3947.69 2842
3948.28 2950
3948.88 3113
3949.47 3133
3950.06 2972
3950.65 2984
3951.25 2937
3951.84 2903
3952.43 2953
3953.02 3102
3953.62 2961
3954.21 2927
3954.80 2881
3955.40 3034
3955.99 3052
3956.58 3121
3957.17 3071
3957.77 3090
3958.36 3161
3958.95 3196
3959.55 3212
3960.14 3154
3960.73 3103
3961.33 2994
3961.92 3014
3962.51 3135
3963.11 3173
3963.70 3038
3964.29 3027
3964.89 2968
3965.48 3052
3966.08 3032
3966.67 3063
3967.26 2914
3967.86 3098
3968.45 3086
3969.04 3112
3969.64 3057
3970.23 2985
3970.83 2998
3971.42 2769
3972.01 2950
3972.61 2864
3973.20 2938
3973.80 2878
3974.39 2793
3974.99 2945
3975.58 2869
3976.18 2810
3976.77 2890
3977.36 3041
3977.96 2992
3978.55 3098
3979.15 3036
3979.74 2948
3980.34 3052
3980.93 2968
3981.53 3009
3982.12 3149
3982.72 3236
3983.31 3063
3983.91 3054
3984.50 2947
3985.10 3016
3985.69 3021
3986.29 3051
3986.88 3021
3987.48 2925
3988.07 2887
3988.67 2915
3989.26 2944
3989.86 3020
3990.46 2840
3991.05 3085
3991.65 2983
3992.24 3065
3992.84 3136
3993.43 3349
3994.03 3474
3994.63 3292
3995.22 3464
3995.82 3481
3996.41 3518
3997.01 3505
3997.61 3488
3998.20 3508
3998.80 3442
3999.39 3435
3999.99 3304
4000.59 3262
4001.18 3220
4001.78 3133
4002.38 3190
4002.97 3294
4003.57 3346
4004.17 3284
4004.76 3339
4005.36 3226
4005.96 3227
4006.55 3439
4007.15 3510
4007.75 3304
4008.34 3434
4008.94 3312
4009.54 3324
4010.13 3215
4010.73 3249
4011.33 3298
4011.93 3245
4012.52 3418
4013.12 3298
4013.72 3147
4014.31 3449
4014.91 3491
4015.51 3485
4016.11 3423
4016.70 3479
4017.30 3558
4017.90 3484
4018.50 3643
4019.09 3491
4019.69 3293
4020.29 3580
4020.89 3585
4021.49 3497
4022.08 3450
4022.68 3316
4023.28 3385
4023.88 3288
4024.48 3395
4025.07 3476
4025.67 3572
4026.27 3747
4026.87 4022
4027.47 4056
4028.06 4439
4028.66 4521
4029.26 4499
4029.86 4450
4030.46 4592
4031.06 4684
4031.66 4452
4032.25 4422
4032.85 4124
4033.45 4228
4034.05 3972
4034.65 3848
4035.25 3568
4035.85 3430
4036.45 3330
4037.05 3229
4037.64 3151
4038.24 3210
4038.84 3016
4039.44 3091
4040.04 3139
4040.64 3158
4041.24 3122
4041.84 2974
4042.44 3066
4043.04 3077
4043.64 3185
4044.24 3226
4044.84 3385
4045.44 3493
4046.04 3476
4046.64 3649
4047.24 3564
4047.84 3755
4048.44 3742
4049.03 3927
4049.63 3722
4050.23 3775
4050.83 3528
4051.43 3505
4052.04 3484
4052.64 3522
4053.24 3311
4053.84 3310
4054.44 3380
4055.04 3574
4055.64 3373
4056.24 3598
4056.84 3698
4057.44 3410
4058.04 3407
4058.64 3332
4059.24 3260
4059.84 3117
4060.44 2978
4061.04 3040
4061.64 2988
4062.24 3072
4062.85 3167
4063.45 3092
4064.05 3128
4064.65 3120
4065.25 3194
4065.85 3346
4066.45 3250
4067.05 3341
4067.65 3230
4068.26 3221
4068.86 3206
4069.46 3243
4070.06 3263
4070.66 3232
4071.26 3120
4071.86 3337
4072.47 3230
4073.07 3032
4073.67 3044
4074.27 2984
4074.87 3036
4075.47 2979
4076.08 2850
4076.68 2936
4077.28 2797
4077.88 2996
4078.48 3025
4079.09 3031
4079.69 3130
4080.29 2927
4080.89 3035
4081.50 2998
4082.10 2914
4082.70 3041
4083.30 3009
4083.91 2980
4084.51 2922
4085.11 3070
4085.71 3174
4086.32 2927
4086.92 2812
4087.52 2957
4088.12 2821
4088.73 2987
4089.33 3050
4089.93 3025
4090.54 2864
4091.14 2863
4091.74 2951
4092.35 2816
4092.95 2958
4093.55 3087
4094.15 2956
4094.76 3065
4095.36 3130
4095.96 3182
4096.57 3174
4097.17 3025
4097.78 3224
4098.38 3029
4098.98 3001
4099.59 2941
4100.19 3005
4100.79 3054
4101.40 3050
4102.00 2987
4102.61 2940
4103.21 2800
4103.81 2967
4104.42 3106
4105.02 3180
4105.63 3174
4106.23 3019
4106.83 3117
4107.44 3031
4108.04 2975
4108.65 2945
4109.25 3007
4109.85 3021
4110.46 2931
4111.06 2969
4111.67 3027
4112.27 2997
4112.88 2967
4113.48 2889
4114.09 2894
4114.69 3010
4115.30 2959
4115.90 2965
4116.51 2904
4117.11 2954
4117.72 2920
4118.32 3005
4118.93 3121
4119.53 2989
4120.14 2911
4120.74 3153
4121.35 3078
4121.95 2987
4122.56 3033
4123.16 3297
4123.77 2992
4124.37 2976
4124.98 3006
4125.59 2974
4126.19 3160
4126.80 3032
4127.40 2864
4128.01 3089
4128.61 2946
4129.22 2884
4129.83 2972
4130.43 2939
4131.04 2838
4131.64 3013
4132.25 2873
4132.86 2846
4133.46 2927
4134.07 3116
4134.67 3328
4135.28 3191
4135.89 3300
4136.49 3342
4137.10 3714
4137.71 3569
4138.31 3518
4138.92 3672
4139.53 3765
4140.13 3821
4140.74 3873
4141.35 4009
4141.95 4093
4142.56 4235
4143.17 4099
4143.77 4194
4144.38 4136
4144.99 4205
4145.59 4082
4146.20 4104
4146.81 4017
4147.42 3890
4148.02 3566
4148.63 3276
4149.24 3138
4149.84 3120
4150.45 3087
4151.06 2994
4151.67 2982
4152.27 2956
4152.88 2980
4153.49 2930
4154.10 2751
4154.70 2605
4155.31 2867
4155.92 2697
4156.53 2745
4157.14 2944
4157.74 2938
4158.35 2883
4158.96 2607
4159.57 2609
4160.18 2876
4160.78 2855
4161.39 2798
4162.00 2716
4162.61 2645
4163.22 2778
4163.83 2763
4164.43 2954
4165.04 3190
4165.65 3016
4166.26 3140
4166.87 3253
4167.48 3150
4168.09 3257
4168.69 3159
4169.30 3136
4169.91 2955
4170.52 3061
4171.13 3162
4171.74 3083
4172.35 3078
4172.96 3074
4173.57 3144
4174.17 3161
4174.78 3163
4175.39 3129
4176.00 3368
4176.61 3129
4177.22 3334
4177.83 3343
4178.44 3023
4179.05 3284
4179.66 3450
4180.27 3328
4180.88 3290
4181.49 3398
4182.10 3247
4182.71 3328
4183.32 3145
4183.93 3011
4184.54 3114
4185.15 3001
4185.76 3038
4186.37 3128
4186.98 3001
4187.59 2798
4188.20 2918
4188.81 2895
4189.42 2880
4190.03 2964
4190.64 2871
4191.25 3079
4191.86 3066
4192.47 3075
4193.08 3077
4193.69 3197
4194.30 3361
4194.91 3396
4195.52 3286
4196.13 3387
4196.74 3331
4197.35 3365
4197.97 3242
4198.58 3332
4199.19 3347
4199.80 3193
4200.41 3130
4201.02 3015
4201.63 2930
4202.24 3011
4202.85 3060
4203.47 3021
4204.08 3018
4204.69 3038
4205.30 2986
4205.91 2745
4206.52 2919
4207.13 2885
4207.75 2996
4208.36 3090
4208.97 2910
4209.58 2732
4210.19 2782
4210.80 2867
4211.42 2797
4212.03 2934
4212.64 2882
4213.25 2822
4213.86 2950
4214.48 3088
4215.09 2832
4215.70 3052
4216.31 3186
4216.92 3438
4217.54 3454
4218.15 3359
4218.76 3472
4219.37 3549
4219.99 3693
4220.60 3924
4221.21 4082
4221.82 4132
4222.44 4187
4223.05 4047
4223.66 4003
4224.28 3834
4224.89 3715
4225.50 3649
4226.11 3645
4226.73 3597
4227.34 3665
4227.95 3506
4228.57 3498
4229.18 3426
4229.79 3321
4230.41 3244
4231.02 3531
4231.63 3397
4232.25 3473
4232.86 3439
4233.47 3492
4234.09 3524
4234.70 3388
4235.31 3492
4235.93 3530
4236.54 3497
4237.15 3421
4237.77 3467
4238.38 3252
4239.00 3146
4239.61 3120
4240.22 3069
4240.84 2941
4241.45 3017
4242.07 2849
4242.68 2667
4243.29 2653
4243.91 2738
4244.52 2811
4245.14 2818
4245.75 3108
4246.37 3054
4246.98 3040
4247.59 3094
4248.21 3143
4248.82 3121
4249.44 3019
4250.05 3219
4250.67 3253
4251.28 3250
4251.90 3193
4252.51 3363
4253.13 3276
4253.74 3256
4254.36 3592
4254.97 3383
4255.59 3332
4256.20 3414
4256.82 3441
4257.43 3452
4258.05 3451
4258.66 3314
4259.28 3143
4259.89 3185
4260.51 3142
4261.12 3209
4261.74 3353
4262.35 3260
4262.97 3294
4263.59 3108
4264.20 3276
4264.82 3192
4265.43 2912
4266.05 3125
4266.66 3032
4267.28 2995
4267.90 3105
4268.51 3154
4269.13 3035
4269.74 3039
4270.36 2942
4270.98 2953
4271.59 2933
4272.21 3067
4272.83 3112
4273.44 2892
4274.06 2836
4274.68 2857
4275.29 2842
4275.91 2808
4276.52 3025
4277.14 3052
4277.76 2904
4278.37 2962
4278.99 2891
4279.61 2843
4280.23 2730
4280.84 2840
4281.46 2881
4282.08 2603
4282.69 2623
4283.31 2574
4283.93 2612
4284.54 2645
4285.16 2677
4285.78 2643
4286.40 2625
4287.01 2537
4287.63 2560
4288.25 2633
4288.87 2742
4289.48 2547
4290.10 2620
4290.72 2691
4291.34 2622
4291.95 2564
4292.57 2636
4293.19 2760
4293.81 2681
4294.42 2647
4295.04 2717
4295.66 2919
4296.28 2745
4296.90 2816
4297.51 2680
4298.13 2562
4298.75 2659
4299.37 2650
4299.99 2569
4300.61 2745
4301.22 2752
4301.84 2814
4302.46 2781
4303.08 2651
4303.70 2602
4304.32 2661
4304.94 2675
4305.55 2746
4306.17 2841
4306.79 2784
4307.41 2784
4308.03 2825
4308.65 2885
4309.27 2736
4309.89 2708
4310.50 2619
4311.12 2546
4311.74 2731
4312.36 2783
4312.98 2924
4313.60 2863
4314.22 2797
4314.84 2857
4315.46 3047
4316.08 2612
4316.70 2582
4317.32 2693
4317.94 2649
4318.56 2657
4319.18 2546
4319.80 2473
4320.42 2549
4321.04 2487
4321.65 2462
4322.27 2379
4322.89 2429
4323.51 2454
4324.13 2429
4324.75 2578
4325.37 2579
4325.99 2563
4326.62 2696
4327.24 2797
4327.86 2744
4328.48 2613
4329.10 2500
4329.72 2687
4330.34 2615
4330.96 2508
4331.58 2635
4332.20 2649
4332.82 2580
4333.44 2585
4334.06 2588
4334.68 2638
4335.30 2573
4335.92 2658
4336.54 2595
4337.16 2541
4337.79 2631
4338.41 2506
4339.03 2593
4339.65 2490
4340.27 2611
4340.89 2451
4341.51 2509
4342.13 2684
4342.76 2652
4343.38 2648
4344.00 2701
4344.62 2779
4345.24 2713
4345.86 2774
4346.48 2817
4347.11 2849
4347.73 2697
4348.35 2695
4348.97 2954
4349.59 2840
4350.22 2863
4350.84 2852
4351.46 2713
4352.08 2722
4352.70 2638
4353.33 2507
4353.95 2518
4354.57 2587
4355.19 2604
4355.81 2523
4356.44 2636
4357.06 2599
4357.68 2582
4358.30 2624
4358.93 2579
4359.55 2545
4360.17 2630
4360.79 2582
4361.42 2488
4362.04 2550
4362.66 2485
4363.28 2611
4363.91 2485
4364.53 2573
4365.15 2564
4365.78 2419
4366.40 2490
4367.02 2437
4367.65 2419
4368.27 2523
4368.89 2547
4369.52 2446
4370.14 2533
4370.76 2385
4371.39 2312
4372.01 2380
4372.63 2301
4373.26 2317
4373.88 2211
4374.50 2343
4375.13 2350
4375.75 2283
4376.37 2310
4377.00 2460
4377.62 2452
4378.25 2326
4378.87 2452
4379.49 2551
4380.12 2583
4380.74 2622
4381.37 2535
4381.99 2647
4382.61 2354
4383.24 2422
4383.86 2447
4384.49 2542
4385.11 2501
4385.74 2554
4386.36 2377
4386.98 2501
4387.61 2385
4388.23 2359
4388.86 2429
4389.48 2350
4390.11 2295
4390.73 2365
4391.36 2368
4391.98 2254
4392.61 2307
4393.23 2237
4393.86 2289
4394.48 2350
4395.11 2553
4395.73 2547
4396.36 2444
4396.98 2431
4397.61 2503
4398.23 2531
4398.86 2610
4399.48 2503
4400.11 2570
4400.74 2557
4401.36 2553
4401.99 2567
4402.61 2549
4403.24 2552
4403.86 2488
4404.49 2591
4405.11 2542
4405.74 2632
4406.37 2593
4406.99 2522
4407.62 2411
4408.24 2413
4408.87 2566
4409.50 2491
4410.12 2519
4410.75 2466
4411.38 2442
4412.00 2261
4412.63 2576
4413.25 2675
4413.88 2464
4414.51 2530
4415.13 2398
4415.76 2478
4416.39 2517
4417.01 2468
4417.64 2430
4418.27 2306
4418.89 2484
4419.52 2495
4420.15 2441
4420.77 2419
4421.40 2435
4422.03 2595
4422.66 2481
4423.28 2577
4423.91 2581
4424.54 2484
4425.16 2356
4425.79 2373
4426.42 2287
4427.05 2333
4427.67 2223
4428.30 2206
4428.93 2216
4429.56 2277
4430.18 2421
4430.81 2410
4431.44 2350
4432.07 2264
4432.69 2374
4433.32 2430
4433.95 2431
4434.58 2416
4435.21 2287
4435.83 2505
4436.46 2434
4437.09 2256
4437.72 2331
4438.35 2411
4438.97 2270
4439.60 2313
4440.23 2414
4440.86 2301
4441.49 2474
4442.12 2287
4442.74 2319
4443.37 2349
4444.00 2388
4444.63 2381
4445.26 2449
4445.89 2473
4446.52 2456
4447.14 2500
4447.77 2587
4448.40 2657
4449.03 2708
4449.66 2598
4450.29 2737
4450.92 2621
4451.55 2664
4452.18 2670
4452.81 2512
4453.44 2436
4454.06 2312
4454.69 2431
4455.32 2377
4455.95 2412
4456.58 2474
4457.21 2345
4457.84 2330
4458.47 2451
4459.10 2576
4459.73 2343
4460.36 2434
4460.99 2281
4461.62 2264
4462.25 2222
4462.88 2358
4463.51 2392
4464.14 2273
4464.77 2269
4465.40 2230
4466.03 2258
4466.66 2188
4467.29 2273
4467.92 2548
4468.55 2530
4469.18 2319
4469.81 2480
4470.44 2599
4471.07 2516
4471.70 2374
4472.33 2339
4472.96 2361
4473.59 2396
4474.22 2353
4474.86 2279
4475.49 2444
4476.12 2345
4476.75 2315
4477.38 2405
4478.01 2306
4478.64 2327
4479.27 2353
4479.90 2445
4480.53 2430
4481.17 2362
4481.80 2268
4482.43 2333
4483.06 2382
4483.69 2349
4484.32 2357
4484.95 2437
4485.58 2361
4486.22 2386
4486.85 2442
4487.48 2385
4488.11 2151
4488.74 2168
4489.37 2230
4490.01 2286
4490.64 2357
4491.27 2299
4491.90 2306
4492.53 2253
4493.17 2383
4493.80 2368
4494.43 2186
4495.06 2297
4495.70 2318
4496.33 2223
4496.96 2126
4497.59 2270
4498.22 2352
4498.86 2509
4499.49 2405
4500.12 2249
4500.75 2396
4501.39 2444
4502.02 2484
4502.65 2381
4503.29 2416
4503.92 2422
4504.55 2420
4505.18 2434
4505.82 2425
4506.45 2416
4507.08 2501
4507.72 2381
4508.35 2418
4508.98 2450
4509.62 2393
4510.25 2297
4510.88 2310
4511.52 2383
4512.15 2340
4512.78 2358
4513.42 2337
4514.05 2359
4514.68 2449
4515.32 2438
4515.95 2636
4516.58 2446
4517.22 2323
4517.85 2457
4518.48 2214
4519.12 2281
4519.75 2564
4520.39 2458
4521.02 2396
4521.65 2377
4522.29 2441
4522.92 2441
4523.56 2402
4524.19 2557
4524.83 2461
4525.46 2399
4526.09 2611
4526.73 2550
4527.36 2802
4528.00 2904
4528.63 3349
4529.27 3696
4529.90 3869
4530.54 4080
4531.17 4372
4531.81 4707
4532.44 5162
4533.07 5301
4533.71 5490
4534.34 5617
4534.98 5228
4535.61 4970
4536.25 4439
4536.88 4056
4537.52 3736
4538.16 3456
4538.79 3161
4539.43 2947
4540.06 2872
4540.70 2809
4541.33 2622
4541.97 2607
4542.60 2501
4543.24 2268
4543.87 2446
4544.51 2566
4545.15 2470
4545.78 2544
4546.42 2501
4547.05 2351
4547.69 2425
4548.32 2320
4548.96 2266
4549.60 2496
4550.23 2634
4550.87 2575
4551.50 2567
4552.14 2370
4552.78 2446
4553.41 2369
4554.05 2333
4554.69 2398
4555.32 2401
4555.96 2482
4556.60 2472
4557.23 2279
4557.87 2383
4558.51 2413
4559.14 2418
4559.78 2454
4560.42 2435
4561.05 2485
4561.69 2473
4562.33 2581
4562.96 2424
4563.60 2523
4564.24 2475
4564.87 2479
4565.51 2592
4566.15 2501
4566.79 2504
4567.42 2711
4568.06 2640
4568.70 2589
4569.33 2671
4569.97 2801
4570.61 2559
4571.25 2563
4571.88 2647
4572.52 2799
4573.16 2729
4573.80 2511
4574.44 2643
4575.07 2671
4575.71 2448
4576.35 2514
4576.99 2442
4577.62 2357
4578.26 2486
4578.90 2552
4579.54 2542
4580.18 2491
4580.82 2600
4581.45 2561
4582.09 2435
4582.73 2415
4583.37 2335
4584.01 2485
4584.65 2346
4585.28 2350
4585.92 2414
4586.56 2412
4587.20 2398
4587.84 2350
4588.48 2393
4589.12 2314
4589.75 2328
4590.39 2453
4591.03 2329
4591.67 2387
4592.31 2221
4592.95 2281
4593.59 2255
4594.23 2238
4594.87 2262
4595.51 2218
4596.15 2226
4596.78 2280
4597.42 2268
4598.06 2330
4598.70 2265
4599.34 2252
4599.98 2213
4600.62 2313
4601.26 2203
4601.90 2262
4602.54 2224
4603.18 2268
4603.82 2395
4604.46 2437
4605.10 2459
4605.74 2524
4606.38 2590
4607.02 2645
4607.66 2630
4608.30 2651
4608.94 2611
4609.58 2456
4610.22 2526
4610.86 2704
4611.50 2567
4612.14 2538
4612.78 2638
4613.42 2443
4614.06 2436
4614.70 2311
4615.34 2348
4615.98 2306
4616.63 2153
4617.27 2371
4617.91 2450
4618.55 2354
4619.19 2302
4619.83 2291
4620.47 2289
4621.11 2147
4621.75 2191
4622.39 2269
4623.03 2297
4623.68 2213
4624.32 2110
4624.96 2050
4625.60 2163
4626.24 2126
4626.88 1974
4627.52 2141
4628.17 2200
4628.81 2002
4629.45 2193
4630.09 2190
4630.73 2346
4631.37 2249
4632.02 2241
4632.66 2204
4633.30 2324
4633.94 2203
4634.58 2199
4635.22 2294
4635.87 2218
4636.51 2163
4637.15 2143
4637.79 2161
4638.44 2109
4639.08 2097
4639.72 2175
4640.36 2095
4641.00 2165
4641.65 2098
4642.29 2075
4642.93 2172
4643.57 2277
4644.22 2188
4644.86 2196
4645.50 2164
4646.15 2314
4646.79 2283
4647.43 2227
4648.07 2301
4648.72 2349
4649.36 2281
4650.00 2352
4650.65 2245
4651.29 2236
4651.93 2299
4652.57 2222
4653.22 2221
4653.86 2279
4654.50 2365
4655.15 2335
4655.79 2299
4656.44 2244
4657.08 2188
4657.72 2267
4658.37 2196
4659.01 2215
4659.65 2172
4660.30 2235
4660.94 2183
4661.58 2250
4662.23 2140
4662.87 2344
4663.52 2187
4664.16 2245
4664.80 2263
4665.45 2269
4666.09 2444
4666.74 2373
4667.38 2227
4668.02 2140
4668.67 2203
4669.31 2159
4669.96 2243
4670.60 2100
4671.25 2261
4671.89 2290
4672.54 2248
4673.18 2100
4673.83 2096
4674.47 2232
4675.11 2180
4675.76 2046
4676.40 2193
4677.05 2217
4677.69 2220
4678.34 2296
4678.98 2271
4679.63 2442
4680.27 2392
4680.92 2306
4681.56 2437
4682.21 2369
4682.85 2267
4683.50 2382
4684.15 2379
4684.79 2294
4685.44 2285
4686.08 2317
4686.73 2299
4687.37 2262
4688.02 2362
4688.66 2186
4689.31 2049
4689.96 2183
4690.60 2123
4691.25 2004
4691.89 1964
4692.54 2142
4693.19 2107
4693.83 2159
4694.48 1900
4695.12 2116
4695.77 2120
4696.42 2224
4697.06 2168
4697.71 2087
4698.36 2136
4699.00 2130
4699.65 2081
4700.29 2011
4700.94 2096
4701.59 2092
4702.23 2120
4702.88 2368
4703.53 2263
4704.17 2186
4704.82 2296
4705.47 2360
4706.11 2306
4706.76 2221
4707.41 2292
4708.06 2373
4708.70 2499
4709.35 2577
4710.00 2390
4710.64 2315
4711.29 2369
4711.94 2440
4712.59 2479
4713.23 2208
4713.88 2281
4714.53 2214
4715.18 2153
4715.82 2087
4716.47 2059
4717.12 2055
4717.77 2228
4718.41 2180
4719.06 2162
4719.71 2209
4720.36 2242
4721.01 2141
4721.65 2171
4722.30 2334
4722.95 2380
4723.60 2343
4724.25 2305
4724.89 2306
4725.54 2265
4726.19 2260
4726.84 2329
4727.49 2219
4728.14 2208
4728.78 2212
4729.43 2233
4730.08 2270
4730.73 2245
4731.38 2188
4732.03 2127
4732.68 2263
4733.32 2087
4733.97 2189
4734.62 2169
4735.27 2110
4735.92 2027
4736.57 2099
4737.22 2182
4737.87 2111
4738.52 2123
4739.16 2238
4739.81 2174
4740.46 2133
4741.11 2198
4741.76 2155
4742.41 2210
4743.06 2201
4743.71 2008
4744.36 2184
4745.01 2322
4745.66 2236
4746.31 2129
4746.96 2358
4747.61 2459
4748.26 2459
4748.91 2577
4749.56 2678
4750.21 2875
4750.86 3040
4751.51 3300
4752.16 3521
4752.81 3711
4753.46 3705
4754.11 3887
4754.76 3878
4755.41 3653
4756.06 3510
4756.71 3226
4757.36 3038
4758.01 2830
4758.66 2559
4759.31 2412
4759.96 2253
4760.61 2279
4761.26 2260
4761.91 2259
4762.56 2247
4763.22 2140
4763.87 2165
4764.52 2208
4765.17 2238
4765.82 2152
4766.47 2221
4767.12 2130
4767.77 2090
4768.42 2090
4769.07 2102
4769.73 2128
4770.38 2008
4771.03 1999
4771.68 1891
4772.33 1884
4772.98 1879
4773.63 1853
4774.29 1920
4774.94 1961
4775.59 1995
4776.24 1954
4776.89 2060
4777.54 2150
4778.20 2081
4778.85 2100
4779.50 2029
4780.15 2112
4780.80 2153
4781.46 2010
4782.11 1989
4782.76 2141
4783.41 2080
4784.06 2027
4784.72 1953
4785.37 2020
4786.02 2125
4786.67 2086
4787.33 2125
4787.98 2021
4788.63 2062
4789.28 2267
4789.94 2267
4790.59 2125
4791.24 2174
4791.89 2357
4792.55 2383
4793.20 2325
4793.85 2026
4794.51 2082
4795.16 2109
4795.81 2132
4796.47 2081
4797.12 2208
4797.77 2015
4798.42 2094
4799.08 2012
4799.73 2025
4800.38 1932
4801.04 2057
4801.69 1962
4802.35 1946
4803.00 1944
4803.65 2057
4804.31 1918
4804.96 1913
4805.61 1961
4806.27 1963
4806.92 2090
4807.57 2060
4808.23 1939
4808.88 1853
4809.54 1890
4810.19 2115
4810.84 2002
4811.50 1966
4812.15 2114
4812.81 2139
4813.46 1986
4814.12 2034
4814.77 2102
4815.42 2052
4816.08 2099
4816.73 2073
4817.39 2182
4818.04 1999
4818.70 2100
4819.35 2049
4820.01 2097
4820.66 2120
4821.32 2153
4821.97 2194
4822.63 2116
4823.28 2022
4823.94 2106
4824.59 2159
4825.25 2271
4825.90 2246
4826.56 2203
4827.21 2179
4827.87 2276
4828.52 2232
4829.18 2168
4829.83 2217
4830.49 2221
4831.14 2221
4831.80 2194
4832.45 2236
4833.11 2091
4833.76 2154
4834.42 2272
4835.08 2419
4835.73 2480
4836.39 2439
4837.04 2366
4837.70 2532
4838.36 2567
4839.01 2471
4839.67 2516
4840.32 2476
4840.98 2362
4841.64 2335
4842.29 2268
4842.95 2165
4843.60 2353
4844.26 2136
4844.92 2023
4845.57 2101
4846.23 2101
4846.89 1986
4847.54 1979
4848.20 2155
4848.86 2245
4849.51 2028
4850.17 2016
4850.83 2007
4851.48 2081
4852.14 2084
4852.80 2047
4853.45 2066
4854.11 2059
4854.77 2079
4855.43 2044
4856.08 2088
4856.74 2141
4857.40 2146
4858.05 2103
4858.71 2137
4859.37 2061
4860.03 2222
4860.68 2186
4861.34 2094
4862.00 2197
4862.66 2180
4863.31 2225
4863.97 2351
4864.63 2382
4865.29 2420
4865.95 2317
4866.60 2319
4867.26 2389
4867.92 2367
4868.58 2299
4869.23 2226
4869.89 2382
4870.55 2369
4871.21 2388
4871.87 2249
4872.53 2306
4873.18 2336
4873.84 2350
4874.50 2304
4875.16 2329
4875.82 2242
4876.48 2181
4877.13 2172
4877.79 2288
4878.45 2112
4879.11 2090
4879.77 2149
4880.43 1979
4881.09 1987
4881.75 1815
4882.40 2009
4883.06 2119
4883.72 1985
4884.38 1958
4885.04 2047
4885.70 1971
4886.36 1824
4887.02 1939
4887.68 1932
4888.34 1955
4889.00 1997
4889.66 1922
4890.32 2140
4890.97 2111
4891.63 2074
4892.29 1992
4892.95 2154
4893.61 2245
4894.27 2211
4894.93 2266
4895.59 2278
4896.25 2188
4896.91 2218
4897.57 2140
4898.23 2147
4898.89 2373
4899.55 2183
4900.21 2092
4900.87 1938
4901.53 2097
4902.19 2188
4902.85 2212
4903.51 2191
4904.17 2110
4904.83 2069
4905.50 2157
4906.16 2181
4906.82 2032
4907.48 2096
4908.14 2130
4908.80 2013
4909.46 1972
4910.12 2052
4910.78 2062
4911.44 2060
4912.10 2075
4912.76 1983
4913.42 2119
4914.09 2091
4914.75 1989
4915.41 2062
4916.07 1899
4916.73 1901
4917.39 1845
4918.05 1910
4918.71 1878
4919.38 1898
4920.04 1818
4920.70 1766
4921.36 1837
4922.02 1785
4922.68 1810
4923.35 1919
4924.01 1813
4924.67 1822
4925.33 1975
4925.99 1820
4926.65 1833
4927.32 1895
4927.98 1898
4928.64 1873
4929.30 1729
4929.96 1804
4930.63 1851
4931.29 1913
4931.95 1807
4932.61 1948
4933.28 1896
4933.94 1874
4934.60 1813
4935.26 1911
4935.93 1915
4936.59 1892
4937.25 2036
4937.91 1901
4938.58 1740
4939.24 1817
4939.90 1862
4940.56 1943
4941.23 1821
4941.89 1787
4942.55 1736
4943.22 1779
4943.88 1905
4944.54 2006
4945.21 1865
4945.87 1817
4946.53 1872
4947.20 1789
4947.86 1851
4948.52 1927
4949.19 1843
4949.85 1852
4950.51 1833
4951.18 1774
4951.84 1920
4952.50 1942
4953.17 1995
4953.83 1918
4954.49 1903
4955.16 1849
4955.82 2063
4956.49 1907
4957.15 1987
4957.81 1832
4958.48 1883
4959.14 1922
4959.81 1898
4960.47 2027
4961.14 2078
4961.80 2080
4962.46 2175
4963.13 2122
4963.79 2040
4964.46 2124
4965.12 2128
4965.79 2058
4966.45 2086
4967.12 2107
4967.78 2228
4968.44 2213
4969.11 2080
4969.77 2099
4970.44 2177
4971.10 2042
4971.77 2024
4972.43 1971
4973.10 1860
4973.76 1890
4974.43 1981
4975.09 1905
4975.76 1922
4976.42 1949
4977.09 1988
4977.76 1918
4978.42 1856
4979.09 1884
4979.75 2051
4980.42 1987
4981.08 1978
4981.75 2037
4982.41 2061
4983.08 2051
4983.75 2158
4984.41 1983
4985.08 1905
4985.74 2050
4986.41 2249
4987.07 2111
4987.74 2213
4988.41 2377
4989.07 2390
4989.74 2554
4990.41 2719
4991.07 2657
4991.74 2649
4992.40 2652
4993.07 2648
4993.74 2529
4994.40 2356
4995.07 2364
4995.74 2262
4996.40 2246
4997.07 2193
4997.74 2268
4998.40 2237
4999.07 2073
4999.74 1996
5000.40 1969
5001.07 1913
5001.74 1925
5002.40 1919
5003.07 1806
5003.74 1755
5004.41 1892
5005.07 1786
5005.74 1840
5006.41 1865
5007.07 1635
5007.74 1848
5008.41 1840
5009.08 1885
5009.74 1916
5010.41 1777
5011.08 1963
5011.75 1948
5012.41 2002
5013.08 1937
5013.75 1861
5014.42 1984
5015.09 1992
5015.75 1940
5016.42 1876
5017.09 1900
5017.76 1977
5018.43 1970
5019.09 1944
5019.76 1963
5020.43 1995
5021.10 2070
5021.77 2153
5022.44 2274
5023.10 2232
5023.77 2356
5024.44 2416
5025.11 2242
5025.78 2345
5026.45 2406
5027.11 2367
5027.78 2137
5028.45 2260
5029.12 2273
5029.79 2167
5030.46 2017
5031.13 2214
5031.80 2084
5032.47 1833
5033.13 1837
5033.80 1953
5034.47 1930
5035.14 1900
5035.81 1931
5036.48 1773
5037.15 1778
5037.82 1772
5038.49 1876
5039.16 1885
5039.83 1832
5040.50 1863
5041.17 1903
5041.84 1842
5042.51 1845
5043.18 1815
5043.85 1877
5044.52 1938
5045.18 1842
5045.85 1934
5046.52 1977
5047.19 1958
5047.86 1892
5048.53 1835
5049.20 1833
5049.88 1847
5050.55 1932
5051.22 1896
5051.89 1905
5052.56 1945
5053.23 1942
5053.90 1834
5054.57 1934
5055.24 2079
5055.91 1970
5056.58 1806
5057.25 1909
5057.92 1955
5058.59 2006
5059.26 1866
5059.93 1817
5060.60 1956
5061.27 2064
5061.95 1940
5062.62 1968
5063.29 1948
5063.96 1890
5064.63 1890
5065.30 1868
5065.97 1899
5066.64 1935
5067.31 1877
5067.99 1922
5068.66 1959
5069.33 1934
5070.00 1800
5070.67 1833
5071.34 1744
5072.02 1732
5072.69 1824
5073.36 1662
5074.03 1537
5074.70 1751
5075.37 1757
5076.05 1815
5076.72 1891
5077.39 1756
5078.06 1809
5078.73 1767
5079.41 1697
5080.08 1873
5080.75 1770
5081.42 1798
5082.10 1893
5082.77 1839
5083.44 1861
5084.11 2021
5084.78 1915
5085.46 1897
5086.13 1778
5086.80 1928
5087.48 2000
5088.15 1982
5088.82 1994
5089.49 1859
5090.17 1854
5090.84 1753
5091.51 2080
5092.19 2040
5092.86 2083
5093.53 1983
5094.20 1994
5094.88 1944
5095.55 1983
5096.22 1928
5096.90 1994
5097.57 1941
5098.24 1878
5098.92 1758
5099.59 1812
5100.26 1686
5100.94 1860
5101.61 1774
5102.29 1898
5102.96 1821
5103.63 1895
5104.31 2022
5104.98 2041
5105.65 1860
5106.33 1918
5107.00 1887
5107.68 1903
5108.35 1812
5109.02 1834
5109.70 1864
5110.37 1895
5111.05 1939
5111.72 1906
5112.40 1878
5113.07 1771
5113.74 1771
5114.42 1814
5115.09 1767
5115.77 1665
5116.44 1610
5117.12 1853
5117.79 1904
5118.47 1697
5119.14 1828
5119.82 1862
5120.49 1768
5121.17 1674
5121.84 1671
5122.52 1709
5123.19 1858
5123.87 2022
5124.54 1727
5125.22 1721
5125.89 1715
5126.57 1737
5127.24 1816
5127.92 1832
5128.59 1886
5129.27 1947
5129.94 1915
5130.62 1881
5131.29 1785
5131.97 1817
5132.65 1815
5133.32 1843
5134.00 1833
5134.67 1772
5135.35 1811
5136.02 1723
5136.70 1834
5137.38 1754
5138.05 1790
5138.73 1807
5139.40 2032
5140.08 2033
5140.76 2001
5141.43 1965
5142.11 1943
5142.79 1923
5143.46 1965
5144.14 1970
5144.81 2045
5145.49 1835
5146.17 1811
5146.84 1776
5147.52 1765
5148.20 1868
5148.87 1760
5149.55 1715
5150.23 1677
5150.90 1652
5151.58 1775
5152.26 1737
5152.94 1784
5153.61 1759
5154.29 1671
5154.97 1747
5155.64 1732
5156.32 1679
5157.00 1644
5157.68 1698
5158.35 1904
5159.03 1730
5159.71 1677
5160.39 1686
5161.06 1670
5161.74 1744
5162.42 1652
5163.10 1797
5163.77 1686
5164.45 1632
5165.13 1607
5165.81 1711
5166.48 1706
5167.16 1691
5167.84 1760
5168.52 1754
5169.20 1794
5169.87 1833
5170.55 1770
5171.23 1714
5171.91 1627
5172.59 1689
5173.27 1576
5173.94 1621
5174.62 1548
5175.30 1533
5175.98 1696
5176.66 1546
5177.34 1737
5178.02 1772
5178.69 1763
5179.37 1742
5180.05 1782
5180.73 1790
5181.41 1802
5182.09 1907
5182.77 1835
5183.45 1695
5184.12 1775
5184.80 1872
5185.48 1854
5186.16 1745
5186.84 1773
5187.52 1699
5188.20 1698
5188.88 1651
5189.56 1610
5190.24 1694
5190.92 1718
5191.60 1610
5192.28 1579
5192.96 1525
5193.64 1606
5194.32 1593
5195.00 1704
5195.68 1731
5196.36 1718
5197.03 1691
5197.71 1580
5198.39 1680
5199.07 1679
5199.75 1859
5200.44 1779
5201.12 1578
5201.80 1748
5202.48 1713
5203.16 1714
5203.84 1701
5204.52 1751
5205.20 1783
5205.88 1666
5206.56 1755
5207.24 1692
5207.92 1730
5208.60 1793
5209.28 1869
5209.96 1854
5210.64 1897
5211.32 1823
5212.00 1688
5212.68 1718
5213.37 1827
5214.05 1786
5214.73 1893
5215.41 1824
5216.09 1704
5216.77 1699
5217.45 1723
5218.13 1723
5218.81 1747
5219.50 1770
5220.18 1822
5220.86 1747
5221.54 1711
5222.22 1651
5222.90 1640
5223.59 1726
5224.27 1655
5224.95 1580
5225.63 1708
5226.31 1706
5226.99 1711
5227.68 1662
5228.36 1567
5229.04 1547
5229.72 1693
5230.40 1760
5231.09 1720
5231.77 1766
5232.45 1694
5233.13 1727
5233.81 1724
5234.50 1677
5235.18 1746
5235.86 1786
5236.54 1811
5237.23 1819
5237.91 1836
5238.59 1869
5239.27 1794
5239.96 1888
5240.64 1865
5241.32 1898
5242.01 1955
5242.69 1758
5243.37 1739
5244.05 1793
5244.74 1705
5245.42 1678
5246.10 1718
5246.79 1724
5247.47 1743
5248.15 1706
5248.84 1720
5249.52 1765
5250.20 1702
5250.89 1669
5251.57 1655
5252.25 1624
5252.94 1649
5253.62 1601
5254.30 1608
5254.99 1740
5255.67 1678
5256.36 1659
5257.04 1706
5257.72 1576
5258.41 1649
5259.09 1681
5259.78 1784
5260.46 1723
5261.14 1622
5261.83 1708
5262.51 1665
5263.20 1684
5263.88 1723
5264.56 1635
5265.25 1479
5265.93 1614
5266.62 1714
5267.30 1558
5267.99 1588
5268.67 1737
5269.36 1765
5270.04 1681
5270.73 1648
5271.41 1584
5272.09 1638
5272.78 1662
5273.46 1682
5274.15 1621
5274.83 1730
5275.52 1541
5276.20 1682
5276.89 1691
5277.57 1600
5278.26 1581
5278.94 1722
5279.63 1847
5280.32 1795
5281.00 1830
5281.69 1842
5282.37 1920
5283.06 1922
5283.74 1869
5284.43 1836
5285.11 1732
5285.80 1747
5286.49 1759
5287.17 1749
5287.86 1755
5288.54 1602
5289.23 1620
5289.91 1659
5290.60 1531
5291.29 1485
5291.97 1570
5292.66 1518
5293.35 1542
5294.03 1562
5294.72 1548
5295.40 1674
5296.09 1645
5296.78 1562
5297.46 1592
5298.15 1664
5298.84 1787
5299.52 1724
5300.21 1647
5300.90 1678
5301.58 1770
5302.27 1982
5302.96 1880
5303.64 1918
5304.33 1876
5305.02 1865
5305.70 1891
5306.39 1847
5307.08 1976
5307.77 1729
5308.45 1688
5309.14 1763
5309.83 1651
5310.51 1677
5311.20 1647
5311.89 1567
5312.58 1612
5313.26 1630
5313.95 1613
5314.64 1558
5315.33 1616
5316.01 1603
5316.70 1529
5317.39 1457
5318.08 1511
5318.77 1583
5319.45 1562
5320.14 1682
5320.83 1611
5321.52 1621
5322.20 1680
5322.89 1635
5323.58 1644
5324.27 1500
5324.96 1575
5325.65 1536
5326.33 1698
5327.02 1767
5327.71 1673
5328.40 1574
5329.09 1621
5329.78 1654
5330.46 1676
5331.15 1707
5331.84 1703
5332.53 1796
5333.22 1634
5333.91 1686
5334.60 1833
5335.29 1929
5335.98 1752
5336.66 1842
5337.35 1666
5338.04 1752
5338.73 1773
5339.42 1841
5340.11 1736
5340.80 1737
5341.49 1647
5342.18 1666
5342.87 1734
5343.56 1674
5344.25 1566
5344.94 1631
5345.62 1777
5346.31 1800
5347.00 1803
5347.69 1881
5348.38 2053
5349.07 2036
5349.76 2030
5350.45 2280
5351.14 2306
5351.83 2365
5352.52 2307
5353.21 2320
5353.90 2357
5354.59 2314
5355.28 2201
5355.97 2262
5356.66 2078
5357.35 1915
5358.04 1934
5358.74 1924
5359.43 1826
5360.12 1651
5360.81 1768
5361.50 1630
5362.19 1587
5362.88 1657
5363.57 1640
5364.26 1652
5364.95 1623
5365.64 1692
5366.33 1772
5367.02 1740
5367.71 1753
5368.41 1704
5369.10 1698
5369.79 1678
5370.48 1696
5371.17 1684
5371.86 1581
5372.55 1561
5373.24 1704
5373.94 1744
5374.63 1739
5375.32 1838
5376.01 1787
5376.70 1846
5377.39 1829
5378.08 1766
5378.78 1834
5379.47 2004
5380.16 2086
5380.85 2031
5381.54 2082
5382.24 2043
5382.93 2065
5383.62 2013
5384.31 2107
5385.00 2071
5385.70 1914
5386.39 1855
5387.08 1813
5387.77 1816
5388.47 1834
5389.16 1840
5389.85 1776
5390.54 1718
5391.23 1739
5391.93 1721
5392.62 1719
5393.31 1630
5394.01 1681
5394.70 1736
5395.39 1668
5396.08 1524
5396.78 1520
5397.47 1500
5398.16 1474
5398.86 1522
5399.55 1527
5400.24 1528
5400.93 1541
5401.63 1564
5402.32 1614
5403.01 1613
5403.71 1518
5404.40 1519
5405.09 1675
5405.79 1667
5406.48 1619
5407.17 1599
5407.87 1670
5408.56 1851
5409.26 1740
5409.95 1817
5410.64 1646
5411.34 1591
5412.03 1683
5412.72 1796
5413.42 1698
5414.11 1532
5414.81 1488
5415.50 1543
5416.19 1519
5416.89 1619
5417.58 1602
5418.28 1511
5418.97 1523
5419.67 1567
5420.36 1641
5421.05 1634
5421.75 1541
5422.44 1516
5423.14 1565
5423.83 1557
5424.53 1586
5425.22 1525
5425.92 1519
5426.61 1577
5427.31 1623
5428.00 1626
5428.70 1530
5429.39 1618
5430.09 1592
5430.78 1633
5431.48 1599
5432.17 1515
5432.87 1480
5433.56 1595
5434.26 1625
5434.95 1537
5435.65 1631
5436.34 1593
5437.04 1484
5437.73 1555
5438.43 1559
5439.13 1608
5439.82 1552
5440.52 1646
5441.21 1571
5441.91 1649
5442.60 1486
5443.30 1526
5444.00 1544
5444.69 1562
5445.39 1511
5446.08 1572
5446.78 1410
5447.48 1582
5448.17 1496
5448.87 1447
5449.56 1511
5450.26 1528
5450.96 1574
5451.65 1519
5452.35 1511
5453.05 1517
5453.74 1586
5454.44 1619
5455.14 1531
5455.83 1526
5456.53 1518
5457.23 1534
5457.92 1531
5458.62 1402
5459.32 1464
5460.01 1450
5460.71 1536
5461.41 1490
5462.11 1439
5462.80 1493
5463.50 1611
5464.20 1552
5464.89 1468
5465.59 1549
5466.29 1520
5466.99 1561
5467.68 1495
5468.38 1496
5469.08 1615
5469.78 1661
5470.47 1568
5471.17 1448
5471.87 1509
5472.57 1571
5473.26 1582
5473.96 1479
5474.66 1486
5475.36 1520
5476.06 1536
5476.75 1564
5477.45 1630
5478.15 1500
5478.85 1464
5479.55 1485
5480.24 1452
5480.94 1549
5481.64 1422
5482.34 1529
5483.04 1602
5483.74 1425
5484.43 1485
5485.13 1481
5485.83 1524
5486.53 1539
5487.23 1504
5487.93 1462
5488.63 1542
5489.33 1502
5490.02 1451
5490.72 1481
5491.42 1497
5492.12 1528
5492.82 1494
5493.52 1527
5494.22 1543
5494.92 1341
5495.62 1375
5496.32 1440
5497.01 1564
5497.71 1523
5498.41 1478
5499.11 1463
5499.81 1488
5500.51 1581
5501.21 1556
5501.91 1619
5502.61 1633
5503.31 1664
5504.01 1573
5504.71 1725
5505.41 1566
5506.11 1546
5506.81 1575
5507.51 1637
5508.21 1576
5508.91 1603
5509.61 1607
5510.31 1553
5511.01 1561
5511.71 1566
5512.41 1604
5513.11 1473
5513.81 1476
5514.51 1504
5515.21 1566
5515.91 1560
5516.61 1591
5517.31 1526
5518.01 1467
5518.72 1424
5519.42 1473
5520.12 1561
5520.82 1456
5521.52 1491
5522.22 1486
5522.92 1473
5523.62 1416
5524.32 1542
5525.02 1582
5525.72 1505
5526.43 1474
5527.13 1637
5527.83 1528
5528.53 1495
5529.23 1452
5529.93 1520
5530.63 1430
5531.33 1405
5532.04 1447
5532.74 1432
5533.44 1431
5534.14 1411
5534.84 1370
5535.54 1401
5536.25 1575
5536.95 1473
5537.65 1476
5538.35 1453
5539.05 1441
5539.76 1494
5540.46 1474
5541.16 1522
5541.86 1510
5542.56 1378
5543.27 1441
5543.97 1421
5544.67 1485
5545.37 1598
5546.08 1507
5546.78 1506
5547.48 1543
5548.18 1441
5548.89 1550
5549.59 1541
5550.29 1310
5550.99 1440
5551.70 1429
5552.40 1525
5553.10 1450
5553.81 1396
5554.51 1451
5555.21 1505
5555.91 1433
5556.62 1343
5557.32 1305
5558.02 1287
5558.73 1362
5559.43 1425
5560.13 1375
5560.84 1401
5561.54 1483
5562.24 1442
5562.95 1430
5563.65 1439
5564.35 1390
5565.06 1381
5565.76 1376
5566.47 1357
5567.17 1434
5567.87 1361
5568.58 1396
5569.28 1351
5569.98 1363
5570.69 1418
5571.39 1422
5572.10 1552
5572.80 1577
5573.50 1578
5574.21 1448
5574.91 1518
5575.62 1509
5576.32 1399
5577.03 1452
5577.73 1388
5578.44 1496
5579.14 1402
5579.84 1373
5580.55 1415
5581.25 1421
5581.96 1283
5582.66 1390
5583.37 1301
5584.07 1309
5584.78 1329
5585.48 1482
5586.19 1504
5586.89 1448
5587.60 1388
5588.30 1454
5589.01 1489
5589.71 1474
5590.42 1500
5591.12 1353
5591.83 1450
5592.53 1401
5593.24 1440
5593.94 1455
5594.65 1429
5595.36 1483
5596.06 1447
5596.77 1413
5597.47 1427
5598.18 1348
5598.88 1471
5599.59 1384
5600.30 1359
5601.00 1352
5601.71 1430
5602.41 1417
5603.12 1457
5603.83 1499
5604.53 1427
5605.24 1344
5605.94 1431
5606.65 1491
5607.36 1383
5608.06 1328
5608.77 1360
5609.48 1414
5610.18 1426
5610.89 1282
5611.60 1378
5612.30 1420
5613.01 1473
5613.72 1407
5614.42 1494
5615.13 1319
5615.84 1334
5616.54 1447
5617.25 1427
5617.96 1421
5618.66 1453
5619.37 1380
5620.08 1356
5620.78 1366
5621.49 1354
5622.20 1310
5622.91 1330
5623.61 1338
5624.32 1395
5625.03 1301
5625.74 1297
5626.44 1375
5627.15 1415
5627.86 1437
5628.57 1394
5629.27 1368
5629.98 1345
5630.69 1501
5631.40 1371
5632.11 1413
5632.81 1301
5633.52 1341
5634.23 1477
5634.94 1405
5635.65 1434
5636.35 1357
5637.06 1381
5637.77 1361
5638.48 1357
5639.19 1400
5639.89 1450
5640.60 1423
5641.31 1379
5642.02 1460
5642.73 1453
5643.44 1529
5644.15 1524
5644.85 1497
5645.56 1442
5646.27 1439
5646.98 1404
5647.69 1423
5648.40 1284
5649.11 1263
5649.82 1317
5650.53 1439
5651.23 1353
5651.94 1326
5652.65 1501
5653.36 1320
5654.07 1382
5654.78 1309
5655.49 1446
5656.20 1357
5656.91 1413
5657.62 1305
5658.33 1412
5659.04 1509
5659.75 1445
5660.46 1340
5661.17 1378
5661.88 1539
5662.59 1471
5663.30 1389
5664.00 1414
5664.71 1399
5665.42 1415
5666.13 1243
5666.84 1325
5667.55 1407
5668.27 1373
5668.98 1309
5669.69 1301
5670.40 1326
5671.11 1355
5671.82 1298
5672.53 1437
5673.24 1410
5673.95 1354
5674.66 1314
5675.37 1379
5676.08 1276
5676.79 1226
5677.50 1313
5678.21 1347
5678.92 1242
5679.63 1316
5680.34 1338
5681.06 1373
5681.77 1265
5682.48 1287
5683.19 1301
5683.90 1303
5684.61 1268
5685.32 1351
5686.03 1356
5686.74 1314
5687.46 1373
5688.17 1318
5688.88 1454
5689.59 1383
5690.30 1404
5691.01 1338
5691.72 1434
5692.44 1360
5693.15 1386
5693.86 1375
5694.57 1317
5695.28 1246
5696.00 1282
5696.71 1305
5697.42 1266
5698.13 1244
5698.84 1260
5699.56 1335
5700.27 1375
5700.98 1452
5701.69 1340
5702.40 1283
5703.12 1244
5703.83 1323
5704.54 1362
5705.25 1339
5705.97 1296
5706.68 1288
5707.39 1211
5708.10 1290
5708.82 1343
5709.53 1320
5710.24 1275
5710.95 1278
5711.67 1386
5712.38 1305
5713.09 1289
5713.81 1225
5714.52 1198
5715.23 1197
5715.95 1326
5716.66 1305
5717.37 1323
5718.09 1345
5718.80 1276
5719.51 1330
5720.23 1329
5720.94 1325
5721.65 1269
5722.37 1325
5723.08 1347
5723.79 1331
5724.51 1391
5725.22 1279
5725.93 1387
5726.65 1307
5727.36 1257
5728.08 1342
5728.79 1319
5729.50 1374
5730.22 1384
5730.93 1352
5731.65 1286
5732.36 1438
5733.07 1338
5733.79 1364
5734.50 1388
5735.22 1320
5735.93 1331
5736.65 1338
5737.36 1292
5738.07 1370
5738.79 1248
5739.50 1241
5740.22 1261
5740.93 1356
5741.65 1358
5742.36 1279
5743.08 1227
5743.79 1276
5744.51 1316
5745.22 1478
5745.94 1365
5746.65 1258
5747.37 1395
5748.08 1351
5748.80 1277
5749.51 1267
5750.23 1307
5750.94 1256
5751.66 1291
5752.37 1287
5753.09 1442
5753.80 1475
5754.52 1424
5755.24 1456
5755.95 1447
5756.67 1327
5757.38 1547
5758.10 1503
5758.81 1381
5759.53 1416
5760.25 1418
5760.96 1443
5761.68 1511
5762.39 1284
5763.11 1307
5763.83 1307
5764.54 1355
5765.26 1376
5765.97 1451
5766.69 1309
5767.41 1354
5768.12 1341
5768.84 1320
5769.56 1404
5770.27 1495
5770.99 1409
5771.71 1308
5772.42 1374
5773.14 1508
5773.86 1456
5774.57 1487
5775.29 1493
5776.01 1462
5776.72 1542
5777.44 1461
5778.16 1464
5778.88 1603
5779.59 1481
5780.31 1401
5781.03 1474
5781.74 1434
5782.46 1511
5783.18 1584
5783.90 1529
5784.61 1543
5785.33 1694
5786.05 1719
5786.77 1551
5787.48 1511
5788.20 1557
5788.92 1580
5789.64 1552
5790.35 1491
5791.07 1562
5791.79 1647
5792.51 1558
5793.23 1496
5793.94 1539
5794.66 1478
5795.38 1536
5796.10 1571
5796.82 1535
5797.53 1525
5798.25 1633
5798.97 1659
5799.69 1771
5800.41 1852
5801.13 1957
5801.84 2045
5802.56 2199
5803.28 2190
5804.00 2221
5804.72 2216
5805.44 2163
5806.16 1962
5806.87 1826
5807.59 1841
5808.31 1748
5809.03 1715
5809.75 1638
5810.47 1518
5811.19 1652
5811.91 1699
5812.63 1727
5813.35 1733
5814.07 1720
5814.78 1787
5815.50 1881
5816.22 2011
5816.94 2125
5817.66 2171
5818.38 2167
5819.10 2235
5819.82 2217
5820.54 2145
5821.26 2274
5821.98 2085
5822.70 2042
5823.42 1922
5824.14 1776
5824.86 1704
5825.58 1627
5826.30 1790
5827.02 1676
5827.74 1562
5828.46 1636
5829.18 1808
5829.90 1645
5830.62 1628
5831.34 1639
5832.06 1646
5832.78 1650
5833.50 1689
5834.22 1660
5834.94 1667
5835.66 1591
5836.38 1739
5837.10 1613
5837.82 1669
5838.55 1662
5839.27 1689
5839.99 1608
5840.71 1536
5841.43 1602
5842.15 1595
5842.87 1589
5843.59 1474
5844.31 1528
5845.03 1451
5845.76 1429
5846.48 1442
5847.20 1410
5847.92 1412
5848.64 1369
5849.36 1530
5850.08 1492
5850.81 1404
5851.53 1364
5852.25 1443
5852.97 1429
5853.69 1422
5854.41 1350
5855.14 1414
5855.86 1420
5856.58 1417
5857.30 1402
5858.02 1401
5858.74 1500
5859.47 1543
5860.19 1519
5860.91 1529
5861.63 1541
5862.36 1545
5863.08 1348
5863.80 1396
5864.52 1461
5865.24 1438
5865.97 1438
5866.69 1451
5867.41 1434
5868.13 1294
5868.86 1330
5869.58 1419
5870.30 1347
5871.03 1382
5871.75 1429
5872.47 1397
5873.19 1372
5873.92 1386
5874.64 1376
5875.36 1346
5876.09 1460
5876.81 1446
5877.53 1378
5878.26 1363
5878.98 1389
5879.70 1398
5880.43 1410
5881.15 1402
5881.87 1422
5882.60 1365
5883.32 1329
5884.04 1423
5884.77 1380
5885.49 1460
5886.21 1425
5886.94 1372
5887.66 1497
5888.39 1456
5889.11 1305
5889.83 1366
5890.56 1431
5891.28 1434
5892.01 1386
5892.73 1308
5893.45 1350
5894.18 1368
5894.90 1340
5895.63 1341
5896.35 1376
5897.07 1335
5897.80 1307
5898.52 1345
5899.25 1458
5899.97 1360
5900.70 1351
5901.42 1457
5902.15 1413
5902.87 1442
5903.60 1518
5904.32 1538
5905.05 1451
5905.77 1384
5906.50 1519
5907.22 1521
5907.95 1386
5908.67 1461
5909.40 1296
5910.12 1350
5910.85 1384
5911.57 1307
5912.30 1254
5913.02 1322
5913.75 1272
5914.47 1360
5915.20 1260
5915.92 1227
5916.65 1402
5917.38 1377
5918.10 1364
5918.83 1338
5919.55 1302
5920.28 1329
5921.00 1289
5921.73 1322
5922.46 1227
5923.18 1261
5923.91 1265
5924.63 1398
5925.36 1370
5926.09 1274
5926.81 1232
5927.54 1330
5928.26 1302
5928.99 1284
5929.72 1360
5930.44 1376
5931.17 1439
5931.90 1442
5932.62 1427
5933.35 1349
5934.08 1420
5934.80 1372
5935.53 1447
5936.26 1362
5936.98 1422
5937.71 1470
5938.44 1504
5939.16 1393
5939.89 1492
5940.62 1411
5941.35 1489
5942.07 1443
5942.80 1259
5943.53 1300
5944.25 1394
5944.98 1396
5945.71 1342
5946.44 1396
5947.16 1353
5947.89 1315
5948.62 1359
5949.35 1346
5950.07 1366
5950.80 1414
5951.53 1323
5952.26 1346
5952.99 1346
5953.71 1359
5954.44 1447
5955.17 1579
5955.90 1406
5956.62 1428
5957.35 1422
5958.08 1361
5958.81 1411
5959.54 1504
5960.27 1385
5960.99 1242
5961.72 1353
5962.45 1423
5963.18 1484
5963.91 1353
5964.64 1350
5965.36 1458
5966.09 1350
5966.82 1372
5967.55 1368
5968.28 1462
5969.01 1509
5969.74 1410
5970.47 1456
5971.19 1471
5971.92 1361
5972.65 1349
5973.38 1317
5974.11 1373
5974.84 1341
5975.57 1393
5976.30 1434
5977.03 1416
5977.76 1371
5978.49 1360
5979.22 1408
5979.95 1372
5980.67 1402
5981.40 1383
5982.13 1362
5982.86 1335
5983.59 1437
5984.32 1441
5985.05 1496
5985.78 1490
5986.51 1497
5987.24 1516
5987.97 1507
5988.70 1404
5989.43 1365
5990.16 1397
5990.89 1441
5991.62 1371
5992.35 1482
5993.08 1499
5993.81 1409
5994.54 1523
5995.27 1477
5996.00 1479
5996.73 1424
5997.47 1468
5998.20 1572
5998.93 1494
5999.66 1452
6000.39 1497
6001.12 1342
6001.85 1383
6002.58 1400
6003.31 1376
6004.04 1499
6004.77 1358
6005.50 1403
6006.24 1352
6006.97 1288
6007.70 1404
6008.43 1450
6009.16 1469
6009.89 1467
6010.62 1565
6011.35 1525
6012.09 1570
6012.82 1618
6013.55 1731
6014.28 1751
6015.01 1706
6015.74 1704
6016.47 1643
6017.21 1627
6017.94 1678
6018.67 1488
6019.40 1467
6020.13 1490
6020.87 1399
6021.60 1392
6022.33 1414
6023.06 1469
6023.79 1396
6024.53 1344
6025.26 1324
6025.99 1302
6026.72 1432
6027.46 1432
6028.19 1271
6028.92 1225
6029.65 1257
6030.39 1343
6031.12 1294
6031.85 1281
6032.58 1226
6033.32 1287
6034.05 1446
6034.78 1390
6035.51 1314
6036.25 1342
6036.98 1270
6037.71 1292
6038.45 1352
6039.18 1343
6039.91 1278
6040.65 1264
6041.38 1279
6042.11 1284
6042.85 1262
6043.58 1359
6044.31 1401
6045.05 1438
6045.78 1341
6046.51 1392
6047.25 1511
6047.98 1433
6048.71 1551
6049.45 1583
6050.18 1494
6050.91 1389
6051.65 1324
6052.38 1320
6053.12 1335
6053.85 1403
6054.58 1379
6055.32 1310
6056.05 1266
6056.79 1171
6057.52 1263
6058.25 1246
6058.99 1182
6059.72 1155
6060.46 1209
6061.19 1251
6061.93 1169
6062.66 1224
6063.40 1243
6064.13 1235
6064.86 1290
6065.60 1248
6066.33 1219
6067.07 1199
6067.80 1191
6068.54 1246
6069.27 1246
6070.01 1175
6070.74 1207
6071.48 1255
6072.21 1318
6072.95 1256
6073.68 1232
6074.42 1202
6075.15 1177
6075.89 1231
6076.63 1241
6077.36 1264
6078.10 1250
6078.83 1282
6079.57 1277
6080.30 1344
6081.04 1301
6081.77 1204
6082.51 1288
6083.25 1204
6083.98 1290
6084.72 1212
6085.45 1268
6086.19 1146
6086.92 1250
6087.66 1173
6088.40 1159
6089.13 1228
6089.87 1159
6090.61 1153
6091.34 1136
6092.08 1167
6092.81 1195
6093.55 1108
6094.29 1189
6095.02 1167
6095.76 1062
6096.50 1094
6097.23 1137
6097.97 1151
6098.71 1124
6099.44 1154
6100.18 1053
6100.92 1161
6101.65 1177
6102.39 1162
6103.13 1204
6103.86 1175
6104.60 1229
6105.34 1345
6106.08 1151
6106.81 1160
6107.55 1162
6108.29 1170
6109.02 1165
6109.76 1157
6110.50 1204
6111.24 1223
6111.97 1209
6112.71 1096
6113.45 1092
6114.19 1229
6114.92 1173
6115.66 1065
6116.40 1158
6117.14 1183
6117.88 1240
6118.61 1360
6119.35 1349
6120.09 1147
6120.83 1227
6121.57 1245
6122.30 1224
6123.04 1324
6123.78 1285
6124.52 1167
6125.26 1121
6126.00 1228
6126.73 1152
6127.47 1088
6128.21 1137
6128.95 1271
6129.69 1320
6130.43 1230
6131.16 1212
6131.90 1243
6132.64 1308
6133.38 1294
6134.12 1294
6134.86 1234
6135.60 1252
6136.34 1394
6137.08 1366
6137.81 1271
6138.55 1285
6139.29 1213
6140.03 1147
6140.77 1156
6141.51 1094
6142.25 1152
6142.99 1171
6143.73 1158
6144.47 1249
6145.21 1223
6145.95 1156
6146.69 1260
6147.43 1222
6148.17 1167
6148.91 1164
6149.65 1194
6150.39 1198
6151.13 1199
6151.86 1192
6152.60 1179
6153.34 1226
6154.08 1176
6154.83 1202
6155.57 1157
6156.31 1146
6157.05 1211
6157.79 1139
6158.53 1185
6159.27 1192
6160.01 1223
6160.75 1145
6161.49 1142
6162.23 1161
6162.97 1223
6163.71 1193
6164.45 1192
6165.19 1246
6165.93 1238
6166.67 1196
6167.41 1259
6168.15 1187
6168.89 1310
6169.64 1310
6170.38 1305
6171.12 1371
6171.86 1337
6172.60 1340
6173.34 1373
6174.08 1385
6174.82 1333
6175.57 1315
6176.31 1323
6177.05 1325
6177.79 1263
6178.53 1421
6179.27 1275
6180.01 1221
6180.76 1164
6181.50 1159
6182.24 1176
6182.98 1105
6183.72 1145
6184.46 1144
6185.21 1114
6185.95 1175
6186.69 1311
6187.43 1183
6188.17 1184
6188.92 1146
6189.66 1189
6190.40 1263
6191.14 1186
6191.89 1205
6192.63 1329
6193.37 1249
6194.11 1269
6194.86 1202
6195.60 1184
6196.34 1191
6197.08 1174
6197.83 1242
6198.57 1213
6199.31 1256
6200.05 1161
6200.80 1243
6201.54 1187
6202.28 1213
6203.03 1311
6203.77 1287
6204.51 1356
6205.26 1290
6206.00 1352
6206.74 1547
6207.48 1445
6208.23 1581
6208.97 1592
6209.71 1595
6210.46 1669
6211.20 1709
6211.95 1761
6212.69 1764
6213.43 1717
6214.18 1605
6214.92 1553
6215.66 1506
6216.41 1372
6217.15 1327
6217.89 1275
6218.64 1264
6219.38 1182
6220.13 1275
6220.87 1168
6221.61 1185
6222.36 1131
6223.10 1206
6223.85 1266
6224.59 1207
6225.34 1176
6226.08 1238
6226.82 1197
6227.57 1169
6228.31 1225
6229.06 1181
6229.80 1272
6230.55 1336
6231.29 1318
6232.04 1170
6232.78 1175
6233.53 1236
6234.27 1215
6235.02 1221
6235.76 1097
6236.51 1160
6237.25 1131
6238.00 1215
6238.74 1222
6239.49 1203
6240.23 1159
6240.98 1234
6241.72 1141
6242.47 1134
6243.21 1153
6243.96 1181
6244.70 1226
6245.45 1170
6246.20 1259
6246.94 1225
6247.69 1297
6248.43 1178
6249.18 1260
6249.92 1313
6250.67 1415
6251.42 1298
6252.16 1308
6252.91 1312
6253.65 1334
6254.40 1307
6255.15 1148
6255.89 1184
6256.64 1222
6257.38 1208
6258.13 1179
6258.88 1173
6259.62 1081
6260.37 1217
6261.12 1290
6261.86 1257
6262.61 1298
6263.36 1352
6264.10 1246
6264.85 1341
6265.60 1333
6266.34 1247
6267.09 1169
6267.84 1259
6268.58 1197
6269.33 1193
6270.08 1232
6270.82 1307
6271.57 1292
6272.32 1324
6273.07 1258
6273.81 1319
6274.56 1285
6275.31 1291
6276.05 1332
6276.80 1318
6277.55 1324
6278.30 1404
6279.04 1372
6279.79 1384
6280.54 1318
6281.29 1208
6282.03 1327
6282.78 1355
6283.53 1270
6284.28 1216
6285.03 1274
6285.77 1256
6286.52 1262
6287.27 1221
6288.02 1215
6288.77 1240
6289.51 1237
6290.26 1277
6291.01 1252
6291.76 1251
6292.51 1174
6293.26 1146
6294.00 1123
6294.75 1256
6295.50 1267
6296.25 1189
6297.00 1171
6297.75 1188
6298.50 1102
6299.24 1078
6299.99 1209
6300.74 1173
6301.49 1172
6302.24 1154
6302.99 1171
6303.74 1202
6304.49 1193
6305.24 1257
6305.99 1291
6306.73 1321
6307.48 1240
6308.23 1242
6308.98 1326
6309.73 1318
6310.48 1177
6311.23 1236
6311.98 1309
6312.73 1234
6313.48 1259
6314.23 1207
6314.98 1227
6315.73 1179
6316.48 1193
6317.23 1227
6317.98 1258
6318.73 1266
6319.48 1190
6320.23 1249
6320.98 1215
6321.73 1128
6322.48 1195
6323.23 1152
6323.98 1068
6324.73 1083
6325.48 1140
6326.23 1111
6326.98 1164
6327.73 1096
6328.48 1138
6329.23 1063
6329.98 1069
6330.73 1126
6331.48 1121
6332.23 1216
6332.98 1127
6333.73 1132
6334.49 1129
6335.24 1093
6335.99 1106
6336.74 1173
6337.49 1120
6338.24 1039
6338.99 1108
6339.74 1115
6340.49 1080
6341.25 1089
6342.00 1152
6342.75 1107
6343.50 1113
6344.25 1136
6345.00 1122
6345.75 1169
6346.51 1144
6347.26 1186
6348.01 1204
6348.76 1092
6349.51 1151
6350.26 1130
6351.02 1205
6351.77 1195
6352.52 1213
6353.27 1127
6354.02 1100
6354.78 1192
6355.53 1043
6356.28 1051
6357.03 1101
6357.78 1041
6358.54 1102
6359.29 1149
6360.04 1060
6360.79 1080
6361.55 1037
6362.30 1025
6363.05 1072
6363.80 1094
6364.56 1095
6365.31 1128
6366.06 1194
6366.81 1112
6367.57 1142
6368.32 1060
6369.07 1040
6369.83 1172
6370.58 1151
6371.33 1164
6372.08 1109
6372.84 1094
6373.59 1071
6374.34 1062
6375.10 1102
6375.85 1106
6376.60 1132
6377.36 1127
6378.11 1189
6378.86 1163
6379.62 1081
6380.37 1096
6381.12 1068
6381.88 1028
6382.63 1122
6383.39 1102
6384.14 1136
6384.89 1169
6385.65 1038
6386.40 1017
6387.16 1017
6387.91 1100
6388.66 1081
6389.42 1083
6390.17 1084
6390.93 1180
6391.68 1210
6392.43 1156
6393.19 1072
6393.94 1038
6394.70 1079
6395.45 1096
6396.21 1159
6396.96 1077
6397.72 1185
6398.47 1097
6399.22 965
6399.98 1098
6400.73 1174
6401.49 1094
6402.24 1043
6403.00 1055
6403.75 983
6404.51 969
6405.26 977
6406.02 1022
6406.77 1014
6407.53 1070
6408.28 1113
6409.04 1045
6409.79 1061
6410.55 1111
6411.31 1044
6412.06 1051
6412.82 1105
6413.57 983
6414.33 1042
6415.08 1104
6415.84 1189
6416.59 1093
6417.35 999
6418.11 1007
6418.86 1036
6419.62 1056
6420.37 988
6421.13 999
6421.89 928
6422.64 971
6423.40 1033
6424.15 1066
6424.91 1053
6425.67 1070
6426.42 1078
6427.18 1056
6427.94 1060
6428.69 1133
6429.45 1026
6430.20 1040
6430.96 1039
6431.72 1048
6432.47 1099
6433.23 1041
6433.99 1065
6434.74 1023
6435.50 1022
6436.26 1071
6437.02 1008
6437.77 981
6438.53 1008
6439.29 1031
6440.04 1027
6440.80 1016
6441.56 1082
6442.32 1102
6443.07 1095
6443.83 1089
6444.59 1061
6445.34 1021
6446.10 967
6446.86 1018
6447.62 1069
6448.37 1039
6449.13 956
6449.89 981
6450.65 1008
6451.41 966
6452.16 1028
6452.92 1125
6453.68 955
6454.44 921
6455.19 995
6455.95 959
6456.71 1037
6457.47 1117
6458.23 997
6458.99 1146
6459.74 1006
6460.50 976
6461.26 1105
6462.02 1012
6462.78 1070
6463.54 1059
6464.29 1064
6465.05 1101
6465.81 1034
6466.57 1051
6467.33 1135
6468.09 1065
6468.85 1011
6469.60 1009
6470.36 1010
6471.12 1086
6471.88 1091
6472.64 1072
6473.40 1070
6474.16 1129
6474.92 1104
6475.68 1086
6476.44 1041
6477.20 1048
6477.95 1014
6478.71 1010
6479.47 1036
6480.23 1108
6480.99 1067
6481.75 1077
6482.51 1053
6483.27 1027
6484.03 1092
6484.79 1081
6485.55 1122
6486.31 1059
6487.07 1114
6487.83 1142
6488.59 1139
6489.35 1049
6490.11 1037
6490.87 1150
6491.63 1071
6492.39 1067
6493.15 1013
6493.91 1088
6494.67 1091
6495.43 1065
6496.19 1061
6496.95 1053
6497.71 1047
6498.47 1023
6499.23 1023
6499.99 1044
6500.76 1093
6501.52 1089
6502.28 1128
6503.04 1049
6503.80 982
6504.56 1062
6505.32 1065
6506.08 1054
6506.84 1050
6507.60 1133
6508.36 1187
6509.13 1164
6509.89 1185
6510.65 1022
6511.41 1030
6512.17 1133
6512.93 1087
6513.69 1146
6514.45 1101
6515.22 1090
6515.98 1170
6516.74 1134
6517.50 1019
6518.26 1079
6519.02 1143
6519.79 1095
6520.55 1062
6521.31 1086
6522.07 1140
6522.83 1176
6523.60 1205
6524.36 1247
6525.12 1230
6525.88 1182
6526.64 1286
6527.41 1280
6528.17 1235
6528.93 1266
6529.69 1273
6530.46 1185
6531.22 1223
6531.98 1180
6532.74 1249
6533.51 1183
6534.27 1164
6535.03 1176
6535.79 1188
6536.56 1175
6537.32 1195
6538.08 1137
6538.85 1075
6539.61 1129
6540.37 1103
6541.13 1194
6541.90 1091
6542.66 1081
6543.42 1117
6544.19 1126
6544.95 1151
6545.71 1101
6546.48 1045
6547.24 1133
6548.00 1139
6548.77 1035
6549.53 1029
6550.29 1046
6551.06 1122
6551.82 1059
6552.58 1122
6553.35 1079
6554.11 1068
6554.88 1083
6555.64 1047
6556.40 1013
6557.17 1080
6557.93 1138
6558.70 1092
6559.46 1151
6560.22 1130
6560.99 1123
6561.75 1038
6562.52 1086
6563.28 1207
6564.05 1184
6564.81 1158
6565.57 1215
6566.34 1166
6567.10 1209
6567.87 1108
6568.63 1213
6569.40 1215
6570.16 1145
6570.93 1084
6571.69 1045
6572.46 1140
6573.22 1076
6573.99 1049
6574.75 1190
6575.52 1229
6576.28 1138
6577.05 1117
6577.81 1123
6578.58 1180
6579.34 1298
6580.11 1270
6580.87 1255
6581.64 1379
6582.40 1368
6583.17 1355
6583.93 1330
6584.70 1334
6585.47 1446
6586.23 1375
6587.00 1391
6587.76 1352
6588.53 1261
6589.29 1279
6590.06 1315
6590.83 1299
6591.59 1304
6592.36 1290
6593.12 1343
6593.89 1440
6594.66 1348
6595.42 1370
6596.19 1305
6596.96 1215
6597.72 1292
6598.49 1328
6599.25 1308
6600.02 1257
6600.79 1229
6601.55 1184
6602.32 1188
6603.09 1166
6603.85 1163
6604.62 1161
6605.39 1191
6606.15 1323
6606.92 1243
6607.69 1222
6608.46 1207
6609.22 1248
6609.99 1163
6610.76 1153
6611.52 1142
6612.29 1171
6613.06 1181
6613.83 1176
6614.59 1134
6615.36 1200
6616.13 1193
6616.89 1224
6617.66 1291
6618.43 1157
6619.20 1177
6619.96 1203
6620.73 1172
6621.50 1216
6622.27 1191
6623.04 1355
6623.80 1383
6624.57 1437
6625.34 1323
6626.11 1302
6626.88 1444
6627.64 1437
6628.41 1398
6629.18 1295
6629.95 1283
6630.72 1358
6631.48 1323
6632.25 1366
6633.02 1489
6633.79 1527
6634.56 1606
6635.33 1708
6636.10 1841
6636.86 1862
6637.63 1913
6638.40 1830
6639.17 1836
6639.94 1704
6640.71 1610
6641.48 1455
6642.25 1395
6643.01 1297
6643.78 1322
6644.55 1317
6645.32 1281
6646.09 1234
6646.86 1194
6647.63 1153
6648.40 1140
6649.17 1148
6649.94 1226
6650.71 1111
6651.48 1217
6652.25 1298
6653.01 1257
6653.78 1229
6654.55 1121
6655.32 1158
6656.09 1197
6656.86 1251
6657.63 1226
6658.40 1057
6659.17 1069
6659.94 1133
6660.71 1016
6661.48 1163
6662.25 1240
6663.02 1333
6663.79 1329
6664.56 1460
6665.33 1449
6666.10 1515
6666.87 1514
6667.64 1537
6668.42 1507
6669.19 1430
6669.96 1404
6670.73 1401
6671.50 1378
6672.27 1291
6673.04 1286
6673.81 1318
6674.58 1262
6675.35 1214
6676.12 1155
6676.89 1185
6677.66 1230
6678.44 1189
6679.21 1135
6679.98 1117
6680.75 1106
6681.52 1125
6682.29 1213
6683.06 1190
6683.83 1071
6684.60 1171
6685.38 1242
6686.15 1140
6686.92 1220
6687.69 1122
6688.46 1172
6689.23 1129
6690.01 1142
6690.78 1228
6691.55 1188
6692.32 1151
6693.09 1216
6693.86 1251
6694.64 1185
6695.41 1153
6696.18 1226
6696.95 1130
6697.73 1027
6698.50 1097
6699.27 970
6700.04 983
6700.81 1118
6701.59 1094
6702.36 1108
6703.13 1045
6703.90 1034
6704.68 1033
6705.45 1063
6706.22 1131
6706.99 1086
6707.77 1011
6708.54 991
6709.31 982
6710.09 1014
6710.86 1060
6711.63 1044
6712.40 1012
6713.18 1086
6713.95 1050
6714.72 1075
6715.50 1059
6716.27 1052
6717.04 943
6717.82 1001
6718.59 1024
6719.36 1047
6720.14 1076
6720.91 999
6721.68 1016
6722.46 1032
6723.23 1074
6724.00 1071
6724.78 1084
6725.55 1123
6726.33 1037
6727.10 1043
6727.87 1066
6728.65 1007
6729.42 1022
6730.20 959
6730.97 1022
6731.74 1013
6732.52 940
6733.29 887
6734.07 1023
6734.84 1065
6735.61 1013
6736.39 997
6737.16 1046
6737.94 1020
6738.71 1013
6739.49 1000
6740.26 929
6741.04 960
6741.81 921
6742.59 1016
6743.36 953
6744.13 980
6744.91 1015
6745.68 998
6746.46 1062
6747.23 950
6748.01 1065
6748.78 1053
6749.56 1057
6750.33 1053
6751.11 970
6751.89 972
6752.66 998
6753.44 952
6754.21 1053
6754.99 1023
6755.76 923
6756.54 927
6757.31 934
6758.09 979
6758.86 941
6759.64 936
6760.42 906
6761.19 978
6761.97 1004
6762.74 873
6763.52 970
6764.30 965
6765.07 933
6765.85 1020
6766.62 901
6767.40 1009
6768.18 1038
6768.95 974
6769.73 977
6770.51 967
6771.28 873
6772.06 984
6772.83 950
6773.61 950
6774.39 934
6775.16 914
6775.94 951
6776.72 968
6777.49 926
6778.27 975
6779.05 1032
6779.82 1044
6780.60 1099
6781.38 1091
6782.16 1034
6782.93 1032
6783.71 1058
6784.49 1093
6785.26 1028
6786.04 981
6786.82 990
6787.60 973
6788.37 1031
6789.15 1024
6789.93 1031
6790.71 895
6791.48 908
6792.26 954
6793.04 916
6793.82 972
6794.59 935
6795.37 875
6796.15 886
6796.93 908
6797.70 856
6798.48 878
6799.26 854
6800.04 962
6800.82 932
6801.60 907
6802.37 1032
6803.15 970
6803.93 893
6804.71 932
6805.49 973
6806.26 978
6807.04 909
6807.82 1014
6808.60 1042
6809.38 997
6810.16 973
6810.94 954
6811.71 920
6812.49 904
6813.27 936
6814.05 942
6814.83 965
6815.61 962
6816.39 874
6817.17 924
6817.95 882
6818.73 855
6819.50 970
6820.28 971
6821.06 1036
6821.84 921
6822.62 871
6823.40 965
6824.18 895
6824.96 906
6825.74 946
6826.52 993
6827.30 1023
6828.08 931
6828.86 976
6829.64 896
6830.42 950
6831.20 840
6831.98 925
6832.76 939
6833.54 968
6834.32 904
6835.10 883
6835.88 901
6836.66 930
6837.44 925
6838.22 901
6839.00 844
6839.78 911
6840.56 957
6841.34 910
6842.12 870
6842.90 868
6843.68 893
6844.46 867
6845.24 842
6846.02 829
6846.80 858
6847.58 937
6848.36 949
6849.14 970
6849.93 952
6850.71 1062
6851.49 1015
6852.27 1022
6853.05 986
6853.83 978
6854.61 1112
6855.39 1004
6856.17 1020
6856.96 1033
6857.74 1022
6858.52 998
6859.30 954
6860.08 915
6860.86 850
6861.64 952
6862.43 927
6863.21 913
6863.99 928
6864.77 976
6865.55 972
6866.33 887
6867.12 971
6867.90 928
6868.68 893
6869.46 856
6870.24 876
6871.03 862
6871.81 843
6872.59 852
6873.37 946
6874.16 927
6874.94 879
6875.72 977
6876.50 883
6877.28 929
6878.07 909
6878.85 852
6879.63 780
6880.42 959
6881.20 895
6881.98 877
6882.76 873
6883.55 952
6884.33 1062
6885.11 960
6885.89 1006
6886.68 947
6887.46 972
6888.24 987
6889.03 960
6889.81 969
6890.59 943
6891.38 929
6892.16 963
6892.94 947
6893.73 989
6894.51 991
6895.29 932
6896.08 898
6896.86 927
6897.64 942
6898.43 914
6899.21 948
6900.00 908
6900.78 957
6901.56 889
6902.35 911
6903.13 873
6903.91 940
6904.70 949
6905.48 951
6906.27 998
6907.05 939
6907.84 981
6908.62 881
6909.40 822
6910.19 954
6910.97 914
6911.76 895
6912.54 912
6913.33 880
6914.11 906
6914.90 880
6915.68 929
6916.46 916
6917.25 878
6918.03 883
6918.82 858
6919.60 881
6920.39 954
6921.17 953
6921.96 980
6922.74 958
6923.53 918
6924.31 953
6925.10 969
6925.88 1008
6926.67 919
6927.45 982
6928.24 920
6929.03 915
6929.81 962
6930.60 956
6931.38 929
6932.17 892
6932.95 886
6933.74 922
6934.52 829
6935.31 950
6936.10 949
6936.88 894
6937.67 851
6938.45 899
6939.24 944
6940.03 843
6940.81 855
6941.60 854
6942.38 879
6943.17 885
6943.96 925
6944.74 928
6945.53 874
6946.32 933
6947.10 922
6947.89 998
6948.68 975
6949.46 958
6950.25 971
6951.03 1084
6951.82 1032
6952.61 1046
6953.40 971
6954.18 1037
6954.97 954
6955.76 915
6956.54 1031
6957.33 1003
6958.12 992
6958.90 970
6959.69 975
6960.48 1022
6961.27 897
6962.05 910
6962.84 961
6963.63 855
6964.41 876
6965.20 915
6965.99 923
6966.78 905
6967.56 1030
6968.35 1094
6969.14 1014
6969.93 969
6970.72 1018
6971.50 1027
6972.29 1059
6973.08 1052
6973.87 1028
6974.66 948
6975.44 955
6976.23 919
6977.02 1005
6977.81 1044
6978.60 1068
6979.38 1040
6980.17 956
6980.96 1047
6981.75 1138
6982.54 1057
6983.33 1021
6984.11 1036
6984.90 1120
6985.69 1147
6986.48 1079
6987.27 1096
6988.06 1091
6988.85 1129
6989.64 1201
6990.42 1061
6991.21 1045
6992.00 1035
6992.79 1058
6993.58 1016
6994.37 950
6995.16 952
6995.95 943
6996.74 976
6997.53 1057
6998.32 1045
6999.10 1062
6999.89 1079
7000.68 1125
7001.47 1113
7002.26 1067
7003.05 1037
7003.84 1039
7004.63 1044
7005.42 992
7006.21 1005
7007.00 1008
7007.79 1024
7008.58 941
7009.37 933
7010.16 953
7010.95 889
7011.74 1009
7012.53 960
7013.32 859
7014.11 842
7014.90 930
7015.69 950
7016.48 995
7017.27 913
7018.06 1079
7018.85 1048
7019.64 913
7020.43 913
7021.23 1049
7022.02 995
7022.81 989
7023.60 1079
7024.39 957
7025.18 931
7025.97 964
7026.76 929
7027.55 887
7028.34 950
7029.13 989
7029.93 980
7030.72 990
7031.51 872
7032.30 926
7033.09 928
7033.88 970
7034.67 921
7035.46 946
7036.26 941
7037.05 948
7037.84 1014
7038.63 996
7039.42 952
7040.21 956
7041.01 989
7041.80 1043
7042.59 986
7043.38 953
7044.17 1051
7044.97 1152
7045.76 1090
7046.55 983
7047.34 979
7048.13 1089
7048.93 1099
7049.72 948
7050.51 917
7051.30 973
7052.09 1060
7052.89 1006
7053.68 966
7054.47 1006
7055.26 1033
7056.06 1009
7056.85 959
7057.64 955
7058.44 988
7059.23 1092
7060.02 999
7060.81 959
7061.61 993
7062.40 1041
7063.19 940
7063.99 937
7064.78 958
7065.57 1021
7066.37 875
7067.16 978
7067.95 1086
7068.74 980
7069.54 985
7070.33 997
7071.13 984
7071.92 1061
7072.71 1007
7073.51 980
7074.30 962
7075.09 1091
7075.89 1085
7076.68 1064
7077.47 1087
7078.27 1113
7079.06 1000
7079.86 986
7080.65 970
7081.44 1004
7082.24 1058
7083.03 1145
7083.83 1213
7084.62 1193
7085.41 1088
7086.21 1194
7087.00 1223
7087.80 1316
7088.59 1301
7089.39 1353
7090.18 1364
7090.98 1236
7091.77 1244
7092.56 1240
7093.36 1339
7094.15 1250
7094.95 1236
7095.74 1103
7096.54 1012
7097.33 991
7098.13 990
7098.92 993
7099.72 981
7100.51 960
7101.31 936
7102.10 966
7102.90 1052
7103.69 1020
7104.49 961
7105.29 925
7106.08 867
7106.88 973
7107.67 923
7108.47 1004
7109.26 987
7110.06 896
7110.85 1061
7111.65 981
7112.45 905
7113.24 994
7114.04 989
7114.83 1033
7115.63 1030
7116.42 1027
7117.22 1111
7118.02 1167
7118.81 1181
7119.61 1223
7120.41 1247
7121.20 1356
7122.00 1311
7122.79 1210
7123.59 1229
7124.39 1151
7125.18 1148
7125.98 1151
7126.78 1101
7127.57 986
7128.37 982
7129.17 982
7129.96 1012
7130.76 1055
7131.56 953
7132.35 982
7133.15 956
7133.95 1041
7134.74 1011
7135.54 1029
7136.34 955
7137.14 949
7137.93 952
7138.73 906
7139.53 869
7140.33 895
7141.12 945
7141.92 1003
7142.72 948
7143.51 948
7144.31 904
7145.11 895
7145.91 872
7146.71 892
7147.50 936
7148.30 919
7149.10 914
7149.90 959
7150.69 982
7151.49 954
7152.29 1016
7153.09 913
7153.89 922
7154.68 882
7155.48 898
7156.28 849
7157.08 859
7157.88 895
7158.68 922
7159.47 897
7160.27 932
7161.07 950
7161.87 897
7162.67 959
7163.47 915
7164.27 876
7165.06 933
7165.86 903
7166.66 948
7167.46 896
7168.26 953
7169.06 958
7169.86 995
7170.66 885
7171.46 963
7172.25 970
7173.05 931
7173.85 959
7174.65 877
7175.45 911
7176.25 1033
7177.05 1000
7177.85 938
7178.65 891
7179.45 877
7180.25 863
7181.05 932
7181.85 965
7182.65 952
7183.45 913
7184.25 923
7185.05 895
7185.85 897
7186.65 1017
7187.45 927
7188.25 918
7189.05 936
7189.85 901
7190.65 906
7191.45 873
7192.25 876
7193.05 931
7193.85 830
7194.65 829
7195.45 855
7196.25 870
7197.05 895
7197.85 831
7198.65 859
7199.45 914
7200.25 870
7201.05 908
7201.85 815
7202.65 837
7203.46 903
7204.26 920
7205.06 869
7205.86 893
7206.66 864
7207.46 952
7208.26 980
7209.06 850
7209.86 828
7210.66 836
7211.47 909
7212.27 901
7213.07 911
7213.87 868
7214.67 916
7215.47 936
7216.27 941
7217.08 896
7217.88 895
7218.68 948
7219.48 909
7220.28 936
7221.09 964
7221.89 897
7222.69 845
7223.49 866
7224.29 862
7225.10 910
7225.90 935
7226.70 944
7227.50 882
7228.30 972
7229.11 897
7229.91 896
7230.71 884
7231.51 920
7232.32 914
7233.12 964
7233.92 948
7234.72 963
7235.53 970
7236.33 963
7237.13 979
7237.93 931
7238.74 953
7239.54 1071
7240.34 1133
7241.15 1028
7241.95 997
7242.75 1046
7243.55 1034
7244.36 988
7245.16 995
7245.96 918
7246.77 899
7247.57 911
7248.37 902
7249.18 854
7249.98 858
7250.78 886
7251.59 926
7252.39 906
7253.20 907
7254.00 1028
7254.80 988
7255.61 908
7256.41 836
7257.21 916
7258.02 833
7258.82 884
7259.63 959
7260.43 930
7261.23 928
7262.04 1007
7262.84 981
7263.65 892
7264.45 857
7265.26 915
7266.06 938
7266.86 917
7267.67 863
7268.47 945
7269.28 933
7270.08 885
7270.89 888
7271.69 904
7272.50 994
7273.30 931
7274.11 905
7274.91 904
7275.71 864
7276.52 894
7277.32 943
7278.13 905
7278.93 962
7279.74 940
7280.55 915
7281.35 961
7282.16 892
7282.96 922
7283.77 1048
7284.57 1075
7285.38 1051
7286.18 1115
7286.99 1072
7287.79 1107
7288.60 1086
7289.40 1041
7290.21 1026
7291.02 994
7291.82 962
7292.63 885
7293.43 890
7294.24 861
7295.05 936
7295.85 870
7296.66 927
7297.46 867
7298.27 867
7299.08 862
7299.88 839
7300.69 927
7301.49 943
7302.30 910
7303.11 870
7303.91 924
7304.72 958
7305.53 947
7306.33 1008
7307.14 982
7307.95 936
7308.75 947
7309.56 1011
7310.37 972
7311.17 988
7311.98 950
7312.79 1091
7313.59 998
7314.40 920
7315.21 937
7316.02 916
7316.82 930
7317.63 931
7318.44 909
7319.24 1011
7320.05 1080
7320.86 1034
7321.67 1094
7322.47 1204
7323.28 1097
7324.09 1140
7324.90 1116
7325.70 1033
7326.51 1030
7327.32 1066
7328.13 971
7328.94 1054
7329.74 979
7330.55 873
7331.36 856
7332.17 878
7332.98 860
7333.78 836
7334.59 837
7335.40 848
7336.21 881
7337.02 866
7337.82 841
7338.63 802
7339.44 832
7340.25 921
7341.06 929
7341.87 927
7342.68 922
7343.48 975
7344.29 872
7345.10 819
7345.91 885
7346.72 869
7347.53 840
7348.34 840
7349.15 904
7349.95 885
7350.76 827
7351.57 895
7352.38 895
7353.19 905
7354.00 890
7354.81 809
7355.62 825
7356.43 858
7357.24 923
7358.05 913
7358.86 903
7359.67 870
7360.48 873
7361.29 903
7362.09 870
7362.90 846
7363.71 945
7364.52 871
7365.33 879
7366.14 878
7366.95 838
7367.76 791
7368.57 843
7369.38 851
7370.19 823
7371.00 837
7371.81 857
7372.62 843
7373.43 905
7374.25 868
7375.06 810
7375.87 814
7376.68 839
7377.49 865
7378.30 811
7379.11 930
7379.92 955
7380.73 878
7381.54 803
7382.35 840
7383.16 845
7383.97 866
7384.78 945
7385.59 793
7386.41 783
7387.22 844
7388.03 834
7388.84 847
7389.65 779
7390.46 780
7391.27 810
7392.08 792
7392.89 786
7393.71 786
7394.52 773
7395.33 746
7396.14 845
7396.95 929
7397.76 878
7398.58 733
7399.39 786
7400.20 832
7401.01 779
7401.82 886
7402.63 841
7403.45 825
7404.26 908
7405.07 867
7405.88 881
7406.69 848
7407.51 847
7408.32 787
7409.13 848
7409.94 809
7410.76 766
7411.57 751
7412.38 751
7413.19 773
7414.01 826
7414.82 781
7415.63 807
7416.44 835
7417.26 800
7418.07 877
7418.88 852
7419.69 810
7420.51 823
7421.32 833
7422.13 809
7422.95 799
7423.76 793
7424.57 850
7425.39 826
7426.20 750
7427.01 878
7427.83 834
7428.64 818
7429.45 852
7430.27 758
7431.08 710
7431.89 722
7432.71 780
7433.52 829
7434.33 810
7435.15 818
7435.96 805
7436.77 812
7437.59 841
7438.40 827
7439.22 810
7440.03 852
7440.84 896
7441.66 825
7442.47 763
7443.29 773
7444.10 792
7444.91 721
7445.73 837
7446.54 786
7447.36 772
7448.17 794
7448.99 769
7449.80 741
7450.62 779
7451.43 748
7452.24 784
7453.06 794
7453.87 764
7454.69 755
7455.50 795
7456.32 810
7457.13 797
7457.95 782
7458.76 735
7459.58 780
7460.39 764
7461.21 887
7462.02 774
7462.84 824
7463.65 790
7464.47 844
7465.28 878
7466.10 779
7466.92 884
7467.73 851
7468.55 837
7469.36 766
7470.18 778
7470.99 720
7471.81 730
7472.62 748
7473.44 832
7474.26 790
7475.07 732
7475.89 802
7476.70 787
7477.52 715
7478.34 770
7479.15 756
7479.97 778
7480.78 820
7481.60 816
7482.42 836
7483.23 763
7484.05 765
7484.87 741
7485.68 833
7486.50 829
7487.32 781
7488.13 855
7488.95 808
7489.76 804
7490.58 871
7491.40 893
7492.22 916
7493.03 861
7493.85 841
7494.67 766
7495.48 795
7496.30 840
7497.12 713
7497.93 809
7498.75 848
7499.57 810
7500.39 767
7501.20 793
7502.02 791
7502.84 740
7503.66 857
7504.47 792
7505.29 783
7506.11 797
7506.93 782
7507.74 834
7508.56 861
7509.38 912
7510.20 816
7511.01 767
7511.83 779
7512.65 745
7513.47 819
7514.29 798
7515.10 781
7515.92 808
7516.74 814
7517.56 783
7518.38 795
7519.19 818
7520.01 798
7520.83 768
7521.65 868
7522.47 755
7523.29 796
7524.11 774
7524.92 825
7525.74 756
7526.56 851
7527.38 849
7528.20 783
7529.02 790
7529.84 803
7530.66 838
7531.47 842
7532.29 730
7533.11 721
7533.93 743
7534.75 830
7535.57 829
7536.39 863
7537.21 787
7538.03 838
7538.85 859
7539.67 847
7540.49 870
7541.31 774
7542.12 737
7542.94 844
7543.76 818
7544.58 731
7545.40 746
7546.22 789
7547.04 792
7547.86 761
7548.68 762
7549.50 811
7550.32 752
7551.14 801
7551.96 769
7552.78 782
7553.60 776
7554.42 790
7555.24 813
7556.06 824
7556.88 866
7557.70 808
7558.52 775
7559.35 880
7560.17 828
7560.99 884
7561.81 849
7562.63 832
7563.45 811
7564.27 803
7565.09 841
7565.91 803
7566.73 775
7567.55 821
7568.37 847
7569.19 856
7570.02 715
7570.84 739
7571.66 828
7572.48 736
7573.30 758
7574.12 698
7574.94 752
7575.76 712
7576.59 812
7577.41 721
7578.23 735
7579.05 839
7579.87 832
7580.69 809
7581.51 759
7582.34 797
7583.16 754
7583.98 773
7584.80 777
7585.62 841
7586.45 801
7587.27 820
7588.09 818
7588.91 844
7589.73 814
7590.56 870
7591.38 766
7592.20 846
7593.02 836
7593.85 811
7594.67 882
7595.49 891
7596.31 824
7597.14 834
7597.96 862
7598.78 808
7599.60 881
7600.43 870
7601.25 902
7602.07 810
7602.89 846
7603.72 887
7604.54 969
7605.36 957
7606.19 985
7607.01 1016
7607.83 911
7608.66 952
7609.48 899
7610.30 941
7611.12 894
7611.95 787
7612.77 828
7613.59 851
7614.42 846
7615.24 942
7616.07 920
7616.89 895
7617.71 861
7618.54 912
7619.36 889
7620.18 819
7621.01 891
7621.83 850
7622.66 878
7623.48 852
7624.30 964
7625.13 894
7625.95 936
7626.78 971
7627.60 904
7628.42 880
7629.25 1024
7630.07 978
7630.90 1095
7631.72 1127
7632.55 1140
7633.37 1132
7634.19 1098
7635.02 1124
7635.84 1072
7636.67 988
7637.49 938
7638.32 946
7639.14 942
7639.97 944
7640.79 877
7641.62 806
7642.44 864
7643.27 851
7644.09 853
7644.92 842
7645.74 759
7646.57 793
7647.39 833
7648.22 809
7649.04 857
7649.87 975
7650.70 845
7651.52 802
7652.35 840
7653.17 832
7654.00 809
7654.82 842
7655.65 836
7656.47 785
7657.30 819
7658.13 807
7658.95 847
7659.78 888
7660.60 923
7661.43 888
7662.26 810
7663.08 881
7663.91 756
7664.73 780
7665.56 810
7666.39 835
7667.21 799
7668.04 891
7668.87 867
7669.69 811
7670.52 840
7671.35 897
7672.17 883
7673.00 883
7673.83 900
7674.65 834
7675.48 869
7676.31 838
7677.13 841
7677.96 811
7678.79 861
7679.61 876
7680.44 851
7681.27 795
7682.09 758
7682.92 820
7683.75 755
7684.58 829
7685.40 778
7686.23 813
7687.06 788
7687.89 854
7688.71 738
7689.54 797
7690.37 884
7691.20 878
7692.02 779
7692.85 732
7693.68 787
7694.51 815
7695.33 738
7696.16 854
7696.99 834
7697.82 872
7698.65 798
7699.47 796
7700.30 870
7701.13 812
7701.96 934
7702.79 879
7703.62 828
7704.44 760
7705.27 779
7706.10 739
7706.93 797
7707.76 736
7708.59 757
7709.41 815
7710.24 773
7711.07 823
7711.90 741
7712.73 750
7713.56 721
7714.39 783
7715.22 836
7716.05 748
7716.87 780
7717.70 788
7718.53 810
7719.36 795
7720.19 756
7721.02 741
7721.85 746
7722.68 744
7723.51 721
7724.34 775
7725.17 752
7726.00 787
7726.83 823
7727.66 791
7728.48 753
7729.31 736
7730.14 812
7730.97 855
7731.80 769
7732.63 725
7733.46 777
7734.29 754
7735.12 754
7735.95 764
7736.78 763
7737.61 804
7738.44 804
7739.27 739
7740.10 718
7740.93 753
7741.77 730
7742.60 719
7743.43 753
7744.26 867
7745.09 825
7745.92 831
7746.75 886
7747.58 921
7748.41 966
7749.24 953
7750.07 1078
7750.90 1044
7751.73 966
7752.56 937
7753.39 847
7754.23 864
7755.06 788
7755.89 766
7756.72 757
7757.55 695
7758.38 762
7759.21 696
7760.04 712
7760.88 807
7761.71 797
7762.54 740
7763.37 698
7764.20 727
7765.03 738
7765.86 680
7766.70 744
7767.53 723
7768.36 681
7769.19 754
7770.02 732
7770.86 704
7771.69 658
7772.52 654
7773.35 699
7774.18 672
7775.02 674
7775.85 724
7776.68 796
7777.51 769
7778.34 755
7779.18 715
7780.01 741
7780.84 721
7781.67 691
7782.51 678
7783.34 713
7784.17 665
7785.00 744
7785.84 709
7786.67 715
7787.50 739
7788.34 735
7789.17 739
7790.00 824
7790.83 771
7791.67 801
7792.50 831
7793.33 817
7794.17 757
7795.00 798
7795.83 722
7796.67 708
7797.50 705
7798.33 717
7799.17 707
7800.00 694
7800.83 737
7801.67 720
7802.50 747
7803.33 658
7804.17 722
7805.00 750
7805.84 705
7806.67 702
7807.50 701
7808.34 792
7809.17 799
7810.01 739
7810.84 758
7811.67 765
7812.51 747
7813.34 765
7814.18 747
7815.01 714
7815.84 764
7816.68 712
7817.51 787
7818.35 739
7819.18 765
7820.02 790
7820.85 751
7821.69 753
7822.52 735
7823.36 709
7824.19 712
7825.03 696
7825.86 706
7826.69 783
7827.53 711
7828.36 763
7829.20 688
7830.03 796
7830.87 824
7831.71 764
7832.54 782
7833.38 795
7834.21 761
7835.05 734
7835.88 710
7836.72 771
7837.55 775
7838.39 730
7839.22 741
7840.06 709
7840.90 720
7841.73 674
7842.57 718
7843.40 740
7844.24 753
7845.07 725
7845.91 698
7846.75 748
7847.58 810
7848.42 806
7849.25 828
7850.09 742
7850.93 809
7851.76 812
7852.60 877
7853.44 781
7854.27 709
7855.11 705
7855.94 746
7856.78 734
7857.62 703
7858.45 761
7859.29 832
7860.13 790
7860.96 852
7861.80 942
7862.64 867
7863.47 855
7864.31 917
7865.15 870
7865.99 759
7866.82 767
7867.66 761
7868.50 800
7869.33 788
7870.17 716
7871.01 823
7871.85 747
7872.68 714
7873.52 706
7874.36 792
7875.20 869
7876.03 797
7876.87 771
7877.71 834
7878.55 829
7879.38 867
7880.22 900
7881.06 918
7881.90 872
7882.74 880
7883.57 820
7884.41 839
7885.25 833
7886.09 848
7886.93 754
7887.76 771
7888.60 774
7889.44 811
7890.28 755
7891.12 780
7891.96 820
7892.79 830
7893.63 797
7894.47 840
7895.31 779
7896.15 750
7896.99 785
7897.83 820
7898.66 791
7899.50 858
7900.34 781
7901.18 782
7902.02 773
7902.86 776
7903.70 732
7904.54 699
7905.38 835
7906.21 763
7907.05 756
7907.89 685
7908.73 727
7909.57 761
7910.41 733
7911.25 719
7912.09 735
7912.93 692
7913.77 746
7914.61 797
7915.45 783
7916.29 751
7917.13 721
7917.97 837
7918.81 752
7919.65 773
7920.49 810
7921.33 790
7922.17 829
7923.01 740
7923.85 715
7924.69 719
7925.53 780
7926.37 755
7927.21 749
7928.05 770
7928.89 682
7929.73 678
7930.57 708
7931.41 740
7932.25 771
7933.09 709
7933.93 703
7934.77 689
7935.61 684
7936.45 665
7937.29 697
7938.14 658
7938.98 719
7939.82 749
7940.66 714
7941.50 709
7942.34 686
7943.18 652
7944.02 698
7944.86 719
7945.70 619
7946.55 617
7947.39 699
7948.23 657
7949.07 668
7949.91 686
7950.75 729
7951.59 657
7952.44 688
7953.28 682
7954.12 735
7954.96 775
7955.80 740
7956.65 750
7957.49 746
7958.33 778
7959.17 696
7960.01 680
7960.86 701
7961.70 738
7962.54 735
7963.38 710
7964.22 697
7965.07 689
7965.91 687
7966.75 705
7967.59 640
7968.44 720
7969.28 661
7970.12 668
7970.96 696
7971.81 651
7972.65 676
7973.49 694
7974.33 684
7975.18 614
7976.02 604
7976.86 647
7977.71 727
7978.55 742
7979.39 724
7980.23 649
7981.08 694
7981.92 684
7982.76 684
7983.61 641
7984.45 623
7985.29 604
7986.14 643
7986.98 661
7987.82 597
7988.67 650
7989.51 725
7990.36 703
7991.20 653
7992.04 674
7992.89 636
7993.73 687
7994.57 594
7995.42 660
7996.26 647
7997.11 661
7997.95 641
7998.79 654
7999.64 629
8000.48 594
8001.33 622
8002.17 586
8003.01 582
8003.86 615
8004.70 563
8005.55 596
8006.39 626
8007.24 601
8008.08 567
8008.93 573
8009.77 618
8010.62 610
8011.46 577
8012.30 635
8013.15 642
8013.99 643
8014.84 627
8015.68 622
8016.53 607
8017.37 638
8018.22 616
8019.06 695
8019.91 675
8020.76 642
8021.60 647
8022.45 708
8023.29 719
8024.14 683
8024.98 601
8025.83 630
8026.67 629
8027.52 616
8028.36 631
8029.21 704
8030.06 662
8030.90 590
8031.75 634
8032.59 639
8033.44 612
8034.28 586
8035.13 647
8035.98 687
8036.82 717
8037.67 644
8038.52 666
8039.36 593
8040.21 626
8041.05 653
8041.90 585
8042.75 605
8043.59 642
8044.44 691
8045.29 637
8046.13 609
8046.98 578
8047.83 555
8048.67 620
8049.52 625
8050.37 658
8051.21 625
8052.06 678
8052.91 627
8053.75 593
8054.60 598
8055.45 649
8056.30 611
8057.14 593
8057.99 577
8058.84 537
8059.68 535
8060.53 573
8061.38 558
8062.23 590
8063.07 557
8063.92 596
8064.77 525
8065.62 588
8066.46 628
8067.31 561
8068.16 605
8069.01 599
8069.85 592
8070.70 578
8071.55 607
8072.40 574
8073.25 606
8074.09 635
8074.94 584
8075.79 603
8076.64 629
8077.49 658
8078.34 616
8079.18 603
8080.03 589
8080.88 589
8081.73 629
8082.58 626
8083.43 660
8084.27 599
8085.12 601
8085.97 580
8086.82 580
8087.67 654
8088.52 593
8089.37 580
8090.22 566
8091.06 618
8091.91 661
8092.76 655
8093.61 663
8094.46 618
8095.31 634
8096.16 618
8097.01 570
8097.86 562
8098.71 614
8099.56 625
8100.41 596
8101.26 592
8102.11 595
8102.95 618
8103.80 565
8104.65 606
8105.50 657
8106.35 600
8107.20 571
8108.05 590
8108.90 610
8109.75 569
8110.60 614
8111.45 598
8112.30 612
8113.15 602
8114.00 628
8114.85 619
8115.70 598
8116.55 628
8117.40 572
8118.25 607
8119.10 635
8119.96 642
8120.81 632
8121.66 616
8122.51 632
8123.36 564
8124.21 586
8125.06 630
8125.91 722
8126.76 578
8127.61 668
8128.46 644
8129.31 655
8130.16 603
8131.02 601
8131.87 578
8132.72 564
8133.57 617
8134.42 686
8135.27 626
8136.12 687
8136.97 642
8137.83 647
8138.68 685
8139.53 728
8140.38 624
8141.23 606
8142.08 630
8142.93 703
8143.79 663
8144.64 695
8145.49 725
8146.34 711
8147.19 657
8148.05 679
8148.90 663
8149.75 698
8150.60 696
8151.45 661
8152.31 607
8153.16 668
8154.01 683
8154.86 636
8155.71 584
8156.57 662
8157.42 727
8158.27 716
8159.12 701
8159.98 648
8160.83 655
8161.68 673
8162.54 666
8163.39 660
8164.24 598
8165.09 630
8165.95 625
8166.80 609
8167.65 644
8168.51 661
8169.36 633
8170.21 674
8171.06 694
8171.92 622
8172.77 576
8173.62 577
8174.48 675
8175.33 625
8176.18 600
8177.04 677
8177.89 586
8178.74 657
8179.60 638
8180.45 609
8181.31 636
8182.16 639
8183.01 623
8183.87 668
8184.72 636
8185.57 581
8186.43 612
8187.28 600
8188.14 567
8188.99 640
8189.84 645
8190.70 622
8191.55 614
8192.41 538
8193.26 583
8194.12 603
8194.97 583
8195.83 627
8196.68 622
8197.53 601
8198.39 612
8199.24 608
8200.10 639
8200.95 620
8201.81 628
8202.66 602
8203.52 678
8204.37 670
8205.23 614
8206.08 573
8206.94 656
8207.79 581
8208.65 590
8209.50 612
8210.36 546
8211.21 642
8212.07 637
8212.92 561
8213.78 624
8214.63 589
8215.49 583
8216.34 572
8217.20 639
8218.06 575
8218.91 623
8219.77 652
8220.62 653
8221.48 617
8222.33 651
8223.19 636
8224.05 651
8224.90 624
8225.76 594
8226.61 577
8227.47 590
8228.33 641
8229.18 654
8230.04 593
8230.90 595
8231.75 580
8232.61 613
8233.46 668
8234.32 624
8235.18 636
8236.03 591
8236.89 561
8237.75 542
8238.60 569
8239.46 571
8240.32 653
8241.17 591
8242.03 568
8242.89 620
8243.74 616
8244.60 571
8245.46 628
8246.32 575
8247.17 590
8248.03 598
8248.89 549
8249.74 571
8250.60 619
8251.46 602
8252.32 564
8253.17 571
8254.03 611
8254.89 551
8255.75 547
8256.60 536
8257.46 547
8258.32 547
8259.18 541
8260.04 552
8260.89 587
8261.75 589
8262.61 570
8263.47 619
8264.32 588
8265.18 550
8266.04 565
8266.90 568
8267.76 560
8268.62 588
8269.47 574
8270.33 600
8271.19 604
8272.05 552
8272.91 546
8273.77 627
8274.62 642
8275.48 617
8276.34 619
8277.20 621
8278.06 591
8278.92 627
8279.78 604
8280.64 607
8281.49 615
8282.35 592
8283.21 625
8284.07 594
8284.93 616
8285.79 587
8286.65 553
8287.51 537
8288.37 588
8289.23 609
8290.09 598
8290.95 598
8291.80 563
8292.66 573
8293.52 585
8294.38 625
8295.24 614
8296.10 554
8296.96 626
8297.82 589
8298.68 606
8299.54 607
8300.40 572
8301.26 647
8302.12 610
8302.98 657
8303.84 658
8304.70 628
8305.56 613
8306.42 583
8307.28 621
8308.14 646
8309.00 590
8309.86 664
8310.72 612
8311.58 600
8312.44 602
8313.31 634
8314.17 650
8315.03 702
8315.89 641
8316.75 605
8317.61 608
8318.47 596
8319.33 574
8320.19 631
8321.05 680
8321.91 581
8322.77 508
8323.64 574
8324.50 620
8325.36 615
8326.22 585
8327.08 623
8327.94 621
8328.80 562
8329.66 579
8330.53 605
8331.39 605
8332.25 596
8333.11 596
8333.97 598
8334.83 534
8335.70 586
8336.56 616
8337.42 613
8338.28 543
8339.14 623
8340.00 640
8340.87 623
8341.73 577
8342.59 582
8343.45 585
8344.32 598
8345.18 657
8346.04 594
8346.90 602
8347.76 617
8348.63 660
8349.49 627
8350.35 596
8351.21 599
8352.08 539
8352.94 578
8353.80 620
8354.66 566
8355.53 560
8356.39 616
8357.25 613
8358.12 589
8358.98 611
8359.84 582
8360.71 619
8361.57 579
8362.43 554
8363.29 528
8364.16 569
8365.02 627
8365.88 640
8366.75 559
8367.61 532
8368.47 600
8369.34 619
8370.20 641
8371.06 627
8371.93 596
8372.79 644
8373.66 674
8374.52 598
8375.38 646
8376.25 639
8377.11 631
8377.97 621
8378.84 590
8379.70 633
8380.57 609
8381.43 627
8382.30 616
8383.16 601
8384.02 546
8384.89 630
8385.75 617
8386.62 487
8387.48 571
8388.35 561
8389.21 598
8390.07 597
8390.94 592
8391.80 565
8392.67 592
8393.53 576
8394.40 598
8395.26 565
8396.13 580
8396.99 555
8397.86 564
8398.72 594
8399.59 600
8400.45 606
8401.32 539
8402.18 665
8403.05 646
8403.91 593
8404.78 632
8405.64 645
8406.51 588
8407.37 614
8408.24 571
8409.11 566
8409.97 611
8410.84 570
8411.70 602
8412.57 585
8413.43 665
8414.30 657
8415.17 683
8416.03 623
8416.90 574
8417.76 614
8418.63 682
8419.50 624
8420.36 604
8421.23 602
8422.09 591
8422.96 587
8423.83 652
8424.69 621
8425.56 592
8426.43 632
8427.29 636
8428.16 571
8429.02 616
8429.89 622
8430.76 728
8431.62 656
8432.49 587
8433.36 617
8434.23 610
8435.09 700
8435.96 671
8436.83 663
8437.69 645
8438.56 689
8439.43 597
8440.29 575
8441.16 610
8442.03 724
8442.90 682
8443.76 679
8444.63 785
8445.50 760
8446.37 759
8447.23 681
8448.10 715
8448.97 675
8449.84 725
8450.70 763
8451.57 730
8452.44 740
8453.31 746
8454.17 725
8455.04 621
8455.91 767
8456.78 824
8457.65 889
8458.51 870
8459.38 956
8460.25 891
8461.12 815
8461.99 825
8462.86 837
8463.72 833
8464.59 881
8465.46 762
8466.33 832
8467.20 932
8468.07 861
8468.93 845
8469.80 909
8470.67 940
8471.54 980
8472.41 1060
8473.28 1026
8474.15 980
8475.02 964
8475.89 945
8476.75 856
8477.62 768
8478.49 731
8479.36 689
8480.23 650
8481.10 627
8481.97 732
8482.84 672
8483.71 663
8484.58 686
8485.45 701
8486.32 601
8487.19 640
8488.06 676
8488.92 674
8489.79 613
8490.66 615
8491.53 674
8492.40 652
8493.27 632
8494.14 621
8495.01 631
8495.88 645
8496.75 666
8497.62 674
8498.49 641
8499.36 639
8500.23 638
8501.10 667
8501.97 670
8502.85 662
8503.72 742
8504.59 640
8505.46 646
8506.33 573
8507.20 661
8508.07 671
8508.94 675
8509.81 672
8510.68 688
8511.55 622
8512.42 695
8513.29 672
8514.16 652
8515.03 675
8515.91 698
8516.78 665
8517.65 614
8518.52 665
8519.39 619
8520.26 559
8521.13 594
8522.00 603
8522.88 582
8523.75 574
8524.62 612
8525.49 635
8526.36 606
8527.23 631
8528.10 602
8528.98 605
8529.85 664
8530.72 620
8531.59 611
8532.46 648
8533.34 643
8534.21 642
8535.08 658
8535.95 651
8536.82 660
8537.70 701
8538.57 563
8539.44 644
8540.31 633
8541.18 669
8542.06 697
8542.93 627
8543.80 612
8544.67 592
8545.55 657
8546.42 667
8547.29 702
8548.17 636
8549.04 630
8549.91 683
8550.78 595
8551.66 587
8552.53 617
8553.40 746
8554.28 815
8555.15 817
8556.02 843
8556.89 741
8557.77 713
8558.64 699
8559.51 660
8560.39 729
8561.26 672
8562.13 632
8563.01 625
8563.88 651
8564.75 583
8565.63 617
8566.50 568
8567.38 537
8568.25 567
8569.12 652
8570.00 580
8570.87 553
8571.74 557
8572.62 639
8573.49 606
8574.37 583
8575.24 592
8576.11 602
8576.99 596
8577.86 527
8578.74 562
8579.61 619
8580.49 634
8581.36 588
8582.23 603
8583.11 602
8583.98 555
8584.86 584
8585.73 597
8586.61 670
8587.48 576
8588.36 550
8589.23 522
8590.11 568
8590.98 616
8591.86 573
8592.73 568
8593.61 606
8594.48 603
8595.36 601
8596.23 601
8597.11 582
8597.98 538
8598.86 541
8599.73 595
8600.61 573
8601.48 545
8602.36 513
8603.23 544
8604.11 582
8604.99 568
8605.86 567
8606.74 526
8607.61 560
8608.49 509
8609.36 528
8610.24 539
8611.12 535
8611.99 621
8612.87 599
8613.74 588
8614.62 532
8615.50 568
8616.37 568
8617.25 575
8618.12 539
8619.00 529
8619.88 597
8620.75 570
8621.63 540
8622.51 525
8623.38 543
8624.26 595
8625.14 580
8626.01 590
8626.89 611
8627.77 548
8628.64 557
8629.52 542
8630.40 494
8631.27 545
8632.15 559
8633.03 521
8633.90 531
8634.78 572
8635.66 583
8636.54 555
8637.41 541
8638.29 557
8639.17 560
8640.05 545
8640.92 528
8641.80 551
8642.68 570
8643.55 570
8644.43 540
8645.31 557
8646.19 554
8647.07 535
8647.94 545
8648.82 564
8649.70 533
8650.58 528
8651.45 538
8652.33 562
8653.21 517
8654.09 524
8654.97 557
8655.85 586
8656.72 524
8657.60 570
8658.48 554
8659.36 524
8660.24 534
8661.12 546
8661.99 525
8662.87 487
8663.75 483
8664.63 553
8665.51 559
8666.39 526
8667.27 560
8668.14 591
8669.02 560
8669.90 490
8670.78 493
8671.66 520
8672.54 532
8673.42 508
8674.30 501
8675.18 507
8676.06 529
8676.94 498
8677.81 511
8678.69 536
8679.57 525
8680.45 541
8681.33 593
8682.21 574
8683.09 574
8683.97 583
8684.85 560
8685.73 680
8686.61 552
8687.49 507
8688.37 521
8689.25 497
8690.13 594
8691.01 606
8691.89 535
8692.77 537
8693.65 628
8694.53 586
8695.41 634
8696.29 587
8697.17 598
8698.05 613
8698.93 566
8699.81 594
8700.69 540
8701.57 591
8702.45 549
8703.33 570
8704.21 505
8705.09 514
8705.98 507
8706.86 586
8707.74 577
8708.62 597
8709.50 527
8710.38 515
8711.26 583
8712.14 581
8713.02 540
8713.90 555
8714.79 557
8715.67 548
8716.55 479
8717.43 536
8718.31 546
8719.19 588
8720.07 520
8720.95 531
8721.84 550
8722.72 493
8723.60 526
8724.48 526
8725.36 528
8726.24 553
8727.13 561
8728.01 534
8728.89 536
8729.77 528
8730.65 559
8731.54 566
8732.42 560
8733.30 547
8734.18 597
8735.06 553
8735.95 564
8736.83 521
8737.71 540
8738.59 589
8739.48 557
8740.36 586
8741.24 576
8742.12 509
8743.01 457
8743.89 518
8744.77 542
8745.65 569
8746.54 568
8747.42 534
8748.30 525
8749.19 496
8750.07 536
8750.95 556
8751.83 557
8752.72 503
8753.60 503
8754.48 507
8755.37 531
8756.25 584
8757.13 614
8758.02 608
8758.90 643
8759.78 700
8760.67 634
8761.55 655
8762.43 631
8763.32 643
8764.20 567
8765.09 589
8765.97 578
8766.85 565
8767.74 607
8768.62 582
8769.51 605
8770.39 605
8771.27 565
8772.16 569
8773.04 557
8773.93 572
8774.81 555
8775.69 565
8776.58 607
8777.46 554
8778.35 550
8779.23 613
8780.12 588
8781.00 553
8781.89 590
8782.77 505
8783.65 543
8784.54 545
8785.42 506
8786.31 538
8787.19 555
8788.08 525
8788.96 510
8789.85 530
8790.73 603
8791.62 623
8792.50 584
8793.39 630
8794.27 651
8795.16 635
8796.04 624
8796.93 602
8797.82 573
8798.70 559
8799.59 531
8800.47 515
8801.36 522
8802.24 485
8803.13 567
8804.01 549
8804.90 545
8805.79 565
8806.67 598
8807.56 532
8808.44 499
8809.33 506
8810.22 543
8811.10 530
8811.99 491
8812.87 547
8813.76 573
8814.65 564
8815.53 519
8816.42 487
8817.30 474
8818.19 484
8819.08 446
8819.96 467
8820.85 430
8821.74 497
8822.62 507
8823.51 523
8824.40 520
8825.28 507
8826.17 499
8827.06 511
8827.94 466
8828.83 483
8829.72 541
8830.61 463
8831.49 503
8832.38 472
8833.27 508
8834.15 484
8835.04 507
8835.93 458
8836.82 466
8837.70 516
8838.59 499
8839.48 515
8840.37 494
8841.25 492
8842.14 519
8843.03 474
8843.92 494
8844.80 501
8845.69 451
8846.58 502
8847.47 484
8848.36 467
8849.24 471
8850.13 484
8851.02 503
8851.91 465
8852.80 425
8853.68 502
8854.57 510
8855.46 474
8856.35 465
8857.24 472
8858.13 523
8859.01 521
8859.90 495
8860.79 458
8861.68 506
8862.57 469
8863.46 486
8864.35 489
8865.23 511
8866.12 497
8867.01 534
8867.90 467
8868.79 403
8869.68 472
8870.57 487
8871.46 524
8872.35 497
8873.24 480
8874.12 460
8875.01 466
8875.90 456
8876.79 466
8877.68 460
8878.57 491
8879.46 460
8880.35 484
8881.24 499
8882.13 478
8883.02 531
8883.91 550
8884.80 514
8885.69 462
8886.58 466
8887.47 455
8888.36 519
8889.25 475
8890.14 496
8891.03 465
8891.92 498
8892.81 515
8893.70 511
8894.59 441
8895.48 472
8896.37 459
8897.26 427
8898.15 423
8899.04 467
8899.93 515
8900.82 457
8901.71 542
8902.60 460
8903.49 467
8904.38 458
8905.28 450
8906.17 428
8907.06 429
8907.95 451
8908.84 500
8909.73 522
8910.62 483
8911.51 519
8912.40 463
8913.29 421
8914.19 437
8915.08 424
8915.97 439
8916.86 455
8917.75 416
8918.64 524
8919.53 485
8920.43 444
8921.32 453
8922.21 438
8923.10 446
8923.99 511
8924.88 522
8925.78 537
8926.67 497
8927.56 424
8928.45 401
8929.34 407
8930.24 464
8931.13 463
8932.02 452
8932.91 485
8933.80 537
8934.70 488
8935.59 472
8936.48 431
8937.37 436
8938.27 416
8939.16 453
8940.05 457
8940.94 408
8941.84 440
8942.73 432
8943.62 432
8944.51 414
8945.41 414
8946.30 478
8947.19 486
8948.09 433
8948.98 494
8949.87 431
8950.77 485
8951.66 494
8952.55 471
8953.44 413
8954.34 397
8955.23 475
8956.12 528
8957.02 466
8957.91 493
8958.80 479
8959.70 419
8960.59 454
8961.49 429
8962.38 502
8963.27 498
8964.17 418
8965.06 453
8965.95 477
8966.85 471
8967.74 416
8968.64 437
8969.53 434
8970.42 454
8971.32 416
8972.21 493
8973.11 452
8974.00 487
8974.90 418
8975.79 455
8976.68 384
8977.58 452
8978.47 423
8979.37 511
8980.26 521
8981.16 416
8982.05 482
8982.95 452
8983.84 462
8984.74 441
8985.63 453
8986.52 477
8987.42 473
8988.31 486
8989.21 479
8990.10 444
8991.00 436
8991.89 463
8992.79 507
8993.69 498
8994.58 500
8995.48 500
8996.37 441
8997.27 458
8998.16 446
8999.06 454
8999.95 460
9000.85 431
9001.74 362
9002.64 391
9003.54 455
9004.43 458
9005.33 416
9006.22 444
9007.12 460
9008.01 453
9008.91 415
9009.81 397
9010.70 426
9011.60 394
9012.50 413
9013.39 466
9014.29 438
9015.18 388
9016.08 423
9016.98 433
9017.87 430
9018.77 388
9019.67 415
9020.56 380
9021.46 411
9022.36 439
9023.25 416
9024.15 378
9025.05 402
9025.94 469
9026.84 478
9027.74 496
9028.63 431
9029.53 405
9030.43 436
9031.32 457
9032.22 424
9033.12 467
9034.02 432
9034.91 451
9035.81 452
9036.71 462
9037.61 402
9038.50 391
9039.40 448
9040.30 467
9041.20 459
9042.09 441
9042.99 477
9043.89 415
9044.79 427
9045.68 436
9046.58 481
9047.48 412
9048.38 393
9049.28 409
9050.17 464
9051.07 446
9051.97 435
9052.87 443
9053.77 431
9054.66 519
9055.56 449
9056.46 499
9057.36 477
9058.26 452
9059.16 441
9060.06 445
9060.95 461
9061.85 480
9062.75 479
9063.65 433
9064.55 392
9065.45 433
9066.35 464
9067.25 440
9068.14 484
9069.04 439
9069.94 452
9070.84 441
9071.74 445
9072.64 412
9073.54 459
9074.44 430
9075.34 429
9076.24 481
9077.14 481
9078.04 423
9078.93 422
9079.83 435
9080.73 448
9081.63 463
9082.53 419
9083.43 417
9084.33 453
9085.23 478
9086.13 490
9087.03 427
9087.93 437
9088.83 419
9089.73 442
9090.63 438
9091.53 460
9092.43 503
9093.33 431
9094.23 491
9095.13 431
9096.03 413
9096.93 446
9097.83 452
9098.73 447
9099.63 419
9100.54 413
9101.44 394
9102.34 472
9103.24 449
9104.14 459
9105.04 420
9105.94 475
9106.84 387
9107.74 404
9108.64 411
9109.54 451
9110.44 413
9111.35 377
9112.25 444
9113.15 442
9114.05 404
9114.95 409
9115.85 440
9116.75 425
9117.65 420
9118.56 409
9119.46 415
9120.36 435
9121.26 462
9122.16 441
9123.06 442
9123.97 437
9124.87 467
9125.77 475
9126.67 422
9127.57 414
9128.47 442
9129.38 433
9130.28 394
9131.18 438
9132.08 439
9132.98 479
9133.89 407
9134.79 422
9135.69 472
9136.59 488
9137.50 407
9138.40 404
9139.30 443
9140.20 410
9141.11 420
9142.01 464
9142.91 388
9143.81 378
9144.72 390
9145.62 436
9146.52 452
9147.42 394
9148.33 412
9149.23 439
9150.13 385
9151.04 411
9151.94 390
9152.84 362
9153.75 431
9154.65 421
9155.55 427
9156.46 382
9157.36 420
9158.26 391
9159.17 409
9160.07 410
9160.97 414
9161.88 440
9162.78 432
9163.68 403
9164.59 361
9165.49 373
9166.40 421
9167.30 392
9168.20 424
9169.11 401
9170.01 377
9170.92 402
9171.82 425
9172.72 437
9173.63 413
9174.53 413
9175.44 439
9176.34 410
9177.24 424
9178.15 397
9179.05 395
9179.96 413
9180.86 407
9181.77 410
9182.67 372
9183.58 376
9184.48 374
9185.39 371
9186.29 368
9187.20 399
9188.10 383
9189.01 410
9189.91 383
9190.82 371
9191.72 396
9192.63 446
9193.53 397
9194.44 401
9195.34 424
9196.25 457
9197.15 453
9198.06 429
9198.96 429
9199.87 461
9200.77 472
9201.68 411
9202.58 444
9203.49 462
9204.40 482
9205.30 389
9206.21 456
9207.11 496
9208.02 442
9208.92 402
9209.83 440
9210.74 425
9211.64 385
9212.55 365
9213.45 370
9214.36 389
9215.27 409
9216.17 422
9217.08 406
9217.99 443
9218.89 396
9219.80 467
9220.71 407
9221.61 427
9222.52 417
9223.43 402
9224.33 421
9225.24 368
9226.15 412
9227.05 408
9227.96 380
9228.87 410
9229.77 375
9230.68 387
9231.59 381
9232.49 340
9233.40 355
9234.31 355
9235.22 440
9236.12 382
9237.03 443
9237.94 408
9238.84 439
9239.75 418
9240.66 429
9241.57 411
9242.47 406
9243.38 402
9244.29 414
9245.20 398
9246.11 394
9247.01 457
9247.92 381
9248.83 393
9249.74 435
9250.64 451
9251.55 405
9252.46 421
9253.37 398
9254.28 480
9255.19 402
9256.09 432
9257.00 391
9257.91 367
9258.82 394
9259.73 387
9260.64 404
9261.54 396
9262.45 414
9263.36 410
9264.27 390
9265.18 377
9266.09 417
9267.00 374
9267.90 355
9268.81 390
9269.72 374
9270.63 413
9271.54 406
9272.45 403
9273.36 394
9274.27 387
9275.18 374
9276.09 439
9277.00 441
9277.90 426
9278.81 411
9279.72 394
9280.63 375
9281.54 443
9282.45 401
9283.36 373
9284.27 407
9285.18 405
9286.09 383
9287.00 426
9287.91 416
9288.82 379
9289.73 395
9290.64 429
9291.55 417
9292.46 451
9293.37 413
9294.28 446
9295.19 448
9296.10 394
9297.01 411
9297.92 473
9298.83 443
9299.74 449
9300.65 411
9301.56 439
9302.47 515
9303.38 485
9304.29 398
9305.20 396
9306.12 386
9307.03 441
9307.94 426
9308.85 417
9309.76 422
9310.67 450
9311.58 459
9312.49 475
9313.40 436
9314.31 449
9315.22 475
9316.14 486
9317.05 446
9317.96 456
9318.87 450
9319.78 417
9320.69 435
9321.60 445
9322.52 437
9323.43 434
9324.34 391
9325.25 378
9326.16 413
9327.07 435
9327.99 441
9328.90 448
9329.81 462
9330.72 358
9331.63 354
9332.54 438
9333.46 432
9334.37 395
9335.28 394
9336.19 470
9337.11 472
9338.02 485
9338.93 429
9339.84 407
9340.75 455
9341.67 408
9342.58 387
9343.49 407
9344.40 393
9345.32 407
9346.23 448
9347.14 444
9348.06 429
9348.97 438
9349.88 455
9350.79 387
9351.71 429
9352.62 416
9353.53 437
9354.45 416
9355.36 431
9356.27 402
9357.19 370
9358.10 354
9359.01 456
9359.93 451
9360.84 383
9361.75 429
9362.67 376
9363.58 389
9364.49 422
9365.41 409
9366.32 390
9367.23 392
9368.15 423
9369.06 414
9369.97 401
9370.89 402
9371.80 436
9372.72 458
9373.63 456
9374.54 389
9375.46 407
9376.37 437
9377.29 438
9378.20 357
9379.12 391
9380.03 376
9380.94 384
9381.86 385
9382.77 419
9383.69 415
9384.60 403
9385.52 386
9386.43 428
9387.35 428
9388.26 366
9389.18 388
9390.09 419
9391.01 404
9391.92 387
9392.84 390
9393.75 436
9394.67 426
9395.58 445
9396.50 509
9397.41 446
9398.33 390
9399.24 432
9400.16 402
9401.07 387
9401.99 428
9402.90 414
9403.82 417
9404.73 441
9405.65 415
9406.56 418
9407.48 374
9408.40 407
9409.31 377
9410.23 337
9411.14 363
9412.06 416
9412.98 426
9413.89 428
9414.81 402
9415.72 407
9416.64 391
9417.56 419
9418.47 405
9419.39 398
9420.30 414
9421.22 382
9422.14 393
9423.05 364
9423.97 425
9424.89 390
9425.80 399
9426.72 410
9427.64 416
9428.55 397
9429.47 425
9430.39 381
9431.30 374
9432.22 356
9433.14 416
9434.05 348
9434.97 435
9435.89 393
9436.80 429
9437.72 442
9438.64 384
9439.56 382
9440.47 340
9441.39 366
9442.31 430
9443.23 431
9444.14 375
9445.06 373
9445.98 474
9446.90 375
9447.81 392
9448.73 363
9449.65 361
9450.57 402
9451.48 385
9452.40 423
9453.32 376
9454.24 452
9455.16 460
9456.07 424
9456.99 416
9457.91 421
9458.83 442
9459.75 420
9460.66 401
9461.58 384
9462.50 331
9463.42 388
9464.34 378
9465.26 442
9466.18 448
9467.09 347
9468.01 405
9468.93 437
9469.85 377
9470.77 413
9471.69 365
9472.61 410
9473.53 395
9474.44 371
9475.36 369
9476.28 433
9477.20 373
9478.12 398
9479.04 364
9479.96 388
9480.88 402
9481.80 403
9482.72 407
9483.64 366
9484.56 387
9485.47 411
9486.39 426
9487.31 413
9488.23 345
9489.15 382
9490.07 402
9490.99 400
9491.91 423
9492.83 441
9493.75 359
9494.67 398
9495.59 389
9496.51 366
9497.43 356
9498.35 374
9499.27 420
9500.19 404
9501.11 408
9502.03 437
9502.95 390
9503.87 411
9504.79 381
9505.71 374
9506.63 421
9507.56 411
9508.48 391
9509.40 380
9510.32 374
9511.24 406
9512.16 425
9513.08 347
9514.00 391
9514.92 420
9515.84 437
9516.76 400
9517.68 391
9518.61 375
9519.53 349
9520.45 399
9521.37 441
9522.29 429
9523.21 381
9524.13 387
9525.05 428
9525.98 404
9526.90 374
9527.82 368
9528.74 402
9529.66 359
9530.58 376
9531.50 356
9532.43 426
9533.35 439
9534.27 357
9535.19 377
9536.11 418
9537.04 416
9537.96 454
9538.88 416
9539.80 432
9540.72 395
9541.65 378
9542.57 392
9543.49 374
9544.41 404
9545.34 381
9546.26 366
9547.18 363
9548.10 397
9549.03 372
9549.95 348
9550.87 418
9551.79 410
9552.72 397
9553.64 392
9554.56 397
9555.48 397
9556.41 399
9557.33 394
9558.25 382
9559.18 376
9560.10 383
9561.02 387
9561.95 377
9562.87 424
9563.79 388
9564.72 348
9565.64 374
9566.56 389
9567.49 363
9568.41 346
9569.33 353
9570.26 390
9571.18 419
9572.10 366
9573.03 334
9573.95 372
9574.88 377
9575.80 381
9576.72 400
9577.65 375
9578.57 382
9579.49 417
9580.42 408
9581.34 387
9582.27 385
9583.19 382
9584.12 401
9585.04 368
9585.96 369
9586.89 375
9587.81 400
9588.74 389
9589.66 340
9590.59 386
9591.51 357
9592.44 365
9593.36 437
9594.29 396
9595.21 342
9596.14 355
9597.06 382
9597.98 393
9598.91 378
9599.83 382
9600.76 358
9601.68 355
9602.61 340
9603.54 351
9604.46 386
9605.39 374
9606.31 395
9607.24 407
9608.16 392
9609.09 417
9610.01 403
9610.94 410
9611.86 403
9612.79 440
9613.72 367
9614.64 418
9615.57 456
9616.49 398
9617.42 380
9618.34 391
9619.27 410
9620.20 395
9621.12 385
9622.05 387
9622.97 358
9623.90 378
9624.83 365
9625.75 424
9626.68 374
9627.61 404
9628.53 438
9629.46 396
9630.39 449
9631.31 419
9632.24 426
9633.16 478
9634.09 444
9635.02 444
9635.95 400
9636.87 411
9637.80 466
9638.73 481
9639.65 492
9640.58 454
9641.51 450
9642.43 482
9643.36 492
9644.29 457
9645.22 492
9646.14 506
9647.07 454
9648.00 445
9648.92 446
9649.85 483
9650.78 448
9651.71 469
9652.63 497
9653.56 461
9654.49 497
9655.42 494
9656.34 503
9657.27 469
9658.20 471
9659.13 448
9660.06 431
9660.98 377
9661.91 428
9662.84 442
9663.77 388
9664.70 366
9665.62 419
9666.55 452
9667.48 430
9668.41 413
9669.34 425
9670.27 441
9671.19 404
9672.12 429
9673.05 472
9673.98 436
9674.91 450
9675.84 437
9676.77 396
9677.70 430
9678.62 437
9679.55 429
9680.48 472
9681.41 391
9682.34 387
9683.27 469
9684.20 450
9685.13 400
9686.06 410
9686.99 422
9687.91 428
9688.84 462
9689.77 472
9690.70 441
9691.63 443
9692.56 462
9693.49 487
9694.42 474
9695.35 466
9696.28 489
9697.21 464
9698.14 437
9699.07 439
9700.00 469
9700.93 481
9701.86 437
9702.79 418
9703.72 453
9704.65 397
9705.58 444
9706.51 460
9707.44 419
9708.37 437
9709.30 475
9710.23 439
9711.16 398
9712.09 433
9713.02 377
9713.95 387
9714.88 386
9715.81 410
9716.74 488
9717.67 433
9718.61 402
9719.54 381
9720.47 394
9721.40 373
9722.33 445
9723.26 419
9724.19 408
9725.12 395
9726.05 405
9726.98 420
9727.92 403
9728.85 381
9729.78 424
9730.71 424
9731.64 374
9732.57 430
9733.50 397
9734.43 417
9735.37 386
9736.30 434
9737.23 395
9738.16 453
9739.09 450
9740.02 420
9740.96 358
9741.89 404
9742.82 395
9743.75 391
9744.68 379
9745.62 419
9746.55 437
9747.48 456
9748.41 395
9749.34 437
9750.28 421
9751.21 412
9752.14 390
9753.07 415
9754.01 401
9754.94 436
9755.87 424
9756.80 444
9757.74 400
9758.67 451
9759.60 449
9760.53 481
9761.47 458
9762.40 402
9763.33 403
9764.27 439
9765.20 416
9766.13 421
9767.07 425
9768.00 461
9768.93 491
9769.86 466
9770.80 453
9771.73 412
9772.66 459
9773.60 453
9774.53 514
9775.47 445
9776.40 471
9777.33 444
9778.27 441
9779.20 434
9780.13 489
9781.07 532
9782.00 449
9782.93 423
9783.87 486
9784.80 519
9785.74 502
9786.67 535
9787.60 530
9788.54 487
9789.47 488
9790.41 511
9791.34 533
9792.28 483
9793.21 469
9794.14 454
9795.08 419
9796.01 382
9796.95 526
9797.88 548
9798.82 496
9799.75 484
9800.69 465
9801.62 489
9802.56 501
9803.49 471
9804.42 485
9805.36 470
9806.29 473
9807.23 440
9808.16 399
9809.10 420
9810.03 444
9810.97 401
9811.91 428
9812.84 408
9813.78 413
9814.71 428
9815.65 373
9816.58 445
9817.52 380
9818.45 437
9819.39 450
9820.32 434
9821.26 396
9822.20 419
9823.13 423
9824.07 410
9825.00 408
9825.94 434
9826.87 403
9827.81 404
9828.75 390
9829.68 395
9830.62 363
9831.55 338
9832.49 398
9833.43 389
9834.36 384
9835.30 456
9836.24 450
9837.17 436
9838.11 451
9839.05 428
9839.98 420
9840.92 398
9841.86 396
9842.79 416
9843.73 415
9844.67 383
9845.60 366
9846.54 451
9847.48 408
9848.41 382
9849.35 380
9850.29 437
9851.22 437
9852.16 433
9853.10 410
9854.04 381
9854.97 419
9855.91 393
9856.85 450
9857.79 413
9858.72 421
9859.66 417
9860.60 431
9861.54 416
9862.47 394
9863.41 366
9864.35 406
9865.29 448
9866.22 447
9867.16 421
9868.10 415
9869.04 459
9869.98 432
9870.91 423
9871.85 424
9872.79 423
9873.73 399
9874.67 464
9875.60 407
9876.54 386
9877.48 394
9878.42 401
9879.36 411
9880.30 399
9881.24 390
9882.17 358
9883.11 397
9884.05 374
9884.99 425
9885.93 426
9886.87 401
9887.81 371
9888.74 406
9889.68 368
9890.62 391
9891.56 443
9892.50 427
9893.44 437
9894.38 417
9895.32 413
9896.26 400
9897.20 412
9898.14 393
9899.08 420
9900.01 450
9900.95 463
9901.89 387
9902.83 441
9903.77 430
9904.71 366
9905.65 382
9906.59 426
9907.53 408
9908.47 414
9909.41 414
9910.35 443
9911.29 477
9912.23 416
9913.17 430
9914.11 443
9915.05 450
9915.99 465
9916.93 454
9917.87 442
9918.81 460
9919.75 449
9920.69 441
9921.63 457
9922.57 499
9923.51 461
9924.46 494
9925.40 529
9926.34 664
9927.28 695
9928.22 742
9929.16 792
9930.10 812
9931.04 833
9931.98 754
9932.92 707
9933.86 607
9934.80 573
9935.75 499
9936.69 463
9937.63 469
9938.57 469
9939.51 434
9940.45 392
9941.39 388
9942.34 408
9943.28 464
9944.22 426
9945.16 455
9946.10 382
9947.04 395
9947.98 422
9948.93 454
9949.87 396
9950.81 395
9951.75 351
9952.69 405
9953.64 395
9954.58 351
9955.52 401
9956.46 422
9957.40 388
9958.35 391
9959.29 445
9960.23 436
9961.17 392
9962.12 415
9963.06 386
9964.00 398
9964.94 405
9965.89 444
9966.83 445
9967.77 403
9968.71 443
9969.66 413
9970.60 421
9971.54 392
9972.48 400
9973.43 419
9974.37 386
9975.31 371
9976.26 380
9977.20 378
9978.14 372
9979.09 377
9980.03 385
9980.97 397
9981.92 374
9982.86 373
9983.80 317
9984.75 341
9985.69 381
9986.63 382
9987.58 380
9988.52 360
9989.46 359
9990.41 383
9991.35 407
9992.30 367
9993.24 409
9994.18 430
9995.13 403
9996.07 372
9997.01 415
9997.96 370
9998.90 411
9999.85 438
10000.79 412
10001.74 383
10002.68 428
10003.62 409
10004.57 401
10005.51 370
10006.46 382
10007.40 393
10008.35 379
10009.29 427
10010.24 390
10011.18 446
10012.13 389
10013.07 364
10014.01 373
10014.96 425
10015.90 410
10016.85 396
10017.79 447
10018.74 401
10019.68 391
10020.63 369
10021.58 415
10022.52 336
10023.47 297
10024.41 357
10025.36 400
10026.30 372
10027.25 409
10028.19 415
10029.14 422
10030.08 379
10031.03 410
10031.98 385
10032.92 379
10033.87 358
10034.81 353
10035.76 359
10036.70 349
10037.65 361
10038.60 370
10039.54 406
10040.49 365
10041.43 390
10042.38 359
10043.33 378
10044.27 367
10045.22 344
10046.17 351
10047.11 323
10048.06 375
10049.01 361
10049.95 347
10050.90 335
10051.84 310
10052.79 344
10053.74 315
10054.69 316
10055.63 305
10056.58 343
10057.53 366
10058.47 344
10059.42 356
10060.37 336
10061.31 358
10062.26 332
10063.21 346
10064.16 372
10065.10 361
10066.05 335
10067.00 316
10067.94 327
10068.89 339
10069.84 338
10070.79 345
10071.73 375
10072.68 371
10073.63 372
10074.58 363
10075.53 344
10076.47 352
10077.42 362
10078.37 401
10079.32 405
10080.26 333
10081.21 314
10082.16 333
10083.11 319
10084.06 356
10085.01 335
10085.95 362
10086.90 331
10087.85 359
10088.80 312
10089.75 324
10090.70 345
10091.64 328
10092.59 337
10093.54 305
10094.49 306
10095.44 359
10096.39 343
10097.34 365
10098.28 362
10099.23 344
10100.18 331
10101.13 326
10102.08 362
10103.03 372
10103.98 348
10104.93 338
10105.88 368
10106.83 366
10107.78 338
10108.72 373
10109.67 345
10110.62 281
10111.57 335
10112.52 325
10113.47 319
10114.42 329
10115.37 314
10116.32 312
10117.27 335
10118.22 324
10119.17 381
10120.12 351
10121.07 338
10122.02 353
10122.97 316
10123.92 328
10124.87 322
10125.82 340
10126.77 354
10127.72 310
10128.67 360
10129.62 355
10130.57 353
10131.52 364
10132.47 329
10133.42 342
10134.37 323
10135.32 325
10136.27 344
10137.22 334
10138.18 324
10139.13 328
10140.08 325
10141.03 350
10141.98 375
10142.93 374
10143.88 359
10144.83 300
10145.78 326
10146.73 361
10147.68 302
10148.64 324
10149.59 343
10150.54 325
10151.49 334
10152.44 348
10153.39 321
10154.34 320
10155.30 307
10156.25 274
10157.20 318
10158.15 327
10159.10 331
10160.05 330
10161.01 390
10161.96 337
10162.91 337
10163.86 313
10164.81 339
10165.76 323
10166.72 326
10167.67 289
10168.62 325
10169.57 337
10170.53 345
10171.48 364
10172.43 353
10173.38 324
10174.33 295
10175.29 308
10176.24 380
10177.19 349
10178.14 333
10179.10 340
10180.05 359
10181.00 312
10181.96 326
10182.91 321
10183.86 322
10184.81 338
10185.77 306
10186.72 345
10187.67 339
10188.63 319
10189.58 315
10190.53 327
10191.49 386
10192.44 397
10193.39 409
10194.35 390
10195.30 355
10196.25 351
10197.21 360
10198.16 342
10199.11 344
10200.07 338
10201.02 335
10201.97 362
10202.93 404
10203.88 342
10204.84 326
10205.79 402
10206.74 380
10207.70 374
10208.65 320
10209.60 368
10210.56 401
10211.51 361
10212.47 351
10213.42 374
10214.38 350
10215.33 355
10216.28 372
10217.24 316
10218.19 327
10219.15 296
10220.10 321
10221.06 334
10222.01 307
10222.97 315
10223.92 326
10224.88 349
10225.83 349
10226.79 320
10227.74 360
10228.70 354
10229.65 336
10230.61 346
10231.56 349
10232.52 333
10233.47 318
10234.43 358
10235.38 330
10236.34 341
10237.29 337
10238.25 306
10239.20 295
10240.16 318
10241.11 346
10242.07 335
10243.03 298
10243.98 294
10244.94 302
10245.89 347
10246.85 349
10247.80 344
10248.76 297
10249.72 307
10250.67 363
10251.63 334
10252.58 357
10253.54 315
10254.50 327
10255.45 338
10256.41 336
10257.36 347
10258.32 351
10259.28 345
10260.23 293
10261.19 281
10262.15 334
10263.10 358
10264.06 310
10265.02 305
10265.97 325
10266.93 352
10267.89 350
10268.84 340
10269.80 331
10270.76 352
10271.71 337
10272.67 340
10273.63 339
10274.59 315
10275.54 312
10276.50 315
10277.46 318
10278.41 304
10279.37 343
10280.33 347
10281.29 328
10282.24 339
10283.20 308
10284.16 322
10285.12 333
10286.07 350
10287.03 324
10287.99 315
10288.95 303
10289.91 316
10290.86 331
10291.82 354
10292.78 322
10293.74 331
10294.70 302
10295.65 302
10296.61 311
10297.57 319
10298.53 363
10299.49 349
10300.44 306
10301.40 325
10302.36 353
10303.32 334
10304.28 324
10305.24 307
10306.20 310
10307.15 333
10308.11 317
10309.07 330
10310.03 332
10310.99 303
10311.95 314
10312.91 337
10313.87 350
10314.82 308
10315.78 339
10316.74 337
10317.70 304
10318.66 324
10319.62 347
10320.58 334
10321.54 284
10322.50 292
10323.46 295
10324.42 362
10325.38 272
10326.34 268
10327.29 359
10328.25 361
10329.21 318
10330.17 360
10331.13 312
10332.09 310
10333.05 318
10334.01 317
10334.97 327
10335.93 284
10336.89 313
10337.85 304
10338.81 307
10339.77 290
10340.73 296
10341.69 284
10342.65 352
10343.61 317
10344.57 345
10345.54 296
10346.50 329
10347.46 314
10348.42 323
10349.38 329
10350.34 330
10351.30 327
10352.26 300
10353.22 296
10354.18 306
10355.14 318
10356.10 292
10357.06 304
10358.02 304
10358.99 330
10359.95 315
10360.91 269
10361.87 279
10362.83 337
10363.79 332
10364.75 327
10365.71 309
10366.68 280
10367.64 293
10368.60 304
10369.56 307
10370.52 318
10371.48 306
10372.44 301
10373.41 292
10374.37 326
10375.33 291
10376.29 308
10377.25 366
10378.22 362
10379.18 310
10380.14 322
10381.10 312
10382.06 269
10383.03 298
10383.99 283
10384.95 352
10385.91 359
10386.88 319
10387.84 319
10388.80 313
10389.76 329
10390.72 295
10391.69 279
10392.65 308
10393.61 305
10394.58 316
10395.54 340
10396.50 318
10397.46 297
10398.43 279
10399.39 277
10400.35 296
10401.32 306
10402.28 334
10403.24 329
10404.20 301
10405.17 323
10406.13 326
10407.09 365
10408.06 326
10409.02 318
10409.98 284
10410.95 332
10411.91 325
10412.88 321
10413.84 260
10414.80 302
10415.77 326
10416.73 313
10417.69 359
10418.66 346
10419.62 362
10420.59 340
10421.55 372
10422.51 372
10423.48 340
10424.44 366
10425.41 359
10426.37 336
10427.33 315
10428.30 340
10429.26 334
10430.23 312
10431.19 322
10432.16 340
10433.12 305
10434.08 304
10435.05 304
10436.01 288
10436.98 330
10437.94 287
10438.91 288
10439.87 282
10440.84 288
10441.80 341
10442.77 314
10443.73 337
10444.70 309
10445.66 286
10446.63 269
10447.59 278
10448.56 275
10449.52 284
10450.49 318
10451.45 277
10452.42 267
10453.38 283
10454.35 307
10455.32 319
10456.28 315
10457.25 316
10458.21 349
10459.18 331
10460.14 315
10461.11 350
10462.08 283
10463.04 281
10464.01 328
10464.97 311
10465.94 283
10466.90 303
10467.87 320
10468.84 328
10469.80 323
10470.77 279
10471.74 264
10472.70 283
10473.67 277
10474.63 281
10475.60 250
10476.57 328
10477.53 324
10478.50 305
10479.47 294
10480.43 297
10481.40 325
10482.37 329
10483.33 321
10484.30 259
10485.27 268
10486.24 298
10487.20 309
10488.17 297
10489.14 282
10490.10 274
10491.07 266
10492.04 277
10493.01 276
10493.97 301
10494.94 329
10495.91 332
10496.87 287
10497.84 284
10498.81 280
10499.78 332
10500.74 298
10501.71 294
10502.68 310
10503.65 284
10504.62 289
10505.58 306
10506.55 293
10507.52 306
10508.49 291
10509.46 286
10510.42 290
10511.39 292
10512.36 307
10513.33 255
10514.30 311
10515.26 329
10516.23 314
10517.20 270
10518.17 265
10519.14 256
10520.11 334
10521.08 322
10522.04 281
10523.01 300
10523.98 289
10524.95 301
10525.92 283
10526.89 275
10527.86 278
10528.83 278
10529.79 300
10530.76 311
10531.73 295
10532.70 290
10533.67 302
10534.64 315
10535.61 278
10536.58 278
10537.55 300
10538.52 296
10539.49 260
10540.46 294
10541.43 312
10542.39 313
10543.36 314
10544.33 329
10545.30 288
10546.27 297
10547.24 296
10548.21 281
10549.18 310
10550.15 292
10551.12 303
10552.09 284
10553.06 278
10554.03 265
10555.00 272
10555.97 297
10556.94 281
10557.91 303
10558.88 326
10559.85 331
10560.82 318
10561.80 292
10562.77 289
10563.74 316
10564.71 313
10565.68 317
10566.65 311
10567.62 295
10568.59 311
10569.56 280
10570.53 279
10571.50 292
10572.47 325
10573.44 315
10574.41 333
10575.39 293
10576.36 344
10577.33 295
10578.30 295
10579.27 252
10580.24 269
10581.21 263
10582.18 294
10583.16 280
10584.13 252
10585.10 270
10586.07 295
10587.04 299
10588.01 279
10588.99 257
10589.96 311
10590.93 323
10591.90 287
10592.87 256
10593.84 289
10594.82 305
10595.79 293
10596.76 272
10597.73 298
10598.70 288
10599.68 305
10600.65 303
10601.62 259
10602.59 237
10603.57 267
10604.54 266
10605.51 281
10606.48 271
10607.46 263
10608.43 291
10609.40 308
10610.37 309
10611.35 310
10612.32 285
10613.29 274
10614.27 284
10615.24 303
10616.21 291
10617.18 276
10618.16 227
10619.13 291
10620.10 299
10621.08 265
10622.05 294
10623.02 304
10624.00 284
10624.97 293
10625.94 284
10626.92 259
10627.89 300
10628.86 309
10629.84 266
10630.81 272
10631.78 284
10632.76 265
10633.73 275
10634.71 299
10635.68 297
10636.65 285
10637.63 296
10638.60 291
10639.58 277
10640.55 258
10641.52 282
10642.50 293
10643.47 285
10644.45 275
10645.42 275
10646.39 273
10647.37 308
10648.34 281
10649.32 297
10650.29 281
10651.27 292
10652.24 259
10653.22 276
10654.19 276
10655.17 281
10656.14 306
10657.12 274
10658.09 293
10659.07 307
10660.04 300
10661.01 321
10661.99 276
10662.97 242
10663.94 244
10664.92 294
10665.89 322
10666.87 313
10667.84 271
10668.82 260
10669.79 279
10670.77 274
10671.74 302
10672.72 309
10673.69 275
10674.67 274
10675.65 294
10676.62 259
10677.60 238
10678.57 268
10679.55 248
10680.52 323
10681.50 318
10682.48 284
10683.45 268
10684.43 221
10685.40 255
10686.38 267
10687.36 254
10688.33 270
10689.31 250
10690.29 255
10691.26 282
10692.24 273
10693.22 265
10694.19 260
10695.17 284
10696.14 295
10697.12 271
10698.10 260
10699.08 259
10700.05 254
10701.03 253
10702.01 268
10702.98 306
10703.96 264
10704.94 284
10705.91 278
10706.89 267
10707.87 283
10708.85 280
10709.82 260
10710.80 270
10711.78 298
10712.75 283
10713.73 257
10714.71 266
10715.69 251
10716.66 257
10717.64 275
10718.62 280
10719.60 250
10720.57 261
10721.55 273
10722.53 320
10723.51 309
10724.49 305
10725.46 269
10726.44 274
10727.42 242
10728.40 278
10729.38 262
10730.35 279
10731.33 253
10732.31 262
10733.29 262
10734.27 297
10735.25 261
10736.22 278
10737.20 281
10738.18 253
10739.16 253
10740.14 266
10741.12 286
10742.10 247
10743.08 276
10744.05 305
10745.03 276
10746.01 266
10746.99 273
10747.97 265
10748.95 321
10749.93 264
10750.91 262
10751.89 230
10752.87 267
10753.84 269
10754.82 256
10755.80 250
10756.78 277
10757.76 261
10758.74 280
10759.72 261
10760.70 267
10761.68 272
10762.66 270
10763.64 286
10764.62 272
10765.60 300
10766.58 260
10767.56 259
10768.54 258
10769.52 308
10770.50 252
10771.48 260
10772.46 275
10773.44 272
10774.42 288
10775.40 316
10776.38 306
10777.36 296
10778.34 311
10779.32 324
10780.30 264
10781.28 281
10782.26 271
10783.24 252
10784.22 271
10785.20 271
10786.19 252
10787.17 274
10788.15 236
10789.13 288
10790.11 269
10791.09 283
10792.07 258
10793.05 269
10794.03 293
10795.01 264
10796.00 280
10796.98 261
10797.96 285
10798.94 311
10799.92 275
10800.90 234
10801.88 306
10802.86 260
10803.85 331
10804.83 313
10805.81 293
10806.79 273
10807.77 298
10808.75 283
10809.74 337
10810.72 273
10811.70 280
10812.68 314
10813.66 262
10814.65 251
10815.63 251
10816.61 262
10817.59 265
10818.57 260
10819.56 300
10820.54 302
10821.52 255
10822.50 257
10823.49 257
10824.47 282
10825.45 245
10826.43 284
10827.42 264
10828.40 260
10829.38 254
10830.36 275
10831.35 300
10832.33 302
10833.31 240
10834.30 293
10835.28 284
10836.26 248
10837.25 277
10838.23 268
10839.21 261
10840.19 260
10841.18 275
10842.16 307
10843.14 260
10844.13 255
10845.11 250
10846.09 277
10847.08 303
10848.06 341
10849.05 306
10850.03 272
10851.01 241
10852.00 265
10852.98 237
10853.96 259
10854.95 289
10855.93 317
10856.92 256
10857.90 267
10858.88 275
10859.87 283
10860.85 269
10861.84 256
10862.82 284
10863.80 262
10864.79 298
10865.77 308
10866.76 273
10867.74 243
10868.73 233
10869.71 272
10870.70 262
10871.68 266
10872.67 226
10873.65 240
10874.63 294
10875.62 260
10876.60 241
10877.59 245
10878.57 287
10879.56 269
10880.54 311
10881.53 279
10882.51 258
10883.50 268
10884.48 244
10885.47 244
10886.46 278
10887.44 257
10888.43 274
10889.41 248
10890.40 236
10891.38 259
10892.37 247
10893.35 254
10894.34 254
10895.33 232
10896.31 259
10897.30 298
10898.28 275
10899.27 252
10900.25 277
10901.24 265
10902.23 291
10903.21 255
10904.20 297
10905.18 279
10906.17 288
10907.16 303
10908.14 279
10909.13 265
10910.12 280
10911.10 256
10912.09 259
10913.08 270
10914.06 280
10915.05 271
10916.04 270
10917.02 301
10918.01 291
10919.00 300
10919.98 280
10920.97 312
10921.96 282
10922.94 279
10923.93 273
10924.92 247
10925.90 281
10926.89 341
10927.88 294
10928.87 269
10929.85 276
10930.84 271
10931.83 279
10932.82 298
10933.80 291
10934.79 233
10935.78 264
10936.77 269
10937.75 294
10938.74 276
10939.73 270
10940.72 273
10941.70 312
10942.69 255
10943.68 275
10944.67 306
10945.66 265
10946.64 279
10947.63 267
10948.62 241
10949.61 295
10950.60 304
10951.58 353
10952.57 305
10953.56 304
10954.55 322
10955.54 331
10956.53 255
10957.52 285
10958.50 291
10959.49 272
10960.48 276
10961.47 292
10962.46 330
10963.45 308
10964.44 250
10965.42 235
10966.41 247
10967.40 261
10968.39 285
10969.38 254
10970.37 266
10971.36 285
10972.35 256
10973.34 294
10974.33 303
10975.32 283
10976.31 292
10977.29 301
10978.28 255
10979.27 259
10980.26 266
10981.25 274
10982.24 258
10983.23 285
10984.22 280
10985.21 245
10986.20 283
10987.19 289
10988.18 259
10989.17 300
10990.16 292
10991.15 278
10992.14 286
10993.13 282
10994.12 260
10995.11 242
10996.10 280
10997.09 283
10998.08 276
10999.07 286
11000.06 299
11001.05 295
11002.05 302
11003.04 315
11004.03 326
11005.02 292
11006.01 312
11007.00 318
11007.99 326
11008.98 290
11009.97 304
11010.96 317
11011.95 291
11012.94 286
11013.94 271
11014.93 268
11015.92 279
11016.91 242
11017.90 284
11018.89 296
11019.88 264
11020.87 276
11021.87 275
11022.86 269
11023.85 272
11024.84 266
11025.83 267
11026.82 285
11027.81 252
11028.81 248
11029.80 281
11030.79 291
11031.78 287
11032.77 279
11033.77 298
11034.76 323
11035.75 290
11036.74 272
11037.73 291
11038.73 283
11039.72 322
11040.71 258
11041.70 247
11042.70 258
11043.69 271
11044.68 250
11045.67 287
11046.67 237
11047.66 251
11048.65 235
11049.64 251
11050.64 273
11051.63 267
11052.62 247
11053.61 258
11054.61 239
11055.60 242
11056.59 261
11057.59 288
11058.58 264
11059.57 256
11060.57 244
11061.56 239
11062.55 281
11063.55 260
11064.54 269
11065.53 259
11066.53 286
11067.52 266
11068.51 268
11069.51 289
11070.50 286
11071.49 284
11072.49 307
11073.48 273
11074.48 257
11075.47 252
11076.46 243
11077.46 275
11078.45 278
11079.45 260
11080.44 266
11081.43 270
11082.43 258
11083.42 266
11084.42 256
11085.41 252
11086.40 285
11087.40 297
11088.39 272
11089.39 243
11090.38 276
11091.38 257
11092.37 268
11093.37 280
11094.36 275
11095.36 260
11096.35 298
11097.35 299
11098.34 278
11099.34 249
11100.33 266
11101.33 233
11102.32 292
11103.32 256
11104.31 260
11105.31 299
11106.30 274
11107.30 262
11108.29 266
11109.29 279
11110.28 252
11111.28 281
11112.27 289
11113.27 272
11114.26 236
11115.26 270
11116.26 260
11117.25 268
11118.25 250
11119.24 277
11120.24 278
11121.24 245
11122.23 225
11123.23 274
11124.22 268
11125.22 280
11126.22 294
11127.21 262
11128.21 271
11129.20 283
11130.20 274
11131.20 271
11132.19 257
11133.19 268
11134.19 273
11135.18 285
11136.18 260
11137.18 267
11138.17 283
11139.17 277
11140.17 276
11141.16 249
11142.16 254
11143.16 290
11144.15 281
11145.15 298
11146.15 260
11147.14 303
11148.14 270
11149.14 279
11150.14 270
11151.13 261
11152.13 232
11153.13 285
11154.13 263
11155.12 250
11156.12 248
11157.12 265
11158.12 302
11159.11 299
11160.11 326
11161.11 284
11162.11 275
11163.10 254
11164.10 303
11165.10 266
11166.10 234
11167.10 236
11168.09 253
11169.09 262
11170.09 248
11171.09 254
11172.09 222
11173.08 278
11174.08 229
11175.08 257
11176.08 242
11177.08 275
11178.08 268
11179.08 237
11180.07 239
11181.07 270
11182.07 276
11183.07 252
11184.07 266
11185.07 277
11186.07 255
11187.06 256
11188.06 289
11189.06 250
11190.06 241
11191.06 257
11192.06 287
11193.06 267
11194.06 250
11195.06 264
11196.06 252
11197.06 251
11198.06 283
11199.05 250
11200.05 277
11201.05 252
11202.05 232
11203.05 290
11204.05 257
11205.05 290
11206.05 272
11207.05 272
11208.05 285
11209.05 252
11210.05 248
11211.05 298
11212.05 254
11213.05 255
11214.05 279
11215.05 258
11216.05 256
11217.05 343
11218.05 263
11219.05 241
11220.05 241
11221.05 272
11222.05 292
11223.05 263
11224.05 260
11225.06 226
11226.06 249
11227.06 247
11228.06 244
11229.06 285
11230.06 262
11231.06 246
11232.06 274
11233.06 279
11234.06 266
11235.06 251
11236.06 258
11237.07 279
11238.07 259
11239.07 254
11240.07 261
11241.07 293
11242.07 271
11243.07 239
11244.07 282
11245.08 234
11246.08 263
11247.08 268
11248.08 276
11249.08 256
11250.08 274
11251.09 274
11252.09 249
11253.09 254
11254.09 227
11255.09 250
11256.10 289
11257.10 232
11258.10 292
11259.10 239
11260.10 280
11261.11 274
11262.11 268
11263.11 239
11264.11 269
11265.11 266
11266.12 261
11267.12 256
11268.12 258
11269.12 265
11270.13 237
11271.13 257
11272.13 253
11273.14 268
11274.14 297
11275.14 256
11276.14 256
11277.15 277
11278.15 250
11279.15 277
11280.16 300
11281.16 257
11282.16 315
11283.17 261
11284.17 293
11285.17 331
11286.17 302
11287.18 286
11288.18 287
11289.18 298
11290.19 263
11291.19 221
11292.20 261
11293.20 272
11294.20 269
11295.21 315
11296.21 320
11297.21 265
11298.22 226
11299.22 254
11300.23 274
11301.23 258
11302.23 241
11303.24 285
11304.24 254
11305.25 250
11306.25 262
11307.25 248
11308.26 286
11309.26 252
11310.27 238
11311.27 222
11312.28 268
11313.28 271
11314.29 272
11315.29 270
11316.29 259
11317.30 262
11318.30 278
11319.31 248
11320.31 261
11321.32 242
11322.32 277
11323.33 285
11324.33 249
11325.34 264
11326.34 258
11327.35 265
11328.35 235
11329.36 257
11330.36 243
11331.37 249
11332.38 265
11333.38 270
11334.39 245
11335.39 276
11336.40 256
11337.40 269
11338.41 226
11339.41 251
11340.42 291
11341.43 248
11342.43 263
11343.44 251
11344.44 276
11345.45 279
11346.46 269
11347.46 243
11348.47 239
11349.47 230
11350.48 251
11351.49 257
11352.49 259
11353.50 278
11354.50 276
11355.51 198
11356.52 252
11357.52 255
11358.53 273
11359.54 288
11360.54 243
11361.55 237
11362.56 236
11363.56 289
11364.57 290
11365.58 244
11366.58 232
11367.59 246
11368.60 266
11369.61 244
11370.61 232
11371.62 237
11372.63 219
11373.63 240
11374.64 286
11375.65 242
11376.66 270
11377.66 238
11378.67 290
11379.68 283
11380.69 230
11381.69 250
11382.70 280
11383.71 299
11384.72 248
11385.72 246
11386.73 289
11387.74 320
11388.75 272
11389.76 275
11390.76 284
11391.77 292
11392.78 232
11393.79 253
11394.80 265
11395.80 220
11396.81 222
11397.82 253
11398.83 245
11399.84 271
11400.85 265
11401.85 267
11402.86 235
11403.87 256
11404.88 232
11405.89 266
11406.90 269
11407.91 249
11408.91 249
11409.92 220
11410.93 234
11411.94 292
11412.95 282
11413.96 242
11414.97 229
11415.98 270
11416.99 240
11418.00 241
11419.00 252
11420.01 231
11421.02 246
11422.03 235
11423.04 241
11424.05 261
11425.06 266
11426.07 209
11427.08 243
11428.09 242
11429.10 257
11430.11 263
11431.12 275
11432.13 244
11433.14 260
11434.15 249
11435.16 232
11436.17 232
11437.18 257
11438.19 278
11439.20 257
11440.21 280
11441.22 248
11442.23 252
11443.24 245
11444.25 220
11445.26 228
11446.27 243
11447.28 274
11448.29 230
11449.30 269
11450.31 227
11451.32 276
11452.33 270
11453.34 257
11454.36 272
11455.37 253
11456.38 233
11457.39 250
11458.40 255
11459.41 246
11460.42 237
11461.43 295
11462.44 265
11463.45 277
11464.47 265
11465.48 250
11466.49 263
11467.50 245
11468.51 252
11469.52 291
11470.53 299
11471.55 257
11472.56 228
11473.57 245
11474.58 262
11475.59 261
11476.60 241
11477.62 252
11478.63 269
11479.64 293
11480.65 262
11481.66 259
11482.68 299
11483.69 313
11484.70 305
11485.71 272
11486.72 242
11487.74 264
11488.75 278
11489.76 231
11490.77 244
11491.79 240
11492.80 256
11493.81 263
11494.82 253
11495.84 256
11496.85 270
11497.86 267
11498.87 277
11499.89 272
11500.90 268
11501.91 277
11502.93 292
11503.94 271
11504.95 255
11505.96 252
11506.98 266
11507.99 311
11509.00 301
11510.02 266
11511.03 277
11512.04 266
11513.06 287
11514.07 267
11515.08 266
11516.10 254
11517.11 310
11518.13 270
11519.14 278
11520.15 250
11521.17 243
11522.18 251
11523.19 257
11524.21 254
11525.22 250
11526.24 240
11527.25 239
11528.26 273
11529.28 266
11530.29 264
11531.31 258
11532.32 303
11533.33 296
11534.35 261
11535.36 306
11536.38 247
11537.39 221
11538.41 264
11539.42 296
11540.44 289
11541.45 286
11542.47 304
11543.48 274
11544.49 274
11545.51 309
11546.52 278
11547.54 293
11548.55 273
11549.57 287
11550.58 267
11551.60 262
11552.61 321
11553.63 285
11554.64 278
11555.66 269
11556.68 278
11557.69 290
11558.71 315
11559.72 335
11560.74 295
11561.75 269
11562.77 271
11563.78 334
11564.80 251
11565.82 268
11566.83 286
11567.85 273
11568.86 295
11569.88 268
11570.89 286
11571.91 300
11572.93 293
11573.94 302
11574.96 290
11575.97 307
11576.99 310
11578.01 299
11579.02 305
11580.04 330
11581.06 333
11582.07 325
11583.09 346
11584.11 306
11585.12 309
11586.14 334
11587.16 380
11588.17 344
11589.19 373
11590.21 364
11591.22 345
11592.24 329
11593.26 404
11594.27 355
11595.29 458
11596.31 406
11597.32 428
11598.34 422
11599.36 444
11600.38 507
11601.39 509
11602.41 486
11603.43 519
11604.45 565
11605.46 549
11606.48 578
11607.50 564
11608.52 538
11609.53 511
11610.55 491
11611.57 449
11612.59 431
11613.60 448
11614.62 399
11615.64 425
11616.66 397
11617.68 406
11618.69 392
11619.71 376
11620.73 396
11621.75 363
11622.77 349
11623.78 388
11624.80 370
11625.82 370
11626.84 363
11627.86 402
11628.88 431
11629.90 429
11630.91 440
11631.93 516
11632.95 536
11633.97 551
11634.99 551
11636.01 492
11637.03 456
11638.05 452
11639.06 451
11640.08 447
11641.10 450
11642.12 441
11643.14 409
11644.16 381
11645.18 408
11646.20 364
11647.22 343
11648.24 345
11649.26 368
11650.28 361
11651.30 329
11652.31 336
11653.33 328
11654.35 313
11655.37 327
11656.39 343
11657.41 341
11658.43 330
11659.45 335
11660.47 312
11661.49 268
11662.51 354
11663.53 357
11664.55 342
11665.57 367
11666.59 366
11667.61 378
11668.63 353
11669.65 372
11670.67 353
11671.69 370
11672.71 338
11673.73 323
11674.76 324
11675.78 332
11676.80 342
11677.82 297
11678.84 360
11679.86 329
11680.88 313
11681.90 326
11682.92 315
11683.94 317
11684.96 318
11685.98 304
11687.00 326
11688.03 312
11689.05 301
11690.07 290
11691.09 323
11692.11 319
11693.13 310
11694.15 321
11695.17 275
11696.20 335
11697.22 335
11698.24 333
11699.26 311
11700.28 303
11701.30 317
11702.33 296
11703.35 272
11704.37 295
11705.39 294
11706.41 301
11707.44 292
11708.46 338
11709.48 280
11710.50 306
11711.52 306
11712.55 302
11713.57 299
11714.59 296
11715.61 282
11716.63 250
11717.66 285
11718.68 307
11719.70 292
11720.72 288
11721.75 319
11722.77 291
11723.79 273
11724.82 281
11725.84 283
11726.86 288
11727.88 281
11728.91 271
11729.93 275
11730.95 292
11731.98 300
11733.00 257
11734.02 275
11735.04 276
11736.07 280
11737.09 295
11738.11 291
11739.14 292
11740.16 278
11741.18 277
11742.21 314
11743.23 298
11744.25 283
11745.28 289
11746.30 279
11747.33 277
11748.35 278
11749.37 247
11750.40 297
11751.42 286
11752.44 280
11753.47 264
11754.49 303
11755.52 278
11756.54 255
11757.57 258
11758.59 257
11759.61 304
11760.64 262
11761.66 281
11762.69 266
11763.71 280
11764.74 275
11765.76 280
11766.78 263
11767.81 277
11768.83 294
11769.86 307
11770.88 285
11771.91 280
11772.93 325
11773.96 283
11774.98 291
11776.01 303
11777.03 277
11778.06 278
11779.08 298
11780.11 285
11781.13 272
11782.16 237
11783.18 276
11784.21 288
11785.23 262
11786.26 246
11787.28 288
11788.31 250
11789.34 256
11790.36 228
11791.39 221
11792.41 330
11793.44 268
11794.46 274
11795.49 245
11796.52 300
11797.54 301
11798.57 296
11799.59 276
11800.62 300
11801.65 291
11802.67 290
11803.70 328
11804.72 260
11805.75 264
11806.78 271
11807.80 277
11808.83 270
11809.86 257
11810.88 235
11811.91 253
11812.93 242
11813.96 265
11814.99 269
11816.01 275
11817.04 255
11818.07 265
11819.10 279
11820.12 286
11821.15 319
11822.18 307
11823.20 255
11824.23 299
11825.26 280
11826.28 228
11827.31 282
11828.34 287
11829.37 309
11830.39 285
11831.42 272
11832.45 269
11833.48 245
11834.50 275
11835.53 279
11836.56 254
11837.59 279
11838.61 236
11839.64 275
11840.67 246
11841.70 279
11842.72 255
11843.75 256
11844.78 252
11845.81 243
11846.84 267
11847.86 221
11848.89 273
11849.92 266
11850.95 255
11851.98 280
11853.01 239
11854.03 260
11855.06 246
11856.09 224
11857.12 247
11858.15 235
11859.18 232
11860.20 237
11861.23 230
11862.26 213
11863.29 269
11864.32 235
11865.35 254
11866.38 257
11867.41 248
11868.44 225
11869.46 240
11870.49 234
11871.52 243
11872.55 248
11873.58 223
11874.61 211
11875.64 254
11876.67 251
11877.70 248
11878.73 234
11879.76 248
11880.79 284
11881.82 226
11882.85 224
11883.88 209
11884.91 251
11885.93 278
11886.96 268
11887.99 260
11889.02 291
11890.05 222
11891.08 242
11892.11 244
11893.14 244
11894.17 248
11895.20 249
11896.23 242
11897.26 255
11898.30 254
11899.33 255
11900.36 266
11901.39 227
11902.42 267
11903.45 223
11904.48 239
11905.51 216
11906.54 234
11907.57 249
11908.60 211
11909.63 225
11910.66 212
11911.69 218
11912.72 215
11913.75 216
11914.79 239
11915.82 229
11916.85 224
11917.88 217
11918.91 238
11919.94 229
11920.97 262
11922.00 268
11923.04 204
11924.07 220
11925.10 215
11926.13 238
11927.16 250
11928.19 244
11929.22 216
11930.26 237
11931.29 226
11932.32 212
11933.35 211
11934.38 212
11935.41 246
11936.45 218
11937.48 215
11938.51 209
11939.54 218
11940.58 235
11941.61 220
11942.64 235
11943.67 213
11944.70 220
11945.74 219
11946.77 236
11947.80 222
11948.83 240
11949.87 262
11950.90 223
11951.93 194
11952.96 185
11954.00 197
11955.03 250
11956.06 270
11957.09 300
11958.13 266
11959.16 256
11960.19 242
11961.23 250
11962.26 197
11963.29 240
11964.33 245
11965.36 262
11966.39 227
11967.43 256
11968.46 249
11969.49 224
11970.53 224
11971.56 234
11972.59 229
11973.63 238
11974.66 269
11975.69 265
11976.73 244
11977.76 231
11978.79 230
11979.83 249
11980.86 241
11981.90 237
11982.93 217
11983.96 254
11985.00 246
11986.03 242
11987.07 227
11988.10 231
11989.13 249
11990.17 255
11991.20 210
11992.24 231
11993.27 217
11994.31 274
11995.34 254
11996.38 226
11997.41 230
11998.44 201
11999.48 246
12000.51 220
12001.55 217
12002.58 218
12003.62 216
12004.65 251
12005.69 208
12006.72 198
12007.76 233
12008.79 231
12009.83 227
12010.86 211
12011.90 237
12012.93 244
12013.97 248
12015.00 245
12016.04 239
12017.08 250
12018.11 247
12019.15 224
12020.18 224
12021.22 252
12022.25 234
12023.29 263
12024.32 211
12025.36 253
12026.40 250
12027.43 280
12028.47 222
12029.50 221
12030.54 217
12031.58 206
12032.61 198
12033.65 205
12034.68 233
12035.72 208
12036.76 220
12037.79 214
12038.83 208
12039.87 198
12040.90 233
12041.94 209
12042.98 231
12044.01 213
12045.05 186
12046.09 209
12047.12 218
12048.16 203
12049.20 216
12050.23 193
12051.27 194
12052.31 207
12053.34 195
12054.38 197
12055.42 192
12056.45 250
12057.49 236
12058.53 248
12059.57 233
12060.60 221
12061.64 212
12062.68 205
12063.72 209
12064.75 180
12065.79 196
12066.83 184
12067.87 190
12068.90 212
12069.94 199
12070.98 195
12072.02 220
12073.06 204
12074.09 214
12075.13 209
12076.17 202
12077.21 206
12078.24 230
12079.28 212
12080.32 221
12081.36 212
12082.40 206
12083.44 218
12084.47 208
12085.51 211
12086.55 221
12087.59 253
12088.63 195
12089.67 223
12090.71 177
12091.74 213
12092.78 176
12093.82 189
12094.86 218
12095.90 220
12096.94 222
12097.98 230
12099.02 185
12100.05 204
12101.09 212
12102.13 198
12103.17 234
12104.21 222
12105.25 226
12106.29 207
12107.33 186
12108.37 227
12109.41 204
12110.45 192
12111.49 194
12112.53 208
12113.57 207
12114.61 207
12115.65 199
12116.69 180
12117.72 206
12118.76 225
12119.80 196
12120.84 208
12121.88 201
12122.92 224
12123.96 230
12125.00 236
12126.04 219
12127.08 197
12128.12 209
12129.17 254
12130.21 211
12131.25 202
12132.29 221
12133.33 197
12134.37 228
12135.41 217
12136.45 213
12137.49 224
12138.53 219
12139.57 206
12140.61 210
12141.65 225
12142.69 216
12143.73 187
12144.77 189
12145.82 208
12146.86 207
12147.90 240
12148.94 198
12149.98 199
12151.02 209
12152.06 203
12153.10 212
12154.15 259
12155.19 201
12156.23 201
12157.27 187
12158.31 193
12159.35 224
12160.39 222
12161.44 173
12162.48 201
12163.52 235
12164.56 256
12165.60 222
12166.64 208
12167.69 195
12168.73 220
12169.77 216
12170.81 225
12171.85 203
12172.90 172
12173.94 239
12174.98 211
12176.02 208
12177.07 200
12178.11 191
12179.15 207
12180.19 198
12181.24 192
12182.28 173
12183.32 205
12184.36 228
12185.41 215
12186.45 197
12187.49 187
12188.53 180
12189.58 213
12190.62 228
12191.66 179
12192.71 192
12193.75 211
12194.79 242
12195.84 221
12196.88 206
12197.92 211
12198.97 213
12200.01 177
12201.05 224
12202.10 178
12203.14 199
12204.18 208
12205.23 167
12206.27 192
12207.31 163
12208.36 188
12209.40 192
12210.44 172
12211.49 185
12212.53 185
12213.58 201
12214.62 206
12215.66 190
12216.71 188
12217.75 194
12218.80 159
12219.84 200
12220.88 200
12221.93 176
12222.97 189
12224.02 171
12225.06 202
12226.11 199
12227.15 217
12228.19 207
12229.24 186
12230.28 190
12231.33 210
12232.37 218
12233.42 178
12234.46 191
12235.51 179
12236.55 182
12237.60 196
12238.64 184
12239.69 197
12240.73 235
12241.78 184
12242.82 185
12243.87 208
12244.91 215
12245.96 192
12247.00 218
12248.05 211
12249.09 207
12250.14 192
12251.19 192
12252.23 194
12253.28 179
12254.32 209
12255.37 219
12256.41 186
12257.46 161
12258.51 182
12259.55 188
12260.60 177
12261.64 178
12262.69 207
12263.74 192
12264.78 192
12265.83 208
12266.87 173
12267.92 185
12268.97 201
12270.01 190
12271.06 147
12272.11 155
12273.15 162
12274.20 169
12275.24 185
12276.29 148
12277.34 158
12278.38 153
12279.43 194
12280.48 207
12281.52 195
12282.57 171
12283.62 193
12284.67 181
12285.71 206
12286.76 208
12287.81 210
12288.85 188
12289.90 201
12290.95 229
12292.00 217
12293.04 167
12294.09 172
12295.14 186
12296.18 174
12297.23 144
12298.28 144
12299.33 206
12300.38 161
12301.42 175
12302.47 195
12303.52 204
12304.57 190
12305.61 191
12306.66 164
12307.71 182
12308.76 175
12309.81 191
12310.85 224
12311.90 210
12312.95 186
12314.00 188
12315.05 193
12316.09 211
12317.14 204
12318.19 166
12319.24 177
12320.29 166
12321.34 187
12322.39 182
12323.43 188
12324.48 184
12325.53 161
12326.58 177
12327.63 210
12328.68 188
12329.73 195
12330.78 189
12331.82 194
12332.87 207
12333.92 170
12334.97 173
12336.02 189
12337.07 182
12338.12 173
12339.17 184
12340.22 183
12341.27 163
12342.32 183
12343.37 176
12344.42 184
12345.46 179
12346.51 188
12347.56 172
12348.61 151
12349.66 192
12350.71 196
12351.76 191
12352.81 230
12353.86 156
12354.91 149
12355.96 147
12357.01 188
12358.06 193
12359.11 175
12360.16 168
12361.21 152
12362.26 165
12363.31 176
12364.36 171
12365.41 152
12366.47 174
12367.52 162
12368.57 192
12369.62 174
12370.67 184
12371.72 165
12372.77 153
12373.82 165
12374.87 174
12375.92 163
12376.97 161
12378.02 148
12379.07 169
12380.12 157
12381.18 179
12382.23 159
12383.28 168
12384.33 172
12385.38 162
12386.43 179
12387.48 159
12388.53 147
12389.59 144
12390.64 174
12391.69 142
12392.74 163
12393.79 166
12394.84 153
12395.90 182
12396.95 214
12398.00 171
12399.05 171
12400.10 183
12401.15 173
12402.21 146
12403.26 147
12404.31 169
12405.36 187
12406.41 182
12407.47 185
12408.52 184
12409.57 171
12410.62 187
12411.68 174
12412.73 197
12413.78 204
12414.83 189
12415.89 166
12416.94 175
12417.99 181
12419.04 136
12420.10 167
12421.15 170
12422.20 151
12423.26 161
12424.31 187
12425.36 188
12426.41 169
12427.47 179
12428.52 175
12429.57 161
12430.63 169
12431.68 186
12432.73 161
12433.79 181
12434.84 188
12435.89 163
12436.95 152
12438.00 173
12439.05 167
12440.11 185
12441.16 109
12442.21 146
12443.27 159
12444.32 181
12445.38 223
12446.43 179
12447.48 203
12448.54 197
12449.59 175
12450.65 156
12451.70 152
12452.75 158
12453.81 163
12454.86 178
12455.92 149
12456.97 122
12458.02 170
12459.08 170
12460.13 194
12461.19 148
12462.24 183
12463.30 172
12464.35 178
12465.41 186
12466.46 148
12467.52 162
12468.57 152
12469.63 202
12470.68 191
12471.74 174
12472.79 164
12473.85 171
12474.90 174
12475.96 159
12477.01 173
12478.07 183
12479.12 168
12480.18 181
12481.23 175
12482.29 180
12483.34 165
12484.40 196
12485.45 199
12486.51 182
12487.56 155
12488.62 173
12489.68 178
12490.73 184
12491.79 153
12492.84 159
12493.90 161
12494.95 191
12496.01 202
12497.07 203
12498.12 197
12499.18 190
12500.23 222
12501.29 176
12502.35 184
12503.40 161
12504.46 173
12505.52 172
12506.57 166
12507.63 177
12508.69 178
12509.74 180
12510.80 172
12511.86 173
12512.91 159
12513.97 169
12515.03 164
12516.08 149
12517.14 168
12518.20 143
12519.25 151
12520.31 183
12521.37 174
12522.42 167
12523.48 190
12524.54 145
12525.60 151
12526.65 136
12527.71 143
12528.77 169
12529.82 145
12530.88 156
12531.94 167
12533.00 161
12534.05 172
12535.11 168
12536.17 178
12537.23 158
12538.29 127
12539.34 168
12540.40 163
12541.46 171
12542.52 159
12543.57 148
12544.63 173
12545.69 161
12546.75 131
12547.81 156
12548.87 179
12549.92 146
12550.98 168
12552.04 181
12553.10 160
12554.16 157
12555.22 178
12556.27 187
12557.33 193
12558.39 162
12559.45 183
12560.51 150
12561.57 165
12562.63 151
12563.68 154
12564.74 169
12565.80 184
12566.86 159
12567.92 131
12568.98 155
12570.04 161
12571.10 184
12572.16 152
12573.22 182
12574.28 176
12575.33 140
12576.39 179
12577.45 192
12578.51 169
12579.57 160
12580.63 168
12581.69 166
12582.75 180
12583.81 188
12584.87 154
12585.93 162
12586.99 145
12588.05 123
12589.11 137
12590.17 152
12591.23 205
12592.29 162
12593.35 155
12594.41 165
12595.47 163
12596.53 129
12597.59 183
12598.65 150
12599.71 138
12600.77 194
12601.83 168
12602.89 164
12603.95 169
12605.01 181
12606.07 179
12607.13 180
12608.20 154
12609.26 156
12610.32 185
12611.38 169
12612.44 151
12613.50 151
12614.56 163
12615.62 158
12616.68 176
12617.74 160
12618.81 163
12619.87 191
12620.93 160
12621.99 149
12623.05 151
12624.11 151
12625.17 149
12626.23 126
12627.30 181
12628.36 132
12629.42 153
12630.48 135
12631.54 148
12632.60 128
12633.67 145
12634.73 152
12635.79 165
12636.85 158
12637.91 124
12638.98 160
12640.04 159
12641.10 175
12642.16 159
12643.22 147
12644.29 157
12645.35 138
12646.41 157
12647.47 178
12648.54 133
12649.60 179
12650.66 194
12651.72 177
12652.79 172
12653.85 149
12654.91 163
12655.97 177
12657.04 185
12658.10 127
12659.16 163
12660.22 168
12661.29 177
12662.35 137
12663.41 155
12664.48 143
12665.54 162
12666.60 167
12667.67 153
12668.73 170
12669.79 178
12670.86 158
12671.92 145
12672.98 169
12674.05 162
12675.11 155
12676.17 146
12677.24 191
12678.30 135
12679.36 165
12680.43 168
12681.49 171
12682.56 167
12683.62 135
12684.68 141
12685.75 164
12686.81 157
12687.88 150
12688.94 164
12690.00 149
12691.07 165
12692.13 162
12693.20 182
12694.26 154
12695.33 157
12696.39 178
12697.45 202
12698.52 183
12699.58 171
12700.65 156
12701.71 181
12702.78 146
12703.84 155
12704.91 174
12705.97 164
12707.04 168
12708.10 162
12709.17 168
12710.23 166
12711.30 195
12712.36 153
12713.43 172
12714.49 156
12715.56 149
12716.62 151
12717.69 179
12718.75 163
12719.82 161
12720.88 177
12721.95 157
12723.02 149
12724.08 147
12725.15 168
12726.21 152
12727.28 159
12728.34 166
12729.41 160
12730.48 154
12731.54 158
12732.61 173
12733.67 167
12734.74 185
12735.81 155
12736.87 170
12737.94 171
12739.00 171
12740.07 140
12741.14 163
12742.20 166
12743.27 171
12744.34 141
12745.40 167
12746.47 159
12747.54 143
12748.60 171
12749.67 167
12750.74 178
12751.80 154
12752.87 154
12753.94 170
12755.00 146
12756.07 143
12757.14 154
12758.20 142
12759.27 127
12760.34 155
12761.40 175
12762.47 164
12763.54 149
12764.61 135
12765.67 125
12766.74 119
12767.81 158
12768.88 147
12769.94 129
12771.01 151
12772.08 167
12773.15 167
12774.21 123
12775.28 157
12776.35 180
12777.42 159
12778.49 130
12779.55 122
12780.62 126
12781.69 140
12782.76 129
12783.83 122
12784.89 132
12785.96 143
12787.03 152
12788.10 147
12789.17 161
12790.23 156
12791.30 129
12792.37 131
12793.44 143
12794.51 130
12795.58 153
12796.65 126
12797.71 143
12798.78 131
12799.85 150
12800.92 130
12801.99 155
12803.06 175
12804.13 152
12805.20 155
12806.27 141
12807.33 138
12808.40 143
12809.47 133
12810.54 151
12811.61 150
12812.68 147
12813.75 148
12814.82 148
12815.89 169
12816.96 171
12818.03 148
12819.10 158
12820.17 139
12821.24 125
12822.31 183
12823.38 151
12824.45 126
12825.52 137
12826.59 128
12827.66 131
12828.73 114
12829.80 139
12830.87 128
12831.94 134
12833.01 120
12834.08 140
12835.15 164
12836.22 143
12837.29 134
12838.36 138
12839.43 148
12840.50 157
12841.57 145
12842.64 158
12843.71 110
12844.78 130
12845.85 141
12846.92 134
12847.99 143
12849.06 132
12850.13 150
12851.21 125
12852.28 131
12853.35 122
12854.42 126
12855.49 145
12856.56 148
12857.63 152
12858.70 154
12859.77 137
12860.85 108
12861.92 109
12862.99 141
12864.06 139
12865.13 124
12866.20 128
12867.27 135
12868.35 129
12869.42 164
12870.49 168
12871.56 153
12872.63 149
12873.71 151
12874.78 125
12875.85 136
12876.92 107
12877.99 129
12879.07 134
12880.14 156
12881.21 136
12882.28 151
12883.35 151
12884.43 137
12885.50 128
12886.57 132
12887.64 139
12888.72 175
12889.79 133
12890.86 122
12891.93 114
12893.01 136
12894.08 161
12895.15 161
12896.22 144
12897.30 126
12898.37 150
12899.44 136
12900.52 143
12901.59 127
12902.66 119
12903.74 168
12904.81 143
12905.88 137
12906.96 114
12908.03 115
12909.10 138
12910.18 131
12911.25 124
12912.32 148
12913.40 147
12914.47 135
12915.54 124
12916.62 107
12917.69 110
12918.76 157
12919.84 148
12920.91 134
12921.99 114
12923.06 123
12924.13 158
12925.21 116
12926.28 154
12927.36 124
12928.43 140
12929.50 127
12930.58 147
12931.65 124
12932.73 113
12933.80 149
12934.88 148
12935.95 125
12937.02 132
12938.10 129
12939.17 142
12940.25 171
12941.32 128
12942.40 130
12943.47 118
12944.55 123
12945.62 120
12946.70 128
12947.77 134
12948.85 117
12949.92 123
12951.00 113
12952.07 125
12953.15 135
12954.22 143
12955.30 131
12956.37 141
12957.45 121
12958.52 136
12959.60 127
12960.68 154
12961.75 118
12962.83 110
12963.90 131
12964.98 144
12966.05 132
12967.13 113
12968.20 131
12969.28 101
12970.36 115
12971.43 121
12972.51 139
12973.58 145
12974.66 149
12975.74 116
12976.81 153
12977.89 128
12978.97 135
12980.04 144
12981.12 143
12982.19 115
12983.27 123
12984.35 149
12985.42 125
12986.50 119
12987.58 117
12988.65 109
12989.73 102
12990.81 133
12991.88 149
12992.96 153
12994.04 151
12995.11 141
12996.19 118
12997.27 115
12998.35 134
12999.42 141
13000.50 118
13001.58 132
13002.65 130
13003.73 122
13004.81 123
13005.89 121
13006.96 97
13008.04 158
13009.12 119
13010.20 119
13011.27 125
13012.35 134
13013.43 102
13014.51 125
13015.58 128
13016.66 132
13017.74 146
13018.82 146
13019.90 134
13020.97 154
13022.05 105
13023.13 118
13024.21 141
13025.29 121
13026.37 112
13027.44 144
13028.52 129
13029.60 145
13030.68 130
13031.76 114
13032.84 126
13033.91 141
13034.99 126
13036.07 124
13037.15 140
13038.23 129
13039.31 133
13040.39 129
13041.46 121
13042.54 151
13043.62 137
13044.70 144
13045.78 144
13046.86 130
13047.94 140
13049.02 147
13050.10 101
13051.18 111
13052.26 155
13053.34 117
13054.41 115
13055.49 127
13056.57 141
13057.65 165
13058.73 128
13059.81 157
13060.89 115
13061.97 148
13063.05 143
13064.13 135
13065.21 115
13066.29 95
13067.37 124
13068.45 136
13069.53 136
13070.61 106
13071.69 111
13072.77 113
13073.85 118
13074.93 112
13076.01 104
13077.09 110
13078.17 130
13079.25 141
13080.33 130
13081.41 128
13082.49 135
13083.58 153
13084.66 147
13085.74 157
13086.82 111
13087.90 114
13088.98 156
13090.06 147
13091.14 124
13092.22 152
13093.30 130
13094.38 147
13095.46 140
13096.55 143
13097.63 131
13098.71 117
13099.79 122
13100.87 147
13101.95 144
13103.03 133
13104.12 113
13105.20 128
13106.28 157
13107.36 122
13108.44 117
13109.52 152
13110.60 143
13111.69 125
13112.77 118
13113.85 129
13114.93 144
13116.01 152
13117.10 129
13118.18 120
13119.26 128
13120.34 116
13121.42 130
13122.51 121
13123.59 101
13124.67 129
13125.75 112
13126.84 111
13127.92 123
13129.00 102
13130.08 112
13131.17 114
13132.25 121
13133.33 114
13134.41 129
13135.50 130
13136.58 134
13137.66 148
13138.75 132
13139.83 114
13140.91 121
13141.99 118
13143.08 107
13144.16 108
13145.24 88
13146.33 122
13147.41 135
13148.49 125
13149.58 147
13150.66 125
13151.74 144
13152.83 128
13153.91 136
13154.99 115
13156.08 125
13157.16 145
13158.25 101
13159.33 123
13160.41 130
13161.50 109
13162.58 127
13163.66 117
13164.75 145
13165.83 115
13166.92 126
13168.00 124
13169.08 121
13170.17 122
13171.25 102
13172.34 123
13173.42 111
13174.51 114
13175.59 102
13176.67 112
13177.76 127
13178.84 124
13179.93 125
13181.01 136
13182.10 149
13183.18 129
13184.27 105
13185.35 118
13186.44 123
13187.52 122
13188.61 122
13189.69 115
13190.78 127
13191.86 113
13192.95 121
13194.03 130
13195.12 139
13196.20 135
13197.29 154
13198.37 132
13199.46 153
13200.54 149
13201.63 119
13202.72 146
13203.80 138
13204.89 130
13205.97 100
13207.06 130
13208.14 125
13209.23 124
13210.32 114
13211.40 114
13212.49 112
13213.57 146
13214.66 134
13215.75 138
13216.83 137
13217.92 119
13219.00 104
13220.09 119
13221.18 122
13222.26 140
13223.35 124
13224.44 141
13225.52 133
13226.61 139
13227.70 104
13228.78 110
13229.87 105
13230.96 119
13232.04 113
13233.13 125
13234.22 122
13235.30 118
13236.39 140
13237.48 132
13238.56 134
13239.65 102
13240.74 109
13241.82 108
13242.91 113
13244.00 123
13245.09 112
13246.17 162
13247.26 134
13248.35 124
13249.44 138
13250.52 127
13251.61 141
13252.70 144
13253.79 104
13254.87 111
13255.96 132
13257.05 109
13258.14 98
13259.23 98
13260.31 114
13261.40 135
13262.49 143
13263.58 108
13264.67 125
13265.75 136
13266.84 118
13267.93 122
13269.02 110
13270.11 97
13271.19 86
13272.28 105
13273.37 121
13274.46 135
13275.55 102
13276.64 99
13277.73 106
13278.81 131
13279.90 121
13280.99 117
13282.08 126
13283.17 116
13284.26 136
13285.35 122
13286.44 98
13287.53 107
13288.61 120
13289.70 106
13290.79 112
13291.88 117
13292.97 119
13294.06 134
13295.15 116
13296.24 126
13297.33 124
13298.42 129
13299.51 115
13300.60 125
13301.69 106
13302.78 102
13303.87 113
13304.96 127
13306.05 101
13307.14 101
13308.23 124
13309.32 140
13310.41 109
13311.50 101
13312.59 90
13313.68 103
13314.77 122
13315.86 119
13316.95 96
13318.04 113
13319.13 128
13320.22 132
13321.31 126
13322.40 130
13323.49 115
13324.58 127
13325.67 103
13326.76 102
13327.85 145
13328.94 114
13330.03 133
13331.12 130
13332.21 120
13333.31 122
13334.40 155
13335.49 128
13336.58 119
13337.67 109
13338.76 120
13339.85 102
13340.94 110
13342.03 113
13343.13 106
13344.22 103
13345.31 135
13346.40 115
13347.49 101
13348.58 118
13349.67 129
13350.77 130
13351.86 105
13352.95 93
13354.04 101
13355.13 107
13356.22 99
13357.32 107
13358.41 104
13359.50 133
13360.59 99
13361.68 114
13362.78 103
13363.87 137
13364.96 135
13366.05 116
13367.15 119
13368.24 137
13369.33 104
13370.42 120
13371.52 92
13372.61 106
13373.70 108
13374.79 115
13375.89 116
13376.98 96
13378.07 122
13379.16 136
13380.26 116
13381.35 113
13382.44 101
13383.54 131
13384.63 112
13385.72 122
13386.82 120
13387.91 108
13389.00 121
13390.09 126
13391.19 137
13392.28 120
13393.37 109
13394.47 128
13395.56 125
13396.66 126
13397.75 108
13398.84 104
13399.94 147
13401.03 109
13402.12 97
13403.22 106
13404.31 116
13405.40 112
13406.50 120
13407.59 118
13408.69 91
13409.78 119
13410.88 115
13411.97 98
13413.06 117
13414.16 125
13415.25 113
13416.35 94
13417.44 107
13418.53 97
13419.63 111
13420.72 124
13421.82 111
13422.91 105
13424.01 105
13425.10 114
13426.20 114
13427.29 110
13428.39 114
13429.48 93
13430.58 97
13431.67 103
13432.77 105
13433.86 97
13434.96 96
13436.05 106
13437.15 96
13438.24 143
13439.34 112
13440.43 106
13441.53 90
13442.62 96
13443.72 118
13444.81 88
13445.91 103
13447.01 114
13448.10 112
13449.20 124
13450.29 123
13451.39 101
13452.48 115
13453.58 145
13454.68 130
13455.77 142
13456.87 112
13457.96 109
13459.06 127
13460.16 125
13461.25 120
13462.35 92
13463.44 114
13464.54 103
13465.64 121
13466.73 105
13467.83 112
13468.93 115
13470.02 109
13471.12 122
13472.22 123
13473.31 102
13474.41 100
13475.51 131
13476.60 131
13477.70 99
13478.80 94
13479.89 119
13480.99 119
13482.09 97
13483.18 104
13484.28 110
13485.38 101
13486.48 121
13487.57 133
13488.67 117
13489.77 91
13490.87 102
13491.96 117
13493.06 111
13494.16 112
13495.26 119
13496.35 82
13497.45 115
13498.55 145
13499.65 105
13500.74 125
13501.84 98
13502.94 95
13504.04 99
13505.14 116
13506.23 106
13507.33 97
13508.43 97
13509.53 103
13510.63 93
13511.72 111
13512.82 100
13513.92 104
13515.02 86
13516.12 102
13517.22 113
13518.31 109
13519.41 91
13520.51 110
13521.61 127
13522.71 124
13523.81 98
13524.91 103
13526.01 117
13527.10 111
13528.20 100
13529.30 111
13530.40 110
13531.50 114
13532.60 106
13533.70 107
13534.80 107
13535.90 121
13537.00 118
13538.09 112
13539.19 96
13540.29 105
13541.39 106
13542.49 99
13543.59 92
13544.69 109
13545.79 101
13546.89 87
13547.99 133
13549.09 113
13550.19 118
13551.29 106
13552.39 102
13553.49 111
13554.59 111
13555.69 114
13556.79 130
13557.89 132
13558.99 127
13560.09 107
13561.19 105
13562.29 102
13563.39 108
13564.49 144
13565.59 122
13566.69 113
13567.79 119
13568.89 114
13569.99 96
13571.09 95
13572.20 108
13573.30 90
13574.40 107
13575.50 111
13576.60 118
13577.70 117
13578.80 101
13579.90 100
13581.00 135
13582.10 116
13583.20 116
13584.31 95
13585.41 115
13586.51 117
13587.61 135
13588.71 122
13589.81 110
13590.91 129
13592.02 101
13593.12 118
13594.22 107
13595.32 132
13596.42 108
13597.52 111
13598.63 108
13599.73 107
13600.83 91
13601.93 126
13603.03 108
13604.14 97
13605.24 113
13606.34 98
13607.44 107
13608.54 102
13609.65 127
13610.75 115
13611.85 117
13612.95 125
13614.06 119
13615.16 109
13616.26 144
13617.36 112
13618.47 115
13619.57 106
13620.67 120
13621.77 106
13622.88 125
13623.98 144
13625.08 109
13626.18 119
13627.29 120
13628.39 122
13629.49 113
13630.60 110
13631.70 114
13632.80 124
13633.91 125
13635.01 127
13636.11 114
13637.22 101
13638.32 85
13639.42 112
13640.53 117
13641.63 142
13642.73 113
13643.84 127
13644.94 125
13646.04 105
13647.15 115
13648.25 102
13649.36 119
13650.46 143
13651.56 125
13652.67 99
13653.77 100
13654.88 113
13655.98 113
13657.08 120
13658.19 128
13659.29 130
13660.40 138
13661.50 134
13662.60 111
13663.71 124
13664.81 111
13665.92 120
13667.02 111
13668.13 119
13669.23 103
13670.34 109
13671.44 119
13672.55 122
13673.65 96
13674.76 118
13675.86 119
13676.97 119
13678.07 108
13679.18 109
13680.28 121
13681.39 124
13682.49 103
13683.60 108
13684.70 103
13685.81 106
13686.91 110
13688.02 106
13689.12 133
13690.23 128
13691.33 139
13692.44 111
13693.55 130
13694.65 123
13695.76 115
13696.86 139
13697.97 117
13699.07 121
13700.18 120
13701.29 105
13702.39 153
13703.50 105
13704.60 105
13705.71 109
13706.82 118
13707.92 136
13709.03 95
13710.14 101
13711.24 109
13712.35 143
13713.45 109
13714.56 128
13715.67 107
13716.77 95
13717.88 120
13718.99 113
13720.09 108
13721.20 106
13722.31 87
13723.41 101
13724.52 136
13725.63 110
13726.74 116
13727.84 124
13728.95 121
13730.06 109
13731.16 116
13732.27 138
13733.38 123
13734.49 104
13735.59 104
13736.70 108
13737.81 112
13738.91 106
13740.02 98
13741.13 125
13742.24 106
13743.35 111
13744.45 105
13745.56 126
13746.67 122
13747.78 105
13748.88 121
13749.99 98
13751.10 130
13752.21 124
13753.32 113
13754.42 98
13755.53 127
13756.64 104
13757.75 112
13758.86 108
13759.97 139
13761.07 105
13762.18 111
13763.29 108
13764.40 104
13765.51 118
13766.62 131
13767.72 109
13768.83 109
13769.94 103
13771.05 111
13772.16 101
13773.27 118
13774.38 132
13775.49 120
13776.60 102
13777.70 86
13778.81 109
13779.92 104
13781.03 106
13782.14 103
13783.25 120
13784.36 119
13785.47 126
13786.58 109
13787.69 129
13788.80 113
13789.91 96
13791.02 124
13792.13 117
13793.24 123
13794.35 114
13795.45 114
13796.56 131
13797.67 90
13798.78 121
13799.89 112
13801.00 114
13802.11 137
13803.22 120
13804.33 124
13805.44 140
13806.55 129
13807.67 105
13808.78 105
13809.89 149
13811.00 110
13812.11 111
13813.22 102
13814.33 135
13815.44 114
13816.55 144
13817.66 126
13818.77 107
13819.88 89
13820.99 109
13822.10 91
13823.21 102
13824.32 115
13825.44 112
13826.55 121
13827.66 106
13828.77 114
13829.88 104
13830.99 114
13832.10 123
13833.21 106
13834.32 140
13835.44 89
13836.55 105
13837.66 119
13838.77 121
13839.88 96
13840.99 133
13842.10 115
13843.22 100
13844.33 122
13845.44 127
13846.55 127
13847.66 112
13848.78 98
13849.89 86
13851.00 104
13852.11 101
13853.22 107
13854.34 108
13855.45 107
13856.56 109
13857.67 138
13858.78 88
13859.90 97
13861.01 110
13862.12 103
13863.23 100
13864.35 107
13865.46 96
13866.57 112
13867.68 94
13868.80 96
13869.91 90
13871.02 96
13872.14 99
13873.25 99
13874.36 107
13875.47 93
13876.59 108
13877.70 120
13878.81 107
13879.93 100
13881.04 127
13882.15 124
13883.27 120
13884.38 107
13885.49 112
13886.61 128
13887.72 122
13888.83 122
13889.95 105
13891.06 109
13892.17 119
13893.29 130
13894.40 122
13895.52 124
13896.63 126
13897.74 124
13898.86 121
13899.97 119
13901.09 121
13902.20 155
13903.31 144
13904.43 118
13905.54 130
13906.66 133
13907.77 110
13908.89 119
13910.00 98
13911.11 97
13912.23 104
13913.34 110
13914.46 91
13915.57 105
13916.69 104
13917.80 100
13918.92 127
13920.03 104
13921.15 104
13922.26 93
13923.38 103
13924.49 121
13925.61 118
13926.72 129
13927.84 85
13928.95 128
13930.07 117
13931.18 110
13932.30 129
13933.41 126
13934.53 121
13935.64 130
13936.76 153
13937.87 118
13938.99 115
13940.10 96
13941.22 132
13942.34 129
13943.45 121
13944.57 123
13945.68 119
13946.80 105
13947.91 108
13949.03 121
13950.15 110
13951.26 100
13952.38 127
13953.49 141
13954.61 115
13955.73 126
13956.84 98
13957.96 124
13959.08 122
13960.19 101
13961.31 88
13962.43 106
13963.54 119
13964.66 133
13965.78 108
13966.89 95
13968.01 96
13969.13 130
13970.24 109
13971.36 105
13972.48 108
13973.59 127
13974.71 136
13975.83 124
13976.94 114
13978.06 118
13979.18 108
13980.30 114
13981.41 97
13982.53 108
13983.65 113
13984.76 127
13985.88 134
13987.00 115
13988.12 98
13989.23 108
13990.35 98
13991.47 106
13992.59 117
13993.71 103
13994.82 117
13995.94 118
13997.06 102
13998.18 108
13999.29 113
14000.41 133
14001.53 143
14002.65 109
14003.77 97
14004.88 127
14006.00 95
14007.12 106
14008.24 110
14009.36 110
14010.48 113
14011.59 99
14012.71 94
14013.83 109
14014.95 129
14016.07 105
14017.19 123
14018.31 108
14019.43 140
14020.54 104
14021.66 101
14022.78 97
14023.90 108
14025.02 118
14026.14 124
14027.26 99
14028.38 102
14029.50 104
14030.62 101
14031.73 104
14032.85 110
14033.97 99
14035.09 119
14036.21 104
14037.33 101
14038.45 89
14039.57 117
14040.69 131
14041.81 97
14042.93 123
14044.05 109
14045.17 88
14046.29 103
14047.41 125
14048.53 100
14049.65 85
14050.77 103
14051.89 126
14053.01 103
14054.13 89
14055.25 99
14056.37 139
14057.49 146
14058.61 107
14059.73 116
14060.85 107
14061.97 96
14063.09 99
14064.21 132
14065.33 101
14066.45 121
14067.57 104
14068.70 118
14069.82 108
14070.94 109
14072.06 124
14073.18 129
14074.30 102
14075.42 79
14076.54 118
14077.66 104
14078.78 120
14079.91 105
14081.03 125
14082.15 91
14083.27 96
14084.39 92
14085.51 102
14086.63 109
14087.75 72
14088.88 106
14090.00 113
14091.12 103
14092.24 134
14093.36 85
14094.48 89
14095.61 137
14096.73 115
14097.85 109
14098.97 111
14100.09 103
14101.22 119
14102.34 133
14103.46 115
14104.58 104
14105.71 117
14106.83 128
14107.95 130
14109.07 111
14110.19 122
14111.32 118
14112.44 112
14113.56 91
14114.68 94
14115.81 137
14116.93 114
14118.05 115
14119.18 134
14120.30 131
14121.42 109
14122.54 118
14123.67 126
14124.79 120
14125.91 96
14127.04 96
14128.16 133
14129.28 118
14130.41 78
14131.53 88
14132.65 142
14133.78 137
14134.90 87
14136.02 97
14137.15 117
14138.27 121
14139.39 111
14140.52 107
14141.64 116
14142.76 105
14143.89 121
14145.01 97
14146.13 114
14147.26 94
14148.38 151
14149.51 97
14150.63 109
14151.75 101
14152.88 99
14154.00 123
14155.13 106
14156.25 132
14157.38 120
14158.50 109
14159.62 118
14160.75 119
14161.87 125
14163.00 113
14164.12 108
14165.25 119
14166.37 110
14167.50 124
14168.62 125
14169.75 126
14170.87 125
14172.00 122
14173.12 122
14174.25 112
14175.37 109
14176.50 96
14177.62 129
14178.75 113
14179.87 114
14181.00 131
14182.12 130
14183.25 119
14184.37 142
14185.50 108
14186.62 117
14187.75 127
14188.87 116
14190.00 136
14191.13 121
14192.25 111
14193.38 93
14194.50 117
14195.63 136
14196.75 100
14197.88 120
14199.01 131
14200.13 133
14201.26 153
14202.38 136
14203.51 107
14204.64 103
14205.76 91
14206.89 105
14208.01 108
14209.14 116
14210.27 113
14211.39 107
14212.52 88
14213.65 102
14214.77 110
14215.90 109
14217.03 104
14218.15 73
14219.28 97
14220.41 110
14221.53 105
14222.66 108
14223.79 87
14224.91 142
14226.04 124
14227.17 98
14228.30 113
14229.42 128
14230.55 119
14231.68 99
14232.80 138
14233.93 108
14235.06 114
14236.19 125
14237.31 112
14238.44 119
14239.57 112
14240.70 104
14241.82 119
14242.95 108
14244.08 124
14245.21 109
14246.34 94
14247.46 111
14248.59 124
14249.72 114
14250.85 104
14251.98 115
14253.10 112
14254.23 97
14255.36 107
14256.49 112
14257.62 106
14258.74 118
14259.87 102
14261.00 98
14262.13 86
14263.26 103
14264.39 85
14265.52 117
14266.64 117
14267.77 105
14268.90 117
14270.03 87
14271.16 114
14272.29 122
14273.42 110
14274.55 113
14275.68 90
14276.80 93
14277.93 83
14279.06 104
14280.19 101
14281.32 95
14282.45 112
14283.58 106
14284.71 111
14285.84 119
14286.97 112
14288.10 102
14289.23 95
14290.36 113
14291.49 113
14292.62 107
14293.75 113
14294.87 101
14296.00 100
14297.13 87
14298.26 92
14299.39 109
14300.52 114
14301.65 100
14302.78 101
14303.91 114
14305.04 93
14306.17 110
14307.31 108
14308.44 96
14309.57 89
14310.70 97
14311.83 95
14312.96 121
14314.09 117
14315.22 97
14316.35 104
14317.48 107
14318.61 94
14319.74 109
14320.87 115
14322.00 120
14323.13 116
14324.26 102
14325.40 102
14326.53 104
14327.66 88
14328.79 120
14329.92 119
14331.05 114
14332.18 97
14333.31 100
14334.44 83
14335.58 93
14336.71 93
14337.84 104
14338.97 107
14340.10 84
14341.23 104
14342.37 97
14343.50 106
14344.63 80
14345.76 107
14346.89 110
14348.02 107
14349.16 105
14350.29 86
14351.42 105
14352.55 96
14353.68 87
14354.82 94
14355.95 113
14357.08 120
14358.21 116
14359.35 101
14360.48 100
14361.61 104
14362.74 127
14363.87 107
14365.01 103
14366.14 94
14367.27 118
14368.41 98
14369.54 92
14370.67 86
14371.80 105
14372.94 123
14374.07 88
14375.20 87
14376.34 87
14377.47 93
14378.60 88
14379.73 105
14380.87 86
14382.00 91
14383.13 116
14384.27 111
14385.40 106
14386.53 96
14387.67 98
14388.80 104
14389.93 112
14391.07 99
14392.20 111
14393.34 131
14394.47 119
14395.60 97
14396.74 114
14397.87 109
14399.00 120
14400.14 109
14401.27 113
14402.41 114
14403.54 117
14404.67 106
14405.81 113
14406.94 90
14408.08 104
14409.21 116
14410.35 113
14411.48 109
14412.61 81
14413.75 111
14414.88 118
14416.02 115
14417.15 140
14418.29 95
14419.42 97
14420.56 115
14421.69 141
14422.83 139
14423.96 139
14425.10 131
14426.23 95
14427.37 129
14428.50 106
14429.64 99
14430.77 126
14431.91 110
14433.04 117
14434.18 112
14435.31 121
14436.45 116
14437.58 108
14438.72 102
14439.85 121
14440.99 124
14442.13 111
14443.26 108
14444.40 95
14445.53 111
14446.67 107
14447.80 97
14448.94 101
14450.08 114
14451.21 120
14452.35 105
14453.48 99
14454.62 90
14455.76 101
14456.89 126
14458.03 123
14459.16 118
14460.30 121
14461.44 116
14462.57 115
14463.71 106
14464.85 100
14465.98 91
14467.12 127
14468.26 123
14469.39 125
14470.53 139
14471.67 117
14472.80 98
14473.94 106
14475.08 148
14476.21 130
14477.35 141
14478.49 150
14479.62 117
14480.76 108
14481.90 111
14483.04 135
14484.17 139
14485.31 116
14486.45 108
14487.59 100
14488.72 117
14489.86 131
14491.00 125
14492.14 128
14493.27 136
14494.41 132
14495.55 101
14496.69 107
14497.82 112
14498.96 93
14500.10 87
14501.24 113
14502.38 105
14503.51 113
14504.65 123
14505.79 123
14506.93 123
14508.07 117
14509.20 98
14510.34 105
14511.48 94
14512.62 106
14513.76 112
14514.90 112
14516.03 128
14517.17 119
14518.31 118
14519.45 96
14520.59 96
14521.73 90
14522.87 98
14524.01 123
14525.14 143
14526.28 120
14527.42 105
14528.56 120
14529.70 116
14530.84 107
14531.98 115
14533.12 116
14534.26 109
14535.40 103
14536.54 95
14537.67 93
14538.81 105
14539.95 108
14541.09 95
14542.23 102
14543.37 111
14544.51 108
14545.65 123
14546.79 95
14547.93 92
14549.07 107
14550.21 97
14551.35 119
14552.49 114
14553.63 74
14554.77 101
14555.91 111
14557.05 90
14558.19 100
14559.33 130
14560.47 107
14561.61 85
14562.75 101
14563.89 115
14565.03 116
14566.17 94
14567.31 137
14568.45 110
14569.60 91
14570.74 91
14571.88 94
14573.02 91
14574.16 96
14575.30 99
14576.44 108
14577.58 106
14578.72 99
14579.86 93
14581.00 111
14582.14 85
14583.29 97
14584.43 103
14585.57 105
14586.71 102
14587.85 103
14588.99 101
14590.13 101
14591.28 90
14592.42 102
14593.56 120
14594.70 109
14595.84 81
14596.98 75
14598.13 96
14599.27 94
14600.41 107
14601.55 86
14602.69 101
14603.83 77
14604.98 96
14606.12 123
14607.26 113
14608.40 117
14609.54 105
14610.69 98
14611.83 105
14612.97 92
14614.11 102
14615.26 107
14616.40 110
14617.54 110
14618.68 71
14619.83 91
14620.97 112
14622.11 105
14623.25 104
14624.40 89
14625.54 88
14626.68 84
14627.83 99
14628.97 102
14630.11 93
14631.25 95
14632.40 98
14633.54 100
14634.68 77
14635.83 79
14636.97 91
14638.11 104
14639.26 98
14640.40 104
14641.54 109
14642.69 110
14643.83 109
14644.97 100
14646.12 103
14647.26 129
14648.41 97
14649.55 89
14650.69 105
14651.84 99
14652.98 92
14654.13 103
14655.27 72
14656.41 95
14657.56 105
14658.70 108
14659.85 89
14660.99 101
14662.13 95
14663.28 99
14664.42 89
14665.57 71
14666.71 97
14667.86 94
14669.00 95
14670.14 89
14671.29 85
14672.43 77
14673.58 113
14674.72 95
14675.87 96
14677.01 79
14678.16 87
14679.30 96
14680.45 89
14681.59 94
14682.74 95
14683.88 135
14685.03 107
14686.17 108
14687.32 72
14688.46 86
14689.61 96
14690.75 92
14691.90 83
14693.05 102
14694.19 114
14695.34 102
14696.48 115
14697.63 89
14698.77 79
14699.92 80
14701.06 112
14702.21 100
14703.36 112
14704.50 108
14705.65 104
14706.79 123
14707.94 85
14709.09 112
14710.23 106
14711.38 102
14712.53 91
14713.67 103
14714.82 94
14715.96 107
14717.11 108
14718.26 81
14719.40 96
14720.55 92
14721.70 102
14722.84 117
14723.99 95
14725.14 127
14726.28 109
14727.43 121
14728.58 104
14729.72 117
14730.87 82
14732.02 86
14733.16 106
14734.31 82
14735.46 98
14736.61 100
14737.75 84
14738.90 83
14740.05 89
14741.20 93
14742.34 92
14743.49 93
14744.64 92
14745.79 82
14746.93 81
14748.08 111
14749.23 82
14750.38 103
14751.52 113
14752.67 91
14753.82 104
14754.97 92
14756.11 94
14757.26 102
14758.41 77
14759.56 123
14760.71 101
14761.86 98
14763.00 103
14764.15 114
14765.30 116
14766.45 94
14767.60 106
14768.74 80
14769.89 107
14771.04 90
14772.19 83
14773.34 70
14774.49 85
14775.64 72
14776.79 93
14777.93 97
14779.08 110
14780.23 109
14781.38 98
14782.53 103
14783.68 99
14784.83 94
14785.98 97
14787.13 105
14788.28 97
14789.42 119
14790.57 79
14791.72 88
14792.87 86
14794.02 88
14795.17 95
14796.32 81
14797.47 86
14798.62 108
14799.77 93
14800.92 103
14802.07 107
14803.22 89
14804.37 95
14805.52 100
14806.67 105
14807.82 79
14808.97 111
14810.12 87
14811.27 80
14812.42 62
14813.57 83
14814.72 73
14815.87 74
14817.02 80
14818.17 96
14819.32 99
14820.47 85
14821.62 80
14822.77 71
14823.92 81
14825.07 87
14826.22 96
14827.37 81
14828.52 109
14829.68 81
14830.83 80
14831.98 85
14833.13 92
14834.28 118
14835.43 101
14836.58 95
14837.73 92
14838.88 101
14840.03 97
14841.19 88
14842.34 78
14843.49 94
14844.64 104
14845.79 109
14846.94 101
14848.09 109
14849.25 113
14850.40 92
14851.55 75
14852.70 99
14853.85 107
14855.00 94
14856.16 99
14857.31 82
14858.46 95
14859.61 90
14860.76 107
14861.92 95
14863.07 92
14864.22 70
14865.37 111
14866.52 113
14867.68 91
14868.83 77
14869.98 105
14871.13 89
14872.29 84
14873.44 114
14874.59 115
14875.74 68
14876.90 81
14878.05 95
14879.20 84
14880.36 95
14881.51 81
14882.66 85
14883.81 105
14884.97 94
14886.12 82
14887.27 116
14888.43 97
14889.58 84
14890.73 103
14891.89 110
14893.04 104
14894.19 100
14895.35 85
14896.50 93
14897.65 103
14898.81 82
14899.96 89
14901.11 68
14902.27 67
14903.42 68
14904.57 88
14905.73 80
14906.88 75
14908.04 96
14909.19 104
14910.34 104
14911.50 80
14912.65 112
14913.81 86
14914.96 102
14916.11 123
14917.27 123
14918.42 113
14919.58 95
14920.73 80
14921.88 105
14923.04 94
14924.19 90
14925.35 100
14926.50 84
14927.66 81
14928.81 94
14929.97 97
14931.12 86
14932.28 119
14933.43 96
14934.59 90
14935.74 88
14936.90 116
14938.05 108
14939.21 89
14940.36 89
14941.52 93
14942.67 97
14943.83 95
14944.98 87
14946.14 94
14947.29 79
14948.45 74
14949.60 99
14950.76 95
14951.91 100
14953.07 118
14954.23 127
14955.38 109
14956.54 103
14957.69 92
14958.85 95
14960.00 103
14961.16 82
14962.32 97
14963.47 98
14964.63 100
14965.78 104
14966.94 82
14968.10 90
14969.25 91
14970.41 89
14971.57 94
14972.72 88
14973.88 94
14975.04 78
14976.19 76
14977.35 88
14978.50 88
14979.66 95
14980.82 99
14981.97 105
14983.13 85
14984.29 103
14985.45 86
14986.60 103
14987.76 98
14988.92 86
14990.07 112
14991.23 79
14992.39 98
14993.54 95
14994.70 97
14995.86 96
14997.02 69
14998.17 76
14999.33 98
15000.49 86
15001.65 71
15002.80 81
15003.96 107
15005.12 74
15006.28 80
15007.43 66
15008.59 88
15009.75 74
15010.91 97
15012.07 70
15013.22 84
15014.38 84
15015.54 67
15016.70 62
15017.86 59
15019.01 74
15020.17 76
15021.33 94
15022.49 85
15023.65 87
15024.81 58
15025.96 97
15027.12 78
15028.28 70
15029.44 90
15030.60 85
15031.76 69
15032.92 80
15034.07 84
15035.23 90
15036.39 83
15037.55 93
15038.71 102
15039.87 80
15041.03 90
15042.19 91
15043.35 80
15044.50 44
15045.66 79
15046.82 93
15047.98 105
15049.14 86
15050.30 109
15051.46 83
15052.62 77
15053.78 108
15054.94 86
15056.10 90
15057.26 85
15058.42 116
15059.58 78
15060.74 91
15061.90 93
15063.06 80
15064.22 92
15065.38 67
15066.54 98
15067.70 100
15068.86 66
15070.02 67
15071.18 97
15072.34 81
15073.50 99
15074.66 101
15075.82 106
15076.98 99
15078.14 93
15079.30 87
15080.46 95
15081.62 89
15082.78 100
15083.94 96
15085.10 80
15086.26 83
15087.42 74
15088.59 105
15089.75 103
15090.91 99
15092.07 84
15093.23 110
15094.39 102
15095.55 96
15096.71 61
15097.87 79
15099.04 89
15100.20 55
15101.36 84
15102.52 83
15103.68 88
15104.84 84
15106.00 114
15107.17 94
15108.33 103
15109.49 104
15110.65 97
15111.81 84
15112.97 79
15114.14 79
15115.30 92
15116.46 59
15117.62 75
15118.78 87
15119.95 87
15121.11 87
15122.27 83
15123.43 91
15124.59 79
15125.76 92
15126.92 81
15128.08 96
15129.24 79
15130.41 81
15131.57 71
15132.73 74
15133.89 86
15135.06 94
15136.22 110
15137.38 93
15138.54 98
15139.71 88
15140.87 94
15142.03 100
15143.20 86
15144.36 81
15145.52 94
15146.69 93
15147.85 101
15149.01 77
15150.17 79
15151.34 97
15152.50 99
15153.66 73
15154.83 81
15155.99 87
15157.16 92
15158.32 89
15159.48 97
15160.65 90
15161.81 64
15162.97 77
15164.14 86
15165.30 90
15166.46 81
15167.63 77
15168.79 88
15169.96 81
15171.12 87
15172.28 83
15173.45 89
15174.61 86
15175.78 81
15176.94 102
15178.11 97
15179.27 91
15180.43 87
15181.60 84
15182.76 78
15183.93 69
15185.09 86
15186.26 81
15187.42 77
15188.59 97
15189.75 77
15190.92 86
15192.08 87
15193.25 85
15194.41 83
15195.58 78
15196.74 66
15197.91 114
15199.07 97
15200.24 79
15201.40 68
15202.57 86
15203.73 93
15204.90 70
15206.06 74
15207.23 85
15208.39 75
15209.56 72
15210.72 99
15211.89 94
15213.06 85
15214.22 72
15215.39 100
15216.55 90
15217.72 84
15218.88 84
15220.05 84
15221.22 86
15222.38 87
15223.55 73
15224.71 93
15225.88 66
15227.05 85
15228.21 103
15229.38 93
15230.55 79
15231.71 93
15232.88 84
15234.05 69
15235.21 101
15236.38 93
15237.54 70
15238.71 78
15239.88 90
15241.04 94
15242.21 91
15243.38 76
15244.55 88
15245.71 90
15246.88 98
15248.05 96
15249.21 68
15250.38 100
15251.55 85
15252.71 87
15253.88 88
15255.05 96
15256.22 92
15257.38 70
15258.55 85
15259.72 88
15260.89 100
15262.05 75
15263.22 71
15264.39 92
15265.56 93
15266.72 85
15267.89 76
15269.06 79
15270.23 88
15271.40 97
15272.56 100
15273.73 78
15274.90 109
15276.07 104
15277.24 86
15278.40 76
15279.57 55
15280.74 85
15281.91 88
15283.08 100
15284.25 95
15285.41 65
15286.58 68
15287.75 94
15288.92 112
15290.09 93
15291.26 88
15292.43 76
15293.59 85
15294.76 60
15295.93 71
15297.10 87
15298.27 81
15299.44 67
15300.61 52
15301.78 61
15302.95 81
15304.12 76
15305.28 90
15306.45 93
15307.62 91
15308.79 77
15309.96 91
15311.13 75
15312.30 84
15313.47 74
15314.64 75
15315.81 117
15316.98 114
15318.15 82
15319.32 75
15320.49 106
15321.66 79
15322.83 79
15324.00 94
15325.17 85
15326.34 88
15327.51 76
15328.68 62
15329.85 75
15331.02 84
15332.19 85
15333.36 77
15334.53 93
15335.70 88
15336.87 88
15338.04 85
15339.21 59
15340.38 76
15341.55 88
15342.72 106
15343.89 79
15345.06 87
15346.23 63
15347.41 85
15348.58 81
15349.75 92
15350.92 95
15352.09 87
15353.26 97
15354.43 76
15355.60 91
15356.77 70
15357.94 102
15359.12 84
15360.29 95
15361.46 79
15362.63 101
15363.80 87
15364.97 83
15366.14 99
15367.32 104
15368.49 84
15369.66 84
15370.83 92
15372.00 85
15373.17 95
15374.35 93
15375.52 72
15376.69 63
15377.86 73
15379.03 76
15380.21 107
15381.38 94
15382.55 86
15383.72 81
15384.90 104
15386.07 93
15387.24 110
15388.41 100
15389.58 73
15390.76 86
15391.93 80
15393.10 83
15394.27 85
15395.45 96
15396.62 70
15397.79 74
15398.97 62
15400.14 84
15401.31 82
15402.48 84
15403.66 78
15404.83 79
15406.00 88
15407.18 80
15408.35 87
15409.52 64
15410.70 77
15411.87 74
15413.04 91
15414.22 98
15415.39 88
15416.56 75
15417.74 85
15418.91 62
15420.08 78
15421.26 73
15422.43 79
15423.60 82
15424.78 86
15425.95 71
15427.13 71
15428.30 83
15429.47 103
15430.65 83
15431.82 84
15433.00 72
15434.17 50
15435.34 111
15436.52 98
15437.69 75
15438.87 78
15440.04 76
15441.22 65
15442.39 78
15443.56 77
15444.74 84
15445.91 94
15447.09 75
15448.26 80
15449.44 112
15450.61 99
15451.79 98
15452.96 78
15454.14 86
15455.31 87
15456.49 93
15457.66 105
15458.84 92
15460.01 95
15461.19 86
15462.36 78
15463.54 94
15464.71 89
15465.89 68
15467.06 66
15468.24 98
15469.42 79
15470.59 97
15471.77 81
15472.94 86
15474.12 86
15475.29 87
15476.47 79
15477.64 72
15478.82 90
15480.00 83
15481.17 93
15482.35 67
15483.52 87
15484.70 101
15485.88 95
15487.05 92
15488.23 64
15489.41 67
15490.58 66
15491.76 78
15492.93 57
15494.11 63
15495.29 102
15496.46 95
15497.64 103
15498.82 111
15499.99 92
15501.17 84
15502.35 81
15503.52 77
15504.70 84
15505.88 104
15507.05 97
15508.23 89
15509.41 82
15510.59 88
15511.76 93
15512.94 97
15514.12 96
15515.29 81
15516.47 79
15517.65 80
15518.83 108
15520.00 87
15521.18 99
15522.36 85
15523.54 86
15524.71 69
15525.89 80
15527.07 91
15528.25 65
15529.42 85
15530.60 85
15531.78 72
15532.96 88
15534.14 84
15535.31 92
15536.49 84
15537.67 70
15538.85 82
15540.03 111
15541.20 82
15542.38 74
15543.56 91
15544.74 116
15545.92 71
15547.10 69
15548.27 91
15549.45 69
15550.63 65
15551.81 87
15552.99 85
15554.17 98
15555.35 84
15556.53 68
15557.70 68
15558.88 93
15560.06 80
15561.24 84
15562.42 75
15563.60 80
15564.78 82
15565.96 87
15567.14 79
15568.32 72
15569.50 73
15570.67 74
15571.85 88
15573.03 67
15574.21 73
15575.39 65
15576.57 86
15577.75 70
15578.93 81
15580.11 80
15581.29 70
15582.47 78
15583.65 78
15584.83 70
15586.01 84
15587.19 77
15588.37 76
15589.55 88
15590.73 55
15591.91 104
15593.09 84
15594.27 81
15595.45 84
15596.63 88
15597.81 87
15598.99 67
15600.17 85
15601.35 70
15602.53 82
15603.71 75
15604.90 76
15606.08 74
15607.26 83
15608.44 82
15609.62 88
15610.80 65
15611.98 88
15613.16 92
15614.34 80
15615.52 90
15616.70 83
15617.89 93
15619.07 92
15620.25 84
15621.43 71
15622.61 88
15623.79 120
15624.97 86
15626.15 82
15627.34 103
15628.52 85
15629.70 90
15630.88 71
15632.06 88
15633.24 85
15634.43 95
15635.61 93
15636.79 97
15637.97 75
15639.15 99
15640.34 96
15641.52 90
15642.70 92
15643.88 83
15645.06 88
15646.25 72
15647.43 96
15648.61 86
15649.79 91
15650.98 107
15652.16 87
15653.34 96
15654.52 101
15655.71 102
15656.89 84
15658.07 85
15659.25 83
15660.44 92
15661.62 98
15662.80 96
15663.98 78
15665.17 87
15666.35 87
15667.53 101
15668.72 105
15669.90 95
15671.08 82
15672.27 96
15673.45 91
15674.63 87
15675.82 91
15677.00 93
15678.18 96
15679.37 87
15680.55 103
15681.73 70
15682.92 89
15684.10 83
15685.28 77
15686.47 86
15687.65 88
15688.84 77
15690.02 105
15691.20 87
15692.39 98
15693.57 75
15694.76 81
15695.94 107
15697.12 100
15698.31 97
15699.49 103
15700.68 102
15701.86 88
15703.05 94
15704.23 88
15705.41 97
15706.60 96
15707.78 135
15708.97 114
15710.15 91
15711.34 104
15712.52 105
15713.71 113
15714.89 93
15716.08 128
15717.26 97
15718.45 117
15719.63 116
15720.82 109
15722.00 118
15723.19 123
15724.37 131
15725.56 122
15726.74 105
15727.93 120
15729.11 115
15730.30 98
15731.48 105
15732.67 118
15733.85 101
15735.04 102
15736.23 110
15737.41 114
15738.60 111
15739.78 98
15740.97 107
15742.15 98
15743.34 93
15744.53 86
15745.71 107
15746.90 134
15748.08 114
15749.27 105
15750.46 111
15751.64 112
15752.83 130
15754.02 124
15755.20 104
15756.39 95
15757.57 147
15758.76 145
15759.95 105
15761.13 103
15762.32 99
15763.51 136
15764.69 124
15765.88 86
15767.07 103
15768.25 110
15769.44 123
15770.63 100
15771.82 98
15773.00 98
15774.19 93
15775.38 129
15776.56 109
15777.75 88
15778.94 120
15780.13 87
15781.31 121
15782.50 97
15783.69 79
15784.88 94
15786.06 107
15787.25 97
15788.44 107
15789.63 109
15790.81 101
15792.00 92
15793.19 98
15794.38 122
15795.56 94
15796.75 93
15797.94 85
15799.13 99
15800.32 92
15801.50 91
15802.69 80
15803.88 90
15805.07 96
15806.26 121
15807.45 98
15808.63 86
15809.82 100
15811.01 111
15812.20 119
15813.39 95
15814.58 89
15815.77 102
15816.95 94
15818.14 94
15819.33 97
15820.52 96
15821.71 83
15822.90 86
15824.09 87
15825.28 102
15826.46 89
15827.65 88
15828.84 85
15830.03 89
15831.22 98
15832.41 88
15833.60 81
15834.79 93
15835.98 101
15837.17 94
15838.36 93
15839.55 75
15840.74 93
15841.93 104
15843.12 101
15844.31 85
15845.50 86
15846.69 92
15847.88 114
15849.07 95
15850.26 112
15851.45 83
15852.64 90
15853.83 104
15855.02 93
15856.21 80
15857.40 77
15858.59 84
15859.78 105
15860.97 98
15862.16 87
15863.35 98
15864.54 96
15865.73 94
15866.92 86
15868.11 96
15869.30 83
15870.49 84
15871.68 77
15872.87 73
15874.06 83
15875.25 81
15876.45 63
15877.64 87
15878.83 75
15880.02 88
15881.21 87
15882.40 101
15883.59 76
15884.78 91
15885.97 107
15887.17 80
15888.36 74
15889.55 89
15890.74 95
15891.93 92
15893.12 86
15894.31 76
15895.51 97
15896.70 101
15897.89 87
15899.08 73
15900.27 92
15901.46 76
15902.66 90
15903.85 78
15905.04 98
15906.23 90
15907.43 94
15908.62 95
15909.81 88
15911.00 101
15912.19 98
15913.39 92
15914.58 105
15915.77 71
15916.96 97
15918.16 96
15919.35 94
15920.54 84
15921.73 79
15922.93 76
15924.12 97
15925.31 89
15926.50 86
15927.70 83
15928.89 80
15930.08 87
15931.28 117
15932.47 84
15933.66 68
15934.86 77
15936.05 94
15937.24 87
15938.44 78
15939.63 87
15940.82 71
15942.02 87
15943.21 83
15944.40 56
15945.60 72
15946.79 90
15947.98 85
15949.18 81
15950.37 79
15951.56 76
15952.76 97
15953.95 117
15955.15 90
15956.34 83
15957.53 74
15958.73 106
15959.92 87
15961.12 66
15962.31 87
15963.50 82
15964.70 86
15965.89 90
15967.09 92
15968.28 85
15969.48 73
15970.67 77
15971.86 67
15973.06 71
15974.25 95
15975.45 93
15976.64 83
15977.84 68
15979.03 68
15980.23 99
15981.42 82
15982.62 84
15983.81 90
15985.01 84
15986.20 72
15987.40 76
15988.59 91
15989.79 88
15990.98 85
15992.18 81
15993.37 110
15994.57 97
15995.76 77
15996.96 103
15998.16 88
15999.35 98
16000.55 81
16001.74 93
16002.94 93
16004.13 102
16005.33 82
16006.53 79
16007.72 70
16008.92 75
16010.11 79
16011.31 68
16012.51 80
16013.70 59
16014.90 80
16016.09 94
16017.29 81
16018.49 82
16019.68 69
16020.88 94
16022.07 79
16023.27 77
16024.47 64
16025.66 79
16026.86 73
16028.06 79
16029.25 69
16030.45 86
16031.65 89
16032.84 69
16034.04 79
16035.24 71
16036.44 93
16037.63 74
16038.83 70
16040.03 78
16041.22 69
16042.42 82
16043.62 90
16044.82 77
16046.01 81
16047.21 68
16048.41 66
16049.60 67
16050.80 82
16052.00 81
16053.20 98
16054.39 101
16055.59 64
16056.79 71
16057.99 70
16059.19 108
16060.38 66
16061.58 87
16062.78 66
16063.98 75
16065.18 71
16066.37 76
16067.57 72
16068.77 96
16069.97 79
16071.17 94
16072.36 90
16073.56 72
16074.76 87
16075.96 92
16077.16 60
16078.36 89
16079.56 102
16080.75 81
16081.95 77
16083.15 60
16084.35 60
16085.55 100
16086.75 88
16087.95 69
16089.15 60
16090.34 66
16091.54 75
16092.74 70
16093.94 86
16095.14 87
16096.34 73
16097.54 80
16098.74 87
16099.94 67
16101.14 61
16102.34 66
16103.54 70
16104.74 71
16105.93 74
16107.13 56
16108.33 57
16109.53 74
16110.73 73
16111.93 65
16113.13 63
16114.33 69
16115.53 87
16116.73 83
16117.93 59
16119.13 70
16120.33 68
16121.53 61
16122.73 59
16123.93 72
16125.13 60
16126.33 66
16127.53 71
16128.73 58
16129.94 89
16131.14 89
16132.34 79
16133.54 78
16134.74 60
16135.94 84
16137.14 68
16138.34 56
16139.54 61
16140.74 68
16141.94 74
16143.14 89
16144.34 77
16145.55 58
16146.75 68
16147.95 79
16149.15 73
16150.35 67
16151.55 82
16152.75 83
16153.95 69
16155.15 67
16156.36 69
16157.56 68
16158.76 68
16159.96 56
16161.16 60
16162.36 64
16163.57 69
16164.77 60
16165.97 74
16167.17 76
16168.37 68
16169.58 67
16170.78 91
16171.98 64
16173.18 63
16174.38 65
16175.59 75
16176.79 89
16177.99 71
16179.19 74
16180.39 69
16181.60 66
16182.80 77
16184.00 63
16185.20 81
16186.41 60
16187.61 94
16188.81 78
16190.01 79
16191.22 72
16192.42 88
16193.62 71
16194.83 70
16196.03 68
16197.23 69
16198.43 78
16199.64 89
16200.84 86
16202.04 74
16203.25 99
16204.45 84
16205.65 98
16206.86 94
16208.06 82
16209.26 72
16210.47 84
16211.67 72
16212.87 75
16214.08 89
16215.28 72
16216.49 84
16217.69 79
16218.89 66
16220.10 81
16221.30 60
16222.50 63
16223.71 74
16224.91 76
16226.12 68
16227.32 66
16228.52 62
16229.73 78
16230.93 74
16232.14 77
16233.34 82
16234.55 57
16235.75 71
16236.95 77
16238.16 89
16239.36 76
16240.57 64
16241.77 72
16242.98 73
16244.18 97
16245.39 86
16246.59 72
16247.80 67
16249.00 70
16250.21 95
16251.41 81
16252.62 76
16253.82 71
16255.03 69
16256.23 82
16257.44 68
16258.64 69
16259.85 79
16261.05 74
16262.26 68
16263.46 62
16264.67 87
16265.87 70
16267.08 86
16268.29 71
16269.49 76
16270.70 71
16271.90 64
16273.11 73
16274.31 83
16275.52 86
16276.73 77
16277.93 93
16279.14 74
16280.34 85
16281.55 77
16282.76 76
16283.96 85
16285.17 78
16286.38 82
16287.58 80
16288.79 75
16289.99 80
16291.20 66
16292.41 79
16293.61 69
16294.82 64
16296.03 86
16297.23 70
16298.44 71
16299.65 71
16300.85 69
16302.06 57
16303.27 65
16304.47 90
16305.68 78
16306.89 75
16308.10 56
16309.30 63
16310.51 89
16311.72 49
16312.92 92
16314.13 78
16315.34 75
16316.55 82
16317.75 91
16318.96 91
16320.17 71
16321.38 72
16322.58 80
16323.79 75
16325.00 66
16326.21 71
16327.42 80
16328.62 93
16329.83 64
16331.04 84
16332.25 76
16333.46 77
16334.66 77
16335.87 77
16337.08 92
16338.29 79
16339.50 65
16340.70 79
16341.91 74
16343.12 72
16344.33 73
16345.54 65
16346.75 82
16347.96 93
16349.16 73
16350.37 96
16351.58 78
16352.79 64
16354.00 74
16355.21 78
16356.42 87
16357.63 77
16358.83 88
16360.04 78
16361.25 72
16362.46 67
16363.67 73
16364.88 83
16366.09 83
16367.30 63
16368.51 86
16369.72 79
16370.93 76
16372.14 65
16373.35 52
16374.56 62
16375.76 76
16376.97 62
16378.18 75
16379.39 66
16380.60 64
16381.81 78
16383.02 82
16384.23 56
16385.44 60
16386.65 79
16387.86 76
16389.07 70
16390.28 73
16391.49 76
16392.70 68
16393.91 71
16395.12 98
16396.33 85
16397.55 57
16398.76 71
16399.97 77
16401.18 71
16402.39 69
16403.60 60
16404.81 89
16406.02 82
16407.23 73
16408.44 74
16409.65 70
16410.86 86
16412.07 59
16413.28 85
16414.50 78
16415.71 71
16416.92 77
16418.13 77
16419.34 80
16420.55 65
16421.76 63
16422.97 65
16424.19 69
16425.40 58
16426.61 81
16427.82 89
16429.03 57
16430.24 62
16431.46 63
16432.67 78
16433.88 56
16435.09 67
16436.30 61
16437.51 74
16438.73 71
16439.94 78
16441.15 84
16442.36 58
16443.57 48
16444.79 60
16446.00 67
16447.21 55
16448.42 68
16449.64 64
16450.85 96
16452.06 72
16453.27 65
16454.49 57
16455.70 65
16456.91 57
16458.12 70
16459.34 91
16460.55 57
16461.76 52
16462.97 47
16464.19 78
16465.40 62
16466.61 74
16467.83 73
16469.04 84
16470.25 84
16471.47 68
16472.68 75
16473.89 75
16475.11 53
16476.32 94
16477.53 73
16478.75 72
16479.96 55
16481.17 61
16482.39 68
16483.60 58
16484.81 65
16486.03 86
16487.24 84
16488.45 69
16489.67 84
16490.88 60
16492.10 74
16493.31 84
16494.52 89
16495.74 66
16496.95 69
16498.17 66
16499.38 77
16500.59 64
16501.81 59
16503.02 79
16504.24 66
16505.45 66
16506.67 70
16507.88 59
16509.10 57
16510.31 62
16511.52 87
16512.74 76
16513.95 73
16515.17 69
16516.38 69
16517.60 71
16518.81 68
16520.03 56
16521.24 59
16522.46 56
16523.67 66
16524.89 70
16526.10 76
16527.32 51
16528.53 84
16529.75 59
16530.96 83
16532.18 74
16533.40 73
16534.61 58
16535.83 75
16537.04 52
16538.26 59
16539.47 79
16540.69 65
16541.91 73
16543.12 59
16544.34 86
16545.55 67
16546.77 76
16547.98 52
16549.20 67
16550.42 69
16551.63 67
16552.85 67
16554.07 75
16555.28 68
16556.50 49
16557.71 78
16558.93 80
16560.15 90
16561.36 62
16562.58 67
16563.80 78
16565.01 60
16566.23 64
16567.45 79
16568.66 92
16569.88 96
16571.10 61
16572.31 84
16573.53 57
16574.75 65
16575.96 79
16577.18 68
16578.40 98
16579.62 79
16580.83 87
16582.05 71
16583.27 67
16584.48 52
16585.70 71
16586.92 65
16588.14 74
16589.35 82
16590.57 93
16591.79 80
16593.01 57
16594.23 68
16595.44 81
16596.66 82
16597.88 81
16599.10 74
16600.31 66
16601.53 61
16602.75 58
16603.97 68
16605.19 54
16606.40 55
16607.62 50
16608.84 72
16610.06 60
16611.28 59
16612.50 76
16613.71 76
16614.93 59
16616.15 56
16617.37 69
16618.59 44
16619.81 71
16621.03 61
16622.24 67
16623.46 54
16624.68 69
16625.90 77
16627.12 66
16628.34 58
16629.56 46
16630.78 71
16632.00 72
16633.21 80
16634.43 79
16635.65 82
16636.87 54
16638.09 58
16639.31 60
16640.53 69
16641.75 76
16642.97 58
16644.19 76
16645.41 71
16646.63 58
16647.85 74
16649.07 85
16650.29 56
16651.51 75
16652.73 65
16653.95 73
16655.17 58
16656.39 66
16657.61 57
16658.83 58
16660.05 62
16661.27 67
16662.49 48
16663.71 67
16664.93 61
16666.15 66
16667.37 103
16668.59 56
16669.81 57
16671.03 86
16672.25 65
16673.47 61
16674.69 72
16675.91 78
16677.13 85
16678.35 52
16679.57 68
16680.80 51
16682.02 69
16683.24 64
16684.46 59
16685.68 68
16686.90 65
16688.12 63
16689.34 62
16690.56 71
16691.79 61
16693.01 82
16694.23 76
16695.45 69
16696.67 58
16697.89 90
16699.11 60
16700.34 80
16701.56 64
16702.78 59
16704.00 87
16705.22 74
16706.44 81
16707.67 46
16708.89 70
16710.11 80
16711.33 65
16712.55 67
16713.78 75
16715.00 62
16716.22 74
16717.44 77
16718.67 70
16719.89 69
16721.11 63
16722.33 88
16723.55 77
16724.78 96
16726.00 80
16727.22 69
16728.45 77
16729.67 79
16730.89 50
16732.11 91
16733.34 68
16734.56 91
16735.78 67
16737.00 76
16738.23 78
16739.45 77
16740.67 67
16741.90 55
16743.12 78
16744.34 70
16745.57 73
16746.79 68
16748.01 82
16749.24 75
16750.46 68
16751.68 60
16752.91 73
16754.13 62
16755.35 78
16756.58 63
16757.80 69
16759.03 64
16760.25 48
16761.47 71
16762.70 68
16763.92 65
16765.14 69
16766.37 70
16767.59 73
16768.82 79
16770.04 72
16771.27 86
16772.49 70
16773.71 69
16774.94 63
16776.16 74
16777.39 64
16778.61 79
16779.84 70
16781.06 77
16782.29 82
16783.51 68
16784.73 79
16785.96 63
16787.18 71
16788.41 73
16789.63 96
16790.86 78
16792.08 54
16793.31 56
16794.53 58
16795.76 58
16796.98 79
16798.21 60
16799.43 74
16800.66 65
16801.89 68
16803.11 82
16804.34 55
16805.56 69
16806.79 71
16808.01 103
16809.24 58
16810.46 82
16811.69 62
16812.91 78
16814.14 49
16815.37 63
16816.59 75
16817.82 85
16819.04 83
16820.27 59
16821.50 59
16822.72 80
16823.95 84
16825.17 72
16826.40 73
16827.63 70
16828.85 80
16830.08 73
16831.31 90
16832.53 71
16833.76 63
16834.99 56
16836.21 72
16837.44 74
16838.67 83
16839.89 80
16841.12 62
16842.35 60
16843.57 98
16844.80 93
16846.03 92
16847.25 81
16848.48 66
16849.71 76
16850.93 67
16852.16 61
16853.39 67
16854.62 73
16855.84 74
16857.07 91
16858.30 78
16859.53 68
16860.75 54
16861.98 76
16863.21 70
16864.44 74
16865.66 70
16866.89 61
16868.12 105
16869.35 69
16870.57 94
16871.80 79
16873.03 80
16874.26 77
16875.49 79
16876.71 73
16877.94 80
16879.17 68
16880.40 75
16881.63 71
16882.86 78
16884.08 75
16885.31 75
16886.54 70
16887.77 91
16889.00 59
16890.23 83
16891.45 95
16892.68 73
16893.91 65
16895.14 66
16896.37 70
16897.60 71
16898.83 86
16900.06 60
16901.29 76
16902.51 87
16903.74 78
16904.97 76
16906.20 63
16907.43 69
16908.66 62
16909.89 75
16911.12 76
16912.35 81
16913.58 84
16914.81 75
16916.04 76
16917.27 74
16918.50 63
16919.73 64
16920.95 78
16922.18 71
16923.41 73
16924.64 67
16925.87 69
16927.10 62
16928.33 80
16929.56 53
16930.79 82
16932.02 75
16933.25 81
16934.48 66
16935.71 66
16936.94 69
16938.18 66
16939.41 72
16940.64 57
16941.87 67
16943.10 70
16944.33 64
16945.56 69
16946.79 91
16948.02 39
16949.25 83
16950.48 63
16951.71 73
16952.94 74
16954.17 56
16955.40 78
16956.64 82
16957.87 70
16959.10 77
16960.33 66
16961.56 83
16962.79 83
16964.02 46
16965.25 64
16966.48 66
16967.72 78
16968.95 82
16970.18 69
16971.41 60
16972.64 75
16973.87 71
16975.11 81
16976.34 74
16977.57 60
16978.80 62
16980.03 59
16981.26 87
16982.50 66
16983.73 52
16984.96 52
16986.19 99
16987.42 66
16988.66 64
16989.89 52
16991.12 68
16992.35 83
16993.59 73
16994.82 63
16996.05 66
16997.28 51
16998.52 80
16999.75 73
17000.98 56
17002.21 67
17003.45 83
17004.68 94
17005.91 74
17007.14 48
17008.38 56
17009.61 83
17010.84 61
17012.08 65
17013.31 54
17014.54 73
17015.78 87
17017.01 49
17018.24 70
17019.47 44
17020.71 85
17021.94 82
17023.17 78
17024.41 68
17025.64 64
17026.88 82
17028.11 59
17029.34 61
17030.58 59
17031.81 73
17033.04 62
17034.28 66
17035.51 68
17036.75 76
17037.98 57
17039.21 70
17040.45 50
17041.68 61
17042.92 73
17044.15 77
17045.38 51
17046.62 57
17047.85 58
17049.09 75
17050.32 66
17051.56 66
17052.79 57
17054.02 53
17055.26 62
17056.49 57
17057.73 60
17058.96 68
17060.20 49
17061.43 60
17062.67 83
17063.90 56
17065.14 50
17066.37 73
17067.61 56
17068.84 56
17070.08 60
17071.31 49
17072.55 60
17073.78 63
17075.02 59
17076.25 55
17077.49 64
17078.72 66
17079.96 54
17081.20 72
17082.43 51
17083.67 63
17084.90 58
17086.14 51
17087.37 57
17088.61 79
17089.85 73
17091.08 58
17092.32 82
17093.55 61
17094.79 71
17096.03 54
17097.26 62
17098.50 56
17099.73 64
17100.97 64
17102.21 77
17103.44 56
17104.68 88
17105.92 50
17107.15 60
17108.39 69
17109.63 64
17110.86 71
17112.10 53
17113.34 77
17114.57 58
17115.81 69
17117.05 64
17118.28 62
17119.52 69
17120.76 71
17121.99 58
17123.23 53
17124.47 77
17125.70 78
17126.94 56
17128.18 48
17129.42 65
17130.65 56
17131.89 50
17133.13 54
17134.37 72
17135.60 80
17136.84 84
17138.08 47
17139.32 74
17140.55 61
17141.79 69
17143.03 65
17144.27 64
17145.50 66
17146.74 68
17147.98 62
17149.22 57
17150.46 64
17151.69 52
17152.93 75
17154.17 59
17155.41 61
17156.65 62
17157.89 67
17159.12 60
17160.36 63
17161.60 47
17162.84 53
17164.08 68
17165.32 65
17166.56 69
17167.79 45
17169.03 46
17170.27 75
17171.51 78
17172.75 68
17173.99 74
17175.23 52
17176.47 90
17177.70 72
17178.94 68
17180.18 72
17181.42 58
17182.66 58
17183.90 70
17185.14 76
17186.38 64
17187.62 74
17188.86 64
17190.10 49
17191.34 44
17192.58 42
17193.82 53
17195.06 44
17196.30 63
17197.54 63
17198.78 64
17200.01 84
17201.25 66
17202.49 62
17203.73 59
17204.97 62
17206.21 90
17207.45 74
17208.70 83
17209.94 62
17211.18 61
17212.42 61
17213.66 62
17214.90 53
17216.14 57
17217.38 67
17218.62 56
17219.86 53
17221.10 55
17222.34 44
17223.58 60
17224.82 80
17226.06 54
17227.30 53
17228.54 66
17229.78 67
17231.03 51
17232.27 66
17233.51 67
17234.75 70
17235.99 52
17237.23 74
17238.47 45
17239.71 46
17240.95 45
17242.20 55
17243.44 56
17244.68 50
17245.92 58
17247.16 59
17248.40 72
17249.65 51
17250.89 84
17252.13 69
17253.37 57
17254.61 70
17255.85 54
17257.10 54
17258.34 77
17259.58 75
17260.82 54
17262.06 57
17263.31 52
17264.55 77
17265.79 43
17267.03 59
17268.27 47
17269.52 58
17270.76 54
17272.00 64
17273.24 46
17274.49 54
17275.73 49
17276.97 59
17278.22 63
17279.46 43
17280.70 50
17281.94 55
17283.19 64
17284.43 52
17285.67 57
17286.91 52
17288.16 55
17289.40 45
17290.64 45
17291.89 62
17293.13 59
17294.37 56
17295.62 56
17296.86 58
17298.10 61
17299.35 58
17300.59 59
17301.83 73
17303.08 50
17304.32 50
17305.56 59
17306.81 61
17308.05 63
17309.30 62
17310.54 64
17311.78 77
17313.03 52
17314.27 50
17315.52 43
17316.76 58
17318.00 62
17319.25 57
17320.49 58
17321.74 69
17322.98 58
17324.23 67
17325.47 66
17326.71 54
17327.96 52
17329.20 48
17330.45 58
17331.69 47
17332.94 42
17334.18 44
17335.43 72
17336.67 46
17337.92 56
17339.16 55
17340.41 58
17341.65 43
17342.90 45
17344.14 58
17345.39 56
17346.63 53
17347.88 57
17349.12 56
17350.37 64
17351.61 68
17352.86 62
17354.10 51
17355.35 42
17356.59 45
17357.84 53
17359.08 54
17360.33 59
17361.58 55
17362.82 62
17364.07 53
17365.31 67
17366.56 53
17367.80 60
17369.05 52
17370.30 69
17371.54 60
17372.79 50
17374.03 55
17375.28 47
17376.53 51
17377.77 64
17379.02 69
17380.27 57
17381.51 61
17382.76 45
17384.01 69
17385.25 68
17386.50 60
17387.75 56
17388.99 61
17390.24 59
17391.49 66
17392.73 71
17393.98 72
17395.23 68
17396.47 61
17397.72 65
17398.97 58
17400.21 67
17401.46 52
17402.71 69
17403.96 59
17405.20 60
17406.45 61
17407.70 43
17408.94 51
17410.19 57
17411.44 64
17412.69 66
17413.93 56
17415.18 79
17416.43 82
17417.68 52
17418.93 64
17420.17 49
17421.42 66
17422.67 62
17423.92 64
17425.16 56
17426.41 52
17427.66 54
17428.91 60
17430.16 53
17431.41 46
17432.65 65
17433.90 58
17435.15 69
17436.40 52
17437.65 66
17438.90 60
17440.14 64
17441.39 59
17442.64 62
17443.89 60
17445.14 56
17446.39 64
17447.64 65
17448.88 48
17450.13 67
17451.38 68
17452.63 64
17453.88 55
17455.13 55
17456.38 64
17457.63 65
17458.88 71
17460.13 48
17461.38 71
17462.62 66
17463.87 70
17465.12 56
17466.37 71
17467.62 71
17468.87 66
17470.12 68
17471.37 64
17472.62 57
17473.87 49
17475.12 65
17476.37 57
17477.62 75
17478.87 44
17480.12 61
17481.37 58
17482.62 49
17483.87 45
17485.12 52
17486.37 60
17487.62 76
17488.87 61
17490.12 46
17491.37 55
17492.62 78
17493.87 76
17495.12 69
17496.37 56
17497.62 49
17498.87 58
17500.12 50
17501.38 48
17502.63 52
17503.88 57
17505.13 60
17506.38 65
17507.63 58
17508.88 56
17510.13 54
17511.38 56
17512.63 55
17513.89 43
17515.14 57
17516.39 58
17517.64 58
17518.89 46
17520.14 50
17521.39 51
17522.64 62
17523.90 60
17525.15 71
17526.40 51
17527.65 70
17528.90 67
17530.15 54
17531.41 63
17532.66 74
17533.91 77
17535.16 63
17536.41 52
17537.67 49
17538.92 39
17540.17 54
17541.42 56
17542.67 43
17543.93 53
17545.18 50
17546.43 54
17547.68 41
17548.94 59
17550.19 63
17551.44 76
17552.69 77
17553.95 68
17555.20 69
17556.45 44
17557.70 60
17558.96 49
17560.21 60
17561.46 50
17562.72 74
17563.97 50
17565.22 47
17566.47 42
17567.73 45
17568.98 53
17570.23 43
17571.49 44
17572.74 37
17573.99 65
17575.25 56
17576.50 53
17577.75 41
17579.01 65
17580.26 53
17581.51 66
17582.77 64
17584.02 55
17585.28 48
17586.53 57
17587.78 66
17589.04 68
17590.29 72
17591.54 71
17592.80 64
17594.05 51
17595.31 57
17596.56 56
17597.81 75
17599.07 56
17600.32 67
17601.58 56
17602.83 64
17604.09 66
17605.34 59
17606.60 47
17607.85 41
17609.10 50
17610.36 52
17611.61 60
17612.87 63
17614.12 60
17615.38 49
17616.63 80
17617.89 47
17619.14 62
17620.40 46
17621.65 58
17622.91 55
17624.16 51
17625.42 56
17626.67 45
17627.93 58
17629.18 70
17630.44 47
17631.69 40
17632.95 73
17634.21 45
17635.46 73
17636.72 41
17637.97 61
17639.23 58
17640.48 60
17641.74 62
17642.99 51
17644.25 51
17645.51 51
17646.76 77
17648.02 55
17649.27 53
17650.53 42
17651.79 79
17653.04 59
17654.30 63
17655.55 52
17656.81 82
17658.07 56
17659.32 61
17660.58 62
17661.84 63
17663.09 47
17664.35 50
17665.61 54
17666.86 74
17668.12 54
17669.38 72
17670.63 78
17671.89 56
17673.15 56
17674.40 40
17675.66 73
17676.92 67
17678.17 49
17679.43 57
17680.69 44
17681.95 63
17683.20 52
17684.46 59
17685.72 50
17686.98 49
17688.23 59
17689.49 70
17690.75 46
17692.01 66
17693.26 49
17694.52 56
17695.78 57
17697.04 52
17698.29 56
17699.55 52
17700.81 47
17702.07 49
17703.32 54
17704.58 61
17705.84 70
17707.10 69
17708.36 52
17709.62 47
17710.87 60
17712.13 58
17713.39 70
17714.65 51
17715.91 61
17717.17 45
17718.42 52
17719.68 64
17720.94 44
17722.20 58
17723.46 55
17724.72 44
17725.98 57
17727.23 53
17728.49 70
17729.75 60
17731.01 43
17732.27 46
17733.53 40
17734.79 48
17736.05 63
17737.31 64
17738.57 35
17739.82 58
17741.08 49
17742.34 66
17743.60 41
17744.86 58
17746.12 72
17747.38 79
17748.64 59
17749.90 61
17751.16 72
17752.42 60
17753.68 86
17754.94 59
17756.20 64
17757.46 60
17758.72 65
17759.98 46
17761.24 53
17762.50 39
17763.76 70
17765.02 54
17766.28 58
17767.54 43
17768.80 35
17770.06 53
17771.32 47
17772.58 51
17773.84 45
17775.10 61
17776.36 47
17777.62 46
17778.88 39
17780.14 57
17781.40 67
17782.67 69
17783.93 67
17785.19 55
17786.45 50
17787.71 62
17788.97 65
17790.23 65
17791.49 58
17792.75 57
17794.01 58
17795.28 64
17796.54 52
17797.80 41
17799.06 78
17800.32 57
17801.58 50
17802.84 57
17804.11 45
17805.37 71
17806.63 50
17807.89 69
17809.15 49
17810.41 50
17811.68 48
17812.94 61
17814.20 60
17815.46 53
17816.72 51
17817.99 55
17819.25 57
17820.51 63
17821.77 65
17823.03 52
17824.30 53
17825.56 76
17826.82 61
17828.08 56
17829.35 57
17830.61 44
17831.87 58
17833.13 62
17834.40 70
17835.66 46
17836.92 64
17838.18 64
17839.45 62
17840.71 57
17841.97 45
17843.24 52
17844.50 50
17845.76 49
17847.02 56
17848.29 44
17849.55 49
17850.81 61
17852.08 48
17853.34 48
17854.60 37
17855.87 59
17857.13 54
17858.39 76
17859.66 62
17860.92 57
17862.18 55
17863.45 56
17864.71 73
17865.98 59
17867.24 55
17868.50 61
17869.77 55
17871.03 67
17872.30 43
17873.56 57
17874.82 47
17876.09 60
17877.35 64
17878.62 53
17879.88 82
17881.14 51
17882.41 47
17883.67 72
17884.94 54
17886.20 65
17887.47 58
17888.73 76
17890.00 54
17891.26 56
17892.52 51
17893.79 60
17895.05 56
17896.32 61
17897.58 51
17898.85 53
17900.11 54
17901.38 64
17902.64 51
17903.91 59
17905.17 55
17906.44 46
17907.70 48
17908.97 54
17910.23 49
17911.50 58
17912.77 68
17914.03 48
17915.30 55
17916.56 62
17917.83 72
17919.09 45
17920.36 47
17921.62 38
17922.89 52
17924.16 63
17925.42 45
17926.69 59
17927.95 49
17929.22 36
17930.49 48
17931.75 50
17933.02 44
17934.28 65
17935.55 58
17936.82 58
17938.08 45
17939.35 49
17940.62 58
17941.88 46
17943.15 61
17944.42 58
17945.68 43
17946.95 45
17948.22 71
17949.48 58
17950.75 69
17952.02 42
17953.28 48
17954.55 40
17955.82 49
17957.08 42
17958.35 40
17959.62 52
17960.88 67
17962.15 60
17963.42 63
17964.69 47
17965.95 57
17967.22 49
17968.49 63
17969.76 77
17971.02 53
17972.29 62
17973.56 62
17974.83 55
17976.09 53
17977.36 60
17978.63 51
17979.90 76
17981.16 61
17982.43 45
17983.70 53
17984.97 62
17986.24 68
17987.50 48
17988.77 45
17990.04 49
17991.31 56
17992.58 71
17993.84 63
17995.11 42
17996.38 28
17997.65 46
17998.92 61
18000.19 50
18001.46 45
18002.72 40
18003.99 52
18005.26 52
18006.53 51
18007.80 55
18009.07 60
18010.34 52
18011.61 52
18012.87 53
18014.14 45
18015.41 65
18016.68 59
18017.95 60
18019.22 56
18020.49 75
18021.76 57
18023.03 61
18024.30 46
18025.57 35
18026.84 47
18028.11 76
18029.37 63
18030.64 57
18031.91 53
18033.18 61
18034.45 59
18035.72 61
18036.99 53
18038.26 49
18039.53 60
18040.80 72
18042.07 44
18043.34 41
18044.61 53
18045.88 69
18047.15 64
18048.42 69
18049.69 55
18050.96 65
18052.23 56
18053.50 55
18054.77 36
18056.05 57
18057.32 60
18058.59 69
18059.86 51
18061.13 37
18062.40 53
18063.67 56
18064.94 69
18066.21 58
18067.48 62
18068.75 56
18070.02 60
18071.29 71
18072.57 65
18073.84 50
18075.11 64
18076.38 62
18077.65 65
18078.92 48
18080.19 44
18081.46 51
18082.74 55
18084.01 59
18085.28 50
18086.55 46
18087.82 49
18089.09 69
18090.37 53
18091.64 62
18092.91 64
18094.18 65
18095.45 57
18096.72 61
18098.00 50
18099.27 64
18100.54 56
18101.81 51
18103.08 64
18104.36 58
18105.63 48
18106.90 71
18108.17 68
18109.45 48
18110.72 51
18111.99 64
18113.26 73
18114.54 59
18115.81 55
18117.08 49
18118.35 46
18119.63 58
18120.90 59
18122.17 45
18123.44 56
18124.72 44
18125.99 67
18127.26 47
18128.54 37
18129.81 34
18131.08 37
18132.36 46
18133.63 39
18134.90 56
18136.18 59
18137.45 58
18138.72 52
18140.00 61
18141.27 56
18142.54 55
18143.82 39
18145.09 46
18146.36 44
18147.64 54
18148.91 65
18150.19 58
18151.46 45
18152.73 53
18154.01 59
18155.28 59
18156.55 60
18157.83 58
18159.10 57
18160.38 65
18161.65 92
18162.93 58
18164.20 48
18165.47 56
18166.75 60
18168.02 52
18169.30 54
18170.57 39
18171.85 57
18173.12 67
18174.40 53
18175.67 40
18176.95 45
18178.22 54
18179.50 52
18180.77 54
18182.04 53
18183.32 56
18184.59 63
18185.87 43
18187.15 47
18188.42 47
18189.70 63
18190.97 50
18192.25 55
18193.52 44
18194.80 37
18196.07 51
18197.35 45
18198.62 67
18199.90 80
18201.17 56
18202.45 71
18203.73 53
18205.00 35
18206.28 34
18207.55 55
18208.83 67
18210.10 54
18211.38 51
18212.66 41
18213.93 41
18215.21 35
18216.48 45
18217.76 57
18219.04 64
18220.31 45
18221.59 58
18222.87 47
18224.14 41
18225.42 45
18226.70 58
18227.97 41
18229.25 38
18230.53 42
18231.80 55
18233.08 62
18234.36 47
18235.63 50
18236.91 43
18238.19 50
18239.46 55
18240.74 65
18242.02 62
18243.29 44
18244.57 48
18245.85 59
18247.13 58
18248.40 34
18249.68 36
18250.96 35
18252.24 45
18253.51 43
18254.79 52
18256.07 38
18257.35 34
18258.62 52
18259.90 64
18261.18 58
18262.46 50
18263.73 59
18265.01 69
18266.29 47
18267.57 57
18268.85 51
18270.12 47
18271.40 58
18272.68 40
18273.96 51
18275.24 39
18276.51 43
18277.79 51
18279.07 50
18280.35 41
18281.63 41
18282.91 45
18284.18 55
18285.46 63
18286.74 51
18288.02 53
18289.30 61
18290.58 51
18291.86 64
18293.14 41
18294.41 56
18295.69 58
18296.97 58
18298.25 68
18299.53 63
18300.81 57
18302.09 45
18303.37 48
18304.65 55
18305.93 55
18307.21 46
18308.49 48
18309.76 67
18311.04 54
18312.32 65
18313.60 37
18314.88 38
18316.16 44
18317.44 57
18318.72 48
18320.00 41
18321.28 49
18322.56 63
18323.84 48
18325.12 54
18326.40 45
18327.68 51
18328.96 52
18330.24 55
18331.52 39
18332.80 49
18334.08 59
18335.36 59
18336.64 52
18337.92 38
18339.20 49
18340.48 55
18341.76 73
18343.05 37
18344.33 45
18345.61 66
18346.89 66
18348.17 62
18349.45 72
18350.73 50
18352.01 41
18353.29 43
18354.57 57
18355.85 56
18357.13 36
18358.42 53
18359.70 45
18360.98 57
18362.26 36
18363.54 37
18364.82 62
18366.10 52
18367.38 38
18368.67 55
18369.95 50
18371.23 50
18372.51 59
18373.79 53
18375.07 48
18376.36 53
18377.64 51
18378.92 44
18380.20 59
18381.48 53
18382.77 54
18384.05 45
18385.33 53
18386.61 60
18387.89 62
18389.18 36
18390.46 36
18391.74 52
18393.02 37
18394.31 56
18395.59 39
18396.87 69
18398.15 37
18399.44 50
18400.72 61
18402.00 54
18403.28 63
18404.57 41
18405.85 44
18407.13 45
18408.41 64
18409.70 58
18410.98 45
18412.26 54
18413.55 43
18414.83 31
18416.11 60
18417.40 54
18418.68 39
18419.96 49
18421.25 72
18422.53 55
18423.81 49
18425.10 37
18426.38 50
18427.66 58
18428.95 49
18430.23 42
18431.51 49
18432.80 44
18434.08 58
18435.37 65
18436.65 45
18437.93 47
18439.22 56
18440.50 53
18441.79 49
18443.07 69
18444.35 44
18445.64 55
18446.92 48
18448.21 46
18449.49 35
18450.78 50
18452.06 46
18453.34 46
18454.63 47
18455.91 27
18457.20 56
18458.48 43
18459.77 42
18461.05 46
18462.34 50
18463.62 43
18464.91 60
18466.19 48
18467.48 43
18468.76 56
18470.05 66
18471.33 55
18472.62 46
18473.90 36
18475.19 36
18476.47 56
18477.76 46
18479.04 46
18480.33 60
18481.61 55
18482.90 58
18484.18 59
18485.47 68
18486.76 64
18488.04 69
18489.33 51
18490.61 60
18491.90 46
18493.18 65
18494.47 50
18495.76 57
18497.04 56
18498.33 55
18499.61 51
18500.90 65
18502.19 56
18503.47 57
18504.76 34
18506.05 63
18507.33 59
18508.62 68
18509.90 64
18511.19 51
18512.48 66
18513.76 51
18515.05 58
18516.34 50
18517.62 59
18518.91 64
18520.20 67
18521.48 52
18522.77 51
18524.06 40
18525.35 42
18526.63 61
18527.92 55
18529.21 67
18530.49 61
18531.78 63
18533.07 61
18534.36 63
18535.64 49
18536.93 52
18538.22 57
18539.50 51
18540.79 56
18542.08 52
18543.37 55
18544.66 55
18545.94 57
18547.23 47
18548.52 47
18549.81 57
18551.09 71
18552.38 46
18553.67 61
18554.96 58
18556.25 48
18557.53 61
18558.82 58
18560.11 66
18561.40 61
18562.69 58
18563.98 63
18565.26 60
18566.55 54
18567.84 45
18569.13 63
18570.42 71
18571.71 48
18572.99 54
18574.28 57
18575.57 44
18576.86 43
18578.15 56
18579.44 61
18580.73 56
18582.02 43
18583.31 57
18584.59 56
18585.88 55
18587.17 41
18588.46 68
18589.75 69
18591.04 63
18592.33 58
18593.62 46
18594.91 55
18596.20 50
18597.49 55
18598.78 61
18600.07 67
18601.36 49
18602.65 47
18603.94 62
18605.23 56
18606.52 52
18607.81 57
18609.09 64
18610.38 56
18611.67 65
18612.96 64
18614.25 58
18615.55 62
18616.84 59
18618.13 79
18619.42 64
18620.71 66
18622.00 55
18623.29 63
18624.58 83
18625.87 85
18627.16 49
18628.45 48
18629.74 49
18631.03 61
18632.32 66
18633.61 70
18634.90 51
18636.19 44
18637.48 62
18638.77 65
18640.07 48
18641.36 53
18642.65 58
18643.94 58
18645.23 72
18646.52 73
18647.81 58
18649.10 39
18650.40 55
18651.69 58
18652.98 58
18654.27 57
18655.56 45
18656.85 61
18658.14 49
18659.44 36
18660.73 48
18662.02 54
18663.31 54
18664.60 56
18665.89 49
18667.19 49
18668.48 44
18669.77 61
18671.06 54
18672.35 51
18673.65 37
18674.94 39
18676.23 49
18677.52 41
18678.82 40
18680.11 66
18681.40 71
18682.69 53
18683.99 44
18685.28 51
18686.57 43
18687.86 41
18689.16 48
18690.45 51
18691.74 49
18693.03 62
18694.33 50
18695.62 45
18696.91 52
18698.21 50
18699.50 51
18700.79 51
18702.09 58
18703.38 53
18704.67 50
18705.97 65
18707.26 49
18708.55 65
18709.85 63
18711.14 52
18712.43 50
18713.73 47
18715.02 40
18716.31 56
18717.61 37
18718.90 53
18720.19 56
18721.49 55
18722.78 57
18724.08 56
18725.37 58
18726.66 52
18727.96 95
18729.25 66
18730.55 40
18731.84 45
18733.13 57
18734.43 51
18735.72 65
18737.02 53
18738.31 46
18739.61 57
18740.90 59
18742.19 52
18743.49 61
18744.78 46
18746.08 60
18747.37 63
18748.67 50
18749.96 62
18751.26 53
18752.55 57
18753.85 42
18755.14 41
18756.44 48
18757.73 53
18759.03 59
18760.32 51
18761.62 64
18762.91 52
18764.21 51
18765.50 54
18766.80 79
18768.09 52
18769.39 42
18770.69 45
18771.98 55
18773.28 55
18774.57 48
18775.87 42
18777.16 60
18778.46 60
18779.76 44
18781.05 51
18782.35 54
18783.64 46
18784.94 37
18786.24 54
18787.53 68
18788.83 54
18790.12 58
18791.42 65
18792.72 45
18794.01 44
18795.31 60
18796.61 55
18797.90 52
18799.20 45
18800.49 67
18801.79 57
18803.09 54
18804.38 49
18805.68 37
18806.98 44
18808.28 57
18809.57 61
18810.87 75
18812.17 46
18813.46 46
18814.76 40
18816.06 60
18817.35 63
18818.65 45
18819.95 47
18821.25 56
18822.54 37
18823.84 44
18825.14 51
18826.44 41
18827.73 49
18829.03 41
18830.33 47
18831.63 67
18832.92 61
18834.22 75
18835.52 71
18836.82 51
18838.11 54
18839.41 48
18840.71 59
18842.01 50
18843.31 48
18844.60 61
18845.90 51
18847.20 47
18848.50 41
18849.80 45
18851.10 47
18852.39 71
18853.69 56
18854.99 63
18856.29 52
18857.59 41
18858.89 57
18860.18 42
18861.48 46
18862.78 45
18864.08 49
18865.38 52
18866.68 56
18867.98 61
18869.28 49
18870.58 57
18871.87 50
18873.17 41
18874.47 46
18875.77 54
18877.07 55
18878.37 64
18879.67 42
18880.97 51
18882.27 39
18883.57 57
18884.87 44
18886.17 41
18887.47 45
18888.77 61
18890.07 62
18891.36 47
18892.66 77
18893.96 64
18895.26 60
18896.56 61
18897.86 49
18899.16 72
18900.46 51
18901.76 50
18903.06 59
18904.36 59
18905.66 34
18906.96 42
18908.27 58
18909.57 54
18910.87 50
18912.17 43
18913.47 52
18914.77 72
18916.07 61
18917.37 59
18918.67 50
18919.97 63
18921.27 33
18922.57 45
18923.87 69
18925.17 57
18926.47 48
18927.77 43
18929.08 41
18930.38 61
18931.68 46
18932.98 67
18934.28 37
18935.58 46
18936.88 36
18938.18 43
18939.49 28
18940.79 43
18942.09 49
18943.39 69
18944.69 40
18945.99 35
18947.29 75
18948.60 57
18949.90 55
18951.20 60
18952.50 59
18953.80 42
18955.11 38
18956.41 53
18957.71 43
18959.01 41
18960.31 66
18961.62 55
18962.92 45
18964.22 35
18965.52 40
18966.82 61
18968.13 48
18969.43 42
18970.73 45
18972.03 48
18973.34 44
18974.64 50
18975.94 49
18977.24 42
18978.55 77
18979.85 55
18981.15 68
18982.46 45
18983.76 47
18985.06 57
18986.36 55
18987.67 41
18988.97 68
18990.27 51
18991.58 50
18992.88 50
18994.18 47
18995.49 44
18996.79 45
18998.09 41
18999.40 43
19000.70 43
19002.00 52
19003.31 39
19004.61 37
19005.91 35
19007.22 58
19008.52 66
19009.83 43
19011.13 45
19012.43 32
19013.74 49
19015.04 58
19016.34 53
19017.65 50
19018.95 40
19020.26 61
19021.56 49
19022.87 45
19024.17 48
19025.47 40
19026.78 57
19028.08 46
19029.39 32
19030.69 39
19032.00 28
19033.30 49
19034.61 36
19035.91 42
19037.22 70
19038.52 61
19039.82 59
19041.13 36
19042.43 33
19043.74 46
19045.04 46
19046.35 42
19047.65 38
19048.96 31
19050.26 37
19051.57 41
19052.88 45
19054.18 45
19055.49 38
19056.79 51
19058.10 42
19059.40 46
19060.71 54
19062.01 47
19063.32 58
19064.62 36
19065.93 38
19067.24 45
19068.54 45
19069.85 48
19071.15 31
19072.46 36
19073.77 40
19075.07 54
19076.38 48
19077.68 49
19078.99 37
19080.30 48
19081.60 40
19082.91 39
19084.22 39
19085.52 44
19086.83 53
19088.13 51
19089.44 39
19090.75 41
19092.05 40
19093.36 44
19094.67 46
19095.97 49
19097.28 42
19098.59 58
19099.90 30
19101.20 56
19102.51 38
19103.82 41
19105.12 48
19106.43 32
19107.74 50
19109.04 44
19110.35 53
19111.66 44
19112.97 34
19114.27 37
19115.58 51
19116.89 53
19118.20 31
19119.50 42
19120.81 37
19122.12 45
19123.43 44
19124.73 52
19126.04 42
19127.35 34
19128.66 35
19129.97 60
19131.27 48
19132.58 40
19133.89 45
19135.20 48
19136.51 53
19137.81 45
19139.12 50
19140.43 46
19141.74 48
19143.05 41
19144.36 36
19145.66 34
19146.97 57
19148.28 49
19149.59 46
19150.90 49
19152.21 54
19153.52 63
19154.83 50
19156.13 47
19157.44 51
19158.75 57
19160.06 44
19161.37 54
19162.68 33
19163.99 57
19165.30 67
19166.61 55
19167.92 40
19169.22 58
19170.53 60
19171.84 59
19173.15 50
19174.46 60
19175.77 64
19177.08 59
19178.39 64
19179.70 45
19181.01 51
19182.32 64
19183.63 53
19184.94 53
19186.25 45
19187.56 51
19188.87 53
19190.18 56
19191.49 60
19192.80 45
19194.11 52
19195.42 71
19196.73 69
19198.04 62
19199.35 45
19200.66 52
19201.97 61
19203.28 54
19204.59 35
19205.90 40
19207.21 52
19208.52 61
19209.83 55
19211.14 41
19212.46 47
19213.77 74
19215.08 57
19216.39 39
19217.70 36
19219.01 40
19220.32 39
19221.63 50
19222.94 49
19224.25 55
19225.57 57
19226.88 38
19228.19 34
19229.50 49
19230.81 47
19232.12 48
19233.43 42
19234.75 55
19236.06 53
19237.37 57
19238.68 67
19239.99 41
19241.30 39
19242.62 55
19243.93 60
19245.24 49
19246.55 42
19247.86 35
19249.18 37
19250.49 58
19251.80 67
19253.11 82
19254.42 46
19255.74 48
19257.05 46
19258.36 44
19259.67 36
19260.99 55
19262.30 41
19263.61 63
19264.92 42
19266.24 55
19267.55 55
19268.86 61
19270.17 65
19271.49 61
19272.80 50
19274.11 45
19275.42 44
19276.74 47
19278.05 33
19279.36 37
19280.68 62
19281.99 46
19283.30 41
19284.62 53
19285.93 38
19287.24 41
19288.56 41
19289.87 42
19291.18 77
19292.50 42
19293.81 42
19295.12 71
19296.44 46
19297.75 33
19299.06 43
19300.38 52
19301.69 59
19303.01 51
19304.32 34
19305.63 43
19306.95 42
19308.26 49
19309.58 39
19310.89 42
19312.20 34
19313.52 48
19314.83 53
19316.15 42
19317.46 55
19318.78 34
19320.09 54
19321.41 39
19322.72 40
19324.03 38
19325.35 48
19326.66 31
19327.98 49
19329.29 54
19330.61 47
19331.92 60
19333.24 55
19334.55 42
19335.87 52
19337.18 43
19338.50 27
19339.81 46
19341.13 39
19342.44 42
19343.76 45
19345.07 62
19346.39 42
19347.70 42
19349.02 55
19350.34 36
19351.65 43
19352.97 53
19354.28 42
19355.60 59
19356.91 51
19358.23 38
19359.54 37
19360.86 36
19362.18 45
19363.49 36
19364.81 35
19366.12 42
19367.44 64
19368.76 52
19370.07 51
19371.39 48
19372.71 55
19374.02 53
19375.34 46
19376.65 37
19377.97 41
19379.29 41
19380.60 50
19381.92 47
19383.24 38
19384.55 42
19385.87 59
19387.19 53
19388.50 33
19389.82 51
19391.14 59
19392.45 43
19393.77 46
19395.09 49
19396.41 50
19397.72 43
19399.04 36
19400.36 36
19401.67 39
19402.99 39
19404.31 42
19405.63 42
19406.94 40
19408.26 54
19409.58 43
19410.90 54
19412.21 65
19413.53 51
19414.85 46
19416.17 45
19417.48 49
19418.80 41
19420.12 38
19421.44 54
19422.76 45
19424.07 38
19425.39 44
19426.71 49
19428.03 51
19429.35 53
19430.66 41
19431.98 80
19433.30 49
19434.62 53
19435.94 55
19437.26 44
19438.57 57
19439.89 52
19441.21 51
19442.53 52
19443.85 48
19445.17 48
19446.49 37
19447.81 46
19449.12 58
19450.44 42
19451.76 53
19453.08 54
19454.40 59
19455.72 46
19457.04 50
19458.36 48
19459.68 51
19461.00 40
19462.32 37
19463.63 45
19464.95 46
19466.27 49
19467.59 58
19468.91 45
19470.23 52
19471.55 74
19472.87 68
19474.19 57
19475.51 48
19476.83 53
19478.15 42
19479.47 57
19480.79 62
19482.11 53
19483.43 42
19484.75 49
19486.07 58
19487.39 44
19488.71 60
19490.03 52
19491.35 50
19492.67 41
19493.99 47
19495.31 47
19496.63 54
19497.95 56
19499.27 73
19500.59 57
19501.91 49
19503.24 59
19504.56 57
19505.88 44
19507.20 58
19508.52 67
19509.84 55
19511.16 55
19512.48 42
19513.80 53
19515.12 38
19516.44 43
19517.77 39
19519.09 40
19520.41 61
19521.73 39
19523.05 66
19524.37 44
19525.69 50
19527.02 50
19528.34 37
19529.66 47
19530.98 47
19532.30 56
19533.62 60
19534.95 59
19536.27 43
19537.59 38
19538.91 50
19540.23 39
19541.56 50
19542.88 37
19544.20 36
19545.52 47
19546.84 47
19548.17 53
19549.49 46
19550.81 44
19552.13 42
19553.46 41
19554.78 35
19556.10 31
19557.42 44
19558.75 46
19560.07 53
19561.39 39
19562.71 37
19564.04 57
19565.36 56
19566.68 43
19568.00 39
19569.33 36
19570.65 47
19571.97 49
19573.30 56
19574.62 29
19575.94 45
19577.27 53
19578.59 54
19579.91 53
19581.24 42
19582.56 72
19583.88 59
19585.21 53
19586.53 37
19587.85 45
19589.18 47
19590.50 52
19591.82 45
19593.15 47
19594.47 47
19595.80 54
19597.12 42
19598.44 49
19599.77 54
19601.09 52
19602.42 52
19603.74 53
19605.06 45
19606.39 36
19607.71 55
19609.04 47
19610.36 53
19611.69 43
19613.01 46
19614.33 58
19615.66 60
19616.98 52
19618.31 57
19619.63 58
19620.96 45
19622.28 45
19623.61 43
19624.93 42
19626.26 35
19627.58 34
19628.91 32
19630.23 58
19631.56 56
19632.88 48
19634.21 38
19635.53 56
19636.86 56
19638.18 43
19639.51 32
19640.83 49
19642.16 61
19643.48 58
19644.81 55
19646.14 47
19647.46 51
19648.79 38
19650.11 57
19651.44 46
19652.76 51
19654.09 42
19655.42 50
19656.74 51
19658.07 56
19659.39 41
19660.72 58
19662.05 51
19663.37 55
19664.70 46
19666.02 52
19667.35 47
19668.68 43
19670.00 51
19671.33 46
19672.66 50
19673.98 38
19675.31 47
19676.64 34
19677.96 56
19679.29 23
19680.62 53
19681.94 43
19683.27 46
19684.60 35
19685.92 38
19687.25 54
19688.58 48
19689.90 61
19691.23 46
19692.56 43
19693.88 40
19695.21 54
19696.54 50
19697.87 61
19699.19 36
19700.52 35
19701.85 44
19703.18 54
19704.50 40
19705.83 63
19707.16 54
19708.49 49
19709.81 57
19711.14 57
19712.47 52
19713.80 39
19715.13 40
19716.45 47
19717.78 56
19719.11 60
19720.44 53
19721.77 42
19723.09 43
19724.42 55
19725.75 34
19727.08 26
19728.41 42
19729.74 73
19731.06 59
19732.39 50
19733.72 33
19735.05 38
19736.38 49
19737.71 69
19739.04 48
19740.36 51
19741.69 43
19743.02 45
19744.35 39
19745.68 41
19747.01 34
19748.34 42
19749.67 51
19751.00 57
19752.32 55
19753.65 42
19754.98 57
19756.31 49
19757.64 45
19758.97 34
19760.30 36
19761.63 46
19762.96 47
19764.29 28
19765.62 43
19766.95 55
19768.28 49
19769.61 42
19770.94 42
19772.27 53
19773.60 47
19774.93 44
19776.26 39
19777.59 50
19778.92 36
19780.25 58
19781.58 39
19782.91 55
19784.24 26
19785.57 47
19786.90 48
19788.23 43
19789.56 50
19790.89 67
19792.22 54
19793.55 32
19794.88 64
19796.21 57
19797.54 56
19798.87 49
19800.20 51
19801.53 56
19802.87 40
19804.20 41
19805.53 38
19806.86 45
19808.19 47
19809.52 51
19810.85 54
19812.18 50
19813.51 37
19814.85 51
19816.18 45
19817.51 48
19818.84 47
19820.17 59
19821.50 84
19822.83 51
19824.17 46
19825.50 45
19826.83 56
19828.16 65
19829.49 44
19830.82 40
19832.16 53
19833.49 35
19834.82 47
19836.15 39
19837.48 44
19838.82 42
19840.15 59
19841.48 36
19842.81 38
19844.14 47
19845.48 45
19846.81 47
19848.14 52
19849.47 40
19850.81 50
19852.14 66
19853.47 51
19854.80 64
19856.14 42
19857.47 54
19858.80 62
19860.14 48
19861.47 36
19862.80 39
19864.13 52
19865.47 50
19866.80 45
19868.13 45
19869.47 55
19870.80 52
19872.13 49
19873.47 33
19874.80 48
19876.13 57
19877.47 45
19878.80 49
19880.13 46
19881.47 50
19882.80 43
19884.13 48
19885.47 44
19886.80 31
19888.13 35
19889.47 49
19890.80 42
19892.14 45
19893.47 43
19894.80 57
19896.14 56
19897.47 43
19898.81 50
19900.14 45
19901.47 36
19902.81 39
19904.14 66
19905.48 61
19906.81 31
19908.15 38
19909.48 48
19910.81 47
19912.15 42
19913.48 30
19914.82 43
19916.15 40
19917.49 52
19918.82 50
19920.16 54
19921.49 49
19922.83 52
19924.16 48
19925.50 34
19926.83 40
19928.17 35
19929.50 54
19930.84 46
19932.17 42
19933.51 56
19934.84 35
19936.18 38
19937.51 47
19938.85 41
19940.18 49
19941.52 37
19942.86 40
19944.19 43
19945.53 42
19946.86 48
19948.20 46
19949.53 49
19950.87 38
19952.21 43
19953.54 52
19954.88 46
19956.21 50
19957.55 43
19958.89 39
19960.22 51
19961.56 46
19962.90 54
19964.23 41
19965.57 60
19966.90 34
19968.24 39
19969.58 47
19970.91 43
19972.25 33
19973.59 52
19974.92 37
19976.26 49
19977.60 47
19978.93 53
19980.27 50
19981.61 38
19982.94 39
19984.28 47
19985.62 49
19986.96 47
19988.29 68
19989.63 35
19990.97 48
19992.30 33
19993.64 58
19994.98 48
19996.32 38
19997.65 52
19998.99 49
20000.33 56
20001.67 53
20003.00 49
20004.34 70
20005.68 55
20007.02 36
20008.35 52
20009.69 52
20011.03 46
20012.37 39
20013.71 42
20015.04 50
20016.38 48
20017.72 33
20019.06 60
20020.40 70
20021.73 50
20023.07 46
20024.41 48
20025.75 58
20027.09 41
20028.43 56
20029.77 38
20031.10 40
20032.44 42
20033.78 63
20035.12 59
20036.46 44
20037.80 46
20039.14 47
20040.47 63
20041.81 50
20043.15 54
20044.49 43
20045.83 57
20047.17 49
20048.51 37
20049.85 40
20051.19 44
20052.53 50
20053.87 39
20055.21 44
20056.54 53
20057.88 44
20059.22 49
20060.56 44
20061.90 45
20063.24 44
20064.58 41
20065.92 41
20067.26 38
20068.60 56
20069.94 44
20071.28 55
20072.62 44
20073.96 48
20075.30 43
20076.64 50
20077.98 42
20079.32 51
20080.66 54
20082.00 47
20083.34 49
20084.68 51
20086.02 50
20087.36 39
20088.70 50
20090.04 34
20091.38 40
20092.73 32
20094.07 48
20095.41 46
20096.75 54
20098.09 39
20099.43 36
20100.77 47
20102.11 34
20103.45 38
20104.79 50
20106.13 59
20107.48 43
20108.82 44
20110.16 47
20111.50 66
20112.84 39
20114.18 48
20115.52 51
20116.86 49
20118.21 45
20119.55 44
20120.89 52
20122.23 44
20123.57 50
20124.91 55
20126.26 49
20127.60 51
20128.94 64
20130.28 46
20131.62 64
20132.96 34
20134.31 54
20135.65 42
