# Supplementary material for: MALDI-TOF MS typing enables the classification of brewing yeasts of the genus Saccharomyces to major beer styles
Source: PLoS One. 2017 Aug 9;12(8):e0181694. doi: 10.1371/journal.pone.0181694 (PMC5549903; doi:10.1371/journal.pone.0181694)
Supplement: S14 File — The directory includes 90 raw files and was zipped to “.zip”; the folder has three strains with 30 spectra per strain; S1 Text explains the raw files with an example and Table 1 represents the yeast strains used within the experiment. (ZIP) [file pone.0181694.s017.zip › 40-42/30637-510-OG-Ale-Ale-YPG-18h-E-E_2015-10-07__0_B12_1.dat]

2001.30 4862
2001.72 4628
2002.14 4786
2002.57 4799
2002.99 4746
2003.41 4894
2003.83 4477
2004.25 4504
2004.67 4574
2005.10 4848
2005.52 4593
2005.94 4508
2006.36 4709
2006.78 4569
2007.21 4771
2007.63 4796
2008.05 4666
2008.47 4622
2008.89 4828
2009.32 4555
2009.74 4770
2010.16 5126
2010.58 5111
2011.01 5039
2011.43 4722
2011.85 4672
2012.27 4860
2012.70 4942
2013.12 4646
2013.54 4630
2013.96 4552
2014.39 4493
2014.81 4480
2015.23 4470
2015.66 4533
2016.08 4585
2016.50 4282
2016.93 4613
2017.35 4526
2017.77 4456
2018.19 4391
2018.62 4732
2019.04 4592
2019.46 4758
2019.89 4981
2020.31 4760
2020.73 4732
2021.16 4965
2021.58 4901
2022.01 4986
2022.43 4868
2022.85 5047
2023.28 4860
2023.70 4941
2024.12 5054
2024.55 4895
2024.97 4571
2025.40 4658
2025.82 4454
2026.24 4440
2026.67 4332
2027.09 4247
2027.52 4474
2027.94 4460
2028.37 4606
2028.79 4465
2029.21 4622
2029.64 4351
2030.06 4504
2030.49 4238
2030.91 4281
2031.34 4163
2031.76 4226
2032.19 4394
2032.61 4553
2033.04 4643
2033.46 4650
2033.88 4707
2034.31 4907
2034.73 4587
2035.16 4644
2035.58 4533
2036.01 4842
2036.43 4764
2036.86 4393
2037.29 4476
2037.71 4626
2038.14 4603
2038.56 4558
2038.99 4288
2039.41 4330
2039.84 4368
2040.26 4304
2040.69 4294
2041.11 4337
2041.54 4598
2041.97 4485
2042.39 4322
2042.82 4547
2043.24 4542
2043.67 4396
2044.09 4557
2044.52 4608
2044.95 4496
2045.37 4415
2045.80 4390
2046.22 4336
2046.65 4502
2047.08 4562
2047.50 4596
2047.93 4548
2048.36 4415
2048.78 4382
2049.21 4432
2049.64 4480
2050.06 4381
2050.49 4094
2050.92 4408
2051.34 4512
2051.77 4415
2052.20 4403
2052.62 4371
2053.05 4489
2053.48 4418
2053.90 4302
2054.33 4162
2054.76 4236
2055.18 4233
2055.61 4424
2056.04 4430
2056.47 4502
2056.89 4472
2057.32 4278
2057.75 4357
2058.17 4431
2058.60 4535
2059.03 4571
2059.46 4374
2059.88 4356
2060.31 4764
2060.74 4533
2061.17 4442
2061.60 4549
2062.02 4726
2062.45 4770
2062.88 4583
2063.31 4348
2063.74 4595
2064.16 4614
2064.59 4655
2065.02 4705
2065.45 4634
2065.88 4653
2066.30 4886
2066.73 4822
2067.16 4883
2067.59 4699
2068.02 4792
2068.45 4791
2068.87 4793
2069.30 4381
2069.73 4498
2070.16 4744
2070.59 4485
2071.02 4413
2071.45 4284
2071.87 4506
2072.30 4324
2072.73 4529
2073.16 4649
2073.59 4611
2074.02 4573
2074.45 4457
2074.88 4376
2075.31 4351
2075.74 4612
2076.17 4613
2076.59 4571
2077.02 4930
2077.45 4659
2077.88 4567
2078.31 4598
2078.74 4883
2079.17 4747
2079.60 5070
2080.03 4912
2080.46 4750
2080.89 4708
2081.32 4894
2081.75 4947
2082.18 4741
2082.61 4884
2083.04 4804
2083.47 4465
2083.90 4423
2084.33 4532
2084.76 4511
2085.19 4472
2085.62 4497
2086.05 4421
2086.48 4535
2086.91 4432
2087.34 4642
2087.77 4414
2088.20 4372
2088.63 4413
2089.06 4565
2089.49 4473
2089.93 4525
2090.36 4422
2090.79 4585
2091.22 4362
2091.65 4467
2092.08 4500
2092.51 4729
2092.94 4553
2093.37 4378
2093.80 4883
2094.23 4482
2094.67 4354
2095.10 4224
2095.53 4453
2095.96 4462
2096.39 4412
2096.82 4293
2097.25 4290
2097.68 4677
2098.12 4354
2098.55 4453
2098.98 4447
2099.41 4344
2099.84 4370
2100.27 4475
2100.71 4196
2101.14 4360
2101.57 4340
2102.00 4431
2102.43 4485
2102.87 4267
2103.30 4442
2103.73 4468
2104.16 4564
2104.59 4615
2105.03 4302
2105.46 4529
2105.89 4753
2106.32 4899
2106.76 4807
2107.19 4592
2107.62 4722
2108.05 4661
2108.49 4693
2108.92 5044
2109.35 5050
2109.78 4967
2110.22 4835
2110.65 4861
2111.08 4831
2111.52 4470
2111.95 4514
2112.38 4348
2112.81 4483
2113.25 4544
2113.68 4584
2114.11 4574
2114.55 4595
2114.98 4373
2115.41 4469
2115.85 4266
2116.28 4309
2116.71 4304
2117.15 4342
2117.58 4333
2118.01 4439
2118.45 4283
2118.88 4117
2119.32 4142
2119.75 4323
2120.18 4361
2120.62 4258
2121.05 4340
2121.48 4494
2121.92 4691
2122.35 4717
2122.79 4150
2123.22 4319
2123.65 4588
2124.09 4461
2124.52 4538
2124.96 4309
2125.39 4271
2125.83 4507
2126.26 4495
2126.70 4336
2127.13 4503
2127.56 4315
2128.00 4483
2128.43 4504
2128.87 4207
2129.30 4447
2129.74 4524
2130.17 4620
2130.61 4475
2131.04 4506
2131.48 4588
2131.91 4562
2132.35 4869
2132.78 4858
2133.22 4577
2133.65 4430
2134.09 4632
2134.52 4688
2134.96 4974
2135.39 4710
2135.83 4374
2136.26 4525
2136.70 4651
2137.14 4945
2137.57 4680
2138.01 4589
2138.44 4707
2138.88 4770
2139.31 4466
2139.75 4478
2140.19 4325
2140.62 4230
2141.06 4337
2141.49 4442
2141.93 4552
2142.37 4307
2142.80 4631
2143.24 4385
2143.67 4318
2144.11 4541
2144.55 4462
2144.98 4278
2145.42 4080
2145.86 4574
2146.29 4314
2146.73 4241
2147.16 4360
2147.60 4290
2148.04 4218
2148.47 4534
2148.91 4576
2149.35 4725
2149.79 4773
2150.22 4841
2150.66 4925
2151.10 4971
2151.53 5207
2151.97 4921
2152.41 4954
2152.84 5305
2153.28 5049
2153.72 4863
2154.16 4687
2154.59 4894
2155.03 5034
2155.47 4525
2155.91 4296
2156.34 4466
2156.78 4362
2157.22 4292
2157.66 4383
2158.09 4398
2158.53 4443
2158.97 4563
2159.41 4362
2159.84 4541
2160.28 4616
2160.72 4720
2161.16 4597
2161.60 4615
2162.03 4524
2162.47 4511
2162.91 4592
2163.35 4649
2163.79 4420
2164.22 4418
2164.66 4448
2165.10 4400
2165.54 4385
2165.98 4419
2166.42 4286
2166.86 4316
2167.29 4332
2167.73 4581
2168.17 4334
2168.61 4471
2169.05 4727
2169.49 4635
2169.93 4620
2170.37 4335
2170.80 4448
2171.24 4504
2171.68 4686
2172.12 4439
2172.56 4442
2173.00 4498
2173.44 4707
2173.88 4677
2174.32 4741
2174.76 4672
2175.20 5038
2175.64 5310
2176.08 5232
2176.51 5399
2176.95 5193
2177.39 5337
2177.83 5298
2178.27 5325
2178.71 5146
2179.15 4995
2179.59 4980
2180.03 5066
2180.47 4914
2180.91 4693
2181.35 4621
2181.79 4538
2182.23 4743
2182.67 4459
2183.11 4604
2183.55 4271
2183.99 4362
2184.43 4332
2184.87 4239
2185.31 4348
2185.76 4443
2186.20 4454
2186.64 4735
2187.08 4649
2187.52 4436
2187.96 4623
2188.40 4519
2188.84 4555
2189.28 4721
2189.72 5000
2190.16 4950
2190.60 4786
2191.04 5004
2191.49 4810
2191.93 4745
2192.37 4767
2192.81 4651
2193.25 4639
2193.69 4632
2194.13 4864
2194.57 5045
2195.02 4939
2195.46 5022
2195.90 4980
2196.34 5154
2196.78 5076
2197.22 5363
2197.66 5137
2198.11 5245
2198.55 5075
2198.99 5030
2199.43 5103
2199.87 4786
2200.32 4372
2200.76 4553
2201.20 4524
2201.64 4271
2202.08 4394
2202.53 4586
2202.97 4392
2203.41 4407
2203.85 4245
2204.29 4451
2204.74 4545
2205.18 4747
2205.62 4578
2206.06 4323
2206.51 4575
2206.95 4590
2207.39 4632
2207.83 4693
2208.28 4940
2208.72 4877
2209.16 4765
2209.61 4984
2210.05 5149
2210.49 5014
2210.93 4800
2211.38 4628
2211.82 4678
2212.26 4836
2212.71 4838
2213.15 4828
2213.59 4821
2214.04 4945
2214.48 4814
2214.92 4571
2215.37 4645
2215.81 4588
2216.25 4681
2216.70 4503
2217.14 4604
2217.59 4522
2218.03 4358
2218.47 4545
2218.92 4302
2219.36 4439
2219.80 4402
2220.25 4376
2220.69 4371
2221.14 4482
2221.58 4377
2222.02 4823
2222.47 4581
2222.91 4325
2223.36 4614
2223.80 4712
2224.25 4974
2224.69 5216
2225.13 5053
2225.58 5252
2226.02 5486
2226.47 5051
2226.91 5094
2227.36 5422
2227.80 5599
2228.25 5575
2228.69 5501
2229.14 5218
2229.58 5362
2230.03 5110
2230.47 5048
2230.92 5212
2231.36 5473
2231.81 5351
2232.25 5188
2232.70 5289
2233.14 5285
2233.59 5504
2234.03 5327
2234.48 5274
2234.92 5258
2235.37 5114
2235.81 5024
2236.26 4962
2236.70 4782
2237.15 4810
2237.60 4459
2238.04 4587
2238.49 4626
2238.93 4554
2239.38 4391
2239.83 4421
2240.27 4304
2240.72 4141
2241.16 4310
2241.61 4389
2242.06 4404
2242.50 4169
2242.95 4150
2243.39 4291
2243.84 4286
2244.29 4265
2244.73 4410
2245.18 4090
2245.63 4235
2246.07 4230
2246.52 4265
2246.97 4379
2247.41 4171
2247.86 4288
2248.31 4105
2248.75 4232
2249.20 4106
2249.65 4174
2250.09 4482
2250.54 4513
2250.99 4451
2251.43 4661
2251.88 4603
2252.33 4676
2252.78 4775
2253.22 4497
2253.67 4557
2254.12 4535
2254.56 4512
2255.01 4315
2255.46 4171
2255.91 4225
2256.35 4171
2256.80 4318
2257.25 4580
2257.70 4355
2258.14 4133
2258.59 4010
2259.04 4071
2259.49 4356
2259.94 4441
2260.38 4304
2260.83 4308
2261.28 4560
2261.73 4631
2262.18 4945
2262.62 4957
2263.07 5267
2263.52 5260
2263.97 5187
2264.42 5236
2264.87 5306
2265.31 5137
2265.76 4978
2266.21 5036
2266.66 4951
2267.11 4896
2267.56 4855
2268.01 4956
2268.45 4978
2268.90 5138
2269.35 5021
2269.80 5151
2270.25 5194
2270.70 5457
2271.15 5327
2271.60 5138
2272.05 5541
2272.49 5329
2272.94 5439
2273.39 5351
2273.84 5163
2274.29 5090
2274.74 5219
2275.19 4849
2275.64 4757
2276.09 4842
2276.54 4511
2276.99 4483
2277.44 4516
2277.89 4527
2278.34 4299
2278.79 4249
2279.24 4215
2279.69 4261
2280.14 4418
2280.59 4302
2281.04 4378
2281.49 4391
2281.94 4329
2282.39 4350
2282.84 4310
2283.29 4319
2283.74 4176
2284.19 4261
2284.64 4313
2285.09 4500
2285.54 4387
2285.99 4258
2286.44 4221
2286.89 4578
2287.34 4554
2287.79 4665
2288.24 4891
2288.69 5309
2289.14 5564
2289.59 5860
2290.05 6300
2290.50 6304
2290.95 6789
2291.40 7355
2291.85 7475
2292.30 8151
2292.75 7865
2293.20 7384
2293.65 7214
2294.11 7004
2294.56 6386
2295.01 6091
2295.46 5734
2295.91 5518
2296.36 5234
2296.81 4889
2297.27 4883
2297.72 4643
2298.17 4432
2298.62 4310
2299.07 4543
2299.52 4293
2299.98 4079
2300.43 4295
2300.88 4283
2301.33 4273
2301.78 4385
2302.24 4415
2302.69 4269
2303.14 4242
2303.59 4173
2304.04 4038
2304.50 4305
2304.95 4355
2305.40 4189
2305.85 4325
2306.31 4355
2306.76 4535
2307.21 4854
2307.66 4608
2308.12 4403
2308.57 4673
2309.02 4883
2309.48 4724
2309.93 4939
2310.38 4950
2310.83 4995
2311.29 5246
2311.74 5219
2312.19 5326
2312.65 5253
2313.10 4989
2313.55 4763
2314.01 4698
2314.46 4790
2314.91 4649
2315.37 4628
2315.82 4544
2316.27 4512
2316.73 4402
2317.18 4394
2317.63 4528
2318.09 4582
2318.54 4403
2318.99 4631
2319.45 4499
2319.90 4409
2320.36 4748
2320.81 4978
2321.26 4554
2321.72 4665
2322.17 4770
2322.63 4447
2323.08 4528
2323.53 4442
2323.99 4439
2324.44 4463
2324.90 4615
2325.35 4808
2325.80 4445
2326.26 4542
2326.71 4622
2327.17 4598
2327.62 4605
2328.08 4831
2328.53 5248
2328.99 5429
2329.44 5437
2329.90 5551
2330.35 5504
2330.81 5376
2331.26 5046
2331.72 5153
2332.17 5088
2332.63 5086
2333.08 4950
2333.54 5053
2333.99 4637
2334.45 4766
2334.90 4474
2335.36 4293
2335.81 4147
2336.27 4189
2336.72 4566
2337.18 4534
2337.63 4378
2338.09 4377
2338.55 4565
2339.00 4841
2339.46 4794
2339.91 4757
2340.37 4777
2340.82 4793
2341.28 5076
2341.74 4568
2342.19 4720
2342.65 4672
2343.10 4741
2343.56 4601
2344.02 4579
2344.47 4627
2344.93 4795
2345.39 4685
2345.84 4994
2346.30 4919
2346.75 5062
2347.21 5094
2347.67 5145
2348.12 5222
2348.58 5260
2349.04 5337
2349.49 5223
2349.95 5091
2350.41 4957
2350.86 4799
2351.32 4725
2351.78 4856
2352.23 4702
2352.69 4309
2353.15 4184
2353.61 4278
2354.06 4287
2354.52 4288
2354.98 4286
2355.43 4460
2355.89 4503
2356.35 4494
2356.81 4423
2357.26 4414
2357.72 4379
2358.18 4342
2358.64 4510
2359.09 4627
2359.55 4486
2360.01 4540
2360.47 4530
2360.93 4738
2361.38 4833
2361.84 4669
2362.30 4698
2362.76 4791
2363.22 4693
2363.67 4781
2364.13 4699
2364.59 4636
2365.05 4366
2365.51 4551
2365.96 4677
2366.42 4636
2366.88 4367
2367.34 4304
2367.80 4538
2368.26 4917
2368.72 5007
2369.17 4934
2369.63 4938
2370.09 5000
2370.55 5071
2371.01 5054
2371.47 4919
2371.93 4763
2372.39 5192
2372.84 5325
2373.30 5448
2373.76 5235
2374.22 5201
2374.68 5195
2375.14 5325
2375.60 5175
2376.06 5528
2376.52 5535
2376.98 5572
2377.44 5310
2377.90 4938
2378.36 4874
2378.81 4857
2379.27 5120
2379.73 5302
2380.19 5177
2380.65 4940
2381.11 4977
2381.57 4934
2382.03 5177
2382.49 4887
2382.95 4876
2383.41 5093
2383.87 5097
2384.33 5233
2384.79 5034
2385.25 4760
2385.71 4769
2386.17 4755
2386.63 4626
2387.09 4667
2387.55 4591
2388.01 4469
2388.48 4504
2388.94 4611
2389.40 4619
2389.86 4770
2390.32 4715
2390.78 4540
2391.24 4819
2391.70 4795
2392.16 4885
2392.62 4914
2393.08 4784
2393.54 4335
2394.00 4472
2394.47 4520
2394.93 4529
2395.39 4512
2395.85 4665
2396.31 4431
2396.77 4429
2397.23 4440
2397.69 4656
2398.16 4486
2398.62 4573
2399.08 4612
2399.54 4638
2400.00 4889
2400.46 4515
2400.92 4287
2401.39 4185
2401.85 4290
2402.31 4285
2402.77 4422
2403.23 4077
2403.70 4299
2404.16 4366
2404.62 4388
2405.08 4700
2405.54 4623
2406.01 4743
2406.47 4513
2406.93 4309
2407.39 4545
2407.86 4863
2408.32 4813
2408.78 4721
2409.24 4721
2409.71 4267
2410.17 4540
2410.63 4654
2411.09 4237
2411.56 4149
2412.02 4500
2412.48 4230
2412.94 4249
2413.41 4113
2413.87 4100
2414.33 4069
2414.80 4356
2415.26 4413
2415.72 4650
2416.19 4531
2416.65 4425
2417.11 4558
2417.57 4559
2418.04 4611
2418.50 4694
2418.96 4421
2419.43 4728
2419.89 4666
2420.36 4684
2420.82 5030
2421.28 4640
2421.75 4573
2422.21 4698
2422.67 4424
2423.14 4406
2423.60 4509
2424.07 4763
2424.53 4521
2424.99 4362
2425.46 4352
2425.92 4449
2426.39 4649
2426.85 4542
2427.31 4408
2427.78 4521
2428.24 4599
2428.71 4419
2429.17 4650
2429.64 4690
2430.10 4573
2430.56 4535
2431.03 4554
2431.49 4432
2431.96 4416
2432.42 4524
2432.89 4340
2433.35 4236
2433.82 4430
2434.28 4328
2434.75 4399
2435.21 4096
2435.68 4219
2436.14 4116
2436.61 4279
2437.07 4195
2437.54 4320
2438.00 4492
2438.47 4489
2438.93 4142
2439.40 4365
2439.86 4538
2440.33 4564
2440.80 4721
2441.26 4938
2441.73 5054
2442.19 5039
2442.66 5015
2443.12 5055
2443.59 4942
2444.06 4560
2444.52 4762
2444.99 4548
2445.45 4732
2445.92 4751
2446.38 4455
2446.85 4352
2447.32 4389
2447.78 4318
2448.25 4295
2448.72 4272
2449.18 4351
2449.65 4370
2450.11 4168
2450.58 4175
2451.05 4225
2451.51 4158
2451.98 4160
2452.45 4171
2452.91 4320
2453.38 4355
2453.85 4489
2454.31 4282
2454.78 4214
2455.25 4277
2455.71 4276
2456.18 4427
2456.65 4240
2457.12 4267
2457.58 4183
2458.05 4183
2458.52 4249
2458.98 4354
2459.45 3979
2459.92 4165
2460.39 4214
2460.85 4246
2461.32 4201
2461.79 4111
2462.26 4071
2462.72 4073
2463.19 4254
2463.66 4133
2464.13 4111
2464.59 4011
2465.06 4187
2465.53 4115
2466.00 3933
2466.47 4233
2466.93 4537
2467.40 4417
2467.87 4451
2468.34 4190
2468.81 4108
2469.27 4297
2469.74 4442
2470.21 4408
2470.68 4216
2471.15 4206
2471.62 4125
2472.09 3941
2472.55 4250
2473.02 4244
2473.49 4025
2473.96 4064
2474.43 4074
2474.90 4132
2475.37 4084
2475.83 3897
2476.30 4127
2476.77 4419
2477.24 3998
2477.71 4020
2478.18 4282
2478.65 4256
2479.12 4117
2479.59 4238
2480.06 4313
2480.53 4221
2480.99 4203
2481.46 4028
2481.93 4030
2482.40 4012
2482.87 4080
2483.34 3947
2483.81 3855
2484.28 4073
2484.75 4236
2485.22 4251
2485.69 4396
2486.16 4166
2486.63 4332
2487.10 4342
2487.57 4158
2488.04 4313
2488.51 4210
2488.98 4477
2489.45 4681
2489.92 4755
2490.39 4478
2490.86 4531
2491.33 4192
2491.80 4512
2492.27 4639
2492.74 4438
2493.21 4300
2493.68 4439
2494.15 4578
2494.62 4503
2495.10 4368
2495.57 4535
2496.04 4541
2496.51 4337
2496.98 4350
2497.45 4529
2497.92 4373
2498.39 4432
2498.86 4168
2499.33 4165
2499.80 4110
2500.28 3776
2500.75 4098
2501.22 3930
2501.69 3897
2502.16 3829
2502.63 3882
2503.10 3864
2503.57 4275
2504.05 4050
2504.52 3985
2504.99 3917
2505.46 3895
2505.93 4201
2506.40 4124
2506.88 4187
2507.35 4073
2507.82 4112
2508.29 4001
2508.76 4050
2509.24 4494
2509.71 4322
2510.18 4351
2510.65 4414
2511.12 4660
2511.60 4592
2512.07 4667
2512.54 4806
2513.01 4879
2513.49 4498
2513.96 4472
2514.43 4709
2514.90 4472
2515.38 4649
2515.85 4677
2516.32 4533
2516.79 4377
2517.27 4362
2517.74 4394
2518.21 4632
2518.68 4593
2519.16 4497
2519.63 4497
2520.10 4471
2520.58 4537
2521.05 4412
2521.52 4178
2522.00 4249
2522.47 4355
2522.94 4328
2523.42 4281
2523.89 4217
2524.36 4197
2524.84 4177
2525.31 4197
2525.78 4110
2526.26 4097
2526.73 4230
2527.20 4112
2527.68 4144
2528.15 4131
2528.63 4082
2529.10 3917
2529.57 4281
2530.05 4297
2530.52 4119
2531.00 4069
2531.47 4239
2531.94 4301
2532.42 4403
2532.89 4245
2533.37 4398
2533.84 4217
2534.32 4393
2534.79 4468
2535.26 4275
2535.74 4178
2536.21 4236
2536.69 4285
2537.16 4078
2537.64 4028
2538.11 4100
2538.59 4229
2539.06 4149
2539.54 4181
2540.01 4251
2540.49 4351
2540.96 4320
2541.44 4249
2541.91 3704
2542.39 4149
2542.86 4092
2543.34 4097
2543.81 4243
2544.29 4262
2544.76 4061
2545.24 4117
2545.71 4193
2546.19 4128
2546.66 4033
2547.14 4084
2547.61 4063
2548.09 4088
2548.57 4170
2549.04 4380
2549.52 4358
2549.99 4427
2550.47 4492
2550.95 4492
2551.42 4605
2551.90 4341
2552.37 4319
2552.85 4294
2553.33 4645
2553.80 4740
2554.28 4723
2554.75 4888
2555.23 4915
2555.71 5199
2556.18 4867
2556.66 4827
2557.14 4952
2557.61 5148
2558.09 4691
2558.57 4674
2559.04 4652
2559.52 4765
2560.00 4545
2560.47 4503
2560.95 4388
2561.43 4606
2561.90 4511
2562.38 4319
2562.86 4331
2563.33 4400
2563.81 4393
2564.29 3994
2564.77 4379
2565.24 4289
2565.72 4214
2566.20 4128
2566.68 4120
2567.15 4185
2567.63 3979
2568.11 3828
2568.59 3902
2569.06 3899
2569.54 3869
2570.02 3874
2570.50 4164
2570.97 4117
2571.45 3855
2571.93 3763
2572.41 3835
2572.89 3903
2573.36 3893
2573.84 3857
2574.32 3847
2574.80 3782
2575.28 3830
2575.75 3991
2576.23 4022
2576.71 3788
2577.19 3626
2577.67 3819
2578.15 3690
2578.62 3391
2579.10 3841
2579.58 4148
2580.06 3930
2580.54 3724
2581.02 3997
2581.50 3706
2581.97 3671
2582.45 3842
2582.93 3801
2583.41 3809
2583.89 3867
2584.37 3808
2584.85 3648
2585.33 3777
2585.81 3746
2586.29 4032
2586.77 3845
2587.24 4006
2587.72 4106
2588.20 4063
2588.68 4038
2589.16 4097
2589.64 4248
2590.12 4287
2590.60 4218
2591.08 4187
2591.56 4094
2592.04 3951
2592.52 4163
2593.00 4377
2593.48 4241
2593.96 4109
2594.44 4227
2594.92 4179
2595.40 4065
2595.88 4393
2596.36 4327
2596.84 4251
2597.32 4295
2597.80 4003
2598.28 4109
2598.76 4047
2599.24 4121
2599.72 4105
2600.20 4028
2600.68 3909
2601.16 4032
2601.64 3903
2602.12 3900
2602.61 3661
2603.09 3707
2603.57 3639
2604.05 3553
2604.53 3750
2605.01 3842
2605.49 3927
2605.97 3841
2606.45 3838
2606.93 3834
2607.42 3797
2607.90 3991
2608.38 3952
2608.86 3791
2609.34 3886
2609.82 3813
2610.30 3951
2610.78 4109
2611.27 4194
2611.75 4211
2612.23 4119
2612.71 4002
2613.19 3970
2613.67 4032
2614.16 4045
2614.64 4166
2615.12 4132
2615.60 3981
2616.08 4434
2616.57 4423
2617.05 4184
2617.53 4177
2618.01 4325
2618.49 3955
2618.98 4082
2619.46 4168
2619.94 3998
2620.42 4131
2620.91 3961
2621.39 3928
2621.87 3975
2622.35 3973
2622.84 4029
2623.32 4033
2623.80 3726
2624.28 3815
2624.77 3849
2625.25 3734
2625.73 3911
2626.21 3648
2626.70 3881
2627.18 3987
2627.66 3801
2628.15 3955
2628.63 4050
2629.11 3987
2629.60 4068
2630.08 3923
2630.56 4205
2631.05 4317
2631.53 4546
2632.01 4513
2632.50 4466
2632.98 4589
2633.46 4840
2633.95 4498
2634.43 4522
2634.91 4333
2635.40 4219
2635.88 4064
2636.37 4157
2636.85 4148
2637.33 4152
2637.82 4081
2638.30 4159
2638.79 4130
2639.27 4183
2639.75 4196
2640.24 3902
2640.72 3925
2641.21 4012
2641.69 3823
2642.18 3919
2642.66 3862
2643.14 3929
2643.63 4108
2644.11 3987
2644.60 3863
2645.08 3947
2645.57 3962
2646.05 3830
2646.54 4094
2647.02 3978
2647.51 4003
2647.99 3955
2648.48 3857
2648.96 3813
2649.45 4039
2649.93 3917
2650.42 3929
2650.90 3891
2651.39 3914
2651.87 3908
2652.36 4082
2652.84 4043
2653.33 4187
2653.81 4006
2654.30 3756
2654.78 3888
2655.27 3774
2655.76 3900
2656.24 3868
2656.73 3929
2657.21 4166
2657.70 4060
2658.18 3837
2658.67 4025
2659.16 4204
2659.64 4013
2660.13 3954
2660.61 3877
2661.10 3861
2661.59 3828
2662.07 3936
2662.56 3886
2663.05 3849
2663.53 3828
2664.02 3978
2664.50 3793
2664.99 3829
2665.48 3758
2665.96 3744
2666.45 3859
2666.94 3802
2667.42 3709
2667.91 3796
2668.40 3812
2668.88 3700
2669.37 3962
2669.86 3779
2670.34 3668
2670.83 3747
2671.32 3996
2671.81 4086
2672.29 4401
2672.78 4400
2673.27 4569
2673.75 5095
2674.24 5154
2674.73 5139
2675.22 5251
2675.70 5391
2676.19 5187
2676.68 5215
2677.17 4944
2677.65 5219
2678.14 4995
2678.63 4975
2679.12 4584
2679.61 4428
2680.09 4229
2680.58 4237
2681.07 4273
2681.56 4380
2682.04 4219
2682.53 4106
2683.02 4437
2683.51 4449
2684.00 4372
2684.49 4315
2684.97 4177
2685.46 4337
2685.95 4394
2686.44 4276
2686.93 4237
2687.42 4229
2687.90 4297
2688.39 4197
2688.88 4074
2689.37 3957
2689.86 3994
2690.35 3766
2690.84 3756
2691.33 3901
2691.81 3925
2692.30 3608
2692.79 3653
2693.28 3811
2693.77 3794
2694.26 3794
2694.75 3696
2695.24 3988
2695.73 3953
2696.22 3843
2696.71 3775
2697.20 3810
2697.68 3703
2698.17 3648
2698.66 3943
2699.15 3764
2699.64 3683
2700.13 3748
2700.62 3806
2701.11 4164
2701.60 4317
2702.09 4172
2702.58 4050
2703.07 4097
2703.56 4210
2704.05 4059
2704.54 4322
2705.03 4363
2705.52 4178
2706.01 4202
2706.50 4168
2706.99 4062
2707.48 4161
2707.97 4188
2708.46 4193
2708.95 4191
2709.44 3949
2709.93 3869
2710.43 4010
2710.92 3797
2711.41 3784
2711.90 3752
2712.39 4099
2712.88 4175
2713.37 4244
2713.86 4253
2714.35 4040
2714.84 4103
2715.33 4080
2715.82 3960
2716.32 4072
2716.81 4295
2717.30 4000
2717.79 3887
2718.28 3801
2718.77 3728
2719.26 3638
2719.76 3947
2720.25 3940
2720.74 3921
2721.23 3945
2721.72 3747
2722.21 4139
2722.70 3844
2723.20 3922
2723.69 3872
2724.18 3937
2724.67 4023
2725.16 4151
2725.66 4046
2726.15 3775
2726.64 3741
2727.13 3731
2727.62 3611
2728.12 3663
2728.61 3559
2729.10 3594
2729.59 3589
2730.09 3573
2730.58 3770
2731.07 3605
2731.56 3748
2732.06 3864
2732.55 3888
2733.04 3855
2733.53 3686
2734.03 3572
2734.52 3911
2735.01 4046
2735.50 4252
2736.00 4014
2736.49 4164
2736.98 4233
2737.48 4208
2737.97 4187
2738.46 4297
2738.96 4183
2739.45 3914
2739.94 4085
2740.44 4178
2740.93 4112
2741.42 4093
2741.92 4007
2742.41 4239
2742.90 3976
2743.40 4231
2743.89 4079
2744.38 4186
2744.88 3971
2745.37 3985
2745.86 3662
2746.36 3735
2746.85 3749
2747.35 3557
2747.84 3543
2748.33 3626
2748.83 3606
2749.32 3828
2749.82 3871
2750.31 3740
2750.81 3729
2751.30 3628
2751.79 3923
2752.29 3731
2752.78 3733
2753.28 3802
2753.77 3808
2754.27 3867
2754.76 3996
2755.26 4016
2755.75 4207
2756.24 4206
2756.74 3906
2757.23 3970
2757.73 3982
2758.22 4118
2758.72 3853
2759.21 3923
2759.71 3973
2760.20 4079
2760.70 4166
2761.19 3978
2761.69 3866
2762.19 3925
2762.68 3930
2763.18 4118
2763.67 3912
2764.17 4051
2764.66 3917
2765.16 3805
2765.65 3794
2766.15 3996
2766.64 4021
2767.14 4055
2767.64 3963
2768.13 3855
2768.63 3738
2769.12 3819
2769.62 3913
2770.12 3828
2770.61 3731
2771.11 3947
2771.60 3974
2772.10 4149
2772.60 4213
2773.09 4095
2773.59 4157
2774.08 4423
2774.58 4223
2775.08 4377
2775.57 4835
2776.07 5055
2776.57 4988
2777.06 5181
2777.56 5454
2778.06 5173
2778.55 4980
2779.05 5079
2779.55 4747
2780.04 4761
2780.54 4611
2781.04 4293
2781.54 4287
2782.03 4031
2782.53 4031
2783.03 4092
2783.52 3882
2784.02 3930
2784.52 3983
2785.02 3750
2785.51 3523
2786.01 3626
2786.51 3738
2787.01 3716
2787.50 3859
2788.00 3708
2788.50 3598
2789.00 3791
2789.49 3717
2789.99 3611
2790.49 3562
2790.99 3499
2791.48 3640
2791.98 3648
2792.48 3553
2792.98 3875
2793.48 3736
2793.97 3974
2794.47 4129
2794.97 3997
2795.47 3935
2795.97 4284
2796.47 4381
2796.96 4639
2797.46 4696
2797.96 4523
2798.46 4541
2798.96 4525
2799.46 4692
2799.96 4928
2800.45 4606
2800.95 4438
2801.45 4141
2801.95 4072
2802.45 4021
2802.95 3890
2803.45 3586
2803.95 3672
2804.45 3979
2804.94 3904
2805.44 3820
2805.94 3682
2806.44 4026
2806.94 4209
2807.44 4162
2807.94 3941
2808.44 4103
2808.94 4157
2809.44 4261
2809.94 4511
2810.44 4641
2810.94 4629
2811.44 4514
2811.94 4388
2812.44 4164
2812.94 4011
2813.44 4379
2813.94 4233
2814.44 3997
2814.94 3901
2815.44 4067
2815.94 4018
2816.44 3898
2816.94 4176
2817.44 3751
2817.94 3714
2818.44 3797
2818.94 3898
2819.44 3894
2819.94 3661
2820.44 4002
2820.94 3896
2821.44 3777
2821.94 4119
2822.44 3711
2822.94 3583
2823.44 3836
2823.94 3713
2824.44 3724
2824.94 3812
2825.45 3733
2825.95 3538
2826.45 3721
2826.95 3565
2827.45 3667
2827.95 3682
2828.45 3669
2828.95 3561
2829.45 3422
2829.96 3498
2830.46 3472
2830.96 3495
2831.46 3621
2831.96 3671
2832.46 3475
2832.96 3501
2833.47 3633
2833.97 3600
2834.47 3667
2834.97 3692
2835.47 3724
2835.97 3661
2836.48 3833
2836.98 3842
2837.48 3787
2837.98 3716
2838.48 3597
2838.99 3623
2839.49 3791
2839.99 3940
2840.49 3764
2841.00 3716
2841.50 3763
2842.00 3759
2842.50 3792
2843.01 3826
2843.51 3708
2844.01 3831
2844.51 3994
2845.02 3972
2845.52 3875
2846.02 4107
2846.52 4105
2847.03 3831
2847.53 4009
2848.03 4068
2848.54 4081
2849.04 4228
2849.54 4205
2850.04 4397
2850.55 4109
2851.05 3975
2851.55 4143
2852.06 4161
2852.56 4063
2853.06 3853
2853.57 3985
2854.07 3670
2854.57 3674
2855.08 3771
2855.58 3670
2856.09 3721
2856.59 3709
2857.09 3606
2857.60 3654
2858.10 3636
2858.60 3727
2859.11 3916
2859.61 3951
2860.12 3888
2860.62 3619
2861.12 3718
2861.63 3552
2862.13 3718
2862.64 3721
2863.14 3766
2863.65 3621
2864.15 3365
2864.65 3418
2865.16 3396
2865.66 3474
2866.17 3540
2866.67 3438
2867.18 3464
2867.68 3730
2868.19 3388
2868.69 3442
2869.20 3588
2869.70 3789
2870.21 3832
2870.71 3768
2871.21 3950
2871.72 4015
2872.23 3944
2872.73 3961
2873.24 4248
2873.74 4330
2874.25 4044
2874.75 3956
2875.26 4168
2875.76 4439
2876.27 4454
2876.77 4299
2877.28 4364
2877.78 4351
2878.29 4234
2878.79 4178
2879.30 4080
2879.81 4321
2880.31 4357
2880.82 3861
2881.32 4068
2881.83 4054
2882.34 4098
2882.84 4189
2883.35 4178
2883.85 4225
2884.36 4124
2884.87 4166
2885.37 4177
2885.88 4194
2886.38 3969
2886.89 4191
2887.40 4230
2887.90 4151
2888.41 3989
2888.92 3969
2889.42 4111
2889.93 4184
2890.44 4033
2890.94 3996
2891.45 3991
2891.96 4071
2892.46 4048
2892.97 4167
2893.48 4037
2893.98 3973
2894.49 4013
2895.00 4128
2895.51 4280
2896.01 4404
2896.52 4304
2897.03 4126
2897.53 4109
2898.04 4194
2898.55 4129
2899.06 4251
2899.56 4126
2900.07 4153
2900.58 4022
2901.09 4470
2901.59 4465
2902.10 4436
2902.61 4634
2903.12 4787
2903.63 4595
2904.13 4461
2904.64 4611
2905.15 4672
2905.66 4608
2906.17 4604
2906.67 4555
2907.18 4561
2907.69 4426
2908.20 4442
2908.71 4250
2909.21 4334
2909.72 4325
2910.23 3906
2910.74 3907
2911.25 4170
2911.76 4035
2912.26 3974
2912.77 3772
2913.28 3999
2913.79 4057
2914.30 4022
2914.81 4146
2915.32 4386
2915.83 4379
2916.34 4251
2916.84 4094
2917.35 4086
2917.86 4150
2918.37 4380
2918.88 4207
2919.39 4069
2919.90 4148
2920.41 4052
2920.92 4146
2921.43 4350
2921.94 4211
2922.45 4014
2922.96 4299
2923.46 4439
2923.97 4416
2924.48 4302
2924.99 4476
2925.50 4626
2926.01 4771
2926.52 5022
2927.03 4926
2927.54 4757
2928.05 4819
2928.56 4442
2929.07 4360
2929.58 4040
2930.09 3889
2930.60 3871
2931.11 3989
2931.62 3831
2932.13 3742
2932.64 3605
2933.15 3580
2933.67 3473
2934.18 3575
2934.69 3860
2935.20 3681
2935.71 3781
2936.22 3765
2936.73 3734
2937.24 3733
2937.75 3917
2938.26 4266
2938.77 4174
2939.28 4046
2939.79 3824
2940.30 3785
2940.82 3801
2941.33 4030
2941.84 3899
2942.35 3861
2942.86 4132
2943.37 4138
2943.88 4019
2944.39 4141
2944.91 4131
2945.42 4193
2945.93 4268
2946.44 4302
2946.95 4317
2947.46 4112
2947.98 4044
2948.49 4046
2949.00 4029
2949.51 4031
2950.02 3890
2950.53 3905
2951.05 4006
2951.56 3918
2952.07 3745
2952.58 3704
2953.09 3661
2953.61 3646
2954.12 3539
2954.63 3651
2955.14 3679
2955.66 3676
2956.17 3799
2956.68 3535
2957.19 3520
2957.71 3482
2958.22 3735
2958.73 3557
2959.24 3661
2959.76 3850
2960.27 4040
2960.78 3989
2961.29 4131
2961.81 3973
2962.32 3791
2962.83 3882
2963.35 4144
2963.86 4328
2964.37 4205
2964.89 3969
2965.40 3819
2965.91 3835
2966.43 3773
2966.94 3945
2967.45 3816
2967.97 3467
2968.48 3699
2968.99 3522
2969.51 3511
2970.02 3489
2970.53 3616
2971.05 3527
2971.56 3601
2972.07 3402
2972.59 3350
2973.10 3598
2973.62 3579
2974.13 3526
2974.64 3607
2975.16 3577
2975.67 3639
2976.19 3620
2976.70 3605
2977.22 3479
2977.73 3557
2978.24 3445
2978.76 3402
2979.27 3311
2979.79 3451
2980.30 3671
2980.82 3684
2981.33 3492
2981.85 3594
2982.36 3687
2982.87 3636
2983.39 3551
2983.90 3604
2984.42 3534
2984.93 3530
2985.45 3715
2985.96 3632
2986.48 3725
2986.99 3822
2987.51 3707
2988.02 3587
2988.54 3821
2989.05 3507
2989.57 3558
2990.09 3797
2990.60 3745
2991.12 3677
2991.63 3600
2992.15 3356
2992.66 3376
2993.18 3532
2993.69 3436
2994.21 3529
2994.73 3693
2995.24 3624
2995.76 3652
2996.27 3739
2996.79 3933
2997.30 4106
2997.82 4212
2998.34 4158
2998.85 4049
2999.37 4054
2999.89 4003
3000.40 4265
3000.92 4120
3001.43 4225
3001.95 4172
3002.47 4182
3002.98 4050
3003.50 4121
3004.02 4211
3004.53 4144
3005.05 4125
3005.57 4146
3006.08 3970
3006.60 4040
3007.12 4050
3007.63 3972
3008.15 3680
3008.67 3813
3009.18 3747
3009.70 3654
3010.22 3546
3010.74 3631
3011.25 3749
3011.77 3765
3012.29 3512
3012.80 3427
3013.32 3576
3013.84 3451
3014.36 3506
3014.87 3691
3015.39 3697
3015.91 3788
3016.43 4133
3016.94 3884
3017.46 3982
3017.98 4159
3018.50 4157
3019.02 4319
3019.53 4361
3020.05 4277
3020.57 4407
3021.09 4444
3021.60 4442
3022.12 4155
3022.64 3925
3023.16 3943
3023.68 4170
3024.20 4235
3024.71 3949
3025.23 4067
3025.75 3923
3026.27 3557
3026.79 3750
3027.31 3791
3027.82 3794
3028.34 3815
3028.86 3852
3029.38 3800
3029.90 3729
3030.42 3576
3030.94 3707
3031.46 3943
3031.98 3985
3032.49 3919
3033.01 3954
3033.53 4186
3034.05 4468
3034.57 4418
3035.09 4268
3035.61 4468
3036.13 4490
3036.65 4309
3037.17 4153
3037.69 4221
3038.21 4007
3038.73 3839
3039.25 3835
3039.76 3573
3040.28 3686
3040.80 3884
3041.32 3750
3041.84 3448
3042.36 3536
3042.88 3740
3043.40 3672
3043.92 3547
3044.44 3582
3044.96 3467
3045.48 3330
3046.00 3375
3046.52 3428
3047.04 3475
3047.56 3515
3048.08 3373
3048.60 3397
3049.13 3623
3049.65 3507
3050.17 3403
3050.69 3390
3051.21 3435
3051.73 3364
3052.25 3536
3052.77 3481
3053.29 3556
3053.81 3547
3054.33 3507
3054.85 3529
3055.37 3497
3055.89 3596
3056.42 3741
3056.94 3649
3057.46 3645
3057.98 3651
3058.50 3681
3059.02 3509
3059.54 3687
3060.06 3527
3060.59 3538
3061.11 3527
3061.63 3403
3062.15 3398
3062.67 3434
3063.19 3566
3063.71 3519
3064.24 3555
3064.76 3539
3065.28 3580
3065.80 3747
3066.32 3934
3066.85 3533
3067.37 3833
3067.89 3692
3068.41 3769
3068.93 3761
3069.46 3558
3069.98 3522
3070.50 3600
3071.02 3565
3071.54 3492
3072.07 3624
3072.59 3663
3073.11 3593
3073.63 3391
3074.16 3362
3074.68 3588
3075.20 3827
3075.73 3562
3076.25 3622
3076.77 3706
3077.29 3682
3077.82 3702
3078.34 3833
3078.86 3783
3079.39 4131
3079.91 4001
3080.43 3979
3080.95 4343
3081.48 4039
3082.00 4251
3082.52 4257
3083.05 4114
3083.57 3896
3084.09 3990
3084.62 3826
3085.14 3853
3085.66 3888
3086.19 3795
3086.71 3790
3087.24 3911
3087.76 3871
3088.28 3733
3088.81 3677
3089.33 3690
3089.85 3489
3090.38 3793
3090.90 3602
3091.43 3572
3091.95 3859
3092.47 3734
3093.00 3644
3093.52 3649
3094.05 3764
3094.57 3387
3095.10 3694
3095.62 3695
3096.14 3600
3096.67 3539
3097.19 3495
3097.72 3713
3098.24 3505
3098.77 3512
3099.29 3560
3099.82 3642
3100.34 3567
3100.87 3588
3101.39 3501
3101.92 3653
3102.44 3680
3102.97 3609
3103.49 3597
3104.02 3866
3104.54 3884
3105.07 3751
3105.59 3732
3106.12 4117
3106.64 3950
3107.17 3538
3107.69 3462
3108.22 3492
3108.74 3447
3109.27 3599
3109.79 3412
3110.32 3608
3110.85 3639
3111.37 3676
3111.90 3673
3112.42 3644
3112.95 3477
3113.48 3494
3114.00 3620
3114.53 3496
3115.05 3446
3115.58 3477
3116.11 3432
3116.63 3326
3117.16 3496
3117.68 3433
3118.21 3375
3118.74 3279
3119.26 3168
3119.79 3317
3120.32 3209
3120.84 3199
3121.37 3234
3121.90 3114
3122.42 3183
3122.95 3368
3123.48 3411
3124.00 3543
3124.53 3319
3125.06 3256
3125.58 3357
3126.11 3310
3126.64 3278
3127.16 3286
3127.69 3397
3128.22 3519
3128.75 3249
3129.27 3319
3129.80 3398
3130.33 3289
3130.85 3408
3131.38 3450
3131.91 3452
3132.44 3419
3132.96 3302
3133.49 3310
3134.02 3318
3134.55 3415
3135.07 3443
3135.60 3532
3136.13 3272
3136.66 3231
3137.19 3184
3137.71 3354
3138.24 3544
3138.77 3370
3139.30 3283
3139.83 3322
3140.35 3114
3140.88 3059
3141.41 3196
3141.94 3325
3142.47 3263
3143.00 3445
3143.52 3463
3144.05 3339
3144.58 3615
3145.11 3326
3145.64 3497
3146.17 3575
3146.70 3783
3147.22 4149
3147.75 3816
3148.28 3882
3148.81 4199
3149.34 4351
3149.87 4146
3150.40 4275
3150.93 4018
3151.46 3981
3151.98 4009
3152.51 4181
3153.04 4002
3153.57 3955
3154.10 3925
3154.63 3645
3155.16 3505
3155.69 3511
3156.22 3534
3156.75 3459
3157.28 3773
3157.81 3782
3158.34 3658
3158.87 3886
3159.40 4106
3159.93 4042
3160.46 4152
3160.99 4173
3161.52 4071
3162.05 3788
3162.58 3775
3163.11 3813
3163.64 4125
3164.17 3855
3164.70 3556
3165.23 3576
3165.76 3510
3166.29 3777
3166.82 3561
3167.35 3431
3167.88 3542
3168.41 3446
3168.94 3539
3169.47 3535
3170.00 3443
3170.53 3459
3171.06 3472
3171.59 3469
3172.13 3634
3172.66 3712
3173.19 3669
3173.72 3915
3174.25 3939
3174.78 3965
3175.31 3861
3175.84 3911
3176.37 4010
3176.90 3851
3177.44 3857
3177.97 3674
3178.50 3702
3179.03 3807
3179.56 3612
3180.09 3489
3180.62 3571
3181.16 3648
3181.69 3570
3182.22 3524
3182.75 3406
3183.28 3508
3183.81 3353
3184.35 3497
3184.88 3467
3185.41 3638
3185.94 3688
3186.47 3650
3187.01 3631
3187.54 3604
3188.07 3495
3188.60 3679
3189.14 3519
3189.67 3308
3190.20 3349
3190.73 3433
3191.26 3548
3191.80 3413
3192.33 3408
3192.86 3263
3193.39 3334
3193.93 3428
3194.46 3295
3194.99 3404
3195.53 3364
3196.06 3390
3196.59 3339
3197.12 3540
3197.66 3740
3198.19 3833
3198.72 3788
3199.26 3837
3199.79 3852
3200.32 4045
3200.86 4179
3201.39 4282
3201.92 4262
3202.46 4201
3202.99 4290
3203.52 4405
3204.06 4457
3204.59 4562
3205.12 4320
3205.66 4183
3206.19 4087
3206.72 4054
3207.26 3871
3207.79 3687
3208.33 3567
3208.86 3560
3209.39 3351
3209.93 3465
3210.46 3581
3211.00 3670
3211.53 3655
3212.06 3481
3212.60 3700
3213.13 3788
3213.67 3687
3214.20 3644
3214.74 3709
3215.27 3694
3215.80 3638
3216.34 3630
3216.87 3444
3217.41 3582
3217.94 3666
3218.48 3400
3219.01 3154
3219.55 3420
3220.08 3439
3220.62 3592
3221.15 3599
3221.69 3596
3222.22 3558
3222.76 3702
3223.29 3816
3223.83 3898
3224.36 4160
3224.90 4079
3225.43 4040
3225.97 4190
3226.50 4159
3227.04 3995
3227.57 3881
3228.11 3863
3228.65 3868
3229.18 4023
3229.72 3424
3230.25 3400
3230.79 3567
3231.32 3384
3231.86 3261
3232.40 3287
3232.93 3326
3233.47 3318
3234.00 3355
3234.54 3490
3235.08 3494
3235.61 3487
3236.15 3566
3236.68 3483
3237.22 3486
3237.76 3760
3238.29 3822
3238.83 3705
3239.37 3852
3239.90 3920
3240.44 3881
3240.97 3934
3241.51 3964
3242.05 3974
3242.58 3894
3243.12 3625
3243.66 3472
3244.20 3418
3244.73 3506
3245.27 3552
3245.81 3424
3246.34 3396
3246.88 3342
3247.42 3224
3247.95 3542
3248.49 3382
3249.03 3397
3249.57 3387
3250.10 3250
3250.64 3461
3251.18 3382
3251.72 3537
3252.25 3646
3252.79 3645
3253.33 3636
3253.87 3533
3254.40 3504
3254.94 3627
3255.48 3590
3256.02 3491
3256.55 3517
3257.09 3567
3257.63 3618
3258.17 3783
3258.71 3651
3259.24 3695
3259.78 3766
3260.32 3703
3260.86 3780
3261.40 3722
3261.94 3949
3262.47 3896
3263.01 3848
3263.55 3726
3264.09 3657
3264.63 3832
3265.17 3939
3265.71 4024
3266.24 3752
3266.78 3745
3267.32 3816
3267.86 3405
3268.40 3445
3268.94 3421
3269.48 3439
3270.02 3375
3270.55 3339
3271.09 3503
3271.63 3460
3272.17 3496
3272.71 3145
3273.25 3359
3273.79 3355
3274.33 3250
3274.87 3328
3275.41 3694
3275.95 3744
3276.49 3588
3277.03 3708
3277.57 3925
3278.11 4020
3278.65 3995
3279.19 3963
3279.73 4078
3280.26 3896
3280.80 3665
3281.34 3776
3281.88 3881
3282.42 3917
3282.96 3987
3283.50 3989
3284.04 3909
3284.59 4015
3285.13 4054
3285.67 4235
3286.21 4155
3286.75 4215
3287.29 4372
3287.83 4570
3288.37 4393
3288.91 4435
3289.45 4199
3289.99 4118
3290.53 4115
3291.07 3902
3291.61 3649
3292.15 3523
3292.69 3637
3293.23 3966
3293.77 3962
3294.32 3956
3294.86 3650
3295.40 3769
3295.94 3882
3296.48 3941
3297.02 3796
3297.56 3685
3298.10 3877
3298.65 4121
3299.19 3954
3299.73 3939
3300.27 3765
3300.81 3512
3301.35 3749
3301.89 3831
3302.44 3702
3302.98 3656
3303.52 3634
3304.06 3674
3304.60 3664
3305.14 3631
3305.69 3528
3306.23 3812
3306.77 3661
3307.31 3539
3307.85 3668
3308.40 3633
3308.94 3788
3309.48 3657
3310.02 3798
3310.57 3523
3311.11 3616
3311.65 3712
3312.19 3434
3312.74 3727
3313.28 3978
3313.82 3948
3314.36 3839
3314.91 3982
3315.45 4033
3315.99 4135
3316.53 4141
3317.08 4081
3317.62 4225
3318.16 4234
3318.71 4109
3319.25 4109
3319.79 3932
3320.34 3632
3320.88 3662
3321.42 3567
3321.96 3790
3322.51 3748
3323.05 3598
3323.59 3833
3324.14 3820
3324.68 3838
3325.23 3821
3325.77 3745
3326.31 3749
3326.86 3748
3327.40 3579
3327.94 3647
3328.49 3534
3329.03 3385
3329.57 3356
3330.12 3231
3330.66 3248
3331.21 3559
3331.75 3759
3332.29 3545
3332.84 3403
3333.38 3398
3333.93 3531
3334.47 3546
3335.02 3491
3335.56 3435
3336.10 3763
3336.65 3804
3337.19 3626
3337.74 3547
3338.28 3509
3338.83 3669
3339.37 3824
3339.92 3663
3340.46 3530
3341.01 3432
3341.55 3370
3342.10 3622
3342.64 3568
3343.19 3685
3343.73 3615
3344.28 3616
3344.82 3630
3345.37 3491
3345.91 3498
3346.46 3524
3347.00 3541
3347.55 3463
3348.09 3377
3348.64 3318
3349.18 3423
3349.73 3496
3350.27 3578
3350.82 3487
3351.37 3311
3351.91 3330
3352.46 3473
3353.00 3520
3353.55 3653
3354.10 3719
3354.64 3595
3355.19 3716
3355.73 3833
3356.28 3703
3356.83 3765
3357.37 3632
3357.92 3629
3358.46 3616
3359.01 3612
3359.56 3248
3360.10 3374
3360.65 3562
3361.20 3395
3361.74 3477
3362.29 3347
3362.84 3323
3363.38 3172
3363.93 3241
3364.48 3085
3365.02 3126
3365.57 3130
3366.12 3116
3366.66 3132
3367.21 3075
3367.76 3001
3368.30 3135
3368.85 3218
3369.40 3354
3369.94 3444
3370.49 3386
3371.04 3170
3371.59 3141
3372.13 3316
3372.68 3172
3373.23 3238
3373.78 3390
3374.32 3086
3374.87 3160
3375.42 3104
3375.97 3225
3376.51 3223
3377.06 2993
3377.61 3176
3378.16 3057
3378.71 2943
3379.25 3006
3379.80 3105
3380.35 3149
3380.90 2960
3381.45 2987
3381.99 2806
3382.54 3002
3383.09 2916
3383.64 2968
3384.19 3037
3384.74 2894
3385.28 3148
3385.83 3127
3386.38 3359
3386.93 3121
3387.48 3010
3388.03 3154
3388.58 3278
3389.12 3328
3389.67 3196
3390.22 3200
3390.77 3325
3391.32 3389
3391.87 3371
3392.42 3301
3392.97 3287
3393.52 3351
3394.06 3285
3394.61 3357
3395.16 3251
3395.71 3125
3396.26 3128
3396.81 2994
3397.36 3163
3397.91 3031
3398.46 3049
3399.01 3276
3399.56 3147
3400.11 3174
3400.66 3160
3401.21 3042
3401.76 2863
3402.31 2770
3402.86 3197
3403.41 2982
3403.96 3041
3404.51 3092
3405.06 2996
3405.61 3093
3406.16 2965
3406.71 2904
3407.26 3127
3407.81 3096
3408.36 2974
3408.91 2883
3409.46 2935
3410.01 2952
3410.56 2871
3411.11 2860
3411.66 2946
3412.21 2920
3412.76 2876
3413.31 3031
3413.86 3053
3414.41 3044
3414.96 3037
3415.51 3147
3416.07 3118
3416.62 3067
3417.17 3162
3417.72 3189
3418.27 3097
3418.82 3097
3419.37 2912
3419.92 3036
3420.47 2991
3421.03 3048
3421.58 3002
3422.13 2987
3422.68 3052
3423.23 2957
3423.78 2925
3424.33 3113
3424.89 3156
3425.44 3065
3425.99 3247
3426.54 3176
3427.09 3157
3427.65 3180
3428.20 3074
3428.75 3132
3429.30 2942
3429.85 2868
3430.41 3024
3430.96 3100
3431.51 2911
3432.06 3133
3432.61 3346
3433.17 3330
3433.72 3181
3434.27 3207
3434.82 3048
3435.38 2914
3435.93 3000
3436.48 3248
3437.03 3209
3437.59 3034
3438.14 3099
3438.69 3176
3439.24 3258
3439.80 3162
3440.35 2964
3440.90 2949
3441.46 3080
3442.01 3123
3442.56 2997
3443.11 3105
3443.67 3119
3444.22 3085
3444.77 3071
3445.33 2986
3445.88 2939
3446.43 2981
3446.99 2861
3447.54 2815
3448.09 2941
3448.65 3003
3449.20 2927
3449.76 2863
3450.31 2969
3450.86 3015
3451.42 3045
3451.97 2914
3452.52 2937
3453.08 2927
3453.63 2859
3454.19 2975
3454.74 2846
3455.29 2974
3455.85 2929
3456.40 3199
3456.96 2967
3457.51 3018
3458.07 3102
3458.62 3059
3459.17 2770
3459.73 2691
3460.28 2744
3460.84 2787
3461.39 3048
3461.95 3040
3462.50 3079
3463.06 2854
3463.61 2949
3464.17 3064
3464.72 3163
3465.27 3196
3465.83 3213
3466.38 3150
3466.94 3229
3467.49 3127
3468.05 3282
3468.61 3411
3469.16 3355
3469.72 3323
3470.27 3324
3470.83 3131
3471.38 3160
3471.94 3140
3472.49 3237
3473.05 3125
3473.60 3278
3474.16 3369
3474.71 3333
3475.27 3169
3475.83 3038
3476.38 3131
3476.94 3200
3477.49 3206
3478.05 3049
3478.61 3111
3479.16 3031
3479.72 3004
3480.27 3131
3480.83 3270
3481.39 3342
3481.94 3291
3482.50 3193
3483.05 3111
3483.61 3146
3484.17 3190
3484.72 2999
3485.28 2938
3485.84 2994
3486.39 3321
3486.95 3256
3487.51 3315
3488.06 3219
3488.62 3418
3489.18 3512
3489.73 3376
3490.29 3448
3490.85 3516
3491.40 3608
3491.96 3657
3492.52 3927
3493.08 3789
3493.63 3749
3494.19 3383
3494.75 3306
3495.30 3471
3495.86 3488
3496.42 3662
3496.98 3544
3497.53 3574
3498.09 3590
3498.65 3898
3499.21 4106
3499.76 4053
3500.32 4283
3500.88 4418
3501.44 4862
3501.99 4993
3502.55 5768
3503.11 6415
3503.67 6919
3504.23 7538
3504.78 8202
3505.34 8703
3505.90 8895
3506.46 9170
3507.02 9575
3507.58 9315
3508.13 8561
3508.69 7885
3509.25 7024
3509.81 6392
3510.37 5865
3510.93 5160
3511.48 4923
3512.04 4320
3512.60 4050
3513.16 3788
3513.72 3560
3514.28 3401
3514.84 3168
3515.40 3286
3515.95 3305
3516.51 3190
3517.07 3256
3517.63 3272
3518.19 3362
3518.75 3318
3519.31 3265
3519.87 3273
3520.43 3176
3520.99 3219
3521.55 3117
3522.11 3132
3522.67 3285
3523.22 3341
3523.78 3327
3524.34 3085
3524.90 3327
3525.46 3374
3526.02 3314
3526.58 3278
3527.14 3369
3527.70 3152
3528.26 3345
3528.82 3431
3529.38 3404
3529.94 3374
3530.50 3290
3531.06 3471
3531.62 3304
3532.18 3377
3532.74 3287
3533.30 3331
3533.86 3321
3534.42 3646
3534.98 3673
3535.54 3639
3536.11 3665
3536.67 3705
3537.23 3570
3537.79 3748
3538.35 4038
3538.91 3788
3539.47 3603
3540.03 3865
3540.59 3757
3541.15 3753
3541.71 4049
3542.27 4168
3542.84 4034
3543.40 4250
3543.96 4155
3544.52 4025
3545.08 4261
3545.64 4143
3546.20 4083
3546.76 3898
3547.33 3860
3547.89 3665
3548.45 3860
3549.01 3785
3549.57 3492
3550.13 3442
3550.69 3363
3551.26 3279
3551.82 3260
3552.38 3149
3552.94 3108
3553.50 2977
3554.07 2902
3554.63 3014
3555.19 3263
3555.75 3148
3556.31 3129
3556.88 3359
3557.44 3441
3558.00 3293
3558.56 3332
3559.13 3366
3559.69 3318
3560.25 3213
3560.81 3359
3561.38 3254
3561.94 3445
3562.50 3398
3563.06 3366
3563.63 3485
3564.19 3446
3564.75 3309
3565.31 3241
3565.88 3412
3566.44 3420
3567.00 3513
3567.57 3413
3568.13 3233
3568.69 3089
3569.26 3225
3569.82 3079
3570.38 2989
3570.95 3013
3571.51 2997
3572.07 3142
3572.64 3065
3573.20 2917
3573.76 3002
3574.33 2996
3574.89 2921
3575.45 3062
3576.02 3300
3576.58 3149
3577.14 3255
3577.71 3476
3578.27 3419
3578.84 3138
3579.40 3311
3579.96 3309
3580.53 3261
3581.09 3252
3581.66 3278
3582.22 3497
3582.78 3573
3583.35 3650
3583.91 3566
3584.48 3515
3585.04 3376
3585.61 3434
3586.17 3677
3586.74 3386
3587.30 3262
3587.86 3470
3588.43 3201
3588.99 3152
3589.56 3176
3590.12 3076
3590.69 3079
3591.25 3133
3591.82 2991
3592.38 3023
3592.95 2948
3593.51 2855
3594.08 2936
3594.64 3009
3595.21 3067
3595.77 2866
3596.34 3016
3596.90 3098
3597.47 3052
3598.04 2907
3598.60 3012
3599.17 3186
3599.73 3143
3600.30 3298
3600.86 3160
3601.43 3025
3601.99 3178
3602.56 3155
3603.13 3226
3603.69 3250
3604.26 3109
3604.82 3104
3605.39 3227
3605.96 3229
3606.52 3047
3607.09 2930
3607.65 3013
3608.22 2971
3608.79 3003
3609.35 2918
3609.92 2828
3610.49 2894
3611.05 2978
3611.62 2881
3612.19 2924
3612.75 2972
3613.32 3122
3613.89 3346
3614.45 3587
3615.02 3599
3615.59 3478
3616.15 3779
3616.72 4257
3617.29 4771
3617.85 5083
3618.42 5524
3618.99 5654
3619.55 5763
3620.12 5771
3620.69 5481
3621.26 5392
3621.82 5033
3622.39 4813
3622.96 4497
3623.53 4099
3624.09 3776
3624.66 3446
3625.23 3575
3625.80 3428
3626.36 3127
3626.93 3123
3627.50 2985
3628.07 3097
3628.63 3214
3629.20 3219
3629.77 3191
3630.34 2950
3630.91 3002
3631.47 3210
3632.04 3297
3632.61 3073
3633.18 3120
3633.75 3193
3634.32 3316
3634.88 3156
3635.45 3203
3636.02 3114
3636.59 3146
3637.16 3129
3637.73 3057
3638.29 3116
3638.86 3186
3639.43 3233
3640.00 3096
3640.57 3008
3641.14 3180
3641.71 3078
3642.28 3158
3642.84 3245
3643.41 3173
3643.98 3297
3644.55 3474
3645.12 3251
3645.69 3330
3646.26 3373
3646.83 3221
3647.40 3049
3647.97 3042
3648.54 3176
3649.11 3251
3649.68 3201
3650.25 3236
3650.81 3154
3651.38 3389
3651.95 3462
3652.52 3129
3653.09 3119
3653.66 3146
3654.23 3257
3654.80 3505
3655.37 3366
3655.94 3248
3656.51 3413
3657.08 3441
3657.65 3623
3658.22 3262
3658.79 3279
3659.36 3347
3659.93 3444
3660.50 3328
3661.07 3149
3661.64 3330
3662.22 3351
3662.79 3358
3663.36 3058
3663.93 3052
3664.50 3049
3665.07 2884
3665.64 2884
3666.21 2947
3666.78 2861
3667.35 2966
3667.92 2863
3668.49 2699
3669.06 2925
3669.64 2819
3670.21 2695
3670.78 2820
3671.35 2850
3671.92 2877
3672.49 2924
3673.06 2838
3673.63 2859
3674.21 2993
3674.78 3130
3675.35 2856
3675.92 2654
3676.49 2859
3677.06 2876
3677.63 2823
3678.21 2909
3678.78 3058
3679.35 2987
3679.92 3009
3680.49 2896
3681.07 2922
3681.64 2758
3682.21 2940
3682.78 2992
3683.35 2887
3683.93 2661
3684.50 2667
3685.07 2606
3685.64 2685
3686.21 2632
3686.79 2764
3687.36 2920
3687.93 2881
3688.50 2711
3689.08 2630
3689.65 2778
3690.22 2950
3690.80 2894
3691.37 2877
3691.94 2836
3692.51 2960
3693.09 3043
3693.66 2890
3694.23 2890
3694.81 3027
3695.38 3006
3695.95 2833
3696.52 2799
3697.10 2929
3697.67 2892
3698.24 2782
3698.82 2734
3699.39 2909
3699.96 3005
3700.54 2936
3701.11 2675
3701.68 2820
3702.26 2742
3702.83 2866
3703.41 2896
3703.98 2720
3704.55 2720
3705.13 2694
3705.70 2614
3706.27 2661
3706.85 2912
3707.42 2864
3708.00 2673
3708.57 2730
3709.14 2798
3709.72 2766
3710.29 2612
3710.87 2845
3711.44 3151
3712.02 2914
3712.59 2838
3713.16 2871
3713.74 2841
3714.31 2767
3714.89 2893
3715.46 2873
3716.04 2924
3716.61 2862
3717.19 2775
3717.76 2917
3718.34 3071
3718.91 2999
3719.49 2941
3720.06 2876
3720.64 2861
3721.21 2720
3721.79 2733
3722.36 2838
3722.94 2745
3723.51 2558
3724.09 2528
3724.66 2777
3725.24 2731
3725.81 2568
3726.39 2485
3726.96 2611
3727.54 2892
3728.12 2888
3728.69 2775
3729.27 2624
3729.84 2871
3730.42 3000
3730.99 3038
3731.57 3039
3732.15 3003
3732.72 3259
3733.30 3497
3733.87 3362
3734.45 3274
3735.03 3201
3735.60 3282
3736.18 3210
3736.75 3206
3737.33 3188
3737.91 3138
3738.48 3159
3739.06 3056
3739.64 2859
3740.21 2915
3740.79 2832
3741.37 2947
3741.94 2782
3742.52 2736
3743.10 2646
3743.67 2605
3744.25 2723
3744.83 2628
3745.40 2792
3745.98 2863
3746.56 2861
3747.13 2746
3747.71 2847
3748.29 2743
3748.87 2919
3749.44 2706
3750.02 2799
3750.60 2953
3751.17 2698
3751.75 2599
3752.33 2712
3752.91 2858
3753.48 2773
3754.06 2637
3754.64 2662
3755.22 2676
3755.80 2616
3756.37 2650
3756.95 2680
3757.53 2750
3758.11 2680
3758.68 2596
3759.26 2630
3759.84 2760
3760.42 2775
3761.00 2747
3761.58 2795
3762.15 2791
3762.73 2806
3763.31 2911
3763.89 3071
3764.47 3080
3765.04 2894
3765.62 2694
3766.20 2880
3766.78 2992
3767.36 2930
3767.94 2840
3768.52 2924
3769.10 2841
3769.67 2764
3770.25 2790
3770.83 2943
3771.41 2920
3771.99 2857
3772.57 2730
3773.15 2874
3773.73 2959
3774.31 2709
3774.89 2824
3775.46 2792
3776.04 2582
3776.62 2549
3777.20 2553
3777.78 2821
3778.36 2742
3778.94 2628
3779.52 2525
3780.10 2595
3780.68 2657
3781.26 2460
3781.84 2676
3782.42 2620
3783.00 2624
3783.58 2582
3784.16 2646
3784.74 2543
3785.32 2662
3785.90 2621
3786.48 2622
3787.06 2645
3787.64 2896
3788.22 2690
3788.80 2756
3789.38 2621
3789.96 2901
3790.54 2630
3791.12 2750
3791.70 2840
3792.28 2626
3792.86 2731
3793.44 2701
3794.02 2709
3794.60 2756
3795.18 2746
3795.77 2886
3796.35 2843
3796.93 2801
3797.51 2885
3798.09 2799
3798.67 2966
3799.25 2916
3799.83 2876
3800.41 2929
3800.99 2966
3801.58 3126
3802.16 2869
3802.74 2762
3803.32 2881
3803.90 3021
3804.48 2835
3805.06 3071
3805.65 3024
3806.23 2960
3806.81 3084
3807.39 3138
3807.97 3111
3808.55 2989
3809.14 3126
3809.72 3375
3810.30 3262
3810.88 3358
3811.46 3266
3812.05 3319
3812.63 3211
3813.21 3039
3813.79 3087
3814.37 3111
3814.96 3133
3815.54 2960
3816.12 2965
3816.70 2989
3817.29 3066
3817.87 3086
3818.45 3296
3819.03 2887
3819.62 2809
3820.20 2840
3820.78 2670
3821.36 2722
3821.95 2858
3822.53 2798
3823.11 2644
3823.70 2535
3824.28 2416
3824.86 2689
3825.45 2721
3826.03 2749
3826.61 2651
3827.19 2507
3827.78 2522
3828.36 2473
3828.94 2470
3829.53 2508
3830.11 2559
3830.69 2544
3831.28 2532
3831.86 2509
3832.45 2657
3833.03 2769
3833.61 2739
3834.20 2663
3834.78 2592
3835.36 2549
3835.95 2617
3836.53 2601
3837.12 2609
3837.70 2759
3838.28 2811
3838.87 2760
3839.45 2786
3840.04 2655
3840.62 2630
3841.20 2625
3841.79 2667
3842.37 2563
3842.96 2545
3843.54 2708
3844.13 2602
3844.71 2597
3845.30 2673
3845.88 2640
3846.47 2637
3847.05 2591
3847.63 2592
3848.22 2550
3848.80 2576
3849.39 2669
3849.97 2860
3850.56 2748
3851.14 2656
3851.73 2583
3852.31 2768
3852.90 2684
3853.48 2776
3854.07 2719
3854.66 2657
3855.24 2685
3855.83 2765
3856.41 2754
3857.00 2748
3857.58 2799
3858.17 2923
3858.75 3210
3859.34 3396
3859.92 3479
3860.51 3517
3861.10 3883
3861.68 4073
3862.27 4240
3862.85 4413
3863.44 4427
3864.03 4370
3864.61 4271
3865.20 3889
3865.78 4008
3866.37 3937
3866.96 3647
3867.54 3460
3868.13 3033
3868.72 3002
3869.30 2921
3869.89 2873
3870.47 2852
3871.06 2745
3871.65 3004
3872.23 2801
3872.82 2828
3873.41 2929
3873.99 3226
3874.58 3084
3875.17 3137
3875.76 3128
3876.34 3159
3876.93 2904
3877.52 2875
3878.10 2943
3878.69 3065
3879.28 2906
3879.86 2793
3880.45 2733
3881.04 2936
3881.63 2721
3882.21 2618
3882.80 2669
3883.39 2674
3883.98 2586
3884.56 2492
3885.15 2673
3885.74 2400
3886.33 2558
3886.91 2585
3887.50 2663
3888.09 2593
3888.68 2617
3889.27 2652
3889.85 2500
3890.44 2443
3891.03 2620
3891.62 2870
3892.21 2787
3892.79 2645
3893.38 2664
3893.97 2725
3894.56 2565
3895.15 2585
3895.74 2630
3896.32 2766
3896.91 2722
3897.50 2761
3898.09 2910
3898.68 3105
3899.27 2916
3899.86 2914
3900.45 3093
3901.03 3144
3901.62 3030
3902.21 3055
3902.80 3077
3903.39 3017
3903.98 3003
3904.57 3055
3905.16 2802
3905.75 2858
3906.34 2944
3906.92 2580
3907.51 2400
3908.10 2467
3908.69 2590
3909.28 2489
3909.87 2564
3910.46 2602
3911.05 2378
3911.64 2255
3912.23 2290
3912.82 2219
3913.41 2434
3914.00 2548
3914.59 2437
3915.18 2276
3915.77 2329
3916.36 2383
3916.95 2450
3917.54 2549
3918.13 2443
3918.72 2511
3919.31 2436
3919.90 2515
3920.49 2429
3921.08 2462
3921.67 2536
3922.26 2603
3922.85 2386
3923.44 2402
3924.03 2492
3924.62 2370
3925.21 2428
3925.80 2320
3926.40 2390
3926.99 2521
3927.58 2565
3928.17 2212
3928.76 2467
3929.35 2581
3929.94 2484
3930.53 2536
3931.12 2379
3931.71 2427
3932.30 2241
3932.90 2268
3933.49 2312
3934.08 2281
3934.67 2357
3935.26 2348
3935.85 2473
3936.44 2352
3937.04 2394
3937.63 2545
3938.22 2635
3938.81 2486
3939.40 2478
3939.99 2549
3940.59 2680
3941.18 2617
3941.77 2424
3942.36 2522
3942.95 2565
3943.55 2725
3944.14 2522
3944.73 2571
3945.32 2605
3945.91 2542
3946.51 2584
3947.10 2388
3947.69 2382
3948.28 2478
3948.88 2520
3949.47 2539
3950.06 2554
3950.65 2494
3951.25 2500
3951.84 2396
3952.43 2431
3953.02 2391
3953.62 2275
3954.21 2442
3954.80 2416
3955.40 2429
3955.99 2410
3956.58 2512
3957.17 2538
3957.77 2513
3958.36 2554
3958.95 2438
3959.55 2439
3960.14 2582
3960.73 2462
3961.33 2369
3961.92 2470
3962.51 2432
3963.11 2372
3963.70 2487
3964.29 2479
3964.89 2478
3965.48 2604
3966.08 2446
3966.67 2431
3967.26 2516
3967.86 2436
3968.45 2444
3969.04 2253
3969.64 2221
3970.23 2210
3970.83 2193
3971.42 2342
3972.01 2367
3972.61 2545
3973.20 2406
3973.80 2351
3974.39 2365
3974.99 2418
3975.58 2440
3976.18 2272
3976.77 2412
3977.36 2425
3977.96 2429
3978.55 2481
3979.15 2527
3979.74 2483
3980.34 2387
3980.93 2447
3981.53 2358
3982.12 2557
3982.72 2366
3983.31 2341
3983.91 2336
3984.50 2400
3985.10 2417
3985.69 2468
3986.29 2343
3986.88 2366
3987.48 2527
3988.07 2352
3988.67 2325
3989.26 2388
3989.86 2233
3990.46 2309
3991.05 2267
3991.65 2585
3992.24 2476
3992.84 2465
3993.43 2509
3994.03 2651
3994.63 2588
3995.22 2626
3995.82 2922
3996.41 2754
3997.01 2734
3997.61 2643
3998.20 2517
3998.80 2706
3999.39 2623
3999.99 2422
4000.59 2426
4001.18 2660
4001.78 2641
4002.38 2516
4002.97 2534
4003.57 2481
4004.17 2658
4004.76 2594
4005.36 2646
4005.96 2600
4006.55 2642
4007.15 2846
4007.75 2925
4008.34 2633
4008.94 2595
4009.54 2518
4010.13 2620
4010.73 2600
4011.33 2582
4011.93 2668
4012.52 2543
4013.12 2388
4013.72 2579
4014.31 2683
4014.91 2579
4015.51 2669
4016.11 2746
4016.70 2735
4017.30 2668
4017.90 2776
4018.50 2742
4019.09 2764
4019.69 2848
4020.29 2722
4020.89 2788
4021.49 2506
4022.08 2487
4022.68 2716
4023.28 2718
4023.88 2660
4024.48 2794
4025.07 2769
4025.67 2909
4026.27 2930
4026.87 3103
4027.47 3391
4028.06 3445
4028.66 3560
4029.26 3490
4029.86 3408
4030.46 3427
4031.06 3279
4031.66 3367
4032.25 3194
4032.85 3123
4033.45 2981
4034.05 2791
4034.65 2721
4035.25 2626
4035.85 2709
4036.45 2539
4037.05 2650
4037.64 2584
4038.24 2612
4038.84 2399
4039.44 2496
4040.04 2414
4040.64 2464
4041.24 2509
4041.84 2561
4042.44 2519
4043.04 2549
4043.64 2569
4044.24 2511
4044.84 2636
4045.44 2761
4046.04 2770
4046.64 2930
4047.24 3009
4047.84 2967
4048.44 2966
4049.03 2929
4049.63 2755
4050.23 2828
4050.83 2790
4051.43 2602
4052.04 2636
4052.64 2734
4053.24 2809
4053.84 2716
4054.44 2713
4055.04 2635
4055.64 2493
4056.24 2544
4056.84 2641
4057.44 2586
4058.04 2650
4058.64 2606
4059.24 2542
4059.84 2440
4060.44 2546
4061.04 2424
4061.64 2211
4062.24 2258
4062.85 2423
4063.45 2463
4064.05 2497
4064.65 2366
4065.25 2432
4065.85 2601
4066.45 2619
4067.05 2694
4067.65 2633
4068.26 2635
4068.86 2578
4069.46 2609
4070.06 2600
4070.66 2597
4071.26 2757
4071.86 2484
4072.47 2540
4073.07 2470
4073.67 2471
4074.27 2412
4074.87 2510
4075.47 2297
4076.08 2281
4076.68 2377
4077.28 2330
4077.88 2379
4078.48 2374
4079.09 2424
4079.69 2478
4080.29 2519
4080.89 2463
4081.50 2543
4082.10 2502
4082.70 2368
4083.30 2375
4083.91 2501
4084.51 2437
4085.11 2370
4085.71 2163
4086.32 2259
4086.92 2250
4087.52 2243
4088.12 2227
4088.73 2276
4089.33 2266
4089.93 2241
4090.54 2259
4091.14 2274
4091.74 2383
4092.35 2385
4092.95 2314
4093.55 2465
4094.15 2481
4094.76 2360
4095.36 2563
4095.96 2341
4096.57 2443
4097.17 2425
4097.78 2385
4098.38 2545
4098.98 2516
4099.59 2238
4100.19 2317
4100.79 2318
4101.40 2346
4102.00 2525
4102.61 2319
4103.21 2373
4103.81 2368
4104.42 2321
4105.02 2421
4105.63 2517
4106.23 2342
4106.83 2280
4107.44 2556
4108.04 2413
4108.65 2322
4109.25 2254
4109.85 2332
4110.46 2265
4111.06 2204
4111.67 2225
4112.27 2284
4112.88 2230
4113.48 2341
4114.09 2305
4114.69 2196
4115.30 2135
4115.90 2301
4116.51 2318
4117.11 2251
4117.72 2420
4118.32 2514
4118.93 2316
4119.53 2303
4120.14 2367
4120.74 2421
4121.35 2380
4121.95 2379
4122.56 2658
4123.16 2441
4123.77 2475
4124.37 2395
4124.98 2340
4125.59 2480
4126.19 2466
4126.80 2598
4127.40 2624
4128.01 2516
4128.61 2411
4129.22 2343
4129.83 2193
4130.43 2431
4131.04 2395
4131.64 2516
4132.25 2411
4132.86 2484
4133.46 2327
4134.07 2402
4134.67 2458
4135.28 2463
4135.89 2568
4136.49 2542
4137.10 2691
4137.71 2592
4138.31 2629
4138.92 2696
4139.53 2847
4140.13 2932
4140.74 3016
4141.35 3144
4141.95 3072
4142.56 3033
4143.17 3405
4143.77 3381
4144.38 3208
4144.99 3179
4145.59 3066
4146.20 2994
4146.81 2711
4147.42 2763
4148.02 2616
4148.63 2620
4149.24 2469
4149.84 2398
4150.45 2383
4151.06 2384
4151.67 2515
4152.27 2343
4152.88 2424
4153.49 2371
4154.10 2397
4154.70 2397
4155.31 2367
4155.92 2331
4156.53 2223
4157.14 2115
4157.74 2297
4158.35 2240
4158.96 2209
4159.57 2225
4160.18 2240
4160.78 2203
4161.39 2313
4162.00 2423
4162.61 2485
4163.22 2545
4163.83 2477
4164.43 2419
4165.04 2399
4165.65 2521
4166.26 2410
4166.87 2519
4167.48 2455
4168.09 2382
4168.69 2267
4169.30 2302
4169.91 2556
4170.52 2463
4171.13 2405
4171.74 2241
4172.35 2356
4172.96 2433
4173.57 2544
4174.17 2489
4174.78 2632
4175.39 2393
4176.00 2719
4176.61 2785
4177.22 2508
4177.83 2547
4178.44 2689
4179.05 2571
4179.66 2540
4180.27 2565
4180.88 2477
4181.49 2534
4182.10 2529
4182.71 2432
4183.32 2589
4183.93 2433
4184.54 2417
4185.15 2451
4185.76 2274
4186.37 2182
4186.98 2262
4187.59 2453
4188.20 2465
4188.81 2569
4189.42 2350
4190.03 2406
4190.64 2468
4191.25 2325
4191.86 2461
4192.47 2635
4193.08 2529
4193.69 2547
4194.30 2572
4194.91 2648
4195.52 2660
4196.13 2746
4196.74 2771
4197.35 2431
4197.97 2527
4198.58 2333
4199.19 2371
4199.80 2327
4200.41 2511
4201.02 2426
4201.63 2300
4202.24 2303
4202.85 2404
4203.47 2394
4204.08 2358
4204.69 2228
4205.30 2256
4205.91 2265
4206.52 2344
4207.13 2279
4207.75 2381
4208.36 2532
4208.97 2275
4209.58 2245
4210.19 2177
4210.80 2233
4211.42 2250
4212.03 2186
4212.64 2235
4213.25 2343
4213.86 2391
4214.48 2315
4215.09 2247
4215.70 2492
4216.31 2527
4216.92 2612
4217.54 2803
4218.15 2999
4218.76 2869
4219.37 3010
4219.99 3077
4220.60 3229
4221.21 3284
4221.82 3327
4222.44 3166
4223.05 3134
4223.66 3085
4224.28 3013
4224.89 3021
4225.50 2889
4226.11 2774
4226.73 2715
4227.34 2693
4227.95 2730
4228.57 2739
4229.18 2771
4229.79 2662
4230.41 2559
4231.02 2663
4231.63 2675
4232.25 2970
4232.86 2686
4233.47 2769
4234.09 2794
4234.70 2822
4235.31 2778
4235.93 2726
4236.54 2716
4237.15 2643
4237.77 2690
4238.38 2750
4239.00 2608
4239.61 2397
4240.22 2304
4240.84 2244
4241.45 2496
4242.07 2546
4242.68 2517
4243.29 2365
4243.91 2311
4244.52 2460
4245.14 2442
4245.75 2423
4246.37 2427
4246.98 2414
4247.59 2497
4248.21 2426
4248.82 2666
4249.44 2526
4250.05 2433
4250.67 2512
4251.28 2561
4251.90 2460
4252.51 2594
4253.13 2803
4253.74 2672
4254.36 2770
4254.97 2867
4255.59 2713
4256.20 2584
4256.82 2801
4257.43 2599
4258.05 2773
4258.66 2646
4259.28 2602
4259.89 2513
4260.51 2490
4261.12 2548
4261.74 2467
4262.35 2492
4262.97 2420
4263.59 2434
4264.20 2492
4264.82 2551
4265.43 2380
4266.05 2417
4266.66 2426
4267.28 2394
4267.90 2394
4268.51 2419
4269.13 2429
4269.74 2352
4270.36 2285
4270.98 2474
4271.59 2448
4272.21 2366
4272.83 2323
4273.44 2226
4274.06 2426
4274.68 2426
4275.29 2488
4275.91 2485
4276.52 2474
4277.14 2384
4277.76 2319
4278.37 2341
4278.99 2285
4279.61 2430
4280.23 2265
4280.84 2128
4281.46 2069
4282.08 2147
4282.69 2122
4283.31 2085
4283.93 2061
4284.54 2070
4285.16 2098
4285.78 2017
4286.40 2182
4287.01 2136
4287.63 2241
4288.25 2203
4288.87 2217
4289.48 2122
4290.10 2232
4290.72 2155
4291.34 2218
4291.95 2171
4292.57 2178
4293.19 2102
4293.81 2137
4294.42 2156
4295.04 2300
4295.66 2291
4296.28 2255
4296.90 2327
4297.51 2331
4298.13 2250
4298.75 2227
4299.37 2333
4299.99 2165
4300.61 2138
4301.22 2159
4301.84 2231
4302.46 2229
4303.08 2202
4303.70 2304
4304.32 2354
4304.94 2288
4305.55 2273
4306.17 2296
4306.79 2187
4307.41 2144
4308.03 2199
4308.65 2286
4309.27 2341
4309.89 2399
4310.50 2282
4311.12 2299
4311.74 2335
4312.36 2211
4312.98 2137
4313.60 2179
4314.22 2246
4314.84 2101
4315.46 2068
4316.08 2206
4316.70 2188
4317.32 2254
4317.94 2215
4318.56 2203
4319.18 2122
4319.80 2169
4320.42 2095
4321.04 2011
4321.65 2069
4322.27 2121
4322.89 1937
4323.51 2028
4324.13 2129
4324.75 2102
4325.37 1985
4325.99 2264
4326.62 2268
4327.24 2081
4327.86 2054
4328.48 1935
4329.10 2007
4329.72 2075
4330.34 2124
4330.96 2140
4331.58 2067
4332.20 2032
4332.82 2023
4333.44 2006
4334.06 2109
4334.68 1994
4335.30 2011
4335.92 2042
4336.54 2104
4337.16 2127
4337.79 2014
4338.41 1835
4339.03 1973
4339.65 2041
4340.27 2102
4340.89 2106
4341.51 2055
4342.13 2051
4342.76 2080
4343.38 2103
4344.00 2140
4344.62 2278
4345.24 2344
4345.86 2319
4346.48 2358
4347.11 2392
4347.73 2194
4348.35 2137
4348.97 2183
4349.59 2313
4350.22 2205
4350.84 2108
4351.46 2137
4352.08 2163
4352.70 2125
4353.33 2222
4353.95 2130
4354.57 2266
4355.19 2131
4355.81 2060
4356.44 1942
4357.06 2064
4357.68 2022
4358.30 2055
4358.93 2024
4359.55 2167
4360.17 2105
4360.79 2002
4361.42 2008
4362.04 2034
4362.66 2043
4363.28 2035
4363.91 1877
4364.53 1918
4365.15 2124
4365.78 2072
4366.40 1995
4367.02 2057
4367.65 2018
4368.27 1991
4368.89 1885
4369.52 2023
4370.14 2029
4370.76 1857
4371.39 1928
4372.01 1952
4372.63 1945
4373.26 1855
4373.88 1775
4374.50 1909
4375.13 2028
4375.75 1968
4376.37 2079
4377.00 2160
4377.62 2020
4378.25 2049
4378.87 1944
4379.49 2034
4380.12 2126
4380.74 2153
4381.37 2061
4381.99 1966
4382.61 2078
4383.24 2012
4383.86 2018
4384.49 2188
4385.11 1966
4385.74 1931
4386.36 1902
4386.98 1950
4387.61 2011
4388.23 2017
4388.86 2028
4389.48 2054
4390.11 2096
4390.73 1972
4391.36 2141
4391.98 1893
4392.61 1907
4393.23 1984
4393.86 1922
4394.48 2022
4395.11 2002
4395.73 1895
4396.36 1932
4396.98 1960
4397.61 2034
4398.23 2141
4398.86 2027
4399.48 2111
4400.11 2113
4400.74 2252
4401.36 2130
4401.99 2000
4402.61 2084
4403.24 2136
4403.86 2144
4404.49 2031
4405.11 2039
4405.74 2116
4406.37 2023
4406.99 1993
4407.62 1967
4408.24 1987
4408.87 2071
4409.50 1910
4410.12 1967
4410.75 1890
4411.38 2046
4412.00 2037
4412.63 2177
4413.25 1979
4413.88 1981
4414.51 2095
4415.13 2095
4415.76 1970
4416.39 2048
4417.01 2022
4417.64 1806
4418.27 1965
4418.89 1978
4419.52 1976
4420.15 1895
4420.77 1825
4421.40 1989
4422.03 1991
4422.66 1961
4423.28 1903
4423.91 1907
4424.54 1901
4425.16 1949
4425.79 2021
4426.42 2103
4427.05 1875
4427.67 1923
4428.30 1885
4428.93 1903
4429.56 1785
4430.18 1937
4430.81 1943
4431.44 1917
4432.07 2016
4432.69 1977
4433.32 1852
4433.95 2058
4434.58 2052
4435.21 1989
4435.83 2025
4436.46 2120
4437.09 1990
4437.72 1839
4438.35 1977
4438.97 2053
4439.60 2074
4440.23 2107
4440.86 2106
4441.49 1889
4442.12 1762
4442.74 1855
4443.37 1996
4444.00 1977
4444.63 1862
4445.26 1969
4445.89 2035
4446.52 2117
4447.14 1856
4447.77 1896
4448.40 2032
4449.03 2039
4449.66 2016
4450.29 2186
4450.92 1847
4451.55 1924
4452.18 1808
4452.81 1952
4453.44 2032
4454.06 1978
4454.69 1862
4455.32 1958
4455.95 1853
4456.58 1845
4457.21 1889
4457.84 1869
4458.47 1994
4459.10 2022
4459.73 1906
4460.36 1796
4460.99 1994
4461.62 2025
4462.25 1992
4462.88 1936
4463.51 1979
4464.14 2038
4464.77 1922
4465.40 1908
4466.03 1941
4466.66 1889
4467.29 1874
4467.92 1980
4468.55 1887
4469.18 1920
4469.81 2013
4470.44 2022
4471.07 1981
4471.70 1854
4472.33 1852
4472.96 1896
4473.59 1955
4474.22 1867
4474.86 1754
4475.49 1726
4476.12 1820
4476.75 1860
4477.38 1893
4478.01 1971
4478.64 1988
4479.27 1813
4479.90 1886
4480.53 1802
4481.17 1792
4481.80 1879
4482.43 1914
4483.06 1844
4483.69 1880
4484.32 1915
4484.95 1951
4485.58 1925
4486.22 1883
4486.85 1829
4487.48 2022
4488.11 1947
4488.74 1960
4489.37 2013
4490.01 1879
4490.64 1894
4491.27 1847
4491.90 2079
4492.53 2008
4493.17 2020
4493.80 1850
4494.43 1785
4495.06 1808
4495.70 1828
4496.33 1881
4496.96 1950
4497.59 2005
4498.22 1840
4498.86 1856
4499.49 1805
4500.12 1929
4500.75 1943
4501.39 1918
4502.02 1901
4502.65 1912
4503.29 1902
4503.92 1880
4504.55 1889
4505.18 1861
4505.82 1931
4506.45 1973
4507.08 2074
4507.72 1797
4508.35 1819
4508.98 1774
4509.62 1876
4510.25 1865
4510.88 1794
4511.52 1881
4512.15 1939
4512.78 1937
4513.42 1937
4514.05 1920
4514.68 1850
4515.32 1952
4515.95 2178
4516.58 2093
4517.22 2160
4517.85 2039
4518.48 1972
4519.12 1918
4519.75 1979
4520.39 2028
4521.02 1905
4521.65 1831
4522.29 1955
4522.92 2067
4523.56 2132
4524.19 2094
4524.83 2130
4525.46 2127
4526.09 2166
4526.73 2238
4527.36 2258
4528.00 2277
4528.63 2491
4529.27 2746
4529.90 3201
4530.54 3382
4531.17 3522
4531.81 3534
4532.44 3633
4533.07 3925
4533.71 3744
4534.34 3522
4534.98 3465
4535.61 3556
4536.25 3054
4536.88 2801
4537.52 2550
4538.16 2331
4538.79 2339
4539.43 2108
4540.06 2086
4540.70 2007
4541.33 1829
4541.97 2067
4542.60 2007
4543.24 1976
4543.87 2053
4544.51 1953
4545.15 1979
4545.78 1944
4546.42 1889
4547.05 1880
4547.69 1930
4548.32 1921
4548.96 2037
4549.60 1969
4550.23 1983
4550.87 1861
4551.50 1752
4552.14 1865
4552.78 1956
4553.41 1964
4554.05 1999
4554.69 1979
4555.32 1925
4555.96 1941
4556.60 2005
4557.23 2113
4557.87 2039
4558.51 2012
4559.14 1950
4559.78 2004
4560.42 2024
4561.05 1978
4561.69 1904
4562.33 1856
4562.96 2065
4563.60 1990
4564.24 2001
4564.87 1910
4565.51 2200
4566.15 2150
4566.79 2073
4567.42 2192
4568.06 2201
4568.70 2182
4569.33 2176
4569.97 2279
4570.61 2243
4571.25 2259
4571.88 2353
4572.52 2187
4573.16 2134
4573.80 2173
4574.44 2185
4575.07 1965
4575.71 2002
4576.35 1831
4576.99 1885
4577.62 1891
4578.26 1957
4578.90 2024
4579.54 1955
4580.18 1863
4580.82 1812
4581.45 2069
4582.09 1986
4582.73 1952
4583.37 1995
4584.01 1993
4584.65 1996
4585.28 1929
4585.92 2021
4586.56 1897
4587.20 1826
4587.84 1854
4588.48 1812
4589.12 1899
4589.75 1955
4590.39 1952
4591.03 1894
4591.67 1917
4592.31 1902
4592.95 1669
4593.59 1801
4594.23 1867
4594.87 1859
4595.51 1857
4596.15 1775
4596.78 1754
4597.42 1792
4598.06 1761
4598.70 1625
4599.34 1694
4599.98 1835
4600.62 1838
4601.26 1865
4601.90 1870
4602.54 2060
4603.18 1911
4603.82 1921
4604.46 1947
4605.10 2092
4605.74 2054
4606.38 1977
4607.02 2166
4607.66 2096
4608.30 2049
4608.94 2017
4609.58 1983
4610.22 1979
4610.86 1884
4611.50 1860
4612.14 2031
4612.78 2027
4613.42 1936
4614.06 1916
4614.70 2013
4615.34 1903
4615.98 2006
4616.63 1889
4617.27 1953
4617.91 1815
4618.55 1747
4619.19 1784
4619.83 1757
4620.47 1716
4621.11 1716
4621.75 1756
4622.39 1801
4623.03 1791
4623.68 1699
4624.32 1686
4624.96 1687
4625.60 1746
4626.24 1783
4626.88 1851
4627.52 1731
4628.17 1744
4628.81 1683
4629.45 1757
4630.09 1641
4630.73 1840
4631.37 1937
4632.02 1726
4632.66 1806
4633.30 1798
4633.94 1819
4634.58 1824
4635.22 1649
4635.87 1704
4636.51 1721
4637.15 1719
4637.79 1748
4638.44 1766
4639.08 1679
4639.72 1801
4640.36 1764
4641.00 1682
4641.65 1655
4642.29 1713
4642.93 1795
4643.57 1850
4644.22 1863
4644.86 1794
4645.50 1697
4646.15 1892
4646.79 1813
4647.43 1781
4648.07 1913
4648.72 1860
4649.36 1711
4650.00 1846
4650.65 2013
4651.29 1905
4651.93 1750
4652.57 1850
4653.22 1855
4653.86 1807
4654.50 1827
4655.15 1795
4655.79 1943
4656.44 1840
4657.08 1686
4657.72 1827
4658.37 1848
4659.01 1916
4659.65 2022
4660.30 1951
4660.94 1884
4661.58 1901
4662.23 1934
4662.87 1742
4663.52 1841
4664.16 1921
4664.80 1724
4665.45 1871
4666.09 1936
4666.74 1820
4667.38 1820
4668.02 1806
4668.67 1881
4669.31 1869
4669.96 1795
4670.60 1877
4671.25 1783
4671.89 1728
4672.54 1883
4673.18 1765
4673.83 1709
4674.47 1823
4675.11 1830
4675.76 1869
4676.40 1865
4677.05 1726
4677.69 1699
4678.34 1741
4678.98 1761
4679.63 1788
4680.27 1864
4680.92 1907
4681.56 2010
4682.21 1901
4682.85 1891
4683.50 2088
4684.15 2046
4684.79 1930
4685.44 1910
4686.08 1897
4686.73 1830
4687.37 1824
4688.02 1825
4688.66 1693
4689.31 1654
4689.96 1745
4690.60 1953
4691.25 1783
4691.89 1718
4692.54 1742
4693.19 1773
4693.83 1756
4694.48 1678
4695.12 1743
4695.77 1757
4696.42 1841
4697.06 1812
4697.71 1729
4698.36 1752
4699.00 1764
4699.65 1762
4700.29 1775
4700.94 1797
4701.59 1734
4702.23 1670
4702.88 1758
4703.53 1813
4704.17 1767
4704.82 1851
4705.47 1796
4706.11 1828
4706.76 1884
4707.41 1868
4708.06 1829
4708.70 1896
4709.35 1965
4710.00 2003
4710.64 1988
4711.29 2044
4711.94 1887
4712.59 1886
4713.23 1799
4713.88 1779
4714.53 1823
4715.18 1855
4715.82 1787
4716.47 1785
4717.12 1840
4717.77 1613
4718.41 1797
4719.06 1658
4719.71 1704
4720.36 1846
4721.01 1856
4721.65 1731
4722.30 1805
4722.95 1732
4723.60 1978
4724.25 1898
4724.89 1839
4725.54 1920
4726.19 1877
4726.84 1738
4727.49 1886
4728.14 1919
4728.78 1759
4729.43 1742
4730.08 1747
4730.73 1880
4731.38 1841
4732.03 1849
4732.68 1795
4733.32 1639
4733.97 1769
4734.62 1799
4735.27 1868
4735.92 1817
4736.57 1865
4737.22 1874
4737.87 1750
4738.52 1859
4739.16 1964
4739.81 1798
4740.46 1926
4741.11 1804
4741.76 1741
4742.41 1840
4743.06 1825
4743.71 1815
4744.36 1942
4745.01 1984
4745.66 1872
4746.31 1954
4746.96 1848
4747.61 2017
4748.26 2007
4748.91 2039
4749.56 2228
4750.21 2395
4750.86 2370
4751.51 2463
4752.16 2544
4752.81 2622
4753.46 2633
4754.11 2689
4754.76 2525
4755.41 2436
4756.06 2301
4756.71 2296
4757.36 2271
4758.01 2018
4758.66 1927
4759.31 1853
4759.96 1930
4760.61 1868
4761.26 1771
4761.91 1683
4762.56 1825
4763.22 1742
4763.87 1814
4764.52 1774
4765.17 1895
4765.82 1864
4766.47 1699
4767.12 1601
4767.77 1670
4768.42 1944
4769.07 1721
4769.73 1649
4770.38 1666
4771.03 1719
4771.68 1714
4772.33 1683
4772.98 1650
4773.63 1642
4774.29 1669
4774.94 1701
4775.59 1664
4776.24 1703
4776.89 1679
4777.54 1655
4778.20 1649
4778.85 1636
4779.50 1775
4780.15 1765
4780.80 1780
4781.46 1708
4782.11 1677
4782.76 1761
4783.41 1801
4784.06 1702
4784.72 1883
4785.37 1680
4786.02 1596
4786.67 1673
4787.33 1559
4787.98 1798
4788.63 1800
4789.28 1770
4789.94 1759
4790.59 1746
4791.24 1713
4791.89 1749
4792.55 1886
4793.20 1847
4793.85 1805
4794.51 1726
4795.16 1761
4795.81 1723
4796.47 1737
4797.12 1720
4797.77 1575
4798.42 1647
4799.08 1641
4799.73 1451
4800.38 1491
4801.04 1462
4801.69 1610
4802.35 1734
4803.00 1589
4803.65 1608
4804.31 1675
4804.96 1664
4805.61 1597
4806.27 1515
4806.92 1634
4807.57 1677
4808.23 1672
4808.88 1582
4809.54 1629
4810.19 1666
4810.84 1604
4811.50 1651
4812.15 1662
4812.81 1678
4813.46 1637
4814.12 1605
4814.77 1733
4815.42 1645
4816.08 1804
4816.73 1821
4817.39 1667
4818.04 1576
4818.70 1811
4819.35 1794
4820.01 1628
4820.66 1715
4821.32 1759
4821.97 1795
4822.63 1794
4823.28 1856
4823.94 2002
4824.59 2033
4825.25 1901
4825.90 1840
4826.56 1901
4827.21 1785
4827.87 1898
4828.52 1872
4829.18 1791
4829.83 1847
4830.49 1877
4831.14 1714
4831.80 1747
4832.45 1891
4833.11 2003
4833.76 1878
4834.42 1966
4835.08 1986
4835.73 2094
4836.39 2156
4837.04 2138
4837.70 2156
4838.36 2056
4839.01 1927
4839.67 1967
4840.32 1982
4840.98 1820
4841.64 1786
4842.29 1741
4842.95 1764
4843.60 1732
4844.26 1630
4844.92 1603
4845.57 1729
4846.23 1719
4846.89 1743
4847.54 1736
4848.20 1825
4848.86 1750
4849.51 1638
4850.17 1621
4850.83 1754
4851.48 1741
4852.14 1768
4852.80 1735
4853.45 1771
4854.11 1721
4854.77 1732
4855.43 1723
4856.08 1699
4856.74 1677
4857.40 1642
4858.05 1633
4858.71 1605
4859.37 1550
4860.03 1763
4860.68 1865
4861.34 1739
4862.00 1858
4862.66 1869
4863.31 1946
4863.97 1871
4864.63 1887
4865.29 1901
4865.95 1731
4866.60 1926
4867.26 1925
4867.92 1905
4868.58 2011
4869.23 1967
4869.89 1887
4870.55 2017
4871.21 2038
4871.87 2009
4872.53 1905
4873.18 1917
4873.84 1908
4874.50 1900
4875.16 1765
4875.82 1793
4876.48 1924
4877.13 1919
4877.79 1718
4878.45 1801
4879.11 1674
4879.77 1583
4880.43 1657
4881.09 1676
4881.75 1638
4882.40 1562
4883.06 1528
4883.72 1716
4884.38 1671
4885.04 1524
4885.70 1481
4886.36 1601
4887.02 1682
4887.68 1673
4888.34 1601
4889.00 1695
4889.66 1704
4890.32 1810
4890.97 1804
4891.63 1827
4892.29 1732
4892.95 1713
4893.61 1825
4894.27 1887
4894.93 1984
4895.59 1824
4896.25 1828
4896.91 1806
4897.57 1735
4898.23 1802
4898.89 1839
4899.55 1945
4900.21 1836
4900.87 1789
4901.53 1803
4902.19 2002
4902.85 2141
4903.51 1842
4904.17 1856
4904.83 1847
4905.50 1725
4906.16 1714
4906.82 1649
4907.48 1632
4908.14 1671
4908.80 1831
4909.46 1658
4910.12 1565
4910.78 1622
4911.44 1734
4912.10 1685
4912.76 1649
4913.42 1601
4914.09 1683
4914.75 1767
4915.41 1733
4916.07 1815
4916.73 1807
4917.39 1673
4918.05 1580
4918.71 1443
4919.38 1449
4920.04 1483
4920.70 1559
4921.36 1482
4922.02 1549
4922.68 1439
4923.35 1564
4924.01 1530
4924.67 1569
4925.33 1625
4925.99 1670
4926.65 1581
4927.32 1490
4927.98 1550
4928.64 1566
4929.30 1634
4929.96 1612
4930.63 1592
4931.29 1521
4931.95 1534
4932.61 1469
4933.28 1505
4933.94 1589
4934.60 1643
4935.26 1542
4935.93 1540
4936.59 1597
4937.25 1633
4937.91 1516
4938.58 1632
4939.24 1551
4939.90 1547
4940.56 1469
4941.23 1598
4941.89 1621
4942.55 1616
4943.22 1642
4943.88 1575
4944.54 1492
4945.21 1569
4945.87 1592
4946.53 1570
4947.20 1625
4947.86 1597
4948.52 1599
4949.19 1536
4949.85 1542
4950.51 1624
4951.18 1481
4951.84 1531
4952.50 1653
4953.17 1596
4953.83 1668
4954.49 1563
4955.16 1681
4955.82 1686
4956.49 1618
4957.15 1642
4957.81 1616
4958.48 1611
4959.14 1694
4959.81 1677
4960.47 1614
4961.14 1616
4961.80 1664
4962.46 1756
4963.13 1848
4963.79 1855
4964.46 1949
4965.12 1904
4965.79 1884
4966.45 1767
4967.12 1723
4967.78 1688
4968.44 1759
4969.11 1714
4969.77 1757
4970.44 1735
4971.10 1712
4971.77 1808
4972.43 1706
4973.10 1628
4973.76 1732
4974.43 1718
4975.09 1775
4975.76 1689
4976.42 1611
4977.09 1627
4977.76 1717
4978.42 1708
4979.09 1647
4979.75 1639
4980.42 1629
4981.08 1551
4981.75 1681
4982.41 1726
4983.08 1628
4983.75 1693
4984.41 1695
4985.08 1662
4985.74 1899
4986.41 1883
4987.07 1934
4987.74 1943
4988.41 2014
4989.07 2131
4989.74 2196
4990.41 2082
4991.07 2200
4991.74 2126
4992.40 2058
4993.07 1903
4993.74 1950
4994.40 1817
4995.07 1779
4995.74 1831
4996.40 1776
4997.07 1675
4997.74 1768
4998.40 1685
4999.07 1524
4999.74 1551
5000.40 1593
5001.07 1642
5001.74 1620
5002.40 1492
5003.07 1500
5003.74 1528
5004.41 1567
5005.07 1548
5005.74 1535
5006.41 1602
5007.07 1563
5007.74 1605
5008.41 1484
5009.08 1509
5009.74 1482
5010.41 1516
5011.08 1499
5011.75 1706
5012.41 1602
5013.08 1539
5013.75 1504
5014.42 1433
5015.09 1415
5015.75 1462
5016.42 1457
5017.09 1529
5017.76 1601
5018.43 1606
5019.09 1489
5019.76 1583
5020.43 1747
5021.10 1672
5021.77 1842
5022.44 1907
5023.10 1887
5023.77 1813
5024.44 1858
5025.11 1899
5025.78 1915
5026.45 1893
5027.11 1934
5027.78 1840
5028.45 1860
5029.12 1874
5029.79 1714
5030.46 1721
5031.13 1698
5031.80 1615
5032.47 1553
5033.13 1564
5033.80 1564
5034.47 1455
5035.14 1517
5035.81 1526
5036.48 1555
5037.15 1516
5037.82 1497
5038.49 1444
5039.16 1524
5039.83 1560
5040.50 1470
5041.17 1483
5041.84 1506
5042.51 1482
5043.18 1546
5043.85 1477
5044.52 1419
5045.18 1517
5045.85 1528
5046.52 1588
5047.19 1581
5047.86 1521
5048.53 1534
5049.20 1538
5049.88 1543
5050.55 1589
5051.22 1527
5051.89 1534
5052.56 1605
5053.23 1530
5053.90 1540
5054.57 1456
5055.24 1520
5055.91 1611
5056.58 1639
5057.25 1549
5057.92 1451
5058.59 1648
5059.26 1676
5059.93 1458
5060.60 1549
5061.27 1596
5061.95 1544
5062.62 1511
5063.29 1678
5063.96 1605
5064.63 1487
5065.30 1447
5065.97 1499
5066.64 1568
5067.31 1554
5067.99 1480
5068.66 1537
5069.33 1541
5070.00 1486
5070.67 1389
5071.34 1467
5072.02 1464
5072.69 1419
5073.36 1386
5074.03 1530
5074.70 1434
5075.37 1408
5076.05 1361
5076.72 1415
5077.39 1410
5078.06 1443
5078.73 1590
5079.41 1494
5080.08 1430
5080.75 1523
5081.42 1586
5082.10 1460
5082.77 1515
5083.44 1471
5084.11 1601
5084.78 1579
5085.46 1496
5086.13 1440
5086.80 1488
5087.48 1520
5088.15 1500
5088.82 1480
5089.49 1543
5090.17 1582
5090.84 1589
5091.51 1633
5092.19 1629
5092.86 1528
5093.53 1525
5094.20 1554
5094.88 1552
5095.55 1510
5096.22 1524
5096.90 1473
5097.57 1490
5098.24 1497
5098.92 1355
5099.59 1458
5100.26 1531
5100.94 1524
5101.61 1391
5102.29 1357
5102.96 1502
5103.63 1455
5104.31 1547
5104.98 1550
5105.65 1681
5106.33 1681
5107.00 1644
5107.68 1513
5108.35 1568
5109.02 1511
5109.70 1417
5110.37 1551
5111.05 1564
5111.72 1554
5112.40 1424
5113.07 1574
5113.74 1439
5114.42 1564
5115.09 1494
5115.77 1545
5116.44 1372
5117.12 1297
5117.79 1500
5118.47 1606
5119.14 1503
5119.82 1454
5120.49 1425
5121.17 1372
5121.84 1449
5122.52 1533
5123.19 1631
5123.87 1555
5124.54 1463
5125.22 1483
5125.89 1535
5126.57 1591
5127.24 1523
5127.92 1529
5128.59 1450
5129.27 1519
5129.94 1541
5130.62 1483
5131.29 1533
5131.97 1533
5132.65 1457
5133.32 1450
5134.00 1548
5134.67 1572
5135.35 1455
5136.02 1414
5136.70 1581
5137.38 1582
5138.05 1458
5138.73 1464
5139.40 1419
5140.08 1458
5140.76 1489
5141.43 1531
5142.11 1447
5142.79 1603
5143.46 1583
5144.14 1482
5144.81 1605
5145.49 1543
5146.17 1555
5146.84 1452
5147.52 1439
5148.20 1340
5148.87 1338
5149.55 1435
5150.23 1421
5150.90 1431
5151.58 1483
5152.26 1500
5152.94 1493
5153.61 1507
5154.29 1539
5154.97 1428
5155.64 1446
5156.32 1458
5157.00 1491
5157.68 1382
5158.35 1422
5159.03 1470
5159.71 1410
5160.39 1443
5161.06 1387
5161.74 1318
5162.42 1322
5163.10 1472
5163.77 1385
5164.45 1384
5165.13 1414
5165.81 1439
5166.48 1302
5167.16 1416
5167.84 1432
5168.52 1368
5169.20 1449
5169.87 1450
5170.55 1308
5171.23 1396
5171.91 1402
5172.59 1390
5173.27 1287
5173.94 1418
5174.62 1381
5175.30 1326
5175.98 1331
5176.66 1446
5177.34 1447
5178.02 1471
5178.69 1526
5179.37 1523
5180.05 1486
5180.73 1485
5181.41 1460
5182.09 1553
5182.77 1587
5183.45 1457
5184.12 1503
5184.80 1360
5185.48 1401
5186.16 1497
5186.84 1409
5187.52 1362
5188.20 1487
5188.88 1511
5189.56 1314
5190.24 1208
5190.92 1281
5191.60 1364
5192.28 1326
5192.96 1471
5193.64 1449
5194.32 1473
5195.00 1443
5195.68 1286
5196.36 1261
5197.03 1323
5197.71 1342
5198.39 1319
5199.07 1393
5199.75 1324
5200.44 1358
5201.12 1460
5201.80 1526
5202.48 1504
5203.16 1386
5203.84 1364
5204.52 1378
5205.20 1501
5205.88 1505
5206.56 1443
5207.24 1370
5207.92 1455
5208.60 1461
5209.28 1528
5209.96 1413
5210.64 1458
5211.32 1457
5212.00 1391
5212.68 1396
5213.37 1395
5214.05 1391
5214.73 1444
5215.41 1446
5216.09 1389
5216.77 1538
5217.45 1527
5218.13 1460
5218.81 1403
5219.50 1367
5220.18 1403
5220.86 1412
5221.54 1522
5222.22 1290
5222.90 1345
5223.59 1414
5224.27 1512
5224.95 1367
5225.63 1369
5226.31 1282
5226.99 1484
5227.68 1414
5228.36 1350
5229.04 1360
5229.72 1475
5230.40 1406
5231.09 1430
5231.77 1315
5232.45 1410
5233.13 1383
5233.81 1345
5234.50 1409
5235.18 1622
5235.86 1497
5236.54 1394
5237.23 1451
5237.91 1457
5238.59 1480
5239.27 1462
5239.96 1487
5240.64 1542
5241.32 1515
5242.01 1422
5242.69 1504
5243.37 1514
5244.05 1374
5244.74 1360
5245.42 1451
5246.10 1423
5246.79 1392
5247.47 1443
5248.15 1412
5248.84 1359
5249.52 1322
5250.20 1427
5250.89 1297
5251.57 1267
5252.25 1411
5252.94 1375
5253.62 1448
5254.30 1418
5254.99 1420
5255.67 1518
5256.36 1266
5257.04 1356
5257.72 1439
5258.41 1408
5259.09 1310
5259.78 1401
5260.46 1419
5261.14 1358
5261.83 1393
5262.51 1328
5263.20 1397
5263.88 1403
5264.56 1436
5265.25 1359
5265.93 1367
5266.62 1284
5267.30 1334
5267.99 1272
5268.67 1365
5269.36 1356
5270.04 1400
5270.73 1415
5271.41 1389
5272.09 1388
5272.78 1381
5273.46 1390
5274.15 1419
5274.83 1385
5275.52 1361
5276.20 1286
5276.89 1418
5277.57 1406
5278.26 1479
5278.94 1454
5279.63 1475
5280.32 1457
5281.00 1455
5281.69 1450
5282.37 1616
5283.06 1479
5283.74 1527
5284.43 1484
5285.11 1537
5285.80 1445
5286.49 1295
5287.17 1373
5287.86 1364
5288.54 1396
5289.23 1435
5289.91 1268
5290.60 1274
5291.29 1313
5291.97 1427
5292.66 1379
5293.35 1210
5294.03 1354
5294.72 1414
5295.40 1371
5296.09 1317
5296.78 1296
5297.46 1392
5298.15 1271
5298.84 1291
5299.52 1420
5300.21 1379
5300.90 1295
5301.58 1379
5302.27 1457
5302.96 1545
5303.64 1564
5304.33 1467
5305.02 1558
5305.70 1347
5306.39 1471
5307.08 1451
5307.77 1385
5308.45 1370
5309.14 1392
5309.83 1379
5310.51 1313
5311.20 1331
5311.89 1371
5312.58 1363
5313.26 1268
5313.95 1273
5314.64 1275
5315.33 1307
5316.01 1302
5316.70 1390
5317.39 1438
5318.08 1281
5318.77 1297
5319.45 1369
5320.14 1371
5320.83 1292
5321.52 1301
5322.20 1291
5322.89 1351
5323.58 1303
5324.27 1304
5324.96 1353
5325.65 1323
5326.33 1425
5327.02 1307
5327.71 1358
5328.40 1266
5329.09 1324
5329.78 1378
5330.46 1401
5331.15 1366
5331.84 1322
5332.53 1486
5333.22 1516
5333.91 1445
5334.60 1481
5335.29 1390
5335.98 1306
5336.66 1391
5337.35 1454
5338.04 1451
5338.73 1384
5339.42 1392
5340.11 1380
5340.80 1490
5341.49 1443
5342.18 1370
5342.87 1380
5343.56 1358
5344.25 1356
5344.94 1405
5345.62 1416
5346.31 1371
5347.00 1453
5347.69 1528
5348.38 1581
5349.07 1594
5349.76 1660
5350.45 1683
5351.14 1878
5351.83 1763
5352.52 1779
5353.21 1880
5353.90 1741
5354.59 1690
5355.28 1610
5355.97 1524
5356.66 1507
5357.35 1500
5358.04 1303
5358.74 1315
5359.43 1349
5360.12 1373
5360.81 1353
5361.50 1467
5362.19 1417
5362.88 1330
5363.57 1361
5364.26 1413
5364.95 1455
5365.64 1468
5366.33 1378
5367.02 1362
5367.71 1430
5368.41 1349
5369.10 1355
5369.79 1485
5370.48 1329
5371.17 1290
5371.86 1288
5372.55 1345
5373.24 1468
5373.94 1388
5374.63 1392
5375.32 1454
5376.01 1495
5376.70 1401
5377.39 1410
5378.08 1480
5378.78 1456
5379.47 1570
5380.16 1696
5380.85 1590
5381.54 1604
5382.24 1642
5382.93 1690
5383.62 1592
5384.31 1662
5385.00 1502
5385.70 1485
5386.39 1460
5387.08 1467
5387.77 1528
5388.47 1397
5389.16 1384
5389.85 1495
5390.54 1391
5391.23 1438
5391.93 1428
5392.62 1319
5393.31 1477
5394.01 1436
5394.70 1325
5395.39 1363
5396.08 1218
5396.78 1266
5397.47 1323
5398.16 1255
5398.86 1284
5399.55 1340
5400.24 1334
5400.93 1278
5401.63 1285
5402.32 1229
5403.01 1364
5403.71 1402
5404.40 1433
5405.09 1310
5405.79 1412
5406.48 1408
5407.17 1320
5407.87 1305
5408.56 1318
5409.26 1226
5409.95 1263
5410.64 1261
5411.34 1310
5412.03 1356
5412.72 1331
5413.42 1354
5414.11 1354
5414.81 1300
5415.50 1363
5416.19 1357
5416.89 1361
5417.58 1397
5418.28 1326
5418.97 1285
5419.67 1342
5420.36 1464
5421.05 1334
5421.75 1327
5422.44 1328
5423.14 1331
5423.83 1306
5424.53 1362
5425.22 1377
5425.92 1279
5426.61 1323
5427.31 1300
5428.00 1289
5428.70 1382
5429.39 1369
5430.09 1404
5430.78 1363
5431.48 1232
5432.17 1188
5432.87 1265
5433.56 1218
5434.26 1274
5434.95 1237
5435.65 1155
5436.34 1152
5437.04 1212
5437.73 1293
5438.43 1369
5439.13 1400
5439.82 1278
5440.52 1433
5441.21 1508
5441.91 1407
5442.60 1294
5443.30 1320
5444.00 1289
5444.69 1299
5445.39 1308
5446.08 1275
5446.78 1194
5447.48 1167
5448.17 1253
5448.87 1258
5449.56 1234
5450.26 1272
5450.96 1233
5451.65 1422
5452.35 1328
5453.05 1220
5453.74 1325
5454.44 1314
5455.14 1233
5455.83 1276
5456.53 1279
5457.23 1288
5457.92 1333
5458.62 1226
5459.32 1278
5460.01 1285
5460.71 1227
5461.41 1257
5462.11 1269
5462.80 1273
5463.50 1322
5464.20 1423
5464.89 1376
5465.59 1283
5466.29 1407
5466.99 1289
5467.68 1419
5468.38 1288
5469.08 1235
5469.78 1283
5470.47 1222
5471.17 1175
5471.87 1223
5472.57 1234
5473.26 1317
5473.96 1352
5474.66 1248
5475.36 1152
5476.06 1211
5476.75 1151
5477.45 1231
5478.15 1330
5478.85 1308
5479.55 1206
5480.24 1239
5480.94 1341
5481.64 1236
5482.34 1240
5483.04 1293
5483.74 1221
5484.43 1268
5485.13 1276
5485.83 1227
5486.53 1250
5487.23 1260
5487.93 1234
5488.63 1174
5489.33 1240
5490.02 1224
5490.72 1309
5491.42 1222
5492.12 1221
5492.82 1374
5493.52 1222
5494.22 1343
5494.92 1293
5495.62 1209
5496.32 1207
5497.01 1224
5497.71 1232
5498.41 1271
5499.11 1258
5499.81 1360
5500.51 1353
5501.21 1348
5501.91 1310
5502.61 1312
5503.31 1324
5504.01 1211
5504.71 1271
5505.41 1340
5506.11 1292
5506.81 1319
5507.51 1327
5508.21 1388
5508.91 1333
5509.61 1322
5510.31 1348
5511.01 1388
5511.71 1420
5512.41 1325
5513.11 1266
5513.81 1271
5514.51 1374
5515.21 1355
5515.91 1379
5516.61 1242
5517.31 1280
5518.01 1419
5518.72 1310
5519.42 1263
5520.12 1294
5520.82 1309
5521.52 1316
5522.22 1297
5522.92 1271
5523.62 1259
5524.32 1321
5525.02 1283
5525.72 1278
5526.43 1293
5527.13 1260
5527.83 1261
5528.53 1243
5529.23 1233
5529.93 1322
5530.63 1245
5531.33 1267
5532.04 1297
5532.74 1251
5533.44 1221
5534.14 1197
5534.84 1226
5535.54 1228
5536.25 1212
5536.95 1244
5537.65 1214
5538.35 1166
5539.05 1122
5539.76 1179
5540.46 1268
5541.16 1197
5541.86 1158
5542.56 1194
5543.27 1278
5543.97 1242
5544.67 1229
5545.37 1304
5546.08 1327
5546.78 1237
5547.48 1240
5548.18 1337
5548.89 1236
5549.59 1244
5550.29 1212
5550.99 1258
5551.70 1241
5552.40 1217
5553.10 1225
5553.81 1213
5554.51 1133
5555.21 1192
5555.91 1234
5556.62 1214
5557.32 1204
5558.02 1202
5558.73 1166
5559.43 1156
5560.13 1132
5560.84 1141
5561.54 1198
5562.24 1266
5562.95 1114
5563.65 1211
5564.35 1253
5565.06 1203
5565.76 1171
5566.47 1207
5567.17 1191
5567.87 1236
5568.58 1298
5569.28 1242
5569.98 1211
5570.69 1302
5571.39 1220
5572.10 1159
5572.80 1176
5573.50 1226
5574.21 1300
5574.91 1242
5575.62 1114
5576.32 1105
5577.03 1198
5577.73 1146
5578.44 1236
5579.14 1167
5579.84 1267
5580.55 1347
5581.25 1278
5581.96 1242
5582.66 1131
5583.37 1113
5584.07 1114
5584.78 1152
5585.48 1183
5586.19 1160
5586.89 1177
5587.60 1124
5588.30 1152
5589.01 1240
5589.71 1167
5590.42 1161
5591.12 1159
5591.83 1127
5592.53 1182
5593.24 1149
5593.94 1241
5594.65 1195
5595.36 1150
5596.06 1287
5596.77 1182
5597.47 1119
5598.18 1066
5598.88 1094
5599.59 1185
5600.30 1192
5601.00 1171
5601.71 1124
5602.41 1160
5603.12 1159
5603.83 1218
5604.53 1220
5605.24 1139
5605.94 1174
5606.65 1154
5607.36 1133
5608.06 1139
5608.77 1074
5609.48 1002
5610.18 1155
5610.89 1187
5611.60 1135
5612.30 1171
5613.01 1164
5613.72 1098
5614.42 1111
5615.13 1163
5615.84 1128
5616.54 1201
5617.25 1146
5617.96 1142
5618.66 1197
5619.37 1189
5620.08 1079
5620.78 1051
5621.49 1136
5622.20 1165
5622.91 1213
5623.61 1158
5624.32 1143
5625.03 1161
5625.74 1078
5626.44 1043
5627.15 1130
5627.86 1168
5628.57 1148
5629.27 1098
5629.98 1115
5630.69 1141
5631.40 1160
5632.11 1127
5632.81 1119
5633.52 1081
5634.23 1136
5634.94 1098
5635.65 1198
5636.35 1192
5637.06 1138
5637.77 1124
5638.48 1205
5639.19 1236
5639.89 1168
5640.60 1255
5641.31 1213
5642.02 1210
5642.73 1201
5643.44 1194
5644.15 1285
5644.85 1239
5645.56 1177
5646.27 1089
5646.98 1152
5647.69 1209
5648.40 1274
5649.11 1170
5649.82 1148
5650.53 1186
5651.23 1252
5651.94 1096
5652.65 1120
5653.36 1144
5654.07 1134
5654.78 1059
5655.49 1078
5656.20 1191
5656.91 1178
5657.62 1178
5658.33 1150
5659.04 1199
5659.75 1180
5660.46 1217
5661.17 1194
5661.88 1194
5662.59 1160
5663.30 1149
5664.00 1158
5664.71 1155
5665.42 1081
5666.13 1099
5666.84 1133
5667.55 1173
5668.27 1117
5668.98 1070
5669.69 1205
5670.40 1177
5671.11 1134
5671.82 1177
5672.53 1168
5673.24 1104
5673.95 1172
5674.66 1044
5675.37 1129
5676.08 1149
5676.79 1140
5677.50 1153
5678.21 1140
5678.92 1024
5679.63 994
5680.34 1140
5681.06 1166
5681.77 1075
5682.48 1127
5683.19 1137
5683.90 1115
5684.61 1184
5685.32 1132
5686.03 1158
5686.74 1166
5687.46 1098
5688.17 1071
5688.88 1083
5689.59 1070
5690.30 1208
5691.01 1178
5691.72 1146
5692.44 1058
5693.15 1074
5693.86 1101
5694.57 1094
5695.28 1145
5696.00 1081
5696.71 1090
5697.42 1073
5698.13 1059
5698.84 1065
5699.56 1196
5700.27 1127
5700.98 1227
5701.69 1122
5702.40 1124
5703.12 1216
5703.83 1216
5704.54 1157
5705.25 1138
5705.97 1203
5706.68 1187
5707.39 1136
5708.10 1195
5708.82 1207
5709.53 1073
5710.24 1059
5710.95 1140
5711.67 1058
5712.38 984
5713.09 1105
5713.81 1146
5714.52 1062
5715.23 1090
5715.95 1129
5716.66 1136
5717.37 1077
5718.09 1125
5718.80 1119
5719.51 1015
5720.23 1029
5720.94 1055
5721.65 1109
5722.37 1103
5723.08 1046
5723.79 1151
5724.51 1112
5725.22 1108
5725.93 1170
5726.65 1167
5727.36 1117
5728.08 1053
5728.79 1178
5729.50 1154
5730.22 1122
5730.93 1107
5731.65 1034
5732.36 1023
5733.07 975
5733.79 1078
5734.50 1090
5735.22 1083
5735.93 1152
5736.65 1161
5737.36 1121
5738.07 1156
5738.79 1075
5739.50 1150
5740.22 1045
5740.93 960
5741.65 1050
5742.36 1151
5743.08 1120
5743.79 1157
5744.51 1117
5745.22 1069
5745.94 1094
5746.65 1033
5747.37 1061
5748.08 1113
5748.80 1183
5749.51 1155
5750.23 1217
5750.94 1146
5751.66 1124
5752.37 1142
5753.09 1199
5753.80 1078
5754.52 1164
5755.24 1152
5755.95 1192
5756.67 1174
5757.38 1262
5758.10 1138
5758.81 1140
5759.53 1187
5760.25 1137
5760.96 1153
5761.68 1089
5762.39 1111
5763.11 1097
5763.83 1153
5764.54 1071
5765.26 1084
5765.97 1172
5766.69 1139
5767.41 1085
5768.12 1013
5768.84 1140
5769.56 1163
5770.27 1201
5770.99 1117
5771.71 1170
5772.42 1159
5773.14 1178
5773.86 1251
5774.57 1268
5775.29 1089
5776.01 1084
5776.72 1201
5777.44 1274
5778.16 1201
5778.88 1225
5779.59 1253
5780.31 1304
5781.03 1229
5781.74 1301
5782.46 1261
5783.18 1239
5783.90 1195
5784.61 1220
5785.33 1189
5786.05 1166
5786.77 1265
5787.48 1207
5788.20 1196
5788.92 1127
5789.64 1160
5790.35 1242
5791.07 1231
5791.79 1263
5792.51 1272
5793.23 1300
5793.94 1181
5794.66 1231
5795.38 1176
5796.10 1227
5796.82 1224
5797.53 1384
5798.25 1362
5798.97 1397
5799.69 1464
5800.41 1424
5801.13 1483
5801.84 1712
5802.56 1879
5803.28 1749
5804.00 1721
5804.72 1609
5805.44 1671
5806.16 1570
5806.87 1467
5807.59 1366
5808.31 1330
5809.03 1349
5809.75 1373
5810.47 1308
5811.19 1294
5811.91 1340
5812.63 1392
5813.35 1332
5814.07 1375
5814.78 1531
5815.50 1540
5816.22 1593
5816.94 1714
5817.66 1723
5818.38 1765
5819.10 1661
5819.82 1685
5820.54 1712
5821.26 1713
5821.98 1614
5822.70 1586
5823.42 1464
5824.14 1492
5824.86 1551
5825.58 1550
5826.30 1596
5827.02 1435
5827.74 1328
5828.46 1257
5829.18 1308
5829.90 1466
5830.62 1418
5831.34 1351
5832.06 1303
5832.78 1354
5833.50 1381
5834.22 1250
5834.94 1391
5835.66 1299
5836.38 1304
5837.10 1305
5837.82 1254
5838.55 1292
5839.27 1284
5839.99 1152
5840.71 1251
5841.43 1254
5842.15 1249
5842.87 1237
5843.59 1294
5844.31 1348
5845.03 1259
5845.76 1272
5846.48 1282
5847.20 1297
5847.92 1290
5848.64 1248
5849.36 1181
5850.08 1210
5850.81 1173
5851.53 1188
5852.25 1177
5852.97 1223
5853.69 1116
5854.41 1075
5855.14 1222
5855.86 1168
5856.58 1178
5857.30 1113
5858.02 1118
5858.74 1175
5859.47 1213
5860.19 1181
5860.91 1156
5861.63 1124
5862.36 1162
5863.08 1275
5863.80 1205
5864.52 1134
5865.24 1148
5865.97 1233
5866.69 1142
5867.41 1186
5868.13 1109
5868.86 1100
5869.58 1028
5870.30 1096
5871.03 1112
5871.75 1084
5872.47 1118
5873.19 1142
5873.92 1166
5874.64 1184
5875.36 1197
5876.09 1178
5876.81 1099
5877.53 1042
5878.26 1082
5878.98 1129
5879.70 1203
5880.43 1099
5881.15 1129
5881.87 1169
5882.60 1128
5883.32 1195
5884.04 1172
5884.77 1187
5885.49 1115
5886.21 1029
5886.94 1107
5887.66 1189
5888.39 1133
5889.11 1115
5889.83 1169
5890.56 1191
5891.28 1196
5892.01 1112
5892.73 1112
5893.45 1140
5894.18 1055
5894.90 1118
5895.63 1069
5896.35 1204
5897.07 1139
5897.80 1141
5898.52 1212
5899.25 1098
5899.97 1103
5900.70 1138
5901.42 1094
5902.15 1250
5902.87 1203
5903.60 1194
5904.32 1173
5905.05 1146
5905.77 1170
5906.50 1187
5907.22 1156
5907.95 1098
5908.67 1081
5909.40 1137
5910.12 1080
5910.85 1112
5911.57 1005
5912.30 1035
5913.02 1126
5913.75 1136
5914.47 1091
5915.20 1056
5915.92 1179
5916.65 1165
5917.38 1048
5918.10 1136
5918.83 1167
5919.55 1097
5920.28 1026
5921.00 1013
5921.73 1046
5922.46 1046
5923.18 1114
5923.91 1134
5924.63 1175
5925.36 1104
5926.09 1173
5926.81 1068
5927.54 1091
5928.26 1175
5928.99 1098
5929.72 1100
5930.44 1171
5931.17 1233
5931.90 1142
5932.62 1147
5933.35 1167
5934.08 1160
5934.80 1164
5935.53 1263
5936.26 1146
5936.98 1172
5937.71 1113
5938.44 1167
5939.16 1087
5939.89 1174
5940.62 1077
5941.35 1084
5942.07 1161
5942.80 1046
5943.53 1051
5944.25 1055
5944.98 1078
5945.71 1019
5946.44 1050
5947.16 923
5947.89 1011
5948.62 1122
5949.35 1042
5950.07 996
5950.80 991
5951.53 1031
5952.26 1031
5952.99 1072
5953.71 1072
5954.44 1056
5955.17 1161
5955.90 1188
5956.62 1138
5957.35 1134
5958.08 1085
5958.81 1187
5959.54 1152
5960.27 1174
5960.99 1200
5961.72 1130
5962.45 1141
5963.18 1051
5963.91 1115
5964.64 1106
5965.36 1163
5966.09 1163
5966.82 1110
5967.55 1169
5968.28 1157
5969.01 1180
5969.74 1185
5970.47 1126
5971.19 1172
5971.92 1086
5972.65 1262
5973.38 1193
5974.11 1143
5974.84 1148
5975.57 1152
5976.30 1199
5977.03 1142
5977.76 1108
5978.49 1055
5979.22 1155
5979.95 1227
5980.67 1199
5981.40 1214
5982.13 1188
5982.86 1162
5983.59 1176
5984.32 1177
5985.05 1148
5985.78 1135
5986.51 1147
5987.24 1133
5987.97 1169
5988.70 1098
5989.43 1179
5990.16 1176
5990.89 1154
5991.62 1061
5992.35 1188
5993.08 1222
5993.81 1107
5994.54 1145
5995.27 1206
5996.00 1212
5996.73 1100
5997.47 1089
5998.20 1187
5998.93 1180
5999.66 1158
6000.39 1185
6001.12 1086
6001.85 1132
6002.58 1225
6003.31 1221
6004.04 1164
6004.77 1109
6005.50 1150
6006.24 1261
6006.97 1242
6007.70 1249
6008.43 1182
6009.16 1249
6009.89 1204
6010.62 1267
6011.35 1244
6012.09 1321
6012.82 1346
6013.55 1489
6014.28 1399
6015.01 1297
6015.74 1300
6016.47 1344
6017.21 1374
6017.94 1279
6018.67 1323
6019.40 1198
6020.13 1218
6020.87 1200
6021.60 1204
6022.33 1162
6023.06 1191
6023.79 1157
6024.53 1140
6025.26 1179
6025.99 1058
6026.72 1110
6027.46 1163
6028.19 1067
6028.92 1101
6029.65 1078
6030.39 1091
6031.12 1148
6031.85 1115
6032.58 1080
6033.32 1081
6034.05 1041
6034.78 1079
6035.51 1053
6036.25 1042
6036.98 1095
6037.71 1126
6038.45 1029
6039.18 1161
6039.91 1164
6040.65 1124
6041.38 1072
6042.11 1010
6042.85 1079
6043.58 1206
6044.31 1144
6045.05 1102
6045.78 1165
6046.51 1191
6047.25 1106
6047.98 1195
6048.71 1240
6049.45 1192
6050.18 1130
6050.91 1173
6051.65 1074
6052.38 1125
6053.12 1135
6053.85 1069
6054.58 1144
6055.32 1025
6056.05 1143
6056.79 1029
6057.52 1080
6058.25 980
6058.99 1058
6059.72 999
6060.46 1030
6061.19 1062
6061.93 1035
6062.66 1089
6063.40 1039
6064.13 1052
6064.86 1049
6065.60 1002
6066.33 1035
6067.07 1002
6067.80 1027
6068.54 998
6069.27 1066
6070.01 1043
6070.74 1009
6071.48 1005
6072.21 1032
6072.95 1021
6073.68 968
6074.42 970
6075.15 1054
6075.89 1044
6076.63 1025
6077.36 983
6078.10 1070
6078.83 1003
6079.57 1020
6080.30 1055
6081.04 1070
6081.77 1050
6082.51 1031
6083.25 1052
6083.98 942
6084.72 946
6085.45 1124
6086.19 1053
6086.92 1019
6087.66 1017
6088.40 983
6089.13 940
6089.87 987
6090.61 1059
6091.34 1108
6092.08 1009
6092.81 1011
6093.55 979
6094.29 974
6095.02 996
6095.76 1017
6096.50 1026
6097.23 1025
6097.97 959
6098.71 964
6099.44 1016
6100.18 1003
6100.92 986
6101.65 1033
6102.39 1050
6103.13 1012
6103.86 981
6104.60 970
6105.34 884
6106.08 905
6106.81 952
6107.55 967
6108.29 949
6109.02 922
6109.76 936
6110.50 979
6111.24 972
6111.97 986
6112.71 939
6113.45 1032
6114.19 1104
6114.92 1016
6115.66 996
6116.40 972
6117.14 966
6117.88 1004
6118.61 1090
6119.35 923
6120.09 897
6120.83 1026
6121.57 1045
6122.30 1017
6123.04 1021
6123.78 959
6124.52 1017
6125.26 994
6126.00 921
6126.73 1005
6127.47 1084
6128.21 987
6128.95 997
6129.69 1045
6130.43 1046
6131.16 910
6131.90 1056
6132.64 1067
6133.38 1054
6134.12 1024
6134.86 1000
6135.60 1126
6136.34 1089
6137.08 1028
6137.81 1018
6138.55 1034
6139.29 974
6140.03 957
6140.77 955
6141.51 942
6142.25 976
6142.99 1005
6143.73 1002
6144.47 1048
6145.21 1032
6145.95 1001
6146.69 1038
6147.43 1026
6148.17 962
6148.91 953
6149.65 931
6150.39 924
6151.13 950
6151.86 1029
6152.60 1041
6153.34 1071
6154.08 1040
6154.83 1122
6155.57 968
6156.31 972
6157.05 995
6157.79 947
6158.53 987
6159.27 967
6160.01 994
6160.75 1029
6161.49 955
6162.23 893
6162.97 939
6163.71 1007
6164.45 1011
6165.19 1093
6165.93 1068
6166.67 1049
6167.41 1019
6168.15 1014
6168.89 1011
6169.64 1070
6170.38 1107
6171.12 1111
6171.86 1097
6172.60 1114
6173.34 1110
6174.08 1116
6174.82 1009
6175.57 1038
6176.31 1052
6177.05 1071
6177.79 1196
6178.53 1115
6179.27 1150
6180.01 979
6180.76 981
6181.50 915
6182.24 1025
6182.98 1024
6183.72 1027
6184.46 998
6185.21 982
6185.95 983
6186.69 966
6187.43 1060
6188.17 1011
6188.92 973
6189.66 934
6190.40 974
6191.14 991
6191.89 1098
6192.63 1019
6193.37 1019
6194.11 938
6194.86 916
6195.60 1033
6196.34 997
6197.08 1015
6197.83 1074
6198.57 1029
6199.31 1026
6200.05 959
6200.80 968
6201.54 988
6202.28 914
6203.03 996
6203.77 971
6204.51 955
6205.26 1027
6206.00 1125
6206.74 1135
6207.48 1230
6208.23 1279
6208.97 1395
6209.71 1473
6210.46 1416
6211.20 1388
6211.95 1451
6212.69 1457
6213.43 1306
6214.18 1253
6214.92 1257
6215.66 1150
6216.41 1159
6217.15 1086
6217.89 1004
6218.64 1076
6219.38 970
6220.13 945
6220.87 1016
6221.61 1004
6222.36 1046
6223.10 1026
6223.85 958
6224.59 972
6225.34 1042
6226.08 990
6226.82 999
6227.57 1015
6228.31 1049
6229.06 950
6229.80 988
6230.55 922
6231.29 1094
6232.04 981
6232.78 963
6233.53 911
6234.27 966
6235.02 1030
6235.76 903
6236.51 1044
6237.25 1058
6238.00 1059
6238.74 1004
6239.49 977
6240.23 974
6240.98 996
6241.72 935
6242.47 1004
6243.21 952
6243.96 1018
6244.70 979
6245.45 961
6246.20 956
6246.94 980
6247.69 1093
6248.43 1162
6249.18 1125
6249.92 1175
6250.67 1085
6251.42 1091
6252.16 1094
6252.91 1012
6253.65 1039
6254.40 1008
6255.15 1010
6255.89 976
6256.64 1058
6257.38 1015
6258.13 968
6258.88 951
6259.62 927
6260.37 1030
6261.12 1047
6261.86 1046
6262.61 1084
6263.36 1061
6264.10 998
6264.85 1006
6265.60 1014
6266.34 1041
6267.09 1006
6267.84 1031
6268.58 1069
6269.33 1110
6270.08 1104
6270.82 1097
6271.57 1023
6272.32 982
6273.07 1021
6273.81 1021
6274.56 1094
6275.31 1094
6276.05 1047
6276.80 1043
6277.55 1180
6278.30 1042
6279.04 1099
6279.79 1094
6280.54 1054
6281.29 1056
6282.03 1073
6282.78 1041
6283.53 1019
6284.28 1061
6285.03 1001
6285.77 982
6286.52 1047
6287.27 1008
6288.02 1005
6288.77 1043
6289.51 1046
6290.26 1009
6291.01 1029
6291.76 1025
6292.51 968
6293.26 962
6294.00 961
6294.75 977
6295.50 1031
6296.25 1042
6297.00 1030
6297.75 974
6298.50 965
6299.24 1001
6299.99 1010
6300.74 969
6301.49 954
6302.24 916
6302.99 957
6303.74 988
6304.49 963
6305.24 1036
6305.99 1045
6306.73 1062
6307.48 1094
6308.23 1151
6308.98 1081
6309.73 1052
6310.48 1024
6311.23 1033
6311.98 996
6312.73 976
6313.48 866
6314.23 947
6314.98 967
6315.73 974
6316.48 983
6317.23 1004
6317.98 994
6318.73 1046
6319.48 944
6320.23 914
6320.98 979
6321.73 1054
6322.48 985
6323.23 841
6323.98 927
6324.73 901
6325.48 862
6326.23 929
6326.98 1023
6327.73 959
6328.48 893
6329.23 967
6329.98 941
6330.73 995
6331.48 981
6332.23 959
6332.98 911
6333.73 986
6334.49 966
6335.24 911
6335.99 868
6336.74 845
6337.49 912
6338.24 876
6338.99 896
6339.74 939
6340.49 938
6341.25 905
6342.00 939
6342.75 888
6343.50 853
6344.25 939
6345.00 955
6345.75 895
6346.51 958
6347.26 942
6348.01 898
6348.76 902
6349.51 797
6350.26 923
6351.02 916
6351.77 923
6352.52 927
6353.27 942
6354.02 992
6354.78 858
6355.53 869
6356.28 853
6357.03 865
6357.78 934
6358.54 929
6359.29 898
6360.04 887
6360.79 929
6361.55 970
6362.30 934
6363.05 1001
6363.80 957
6364.56 931
6365.31 1012
6366.06 936
6366.81 829
6367.57 880
6368.32 936
6369.07 1059
6369.83 1074
6370.58 865
6371.33 953
6372.08 966
6372.84 943
6373.59 949
6374.34 828
6375.10 980
6375.85 916
6376.60 892
6377.36 923
6378.11 929
6378.86 933
6379.62 964
6380.37 895
6381.12 856
6381.88 853
6382.63 894
6383.39 929
6384.14 895
6384.89 811
6385.65 838
6386.40 884
6387.16 910
6387.91 939
6388.66 977
6389.42 929
6390.17 902
6390.93 868
6391.68 873
6392.43 870
6393.19 946
6393.94 908
6394.70 930
6395.45 972
6396.21 919
6396.96 947
6397.72 937
6398.47 932
6399.22 913
6399.98 823
6400.73 840
6401.49 778
6402.24 847
6403.00 914
6403.75 793
6404.51 807
6405.26 899
6406.02 849
6406.77 819
6407.53 854
6408.28 832
6409.04 845
6409.79 801
6410.55 837
6411.31 843
6412.06 848
6412.82 841
6413.57 869
6414.33 882
6415.08 843
6415.84 852
6416.59 907
6417.35 940
6418.11 842
6418.86 859
6419.62 898
6420.37 931
6421.13 862
6421.89 872
6422.64 848
6423.40 916
6424.15 855
6424.91 866
6425.67 851
6426.42 847
6427.18 805
6427.94 874
6428.69 827
6429.45 776
6430.20 855
6430.96 814
6431.72 819
6432.47 863
6433.23 896
6433.99 899
6434.74 869
6435.50 864
6436.26 850
6437.02 896
6437.77 872
6438.53 892
6439.29 858
6440.04 896
6440.80 907
6441.56 870
6442.32 814
6443.07 805
6443.83 767
6444.59 858
6445.34 868
6446.10 833
6446.86 863
6447.62 931
6448.37 944
6449.13 867
6449.89 808
6450.65 808
6451.41 821
6452.16 788
6452.92 811
6453.68 829
6454.44 880
6455.19 797
6455.95 875
6456.71 826
6457.47 842
6458.23 902
6458.99 959
6459.74 867
6460.50 952
6461.26 926
6462.02 888
6462.78 898
6463.54 990
6464.29 916
6465.05 896
6465.81 798
6466.57 784
6467.33 837
6468.09 852
6468.85 819
6469.60 779
6470.36 827
6471.12 856
6471.88 814
6472.64 856
6473.40 850
6474.16 843
6474.92 893
6475.68 917
6476.44 925
6477.20 907
6477.95 860
6478.71 901
6479.47 919
6480.23 854
6480.99 855
6481.75 854
6482.51 904
6483.27 915
6484.03 887
6484.79 1012
6485.55 972
6486.31 867
6487.07 889
6487.83 889
6488.59 909
6489.35 913
6490.11 924
6490.87 854
6491.63 916
6492.39 939
6493.15 1015
6493.91 921
6494.67 930
6495.43 953
6496.19 1047
6496.95 920
6497.71 979
6498.47 985
6499.23 936
6499.99 861
6500.76 904
6501.52 876
6502.28 846
6503.04 803
6503.80 811
6504.56 844
6505.32 869
6506.08 911
6506.84 888
6507.60 862
6508.36 864
6509.13 863
6509.89 893
6510.65 888
6511.41 883
6512.17 922
6512.93 925
6513.69 888
6514.45 891
6515.22 1003
6515.98 884
6516.74 850
6517.50 902
6518.26 1012
6519.02 961
6519.79 872
6520.55 898
6521.31 925
6522.07 971
6522.83 1035
6523.60 1044
6524.36 1038
6525.12 1087
6525.88 1179
6526.64 1065
6527.41 1057
6528.17 1075
6528.93 1074
6529.69 1007
6530.46 1030
6531.22 985
6531.98 950
6532.74 956
6533.51 980
6534.27 967
6535.03 939
6535.79 1059
6536.56 1137
6537.32 1060
6538.08 945
6538.85 928
6539.61 950
6540.37 915
6541.13 967
6541.90 933
6542.66 891
6543.42 980
6544.19 928
6544.95 919
6545.71 920
6546.48 944
6547.24 1029
6548.00 871
6548.77 802
6549.53 1030
6550.29 992
6551.06 974
6551.82 919
6552.58 864
6553.35 881
6554.11 931
6554.88 964
6555.64 871
6556.40 904
6557.17 951
6557.93 989
6558.70 963
6559.46 883
6560.22 895
6560.99 875
6561.75 891
6562.52 910
6563.28 993
6564.05 939
6564.81 965
6565.57 1014
6566.34 992
6567.10 974
6567.87 880
6568.63 1003
6569.40 1014
6570.16 983
6570.93 896
6571.69 959
6572.46 899
6573.22 880
6573.99 867
6574.75 946
6575.52 821
6576.28 966
6577.05 1084
6577.81 973
6578.58 985
6579.34 1057
6580.11 1044
6580.87 1052
6581.64 1054
6582.40 1056
6583.17 1118
6583.93 1104
6584.70 1056
6585.47 1052
6586.23 1005
6587.00 1011
6587.76 1022
6588.53 1024
6589.29 988
6590.06 957
6590.83 966
6591.59 1004
6592.36 1097
6593.12 1125
6593.89 1064
6594.66 1074
6595.42 1171
6596.19 1179
6596.96 1134
6597.72 1018
6598.49 1114
6599.25 1145
6600.02 1056
6600.79 1033
6601.55 977
6602.32 1011
6603.09 974
6603.85 1009
6604.62 958
6605.39 964
6606.15 928
6606.92 977
6607.69 925
6608.46 922
6609.22 945
6609.99 906
6610.76 979
6611.52 1011
6612.29 999
6613.06 944
6613.83 975
6614.59 997
6615.36 953
6616.13 917
6616.89 945
6617.66 1060
6618.43 900
6619.20 1005
6619.96 1032
6620.73 1061
6621.50 1077
6622.27 988
6623.04 1068
6623.80 1056
6624.57 1031
6625.34 1088
6626.11 1039
6626.88 967
6627.64 1044
6628.41 1086
6629.18 1047
6629.95 1089
6630.72 1066
6631.48 1143
6632.25 1128
6633.02 1198
6633.79 1261
6634.56 1327
6635.33 1298
6636.10 1381
6636.86 1416
6637.63 1359
6638.40 1339
6639.17 1285
6639.94 1299
6640.71 1012
6641.48 964
6642.25 931
6643.01 966
6643.78 985
6644.55 892
6645.32 865
6646.09 930
6646.86 981
6647.63 894
6648.40 888
6649.17 877
6649.94 970
6650.71 988
6651.48 955
6652.25 913
6653.01 992
6653.78 988
6654.55 997
6655.32 1007
6656.09 918
6656.86 858
6657.63 885
6658.40 942
6659.17 930
6659.94 918
6660.71 990
6661.48 965
6662.25 1032
6663.02 1160
6663.79 1142
6664.56 1129
6665.33 1231
6666.10 1174
6666.87 1167
6667.64 1145
6668.42 1083
6669.19 1094
6669.96 1063
6670.73 1090
6671.50 983
6672.27 1019
6673.04 947
6673.81 970
6674.58 1038
6675.35 1059
6676.12 941
6676.89 1053
6677.66 969
6678.44 902
6679.21 875
6679.98 983
6680.75 977
6681.52 934
6682.29 893
6683.06 963
6683.83 936
6684.60 895
6685.38 1034
6686.15 1017
6686.92 1036
6687.69 977
6688.46 955
6689.23 1014
6690.01 913
6690.78 979
6691.55 969
6692.32 964
6693.09 897
6693.86 918
6694.64 975
6695.41 864
6696.18 899
6696.95 925
6697.73 920
6698.50 894
6699.27 926
6700.04 894
6700.81 913
6701.59 927
6702.36 961
6703.13 926
6703.90 847
6704.68 884
6705.45 937
6706.22 940
6706.99 938
6707.77 941
6708.54 900
6709.31 920
6710.09 889
6710.86 853
6711.63 859
6712.40 825
6713.18 809
6713.95 912
6714.72 915
6715.50 823
6716.27 848
6717.04 938
6717.82 760
6718.59 824
6719.36 865
6720.14 851
6720.91 850
6721.68 812
6722.46 870
6723.23 844
6724.00 894
6724.78 852
6725.55 818
6726.33 850
6727.10 854
6727.87 832
6728.65 819
6729.42 940
6730.20 874
6730.97 857
6731.74 802
6732.52 886
6733.29 857
6734.07 848
6734.84 904
6735.61 830
6736.39 871
6737.16 822
6737.94 780
6738.71 769
6739.49 789
6740.26 793
6741.04 789
6741.81 895
6742.59 919
6743.36 831
6744.13 876
6744.91 796
6745.68 848
6746.46 844
6747.23 861
6748.01 817
6748.78 836
6749.56 898
6750.33 808
6751.11 785
6751.89 863
6752.66 879
6753.44 848
6754.21 858
6754.99 791
6755.76 755
6756.54 790
6757.31 774
6758.09 805
6758.86 856
6759.64 758
6760.42 811
6761.19 779
6761.97 844
6762.74 780
6763.52 798
6764.30 866
6765.07 863
6765.85 892
6766.62 804
6767.40 762
6768.18 830
6768.95 775
6769.73 707
6770.51 780
6771.28 761
6772.06 822
6772.83 888
6773.61 828
6774.39 807
6775.16 862
6775.94 880
6776.72 845
6777.49 848
6778.27 849
6779.05 888
6779.82 907
6780.60 909
6781.38 850
6782.16 826
6782.93 837
6783.71 863
6784.49 779
6785.26 776
6786.04 803
6786.82 868
6787.60 828
6788.37 717
6789.15 766
6789.93 767
6790.71 772
6791.48 782
6792.26 733
6793.04 834
6793.82 754
6794.59 748
6795.37 776
6796.15 791
6796.93 807
6797.70 748
6798.48 758
6799.26 799
6800.04 725
6800.82 741
6801.60 810
6802.37 750
6803.15 710
6803.93 750
6804.71 786
6805.49 805
6806.26 810
6807.04 824
6807.82 807
6808.60 759
6809.38 777
6810.16 742
6810.94 702
6811.71 752
6812.49 794
6813.27 746
6814.05 777
6814.83 796
6815.61 804
6816.39 783
6817.17 766
6817.95 764
6818.73 788
6819.50 766
6820.28 743
6821.06 793
6821.84 763
6822.62 751
6823.40 823
6824.18 754
6824.96 717
6825.74 782
6826.52 801
6827.30 781
6828.08 789
6828.86 849
6829.64 849
6830.42 768
6831.20 739
6831.98 764
6832.76 784
6833.54 788
6834.32 816
6835.10 721
6835.88 769
6836.66 719
6837.44 638
6838.22 758
6839.00 763
6839.78 716
6840.56 671
6841.34 764
6842.12 806
6842.90 742
6843.68 763
6844.46 782
6845.24 760
6846.02 740
6846.80 793
6847.58 813
6848.36 797
6849.14 792
6849.93 804
6850.71 797
6851.49 851
6852.27 816
6853.05 865
6853.83 858
6854.61 843
6855.39 780
6856.17 844
6856.96 826
6857.74 761
6858.52 743
6859.30 835
6860.08 818
6860.86 793
6861.64 802
6862.43 762
6863.21 729
6863.99 763
6864.77 779
6865.55 733
6866.33 718
6867.12 726
6867.90 819
6868.68 702
6869.46 732
6870.24 757
6871.03 694
6871.81 742
6872.59 665
6873.37 737
6874.16 738
6874.94 727
6875.72 765
6876.50 811
6877.28 775
6878.07 754
6878.85 793
6879.63 847
6880.42 760
6881.20 723
6881.98 706
6882.76 825
6883.55 839
6884.33 833
6885.11 788
6885.89 789
6886.68 813
6887.46 808
6888.24 766
6889.03 793
6889.81 780
6890.59 753
6891.38 773
6892.16 824
6892.94 789
6893.73 755
6894.51 800
6895.29 781
6896.08 844
6896.86 735
6897.64 746
6898.43 742
6899.21 784
6900.00 799
6900.78 741
6901.56 703
6902.35 744
6903.13 767
6903.91 768
6904.70 779
6905.48 789
6906.27 791
6907.05 796
6907.84 790
6908.62 736
6909.40 784
6910.19 716
6910.97 736
6911.76 742
6912.54 764
6913.33 784
6914.11 708
6914.90 761
6915.68 696
6916.46 667
6917.25 724
6918.03 673
6918.82 730
6919.60 707
6920.39 696
6921.17 833
6921.96 794
6922.74 745
6923.53 711
6924.31 755
6925.10 762
6925.88 718
6926.67 755
6927.45 761
6928.24 715
6929.03 733
6929.81 646
6930.60 709
6931.38 739
6932.17 744
6932.95 761
6933.74 699
6934.52 763
6935.31 668
6936.10 734
6936.88 721
6937.67 741
6938.45 776
6939.24 823
6940.03 759
6940.81 750
6941.60 750
6942.38 740
6943.17 823
6943.96 793
6944.74 846
6945.53 819
6946.32 817
6947.10 761
6947.89 789
6948.68 791
6949.46 825
6950.25 945
6951.03 874
6951.82 820
6952.61 807
6953.40 775
6954.18 721
6954.97 784
6955.76 688
6956.54 868
6957.33 859
6958.12 817
6958.90 773
6959.69 677
6960.48 711
6961.27 843
6962.05 836
6962.84 838
6963.63 805
6964.41 757
6965.20 766
6965.99 752
6966.78 789
6967.56 822
6968.35 815
6969.14 841
6969.93 775
6970.72 748
6971.50 771
6972.29 771
6973.08 816
6973.87 795
6974.66 753
6975.44 870
6976.23 849
6977.02 837
6977.81 856
6978.60 874
6979.38 821
6980.17 874
6980.96 866
6981.75 821
6982.54 864
6983.33 848
6984.11 828
6984.90 868
6985.69 892
6986.48 834
6987.27 875
6988.06 967
6988.85 882
6989.64 864
6990.42 874
6991.21 789
6992.00 789
6992.79 741
6993.58 784
6994.37 836
6995.16 836
6995.95 769
6996.74 780
6997.53 822
6998.32 826
6999.10 855
6999.89 840
7000.68 929
7001.47 833
7002.26 932
7003.05 889
7003.84 861
7004.63 878
7005.42 773
7006.21 872
7007.00 840
7007.79 778
7008.58 796
7009.37 728
7010.16 792
7010.95 681
7011.74 786
7012.53 815
7013.32 797
7014.11 774
7014.90 787
7015.69 818
7016.48 809
7017.27 848
7018.06 865
7018.85 789
7019.64 806
7020.43 853
7021.23 833
7022.02 782
7022.81 760
7023.60 758
7024.39 819
7025.18 820
7025.97 757
7026.76 837
7027.55 847
7028.34 826
7029.13 843
7029.93 777
7030.72 825
7031.51 864
7032.30 822
7033.09 781
7033.88 724
7034.67 808
7035.46 885
7036.26 772
7037.05 738
7037.84 752
7038.63 741
7039.42 831
7040.21 789
7041.01 753
7041.80 717
7042.59 779
7043.38 831
7044.17 897
7044.97 797
7045.76 829
7046.55 812
7047.34 882
7048.13 800
7048.93 823
7049.72 810
7050.51 786
7051.30 822
7052.09 852
7052.89 880
7053.68 822
7054.47 765
7055.26 816
7056.06 841
7056.85 793
7057.64 739
7058.44 718
7059.23 818
7060.02 832
7060.81 762
7061.61 838
7062.40 816
7063.19 830
7063.99 770
7064.78 841
7065.57 745
7066.37 759
7067.16 749
7067.95 808
7068.74 749
7069.54 815
7070.33 795
7071.13 786
7071.92 849
7072.71 803
7073.51 827
7074.30 820
7075.09 755
7075.89 794
7076.68 818
7077.47 850
7078.27 812
7079.06 737
7079.86 817
7080.65 855
7081.44 771
7082.24 845
7083.03 782
7083.83 867
7084.62 852
7085.41 983
7086.21 921
7087.00 901
7087.80 907
7088.59 967
7089.39 920
7090.18 919
7090.98 969
7091.77 1050
7092.56 929
7093.36 866
7094.15 932
7094.95 888
7095.74 805
7096.54 823
7097.33 868
7098.13 867
7098.92 829
7099.72 826
7100.51 846
7101.31 775
7102.10 745
7102.90 802
7103.69 818
7104.49 759
7105.29 710
7106.08 752
7106.88 775
7107.67 770
7108.47 746
7109.26 737
7110.06 779
7110.85 700
7111.65 800
7112.45 775
7113.24 862
7114.04 802
7114.83 773
7115.63 829
7116.42 825
7117.22 838
7118.02 775
7118.81 895
7119.61 994
7120.41 985
7121.20 874
7122.00 893
7122.79 917
7123.59 963
7124.39 953
7125.18 938
7125.98 825
7126.78 837
7127.57 795
7128.37 750
7129.17 804
7129.96 739
7130.76 725
7131.56 737
7132.35 750
7133.15 736
7133.95 735
7134.74 797
7135.54 781
7136.34 806
7137.14 733
7137.93 732
7138.73 754
7139.53 761
7140.33 743
7141.12 794
7141.92 835
7142.72 846
7143.51 785
7144.31 755
7145.11 716
7145.91 783
7146.71 801
7147.50 765
7148.30 668
7149.10 697
7149.90 799
7150.69 777
7151.49 742
7152.29 823
7153.09 798
7153.89 765
7154.68 790
7155.48 785
7156.28 797
7157.08 746
7157.88 780
7158.68 744
7159.47 750
7160.27 753
7161.07 759
7161.87 710
7162.67 819
7163.47 778
7164.27 733
7165.06 755
7165.86 753
7166.66 736
7167.46 666
7168.26 713
7169.06 680
7169.86 740
7170.66 741
7171.46 731
7172.25 758
7173.05 780
7173.85 688
7174.65 715
7175.45 779
7176.25 734
7177.05 712
7177.85 723
7178.65 695
7179.45 728
7180.25 735
7181.05 769
7181.85 782
7182.65 702
7183.45 755
7184.25 805
7185.05 734
7185.85 752
7186.65 790
7187.45 746
7188.25 701
7189.05 650
7189.85 721
7190.65 686
7191.45 721
7192.25 696
7193.05 707
7193.85 758
7194.65 713
7195.45 689
7196.25 758
7197.05 735
7197.85 745
7198.65 770
7199.45 738
7200.25 701
7201.05 689
7201.85 681
7202.65 740
7203.46 694
7204.26 780
7205.06 733
7205.86 719
7206.66 689
7207.46 716
7208.26 703
7209.06 683
7209.86 778
7210.66 739
7211.47 751
7212.27 751
7213.07 786
7213.87 811
7214.67 756
7215.47 772
7216.27 736
7217.08 697
7217.88 725
7218.68 673
7219.48 713
7220.28 752
7221.09 738
7221.89 694
7222.69 733
7223.49 761
7224.29 754
7225.10 743
7225.90 781
7226.70 749
7227.50 796
7228.30 760
7229.11 789
7229.91 807
7230.71 690
7231.51 661
7232.32 715
7233.12 802
7233.92 787
7234.72 724
7235.53 769
7236.33 767
7237.13 789
7237.93 791
7238.74 705
7239.54 826
7240.34 845
7241.15 786
7241.95 723
7242.75 764
7243.55 762
7244.36 791
7245.16 811
7245.96 762
7246.77 734
7247.57 777
7248.37 754
7249.18 771
7249.98 722
7250.78 729
7251.59 730
7252.39 690
7253.20 763
7254.00 718
7254.80 747
7255.61 695
7256.41 682
7257.21 704
7258.02 797
7258.82 786
7259.63 774
7260.43 816
7261.23 795
7262.04 845
7262.84 751
7263.65 697
7264.45 695
7265.26 670
7266.06 716
7266.86 756
7267.67 729
7268.47 708
7269.28 721
7270.08 732
7270.89 695
7271.69 740
7272.50 772
7273.30 777
7274.11 716
7274.91 717
7275.71 725
7276.52 736
7277.32 780
7278.13 758
7278.93 741
7279.74 832
7280.55 831
7281.35 704
7282.16 770
7282.96 888
7283.77 869
7284.57 925
7285.38 854
7286.18 876
7286.99 862
7287.79 945
7288.60 873
7289.40 818
7290.21 776
7291.02 732
7291.82 723
7292.63 769
7293.43 762
7294.24 737
7295.05 715
7295.85 698
7296.66 806
7297.46 734
7298.27 778
7299.08 736
7299.88 757
7300.69 839
7301.49 804
7302.30 743
7303.11 697
7303.91 761
7304.72 765
7305.53 751
7306.33 746
7307.14 772
7307.95 769
7308.75 690
7309.56 713
7310.37 762
7311.17 810
7311.98 796
7312.79 719
7313.59 751
7314.40 772
7315.21 805
7316.02 756
7316.82 857
7317.63 816
7318.44 756
7319.24 815
7320.05 895
7320.86 932
7321.67 883
7322.47 840
7323.28 862
7324.09 936
7324.90 867
7325.70 823
7326.51 814
7327.32 888
7328.13 815
7328.94 796
7329.74 764
7330.55 734
7331.36 776
7332.17 671
7332.98 716
7333.78 688
7334.59 680
7335.40 650
7336.21 651
7337.02 689
7337.82 722
7338.63 628
7339.44 666
7340.25 684
7341.06 702
7341.87 609
7342.68 680
7343.48 695
7344.29 790
7345.10 816
7345.91 700
7346.72 652
7347.53 713
7348.34 729
7349.15 655
7349.95 681
7350.76 673
7351.57 667
7352.38 632
7353.19 694
7354.00 639
7354.81 651
7355.62 727
7356.43 678
7357.24 648
7358.05 620
7358.86 665
7359.67 689
7360.48 706
7361.29 684
7362.09 649
7362.90 659
7363.71 681
7364.52 622
7365.33 678
7366.14 685
7366.95 733
7367.76 646
7368.57 594
7369.38 655
7370.19 641
7371.00 718
7371.81 765
7372.62 700
7373.43 624
7374.25 684
7375.06 696
7375.87 700
7376.68 674
7377.49 630
7378.30 697
7379.11 699
7379.92 720
7380.73 720
7381.54 760
7382.35 686
7383.16 772
7383.97 725
7384.78 678
7385.59 719
7386.41 727
7387.22 761
7388.03 674
7388.84 657
7389.65 652
7390.46 639
7391.27 662
7392.08 646
7392.89 683
7393.71 683
7394.52 756
7395.33 746
7396.14 679
7396.95 639
7397.76 633
7398.58 722
7399.39 692
7400.20 701
7401.01 611
7401.82 632
7402.63 749
7403.45 752
7404.26 702
7405.07 617
7405.88 708
7406.69 640
7407.51 610
7408.32 628
7409.13 625
7409.94 651
7410.76 682
7411.57 599
7412.38 618
7413.19 604
7414.01 635
7414.82 586
7415.63 594
7416.44 623
7417.26 767
7418.07 653
7418.88 614
7419.69 659
7420.51 697
7421.32 671
7422.13 621
7422.95 673
7423.76 597
7424.57 618
7425.39 581
7426.20 589
7427.01 630
7427.83 666
7428.64 597
7429.45 588
7430.27 609
7431.08 634
7431.89 578
7432.71 522
7433.52 604
7434.33 625
7435.15 623
7435.96 641
7436.77 622
7437.59 652
7438.40 685
7439.22 597
7440.03 631
7440.84 675
7441.66 652
7442.47 680
7443.29 661
7444.10 626
7444.91 627
7445.73 611
7446.54 631
7447.36 653
7448.17 617
7448.99 649
7449.80 641
7450.62 562
7451.43 624
7452.24 666
7453.06 647
7453.87 654
7454.69 644
7455.50 641
7456.32 629
7457.13 632
7457.95 748
7458.76 684
7459.58 656
7460.39 707
7461.21 645
7462.02 650
7462.84 657
7463.65 633
7464.47 648
7465.28 652
7466.10 679
7466.92 701
7467.73 684
7468.55 659
7469.36 648
7470.18 682
7470.99 640
7471.81 668
7472.62 665
7473.44 725
7474.26 643
7475.07 657
7475.89 622
7476.70 658
7477.52 702
7478.34 631
7479.15 599
7479.97 606
7480.78 614
7481.60 652
7482.42 635
7483.23 613
7484.05 677
7484.87 673
7485.68 671
7486.50 660
7487.32 663
7488.13 583
7488.95 668
7489.76 645
7490.58 663
7491.40 679
7492.22 646
7493.03 591
7493.85 633
7494.67 684
7495.48 656
7496.30 631
7497.12 638
7497.93 628
7498.75 616
7499.57 638
7500.39 667
7501.20 661
7502.02 723
7502.84 632
7503.66 633
7504.47 669
7505.29 650
7506.11 660
7506.93 604
7507.74 628
7508.56 666
7509.38 693
7510.20 639
7511.01 605
7511.83 599
7512.65 633
7513.47 680
7514.29 694
7515.10 618
7515.92 618
7516.74 649
7517.56 699
7518.38 648
7519.19 706
7520.01 713
7520.83 685
7521.65 639
7522.47 606
7523.29 633
7524.11 647
7524.92 642
7525.74 617
7526.56 571
7527.38 601
7528.20 642
7529.02 666
7529.84 596
7530.66 636
7531.47 632
7532.29 694
7533.11 723
7533.93 697
7534.75 687
7535.57 642
7536.39 668
7537.21 653
7538.03 615
7538.85 618
7539.67 684
7540.49 631
7541.31 605
7542.12 627
7542.94 628
7543.76 629
7544.58 564
7545.40 617
7546.22 609
7547.04 600
7547.86 593
7548.68 602
7549.50 620
7550.32 555
7551.14 613
7551.96 647
7552.78 620
7553.60 611
7554.42 611
7555.24 662
7556.06 688
7556.88 639
7557.70 639
7558.52 659
7559.35 619
7560.17 698
7560.99 661
7561.81 662
7562.63 679
7563.45 659
7564.27 698
7565.09 671
7565.91 673
7566.73 691
7567.55 721
7568.37 671
7569.19 711
7570.02 680
7570.84 692
7571.66 636
7572.48 591
7573.30 617
7574.12 610
7574.94 688
7575.76 622
7576.59 679
7577.41 705
7578.23 691
7579.05 685
7579.87 683
7580.69 704
7581.51 654
7582.34 660
7583.16 666
7583.98 689
7584.80 675
7585.62 672
7586.45 647
7587.27 691
7588.09 732
7588.91 775
7589.73 693
7590.56 686
7591.38 710
7592.20 636
7593.02 654
7593.85 633
7594.67 623
7595.49 704
7596.31 699
7597.14 713
7597.96 667
7598.78 627
7599.60 693
7600.43 746
7601.25 730
7602.07 740
7602.89 716
7603.72 825
7604.54 819
7605.36 874
7606.19 801
7607.01 772
7607.83 787
7608.66 816
7609.48 758
7610.30 770
7611.12 820
7611.95 716
7612.77 716
7613.59 663
7614.42 750
7615.24 689
7616.07 764
7616.89 789
7617.71 674
7618.54 701
7619.36 704
7620.18 711
7621.01 765
7621.83 708
7622.66 682
7623.48 640
7624.30 713
7625.13 708
7625.95 796
7626.78 720
7627.60 801
7628.42 800
7629.25 833
7630.07 859
7630.90 924
7631.72 1021
7632.55 1016
7633.37 975
7634.19 984
7635.02 954
7635.84 840
7636.67 847
7637.49 814
7638.32 793
7639.14 727
7639.97 657
7640.79 727
7641.62 721
7642.44 705
7643.27 603
7644.09 670
7644.92 726
7645.74 624
7646.57 656
7647.39 661
7648.22 722
7649.04 697
7649.87 706
7650.70 632
7651.52 684
7652.35 693
7653.17 680
7654.00 671
7654.82 616
7655.65 647
7656.47 747
7657.30 679
7658.13 630
7658.95 678
7659.78 714
7660.60 630
7661.43 661
7662.26 696
7663.08 657
7663.91 672
7664.73 698
7665.56 676
7666.39 704
7667.21 708
7668.04 793
7668.87 728
7669.69 752
7670.52 697
7671.35 725
7672.17 781
7673.00 661
7673.83 682
7674.65 664
7675.48 705
7676.31 709
7677.13 652
7677.96 681
7678.79 643
7679.61 684
7680.44 682
7681.27 602
7682.09 617
7682.92 629
7683.75 622
7684.58 660
7685.40 637
7686.23 722
7687.06 629
7687.89 636
7688.71 656
7689.54 664
7690.37 649
7691.20 617
7692.02 699
7692.85 672
7693.68 693
7694.51 616
7695.33 605
7696.16 659
7696.99 704
7697.82 618
7698.65 660
7699.47 627
7700.30 669
7701.13 700
7701.96 688
7702.79 647
7703.62 666
7704.44 728
7705.27 678
7706.10 651
7706.93 627
7707.76 698
7708.59 699
7709.41 667
7710.24 646
7711.07 705
7711.90 648
7712.73 648
7713.56 613
7714.39 581
7715.22 663
7716.05 705
7716.87 673
7717.70 638
7718.53 596
7719.36 627
7720.19 650
7721.02 618
7721.85 615
7722.68 601
7723.51 617
7724.34 653
7725.17 658
7726.00 584
7726.83 620
7727.66 592
7728.48 602
7729.31 683
7730.14 672
7730.97 623
7731.80 680
7732.63 603
7733.46 588
7734.29 659
7735.12 652
7735.95 666
7736.78 632
7737.61 660
7738.44 661
7739.27 647
7740.10 593
7740.93 621
7741.77 605
7742.60 601
7743.43 583
7744.26 617
7745.09 645
7745.92 687
7746.75 698
7747.58 710
7748.41 780
7749.24 771
7750.07 790
7750.90 728
7751.73 755
7752.56 762
7753.39 747
7754.23 671
7755.06 631
7755.89 651
7756.72 628
7757.55 588
7758.38 636
7759.21 626
7760.04 540
7760.88 588
7761.71 609
7762.54 644
7763.37 592
7764.20 611
7765.03 672
7765.86 610
7766.70 587
7767.53 527
7768.36 547
7769.19 522
7770.02 634
7770.86 590
7771.69 582
7772.52 598
7773.35 674
7774.18 597
7775.02 569
7775.85 548
7776.68 574
7777.51 598
7778.34 624
7779.18 593
7780.01 587
7780.84 604
7781.67 609
7782.51 623
7783.34 635
7784.17 567
7785.00 620
7785.84 623
7786.67 573
7787.50 604
7788.34 656
7789.17 647
7790.00 620
7790.83 719
7791.67 709
7792.50 678
7793.33 625
7794.17 669
7795.00 639
7795.83 638
7796.67 588
7797.50 560
7798.33 627
7799.17 559
7800.00 534
7800.83 571
7801.67 556
7802.50 584
7803.33 610
7804.17 608
7805.00 543
7805.84 562
7806.67 570
7807.50 558
7808.34 533
7809.17 589
7810.01 556
7810.84 585
7811.67 570
7812.51 646
7813.34 592
7814.18 576
7815.01 599
7815.84 646
7816.68 626
7817.51 574
7818.35 598
7819.18 533
7820.02 597
7820.85 597
7821.69 667
7822.52 635
7823.36 634
7824.19 617
7825.03 680
7825.86 587
7826.69 589
7827.53 647
7828.36 582
7829.20 591
7830.03 664
7830.87 586
7831.71 598
7832.54 617
7833.38 649
7834.21 641
7835.05 556
7835.88 613
7836.72 601
7837.55 633
7838.39 542
7839.22 557
7840.06 536
7840.90 613
7841.73 573
7842.57 607
7843.40 591
7844.24 675
7845.07 595
7845.91 543
7846.75 554
7847.58 600
7848.42 599
7849.25 596
7850.09 614
7850.93 624
7851.76 597
7852.60 669
7853.44 633
7854.27 575
7855.11 689
7855.94 638
7856.78 671
7857.62 682
7858.45 747
7859.29 804
7860.13 747
7860.96 697
7861.80 693
7862.64 720
7863.47 691
7864.31 707
7865.15 673
7865.99 642
7866.82 622
7867.66 568
7868.50 561
7869.33 607
7870.17 651
7871.01 657
7871.85 631
7872.68 611
7873.52 643
7874.36 670
7875.20 594
7876.03 571
7876.87 676
7877.71 707
7878.55 742
7879.38 702
7880.22 675
7881.06 671
7881.90 685
7882.74 645
7883.57 563
7884.41 580
7885.25 592
7886.09 681
7886.93 616
7887.76 611
7888.60 627
7889.44 648
7890.28 621
7891.12 543
7891.96 589
7892.79 582
7893.63 617
7894.47 667
7895.31 631
7896.15 604
7896.99 667
7897.83 659
7898.66 626
7899.50 641
7900.34 640
7901.18 692
7902.02 641
7902.86 628
7903.70 648
7904.54 668
7905.38 653
7906.21 625
7907.05 589
7907.89 547
7908.73 575
7909.57 609
7910.41 594
7911.25 553
7912.09 612
7912.93 605
7913.77 590
7914.61 589
7915.45 601
7916.29 598
7917.13 633
7917.97 611
7918.81 570
7919.65 544
7920.49 587
7921.33 645
7922.17 605
7923.01 540
7923.85 522
7924.69 593
7925.53 574
7926.37 568
7927.21 549
7928.05 560
7928.89 547
7929.73 583
7930.57 544
7931.41 605
7932.25 565
7933.09 588
7933.93 638
7934.77 617
7935.61 588
7936.45 571
7937.29 549
7938.14 551
7938.98 649
7939.82 610
7940.66 524
7941.50 605
7942.34 574
7943.18 562
7944.02 600
7944.86 558
7945.70 544
7946.55 585
7947.39 590
7948.23 541
7949.07 586
7949.91 637
7950.75 567
7951.59 529
7952.44 534
7953.28 580
7954.12 582
7954.96 611
7955.80 602
7956.65 593
7957.49 559
7958.33 630
7959.17 595
7960.01 465
7960.86 558
7961.70 574
7962.54 523
7963.38 532
7964.22 529
7965.07 532
7965.91 589
7966.75 556
7967.59 574
7968.44 571
7969.28 545
7970.12 557
7970.96 594
7971.81 632
7972.65 560
7973.49 581
7974.33 501
7975.18 550
7976.02 486
7976.86 528
7977.71 507
7978.55 463
7979.39 499
7980.23 534
7981.08 531
7981.92 534
7982.76 515
7983.61 542
7984.45 562
7985.29 542
7986.14 536
7986.98 494
7987.82 495
7988.67 527
7989.51 566
7990.36 532
7991.20 531
7992.04 522
7992.89 551
7993.73 568
7994.57 567
7995.42 515
7996.26 563
7997.11 595
7997.95 546
7998.79 542
7999.64 556
8000.48 516
8001.33 547
8002.17 533
8003.01 523
8003.86 566
8004.70 537
8005.55 533
8006.39 557
8007.24 551
8008.08 573
8008.93 538
8009.77 606
8010.62 545
8011.46 489
8012.30 518
8013.15 538
8013.99 539
8014.84 514
8015.68 527
8016.53 452
8017.37 487
8018.22 492
8019.06 481
8019.91 528
8020.76 522
8021.60 493
8022.45 499
8023.29 566
8024.14 502
8024.98 514
8025.83 499
8026.67 534
8027.52 507
8028.36 525
8029.21 507
8030.06 480
8030.90 520
8031.75 531
8032.59 520
8033.44 515
8034.28 510
8035.13 537
8035.98 511
8036.82 478
8037.67 506
8038.52 488
8039.36 560
8040.21 489
8041.05 521
8041.90 519
8042.75 504
8043.59 492
8044.44 504
8045.29 548
8046.13 530
8046.98 488
8047.83 467
8048.67 471
8049.52 514
8050.37 498
8051.21 546
8052.06 505
8052.91 508
8053.75 516
8054.60 533
8055.45 482
8056.30 466
8057.14 486
8057.99 485
8058.84 472
8059.68 456
8060.53 460
8061.38 495
8062.23 525
8063.07 476
8063.92 466
8064.77 500
8065.62 472
8066.46 541
8067.31 474
8068.16 453
8069.01 487
8069.85 526
8070.70 488
8071.55 484
8072.40 470
8073.25 465
8074.09 498
8074.94 485
8075.79 528
8076.64 439
8077.49 473
8078.34 446
8079.18 434
8080.03 487
8080.88 531
8081.73 509
8082.58 462
8083.43 508
8084.27 504
8085.12 448
8085.97 444
8086.82 459
8087.67 478
8088.52 454
8089.37 495
8090.22 511
8091.06 503
8091.91 464
8092.76 527
8093.61 539
8094.46 509
8095.31 516
8096.16 529
8097.01 524
8097.86 550
8098.71 525
8099.56 491
8100.41 466
8101.26 416
8102.11 530
8102.95 494
8103.80 506
8104.65 456
8105.50 506
8106.35 515
8107.20 535
8108.05 530
8108.90 540
8109.75 532
8110.60 560
8111.45 474
8112.30 469
8113.15 445
8114.00 507
8114.85 522
8115.70 482
8116.55 481
8117.40 540
8118.25 460
8119.10 447
8119.96 475
8120.81 493
8121.66 475
8122.51 526
8123.36 509
8124.21 485
8125.06 541
8125.91 522
8126.76 496
8127.61 536
8128.46 536
8129.31 518
8130.16 499
8131.02 515
8131.87 486
8132.72 482
8133.57 511
8134.42 564
8135.27 515
8136.12 466
8136.97 533
8137.83 509
8138.68 518
8139.53 503
8140.38 493
8141.23 543
8142.08 564
8142.93 526
8143.79 545
8144.64 551
8145.49 539
8146.34 515
8147.19 568
8148.05 510
8148.90 496
8149.75 585
8150.60 545
8151.45 473
8152.31 548
8153.16 618
8154.01 556
8154.86 576
8155.71 606
8156.57 575
8157.42 577
8158.27 502
8159.12 609
8159.98 528
8160.83 495
8161.68 541
8162.54 517
8163.39 522
8164.24 551
8165.09 598
8165.95 577
8166.80 503
8167.65 452
8168.51 462
8169.36 548
8170.21 505
8171.06 545
8171.92 549
8172.77 513
8173.62 493
8174.48 519
8175.33 524
8176.18 516
8177.04 504
8177.89 550
8178.74 522
8179.60 467
8180.45 471
8181.31 469
8182.16 472
8183.01 454
8183.87 481
8184.72 514
8185.57 500
8186.43 493
8187.28 448
8188.14 524
8188.99 549
8189.84 510
8190.70 447
8191.55 430
8192.41 490
8193.26 452
8194.12 507
8194.97 508
8195.83 515
8196.68 477
8197.53 481
8198.39 484
8199.24 463
8200.10 512
8200.95 487
8201.81 545
8202.66 485
8203.52 458
8204.37 457
8205.23 534
8206.08 484
8206.94 445
8207.79 462
8208.65 503
8209.50 499
8210.36 498
8211.21 478
8212.07 456
8212.92 480
8213.78 498
8214.63 411
8215.49 441
8216.34 472
8217.20 527
8218.06 504
8218.91 498
8219.77 507
8220.62 492
8221.48 517
8222.33 499
8223.19 508
8224.05 511
8224.90 549
8225.76 451
8226.61 445
8227.47 443
8228.33 493
8229.18 500
8230.04 484
8230.90 473
8231.75 434
8232.61 475
8233.46 427
8234.32 429
8235.18 485
8236.03 461
8236.89 425
8237.75 450
8238.60 478
8239.46 487
8240.32 469
8241.17 517
8242.03 565
8242.89 525
8243.74 486
8244.60 466
8245.46 495
8246.32 473
8247.17 478
8248.03 480
8248.89 453
8249.74 449
8250.60 433
8251.46 422
8252.32 425
8253.17 445
8254.03 497
8254.89 518
8255.75 517
8256.60 478
8257.46 514
8258.32 481
8259.18 455
8260.04 447
8260.89 426
8261.75 461
8262.61 501
8263.47 496
8264.32 441
8265.18 458
8266.04 448
8266.90 431
8267.76 444
8268.62 441
8269.47 487
8270.33 502
8271.19 447
8272.05 400
8272.91 482
8273.77 472
8274.62 538
8275.48 505
8276.34 501
8277.20 451
8278.06 488
8278.92 443
8279.78 518
8280.64 532
8281.49 509
8282.35 491
8283.21 500
8284.07 514
8284.93 463
8285.79 427
8286.65 455
8287.51 487
8288.37 453
8289.23 496
8290.09 456
8290.95 477
8291.80 490
8292.66 505
8293.52 488
8294.38 463
8295.24 446
8296.10 462
8296.96 472
8297.82 420
8298.68 471
8299.54 473
8300.40 496
8301.26 459
8302.12 498
8302.98 475
8303.84 484
8304.70 435
8305.56 430
8306.42 455
8307.28 503
8308.14 491
8309.00 503
8309.86 498
8310.72 442
8311.58 483
8312.44 494
8313.31 471
8314.17 491
8315.03 508
8315.89 454
8316.75 472
8317.61 499
8318.47 481
8319.33 518
8320.19 512
8321.05 479
8321.91 477
8322.77 455
8323.64 511
8324.50 406
8325.36 448
8326.22 490
8327.08 486
8327.94 492
8328.80 440
8329.66 453
8330.53 481
8331.39 543
8332.25 485
8333.11 490
8333.97 514
8334.83 405
8335.70 497
8336.56 505
8337.42 524
8338.28 430
8339.14 405
8340.00 527
8340.87 539
8341.73 475
8342.59 497
8343.45 500
8344.32 498
8345.18 484
8346.04 472
8346.90 474
8347.76 502
8348.63 460
8349.49 494
8350.35 462
8351.21 425
8352.08 491
8352.94 454
8353.80 444
8354.66 459
8355.53 536
8356.39 467
8357.25 442
8358.12 456
8358.98 437
8359.84 449
8360.71 444
8361.57 442
8362.43 494
8363.29 456
8364.16 457
8365.02 471
8365.88 467
8366.75 486
8367.61 445
8368.47 446
8369.34 472
8370.20 474
8371.06 523
8371.93 471
8372.79 551
8373.66 467
8374.52 439
8375.38 436
8376.25 473
8377.11 460
8377.97 466
8378.84 510
8379.70 452
8380.57 503
8381.43 490
8382.30 461
8383.16 480
8384.02 506
8384.89 471
8385.75 455
8386.62 424
8387.48 455
8388.35 487
8389.21 516
8390.07 480
8390.94 512
8391.80 486
8392.67 488
8393.53 469
8394.40 474
8395.26 446
8396.13 465
8396.99 510
8397.86 546
8398.72 515
8399.59 443
8400.45 477
8401.32 469
8402.18 471
8403.05 467
8403.91 444
8404.78 452
8405.64 493
8406.51 501
8407.37 472
8408.24 430
8409.11 456
8409.97 496
8410.84 452
8411.70 445
8412.57 449
8413.43 505
8414.30 484
8415.17 475
8416.03 434
8416.90 438
8417.76 494
8418.63 514
8419.50 464
8420.36 504
8421.23 523
8422.09 477
8422.96 511
8423.83 445
8424.69 460
8425.56 513
8426.43 508
8427.29 558
8428.16 500
8429.02 553
8429.89 474
8430.76 461
8431.62 506
8432.49 552
8433.36 541
8434.23 527
8435.09 489
8435.96 454
8436.83 478
8437.69 508
8438.56 513
8439.43 507
8440.29 497
8441.16 544
8442.03 532
8442.90 492
8443.76 523
8444.63 552
8445.50 546
8446.37 606
8447.23 592
8448.10 537
8448.97 530
8449.84 514
8450.70 526
8451.57 504
8452.44 574
8453.31 528
8454.17 590
8455.04 568
8455.91 600
8456.78 625
8457.65 670
8458.51 730
8459.38 635
8460.25 617
8461.12 626
8461.99 631
8462.86 665
8463.72 634
8464.59 597
8465.46 620
8466.33 640
8467.20 568
8468.07 642
8468.93 668
8469.80 708
8470.67 656
8471.54 822
8472.41 817
8473.28 771
8474.15 701
8475.02 623
8475.89 628
8476.75 637
8477.62 579
8478.49 601
8479.36 548
8480.23 517
8481.10 517
8481.97 515
8482.84 498
8483.71 521
8484.58 497
8485.45 472
8486.32 487
8487.19 456
8488.06 466
8488.92 506
8489.79 486
8490.66 503
8491.53 518
8492.40 496
8493.27 496
8494.14 513
8495.01 541
8495.88 509
8496.75 521
8497.62 522
8498.49 454
8499.36 499
8500.23 510
8501.10 564
8501.97 497
8502.85 534
8503.72 542
8504.59 502
8505.46 527
8506.33 485
8507.20 503
8508.07 522
8508.94 500
8509.81 523
8510.68 494
8511.55 579
8512.42 509
8513.29 528
8514.16 515
8515.03 491
8515.91 514
8516.78 503
8517.65 536
8518.52 493
8519.39 479
8520.26 477
8521.13 503
8522.00 525
8522.88 439
8523.75 502
8524.62 523
8525.49 533
8526.36 500
8527.23 500
8528.10 518
8528.98 472
8529.85 500
8530.72 552
8531.59 508
8532.46 519
8533.34 535
8534.21 521
8535.08 532
8535.95 517
8536.82 519
8537.70 575
8538.57 513
8539.44 461
8540.31 502
8541.18 531
8542.06 441
8542.93 500
8543.80 468
8544.67 500
8545.55 486
8546.42 479
8547.29 512
8548.17 483
8549.04 498
8549.91 555
8550.78 570
8551.66 577
8552.53 612
8553.40 487
8554.28 556
8555.15 642
8556.02 541
8556.89 625
8557.77 568
8558.64 604
8559.51 521
8560.39 485
8561.26 508
8562.13 472
8563.01 467
8563.88 463
8564.75 473
8565.63 476
8566.50 510
8567.38 508
8568.25 481
8569.12 534
8570.00 487
8570.87 507
8571.74 538
8572.62 473
8573.49 461
8574.37 458
8575.24 419
8576.11 460
8576.99 419
8577.86 440
8578.74 429
8579.61 466
8580.49 407
8581.36 398
8582.23 460
8583.11 455
8583.98 457
8584.86 448
8585.73 449
8586.61 478
8587.48 486
8588.36 436
8589.23 460
8590.11 396
8590.98 438
8591.86 450
8592.73 434
8593.61 428
8594.48 492
8595.36 467
8596.23 477
8597.11 505
8597.98 480
8598.86 453
8599.73 481
8600.61 496
8601.48 475
8602.36 460
8603.23 433
8604.11 450
8604.99 404
8605.86 407
8606.74 451
8607.61 502
8608.49 421
8609.36 429
8610.24 467
8611.12 440
8611.99 437
8612.87 447
8613.74 458
8614.62 433
8615.50 457
8616.37 462
8617.25 478
8618.12 436
8619.00 402
8619.88 385
8620.75 380
8621.63 448
8622.51 509
8623.38 482
8624.26 482
8625.14 458
8626.01 458
8626.89 447
8627.77 497
8628.64 464
8629.52 418
8630.40 475
8631.27 470
8632.15 413
8633.03 458
8633.90 424
8634.78 446
8635.66 470
8636.54 421
8637.41 432
8638.29 428
8639.17 501
8640.05 445
8640.92 480
8641.80 441
8642.68 431
8643.55 451
8644.43 429
8645.31 404
8646.19 473
8647.07 504
8647.94 451
8648.82 390
8649.70 447
8650.58 476
8651.45 432
8652.33 442
8653.21 402
8654.09 391
8654.97 462
8655.85 451
8656.72 432
8657.60 424
8658.48 404
8659.36 480
8660.24 409
8661.12 449
8661.99 413
8662.87 425
8663.75 452
8664.63 391
8665.51 405
8666.39 449
8667.27 418
8668.14 483
8669.02 439
8669.90 431
8670.78 418
8671.66 424
8672.54 465
8673.42 447
8674.30 454
8675.18 377
8676.06 443
8676.94 483
8677.81 482
8678.69 439
8679.57 473
8680.45 490
8681.33 450
8682.21 473
8683.09 380
8683.97 440
8684.85 459
8685.73 415
8686.61 350
8687.49 421
8688.37 435
8689.25 488
8690.13 458
8691.01 464
8691.89 525
8692.77 513
8693.65 457
8694.53 457
8695.41 496
8696.29 519
8697.17 452
8698.05 458
8698.93 470
8699.81 470
8700.69 458
8701.57 439
8702.45 444
8703.33 428
8704.21 396
8705.09 460
8705.98 376
8706.86 397
8707.74 412
8708.62 418
8709.50 432
8710.38 466
8711.26 385
8712.14 382
8713.02 447
8713.90 424
8714.79 419
8715.67 418
8716.55 430
8717.43 392
8718.31 390
8719.19 439
8720.07 427
8720.95 463
8721.84 444
8722.72 468
8723.60 458
8724.48 390
8725.36 423
8726.24 393
8727.13 426
8728.01 478
8728.89 446
8729.77 444
8730.65 421
8731.54 497
8732.42 497
8733.30 431
8734.18 417
8735.06 415
8735.95 484
8736.83 425
8737.71 434
8738.59 414
8739.48 389
8740.36 382
8741.24 392
8742.12 424
8743.01 383
8743.89 390
8744.77 376
8745.65 377
8746.54 451
8747.42 430
8748.30 403
8749.19 394
8750.07 413
8750.95 412
8751.83 421
8752.72 479
8753.60 490
8754.48 442
8755.37 436
8756.25 435
8757.13 440
8758.02 476
8758.90 470
8759.78 508
8760.67 528
8761.55 523
8762.43 500
8763.32 508
8764.20 460
8765.09 446
8765.97 387
8766.85 422
8767.74 413
8768.62 464
8769.51 423
8770.39 446
8771.27 398
8772.16 424
8773.04 459
8773.93 501
8774.81 521
8775.69 475
8776.58 444
8777.46 430
8778.35 433
8779.23 368
8780.12 449
8781.00 383
8781.89 399
8782.77 405
8783.65 466
8784.54 445
8785.42 449
8786.31 453
8787.19 471
8788.08 474
8788.96 465
8789.85 488
8790.73 452
8791.62 469
8792.50 471
8793.39 482
8794.27 486
8795.16 457
8796.04 468
8796.93 470
8797.82 455
8798.70 445
8799.59 393
8800.47 441
8801.36 416
8802.24 413
8803.13 426
8804.01 450
8804.90 420
8805.79 386
8806.67 403
8807.56 403
8808.44 427
8809.33 431
8810.22 454
8811.10 464
8811.99 422
8812.87 400
8813.76 400
8814.65 393
8815.53 441
8816.42 438
8817.30 448
8818.19 375
8819.08 400
8819.96 430
8820.85 389
8821.74 418
8822.62 410
8823.51 389
8824.40 384
8825.28 397
8826.17 386
8827.06 405
8827.94 369
8828.83 373
8829.72 402
8830.61 405
8831.49 407
8832.38 359
8833.27 377
8834.15 409
8835.04 381
8835.93 369
8836.82 343
8837.70 352
8838.59 402
8839.48 383
8840.37 450
8841.25 355
8842.14 443
8843.03 432
8843.92 397
8844.80 409
8845.69 440
8846.58 372
8847.47 386
8848.36 414
8849.24 398
8850.13 376
8851.02 395
8851.91 395
8852.80 425
8853.68 385
8854.57 398
8855.46 394
8856.35 362
8857.24 393
8858.13 396
8859.01 399
8859.90 364
8860.79 393
8861.68 391
8862.57 356
8863.46 365
8864.35 417
8865.23 387
8866.12 386
8867.01 384
8867.90 391
8868.79 377
8869.68 422
8870.57 395
8871.46 377
8872.35 399
8873.24 428
8874.12 380
8875.01 326
8875.90 392
8876.79 389
8877.68 404
8878.57 382
8879.46 392
8880.35 356
8881.24 424
8882.13 425
8883.02 387
8883.91 360
8884.80 394
8885.69 413
8886.58 399
8887.47 379
8888.36 417
8889.25 333
8890.14 350
8891.03 384
8891.92 369
8892.81 379
8893.70 436
8894.59 384
8895.48 393
8896.37 408
8897.26 377
8898.15 368
8899.04 361
8899.93 403
8900.82 384
8901.71 297
8902.60 377
8903.49 355
8904.38 354
8905.28 417
8906.17 400
8907.06 345
8907.95 364
8908.84 376
8909.73 371
8910.62 403
8911.51 417
8912.40 380
8913.29 335
8914.19 399
8915.08 383
8915.97 369
8916.86 359
8917.75 383
8918.64 387
8919.53 418
8920.43 379
8921.32 325
8922.21 331
8923.10 361
8923.99 404
8924.88 403
8925.78 348
8926.67 362
8927.56 356
8928.45 352
8929.34 371
8930.24 352
8931.13 364
8932.02 354
8932.91 364
8933.80 352
8934.70 420
8935.59 418
8936.48 379
8937.37 351
8938.27 329
8939.16 349
8940.05 332
8940.94 330
8941.84 341
8942.73 365
8943.62 323
8944.51 377
8945.41 361
8946.30 448
8947.19 327
8948.09 341
8948.98 379
8949.87 375
8950.77 413
8951.66 384
8952.55 392
8953.44 363
8954.34 347
8955.23 325
8956.12 347
8957.02 350
8957.91 392
8958.80 357
8959.70 386
8960.59 356
8961.49 357
8962.38 394
8963.27 362
8964.17 374
8965.06 388
8965.95 365
8966.85 367
8967.74 381
8968.64 371
8969.53 359
8970.42 348
8971.32 365
8972.21 368
8973.11 327
8974.00 383
8974.90 373
8975.79 371
8976.68 370
8977.58 343
8978.47 351
8979.37 376
8980.26 342
8981.16 346
8982.05 362
8982.95 383
8983.84 366
8984.74 371
8985.63 374
8986.52 345
8987.42 336
8988.31 350
8989.21 401
8990.10 388
8991.00 351
8991.89 350
8992.79 386
8993.69 351
8994.58 317
8995.48 330
8996.37 365
8997.27 329
8998.16 361
8999.06 386
8999.95 356
9000.85 310
9001.74 339
9002.64 327
9003.54 336
9004.43 352
9005.33 306
9006.22 358
9007.12 366
9008.01 346
9008.91 405
9009.81 357
9010.70 328
9011.60 377
9012.50 341
9013.39 350
9014.29 331
9015.18 370
9016.08 365
9016.98 371
9017.87 326
9018.77 339
9019.67 340
9020.56 376
9021.46 362
9022.36 334
9023.25 358
9024.15 345
9025.05 346
9025.94 348
9026.84 353
9027.74 367
9028.63 389
9029.53 413
9030.43 374
9031.32 391
9032.22 346
9033.12 351
9034.02 375
9034.91 295
9035.81 320
9036.71 351
9037.61 319
9038.50 352
9039.40 386
9040.30 364
9041.20 315
9042.09 336
9042.99 382
9043.89 347
9044.79 335
9045.68 394
9046.58 364
9047.48 322
9048.38 346
9049.28 390
9050.17 369
9051.07 342
9051.97 352
9052.87 333
9053.77 362
9054.66 313
9055.56 304
9056.46 344
9057.36 349
9058.26 365
9059.16 365
9060.06 311
9060.95 343
9061.85 307
9062.75 374
9063.65 408
9064.55 396
9065.45 386
9066.35 346
9067.25 376
9068.14 369
9069.04 385
9069.94 347
9070.84 368
9071.74 365
9072.64 355
9073.54 359
9074.44 339
9075.34 374
9076.24 370
9077.14 347
9078.04 352
9078.93 371
9079.83 379
9080.73 356
9081.63 332
9082.53 331
9083.43 347
9084.33 345
9085.23 321
9086.13 350
9087.03 368
9087.93 371
9088.83 356
9089.73 347
9090.63 312
9091.53 389
9092.43 331
9093.33 370
9094.23 317
9095.13 366
9096.03 374
9096.93 375
9097.83 368
9098.73 363
9099.63 353
9100.54 381
9101.44 345
9102.34 326
9103.24 315
9104.14 344
9105.04 380
9105.94 330
9106.84 338
9107.74 366
9108.64 349
9109.54 375
9110.44 341
9111.35 377
9112.25 365
9113.15 369
9114.05 359
9114.95 367
9115.85 354
9116.75 401
9117.65 386
9118.56 346
9119.46 328
9120.36 402
9121.26 347
9122.16 353
9123.06 407
9123.97 342
9124.87 313
9125.77 356
9126.67 370
9127.57 388
9128.47 336
9129.38 343
9130.28 374
9131.18 357
9132.08 399
9132.98 418
9133.89 379
9134.79 411
9135.69 357
9136.59 304
9137.50 362
9138.40 331
9139.30 317
9140.20 351
9141.11 344
9142.01 308
9142.91 303
9143.81 357
9144.72 317
9145.62 369
9146.52 361
9147.42 353
9148.33 311
9149.23 312
9150.13 326
9151.04 316
9151.94 334
9152.84 327
9153.75 348
9154.65 330
9155.55 314
9156.46 327
9157.36 373
9158.26 361
9159.17 310
9160.07 359
9160.97 396
9161.88 351
9162.78 324
9163.68 320
9164.59 348
9165.49 337
9166.40 287
9167.30 281
9168.20 327
9169.11 355
9170.01 338
9170.92 375
9171.82 329
9172.72 332
9173.63 298
9174.53 338
9175.44 361
9176.34 336
9177.24 330
9178.15 326
9179.05 346
9179.96 366
9180.86 380
9181.77 327
9182.67 376
9183.58 368
9184.48 331
9185.39 312
9186.29 362
9187.20 320
9188.10 324
9189.01 334
9189.91 320
9190.82 320
9191.72 319
9192.63 318
9193.53 332
9194.44 344
9195.34 371
9196.25 364
9197.15 324
9198.06 346
9198.96 341
9199.87 337
9200.77 345
9201.68 404
9202.58 346
9203.49 356
9204.40 392
9205.30 349
9206.21 319
9207.11 327
9208.02 317
9208.92 309
9209.83 335
9210.74 353
9211.64 296
9212.55 322
9213.45 344
9214.36 354
9215.27 330
9216.17 335
9217.08 349
9217.99 344
9218.89 320
9219.80 326
9220.71 315
9221.61 323
9222.52 352
9223.43 348
9224.33 319
9225.24 288
9226.15 270
9227.05 312
9227.96 325
9228.87 341
9229.77 284
9230.68 254
9231.59 286
9232.49 300
9233.40 311
9234.31 315
9235.22 322
9236.12 337
9237.03 311
9237.94 347
9238.84 326
9239.75 299
9240.66 333
9241.57 315
9242.47 340
9243.38 337
9244.29 324
9245.20 361
9246.11 332
9247.01 339
9247.92 312
9248.83 302
9249.74 332
9250.64 292
9251.55 314
9252.46 284
9253.37 309
9254.28 346
9255.19 332
9256.09 358
9257.00 337
9257.91 359
9258.82 339
9259.73 321
9260.64 366
9261.54 353
9262.45 360
9263.36 355
9264.27 291
9265.18 317
9266.09 312
9267.00 320
9267.90 300
9268.81 304
9269.72 302
9270.63 338
9271.54 314
9272.45 295
9273.36 352
9274.27 321
9275.18 359
9276.09 322
9277.00 363
9277.90 284
9278.81 347
9279.72 306
9280.63 283
9281.54 298
9282.45 310
9283.36 331
9284.27 345
9285.18 348
9286.09 310
9287.00 345
9287.91 370
9288.82 368
9289.73 311
9290.64 340
9291.55 348
9292.46 374
9293.37 353
9294.28 326
9295.19 350
9296.10 330
9297.01 336
9297.92 312
9298.83 302
9299.74 322
9300.65 347
9301.56 387
9302.47 349
9303.38 339
9304.29 353
9305.20 320
9306.12 347
9307.03 409
9307.94 378
9308.85 399
9309.76 399
9310.67 368
9311.58 351
9312.49 361
9313.40 340
9314.31 348
9315.22 346
9316.14 359
9317.05 338
9317.96 347
9318.87 324
9319.78 357
9320.69 311
9321.60 331
9322.52 392
9323.43 370
9324.34 344
9325.25 299
9326.16 382
9327.07 326
9327.99 367
9328.90 289
9329.81 345
9330.72 313
9331.63 289
9332.54 252
9333.46 316
9334.37 345
9335.28 344
9336.19 307
9337.11 341
9338.02 322
9338.93 288
9339.84 367
9340.75 335
9341.67 335
9342.58 362
9343.49 335
9344.40 343
9345.32 353
9346.23 347
9347.14 344
9348.06 335
9348.97 336
9349.88 349
9350.79 346
9351.71 374
9352.62 326
9353.53 341
9354.45 301
9355.36 314
9356.27 336
9357.19 355
9358.10 317
9359.01 316
9359.93 295
9360.84 326
9361.75 296
9362.67 284
9363.58 307
9364.49 337
9365.41 291
9366.32 324
9367.23 293
9368.15 319
9369.06 335
9369.97 280
9370.89 329
9371.80 319
9372.72 328
9373.63 347
9374.54 359
9375.46 282
9376.37 328
9377.29 316
9378.20 354
9379.12 346
9380.03 329
9380.94 305
9381.86 319
9382.77 337
9383.69 302
9384.60 346
9385.52 327
9386.43 319
9387.35 292
9388.26 298
9389.18 327
9390.09 334
9391.01 305
9391.92 346
9392.84 325
9393.75 331
9394.67 344
9395.58 320
9396.50 322
9397.41 357
9398.33 379
9399.24 341
9400.16 318
9401.07 298
9401.99 345
9402.90 315
9403.82 293
9404.73 248
9405.65 300
9406.56 314
9407.48 332
9408.40 342
9409.31 334
9410.23 350
9411.14 303
9412.06 304
9412.98 305
9413.89 288
9414.81 288
9415.72 361
9416.64 335
9417.56 333
9418.47 288
9419.39 299
9420.30 276
9421.22 299
9422.14 313
9423.05 323
9423.97 289
9424.89 347
9425.80 334
9426.72 299
9427.64 325
9428.55 301
9429.47 312
9430.39 282
9431.30 338
9432.22 338
9433.14 318
9434.05 322
9434.97 340
9435.89 305
9436.80 334
9437.72 320
9438.64 322
9439.56 326
9440.47 324
9441.39 300
9442.31 297
9443.23 348
9444.14 339
9445.06 323
9445.98 337
9446.90 349
9447.81 319
9448.73 289
9449.65 342
9450.57 323
9451.48 349
9452.40 338
9453.32 364
9454.24 349
9455.16 344
9456.07 385
9456.99 367
9457.91 369
9458.83 332
9459.75 347
9460.66 335
9461.58 310
9462.50 301
9463.42 297
9464.34 322
9465.26 314
9466.18 284
9467.09 319
9468.01 312
9468.93 352
9469.85 348
9470.77 358
9471.69 320
9472.61 327
9473.53 288
9474.44 357
9475.36 337
9476.28 330
9477.20 284
9478.12 287
9479.04 301
9479.96 274
9480.88 295
9481.80 335
9482.72 333
9483.64 317
9484.56 316
9485.47 344
9486.39 330
9487.31 320
9488.23 363
9489.15 328
9490.07 320
9490.99 309
9491.91 316
9492.83 306
9493.75 303
9494.67 323
9495.59 337
9496.51 341
9497.43 337
9498.35 272
9499.27 298
9500.19 302
9501.11 359
9502.03 379
9502.95 324
9503.87 349
9504.79 299
9505.71 302
9506.63 321
9507.56 287
9508.48 336
9509.40 303
9510.32 292
9511.24 289
9512.16 307
9513.08 279
9514.00 324
9514.92 326
9515.84 291
9516.76 297
9517.68 356
9518.61 291
9519.53 333
9520.45 315
9521.37 334
9522.29 335
9523.21 370
9524.13 312
9525.05 296
9525.98 305
9526.90 310
9527.82 321
9528.74 306
9529.66 312
9530.58 338
9531.50 348
9532.43 302
9533.35 364
9534.27 341
9535.19 342
9536.11 323
9537.04 326
9537.96 334
9538.88 330
9539.80 307
9540.72 290
9541.65 319
9542.57 279
9543.49 352
9544.41 343
9545.34 331
9546.26 293
9547.18 279
9548.10 272
9549.03 341
9549.95 312
9550.87 316
9551.79 289
9552.72 265
9553.64 315
9554.56 308
9555.48 276
9556.41 262
9557.33 321
9558.25 315
9559.18 307
9560.10 279
9561.02 318
9561.95 298
9562.87 292
9563.79 283
9564.72 252
9565.64 283
9566.56 311
9567.49 330
9568.41 289
9569.33 318
9570.26 322
9571.18 331
9572.10 289
9573.03 287
9573.95 336
9574.88 317
9575.80 292
9576.72 304
9577.65 281
9578.57 293
9579.49 284
9580.42 344
9581.34 299
9582.27 294
9583.19 340
9584.12 315
9585.04 311
9585.96 341
9586.89 358
9587.81 297
9588.74 331
9589.66 295
9590.59 340
9591.51 341
9592.44 311
9593.36 317
9594.29 284
9595.21 263
9596.14 265
9597.06 341
9597.98 308
9598.91 366
9599.83 331
9600.76 302
9601.68 303
9602.61 282
9603.54 283
9604.46 363
9605.39 328
9606.31 280
9607.24 276
9608.16 328
9609.09 275
9610.01 336
9610.94 333
9611.86 342
9612.79 353
9613.72 334
9614.64 343
9615.57 315
9616.49 317
9617.42 309
9618.34 296
9619.27 273
9620.20 329
9621.12 322
9622.05 327
9622.97 292
9623.90 258
9624.83 286
9625.75 295
9626.68 316
9627.61 276
9628.53 317
9629.46 324
9630.39 327
9631.31 338
9632.24 330
9633.16 311
9634.09 361
9635.02 332
9635.95 323
9636.87 328
9637.80 349
9638.73 380
9639.65 339
9640.58 352
9641.51 304
9642.43 375
9643.36 327
9644.29 320
9645.22 290
9646.14 371
9647.07 304
9648.00 346
9648.92 367
9649.85 357
9650.78 365
9651.71 413
9652.63 367
9653.56 343
9654.49 364
9655.42 322
9656.34 394
9657.27 351
9658.20 351
9659.13 359
9660.06 335
9660.98 380
9661.91 332
9662.84 323
9663.77 333
9664.70 319
9665.62 321
9666.55 326
9667.48 329
9668.41 376
9669.34 342
9670.27 388
9671.19 363
9672.12 348
9673.05 364
9673.98 388
9674.91 290
9675.84 334
9676.77 346
9677.70 342
9678.62 310
9679.55 324
9680.48 338
9681.41 313
9682.34 345
9683.27 386
9684.20 355
9685.13 327
9686.06 299
9686.99 331
9687.91 358
9688.84 347
9689.77 377
9690.70 368
9691.63 364
9692.56 332
9693.49 323
9694.42 367
9695.35 326
9696.28 326
9697.21 365
9698.14 357
9699.07 364
9700.00 343
9700.93 380
9701.86 380
9702.79 357
9703.72 396
9704.65 369
9705.58 412
9706.51 340
9707.44 328
9708.37 358
9709.30 325
9710.23 283
9711.16 291
9712.09 312
9713.02 298
9713.95 344
9714.88 307
9715.81 382
9716.74 325
9717.67 345
9718.61 343
9719.54 332
9720.47 266
9721.40 348
9722.33 312
9723.26 317
9724.19 331
9725.12 298
9726.05 356
9726.98 354
9727.92 331
9728.85 336
9729.78 324
9730.71 334
9731.64 360
9732.57 314
9733.50 344
9734.43 365
9735.37 371
9736.30 325
9737.23 369
9738.16 331
9739.09 339
9740.02 357
9740.96 372
9741.89 336
9742.82 259
9743.75 303
9744.68 332
9745.62 360
9746.55 379
9747.48 305
9748.41 312
9749.34 365
9750.28 364
9751.21 347
9752.14 342
9753.07 366
9754.01 393
9754.94 334
9755.87 364
9756.80 325
9757.74 323
9758.67 359
9759.60 335
9760.53 398
9761.47 378
9762.40 419
9763.33 419
9764.27 358
9765.20 405
9766.13 380
9767.07 378
9768.00 397
9768.93 374
9769.86 378
9770.80 373
9771.73 399
9772.66 369
9773.60 425
9774.53 410
9775.47 355
9776.40 395
9777.33 385
9778.27 398
9779.20 435
9780.13 430
9781.07 377
9782.00 447
9782.93 412
9783.87 425
9784.80 445
9785.74 430
9786.67 426
9787.60 421
9788.54 426
9789.47 372
9790.41 351
9791.34 364
9792.28 388
9793.21 393
9794.14 394
9795.08 399
9796.01 357
9796.95 410
9797.88 394
9798.82 384
9799.75 373
9800.69 397
9801.62 432
9802.56 419
9803.49 422
9804.42 370
9805.36 356
9806.29 316
9807.23 322
9808.16 323
9809.10 299
9810.03 353
9810.97 321
9811.91 326
9812.84 323
9813.78 354
9814.71 334
9815.65 340
9816.58 341
9817.52 359
9818.45 316
9819.39 340
9820.32 347
9821.26 377
9822.20 361
9823.13 342
9824.07 366
9825.00 350
9825.94 312
9826.87 320
9827.81 289
9828.75 294
9829.68 356
9830.62 358
9831.55 343
9832.49 287
9833.43 292
9834.36 315
9835.30 330
9836.24 332
9837.17 351
9838.11 360
9839.05 377
9839.98 363
9840.92 305
9841.86 324
9842.79 343
9843.73 399
9844.67 382
9845.60 327
9846.54 310
9847.48 328
9848.41 287
9849.35 321
9850.29 347
9851.22 323
9852.16 384
9853.10 355
9854.04 348
9854.97 314
9855.91 340
9856.85 305
9857.79 343
9858.72 373
9859.66 342
9860.60 409
9861.54 348
9862.47 345
9863.41 339
9864.35 363
9865.29 361
9866.22 340
9867.16 345
9868.10 346
9869.04 332
9869.98 350
9870.91 323
9871.85 337
9872.79 294
9873.73 350
9874.67 317
9875.60 316
9876.54 321
9877.48 356
9878.42 368
9879.36 344
9880.30 319
9881.24 329
9882.17 358
9883.11 348
9884.05 316
9884.99 366
9885.93 372
9886.87 331
9887.81 326
9888.74 337
9889.68 331
9890.62 314
9891.56 329
9892.50 320
9893.44 312
9894.38 304
9895.32 336
9896.26 348
9897.20 336
9898.14 340
9899.08 326
9900.01 359
9900.95 338
9901.89 338
9902.83 309
9903.77 324
9904.71 352
9905.65 340
9906.59 304
9907.53 301
9908.47 361
9909.41 350
9910.35 383
9911.29 359
9912.23 343
9913.17 375
9914.11 323
9915.05 339
9915.99 349
9916.93 335
9917.87 351
9918.81 342
9919.75 308
9920.69 388
9921.63 365
9922.57 365
9923.51 362
9924.46 452
9925.40 478
9926.34 568
9927.28 653
9928.22 666
9929.16 621
9930.10 596
9931.04 573
9931.98 556
9932.92 535
9933.86 465
9934.80 455
9935.75 421
9936.69 377
9937.63 315
9938.57 318
9939.51 298
9940.45 302
9941.39 314
9942.34 360
9943.28 344
9944.22 335
9945.16 295
9946.10 300
9947.04 325
9947.98 360
9948.93 356
9949.87 355
9950.81 302
9951.75 289
9952.69 316
9953.64 277
9954.58 304
9955.52 312
9956.46 303
9957.40 307
9958.35 311
9959.29 340
9960.23 311
9961.17 308
9962.12 305
9963.06 336
9964.00 331
9964.94 338
9965.89 341
9966.83 324
9967.77 346
9968.71 382
9969.66 362
9970.60 379
9971.54 355
9972.48 363
9973.43 308
9974.37 316
9975.31 351
9976.26 355
9977.20 327
9978.14 329
9979.09 323
9980.03 302
9980.97 366
9981.92 326
9982.86 345
9983.80 333
9984.75 304
9985.69 289
9986.63 280
9987.58 301
9988.52 295
9989.46 335
9990.41 349
9991.35 322
9992.30 305
9993.24 340
9994.18 337
9995.13 353
9996.07 319
9997.01 296
9997.96 323
9998.90 335
9999.85 303
10000.79 321
10001.74 282
10002.68 309
10003.62 358
10004.57 338
10005.51 348
10006.46 352
10007.40 374
10008.35 313
10009.29 298
10010.24 353
10011.18 330
10012.13 347
10013.07 306
10014.01 312
10014.96 311
10015.90 304
10016.85 326
10017.79 356
10018.74 368
10019.68 382
10020.63 308
10021.58 314
10022.52 270
10023.47 285
10024.41 340
10025.36 313
10026.30 326
10027.25 344
10028.19 330
10029.14 348
10030.08 333
10031.03 347
10031.98 306
10032.92 292
10033.87 295
10034.81 281
10035.76 295
10036.70 280
10037.65 334
10038.60 310
10039.54 321
10040.49 268
10041.43 279
10042.38 292
10043.33 325
10044.27 318
10045.22 262
10046.17 285
10047.11 256
10048.06 282
10049.01 278
10049.95 334
10050.90 284
10051.84 281
10052.79 302
10053.74 270
10054.69 264
10055.63 282
10056.58 304
10057.53 278
10058.47 304
10059.42 310
10060.37 283
10061.31 256
10062.26 286
10063.21 245
10064.16 229
10065.10 317
10066.05 327
10067.00 305
10067.94 267
10068.89 250
10069.84 281
10070.79 302
10071.73 361
10072.68 292
10073.63 288
10074.58 288
10075.53 294
10076.47 286
10077.42 267
10078.37 296
10079.32 290
10080.26 326
10081.21 337
10082.16 254
10083.11 299
10084.06 296
10085.01 302
10085.95 311
10086.90 287
10087.85 282
10088.80 283
10089.75 270
10090.70 256
10091.64 234
10092.59 263
10093.54 326
10094.49 301
10095.44 298
10096.39 271
10097.34 247
10098.28 287
10099.23 271
10100.18 270
10101.13 283
10102.08 292
10103.03 272
10103.98 260
10104.93 277
10105.88 278
10106.83 242
10107.78 280
10108.72 260
10109.67 284
10110.62 245
10111.57 288
10112.52 276
10113.47 270
10114.42 321
10115.37 310
10116.32 305
10117.27 275
10118.22 292
10119.17 285
10120.12 304
10121.07 311
10122.02 256
10122.97 271
10123.92 318
10124.87 281
10125.82 243
10126.77 239
10127.72 253
10128.67 253
10129.62 249
10130.57 269
10131.52 278
10132.47 254
10133.42 290
10134.37 290
10135.32 296
10136.27 269
10137.22 293
10138.18 283
10139.13 327
10140.08 265
10141.03 288
10141.98 302
10142.93 281
10143.88 314
10144.83 327
10145.78 290
10146.73 283
10147.68 249
10148.64 258
10149.59 258
10150.54 209
10151.49 247
10152.44 264
10153.39 251
10154.34 240
10155.30 294
10156.25 240
10157.20 285
10158.15 257
10159.10 284
10160.05 311
10161.01 255
10161.96 252
10162.91 271
10163.86 260
10164.81 260
10165.76 269
10166.72 274
10167.67 258
10168.62 277
10169.57 308
10170.53 265
10171.48 301
10172.43 281
10173.38 264
10174.33 263
10175.29 281
10176.24 282
10177.19 270
10178.14 309
10179.10 275
10180.05 252
10181.00 283
10181.96 303
10182.91 286
10183.86 282
10184.81 254
10185.77 259
10186.72 287
10187.67 284
10188.63 279
10189.58 314
10190.53 275
10191.49 288
10192.44 279
10193.39 285
10194.35 307
10195.30 284
10196.25 251
10197.21 271
10198.16 286
10199.11 294
10200.07 314
10201.02 299
10201.97 268
10202.93 285
10203.88 304
10204.84 260
10205.79 304
10206.74 331
10207.70 310
10208.65 345
10209.60 338
10210.56 294
10211.51 287
10212.47 295
10213.42 255
10214.38 295
10215.33 306
10216.28 267
10217.24 273
10218.19 272
10219.15 264
10220.10 291
10221.06 318
10222.01 293
10222.97 300
10223.92 273
10224.88 334
10225.83 327
10226.79 300
10227.74 265
10228.70 295
10229.65 225
10230.61 285
10231.56 309
10232.52 273
10233.47 259
10234.43 252
10235.38 271
10236.34 255
10237.29 263
10238.25 262
10239.20 256
10240.16 269
10241.11 273
10242.07 260
10243.03 286
10243.98 265
10244.94 260
10245.89 241
10246.85 243
10247.80 264
10248.76 287
10249.72 253
10250.67 218
10251.63 248
10252.58 247
10253.54 242
10254.50 253
10255.45 291
10256.41 309
10257.36 276
10258.32 247
10259.28 252
10260.23 318
10261.19 255
10262.15 282
10263.10 261
10264.06 282
10265.02 250
10265.97 271
10266.93 245
10267.89 245
10268.84 243
10269.80 244
10270.76 274
10271.71 276
10272.67 260
10273.63 275
10274.59 265
10275.54 279
10276.50 269
10277.46 258
10278.41 263
10279.37 258
10280.33 294
10281.29 274
10282.24 248
10283.20 286
10284.16 258
10285.12 263
10286.07 277
10287.03 242
10287.99 291
10288.95 255
10289.91 243
10290.86 255
10291.82 266
10292.78 210
10293.74 266
10294.70 295
10295.65 292
10296.61 260
10297.57 282
10298.53 315
10299.49 294
10300.44 281
10301.40 257
10302.36 268
10303.32 215
10304.28 248
10305.24 271
10306.20 247
10307.15 259
10308.11 284
10309.07 284
10310.03 245
10310.99 263
10311.95 269
10312.91 262
10313.87 241
10314.82 274
10315.78 303
10316.74 276
10317.70 237
10318.66 226
10319.62 232
10320.58 240
10321.54 243
10322.50 233
10323.46 248
10324.42 238
10325.38 227
10326.34 230
10327.29 245
10328.25 238
10329.21 232
10330.17 251
10331.13 265
10332.09 293
10333.05 249
10334.01 239
10334.97 240
10335.93 238
10336.89 244
10337.85 234
10338.81 234
10339.77 257
10340.73 237
10341.69 255
10342.65 267
10343.61 286
10344.57 251
10345.54 250
10346.50 223
10347.46 298
10348.42 313
10349.38 273
10350.34 225
10351.30 243
10352.26 256
10353.22 231
10354.18 232
10355.14 268
10356.10 227
10357.06 253
10358.02 253
10358.99 241
10359.95 244
10360.91 221
10361.87 251
10362.83 250
10363.79 255
10364.75 240
10365.71 256
10366.68 262
10367.64 263
10368.60 199
10369.56 237
10370.52 224
10371.48 269
10372.44 260
10373.41 262
10374.37 248
10375.33 265
10376.29 253
10377.25 214
10378.22 251
10379.18 225
10380.14 290
10381.10 245
10382.06 234
10383.03 252
10383.99 246
10384.95 224
10385.91 272
10386.88 258
10387.84 242
10388.80 237
10389.76 264
10390.72 260
10391.69 248
10392.65 267
10393.61 221
10394.58 250
10395.54 244
10396.50 237
10397.46 215
10398.43 251
10399.39 229
10400.35 215
10401.32 246
10402.28 244
10403.24 252
10404.20 239
10405.17 243
10406.13 238
10407.09 261
10408.06 257
10409.02 257
10409.98 204
10410.95 228
10411.91 278
10412.88 282
10413.84 240
10414.80 235
10415.77 242
10416.73 238
10417.69 275
10418.66 271
10419.62 297
10420.59 287
10421.55 309
10422.51 304
10423.48 281
10424.44 262
10425.41 285
10426.37 278
10427.33 251
10428.30 254
10429.26 273
10430.23 237
10431.19 263
10432.16 273
10433.12 264
10434.08 250
10435.05 272
10436.01 261
10436.98 239
10437.94 227
10438.91 250
10439.87 242
10440.84 266
10441.80 267
10442.77 236
10443.73 209
10444.70 248
10445.66 228
10446.63 266
10447.59 236
10448.56 268
10449.52 269
10450.49 253
10451.45 215
10452.42 201
10453.38 239
10454.35 276
10455.32 230
10456.28 233
10457.25 246
10458.21 218
10459.18 251
10460.14 221
10461.11 276
10462.08 281
10463.04 234
10464.01 257
10464.97 224
10465.94 203
10466.90 223
10467.87 264
10468.84 253
10469.80 242
10470.77 224
10471.74 229
10472.70 223
10473.67 234
10474.63 217
10475.60 232
10476.57 264
10477.53 235
10478.50 218
10479.47 274
10480.43 256
10481.40 211
10482.37 218
10483.33 222
10484.30 225
10485.27 230
10486.24 227
10487.20 218
10488.17 214
10489.14 226
10490.10 227
10491.07 257
10492.04 268
10493.01 238
10493.97 232
10494.94 206
10495.91 228
10496.87 277
10497.84 243
10498.81 228
10499.78 179
10500.74 215
10501.71 263
10502.68 242
10503.65 247
10504.62 227
10505.58 268
10506.55 248
10507.52 232
10508.49 201
10509.46 239
10510.42 253
10511.39 262
10512.36 229
10513.33 207
10514.30 236
10515.26 232
10516.23 260
10517.20 222
10518.17 242
10519.14 268
10520.11 310
10521.08 315
10522.04 284
10523.01 254
10523.98 236
10524.95 264
10525.92 224
10526.89 224
10527.86 264
10528.83 262
10529.79 263
10530.76 240
10531.73 205
10532.70 258
10533.67 256
10534.64 269
10535.61 251
10536.58 214
10537.55 262
10538.52 236
10539.49 217
10540.46 228
10541.43 242
10542.39 255
10543.36 254
10544.33 244
10545.30 238
10546.27 248
10547.24 233
10548.21 202
10549.18 269
10550.15 288
10551.12 230
10552.09 249
10553.06 232
10554.03 230
10555.00 242
10555.97 226
10556.94 264
10557.91 215
10558.88 198
10559.85 229
10560.82 233
10561.80 259
10562.77 240
10563.74 241
10564.71 222
10565.68 240
10566.65 223
10567.62 247
10568.59 246
10569.56 214
10570.53 245
10571.50 241
10572.47 241
10573.44 206
10574.41 188
10575.39 258
10576.36 268
10577.33 205
10578.30 234
10579.27 259
10580.24 246
10581.21 242
10582.18 213
10583.16 229
10584.13 213
10585.10 201
10586.07 212
10587.04 238
10588.01 237
10588.99 206
10589.96 230
10590.93 210
10591.90 199
10592.87 182
10593.84 222
10594.82 222
10595.79 233
10596.76 230
10597.73 228
10598.70 227
10599.68 217
10600.65 229
10601.62 244
10602.59 208
10603.57 229
10604.54 245
10605.51 230
10606.48 200
10607.46 215
10608.43 255
10609.40 212
10610.37 231
10611.35 201
10612.32 216
10613.29 211
10614.27 252
10615.24 230
10616.21 214
10617.18 199
10618.16 233
10619.13 239
10620.10 225
10621.08 216
10622.05 222
10623.02 231
10624.00 243
10624.97 263
10625.94 250
10626.92 207
10627.89 238
10628.86 212
10629.84 244
10630.81 244
10631.78 273
10632.76 228
10633.73 228
10634.71 237
10635.68 209
10636.65 201
10637.63 207
10638.60 196
10639.58 228
10640.55 231
10641.52 235
10642.50 242
10643.47 248
10644.45 248
10645.42 198
10646.39 194
10647.37 209
10648.34 200
10649.32 206
10650.29 216
10651.27 197
10652.24 207
10653.22 226
10654.19 222
10655.17 188
10656.14 232
10657.12 214
10658.09 220
10659.07 206
10660.04 230
10661.01 235
10661.99 217
10662.97 205
10663.94 199
10664.92 204
10665.89 178
10666.87 217
10667.84 216
10668.82 270
10669.79 236
10670.77 240
10671.74 236
10672.72 215
10673.69 202
10674.67 228
10675.65 225
10676.62 227
10677.60 235
10678.57 246
10679.55 197
10680.52 217
10681.50 202
10682.48 229
10683.45 215
10684.43 213
10685.40 227
10686.38 188
10687.36 233
10688.33 221
10689.31 224
10690.29 243
10691.26 218
10692.24 212
10693.22 223
10694.19 236
10695.17 221
10696.14 227
10697.12 205
10698.10 209
10699.08 240
10700.05 184
10701.03 262
10702.01 227
10702.98 208
10703.96 201
10704.94 213
10705.91 212
10706.89 216
10707.87 247
10708.85 228
10709.82 214
10710.80 228
10711.78 200
10712.75 203
10713.73 195
10714.71 202
10715.69 219
10716.66 219
10717.64 241
10718.62 197
10719.60 170
10720.57 227
10721.55 196
10722.53 198
10723.51 228
10724.49 200
10725.46 206
10726.44 199
10727.42 215
10728.40 195
10729.38 193
10730.35 232
10731.33 247
10732.31 254
10733.29 232
10734.27 198
10735.25 217
10736.22 247
10737.20 213
10738.18 204
10739.16 189
10740.14 199
10741.12 200
10742.10 254
10743.08 195
10744.05 210
10745.03 244
10746.01 225
10746.99 215
10747.97 235
10748.95 212
10749.93 210
10750.91 227
10751.89 189
10752.87 235
10753.84 258
10754.82 227
10755.80 208
10756.78 210
10757.76 210
10758.74 223
10759.72 204
10760.70 212
10761.68 224
10762.66 187
10763.64 193
10764.62 201
10765.60 259
10766.58 232
10767.56 205
10768.54 212
10769.52 199
10770.50 206
10771.48 210
10772.46 214
10773.44 239
10774.42 204
10775.40 228
10776.38 240
10777.36 231
10778.34 243
10779.32 253
10780.30 275
10781.28 244
10782.26 234
10783.24 211
10784.22 230
10785.20 194
10786.19 238
10787.17 242
10788.15 237
10789.13 231
10790.11 218
10791.09 233
10792.07 206
10793.05 240
10794.03 192
10795.01 177
10796.00 228
10796.98 194
10797.96 172
10798.94 204
10799.92 214
10800.90 244
10801.88 226
10802.86 224
10803.85 237
10804.83 221
10805.81 184
10806.79 234
10807.77 223
10808.75 231
10809.74 203
10810.72 194
10811.70 214
10812.68 207
10813.66 177
10814.65 214
10815.63 206
10816.61 202
10817.59 236
10818.57 205
10819.56 222
10820.54 203
10821.52 253
10822.50 209
10823.49 198
10824.47 247
10825.45 214
10826.43 208
10827.42 220
10828.40 214
10829.38 204
10830.36 258
10831.35 244
10832.33 226
10833.31 194
10834.30 186
10835.28 206
10836.26 200
10837.25 223
10838.23 221
10839.21 197
10840.19 233
10841.18 238
10842.16 241
10843.14 201
10844.13 223
10845.11 214
10846.09 229
10847.08 238
10848.06 229
10849.05 229
10850.03 196
10851.01 223
10852.00 228
10852.98 241
10853.96 226
10854.95 218
10855.93 215
10856.92 217
10857.90 238
10858.88 228
10859.87 198
10860.85 189
10861.84 211
10862.82 184
10863.80 230
10864.79 229
10865.77 217
10866.76 196
10867.74 235
10868.73 205
10869.71 215
10870.70 257
10871.68 211
10872.67 190
10873.65 225
10874.63 214
10875.62 200
10876.60 215
10877.59 237
10878.57 207
10879.56 213
10880.54 213
10881.53 223
10882.51 202
10883.50 220
10884.48 211
10885.47 216
10886.46 271
10887.44 243
10888.43 211
10889.41 201
10890.40 213
10891.38 236
10892.37 217
10893.35 232
10894.34 211
10895.33 238
10896.31 250
10897.30 225
10898.28 202
10899.27 215
10900.25 233
10901.24 209
10902.23 223
10903.21 238
10904.20 213
10905.18 206
10906.17 212
10907.16 217
10908.14 224
10909.13 209
10910.12 229
10911.10 227
10912.09 268
10913.08 223
10914.06 206
10915.05 207
10916.04 245
10917.02 198
10918.01 196
10919.00 231
10919.98 194
10920.97 235
10921.96 211
10922.94 230
10923.93 216
10924.92 260
10925.90 239
10926.89 207
10927.88 232
10928.87 218
10929.85 198
10930.84 225
10931.83 246
10932.82 219
10933.80 195
10934.79 229
10935.78 217
10936.77 219
10937.75 225
10938.74 193
10939.73 202
10940.72 231
10941.70 192
10942.69 240
10943.68 250
10944.67 194
10945.66 233
10946.64 231
10947.63 222
10948.62 196
10949.61 229
10950.60 224
10951.58 231
10952.57 218
10953.56 211
10954.55 210
10955.54 202
10956.53 211
10957.52 236
10958.50 204
10959.49 214
10960.48 240
10961.47 239
10962.46 207
10963.45 240
10964.44 243
10965.42 223
10966.41 215
10967.40 224
10968.39 202
10969.38 230
10970.37 219
10971.36 258
10972.35 215
10973.34 234
10974.33 232
10975.32 209
10976.31 217
10977.29 210
10978.28 229
10979.27 240
10980.26 204
10981.25 235
10982.24 212
10983.23 237
10984.22 227
10985.21 212
10986.20 222
10987.19 200
10988.18 224
10989.17 216
10990.16 217
10991.15 239
10992.14 231
10993.13 233
10994.12 263
10995.11 228
10996.10 227
10997.09 223
10998.08 227
10999.07 261
11000.06 241
11001.05 224
11002.05 240
11003.04 266
11004.03 213
11005.02 208
11006.01 187
11007.00 207
11007.99 229
11008.98 246
11009.97 209
11010.96 220
11011.95 220
11012.94 232
11013.94 240
11014.93 221
11015.92 229
11016.91 247
11017.90 242
11018.89 236
11019.88 214
11020.87 211
11021.87 232
11022.86 224
11023.85 202
11024.84 241
11025.83 253
11026.82 215
11027.81 222
11028.81 232
11029.80 226
11030.79 201
11031.78 220
11032.77 235
11033.77 214
11034.76 191
11035.75 208
11036.74 217
11037.73 212
11038.73 210
11039.72 170
11040.71 196
11041.70 218
11042.70 196
11043.69 230
11044.68 249
11045.67 246
11046.67 234
11047.66 207
11048.65 207
11049.64 242
11050.64 192
11051.63 220
11052.62 229
11053.61 222
11054.61 232
11055.60 220
11056.59 197
11057.59 202
11058.58 243
11059.57 206
11060.57 218
11061.56 204
11062.55 201
11063.55 226
11064.54 198
11065.53 199
11066.53 228
11067.52 223
11068.51 245
11069.51 234
11070.50 211
11071.49 201
11072.49 210
11073.48 229
11074.48 204
11075.47 191
11076.46 231
11077.46 211
11078.45 212
11079.45 220
11080.44 221
11081.43 233
11082.43 204
11083.42 234
11084.42 216
11085.41 226
11086.40 213
11087.40 238
11088.39 241
11089.39 239
11090.38 195
11091.38 192
11092.37 178
11093.37 184
11094.36 204
11095.36 224
11096.35 260
11097.35 230
11098.34 209
11099.34 224
11100.33 235
11101.33 203
11102.32 229
11103.32 228
11104.31 204
11105.31 213
11106.30 223
11107.30 199
11108.29 246
11109.29 222
11110.28 221
11111.28 247
11112.27 245
11113.27 231
11114.26 215
11115.26 217
11116.26 224
11117.25 193
11118.25 201
11119.24 209
11120.24 221
11121.24 213
11122.23 227
11123.23 247
11124.22 189
11125.22 218
11126.22 250
11127.21 231
11128.21 238
11129.20 241
11130.20 223
11131.20 233
11132.19 224
11133.19 236
11134.19 255
11135.18 228
11136.18 198
11137.18 234
11138.17 237
11139.17 202
11140.17 200
11141.16 208
11142.16 210
11143.16 198
11144.15 200
11145.15 217
11146.15 211
11147.14 217
11148.14 228
11149.14 218
11150.14 207
11151.13 199
11152.13 186
11153.13 228
11154.13 204
11155.12 204
11156.12 200
11157.12 168
11158.12 201
11159.11 195
11160.11 221
11161.11 243
11162.11 226
11163.10 192
11164.10 218
11165.10 176
11166.10 223
11167.10 201
11168.09 206
11169.09 207
11170.09 231
11171.09 230
11172.09 222
11173.08 217
11174.08 228
11175.08 223
11176.08 210
11177.08 211
11178.08 196
11179.08 216
11180.07 226
11181.07 197
11182.07 214
11183.07 195
11184.07 176
11185.07 199
11186.07 238
11187.06 262
11188.06 236
11189.06 232
11190.06 237
11191.06 203
11192.06 209
11193.06 240
11194.06 250
11195.06 189
11196.06 190
11197.06 210
11198.06 201
11199.05 215
11200.05 202
11201.05 225
11202.05 194
11203.05 178
11204.05 209
11205.05 224
11206.05 197
11207.05 168
11208.05 193
11209.05 203
11210.05 173
11211.05 193
11212.05 205
11213.05 218
11214.05 219
11215.05 212
11216.05 209
11217.05 158
11218.05 224
11219.05 208
11220.05 227
11221.05 217
11222.05 240
11223.05 244
11224.05 243
11225.06 199
11226.06 171
11227.06 205
11228.06 199
11229.06 181
11230.06 222
11231.06 189
11232.06 210
11233.06 235
11234.06 228
11235.06 197
11236.06 181
11237.07 201
11238.07 191
11239.07 201
11240.07 215
11241.07 235
11242.07 233
11243.07 239
11244.07 201
11245.08 190
11246.08 223
11247.08 213
11248.08 222
11249.08 196
11250.08 195
11251.09 188
11252.09 199
11253.09 211
11254.09 209
11255.09 230
11256.10 213
11257.10 218
11258.10 200
11259.10 198
11260.10 216
11261.11 197
11262.11 222
11263.11 199
11264.11 243
11265.11 240
11266.12 180
11267.12 215
11268.12 213
11269.12 223
11270.13 213
11271.13 219
11272.13 190
11273.14 205
11274.14 229
11275.14 263
11276.14 247
11277.15 236
11278.15 252
11279.15 235
11280.16 215
11281.16 203
11282.16 205
11283.17 221
11284.17 221
11285.17 229
11286.17 226
11287.18 237
11288.18 185
11289.18 201
11290.19 237
11291.19 213
11292.20 221
11293.20 251
11294.20 251
11295.21 195
11296.21 189
11297.21 218
11298.22 202
11299.22 224
11300.23 201
11301.23 206
11302.23 199
11303.24 196
11304.24 210
11305.25 207
11306.25 190
11307.25 198
11308.26 198
11309.26 195
11310.27 245
11311.27 198
11312.28 209
11313.28 231
11314.29 221
11315.29 197
11316.29 233
11317.30 209
11318.30 224
11319.31 195
11320.31 241
11321.32 210
11322.32 208
11323.33 228
11324.33 265
11325.34 208
11326.34 188
11327.35 196
11328.35 193
11329.36 229
11330.36 176
11331.37 184
11332.38 187
11333.38 183
11334.39 190
11335.39 203
11336.40 179
11337.40 191
11338.41 208
11339.41 193
11340.42 217
11341.43 229
11342.43 195
11343.44 200
11344.44 196
11345.45 187
11346.46 219
11347.46 206
11348.47 202
11349.47 203
11350.48 186
11351.49 194
11352.49 212
11353.50 209
11354.50 242
11355.51 216
11356.52 199
11357.52 204
11358.53 189
11359.54 194
11360.54 186
11361.55 211
11362.56 175
11363.56 213
11364.57 192
11365.58 184
11366.58 209
11367.59 195
11368.60 202
11369.61 207
11370.61 204
11371.62 203
11372.63 205
11373.63 162
11374.64 161
11375.65 209
11376.66 176
11377.66 163
11378.67 198
11379.68 174
11380.69 207
11381.69 191
11382.70 200
11383.71 188
11384.72 190
11385.72 186
11386.73 188
11387.74 215
11388.75 197
11389.76 168
11390.76 213
11391.77 187
11392.78 181
11393.79 234
11394.80 207
11395.80 211
11396.81 193
11397.82 211
11398.83 227
11399.84 252
11400.85 189
11401.85 212
11402.86 185
11403.87 189
11404.88 200
11405.89 223
11406.90 214
11407.91 206
11408.91 196
11409.92 212
11410.93 205
11411.94 164
11412.95 194
11413.96 197
11414.97 174
11415.98 186
11416.99 193
11418.00 189
11419.00 202
11420.01 185
11421.02 213
11422.03 176
11423.04 173
11424.05 211
11425.06 222
11426.07 215
11427.08 183
11428.09 223
11429.10 191
11430.11 202
11431.12 204
11432.13 193
11433.14 169
11434.15 170
11435.16 212
11436.17 197
11437.18 181
11438.19 162
11439.20 196
11440.21 177
11441.22 238
11442.23 180
11443.24 202
11444.25 204
11445.26 212
11446.27 192
11447.28 158
11448.29 183
11449.30 203
11450.31 228
11451.32 223
11452.33 181
11453.34 189
11454.36 228
11455.37 198
11456.38 223
11457.39 179
11458.40 205
11459.41 211
11460.42 210
11461.43 210
11462.44 174
11463.45 207
11464.47 237
11465.48 213
11466.49 227
11467.50 222
11468.51 190
11469.52 224
11470.53 205
11471.55 210
11472.56 202
11473.57 227
11474.58 195
11475.59 194
11476.60 221
11477.62 218
11478.63 208
11479.64 222
11480.65 223
11481.66 210
11482.68 227
11483.69 231
11484.70 233
11485.71 215
11486.72 208
11487.74 232
11488.75 239
11489.76 194
11490.77 227
11491.79 216
11492.80 225
11493.81 202
11494.82 214
11495.84 203
11496.85 227
11497.86 179
11498.87 219
11499.89 234
11500.90 181
11501.91 225
11502.93 188
11503.94 180
11504.95 215
11505.96 238
11506.98 224
11507.99 230
11509.00 207
11510.02 220
11511.03 226
11512.04 215
11513.06 195
11514.07 189
11515.08 208
11516.10 184
11517.11 215
11518.13 188
11519.14 214
11520.15 241
11521.17 228
11522.18 214
11523.19 220
11524.21 242
11525.22 239
11526.24 206
11527.25 216
11528.26 225
11529.28 221
11530.29 225
11531.31 217
11532.32 222
11533.33 211
11534.35 217
11535.36 220
11536.38 227
11537.39 228
11538.41 229
11539.42 217
11540.44 234
11541.45 183
11542.47 240
11543.48 223
11544.49 227
11545.51 192
11546.52 203
11547.54 218
11548.55 206
11549.57 258
11550.58 225
11551.60 242
11552.61 204
11553.63 231
11554.64 196
11555.66 224
11556.68 225
11557.69 209
11558.71 206
11559.72 218
11560.74 212
11561.75 211
11562.77 250
11563.78 240
11564.80 214
11565.82 187
11566.83 200
11567.85 241
11568.86 247
11569.88 219
11570.89 232
11571.91 226
11572.93 248
11573.94 242
11574.96 205
11575.97 242
11576.99 263
11578.01 244
11579.02 215
11580.04 269
11581.06 258
11582.07 249
11583.09 225
11584.11 249
11585.12 224
11586.14 290
11587.16 276
11588.17 279
11589.19 297
11590.21 288
11591.22 297
11592.24 258
11593.26 310
11594.27 225
11595.29 239
11596.31 263
11597.32 318
11598.34 340
11599.36 345
11600.38 325
11601.39 349
11602.41 361
11603.43 348
11604.45 378
11605.46 372
11606.48 405
11607.50 279
11608.52 324
11609.53 307
11610.55 323
11611.57 287
11612.59 322
11613.60 272
11614.62 272
11615.64 286
11616.66 301
11617.68 288
11618.69 256
11619.71 247
11620.73 267
11621.75 261
11622.77 244
11623.78 230
11624.80 256
11625.82 267
11626.84 261
11627.86 290
11628.88 306
11629.90 342
11630.91 314
11631.93 350
11632.95 367
11633.97 338
11634.99 353
11636.01 323
11637.03 283
11638.05 367
11639.06 353
11640.08 346
11641.10 296
11642.12 257
11643.14 301
11644.16 293
11645.18 305
11646.20 286
11647.22 258
11648.24 266
11649.26 245
11650.28 228
11651.30 242
11652.31 254
11653.33 257
11654.35 233
11655.37 219
11656.39 243
11657.41 235
11658.43 245
11659.45 235
11660.47 219
11661.49 225
11662.51 275
11663.53 236
11664.55 200
11665.57 233
11666.59 240
11667.61 256
11668.63 267
11669.65 266
11670.67 255
11671.69 264
11672.71 246
11673.73 241
11674.76 190
11675.78 245
11676.80 266
11677.82 264
11678.84 229
11679.86 255
11680.88 256
11681.90 254
11682.92 254
11683.94 234
11684.96 231
11685.98 215
11687.00 209
11688.03 203
11689.05 209
11690.07 256
11691.09 270
11692.11 236
11693.13 209
11694.15 201
11695.17 218
11696.20 232
11697.22 246
11698.24 238
11699.26 193
11700.28 231
11701.30 228
11702.33 236
11703.35 216
11704.37 208
11705.39 240
11706.41 213
11707.44 198
11708.46 233
11709.48 235
11710.50 245
11711.52 248
11712.55 230
11713.57 239
11714.59 258
11715.61 227
11716.63 216
11717.66 215
11718.68 221
11719.70 234
11720.72 204
11721.75 213
11722.77 229
11723.79 208
11724.82 228
11725.84 227
11726.86 213
11727.88 216
11728.91 212
11729.93 218
11730.95 241
11731.98 253
11733.00 239
11734.02 241
11735.04 215
11736.07 219
11737.09 227
11738.11 211
11739.14 215
11740.16 220
11741.18 215
11742.21 198
11743.23 189
11744.25 207
11745.28 216
11746.30 218
11747.33 208
11748.35 186
11749.37 218
11750.40 228
11751.42 191
11752.44 193
11753.47 190
11754.49 185
11755.52 199
11756.54 194
11757.57 231
11758.59 186
11759.61 224
11760.64 233
11761.66 194
11762.69 200
11763.71 198
11764.74 217
11765.76 215
11766.78 226
11767.81 244
11768.83 210
11769.86 220
11770.88 243
11771.91 200
11772.93 202
11773.96 226
11774.98 222
11776.01 187
11777.03 218
11778.06 187
11779.08 209
11780.11 193
11781.13 216
11782.16 210
11783.18 234
11784.21 182
11785.23 197
11786.26 201
11787.28 213
11788.31 195
11789.34 174
11790.36 205
11791.39 204
11792.41 215
11793.44 189
11794.46 197
11795.49 191
11796.52 225
11797.54 227
11798.57 216
11799.59 217
11800.62 239
11801.65 221
11802.67 213
11803.70 218
11804.72 195
11805.75 244
11806.78 205
11807.80 192
11808.83 205
11809.86 201
11810.88 220
11811.91 201
11812.93 224
11813.96 222
11814.99 218
11816.01 225
11817.04 186
11818.07 193
11819.10 177
11820.12 206
11821.15 230
11822.18 211
11823.20 216
11824.23 235
11825.26 258
11826.28 243
11827.31 230
11828.34 216
11829.37 206
11830.39 179
11831.42 247
11832.45 229
11833.48 248
11834.50 197
11835.53 242
11836.56 213
11837.59 219
11838.61 173
11839.64 205
11840.67 214
11841.70 201
11842.72 209
11843.75 191
11844.78 215
11845.81 165
11846.84 187
11847.86 206
11848.89 196
11849.92 198
11850.95 197
11851.98 262
11853.01 199
11854.03 209
11855.06 182
11856.09 205
11857.12 202
11858.15 190
11859.18 229
11860.20 226
11861.23 180
11862.26 162
11863.29 198
11864.32 173
11865.35 188
11866.38 191
11867.41 198
11868.44 195
11869.46 187
11870.49 175
11871.52 176
11872.55 166
11873.58 173
11874.61 193
11875.64 176
11876.67 140
11877.70 164
11878.73 219
11879.76 201
11880.79 187
11881.82 166
11882.85 207
11883.88 195
11884.91 169
11885.93 147
11886.96 174
11887.99 168
11889.02 187
11890.05 167
11891.08 189
11892.11 163
11893.14 189
11894.17 218
11895.20 185
11896.23 145
11897.26 161
11898.30 183
11899.33 161
11900.36 166
11901.39 165
11902.42 180
11903.45 164
11904.48 193
11905.51 190
11906.54 160
11907.57 170
11908.60 158
11909.63 209
11910.66 175
11911.69 159
11912.72 175
11913.75 182
11914.79 179
11915.82 190
11916.85 230
11917.88 190
11918.91 152
11919.94 135
11920.97 141
11922.00 208
11923.04 190
11924.07 180
11925.10 174
11926.13 179
11927.16 206
11928.19 240
11929.22 185
11930.26 163
11931.29 177
11932.32 190
11933.35 173
11934.38 141
11935.41 179
11936.45 177
11937.48 183
11938.51 172
11939.54 210
11940.58 192
11941.61 180
11942.64 175
11943.67 204
11944.70 185
11945.74 175
11946.77 187
11947.80 197
11948.83 177
11949.87 183
11950.90 188
11951.93 180
11952.96 178
11954.00 167
11955.03 203
11956.06 167
11957.09 186
11958.13 176
11959.16 164
11960.19 195
11961.23 205
11962.26 209
11963.29 187
11964.33 172
11965.36 173
11966.39 185
11967.43 171
11968.46 175
11969.49 171
11970.53 203
11971.56 183
11972.59 179
11973.63 149
11974.66 166
11975.69 191
11976.73 208
11977.76 200
11978.79 184
11979.83 167
11980.86 170
11981.90 207
11982.93 191
11983.96 195
11985.00 175
11986.03 196
11987.07 204
11988.10 183
11989.13 181
11990.17 198
11991.20 193
11992.24 188
11993.27 162
11994.31 183
11995.34 213
11996.38 201
11997.41 174
11998.44 152
11999.48 170
12000.51 183
12001.55 181
12002.58 171
12003.62 137
12004.65 197
12005.69 197
12006.72 180
12007.76 195
12008.79 195
12009.83 199
12010.86 200
12011.90 171
12012.93 184
12013.97 187
12015.00 195
12016.04 190
12017.08 182
12018.11 176
12019.15 187
12020.18 195
12021.22 176
12022.25 162
12023.29 160
12024.32 170
12025.36 190
12026.40 177
12027.43 158
12028.47 169
12029.50 184
12030.54 194
12031.58 189
12032.61 178
12033.65 176
12034.68 190
12035.72 177
12036.76 162
12037.79 168
12038.83 168
12039.87 179
12040.90 198
12041.94 152
12042.98 194
12044.01 188
12045.05 185
12046.09 172
12047.12 173
12048.16 160
12049.20 166
12050.23 190
12051.27 180
12052.31 196
12053.34 207
12054.38 174
12055.42 166
12056.45 176
12057.49 169
12058.53 162
12059.57 194
12060.60 169
12061.64 169
12062.68 176
12063.72 177
12064.75 177
12065.79 173
12066.83 207
12067.87 189
12068.90 184
12069.94 176
12070.98 172
12072.02 175
12073.06 159
12074.09 153
12075.13 183
12076.17 161
12077.21 183
12078.24 172
12079.28 195
12080.32 171
12081.36 186
12082.40 176
12083.44 145
12084.47 149
12085.51 175
12086.55 177
12087.59 180
12088.63 172
12089.67 166
12090.71 162
12091.74 195
12092.78 214
12093.82 181
12094.86 205
12095.90 157
12096.94 171
12097.98 203
12099.02 214
12100.05 161
12101.09 168
12102.13 177
12103.17 169
12104.21 176
12105.25 158
12106.29 151
12107.33 144
12108.37 146
12109.41 164
12110.45 146
12111.49 147
12112.53 177
12113.57 153
12114.61 173
12115.65 171
12116.69 155
12117.72 187
12118.76 160
12119.80 153
12120.84 166
12121.88 159
12122.92 164
12123.96 183
12125.00 168
12126.04 173
12127.08 120
12128.12 137
12129.17 167
12130.21 162
12131.25 158
12132.29 197
12133.33 150
12134.37 149
12135.41 173
12136.45 155
12137.49 164
12138.53 127
12139.57 134
12140.61 150
12141.65 171
12142.69 161
12143.73 163
12144.77 164
12145.82 154
12146.86 169
12147.90 183
12148.94 166
12149.98 153
12151.02 158
12152.06 164
12153.10 158
12154.15 167
12155.19 149
12156.23 161
12157.27 187
12158.31 156
12159.35 162
12160.39 161
12161.44 169
12162.48 137
12163.52 177
12164.56 160
12165.60 156
12166.64 169
12167.69 179
12168.73 120
12169.77 160
12170.81 164
12171.85 145
12172.90 203
12173.94 178
12174.98 171
12176.02 166
12177.07 172
12178.11 185
12179.15 182
12180.19 143
12181.24 144
12182.28 146
12183.32 145
12184.36 160
12185.41 158
12186.45 141
12187.49 145
12188.53 151
12189.58 163
12190.62 169
12191.66 141
12192.71 158
12193.75 179
12194.79 181
12195.84 177
12196.88 159
12197.92 156
12198.97 174
12200.01 189
12201.05 174
12202.10 152
12203.14 157
12204.18 167
12205.23 157
12206.27 144
12207.31 147
12208.36 144
12209.40 123
12210.44 133
12211.49 124
12212.53 143
12213.58 168
12214.62 189
12215.66 173
12216.71 168
12217.75 154
12218.80 160
12219.84 160
12220.88 173
12221.93 146
12222.97 160
12224.02 157
12225.06 208
12226.11 191
12227.15 157
12228.19 185
12229.24 150
12230.28 180
12231.33 156
12232.37 155
12233.42 196
12234.46 157
12235.51 167
12236.55 169
12237.60 164
12238.64 157
12239.69 149
12240.73 143
12241.78 165
12242.82 144
12243.87 149
12244.91 141
12245.96 145
12247.00 161
12248.05 152
12249.09 150
12250.14 149
12251.19 153
12252.23 142
12253.28 127
12254.32 140
12255.37 150
12256.41 151
12257.46 145
12258.51 127
12259.55 165
12260.60 158
12261.64 176
12262.69 167
12263.74 170
12264.78 144
12265.83 141
12266.87 150
12267.92 147
12268.97 148
12270.01 156
12271.06 170
12272.11 146
12273.15 144
12274.20 147
12275.24 169
12276.29 172
12277.34 153
12278.38 135
12279.43 151
12280.48 167
12281.52 133
12282.57 143
12283.62 127
12284.67 150
12285.71 159
12286.76 131
12287.81 142
12288.85 158
12289.90 142
12290.95 128
12292.00 115
12293.04 146
12294.09 140
12295.14 147
12296.18 133
12297.23 133
12298.28 136
12299.33 155
12300.38 173
12301.42 158
12302.47 153
12303.52 132
12304.57 148
12305.61 134
12306.66 154
12307.71 125
12308.76 119
12309.81 156
12310.85 127
12311.90 141
12312.95 170
12314.00 153
12315.05 139
12316.09 132
12317.14 148
12318.19 152
12319.24 175
12320.29 155
12321.34 152
12322.39 136
12323.43 144
12324.48 135
12325.53 132
12326.58 123
12327.63 115
12328.68 118
12329.73 127
12330.78 132
12331.82 154
12332.87 141
12333.92 138
12334.97 136
12336.02 159
12337.07 165
12338.12 161
12339.17 147
12340.22 138
12341.27 157
12342.32 145
12343.37 127
12344.42 136
12345.46 128
12346.51 124
12347.56 166
12348.61 145
12349.66 154
12350.71 143
12351.76 134
12352.81 163
12353.86 139
12354.91 151
12355.96 153
12357.01 155
12358.06 130
12359.11 148
12360.16 144
12361.21 127
12362.26 126
12363.31 138
12364.36 159
12365.41 140
12366.47 112
12367.52 123
12368.57 125
12369.62 130
12370.67 116
12371.72 118
12372.77 109
12373.82 118
12374.87 162
12375.92 176
12376.97 145
12378.02 121
12379.07 147
12380.12 147
12381.18 143
12382.23 128
12383.28 124
12384.33 146
12385.38 137
12386.43 125
12387.48 122
12388.53 143
12389.59 140
12390.64 133
12391.69 136
12392.74 116
12393.79 156
12394.84 129
12395.90 146
12396.95 134
12398.00 125
12399.05 134
12400.10 127
12401.15 129
12402.21 137
12403.26 121
12404.31 139
12405.36 142
12406.41 146
12407.47 131
12408.52 131
12409.57 130
12410.62 131
12411.68 149
12412.73 114
12413.78 131
12414.83 134
12415.89 131
12416.94 134
12417.99 135
12419.04 132
12420.10 130
12421.15 118
12422.20 123
12423.26 132
12424.31 118
12425.36 147
12426.41 137
12427.47 134
12428.52 129
12429.57 128
12430.63 141
12431.68 138
12432.73 115
12433.79 131
12434.84 129
12435.89 133
12436.95 139
12438.00 126
12439.05 142
12440.11 134
12441.16 157
12442.21 137
12443.27 133
12444.32 137
12445.38 142
12446.43 128
12447.48 125
12448.54 109
12449.59 142
12450.65 129
12451.70 113
12452.75 104
12453.81 143
12454.86 153
12455.92 137
12456.97 113
12458.02 143
12459.08 152
12460.13 182
12461.19 154
12462.24 160
12463.30 159
12464.35 143
12465.41 160
12466.46 119
12467.52 122
12468.57 110
12469.63 138
12470.68 135
12471.74 122
12472.79 119
12473.85 156
12474.90 130
12475.96 123
12477.01 164
12478.07 108
12479.12 127
12480.18 125
12481.23 136
12482.29 122
12483.34 144
12484.40 134
12485.45 163
12486.51 130
12487.56 163
12488.62 173
12489.68 145
12490.73 156
12491.79 191
12492.84 158
12493.90 129
12494.95 152
12496.01 154
12497.07 179
12498.12 171
12499.18 170
12500.23 178
12501.29 164
12502.35 160
12503.40 149
12504.46 151
12505.52 127
12506.57 137
12507.63 155
12508.69 139
12509.74 127
12510.80 124
12511.86 134
12512.91 145
12513.97 157
12515.03 131
12516.08 142
12517.14 142
12518.20 151
12519.25 114
12520.31 135
12521.37 122
12522.42 138
12523.48 136
12524.54 130
12525.60 141
12526.65 140
12527.71 133
12528.77 141
12529.82 133
12530.88 147
12531.94 135
12533.00 146
12534.05 138
12535.11 135
12536.17 153
12537.23 130
12538.29 143
12539.34 128
12540.40 141
12541.46 119
12542.52 151
12543.57 112
12544.63 148
12545.69 158
12546.75 141
12547.81 130
12548.87 141
12549.92 116
12550.98 111
12552.04 167
12553.10 137
12554.16 150
12555.22 144
12556.27 159
12557.33 154
12558.39 136
12559.45 112
12560.51 148
12561.57 134
12562.63 133
12563.68 107
12564.74 124
12565.80 115
12566.86 128
12567.92 105
12568.98 115
12570.04 176
12571.10 166
12572.16 160
12573.22 143
12574.28 135
12575.33 106
12576.39 149
12577.45 129
12578.51 123
12579.57 154
12580.63 135
12581.69 170
12582.75 139
12583.81 122
12584.87 118
12585.93 119
12586.99 139
12588.05 120
12589.11 116
12590.17 134
12591.23 117
12592.29 151
12593.35 124
12594.41 119
12595.47 124
12596.53 141
12597.59 122
12598.65 135
12599.71 103
12600.77 100
12601.83 114
12602.89 118
12603.95 122
12605.01 122
12606.07 157
12607.13 144
12608.20 123
12609.26 133
12610.32 171
12611.38 133
12612.44 136
12613.50 114
12614.56 119
12615.62 125
12616.68 135
12617.74 125
12618.81 148
12619.87 123
12620.93 132
12621.99 144
12623.05 151
12624.11 120
12625.17 102
12626.23 157
12627.30 102
12628.36 123
12629.42 128
12630.48 132
12631.54 124
12632.60 132
12633.67 155
12634.73 131
12635.79 143
12636.85 139
12637.91 131
12638.98 122
12640.04 125
12641.10 127
12642.16 146
12643.22 99
12644.29 112
12645.35 135
12646.41 130
12647.47 117
12648.54 119
12649.60 125
12650.66 105
12651.72 123
12652.79 112
12653.85 128
12654.91 142
12655.97 142
12657.04 120
12658.10 126
12659.16 128
12660.22 95
12661.29 122
12662.35 129
12663.41 134
12664.48 139
12665.54 140
12666.60 165
12667.67 105
12668.73 119
12669.79 116
12670.86 131
12671.92 142
12672.98 126
12674.05 130
12675.11 132
12676.17 137
12677.24 114
12678.30 113
12679.36 102
12680.43 123
12681.49 101
12682.56 136
12683.62 156
12684.68 121
12685.75 124
12686.81 119
12687.88 119
12688.94 127
12690.00 133
12691.07 135
12692.13 115
12693.20 111
12694.26 145
12695.33 124
12696.39 118
12697.45 113
12698.52 139
12699.58 117
12700.65 138
12701.71 129
12702.78 112
12703.84 144
12704.91 144
12705.97 127
12707.04 134
12708.10 119
12709.17 113
12710.23 114
12711.30 127
12712.36 120
12713.43 104
12714.49 112
12715.56 125
12716.62 140
12717.69 137
12718.75 156
12719.82 144
12720.88 126
12721.95 131
12723.02 115
12724.08 145
12725.15 158
12726.21 135
12727.28 122
12728.34 137
12729.41 146
12730.48 133
12731.54 142
12732.61 150
12733.67 170
12734.74 143
12735.81 130
12736.87 128
12737.94 121
12739.00 126
12740.07 123
12741.14 118
12742.20 131
12743.27 132
12744.34 146
12745.40 148
12746.47 131
12747.54 122
12748.60 131
12749.67 98
12750.74 103
12751.80 124
12752.87 143
12753.94 125
12755.00 127
12756.07 141
12757.14 151
12758.20 107
12759.27 112
12760.34 114
12761.40 133
12762.47 141
12763.54 130
12764.61 125
12765.67 103
12766.74 135
12767.81 138
12768.88 118
12769.94 118
12771.01 136
12772.08 118
12773.15 121
12774.21 129
12775.28 148
12776.35 130
12777.42 112
12778.49 122
12779.55 110
12780.62 112
12781.69 118
12782.76 131
12783.83 117
12784.89 115
12785.96 119
12787.03 123
12788.10 123
12789.17 116
12790.23 127
12791.30 114
12792.37 100
12793.44 104
12794.51 106
12795.58 118
12796.65 119
12797.71 101
12798.78 115
12799.85 111
12800.92 134
12801.99 108
12803.06 127
12804.13 138
12805.20 109
12806.27 120
12807.33 103
12808.40 129
12809.47 106
12810.54 124
12811.61 110
12812.68 118
12813.75 107
12814.82 95
12815.89 110
12816.96 129
12818.03 110
12819.10 123
12820.17 104
12821.24 112
12822.31 122
12823.38 117
12824.45 125
12825.52 109
12826.59 130
12827.66 99
12828.73 112
12829.80 120
12830.87 114
12831.94 124
12833.01 114
12834.08 118
12835.15 114
12836.22 106
12837.29 102
12838.36 118
12839.43 104
12840.50 128
12841.57 98
12842.64 120
12843.71 125
12844.78 130
12845.85 131
12846.92 117
12847.99 127
12849.06 111
12850.13 108
12851.21 127
12852.28 109
12853.35 115
12854.42 129
12855.49 131
12856.56 145
12857.63 108
12858.70 104
12859.77 133
12860.85 103
12861.92 116
12862.99 105
12864.06 99
12865.13 130
12866.20 111
12867.27 113
12868.35 119
12869.42 121
12870.49 113
12871.56 110
12872.63 104
12873.71 152
12874.78 135
12875.85 110
12876.92 118
12877.99 89
12879.07 119
12880.14 105
12881.21 106
12882.28 129
12883.35 114
12884.43 98
12885.50 116
12886.57 118
12887.64 112
12888.72 119
12889.79 128
12890.86 126
12891.93 107
12893.01 94
12894.08 99
12895.15 95
12896.22 94
12897.30 108
12898.37 133
12899.44 134
12900.52 111
12901.59 114
12902.66 96
12903.74 108
12904.81 96
12905.88 105
12906.96 97
12908.03 137
12909.10 112
12910.18 109
12911.25 93
12912.32 100
12913.40 116
12914.47 92
12915.54 98
12916.62 105
12917.69 123
12918.76 114
12919.84 135
12920.91 96
12921.99 104
12923.06 119
12924.13 151
12925.21 127
12926.28 92
12927.36 118
12928.43 118
12929.50 120
12930.58 96
12931.65 103
12932.73 87
12933.80 105
12934.88 96
12935.95 99
12937.02 86
12938.10 107
12939.17 114
12940.25 116
12941.32 112
12942.40 112
12943.47 98
12944.55 129
12945.62 102
12946.70 115
12947.77 111
12948.85 130
12949.92 115
12951.00 109
12952.07 101
12953.15 122
12954.22 111
12955.30 93
12956.37 108
12957.45 107
12958.52 107
12959.60 118
12960.68 110
12961.75 109
12962.83 98
12963.90 118
12964.98 118
12966.05 128
12967.13 136
12968.20 123
12969.28 110
12970.36 103
12971.43 101
12972.51 104
12973.58 102
12974.66 104
12975.74 81
12976.81 127
12977.89 92
12978.97 114
12980.04 116
12981.12 103
12982.19 82
12983.27 107
12984.35 117
12985.42 136
12986.50 120
12987.58 113
12988.65 119
12989.73 133
12990.81 109
12991.88 98
12992.96 121
12994.04 105
12995.11 95
12996.19 103
12997.27 95
12998.35 111
12999.42 117
13000.50 110
13001.58 93
13002.65 106
13003.73 120
13004.81 107
13005.89 88
13006.96 82
13008.04 93
13009.12 122
13010.20 97
13011.27 107
13012.35 102
13013.43 103
13014.51 106
13015.58 111
13016.66 127
13017.74 108
13018.82 103
13019.90 93
13020.97 106
13022.05 107
13023.13 121
13024.21 108
13025.29 94
13026.37 121
13027.44 103
13028.52 119
13029.60 101
13030.68 103
13031.76 115
13032.84 110
13033.91 118
13034.99 96
13036.07 109
13037.15 94
13038.23 87
13039.31 118
13040.39 110
13041.46 108
13042.54 103
13043.62 108
13044.70 90
13045.78 104
13046.86 101
13047.94 106
13049.02 95
13050.10 119
13051.18 92
13052.26 97
13053.34 100
13054.41 96
13055.49 99
13056.57 98
13057.65 107
13058.73 98
13059.81 100
13060.89 94
13061.97 98
13063.05 96
13064.13 86
13065.21 107
13066.29 118
13067.37 102
13068.45 97
13069.53 116
13070.61 111
13071.69 123
13072.77 111
13073.85 132
13074.93 103
13076.01 109
13077.09 98
13078.17 111
13079.25 101
13080.33 106
13081.41 98
13082.49 104
13083.58 70
13084.66 79
13085.74 117
13086.82 112
13087.90 98
13088.98 84
13090.06 125
13091.14 118
13092.22 116
13093.30 88
13094.38 100
13095.46 90
13096.55 129
13097.63 121
13098.71 117
13099.79 120
13100.87 99
13101.95 120
13103.03 110
13104.12 104
13105.20 114
13106.28 83
13107.36 108
13108.44 102
13109.52 105
13110.60 94
13111.69 107
13112.77 112
13113.85 85
13114.93 108
13116.01 120
13117.10 108
13118.18 92
13119.26 95
13120.34 121
13121.42 116
13122.51 132
13123.59 135
13124.67 121
13125.75 111
13126.84 109
13127.92 108
13129.00 95
13130.08 87
13131.17 117
13132.25 94
13133.33 106
13134.41 108
13135.50 109
13136.58 105
13137.66 105
13138.75 90
13139.83 78
13140.91 104
13141.99 129
13143.08 104
13144.16 104
13145.24 102
13146.33 99
13147.41 121
13148.49 95
13149.58 116
13150.66 121
13151.74 105
13152.83 98
13153.91 115
13154.99 128
13156.08 117
13157.16 138
13158.25 106
13159.33 106
13160.41 103
13161.50 86
13162.58 94
13163.66 88
13164.75 108
13165.83 136
13166.92 135
13168.00 136
13169.08 114
13170.17 116
13171.25 110
13172.34 111
13173.42 137
13174.51 122
13175.59 100
13176.67 88
13177.76 104
13178.84 98
13179.93 99
13181.01 96
13182.10 113
13183.18 99
13184.27 107
13185.35 106
13186.44 110
13187.52 107
13188.61 114
13189.69 93
13190.78 82
13191.86 98
13192.95 86
13194.03 114
13195.12 99
13196.20 121
13197.29 107
13198.37 97
13199.46 93
13200.54 114
13201.63 123
13202.72 124
13203.80 93
13204.89 58
13205.97 86
13207.06 98
13208.14 81
13209.23 83
13210.32 99
13211.40 89
13212.49 103
13213.57 99
13214.66 96
13215.75 96
13216.83 93
13217.92 97
13219.00 92
13220.09 86
13221.18 95
13222.26 95
13223.35 79
13224.44 108
13225.52 95
13226.61 96
13227.70 85
13228.78 101
13229.87 76
13230.96 115
13232.04 112
13233.13 94
13234.22 90
13235.30 101
13236.39 96
13237.48 84
13238.56 84
13239.65 97
13240.74 91
13241.82 111
13242.91 103
13244.00 108
13245.09 99
13246.17 85
13247.26 101
13248.35 78
13249.44 115
13250.52 100
13251.61 135
13252.70 95
13253.79 103
13254.87 108
13255.96 101
13257.05 94
13258.14 97
13259.23 113
13260.31 77
13261.40 93
13262.49 101
13263.58 109
13264.67 83
13265.75 97
13266.84 99
13267.93 107
13269.02 84
13270.11 95
13271.19 95
13272.28 109
13273.37 120
13274.46 114
13275.55 120
13276.64 96
13277.73 122
13278.81 97
13279.90 119
13280.99 94
13282.08 94
13283.17 80
13284.26 101
13285.35 84
13286.44 104
13287.53 94
13288.61 112
13289.70 77
13290.79 87
13291.88 92
13292.97 87
13294.06 92
13295.15 97
13296.24 109
13297.33 103
13298.42 108
13299.51 105
13300.60 113
13301.69 88
13302.78 78
13303.87 98
13304.96 80
13306.05 98
13307.14 102
13308.23 117
13309.32 111
13310.41 106
13311.50 89
13312.59 98
13313.68 111
13314.77 81
13315.86 83
13316.95 93
13318.04 84
13319.13 106
13320.22 76
13321.31 89
13322.40 95
13323.49 97
13324.58 110
13325.67 88
13326.76 95
13327.85 71
13328.94 88
13330.03 100
13331.12 103
13332.21 96
13333.31 104
13334.40 89
13335.49 90
13336.58 89
13337.67 91
13338.76 90
13339.85 114
13340.94 96
13342.03 86
13343.13 91
13344.22 94
13345.31 95
13346.40 108
13347.49 76
13348.58 104
13349.67 103
13350.77 101
13351.86 110
13352.95 78
13354.04 110
13355.13 106
13356.22 93
13357.32 95
13358.41 87
13359.50 96
13360.59 87
13361.68 88
13362.78 84
13363.87 93
13364.96 89
13366.05 97
13367.15 73
13368.24 107
13369.33 94
13370.42 104
13371.52 77
13372.61 88
13373.70 95
13374.79 90
13375.89 115
13376.98 96
13378.07 108
13379.16 94
13380.26 128
13381.35 93
13382.44 97
13383.54 80
13384.63 108
13385.72 95
13386.82 90
13387.91 60
13389.00 73
13390.09 95
13391.19 104
13392.28 103
13393.37 93
13394.47 92
13395.56 99
13396.66 96
13397.75 61
13398.84 113
13399.94 104
13401.03 101
13402.12 85
13403.22 109
13404.31 87
13405.40 126
13406.50 112
13407.59 86
13408.69 66
13409.78 94
13410.88 108
13411.97 98
13413.06 94
13414.16 82
13415.25 104
13416.35 101
13417.44 94
13418.53 100
13419.63 98
13420.72 83
13421.82 99
13422.91 78
13424.01 83
13425.10 80
13426.20 94
13427.29 89
13428.39 69
13429.48 85
13430.58 76
13431.67 96
13432.77 91
13433.86 98
13434.96 75
13436.05 120
13437.15 94
13438.24 101
13439.34 122
13440.43 117
13441.53 110
13442.62 122
13443.72 69
13444.81 98
13445.91 112
13447.01 126
13448.10 112
13449.20 98
13450.29 97
13451.39 98
13452.48 87
13453.58 73
13454.68 99
13455.77 102
13456.87 102
13457.96 102
13459.06 99
13460.16 84
13461.25 103
13462.35 103
13463.44 82
13464.54 92
13465.64 100
13466.73 81
13467.83 92
13468.93 99
13470.02 106
13471.12 119
13472.22 110
13473.31 75
13474.41 73
13475.51 99
13476.60 87
13477.70 98
13478.80 83
13479.89 102
13480.99 105
13482.09 128
13483.18 80
13484.28 81
13485.38 99
13486.48 91
13487.57 88
13488.67 90
13489.77 123
13490.87 90
13491.96 107
13493.06 81
13494.16 104
13495.26 99
13496.35 116
13497.45 108
13498.55 96
13499.65 110
13500.74 95
13501.84 101
13502.94 96
13504.04 105
13505.14 86
13506.23 120
13507.33 98
13508.43 100
13509.53 99
13510.63 114
13511.72 88
13512.82 102
13513.92 105
13515.02 104
13516.12 99
13517.22 87
13518.31 93
13519.41 73
13520.51 101
13521.61 72
13522.71 100
13523.81 104
13524.91 85
13526.01 104
13527.10 101
13528.20 106
13529.30 94
13530.40 114
13531.50 96
13532.60 85
13533.70 101
13534.80 109
13535.90 85
13537.00 85
13538.09 91
13539.19 83
13540.29 66
13541.39 106
13542.49 73
13543.59 87
13544.69 85
13545.79 73
13546.89 99
13547.99 72
13549.09 101
13550.19 84
13551.29 95
13552.39 80
13553.49 98
13554.59 74
13555.69 92
13556.79 79
13557.89 97
13558.99 87
13560.09 104
13561.19 78
13562.29 94
13563.39 91
13564.49 78
13565.59 71
13566.69 88
13567.79 99
13568.89 89
13569.99 82
13571.09 83
13572.20 103
13573.30 88
13574.40 109
13575.50 80
13576.60 78
13577.70 80
13578.80 94
13579.90 113
13581.00 88
13582.10 90
13583.20 105
13584.31 102
13585.41 96
13586.51 87
13587.61 88
13588.71 92
13589.81 123
13590.91 87
13592.02 82
13593.12 100
13594.22 111
13595.32 94
13596.42 80
13597.52 84
13598.63 103
13599.73 88
13600.83 94
13601.93 96
13603.03 98
13604.14 69
13605.24 95
13606.34 101
13607.44 99
13608.54 78
13609.65 109
13610.75 83
13611.85 89
13612.95 83
13614.06 95
13615.16 101
13616.26 74
13617.36 72
13618.47 94
13619.57 98
13620.67 80
13621.77 102
13622.88 78
13623.98 78
13625.08 87
13626.18 96
13627.29 83
13628.39 100
13629.49 100
13630.60 92
13631.70 102
13632.80 98
13633.91 70
13635.01 103
13636.11 91
13637.22 75
13638.32 110
13639.42 92
13640.53 92
13641.63 98
13642.73 89
13643.84 70
13644.94 74
13646.04 105
13647.15 106
13648.25 95
13649.36 84
13650.46 83
13651.56 93
13652.67 102
13653.77 88
13654.88 96
13655.98 85
13657.08 98
13658.19 90
13659.29 102
13660.40 83
13661.50 81
13662.60 68
13663.71 101
13664.81 93
13665.92 81
13667.02 82
13668.13 68
13669.23 81
13670.34 74
13671.44 98
13672.55 93
13673.65 66
13674.76 81
13675.86 82
13676.97 84
13678.07 94
13679.18 98
13680.28 97
13681.39 80
13682.49 88
13683.60 100
13684.70 89
13685.81 89
13686.91 73
13688.02 88
13689.12 74
13690.23 110
13691.33 92
13692.44 92
13693.55 67
13694.65 91
13695.76 104
13696.86 96
13697.97 80
13699.07 114
13700.18 88
13701.29 68
13702.39 86
13703.50 71
13704.60 74
13705.71 85
13706.82 86
13707.92 91
13709.03 92
13710.14 94
13711.24 74
13712.35 95
13713.45 87
13714.56 73
13715.67 83
13716.77 94
13717.88 92
13718.99 88
13720.09 79
13721.20 84
13722.31 91
13723.41 70
13724.52 67
13725.63 95
13726.74 82
13727.84 95
13728.95 87
13730.06 86
13731.16 64
13732.27 74
13733.38 86
13734.49 75
13735.59 74
13736.70 71
13737.81 91
13738.91 88
13740.02 72
13741.13 82
13742.24 77
13743.35 81
13744.45 76
13745.56 71
13746.67 85
13747.78 80
13748.88 84
13749.99 83
13751.10 75
13752.21 58
13753.32 73
13754.42 79
13755.53 75
13756.64 78
13757.75 111
13758.86 113
13759.97 99
13761.07 102
13762.18 87
13763.29 84
13764.40 93
13765.51 112
13766.62 113
13767.72 78
13768.83 77
13769.94 95
13771.05 84
13772.16 72
13773.27 77
13774.38 87
13775.49 89
13776.60 89
13777.70 78
13778.81 95
13779.92 78
13781.03 97
13782.14 82
13783.25 80
13784.36 86
13785.47 82
13786.58 83
13787.69 84
13788.80 65
13789.91 90
13791.02 81
13792.13 99
13793.24 90
13794.35 85
13795.45 83
13796.56 83
13797.67 98
13798.78 88
13799.89 74
13801.00 82
13802.11 76
13803.22 71
13804.33 84
13805.44 80
13806.55 76
13807.67 87
13808.78 81
13809.89 72
13811.00 94
13812.11 89
13813.22 92
13814.33 73
13815.44 89
13816.55 98
13817.66 89
13818.77 95
13819.88 82
13820.99 98
13822.10 117
13823.21 101
13824.32 98
13825.44 73
13826.55 67
13827.66 109
13828.77 90
13829.88 82
13830.99 90
13832.10 80
13833.21 91
13834.32 90
13835.44 94
13836.55 84
13837.66 95
13838.77 85
13839.88 84
13840.99 86
13842.10 84
13843.22 93
13844.33 98
13845.44 89
13846.55 85
13847.66 84
13848.78 88
13849.89 79
13851.00 95
13852.11 85
13853.22 82
13854.34 87
13855.45 83
13856.56 112
13857.67 90
13858.78 94
13859.90 79
13861.01 88
13862.12 89
13863.23 97
13864.35 93
13865.46 98
13866.57 61
13867.68 84
13868.80 90
13869.91 85
13871.02 70
13872.14 88
13873.25 106
13874.36 134
13875.47 85
13876.59 85
13877.70 103
13878.81 77
13879.93 113
13881.04 75
13882.15 89
13883.27 97
13884.38 89
13885.49 106
13886.61 90
13887.72 78
13888.83 75
13889.95 91
13891.06 94
13892.17 93
13893.29 88
13894.40 96
13895.52 96
13896.63 103
13897.74 90
13898.86 87
13899.97 81
13901.09 114
13902.20 84
13903.31 97
13904.43 79
13905.54 91
13906.66 109
13907.77 84
13908.89 73
13910.00 97
13911.11 83
13912.23 79
13913.34 89
13914.46 86
13915.57 85
13916.69 82
13917.80 73
13918.92 81
13920.03 82
13921.15 101
13922.26 91
13923.38 96
13924.49 90
13925.61 83
13926.72 107
13927.84 132
13928.95 85
13930.07 97
13931.18 92
13932.30 91
13933.41 65
13934.53 83
13935.64 111
13936.76 72
13937.87 97
13938.99 111
13940.10 87
13941.22 90
13942.34 76
13943.45 78
13944.57 77
13945.68 70
13946.80 94
13947.91 100
13949.03 100
13950.15 63
13951.26 73
13952.38 86
13953.49 89
13954.61 98
13955.73 90
13956.84 86
13957.96 86
13959.08 60
13960.19 99
13961.31 90
13962.43 94
13963.54 86
13964.66 76
13965.78 77
13966.89 80
13968.01 96
13969.13 86
13970.24 83
13971.36 96
13972.48 106
13973.59 114
13974.71 97
13975.83 98
13976.94 80
13978.06 82
13979.18 101
13980.30 107
13981.41 93
13982.53 81
13983.65 66
13984.76 96
13985.88 96
13987.00 88
13988.12 91
13989.23 92
13990.35 105
13991.47 71
13992.59 88
13993.71 81
13994.82 106
13995.94 86
13997.06 83
13998.18 90
13999.29 88
14000.41 81
14001.53 96
14002.65 86
14003.77 86
14004.88 88
14006.00 90
14007.12 90
14008.24 100
14009.36 86
14010.48 80
14011.59 105
14012.71 111
14013.83 90
14014.95 102
14016.07 97
14017.19 72
14018.31 97
14019.43 96
14020.54 78
14021.66 89
14022.78 100
14023.90 97
14025.02 101
14026.14 80
14027.26 72
14028.38 73
14029.50 89
14030.62 91
14031.73 98
14032.85 95
14033.97 88
14035.09 76
14036.21 73
14037.33 88
14038.45 73
14039.57 79
14040.69 69
14041.81 77
14042.93 80
14044.05 69
14045.17 82
14046.29 101
14047.41 103
14048.53 70
14049.65 88
14050.77 88
14051.89 100
14053.01 96
14054.13 99
14055.25 81
14056.37 93
14057.49 66
14058.61 86
14059.73 73
14060.85 82
14061.97 74
14063.09 80
14064.21 79
14065.33 88
14066.45 101
14067.57 75
14068.70 84
14069.82 80
14070.94 66
14072.06 109
14073.18 103
14074.30 92
14075.42 80
14076.54 74
14077.66 73
14078.78 75
14079.91 79
14081.03 97
14082.15 73
14083.27 74
14084.39 92
14085.51 92
14086.63 82
14087.75 79
14088.88 77
14090.00 94
14091.12 87
14092.24 82
14093.36 95
14094.48 73
14095.61 73
14096.73 71
14097.85 79
14098.97 74
14100.09 81
14101.22 72
14102.34 76
14103.46 85
14104.58 84
14105.71 89
14106.83 74
14107.95 69
14109.07 81
14110.19 89
14111.32 83
14112.44 69
14113.56 95
14114.68 87
14115.81 65
14116.93 86
14118.05 64
14119.18 84
14120.30 68
14121.42 76
14122.54 95
14123.67 82
14124.79 80
14125.91 80
14127.04 76
14128.16 99
14129.28 81
14130.41 81
14131.53 86
14132.65 88
14133.78 97
14134.90 88
14136.02 91
14137.15 86
14138.27 101
14139.39 93
14140.52 65
14141.64 80
14142.76 101
14143.89 96
14145.01 93
14146.13 85
14147.26 97
14148.38 89
14149.51 87
14150.63 95
14151.75 94
14152.88 100
14154.00 97
14155.13 104
14156.25 70
14157.38 77
14158.50 86
14159.62 77
14160.75 95
14161.87 89
14163.00 95
14164.12 103
14165.25 106
14166.37 91
14167.50 90
14168.62 108
14169.75 84
14170.87 79
14172.00 89
14173.12 107
14174.25 88
14175.37 91
14176.50 102
14177.62 104
14178.75 77
14179.87 73
14181.00 95
14182.12 93
14183.25 91
14184.37 87
14185.50 68
14186.62 87
14187.75 91
14188.87 108
14190.00 103
14191.13 93
14192.25 79
14193.38 99
14194.50 89
14195.63 76
14196.75 77
14197.88 100
14199.01 84
14200.13 91
14201.26 72
14202.38 92
14203.51 85
14204.64 97
14205.76 94
14206.89 95
14208.01 75
14209.14 81
14210.27 106
14211.39 81
14212.52 72
14213.65 73
14214.77 81
14215.90 85
14217.03 70
14218.15 85
14219.28 80
14220.41 84
14221.53 92
14222.66 82
14223.79 87
14224.91 91
14226.04 86
14227.17 75
14228.30 70
14229.42 99
14230.55 70
14231.68 86
14232.80 88
14233.93 95
14235.06 83
14236.19 95
14237.31 74
14238.44 72
14239.57 91
14240.70 76
14241.82 71
14242.95 69
14244.08 81
14245.21 86
14246.34 104
14247.46 74
14248.59 67
14249.72 74
14250.85 99
14251.98 83
14253.10 81
14254.23 82
14255.36 86
14256.49 76
14257.62 84
14258.74 102
14259.87 91
14261.00 87
14262.13 99
14263.26 83
14264.39 88
14265.52 87
14266.64 93
14267.77 105
14268.90 94
14270.03 91
14271.16 88
14272.29 69
14273.42 78
14274.55 96
14275.68 78
14276.80 69
14277.93 81
14279.06 83
14280.19 82
14281.32 70
14282.45 72
14283.58 85
14284.71 100
14285.84 77
14286.97 72
14288.10 64
14289.23 72
14290.36 86
14291.49 69
14292.62 64
14293.75 81
14294.87 76
14296.00 90
14297.13 51
14298.26 83
14299.39 67
14300.52 97
14301.65 105
14302.78 77
14303.91 68
14305.04 75
14306.17 90
14307.31 67
14308.44 69
14309.57 89
14310.70 72
14311.83 67
14312.96 90
14314.09 89
14315.22 85
14316.35 86
14317.48 108
14318.61 92
14319.74 100
14320.87 96
14322.00 80
14323.13 80
14324.26 75
14325.40 95
14326.53 86
14327.66 92
14328.79 80
14329.92 102
14331.05 85
14332.18 72
14333.31 76
14334.44 71
14335.58 70
14336.71 74
14337.84 61
14338.97 85
14340.10 99
14341.23 106
14342.37 122
14343.50 79
14344.63 92
14345.76 78
14346.89 72
14348.02 60
14349.16 106
14350.29 73
14351.42 93
14352.55 87
14353.68 81
14354.82 72
14355.95 71
14357.08 94
14358.21 99
14359.35 80
14360.48 66
14361.61 89
14362.74 89
14363.87 73
14365.01 77
14366.14 94
14367.27 102
14368.41 91
14369.54 75
14370.67 92
14371.80 81
14372.94 81
14374.07 81
14375.20 107
14376.34 80
14377.47 79
14378.60 80
14379.73 72
14380.87 85
14382.00 68
14383.13 105
14384.27 75
14385.40 84
14386.53 76
14387.67 81
14388.80 92
14389.93 75
14391.07 96
14392.20 84
14393.34 79
14394.47 78
14395.60 98
14396.74 92
14397.87 84
14399.00 85
14400.14 77
14401.27 75
14402.41 76
14403.54 105
14404.67 110
14405.81 86
14406.94 82
14408.08 58
14409.21 80
14410.35 82
14411.48 73
14412.61 65
14413.75 73
14414.88 85
14416.02 73
14417.15 77
14418.29 81
14419.42 92
14420.56 101
14421.69 88
14422.83 68
14423.96 90
14425.10 82
14426.23 107
14427.37 73
14428.50 87
14429.64 89
14430.77 107
14431.91 99
14433.04 74
14434.18 93
14435.31 76
14436.45 77
14437.58 82
14438.72 104
14439.85 62
14440.99 87
14442.13 89
14443.26 95
14444.40 90
14445.53 82
14446.67 75
14447.80 106
14448.94 80
14450.08 86
14451.21 117
14452.35 89
14453.48 105
14454.62 70
14455.76 98
14456.89 77
14458.03 113
14459.16 79
14460.30 87
14461.44 80
14462.57 83
14463.71 103
14464.85 91
14465.98 109
14467.12 93
14468.26 94
14469.39 90
14470.53 100
14471.67 86
14472.80 93
14473.94 100
14475.08 112
14476.21 96
14477.35 102
14478.49 96
14479.62 121
14480.76 93
14481.90 110
14483.04 121
14484.17 103
14485.31 124
14486.45 87
14487.59 103
14488.72 79
14489.86 75
14491.00 100
14492.14 99
14493.27 90
14494.41 96
14495.55 87
14496.69 106
14497.82 91
14498.96 85
14500.10 80
14501.24 84
14502.38 94
14503.51 76
14504.65 79
14505.79 73
14506.93 89
14508.07 73
14509.20 94
14510.34 96
14511.48 88
14512.62 81
14513.76 63
14514.90 95
14516.03 83
14517.17 75
14518.31 94
14519.45 84
14520.59 85
14521.73 88
14522.87 102
14524.01 99
14525.14 74
14526.28 87
14527.42 82
14528.56 84
14529.70 61
14530.84 89
14531.98 98
14533.12 65
14534.26 59
14535.40 72
14536.54 80
14537.67 96
14538.81 86
14539.95 83
14541.09 80
14542.23 78
14543.37 76
14544.51 65
14545.65 84
14546.79 77
14547.93 91
14549.07 71
14550.21 92
14551.35 87
14552.49 83
14553.63 113
14554.77 92
14555.91 78
14557.05 83
14558.19 97
14559.33 75
14560.47 71
14561.61 82
14562.75 104
14563.89 76
14565.03 75
14566.17 93
14567.31 80
14568.45 72
14569.60 95
14570.74 93
14571.88 87
14573.02 76
14574.16 90
14575.30 97
14576.44 86
14577.58 87
14578.72 98
14579.86 98
14581.00 76
14582.14 102
14583.29 74
14584.43 68
14585.57 75
14586.71 99
14587.85 88
14588.99 69
14590.13 74
14591.28 90
14592.42 84
14593.56 77
14594.70 85
14595.84 76
14596.98 102
14598.13 85
14599.27 106
14600.41 85
14601.55 82
14602.69 81
14603.83 76
14604.98 87
14606.12 80
14607.26 87
14608.40 84
14609.54 78
14610.69 90
14611.83 86
14612.97 68
14614.11 94
14615.26 68
14616.40 62
14617.54 68
14618.68 74
14619.83 82
14620.97 88
14622.11 100
14623.25 84
14624.40 83
14625.54 71
14626.68 72
14627.83 79
14628.97 92
14630.11 60
14631.25 82
14632.40 75
14633.54 56
14634.68 55
14635.83 71
14636.97 83
14638.11 79
14639.26 72
14640.40 70
14641.54 76
14642.69 69
14643.83 89
14644.97 72
14646.12 85
14647.26 78
14648.41 83
14649.55 76
14650.69 63
14651.84 56
14652.98 47
14654.13 85
14655.27 84
14656.41 74
14657.56 70
14658.70 63
14659.85 58
14660.99 74
14662.13 73
14663.28 70
14664.42 81
14665.57 104
14666.71 77
14667.86 81
14669.00 70
14670.14 92
14671.29 74
14672.43 76
14673.58 85
14674.72 87
14675.87 67
14677.01 74
14678.16 81
14679.30 80
14680.45 82
14681.59 74
14682.74 83
14683.88 69
14685.03 73
14686.17 66
14687.32 93
14688.46 84
14689.61 73
14690.75 58
14691.90 73
14693.05 61
14694.19 69
14695.34 71
14696.48 64
14697.63 70
14698.77 76
14699.92 76
14701.06 78
14702.21 78
14703.36 82
14704.50 77
14705.65 81
14706.79 101
14707.94 78
14709.09 85
14710.23 66
14711.38 59
14712.53 70
14713.67 67
14714.82 65
14715.96 76
14717.11 88
14718.26 88
14719.40 84
14720.55 71
14721.70 57
14722.84 64
14723.99 79
14725.14 83
14726.28 82
14727.43 71
14728.58 92
14729.72 81
14730.87 78
14732.02 78
14733.16 68
14734.31 81
14735.46 72
14736.61 71
14737.75 68
14738.90 96
14740.05 90
14741.20 75
14742.34 85
14743.49 59
14744.64 61
14745.79 72
14746.93 78
14748.08 75
14749.23 84
14750.38 68
14751.52 67
14752.67 62
14753.82 63
14754.97 61
14756.11 83
14757.26 64
14758.41 84
14759.56 73
14760.71 71
14761.86 72
14763.00 62
14764.15 84
14765.30 97
14766.45 89
14767.60 69
14768.74 94
14769.89 88
14771.04 80
14772.19 71
14773.34 56
14774.49 62
14775.64 63
14776.79 62
14777.93 87
14779.08 76
14780.23 93
14781.38 86
14782.53 92
14783.68 91
14784.83 83
14785.98 72
14787.13 92
14788.28 99
14789.42 71
14790.57 68
14791.72 66
14792.87 76
14794.02 77
14795.17 66
14796.32 80
14797.47 75
14798.62 84
14799.77 58
14800.92 67
14802.07 72
14803.22 68
14804.37 67
14805.52 83
14806.67 68
14807.82 71
14808.97 62
14810.12 87
14811.27 68
14812.42 66
14813.57 51
14814.72 75
14815.87 62
14817.02 68
14818.17 72
14819.32 63
14820.47 73
14821.62 81
14822.77 63
14823.92 73
14825.07 92
14826.22 70
14827.37 82
14828.52 81
14829.68 73
14830.83 88
14831.98 88
14833.13 64
14834.28 78
14835.43 72
14836.58 76
14837.73 63
14838.88 90
14840.03 91
14841.19 91
14842.34 75
14843.49 71
14844.64 71
14845.79 86
14846.94 83
14848.09 74
14849.25 53
14850.40 86
14851.55 77
14852.70 64
14853.85 69
14855.00 67
14856.16 78
14857.31 89
14858.46 86
14859.61 72
14860.76 70
14861.92 69
14863.07 75
14864.22 86
14865.37 89
14866.52 73
14867.68 91
14868.83 83
14869.98 72
14871.13 73
14872.29 90
14873.44 68
14874.59 69
14875.74 87
14876.90 72
14878.05 76
14879.20 94
14880.36 77
14881.51 80
14882.66 56
14883.81 71
14884.97 81
14886.12 53
14887.27 53
14888.43 64
14889.58 71
14890.73 91
14891.89 66
14893.04 73
14894.19 77
14895.35 64
14896.50 75
14897.65 53
14898.81 59
14899.96 66
14901.11 71
14902.27 55
14903.42 59
14904.57 59
14905.73 80
14906.88 65
14908.04 66
14909.19 63
14910.34 58
14911.50 84
14912.65 67
14913.81 66
14914.96 61
14916.11 68
14917.27 71
14918.42 73
14919.58 60
14920.73 67
14921.88 65
14923.04 65
14924.19 83
14925.35 71
14926.50 63
14927.66 94
14928.81 63
14929.97 49
14931.12 54
14932.28 81
14933.43 97
14934.59 79
14935.74 60
14936.90 72
14938.05 86
14939.21 76
14940.36 70
14941.52 77
14942.67 70
14943.83 62
14944.98 57
14946.14 62
14947.29 72
14948.45 75
14949.60 63
14950.76 86
14951.91 72
14953.07 82
14954.23 86
14955.38 66
14956.54 78
14957.69 60
14958.85 83
14960.00 84
14961.16 73
14962.32 62
14963.47 70
14964.63 88
14965.78 85
14966.94 65
14968.10 62
14969.25 85
14970.41 66
14971.57 68
14972.72 77
14973.88 69
14975.04 79
14976.19 72
14977.35 47
14978.50 58
14979.66 73
14980.82 55
14981.97 72
14983.13 63
14984.29 53
14985.45 89
14986.60 89
14987.76 88
14988.92 72
14990.07 70
14991.23 61
14992.39 53
14993.54 68
14994.70 72
14995.86 71
14997.02 69
14998.17 81
14999.33 74
15000.49 87
15001.65 71
15002.80 52
15003.96 80
15005.12 59
15006.28 61
15007.43 69
15008.59 71
15009.75 76
15010.91 69
15012.07 97
15013.22 89
15014.38 78
15015.54 62
15016.70 72
15017.86 70
15019.01 42
15020.17 64
15021.33 82
15022.49 83
15023.65 74
15024.81 64
15025.96 67
15027.12 80
15028.28 65
15029.44 68
15030.60 74
15031.76 58
15032.92 64
15034.07 76
15035.23 75
15036.39 68
15037.55 70
15038.71 58
15039.87 62
15041.03 68
15042.19 54
15043.35 51
15044.50 88
15045.66 62
15046.82 70
15047.98 80
15049.14 67
15050.30 69
15051.46 72
15052.62 68
15053.78 78
15054.94 96
15056.10 70
15057.26 59
15058.42 83
15059.58 66
15060.74 90
15061.90 68
15063.06 56
15064.22 66
15065.38 68
15066.54 70
15067.70 64
15068.86 65
15070.02 64
15071.18 65
15072.34 71
15073.50 60
15074.66 52
15075.82 84
15076.98 72
15078.14 62
15079.30 66
15080.46 81
15081.62 65
15082.78 56
15083.94 62
15085.10 67
15086.26 79
15087.42 67
15088.59 71
15089.75 66
15090.91 69
15092.07 66
15093.23 84
15094.39 80
15095.55 77
15096.71 74
15097.87 70
15099.04 72
15100.20 59
15101.36 53
15102.52 59
15103.68 66
15104.84 61
15106.00 57
15107.17 62
15108.33 68
15109.49 70
15110.65 70
15111.81 53
15112.97 46
15114.14 73
15115.30 87
15116.46 46
15117.62 51
15118.78 54
15119.95 76
15121.11 56
15122.27 60
15123.43 63
15124.59 67
15125.76 71
15126.92 54
15128.08 94
15129.24 89
15130.41 56
15131.57 73
15132.73 74
15133.89 45
15135.06 52
15136.22 44
15137.38 79
15138.54 66
15139.71 62
15140.87 70
15142.03 71
15143.20 78
15144.36 60
15145.52 73
15146.69 67
15147.85 59
15149.01 69
15150.17 55
15151.34 65
15152.50 70
15153.66 66
15154.83 72
15155.99 67
15157.16 54
15158.32 73
15159.48 63
15160.65 70
15161.81 85
15162.97 72
15164.14 59
15165.30 63
15166.46 72
15167.63 90
15168.79 58
15169.96 67
15171.12 70
15172.28 74
15173.45 66
15174.61 61
15175.78 57
15176.94 69
15178.11 74
15179.27 68
15180.43 69
15181.60 87
15182.76 65
15183.93 63
15185.09 75
15186.26 66
15187.42 83
15188.59 71
15189.75 86
15190.92 51
15192.08 55
15193.25 67
15194.41 65
15195.58 71
15196.74 71
15197.91 60
15199.07 65
15200.24 87
15201.40 59
15202.57 48
15203.73 78
15204.90 73
15206.06 65
15207.23 69
15208.39 63
15209.56 81
15210.72 68
15211.89 47
15213.06 71
15214.22 63
15215.39 61
15216.55 61
15217.72 61
15218.88 78
15220.05 87
15221.22 67
15222.38 62
15223.55 59
15224.71 72
15225.88 82
15227.05 65
15228.21 80
15229.38 58
15230.55 72
15231.71 70
15232.88 72
15234.05 52
15235.21 60
15236.38 64
15237.54 68
15238.71 52
15239.88 77
15241.04 68
15242.21 82
15243.38 56
15244.55 65
15245.71 59
15246.88 60
15248.05 82
15249.21 70
15250.38 64
15251.55 73
15252.71 67
15253.88 45
15255.05 83
15256.22 63
15257.38 72
15258.55 47
15259.72 72
15260.89 56
15262.05 51
15263.22 59
15264.39 65
15265.56 55
15266.72 55
15267.89 69
15269.06 53
15270.23 70
15271.40 60
15272.56 56
15273.73 87
15274.90 75
15276.07 63
15277.24 70
15278.40 56
15279.57 55
15280.74 67
15281.91 58
15283.08 73
15284.25 46
15285.41 70
15286.58 59
15287.75 79
15288.92 58
15290.09 61
15291.26 52
15292.43 61
15293.59 59
15294.76 46
15295.93 57
15297.10 67
15298.27 68
15299.44 71
15300.61 68
15301.78 63
15302.95 63
15304.12 66
15305.28 64
15306.45 57
15307.62 50
15308.79 40
15309.96 67
15311.13 49
15312.30 67
15313.47 56
15314.64 54
15315.81 64
15316.98 59
15318.15 70
15319.32 47
15320.49 69
15321.66 44
15322.83 58
15324.00 54
15325.17 48
15326.34 68
15327.51 87
15328.68 59
15329.85 60
15331.02 49
15332.19 52
15333.36 71
15334.53 91
15335.70 70
15336.87 64
15338.04 62
15339.21 88
15340.38 75
15341.55 65
15342.72 51
15343.89 73
15345.06 64
15346.23 55
15347.41 49
15348.58 65
15349.75 56
15350.92 70
15352.09 74
15353.26 72
15354.43 60
15355.60 68
15356.77 59
15357.94 85
15359.12 65
15360.29 60
15361.46 61
15362.63 69
15363.80 64
15364.97 63
15366.14 66
15367.32 64
15368.49 61
15369.66 55
15370.83 77
15372.00 72
15373.17 66
15374.35 82
15375.52 88
15376.69 56
15377.86 58
15379.03 66
15380.21 71
15381.38 57
15382.55 52
15383.72 58
15384.90 72
15386.07 48
15387.24 56
15388.41 72
15389.58 64
15390.76 69
15391.93 69
15393.10 63
15394.27 51
15395.45 60
15396.62 60
15397.79 59
15398.97 53
15400.14 47
15401.31 53
15402.48 48
15403.66 45
15404.83 52
15406.00 70
15407.18 59
15408.35 57
15409.52 69
15410.70 56
15411.87 67
15413.04 59
15414.22 73
15415.39 47
15416.56 66
15417.74 76
15418.91 60
15420.08 60
15421.26 51
15422.43 59
15423.60 65
15424.78 76
15425.95 52
15427.13 76
15428.30 78
15429.47 67
15430.65 68
15431.82 56
15433.00 79
15434.17 70
15435.34 56
15436.52 54
15437.69 62
15438.87 63
15440.04 72
15441.22 83
15442.39 69
15443.56 56
15444.74 64
15445.91 58
15447.09 63
15448.26 72
15449.44 78
15450.61 82
15451.79 78
15452.96 63
15454.14 60
15455.31 71
15456.49 88
15457.66 70
15458.84 66
15460.01 70
15461.19 70
15462.36 71
15463.54 63
15464.71 69
15465.89 64
15467.06 73
15468.24 75
15469.42 72
15470.59 89
15471.77 56
15472.94 93
15474.12 69
15475.29 50
15476.47 78
15477.64 66
15478.82 65
15480.00 57
15481.17 74
15482.35 60
15483.52 68
15484.70 76
15485.88 71
15487.05 54
15488.23 58
15489.41 68
15490.58 62
15491.76 68
15492.93 76
15494.11 61
15495.29 79
15496.46 80
15497.64 71
15498.82 56
15499.99 60
15501.17 62
15502.35 64
15503.52 63
15504.70 53
15505.88 71
15507.05 80
15508.23 83
15509.41 51
15510.59 80
15511.76 72
15512.94 64
15514.12 78
15515.29 56
15516.47 62
15517.65 68
15518.83 66
15520.00 71
15521.18 59
15522.36 57
15523.54 68
15524.71 38
15525.89 47
15527.07 58
15528.25 60
15529.42 61
15530.60 50
15531.78 74
15532.96 76
15534.14 66
15535.31 68
15536.49 71
15537.67 65
15538.85 54
15540.03 68
15541.20 91
15542.38 51
15543.56 90
15544.74 79
15545.92 76
15547.10 63
15548.27 51
15549.45 57
15550.63 55
15551.81 64
15552.99 56
15554.17 59
15555.35 73
15556.53 58
15557.70 70
15558.88 69
15560.06 51
15561.24 54
15562.42 69
15563.60 83
15564.78 66
15565.96 66
15567.14 81
15568.32 57
15569.50 69
15570.67 55
15571.85 70
15573.03 56
15574.21 62
15575.39 64
15576.57 63
15577.75 72
15578.93 80
15580.11 59
15581.29 64
15582.47 59
15583.65 57
15584.83 67
15586.01 65
15587.19 51
15588.37 59
15589.55 66
15590.73 65
15591.91 63
15593.09 76
15594.27 64
15595.45 49
15596.63 60
15597.81 50
15598.99 55
15600.17 62
15601.35 56
15602.53 63
15603.71 63
15604.90 65
15606.08 65
15607.26 52
15608.44 68
15609.62 64
15610.80 54
15611.98 63
15613.16 65
15614.34 57
15615.52 66
15616.70 84
15617.89 65
15619.07 69
15620.25 71
15621.43 60
15622.61 59
15623.79 69
15624.97 55
15626.15 74
15627.34 53
15628.52 52
15629.70 68
15630.88 67
15632.06 59
15633.24 50
15634.43 61
15635.61 59
15636.79 77
15637.97 80
15639.15 75
15640.34 80
15641.52 78
15642.70 75
15643.88 74
15645.06 75
15646.25 63
15647.43 77
15648.61 75
15649.79 58
15650.98 54
15652.16 58
15653.34 70
15654.52 81
15655.71 65
15656.89 70
15658.07 51
15659.25 57
15660.44 52
15661.62 62
15662.80 60
15663.98 85
15665.17 67
15666.35 54
15667.53 55
15668.72 73
15669.90 62
15671.08 80
15672.27 67
15673.45 76
15674.63 78
15675.82 76
15677.00 51
15678.18 77
15679.37 67
15680.55 58
15681.73 73
15682.92 86
15684.10 77
15685.28 73
15686.47 64
15687.65 65
15688.84 63
15690.02 74
15691.20 79
15692.39 67
15693.57 60
15694.76 75
15695.94 86
15697.12 102
15698.31 85
15699.49 70
15700.68 68
15701.86 73
15703.05 65
15704.23 67
15705.41 69
15706.60 71
15707.78 73
15708.97 70
15710.15 65
15711.34 79
15712.52 84
15713.71 110
15714.89 86
15716.08 70
15717.26 77
15718.45 109
15719.63 78
15720.82 75
15722.00 78
15723.19 74
15724.37 92
15725.56 76
15726.74 70
15727.93 73
15729.11 54
15730.30 99
15731.48 81
15732.67 71
15733.85 74
15735.04 56
15736.23 75
15737.41 74
15738.60 69
15739.78 70
15740.97 59
15742.15 63
15743.34 68
15744.53 66
15745.71 79
15746.90 82
15748.08 86
15749.27 66
15750.46 94
15751.64 63
15752.83 86
15754.02 76
15755.20 91
15756.39 68
15757.57 67
15758.76 75
15759.95 76
15761.13 80
15762.32 95
15763.51 73
15764.69 78
15765.88 74
15767.07 65
15768.25 67
15769.44 95
15770.63 95
15771.82 73
15773.00 77
15774.19 88
15775.38 90
15776.56 90
15777.75 81
15778.94 70
15780.13 67
15781.31 81
15782.50 80
15783.69 64
15784.88 51
15786.06 68
15787.25 74
15788.44 63
15789.63 63
15790.81 77
15792.00 73
15793.19 79
15794.38 67
15795.56 66
15796.75 65
15797.94 74
15799.13 79
15800.32 75
15801.50 63
15802.69 67
15803.88 76
15805.07 56
15806.26 70
15807.45 79
15808.63 77
15809.82 53
15811.01 69
15812.20 96
15813.39 87
15814.58 71
15815.77 73
15816.95 59
15818.14 62
15819.33 79
15820.52 66
15821.71 70
15822.90 54
15824.09 45
15825.28 88
15826.46 60
15827.65 55
15828.84 51
15830.03 70
15831.22 91
15832.41 57
15833.60 77
15834.79 71
15835.98 77
15837.17 75
15838.36 72
15839.55 94
15840.74 68
15841.93 77
15843.12 62
15844.31 69
15845.50 56
15846.69 80
15847.88 68
15849.07 72
15850.26 67
15851.45 67
15852.64 69
15853.83 66
15855.02 61
15856.21 65
15857.40 70
15858.59 87
15859.78 76
15860.97 72
15862.16 81
15863.35 73
15864.54 72
15865.73 60
15866.92 65
15868.11 66
15869.30 68
15870.49 67
15871.68 68
15872.87 68
15874.06 67
15875.25 67
15876.45 68
15877.64 65
15878.83 62
15880.02 66
15881.21 79
15882.40 66
15883.59 49
15884.78 49
15885.97 65
15887.17 84
15888.36 60
15889.55 65
15890.74 80
15891.93 54
15893.12 68
15894.31 86
15895.51 82
15896.70 77
15897.89 67
15899.08 62
15900.27 54
15901.46 64
15902.66 77
15903.85 74
15905.04 90
15906.23 69
15907.43 57
15908.62 68
15909.81 86
15911.00 64
15912.19 61
15913.39 60
15914.58 75
15915.77 79
15916.96 65
15918.16 59
15919.35 50
15920.54 49
15921.73 66
15922.93 77
15924.12 58
15925.31 72
15926.50 54
15927.70 62
15928.89 55
15930.08 50
15931.28 67
15932.47 53
15933.66 58
15934.86 50
15936.05 83
15937.24 63
15938.44 76
15939.63 73
15940.82 58
15942.02 57
15943.21 54
15944.40 54
15945.60 41
15946.79 44
15947.98 72
15949.18 51
15950.37 61
15951.56 73
15952.76 48
15953.95 61
15955.15 71
15956.34 63
15957.53 55
15958.73 50
15959.92 77
15961.12 61
15962.31 65
15963.50 77
15964.70 85
15965.89 73
15967.09 81
15968.28 63
15969.48 68
15970.67 73
15971.86 68
15973.06 68
15974.25 51
15975.45 69
15976.64 41
15977.84 67
15979.03 63
15980.23 62
15981.42 72
15982.62 51
15983.81 71
15985.01 85
15986.20 84
15987.40 72
15988.59 62
15989.79 66
15990.98 58
15992.18 54
15993.37 50
15994.57 83
15995.76 64
15996.96 68
15998.16 48
15999.35 56
16000.55 69
16001.74 72
16002.94 44
16004.13 65
16005.33 66
16006.53 54
16007.72 56
16008.92 71
16010.11 61
16011.31 55
16012.51 60
16013.70 53
16014.90 72
16016.09 57
16017.29 58
16018.49 50
16019.68 47
16020.88 66
16022.07 69
16023.27 75
16024.47 52
16025.66 52
16026.86 60
16028.06 75
16029.25 58
16030.45 74
16031.65 51
16032.84 66
16034.04 62
16035.24 72
16036.44 74
16037.63 72
16038.83 56
16040.03 71
16041.22 64
16042.42 62
16043.62 69
16044.82 48
16046.01 60
16047.21 53
16048.41 71
16049.60 65
16050.80 61
16052.00 63
16053.20 58
16054.39 56
16055.59 50
16056.79 52
16057.99 42
16059.19 62
16060.38 57
16061.58 52
16062.78 49
16063.98 59
16065.18 63
16066.37 61
16067.57 57
16068.77 53
16069.97 58
16071.17 62
16072.36 52
16073.56 87
16074.76 55
16075.96 50
16077.16 65
16078.36 83
16079.56 96
16080.75 52
16081.95 52
16083.15 57
16084.35 54
16085.55 62
16086.75 56
16087.95 62
16089.15 76
16090.34 57
16091.54 66
16092.74 45
16093.94 49
16095.14 59
16096.34 78
16097.54 74
16098.74 44
16099.94 60
16101.14 55
16102.34 66
16103.54 56
16104.74 68
16105.93 72
16107.13 76
16108.33 72
16109.53 50
16110.73 47
16111.93 58
16113.13 53
16114.33 76
16115.53 57
16116.73 57
16117.93 52
16119.13 74
16120.33 64
16121.53 59
16122.73 64
16123.93 58
16125.13 75
16126.33 71
16127.53 56
16128.73 31
16129.94 71
16131.14 59
16132.34 67
16133.54 75
16134.74 76
16135.94 55
16137.14 61
16138.34 55
16139.54 70
16140.74 45
16141.94 52
16143.14 72
16144.34 59
16145.55 63
16146.75 62
16147.95 72
16149.15 52
16150.35 68
16151.55 57
16152.75 63
16153.95 52
16155.15 64
16156.36 59
16157.56 49
16158.76 65
16159.96 50
16161.16 49
16162.36 66
16163.57 58
16164.77 32
16165.97 43
16167.17 47
16168.37 58
16169.58 48
16170.78 52
16171.98 42
16173.18 66
16174.38 74
16175.59 59
16176.79 54
16177.99 49
16179.19 73
16180.39 69
16181.60 70
16182.80 50
16184.00 58
16185.20 57
16186.41 47
16187.61 72
16188.81 66
16190.01 42
16191.22 56
16192.42 48
16193.62 68
16194.83 65
16196.03 84
16197.23 79
16198.43 74
16199.64 66
16200.84 36
16202.04 45
16203.25 36
16204.45 59
16205.65 75
16206.86 68
16208.06 58
16209.26 56
16210.47 69
16211.67 68
16212.87 46
16214.08 54
16215.28 69
16216.49 58
16217.69 45
16218.89 41
16220.10 71
16221.30 69
16222.50 62
16223.71 52
16224.91 53
16226.12 84
16227.32 89
16228.52 62
16229.73 58
16230.93 57
16232.14 54
16233.34 66
16234.55 60
16235.75 73
16236.95 70
16238.16 83
16239.36 59
16240.57 48
16241.77 43
16242.98 79
16244.18 45
16245.39 84
16246.59 57
16247.80 54
16249.00 55
16250.21 71
16251.41 61
16252.62 74
16253.82 69
16255.03 45
16256.23 62
16257.44 51
16258.64 61
16259.85 51
16261.05 65
16262.26 55
16263.46 57
16264.67 48
16265.87 56
16267.08 64
16268.29 73
16269.49 57
16270.70 70
16271.90 62
16273.11 55
16274.31 61
16275.52 60
16276.73 59
16277.93 56
16279.14 61
16280.34 59
16281.55 72
16282.76 60
16283.96 65
16285.17 64
16286.38 69
16287.58 55
16288.79 64
16289.99 67
16291.20 55
16292.41 52
16293.61 61
16294.82 56
16296.03 61
16297.23 55
16298.44 60
16299.65 56
16300.85 61
16302.06 69
16303.27 47
16304.47 49
16305.68 47
16306.89 73
16308.10 62
16309.30 77
16310.51 65
16311.72 56
16312.92 49
16314.13 43
16315.34 49
16316.55 59
16317.75 60
16318.96 61
16320.17 64
16321.38 41
16322.58 68
16323.79 48
16325.00 48
16326.21 49
16327.42 57
16328.62 57
16329.83 39
16331.04 50
16332.25 67
16333.46 59
16334.66 46
16335.87 69
16337.08 58
16338.29 65
16339.50 59
16340.70 56
16341.91 58
16343.12 57
16344.33 44
16345.54 58
16346.75 56
16347.96 57
16349.16 53
16350.37 54
16351.58 59
16352.79 50
16354.00 47
16355.21 61
16356.42 58
16357.63 57
16358.83 59
16360.04 53
16361.25 44
16362.46 52
16363.67 58
16364.88 59
16366.09 59
16367.30 71
16368.51 51
16369.72 53
16370.93 51
16372.14 54
16373.35 53
16374.56 58
16375.76 51
16376.97 70
16378.18 32
16379.39 52
16380.60 52
16381.81 73
16383.02 56
16384.23 55
16385.44 64
16386.65 64
16387.86 73
16389.07 55
16390.28 44
16391.49 55
16392.70 68
16393.91 59
16395.12 67
16396.33 43
16397.55 47
16398.76 60
16399.97 85
16401.18 49
16402.39 57
16403.60 65
16404.81 60
16406.02 64
16407.23 43
16408.44 45
16409.65 64
16410.86 64
16412.07 72
16413.28 64
16414.50 51
16415.71 51
16416.92 53
16418.13 62
16419.34 48
16420.55 75
16421.76 47
16422.97 70
16424.19 33
16425.40 54
16426.61 72
16427.82 73
16429.03 60
16430.24 49
16431.46 58
16432.67 39
16433.88 57
16435.09 58
16436.30 57
16437.51 42
16438.73 51
16439.94 59
16441.15 53
16442.36 59
16443.57 58
16444.79 65
16446.00 43
16447.21 51
16448.42 44
16449.64 58
16450.85 54
16452.06 61
16453.27 40
16454.49 59
16455.70 49
16456.91 56
16458.12 76
16459.34 74
16460.55 48
16461.76 50
16462.97 53
16464.19 64
16465.40 57
16466.61 55
16467.83 69
16469.04 43
16470.25 55
16471.47 48
16472.68 66
16473.89 45
16475.11 72
16476.32 47
16477.53 58
16478.75 34
16479.96 61
16481.17 59
16482.39 61
16483.60 70
16484.81 68
16486.03 66
16487.24 54
16488.45 67
16489.67 63
16490.88 61
16492.10 48
16493.31 64
16494.52 64
16495.74 44
16496.95 45
16498.17 60
16499.38 71
16500.59 56
16501.81 49
16503.02 59
16504.24 69
16505.45 62
16506.67 44
16507.88 37
16509.10 58
16510.31 46
16511.52 65
16512.74 58
16513.95 66
16515.17 42
16516.38 77
16517.60 60
16518.81 56
16520.03 42
16521.24 62
16522.46 56
16523.67 48
16524.89 40
16526.10 48
16527.32 72
16528.53 44
16529.75 55
16530.96 48
16532.18 86
16533.40 76
16534.61 82
16535.83 62
16537.04 55
16538.26 32
16539.47 58
16540.69 44
16541.91 36
16543.12 65
16544.34 71
16545.55 62
16546.77 83
16547.98 62
16549.20 42
16550.42 57
16551.63 61
16552.85 47
16554.07 32
16555.28 49
16556.50 56
16557.71 67
16558.93 44
16560.15 43
16561.36 52
16562.58 75
16563.80 74
16565.01 42
16566.23 63
16567.45 61
16568.66 57
16569.88 33
16571.10 44
16572.31 50
16573.53 65
16574.75 46
16575.96 59
16577.18 57
16578.40 53
16579.62 61
16580.83 58
16582.05 58
16583.27 58
16584.48 66
16585.70 56
16586.92 47
16588.14 49
16589.35 55
16590.57 48
16591.79 57
16593.01 49
16594.23 49
16595.44 36
16596.66 45
16597.88 52
16599.10 57
16600.31 61
16601.53 62
16602.75 67
16603.97 57
16605.19 62
16606.40 55
16607.62 61
16608.84 49
16610.06 55
16611.28 46
16612.50 63
16613.71 39
16614.93 54
16616.15 57
16617.37 56
16618.59 62
16619.81 68
16621.03 88
16622.24 49
16623.46 49
16624.68 58
16625.90 63
16627.12 44
16628.34 47
16629.56 45
16630.78 74
16632.00 52
16633.21 47
16634.43 38
16635.65 53
16636.87 59
16638.09 53
16639.31 63
16640.53 48
16641.75 58
16642.97 46
16644.19 59
16645.41 37
16646.63 61
16647.85 51
16649.07 45
16650.29 42
16651.51 49
16652.73 60
16653.95 36
16655.17 36
16656.39 55
16657.61 57
16658.83 73
16660.05 59
16661.27 45
16662.49 53
16663.71 47
16664.93 59
16666.15 55
16667.37 48
16668.59 52
16669.81 52
16671.03 50
16672.25 54
16673.47 42
16674.69 53
16675.91 68
16677.13 68
16678.35 48
16679.57 55
16680.80 65
16682.02 51
16683.24 58
16684.46 69
16685.68 65
16686.90 70
16688.12 75
16689.34 50
16690.56 47
16691.79 56
16693.01 68
16694.23 59
16695.45 52
16696.67 49
16697.89 58
16699.11 64
16700.34 40
16701.56 53
16702.78 75
16704.00 72
16705.22 47
16706.44 49
16707.67 43
16708.89 51
16710.11 46
16711.33 57
16712.55 57
16713.78 60
16715.00 57
16716.22 48
16717.44 60
16718.67 41
16719.89 47
16721.11 53
16722.33 63
16723.55 48
16724.78 49
16726.00 53
16727.22 48
16728.45 48
16729.67 52
16730.89 50
16732.11 52
16733.34 49
16734.56 57
16735.78 47
16737.00 55
16738.23 65
16739.45 55
16740.67 73
16741.90 37
16743.12 50
16744.34 58
16745.57 48
16746.79 38
16748.01 50
16749.24 44
16750.46 41
16751.68 59
16752.91 47
16754.13 51
16755.35 45
16756.58 56
16757.80 41
16759.03 45
16760.25 45
16761.47 43
16762.70 46
16763.92 47
16765.14 60
16766.37 59
16767.59 52
16768.82 70
16770.04 44
16771.27 56
16772.49 61
16773.71 53
16774.94 45
16776.16 50
16777.39 50
16778.61 52
16779.84 61
16781.06 68
16782.29 59
16783.51 50
16784.73 55
16785.96 56
16787.18 57
16788.41 58
16789.63 45
16790.86 54
16792.08 47
16793.31 44
16794.53 59
16795.76 62
16796.98 38
16798.21 45
16799.43 53
16800.66 64
16801.89 70
16803.11 49
16804.34 50
16805.56 54
16806.79 51
16808.01 44
16809.24 48
16810.46 46
16811.69 55
16812.91 50
16814.14 52
16815.37 59
16816.59 56
16817.82 57
16819.04 43
16820.27 53
16821.50 45
16822.72 42
16823.95 66
16825.17 51
16826.40 58
16827.63 33
16828.85 43
16830.08 48
16831.31 68
16832.53 43
16833.76 46
16834.99 64
16836.21 50
16837.44 72
16838.67 71
16839.89 63
16841.12 54
16842.35 63
16843.57 62
16844.80 45
16846.03 41
16847.25 54
16848.48 52
16849.71 55
16850.93 44
16852.16 36
16853.39 47
16854.62 71
16855.84 66
16857.07 48
16858.30 49
16859.53 54
16860.75 80
16861.98 52
16863.21 52
16864.44 47
16865.66 45
16866.89 66
16868.12 55
16869.35 44
16870.57 36
16871.80 60
16873.03 42
16874.26 48
16875.49 57
16876.71 55
16877.94 52
16879.17 67
16880.40 61
16881.63 66
16882.86 51
16884.08 60
16885.31 54
16886.54 31
16887.77 51
16889.00 49
16890.23 46
16891.45 31
16892.68 44
16893.91 41
16895.14 42
16896.37 51
16897.60 49
16898.83 60
16900.06 64
16901.29 47
16902.51 46
16903.74 62
16904.97 54
16906.20 56
16907.43 66
16908.66 46
16909.89 49
16911.12 58
16912.35 52
16913.58 46
16914.81 38
16916.04 46
16917.27 49
16918.50 42
16919.73 44
16920.95 39
16922.18 43
16923.41 50
16924.64 54
16925.87 61
16927.10 52
16928.33 35
16929.56 56
16930.79 47
16932.02 51
16933.25 33
16934.48 45
16935.71 51
16936.94 41
16938.18 35
16939.41 56
16940.64 52
16941.87 55
16943.10 38
16944.33 57
16945.56 47
16946.79 57
16948.02 43
16949.25 32
16950.48 41
16951.71 57
16952.94 54
16954.17 37
16955.40 51
16956.64 56
16957.87 62
16959.10 63
16960.33 52
16961.56 64
16962.79 50
16964.02 56
16965.25 46
16966.48 42
16967.72 46
16968.95 52
16970.18 55
16971.41 53
16972.64 56
16973.87 72
16975.11 43
16976.34 58
16977.57 48
16978.80 40
16980.03 58
16981.26 58
16982.50 59
16983.73 50
16984.96 47
16986.19 45
16987.42 51
16988.66 48
16989.89 44
16991.12 30
16992.35 43
16993.59 35
16994.82 59
16996.05 51
16997.28 49
16998.52 40
16999.75 53
17000.98 58
17002.21 49
17003.45 44
17004.68 40
17005.91 43
17007.14 49
17008.38 75
17009.61 59
17010.84 35
17012.08 53
17013.31 52
17014.54 57
17015.78 34
17017.01 42
17018.24 48
17019.47 44
17020.71 53
17021.94 45
17023.17 37
17024.41 42
17025.64 54
17026.88 48
17028.11 47
17029.34 51
17030.58 47
17031.81 40
17033.04 52
17034.28 50
17035.51 49
17036.75 44
17037.98 50
17039.21 57
17040.45 48
17041.68 50
17042.92 46
17044.15 80
17045.38 41
17046.62 39
17047.85 51
17049.09 42
17050.32 43
17051.56 40
17052.79 35
17054.02 54
17055.26 57
17056.49 47
17057.73 39
17058.96 37
17060.20 52
17061.43 51
17062.67 59
17063.90 43
17065.14 39
17066.37 37
17067.61 45
17068.84 38
17070.08 39
17071.31 38
17072.55 54
17073.78 55
17075.02 41
17076.25 39
17077.49 44
17078.72 35
17079.96 39
17081.20 55
17082.43 35
17083.67 29
17084.90 44
17086.14 61
17087.37 49
17088.61 51
17089.85 42
17091.08 59
17092.32 43
17093.55 62
17094.79 43
17096.03 44
17097.26 47
17098.50 48
17099.73 57
17100.97 70
17102.21 44
17103.44 44
17104.68 68
17105.92 36
17107.15 41
17108.39 43
17109.63 50
17110.86 57
17112.10 50
17113.34 55
17114.57 52
17115.81 45
17117.05 52
17118.28 44
17119.52 49
17120.76 59
17121.99 46
17123.23 57
17124.47 46
17125.70 73
17126.94 46
17128.18 61
17129.42 44
17130.65 47
17131.89 40
17133.13 57
17134.37 58
17135.60 45
17136.84 49
17138.08 62
17139.32 59
17140.55 50
17141.79 50
17143.03 42
17144.27 50
17145.50 49
17146.74 64
17147.98 57
17149.22 49
17150.46 57
17151.69 56
17152.93 52
17154.17 35
17155.41 61
17156.65 42
17157.89 44
17159.12 54
17160.36 51
17161.60 58
17162.84 40
17164.08 49
17165.32 36
17166.56 36
17167.79 39
17169.03 37
17170.27 42
17171.51 48
17172.75 41
17173.99 72
17175.23 55
17176.47 49
17177.70 43
17178.94 46
17180.18 40
17181.42 42
17182.66 44
17183.90 45
17185.14 47
17186.38 50
17187.62 27
17188.86 50
17190.10 55
17191.34 27
17192.58 42
17193.82 47
17195.06 41
17196.30 35
17197.54 54
17198.78 38
17200.01 37
17201.25 54
17202.49 50
17203.73 39
17204.97 57
17206.21 45
17207.45 67
17208.70 36
17209.94 40
17211.18 38
17212.42 50
17213.66 51
17214.90 47
17216.14 33
17217.38 41
17218.62 70
17219.86 58
17221.10 77
17222.34 46
17223.58 44
17224.82 50
17226.06 47
17227.30 43
17228.54 40
17229.78 47
17231.03 46
17232.27 50
17233.51 55
17234.75 55
17235.99 57
17237.23 38
17238.47 50
17239.71 45
17240.95 47
17242.20 48
17243.44 46
17244.68 34
17245.92 44
17247.16 62
17248.40 57
17249.65 41
17250.89 34
17252.13 49
17253.37 53
17254.61 45
17255.85 54
17257.10 43
17258.34 61
17259.58 50
17260.82 35
17262.06 49
17263.31 40
17264.55 37
17265.79 52
17267.03 54
17268.27 42
17269.52 62
17270.76 64
17272.00 62
17273.24 39
17274.49 54
17275.73 58
17276.97 53
17278.22 55
17279.46 55
17280.70 45
17281.94 54
17283.19 61
17284.43 42
17285.67 55
17286.91 60
17288.16 50
17289.40 42
17290.64 33
17291.89 37
17293.13 68
17294.37 62
17295.62 50
17296.86 58
17298.10 61
17299.35 53
17300.59 57
17301.83 39
17303.08 40
17304.32 45
17305.56 49
17306.81 38
17308.05 28
17309.30 40
17310.54 48
17311.78 55
17313.03 42
17314.27 51
17315.52 53
17316.76 34
17318.00 38
17319.25 44
17320.49 45
17321.74 42
17322.98 44
17324.23 39
17325.47 43
17326.71 40
17327.96 53
17329.20 53
17330.45 50
17331.69 35
17332.94 37
17334.18 51
17335.43 58
17336.67 44
17337.92 29
17339.16 39
17340.41 48
17341.65 60
17342.90 45
17344.14 43
17345.39 54
17346.63 44
17347.88 32
17349.12 41
17350.37 28
17351.61 43
17352.86 40
17354.10 41
17355.35 45
17356.59 45
17357.84 53
17359.08 42
17360.33 34
17361.58 39
17362.82 38
17364.07 46
17365.31 44
17366.56 51
17367.80 38
17369.05 51
17370.30 40
17371.54 43
17372.79 54
17374.03 49
17375.28 49
17376.53 43
17377.77 50
17379.02 45
17380.27 57
17381.51 45
17382.76 30
17384.01 38
17385.25 39
17386.50 54
17387.75 56
17388.99 42
17390.24 44
17391.49 53
17392.73 49
17393.98 35
17395.23 42
17396.47 65
17397.72 50
17398.97 40
17400.21 44
17401.46 54
17402.71 38
17403.96 31
17405.20 37
17406.45 41
17407.70 51
17408.94 58
17410.19 40
17411.44 40
17412.69 46
17413.93 44
17415.18 46
17416.43 32
17417.68 54
17418.93 50
17420.17 42
17421.42 46
17422.67 64
17423.92 66
17425.16 60
17426.41 46
17427.66 43
17428.91 46
17430.16 36
17431.41 45
17432.65 44
17433.90 43
17435.15 50
17436.40 58
17437.65 40
17438.90 43
17440.14 38
17441.39 51
17442.64 44
17443.89 53
17445.14 46
17446.39 47
17447.64 43
17448.88 48
17450.13 47
17451.38 46
17452.63 60
17453.88 57
17455.13 48
17456.38 40
17457.63 43
17458.88 42
17460.13 49
17461.38 54
17462.62 60
17463.87 54
17465.12 52
17466.37 48
17467.62 53
17468.87 45
17470.12 46
17471.37 44
17472.62 61
17473.87 41
17475.12 46
17476.37 42
17477.62 46
17478.87 46
17480.12 61
17481.37 37
17482.62 36
17483.87 36
17485.12 45
17486.37 47
17487.62 56
17488.87 52
17490.12 43
17491.37 50
17492.62 52
17493.87 41
17495.12 57
17496.37 46
17497.62 60
17498.87 43
17500.12 43
17501.38 49
17502.63 64
17503.88 52
17505.13 49
17506.38 48
17507.63 50
17508.88 46
17510.13 60
17511.38 48
17512.63 37
17513.89 46
17515.14 59
17516.39 49
17517.64 52
17518.89 46
17520.14 47
17521.39 51
17522.64 52
17523.90 46
17525.15 44
17526.40 42
17527.65 39
17528.90 47
17530.15 43
17531.41 59
17532.66 57
17533.91 33
17535.16 58
17536.41 59
17537.67 48
17538.92 36
17540.17 42
17541.42 49
17542.67 47
17543.93 46
17545.18 57
17546.43 42
17547.68 47
17548.94 54
17550.19 41
17551.44 29
17552.69 38
17553.95 45
17555.20 40
17556.45 42
17557.70 47
17558.96 58
17560.21 35
17561.46 45
17562.72 61
17563.97 52
17565.22 53
17566.47 39
17567.73 41
17568.98 34
17570.23 26
17571.49 44
17572.74 39
17573.99 47
17575.25 42
17576.50 56
17577.75 54
17579.01 45
17580.26 36
17581.51 50
17582.77 44
17584.02 43
17585.28 42
17586.53 41
17587.78 38
17589.04 39
17590.29 47
17591.54 47
17592.80 45
17594.05 44
17595.31 31
17596.56 30
17597.81 38
17599.07 39
17600.32 51
17601.58 57
17602.83 45
17604.09 46
17605.34 52
17606.60 46
17607.85 31
17609.10 51
17610.36 47
17611.61 42
17612.87 49
17614.12 36
17615.38 39
17616.63 41
17617.89 58
17619.14 52
17620.40 53
17621.65 45
17622.91 39
17624.16 42
17625.42 45
17626.67 50
17627.93 37
17629.18 32
17630.44 31
17631.69 35
17632.95 38
17634.21 46
17635.46 37
17636.72 35
17637.97 32
17639.23 38
17640.48 34
17641.74 41
17642.99 47
17644.25 35
17645.51 41
17646.76 51
17648.02 40
17649.27 52
17650.53 40
17651.79 41
17653.04 38
17654.30 45
17655.55 37
17656.81 45
17658.07 35
17659.32 36
17660.58 40
17661.84 47
17663.09 53
17664.35 48
17665.61 40
17666.86 35
17668.12 32
17669.38 64
17670.63 47
17671.89 54
17673.15 47
17674.40 55
17675.66 39
17676.92 38
17678.17 42
17679.43 40
17680.69 54
17681.95 59
17683.20 45
17684.46 39
17685.72 51
17686.98 41
17688.23 44
17689.49 34
17690.75 34
17692.01 40
17693.26 62
17694.52 57
17695.78 44
17697.04 53
17698.29 45
17699.55 57
17700.81 43
17702.07 34
17703.32 36
17704.58 31
17705.84 50
17707.10 47
17708.36 38
17709.62 44
17710.87 42
17712.13 41
17713.39 58
17714.65 41
17715.91 40
17717.17 47
17718.42 45
17719.68 35
17720.94 34
17722.20 44
17723.46 55
17724.72 50
17725.98 45
17727.23 32
17728.49 47
17729.75 50
17731.01 43
17732.27 46
17733.53 46
17734.79 38
17736.05 47
17737.31 47
17738.57 45
17739.82 35
17741.08 41
17742.34 48
17743.60 44
17744.86 55
17746.12 53
17747.38 45
17748.64 39
17749.90 48
17751.16 35
17752.42 42
17753.68 52
17754.94 39
17756.20 29
17757.46 33
17758.72 49
17759.98 42
17761.24 37
17762.50 44
17763.76 62
17765.02 47
17766.28 44
17767.54 38
17768.80 43
17770.06 38
17771.32 42
17772.58 51
17773.84 45
17775.10 33
17776.36 45
17777.62 50
17778.88 51
17780.14 63
17781.40 40
17782.67 37
17783.93 50
17785.19 54
17786.45 55
17787.71 62
17788.97 52
17790.23 43
17791.49 46
17792.75 34
17794.01 49
17795.28 49
17796.54 46
17797.80 44
17799.06 46
17800.32 44
17801.58 49
17802.84 48
17804.11 45
17805.37 53
17806.63 52
17807.89 32
17809.15 34
17810.41 38
17811.68 42
17812.94 45
17814.20 41
17815.46 33
17816.72 38
17817.99 40
17819.25 32
17820.51 54
17821.77 43
17823.03 63
17824.30 37
17825.56 61
17826.82 38
17828.08 43
17829.35 42
17830.61 48
17831.87 39
17833.13 47
17834.40 34
17835.66 37
17836.92 44
17838.18 56
17839.45 56
17840.71 41
17841.97 45
17843.24 48
17844.50 48
17845.76 40
17847.02 43
17848.29 44
17849.55 35
17850.81 50
17852.08 37
17853.34 36
17854.60 35
17855.87 38
17857.13 42
17858.39 41
17859.66 31
17860.92 44
17862.18 31
17863.45 36
17864.71 45
17865.98 37
17867.24 43
17868.50 42
17869.77 46
17871.03 42
17872.30 49
17873.56 35
17874.82 45
17876.09 44
17877.35 49
17878.62 34
17879.88 42
17881.14 41
17882.41 54
17883.67 54
17884.94 40
17886.20 41
17887.47 47
17888.73 46
17890.00 45
17891.26 30
17892.52 28
17893.79 44
17895.05 29
17896.32 41
17897.58 29
17898.85 24
17900.11 40
17901.38 33
17902.64 22
17903.91 40
17905.17 45
17906.44 38
17907.70 42
17908.97 32
17910.23 38
17911.50 43
17912.77 41
17914.03 43
17915.30 33
17916.56 42
17917.83 47
17919.09 34
17920.36 64
17921.62 41
17922.89 42
17924.16 36
17925.42 38
17926.69 37
17927.95 41
17929.22 63
17930.49 45
17931.75 43
17933.02 34
17934.28 42
17935.55 35
17936.82 37
17938.08 37
17939.35 35
17940.62 38
17941.88 54
17943.15 34
17944.42 32
17945.68 33
17946.95 35
17948.22 46
17949.48 52
17950.75 45
17952.02 42
17953.28 41
17954.55 49
17955.82 45
17957.08 39
17958.35 51
17959.62 51
17960.88 35
17962.15 26
17963.42 37
17964.69 41
17965.95 56
17967.22 36
17968.49 36
17969.76 55
17971.02 35
17972.29 59
17973.56 55
17974.83 45
17976.09 47
17977.36 45
17978.63 44
17979.90 33
17981.16 30
17982.43 35
17983.70 48
17984.97 35
17986.24 33
17987.50 52
17988.77 48
17990.04 43
17991.31 61
17992.58 47
17993.84 41
17995.11 41
17996.38 47
17997.65 47
17998.92 54
18000.19 45
18001.46 42
18002.72 47
18003.99 51
18005.26 48
18006.53 48
18007.80 42
18009.07 43
18010.34 30
18011.61 45
18012.87 45
18014.14 40
18015.41 55
18016.68 45
18017.95 57
18019.22 27
18020.49 30
18021.76 43
18023.03 62
18024.30 54
18025.57 43
18026.84 50
18028.11 35
18029.37 51
18030.64 43
18031.91 35
18033.18 51
18034.45 36
18035.72 30
18036.99 40
18038.26 38
18039.53 32
18040.80 44
18042.07 49
18043.34 31
18044.61 41
18045.88 42
18047.15 51
18048.42 37
18049.69 44
18050.96 48
18052.23 33
18053.50 43
18054.77 41
18056.05 44
18057.32 46
18058.59 39
18059.86 64
18061.13 40
18062.40 40
18063.67 45
18064.94 47
18066.21 55
18067.48 38
18068.75 45
18070.02 39
18071.29 47
18072.57 52
18073.84 37
18075.11 29
18076.38 35
18077.65 36
18078.92 31
18080.19 30
18081.46 32
18082.74 41
18084.01 47
18085.28 31
18086.55 36
18087.82 40
18089.09 42
18090.37 32
18091.64 34
18092.91 29
18094.18 40
18095.45 40
18096.72 38
18098.00 51
18099.27 48
18100.54 42
18101.81 55
18103.08 36
18104.36 45
18105.63 50
18106.90 44
18108.17 44
18109.45 31
18110.72 26
18111.99 41
18113.26 36
18114.54 56
18115.81 40
18117.08 53
18118.35 48
18119.63 39
18120.90 28
18122.17 42
18123.44 40
18124.72 49
18125.99 45
18127.26 28
18128.54 45
18129.81 28
18131.08 45
18132.36 39
18133.63 30
18134.90 39
18136.18 48
18137.45 60
18138.72 44
18140.00 35
18141.27 25
18142.54 37
18143.82 27
18145.09 35
18146.36 27
18147.64 29
18148.91 38
18150.19 31
18151.46 43
18152.73 33
18154.01 33
18155.28 51
18156.55 36
18157.83 51
18159.10 42
18160.38 45
18161.65 51
18162.93 52
18164.20 37
18165.47 43
18166.75 48
18168.02 42
18169.30 31
18170.57 43
18171.85 31
18173.12 42
18174.40 53
18175.67 36
18176.95 32
18178.22 32
18179.50 29
18180.77 34
18182.04 38
18183.32 31
18184.59 46
18185.87 39
18187.15 43
18188.42 35
18189.70 39
18190.97 39
18192.25 44
18193.52 35
18194.80 41
18196.07 39
18197.35 44
18198.62 43
18199.90 46
18201.17 33
18202.45 37
18203.73 45
18205.00 39
18206.28 34
18207.55 37
18208.83 52
18210.10 49
18211.38 42
18212.66 38
18213.93 43
18215.21 34
18216.48 47
18217.76 36
18219.04 41
18220.31 39
18221.59 42
18222.87 34
18224.14 48
18225.42 31
18226.70 37
18227.97 46
18229.25 33
18230.53 25
18231.80 39
18233.08 41
18234.36 37
18235.63 53
18236.91 35
18238.19 28
18239.46 35
18240.74 40
18242.02 32
18243.29 52
18244.57 34
18245.85 37
18247.13 39
18248.40 41
18249.68 29
18250.96 47
18252.24 46
18253.51 40
18254.79 39
18256.07 34
18257.35 39
18258.62 58
18259.90 48
18261.18 42
18262.46 41
18263.73 34
18265.01 39
18266.29 35
18267.57 47
18268.85 46
18270.12 46
18271.40 45
18272.68 50
18273.96 40
18275.24 43
18276.51 37
18277.79 62
18279.07 36
18280.35 46
18281.63 44
18282.91 40
18284.18 39
18285.46 30
18286.74 54
18288.02 42
18289.30 30
18290.58 45
18291.86 41
18293.14 40
18294.41 44
18295.69 43
18296.97 41
18298.25 57
18299.53 31
18300.81 40
18302.09 54
18303.37 54
18304.65 39
18305.93 34
18307.21 42
18308.49 52
18309.76 50
18311.04 52
18312.32 40
18313.60 31
18314.88 37
18316.16 51
18317.44 46
18318.72 46
18320.00 46
18321.28 38
18322.56 41
18323.84 25
18325.12 33
18326.40 47
18327.68 61
18328.96 41
18330.24 45
18331.52 34
18332.80 47
18334.08 46
18335.36 47
18336.64 49
18337.92 46
18339.20 42
18340.48 31
18341.76 37
18343.05 39
18344.33 36
18345.61 39
18346.89 30
18348.17 39
18349.45 45
18350.73 40
18352.01 41
18353.29 47
18354.57 48
18355.85 43
18357.13 53
18358.42 55
18359.70 54
18360.98 46
18362.26 31
18363.54 34
18364.82 45
18366.10 42
18367.38 41
18368.67 27
18369.95 38
18371.23 34
18372.51 42
18373.79 49
18375.07 34
18376.36 36
18377.64 38
18378.92 71
18380.20 65
18381.48 36
18382.77 31
18384.05 53
18385.33 54
18386.61 40
18387.89 27
18389.18 30
18390.46 51
18391.74 46
18393.02 44
18394.31 46
18395.59 35
18396.87 47
18398.15 40
18399.44 46
18400.72 40
18402.00 35
18403.28 40
18404.57 34
18405.85 29
18407.13 30
18408.41 39
18409.70 51
18410.98 42
18412.26 37
18413.55 41
18414.83 42
18416.11 28
18417.40 29
18418.68 31
18419.96 34
18421.25 41
18422.53 44
18423.81 44
18425.10 36
18426.38 33
18427.66 40
18428.95 41
18430.23 38
18431.51 39
18432.80 63
18434.08 50
18435.37 28
18436.65 35
18437.93 33
18439.22 42
18440.50 45
18441.79 44
18443.07 44
18444.35 37
18445.64 25
18446.92 37
18448.21 46
18449.49 52
18450.78 43
18452.06 45
18453.34 46
18454.63 36
18455.91 28
18457.20 42
18458.48 28
18459.77 24
18461.05 39
18462.34 34
18463.62 32
18464.91 35
18466.19 31
18467.48 49
18468.76 65
18470.05 53
18471.33 52
18472.62 39
18473.90 40
18475.19 49
18476.47 39
18477.76 34
18479.04 27
18480.33 51
18481.61 44
18482.90 52
18484.18 38
18485.47 46
18486.76 37
18488.04 47
18489.33 40
18490.61 36
18491.90 35
18493.18 44
18494.47 49
18495.76 36
18497.04 35
18498.33 27
18499.61 42
18500.90 38
18502.19 43
18503.47 21
18504.76 30
18506.05 40
18507.33 46
18508.62 37
18509.90 45
18511.19 46
18512.48 50
18513.76 43
18515.05 32
18516.34 38
18517.62 34
18518.91 53
18520.20 23
18521.48 31
18522.77 25
18524.06 34
18525.35 25
18526.63 24
18527.92 34
18529.21 29
18530.49 43
18531.78 33
18533.07 28
18534.36 41
18535.64 25
18536.93 25
18538.22 35
18539.50 41
18540.79 62
18542.08 20
18543.37 49
18544.66 35
18545.94 40
18547.23 45
18548.52 41
18549.81 30
18551.09 39
18552.38 36
18553.67 59
18554.96 35
18556.25 35
18557.53 36
18558.82 48
18560.11 44
18561.40 33
18562.69 29
18563.98 30
18565.26 51
18566.55 38
18567.84 42
18569.13 44
18570.42 51
18571.71 35
18572.99 54
18574.28 58
18575.57 34
18576.86 45
18578.15 30
18579.44 37
18580.73 32
18582.02 36
18583.31 39
18584.59 38
18585.88 43
18587.17 54
18588.46 43
18589.75 39
18591.04 31
18592.33 47
18593.62 28
18594.91 31
18596.20 40
18597.49 39
18598.78 33
18600.07 26
18601.36 38
18602.65 26
18603.94 44
18605.23 53
18606.52 40
18607.81 37
18609.09 39
18610.38 20
18611.67 43
18612.96 37
18614.25 43
18615.55 42
18616.84 34
18618.13 34
18619.42 33
18620.71 47
18622.00 30
18623.29 40
18624.58 49
18625.87 35
18627.16 37
18628.45 37
18629.74 32
18631.03 46
18632.32 59
18633.61 33
18634.90 47
18636.19 38
18637.48 46
18638.77 43
18640.07 38
18641.36 40
18642.65 38
18643.94 43
18645.23 48
18646.52 34
18647.81 27
18649.10 34
18650.40 48
18651.69 32
18652.98 34
18654.27 32
18655.56 40
18656.85 50
18658.14 49
18659.44 75
18660.73 49
18662.02 32
18663.31 33
18664.60 38
18665.89 28
18667.19 41
18668.48 27
18669.77 38
18671.06 28
18672.35 38
18673.65 53
18674.94 29
18676.23 36
18677.52 33
18678.82 43
18680.11 42
18681.40 29
18682.69 27
18683.99 45
18685.28 44
18686.57 45
18687.86 35
18689.16 49
18690.45 39
18691.74 40
18693.03 43
18694.33 29
18695.62 39
18696.91 33
18698.21 45
18699.50 33
18700.79 47
18702.09 38
18703.38 55
18704.67 33
18705.97 39
18707.26 40
18708.55 33
18709.85 34
18711.14 49
18712.43 38
18713.73 46
18715.02 43
18716.31 49
18717.61 55
18718.90 36
18720.19 33
18721.49 45
18722.78 40
18724.08 42
18725.37 45
18726.66 38
18727.96 55
18729.25 30
18730.55 42
18731.84 45
18733.13 32
18734.43 38
18735.72 51
18737.02 41
18738.31 43
18739.61 37
18740.90 42
18742.19 43
18743.49 26
18744.78 41
18746.08 40
18747.37 43
18748.67 37
18749.96 49
18751.26 38
18752.55 40
18753.85 32
18755.14 46
18756.44 31
18757.73 32
18759.03 35
18760.32 32
18761.62 36
18762.91 26
18764.21 45
18765.50 35
18766.80 33
18768.09 21
18769.39 38
18770.69 40
18771.98 37
18773.28 36
18774.57 38
18775.87 36
18777.16 37
18778.46 46
18779.76 48
18781.05 47
18782.35 41
18783.64 45
18784.94 41
18786.24 61
18787.53 43
18788.83 41
18790.12 36
18791.42 38
18792.72 46
18794.01 39
18795.31 50
18796.61 42
18797.90 42
18799.20 30
18800.49 35
18801.79 37
18803.09 41
18804.38 38
18805.68 38
18806.98 45
18808.28 37
18809.57 51
18810.87 38
18812.17 29
18813.46 39
18814.76 41
18816.06 40
18817.35 32
18818.65 52
18819.95 41
18821.25 47
18822.54 48
18823.84 41
18825.14 45
18826.44 33
18827.73 51
18829.03 45
18830.33 48
18831.63 41
18832.92 39
18834.22 50
18835.52 31
18836.82 50
18838.11 30
18839.41 40
18840.71 36
18842.01 43
18843.31 37
18844.60 40
18845.90 36
18847.20 41
18848.50 29
18849.80 35
18851.10 29
18852.39 52
18853.69 50
18854.99 31
18856.29 34
18857.59 47
18858.89 44
18860.18 38
18861.48 43
18862.78 32
18864.08 62
18865.38 29
18866.68 43
18867.98 43
18869.28 39
18870.58 40
18871.87 40
18873.17 32
18874.47 27
18875.77 37
18877.07 30
18878.37 35
18879.67 35
18880.97 36
18882.27 35
18883.57 38
18884.87 43
18886.17 40
18887.47 36
18888.77 50
18890.07 31
18891.36 36
18892.66 29
18893.96 33
18895.26 39
18896.56 35
18897.86 36
18899.16 27
18900.46 43
18901.76 38
18903.06 59
18904.36 35
18905.66 37
18906.96 38
18908.27 37
18909.57 48
18910.87 37
18912.17 25
18913.47 42
18914.77 34
18916.07 33
18917.37 27
18918.67 36
18919.97 50
18921.27 48
18922.57 32
18923.87 37
18925.17 47
18926.47 51
18927.77 45
18929.08 41
18930.38 28
18931.68 36
18932.98 39
18934.28 48
18935.58 42
18936.88 31
18938.18 47
18939.49 53
18940.79 34
18942.09 33
18943.39 46
18944.69 43
18945.99 39
18947.29 45
18948.60 38
18949.90 47
18951.20 41
18952.50 45
18953.80 26
18955.11 43
18956.41 40
18957.71 38
18959.01 49
18960.31 42
18961.62 46
18962.92 46
18964.22 39
18965.52 43
18966.82 39
18968.13 33
18969.43 46
18970.73 39
18972.03 49
18973.34 43
18974.64 37
18975.94 45
18977.24 37
18978.55 39
18979.85 36
18981.15 31
18982.46 32
18983.76 44
18985.06 42
18986.36 48
18987.67 32
18988.97 49
18990.27 34
18991.58 40
18992.88 38
18994.18 44
18995.49 39
18996.79 45
18998.09 48
18999.40 31
19000.70 33
19002.00 34
19003.31 36
19004.61 39
19005.91 46
19007.22 41
19008.52 44
19009.83 42
19011.13 33
19012.43 32
19013.74 45
19015.04 42
19016.34 52
19017.65 39
19018.95 54
19020.26 36
19021.56 26
19022.87 45
19024.17 37
19025.47 46
19026.78 56
19028.08 49
19029.39 40
19030.69 36
19032.00 23
19033.30 34
19034.61 56
19035.91 31
19037.22 46
19038.52 27
19039.82 45
19041.13 25
19042.43 38
19043.74 38
19045.04 30
19046.35 27
19047.65 48
19048.96 34
19050.26 38
19051.57 34
19052.88 27
19054.18 26
19055.49 29
19056.79 33
19058.10 36
19059.40 33
19060.71 43
19062.01 43
19063.32 40
19064.62 41
19065.93 49
19067.24 42
19068.54 38
19069.85 36
19071.15 43
19072.46 27
19073.77 30
19075.07 50
19076.38 31
19077.68 39
19078.99 30
19080.30 32
19081.60 38
19082.91 42
19084.22 32
19085.52 43
19086.83 54
19088.13 30
19089.44 37
19090.75 40
19092.05 38
19093.36 44
19094.67 32
19095.97 40
19097.28 40
19098.59 38
19099.90 36
19101.20 38
19102.51 36
19103.82 31
19105.12 45
19106.43 54
19107.74 37
19109.04 28
19110.35 37
19111.66 44
19112.97 40
19114.27 35
19115.58 26
19116.89 41
19118.20 40
19119.50 44
19120.81 32
19122.12 31
19123.43 28
19124.73 49
19126.04 31
19127.35 34
19128.66 27
19129.97 43
19131.27 50
19132.58 28
19133.89 32
19135.20 52
19136.51 57
19137.81 47
19139.12 34
19140.43 50
19141.74 38
19143.05 44
19144.36 45
19145.66 21
19146.97 22
19148.28 42
19149.59 32
19150.90 31
19152.21 26
19153.52 31
19154.83 35
19156.13 50
19157.44 39
19158.75 27
19160.06 44
19161.37 52
19162.68 68
19163.99 46
19165.30 51
19166.61 32
19167.92 42
19169.22 46
19170.53 34
19171.84 36
19173.15 41
19174.46 37
19175.77 26
19177.08 35
19178.39 32
19179.70 50
19181.01 52
19182.32 36
19183.63 39
19184.94 45
19186.25 57
19187.56 53
19188.87 35
19190.18 38
19191.49 40
19192.80 50
19194.11 54
19195.42 41
19196.73 44
19198.04 37
19199.35 52
19200.66 48
19201.97 27
19203.28 29
19204.59 48
19205.90 31
19207.21 38
19208.52 34
19209.83 46
19211.14 35
19212.46 42
19213.77 30
19215.08 32
19216.39 42
19217.70 48
19219.01 53
19220.32 29
19221.63 30
19222.94 23
19224.25 45
19225.57 29
19226.88 42
19228.19 47
19229.50 40
19230.81 39
19232.12 37
19233.43 27
19234.75 33
19236.06 49
19237.37 32
19238.68 34
19239.99 40
19241.30 33
19242.62 49
19243.93 21
19245.24 39
19246.55 44
19247.86 37
19249.18 38
19250.49 32
19251.80 36
19253.11 36
19254.42 43
19255.74 36
19257.05 26
19258.36 42
19259.67 38
19260.99 50
19262.30 40
19263.61 34
19264.92 39
19266.24 44
19267.55 52
19268.86 36
19270.17 51
19271.49 44
19272.80 31
19274.11 38
19275.42 43
19276.74 24
19278.05 32
19279.36 32
19280.68 28
19281.99 39
19283.30 34
19284.62 35
19285.93 35
19287.24 32
19288.56 39
19289.87 45
19291.18 49
19292.50 40
19293.81 39
19295.12 26
19296.44 37
19297.75 34
19299.06 33
19300.38 33
19301.69 43
19303.01 48
19304.32 44
19305.63 42
19306.95 38
19308.26 37
19309.58 44
19310.89 35
19312.20 30
19313.52 35
19314.83 43
19316.15 50
19317.46 29
19318.78 38
19320.09 37
19321.41 40
19322.72 36
19324.03 55
19325.35 40
19326.66 30
19327.98 46
19329.29 38
19330.61 39
19331.92 23
19333.24 45
19334.55 36
19335.87 34
19337.18 33
19338.50 33
19339.81 38
19341.13 31
19342.44 36
19343.76 39
19345.07 47
19346.39 33
19347.70 40
19349.02 44
19350.34 46
19351.65 31
19352.97 41
19354.28 29
19355.60 37
19356.91 25
19358.23 39
19359.54 37
19360.86 29
19362.18 40
19363.49 45
19364.81 28
19366.12 41
19367.44 20
19368.76 41
19370.07 40
19371.39 38
19372.71 42
19374.02 39
19375.34 31
19376.65 24
19377.97 23
19379.29 36
19380.60 32
19381.92 26
19383.24 58
19384.55 40
19385.87 41
19387.19 42
19388.50 50
19389.82 39
19391.14 35
19392.45 31
19393.77 35
19395.09 33
19396.41 37
19397.72 28
19399.04 27
19400.36 46
19401.67 39
19402.99 33
19404.31 45
19405.63 47
19406.94 47
19408.26 46
19409.58 30
19410.90 39
19412.21 52
19413.53 45
19414.85 34
19416.17 40
19417.48 41
19418.80 45
19420.12 29
19421.44 49
19422.76 34
19424.07 36
19425.39 36
19426.71 50
19428.03 41
19429.35 35
19430.66 33
19431.98 41
19433.30 41
19434.62 37
19435.94 21
19437.26 30
19438.57 39
19439.89 46
19441.21 49
19442.53 30
19443.85 24
19445.17 27
19446.49 35
19447.81 40
19449.12 42
19450.44 34
19451.76 56
19453.08 53
19454.40 33
19455.72 41
19457.04 50
19458.36 58
19459.68 50
19461.00 39
19462.32 49
19463.63 37
19464.95 50
19466.27 43
19467.59 43
19468.91 39
19470.23 36
19471.55 43
19472.87 44
19474.19 26
19475.51 25
19476.83 31
19478.15 40
19479.47 33
19480.79 40
19482.11 38
19483.43 42
19484.75 35
19486.07 44
19487.39 30
19488.71 34
19490.03 42
19491.35 35
19492.67 40
19493.99 28
19495.31 33
19496.63 41
19497.95 38
19499.27 35
19500.59 37
19501.91 36
19503.24 49
19504.56 40
19505.88 43
19507.20 42
19508.52 45
19509.84 43
19511.16 45
19512.48 39
19513.80 37
19515.12 44
19516.44 29
19517.77 28
19519.09 24
19520.41 50
19521.73 28
19523.05 45
19524.37 33
19525.69 32
19527.02 36
19528.34 45
19529.66 31
19530.98 40
19532.30 63
19533.62 41
19534.95 34
19536.27 36
19537.59 36
19538.91 37
19540.23 33
19541.56 29
19542.88 36
19544.20 37
19545.52 38
19546.84 35
19548.17 54
19549.49 38
19550.81 41
19552.13 45
19553.46 50
19554.78 42
19556.10 36
19557.42 33
19558.75 24
19560.07 54
19561.39 51
19562.71 30
19564.04 40
19565.36 51
19566.68 32
19568.00 27
19569.33 34
19570.65 40
19571.97 30
19573.30 40
19574.62 29
19575.94 39
19577.27 34
19578.59 40
19579.91 44
19581.24 31
19582.56 23
19583.88 45
19585.21 49
19586.53 38
19587.85 48
19589.18 36
19590.50 33
19591.82 32
19593.15 38
19594.47 34
19595.80 35
19597.12 41
19598.44 32
19599.77 32
19601.09 38
19602.42 30
19603.74 44
19605.06 35
19606.39 24
19607.71 32
19609.04 26
19610.36 36
19611.69 23
19613.01 29
19614.33 31
19615.66 35
19616.98 31
19618.31 29
19619.63 31
19620.96 31
19622.28 39
19623.61 37
19624.93 35
19626.26 30
19627.58 38
19628.91 34
19630.23 39
19631.56 24
19632.88 28
19634.21 36
19635.53 29
19636.86 35
19638.18 44
19639.51 46
19640.83 36
19642.16 34
19643.48 27
19644.81 28
19646.14 23
19647.46 41
19648.79 35
19650.11 27
19651.44 27
19652.76 37
19654.09 30
19655.42 33
19656.74 31
19658.07 32
19659.39 42
19660.72 36
19662.05 29
19663.37 42
19664.70 33
19666.02 34
19667.35 33
19668.68 32
19670.00 32
19671.33 36
19672.66 31
19673.98 24
19675.31 28
19676.64 20
19677.96 34
19679.29 44
19680.62 34
19681.94 25
19683.27 45
19684.60 26
19685.92 32
19687.25 33
19688.58 32
19689.90 40
19691.23 36
19692.56 35
19693.88 32
19695.21 45
19696.54 28
19697.87 22
19699.19 36
19700.52 39
19701.85 56
19703.18 39
19704.50 25
19705.83 33
19707.16 33
19708.49 37
19709.81 33
19711.14 32
19712.47 28
19713.80 39
19715.13 38
19716.45 26
19717.78 35
19719.11 35
19720.44 43
19721.77 33
19723.09 27
19724.42 30
19725.75 28
19727.08 42
19728.41 28
19729.74 35
19731.06 26
19732.39 38
19733.72 32
19735.05 33
19736.38 40
19737.71 36
19739.04 37
19740.36 50
19741.69 43
19743.02 36
19744.35 36
19745.68 45
19747.01 39
19748.34 38
19749.67 38
19751.00 32
19752.32 45
19753.65 43
19754.98 41
19756.31 22
19757.64 35
19758.97 33
19760.30 36
19761.63 43
19762.96 34
19764.29 22
19765.62 45
19766.95 39
19768.28 35
19769.61 32
19770.94 36
19772.27 46
19773.60 40
19774.93 33
19776.26 33
19777.59 44
19778.92 29
19780.25 41
19781.58 29
19782.91 27
19784.24 34
19785.57 36
19786.90 38
19788.23 38
19789.56 37
19790.89 25
19792.22 34
19793.55 32
19794.88 34
19796.21 26
19797.54 34
19798.87 37
19800.20 43
19801.53 41
19802.87 36
19804.20 28
19805.53 39
19806.86 37
19808.19 48
19809.52 32
19810.85 33
19812.18 33
19813.51 48
19814.85 27
19816.18 28
19817.51 41
19818.84 42
19820.17 56
19821.50 33
19822.83 32
19824.17 40
19825.50 49
19826.83 50
19828.16 31
19829.49 35
19830.82 43
19832.16 32
19833.49 39
19834.82 29
19836.15 24
19837.48 35
19838.82 38
19840.15 40
19841.48 35
19842.81 36
19844.14 33
19845.48 27
19846.81 42
19848.14 35
19849.47 29
19850.81 44
19852.14 27
19853.47 36
19854.80 25
19856.14 34
19857.47 29
19858.80 34
19860.14 28
19861.47 24
19862.80 43
19864.13 33
19865.47 40
19866.80 36
19868.13 32
19869.47 43
19870.80 47
19872.13 32
19873.47 46
19874.80 38
19876.13 40
19877.47 32
19878.80 37
19880.13 26
19881.47 37
19882.80 40
19884.13 37
19885.47 45
19886.80 34
19888.13 47
19889.47 38
19890.80 40
19892.14 34
19893.47 31
19894.80 24
19896.14 27
19897.47 38
19898.81 28
19900.14 34
19901.47 43
19902.81 26
19904.14 46
19905.48 45
19906.81 23
19908.15 40
19909.48 36
19910.81 37
19912.15 22
19913.48 38
19914.82 27
19916.15 32
19917.49 27
19918.82 36
19920.16 39
19921.49 40
19922.83 47
19924.16 32
19925.50 31
19926.83 33
19928.17 33
19929.50 29
19930.84 43
19932.17 32
19933.51 40
19934.84 39
19936.18 38
19937.51 44
19938.85 35
19940.18 33
19941.52 37
19942.86 39
19944.19 29
19945.53 36
19946.86 39
19948.20 42
19949.53 39
19950.87 31
19952.21 26
19953.54 32
19954.88 40
19956.21 33
19957.55 30
19958.89 52
19960.22 36
19961.56 36
19962.90 39
19964.23 37
19965.57 27
19966.90 36
19968.24 44
19969.58 40
19970.91 31
19972.25 22
19973.59 35
19974.92 32
19976.26 33
19977.60 34
19978.93 33
19980.27 35
19981.61 36
19982.94 35
19984.28 43
19985.62 41
19986.96 50
19988.29 31
19989.63 36
19990.97 27
19992.30 39
19993.64 42
19994.98 24
19996.32 27
19997.65 36
19998.99 38
20000.33 41
20001.67 26
20003.00 26
20004.34 31
20005.68 33
20007.02 40
20008.35 42
20009.69 39
20011.03 33
20012.37 44
20013.71 35
20015.04 28
20016.38 31
20017.72 35
20019.06 41
20020.40 54
20021.73 39
20023.07 27
20024.41 39
20025.75 43
20027.09 40
20028.43 26
20029.77 32
20031.10 47
20032.44 37
20033.78 40
20035.12 26
20036.46 35
20037.80 49
20039.14 29
20040.47 34
20041.81 42
20043.15 31
20044.49 50
20045.83 40
20047.17 38
20048.51 25
20049.85 31
20051.19 52
20052.53 33
20053.87 19
20055.21 26
20056.54 36
20057.88 51
20059.22 40
20060.56 22
20061.90 32
20063.24 34
20064.58 54
20065.92 40
20067.26 33
20068.60 45
20069.94 47
20071.28 31
20072.62 30
20073.96 36
20075.30 34
20076.64 41
20077.98 43
20079.32 51
20080.66 31
20082.00 40
20083.34 34
20084.68 44
20086.02 40
20087.36 30
20088.70 47
20090.04 33
20091.38 43
20092.73 39
20094.07 33
20095.41 37
20096.75 38
20098.09 16
20099.43 39
20100.77 34
20102.11 34
20103.45 48
20104.79 40
20106.13 44
20107.48 50
20108.82 29
20110.16 31
20111.50 25
20112.84 48
20114.18 31
20115.52 26
20116.86 43
20118.21 43
20119.55 57
20120.89 25
20122.23 32
20123.57 30
20124.91 46
20126.26 37
20127.60 38
20128.94 39
20130.28 35
20131.62 33
20132.96 40
20134.31 30
20135.65 28
