# Supplementary material for: MALDI-TOF MS typing enables the classification of brewing yeasts of the genus Saccharomyces to major beer styles
Source: PLoS One. 2017 Aug 9;12(8):e0181694. doi: 10.1371/journal.pone.0181694 (PMC5549903; doi:10.1371/journal.pone.0181694)
Supplement: S14 File — The directory includes 90 raw files and was zipped to “.zip”; the folder has three strains with 30 spectra per strain; S1 Text explains the raw files with an example and Table 1 represents the yeast strains used within the experiment. (ZIP) [file pone.0181694.s017.zip › 40-42/30637-510-OG-Ale-Ale-YPG-18h-E-E_2015-10-08__0_E10_1.dat]

2000.04 2990
2000.46 2939
2000.88 2997
2001.30 2975
2001.72 2945
2002.14 2993
2002.57 3061
2002.99 3116
2003.41 3013
2003.83 3076
2004.25 2996
2004.67 3098
2005.10 3096
2005.52 3015
2005.94 2970
2006.36 2975
2006.78 3108
2007.21 3288
2007.63 3042
2008.05 3133
2008.47 3165
2008.89 3150
2009.32 3166
2009.74 3186
2010.16 3079
2010.58 3101
2011.01 3155
2011.43 3298
2011.85 3199
2012.27 3146
2012.70 3109
2013.12 3144
2013.54 3093
2013.96 3020
2014.39 3027
2014.81 2956
2015.23 2805
2015.66 2919
2016.08 2897
2016.50 2975
2016.93 2888
2017.35 2937
2017.77 3036
2018.19 3061
2018.62 2983
2019.04 3196
2019.46 3173
2019.89 3137
2020.31 3250
2020.73 3355
2021.16 3218
2021.58 3084
2022.01 3252
2022.43 3309
2022.85 3244
2023.28 3288
2023.70 3183
2024.12 3163
2024.55 3189
2024.97 3096
2025.40 3151
2025.82 3058
2026.24 3318
2026.67 3266
2027.09 3364
2027.52 3102
2027.94 3020
2028.37 3254
2028.79 2986
2029.21 3036
2029.64 2976
2030.06 3039
2030.49 3030
2030.91 2927
2031.34 2897
2031.76 3050
2032.19 2921
2032.61 3072
2033.04 3216
2033.46 3145
2033.88 3237
2034.31 3204
2034.73 3105
2035.16 3464
2035.58 3608
2036.01 3353
2036.43 3127
2036.86 3101
2037.29 3381
2037.71 3142
2038.14 3219
2038.56 3151
2038.99 3114
2039.41 2926
2039.84 2932
2040.26 3019
2040.69 3062
2041.11 3146
2041.54 2936
2041.97 2902
2042.39 2921
2042.82 3085
2043.24 3288
2043.67 3060
2044.09 2995
2044.52 2837
2044.95 3094
2045.37 3050
2045.80 2763
2046.22 2752
2046.65 2942
2047.08 3056
2047.50 3196
2047.93 3135
2048.36 2901
2048.78 2764
2049.21 2994
2049.64 3021
2050.06 2901
2050.49 3020
2050.92 2943
2051.34 3022
2051.77 3163
2052.20 3089
2052.62 2970
2053.05 3062
2053.48 3261
2053.90 3219
2054.33 3272
2054.76 3082
2055.18 3109
2055.61 3215
2056.04 3084
2056.47 3062
2056.89 3017
2057.32 3090
2057.75 3092
2058.17 3037
2058.60 3218
2059.03 3138
2059.46 3266
2059.88 3230
2060.31 3311
2060.74 3111
2061.17 3232
2061.60 3085
2062.02 2997
2062.45 3151
2062.88 3151
2063.31 3091
2063.74 3119
2064.16 3056
2064.59 3091
2065.02 3220
2065.45 3067
2065.88 3233
2066.30 3232
2066.73 3464
2067.16 3319
2067.59 3215
2068.02 3099
2068.45 3190
2068.87 3171
2069.30 3290
2069.73 3166
2070.16 3051
2070.59 3123
2071.02 3020
2071.45 3093
2071.87 3177
2072.30 3008
2072.73 3080
2073.16 3088
2073.59 3087
2074.02 3270
2074.45 3320
2074.88 3282
2075.31 3299
2075.74 3096
2076.17 2995
2076.59 3211
2077.02 3250
2077.45 3188
2077.88 3269
2078.31 3379
2078.74 3113
2079.17 3158
2079.60 3242
2080.03 3136
2080.46 3088
2080.89 3168
2081.32 3179
2081.75 3135
2082.18 3323
2082.61 3135
2083.04 3205
2083.47 3301
2083.90 3046
2084.33 2989
2084.76 3076
2085.19 3057
2085.62 3014
2086.05 3026
2086.48 3062
2086.91 2874
2087.34 2874
2087.77 2937
2088.20 3108
2088.63 3057
2089.06 2945
2089.49 2917
2089.93 3121
2090.36 2895
2090.79 2969
2091.22 3189
2091.65 2982
2092.08 2806
2092.51 2981
2092.94 3178
2093.37 3016
2093.80 2990
2094.23 2994
2094.67 3059
2095.10 2931
2095.53 2979
2095.96 2917
2096.39 2844
2096.82 3011
2097.25 2934
2097.68 3001
2098.12 2932
2098.55 2987
2098.98 2839
2099.41 3043
2099.84 2855
2100.27 2902
2100.71 2940
2101.14 2885
2101.57 2762
2102.00 2742
2102.43 2756
2102.87 2964
2103.30 2766
2103.73 2817
2104.16 2866
2104.59 2989
2105.03 3148
2105.46 3119
2105.89 3021
2106.32 2802
2106.76 3023
2107.19 3318
2107.62 3321
2108.05 3295
2108.49 3384
2108.92 3330
2109.35 3356
2109.78 3109
2110.22 3177
2110.65 3039
2111.08 2957
2111.52 3332
2111.95 3220
2112.38 3091
2112.81 3160
2113.25 3121
2113.68 2954
2114.11 2968
2114.55 3079
2114.98 3179
2115.41 2948
2115.85 3027
2116.28 2904
2116.71 2837
2117.15 2811
2117.58 2713
2118.01 2820
2118.45 2855
2118.88 2948
2119.32 2695
2119.75 2682
2120.18 2763
2120.62 2847
2121.05 3016
2121.48 2910
2121.92 2890
2122.35 3027
2122.79 2903
2123.22 3118
2123.65 3006
2124.09 2795
2124.52 2892
2124.96 2969
2125.39 2964
2125.83 3016
2126.26 2938
2126.70 2852
2127.13 2885
2127.56 2788
2128.00 2946
2128.43 2988
2128.87 3057
2129.30 2867
2129.74 2869
2130.17 2929
2130.61 3090
2131.04 3219
2131.48 3175
2131.91 3253
2132.35 3266
2132.78 3183
2133.22 3133
2133.65 3022
2134.09 3088
2134.52 2984
2134.96 2688
2135.39 2840
2135.83 2841
2136.26 2977
2136.70 3062
2137.14 3021
2137.57 3037
2138.01 2764
2138.44 2748
2138.88 2868
2139.31 2797
2139.75 2995
2140.19 3022
2140.62 3045
2141.06 2967
2141.49 2998
2141.93 3002
2142.37 2991
2142.80 2915
2143.24 2874
2143.67 2856
2144.11 2924
2144.55 3010
2144.98 2936
2145.42 2723
2145.86 3022
2146.29 3002
2146.73 2982
2147.16 2970
2147.60 3049
2148.04 3099
2148.47 3093
2148.91 3107
2149.35 2853
2149.79 2959
2150.22 3061
2150.66 3322
2151.10 3380
2151.53 3299
2151.97 3264
2152.41 3383
2152.84 3462
2153.28 3202
2153.72 3145
2154.16 3205
2154.59 3086
2155.03 3177
2155.47 3082
2155.91 3006
2156.34 2884
2156.78 2794
2157.22 2871
2157.66 2790
2158.09 2762
2158.53 2984
2158.97 3084
2159.41 3089
2159.84 3065
2160.28 3019
2160.72 2806
2161.16 2961
2161.60 3054
2162.03 3130
2162.47 2985
2162.91 2960
2163.35 3176
2163.79 3261
2164.22 2923
2164.66 2774
2165.10 2879
2165.54 3009
2165.98 2912
2166.42 2922
2166.86 2947
2167.29 2938
2167.73 2874
2168.17 2938
2168.61 3076
2169.05 3095
2169.49 3007
2169.93 3104
2170.37 3121
2170.80 3222
2171.24 3102
2171.68 3099
2172.12 2991
2172.56 2970
2173.00 3040
2173.44 3082
2173.88 3332
2174.32 3422
2174.76 3186
2175.20 3244
2175.64 3464
2176.08 3492
2176.51 3476
2176.95 3429
2177.39 3476
2177.83 3395
2178.27 3573
2178.71 3553
2179.15 3444
2179.59 3541
2180.03 3382
2180.47 3222
2180.91 3132
2181.35 3245
2181.79 3198
2182.23 2979
2182.67 2957
2183.11 2823
2183.55 2917
2183.99 2828
2184.43 2845
2184.87 2886
2185.31 2885
2185.76 3040
2186.20 2971
2186.64 3081
2187.08 2880
2187.52 2844
2187.96 3102
2188.40 3142
2188.84 3099
2189.28 3083
2189.72 3282
2190.16 3359
2190.60 3145
2191.04 3172
2191.49 3279
2191.93 3093
2192.37 3249
2192.81 3256
2193.25 3063
2193.69 2755
2194.13 3131
2194.57 3116
2195.02 3132
2195.46 3267
2195.90 3389
2196.34 3325
2196.78 3361
2197.22 3469
2197.66 3320
2198.11 3404
2198.55 3164
2198.99 3026
2199.43 3043
2199.87 3026
2200.32 3178
2200.76 3139
2201.20 2960
2201.64 2624
2202.08 3022
2202.53 2943
2202.97 2902
2203.41 2896
2203.85 3022
2204.29 3057
2204.74 3211
2205.18 3173
2205.62 3115
2206.06 3101
2206.51 3046
2206.95 3073
2207.39 2979
2207.83 3018
2208.28 3215
2208.72 3065
2209.16 2912
2209.61 2959
2210.05 3156
2210.49 3180
2210.93 3252
2211.38 3148
2211.82 3071
2212.26 3170
2212.71 3085
2213.15 3161
2213.59 3203
2214.04 3207
2214.48 3242
2214.92 3093
2215.37 2889
2215.81 3004
2216.25 2810
2216.70 2801
2217.14 2741
2217.59 2715
2218.03 2855
2218.47 2844
2218.92 2923
2219.36 2969
2219.80 2854
2220.25 3022
2220.69 3067
2221.14 2995
2221.58 3035
2222.02 2953
2222.47 2948
2222.91 2966
2223.36 3080
2223.80 3213
2224.25 3277
2224.69 3383
2225.13 3502
2225.58 3469
2226.02 3423
2226.47 3501
2226.91 3541
2227.36 3691
2227.80 3698
2228.25 3596
2228.69 3691
2229.14 3783
2229.58 3469
2230.03 3360
2230.47 3566
2230.92 3659
2231.36 3533
2231.81 3669
2232.25 3620
2232.70 3803
2233.14 3736
2233.59 3437
2234.03 3367
2234.48 3350
2234.92 3633
2235.37 3341
2235.81 3409
2236.26 3500
2236.70 3370
2237.15 2991
2237.60 2928
2238.04 3133
2238.49 3312
2238.93 2994
2239.38 3076
2239.83 2851
2240.27 2907
2240.72 2932
2241.16 2894
2241.61 3004
2242.06 2993
2242.50 3033
2242.95 2876
2243.39 2855
2243.84 2920
2244.29 2881
2244.73 3042
2245.18 2824
2245.63 2899
2246.07 2716
2246.52 2758
2246.97 2770
2247.41 2669
2247.86 2638
2248.31 2874
2248.75 2968
2249.20 3090
2249.65 2804
2250.09 2702
2250.54 2908
2250.99 2825
2251.43 2846
2251.88 2907
2252.33 2919
2252.78 2905
2253.22 2939
2253.67 2912
2254.12 2958
2254.56 3030
2255.01 3201
2255.46 2913
2255.91 2891
2256.35 2906
2256.80 2729
2257.25 2772
2257.70 3048
2258.14 2987
2258.59 2908
2259.04 2983
2259.49 2717
2259.94 2863
2260.38 3101
2260.83 2836
2261.28 3051
2261.73 3285
2262.18 3509
2262.62 3636
2263.07 3522
2263.52 3450
2263.97 3654
2264.42 3560
2264.87 3574
2265.31 3356
2265.76 3352
2266.21 3496
2266.66 3467
2267.11 3223
2267.56 3261
2268.01 3272
2268.45 3086
2268.90 3061
2269.35 3282
2269.80 3318
2270.25 3507
2270.70 3445
2271.15 3821
2271.60 3692
2272.05 3499
2272.49 3678
2272.94 3790
2273.39 3649
2273.84 3695
2274.29 3552
2274.74 3669
2275.19 3573
2275.64 3352
2276.09 3385
2276.54 3449
2276.99 3431
2277.44 3156
2277.89 2988
2278.34 2853
2278.79 3188
2279.24 3024
2279.69 2928
2280.14 2730
2280.59 2881
2281.04 2962
2281.49 2972
2281.94 2848
2282.39 2893
2282.84 2989
2283.29 2920
2283.74 2939
2284.19 3028
2284.64 3161
2285.09 2926
2285.54 2849
2285.99 3099
2286.44 3160
2286.89 3052
2287.34 3046
2287.79 3225
2288.24 3304
2288.69 3321
2289.14 3607
2289.59 3958
2290.05 4180
2290.50 4481
2290.95 4656
2291.40 4923
2291.85 5018
2292.30 5065
2292.75 4968
2293.20 4761
2293.65 4782
2294.11 4730
2294.56 4476
2295.01 4222
2295.46 3812
2295.91 3694
2296.36 3457
2296.81 3286
2297.27 3277
2297.72 3247
2298.17 3241
2298.62 3223
2299.07 3080
2299.52 2919
2299.98 2857
2300.43 2970
2300.88 2839
2301.33 2857
2301.78 3028
2302.24 3012
2302.69 3100
2303.14 2929
2303.59 2813
2304.04 2768
2304.50 2892
2304.95 2874
2305.40 2856
2305.85 3041
2306.31 3098
2306.76 2930
2307.21 2935
2307.66 2907
2308.12 3140
2308.57 3149
2309.02 3326
2309.48 3221
2309.93 3147
2310.38 3422
2310.83 3487
2311.29 3237
2311.74 3435
2312.19 3576
2312.65 3380
2313.10 3632
2313.55 3397
2314.01 3263
2314.46 3056
2314.91 3114
2315.37 3264
2315.82 3292
2316.27 3245
2316.73 3095
2317.18 3349
2317.63 3134
2318.09 3255
2318.54 3244
2318.99 3226
2319.45 3061
2319.90 2993
2320.36 3218
2320.81 3362
2321.26 3335
2321.72 3373
2322.17 3031
2322.63 3029
2323.08 3173
2323.53 3148
2323.99 3194
2324.44 2934
2324.90 3056
2325.35 3142
2325.80 3136
2326.26 3116
2326.71 3203
2327.17 3337
2327.62 3321
2328.08 3413
2328.53 3279
2328.99 3405
2329.44 3716
2329.90 3839
2330.35 3736
2330.81 3836
2331.26 3533
2331.72 3306
2332.17 3421
2332.63 3380
2333.08 3240
2333.54 3287
2333.99 3113
2334.45 3040
2334.90 2807
2335.36 3074
2335.81 3026
2336.27 2926
2336.72 3106
2337.18 2987
2337.63 2970
2338.09 3019
2338.55 3004
2339.00 3446
2339.46 3158
2339.91 3200
2340.37 3041
2340.82 3095
2341.28 3133
2341.74 2998
2342.19 3124
2342.65 3188
2343.10 3160
2343.56 3081
2344.02 3016
2344.47 3043
2344.93 2985
2345.39 3096
2345.84 3147
2346.30 2985
2346.75 3239
2347.21 3303
2347.67 3211
2348.12 3251
2348.58 3350
2349.04 3408
2349.49 3439
2349.95 3361
2350.41 3392
2350.86 3018
2351.32 2819
2351.78 3008
2352.23 3185
2352.69 3078
2353.15 3077
2353.61 3069
2354.06 3085
2354.52 3040
2354.98 2833
2355.43 2962
2355.89 3114
2356.35 2998
2356.81 2897
2357.26 3045
2357.72 3024
2358.18 2790
2358.64 2777
2359.09 2953
2359.55 3134
2360.01 2930
2360.47 3177
2360.93 3102
2361.38 3021
2361.84 3035
2362.30 3094
2362.76 2973
2363.22 3167
2363.67 3149
2364.13 2860
2364.59 3024
2365.05 3174
2365.51 3217
2365.96 3031
2366.42 3108
2366.88 3045
2367.34 3164
2367.80 3011
2368.26 3171
2368.72 3416
2369.17 3284
2369.63 3090
2370.09 2986
2370.55 2915
2371.01 3146
2371.47 3257
2371.93 3477
2372.39 3436
2372.84 3296
2373.30 3448
2373.76 3477
2374.22 3560
2374.68 3720
2375.14 3847
2375.60 4132
2376.06 4179
2376.52 3731
2376.98 3770
2377.44 3650
2377.90 3664
2378.36 3628
2378.81 3390
2379.27 3300
2379.73 3277
2380.19 3390
2380.65 3302
2381.11 3238
2381.57 3147
2382.03 3137
2382.49 3271
2382.95 3139
2383.41 2907
2383.87 3115
2384.33 2980
2384.79 2957
2385.25 2962
2385.71 3149
2386.17 2865
2386.63 3009
2387.09 2915
2387.55 2871
2388.01 2847
2388.48 2920
2388.94 2931
2389.40 2793
2389.86 2990
2390.32 3035
2390.78 3021
2391.24 3040
2391.70 3164
2392.16 2950
2392.62 2980
2393.08 2907
2393.54 2832
2394.00 2810
2394.47 2887
2394.93 3046
2395.39 3102
2395.85 2956
2396.31 2736
2396.77 2855
2397.23 3078
2397.69 2976
2398.16 3019
2398.62 2930
2399.08 2917
2399.54 2966
2400.00 2904
2400.46 2741
2400.92 2672
2401.39 2905
2401.85 3100
2402.31 3030
2402.77 2811
2403.23 2786
2403.70 3002
2404.16 2856
2404.62 2904
2405.08 2973
2405.54 2900
2406.01 2842
2406.47 3054
2406.93 3150
2407.39 3157
2407.86 2908
2408.32 2924
2408.78 2984
2409.24 3060
2409.71 3006
2410.17 3018
2410.63 2947
2411.09 2793
2411.56 2938
2412.02 3026
2412.48 2962
2412.94 2817
2413.41 2901
2413.87 2911
2414.33 3162
2414.80 3053
2415.26 3028
2415.72 3122
2416.19 3029
2416.65 2967
2417.11 3240
2417.57 3168
2418.04 3054
2418.50 3040
2418.96 3075
2419.43 3066
2419.89 3001
2420.36 3083
2420.82 2963
2421.28 2859
2421.75 2864
2422.21 2829
2422.67 2885
2423.14 3263
2423.60 2958
2424.07 2764
2424.53 2893
2424.99 2906
2425.46 2909
2425.92 2853
2426.39 2848
2426.85 2866
2427.31 3043
2427.78 2915
2428.24 2804
2428.71 2956
2429.17 2897
2429.64 2859
2430.10 2792
2430.56 2820
2431.03 2649
2431.49 2649
2431.96 2825
2432.42 2900
2432.89 2760
2433.35 2854
2433.82 2599
2434.28 2668
2434.75 2873
2435.21 2868
2435.68 3010
2436.14 2711
2436.61 2782
2437.07 2764
2437.54 2856
2438.00 2905
2438.47 2777
2438.93 3029
2439.40 3003
2439.86 3076
2440.33 2909
2440.80 3110
2441.26 3324
2441.73 3265
2442.19 3181
2442.66 2987
2443.12 3276
2443.59 3230
2444.06 3256
2444.52 3092
2444.99 3066
2445.45 3287
2445.92 3197
2446.38 3144
2446.85 3065
2447.32 2979
2447.78 2774
2448.25 2784
2448.72 2831
2449.18 2559
2449.65 2601
2450.11 2870
2450.58 2800
2451.05 2785
2451.51 3005
2451.98 2866
2452.45 2750
2452.91 2679
2453.38 2837
2453.85 2842
2454.31 2918
2454.78 2734
2455.25 2831
2455.71 2662
2456.18 2626
2456.65 2752
2457.12 2611
2457.58 2661
2458.05 2582
2458.52 2543
2458.98 2675
2459.45 2584
2459.92 2594
2460.39 2612
2460.85 2566
2461.32 2625
2461.79 2657
2462.26 2666
2462.72 2644
2463.19 2874
2463.66 2910
2464.13 2751
2464.59 2892
2465.06 2626
2465.53 2753
2466.00 2994
2466.47 2825
2466.93 2726
2467.40 2701
2467.87 2864
2468.34 2963
2468.81 2770
2469.27 2820
2469.74 2917
2470.21 2553
2470.68 2644
2471.15 2535
2471.62 2677
2472.09 2699
2472.55 2876
2473.02 2637
2473.49 2652
2473.96 2618
2474.43 2646
2474.90 2821
2475.37 2607
2475.83 2547
2476.30 2877
2476.77 2822
2477.24 2535
2477.71 2562
2478.18 2632
2478.65 2585
2479.12 2650
2479.59 2681
2480.06 2693
2480.53 2546
2480.99 2577
2481.46 2594
2481.93 2675
2482.40 2659
2482.87 2599
2483.34 2516
2483.81 2555
2484.28 2579
2484.75 2619
2485.22 2549
2485.69 2482
2486.16 2476
2486.63 2646
2487.10 2739
2487.57 2785
2488.04 2952
2488.51 2947
2488.98 2805
2489.45 2983
2489.92 3090
2490.39 3068
2490.86 2849
2491.33 2794
2491.80 3068
2492.27 3030
2492.74 3078
2493.21 3047
2493.68 3105
2494.15 2928
2494.62 2866
2495.10 2883
2495.57 2860
2496.04 2878
2496.51 2944
2496.98 2779
2497.45 3070
2497.92 3017
2498.39 2759
2498.86 2744
2499.33 2737
2499.80 2751
2500.28 2770
2500.75 2712
2501.22 2859
2501.69 2668
2502.16 2403
2502.63 2552
2503.10 2764
2503.57 2622
2504.05 2552
2504.52 2462
2504.99 2644
2505.46 2646
2505.93 2633
2506.40 2609
2506.88 2625
2507.35 2681
2507.82 2727
2508.29 2494
2508.76 2509
2509.24 2710
2509.71 2692
2510.18 2711
2510.65 2797
2511.12 3021
2511.60 3016
2512.07 2965
2512.54 3066
2513.01 3134
2513.49 3008
2513.96 3149
2514.43 3048
2514.90 2984
2515.38 2944
2515.85 2881
2516.32 2870
2516.79 2916
2517.27 2864
2517.74 2814
2518.21 2766
2518.68 2529
2519.16 2847
2519.63 2744
2520.10 2745
2520.58 2739
2521.05 2980
2521.52 2890
2522.00 2819
2522.47 2599
2522.94 2680
2523.42 2719
2523.89 2758
2524.36 2712
2524.84 2722
2525.31 2906
2525.78 2969
2526.26 2642
2526.73 2561
2527.20 2626
2527.68 3026
2528.15 2962
2528.63 2718
2529.10 2684
2529.57 2732
2530.05 2681
2530.52 2773
2531.00 2669
2531.47 2779
2531.94 2667
2532.42 2560
2532.89 2676
2533.37 2709
2533.84 2659
2534.32 2698
2534.79 2693
2535.26 2895
2535.74 2752
2536.21 2699
2536.69 2592
2537.16 2701
2537.64 2711
2538.11 2779
2538.59 2659
2539.06 2706
2539.54 2734
2540.01 2617
2540.49 2685
2540.96 2701
2541.44 2768
2541.91 2804
2542.39 2780
2542.86 2604
2543.34 2819
2543.81 2869
2544.29 2738
2544.76 2611
2545.24 2553
2545.71 2748
2546.19 2701
2546.66 2488
2547.14 2454
2547.61 2711
2548.09 2765
2548.57 2833
2549.04 2842
2549.52 2851
2549.99 2843
2550.47 2911
2550.95 2739
2551.42 2911
2551.90 3025
2552.37 2946
2552.85 2810
2553.33 2709
2553.80 2734
2554.28 2918
2554.75 3099
2555.23 3119
2555.71 2987
2556.18 2945
2556.66 3179
2557.14 3348
2557.61 3060
2558.09 2883
2558.57 2852
2559.04 2935
2559.52 2914
2560.00 2970
2560.47 3078
2560.95 2886
2561.43 3041
2561.90 2889
2562.38 2741
2562.86 2835
2563.33 2734
2563.81 2775
2564.29 2857
2564.77 2625
2565.24 2713
2565.72 2826
2566.20 2658
2566.68 2728
2567.15 2808
2567.63 2745
2568.11 2573
2568.59 2429
2569.06 2238
2569.54 2461
2570.02 2614
2570.50 2603
2570.97 2523
2571.45 2431
2571.93 2388
2572.41 2427
2572.89 2513
2573.36 2565
2573.84 2398
2574.32 2498
2574.80 2561
2575.28 2677
2575.75 2403
2576.23 2326
2576.71 2382
2577.19 2326
2577.67 2473
2578.15 2391
2578.62 2411
2579.10 2506
2579.58 2545
2580.06 2506
2580.54 2385
2581.02 2442
2581.50 2525
2581.97 2627
2582.45 2482
2582.93 2533
2583.41 2692
2583.89 2591
2584.37 2486
2584.85 2512
2585.33 2501
2585.81 2544
2586.29 2613
2586.77 2578
2587.24 2622
2587.72 2687
2588.20 2634
2588.68 2747
2589.16 2654
2589.64 2639
2590.12 2613
2590.60 2709
2591.08 2708
2591.56 2611
2592.04 2650
2592.52 2678
2593.00 2757
2593.48 2691
2593.96 2706
2594.44 2770
2594.92 2945
2595.40 2820
2595.88 2720
2596.36 2704
2596.84 2855
2597.32 2635
2597.80 2555
2598.28 2643
2598.76 2474
2599.24 2521
2599.72 2457
2600.20 2565
2600.68 2692
2601.16 2524
2601.64 2377
2602.12 2385
2602.61 2534
2603.09 2490
2603.57 2614
2604.05 2446
2604.53 2418
2605.01 2477
2605.49 2389
2605.97 2411
2606.45 2459
2606.93 2265
2607.42 2207
2607.90 2432
2608.38 2481
2608.86 2396
2609.34 2333
2609.82 2528
2610.30 2491
2610.78 2430
2611.27 2659
2611.75 2569
2612.23 2562
2612.71 2638
2613.19 2764
2613.67 2654
2614.16 2572
2614.64 2737
2615.12 2885
2615.60 2683
2616.08 2649
2616.57 2594
2617.05 2536
2617.53 2578
2618.01 2653
2618.49 2643
2618.98 2525
2619.46 2589
2619.94 2584
2620.42 2444
2620.91 2550
2621.39 2486
2621.87 2469
2622.35 2661
2622.84 2636
2623.32 2506
2623.80 2435
2624.28 2457
2624.77 2484
2625.25 2502
2625.73 2674
2626.21 2716
2626.70 2581
2627.18 2512
2627.66 2483
2628.15 2818
2628.63 2806
2629.11 2915
2629.60 2958
2630.08 2923
2630.56 2858
2631.05 3046
2631.53 3005
2632.01 3119
2632.50 3186
2632.98 3210
2633.46 3161
2633.95 3220
2634.43 3252
2634.91 3228
2635.40 3190
2635.88 3069
2636.37 3056
2636.85 2756
2637.33 2800
2637.82 3002
2638.30 2846
2638.79 2578
2639.27 2722
2639.75 2617
2640.24 2454
2640.72 2510
2641.21 2613
2641.69 2755
2642.18 2479
2642.66 2350
2643.14 2451
2643.63 2595
2644.11 2609
2644.60 2638
2645.08 2533
2645.57 2585
2646.05 2530
2646.54 2455
2647.02 2534
2647.51 2597
2647.99 2687
2648.48 2556
2648.96 2617
2649.45 2550
2649.93 2785
2650.42 2684
2650.90 2685
2651.39 2721
2651.87 2660
2652.36 2805
2652.84 2694
2653.33 2534
2653.81 2683
2654.30 2713
2654.78 2504
2655.27 2486
2655.76 2625
2656.24 2696
2656.73 2557
2657.21 2587
2657.70 2565
2658.18 2386
2658.67 2490
2659.16 2498
2659.64 2590
2660.13 2517
2660.61 2486
2661.10 2561
2661.59 2554
2662.07 2443
2662.56 2385
2663.05 2404
2663.53 2658
2664.02 2629
2664.50 2608
2664.99 2591
2665.48 2535
2665.96 2416
2666.45 2317
2666.94 2337
2667.42 2521
2667.91 2686
2668.40 2507
2668.88 2524
2669.37 2474
2669.86 2469
2670.34 2513
2670.83 2629
2671.32 2671
2671.81 2711
2672.29 2929
2672.78 3153
2673.27 3232
2673.75 3079
2674.24 3118
2674.73 3401
2675.22 3575
2675.70 3274
2676.19 3493
2676.68 3596
2677.17 3224
2677.65 3436
2678.14 3399
2678.63 3371
2679.12 3321
2679.61 2905
2680.09 2652
2680.58 2532
2681.07 2534
2681.56 2705
2682.04 2796
2682.53 2610
2683.02 2594
2683.51 2804
2684.00 2620
2684.49 2530
2684.97 2616
2685.46 2642
2685.95 2885
2686.44 2737
2686.93 2673
2687.42 2596
2687.90 2580
2688.39 2653
2688.88 2761
2689.37 2628
2689.86 2618
2690.35 2680
2690.84 2522
2691.33 2595
2691.81 2567
2692.30 2523
2692.79 2485
2693.28 2460
2693.77 2382
2694.26 2512
2694.75 2412
2695.24 2494
2695.73 2501
2696.22 2387
2696.71 2564
2697.20 2469
2697.68 2340
2698.17 2524
2698.66 2603
2699.15 2515
2699.64 2654
2700.13 2607
2700.62 2568
2701.11 2508
2701.60 2451
2702.09 2513
2702.58 2657
2703.07 2688
2703.56 2641
2704.05 2798
2704.54 2873
2705.03 2690
2705.52 2537
2706.01 2509
2706.50 2527
2706.99 2668
2707.48 2839
2707.97 2715
2708.46 2562
2708.95 2661
2709.44 2506
2709.93 2424
2710.43 2337
2710.92 2453
2711.41 2502
2711.90 2716
2712.39 2760
2712.88 2938
2713.37 2945
2713.86 2806
2714.35 2828
2714.84 2820
2715.33 2594
2715.82 2706
2716.32 2528
2716.81 2595
2717.30 2535
2717.79 2517
2718.28 2530
2718.77 2431
2719.26 2463
2719.76 2595
2720.25 2382
2720.74 2531
2721.23 2570
2721.72 2482
2722.21 2630
2722.70 2727
2723.20 2707
2723.69 2778
2724.18 2682
2724.67 2696
2725.16 2523
2725.66 2608
2726.15 2671
2726.64 2603
2727.13 2794
2727.62 2663
2728.12 2560
2728.61 2605
2729.10 2588
2729.59 2527
2730.09 2434
2730.58 2486
2731.07 2476
2731.56 2427
2732.06 2441
2732.55 2457
2733.04 2539
2733.53 2593
2734.03 2678
2734.52 2412
2735.01 2519
2735.50 2658
2736.00 2703
2736.49 2820
2736.98 2783
2737.48 2817
2737.97 2580
2738.46 2625
2738.96 2582
2739.45 2748
2739.94 2696
2740.44 2658
2740.93 2629
2741.42 2772
2741.92 2732
2742.41 2606
2742.90 2663
2743.40 2737
2743.89 2673
2744.38 2637
2744.88 2642
2745.37 2465
2745.86 2422
2746.36 2395
2746.85 2298
2747.35 2344
2747.84 2378
2748.33 2417
2748.83 2338
2749.32 2429
2749.82 2259
2750.31 2363
2750.81 2475
2751.30 2339
2751.79 2403
2752.29 2419
2752.78 2397
2753.28 2538
2753.77 2487
2754.27 2606
2754.76 2451
2755.26 2455
2755.75 2564
2756.24 2685
2756.74 2638
2757.23 2645
2757.73 2598
2758.22 2557
2758.72 2620
2759.21 2607
2759.71 2565
2760.20 2511
2760.70 2545
2761.19 2615
2761.69 2720
2762.19 2627
2762.68 2501
2763.18 2456
2763.67 2647
2764.17 2507
2764.66 2463
2765.16 2519
2765.65 2690
2766.15 2652
2766.64 2761
2767.14 2493
2767.64 2705
2768.13 2590
2768.63 2519
2769.12 2526
2769.62 2535
2770.12 2577
2770.61 2608
2771.11 2401
2771.60 2518
2772.10 2651
2772.60 2701
2773.09 2718
2773.59 2826
2774.08 2684
2774.58 2736
2775.08 2733
2775.57 2916
2776.07 3099
2776.57 3267
2777.06 3470
2777.56 3438
2778.06 3532
2778.55 3451
2779.05 3561
2779.55 3352
2780.04 3302
2780.54 3330
2781.04 3073
2781.54 2978
2782.03 2755
2782.53 2688
2783.03 2720
2783.52 2659
2784.02 2510
2784.52 2662
2785.02 2568
2785.51 2412
2786.01 2451
2786.51 2491
2787.01 2671
2787.50 2411
2788.00 2327
2788.50 2389
2789.00 2551
2789.49 2484
2789.99 2367
2790.49 2190
2790.99 2158
2791.48 2144
2791.98 2269
2792.48 2400
2792.98 2529
2793.48 2525
2793.97 2397
2794.47 2503
2794.97 2478
2795.47 2547
2795.97 2707
2796.47 2747
2796.96 2829
2797.46 3020
2797.96 2999
2798.46 2973
2798.96 2936
2799.46 2863
2799.96 2942
2800.45 2781
2800.95 2676
2801.45 2799
2801.95 2732
2802.45 2611
2802.95 2523
2803.45 2458
2803.95 2539
2804.45 2498
2804.94 2363
2805.44 2268
2805.94 2419
2806.44 2405
2806.94 2374
2807.44 2581
2807.94 2667
2808.44 2534
2808.94 2516
2809.44 2846
2809.94 2521
2810.44 2688
2810.94 2747
2811.44 2727
2811.94 2628
2812.44 2708
2812.94 2836
2813.44 2750
2813.94 2728
2814.44 2550
2814.94 2663
2815.44 2678
2815.94 2656
2816.44 2570
2816.94 2426
2817.44 2259
2817.94 2424
2818.44 2486
2818.94 2603
2819.44 2427
2819.94 2692
2820.44 2626
2820.94 2611
2821.44 2458
2821.94 2310
2822.44 2441
2822.94 2388
2823.44 2492
2823.94 2439
2824.44 2363
2824.94 2351
2825.45 2260
2825.95 2366
2826.45 2423
2826.95 2276
2827.45 2291
2827.95 2564
2828.45 2405
2828.95 2427
2829.45 2311
2829.96 2447
2830.46 2226
2830.96 2312
2831.46 2340
2831.96 2417
2832.46 2599
2832.96 2397
2833.47 2392
2833.97 2322
2834.47 2497
2834.97 2441
2835.47 2451
2835.97 2433
2836.48 2550
2836.98 2358
2837.48 2450
2837.98 2473
2838.48 2561
2838.99 2551
2839.49 2563
2839.99 2596
2840.49 2501
2841.00 2328
2841.50 2513
2842.00 2449
2842.50 2376
2843.01 2287
2843.51 2426
2844.01 2406
2844.51 2207
2845.02 2421
2845.52 2586
2846.02 2424
2846.52 2361
2847.03 2474
2847.53 2502
2848.03 2496
2848.54 2722
2849.04 2511
2849.54 2674
2850.04 2844
2850.55 2682
2851.05 2656
2851.55 2645
2852.06 2704
2852.56 2725
2853.06 2502
2853.57 2594
2854.07 2585
2854.57 2563
2855.08 2512
2855.58 2471
2856.09 2468
2856.59 2330
2857.09 2408
2857.60 2574
2858.10 2704
2858.60 2508
2859.11 2573
2859.61 2608
2860.12 2665
2860.62 2454
2861.12 2405
2861.63 2369
2862.13 2293
2862.64 2360
2863.14 2313
2863.65 2118
2864.15 2330
2864.65 2353
2865.16 2282
2865.66 2330
2866.17 2327
2866.67 2337
2867.18 2503
2867.68 2402
2868.19 2563
2868.69 2433
2869.20 2529
2869.70 2634
2870.21 2522
2870.71 2352
2871.21 2450
2871.72 2777
2872.23 2696
2872.73 2728
2873.24 2750
2873.74 2880
2874.25 2859
2874.75 2811
2875.26 2893
2875.76 2879
2876.27 2965
2876.77 2877
2877.28 2868
2877.78 2994
2878.29 3175
2878.79 2913
2879.30 2789
2879.81 2873
2880.31 2651
2880.82 2752
2881.32 2625
2881.83 2439
2882.34 2542
2882.84 2649
2883.35 2866
2883.85 2660
2884.36 2565
2884.87 2687
2885.37 2626
2885.88 2611
2886.38 2626
2886.89 2632
2887.40 2479
2887.90 2455
2888.41 2328
2888.92 2530
2889.42 2667
2889.93 2683
2890.44 2606
2890.94 2543
2891.45 2413
2891.96 2532
2892.46 2618
2892.97 2719
2893.48 2652
2893.98 2819
2894.49 2832
2895.00 2739
2895.51 2708
2896.01 2860
2896.52 2962
2897.03 2719
2897.53 2775
2898.04 2813
2898.55 2878
2899.06 2890
2899.56 2750
2900.07 2921
2900.58 2941
2901.09 3157
2901.59 3035
2902.10 2812
2902.61 3041
2903.12 3199
2903.63 3159
2904.13 3159
2904.64 3354
2905.15 3180
2905.66 2986
2906.17 2964
2906.67 2775
2907.18 2943
2907.69 2969
2908.20 3006
2908.71 2806
2909.21 2779
2909.72 2747
2910.23 2744
2910.74 2767
2911.25 2706
2911.76 2680
2912.26 2668
2912.77 2723
2913.28 2697
2913.79 2534
2914.30 2576
2914.81 2761
2915.32 2642
2915.83 2691
2916.34 2908
2916.84 2865
2917.35 2589
2917.86 2435
2918.37 2518
2918.88 2684
2919.39 2574
2919.90 2519
2920.41 2727
2920.92 2819
2921.43 2545
2921.94 2576
2922.45 2755
2922.96 2763
2923.46 2819
2923.97 2875
2924.48 2883
2924.99 2776
2925.50 2993
2926.01 3015
2926.52 3036
2927.03 3036
2927.54 2995
2928.05 3000
2928.56 2771
2929.07 2973
2929.58 2843
2930.09 2519
2930.60 2670
2931.11 2580
2931.62 2579
2932.13 2537
2932.64 2703
2933.15 2475
2933.67 2536
2934.18 2466
2934.69 2527
2935.20 2565
2935.71 2482
2936.22 2332
2936.73 2409
2937.24 2583
2937.75 2537
2938.26 2469
2938.77 2481
2939.28 2678
2939.79 2807
2940.30 2726
2940.82 2660
2941.33 2584
2941.84 2547
2942.35 2703
2942.86 2607
2943.37 2956
2943.88 2726
2944.39 2594
2944.91 2674
2945.42 2532
2945.93 2587
2946.44 2481
2946.95 2656
2947.46 2678
2947.98 2530
2948.49 2398
2949.00 2667
2949.51 2501
2950.02 2421
2950.53 2329
2951.05 2324
2951.56 2381
2952.07 2382
2952.58 2472
2953.09 2477
2953.61 2353
2954.12 2375
2954.63 2453
2955.14 2431
2955.66 2416
2956.17 2328
2956.68 2387
2957.19 2613
2957.71 2397
2958.22 2495
2958.73 2475
2959.24 2637
2959.76 2626
2960.27 2475
2960.78 2613
2961.29 2647
2961.81 2529
2962.32 2543
2962.83 2597
2963.35 2600
2963.86 2482
2964.37 2452
2964.89 2456
2965.40 2451
2965.91 2373
2966.43 2227
2966.94 2332
2967.45 2477
2967.97 2317
2968.48 2289
2968.99 2422
2969.51 2360
2970.02 2326
2970.53 2429
2971.05 2409
2971.56 2385
2972.07 2501
2972.59 2510
2973.10 2401
2973.62 2355
2974.13 2501
2974.64 2363
2975.16 2267
2975.67 2313
2976.19 2469
2976.70 2422
2977.22 2406
2977.73 2278
2978.24 2130
2978.76 2291
2979.27 2383
2979.79 2331
2980.30 2269
2980.82 2473
2981.33 2492
2981.85 2594
2982.36 2527
2982.87 2471
2983.39 2314
2983.90 2332
2984.42 2464
2984.93 2525
2985.45 2470
2985.96 2369
2986.48 2416
2986.99 2489
2987.51 2362
2988.02 2593
2988.54 2396
2989.05 2442
2989.57 2407
2990.09 2333
2990.60 2337
2991.12 2540
2991.63 2349
2992.15 2145
2992.66 2227
2993.18 2446
2993.69 2403
2994.21 2479
2994.73 2400
2995.24 2246
2995.76 2189
2996.27 2295
2996.79 2552
2997.30 2531
2997.82 2488
2998.34 2611
2998.85 2689
2999.37 2572
2999.89 2772
3000.40 2849
3000.92 2628
3001.43 2383
3001.95 2505
3002.47 2728
3002.98 2681
3003.50 2756
3004.02 2617
3004.53 2610
3005.05 2804
3005.57 2743
3006.08 2498
3006.60 2650
3007.12 2726
3007.63 2641
3008.15 2582
3008.67 2500
3009.18 2431
3009.70 2271
3010.22 2301
3010.74 2169
3011.25 2080
3011.77 2158
3012.29 2343
3012.80 2288
3013.32 2226
3013.84 2317
3014.36 2341
3014.87 2266
3015.39 2336
3015.91 2589
3016.43 2551
3016.94 2569
3017.46 2568
3017.98 2601
3018.50 2636
3019.02 2680
3019.53 2799
3020.05 2585
3020.57 2533
3021.09 2682
3021.60 2615
3022.12 2675
3022.64 2508
3023.16 2642
3023.68 2783
3024.20 2647
3024.71 2442
3025.23 2530
3025.75 2432
3026.27 2495
3026.79 2699
3027.31 2566
3027.82 2450
3028.34 2491
3028.86 2602
3029.38 2442
3029.90 2434
3030.42 2453
3030.94 2228
3031.46 2294
3031.98 2548
3032.49 2577
3033.01 2585
3033.53 2529
3034.05 2654
3034.57 2682
3035.09 2645
3035.61 2531
3036.13 2715
3036.65 2720
3037.17 2738
3037.69 2621
3038.21 2543
3038.73 2433
3039.25 2534
3039.76 2417
3040.28 2511
3040.80 2527
3041.32 2327
3041.84 2457
3042.36 2401
3042.88 2243
3043.40 2286
3043.92 2168
3044.44 2125
3044.96 2382
3045.48 2433
3046.00 2393
3046.52 2322
3047.04 2315
3047.56 2197
3048.08 2282
3048.60 2247
3049.13 2226
3049.65 2305
3050.17 2165
3050.69 2213
3051.21 2086
3051.73 2155
3052.25 2173
3052.77 2190
3053.29 2284
3053.81 2104
3054.33 2268
3054.85 2266
3055.37 2230
3055.89 2454
3056.42 2482
3056.94 2449
3057.46 2461
3057.98 2380
3058.50 2444
3059.02 2461
3059.54 2441
3060.06 2294
3060.59 2286
3061.11 2291
3061.63 2453
3062.15 2465
3062.67 2462
3063.19 2162
3063.71 2245
3064.24 2254
3064.76 2394
3065.28 2339
3065.80 2446
3066.32 2383
3066.85 2365
3067.37 2446
3067.89 2550
3068.41 2515
3068.93 2406
3069.46 2376
3069.98 2425
3070.50 2481
3071.02 2623
3071.54 2368
3072.07 2406
3072.59 2608
3073.11 2498
3073.63 2360
3074.16 2282
3074.68 2205
3075.20 2358
3075.73 2375
3076.25 2409
3076.77 2375
3077.29 2454
3077.82 2394
3078.34 2495
3078.86 2671
3079.39 2663
3079.91 2471
3080.43 2694
3080.95 2837
3081.48 2746
3082.00 2755
3082.52 2629
3083.05 2669
3083.57 2629
3084.09 2518
3084.62 2359
3085.14 2394
3085.66 2349
3086.19 2389
3086.71 2366
3087.24 2278
3087.76 2440
3088.28 2262
3088.81 2437
3089.33 2451
3089.85 2433
3090.38 2372
3090.90 2214
3091.43 2232
3091.95 2236
3092.47 2335
3093.00 2331
3093.52 2300
3094.05 2259
3094.57 2269
3095.10 2362
3095.62 2304
3096.14 2348
3096.67 2198
3097.19 2354
3097.72 2278
3098.24 2146
3098.77 2224
3099.29 2176
3099.82 2398
3100.34 2241
3100.87 2232
3101.39 2221
3101.92 2179
3102.44 2264
3102.97 2217
3103.49 2062
3104.02 2075
3104.54 2095
3105.07 2071
3105.59 2132
3106.12 2201
3106.64 2423
3107.17 2418
3107.69 2424
3108.22 2230
3108.74 2387
3109.27 2333
3109.79 2391
3110.32 2295
3110.85 2281
3111.37 2290
3111.90 2195
3112.42 2334
3112.95 2095
3113.48 2029
3114.00 2236
3114.53 2301
3115.05 2396
3115.58 2428
3116.11 2444
3116.63 2279
3117.16 2137
3117.68 2106
3118.21 2136
3118.74 2162
3119.26 2165
3119.79 2115
3120.32 2067
3120.84 1885
3121.37 2177
3121.90 2188
3122.42 2151
3122.95 2210
3123.48 2019
3124.00 2030
3124.53 2183
3125.06 2054
3125.58 2174
3126.11 2090
3126.64 2073
3127.16 2214
3127.69 2202
3128.22 2160
3128.75 2037
3129.27 2063
3129.80 2120
3130.33 2166
3130.85 2247
3131.38 2309
3131.91 2250
3132.44 2232
3132.96 2267
3133.49 2230
3134.02 2282
3134.55 2209
3135.07 2071
3135.60 2109
3136.13 2158
3136.66 2223
3137.19 2266
3137.71 2147
3138.24 2152
3138.77 2204
3139.30 2021
3139.83 2049
3140.35 2036
3140.88 2233
3141.41 2213
3141.94 2013
3142.47 2003
3143.00 2032
3143.52 2211
3144.05 2245
3144.58 2198
3145.11 2141
3145.64 2144
3146.17 2144
3146.70 2176
3147.22 2317
3147.75 2476
3148.28 2596
3148.81 2626
3149.34 2506
3149.87 2465
3150.40 2432
3150.93 2732
3151.46 2493
3151.98 2509
3152.51 2590
3153.04 2548
3153.57 2696
3154.10 2607
3154.63 2412
3155.16 2463
3155.69 2642
3156.22 2576
3156.75 2415
3157.28 2373
3157.81 2500
3158.34 2491
3158.87 2545
3159.40 2462
3159.93 2341
3160.46 2474
3160.99 2639
3161.52 2554
3162.05 2545
3162.58 2567
3163.11 2573
3163.64 2369
3164.17 2517
3164.70 2593
3165.23 2351
3165.76 2202
3166.29 2379
3166.82 2348
3167.35 2133
3167.88 2197
3168.41 2376
3168.94 2453
3169.47 2241
3170.00 2175
3170.53 2224
3171.06 2357
3171.59 2508
3172.13 2500
3172.66 2634
3173.19 2772
3173.72 2822
3174.25 3027
3174.78 3112
3175.31 3118
3175.84 3150
3176.37 3082
3176.90 2951
3177.44 2877
3177.97 2818
3178.50 2771
3179.03 2393
3179.56 2326
3180.09 2461
3180.62 2460
3181.16 2438
3181.69 2277
3182.22 2228
3182.75 2298
3183.28 2262
3183.81 2318
3184.35 2265
3184.88 2258
3185.41 2431
3185.94 2327
3186.47 2404
3187.01 2371
3187.54 2496
3188.07 2325
3188.60 2412
3189.14 2248
3189.67 2062
3190.20 2317
3190.73 2145
3191.26 2060
3191.80 2408
3192.33 2305
3192.86 2140
3193.39 2327
3193.93 2446
3194.46 2464
3194.99 2447
3195.53 2282
3196.06 2362
3196.59 2436
3197.12 2400
3197.66 2505
3198.19 2613
3198.72 2357
3199.26 2457
3199.79 2563
3200.32 2709
3200.86 2726
3201.39 2922
3201.92 2779
3202.46 2764
3202.99 2950
3203.52 3043
3204.06 3125
3204.59 3060
3205.12 2914
3205.66 2957
3206.19 2595
3206.72 2620
3207.26 2682
3207.79 2500
3208.33 2595
3208.86 2535
3209.39 2559
3209.93 2522
3210.46 2363
3211.00 2613
3211.53 2691
3212.06 2732
3212.60 2632
3213.13 2622
3213.67 2653
3214.20 2602
3214.74 2691
3215.27 2621
3215.80 2479
3216.34 2352
3216.87 2273
3217.41 2312
3217.94 2301
3218.48 2213
3219.01 2090
3219.55 2092
3220.08 2355
3220.62 2493
3221.15 2243
3221.69 2373
3222.22 2476
3222.76 2582
3223.29 2912
3223.83 2763
3224.36 2966
3224.90 2901
3225.43 2794
3225.97 2768
3226.50 2789
3227.04 2560
3227.57 2673
3228.11 2679
3228.65 2541
3229.18 2702
3229.72 2651
3230.25 2436
3230.79 2433
3231.32 2413
3231.86 2403
3232.40 2357
3232.93 2189
3233.47 2380
3234.00 2216
3234.54 2328
3235.08 2335
3235.61 2410
3236.15 2417
3236.68 2384
3237.22 2518
3237.76 2332
3238.29 2328
3238.83 2398
3239.37 2445
3239.90 2595
3240.44 2590
3240.97 2564
3241.51 2652
3242.05 2615
3242.58 2435
3243.12 2452
3243.66 2272
3244.20 2223
3244.73 2287
3245.27 2240
3245.81 2279
3246.34 2108
3246.88 2192
3247.42 2345
3247.95 2273
3248.49 2260
3249.03 2247
3249.57 2298
3250.10 2209
3250.64 2247
3251.18 2211
3251.72 2384
3252.25 2415
3252.79 2256
3253.33 2337
3253.87 2324
3254.40 2448
3254.94 2336
3255.48 2367
3256.02 2324
3256.55 2226
3257.09 2141
3257.63 2148
3258.17 2257
3258.71 2264
3259.24 2155
3259.78 2194
3260.32 2232
3260.86 2340
3261.40 2388
3261.94 2472
3262.47 2467
3263.01 2270
3263.55 2388
3264.09 2518
3264.63 2585
3265.17 2419
3265.71 2458
3266.24 2228
3266.78 2518
3267.32 2478
3267.86 2435
3268.40 2392
3268.94 2350
3269.48 2465
3270.02 2201
3270.55 2137
3271.09 2164
3271.63 2249
3272.17 2038
3272.71 2131
3273.25 2292
3273.79 2143
3274.33 2198
3274.87 2362
3275.41 2518
3275.95 2550
3276.49 2358
3277.03 2319
3277.57 2394
3278.11 2409
3278.65 2496
3279.19 2432
3279.73 2408
3280.26 2358
3280.80 2368
3281.34 2473
3281.88 2541
3282.42 2603
3282.96 2607
3283.50 2697
3284.04 2598
3284.59 2572
3285.13 2862
3285.67 2836
3286.21 3013
3286.75 2919
3287.29 3174
3287.83 3033
3288.37 3128
3288.91 3255
3289.45 3046
3289.99 2917
3290.53 2945
3291.07 2754
3291.61 2551
3292.15 2498
3292.69 2523
3293.23 2350
3293.77 2331
3294.32 2575
3294.86 2454
3295.40 2384
3295.94 2326
3296.48 2497
3297.02 2510
3297.56 2428
3298.10 2479
3298.65 2373
3299.19 2466
3299.73 2501
3300.27 2486
3300.81 2442
3301.35 2324
3301.89 2453
3302.44 2457
3302.98 2589
3303.52 2671
3304.06 2599
3304.60 2364
3305.14 2341
3305.69 2456
3306.23 2394
3306.77 2381
3307.31 2269
3307.85 2371
3308.40 2411
3308.94 2470
3309.48 2229
3310.02 2388
3310.57 2406
3311.11 2289
3311.65 2519
3312.19 2521
3312.74 2256
3313.28 2336
3313.82 2602
3314.36 2600
3314.91 2718
3315.45 2585
3315.99 2691
3316.53 3063
3317.08 2879
3317.62 2682
3318.16 2866
3318.71 2832
3319.25 2601
3319.79 2619
3320.34 2495
3320.88 2613
3321.42 2376
3321.96 2355
3322.51 2248
3323.05 2418
3323.59 2479
3324.14 2343
3324.68 2284
3325.23 2476
3325.77 2285
3326.31 2421
3326.86 2548
3327.40 2294
3327.94 2223
3328.49 2347
3329.03 2426
3329.57 2233
3330.12 2194
3330.66 2348
3331.21 2327
3331.75 2238
3332.29 2435
3332.84 2308
3333.38 2263
3333.93 2288
3334.47 2247
3335.02 2225
3335.56 2168
3336.10 2234
3336.65 2462
3337.19 2139
3337.74 2171
3338.28 2165
3338.83 2192
3339.37 2233
3339.92 2152
3340.46 2280
3341.01 2251
3341.55 2379
3342.10 2260
3342.64 2083
3343.19 2177
3343.73 2225
3344.28 2293
3344.82 2311
3345.37 2388
3345.91 2405
3346.46 2362
3347.00 2239
3347.55 2319
3348.09 2314
3348.64 2364
3349.18 2529
3349.73 2414
3350.27 2445
3350.82 2559
3351.37 2551
3351.91 2343
3352.46 2423
3353.00 2428
3353.55 2236
3354.10 2210
3354.64 2517
3355.19 2438
3355.73 2477
3356.28 2605
3356.83 2473
3357.37 2413
3357.92 2455
3358.46 2461
3359.01 2210
3359.56 2125
3360.10 2290
3360.65 2344
3361.20 2193
3361.74 2176
3362.29 2135
3362.84 2194
3363.38 2145
3363.93 2098
3364.48 2073
3365.02 2337
3365.57 2201
3366.12 2137
3366.66 2174
3367.21 2299
3367.76 2231
3368.30 2018
3368.85 2144
3369.40 2420
3369.94 2380
3370.49 2402
3371.04 2270
3371.59 2259
3372.13 2234
3372.68 2221
3373.23 2309
3373.78 2371
3374.32 2264
3374.87 2152
3375.42 2196
3375.97 2255
3376.51 2095
3377.06 2023
3377.61 1988
3378.16 1981
3378.71 2004
3379.25 1958
3379.80 1908
3380.35 1763
3380.90 1932
3381.45 1920
3381.99 1892
3382.54 2127
3383.09 2018
3383.64 2071
3384.19 2010
3384.74 2092
3385.28 2193
3385.83 2086
3386.38 2122
3386.93 2047
3387.48 2130
3388.03 2162
3388.58 2171
3389.12 2146
3389.67 2133
3390.22 2109
3390.77 2283
3391.32 2364
3391.87 2192
3392.42 2239
3392.97 2182
3393.52 2211
3394.06 2094
3394.61 2149
3395.16 2097
3395.71 1943
3396.26 1955
3396.81 2082
3397.36 2017
3397.91 2054
3398.46 2209
3399.01 2157
3399.56 2002
3400.11 2198
3400.66 2072
3401.21 1911
3401.76 1849
3402.31 2003
3402.86 1909
3403.41 1974
3403.96 2073
3404.51 1927
3405.06 1963
3405.61 2030
3406.16 2021
3406.71 1998
3407.26 1991
3407.81 1928
3408.36 1912
3408.91 2033
3409.46 2170
3410.01 1882
3410.56 2051
3411.11 2030
3411.66 1933
3412.21 1887
3412.76 2135
3413.31 2081
3413.86 2203
3414.41 2106
3414.96 2150
3415.51 2202
3416.07 2003
3416.62 2043
3417.17 2087
3417.72 2038
3418.27 1873
3418.82 2011
3419.37 2047
3419.92 2101
3420.47 2041
3421.03 2067
3421.58 1968
3422.13 1958
3422.68 2179
3423.23 2022
3423.78 2007
3424.33 2002
3424.89 2112
3425.44 2022
3425.99 2051
3426.54 2132
3427.09 2101
3427.65 2023
3428.20 1980
3428.75 1922
3429.30 2194
3429.85 2277
3430.41 2127
3430.96 2153
3431.51 2143
3432.06 2258
3432.61 2166
3433.17 2093
3433.72 2038
3434.27 1987
3434.82 2013
3435.38 2176
3435.93 2234
3436.48 2046
3437.03 1989
3437.59 1930
3438.14 1949
3438.69 2110
3439.24 1974
3439.80 1941
3440.35 1916
3440.90 2062
3441.46 2108
3442.01 1964
3442.56 2064
3443.11 1974
3443.67 1914
3444.22 1988
3444.77 2112
3445.33 2077
3445.88 1943
3446.43 2059
3446.99 1954
3447.54 1933
3448.09 2024
3448.65 2066
3449.20 2028
3449.76 1874
3450.31 1880
3450.86 1888
3451.42 2049
3451.97 2003
3452.52 1947
3453.08 2052
3453.63 1935
3454.19 2076
3454.74 2188
3455.29 2116
3455.85 2098
3456.40 2125
3456.96 2209
3457.51 2064
3458.07 2174
3458.62 2186
3459.17 2010
3459.73 2046
3460.28 1994
3460.84 2063
3461.39 2172
3461.95 2201
3462.50 2166
3463.06 2214
3463.61 2153
3464.17 2125
3464.72 2034
3465.27 2022
3465.83 2185
3466.38 2154
3466.94 2059
3467.49 2024
3468.05 2269
3468.61 2216
3469.16 2155
3469.72 2192
3470.27 2316
3470.83 2314
3471.38 2277
3471.94 2327
3472.49 2375
3473.05 2505
3473.60 2358
3474.16 2258
3474.71 2373
3475.27 2371
3475.83 2167
3476.38 2333
3476.94 2218
3477.49 2170
3478.05 2170
3478.61 2142
3479.16 2296
3479.72 2347
3480.27 2245
3480.83 2217
3481.39 2305
3481.94 2221
3482.50 2259
3483.05 2304
3483.61 2185
3484.17 2298
3484.72 2256
3485.28 2281
3485.84 2371
3486.39 2341
3486.95 2305
3487.51 2351
3488.06 2447
3488.62 2399
3489.18 2331
3489.73 2445
3490.29 2555
3490.85 2524
3491.40 2549
3491.96 2534
3492.52 2503
3493.08 2472
3493.63 2501
3494.19 2576
3494.75 2379
3495.30 2367
3495.86 2400
3496.42 2541
3496.98 2651
3497.53 2568
3498.09 2702
3498.65 2804
3499.21 2798
3499.76 2984
3500.32 3124
3500.88 3442
3501.44 3693
3501.99 4077
3502.55 4665
3503.11 5200
3503.67 5631
3504.23 6072
3504.78 6723
3505.34 7547
3505.90 8007
3506.46 8089
3507.02 8406
3507.58 8529
3508.13 7883
3508.69 7096
3509.25 6289
3509.81 5616
3510.37 5044
3510.93 4248
3511.48 3802
3512.04 3576
3512.60 3222
3513.16 3172
3513.72 2704
3514.28 2584
3514.84 2521
3515.40 2568
3515.95 2401
3516.51 2267
3517.07 2290
3517.63 2374
3518.19 2348
3518.75 2468
3519.31 2455
3519.87 2255
3520.43 2432
3520.99 2467
3521.55 2448
3522.11 2224
3522.67 2370
3523.22 2437
3523.78 2463
3524.34 2324
3524.90 2326
3525.46 2239
3526.02 2516
3526.58 2502
3527.14 2358
3527.70 2283
3528.26 2375
3528.82 2431
3529.38 2249
3529.94 2460
3530.50 2278
3531.06 2366
3531.62 2404
3532.18 2436
3532.74 2480
3533.30 2345
3533.86 2433
3534.42 2476
3534.98 2414
3535.54 2514
3536.11 2527
3536.67 2535
3537.23 2573
3537.79 2692
3538.35 2681
3538.91 2428
3539.47 2611
3540.03 2600
3540.59 2664
3541.15 2698
3541.71 2675
3542.27 2834
3542.84 3023
3543.40 3089
3543.96 3226
3544.52 3058
3545.08 3033
3545.64 3026
3546.20 3004
3546.76 2939
3547.33 2922
3547.89 2700
3548.45 2718
3549.01 2523
3549.57 2636
3550.13 2692
3550.69 2584
3551.26 2503
3551.82 2170
3552.38 2126
3552.94 2196
3553.50 2216
3554.07 2260
3554.63 2185
3555.19 2277
3555.75 2025
3556.31 2266
3556.88 2278
3557.44 2182
3558.00 2309
3558.56 2340
3559.13 2209
3559.69 2448
3560.25 2238
3560.81 2346
3561.38 2379
3561.94 2275
3562.50 2338
3563.06 2369
3563.63 2519
3564.19 2496
3564.75 2449
3565.31 2414
3565.88 2302
3566.44 2236
3567.00 2418
3567.57 2427
3568.13 2440
3568.69 2290
3569.26 2295
3569.82 2238
3570.38 2300
3570.95 2237
3571.51 2221
3572.07 2228
3572.64 2146
3573.20 2194
3573.76 2315
3574.33 2192
3574.89 2185
3575.45 2286
3576.02 2354
3576.58 2435
3577.14 2565
3577.71 2676
3578.27 2533
3578.84 2626
3579.40 2672
3579.96 2669
3580.53 2727
3581.09 2838
3581.66 2668
3582.22 2364
3582.78 2600
3583.35 2635
3583.91 2471
3584.48 2600
3585.04 2692
3585.61 2695
3586.17 2468
3586.74 2484
3587.30 2305
3587.86 2427
3588.43 2614
3588.99 2494
3589.56 2339
3590.12 2228
3590.69 2151
3591.25 2304
3591.82 2269
3592.38 2257
3592.95 2226
3593.51 2132
3594.08 2275
3594.64 2264
3595.21 2151
3595.77 2057
3596.34 2288
3596.90 2280
3597.47 2114
3598.04 2272
3598.60 2125
3599.17 2093
3599.73 2134
3600.30 2193
3600.86 2310
3601.43 2118
3601.99 2225
3602.56 2131
3603.13 2263
3603.69 2475
3604.26 2139
3604.82 2191
3605.39 2276
3605.96 2157
3606.52 2068
3607.09 2073
3607.65 1975
3608.22 2126
3608.79 2015
3609.35 2138
3609.92 2074
3610.49 2100
3611.05 2240
3611.62 2019
3612.19 1938
3612.75 2016
3613.32 2223
3613.89 2166
3614.45 2342
3615.02 2312
3615.59 2413
3616.15 2738
3616.72 2924
3617.29 2985
3617.85 3329
3618.42 3432
3618.99 3602
3619.55 3726
3620.12 3994
3620.69 4001
3621.26 3835
3621.82 3569
3622.39 3350
3622.96 3055
3623.53 2978
3624.09 2722
3624.66 2591
3625.23 2273
3625.80 2246
3626.36 2151
3626.93 2308
3627.50 2040
3628.07 2226
3628.63 2006
3629.20 2126
3629.77 2139
3630.34 2163
3630.91 2168
3631.47 2239
3632.04 2307
3632.61 2317
3633.18 2317
3633.75 2576
3634.32 2742
3634.88 2433
3635.45 2533
3636.02 2465
3636.59 2498
3637.16 2327
3637.73 2153
3638.29 2122
3638.86 2270
3639.43 2331
3640.00 2170
3640.57 2188
3641.14 2252
3641.71 2227
3642.28 2202
3642.84 2129
3643.41 2163
3643.98 2152
3644.55 2121
3645.12 2308
3645.69 2375
3646.26 2233
3646.83 2182
3647.40 2253
3647.97 2199
3648.54 2268
3649.11 2361
3649.68 2262
3650.25 2410
3650.81 2348
3651.38 2228
3651.95 2159
3652.52 2308
3653.09 2286
3653.66 2383
3654.23 2379
3654.80 2427
3655.37 2228
3655.94 2267
3656.51 2329
3657.08 2411
3657.65 2252
3658.22 2293
3658.79 2322
3659.36 2378
3659.93 2195
3660.50 2090
3661.07 2106
3661.64 2037
3662.22 2025
3662.79 1934
3663.36 1902
3663.93 1911
3664.50 1895
3665.07 1923
3665.64 2038
3666.21 1972
3666.78 1971
3667.35 1932
3667.92 1889
3668.49 1976
3669.06 1860
3669.64 1735
3670.21 1828
3670.78 1931
3671.35 1856
3671.92 1887
3672.49 1921
3673.06 2024
3673.63 2098
3674.21 2139
3674.78 2065
3675.35 2002
3675.92 2090
3676.49 2121
3677.06 2046
3677.63 1959
3678.21 1985
3678.78 1927
3679.35 1970
3679.92 1975
3680.49 1987
3681.07 1908
3681.64 1789
3682.21 1810
3682.78 1856
3683.35 1963
3683.93 1995
3684.50 2110
3685.07 1938
3685.64 1857
3686.21 1954
3686.79 1911
3687.36 1963
3687.93 2013
3688.50 1951
3689.08 1854
3689.65 1753
3690.22 1902
3690.80 1948
3691.37 1883
3691.94 1967
3692.51 2041
3693.09 1989
3693.66 1920
3694.23 1979
3694.81 2050
3695.38 2028
3695.95 1981
3696.52 1998
3697.10 1896
3697.67 1930
3698.24 1909
3698.82 2057
3699.39 2031
3699.96 2023
3700.54 2100
3701.11 1942
3701.68 1979
3702.26 2023
3702.83 2136
3703.41 1951
3703.98 1996
3704.55 2121
3705.13 2173
3705.70 2104
3706.27 1991
3706.85 1984
3707.42 2045
3708.00 2026
3708.57 2018
3709.14 1926
3709.72 2043
3710.29 2056
3710.87 2125
3711.44 1916
3712.02 2077
3712.59 2084
3713.16 1984
3713.74 1891
3714.31 1962
3714.89 1988
3715.46 1919
3716.04 1916
3716.61 2139
3717.19 2033
3717.76 1859
3718.34 1857
3718.91 1771
3719.49 1745
3720.06 1863
3720.64 1897
3721.21 1939
3721.79 1898
3722.36 1872
3722.94 1851
3723.51 1725
3724.09 1708
3724.66 1673
3725.24 1735
3725.81 1767
3726.39 1850
3726.96 1768
3727.54 1932
3728.12 1838
3728.69 1860
3729.27 1996
3729.84 1845
3730.42 1960
3730.99 2007
3731.57 2158
3732.15 2217
3732.72 2049
3733.30 2242
3733.87 2330
3734.45 2270
3735.03 2182
3735.60 2175
3736.18 2105
3736.75 2146
3737.33 2191
3737.91 2091
3738.48 2060
3739.06 1940
3739.64 1978
3740.21 1978
3740.79 1974
3741.37 1839
3741.94 1831
3742.52 1941
3743.10 1855
3743.67 1971
3744.25 1964
3744.83 1979
3745.40 1913
3745.98 1824
3746.56 1821
3747.13 1842
3747.71 1831
3748.29 1770
3748.87 1761
3749.44 1888
3750.02 1879
3750.60 1802
3751.17 1818
3751.75 1844
3752.33 1822
3752.91 1847
3753.48 1748
3754.06 1849
3754.64 1811
3755.22 1826
3755.80 1884
3756.37 1828
3756.95 1808
3757.53 1795
3758.11 1796
3758.68 1911
3759.26 1850
3759.84 1859
3760.42 1821
3761.00 1947
3761.58 2010
3762.15 2025
3762.73 1893
3763.31 1960
3763.89 1959
3764.47 1881
3765.04 1898
3765.62 1806
3766.20 1924
3766.78 2125
3767.36 1947
3767.94 1975
3768.52 1855
3769.10 1892
3769.67 1923
3770.25 1824
3770.83 1722
3771.41 1796
3771.99 1883
3772.57 1909
3773.15 2048
3773.73 1988
3774.31 1910
3774.89 1885
3775.46 1896
3776.04 1874
3776.62 1774
3777.20 1827
3777.78 1935
3778.36 1879
3778.94 1831
3779.52 1661
3780.10 1691
3780.68 1739
3781.26 1707
3781.84 1735
3782.42 1632
3783.00 1710
3783.58 1805
3784.16 1802
3784.74 1800
3785.32 1960
3785.90 1970
3786.48 1981
3787.06 1879
3787.64 1963
3788.22 1799
3788.80 1782
3789.38 1732
3789.96 1695
3790.54 1721
3791.12 1807
3791.70 1931
3792.28 1959
3792.86 1812
3793.44 1905
3794.02 1984
3794.60 1879
3795.18 1903
3795.77 1906
3796.35 1947
3796.93 1960
3797.51 1966
3798.09 1941
3798.67 2047
3799.25 2004
3799.83 1745
3800.41 1834
3800.99 1867
3801.58 1875
3802.16 1791
3802.74 1877
3803.32 1850
3803.90 2028
3804.48 1997
3805.06 1860
3805.65 1950
3806.23 2000
3806.81 2099
3807.39 2077
3807.97 2054
3808.55 2123
3809.14 2168
3809.72 2262
3810.30 2272
3810.88 2105
3811.46 2074
3812.05 2093
3812.63 2208
3813.21 2210
3813.79 2043
3814.37 2007
3814.96 2034
3815.54 2181
3816.12 2041
3816.70 2144
3817.29 2116
3817.87 2108
3818.45 2133
3819.03 2003
3819.62 1947
3820.20 1890
3820.78 1935
3821.36 1952
3821.95 1992
3822.53 1817
3823.11 1856
3823.70 1828
3824.28 1830
3824.86 1850
3825.45 1699
3826.03 1747
3826.61 1697
3827.19 1708
3827.78 1823
3828.36 1810
3828.94 1800
3829.53 1768
3830.11 1883
3830.69 1809
3831.28 1844
3831.86 1756
3832.45 1827
3833.03 1673
3833.61 1770
3834.20 1846
3834.78 1793
3835.36 1684
3835.95 1853
3836.53 1768
3837.12 1770
3837.70 1751
3838.28 1825
3838.87 1855
3839.45 1834
3840.04 1796
3840.62 1906
3841.20 1762
3841.79 1845
3842.37 1890
3842.96 1642
3843.54 1811
3844.13 1745
3844.71 1806
3845.30 1898
3845.88 1858
3846.47 1833
3847.05 1780
3847.63 1841
3848.22 1867
3848.80 1824
3849.39 1831
3849.97 1740
3850.56 1693
3851.14 1736
3851.73 1805
3852.31 1660
3852.90 1770
3853.48 1832
3854.07 1769
3854.66 1875
3855.24 1837
3855.83 1815
3856.41 1904
3857.00 2091
3857.58 2058
3858.17 2210
3858.75 2361
3859.34 2319
3859.92 2572
3860.51 2814
3861.10 2951
3861.68 3096
3862.27 3215
3862.85 3448
3863.44 3353
3864.03 3260
3864.61 3164
3865.20 3204
3865.78 3068
3866.37 2701
3866.96 2519
3867.54 2532
3868.13 2304
3868.72 2116
3869.30 2077
3869.89 1985
3870.47 1940
3871.06 1967
3871.65 1958
3872.23 1916
3872.82 1890
3873.41 1924
3873.99 1887
3874.58 2024
3875.17 1947
3875.76 1978
3876.34 2080
3876.93 1996
3877.52 1968
3878.10 2101
3878.69 2163
3879.28 1855
3879.86 1879
3880.45 1928
3881.04 1817
3881.63 1822
3882.21 1949
3882.80 1804
3883.39 1752
3883.98 1697
3884.56 1760
3885.15 1979
3885.74 1821
3886.33 1819
3886.91 1692
3887.50 1698
3888.09 1834
3888.68 1748
3889.27 1618
3889.85 1819
3890.44 1831
3891.03 1754
3891.62 1823
3892.21 1815
3892.79 1854
3893.38 1906
3893.97 1772
3894.56 1812
3895.15 1792
3895.74 2015
3896.32 1950
3896.91 1987
3897.50 1947
3898.09 1911
3898.68 2148
3899.27 2134
3899.86 2183
3900.45 2193
3901.03 2299
3901.62 2275
3902.21 2199
3902.80 2065
3903.39 2220
3903.98 1998
3904.57 1986
3905.16 1973
3905.75 2000
3906.34 1939
3906.92 1845
3907.51 1734
3908.10 1815
3908.69 1816
3909.28 1836
3909.87 1687
3910.46 1739
3911.05 1572
3911.64 1684
3912.23 1828
3912.82 1716
3913.41 1808
3914.00 1699
3914.59 1694
3915.18 1636
3915.77 1658
3916.36 1616
3916.95 1554
3917.54 1623
3918.13 1611
3918.72 1537
3919.31 1502
3919.90 1557
3920.49 1671
3921.08 1733
3921.67 1764
3922.26 1726
3922.85 1640
3923.44 1601
3924.03 1615
3924.62 1703
3925.21 1788
3925.80 1794
3926.40 1569
3926.99 1594
3927.58 1693
3928.17 1671
3928.76 1591
3929.35 1630
3929.94 1700
3930.53 1572
3931.12 1532
3931.71 1701
3932.30 1661
3932.90 1544
3933.49 1653
3934.08 1614
3934.67 1513
3935.26 1609
3935.85 1495
3936.44 1644
3937.04 1668
3937.63 1609
3938.22 1690
3938.81 1739
3939.40 1712
3939.99 1828
3940.59 1932
3941.18 1888
3941.77 1898
3942.36 1758
3942.95 1816
3943.55 1797
3944.14 1780
3944.73 1848
3945.32 1833
3945.91 1663
3946.51 1786
3947.10 1785
3947.69 1734
3948.28 1808
3948.88 1616
3949.47 1658
3950.06 1685
3950.65 1678
3951.25 1580
3951.84 1592
3952.43 1610
3953.02 1609
3953.62 1636
3954.21 1662
3954.80 1779
3955.40 1750
3955.99 1571
3956.58 1580
3957.17 1624
3957.77 1781
3958.36 1723
3958.95 1625
3959.55 1558
3960.14 1633
3960.73 1546
3961.33 1690
3961.92 1627
3962.51 1564
3963.11 1637
3963.70 1593
3964.29 1743
3964.89 1711
3965.48 1681
3966.08 1687
3966.67 1598
3967.26 1554
3967.86 1563
3968.45 1669
3969.04 1578
3969.64 1542
3970.23 1644
3970.83 1656
3971.42 1635
3972.01 1618
3972.61 1707
3973.20 1550
3973.80 1592
3974.39 1512
3974.99 1562
3975.58 1629
3976.18 1563
3976.77 1610
3977.36 1485
3977.96 1575
3978.55 1485
3979.15 1518
3979.74 1527
3980.34 1621
3980.93 1707
3981.53 1642
3982.12 1701
3982.72 1622
3983.31 1666
3983.91 1683
3984.50 1773
3985.10 1720
3985.69 1853
3986.29 1798
3986.88 1633
3987.48 1642
3988.07 1729
3988.67 1671
3989.26 1578
3989.86 1600
3990.46 1589
3991.05 1719
3991.65 1798
3992.24 1729
3992.84 1818
3993.43 1814
3994.03 1876
3994.63 1985
3995.22 1896
3995.82 1883
3996.41 1876
3997.01 1945
3997.61 2025
3998.20 1913
3998.80 1868
3999.39 1646
3999.99 1713
4000.59 1704
4001.18 1667
4001.78 1835
4002.38 1691
4002.97 1602
4003.57 1657
4004.17 1880
4004.76 1733
4005.36 1733
4005.96 1723
4006.55 1735
4007.15 1741
4007.75 1751
4008.34 1824
4008.94 1775
4009.54 1811
4010.13 1793
4010.73 1717
4011.33 1589
4011.93 1760
4012.52 1840
4013.12 1788
4013.72 1871
4014.31 1739
4014.91 1650
4015.51 1772
4016.11 1898
4016.70 1952
4017.30 1836
4017.90 1952
4018.50 1814
4019.09 1751
4019.69 1815
4020.29 1700
4020.89 1700
4021.49 1820
4022.08 1863
4022.68 1825
4023.28 1781
4023.88 1882
4024.48 1761
4025.07 1823
4025.67 2055
4026.27 2116
4026.87 2254
4027.47 2440
4028.06 2540
4028.66 2528
4029.26 2670
4029.86 2715
4030.46 2719
4031.06 2817
4031.66 2778
4032.25 2642
4032.85 2547
4033.45 2311
4034.05 2173
4034.65 2080
4035.25 1939
4035.85 2001
4036.45 1731
4037.05 1745
4037.64 1788
4038.24 1793
4038.84 1756
4039.44 1613
4040.04 1813
4040.64 1906
4041.24 1617
4041.84 1679
4042.44 1610
4043.04 1565
4043.64 1730
4044.24 1773
4044.84 1609
4045.44 1714
4046.04 1742
4046.64 1882
4047.24 1840
4047.84 1818
4048.44 1779
4049.03 1856
4049.63 1970
4050.23 1983
4050.83 1815
4051.43 1805
4052.04 1785
4052.64 1776
4053.24 1797
4053.84 1856
4054.44 1815
4055.04 1775
4055.64 1808
4056.24 1635
4056.84 1842
4057.44 1908
4058.04 1718
4058.64 1744
4059.24 1759
4059.84 1682
4060.44 1680
4061.04 1708
4061.64 1670
4062.24 1816
4062.85 1646
4063.45 1687
4064.05 1720
4064.65 1888
4065.25 1862
4065.85 1766
4066.45 1813
4067.05 1773
4067.65 1828
4068.26 1876
4068.86 1816
4069.46 1853
4070.06 1851
4070.66 1747
4071.26 1757
4071.86 1700
4072.47 1689
4073.07 1659
4073.67 1587
4074.27 1633
4074.87 1530
4075.47 1619
4076.08 1653
4076.68 1640
4077.28 1505
4077.88 1700
4078.48 1658
4079.09 1662
4079.69 1584
4080.29 1647
4080.89 1667
4081.50 1526
4082.10 1606
4082.70 1639
4083.30 1678
4083.91 1585
4084.51 1594
4085.11 1470
4085.71 1537
4086.32 1546
4086.92 1515
4087.52 1569
4088.12 1535
4088.73 1619
4089.33 1644
4089.93 1640
4090.54 1625
4091.14 1598
4091.74 1616
4092.35 1673
4092.95 1740
4093.55 1723
4094.15 1585
4094.76 1579
4095.36 1666
4095.96 1653
4096.57 1501
4097.17 1652
4097.78 1740
4098.38 1796
4098.98 1725
4099.59 1668
4100.19 1591
4100.79 1612
4101.40 1597
4102.00 1576
4102.61 1668
4103.21 1661
4103.81 1642
4104.42 1548
4105.02 1575
4105.63 1682
4106.23 1659
4106.83 1594
4107.44 1733
4108.04 1779
4108.65 1683
4109.25 1694
4109.85 1717
4110.46 1555
4111.06 1553
4111.67 1700
4112.27 1648
4112.88 1539
4113.48 1418
4114.09 1422
4114.69 1493
4115.30 1599
4115.90 1536
4116.51 1568
4117.11 1500
4117.72 1582
4118.32 1491
4118.93 1567
4119.53 1653
4120.14 1605
4120.74 1729
4121.35 1625
4121.95 1635
4122.56 1673
4123.16 1557
4123.77 1692
4124.37 1615
4124.98 1652
4125.59 1595
4126.19 1633
4126.80 1712
4127.40 1633
4128.01 1568
4128.61 1678
4129.22 1599
4129.83 1743
4130.43 1657
4131.04 1607
4131.64 1533
4132.25 1613
4132.86 1715
4133.46 1773
4134.07 1719
4134.67 1705
4135.28 1795
4135.89 1804
4136.49 1806
4137.10 1765
4137.71 1749
4138.31 1878
4138.92 1853
4139.53 1917
4140.13 2002
4140.74 2025
4141.35 1977
4141.95 2006
4142.56 1937
4143.17 2087
4143.77 2072
4144.38 1981
4144.99 1975
4145.59 2122
4146.20 2068
4146.81 1871
4147.42 1798
4148.02 1756
4148.63 1695
4149.24 1684
4149.84 1567
4150.45 1649
4151.06 1554
4151.67 1714
4152.27 1656
4152.88 1675
4153.49 1586
4154.10 1626
4154.70 1717
4155.31 1637
4155.92 1508
4156.53 1619
4157.14 1606
4157.74 1509
4158.35 1503
4158.96 1606
4159.57 1522
4160.18 1590
4160.78 1635
4161.39 1614
4162.00 1543
4162.61 1612
4163.22 1551
4163.83 1701
4164.43 1708
4165.04 1695
4165.65 1621
4166.26 1719
4166.87 1722
4167.48 1720
4168.09 1672
4168.69 1652
4169.30 1622
4169.91 1747
4170.52 1680
4171.13 1606
4171.74 1484
4172.35 1536
4172.96 1706
4173.57 1765
4174.17 1649
4174.78 1564
4175.39 1623
4176.00 1667
4176.61 1628
4177.22 1639
4177.83 1745
4178.44 1820
4179.05 1693
4179.66 1737
4180.27 1807
4180.88 1737
4181.49 1669
4182.10 1743
4182.71 1726
4183.32 1734
4183.93 1796
4184.54 1756
4185.15 1661
4185.76 1626
4186.37 1675
4186.98 1781
4187.59 1723
4188.20 1567
4188.81 1584
4189.42 1598
4190.03 1575
4190.64 1649
4191.25 1696
4191.86 1638
4192.47 1576
4193.08 1651
4193.69 1646
4194.30 1593
4194.91 1745
4195.52 1805
4196.13 1878
4196.74 1921
4197.35 1736
4197.97 1720
4198.58 1598
4199.19 1755
4199.80 1623
4200.41 1681
4201.02 1638
4201.63 1588
4202.24 1592
4202.85 1539
4203.47 1594
4204.08 1639
4204.69 1567
4205.30 1660
4205.91 1681
4206.52 1649
4207.13 1647
4207.75 1492
4208.36 1649
4208.97 1685
4209.58 1666
4210.19 1533
4210.80 1509
4211.42 1603
4212.03 1504
4212.64 1500
4213.25 1599
4213.86 1587
4214.48 1525
4215.09 1577
4215.70 1801
4216.31 1831
4216.92 1849
4217.54 1911
4218.15 1941
4218.76 2043
4219.37 2043
4219.99 2012
4220.60 2207
4221.21 2212
4221.82 2085
4222.44 2126
4223.05 2250
4223.66 2137
4224.28 1938
4224.89 1995
4225.50 1935
4226.11 2074
4226.73 1781
4227.34 1787
4227.95 1858
4228.57 1713
4229.18 1654
4229.79 1735
4230.41 1677
4231.02 1729
4231.63 1706
4232.25 1754
4232.86 1835
4233.47 1798
4234.09 1815
4234.70 1860
4235.31 1835
4235.93 1822
4236.54 1767
4237.15 1771
4237.77 1716
4238.38 1843
4239.00 1760
4239.61 1582
4240.22 1739
4240.84 1810
4241.45 1629
4242.07 1583
4242.68 1475
4243.29 1601
4243.91 1632
4244.52 1678
4245.14 1530
4245.75 1586
4246.37 1718
4246.98 1683
4247.59 1647
4248.21 1727
4248.82 1757
4249.44 1863
4250.05 1765
4250.67 1756
4251.28 1774
4251.90 1770
4252.51 1780
4253.13 1722
4253.74 1789
4254.36 1784
4254.97 1874
4255.59 1841
4256.20 1815
4256.82 1778
4257.43 1651
4258.05 1739
4258.66 1741
4259.28 1686
4259.89 1678
4260.51 1784
4261.12 1745
4261.74 1725
4262.35 1705
4262.97 1725
4263.59 1727
4264.20 1758
4264.82 1727
4265.43 1719
4266.05 1601
4266.66 1665
4267.28 1715
4267.90 1666
4268.51 1571
4269.13 1640
4269.74 1658
4270.36 1533
4270.98 1539
4271.59 1675
4272.21 1623
4272.83 1647
4273.44 1704
4274.06 1652
4274.68 1565
4275.29 1579
4275.91 1702
4276.52 1778
4277.14 1743
4277.76 1694
4278.37 1788
4278.99 1851
4279.61 1670
4280.23 1709
4280.84 1612
4281.46 1684
4282.08 1685
4282.69 1590
4283.31 1478
4283.93 1423
4284.54 1537
4285.16 1612
4285.78 1458
4286.40 1555
4287.01 1521
4287.63 1287
4288.25 1356
4288.87 1468
4289.48 1606
4290.10 1497
4290.72 1470
4291.34 1530
4291.95 1504
4292.57 1612
4293.19 1416
4293.81 1561
4294.42 1570
4295.04 1560
4295.66 1489
4296.28 1570
4296.90 1564
4297.51 1639
4298.13 1635
4298.75 1666
4299.37 1569
4299.99 1592
4300.61 1551
4301.22 1544
4301.84 1437
4302.46 1511
4303.08 1623
4303.70 1508
4304.32 1566
4304.94 1532
4305.55 1599
4306.17 1567
4306.79 1520
4307.41 1558
4308.03 1472
4308.65 1538
4309.27 1495
4309.89 1489
4310.50 1430
4311.12 1487
4311.74 1514
4312.36 1467
4312.98 1589
4313.60 1512
4314.22 1494
4314.84 1439
4315.46 1491
4316.08 1449
4316.70 1453
4317.32 1576
4317.94 1636
4318.56 1615
4319.18 1319
4319.80 1199
4320.42 1313
4321.04 1421
4321.65 1407
4322.27 1278
4322.89 1388
4323.51 1455
4324.13 1350
4324.75 1388
4325.37 1430
4325.99 1300
4326.62 1452
4327.24 1485
4327.86 1605
4328.48 1524
4329.10 1428
4329.72 1428
4330.34 1579
4330.96 1410
4331.58 1395
4332.20 1464
4332.82 1446
4333.44 1405
4334.06 1387
4334.68 1450
4335.30 1370
4335.92 1459
4336.54 1351
4337.16 1352
4337.79 1453
4338.41 1428
4339.03 1376
4339.65 1317
4340.27 1304
4340.89 1325
4341.51 1474
4342.13 1464
4342.76 1442
4343.38 1388
4344.00 1454
4344.62 1458
4345.24 1487
4345.86 1524
4346.48 1537
4347.11 1463
4347.73 1616
4348.35 1685
4348.97 1594
4349.59 1520
4350.22 1407
4350.84 1511
4351.46 1530
4352.08 1568
4352.70 1484
4353.33 1398
4353.95 1485
4354.57 1493
4355.19 1361
4355.81 1360
4356.44 1346
4357.06 1430
4357.68 1406
4358.30 1481
4358.93 1397
4359.55 1402
4360.17 1437
4360.79 1508
4361.42 1465
4362.04 1405
4362.66 1428
4363.28 1397
4363.91 1415
4364.53 1328
4365.15 1530
4365.78 1525
4366.40 1575
4367.02 1394
4367.65 1311
4368.27 1548
4368.89 1440
4369.52 1307
4370.14 1444
4370.76 1346
4371.39 1287
4372.01 1268
4372.63 1354
4373.26 1347
4373.88 1289
4374.50 1283
4375.13 1279
4375.75 1313
4376.37 1289
4377.00 1269
4377.62 1256
4378.25 1306
4378.87 1482
4379.49 1316
4380.12 1319
4380.74 1402
4381.37 1444
4381.99 1365
4382.61 1460
4383.24 1399
4383.86 1272
4384.49 1295
4385.11 1438
4385.74 1354
4386.36 1325
4386.98 1276
4387.61 1336
4388.23 1470
4388.86 1316
4389.48 1364
4390.11 1328
4390.73 1449
4391.36 1389
4391.98 1353
4392.61 1319
4393.23 1334
4393.86 1257
4394.48 1345
4395.11 1402
4395.73 1446
4396.36 1410
4396.98 1344
4397.61 1275
4398.23 1296
4398.86 1305
4399.48 1437
4400.11 1363
4400.74 1241
4401.36 1399
4401.99 1413
4402.61 1452
4403.24 1416
4403.86 1359
4404.49 1367
4405.11 1447
4405.74 1419
4406.37 1413
4406.99 1293
4407.62 1446
4408.24 1385
4408.87 1358
4409.50 1276
4410.12 1387
4410.75 1416
4411.38 1415
4412.00 1411
4412.63 1305
4413.25 1412
4413.88 1381
4414.51 1292
4415.13 1351
4415.76 1432
4416.39 1467
4417.01 1386
4417.64 1413
4418.27 1406
4418.89 1419
4419.52 1464
4420.15 1495
4420.77 1414
4421.40 1372
4422.03 1378
4422.66 1324
4423.28 1272
4423.91 1315
4424.54 1318
4425.16 1260
4425.79 1319
4426.42 1231
4427.05 1265
4427.67 1421
4428.30 1251
4428.93 1239
4429.56 1306
4430.18 1296
4430.81 1423
4431.44 1341
4432.07 1315
4432.69 1340
4433.32 1512
4433.95 1500
4434.58 1420
4435.21 1322
4435.83 1335
4436.46 1382
4437.09 1351
4437.72 1306
4438.35 1396
4438.97 1425
4439.60 1360
4440.23 1261
4440.86 1277
4441.49 1283
4442.12 1350
4442.74 1418
4443.37 1432
4444.00 1488
4444.63 1503
4445.26 1556
4445.89 1416
4446.52 1428
4447.14 1465
4447.77 1583
4448.40 1617
4449.03 1593
4449.66 1596
4450.29 1615
4450.92 1563
4451.55 1682
4452.18 1547
4452.81 1417
4453.44 1481
4454.06 1441
4454.69 1337
4455.32 1361
4455.95 1398
4456.58 1377
4457.21 1312
4457.84 1343
4458.47 1410
4459.10 1448
4459.73 1452
4460.36 1487
4460.99 1436
4461.62 1379
4462.25 1240
4462.88 1278
4463.51 1255
4464.14 1292
4464.77 1313
4465.40 1340
4466.03 1244
4466.66 1315
4467.29 1318
4467.92 1384
4468.55 1384
4469.18 1492
4469.81 1483
4470.44 1566
4471.07 1483
4471.70 1360
4472.33 1422
4472.96 1379
4473.59 1355
4474.22 1382
4474.86 1425
4475.49 1421
4476.12 1295
4476.75 1270
4477.38 1348
4478.01 1390
4478.64 1382
4479.27 1383
4479.90 1361
4480.53 1322
4481.17 1352
4481.80 1213
4482.43 1357
4483.06 1392
4483.69 1411
4484.32 1382
4484.95 1329
4485.58 1270
4486.22 1320
4486.85 1366
4487.48 1313
4488.11 1322
4488.74 1313
4489.37 1354
4490.01 1395
4490.64 1276
4491.27 1409
4491.90 1338
4492.53 1355
4493.17 1418
4493.80 1374
4494.43 1432
4495.06 1410
4495.70 1317
4496.33 1387
4496.96 1264
4497.59 1363
4498.22 1418
4498.86 1422
4499.49 1423
4500.12 1427
4500.75 1368
4501.39 1416
4502.02 1439
4502.65 1524
4503.29 1447
4503.92 1510
4504.55 1518
4505.18 1448
4505.82 1504
4506.45 1380
4507.08 1362
4507.72 1349
4508.35 1372
4508.98 1532
4509.62 1513
4510.25 1488
4510.88 1459
4511.52 1512
4512.15 1448
4512.78 1453
4513.42 1516
4514.05 1369
4514.68 1432
4515.32 1351
4515.95 1514
4516.58 1538
4517.22 1481
4517.85 1473
4518.48 1464
4519.12 1643
4519.75 1483
4520.39 1525
4521.02 1495
4521.65 1445
4522.29 1519
4522.92 1537
4523.56 1540
4524.19 1628
4524.83 1759
4525.46 1707
4526.09 1708
4526.73 1748
4527.36 1912
4528.00 1832
4528.63 2131
4529.27 2246
4529.90 2293
4530.54 2845
4531.17 2958
4531.81 3050
4532.44 3180
4533.07 3474
4533.71 3559
4534.34 3399
4534.98 3255
4535.61 2946
4536.25 2687
4536.88 2418
4537.52 2184
4538.16 1970
4538.79 1915
4539.43 1653
4540.06 1604
4540.70 1497
4541.33 1430
4541.97 1410
4542.60 1487
4543.24 1421
4543.87 1450
4544.51 1415
4545.15 1501
4545.78 1396
4546.42 1428
4547.05 1497
4547.69 1535
4548.32 1343
4548.96 1256
4549.60 1262
4550.23 1253
4550.87 1334
4551.50 1403
4552.14 1359
4552.78 1348
4553.41 1324
4554.05 1421
4554.69 1335
4555.32 1310
4555.96 1277
4556.60 1319
4557.23 1450
4557.87 1477
4558.51 1509
4559.14 1557
4559.78 1546
4560.42 1540
4561.05 1448
4561.69 1524
4562.33 1420
4562.96 1548
4563.60 1612
4564.24 1598
4564.87 1590
4565.51 1662
4566.15 1667
4566.79 1623
4567.42 1491
4568.06 1598
4568.70 1583
4569.33 1652
4569.97 1619
4570.61 1665
4571.25 1589
4571.88 1564
4572.52 1559
4573.16 1580
4573.80 1453
4574.44 1504
4575.07 1478
4575.71 1384
4576.35 1520
4576.99 1456
4577.62 1330
4578.26 1373
4578.90 1456
4579.54 1392
4580.18 1391
4580.82 1384
4581.45 1388
4582.09 1409
4582.73 1429
4583.37 1368
4584.01 1374
4584.65 1314
4585.28 1319
4585.92 1361
4586.56 1309
4587.20 1420
4587.84 1329
4588.48 1327
4589.12 1320
4589.75 1383
4590.39 1231
4591.03 1303
4591.67 1295
4592.31 1391
4592.95 1289
4593.59 1248
4594.23 1318
4594.87 1394
4595.51 1215
4596.15 1301
4596.78 1266
4597.42 1333
4598.06 1268
4598.70 1288
4599.34 1353
4599.98 1329
4600.62 1410
4601.26 1413
4601.90 1363
4602.54 1409
4603.18 1370
4603.82 1470
4604.46 1474
4605.10 1438
4605.74 1519
4606.38 1491
4607.02 1308
4607.66 1364
4608.30 1373
4608.94 1469
4609.58 1329
4610.22 1433
4610.86 1520
4611.50 1464
4612.14 1354
4612.78 1349
4613.42 1308
4614.06 1386
4614.70 1432
4615.34 1450
4615.98 1458
4616.63 1445
4617.27 1383
4617.91 1377
4618.55 1304
4619.19 1275
4619.83 1329
4620.47 1419
4621.11 1375
4621.75 1215
4622.39 1301
4623.03 1259
4623.68 1220
4624.32 1171
4624.96 1105
4625.60 1268
4626.24 1182
4626.88 1240
4627.52 1182
4628.17 1198
4628.81 1187
4629.45 1320
4630.09 1475
4630.73 1353
4631.37 1218
4632.02 1259
4632.66 1256
4633.30 1310
4633.94 1202
4634.58 1331
4635.22 1387
4635.87 1295
4636.51 1289
4637.15 1314
4637.79 1254
4638.44 1232
4639.08 1335
4639.72 1328
4640.36 1205
4641.00 1195
4641.65 1230
4642.29 1175
4642.93 1182
4643.57 1340
4644.22 1310
4644.86 1363
4645.50 1321
4646.15 1368
4646.79 1347
4647.43 1351
4648.07 1353
4648.72 1370
4649.36 1207
4650.00 1253
4650.65 1389
4651.29 1296
4651.93 1334
4652.57 1383
4653.22 1408
4653.86 1274
4654.50 1297
4655.15 1333
4655.79 1389
4656.44 1336
4657.08 1374
4657.72 1408
4658.37 1372
4659.01 1297
4659.65 1312
4660.30 1246
4660.94 1377
4661.58 1342
4662.23 1308
4662.87 1310
4663.52 1348
4664.16 1302
4664.80 1161
4665.45 1208
4666.09 1198
4666.74 1291
4667.38 1342
4668.02 1213
4668.67 1226
4669.31 1267
4669.96 1316
4670.60 1224
4671.25 1214
4671.89 1219
4672.54 1188
4673.18 1277
4673.83 1315
4674.47 1305
4675.11 1274
4675.76 1283
4676.40 1359
4677.05 1207
4677.69 1257
4678.34 1267
4678.98 1174
4679.63 1246
4680.27 1287
4680.92 1340
4681.56 1350
4682.21 1334
4682.85 1445
4683.50 1544
4684.15 1446
4684.79 1363
4685.44 1352
4686.08 1357
4686.73 1249
4687.37 1219
4688.02 1234
4688.66 1251
4689.31 1380
4689.96 1403
4690.60 1315
4691.25 1235
4691.89 1191
4692.54 1269
4693.19 1310
4693.83 1292
4694.48 1272
4695.12 1337
4695.77 1229
4696.42 1127
4697.06 1219
4697.71 1304
4698.36 1276
4699.00 1317
4699.65 1294
4700.29 1268
4700.94 1192
4701.59 1200
4702.23 1201
4702.88 1298
4703.53 1296
4704.17 1327
4704.82 1336
4705.47 1293
4706.11 1327
4706.76 1347
4707.41 1356
4708.06 1379
4708.70 1440
4709.35 1533
4710.00 1549
4710.64 1555
4711.29 1387
4711.94 1521
4712.59 1536
4713.23 1443
4713.88 1350
4714.53 1317
4715.18 1427
4715.82 1330
4716.47 1243
4717.12 1247
4717.77 1206
4718.41 1255
4719.06 1269
4719.71 1280
4720.36 1346
4721.01 1454
4721.65 1361
4722.30 1316
4722.95 1419
4723.60 1358
4724.25 1206
4724.89 1392
4725.54 1334
4726.19 1342
4726.84 1351
4727.49 1295
4728.14 1307
4728.78 1224
4729.43 1281
4730.08 1176
4730.73 1281
4731.38 1175
4732.03 1277
4732.68 1291
4733.32 1327
4733.97 1279
4734.62 1262
4735.27 1259
4735.92 1280
4736.57 1228
4737.22 1276
4737.87 1343
4738.52 1383
4739.16 1194
4739.81 1207
4740.46 1371
4741.11 1375
4741.76 1334
4742.41 1326
4743.06 1254
4743.71 1333
4744.36 1363
4745.01 1366
4745.66 1380
4746.31 1326
4746.96 1420
4747.61 1466
4748.26 1638
4748.91 1820
4749.56 2113
4750.21 2021
4750.86 2076
4751.51 2241
4752.16 2491
4752.81 2449
4753.46 2700
4754.11 2649
4754.76 2613
4755.41 2563
4756.06 2585
4756.71 2260
4757.36 2046
4758.01 1886
4758.66 1729
4759.31 1491
4759.96 1365
4760.61 1393
4761.26 1313
4761.91 1325
4762.56 1271
4763.22 1248
4763.87 1350
4764.52 1214
4765.17 1220
4765.82 1248
4766.47 1213
4767.12 1242
4767.77 1182
4768.42 1185
4769.07 1332
4769.73 1211
4770.38 1257
4771.03 1240
4771.68 1177
4772.33 1163
4772.98 1162
4773.63 1171
4774.29 1188
4774.94 1235
4775.59 1244
4776.24 1254
4776.89 1267
4777.54 1297
4778.20 1257
4778.85 1357
4779.50 1378
4780.15 1289
4780.80 1256
4781.46 1303
4782.11 1392
4782.76 1327
4783.41 1380
4784.06 1391
4784.72 1253
4785.37 1261
4786.02 1238
4786.67 1261
4787.33 1224
4787.98 1288
4788.63 1294
4789.28 1343
4789.94 1340
4790.59 1345
4791.24 1276
4791.89 1302
4792.55 1285
4793.20 1355
4793.85 1509
4794.51 1308
4795.16 1312
4795.81 1350
4796.47 1219
4797.12 1267
4797.77 1310
4798.42 1215
4799.08 1244
4799.73 1216
4800.38 1196
4801.04 1185
4801.69 1202
4802.35 1191
4803.00 1121
4803.65 1185
4804.31 1179
4804.96 1217
4805.61 1149
4806.27 1087
4806.92 1108
4807.57 1167
4808.23 1257
4808.88 1265
4809.54 1212
4810.19 1126
4810.84 1140
4811.50 1145
4812.15 1152
4812.81 1180
4813.46 1265
4814.12 1211
4814.77 1175
4815.42 1285
4816.08 1317
4816.73 1209
4817.39 1157
4818.04 1197
4818.70 1155
4819.35 1229
4820.01 1206
4820.66 1176
4821.32 1272
4821.97 1340
4822.63 1253
4823.28 1188
4823.94 1207
4824.59 1207
4825.25 1333
4825.90 1287
4826.56 1173
4827.21 1270
4827.87 1212
4828.52 1422
4829.18 1360
4829.83 1305
4830.49 1239
4831.14 1254
4831.80 1314
4832.45 1276
4833.11 1369
4833.76 1389
4834.42 1327
4835.08 1376
4835.73 1412
4836.39 1369
4837.04 1442
4837.70 1403
4838.36 1294
4839.01 1220
4839.67 1359
4840.32 1404
4840.98 1270
4841.64 1240
4842.29 1152
4842.95 1290
4843.60 1281
4844.26 1268
4844.92 1220
4845.57 1100
4846.23 1288
4846.89 1307
4847.54 1204
4848.20 1217
4848.86 1213
4849.51 1224
4850.17 1221
4850.83 1171
4851.48 1209
4852.14 1206
4852.80 1162
4853.45 1124
4854.11 1118
4854.77 1203
4855.43 1203
4856.08 1205
4856.74 1195
4857.40 1172
4858.05 1187
4858.71 1191
4859.37 1299
4860.03 1166
4860.68 1208
4861.34 1242
4862.00 1194
4862.66 1272
4863.31 1254
4863.97 1249
4864.63 1374
4865.29 1334
4865.95 1421
4866.60 1486
4867.26 1330
4867.92 1389
4868.58 1365
4869.23 1311
4869.89 1346
4870.55 1322
4871.21 1262
4871.87 1413
4872.53 1249
4873.18 1156
4873.84 1264
4874.50 1350
4875.16 1250
4875.82 1269
4876.48 1325
4877.13 1267
4877.79 1314
4878.45 1274
4879.11 1254
4879.77 1169
4880.43 1133
4881.09 1157
4881.75 1224
4882.40 1179
4883.06 1147
4883.72 1163
4884.38 1271
4885.04 1201
4885.70 1097
4886.36 1077
4887.02 1170
4887.68 1181
4888.34 1212
4889.00 1122
4889.66 1175
4890.32 1203
4890.97 1291
4891.63 1267
4892.29 1264
4892.95 1312
4893.61 1260
4894.27 1275
4894.93 1301
4895.59 1254
4896.25 1393
4896.91 1379
4897.57 1309
4898.23 1370
4898.89 1327
4899.55 1254
4900.21 1289
4900.87 1232
4901.53 1310
4902.19 1270
4902.85 1236
4903.51 1357
4904.17 1218
4904.83 1210
4905.50 1313
4906.16 1321
4906.82 1314
4907.48 1297
4908.14 1362
4908.80 1316
4909.46 1355
4910.12 1320
4910.78 1248
4911.44 1165
4912.10 1157
4912.76 1221
4913.42 1176
4914.09 1233
4914.75 1197
4915.41 1177
4916.07 1148
4916.73 1120
4917.39 1181
4918.05 1069
4918.71 1094
4919.38 1160
4920.04 1200
4920.70 1095
4921.36 1098
4922.02 1126
4922.68 1097
4923.35 1095
4924.01 1202
4924.67 1078
4925.33 1133
4925.99 1072
4926.65 1147
4927.32 1093
4927.98 1105
4928.64 1095
4929.30 1103
4929.96 1063
4930.63 1089
4931.29 1090
4931.95 1091
4932.61 1117
4933.28 1115
4933.94 1120
4934.60 1131
4935.26 1246
4935.93 1094
4936.59 1132
4937.25 1110
4937.91 1081
4938.58 1090
4939.24 1078
4939.90 1113
4940.56 1080
4941.23 1127
4941.89 1087
4942.55 1064
4943.22 1133
4943.88 1160
4944.54 1183
4945.21 1097
4945.87 1096
4946.53 1196
4947.20 1126
4947.86 1188
4948.52 1181
4949.19 1135
4949.85 1117
4950.51 1117
4951.18 1115
4951.84 1140
4952.50 1129
4953.17 1216
4953.83 1176
4954.49 1131
4955.16 1204
4955.82 1214
4956.49 1118
4957.15 1151
4957.81 1161
4958.48 1043
4959.14 1199
4959.81 1165
4960.47 1207
4961.14 1261
4961.80 1321
4962.46 1412
4963.13 1408
4963.79 1484
4964.46 1417
4965.12 1390
4965.79 1481
4966.45 1441
4967.12 1395
4967.78 1412
4968.44 1351
4969.11 1330
4969.77 1230
4970.44 1261
4971.10 1281
4971.77 1277
4972.43 1215
4973.10 1274
4973.76 1190
4974.43 1214
4975.09 1325
4975.76 1189
4976.42 1209
4977.09 1267
4977.76 1305
4978.42 1277
4979.09 1315
4979.75 1270
4980.42 1297
4981.08 1266
4981.75 1241
4982.41 1401
4983.08 1325
4983.75 1154
4984.41 1176
4985.08 1268
4985.74 1395
4986.41 1468
4987.07 1488
4987.74 1506
4988.41 1539
4989.07 1596
4989.74 1771
4990.41 1708
4991.07 1649
4991.74 1739
4992.40 1736
4993.07 1643
4993.74 1464
4994.40 1511
4995.07 1550
4995.74 1396
4996.40 1359
4997.07 1255
4997.74 1378
4998.40 1250
4999.07 1234
4999.74 1176
5000.40 1160
5001.07 1152
5001.74 1192
5002.40 1105
5003.07 1093
5003.74 1096
5004.41 1065
5005.07 1014
5005.74 1006
5006.41 1054
5007.07 979
5007.74 991
5008.41 1102
5009.08 1107
5009.74 1076
5010.41 1059
5011.08 1068
5011.75 1089
5012.41 1065
5013.08 1173
5013.75 1199
5014.42 1055
5015.09 1047
5015.75 1014
5016.42 1012
5017.09 1051
5017.76 1133
5018.43 1180
5019.09 1071
5019.76 1111
5020.43 1177
5021.10 1079
5021.77 1229
5022.44 1203
5023.10 1152
5023.77 1161
5024.44 1145
5025.11 1220
5025.78 1140
5026.45 1136
5027.11 1245
5027.78 1314
5028.45 1350
5029.12 1367
5029.79 1346
5030.46 1272
5031.13 1211
5031.80 1167
5032.47 1194
5033.13 1143
5033.80 1195
5034.47 1225
5035.14 1153
5035.81 1190
5036.48 1174
5037.15 1010
5037.82 1131
5038.49 1066
5039.16 1077
5039.83 1093
5040.50 1115
5041.17 1113
5041.84 1072
5042.51 1151
5043.18 1043
5043.85 1107
5044.52 1073
5045.18 1224
5045.85 1115
5046.52 1113
5047.19 1086
5047.86 944
5048.53 1042
5049.20 1067
5049.88 1097
5050.55 1051
5051.22 1127
5051.89 1050
5052.56 1092
5053.23 1129
5053.90 1091
5054.57 1049
5055.24 1047
5055.91 1059
5056.58 1121
5057.25 1090
5057.92 1076
5058.59 999
5059.26 1085
5059.93 1094
5060.60 1119
5061.27 1066
5061.95 1058
5062.62 1103
5063.29 1121
5063.96 1048
5064.63 993
5065.30 977
5065.97 1149
5066.64 1069
5067.31 1017
5067.99 1037
5068.66 1081
5069.33 1117
5070.00 998
5070.67 1071
5071.34 972
5072.02 1097
5072.69 1002
5073.36 933
5074.03 1032
5074.70 1001
5075.37 1010
5076.05 1004
5076.72 1071
5077.39 1106
5078.06 1000
5078.73 1063
5079.41 1157
5080.08 1055
5080.75 1107
5081.42 1107
5082.10 1094
5082.77 1146
5083.44 1060
5084.11 1017
5084.78 1079
5085.46 1005
5086.13 1054
5086.80 1063
5087.48 1026
5088.15 1128
5088.82 1144
5089.49 1090
5090.17 997
5090.84 1085
5091.51 1061
5092.19 1097
5092.86 1145
5093.53 1087
5094.20 1175
5094.88 1164
5095.55 1178
5096.22 1090
5096.90 1129
5097.57 1106
5098.24 989
5098.92 1033
5099.59 1123
5100.26 1018
5100.94 1017
5101.61 1094
5102.29 1215
5102.96 1128
5103.63 1133
5104.31 1119
5104.98 1176
5105.65 1256
5106.33 1159
5107.00 1109
5107.68 1144
5108.35 1092
5109.02 1144
5109.70 1175
5110.37 1116
5111.05 1139
5111.72 1077
5112.40 1065
5113.07 1053
5113.74 1088
5114.42 1123
5115.09 1061
5115.77 1029
5116.44 1115
5117.12 1060
5117.79 974
5118.47 1035
5119.14 1071
5119.82 1058
5120.49 1073
5121.17 1121
5121.84 1035
5122.52 1017
5123.19 1006
5123.87 1107
5124.54 1040
5125.22 1105
5125.89 1055
5126.57 1022
5127.24 1120
5127.92 1108
5128.59 976
5129.27 998
5129.94 1177
5130.62 1117
5131.29 1089
5131.97 1093
5132.65 1151
5133.32 1114
5134.00 1080
5134.67 1025
5135.35 1083
5136.02 1019
5136.70 1102
5137.38 1090
5138.05 1060
5138.73 1104
5139.40 1157
5140.08 1153
5140.76 1150
5141.43 1104
5142.11 1021
5142.79 1176
5143.46 1100
5144.14 1146
5144.81 1220
5145.49 1076
5146.17 1019
5146.84 924
5147.52 973
5148.20 1011
5148.87 1031
5149.55 1007
5150.23 1056
5150.90 1002
5151.58 983
5152.26 1040
5152.94 943
5153.61 1004
5154.29 1038
5154.97 1051
5155.64 986
5156.32 934
5157.00 926
5157.68 973
5158.35 1076
5159.03 1011
5159.71 954
5160.39 947
5161.06 955
5161.74 976
5162.42 1081
5163.10 1140
5163.77 973
5164.45 956
5165.13 969
5165.81 1023
5166.48 1066
5167.16 1039
5167.84 1015
5168.52 999
5169.20 1058
5169.87 974
5170.55 900
5171.23 920
5171.91 1006
5172.59 1064
5173.27 1019
5173.94 999
5174.62 1008
5175.30 970
5175.98 899
5176.66 961
5177.34 1013
5178.02 1001
5178.69 1075
5179.37 1033
5180.05 929
5180.73 923
5181.41 1004
5182.09 1051
5182.77 954
5183.45 1013
5184.12 1025
5184.80 984
5185.48 929
5186.16 965
5186.84 988
5187.52 994
5188.20 906
5188.88 896
5189.56 874
5190.24 929
5190.92 943
5191.60 896
5192.28 942
5192.96 975
5193.64 929
5194.32 910
5195.00 899
5195.68 968
5196.36 983
5197.03 983
5197.71 900
5198.39 905
5199.07 952
5199.75 956
5200.44 945
5201.12 953
5201.80 1011
5202.48 978
5203.16 932
5203.84 950
5204.52 988
5205.20 1055
5205.88 1019
5206.56 943
5207.24 976
5207.92 951
5208.60 1088
5209.28 1071
5209.96 1125
5210.64 992
5211.32 1021
5212.00 943
5212.68 1027
5213.37 1003
5214.05 929
5214.73 948
5215.41 933
5216.09 995
5216.77 1085
5217.45 1054
5218.13 1014
5218.81 972
5219.50 974
5220.18 888
5220.86 831
5221.54 896
5222.22 980
5222.90 1020
5223.59 984
5224.27 954
5224.95 1013
5225.63 1028
5226.31 929
5226.99 956
5227.68 914
5228.36 1054
5229.04 1031
5229.72 968
5230.40 1039
5231.09 1019
5231.77 1012
5232.45 1039
5233.13 903
5233.81 1044
5234.50 1085
5235.18 1025
5235.86 929
5236.54 1019
5237.23 1183
5237.91 1242
5238.59 1093
5239.27 1204
5239.96 1226
5240.64 1064
5241.32 1130
5242.01 1199
5242.69 1130
5243.37 1102
5244.05 1099
5244.74 1047
5245.42 1104
5246.10 1066
5246.79 995
5247.47 953
5248.15 1037
5248.84 1060
5249.52 991
5250.20 920
5250.89 1010
5251.57 940
5252.25 943
5252.94 925
5253.62 1085
5254.30 1044
5254.99 1052
5255.67 1025
5256.36 1093
5257.04 909
5257.72 909
5258.41 1065
5259.09 984
5259.78 1023
5260.46 993
5261.14 986
5261.83 975
5262.51 1046
5263.20 990
5263.88 1001
5264.56 887
5265.25 1029
5265.93 1039
5266.62 1047
5267.30 980
5267.99 919
5268.67 1001
5269.36 1025
5270.04 989
5270.73 1064
5271.41 1097
5272.09 1005
5272.78 1040
5273.46 1047
5274.15 977
5274.83 1038
5275.52 1021
5276.20 1004
5276.89 967
5277.57 930
5278.26 983
5278.94 1016
5279.63 985
5280.32 1031
5281.00 984
5281.69 1093
5282.37 1044
5283.06 1039
5283.74 1025
5284.43 1031
5285.11 1030
5285.80 987
5286.49 1008
5287.17 1000
5287.86 1041
5288.54 1000
5289.23 865
5289.91 979
5290.60 957
5291.29 989
5291.97 976
5292.66 935
5293.35 1051
5294.03 860
5294.72 916
5295.40 993
5296.09 895
5296.78 886
5297.46 1017
5298.15 1062
5298.84 1011
5299.52 1062
5300.21 1138
5300.90 1146
5301.58 1053
5302.27 1141
5302.96 1103
5303.64 1007
5304.33 1050
5305.02 1120
5305.70 1091
5306.39 1055
5307.08 1050
5307.77 1085
5308.45 1007
5309.14 981
5309.83 1060
5310.51 1028
5311.20 920
5311.89 1029
5312.58 1001
5313.26 987
5313.95 1010
5314.64 1012
5315.33 1003
5316.01 930
5316.70 961
5317.39 915
5318.08 999
5318.77 1019
5319.45 965
5320.14 982
5320.83 939
5321.52 1015
5322.20 977
5322.89 984
5323.58 1034
5324.27 1104
5324.96 985
5325.65 936
5326.33 956
5327.02 1010
5327.71 1005
5328.40 1027
5329.09 1007
5329.78 1012
5330.46 1017
5331.15 1050
5331.84 987
5332.53 937
5333.22 997
5333.91 926
5334.60 946
5335.29 1031
5335.98 980
5336.66 957
5337.35 1011
5338.04 1018
5338.73 1011
5339.42 953
5340.11 979
5340.80 983
5341.49 987
5342.18 1040
5342.87 997
5343.56 984
5344.25 987
5344.94 999
5345.62 940
5346.31 963
5347.00 965
5347.69 1052
5348.38 1223
5349.07 1251
5349.76 1305
5350.45 1284
5351.14 1306
5351.83 1343
5352.52 1325
5353.21 1296
5353.90 1372
5354.59 1280
5355.28 1189
5355.97 1124
5356.66 1192
5357.35 1207
5358.04 1126
5358.74 1115
5359.43 1006
5360.12 1006
5360.81 993
5361.50 952
5362.19 1025
5362.88 1017
5363.57 1042
5364.26 943
5364.95 1011
5365.64 1043
5366.33 1000
5367.02 1085
5367.71 1002
5368.41 958
5369.10 1007
5369.79 1047
5370.48 1051
5371.17 1090
5371.86 1025
5372.55 1034
5373.24 1069
5373.94 975
5374.63 1056
5375.32 1038
5376.01 1023
5376.70 1095
5377.39 1080
5378.08 1073
5378.78 1007
5379.47 1105
5380.16 1092
5380.85 1054
5381.54 1110
5382.24 1136
5382.93 1131
5383.62 1170
5384.31 1140
5385.00 1143
5385.70 1068
5386.39 1164
5387.08 1140
5387.77 1059
5388.47 954
5389.16 963
5389.85 976
5390.54 998
5391.23 1033
5391.93 1056
5392.62 998
5393.31 994
5394.01 976
5394.70 985
5395.39 913
5396.08 916
5396.78 926
5397.47 953
5398.16 955
5398.86 916
5399.55 1020
5400.24 919
5400.93 955
5401.63 928
5402.32 981
5403.01 947
5403.71 869
5404.40 983
5405.09 941
5405.79 1002
5406.48 970
5407.17 1007
5407.87 932
5408.56 1025
5409.26 1077
5409.95 1070
5410.64 953
5411.34 982
5412.03 1064
5412.72 1067
5413.42 1017
5414.11 1034
5414.81 1017
5415.50 1023
5416.19 1019
5416.89 985
5417.58 999
5418.28 900
5418.97 926
5419.67 975
5420.36 936
5421.05 949
5421.75 1027
5422.44 957
5423.14 988
5423.83 956
5424.53 972
5425.22 1071
5425.92 980
5426.61 868
5427.31 980
5428.00 988
5428.70 917
5429.39 983
5430.09 944
5430.78 969
5431.48 981
5432.17 963
5432.87 965
5433.56 1021
5434.26 941
5434.95 908
5435.65 954
5436.34 991
5437.04 1065
5437.73 1019
5438.43 990
5439.13 991
5439.82 1007
5440.52 1000
5441.21 976
5441.91 927
5442.60 949
5443.30 930
5444.00 954
5444.69 990
5445.39 905
5446.08 902
5446.78 913
5447.48 1002
5448.17 872
5448.87 871
5449.56 935
5450.26 976
5450.96 988
5451.65 1023
5452.35 960
5453.05 892
5453.74 873
5454.44 879
5455.14 884
5455.83 963
5456.53 964
5457.23 905
5457.92 855
5458.62 878
5459.32 952
5460.01 916
5460.71 951
5461.41 1009
5462.11 1032
5462.80 989
5463.50 1006
5464.20 989
5464.89 996
5465.59 883
5466.29 892
5466.99 890
5467.68 932
5468.38 977
5469.08 983
5469.78 982
5470.47 972
5471.17 992
5471.87 901
5472.57 869
5473.26 899
5473.96 924
5474.66 965
5475.36 902
5476.06 937
5476.75 945
5477.45 884
5478.15 921
5478.85 898
5479.55 886
5480.24 951
5480.94 887
5481.64 808
5482.34 918
5483.04 869
5483.74 905
5484.43 915
5485.13 944
5485.83 912
5486.53 823
5487.23 900
5487.93 963
5488.63 938
5489.33 911
5490.02 854
5490.72 940
5491.42 846
5492.12 854
5492.82 901
5493.52 887
5494.22 828
5494.92 764
5495.62 836
5496.32 898
5497.01 947
5497.71 857
5498.41 893
5499.11 871
5499.81 809
5500.51 888
5501.21 910
5501.91 891
5502.61 838
5503.31 808
5504.01 878
5504.71 887
5505.41 885
5506.11 786
5506.81 865
5507.51 907
5508.21 878
5508.91 841
5509.61 791
5510.31 912
5511.01 958
5511.71 991
5512.41 939
5513.11 905
5513.81 863
5514.51 873
5515.21 887
5515.91 971
5516.61 952
5517.31 959
5518.01 957
5518.72 948
5519.42 941
5520.12 900
5520.82 813
5521.52 859
5522.22 856
5522.92 873
5523.62 830
5524.32 823
5525.02 947
5525.72 905
5526.43 885
5527.13 845
5527.83 974
5528.53 935
5529.23 854
5529.93 879
5530.63 882
5531.33 861
5532.04 917
5532.74 795
5533.44 805
5534.14 793
5534.84 766
5535.54 740
5536.25 776
5536.95 858
5537.65 836
5538.35 854
5539.05 811
5539.76 846
5540.46 826
5541.16 887
5541.86 805
5542.56 789
5543.27 841
5543.97 869
5544.67 780
5545.37 790
5546.08 850
5546.78 860
5547.48 857
5548.18 841
5548.89 835
5549.59 820
5550.29 840
5550.99 818
5551.70 918
5552.40 930
5553.10 878
5553.81 855
5554.51 866
5555.21 874
5555.91 767
5556.62 832
5557.32 804
5558.02 793
5558.73 909
5559.43 882
5560.13 946
5560.84 837
5561.54 949
5562.24 922
5562.95 849
5563.65 841
5564.35 868
5565.06 883
5565.76 886
5566.47 889
5567.17 828
5567.87 945
5568.58 888
5569.28 898
5569.98 872
5570.69 884
5571.39 843
5572.10 804
5572.80 871
5573.50 817
5574.21 876
5574.91 911
5575.62 935
5576.32 994
5577.03 1006
5577.73 918
5578.44 873
5579.14 903
5579.84 915
5580.55 872
5581.25 856
5581.96 844
5582.66 851
5583.37 852
5584.07 964
5584.78 940
5585.48 818
5586.19 841
5586.89 879
5587.60 919
5588.30 902
5589.01 779
5589.71 951
5590.42 821
5591.12 841
5591.83 833
5592.53 857
5593.24 878
5593.94 844
5594.65 844
5595.36 786
5596.06 813
5596.77 853
5597.47 853
5598.18 862
5598.88 790
5599.59 826
5600.30 874
5601.00 898
5601.71 824
5602.41 772
5603.12 824
5603.83 846
5604.53 798
5605.24 872
5605.94 949
5606.65 912
5607.36 902
5608.06 862
5608.77 924
5609.48 907
5610.18 894
5610.89 909
5611.60 931
5612.30 871
5613.01 790
5613.72 839
5614.42 840
5615.13 882
5615.84 856
5616.54 803
5617.25 837
5617.96 777
5618.66 837
5619.37 860
5620.08 766
5620.78 813
5621.49 815
5622.20 816
5622.91 787
5623.61 865
5624.32 870
5625.03 931
5625.74 858
5626.44 837
5627.15 859
5627.86 914
5628.57 854
5629.27 891
5629.98 847
5630.69 897
5631.40 921
5632.11 873
5632.81 880
5633.52 792
5634.23 796
5634.94 857
5635.65 896
5636.35 888
5637.06 867
5637.77 877
5638.48 872
5639.19 855
5639.89 899
5640.60 843
5641.31 889
5642.02 918
5642.73 911
5643.44 856
5644.15 924
5644.85 930
5645.56 937
5646.27 847
5646.98 783
5647.69 812
5648.40 842
5649.11 920
5649.82 822
5650.53 825
5651.23 789
5651.94 865
5652.65 889
5653.36 848
5654.07 873
5654.78 808
5655.49 829
5656.20 819
5656.91 904
5657.62 848
5658.33 866
5659.04 827
5659.75 775
5660.46 874
5661.17 839
5661.88 772
5662.59 867
5663.30 829
5664.00 884
5664.71 863
5665.42 857
5666.13 890
5666.84 862
5667.55 940
5668.27 851
5668.98 778
5669.69 806
5670.40 790
5671.11 665
5671.82 707
5672.53 802
5673.24 853
5673.95 828
5674.66 814
5675.37 860
5676.08 750
5676.79 884
5677.50 905
5678.21 829
5678.92 861
5679.63 843
5680.34 766
5681.06 791
5681.77 781
5682.48 776
5683.19 786
5683.90 830
5684.61 793
5685.32 835
5686.03 763
5686.74 773
5687.46 793
5688.17 854
5688.88 874
5689.59 857
5690.30 818
5691.01 746
5691.72 777
5692.44 799
5693.15 871
5693.86 808
5694.57 781
5695.28 787
5696.00 876
5696.71 806
5697.42 901
5698.13 846
5698.84 836
5699.56 870
5700.27 873
5700.98 808
5701.69 778
5702.40 797
5703.12 786
5703.83 824
5704.54 883
5705.25 911
5705.97 852
5706.68 892
5707.39 776
5708.10 794
5708.82 803
5709.53 785
5710.24 746
5710.95 810
5711.67 746
5712.38 763
5713.09 816
5713.81 836
5714.52 814
5715.23 759
5715.95 783
5716.66 785
5717.37 709
5718.09 716
5718.80 838
5719.51 808
5720.23 793
5720.94 718
5721.65 729
5722.37 698
5723.08 839
5723.79 880
5724.51 750
5725.22 727
5725.93 787
5726.65 815
5727.36 772
5728.08 745
5728.79 781
5729.50 826
5730.22 807
5730.93 823
5731.65 746
5732.36 756
5733.07 750
5733.79 809
5734.50 884
5735.22 837
5735.93 804
5736.65 758
5737.36 848
5738.07 843
5738.79 837
5739.50 732
5740.22 815
5740.93 770
5741.65 776
5742.36 800
5743.08 803
5743.79 724
5744.51 815
5745.22 864
5745.94 805
5746.65 763
5747.37 696
5748.08 749
5748.80 821
5749.51 817
5750.23 786
5750.94 748
5751.66 861
5752.37 907
5753.09 848
5753.80 865
5754.52 843
5755.24 807
5755.95 831
5756.67 843
5757.38 769
5758.10 856
5758.81 858
5759.53 834
5760.25 890
5760.96 850
5761.68 843
5762.39 856
5763.11 849
5763.83 843
5764.54 706
5765.26 739
5765.97 718
5766.69 812
5767.41 799
5768.12 789
5768.84 801
5769.56 919
5770.27 814
5770.99 804
5771.71 859
5772.42 871
5773.14 880
5773.86 795
5774.57 798
5775.29 818
5776.01 861
5776.72 856
5777.44 905
5778.16 817
5778.88 734
5779.59 780
5780.31 791
5781.03 741
5781.74 837
5782.46 844
5783.18 968
5783.90 931
5784.61 868
5785.33 853
5786.05 790
5786.77 850
5787.48 901
5788.20 928
5788.92 972
5789.64 903
5790.35 873
5791.07 853
5791.79 878
5792.51 827
5793.23 844
5793.94 863
5794.66 783
5795.38 864
5796.10 835
5796.82 948
5797.53 917
5798.25 908
5798.97 835
5799.69 961
5800.41 1040
5801.13 960
5801.84 1051
5802.56 1083
5803.28 997
5804.00 955
5804.72 980
5805.44 867
5806.16 921
5806.87 933
5807.59 861
5808.31 821
5809.03 811
5809.75 942
5810.47 851
5811.19 885
5811.91 914
5812.63 805
5813.35 930
5814.07 948
5814.78 901
5815.50 951
5816.22 1018
5816.94 1000
5817.66 973
5818.38 1092
5819.10 1077
5819.82 1064
5820.54 1036
5821.26 1030
5821.98 960
5822.70 1028
5823.42 1051
5824.14 982
5824.86 888
5825.58 1031
5826.30 933
5827.02 970
5827.74 1026
5828.46 977
5829.18 941
5829.90 897
5830.62 878
5831.34 866
5832.06 892
5832.78 931
5833.50 908
5834.22 860
5834.94 865
5835.66 871
5836.38 875
5837.10 784
5837.82 840
5838.55 883
5839.27 877
5839.99 869
5840.71 831
5841.43 859
5842.15 849
5842.87 829
5843.59 847
5844.31 885
5845.03 853
5845.76 869
5846.48 863
5847.20 764
5847.92 761
5848.64 836
5849.36 842
5850.08 810
5850.81 771
5851.53 743
5852.25 887
5852.97 814
5853.69 865
5854.41 927
5855.14 817
5855.86 734
5856.58 759
5857.30 769
5858.02 813
5858.74 718
5859.47 852
5860.19 866
5860.91 862
5861.63 818
5862.36 784
5863.08 790
5863.80 783
5864.52 717
5865.24 765
5865.97 657
5866.69 667
5867.41 798
5868.13 837
5868.86 801
5869.58 774
5870.30 696
5871.03 710
5871.75 770
5872.47 731
5873.19 802
5873.92 830
5874.64 785
5875.36 784
5876.09 866
5876.81 863
5877.53 789
5878.26 845
5878.98 789
5879.70 752
5880.43 863
5881.15 738
5881.87 738
5882.60 784
5883.32 732
5884.04 864
5884.77 839
5885.49 871
5886.21 861
5886.94 793
5887.66 801
5888.39 748
5889.11 735
5889.83 771
5890.56 686
5891.28 794
5892.01 850
5892.73 805
5893.45 818
5894.18 795
5894.90 704
5895.63 752
5896.35 731
5897.07 721
5897.80 746
5898.52 771
5899.25 744
5899.97 734
5900.70 773
5901.42 794
5902.15 823
5902.87 848
5903.60 808
5904.32 831
5905.05 824
5905.77 802
5906.50 810
5907.22 816
5907.95 814
5908.67 742
5909.40 709
5910.12 718
5910.85 721
5911.57 708
5912.30 737
5913.02 764
5913.75 760
5914.47 770
5915.20 713
5915.92 677
5916.65 730
5917.38 730
5918.10 741
5918.83 703
5919.55 715
5920.28 746
5921.00 785
5921.73 695
5922.46 721
5923.18 715
5923.91 749
5924.63 753
5925.36 749
5926.09 785
5926.81 740
5927.54 696
5928.26 672
5928.99 675
5929.72 724
5930.44 723
5931.17 723
5931.90 718
5932.62 784
5933.35 743
5934.08 824
5934.80 834
5935.53 719
5936.26 760
5936.98 826
5937.71 797
5938.44 856
5939.16 895
5939.89 899
5940.62 822
5941.35 828
5942.07 799
5942.80 791
5943.53 804
5944.25 768
5944.98 690
5945.71 740
5946.44 777
5947.16 809
5947.89 710
5948.62 753
5949.35 696
5950.07 765
5950.80 713
5951.53 708
5952.26 745
5952.99 767
5953.71 822
5954.44 816
5955.17 764
5955.90 722
5956.62 793
5957.35 756
5958.08 682
5958.81 757
5959.54 726
5960.27 761
5960.99 671
5961.72 777
5962.45 792
5963.18 767
5963.91 848
5964.64 937
5965.36 815
5966.09 776
5966.82 735
5967.55 844
5968.28 833
5969.01 802
5969.74 837
5970.47 807
5971.19 800
5971.92 830
5972.65 777
5973.38 790
5974.11 856
5974.84 796
5975.57 795
5976.30 764
5977.03 837
5977.76 801
5978.49 761
5979.22 784
5979.95 736
5980.67 811
5981.40 770
5982.13 775
5982.86 870
5983.59 801
5984.32 761
5985.05 744
5985.78 774
5986.51 767
5987.24 760
5987.97 757
5988.70 752
5989.43 841
5990.16 819
5990.89 847
5991.62 738
5992.35 731
5993.08 770
5993.81 771
5994.54 769
5995.27 727
5996.00 799
5996.73 826
5997.47 790
5998.20 762
5998.93 777
5999.66 771
6000.39 763
6001.12 790
6001.85 781
6002.58 790
6003.31 735
6004.04 735
6004.77 780
6005.50 827
6006.24 725
6006.97 762
6007.70 754
6008.43 745
6009.16 715
6009.89 758
6010.62 720
6011.35 752
6012.09 766
6012.82 837
6013.55 835
6014.28 842
6015.01 780
6015.74 775
6016.47 764
6017.21 740
6017.94 804
6018.67 781
6019.40 782
6020.13 764
6020.87 800
6021.60 747
6022.33 743
6023.06 750
6023.79 725
6024.53 703
6025.26 748
6025.99 795
6026.72 796
6027.46 745
6028.19 676
6028.92 727
6029.65 800
6030.39 821
6031.12 846
6031.85 769
6032.58 765
6033.32 681
6034.05 664
6034.78 692
6035.51 799
6036.25 806
6036.98 775
6037.71 777
6038.45 717
6039.18 764
6039.91 686
6040.65 687
6041.38 769
6042.11 723
6042.85 799
6043.58 762
6044.31 739
6045.05 788
6045.78 757
6046.51 720
6047.25 816
6047.98 764
6048.71 767
6049.45 741
6050.18 722
6050.91 753
6051.65 753
6052.38 741
6053.12 773
6053.85 706
6054.58 787
6055.32 781
6056.05 780
6056.79 831
6057.52 778
6058.25 707
6058.99 662
6059.72 700
6060.46 658
6061.19 669
6061.93 663
6062.66 615
6063.40 653
6064.13 608
6064.86 649
6065.60 681
6066.33 703
6067.07 685
6067.80 630
6068.54 692
6069.27 701
6070.01 692
6070.74 764
6071.48 697
6072.21 662
6072.95 690
6073.68 672
6074.42 639
6075.15 647
6075.89 707
6076.63 698
6077.36 642
6078.10 643
6078.83 680
6079.57 718
6080.30 695
6081.04 685
6081.77 717
6082.51 707
6083.25 694
6083.98 781
6084.72 772
6085.45 752
6086.19 734
6086.92 677
6087.66 690
6088.40 713
6089.13 699
6089.87 669
6090.61 690
6091.34 649
6092.08 747
6092.81 770
6093.55 708
6094.29 701
6095.02 662
6095.76 645
6096.50 732
6097.23 747
6097.97 748
6098.71 711
6099.44 674
6100.18 645
6100.92 700
6101.65 697
6102.39 712
6103.13 697
6103.86 667
6104.60 709
6105.34 714
6106.08 695
6106.81 677
6107.55 758
6108.29 699
6109.02 690
6109.76 713
6110.50 684
6111.24 642
6111.97 758
6112.71 732
6113.45 703
6114.19 677
6114.92 695
6115.66 675
6116.40 662
6117.14 678
6117.88 694
6118.61 718
6119.35 681
6120.09 742
6120.83 688
6121.57 692
6122.30 765
6123.04 714
6123.78 695
6124.52 679
6125.26 715
6126.00 650
6126.73 663
6127.47 686
6128.21 691
6128.95 696
6129.69 702
6130.43 733
6131.16 712
6131.90 714
6132.64 715
6133.38 613
6134.12 679
6134.86 670
6135.60 695
6136.34 636
6137.08 744
6137.81 654
6138.55 626
6139.29 699
6140.03 703
6140.77 723
6141.51 705
6142.25 720
6142.99 704
6143.73 681
6144.47 676
6145.21 757
6145.95 659
6146.69 668
6147.43 676
6148.17 723
6148.91 661
6149.65 641
6150.39 705
6151.13 723
6151.86 691
6152.60 745
6153.34 754
6154.08 686
6154.83 657
6155.57 676
6156.31 726
6157.05 701
6157.79 763
6158.53 823
6159.27 698
6160.01 674
6160.75 699
6161.49 704
6162.23 681
6162.97 765
6163.71 670
6164.45 698
6165.19 717
6165.93 718
6166.67 799
6167.41 684
6168.15 719
6168.89 759
6169.64 752
6170.38 736
6171.12 662
6171.86 757
6172.60 771
6173.34 763
6174.08 789
6174.82 786
6175.57 707
6176.31 721
6177.05 680
6177.79 688
6178.53 666
6179.27 633
6180.01 705
6180.76 703
6181.50 668
6182.24 657
6182.98 657
6183.72 623
6184.46 731
6185.21 646
6185.95 625
6186.69 632
6187.43 662
6188.17 678
6188.92 685
6189.66 698
6190.40 601
6191.14 620
6191.89 647
6192.63 638
6193.37 672
6194.11 684
6194.86 648
6195.60 639
6196.34 595
6197.08 627
6197.83 600
6198.57 629
6199.31 658
6200.05 694
6200.80 629
6201.54 716
6202.28 651
6203.03 714
6203.77 685
6204.51 667
6205.26 733
6206.00 741
6206.74 719
6207.48 690
6208.23 731
6208.97 792
6209.71 776
6210.46 836
6211.20 870
6211.95 828
6212.69 836
6213.43 857
6214.18 801
6214.92 720
6215.66 751
6216.41 751
6217.15 701
6217.89 666
6218.64 632
6219.38 604
6220.13 718
6220.87 707
6221.61 678
6222.36 630
6223.10 606
6223.85 608
6224.59 602
6225.34 636
6226.08 645
6226.82 698
6227.57 722
6228.31 698
6229.06 728
6229.80 685
6230.55 724
6231.29 671
6232.04 703
6232.78 660
6233.53 705
6234.27 649
6235.02 686
6235.76 715
6236.51 652
6237.25 646
6238.00 634
6238.74 617
6239.49 622
6240.23 657
6240.98 645
6241.72 638
6242.47 645
6243.21 646
6243.96 743
6244.70 663
6245.45 632
6246.20 716
6246.94 723
6247.69 673
6248.43 638
6249.18 699
6249.92 740
6250.67 770
6251.42 714
6252.16 731
6252.91 769
6253.65 730
6254.40 716
6255.15 663
6255.89 681
6256.64 692
6257.38 662
6258.13 619
6258.88 707
6259.62 700
6260.37 716
6261.12 715
6261.86 693
6262.61 676
6263.36 702
6264.10 786
6264.85 803
6265.60 661
6266.34 650
6267.09 644
6267.84 734
6268.58 762
6269.33 708
6270.08 696
6270.82 789
6271.57 733
6272.32 732
6273.07 698
6273.81 690
6274.56 709
6275.31 731
6276.05 776
6276.80 685
6277.55 655
6278.30 665
6279.04 666
6279.79 685
6280.54 606
6281.29 704
6282.03 652
6282.78 621
6283.53 665
6284.28 635
6285.03 700
6285.77 680
6286.52 670
6287.27 613
6288.02 678
6288.77 684
6289.51 664
6290.26 672
6291.01 717
6291.76 615
6292.51 681
6293.26 678
6294.00 685
6294.75 689
6295.50 699
6296.25 650
6297.00 701
6297.75 666
6298.50 654
6299.24 672
6299.99 675
6300.74 650
6301.49 657
6302.24 639
6302.99 691
6303.74 718
6304.49 686
6305.24 635
6305.99 752
6306.73 743
6307.48 661
6308.23 717
6308.98 670
6309.73 703
6310.48 757
6311.23 756
6311.98 710
6312.73 674
6313.48 725
6314.23 653
6314.98 692
6315.73 640
6316.48 680
6317.23 639
6317.98 670
6318.73 623
6319.48 614
6320.23 656
6320.98 739
6321.73 720
6322.48 706
6323.23 669
6323.98 620
6324.73 684
6325.48 647
6326.23 633
6326.98 601
6327.73 581
6328.48 606
6329.23 654
6329.98 666
6330.73 630
6331.48 672
6332.23 589
6332.98 570
6333.73 668
6334.49 675
6335.24 651
6335.99 686
6336.74 654
6337.49 620
6338.24 652
6338.99 671
6339.74 633
6340.49 615
6341.25 614
6342.00 566
6342.75 622
6343.50 681
6344.25 594
6345.00 630
6345.75 660
6346.51 625
6347.26 605
6348.01 683
6348.76 660
6349.51 686
6350.26 647
6351.02 682
6351.77 646
6352.52 541
6353.27 625
6354.02 633
6354.78 647
6355.53 676
6356.28 657
6357.03 716
6357.78 640
6358.54 608
6359.29 610
6360.04 610
6360.79 619
6361.55 673
6362.30 700
6363.05 647
6363.80 667
6364.56 680
6365.31 556
6366.06 613
6366.81 645
6367.57 630
6368.32 638
6369.07 584
6369.83 614
6370.58 691
6371.33 607
6372.08 665
6372.84 651
6373.59 645
6374.34 649
6375.10 707
6375.85 707
6376.60 697
6377.36 568
6378.11 641
6378.86 598
6379.62 681
6380.37 701
6381.12 701
6381.88 649
6382.63 647
6383.39 653
6384.14 720
6384.89 661
6385.65 658
6386.40 658
6387.16 617
6387.91 661
6388.66 639
6389.42 615
6390.17 648
6390.93 626
6391.68 694
6392.43 663
6393.19 592
6393.94 647
6394.70 655
6395.45 721
6396.21 667
6396.96 642
6397.72 632
6398.47 694
6399.22 605
6399.98 624
6400.73 545
6401.49 622
6402.24 625
6403.00 616
6403.75 592
6404.51 598
6405.26 655
6406.02 602
6406.77 625
6407.53 610
6408.28 629
6409.04 588
6409.79 611
6410.55 633
6411.31 609
6412.06 584
6412.82 722
6413.57 692
6414.33 723
6415.08 674
6415.84 691
6416.59 743
6417.35 658
6418.11 633
6418.86 574
6419.62 571
6420.37 712
6421.13 677
6421.89 562
6422.64 634
6423.40 666
6424.15 639
6424.91 615
6425.67 672
6426.42 682
6427.18 656
6427.94 702
6428.69 707
6429.45 685
6430.20 607
6430.96 578
6431.72 692
6432.47 648
6433.23 626
6433.99 700
6434.74 706
6435.50 639
6436.26 655
6437.02 602
6437.77 684
6438.53 663
6439.29 621
6440.04 608
6440.80 557
6441.56 597
6442.32 577
6443.07 561
6443.83 598
6444.59 605
6445.34 647
6446.10 539
6446.86 570
6447.62 586
6448.37 588
6449.13 644
6449.89 519
6450.65 537
6451.41 564
6452.16 622
6452.92 630
6453.68 602
6454.44 639
6455.19 648
6455.95 580
6456.71 564
6457.47 573
6458.23 634
6458.99 590
6459.74 626
6460.50 671
6461.26 535
6462.02 604
6462.78 672
6463.54 702
6464.29 671
6465.05 663
6465.81 591
6466.57 596
6467.33 547
6468.09 554
6468.85 579
6469.60 643
6470.36 625
6471.12 620
6471.88 582
6472.64 588
6473.40 619
6474.16 654
6474.92 653
6475.68 625
6476.44 593
6477.20 626
6477.95 583
6478.71 623
6479.47 603
6480.23 560
6480.99 636
6481.75 569
6482.51 631
6483.27 610
6484.03 604
6484.79 649
6485.55 626
6486.31 609
6487.07 663
6487.83 596
6488.59 619
6489.35 685
6490.11 635
6490.87 617
6491.63 608
6492.39 606
6493.15 590
6493.91 636
6494.67 652
6495.43 604
6496.19 655
6496.95 633
6497.71 695
6498.47 641
6499.23 627
6499.99 678
6500.76 645
6501.52 651
6502.28 589
6503.04 559
6503.80 598
6504.56 584
6505.32 624
6506.08 579
6506.84 634
6507.60 622
6508.36 605
6509.13 608
6509.89 608
6510.65 683
6511.41 657
6512.17 710
6512.93 667
6513.69 680
6514.45 653
6515.22 584
6515.98 586
6516.74 647
6517.50 645
6518.26 593
6519.02 566
6519.79 647
6520.55 633
6521.31 673
6522.07 671
6522.83 650
6523.60 659
6524.36 624
6525.12 682
6525.88 700
6526.64 656
6527.41 697
6528.17 708
6528.93 689
6529.69 688
6530.46 658
6531.22 668
6531.98 638
6532.74 689
6533.51 663
6534.27 690
6535.03 621
6535.79 687
6536.56 697
6537.32 707
6538.08 691
6538.85 698
6539.61 722
6540.37 806
6541.13 665
6541.90 676
6542.66 564
6543.42 653
6544.19 675
6544.95 692
6545.71 670
6546.48 689
6547.24 666
6548.00 632
6548.77 632
6549.53 611
6550.29 628
6551.06 609
6551.82 637
6552.58 602
6553.35 646
6554.11 640
6554.88 667
6555.64 641
6556.40 589
6557.17 590
6557.93 582
6558.70 648
6559.46 637
6560.22 619
6560.99 643
6561.75 664
6562.52 674
6563.28 687
6564.05 670
6564.81 598
6565.57 581
6566.34 619
6567.10 611
6567.87 637
6568.63 647
6569.40 667
6570.16 557
6570.93 602
6571.69 617
6572.46 656
6573.22 594
6573.99 658
6574.75 679
6575.52 599
6576.28 648
6577.05 650
6577.81 600
6578.58 689
6579.34 662
6580.11 695
6580.87 728
6581.64 763
6582.40 743
6583.17 731
6583.93 780
6584.70 716
6585.47 791
6586.23 720
6587.00 704
6587.76 650
6588.53 669
6589.29 650
6590.06 679
6590.83 674
6591.59 655
6592.36 586
6593.12 638
6593.89 777
6594.66 719
6595.42 813
6596.19 698
6596.96 697
6597.72 650
6598.49 671
6599.25 670
6600.02 734
6600.79 654
6601.55 629
6602.32 637
6603.09 692
6603.85 713
6604.62 754
6605.39 760
6606.15 732
6606.92 632
6607.69 702
6608.46 706
6609.22 728
6609.99 750
6610.76 657
6611.52 617
6612.29 665
6613.06 685
6613.83 745
6614.59 720
6615.36 681
6616.13 686
6616.89 691
6617.66 741
6618.43 689
6619.20 629
6619.96 701
6620.73 786
6621.50 799
6622.27 823
6623.04 846
6623.80 859
6624.57 922
6625.34 881
6626.11 890
6626.88 901
6627.64 793
6628.41 800
6629.18 744
6629.95 805
6630.72 811
6631.48 807
6632.25 924
6633.02 1027
6633.79 983
6634.56 1040
6635.33 1102
6636.10 1107
6636.86 1202
6637.63 1125
6638.40 1123
6639.17 1054
6639.94 1009
6640.71 893
6641.48 871
6642.25 841
6643.01 851
6643.78 733
6644.55 714
6645.32 687
6646.09 741
6646.86 699
6647.63 734
6648.40 724
6649.17 688
6649.94 655
6650.71 705
6651.48 708
6652.25 728
6653.01 690
6653.78 764
6654.55 706
6655.32 694
6656.09 703
6656.86 665
6657.63 797
6658.40 778
6659.17 748
6659.94 733
6660.71 695
6661.48 737
6662.25 773
6663.02 847
6663.79 863
6664.56 922
6665.33 942
6666.10 948
6666.87 847
6667.64 870
6668.42 830
6669.19 859
6669.96 833
6670.73 763
6671.50 755
6672.27 784
6673.04 742
6673.81 707
6674.58 681
6675.35 648
6676.12 695
6676.89 715
6677.66 712
6678.44 746
6679.21 686
6679.98 693
6680.75 707
6681.52 622
6682.29 671
6683.06 707
6683.83 696
6684.60 686
6685.38 701
6686.15 682
6686.92 693
6687.69 736
6688.46 706
6689.23 818
6690.01 696
6690.78 668
6691.55 646
6692.32 678
6693.09 599
6693.86 709
6694.64 628
6695.41 663
6696.18 650
6696.95 644
6697.73 600
6698.50 699
6699.27 642
6700.04 631
6700.81 644
6701.59 638
6702.36 617
6703.13 607
6703.90 678
6704.68 635
6705.45 669
6706.22 646
6706.99 625
6707.77 653
6708.54 699
6709.31 701
6710.09 663
6710.86 634
6711.63 630
6712.40 669
6713.18 635
6713.95 665
6714.72 624
6715.50 581
6716.27 621
6717.04 679
6717.82 626
6718.59 616
6719.36 578
6720.14 639
6720.91 649
6721.68 638
6722.46 586
6723.23 618
6724.00 638
6724.78 582
6725.55 664
6726.33 557
6727.10 652
6727.87 730
6728.65 583
6729.42 567
6730.20 606
6730.97 617
6731.74 617
6732.52 637
6733.29 645
6734.07 583
6734.84 593
6735.61 630
6736.39 544
6737.16 639
6737.94 635
6738.71 603
6739.49 565
6740.26 620
6741.04 576
6741.81 649
6742.59 610
6743.36 543
6744.13 600
6744.91 693
6745.68 631
6746.46 572
6747.23 611
6748.01 565
6748.78 582
6749.56 619
6750.33 551
6751.11 629
6751.89 582
6752.66 624
6753.44 655
6754.21 663
6754.99 615
6755.76 618
6756.54 587
6757.31 656
6758.09 602
6758.86 585
6759.64 605
6760.42 626
6761.19 644
6761.97 632
6762.74 589
6763.52 663
6764.30 578
6765.07 552
6765.85 606
6766.62 548
6767.40 609
6768.18 655
6768.95 613
6769.73 704
6770.51 570
6771.28 531
6772.06 601
6772.83 554
6773.61 589
6774.39 617
6775.16 648
6775.94 640
6776.72 571
6777.49 647
6778.27 707
6779.05 676
6779.82 651
6780.60 609
6781.38 659
6782.16 725
6782.93 668
6783.71 649
6784.49 638
6785.26 609
6786.04 589
6786.82 554
6787.60 592
6788.37 622
6789.15 545
6789.93 542
6790.71 559
6791.48 555
6792.26 552
6793.04 549
6793.82 555
6794.59 616
6795.37 583
6796.15 561
6796.93 481
6797.70 486
6798.48 566
6799.26 544
6800.04 563
6800.82 586
6801.60 586
6802.37 577
6803.15 548
6803.93 571
6804.71 553
6805.49 527
6806.26 553
6807.04 541
6807.82 530
6808.60 558
6809.38 583
6810.16 535
6810.94 606
6811.71 567
6812.49 561
6813.27 566
6814.05 573
6814.83 545
6815.61 600
6816.39 562
6817.17 533
6817.95 562
6818.73 624
6819.50 614
6820.28 627
6821.06 603
6821.84 557
6822.62 547
6823.40 517
6824.18 596
6824.96 581
6825.74 588
6826.52 620
6827.30 599
6828.08 534
6828.86 527
6829.64 627
6830.42 544
6831.20 544
6831.98 493
6832.76 536
6833.54 541
6834.32 511
6835.10 530
6835.88 564
6836.66 584
6837.44 524
6838.22 596
6839.00 614
6839.78 569
6840.56 543
6841.34 512
6842.12 594
6842.90 605
6843.68 556
6844.46 557
6845.24 502
6846.02 517
6846.80 550
6847.58 521
6848.36 559
6849.14 544
6849.93 556
6850.71 605
6851.49 560
6852.27 560
6853.05 536
6853.83 557
6854.61 609
6855.39 569
6856.17 581
6856.96 574
6857.74 571
6858.52 605
6859.30 541
6860.08 511
6860.86 562
6861.64 539
6862.43 561
6863.21 556
6863.99 516
6864.77 528
6865.55 587
6866.33 551
6867.12 506
6867.90 565
6868.68 569
6869.46 568
6870.24 592
6871.03 505
6871.81 553
6872.59 547
6873.37 571
6874.16 518
6874.94 518
6875.72 511
6876.50 511
6877.28 538
6878.07 535
6878.85 503
6879.63 576
6880.42 596
6881.20 524
6881.98 639
6882.76 595
6883.55 622
6884.33 601
6885.11 602
6885.89 597
6886.68 605
6887.46 598
6888.24 652
6889.03 571
6889.81 643
6890.59 607
6891.38 589
6892.16 570
6892.94 583
6893.73 636
6894.51 578
6895.29 595
6896.08 616
6896.86 592
6897.64 605
6898.43 610
6899.21 562
6900.00 606
6900.78 542
6901.56 582
6902.35 558
6903.13 568
6903.91 574
6904.70 571
6905.48 564
6906.27 587
6907.05 596
6907.84 614
6908.62 640
6909.40 604
6910.19 556
6910.97 592
6911.76 623
6912.54 582
6913.33 567
6914.11 585
6914.90 597
6915.68 600
6916.46 588
6917.25 582
6918.03 553
6918.82 524
6919.60 554
6920.39 580
6921.17 577
6921.96 589
6922.74 607
6923.53 593
6924.31 640
6925.10 567
6925.88 643
6926.67 629
6927.45 586
6928.24 578
6929.03 555
6929.81 590
6930.60 530
6931.38 584
6932.17 577
6932.95 506
6933.74 543
6934.52 538
6935.31 604
6936.10 546
6936.88 590
6937.67 569
6938.45 547
6939.24 560
6940.03 560
6940.81 588
6941.60 557
6942.38 563
6943.17 637
6943.96 656
6944.74 559
6945.53 587
6946.32 614
6947.10 642
6947.89 644
6948.68 624
6949.46 647
6950.25 639
6951.03 607
6951.82 640
6952.61 605
6953.40 605
6954.18 584
6954.97 604
6955.76 584
6956.54 596
6957.33 540
6958.12 596
6958.90 582
6959.69 617
6960.48 586
6961.27 533
6962.05 638
6962.84 602
6963.63 608
6964.41 561
6965.20 621
6965.99 658
6966.78 636
6967.56 622
6968.35 636
6969.14 652
6969.93 646
6970.72 622
6971.50 587
6972.29 655
6973.08 626
6973.87 671
6974.66 642
6975.44 678
6976.23 595
6977.02 634
6977.81 642
6978.60 646
6979.38 589
6980.17 547
6980.96 591
6981.75 674
6982.54 652
6983.33 624
6984.11 636
6984.90 665
6985.69 671
6986.48 570
6987.27 633
6988.06 659
6988.85 623
6989.64 668
6990.42 658
6991.21 626
6992.00 612
6992.79 669
6993.58 600
6994.37 559
6995.16 570
6995.95 628
6996.74 606
6997.53 619
6998.32 622
6999.10 612
6999.89 569
7000.68 577
7001.47 615
7002.26 609
7003.05 598
7003.84 559
7004.63 583
7005.42 607
7006.21 619
7007.00 569
7007.79 559
7008.58 607
7009.37 611
7010.16 538
7010.95 591
7011.74 619
7012.53 610
7013.32 618
7014.11 675
7014.90 628
7015.69 581
7016.48 559
7017.27 580
7018.06 573
7018.85 549
7019.64 588
7020.43 605
7021.23 661
7022.02 623
7022.81 715
7023.60 675
7024.39 644
7025.18 591
7025.97 576
7026.76 577
7027.55 585
7028.34 612
7029.13 622
7029.93 636
7030.72 619
7031.51 583
7032.30 541
7033.09 536
7033.88 592
7034.67 620
7035.46 618
7036.26 609
7037.05 597
7037.84 572
7038.63 572
7039.42 646
7040.21 622
7041.01 561
7041.80 533
7042.59 618
7043.38 554
7044.17 622
7044.97 620
7045.76 606
7046.55 585
7047.34 605
7048.13 560
7048.93 613
7049.72 617
7050.51 579
7051.30 562
7052.09 647
7052.89 670
7053.68 637
7054.47 578
7055.26 649
7056.06 585
7056.85 550
7057.64 575
7058.44 619
7059.23 623
7060.02 584
7060.81 613
7061.61 597
7062.40 529
7063.19 537
7063.99 600
7064.78 607
7065.57 577
7066.37 583
7067.16 504
7067.95 585
7068.74 572
7069.54 553
7070.33 587
7071.13 587
7071.92 599
7072.71 612
7073.51 548
7074.30 613
7075.09 648
7075.89 623
7076.68 620
7077.47 620
7078.27 709
7079.06 701
7079.86 705
7080.65 578
7081.44 540
7082.24 581
7083.03 650
7083.83 589
7084.62 620
7085.41 700
7086.21 654
7087.00 702
7087.80 771
7088.59 799
7089.39 824
7090.18 842
7090.98 792
7091.77 761
7092.56 719
7093.36 708
7094.15 710
7094.95 714
7095.74 653
7096.54 611
7097.33 656
7098.13 651
7098.92 583
7099.72 576
7100.51 559
7101.31 629
7102.10 571
7102.90 557
7103.69 530
7104.49 576
7105.29 586
7106.08 607
7106.88 614
7107.67 641
7108.47 557
7109.26 530
7110.06 550
7110.85 556
7111.65 608
7112.45 571
7113.24 652
7114.04 614
7114.83 618
7115.63 572
7116.42 662
7117.22 721
7118.02 833
7118.81 772
7119.61 787
7120.41 718
7121.20 790
7122.00 767
7122.79 677
7123.59 698
7124.39 638
7125.18 665
7125.98 637
7126.78 616
7127.57 646
7128.37 701
7129.17 638
7129.96 599
7130.76 613
7131.56 597
7132.35 608
7133.15 636
7133.95 572
7134.74 550
7135.54 573
7136.34 548
7137.14 568
7137.93 540
7138.73 559
7139.53 579
7140.33 537
7141.12 608
7141.92 665
7142.72 663
7143.51 534
7144.31 515
7145.11 562
7145.91 617
7146.71 594
7147.50 573
7148.30 627
7149.10 527
7149.90 592
7150.69 600
7151.49 570
7152.29 577
7153.09 570
7153.89 616
7154.68 592
7155.48 605
7156.28 609
7157.08 581
7157.88 541
7158.68 544
7159.47 543
7160.27 555
7161.07 573
7161.87 577
7162.67 581
7163.47 658
7164.27 615
7165.06 592
7165.86 626
7166.66 610
7167.46 597
7168.26 565
7169.06 579
7169.86 558
7170.66 567
7171.46 611
7172.25 598
7173.05 584
7173.85 599
7174.65 611
7175.45 572
7176.25 571
7177.05 583
7177.85 659
7178.65 623
7179.45 579
7180.25 526
7181.05 511
7181.85 503
7182.65 515
7183.45 535
7184.25 536
7185.05 612
7185.85 642
7186.65 589
7187.45 563
7188.25 498
7189.05 539
7189.85 609
7190.65 517
7191.45 505
7192.25 521
7193.05 576
7193.85 522
7194.65 541
7195.45 505
7196.25 510
7197.05 570
7197.85 568
7198.65 567
7199.45 625
7200.25 578
7201.05 552
7201.85 555
7202.65 497
7203.46 573
7204.26 596
7205.06 577
7205.86 501
7206.66 576
7207.46 515
7208.26 569
7209.06 547
7209.86 598
7210.66 552
7211.47 449
7212.27 503
7213.07 549
7213.87 493
7214.67 509
7215.47 524
7216.27 478
7217.08 579
7217.88 611
7218.68 610
7219.48 487
7220.28 556
7221.09 577
7221.89 456
7222.69 549
7223.49 606
7224.29 596
7225.10 567
7225.90 557
7226.70 493
7227.50 557
7228.30 538
7229.11 534
7229.91 554
7230.71 537
7231.51 500
7232.32 533
7233.12 461
7233.92 489
7234.72 535
7235.53 518
7236.33 504
7237.13 561
7237.93 538
7238.74 513
7239.54 541
7240.34 498
7241.15 526
7241.95 549
7242.75 565
7243.55 529
7244.36 505
7245.16 523
7245.96 532
7246.77 493
7247.57 515
7248.37 574
7249.18 554
7249.98 508
7250.78 547
7251.59 499
7252.39 528
7253.20 529
7254.00 511
7254.80 528
7255.61 498
7256.41 493
7257.21 489
7258.02 500
7258.82 473
7259.63 548
7260.43 529
7261.23 529
7262.04 490
7262.84 512
7263.65 587
7264.45 568
7265.26 574
7266.06 506
7266.86 487
7267.67 567
7268.47 584
7269.28 526
7270.08 544
7270.89 560
7271.69 534
7272.50 529
7273.30 505
7274.11 555
7274.91 537
7275.71 555
7276.52 504
7277.32 532
7278.13 496
7278.93 523
7279.74 562
7280.55 599
7281.35 550
7282.16 556
7282.96 610
7283.77 596
7284.57 620
7285.38 551
7286.18 521
7286.99 510
7287.79 555
7288.60 553
7289.40 533
7290.21 522
7291.02 483
7291.82 505
7292.63 491
7293.43 497
7294.24 556
7295.05 579
7295.85 571
7296.66 523
7297.46 526
7298.27 490
7299.08 453
7299.88 498
7300.69 548
7301.49 563
7302.30 518
7303.11 525
7303.91 512
7304.72 589
7305.53 593
7306.33 622
7307.14 602
7307.95 500
7308.75 534
7309.56 553
7310.37 549
7311.17 542
7311.98 477
7312.79 521
7313.59 539
7314.40 501
7315.21 508
7316.02 558
7316.82 558
7317.63 571
7318.44 586
7319.24 523
7320.05 466
7320.86 467
7321.67 541
7322.47 471
7323.28 529
7324.09 579
7324.90 576
7325.70 559
7326.51 536
7327.32 545
7328.13 523
7328.94 575
7329.74 538
7330.55 497
7331.36 479
7332.17 587
7332.98 610
7333.78 540
7334.59 511
7335.40 494
7336.21 489
7337.02 519
7337.82 531
7338.63 561
7339.44 520
7340.25 533
7341.06 553
7341.87 513
7342.68 527
7343.48 528
7344.29 550
7345.10 489
7345.91 567
7346.72 503
7347.53 488
7348.34 518
7349.15 501
7349.95 504
7350.76 479
7351.57 481
7352.38 488
7353.19 535
7354.00 499
7354.81 511
7355.62 500
7356.43 523
7357.24 524
7358.05 468
7358.86 473
7359.67 499
7360.48 502
7361.29 498
7362.09 482
7362.90 518
7363.71 544
7364.52 510
7365.33 558
7366.14 551
7366.95 550
7367.76 491
7368.57 500
7369.38 444
7370.19 458
7371.00 528
7371.81 475
7372.62 493
7373.43 423
7374.25 447
7375.06 508
7375.87 463
7376.68 465
7377.49 472
7378.30 484
7379.11 516
7379.92 583
7380.73 489
7381.54 446
7382.35 489
7383.16 498
7383.97 493
7384.78 478
7385.59 481
7386.41 493
7387.22 492
7388.03 506
7388.84 459
7389.65 488
7390.46 477
7391.27 443
7392.08 420
7392.89 441
7393.71 484
7394.52 475
7395.33 490
7396.14 487
7396.95 499
7397.76 530
7398.58 542
7399.39 466
7400.20 491
7401.01 524
7401.82 543
7402.63 477
7403.45 461
7404.26 485
7405.07 499
7405.88 524
7406.69 484
7407.51 471
7408.32 495
7409.13 491
7409.94 473
7410.76 462
7411.57 489
7412.38 518
7413.19 479
7414.01 503
7414.82 471
7415.63 472
7416.44 448
7417.26 433
7418.07 422
7418.88 479
7419.69 438
7420.51 443
7421.32 477
7422.13 459
7422.95 498
7423.76 495
7424.57 534
7425.39 439
7426.20 508
7427.01 542
7427.83 478
7428.64 459
7429.45 491
7430.27 476
7431.08 470
7431.89 460
7432.71 471
7433.52 501
7434.33 440
7435.15 449
7435.96 492
7436.77 435
7437.59 457
7438.40 472
7439.22 424
7440.03 468
7440.84 454
7441.66 407
7442.47 402
7443.29 467
7444.10 440
7444.91 497
7445.73 468
7446.54 440
7447.36 444
7448.17 482
7448.99 526
7449.80 458
7450.62 437
7451.43 476
7452.24 472
7453.06 408
7453.87 462
7454.69 517
7455.50 528
7456.32 447
7457.13 500
7457.95 485
7458.76 520
7459.58 446
7460.39 468
7461.21 473
7462.02 510
7462.84 414
7463.65 443
7464.47 431
7465.28 423
7466.10 426
7466.92 488
7467.73 507
7468.55 512
7469.36 510
7470.18 488
7470.99 473
7471.81 504
7472.62 418
7473.44 524
7474.26 471
7475.07 514
7475.89 489
7476.70 469
7477.52 439
7478.34 506
7479.15 493
7479.97 434
7480.78 412
7481.60 424
7482.42 475
7483.23 456
7484.05 440
7484.87 530
7485.68 569
7486.50 549
7487.32 552
7488.13 515
7488.95 513
7489.76 443
7490.58 507
7491.40 510
7492.22 494
7493.03 560
7493.85 524
7494.67 497
7495.48 504
7496.30 533
7497.12 503
7497.93 505
7498.75 478
7499.57 550
7500.39 590
7501.20 539
7502.02 455
7502.84 448
7503.66 510
7504.47 572
7505.29 512
7506.11 535
7506.93 552
7507.74 483
7508.56 491
7509.38 489
7510.20 490
7511.01 467
7511.83 443
7512.65 458
7513.47 473
7514.29 497
7515.10 487
7515.92 492
7516.74 551
7517.56 490
7518.38 462
7519.19 455
7520.01 554
7520.83 456
7521.65 514
7522.47 466
7523.29 457
7524.11 489
7524.92 462
7525.74 477
7526.56 471
7527.38 452
7528.20 438
7529.02 483
7529.84 490
7530.66 505
7531.47 503
7532.29 491
7533.11 489
7533.93 480
7534.75 501
7535.57 491
7536.39 487
7537.21 512
7538.03 500
7538.85 529
7539.67 502
7540.49 460
7541.31 511
7542.12 545
7542.94 423
7543.76 474
7544.58 496
7545.40 473
7546.22 471
7547.04 469
7547.86 525
7548.68 497
7549.50 485
7550.32 454
7551.14 500
7551.96 494
7552.78 467
7553.60 464
7554.42 501
7555.24 555
7556.06 520
7556.88 518
7557.70 491
7558.52 545
7559.35 506
7560.17 495
7560.99 506
7561.81 530
7562.63 516
7563.45 535
7564.27 467
7565.09 523
7565.91 505
7566.73 488
7567.55 447
7568.37 523
7569.19 477
7570.02 481
7570.84 438
7571.66 502
7572.48 544
7573.30 492
7574.12 524
7574.94 449
7575.76 450
7576.59 455
7577.41 485
7578.23 512
7579.05 507
7579.87 468
7580.69 427
7581.51 502
7582.34 469
7583.16 453
7583.98 478
7584.80 483
7585.62 478
7586.45 503
7587.27 511
7588.09 533
7588.91 550
7589.73 533
7590.56 598
7591.38 534
7592.20 611
7593.02 531
7593.85 510
7594.67 533
7595.49 523
7596.31 518
7597.14 502
7597.96 566
7598.78 561
7599.60 506
7600.43 505
7601.25 538
7602.07 553
7602.89 527
7603.72 562
7604.54 587
7605.36 621
7606.19 631
7607.01 632
7607.83 630
7608.66 578
7609.48 630
7610.30 553
7611.12 581
7611.95 510
7612.77 495
7613.59 556
7614.42 567
7615.24 563
7616.07 576
7616.89 508
7617.71 512
7618.54 528
7619.36 498
7620.18 517
7621.01 546
7621.83 503
7622.66 505
7623.48 576
7624.30 604
7625.13 531
7625.95 558
7626.78 557
7627.60 598
7628.42 622
7629.25 632
7630.07 712
7630.90 671
7631.72 678
7632.55 684
7633.37 732
7634.19 742
7635.02 723
7635.84 672
7636.67 621
7637.49 642
7638.32 601
7639.14 577
7639.97 591
7640.79 506
7641.62 526
7642.44 497
7643.27 479
7644.09 518
7644.92 539
7645.74 506
7646.57 519
7647.39 522
7648.22 532
7649.04 451
7649.87 522
7650.70 532
7651.52 544
7652.35 523
7653.17 539
7654.00 600
7654.82 590
7655.65 518
7656.47 599
7657.30 615
7658.13 541
7658.95 580
7659.78 549
7660.60 623
7661.43 553
7662.26 538
7663.08 515
7663.91 539
7664.73 557
7665.56 586
7666.39 540
7667.21 560
7668.04 531
7668.87 553
7669.69 520
7670.52 527
7671.35 543
7672.17 532
7673.00 546
7673.83 554
7674.65 595
7675.48 576
7676.31 542
7677.13 545
7677.96 515
7678.79 527
7679.61 522
7680.44 489
7681.27 498
7682.09 476
7682.92 507
7683.75 517
7684.58 481
7685.40 469
7686.23 496
7687.06 546
7687.89 486
7688.71 495
7689.54 504
7690.37 476
7691.20 509
7692.02 503
7692.85 530
7693.68 503
7694.51 529
7695.33 521
7696.16 510
7696.99 434
7697.82 516
7698.65 492
7699.47 510
7700.30 512
7701.13 523
7701.96 504
7702.79 496
7703.62 516
7704.44 509
7705.27 498
7706.10 489
7706.93 500
7707.76 495
7708.59 490
7709.41 490
7710.24 504
7711.07 547
7711.90 549
7712.73 477
7713.56 500
7714.39 502
7715.22 500
7716.05 486
7716.87 532
7717.70 484
7718.53 477
7719.36 430
7720.19 501
7721.02 534
7721.85 545
7722.68 525
7723.51 474
7724.34 487
7725.17 521
7726.00 477
7726.83 455
7727.66 493
7728.48 485
7729.31 474
7730.14 472
7730.97 531
7731.80 495
7732.63 480
7733.46 503
7734.29 434
7735.12 429
7735.95 458
7736.78 500
7737.61 456
7738.44 457
7739.27 467
7740.10 502
7740.93 449
7741.77 493
7742.60 507
7743.43 500
7744.26 476
7745.09 469
7745.92 457
7746.75 571
7747.58 593
7748.41 537
7749.24 467
7750.07 521
7750.90 573
7751.73 489
7752.56 544
7753.39 547
7754.23 495
7755.06 483
7755.89 516
7756.72 496
7757.55 425
7758.38 520
7759.21 518
7760.04 478
7760.88 520
7761.71 447
7762.54 462
7763.37 428
7764.20 476
7765.03 521
7765.86 514
7766.70 479
7767.53 457
7768.36 461
7769.19 440
7770.02 474
7770.86 444
7771.69 410
7772.52 418
7773.35 379
7774.18 421
7775.02 443
7775.85 472
7776.68 471
7777.51 514
7778.34 465
7779.18 404
7780.01 396
7780.84 445
7781.67 435
7782.51 453
7783.34 474
7784.17 500
7785.00 407
7785.84 490
7786.67 468
7787.50 433
7788.34 431
7789.17 499
7790.00 488
7790.83 451
7791.67 482
7792.50 462
7793.33 484
7794.17 457
7795.00 503
7795.83 422
7796.67 508
7797.50 459
7798.33 478
7799.17 484
7800.00 413
7800.83 435
7801.67 429
7802.50 416
7803.33 428
7804.17 392
7805.00 455
7805.84 445
7806.67 477
7807.50 455
7808.34 414
7809.17 450
7810.01 461
7810.84 453
7811.67 422
7812.51 445
7813.34 467
7814.18 419
7815.01 460
7815.84 422
7816.68 401
7817.51 425
7818.35 425
7819.18 440
7820.02 429
7820.85 447
7821.69 458
7822.52 479
7823.36 478
7824.19 483
7825.03 457
7825.86 480
7826.69 478
7827.53 463
7828.36 504
7829.20 466
7830.03 496
7830.87 523
7831.71 474
7832.54 508
7833.38 521
7834.21 537
7835.05 461
7835.88 434
7836.72 505
7837.55 474
7838.39 526
7839.22 540
7840.06 465
7840.90 484
7841.73 480
7842.57 464
7843.40 530
7844.24 532
7845.07 505
7845.91 494
7846.75 567
7847.58 530
7848.42 574
7849.25 519
7850.09 534
7850.93 589
7851.76 523
7852.60 587
7853.44 569
7854.27 589
7855.11 529
7855.94 539
7856.78 499
7857.62 597
7858.45 695
7859.29 706
7860.13 708
7860.96 714
7861.80 721
7862.64 717
7863.47 680
7864.31 686
7865.15 621
7865.99 589
7866.82 567
7867.66 548
7868.50 517
7869.33 560
7870.17 557
7871.01 545
7871.85 551
7872.68 518
7873.52 587
7874.36 569
7875.20 573
7876.03 595
7876.87 585
7877.71 558
7878.55 582
7879.38 598
7880.22 593
7881.06 559
7881.90 518
7882.74 532
7883.57 517
7884.41 475
7885.25 479
7886.09 502
7886.93 497
7887.76 580
7888.60 524
7889.44 497
7890.28 562
7891.12 596
7891.96 517
7892.79 541
7893.63 555
7894.47 508
7895.31 496
7896.15 510
7896.99 472
7897.83 506
7898.66 584
7899.50 543
7900.34 502
7901.18 475
7902.02 487
7902.86 470
7903.70 514
7904.54 516
7905.38 493
7906.21 482
7907.05 442
7907.89 440
7908.73 419
7909.57 421
7910.41 425
7911.25 438
7912.09 426
7912.93 472
7913.77 533
7914.61 484
7915.45 513
7916.29 482
7917.13 516
7917.97 492
7918.81 451
7919.65 425
7920.49 432
7921.33 487
7922.17 491
7923.01 482
7923.85 480
7924.69 419
7925.53 454
7926.37 449
7927.21 451
7928.05 461
7928.89 435
7929.73 511
7930.57 464
7931.41 494
7932.25 474
7933.09 446
7933.93 497
7934.77 443
7935.61 457
7936.45 439
7937.29 468
7938.14 468
7938.98 470
7939.82 406
7940.66 376
7941.50 433
7942.34 500
7943.18 456
7944.02 439
7944.86 405
7945.70 403
7946.55 429
7947.39 435
7948.23 392
7949.07 453
7949.91 426
7950.75 431
7951.59 414
7952.44 421
7953.28 430
7954.12 454
7954.96 459
7955.80 453
7956.65 395
7957.49 395
7958.33 448
7959.17 471
7960.01 484
7960.86 457
7961.70 469
7962.54 432
7963.38 463
7964.22 414
7965.07 414
7965.91 394
7966.75 387
7967.59 431
7968.44 409
7969.28 476
7970.12 424
7970.96 449
7971.81 487
7972.65 469
7973.49 460
7974.33 538
7975.18 492
7976.02 406
7976.86 443
7977.71 479
7978.55 452
7979.39 420
7980.23 460
7981.08 444
7981.92 444
7982.76 395
7983.61 471
7984.45 402
7985.29 399
7986.14 403
7986.98 419
7987.82 414
7988.67 436
7989.51 421
7990.36 424
7991.20 480
7992.04 439
7992.89 471
7993.73 459
7994.57 453
7995.42 432
7996.26 390
7997.11 415
7997.95 397
7998.79 436
7999.64 395
8000.48 449
8001.33 369
8002.17 398
8003.01 394
8003.86 415
8004.70 420
8005.55 388
8006.39 364
8007.24 412
8008.08 469
8008.93 447
8009.77 413
8010.62 361
8011.46 402
8012.30 374
8013.15 382
8013.99 364
8014.84 428
8015.68 430
8016.53 444
8017.37 398
8018.22 442
8019.06 469
8019.91 433
8020.76 403
8021.60 411
8022.45 391
8023.29 393
8024.14 435
8024.98 436
8025.83 399
8026.67 419
8027.52 451
8028.36 484
8029.21 452
8030.06 407
8030.90 375
8031.75 427
8032.59 442
8033.44 416
8034.28 376
8035.13 416
8035.98 404
8036.82 377
8037.67 350
8038.52 380
8039.36 388
8040.21 402
8041.05 353
8041.90 377
8042.75 367
8043.59 389
8044.44 364
8045.29 393
8046.13 371
8046.98 402
8047.83 424
8048.67 352
8049.52 392
8050.37 426
8051.21 367
8052.06 337
8052.91 371
8053.75 384
8054.60 409
8055.45 427
8056.30 397
8057.14 378
8057.99 416
8058.84 407
8059.68 409
8060.53 410
8061.38 335
8062.23 411
8063.07 380
8063.92 384
8064.77 406
8065.62 404
8066.46 384
8067.31 403
8068.16 393
8069.01 406
8069.85 401
8070.70 400
8071.55 386
8072.40 408
8073.25 422
8074.09 334
8074.94 344
8075.79 438
8076.64 392
8077.49 374
8078.34 400
8079.18 374
8080.03 396
8080.88 361
8081.73 383
8082.58 357
8083.43 396
8084.27 394
8085.12 439
8085.97 418
8086.82 386
8087.67 415
8088.52 347
8089.37 381
8090.22 412
8091.06 423
8091.91 364
8092.76 385
8093.61 409
8094.46 427
8095.31 366
8096.16 406
8097.01 449
8097.86 421
8098.71 440
8099.56 429
8100.41 431
8101.26 395
8102.11 377
8102.95 402
8103.80 385
8104.65 391
8105.50 374
8106.35 376
8107.20 361
8108.05 366
8108.90 396
8109.75 375
8110.60 410
8111.45 403
8112.30 365
8113.15 381
8114.00 374
8114.85 379
8115.70 418
8116.55 385
8117.40 364
8118.25 369
8119.10 378
8119.96 407
8120.81 363
8121.66 371
8122.51 357
8123.36 415
8124.21 397
8125.06 418
8125.91 395
8126.76 410
8127.61 428
8128.46 441
8129.31 457
8130.16 413
8131.02 457
8131.87 414
8132.72 406
8133.57 414
8134.42 424
8135.27 405
8136.12 418
8136.97 428
8137.83 410
8138.68 408
8139.53 416
8140.38 453
8141.23 399
8142.08 422
8142.93 423
8143.79 399
8144.64 396
8145.49 438
8146.34 410
8147.19 418
8148.05 432
8148.90 434
8149.75 445
8150.60 484
8151.45 434
8152.31 414
8153.16 442
8154.01 504
8154.86 463
8155.71 468
8156.57 509
8157.42 507
8158.27 464
8159.12 448
8159.98 413
8160.83 450
8161.68 462
8162.54 417
8163.39 423
8164.24 398
8165.09 415
8165.95 406
8166.80 445
8167.65 439
8168.51 415
8169.36 464
8170.21 393
8171.06 426
8171.92 379
8172.77 445
8173.62 359
8174.48 407
8175.33 407
8176.18 385
8177.04 377
8177.89 380
8178.74 377
8179.60 394
8180.45 381
8181.31 449
8182.16 409
8183.01 335
8183.87 343
8184.72 406
8185.57 413
8186.43 393
8187.28 405
8188.14 389
8188.99 389
8189.84 389
8190.70 351
8191.55 383
8192.41 396
8193.26 433
8194.12 394
8194.97 428
8195.83 400
8196.68 407
8197.53 358
8198.39 363
8199.24 337
8200.10 373
8200.95 356
8201.81 384
8202.66 394
8203.52 315
8204.37 376
8205.23 357
8206.08 374
8206.94 390
8207.79 371
8208.65 432
8209.50 423
8210.36 370
8211.21 367
8212.07 402
8212.92 393
8213.78 403
8214.63 384
8215.49 381
8216.34 396
8217.20 406
8218.06 403
8218.91 358
8219.77 335
8220.62 365
8221.48 399
8222.33 424
8223.19 388
8224.05 352
8224.90 345
8225.76 398
8226.61 356
8227.47 396
8228.33 377
8229.18 368
8230.04 368
8230.90 401
8231.75 339
8232.61 348
8233.46 353
8234.32 376
8235.18 420
8236.03 386
8236.89 380
8237.75 384
8238.60 349
8239.46 342
8240.32 370
8241.17 334
8242.03 356
8242.89 378
8243.74 369
8244.60 369
8245.46 307
8246.32 367
8247.17 352
8248.03 341
8248.89 348
8249.74 343
8250.60 346
8251.46 311
8252.32 325
8253.17 355
8254.03 336
8254.89 396
8255.75 381
8256.60 354
8257.46 346
8258.32 405
8259.18 340
8260.04 363
8260.89 367
8261.75 324
8262.61 339
8263.47 374
8264.32 336
8265.18 343
8266.04 387
8266.90 379
8267.76 374
8268.62 351
8269.47 307
8270.33 331
8271.19 334
8272.05 368
8272.91 357
8273.77 328
8274.62 344
8275.48 343
8276.34 379
8277.20 409
8278.06 382
8278.92 338
8279.78 332
8280.64 355
8281.49 347
8282.35 348
8283.21 377
8284.07 377
8284.93 359
8285.79 358
8286.65 421
8287.51 413
8288.37 375
8289.23 328
8290.09 351
8290.95 369
8291.80 408
8292.66 384
8293.52 394
8294.38 363
8295.24 343
8296.10 376
8296.96 379
8297.82 380
8298.68 393
8299.54 374
8300.40 372
8301.26 326
8302.12 340
8302.98 396
8303.84 352
8304.70 367
8305.56 407
8306.42 345
8307.28 378
8308.14 408
8309.00 361
8309.86 374
8310.72 342
8311.58 398
8312.44 360
8313.31 379
8314.17 350
8315.03 355
8315.89 385
8316.75 355
8317.61 367
8318.47 380
8319.33 366
8320.19 394
8321.05 360
8321.91 319
8322.77 350
8323.64 337
8324.50 376
8325.36 340
8326.22 334
8327.08 367
8327.94 398
8328.80 366
8329.66 360
8330.53 369
8331.39 328
8332.25 387
8333.11 380
8333.97 367
8334.83 373
8335.70 371
8336.56 384
8337.42 385
8338.28 361
8339.14 393
8340.00 352
8340.87 384
8341.73 394
8342.59 372
8343.45 416
8344.32 414
8345.18 411
8346.04 409
8346.90 345
8347.76 334
8348.63 367
8349.49 374
8350.35 349
8351.21 357
8352.08 372
8352.94 364
8353.80 369
8354.66 327
8355.53 331
8356.39 379
8357.25 367
8358.12 359
8358.98 349
8359.84 355
8360.71 365
8361.57 390
8362.43 322
8363.29 404
8364.16 413
8365.02 392
8365.88 408
8366.75 434
8367.61 361
8368.47 410
8369.34 450
8370.20 392
8371.06 409
8371.93 397
8372.79 386
8373.66 347
8374.52 391
8375.38 368
8376.25 388
8377.11 347
8377.97 390
8378.84 331
8379.70 394
8380.57 409
8381.43 390
8382.30 397
8383.16 424
8384.02 387
8384.89 399
8385.75 411
8386.62 419
8387.48 404
8388.35 387
8389.21 479
8390.07 392
8390.94 407
8391.80 376
8392.67 364
8393.53 324
8394.40 400
8395.26 406
8396.13 357
8396.99 377
8397.86 400
8398.72 409
8399.59 364
8400.45 381
8401.32 377
8402.18 352
8403.05 390
8403.91 395
8404.78 400
8405.64 405
8406.51 395
8407.37 393
8408.24 403
8409.11 389
8409.97 418
8410.84 394
8411.70 370
8412.57 372
8413.43 372
8414.30 372
8415.17 417
8416.03 378
8416.90 395
8417.76 369
8418.63 425
8419.50 364
8420.36 373
8421.23 388
8422.09 399
8422.96 332
8423.83 372
8424.69 374
8425.56 379
8426.43 373
8427.29 345
8428.16 362
8429.02 360
8429.89 381
8430.76 377
8431.62 384
8432.49 384
8433.36 420
8434.23 421
8435.09 412
8435.96 384
8436.83 375
8437.69 388
8438.56 403
8439.43 400
8440.29 393
8441.16 441
8442.03 423
8442.90 480
8443.76 483
8444.63 447
8445.50 463
8446.37 443
8447.23 446
8448.10 429
8448.97 396
8449.84 430
8450.70 452
8451.57 400
8452.44 460
8453.31 406
8454.17 399
8455.04 458
8455.91 452
8456.78 444
8457.65 478
8458.51 441
8459.38 475
8460.25 390
8461.12 487
8461.99 473
8462.86 455
8463.72 452
8464.59 441
8465.46 496
8466.33 451
8467.20 423
8468.07 449
8468.93 360
8469.80 477
8470.67 507
8471.54 400
8472.41 491
8473.28 469
8474.15 446
8475.02 419
8475.89 449
8476.75 470
8477.62 431
8478.49 421
8479.36 414
8480.23 417
8481.10 402
8481.97 439
8482.84 405
8483.71 407
8484.58 367
8485.45 384
8486.32 389
8487.19 387
8488.06 388
8488.92 427
8489.79 397
8490.66 374
8491.53 364
8492.40 401
8493.27 400
8494.14 434
8495.01 442
8495.88 397
8496.75 396
8497.62 399
8498.49 437
8499.36 445
8500.23 424
8501.10 397
8501.97 478
8502.85 424
8503.72 428
8504.59 423
8505.46 428
8506.33 418
8507.20 366
8508.07 374
8508.94 360
8509.81 408
8510.68 380
8511.55 436
8512.42 434
8513.29 426
8514.16 416
8515.03 415
8515.91 394
8516.78 416
8517.65 420
8518.52 415
8519.39 399
8520.26 400
8521.13 425
8522.00 410
8522.88 375
8523.75 391
8524.62 384
8525.49 442
8526.36 419
8527.23 346
8528.10 375
8528.98 401
8529.85 381
8530.72 383
8531.59 366
8532.46 380
8533.34 400
8534.21 419
8535.08 441
8535.95 368
8536.82 393
8537.70 411
8538.57 394
8539.44 429
8540.31 413
8541.18 374
8542.06 358
8542.93 345
8543.80 361
8544.67 366
8545.55 368
8546.42 429
8547.29 417
8548.17 391
8549.04 387
8549.91 383
8550.78 419
8551.66 394
8552.53 463
8553.40 465
8554.28 509
8555.15 554
8556.02 563
8556.89 482
8557.77 447
8558.64 403
8559.51 463
8560.39 408
8561.26 372
8562.13 406
8563.01 447
8563.88 411
8564.75 380
8565.63 383
8566.50 343
8567.38 402
8568.25 389
8569.12 363
8570.00 361
8570.87 382
8571.74 393
8572.62 392
8573.49 351
8574.37 348
8575.24 384
8576.11 387
8576.99 395
8577.86 386
8578.74 372
8579.61 348
8580.49 391
8581.36 345
8582.23 336
8583.11 374
8583.98 381
8584.86 346
8585.73 395
8586.61 351
8587.48 407
8588.36 387
8589.23 352
8590.11 382
8590.98 358
8591.86 348
8592.73 383
8593.61 384
8594.48 376
8595.36 409
8596.23 378
8597.11 354
8597.98 363
8598.86 386
8599.73 384
8600.61 380
8601.48 384
8602.36 348
8603.23 355
8604.11 337
8604.99 327
8605.86 348
8606.74 363
8607.61 312
8608.49 355
8609.36 378
8610.24 362
8611.12 346
8611.99 353
8612.87 346
8613.74 384
8614.62 337
8615.50 356
8616.37 384
8617.25 362
8618.12 349
8619.00 378
8619.88 367
8620.75 372
8621.63 372
8622.51 364
8623.38 344
8624.26 357
8625.14 351
8626.01 362
8626.89 352
8627.77 358
8628.64 378
8629.52 385
8630.40 396
8631.27 389
8632.15 392
8633.03 437
8633.90 386
8634.78 369
8635.66 385
8636.54 395
8637.41 353
8638.29 386
8639.17 377
8640.05 398
8640.92 345
8641.80 379
8642.68 362
8643.55 378
8644.43 329
8645.31 343
8646.19 351
8647.07 377
8647.94 314
8648.82 367
8649.70 358
8650.58 322
8651.45 317
8652.33 279
8653.21 352
8654.09 302
8654.97 339
8655.85 327
8656.72 364
8657.60 353
8658.48 346
8659.36 326
8660.24 384
8661.12 342
8661.99 356
8662.87 387
8663.75 364
8664.63 342
8665.51 333
8666.39 333
8667.27 342
8668.14 312
8669.02 363
8669.90 350
8670.78 330
8671.66 357
8672.54 309
8673.42 317
8674.30 301
8675.18 342
8676.06 323
8676.94 327
8677.81 334
8678.69 304
8679.57 356
8680.45 316
8681.33 321
8682.21 310
8683.09 336
8683.97 375
8684.85 375
8685.73 332
8686.61 299
8687.49 328
8688.37 394
8689.25 389
8690.13 313
8691.01 332
8691.89 377
8692.77 342
8693.65 367
8694.53 315
8695.41 326
8696.29 358
8697.17 345
8698.05 370
8698.93 332
8699.81 378
8700.69 365
8701.57 333
8702.45 291
8703.33 319
8704.21 338
8705.09 317
8705.98 335
8706.86 316
8707.74 313
8708.62 375
8709.50 346
8710.38 356
8711.26 363
8712.14 310
8713.02 319
8713.90 291
8714.79 349
8715.67 376
8716.55 332
8717.43 336
8718.31 344
8719.19 344
8720.07 342
8720.95 317
8721.84 343
8722.72 361
8723.60 376
8724.48 369
8725.36 328
8726.24 337
8727.13 331
8728.01 335
8728.89 332
8729.77 344
8730.65 335
8731.54 326
8732.42 315
8733.30 351
8734.18 379
8735.06 344
8735.95 353
8736.83 340
8737.71 357
8738.59 349
8739.48 348
8740.36 351
8741.24 318
8742.12 310
8743.01 308
8743.89 338
8744.77 375
8745.65 344
8746.54 321
8747.42 330
8748.30 331
8749.19 359
8750.07 358
8750.95 311
8751.83 316
8752.72 335
8753.60 303
8754.48 371
8755.37 356
8756.25 379
8757.13 359
8758.02 363
8758.90 372
8759.78 390
8760.67 387
8761.55 334
8762.43 354
8763.32 376
8764.20 382
8765.09 341
8765.97 380
8766.85 376
8767.74 384
8768.62 318
8769.51 368
8770.39 357
8771.27 363
8772.16 372
8773.04 376
8773.93 393
8774.81 385
8775.69 399
8776.58 376
8777.46 396
8778.35 364
8779.23 336
8780.12 334
8781.00 330
8781.89 326
8782.77 343
8783.65 321
8784.54 351
8785.42 311
8786.31 329
8787.19 312
8788.08 332
8788.96 286
8789.85 266
8790.73 282
8791.62 312
8792.50 359
8793.39 346
8794.27 320
8795.16 332
8796.04 279
8796.93 304
8797.82 319
8798.70 311
8799.59 303
8800.47 297
8801.36 344
8802.24 329
8803.13 286
8804.01 311
8804.90 324
8805.79 300
8806.67 337
8807.56 315
8808.44 297
8809.33 319
8810.22 310
8811.10 293
8811.99 336
8812.87 343
8813.76 310
8814.65 333
8815.53 314
8816.42 272
8817.30 316
8818.19 332
8819.08 335
8819.96 320
8820.85 329
8821.74 279
8822.62 326
8823.51 316
8824.40 308
8825.28 297
8826.17 329
8827.06 311
8827.94 292
8828.83 320
8829.72 308
8830.61 322
8831.49 329
8832.38 313
8833.27 342
8834.15 358
8835.04 327
8835.93 354
8836.82 310
8837.70 336
8838.59 323
8839.48 321
8840.37 304
8841.25 350
8842.14 323
8843.03 297
8843.92 335
8844.80 329
8845.69 346
8846.58 315
8847.47 317
8848.36 318
8849.24 361
8850.13 337
8851.02 338
8851.91 294
8852.80 343
8853.68 335
8854.57 355
8855.46 319
8856.35 277
8857.24 307
8858.13 281
8859.01 297
8859.90 290
8860.79 311
8861.68 277
8862.57 288
8863.46 280
8864.35 348
8865.23 314
8866.12 308
8867.01 271
8867.90 290
8868.79 276
8869.68 281
8870.57 313
8871.46 300
8872.35 318
8873.24 324
8874.12 317
8875.01 284
8875.90 293
8876.79 310
8877.68 327
8878.57 278
8879.46 315
8880.35 287
8881.24 333
8882.13 304
8883.02 301
8883.91 346
8884.80 332
8885.69 297
8886.58 306
8887.47 330
8888.36 331
8889.25 298
8890.14 283
8891.03 328
8891.92 327
8892.81 312
8893.70 277
8894.59 337
8895.48 341
8896.37 311
8897.26 297
8898.15 311
8899.04 288
8899.93 313
8900.82 283
8901.71 282
8902.60 269
8903.49 274
8904.38 347
8905.28 295
8906.17 277
8907.06 270
8907.95 294
8908.84 259
8909.73 299
8910.62 311
8911.51 300
8912.40 275
8913.29 304
8914.19 290
8915.08 337
8915.97 297
8916.86 297
8917.75 338
8918.64 327
8919.53 315
8920.43 297
8921.32 269
8922.21 308
8923.10 297
8923.99 317
8924.88 316
8925.78 307
8926.67 258
8927.56 327
8928.45 332
8929.34 324
8930.24 296
8931.13 291
8932.02 279
8932.91 296
8933.80 302
8934.70 314
8935.59 336
8936.48 332
8937.37 297
8938.27 295
8939.16 288
8940.05 301
8940.94 313
8941.84 313
8942.73 303
8943.62 279
8944.51 304
8945.41 289
8946.30 334
8947.19 294
8948.09 305
8948.98 293
8949.87 298
8950.77 324
8951.66 290
8952.55 309
8953.44 324
8954.34 298
8955.23 277
8956.12 309
8957.02 271
8957.91 292
8958.80 298
8959.70 309
8960.59 332
8961.49 361
8962.38 321
8963.27 304
8964.17 288
8965.06 302
8965.95 299
8966.85 293
8967.74 304
8968.64 286
8969.53 305
8970.42 330
8971.32 281
8972.21 284
8973.11 308
8974.00 337
8974.90 306
8975.79 278
8976.68 282
8977.58 286
8978.47 317
8979.37 278
8980.26 252
8981.16 262
8982.05 301
8982.95 282
8983.84 305
8984.74 316
8985.63 282
8986.52 277
8987.42 285
8988.31 252
8989.21 260
8990.10 250
8991.00 292
8991.89 316
8992.79 258
8993.69 336
8994.58 328
8995.48 329
8996.37 301
8997.27 290
8998.16 306
8999.06 285
8999.95 293
9000.85 248
9001.74 270
9002.64 272
9003.54 281
9004.43 267
9005.33 274
9006.22 298
9007.12 299
9008.01 286
9008.91 271
9009.81 300
9010.70 280
9011.60 284
9012.50 288
9013.39 353
9014.29 239
9015.18 293
9016.08 350
9016.98 290
9017.87 310
9018.77 250
9019.67 259
9020.56 281
9021.46 292
9022.36 301
9023.25 301
9024.15 305
9025.05 307
9025.94 280
9026.84 290
9027.74 329
9028.63 297
9029.53 261
9030.43 304
9031.32 279
9032.22 308
9033.12 270
9034.02 278
9034.91 304
9035.81 304
9036.71 269
9037.61 281
9038.50 261
9039.40 279
9040.30 329
9041.20 302
9042.09 284
9042.99 303
9043.89 303
9044.79 289
9045.68 307
9046.58 312
9047.48 279
9048.38 249
9049.28 307
9050.17 300
9051.07 261
9051.97 282
9052.87 288
9053.77 310
9054.66 308
9055.56 310
9056.46 292
9057.36 323
9058.26 315
9059.16 280
9060.06 282
9060.95 314
9061.85 302
9062.75 303
9063.65 309
9064.55 289
9065.45 276
9066.35 288
9067.25 263
9068.14 324
9069.04 277
9069.94 302
9070.84 308
9071.74 282
9072.64 303
9073.54 269
9074.44 256
9075.34 251
9076.24 297
9077.14 270
9078.04 272
9078.93 288
9079.83 275
9080.73 296
9081.63 278
9082.53 248
9083.43 269
9084.33 321
9085.23 328
9086.13 310
9087.03 288
9087.93 250
9088.83 302
9089.73 294
9090.63 301
9091.53 315
9092.43 331
9093.33 305
9094.23 247
9095.13 281
9096.03 258
9096.93 284
9097.83 250
9098.73 303
9099.63 257
9100.54 263
9101.44 288
9102.34 266
9103.24 278
9104.14 243
9105.04 293
9105.94 282
9106.84 295
9107.74 288
9108.64 286
9109.54 255
9110.44 285
9111.35 288
9112.25 277
9113.15 296
9114.05 242
9114.95 270
9115.85 313
9116.75 309
9117.65 304
9118.56 284
9119.46 296
9120.36 264
9121.26 263
9122.16 303
9123.06 283
9123.97 274
9124.87 297
9125.77 284
9126.67 248
9127.57 266
9128.47 287
9129.38 324
9130.28 322
9131.18 294
9132.08 264
9132.98 277
9133.89 292
9134.79 296
9135.69 299
9136.59 302
9137.50 294
9138.40 260
9139.30 276
9140.20 256
9141.11 214
9142.01 286
9142.91 261
9143.81 270
9144.72 259
9145.62 267
9146.52 311
9147.42 282
9148.33 242
9149.23 282
9150.13 304
9151.04 274
9151.94 246
9152.84 249
9153.75 297
9154.65 298
9155.55 277
9156.46 287
9157.36 264
9158.26 267
9159.17 281
9160.07 262
9160.97 264
9161.88 282
9162.78 307
9163.68 281
9164.59 286
9165.49 281
9166.40 311
9167.30 280
9168.20 265
9169.11 274
9170.01 244
9170.92 273
9171.82 305
9172.72 273
9173.63 282
9174.53 244
9175.44 280
9176.34 328
9177.24 299
9178.15 305
9179.05 332
9179.96 300
9180.86 221
9181.77 268
9182.67 320
9183.58 305
9184.48 254
9185.39 288
9186.29 274
9187.20 247
9188.10 307
9189.01 277
9189.91 291
9190.82 254
9191.72 287
9192.63 309
9193.53 282
9194.44 290
9195.34 333
9196.25 228
9197.15 280
9198.06 310
9198.96 296
9199.87 294
9200.77 318
9201.68 333
9202.58 298
9203.49 357
9204.40 316
9205.30 332
9206.21 335
9207.11 310
9208.02 321
9208.92 319
9209.83 310
9210.74 324
9211.64 299
9212.55 287
9213.45 295
9214.36 294
9215.27 271
9216.17 285
9217.08 310
9217.99 270
9218.89 250
9219.80 298
9220.71 300
9221.61 263
9222.52 307
9223.43 273
9224.33 290
9225.24 295
9226.15 268
9227.05 259
9227.96 260
9228.87 262
9229.77 282
9230.68 270
9231.59 266
9232.49 269
9233.40 291
9234.31 297
9235.22 275
9236.12 288
9237.03 263
9237.94 284
9238.84 287
9239.75 278
9240.66 303
9241.57 268
9242.47 301
9243.38 291
9244.29 268
9245.20 299
9246.11 327
9247.01 271
9247.92 316
9248.83 267
9249.74 244
9250.64 302
9251.55 305
9252.46 278
9253.37 247
9254.28 285
9255.19 261
9256.09 302
9257.00 281
9257.91 268
9258.82 286
9259.73 320
9260.64 267
9261.54 291
9262.45 250
9263.36 297
9264.27 323
9265.18 315
9266.09 277
9267.00 317
9267.90 310
9268.81 297
9269.72 274
9270.63 261
9271.54 294
9272.45 274
9273.36 274
9274.27 304
9275.18 304
9276.09 261
9277.00 280
9277.90 261
9278.81 247
9279.72 245
9280.63 271
9281.54 293
9282.45 266
9283.36 275
9284.27 268
9285.18 304
9286.09 317
9287.00 266
9287.91 283
9288.82 273
9289.73 257
9290.64 268
9291.55 263
9292.46 302
9293.37 255
9294.28 238
9295.19 277
9296.10 257
9297.01 293
9297.92 282
9298.83 303
9299.74 286
9300.65 247
9301.56 271
9302.47 277
9303.38 301
9304.29 295
9305.20 253
9306.12 348
9307.03 287
9307.94 275
9308.85 280
9309.76 287
9310.67 287
9311.58 263
9312.49 301
9313.40 321
9314.31 287
9315.22 284
9316.14 311
9317.05 269
9317.96 303
9318.87 286
9319.78 293
9320.69 258
9321.60 254
9322.52 265
9323.43 281
9324.34 259
9325.25 275
9326.16 317
9327.07 273
9327.99 282
9328.90 279
9329.81 311
9330.72 253
9331.63 288
9332.54 278
9333.46 293
9334.37 294
9335.28 265
9336.19 269
9337.11 273
9338.02 264
9338.93 276
9339.84 318
9340.75 288
9341.67 207
9342.58 240
9343.49 254
9344.40 281
9345.32 282
9346.23 280
9347.14 306
9348.06 292
9348.97 295
9349.88 281
9350.79 304
9351.71 233
9352.62 291
9353.53 294
9354.45 255
9355.36 261
9356.27 252
9357.19 279
9358.10 243
9359.01 247
9359.93 306
9360.84 296
9361.75 271
9362.67 278
9363.58 292
9364.49 287
9365.41 321
9366.32 299
9367.23 288
9368.15 279
9369.06 270
9369.97 270
9370.89 285
9371.80 286
9372.72 275
9373.63 265
9374.54 275
9375.46 247
9376.37 291
9377.29 248
9378.20 254
9379.12 272
9380.03 281
9380.94 289
9381.86 310
9382.77 264
9383.69 256
9384.60 305
9385.52 245
9386.43 278
9387.35 260
9388.26 315
9389.18 290
9390.09 317
9391.01 303
9391.92 310
9392.84 266
9393.75 280
9394.67 267
9395.58 261
9396.50 275
9397.41 295
9398.33 262
9399.24 255
9400.16 268
9401.07 277
9401.99 296
9402.90 252
9403.82 233
9404.73 269
9405.65 304
9406.56 272
9407.48 277
9408.40 272
9409.31 261
9410.23 273
9411.14 229
9412.06 277
9412.98 225
9413.89 242
9414.81 275
9415.72 280
9416.64 273
9417.56 290
9418.47 254
9419.39 252
9420.30 304
9421.22 281
9422.14 285
9423.05 287
9423.97 258
9424.89 259
9425.80 291
9426.72 263
9427.64 279
9428.55 275
9429.47 285
9430.39 260
9431.30 293
9432.22 248
9433.14 287
9434.05 279
9434.97 276
9435.89 244
9436.80 238
9437.72 253
9438.64 256
9439.56 282
9440.47 295
9441.39 287
9442.31 274
9443.23 234
9444.14 258
9445.06 289
9445.98 275
9446.90 294
9447.81 268
9448.73 287
9449.65 274
9450.57 281
9451.48 269
9452.40 228
9453.32 290
9454.24 265
9455.16 228
9456.07 208
9456.99 257
9457.91 251
9458.83 269
9459.75 252
9460.66 235
9461.58 235
9462.50 261
9463.42 223
9464.34 276
9465.26 289
9466.18 273
9467.09 260
9468.01 254
9468.93 237
9469.85 252
9470.77 257
9471.69 240
9472.61 257
9473.53 252
9474.44 250
9475.36 276
9476.28 273
9477.20 265
9478.12 265
9479.04 236
9479.96 262
9480.88 282
9481.80 280
9482.72 249
9483.64 263
9484.56 238
9485.47 272
9486.39 269
9487.31 243
9488.23 250
9489.15 231
9490.07 284
9490.99 266
9491.91 263
9492.83 234
9493.75 273
9494.67 229
9495.59 250
9496.51 301
9497.43 278
9498.35 264
9499.27 256
9500.19 288
9501.11 278
9502.03 266
9502.95 246
9503.87 310
9504.79 262
9505.71 249
9506.63 230
9507.56 231
9508.48 232
9509.40 264
9510.32 280
9511.24 262
9512.16 255
9513.08 260
9514.00 253
9514.92 270
9515.84 252
9516.76 246
9517.68 285
9518.61 301
9519.53 257
9520.45 261
9521.37 281
9522.29 279
9523.21 278
9524.13 225
9525.05 261
9525.98 271
9526.90 277
9527.82 249
9528.74 249
9529.66 262
9530.58 233
9531.50 271
9532.43 240
9533.35 251
9534.27 288
9535.19 291
9536.11 220
9537.04 226
9537.96 246
9538.88 291
9539.80 279
9540.72 283
9541.65 267
9542.57 240
9543.49 292
9544.41 255
9545.34 257
9546.26 256
9547.18 258
9548.10 263
9549.03 270
9549.95 251
9550.87 252
9551.79 245
9552.72 278
9553.64 263
9554.56 233
9555.48 237
9556.41 275
9557.33 257
9558.25 255
9559.18 263
9560.10 288
9561.02 247
9561.95 269
9562.87 244
9563.79 274
9564.72 253
9565.64 231
9566.56 247
9567.49 264
9568.41 215
9569.33 280
9570.26 255
9571.18 257
9572.10 287
9573.03 264
9573.95 265
9574.88 227
9575.80 259
9576.72 256
9577.65 263
9578.57 235
9579.49 241
9580.42 249
9581.34 235
9582.27 261
9583.19 235
9584.12 291
9585.04 285
9585.96 260
9586.89 233
9587.81 260
9588.74 244
9589.66 219
9590.59 262
9591.51 299
9592.44 275
9593.36 255
9594.29 258
9595.21 268
9596.14 275
9597.06 266
9597.98 272
9598.91 284
9599.83 278
9600.76 253
9601.68 262
9602.61 249
9603.54 284
9604.46 276
9605.39 270
9606.31 284
9607.24 285
9608.16 247
9609.09 283
9610.01 280
9610.94 258
9611.86 288
9612.79 309
9613.72 295
9614.64 264
9615.57 240
9616.49 281
9617.42 292
9618.34 246
9619.27 264
9620.20 299
9621.12 293
9622.05 299
9622.97 278
9623.90 280
9624.83 256
9625.75 286
9626.68 307
9627.61 270
9628.53 278
9629.46 278
9630.39 251
9631.31 254
9632.24 252
9633.16 306
9634.09 346
9635.02 304
9635.95 279
9636.87 313
9637.80 320
9638.73 306
9639.65 323
9640.58 333
9641.51 311
9642.43 306
9643.36 287
9644.29 308
9645.22 320
9646.14 269
9647.07 264
9648.00 276
9648.92 269
9649.85 302
9650.78 320
9651.71 357
9652.63 349
9653.56 324
9654.49 325
9655.42 293
9656.34 293
9657.27 321
9658.20 333
9659.13 294
9660.06 264
9660.98 286
9661.91 265
9662.84 288
9663.77 292
9664.70 287
9665.62 269
9666.55 306
9667.48 335
9668.41 326
9669.34 269
9670.27 266
9671.19 305
9672.12 314
9673.05 310
9673.98 277
9674.91 288
9675.84 278
9676.77 323
9677.70 293
9678.62 271
9679.55 288
9680.48 305
9681.41 319
9682.34 287
9683.27 254
9684.20 276
9685.13 267
9686.06 315
9686.99 266
9687.91 261
9688.84 292
9689.77 296
9690.70 324
9691.63 293
9692.56 303
9693.49 286
9694.42 279
9695.35 306
9696.28 370
9697.21 319
9698.14 270
9699.07 269
9700.00 266
9700.93 306
9701.86 316
9702.79 304
9703.72 289
9704.65 273
9705.58 254
9706.51 289
9707.44 258
9708.37 271
9709.30 312
9710.23 279
9711.16 264
9712.09 277
9713.02 295
9713.95 270
9714.88 281
9715.81 309
9716.74 308
9717.67 277
9718.61 316
9719.54 269
9720.47 254
9721.40 271
9722.33 300
9723.26 285
9724.19 307
9725.12 289
9726.05 296
9726.98 303
9727.92 326
9728.85 303
9729.78 303
9730.71 301
9731.64 306
9732.57 275
9733.50 287
9734.43 304
9735.37 282
9736.30 282
9737.23 323
9738.16 304
9739.09 277
9740.02 316
9740.96 318
9741.89 294
9742.82 321
9743.75 320
9744.68 311
9745.62 308
9746.55 342
9747.48 292
9748.41 299
9749.34 285
9750.28 321
9751.21 299
9752.14 307
9753.07 341
9754.01 333
9754.94 334
9755.87 321
9756.80 312
9757.74 280
9758.67 301
9759.60 312
9760.53 328
9761.47 294
9762.40 296
9763.33 324
9764.27 322
9765.20 314
9766.13 294
9767.07 300
9768.00 325
9768.93 340
9769.86 325
9770.80 309
9771.73 298
9772.66 303
9773.60 301
9774.53 275
9775.47 288
9776.40 310
9777.33 313
9778.27 327
9779.20 307
9780.13 312
9781.07 336
9782.00 361
9782.93 342
9783.87 311
9784.80 339
9785.74 344
9786.67 345
9787.60 316
9788.54 362
9789.47 339
9790.41 343
9791.34 338
9792.28 302
9793.21 279
9794.14 281
9795.08 299
9796.01 340
9796.95 293
9797.88 307
9798.82 303
9799.75 337
9800.69 350
9801.62 374
9802.56 332
9803.49 320
9804.42 334
9805.36 336
9806.29 337
9807.23 310
9808.16 310
9809.10 269
9810.03 296
9810.97 284
9811.91 266
9812.84 282
9813.78 290
9814.71 290
9815.65 281
9816.58 258
9817.52 275
9818.45 326
9819.39 255
9820.32 294
9821.26 289
9822.20 310
9823.13 272
9824.07 283
9825.00 289
9825.94 289
9826.87 256
9827.81 294
9828.75 286
9829.68 301
9830.62 273
9831.55 306
9832.49 267
9833.43 250
9834.36 310
9835.30 312
9836.24 331
9837.17 312
9838.11 351
9839.05 304
9839.98 288
9840.92 272
9841.86 303
9842.79 294
9843.73 295
9844.67 261
9845.60 312
9846.54 300
9847.48 303
9848.41 294
9849.35 292
9850.29 268
9851.22 312
9852.16 302
9853.10 263
9854.04 262
9854.97 271
9855.91 313
9856.85 263
9857.79 292
9858.72 284
9859.66 309
9860.60 324
9861.54 306
9862.47 283
9863.41 296
9864.35 308
9865.29 315
9866.22 316
9867.16 268
9868.10 325
9869.04 335
9869.98 349
9870.91 261
9871.85 279
9872.79 337
9873.73 323
9874.67 321
9875.60 301
9876.54 332
9877.48 354
9878.42 343
9879.36 314
9880.30 335
9881.24 317
9882.17 352
9883.11 318
9884.05 359
9884.99 330
9885.93 346
9886.87 317
9887.81 343
9888.74 288
9889.68 307
9890.62 311
9891.56 283
9892.50 315
9893.44 299
9894.38 320
9895.32 305
9896.26 323
9897.20 309
9898.14 319
9899.08 291
9900.01 351
9900.95 340
9901.89 301
9902.83 315
9903.77 310
9904.71 325
9905.65 320
9906.59 334
9907.53 334
9908.47 333
9909.41 299
9910.35 323
9911.29 313
9912.23 332
9913.17 372
9914.11 366
9915.05 312
9915.99 338
9916.93 372
9917.87 352
9918.81 374
9919.75 382
9920.69 369
9921.63 405
9922.57 401
9923.51 365
9924.46 443
9925.40 508
9926.34 587
9927.28 634
9928.22 717
9929.16 728
9930.10 749
9931.04 733
9931.98 604
9932.92 512
9933.86 475
9934.80 486
9935.75 404
9936.69 388
9937.63 374
9938.57 357
9939.51 379
9940.45 386
9941.39 364
9942.34 367
9943.28 401
9944.22 390
9945.16 358
9946.10 385
9947.04 349
9947.98 359
9948.93 337
9949.87 327
9950.81 347
9951.75 340
9952.69 314
9953.64 293
9954.58 316
9955.52 310
9956.46 328
9957.40 335
9958.35 341
9959.29 325
9960.23 302
9961.17 306
9962.12 308
9963.06 306
9964.00 287
9964.94 328
9965.89 322
9966.83 373
9967.77 318
9968.71 359
9969.66 307
9970.60 392
9971.54 329
9972.48 318
9973.43 295
9974.37 310
9975.31 320
9976.26 288
9977.20 286
9978.14 287
9979.09 277
9980.03 256
9980.97 277
9981.92 296
9982.86 300
9983.80 320
9984.75 285
9985.69 327
9986.63 278
9987.58 304
9988.52 325
9989.46 330
9990.41 342
9991.35 313
9992.30 317
9993.24 298
9994.18 284
9995.13 286
9996.07 288
9997.01 332
9997.96 261
9998.90 293
9999.85 311
10000.79 352
10001.74 292
10002.68 311
10003.62 301
10004.57 287
10005.51 308
10006.46 284
10007.40 296
10008.35 291
10009.29 274
10010.24 284
10011.18 320
10012.13 308
10013.07 320
10014.01 301
10014.96 337
10015.90 271
10016.85 281
10017.79 280
10018.74 329
10019.68 292
10020.63 289
10021.58 323
10022.52 336
10023.47 308
10024.41 312
10025.36 318
10026.30 283
10027.25 302
10028.19 297
10029.14 281
10030.08 257
10031.03 285
10031.98 312
10032.92 336
10033.87 305
10034.81 320
10035.76 309
10036.70 270
10037.65 274
10038.60 259
10039.54 277
10040.49 273
10041.43 303
10042.38 276
10043.33 317
10044.27 266
10045.22 322
10046.17 269
10047.11 334
10048.06 262
10049.01 266
10049.95 293
10050.90 280
10051.84 268
10052.79 258
10053.74 278
10054.69 299
10055.63 276
10056.58 232
10057.53 244
10058.47 244
10059.42 249
10060.37 247
10061.31 274
10062.26 244
10063.21 239
10064.16 229
10065.10 258
10066.05 252
10067.00 286
10067.94 256
10068.89 291
10069.84 283
10070.79 271
10071.73 282
10072.68 256
10073.63 250
10074.58 269
10075.53 308
10076.47 289
10077.42 257
10078.37 306
10079.32 292
10080.26 298
10081.21 259
10082.16 252
10083.11 245
10084.06 255
10085.01 244
10085.95 287
10086.90 216
10087.85 264
10088.80 284
10089.75 323
10090.70 270
10091.64 258
10092.59 228
10093.54 221
10094.49 250
10095.44 203
10096.39 259
10097.34 274
10098.28 229
10099.23 267
10100.18 277
10101.13 265
10102.08 282
10103.03 282
10103.98 279
10104.93 254
10105.88 268
10106.83 264
10107.78 288
10108.72 281
10109.67 259
10110.62 283
10111.57 239
10112.52 248
10113.47 277
10114.42 262
10115.37 242
10116.32 249
10117.27 262
10118.22 283
10119.17 242
10120.12 275
10121.07 278
10122.02 268
10122.97 257
10123.92 242
10124.87 244
10125.82 239
10126.77 237
10127.72 213
10128.67 232
10129.62 247
10130.57 276
10131.52 251
10132.47 238
10133.42 236
10134.37 234
10135.32 236
10136.27 221
10137.22 207
10138.18 263
10139.13 255
10140.08 261
10141.03 213
10141.98 265
10142.93 237
10143.88 232
10144.83 231
10145.78 201
10146.73 246
10147.68 247
10148.64 253
10149.59 241
10150.54 241
10151.49 251
10152.44 244
10153.39 263
10154.34 280
10155.30 241
10156.25 216
10157.20 272
10158.15 267
10159.10 237
10160.05 238
10161.01 228
10161.96 205
10162.91 207
10163.86 225
10164.81 275
10165.76 287
10166.72 254
10167.67 265
10168.62 240
10169.57 265
10170.53 278
10171.48 260
10172.43 227
10173.38 247
10174.33 272
10175.29 251
10176.24 252
10177.19 259
10178.14 245
10179.10 248
10180.05 242
10181.00 234
10181.96 244
10182.91 246
10183.86 259
10184.81 252
10185.77 226
10186.72 251
10187.67 237
10188.63 265
10189.58 275
10190.53 240
10191.49 273
10192.44 247
10193.39 246
10194.35 224
10195.30 262
10196.25 252
10197.21 244
10198.16 238
10199.11 230
10200.07 240
10201.02 250
10201.97 247
10202.93 249
10203.88 210
10204.84 207
10205.79 218
10206.74 224
10207.70 275
10208.65 281
10209.60 287
10210.56 303
10211.51 261
10212.47 297
10213.42 294
10214.38 293
10215.33 259
10216.28 270
10217.24 261
10218.19 270
10219.15 203
10220.10 271
10221.06 253
10222.01 269
10222.97 244
10223.92 230
10224.88 273
10225.83 262
10226.79 253
10227.74 247
10228.70 243
10229.65 239
10230.61 279
10231.56 267
10232.52 268
10233.47 252
10234.43 251
10235.38 254
10236.34 237
10237.29 205
10238.25 190
10239.20 245
10240.16 246
10241.11 251
10242.07 238
10243.03 289
10243.98 283
10244.94 276
10245.89 277
10246.85 260
10247.80 274
10248.76 275
10249.72 229
10250.67 248
10251.63 250
10252.58 271
10253.54 251
10254.50 241
10255.45 247
10256.41 219
10257.36 242
10258.32 254
10259.28 264
10260.23 237
10261.19 267
10262.15 259
10263.10 254
10264.06 240
10265.02 248
10265.97 248
10266.93 234
10267.89 278
10268.84 214
10269.80 251
10270.76 247
10271.71 285
10272.67 245
10273.63 198
10274.59 244
10275.54 247
10276.50 217
10277.46 237
10278.41 225
10279.37 245
10280.33 222
10281.29 256
10282.24 246
10283.20 249
10284.16 239
10285.12 217
10286.07 243
10287.03 257
10287.99 245
10288.95 247
10289.91 266
10290.86 254
10291.82 264
10292.78 268
10293.74 269
10294.70 230
10295.65 247
10296.61 237
10297.57 262
10298.53 269
10299.49 272
10300.44 253
10301.40 247
10302.36 263
10303.32 238
10304.28 216
10305.24 221
10306.20 213
10307.15 246
10308.11 256
10309.07 213
10310.03 240
10310.99 244
10311.95 195
10312.91 200
10313.87 243
10314.82 247
10315.78 227
10316.74 233
10317.70 233
10318.66 198
10319.62 226
10320.58 207
10321.54 219
10322.50 249
10323.46 232
10324.42 213
10325.38 217
10326.34 216
10327.29 247
10328.25 217
10329.21 234
10330.17 257
10331.13 230
10332.09 209
10333.05 235
10334.01 191
10334.97 199
10335.93 224
10336.89 211
10337.85 221
10338.81 211
10339.77 259
10340.73 239
10341.69 220
10342.65 246
10343.61 236
10344.57 234
10345.54 232
10346.50 236
10347.46 221
10348.42 232
10349.38 227
10350.34 254
10351.30 292
10352.26 238
10353.22 203
10354.18 228
10355.14 228
10356.10 213
10357.06 215
10358.02 227
10358.99 248
10359.95 268
10360.91 276
10361.87 225
10362.83 266
10363.79 252
10364.75 248
10365.71 243
10366.68 233
10367.64 220
10368.60 236
10369.56 225
10370.52 272
10371.48 217
10372.44 266
10373.41 234
10374.37 222
10375.33 226
10376.29 277
10377.25 210
10378.22 235
10379.18 234
10380.14 253
10381.10 218
10382.06 230
10383.03 235
10383.99 239
10384.95 235
10385.91 220
10386.88 245
10387.84 216
10388.80 216
10389.76 226
10390.72 236
10391.69 237
10392.65 225
10393.61 239
10394.58 262
10395.54 228
10396.50 247
10397.46 228
10398.43 198
10399.39 228
10400.35 225
10401.32 234
10402.28 211
10403.24 221
10404.20 234
10405.17 249
10406.13 199
10407.09 220
10408.06 203
10409.02 219
10409.98 217
10410.95 248
10411.91 230
10412.88 221
10413.84 218
10414.80 230
10415.77 193
10416.73 206
10417.69 223
10418.66 216
10419.62 274
10420.59 245
10421.55 215
10422.51 245
10423.48 218
10424.44 199
10425.41 212
10426.37 210
10427.33 201
10428.30 249
10429.26 243
10430.23 211
10431.19 237
10432.16 215
10433.12 199
10434.08 179
10435.05 176
10436.01 189
10436.98 216
10437.94 218
10438.91 204
10439.87 245
10440.84 227
10441.80 219
10442.77 232
10443.73 230
10444.70 205
10445.66 213
10446.63 222
10447.59 217
10448.56 226
10449.52 207
10450.49 230
10451.45 220
10452.42 185
10453.38 230
10454.35 210
10455.32 238
10456.28 222
10457.25 200
10458.21 208
10459.18 262
10460.14 213
10461.11 198
10462.08 182
10463.04 231
10464.01 223
10464.97 198
10465.94 213
10466.90 211
10467.87 234
10468.84 220
10469.80 196
10470.77 194
10471.74 206
10472.70 235
10473.67 229
10474.63 238
10475.60 201
10476.57 181
10477.53 203
10478.50 192
10479.47 199
10480.43 186
10481.40 212
10482.37 222
10483.33 183
10484.30 196
10485.27 216
10486.24 230
10487.20 218
10488.17 211
10489.14 219
10490.10 237
10491.07 172
10492.04 210
10493.01 176
10493.97 169
10494.94 169
10495.91 189
10496.87 216
10497.84 211
10498.81 224
10499.78 195
10500.74 221
10501.71 223
10502.68 173
10503.65 204
10504.62 201
10505.58 200
10506.55 209
10507.52 236
10508.49 194
10509.46 223
10510.42 215
10511.39 217
10512.36 221
10513.33 194
10514.30 218
10515.26 222
10516.23 206
10517.20 198
10518.17 225
10519.14 172
10520.11 188
10521.08 240
10522.04 205
10523.01 193
10523.98 180
10524.95 199
10525.92 211
10526.89 191
10527.86 200
10528.83 205
10529.79 206
10530.76 206
10531.73 180
10532.70 158
10533.67 178
10534.64 194
10535.61 216
10536.58 212
10537.55 185
10538.52 235
10539.49 255
10540.46 202
10541.43 211
10542.39 212
10543.36 211
10544.33 217
10545.30 230
10546.27 210
10547.24 198
10548.21 188
10549.18 196
10550.15 191
10551.12 201
10552.09 224
10553.06 210
10554.03 218
10555.00 225
10555.97 190
10556.94 187
10557.91 206
10558.88 224
10559.85 210
10560.82 216
10561.80 196
10562.77 166
10563.74 191
10564.71 199
10565.68 222
10566.65 187
10567.62 192
10568.59 182
10569.56 174
10570.53 169
10571.50 207
10572.47 182
10573.44 180
10574.41 214
10575.39 223
10576.36 226
10577.33 207
10578.30 226
10579.27 191
10580.24 208
10581.21 204
10582.18 219
10583.16 199
10584.13 203
10585.10 173
10586.07 151
10587.04 194
10588.01 197
10588.99 197
10589.96 218
10590.93 222
10591.90 173
10592.87 211
10593.84 197
10594.82 225
10595.79 204
10596.76 219
10597.73 232
10598.70 178
10599.68 204
10600.65 189
10601.62 202
10602.59 206
10603.57 182
10604.54 216
10605.51 194
10606.48 197
10607.46 204
10608.43 226
10609.40 221
10610.37 204
10611.35 169
10612.32 179
10613.29 181
10614.27 213
10615.24 227
10616.21 239
10617.18 200
10618.16 221
10619.13 232
10620.10 200
10621.08 170
10622.05 193
10623.02 192
10624.00 197
10624.97 181
10625.94 201
10626.92 175
10627.89 184
10628.86 206
10629.84 230
10630.81 196
10631.78 175
10632.76 189
10633.73 210
10634.71 197
10635.68 173
10636.65 202
10637.63 179
10638.60 186
10639.58 200
10640.55 203
10641.52 225
10642.50 181
10643.47 230
10644.45 200
10645.42 202
10646.39 180
10647.37 190
10648.34 223
10649.32 196
10650.29 194
10651.27 212
10652.24 188
10653.22 191
10654.19 207
10655.17 194
10656.14 202
10657.12 195
10658.09 181
10659.07 197
10660.04 220
10661.01 195
10661.99 228
10662.97 193
10663.94 211
10664.92 212
10665.89 216
10666.87 229
10667.84 206
10668.82 203
10669.79 211
10670.77 180
10671.74 191
10672.72 185
10673.69 188
10674.67 187
10675.65 204
10676.62 203
10677.60 218
10678.57 225
10679.55 196
10680.52 187
10681.50 198
10682.48 207
10683.45 148
10684.43 181
10685.40 197
10686.38 214
10687.36 209
10688.33 186
10689.31 202
10690.29 176
10691.26 188
10692.24 198
10693.22 180
10694.19 166
10695.17 177
10696.14 169
10697.12 223
10698.10 186
10699.08 194
10700.05 197
10701.03 215
10702.01 189
10702.98 202
10703.96 208
10704.94 204
10705.91 183
10706.89 194
10707.87 172
10708.85 177
10709.82 219
10710.80 211
10711.78 226
10712.75 201
10713.73 197
10714.71 215
10715.69 205
10716.66 181
10717.64 187
10718.62 197
10719.60 203
10720.57 210
10721.55 177
10722.53 177
10723.51 208
10724.49 216
10725.46 203
10726.44 173
10727.42 174
10728.40 228
10729.38 203
10730.35 199
10731.33 222
10732.31 212
10733.29 193
10734.27 201
10735.25 193
10736.22 187
10737.20 219
10738.18 182
10739.16 239
10740.14 215
10741.12 230
10742.10 194
10743.08 223
10744.05 194
10745.03 228
10746.01 207
10746.99 208
10747.97 177
10748.95 192
10749.93 197
10750.91 192
10751.89 211
10752.87 197
10753.84 190
10754.82 176
10755.80 198
10756.78 203
10757.76 188
10758.74 162
10759.72 206
10760.70 161
10761.68 163
10762.66 173
10763.64 182
10764.62 217
10765.60 234
10766.58 217
10767.56 224
10768.54 204
10769.52 171
10770.50 167
10771.48 178
10772.46 200
10773.44 174
10774.42 182
10775.40 187
10776.38 183
10777.36 198
10778.34 199
10779.32 201
10780.30 208
10781.28 191
10782.26 206
10783.24 240
10784.22 191
10785.20 199
10786.19 199
10787.17 223
10788.15 215
10789.13 193
10790.11 220
10791.09 232
10792.07 194
10793.05 181
10794.03 199
10795.01 182
10796.00 158
10796.98 200
10797.96 224
10798.94 203
10799.92 177
10800.90 175
10801.88 200
10802.86 207
10803.85 198
10804.83 228
10805.81 224
10806.79 174
10807.77 188
10808.75 197
10809.74 230
10810.72 178
10811.70 215
10812.68 174
10813.66 223
10814.65 198
10815.63 189
10816.61 227
10817.59 209
10818.57 243
10819.56 208
10820.54 189
10821.52 169
10822.50 199
10823.49 212
10824.47 205
10825.45 222
10826.43 198
10827.42 227
10828.40 195
10829.38 204
10830.36 185
10831.35 205
10832.33 199
10833.31 211
10834.30 165
10835.28 208
10836.26 212
10837.25 230
10838.23 228
10839.21 210
10840.19 186
10841.18 209
10842.16 220
10843.14 197
10844.13 189
10845.11 180
10846.09 185
10847.08 193
10848.06 180
10849.05 193
10850.03 209
10851.01 200
10852.00 197
10852.98 154
10853.96 192
10854.95 217
10855.93 176
10856.92 181
10857.90 185
10858.88 201
10859.87 198
10860.85 188
10861.84 188
10862.82 208
10863.80 205
10864.79 197
10865.77 188
10866.76 178
10867.74 188
10868.73 189
10869.71 169
10870.70 212
10871.68 207
10872.67 171
10873.65 230
10874.63 197
10875.62 167
10876.60 174
10877.59 192
10878.57 234
10879.56 230
10880.54 193
10881.53 201
10882.51 202
10883.50 205
10884.48 189
10885.47 191
10886.46 209
10887.44 198
10888.43 181
10889.41 160
10890.40 222
10891.38 238
10892.37 236
10893.35 213
10894.34 220
10895.33 167
10896.31 196
10897.30 195
10898.28 193
10899.27 180
10900.25 203
10901.24 192
10902.23 200
10903.21 198
10904.20 180
10905.18 197
10906.17 219
10907.16 225
10908.14 182
10909.13 180
10910.12 219
10911.10 210
10912.09 194
10913.08 194
10914.06 187
10915.05 239
10916.04 198
10917.02 181
10918.01 174
10919.00 201
10919.98 224
10920.97 212
10921.96 202
10922.94 185
10923.93 210
10924.92 206
10925.90 246
10926.89 265
10927.88 176
10928.87 209
10929.85 221
10930.84 227
10931.83 240
10932.82 250
10933.80 241
10934.79 222
10935.78 193
10936.77 211
10937.75 176
10938.74 191
10939.73 180
10940.72 197
10941.70 172
10942.69 152
10943.68 207
10944.67 204
10945.66 192
10946.64 167
10947.63 196
10948.62 208
10949.61 228
10950.60 237
10951.58 210
10952.57 225
10953.56 219
10954.55 224
10955.54 204
10956.53 180
10957.52 192
10958.50 187
10959.49 174
10960.48 206
10961.47 191
10962.46 175
10963.45 182
10964.44 202
10965.42 196
10966.41 203
10967.40 201
10968.39 192
10969.38 223
10970.37 187
10971.36 195
10972.35 194
10973.34 191
10974.33 200
10975.32 182
10976.31 227
10977.29 199
10978.28 167
10979.27 195
10980.26 215
10981.25 200
10982.24 223
10983.23 179
10984.22 187
10985.21 195
10986.20 217
10987.19 209
10988.18 205
10989.17 193
10990.16 208
10991.15 196
10992.14 186
10993.13 192
10994.12 173
10995.11 182
10996.10 162
10997.09 165
10998.08 202
10999.07 224
11000.06 240
11001.05 211
11002.05 186
11003.04 204
11004.03 196
11005.02 206
11006.01 188
11007.00 170
11007.99 180
11008.98 195
11009.97 196
11010.96 196
11011.95 180
11012.94 198
11013.94 195
11014.93 194
11015.92 214
11016.91 199
11017.90 227
11018.89 214
11019.88 212
11020.87 191
11021.87 186
11022.86 210
11023.85 203
11024.84 191
11025.83 184
11026.82 225
11027.81 235
11028.81 231
11029.80 184
11030.79 206
11031.78 217
11032.77 229
11033.77 201
11034.76 208
11035.75 186
11036.74 184
11037.73 217
11038.73 242
11039.72 194
11040.71 185
11041.70 199
11042.70 221
11043.69 185
11044.68 168
11045.67 183
11046.67 203
11047.66 193
11048.65 165
11049.64 173
11050.64 175
11051.63 178
11052.62 178
11053.61 195
11054.61 203
11055.60 219
11056.59 190
11057.59 190
11058.58 164
11059.57 184
11060.57 186
11061.56 187
11062.55 197
11063.55 176
11064.54 205
11065.53 191
11066.53 217
11067.52 225
11068.51 189
11069.51 224
11070.50 199
11071.49 205
11072.49 208
11073.48 218
11074.48 233
11075.47 212
11076.46 160
11077.46 174
11078.45 185
11079.45 208
11080.44 233
11081.43 227
11082.43 194
11083.42 174
11084.42 215
11085.41 188
11086.40 187
11087.40 193
11088.39 209
11089.39 193
11090.38 148
11091.38 196
11092.37 200
11093.37 174
11094.36 167
11095.36 199
11096.35 173
11097.35 190
11098.34 189
11099.34 215
11100.33 195
11101.33 218
11102.32 203
11103.32 183
11104.31 181
11105.31 193
11106.30 201
11107.30 185
11108.29 147
11109.29 196
11110.28 206
11111.28 204
11112.27 221
11113.27 200
11114.26 168
11115.26 206
11116.26 189
11117.25 221
11118.25 198
11119.24 209
11120.24 225
11121.24 189
11122.23 220
11123.23 215
11124.22 229
11125.22 235
11126.22 217
11127.21 216
11128.21 229
11129.20 213
11130.20 241
11131.20 217
11132.19 200
11133.19 218
11134.19 204
11135.18 173
11136.18 173
11137.18 166
11138.17 180
11139.17 196
11140.17 207
11141.16 181
11142.16 191
11143.16 223
11144.15 219
11145.15 202
11146.15 180
11147.14 200
11148.14 189
11149.14 220
11150.14 245
11151.13 192
11152.13 209
11153.13 204
11154.13 225
11155.12 204
11156.12 228
11157.12 191
11158.12 219
11159.11 240
11160.11 217
11161.11 189
11162.11 200
11163.10 208
11164.10 192
11165.10 184
11166.10 250
11167.10 236
11168.09 203
11169.09 191
11170.09 197
11171.09 190
11172.09 194
11173.08 199
11174.08 191
11175.08 218
11176.08 209
11177.08 207
11178.08 223
11179.08 236
11180.07 189
11181.07 191
11182.07 191
11183.07 194
11184.07 203
11185.07 203
11186.07 185
11187.06 188
11188.06 221
11189.06 192
11190.06 220
11191.06 215
11192.06 188
11193.06 187
11194.06 203
11195.06 191
11196.06 195
11197.06 180
11198.06 199
11199.05 206
11200.05 190
11201.05 196
11202.05 202
11203.05 188
11204.05 192
11205.05 220
11206.05 237
11207.05 218
11208.05 181
11209.05 178
11210.05 193
11211.05 207
11212.05 214
11213.05 194
11214.05 197
11215.05 193
11216.05 193
11217.05 195
11218.05 171
11219.05 197
11220.05 220
11221.05 230
11222.05 216
11223.05 214
11224.05 211
11225.06 177
11226.06 202
11227.06 202
11228.06 203
11229.06 176
11230.06 185
11231.06 188
11232.06 223
11233.06 204
11234.06 198
11235.06 204
11236.06 180
11237.07 198
11238.07 209
11239.07 243
11240.07 177
11241.07 185
11242.07 219
11243.07 194
11244.07 190
11245.08 198
11246.08 162
11247.08 209
11248.08 223
11249.08 204
11250.08 224
11251.09 209
11252.09 207
11253.09 191
11254.09 183
11255.09 176
11256.10 220
11257.10 224
11258.10 236
11259.10 181
11260.10 211
11261.11 251
11262.11 225
11263.11 197
11264.11 207
11265.11 200
11266.12 206
11267.12 201
11268.12 215
11269.12 220
11270.13 209
11271.13 207
11272.13 236
11273.14 227
11274.14 203
11275.14 187
11276.14 207
11277.15 197
11278.15 206
11279.15 221
11280.16 203
11281.16 218
11282.16 220
11283.17 221
11284.17 229
11285.17 194
11286.17 211
11287.18 230
11288.18 235
11289.18 200
11290.19 219
11291.19 215
11292.20 223
11293.20 176
11294.20 185
11295.21 181
11296.21 187
11297.21 202
11298.22 164
11299.22 208
11300.23 207
11301.23 223
11302.23 214
11303.24 219
11304.24 205
11305.25 198
11306.25 196
11307.25 186
11308.26 206
11309.26 217
11310.27 211
11311.27 197
11312.28 188
11313.28 170
11314.29 207
11315.29 209
11316.29 211
11317.30 206
11318.30 204
11319.31 173
11320.31 201
11321.32 187
11322.32 205
11323.33 189
11324.33 209
11325.34 211
11326.34 179
11327.35 154
11328.35 174
11329.36 214
11330.36 175
11331.37 178
11332.38 160
11333.38 179
11334.39 158
11335.39 182
11336.40 198
11337.40 186
11338.41 185
11339.41 175
11340.42 192
11341.43 186
11342.43 205
11343.44 193
11344.44 207
11345.45 223
11346.46 203
11347.46 178
11348.47 205
11349.47 167
11350.48 207
11351.49 203
11352.49 208
11353.50 184
11354.50 213
11355.51 168
11356.52 162
11357.52 172
11358.53 192
11359.54 177
11360.54 216
11361.55 208
11362.56 208
11363.56 212
11364.57 192
11365.58 202
11366.58 191
11367.59 212
11368.60 186
11369.61 181
11370.61 194
11371.62 152
11372.63 180
11373.63 193
11374.64 228
11375.65 209
11376.66 208
11377.66 207
11378.67 192
11379.68 175
11380.69 205
11381.69 204
11382.70 208
11383.71 198
11384.72 203
11385.72 185
11386.73 178
11387.74 187
11388.75 177
11389.76 195
11390.76 192
11391.77 198
11392.78 215
11393.79 164
11394.80 182
11395.80 208
11396.81 219
11397.82 190
11398.83 186
11399.84 227
11400.85 199
11401.85 223
11402.86 212
11403.87 168
11404.88 188
11405.89 183
11406.90 169
11407.91 165
11408.91 168
11409.92 187
11410.93 208
11411.94 176
11412.95 180
11413.96 176
11414.97 160
11415.98 156
11416.99 177
11418.00 160
11419.00 175
11420.01 183
11421.02 164
11422.03 178
11423.04 207
11424.05 176
11425.06 153
11426.07 182
11427.08 174
11428.09 189
11429.10 180
11430.11 198
11431.12 168
11432.13 169
11433.14 187
11434.15 195
11435.16 192
11436.17 182
11437.18 188
11438.19 199
11439.20 184
11440.21 169
11441.22 178
11442.23 178
11443.24 175
11444.25 181
11445.26 175
11446.27 157
11447.28 198
11448.29 208
11449.30 229
11450.31 204
11451.32 195
11452.33 167
11453.34 157
11454.36 166
11455.37 193
11456.38 189
11457.39 194
11458.40 177
11459.41 156
11460.42 169
11461.43 156
11462.44 189
11463.45 200
11464.47 195
11465.48 177
11466.49 188
11467.50 196
11468.51 201
11469.52 202
11470.53 176
11471.55 205
11472.56 192
11473.57 175
11474.58 175
11475.59 196
11476.60 162
11477.62 192
11478.63 196
11479.64 174
11480.65 179
11481.66 194
11482.68 190
11483.69 204
11484.70 192
11485.71 189
11486.72 171
11487.74 197
11488.75 195
11489.76 182
11490.77 213
11491.79 206
11492.80 238
11493.81 208
11494.82 192
11495.84 176
11496.85 192
11497.86 232
11498.87 191
11499.89 150
11500.90 148
11501.91 195
11502.93 219
11503.94 202
11504.95 165
11505.96 176
11506.98 212
11507.99 199
11509.00 208
11510.02 211
11511.03 178
11512.04 206
11513.06 189
11514.07 189
11515.08 230
11516.10 218
11517.11 198
11518.13 195
11519.14 175
11520.15 183
11521.17 194
11522.18 194
11523.19 205
11524.21 172
11525.22 208
11526.24 196
11527.25 188
11528.26 174
11529.28 209
11530.29 158
11531.31 178
11532.32 208
11533.33 178
11534.35 195
11535.36 217
11536.38 212
11537.39 185
11538.41 185
11539.42 184
11540.44 181
11541.45 184
11542.47 201
11543.48 209
11544.49 179
11545.51 176
11546.52 210
11547.54 194
11548.55 220
11549.57 202
11550.58 173
11551.60 199
11552.61 205
11553.63 184
11554.64 209
11555.66 212
11556.68 202
11557.69 186
11558.71 202
11559.72 175
11560.74 165
11561.75 193
11562.77 176
11563.78 176
11564.80 201
11565.82 204
11566.83 224
11567.85 197
11568.86 203
11569.88 207
11570.89 201
11571.91 196
11572.93 194
11573.94 182
11574.96 188
11575.97 182
11576.99 175
11578.01 183
11579.02 205
11580.04 171
11581.06 166
11582.07 149
11583.09 167
11584.11 195
11585.12 213
11586.14 213
11587.16 200
11588.17 216
11589.19 209
11590.21 225
11591.22 186
11592.24 216
11593.26 228
11594.27 209
11595.29 232
11596.31 228
11597.32 209
11598.34 208
11599.36 230
11600.38 212
11601.39 214
11602.41 249
11603.43 279
11604.45 265
11605.46 289
11606.48 243
11607.50 303
11608.52 282
11609.53 246
11610.55 232
11611.57 247
11612.59 227
11613.60 230
11614.62 194
11615.64 185
11616.66 193
11617.68 190
11618.69 213
11619.71 202
11620.73 235
11621.75 211
11622.77 211
11623.78 218
11624.80 223
11625.82 245
11626.84 257
11627.86 224
11628.88 234
11629.90 252
11630.91 239
11631.93 269
11632.95 242
11633.97 266
11634.99 274
11636.01 261
11637.03 260
11638.05 241
11639.06 245
11640.08 243
11641.10 233
11642.12 209
11643.14 214
11644.16 224
11645.18 223
11646.20 225
11647.22 231
11648.24 178
11649.26 210
11650.28 194
11651.30 204
11652.31 191
11653.33 168
11654.35 186
11655.37 219
11656.39 206
11657.41 191
11658.43 183
11659.45 174
11660.47 229
11661.49 206
11662.51 210
11663.53 196
11664.55 217
11665.57 189
11666.59 202
11667.61 173
11668.63 200
11669.65 195
11670.67 208
11671.69 173
11672.71 210
11673.73 197
11674.76 207
11675.78 219
11676.80 219
11677.82 188
11678.84 173
11679.86 217
11680.88 196
11681.90 209
11682.92 197
11683.94 208
11684.96 192
11685.98 204
11687.00 204
11688.03 199
11689.05 199
11690.07 199
11691.09 197
11692.11 170
11693.13 194
11694.15 173
11695.17 208
11696.20 185
11697.22 174
11698.24 195
11699.26 192
11700.28 201
11701.30 210
11702.33 175
11703.35 171
11704.37 200
11705.39 215
11706.41 206
11707.44 189
11708.46 194
11709.48 175
11710.50 228
11711.52 198
11712.55 205
11713.57 225
11714.59 215
11715.61 195
11716.63 204
11717.66 194
11718.68 204
11719.70 212
11720.72 214
11721.75 180
11722.77 174
11723.79 210
11724.82 194
11725.84 191
11726.86 195
11727.88 218
11728.91 170
11729.93 209
11730.95 181
11731.98 188
11733.00 176
11734.02 190
11735.04 164
11736.07 198
11737.09 202
11738.11 201
11739.14 193
11740.16 199
11741.18 216
11742.21 180
11743.23 229
11744.25 195
11745.28 173
11746.30 176
11747.33 182
11748.35 172
11749.37 189
11750.40 175
11751.42 180
11752.44 211
11753.47 217
11754.49 190
11755.52 154
11756.54 199
11757.57 206
11758.59 205
11759.61 182
11760.64 197
11761.66 183
11762.69 205
11763.71 199
11764.74 193
11765.76 177
11766.78 175
11767.81 184
11768.83 172
11769.86 174
11770.88 192
11771.91 197
11772.93 158
11773.96 189
11774.98 180
11776.01 183
11777.03 190
11778.06 186
11779.08 158
11780.11 184
11781.13 196
11782.16 191
11783.18 186
11784.21 152
11785.23 146
11786.26 172
11787.28 189
11788.31 167
11789.34 209
11790.36 211
11791.39 183
11792.41 200
11793.44 191
11794.46 196
11795.49 197
11796.52 214
11797.54 218
11798.57 195
11799.59 193
11800.62 206
11801.65 195
11802.67 205
11803.70 192
11804.72 172
11805.75 187
11806.78 189
11807.80 170
11808.83 199
11809.86 181
11810.88 187
11811.91 203
11812.93 185
11813.96 157
11814.99 183
11816.01 181
11817.04 166
11818.07 179
11819.10 179
11820.12 178
11821.15 168
11822.18 172
11823.20 173
11824.23 215
11825.26 197
11826.28 213
11827.31 184
11828.34 194
11829.37 172
11830.39 203
11831.42 187
11832.45 190
11833.48 198
11834.50 206
11835.53 206
11836.56 212
11837.59 203
11838.61 182
11839.64 198
11840.67 178
11841.70 199
11842.72 189
11843.75 201
11844.78 173
11845.81 209
11846.84 191
11847.86 174
11848.89 201
11849.92 204
11850.95 170
11851.98 165
11853.01 177
11854.03 184
11855.06 210
11856.09 175
11857.12 218
11858.15 192
11859.18 162
11860.20 163
11861.23 209
11862.26 176
11863.29 171
11864.32 184
11865.35 169
11866.38 191
11867.41 174
11868.44 183
11869.46 209
11870.49 189
11871.52 165
11872.55 175
11873.58 167
11874.61 156
11875.64 159
11876.67 174
11877.70 168
11878.73 161
11879.76 174
11880.79 166
11881.82 175
11882.85 149
11883.88 198
11884.91 189
11885.93 184
11886.96 161
11887.99 200
11889.02 192
11890.05 188
11891.08 194
11892.11 204
11893.14 180
11894.17 149
11895.20 155
11896.23 179
11897.26 177
11898.30 167
11899.33 180
11900.36 190
11901.39 176
11902.42 188
11903.45 187
11904.48 181
11905.51 166
11906.54 184
11907.57 192
11908.60 165
11909.63 152
11910.66 153
11911.69 165
11912.72 142
11913.75 164
11914.79 182
11915.82 177
11916.85 191
11917.88 179
11918.91 198
11919.94 152
11920.97 196
11922.00 182
11923.04 169
11924.07 140
11925.10 162
11926.13 194
11927.16 171
11928.19 168
11929.22 188
11930.26 197
11931.29 187
11932.32 184
11933.35 224
11934.38 221
11935.41 153
11936.45 182
11937.48 177
11938.51 189
11939.54 183
11940.58 175
11941.61 158
11942.64 184
11943.67 180
11944.70 172
11945.74 181
11946.77 168
11947.80 195
11948.83 180
11949.87 176
11950.90 167
11951.93 168
11952.96 139
11954.00 142
11955.03 147
11956.06 154
11957.09 193
11958.13 192
11959.16 156
11960.19 181
11961.23 168
11962.26 165
11963.29 175
11964.33 174
11965.36 180
11966.39 181
11967.43 166
11968.46 191
11969.49 201
11970.53 180
11971.56 185
11972.59 210
11973.63 179
11974.66 151
11975.69 162
11976.73 168
11977.76 168
11978.79 176
11979.83 188
11980.86 220
11981.90 198
11982.93 174
11983.96 154
11985.00 181
11986.03 162
11987.07 212
11988.10 170
11989.13 176
11990.17 164
11991.20 172
11992.24 167
11993.27 154
11994.31 169
11995.34 154
11996.38 185
11997.41 184
11998.44 175
11999.48 189
12000.51 200
12001.55 162
12002.58 172
12003.62 171
12004.65 178
12005.69 174
12006.72 165
12007.76 141
12008.79 133
12009.83 169
12010.86 172
12011.90 181
12012.93 159
12013.97 171
12015.00 176
12016.04 162
12017.08 158
12018.11 149
12019.15 175
12020.18 173
12021.22 161
12022.25 193
12023.29 150
12024.32 185
12025.36 188
12026.40 162
12027.43 154
12028.47 132
12029.50 190
12030.54 165
12031.58 177
12032.61 166
12033.65 190
12034.68 161
12035.72 156
12036.76 160
12037.79 172
12038.83 163
12039.87 179
12040.90 173
12041.94 163
12042.98 159
12044.01 158
12045.05 188
12046.09 170
12047.12 163
12048.16 143
12049.20 171
12050.23 174
12051.27 197
12052.31 184
12053.34 172
12054.38 146
12055.42 168
12056.45 186
12057.49 178
12058.53 184
12059.57 160
12060.60 168
12061.64 151
12062.68 155
12063.72 166
12064.75 176
12065.79 200
12066.83 195
12067.87 161
12068.90 157
12069.94 148
12070.98 178
12072.02 175
12073.06 168
12074.09 146
12075.13 164
12076.17 163
12077.21 122
12078.24 157
12079.28 147
12080.32 187
12081.36 148
12082.40 158
12083.44 135
12084.47 137
12085.51 142
12086.55 182
12087.59 148
12088.63 143
12089.67 148
12090.71 172
12091.74 141
12092.78 143
12093.82 150
12094.86 186
12095.90 186
12096.94 153
12097.98 158
12099.02 171
12100.05 179
12101.09 145
12102.13 178
12103.17 152
12104.21 147
12105.25 175
12106.29 152
12107.33 143
12108.37 135
12109.41 174
12110.45 180
12111.49 176
12112.53 123
12113.57 124
12114.61 165
12115.65 189
12116.69 160
12117.72 170
12118.76 161
12119.80 144
12120.84 150
12121.88 133
12122.92 137
12123.96 154
12125.00 149
12126.04 169
12127.08 132
12128.12 164
12129.17 164
12130.21 135
12131.25 165
12132.29 149
12133.33 155
12134.37 140
12135.41 145
12136.45 153
12137.49 150
12138.53 140
12139.57 159
12140.61 164
12141.65 156
12142.69 147
12143.73 127
12144.77 153
12145.82 155
12146.86 135
12147.90 155
12148.94 143
12149.98 153
12151.02 155
12152.06 153
12153.10 139
12154.15 137
12155.19 140
12156.23 145
12157.27 156
12158.31 152
12159.35 163
12160.39 129
12161.44 162
12162.48 170
12163.52 144
12164.56 169
12165.60 158
12166.64 166
12167.69 147
12168.73 160
12169.77 157
12170.81 153
12171.85 166
12172.90 161
12173.94 165
12174.98 162
12176.02 161
12177.07 118
12178.11 151
12179.15 154
12180.19 133
12181.24 176
12182.28 158
12183.32 147
12184.36 142
12185.41 139
12186.45 141
12187.49 155
12188.53 144
12189.58 150
12190.62 175
12191.66 131
12192.71 129
12193.75 141
12194.79 143
12195.84 154
12196.88 164
12197.92 169
12198.97 178
12200.01 164
12201.05 148
12202.10 159
12203.14 171
12204.18 143
12205.23 160
12206.27 151
12207.31 153
12208.36 135
12209.40 152
12210.44 165
12211.49 171
12212.53 147
12213.58 158
12214.62 159
12215.66 155
12216.71 139
12217.75 147
12218.80 167
12219.84 148
12220.88 178
12221.93 181
12222.97 134
12224.02 134
12225.06 150
12226.11 161
12227.15 160
12228.19 125
12229.24 135
12230.28 167
12231.33 161
12232.37 151
12233.42 177
12234.46 166
12235.51 169
12236.55 172
12237.60 201
12238.64 157
12239.69 147
12240.73 175
12241.78 171
12242.82 138
12243.87 144
12244.91 167
12245.96 163
12247.00 195
12248.05 145
12249.09 143
12250.14 178
12251.19 175
12252.23 180
12253.28 157
12254.32 151
12255.37 142
12256.41 144
12257.46 140
12258.51 150
12259.55 141
12260.60 146
12261.64 144
12262.69 143
12263.74 144
12264.78 163
12265.83 171
12266.87 149
12267.92 132
12268.97 154
12270.01 147
12271.06 149
12272.11 150
12273.15 158
12274.20 140
12275.24 158
12276.29 170
12277.34 154
12278.38 141
12279.43 147
12280.48 135
12281.52 125
12282.57 148
12283.62 147
12284.67 150
12285.71 154
12286.76 152
12287.81 153
12288.85 168
12289.90 127
12290.95 158
12292.00 159
12293.04 145
12294.09 123
12295.14 127
12296.18 163
12297.23 153
12298.28 131
12299.33 142
12300.38 149
12301.42 159
12302.47 164
12303.52 145
12304.57 140
12305.61 129
12306.66 134
12307.71 119
12308.76 133
12309.81 167
12310.85 149
12311.90 169
12312.95 146
12314.00 145
12315.05 144
12316.09 143
12317.14 160
12318.19 132
12319.24 155
12320.29 145
12321.34 161
12322.39 154
12323.43 125
12324.48 146
12325.53 158
12326.58 155
12327.63 137
12328.68 125
12329.73 128
12330.78 167
12331.82 156
12332.87 154
12333.92 132
12334.97 156
12336.02 151
12337.07 153
12338.12 153
12339.17 136
12340.22 152
12341.27 173
12342.32 159
12343.37 133
12344.42 127
12345.46 144
12346.51 145
12347.56 132
12348.61 120
12349.66 111
12350.71 144
12351.76 139
12352.81 122
12353.86 149
12354.91 164
12355.96 175
12357.01 137
12358.06 132
12359.11 120
12360.16 164
12361.21 135
12362.26 150
12363.31 123
12364.36 137
12365.41 161
12366.47 149
12367.52 133
12368.57 122
12369.62 177
12370.67 160
12371.72 148
12372.77 134
12373.82 140
12374.87 171
12375.92 186
12376.97 180
12378.02 139
12379.07 162
12380.12 147
12381.18 135
12382.23 135
12383.28 133
12384.33 119
12385.38 146
12386.43 144
12387.48 136
12388.53 127
12389.59 166
12390.64 151
12391.69 149
12392.74 135
12393.79 164
12394.84 149
12395.90 152
12396.95 134
12398.00 157
12399.05 138
12400.10 142
12401.15 116
12402.21 149
12403.26 167
12404.31 149
12405.36 137
12406.41 157
12407.47 148
12408.52 143
12409.57 150
12410.62 156
12411.68 124
12412.73 134
12413.78 157
12414.83 145
12415.89 157
12416.94 149
12417.99 160
12419.04 148
12420.10 132
12421.15 131
12422.20 141
12423.26 146
12424.31 133
12425.36 140
12426.41 131
12427.47 140
12428.52 132
12429.57 132
12430.63 113
12431.68 136
12432.73 156
12433.79 151
12434.84 144
12435.89 141
12436.95 118
12438.00 115
12439.05 136
12440.11 156
12441.16 135
12442.21 140
12443.27 126
12444.32 130
12445.38 144
12446.43 137
12447.48 142
12448.54 136
12449.59 128
12450.65 135
12451.70 149
12452.75 147
12453.81 147
12454.86 182
12455.92 139
12456.97 157
12458.02 152
12459.08 160
12460.13 194
12461.19 157
12462.24 133
12463.30 135
12464.35 139
12465.41 150
12466.46 128
12467.52 146
12468.57 126
12469.63 148
12470.68 157
12471.74 137
12472.79 144
12473.85 111
12474.90 171
12475.96 142
12477.01 131
12478.07 148
12479.12 140
12480.18 123
12481.23 129
12482.29 129
12483.34 132
12484.40 144
12485.45 158
12486.51 152
12487.56 118
12488.62 138
12489.68 146
12490.73 153
12491.79 135
12492.84 160
12493.90 158
12494.95 210
12496.01 194
12497.07 179
12498.12 162
12499.18 169
12500.23 200
12501.29 190
12502.35 168
12503.40 139
12504.46 143
12505.52 176
12506.57 152
12507.63 148
12508.69 122
12509.74 131
12510.80 150
12511.86 132
12512.91 140
12513.97 137
12515.03 126
12516.08 154
12517.14 112
12518.20 121
12519.25 155
12520.31 160
12521.37 121
12522.42 153
12523.48 102
12524.54 126
12525.60 137
12526.65 186
12527.71 121
12528.77 131
12529.82 137
12530.88 121
12531.94 147
12533.00 121
12534.05 132
12535.11 137
12536.17 176
12537.23 127
12538.29 130
12539.34 143
12540.40 157
12541.46 150
12542.52 157
12543.57 127
12544.63 137
12545.69 134
12546.75 132
12547.81 132
12548.87 131
12549.92 144
12550.98 96
12552.04 133
12553.10 114
12554.16 106
12555.22 127
12556.27 145
12557.33 122
12558.39 109
12559.45 109
12560.51 124
12561.57 123
12562.63 128
12563.68 109
12564.74 142
12565.80 133
12566.86 145
12567.92 139
12568.98 150
12570.04 168
12571.10 144
12572.16 144
12573.22 141
12574.28 171
12575.33 150
12576.39 166
12577.45 161
12578.51 153
12579.57 124
12580.63 144
12581.69 151
12582.75 128
12583.81 142
12584.87 151
12585.93 153
12586.99 118
12588.05 125
12589.11 132
12590.17 150
12591.23 113
12592.29 139
12593.35 141
12594.41 135
12595.47 118
12596.53 136
12597.59 135
12598.65 125
12599.71 135
12600.77 116
12601.83 124
12602.89 144
12603.95 108
12605.01 125
12606.07 132
12607.13 125
12608.20 145
12609.26 137
12610.32 141
12611.38 112
12612.44 130
12613.50 120
12614.56 156
12615.62 156
12616.68 144
12617.74 146
12618.81 114
12619.87 127
12620.93 115
12621.99 126
12623.05 105
12624.11 125
12625.17 116
12626.23 110
12627.30 130
12628.36 141
12629.42 117
12630.48 121
12631.54 137
12632.60 128
12633.67 122
12634.73 138
12635.79 140
12636.85 141
12637.91 120
12638.98 115
12640.04 129
12641.10 113
12642.16 146
12643.22 146
12644.29 128
12645.35 113
12646.41 125
12647.47 107
12648.54 137
12649.60 160
12650.66 137
12651.72 114
12652.79 125
12653.85 137
12654.91 101
12655.97 159
12657.04 160
12658.10 135
12659.16 146
12660.22 140
12661.29 124
12662.35 115
12663.41 126
12664.48 157
12665.54 128
12666.60 117
12667.67 125
12668.73 110
12669.79 124
12670.86 115
12671.92 128
12672.98 133
12674.05 151
12675.11 117
12676.17 131
12677.24 115
12678.30 122
12679.36 114
12680.43 141
12681.49 147
12682.56 134
12683.62 146
12684.68 118
12685.75 120
12686.81 117
12687.88 125
12688.94 127
12690.00 149
12691.07 138
12692.13 154
12693.20 118
12694.26 126
12695.33 121
12696.39 129
12697.45 135
12698.52 144
12699.58 104
12700.65 125
12701.71 133
12702.78 118
12703.84 111
12704.91 119
12705.97 164
12707.04 122
12708.10 149
12709.17 137
12710.23 141
12711.30 137
12712.36 133
12713.43 131
12714.49 154
12715.56 129
12716.62 120
12717.69 125
12718.75 113
12719.82 131
12720.88 153
12721.95 134
12723.02 142
12724.08 127
12725.15 119
12726.21 134
12727.28 121
12728.34 133
12729.41 121
12730.48 129
12731.54 143
12732.61 138
12733.67 111
12734.74 100
12735.81 152
12736.87 158
12737.94 137
12739.00 114
12740.07 145
12741.14 148
12742.20 135
12743.27 127
12744.34 140
12745.40 110
12746.47 122
12747.54 128
12748.60 118
12749.67 130
12750.74 123
12751.80 127
12752.87 136
12753.94 136
12755.00 94
12756.07 154
12757.14 127
12758.20 118
12759.27 97
12760.34 153
12761.40 138
12762.47 116
12763.54 119
12764.61 123
12765.67 136
12766.74 137
12767.81 119
12768.88 111
12769.94 125
12771.01 112
12772.08 126
12773.15 118
12774.21 151
12775.28 133
12776.35 113
12777.42 116
12778.49 122
12779.55 103
12780.62 137
12781.69 133
12782.76 125
12783.83 109
12784.89 101
12785.96 118
12787.03 109
12788.10 120
12789.17 108
12790.23 122
12791.30 122
12792.37 125
12793.44 124
12794.51 147
12795.58 136
12796.65 140
12797.71 103
12798.78 112
12799.85 114
12800.92 126
12801.99 123
12803.06 123
12804.13 129
12805.20 117
12806.27 142
12807.33 107
12808.40 119
12809.47 122
12810.54 139
12811.61 148
12812.68 117
12813.75 129
12814.82 125
12815.89 110
12816.96 122
12818.03 119
12819.10 124
12820.17 147
12821.24 108
12822.31 112
12823.38 111
12824.45 106
12825.52 114
12826.59 127
12827.66 128
12828.73 131
12829.80 124
12830.87 114
12831.94 115
12833.01 130
12834.08 106
12835.15 127
12836.22 131
12837.29 134
12838.36 120
12839.43 112
12840.50 129
12841.57 110
12842.64 120
12843.71 113
12844.78 158
12845.85 118
12846.92 132
12847.99 147
12849.06 131
12850.13 124
12851.21 107
12852.28 108
12853.35 109
12854.42 109
12855.49 127
12856.56 129
12857.63 124
12858.70 121
12859.77 116
12860.85 119
12861.92 95
12862.99 119
12864.06 101
12865.13 122
12866.20 116
12867.27 127
12868.35 118
12869.42 125
12870.49 149
12871.56 117
12872.63 114
12873.71 108
12874.78 121
12875.85 147
12876.92 126
12877.99 133
12879.07 148
12880.14 157
12881.21 119
12882.28 101
12883.35 125
12884.43 117
12885.50 139
12886.57 126
12887.64 103
12888.72 124
12889.79 131
12890.86 126
12891.93 137
12893.01 111
12894.08 117
12895.15 114
12896.22 101
12897.30 120
12898.37 104
12899.44 113
12900.52 96
12901.59 116
12902.66 123
12903.74 135
12904.81 125
12905.88 134
12906.96 140
12908.03 125
12909.10 105
12910.18 149
12911.25 124
12912.32 106
12913.40 103
12914.47 126
12915.54 141
12916.62 90
12917.69 102
12918.76 119
12919.84 130
12920.91 147
12921.99 140
12923.06 108
12924.13 108
12925.21 125
12926.28 118
12927.36 122
12928.43 100
12929.50 100
12930.58 121
12931.65 146
12932.73 124
12933.80 134
12934.88 105
12935.95 132
12937.02 97
12938.10 109
12939.17 105
12940.25 128
12941.32 114
12942.40 136
12943.47 115
12944.55 131
12945.62 152
12946.70 141
12947.77 128
12948.85 120
12949.92 104
12951.00 96
12952.07 119
12953.15 125
12954.22 116
12955.30 113
12956.37 109
12957.45 107
12958.52 107
12959.60 112
12960.68 100
12961.75 107
12962.83 115
12963.90 132
12964.98 107
12966.05 101
12967.13 106
12968.20 117
12969.28 122
12970.36 118
12971.43 109
12972.51 110
12973.58 105
12974.66 134
12975.74 136
12976.81 96
12977.89 121
12978.97 114
12980.04 124
12981.12 121
12982.19 124
12983.27 113
12984.35 107
12985.42 125
12986.50 124
12987.58 121
12988.65 127
12989.73 126
12990.81 114
12991.88 125
12992.96 118
12994.04 116
12995.11 128
12996.19 125
12997.27 113
12998.35 122
12999.42 99
13000.50 111
13001.58 123
13002.65 104
13003.73 104
13004.81 131
13005.89 132
13006.96 124
13008.04 118
13009.12 109
13010.20 123
13011.27 140
13012.35 116
13013.43 112
13014.51 100
13015.58 121
13016.66 104
13017.74 108
13018.82 131
13019.90 127
13020.97 128
13022.05 107
13023.13 121
13024.21 97
13025.29 124
13026.37 115
13027.44 116
13028.52 122
13029.60 111
13030.68 92
13031.76 126
13032.84 117
13033.91 120
13034.99 108
13036.07 83
13037.15 134
13038.23 125
13039.31 120
13040.39 104
13041.46 121
13042.54 136
13043.62 123
13044.70 124
13045.78 119
13046.86 114
13047.94 83
13049.02 103
13050.10 106
13051.18 118
13052.26 105
13053.34 145
13054.41 143
13055.49 110
13056.57 113
13057.65 141
13058.73 135
13059.81 135
13060.89 121
13061.97 116
13063.05 115
13064.13 124
13065.21 106
13066.29 112
13067.37 116
13068.45 116
13069.53 133
13070.61 107
13071.69 136
13072.77 117
13073.85 114
13074.93 109
13076.01 105
13077.09 104
13078.17 109
13079.25 103
13080.33 106
13081.41 122
13082.49 125
13083.58 129
13084.66 131
13085.74 121
13086.82 90
13087.90 97
13088.98 97
13090.06 110
13091.14 108
13092.22 116
13093.30 113
13094.38 134
13095.46 103
13096.55 113
13097.63 103
13098.71 93
13099.79 106
13100.87 133
13101.95 131
13103.03 95
13104.12 115
13105.20 115
13106.28 119
13107.36 100
13108.44 101
13109.52 121
13110.60 115
13111.69 136
13112.77 104
13113.85 103
13114.93 112
13116.01 101
13117.10 111
13118.18 133
13119.26 106
13120.34 106
13121.42 139
13122.51 126
13123.59 103
13124.67 110
13125.75 135
13126.84 126
13127.92 108
13129.00 116
13130.08 109
13131.17 127
13132.25 118
13133.33 89
13134.41 114
13135.50 138
13136.58 124
13137.66 103
13138.75 114
13139.83 99
13140.91 112
13141.99 119
13143.08 105
13144.16 91
13145.24 106
13146.33 89
13147.41 129
13148.49 101
13149.58 106
13150.66 106
13151.74 119
13152.83 116
13153.91 103
13154.99 123
13156.08 107
13157.16 131
13158.25 113
13159.33 113
13160.41 100
13161.50 121
13162.58 88
13163.66 107
13164.75 109
13165.83 111
13166.92 119
13168.00 108
13169.08 120
13170.17 106
13171.25 112
13172.34 108
13173.42 102
13174.51 124
13175.59 138
13176.67 120
13177.76 97
13178.84 93
13179.93 127
13181.01 117
13182.10 136
13183.18 107
13184.27 105
13185.35 104
13186.44 99
13187.52 112
13188.61 131
13189.69 134
13190.78 107
13191.86 120
13192.95 91
13194.03 115
13195.12 105
13196.20 116
13197.29 120
13198.37 107
13199.46 118
13200.54 118
13201.63 97
13202.72 118
13203.80 116
13204.89 111
13205.97 113
13207.06 92
13208.14 113
13209.23 94
13210.32 107
13211.40 99
13212.49 89
13213.57 99
13214.66 112
13215.75 90
13216.83 115
13217.92 80
13219.00 87
13220.09 121
13221.18 107
13222.26 108
13223.35 115
13224.44 123
13225.52 96
13226.61 103
13227.70 96
13228.78 99
13229.87 103
13230.96 112
13232.04 101
13233.13 105
13234.22 103
13235.30 108
13236.39 89
13237.48 104
13238.56 113
13239.65 99
13240.74 90
13241.82 93
13242.91 123
13244.00 96
13245.09 102
13246.17 97
13247.26 116
13248.35 114
13249.44 122
13250.52 102
13251.61 118
13252.70 93
13253.79 92
13254.87 106
13255.96 124
13257.05 101
13258.14 112
13259.23 123
13260.31 101
13261.40 107
13262.49 126
13263.58 134
13264.67 119
13265.75 102
13266.84 92
13267.93 102
13269.02 109
13270.11 88
13271.19 104
13272.28 88
13273.37 88
13274.46 103
13275.55 111
13276.64 82
13277.73 106
13278.81 102
13279.90 113
13280.99 102
13282.08 115
13283.17 100
13284.26 123
13285.35 108
13286.44 96
13287.53 120
13288.61 133
13289.70 123
13290.79 101
13291.88 103
13292.97 101
13294.06 137
13295.15 125
13296.24 108
13297.33 108
13298.42 120
13299.51 127
13300.60 96
13301.69 87
13302.78 100
13303.87 139
13304.96 129
13306.05 106
13307.14 99
13308.23 101
13309.32 100
13310.41 119
13311.50 109
13312.59 126
13313.68 104
13314.77 116
13315.86 114
13316.95 108
13318.04 113
13319.13 123
13320.22 105
13321.31 112
13322.40 102
13323.49 101
13324.58 118
13325.67 106
13326.76 98
13327.85 110
13328.94 138
13330.03 107
13331.12 144
13332.21 109
13333.31 95
13334.40 95
13335.49 112
13336.58 117
13337.67 85
13338.76 92
13339.85 126
13340.94 140
13342.03 105
13343.13 107
13344.22 100
13345.31 108
13346.40 117
13347.49 92
13348.58 99
13349.67 125
13350.77 113
13351.86 109
13352.95 108
13354.04 120
13355.13 75
13356.22 99
13357.32 83
13358.41 82
13359.50 85
13360.59 100
13361.68 93
13362.78 92
13363.87 102
13364.96 86
13366.05 116
13367.15 115
13368.24 101
13369.33 72
13370.42 102
13371.52 122
13372.61 91
13373.70 96
13374.79 113
13375.89 98
13376.98 111
13378.07 120
13379.16 88
13380.26 120
13381.35 107
13382.44 95
13383.54 88
13384.63 100
13385.72 109
13386.82 126
13387.91 100
13389.00 120
13390.09 110
13391.19 101
13392.28 102
13393.37 100
13394.47 90
13395.56 113
13396.66 110
13397.75 101
13398.84 101
13399.94 116
13401.03 126
13402.12 138
13403.22 105
13404.31 100
13405.40 99
13406.50 103
13407.59 127
13408.69 95
13409.78 91
13410.88 100
13411.97 104
13413.06 118
13414.16 89
13415.25 87
13416.35 88
13417.44 114
13418.53 86
13419.63 102
13420.72 83
13421.82 126
13422.91 99
13424.01 85
13425.10 121
13426.20 117
13427.29 125
13428.39 84
13429.48 92
13430.58 85
13431.67 98
13432.77 108
13433.86 106
13434.96 99
13436.05 98
13437.15 91
13438.24 90
13439.34 83
13440.43 117
13441.53 104
13442.62 100
13443.72 90
13444.81 108
13445.91 91
13447.01 105
13448.10 93
13449.20 96
13450.29 75
13451.39 106
13452.48 106
13453.58 102
13454.68 122
13455.77 117
13456.87 105
13457.96 125
13459.06 97
13460.16 93
13461.25 114
13462.35 106
13463.44 104
13464.54 89
13465.64 106
13466.73 96
13467.83 123
13468.93 115
13470.02 76
13471.12 102
13472.22 88
13473.31 119
13474.41 90
13475.51 84
13476.60 101
13477.70 110
13478.80 115
13479.89 107
13480.99 84
13482.09 81
13483.18 108
13484.28 101
13485.38 101
13486.48 86
13487.57 95
13488.67 104
13489.77 104
13490.87 104
13491.96 90
13493.06 104
13494.16 102
13495.26 82
13496.35 120
13497.45 116
13498.55 102
13499.65 112
13500.74 109
13501.84 99
13502.94 91
13504.04 96
13505.14 119
13506.23 113
13507.33 91
13508.43 91
13509.53 110
13510.63 122
13511.72 101
13512.82 99
13513.92 133
13515.02 127
13516.12 111
13517.22 75
13518.31 88
13519.41 96
13520.51 89
13521.61 92
13522.71 93
13523.81 95
13524.91 118
13526.01 90
13527.10 103
13528.20 111
13529.30 109
13530.40 95
13531.50 94
13532.60 104
13533.70 108
13534.80 123
13535.90 95
13537.00 110
13538.09 114
13539.19 101
13540.29 79
13541.39 101
13542.49 82
13543.59 99
13544.69 80
13545.79 98
13546.89 97
13547.99 100
13549.09 97
13550.19 94
13551.29 81
13552.39 99
13553.49 105
13554.59 102
13555.69 98
13556.79 88
13557.89 99
13558.99 109
13560.09 109
13561.19 111
13562.29 113
13563.39 110
13564.49 100
13565.59 110
13566.69 90
13567.79 90
13568.89 109
13569.99 95
13571.09 84
13572.20 82
13573.30 84
13574.40 89
13575.50 106
13576.60 93
13577.70 93
13578.80 99
13579.90 87
13581.00 119
13582.10 114
13583.20 98
13584.31 116
13585.41 94
13586.51 124
13587.61 103
13588.71 95
13589.81 111
13590.91 95
13592.02 122
13593.12 129
13594.22 96
13595.32 116
13596.42 96
13597.52 92
13598.63 90
13599.73 106
13600.83 119
13601.93 117
13603.03 93
13604.14 110
13605.24 96
13606.34 91
13607.44 98
13608.54 78
13609.65 108
13610.75 104
13611.85 100
13612.95 102
13614.06 103
13615.16 82
13616.26 96
13617.36 109
13618.47 96
13619.57 83
13620.67 80
13621.77 95
13622.88 86
13623.98 107
13625.08 85
13626.18 88
13627.29 77
13628.39 105
13629.49 106
13630.60 104
13631.70 79
13632.80 93
13633.91 112
13635.01 103
13636.11 92
13637.22 92
13638.32 93
13639.42 98
13640.53 100
13641.63 99
13642.73 87
13643.84 89
13644.94 101
13646.04 110
13647.15 92
13648.25 88
13649.36 102
13650.46 92
13651.56 97
13652.67 84
13653.77 99
13654.88 103
13655.98 103
13657.08 99
13658.19 67
13659.29 104
13660.40 90
13661.50 95
13662.60 91
13663.71 98
13664.81 89
13665.92 87
13667.02 90
13668.13 107
13669.23 110
13670.34 94
13671.44 86
13672.55 77
13673.65 105
13674.76 106
13675.86 106
13676.97 92
13678.07 80
13679.18 91
13680.28 104
13681.39 84
13682.49 102
13683.60 113
13684.70 116
13685.81 110
13686.91 102
13688.02 81
13689.12 91
13690.23 98
13691.33 102
13692.44 95
13693.55 82
13694.65 89
13695.76 80
13696.86 94
13697.97 93
13699.07 83
13700.18 95
13701.29 112
13702.39 90
13703.50 103
13704.60 85
13705.71 100
13706.82 112
13707.92 116
13709.03 107
13710.14 87
13711.24 109
13712.35 103
13713.45 107
13714.56 93
13715.67 78
13716.77 88
13717.88 98
13718.99 93
13720.09 86
13721.20 88
13722.31 93
13723.41 102
13724.52 105
13725.63 105
13726.74 103
13727.84 112
13728.95 95
13730.06 88
13731.16 73
13732.27 84
13733.38 110
13734.49 110
13735.59 101
13736.70 106
13737.81 99
13738.91 104
13740.02 98
13741.13 84
13742.24 91
13743.35 100
13744.45 101
13745.56 104
13746.67 99
13747.78 75
13748.88 105
13749.99 87
13751.10 87
13752.21 91
13753.32 85
13754.42 97
13755.53 110
13756.64 107
13757.75 90
13758.86 109
13759.97 120
13761.07 96
13762.18 85
13763.29 110
13764.40 78
13765.51 123
13766.62 102
13767.72 90
13768.83 92
13769.94 107
13771.05 103
13772.16 128
13773.27 97
13774.38 91
13775.49 87
13776.60 84
13777.70 97
13778.81 113
13779.92 109
13781.03 97
13782.14 99
13783.25 98
13784.36 99
13785.47 105
13786.58 104
13787.69 101
13788.80 107
13789.91 112
13791.02 87
13792.13 96
13793.24 99
13794.35 94
13795.45 110
13796.56 117
13797.67 111
13798.78 118
13799.89 104
13801.00 111
13802.11 94
13803.22 116
13804.33 98
13805.44 88
13806.55 118
13807.67 108
13808.78 100
13809.89 123
13811.00 92
13812.11 99
13813.22 93
13814.33 95
13815.44 103
13816.55 97
13817.66 94
13818.77 101
13819.88 113
13820.99 95
13822.10 100
13823.21 98
13824.32 104
13825.44 130
13826.55 116
13827.66 114
13828.77 105
13829.88 86
13830.99 99
13832.10 120
13833.21 107
13834.32 122
13835.44 84
13836.55 122
13837.66 81
13838.77 112
13839.88 95
13840.99 98
13842.10 97
13843.22 80
13844.33 81
13845.44 101
13846.55 94
13847.66 92
13848.78 101
13849.89 115
13851.00 115
13852.11 74
13853.22 102
13854.34 102
13855.45 103
13856.56 102
13857.67 102
13858.78 103
13859.90 85
13861.01 92
13862.12 108
13863.23 114
13864.35 86
13865.46 105
13866.57 109
13867.68 107
13868.80 78
13869.91 121
13871.02 120
13872.14 97
13873.25 103
13874.36 82
13875.47 82
13876.59 130
13877.70 111
13878.81 124
13879.93 109
13881.04 102
13882.15 119
13883.27 107
13884.38 102
13885.49 112
13886.61 112
13887.72 105
13888.83 91
13889.95 105
13891.06 119
13892.17 90
13893.29 123
13894.40 107
13895.52 128
13896.63 124
13897.74 112
13898.86 115
13899.97 116
13901.09 110
13902.20 110
13903.31 145
13904.43 123
13905.54 136
13906.66 118
13907.77 92
13908.89 107
13910.00 129
13911.11 115
13912.23 133
13913.34 98
13914.46 104
13915.57 112
13916.69 110
13917.80 124
13918.92 126
13920.03 116
13921.15 107
13922.26 127
13923.38 109
13924.49 88
13925.61 102
13926.72 113
13927.84 108
13928.95 113
13930.07 99
13931.18 113
13932.30 115
13933.41 103
13934.53 95
13935.64 104
13936.76 135
13937.87 119
13938.99 97
13940.10 95
13941.22 120
13942.34 98
13943.45 119
13944.57 101
13945.68 88
13946.80 95
13947.91 95
13949.03 110
13950.15 84
13951.26 93
13952.38 89
13953.49 123
13954.61 92
13955.73 124
13956.84 96
13957.96 117
13959.08 123
13960.19 123
13961.31 110
13962.43 87
13963.54 97
13964.66 115
13965.78 92
13966.89 90
13968.01 98
13969.13 99
13970.24 108
13971.36 99
13972.48 112
13973.59 106
13974.71 122
13975.83 106
13976.94 114
13978.06 103
13979.18 113
13980.30 128
13981.41 164
13982.53 127
13983.65 89
13984.76 107
13985.88 102
13987.00 95
13988.12 84
13989.23 107
13990.35 104
13991.47 117
13992.59 117
13993.71 109
13994.82 102
13995.94 135
13997.06 112
13998.18 108
13999.29 109
14000.41 94
14001.53 88
14002.65 99
14003.77 81
14004.88 93
14006.00 118
14007.12 104
14008.24 109
14009.36 76
14010.48 114
14011.59 96
14012.71 86
14013.83 107
14014.95 105
14016.07 112
14017.19 89
14018.31 103
14019.43 87
14020.54 95
14021.66 93
14022.78 91
14023.90 101
14025.02 74
14026.14 82
14027.26 91
14028.38 93
14029.50 97
14030.62 99
14031.73 91
14032.85 96
14033.97 100
14035.09 109
14036.21 109
14037.33 101
14038.45 111
14039.57 98
14040.69 107
14041.81 97
14042.93 100
14044.05 86
14045.17 84
14046.29 87
14047.41 95
14048.53 91
14049.65 83
14050.77 100
14051.89 85
14053.01 96
14054.13 83
14055.25 82
14056.37 95
14057.49 107
14058.61 94
14059.73 91
14060.85 96
14061.97 104
14063.09 101
14064.21 79
14065.33 91
14066.45 109
14067.57 109
14068.70 100
14069.82 111
14070.94 112
14072.06 99
14073.18 110
14074.30 96
14075.42 94
14076.54 96
14077.66 104
14078.78 101
14079.91 108
14081.03 98
14082.15 98
14083.27 124
14084.39 93
14085.51 91
14086.63 84
14087.75 100
14088.88 99
14090.00 105
14091.12 96
14092.24 102
14093.36 105
14094.48 97
14095.61 70
14096.73 105
14097.85 80
14098.97 101
14100.09 98
14101.22 79
14102.34 110
14103.46 98
14104.58 95
14105.71 88
14106.83 116
14107.95 93
14109.07 107
14110.19 106
14111.32 87
14112.44 76
14113.56 82
14114.68 80
14115.81 89
14116.93 91
14118.05 94
14119.18 87
14120.30 89
14121.42 97
14122.54 89
14123.67 104
14124.79 86
14125.91 108
14127.04 103
14128.16 90
14129.28 75
14130.41 93
14131.53 103
14132.65 93
14133.78 105
14134.90 93
14136.02 99
14137.15 76
14138.27 101
14139.39 95
14140.52 98
14141.64 79
14142.76 116
14143.89 91
14145.01 88
14146.13 122
14147.26 125
14148.38 97
14149.51 96
14150.63 83
14151.75 87
14152.88 85
14154.00 94
14155.13 69
14156.25 97
14157.38 99
14158.50 97
14159.62 111
14160.75 88
14161.87 79
14163.00 82
14164.12 118
14165.25 90
14166.37 93
14167.50 93
14168.62 101
14169.75 95
14170.87 80
14172.00 88
14173.12 83
14174.25 114
14175.37 87
14176.50 86
14177.62 77
14178.75 100
14179.87 75
14181.00 124
14182.12 92
14183.25 79
14184.37 118
14185.50 111
14186.62 99
14187.75 81
14188.87 82
14190.00 86
14191.13 93
14192.25 74
14193.38 111
14194.50 102
14195.63 109
14196.75 87
14197.88 100
14199.01 95
14200.13 97
14201.26 89
14202.38 91
14203.51 89
14204.64 84
14205.76 75
14206.89 95
14208.01 108
14209.14 74
14210.27 99
14211.39 77
14212.52 89
14213.65 83
14214.77 106
14215.90 101
14217.03 87
14218.15 93
14219.28 107
14220.41 103
14221.53 108
14222.66 110
14223.79 91
14224.91 95
14226.04 100
14227.17 94
14228.30 101
14229.42 79
14230.55 94
14231.68 106
14232.80 89
14233.93 109
14235.06 103
14236.19 73
14237.31 89
14238.44 89
14239.57 96
14240.70 90
14241.82 94
14242.95 79
14244.08 97
14245.21 96
14246.34 92
14247.46 113
14248.59 96
14249.72 100
14250.85 107
14251.98 89
14253.10 82
14254.23 104
14255.36 98
14256.49 103
14257.62 110
14258.74 92
14259.87 83
14261.00 85
14262.13 88
14263.26 104
14264.39 75
14265.52 106
14266.64 77
14267.77 80
14268.90 86
14270.03 93
14271.16 98
14272.29 112
14273.42 102
14274.55 94
14275.68 86
14276.80 81
14277.93 94
14279.06 87
14280.19 87
14281.32 94
14282.45 88
14283.58 107
14284.71 142
14285.84 101
14286.97 104
14288.10 88
14289.23 114
14290.36 114
14291.49 94
14292.62 77
14293.75 92
14294.87 87
14296.00 86
14297.13 104
14298.26 96
14299.39 117
14300.52 96
14301.65 87
14302.78 87
14303.91 90
14305.04 71
14306.17 102
14307.31 102
14308.44 80
14309.57 86
14310.70 88
14311.83 94
14312.96 92
14314.09 80
14315.22 94
14316.35 90
14317.48 91
14318.61 86
14319.74 89
14320.87 99
14322.00 91
14323.13 90
14324.26 86
14325.40 78
14326.53 103
14327.66 104
14328.79 111
14329.92 73
14331.05 95
14332.18 105
14333.31 91
14334.44 85
14335.58 98
14336.71 87
14337.84 106
14338.97 93
14340.10 90
14341.23 111
14342.37 82
14343.50 82
14344.63 91
14345.76 106
14346.89 95
14348.02 85
14349.16 99
14350.29 108
14351.42 93
14352.55 97
14353.68 112
14354.82 107
14355.95 99
14357.08 94
14358.21 89
14359.35 96
14360.48 97
14361.61 94
14362.74 107
14363.87 82
14365.01 102
14366.14 94
14367.27 85
14368.41 90
14369.54 97
14370.67 117
14371.80 100
14372.94 88
14374.07 96
14375.20 92
14376.34 90
14377.47 96
14378.60 101
14379.73 102
14380.87 103
14382.00 100
14383.13 85
14384.27 90
14385.40 97
14386.53 80
14387.67 81
14388.80 98
14389.93 102
14391.07 82
14392.20 76
14393.34 105
14394.47 98
14395.60 101
14396.74 118
14397.87 75
14399.00 85
14400.14 88
14401.27 91
14402.41 115
14403.54 112
14404.67 78
14405.81 91
14406.94 119
14408.08 107
14409.21 108
14410.35 92
14411.48 85
14412.61 100
14413.75 108
14414.88 106
14416.02 76
14417.15 92
14418.29 120
14419.42 107
14420.56 101
14421.69 103
14422.83 97
14423.96 108
14425.10 93
14426.23 95
14427.37 89
14428.50 90
14429.64 92
14430.77 99
14431.91 89
14433.04 93
14434.18 97
14435.31 106
14436.45 101
14437.58 79
14438.72 101
14439.85 88
14440.99 101
14442.13 84
14443.26 100
14444.40 96
14445.53 104
14446.67 106
14447.80 108
14448.94 111
14450.08 114
14451.21 94
14452.35 99
14453.48 103
14454.62 116
14455.76 87
14456.89 92
14458.03 102
14459.16 99
14460.30 100
14461.44 111
14462.57 114
14463.71 80
14464.85 82
14465.98 80
14467.12 113
14468.26 97
14469.39 81
14470.53 72
14471.67 92
14472.80 111
14473.94 86
14475.08 98
14476.21 110
14477.35 97
14478.49 132
14479.62 115
14480.76 111
14481.90 91
14483.04 101
14484.17 103
14485.31 105
14486.45 86
14487.59 87
14488.72 99
14489.86 108
14491.00 83
14492.14 84
14493.27 92
14494.41 80
14495.55 83
14496.69 92
14497.82 95
14498.96 114
14500.10 90
14501.24 96
14502.38 87
14503.51 81
14504.65 112
14505.79 110
14506.93 117
14508.07 111
14509.20 118
14510.34 107
14511.48 103
14512.62 73
14513.76 107
14514.90 101
14516.03 102
14517.17 94
14518.31 101
14519.45 100
14520.59 90
14521.73 86
14522.87 117
14524.01 93
14525.14 81
14526.28 88
14527.42 93
14528.56 96
14529.70 102
14530.84 100
14531.98 84
14533.12 86
14534.26 78
14535.40 94
14536.54 83
14537.67 107
14538.81 86
14539.95 86
14541.09 84
14542.23 74
14543.37 90
14544.51 90
14545.65 73
14546.79 107
14547.93 86
14549.07 82
14550.21 87
14551.35 75
14552.49 104
14553.63 83
14554.77 92
14555.91 104
14557.05 92
14558.19 90
14559.33 95
14560.47 83
14561.61 105
14562.75 85
14563.89 103
14565.03 75
14566.17 91
14567.31 88
14568.45 98
14569.60 104
14570.74 73
14571.88 76
14573.02 88
14574.16 86
14575.30 94
14576.44 92
14577.58 104
14578.72 108
14579.86 110
14581.00 84
14582.14 74
14583.29 80
14584.43 84
14585.57 113
14586.71 91
14587.85 73
14588.99 87
14590.13 92
14591.28 95
14592.42 75
14593.56 67
14594.70 87
14595.84 99
14596.98 101
14598.13 99
14599.27 103
14600.41 92
14601.55 94
14602.69 87
14603.83 77
14604.98 87
14606.12 89
14607.26 83
14608.40 96
14609.54 72
14610.69 91
14611.83 99
14612.97 92
14614.11 74
14615.26 79
14616.40 102
14617.54 97
14618.68 100
14619.83 102
14620.97 88
14622.11 109
14623.25 98
14624.40 77
14625.54 108
14626.68 92
14627.83 95
14628.97 87
14630.11 82
14631.25 86
14632.40 109
14633.54 94
14634.68 106
14635.83 74
14636.97 102
14638.11 93
14639.26 97
14640.40 83
14641.54 80
14642.69 96
14643.83 83
14644.97 96
14646.12 92
14647.26 110
14648.41 122
14649.55 98
14650.69 92
14651.84 68
14652.98 75
14654.13 95
14655.27 120
14656.41 105
14657.56 100
14658.70 89
14659.85 100
14660.99 107
14662.13 105
14663.28 75
14664.42 85
14665.57 89
14666.71 89
14667.86 83
14669.00 96
14670.14 86
14671.29 92
14672.43 78
14673.58 89
14674.72 79
14675.87 97
14677.01 93
14678.16 93
14679.30 111
14680.45 110
14681.59 81
14682.74 91
14683.88 92
14685.03 74
14686.17 109
14687.32 93
14688.46 73
14689.61 78
14690.75 91
14691.90 89
14693.05 107
14694.19 95
14695.34 83
14696.48 121
14697.63 93
14698.77 102
14699.92 76
14701.06 104
14702.21 97
14703.36 87
14704.50 82
14705.65 70
14706.79 98
14707.94 91
14709.09 97
14710.23 71
14711.38 93
14712.53 122
14713.67 100
14714.82 81
14715.96 104
14717.11 96
14718.26 93
14719.40 84
14720.55 86
14721.70 80
14722.84 93
14723.99 101
14725.14 82
14726.28 80
14727.43 75
14728.58 84
14729.72 79
14730.87 83
14732.02 66
14733.16 88
14734.31 97
14735.46 89
14736.61 74
14737.75 73
14738.90 71
14740.05 83
14741.20 83
14742.34 80
14743.49 80
14744.64 88
14745.79 90
14746.93 76
14748.08 71
14749.23 88
14750.38 97
14751.52 84
14752.67 65
14753.82 86
14754.97 96
14756.11 87
14757.26 93
14758.41 91
14759.56 89
14760.71 77
14761.86 85
14763.00 75
14764.15 75
14765.30 102
14766.45 97
14767.60 83
14768.74 78
14769.89 91
14771.04 78
14772.19 92
14773.34 93
14774.49 91
14775.64 80
14776.79 96
14777.93 84
14779.08 71
14780.23 87
14781.38 86
14782.53 79
14783.68 67
14784.83 63
14785.98 86
14787.13 97
14788.28 73
14789.42 96
14790.57 92
14791.72 92
14792.87 80
14794.02 93
14795.17 79
14796.32 83
14797.47 78
14798.62 94
14799.77 81
14800.92 82
14802.07 99
14803.22 92
14804.37 76
14805.52 92
14806.67 77
14807.82 104
14808.97 118
14810.12 77
14811.27 82
14812.42 91
14813.57 92
14814.72 87
14815.87 83
14817.02 112
14818.17 98
14819.32 113
14820.47 97
14821.62 94
14822.77 108
14823.92 101
14825.07 90
14826.22 80
14827.37 77
14828.52 84
14829.68 81
14830.83 98
14831.98 96
14833.13 66
14834.28 68
14835.43 93
14836.58 96
14837.73 79
14838.88 83
14840.03 95
14841.19 106
14842.34 92
14843.49 94
14844.64 96
14845.79 83
14846.94 77
14848.09 96
14849.25 97
14850.40 84
14851.55 86
14852.70 90
14853.85 98
14855.00 87
14856.16 78
14857.31 83
14858.46 87
14859.61 106
14860.76 92
14861.92 81
14863.07 84
14864.22 111
14865.37 88
14866.52 98
14867.68 100
14868.83 67
14869.98 79
14871.13 89
14872.29 88
14873.44 86
14874.59 99
14875.74 102
14876.90 71
14878.05 77
14879.20 78
14880.36 95
14881.51 95
14882.66 92
14883.81 87
14884.97 82
14886.12 74
14887.27 100
14888.43 76
14889.58 92
14890.73 86
14891.89 94
14893.04 87
14894.19 72
14895.35 82
14896.50 74
14897.65 74
14898.81 77
14899.96 97
14901.11 95
14902.27 83
14903.42 93
14904.57 89
14905.73 98
14906.88 96
14908.04 54
14909.19 76
14910.34 87
14911.50 75
14912.65 80
14913.81 93
14914.96 80
14916.11 73
14917.27 95
14918.42 69
14919.58 100
14920.73 84
14921.88 77
14923.04 75
14924.19 72
14925.35 71
14926.50 86
14927.66 75
14928.81 71
14929.97 78
14931.12 80
14932.28 95
14933.43 66
14934.59 98
14935.74 85
14936.90 76
14938.05 85
14939.21 74
14940.36 101
14941.52 90
14942.67 91
14943.83 75
14944.98 75
14946.14 90
14947.29 76
14948.45 82
14949.60 67
14950.76 92
14951.91 85
14953.07 83
14954.23 95
14955.38 72
14956.54 82
14957.69 94
14958.85 91
14960.00 78
14961.16 69
14962.32 83
14963.47 85
14964.63 91
14965.78 89
14966.94 84
14968.10 79
14969.25 101
14970.41 115
14971.57 95
14972.72 83
14973.88 81
14975.04 92
14976.19 105
14977.35 69
14978.50 86
14979.66 83
14980.82 108
14981.97 79
14983.13 76
14984.29 78
14985.45 87
14986.60 91
14987.76 86
14988.92 89
14990.07 97
14991.23 85
14992.39 100
14993.54 95
14994.70 93
14995.86 82
14997.02 111
14998.17 74
14999.33 81
15000.49 93
15001.65 66
15002.80 83
15003.96 79
15005.12 98
15006.28 105
15007.43 93
15008.59 100
15009.75 102
15010.91 100
15012.07 77
15013.22 89
15014.38 93
15015.54 81
15016.70 88
15017.86 97
15019.01 87
15020.17 72
15021.33 75
15022.49 82
15023.65 84
15024.81 66
15025.96 81
15027.12 79
15028.28 99
15029.44 77
15030.60 98
15031.76 85
15032.92 78
15034.07 85
15035.23 90
15036.39 87
15037.55 89
15038.71 78
15039.87 111
15041.03 80
15042.19 75
15043.35 88
15044.50 87
15045.66 84
15046.82 93
15047.98 94
15049.14 95
15050.30 84
15051.46 108
15052.62 94
15053.78 95
15054.94 66
15056.10 88
15057.26 103
15058.42 86
15059.58 88
15060.74 90
15061.90 62
15063.06 96
15064.22 101
15065.38 90
15066.54 84
15067.70 81
15068.86 85
15070.02 92
15071.18 81
15072.34 78
15073.50 81
15074.66 89
15075.82 91
15076.98 85
15078.14 81
15079.30 72
15080.46 83
15081.62 84
15082.78 91
15083.94 86
15085.10 81
15086.26 111
15087.42 97
15088.59 77
15089.75 79
15090.91 102
15092.07 87
15093.23 84
15094.39 81
15095.55 89
15096.71 83
15097.87 83
15099.04 75
15100.20 91
15101.36 71
15102.52 70
15103.68 107
15104.84 77
15106.00 87
15107.17 78
15108.33 92
15109.49 76
15110.65 76
15111.81 89
15112.97 98
15114.14 96
15115.30 84
15116.46 83
15117.62 85
15118.78 92
15119.95 85
15121.11 86
15122.27 69
15123.43 85
15124.59 94
15125.76 95
15126.92 63
15128.08 62
15129.24 99
15130.41 79
15131.57 82
15132.73 67
15133.89 82
15135.06 105
15136.22 104
15137.38 71
15138.54 62
15139.71 73
15140.87 93
15142.03 85
15143.20 80
15144.36 77
15145.52 80
15146.69 69
15147.85 77
15149.01 67
15150.17 79
15151.34 90
15152.50 98
15153.66 92
15154.83 76
15155.99 79
15157.16 88
15158.32 84
15159.48 77
15160.65 82
15161.81 58
15162.97 82
15164.14 80
15165.30 75
15166.46 79
15167.63 88
15168.79 83
15169.96 89
15171.12 80
15172.28 73
15173.45 76
15174.61 101
15175.78 76
15176.94 85
15178.11 78
15179.27 79
15180.43 82
15181.60 88
15182.76 85
15183.93 85
15185.09 94
15186.26 76
15187.42 74
15188.59 72
15189.75 86
15190.92 88
15192.08 66
15193.25 82
15194.41 66
15195.58 69
15196.74 85
15197.91 71
15199.07 58
15200.24 79
15201.40 75
15202.57 96
15203.73 69
15204.90 64
15206.06 65
15207.23 65
15208.39 94
15209.56 81
15210.72 86
15211.89 101
15213.06 84
15214.22 70
15215.39 77
15216.55 63
15217.72 69
15218.88 75
15220.05 73
15221.22 86
15222.38 65
15223.55 99
15224.71 79
15225.88 81
15227.05 89
15228.21 95
15229.38 88
15230.55 77
15231.71 70
15232.88 78
15234.05 77
15235.21 94
15236.38 89
15237.54 89
15238.71 64
15239.88 80
15241.04 82
15242.21 81
15243.38 82
15244.55 87
15245.71 88
15246.88 80
15248.05 90
15249.21 74
15250.38 66
15251.55 108
15252.71 82
15253.88 87
15255.05 75
15256.22 82
15257.38 79
15258.55 75
15259.72 80
15260.89 81
15262.05 83
15263.22 72
15264.39 75
15265.56 73
15266.72 66
15267.89 73
15269.06 78
15270.23 91
15271.40 69
15272.56 85
15273.73 82
15274.90 83
15276.07 81
15277.24 66
15278.40 83
15279.57 73
15280.74 82
15281.91 89
15283.08 70
15284.25 80
15285.41 96
15286.58 89
15287.75 69
15288.92 81
15290.09 79
15291.26 88
15292.43 93
15293.59 92
15294.76 87
15295.93 69
15297.10 78
15298.27 84
15299.44 91
15300.61 72
15301.78 68
15302.95 79
15304.12 74
15305.28 85
15306.45 80
15307.62 79
15308.79 86
15309.96 73
15311.13 82
15312.30 82
15313.47 73
15314.64 100
15315.81 91
15316.98 68
15318.15 81
15319.32 75
15320.49 79
15321.66 69
15322.83 63
15324.00 75
15325.17 70
15326.34 83
15327.51 96
15328.68 79
15329.85 78
15331.02 81
15332.19 69
15333.36 63
15334.53 85
15335.70 84
15336.87 72
15338.04 66
15339.21 86
15340.38 87
15341.55 85
15342.72 111
15343.89 77
15345.06 61
15346.23 60
15347.41 97
15348.58 88
15349.75 80
15350.92 71
15352.09 94
15353.26 95
15354.43 68
15355.60 75
15356.77 66
15357.94 76
15359.12 87
15360.29 86
15361.46 83
15362.63 68
15363.80 81
15364.97 76
15366.14 79
15367.32 90
15368.49 101
15369.66 104
15370.83 79
15372.00 77
15373.17 72
15374.35 91
15375.52 89
15376.69 102
15377.86 91
15379.03 80
15380.21 73
15381.38 81
15382.55 66
15383.72 75
15384.90 73
15386.07 81
15387.24 67
15388.41 66
15389.58 76
15390.76 93
15391.93 86
15393.10 76
15394.27 91
15395.45 87
15396.62 99
15397.79 88
15398.97 93
15400.14 83
15401.31 94
15402.48 83
15403.66 73
15404.83 63
15406.00 68
15407.18 73
15408.35 86
15409.52 86
15410.70 80
15411.87 78
15413.04 86
15414.22 80
15415.39 87
15416.56 74
15417.74 77
15418.91 94
15420.08 95
15421.26 74
15422.43 84
15423.60 90
15424.78 76
15425.95 64
15427.13 79
15428.30 78
15429.47 79
15430.65 80
15431.82 79
15433.00 79
15434.17 82
15435.34 95
15436.52 96
15437.69 93
15438.87 74
15440.04 85
15441.22 84
15442.39 79
15443.56 84
15444.74 84
15445.91 95
15447.09 88
15448.26 102
15449.44 85
15450.61 97
15451.79 81
15452.96 86
15454.14 75
15455.31 86
15456.49 73
15457.66 104
15458.84 94
15460.01 94
15461.19 100
15462.36 107
15463.54 90
15464.71 83
15465.89 94
15467.06 100
15468.24 91
15469.42 97
15470.59 99
15471.77 81
15472.94 109
15474.12 91
15475.29 83
15476.47 73
15477.64 77
15478.82 92
15480.00 78
15481.17 100
15482.35 75
15483.52 90
15484.70 84
15485.88 75
15487.05 83
15488.23 88
15489.41 102
15490.58 107
15491.76 80
15492.93 71
15494.11 96
15495.29 123
15496.46 104
15497.64 109
15498.82 93
15499.99 71
15501.17 92
15502.35 77
15503.52 74
15504.70 86
15505.88 95
15507.05 98
15508.23 105
15509.41 84
15510.59 86
15511.76 88
15512.94 108
15514.12 75
15515.29 79
15516.47 99
15517.65 89
15518.83 84
15520.00 97
15521.18 87
15522.36 84
15523.54 92
15524.71 80
15525.89 82
15527.07 68
15528.25 113
15529.42 77
15530.60 82
15531.78 88
15532.96 92
15534.14 80
15535.31 96
15536.49 99
15537.67 91
15538.85 112
15540.03 82
15541.20 101
15542.38 82
15543.56 74
15544.74 79
15545.92 93
15547.10 97
15548.27 96
15549.45 88
15550.63 73
15551.81 101
15552.99 92
15554.17 116
15555.35 95
15556.53 69
15557.70 89
15558.88 82
15560.06 89
15561.24 104
15562.42 87
15563.60 80
15564.78 89
15565.96 101
15567.14 56
15568.32 68
15569.50 87
15570.67 101
15571.85 84
15573.03 84
15574.21 99
15575.39 88
15576.57 101
15577.75 72
15578.93 93
15580.11 88
15581.29 90
15582.47 88
15583.65 79
15584.83 83
15586.01 86
15587.19 86
15588.37 75
15589.55 89
15590.73 80
15591.91 87
15593.09 85
15594.27 79
15595.45 75
15596.63 86
15597.81 88
15598.99 97
15600.17 82
15601.35 87
15602.53 81
15603.71 76
15604.90 73
15606.08 77
15607.26 82
15608.44 94
15609.62 80
15610.80 104
15611.98 94
15613.16 80
15614.34 99
15615.52 86
15616.70 91
15617.89 77
15619.07 99
15620.25 82
15621.43 96
15622.61 95
15623.79 99
15624.97 78
15626.15 86
15627.34 83
15628.52 89
15629.70 92
15630.88 77
15632.06 82
15633.24 94
15634.43 90
15635.61 89
15636.79 92
15637.97 70
15639.15 96
15640.34 101
15641.52 88
15642.70 83
15643.88 97
15645.06 102
15646.25 81
15647.43 95
15648.61 84
15649.79 101
15650.98 99
15652.16 89
15653.34 97
15654.52 93
15655.71 85
15656.89 97
15658.07 93
15659.25 93
15660.44 93
15661.62 98
15662.80 100
15663.98 95
15665.17 90
15666.35 99
15667.53 107
15668.72 101
15669.90 98
15671.08 109
15672.27 110
15673.45 78
15674.63 103
15675.82 109
15677.00 106
15678.18 103
15679.37 91
15680.55 103
15681.73 103
15682.92 111
15684.10 99
15685.28 106
15686.47 99
15687.65 100
15688.84 96
15690.02 104
15691.20 99
15692.39 101
15693.57 105
15694.76 116
15695.94 111
15697.12 125
15698.31 97
15699.49 98
15700.68 98
15701.86 86
15703.05 111
15704.23 118
15705.41 124
15706.60 102
15707.78 114
15708.97 109
15710.15 137
15711.34 134
15712.52 141
15713.71 146
15714.89 141
15716.08 142
15717.26 138
15718.45 146
15719.63 166
15720.82 170
15722.00 134
15723.19 136
15724.37 131
15725.56 146
15726.74 131
15727.93 107
15729.11 120
15730.30 134
15731.48 116
15732.67 128
15733.85 124
15735.04 144
15736.23 118
15737.41 103
15738.60 120
15739.78 94
15740.97 105
15742.15 105
15743.34 101
15744.53 102
15745.71 108
15746.90 111
15748.08 114
15749.27 109
15750.46 109
15751.64 102
15752.83 120
15754.02 112
15755.20 113
15756.39 117
15757.57 118
15758.76 134
15759.95 109
15761.13 95
15762.32 125
15763.51 116
15764.69 102
15765.88 116
15767.07 78
15768.25 90
15769.44 103
15770.63 95
15771.82 89
15773.00 90
15774.19 117
15775.38 126
15776.56 100
15777.75 99
15778.94 109
15780.13 106
15781.31 121
15782.50 105
15783.69 102
15784.88 110
15786.06 116
15787.25 94
15788.44 81
15789.63 88
15790.81 98
15792.00 123
15793.19 106
15794.38 98
15795.56 116
15796.75 113
15797.94 106
15799.13 96
15800.32 98
15801.50 95
15802.69 101
15803.88 86
15805.07 89
15806.26 78
15807.45 91
15808.63 118
15809.82 101
15811.01 87
15812.20 82
15813.39 88
15814.58 98
15815.77 110
15816.95 92
15818.14 118
15819.33 118
15820.52 109
15821.71 119
15822.90 114
15824.09 81
15825.28 100
15826.46 107
15827.65 91
15828.84 91
15830.03 85
15831.22 93
15832.41 103
15833.60 85
15834.79 95
15835.98 107
15837.17 93
15838.36 109
15839.55 88
15840.74 99
15841.93 99
15843.12 89
15844.31 92
15845.50 92
15846.69 84
15847.88 102
15849.07 108
15850.26 88
15851.45 92
15852.64 101
15853.83 103
15855.02 116
15856.21 71
15857.40 110
15858.59 102
15859.78 111
15860.97 92
15862.16 103
15863.35 90
15864.54 97
15865.73 96
15866.92 93
15868.11 83
15869.30 80
15870.49 114
15871.68 109
15872.87 80
15874.06 75
15875.25 101
15876.45 106
15877.64 85
15878.83 111
15880.02 80
15881.21 101
15882.40 92
15883.59 99
15884.78 100
15885.97 102
15887.17 93
15888.36 93
15889.55 102
15890.74 81
15891.93 94
15893.12 95
15894.31 87
15895.51 69
15896.70 84
15897.89 96
15899.08 95
15900.27 98
15901.46 88
15902.66 90
15903.85 85
15905.04 90
15906.23 100
15907.43 109
15908.62 103
15909.81 97
15911.00 100
15912.19 76
15913.39 82
15914.58 88
15915.77 72
15916.96 94
15918.16 85
15919.35 80
15920.54 82
15921.73 81
15922.93 78
15924.12 108
15925.31 88
15926.50 87
15927.70 74
15928.89 121
15930.08 84
15931.28 83
15932.47 110
15933.66 87
15934.86 93
15936.05 71
15937.24 97
15938.44 86
15939.63 92
15940.82 95
15942.02 82
15943.21 88
15944.40 81
15945.60 97
15946.79 100
15947.98 95
15949.18 66
15950.37 92
15951.56 127
15952.76 104
15953.95 86
15955.15 93
15956.34 85
15957.53 106
15958.73 91
15959.92 83
15961.12 93
15962.31 88
15963.50 91
15964.70 85
15965.89 77
15967.09 85
15968.28 99
15969.48 90
15970.67 83
15971.86 90
15973.06 85
15974.25 98
15975.45 79
15976.64 98
15977.84 80
15979.03 97
15980.23 101
15981.42 95
15982.62 94
15983.81 93
15985.01 92
15986.20 104
15987.40 102
15988.59 98
15989.79 86
15990.98 94
15992.18 103
15993.37 89
15994.57 77
15995.76 90
15996.96 78
15998.16 89
15999.35 84
16000.55 75
16001.74 83
16002.94 88
16004.13 87
16005.33 90
16006.53 94
16007.72 85
16008.92 95
16010.11 76
16011.31 77
16012.51 73
16013.70 80
16014.90 84
16016.09 73
16017.29 80
16018.49 94
16019.68 78
16020.88 86
16022.07 92
16023.27 94
16024.47 96
16025.66 91
16026.86 71
16028.06 93
16029.25 93
16030.45 89
16031.65 92
16032.84 94
16034.04 79
16035.24 80
16036.44 89
16037.63 70
16038.83 68
16040.03 99
16041.22 85
16042.42 100
16043.62 88
16044.82 83
16046.01 107
16047.21 101
16048.41 70
16049.60 73
16050.80 90
16052.00 82
16053.20 82
16054.39 88
16055.59 81
16056.79 76
16057.99 86
16059.19 93
16060.38 96
16061.58 62
16062.78 70
16063.98 81
16065.18 77
16066.37 75
16067.57 80
16068.77 71
16069.97 99
16071.17 82
16072.36 86
16073.56 77
16074.76 73
16075.96 84
16077.16 72
16078.36 58
16079.56 77
16080.75 80
16081.95 70
16083.15 73
16084.35 80
16085.55 82
16086.75 82
16087.95 71
16089.15 64
16090.34 91
16091.54 85
16092.74 80
16093.94 95
16095.14 71
16096.34 77
16097.54 77
16098.74 95
16099.94 78
16101.14 88
16102.34 80
16103.54 95
16104.74 85
16105.93 77
16107.13 77
16108.33 93
16109.53 89
16110.73 76
16111.93 87
16113.13 87
16114.33 71
16115.53 89
16116.73 78
16117.93 76
16119.13 74
16120.33 56
16121.53 98
16122.73 77
16123.93 74
16125.13 80
16126.33 80
16127.53 85
16128.73 60
16129.94 78
16131.14 73
16132.34 97
16133.54 67
16134.74 100
16135.94 87
16137.14 71
16138.34 53
16139.54 65
16140.74 85
16141.94 76
16143.14 53
16144.34 91
16145.55 73
16146.75 63
16147.95 70
16149.15 73
16150.35 77
16151.55 86
16152.75 82
16153.95 80
16155.15 96
16156.36 85
16157.56 75
16158.76 66
16159.96 72
16161.16 78
16162.36 77
16163.57 89
16164.77 70
16165.97 80
16167.17 70
16168.37 68
16169.58 70
16170.78 71
16171.98 72
16173.18 83
16174.38 83
16175.59 76
16176.79 79
16177.99 72
16179.19 84
16180.39 77
16181.60 60
16182.80 73
16184.00 81
16185.20 104
16186.41 73
16187.61 79
16188.81 88
16190.01 89
16191.22 94
16192.42 71
16193.62 78
16194.83 74
16196.03 78
16197.23 67
16198.43 85
16199.64 80
16200.84 70
16202.04 87
16203.25 78
16204.45 80
16205.65 84
16206.86 79
16208.06 81
16209.26 76
16210.47 58
16211.67 74
16212.87 76
16214.08 86
16215.28 64
16216.49 78
16217.69 62
16218.89 76
16220.10 64
16221.30 66
16222.50 63
16223.71 77
16224.91 68
16226.12 75
16227.32 86
16228.52 66
16229.73 80
16230.93 83
16232.14 74
16233.34 69
16234.55 83
16235.75 63
16236.95 74
16238.16 80
16239.36 83
16240.57 85
16241.77 103
16242.98 93
16244.18 69
16245.39 68
16246.59 69
16247.80 75
16249.00 104
16250.21 96
16251.41 70
16252.62 77
16253.82 80
16255.03 103
16256.23 99
16257.44 75
16258.64 68
16259.85 83
16261.05 93
16262.26 81
16263.46 97
16264.67 90
16265.87 101
16267.08 87
16268.29 72
16269.49 80
16270.70 84
16271.90 88
16273.11 94
16274.31 68
16275.52 82
16276.73 77
16277.93 77
16279.14 69
16280.34 78
16281.55 93
16282.76 70
16283.96 98
16285.17 68
16286.38 86
16287.58 95
16288.79 94
16289.99 87
16291.20 88
16292.41 88
16293.61 89
16294.82 76
16296.03 80
16297.23 85
16298.44 83
16299.65 89
16300.85 82
16302.06 99
16303.27 78
16304.47 69
16305.68 79
16306.89 84
16308.10 86
16309.30 93
16310.51 90
16311.72 111
16312.92 89
16314.13 78
16315.34 80
16316.55 83
16317.75 109
16318.96 87
16320.17 100
16321.38 77
16322.58 92
16323.79 73
16325.00 98
16326.21 74
16327.42 80
16328.62 104
16329.83 83
16331.04 77
16332.25 88
16333.46 84
16334.66 89
16335.87 77
16337.08 63
16338.29 87
16339.50 65
16340.70 67
16341.91 86
16343.12 95
16344.33 75
16345.54 77
16346.75 79
16347.96 88
16349.16 98
16350.37 92
16351.58 75
16352.79 88
16354.00 87
16355.21 100
16356.42 112
16357.63 74
16358.83 77
16360.04 70
16361.25 100
16362.46 70
16363.67 77
16364.88 78
16366.09 58
16367.30 77
16368.51 87
16369.72 89
16370.93 64
16372.14 77
16373.35 71
16374.56 82
16375.76 85
16376.97 87
16378.18 80
16379.39 82
16380.60 87
16381.81 71
16383.02 70
16384.23 114
16385.44 85
16386.65 83
16387.86 80
16389.07 77
16390.28 80
16391.49 105
16392.70 83
16393.91 72
16395.12 81
16396.33 84
16397.55 92
16398.76 67
16399.97 79
16401.18 65
16402.39 101
16403.60 88
16404.81 74
16406.02 78
16407.23 78
16408.44 84
16409.65 72
16410.86 76
16412.07 69
16413.28 91
16414.50 79
16415.71 75
16416.92 70
16418.13 71
16419.34 78
16420.55 90
16421.76 78
16422.97 76
16424.19 68
16425.40 76
16426.61 71
16427.82 75
16429.03 68
16430.24 85
16431.46 87
16432.67 84
16433.88 86
16435.09 73
16436.30 111
16437.51 80
16438.73 95
16439.94 80
16441.15 93
16442.36 80
16443.57 84
16444.79 62
16446.00 69
16447.21 77
16448.42 83
16449.64 74
16450.85 92
16452.06 96
16453.27 65
16454.49 74
16455.70 81
16456.91 91
16458.12 69
16459.34 82
16460.55 83
16461.76 90
16462.97 82
16464.19 84
16465.40 81
16466.61 93
16467.83 89
16469.04 81
16470.25 94
16471.47 77
16472.68 84
16473.89 89
16475.11 99
16476.32 91
16477.53 97
16478.75 79
16479.96 75
16481.17 75
16482.39 75
16483.60 63
16484.81 76
16486.03 92
16487.24 113
16488.45 99
16489.67 84
16490.88 86
16492.10 80
16493.31 83
16494.52 61
16495.74 78
16496.95 87
16498.17 88
16499.38 106
16500.59 85
16501.81 78
16503.02 76
16504.24 74
16505.45 74
16506.67 89
16507.88 73
16509.10 74
16510.31 65
16511.52 90
16512.74 66
16513.95 67
16515.17 68
16516.38 73
16517.60 80
16518.81 80
16520.03 74
16521.24 71
16522.46 78
16523.67 85
16524.89 88
16526.10 82
16527.32 85
16528.53 89
16529.75 95
16530.96 78
16532.18 71
16533.40 75
16534.61 69
16535.83 92
16537.04 72
16538.26 66
16539.47 72
16540.69 76
16541.91 73
16543.12 76
16544.34 68
16545.55 94
16546.77 69
16547.98 51
16549.20 64
16550.42 77
16551.63 70
16552.85 72
16554.07 79
16555.28 80
16556.50 96
16557.71 83
16558.93 71
16560.15 70
16561.36 65
16562.58 81
16563.80 105
16565.01 75
16566.23 80
16567.45 76
16568.66 82
16569.88 90
16571.10 77
16572.31 87
16573.53 72
16574.75 72
16575.96 70
16577.18 96
16578.40 75
16579.62 93
16580.83 91
16582.05 89
16583.27 65
16584.48 73
16585.70 66
16586.92 80
16588.14 81
16589.35 82
16590.57 88
16591.79 94
16593.01 73
16594.23 95
16595.44 77
16596.66 73
16597.88 72
16599.10 87
16600.31 81
16601.53 81
16602.75 91
16603.97 90
16605.19 85
16606.40 87
16607.62 67
16608.84 71
16610.06 81
16611.28 89
16612.50 82
16613.71 88
16614.93 59
16616.15 95
16617.37 96
16618.59 81
16619.81 81
16621.03 87
16622.24 80
16623.46 54
16624.68 61
16625.90 75
16627.12 80
16628.34 91
16629.56 77
16630.78 88
16632.00 62
16633.21 99
16634.43 77
16635.65 64
16636.87 63
16638.09 76
16639.31 84
16640.53 71
16641.75 83
16642.97 72
16644.19 90
16645.41 91
16646.63 69
16647.85 80
16649.07 84
16650.29 86
16651.51 77
16652.73 92
16653.95 71
16655.17 100
16656.39 90
16657.61 87
16658.83 74
16660.05 80
16661.27 80
16662.49 67
16663.71 78
16664.93 92
16666.15 84
16667.37 95
16668.59 73
16669.81 91
16671.03 84
16672.25 84
16673.47 83
16674.69 67
16675.91 83
16677.13 82
16678.35 72
16679.57 66
16680.80 76
16682.02 81
16683.24 80
16684.46 91
16685.68 82
16686.90 70
16688.12 83
16689.34 95
16690.56 73
16691.79 101
16693.01 79
16694.23 87
16695.45 82
16696.67 94
16697.89 79
16699.11 80
16700.34 90
16701.56 83
16702.78 70
16704.00 86
16705.22 74
16706.44 85
16707.67 62
16708.89 75
16710.11 62
16711.33 71
16712.55 81
16713.78 63
16715.00 81
16716.22 66
16717.44 73
16718.67 85
16719.89 80
16721.11 79
16722.33 85
16723.55 73
16724.78 83
16726.00 94
16727.22 71
16728.45 74
16729.67 79
16730.89 90
16732.11 80
16733.34 73
16734.56 62
16735.78 69
16737.00 77
16738.23 93
16739.45 80
16740.67 84
16741.90 83
16743.12 93
16744.34 95
16745.57 97
16746.79 73
16748.01 73
16749.24 98
16750.46 97
16751.68 83
16752.91 66
16754.13 83
16755.35 82
16756.58 104
16757.80 79
16759.03 80
16760.25 79
16761.47 95
16762.70 86
16763.92 61
16765.14 53
16766.37 81
16767.59 82
16768.82 82
16770.04 75
16771.27 77
16772.49 99
16773.71 85
16774.94 69
16776.16 76
16777.39 82
16778.61 87
16779.84 86
16781.06 83
16782.29 78
16783.51 87
16784.73 75
16785.96 82
16787.18 88
16788.41 85
16789.63 105
16790.86 65
16792.08 73
16793.31 70
16794.53 78
16795.76 96
16796.98 82
16798.21 77
16799.43 93
16800.66 84
16801.89 63
16803.11 74
16804.34 86
16805.56 82
16806.79 84
16808.01 76
16809.24 82
16810.46 76
16811.69 86
16812.91 75
16814.14 66
16815.37 79
16816.59 85
16817.82 74
16819.04 70
16820.27 62
16821.50 73
16822.72 73
16823.95 79
16825.17 63
16826.40 79
16827.63 84
16828.85 48
16830.08 71
16831.31 61
16832.53 81
16833.76 52
16834.99 74
16836.21 82
16837.44 67
16838.67 75
16839.89 81
16841.12 60
16842.35 71
16843.57 74
16844.80 86
16846.03 86
16847.25 72
16848.48 80
16849.71 72
16850.93 75
16852.16 68
16853.39 72
16854.62 69
16855.84 57
16857.07 71
16858.30 69
16859.53 76
16860.75 77
16861.98 88
16863.21 85
16864.44 72
16865.66 68
16866.89 89
16868.12 77
16869.35 80
16870.57 84
16871.80 76
16873.03 73
16874.26 67
16875.49 58
16876.71 71
16877.94 80
16879.17 79
16880.40 78
16881.63 71
16882.86 75
16884.08 75
16885.31 96
16886.54 68
16887.77 90
16889.00 86
16890.23 76
16891.45 72
16892.68 91
16893.91 80
16895.14 86
16896.37 85
16897.60 79
16898.83 69
16900.06 84
16901.29 93
16902.51 95
16903.74 84
16904.97 68
16906.20 64
16907.43 69
16908.66 67
16909.89 101
16911.12 68
16912.35 75
16913.58 72
16914.81 86
16916.04 76
16917.27 71
16918.50 71
16919.73 75
16920.95 77
16922.18 74
16923.41 83
16924.64 70
16925.87 80
16927.10 80
16928.33 71
16929.56 59
16930.79 73
16932.02 86
16933.25 91
16934.48 86
16935.71 77
16936.94 70
16938.18 81
16939.41 61
16940.64 86
16941.87 79
16943.10 93
16944.33 80
16945.56 66
16946.79 76
16948.02 70
16949.25 72
16950.48 65
16951.71 66
16952.94 69
16954.17 102
16955.40 91
16956.64 74
16957.87 69
16959.10 66
16960.33 84
16961.56 88
16962.79 72
16964.02 72
16965.25 68
16966.48 85
16967.72 69
16968.95 83
16970.18 80
16971.41 75
16972.64 96
16973.87 62
16975.11 63
16976.34 89
16977.57 84
16978.80 67
16980.03 77
16981.26 75
16982.50 67
16983.73 66
16984.96 71
16986.19 69
16987.42 73
16988.66 62
16989.89 58
16991.12 73
16992.35 62
16993.59 76
16994.82 67
16996.05 91
16997.28 82
16998.52 64
16999.75 78
17000.98 85
17002.21 78
17003.45 65
17004.68 72
17005.91 61
17007.14 71
17008.38 99
17009.61 80
17010.84 74
17012.08 88
17013.31 73
17014.54 64
17015.78 73
17017.01 71
17018.24 77
17019.47 83
17020.71 92
17021.94 59
17023.17 89
17024.41 73
17025.64 78
17026.88 77
17028.11 78
17029.34 87
17030.58 83
17031.81 85
17033.04 105
17034.28 60
17035.51 64
17036.75 68
17037.98 77
17039.21 75
17040.45 59
17041.68 69
17042.92 72
17044.15 80
17045.38 89
17046.62 78
17047.85 81
17049.09 69
17050.32 74
17051.56 59
17052.79 66
17054.02 72
17055.26 75
17056.49 85
17057.73 81
17058.96 81
17060.20 69
17061.43 70
17062.67 76
17063.90 81
17065.14 62
17066.37 66
17067.61 63
17068.84 68
17070.08 80
17071.31 70
17072.55 68
17073.78 70
17075.02 69
17076.25 71
17077.49 61
17078.72 73
17079.96 76
17081.20 75
17082.43 77
17083.67 74
17084.90 73
17086.14 73
17087.37 79
17088.61 69
17089.85 74
17091.08 63
17092.32 70
17093.55 75
17094.79 65
17096.03 53
17097.26 66
17098.50 79
17099.73 82
17100.97 61
17102.21 78
17103.44 60
17104.68 90
17105.92 75
17107.15 68
17108.39 63
17109.63 64
17110.86 91
17112.10 82
17113.34 53
17114.57 69
17115.81 81
17117.05 78
17118.28 72
17119.52 83
17120.76 71
17121.99 66
17123.23 72
17124.47 71
17125.70 75
17126.94 77
17128.18 89
17129.42 76
17130.65 66
17131.89 59
17133.13 52
17134.37 79
17135.60 57
17136.84 53
17138.08 70
17139.32 95
17140.55 81
17141.79 75
17143.03 68
17144.27 76
17145.50 65
17146.74 76
17147.98 76
17149.22 54
17150.46 62
17151.69 77
17152.93 77
17154.17 58
17155.41 74
17156.65 78
17157.89 81
17159.12 70
17160.36 60
17161.60 87
17162.84 81
17164.08 82
17165.32 73
17166.56 80
17167.79 62
17169.03 75
17170.27 75
17171.51 67
17172.75 60
17173.99 72
17175.23 77
17176.47 76
17177.70 70
17178.94 74
17180.18 55
17181.42 73
17182.66 72
17183.90 62
17185.14 58
17186.38 64
17187.62 65
17188.86 77
17190.10 83
17191.34 64
17192.58 64
17193.82 66
17195.06 86
17196.30 75
17197.54 70
17198.78 61
17200.01 69
17201.25 77
17202.49 69
17203.73 81
17204.97 67
17206.21 78
17207.45 63
17208.70 92
17209.94 59
17211.18 57
17212.42 77
17213.66 79
17214.90 62
17216.14 73
17217.38 67
17218.62 89
17219.86 72
17221.10 61
17222.34 71
17223.58 62
17224.82 66
17226.06 62
17227.30 74
17228.54 62
17229.78 67
17231.03 69
17232.27 69
17233.51 50
17234.75 54
17235.99 75
17237.23 91
17238.47 74
17239.71 59
17240.95 74
17242.20 74
17243.44 79
17244.68 57
17245.92 72
17247.16 52
17248.40 64
17249.65 76
17250.89 53
17252.13 49
17253.37 69
17254.61 70
17255.85 74
17257.10 67
17258.34 76
17259.58 68
17260.82 60
17262.06 62
17263.31 57
17264.55 75
17265.79 68
17267.03 57
17268.27 54
17269.52 75
17270.76 71
17272.00 63
17273.24 52
17274.49 60
17275.73 63
17276.97 62
17278.22 69
17279.46 58
17280.70 55
17281.94 67
17283.19 69
17284.43 60
17285.67 48
17286.91 58
17288.16 93
17289.40 71
17290.64 63
17291.89 65
17293.13 65
17294.37 56
17295.62 77
17296.86 72
17298.10 71
17299.35 67
17300.59 67
17301.83 71
17303.08 68
17304.32 65
17305.56 59
17306.81 61
17308.05 55
17309.30 73
17310.54 67
17311.78 81
17313.03 59
17314.27 65
17315.52 83
17316.76 83
17318.00 63
17319.25 79
17320.49 64
17321.74 64
17322.98 77
17324.23 60
17325.47 63
17326.71 57
17327.96 75
17329.20 78
17330.45 61
17331.69 68
17332.94 72
17334.18 70
17335.43 70
17336.67 84
17337.92 72
17339.16 68
17340.41 73
17341.65 82
17342.90 67
17344.14 66
17345.39 69
17346.63 74
17347.88 48
17349.12 70
17350.37 63
17351.61 74
17352.86 60
17354.10 64
17355.35 64
17356.59 75
17357.84 69
17359.08 55
17360.33 55
17361.58 47
17362.82 61
17364.07 58
17365.31 60
17366.56 61
17367.80 68
17369.05 71
17370.30 52
17371.54 50
17372.79 71
17374.03 72
17375.28 92
17376.53 66
17377.77 63
17379.02 53
17380.27 74
17381.51 78
17382.76 61
17384.01 65
17385.25 65
17386.50 68
17387.75 44
17388.99 61
17390.24 79
17391.49 87
17392.73 88
17393.98 67
17395.23 74
17396.47 61
17397.72 59
17398.97 48
17400.21 63
17401.46 49
17402.71 67
17403.96 54
17405.20 68
17406.45 59
17407.70 65
17408.94 70
17410.19 56
17411.44 72
17412.69 57
17413.93 71
17415.18 81
17416.43 49
17417.68 59
17418.93 60
17420.17 84
17421.42 54
17422.67 47
17423.92 58
17425.16 67
17426.41 66
17427.66 63
17428.91 50
17430.16 58
17431.41 97
17432.65 62
17433.90 71
17435.15 66
17436.40 66
17437.65 74
17438.90 68
17440.14 63
17441.39 51
17442.64 89
17443.89 67
17445.14 60
17446.39 62
17447.64 60
17448.88 67
17450.13 74
17451.38 83
17452.63 56
17453.88 48
17455.13 72
17456.38 80
17457.63 64
17458.88 64
17460.13 55
17461.38 69
17462.62 60
17463.87 74
17465.12 70
17466.37 57
17467.62 63
17468.87 56
17470.12 53
17471.37 70
17472.62 61
17473.87 57
17475.12 89
17476.37 75
17477.62 72
17478.87 72
17480.12 58
17481.37 48
17482.62 70
17483.87 66
17485.12 69
17486.37 66
17487.62 62
17488.87 61
17490.12 57
17491.37 55
17492.62 58
17493.87 59
17495.12 64
17496.37 71
17497.62 63
17498.87 58
17500.12 49
17501.38 74
17502.63 72
17503.88 62
17505.13 67
17506.38 67
17507.63 56
17508.88 64
17510.13 72
17511.38 56
17512.63 91
17513.89 87
17515.14 74
17516.39 67
17517.64 66
17518.89 63
17520.14 76
17521.39 62
17522.64 62
17523.90 56
17525.15 65
17526.40 63
17527.65 75
17528.90 52
17530.15 55
17531.41 66
17532.66 68
17533.91 86
17535.16 67
17536.41 66
17537.67 59
17538.92 69
17540.17 60
17541.42 56
17542.67 74
17543.93 72
17545.18 70
17546.43 61
17547.68 61
17548.94 73
17550.19 91
17551.44 53
17552.69 64
17553.95 52
17555.20 75
17556.45 57
17557.70 75
17558.96 74
17560.21 74
17561.46 61
17562.72 66
17563.97 69
17565.22 57
17566.47 69
17567.73 61
17568.98 60
17570.23 63
17571.49 60
17572.74 49
17573.99 59
17575.25 64
17576.50 55
17577.75 69
17579.01 51
17580.26 57
17581.51 61
17582.77 57
17584.02 68
17585.28 59
17586.53 75
17587.78 79
17589.04 62
17590.29 75
17591.54 62
17592.80 62
17594.05 51
17595.31 56
17596.56 65
17597.81 55
17599.07 55
17600.32 70
17601.58 52
17602.83 74
17604.09 62
17605.34 59
17606.60 58
17607.85 69
17609.10 59
17610.36 67
17611.61 65
17612.87 48
17614.12 50
17615.38 66
17616.63 82
17617.89 59
17619.14 56
17620.40 60
17621.65 64
17622.91 63
17624.16 61
17625.42 54
17626.67 54
17627.93 62
17629.18 56
17630.44 65
17631.69 60
17632.95 58
17634.21 82
17635.46 64
17636.72 55
17637.97 74
17639.23 72
17640.48 77
17641.74 69
17642.99 70
17644.25 70
17645.51 54
17646.76 64
17648.02 63
17649.27 54
17650.53 46
17651.79 59
17653.04 79
17654.30 73
17655.55 59
17656.81 63
17658.07 65
17659.32 52
17660.58 68
17661.84 71
17663.09 68
17664.35 58
17665.61 81
17666.86 63
17668.12 72
17669.38 75
17670.63 78
17671.89 66
17673.15 65
17674.40 60
17675.66 66
17676.92 56
17678.17 67
17679.43 65
17680.69 69
17681.95 69
17683.20 69
17684.46 84
17685.72 70
17686.98 65
17688.23 70
17689.49 64
17690.75 74
17692.01 51
17693.26 61
17694.52 58
17695.78 73
17697.04 74
17698.29 67
17699.55 56
17700.81 55
17702.07 80
17703.32 68
17704.58 60
17705.84 57
17707.10 78
17708.36 65
17709.62 62
17710.87 51
17712.13 49
17713.39 68
17714.65 78
17715.91 71
17717.17 51
17718.42 69
17719.68 76
17720.94 71
17722.20 70
17723.46 56
17724.72 70
17725.98 72
17727.23 74
17728.49 59
17729.75 78
17731.01 62
17732.27 63
17733.53 69
17734.79 55
17736.05 77
17737.31 67
17738.57 70
17739.82 67
17741.08 62
17742.34 71
17743.60 52
17744.86 66
17746.12 65
17747.38 59
17748.64 51
17749.90 66
17751.16 75
17752.42 61
17753.68 63
17754.94 68
17756.20 69
17757.46 55
17758.72 64
17759.98 63
17761.24 57
17762.50 78
17763.76 76
17765.02 68
17766.28 63
17767.54 59
17768.80 67
17770.06 73
17771.32 67
17772.58 65
17773.84 68
17775.10 65
17776.36 61
17777.62 80
17778.88 65
17780.14 66
17781.40 71
17782.67 62
17783.93 64
17785.19 74
17786.45 75
17787.71 68
17788.97 59
17790.23 65
17791.49 57
17792.75 67
17794.01 57
17795.28 62
17796.54 60
17797.80 76
17799.06 65
17800.32 65
17801.58 60
17802.84 50
17804.11 58
17805.37 66
17806.63 58
17807.89 65
17809.15 53
17810.41 64
17811.68 69
17812.94 49
17814.20 56
17815.46 66
17816.72 77
17817.99 68
17819.25 61
17820.51 59
17821.77 60
17823.03 59
17824.30 73
17825.56 64
17826.82 66
17828.08 70
17829.35 63
17830.61 68
17831.87 42
17833.13 62
17834.40 61
17835.66 59
17836.92 65
17838.18 58
17839.45 65
17840.71 52
17841.97 52
17843.24 61
17844.50 78
17845.76 67
17847.02 74
17848.29 49
17849.55 77
17850.81 57
17852.08 61
17853.34 57
17854.60 67
17855.87 55
17857.13 76
17858.39 59
17859.66 58
17860.92 62
17862.18 69
17863.45 46
17864.71 57
17865.98 55
17867.24 57
17868.50 77
17869.77 58
17871.03 53
17872.30 62
17873.56 71
17874.82 56
17876.09 61
17877.35 69
17878.62 66
17879.88 68
17881.14 59
17882.41 58
17883.67 60
17884.94 70
17886.20 63
17887.47 64
17888.73 55
17890.00 71
17891.26 67
17892.52 72
17893.79 64
17895.05 56
17896.32 59
17897.58 62
17898.85 68
17900.11 56
17901.38 61
17902.64 64
17903.91 65
17905.17 54
17906.44 49
17907.70 63
17908.97 73
17910.23 52
17911.50 69
17912.77 56
17914.03 72
17915.30 75
17916.56 63
17917.83 71
17919.09 69
17920.36 80
17921.62 65
17922.89 58
17924.16 45
17925.42 63
17926.69 60
17927.95 69
17929.22 63
17930.49 64
17931.75 63
17933.02 67
17934.28 59
17935.55 66
17936.82 61
17938.08 69
17939.35 61
17940.62 65
17941.88 66
17943.15 61
17944.42 65
17945.68 68
17946.95 79
17948.22 71
17949.48 75
17950.75 70
17952.02 58
17953.28 64
17954.55 52
17955.82 52
17957.08 55
17958.35 69
17959.62 72
17960.88 57
17962.15 50
17963.42 54
17964.69 69
17965.95 74
17967.22 56
17968.49 58
17969.76 61
17971.02 66
17972.29 52
17973.56 53
17974.83 55
17976.09 68
17977.36 58
17978.63 64
17979.90 65
17981.16 69
17982.43 66
17983.70 67
17984.97 79
17986.24 65
17987.50 52
17988.77 56
17990.04 59
17991.31 42
17992.58 67
17993.84 86
17995.11 70
17996.38 57
17997.65 70
17998.92 57
18000.19 63
18001.46 74
18002.72 68
18003.99 86
18005.26 52
18006.53 80
18007.80 59
18009.07 62
18010.34 50
18011.61 52
18012.87 57
18014.14 71
18015.41 47
18016.68 53
18017.95 57
18019.22 75
18020.49 66
18021.76 57
18023.03 58
18024.30 62
18025.57 89
18026.84 50
18028.11 66
18029.37 64
18030.64 65
18031.91 54
18033.18 60
18034.45 52
18035.72 73
18036.99 65
18038.26 62
18039.53 66
18040.80 63
18042.07 75
18043.34 64
18044.61 63
18045.88 52
18047.15 83
18048.42 68
18049.69 57
18050.96 40
18052.23 65
18053.50 67
18054.77 80
18056.05 61
18057.32 51
18058.59 57
18059.86 55
18061.13 72
18062.40 64
18063.67 72
18064.94 51
18066.21 60
18067.48 67
18068.75 63
18070.02 58
18071.29 64
18072.57 56
18073.84 75
18075.11 63
18076.38 59
18077.65 61
18078.92 66
18080.19 48
18081.46 51
18082.74 63
18084.01 76
18085.28 76
18086.55 53
18087.82 71
18089.09 57
18090.37 86
18091.64 83
18092.91 63
18094.18 61
18095.45 52
18096.72 65
18098.00 65
18099.27 59
18100.54 77
18101.81 70
18103.08 51
18104.36 57
18105.63 64
18106.90 66
18108.17 68
18109.45 94
18110.72 49
18111.99 57
18113.26 48
18114.54 79
18115.81 77
18117.08 52
18118.35 64
18119.63 48
18120.90 70
18122.17 59
18123.44 61
18124.72 52
18125.99 64
18127.26 56
18128.54 74
18129.81 70
18131.08 85
18132.36 74
18133.63 75
18134.90 68
18136.18 51
18137.45 68
18138.72 77
18140.00 56
18141.27 56
18142.54 63
18143.82 62
18145.09 61
18146.36 46
18147.64 68
18148.91 54
18150.19 73
18151.46 49
18152.73 62
18154.01 58
18155.28 53
18156.55 68
18157.83 59
18159.10 54
18160.38 52
18161.65 60
18162.93 56
18164.20 59
18165.47 62
18166.75 80
18168.02 57
18169.30 62
18170.57 65
18171.85 68
18173.12 48
18174.40 55
18175.67 63
18176.95 67
18178.22 57
18179.50 53
18180.77 64
18182.04 61
18183.32 65
18184.59 55
18185.87 69
18187.15 49
18188.42 58
18189.70 62
18190.97 62
18192.25 68
18193.52 62
18194.80 70
18196.07 43
18197.35 69
18198.62 50
18199.90 65
18201.17 49
18202.45 48
18203.73 35
18205.00 64
18206.28 64
18207.55 82
18208.83 51
18210.10 52
18211.38 50
18212.66 62
18213.93 57
18215.21 58
18216.48 61
18217.76 65
18219.04 81
18220.31 61
18221.59 56
18222.87 56
18224.14 68
18225.42 54
18226.70 56
18227.97 54
18229.25 70
18230.53 59
18231.80 66
18233.08 61
18234.36 56
18235.63 73
18236.91 58
18238.19 60
18239.46 51
18240.74 68
18242.02 57
18243.29 66
18244.57 40
18245.85 45
18247.13 67
18248.40 65
18249.68 69
18250.96 65
18252.24 76
18253.51 59
18254.79 72
18256.07 55
18257.35 55
18258.62 58
18259.90 59
18261.18 69
18262.46 62
18263.73 59
18265.01 48
18266.29 61
18267.57 64
18268.85 46
18270.12 64
18271.40 74
18272.68 66
18273.96 63
18275.24 71
18276.51 65
18277.79 69
18279.07 56
18280.35 59
18281.63 68
18282.91 49
18284.18 69
18285.46 61
18286.74 73
18288.02 74
18289.30 71
18290.58 60
18291.86 68
18293.14 74
18294.41 63
18295.69 66
18296.97 69
18298.25 63
18299.53 46
18300.81 67
18302.09 57
18303.37 60
18304.65 54
18305.93 66
18307.21 58
18308.49 69
18309.76 54
18311.04 68
18312.32 65
18313.60 71
18314.88 74
18316.16 76
18317.44 49
18318.72 67
18320.00 86
18321.28 79
18322.56 64
18323.84 52
18325.12 71
18326.40 64
18327.68 72
18328.96 68
18330.24 72
18331.52 77
18332.80 75
18334.08 70
18335.36 74
18336.64 67
18337.92 63
18339.20 65
18340.48 70
18341.76 69
18343.05 70
18344.33 71
18345.61 63
18346.89 59
18348.17 69
18349.45 64
18350.73 69
18352.01 64
18353.29 80
18354.57 75
18355.85 74
18357.13 72
18358.42 54
18359.70 55
18360.98 67
18362.26 66
18363.54 62
18364.82 52
18366.10 66
18367.38 67
18368.67 78
18369.95 48
18371.23 56
18372.51 57
18373.79 55
18375.07 63
18376.36 48
18377.64 64
18378.92 68
18380.20 53
18381.48 72
18382.77 77
18384.05 57
18385.33 65
18386.61 63
18387.89 67
18389.18 61
18390.46 74
18391.74 57
18393.02 53
18394.31 53
18395.59 52
18396.87 55
18398.15 63
18399.44 67
18400.72 42
18402.00 54
18403.28 50
18404.57 73
18405.85 70
18407.13 61
18408.41 65
18409.70 57
18410.98 50
18412.26 51
18413.55 58
18414.83 64
18416.11 62
18417.40 50
18418.68 63
18419.96 51
18421.25 70
18422.53 61
18423.81 48
18425.10 58
18426.38 77
18427.66 51
18428.95 63
18430.23 68
18431.51 66
18432.80 57
18434.08 64
18435.37 50
18436.65 61
18437.93 63
18439.22 72
18440.50 62
18441.79 71
18443.07 59
18444.35 62
18445.64 69
18446.92 38
18448.21 49
18449.49 50
18450.78 66
18452.06 59
18453.34 72
18454.63 53
18455.91 68
18457.20 63
18458.48 55
18459.77 53
18461.05 54
18462.34 57
18463.62 58
18464.91 55
18466.19 49
18467.48 61
18468.76 55
18470.05 59
18471.33 43
18472.62 59
18473.90 59
18475.19 57
18476.47 48
18477.76 51
18479.04 57
18480.33 57
18481.61 55
18482.90 61
18484.18 69
18485.47 51
18486.76 43
18488.04 50
18489.33 47
18490.61 45
18491.90 58
18493.18 48
18494.47 61
18495.76 50
18497.04 50
18498.33 53
18499.61 63
18500.90 47
18502.19 74
18503.47 53
18504.76 39
18506.05 63
18507.33 55
18508.62 60
18509.90 51
18511.19 48
18512.48 50
18513.76 58
18515.05 58
18516.34 37
18517.62 50
18518.91 54
18520.20 66
18521.48 58
18522.77 58
18524.06 58
18525.35 60
18526.63 50
18527.92 54
18529.21 47
18530.49 50
18531.78 67
18533.07 62
18534.36 54
18535.64 59
18536.93 50
18538.22 68
18539.50 73
18540.79 47
18542.08 55
18543.37 60
18544.66 64
18545.94 52
18547.23 58
18548.52 50
18549.81 67
18551.09 60
18552.38 45
18553.67 54
18554.96 51
18556.25 46
18557.53 57
18558.82 55
18560.11 63
18561.40 79
18562.69 59
18563.98 72
18565.26 49
18566.55 76
18567.84 61
18569.13 74
18570.42 50
18571.71 70
18572.99 45
18574.28 40
18575.57 62
18576.86 70
18578.15 51
18579.44 59
18580.73 63
18582.02 52
18583.31 56
18584.59 39
18585.88 56
18587.17 61
18588.46 62
18589.75 37
18591.04 54
18592.33 65
18593.62 61
18594.91 60
18596.20 72
18597.49 58
18598.78 57
18600.07 57
18601.36 46
18602.65 54
18603.94 70
18605.23 56
18606.52 64
18607.81 64
18609.09 82
18610.38 52
18611.67 58
18612.96 51
18614.25 50
18615.55 64
18616.84 63
18618.13 65
18619.42 59
18620.71 61
18622.00 81
18623.29 66
18624.58 66
18625.87 46
18627.16 61
18628.45 60
18629.74 62
18631.03 53
18632.32 60
18633.61 65
18634.90 81
18636.19 60
18637.48 69
18638.77 53
18640.07 59
18641.36 66
18642.65 47
18643.94 59
18645.23 51
18646.52 58
18647.81 54
18649.10 65
18650.40 64
18651.69 55
18652.98 53
18654.27 60
18655.56 54
18656.85 61
18658.14 78
18659.44 69
18660.73 67
18662.02 42
18663.31 61
18664.60 56
18665.89 63
18667.19 46
18668.48 58
18669.77 56
18671.06 47
18672.35 44
18673.65 49
18674.94 44
18676.23 52
18677.52 51
18678.82 61
18680.11 64
18681.40 47
18682.69 57
18683.99 57
18685.28 52
18686.57 48
18687.86 65
18689.16 62
18690.45 54
18691.74 48
18693.03 50
18694.33 56
18695.62 63
18696.91 67
18698.21 46
18699.50 54
18700.79 48
18702.09 40
18703.38 54
18704.67 55
18705.97 57
18707.26 51
18708.55 55
18709.85 44
18711.14 50
18712.43 69
18713.73 59
18715.02 52
18716.31 45
18717.61 43
18718.90 68
18720.19 58
18721.49 58
18722.78 61
18724.08 72
18725.37 48
18726.66 67
18727.96 57
18729.25 51
18730.55 56
18731.84 58
18733.13 55
18734.43 56
18735.72 53
18737.02 56
18738.31 54
18739.61 68
18740.90 59
18742.19 53
18743.49 53
18744.78 52
18746.08 59
18747.37 78
18748.67 60
18749.96 40
18751.26 47
18752.55 53
18753.85 65
18755.14 67
18756.44 45
18757.73 61
18759.03 58
18760.32 59
18761.62 59
18762.91 47
18764.21 71
18765.50 76
18766.80 64
18768.09 72
18769.39 63
18770.69 59
18771.98 52
18773.28 66
18774.57 69
18775.87 78
18777.16 65
18778.46 71
18779.76 64
18781.05 49
18782.35 52
18783.64 58
18784.94 58
18786.24 66
18787.53 51
18788.83 47
18790.12 61
18791.42 65
18792.72 78
18794.01 68
18795.31 60
18796.61 67
18797.90 54
18799.20 53
18800.49 58
18801.79 56
18803.09 61
18804.38 59
18805.68 52
18806.98 59
18808.28 39
18809.57 70
18810.87 70
18812.17 57
18813.46 62
18814.76 73
18816.06 63
18817.35 48
18818.65 62
18819.95 70
18821.25 56
18822.54 54
18823.84 58
18825.14 65
18826.44 57
18827.73 60
18829.03 62
18830.33 52
18831.63 61
18832.92 55
18834.22 66
18835.52 66
18836.82 54
18838.11 57
18839.41 65
18840.71 98
18842.01 51
18843.31 69
18844.60 71
18845.90 79
18847.20 60
18848.50 59
18849.80 57
18851.10 69
18852.39 80
18853.69 62
18854.99 68
18856.29 54
18857.59 63
18858.89 79
18860.18 64
18861.48 58
18862.78 66
18864.08 67
18865.38 60
18866.68 56
18867.98 66
18869.28 66
18870.58 68
18871.87 72
18873.17 57
18874.47 77
18875.77 62
18877.07 59
18878.37 60
18879.67 58
18880.97 74
18882.27 59
18883.57 62
18884.87 52
18886.17 40
18887.47 77
18888.77 77
18890.07 51
18891.36 43
18892.66 54
18893.96 70
18895.26 66
18896.56 56
18897.86 61
18899.16 64
18900.46 58
18901.76 68
18903.06 59
18904.36 65
18905.66 64
18906.96 62
18908.27 54
18909.57 45
18910.87 69
18912.17 75
18913.47 68
18914.77 54
18916.07 64
18917.37 83
18918.67 64
18919.97 40
18921.27 71
18922.57 75
18923.87 58
18925.17 47
18926.47 61
18927.77 45
18929.08 56
18930.38 67
18931.68 48
18932.98 55
18934.28 54
18935.58 64
18936.88 55
18938.18 70
18939.49 55
18940.79 70
18942.09 63
18943.39 59
18944.69 56
18945.99 70
18947.29 60
18948.60 52
18949.90 58
18951.20 65
18952.50 70
18953.80 69
18955.11 62
18956.41 52
18957.71 45
18959.01 60
18960.31 68
18961.62 62
18962.92 59
18964.22 65
18965.52 63
18966.82 59
18968.13 67
18969.43 45
18970.73 52
18972.03 65
18973.34 58
18974.64 49
18975.94 46
18977.24 60
18978.55 64
18979.85 74
18981.15 49
18982.46 50
18983.76 57
18985.06 63
18986.36 57
18987.67 46
18988.97 48
18990.27 60
18991.58 63
18992.88 55
18994.18 55
18995.49 52
18996.79 77
18998.09 70
18999.40 61
19000.70 51
19002.00 56
19003.31 64
19004.61 53
19005.91 40
19007.22 48
19008.52 57
19009.83 61
19011.13 58
19012.43 50
19013.74 48
19015.04 60
19016.34 68
19017.65 58
19018.95 51
19020.26 65
19021.56 72
19022.87 62
19024.17 56
19025.47 53
19026.78 54
19028.08 81
19029.39 64
19030.69 50
19032.00 48
19033.30 56
19034.61 54
19035.91 49
19037.22 46
19038.52 69
19039.82 56
19041.13 57
19042.43 46
19043.74 62
19045.04 60
19046.35 71
19047.65 64
19048.96 52
19050.26 43
19051.57 66
19052.88 67
19054.18 57
19055.49 54
19056.79 45
19058.10 61
19059.40 58
19060.71 55
19062.01 55
19063.32 62
19064.62 65
19065.93 65
19067.24 43
19068.54 57
19069.85 66
19071.15 56
19072.46 62
19073.77 51
19075.07 53
19076.38 70
19077.68 70
19078.99 48
19080.30 47
19081.60 60
19082.91 84
19084.22 52
19085.52 42
19086.83 63
19088.13 90
19089.44 56
19090.75 47
19092.05 53
19093.36 67
19094.67 65
19095.97 65
19097.28 55
19098.59 49
19099.90 58
19101.20 62
19102.51 48
19103.82 65
19105.12 65
19106.43 65
19107.74 66
19109.04 72
19110.35 47
19111.66 56
19112.97 69
19114.27 55
19115.58 64
19116.89 49
19118.20 54
19119.50 50
19120.81 48
19122.12 57
19123.43 46
19124.73 50
19126.04 60
19127.35 54
19128.66 57
19129.97 45
19131.27 41
19132.58 66
19133.89 56
19135.20 69
19136.51 55
19137.81 56
19139.12 53
19140.43 59
19141.74 63
19143.05 51
19144.36 63
19145.66 46
19146.97 69
19148.28 43
19149.59 58
19150.90 53
19152.21 49
19153.52 52
19154.83 49
19156.13 51
19157.44 47
19158.75 59
19160.06 53
19161.37 60
19162.68 57
19163.99 63
19165.30 59
19166.61 58
19167.92 47
19169.22 55
19170.53 50
19171.84 62
19173.15 65
19174.46 60
19175.77 52
19177.08 50
19178.39 71
19179.70 56
19181.01 62
19182.32 57
19183.63 58
19184.94 54
19186.25 58
19187.56 53
19188.87 60
19190.18 61
19191.49 58
19192.80 46
19194.11 54
19195.42 64
19196.73 71
19198.04 54
19199.35 41
19200.66 55
19201.97 51
19203.28 68
19204.59 54
19205.90 52
19207.21 61
19208.52 57
19209.83 51
19211.14 51
19212.46 52
19213.77 53
19215.08 47
19216.39 59
19217.70 47
19219.01 64
19220.32 60
19221.63 60
19222.94 55
19224.25 57
19225.57 63
19226.88 53
19228.19 58
19229.50 63
19230.81 60
19232.12 55
19233.43 59
19234.75 44
19236.06 66
19237.37 56
19238.68 54
19239.99 55
19241.30 59
19242.62 61
19243.93 50
19245.24 58
19246.55 53
19247.86 57
19249.18 62
19250.49 87
19251.80 62
19253.11 66
19254.42 64
19255.74 60
19257.05 46
19258.36 58
19259.67 51
19260.99 63
19262.30 48
19263.61 62
19264.92 47
19266.24 63
19267.55 56
19268.86 68
19270.17 60
19271.49 46
19272.80 59
19274.11 46
19275.42 60
19276.74 67
19278.05 71
19279.36 47
19280.68 49
19281.99 58
19283.30 44
19284.62 68
19285.93 62
19287.24 52
19288.56 56
19289.87 50
19291.18 53
19292.50 41
19293.81 60
19295.12 73
19296.44 54
19297.75 53
19299.06 47
19300.38 66
19301.69 43
19303.01 64
19304.32 47
19305.63 54
19306.95 55
19308.26 50
19309.58 51
19310.89 53
19312.20 54
19313.52 56
19314.83 68
19316.15 48
19317.46 56
19318.78 55
19320.09 61
19321.41 46
19322.72 50
19324.03 61
19325.35 71
19326.66 57
19327.98 55
19329.29 49
19330.61 71
19331.92 58
19333.24 60
19334.55 65
19335.87 52
19337.18 49
19338.50 41
19339.81 50
19341.13 52
19342.44 50
19343.76 54
19345.07 66
19346.39 34
19347.70 49
19349.02 45
19350.34 63
19351.65 68
19352.97 44
19354.28 63
19355.60 47
19356.91 70
19358.23 43
19359.54 47
19360.86 46
19362.18 59
19363.49 57
19364.81 56
19366.12 62
19367.44 51
19368.76 60
19370.07 53
19371.39 55
19372.71 53
19374.02 54
19375.34 44
19376.65 57
19377.97 36
19379.29 54
19380.60 54
19381.92 62
19383.24 59
19384.55 62
19385.87 37
19387.19 42
19388.50 52
19389.82 54
19391.14 58
19392.45 58
19393.77 70
19395.09 49
19396.41 64
19397.72 46
19399.04 46
19400.36 56
19401.67 57
19402.99 51
19404.31 46
19405.63 42
19406.94 51
19408.26 67
19409.58 64
19410.90 55
19412.21 47
19413.53 64
19414.85 53
19416.17 59
19417.48 46
19418.80 53
19420.12 63
19421.44 69
19422.76 55
19424.07 53
19425.39 50
19426.71 63
19428.03 48
19429.35 53
19430.66 54
19431.98 68
19433.30 51
19434.62 56
19435.94 54
19437.26 45
19438.57 62
19439.89 79
19441.21 62
19442.53 69
19443.85 71
19445.17 52
19446.49 53
19447.81 61
19449.12 55
19450.44 60
19451.76 71
19453.08 66
19454.40 50
19455.72 66
19457.04 62
19458.36 55
19459.68 49
19461.00 56
19462.32 67
19463.63 71
19464.95 57
19466.27 57
19467.59 62
19468.91 58
19470.23 61
19471.55 57
19472.87 62
19474.19 49
19475.51 82
19476.83 52
19478.15 61
19479.47 56
19480.79 64
19482.11 63
19483.43 67
19484.75 61
19486.07 67
19487.39 59
19488.71 51
19490.03 58
19491.35 58
19492.67 48
19493.99 42
19495.31 76
19496.63 52
19497.95 52
19499.27 50
19500.59 78
19501.91 49
19503.24 53
19504.56 54
19505.88 59
19507.20 41
19508.52 53
19509.84 62
19511.16 61
19512.48 51
19513.80 49
19515.12 57
19516.44 58
19517.77 59
19519.09 60
19520.41 64
19521.73 60
19523.05 53
19524.37 49
19525.69 58
19527.02 39
19528.34 56
19529.66 63
19530.98 58
19532.30 42
19533.62 69
19534.95 73
19536.27 59
19537.59 55
19538.91 62
19540.23 79
19541.56 47
19542.88 58
19544.20 55
19545.52 58
19546.84 52
19548.17 61
19549.49 64
19550.81 60
19552.13 45
19553.46 73
19554.78 59
19556.10 51
19557.42 44
19558.75 62
19560.07 62
19561.39 50
19562.71 62
19564.04 58
19565.36 61
19566.68 57
19568.00 60
19569.33 59
19570.65 66
19571.97 51
19573.30 52
19574.62 67
19575.94 56
19577.27 40
19578.59 58
19579.91 51
19581.24 46
19582.56 45
19583.88 50
19585.21 66
19586.53 47
19587.85 49
19589.18 56
19590.50 55
19591.82 53
19593.15 64
19594.47 62
19595.80 54
19597.12 51
19598.44 65
19599.77 60
19601.09 57
19602.42 48
19603.74 58
19605.06 57
19606.39 34
19607.71 49
19609.04 53
19610.36 54
19611.69 56
19613.01 56
19614.33 56
19615.66 55
19616.98 55
19618.31 90
19619.63 68
19620.96 47
19622.28 60
19623.61 54
19624.93 52
19626.26 35
19627.58 59
19628.91 62
19630.23 47
19631.56 63
19632.88 42
19634.21 47
19635.53 52
19636.86 47
19638.18 63
19639.51 40
19640.83 45
19642.16 55
19643.48 57
19644.81 55
19646.14 45
19647.46 74
19648.79 51
19650.11 41
19651.44 48
19652.76 65
19654.09 53
19655.42 38
19656.74 47
19658.07 47
19659.39 80
19660.72 54
19662.05 52
19663.37 46
19664.70 49
19666.02 49
19667.35 61
19668.68 51
19670.00 53
19671.33 51
19672.66 55
19673.98 58
19675.31 37
19676.64 41
19677.96 57
19679.29 44
19680.62 41
19681.94 54
19683.27 45
19684.60 51
19685.92 40
19687.25 40
19688.58 53
19689.90 61
19691.23 43
19692.56 41
19693.88 47
19695.21 50
19696.54 69
19697.87 54
19699.19 49
19700.52 55
19701.85 60
19703.18 70
19704.50 46
19705.83 44
19707.16 57
19708.49 52
19709.81 64
19711.14 46
19712.47 54
19713.80 50
19715.13 70
19716.45 50
19717.78 52
19719.11 58
19720.44 66
19721.77 54
19723.09 50
19724.42 54
19725.75 60
19727.08 54
19728.41 52
19729.74 43
19731.06 47
19732.39 72
19733.72 73
19735.05 54
19736.38 47
19737.71 38
19739.04 59
19740.36 51
19741.69 48
19743.02 57
19744.35 51
19745.68 56
19747.01 51
19748.34 48
19749.67 55
19751.00 67
19752.32 55
19753.65 46
19754.98 64
19756.31 48
19757.64 52
19758.97 46
19760.30 48
19761.63 39
19762.96 51
19764.29 54
19765.62 61
19766.95 54
19768.28 57
19769.61 55
19770.94 60
19772.27 47
19773.60 47
19774.93 53
19776.26 61
19777.59 59
19778.92 49
19780.25 51
19781.58 66
19782.91 60
19784.24 49
19785.57 47
19786.90 60
19788.23 63
19789.56 60
19790.89 55
19792.22 64
19793.55 44
19794.88 64
19796.21 48
19797.54 45
19798.87 47
19800.20 53
19801.53 57
19802.87 63
19804.20 70
19805.53 53
19806.86 61
19808.19 54
19809.52 54
19810.85 52
19812.18 55
19813.51 50
19814.85 58
19816.18 64
19817.51 54
19818.84 56
19820.17 60
19821.50 57
19822.83 60
19824.17 53
19825.50 50
19826.83 66
19828.16 52
19829.49 49
19830.82 46
19832.16 61
19833.49 53
19834.82 52
19836.15 61
19837.48 49
19838.82 46
19840.15 51
19841.48 47
19842.81 55
19844.14 49
19845.48 72
19846.81 51
19848.14 56
19849.47 59
19850.81 60
19852.14 49
19853.47 46
19854.80 47
19856.14 40
19857.47 56
19858.80 65
19860.14 52
19861.47 45
19862.80 47
19864.13 59
19865.47 55
19866.80 51
19868.13 41
19869.47 59
19870.80 68
19872.13 58
19873.47 54
19874.80 63
19876.13 62
19877.47 59
19878.80 69
19880.13 48
19881.47 48
19882.80 49
19884.13 45
19885.47 53
19886.80 53
19888.13 50
19889.47 60
19890.80 56
19892.14 61
19893.47 50
19894.80 58
19896.14 55
19897.47 57
19898.81 65
19900.14 42
19901.47 55
19902.81 57
19904.14 53
19905.48 44
19906.81 39
19908.15 53
19909.48 53
19910.81 65
19912.15 43
19913.48 57
19914.82 56
19916.15 46
19917.49 57
19918.82 57
19920.16 64
19921.49 61
19922.83 60
19924.16 62
19925.50 53
19926.83 57
19928.17 56
19929.50 61
19930.84 74
19932.17 56
19933.51 45
19934.84 43
19936.18 50
19937.51 58
19938.85 55
19940.18 44
19941.52 61
19942.86 62
19944.19 74
19945.53 50
19946.86 56
19948.20 52
19949.53 45
19950.87 53
19952.21 66
19953.54 45
19954.88 58
19956.21 57
19957.55 51
19958.89 56
19960.22 45
19961.56 66
19962.90 62
19964.23 57
19965.57 56
19966.90 52
19968.24 41
19969.58 53
19970.91 56
19972.25 40
19973.59 74
19974.92 41
19976.26 56
19977.60 41
19978.93 56
19980.27 57
19981.61 70
19982.94 69
19984.28 66
19985.62 44
19986.96 54
19988.29 51
19989.63 61
19990.97 48
19992.30 59
19993.64 50
19994.98 52
19996.32 62
19997.65 70
19998.99 42
20000.33 46
20001.67 55
20003.00 71
20004.34 54
20005.68 53
20007.02 54
20008.35 73
20009.69 57
20011.03 47
20012.37 45
20013.71 49
20015.04 56
20016.38 49
20017.72 48
20019.06 65
20020.40 52
20021.73 69
20023.07 48
20024.41 58
20025.75 53
20027.09 58
20028.43 62
20029.77 53
20031.10 77
20032.44 59
20033.78 46
20035.12 46
20036.46 58
20037.80 53
20039.14 56
20040.47 44
20041.81 53
20043.15 51
20044.49 51
20045.83 70
20047.17 55
20048.51 63
20049.85 60
20051.19 60
20052.53 47
20053.87 46
20055.21 69
20056.54 67
20057.88 61
20059.22 50
20060.56 52
20061.90 63
20063.24 47
20064.58 45
20065.92 50
20067.26 56
20068.60 67
20069.94 73
20071.28 62
20072.62 55
20073.96 59
20075.30 62
20076.64 73
20077.98 59
20079.32 61
20080.66 61
20082.00 60
20083.34 66
20084.68 65
20086.02 63
20087.36 62
20088.70 60
20090.04 68
20091.38 66
20092.73 51
20094.07 63
20095.41 59
20096.75 60
20098.09 66
20099.43 50
20100.77 50
20102.11 63
20103.45 52
20104.79 46
20106.13 57
20107.48 65
20108.82 48
20110.16 46
20111.50 63
20112.84 70
20114.18 57
20115.52 63
20116.86 69
20118.21 64
20119.55 52
20120.89 54
20122.23 58
20123.57 57
20124.91 59
20126.26 50
20127.60 61
20128.94 58
20130.28 51
20131.62 59
20132.96 64
20134.31 54
20135.65 58
