# Supplementary material for: MALDI-TOF MS typing enables the classification of brewing yeasts of the genus Saccharomyces to major beer styles
Source: PLoS One. 2017 Aug 9;12(8):e0181694. doi: 10.1371/journal.pone.0181694 (PMC5549903; doi:10.1371/journal.pone.0181694)
Supplement: S14 File — The directory includes 90 raw files and was zipped to “.zip”; the folder has three strains with 30 spectra per strain; S1 Text explains the raw files with an example and Table 1 represents the yeast strains used within the experiment. (ZIP) [file pone.0181694.s017.zip › 40-42/30637-510-OG-Ale-Ale-YPG-18h-E-E_2015-10-08__0_E11_1.dat]

2000.04 3964
2000.46 3992
2000.88 3884
2001.30 3989
2001.72 4114
2002.14 3992
2002.57 3823
2002.99 3992
2003.41 3873
2003.83 3863
2004.25 4127
2004.67 4153
2005.10 3963
2005.52 3835
2005.94 3921
2006.36 3919
2006.78 4135
2007.21 3976
2007.63 3801
2008.05 4023
2008.47 4109
2008.89 4387
2009.32 4254
2009.74 4348
2010.16 4459
2010.58 4431
2011.01 4367
2011.43 4583
2011.85 4381
2012.27 4076
2012.70 3965
2013.12 4240
2013.54 4119
2013.96 3847
2014.39 4003
2014.81 3916
2015.23 3816
2015.66 3828
2016.08 3952
2016.50 3893
2016.93 4114
2017.35 3904
2017.77 4017
2018.19 4085
2018.62 4005
2019.04 4129
2019.46 4244
2019.89 4248
2020.31 4398
2020.73 4410
2021.16 4362
2021.58 4363
2022.01 4583
2022.43 4166
2022.85 4351
2023.28 4237
2023.70 4152
2024.12 4294
2024.55 4469
2024.97 4310
2025.40 3985
2025.82 4290
2026.24 4279
2026.67 4202
2027.09 4231
2027.52 4320
2027.94 4139
2028.37 4100
2028.79 4021
2029.21 4103
2029.64 3813
2030.06 3808
2030.49 3865
2030.91 3761
2031.34 3868
2031.76 4063
2032.19 4167
2032.61 3949
2033.04 4138
2033.46 4066
2033.88 4271
2034.31 4423
2034.73 4656
2035.16 4440
2035.58 4564
2036.01 4289
2036.43 4272
2036.86 4252
2037.29 4308
2037.71 4241
2038.14 4222
2038.56 4024
2038.99 3957
2039.41 4055
2039.84 3954
2040.26 3838
2040.69 4178
2041.11 4020
2041.54 4003
2041.97 3848
2042.39 3943
2042.82 4063
2043.24 3840
2043.67 3904
2044.09 3916
2044.52 3826
2044.95 3908
2045.37 3975
2045.80 3932
2046.22 3964
2046.65 3932
2047.08 3897
2047.50 4034
2047.93 4116
2048.36 4029
2048.78 4206
2049.21 4060
2049.64 4141
2050.06 4051
2050.49 4209
2050.92 4301
2051.34 4137
2051.77 3988
2052.20 3904
2052.62 4049
2053.05 4103
2053.48 4339
2053.90 4294
2054.33 3988
2054.76 3840
2055.18 3920
2055.61 4043
2056.04 3929
2056.47 3836
2056.89 3912
2057.32 3975
2057.75 4076
2058.17 4066
2058.60 3995
2059.03 4309
2059.46 4100
2059.88 4114
2060.31 4062
2060.74 4052
2061.17 3867
2061.60 4027
2062.02 4084
2062.45 4006
2062.88 3771
2063.31 3844
2063.74 4170
2064.16 4073
2064.59 3768
2065.02 3946
2065.45 4154
2065.88 4061
2066.30 4297
2066.73 4038
2067.16 3826
2067.59 3956
2068.02 4317
2068.45 4353
2068.87 4219
2069.30 4027
2069.73 3884
2070.16 3980
2070.59 3844
2071.02 3747
2071.45 3801
2071.87 3925
2072.30 3796
2072.73 4047
2073.16 4127
2073.59 4300
2074.02 4297
2074.45 4200
2074.88 4009
2075.31 4142
2075.74 4357
2076.17 4410
2076.59 4636
2077.02 4505
2077.45 4270
2077.88 4119
2078.31 4122
2078.74 4177
2079.17 4047
2079.60 4130
2080.03 4165
2080.46 4151
2080.89 4206
2081.32 4454
2081.75 4130
2082.18 4297
2082.61 4328
2083.04 4177
2083.47 4475
2083.90 4283
2084.33 4122
2084.76 3919
2085.19 4126
2085.62 3960
2086.05 3820
2086.48 3862
2086.91 4134
2087.34 4087
2087.77 3956
2088.20 4088
2088.63 3790
2089.06 3837
2089.49 4109
2089.93 3905
2090.36 3937
2090.79 3993
2091.22 4001
2091.65 4004
2092.08 3993
2092.51 3869
2092.94 3959
2093.37 3923
2093.80 3944
2094.23 4028
2094.67 3962
2095.10 3931
2095.53 3915
2095.96 3772
2096.39 3831
2096.82 4003
2097.25 3935
2097.68 3701
2098.12 3713
2098.55 4045
2098.98 3765
2099.41 3712
2099.84 3517
2100.27 3717
2100.71 3921
2101.14 3758
2101.57 3932
2102.00 3823
2102.43 3476
2102.87 3378
2103.30 3724
2103.73 3676
2104.16 3781
2104.59 3878
2105.03 4093
2105.46 4220
2105.89 3971
2106.32 3993
2106.76 3955
2107.19 4178
2107.62 4128
2108.05 3969
2108.49 4126
2108.92 4149
2109.35 4256
2109.78 3929
2110.22 3984
2110.65 3980
2111.08 3834
2111.52 4031
2111.95 4056
2112.38 4187
2112.81 3974
2113.25 4037
2113.68 3933
2114.11 3998
2114.55 4183
2114.98 3954
2115.41 3996
2115.85 3964
2116.28 3609
2116.71 3850
2117.15 4038
2117.58 4066
2118.01 4026
2118.45 3777
2118.88 4026
2119.32 3997
2119.75 3868
2120.18 3765
2120.62 3636
2121.05 3710
2121.48 3948
2121.92 4181
2122.35 4204
2122.79 4198
2123.22 4077
2123.65 3852
2124.09 3937
2124.52 4120
2124.96 4082
2125.39 4059
2125.83 4022
2126.26 3862
2126.70 3694
2127.13 3590
2127.56 3634
2128.00 3869
2128.43 3783
2128.87 3727
2129.30 3911
2129.74 4090
2130.17 3922
2130.61 3932
2131.04 4249
2131.48 4317
2131.91 4128
2132.35 4054
2132.78 4144
2133.22 4119
2133.65 3877
2134.09 3736
2134.52 3909
2134.96 4156
2135.39 3841
2135.83 3775
2136.26 3730
2136.70 4027
2137.14 3833
2137.57 3717
2138.01 3902
2138.44 3978
2138.88 3841
2139.31 3874
2139.75 3836
2140.19 3817
2140.62 3960
2141.06 3800
2141.49 3642
2141.93 3645
2142.37 3567
2142.80 3707
2143.24 3707
2143.67 3692
2144.11 3658
2144.55 3628
2144.98 3767
2145.42 3607
2145.86 3812
2146.29 3730
2146.73 3936
2147.16 3834
2147.60 3701
2148.04 4002
2148.47 3947
2148.91 4291
2149.35 4578
2149.79 4257
2150.22 4212
2150.66 4209
2151.10 4248
2151.53 4408
2151.97 4421
2152.41 4336
2152.84 4418
2153.28 4242
2153.72 4127
2154.16 3932
2154.59 3918
2155.03 3913
2155.47 3876
2155.91 3926
2156.34 3991
2156.78 3668
2157.22 3690
2157.66 3884
2158.09 3721
2158.53 3881
2158.97 4041
2159.41 3988
2159.84 3859
2160.28 3752
2160.72 4248
2161.16 4224
2161.60 4208
2162.03 4260
2162.47 4088
2162.91 4224
2163.35 4007
2163.79 3992
2164.22 3816
2164.66 3768
2165.10 3551
2165.54 3649
2165.98 3729
2166.42 3689
2166.86 3711
2167.29 3837
2167.73 3780
2168.17 3831
2168.61 3854
2169.05 3968
2169.49 4131
2169.93 4160
2170.37 4045
2170.80 4091
2171.24 4068
2171.68 4064
2172.12 4195
2172.56 4186
2173.00 4144
2173.44 4242
2173.88 4096
2174.32 4197
2174.76 4325
2175.20 4301
2175.64 4379
2176.08 4715
2176.51 4703
2176.95 4512
2177.39 4813
2177.83 5030
2178.27 4937
2178.71 4861
2179.15 4321
2179.59 4412
2180.03 4233
2180.47 4265
2180.91 4373
2181.35 4264
2181.79 4147
2182.23 4289
2182.67 4018
2183.11 4003
2183.55 3779
2183.99 3661
2184.43 3698
2184.87 3691
2185.31 3889
2185.76 3868
2186.20 3918
2186.64 3807
2187.08 3955
2187.52 4049
2187.96 3998
2188.40 3813
2188.84 4204
2189.28 4190
2189.72 4003
2190.16 4019
2190.60 4076
2191.04 4148
2191.49 4114
2191.93 4091
2192.37 3993
2192.81 4196
2193.25 4091
2193.69 4079
2194.13 4164
2194.57 4402
2195.02 4196
2195.46 4262
2195.90 4232
2196.34 4319
2196.78 4350
2197.22 4359
2197.66 4520
2198.11 4476
2198.55 4307
2198.99 4057
2199.43 4268
2199.87 4059
2200.32 3906
2200.76 4019
2201.20 3834
2201.64 3812
2202.08 3967
2202.53 3777
2202.97 3876
2203.41 3913
2203.85 3858
2204.29 3955
2204.74 3965
2205.18 4081
2205.62 4193
2206.06 4292
2206.51 4347
2206.95 4174
2207.39 4184
2207.83 4305
2208.28 4326
2208.72 4430
2209.16 4557
2209.61 4375
2210.05 4166
2210.49 4113
2210.93 3926
2211.38 3945
2211.82 4105
2212.26 3901
2212.71 4091
2213.15 4371
2213.59 4108
2214.04 3977
2214.48 3989
2214.92 4123
2215.37 4097
2215.81 4157
2216.25 3962
2216.70 3761
2217.14 4045
2217.59 3914
2218.03 3919
2218.47 3856
2218.92 3899
2219.36 4017
2219.80 3668
2220.25 3741
2220.69 3704
2221.14 4016
2221.58 3927
2222.02 3783
2222.47 4123
2222.91 4192
2223.36 4228
2223.80 4186
2224.25 4292
2224.69 4369
2225.13 4523
2225.58 4356
2226.02 4519
2226.47 4614
2226.91 4420
2227.36 4759
2227.80 5030
2228.25 4799
2228.69 4982
2229.14 4914
2229.58 4921
2230.03 4783
2230.47 4788
2230.92 4613
2231.36 4803
2231.81 4880
2232.25 5003
2232.70 4993
2233.14 4827
2233.59 4920
2234.03 4771
2234.48 4426
2234.92 4747
2235.37 4603
2235.81 4458
2236.26 4512
2236.70 4284
2237.15 4039
2237.60 3975
2238.04 3962
2238.49 4028
2238.93 4100
2239.38 3957
2239.83 4038
2240.27 3948
2240.72 3726
2241.16 3792
2241.61 3716
2242.06 3860
2242.50 3848
2242.95 3822
2243.39 3777
2243.84 3546
2244.29 3496
2244.73 3717
2245.18 3651
2245.63 3431
2246.07 3577
2246.52 3530
2246.97 3734
2247.41 3803
2247.86 3729
2248.31 3745
2248.75 3644
2249.20 3764
2249.65 3750
2250.09 3721
2250.54 3644
2250.99 3778
2251.43 3856
2251.88 3673
2252.33 3573
2252.78 3705
2253.22 3994
2253.67 3804
2254.12 3631
2254.56 3865
2255.01 4065
2255.46 3712
2255.91 3582
2256.35 3728
2256.80 3789
2257.25 3628
2257.70 3593
2258.14 3727
2258.59 3606
2259.04 3610
2259.49 3570
2259.94 3446
2260.38 3471
2260.83 3799
2261.28 3921
2261.73 4071
2262.18 4329
2262.62 4633
2263.07 4406
2263.52 4367
2263.97 4597
2264.42 4743
2264.87 4482
2265.31 4323
2265.76 4319
2266.21 4250
2266.66 4263
2267.11 3983
2267.56 4125
2268.01 4131
2268.45 4316
2268.90 4206
2269.35 4340
2269.80 4271
2270.25 4521
2270.70 4585
2271.15 4829
2271.60 4721
2272.05 4693
2272.49 4912
2272.94 4967
2273.39 4555
2273.84 4699
2274.29 4847
2274.74 4722
2275.19 4540
2275.64 4381
2276.09 4487
2276.54 4351
2276.99 4185
2277.44 4064
2277.89 4102
2278.34 3940
2278.79 3964
2279.24 3785
2279.69 3664
2280.14 3785
2280.59 3943
2281.04 3567
2281.49 3541
2281.94 3649
2282.39 3362
2282.84 3486
2283.29 3631
2283.74 3574
2284.19 3678
2284.64 3755
2285.09 3656
2285.54 3660
2285.99 3682
2286.44 3789
2286.89 3936
2287.34 3748
2287.79 3687
2288.24 4101
2288.69 4340
2289.14 4605
2289.59 4779
2290.05 5013
2290.50 5277
2290.95 5653
2291.40 5972
2291.85 6178
2292.30 6386
2292.75 6115
2293.20 5838
2293.65 5722
2294.11 5667
2294.56 5570
2295.01 5062
2295.46 4846
2295.91 4609
2296.36 4693
2296.81 4592
2297.27 4055
2297.72 4046
2298.17 3976
2298.62 3875
2299.07 3840
2299.52 3635
2299.98 3532
2300.43 3622
2300.88 3584
2301.33 3747
2301.78 3694
2302.24 3716
2302.69 3759
2303.14 3723
2303.59 3647
2304.04 3724
2304.50 3797
2304.95 3648
2305.40 3534
2305.85 3728
2306.31 3542
2306.76 3795
2307.21 3775
2307.66 3782
2308.12 3789
2308.57 3880
2309.02 4184
2309.48 4149
2309.93 4190
2310.38 4421
2310.83 4401
2311.29 4639
2311.74 4627
2312.19 4441
2312.65 4516
2313.10 4704
2313.55 4552
2314.01 4350
2314.46 4234
2314.91 4253
2315.37 4361
2315.82 4176
2316.27 3979
2316.73 4019
2317.18 4136
2317.63 4056
2318.09 4069
2318.54 3971
2318.99 4182
2319.45 4587
2319.90 4268
2320.36 3898
2320.81 3902
2321.26 3792
2321.72 3854
2322.17 3982
2322.63 4007
2323.08 3765
2323.53 3948
2323.99 3882
2324.44 3860
2324.90 3736
2325.35 3717
2325.80 3821
2326.26 3712
2326.71 3847
2327.17 4200
2327.62 4281
2328.08 4472
2328.53 4529
2328.99 4621
2329.44 4843
2329.90 4834
2330.35 4648
2330.81 4677
2331.26 4794
2331.72 4640
2332.17 4491
2332.63 4482
2333.08 4261
2333.54 4175
2333.99 3918
2334.45 3816
2334.90 3760
2335.36 3811
2335.81 3873
2336.27 3594
2336.72 3477
2337.18 3828
2337.63 3885
2338.09 3965
2338.55 3817
2339.00 3886
2339.46 4138
2339.91 3887
2340.37 4131
2340.82 4005
2341.28 4024
2341.74 4167
2342.19 4093
2342.65 4028
2343.10 4355
2343.56 4088
2344.02 3915
2344.47 4085
2344.93 3876
2345.39 4022
2345.84 3989
2346.30 3877
2346.75 4023
2347.21 4226
2347.67 4141
2348.12 4331
2348.58 4262
2349.04 4416
2349.49 4380
2349.95 4132
2350.41 4164
2350.86 3976
2351.32 4235
2351.78 4144
2352.23 3919
2352.69 3832
2353.15 3895
2353.61 3559
2354.06 4018
2354.52 3964
2354.98 3602
2355.43 3816
2355.89 3548
2356.35 3775
2356.81 3857
2357.26 3888
2357.72 3968
2358.18 3986
2358.64 3822
2359.09 3845
2359.55 3884
2360.01 3957
2360.47 3953
2360.93 4015
2361.38 3960
2361.84 4075
2362.30 4015
2362.76 3846
2363.22 3538
2363.67 3778
2364.13 3887
2364.59 3811
2365.05 3811
2365.51 3948
2365.96 3980
2366.42 3990
2366.88 3898
2367.34 3682
2367.80 3780
2368.26 3679
2368.72 3956
2369.17 4106
2369.63 4078
2370.09 4048
2370.55 4329
2371.01 4200
2371.47 4141
2371.93 4329
2372.39 4401
2372.84 4441
2373.30 4578
2373.76 4250
2374.22 4370
2374.68 4718
2375.14 4732
2375.60 4869
2376.06 4940
2376.52 4764
2376.98 4927
2377.44 4655
2377.90 4524
2378.36 4373
2378.81 4312
2379.27 3959
2379.73 3963
2380.19 4111
2380.65 4155
2381.11 3991
2381.57 4054
2382.03 4148
2382.49 3806
2382.95 3877
2383.41 3935
2383.87 3738
2384.33 3940
2384.79 3757
2385.25 3858
2385.71 3789
2386.17 3857
2386.63 3797
2387.09 3662
2387.55 3445
2388.01 3602
2388.48 3717
2388.94 3693
2389.40 3765
2389.86 3693
2390.32 3916
2390.78 3777
2391.24 3853
2391.70 3633
2392.16 3848
2392.62 4018
2393.08 3936
2393.54 3633
2394.00 3715
2394.47 3724
2394.93 3635
2395.39 3623
2395.85 3689
2396.31 3421
2396.77 3427
2397.23 3506
2397.69 3449
2398.16 3664
2398.62 3689
2399.08 3660
2399.54 3692
2400.00 3791
2400.46 3876
2400.92 3683
2401.39 3628
2401.85 3714
2402.31 3679
2402.77 3397
2403.23 3542
2403.70 3701
2404.16 3651
2404.62 3870
2405.08 3877
2405.54 3751
2406.01 3630
2406.47 3899
2406.93 3838
2407.39 3909
2407.86 3998
2408.32 3847
2408.78 3803
2409.24 3852
2409.71 3822
2410.17 3875
2410.63 3514
2411.09 3541
2411.56 3549
2412.02 3622
2412.48 3580
2412.94 3616
2413.41 3781
2413.87 3880
2414.33 4033
2414.80 4185
2415.26 3985
2415.72 4017
2416.19 3982
2416.65 3921
2417.11 3956
2417.57 3881
2418.04 3895
2418.50 3826
2418.96 3793
2419.43 3549
2419.89 3668
2420.36 3610
2420.82 3632
2421.28 3845
2421.75 3767
2422.21 3598
2422.67 3934
2423.14 3894
2423.60 3800
2424.07 3727
2424.53 3859
2424.99 3701
2425.46 3750
2425.92 3912
2426.39 3981
2426.85 3958
2427.31 3943
2427.78 3886
2428.24 3975
2428.71 4079
2429.17 3956
2429.64 3559
2430.10 3705
2430.56 3532
2431.03 3535
2431.49 3590
2431.96 3505
2432.42 3442
2432.89 3579
2433.35 3565
2433.82 3483
2434.28 3467
2434.75 3513
2435.21 3585
2435.68 3492
2436.14 3292
2436.61 3396
2437.07 3336
2437.54 3346
2438.00 3497
2438.47 3523
2438.93 3833
2439.40 3740
2439.86 3656
2440.33 3665
2440.80 3723
2441.26 3978
2441.73 4391
2442.19 4151
2442.66 4018
2443.12 3973
2443.59 3934
2444.06 4040
2444.52 3823
2444.99 3791
2445.45 3816
2445.92 3606
2446.38 3580
2446.85 3918
2447.32 3822
2447.78 3638
2448.25 3419
2448.72 3293
2449.18 3558
2449.65 3835
2450.11 3676
2450.58 3610
2451.05 3560
2451.51 3771
2451.98 3743
2452.45 3693
2452.91 3897
2453.38 3880
2453.85 3996
2454.31 3910
2454.78 3653
2455.25 3570
2455.71 3577
2456.18 3703
2456.65 3512
2457.12 3630
2457.58 3556
2458.05 3358
2458.52 3368
2458.98 3493
2459.45 3442
2459.92 3350
2460.39 3421
2460.85 3446
2461.32 3486
2461.79 3426
2462.26 3370
2462.72 3417
2463.19 3469
2463.66 3511
2464.13 3541
2464.59 3627
2465.06 3597
2465.53 3556
2466.00 3456
2466.47 3648
2466.93 3402
2467.40 3527
2467.87 3423
2468.34 3531
2468.81 3642
2469.27 3768
2469.74 3713
2470.21 3558
2470.68 3542
2471.15 3474
2471.62 3544
2472.09 3253
2472.55 3221
2473.02 3475
2473.49 3458
2473.96 3415
2474.43 3317
2474.90 3351
2475.37 3129
2475.83 3208
2476.30 3238
2476.77 3460
2477.24 3282
2477.71 3337
2478.18 3271
2478.65 3270
2479.12 3489
2479.59 3495
2480.06 3494
2480.53 3415
2480.99 3537
2481.46 3470
2481.93 3319
2482.40 3384
2482.87 3400
2483.34 3379
2483.81 3481
2484.28 3406
2484.75 3390
2485.22 3465
2485.69 3464
2486.16 3362
2486.63 3617
2487.10 3659
2487.57 3662
2488.04 3688
2488.51 3759
2488.98 3921
2489.45 3854
2489.92 3969
2490.39 3926
2490.86 3873
2491.33 4023
2491.80 3833
2492.27 3606
2492.74 3729
2493.21 3810
2493.68 3667
2494.15 3658
2494.62 3843
2495.10 3625
2495.57 3587
2496.04 3808
2496.51 4015
2496.98 3754
2497.45 3680
2497.92 3801
2498.39 3644
2498.86 3707
2499.33 3394
2499.80 3268
2500.28 3153
2500.75 3155
2501.22 3167
2501.69 3274
2502.16 3253
2502.63 3352
2503.10 3284
2503.57 3282
2504.05 3265
2504.52 3247
2504.99 3309
2505.46 3339
2505.93 3184
2506.40 3217
2506.88 3313
2507.35 3437
2507.82 3466
2508.29 3418
2508.76 3222
2509.24 3311
2509.71 3470
2510.18 3454
2510.65 3382
2511.12 3520
2511.60 3707
2512.07 3756
2512.54 3807
2513.01 3890
2513.49 3978
2513.96 4147
2514.43 4044
2514.90 4035
2515.38 3949
2515.85 3910
2516.32 3886
2516.79 3585
2517.27 3507
2517.74 3758
2518.21 3761
2518.68 3747
2519.16 3629
2519.63 3576
2520.10 3741
2520.58 3679
2521.05 3609
2521.52 3750
2522.00 3534
2522.47 3528
2522.94 3457
2523.42 3396
2523.89 3414
2524.36 3333
2524.84 3383
2525.31 3440
2525.78 3370
2526.26 3436
2526.73 3693
2527.20 3642
2527.68 3531
2528.15 3570
2528.63 3462
2529.10 3518
2529.57 3431
2530.05 3503
2530.52 3375
2531.00 3382
2531.47 3355
2531.94 3269
2532.42 3498
2532.89 3444
2533.37 3227
2533.84 3358
2534.32 3290
2534.79 3535
2535.26 3377
2535.74 3277
2536.21 3388
2536.69 3319
2537.16 3393
2537.64 3482
2538.11 3416
2538.59 3400
2539.06 3407
2539.54 3479
2540.01 3380
2540.49 3310
2540.96 3233
2541.44 3208
2541.91 3299
2542.39 3449
2542.86 3388
2543.34 3442
2543.81 3418
2544.29 3345
2544.76 3487
2545.24 3563
2545.71 3298
2546.19 3224
2546.66 3265
2547.14 3432
2547.61 3311
2548.09 3388
2548.57 3354
2549.04 3332
2549.52 3525
2549.99 3461
2550.47 3441
2550.95 3724
2551.42 3575
2551.90 3478
2552.37 3422
2552.85 3660
2553.33 3529
2553.80 3392
2554.28 3636
2554.75 3733
2555.23 3786
2555.71 3729
2556.18 3632
2556.66 3688
2557.14 3671
2557.61 3832
2558.09 3849
2558.57 3757
2559.04 3856
2559.52 3781
2560.00 3894
2560.47 3854
2560.95 3902
2561.43 3776
2561.90 3417
2562.38 3618
2562.86 3399
2563.33 3497
2563.81 3391
2564.29 3569
2564.77 3511
2565.24 3455
2565.72 3284
2566.20 3099
2566.68 3162
2567.15 3024
2567.63 3271
2568.11 3356
2568.59 3323
2569.06 3154
2569.54 3098
2570.02 3166
2570.50 3081
2570.97 3123
2571.45 3180
2571.93 3085
2572.41 3241
2572.89 3281
2573.36 3179
2573.84 3204
2574.32 3238
2574.80 3172
2575.28 3221
2575.75 3077
2576.23 3088
2576.71 2955
2577.19 3237
2577.67 3159
2578.15 3106
2578.62 2919
2579.10 3120
2579.58 3267
2580.06 3303
2580.54 3166
2581.02 2959
2581.50 3281
2581.97 3293
2582.45 3263
2582.93 3274
2583.41 3257
2583.89 3294
2584.37 3064
2584.85 3174
2585.33 3263
2585.81 3151
2586.29 3232
2586.77 3244
2587.24 3101
2587.72 3246
2588.20 3423
2588.68 3319
2589.16 3326
2589.64 3486
2590.12 3620
2590.60 3512
2591.08 3186
2591.56 3307
2592.04 3287
2592.52 3454
2593.00 3338
2593.48 3365
2593.96 3627
2594.44 3695
2594.92 3676
2595.40 3568
2595.88 3476
2596.36 3355
2596.84 3291
2597.32 3375
2597.80 3233
2598.28 3329
2598.76 3410
2599.24 3547
2599.72 3443
2600.20 3262
2600.68 3323
2601.16 3189
2601.64 3057
2602.12 3100
2602.61 3192
2603.09 3016
2603.57 3006
2604.05 3212
2604.53 3367
2605.01 2994
2605.49 2982
2605.97 2894
2606.45 3111
2606.93 3130
2607.42 3084
2607.90 3072
2608.38 3320
2608.86 3226
2609.34 2952
2609.82 3298
2610.30 3036
2610.78 3079
2611.27 3118
2611.75 3139
2612.23 3423
2612.71 3312
2613.19 3237
2613.67 3249
2614.16 3429
2614.64 3446
2615.12 3134
2615.60 2965
2616.08 3156
2616.57 3377
2617.05 3217
2617.53 3146
2618.01 3220
2618.49 3412
2618.98 3353
2619.46 3276
2619.94 3218
2620.42 3243
2620.91 3295
2621.39 3134
2621.87 3106
2622.35 3311
2622.84 3152
2623.32 3194
2623.80 3181
2624.28 3122
2624.77 3096
2625.25 3139
2625.73 3079
2626.21 3146
2626.70 3333
2627.18 3408
2627.66 3388
2628.15 3355
2628.63 3432
2629.11 3365
2629.60 3546
2630.08 3531
2630.56 3597
2631.05 3955
2631.53 4014
2632.01 4092
2632.50 3970
2632.98 4151
2633.46 3991
2633.95 4046
2634.43 4274
2634.91 4144
2635.40 3905
2635.88 3946
2636.37 3829
2636.85 3615
2637.33 3510
2637.82 3579
2638.30 3517
2638.79 3366
2639.27 3167
2639.75 3170
2640.24 3081
2640.72 3357
2641.21 3281
2641.69 3316
2642.18 3081
2642.66 3189
2643.14 3246
2643.63 3118
2644.11 3309
2644.60 3207
2645.08 3252
2645.57 3214
2646.05 3255
2646.54 3323
2647.02 3195
2647.51 3228
2647.99 3298
2648.48 3254
2648.96 3175
2649.45 3367
2649.93 3304
2650.42 3493
2650.90 3226
2651.39 3227
2651.87 3352
2652.36 3350
2652.84 3202
2653.33 3207
2653.81 3267
2654.30 3352
2654.78 3409
2655.27 3272
2655.76 3248
2656.24 3343
2656.73 3354
2657.21 3240
2657.70 3322
2658.18 3319
2658.67 3097
2659.16 3057
2659.64 3219
2660.13 3216
2660.61 3092
2661.10 3051
2661.59 3030
2662.07 3110
2662.56 3309
2663.05 3163
2663.53 3295
2664.02 3226
2664.50 3061
2664.99 3175
2665.48 3188
2665.96 3272
2666.45 3299
2666.94 3199
2667.42 3176
2667.91 3217
2668.40 3129
2668.88 3116
2669.37 3340
2669.86 3408
2670.34 3278
2670.83 3325
2671.32 3382
2671.81 3404
2672.29 3285
2672.78 3424
2673.27 3769
2673.75 3682
2674.24 3828
2674.73 4063
2675.22 4188
2675.70 4486
2676.19 4454
2676.68 4547
2677.17 4556
2677.65 4314
2678.14 4399
2678.63 4284
2679.12 4028
2679.61 3670
2680.09 3538
2680.58 3563
2681.07 3485
2681.56 3198
2682.04 3229
2682.53 3341
2683.02 3412
2683.51 3308
2684.00 3322
2684.49 3239
2684.97 3446
2685.46 3415
2685.95 3202
2686.44 3179
2686.93 3208
2687.42 3205
2687.90 3244
2688.39 3309
2688.88 3213
2689.37 3335
2689.86 3049
2690.35 3071
2690.84 3002
2691.33 3129
2691.81 3014
2692.30 3017
2692.79 3279
2693.28 3274
2693.77 3236
2694.26 3076
2694.75 3227
2695.24 3072
2695.73 2768
2696.22 3042
2696.71 3222
2697.20 3220
2697.68 3148
2698.17 3045
2698.66 3214
2699.15 3217
2699.64 2982
2700.13 3097
2700.62 3074
2701.11 3095
2701.60 3117
2702.09 3362
2702.58 3358
2703.07 3425
2703.56 3284
2704.05 3277
2704.54 3482
2705.03 3322
2705.52 3490
2706.01 3290
2706.50 3336
2706.99 3330
2707.48 3242
2707.97 3266
2708.46 3383
2708.95 3362
2709.44 3246
2709.93 3355
2710.43 3132
2710.92 3138
2711.41 3242
2711.90 3271
2712.39 3220
2712.88 3237
2713.37 3379
2713.86 3358
2714.35 3249
2714.84 3331
2715.33 3479
2715.82 3338
2716.32 3218
2716.81 3115
2717.30 3345
2717.79 3238
2718.28 3024
2718.77 3013
2719.26 2948
2719.76 3065
2720.25 3067
2720.74 3221
2721.23 3251
2721.72 3198
2722.21 3270
2722.70 3301
2723.20 3226
2723.69 3381
2724.18 3297
2724.67 3373
2725.16 3290
2725.66 3278
2726.15 3265
2726.64 3298
2727.13 2953
2727.62 3002
2728.12 2908
2728.61 3012
2729.10 3095
2729.59 3021
2730.09 2958
2730.58 3071
2731.07 2992
2731.56 3009
2732.06 2961
2732.55 2914
2733.04 2918
2733.53 3015
2734.03 3210
2734.52 3105
2735.01 3160
2735.50 3282
2736.00 3403
2736.49 3446
2736.98 3386
2737.48 3505
2737.97 3475
2738.46 3474
2738.96 3381
2739.45 3499
2739.94 3439
2740.44 3624
2740.93 3457
2741.42 3660
2741.92 3528
2742.41 3584
2742.90 3394
2743.40 3285
2743.89 3313
2744.38 3231
2744.88 3134
2745.37 2961
2745.86 3141
2746.36 3136
2746.85 3065
2747.35 3052
2747.84 3072
2748.33 3097
2748.83 3017
2749.32 2754
2749.82 2716
2750.31 3014
2750.81 2881
2751.30 2882
2751.79 3039
2752.29 3007
2752.78 2992
2753.28 2976
2753.77 3214
2754.27 3345
2754.76 3125
2755.26 3197
2755.75 3101
2756.24 3086
2756.74 3188
2757.23 3225
2757.73 3217
2758.22 3142
2758.72 3098
2759.21 3380
2759.71 3109
2760.20 3159
2760.70 3002
2761.19 3193
2761.69 3069
2762.19 3215
2762.68 3253
2763.18 3353
2763.67 3239
2764.17 3201
2764.66 3314
2765.16 3291
2765.65 3219
2766.15 3284
2766.64 3227
2767.14 3046
2767.64 3077
2768.13 3146
2768.63 3118
2769.12 3192
2769.62 3137
2770.12 3139
2770.61 3049
2771.11 3076
2771.60 3197
2772.10 3310
2772.60 3214
2773.09 3208
2773.59 2992
2774.08 3207
2774.58 3420
2775.08 3596
2775.57 3678
2776.07 3905
2776.57 4071
2777.06 4585
2777.56 4418
2778.06 4434
2778.55 4365
2779.05 4141
2779.55 4223
2780.04 4014
2780.54 3878
2781.04 3827
2781.54 3792
2782.03 3626
2782.53 3447
2783.03 3320
2783.52 3335
2784.02 3239
2784.52 3250
2785.02 3214
2785.51 3184
2786.01 3105
2786.51 3015
2787.01 3169
2787.50 3400
2788.00 3037
2788.50 2894
2789.00 3031
2789.49 2881
2789.99 2948
2790.49 3119
2790.99 2960
2791.48 2940
2791.98 3002
2792.48 2998
2792.98 3102
2793.48 3154
2793.97 2889
2794.47 3011
2794.97 3178
2795.47 3471
2795.97 3535
2796.47 3546
2796.96 3376
2797.46 3608
2797.96 3945
2798.46 3842
2798.96 3804
2799.46 3527
2799.96 3609
2800.45 3575
2800.95 3357
2801.45 3463
2801.95 3206
2802.45 3118
2802.95 3122
2803.45 3130
2803.95 3214
2804.45 3111
2804.94 3069
2805.44 3307
2805.94 3158
2806.44 3082
2806.94 3277
2807.44 2985
2807.94 2912
2808.44 2999
2808.94 3157
2809.44 3426
2809.94 3499
2810.44 3518
2810.94 3365
2811.44 3691
2811.94 3616
2812.44 3271
2812.94 3443
2813.44 3312
2813.94 3306
2814.44 3377
2814.94 3256
2815.44 3115
2815.94 3127
2816.44 3193
2816.94 3088
2817.44 3214
2817.94 3155
2818.44 3056
2818.94 2996
2819.44 3164
2819.94 2987
2820.44 3058
2820.94 2944
2821.44 2977
2821.94 3081
2822.44 2899
2822.94 2875
2823.44 2975
2823.94 2842
2824.44 2937
2824.94 2945
2825.45 3012
2825.95 3112
2826.45 2966
2826.95 2844
2827.45 2853
2827.95 3170
2828.45 3262
2828.95 3007
2829.45 3060
2829.96 2873
2830.46 2803
2830.96 2808
2831.46 2728
2831.96 2918
2832.46 2771
2832.96 2659
2833.47 3040
2833.97 3076
2834.47 2994
2834.97 2933
2835.47 2895
2835.97 3012
2836.48 3109
2836.98 3149
2837.48 3018
2837.98 3093
2838.48 3258
2838.99 3188
2839.49 3042
2839.99 2872
2840.49 2877
2841.00 3088
2841.50 3063
2842.00 3111
2842.50 2854
2843.01 2976
2843.51 3017
2844.01 3071
2844.51 2829
2845.02 2732
2845.52 2802
2846.02 3144
2846.52 3061
2847.03 3034
2847.53 3099
2848.03 3279
2848.54 3325
2849.04 3190
2849.54 3238
2850.04 3455
2850.55 3297
2851.05 3442
2851.55 3264
2852.06 3339
2852.56 3211
2853.06 3102
2853.57 3299
2854.07 3242
2854.57 3270
2855.08 3192
2855.58 3038
2856.09 3182
2856.59 2931
2857.09 2885
2857.60 3017
2858.10 3123
2858.60 3068
2859.11 3056
2859.61 3103
2860.12 3196
2860.62 3133
2861.12 2968
2861.63 3016
2862.13 2981
2862.64 2941
2863.14 2979
2863.65 2750
2864.15 2901
2864.65 2958
2865.16 2860
2865.66 2935
2866.17 2821
2866.67 2797
2867.18 2987
2867.68 2921
2868.19 2866
2868.69 3100
2869.20 3135
2869.70 3251
2870.21 2988
2870.71 3253
2871.21 3336
2871.72 3242
2872.23 3367
2872.73 3342
2873.24 3520
2873.74 3433
2874.25 3458
2874.75 3472
2875.26 3736
2875.76 3658
2876.27 3805
2876.77 3772
2877.28 3757
2877.78 3728
2878.29 3664
2878.79 3523
2879.30 3560
2879.81 3391
2880.31 3319
2880.82 3247
2881.32 3289
2881.83 3359
2882.34 3421
2882.84 3497
2883.35 3419
2883.85 3294
2884.36 3758
2884.87 3538
2885.37 3390
2885.88 3283
2886.38 3118
2886.89 3238
2887.40 3301
2887.90 3365
2888.41 3242
2888.92 3267
2889.42 3188
2889.93 3112
2890.44 3030
2890.94 3200
2891.45 3177
2891.96 3243
2892.46 3312
2892.97 3302
2893.48 3073
2893.98 3148
2894.49 3171
2895.00 3062
2895.51 3226
2896.01 3448
2896.52 3387
2897.03 3201
2897.53 3216
2898.04 3151
2898.55 3287
2899.06 3462
2899.56 3291
2900.07 3440
2900.58 3401
2901.09 3332
2901.59 3748
2902.10 3852
2902.61 3820
2903.12 3714
2903.63 3837
2904.13 3705
2904.64 3845
2905.15 3773
2905.66 3757
2906.17 3792
2906.67 3779
2907.18 3644
2907.69 3743
2908.20 3661
2908.71 3528
2909.21 3439
2909.72 3302
2910.23 3232
2910.74 3401
2911.25 3280
2911.76 3066
2912.26 3074
2912.77 3192
2913.28 3083
2913.79 3201
2914.30 3076
2914.81 3360
2915.32 3402
2915.83 3397
2916.34 3197
2916.84 3219
2917.35 3215
2917.86 3280
2918.37 3153
2918.88 3063
2919.39 3250
2919.90 3104
2920.41 3098
2920.92 3355
2921.43 3478
2921.94 3342
2922.45 3323
2922.96 3290
2923.46 3129
2923.97 3437
2924.48 3621
2924.99 3480
2925.50 3503
2926.01 3765
2926.52 3917
2927.03 4012
2927.54 3972
2928.05 3965
2928.56 3920
2929.07 3691
2929.58 3374
2930.09 3230
2930.60 3131
2931.11 3161
2931.62 3068
2932.13 2888
2932.64 2897
2933.15 3041
2933.67 3032
2934.18 2934
2934.69 2825
2935.20 2972
2935.71 2983
2936.22 2964
2936.73 3076
2937.24 2980
2937.75 3020
2938.26 3133
2938.77 3143
2939.28 3246
2939.79 3252
2940.30 3141
2940.82 3201
2941.33 3204
2941.84 3217
2942.35 3058
2942.86 3278
2943.37 3399
2943.88 3348
2944.39 3188
2944.91 3173
2945.42 3084
2945.93 3136
2946.44 3202
2946.95 3220
2947.46 3335
2947.98 3296
2948.49 3197
2949.00 3293
2949.51 3068
2950.02 2965
2950.53 2876
2951.05 3010
2951.56 3009
2952.07 3050
2952.58 3042
2953.09 2841
2953.61 2881
2954.12 2997
2954.63 3056
2955.14 3063
2955.66 3053
2956.17 2974
2956.68 2896
2957.19 3023
2957.71 2995
2958.22 3008
2958.73 3042
2959.24 3003
2959.76 2956
2960.27 2959
2960.78 3058
2961.29 2991
2961.81 2865
2962.32 3068
2962.83 3063
2963.35 2950
2963.86 3031
2964.37 2949
2964.89 2968
2965.40 2947
2965.91 2914
2966.43 2853
2966.94 2973
2967.45 3001
2967.97 2913
2968.48 2931
2968.99 2810
2969.51 2784
2970.02 2968
2970.53 2749
2971.05 2663
2971.56 2677
2972.07 2769
2972.59 2925
2973.10 2855
2973.62 2738
2974.13 2648
2974.64 2871
2975.16 2918
2975.67 2891
2976.19 2814
2976.70 2740
2977.22 2742
2977.73 2945
2978.24 2856
2978.76 3019
2979.27 3168
2979.79 3038
2980.30 2843
2980.82 2751
2981.33 2908
2981.85 2794
2982.36 2687
2982.87 2797
2983.39 2758
2983.90 2944
2984.42 2911
2984.93 2986
2985.45 2921
2985.96 2847
2986.48 2854
2986.99 2964
2987.51 2904
2988.02 2790
2988.54 2849
2989.05 2962
2989.57 3022
2990.09 2940
2990.60 2820
2991.12 2793
2991.63 2856
2992.15 2885
2992.66 2837
2993.18 2780
2993.69 2773
2994.21 2833
2994.73 2862
2995.24 3009
2995.76 2979
2996.27 3228
2996.79 3250
2997.30 3109
2997.82 3011
2998.34 3204
2998.85 3273
2999.37 3252
2999.89 3129
3000.40 3164
3000.92 3319
3001.43 3212
3001.95 3088
3002.47 3146
3002.98 3086
3003.50 3101
3004.02 3082
3004.53 3270
3005.05 3399
3005.57 3250
3006.08 3108
3006.60 2993
3007.12 2843
3007.63 2900
3008.15 2882
3008.67 2962
3009.18 2827
3009.70 2756
3010.22 2747
3010.74 2802
3011.25 2684
3011.77 2765
3012.29 2645
3012.80 2658
3013.32 2706
3013.84 2978
3014.36 2836
3014.87 2830
3015.39 2879
3015.91 3013
3016.43 3356
3016.94 3167
3017.46 3366
3017.98 3332
3018.50 3258
3019.02 3349
3019.53 3353
3020.05 3319
3020.57 3250
3021.09 3221
3021.60 3344
3022.12 3215
3022.64 3168
3023.16 3155
3023.68 3283
3024.20 3109
3024.71 3207
3025.23 3105
3025.75 3116
3026.27 2938
3026.79 2914
3027.31 3001
3027.82 3103
3028.34 3025
3028.86 2901
3029.38 2950
3029.90 2894
3030.42 3063
3030.94 3101
3031.46 2950
3031.98 3047
3032.49 3115
3033.01 3252
3033.53 3140
3034.05 3226
3034.57 3352
3035.09 3324
3035.61 3507
3036.13 3507
3036.65 3338
3037.17 3208
3037.69 3214
3038.21 2956
3038.73 3122
3039.25 3051
3039.76 3032
3040.28 2762
3040.80 2912
3041.32 2828
3041.84 2931
3042.36 2836
3042.88 2991
3043.40 2803
3043.92 2763
3044.44 2775
3044.96 2725
3045.48 2753
3046.00 2754
3046.52 2663
3047.04 2648
3047.56 2641
3048.08 2871
3048.60 2707
3049.13 2575
3049.65 2621
3050.17 2650
3050.69 2619
3051.21 2610
3051.73 2584
3052.25 2592
3052.77 2789
3053.29 2772
3053.81 2854
3054.33 2821
3054.85 2849
3055.37 2866
3055.89 2927
3056.42 2884
3056.94 2836
3057.46 2879
3057.98 3022
3058.50 2962
3059.02 3049
3059.54 2968
3060.06 2804
3060.59 2646
3061.11 2540
3061.63 2540
3062.15 2590
3062.67 2663
3063.19 2697
3063.71 2695
3064.24 2797
3064.76 2781
3065.28 2630
3065.80 2708
3066.32 2619
3066.85 2553
3067.37 2731
3067.89 2921
3068.41 3102
3068.93 2895
3069.46 2871
3069.98 2870
3070.50 2882
3071.02 2898
3071.54 2970
3072.07 3038
3072.59 2929
3073.11 2921
3073.63 2707
3074.16 2826
3074.68 2835
3075.20 2813
3075.73 2781
3076.25 2941
3076.77 2872
3077.29 2732
3077.82 2845
3078.34 2973
3078.86 3051
3079.39 3081
3079.91 3155
3080.43 3306
3080.95 3348
3081.48 3139
3082.00 3166
3082.52 3316
3083.05 3116
3083.57 2987
3084.09 3014
3084.62 2845
3085.14 2774
3085.66 2862
3086.19 2852
3086.71 2869
3087.24 2890
3087.76 2842
3088.28 2771
3088.81 2814
3089.33 2786
3089.85 2593
3090.38 2784
3090.90 2894
3091.43 2527
3091.95 2753
3092.47 2529
3093.00 2514
3093.52 2787
3094.05 2663
3094.57 2784
3095.10 2590
3095.62 2648
3096.14 2751
3096.67 2832
3097.19 2666
3097.72 2745
3098.24 2752
3098.77 2556
3099.29 2530
3099.82 2669
3100.34 2551
3100.87 2653
3101.39 2707
3101.92 2628
3102.44 2587
3102.97 2510
3103.49 2580
3104.02 2736
3104.54 2780
3105.07 2822
3105.59 2701
3106.12 2663
3106.64 2628
3107.17 2660
3107.69 2640
3108.22 2814
3108.74 2611
3109.27 2735
3109.79 2621
3110.32 2660
3110.85 2801
3111.37 2786
3111.90 2819
3112.42 2715
3112.95 2704
3113.48 2709
3114.00 2735
3114.53 2722
3115.05 2579
3115.58 2726
3116.11 2786
3116.63 2709
3117.16 2664
3117.68 2677
3118.21 2591
3118.74 2557
3119.26 2575
3119.79 2528
3120.32 2511
3120.84 2341
3121.37 2314
3121.90 2497
3122.42 2470
3122.95 2588
3123.48 2462
3124.00 2487
3124.53 2627
3125.06 2734
3125.58 2664
3126.11 2704
3126.64 2397
3127.16 2657
3127.69 2503
3128.22 2395
3128.75 2466
3129.27 2504
3129.80 2559
3130.33 2693
3130.85 2610
3131.38 2499
3131.91 2670
3132.44 2572
3132.96 2439
3133.49 2532
3134.02 2627
3134.55 2527
3135.07 2409
3135.60 2428
3136.13 2577
3136.66 2621
3137.19 2668
3137.71 2679
3138.24 2578
3138.77 2681
3139.30 2720
3139.83 2515
3140.35 2562
3140.88 2584
3141.41 2550
3141.94 2598
3142.47 2647
3143.00 2542
3143.52 2576
3144.05 2578
3144.58 2736
3145.11 2642
3145.64 2682
3146.17 2674
3146.70 2815
3147.22 2801
3147.75 2969
3148.28 2944
3148.81 2986
3149.34 3081
3149.87 2837
3150.40 2961
3150.93 3054
3151.46 3124
3151.98 3137
3152.51 3133
3153.04 2963
3153.57 3137
3154.10 3094
3154.63 2905
3155.16 3069
3155.69 2970
3156.22 2939
3156.75 2659
3157.28 2804
3157.81 2706
3158.34 2784
3158.87 2900
3159.40 3016
3159.93 3017
3160.46 2974
3160.99 3177
3161.52 3136
3162.05 3071
3162.58 3048
3163.11 3114
3163.64 3028
3164.17 3011
3164.70 2871
3165.23 2770
3165.76 2826
3166.29 2670
3166.82 2906
3167.35 2787
3167.88 2637
3168.41 2721
3168.94 2585
3169.47 2755
3170.00 2902
3170.53 3056
3171.06 3187
3171.59 3097
3172.13 3201
3172.66 3237
3173.19 3537
3173.72 3729
3174.25 3815
3174.78 3792
3175.31 3684
3175.84 3664
3176.37 3914
3176.90 3727
3177.44 3579
3177.97 3468
3178.50 3233
3179.03 3180
3179.56 3008
3180.09 2799
3180.62 2846
3181.16 2778
3181.69 2799
3182.22 2736
3182.75 2802
3183.28 2687
3183.81 2703
3184.35 2632
3184.88 2716
3185.41 2885
3185.94 2674
3186.47 2723
3187.01 2723
3187.54 2702
3188.07 2669
3188.60 2718
3189.14 2727
3189.67 2766
3190.20 2723
3190.73 2739
3191.26 2837
3191.80 2734
3192.33 2848
3192.86 2664
3193.39 2786
3193.93 2784
3194.46 2793
3194.99 2718
3195.53 2831
3196.06 2851
3196.59 2809
3197.12 3138
3197.66 3022
3198.19 2918
3198.72 3001
3199.26 2999
3199.79 3209
3200.32 3335
3200.86 3359
3201.39 3213
3201.92 3264
3202.46 3302
3202.99 3612
3203.52 3331
3204.06 3316
3204.59 3437
3205.12 3348
3205.66 3170
3206.19 3080
3206.72 3030
3207.26 3053
3207.79 2956
3208.33 2714
3208.86 2762
3209.39 2850
3209.93 2984
3210.46 3094
3211.00 3088
3211.53 2907
3212.06 3086
3212.60 3324
3213.13 3277
3213.67 3216
3214.20 3271
3214.74 3084
3215.27 3018
3215.80 3086
3216.34 3195
3216.87 2954
3217.41 2853
3217.94 2846
3218.48 2853
3219.01 2894
3219.55 2850
3220.08 2702
3220.62 2917
3221.15 2870
3221.69 2713
3222.22 2764
3222.76 2879
3223.29 2878
3223.83 3259
3224.36 3357
3224.90 3290
3225.43 3284
3225.97 3209
3226.50 3215
3227.04 3155
3227.57 3311
3228.11 3237
3228.65 3123
3229.18 3001
3229.72 2716
3230.25 2809
3230.79 2808
3231.32 2939
3231.86 2720
3232.40 2624
3232.93 2619
3233.47 2677
3234.00 2693
3234.54 2740
3235.08 2486
3235.61 2585
3236.15 2795
3236.68 2741
3237.22 2693
3237.76 2822
3238.29 2669
3238.83 2763
3239.37 2966
3239.90 2936
3240.44 2848
3240.97 2884
3241.51 2894
3242.05 2787
3242.58 2816
3243.12 2752
3243.66 2684
3244.20 2679
3244.73 2584
3245.27 2465
3245.81 2554
3246.34 2688
3246.88 2614
3247.42 2782
3247.95 2641
3248.49 2758
3249.03 2816
3249.57 2650
3250.10 2610
3250.64 2644
3251.18 2740
3251.72 2786
3252.25 2651
3252.79 2837
3253.33 2726
3253.87 2605
3254.40 2716
3254.94 2876
3255.48 2842
3256.02 2789
3256.55 2589
3257.09 2536
3257.63 2588
3258.17 2708
3258.71 2601
3259.24 2665
3259.78 2533
3260.32 2493
3260.86 2561
3261.40 2691
3261.94 2900
3262.47 2767
3263.01 2818
3263.55 2798
3264.09 2849
3264.63 2877
3265.17 2882
3265.71 2753
3266.24 2677
3266.78 2770
3267.32 2722
3267.86 2603
3268.40 2701
3268.94 2586
3269.48 2681
3270.02 2621
3270.55 2703
3271.09 2701
3271.63 2598
3272.17 2575
3272.71 2512
3273.25 2673
3273.79 2664
3274.33 2590
3274.87 2718
3275.41 2638
3275.95 2601
3276.49 2706
3277.03 2770
3277.57 2822
3278.11 2764
3278.65 2919
3279.19 2806
3279.73 2685
3280.26 2791
3280.80 2923
3281.34 2959
3281.88 2952
3282.42 3039
3282.96 3022
3283.50 3099
3284.04 3281
3284.59 3283
3285.13 3316
3285.67 3485
3286.21 3894
3286.75 3756
3287.29 3860
3287.83 4024
3288.37 3970
3288.91 3915
3289.45 3826
3289.99 3350
3290.53 3286
3291.07 3055
3291.61 2994
3292.15 2915
3292.69 2938
3293.23 2841
3293.77 2732
3294.32 2739
3294.86 2872
3295.40 3087
3295.94 2863
3296.48 2835
3297.02 2864
3297.56 2808
3298.10 2757
3298.65 2845
3299.19 2698
3299.73 2848
3300.27 3015
3300.81 2987
3301.35 3023
3301.89 2987
3302.44 2999
3302.98 3051
3303.52 2850
3304.06 2787
3304.60 2955
3305.14 2798
3305.69 2703
3306.23 2586
3306.77 2784
3307.31 2861
3307.85 2628
3308.40 2590
3308.94 2642
3309.48 2645
3310.02 2726
3310.57 2741
3311.11 2703
3311.65 2701
3312.19 2707
3312.74 2620
3313.28 2674
3313.82 3005
3314.36 2984
3314.91 3014
3315.45 3037
3315.99 2999
3316.53 3273
3317.08 3362
3317.62 3434
3318.16 3394
3318.71 3432
3319.25 3267
3319.79 3170
3320.34 3024
3320.88 2828
3321.42 2986
3321.96 3016
3322.51 2894
3323.05 2970
3323.59 2907
3324.14 3084
3324.68 3167
3325.23 2944
3325.77 2821
3326.31 3006
3326.86 3015
3327.40 3003
3327.94 2896
3328.49 2936
3329.03 2792
3329.57 2862
3330.12 2627
3330.66 2819
3331.21 2618
3331.75 2708
3332.29 2784
3332.84 2619
3333.38 2623
3333.93 2678
3334.47 2745
3335.02 2675
3335.56 2717
3336.10 2559
3336.65 2711
3337.19 2602
3337.74 2684
3338.28 2836
3338.83 2661
3339.37 2656
3339.92 2760
3340.46 2670
3341.01 2707
3341.55 2806
3342.10 2748
3342.64 2862
3343.19 2597
3343.73 2764
3344.28 2704
3344.82 2584
3345.37 2704
3345.91 2630
3346.46 2635
3347.00 2651
3347.55 2593
3348.09 2676
3348.64 2757
3349.18 2833
3349.73 2836
3350.27 2908
3350.82 2963
3351.37 2807
3351.91 2841
3352.46 2932
3353.00 2791
3353.55 2808
3354.10 2939
3354.64 2997
3355.19 2937
3355.73 2838
3356.28 2935
3356.83 2957
3357.37 3076
3357.92 2998
3358.46 2818
3359.01 2796
3359.56 2745
3360.10 2718
3360.65 2599
3361.20 2574
3361.74 2492
3362.29 2573
3362.84 2552
3363.38 2498
3363.93 2604
3364.48 2680
3365.02 2692
3365.57 2640
3366.12 2590
3366.66 2538
3367.21 2646
3367.76 2516
3368.30 2517
3368.85 2572
3369.40 2810
3369.94 2710
3370.49 2671
3371.04 2685
3371.59 2703
3372.13 2611
3372.68 2794
3373.23 2706
3373.78 2600
3374.32 2675
3374.87 2556
3375.42 2455
3375.97 2357
3376.51 2271
3377.06 2299
3377.61 2308
3378.16 2286
3378.71 2299
3379.25 2449
3379.80 2403
3380.35 2333
3380.90 2501
3381.45 2374
3381.99 2193
3382.54 2382
3383.09 2292
3383.64 2301
3384.19 2285
3384.74 2380
3385.28 2380
3385.83 2272
3386.38 2309
3386.93 2208
3387.48 2347
3388.03 2395
3388.58 2424
3389.12 2472
3389.67 2583
3390.22 2413
3390.77 2366
3391.32 2460
3391.87 2498
3392.42 2531
3392.97 2734
3393.52 2470
3394.06 2436
3394.61 2463
3395.16 2660
3395.71 2376
3396.26 2435
3396.81 2490
3397.36 2391
3397.91 2447
3398.46 2296
3399.01 2478
3399.56 2409
3400.11 2354
3400.66 2430
3401.21 2414
3401.76 2361
3402.31 2304
3402.86 2376
3403.41 2281
3403.96 2363
3404.51 2335
3405.06 2350
3405.61 2447
3406.16 2465
3406.71 2423
3407.26 2336
3407.81 2286
3408.36 2387
3408.91 2349
3409.46 2373
3410.01 2227
3410.56 2429
3411.11 2286
3411.66 2332
3412.21 2218
3412.76 2226
3413.31 2340
3413.86 2376
3414.41 2367
3414.96 2433
3415.51 2332
3416.07 2403
3416.62 2556
3417.17 2588
3417.72 2495
3418.27 2489
3418.82 2226
3419.37 2276
3419.92 2514
3420.47 2337
3421.03 2373
3421.58 2306
3422.13 2187
3422.68 2146
3423.23 2290
3423.78 2311
3424.33 2328
3424.89 2391
3425.44 2342
3425.99 2362
3426.54 2685
3427.09 2558
3427.65 2464
3428.20 2359
3428.75 2304
3429.30 2550
3429.85 2498
3430.41 2488
3430.96 2345
3431.51 2300
3432.06 2314
3432.61 2429
3433.17 2389
3433.72 2328
3434.27 2424
3434.82 2559
3435.38 2500
3435.93 2261
3436.48 2295
3437.03 2369
3437.59 2462
3438.14 2412
3438.69 2251
3439.24 2393
3439.80 2269
3440.35 2375
3440.90 2539
3441.46 2377
3442.01 2515
3442.56 2464
3443.11 2305
3443.67 2342
3444.22 2406
3444.77 2247
3445.33 2256
3445.88 2271
3446.43 2379
3446.99 2219
3447.54 2200
3448.09 2319
3448.65 2271
3449.20 2242
3449.76 2122
3450.31 2154
3450.86 2215
3451.42 2225
3451.97 2430
3452.52 2229
3453.08 2352
3453.63 2389
3454.19 2468
3454.74 2301
3455.29 2284
3455.85 2493
3456.40 2363
3456.96 2385
3457.51 2461
3458.07 2355
3458.62 2438
3459.17 2234
3459.73 2423
3460.28 2432
3460.84 2279
3461.39 2273
3461.95 2392
3462.50 2267
3463.06 2456
3463.61 2472
3464.17 2392
3464.72 2405
3465.27 2460
3465.83 2525
3466.38 2436
3466.94 2496
3467.49 2491
3468.05 2454
3468.61 2522
3469.16 2423
3469.72 2429
3470.27 2405
3470.83 2408
3471.38 2595
3471.94 2404
3472.49 2533
3473.05 2538
3473.60 2700
3474.16 2601
3474.71 2530
3475.27 2555
3475.83 2485
3476.38 2439
3476.94 2538
3477.49 2570
3478.05 2519
3478.61 2702
3479.16 2511
3479.72 2520
3480.27 2473
3480.83 2541
3481.39 2569
3481.94 2470
3482.50 2538
3483.05 2359
3483.61 2346
3484.17 2367
3484.72 2547
3485.28 2493
3485.84 2522
3486.39 2642
3486.95 2564
3487.51 2484
3488.06 2561
3488.62 2534
3489.18 2695
3489.73 2802
3490.29 3039
3490.85 2801
3491.40 2858
3491.96 2830
3492.52 2903
3493.08 2613
3493.63 2800
3494.19 2735
3494.75 2729
3495.30 2721
3495.86 2727
3496.42 2706
3496.98 2730
3497.53 2737
3498.09 3001
3498.65 3000
3499.21 3027
3499.76 3109
3500.32 3424
3500.88 3346
3501.44 3634
3501.99 4043
3502.55 4163
3503.11 4848
3503.67 5436
3504.23 5907
3504.78 6191
3505.34 6802
3505.90 7248
3506.46 7195
3507.02 7338
3507.58 7112
3508.13 6799
3508.69 6450
3509.25 5641
3509.81 4961
3510.37 4565
3510.93 4100
3511.48 3903
3512.04 3678
3512.60 3271
3513.16 3074
3513.72 3136
3514.28 3051
3514.84 2617
3515.40 2723
3515.95 2746
3516.51 2728
3517.07 2701
3517.63 2663
3518.19 2773
3518.75 2687
3519.31 2639
3519.87 2736
3520.43 2642
3520.99 2490
3521.55 2524
3522.11 2711
3522.67 2670
3523.22 2625
3523.78 2599
3524.34 2784
3524.90 2725
3525.46 2880
3526.02 2817
3526.58 2625
3527.14 2624
3527.70 2798
3528.26 2710
3528.82 2672
3529.38 2573
3529.94 2592
3530.50 2649
3531.06 2613
3531.62 2594
3532.18 2682
3532.74 2686
3533.30 2635
3533.86 2665
3534.42 2706
3534.98 2740
3535.54 2631
3536.11 2624
3536.67 2805
3537.23 2680
3537.79 2722
3538.35 2817
3538.91 2756
3539.47 2792
3540.03 2880
3540.59 2906
3541.15 3069
3541.71 3011
3542.27 2949
3542.84 3260
3543.40 3437
3543.96 3329
3544.52 3500
3545.08 3460
3545.64 3295
3546.20 3040
3546.76 3037
3547.33 3216
3547.89 3091
3548.45 2804
3549.01 2723
3549.57 2768
3550.13 2756
3550.69 2686
3551.26 2705
3551.82 2560
3552.38 2550
3552.94 2446
3553.50 2452
3554.07 2589
3554.63 2529
3555.19 2424
3555.75 2429
3556.31 2554
3556.88 2596
3557.44 2387
3558.00 2558
3558.56 2545
3559.13 2519
3559.69 2606
3560.25 2637
3560.81 2738
3561.38 2721
3561.94 2752
3562.50 2665
3563.06 2654
3563.63 2667
3564.19 2774
3564.75 2918
3565.31 2987
3565.88 2601
3566.44 2688
3567.00 2551
3567.57 2719
3568.13 2675
3568.69 2389
3569.26 2480
3569.82 2457
3570.38 2442
3570.95 2443
3571.51 2587
3572.07 2558
3572.64 2521
3573.20 2469
3573.76 2424
3574.33 2453
3574.89 2654
3575.45 2593
3576.02 2641
3576.58 2730
3577.14 2718
3577.71 2809
3578.27 2783
3578.84 2721
3579.40 2671
3579.96 2815
3580.53 2840
3581.09 2734
3581.66 2711
3582.22 2714
3582.78 2714
3583.35 2664
3583.91 2672
3584.48 2636
3585.04 2749
3585.61 2783
3586.17 2677
3586.74 2814
3587.30 2613
3587.86 2737
3588.43 2723
3588.99 2515
3589.56 2353
3590.12 2626
3590.69 2341
3591.25 2402
3591.82 2543
3592.38 2485
3592.95 2385
3593.51 2378
3594.08 2485
3594.64 2384
3595.21 2365
3595.77 2407
3596.34 2428
3596.90 2409
3597.47 2488
3598.04 2387
3598.60 2595
3599.17 2467
3599.73 2569
3600.30 2497
3600.86 2435
3601.43 2625
3601.99 2528
3602.56 2493
3603.13 2524
3603.69 2404
3604.26 2429
3604.82 2523
3605.39 2485
3605.96 2355
3606.52 2284
3607.09 2232
3607.65 2434
3608.22 2424
3608.79 2213
3609.35 2338
3609.92 2264
3610.49 2389
3611.05 2197
3611.62 2209
3612.19 2355
3612.75 2508
3613.32 2493
3613.89 2427
3614.45 2606
3615.02 2679
3615.59 2984
3616.15 3102
3616.72 3245
3617.29 3280
3617.85 3808
3618.42 4322
3618.99 4392
3619.55 4244
3620.12 4506
3620.69 4435
3621.26 4581
3621.82 4501
3622.39 3987
3622.96 3926
3623.53 3602
3624.09 3224
3624.66 3099
3625.23 2862
3625.80 2632
3626.36 2818
3626.93 2671
3627.50 2541
3628.07 2562
3628.63 2401
3629.20 2568
3629.77 2617
3630.34 2544
3630.91 2546
3631.47 2723
3632.04 2551
3632.61 2614
3633.18 2701
3633.75 2739
3634.32 2888
3634.88 2667
3635.45 2828
3636.02 2728
3636.59 2483
3637.16 2558
3637.73 2428
3638.29 2388
3638.86 2400
3639.43 2319
3640.00 2460
3640.57 2419
3641.14 2515
3641.71 2406
3642.28 2441
3642.84 2387
3643.41 2345
3643.98 2646
3644.55 2630
3645.12 2659
3645.69 2583
3646.26 2533
3646.83 2597
3647.40 2496
3647.97 2527
3648.54 2676
3649.11 2649
3649.68 2645
3650.25 2617
3650.81 2676
3651.38 2522
3651.95 2713
3652.52 2683
3653.09 2734
3653.66 2710
3654.23 2698
3654.80 2843
3655.37 2878
3655.94 2735
3656.51 2608
3657.08 2657
3657.65 2674
3658.22 2667
3658.79 2727
3659.36 2486
3659.93 2524
3660.50 2404
3661.07 2312
3661.64 2428
3662.22 2328
3662.79 2232
3663.36 2241
3663.93 2221
3664.50 2289
3665.07 2238
3665.64 2273
3666.21 2152
3666.78 2012
3667.35 2183
3667.92 2233
3668.49 2082
3669.06 2045
3669.64 2003
3670.21 2053
3670.78 2141
3671.35 2112
3671.92 2223
3672.49 2206
3673.06 2265
3673.63 2099
3674.21 2121
3674.78 2228
3675.35 2289
3675.92 2375
3676.49 2350
3677.06 2282
3677.63 2408
3678.21 2243
3678.78 2345
3679.35 2344
3679.92 2427
3680.49 2196
3681.07 2085
3681.64 2337
3682.21 2196
3682.78 2151
3683.35 2007
3683.93 2021
3684.50 2108
3685.07 2168
3685.64 2089
3686.21 2205
3686.79 2146
3687.36 2067
3687.93 2103
3688.50 2123
3689.08 2275
3689.65 2390
3690.22 2245
3690.80 2130
3691.37 2391
3691.94 2286
3692.51 2333
3693.09 2252
3693.66 2183
3694.23 2268
3694.81 2335
3695.38 2337
3695.95 2283
3696.52 2368
3697.10 2284
3697.67 2110
3698.24 2217
3698.82 2252
3699.39 2043
3699.96 2122
3700.54 2345
3701.11 2102
3701.68 2053
3702.26 2377
3702.83 2325
3703.41 2211
3703.98 2215
3704.55 2210
3705.13 2287
3705.70 2236
3706.27 2199
3706.85 2278
3707.42 2502
3708.00 2400
3708.57 2414
3709.14 2384
3709.72 2333
3710.29 2137
3710.87 2154
3711.44 2279
3712.02 2385
3712.59 2264
3713.16 2129
3713.74 2078
3714.31 2285
3714.89 2294
3715.46 2262
3716.04 2127
3716.61 2303
3717.19 2220
3717.76 2021
3718.34 1977
3718.91 2027
3719.49 2238
3720.06 2334
3720.64 2087
3721.21 2077
3721.79 2158
3722.36 2131
3722.94 2136
3723.51 2077
3724.09 2051
3724.66 1935
3725.24 1900
3725.81 1967
3726.39 1991
3726.96 1985
3727.54 1923
3728.12 2076
3728.69 2066
3729.27 2066
3729.84 2282
3730.42 2257
3730.99 2406
3731.57 2431
3732.15 2531
3732.72 2611
3733.30 2493
3733.87 2734
3734.45 2618
3735.03 2603
3735.60 2686
3736.18 2624
3736.75 2515
3737.33 2383
3737.91 2360
3738.48 2407
3739.06 2327
3739.64 2268
3740.21 2215
3740.79 2118
3741.37 2155
3741.94 2178
3742.52 2190
3743.10 2081
3743.67 1983
3744.25 2008
3744.83 2031
3745.40 2170
3745.98 2119
3746.56 2196
3747.13 2205
3747.71 2194
3748.29 2277
3748.87 2175
3749.44 2026
3750.02 2224
3750.60 2145
3751.17 2120
3751.75 2227
3752.33 2092
3752.91 2061
3753.48 2025
3754.06 2254
3754.64 2320
3755.22 2132
3755.80 2019
3756.37 2035
3756.95 2156
3757.53 2215
3758.11 2233
3758.68 2319
3759.26 2102
3759.84 2132
3760.42 2011
3761.00 2202
3761.58 2212
3762.15 2180
3762.73 2330
3763.31 2294
3763.89 2282
3764.47 2258
3765.04 2278
3765.62 2182
3766.20 2302
3766.78 2256
3767.36 2300
3767.94 2380
3768.52 2270
3769.10 2175
3769.67 2052
3770.25 2033
3770.83 2191
3771.41 2322
3771.99 2175
3772.57 2111
3773.15 2202
3773.73 2345
3774.31 2183
3774.89 2051
3775.46 2203
3776.04 2292
3776.62 2214
3777.20 2224
3777.78 2124
3778.36 2033
3778.94 2079
3779.52 2084
3780.10 1999
3780.68 2051
3781.26 2023
3781.84 1874
3782.42 2005
3783.00 2057
3783.58 2085
3784.16 2165
3784.74 2073
3785.32 2090
3785.90 2083
3786.48 2001
3787.06 1920
3787.64 2024
3788.22 1898
3788.80 2047
3789.38 2073
3789.96 1998
3790.54 2002
3791.12 2097
3791.70 2182
3792.28 2226
3792.86 2102
3793.44 2188
3794.02 2289
3794.60 2186
3795.18 2095
3795.77 2115
3796.35 2110
3796.93 2187
3797.51 2251
3798.09 2150
3798.67 2154
3799.25 2120
3799.83 2126
3800.41 2227
3800.99 2093
3801.58 2187
3802.16 2159
3802.74 2315
3803.32 2254
3803.90 2188
3804.48 2260
3805.06 2222
3805.65 2166
3806.23 2428
3806.81 2341
3807.39 2289
3807.97 2303
3808.55 2210
3809.14 2370
3809.72 2433
3810.30 2545
3810.88 2570
3811.46 2422
3812.05 2510
3812.63 2311
3813.21 2284
3813.79 2373
3814.37 2353
3814.96 2242
3815.54 2193
3816.12 2217
3816.70 2102
3817.29 2181
3817.87 2269
3818.45 2351
3819.03 2209
3819.62 2177
3820.20 2254
3820.78 2108
3821.36 1992
3821.95 1888
3822.53 1981
3823.11 2113
3823.70 2188
3824.28 2010
3824.86 1963
3825.45 2009
3826.03 2050
3826.61 1972
3827.19 2016
3827.78 2090
3828.36 2021
3828.94 2021
3829.53 2048
3830.11 1959
3830.69 1844
3831.28 1868
3831.86 1971
3832.45 1849
3833.03 2036
3833.61 2031
3834.20 1841
3834.78 2071
3835.36 1998
3835.95 1970
3836.53 1983
3837.12 2088
3837.70 2059
3838.28 1988
3838.87 2015
3839.45 2050
3840.04 2134
3840.62 2038
3841.20 1984
3841.79 2029
3842.37 2067
3842.96 2098
3843.54 2035
3844.13 2070
3844.71 2064
3845.30 2123
3845.88 2104
3846.47 2092
3847.05 2146
3847.63 2004
3848.22 2010
3848.80 2045
3849.39 1936
3849.97 1949
3850.56 2057
3851.14 2162
3851.73 2152
3852.31 2126
3852.90 2041
3853.48 2101
3854.07 2166
3854.66 2083
3855.24 2051
3855.83 2220
3856.41 2218
3857.00 2298
3857.58 2229
3858.17 2271
3858.75 2533
3859.34 2685
3859.92 3086
3860.51 3250
3861.10 3412
3861.68 3681
3862.27 3986
3862.85 3879
3863.44 3892
3864.03 3937
3864.61 3929
3865.20 3736
3865.78 3518
3866.37 3092
3866.96 2986
3867.54 2700
3868.13 2612
3868.72 2399
3869.30 2298
3869.89 2231
3870.47 2144
3871.06 2041
3871.65 2233
3872.23 2131
3872.82 2039
3873.41 2328
3873.99 2243
3874.58 2135
3875.17 2229
3875.76 2238
3876.34 2344
3876.93 2321
3877.52 2213
3878.10 2209
3878.69 2219
3879.28 2205
3879.86 2119
3880.45 2198
3881.04 2095
3881.63 2203
3882.21 2104
3882.80 2018
3883.39 1954
3883.98 2078
3884.56 2066
3885.15 2065
3885.74 1950
3886.33 1950
3886.91 2039
3887.50 2057
3888.09 1995
3888.68 2056
3889.27 2087
3889.85 2102
3890.44 2113
3891.03 2189
3891.62 2049
3892.21 2074
3892.79 2181
3893.38 2073
3893.97 2129
3894.56 2117
3895.15 2188
3895.74 2131
3896.32 2130
3896.91 2193
3897.50 2237
3898.09 2243
3898.68 2428
3899.27 2567
3899.86 2627
3900.45 2559
3901.03 2505
3901.62 2673
3902.21 2711
3902.80 2738
3903.39 2692
3903.98 2507
3904.57 2217
3905.16 2186
3905.75 2220
3906.34 2129
3906.92 2185
3907.51 2223
3908.10 2128
3908.69 2024
3909.28 2015
3909.87 1934
3910.46 1975
3911.05 2046
3911.64 1835
3912.23 1919
3912.82 1946
3913.41 1887
3914.00 1838
3914.59 1944
3915.18 1825
3915.77 1751
3916.36 1833
3916.95 1777
3917.54 1946
3918.13 2117
3918.72 1954
3919.31 1944
3919.90 1964
3920.49 1963
3921.08 1815
3921.67 1913
3922.26 1922
3922.85 1974
3923.44 2028
3924.03 2059
3924.62 2100
3925.21 1881
3925.80 1865
3926.40 1907
3926.99 2002
3927.58 1986
3928.17 1827
3928.76 1870
3929.35 1804
3929.94 1689
3930.53 1827
3931.12 1739
3931.71 1795
3932.30 1803
3932.90 1765
3933.49 1815
3934.08 1875
3934.67 1936
3935.26 1862
3935.85 1898
3936.44 1934
3937.04 1891
3937.63 1883
3938.22 2016
3938.81 2115
3939.40 2058
3939.99 2110
3940.59 2037
3941.18 2110
3941.77 2162
3942.36 2152
3942.95 2102
3943.55 2291
3944.14 2124
3944.73 1981
3945.32 1977
3945.91 1978
3946.51 1993
3947.10 1887
3947.69 1824
3948.28 1793
3948.88 1788
3949.47 1929
3950.06 1946
3950.65 1744
3951.25 1698
3951.84 1840
3952.43 1783
3953.02 1832
3953.62 1887
3954.21 1832
3954.80 1770
3955.40 1763
3955.99 1825
3956.58 1976
3957.17 1861
3957.77 1732
3958.36 1728
3958.95 1702
3959.55 1796
3960.14 1964
3960.73 1940
3961.33 1840
3961.92 1799
3962.51 1768
3963.11 1963
3963.70 1938
3964.29 1869
3964.89 1848
3965.48 1924
3966.08 1952
3966.67 1986
3967.26 1971
3967.86 1919
3968.45 1814
3969.04 1900
3969.64 1836
3970.23 1863
3970.83 1842
3971.42 1839
3972.01 1730
3972.61 1769
3973.20 1896
3973.80 1887
3974.39 1750
3974.99 1729
3975.58 1798
3976.18 1903
3976.77 1850
3977.36 1770
3977.96 1861
3978.55 1788
3979.15 1863
3979.74 1822
3980.34 1973
3980.93 1838
3981.53 1870
3982.12 1823
3982.72 1904
3983.31 1793
3983.91 1748
3984.50 1908
3985.10 1766
3985.69 1836
3986.29 1831
3986.88 1846
3987.48 1866
3988.07 1903
3988.67 1779
3989.26 1733
3989.86 1833
3990.46 1918
3991.05 1821
3991.65 2008
3992.24 1917
3992.84 1877
3993.43 1983
3994.03 2078
3994.63 1992
3995.22 2089
3995.82 2153
3996.41 2200
3997.01 2214
3997.61 2140
3998.20 2130
3998.80 2111
3999.39 2113
3999.99 2172
4000.59 2090
4001.18 1961
4001.78 2031
4002.38 2072
4002.97 1845
4003.57 1871
4004.17 1938
4004.76 1900
4005.36 1933
4005.96 2012
4006.55 1979
4007.15 1916
4007.75 1845
4008.34 1987
4008.94 1939
4009.54 2014
4010.13 1927
4010.73 2039
4011.33 2016
4011.93 2012
4012.52 2018
4013.12 1998
4013.72 2190
4014.31 2190
4014.91 2101
4015.51 2083
4016.11 1961
4016.70 1992
4017.30 2127
4017.90 2210
4018.50 2227
4019.09 2101
4019.69 1977
4020.29 2089
4020.89 2072
4021.49 1825
4022.08 2098
4022.68 2084
4023.28 1975
4023.88 2074
4024.48 2032
4025.07 2135
4025.67 2293
4026.27 2592
4026.87 2616
4027.47 2823
4028.06 2925
4028.66 3167
4029.26 3118
4029.86 3148
4030.46 3227
4031.06 3141
4031.66 3290
4032.25 3120
4032.85 2917
4033.45 2701
4034.05 2691
4034.65 2448
4035.25 2240
4035.85 2102
4036.45 2035
4037.05 2063
4037.64 1965
4038.24 1961
4038.84 1879
4039.44 1932
4040.04 2044
4040.64 1981
4041.24 1916
4041.84 1805
4042.44 1837
4043.04 1856
4043.64 1880
4044.24 1865
4044.84 2043
4045.44 1966
4046.04 2087
4046.64 1910
4047.24 1932
4047.84 2068
4048.44 2093
4049.03 2119
4049.63 2086
4050.23 2151
4050.83 2034
4051.43 1955
4052.04 2015
4052.64 2022
4053.24 2085
4053.84 2099
4054.44 2019
4055.04 2081
4055.64 1944
4056.24 2005
4056.84 1892
4057.44 1869
4058.04 2010
4058.64 2004
4059.24 1942
4059.84 1884
4060.44 1902
4061.04 1899
4061.64 1849
4062.24 2063
4062.85 1992
4063.45 2019
4064.05 2044
4064.65 1932
4065.25 1962
4065.85 1969
4066.45 2044
4067.05 2123
4067.65 2196
4068.26 1974
4068.86 2169
4069.46 2347
4070.06 2064
4070.66 2082
4071.26 2139
4071.86 2168
4072.47 2022
4073.07 1987
4073.67 1877
4074.27 1958
4074.87 1977
4075.47 1899
4076.08 1773
4076.68 1816
4077.28 1905
4077.88 1861
4078.48 1868
4079.09 1816
4079.69 1685
4080.29 1761
4080.89 1952
4081.50 1860
4082.10 1789
4082.70 1671
4083.30 1657
4083.91 1772
4084.51 1819
4085.11 1838
4085.71 1821
4086.32 1705
4086.92 1739
4087.52 1765
4088.12 1705
4088.73 1607
4089.33 1793
4089.93 1805
4090.54 1901
4091.14 1810
4091.74 1858
4092.35 1863
4092.95 1842
4093.55 1761
4094.15 1875
4094.76 1981
4095.36 1954
4095.96 1780
4096.57 1771
4097.17 1842
4097.78 1950
4098.38 1821
4098.98 1806
4099.59 1804
4100.19 1698
4100.79 1872
4101.40 1837
4102.00 1875
4102.61 1838
4103.21 1789
4103.81 1845
4104.42 1965
4105.02 1923
4105.63 2010
4106.23 1936
4106.83 1787
4107.44 1763
4108.04 1810
4108.65 1713
4109.25 1750
4109.85 1886
4110.46 1944
4111.06 1765
4111.67 1691
4112.27 1848
4112.88 1871
4113.48 1792
4114.09 1859
4114.69 1831
4115.30 1770
4115.90 1750
4116.51 1862
4117.11 1703
4117.72 1826
4118.32 1827
4118.93 1745
4119.53 1886
4120.14 1751
4120.74 1692
4121.35 1761
4121.95 1765
4122.56 1796
4123.16 1863
4123.77 1872
4124.37 1859
4124.98 1824
4125.59 1787
4126.19 1818
4126.80 1856
4127.40 1987
4128.01 1815
4128.61 1870
4129.22 1995
4129.83 1847
4130.43 1640
4131.04 1884
4131.64 1778
4132.25 1824
4132.86 1941
4133.46 2016
4134.07 1870
4134.67 1942
4135.28 1872
4135.89 1783
4136.49 1875
4137.10 1987
4137.71 1941
4138.31 1846
4138.92 1963
4139.53 1929
4140.13 1952
4140.74 2095
4141.35 2079
4141.95 2141
4142.56 2195
4143.17 2232
4143.77 2313
4144.38 2205
4144.99 2184
4145.59 2280
4146.20 2165
4146.81 2272
4147.42 2093
4148.02 2071
4148.63 1955
4149.24 1877
4149.84 1871
4150.45 1759
4151.06 1836
4151.67 1828
4152.27 1683
4152.88 1759
4153.49 1864
4154.10 1851
4154.70 1899
4155.31 1711
4155.92 1600
4156.53 1770
4157.14 1689
4157.74 1623
4158.35 1759
4158.96 1792
4159.57 1766
4160.18 1762
4160.78 1819
4161.39 1735
4162.00 1769
4162.61 1831
4163.22 1922
4163.83 1762
4164.43 1738
4165.04 1764
4165.65 1851
4166.26 1819
4166.87 1809
4167.48 1899
4168.09 1903
4168.69 1816
4169.30 1806
4169.91 2034
4170.52 1944
4171.13 1893
4171.74 1926
4172.35 1838
4172.96 1953
4173.57 1774
4174.17 1694
4174.78 1733
4175.39 1798
4176.00 1838
4176.61 1793
4177.22 1895
4177.83 1871
4178.44 1828
4179.05 1892
4179.66 2100
4180.27 2063
4180.88 2061
4181.49 1907
4182.10 1795
4182.71 1880
4183.32 1936
4183.93 1986
4184.54 1981
4185.15 2004
4185.76 1893
4186.37 1940
4186.98 1765
4187.59 1797
4188.20 1769
4188.81 1833
4189.42 1789
4190.03 1705
4190.64 1715
4191.25 1889
4191.86 1927
4192.47 1843
4193.08 1757
4193.69 1901
4194.30 1831
4194.91 1812
4195.52 1899
4196.13 1838
4196.74 1861
4197.35 1982
4197.97 1948
4198.58 1821
4199.19 1796
4199.80 1658
4200.41 1846
4201.02 1699
4201.63 1835
4202.24 1938
4202.85 1850
4203.47 1758
4204.08 1732
4204.69 1743
4205.30 1719
4205.91 1755
4206.52 1764
4207.13 1718
4207.75 1677
4208.36 1794
4208.97 1762
4209.58 1869
4210.19 1850
4210.80 1799
4211.42 1652
4212.03 1693
4212.64 1743
4213.25 1828
4213.86 1840
4214.48 1758
4215.09 1868
4215.70 1986
4216.31 1798
4216.92 1919
4217.54 1895
4218.15 1986
4218.76 2016
4219.37 2069
4219.99 2155
4220.60 2219
4221.21 2330
4221.82 2405
4222.44 2384
4223.05 2233
4223.66 2106
4224.28 2226
4224.89 2293
4225.50 2178
4226.11 1907
4226.73 1904
4227.34 1957
4227.95 1848
4228.57 1856
4229.18 2042
4229.79 2012
4230.41 1939
4231.02 2006
4231.63 1958
4232.25 2010
4232.86 1953
4233.47 2058
4234.09 1968
4234.70 1837
4235.31 1890
4235.93 2054
4236.54 1962
4237.15 1963
4237.77 2004
4238.38 1971
4239.00 1830
4239.61 1833
4240.22 1883
4240.84 1759
4241.45 1840
4242.07 1689
4242.68 1782
4243.29 1839
4243.91 1795
4244.52 1780
4245.14 1761
4245.75 1948
4246.37 1783
4246.98 1591
4247.59 1741
4248.21 1817
4248.82 1890
4249.44 1888
4250.05 1901
4250.67 1811
4251.28 1899
4251.90 1998
4252.51 1893
4253.13 1883
4253.74 1888
4254.36 1832
4254.97 1797
4255.59 1887
4256.20 1963
4256.82 1980
4257.43 1900
4258.05 1876
4258.66 1948
4259.28 1917
4259.89 1920
4260.51 1963
4261.12 1916
4261.74 1945
4262.35 1974
4262.97 1883
4263.59 1846
4264.20 1835
4264.82 1804
4265.43 1810
4266.05 1801
4266.66 1832
4267.28 1826
4267.90 1883
4268.51 1864
4269.13 1733
4269.74 1707
4270.36 1723
4270.98 1782
4271.59 1801
4272.21 2030
4272.83 1788
4273.44 1833
4274.06 1896
4274.68 1923
4275.29 1936
4275.91 1923
4276.52 2085
4277.14 1994
4277.76 2083
4278.37 2119
4278.99 2039
4279.61 1860
4280.23 1818
4280.84 1839
4281.46 1715
4282.08 1574
4282.69 1650
4283.31 1716
4283.93 1749
4284.54 1601
4285.16 1601
4285.78 1738
4286.40 1709
4287.01 1609
4287.63 1648
4288.25 1571
4288.87 1589
4289.48 1678
4290.10 1740
4290.72 1712
4291.34 1717
4291.95 1605
4292.57 1770
4293.19 1594
4293.81 1631
4294.42 1616
4295.04 1730
4295.66 1763
4296.28 1740
4296.90 1804
4297.51 1925
4298.13 1749
4298.75 1711
4299.37 1754
4299.99 1649
4300.61 1684
4301.22 1792
4301.84 1653
4302.46 1606
4303.08 1721
4303.70 1781
4304.32 1700
4304.94 1741
4305.55 1821
4306.17 1763
4306.79 1854
4307.41 1602
4308.03 1658
4308.65 1750
4309.27 1632
4309.89 1664
4310.50 1655
4311.12 1654
4311.74 1817
4312.36 1693
4312.98 1698
4313.60 1669
4314.22 1714
4314.84 1635
4315.46 1618
4316.08 1676
4316.70 1528
4317.32 1681
4317.94 1671
4318.56 1599
4319.18 1479
4319.80 1576
4320.42 1577
4321.04 1590
4321.65 1615
4322.27 1516
4322.89 1473
4323.51 1526
4324.13 1528
4324.75 1654
4325.37 1631
4325.99 1532
4326.62 1699
4327.24 1701
4327.86 1662
4328.48 1734
4329.10 1606
4329.72 1666
4330.34 1627
4330.96 1637
4331.58 1439
4332.20 1467
4332.82 1584
4333.44 1609
4334.06 1577
4334.68 1510
4335.30 1507
4335.92 1587
4336.54 1575
4337.16 1674
4337.79 1657
4338.41 1576
4339.03 1554
4339.65 1585
4340.27 1546
4340.89 1718
4341.51 1714
4342.13 1683
4342.76 1589
4343.38 1545
4344.00 1691
4344.62 1644
4345.24 1649
4345.86 1697
4346.48 1728
4347.11 1764
4347.73 1878
4348.35 1808
4348.97 1691
4349.59 1714
4350.22 1686
4350.84 1634
4351.46 1664
4352.08 1687
4352.70 1688
4353.33 1700
4353.95 1634
4354.57 1594
4355.19 1539
4355.81 1696
4356.44 1702
4357.06 1578
4357.68 1531
4358.30 1509
4358.93 1531
4359.55 1630
4360.17 1494
4360.79 1449
4361.42 1448
4362.04 1559
4362.66 1563
4363.28 1494
4363.91 1553
4364.53 1583
4365.15 1707
4365.78 1688
4366.40 1557
4367.02 1433
4367.65 1474
4368.27 1494
4368.89 1485
4369.52 1436
4370.14 1479
4370.76 1629
4371.39 1640
4372.01 1541
4372.63 1526
4373.26 1527
4373.88 1491
4374.50 1522
4375.13 1484
4375.75 1353
4376.37 1401
4377.00 1462
4377.62 1542
4378.25 1561
4378.87 1498
4379.49 1489
4380.12 1510
4380.74 1614
4381.37 1616
4381.99 1506
4382.61 1548
4383.24 1653
4383.86 1580
4384.49 1465
4385.11 1552
4385.74 1520
4386.36 1482
4386.98 1500
4387.61 1473
4388.23 1471
4388.86 1474
4389.48 1485
4390.11 1532
4390.73 1565
4391.36 1627
4391.98 1468
4392.61 1431
4393.23 1373
4393.86 1591
4394.48 1564
4395.11 1581
4395.73 1557
4396.36 1503
4396.98 1479
4397.61 1418
4398.23 1516
4398.86 1630
4399.48 1614
4400.11 1684
4400.74 1628
4401.36 1656
4401.99 1574
4402.61 1560
4403.24 1749
4403.86 1756
4404.49 1610
4405.11 1621
4405.74 1542
4406.37 1583
4406.99 1546
4407.62 1675
4408.24 1682
4408.87 1576
4409.50 1499
4410.12 1559
4410.75 1543
4411.38 1492
4412.00 1453
4412.63 1556
4413.25 1505
4413.88 1467
4414.51 1593
4415.13 1590
4415.76 1455
4416.39 1473
4417.01 1498
4417.64 1363
4418.27 1476
4418.89 1572
4419.52 1547
4420.15 1520
4420.77 1529
4421.40 1563
4422.03 1517
4422.66 1479
4423.28 1481
4423.91 1479
4424.54 1526
4425.16 1434
4425.79 1426
4426.42 1420
4427.05 1350
4427.67 1377
4428.30 1440
4428.93 1401
4429.56 1454
4430.18 1386
4430.81 1506
4431.44 1565
4432.07 1482
4432.69 1562
4433.32 1659
4433.95 1631
4434.58 1525
4435.21 1577
4435.83 1536
4436.46 1682
4437.09 1582
4437.72 1602
4438.35 1668
4438.97 1573
4439.60 1517
4440.23 1528
4440.86 1515
4441.49 1387
4442.12 1570
4442.74 1611
4443.37 1561
4444.00 1581
4444.63 1547
4445.26 1500
4445.89 1626
4446.52 1586
4447.14 1631
4447.77 1813
4448.40 1755
4449.03 1621
4449.66 1748
4450.29 1744
4450.92 1728
4451.55 1719
4452.18 1635
4452.81 1616
4453.44 1726
4454.06 1617
4454.69 1584
4455.32 1570
4455.95 1611
4456.58 1681
4457.21 1617
4457.84 1594
4458.47 1662
4459.10 1659
4459.73 1666
4460.36 1625
4460.99 1522
4461.62 1549
4462.25 1650
4462.88 1657
4463.51 1626
4464.14 1520
4464.77 1498
4465.40 1539
4466.03 1553
4466.66 1559
4467.29 1737
4467.92 1724
4468.55 1740
4469.18 1508
4469.81 1565
4470.44 1714
4471.07 1710
4471.70 1636
4472.33 1602
4472.96 1649
4473.59 1539
4474.22 1641
4474.86 1698
4475.49 1664
4476.12 1663
4476.75 1411
4477.38 1505
4478.01 1579
4478.64 1601
4479.27 1443
4479.90 1443
4480.53 1401
4481.17 1442
4481.80 1505
4482.43 1465
4483.06 1445
4483.69 1475
4484.32 1496
4484.95 1513
4485.58 1502
4486.22 1384
4486.85 1571
4487.48 1545
4488.11 1537
4488.74 1466
4489.37 1395
4490.01 1517
4490.64 1539
4491.27 1646
4491.90 1521
4492.53 1582
4493.17 1498
4493.80 1452
4494.43 1521
4495.06 1602
4495.70 1481
4496.33 1508
4496.96 1521
4497.59 1564
4498.22 1621
4498.86 1635
4499.49 1585
4500.12 1599
4500.75 1600
4501.39 1598
4502.02 1644
4502.65 1593
4503.29 1569
4503.92 1667
4504.55 1538
4505.18 1664
4505.82 1627
4506.45 1567
4507.08 1668
4507.72 1580
4508.35 1585
4508.98 1702
4509.62 1624
4510.25 1621
4510.88 1611
4511.52 1584
4512.15 1577
4512.78 1516
4513.42 1504
4514.05 1546
4514.68 1537
4515.32 1681
4515.95 1708
4516.58 1545
4517.22 1527
4517.85 1593
4518.48 1658
4519.12 1620
4519.75 1544
4520.39 1638
4521.02 1683
4521.65 1665
4522.29 1526
4522.92 1619
4523.56 1705
4524.19 1708
4524.83 1794
4525.46 1867
4526.09 1814
4526.73 1887
4527.36 2131
4528.00 2232
4528.63 2543
4529.27 2728
4529.90 2776
4530.54 3159
4531.17 3560
4531.81 3757
4532.44 4028
4533.07 4129
4533.71 3986
4534.34 4046
4534.98 3726
4535.61 3552
4536.25 3150
4536.88 2937
4537.52 2464
4538.16 2265
4538.79 2057
4539.43 2008
4540.06 1905
4540.70 1750
4541.33 1679
4541.97 1746
4542.60 1764
4543.24 1672
4543.87 1629
4544.51 1570
4545.15 1639
4545.78 1670
4546.42 1579
4547.05 1522
4547.69 1638
4548.32 1661
4548.96 1627
4549.60 1577
4550.23 1506
4550.87 1591
4551.50 1525
4552.14 1590
4552.78 1597
4553.41 1479
4554.05 1433
4554.69 1485
4555.32 1548
4555.96 1598
4556.60 1531
4557.23 1537
4557.87 1662
4558.51 1567
4559.14 1550
4559.78 1559
4560.42 1638
4561.05 1782
4561.69 1729
4562.33 1761
4562.96 1674
4563.60 1647
4564.24 1670
4564.87 1726
4565.51 1701
4566.15 1764
4566.79 1810
4567.42 1689
4568.06 1855
4568.70 1800
4569.33 1731
4569.97 1788
4570.61 1822
4571.25 1933
4571.88 1873
4572.52 1717
4573.16 1763
4573.80 1835
4574.44 1812
4575.07 1665
4575.71 1600
4576.35 1617
4576.99 1632
4577.62 1635
4578.26 1505
4578.90 1546
4579.54 1611
4580.18 1637
4580.82 1568
4581.45 1564
4582.09 1562
4582.73 1599
4583.37 1444
4584.01 1593
4584.65 1551
4585.28 1596
4585.92 1482
4586.56 1439
4587.20 1463
4587.84 1478
4588.48 1587
4589.12 1557
4589.75 1412
4590.39 1442
4591.03 1575
4591.67 1522
4592.31 1501
4592.95 1463
4593.59 1381
4594.23 1408
4594.87 1513
4595.51 1481
4596.15 1368
4596.78 1447
4597.42 1371
4598.06 1413
4598.70 1406
4599.34 1425
4599.98 1588
4600.62 1548
4601.26 1505
4601.90 1634
4602.54 1594
4603.18 1519
4603.82 1454
4604.46 1527
4605.10 1463
4605.74 1517
4606.38 1725
4607.02 1646
4607.66 1529
4608.30 1548
4608.94 1646
4609.58 1608
4610.22 1562
4610.86 1543
4611.50 1645
4612.14 1529
4612.78 1619
4613.42 1510
4614.06 1737
4614.70 1764
4615.34 1607
4615.98 1652
4616.63 1605
4617.27 1607
4617.91 1598
4618.55 1535
4619.19 1614
4619.83 1526
4620.47 1500
4621.11 1457
4621.75 1430
4622.39 1488
4623.03 1475
4623.68 1446
4624.32 1389
4624.96 1301
4625.60 1337
4626.24 1345
4626.88 1395
4627.52 1328
4628.17 1451
4628.81 1364
4629.45 1341
4630.09 1484
4630.73 1406
4631.37 1536
4632.02 1461
4632.66 1375
4633.30 1334
4633.94 1375
4634.58 1502
4635.22 1410
4635.87 1386
4636.51 1346
4637.15 1350
4637.79 1467
4638.44 1521
4639.08 1412
4639.72 1404
4640.36 1432
4641.00 1394
4641.65 1469
4642.29 1446
4642.93 1482
4643.57 1465
4644.22 1383
4644.86 1359
4645.50 1457
4646.15 1476
4646.79 1539
4647.43 1463
4648.07 1391
4648.72 1485
4649.36 1427
4650.00 1322
4650.65 1429
4651.29 1477
4651.93 1565
4652.57 1431
4653.22 1324
4653.86 1417
4654.50 1346
4655.15 1449
4655.79 1386
4656.44 1403
4657.08 1382
4657.72 1380
4658.37 1354
4659.01 1384
4659.65 1304
4660.30 1346
4660.94 1446
4661.58 1444
4662.23 1474
4662.87 1414
4663.52 1429
4664.16 1431
4664.80 1364
4665.45 1349
4666.09 1357
4666.74 1417
4667.38 1459
4668.02 1381
4668.67 1328
4669.31 1298
4669.96 1293
4670.60 1325
4671.25 1292
4671.89 1337
4672.54 1372
4673.18 1449
4673.83 1475
4674.47 1402
4675.11 1378
4675.76 1447
4676.40 1451
4677.05 1459
4677.69 1457
4678.34 1426
4678.98 1479
4679.63 1392
4680.27 1449
4680.92 1459
4681.56 1660
4682.21 1512
4682.85 1450
4683.50 1621
4684.15 1556
4684.79 1426
4685.44 1566
4686.08 1549
4686.73 1493
4687.37 1443
4688.02 1479
4688.66 1399
4689.31 1468
4689.96 1409
4690.60 1292
4691.25 1277
4691.89 1306
4692.54 1334
4693.19 1322
4693.83 1373
4694.48 1412
4695.12 1491
4695.77 1376
4696.42 1430
4697.06 1324
4697.71 1261
4698.36 1368
4699.00 1279
4699.65 1371
4700.29 1358
4700.94 1403
4701.59 1440
4702.23 1408
4702.88 1517
4703.53 1523
4704.17 1420
4704.82 1485
4705.47 1317
4706.11 1474
4706.76 1431
4707.41 1469
4708.06 1490
4708.70 1540
4709.35 1574
4710.00 1642
4710.64 1631
4711.29 1587
4711.94 1583
4712.59 1613
4713.23 1512
4713.88 1549
4714.53 1569
4715.18 1477
4715.82 1467
4716.47 1419
4717.12 1239
4717.77 1234
4718.41 1281
4719.06 1318
4719.71 1363
4720.36 1500
4721.01 1506
4721.65 1469
4722.30 1461
4722.95 1506
4723.60 1486
4724.25 1465
4724.89 1415
4725.54 1518
4726.19 1350
4726.84 1458
4727.49 1394
4728.14 1294
4728.78 1282
4729.43 1343
4730.08 1411
4730.73 1428
4731.38 1423
4732.03 1439
4732.68 1451
4733.32 1509
4733.97 1303
4734.62 1325
4735.27 1430
4735.92 1371
4736.57 1441
4737.22 1398
4737.87 1487
4738.52 1353
4739.16 1314
4739.81 1356
4740.46 1440
4741.11 1445
4741.76 1337
4742.41 1377
4743.06 1339
4743.71 1348
4744.36 1500
4745.01 1478
4745.66 1476
4746.31 1482
4746.96 1569
4747.61 1775
4748.26 1739
4748.91 1808
4749.56 1841
4750.21 2018
4750.86 2223
4751.51 2269
4752.16 2346
4752.81 2576
4753.46 2809
4754.11 2707
4754.76 2581
4755.41 2410
4756.06 2354
4756.71 2220
4757.36 2123
4758.01 1942
4758.66 1746
4759.31 1657
4759.96 1515
4760.61 1523
4761.26 1527
4761.91 1512
4762.56 1398
4763.22 1388
4763.87 1373
4764.52 1390
4765.17 1373
4765.82 1435
4766.47 1399
4767.12 1325
4767.77 1312
4768.42 1402
4769.07 1405
4769.73 1374
4770.38 1353
4771.03 1279
4771.68 1261
4772.33 1220
4772.98 1288
4773.63 1242
4774.29 1336
4774.94 1369
4775.59 1274
4776.24 1308
4776.89 1343
4777.54 1430
4778.20 1445
4778.85 1377
4779.50 1365
4780.15 1414
4780.80 1431
4781.46 1406
4782.11 1414
4782.76 1398
4783.41 1411
4784.06 1347
4784.72 1248
4785.37 1332
4786.02 1343
4786.67 1476
4787.33 1429
4787.98 1496
4788.63 1409
4789.28 1406
4789.94 1461
4790.59 1475
4791.24 1577
4791.89 1480
4792.55 1497
4793.20 1355
4793.85 1327
4794.51 1264
4795.16 1230
4795.81 1244
4796.47 1244
4797.12 1317
4797.77 1327
4798.42 1342
4799.08 1314
4799.73 1340
4800.38 1238
4801.04 1356
4801.69 1313
4802.35 1323
4803.00 1301
4803.65 1276
4804.31 1287
4804.96 1228
4805.61 1211
4806.27 1246
4806.92 1245
4807.57 1264
4808.23 1259
4808.88 1280
4809.54 1233
4810.19 1252
4810.84 1199
4811.50 1274
4812.15 1317
4812.81 1304
4813.46 1350
4814.12 1351
4814.77 1450
4815.42 1283
4816.08 1273
4816.73 1323
4817.39 1315
4818.04 1270
4818.70 1384
4819.35 1457
4820.01 1409
4820.66 1286
4821.32 1379
4821.97 1373
4822.63 1339
4823.28 1363
4823.94 1419
4824.59 1364
4825.25 1431
4825.90 1477
4826.56 1451
4827.21 1433
4827.87 1337
4828.52 1409
4829.18 1317
4829.83 1243
4830.49 1446
4831.14 1403
4831.80 1473
4832.45 1459
4833.11 1548
4833.76 1516
4834.42 1364
4835.08 1396
4835.73 1576
4836.39 1449
4837.04 1450
4837.70 1516
4838.36 1367
4839.01 1410
4839.67 1510
4840.32 1445
4840.98 1475
4841.64 1406
4842.29 1354
4842.95 1390
4843.60 1311
4844.26 1300
4844.92 1295
4845.57 1378
4846.23 1384
4846.89 1395
4847.54 1353
4848.20 1299
4848.86 1302
4849.51 1299
4850.17 1284
4850.83 1177
4851.48 1283
4852.14 1263
4852.80 1325
4853.45 1244
4854.11 1292
4854.77 1311
4855.43 1259
4856.08 1237
4856.74 1252
4857.40 1252
4858.05 1267
4858.71 1322
4859.37 1145
4860.03 1242
4860.68 1289
4861.34 1334
4862.00 1418
4862.66 1295
4863.31 1323
4863.97 1317
4864.63 1448
4865.29 1421
4865.95 1506
4866.60 1549
4867.26 1516
4867.92 1593
4868.58 1529
4869.23 1460
4869.89 1457
4870.55 1365
4871.21 1384
4871.87 1325
4872.53 1358
4873.18 1351
4873.84 1400
4874.50 1472
4875.16 1406
4875.82 1273
4876.48 1381
4877.13 1345
4877.79 1271
4878.45 1240
4879.11 1273
4879.77 1340
4880.43 1328
4881.09 1253
4881.75 1309
4882.40 1182
4883.06 1200
4883.72 1259
4884.38 1234
4885.04 1245
4885.70 1194
4886.36 1208
4887.02 1249
4887.68 1190
4888.34 1265
4889.00 1290
4889.66 1260
4890.32 1291
4890.97 1237
4891.63 1182
4892.29 1336
4892.95 1395
4893.61 1418
4894.27 1378
4894.93 1327
4895.59 1264
4896.25 1333
4896.91 1295
4897.57 1276
4898.23 1386
4898.89 1390
4899.55 1246
4900.21 1321
4900.87 1273
4901.53 1360
4902.19 1317
4902.85 1294
4903.51 1399
4904.17 1341
4904.83 1338
4905.50 1316
4906.16 1359
4906.82 1406
4907.48 1448
4908.14 1350
4908.80 1292
4909.46 1323
4910.12 1325
4910.78 1409
4911.44 1458
4912.10 1454
4912.76 1300
4913.42 1320
4914.09 1280
4914.75 1188
4915.41 1215
4916.07 1237
4916.73 1145
4917.39 1178
4918.05 1278
4918.71 1246
4919.38 1254
4920.04 1178
4920.70 1219
4921.36 1271
4922.02 1249
4922.68 1225
4923.35 1181
4924.01 1155
4924.67 1235
4925.33 1239
4925.99 1259
4926.65 1154
4927.32 1114
4927.98 1146
4928.64 1212
4929.30 1209
4929.96 1223
4930.63 1249
4931.29 1174
4931.95 1300
4932.61 1280
4933.28 1315
4933.94 1223
4934.60 1231
4935.26 1275
4935.93 1274
4936.59 1366
4937.25 1275
4937.91 1238
4938.58 1214
4939.24 1199
4939.90 1165
4940.56 1258
4941.23 1251
4941.89 1319
4942.55 1263
4943.22 1211
4943.88 1172
4944.54 1174
4945.21 1207
4945.87 1263
4946.53 1207
4947.20 1165
4947.86 1161
4948.52 1287
4949.19 1232
4949.85 1154
4950.51 1197
4951.18 1233
4951.84 1210
4952.50 1111
4953.17 1214
4953.83 1157
4954.49 1227
4955.16 1269
4955.82 1204
4956.49 1158
4957.15 1222
4957.81 1111
4958.48 1149
4959.14 1246
4959.81 1202
4960.47 1221
4961.14 1283
4961.80 1398
4962.46 1340
4963.13 1347
4963.79 1296
4964.46 1345
4965.12 1367
4965.79 1370
4966.45 1516
4967.12 1534
4967.78 1504
4968.44 1422
4969.11 1437
4969.77 1363
4970.44 1253
4971.10 1298
4971.77 1391
4972.43 1303
4973.10 1271
4973.76 1211
4974.43 1388
4975.09 1280
4975.76 1282
4976.42 1280
4977.09 1401
4977.76 1354
4978.42 1376
4979.09 1329
4979.75 1245
4980.42 1242
4981.08 1218
4981.75 1367
4982.41 1385
4983.08 1297
4983.75 1174
4984.41 1439
4985.08 1517
4985.74 1484
4986.41 1517
4987.07 1566
4987.74 1647
4988.41 1689
4989.07 1673
4989.74 1886
4990.41 1834
4991.07 1811
4991.74 1844
4992.40 1895
4993.07 1798
4993.74 1701
4994.40 1547
4995.07 1532
4995.74 1523
4996.40 1440
4997.07 1431
4997.74 1511
4998.40 1430
4999.07 1377
4999.74 1321
5000.40 1249
5001.07 1215
5001.74 1336
5002.40 1218
5003.07 1173
5003.74 1113
5004.41 1154
5005.07 1246
5005.74 1175
5006.41 1116
5007.07 1098
5007.74 1219
5008.41 1185
5009.08 1170
5009.74 1179
5010.41 1306
5011.08 1227
5011.75 1235
5012.41 1225
5013.08 1314
5013.75 1226
5014.42 1157
5015.09 1184
5015.75 1184
5016.42 1260
5017.09 1362
5017.76 1223
5018.43 1192
5019.09 1179
5019.76 1280
5020.43 1287
5021.10 1299
5021.77 1247
5022.44 1196
5023.10 1266
5023.77 1221
5024.44 1307
5025.11 1426
5025.78 1348
5026.45 1464
5027.11 1464
5027.78 1352
5028.45 1279
5029.12 1263
5029.79 1273
5030.46 1371
5031.13 1278
5031.80 1223
5032.47 1275
5033.13 1225
5033.80 1200
5034.47 1224
5035.14 1236
5035.81 1173
5036.48 1241
5037.15 1175
5037.82 1159
5038.49 1243
5039.16 1113
5039.83 1135
5040.50 1241
5041.17 1194
5041.84 1193
5042.51 1207
5043.18 1190
5043.85 1183
5044.52 1134
5045.18 1189
5045.85 1131
5046.52 1140
5047.19 1193
5047.86 1116
5048.53 1269
5049.20 1241
5049.88 1227
5050.55 1157
5051.22 1211
5051.89 1187
5052.56 1201
5053.23 1208
5053.90 1230
5054.57 1185
5055.24 1194
5055.91 1316
5056.58 1248
5057.25 1167
5057.92 1206
5058.59 1184
5059.26 1078
5059.93 1130
5060.60 1113
5061.27 1175
5061.95 1140
5062.62 1146
5063.29 1262
5063.96 1254
5064.63 1234
5065.30 1265
5065.97 1143
5066.64 1109
5067.31 1164
5067.99 1134
5068.66 1121
5069.33 1136
5070.00 1189
5070.67 1265
5071.34 1117
5072.02 1151
5072.69 1232
5073.36 1208
5074.03 1210
5074.70 1163
5075.37 1199
5076.05 1372
5076.72 1226
5077.39 1187
5078.06 1217
5078.73 1243
5079.41 1291
5080.08 1258
5080.75 1227
5081.42 1238
5082.10 1190
5082.77 1314
5083.44 1210
5084.11 1220
5084.78 1210
5085.46 1141
5086.13 1199
5086.80 1188
5087.48 1193
5088.15 1165
5088.82 1264
5089.49 1147
5090.17 1100
5090.84 1197
5091.51 1274
5092.19 1195
5092.86 1144
5093.53 1292
5094.20 1283
5094.88 1249
5095.55 1294
5096.22 1231
5096.90 1260
5097.57 1188
5098.24 1207
5098.92 1175
5099.59 1177
5100.26 1135
5100.94 1193
5101.61 1219
5102.29 1167
5102.96 1139
5103.63 1188
5104.31 1257
5104.98 1130
5105.65 1192
5106.33 1218
5107.00 1288
5107.68 1315
5108.35 1271
5109.02 1210
5109.70 1181
5110.37 1236
5111.05 1252
5111.72 1282
5112.40 1186
5113.07 1209
5113.74 1206
5114.42 1139
5115.09 1105
5115.77 1090
5116.44 1178
5117.12 1054
5117.79 1137
5118.47 1124
5119.14 1076
5119.82 1159
5120.49 1164
5121.17 1021
5121.84 1146
5122.52 1181
5123.19 1128
5123.87 1142
5124.54 1178
5125.22 1128
5125.89 1174
5126.57 1189
5127.24 1145
5127.92 1211
5128.59 1270
5129.27 1204
5129.94 1186
5130.62 1218
5131.29 1228
5131.97 1252
5132.65 1149
5133.32 1132
5134.00 1084
5134.67 998
5135.35 1068
5136.02 1109
5136.70 1173
5137.38 1170
5138.05 1147
5138.73 1154
5139.40 1125
5140.08 1152
5140.76 1108
5141.43 1144
5142.11 1216
5142.79 1112
5143.46 1122
5144.14 1226
5144.81 1248
5145.49 1221
5146.17 1071
5146.84 1121
5147.52 1129
5148.20 1164
5148.87 1105
5149.55 1087
5150.23 1162
5150.90 1121
5151.58 1206
5152.26 1182
5152.94 1176
5153.61 1126
5154.29 1115
5154.97 1127
5155.64 1089
5156.32 1126
5157.00 1103
5157.68 1152
5158.35 1101
5159.03 1134
5159.71 1184
5160.39 1147
5161.06 1153
5161.74 1178
5162.42 1152
5163.10 1047
5163.77 1023
5164.45 1059
5165.13 1093
5165.81 1110
5166.48 1202
5167.16 1210
5167.84 1196
5168.52 1072
5169.20 1124
5169.87 1161
5170.55 1044
5171.23 1088
5171.91 1149
5172.59 1168
5173.27 1170
5173.94 1151
5174.62 1094
5175.30 1114
5175.98 1026
5176.66 1039
5177.34 1060
5178.02 1100
5178.69 1119
5179.37 1220
5180.05 1116
5180.73 1087
5181.41 1084
5182.09 1086
5182.77 1087
5183.45 1149
5184.12 1071
5184.80 1056
5185.48 1122
5186.16 1069
5186.84 1157
5187.52 1069
5188.20 1149
5188.88 1147
5189.56 1104
5190.24 1044
5190.92 1129
5191.60 1049
5192.28 1075
5192.96 1021
5193.64 972
5194.32 977
5195.00 987
5195.68 1149
5196.36 1034
5197.03 1052
5197.71 1002
5198.39 1025
5199.07 984
5199.75 992
5200.44 1115
5201.12 1126
5201.80 1116
5202.48 1004
5203.16 1045
5203.84 1098
5204.52 1060
5205.20 1087
5205.88 1095
5206.56 1033
5207.24 1074
5207.92 1169
5208.60 1115
5209.28 1031
5209.96 1081
5210.64 1067
5211.32 1060
5212.00 1108
5212.68 1070
5213.37 1058
5214.05 1051
5214.73 1054
5215.41 1069
5216.09 1107
5216.77 1042
5217.45 1121
5218.13 1185
5218.81 1062
5219.50 1033
5220.18 1023
5220.86 1001
5221.54 1028
5222.22 1026
5222.90 1075
5223.59 993
5224.27 1049
5224.95 962
5225.63 925
5226.31 993
5226.99 1098
5227.68 1057
5228.36 1077
5229.04 1202
5229.72 1198
5230.40 1127
5231.09 1043
5231.77 1030
5232.45 1057
5233.13 1128
5233.81 1109
5234.50 1105
5235.18 1031
5235.86 1096
5236.54 1186
5237.23 1179
5237.91 1188
5238.59 1177
5239.27 1137
5239.96 1176
5240.64 1176
5241.32 1190
5242.01 1203
5242.69 1260
5243.37 1222
5244.05 1272
5244.74 1024
5245.42 1052
5246.10 1070
5246.79 1126
5247.47 1108
5248.15 1037
5248.84 1120
5249.52 1136
5250.20 1065
5250.89 1067
5251.57 1057
5252.25 1074
5252.94 1121
5253.62 1122
5254.30 1014
5254.99 979
5255.67 1039
5256.36 1066
5257.04 944
5257.72 991
5258.41 1060
5259.09 1211
5259.78 1052
5260.46 1089
5261.14 1119
5261.83 1042
5262.51 1078
5263.20 1087
5263.88 1004
5264.56 1036
5265.25 1048
5265.93 1181
5266.62 974
5267.30 992
5267.99 1072
5268.67 1047
5269.36 1121
5270.04 1121
5270.73 959
5271.41 1050
5272.09 1182
5272.78 1055
5273.46 1046
5274.15 1041
5274.83 1025
5275.52 1075
5276.20 1035
5276.89 984
5277.57 1043
5278.26 1017
5278.94 1041
5279.63 1076
5280.32 1025
5281.00 1177
5281.69 1161
5282.37 1208
5283.06 1197
5283.74 1141
5284.43 1094
5285.11 1174
5285.80 1068
5286.49 999
5287.17 1006
5287.86 1007
5288.54 1072
5289.23 1050
5289.91 1092
5290.60 1020
5291.29 1045
5291.97 1106
5292.66 1039
5293.35 1041
5294.03 1124
5294.72 1134
5295.40 1008
5296.09 1014
5296.78 1053
5297.46 1010
5298.15 1092
5298.84 1139
5299.52 1146
5300.21 1148
5300.90 1151
5301.58 1218
5302.27 1225
5302.96 1244
5303.64 1152
5304.33 1153
5305.02 1155
5305.70 1150
5306.39 1083
5307.08 1060
5307.77 1149
5308.45 1114
5309.14 1115
5309.83 1051
5310.51 1148
5311.20 1047
5311.89 1044
5312.58 1035
5313.26 1093
5313.95 1063
5314.64 962
5315.33 1139
5316.01 1039
5316.70 1114
5317.39 1133
5318.08 1002
5318.77 1136
5319.45 1094
5320.14 1120
5320.83 1044
5321.52 1071
5322.20 1116
5322.89 1102
5323.58 1128
5324.27 1147
5324.96 1021
5325.65 996
5326.33 1061
5327.02 1066
5327.71 1112
5328.40 1036
5329.09 1155
5329.78 1163
5330.46 1133
5331.15 1158
5331.84 1159
5332.53 1159
5333.22 1172
5333.91 1137
5334.60 1069
5335.29 1082
5335.98 1074
5336.66 1139
5337.35 1077
5338.04 1119
5338.73 1137
5339.42 1054
5340.11 1087
5340.80 1077
5341.49 1064
5342.18 1001
5342.87 1077
5343.56 1058
5344.25 1054
5344.94 1094
5345.62 1160
5346.31 1180
5347.00 1133
5347.69 1201
5348.38 1279
5349.07 1301
5349.76 1323
5350.45 1328
5351.14 1338
5351.83 1413
5352.52 1436
5353.21 1344
5353.90 1340
5354.59 1403
5355.28 1288
5355.97 1219
5356.66 1116
5357.35 1164
5358.04 1204
5358.74 1075
5359.43 1079
5360.12 1132
5360.81 1153
5361.50 1119
5362.19 1093
5362.88 1071
5363.57 1038
5364.26 1093
5364.95 1126
5365.64 1114
5366.33 1083
5367.02 1094
5367.71 1085
5368.41 1140
5369.10 1162
5369.79 1107
5370.48 1131
5371.17 1068
5371.86 1051
5372.55 1111
5373.24 1059
5373.94 1099
5374.63 1109
5375.32 1132
5376.01 997
5376.70 1080
5377.39 1079
5378.08 1020
5378.78 1123
5379.47 1282
5380.16 1283
5380.85 1386
5381.54 1300
5382.24 1303
5382.93 1336
5383.62 1314
5384.31 1256
5385.00 1309
5385.70 1234
5386.39 1196
5387.08 1100
5387.77 1209
5388.47 1264
5389.16 1170
5389.85 1080
5390.54 1139
5391.23 1178
5391.93 1117
5392.62 1077
5393.31 1091
5394.01 1096
5394.70 1094
5395.39 1072
5396.08 1065
5396.78 1118
5397.47 1017
5398.16 1046
5398.86 1046
5399.55 986
5400.24 1046
5400.93 988
5401.63 1056
5402.32 1102
5403.01 1032
5403.71 1051
5404.40 1084
5405.09 1121
5405.79 1049
5406.48 1110
5407.17 1108
5407.87 1106
5408.56 1148
5409.26 1140
5409.95 1059
5410.64 1007
5411.34 1085
5412.03 1148
5412.72 1096
5413.42 1128
5414.11 1059
5414.81 998
5415.50 1021
5416.19 1019
5416.89 1117
5417.58 1097
5418.28 1022
5418.97 1028
5419.67 1022
5420.36 1028
5421.05 1042
5421.75 1111
5422.44 1071
5423.14 1067
5423.83 999
5424.53 1064
5425.22 1047
5425.92 1033
5426.61 946
5427.31 1015
5428.00 1057
5428.70 1112
5429.39 1126
5430.09 1045
5430.78 962
5431.48 975
5432.17 1032
5432.87 992
5433.56 952
5434.26 962
5434.95 1002
5435.65 1000
5436.34 931
5437.04 1035
5437.73 1166
5438.43 1198
5439.13 1017
5439.82 1030
5440.52 1084
5441.21 1077
5441.91 1014
5442.60 1049
5443.30 1108
5444.00 984
5444.69 1026
5445.39 1131
5446.08 1069
5446.78 1080
5447.48 1067
5448.17 1002
5448.87 1106
5449.56 1031
5450.26 927
5450.96 1004
5451.65 1005
5452.35 988
5453.05 1059
5453.74 1014
5454.44 1078
5455.14 1018
5455.83 1001
5456.53 1010
5457.23 1069
5457.92 965
5458.62 1056
5459.32 969
5460.01 966
5460.71 909
5461.41 973
5462.11 953
5462.80 1024
5463.50 1013
5464.20 980
5464.89 1000
5465.59 974
5466.29 1048
5466.99 1017
5467.68 1069
5468.38 995
5469.08 973
5469.78 1038
5470.47 1027
5471.17 1077
5471.87 937
5472.57 1002
5473.26 986
5473.96 945
5474.66 865
5475.36 879
5476.06 1001
5476.75 895
5477.45 834
5478.15 888
5478.85 953
5479.55 968
5480.24 1073
5480.94 958
5481.64 910
5482.34 945
5483.04 928
5483.74 942
5484.43 931
5485.13 958
5485.83 948
5486.53 948
5487.23 983
5487.93 906
5488.63 861
5489.33 1052
5490.02 972
5490.72 954
5491.42 916
5492.12 946
5492.82 916
5493.52 894
5494.22 870
5494.92 922
5495.62 953
5496.32 1062
5497.01 929
5497.71 949
5498.41 943
5499.11 836
5499.81 900
5500.51 944
5501.21 979
5501.91 928
5502.61 1001
5503.31 963
5504.01 923
5504.71 950
5505.41 930
5506.11 941
5506.81 1009
5507.51 1012
5508.21 977
5508.91 1051
5509.61 1032
5510.31 1029
5511.01 1033
5511.71 1093
5512.41 909
5513.11 910
5513.81 915
5514.51 1023
5515.21 966
5515.91 975
5516.61 1005
5517.31 948
5518.01 1022
5518.72 971
5519.42 1001
5520.12 947
5520.82 995
5521.52 948
5522.22 980
5522.92 999
5523.62 995
5524.32 976
5525.02 955
5525.72 1008
5526.43 908
5527.13 977
5527.83 938
5528.53 1021
5529.23 981
5529.93 936
5530.63 951
5531.33 933
5532.04 1002
5532.74 961
5533.44 868
5534.14 953
5534.84 959
5535.54 941
5536.25 1017
5536.95 934
5537.65 885
5538.35 934
5539.05 962
5539.76 950
5540.46 853
5541.16 857
5541.86 884
5542.56 944
5543.27 962
5543.97 891
5544.67 902
5545.37 993
5546.08 974
5546.78 997
5547.48 974
5548.18 897
5548.89 882
5549.59 957
5550.29 946
5550.99 923
5551.70 1002
5552.40 932
5553.10 912
5553.81 960
5554.51 953
5555.21 911
5555.91 907
5556.62 900
5557.32 888
5558.02 935
5558.73 860
5559.43 916
5560.13 987
5560.84 1041
5561.54 1044
5562.24 892
5562.95 877
5563.65 956
5564.35 917
5565.06 888
5565.76 1020
5566.47 938
5567.17 902
5567.87 873
5568.58 956
5569.28 927
5569.98 896
5570.69 840
5571.39 874
5572.10 937
5572.80 972
5573.50 947
5574.21 863
5574.91 920
5575.62 970
5576.32 950
5577.03 949
5577.73 890
5578.44 907
5579.14 873
5579.84 873
5580.55 917
5581.25 976
5581.96 922
5582.66 905
5583.37 916
5584.07 945
5584.78 951
5585.48 941
5586.19 904
5586.89 815
5587.60 844
5588.30 909
5589.01 916
5589.71 929
5590.42 918
5591.12 914
5591.83 913
5592.53 936
5593.24 922
5593.94 916
5594.65 914
5595.36 848
5596.06 917
5596.77 914
5597.47 940
5598.18 942
5598.88 1015
5599.59 887
5600.30 960
5601.00 925
5601.71 943
5602.41 952
5603.12 918
5603.83 944
5604.53 971
5605.24 945
5605.94 933
5606.65 1008
5607.36 941
5608.06 914
5608.77 913
5609.48 936
5610.18 932
5610.89 918
5611.60 890
5612.30 933
5613.01 934
5613.72 1000
5614.42 966
5615.13 965
5615.84 925
5616.54 946
5617.25 964
5617.96 919
5618.66 883
5619.37 960
5620.08 944
5620.78 1005
5621.49 905
5622.20 917
5622.91 870
5623.61 848
5624.32 858
5625.03 899
5625.74 885
5626.44 896
5627.15 855
5627.86 885
5628.57 957
5629.27 944
5629.98 971
5630.69 1001
5631.40 913
5632.11 910
5632.81 926
5633.52 898
5634.23 816
5634.94 813
5635.65 907
5636.35 941
5637.06 887
5637.77 898
5638.48 914
5639.19 908
5639.89 985
5640.60 1010
5641.31 893
5642.02 903
5642.73 1048
5643.44 937
5644.15 993
5644.85 928
5645.56 950
5646.27 899
5646.98 920
5647.69 861
5648.40 907
5649.11 831
5649.82 858
5650.53 949
5651.23 951
5651.94 818
5652.65 850
5653.36 872
5654.07 911
5654.78 964
5655.49 851
5656.20 823
5656.91 916
5657.62 937
5658.33 805
5659.04 963
5659.75 993
5660.46 935
5661.17 943
5661.88 1016
5662.59 1005
5663.30 987
5664.00 971
5664.71 972
5665.42 938
5666.13 890
5666.84 859
5667.55 942
5668.27 852
5668.98 908
5669.69 945
5670.40 897
5671.11 900
5671.82 872
5672.53 866
5673.24 880
5673.95 858
5674.66 861
5675.37 890
5676.08 909
5676.79 892
5677.50 936
5678.21 900
5678.92 924
5679.63 919
5680.34 880
5681.06 884
5681.77 967
5682.48 967
5683.19 935
5683.90 947
5684.61 909
5685.32 927
5686.03 909
5686.74 899
5687.46 915
5688.17 887
5688.88 860
5689.59 856
5690.30 799
5691.01 788
5691.72 921
5692.44 877
5693.15 879
5693.86 938
5694.57 884
5695.28 931
5696.00 915
5696.71 921
5697.42 862
5698.13 829
5698.84 875
5699.56 942
5700.27 944
5700.98 871
5701.69 936
5702.40 1004
5703.12 929
5703.83 914
5704.54 856
5705.25 857
5705.97 872
5706.68 890
5707.39 949
5708.10 936
5708.82 826
5709.53 918
5710.24 956
5710.95 858
5711.67 816
5712.38 834
5713.09 848
5713.81 849
5714.52 843
5715.23 850
5715.95 829
5716.66 879
5717.37 907
5718.09 826
5718.80 778
5719.51 880
5720.23 840
5720.94 868
5721.65 836
5722.37 803
5723.08 871
5723.79 806
5724.51 773
5725.22 866
5725.93 925
5726.65 823
5727.36 900
5728.08 945
5728.79 805
5729.50 858
5730.22 841
5730.93 813
5731.65 904
5732.36 917
5733.07 848
5733.79 832
5734.50 903
5735.22 837
5735.93 828
5736.65 904
5737.36 895
5738.07 947
5738.79 822
5739.50 795
5740.22 908
5740.93 863
5741.65 811
5742.36 814
5743.08 955
5743.79 823
5744.51 763
5745.22 808
5745.94 744
5746.65 792
5747.37 818
5748.08 852
5748.80 886
5749.51 948
5750.23 876
5750.94 853
5751.66 866
5752.37 892
5753.09 857
5753.80 967
5754.52 1010
5755.24 1050
5755.95 982
5756.67 861
5757.38 869
5758.10 865
5758.81 953
5759.53 929
5760.25 896
5760.96 959
5761.68 989
5762.39 937
5763.11 892
5763.83 918
5764.54 848
5765.26 839
5765.97 840
5766.69 857
5767.41 837
5768.12 909
5768.84 949
5769.56 875
5770.27 928
5770.99 917
5771.71 893
5772.42 946
5773.14 932
5773.86 823
5774.57 818
5775.29 859
5776.01 887
5776.72 857
5777.44 904
5778.16 926
5778.88 925
5779.59 860
5780.31 877
5781.03 875
5781.74 843
5782.46 919
5783.18 998
5783.90 988
5784.61 929
5785.33 1010
5786.05 945
5786.77 1010
5787.48 953
5788.20 995
5788.92 937
5789.64 953
5790.35 964
5791.07 960
5791.79 907
5792.51 842
5793.23 879
5793.94 886
5794.66 870
5795.38 838
5796.10 875
5796.82 875
5797.53 979
5798.25 938
5798.97 1001
5799.69 1018
5800.41 1042
5801.13 965
5801.84 967
5802.56 997
5803.28 1025
5804.00 1081
5804.72 963
5805.44 933
5806.16 1079
5806.87 1075
5807.59 958
5808.31 944
5809.03 819
5809.75 891
5810.47 927
5811.19 894
5811.91 855
5812.63 869
5813.35 984
5814.07 977
5814.78 992
5815.50 1021
5816.22 1043
5816.94 1033
5817.66 1033
5818.38 1094
5819.10 1099
5819.82 1093
5820.54 971
5821.26 1028
5821.98 1045
5822.70 1080
5823.42 1056
5824.14 1078
5824.86 1013
5825.58 1085
5826.30 974
5827.02 1023
5827.74 955
5828.46 877
5829.18 908
5829.90 949
5830.62 934
5831.34 946
5832.06 959
5832.78 962
5833.50 964
5834.22 1011
5834.94 949
5835.66 891
5836.38 838
5837.10 887
5837.82 964
5838.55 951
5839.27 1003
5839.99 932
5840.71 839
5841.43 935
5842.15 892
5842.87 891
5843.59 890
5844.31 961
5845.03 946
5845.76 881
5846.48 854
5847.20 864
5847.92 880
5848.64 846
5849.36 796
5850.08 851
5850.81 858
5851.53 918
5852.25 901
5852.97 821
5853.69 806
5854.41 853
5855.14 801
5855.86 936
5856.58 843
5857.30 898
5858.02 865
5858.74 890
5859.47 839
5860.19 850
5860.91 906
5861.63 865
5862.36 831
5863.08 795
5863.80 882
5864.52 901
5865.24 898
5865.97 836
5866.69 842
5867.41 845
5868.13 879
5868.86 911
5869.58 880
5870.30 884
5871.03 845
5871.75 832
5872.47 858
5873.19 843
5873.92 778
5874.64 770
5875.36 873
5876.09 881
5876.81 816
5877.53 824
5878.26 815
5878.98 855
5879.70 845
5880.43 849
5881.15 855
5881.87 871
5882.60 894
5883.32 917
5884.04 838
5884.77 832
5885.49 940
5886.21 934
5886.94 824
5887.66 926
5888.39 949
5889.11 885
5889.83 858
5890.56 804
5891.28 836
5892.01 824
5892.73 805
5893.45 826
5894.18 813
5894.90 824
5895.63 905
5896.35 924
5897.07 854
5897.80 906
5898.52 822
5899.25 842
5899.97 754
5900.70 857
5901.42 899
5902.15 953
5902.87 1003
5903.60 923
5904.32 899
5905.05 981
5905.77 939
5906.50 842
5907.22 863
5907.95 807
5908.67 841
5909.40 886
5910.12 794
5910.85 874
5911.57 837
5912.30 796
5913.02 843
5913.75 837
5914.47 835
5915.20 865
5915.92 810
5916.65 804
5917.38 758
5918.10 847
5918.83 776
5919.55 831
5920.28 818
5921.00 781
5921.73 929
5922.46 886
5923.18 848
5923.91 833
5924.63 965
5925.36 963
5926.09 908
5926.81 767
5927.54 792
5928.26 800
5928.99 769
5929.72 809
5930.44 809
5931.17 809
5931.90 842
5932.62 816
5933.35 838
5934.08 892
5934.80 877
5935.53 872
5936.26 864
5936.98 874
5937.71 911
5938.44 851
5939.16 888
5939.89 916
5940.62 778
5941.35 820
5942.07 843
5942.80 807
5943.53 796
5944.25 736
5944.98 684
5945.71 797
5946.44 832
5947.16 782
5947.89 770
5948.62 795
5949.35 804
5950.07 783
5950.80 887
5951.53 868
5952.26 889
5952.99 867
5953.71 836
5954.44 834
5955.17 863
5955.90 888
5956.62 851
5957.35 885
5958.08 834
5958.81 780
5959.54 792
5960.27 875
5960.99 860
5961.72 871
5962.45 818
5963.18 855
5963.91 849
5964.64 774
5965.36 800
5966.09 833
5966.82 942
5967.55 919
5968.28 848
5969.01 781
5969.74 844
5970.47 831
5971.19 891
5971.92 854
5972.65 869
5973.38 827
5974.11 928
5974.84 841
5975.57 856
5976.30 817
5977.03 798
5977.76 822
5978.49 856
5979.22 822
5979.95 853
5980.67 864
5981.40 814
5982.13 856
5982.86 865
5983.59 875
5984.32 770
5985.05 818
5985.78 839
5986.51 864
5987.24 893
5987.97 875
5988.70 900
5989.43 882
5990.16 836
5990.89 893
5991.62 888
5992.35 800
5993.08 848
5993.81 858
5994.54 788
5995.27 850
5996.00 916
5996.73 917
5997.47 837
5998.20 826
5998.93 821
5999.66 843
6000.39 789
6001.12 828
6001.85 787
6002.58 818
6003.31 827
6004.04 797
6004.77 785
6005.50 826
6006.24 837
6006.97 823
6007.70 797
6008.43 889
6009.16 834
6009.89 846
6010.62 859
6011.35 879
6012.09 856
6012.82 891
6013.55 947
6014.28 860
6015.01 915
6015.74 908
6016.47 850
6017.21 911
6017.94 862
6018.67 766
6019.40 827
6020.13 877
6020.87 899
6021.60 893
6022.33 809
6023.06 865
6023.79 913
6024.53 820
6025.26 820
6025.99 883
6026.72 859
6027.46 811
6028.19 755
6028.92 818
6029.65 815
6030.39 811
6031.12 888
6031.85 832
6032.58 780
6033.32 817
6034.05 829
6034.78 815
6035.51 767
6036.25 790
6036.98 790
6037.71 808
6038.45 876
6039.18 824
6039.91 795
6040.65 879
6041.38 915
6042.11 927
6042.85 842
6043.58 872
6044.31 866
6045.05 830
6045.78 879
6046.51 898
6047.25 902
6047.98 904
6048.71 838
6049.45 802
6050.18 846
6050.91 866
6051.65 750
6052.38 718
6053.12 816
6053.85 798
6054.58 849
6055.32 782
6056.05 798
6056.79 811
6057.52 729
6058.25 838
6058.99 782
6059.72 805
6060.46 837
6061.19 755
6061.93 798
6062.66 755
6063.40 814
6064.13 776
6064.86 719
6065.60 804
6066.33 848
6067.07 825
6067.80 869
6068.54 786
6069.27 762
6070.01 797
6070.74 750
6071.48 821
6072.21 817
6072.95 691
6073.68 802
6074.42 871
6075.15 811
6075.89 712
6076.63 749
6077.36 795
6078.10 785
6078.83 799
6079.57 815
6080.30 834
6081.04 759
6081.77 854
6082.51 792
6083.25 783
6083.98 818
6084.72 812
6085.45 817
6086.19 798
6086.92 823
6087.66 826
6088.40 793
6089.13 800
6089.87 736
6090.61 721
6091.34 726
6092.08 678
6092.81 769
6093.55 679
6094.29 711
6095.02 732
6095.76 787
6096.50 778
6097.23 784
6097.97 760
6098.71 755
6099.44 711
6100.18 763
6100.92 732
6101.65 765
6102.39 758
6103.13 714
6103.86 763
6104.60 733
6105.34 655
6106.08 700
6106.81 738
6107.55 753
6108.29 845
6109.02 820
6109.76 823
6110.50 840
6111.24 732
6111.97 756
6112.71 665
6113.45 719
6114.19 742
6114.92 756
6115.66 738
6116.40 785
6117.14 754
6117.88 776
6118.61 770
6119.35 724
6120.09 777
6120.83 794
6121.57 788
6122.30 733
6123.04 712
6123.78 681
6124.52 754
6125.26 732
6126.00 784
6126.73 798
6127.47 813
6128.21 709
6128.95 731
6129.69 773
6130.43 804
6131.16 788
6131.90 796
6132.64 772
6133.38 691
6134.12 791
6134.86 745
6135.60 760
6136.34 704
6137.08 790
6137.81 788
6138.55 684
6139.29 672
6140.03 696
6140.77 769
6141.51 769
6142.25 804
6142.99 770
6143.73 804
6144.47 824
6145.21 752
6145.95 745
6146.69 770
6147.43 765
6148.17 733
6148.91 720
6149.65 726
6150.39 738
6151.13 745
6151.86 759
6152.60 741
6153.34 727
6154.08 741
6154.83 744
6155.57 762
6156.31 794
6157.05 744
6157.79 787
6158.53 801
6159.27 686
6160.01 715
6160.75 743
6161.49 763
6162.23 748
6162.97 711
6163.71 673
6164.45 675
6165.19 690
6165.93 732
6166.67 697
6167.41 748
6168.15 737
6168.89 736
6169.64 696
6170.38 754
6171.12 770
6171.86 761
6172.60 750
6173.34 807
6174.08 698
6174.82 786
6175.57 840
6176.31 844
6177.05 728
6177.79 700
6178.53 720
6179.27 704
6180.01 718
6180.76 705
6181.50 686
6182.24 672
6182.98 655
6183.72 680
6184.46 753
6185.21 750
6185.95 666
6186.69 738
6187.43 765
6188.17 683
6188.92 663
6189.66 610
6190.40 709
6191.14 772
6191.89 659
6192.63 710
6193.37 690
6194.11 739
6194.86 746
6195.60 668
6196.34 684
6197.08 716
6197.83 741
6198.57 705
6199.31 699
6200.05 727
6200.80 736
6201.54 811
6202.28 732
6203.03 715
6203.77 739
6204.51 805
6205.26 747
6206.00 675
6206.74 746
6207.48 728
6208.23 729
6208.97 735
6209.71 689
6210.46 703
6211.20 700
6211.95 726
6212.69 739
6213.43 712
6214.18 746
6214.92 762
6215.66 786
6216.41 724
6217.15 690
6217.89 734
6218.64 754
6219.38 675
6220.13 715
6220.87 745
6221.61 709
6222.36 619
6223.10 690
6223.85 760
6224.59 795
6225.34 704
6226.08 705
6226.82 757
6227.57 679
6228.31 690
6229.06 683
6229.80 695
6230.55 675
6231.29 796
6232.04 789
6232.78 802
6233.53 758
6234.27 752
6235.02 722
6235.76 724
6236.51 759
6237.25 763
6238.00 721
6238.74 735
6239.49 750
6240.23 684
6240.98 710
6241.72 739
6242.47 699
6243.21 651
6243.96 662
6244.70 643
6245.45 673
6246.20 720
6246.94 642
6247.69 748
6248.43 758
6249.18 753
6249.92 805
6250.67 782
6251.42 777
6252.16 765
6252.91 784
6253.65 792
6254.40 705
6255.15 725
6255.89 696
6256.64 690
6257.38 675
6258.13 652
6258.88 702
6259.62 668
6260.37 681
6261.12 723
6261.86 667
6262.61 682
6263.36 754
6264.10 749
6264.85 782
6265.60 774
6266.34 681
6267.09 712
6267.84 731
6268.58 755
6269.33 730
6270.08 717
6270.82 782
6271.57 823
6272.32 803
6273.07 729
6273.81 740
6274.56 694
6275.31 741
6276.05 810
6276.80 805
6277.55 707
6278.30 685
6279.04 779
6279.79 713
6280.54 693
6281.29 698
6282.03 735
6282.78 731
6283.53 692
6284.28 728
6285.03 713
6285.77 706
6286.52 701
6287.27 740
6288.02 752
6288.77 685
6289.51 713
6290.26 752
6291.01 758
6291.76 684
6292.51 723
6293.26 763
6294.00 717
6294.75 669
6295.50 668
6296.25 657
6297.00 709
6297.75 659
6298.50 663
6299.24 720
6299.99 778
6300.74 729
6301.49 692
6302.24 670
6302.99 686
6303.74 708
6304.49 744
6305.24 802
6305.99 723
6306.73 761
6307.48 791
6308.23 684
6308.98 678
6309.73 704
6310.48 725
6311.23 705
6311.98 751
6312.73 664
6313.48 689
6314.23 692
6314.98 658
6315.73 685
6316.48 603
6317.23 664
6317.98 709
6318.73 667
6319.48 784
6320.23 712
6320.98 667
6321.73 642
6322.48 646
6323.23 667
6323.98 703
6324.73 647
6325.48 694
6326.23 685
6326.98 659
6327.73 661
6328.48 737
6329.23 708
6329.98 674
6330.73 706
6331.48 688
6332.23 728
6332.98 624
6333.73 677
6334.49 668
6335.24 686
6335.99 646
6336.74 650
6337.49 715
6338.24 695
6338.99 714
6339.74 701
6340.49 729
6341.25 696
6342.00 623
6342.75 659
6343.50 676
6344.25 651
6345.00 682
6345.75 682
6346.51 672
6347.26 777
6348.01 688
6348.76 660
6349.51 681
6350.26 652
6351.02 648
6351.77 712
6352.52 665
6353.27 656
6354.02 657
6354.78 746
6355.53 738
6356.28 652
6357.03 643
6357.78 753
6358.54 754
6359.29 678
6360.04 672
6360.79 618
6361.55 692
6362.30 665
6363.05 711
6363.80 620
6364.56 638
6365.31 673
6366.06 668
6366.81 651
6367.57 653
6368.32 696
6369.07 695
6369.83 710
6370.58 731
6371.33 695
6372.08 669
6372.84 661
6373.59 671
6374.34 647
6375.10 726
6375.85 734
6376.60 680
6377.36 679
6378.11 692
6378.86 706
6379.62 700
6380.37 677
6381.12 660
6381.88 581
6382.63 591
6383.39 717
6384.14 733
6384.89 694
6385.65 651
6386.40 704
6387.16 706
6387.91 702
6388.66 739
6389.42 693
6390.17 724
6390.93 683
6391.68 745
6392.43 701
6393.19 694
6393.94 693
6394.70 744
6395.45 669
6396.21 668
6396.96 744
6397.72 781
6398.47 688
6399.22 688
6399.98 674
6400.73 677
6401.49 689
6402.24 727
6403.00 732
6403.75 706
6404.51 629
6405.26 698
6406.02 697
6406.77 765
6407.53 663
6408.28 705
6409.04 656
6409.79 731
6410.55 684
6411.31 623
6412.06 696
6412.82 705
6413.57 670
6414.33 700
6415.08 676
6415.84 647
6416.59 657
6417.35 672
6418.11 690
6418.86 704
6419.62 727
6420.37 670
6421.13 627
6421.89 641
6422.64 669
6423.40 692
6424.15 768
6424.91 675
6425.67 678
6426.42 618
6427.18 662
6427.94 663
6428.69 666
6429.45 579
6430.20 603
6430.96 584
6431.72 630
6432.47 668
6433.23 664
6433.99 722
6434.74 710
6435.50 721
6436.26 623
6437.02 664
6437.77 619
6438.53 628
6439.29 677
6440.04 755
6440.80 708
6441.56 670
6442.32 621
6443.07 683
6443.83 660
6444.59 663
6445.34 679
6446.10 704
6446.86 689
6447.62 709
6448.37 713
6449.13 629
6449.89 657
6450.65 698
6451.41 640
6452.16 607
6452.92 587
6453.68 599
6454.44 630
6455.19 704
6455.95 619
6456.71 612
6457.47 653
6458.23 671
6458.99 654
6459.74 585
6460.50 611
6461.26 761
6462.02 657
6462.78 679
6463.54 696
6464.29 602
6465.05 675
6465.81 686
6466.57 655
6467.33 650
6468.09 675
6468.85 674
6469.60 679
6470.36 653
6471.12 634
6471.88 629
6472.64 684
6473.40 681
6474.16 621
6474.92 675
6475.68 691
6476.44 652
6477.20 661
6477.95 730
6478.71 691
6479.47 617
6480.23 685
6480.99 670
6481.75 724
6482.51 730
6483.27 748
6484.03 674
6484.79 670
6485.55 679
6486.31 609
6487.07 705
6487.83 722
6488.59 717
6489.35 688
6490.11 731
6490.87 680
6491.63 709
6492.39 658
6493.15 671
6493.91 651
6494.67 670
6495.43 651
6496.19 651
6496.95 688
6497.71 675
6498.47 717
6499.23 690
6499.99 690
6500.76 673
6501.52 744
6502.28 707
6503.04 694
6503.80 687
6504.56 609
6505.32 660
6506.08 676
6506.84 718
6507.60 710
6508.36 752
6509.13 732
6509.89 763
6510.65 674
6511.41 669
6512.17 672
6512.93 740
6513.69 677
6514.45 664
6515.22 748
6515.98 695
6516.74 736
6517.50 779
6518.26 698
6519.02 687
6519.79 739
6520.55 656
6521.31 630
6522.07 673
6522.83 724
6523.60 682
6524.36 674
6525.12 709
6525.88 823
6526.64 776
6527.41 677
6528.17 689
6528.93 751
6529.69 666
6530.46 695
6531.22 737
6531.98 669
6532.74 629
6533.51 677
6534.27 715
6535.03 673
6535.79 695
6536.56 706
6537.32 662
6538.08 677
6538.85 708
6539.61 694
6540.37 688
6541.13 738
6541.90 681
6542.66 695
6543.42 629
6544.19 664
6544.95 689
6545.71 727
6546.48 645
6547.24 637
6548.00 647
6548.77 653
6549.53 548
6550.29 581
6551.06 648
6551.82 627
6552.58 640
6553.35 584
6554.11 630
6554.88 654
6555.64 646
6556.40 655
6557.17 731
6557.93 657
6558.70 724
6559.46 692
6560.22 689
6560.99 622
6561.75 660
6562.52 631
6563.28 665
6564.05 641
6564.81 632
6565.57 669
6566.34 713
6567.10 678
6567.87 646
6568.63 683
6569.40 661
6570.16 633
6570.93 624
6571.69 639
6572.46 687
6573.22 678
6573.99 694
6574.75 719
6575.52 719
6576.28 737
6577.05 708
6577.81 685
6578.58 722
6579.34 675
6580.11 724
6580.87 731
6581.64 717
6582.40 708
6583.17 682
6583.93 686
6584.70 705
6585.47 688
6586.23 664
6587.00 643
6587.76 763
6588.53 708
6589.29 669
6590.06 636
6590.83 649
6591.59 666
6592.36 700
6593.12 687
6593.89 607
6594.66 668
6595.42 648
6596.19 828
6596.96 689
6597.72 713
6598.49 733
6599.25 790
6600.02 725
6600.79 669
6601.55 712
6602.32 725
6603.09 788
6603.85 693
6604.62 732
6605.39 743
6606.15 781
6606.92 749
6607.69 724
6608.46 725
6609.22 680
6609.99 714
6610.76 766
6611.52 695
6612.29 704
6613.06 667
6613.83 736
6614.59 796
6615.36 704
6616.13 773
6616.89 760
6617.66 826
6618.43 811
6619.20 873
6619.96 807
6620.73 856
6621.50 804
6622.27 807
6623.04 815
6623.80 873
6624.57 855
6625.34 819
6626.11 748
6626.88 766
6627.64 733
6628.41 727
6629.18 841
6629.95 902
6630.72 881
6631.48 954
6632.25 917
6633.02 927
6633.79 1011
6634.56 1097
6635.33 1068
6636.10 1062
6636.86 1194
6637.63 1181
6638.40 1102
6639.17 1034
6639.94 1061
6640.71 1004
6641.48 928
6642.25 865
6643.01 774
6643.78 805
6644.55 771
6645.32 778
6646.09 713
6646.86 816
6647.63 817
6648.40 765
6649.17 765
6649.94 734
6650.71 680
6651.48 764
6652.25 878
6653.01 768
6653.78 786
6654.55 704
6655.32 778
6656.09 750
6656.86 830
6657.63 738
6658.40 678
6659.17 694
6659.94 829
6660.71 858
6661.48 856
6662.25 869
6663.02 858
6663.79 923
6664.56 915
6665.33 932
6666.10 912
6666.87 935
6667.64 888
6668.42 857
6669.19 850
6669.96 881
6670.73 810
6671.50 752
6672.27 852
6673.04 741
6673.81 756
6674.58 769
6675.35 804
6676.12 796
6676.89 810
6677.66 748
6678.44 812
6679.21 755
6679.98 720
6680.75 669
6681.52 720
6682.29 684
6683.06 738
6683.83 640
6684.60 667
6685.38 731
6686.15 775
6686.92 794
6687.69 776
6688.46 731
6689.23 687
6690.01 726
6690.78 671
6691.55 705
6692.32 709
6693.09 670
6693.86 733
6694.64 720
6695.41 715
6696.18 733
6696.95 734
6697.73 732
6698.50 646
6699.27 691
6700.04 730
6700.81 714
6701.59 712
6702.36 756
6703.13 747
6703.90 677
6704.68 663
6705.45 690
6706.22 690
6706.99 732
6707.77 682
6708.54 695
6709.31 711
6710.09 703
6710.86 682
6711.63 719
6712.40 722
6713.18 710
6713.95 647
6714.72 668
6715.50 706
6716.27 732
6717.04 703
6717.82 688
6718.59 729
6719.36 670
6720.14 696
6720.91 682
6721.68 672
6722.46 572
6723.23 655
6724.00 671
6724.78 697
6725.55 681
6726.33 660
6727.10 673
6727.87 650
6728.65 612
6729.42 683
6730.20 648
6730.97 634
6731.74 597
6732.52 620
6733.29 653
6734.07 621
6734.84 624
6735.61 614
6736.39 696
6737.16 653
6737.94 697
6738.71 625
6739.49 670
6740.26 698
6741.04 678
6741.81 633
6742.59 652
6743.36 643
6744.13 625
6744.91 707
6745.68 730
6746.46 657
6747.23 652
6748.01 686
6748.78 664
6749.56 718
6750.33 632
6751.11 653
6751.89 642
6752.66 680
6753.44 650
6754.21 665
6754.99 582
6755.76 593
6756.54 637
6757.31 611
6758.09 614
6758.86 576
6759.64 628
6760.42 613
6761.19 612
6761.97 594
6762.74 670
6763.52 653
6764.30 669
6765.07 750
6765.85 655
6766.62 677
6767.40 620
6768.18 592
6768.95 577
6769.73 631
6770.51 626
6771.28 611
6772.06 626
6772.83 653
6773.61 698
6774.39 608
6775.16 639
6775.94 606
6776.72 639
6777.49 657
6778.27 683
6779.05 716
6779.82 694
6780.60 669
6781.38 691
6782.16 665
6782.93 719
6783.71 639
6784.49 696
6785.26 691
6786.04 639
6786.82 631
6787.60 662
6788.37 612
6789.15 610
6789.93 620
6790.71 584
6791.48 692
6792.26 675
6793.04 636
6793.82 575
6794.59 628
6795.37 642
6796.15 645
6796.93 661
6797.70 644
6798.48 610
6799.26 603
6800.04 629
6800.82 658
6801.60 623
6802.37 583
6803.15 591
6803.93 539
6804.71 629
6805.49 608
6806.26 587
6807.04 625
6807.82 694
6808.60 610
6809.38 576
6810.16 562
6810.94 645
6811.71 633
6812.49 613
6813.27 632
6814.05 610
6814.83 615
6815.61 619
6816.39 589
6817.17 513
6817.95 578
6818.73 644
6819.50 614
6820.28 635
6821.06 647
6821.84 581
6822.62 563
6823.40 637
6824.18 616
6824.96 564
6825.74 573
6826.52 613
6827.30 590
6828.08 586
6828.86 580
6829.64 633
6830.42 616
6831.20 629
6831.98 526
6832.76 633
6833.54 574
6834.32 635
6835.10 662
6835.88 630
6836.66 593
6837.44 597
6838.22 586
6839.00 542
6839.78 599
6840.56 613
6841.34 598
6842.12 565
6842.90 632
6843.68 590
6844.46 566
6845.24 628
6846.02 626
6846.80 623
6847.58 633
6848.36 584
6849.14 626
6849.93 676
6850.71 580
6851.49 594
6852.27 590
6853.05 579
6853.83 680
6854.61 633
6855.39 537
6856.17 590
6856.96 598
6857.74 545
6858.52 537
6859.30 601
6860.08 663
6860.86 588
6861.64 581
6862.43 590
6863.21 613
6863.99 670
6864.77 580
6865.55 552
6866.33 592
6867.12 547
6867.90 657
6868.68 669
6869.46 635
6870.24 559
6871.03 580
6871.81 647
6872.59 613
6873.37 603
6874.16 566
6874.94 599
6875.72 636
6876.50 632
6877.28 625
6878.07 679
6878.85 632
6879.63 649
6880.42 562
6881.20 624
6881.98 610
6882.76 578
6883.55 613
6884.33 607
6885.11 597
6885.89 628
6886.68 706
6887.46 693
6888.24 677
6889.03 630
6889.81 593
6890.59 565
6891.38 582
6892.16 588
6892.94 624
6893.73 643
6894.51 599
6895.29 551
6896.08 568
6896.86 603
6897.64 659
6898.43 642
6899.21 580
6900.00 556
6900.78 616
6901.56 611
6902.35 646
6903.13 599
6903.91 592
6904.70 640
6905.48 697
6906.27 629
6907.05 590
6907.84 559
6908.62 557
6909.40 613
6910.19 561
6910.97 548
6911.76 604
6912.54 605
6913.33 562
6914.11 595
6914.90 623
6915.68 625
6916.46 616
6917.25 516
6918.03 561
6918.82 586
6919.60 566
6920.39 619
6921.17 569
6921.96 641
6922.74 635
6923.53 623
6924.31 622
6925.10 671
6925.88 564
6926.67 615
6927.45 592
6928.24 618
6929.03 632
6929.81 676
6930.60 604
6931.38 633
6932.17 632
6932.95 625
6933.74 601
6934.52 583
6935.31 621
6936.10 626
6936.88 602
6937.67 583
6938.45 551
6939.24 569
6940.03 601
6940.81 586
6941.60 596
6942.38 633
6943.17 632
6943.96 613
6944.74 630
6945.53 611
6946.32 648
6947.10 675
6947.89 625
6948.68 651
6949.46 661
6950.25 664
6951.03 626
6951.82 631
6952.61 648
6953.40 631
6954.18 608
6954.97 636
6955.76 576
6956.54 579
6957.33 653
6958.12 613
6958.90 618
6959.69 611
6960.48 627
6961.27 617
6962.05 613
6962.84 607
6963.63 635
6964.41 654
6965.20 606
6965.99 614
6966.78 641
6967.56 659
6968.35 662
6969.14 591
6969.93 646
6970.72 640
6971.50 670
6972.29 637
6973.08 608
6973.87 634
6974.66 604
6975.44 628
6976.23 630
6977.02 645
6977.81 688
6978.60 698
6979.38 681
6980.17 672
6980.96 654
6981.75 603
6982.54 621
6983.33 647
6984.11 677
6984.90 698
6985.69 659
6986.48 614
6987.27 604
6988.06 619
6988.85 673
6989.64 652
6990.42 686
6991.21 679
6992.00 658
6992.79 601
6993.58 627
6994.37 602
6995.16 615
6995.95 632
6996.74 559
6997.53 553
6998.32 611
6999.10 633
6999.89 659
7000.68 600
7001.47 673
7002.26 647
7003.05 623
7003.84 659
7004.63 615
7005.42 671
7006.21 616
7007.00 665
7007.79 585
7008.58 623
7009.37 676
7010.16 635
7010.95 661
7011.74 639
7012.53 636
7013.32 613
7014.11 643
7014.90 631
7015.69 628
7016.48 591
7017.27 649
7018.06 666
7018.85 669
7019.64 662
7020.43 671
7021.23 656
7022.02 594
7022.81 667
7023.60 623
7024.39 635
7025.18 613
7025.97 676
7026.76 612
7027.55 619
7028.34 649
7029.13 630
7029.93 664
7030.72 607
7031.51 603
7032.30 559
7033.09 580
7033.88 639
7034.67 603
7035.46 673
7036.26 681
7037.05 702
7037.84 639
7038.63 545
7039.42 564
7040.21 650
7041.01 654
7041.80 672
7042.59 641
7043.38 606
7044.17 652
7044.97 631
7045.76 669
7046.55 622
7047.34 620
7048.13 606
7048.93 642
7049.72 709
7050.51 611
7051.30 656
7052.09 621
7052.89 655
7053.68 686
7054.47 640
7055.26 664
7056.06 625
7056.85 614
7057.64 632
7058.44 641
7059.23 610
7060.02 670
7060.81 690
7061.61 645
7062.40 610
7063.19 573
7063.99 632
7064.78 595
7065.57 576
7066.37 596
7067.16 595
7067.95 613
7068.74 641
7069.54 601
7070.33 614
7071.13 668
7071.92 625
7072.71 661
7073.51 669
7074.30 618
7075.09 665
7075.89 737
7076.68 727
7077.47 692
7078.27 607
7079.06 638
7079.86 657
7080.65 635
7081.44 616
7082.24 662
7083.03 675
7083.83 644
7084.62 687
7085.41 730
7086.21 683
7087.00 792
7087.80 809
7088.59 771
7089.39 803
7090.18 898
7090.98 827
7091.77 872
7092.56 773
7093.36 782
7094.15 783
7094.95 715
7095.74 695
7096.54 731
7097.33 631
7098.13 647
7098.92 671
7099.72 704
7100.51 601
7101.31 581
7102.10 674
7102.90 724
7103.69 682
7104.49 610
7105.29 589
7106.08 690
7106.88 680
7107.67 621
7108.47 630
7109.26 594
7110.06 658
7110.85 639
7111.65 648
7112.45 605
7113.24 645
7114.04 692
7114.83 711
7115.63 706
7116.42 728
7117.22 737
7118.02 820
7118.81 825
7119.61 729
7120.41 800
7121.20 763
7122.00 742
7122.79 744
7123.59 745
7124.39 747
7125.18 742
7125.98 692
7126.78 688
7127.57 661
7128.37 735
7129.17 670
7129.96 686
7130.76 694
7131.56 676
7132.35 663
7133.15 655
7133.95 620
7134.74 597
7135.54 641
7136.34 612
7137.14 595
7137.93 653
7138.73 677
7139.53 592
7140.33 633
7141.12 589
7141.92 645
7142.72 646
7143.51 622
7144.31 660
7145.11 653
7145.91 594
7146.71 648
7147.50 678
7148.30 670
7149.10 607
7149.90 639
7150.69 645
7151.49 604
7152.29 645
7153.09 650
7153.89 557
7154.68 575
7155.48 603
7156.28 571
7157.08 582
7157.88 562
7158.68 612
7159.47 632
7160.27 593
7161.07 559
7161.87 572
7162.67 608
7163.47 566
7164.27 613
7165.06 630
7165.86 663
7166.66 629
7167.46 606
7168.26 663
7169.06 631
7169.86 622
7170.66 575
7171.46 630
7172.25 662
7173.05 604
7173.85 640
7174.65 621
7175.45 693
7176.25 649
7177.05 587
7177.85 635
7178.65 583
7179.45 586
7180.25 595
7181.05 574
7181.85 574
7182.65 651
7183.45 611
7184.25 647
7185.05 614
7185.85 548
7186.65 568
7187.45 544
7188.25 570
7189.05 527
7189.85 551
7190.65 626
7191.45 594
7192.25 551
7193.05 564
7193.85 621
7194.65 592
7195.45 604
7196.25 581
7197.05 600
7197.85 577
7198.65 528
7199.45 570
7200.25 571
7201.05 611
7201.85 643
7202.65 584
7203.46 599
7204.26 545
7205.06 554
7205.86 610
7206.66 559
7207.46 571
7208.26 574
7209.06 564
7209.86 617
7210.66 662
7211.47 570
7212.27 533
7213.07 565
7213.87 569
7214.67 536
7215.47 564
7216.27 617
7217.08 573
7217.88 506
7218.68 523
7219.48 578
7220.28 564
7221.09 593
7221.89 585
7222.69 593
7223.49 585
7224.29 546
7225.10 556
7225.90 642
7226.70 641
7227.50 578
7228.30 569
7229.11 568
7229.91 551
7230.71 530
7231.51 550
7232.32 547
7233.12 600
7233.92 565
7234.72 553
7235.53 564
7236.33 592
7237.13 617
7237.93 518
7238.74 593
7239.54 579
7240.34 593
7241.15 594
7241.95 572
7242.75 593
7243.55 576
7244.36 654
7245.16 594
7245.96 510
7246.77 546
7247.57 536
7248.37 606
7249.18 541
7249.98 582
7250.78 524
7251.59 616
7252.39 648
7253.20 591
7254.00 584
7254.80 522
7255.61 537
7256.41 550
7257.21 523
7258.02 629
7258.82 612
7259.63 642
7260.43 579
7261.23 490
7262.04 541
7262.84 575
7263.65 573
7264.45 573
7265.26 547
7266.06 564
7266.86 610
7267.67 561
7268.47 559
7269.28 581
7270.08 543
7270.89 625
7271.69 627
7272.50 592
7273.30 530
7274.11 522
7274.91 603
7275.71 531
7276.52 534
7277.32 609
7278.13 588
7278.93 533
7279.74 576
7280.55 585
7281.35 591
7282.16 565
7282.96 558
7283.77 625
7284.57 538
7285.38 554
7286.18 580
7286.99 653
7287.79 627
7288.60 575
7289.40 547
7290.21 580
7291.02 539
7291.82 586
7292.63 561
7293.43 553
7294.24 577
7295.05 603
7295.85 606
7296.66 553
7297.46 622
7298.27 608
7299.08 563
7299.88 545
7300.69 554
7301.49 623
7302.30 597
7303.11 562
7303.91 600
7304.72 542
7305.53 583
7306.33 539
7307.14 565
7307.95 598
7308.75 502
7309.56 533
7310.37 551
7311.17 575
7311.98 541
7312.79 572
7313.59 507
7314.40 526
7315.21 511
7316.02 534
7316.82 584
7317.63 517
7318.44 522
7319.24 547
7320.05 509
7320.86 539
7321.67 544
7322.47 556
7323.28 591
7324.09 611
7324.90 563
7325.70 588
7326.51 596
7327.32 593
7328.13 612
7328.94 533
7329.74 558
7330.55 588
7331.36 541
7332.17 609
7332.98 586
7333.78 538
7334.59 499
7335.40 566
7336.21 548
7337.02 565
7337.82 523
7338.63 582
7339.44 543
7340.25 532
7341.06 556
7341.87 552
7342.68 505
7343.48 534
7344.29 559
7345.10 563
7345.91 554
7346.72 556
7347.53 634
7348.34 542
7349.15 564
7349.95 580
7350.76 545
7351.57 567
7352.38 552
7353.19 522
7354.00 482
7354.81 491
7355.62 512
7356.43 550
7357.24 587
7358.05 521
7358.86 577
7359.67 540
7360.48 536
7361.29 550
7362.09 552
7362.90 557
7363.71 516
7364.52 548
7365.33 530
7366.14 513
7366.95 528
7367.76 518
7368.57 562
7369.38 510
7370.19 511
7371.00 500
7371.81 535
7372.62 520
7373.43 515
7374.25 482
7375.06 518
7375.87 499
7376.68 534
7377.49 601
7378.30 550
7379.11 518
7379.92 548
7380.73 557
7381.54 550
7382.35 534
7383.16 523
7383.97 531
7384.78 491
7385.59 462
7386.41 446
7387.22 476
7388.03 527
7388.84 528
7389.65 489
7390.46 552
7391.27 528
7392.08 503
7392.89 472
7393.71 494
7394.52 524
7395.33 508
7396.14 551
7396.95 628
7397.76 515
7398.58 494
7399.39 572
7400.20 568
7401.01 526
7401.82 511
7402.63 520
7403.45 516
7404.26 518
7405.07 536
7405.88 460
7406.69 511
7407.51 549
7408.32 511
7409.13 458
7409.94 476
7410.76 500
7411.57 523
7412.38 497
7413.19 521
7414.01 493
7414.82 544
7415.63 508
7416.44 500
7417.26 467
7418.07 506
7418.88 478
7419.69 493
7420.51 554
7421.32 573
7422.13 493
7422.95 543
7423.76 540
7424.57 524
7425.39 540
7426.20 537
7427.01 518
7427.83 471
7428.64 548
7429.45 535
7430.27 490
7431.08 556
7431.89 503
7432.71 473
7433.52 509
7434.33 537
7435.15 543
7435.96 530
7436.77 509
7437.59 549
7438.40 521
7439.22 553
7440.03 493
7440.84 467
7441.66 493
7442.47 493
7443.29 512
7444.10 538
7444.91 491
7445.73 545
7446.54 483
7447.36 469
7448.17 568
7448.99 558
7449.80 532
7450.62 483
7451.43 490
7452.24 464
7453.06 550
7453.87 515
7454.69 530
7455.50 545
7456.32 571
7457.13 499
7457.95 514
7458.76 551
7459.58 555
7460.39 531
7461.21 553
7462.02 539
7462.84 529
7463.65 498
7464.47 544
7465.28 585
7466.10 445
7466.92 538
7467.73 541
7468.55 579
7469.36 517
7470.18 563
7470.99 528
7471.81 520
7472.62 495
7473.44 534
7474.26 506
7475.07 487
7475.89 511
7476.70 507
7477.52 533
7478.34 421
7479.15 505
7479.97 502
7480.78 491
7481.60 481
7482.42 516
7483.23 481
7484.05 511
7484.87 500
7485.68 546
7486.50 516
7487.32 465
7488.13 556
7488.95 621
7489.76 594
7490.58 535
7491.40 587
7492.22 531
7493.03 498
7493.85 494
7494.67 550
7495.48 539
7496.30 511
7497.12 521
7497.93 538
7498.75 548
7499.57 563
7500.39 594
7501.20 533
7502.02 588
7502.84 526
7503.66 539
7504.47 515
7505.29 499
7506.11 533
7506.93 551
7507.74 509
7508.56 544
7509.38 534
7510.20 566
7511.01 485
7511.83 552
7512.65 536
7513.47 526
7514.29 516
7515.10 495
7515.92 540
7516.74 491
7517.56 508
7518.38 496
7519.19 486
7520.01 538
7520.83 571
7521.65 508
7522.47 487
7523.29 535
7524.11 514
7524.92 519
7525.74 485
7526.56 481
7527.38 484
7528.20 477
7529.02 526
7529.84 569
7530.66 469
7531.47 492
7532.29 504
7533.11 499
7533.93 510
7534.75 511
7535.57 529
7536.39 535
7537.21 523
7538.03 550
7538.85 547
7539.67 497
7540.49 581
7541.31 521
7542.12 524
7542.94 521
7543.76 529
7544.58 522
7545.40 491
7546.22 536
7547.04 537
7547.86 500
7548.68 565
7549.50 545
7550.32 518
7551.14 488
7551.96 500
7552.78 522
7553.60 544
7554.42 520
7555.24 469
7556.06 488
7556.88 533
7557.70 504
7558.52 522
7559.35 533
7560.17 526
7560.99 541
7561.81 521
7562.63 500
7563.45 577
7564.27 497
7565.09 551
7565.91 535
7566.73 526
7567.55 515
7568.37 546
7569.19 580
7570.02 491
7570.84 474
7571.66 516
7572.48 502
7573.30 566
7574.12 529
7574.94 577
7575.76 544
7576.59 477
7577.41 528
7578.23 512
7579.05 465
7579.87 473
7580.69 461
7581.51 481
7582.34 490
7583.16 555
7583.98 537
7584.80 530
7585.62 548
7586.45 531
7587.27 579
7588.09 532
7588.91 521
7589.73 520
7590.56 524
7591.38 559
7592.20 539
7593.02 542
7593.85 524
7594.67 535
7595.49 558
7596.31 529
7597.14 473
7597.96 547
7598.78 573
7599.60 495
7600.43 587
7601.25 519
7602.07 615
7602.89 626
7603.72 575
7604.54 537
7605.36 557
7606.19 585
7607.01 601
7607.83 502
7608.66 540
7609.48 530
7610.30 593
7611.12 574
7611.95 528
7612.77 486
7613.59 531
7614.42 523
7615.24 501
7616.07 527
7616.89 527
7617.71 538
7618.54 533
7619.36 520
7620.18 508
7621.01 591
7621.83 551
7622.66 527
7623.48 564
7624.30 632
7625.13 538
7625.95 570
7626.78 576
7627.60 564
7628.42 629
7629.25 688
7630.07 597
7630.90 617
7631.72 674
7632.55 709
7633.37 674
7634.19 624
7635.02 612
7635.84 636
7636.67 657
7637.49 602
7638.32 583
7639.14 550
7639.97 502
7640.79 576
7641.62 591
7642.44 543
7643.27 498
7644.09 505
7644.92 535
7645.74 516
7646.57 491
7647.39 475
7648.22 541
7649.04 564
7649.87 556
7650.70 542
7651.52 563
7652.35 608
7653.17 608
7654.00 587
7654.82 588
7655.65 610
7656.47 627
7657.30 597
7658.13 636
7658.95 627
7659.78 535
7660.60 612
7661.43 614
7662.26 526
7663.08 527
7663.91 545
7664.73 594
7665.56 542
7666.39 532
7667.21 570
7668.04 608
7668.87 611
7669.69 652
7670.52 619
7671.35 606
7672.17 582
7673.00 629
7673.83 571
7674.65 526
7675.48 592
7676.31 570
7677.13 559
7677.96 519
7678.79 521
7679.61 523
7680.44 478
7681.27 552
7682.09 546
7682.92 567
7683.75 540
7684.58 560
7685.40 549
7686.23 621
7687.06 580
7687.89 611
7688.71 506
7689.54 572
7690.37 597
7691.20 610
7692.02 595
7692.85 519
7693.68 519
7694.51 501
7695.33 587
7696.16 585
7696.99 570
7697.82 536
7698.65 609
7699.47 590
7700.30 609
7701.13 543
7701.96 544
7702.79 533
7703.62 580
7704.44 573
7705.27 558
7706.10 603
7706.93 597
7707.76 578
7708.59 542
7709.41 506
7710.24 563
7711.07 494
7711.90 447
7712.73 515
7713.56 565
7714.39 560
7715.22 536
7716.05 515
7716.87 498
7717.70 475
7718.53 539
7719.36 496
7720.19 509
7721.02 514
7721.85 512
7722.68 505
7723.51 560
7724.34 537
7725.17 520
7726.00 492
7726.83 498
7727.66 584
7728.48 508
7729.31 520
7730.14 475
7730.97 487
7731.80 489
7732.63 484
7733.46 497
7734.29 515
7735.12 513
7735.95 523
7736.78 516
7737.61 536
7738.44 545
7739.27 512
7740.10 567
7740.93 576
7741.77 540
7742.60 548
7743.43 581
7744.26 548
7745.09 556
7745.92 486
7746.75 551
7747.58 536
7748.41 531
7749.24 533
7750.07 546
7750.90 531
7751.73 494
7752.56 527
7753.39 536
7754.23 548
7755.06 533
7755.89 523
7756.72 499
7757.55 547
7758.38 525
7759.21 505
7760.04 494
7760.88 567
7761.71 531
7762.54 461
7763.37 497
7764.20 502
7765.03 503
7765.86 522
7766.70 525
7767.53 466
7768.36 508
7769.19 470
7770.02 479
7770.86 471
7771.69 477
7772.52 509
7773.35 512
7774.18 500
7775.02 467
7775.85 476
7776.68 486
7777.51 492
7778.34 441
7779.18 471
7780.01 505
7780.84 516
7781.67 512
7782.51 523
7783.34 526
7784.17 502
7785.00 469
7785.84 546
7786.67 544
7787.50 535
7788.34 501
7789.17 549
7790.00 484
7790.83 487
7791.67 542
7792.50 586
7793.33 552
7794.17 526
7795.00 541
7795.83 528
7796.67 501
7797.50 530
7798.33 493
7799.17 433
7800.00 487
7800.83 538
7801.67 491
7802.50 493
7803.33 466
7804.17 505
7805.00 440
7805.84 480
7806.67 491
7807.50 535
7808.34 478
7809.17 493
7810.01 453
7810.84 447
7811.67 523
7812.51 469
7813.34 493
7814.18 570
7815.01 489
7815.84 475
7816.68 485
7817.51 551
7818.35 585
7819.18 461
7820.02 452
7820.85 508
7821.69 474
7822.52 505
7823.36 513
7824.19 475
7825.03 523
7825.86 561
7826.69 522
7827.53 514
7828.36 519
7829.20 475
7830.03 516
7830.87 524
7831.71 502
7832.54 544
7833.38 496
7834.21 488
7835.05 446
7835.88 481
7836.72 465
7837.55 528
7838.39 485
7839.22 508
7840.06 509
7840.90 531
7841.73 526
7842.57 486
7843.40 522
7844.24 489
7845.07 551
7845.91 537
7846.75 501
7847.58 500
7848.42 524
7849.25 549
7850.09 565
7850.93 563
7851.76 489
7852.60 540
7853.44 586
7854.27 514
7855.11 587
7855.94 586
7856.78 606
7857.62 642
7858.45 608
7859.29 694
7860.13 701
7860.96 684
7861.80 693
7862.64 600
7863.47 603
7864.31 538
7865.15 531
7865.99 545
7866.82 523
7867.66 527
7868.50 492
7869.33 588
7870.17 569
7871.01 516
7871.85 542
7872.68 568
7873.52 556
7874.36 501
7875.20 513
7876.03 535
7876.87 600
7877.71 493
7878.55 457
7879.38 537
7880.22 520
7881.06 507
7881.90 539
7882.74 503
7883.57 552
7884.41 556
7885.25 478
7886.09 562
7886.93 483
7887.76 494
7888.60 516
7889.44 541
7890.28 581
7891.12 534
7891.96 506
7892.79 542
7893.63 513
7894.47 497
7895.31 458
7896.15 481
7896.99 482
7897.83 504
7898.66 582
7899.50 496
7900.34 476
7901.18 478
7902.02 526
7902.86 469
7903.70 484
7904.54 482
7905.38 453
7906.21 453
7907.05 472
7907.89 443
7908.73 488
7909.57 477
7910.41 467
7911.25 483
7912.09 460
7912.93 558
7913.77 486
7914.61 439
7915.45 503
7916.29 488
7917.13 450
7917.97 440
7918.81 461
7919.65 476
7920.49 490
7921.33 407
7922.17 486
7923.01 472
7923.85 520
7924.69 455
7925.53 531
7926.37 475
7927.21 497
7928.05 442
7928.89 515
7929.73 461
7930.57 465
7931.41 473
7932.25 453
7933.09 442
7933.93 485
7934.77 431
7935.61 463
7936.45 459
7937.29 399
7938.14 455
7938.98 468
7939.82 476
7940.66 406
7941.50 441
7942.34 465
7943.18 441
7944.02 410
7944.86 497
7945.70 516
7946.55 446
7947.39 444
7948.23 476
7949.07 476
7949.91 473
7950.75 461
7951.59 451
7952.44 468
7953.28 451
7954.12 490
7954.96 464
7955.80 481
7956.65 470
7957.49 446
7958.33 424
7959.17 456
7960.01 490
7960.86 476
7961.70 420
7962.54 385
7963.38 426
7964.22 429
7965.07 456
7965.91 453
7966.75 445
7967.59 473
7968.44 442
7969.28 388
7970.12 415
7970.96 453
7971.81 474
7972.65 438
7973.49 440
7974.33 447
7975.18 436
7976.02 443
7976.86 438
7977.71 470
7978.55 460
7979.39 430
7980.23 465
7981.08 471
7981.92 415
7982.76 433
7983.61 445
7984.45 449
7985.29 404
7986.14 395
7986.98 371
7987.82 452
7988.67 438
7989.51 415
7990.36 464
7991.20 486
7992.04 469
7992.89 445
7993.73 422
7994.57 420
7995.42 422
7996.26 441
7997.11 437
7997.95 420
7998.79 416
7999.64 463
8000.48 479
8001.33 517
8002.17 445
8003.01 425
8003.86 419
8004.70 396
8005.55 413
8006.39 427
8007.24 445
8008.08 477
8008.93 410
8009.77 404
8010.62 442
8011.46 448
8012.30 464
8013.15 453
8013.99 450
8014.84 454
8015.68 458
8016.53 455
8017.37 444
8018.22 390
8019.06 427
8019.91 468
8020.76 458
8021.60 447
8022.45 435
8023.29 463
8024.14 448
8024.98 428
8025.83 392
8026.67 397
8027.52 386
8028.36 420
8029.21 418
8030.06 414
8030.90 428
8031.75 419
8032.59 403
8033.44 448
8034.28 437
8035.13 472
8035.98 474
8036.82 425
8037.67 368
8038.52 371
8039.36 367
8040.21 403
8041.05 390
8041.90 406
8042.75 396
8043.59 393
8044.44 459
8045.29 455
8046.13 375
8046.98 407
8047.83 422
8048.67 458
8049.52 404
8050.37 403
8051.21 413
8052.06 412
8052.91 381
8053.75 365
8054.60 432
8055.45 431
8056.30 368
8057.14 429
8057.99 426
8058.84 423
8059.68 444
8060.53 408
8061.38 436
8062.23 420
8063.07 430
8063.92 413
8064.77 417
8065.62 449
8066.46 401
8067.31 380
8068.16 378
8069.01 408
8069.85 432
8070.70 390
8071.55 415
8072.40 391
8073.25 409
8074.09 424
8074.94 440
8075.79 401
8076.64 419
8077.49 464
8078.34 437
8079.18 367
8080.03 426
8080.88 422
8081.73 410
8082.58 430
8083.43 432
8084.27 464
8085.12 427
8085.97 428
8086.82 413
8087.67 432
8088.52 358
8089.37 369
8090.22 399
8091.06 438
8091.91 387
8092.76 362
8093.61 415
8094.46 386
8095.31 380
8096.16 386
8097.01 400
8097.86 399
8098.71 406
8099.56 420
8100.41 443
8101.26 410
8102.11 364
8102.95 396
8103.80 466
8104.65 414
8105.50 376
8106.35 395
8107.20 413
8108.05 430
8108.90 428
8109.75 367
8110.60 395
8111.45 392
8112.30 365
8113.15 409
8114.00 363
8114.85 421
8115.70 399
8116.55 400
8117.40 416
8118.25 397
8119.10 414
8119.96 410
8120.81 370
8121.66 387
8122.51 442
8123.36 453
8124.21 375
8125.06 393
8125.91 431
8126.76 409
8127.61 465
8128.46 379
8129.31 400
8130.16 418
8131.02 389
8131.87 387
8132.72 422
8133.57 444
8134.42 402
8135.27 377
8136.12 414
8136.97 452
8137.83 394
8138.68 401
8139.53 407
8140.38 394
8141.23 391
8142.08 371
8142.93 412
8143.79 425
8144.64 463
8145.49 449
8146.34 375
8147.19 383
8148.05 440
8148.90 394
8149.75 349
8150.60 417
8151.45 420
8152.31 388
8153.16 492
8154.01 453
8154.86 492
8155.71 513
8156.57 465
8157.42 467
8158.27 512
8159.12 434
8159.98 419
8160.83 436
8161.68 437
8162.54 438
8163.39 434
8164.24 415
8165.09 361
8165.95 384
8166.80 403
8167.65 441
8168.51 403
8169.36 412
8170.21 452
8171.06 431
8171.92 462
8172.77 448
8173.62 413
8174.48 445
8175.33 511
8176.18 448
8177.04 407
8177.89 450
8178.74 408
8179.60 408
8180.45 412
8181.31 431
8182.16 397
8183.01 411
8183.87 455
8184.72 424
8185.57 411
8186.43 405
8187.28 354
8188.14 379
8188.99 434
8189.84 420
8190.70 434
8191.55 397
8192.41 439
8193.26 411
8194.12 366
8194.97 418
8195.83 410
8196.68 397
8197.53 479
8198.39 453
8199.24 387
8200.10 385
8200.95 403
8201.81 367
8202.66 377
8203.52 369
8204.37 443
8205.23 403
8206.08 426
8206.94 401
8207.79 429
8208.65 408
8209.50 368
8210.36 419
8211.21 400
8212.07 424
8212.92 362
8213.78 358
8214.63 369
8215.49 403
8216.34 375
8217.20 372
8218.06 367
8218.91 373
8219.77 394
8220.62 391
8221.48 408
8222.33 394
8223.19 405
8224.05 427
8224.90 397
8225.76 395
8226.61 362
8227.47 368
8228.33 342
8229.18 388
8230.04 380
8230.90 453
8231.75 399
8232.61 342
8233.46 373
8234.32 356
8235.18 399
8236.03 396
8236.89 409
8237.75 400
8238.60 403
8239.46 401
8240.32 385
8241.17 328
8242.03 318
8242.89 387
8243.74 401
8244.60 356
8245.46 338
8246.32 367
8247.17 344
8248.03 360
8248.89 334
8249.74 411
8250.60 388
8251.46 418
8252.32 405
8253.17 426
8254.03 452
8254.89 460
8255.75 421
8256.60 409
8257.46 408
8258.32 417
8259.18 382
8260.04 359
8260.89 378
8261.75 360
8262.61 351
8263.47 342
8264.32 382
8265.18 418
8266.04 376
8266.90 331
8267.76 350
8268.62 367
8269.47 412
8270.33 376
8271.19 365
8272.05 416
8272.91 356
8273.77 361
8274.62 402
8275.48 414
8276.34 310
8277.20 365
8278.06 370
8278.92 377
8279.78 375
8280.64 393
8281.49 413
8282.35 376
8283.21 373
8284.07 336
8284.93 396
8285.79 406
8286.65 358
8287.51 347
8288.37 366
8289.23 395
8290.09 445
8290.95 413
8291.80 396
8292.66 359
8293.52 384
8294.38 363
8295.24 391
8296.10 398
8296.96 396
8297.82 371
8298.68 361
8299.54 404
8300.40 394
8301.26 429
8302.12 406
8302.98 415
8303.84 390
8304.70 404
8305.56 384
8306.42 421
8307.28 438
8308.14 409
8309.00 380
8309.86 395
8310.72 386
8311.58 396
8312.44 377
8313.31 428
8314.17 408
8315.03 376
8315.89 401
8316.75 386
8317.61 425
8318.47 389
8319.33 379
8320.19 364
8321.05 414
8321.91 410
8322.77 368
8323.64 367
8324.50 403
8325.36 406
8326.22 374
8327.08 398
8327.94 414
8328.80 379
8329.66 410
8330.53 407
8331.39 399
8332.25 395
8333.11 389
8333.97 369
8334.83 396
8335.70 402
8336.56 461
8337.42 429
8338.28 390
8339.14 428
8340.00 400
8340.87 355
8341.73 356
8342.59 356
8343.45 397
8344.32 350
8345.18 389
8346.04 364
8346.90 371
8347.76 407
8348.63 396
8349.49 413
8350.35 376
8351.21 352
8352.08 369
8352.94 401
8353.80 427
8354.66 402
8355.53 398
8356.39 352
8357.25 340
8358.12 367
8358.98 367
8359.84 363
8360.71 334
8361.57 346
8362.43 376
8363.29 415
8364.16 470
8365.02 404
8365.88 370
8366.75 427
8367.61 413
8368.47 362
8369.34 376
8370.20 365
8371.06 420
8371.93 429
8372.79 445
8373.66 419
8374.52 438
8375.38 486
8376.25 422
8377.11 419
8377.97 405
8378.84 406
8379.70 427
8380.57 433
8381.43 461
8382.30 452
8383.16 386
8384.02 419
8384.89 437
8385.75 406
8386.62 442
8387.48 410
8388.35 419
8389.21 396
8390.07 385
8390.94 352
8391.80 338
8392.67 337
8393.53 413
8394.40 391
8395.26 388
8396.13 379
8396.99 431
8397.86 447
8398.72 401
8399.59 372
8400.45 389
8401.32 358
8402.18 397
8403.05 370
8403.91 350
8404.78 371
8405.64 398
8406.51 379
8407.37 374
8408.24 387
8409.11 392
8409.97 397
8410.84 376
8411.70 329
8412.57 408
8413.43 448
8414.30 395
8415.17 340
8416.03 394
8416.90 401
8417.76 368
8418.63 402
8419.50 390
8420.36 418
8421.23 413
8422.09 440
8422.96 436
8423.83 360
8424.69 421
8425.56 431
8426.43 402
8427.29 376
8428.16 323
8429.02 375
8429.89 430
8430.76 395
8431.62 409
8432.49 438
8433.36 456
8434.23 386
8435.09 344
8435.96 401
8436.83 413
8437.69 428
8438.56 336
8439.43 386
8440.29 352
8441.16 434
8442.03 462
8442.90 436
8443.76 425
8444.63 435
8445.50 425
8446.37 410
8447.23 397
8448.10 398
8448.97 380
8449.84 436
8450.70 411
8451.57 383
8452.44 376
8453.31 427
8454.17 495
8455.04 427
8455.91 395
8456.78 414
8457.65 456
8458.51 422
8459.38 387
8460.25 450
8461.12 431
8461.99 421
8462.86 456
8463.72 397
8464.59 403
8465.46 459
8466.33 460
8467.20 425
8468.07 417
8468.93 444
8469.80 399
8470.67 479
8471.54 439
8472.41 411
8473.28 445
8474.15 400
8475.02 427
8475.89 456
8476.75 457
8477.62 422
8478.49 406
8479.36 426
8480.23 416
8481.10 396
8481.97 380
8482.84 384
8483.71 428
8484.58 445
8485.45 408
8486.32 428
8487.19 433
8488.06 435
8488.92 400
8489.79 400
8490.66 396
8491.53 395
8492.40 411
8493.27 423
8494.14 366
8495.01 373
8495.88 414
8496.75 425
8497.62 437
8498.49 413
8499.36 343
8500.23 332
8501.10 403
8501.97 420
8502.85 429
8503.72 407
8504.59 369
8505.46 357
8506.33 460
8507.20 427
8508.07 443
8508.94 442
8509.81 411
8510.68 427
8511.55 418
8512.42 418
8513.29 461
8514.16 400
8515.03 378
8515.91 435
8516.78 423
8517.65 395
8518.52 399
8519.39 394
8520.26 379
8521.13 428
8522.00 408
8522.88 409
8523.75 436
8524.62 411
8525.49 378
8526.36 369
8527.23 407
8528.10 388
8528.98 398
8529.85 443
8530.72 446
8531.59 430
8532.46 406
8533.34 376
8534.21 408
8535.08 402
8535.95 380
8536.82 431
8537.70 464
8538.57 427
8539.44 442
8540.31 427
8541.18 419
8542.06 420
8542.93 399
8543.80 448
8544.67 404
8545.55 382
8546.42 414
8547.29 371
8548.17 367
8549.04 375
8549.91 406
8550.78 394
8551.66 415
8552.53 446
8553.40 467
8554.28 466
8555.15 477
8556.02 492
8556.89 506
8557.77 495
8558.64 555
8559.51 480
8560.39 463
8561.26 442
8562.13 434
8563.01 366
8563.88 410
8564.75 398
8565.63 335
8566.50 392
8567.38 374
8568.25 384
8569.12 388
8570.00 399
8570.87 379
8571.74 393
8572.62 371
8573.49 368
8574.37 394
8575.24 417
8576.11 407
8576.99 404
8577.86 399
8578.74 412
8579.61 382
8580.49 374
8581.36 410
8582.23 367
8583.11 374
8583.98 363
8584.86 427
8585.73 369
8586.61 333
8587.48 407
8588.36 425
8589.23 446
8590.11 396
8590.98 350
8591.86 371
8592.73 423
8593.61 356
8594.48 326
8595.36 382
8596.23 415
8597.11 414
8597.98 434
8598.86 426
8599.73 390
8600.61 373
8601.48 366
8602.36 401
8603.23 400
8604.11 385
8604.99 403
8605.86 413
8606.74 378
8607.61 376
8608.49 338
8609.36 337
8610.24 337
8611.12 361
8611.99 332
8612.87 372
8613.74 374
8614.62 416
8615.50 383
8616.37 385
8617.25 333
8618.12 403
8619.00 411
8619.88 396
8620.75 356
8621.63 356
8622.51 413
8623.38 366
8624.26 360
8625.14 373
8626.01 390
8626.89 426
8627.77 404
8628.64 387
8629.52 384
8630.40 365
8631.27 358
8632.15 397
8633.03 377
8633.90 369
8634.78 354
8635.66 375
8636.54 365
8637.41 360
8638.29 399
8639.17 406
8640.05 403
8640.92 426
8641.80 382
8642.68 397
8643.55 404
8644.43 389
8645.31 350
8646.19 347
8647.07 390
8647.94 378
8648.82 341
8649.70 364
8650.58 403
8651.45 375
8652.33 360
8653.21 385
8654.09 367
8654.97 408
8655.85 388
8656.72 347
8657.60 342
8658.48 349
8659.36 347
8660.24 367
8661.12 349
8661.99 326
8662.87 357
8663.75 359
8664.63 388
8665.51 375
8666.39 305
8667.27 362
8668.14 379
8669.02 385
8669.90 367
8670.78 346
8671.66 357
8672.54 363
8673.42 310
8674.30 319
8675.18 342
8676.06 360
8676.94 374
8677.81 370
8678.69 351
8679.57 348
8680.45 386
8681.33 396
8682.21 342
8683.09 389
8683.97 368
8684.85 337
8685.73 347
8686.61 313
8687.49 322
8688.37 375
8689.25 349
8690.13 356
8691.01 331
8691.89 324
8692.77 357
8693.65 385
8694.53 364
8695.41 345
8696.29 410
8697.17 381
8698.05 332
8698.93 330
8699.81 360
8700.69 376
8701.57 347
8702.45 339
8703.33 368
8704.21 383
8705.09 365
8705.98 354
8706.86 355
8707.74 387
8708.62 345
8709.50 345
8710.38 397
8711.26 342
8712.14 346
8713.02 328
8713.90 348
8714.79 358
8715.67 344
8716.55 345
8717.43 336
8718.31 354
8719.19 354
8720.07 348
8720.95 371
8721.84 400
8722.72 346
8723.60 342
8724.48 323
8725.36 335
8726.24 353
8727.13 332
8728.01 338
8728.89 391
8729.77 384
8730.65 362
8731.54 383
8732.42 368
8733.30 355
8734.18 345
8735.06 393
8735.95 337
8736.83 383
8737.71 373
8738.59 344
8739.48 326
8740.36 318
8741.24 342
8742.12 399
8743.01 396
8743.89 348
8744.77 331
8745.65 290
8746.54 353
8747.42 326
8748.30 307
8749.19 316
8750.07 392
8750.95 355
8751.83 368
8752.72 304
8753.60 364
8754.48 393
8755.37 404
8756.25 363
8757.13 369
8758.02 395
8758.90 404
8759.78 414
8760.67 349
8761.55 357
8762.43 400
8763.32 447
8764.20 377
8765.09 377
8765.97 357
8766.85 335
8767.74 365
8768.62 372
8769.51 346
8770.39 408
8771.27 369
8772.16 354
8773.04 328
8773.93 412
8774.81 392
8775.69 331
8776.58 338
8777.46 351
8778.35 324
8779.23 310
8780.12 315
8781.00 315
8781.89 348
8782.77 337
8783.65 368
8784.54 353
8785.42 352
8786.31 370
8787.19 336
8788.08 337
8788.96 310
8789.85 329
8790.73 320
8791.62 326
8792.50 331
8793.39 363
8794.27 370
8795.16 391
8796.04 351
8796.93 333
8797.82 328
8798.70 348
8799.59 348
8800.47 358
8801.36 313
8802.24 350
8803.13 346
8804.01 323
8804.90 377
8805.79 367
8806.67 391
8807.56 360
8808.44 313
8809.33 342
8810.22 337
8811.10 337
8811.99 329
8812.87 324
8813.76 331
8814.65 334
8815.53 312
8816.42 322
8817.30 281
8818.19 339
8819.08 345
8819.96 360
8820.85 358
8821.74 310
8822.62 300
8823.51 326
8824.40 331
8825.28 354
8826.17 330
8827.06 354
8827.94 338
8828.83 369
8829.72 366
8830.61 308
8831.49 318
8832.38 344
8833.27 365
8834.15 343
8835.04 356
8835.93 319
8836.82 357
8837.70 347
8838.59 308
8839.48 328
8840.37 331
8841.25 311
8842.14 316
8843.03 304
8843.92 339
8844.80 383
8845.69 359
8846.58 275
8847.47 303
8848.36 332
8849.24 356
8850.13 357
8851.02 324
8851.91 311
8852.80 305
8853.68 345
8854.57 350
8855.46 296
8856.35 302
8857.24 349
8858.13 379
8859.01 361
8859.90 336
8860.79 317
8861.68 356
8862.57 329
8863.46 373
8864.35 369
8865.23 360
8866.12 328
8867.01 353
8867.90 335
8868.79 340
8869.68 307
8870.57 322
8871.46 333
8872.35 323
8873.24 304
8874.12 349
8875.01 334
8875.90 329
8876.79 302
8877.68 304
8878.57 287
8879.46 327
8880.35 337
8881.24 327
8882.13 345
8883.02 359
8883.91 319
8884.80 278
8885.69 313
8886.58 388
8887.47 343
8888.36 347
8889.25 370
8890.14 335
8891.03 301
8891.92 329
8892.81 327
8893.70 280
8894.59 292
8895.48 337
8896.37 311
8897.26 272
8898.15 304
8899.04 287
8899.93 311
8900.82 319
8901.71 317
8902.60 313
8903.49 326
8904.38 287
8905.28 335
8906.17 320
8907.06 330
8907.95 294
8908.84 322
8909.73 317
8910.62 327
8911.51 319
8912.40 365
8913.29 338
8914.19 339
8915.08 359
8915.97 331
8916.86 311
8917.75 399
8918.64 348
8919.53 297
8920.43 297
8921.32 337
8922.21 304
8923.10 314
8923.99 340
8924.88 298
8925.78 292
8926.67 280
8927.56 307
8928.45 293
8929.34 281
8930.24 319
8931.13 337
8932.02 353
8932.91 303
8933.80 322
8934.70 304
8935.59 294
8936.48 332
8937.37 321
8938.27 285
8939.16 336
8940.05 369
8940.94 310
8941.84 287
8942.73 349
8943.62 352
8944.51 346
8945.41 310
8946.30 314
8947.19 342
8948.09 308
8948.98 331
8949.87 333
8950.77 283
8951.66 276
8952.55 309
8953.44 293
8954.34 288
8955.23 311
8956.12 337
8957.02 342
8957.91 334
8958.80 330
8959.70 331
8960.59 331
8961.49 301
8962.38 330
8963.27 319
8964.17 308
8965.06 311
8965.95 338
8966.85 333
8967.74 339
8968.64 370
8969.53 363
8970.42 352
8971.32 319
8972.21 347
8973.11 324
8974.00 343
8974.90 311
8975.79 324
8976.68 327
8977.58 340
8978.47 334
8979.37 331
8980.26 277
8981.16 319
8982.05 315
8982.95 297
8983.84 328
8984.74 349
8985.63 358
8986.52 299
8987.42 324
8988.31 305
8989.21 295
8990.10 285
8991.00 331
8991.89 318
8992.79 286
8993.69 349
8994.58 326
8995.48 324
8996.37 287
8997.27 308
8998.16 316
8999.06 307
8999.95 303
9000.85 300
9001.74 282
9002.64 317
9003.54 341
9004.43 312
9005.33 305
9006.22 347
9007.12 291
9008.01 294
9008.91 292
9009.81 272
9010.70 326
9011.60 319
9012.50 318
9013.39 262
9014.29 318
9015.18 318
9016.08 345
9016.98 317
9017.87 331
9018.77 315
9019.67 301
9020.56 292
9021.46 332
9022.36 373
9023.25 319
9024.15 272
9025.05 270
9025.94 298
9026.84 296
9027.74 305
9028.63 297
9029.53 301
9030.43 330
9031.32 317
9032.22 268
9033.12 325
9034.02 294
9034.91 334
9035.81 345
9036.71 316
9037.61 294
9038.50 293
9039.40 322
9040.30 339
9041.20 301
9042.09 284
9042.99 298
9043.89 308
9044.79 287
9045.68 309
9046.58 322
9047.48 307
9048.38 315
9049.28 303
9050.17 313
9051.07 328
9051.97 276
9052.87 319
9053.77 315
9054.66 316
9055.56 275
9056.46 256
9057.36 296
9058.26 320
9059.16 338
9060.06 295
9060.95 300
9061.85 335
9062.75 339
9063.65 324
9064.55 319
9065.45 293
9066.35 312
9067.25 337
9068.14 313
9069.04 306
9069.94 317
9070.84 324
9071.74 318
9072.64 262
9073.54 327
9074.44 307
9075.34 320
9076.24 327
9077.14 316
9078.04 334
9078.93 277
9079.83 346
9080.73 287
9081.63 313
9082.53 309
9083.43 278
9084.33 308
9085.23 302
9086.13 291
9087.03 332
9087.93 297
9088.83 322
9089.73 314
9090.63 329
9091.53 321
9092.43 341
9093.33 352
9094.23 273
9095.13 285
9096.03 306
9096.93 287
9097.83 305
9098.73 319
9099.63 240
9100.54 303
9101.44 295
9102.34 341
9103.24 316
9104.14 254
9105.04 259
9105.94 330
9106.84 331
9107.74 299
9108.64 310
9109.54 318
9110.44 309
9111.35 297
9112.25 306
9113.15 272
9114.05 283
9114.95 283
9115.85 328
9116.75 288
9117.65 303
9118.56 334
9119.46 322
9120.36 286
9121.26 281
9122.16 272
9123.06 278
9123.97 294
9124.87 284
9125.77 302
9126.67 327
9127.57 302
9128.47 280
9129.38 338
9130.28 300
9131.18 317
9132.08 303
9132.98 314
9133.89 302
9134.79 297
9135.69 278
9136.59 286
9137.50 287
9138.40 249
9139.30 279
9140.20 319
9141.11 304
9142.01 342
9142.91 341
9143.81 355
9144.72 317
9145.62 293
9146.52 317
9147.42 283
9148.33 293
9149.23 302
9150.13 285
9151.04 301
9151.94 349
9152.84 332
9153.75 347
9154.65 336
9155.55 288
9156.46 314
9157.36 267
9158.26 311
9159.17 324
9160.07 259
9160.97 264
9161.88 286
9162.78 305
9163.68 305
9164.59 307
9165.49 295
9166.40 264
9167.30 290
9168.20 339
9169.11 322
9170.01 314
9170.92 282
9171.82 298
9172.72 256
9173.63 312
9174.53 295
9175.44 315
9176.34 319
9177.24 329
9178.15 304
9179.05 288
9179.96 327
9180.86 329
9181.77 307
9182.67 274
9183.58 320
9184.48 295
9185.39 333
9186.29 294
9187.20 331
9188.10 308
9189.01 300
9189.91 330
9190.82 302
9191.72 289
9192.63 323
9193.53 320
9194.44 281
9195.34 289
9196.25 274
9197.15 300
9198.06 297
9198.96 286
9199.87 335
9200.77 342
9201.68 404
9202.58 378
9203.49 361
9204.40 373
9205.30 369
9206.21 337
9207.11 317
9208.02 343
9208.92 296
9209.83 341
9210.74 299
9211.64 322
9212.55 337
9213.45 300
9214.36 362
9215.27 303
9216.17 297
9217.08 299
9217.99 292
9218.89 320
9219.80 335
9220.71 285
9221.61 299
9222.52 299
9223.43 272
9224.33 291
9225.24 274
9226.15 312
9227.05 314
9227.96 282
9228.87 302
9229.77 279
9230.68 342
9231.59 331
9232.49 312
9233.40 287
9234.31 278
9235.22 343
9236.12 353
9237.03 298
9237.94 276
9238.84 269
9239.75 302
9240.66 314
9241.57 314
9242.47 294
9243.38 347
9244.29 308
9245.20 296
9246.11 279
9247.01 285
9247.92 280
9248.83 310
9249.74 297
9250.64 285
9251.55 267
9252.46 281
9253.37 324
9254.28 291
9255.19 329
9256.09 333
9257.00 293
9257.91 258
9258.82 286
9259.73 289
9260.64 301
9261.54 332
9262.45 323
9263.36 312
9264.27 334
9265.18 327
9266.09 307
9267.00 296
9267.90 273
9268.81 280
9269.72 268
9270.63 253
9271.54 254
9272.45 297
9273.36 289
9274.27 331
9275.18 323
9276.09 270
9277.00 243
9277.90 325
9278.81 310
9279.72 313
9280.63 298
9281.54 311
9282.45 304
9283.36 282
9284.27 278
9285.18 318
9286.09 308
9287.00 286
9287.91 274
9288.82 292
9289.73 309
9290.64 313
9291.55 297
9292.46 322
9293.37 310
9294.28 280
9295.19 328
9296.10 296
9297.01 331
9297.92 302
9298.83 322
9299.74 308
9300.65 326
9301.56 331
9302.47 308
9303.38 299
9304.29 323
9305.20 322
9306.12 323
9307.03 311
9307.94 308
9308.85 317
9309.76 345
9310.67 320
9311.58 308
9312.49 297
9313.40 305
9314.31 325
9315.22 257
9316.14 295
9317.05 294
9317.96 307
9318.87 304
9319.78 264
9320.69 302
9321.60 291
9322.52 265
9323.43 288
9324.34 331
9325.25 345
9326.16 367
9327.07 341
9327.99 262
9328.90 254
9329.81 290
9330.72 266
9331.63 286
9332.54 248
9333.46 286
9334.37 280
9335.28 294
9336.19 283
9337.11 300
9338.02 298
9338.93 303
9339.84 295
9340.75 280
9341.67 315
9342.58 288
9343.49 295
9344.40 273
9345.32 270
9346.23 279
9347.14 274
9348.06 265
9348.97 282
9349.88 317
9350.79 296
9351.71 289
9352.62 292
9353.53 303
9354.45 299
9355.36 310
9356.27 284
9357.19 292
9358.10 238
9359.01 291
9359.93 282
9360.84 263
9361.75 297
9362.67 312
9363.58 309
9364.49 261
9365.41 284
9366.32 274
9367.23 312
9368.15 305
9369.06 287
9369.97 260
9370.89 305
9371.80 328
9372.72 282
9373.63 306
9374.54 300
9375.46 313
9376.37 308
9377.29 346
9378.20 356
9379.12 320
9380.03 317
9380.94 292
9381.86 268
9382.77 269
9383.69 262
9384.60 298
9385.52 276
9386.43 294
9387.35 281
9388.26 331
9389.18 327
9390.09 287
9391.01 264
9391.92 280
9392.84 281
9393.75 277
9394.67 305
9395.58 291
9396.50 334
9397.41 316
9398.33 319
9399.24 290
9400.16 300
9401.07 295
9401.99 282
9402.90 262
9403.82 302
9404.73 285
9405.65 295
9406.56 284
9407.48 267
9408.40 322
9409.31 313
9410.23 271
9411.14 313
9412.06 296
9412.98 236
9413.89 278
9414.81 289
9415.72 302
9416.64 273
9417.56 269
9418.47 274
9419.39 266
9420.30 281
9421.22 314
9422.14 321
9423.05 295
9423.97 237
9424.89 267
9425.80 258
9426.72 281
9427.64 265
9428.55 306
9429.47 239
9430.39 260
9431.30 254
9432.22 305
9433.14 279
9434.05 250
9434.97 296
9435.89 267
9436.80 280
9437.72 287
9438.64 299
9439.56 257
9440.47 263
9441.39 284
9442.31 289
9443.23 284
9444.14 294
9445.06 290
9445.98 262
9446.90 277
9447.81 299
9448.73 270
9449.65 310
9450.57 298
9451.48 318
9452.40 316
9453.32 271
9454.24 316
9455.16 290
9456.07 323
9456.99 321
9457.91 275
9458.83 262
9459.75 284
9460.66 264
9461.58 271
9462.50 272
9463.42 304
9464.34 309
9465.26 255
9466.18 288
9467.09 240
9468.01 262
9468.93 310
9469.85 258
9470.77 262
9471.69 281
9472.61 307
9473.53 284
9474.44 311
9475.36 276
9476.28 319
9477.20 298
9478.12 287
9479.04 309
9479.96 278
9480.88 258
9481.80 294
9482.72 277
9483.64 270
9484.56 284
9485.47 263
9486.39 261
9487.31 287
9488.23 314
9489.15 253
9490.07 254
9490.99 293
9491.91 287
9492.83 266
9493.75 266
9494.67 271
9495.59 280
9496.51 272
9497.43 269
9498.35 266
9499.27 256
9500.19 310
9501.11 315
9502.03 311
9502.95 276
9503.87 320
9504.79 286
9505.71 244
9506.63 297
9507.56 279
9508.48 281
9509.40 291
9510.32 285
9511.24 270
9512.16 285
9513.08 286
9514.00 260
9514.92 255
9515.84 293
9516.76 274
9517.68 316
9518.61 322
9519.53 305
9520.45 322
9521.37 353
9522.29 253
9523.21 286
9524.13 266
9525.05 255
9525.98 257
9526.90 263
9527.82 259
9528.74 289
9529.66 320
9530.58 252
9531.50 258
9532.43 262
9533.35 288
9534.27 289
9535.19 273
9536.11 269
9537.04 241
9537.96 252
9538.88 245
9539.80 250
9540.72 281
9541.65 254
9542.57 245
9543.49 305
9544.41 291
9545.34 293
9546.26 274
9547.18 245
9548.10 274
9549.03 251
9549.95 287
9550.87 276
9551.79 295
9552.72 269
9553.64 270
9554.56 247
9555.48 244
9556.41 291
9557.33 283
9558.25 269
9559.18 268
9560.10 246
9561.02 295
9561.95 308
9562.87 277
9563.79 260
9564.72 221
9565.64 230
9566.56 244
9567.49 253
9568.41 264
9569.33 274
9570.26 261
9571.18 277
9572.10 269
9573.03 274
9573.95 251
9574.88 267
9575.80 306
9576.72 308
9577.65 245
9578.57 250
9579.49 262
9580.42 252
9581.34 264
9582.27 279
9583.19 294
9584.12 300
9585.04 267
9585.96 273
9586.89 262
9587.81 279
9588.74 277
9589.66 284
9590.59 315
9591.51 257
9592.44 217
9593.36 266
9594.29 290
9595.21 261
9596.14 254
9597.06 262
9597.98 253
9598.91 274
9599.83 247
9600.76 275
9601.68 310
9602.61 302
9603.54 268
9604.46 255
9605.39 252
9606.31 289
9607.24 330
9608.16 295
9609.09 307
9610.01 258
9610.94 269
9611.86 303
9612.79 298
9613.72 265
9614.64 292
9615.57 300
9616.49 272
9617.42 258
9618.34 294
9619.27 290
9620.20 274
9621.12 247
9622.05 314
9622.97 334
9623.90 310
9624.83 306
9625.75 283
9626.68 300
9627.61 227
9628.53 285
9629.46 277
9630.39 257
9631.31 263
9632.24 272
9633.16 322
9634.09 283
9635.02 294
9635.95 299
9636.87 318
9637.80 308
9638.73 339
9639.65 373
9640.58 301
9641.51 300
9642.43 323
9643.36 316
9644.29 319
9645.22 256
9646.14 260
9647.07 282
9648.00 274
9648.92 287
9649.85 271
9650.78 319
9651.71 340
9652.63 347
9653.56 291
9654.49 301
9655.42 327
9656.34 335
9657.27 304
9658.20 291
9659.13 289
9660.06 268
9660.98 296
9661.91 333
9662.84 298
9663.77 313
9664.70 320
9665.62 322
9666.55 320
9667.48 309
9668.41 332
9669.34 319
9670.27 292
9671.19 325
9672.12 330
9673.05 335
9673.98 281
9674.91 323
9675.84 307
9676.77 319
9677.70 322
9678.62 291
9679.55 335
9680.48 274
9681.41 275
9682.34 285
9683.27 297
9684.20 300
9685.13 274
9686.06 256
9686.99 240
9687.91 273
9688.84 281
9689.77 289
9690.70 260
9691.63 304
9692.56 324
9693.49 292
9694.42 261
9695.35 310
9696.28 312
9697.21 315
9698.14 284
9699.07 295
9700.00 267
9700.93 258
9701.86 316
9702.79 309
9703.72 316
9704.65 290
9705.58 296
9706.51 298
9707.44 307
9708.37 290
9709.30 322
9710.23 314
9711.16 298
9712.09 307
9713.02 312
9713.95 283
9714.88 287
9715.81 274
9716.74 261
9717.67 302
9718.61 309
9719.54 264
9720.47 310
9721.40 271
9722.33 271
9723.26 301
9724.19 315
9725.12 287
9726.05 293
9726.98 269
9727.92 259
9728.85 286
9729.78 265
9730.71 294
9731.64 288
9732.57 257
9733.50 275
9734.43 266
9735.37 244
9736.30 281
9737.23 319
9738.16 259
9739.09 267
9740.02 308
9740.96 347
9741.89 314
9742.82 328
9743.75 354
9744.68 341
9745.62 313
9746.55 320
9747.48 325
9748.41 300
9749.34 286
9750.28 286
9751.21 310
9752.14 306
9753.07 274
9754.01 313
9754.94 326
9755.87 325
9756.80 331
9757.74 360
9758.67 277
9759.60 292
9760.53 310
9761.47 273
9762.40 292
9763.33 311
9764.27 297
9765.20 311
9766.13 323
9767.07 322
9768.00 311
9768.93 294
9769.86 312
9770.80 302
9771.73 305
9772.66 307
9773.60 292
9774.53 276
9775.47 295
9776.40 292
9777.33 280
9778.27 309
9779.20 361
9780.13 331
9781.07 345
9782.00 301
9782.93 298
9783.87 303
9784.80 341
9785.74 354
9786.67 338
9787.60 304
9788.54 290
9789.47 329
9790.41 308
9791.34 329
9792.28 332
9793.21 284
9794.14 328
9795.08 339
9796.01 287
9796.95 300
9797.88 311
9798.82 310
9799.75 357
9800.69 322
9801.62 354
9802.56 307
9803.49 301
9804.42 312
9805.36 312
9806.29 306
9807.23 298
9808.16 288
9809.10 295
9810.03 258
9810.97 274
9811.91 279
9812.84 279
9813.78 287
9814.71 284
9815.65 282
9816.58 314
9817.52 307
9818.45 317
9819.39 315
9820.32 329
9821.26 302
9822.20 268
9823.13 268
9824.07 256
9825.00 285
9825.94 279
9826.87 327
9827.81 302
9828.75 313
9829.68 327
9830.62 309
9831.55 272
9832.49 273
9833.43 270
9834.36 279
9835.30 303
9836.24 289
9837.17 260
9838.11 289
9839.05 296
9839.98 284
9840.92 283
9841.86 319
9842.79 303
9843.73 294
9844.67 302
9845.60 318
9846.54 332
9847.48 287
9848.41 303
9849.35 316
9850.29 293
9851.22 306
9852.16 298
9853.10 253
9854.04 328
9854.97 292
9855.91 298
9856.85 326
9857.79 290
9858.72 290
9859.66 268
9860.60 292
9861.54 308
9862.47 293
9863.41 276
9864.35 311
9865.29 344
9866.22 330
9867.16 323
9868.10 296
9869.04 317
9869.98 272
9870.91 309
9871.85 303
9872.79 292
9873.73 310
9874.67 336
9875.60 311
9876.54 286
9877.48 330
9878.42 338
9879.36 338
9880.30 336
9881.24 358
9882.17 336
9883.11 320
9884.05 284
9884.99 293
9885.93 257
9886.87 314
9887.81 284
9888.74 332
9889.68 315
9890.62 266
9891.56 297
9892.50 319
9893.44 324
9894.38 299
9895.32 307
9896.26 322
9897.20 308
9898.14 309
9899.08 294
9900.01 311
9900.95 322
9901.89 296
9902.83 334
9903.77 347
9904.71 295
9905.65 309
9906.59 348
9907.53 361
9908.47 353
9909.41 315
9910.35 339
9911.29 368
9912.23 355
9913.17 344
9914.11 323
9915.05 308
9915.99 322
9916.93 369
9917.87 296
9918.81 309
9919.75 330
9920.69 376
9921.63 351
9922.57 335
9923.51 352
9924.46 421
9925.40 449
9926.34 526
9927.28 582
9928.22 658
9929.16 631
9930.10 631
9931.04 634
9931.98 557
9932.92 526
9933.86 454
9934.80 342
9935.75 351
9936.69 394
9937.63 361
9938.57 375
9939.51 312
9940.45 375
9941.39 363
9942.34 340
9943.28 361
9944.22 326
9945.16 345
9946.10 327
9947.04 355
9947.98 300
9948.93 292
9949.87 311
9950.81 321
9951.75 332
9952.69 272
9953.64 311
9954.58 302
9955.52 314
9956.46 302
9957.40 296
9958.35 278
9959.29 324
9960.23 306
9961.17 317
9962.12 265
9963.06 326
9964.00 291
9964.94 335
9965.89 321
9966.83 349
9967.77 372
9968.71 316
9969.66 336
9970.60 292
9971.54 315
9972.48 324
9973.43 302
9974.37 291
9975.31 293
9976.26 295
9977.20 306
9978.14 314
9979.09 310
9980.03 322
9980.97 308
9981.92 299
9982.86 312
9983.80 298
9984.75 263
9985.69 334
9986.63 272
9987.58 259
9988.52 289
9989.46 329
9990.41 299
9991.35 296
9992.30 280
9993.24 275
9994.18 276
9995.13 315
9996.07 320
9997.01 301
9997.96 293
9998.90 285
9999.85 278
10000.79 303
10001.74 302
10002.68 285
10003.62 321
10004.57 331
10005.51 320
10006.46 306
10007.40 302
10008.35 279
10009.29 285
10010.24 318
10011.18 319
10012.13 293
10013.07 308
10014.01 366
10014.96 323
10015.90 317
10016.85 293
10017.79 310
10018.74 328
10019.68 307
10020.63 303
10021.58 300
10022.52 288
10023.47 305
10024.41 302
10025.36 326
10026.30 311
10027.25 340
10028.19 310
10029.14 263
10030.08 273
10031.03 303
10031.98 310
10032.92 290
10033.87 294
10034.81 263
10035.76 277
10036.70 275
10037.65 292
10038.60 281
10039.54 290
10040.49 306
10041.43 299
10042.38 296
10043.33 278
10044.27 280
10045.22 263
10046.17 295
10047.11 290
10048.06 245
10049.01 259
10049.95 287
10050.90 267
10051.84 298
10052.79 241
10053.74 255
10054.69 281
10055.63 266
10056.58 304
10057.53 308
10058.47 294
10059.42 248
10060.37 273
10061.31 294
10062.26 361
10063.21 298
10064.16 284
10065.10 281
10066.05 265
10067.00 291
10067.94 288
10068.89 279
10069.84 297
10070.79 292
10071.73 284
10072.68 295
10073.63 269
10074.58 296
10075.53 265
10076.47 293
10077.42 278
10078.37 266
10079.32 279
10080.26 310
10081.21 263
10082.16 307
10083.11 269
10084.06 260
10085.01 292
10085.95 241
10086.90 248
10087.85 292
10088.80 266
10089.75 256
10090.70 285
10091.64 279
10092.59 261
10093.54 296
10094.49 281
10095.44 259
10096.39 244
10097.34 291
10098.28 274
10099.23 218
10100.18 262
10101.13 259
10102.08 283
10103.03 305
10103.98 242
10104.93 279
10105.88 248
10106.83 249
10107.78 258
10108.72 263
10109.67 269
10110.62 273
10111.57 259
10112.52 269
10113.47 283
10114.42 256
10115.37 264
10116.32 287
10117.27 308
10118.22 269
10119.17 276
10120.12 266
10121.07 239
10122.02 242
10122.97 228
10123.92 246
10124.87 204
10125.82 267
10126.77 270
10127.72 255
10128.67 241
10129.62 229
10130.57 225
10131.52 237
10132.47 252
10133.42 208
10134.37 232
10135.32 251
10136.27 260
10137.22 265
10138.18 262
10139.13 235
10140.08 257
10141.03 244
10141.98 242
10142.93 232
10143.88 263
10144.83 267
10145.78 249
10146.73 234
10147.68 285
10148.64 234
10149.59 276
10150.54 241
10151.49 248
10152.44 272
10153.39 269
10154.34 249
10155.30 248
10156.25 220
10157.20 260
10158.15 249
10159.10 267
10160.05 250
10161.01 268
10161.96 262
10162.91 284
10163.86 299
10164.81 272
10165.76 243
10166.72 253
10167.67 220
10168.62 233
10169.57 274
10170.53 246
10171.48 253
10172.43 282
10173.38 251
10174.33 252
10175.29 257
10176.24 288
10177.19 264
10178.14 245
10179.10 218
10180.05 245
10181.00 254
10181.96 237
10182.91 240
10183.86 254
10184.81 255
10185.77 223
10186.72 227
10187.67 217
10188.63 256
10189.58 238
10190.53 252
10191.49 246
10192.44 296
10193.39 262
10194.35 277
10195.30 251
10196.25 250
10197.21 232
10198.16 246
10199.11 252
10200.07 278
10201.02 231
10201.97 260
10202.93 287
10203.88 287
10204.84 269
10205.79 256
10206.74 266
10207.70 280
10208.65 299
10209.60 244
10210.56 255
10211.51 270
10212.47 254
10213.42 236
10214.38 271
10215.33 268
10216.28 245
10217.24 264
10218.19 277
10219.15 281
10220.10 266
10221.06 226
10222.01 258
10222.97 257
10223.92 203
10224.88 256
10225.83 249
10226.79 272
10227.74 263
10228.70 273
10229.65 318
10230.61 255
10231.56 249
10232.52 276
10233.47 254
10234.43 239
10235.38 263
10236.34 272
10237.29 272
10238.25 251
10239.20 274
10240.16 289
10241.11 235
10242.07 239
10243.03 212
10243.98 258
10244.94 255
10245.89 229
10246.85 238
10247.80 229
10248.76 247
10249.72 291
10250.67 279
10251.63 263
10252.58 239
10253.54 248
10254.50 257
10255.45 243
10256.41 263
10257.36 262
10258.32 234
10259.28 271
10260.23 235
10261.19 223
10262.15 239
10263.10 247
10264.06 251
10265.02 264
10265.97 212
10266.93 236
10267.89 254
10268.84 248
10269.80 237
10270.76 238
10271.71 253
10272.67 251
10273.63 246
10274.59 238
10275.54 222
10276.50 250
10277.46 262
10278.41 257
10279.37 249
10280.33 274
10281.29 263
10282.24 258
10283.20 252
10284.16 247
10285.12 261
10286.07 260
10287.03 223
10287.99 255
10288.95 240
10289.91 260
10290.86 232
10291.82 271
10292.78 226
10293.74 277
10294.70 259
10295.65 244
10296.61 246
10297.57 256
10298.53 287
10299.49 287
10300.44 221
10301.40 249
10302.36 246
10303.32 220
10304.28 237
10305.24 249
10306.20 262
10307.15 290
10308.11 264
10309.07 263
10310.03 251
10310.99 280
10311.95 249
10312.91 242
10313.87 209
10314.82 236
10315.78 237
10316.74 234
10317.70 219
10318.66 224
10319.62 244
10320.58 249
10321.54 247
10322.50 244
10323.46 221
10324.42 244
10325.38 261
10326.34 255
10327.29 250
10328.25 238
10329.21 230
10330.17 237
10331.13 226
10332.09 211
10333.05 264
10334.01 265
10334.97 234
10335.93 218
10336.89 229
10337.85 233
10338.81 234
10339.77 248
10340.73 262
10341.69 235
10342.65 244
10343.61 263
10344.57 264
10345.54 265
10346.50 261
10347.46 214
10348.42 236
10349.38 242
10350.34 265
10351.30 246
10352.26 217
10353.22 251
10354.18 232
10355.14 212
10356.10 242
10357.06 222
10358.02 242
10358.99 244
10359.95 243
10360.91 241
10361.87 232
10362.83 252
10363.79 243
10364.75 240
10365.71 238
10366.68 230
10367.64 221
10368.60 242
10369.56 232
10370.52 240
10371.48 267
10372.44 286
10373.41 272
10374.37 266
10375.33 242
10376.29 256
10377.25 281
10378.22 244
10379.18 235
10380.14 241
10381.10 238
10382.06 233
10383.03 234
10383.99 244
10384.95 253
10385.91 256
10386.88 229
10387.84 232
10388.80 237
10389.76 236
10390.72 212
10391.69 240
10392.65 253
10393.61 242
10394.58 221
10395.54 253
10396.50 240
10397.46 240
10398.43 263
10399.39 229
10400.35 215
10401.32 291
10402.28 275
10403.24 255
10404.20 243
10405.17 272
10406.13 263
10407.09 255
10408.06 245
10409.02 189
10409.98 217
10410.95 249
10411.91 263
10412.88 220
10413.84 244
10414.80 232
10415.77 197
10416.73 242
10417.69 246
10418.66 242
10419.62 260
10420.59 254
10421.55 253
10422.51 238
10423.48 240
10424.44 257
10425.41 240
10426.37 252
10427.33 233
10428.30 228
10429.26 225
10430.23 217
10431.19 220
10432.16 214
10433.12 200
10434.08 226
10435.05 245
10436.01 223
10436.98 225
10437.94 210
10438.91 231
10439.87 247
10440.84 254
10441.80 241
10442.77 268
10443.73 254
10444.70 201
10445.66 221
10446.63 216
10447.59 251
10448.56 235
10449.52 234
10450.49 225
10451.45 224
10452.42 226
10453.38 237
10454.35 211
10455.32 199
10456.28 223
10457.25 252
10458.21 215
10459.18 209
10460.14 229
10461.11 211
10462.08 229
10463.04 244
10464.01 267
10464.97 238
10465.94 256
10466.90 258
10467.87 190
10468.84 208
10469.80 233
10470.77 239
10471.74 229
10472.70 233
10473.67 228
10474.63 254
10475.60 219
10476.57 245
10477.53 209
10478.50 222
10479.47 226
10480.43 244
10481.40 230
10482.37 222
10483.33 223
10484.30 222
10485.27 233
10486.24 205
10487.20 224
10488.17 206
10489.14 204
10490.10 226
10491.07 207
10492.04 234
10493.01 244
10493.97 235
10494.94 228
10495.91 219
10496.87 221
10497.84 233
10498.81 206
10499.78 227
10500.74 226
10501.71 220
10502.68 213
10503.65 199
10504.62 229
10505.58 233
10506.55 212
10507.52 220
10508.49 241
10509.46 259
10510.42 213
10511.39 216
10512.36 206
10513.33 204
10514.30 220
10515.26 228
10516.23 226
10517.20 216
10518.17 232
10519.14 240
10520.11 223
10521.08 205
10522.04 234
10523.01 225
10523.98 221
10524.95 200
10525.92 209
10526.89 249
10527.86 232
10528.83 239
10529.79 242
10530.76 245
10531.73 218
10532.70 228
10533.67 227
10534.64 204
10535.61 207
10536.58 224
10537.55 192
10538.52 224
10539.49 228
10540.46 225
10541.43 238
10542.39 221
10543.36 228
10544.33 212
10545.30 207
10546.27 217
10547.24 235
10548.21 233
10549.18 199
10550.15 202
10551.12 217
10552.09 214
10553.06 218
10554.03 203
10555.00 225
10555.97 226
10556.94 213
10557.91 248
10558.88 232
10559.85 221
10560.82 222
10561.80 242
10562.77 251
10563.74 234
10564.71 207
10565.68 211
10566.65 209
10567.62 204
10568.59 211
10569.56 211
10570.53 233
10571.50 240
10572.47 234
10573.44 211
10574.41 230
10575.39 223
10576.36 215
10577.33 215
10578.30 205
10579.27 207
10580.24 229
10581.21 221
10582.18 212
10583.16 207
10584.13 214
10585.10 209
10586.07 200
10587.04 216
10588.01 234
10588.99 269
10589.96 240
10590.93 243
10591.90 257
10592.87 253
10593.84 250
10594.82 232
10595.79 235
10596.76 221
10597.73 227
10598.70 245
10599.68 238
10600.65 206
10601.62 207
10602.59 267
10603.57 228
10604.54 228
10605.51 199
10606.48 220
10607.46 239
10608.43 206
10609.40 236
10610.37 234
10611.35 233
10612.32 226
10613.29 213
10614.27 214
10615.24 199
10616.21 191
10617.18 195
10618.16 208
10619.13 172
10620.10 206
10621.08 214
10622.05 213
10623.02 234
10624.00 241
10624.97 198
10625.94 181
10626.92 184
10627.89 173
10628.86 178
10629.84 213
10630.81 221
10631.78 197
10632.76 233
10633.73 185
10634.71 192
10635.68 182
10636.65 198
10637.63 174
10638.60 238
10639.58 229
10640.55 232
10641.52 239
10642.50 231
10643.47 223
10644.45 209
10645.42 217
10646.39 221
10647.37 205
10648.34 232
10649.32 229
10650.29 194
10651.27 190
10652.24 169
10653.22 205
10654.19 216
10655.17 226
10656.14 217
10657.12 207
10658.09 242
10659.07 219
10660.04 199
10661.01 214
10661.99 239
10662.97 203
10663.94 212
10664.92 215
10665.89 229
10666.87 188
10667.84 226
10668.82 221
10669.79 210
10670.77 234
10671.74 223
10672.72 218
10673.69 209
10674.67 213
10675.65 194
10676.62 242
10677.60 242
10678.57 218
10679.55 199
10680.52 205
10681.50 205
10682.48 205
10683.45 206
10684.43 222
10685.40 209
10686.38 197
10687.36 234
10688.33 217
10689.31 191
10690.29 195
10691.26 223
10692.24 243
10693.22 247
10694.19 225
10695.17 232
10696.14 215
10697.12 208
10698.10 212
10699.08 217
10700.05 228
10701.03 222
10702.01 226
10702.98 216
10703.96 223
10704.94 209
10705.91 211
10706.89 203
10707.87 192
10708.85 145
10709.82 198
10710.80 226
10711.78 240
10712.75 212
10713.73 225
10714.71 224
10715.69 234
10716.66 248
10717.64 224
10718.62 244
10719.60 254
10720.57 248
10721.55 232
10722.53 208
10723.51 182
10724.49 200
10725.46 224
10726.44 213
10727.42 206
10728.40 218
10729.38 232
10730.35 209
10731.33 248
10732.31 199
10733.29 205
10734.27 241
10735.25 241
10736.22 222
10737.20 249
10738.18 176
10739.16 226
10740.14 231
10741.12 251
10742.10 229
10743.08 212
10744.05 209
10745.03 243
10746.01 228
10746.99 231
10747.97 182
10748.95 218
10749.93 245
10750.91 239
10751.89 223
10752.87 234
10753.84 224
10754.82 207
10755.80 209
10756.78 199
10757.76 210
10758.74 197
10759.72 200
10760.70 211
10761.68 211
10762.66 199
10763.64 241
10764.62 219
10765.60 205
10766.58 204
10767.56 238
10768.54 212
10769.52 210
10770.50 203
10771.48 201
10772.46 230
10773.44 223
10774.42 197
10775.40 223
10776.38 229
10777.36 222
10778.34 207
10779.32 205
10780.30 205
10781.28 224
10782.26 202
10783.24 158
10784.22 208
10785.20 217
10786.19 214
10787.17 198
10788.15 190
10789.13 183
10790.11 177
10791.09 227
10792.07 206
10793.05 218
10794.03 218
10795.01 211
10796.00 228
10796.98 206
10797.96 245
10798.94 249
10799.92 260
10800.90 220
10801.88 208
10802.86 236
10803.85 196
10804.83 206
10805.81 215
10806.79 188
10807.77 193
10808.75 234
10809.74 187
10810.72 234
10811.70 220
10812.68 242
10813.66 239
10814.65 228
10815.63 167
10816.61 195
10817.59 223
10818.57 211
10819.56 194
10820.54 199
10821.52 218
10822.50 213
10823.49 207
10824.47 249
10825.45 246
10826.43 202
10827.42 219
10828.40 188
10829.38 211
10830.36 197
10831.35 177
10832.33 203
10833.31 213
10834.30 223
10835.28 200
10836.26 247
10837.25 233
10838.23 206
10839.21 197
10840.19 185
10841.18 222
10842.16 232
10843.14 218
10844.13 187
10845.11 206
10846.09 226
10847.08 202
10848.06 162
10849.05 161
10850.03 209
10851.01 222
10852.00 213
10852.98 191
10853.96 242
10854.95 215
10855.93 188
10856.92 200
10857.90 204
10858.88 223
10859.87 236
10860.85 235
10861.84 185
10862.82 186
10863.80 197
10864.79 237
10865.77 197
10866.76 208
10867.74 207
10868.73 210
10869.71 192
10870.70 209
10871.68 206
10872.67 191
10873.65 213
10874.63 245
10875.62 204
10876.60 192
10877.59 220
10878.57 222
10879.56 232
10880.54 180
10881.53 169
10882.51 194
10883.50 230
10884.48 211
10885.47 195
10886.46 213
10887.44 217
10888.43 218
10889.41 183
10890.40 240
10891.38 209
10892.37 194
10893.35 199
10894.34 254
10895.33 185
10896.31 193
10897.30 243
10898.28 191
10899.27 193
10900.25 198
10901.24 204
10902.23 208
10903.21 234
10904.20 225
10905.18 208
10906.17 252
10907.16 238
10908.14 208
10909.13 235
10910.12 177
10911.10 173
10912.09 200
10913.08 213
10914.06 210
10915.05 209
10916.04 253
10917.02 199
10918.01 217
10919.00 198
10919.98 224
10920.97 229
10921.96 209
10922.94 208
10923.93 222
10924.92 204
10925.90 202
10926.89 243
10927.88 251
10928.87 228
10929.85 228
10930.84 210
10931.83 218
10932.82 213
10933.80 194
10934.79 213
10935.78 203
10936.77 252
10937.75 216
10938.74 227
10939.73 231
10940.72 235
10941.70 237
10942.69 209
10943.68 213
10944.67 216
10945.66 237
10946.64 192
10947.63 210
10948.62 205
10949.61 195
10950.60 231
10951.58 212
10952.57 200
10953.56 207
10954.55 209
10955.54 205
10956.53 204
10957.52 196
10958.50 206
10959.49 211
10960.48 200
10961.47 202
10962.46 207
10963.45 257
10964.44 223
10965.42 217
10966.41 209
10967.40 202
10968.39 214
10969.38 206
10970.37 190
10971.36 202
10972.35 190
10973.34 191
10974.33 191
10975.32 227
10976.31 189
10977.29 212
10978.28 199
10979.27 209
10980.26 209
10981.25 223
10982.24 241
10983.23 248
10984.22 208
10985.21 200
10986.20 199
10987.19 232
10988.18 220
10989.17 223
10990.16 233
10991.15 198
10992.14 219
10993.13 204
10994.12 206
10995.11 215
10996.10 201
10997.09 216
10998.08 227
10999.07 206
11000.06 215
11001.05 230
11002.05 227
11003.04 213
11004.03 216
11005.02 235
11006.01 263
11007.00 232
11007.99 211
11008.98 205
11009.97 200
11010.96 261
11011.95 231
11012.94 234
11013.94 205
11014.93 186
11015.92 225
11016.91 201
11017.90 195
11018.89 214
11019.88 207
11020.87 231
11021.87 198
11022.86 177
11023.85 199
11024.84 193
11025.83 219
11026.82 217
11027.81 230
11028.81 215
11029.80 247
11030.79 222
11031.78 194
11032.77 208
11033.77 198
11034.76 209
11035.75 220
11036.74 206
11037.73 169
11038.73 235
11039.72 205
11040.71 213
11041.70 244
11042.70 220
11043.69 225
11044.68 212
11045.67 198
11046.67 206
11047.66 212
11048.65 209
11049.64 218
11050.64 237
11051.63 213
11052.62 207
11053.61 225
11054.61 220
11055.60 190
11056.59 191
11057.59 230
11058.58 249
11059.57 205
11060.57 181
11061.56 175
11062.55 202
11063.55 167
11064.54 201
11065.53 231
11066.53 191
11067.52 175
11068.51 230
11069.51 206
11070.50 186
11071.49 193
11072.49 196
11073.48 224
11074.48 213
11075.47 207
11076.46 196
11077.46 225
11078.45 193
11079.45 197
11080.44 221
11081.43 197
11082.43 204
11083.42 181
11084.42 234
11085.41 217
11086.40 194
11087.40 237
11088.39 215
11089.39 190
11090.38 223
11091.38 209
11092.37 217
11093.37 216
11094.36 199
11095.36 203
11096.35 201
11097.35 230
11098.34 247
11099.34 201
11100.33 184
11101.33 207
11102.32 220
11103.32 207
11104.31 206
11105.31 206
11106.30 226
11107.30 191
11108.29 226
11109.29 229
11110.28 195
11111.28 220
11112.27 194
11113.27 208
11114.26 279
11115.26 204
11116.26 217
11117.25 199
11118.25 209
11119.24 222
11120.24 188
11121.24 225
11122.23 191
11123.23 207
11124.22 223
11125.22 202
11126.22 193
11127.21 199
11128.21 270
11129.20 237
11130.20 223
11131.20 227
11132.19 246
11133.19 225
11134.19 219
11135.18 256
11136.18 236
11137.18 213
11138.17 230
11139.17 226
11140.17 212
11141.16 219
11142.16 233
11143.16 230
11144.15 209
11145.15 186
11146.15 226
11147.14 259
11148.14 200
11149.14 225
11150.14 228
11151.13 215
11152.13 197
11153.13 195
11154.13 217
11155.12 232
11156.12 207
11157.12 204
11158.12 211
11159.11 207
11160.11 238
11161.11 205
11162.11 260
11163.10 212
11164.10 202
11165.10 237
11166.10 257
11167.10 256
11168.09 219
11169.09 237
11170.09 223
11171.09 187
11172.09 166
11173.08 235
11174.08 208
11175.08 225
11176.08 207
11177.08 195
11178.08 183
11179.08 206
11180.07 209
11181.07 178
11182.07 184
11183.07 230
11184.07 227
11185.07 196
11186.07 202
11187.06 213
11188.06 219
11189.06 246
11190.06 210
11191.06 249
11192.06 216
11193.06 203
11194.06 213
11195.06 214
11196.06 236
11197.06 197
11198.06 219
11199.05 208
11200.05 177
11201.05 249
11202.05 197
11203.05 176
11204.05 175
11205.05 186
11206.05 188
11207.05 193
11208.05 224
11209.05 220
11210.05 184
11211.05 223
11212.05 180
11213.05 210
11214.05 193
11215.05 184
11216.05 200
11217.05 189
11218.05 210
11219.05 221
11220.05 235
11221.05 216
11222.05 215
11223.05 201
11224.05 197
11225.06 216
11226.06 216
11227.06 203
11228.06 237
11229.06 221
11230.06 222
11231.06 171
11232.06 174
11233.06 239
11234.06 226
11235.06 204
11236.06 199
11237.07 231
11238.07 213
11239.07 213
11240.07 202
11241.07 226
11242.07 186
11243.07 199
11244.07 230
11245.08 197
11246.08 185
11247.08 190
11248.08 203
11249.08 216
11250.08 218
11251.09 207
11252.09 195
11253.09 173
11254.09 207
11255.09 212
11256.10 212
11257.10 177
11258.10 204
11259.10 225
11260.10 217
11261.11 195
11262.11 207
11263.11 217
11264.11 205
11265.11 210
11266.12 229
11267.12 203
11268.12 201
11269.12 241
11270.13 199
11271.13 244
11272.13 214
11273.14 198
11274.14 191
11275.14 236
11276.14 243
11277.15 252
11278.15 255
11279.15 218
11280.16 181
11281.16 181
11282.16 189
11283.17 236
11284.17 261
11285.17 231
11286.17 233
11287.18 215
11288.18 229
11289.18 204
11290.19 185
11291.19 187
11292.20 223
11293.20 251
11294.20 209
11295.21 219
11296.21 167
11297.21 174
11298.22 176
11299.22 178
11300.23 204
11301.23 220
11302.23 218
11303.24 178
11304.24 179
11305.25 184
11306.25 191
11307.25 201
11308.26 207
11309.26 197
11310.27 203
11311.27 186
11312.28 191
11313.28 217
11314.29 202
11315.29 197
11316.29 215
11317.30 208
11318.30 225
11319.31 215
11320.31 217
11321.32 220
11322.32 208
11323.33 186
11324.33 198
11325.34 210
11326.34 223
11327.35 210
11328.35 197
11329.36 221
11330.36 244
11331.37 220
11332.38 207
11333.38 212
11334.39 213
11335.39 200
11336.40 205
11337.40 189
11338.41 206
11339.41 214
11340.42 228
11341.43 212
11342.43 218
11343.44 176
11344.44 233
11345.45 219
11346.46 214
11347.46 227
11348.47 231
11349.47 215
11350.48 223
11351.49 211
11352.49 191
11353.50 211
11354.50 207
11355.51 199
11356.52 193
11357.52 217
11358.53 219
11359.54 226
11360.54 193
11361.55 192
11362.56 223
11363.56 239
11364.57 216
11365.58 190
11366.58 152
11367.59 201
11368.60 260
11369.61 210
11370.61 207
11371.62 232
11372.63 205
11373.63 212
11374.64 185
11375.65 174
11376.66 180
11377.66 219
11378.67 201
11379.68 202
11380.69 199
11381.69 204
11382.70 217
11383.71 226
11384.72 212
11385.72 198
11386.73 212
11387.74 220
11388.75 200
11389.76 176
11390.76 200
11391.77 212
11392.78 225
11393.79 186
11394.80 192
11395.80 223
11396.81 217
11397.82 184
11398.83 202
11399.84 204
11400.85 233
11401.85 212
11402.86 180
11403.87 191
11404.88 185
11405.89 196
11406.90 220
11407.91 199
11408.91 184
11409.92 192
11410.93 211
11411.94 227
11412.95 179
11413.96 181
11414.97 202
11415.98 213
11416.99 214
11418.00 191
11419.00 208
11420.01 206
11421.02 197
11422.03 198
11423.04 204
11424.05 199
11425.06 198
11426.07 168
11427.08 176
11428.09 185
11429.10 207
11430.11 191
11431.12 199
11432.13 177
11433.14 213
11434.15 206
11435.16 191
11436.17 208
11437.18 190
11438.19 196
11439.20 215
11440.21 231
11441.22 210
11442.23 217
11443.24 197
11444.25 195
11445.26 182
11446.27 221
11447.28 224
11448.29 189
11449.30 217
11450.31 218
11451.32 181
11452.33 207
11453.34 191
11454.36 196
11455.37 202
11456.38 219
11457.39 227
11458.40 173
11459.41 178
11460.42 163
11461.43 188
11462.44 196
11463.45 199
11464.47 167
11465.48 206
11466.49 192
11467.50 202
11468.51 195
11469.52 201
11470.53 219
11471.55 226
11472.56 180
11473.57 175
11474.58 170
11475.59 216
11476.60 186
11477.62 187
11478.63 203
11479.64 173
11480.65 228
11481.66 192
11482.68 222
11483.69 230
11484.70 203
11485.71 195
11486.72 187
11487.74 176
11488.75 195
11489.76 205
11490.77 215
11491.79 252
11492.80 202
11493.81 198
11494.82 194
11495.84 178
11496.85 176
11497.86 201
11498.87 198
11499.89 197
11500.90 187
11501.91 220
11502.93 196
11503.94 199
11504.95 220
11505.96 217
11506.98 203
11507.99 205
11509.00 196
11510.02 206
11511.03 212
11512.04 201
11513.06 187
11514.07 204
11515.08 227
11516.10 224
11517.11 209
11518.13 189
11519.14 203
11520.15 220
11521.17 197
11522.18 197
11523.19 181
11524.21 214
11525.22 196
11526.24 197
11527.25 201
11528.26 181
11529.28 185
11530.29 189
11531.31 191
11532.32 168
11533.33 156
11534.35 202
11535.36 209
11536.38 190
11537.39 194
11538.41 207
11539.42 228
11540.44 206
11541.45 208
11542.47 190
11543.48 234
11544.49 201
11545.51 224
11546.52 182
11547.54 176
11548.55 221
11549.57 248
11550.58 213
11551.60 176
11552.61 255
11553.63 209
11554.64 185
11555.66 192
11556.68 218
11557.69 210
11558.71 231
11559.72 214
11560.74 186
11561.75 167
11562.77 205
11563.78 221
11564.80 182
11565.82 204
11566.83 246
11567.85 227
11568.86 224
11569.88 188
11570.89 194
11571.91 187
11572.93 211
11573.94 207
11574.96 207
11575.97 200
11576.99 195
11578.01 195
11579.02 193
11580.04 210
11581.06 238
11582.07 256
11583.09 242
11584.11 212
11585.12 215
11586.14 212
11587.16 211
11588.17 221
11589.19 205
11590.21 224
11591.22 207
11592.24 224
11593.26 226
11594.27 226
11595.29 222
11596.31 235
11597.32 234
11598.34 240
11599.36 244
11600.38 241
11601.39 244
11602.41 243
11603.43 243
11604.45 252
11605.46 258
11606.48 273
11607.50 249
11608.52 240
11609.53 241
11610.55 238
11611.57 234
11612.59 266
11613.60 268
11614.62 234
11615.64 214
11616.66 224
11617.68 232
11618.69 233
11619.71 208
11620.73 218
11621.75 243
11622.77 222
11623.78 245
11624.80 236
11625.82 235
11626.84 245
11627.86 235
11628.88 198
11629.90 265
11630.91 246
11631.93 258
11632.95 253
11633.97 292
11634.99 258
11636.01 225
11637.03 270
11638.05 269
11639.06 263
11640.08 280
11641.10 237
11642.12 230
11643.14 240
11644.16 190
11645.18 221
11646.20 249
11647.22 221
11648.24 233
11649.26 210
11650.28 202
11651.30 211
11652.31 216
11653.33 222
11654.35 239
11655.37 202
11656.39 200
11657.41 203
11658.43 205
11659.45 227
11660.47 244
11661.49 241
11662.51 225
11663.53 208
11664.55 208
11665.57 205
11666.59 222
11667.61 236
11668.63 212
11669.65 221
11670.67 216
11671.69 213
11672.71 201
11673.73 224
11674.76 211
11675.78 220
11676.80 240
11677.82 216
11678.84 177
11679.86 203
11680.88 211
11681.90 196
11682.92 201
11683.94 179
11684.96 207
11685.98 207
11687.00 214
11688.03 180
11689.05 183
11690.07 234
11691.09 220
11692.11 208
11693.13 247
11694.15 239
11695.17 223
11696.20 206
11697.22 203
11698.24 198
11699.26 191
11700.28 199
11701.30 208
11702.33 234
11703.35 248
11704.37 214
11705.39 203
11706.41 226
11707.44 201
11708.46 213
11709.48 233
11710.50 217
11711.52 188
11712.55 220
11713.57 250
11714.59 242
11715.61 209
11716.63 167
11717.66 216
11718.68 218
11719.70 193
11720.72 181
11721.75 188
11722.77 155
11723.79 223
11724.82 191
11725.84 209
11726.86 181
11727.88 196
11728.91 229
11729.93 222
11730.95 229
11731.98 172
11733.00 191
11734.02 205
11735.04 181
11736.07 175
11737.09 207
11738.11 229
11739.14 206
11740.16 170
11741.18 175
11742.21 226
11743.23 249
11744.25 192
11745.28 212
11746.30 196
11747.33 191
11748.35 205
11749.37 198
11750.40 188
11751.42 177
11752.44 192
11753.47 213
11754.49 193
11755.52 176
11756.54 206
11757.57 199
11758.59 205
11759.61 192
11760.64 172
11761.66 171
11762.69 211
11763.71 190
11764.74 227
11765.76 222
11766.78 218
11767.81 216
11768.83 232
11769.86 204
11770.88 196
11771.91 199
11772.93 164
11773.96 196
11774.98 192
11776.01 207
11777.03 182
11778.06 196
11779.08 194
11780.11 187
11781.13 206
11782.16 219
11783.18 222
11784.21 195
11785.23 180
11786.26 197
11787.28 206
11788.31 232
11789.34 224
11790.36 183
11791.39 210
11792.41 181
11793.44 173
11794.46 182
11795.49 210
11796.52 179
11797.54 196
11798.57 177
11799.59 178
11800.62 210
11801.65 189
11802.67 198
11803.70 201
11804.72 193
11805.75 205
11806.78 200
11807.80 187
11808.83 195
11809.86 183
11810.88 206
11811.91 212
11812.93 219
11813.96 218
11814.99 203
11816.01 190
11817.04 188
11818.07 182
11819.10 210
11820.12 226
11821.15 210
11822.18 222
11823.20 211
11824.23 201
11825.26 222
11826.28 209
11827.31 192
11828.34 194
11829.37 185
11830.39 210
11831.42 232
11832.45 207
11833.48 183
11834.50 215
11835.53 205
11836.56 201
11837.59 235
11838.61 200
11839.64 203
11840.67 200
11841.70 207
11842.72 192
11843.75 193
11844.78 213
11845.81 222
11846.84 177
11847.86 191
11848.89 217
11849.92 207
11850.95 198
11851.98 219
11853.01 227
11854.03 204
11855.06 208
11856.09 215
11857.12 211
11858.15 164
11859.18 183
11860.20 208
11861.23 213
11862.26 180
11863.29 191
11864.32 227
11865.35 194
11866.38 176
11867.41 186
11868.44 189
11869.46 191
11870.49 215
11871.52 174
11872.55 194
11873.58 192
11874.61 186
11875.64 224
11876.67 222
11877.70 182
11878.73 179
11879.76 213
11880.79 175
11881.82 171
11882.85 226
11883.88 210
11884.91 205
11885.93 212
11886.96 192
11887.99 188
11889.02 216
11890.05 194
11891.08 208
11892.11 182
11893.14 199
11894.17 191
11895.20 180
11896.23 175
11897.26 181
11898.30 212
11899.33 201
11900.36 220
11901.39 202
11902.42 162
11903.45 198
11904.48 199
11905.51 191
11906.54 188
11907.57 196
11908.60 178
11909.63 189
11910.66 184
11911.69 184
11912.72 218
11913.75 189
11914.79 211
11915.82 185
11916.85 200
11917.88 205
11918.91 206
11919.94 164
11920.97 173
11922.00 206
11923.04 190
11924.07 179
11925.10 180
11926.13 170
11927.16 196
11928.19 190
11929.22 197
11930.26 196
11931.29 153
11932.32 194
11933.35 220
11934.38 193
11935.41 160
11936.45 172
11937.48 211
11938.51 198
11939.54 167
11940.58 171
11941.61 167
11942.64 192
11943.67 177
11944.70 193
11945.74 176
11946.77 185
11947.80 207
11948.83 182
11949.87 194
11950.90 182
11951.93 204
11952.96 169
11954.00 158
11955.03 151
11956.06 178
11957.09 169
11958.13 177
11959.16 202
11960.19 195
11961.23 206
11962.26 183
11963.29 192
11964.33 206
11965.36 194
11966.39 164
11967.43 169
11968.46 201
11969.49 208
11970.53 159
11971.56 199
11972.59 196
11973.63 202
11974.66 166
11975.69 188
11976.73 180
11977.76 169
11978.79 174
11979.83 164
11980.86 185
11981.90 200
11982.93 195
11983.96 190
11985.00 186
11986.03 170
11987.07 189
11988.10 195
11989.13 194
11990.17 201
11991.20 200
11992.24 192
11993.27 171
11994.31 178
11995.34 190
11996.38 221
11997.41 178
11998.44 163
11999.48 187
12000.51 175
12001.55 170
12002.58 176
12003.62 184
12004.65 192
12005.69 162
12006.72 189
12007.76 190
12008.79 177
12009.83 190
12010.86 216
12011.90 180
12012.93 172
12013.97 192
12015.00 192
12016.04 184
12017.08 172
12018.11 172
12019.15 184
12020.18 194
12021.22 169
12022.25 177
12023.29 190
12024.32 190
12025.36 184
12026.40 182
12027.43 178
12028.47 200
12029.50 198
12030.54 205
12031.58 181
12032.61 161
12033.65 167
12034.68 178
12035.72 165
12036.76 164
12037.79 215
12038.83 200
12039.87 201
12040.90 213
12041.94 230
12042.98 157
12044.01 157
12045.05 177
12046.09 174
12047.12 180
12048.16 156
12049.20 186
12050.23 199
12051.27 153
12052.31 167
12053.34 206
12054.38 176
12055.42 174
12056.45 172
12057.49 176
12058.53 163
12059.57 165
12060.60 169
12061.64 213
12062.68 182
12063.72 167
12064.75 170
12065.79 159
12066.83 170
12067.87 172
12068.90 188
12069.94 179
12070.98 212
12072.02 182
12073.06 144
12074.09 159
12075.13 172
12076.17 160
12077.21 174
12078.24 171
12079.28 174
12080.32 175
12081.36 195
12082.40 189
12083.44 166
12084.47 206
12085.51 208
12086.55 179
12087.59 160
12088.63 183
12089.67 180
12090.71 162
12091.74 184
12092.78 176
12093.82 176
12094.86 182
12095.90 178
12096.94 169
12097.98 174
12099.02 176
12100.05 207
12101.09 170
12102.13 167
12103.17 204
12104.21 181
12105.25 158
12106.29 158
12107.33 144
12108.37 166
12109.41 192
12110.45 189
12111.49 162
12112.53 151
12113.57 206
12114.61 203
12115.65 187
12116.69 144
12117.72 171
12118.76 205
12119.80 189
12120.84 164
12121.88 159
12122.92 169
12123.96 182
12125.00 161
12126.04 153
12127.08 157
12128.12 178
12129.17 201
12130.21 182
12131.25 170
12132.29 158
12133.33 190
12134.37 171
12135.41 179
12136.45 160
12137.49 158
12138.53 158
12139.57 160
12140.61 180
12141.65 210
12142.69 177
12143.73 165
12144.77 164
12145.82 169
12146.86 181
12147.90 192
12148.94 197
12149.98 188
12151.02 169
12152.06 167
12153.10 163
12154.15 179
12155.19 170
12156.23 192
12157.27 162
12158.31 145
12159.35 166
12160.39 156
12161.44 168
12162.48 152
12163.52 161
12164.56 179
12165.60 181
12166.64 183
12167.69 151
12168.73 154
12169.77 163
12170.81 187
12171.85 180
12172.90 189
12173.94 188
12174.98 188
12176.02 193
12177.07 177
12178.11 171
12179.15 187
12180.19 188
12181.24 188
12182.28 173
12183.32 165
12184.36 170
12185.41 165
12186.45 147
12187.49 172
12188.53 156
12189.58 161
12190.62 168
12191.66 173
12192.71 157
12193.75 191
12194.79 181
12195.84 161
12196.88 135
12197.92 139
12198.97 169
12200.01 176
12201.05 157
12202.10 135
12203.14 160
12204.18 187
12205.23 172
12206.27 152
12207.31 131
12208.36 189
12209.40 183
12210.44 164
12211.49 155
12212.53 163
12213.58 209
12214.62 182
12215.66 156
12216.71 174
12217.75 183
12218.80 183
12219.84 147
12220.88 162
12221.93 180
12222.97 151
12224.02 173
12225.06 185
12226.11 155
12227.15 145
12228.19 192
12229.24 192
12230.28 174
12231.33 158
12232.37 174
12233.42 162
12234.46 151
12235.51 153
12236.55 146
12237.60 157
12238.64 197
12239.69 207
12240.73 179
12241.78 182
12242.82 169
12243.87 192
12244.91 204
12245.96 161
12247.00 190
12248.05 193
12249.09 170
12250.14 163
12251.19 172
12252.23 166
12253.28 170
12254.32 166
12255.37 177
12256.41 151
12257.46 151
12258.51 155
12259.55 188
12260.60 157
12261.64 150
12262.69 136
12263.74 190
12264.78 166
12265.83 161
12266.87 152
12267.92 149
12268.97 136
12270.01 156
12271.06 162
12272.11 163
12273.15 144
12274.20 166
12275.24 207
12276.29 153
12277.34 133
12278.38 146
12279.43 145
12280.48 157
12281.52 157
12282.57 154
12283.62 154
12284.67 145
12285.71 159
12286.76 157
12287.81 151
12288.85 171
12289.90 148
12290.95 165
12292.00 170
12293.04 162
12294.09 145
12295.14 178
12296.18 167
12297.23 125
12298.28 157
12299.33 170
12300.38 175
12301.42 169
12302.47 160
12303.52 164
12304.57 138
12305.61 160
12306.66 159
12307.71 191
12308.76 142
12309.81 141
12310.85 160
12311.90 132
12312.95 157
12314.00 144
12315.05 147
12316.09 141
12317.14 138
12318.19 172
12319.24 157
12320.29 159
12321.34 144
12322.39 161
12323.43 118
12324.48 126
12325.53 149
12326.58 159
12327.63 205
12328.68 168
12329.73 139
12330.78 160
12331.82 146
12332.87 158
12333.92 159
12334.97 159
12336.02 171
12337.07 148
12338.12 162
12339.17 154
12340.22 175
12341.27 159
12342.32 158
12343.37 118
12344.42 151
12345.46 162
12346.51 164
12347.56 176
12348.61 120
12349.66 152
12350.71 143
12351.76 134
12352.81 156
12353.86 137
12354.91 165
12355.96 189
12357.01 160
12358.06 142
12359.11 147
12360.16 157
12361.21 191
12362.26 158
12363.31 131
12364.36 145
12365.41 180
12366.47 177
12367.52 150
12368.57 132
12369.62 171
12370.67 147
12371.72 143
12372.77 141
12373.82 153
12374.87 181
12375.92 179
12376.97 155
12378.02 147
12379.07 172
12380.12 162
12381.18 123
12382.23 151
12383.28 146
12384.33 168
12385.38 173
12386.43 165
12387.48 148
12388.53 149
12389.59 142
12390.64 152
12391.69 151
12392.74 133
12393.79 151
12394.84 125
12395.90 144
12396.95 135
12398.00 128
12399.05 138
12400.10 145
12401.15 163
12402.21 186
12403.26 179
12404.31 156
12405.36 125
12406.41 152
12407.47 164
12408.52 157
12409.57 148
12410.62 123
12411.68 162
12412.73 148
12413.78 136
12414.83 165
12415.89 140
12416.94 157
12417.99 139
12419.04 132
12420.10 146
12421.15 148
12422.20 161
12423.26 139
12424.31 149
12425.36 146
12426.41 146
12427.47 159
12428.52 136
12429.57 137
12430.63 150
12431.68 166
12432.73 176
12433.79 155
12434.84 139
12435.89 132
12436.95 138
12438.00 143
12439.05 146
12440.11 160
12441.16 160
12442.21 141
12443.27 136
12444.32 146
12445.38 146
12446.43 129
12447.48 146
12448.54 140
12449.59 139
12450.65 159
12451.70 161
12452.75 159
12453.81 149
12454.86 165
12455.92 143
12456.97 144
12458.02 139
12459.08 148
12460.13 136
12461.19 144
12462.24 140
12463.30 148
12464.35 154
12465.41 160
12466.46 140
12467.52 161
12468.57 146
12469.63 127
12470.68 132
12471.74 154
12472.79 160
12473.85 160
12474.90 163
12475.96 149
12477.01 136
12478.07 158
12479.12 129
12480.18 130
12481.23 125
12482.29 145
12483.34 154
12484.40 134
12485.45 135
12486.51 148
12487.56 146
12488.62 156
12489.68 140
12490.73 126
12491.79 125
12492.84 166
12493.90 178
12494.95 164
12496.01 136
12497.07 168
12498.12 161
12499.18 144
12500.23 138
12501.29 144
12502.35 145
12503.40 177
12504.46 160
12505.52 147
12506.57 127
12507.63 142
12508.69 134
12509.74 135
12510.80 131
12511.86 130
12512.91 156
12513.97 149
12515.03 166
12516.08 164
12517.14 148
12518.20 143
12519.25 140
12520.31 148
12521.37 135
12522.42 122
12523.48 143
12524.54 145
12525.60 174
12526.65 156
12527.71 140
12528.77 143
12529.82 123
12530.88 182
12531.94 147
12533.00 129
12534.05 150
12535.11 156
12536.17 139
12537.23 98
12538.29 110
12539.34 135
12540.40 129
12541.46 137
12542.52 125
12543.57 123
12544.63 149
12545.69 150
12546.75 138
12547.81 122
12548.87 156
12549.92 158
12550.98 150
12552.04 137
12553.10 148
12554.16 168
12555.22 132
12556.27 148
12557.33 148
12558.39 111
12559.45 148
12560.51 152
12561.57 124
12562.63 122
12563.68 113
12564.74 143
12565.80 136
12566.86 136
12567.92 119
12568.98 140
12570.04 152
12571.10 151
12572.16 136
12573.22 137
12574.28 136
12575.33 134
12576.39 115
12577.45 151
12578.51 135
12579.57 133
12580.63 175
12581.69 166
12582.75 155
12583.81 119
12584.87 136
12585.93 131
12586.99 140
12588.05 139
12589.11 149
12590.17 154
12591.23 151
12592.29 127
12593.35 130
12594.41 159
12595.47 128
12596.53 131
12597.59 140
12598.65 147
12599.71 139
12600.77 130
12601.83 132
12602.89 147
12603.95 129
12605.01 164
12606.07 160
12607.13 143
12608.20 138
12609.26 127
12610.32 147
12611.38 123
12612.44 129
12613.50 148
12614.56 131
12615.62 126
12616.68 150
12617.74 126
12618.81 135
12619.87 125
12620.93 160
12621.99 129
12623.05 147
12624.11 151
12625.17 146
12626.23 145
12627.30 153
12628.36 147
12629.42 137
12630.48 133
12631.54 147
12632.60 147
12633.67 123
12634.73 165
12635.79 150
12636.85 138
12637.91 138
12638.98 127
12640.04 135
12641.10 144
12642.16 138
12643.22 120
12644.29 129
12645.35 167
12646.41 162
12647.47 171
12648.54 173
12649.60 126
12650.66 143
12651.72 130
12652.79 155
12653.85 118
12654.91 120
12655.97 155
12657.04 147
12658.10 143
12659.16 120
12660.22 155
12661.29 155
12662.35 158
12663.41 151
12664.48 159
12665.54 126
12666.60 139
12667.67 135
12668.73 132
12669.79 134
12670.86 141
12671.92 159
12672.98 140
12674.05 137
12675.11 140
12676.17 167
12677.24 161
12678.30 156
12679.36 142
12680.43 162
12681.49 139
12682.56 157
12683.62 169
12684.68 169
12685.75 168
12686.81 142
12687.88 154
12688.94 145
12690.00 143
12691.07 132
12692.13 132
12693.20 140
12694.26 138
12695.33 141
12696.39 149
12697.45 137
12698.52 154
12699.58 132
12700.65 153
12701.71 137
12702.78 137
12703.84 148
12704.91 124
12705.97 118
12707.04 121
12708.10 149
12709.17 139
12710.23 136
12711.30 124
12712.36 142
12713.43 145
12714.49 139
12715.56 137
12716.62 135
12717.69 123
12718.75 124
12719.82 126
12720.88 136
12721.95 130
12723.02 159
12724.08 157
12725.15 147
12726.21 135
12727.28 146
12728.34 135
12729.41 139
12730.48 157
12731.54 126
12732.61 145
12733.67 124
12734.74 159
12735.81 134
12736.87 119
12737.94 132
12739.00 154
12740.07 133
12741.14 125
12742.20 124
12743.27 135
12744.34 139
12745.40 128
12746.47 138
12747.54 157
12748.60 147
12749.67 149
12750.74 131
12751.80 151
12752.87 136
12753.94 112
12755.00 140
12756.07 135
12757.14 151
12758.20 137
12759.27 141
12760.34 136
12761.40 123
12762.47 132
12763.54 140
12764.61 142
12765.67 104
12766.74 141
12767.81 136
12768.88 164
12769.94 140
12771.01 133
12772.08 150
12773.15 122
12774.21 142
12775.28 133
12776.35 135
12777.42 109
12778.49 120
12779.55 122
12780.62 126
12781.69 121
12782.76 125
12783.83 148
12784.89 120
12785.96 114
12787.03 145
12788.10 140
12789.17 140
12790.23 111
12791.30 131
12792.37 130
12793.44 108
12794.51 142
12795.58 126
12796.65 123
12797.71 127
12798.78 134
12799.85 141
12800.92 116
12801.99 111
12803.06 125
12804.13 140
12805.20 133
12806.27 133
12807.33 98
12808.40 128
12809.47 113
12810.54 121
12811.61 134
12812.68 146
12813.75 140
12814.82 139
12815.89 126
12816.96 129
12818.03 140
12819.10 125
12820.17 130
12821.24 127
12822.31 131
12823.38 132
12824.45 153
12825.52 117
12826.59 113
12827.66 106
12828.73 127
12829.80 120
12830.87 126
12831.94 122
12833.01 132
12834.08 116
12835.15 115
12836.22 131
12837.29 130
12838.36 130
12839.43 122
12840.50 123
12841.57 120
12842.64 128
12843.71 130
12844.78 131
12845.85 128
12846.92 114
12847.99 131
12849.06 116
12850.13 122
12851.21 135
12852.28 138
12853.35 124
12854.42 136
12855.49 128
12856.56 126
12857.63 121
12858.70 144
12859.77 140
12860.85 120
12861.92 128
12862.99 129
12864.06 125
12865.13 111
12866.20 122
12867.27 136
12868.35 124
12869.42 135
12870.49 122
12871.56 127
12872.63 113
12873.71 123
12874.78 119
12875.85 119
12876.92 116
12877.99 131
12879.07 122
12880.14 109
12881.21 126
12882.28 111
12883.35 127
12884.43 133
12885.50 127
12886.57 122
12887.64 130
12888.72 134
12889.79 131
12890.86 117
12891.93 147
12893.01 142
12894.08 117
12895.15 126
12896.22 121
12897.30 127
12898.37 114
12899.44 130
12900.52 120
12901.59 116
12902.66 108
12903.74 116
12904.81 126
12905.88 125
12906.96 107
12908.03 142
12909.10 138
12910.18 122
12911.25 103
12912.32 110
12913.40 116
12914.47 117
12915.54 125
12916.62 117
12917.69 120
12918.76 132
12919.84 139
12920.91 116
12921.99 118
12923.06 120
12924.13 143
12925.21 136
12926.28 109
12927.36 109
12928.43 124
12929.50 112
12930.58 129
12931.65 122
12932.73 118
12933.80 127
12934.88 144
12935.95 119
12937.02 124
12938.10 136
12939.17 118
12940.25 140
12941.32 124
12942.40 123
12943.47 117
12944.55 125
12945.62 122
12946.70 107
12947.77 139
12948.85 131
12949.92 149
12951.00 120
12952.07 106
12953.15 112
12954.22 101
12955.30 123
12956.37 135
12957.45 117
12958.52 113
12959.60 125
12960.68 117
12961.75 112
12962.83 115
12963.90 120
12964.98 135
12966.05 130
12967.13 124
12968.20 119
12969.28 121
12970.36 124
12971.43 143
12972.51 121
12973.58 115
12974.66 142
12975.74 132
12976.81 118
12977.89 94
12978.97 106
12980.04 117
12981.12 136
12982.19 115
12983.27 115
12984.35 96
12985.42 133
12986.50 139
12987.58 147
12988.65 106
12989.73 125
12990.81 130
12991.88 120
12992.96 127
12994.04 116
12995.11 136
12996.19 114
12997.27 110
12998.35 117
12999.42 111
13000.50 137
13001.58 96
13002.65 111
13003.73 105
13004.81 114
13005.89 116
13006.96 110
13008.04 100
13009.12 124
13010.20 128
13011.27 125
13012.35 131
13013.43 114
13014.51 112
13015.58 146
13016.66 130
13017.74 111
13018.82 117
13019.90 103
13020.97 147
13022.05 113
13023.13 112
13024.21 120
13025.29 119
13026.37 106
13027.44 108
13028.52 106
13029.60 119
13030.68 132
13031.76 125
13032.84 120
13033.91 110
13034.99 143
13036.07 138
13037.15 125
13038.23 113
13039.31 119
13040.39 137
13041.46 127
13042.54 119
13043.62 89
13044.70 85
13045.78 114
13046.86 106
13047.94 105
13049.02 95
13050.10 119
13051.18 117
13052.26 98
13053.34 119
13054.41 160
13055.49 138
13056.57 128
13057.65 129
13058.73 129
13059.81 129
13060.89 103
13061.97 117
13063.05 136
13064.13 110
13065.21 99
13066.29 117
13067.37 112
13068.45 113
13069.53 135
13070.61 119
13071.69 120
13072.77 124
13073.85 99
13074.93 121
13076.01 124
13077.09 124
13078.17 111
13079.25 114
13080.33 136
13081.41 123
13082.49 127
13083.58 116
13084.66 110
13085.74 84
13086.82 114
13087.90 101
13088.98 118
13090.06 151
13091.14 130
13092.22 127
13093.30 122
13094.38 130
13095.46 137
13096.55 104
13097.63 111
13098.71 139
13099.79 103
13100.87 114
13101.95 118
13103.03 86
13104.12 107
13105.20 124
13106.28 116
13107.36 110
13108.44 120
13109.52 133
13110.60 120
13111.69 123
13112.77 140
13113.85 109
13114.93 126
13116.01 122
13117.10 121
13118.18 92
13119.26 100
13120.34 111
13121.42 107
13122.51 96
13123.59 98
13124.67 101
13125.75 118
13126.84 111
13127.92 101
13129.00 109
13130.08 115
13131.17 119
13132.25 96
13133.33 120
13134.41 114
13135.50 125
13136.58 107
13137.66 126
13138.75 103
13139.83 101
13140.91 122
13141.99 118
13143.08 126
13144.16 93
13145.24 112
13146.33 131
13147.41 118
13148.49 106
13149.58 118
13150.66 112
13151.74 123
13152.83 137
13153.91 112
13154.99 140
13156.08 120
13157.16 106
13158.25 115
13159.33 113
13160.41 111
13161.50 109
13162.58 124
13163.66 99
13164.75 110
13165.83 103
13166.92 111
13168.00 110
13169.08 102
13170.17 106
13171.25 103
13172.34 113
13173.42 103
13174.51 106
13175.59 121
13176.67 119
13177.76 128
13178.84 146
13179.93 115
13181.01 115
13182.10 135
13183.18 119
13184.27 137
13185.35 113
13186.44 124
13187.52 121
13188.61 138
13189.69 111
13190.78 106
13191.86 110
13192.95 129
13194.03 133
13195.12 123
13196.20 112
13197.29 102
13198.37 130
13199.46 111
13200.54 111
13201.63 107
13202.72 106
13203.80 98
13204.89 102
13205.97 95
13207.06 104
13208.14 117
13209.23 117
13210.32 109
13211.40 111
13212.49 123
13213.57 112
13214.66 122
13215.75 128
13216.83 125
13217.92 111
13219.00 109
13220.09 116
13221.18 104
13222.26 112
13223.35 126
13224.44 125
13225.52 125
13226.61 117
13227.70 102
13228.78 102
13229.87 135
13230.96 130
13232.04 93
13233.13 98
13234.22 126
13235.30 114
13236.39 100
13237.48 97
13238.56 118
13239.65 141
13240.74 112
13241.82 109
13242.91 87
13244.00 142
13245.09 121
13246.17 116
13247.26 120
13248.35 134
13249.44 114
13250.52 122
13251.61 93
13252.70 94
13253.79 112
13254.87 127
13255.96 114
13257.05 106
13258.14 125
13259.23 115
13260.31 131
13261.40 101
13262.49 129
13263.58 138
13264.67 98
13265.75 104
13266.84 109
13267.93 113
13269.02 122
13270.11 129
13271.19 108
13272.28 93
13273.37 93
13274.46 88
13275.55 109
13276.64 115
13277.73 117
13278.81 134
13279.90 126
13280.99 100
13282.08 115
13283.17 109
13284.26 110
13285.35 118
13286.44 108
13287.53 119
13288.61 116
13289.70 107
13290.79 101
13291.88 101
13292.97 124
13294.06 110
13295.15 87
13296.24 109
13297.33 134
13298.42 131
13299.51 112
13300.60 131
13301.69 117
13302.78 107
13303.87 93
13304.96 95
13306.05 86
13307.14 106
13308.23 118
13309.32 119
13310.41 106
13311.50 122
13312.59 111
13313.68 116
13314.77 95
13315.86 98
13316.95 107
13318.04 122
13319.13 131
13320.22 122
13321.31 126
13322.40 90
13323.49 130
13324.58 138
13325.67 119
13326.76 105
13327.85 119
13328.94 139
13330.03 114
13331.12 113
13332.21 91
13333.31 119
13334.40 133
13335.49 107
13336.58 116
13337.67 112
13338.76 139
13339.85 156
13340.94 122
13342.03 116
13343.13 122
13344.22 126
13345.31 120
13346.40 120
13347.49 86
13348.58 100
13349.67 95
13350.77 136
13351.86 111
13352.95 96
13354.04 98
13355.13 132
13356.22 111
13357.32 106
13358.41 106
13359.50 102
13360.59 127
13361.68 109
13362.78 101
13363.87 83
13364.96 104
13366.05 121
13367.15 125
13368.24 108
13369.33 102
13370.42 112
13371.52 112
13372.61 107
13373.70 105
13374.79 105
13375.89 120
13376.98 117
13378.07 108
13379.16 112
13380.26 107
13381.35 92
13382.44 114
13383.54 107
13384.63 120
13385.72 116
13386.82 113
13387.91 111
13389.00 99
13390.09 102
13391.19 112
13392.28 83
13393.37 110
13394.47 102
13395.56 119
13396.66 112
13397.75 122
13398.84 105
13399.94 106
13401.03 114
13402.12 114
13403.22 126
13404.31 109
13405.40 115
13406.50 112
13407.59 131
13408.69 113
13409.78 101
13410.88 118
13411.97 111
13413.06 72
13414.16 98
13415.25 108
13416.35 117
13417.44 104
13418.53 103
13419.63 97
13420.72 102
13421.82 119
13422.91 107
13424.01 124
13425.10 98
13426.20 125
13427.29 113
13428.39 99
13429.48 105
13430.58 120
13431.67 108
13432.77 105
13433.86 84
13434.96 93
13436.05 94
13437.15 95
13438.24 98
13439.34 115
13440.43 113
13441.53 104
13442.62 126
13443.72 111
13444.81 115
13445.91 111
13447.01 93
13448.10 107
13449.20 107
13450.29 115
13451.39 109
13452.48 111
13453.58 111
13454.68 106
13455.77 113
13456.87 123
13457.96 103
13459.06 98
13460.16 111
13461.25 103
13462.35 115
13463.44 130
13464.54 106
13465.64 100
13466.73 88
13467.83 101
13468.93 116
13470.02 109
13471.12 91
13472.22 118
13473.31 110
13474.41 116
13475.51 89
13476.60 117
13477.70 102
13478.80 110
13479.89 110
13480.99 110
13482.09 107
13483.18 114
13484.28 118
13485.38 118
13486.48 100
13487.57 115
13488.67 138
13489.77 135
13490.87 110
13491.96 102
13493.06 110
13494.16 84
13495.26 105
13496.35 112
13497.45 103
13498.55 110
13499.65 102
13500.74 111
13501.84 111
13502.94 93
13504.04 111
13505.14 112
13506.23 114
13507.33 88
13508.43 100
13509.53 102
13510.63 108
13511.72 117
13512.82 77
13513.92 110
13515.02 124
13516.12 140
13517.22 92
13518.31 117
13519.41 91
13520.51 94
13521.61 93
13522.71 85
13523.81 103
13524.91 85
13526.01 129
13527.10 88
13528.20 93
13529.30 106
13530.40 101
13531.50 98
13532.60 105
13533.70 117
13534.80 106
13535.90 116
13537.00 107
13538.09 105
13539.19 112
13540.29 98
13541.39 112
13542.49 132
13543.59 134
13544.69 124
13545.79 106
13546.89 90
13547.99 88
13549.09 99
13550.19 112
13551.29 110
13552.39 107
13553.49 118
13554.59 118
13555.69 108
13556.79 110
13557.89 82
13558.99 100
13560.09 96
13561.19 102
13562.29 122
13563.39 118
13564.49 96
13565.59 112
13566.69 118
13567.79 112
13568.89 96
13569.99 135
13571.09 108
13572.20 101
13573.30 120
13574.40 116
13575.50 110
13576.60 111
13577.70 99
13578.80 112
13579.90 105
13581.00 99
13582.10 118
13583.20 122
13584.31 129
13585.41 82
13586.51 100
13587.61 127
13588.71 107
13589.81 131
13590.91 123
13592.02 114
13593.12 89
13594.22 99
13595.32 105
13596.42 103
13597.52 94
13598.63 125
13599.73 105
13600.83 90
13601.93 94
13603.03 98
13604.14 111
13605.24 93
13606.34 97
13607.44 109
13608.54 104
13609.65 126
13610.75 118
13611.85 101
13612.95 97
13614.06 107
13615.16 114
13616.26 111
13617.36 117
13618.47 105
13619.57 117
13620.67 114
13621.77 107
13622.88 129
13623.98 110
13625.08 110
13626.18 83
13627.29 88
13628.39 101
13629.49 115
13630.60 108
13631.70 99
13632.80 115
13633.91 91
13635.01 92
13636.11 91
13637.22 105
13638.32 104
13639.42 114
13640.53 103
13641.63 96
13642.73 103
13643.84 111
13644.94 108
13646.04 113
13647.15 103
13648.25 106
13649.36 116
13650.46 129
13651.56 109
13652.67 114
13653.77 112
13654.88 101
13655.98 119
13657.08 98
13658.19 105
13659.29 103
13660.40 107
13661.50 89
13662.60 103
13663.71 115
13664.81 107
13665.92 104
13667.02 79
13668.13 97
13669.23 123
13670.34 127
13671.44 79
13672.55 97
13673.65 119
13674.76 100
13675.86 96
13676.97 108
13678.07 114
13679.18 96
13680.28 112
13681.39 96
13682.49 116
13683.60 103
13684.70 94
13685.81 101
13686.91 88
13688.02 105
13689.12 108
13690.23 99
13691.33 104
13692.44 99
13693.55 100
13694.65 89
13695.76 114
13696.86 101
13697.97 115
13699.07 103
13700.18 109
13701.29 106
13702.39 102
13703.50 109
13704.60 89
13705.71 116
13706.82 110
13707.92 107
13709.03 96
13710.14 130
13711.24 111
13712.35 118
13713.45 102
13714.56 119
13715.67 112
13716.77 103
13717.88 123
13718.99 119
13720.09 113
13721.20 131
13722.31 121
13723.41 94
13724.52 120
13725.63 103
13726.74 114
13727.84 120
13728.95 95
13730.06 100
13731.16 96
13732.27 112
13733.38 91
13734.49 104
13735.59 118
13736.70 121
13737.81 113
13738.91 122
13740.02 118
13741.13 95
13742.24 89
13743.35 96
13744.45 107
13745.56 120
13746.67 125
13747.78 111
13748.88 100
13749.99 108
13751.10 100
13752.21 114
13753.32 109
13754.42 89
13755.53 132
13756.64 139
13757.75 102
13758.86 104
13759.97 130
13761.07 124
13762.18 113
13763.29 99
13764.40 104
13765.51 88
13766.62 118
13767.72 125
13768.83 115
13769.94 108
13771.05 128
13772.16 132
13773.27 136
13774.38 102
13775.49 108
13776.60 109
13777.70 118
13778.81 90
13779.92 95
13781.03 121
13782.14 100
13783.25 106
13784.36 107
13785.47 107
13786.58 102
13787.69 100
13788.80 110
13789.91 112
13791.02 93
13792.13 110
13793.24 107
13794.35 100
13795.45 97
13796.56 119
13797.67 120
13798.78 120
13799.89 96
13801.00 113
13802.11 104
13803.22 112
13804.33 143
13805.44 110
13806.55 112
13807.67 89
13808.78 129
13809.89 120
13811.00 119
13812.11 114
13813.22 121
13814.33 116
13815.44 111
13816.55 88
13817.66 92
13818.77 115
13819.88 127
13820.99 114
13822.10 108
13823.21 125
13824.32 123
13825.44 103
13826.55 107
13827.66 97
13828.77 95
13829.88 101
13830.99 99
13832.10 85
13833.21 110
13834.32 106
13835.44 136
13836.55 108
13837.66 83
13838.77 88
13839.88 139
13840.99 97
13842.10 79
13843.22 87
13844.33 101
13845.44 113
13846.55 128
13847.66 110
13848.78 100
13849.89 104
13851.00 130
13852.11 133
13853.22 102
13854.34 112
13855.45 110
13856.56 119
13857.67 97
13858.78 94
13859.90 112
13861.01 109
13862.12 111
13863.23 117
13864.35 87
13865.46 103
13866.57 97
13867.68 129
13868.80 105
13869.91 121
13871.02 103
13872.14 110
13873.25 100
13874.36 116
13875.47 109
13876.59 123
13877.70 111
13878.81 96
13879.93 108
13881.04 125
13882.15 105
13883.27 87
13884.38 79
13885.49 101
13886.61 100
13887.72 120
13888.83 132
13889.95 134
13891.06 123
13892.17 112
13893.29 120
13894.40 108
13895.52 111
13896.63 111
13897.74 118
13898.86 120
13899.97 108
13901.09 126
13902.20 95
13903.31 100
13904.43 128
13905.54 126
13906.66 103
13907.77 96
13908.89 118
13910.00 110
13911.11 116
13912.23 111
13913.34 101
13914.46 108
13915.57 99
13916.69 111
13917.80 125
13918.92 106
13920.03 78
13921.15 107
13922.26 82
13923.38 91
13924.49 88
13925.61 111
13926.72 122
13927.84 96
13928.95 99
13930.07 111
13931.18 103
13932.30 94
13933.41 106
13934.53 99
13935.64 119
13936.76 86
13937.87 105
13938.99 116
13940.10 114
13941.22 111
13942.34 96
13943.45 104
13944.57 93
13945.68 98
13946.80 143
13947.91 106
13949.03 105
13950.15 101
13951.26 111
13952.38 108
13953.49 107
13954.61 101
13955.73 125
13956.84 103
13957.96 112
13959.08 130
13960.19 96
13961.31 104
13962.43 93
13963.54 119
13964.66 105
13965.78 88
13966.89 87
13968.01 95
13969.13 99
13970.24 103
13971.36 105
13972.48 102
13973.59 126
13974.71 96
13975.83 107
13976.94 130
13978.06 120
13979.18 124
13980.30 123
13981.41 100
13982.53 82
13983.65 92
13984.76 120
13985.88 100
13987.00 119
13988.12 142
13989.23 111
13990.35 88
13991.47 86
13992.59 96
13993.71 90
13994.82 102
13995.94 99
13997.06 101
13998.18 91
13999.29 133
14000.41 117
14001.53 115
14002.65 85
14003.77 113
14004.88 106
14006.00 120
14007.12 83
14008.24 108
14009.36 110
14010.48 114
14011.59 106
14012.71 89
14013.83 96
14014.95 87
14016.07 122
14017.19 108
14018.31 93
14019.43 93
14020.54 115
14021.66 140
14022.78 110
14023.90 111
14025.02 110
14026.14 110
14027.26 97
14028.38 86
14029.50 90
14030.62 110
14031.73 113
14032.85 120
14033.97 103
14035.09 103
14036.21 113
14037.33 125
14038.45 107
14039.57 99
14040.69 94
14041.81 105
14042.93 114
14044.05 109
14045.17 94
14046.29 124
14047.41 129
14048.53 95
14049.65 95
14050.77 103
14051.89 103
14053.01 76
14054.13 114
14055.25 101
14056.37 93
14057.49 114
14058.61 122
14059.73 114
14060.85 105
14061.97 89
14063.09 119
14064.21 127
14065.33 100
14066.45 110
14067.57 112
14068.70 140
14069.82 129
14070.94 102
14072.06 124
14073.18 118
14074.30 111
14075.42 112
14076.54 102
14077.66 112
14078.78 93
14079.91 108
14081.03 116
14082.15 103
14083.27 90
14084.39 101
14085.51 92
14086.63 104
14087.75 99
14088.88 87
14090.00 104
14091.12 105
14092.24 81
14093.36 114
14094.48 121
14095.61 110
14096.73 124
14097.85 95
14098.97 87
14100.09 98
14101.22 110
14102.34 109
14103.46 93
14104.58 94
14105.71 110
14106.83 100
14107.95 98
14109.07 100
14110.19 80
14111.32 98
14112.44 105
14113.56 100
14114.68 109
14115.81 118
14116.93 94
14118.05 108
14119.18 109
14120.30 75
14121.42 91
14122.54 112
14123.67 123
14124.79 93
14125.91 109
14127.04 86
14128.16 94
14129.28 104
14130.41 91
14131.53 102
14132.65 106
14133.78 102
14134.90 93
14136.02 103
14137.15 112
14138.27 99
14139.39 94
14140.52 111
14141.64 82
14142.76 105
14143.89 103
14145.01 112
14146.13 105
14147.26 109
14148.38 78
14149.51 95
14150.63 118
14151.75 111
14152.88 104
14154.00 88
14155.13 102
14156.25 102
14157.38 98
14158.50 94
14159.62 97
14160.75 88
14161.87 94
14163.00 91
14164.12 103
14165.25 84
14166.37 85
14167.50 103
14168.62 119
14169.75 98
14170.87 100
14172.00 85
14173.12 103
14174.25 116
14175.37 124
14176.50 103
14177.62 103
14178.75 98
14179.87 103
14181.00 85
14182.12 90
14183.25 89
14184.37 119
14185.50 122
14186.62 102
14187.75 104
14188.87 105
14190.00 105
14191.13 107
14192.25 114
14193.38 109
14194.50 83
14195.63 83
14196.75 116
14197.88 114
14199.01 96
14200.13 112
14201.26 108
14202.38 112
14203.51 103
14204.64 121
14205.76 101
14206.89 85
14208.01 118
14209.14 111
14210.27 106
14211.39 82
14212.52 81
14213.65 119
14214.77 114
14215.90 83
14217.03 111
14218.15 119
14219.28 100
14220.41 82
14221.53 115
14222.66 91
14223.79 89
14224.91 116
14226.04 111
14227.17 88
14228.30 101
14229.42 111
14230.55 124
14231.68 106
14232.80 111
14233.93 97
14235.06 114
14236.19 98
14237.31 104
14238.44 102
14239.57 90
14240.70 100
14241.82 103
14242.95 104
14244.08 102
14245.21 91
14246.34 105
14247.46 111
14248.59 112
14249.72 97
14250.85 108
14251.98 98
14253.10 93
14254.23 88
14255.36 107
14256.49 105
14257.62 106
14258.74 121
14259.87 109
14261.00 96
14262.13 90
14263.26 82
14264.39 108
14265.52 102
14266.64 105
14267.77 114
14268.90 89
14270.03 84
14271.16 84
14272.29 105
14273.42 89
14274.55 114
14275.68 120
14276.80 105
14277.93 96
14279.06 94
14280.19 102
14281.32 111
14282.45 101
14283.58 94
14284.71 85
14285.84 116
14286.97 107
14288.10 91
14289.23 103
14290.36 106
14291.49 118
14292.62 97
14293.75 68
14294.87 80
14296.00 83
14297.13 106
14298.26 84
14299.39 122
14300.52 114
14301.65 112
14302.78 109
14303.91 88
14305.04 108
14306.17 115
14307.31 97
14308.44 97
14309.57 99
14310.70 96
14311.83 103
14312.96 128
14314.09 103
14315.22 107
14316.35 98
14317.48 97
14318.61 111
14319.74 115
14320.87 98
14322.00 89
14323.13 123
14324.26 99
14325.40 98
14326.53 109
14327.66 101
14328.79 89
14329.92 98
14331.05 77
14332.18 85
14333.31 96
14334.44 122
14335.58 98
14336.71 92
14337.84 89
14338.97 113
14340.10 117
14341.23 89
14342.37 103
14343.50 95
14344.63 107
14345.76 109
14346.89 98
14348.02 100
14349.16 104
14350.29 97
14351.42 100
14352.55 105
14353.68 88
14354.82 102
14355.95 87
14357.08 109
14358.21 101
14359.35 120
14360.48 120
14361.61 102
14362.74 114
14363.87 103
14365.01 91
14366.14 98
14367.27 110
14368.41 113
14369.54 88
14370.67 94
14371.80 118
14372.94 118
14374.07 113
14375.20 102
14376.34 94
14377.47 90
14378.60 103
14379.73 102
14380.87 92
14382.00 85
14383.13 114
14384.27 97
14385.40 87
14386.53 90
14387.67 102
14388.80 114
14389.93 100
14391.07 86
14392.20 81
14393.34 98
14394.47 116
14395.60 97
14396.74 81
14397.87 78
14399.00 109
14400.14 112
14401.27 92
14402.41 88
14403.54 104
14404.67 98
14405.81 123
14406.94 108
14408.08 110
14409.21 91
14410.35 129
14411.48 113
14412.61 99
14413.75 119
14414.88 111
14416.02 96
14417.15 90
14418.29 96
14419.42 118
14420.56 110
14421.69 113
14422.83 114
14423.96 98
14425.10 110
14426.23 99
14427.37 93
14428.50 83
14429.64 93
14430.77 112
14431.91 110
14433.04 110
14434.18 90
14435.31 97
14436.45 105
14437.58 103
14438.72 107
14439.85 90
14440.99 98
14442.13 96
14443.26 83
14444.40 92
14445.53 80
14446.67 117
14447.80 102
14448.94 105
14450.08 98
14451.21 98
14452.35 97
14453.48 103
14454.62 95
14455.76 104
14456.89 113
14458.03 100
14459.16 97
14460.30 102
14461.44 97
14462.57 84
14463.71 83
14464.85 105
14465.98 113
14467.12 89
14468.26 110
14469.39 113
14470.53 98
14471.67 101
14472.80 95
14473.94 113
14475.08 92
14476.21 128
14477.35 108
14478.49 126
14479.62 104
14480.76 103
14481.90 111
14483.04 93
14484.17 104
14485.31 110
14486.45 108
14487.59 108
14488.72 90
14489.86 107
14491.00 93
14492.14 87
14493.27 99
14494.41 90
14495.55 108
14496.69 107
14497.82 107
14498.96 102
14500.10 95
14501.24 96
14502.38 88
14503.51 90
14504.65 89
14505.79 91
14506.93 98
14508.07 109
14509.20 109
14510.34 119
14511.48 125
14512.62 89
14513.76 116
14514.90 100
14516.03 105
14517.17 99
14518.31 83
14519.45 97
14520.59 80
14521.73 117
14522.87 90
14524.01 88
14525.14 80
14526.28 83
14527.42 111
14528.56 94
14529.70 92
14530.84 87
14531.98 97
14533.12 113
14534.26 93
14535.40 96
14536.54 107
14537.67 96
14538.81 108
14539.95 99
14541.09 107
14542.23 116
14543.37 98
14544.51 92
14545.65 117
14546.79 102
14547.93 103
14549.07 89
14550.21 81
14551.35 100
14552.49 87
14553.63 105
14554.77 90
14555.91 98
14557.05 103
14558.19 88
14559.33 104
14560.47 100
14561.61 95
14562.75 103
14563.89 80
14565.03 106
14566.17 109
14567.31 87
14568.45 82
14569.60 91
14570.74 88
14571.88 84
14573.02 114
14574.16 85
14575.30 96
14576.44 92
14577.58 77
14578.72 85
14579.86 96
14581.00 87
14582.14 99
14583.29 94
14584.43 86
14585.57 87
14586.71 82
14587.85 82
14588.99 119
14590.13 74
14591.28 88
14592.42 112
14593.56 93
14594.70 113
14595.84 112
14596.98 99
14598.13 89
14599.27 89
14600.41 103
14601.55 82
14602.69 95
14603.83 87
14604.98 88
14606.12 90
14607.26 98
14608.40 102
14609.54 90
14610.69 86
14611.83 80
14612.97 87
14614.11 91
14615.26 76
14616.40 101
14617.54 100
14618.68 86
14619.83 105
14620.97 89
14622.11 69
14623.25 98
14624.40 106
14625.54 109
14626.68 106
14627.83 81
14628.97 69
14630.11 87
14631.25 83
14632.40 93
14633.54 92
14634.68 80
14635.83 95
14636.97 83
14638.11 79
14639.26 99
14640.40 88
14641.54 93
14642.69 84
14643.83 89
14644.97 91
14646.12 93
14647.26 108
14648.41 83
14649.55 93
14650.69 99
14651.84 99
14652.98 78
14654.13 73
14655.27 81
14656.41 103
14657.56 94
14658.70 91
14659.85 83
14660.99 105
14662.13 121
14663.28 95
14664.42 101
14665.57 116
14666.71 100
14667.86 99
14669.00 96
14670.14 101
14671.29 92
14672.43 117
14673.58 112
14674.72 85
14675.87 99
14677.01 96
14678.16 97
14679.30 77
14680.45 80
14681.59 85
14682.74 81
14683.88 86
14685.03 95
14686.17 94
14687.32 114
14688.46 98
14689.61 107
14690.75 93
14691.90 104
14693.05 102
14694.19 122
14695.34 83
14696.48 85
14697.63 96
14698.77 96
14699.92 86
14701.06 78
14702.21 100
14703.36 91
14704.50 102
14705.65 85
14706.79 86
14707.94 81
14709.09 84
14710.23 104
14711.38 113
14712.53 86
14713.67 137
14714.82 107
14715.96 101
14717.11 111
14718.26 100
14719.40 99
14720.55 115
14721.70 103
14722.84 93
14723.99 93
14725.14 93
14726.28 99
14727.43 77
14728.58 79
14729.72 68
14730.87 101
14732.02 95
14733.16 93
14734.31 103
14735.46 104
14736.61 101
14737.75 88
14738.90 93
14740.05 84
14741.20 102
14742.34 95
14743.49 83
14744.64 98
14745.79 91
14746.93 72
14748.08 99
14749.23 99
14750.38 87
14751.52 83
14752.67 102
14753.82 90
14754.97 83
14756.11 93
14757.26 92
14758.41 88
14759.56 83
14760.71 86
14761.86 103
14763.00 81
14764.15 98
14765.30 91
14766.45 91
14767.60 89
14768.74 89
14769.89 90
14771.04 76
14772.19 100
14773.34 102
14774.49 104
14775.64 89
14776.79 89
14777.93 80
14779.08 98
14780.23 113
14781.38 77
14782.53 83
14783.68 85
14784.83 98
14785.98 126
14787.13 118
14788.28 79
14789.42 82
14790.57 93
14791.72 104
14792.87 114
14794.02 88
14795.17 97
14796.32 103
14797.47 92
14798.62 90
14799.77 92
14800.92 95
14802.07 91
14803.22 99
14804.37 93
14805.52 87
14806.67 88
14807.82 105
14808.97 88
14810.12 87
14811.27 73
14812.42 102
14813.57 102
14814.72 87
14815.87 79
14817.02 103
14818.17 89
14819.32 87
14820.47 85
14821.62 107
14822.77 95
14823.92 97
14825.07 97
14826.22 104
14827.37 97
14828.52 71
14829.68 77
14830.83 74
14831.98 100
14833.13 84
14834.28 88
14835.43 98
14836.58 87
14837.73 80
14838.88 123
14840.03 113
14841.19 91
14842.34 101
14843.49 94
14844.64 101
14845.79 102
14846.94 79
14848.09 85
14849.25 97
14850.40 68
14851.55 75
14852.70 81
14853.85 94
14855.00 74
14856.16 79
14857.31 72
14858.46 100
14859.61 110
14860.76 95
14861.92 90
14863.07 94
14864.22 96
14865.37 97
14866.52 81
14867.68 69
14868.83 84
14869.98 90
14871.13 104
14872.29 76
14873.44 96
14874.59 89
14875.74 107
14876.90 81
14878.05 102
14879.20 90
14880.36 85
14881.51 90
14882.66 101
14883.81 95
14884.97 105
14886.12 96
14887.27 82
14888.43 106
14889.58 76
14890.73 96
14891.89 94
14893.04 89
14894.19 76
14895.35 116
14896.50 113
14897.65 98
14898.81 105
14899.96 90
14901.11 105
14902.27 76
14903.42 67
14904.57 85
14905.73 110
14906.88 97
14908.04 95
14909.19 78
14910.34 76
14911.50 77
14912.65 102
14913.81 91
14914.96 109
14916.11 70
14917.27 83
14918.42 100
14919.58 91
14920.73 97
14921.88 86
14923.04 91
14924.19 80
14925.35 90
14926.50 89
14927.66 103
14928.81 97
14929.97 76
14931.12 68
14932.28 88
14933.43 86
14934.59 87
14935.74 86
14936.90 97
14938.05 85
14939.21 73
14940.36 91
14941.52 74
14942.67 97
14943.83 85
14944.98 83
14946.14 71
14947.29 88
14948.45 70
14949.60 101
14950.76 93
14951.91 80
14953.07 80
14954.23 94
14955.38 95
14956.54 89
14957.69 105
14958.85 92
14960.00 85
14961.16 73
14962.32 82
14963.47 88
14964.63 97
14965.78 82
14966.94 68
14968.10 78
14969.25 102
14970.41 94
14971.57 78
14972.72 95
14973.88 98
14975.04 87
14976.19 78
14977.35 93
14978.50 88
14979.66 89
14980.82 82
14981.97 100
14983.13 75
14984.29 98
14985.45 89
14986.60 100
14987.76 83
14988.92 84
14990.07 106
14991.23 79
14992.39 90
14993.54 81
14994.70 105
14995.86 103
14997.02 99
14998.17 83
14999.33 86
15000.49 94
15001.65 96
15002.80 88
15003.96 89
15005.12 96
15006.28 86
15007.43 108
15008.59 83
15009.75 89
15010.91 93
15012.07 98
15013.22 118
15014.38 84
15015.54 81
15016.70 89
15017.86 78
15019.01 82
15020.17 79
15021.33 107
15022.49 100
15023.65 89
15024.81 89
15025.96 88
15027.12 112
15028.28 81
15029.44 102
15030.60 106
15031.76 100
15032.92 85
15034.07 115
15035.23 80
15036.39 95
15037.55 84
15038.71 103
15039.87 90
15041.03 73
15042.19 78
15043.35 97
15044.50 94
15045.66 95
15046.82 100
15047.98 89
15049.14 90
15050.30 83
15051.46 95
15052.62 113
15053.78 94
15054.94 89
15056.10 88
15057.26 75
15058.42 84
15059.58 95
15060.74 83
15061.90 76
15063.06 83
15064.22 69
15065.38 84
15066.54 90
15067.70 96
15068.86 111
15070.02 80
15071.18 95
15072.34 81
15073.50 68
15074.66 67
15075.82 81
15076.98 81
15078.14 82
15079.30 101
15080.46 112
15081.62 115
15082.78 112
15083.94 76
15085.10 107
15086.26 99
15087.42 78
15088.59 90
15089.75 92
15090.91 84
15092.07 83
15093.23 98
15094.39 98
15095.55 98
15096.71 81
15097.87 94
15099.04 92
15100.20 89
15101.36 62
15102.52 79
15103.68 83
15104.84 78
15106.00 92
15107.17 101
15108.33 89
15109.49 92
15110.65 95
15111.81 96
15112.97 121
15114.14 85
15115.30 74
15116.46 91
15117.62 88
15118.78 85
15119.95 72
15121.11 91
15122.27 90
15123.43 92
15124.59 85
15125.76 84
15126.92 94
15128.08 100
15129.24 81
15130.41 88
15131.57 82
15132.73 96
15133.89 97
15135.06 89
15136.22 101
15137.38 84
15138.54 95
15139.71 65
15140.87 96
15142.03 116
15143.20 82
15144.36 84
15145.52 97
15146.69 106
15147.85 95
15149.01 95
15150.17 108
15151.34 101
15152.50 72
15153.66 80
15154.83 98
15155.99 101
15157.16 88
15158.32 78
15159.48 86
15160.65 101
15161.81 98
15162.97 99
15164.14 71
15165.30 74
15166.46 81
15167.63 95
15168.79 99
15169.96 78
15171.12 105
15172.28 89
15173.45 96
15174.61 86
15175.78 76
15176.94 100
15178.11 90
15179.27 99
15180.43 89
15181.60 81
15182.76 71
15183.93 87
15185.09 86
15186.26 72
15187.42 63
15188.59 70
15189.75 99
15190.92 90
15192.08 84
15193.25 101
15194.41 89
15195.58 96
15196.74 80
15197.91 84
15199.07 89
15200.24 73
15201.40 84
15202.57 104
15203.73 99
15204.90 92
15206.06 99
15207.23 72
15208.39 78
15209.56 67
15210.72 97
15211.89 86
15213.06 71
15214.22 79
15215.39 89
15216.55 89
15217.72 80
15218.88 87
15220.05 86
15221.22 89
15222.38 101
15223.55 79
15224.71 90
15225.88 92
15227.05 89
15228.21 93
15229.38 72
15230.55 78
15231.71 88
15232.88 94
15234.05 100
15235.21 87
15236.38 84
15237.54 91
15238.71 96
15239.88 95
15241.04 92
15242.21 91
15243.38 108
15244.55 86
15245.71 100
15246.88 75
15248.05 102
15249.21 112
15250.38 106
15251.55 76
15252.71 91
15253.88 88
15255.05 99
15256.22 126
15257.38 82
15258.55 103
15259.72 69
15260.89 100
15262.05 73
15263.22 74
15264.39 84
15265.56 98
15266.72 97
15267.89 98
15269.06 66
15270.23 103
15271.40 92
15272.56 77
15273.73 95
15274.90 83
15276.07 85
15277.24 79
15278.40 86
15279.57 69
15280.74 93
15281.91 84
15283.08 89
15284.25 96
15285.41 81
15286.58 89
15287.75 63
15288.92 93
15290.09 83
15291.26 73
15292.43 73
15293.59 94
15294.76 96
15295.93 99
15297.10 83
15298.27 84
15299.44 81
15300.61 91
15301.78 86
15302.95 82
15304.12 78
15305.28 82
15306.45 87
15307.62 85
15308.79 95
15309.96 72
15311.13 91
15312.30 87
15313.47 110
15314.64 78
15315.81 78
15316.98 101
15318.15 80
15319.32 79
15320.49 77
15321.66 94
15322.83 86
15324.00 88
15325.17 81
15326.34 77
15327.51 75
15328.68 75
15329.85 87
15331.02 103
15332.19 78
15333.36 109
15334.53 85
15335.70 74
15336.87 89
15338.04 84
15339.21 95
15340.38 91
15341.55 76
15342.72 84
15343.89 78
15345.06 84
15346.23 94
15347.41 81
15348.58 102
15349.75 104
15350.92 126
15352.09 99
15353.26 93
15354.43 103
15355.60 96
15356.77 84
15357.94 81
15359.12 98
15360.29 89
15361.46 91
15362.63 91
15363.80 99
15364.97 81
15366.14 97
15367.32 67
15368.49 86
15369.66 76
15370.83 103
15372.00 65
15373.17 85
15374.35 88
15375.52 106
15376.69 81
15377.86 86
15379.03 97
15380.21 84
15381.38 71
15382.55 73
15383.72 96
15384.90 79
15386.07 80
15387.24 77
15388.41 97
15389.58 83
15390.76 101
15391.93 98
15393.10 88
15394.27 92
15395.45 77
15396.62 77
15397.79 89
15398.97 84
15400.14 87
15401.31 79
15402.48 69
15403.66 91
15404.83 94
15406.00 97
15407.18 89
15408.35 72
15409.52 100
15410.70 92
15411.87 97
15413.04 71
15414.22 65
15415.39 92
15416.56 78
15417.74 70
15418.91 91
15420.08 73
15421.26 98
15422.43 82
15423.60 93
15424.78 69
15425.95 102
15427.13 94
15428.30 64
15429.47 67
15430.65 89
15431.82 75
15433.00 94
15434.17 83
15435.34 79
15436.52 84
15437.69 79
15438.87 131
15440.04 84
15441.22 109
15442.39 83
15443.56 101
15444.74 89
15445.91 72
15447.09 87
15448.26 112
15449.44 85
15450.61 93
15451.79 69
15452.96 88
15454.14 98
15455.31 74
15456.49 96
15457.66 92
15458.84 89
15460.01 85
15461.19 110
15462.36 62
15463.54 84
15464.71 86
15465.89 90
15467.06 72
15468.24 82
15469.42 110
15470.59 94
15471.77 115
15472.94 85
15474.12 96
15475.29 68
15476.47 79
15477.64 66
15478.82 84
15480.00 66
15481.17 84
15482.35 94
15483.52 83
15484.70 73
15485.88 89
15487.05 93
15488.23 89
15489.41 88
15490.58 78
15491.76 95
15492.93 71
15494.11 104
15495.29 63
15496.46 75
15497.64 78
15498.82 95
15499.99 81
15501.17 81
15502.35 82
15503.52 86
15504.70 96
15505.88 107
15507.05 74
15508.23 63
15509.41 86
15510.59 93
15511.76 112
15512.94 74
15514.12 76
15515.29 78
15516.47 84
15517.65 62
15518.83 79
15520.00 78
15521.18 95
15522.36 102
15523.54 83
15524.71 72
15525.89 61
15527.07 102
15528.25 80
15529.42 82
15530.60 88
15531.78 92
15532.96 81
15534.14 83
15535.31 102
15536.49 80
15537.67 70
15538.85 85
15540.03 70
15541.20 76
15542.38 86
15543.56 97
15544.74 95
15545.92 59
15547.10 85
15548.27 82
15549.45 94
15550.63 73
15551.81 86
15552.99 99
15554.17 104
15555.35 78
15556.53 61
15557.70 71
15558.88 88
15560.06 115
15561.24 84
15562.42 79
15563.60 78
15564.78 96
15565.96 95
15567.14 97
15568.32 77
15569.50 91
15570.67 102
15571.85 91
15573.03 66
15574.21 81
15575.39 75
15576.57 85
15577.75 79
15578.93 62
15580.11 79
15581.29 75
15582.47 91
15583.65 88
15584.83 92
15586.01 70
15587.19 83
15588.37 78
15589.55 97
15590.73 74
15591.91 85
15593.09 100
15594.27 83
15595.45 84
15596.63 96
15597.81 88
15598.99 72
15600.17 68
15601.35 87
15602.53 91
15603.71 79
15604.90 97
15606.08 83
15607.26 120
15608.44 81
15609.62 100
15610.80 99
15611.98 97
15613.16 88
15614.34 93
15615.52 86
15616.70 69
15617.89 75
15619.07 84
15620.25 92
15621.43 80
15622.61 101
15623.79 85
15624.97 96
15626.15 100
15627.34 100
15628.52 78
15629.70 121
15630.88 84
15632.06 91
15633.24 76
15634.43 76
15635.61 72
15636.79 76
15637.97 102
15639.15 101
15640.34 82
15641.52 75
15642.70 91
15643.88 73
15645.06 86
15646.25 73
15647.43 88
15648.61 86
15649.79 90
15650.98 93
15652.16 110
15653.34 96
15654.52 109
15655.71 96
15656.89 88
15658.07 102
15659.25 85
15660.44 107
15661.62 86
15662.80 113
15663.98 84
15665.17 97
15666.35 106
15667.53 104
15668.72 92
15669.90 97
15671.08 103
15672.27 115
15673.45 99
15674.63 85
15675.82 94
15677.00 114
15678.18 100
15679.37 85
15680.55 99
15681.73 99
15682.92 97
15684.10 81
15685.28 98
15686.47 78
15687.65 101
15688.84 94
15690.02 109
15691.20 91
15692.39 98
15693.57 126
15694.76 104
15695.94 106
15697.12 107
15698.31 109
15699.49 99
15700.68 118
15701.86 97
15703.05 119
15704.23 119
15705.41 112
15706.60 84
15707.78 122
15708.97 121
15710.15 118
15711.34 123
15712.52 116
15713.71 109
15714.89 116
15716.08 118
15717.26 97
15718.45 140
15719.63 129
15720.82 128
15722.00 102
15723.19 120
15724.37 106
15725.56 126
15726.74 118
15727.93 99
15729.11 101
15730.30 126
15731.48 125
15732.67 95
15733.85 112
15735.04 117
15736.23 134
15737.41 107
15738.60 114
15739.78 95
15740.97 130
15742.15 100
15743.34 92
15744.53 81
15745.71 124
15746.90 105
15748.08 93
15749.27 105
15750.46 98
15751.64 110
15752.83 95
15754.02 114
15755.20 94
15756.39 121
15757.57 91
15758.76 109
15759.95 87
15761.13 122
15762.32 109
15763.51 117
15764.69 98
15765.88 108
15767.07 97
15768.25 104
15769.44 111
15770.63 100
15771.82 95
15773.00 91
15774.19 102
15775.38 87
15776.56 113
15777.75 96
15778.94 100
15780.13 98
15781.31 91
15782.50 93
15783.69 97
15784.88 93
15786.06 104
15787.25 108
15788.44 114
15789.63 99
15790.81 83
15792.00 105
15793.19 95
15794.38 103
15795.56 80
15796.75 95
15797.94 89
15799.13 109
15800.32 99
15801.50 95
15802.69 104
15803.88 89
15805.07 110
15806.26 106
15807.45 115
15808.63 87
15809.82 118
15811.01 96
15812.20 93
15813.39 91
15814.58 109
15815.77 98
15816.95 109
15818.14 111
15819.33 100
15820.52 74
15821.71 89
15822.90 104
15824.09 95
15825.28 108
15826.46 104
15827.65 100
15828.84 104
15830.03 110
15831.22 76
15832.41 104
15833.60 93
15834.79 64
15835.98 67
15837.17 111
15838.36 96
15839.55 90
15840.74 88
15841.93 91
15843.12 98
15844.31 105
15845.50 89
15846.69 85
15847.88 105
15849.07 87
15850.26 108
15851.45 94
15852.64 99
15853.83 93
15855.02 103
15856.21 90
15857.40 70
15858.59 84
15859.78 97
15860.97 93
15862.16 98
15863.35 99
15864.54 93
15865.73 109
15866.92 85
15868.11 108
15869.30 77
15870.49 115
15871.68 97
15872.87 105
15874.06 84
15875.25 84
15876.45 105
15877.64 99
15878.83 90
15880.02 85
15881.21 96
15882.40 100
15883.59 79
15884.78 93
15885.97 108
15887.17 108
15888.36 86
15889.55 88
15890.74 100
15891.93 82
15893.12 93
15894.31 103
15895.51 94
15896.70 76
15897.89 84
15899.08 100
15900.27 90
15901.46 102
15902.66 87
15903.85 101
15905.04 74
15906.23 88
15907.43 83
15908.62 94
15909.81 96
15911.00 91
15912.19 90
15913.39 98
15914.58 84
15915.77 87
15916.96 106
15918.16 96
15919.35 108
15920.54 101
15921.73 86
15922.93 88
15924.12 82
15925.31 87
15926.50 102
15927.70 95
15928.89 103
15930.08 88
15931.28 111
15932.47 84
15933.66 97
15934.86 98
15936.05 75
15937.24 98
15938.44 97
15939.63 89
15940.82 89
15942.02 93
15943.21 88
15944.40 109
15945.60 85
15946.79 80
15947.98 90
15949.18 90
15950.37 82
15951.56 74
15952.76 102
15953.95 102
15955.15 80
15956.34 95
15957.53 77
15958.73 87
15959.92 94
15961.12 83
15962.31 83
15963.50 84
15964.70 78
15965.89 101
15967.09 85
15968.28 76
15969.48 96
15970.67 88
15971.86 87
15973.06 90
15974.25 81
15975.45 103
15976.64 62
15977.84 83
15979.03 81
15980.23 99
15981.42 74
15982.62 85
15983.81 89
15985.01 96
15986.20 91
15987.40 81
15988.59 107
15989.79 83
15990.98 69
15992.18 76
15993.37 83
15994.57 69
15995.76 89
15996.96 84
15998.16 110
15999.35 75
16000.55 100
16001.74 70
16002.94 69
16004.13 76
16005.33 96
16006.53 106
16007.72 73
16008.92 92
16010.11 87
16011.31 96
16012.51 63
16013.70 85
16014.90 94
16016.09 109
16017.29 98
16018.49 86
16019.68 82
16020.88 87
16022.07 86
16023.27 92
16024.47 93
16025.66 79
16026.86 83
16028.06 98
16029.25 70
16030.45 92
16031.65 104
16032.84 99
16034.04 86
16035.24 63
16036.44 88
16037.63 91
16038.83 93
16040.03 83
16041.22 84
16042.42 102
16043.62 89
16044.82 83
16046.01 81
16047.21 91
16048.41 94
16049.60 101
16050.80 81
16052.00 92
16053.20 98
16054.39 97
16055.59 77
16056.79 68
16057.99 67
16059.19 81
16060.38 82
16061.58 80
16062.78 75
16063.98 89
16065.18 74
16066.37 66
16067.57 76
16068.77 81
16069.97 84
16071.17 85
16072.36 90
16073.56 90
16074.76 86
16075.96 90
16077.16 95
16078.36 93
16079.56 80
16080.75 72
16081.95 98
16083.15 82
16084.35 81
16085.55 88
16086.75 86
16087.95 85
16089.15 85
16090.34 88
16091.54 63
16092.74 88
16093.94 83
16095.14 86
16096.34 99
16097.54 94
16098.74 86
16099.94 89
16101.14 98
16102.34 91
16103.54 77
16104.74 80
16105.93 88
16107.13 84
16108.33 90
16109.53 76
16110.73 77
16111.93 107
16113.13 101
16114.33 84
16115.53 97
16116.73 93
16117.93 89
16119.13 69
16120.33 74
16121.53 73
16122.73 80
16123.93 67
16125.13 65
16126.33 62
16127.53 75
16128.73 82
16129.94 75
16131.14 95
16132.34 118
16133.54 97
16134.74 95
16135.94 89
16137.14 66
16138.34 88
16139.54 109
16140.74 96
16141.94 84
16143.14 78
16144.34 92
16145.55 74
16146.75 99
16147.95 87
16149.15 97
16150.35 92
16151.55 95
16152.75 87
16153.95 86
16155.15 82
16156.36 76
16157.56 88
16158.76 90
16159.96 73
16161.16 80
16162.36 97
16163.57 86
16164.77 69
16165.97 85
16167.17 82
16168.37 72
16169.58 77
16170.78 105
16171.98 85
16173.18 69
16174.38 75
16175.59 96
16176.79 97
16177.99 82
16179.19 86
16180.39 71
16181.60 83
16182.80 60
16184.00 76
16185.20 76
16186.41 74
16187.61 77
16188.81 78
16190.01 86
16191.22 74
16192.42 74
16193.62 93
16194.83 69
16196.03 80
16197.23 78
16198.43 94
16199.64 75
16200.84 65
16202.04 76
16203.25 66
16204.45 90
16205.65 94
16206.86 75
16208.06 58
16209.26 89
16210.47 84
16211.67 97
16212.87 82
16214.08 83
16215.28 88
16216.49 84
16217.69 77
16218.89 77
16220.10 69
16221.30 96
16222.50 80
16223.71 72
16224.91 79
16226.12 78
16227.32 94
16228.52 68
16229.73 79
16230.93 74
16232.14 78
16233.34 86
16234.55 88
16235.75 81
16236.95 83
16238.16 79
16239.36 71
16240.57 73
16241.77 81
16242.98 93
16244.18 87
16245.39 95
16246.59 89
16247.80 97
16249.00 106
16250.21 88
16251.41 70
16252.62 78
16253.82 76
16255.03 97
16256.23 95
16257.44 70
16258.64 81
16259.85 96
16261.05 81
16262.26 88
16263.46 104
16264.67 71
16265.87 75
16267.08 85
16268.29 87
16269.49 75
16270.70 79
16271.90 102
16273.11 87
16274.31 78
16275.52 66
16276.73 76
16277.93 76
16279.14 93
16280.34 101
16281.55 81
16282.76 101
16283.96 83
16285.17 87
16286.38 93
16287.58 83
16288.79 86
16289.99 87
16291.20 90
16292.41 87
16293.61 82
16294.82 105
16296.03 96
16297.23 91
16298.44 75
16299.65 86
16300.85 103
16302.06 111
16303.27 77
16304.47 77
16305.68 86
16306.89 99
16308.10 89
16309.30 99
16310.51 94
16311.72 95
16312.92 107
16314.13 102
16315.34 98
16316.55 65
16317.75 88
16318.96 110
16320.17 92
16321.38 79
16322.58 65
16323.79 100
16325.00 92
16326.21 77
16327.42 83
16328.62 99
16329.83 75
16331.04 81
16332.25 90
16333.46 90
16334.66 72
16335.87 82
16337.08 75
16338.29 86
16339.50 78
16340.70 104
16341.91 95
16343.12 81
16344.33 71
16345.54 89
16346.75 87
16347.96 88
16349.16 76
16350.37 93
16351.58 85
16352.79 72
16354.00 89
16355.21 90
16356.42 78
16357.63 74
16358.83 103
16360.04 92
16361.25 66
16362.46 63
16363.67 85
16364.88 102
16366.09 91
16367.30 77
16368.51 78
16369.72 73
16370.93 81
16372.14 70
16373.35 65
16374.56 75
16375.76 70
16376.97 75
16378.18 84
16379.39 75
16380.60 79
16381.81 90
16383.02 84
16384.23 72
16385.44 72
16386.65 76
16387.86 73
16389.07 83
16390.28 95
16391.49 99
16392.70 85
16393.91 75
16395.12 59
16396.33 95
16397.55 88
16398.76 60
16399.97 81
16401.18 101
16402.39 79
16403.60 67
16404.81 73
16406.02 89
16407.23 67
16408.44 95
16409.65 77
16410.86 87
16412.07 73
16413.28 82
16414.50 80
16415.71 81
16416.92 76
16418.13 94
16419.34 96
16420.55 88
16421.76 86
16422.97 80
16424.19 94
16425.40 76
16426.61 91
16427.82 67
16429.03 81
16430.24 84
16431.46 86
16432.67 73
16433.88 82
16435.09 75
16436.30 79
16437.51 76
16438.73 92
16439.94 71
16441.15 76
16442.36 65
16443.57 66
16444.79 79
16446.00 77
16447.21 81
16448.42 80
16449.64 79
16450.85 82
16452.06 80
16453.27 72
16454.49 77
16455.70 82
16456.91 79
16458.12 60
16459.34 76
16460.55 81
16461.76 71
16462.97 87
16464.19 79
16465.40 90
16466.61 77
16467.83 73
16469.04 68
16470.25 80
16471.47 59
16472.68 80
16473.89 77
16475.11 87
16476.32 83
16477.53 97
16478.75 93
16479.96 62
16481.17 87
16482.39 89
16483.60 80
16484.81 78
16486.03 71
16487.24 76
16488.45 82
16489.67 78
16490.88 81
16492.10 75
16493.31 77
16494.52 87
16495.74 94
16496.95 80
16498.17 78
16499.38 87
16500.59 88
16501.81 85
16503.02 76
16504.24 91
16505.45 87
16506.67 89
16507.88 84
16509.10 80
16510.31 70
16511.52 92
16512.74 75
16513.95 61
16515.17 70
16516.38 76
16517.60 103
16518.81 83
16520.03 72
16521.24 51
16522.46 71
16523.67 83
16524.89 80
16526.10 74
16527.32 78
16528.53 93
16529.75 80
16530.96 78
16532.18 73
16533.40 67
16534.61 70
16535.83 73
16537.04 61
16538.26 70
16539.47 101
16540.69 76
16541.91 83
16543.12 79
16544.34 88
16545.55 86
16546.77 95
16547.98 81
16549.20 72
16550.42 74
16551.63 79
16552.85 81
16554.07 66
16555.28 62
16556.50 106
16557.71 92
16558.93 82
16560.15 69
16561.36 90
16562.58 66
16563.80 82
16565.01 75
16566.23 70
16567.45 54
16568.66 80
16569.88 80
16571.10 69
16572.31 99
16573.53 82
16574.75 88
16575.96 74
16577.18 85
16578.40 80
16579.62 106
16580.83 86
16582.05 79
16583.27 76
16584.48 74
16585.70 64
16586.92 87
16588.14 52
16589.35 86
16590.57 66
16591.79 66
16593.01 66
16594.23 81
16595.44 86
16596.66 71
16597.88 72
16599.10 80
16600.31 88
16601.53 82
16602.75 76
16603.97 90
16605.19 80
16606.40 75
16607.62 86
16608.84 67
16610.06 82
16611.28 68
16612.50 72
16613.71 81
16614.93 83
16616.15 96
16617.37 80
16618.59 83
16619.81 73
16621.03 82
16622.24 93
16623.46 69
16624.68 70
16625.90 88
16627.12 75
16628.34 77
16629.56 69
16630.78 87
16632.00 61
16633.21 68
16634.43 68
16635.65 68
16636.87 50
16638.09 62
16639.31 68
16640.53 76
16641.75 68
16642.97 63
16644.19 74
16645.41 69
16646.63 54
16647.85 78
16649.07 88
16650.29 78
16651.51 61
16652.73 68
16653.95 87
16655.17 90
16656.39 71
16657.61 94
16658.83 83
16660.05 67
16661.27 74
16662.49 88
16663.71 75
16664.93 66
16666.15 77
16667.37 98
16668.59 77
16669.81 67
16671.03 73
16672.25 84
16673.47 85
16674.69 73
16675.91 72
16677.13 80
16678.35 85
16679.57 75
16680.80 85
16682.02 68
16683.24 69
16684.46 72
16685.68 106
16686.90 85
16688.12 78
16689.34 103
16690.56 93
16691.79 91
16693.01 90
16694.23 86
16695.45 79
16696.67 76
16697.89 77
16699.11 83
16700.34 80
16701.56 99
16702.78 85
16704.00 99
16705.22 79
16706.44 83
16707.67 77
16708.89 71
16710.11 77
16711.33 94
16712.55 107
16713.78 78
16715.00 78
16716.22 70
16717.44 80
16718.67 86
16719.89 80
16721.11 74
16722.33 82
16723.55 76
16724.78 74
16726.00 80
16727.22 83
16728.45 80
16729.67 78
16730.89 83
16732.11 91
16733.34 87
16734.56 76
16735.78 87
16737.00 82
16738.23 80
16739.45 74
16740.67 90
16741.90 89
16743.12 100
16744.34 87
16745.57 86
16746.79 71
16748.01 91
16749.24 74
16750.46 78
16751.68 84
16752.91 95
16754.13 80
16755.35 84
16756.58 89
16757.80 94
16759.03 86
16760.25 73
16761.47 75
16762.70 89
16763.92 87
16765.14 88
16766.37 81
16767.59 74
16768.82 81
16770.04 84
16771.27 72
16772.49 74
16773.71 65
16774.94 83
16776.16 96
16777.39 90
16778.61 71
16779.84 94
16781.06 85
16782.29 92
16783.51 118
16784.73 100
16785.96 80
16787.18 88
16788.41 66
16789.63 73
16790.86 57
16792.08 75
16793.31 83
16794.53 85
16795.76 93
16796.98 76
16798.21 104
16799.43 77
16800.66 69
16801.89 66
16803.11 88
16804.34 89
16805.56 79
16806.79 76
16808.01 75
16809.24 96
16810.46 83
16811.69 92
16812.91 85
16814.14 83
16815.37 90
16816.59 91
16817.82 80
16819.04 84
16820.27 78
16821.50 78
16822.72 85
16823.95 81
16825.17 70
16826.40 77
16827.63 56
16828.85 66
16830.08 89
16831.31 87
16832.53 81
16833.76 82
16834.99 83
16836.21 80
16837.44 65
16838.67 79
16839.89 76
16841.12 91
16842.35 98
16843.57 85
16844.80 68
16846.03 82
16847.25 77
16848.48 79
16849.71 71
16850.93 82
16852.16 108
16853.39 99
16854.62 80
16855.84 91
16857.07 79
16858.30 86
16859.53 73
16860.75 83
16861.98 72
16863.21 93
16864.44 95
16865.66 75
16866.89 64
16868.12 58
16869.35 83
16870.57 116
16871.80 82
16873.03 61
16874.26 98
16875.49 94
16876.71 88
16877.94 77
16879.17 80
16880.40 93
16881.63 77
16882.86 81
16884.08 67
16885.31 74
16886.54 84
16887.77 100
16889.00 72
16890.23 80
16891.45 83
16892.68 90
16893.91 83
16895.14 72
16896.37 75
16897.60 108
16898.83 96
16900.06 93
16901.29 79
16902.51 67
16903.74 75
16904.97 96
16906.20 85
16907.43 78
16908.66 82
16909.89 79
16911.12 92
16912.35 91
16913.58 78
16914.81 91
16916.04 106
16917.27 78
16918.50 66
16919.73 75
16920.95 72
16922.18 77
16923.41 76
16924.64 78
16925.87 80
16927.10 91
16928.33 79
16929.56 80
16930.79 100
16932.02 103
16933.25 86
16934.48 81
16935.71 91
16936.94 91
16938.18 105
16939.41 79
16940.64 78
16941.87 79
16943.10 75
16944.33 75
16945.56 81
16946.79 69
16948.02 87
16949.25 98
16950.48 82
16951.71 75
16952.94 77
16954.17 79
16955.40 58
16956.64 83
16957.87 74
16959.10 79
16960.33 83
16961.56 86
16962.79 81
16964.02 73
16965.25 67
16966.48 79
16967.72 89
16968.95 83
16970.18 81
16971.41 96
16972.64 92
16973.87 71
16975.11 60
16976.34 80
16977.57 77
16978.80 81
16980.03 82
16981.26 73
16982.50 65
16983.73 72
16984.96 77
16986.19 88
16987.42 83
16988.66 92
16989.89 70
16991.12 62
16992.35 61
16993.59 63
16994.82 71
16996.05 88
16997.28 84
16998.52 86
16999.75 69
17000.98 71
17002.21 75
17003.45 74
17004.68 69
17005.91 80
17007.14 97
17008.38 86
17009.61 90
17010.84 85
17012.08 61
17013.31 74
17014.54 73
17015.78 68
17017.01 62
17018.24 79
17019.47 89
17020.71 98
17021.94 76
17023.17 64
17024.41 74
17025.64 82
17026.88 72
17028.11 79
17029.34 89
17030.58 82
17031.81 66
17033.04 74
17034.28 69
17035.51 66
17036.75 81
17037.98 77
17039.21 66
17040.45 73
17041.68 67
17042.92 73
17044.15 75
17045.38 76
17046.62 66
17047.85 72
17049.09 85
17050.32 77
17051.56 66
17052.79 81
17054.02 95
17055.26 88
17056.49 64
17057.73 74
17058.96 74
17060.20 85
17061.43 82
17062.67 80
17063.90 72
17065.14 88
17066.37 81
17067.61 93
17068.84 74
17070.08 74
17071.31 92
17072.55 84
17073.78 80
17075.02 67
17076.25 86
17077.49 75
17078.72 82
17079.96 60
17081.20 74
17082.43 92
17083.67 71
17084.90 58
17086.14 62
17087.37 66
17088.61 80
17089.85 68
17091.08 72
17092.32 84
17093.55 71
17094.79 72
17096.03 80
17097.26 64
17098.50 77
17099.73 92
17100.97 77
17102.21 79
17103.44 62
17104.68 69
17105.92 72
17107.15 71
17108.39 65
17109.63 70
17110.86 91
17112.10 87
17113.34 62
17114.57 64
17115.81 98
17117.05 92
17118.28 88
17119.52 63
17120.76 68
17121.99 78
17123.23 86
17124.47 70
17125.70 53
17126.94 84
17128.18 69
17129.42 82
17130.65 65
17131.89 66
17133.13 72
17134.37 70
17135.60 62
17136.84 76
17138.08 74
17139.32 79
17140.55 78
17141.79 77
17143.03 72
17144.27 72
17145.50 61
17146.74 65
17147.98 66
17149.22 71
17150.46 96
17151.69 83
17152.93 90
17154.17 67
17155.41 77
17156.65 84
17157.89 80
17159.12 74
17160.36 63
17161.60 69
17162.84 67
17164.08 86
17165.32 70
17166.56 73
17167.79 64
17169.03 78
17170.27 65
17171.51 85
17172.75 72
17173.99 81
17175.23 85
17176.47 87
17177.70 74
17178.94 92
17180.18 69
17181.42 70
17182.66 72
17183.90 91
17185.14 68
17186.38 57
17187.62 81
17188.86 67
17190.10 68
17191.34 65
17192.58 69
17193.82 78
17195.06 81
17196.30 77
17197.54 74
17198.78 78
17200.01 81
17201.25 88
17202.49 77
17203.73 54
17204.97 55
17206.21 57
17207.45 51
17208.70 73
17209.94 59
17211.18 64
17212.42 63
17213.66 76
17214.90 70
17216.14 73
17217.38 61
17218.62 62
17219.86 77
17221.10 79
17222.34 66
17223.58 71
17224.82 51
17226.06 63
17227.30 73
17228.54 59
17229.78 66
17231.03 64
17232.27 69
17233.51 58
17234.75 86
17235.99 79
17237.23 70
17238.47 88
17239.71 82
17240.95 71
17242.20 61
17243.44 76
17244.68 81
17245.92 84
17247.16 66
17248.40 63
17249.65 66
17250.89 82
17252.13 65
17253.37 68
17254.61 60
17255.85 72
17257.10 86
17258.34 64
17259.58 44
17260.82 65
17262.06 58
17263.31 59
17264.55 68
17265.79 63
17267.03 89
17268.27 76
17269.52 74
17270.76 72
17272.00 73
17273.24 65
17274.49 75
17275.73 62
17276.97 80
17278.22 67
17279.46 60
17280.70 68
17281.94 82
17283.19 98
17284.43 66
17285.67 92
17286.91 67
17288.16 59
17289.40 79
17290.64 79
17291.89 69
17293.13 80
17294.37 68
17295.62 80
17296.86 78
17298.10 70
17299.35 65
17300.59 77
17301.83 71
17303.08 62
17304.32 66
17305.56 68
17306.81 72
17308.05 79
17309.30 77
17310.54 58
17311.78 92
17313.03 82
17314.27 69
17315.52 78
17316.76 51
17318.00 64
17319.25 68
17320.49 71
17321.74 52
17322.98 71
17324.23 71
17325.47 76
17326.71 77
17327.96 69
17329.20 74
17330.45 66
17331.69 71
17332.94 68
17334.18 59
17335.43 69
17336.67 71
17337.92 76
17339.16 60
17340.41 53
17341.65 59
17342.90 76
17344.14 78
17345.39 61
17346.63 70
17347.88 73
17349.12 69
17350.37 79
17351.61 67
17352.86 58
17354.10 75
17355.35 81
17356.59 68
17357.84 83
17359.08 69
17360.33 79
17361.58 81
17362.82 78
17364.07 59
17365.31 81
17366.56 75
17367.80 72
17369.05 69
17370.30 64
17371.54 66
17372.79 99
17374.03 87
17375.28 69
17376.53 71
17377.77 60
17379.02 78
17380.27 70
17381.51 66
17382.76 56
17384.01 73
17385.25 74
17386.50 94
17387.75 73
17388.99 80
17390.24 80
17391.49 69
17392.73 77
17393.98 55
17395.23 59
17396.47 73
17397.72 66
17398.97 76
17400.21 66
17401.46 83
17402.71 94
17403.96 53
17405.20 64
17406.45 55
17407.70 71
17408.94 80
17410.19 88
17411.44 74
17412.69 78
17413.93 73
17415.18 69
17416.43 81
17417.68 74
17418.93 74
17420.17 79
17421.42 66
17422.67 58
17423.92 53
17425.16 62
17426.41 57
17427.66 74
17428.91 69
17430.16 73
17431.41 72
17432.65 87
17433.90 86
17435.15 72
17436.40 64
17437.65 80
17438.90 74
17440.14 75
17441.39 57
17442.64 83
17443.89 82
17445.14 72
17446.39 77
17447.64 63
17448.88 79
17450.13 66
17451.38 65
17452.63 70
17453.88 81
17455.13 81
17456.38 55
17457.63 75
17458.88 74
17460.13 62
17461.38 64
17462.62 70
17463.87 65
17465.12 66
17466.37 83
17467.62 94
17468.87 80
17470.12 70
17471.37 66
17472.62 82
17473.87 88
17475.12 89
17476.37 51
17477.62 82
17478.87 76
17480.12 76
17481.37 65
17482.62 65
17483.87 67
17485.12 68
17486.37 81
17487.62 55
17488.87 50
17490.12 79
17491.37 81
17492.62 68
17493.87 65
17495.12 69
17496.37 67
17497.62 68
17498.87 54
17500.12 69
17501.38 54
17502.63 61
17503.88 57
17505.13 71
17506.38 62
17507.63 62
17508.88 67
17510.13 69
17511.38 67
17512.63 73
17513.89 87
17515.14 80
17516.39 64
17517.64 64
17518.89 79
17520.14 92
17521.39 59
17522.64 55
17523.90 61
17525.15 70
17526.40 62
17527.65 77
17528.90 64
17530.15 80
17531.41 72
17532.66 79
17533.91 54
17535.16 59
17536.41 77
17537.67 84
17538.92 69
17540.17 93
17541.42 63
17542.67 77
17543.93 67
17545.18 61
17546.43 71
17547.68 58
17548.94 71
17550.19 82
17551.44 69
17552.69 59
17553.95 64
17555.20 73
17556.45 72
17557.70 56
17558.96 58
17560.21 67
17561.46 81
17562.72 64
17563.97 50
17565.22 63
17566.47 77
17567.73 72
17568.98 66
17570.23 58
17571.49 59
17572.74 57
17573.99 77
17575.25 90
17576.50 76
17577.75 63
17579.01 67
17580.26 87
17581.51 62
17582.77 62
17584.02 74
17585.28 63
17586.53 71
17587.78 76
17589.04 73
17590.29 85
17591.54 78
17592.80 57
17594.05 61
17595.31 63
17596.56 65
17597.81 61
17599.07 81
17600.32 56
17601.58 65
17602.83 61
17604.09 64
17605.34 78
17606.60 58
17607.85 64
17609.10 80
17610.36 69
17611.61 49
17612.87 61
17614.12 59
17615.38 66
17616.63 78
17617.89 67
17619.14 67
17620.40 59
17621.65 78
17622.91 75
17624.16 65
17625.42 62
17626.67 61
17627.93 84
17629.18 63
17630.44 55
17631.69 70
17632.95 82
17634.21 81
17635.46 53
17636.72 76
17637.97 53
17639.23 73
17640.48 80
17641.74 65
17642.99 54
17644.25 72
17645.51 63
17646.76 71
17648.02 51
17649.27 67
17650.53 56
17651.79 75
17653.04 66
17654.30 55
17655.55 76
17656.81 64
17658.07 60
17659.32 72
17660.58 65
17661.84 61
17663.09 82
17664.35 91
17665.61 83
17666.86 83
17668.12 77
17669.38 77
17670.63 68
17671.89 70
17673.15 62
17674.40 65
17675.66 76
17676.92 64
17678.17 74
17679.43 72
17680.69 80
17681.95 68
17683.20 78
17684.46 79
17685.72 72
17686.98 79
17688.23 82
17689.49 75
17690.75 68
17692.01 68
17693.26 74
17694.52 60
17695.78 80
17697.04 65
17698.29 67
17699.55 78
17700.81 66
17702.07 46
17703.32 67
17704.58 61
17705.84 69
17707.10 84
17708.36 81
17709.62 47
17710.87 74
17712.13 83
17713.39 65
17714.65 62
17715.91 77
17717.17 80
17718.42 65
17719.68 73
17720.94 67
17722.20 71
17723.46 72
17724.72 55
17725.98 75
17727.23 69
17728.49 63
17729.75 74
17731.01 66
17732.27 50
17733.53 52
17734.79 76
17736.05 73
17737.31 53
17738.57 73
17739.82 53
17741.08 74
17742.34 75
17743.60 76
17744.86 63
17746.12 66
17747.38 65
17748.64 69
17749.90 94
17751.16 64
17752.42 59
17753.68 66
17754.94 60
17756.20 72
17757.46 53
17758.72 60
17759.98 69
17761.24 64
17762.50 63
17763.76 76
17765.02 64
17766.28 65
17767.54 68
17768.80 75
17770.06 73
17771.32 60
17772.58 68
17773.84 70
17775.10 58
17776.36 55
17777.62 61
17778.88 76
17780.14 67
17781.40 58
17782.67 79
17783.93 59
17785.19 68
17786.45 63
17787.71 55
17788.97 69
17790.23 78
17791.49 64
17792.75 59
17794.01 60
17795.28 70
17796.54 65
17797.80 65
17799.06 65
17800.32 72
17801.58 71
17802.84 66
17804.11 59
17805.37 69
17806.63 58
17807.89 99
17809.15 74
17810.41 60
17811.68 67
17812.94 77
17814.20 70
17815.46 61
17816.72 62
17817.99 71
17819.25 75
17820.51 56
17821.77 68
17823.03 81
17824.30 79
17825.56 69
17826.82 69
17828.08 75
17829.35 68
17830.61 70
17831.87 65
17833.13 69
17834.40 59
17835.66 81
17836.92 67
17838.18 62
17839.45 75
17840.71 67
17841.97 82
17843.24 66
17844.50 62
17845.76 61
17847.02 86
17848.29 70
17849.55 62
17850.81 52
17852.08 73
17853.34 74
17854.60 68
17855.87 70
17857.13 70
17858.39 68
17859.66 69
17860.92 68
17862.18 85
17863.45 57
17864.71 66
17865.98 65
17867.24 74
17868.50 59
17869.77 71
17871.03 95
17872.30 69
17873.56 71
17874.82 71
17876.09 62
17877.35 75
17878.62 76
17879.88 53
17881.14 64
17882.41 69
17883.67 74
17884.94 68
17886.20 85
17887.47 78
17888.73 77
17890.00 65
17891.26 61
17892.52 68
17893.79 78
17895.05 67
17896.32 70
17897.58 68
17898.85 74
17900.11 74
17901.38 60
17902.64 72
17903.91 85
17905.17 68
17906.44 60
17907.70 67
17908.97 69
17910.23 71
17911.50 64
17912.77 62
17914.03 75
17915.30 76
17916.56 66
17917.83 66
17919.09 68
17920.36 91
17921.62 91
17922.89 67
17924.16 61
17925.42 66
17926.69 59
17927.95 75
17929.22 60
17930.49 59
17931.75 57
17933.02 65
17934.28 78
17935.55 67
17936.82 67
17938.08 70
17939.35 61
17940.62 74
17941.88 66
17943.15 55
17944.42 71
17945.68 62
17946.95 69
17948.22 67
17949.48 104
17950.75 68
17952.02 64
17953.28 66
17954.55 59
17955.82 71
17957.08 63
17958.35 73
17959.62 69
17960.88 63
17962.15 79
17963.42 77
17964.69 77
17965.95 62
17967.22 63
17968.49 61
17969.76 58
17971.02 68
17972.29 56
17973.56 79
17974.83 60
17976.09 71
17977.36 70
17978.63 63
17979.90 79
17981.16 69
17982.43 78
17983.70 56
17984.97 56
17986.24 70
17987.50 68
17988.77 68
17990.04 75
17991.31 68
17992.58 76
17993.84 63
17995.11 73
17996.38 77
17997.65 64
17998.92 73
18000.19 71
18001.46 80
18002.72 65
18003.99 63
18005.26 76
18006.53 71
18007.80 65
18009.07 60
18010.34 64
18011.61 56
18012.87 62
18014.14 80
18015.41 67
18016.68 64
18017.95 78
18019.22 61
18020.49 57
18021.76 69
18023.03 80
18024.30 65
18025.57 65
18026.84 63
18028.11 74
18029.37 73
18030.64 63
18031.91 73
18033.18 67
18034.45 63
18035.72 75
18036.99 77
18038.26 66
18039.53 63
18040.80 68
18042.07 63
18043.34 61
18044.61 59
18045.88 50
18047.15 72
18048.42 70
18049.69 65
18050.96 61
18052.23 60
18053.50 74
18054.77 67
18056.05 64
18057.32 61
18058.59 63
18059.86 66
18061.13 75
18062.40 55
18063.67 70
18064.94 56
18066.21 71
18067.48 84
18068.75 59
18070.02 65
18071.29 75
18072.57 68
18073.84 70
18075.11 64
18076.38 63
18077.65 76
18078.92 63
18080.19 60
18081.46 56
18082.74 57
18084.01 53
18085.28 71
18086.55 45
18087.82 57
18089.09 65
18090.37 62
18091.64 78
18092.91 65
18094.18 67
18095.45 71
18096.72 63
18098.00 65
18099.27 63
18100.54 77
18101.81 70
18103.08 60
18104.36 82
18105.63 73
18106.90 71
18108.17 75
18109.45 61
18110.72 61
18111.99 65
18113.26 51
18114.54 52
18115.81 72
18117.08 61
18118.35 56
18119.63 58
18120.90 68
18122.17 59
18123.44 67
18124.72 51
18125.99 49
18127.26 66
18128.54 60
18129.81 48
18131.08 86
18132.36 86
18133.63 58
18134.90 75
18136.18 70
18137.45 66
18138.72 78
18140.00 63
18141.27 62
18142.54 70
18143.82 62
18145.09 51
18146.36 64
18147.64 71
18148.91 65
18150.19 57
18151.46 67
18152.73 78
18154.01 60
18155.28 72
18156.55 70
18157.83 67
18159.10 63
18160.38 59
18161.65 66
18162.93 57
18164.20 76
18165.47 70
18166.75 57
18168.02 51
18169.30 64
18170.57 68
18171.85 90
18173.12 62
18174.40 61
18175.67 68
18176.95 72
18178.22 73
18179.50 50
18180.77 59
18182.04 65
18183.32 66
18184.59 54
18185.87 59
18187.15 54
18188.42 70
18189.70 78
18190.97 58
18192.25 58
18193.52 83
18194.80 68
18196.07 65
18197.35 57
18198.62 44
18199.90 65
18201.17 59
18202.45 58
18203.73 57
18205.00 55
18206.28 54
18207.55 53
18208.83 60
18210.10 57
18211.38 68
18212.66 66
18213.93 57
18215.21 73
18216.48 64
18217.76 65
18219.04 70
18220.31 59
18221.59 55
18222.87 73
18224.14 86
18225.42 57
18226.70 50
18227.97 56
18229.25 64
18230.53 69
18231.80 81
18233.08 62
18234.36 68
18235.63 61
18236.91 71
18238.19 73
18239.46 62
18240.74 64
18242.02 75
18243.29 68
18244.57 58
18245.85 65
18247.13 48
18248.40 56
18249.68 65
18250.96 79
18252.24 62
18253.51 76
18254.79 91
18256.07 71
18257.35 66
18258.62 78
18259.90 71
18261.18 58
18262.46 52
18263.73 56
18265.01 68
18266.29 65
18267.57 62
18268.85 62
18270.12 74
18271.40 62
18272.68 83
18273.96 76
18275.24 65
18276.51 52
18277.79 48
18279.07 60
18280.35 56
18281.63 63
18282.91 47
18284.18 60
18285.46 56
18286.74 52
18288.02 62
18289.30 64
18290.58 54
18291.86 64
18293.14 65
18294.41 59
18295.69 60
18296.97 58
18298.25 53
18299.53 61
18300.81 67
18302.09 43
18303.37 51
18304.65 64
18305.93 64
18307.21 65
18308.49 66
18309.76 76
18311.04 68
18312.32 66
18313.60 48
18314.88 64
18316.16 69
18317.44 58
18318.72 59
18320.00 75
18321.28 51
18322.56 73
18323.84 56
18325.12 58
18326.40 51
18327.68 76
18328.96 68
18330.24 81
18331.52 63
18332.80 63
18334.08 69
18335.36 73
18336.64 71
18337.92 73
18339.20 76
18340.48 67
18341.76 73
18343.05 58
18344.33 72
18345.61 120
18346.89 78
18348.17 74
18349.45 62
18350.73 60
18352.01 47
18353.29 57
18354.57 62
18355.85 75
18357.13 64
18358.42 69
18359.70 82
18360.98 66
18362.26 47
18363.54 57
18364.82 63
18366.10 66
18367.38 49
18368.67 50
18369.95 55
18371.23 68
18372.51 71
18373.79 54
18375.07 79
18376.36 61
18377.64 71
18378.92 66
18380.20 65
18381.48 46
18382.77 65
18384.05 70
18385.33 62
18386.61 69
18387.89 72
18389.18 77
18390.46 68
18391.74 76
18393.02 53
18394.31 70
18395.59 76
18396.87 61
18398.15 45
18399.44 59
18400.72 63
18402.00 86
18403.28 59
18404.57 54
18405.85 45
18407.13 66
18408.41 60
18409.70 68
18410.98 55
18412.26 71
18413.55 75
18414.83 77
18416.11 68
18417.40 55
18418.68 74
18419.96 62
18421.25 76
18422.53 63
18423.81 50
18425.10 53
18426.38 89
18427.66 59
18428.95 62
18430.23 75
18431.51 73
18432.80 83
18434.08 65
18435.37 71
18436.65 72
18437.93 67
18439.22 49
18440.50 66
18441.79 74
18443.07 79
18444.35 74
18445.64 84
18446.92 48
18448.21 66
18449.49 76
18450.78 87
18452.06 60
18453.34 53
18454.63 69
18455.91 68
18457.20 69
18458.48 72
18459.77 61
18461.05 46
18462.34 66
18463.62 60
18464.91 70
18466.19 65
18467.48 80
18468.76 72
18470.05 61
18471.33 69
18472.62 76
18473.90 66
18475.19 68
18476.47 61
18477.76 63
18479.04 95
18480.33 56
18481.61 61
18482.90 47
18484.18 77
18485.47 66
18486.76 80
18488.04 50
18489.33 68
18490.61 74
18491.90 56
18493.18 64
18494.47 51
18495.76 78
18497.04 59
18498.33 60
18499.61 56
18500.90 65
18502.19 62
18503.47 64
18504.76 56
18506.05 62
18507.33 56
18508.62 64
18509.90 69
18511.19 55
18512.48 62
18513.76 68
18515.05 80
18516.34 75
18517.62 63
18518.91 55
18520.20 68
18521.48 49
18522.77 63
18524.06 61
18525.35 68
18526.63 58
18527.92 64
18529.21 50
18530.49 59
18531.78 79
18533.07 53
18534.36 73
18535.64 60
18536.93 76
18538.22 54
18539.50 79
18540.79 67
18542.08 65
18543.37 67
18544.66 71
18545.94 64
18547.23 61
18548.52 53
18549.81 61
18551.09 63
18552.38 60
18553.67 65
18554.96 51
18556.25 63
18557.53 65
18558.82 81
18560.11 47
18561.40 60
18562.69 63
18563.98 66
18565.26 49
18566.55 71
18567.84 69
18569.13 59
18570.42 70
18571.71 60
18572.99 67
18574.28 77
18575.57 65
18576.86 52
18578.15 63
18579.44 56
18580.73 70
18582.02 57
18583.31 63
18584.59 62
18585.88 59
18587.17 61
18588.46 62
18589.75 51
18591.04 79
18592.33 72
18593.62 67
18594.91 59
18596.20 55
18597.49 69
18598.78 71
18600.07 71
18601.36 77
18602.65 62
18603.94 69
18605.23 67
18606.52 56
18607.81 57
18609.09 53
18610.38 71
18611.67 69
18612.96 70
18614.25 57
18615.55 54
18616.84 90
18618.13 59
18619.42 54
18620.71 47
18622.00 77
18623.29 73
18624.58 75
18625.87 64
18627.16 63
18628.45 61
18629.74 74
18631.03 70
18632.32 69
18633.61 73
18634.90 64
18636.19 69
18637.48 59
18638.77 64
18640.07 68
18641.36 78
18642.65 84
18643.94 67
18645.23 60
18646.52 56
18647.81 66
18649.10 89
18650.40 63
18651.69 69
18652.98 70
18654.27 73
18655.56 73
18656.85 50
18658.14 54
18659.44 71
18660.73 66
18662.02 58
18663.31 62
18664.60 65
18665.89 62
18667.19 71
18668.48 76
18669.77 59
18671.06 57
18672.35 55
18673.65 65
18674.94 64
18676.23 65
18677.52 64
18678.82 76
18680.11 74
18681.40 73
18682.69 60
18683.99 59
18685.28 65
18686.57 70
18687.86 76
18689.16 55
18690.45 64
18691.74 71
18693.03 64
18694.33 48
18695.62 54
18696.91 65
18698.21 64
18699.50 68
18700.79 61
18702.09 67
18703.38 67
18704.67 64
18705.97 55
18707.26 67
18708.55 53
18709.85 61
18711.14 59
18712.43 69
18713.73 64
18715.02 61
18716.31 76
18717.61 69
18718.90 74
18720.19 52
18721.49 68
18722.78 64
18724.08 75
18725.37 66
18726.66 61
18727.96 66
18729.25 73
18730.55 69
18731.84 65
18733.13 68
18734.43 58
18735.72 72
18737.02 71
18738.31 70
18739.61 67
18740.90 71
18742.19 101
18743.49 55
18744.78 72
18746.08 75
18747.37 80
18748.67 77
18749.96 59
18751.26 64
18752.55 68
18753.85 58
18755.14 66
18756.44 56
18757.73 63
18759.03 76
18760.32 61
18761.62 64
18762.91 54
18764.21 65
18765.50 67
18766.80 77
18768.09 76
18769.39 52
18770.69 62
18771.98 65
18773.28 66
18774.57 70
18775.87 44
18777.16 60
18778.46 68
18779.76 58
18781.05 55
18782.35 47
18783.64 65
18784.94 70
18786.24 66
18787.53 62
18788.83 61
18790.12 51
18791.42 64
18792.72 60
18794.01 75
18795.31 68
18796.61 65
18797.90 72
18799.20 56
18800.49 60
18801.79 58
18803.09 63
18804.38 67
18805.68 56
18806.98 49
18808.28 46
18809.57 62
18810.87 61
18812.17 58
18813.46 59
18814.76 60
18816.06 82
18817.35 75
18818.65 61
18819.95 52
18821.25 47
18822.54 68
18823.84 73
18825.14 59
18826.44 51
18827.73 55
18829.03 77
18830.33 59
18831.63 38
18832.92 77
18834.22 52
18835.52 65
18836.82 72
18838.11 63
18839.41 56
18840.71 66
18842.01 69
18843.31 58
18844.60 59
18845.90 58
18847.20 70
18848.50 51
18849.80 52
18851.10 61
18852.39 64
18853.69 65
18854.99 56
18856.29 47
18857.59 49
18858.89 57
18860.18 65
18861.48 52
18862.78 49
18864.08 70
18865.38 64
18866.68 67
18867.98 50
18869.28 55
18870.58 69
18871.87 81
18873.17 76
18874.47 69
18875.77 70
18877.07 59
18878.37 51
18879.67 61
18880.97 56
18882.27 42
18883.57 57
18884.87 51
18886.17 60
18887.47 42
18888.77 77
18890.07 79
18891.36 57
18892.66 59
18893.96 74
18895.26 71
18896.56 57
18897.86 48
18899.16 59
18900.46 55
18901.76 62
18903.06 61
18904.36 50
18905.66 66
18906.96 47
18908.27 66
18909.57 61
18910.87 54
18912.17 45
18913.47 71
18914.77 58
18916.07 57
18917.37 59
18918.67 62
18919.97 62
18921.27 77
18922.57 72
18923.87 62
18925.17 74
18926.47 61
18927.77 71
18929.08 53
18930.38 49
18931.68 61
18932.98 58
18934.28 65
18935.58 56
18936.88 71
18938.18 57
18939.49 53
18940.79 60
18942.09 48
18943.39 65
18944.69 79
18945.99 65
18947.29 54
18948.60 61
18949.90 50
18951.20 50
18952.50 68
18953.80 67
18955.11 71
18956.41 51
18957.71 57
18959.01 53
18960.31 51
18961.62 71
18962.92 65
18964.22 58
18965.52 43
18966.82 61
18968.13 59
18969.43 65
18970.73 73
18972.03 72
18973.34 53
18974.64 71
18975.94 71
18977.24 52
18978.55 49
18979.85 67
18981.15 69
18982.46 50
18983.76 65
18985.06 43
18986.36 59
18987.67 49
18988.97 63
18990.27 46
18991.58 61
18992.88 66
18994.18 59
18995.49 62
18996.79 60
18998.09 73
18999.40 68
19000.70 83
19002.00 51
19003.31 68
19004.61 58
19005.91 74
19007.22 74
19008.52 63
19009.83 57
19011.13 73
19012.43 52
19013.74 80
19015.04 58
19016.34 65
19017.65 57
19018.95 53
19020.26 54
19021.56 56
19022.87 56
19024.17 44
19025.47 60
19026.78 57
19028.08 55
19029.39 34
19030.69 50
19032.00 54
19033.30 53
19034.61 48
19035.91 59
19037.22 39
19038.52 65
19039.82 66
19041.13 63
19042.43 57
19043.74 48
19045.04 67
19046.35 51
19047.65 59
19048.96 46
19050.26 78
19051.57 55
19052.88 63
19054.18 61
19055.49 75
19056.79 77
19058.10 67
19059.40 74
19060.71 45
19062.01 54
19063.32 44
19064.62 62
19065.93 44
19067.24 53
19068.54 51
19069.85 70
19071.15 57
19072.46 49
19073.77 46
19075.07 59
19076.38 61
19077.68 63
19078.99 65
19080.30 65
19081.60 62
19082.91 64
19084.22 71
19085.52 63
19086.83 53
19088.13 67
19089.44 62
19090.75 52
19092.05 57
19093.36 61
19094.67 60
19095.97 42
19097.28 67
19098.59 58
19099.90 59
19101.20 78
19102.51 62
19103.82 52
19105.12 57
19106.43 58
19107.74 74
19109.04 62
19110.35 51
19111.66 64
19112.97 56
19114.27 60
19115.58 62
19116.89 77
19118.20 66
19119.50 70
19120.81 63
19122.12 61
19123.43 53
19124.73 64
19126.04 60
19127.35 60
19128.66 64
19129.97 54
19131.27 65
19132.58 61
19133.89 61
19135.20 65
19136.51 62
19137.81 57
19139.12 63
19140.43 59
19141.74 64
19143.05 47
19144.36 62
19145.66 58
19146.97 54
19148.28 67
19149.59 58
19150.90 73
19152.21 60
19153.52 61
19154.83 53
19156.13 64
19157.44 65
19158.75 68
19160.06 64
19161.37 70
19162.68 54
19163.99 73
19165.30 70
19166.61 65
19167.92 75
19169.22 65
19170.53 83
19171.84 70
19173.15 62
19174.46 48
19175.77 74
19177.08 58
19178.39 76
19179.70 70
19181.01 53
19182.32 71
19183.63 63
19184.94 47
19186.25 56
19187.56 57
19188.87 65
19190.18 57
19191.49 55
19192.80 54
19194.11 75
19195.42 61
19196.73 63
19198.04 65
19199.35 58
19200.66 53
19201.97 72
19203.28 65
19204.59 60
19205.90 58
19207.21 58
19208.52 52
19209.83 57
19211.14 61
19212.46 77
19213.77 49
19215.08 75
19216.39 64
19217.70 72
19219.01 64
19220.32 43
19221.63 62
19222.94 61
19224.25 64
19225.57 76
19226.88 57
19228.19 60
19229.50 66
19230.81 61
19232.12 59
19233.43 54
19234.75 60
19236.06 56
19237.37 69
19238.68 43
19239.99 62
19241.30 74
19242.62 54
19243.93 53
19245.24 64
19246.55 60
19247.86 64
19249.18 57
19250.49 66
19251.80 59
19253.11 51
19254.42 54
19255.74 49
19257.05 52
19258.36 65
19259.67 58
19260.99 55
19262.30 64
19263.61 56
19264.92 56
19266.24 52
19267.55 45
19268.86 60
19270.17 60
19271.49 77
19272.80 43
19274.11 69
19275.42 58
19276.74 64
19278.05 59
19279.36 58
19280.68 57
19281.99 70
19283.30 52
19284.62 57
19285.93 61
19287.24 46
19288.56 62
19289.87 71
19291.18 65
19292.50 67
19293.81 56
19295.12 52
19296.44 56
19297.75 72
19299.06 64
19300.38 54
19301.69 64
19303.01 42
19304.32 63
19305.63 56
19306.95 52
19308.26 55
19309.58 70
19310.89 70
19312.20 71
19313.52 67
19314.83 50
19316.15 69
19317.46 78
19318.78 52
19320.09 41
19321.41 57
19322.72 72
19324.03 58
19325.35 66
19326.66 50
19327.98 45
19329.29 62
19330.61 62
19331.92 56
19333.24 56
19334.55 53
19335.87 68
19337.18 73
19338.50 63
19339.81 56
19341.13 69
19342.44 80
19343.76 73
19345.07 46
19346.39 62
19347.70 59
19349.02 62
19350.34 58
19351.65 54
19352.97 67
19354.28 74
19355.60 66
19356.91 66
19358.23 47
19359.54 57
19360.86 63
19362.18 59
19363.49 58
19364.81 66
19366.12 60
19367.44 74
19368.76 63
19370.07 63
19371.39 62
19372.71 57
19374.02 46
19375.34 55
19376.65 56
19377.97 62
19379.29 64
19380.60 52
19381.92 78
19383.24 62
19384.55 72
19385.87 58
19387.19 80
19388.50 66
19389.82 69
19391.14 81
19392.45 39
19393.77 63
19395.09 61
19396.41 55
19397.72 66
19399.04 54
19400.36 54
19401.67 66
19402.99 57
19404.31 63
19405.63 50
19406.94 67
19408.26 54
19409.58 65
19410.90 60
19412.21 66
19413.53 65
19414.85 54
19416.17 68
19417.48 62
19418.80 54
19420.12 60
19421.44 58
19422.76 51
19424.07 64
19425.39 58
19426.71 50
19428.03 61
19429.35 62
19430.66 61
19431.98 64
19433.30 55
19434.62 60
19435.94 58
19437.26 66
19438.57 74
19439.89 66
19441.21 72
19442.53 52
19443.85 69
19445.17 50
19446.49 48
19447.81 60
19449.12 73
19450.44 73
19451.76 41
19453.08 55
19454.40 54
19455.72 75
19457.04 56
19458.36 42
19459.68 60
19461.00 52
19462.32 58
19463.63 57
19464.95 56
19466.27 63
19467.59 68
19468.91 70
19470.23 66
19471.55 66
19472.87 59
19474.19 66
19475.51 71
19476.83 38
19478.15 45
19479.47 54
19480.79 66
19482.11 59
19483.43 47
19484.75 60
19486.07 63
19487.39 67
19488.71 58
19490.03 45
19491.35 67
19492.67 60
19493.99 57
19495.31 42
19496.63 62
19497.95 57
19499.27 48
19500.59 45
19501.91 47
19503.24 42
19504.56 79
19505.88 58
19507.20 58
19508.52 54
19509.84 61
19511.16 59
19512.48 56
19513.80 56
19515.12 65
19516.44 75
19517.77 67
19519.09 67
19520.41 50
19521.73 46
19523.05 64
19524.37 53
19525.69 52
19527.02 57
19528.34 56
19529.66 56
19530.98 62
19532.30 57
19533.62 61
19534.95 70
19536.27 61
19537.59 54
19538.91 52
19540.23 55
19541.56 56
19542.88 57
19544.20 43
19545.52 50
19546.84 73
19548.17 68
19549.49 61
19550.81 54
19552.13 62
19553.46 62
19554.78 61
19556.10 51
19557.42 59
19558.75 60
19560.07 64
19561.39 71
19562.71 62
19564.04 53
19565.36 58
19566.68 63
19568.00 47
19569.33 50
19570.65 56
19571.97 61
19573.30 59
19574.62 55
19575.94 47
19577.27 61
19578.59 56
19579.91 62
19581.24 51
19582.56 46
19583.88 44
19585.21 50
19586.53 70
19587.85 54
19589.18 44
19590.50 67
19591.82 55
19593.15 58
19594.47 52
19595.80 49
19597.12 49
19598.44 56
19599.77 59
19601.09 56
19602.42 53
19603.74 52
19605.06 56
19606.39 58
19607.71 67
19609.04 68
19610.36 68
19611.69 55
19613.01 57
19614.33 71
19615.66 56
19616.98 59
19618.31 68
19619.63 44
19620.96 49
19622.28 48
19623.61 55
19624.93 72
19626.26 60
19627.58 63
19628.91 56
19630.23 56
19631.56 49
19632.88 58
19634.21 59
19635.53 58
19636.86 64
19638.18 67
19639.51 58
19640.83 70
19642.16 59
19643.48 45
19644.81 60
19646.14 62
19647.46 50
19648.79 55
19650.11 62
19651.44 62
19652.76 33
19654.09 60
19655.42 65
19656.74 52
19658.07 64
19659.39 63
19660.72 43
19662.05 44
19663.37 61
19664.70 61
19666.02 50
19667.35 47
19668.68 44
19670.00 67
19671.33 52
19672.66 47
19673.98 57
19675.31 52
19676.64 68
19677.96 68
19679.29 62
19680.62 66
19681.94 48
19683.27 55
19684.60 52
19685.92 61
19687.25 52
19688.58 58
19689.90 52
19691.23 60
19692.56 69
19693.88 71
19695.21 50
19696.54 51
19697.87 59
19699.19 56
19700.52 62
19701.85 65
19703.18 76
19704.50 73
19705.83 55
19707.16 66
19708.49 52
19709.81 66
19711.14 61
19712.47 64
19713.80 59
19715.13 67
19716.45 65
19717.78 58
19719.11 57
19720.44 47
19721.77 52
19723.09 53
19724.42 88
19725.75 63
19727.08 69
19728.41 54
19729.74 55
19731.06 58
19732.39 62
19733.72 59
19735.05 52
19736.38 52
19737.71 71
19739.04 68
19740.36 64
19741.69 46
19743.02 54
19744.35 51
19745.68 49
19747.01 55
19748.34 61
19749.67 61
19751.00 56
19752.32 45
19753.65 70
19754.98 77
19756.31 54
19757.64 49
19758.97 72
19760.30 48
19761.63 67
19762.96 62
19764.29 61
19765.62 54
19766.95 62
19768.28 68
19769.61 48
19770.94 59
19772.27 50
19773.60 61
19774.93 64
19776.26 60
19777.59 66
19778.92 43
19780.25 58
19781.58 56
19782.91 50
19784.24 61
19785.57 53
19786.90 52
19788.23 57
19789.56 71
19790.89 60
19792.22 66
19793.55 71
19794.88 66
19796.21 61
19797.54 65
19798.87 67
19800.20 52
19801.53 47
19802.87 38
19804.20 48
19805.53 57
19806.86 53
19808.19 72
19809.52 62
19810.85 45
19812.18 57
19813.51 53
19814.85 49
19816.18 61
19817.51 67
19818.84 50
19820.17 48
19821.50 46
19822.83 46
19824.17 50
19825.50 64
19826.83 65
19828.16 49
19829.49 52
19830.82 50
19832.16 52
19833.49 44
19834.82 58
19836.15 54
19837.48 77
19838.82 64
19840.15 60
19841.48 48
19842.81 49
19844.14 44
19845.48 43
19846.81 61
19848.14 62
19849.47 49
19850.81 42
19852.14 45
19853.47 53
19854.80 60
19856.14 57
19857.47 65
19858.80 69
19860.14 49
19861.47 57
19862.80 64
19864.13 52
19865.47 41
19866.80 54
19868.13 73
19869.47 55
19870.80 47
19872.13 56
19873.47 55
19874.80 65
19876.13 50
19877.47 58
19878.80 64
19880.13 49
19881.47 56
19882.80 52
19884.13 63
19885.47 33
19886.80 52
19888.13 62
19889.47 48
19890.80 50
19892.14 59
19893.47 68
19894.80 68
19896.14 64
19897.47 56
19898.81 52
19900.14 73
19901.47 55
19902.81 52
19904.14 48
19905.48 49
19906.81 67
19908.15 51
19909.48 56
19910.81 48
19912.15 66
19913.48 57
19914.82 48
19916.15 63
19917.49 57
19918.82 63
19920.16 62
19921.49 48
19922.83 61
19924.16 49
19925.50 57
19926.83 50
19928.17 45
19929.50 49
19930.84 54
19932.17 55
19933.51 68
19934.84 62
19936.18 60
19937.51 59
19938.85 53
19940.18 52
19941.52 60
19942.86 61
19944.19 58
19945.53 61
19946.86 70
19948.20 72
19949.53 59
19950.87 40
19952.21 49
19953.54 61
19954.88 55
19956.21 56
19957.55 45
19958.89 56
19960.22 70
19961.56 59
19962.90 64
19964.23 41
19965.57 67
19966.90 69
19968.24 58
19969.58 40
19970.91 39
19972.25 56
19973.59 62
19974.92 62
19976.26 57
19977.60 57
19978.93 60
19980.27 66
19981.61 42
19982.94 45
19984.28 61
19985.62 53
19986.96 72
19988.29 48
19989.63 48
19990.97 56
19992.30 46
19993.64 48
19994.98 45
19996.32 43
19997.65 58
19998.99 63
20000.33 55
20001.67 46
20003.00 56
20004.34 62
20005.68 53
20007.02 55
20008.35 52
20009.69 59
20011.03 52
20012.37 70
20013.71 48
20015.04 65
20016.38 66
20017.72 73
20019.06 55
20020.40 51
20021.73 42
20023.07 64
20024.41 63
20025.75 48
20027.09 47
20028.43 51
20029.77 50
20031.10 54
20032.44 67
20033.78 52
20035.12 52
20036.46 53
20037.80 47
20039.14 37
20040.47 39
20041.81 62
20043.15 73
20044.49 68
20045.83 65
20047.17 53
20048.51 49
20049.85 60
20051.19 45
20052.53 43
20053.87 55
20055.21 73
20056.54 65
20057.88 55
20059.22 49
20060.56 55
20061.90 59
20063.24 58
20064.58 56
20065.92 68
20067.26 70
20068.60 84
20069.94 54
20071.28 62
20072.62 52
20073.96 41
20075.30 55
20076.64 63
20077.98 62
20079.32 65
20080.66 47
20082.00 55
20083.34 61
20084.68 71
20086.02 63
20087.36 59
20088.70 60
20090.04 52
20091.38 46
20092.73 59
20094.07 47
20095.41 56
20096.75 59
20098.09 73
20099.43 52
20100.77 50
20102.11 47
20103.45 63
20104.79 56
20106.13 62
20107.48 59
20108.82 61
20110.16 68
20111.50 57
20112.84 54
20114.18 52
20115.52 54
20116.86 56
20118.21 58
20119.55 57
20120.89 45
20122.23 57
20123.57 63
20124.91 59
20126.26 42
20127.60 51
20128.94 62
20130.28 65
20131.62 45
20132.96 53
20134.31 56
20135.65 56
