# Supplementary material for: MALDI-TOF MS typing enables the classification of brewing yeasts of the genus Saccharomyces to major beer styles
Source: PLoS One. 2017 Aug 9;12(8):e0181694. doi: 10.1371/journal.pone.0181694 (PMC5549903; doi:10.1371/journal.pone.0181694)
Supplement: S14 File — The directory includes 90 raw files and was zipped to “.zip”; the folder has three strains with 30 spectra per strain; S1 Text explains the raw files with an example and Table 1 represents the yeast strains used within the experiment. (ZIP) [file pone.0181694.s017.zip › 40-42/30637-510-OG-Ale-Ale-YPG-18h-E-E_2015-10-08__0_E12_1.dat]

2000.04 4467
2000.46 4537
2000.88 4438
2001.30 4393
2001.72 4493
2002.14 4527
2002.57 4775
2002.99 4636
2003.41 4710
2003.83 4571
2004.25 4491
2004.67 4246
2005.10 4270
2005.52 4387
2005.94 4533
2006.36 4542
2006.78 4755
2007.21 4797
2007.63 4726
2008.05 4597
2008.47 4783
2008.89 4828
2009.32 4768
2009.74 4837
2010.16 4940
2010.58 4990
2011.01 4698
2011.43 4802
2011.85 5033
2012.27 5180
2012.70 4852
2013.12 4539
2013.54 4678
2013.96 4610
2014.39 4354
2014.81 4432
2015.23 4343
2015.66 4545
2016.08 4575
2016.50 4432
2016.93 4358
2017.35 4463
2017.77 4606
2018.19 4635
2018.62 4889
2019.04 4927
2019.46 4765
2019.89 4928
2020.31 4996
2020.73 5056
2021.16 5147
2021.58 4893
2022.01 5024
2022.43 5181
2022.85 4940
2023.28 5074
2023.70 5046
2024.12 4726
2024.55 4791
2024.97 4955
2025.40 5104
2025.82 4896
2026.24 4962
2026.67 4891
2027.09 5193
2027.52 4882
2027.94 4557
2028.37 4656
2028.79 4691
2029.21 4938
2029.64 4790
2030.06 4388
2030.49 4530
2030.91 4607
2031.34 4454
2031.76 4600
2032.19 4769
2032.61 4644
2033.04 4749
2033.46 4902
2033.88 4971
2034.31 5028
2034.73 4994
2035.16 4994
2035.58 5008
2036.01 5024
2036.43 4879
2036.86 4917
2037.29 4795
2037.71 4999
2038.14 4660
2038.56 4493
2038.99 4400
2039.41 4638
2039.84 4766
2040.26 4617
2040.69 4510
2041.11 4698
2041.54 4935
2041.97 4653
2042.39 4729
2042.82 4699
2043.24 4442
2043.67 4495
2044.09 4288
2044.52 4409
2044.95 4632
2045.37 4616
2045.80 4476
2046.22 4412
2046.65 4571
2047.08 4627
2047.50 4495
2047.93 4554
2048.36 4723
2048.78 4651
2049.21 4331
2049.64 4568
2050.06 4729
2050.49 4552
2050.92 4669
2051.34 4606
2051.77 4741
2052.20 4890
2052.62 4923
2053.05 4734
2053.48 4484
2053.90 4622
2054.33 4598
2054.76 4339
2055.18 4457
2055.61 4709
2056.04 4911
2056.47 4991
2056.89 4740
2057.32 4682
2057.75 4737
2058.17 4869
2058.60 4702
2059.03 4707
2059.46 4638
2059.88 4771
2060.31 4646
2060.74 4642
2061.17 4635
2061.60 4559
2062.02 4219
2062.45 4507
2062.88 4450
2063.31 4673
2063.74 4794
2064.16 4728
2064.59 4774
2065.02 4681
2065.45 4694
2065.88 4562
2066.30 4736
2066.73 4860
2067.16 4947
2067.59 4749
2068.02 4758
2068.45 4749
2068.87 4893
2069.30 4520
2069.73 4645
2070.16 4355
2070.59 4559
2071.02 4638
2071.45 4502
2071.87 4772
2072.30 4589
2072.73 4660
2073.16 4724
2073.59 4782
2074.02 4557
2074.45 4575
2074.88 4619
2075.31 4694
2075.74 4801
2076.17 4797
2076.59 4707
2077.02 4788
2077.45 5101
2077.88 4762
2078.31 4661
2078.74 4744
2079.17 4658
2079.60 4575
2080.03 4785
2080.46 4844
2080.89 5033
2081.32 4890
2081.75 4973
2082.18 4525
2082.61 4766
2083.04 4774
2083.47 4862
2083.90 4803
2084.33 4901
2084.76 4671
2085.19 4698
2085.62 4732
2086.05 4584
2086.48 4647
2086.91 4443
2087.34 4584
2087.77 4594
2088.20 4379
2088.63 4412
2089.06 4627
2089.49 4719
2089.93 4708
2090.36 4784
2090.79 4476
2091.22 4563
2091.65 4511
2092.08 4351
2092.51 4379
2092.94 4573
2093.37 4450
2093.80 4583
2094.23 4665
2094.67 4661
2095.10 4793
2095.53 4702
2095.96 4625
2096.39 4500
2096.82 4412
2097.25 4444
2097.68 4656
2098.12 4557
2098.55 4491
2098.98 4282
2099.41 4310
2099.84 4432
2100.27 4723
2100.71 4193
2101.14 4239
2101.57 4467
2102.00 4432
2102.43 4316
2102.87 4337
2103.30 4385
2103.73 4195
2104.16 4499
2104.59 4383
2105.03 4538
2105.46 4756
2105.89 4848
2106.32 4737
2106.76 4828
2107.19 4676
2107.62 4766
2108.05 4835
2108.49 4816
2108.92 4968
2109.35 5048
2109.78 4831
2110.22 4833
2110.65 4906
2111.08 4640
2111.52 4726
2111.95 4549
2112.38 4584
2112.81 4454
2113.25 4392
2113.68 4414
2114.11 4427
2114.55 4456
2114.98 4520
2115.41 4572
2115.85 4768
2116.28 4841
2116.71 4551
2117.15 4672
2117.58 4347
2118.01 4173
2118.45 4331
2118.88 4193
2119.32 4234
2119.75 4459
2120.18 4462
2120.62 4562
2121.05 4478
2121.48 4474
2121.92 4342
2122.35 4456
2122.79 4386
2123.22 4384
2123.65 4520
2124.09 4733
2124.52 4706
2124.96 4462
2125.39 4474
2125.83 4587
2126.26 4487
2126.70 4409
2127.13 4462
2127.56 4531
2128.00 4349
2128.43 4303
2128.87 4231
2129.30 4600
2129.74 4388
2130.17 4285
2130.61 4499
2131.04 4621
2131.48 4805
2131.91 4665
2132.35 4507
2132.78 4693
2133.22 4714
2133.65 4554
2134.09 4451
2134.52 4522
2134.96 4545
2135.39 4478
2135.83 4494
2136.26 4500
2136.70 4409
2137.14 4282
2137.57 4464
2138.01 4480
2138.44 4559
2138.88 4423
2139.31 4369
2139.75 4410
2140.19 4199
2140.62 4280
2141.06 4580
2141.49 4546
2141.93 4450
2142.37 4363
2142.80 4236
2143.24 4153
2143.67 4252
2144.11 4472
2144.55 4330
2144.98 4355
2145.42 4202
2145.86 4036
2146.29 4300
2146.73 4420
2147.16 4434
2147.60 4351
2148.04 4507
2148.47 4520
2148.91 4459
2149.35 4671
2149.79 4594
2150.22 4538
2150.66 4924
2151.10 4946
2151.53 4978
2151.97 4929
2152.41 5034
2152.84 5019
2153.28 5021
2153.72 4775
2154.16 4620
2154.59 4643
2155.03 4885
2155.47 4637
2155.91 4699
2156.34 4659
2156.78 4392
2157.22 4279
2157.66 4524
2158.09 4568
2158.53 4617
2158.97 4675
2159.41 4487
2159.84 4759
2160.28 4663
2160.72 4555
2161.16 4637
2161.60 4616
2162.03 4740
2162.47 4669
2162.91 4619
2163.35 4602
2163.79 4404
2164.22 4540
2164.66 4527
2165.10 4463
2165.54 4506
2165.98 4358
2166.42 4222
2166.86 4278
2167.29 4496
2167.73 4465
2168.17 4426
2168.61 4434
2169.05 4512
2169.49 4681
2169.93 4883
2170.37 4970
2170.80 5021
2171.24 4995
2171.68 4705
2172.12 4783
2172.56 4759
2173.00 4844
2173.44 4867
2173.88 4924
2174.32 4802
2174.76 4833
2175.20 4836
2175.64 4986
2176.08 4932
2176.51 5234
2176.95 5373
2177.39 5588
2177.83 5477
2178.27 5166
2178.71 5068
2179.15 5106
2179.59 5146
2180.03 5015
2180.47 4964
2180.91 4718
2181.35 4736
2181.79 4649
2182.23 4765
2182.67 4557
2183.11 4566
2183.55 4692
2183.99 4742
2184.43 4399
2184.87 4480
2185.31 4614
2185.76 4688
2186.20 4479
2186.64 4453
2187.08 4337
2187.52 4532
2187.96 4540
2188.40 4661
2188.84 4710
2189.28 4802
2189.72 4866
2190.16 4860
2190.60 4710
2191.04 4771
2191.49 4732
2191.93 4625
2192.37 4542
2192.81 4548
2193.25 4683
2193.69 4562
2194.13 4706
2194.57 4846
2195.02 4607
2195.46 4855
2195.90 4949
2196.34 5065
2196.78 4977
2197.22 5065
2197.66 5034
2198.11 4742
2198.55 4950
2198.99 5137
2199.43 4824
2199.87 4982
2200.32 4673
2200.76 4623
2201.20 4626
2201.64 4355
2202.08 4412
2202.53 4318
2202.97 4231
2203.41 4105
2203.85 4399
2204.29 4512
2204.74 4465
2205.18 4371
2205.62 4337
2206.06 4631
2206.51 4535
2206.95 4682
2207.39 4810
2207.83 4652
2208.28 4425
2208.72 4666
2209.16 4763
2209.61 4667
2210.05 4579
2210.49 4873
2210.93 4630
2211.38 4472
2211.82 4912
2212.26 4613
2212.71 4517
2213.15 4537
2213.59 4666
2214.04 4587
2214.48 4576
2214.92 4802
2215.37 4874
2215.81 4628
2216.25 4596
2216.70 4708
2217.14 4769
2217.59 4593
2218.03 4507
2218.47 4258
2218.92 4164
2219.36 4277
2219.80 4547
2220.25 4391
2220.69 4474
2221.14 4607
2221.58 4498
2222.02 4439
2222.47 4595
2222.91 4852
2223.36 4848
2223.80 4748
2224.25 4757
2224.69 4909
2225.13 5113
2225.58 5284
2226.02 5137
2226.47 5086
2226.91 4993
2227.36 5250
2227.80 5384
2228.25 5501
2228.69 5614
2229.14 5588
2229.58 5263
2230.03 5288
2230.47 5285
2230.92 5400
2231.36 5526
2231.81 5335
2232.25 5391
2232.70 5352
2233.14 5364
2233.59 5076
2234.03 5013
2234.48 5161
2234.92 5041
2235.37 5016
2235.81 5271
2236.26 4837
2236.70 4858
2237.15 4685
2237.60 4642
2238.04 4643
2238.49 4477
2238.93 4683
2239.38 4472
2239.83 4517
2240.27 4355
2240.72 4342
2241.16 4255
2241.61 4468
2242.06 4364
2242.50 4207
2242.95 4125
2243.39 4264
2243.84 4158
2244.29 4155
2244.73 4309
2245.18 4343
2245.63 4056
2246.07 4022
2246.52 4000
2246.97 4302
2247.41 4287
2247.86 4369
2248.31 4400
2248.75 4290
2249.20 4215
2249.65 4397
2250.09 4520
2250.54 4407
2250.99 4311
2251.43 4395
2251.88 4567
2252.33 4334
2252.78 4301
2253.22 4548
2253.67 4310
2254.12 4330
2254.56 4450
2255.01 4590
2255.46 4521
2255.91 4445
2256.35 4258
2256.80 4410
2257.25 4148
2257.70 3795
2258.14 4013
2258.59 4148
2259.04 4151
2259.49 4139
2259.94 4062
2260.38 4297
2260.83 4258
2261.28 4328
2261.73 4470
2262.18 4559
2262.62 4460
2263.07 4823
2263.52 4878
2263.97 4861
2264.42 5140
2264.87 5186
2265.31 5171
2265.76 4916
2266.21 4926
2266.66 4704
2267.11 4938
2267.56 5016
2268.01 4789
2268.45 4718
2268.90 4915
2269.35 4836
2269.80 4996
2270.25 5010
2270.70 5050
2271.15 4926
2271.60 5090
2272.05 5259
2272.49 5541
2272.94 5534
2273.39 5394
2273.84 5268
2274.29 5181
2274.74 5031
2275.19 4848
2275.64 5079
2276.09 4997
2276.54 4607
2276.99 4694
2277.44 4497
2277.89 4553
2278.34 4436
2278.79 4357
2279.24 4382
2279.69 4226
2280.14 4326
2280.59 4117
2281.04 4192
2281.49 4360
2281.94 4486
2282.39 4465
2282.84 4475
2283.29 4297
2283.74 4180
2284.19 4300
2284.64 4347
2285.09 4159
2285.54 4269
2285.99 4270
2286.44 4222
2286.89 4562
2287.34 4474
2287.79 4398
2288.24 4689
2288.69 4917
2289.14 5188
2289.59 5407
2290.05 5672
2290.50 5766
2290.95 6069
2291.40 6229
2291.85 6831
2292.30 6840
2292.75 6928
2293.20 7007
2293.65 6697
2294.11 6413
2294.56 6457
2295.01 5778
2295.46 5612
2295.91 5756
2296.36 5266
2296.81 5103
2297.27 4877
2297.72 4645
2298.17 4727
2298.62 4462
2299.07 4177
2299.52 4393
2299.98 4130
2300.43 4365
2300.88 4281
2301.33 4118
2301.78 4273
2302.24 4389
2302.69 4484
2303.14 4303
2303.59 4377
2304.04 4231
2304.50 4078
2304.95 4077
2305.40 4431
2305.85 4274
2306.31 4235
2306.76 4370
2307.21 4665
2307.66 4421
2308.12 4336
2308.57 4457
2309.02 4732
2309.48 4639
2309.93 4762
2310.38 4733
2310.83 4859
2311.29 5174
2311.74 4961
2312.19 4899
2312.65 4968
2313.10 5179
2313.55 4927
2314.01 4916
2314.46 4666
2314.91 4827
2315.37 4652
2315.82 4668
2316.27 4366
2316.73 4534
2317.18 4960
2317.63 4808
2318.09 4734
2318.54 4624
2318.99 4584
2319.45 4545
2319.90 4692
2320.36 4564
2320.81 4604
2321.26 4488
2321.72 4423
2322.17 4397
2322.63 4682
2323.08 4630
2323.53 4440
2323.99 4439
2324.44 4257
2324.90 4114
2325.35 4291
2325.80 4488
2326.26 4845
2326.71 4706
2327.17 4903
2327.62 5120
2328.08 4878
2328.53 4861
2328.99 5044
2329.44 5127
2329.90 4982
2330.35 5211
2330.81 5329
2331.26 5167
2331.72 5214
2332.17 5158
2332.63 4981
2333.08 4898
2333.54 4899
2333.99 4712
2334.45 4685
2334.90 4457
2335.36 4237
2335.81 4510
2336.27 4629
2336.72 4604
2337.18 4652
2337.63 4512
2338.09 4389
2338.55 4456
2339.00 4440
2339.46 4433
2339.91 4624
2340.37 4653
2340.82 4617
2341.28 4562
2341.74 4688
2342.19 4656
2342.65 4636
2343.10 4567
2343.56 4459
2344.02 4571
2344.47 4353
2344.93 4287
2345.39 4519
2345.84 4531
2346.30 4740
2346.75 4914
2347.21 4881
2347.67 4779
2348.12 4721
2348.58 4720
2349.04 4931
2349.49 4857
2349.95 4821
2350.41 4574
2350.86 4592
2351.32 4616
2351.78 4656
2352.23 4337
2352.69 4498
2353.15 4629
2353.61 4530
2354.06 4587
2354.52 4426
2354.98 4140
2355.43 4281
2355.89 4512
2356.35 4266
2356.81 4414
2357.26 4671
2357.72 4659
2358.18 4464
2358.64 4372
2359.09 4342
2359.55 4620
2360.01 4739
2360.47 4631
2360.93 4471
2361.38 4422
2361.84 4569
2362.30 4555
2362.76 4376
2363.22 4538
2363.67 4611
2364.13 4524
2364.59 4584
2365.05 4560
2365.51 4354
2365.96 4385
2366.42 4400
2366.88 4310
2367.34 4426
2367.80 4536
2368.26 4634
2368.72 4467
2369.17 4459
2369.63 4605
2370.09 4728
2370.55 5040
2371.01 4939
2371.47 4864
2371.93 4684
2372.39 4703
2372.84 5212
2373.30 5260
2373.76 5406
2374.22 5323
2374.68 5365
2375.14 5272
2375.60 5270
2376.06 5531
2376.52 5415
2376.98 5295
2377.44 5580
2377.90 5323
2378.36 5185
2378.81 4903
2379.27 5156
2379.73 5106
2380.19 4875
2380.65 4614
2381.11 4726
2381.57 4495
2382.03 4448
2382.49 4778
2382.95 4667
2383.41 4492
2383.87 4551
2384.33 4634
2384.79 4507
2385.25 4258
2385.71 4238
2386.17 4419
2386.63 4302
2387.09 4245
2387.55 4257
2388.01 4315
2388.48 4343
2388.94 4349
2389.40 4561
2389.86 4480
2390.32 4351
2390.78 4530
2391.24 4655
2391.70 4579
2392.16 4514
2392.62 4557
2393.08 4671
2393.54 4576
2394.00 4339
2394.47 4301
2394.93 4312
2395.39 4198
2395.85 4256
2396.31 4276
2396.77 4412
2397.23 4448
2397.69 4170
2398.16 4303
2398.62 4394
2399.08 4339
2399.54 4442
2400.00 4422
2400.46 4457
2400.92 4404
2401.39 4238
2401.85 4246
2402.31 4154
2402.77 4171
2403.23 4154
2403.70 4329
2404.16 4367
2404.62 4375
2405.08 4449
2405.54 4514
2406.01 4532
2406.47 4557
2406.93 4736
2407.39 4588
2407.86 4505
2408.32 4349
2408.78 4425
2409.24 4717
2409.71 4593
2410.17 4186
2410.63 4431
2411.09 4519
2411.56 4378
2412.02 4530
2412.48 4409
2412.94 4216
2413.41 4070
2413.87 4451
2414.33 4507
2414.80 4279
2415.26 4291
2415.72 4369
2416.19 4565
2416.65 4409
2417.11 4394
2417.57 4483
2418.04 4530
2418.50 4457
2418.96 4592
2419.43 4321
2419.89 4305
2420.36 4304
2420.82 4212
2421.28 4150
2421.75 4315
2422.21 4404
2422.67 4234
2423.14 4122
2423.60 4064
2424.07 4330
2424.53 4484
2424.99 4225
2425.46 4517
2425.92 4541
2426.39 4354
2426.85 4318
2427.31 4357
2427.78 4555
2428.24 4480
2428.71 4247
2429.17 4400
2429.64 4445
2430.10 4360
2430.56 4480
2431.03 4570
2431.49 4394
2431.96 4079
2432.42 4275
2432.89 4311
2433.35 3957
2433.82 3791
2434.28 4097
2434.75 4236
2435.21 4132
2435.68 4274
2436.14 4233
2436.61 4181
2437.07 4065
2437.54 4122
2438.00 4211
2438.47 4117
2438.93 4198
2439.40 4209
2439.86 4462
2440.33 4282
2440.80 4347
2441.26 4478
2441.73 4650
2442.19 4467
2442.66 4476
2443.12 4541
2443.59 4695
2444.06 4324
2444.52 4433
2444.99 4465
2445.45 4403
2445.92 4159
2446.38 4135
2446.85 4272
2447.32 4323
2447.78 4294
2448.25 4054
2448.72 3938
2449.18 3859
2449.65 3901
2450.11 4208
2450.58 3960
2451.05 3869
2451.51 4241
2451.98 4480
2452.45 4316
2452.91 4344
2453.38 4234
2453.85 4274
2454.31 4566
2454.78 4325
2455.25 4225
2455.71 4175
2456.18 4126
2456.65 4171
2457.12 4060
2457.58 3929
2458.05 4077
2458.52 3939
2458.98 3977
2459.45 3990
2459.92 3861
2460.39 3850
2460.85 4009
2461.32 4092
2461.79 3981
2462.26 4034
2462.72 3992
2463.19 3798
2463.66 3856
2464.13 4058
2464.59 4031
2465.06 3992
2465.53 4054
2466.00 4241
2466.47 3934
2466.93 3908
2467.40 3913
2467.87 4123
2468.34 4296
2468.81 4248
2469.27 3944
2469.74 4027
2470.21 4393
2470.68 4146
2471.15 3989
2471.62 3967
2472.09 3689
2472.55 3798
2473.02 3875
2473.49 3791
2473.96 3933
2474.43 3879
2474.90 3809
2475.37 3870
2475.83 4206
2476.30 4365
2476.77 4152
2477.24 3884
2477.71 4089
2478.18 4150
2478.65 4228
2479.12 4224
2479.59 4052
2480.06 4158
2480.53 3950
2480.99 4114
2481.46 3828
2481.93 3834
2482.40 3843
2482.87 4128
2483.34 4209
2483.81 3864
2484.28 3856
2484.75 4312
2485.22 4323
2485.69 3890
2486.16 4066
2486.63 4146
2487.10 4133
2487.57 4036
2488.04 4263
2488.51 4225
2488.98 4402
2489.45 4459
2489.92 4201
2490.39 4400
2490.86 4399
2491.33 4487
2491.80 4308
2492.27 4375
2492.74 4330
2493.21 4513
2493.68 4598
2494.15 4315
2494.62 4199
2495.10 4088
2495.57 4239
2496.04 4241
2496.51 3894
2496.98 3662
2497.45 4081
2497.92 4364
2498.39 4178
2498.86 4063
2499.33 3941
2499.80 3741
2500.28 4100
2500.75 4034
2501.22 4089
2501.69 3937
2502.16 3994
2502.63 3888
2503.10 3903
2503.57 3705
2504.05 3595
2504.52 3719
2504.99 3874
2505.46 4161
2505.93 4033
2506.40 3823
2506.88 3967
2507.35 3864
2507.82 3794
2508.29 3785
2508.76 4038
2509.24 3826
2509.71 3926
2510.18 3997
2510.65 4065
2511.12 4144
2511.60 4396
2512.07 4376
2512.54 4353
2513.01 4368
2513.49 4629
2513.96 4577
2514.43 4319
2514.90 4398
2515.38 4401
2515.85 4479
2516.32 4473
2516.79 4470
2517.27 4371
2517.74 4399
2518.21 4258
2518.68 4146
2519.16 4256
2519.63 4163
2520.10 4202
2520.58 4185
2521.05 4229
2521.52 4181
2522.00 4032
2522.47 4270
2522.94 4078
2523.42 4208
2523.89 4166
2524.36 4132
2524.84 3958
2525.31 4026
2525.78 3995
2526.26 4039
2526.73 3985
2527.20 4071
2527.68 4217
2528.15 4270
2528.63 3971
2529.10 3769
2529.57 3894
2530.05 4032
2530.52 3946
2531.00 3968
2531.47 4166
2531.94 4150
2532.42 4098
2532.89 4066
2533.37 4007
2533.84 4164
2534.32 4072
2534.79 3932
2535.26 3901
2535.74 4080
2536.21 3959
2536.69 3943
2537.16 3892
2537.64 3837
2538.11 3851
2538.59 4165
2539.06 4104
2539.54 4160
2540.01 3881
2540.49 3861
2540.96 3912
2541.44 4032
2541.91 3901
2542.39 4004
2542.86 3984
2543.34 4005
2543.81 4197
2544.29 4130
2544.76 3820
2545.24 3872
2545.71 3889
2546.19 3915
2546.66 3915
2547.14 3934
2547.61 3968
2548.09 3998
2548.57 3934
2549.04 4032
2549.52 4088
2549.99 4080
2550.47 4001
2550.95 3941
2551.42 3925
2551.90 4093
2552.37 4271
2552.85 4339
2553.33 4376
2553.80 4497
2554.28 4466
2554.75 4177
2555.23 4220
2555.71 4353
2556.18 4335
2556.66 4493
2557.14 4375
2557.61 4553
2558.09 4548
2558.57 4428
2559.04 4436
2559.52 4640
2560.00 4627
2560.47 4277
2560.95 4175
2561.43 4069
2561.90 4182
2562.38 4283
2562.86 4176
2563.33 4158
2563.81 4192
2564.29 4151
2564.77 4025
2565.24 4150
2565.72 3908
2566.20 3856
2566.68 3836
2567.15 3661
2567.63 3658
2568.11 3612
2568.59 3752
2569.06 3847
2569.54 3772
2570.02 3829
2570.50 3882
2570.97 3707
2571.45 3618
2571.93 3636
2572.41 3902
2572.89 3817
2573.36 3772
2573.84 3542
2574.32 3540
2574.80 3874
2575.28 3832
2575.75 3758
2576.23 3804
2576.71 3472
2577.19 3686
2577.67 3733
2578.15 3762
2578.62 3883
2579.10 3756
2579.58 3734
2580.06 3681
2580.54 3800
2581.02 3829
2581.50 3854
2581.97 3792
2582.45 3716
2582.93 3872
2583.41 3778
2583.89 3696
2584.37 3914
2584.85 4003
2585.33 3873
2585.81 3728
2586.29 3922
2586.77 3693
2587.24 3970
2587.72 3888
2588.20 3841
2588.68 3970
2589.16 3864
2589.64 3777
2590.12 3865
2590.60 3994
2591.08 3937
2591.56 3917
2592.04 3846
2592.52 3842
2593.00 3893
2593.48 3944
2593.96 3979
2594.44 3847
2594.92 3901
2595.40 3808
2595.88 3928
2596.36 4008
2596.84 4221
2597.32 4057
2597.80 3977
2598.28 3975
2598.76 3849
2599.24 3669
2599.72 3874
2600.20 3942
2600.68 3716
2601.16 3528
2601.64 3513
2602.12 3628
2602.61 3861
2603.09 3660
2603.57 3793
2604.05 3588
2604.53 3769
2605.01 3792
2605.49 3788
2605.97 3862
2606.45 3701
2606.93 3687
2607.42 3656
2607.90 3543
2608.38 3824
2608.86 3652
2609.34 3665
2609.82 3808
2610.30 3705
2610.78 3584
2611.27 3790
2611.75 3736
2612.23 3608
2612.71 3675
2613.19 3810
2613.67 3559
2614.16 3789
2614.64 3752
2615.12 3635
2615.60 3709
2616.08 3923
2616.57 3710
2617.05 3818
2617.53 3956
2618.01 4070
2618.49 3949
2618.98 3864
2619.46 3709
2619.94 3576
2620.42 3631
2620.91 3553
2621.39 3648
2621.87 3615
2622.35 3523
2622.84 3683
2623.32 3780
2623.80 3658
2624.28 3474
2624.77 3584
2625.25 4055
2625.73 3769
2626.21 3800
2626.70 3632
2627.18 3774
2627.66 3897
2628.15 4142
2628.63 4122
2629.11 3893
2629.60 3897
2630.08 4143
2630.56 4203
2631.05 4164
2631.53 4451
2632.01 4511
2632.50 4456
2632.98 4640
2633.46 4620
2633.95 4607
2634.43 4398
2634.91 4517
2635.40 4429
2635.88 4222
2636.37 4208
2636.85 4010
2637.33 4023
2637.82 4059
2638.30 3957
2638.79 4079
2639.27 3836
2639.75 3738
2640.24 3685
2640.72 3707
2641.21 3763
2641.69 3694
2642.18 3603
2642.66 3901
2643.14 3668
2643.63 3563
2644.11 3680
2644.60 3609
2645.08 3783
2645.57 3785
2646.05 3768
2646.54 3824
2647.02 3913
2647.51 3669
2647.99 3682
2648.48 3607
2648.96 3790
2649.45 3721
2649.93 3628
2650.42 3733
2650.90 3580
2651.39 3691
2651.87 3785
2652.36 3983
2652.84 3642
2653.33 3670
2653.81 3979
2654.30 3785
2654.78 3790
2655.27 3838
2655.76 3639
2656.24 3674
2656.73 3802
2657.21 3673
2657.70 3674
2658.18 3495
2658.67 3641
2659.16 3663
2659.64 3707
2660.13 3787
2660.61 3603
2661.10 3824
2661.59 3689
2662.07 3710
2662.56 4062
2663.05 3853
2663.53 3754
2664.02 3828
2664.50 3747
2664.99 3702
2665.48 3700
2665.96 3782
2666.45 3771
2666.94 3596
2667.42 3764
2667.91 3867
2668.40 3738
2668.88 3718
2669.37 3992
2669.86 4077
2670.34 3937
2670.83 3989
2671.32 3974
2671.81 4079
2672.29 4053
2672.78 3871
2673.27 4253
2673.75 4538
2674.24 4602
2674.73 4297
2675.22 4632
2675.70 4834
2676.19 4862
2676.68 4912
2677.17 4688
2677.65 4724
2678.14 4776
2678.63 4701
2679.12 4722
2679.61 4542
2680.09 4247
2680.58 4264
2681.07 4228
2681.56 3882
2682.04 3912
2682.53 3869
2683.02 3724
2683.51 3890
2684.00 3997
2684.49 3937
2684.97 3923
2685.46 3927
2685.95 3982
2686.44 3930
2686.93 3997
2687.42 4047
2687.90 3804
2688.39 3800
2688.88 3866
2689.37 3778
2689.86 3788
2690.35 3746
2690.84 3592
2691.33 3635
2691.81 3735
2692.30 3590
2692.79 3682
2693.28 3522
2693.77 3715
2694.26 3585
2694.75 3543
2695.24 3597
2695.73 3738
2696.22 3752
2696.71 3667
2697.20 3829
2697.68 3816
2698.17 3601
2698.66 3652
2699.15 3643
2699.64 3706
2700.13 3785
2700.62 3879
2701.11 3660
2701.60 3945
2702.09 3909
2702.58 3858
2703.07 3869
2703.56 3953
2704.05 3910
2704.54 3771
2705.03 4001
2705.52 4065
2706.01 4052
2706.50 3967
2706.99 3783
2707.48 3739
2707.97 3580
2708.46 3728
2708.95 3801
2709.44 3455
2709.93 3475
2710.43 3814
2710.92 3883
2711.41 3819
2711.90 3692
2712.39 3872
2712.88 3901
2713.37 3914
2713.86 3768
2714.35 3977
2714.84 4013
2715.33 3829
2715.82 4041
2716.32 3869
2716.81 3726
2717.30 3831
2717.79 3639
2718.28 3520
2718.77 3495
2719.26 3798
2719.76 3808
2720.25 3630
2720.74 3410
2721.23 3731
2721.72 3574
2722.21 3647
2722.70 3806
2723.20 3801
2723.69 3769
2724.18 3874
2724.67 3773
2725.16 3660
2725.66 3648
2726.15 3707
2726.64 3801
2727.13 3604
2727.62 3659
2728.12 3661
2728.61 3544
2729.10 3389
2729.59 3508
2730.09 3476
2730.58 3585
2731.07 3591
2731.56 3517
2732.06 3683
2732.55 3595
2733.04 3687
2733.53 3711
2734.03 3624
2734.52 3593
2735.01 3642
2735.50 3565
2736.00 3768
2736.49 3942
2736.98 3894
2737.48 3900
2737.97 3729
2738.46 4011
2738.96 4021
2739.45 4263
2739.94 4072
2740.44 4164
2740.93 4028
2741.42 4152
2741.92 4016
2742.41 3963
2742.90 4008
2743.40 3815
2743.89 3994
2744.38 3966
2744.88 3621
2745.37 3938
2745.86 3657
2746.36 3650
2746.85 3528
2747.35 3522
2747.84 3717
2748.33 3625
2748.83 3485
2749.32 3513
2749.82 3441
2750.31 3436
2750.81 3361
2751.30 3417
2751.79 3489
2752.29 3559
2752.78 3642
2753.28 3632
2753.77 3725
2754.27 3647
2754.76 3542
2755.26 3846
2755.75 3662
2756.24 3509
2756.74 3673
2757.23 3610
2757.73 3728
2758.22 3813
2758.72 3576
2759.21 3695
2759.71 3535
2760.20 3608
2760.70 3794
2761.19 3799
2761.69 3737
2762.19 3886
2762.68 3746
2763.18 3564
2763.67 3645
2764.17 3748
2764.66 3895
2765.16 3845
2765.65 3670
2766.15 3580
2766.64 3611
2767.14 3551
2767.64 3585
2768.13 3756
2768.63 3833
2769.12 3656
2769.62 3634
2770.12 3766
2770.61 3763
2771.11 3675
2771.60 3752
2772.10 3535
2772.60 3636
2773.09 3597
2773.59 3839
2774.08 4013
2774.58 4055
2775.08 4235
2775.57 4204
2776.07 4332
2776.57 4619
2777.06 4790
2777.56 4847
2778.06 4570
2778.55 4757
2779.05 4817
2779.55 4460
2780.04 4404
2780.54 4465
2781.04 4462
2781.54 4406
2782.03 4283
2782.53 4059
2783.03 3700
2783.52 3605
2784.02 3712
2784.52 4018
2785.02 3838
2785.51 3843
2786.01 3762
2786.51 3668
2787.01 3712
2787.50 3544
2788.00 3791
2788.50 3675
2789.00 3519
2789.49 3487
2789.99 3523
2790.49 3531
2790.99 3488
2791.48 3306
2791.98 3477
2792.48 3633
2792.98 3597
2793.48 3274
2793.97 3414
2794.47 3732
2794.97 3601
2795.47 3854
2795.97 3722
2796.47 3935
2796.96 4251
2797.46 4216
2797.96 4462
2798.46 4140
2798.96 4234
2799.46 4405
2799.96 4192
2800.45 4178
2800.95 4158
2801.45 4173
2801.95 4085
2802.45 3881
2802.95 3786
2803.45 3649
2803.95 3631
2804.45 3577
2804.94 3484
2805.44 3585
2805.94 3641
2806.44 3607
2806.94 3687
2807.44 3679
2807.94 3737
2808.44 3761
2808.94 3927
2809.44 3867
2809.94 3670
2810.44 3724
2810.94 3986
2811.44 3856
2811.94 3947
2812.44 3713
2812.94 3819
2813.44 3868
2813.94 3900
2814.44 4075
2814.94 3942
2815.44 3980
2815.94 3798
2816.44 3900
2816.94 3779
2817.44 3783
2817.94 3658
2818.44 3684
2818.94 3728
2819.44 3701
2819.94 3724
2820.44 3621
2820.94 3577
2821.44 3797
2821.94 3662
2822.44 3650
2822.94 3563
2823.44 3664
2823.94 3590
2824.44 3342
2824.94 3439
2825.45 3776
2825.95 3638
2826.45 3543
2826.95 3597
2827.45 3584
2827.95 3450
2828.45 3338
2828.95 3447
2829.45 3467
2829.96 3349
2830.46 3392
2830.96 3597
2831.46 3538
2831.96 3303
2832.46 3222
2832.96 3476
2833.47 3496
2833.97 3439
2834.47 3472
2834.97 3581
2835.47 3488
2835.97 3416
2836.48 3515
2836.98 3851
2837.48 3695
2837.98 3826
2838.48 3714
2838.99 3559
2839.49 3574
2839.99 3804
2840.49 3839
2841.00 3599
2841.50 3447
2842.00 3620
2842.50 3590
2843.01 3363
2843.51 3490
2844.01 3510
2844.51 3538
2845.02 3473
2845.52 3687
2846.02 3514
2846.52 3446
2847.03 3406
2847.53 3325
2848.03 3638
2848.54 3849
2849.04 3727
2849.54 3823
2850.04 3786
2850.55 3963
2851.05 3980
2851.55 3897
2852.06 3971
2852.56 3760
2853.06 3621
2853.57 3932
2854.07 3829
2854.57 3764
2855.08 3486
2855.58 3623
2856.09 3621
2856.59 3671
2857.09 3592
2857.60 3616
2858.10 3621
2858.60 3541
2859.11 3582
2859.61 3487
2860.12 3677
2860.62 3610
2861.12 3413
2861.63 3404
2862.13 3531
2862.64 3456
2863.14 3321
2863.65 3432
2864.15 3199
2864.65 3486
2865.16 3528
2865.66 3432
2866.17 3369
2866.67 3231
2867.18 3216
2867.68 3405
2868.19 3424
2868.69 3288
2869.20 3533
2869.70 3587
2870.21 3777
2870.71 3832
2871.21 3736
2871.72 3807
2872.23 3872
2872.73 3905
2873.24 3799
2873.74 3983
2874.25 3913
2874.75 4174
2875.26 4095
2875.76 4108
2876.27 4196
2876.77 4075
2877.28 4121
2877.78 3957
2878.29 4045
2878.79 4036
2879.30 4293
2879.81 4239
2880.31 4119
2880.82 4106
2881.32 3873
2881.83 3920
2882.34 4009
2882.84 4032
2883.35 3756
2883.85 3837
2884.36 3822
2884.87 3737
2885.37 3774
2885.88 3814
2886.38 3875
2886.89 3895
2887.40 3928
2887.90 3541
2888.41 3772
2888.92 3928
2889.42 3695
2889.93 3760
2890.44 3759
2890.94 3651
2891.45 3644
2891.96 3789
2892.46 3748
2892.97 3895
2893.48 3724
2893.98 3893
2894.49 3820
2895.00 3881
2895.51 3725
2896.01 3770
2896.52 3862
2897.03 3916
2897.53 3849
2898.04 3809
2898.55 3950
2899.06 4035
2899.56 3899
2900.07 4052
2900.58 3983
2901.09 4163
2901.59 4145
2902.10 4331
2902.61 4199
2903.12 4353
2903.63 4310
2904.13 4280
2904.64 4387
2905.15 4367
2905.66 4460
2906.17 4202
2906.67 4155
2907.18 4384
2907.69 4317
2908.20 4069
2908.71 4001
2909.21 4063
2909.72 3861
2910.23 3700
2910.74 3813
2911.25 3896
2911.76 3764
2912.26 3794
2912.77 3715
2913.28 3962
2913.79 3915
2914.30 3871
2914.81 3807
2915.32 4079
2915.83 4059
2916.34 4136
2916.84 4128
2917.35 3918
2917.86 4019
2918.37 3725
2918.88 3808
2919.39 4021
2919.90 3884
2920.41 3771
2920.92 3774
2921.43 3873
2921.94 3674
2922.45 3726
2922.96 3838
2923.46 3867
2923.97 3868
2924.48 4053
2924.99 4011
2925.50 4175
2926.01 4338
2926.52 4576
2927.03 4747
2927.54 4488
2928.05 4370
2928.56 4508
2929.07 4311
2929.58 3979
2930.09 3729
2930.60 3726
2931.11 3666
2931.62 3569
2932.13 3612
2932.64 3437
2933.15 3472
2933.67 3401
2934.18 3369
2934.69 3329
2935.20 3324
2935.71 3341
2936.22 3418
2936.73 3679
2937.24 3797
2937.75 3855
2938.26 3815
2938.77 3615
2939.28 3579
2939.79 3910
2940.30 3759
2940.82 3793
2941.33 3865
2941.84 3677
2942.35 3594
2942.86 3579
2943.37 3812
2943.88 3988
2944.39 3875
2944.91 3457
2945.42 3579
2945.93 3710
2946.44 3601
2946.95 3766
2947.46 3731
2947.98 3588
2948.49 3608
2949.00 3516
2949.51 3613
2950.02 3444
2950.53 3340
2951.05 3397
2951.56 3503
2952.07 3509
2952.58 3551
2953.09 3510
2953.61 3661
2954.12 3618
2954.63 3573
2955.14 3465
2955.66 3476
2956.17 3672
2956.68 3560
2957.19 3413
2957.71 3530
2958.22 3460
2958.73 3537
2959.24 3558
2959.76 3592
2960.27 3743
2960.78 3848
2961.29 3603
2961.81 3516
2962.32 3591
2962.83 3378
2963.35 3341
2963.86 3384
2964.37 3455
2964.89 3471
2965.40 3656
2965.91 3597
2966.43 3591
2966.94 3456
2967.45 3311
2967.97 3388
2968.48 3397
2968.99 3278
2969.51 3399
2970.02 3398
2970.53 3317
2971.05 3297
2971.56 3285
2972.07 3234
2972.59 3309
2973.10 3465
2973.62 3382
2974.13 3134
2974.64 3293
2975.16 3313
2975.67 3332
2976.19 3529
2976.70 3387
2977.22 3429
2977.73 3267
2978.24 3302
2978.76 3317
2979.27 3216
2979.79 3313
2980.30 3308
2980.82 3320
2981.33 3292
2981.85 3388
2982.36 3467
2982.87 3572
2983.39 3414
2983.90 3495
2984.42 3475
2984.93 3239
2985.45 3324
2985.96 3177
2986.48 3515
2986.99 3667
2987.51 3480
2988.02 3425
2988.54 3388
2989.05 3288
2989.57 3084
2990.09 3305
2990.60 3352
2991.12 3201
2991.63 3238
2992.15 3257
2992.66 3258
2993.18 3107
2993.69 3232
2994.21 3420
2994.73 3395
2995.24 3348
2995.76 3313
2996.27 3487
2996.79 3596
2997.30 3470
2997.82 3356
2998.34 3450
2998.85 3716
2999.37 3821
2999.89 3818
3000.40 4027
3000.92 3925
3001.43 3787
3001.95 3664
3002.47 3664
3002.98 3608
3003.50 3557
3004.02 3532
3004.53 3683
3005.05 3880
3005.57 4032
3006.08 3751
3006.60 3641
3007.12 3472
3007.63 3400
3008.15 3384
3008.67 3411
3009.18 3484
3009.70 3486
3010.22 3279
3010.74 3079
3011.25 3247
3011.77 3275
3012.29 3158
3012.80 3265
3013.32 3328
3013.84 3299
3014.36 3297
3014.87 3395
3015.39 3492
3015.91 3206
3016.43 3257
3016.94 3725
3017.46 3715
3017.98 3576
3018.50 3566
3019.02 3747
3019.53 3743
3020.05 3767
3020.57 3803
3021.09 3763
3021.60 3890
3022.12 3600
3022.64 3607
3023.16 3528
3023.68 3728
3024.20 3690
3024.71 3595
3025.23 3584
3025.75 3526
3026.27 3545
3026.79 3230
3027.31 3291
3027.82 3295
3028.34 3299
3028.86 3412
3029.38 3528
3029.90 3544
3030.42 3487
3030.94 3415
3031.46 3430
3031.98 3379
3032.49 3381
3033.01 3553
3033.53 3934
3034.05 4022
3034.57 3828
3035.09 3931
3035.61 3888
3036.13 4049
3036.65 4148
3037.17 3951
3037.69 3773
3038.21 3925
3038.73 3668
3039.25 3670
3039.76 3511
3040.28 3399
3040.80 3529
3041.32 3454
3041.84 3334
3042.36 3319
3042.88 3356
3043.40 3351
3043.92 3295
3044.44 3194
3044.96 3150
3045.48 3361
3046.00 3183
3046.52 3312
3047.04 3441
3047.56 3254
3048.08 3125
3048.60 3076
3049.13 3241
3049.65 3171
3050.17 3145
3050.69 3067
3051.21 3249
3051.73 3271
3052.25 3129
3052.77 3039
3053.29 3237
3053.81 3127
3054.33 3293
3054.85 3191
3055.37 3132
3055.89 3232
3056.42 3358
3056.94 3289
3057.46 3102
3057.98 3211
3058.50 3383
3059.02 3446
3059.54 3237
3060.06 3260
3060.59 3171
3061.11 3157
3061.63 3400
3062.15 3371
3062.67 3297
3063.19 3265
3063.71 3225
3064.24 3196
3064.76 3119
3065.28 3172
3065.80 3276
3066.32 3259
3066.85 3237
3067.37 3258
3067.89 3307
3068.41 3473
3068.93 3559
3069.46 3362
3069.98 3276
3070.50 3242
3071.02 3413
3071.54 3339
3072.07 3267
3072.59 3356
3073.11 3322
3073.63 3246
3074.16 3229
3074.68 3354
3075.20 3491
3075.73 3511
3076.25 3271
3076.77 3449
3077.29 3478
3077.82 3267
3078.34 3365
3078.86 3565
3079.39 3936
3079.91 3725
3080.43 3784
3080.95 3812
3081.48 3807
3082.00 3750
3082.52 3835
3083.05 3997
3083.57 3789
3084.09 3557
3084.62 3499
3085.14 3485
3085.66 3476
3086.19 3520
3086.71 3563
3087.24 3378
3087.76 3512
3088.28 3281
3088.81 3281
3089.33 3252
3089.85 3238
3090.38 3219
3090.90 3164
3091.43 3188
3091.95 3257
3092.47 3327
3093.00 3286
3093.52 3211
3094.05 3141
3094.57 3233
3095.10 3195
3095.62 3110
3096.14 3230
3096.67 3255
3097.19 3440
3097.72 3122
3098.24 3242
3098.77 3272
3099.29 3104
3099.82 3137
3100.34 3124
3100.87 3277
3101.39 3240
3101.92 3242
3102.44 3105
3102.97 2921
3103.49 3303
3104.02 3265
3104.54 3124
3105.07 3234
3105.59 3290
3106.12 3398
3106.64 3349
3107.17 3274
3107.69 3241
3108.22 3113
3108.74 3270
3109.27 3154
3109.79 3239
3110.32 3257
3110.85 3251
3111.37 3189
3111.90 3128
3112.42 3372
3112.95 3362
3113.48 3158
3114.00 3311
3114.53 3382
3115.05 3337
3115.58 3225
3116.11 3208
3116.63 3114
3117.16 3137
3117.68 3441
3118.21 3173
3118.74 2992
3119.26 2883
3119.79 3039
3120.32 2957
3120.84 2923
3121.37 3030
3121.90 3126
3122.42 2983
3122.95 3090
3123.48 3031
3124.00 3097
3124.53 2981
3125.06 3203
3125.58 3253
3126.11 3205
3126.64 3068
3127.16 3124
3127.69 2902
3128.22 3002
3128.75 3079
3129.27 3101
3129.80 3059
3130.33 3088
3130.85 2987
3131.38 3096
3131.91 3143
3132.44 3102
3132.96 3100
3133.49 3308
3134.02 3398
3134.55 3237
3135.07 3148
3135.60 3378
3136.13 3379
3136.66 3106
3137.19 3063
3137.71 3154
3138.24 3231
3138.77 3110
3139.30 3062
3139.83 2896
3140.35 2804
3140.88 3016
3141.41 3172
3141.94 2885
3142.47 2803
3143.00 2900
3143.52 3096
3144.05 3260
3144.58 3244
3145.11 3063
3145.64 3169
3146.17 3324
3146.70 3216
3147.22 3335
3147.75 3154
3148.28 3350
3148.81 3370
3149.34 3401
3149.87 3710
3150.40 3723
3150.93 3739
3151.46 3700
3151.98 3449
3152.51 3353
3153.04 3539
3153.57 3553
3154.10 3674
3154.63 3439
3155.16 3452
3155.69 3557
3156.22 3542
3156.75 3492
3157.28 3294
3157.81 3215
3158.34 3361
3158.87 3520
3159.40 3441
3159.93 3420
3160.46 3561
3160.99 3604
3161.52 3524
3162.05 3409
3162.58 3375
3163.11 3325
3163.64 3445
3164.17 3457
3164.70 3341
3165.23 3433
3165.76 3726
3166.29 3514
3166.82 3189
3167.35 2924
3167.88 3141
3168.41 3241
3168.94 3483
3169.47 3245
3170.00 3032
3170.53 3263
3171.06 3287
3171.59 3327
3172.13 3580
3172.66 3715
3173.19 3857
3173.72 3960
3174.25 4003
3174.78 4112
3175.31 4380
3175.84 4291
3176.37 4123
3176.90 4278
3177.44 4180
3177.97 3690
3178.50 3738
3179.03 3743
3179.56 3695
3180.09 3553
3180.62 3644
3181.16 3277
3181.69 3256
3182.22 3269
3182.75 3269
3183.28 3299
3183.81 3093
3184.35 3126
3184.88 3277
3185.41 3362
3185.94 3136
3186.47 3373
3187.01 3303
3187.54 3397
3188.07 3241
3188.60 3218
3189.14 3203
3189.67 3265
3190.20 3062
3190.73 3216
3191.26 3249
3191.80 3325
3192.33 3265
3192.86 3023
3193.39 3029
3193.93 3172
3194.46 3330
3194.99 3191
3195.53 3197
3196.06 3230
3196.59 3316
3197.12 3277
3197.66 3315
3198.19 3418
3198.72 3505
3199.26 3392
3199.79 3599
3200.32 3601
3200.86 3725
3201.39 3894
3201.92 3999
3202.46 3854
3202.99 4010
3203.52 3847
3204.06 3912
3204.59 4075
3205.12 3938
3205.66 3658
3206.19 3671
3206.72 3724
3207.26 3610
3207.79 3411
3208.33 3467
3208.86 3595
3209.39 3436
3209.93 3455
3210.46 3438
3211.00 3579
3211.53 3576
3212.06 3664
3212.60 3563
3213.13 3570
3213.67 3791
3214.20 3742
3214.74 3862
3215.27 3653
3215.80 3601
3216.34 3548
3216.87 3508
3217.41 3409
3217.94 3367
3218.48 3339
3219.01 3354
3219.55 3318
3220.08 3324
3220.62 3353
3221.15 3401
3221.69 3330
3222.22 3424
3222.76 3456
3223.29 3490
3223.83 3689
3224.36 3747
3224.90 3892
3225.43 3920
3225.97 3747
3226.50 3497
3227.04 3719
3227.57 3806
3228.11 3636
3228.65 3628
3229.18 3589
3229.72 3639
3230.25 3294
3230.79 3315
3231.32 3342
3231.86 3324
3232.40 3185
3232.93 3248
3233.47 3125
3234.00 3021
3234.54 3173
3235.08 3273
3235.61 3295
3236.15 3333
3236.68 3712
3237.22 3508
3237.76 3482
3238.29 3664
3238.83 3453
3239.37 3313
3239.90 3267
3240.44 3537
3240.97 3486
3241.51 3558
3242.05 3489
3242.58 3544
3243.12 3285
3243.66 3585
3244.20 3440
3244.73 3274
3245.27 3248
3245.81 3128
3246.34 3092
3246.88 3225
3247.42 3143
3247.95 3092
3248.49 3285
3249.03 3429
3249.57 3295
3250.10 3421
3250.64 3379
3251.18 3156
3251.72 3291
3252.25 3372
3252.79 3473
3253.33 3371
3253.87 3275
3254.40 3167
3254.94 3100
3255.48 2999
3256.02 3207
3256.55 3042
3257.09 2995
3257.63 3175
3258.17 3051
3258.71 2841
3259.24 2859
3259.78 2975
3260.32 3270
3260.86 3197
3261.40 3081
3261.94 3122
3262.47 3421
3263.01 3427
3263.55 3192
3264.09 3210
3264.63 3198
3265.17 3366
3265.71 3269
3266.24 3381
3266.78 3272
3267.32 3285
3267.86 3316
3268.40 3229
3268.94 3193
3269.48 3096
3270.02 3277
3270.55 3205
3271.09 3325
3271.63 3299
3272.17 3239
3272.71 3238
3273.25 3375
3273.79 3079
3274.33 2959
3274.87 2908
3275.41 3312
3275.95 3391
3276.49 3139
3277.03 3238
3277.57 3333
3278.11 3243
3278.65 3284
3279.19 3275
3279.73 3086
3280.26 3435
3280.80 3594
3281.34 3479
3281.88 3399
3282.42 3674
3282.96 3526
3283.50 3492
3284.04 3849
3284.59 3948
3285.13 4026
3285.67 4202
3286.21 4016
3286.75 4136
3287.29 4327
3287.83 4596
3288.37 4422
3288.91 4189
3289.45 4164
3289.99 3908
3290.53 3822
3291.07 3712
3291.61 3615
3292.15 3581
3292.69 3562
3293.23 3297
3293.77 3264
3294.32 3312
3294.86 3494
3295.40 3581
3295.94 3462
3296.48 3755
3297.02 3518
3297.56 3424
3298.10 3538
3298.65 3272
3299.19 3351
3299.73 3473
3300.27 3243
3300.81 3114
3301.35 3225
3301.89 3342
3302.44 3318
3302.98 3366
3303.52 3481
3304.06 3285
3304.60 3449
3305.14 3334
3305.69 3440
3306.23 3201
3306.77 3236
3307.31 3319
3307.85 3164
3308.40 3348
3308.94 3494
3309.48 3250
3310.02 3348
3310.57 3164
3311.11 3448
3311.65 3353
3312.19 3417
3312.74 3536
3313.28 3512
3313.82 3455
3314.36 3549
3314.91 3533
3315.45 3654
3315.99 3731
3316.53 4002
3317.08 3974
3317.62 3856
3318.16 3894
3318.71 3752
3319.25 3942
3319.79 3683
3320.34 3754
3320.88 3710
3321.42 3529
3321.96 3312
3322.51 3281
3323.05 3654
3323.59 3502
3324.14 3496
3324.68 3468
3325.23 3509
3325.77 3508
3326.31 3662
3326.86 3469
3327.40 3438
3327.94 3349
3328.49 3240
3329.03 3245
3329.57 3305
3330.12 3030
3330.66 3202
3331.21 3010
3331.75 3224
3332.29 3426
3332.84 3047
3333.38 3153
3333.93 3384
3334.47 3337
3335.02 3149
3335.56 3185
3336.10 3104
3336.65 3210
3337.19 3293
3337.74 3206
3338.28 3253
3338.83 3109
3339.37 3078
3339.92 3267
3340.46 3375
3341.01 3236
3341.55 3134
3342.10 3060
3342.64 2971
3343.19 3268
3343.73 3169
3344.28 2968
3344.82 3013
3345.37 3168
3345.91 3086
3346.46 2972
3347.00 3121
3347.55 3226
3348.09 3225
3348.64 3149
3349.18 3280
3349.73 3289
3350.27 3141
3350.82 3266
3351.37 3344
3351.91 3386
3352.46 3259
3353.00 3310
3353.55 3437
3354.10 3411
3354.64 3424
3355.19 3282
3355.73 3458
3356.28 3701
3356.83 3388
3357.37 3313
3357.92 3452
3358.46 3647
3359.01 3266
3359.56 3335
3360.10 3348
3360.65 3206
3361.20 3307
3361.74 3229
3362.29 3240
3362.84 3164
3363.38 3347
3363.93 3269
3364.48 3075
3365.02 2991
3365.57 3150
3366.12 3210
3366.66 2920
3367.21 3166
3367.76 3299
3368.30 3146
3368.85 3310
3369.40 3160
3369.94 3020
3370.49 3054
3371.04 3165
3371.59 3169
3372.13 3164
3372.68 3061
3373.23 3139
3373.78 2905
3374.32 2952
3374.87 2974
3375.42 3273
3375.97 3270
3376.51 3110
3377.06 2901
3377.61 2796
3378.16 2821
3378.71 2855
3379.25 2623
3379.80 2634
3380.35 2765
3380.90 2839
3381.45 2642
3381.99 2639
3382.54 2897
3383.09 2713
3383.64 2781
3384.19 2752
3384.74 2787
3385.28 2751
3385.83 2905
3386.38 2969
3386.93 3098
3387.48 2973
3388.03 2985
3388.58 3045
3389.12 3038
3389.67 3035
3390.22 2813
3390.77 3136
3391.32 2943
3391.87 3017
3392.42 3024
3392.97 3093
3393.52 3074
3394.06 3182
3394.61 2983
3395.16 3090
3395.71 2977
3396.26 2918
3396.81 2979
3397.36 2991
3397.91 3152
3398.46 2946
3399.01 2888
3399.56 2868
3400.11 3009
3400.66 3120
3401.21 2938
3401.76 2994
3402.31 2890
3402.86 2830
3403.41 2901
3403.96 2843
3404.51 2966
3405.06 3072
3405.61 3135
3406.16 2838
3406.71 2682
3407.26 2789
3407.81 2785
3408.36 2767
3408.91 2801
3409.46 2887
3410.01 2715
3410.56 2737
3411.11 2817
3411.66 2908
3412.21 2799
3412.76 2779
3413.31 2893
3413.86 2868
3414.41 2926
3414.96 2886
3415.51 2925
3416.07 2818
3416.62 2799
3417.17 2959
3417.72 2919
3418.27 2870
3418.82 2741
3419.37 2922
3419.92 2744
3420.47 2653
3421.03 2629
3421.58 2725
3422.13 2720
3422.68 2827
3423.23 2828
3423.78 2861
3424.33 2833
3424.89 2787
3425.44 2795
3425.99 2937
3426.54 2948
3427.09 2760
3427.65 2945
3428.20 3099
3428.75 2975
3429.30 2854
3429.85 2802
3430.41 2806
3430.96 2973
3431.51 2892
3432.06 2964
3432.61 2947
3433.17 2851
3433.72 2848
3434.27 2913
3434.82 2901
3435.38 2944
3435.93 2932
3436.48 2982
3437.03 2900
3437.59 2844
3438.14 2812
3438.69 3009
3439.24 2879
3439.80 2761
3440.35 2787
3440.90 2952
3441.46 2993
3442.01 2788
3442.56 2780
3443.11 3023
3443.67 2936
3444.22 2856
3444.77 3009
3445.33 2956
3445.88 2727
3446.43 2894
3446.99 2828
3447.54 2880
3448.09 2744
3448.65 2864
3449.20 2913
3449.76 2849
3450.31 2908
3450.86 2700
3451.42 2708
3451.97 2819
3452.52 2815
3453.08 2818
3453.63 2932
3454.19 2867
3454.74 2836
3455.29 2618
3455.85 2827
3456.40 2889
3456.96 2955
3457.51 2916
3458.07 3035
3458.62 3018
3459.17 3174
3459.73 2966
3460.28 3105
3460.84 3079
3461.39 2970
3461.95 3076
3462.50 3040
3463.06 3190
3463.61 2949
3464.17 2926
3464.72 3094
3465.27 2992
3465.83 3039
3466.38 2809
3466.94 2861
3467.49 2906
3468.05 2822
3468.61 2992
3469.16 3050
3469.72 2994
3470.27 3002
3470.83 3331
3471.38 3053
3471.94 3014
3472.49 3098
3473.05 3103
3473.60 3097
3474.16 3248
3474.71 3112
3475.27 3214
3475.83 3245
3476.38 3062
3476.94 3041
3477.49 3077
3478.05 3070
3478.61 2965
3479.16 2972
3479.72 3147
3480.27 2978
3480.83 2928
3481.39 2991
3481.94 3040
3482.50 3155
3483.05 3029
3483.61 3043
3484.17 3277
3484.72 3130
3485.28 3250
3485.84 3082
3486.39 2967
3486.95 2929
3487.51 3086
3488.06 3038
3488.62 3120
3489.18 3087
3489.73 3094
3490.29 3226
3490.85 3288
3491.40 3296
3491.96 3342
3492.52 3256
3493.08 3238
3493.63 3168
3494.19 3093
3494.75 3247
3495.30 3268
3495.86 3321
3496.42 3424
3496.98 3390
3497.53 3455
3498.09 3540
3498.65 3552
3499.21 3520
3499.76 3664
3500.32 3740
3500.88 4200
3501.44 4390
3501.99 4743
3502.55 4986
3503.11 5724
3503.67 6307
3504.23 6683
3504.78 7509
3505.34 8258
3505.90 8353
3506.46 8750
3507.02 9041
3507.58 8678
3508.13 8361
3508.69 8262
3509.25 7620
3509.81 6733
3510.37 5923
3510.93 5230
3511.48 4737
3512.04 4413
3512.60 4058
3513.16 3949
3513.72 3657
3514.28 3508
3514.84 3314
3515.40 3488
3515.95 3530
3516.51 3357
3517.07 3273
3517.63 3361
3518.19 3416
3518.75 3289
3519.31 3357
3519.87 3249
3520.43 3156
3520.99 3417
3521.55 3349
3522.11 3303
3522.67 3220
3523.22 3293
3523.78 3298
3524.34 3254
3524.90 3156
3525.46 3139
3526.02 3453
3526.58 3248
3527.14 3109
3527.70 3030
3528.26 3110
3528.82 3199
3529.38 3311
3529.94 3287
3530.50 3113
3531.06 3264
3531.62 3340
3532.18 3256
3532.74 3158
3533.30 3134
3533.86 3254
3534.42 3323
3534.98 3499
3535.54 3479
3536.11 3523
3536.67 3430
3537.23 3397
3537.79 3254
3538.35 3509
3538.91 3358
3539.47 3368
3540.03 3569
3540.59 3363
3541.15 3695
3541.71 3799
3542.27 3834
3542.84 3931
3543.40 3926
3543.96 3905
3544.52 4039
3545.08 4019
3545.64 4031
3546.20 4067
3546.76 3911
3547.33 3744
3547.89 3646
3548.45 3475
3549.01 3344
3549.57 3359
3550.13 3173
3550.69 3181
3551.26 3295
3551.82 3150
3552.38 3068
3552.94 3022
3553.50 2975
3554.07 2930
3554.63 3035
3555.19 3147
3555.75 3255
3556.31 2985
3556.88 3081
3557.44 2988
3558.00 3202
3558.56 3228
3559.13 3132
3559.69 3146
3560.25 3108
3560.81 3173
3561.38 3313
3561.94 3391
3562.50 3328
3563.06 3497
3563.63 3438
3564.19 3321
3564.75 3248
3565.31 3075
3565.88 3223
3566.44 3102
3567.00 3159
3567.57 3438
3568.13 3228
3568.69 3070
3569.26 3086
3569.82 3097
3570.38 3222
3570.95 3096
3571.51 2998
3572.07 2914
3572.64 3032
3573.20 2936
3573.76 3091
3574.33 3155
3574.89 3219
3575.45 3252
3576.02 3279
3576.58 3198
3577.14 3273
3577.71 3409
3578.27 3577
3578.84 3552
3579.40 3679
3579.96 3582
3580.53 3462
3581.09 3515
3581.66 3595
3582.22 3260
3582.78 3268
3583.35 3433
3583.91 3477
3584.48 3317
3585.04 3400
3585.61 3457
3586.17 3326
3586.74 3250
3587.30 3268
3587.86 3232
3588.43 2991
3588.99 3049
3589.56 3038
3590.12 3241
3590.69 3276
3591.25 3012
3591.82 3086
3592.38 2922
3592.95 2927
3593.51 2827
3594.08 2812
3594.64 2970
3595.21 2847
3595.77 2837
3596.34 2981
3596.90 2872
3597.47 2805
3598.04 3084
3598.60 3146
3599.17 3103
3599.73 3126
3600.30 3262
3600.86 3100
3601.43 3166
3601.99 3044
3602.56 3210
3603.13 3102
3603.69 3020
3604.26 3022
3604.82 3086
3605.39 3029
3605.96 3002
3606.52 2955
3607.09 2981
3607.65 2777
3608.22 2781
3608.79 2694
3609.35 2802
3609.92 2749
3610.49 2856
3611.05 2854
3611.62 2820
3612.19 2757
3612.75 2935
3613.32 3067
3613.89 3108
3614.45 3167
3615.02 2954
3615.59 3348
3616.15 3790
3616.72 3908
3617.29 4073
3617.85 4295
3618.42 4429
3618.99 4762
3619.55 5078
3620.12 5076
3620.69 5168
3621.26 4780
3621.82 4583
3622.39 4590
3622.96 4048
3623.53 3957
3624.09 3742
3624.66 3689
3625.23 3380
3625.80 3308
3626.36 3266
3626.93 2952
3627.50 2863
3628.07 3060
3628.63 3097
3629.20 3020
3629.77 3030
3630.34 3074
3630.91 2956
3631.47 3011
3632.04 3180
3632.61 3224
3633.18 3088
3633.75 3047
3634.32 3188
3634.88 3114
3635.45 2996
3636.02 3232
3636.59 3167
3637.16 3219
3637.73 3211
3638.29 3057
3638.86 2966
3639.43 3041
3640.00 2894
3640.57 2802
3641.14 2848
3641.71 3003
3642.28 2989
3642.84 3069
3643.41 3163
3643.98 3042
3644.55 3160
3645.12 3060
3645.69 2988
3646.26 2994
3646.83 3020
3647.40 3026
3647.97 2927
3648.54 2933
3649.11 3124
3649.68 3019
3650.25 3061
3650.81 3067
3651.38 3107
3651.95 3067
3652.52 3048
3653.09 3142
3653.66 3151
3654.23 3319
3654.80 3201
3655.37 3242
3655.94 3073
3656.51 3183
3657.08 3244
3657.65 3133
3658.22 3109
3658.79 3046
3659.36 2972
3659.93 3159
3660.50 3016
3661.07 2815
3661.64 3011
3662.22 2928
3662.79 3019
3663.36 2823
3663.93 2849
3664.50 2662
3665.07 2572
3665.64 2702
3666.21 2739
3666.78 2609
3667.35 2624
3667.92 2618
3668.49 2542
3669.06 2653
3669.64 2742
3670.21 2595
3670.78 2575
3671.35 2523
3671.92 2609
3672.49 2733
3673.06 2896
3673.63 2808
3674.21 2823
3674.78 2762
3675.35 2618
3675.92 2561
3676.49 2731
3677.06 2645
3677.63 2738
3678.21 2879
3678.78 2892
3679.35 2904
3679.92 2826
3680.49 2908
3681.07 2664
3681.64 2612
3682.21 2760
3682.78 2847
3683.35 2597
3683.93 2498
3684.50 2650
3685.07 2827
3685.64 2658
3686.21 2604
3686.79 2597
3687.36 2710
3687.93 2604
3688.50 2495
3689.08 2670
3689.65 2536
3690.22 2695
3690.80 2691
3691.37 2672
3691.94 2744
3692.51 2646
3693.09 2769
3693.66 2779
3694.23 2774
3694.81 2842
3695.38 2906
3695.95 2862
3696.52 2736
3697.10 2847
3697.67 2651
3698.24 2736
3698.82 2733
3699.39 2789
3699.96 2701
3700.54 2639
3701.11 2628
3701.68 2652
3702.26 2661
3702.83 2555
3703.41 2528
3703.98 2710
3704.55 2662
3705.13 2637
3705.70 2773
3706.27 2701
3706.85 2916
3707.42 2765
3708.00 2823
3708.57 2756
3709.14 2803
3709.72 2900
3710.29 2819
3710.87 2650
3711.44 2655
3712.02 2592
3712.59 2669
3713.16 2600
3713.74 2670
3714.31 2841
3714.89 2902
3715.46 2624
3716.04 2536
3716.61 2696
3717.19 2698
3717.76 2719
3718.34 2746
3718.91 2553
3719.49 2455
3720.06 2784
3720.64 2646
3721.21 2604
3721.79 2654
3722.36 2682
3722.94 2590
3723.51 2604
3724.09 2612
3724.66 2769
3725.24 2682
3725.81 2598
3726.39 2453
3726.96 2446
3727.54 2490
3728.12 2536
3728.69 2783
3729.27 2674
3729.84 2757
3730.42 2808
3730.99 2931
3731.57 3062
3732.15 2964
3732.72 2764
3733.30 2966
3733.87 3188
3734.45 3084
3735.03 3049
3735.60 3201
3736.18 2973
3736.75 3060
3737.33 3066
3737.91 3069
3738.48 2786
3739.06 2751
3739.64 2703
3740.21 2898
3740.79 2706
3741.37 2786
3741.94 2610
3742.52 2610
3743.10 2517
3743.67 2580
3744.25 2698
3744.83 2865
3745.40 2711
3745.98 2636
3746.56 2808
3747.13 2804
3747.71 2747
3748.29 2679
3748.87 2718
3749.44 2728
3750.02 2793
3750.60 2745
3751.17 2751
3751.75 2699
3752.33 2643
3752.91 2746
3753.48 2489
3754.06 2553
3754.64 2594
3755.22 2577
3755.80 2497
3756.37 2537
3756.95 2504
3757.53 2698
3758.11 2613
3758.68 2551
3759.26 2504
3759.84 2588
3760.42 2670
3761.00 2846
3761.58 2581
3762.15 2630
3762.73 2716
3763.31 2786
3763.89 2856
3764.47 2755
3765.04 2754
3765.62 2653
3766.20 2748
3766.78 2661
3767.36 2662
3767.94 2706
3768.52 2819
3769.10 2757
3769.67 2825
3770.25 2683
3770.83 2609
3771.41 2663
3771.99 2693
3772.57 2784
3773.15 2682
3773.73 2722
3774.31 2635
3774.89 2582
3775.46 2703
3776.04 2505
3776.62 2513
3777.20 2531
3777.78 2394
3778.36 2463
3778.94 2488
3779.52 2449
3780.10 2405
3780.68 2405
3781.26 2519
3781.84 2555
3782.42 2563
3783.00 2440
3783.58 2516
3784.16 2463
3784.74 2468
3785.32 2490
3785.90 2417
3786.48 2483
3787.06 2532
3787.64 2712
3788.22 2538
3788.80 2631
3789.38 2571
3789.96 2390
3790.54 2424
3791.12 2753
3791.70 2791
3792.28 2697
3792.86 2531
3793.44 2551
3794.02 2649
3794.60 2537
3795.18 2719
3795.77 2726
3796.35 2562
3796.93 2603
3797.51 2838
3798.09 2825
3798.67 2687
3799.25 2807
3799.83 2699
3800.41 2654
3800.99 2583
3801.58 2685
3802.16 2573
3802.74 2485
3803.32 2698
3803.90 2582
3804.48 2782
3805.06 2809
3805.65 2767
3806.23 2958
3806.81 2826
3807.39 2972
3807.97 3027
3808.55 3014
3809.14 2886
3809.72 3065
3810.30 2923
3810.88 2887
3811.46 2916
3812.05 2873
3812.63 2649
3813.21 2658
3813.79 2750
3814.37 2867
3814.96 2923
3815.54 2831
3816.12 2731
3816.70 2669
3817.29 2724
3817.87 2877
3818.45 2770
3819.03 2566
3819.62 2612
3820.20 2729
3820.78 2801
3821.36 2691
3821.95 2574
3822.53 2632
3823.11 2463
3823.70 2648
3824.28 2655
3824.86 2461
3825.45 2509
3826.03 2583
3826.61 2548
3827.19 2577
3827.78 2616
3828.36 2683
3828.94 2751
3829.53 2509
3830.11 2344
3830.69 2493
3831.28 2698
3831.86 2679
3832.45 2745
3833.03 2506
3833.61 2526
3834.20 2529
3834.78 2436
3835.36 2447
3835.95 2554
3836.53 2478
3837.12 2634
3837.70 2706
3838.28 2678
3838.87 2520
3839.45 2528
3840.04 2367
3840.62 2270
3841.20 2481
3841.79 2601
3842.37 2409
3842.96 2558
3843.54 2623
3844.13 2553
3844.71 2396
3845.30 2333
3845.88 2515
3846.47 2792
3847.05 2551
3847.63 2444
3848.22 2487
3848.80 2515
3849.39 2496
3849.97 2535
3850.56 2493
3851.14 2606
3851.73 2715
3852.31 2596
3852.90 2595
3853.48 2423
3854.07 2443
3854.66 2544
3855.24 2697
3855.83 2492
3856.41 2648
3857.00 2762
3857.58 2799
3858.17 2890
3858.75 3072
3859.34 3288
3859.92 3307
3860.51 3513
3861.10 3847
3861.68 3776
3862.27 4234
3862.85 4433
3863.44 4350
3864.03 4392
3864.61 4190
3865.20 4154
3865.78 3977
3866.37 3714
3866.96 3439
3867.54 3306
3868.13 3125
3868.72 3107
3869.30 2915
3869.89 2830
3870.47 2804
3871.06 2925
3871.65 2787
3872.23 2723
3872.82 2592
3873.41 2641
3873.99 2742
3874.58 2564
3875.17 2740
3875.76 2557
3876.34 2697
3876.93 2613
3877.52 2759
3878.10 2607
3878.69 2653
3879.28 2585
3879.86 2857
3880.45 2708
3881.04 2584
3881.63 2597
3882.21 2595
3882.80 2473
3883.39 2344
3883.98 2492
3884.56 2536
3885.15 2473
3885.74 2317
3886.33 2330
3886.91 2418
3887.50 2491
3888.09 2559
3888.68 2465
3889.27 2520
3889.85 2557
3890.44 2573
3891.03 2556
3891.62 2478
3892.21 2436
3892.79 2632
3893.38 2603
3893.97 2632
3894.56 2536
3895.15 2499
3895.74 2494
3896.32 2607
3896.91 2707
3897.50 2645
3898.09 2704
3898.68 2742
3899.27 2908
3899.86 2907
3900.45 2968
3901.03 3116
3901.62 3030
3902.21 3048
3902.80 3146
3903.39 3079
3903.98 2906
3904.57 2748
3905.16 2768
3905.75 2686
3906.34 2597
3906.92 2625
3907.51 2559
3908.10 2464
3908.69 2399
3909.28 2526
3909.87 2585
3910.46 2518
3911.05 2384
3911.64 2300
3912.23 2472
3912.82 2490
3913.41 2443
3914.00 2384
3914.59 2443
3915.18 2510
3915.77 2394
3916.36 2239
3916.95 2320
3917.54 2298
3918.13 2314
3918.72 2255
3919.31 2283
3919.90 2295
3920.49 2438
3921.08 2307
3921.67 2316
3922.26 2279
3922.85 2347
3923.44 2474
3924.03 2517
3924.62 2373
3925.21 2297
3925.80 2336
3926.40 2385
3926.99 2313
3927.58 2305
3928.17 2344
3928.76 2381
3929.35 2363
3929.94 2338
3930.53 2198
3931.12 2289
3931.71 2372
3932.30 2233
3932.90 2183
3933.49 2317
3934.08 2361
3934.67 2344
3935.26 2305
3935.85 2320
3936.44 2178
3937.04 2247
3937.63 2506
3938.22 2611
3938.81 2417
3939.40 2359
3939.99 2609
3940.59 2585
3941.18 2574
3941.77 2584
3942.36 2665
3942.95 2492
3943.55 2395
3944.14 2493
3944.73 2539
3945.32 2499
3945.91 2565
3946.51 2589
3947.10 2534
3947.69 2408
3948.28 2354
3948.88 2425
3949.47 2311
3950.06 2349
3950.65 2235
3951.25 2148
3951.84 2203
3952.43 2193
3953.02 2250
3953.62 2223
3954.21 2349
3954.80 2199
3955.40 2164
3955.99 2249
3956.58 2325
3957.17 2243
3957.77 2288
3958.36 2388
3958.95 2231
3959.55 2268
3960.14 2247
3960.73 2402
3961.33 2333
3961.92 2323
3962.51 2307
3963.11 2216
3963.70 2392
3964.29 2388
3964.89 2295
3965.48 2228
3966.08 2114
3966.67 2252
3967.26 2318
3967.86 2465
3968.45 2238
3969.04 2393
3969.64 2357
3970.23 2177
3970.83 2226
3971.42 2348
3972.01 2189
3972.61 2239
3973.20 2206
3973.80 2302
3974.39 2406
3974.99 2358
3975.58 2362
3976.18 2340
3976.77 2203
3977.36 2344
3977.96 2189
3978.55 2197
3979.15 2249
3979.74 2364
3980.34 2458
3980.93 2379
3981.53 2337
3982.12 2443
3982.72 2403
3983.31 2180
3983.91 2235
3984.50 2180
3985.10 2368
3985.69 2435
3986.29 2233
3986.88 2331
3987.48 2378
3988.07 2168
3988.67 2283
3989.26 2368
3989.86 2278
3990.46 2203
3991.05 2229
3991.65 2188
3992.24 2463
3992.84 2339
3993.43 2433
3994.03 2524
3994.63 2586
3995.22 2588
3995.82 2614
3996.41 2587
3997.01 2548
3997.61 2418
3998.20 2404
3998.80 2489
3999.39 2477
3999.99 2592
4000.59 2456
4001.18 2272
4001.78 2431
4002.38 2283
4002.97 2470
4003.57 2302
4004.17 2211
4004.76 2315
4005.36 2424
4005.96 2304
4006.55 2413
4007.15 2516
4007.75 2379
4008.34 2338
4008.94 2300
4009.54 2469
4010.13 2406
4010.73 2317
4011.33 2377
4011.93 2516
4012.52 2429
4013.12 2409
4013.72 2339
4014.31 2424
4014.91 2647
4015.51 2495
4016.11 2510
4016.70 2605
4017.30 2627
4017.90 2571
4018.50 2471
4019.09 2515
4019.69 2562
4020.29 2487
4020.89 2411
4021.49 2483
4022.08 2652
4022.68 2634
4023.28 2713
4023.88 2777
4024.48 2642
4025.07 2692
4025.67 2727
4026.27 2836
4026.87 3153
4027.47 2991
4028.06 3214
4028.66 3391
4029.26 3616
4029.86 3737
4030.46 3674
4031.06 3658
4031.66 3638
4032.25 3762
4032.85 3396
4033.45 3038
4034.05 3164
4034.65 2984
4035.25 2748
4035.85 2801
4036.45 2627
4037.05 2594
4037.64 2417
4038.24 2329
4038.84 2397
4039.44 2429
4040.04 2554
4040.64 2383
4041.24 2459
4041.84 2369
4042.44 2165
4043.04 2244
4043.64 2327
4044.24 2324
4044.84 2304
4045.44 2344
4046.04 2419
4046.64 2393
4047.24 2490
4047.84 2457
4048.44 2533
4049.03 2605
4049.63 2598
4050.23 2491
4050.83 2532
4051.43 2504
4052.04 2450
4052.64 2327
4053.24 2561
4053.84 2401
4054.44 2419
4055.04 2574
4055.64 2451
4056.24 2470
4056.84 2403
4057.44 2321
4058.04 2617
4058.64 2460
4059.24 2381
4059.84 2333
4060.44 2303
4061.04 2365
4061.64 2464
4062.24 2262
4062.85 2453
4063.45 2376
4064.05 2358
4064.65 2605
4065.25 2486
4065.85 2440
4066.45 2399
4067.05 2604
4067.65 2598
4068.26 2392
4068.86 2491
4069.46 2560
4070.06 2530
4070.66 2438
4071.26 2439
4071.86 2560
4072.47 2472
4073.07 2321
4073.67 2378
4074.27 2266
4074.87 2331
4075.47 2259
4076.08 2305
4076.68 2266
4077.28 2417
4077.88 2337
4078.48 2251
4079.09 2206
4079.69 2253
4080.29 2174
4080.89 2209
4081.50 2248
4082.10 2311
4082.70 2261
4083.30 2346
4083.91 2370
4084.51 2201
4085.11 2111
4085.71 2163
4086.32 2286
4086.92 2157
4087.52 2193
4088.12 2291
4088.73 2228
4089.33 2218
4089.93 2157
4090.54 2263
4091.14 2174
4091.74 2233
4092.35 2149
4092.95 2183
4093.55 2294
4094.15 2287
4094.76 2249
4095.36 2237
4095.96 2143
4096.57 2271
4097.17 2207
4097.78 2294
4098.38 2276
4098.98 2286
4099.59 2330
4100.19 2275
4100.79 2186
4101.40 2129
4102.00 2265
4102.61 2205
4103.21 2277
4103.81 2115
4104.42 2336
4105.02 2349
4105.63 2435
4106.23 2407
4106.83 2265
4107.44 2217
4108.04 2313
4108.65 2343
4109.25 2379
4109.85 2304
4110.46 2128
4111.06 2179
4111.67 2172
4112.27 2058
4112.88 2104
4113.48 2092
4114.09 2162
4114.69 2164
4115.30 2090
4115.90 2195
4116.51 2316
4117.11 2265
4117.72 2080
4118.32 2288
4118.93 2269
4119.53 2268
4120.14 2290
4120.74 2284
4121.35 2214
4121.95 2208
4122.56 2274
4123.16 2240
4123.77 2211
4124.37 2180
4124.98 2094
4125.59 2149
4126.19 2247
4126.80 2361
4127.40 2340
4128.01 2310
4128.61 2278
4129.22 2258
4129.83 2304
4130.43 2340
4131.04 2206
4131.64 2198
4132.25 2257
4132.86 2256
4133.46 2224
4134.07 2326
4134.67 2304
4135.28 2308
4135.89 2307
4136.49 2275
4137.10 2391
4137.71 2498
4138.31 2617
4138.92 2602
4139.53 2569
4140.13 2480
4140.74 2493
4141.35 2537
4141.95 2566
4142.56 2574
4143.17 2549
4143.77 2640
4144.38 2720
4144.99 2594
4145.59 2497
4146.20 2567
4146.81 2573
4147.42 2390
4148.02 2371
4148.63 2321
4149.24 2167
4149.84 2113
4150.45 2129
4151.06 2245
4151.67 2405
4152.27 2242
4152.88 2188
4153.49 2226
4154.10 2219
4154.70 2156
4155.31 2128
4155.92 2177
4156.53 2291
4157.14 2170
4157.74 2140
4158.35 2220
4158.96 2259
4159.57 2213
4160.18 2192
4160.78 2213
4161.39 2117
4162.00 2031
4162.61 2166
4163.22 2153
4163.83 2360
4164.43 2296
4165.04 2129
4165.65 2235
4166.26 2309
4166.87 2567
4167.48 2478
4168.09 2320
4168.69 2320
4169.30 2377
4169.91 2288
4170.52 2185
4171.13 2167
4171.74 2142
4172.35 2145
4172.96 2149
4173.57 2181
4174.17 2031
4174.78 2256
4175.39 2143
4176.00 2299
4176.61 2312
4177.22 2338
4177.83 2406
4178.44 2324
4179.05 2229
4179.66 2311
4180.27 2257
4180.88 2422
4181.49 2414
4182.10 2400
4182.71 2340
4183.32 2254
4183.93 2237
4184.54 2419
4185.15 2483
4185.76 2419
4186.37 2317
4186.98 2282
4187.59 2142
4188.20 2234
4188.81 2211
4189.42 2236
4190.03 2255
4190.64 2260
4191.25 2334
4191.86 2216
4192.47 2224
4193.08 2293
4193.69 2329
4194.30 2290
4194.91 2450
4195.52 2494
4196.13 2283
4196.74 2238
4197.35 2200
4197.97 2174
4198.58 2155
4199.19 2236
4199.80 2117
4200.41 2241
4201.02 2323
4201.63 2317
4202.24 2321
4202.85 2261
4203.47 2153
4204.08 2187
4204.69 2158
4205.30 2088
4205.91 2200
4206.52 2274
4207.13 2134
4207.75 2486
4208.36 2293
4208.97 2064
4209.58 2153
4210.19 2308
4210.80 2295
4211.42 2246
4212.03 2072
4212.64 2347
4213.25 2306
4213.86 2238
4214.48 2209
4215.09 2191
4215.70 2203
4216.31 2345
4216.92 2287
4217.54 2350
4218.15 2527
4218.76 2572
4219.37 2535
4219.99 2619
4220.60 2733
4221.21 2786
4221.82 2778
4222.44 2849
4223.05 2657
4223.66 2694
4224.28 2613
4224.89 2592
4225.50 2472
4226.11 2413
4226.73 2474
4227.34 2569
4227.95 2467
4228.57 2414
4229.18 2318
4229.79 2299
4230.41 2348
4231.02 2503
4231.63 2425
4232.25 2561
4232.86 2334
4233.47 2411
4234.09 2309
4234.70 2488
4235.31 2395
4235.93 2371
4236.54 2522
4237.15 2521
4237.77 2421
4238.38 2330
4239.00 2435
4239.61 2253
4240.22 2337
4240.84 2353
4241.45 2245
4242.07 2311
4242.68 2192
4243.29 2177
4243.91 2090
4244.52 2306
4245.14 2315
4245.75 2181
4246.37 2332
4246.98 2297
4247.59 2196
4248.21 2212
4248.82 2252
4249.44 2325
4250.05 2404
4250.67 2285
4251.28 2280
4251.90 2306
4252.51 2262
4253.13 2389
4253.74 2302
4254.36 2449
4254.97 2298
4255.59 2470
4256.20 2549
4256.82 2338
4257.43 2430
4258.05 2494
4258.66 2476
4259.28 2319
4259.89 2461
4260.51 2391
4261.12 2363
4261.74 2337
4262.35 2324
4262.97 2229
4263.59 2413
4264.20 2419
4264.82 2402
4265.43 2326
4266.05 2319
4266.66 2208
4267.28 2284
4267.90 2378
4268.51 2346
4269.13 2208
4269.74 2155
4270.36 2107
4270.98 2224
4271.59 2168
4272.21 2117
4272.83 2390
4273.44 2402
4274.06 2181
4274.68 2199
4275.29 2300
4275.91 2405
4276.52 2356
4277.14 2489
4277.76 2437
4278.37 2351
4278.99 2495
4279.61 2555
4280.23 2538
4280.84 2189
4281.46 2289
4282.08 2166
4282.69 2175
4283.31 2332
4283.93 2264
4284.54 2064
4285.16 2137
4285.78 2005
4286.40 2047
4287.01 2085
4287.63 2113
4288.25 2130
4288.87 2148
4289.48 2122
4290.10 2153
4290.72 2254
4291.34 1983
4291.95 2102
4292.57 2183
4293.19 2147
4293.81 2180
4294.42 2177
4295.04 2222
4295.66 2145
4296.28 2178
4296.90 2175
4297.51 2178
4298.13 2198
4298.75 2112
4299.37 2200
4299.99 2170
4300.61 2237
4301.22 2206
4301.84 2246
4302.46 2045
4303.08 2072
4303.70 1970
4304.32 1993
4304.94 2113
4305.55 2130
4306.17 2158
4306.79 2290
4307.41 2158
4308.03 2112
4308.65 2142
4309.27 2380
4309.89 2150
4310.50 2017
4311.12 2218
4311.74 2162
4312.36 2122
4312.98 2107
4313.60 2096
4314.22 2152
4314.84 2197
4315.46 2001
4316.08 2232
4316.70 2130
4317.32 2089
4317.94 2057
4318.56 2036
4319.18 2004
4319.80 2017
4320.42 2072
4321.04 2035
4321.65 2056
4322.27 2091
4322.89 1963
4323.51 2025
4324.13 2089
4324.75 2059
4325.37 1997
4325.99 2046
4326.62 2075
4327.24 2019
4327.86 2045
4328.48 2009
4329.10 2038
4329.72 1922
4330.34 1894
4330.96 1961
4331.58 2050
4332.20 1977
4332.82 2036
4333.44 1845
4334.06 1869
4334.68 1934
4335.30 1855
4335.92 2031
4336.54 2037
4337.16 2006
4337.79 1979
4338.41 1802
4339.03 1931
4339.65 2075
4340.27 1984
4340.89 1977
4341.51 1938
4342.13 2005
4342.76 2054
4343.38 1937
4344.00 1945
4344.62 1980
4345.24 2061
4345.86 2077
4346.48 2139
4347.11 2101
4347.73 2140
4348.35 2074
4348.97 2086
4349.59 2162
4350.22 2268
4350.84 2208
4351.46 2061
4352.08 2125
4352.70 2093
4353.33 2170
4353.95 2156
4354.57 2005
4355.19 1926
4355.81 1991
4356.44 1940
4357.06 2037
4357.68 1882
4358.30 1918
4358.93 1917
4359.55 1920
4360.17 2055
4360.79 1986
4361.42 2042
4362.04 1991
4362.66 1986
4363.28 2008
4363.91 2100
4364.53 1960
4365.15 1848
4365.78 1922
4366.40 1997
4367.02 1919
4367.65 1954
4368.27 1983
4368.89 1956
4369.52 1840
4370.14 1856
4370.76 1837
4371.39 1972
4372.01 1849
4372.63 1746
4373.26 1875
4373.88 1809
4374.50 1896
4375.13 1869
4375.75 1892
4376.37 1870
4377.00 1882
4377.62 1843
4378.25 1975
4378.87 2097
4379.49 2121
4380.12 2031
4380.74 1993
4381.37 2009
4381.99 2044
4382.61 1867
4383.24 1888
4383.86 1973
4384.49 2116
4385.11 1967
4385.74 2060
4386.36 1990
4386.98 1996
4387.61 2020
4388.23 1811
4388.86 1781
4389.48 1845
4390.11 1864
4390.73 1813
4391.36 1850
4391.98 1905
4392.61 1933
4393.23 1975
4393.86 2031
4394.48 2053
4395.11 1831
4395.73 1863
4396.36 1984
4396.98 1971
4397.61 1674
4398.23 1719
4398.86 1806
4399.48 1921
4400.11 2064
4400.74 1812
4401.36 1845
4401.99 1890
4402.61 1971
4403.24 1909
4403.86 2014
4404.49 2072
4405.11 1848
4405.74 1876
4406.37 1860
4406.99 1981
4407.62 1850
4408.24 1963
4408.87 1916
4409.50 1869
4410.12 1797
4410.75 1889
4411.38 1799
4412.00 1782
4412.63 1909
4413.25 2062
4413.88 1998
4414.51 2005
4415.13 1927
4415.76 1954
4416.39 1860
4417.01 1918
4417.64 1977
4418.27 1865
4418.89 1866
4419.52 1912
4420.15 1851
4420.77 1963
4421.40 1749
4422.03 1848
4422.66 1847
4423.28 2004
4423.91 1892
4424.54 1758
4425.16 1844
4425.79 1805
4426.42 1829
4427.05 1858
4427.67 1825
4428.30 1924
4428.93 1870
4429.56 1720
4430.18 1793
4430.81 1780
4431.44 1907
4432.07 1773
4432.69 1804
4433.32 1911
4433.95 1878
4434.58 1864
4435.21 1865
4435.83 1788
4436.46 1851
4437.09 1836
4437.72 1768
4438.35 1902
4438.97 1932
4439.60 1891
4440.23 1881
4440.86 1874
4441.49 1908
4442.12 1994
4442.74 1896
4443.37 1979
4444.00 1944
4444.63 1971
4445.26 1916
4445.89 1993
4446.52 2014
4447.14 1956
4447.77 2018
4448.40 2130
4449.03 2147
4449.66 2159
4450.29 2095
4450.92 2109
4451.55 1987
4452.18 2090
4452.81 1984
4453.44 2020
4454.06 1993
4454.69 1954
4455.32 1907
4455.95 1916
4456.58 2029
4457.21 1965
4457.84 1789
4458.47 1912
4459.10 1908
4459.73 1768
4460.36 1831
4460.99 1825
4461.62 1970
4462.25 1798
4462.88 1845
4463.51 1873
4464.14 2046
4464.77 1944
4465.40 1926
4466.03 1847
4466.66 1933
4467.29 1957
4467.92 2006
4468.55 1903
4469.18 1942
4469.81 2047
4470.44 2095
4471.07 1999
4471.70 1988
4472.33 2046
4472.96 1999
4473.59 2045
4474.22 1943
4474.86 1869
4475.49 1892
4476.12 1840
4476.75 1806
4477.38 1781
4478.01 1824
4478.64 1871
4479.27 1832
4479.90 1788
4480.53 1877
4481.17 1872
4481.80 1849
4482.43 1859
4483.06 1850
4483.69 1973
4484.32 1871
4484.95 1879
4485.58 1875
4486.22 1951
4486.85 1906
4487.48 1921
4488.11 1791
4488.74 1743
4489.37 1826
4490.01 1846
4490.64 1917
4491.27 1859
4491.90 1900
4492.53 1974
4493.17 1912
4493.80 1747
4494.43 1757
4495.06 1922
4495.70 1852
4496.33 1821
4496.96 1913
4497.59 1866
4498.22 2041
4498.86 1942
4499.49 1820
4500.12 1753
4500.75 1793
4501.39 1867
4502.02 1911
4502.65 1863
4503.29 2066
4503.92 1927
4504.55 1997
4505.18 1931
4505.82 1996
4506.45 1954
4507.08 1845
4507.72 1941
4508.35 2047
4508.98 1985
4509.62 1986
4510.25 1982
4510.88 1839
4511.52 1877
4512.15 1960
4512.78 1964
4513.42 2059
4514.05 1978
4514.68 2048
4515.32 2055
4515.95 1966
4516.58 2044
4517.22 2031
4517.85 2004
4518.48 2092
4519.12 2013
4519.75 2016
4520.39 2027
4521.02 2029
4521.65 2059
4522.29 2147
4522.92 2035
4523.56 1998
4524.19 1957
4524.83 2070
4525.46 2167
4526.09 2221
4526.73 2317
4527.36 2329
4528.00 2422
4528.63 2707
4529.27 2998
4529.90 3248
4530.54 3436
4531.17 3728
4531.81 3720
4532.44 4211
4533.07 4465
4533.71 4303
4534.34 4245
4534.98 4248
4535.61 4127
4536.25 3586
4536.88 3261
4537.52 3011
4538.16 2746
4538.79 2464
4539.43 2343
4540.06 2214
4540.70 2246
4541.33 2182
4541.97 1994
4542.60 2005
4543.24 1978
4543.87 2041
4544.51 2151
4545.15 2012
4545.78 1996
4546.42 1919
4547.05 1786
4547.69 2025
4548.32 1958
4548.96 1912
4549.60 1836
4550.23 2030
4550.87 2131
4551.50 1936
4552.14 1874
4552.78 1855
4553.41 1801
4554.05 1881
4554.69 1928
4555.32 1954
4555.96 2115
4556.60 2013
4557.23 2147
4557.87 2000
4558.51 2043
4559.14 2024
4559.78 2032
4560.42 2139
4561.05 2080
4561.69 2075
4562.33 1989
4562.96 2169
4563.60 2076
4564.24 2072
4564.87 2053
4565.51 2146
4566.15 2180
4566.79 2113
4567.42 2217
4568.06 2240
4568.70 2261
4569.33 2239
4569.97 2370
4570.61 2371
4571.25 2460
4571.88 2212
4572.52 2173
4573.16 2109
4573.80 2147
4574.44 2315
4575.07 2200
4575.71 1852
4576.35 1986
4576.99 2016
4577.62 1947
4578.26 1914
4578.90 1926
4579.54 1816
4580.18 1905
4580.82 2000
4581.45 2042
4582.09 1861
4582.73 1833
4583.37 1887
4584.01 1881
4584.65 1859
4585.28 1840
4585.92 1915
4586.56 1845
4587.20 1798
4587.84 1853
4588.48 1831
4589.12 1896
4589.75 1728
4590.39 1803
4591.03 1840
4591.67 1852
4592.31 1813
4592.95 1978
4593.59 1911
4594.23 1983
4594.87 1867
4595.51 1830
4596.15 1786
4596.78 1745
4597.42 1810
4598.06 1823
4598.70 1800
4599.34 1861
4599.98 1819
4600.62 1787
4601.26 1953
4601.90 2049
4602.54 1914
4603.18 1891
4603.82 1847
4604.46 1975
4605.10 2102
4605.74 2172
4606.38 2004
4607.02 1944
4607.66 1939
4608.30 1930
4608.94 1935
4609.58 1921
4610.22 1909
4610.86 1925
4611.50 1944
4612.14 1860
4612.78 1992
4613.42 1971
4614.06 1866
4614.70 1911
4615.34 2005
4615.98 1981
4616.63 2052
4617.27 1879
4617.91 1958
4618.55 1842
4619.19 1848
4619.83 1838
4620.47 1874
4621.11 1935
4621.75 1866
4622.39 1959
4623.03 1778
4623.68 1712
4624.32 1599
4624.96 1671
4625.60 1678
4626.24 1670
4626.88 1784
4627.52 1815
4628.17 1806
4628.81 1861
4629.45 1654
4630.09 1718
4630.73 1843
4631.37 1912
4632.02 1781
4632.66 1863
4633.30 1899
4633.94 1861
4634.58 1734
4635.22 1738
4635.87 1762
4636.51 1830
4637.15 1735
4637.79 1784
4638.44 1680
4639.08 1723
4639.72 1737
4640.36 1771
4641.00 1799
4641.65 1645
4642.29 1728
4642.93 1716
4643.57 1694
4644.22 1769
4644.86 1819
4645.50 1825
4646.15 1819
4646.79 1807
4647.43 1777
4648.07 1700
4648.72 1757
4649.36 1787
4650.00 1723
4650.65 1683
4651.29 1761
4651.93 1859
4652.57 1812
4653.22 1720
4653.86 1857
4654.50 1684
4655.15 1754
4655.79 1721
4656.44 1653
4657.08 1726
4657.72 1751
4658.37 1708
4659.01 1830
4659.65 1753
4660.30 1721
4660.94 1724
4661.58 1773
4662.23 1707
4662.87 1672
4663.52 1731
4664.16 1707
4664.80 1640
4665.45 1648
4666.09 1682
4666.74 1794
4667.38 1863
4668.02 1908
4668.67 1917
4669.31 1765
4669.96 1742
4670.60 1859
4671.25 1815
4671.89 1722
4672.54 1634
4673.18 1735
4673.83 1680
4674.47 1621
4675.11 1717
4675.76 1658
4676.40 1848
4677.05 1766
4677.69 1654
4678.34 1810
4678.98 1701
4679.63 1761
4680.27 1848
4680.92 1843
4681.56 1857
4682.21 1825
4682.85 1837
4683.50 1837
4684.15 1984
4684.79 1913
4685.44 1819
4686.08 1819
4686.73 1757
4687.37 1805
4688.02 1708
4688.66 1763
4689.31 1793
4689.96 1755
4690.60 1750
4691.25 1690
4691.89 1667
4692.54 1697
4693.19 1676
4693.83 1755
4694.48 1648
4695.12 1596
4695.77 1589
4696.42 1687
4697.06 1766
4697.71 1763
4698.36 1799
4699.00 1655
4699.65 1770
4700.29 1806
4700.94 1804
4701.59 1792
4702.23 1760
4702.88 1872
4703.53 1735
4704.17 1857
4704.82 1888
4705.47 1944
4706.11 1847
4706.76 1876
4707.41 1825
4708.06 1888
4708.70 1861
4709.35 1782
4710.00 1707
4710.64 1852
4711.29 1862
4711.94 1832
4712.59 1848
4713.23 1796
4713.88 1777
4714.53 1821
4715.18 1894
4715.82 1773
4716.47 1713
4717.12 1701
4717.77 1698
4718.41 1694
4719.06 1752
4719.71 1695
4720.36 1793
4721.01 1742
4721.65 1715
4722.30 1819
4722.95 1922
4723.60 1885
4724.25 1930
4724.89 1804
4725.54 1738
4726.19 1797
4726.84 1724
4727.49 1748
4728.14 1695
4728.78 1731
4729.43 1749
4730.08 1840
4730.73 1795
4731.38 1691
4732.03 1647
4732.68 1690
4733.32 1661
4733.97 1781
4734.62 1778
4735.27 1841
4735.92 1819
4736.57 1934
4737.22 1823
4737.87 1874
4738.52 1858
4739.16 1872
4739.81 1813
4740.46 1811
4741.11 1785
4741.76 1808
4742.41 1746
4743.06 1747
4743.71 1902
4744.36 1928
4745.01 1983
4745.66 1945
4746.31 2000
4746.96 2210
4747.61 2204
4748.26 2255
4748.91 2337
4749.56 2566
4750.21 2758
4750.86 2792
4751.51 2898
4752.16 3016
4752.81 3307
4753.46 3497
4754.11 3473
4754.76 3191
4755.41 2918
4756.06 3081
4756.71 2847
4757.36 2638
4758.01 2682
4758.66 2464
4759.31 2229
4759.96 2253
4760.61 1914
4761.26 1848
4761.91 1811
4762.56 1830
4763.22 1837
4763.87 1796
4764.52 1686
4765.17 1759
4765.82 1803
4766.47 1885
4767.12 1747
4767.77 1672
4768.42 1661
4769.07 1698
4769.73 1713
4770.38 1663
4771.03 1545
4771.68 1681
4772.33 1707
4772.98 1817
4773.63 1830
4774.29 1642
4774.94 1621
4775.59 1643
4776.24 1656
4776.89 1612
4777.54 1702
4778.20 1706
4778.85 1801
4779.50 1974
4780.15 1862
4780.80 1866
4781.46 1730
4782.11 1808
4782.76 1843
4783.41 1884
4784.06 1957
4784.72 1792
4785.37 1785
4786.02 1842
4786.67 1763
4787.33 1748
4787.98 1706
4788.63 1811
4789.28 1791
4789.94 1969
4790.59 1944
4791.24 1960
4791.89 1967
4792.55 1835
4793.20 1849
4793.85 1806
4794.51 1876
4795.16 1826
4795.81 1751
4796.47 1808
4797.12 1768
4797.77 1735
4798.42 1746
4799.08 1780
4799.73 1732
4800.38 1772
4801.04 1613
4801.69 1623
4802.35 1670
4803.00 1614
4803.65 1683
4804.31 1650
4804.96 1669
4805.61 1757
4806.27 1657
4806.92 1660
4807.57 1602
4808.23 1549
4808.88 1695
4809.54 1605
4810.19 1598
4810.84 1711
4811.50 1612
4812.15 1539
4812.81 1564
4813.46 1701
4814.12 1641
4814.77 1677
4815.42 1677
4816.08 1665
4816.73 1694
4817.39 1721
4818.04 1652
4818.70 1691
4819.35 1698
4820.01 1694
4820.66 1743
4821.32 1661
4821.97 1744
4822.63 1780
4823.28 1693
4823.94 1845
4824.59 1821
4825.25 1919
4825.90 1737
4826.56 1715
4827.21 1738
4827.87 1867
4828.52 1825
4829.18 1760
4829.83 1738
4830.49 1720
4831.14 1778
4831.80 1774
4832.45 1774
4833.11 1793
4833.76 1793
4834.42 1823
4835.08 1863
4835.73 1812
4836.39 1845
4837.04 1805
4837.70 1681
4838.36 1778
4839.01 1782
4839.67 1614
4840.32 1756
4840.98 1746
4841.64 1834
4842.29 1861
4842.95 1818
4843.60 1708
4844.26 1641
4844.92 1539
4845.57 1556
4846.23 1625
4846.89 1696
4847.54 1750
4848.20 1640
4848.86 1600
4849.51 1694
4850.17 1682
4850.83 1572
4851.48 1670
4852.14 1559
4852.80 1775
4853.45 1780
4854.11 1634
4854.77 1741
4855.43 1612
4856.08 1533
4856.74 1670
4857.40 1672
4858.05 1706
4858.71 1668
4859.37 1756
4860.03 1616
4860.68 1695
4861.34 1634
4862.00 1694
4862.66 1703
4863.31 1668
4863.97 1762
4864.63 1850
4865.29 1833
4865.95 1752
4866.60 1820
4867.26 1846
4867.92 1817
4868.58 1698
4869.23 1717
4869.89 1701
4870.55 1774
4871.21 1767
4871.87 1766
4872.53 1774
4873.18 1798
4873.84 1796
4874.50 1634
4875.16 1763
4875.82 1753
4876.48 1869
4877.13 1620
4877.79 1608
4878.45 1647
4879.11 1563
4879.77 1554
4880.43 1601
4881.09 1674
4881.75 1635
4882.40 1618
4883.06 1554
4883.72 1623
4884.38 1620
4885.04 1519
4885.70 1635
4886.36 1711
4887.02 1724
4887.68 1644
4888.34 1626
4889.00 1630
4889.66 1578
4890.32 1600
4890.97 1639
4891.63 1768
4892.29 1633
4892.95 1715
4893.61 1843
4894.27 1744
4894.93 1732
4895.59 1710
4896.25 1764
4896.91 1766
4897.57 1833
4898.23 1817
4898.89 1674
4899.55 1693
4900.21 1803
4900.87 1735
4901.53 1770
4902.19 1711
4902.85 1712
4903.51 1713
4904.17 1729
4904.83 1677
4905.50 1616
4906.16 1730
4906.82 1728
4907.48 1685
4908.14 1733
4908.80 1650
4909.46 1662
4910.12 1789
4910.78 1737
4911.44 1572
4912.10 1562
4912.76 1700
4913.42 1556
4914.09 1604
4914.75 1665
4915.41 1629
4916.07 1573
4916.73 1543
4917.39 1580
4918.05 1573
4918.71 1563
4919.38 1604
4920.04 1587
4920.70 1677
4921.36 1601
4922.02 1576
4922.68 1534
4923.35 1531
4924.01 1610
4924.67 1666
4925.33 1688
4925.99 1533
4926.65 1590
4927.32 1651
4927.98 1599
4928.64 1570
4929.30 1672
4929.96 1713
4930.63 1639
4931.29 1616
4931.95 1535
4932.61 1575
4933.28 1634
4933.94 1600
4934.60 1634
4935.26 1617
4935.93 1538
4936.59 1533
4937.25 1583
4937.91 1543
4938.58 1524
4939.24 1626
4939.90 1670
4940.56 1608
4941.23 1581
4941.89 1608
4942.55 1601
4943.22 1594
4943.88 1634
4944.54 1645
4945.21 1758
4945.87 1688
4946.53 1604
4947.20 1597
4947.86 1567
4948.52 1648
4949.19 1564
4949.85 1479
4950.51 1617
4951.18 1617
4951.84 1642
4952.50 1558
4953.17 1612
4953.83 1633
4954.49 1598
4955.16 1525
4955.82 1582
4956.49 1541
4957.15 1747
4957.81 1685
4958.48 1705
4959.14 1630
4959.81 1595
4960.47 1688
4961.14 1697
4961.80 1697
4962.46 1906
4963.13 1761
4963.79 1916
4964.46 1920
4965.12 2061
4965.79 1917
4966.45 2086
4967.12 1940
4967.78 2026
4968.44 1912
4969.11 1870
4969.77 1756
4970.44 1832
4971.10 1816
4971.77 1724
4972.43 1630
4973.10 1662
4973.76 1672
4974.43 1630
4975.09 1619
4975.76 1712
4976.42 1780
4977.09 1781
4977.76 1763
4978.42 1710
4979.09 1833
4979.75 1832
4980.42 1776
4981.08 1799
4981.75 1714
4982.41 1692
4983.08 1860
4983.75 1826
4984.41 1777
4985.08 1825
4985.74 1893
4986.41 1957
4987.07 1931
4987.74 2131
4988.41 2060
4989.07 2185
4989.74 2205
4990.41 2160
4991.07 2310
4991.74 2241
4992.40 2186
4993.07 2245
4993.74 2036
4994.40 2055
4995.07 2000
4995.74 1880
4996.40 1814
4997.07 1771
4997.74 1724
4998.40 1700
4999.07 1710
4999.74 1643
5000.40 1599
5001.07 1589
5001.74 1618
5002.40 1605
5003.07 1470
5003.74 1594
5004.41 1578
5005.07 1605
5005.74 1562
5006.41 1509
5007.07 1471
5007.74 1502
5008.41 1497
5009.08 1507
5009.74 1462
5010.41 1444
5011.08 1518
5011.75 1676
5012.41 1653
5013.08 1483
5013.75 1481
5014.42 1511
5015.09 1494
5015.75 1616
5016.42 1698
5017.09 1560
5017.76 1558
5018.43 1571
5019.09 1543
5019.76 1506
5020.43 1641
5021.10 1633
5021.77 1559
5022.44 1678
5023.10 1606
5023.77 1641
5024.44 1677
5025.11 1634
5025.78 1755
5026.45 1699
5027.11 1599
5027.78 1673
5028.45 1719
5029.12 1592
5029.79 1730
5030.46 1611
5031.13 1647
5031.80 1646
5032.47 1581
5033.13 1509
5033.80 1686
5034.47 1455
5035.14 1569
5035.81 1516
5036.48 1569
5037.15 1394
5037.82 1399
5038.49 1407
5039.16 1594
5039.83 1464
5040.50 1481
5041.17 1391
5041.84 1439
5042.51 1588
5043.18 1487
5043.85 1538
5044.52 1623
5045.18 1569
5045.85 1595
5046.52 1510
5047.19 1527
5047.86 1515
5048.53 1477
5049.20 1580
5049.88 1557
5050.55 1587
5051.22 1499
5051.89 1415
5052.56 1573
5053.23 1543
5053.90 1546
5054.57 1496
5055.24 1501
5055.91 1506
5056.58 1570
5057.25 1603
5057.92 1542
5058.59 1602
5059.26 1592
5059.93 1556
5060.60 1480
5061.27 1528
5061.95 1578
5062.62 1478
5063.29 1505
5063.96 1477
5064.63 1488
5065.30 1530
5065.97 1475
5066.64 1517
5067.31 1569
5067.99 1463
5068.66 1514
5069.33 1566
5070.00 1502
5070.67 1481
5071.34 1438
5072.02 1492
5072.69 1481
5073.36 1423
5074.03 1499
5074.70 1516
5075.37 1471
5076.05 1518
5076.72 1624
5077.39 1590
5078.06 1460
5078.73 1305
5079.41 1431
5080.08 1530
5080.75 1651
5081.42 1540
5082.10 1596
5082.77 1540
5083.44 1532
5084.11 1613
5084.78 1566
5085.46 1541
5086.13 1511
5086.80 1460
5087.48 1474
5088.15 1393
5088.82 1492
5089.49 1470
5090.17 1460
5090.84 1512
5091.51 1656
5092.19 1582
5092.86 1528
5093.53 1527
5094.20 1459
5094.88 1552
5095.55 1367
5096.22 1381
5096.90 1547
5097.57 1636
5098.24 1505
5098.92 1472
5099.59 1484
5100.26 1496
5100.94 1482
5101.61 1559
5102.29 1546
5102.96 1516
5103.63 1571
5104.31 1595
5104.98 1481
5105.65 1479
5106.33 1501
5107.00 1502
5107.68 1569
5108.35 1535
5109.02 1582
5109.70 1557
5110.37 1527
5111.05 1554
5111.72 1469
5112.40 1396
5113.07 1436
5113.74 1468
5114.42 1400
5115.09 1394
5115.77 1347
5116.44 1304
5117.12 1332
5117.79 1495
5118.47 1370
5119.14 1410
5119.82 1534
5120.49 1489
5121.17 1493
5121.84 1363
5122.52 1346
5123.19 1499
5123.87 1452
5124.54 1521
5125.22 1519
5125.89 1524
5126.57 1620
5127.24 1623
5127.92 1485
5128.59 1508
5129.27 1499
5129.94 1500
5130.62 1628
5131.29 1514
5131.97 1504
5132.65 1475
5133.32 1375
5134.00 1447
5134.67 1530
5135.35 1484
5136.02 1474
5136.70 1426
5137.38 1477
5138.05 1584
5138.73 1491
5139.40 1392
5140.08 1455
5140.76 1428
5141.43 1397
5142.11 1365
5142.79 1456
5143.46 1463
5144.14 1589
5144.81 1542
5145.49 1677
5146.17 1603
5146.84 1580
5147.52 1490
5148.20 1439
5148.87 1464
5149.55 1492
5150.23 1493
5150.90 1395
5151.58 1446
5152.26 1444
5152.94 1417
5153.61 1477
5154.29 1342
5154.97 1321
5155.64 1444
5156.32 1432
5157.00 1384
5157.68 1590
5158.35 1485
5159.03 1373
5159.71 1369
5160.39 1391
5161.06 1347
5161.74 1298
5162.42 1415
5163.10 1353
5163.77 1328
5164.45 1344
5165.13 1353
5165.81 1411
5166.48 1454
5167.16 1448
5167.84 1467
5168.52 1515
5169.20 1483
5169.87 1469
5170.55 1474
5171.23 1360
5171.91 1432
5172.59 1411
5173.27 1319
5173.94 1317
5174.62 1417
5175.30 1403
5175.98 1342
5176.66 1280
5177.34 1297
5178.02 1312
5178.69 1355
5179.37 1426
5180.05 1492
5180.73 1440
5181.41 1470
5182.09 1430
5182.77 1314
5183.45 1305
5184.12 1417
5184.80 1466
5185.48 1396
5186.16 1482
5186.84 1630
5187.52 1505
5188.20 1402
5188.88 1284
5189.56 1325
5190.24 1342
5190.92 1364
5191.60 1329
5192.28 1264
5192.96 1245
5193.64 1281
5194.32 1326
5195.00 1379
5195.68 1326
5196.36 1341
5197.03 1334
5197.71 1401
5198.39 1276
5199.07 1305
5199.75 1264
5200.44 1361
5201.12 1407
5201.80 1459
5202.48 1463
5203.16 1270
5203.84 1352
5204.52 1472
5205.20 1428
5205.88 1386
5206.56 1387
5207.24 1396
5207.92 1404
5208.60 1401
5209.28 1315
5209.96 1403
5210.64 1401
5211.32 1383
5212.00 1365
5212.68 1462
5213.37 1433
5214.05 1320
5214.73 1490
5215.41 1449
5216.09 1339
5216.77 1440
5217.45 1288
5218.13 1240
5218.81 1497
5219.50 1354
5220.18 1340
5220.86 1419
5221.54 1331
5222.22 1338
5222.90 1250
5223.59 1322
5224.27 1355
5224.95 1323
5225.63 1214
5226.31 1369
5226.99 1319
5227.68 1298
5228.36 1307
5229.04 1325
5229.72 1291
5230.40 1425
5231.09 1384
5231.77 1391
5232.45 1450
5233.13 1328
5233.81 1504
5234.50 1424
5235.18 1461
5235.86 1488
5236.54 1546
5237.23 1506
5237.91 1558
5238.59 1556
5239.27 1494
5239.96 1484
5240.64 1675
5241.32 1549
5242.01 1540
5242.69 1573
5243.37 1525
5244.05 1463
5244.74 1488
5245.42 1442
5246.10 1483
5246.79 1369
5247.47 1273
5248.15 1404
5248.84 1422
5249.52 1444
5250.20 1330
5250.89 1325
5251.57 1378
5252.25 1345
5252.94 1424
5253.62 1460
5254.30 1426
5254.99 1415
5255.67 1400
5256.36 1356
5257.04 1325
5257.72 1285
5258.41 1352
5259.09 1293
5259.78 1316
5260.46 1312
5261.14 1298
5261.83 1300
5262.51 1389
5263.20 1423
5263.88 1357
5264.56 1374
5265.25 1395
5265.93 1468
5266.62 1420
5267.30 1322
5267.99 1414
5268.67 1449
5269.36 1426
5270.04 1416
5270.73 1448
5271.41 1488
5272.09 1510
5272.78 1343
5273.46 1355
5274.15 1290
5274.83 1373
5275.52 1352
5276.20 1430
5276.89 1438
5277.57 1301
5278.26 1390
5278.94 1447
5279.63 1445
5280.32 1454
5281.00 1454
5281.69 1517
5282.37 1506
5283.06 1443
5283.74 1431
5284.43 1442
5285.11 1482
5285.80 1420
5286.49 1347
5287.17 1408
5287.86 1480
5288.54 1362
5289.23 1325
5289.91 1219
5290.60 1319
5291.29 1242
5291.97 1363
5292.66 1414
5293.35 1327
5294.03 1353
5294.72 1484
5295.40 1444
5296.09 1331
5296.78 1343
5297.46 1390
5298.15 1362
5298.84 1252
5299.52 1338
5300.21 1408
5300.90 1416
5301.58 1501
5302.27 1520
5302.96 1442
5303.64 1428
5304.33 1554
5305.02 1441
5305.70 1391
5306.39 1430
5307.08 1427
5307.77 1398
5308.45 1485
5309.14 1403
5309.83 1418
5310.51 1472
5311.20 1325
5311.89 1357
5312.58 1403
5313.26 1319
5313.95 1355
5314.64 1257
5315.33 1329
5316.01 1369
5316.70 1466
5317.39 1344
5318.08 1368
5318.77 1322
5319.45 1391
5320.14 1312
5320.83 1353
5321.52 1344
5322.20 1417
5322.89 1445
5323.58 1253
5324.27 1295
5324.96 1392
5325.65 1313
5326.33 1335
5327.02 1349
5327.71 1338
5328.40 1380
5329.09 1336
5329.78 1227
5330.46 1303
5331.15 1308
5331.84 1415
5332.53 1471
5333.22 1365
5333.91 1290
5334.60 1339
5335.29 1481
5335.98 1516
5336.66 1386
5337.35 1285
5338.04 1311
5338.73 1300
5339.42 1252
5340.11 1413
5340.80 1492
5341.49 1328
5342.18 1295
5342.87 1350
5343.56 1325
5344.25 1356
5344.94 1452
5345.62 1422
5346.31 1446
5347.00 1357
5347.69 1462
5348.38 1480
5349.07 1495
5349.76 1571
5350.45 1688
5351.14 1712
5351.83 1603
5352.52 1652
5353.21 1682
5353.90 1686
5354.59 1656
5355.28 1494
5355.97 1556
5356.66 1449
5357.35 1342
5358.04 1295
5358.74 1345
5359.43 1477
5360.12 1476
5360.81 1438
5361.50 1525
5362.19 1427
5362.88 1387
5363.57 1408
5364.26 1409
5364.95 1343
5365.64 1291
5366.33 1326
5367.02 1355
5367.71 1324
5368.41 1329
5369.10 1371
5369.79 1469
5370.48 1387
5371.17 1309
5371.86 1420
5372.55 1391
5373.24 1402
5373.94 1423
5374.63 1423
5375.32 1527
5376.01 1432
5376.70 1339
5377.39 1495
5378.08 1379
5378.78 1531
5379.47 1552
5380.16 1539
5380.85 1529
5381.54 1571
5382.24 1664
5382.93 1550
5383.62 1463
5384.31 1493
5385.00 1659
5385.70 1467
5386.39 1492
5387.08 1530
5387.77 1421
5388.47 1421
5389.16 1336
5389.85 1245
5390.54 1386
5391.23 1420
5391.93 1325
5392.62 1321
5393.31 1228
5394.01 1362
5394.70 1369
5395.39 1368
5396.08 1449
5396.78 1389
5397.47 1255
5398.16 1268
5398.86 1343
5399.55 1339
5400.24 1369
5400.93 1216
5401.63 1300
5402.32 1346
5403.01 1274
5403.71 1357
5404.40 1329
5405.09 1241
5405.79 1278
5406.48 1337
5407.17 1367
5407.87 1381
5408.56 1376
5409.26 1407
5409.95 1457
5410.64 1496
5411.34 1339
5412.03 1397
5412.72 1369
5413.42 1360
5414.11 1280
5414.81 1368
5415.50 1289
5416.19 1332
5416.89 1387
5417.58 1353
5418.28 1370
5418.97 1411
5419.67 1448
5420.36 1340
5421.05 1349
5421.75 1320
5422.44 1361
5423.14 1279
5423.83 1303
5424.53 1332
5425.22 1374
5425.92 1305
5426.61 1270
5427.31 1256
5428.00 1250
5428.70 1386
5429.39 1404
5430.09 1320
5430.78 1331
5431.48 1380
5432.17 1392
5432.87 1383
5433.56 1337
5434.26 1412
5434.95 1396
5435.65 1377
5436.34 1334
5437.04 1363
5437.73 1361
5438.43 1400
5439.13 1350
5439.82 1355
5440.52 1362
5441.21 1334
5441.91 1432
5442.60 1288
5443.30 1276
5444.00 1346
5444.69 1330
5445.39 1326
5446.08 1308
5446.78 1376
5447.48 1297
5448.17 1279
5448.87 1346
5449.56 1336
5450.26 1174
5450.96 1311
5451.65 1458
5452.35 1357
5453.05 1274
5453.74 1369
5454.44 1355
5455.14 1364
5455.83 1295
5456.53 1240
5457.23 1244
5457.92 1309
5458.62 1322
5459.32 1186
5460.01 1252
5460.71 1247
5461.41 1257
5462.11 1359
5462.80 1286
5463.50 1299
5464.20 1183
5464.89 1223
5465.59 1249
5466.29 1309
5466.99 1284
5467.68 1255
5468.38 1251
5469.08 1356
5469.78 1398
5470.47 1316
5471.17 1326
5471.87 1284
5472.57 1188
5473.26 1252
5473.96 1304
5474.66 1367
5475.36 1229
5476.06 1252
5476.75 1286
5477.45 1280
5478.15 1212
5478.85 1172
5479.55 1215
5480.24 1228
5480.94 1032
5481.64 1139
5482.34 1211
5483.04 1231
5483.74 1212
5484.43 1264
5485.13 1246
5485.83 1230
5486.53 1206
5487.23 1200
5487.93 1133
5488.63 1259
5489.33 1218
5490.02 1287
5490.72 1250
5491.42 1239
5492.12 1295
5492.82 1213
5493.52 1204
5494.22 1371
5494.92 1231
5495.62 1273
5496.32 1242
5497.01 1213
5497.71 1196
5498.41 1334
5499.11 1279
5499.81 1290
5500.51 1246
5501.21 1275
5501.91 1274
5502.61 1315
5503.31 1287
5504.01 1230
5504.71 1221
5505.41 1270
5506.11 1207
5506.81 1268
5507.51 1307
5508.21 1288
5508.91 1191
5509.61 1178
5510.31 1096
5511.01 1188
5511.71 1167
5512.41 1236
5513.11 1214
5513.81 1262
5514.51 1336
5515.21 1345
5515.91 1211
5516.61 1177
5517.31 1267
5518.01 1281
5518.72 1212
5519.42 1272
5520.12 1197
5520.82 1256
5521.52 1217
5522.22 1169
5522.92 1267
5523.62 1303
5524.32 1277
5525.02 1196
5525.72 1037
5526.43 1150
5527.13 1239
5527.83 1189
5528.53 1116
5529.23 1230
5529.93 1242
5530.63 1233
5531.33 1257
5532.04 1302
5532.74 1265
5533.44 1251
5534.14 1193
5534.84 1139
5535.54 1153
5536.25 1197
5536.95 1127
5537.65 1097
5538.35 1212
5539.05 1231
5539.76 1252
5540.46 1280
5541.16 1251
5541.86 1206
5542.56 1149
5543.27 1247
5543.97 1317
5544.67 1165
5545.37 1182
5546.08 1255
5546.78 1303
5547.48 1315
5548.18 1240
5548.89 1286
5549.59 1248
5550.29 1317
5550.99 1221
5551.70 1195
5552.40 1201
5553.10 1262
5553.81 1231
5554.51 1168
5555.21 1222
5555.91 1243
5556.62 1337
5557.32 1239
5558.02 1204
5558.73 1117
5559.43 1199
5560.13 1112
5560.84 1153
5561.54 1248
5562.24 1211
5562.95 1208
5563.65 1189
5564.35 1268
5565.06 1317
5565.76 1205
5566.47 1162
5567.17 1181
5567.87 1207
5568.58 1196
5569.28 1203
5569.98 1145
5570.69 1202
5571.39 1194
5572.10 1206
5572.80 1245
5573.50 1202
5574.21 1179
5574.91 1155
5575.62 1129
5576.32 1203
5577.03 1298
5577.73 1294
5578.44 1146
5579.14 1208
5579.84 1275
5580.55 1187
5581.25 1268
5581.96 1213
5582.66 1192
5583.37 1234
5584.07 1261
5584.78 1214
5585.48 1252
5586.19 1268
5586.89 1288
5587.60 1333
5588.30 1184
5589.01 1161
5589.71 1219
5590.42 1247
5591.12 1277
5591.83 1142
5592.53 1166
5593.24 1173
5593.94 1143
5594.65 1132
5595.36 1174
5596.06 1263
5596.77 1154
5597.47 1169
5598.18 1158
5598.88 1106
5599.59 1080
5600.30 1203
5601.00 1296
5601.71 1226
5602.41 1245
5603.12 1169
5603.83 1194
5604.53 1255
5605.24 1158
5605.94 1179
5606.65 1249
5607.36 1241
5608.06 1164
5608.77 1199
5609.48 1217
5610.18 1190
5610.89 1180
5611.60 1201
5612.30 1102
5613.01 1169
5613.72 1237
5614.42 1299
5615.13 1138
5615.84 1118
5616.54 1245
5617.25 1162
5617.96 1198
5618.66 1124
5619.37 1047
5620.08 1181
5620.78 1222
5621.49 1185
5622.20 1132
5622.91 1204
5623.61 1135
5624.32 1041
5625.03 1161
5625.74 1179
5626.44 1165
5627.15 1200
5627.86 1207
5628.57 1289
5629.27 1218
5629.98 1197
5630.69 1128
5631.40 1110
5632.11 1221
5632.81 1198
5633.52 1103
5634.23 1138
5634.94 1125
5635.65 1264
5636.35 1176
5637.06 1224
5637.77 1191
5638.48 1207
5639.19 1172
5639.89 1162
5640.60 1226
5641.31 1165
5642.02 1203
5642.73 1278
5643.44 1138
5644.15 1215
5644.85 1273
5645.56 1195
5646.27 1182
5646.98 1255
5647.69 1198
5648.40 1220
5649.11 1233
5649.82 1228
5650.53 1159
5651.23 1187
5651.94 1136
5652.65 1101
5653.36 1177
5654.07 1192
5654.78 1250
5655.49 1146
5656.20 1191
5656.91 1218
5657.62 1198
5658.33 1228
5659.04 1159
5659.75 1131
5660.46 1202
5661.17 1280
5661.88 1140
5662.59 1213
5663.30 1169
5664.00 1168
5664.71 1216
5665.42 1081
5666.13 1102
5666.84 1194
5667.55 1129
5668.27 1059
5668.98 1056
5669.69 1102
5670.40 1131
5671.11 1091
5671.82 1129
5672.53 1141
5673.24 1029
5673.95 1081
5674.66 1047
5675.37 1113
5676.08 1224
5676.79 1274
5677.50 1156
5678.21 1074
5678.92 1145
5679.63 1026
5680.34 1056
5681.06 1103
5681.77 1088
5682.48 1130
5683.19 1194
5683.90 1127
5684.61 1135
5685.32 1117
5686.03 1142
5686.74 1294
5687.46 1275
5688.17 1133
5688.88 1138
5689.59 1178
5690.30 1189
5691.01 1231
5691.72 1169
5692.44 1252
5693.15 1124
5693.86 1134
5694.57 1121
5695.28 1079
5696.00 1096
5696.71 1119
5697.42 1074
5698.13 1165
5698.84 1187
5699.56 1185
5700.27 1155
5700.98 1109
5701.69 1161
5702.40 1093
5703.12 1143
5703.83 1126
5704.54 1111
5705.25 1107
5705.97 1189
5706.68 1145
5707.39 1127
5708.10 1210
5708.82 1147
5709.53 1084
5710.24 1088
5710.95 1083
5711.67 1131
5712.38 1145
5713.09 1152
5713.81 1082
5714.52 1143
5715.23 1130
5715.95 1133
5716.66 1032
5717.37 1099
5718.09 1161
5718.80 1103
5719.51 1055
5720.23 1103
5720.94 1201
5721.65 1081
5722.37 1078
5723.08 1091
5723.79 1191
5724.51 1164
5725.22 1099
5725.93 1149
5726.65 1051
5727.36 1117
5728.08 1024
5728.79 1103
5729.50 1048
5730.22 1050
5730.93 1005
5731.65 1056
5732.36 1090
5733.07 1077
5733.79 1064
5734.50 1022
5735.22 1089
5735.93 1070
5736.65 1132
5737.36 1049
5738.07 1038
5738.79 1032
5739.50 992
5740.22 978
5740.93 1118
5741.65 1071
5742.36 1130
5743.08 1055
5743.79 999
5744.51 1039
5745.22 1023
5745.94 1067
5746.65 1003
5747.37 1137
5748.08 1097
5748.80 1073
5749.51 1128
5750.23 1063
5750.94 1113
5751.66 1133
5752.37 1142
5753.09 1091
5753.80 1126
5754.52 1229
5755.24 1287
5755.95 1170
5756.67 1151
5757.38 1225
5758.10 1135
5758.81 1110
5759.53 1109
5760.25 1073
5760.96 1108
5761.68 1113
5762.39 1107
5763.11 1088
5763.83 1061
5764.54 996
5765.26 1000
5765.97 1166
5766.69 1137
5767.41 1116
5768.12 1053
5768.84 1100
5769.56 1167
5770.27 1070
5770.99 1144
5771.71 1123
5772.42 1052
5773.14 964
5773.86 1034
5774.57 1088
5775.29 1062
5776.01 1060
5776.72 1089
5777.44 1114
5778.16 996
5778.88 1040
5779.59 1078
5780.31 1090
5781.03 1052
5781.74 1138
5782.46 1142
5783.18 1180
5783.90 1210
5784.61 1126
5785.33 1209
5786.05 1298
5786.77 1218
5787.48 1134
5788.20 1181
5788.92 1159
5789.64 1186
5790.35 1130
5791.07 1156
5791.79 1210
5792.51 1139
5793.23 1136
5793.94 1162
5794.66 1160
5795.38 1190
5796.10 1239
5796.82 1241
5797.53 1155
5798.25 1105
5798.97 1176
5799.69 1146
5800.41 1149
5801.13 1336
5801.84 1303
5802.56 1268
5803.28 1361
5804.00 1254
5804.72 1289
5805.44 1360
5806.16 1256
5806.87 1236
5807.59 1165
5808.31 1246
5809.03 1182
5809.75 1071
5810.47 1111
5811.19 1096
5811.91 1177
5812.63 1164
5813.35 1173
5814.07 1258
5814.78 1229
5815.50 1175
5816.22 1222
5816.94 1277
5817.66 1316
5818.38 1444
5819.10 1416
5819.82 1289
5820.54 1216
5821.26 1240
5821.98 1266
5822.70 1274
5823.42 1266
5824.14 1248
5824.86 1257
5825.58 1222
5826.30 1146
5827.02 1220
5827.74 1247
5828.46 1127
5829.18 1071
5829.90 1107
5830.62 1192
5831.34 1253
5832.06 1178
5832.78 1203
5833.50 1241
5834.22 1196
5834.94 1151
5835.66 1252
5836.38 1287
5837.10 1281
5837.82 1222
5838.55 1142
5839.27 1146
5839.99 1156
5840.71 1115
5841.43 1181
5842.15 1125
5842.87 1162
5843.59 1116
5844.31 1143
5845.03 1190
5845.76 1146
5846.48 1177
5847.20 1150
5847.92 1103
5848.64 1123
5849.36 1090
5850.08 1113
5850.81 1139
5851.53 1064
5852.25 1052
5852.97 1203
5853.69 1191
5854.41 1201
5855.14 1128
5855.86 1064
5856.58 1031
5857.30 1155
5858.02 1152
5858.74 1146
5859.47 1178
5860.19 1094
5860.91 1156
5861.63 1081
5862.36 1054
5863.08 1106
5863.80 1145
5864.52 1048
5865.24 1108
5865.97 1082
5866.69 1060
5867.41 996
5868.13 1081
5868.86 1068
5869.58 1071
5870.30 984
5871.03 1149
5871.75 1138
5872.47 1114
5873.19 1071
5873.92 1136
5874.64 1130
5875.36 1030
5876.09 988
5876.81 1007
5877.53 1073
5878.26 1119
5878.98 1021
5879.70 970
5880.43 1113
5881.15 1146
5881.87 1112
5882.60 1096
5883.32 1038
5884.04 1120
5884.77 1109
5885.49 1113
5886.21 1122
5886.94 1077
5887.66 1111
5888.39 1096
5889.11 1240
5889.83 1079
5890.56 972
5891.28 1080
5892.01 1146
5892.73 1084
5893.45 1009
5894.18 992
5894.90 1070
5895.63 1070
5896.35 1015
5897.07 1105
5897.80 1106
5898.52 1130
5899.25 1088
5899.97 1070
5900.70 1065
5901.42 1089
5902.15 1175
5902.87 1091
5903.60 1072
5904.32 1150
5905.05 1126
5905.77 1084
5906.50 1036
5907.22 1110
5907.95 1035
5908.67 1143
5909.40 1212
5910.12 1146
5910.85 1005
5911.57 1029
5912.30 1049
5913.02 994
5913.75 1041
5914.47 1154
5915.20 1068
5915.92 1046
5916.65 909
5917.38 1059
5918.10 1077
5918.83 1063
5919.55 1095
5920.28 1081
5921.00 1040
5921.73 1036
5922.46 1050
5923.18 970
5923.91 1078
5924.63 1113
5925.36 1101
5926.09 1032
5926.81 1128
5927.54 1123
5928.26 1073
5928.99 1047
5929.72 1080
5930.44 1045
5931.17 1069
5931.90 1151
5932.62 1069
5933.35 1008
5934.08 1099
5934.80 1091
5935.53 1026
5936.26 1187
5936.98 1148
5937.71 1092
5938.44 1014
5939.16 1085
5939.89 1176
5940.62 1122
5941.35 1105
5942.07 1114
5942.80 1117
5943.53 1123
5944.25 1115
5944.98 1020
5945.71 1091
5946.44 1073
5947.16 1043
5947.89 1021
5948.62 1062
5949.35 1060
5950.07 1113
5950.80 1107
5951.53 1020
5952.26 1044
5952.99 944
5953.71 1053
5954.44 1153
5955.17 1000
5955.90 1026
5956.62 1023
5957.35 1111
5958.08 1086
5958.81 1134
5959.54 1140
5960.27 1130
5960.99 1199
5961.72 1179
5962.45 1040
5963.18 1091
5963.91 1050
5964.64 1051
5965.36 1146
5966.09 1038
5966.82 1126
5967.55 1078
5968.28 1068
5969.01 1109
5969.74 1012
5970.47 1028
5971.19 1109
5971.92 1013
5972.65 1050
5973.38 1082
5974.11 1077
5974.84 1041
5975.57 1013
5976.30 1141
5977.03 1095
5977.76 1025
5978.49 1042
5979.22 1091
5979.95 1088
5980.67 1037
5981.40 1101
5982.13 1139
5982.86 1103
5983.59 1078
5984.32 1050
5985.05 1070
5985.78 1141
5986.51 1059
5987.24 1056
5987.97 1008
5988.70 1150
5989.43 1136
5990.16 1074
5990.89 1040
5991.62 1094
5992.35 1039
5993.08 1025
5993.81 1166
5994.54 1074
5995.27 1030
5996.00 1024
5996.73 1141
5997.47 1137
5998.20 1064
5998.93 1019
5999.66 997
6000.39 1046
6001.12 999
6001.85 1028
6002.58 1104
6003.31 1073
6004.04 1065
6004.77 1087
6005.50 1032
6006.24 1043
6006.97 1054
6007.70 1113
6008.43 1052
6009.16 1088
6009.89 1134
6010.62 1069
6011.35 1027
6012.09 1181
6012.82 1068
6013.55 1082
6014.28 1086
6015.01 1046
6015.74 1150
6016.47 1084
6017.21 1027
6017.94 1018
6018.67 1176
6019.40 1099
6020.13 1054
6020.87 1094
6021.60 1165
6022.33 1044
6023.06 1108
6023.79 1133
6024.53 1133
6025.26 1062
6025.99 1128
6026.72 1041
6027.46 1063
6028.19 967
6028.92 1082
6029.65 1009
6030.39 958
6031.12 1023
6031.85 1037
6032.58 1062
6033.32 940
6034.05 941
6034.78 1029
6035.51 1107
6036.25 1052
6036.98 1071
6037.71 1013
6038.45 1048
6039.18 1052
6039.91 883
6040.65 940
6041.38 929
6042.11 960
6042.85 995
6043.58 991
6044.31 1153
6045.05 1094
6045.78 1187
6046.51 1268
6047.25 1135
6047.98 1076
6048.71 1034
6049.45 1103
6050.18 1117
6050.91 988
6051.65 1049
6052.38 1042
6053.12 1054
6053.85 1034
6054.58 1053
6055.32 906
6056.05 936
6056.79 994
6057.52 1028
6058.25 982
6058.99 911
6059.72 973
6060.46 998
6061.19 902
6061.93 988
6062.66 969
6063.40 949
6064.13 1033
6064.86 1003
6065.60 1009
6066.33 976
6067.07 928
6067.80 990
6068.54 961
6069.27 990
6070.01 955
6070.74 907
6071.48 978
6072.21 990
6072.95 1034
6073.68 1095
6074.42 970
6075.15 968
6075.89 954
6076.63 1067
6077.36 962
6078.10 978
6078.83 939
6079.57 1062
6080.30 1012
6081.04 981
6081.77 997
6082.51 1024
6083.25 1071
6083.98 1027
6084.72 980
6085.45 1001
6086.19 1029
6086.92 959
6087.66 1024
6088.40 1044
6089.13 947
6089.87 1080
6090.61 1034
6091.34 981
6092.08 1002
6092.81 998
6093.55 1042
6094.29 984
6095.02 961
6095.76 938
6096.50 962
6097.23 934
6097.97 984
6098.71 952
6099.44 1010
6100.18 1076
6100.92 1011
6101.65 950
6102.39 896
6103.13 942
6103.86 939
6104.60 1004
6105.34 961
6106.08 997
6106.81 1060
6107.55 997
6108.29 922
6109.02 958
6109.76 984
6110.50 877
6111.24 905
6111.97 919
6112.71 939
6113.45 905
6114.19 918
6114.92 904
6115.66 965
6116.40 982
6117.14 978
6117.88 1006
6118.61 966
6119.35 917
6120.09 945
6120.83 919
6121.57 965
6122.30 945
6123.04 1118
6123.78 993
6124.52 979
6125.26 983
6126.00 941
6126.73 1000
6127.47 962
6128.21 1006
6128.95 928
6129.69 929
6130.43 1018
6131.16 1010
6131.90 970
6132.64 1000
6133.38 1011
6134.12 919
6134.86 895
6135.60 1027
6136.34 973
6137.08 1030
6137.81 1052
6138.55 949
6139.29 990
6140.03 933
6140.77 1018
6141.51 1042
6142.25 1007
6142.99 954
6143.73 863
6144.47 924
6145.21 1000
6145.95 959
6146.69 922
6147.43 933
6148.17 1000
6148.91 1025
6149.65 920
6150.39 890
6151.13 918
6151.86 969
6152.60 920
6153.34 951
6154.08 913
6154.83 957
6155.57 934
6156.31 897
6157.05 918
6157.79 918
6158.53 909
6159.27 896
6160.01 1007
6160.75 939
6161.49 944
6162.23 920
6162.97 1008
6163.71 997
6164.45 960
6165.19 886
6165.93 939
6166.67 1023
6167.41 959
6168.15 1036
6168.89 1017
6169.64 1006
6170.38 1044
6171.12 1005
6171.86 909
6172.60 975
6173.34 977
6174.08 1069
6174.82 955
6175.57 972
6176.31 1065
6177.05 950
6177.79 988
6178.53 956
6179.27 1024
6180.01 1074
6180.76 1063
6181.50 979
6182.24 943
6182.98 987
6183.72 957
6184.46 1020
6185.21 925
6185.95 899
6186.69 871
6187.43 973
6188.17 962
6188.92 1049
6189.66 961
6190.40 889
6191.14 904
6191.89 921
6192.63 923
6193.37 949
6194.11 936
6194.86 848
6195.60 835
6196.34 955
6197.08 933
6197.83 912
6198.57 915
6199.31 929
6200.05 950
6200.80 940
6201.54 923
6202.28 910
6203.03 944
6203.77 860
6204.51 984
6205.26 967
6206.00 998
6206.74 971
6207.48 991
6208.23 969
6208.97 1070
6209.71 1001
6210.46 962
6211.20 922
6211.95 973
6212.69 993
6213.43 1098
6214.18 1040
6214.92 941
6215.66 940
6216.41 921
6217.15 1006
6217.89 1052
6218.64 984
6219.38 979
6220.13 983
6220.87 1029
6221.61 935
6222.36 960
6223.10 898
6223.85 867
6224.59 934
6225.34 949
6226.08 957
6226.82 1008
6227.57 942
6228.31 990
6229.06 950
6229.80 957
6230.55 955
6231.29 865
6232.04 919
6232.78 930
6233.53 915
6234.27 919
6235.02 927
6235.76 861
6236.51 950
6237.25 988
6238.00 996
6238.74 959
6239.49 930
6240.23 903
6240.98 944
6241.72 897
6242.47 858
6243.21 899
6243.96 961
6244.70 991
6245.45 969
6246.20 877
6246.94 912
6247.69 977
6248.43 978
6249.18 1012
6249.92 1012
6250.67 1042
6251.42 923
6252.16 951
6252.91 930
6253.65 903
6254.40 897
6255.15 953
6255.89 922
6256.64 928
6257.38 929
6258.13 876
6258.88 893
6259.62 893
6260.37 912
6261.12 861
6261.86 872
6262.61 948
6263.36 895
6264.10 937
6264.85 917
6265.60 933
6266.34 963
6267.09 962
6267.84 959
6268.58 896
6269.33 940
6270.08 1031
6270.82 1018
6271.57 909
6272.32 960
6273.07 1032
6273.81 894
6274.56 953
6275.31 957
6276.05 993
6276.80 945
6277.55 989
6278.30 881
6279.04 865
6279.79 861
6280.54 816
6281.29 909
6282.03 849
6282.78 941
6283.53 913
6284.28 927
6285.03 930
6285.77 916
6286.52 968
6287.27 951
6288.02 998
6288.77 882
6289.51 899
6290.26 967
6291.01 966
6291.76 928
6292.51 945
6293.26 904
6294.00 946
6294.75 834
6295.50 893
6296.25 856
6297.00 897
6297.75 949
6298.50 844
6299.24 923
6299.99 827
6300.74 921
6301.49 885
6302.24 911
6302.99 813
6303.74 866
6304.49 913
6305.24 921
6305.99 904
6306.73 929
6307.48 917
6308.23 1006
6308.98 907
6309.73 936
6310.48 965
6311.23 979
6311.98 925
6312.73 851
6313.48 885
6314.23 857
6314.98 914
6315.73 883
6316.48 854
6317.23 812
6317.98 890
6318.73 925
6319.48 940
6320.23 804
6320.98 767
6321.73 838
6322.48 889
6323.23 831
6323.98 808
6324.73 899
6325.48 900
6326.23 947
6326.98 915
6327.73 891
6328.48 875
6329.23 810
6329.98 735
6330.73 835
6331.48 841
6332.23 852
6332.98 905
6333.73 884
6334.49 870
6335.24 966
6335.99 870
6336.74 844
6337.49 844
6338.24 771
6338.99 850
6339.74 861
6340.49 890
6341.25 911
6342.00 938
6342.75 912
6343.50 836
6344.25 881
6345.00 901
6345.75 881
6346.51 845
6347.26 848
6348.01 868
6348.76 942
6349.51 925
6350.26 906
6351.02 935
6351.77 933
6352.52 939
6353.27 899
6354.02 836
6354.78 893
6355.53 894
6356.28 959
6357.03 882
6357.78 938
6358.54 944
6359.29 910
6360.04 881
6360.79 872
6361.55 844
6362.30 857
6363.05 873
6363.80 840
6364.56 850
6365.31 919
6366.06 865
6366.81 871
6367.57 865
6368.32 840
6369.07 792
6369.83 811
6370.58 875
6371.33 923
6372.08 990
6372.84 934
6373.59 908
6374.34 912
6375.10 861
6375.85 849
6376.60 812
6377.36 880
6378.11 916
6378.86 847
6379.62 826
6380.37 839
6381.12 900
6381.88 890
6382.63 860
6383.39 827
6384.14 922
6384.89 927
6385.65 908
6386.40 886
6387.16 881
6387.91 866
6388.66 984
6389.42 950
6390.17 833
6390.93 919
6391.68 923
6392.43 898
6393.19 953
6393.94 846
6394.70 971
6395.45 952
6396.21 886
6396.96 910
6397.72 798
6398.47 791
6399.22 802
6399.98 801
6400.73 830
6401.49 861
6402.24 737
6403.00 807
6403.75 902
6404.51 898
6405.26 945
6406.02 820
6406.77 937
6407.53 921
6408.28 866
6409.04 925
6409.79 956
6410.55 982
6411.31 962
6412.06 884
6412.82 933
6413.57 900
6414.33 887
6415.08 895
6415.84 889
6416.59 878
6417.35 843
6418.11 839
6418.86 918
6419.62 958
6420.37 908
6421.13 945
6421.89 882
6422.64 981
6423.40 898
6424.15 963
6424.91 800
6425.67 859
6426.42 900
6427.18 877
6427.94 836
6428.69 871
6429.45 791
6430.20 824
6430.96 866
6431.72 891
6432.47 844
6433.23 849
6433.99 848
6434.74 863
6435.50 971
6436.26 920
6437.02 821
6437.77 814
6438.53 856
6439.29 894
6440.04 876
6440.80 904
6441.56 868
6442.32 836
6443.07 847
6443.83 831
6444.59 858
6445.34 864
6446.10 854
6446.86 946
6447.62 833
6448.37 850
6449.13 801
6449.89 789
6450.65 921
6451.41 851
6452.16 874
6452.92 899
6453.68 867
6454.44 831
6455.19 759
6455.95 704
6456.71 777
6457.47 786
6458.23 830
6458.99 835
6459.74 850
6460.50 874
6461.26 907
6462.02 879
6462.78 857
6463.54 839
6464.29 906
6465.05 867
6465.81 852
6466.57 794
6467.33 833
6468.09 850
6468.85 914
6469.60 918
6470.36 837
6471.12 788
6471.88 758
6472.64 810
6473.40 844
6474.16 890
6474.92 847
6475.68 861
6476.44 785
6477.20 774
6477.95 855
6478.71 799
6479.47 844
6480.23 818
6480.99 913
6481.75 824
6482.51 847
6483.27 839
6484.03 854
6484.79 899
6485.55 925
6486.31 838
6487.07 814
6487.83 926
6488.59 815
6489.35 845
6490.11 858
6490.87 902
6491.63 909
6492.39 876
6493.15 857
6493.91 871
6494.67 801
6495.43 846
6496.19 928
6496.95 884
6497.71 815
6498.47 821
6499.23 872
6499.99 812
6500.76 773
6501.52 783
6502.28 877
6503.04 837
6503.80 996
6504.56 852
6505.32 827
6506.08 830
6506.84 849
6507.60 844
6508.36 894
6509.13 827
6509.89 829
6510.65 804
6511.41 876
6512.17 866
6512.93 795
6513.69 870
6514.45 844
6515.22 788
6515.98 812
6516.74 822
6517.50 810
6518.26 832
6519.02 815
6519.79 792
6520.55 853
6521.31 925
6522.07 856
6522.83 885
6523.60 869
6524.36 829
6525.12 876
6525.88 928
6526.64 889
6527.41 825
6528.17 788
6528.93 795
6529.69 871
6530.46 839
6531.22 827
6531.98 899
6532.74 930
6533.51 909
6534.27 888
6535.03 847
6535.79 833
6536.56 850
6537.32 835
6538.08 893
6538.85 890
6539.61 905
6540.37 934
6541.13 870
6541.90 862
6542.66 794
6543.42 824
6544.19 882
6544.95 818
6545.71 870
6546.48 884
6547.24 849
6548.00 861
6548.77 843
6549.53 809
6550.29 903
6551.06 872
6551.82 861
6552.58 862
6553.35 828
6554.11 847
6554.88 816
6555.64 821
6556.40 843
6557.17 829
6557.93 806
6558.70 872
6559.46 876
6560.22 887
6560.99 863
6561.75 910
6562.52 852
6563.28 850
6564.05 884
6564.81 993
6565.57 856
6566.34 890
6567.10 861
6567.87 847
6568.63 858
6569.40 865
6570.16 797
6570.93 870
6571.69 849
6572.46 819
6573.22 825
6573.99 834
6574.75 873
6575.52 887
6576.28 869
6577.05 876
6577.81 914
6578.58 874
6579.34 875
6580.11 956
6580.87 935
6581.64 996
6582.40 1017
6583.17 901
6583.93 985
6584.70 1008
6585.47 943
6586.23 890
6587.00 881
6587.76 901
6588.53 911
6589.29 817
6590.06 918
6590.83 939
6591.59 878
6592.36 877
6593.12 935
6593.89 859
6594.66 850
6595.42 904
6596.19 875
6596.96 887
6597.72 884
6598.49 856
6599.25 848
6600.02 866
6600.79 892
6601.55 943
6602.32 953
6603.09 935
6603.85 951
6604.62 963
6605.39 965
6606.15 891
6606.92 881
6607.69 907
6608.46 914
6609.22 924
6609.99 984
6610.76 930
6611.52 932
6612.29 929
6613.06 915
6613.83 931
6614.59 943
6615.36 894
6616.13 933
6616.89 934
6617.66 937
6618.43 951
6619.20 943
6619.96 897
6620.73 895
6621.50 962
6622.27 1036
6623.04 1045
6623.80 1055
6624.57 1082
6625.34 1153
6626.11 1052
6626.88 983
6627.64 1039
6628.41 1018
6629.18 1009
6629.95 1070
6630.72 991
6631.48 1044
6632.25 1091
6633.02 1257
6633.79 1211
6634.56 1118
6635.33 1210
6636.10 1244
6636.86 1309
6637.63 1272
6638.40 1226
6639.17 1307
6639.94 1199
6640.71 1142
6641.48 1049
6642.25 1022
6643.01 975
6643.78 980
6644.55 974
6645.32 897
6646.09 801
6646.86 825
6647.63 912
6648.40 885
6649.17 863
6649.94 942
6650.71 995
6651.48 984
6652.25 967
6653.01 1024
6653.78 1028
6654.55 1020
6655.32 1004
6656.09 1053
6656.86 1033
6657.63 932
6658.40 948
6659.17 922
6659.94 999
6660.71 1030
6661.48 1003
6662.25 1046
6663.02 951
6663.79 1019
6664.56 1076
6665.33 1165
6666.10 1124
6666.87 1087
6667.64 1121
6668.42 1107
6669.19 1067
6669.96 1079
6670.73 1001
6671.50 946
6672.27 969
6673.04 919
6673.81 885
6674.58 952
6675.35 942
6676.12 949
6676.89 875
6677.66 873
6678.44 887
6679.21 868
6679.98 853
6680.75 951
6681.52 993
6682.29 1080
6683.06 1004
6683.83 986
6684.60 990
6685.38 984
6686.15 893
6686.92 943
6687.69 968
6688.46 981
6689.23 945
6690.01 947
6690.78 905
6691.55 916
6692.32 984
6693.09 1002
6693.86 977
6694.64 998
6695.41 841
6696.18 839
6696.95 1000
6697.73 965
6698.50 945
6699.27 865
6700.04 872
6700.81 924
6701.59 958
6702.36 878
6703.13 871
6703.90 793
6704.68 932
6705.45 853
6706.22 845
6706.99 886
6707.77 889
6708.54 964
6709.31 918
6710.09 905
6710.86 893
6711.63 908
6712.40 891
6713.18 908
6713.95 852
6714.72 912
6715.50 848
6716.27 904
6717.04 871
6717.82 887
6718.59 882
6719.36 836
6720.14 834
6720.91 819
6721.68 865
6722.46 888
6723.23 863
6724.00 854
6724.78 874
6725.55 928
6726.33 947
6727.10 830
6727.87 846
6728.65 868
6729.42 784
6730.20 781
6730.97 883
6731.74 872
6732.52 846
6733.29 853
6734.07 885
6734.84 847
6735.61 830
6736.39 817
6737.16 853
6737.94 880
6738.71 872
6739.49 930
6740.26 845
6741.04 836
6741.81 814
6742.59 743
6743.36 826
6744.13 762
6744.91 821
6745.68 813
6746.46 846
6747.23 822
6748.01 853
6748.78 894
6749.56 821
6750.33 833
6751.11 830
6751.89 783
6752.66 886
6753.44 824
6754.21 813
6754.99 812
6755.76 834
6756.54 863
6757.31 916
6758.09 844
6758.86 826
6759.64 860
6760.42 868
6761.19 856
6761.97 889
6762.74 911
6763.52 891
6764.30 814
6765.07 803
6765.85 765
6766.62 791
6767.40 869
6768.18 869
6768.95 770
6769.73 773
6770.51 733
6771.28 814
6772.06 918
6772.83 801
6773.61 801
6774.39 781
6775.16 779
6775.94 811
6776.72 930
6777.49 911
6778.27 888
6779.05 929
6779.82 940
6780.60 863
6781.38 920
6782.16 933
6782.93 851
6783.71 797
6784.49 832
6785.26 826
6786.04 762
6786.82 799
6787.60 808
6788.37 829
6789.15 804
6789.93 786
6790.71 808
6791.48 835
6792.26 770
6793.04 829
6793.82 758
6794.59 768
6795.37 772
6796.15 729
6796.93 802
6797.70 742
6798.48 757
6799.26 782
6800.04 810
6800.82 791
6801.60 831
6802.37 826
6803.15 792
6803.93 752
6804.71 845
6805.49 833
6806.26 784
6807.04 700
6807.82 762
6808.60 816
6809.38 822
6810.16 836
6810.94 756
6811.71 767
6812.49 821
6813.27 800
6814.05 672
6814.83 777
6815.61 790
6816.39 771
6817.17 737
6817.95 740
6818.73 816
6819.50 813
6820.28 846
6821.06 827
6821.84 835
6822.62 796
6823.40 779
6824.18 784
6824.96 790
6825.74 826
6826.52 764
6827.30 787
6828.08 798
6828.86 744
6829.64 820
6830.42 822
6831.20 827
6831.98 709
6832.76 785
6833.54 833
6834.32 789
6835.10 729
6835.88 784
6836.66 805
6837.44 815
6838.22 806
6839.00 720
6839.78 791
6840.56 713
6841.34 772
6842.12 809
6842.90 777
6843.68 784
6844.46 739
6845.24 824
6846.02 764
6846.80 776
6847.58 777
6848.36 802
6849.14 837
6849.93 685
6850.71 760
6851.49 746
6852.27 854
6853.05 859
6853.83 827
6854.61 830
6855.39 833
6856.17 858
6856.96 807
6857.74 784
6858.52 743
6859.30 735
6860.08 783
6860.86 788
6861.64 750
6862.43 754
6863.21 883
6863.99 848
6864.77 770
6865.55 779
6866.33 792
6867.12 747
6867.90 775
6868.68 783
6869.46 745
6870.24 804
6871.03 775
6871.81 737
6872.59 775
6873.37 818
6874.16 771
6874.94 721
6875.72 680
6876.50 738
6877.28 675
6878.07 794
6878.85 848
6879.63 794
6880.42 798
6881.20 815
6881.98 838
6882.76 824
6883.55 836
6884.33 825
6885.11 770
6885.89 820
6886.68 877
6887.46 859
6888.24 810
6889.03 837
6889.81 796
6890.59 825
6891.38 841
6892.16 821
6892.94 820
6893.73 816
6894.51 756
6895.29 886
6896.08 823
6896.86 795
6897.64 819
6898.43 781
6899.21 808
6900.00 791
6900.78 796
6901.56 733
6902.35 795
6903.13 835
6903.91 763
6904.70 765
6905.48 754
6906.27 773
6907.05 836
6907.84 812
6908.62 760
6909.40 799
6910.19 788
6910.97 802
6911.76 776
6912.54 723
6913.33 766
6914.11 778
6914.90 819
6915.68 800
6916.46 805
6917.25 820
6918.03 772
6918.82 807
6919.60 832
6920.39 811
6921.17 810
6921.96 787
6922.74 780
6923.53 815
6924.31 821
6925.10 822
6925.88 782
6926.67 864
6927.45 847
6928.24 835
6929.03 797
6929.81 773
6930.60 796
6931.38 796
6932.17 836
6932.95 801
6933.74 752
6934.52 704
6935.31 766
6936.10 746
6936.88 728
6937.67 760
6938.45 753
6939.24 735
6940.03 835
6940.81 775
6941.60 825
6942.38 757
6943.17 780
6943.96 709
6944.74 753
6945.53 771
6946.32 715
6947.10 777
6947.89 761
6948.68 800
6949.46 822
6950.25 838
6951.03 777
6951.82 748
6952.61 754
6953.40 844
6954.18 833
6954.97 897
6955.76 834
6956.54 824
6957.33 811
6958.12 773
6958.90 861
6959.69 799
6960.48 786
6961.27 778
6962.05 793
6962.84 794
6963.63 809
6964.41 813
6965.20 743
6965.99 725
6966.78 760
6967.56 837
6968.35 828
6969.14 793
6969.93 830
6970.72 807
6971.50 752
6972.29 820
6973.08 822
6973.87 849
6974.66 872
6975.44 792
6976.23 797
6977.02 814
6977.81 864
6978.60 814
6979.38 847
6980.17 857
6980.96 857
6981.75 863
6982.54 809
6983.33 796
6984.11 827
6984.90 847
6985.69 785
6986.48 839
6987.27 882
6988.06 821
6988.85 819
6989.64 882
6990.42 812
6991.21 783
6992.00 772
6992.79 831
6993.58 774
6994.37 796
6995.16 804
6995.95 814
6996.74 772
6997.53 806
6998.32 815
6999.10 867
6999.89 823
7000.68 765
7001.47 776
7002.26 839
7003.05 797
7003.84 805
7004.63 795
7005.42 779
7006.21 825
7007.00 800
7007.79 745
7008.58 726
7009.37 776
7010.16 758
7010.95 731
7011.74 773
7012.53 831
7013.32 787
7014.11 895
7014.90 830
7015.69 749
7016.48 757
7017.27 831
7018.06 798
7018.85 748
7019.64 805
7020.43 858
7021.23 840
7022.02 803
7022.81 780
7023.60 759
7024.39 762
7025.18 765
7025.97 797
7026.76 800
7027.55 841
7028.34 793
7029.13 786
7029.93 767
7030.72 809
7031.51 761
7032.30 837
7033.09 715
7033.88 744
7034.67 828
7035.46 788
7036.26 801
7037.05 822
7037.84 870
7038.63 790
7039.42 851
7040.21 819
7041.01 825
7041.80 861
7042.59 830
7043.38 850
7044.17 750
7044.97 807
7045.76 841
7046.55 875
7047.34 808
7048.13 830
7048.93 859
7049.72 850
7050.51 844
7051.30 815
7052.09 818
7052.89 787
7053.68 759
7054.47 710
7055.26 831
7056.06 843
7056.85 858
7057.64 831
7058.44 839
7059.23 748
7060.02 779
7060.81 776
7061.61 744
7062.40 815
7063.19 823
7063.99 768
7064.78 762
7065.57 777
7066.37 797
7067.16 851
7067.95 916
7068.74 854
7069.54 700
7070.33 753
7071.13 728
7071.92 778
7072.71 806
7073.51 832
7074.30 745
7075.09 830
7075.89 748
7076.68 870
7077.47 841
7078.27 821
7079.06 854
7079.86 841
7080.65 900
7081.44 808
7082.24 764
7083.03 877
7083.83 828
7084.62 820
7085.41 920
7086.21 927
7087.00 966
7087.80 953
7088.59 971
7089.39 963
7090.18 969
7090.98 994
7091.77 1013
7092.56 988
7093.36 891
7094.15 910
7094.95 874
7095.74 812
7096.54 778
7097.33 878
7098.13 811
7098.92 748
7099.72 791
7100.51 871
7101.31 802
7102.10 790
7102.90 821
7103.69 802
7104.49 849
7105.29 873
7106.08 887
7106.88 854
7107.67 782
7108.47 789
7109.26 774
7110.06 842
7110.85 841
7111.65 782
7112.45 874
7113.24 787
7114.04 794
7114.83 822
7115.63 985
7116.42 938
7117.22 923
7118.02 901
7118.81 863
7119.61 950
7120.41 985
7121.20 942
7122.00 875
7122.79 902
7123.59 916
7124.39 865
7125.18 892
7125.98 808
7126.78 860
7127.57 873
7128.37 888
7129.17 937
7129.96 862
7130.76 843
7131.56 912
7132.35 816
7133.15 731
7133.95 748
7134.74 729
7135.54 806
7136.34 754
7137.14 819
7137.93 747
7138.73 739
7139.53 831
7140.33 757
7141.12 773
7141.92 783
7142.72 793
7143.51 827
7144.31 755
7145.11 801
7145.91 829
7146.71 865
7147.50 755
7148.30 805
7149.10 785
7149.90 776
7150.69 801
7151.49 825
7152.29 779
7153.09 757
7153.89 771
7154.68 809
7155.48 796
7156.28 793
7157.08 765
7157.88 728
7158.68 738
7159.47 745
7160.27 730
7161.07 774
7161.87 755
7162.67 742
7163.47 781
7164.27 791
7165.06 733
7165.86 706
7166.66 788
7167.46 767
7168.26 834
7169.06 809
7169.86 749
7170.66 877
7171.46 829
7172.25 743
7173.05 754
7173.85 796
7174.65 747
7175.45 762
7176.25 804
7177.05 834
7177.85 808
7178.65 824
7179.45 746
7180.25 634
7181.05 684
7181.85 766
7182.65 797
7183.45 742
7184.25 749
7185.05 714
7185.85 773
7186.65 807
7187.45 799
7188.25 786
7189.05 762
7189.85 736
7190.65 765
7191.45 762
7192.25 717
7193.05 713
7193.85 745
7194.65 786
7195.45 722
7196.25 722
7197.05 770
7197.85 760
7198.65 805
7199.45 739
7200.25 782
7201.05 802
7201.85 778
7202.65 778
7203.46 751
7204.26 793
7205.06 868
7205.86 867
7206.66 758
7207.46 784
7208.26 751
7209.06 733
7209.86 723
7210.66 746
7211.47 779
7212.27 768
7213.07 796
7213.87 786
7214.67 755
7215.47 725
7216.27 718
7217.08 756
7217.88 720
7218.68 695
7219.48 756
7220.28 780
7221.09 747
7221.89 785
7222.69 707
7223.49 813
7224.29 790
7225.10 698
7225.90 723
7226.70 777
7227.50 770
7228.30 762
7229.11 787
7229.91 781
7230.71 758
7231.51 762
7232.32 775
7233.12 753
7233.92 760
7234.72 783
7235.53 712
7236.33 784
7237.13 797
7237.93 800
7238.74 774
7239.54 783
7240.34 768
7241.15 753
7241.95 744
7242.75 747
7243.55 769
7244.36 752
7245.16 749
7245.96 748
7246.77 731
7247.57 711
7248.37 678
7249.18 716
7249.98 704
7250.78 715
7251.59 766
7252.39 782
7253.20 686
7254.00 702
7254.80 792
7255.61 832
7256.41 739
7257.21 680
7258.02 735
7258.82 725
7259.63 698
7260.43 693
7261.23 687
7262.04 630
7262.84 690
7263.65 703
7264.45 633
7265.26 700
7266.06 703
7266.86 703
7267.67 683
7268.47 729
7269.28 654
7270.08 724
7270.89 692
7271.69 639
7272.50 673
7273.30 647
7274.11 661
7274.91 766
7275.71 736
7276.52 743
7277.32 698
7278.13 764
7278.93 709
7279.74 663
7280.55 678
7281.35 709
7282.16 694
7282.96 718
7283.77 725
7284.57 685
7285.38 711
7286.18 733
7286.99 763
7287.79 760
7288.60 683
7289.40 666
7290.21 668
7291.02 681
7291.82 731
7292.63 681
7293.43 676
7294.24 673
7295.05 721
7295.85 759
7296.66 731
7297.46 734
7298.27 708
7299.08 682
7299.88 679
7300.69 735
7301.49 753
7302.30 812
7303.11 776
7303.91 706
7304.72 729
7305.53 692
7306.33 715
7307.14 710
7307.95 759
7308.75 672
7309.56 716
7310.37 742
7311.17 769
7311.98 754
7312.79 663
7313.59 676
7314.40 664
7315.21 743
7316.02 704
7316.82 718
7317.63 710
7318.44 705
7319.24 652
7320.05 681
7320.86 648
7321.67 678
7322.47 713
7323.28 688
7324.09 573
7324.90 691
7325.70 704
7326.51 765
7327.32 769
7328.13 847
7328.94 715
7329.74 677
7330.55 695
7331.36 721
7332.17 699
7332.98 628
7333.78 731
7334.59 787
7335.40 751
7336.21 720
7337.02 673
7337.82 620
7338.63 634
7339.44 682
7340.25 691
7341.06 714
7341.87 699
7342.68 697
7343.48 668
7344.29 669
7345.10 717
7345.91 728
7346.72 682
7347.53 670
7348.34 633
7349.15 702
7349.95 727
7350.76 646
7351.57 691
7352.38 710
7353.19 667
7354.00 666
7354.81 701
7355.62 738
7356.43 723
7357.24 595
7358.05 654
7358.86 619
7359.67 690
7360.48 686
7361.29 752
7362.09 700
7362.90 655
7363.71 657
7364.52 614
7365.33 675
7366.14 754
7366.95 703
7367.76 664
7368.57 648
7369.38 691
7370.19 677
7371.00 669
7371.81 684
7372.62 705
7373.43 713
7374.25 726
7375.06 688
7375.87 628
7376.68 652
7377.49 661
7378.30 661
7379.11 634
7379.92 702
7380.73 693
7381.54 696
7382.35 658
7383.16 665
7383.97 639
7384.78 657
7385.59 745
7386.41 685
7387.22 702
7388.03 678
7388.84 689
7389.65 677
7390.46 645
7391.27 627
7392.08 670
7392.89 699
7393.71 657
7394.52 634
7395.33 679
7396.14 621
7396.95 642
7397.76 684
7398.58 676
7399.39 682
7400.20 673
7401.01 691
7401.82 646
7402.63 592
7403.45 633
7404.26 625
7405.07 649
7405.88 634
7406.69 642
7407.51 719
7408.32 681
7409.13 645
7409.94 665
7410.76 746
7411.57 672
7412.38 647
7413.19 676
7414.01 691
7414.82 728
7415.63 718
7416.44 652
7417.26 661
7418.07 656
7418.88 648
7419.69 667
7420.51 629
7421.32 623
7422.13 639
7422.95 569
7423.76 666
7424.57 660
7425.39 701
7426.20 701
7427.01 667
7427.83 679
7428.64 609
7429.45 668
7430.27 722
7431.08 696
7431.89 645
7432.71 672
7433.52 692
7434.33 686
7435.15 716
7435.96 710
7436.77 599
7437.59 616
7438.40 585
7439.22 616
7440.03 638
7440.84 649
7441.66 629
7442.47 629
7443.29 669
7444.10 749
7444.91 696
7445.73 640
7446.54 662
7447.36 626
7448.17 603
7448.99 613
7449.80 614
7450.62 664
7451.43 669
7452.24 645
7453.06 643
7453.87 681
7454.69 691
7455.50 648
7456.32 717
7457.13 639
7457.95 758
7458.76 674
7459.58 667
7460.39 700
7461.21 628
7462.02 667
7462.84 624
7463.65 638
7464.47 706
7465.28 697
7466.10 620
7466.92 590
7467.73 675
7468.55 671
7469.36 668
7470.18 632
7470.99 716
7471.81 651
7472.62 637
7473.44 659
7474.26 692
7475.07 623
7475.89 677
7476.70 673
7477.52 617
7478.34 635
7479.15 616
7479.97 652
7480.78 646
7481.60 708
7482.42 638
7483.23 586
7484.05 678
7484.87 678
7485.68 676
7486.50 624
7487.32 662
7488.13 655
7488.95 651
7489.76 711
7490.58 722
7491.40 682
7492.22 623
7493.03 680
7493.85 743
7494.67 740
7495.48 680
7496.30 737
7497.12 764
7497.93 701
7498.75 684
7499.57 696
7500.39 687
7501.20 661
7502.02 653
7502.84 694
7503.66 666
7504.47 640
7505.29 655
7506.11 715
7506.93 761
7507.74 754
7508.56 709
7509.38 679
7510.20 769
7511.01 748
7511.83 676
7512.65 759
7513.47 693
7514.29 658
7515.10 683
7515.92 742
7516.74 707
7517.56 661
7518.38 659
7519.19 626
7520.01 632
7520.83 693
7521.65 639
7522.47 684
7523.29 711
7524.11 677
7524.92 717
7525.74 736
7526.56 693
7527.38 678
7528.20 712
7529.02 663
7529.84 692
7530.66 695
7531.47 724
7532.29 625
7533.11 637
7533.93 662
7534.75 696
7535.57 692
7536.39 724
7537.21 747
7538.03 733
7538.85 692
7539.67 686
7540.49 678
7541.31 616
7542.12 678
7542.94 681
7543.76 650
7544.58 695
7545.40 731
7546.22 715
7547.04 646
7547.86 677
7548.68 625
7549.50 600
7550.32 713
7551.14 645
7551.96 705
7552.78 621
7553.60 708
7554.42 725
7555.24 670
7556.06 692
7556.88 681
7557.70 673
7558.52 757
7559.35 709
7560.17 720
7560.99 741
7561.81 698
7562.63 723
7563.45 700
7564.27 777
7565.09 710
7565.91 725
7566.73 707
7567.55 643
7568.37 620
7569.19 674
7570.02 660
7570.84 673
7571.66 702
7572.48 709
7573.30 722
7574.12 796
7574.94 705
7575.76 708
7576.59 713
7577.41 740
7578.23 738
7579.05 662
7579.87 715
7580.69 667
7581.51 639
7582.34 704
7583.16 693
7583.98 683
7584.80 745
7585.62 688
7586.45 683
7587.27 720
7588.09 684
7588.91 727
7589.73 762
7590.56 715
7591.38 744
7592.20 718
7593.02 803
7593.85 787
7594.67 764
7595.49 734
7596.31 688
7597.14 720
7597.96 731
7598.78 765
7599.60 694
7600.43 692
7601.25 719
7602.07 794
7602.89 745
7603.72 804
7604.54 836
7605.36 834
7606.19 831
7607.01 842
7607.83 820
7608.66 857
7609.48 894
7610.30 770
7611.12 782
7611.95 743
7612.77 707
7613.59 780
7614.42 776
7615.24 780
7616.07 766
7616.89 784
7617.71 786
7618.54 764
7619.36 789
7620.18 824
7621.01 826
7621.83 733
7622.66 788
7623.48 771
7624.30 834
7625.13 798
7625.95 834
7626.78 782
7627.60 769
7628.42 830
7629.25 841
7630.07 844
7630.90 937
7631.72 932
7632.55 969
7633.37 964
7634.19 1031
7635.02 883
7635.84 845
7636.67 815
7637.49 829
7638.32 844
7639.14 877
7639.97 806
7640.79 772
7641.62 766
7642.44 781
7643.27 776
7644.09 751
7644.92 784
7645.74 823
7646.57 767
7647.39 789
7648.22 791
7649.04 818
7649.87 837
7650.70 771
7651.52 798
7652.35 757
7653.17 770
7654.00 840
7654.82 774
7655.65 734
7656.47 777
7657.30 845
7658.13 834
7658.95 836
7659.78 798
7660.60 789
7661.43 706
7662.26 711
7663.08 751
7663.91 710
7664.73 725
7665.56 656
7666.39 704
7667.21 676
7668.04 732
7668.87 768
7669.69 762
7670.52 829
7671.35 808
7672.17 816
7673.00 872
7673.83 783
7674.65 744
7675.48 693
7676.31 705
7677.13 698
7677.96 770
7678.79 722
7679.61 690
7680.44 686
7681.27 695
7682.09 682
7682.92 752
7683.75 801
7684.58 750
7685.40 720
7686.23 784
7687.06 817
7687.89 722
7688.71 721
7689.54 764
7690.37 649
7691.20 737
7692.02 790
7692.85 765
7693.68 776
7694.51 714
7695.33 740
7696.16 799
7696.99 776
7697.82 769
7698.65 783
7699.47 707
7700.30 766
7701.13 832
7701.96 830
7702.79 784
7703.62 752
7704.44 766
7705.27 763
7706.10 769
7706.93 745
7707.76 782
7708.59 694
7709.41 768
7710.24 792
7711.07 722
7711.90 756
7712.73 751
7713.56 687
7714.39 679
7715.22 723
7716.05 752
7716.87 756
7717.70 699
7718.53 665
7719.36 707
7720.19 695
7721.02 736
7721.85 684
7722.68 714
7723.51 708
7724.34 701
7725.17 675
7726.00 695
7726.83 722
7727.66 701
7728.48 677
7729.31 660
7730.14 667
7730.97 687
7731.80 663
7732.63 692
7733.46 697
7734.29 679
7735.12 663
7735.95 688
7736.78 719
7737.61 672
7738.44 721
7739.27 737
7740.10 710
7740.93 661
7741.77 650
7742.60 626
7743.43 678
7744.26 745
7745.09 696
7745.92 612
7746.75 692
7747.58 774
7748.41 732
7749.24 688
7750.07 664
7750.90 620
7751.73 669
7752.56 704
7753.39 679
7754.23 703
7755.06 673
7755.89 626
7756.72 672
7757.55 684
7758.38 704
7759.21 665
7760.04 669
7760.88 651
7761.71 681
7762.54 712
7763.37 651
7764.20 629
7765.03 718
7765.86 629
7766.70 633
7767.53 609
7768.36 585
7769.19 631
7770.02 618
7770.86 618
7771.69 682
7772.52 626
7773.35 658
7774.18 672
7775.02 740
7775.85 656
7776.68 597
7777.51 667
7778.34 713
7779.18 649
7780.01 629
7780.84 590
7781.67 628
7782.51 605
7783.34 692
7784.17 633
7785.00 610
7785.84 656
7786.67 706
7787.50 654
7788.34 645
7789.17 659
7790.00 611
7790.83 557
7791.67 678
7792.50 674
7793.33 634
7794.17 652
7795.00 679
7795.83 689
7796.67 670
7797.50 676
7798.33 630
7799.17 666
7800.00 655
7800.83 600
7801.67 601
7802.50 650
7803.33 609
7804.17 623
7805.00 595
7805.84 610
7806.67 615
7807.50 619
7808.34 612
7809.17 685
7810.01 571
7810.84 628
7811.67 669
7812.51 614
7813.34 588
7814.18 622
7815.01 666
7815.84 691
7816.68 622
7817.51 649
7818.35 602
7819.18 605
7820.02 645
7820.85 641
7821.69 702
7822.52 673
7823.36 615
7824.19 651
7825.03 667
7825.86 678
7826.69 641
7827.53 605
7828.36 631
7829.20 684
7830.03 649
7830.87 660
7831.71 670
7832.54 644
7833.38 608
7834.21 637
7835.05 626
7835.88 696
7836.72 661
7837.55 631
7838.39 639
7839.22 646
7840.06 603
7840.90 695
7841.73 674
7842.57 682
7843.40 695
7844.24 747
7845.07 692
7845.91 671
7846.75 700
7847.58 729
7848.42 691
7849.25 740
7850.09 729
7850.93 722
7851.76 760
7852.60 673
7853.44 684
7854.27 765
7855.11 799
7855.94 732
7856.78 751
7857.62 819
7858.45 908
7859.29 980
7860.13 972
7860.96 929
7861.80 916
7862.64 878
7863.47 875
7864.31 826
7865.15 729
7865.99 811
7866.82 781
7867.66 809
7868.50 758
7869.33 748
7870.17 711
7871.01 779
7871.85 758
7872.68 807
7873.52 819
7874.36 724
7875.20 712
7876.03 776
7876.87 770
7877.71 700
7878.55 711
7879.38 755
7880.22 722
7881.06 726
7881.90 720
7882.74 706
7883.57 671
7884.41 635
7885.25 691
7886.09 666
7886.93 698
7887.76 730
7888.60 818
7889.44 749
7890.28 693
7891.12 650
7891.96 656
7892.79 696
7893.63 649
7894.47 661
7895.31 672
7896.15 716
7896.99 703
7897.83 667
7898.66 678
7899.50 629
7900.34 639
7901.18 616
7902.02 574
7902.86 579
7903.70 605
7904.54 621
7905.38 650
7906.21 696
7907.05 603
7907.89 600
7908.73 587
7909.57 707
7910.41 659
7911.25 643
7912.09 651
7912.93 647
7913.77 688
7914.61 670
7915.45 635
7916.29 673
7917.13 663
7917.97 636
7918.81 605
7919.65 588
7920.49 635
7921.33 591
7922.17 587
7923.01 623
7923.85 618
7924.69 654
7925.53 657
7926.37 615
7927.21 605
7928.05 616
7928.89 670
7929.73 568
7930.57 558
7931.41 612
7932.25 588
7933.09 635
7933.93 638
7934.77 611
7935.61 640
7936.45 589
7937.29 602
7938.14 570
7938.98 573
7939.82 626
7940.66 616
7941.50 613
7942.34 589
7943.18 571
7944.02 593
7944.86 591
7945.70 635
7946.55 592
7947.39 574
7948.23 585
7949.07 575
7949.91 611
7950.75 633
7951.59 603
7952.44 656
7953.28 585
7954.12 613
7954.96 588
7955.80 579
7956.65 563
7957.49 592
7958.33 558
7959.17 563
7960.01 535
7960.86 511
7961.70 537
7962.54 571
7963.38 585
7964.22 598
7965.07 579
7965.91 611
7966.75 584
7967.59 546
7968.44 588
7969.28 642
7970.12 621
7970.96 615
7971.81 537
7972.65 527
7973.49 577
7974.33 603
7975.18 570
7976.02 493
7976.86 568
7977.71 596
7978.55 660
7979.39 616
7980.23 615
7981.08 634
7981.92 593
7982.76 581
7983.61 601
7984.45 564
7985.29 543
7986.14 605
7986.98 595
7987.82 597
7988.67 617
7989.51 586
7990.36 587
7991.20 568
7992.04 588
7992.89 608
7993.73 624
7994.57 617
7995.42 556
7996.26 551
7997.11 588
7997.95 632
7998.79 544
7999.64 525
8000.48 516
8001.33 530
8002.17 560
8003.01 620
8003.86 574
8004.70 565
8005.55 517
8006.39 513
8007.24 575
8008.08 565
8008.93 603
8009.77 602
8010.62 623
8011.46 621
8012.30 515
8013.15 551
8013.99 532
8014.84 560
8015.68 537
8016.53 612
8017.37 612
8018.22 595
8019.06 612
8019.91 595
8020.76 571
8021.60 587
8022.45 606
8023.29 549
8024.14 504
8024.98 528
8025.83 597
8026.67 561
8027.52 542
8028.36 584
8029.21 591
8030.06 592
8030.90 601
8031.75 557
8032.59 519
8033.44 560
8034.28 519
8035.13 565
8035.98 543
8036.82 621
8037.67 569
8038.52 553
8039.36 563
8040.21 534
8041.05 559
8041.90 580
8042.75 559
8043.59 579
8044.44 542
8045.29 521
8046.13 583
8046.98 538
8047.83 583
8048.67 582
8049.52 568
8050.37 565
8051.21 546
8052.06 601
8052.91 540
8053.75 534
8054.60 568
8055.45 550
8056.30 569
8057.14 549
8057.99 576
8058.84 518
8059.68 542
8060.53 528
8061.38 580
8062.23 593
8063.07 610
8063.92 603
8064.77 509
8065.62 531
8066.46 563
8067.31 517
8068.16 523
8069.01 552
8069.85 552
8070.70 597
8071.55 574
8072.40 561
8073.25 566
8074.09 553
8074.94 546
8075.79 496
8076.64 494
8077.49 480
8078.34 539
8079.18 509
8080.03 510
8080.88 519
8081.73 503
8082.58 500
8083.43 543
8084.27 530
8085.12 492
8085.97 461
8086.82 486
8087.67 564
8088.52 520
8089.37 476
8090.22 439
8091.06 465
8091.91 538
8092.76 504
8093.61 498
8094.46 519
8095.31 490
8096.16 507
8097.01 493
8097.86 513
8098.71 551
8099.56 524
8100.41 539
8101.26 517
8102.11 489
8102.95 551
8103.80 534
8104.65 526
8105.50 497
8106.35 526
8107.20 480
8108.05 506
8108.90 557
8109.75 492
8110.60 510
8111.45 525
8112.30 500
8113.15 512
8114.00 523
8114.85 550
8115.70 544
8116.55 546
8117.40 545
8118.25 558
8119.10 554
8119.96 501
8120.81 462
8121.66 486
8122.51 528
8123.36 514
8124.21 547
8125.06 499
8125.91 486
8126.76 508
8127.61 545
8128.46 495
8129.31 445
8130.16 498
8131.02 522
8131.87 521
8132.72 502
8133.57 534
8134.42 528
8135.27 509
8136.12 534
8136.97 573
8137.83 561
8138.68 562
8139.53 538
8140.38 557
8141.23 558
8142.08 595
8142.93 590
8143.79 576
8144.64 588
8145.49 545
8146.34 597
8147.19 589
8148.05 562
8148.90 556
8149.75 523
8150.60 600
8151.45 526
8152.31 552
8153.16 564
8154.01 594
8154.86 615
8155.71 558
8156.57 578
8157.42 582
8158.27 566
8159.12 645
8159.98 551
8160.83 556
8161.68 605
8162.54 617
8163.39 532
8164.24 547
8165.09 576
8165.95 561
8166.80 484
8167.65 535
8168.51 531
8169.36 545
8170.21 610
8171.06 529
8171.92 561
8172.77 539
8173.62 541
8174.48 571
8175.33 541
8176.18 551
8177.04 552
8177.89 575
8178.74 544
8179.60 505
8180.45 486
8181.31 515
8182.16 523
8183.01 540
8183.87 497
8184.72 534
8185.57 557
8186.43 547
8187.28 560
8188.14 509
8188.99 518
8189.84 519
8190.70 483
8191.55 538
8192.41 529
8193.26 551
8194.12 514
8194.97 542
8195.83 511
8196.68 553
8197.53 573
8198.39 567
8199.24 544
8200.10 513
8200.95 550
8201.81 549
8202.66 478
8203.52 472
8204.37 497
8205.23 481
8206.08 586
8206.94 592
8207.79 513
8208.65 522
8209.50 481
8210.36 514
8211.21 557
8212.07 512
8212.92 526
8213.78 544
8214.63 550
8215.49 541
8216.34 498
8217.20 527
8218.06 548
8218.91 508
8219.77 479
8220.62 523
8221.48 598
8222.33 568
8223.19 512
8224.05 521
8224.90 515
8225.76 494
8226.61 539
8227.47 490
8228.33 463
8229.18 454
8230.04 501
8230.90 534
8231.75 547
8232.61 492
8233.46 538
8234.32 497
8235.18 479
8236.03 468
8236.89 474
8237.75 506
8238.60 503
8239.46 489
8240.32 513
8241.17 472
8242.03 498
8242.89 541
8243.74 515
8244.60 551
8245.46 504
8246.32 513
8247.17 489
8248.03 480
8248.89 515
8249.74 488
8250.60 543
8251.46 522
8252.32 445
8253.17 461
8254.03 461
8254.89 519
8255.75 574
8256.60 527
8257.46 546
8258.32 518
8259.18 557
8260.04 508
8260.89 512
8261.75 537
8262.61 521
8263.47 522
8264.32 508
8265.18 442
8266.04 534
8266.90 498
8267.76 501
8268.62 520
8269.47 495
8270.33 474
8271.19 458
8272.05 508
8272.91 439
8273.77 442
8274.62 521
8275.48 510
8276.34 500
8277.20 524
8278.06 511
8278.92 517
8279.78 465
8280.64 455
8281.49 526
8282.35 501
8283.21 492
8284.07 442
8284.93 490
8285.79 482
8286.65 497
8287.51 489
8288.37 498
8289.23 486
8290.09 550
8290.95 528
8291.80 501
8292.66 526
8293.52 561
8294.38 540
8295.24 495
8296.10 502
8296.96 505
8297.82 467
8298.68 452
8299.54 490
8300.40 478
8301.26 494
8302.12 468
8302.98 504
8303.84 495
8304.70 463
8305.56 498
8306.42 496
8307.28 474
8308.14 458
8309.00 512
8309.86 486
8310.72 452
8311.58 487
8312.44 491
8313.31 495
8314.17 500
8315.03 529
8315.89 501
8316.75 449
8317.61 495
8318.47 568
8319.33 543
8320.19 482
8321.05 456
8321.91 506
8322.77 495
8323.64 548
8324.50 529
8325.36 517
8326.22 484
8327.08 481
8327.94 484
8328.80 541
8329.66 498
8330.53 492
8331.39 490
8332.25 506
8333.11 558
8333.97 513
8334.83 547
8335.70 474
8336.56 511
8337.42 442
8338.28 511
8339.14 489
8340.00 515
8340.87 466
8341.73 490
8342.59 538
8343.45 535
8344.32 502
8345.18 498
8346.04 551
8346.90 491
8347.76 504
8348.63 476
8349.49 506
8350.35 505
8351.21 557
8352.08 511
8352.94 515
8353.80 528
8354.66 499
8355.53 511
8356.39 497
8357.25 470
8358.12 449
8358.98 482
8359.84 447
8360.71 533
8361.57 497
8362.43 513
8363.29 502
8364.16 486
8365.02 478
8365.88 502
8366.75 475
8367.61 489
8368.47 504
8369.34 514
8370.20 468
8371.06 472
8371.93 504
8372.79 508
8373.66 482
8374.52 492
8375.38 492
8376.25 495
8377.11 549
8377.97 538
8378.84 559
8379.70 504
8380.57 520
8381.43 535
8382.30 593
8383.16 567
8384.02 602
8384.89 579
8385.75 564
8386.62 579
8387.48 513
8388.35 558
8389.21 539
8390.07 503
8390.94 509
8391.80 480
8392.67 478
8393.53 583
8394.40 521
8395.26 534
8396.13 518
8396.99 499
8397.86 521
8398.72 488
8399.59 489
8400.45 508
8401.32 543
8402.18 506
8403.05 511
8403.91 457
8404.78 522
8405.64 503
8406.51 538
8407.37 480
8408.24 498
8409.11 504
8409.97 547
8410.84 508
8411.70 569
8412.57 543
8413.43 517
8414.30 579
8415.17 500
8416.03 496
8416.90 463
8417.76 506
8418.63 522
8419.50 559
8420.36 492
8421.23 507
8422.09 562
8422.96 532
8423.83 465
8424.69 505
8425.56 513
8426.43 452
8427.29 483
8428.16 450
8429.02 501
8429.89 522
8430.76 522
8431.62 489
8432.49 550
8433.36 493
8434.23 541
8435.09 479
8435.96 510
8436.83 561
8437.69 653
8438.56 550
8439.43 482
8440.29 529
8441.16 551
8442.03 527
8442.90 498
8443.76 532
8444.63 538
8445.50 591
8446.37 511
8447.23 492
8448.10 507
8448.97 512
8449.84 485
8450.70 504
8451.57 509
8452.44 531
8453.31 593
8454.17 571
8455.04 579
8455.91 556
8456.78 544
8457.65 632
8458.51 618
8459.38 597
8460.25 613
8461.12 567
8461.99 540
8462.86 583
8463.72 525
8464.59 525
8465.46 531
8466.33 614
8467.20 544
8468.07 546
8468.93 513
8469.80 543
8470.67 579
8471.54 610
8472.41 561
8473.28 635
8474.15 575
8475.02 625
8475.89 546
8476.75 556
8477.62 566
8478.49 574
8479.36 559
8480.23 529
8481.10 566
8481.97 564
8482.84 570
8483.71 556
8484.58 548
8485.45 535
8486.32 529
8487.19 565
8488.06 539
8488.92 550
8489.79 529
8490.66 519
8491.53 556
8492.40 546
8493.27 565
8494.14 606
8495.01 552
8495.88 541
8496.75 484
8497.62 558
8498.49 523
8499.36 499
8500.23 535
8501.10 575
8501.97 543
8502.85 600
8503.72 550
8504.59 527
8505.46 534
8506.33 535
8507.20 509
8508.07 502
8508.94 603
8509.81 502
8510.68 556
8511.55 548
8512.42 583
8513.29 528
8514.16 569
8515.03 537
8515.91 546
8516.78 520
8517.65 525
8518.52 506
8519.39 556
8520.26 568
8521.13 526
8522.00 570
8522.88 555
8523.75 492
8524.62 517
8525.49 546
8526.36 556
8527.23 552
8528.10 509
8528.98 492
8529.85 537
8530.72 540
8531.59 520
8532.46 561
8533.34 545
8534.21 582
8535.08 577
8535.95 524
8536.82 541
8537.70 480
8538.57 552
8539.44 575
8540.31 519
8541.18 558
8542.06 566
8542.93 583
8543.80 561
8544.67 528
8545.55 612
8546.42 524
8547.29 550
8548.17 558
8549.04 563
8549.91 593
8550.78 563
8551.66 614
8552.53 651
8553.40 686
8554.28 735
8555.15 725
8556.02 723
8556.89 736
8557.77 768
8558.64 699
8559.51 714
8560.39 673
8561.26 563
8562.13 523
8563.01 545
8563.88 543
8564.75 532
8565.63 547
8566.50 528
8567.38 526
8568.25 549
8569.12 549
8570.00 530
8570.87 532
8571.74 570
8572.62 510
8573.49 490
8574.37 542
8575.24 491
8576.11 483
8576.99 483
8577.86 488
8578.74 528
8579.61 538
8580.49 487
8581.36 481
8582.23 539
8583.11 537
8583.98 521
8584.86 537
8585.73 444
8586.61 556
8587.48 553
8588.36 528
8589.23 476
8590.11 472
8590.98 493
8591.86 578
8592.73 569
8593.61 494
8594.48 495
8595.36 493
8596.23 586
8597.11 530
8597.98 507
8598.86 510
8599.73 577
8600.61 527
8601.48 459
8602.36 465
8603.23 522
8604.11 545
8604.99 497
8605.86 508
8606.74 509
8607.61 476
8608.49 495
8609.36 516
8610.24 520
8611.12 541
8611.99 492
8612.87 584
8613.74 584
8614.62 538
8615.50 527
8616.37 489
8617.25 520
8618.12 545
8619.00 485
8619.88 494
8620.75 538
8621.63 534
8622.51 558
8623.38 448
8624.26 465
8625.14 542
8626.01 546
8626.89 560
8627.77 544
8628.64 549
8629.52 524
8630.40 547
8631.27 492
8632.15 489
8633.03 498
8633.90 494
8634.78 503
8635.66 518
8636.54 479
8637.41 459
8638.29 510
8639.17 531
8640.05 489
8640.92 526
8641.80 554
8642.68 496
8643.55 490
8644.43 431
8645.31 463
8646.19 474
8647.07 499
8647.94 467
8648.82 448
8649.70 434
8650.58 448
8651.45 497
8652.33 488
8653.21 456
8654.09 467
8654.97 507
8655.85 492
8656.72 465
8657.60 497
8658.48 453
8659.36 474
8660.24 469
8661.12 472
8661.99 543
8662.87 484
8663.75 511
8664.63 438
8665.51 486
8666.39 497
8667.27 499
8668.14 534
8669.02 458
8669.90 480
8670.78 477
8671.66 441
8672.54 454
8673.42 471
8674.30 538
8675.18 481
8676.06 471
8676.94 457
8677.81 465
8678.69 476
8679.57 509
8680.45 461
8681.33 476
8682.21 446
8683.09 494
8683.97 470
8684.85 440
8685.73 507
8686.61 479
8687.49 477
8688.37 492
8689.25 441
8690.13 493
8691.01 483
8691.89 453
8692.77 392
8693.65 445
8694.53 491
8695.41 452
8696.29 475
8697.17 463
8698.05 460
8698.93 458
8699.81 441
8700.69 440
8701.57 483
8702.45 486
8703.33 474
8704.21 439
8705.09 474
8705.98 497
8706.86 514
8707.74 475
8708.62 498
8709.50 482
8710.38 403
8711.26 440
8712.14 457
8713.02 437
8713.90 422
8714.79 468
8715.67 513
8716.55 458
8717.43 433
8718.31 466
8719.19 479
8720.07 500
8720.95 513
8721.84 441
8722.72 452
8723.60 485
8724.48 467
8725.36 455
8726.24 455
8727.13 474
8728.01 445
8728.89 487
8729.77 479
8730.65 446
8731.54 513
8732.42 482
8733.30 470
8734.18 471
8735.06 492
8735.95 480
8736.83 465
8737.71 428
8738.59 431
8739.48 464
8740.36 465
8741.24 493
8742.12 462
8743.01 458
8743.89 459
8744.77 505
8745.65 449
8746.54 462
8747.42 492
8748.30 462
8749.19 474
8750.07 476
8750.95 501
8751.83 477
8752.72 481
8753.60 431
8754.48 513
8755.37 511
8756.25 460
8757.13 508
8758.02 477
8758.90 521
8759.78 476
8760.67 522
8761.55 499
8762.43 488
8763.32 526
8764.20 493
8765.09 466
8765.97 439
8766.85 448
8767.74 452
8768.62 473
8769.51 534
8770.39 500
8771.27 479
8772.16 487
8773.04 507
8773.93 425
8774.81 443
8775.69 457
8776.58 465
8777.46 467
8778.35 443
8779.23 401
8780.12 452
8781.00 496
8781.89 442
8782.77 449
8783.65 512
8784.54 504
8785.42 421
8786.31 412
8787.19 470
8788.08 483
8788.96 457
8789.85 440
8790.73 416
8791.62 449
8792.50 464
8793.39 491
8794.27 476
8795.16 480
8796.04 490
8796.93 424
8797.82 409
8798.70 453
8799.59 440
8800.47 424
8801.36 445
8802.24 452
8803.13 479
8804.01 480
8804.90 460
8805.79 425
8806.67 482
8807.56 496
8808.44 473
8809.33 422
8810.22 414
8811.10 451
8811.99 385
8812.87 389
8813.76 412
8814.65 420
8815.53 431
8816.42 400
8817.30 404
8818.19 448
8819.08 458
8819.96 454
8820.85 395
8821.74 439
8822.62 438
8823.51 398
8824.40 419
8825.28 478
8826.17 423
8827.06 441
8827.94 421
8828.83 493
8829.72 453
8830.61 440
8831.49 442
8832.38 415
8833.27 457
8834.15 420
8835.04 455
8835.93 445
8836.82 395
8837.70 405
8838.59 436
8839.48 416
8840.37 413
8841.25 393
8842.14 421
8843.03 434
8843.92 446
8844.80 437
8845.69 432
8846.58 425
8847.47 438
8848.36 430
8849.24 402
8850.13 422
8851.02 436
8851.91 429
8852.80 425
8853.68 460
8854.57 407
8855.46 425
8856.35 394
8857.24 408
8858.13 409
8859.01 398
8859.90 430
8860.79 379
8861.68 415
8862.57 439
8863.46 501
8864.35 493
8865.23 431
8866.12 405
8867.01 444
8867.90 413
8868.79 407
8869.68 399
8870.57 478
8871.46 484
8872.35 517
8873.24 408
8874.12 486
8875.01 428
8875.90 400
8876.79 367
8877.68 384
8878.57 447
8879.46 417
8880.35 427
8881.24 396
8882.13 420
8883.02 420
8883.91 385
8884.80 421
8885.69 471
8886.58 451
8887.47 432
8888.36 416
8889.25 443
8890.14 417
8891.03 447
8891.92 434
8892.81 373
8893.70 433
8894.59 438
8895.48 428
8896.37 390
8897.26 386
8898.15 419
8899.04 440
8899.93 457
8900.82 402
8901.71 400
8902.60 470
8903.49 426
8904.38 428
8905.28 390
8906.17 401
8907.06 411
8907.95 416
8908.84 424
8909.73 391
8910.62 443
8911.51 419
8912.40 414
8913.29 365
8914.19 432
8915.08 436
8915.97 420
8916.86 461
8917.75 389
8918.64 392
8919.53 419
8920.43 439
8921.32 417
8922.21 451
8923.10 406
8923.99 390
8924.88 436
8925.78 392
8926.67 430
8927.56 419
8928.45 404
8929.34 415
8930.24 446
8931.13 434
8932.02 448
8932.91 465
8933.80 434
8934.70 410
8935.59 436
8936.48 408
8937.37 422
8938.27 418
8939.16 397
8940.05 417
8940.94 420
8941.84 397
8942.73 445
8943.62 437
8944.51 413
8945.41 360
8946.30 436
8947.19 462
8948.09 420
8948.98 405
8949.87 411
8950.77 424
8951.66 466
8952.55 420
8953.44 364
8954.34 418
8955.23 426
8956.12 446
8957.02 432
8957.91 428
8958.80 389
8959.70 396
8960.59 465
8961.49 438
8962.38 390
8963.27 405
8964.17 470
8965.06 436
8965.95 430
8966.85 400
8967.74 434
8968.64 452
8969.53 452
8970.42 433
8971.32 407
8972.21 418
8973.11 416
8974.00 395
8974.90 473
8975.79 424
8976.68 395
8977.58 410
8978.47 445
8979.37 442
8980.26 397
8981.16 418
8982.05 382
8982.95 411
8983.84 368
8984.74 450
8985.63 408
8986.52 422
8987.42 428
8988.31 365
8989.21 384
8990.10 426
8991.00 420
8991.89 441
8992.79 420
8993.69 435
8994.58 459
8995.48 376
8996.37 459
8997.27 380
8998.16 435
8999.06 404
8999.95 453
9000.85 432
9001.74 363
9002.64 446
9003.54 441
9004.43 397
9005.33 328
9006.22 378
9007.12 410
9008.01 423
9008.91 425
9009.81 434
9010.70 407
9011.60 358
9012.50 397
9013.39 428
9014.29 422
9015.18 421
9016.08 465
9016.98 458
9017.87 382
9018.77 442
9019.67 408
9020.56 395
9021.46 456
9022.36 403
9023.25 359
9024.15 415
9025.05 392
9025.94 403
9026.84 405
9027.74 375
9028.63 442
9029.53 417
9030.43 415
9031.32 377
9032.22 330
9033.12 406
9034.02 381
9034.91 356
9035.81 375
9036.71 402
9037.61 386
9038.50 389
9039.40 421
9040.30 425
9041.20 381
9042.09 408
9042.99 438
9043.89 450
9044.79 366
9045.68 389
9046.58 445
9047.48 419
9048.38 449
9049.28 402
9050.17 430
9051.07 396
9051.97 439
9052.87 453
9053.77 412
9054.66 418
9055.56 432
9056.46 404
9057.36 434
9058.26 397
9059.16 420
9060.06 431
9060.95 399
9061.85 381
9062.75 375
9063.65 403
9064.55 406
9065.45 403
9066.35 408
9067.25 433
9068.14 427
9069.04 477
9069.94 439
9070.84 371
9071.74 412
9072.64 457
9073.54 411
9074.44 416
9075.34 421
9076.24 403
9077.14 428
9078.04 393
9078.93 363
9079.83 439
9080.73 426
9081.63 422
9082.53 378
9083.43 404
9084.33 424
9085.23 443
9086.13 432
9087.03 367
9087.93 409
9088.83 410
9089.73 371
9090.63 387
9091.53 401
9092.43 385
9093.33 401
9094.23 401
9095.13 413
9096.03 428
9096.93 421
9097.83 409
9098.73 408
9099.63 439
9100.54 389
9101.44 379
9102.34 323
9103.24 387
9104.14 389
9105.04 400
9105.94 387
9106.84 349
9107.74 355
9108.64 385
9109.54 443
9110.44 438
9111.35 422
9112.25 414
9113.15 430
9114.05 398
9114.95 347
9115.85 353
9116.75 392
9117.65 372
9118.56 376
9119.46 386
9120.36 428
9121.26 424
9122.16 414
9123.06 460
9123.97 414
9124.87 414
9125.77 386
9126.67 416
9127.57 405
9128.47 384
9129.38 407
9130.28 414
9131.18 406
9132.08 412
9132.98 417
9133.89 460
9134.79 410
9135.69 362
9136.59 419
9137.50 408
9138.40 343
9139.30 376
9140.20 370
9141.11 359
9142.01 412
9142.91 370
9143.81 421
9144.72 418
9145.62 405
9146.52 411
9147.42 436
9148.33 381
9149.23 372
9150.13 449
9151.04 419
9151.94 421
9152.84 396
9153.75 417
9154.65 404
9155.55 383
9156.46 373
9157.36 406
9158.26 381
9159.17 346
9160.07 318
9160.97 366
9161.88 418
9162.78 386
9163.68 397
9164.59 385
9165.49 390
9166.40 383
9167.30 395
9168.20 406
9169.11 397
9170.01 377
9170.92 409
9171.82 359
9172.72 377
9173.63 374
9174.53 360
9175.44 400
9176.34 365
9177.24 387
9178.15 361
9179.05 369
9179.96 367
9180.86 371
9181.77 411
9182.67 379
9183.58 356
9184.48 382
9185.39 347
9186.29 360
9187.20 374
9188.10 411
9189.01 342
9189.91 369
9190.82 377
9191.72 391
9192.63 391
9193.53 367
9194.44 427
9195.34 403
9196.25 372
9197.15 415
9198.06 460
9198.96 461
9199.87 446
9200.77 445
9201.68 442
9202.58 387
9203.49 426
9204.40 439
9205.30 445
9206.21 458
9207.11 407
9208.02 415
9208.92 369
9209.83 390
9210.74 413
9211.64 424
9212.55 369
9213.45 393
9214.36 398
9215.27 431
9216.17 398
9217.08 383
9217.99 397
9218.89 386
9219.80 404
9220.71 396
9221.61 398
9222.52 406
9223.43 386
9224.33 369
9225.24 388
9226.15 358
9227.05 423
9227.96 423
9228.87 416
9229.77 359
9230.68 342
9231.59 391
9232.49 411
9233.40 421
9234.31 340
9235.22 351
9236.12 417
9237.03 441
9237.94 444
9238.84 357
9239.75 387
9240.66 377
9241.57 403
9242.47 393
9243.38 348
9244.29 372
9245.20 408
9246.11 448
9247.01 382
9247.92 403
9248.83 358
9249.74 376
9250.64 365
9251.55 418
9252.46 427
9253.37 387
9254.28 382
9255.19 404
9256.09 412
9257.00 402
9257.91 375
9258.82 404
9259.73 399
9260.64 371
9261.54 376
9262.45 388
9263.36 329
9264.27 323
9265.18 361
9266.09 401
9267.00 373
9267.90 410
9268.81 382
9269.72 416
9270.63 413
9271.54 371
9272.45 396
9273.36 394
9274.27 397
9275.18 353
9276.09 416
9277.00 373
9277.90 382
9278.81 396
9279.72 356
9280.63 359
9281.54 404
9282.45 444
9283.36 460
9284.27 459
9285.18 449
9286.09 353
9287.00 394
9287.91 387
9288.82 412
9289.73 407
9290.64 414
9291.55 384
9292.46 407
9293.37 409
9294.28 364
9295.19 368
9296.10 381
9297.01 422
9297.92 398
9298.83 406
9299.74 412
9300.65 422
9301.56 399
9302.47 407
9303.38 419
9304.29 366
9305.20 384
9306.12 394
9307.03 383
9307.94 405
9308.85 419
9309.76 396
9310.67 351
9311.58 387
9312.49 379
9313.40 408
9314.31 384
9315.22 326
9316.14 353
9317.05 425
9317.96 444
9318.87 391
9319.78 382
9320.69 428
9321.60 410
9322.52 411
9323.43 342
9324.34 383
9325.25 355
9326.16 389
9327.07 399
9327.99 425
9328.90 431
9329.81 388
9330.72 400
9331.63 372
9332.54 397
9333.46 387
9334.37 410
9335.28 412
9336.19 346
9337.11 402
9338.02 380
9338.93 387
9339.84 385
9340.75 361
9341.67 370
9342.58 375
9343.49 341
9344.40 347
9345.32 393
9346.23 420
9347.14 372
9348.06 395
9348.97 350
9349.88 377
9350.79 373
9351.71 387
9352.62 411
9353.53 371
9354.45 397
9355.36 409
9356.27 407
9357.19 415
9358.10 399
9359.01 402
9359.93 357
9360.84 325
9361.75 344
9362.67 364
9363.58 374
9364.49 347
9365.41 391
9366.32 355
9367.23 355
9368.15 405
9369.06 398
9369.97 356
9370.89 381
9371.80 382
9372.72 412
9373.63 360
9374.54 364
9375.46 420
9376.37 380
9377.29 372
9378.20 341
9379.12 386
9380.03 434
9380.94 346
9381.86 354
9382.77 330
9383.69 350
9384.60 362
9385.52 381
9386.43 368
9387.35 413
9388.26 437
9389.18 392
9390.09 346
9391.01 346
9391.92 369
9392.84 369
9393.75 326
9394.67 339
9395.58 390
9396.50 371
9397.41 359
9398.33 354
9399.24 410
9400.16 410
9401.07 430
9401.99 432
9402.90 400
9403.82 384
9404.73 378
9405.65 342
9406.56 361
9407.48 357
9408.40 403
9409.31 367
9410.23 403
9411.14 328
9412.06 347
9412.98 368
9413.89 373
9414.81 375
9415.72 382
9416.64 405
9417.56 364
9418.47 376
9419.39 368
9420.30 363
9421.22 372
9422.14 341
9423.05 373
9423.97 368
9424.89 336
9425.80 341
9426.72 329
9427.64 368
9428.55 307
9429.47 349
9430.39 415
9431.30 403
9432.22 395
9433.14 373
9434.05 403
9434.97 376
9435.89 373
9436.80 364
9437.72 402
9438.64 357
9439.56 403
9440.47 333
9441.39 344
9442.31 392
9443.23 390
9444.14 408
9445.06 366
9445.98 334
9446.90 347
9447.81 343
9448.73 372
9449.65 360
9450.57 374
9451.48 381
9452.40 367
9453.32 379
9454.24 386
9455.16 378
9456.07 348
9456.99 375
9457.91 372
9458.83 372
9459.75 375
9460.66 400
9461.58 371
9462.50 351
9463.42 379
9464.34 366
9465.26 370
9466.18 401
9467.09 367
9468.01 384
9468.93 346
9469.85 367
9470.77 343
9471.69 327
9472.61 357
9473.53 356
9474.44 364
9475.36 399
9476.28 365
9477.20 360
9478.12 337
9479.04 321
9479.96 290
9480.88 332
9481.80 335
9482.72 328
9483.64 363
9484.56 388
9485.47 372
9486.39 344
9487.31 385
9488.23 379
9489.15 398
9490.07 395
9490.99 353
9491.91 304
9492.83 329
9493.75 372
9494.67 368
9495.59 342
9496.51 372
9497.43 357
9498.35 352
9499.27 348
9500.19 376
9501.11 393
9502.03 420
9502.95 435
9503.87 361
9504.79 383
9505.71 378
9506.63 390
9507.56 368
9508.48 359
9509.40 374
9510.32 374
9511.24 367
9512.16 366
9513.08 368
9514.00 365
9514.92 362
9515.84 354
9516.76 352
9517.68 377
9518.61 342
9519.53 352
9520.45 397
9521.37 365
9522.29 335
9523.21 386
9524.13 349
9525.05 327
9525.98 364
9526.90 375
9527.82 355
9528.74 332
9529.66 371
9530.58 349
9531.50 345
9532.43 353
9533.35 428
9534.27 395
9535.19 311
9536.11 353
9537.04 359
9537.96 365
9538.88 365
9539.80 328
9540.72 352
9541.65 366
9542.57 385
9543.49 326
9544.41 370
9545.34 355
9546.26 363
9547.18 381
9548.10 328
9549.03 308
9549.95 313
9550.87 356
9551.79 332
9552.72 324
9553.64 335
9554.56 361
9555.48 323
9556.41 358
9557.33 339
9558.25 387
9559.18 378
9560.10 368
9561.02 298
9561.95 290
9562.87 337
9563.79 380
9564.72 348
9565.64 377
9566.56 337
9567.49 369
9568.41 358
9569.33 337
9570.26 342
9571.18 339
9572.10 362
9573.03 377
9573.95 377
9574.88 359
9575.80 311
9576.72 305
9577.65 339
9578.57 334
9579.49 338
9580.42 299
9581.34 357
9582.27 346
9583.19 348
9584.12 294
9585.04 304
9585.96 361
9586.89 375
9587.81 346
9588.74 369
9589.66 374
9590.59 347
9591.51 367
9592.44 359
9593.36 373
9594.29 317
9595.21 356
9596.14 372
9597.06 307
9597.98 324
9598.91 335
9599.83 356
9600.76 358
9601.68 375
9602.61 368
9603.54 379
9604.46 356
9605.39 329
9606.31 309
9607.24 316
9608.16 325
9609.09 373
9610.01 336
9610.94 337
9611.86 351
9612.79 380
9613.72 374
9614.64 358
9615.57 382
9616.49 376
9617.42 353
9618.34 382
9619.27 356
9620.20 375
9621.12 381
9622.05 356
9622.97 341
9623.90 321
9624.83 350
9625.75 363
9626.68 385
9627.61 340
9628.53 343
9629.46 402
9630.39 363
9631.31 382
9632.24 327
9633.16 358
9634.09 387
9635.02 396
9635.95 387
9636.87 406
9637.80 426
9638.73 487
9639.65 426
9640.58 396
9641.51 423
9642.43 412
9643.36 445
9644.29 352
9645.22 423
9646.14 409
9647.07 412
9648.00 364
9648.92 360
9649.85 379
9650.78 434
9651.71 418
9652.63 418
9653.56 342
9654.49 404
9655.42 376
9656.34 387
9657.27 398
9658.20 347
9659.13 391
9660.06 386
9660.98 416
9661.91 352
9662.84 411
9663.77 369
9664.70 396
9665.62 356
9666.55 443
9667.48 397
9668.41 397
9669.34 377
9670.27 376
9671.19 372
9672.12 363
9673.05 431
9673.98 426
9674.91 378
9675.84 399
9676.77 374
9677.70 361
9678.62 367
9679.55 386
9680.48 401
9681.41 377
9682.34 379
9683.27 391
9684.20 388
9685.13 362
9686.06 374
9686.99 357
9687.91 373
9688.84 384
9689.77 376
9690.70 372
9691.63 383
9692.56 344
9693.49 374
9694.42 411
9695.35 329
9696.28 366
9697.21 394
9698.14 405
9699.07 348
9700.00 395
9700.93 347
9701.86 361
9702.79 335
9703.72 359
9704.65 409
9705.58 365
9706.51 387
9707.44 423
9708.37 366
9709.30 362
9710.23 367
9711.16 399
9712.09 378
9713.02 363
9713.95 399
9714.88 379
9715.81 387
9716.74 395
9717.67 335
9718.61 393
9719.54 362
9720.47 426
9721.40 348
9722.33 390
9723.26 375
9724.19 388
9725.12 318
9726.05 361
9726.98 356
9727.92 359
9728.85 374
9729.78 366
9730.71 361
9731.64 358
9732.57 342
9733.50 358
9734.43 381
9735.37 384
9736.30 429
9737.23 379
9738.16 412
9739.09 389
9740.02 387
9740.96 377
9741.89 410
9742.82 380
9743.75 396
9744.68 394
9745.62 374
9746.55 437
9747.48 437
9748.41 387
9749.34 400
9750.28 429
9751.21 419
9752.14 381
9753.07 371
9754.01 416
9754.94 373
9755.87 376
9756.80 381
9757.74 363
9758.67 353
9759.60 392
9760.53 400
9761.47 441
9762.40 362
9763.33 408
9764.27 400
9765.20 433
9766.13 436
9767.07 406
9768.00 389
9768.93 379
9769.86 382
9770.80 403
9771.73 404
9772.66 400
9773.60 415
9774.53 372
9775.47 369
9776.40 446
9777.33 446
9778.27 467
9779.20 439
9780.13 435
9781.07 443
9782.00 476
9782.93 463
9783.87 489
9784.80 441
9785.74 454
9786.67 413
9787.60 387
9788.54 473
9789.47 412
9790.41 424
9791.34 393
9792.28 431
9793.21 407
9794.14 421
9795.08 416
9796.01 389
9796.95 392
9797.88 383
9798.82 418
9799.75 450
9800.69 416
9801.62 427
9802.56 434
9803.49 431
9804.42 443
9805.36 405
9806.29 418
9807.23 346
9808.16 388
9809.10 389
9810.03 417
9810.97 353
9811.91 417
9812.84 404
9813.78 403
9814.71 400
9815.65 361
9816.58 374
9817.52 360
9818.45 364
9819.39 373
9820.32 380
9821.26 351
9822.20 395
9823.13 392
9824.07 414
9825.00 380
9825.94 399
9826.87 419
9827.81 449
9828.75 375
9829.68 386
9830.62 418
9831.55 402
9832.49 361
9833.43 374
9834.36 369
9835.30 378
9836.24 442
9837.17 369
9838.11 376
9839.05 327
9839.98 353
9840.92 340
9841.86 414
9842.79 386
9843.73 373
9844.67 362
9845.60 392
9846.54 376
9847.48 387
9848.41 394
9849.35 396
9850.29 425
9851.22 415
9852.16 399
9853.10 376
9854.04 393
9854.97 387
9855.91 398
9856.85 348
9857.79 362
9858.72 399
9859.66 395
9860.60 354
9861.54 416
9862.47 416
9863.41 369
9864.35 385
9865.29 404
9866.22 438
9867.16 377
9868.10 373
9869.04 364
9869.98 386
9870.91 378
9871.85 405
9872.79 411
9873.73 428
9874.67 370
9875.60 444
9876.54 434
9877.48 423
9878.42 413
9879.36 416
9880.30 427
9881.24 453
9882.17 405
9883.11 443
9884.05 399
9884.99 416
9885.93 410
9886.87 374
9887.81 418
9888.74 399
9889.68 431
9890.62 424
9891.56 407
9892.50 460
9893.44 438
9894.38 430
9895.32 370
9896.26 427
9897.20 413
9898.14 475
9899.08 406
9900.01 430
9900.95 416
9901.89 431
9902.83 445
9903.77 453
9904.71 465
9905.65 473
9906.59 424
9907.53 424
9908.47 473
9909.41 437
9910.35 442
9911.29 442
9912.23 415
9913.17 451
9914.11 463
9915.05 470
9915.99 524
9916.93 513
9917.87 534
9918.81 504
9919.75 467
9920.69 549
9921.63 517
9922.57 482
9923.51 573
9924.46 777
9925.40 735
9926.34 809
9927.28 913
9928.22 981
9929.16 919
9930.10 822
9931.04 775
9931.98 740
9932.92 716
9933.86 647
9934.80 576
9935.75 537
9936.69 505
9937.63 488
9938.57 471
9939.51 440
9940.45 465
9941.39 484
9942.34 514
9943.28 480
9944.22 455
9945.16 508
9946.10 499
9947.04 504
9947.98 453
9948.93 439
9949.87 439
9950.81 480
9951.75 493
9952.69 437
9953.64 415
9954.58 419
9955.52 492
9956.46 448
9957.40 368
9958.35 368
9959.29 371
9960.23 459
9961.17 425
9962.12 437
9963.06 439
9964.00 484
9964.94 420
9965.89 439
9966.83 454
9967.77 454
9968.71 451
9969.66 454
9970.60 411
9971.54 418
9972.48 405
9973.43 396
9974.37 377
9975.31 380
9976.26 398
9977.20 432
9978.14 423
9979.09 418
9980.03 381
9980.97 427
9981.92 416
9982.86 402
9983.80 354
9984.75 383
9985.69 381
9986.63 443
9987.58 407
9988.52 421
9989.46 397
9990.41 433
9991.35 438
9992.30 423
9993.24 375
9994.18 382
9995.13 396
9996.07 374
9997.01 416
9997.96 389
9998.90 410
9999.85 404
10000.79 435
10001.74 422
10002.68 433
10003.62 417
10004.57 426
10005.51 392
10006.46 435
10007.40 424
10008.35 412
10009.29 405
10010.24 451
10011.18 388
10012.13 419
10013.07 427
10014.01 414
10014.96 432
10015.90 416
10016.85 444
10017.79 435
10018.74 466
10019.68 406
10020.63 422
10021.58 451
10022.52 405
10023.47 383
10024.41 389
10025.36 443
10026.30 383
10027.25 432
10028.19 435
10029.14 396
10030.08 351
10031.03 386
10031.98 394
10032.92 378
10033.87 366
10034.81 384
10035.76 421
10036.70 386
10037.65 368
10038.60 367
10039.54 391
10040.49 387
10041.43 368
10042.38 423
10043.33 399
10044.27 397
10045.22 415
10046.17 396
10047.11 411
10048.06 389
10049.01 393
10049.95 372
10050.90 342
10051.84 384
10052.79 381
10053.74 445
10054.69 401
10055.63 347
10056.58 372
10057.53 412
10058.47 386
10059.42 388
10060.37 368
10061.31 396
10062.26 360
10063.21 378
10064.16 398
10065.10 391
10066.05 375
10067.00 391
10067.94 389
10068.89 404
10069.84 409
10070.79 352
10071.73 341
10072.68 427
10073.63 391
10074.58 353
10075.53 378
10076.47 334
10077.42 320
10078.37 364
10079.32 422
10080.26 353
10081.21 342
10082.16 315
10083.11 355
10084.06 355
10085.01 341
10085.95 361
10086.90 341
10087.85 366
10088.80 358
10089.75 331
10090.70 325
10091.64 374
10092.59 384
10093.54 367
10094.49 373
10095.44 342
10096.39 358
10097.34 316
10098.28 309
10099.23 335
10100.18 371
10101.13 342
10102.08 331
10103.03 313
10103.98 334
10104.93 322
10105.88 364
10106.83 310
10107.78 343
10108.72 336
10109.67 363
10110.62 321
10111.57 334
10112.52 345
10113.47 305
10114.42 339
10115.37 331
10116.32 341
10117.27 381
10118.22 358
10119.17 361
10120.12 360
10121.07 342
10122.02 342
10122.97 342
10123.92 329
10124.87 393
10125.82 342
10126.77 354
10127.72 333
10128.67 314
10129.62 293
10130.57 343
10131.52 341
10132.47 357
10133.42 300
10134.37 293
10135.32 343
10136.27 373
10137.22 357
10138.18 335
10139.13 358
10140.08 325
10141.03 303
10141.98 311
10142.93 355
10143.88 359
10144.83 325
10145.78 339
10146.73 394
10147.68 331
10148.64 344
10149.59 351
10150.54 317
10151.49 330
10152.44 321
10153.39 314
10154.34 330
10155.30 349
10156.25 324
10157.20 343
10158.15 349
10159.10 350
10160.05 374
10161.01 355
10161.96 352
10162.91 320
10163.86 315
10164.81 348
10165.76 320
10166.72 296
10167.67 301
10168.62 300
10169.57 322
10170.53 324
10171.48 362
10172.43 333
10173.38 348
10174.33 351
10175.29 322
10176.24 309
10177.19 317
10178.14 324
10179.10 308
10180.05 320
10181.00 362
10181.96 353
10182.91 337
10183.86 359
10184.81 327
10185.77 344
10186.72 342
10187.67 358
10188.63 337
10189.58 362
10190.53 316
10191.49 312
10192.44 326
10193.39 371
10194.35 352
10195.30 338
10196.25 343
10197.21 328
10198.16 326
10199.11 302
10200.07 342
10201.02 288
10201.97 323
10202.93 314
10203.88 338
10204.84 312
10205.79 327
10206.74 368
10207.70 365
10208.65 369
10209.60 362
10210.56 339
10211.51 348
10212.47 386
10213.42 357
10214.38 357
10215.33 340
10216.28 351
10217.24 361
10218.19 329
10219.15 336
10220.10 360
10221.06 355
10222.01 349
10222.97 354
10223.92 337
10224.88 355
10225.83 345
10226.79 332
10227.74 338
10228.70 305
10229.65 318
10230.61 339
10231.56 316
10232.52 343
10233.47 328
10234.43 318
10235.38 353
10236.34 377
10237.29 354
10238.25 314
10239.20 308
10240.16 336
10241.11 311
10242.07 327
10243.03 345
10243.98 333
10244.94 344
10245.89 322
10246.85 317
10247.80 313
10248.76 309
10249.72 362
10250.67 343
10251.63 303
10252.58 280
10253.54 297
10254.50 325
10255.45 307
10256.41 271
10257.36 295
10258.32 305
10259.28 325
10260.23 342
10261.19 319
10262.15 359
10263.10 341
10264.06 304
10265.02 353
10265.97 288
10266.93 312
10267.89 324
10268.84 353
10269.80 328
10270.76 315
10271.71 280
10272.67 350
10273.63 335
10274.59 333
10275.54 331
10276.50 327
10277.46 334
10278.41 298
10279.37 351
10280.33 332
10281.29 324
10282.24 321
10283.20 326
10284.16 328
10285.12 339
10286.07 295
10287.03 317
10287.99 352
10288.95 347
10289.91 308
10290.86 339
10291.82 330
10292.78 343
10293.74 370
10294.70 384
10295.65 383
10296.61 366
10297.57 355
10298.53 359
10299.49 316
10300.44 310
10301.40 302
10302.36 347
10303.32 337
10304.28 348
10305.24 315
10306.20 336
10307.15 321
10308.11 311
10309.07 320
10310.03 291
10310.99 274
10311.95 324
10312.91 324
10313.87 323
10314.82 334
10315.78 326
10316.74 303
10317.70 300
10318.66 326
10319.62 355
10320.58 304
10321.54 306
10322.50 299
10323.46 325
10324.42 305
10325.38 288
10326.34 313
10327.29 292
10328.25 324
10329.21 360
10330.17 318
10331.13 316
10332.09 320
10333.05 287
10334.01 309
10334.97 317
10335.93 320
10336.89 317
10337.85 307
10338.81 337
10339.77 311
10340.73 304
10341.69 315
10342.65 333
10343.61 325
10344.57 288
10345.54 326
10346.50 300
10347.46 304
10348.42 320
10349.38 313
10350.34 298
10351.30 317
10352.26 305
10353.22 294
10354.18 352
10355.14 321
10356.10 279
10357.06 297
10358.02 333
10358.99 329
10359.95 298
10360.91 313
10361.87 308
10362.83 305
10363.79 311
10364.75 337
10365.71 288
10366.68 282
10367.64 312
10368.60 326
10369.56 339
10370.52 298
10371.48 279
10372.44 366
10373.41 304
10374.37 321
10375.33 267
10376.29 300
10377.25 307
10378.22 311
10379.18 289
10380.14 306
10381.10 319
10382.06 296
10383.03 294
10383.99 315
10384.95 300
10385.91 293
10386.88 298
10387.84 290
10388.80 326
10389.76 310
10390.72 305
10391.69 340
10392.65 315
10393.61 308
10394.58 307
10395.54 314
10396.50 315
10397.46 311
10398.43 337
10399.39 384
10400.35 307
10401.32 314
10402.28 279
10403.24 312
10404.20 297
10405.17 331
10406.13 334
10407.09 320
10408.06 311
10409.02 338
10409.98 298
10410.95 315
10411.91 306
10412.88 285
10413.84 277
10414.80 328
10415.77 313
10416.73 310
10417.69 315
10418.66 320
10419.62 320
10420.59 343
10421.55 290
10422.51 298
10423.48 319
10424.44 277
10425.41 283
10426.37 290
10427.33 315
10428.30 286
10429.26 295
10430.23 264
10431.19 278
10432.16 313
10433.12 347
10434.08 326
10435.05 282
10436.01 294
10436.98 287
10437.94 312
10438.91 262
10439.87 271
10440.84 282
10441.80 313
10442.77 310
10443.73 276
10444.70 293
10445.66 313
10446.63 319
10447.59 309
10448.56 277
10449.52 315
10450.49 288
10451.45 323
10452.42 307
10453.38 281
10454.35 274
10455.32 314
10456.28 285
10457.25 285
10458.21 314
10459.18 302
10460.14 301
10461.11 294
10462.08 250
10463.04 270
10464.01 324
10464.97 333
10465.94 289
10466.90 300
10467.87 299
10468.84 320
10469.80 283
10470.77 312
10471.74 261
10472.70 287
10473.67 291
10474.63 293
10475.60 301
10476.57 286
10477.53 286
10478.50 301
10479.47 345
10480.43 284
10481.40 333
10482.37 330
10483.33 300
10484.30 304
10485.27 285
10486.24 310
10487.20 288
10488.17 273
10489.14 275
10490.10 283
10491.07 275
10492.04 279
10493.01 310
10493.97 267
10494.94 262
10495.91 276
10496.87 333
10497.84 334
10498.81 304
10499.78 295
10500.74 278
10501.71 287
10502.68 306
10503.65 301
10504.62 266
10505.58 277
10506.55 270
10507.52 303
10508.49 283
10509.46 302
10510.42 297
10511.39 289
10512.36 318
10513.33 263
10514.30 282
10515.26 298
10516.23 293
10517.20 309
10518.17 304
10519.14 289
10520.11 305
10521.08 291
10522.04 274
10523.01 315
10523.98 303
10524.95 292
10525.92 272
10526.89 279
10527.86 257
10528.83 273
10529.79 350
10530.76 349
10531.73 292
10532.70 311
10533.67 298
10534.64 303
10535.61 296
10536.58 278
10537.55 268
10538.52 283
10539.49 310
10540.46 290
10541.43 297
10542.39 294
10543.36 259
10544.33 277
10545.30 258
10546.27 278
10547.24 294
10548.21 313
10549.18 289
10550.15 257
10551.12 246
10552.09 285
10553.06 256
10554.03 274
10555.00 311
10555.97 272
10556.94 282
10557.91 258
10558.88 273
10559.85 257
10560.82 287
10561.80 295
10562.77 292
10563.74 316
10564.71 288
10565.68 309
10566.65 299
10567.62 295
10568.59 330
10569.56 318
10570.53 285
10571.50 278
10572.47 301
10573.44 299
10574.41 273
10575.39 280
10576.36 298
10577.33 304
10578.30 288
10579.27 312
10580.24 250
10581.21 279
10582.18 288
10583.16 295
10584.13 310
10585.10 243
10586.07 261
10587.04 261
10588.01 284
10588.99 274
10589.96 277
10590.93 286
10591.90 309
10592.87 282
10593.84 242
10594.82 237
10595.79 245
10596.76 264
10597.73 304
10598.70 260
10599.68 274
10600.65 305
10601.62 297
10602.59 255
10603.57 275
10604.54 278
10605.51 291
10606.48 281
10607.46 297
10608.43 319
10609.40 327
10610.37 306
10611.35 267
10612.32 281
10613.29 253
10614.27 296
10615.24 303
10616.21 259
10617.18 265
10618.16 264
10619.13 268
10620.10 262
10621.08 277
10622.05 282
10623.02 276
10624.00 264
10624.97 263
10625.94 254
10626.92 271
10627.89 268
10628.86 267
10629.84 235
10630.81 258
10631.78 268
10632.76 299
10633.73 254
10634.71 291
10635.68 290
10636.65 270
10637.63 265
10638.60 254
10639.58 253
10640.55 236
10641.52 276
10642.50 300
10643.47 278
10644.45 293
10645.42 309
10646.39 296
10647.37 281
10648.34 289
10649.32 292
10650.29 302
10651.27 250
10652.24 277
10653.22 290
10654.19 298
10655.17 290
10656.14 273
10657.12 274
10658.09 284
10659.07 286
10660.04 274
10661.01 257
10661.99 277
10662.97 252
10663.94 313
10664.92 292
10665.89 261
10666.87 272
10667.84 257
10668.82 327
10669.79 345
10670.77 271
10671.74 285
10672.72 291
10673.69 260
10674.67 270
10675.65 253
10676.62 236
10677.60 255
10678.57 259
10679.55 288
10680.52 282
10681.50 261
10682.48 247
10683.45 278
10684.43 268
10685.40 243
10686.38 257
10687.36 264
10688.33 259
10689.31 279
10690.29 246
10691.26 273
10692.24 263
10693.22 257
10694.19 221
10695.17 279
10696.14 307
10697.12 307
10698.10 311
10699.08 274
10700.05 289
10701.03 280
10702.01 315
10702.98 309
10703.96 266
10704.94 252
10705.91 270
10706.89 268
10707.87 259
10708.85 266
10709.82 256
10710.80 288
10711.78 279
10712.75 295
10713.73 286
10714.71 305
10715.69 303
10716.66 292
10717.64 289
10718.62 271
10719.60 290
10720.57 286
10721.55 244
10722.53 299
10723.51 243
10724.49 264
10725.46 269
10726.44 265
10727.42 253
10728.40 265
10729.38 243
10730.35 242
10731.33 306
10732.31 281
10733.29 279
10734.27 254
10735.25 238
10736.22 287
10737.20 266
10738.18 323
10739.16 281
10740.14 299
10741.12 258
10742.10 220
10743.08 223
10744.05 266
10745.03 279
10746.01 292
10746.99 255
10747.97 271
10748.95 286
10749.93 309
10750.91 298
10751.89 248
10752.87 292
10753.84 278
10754.82 273
10755.80 252
10756.78 240
10757.76 287
10758.74 266
10759.72 272
10760.70 267
10761.68 255
10762.66 268
10763.64 247
10764.62 240
10765.60 273
10766.58 237
10767.56 274
10768.54 272
10769.52 296
10770.50 283
10771.48 294
10772.46 326
10773.44 294
10774.42 275
10775.40 266
10776.38 252
10777.36 246
10778.34 230
10779.32 270
10780.30 295
10781.28 303
10782.26 287
10783.24 263
10784.22 264
10785.20 257
10786.19 277
10787.17 273
10788.15 248
10789.13 238
10790.11 269
10791.09 299
10792.07 288
10793.05 267
10794.03 268
10795.01 260
10796.00 289
10796.98 303
10797.96 286
10798.94 274
10799.92 288
10800.90 264
10801.88 277
10802.86 257
10803.85 280
10804.83 279
10805.81 262
10806.79 285
10807.77 264
10808.75 263
10809.74 278
10810.72 296
10811.70 278
10812.68 281
10813.66 308
10814.65 276
10815.63 270
10816.61 284
10817.59 231
10818.57 248
10819.56 266
10820.54 278
10821.52 298
10822.50 239
10823.49 271
10824.47 252
10825.45 250
10826.43 231
10827.42 289
10828.40 281
10829.38 272
10830.36 298
10831.35 324
10832.33 306
10833.31 316
10834.30 282
10835.28 293
10836.26 270
10837.25 283
10838.23 313
10839.21 270
10840.19 247
10841.18 241
10842.16 295
10843.14 281
10844.13 288
10845.11 257
10846.09 253
10847.08 241
10848.06 246
10849.05 244
10850.03 287
10851.01 278
10852.00 281
10852.98 276
10853.96 245
10854.95 278
10855.93 296
10856.92 283
10857.90 283
10858.88 275
10859.87 291
10860.85 307
10861.84 302
10862.82 254
10863.80 248
10864.79 271
10865.77 279
10866.76 260
10867.74 254
10868.73 290
10869.71 293
10870.70 304
10871.68 280
10872.67 254
10873.65 291
10874.63 269
10875.62 273
10876.60 252
10877.59 274
10878.57 284
10879.56 280
10880.54 243
10881.53 290
10882.51 270
10883.50 273
10884.48 298
10885.47 293
10886.46 301
10887.44 259
10888.43 277
10889.41 294
10890.40 292
10891.38 302
10892.37 306
10893.35 269
10894.34 281
10895.33 262
10896.31 265
10897.30 257
10898.28 289
10899.27 292
10900.25 245
10901.24 250
10902.23 273
10903.21 280
10904.20 279
10905.18 277
10906.17 267
10907.16 256
10908.14 276
10909.13 284
10910.12 251
10911.10 275
10912.09 294
10913.08 328
10914.06 271
10915.05 264
10916.04 270
10917.02 263
10918.01 283
10919.00 263
10919.98 223
10920.97 288
10921.96 331
10922.94 318
10923.93 282
10924.92 304
10925.90 267
10926.89 307
10927.88 272
10928.87 281
10929.85 263
10930.84 298
10931.83 337
10932.82 268
10933.80 232
10934.79 292
10935.78 301
10936.77 275
10937.75 283
10938.74 265
10939.73 280
10940.72 300
10941.70 308
10942.69 267
10943.68 249
10944.67 263
10945.66 291
10946.64 259
10947.63 289
10948.62 275
10949.61 313
10950.60 308
10951.58 263
10952.57 292
10953.56 262
10954.55 265
10955.54 277
10956.53 236
10957.52 279
10958.50 259
10959.49 259
10960.48 272
10961.47 261
10962.46 299
10963.45 246
10964.44 252
10965.42 275
10966.41 285
10967.40 256
10968.39 235
10969.38 285
10970.37 309
10971.36 283
10972.35 254
10973.34 271
10974.33 244
10975.32 288
10976.31 267
10977.29 267
10978.28 277
10979.27 261
10980.26 235
10981.25 282
10982.24 288
10983.23 267
10984.22 269
10985.21 270
10986.20 229
10987.19 277
10988.18 260
10989.17 276
10990.16 292
10991.15 275
10992.14 260
10993.13 277
10994.12 289
10995.11 276
10996.10 326
10997.09 263
10998.08 314
10999.07 269
11000.06 291
11001.05 256
11002.05 262
11003.04 294
11004.03 291
11005.02 287
11006.01 273
11007.00 284
11007.99 281
11008.98 233
11009.97 248
11010.96 252
11011.95 235
11012.94 285
11013.94 269
11014.93 303
11015.92 271
11016.91 246
11017.90 289
11018.89 264
11019.88 287
11020.87 292
11021.87 270
11022.86 228
11023.85 270
11024.84 274
11025.83 293
11026.82 292
11027.81 299
11028.81 275
11029.80 283
11030.79 274
11031.78 251
11032.77 275
11033.77 254
11034.76 308
11035.75 270
11036.74 302
11037.73 244
11038.73 243
11039.72 261
11040.71 259
11041.70 248
11042.70 313
11043.69 302
11044.68 283
11045.67 300
11046.67 296
11047.66 310
11048.65 281
11049.64 269
11050.64 268
11051.63 271
11052.62 267
11053.61 268
11054.61 228
11055.60 298
11056.59 246
11057.59 267
11058.58 253
11059.57 256
11060.57 234
11061.56 260
11062.55 278
11063.55 263
11064.54 240
11065.53 259
11066.53 254
11067.52 234
11068.51 242
11069.51 244
11070.50 264
11071.49 285
11072.49 263
11073.48 249
11074.48 261
11075.47 274
11076.46 251
11077.46 262
11078.45 256
11079.45 237
11080.44 265
11081.43 272
11082.43 251
11083.42 271
11084.42 220
11085.41 240
11086.40 243
11087.40 235
11088.39 227
11089.39 283
11090.38 266
11091.38 279
11092.37 268
11093.37 272
11094.36 290
11095.36 263
11096.35 262
11097.35 290
11098.34 271
11099.34 243
11100.33 243
11101.33 252
11102.32 254
11103.32 295
11104.31 288
11105.31 294
11106.30 265
11107.30 323
11108.29 285
11109.29 253
11110.28 312
11111.28 309
11112.27 281
11113.27 260
11114.26 268
11115.26 243
11116.26 268
11117.25 306
11118.25 252
11119.24 282
11120.24 279
11121.24 288
11122.23 281
11123.23 259
11124.22 272
11125.22 273
11126.22 300
11127.21 311
11128.21 319
11129.20 283
11130.20 315
11131.20 298
11132.19 318
11133.19 263
11134.19 268
11135.18 284
11136.18 262
11137.18 263
11138.17 283
11139.17 281
11140.17 284
11141.16 291
11142.16 251
11143.16 278
11144.15 268
11145.15 268
11146.15 283
11147.14 286
11148.14 309
11149.14 316
11150.14 325
11151.13 320
11152.13 256
11153.13 258
11154.13 273
11155.12 261
11156.12 259
11157.12 255
11158.12 272
11159.11 280
11160.11 292
11161.11 263
11162.11 284
11163.10 267
11164.10 289
11165.10 290
11166.10 288
11167.10 255
11168.09 247
11169.09 254
11170.09 259
11171.09 253
11172.09 273
11173.08 275
11174.08 284
11175.08 261
11176.08 266
11177.08 229
11178.08 274
11179.08 274
11180.07 307
11181.07 309
11182.07 278
11183.07 310
11184.07 288
11185.07 263
11186.07 259
11187.06 290
11188.06 268
11189.06 217
11190.06 249
11191.06 267
11192.06 287
11193.06 267
11194.06 267
11195.06 223
11196.06 253
11197.06 261
11198.06 273
11199.05 257
11200.05 236
11201.05 273
11202.05 278
11203.05 269
11204.05 211
11205.05 234
11206.05 259
11207.05 312
11208.05 282
11209.05 290
11210.05 275
11211.05 240
11212.05 285
11213.05 279
11214.05 267
11215.05 256
11216.05 242
11217.05 292
11218.05 271
11219.05 295
11220.05 268
11221.05 310
11222.05 279
11223.05 248
11224.05 272
11225.06 298
11226.06 299
11227.06 268
11228.06 266
11229.06 265
11230.06 252
11231.06 261
11232.06 255
11233.06 248
11234.06 237
11235.06 246
11236.06 255
11237.07 291
11238.07 274
11239.07 275
11240.07 257
11241.07 279
11242.07 277
11243.07 260
11244.07 249
11245.08 285
11246.08 245
11247.08 272
11248.08 269
11249.08 270
11250.08 260
11251.09 269
11252.09 226
11253.09 241
11254.09 256
11255.09 234
11256.10 259
11257.10 244
11258.10 266
11259.10 255
11260.10 281
11261.11 240
11262.11 224
11263.11 266
11264.11 255
11265.11 246
11266.12 255
11267.12 263
11268.12 253
11269.12 269
11270.13 274
11271.13 292
11272.13 302
11273.14 306
11274.14 272
11275.14 283
11276.14 272
11277.15 257
11278.15 283
11279.15 329
11280.16 305
11281.16 299
11282.16 302
11283.17 320
11284.17 283
11285.17 272
11286.17 290
11287.18 292
11288.18 284
11289.18 301
11290.19 324
11291.19 317
11292.20 271
11293.20 268
11294.20 270
11295.21 272
11296.21 274
11297.21 259
11298.22 278
11299.22 233
11300.23 275
11301.23 288
11302.23 255
11303.24 263
11304.24 283
11305.25 267
11306.25 252
11307.25 248
11308.26 296
11309.26 272
11310.27 228
11311.27 281
11312.28 268
11313.28 281
11314.29 273
11315.29 240
11316.29 233
11317.30 237
11318.30 257
11319.31 247
11320.31 280
11321.32 305
11322.32 284
11323.33 259
11324.33 254
11325.34 256
11326.34 255
11327.35 296
11328.35 245
11329.36 275
11330.36 257
11331.37 275
11332.38 280
11333.38 308
11334.39 277
11335.39 278
11336.40 278
11337.40 275
11338.41 278
11339.41 273
11340.42 255
11341.43 263
11342.43 264
11343.44 228
11344.44 267
11345.45 281
11346.46 288
11347.46 267
11348.47 283
11349.47 264
11350.48 254
11351.49 250
11352.49 249
11353.50 271
11354.50 276
11355.51 274
11356.52 262
11357.52 270
11358.53 246
11359.54 293
11360.54 264
11361.55 271
11362.56 263
11363.56 255
11364.57 287
11365.58 308
11366.58 249
11367.59 257
11368.60 273
11369.61 267
11370.61 239
11371.62 258
11372.63 252
11373.63 265
11374.64 268
11375.65 264
11376.66 261
11377.66 251
11378.67 277
11379.68 251
11380.69 245
11381.69 231
11382.70 278
11383.71 255
11384.72 240
11385.72 233
11386.73 250
11387.74 259
11388.75 254
11389.76 209
11390.76 213
11391.77 230
11392.78 254
11393.79 247
11394.80 233
11395.80 246
11396.81 261
11397.82 263
11398.83 252
11399.84 248
11400.85 221
11401.85 248
11402.86 241
11403.87 253
11404.88 253
11405.89 251
11406.90 251
11407.91 243
11408.91 248
11409.92 229
11410.93 246
11411.94 267
11412.95 230
11413.96 242
11414.97 267
11415.98 253
11416.99 271
11418.00 266
11419.00 248
11420.01 272
11421.02 269
11422.03 255
11423.04 269
11424.05 280
11425.06 264
11426.07 261
11427.08 233
11428.09 269
11429.10 250
11430.11 223
11431.12 243
11432.13 249
11433.14 253
11434.15 300
11435.16 290
11436.17 262
11437.18 263
11438.19 218
11439.20 245
11440.21 252
11441.22 241
11442.23 234
11443.24 254
11444.25 263
11445.26 278
11446.27 263
11447.28 236
11448.29 260
11449.30 289
11450.31 247
11451.32 243
11452.33 277
11453.34 264
11454.36 256
11455.37 262
11456.38 255
11457.39 256
11458.40 259
11459.41 254
11460.42 228
11461.43 256
11462.44 234
11463.45 247
11464.47 279
11465.48 251
11466.49 257
11467.50 271
11468.51 239
11469.52 277
11470.53 303
11471.55 239
11472.56 230
11473.57 247
11474.58 278
11475.59 288
11476.60 291
11477.62 296
11478.63 262
11479.64 254
11480.65 231
11481.66 273
11482.68 264
11483.69 248
11484.70 214
11485.71 269
11486.72 240
11487.74 210
11488.75 265
11489.76 273
11490.77 247
11491.79 263
11492.80 261
11493.81 269
11494.82 246
11495.84 256
11496.85 279
11497.86 282
11498.87 278
11499.89 247
11500.90 221
11501.91 247
11502.93 270
11503.94 284
11504.95 238
11505.96 250
11506.98 275
11507.99 279
11509.00 265
11510.02 270
11511.03 252
11512.04 269
11513.06 239
11514.07 242
11515.08 258
11516.10 294
11517.11 246
11518.13 282
11519.14 259
11520.15 272
11521.17 265
11522.18 274
11523.19 288
11524.21 256
11525.22 279
11526.24 245
11527.25 254
11528.26 269
11529.28 304
11530.29 260
11531.31 264
11532.32 278
11533.33 286
11534.35 278
11535.36 311
11536.38 250
11537.39 248
11538.41 270
11539.42 289
11540.44 263
11541.45 253
11542.47 238
11543.48 245
11544.49 237
11545.51 258
11546.52 279
11547.54 249
11548.55 255
11549.57 259
11550.58 246
11551.60 244
11552.61 243
11553.63 260
11554.64 273
11555.66 262
11556.68 247
11557.69 219
11558.71 254
11559.72 259
11560.74 260
11561.75 252
11562.77 248
11563.78 240
11564.80 246
11565.82 258
11566.83 278
11567.85 268
11568.86 286
11569.88 300
11570.89 271
11571.91 245
11572.93 251
11573.94 277
11574.96 273
11575.97 282
11576.99 261
11578.01 256
11579.02 244
11580.04 253
11581.06 264
11582.07 268
11583.09 313
11584.11 267
11585.12 298
11586.14 256
11587.16 234
11588.17 292
11589.19 298
11590.21 349
11591.22 262
11592.24 263
11593.26 306
11594.27 276
11595.29 263
11596.31 289
11597.32 311
11598.34 345
11599.36 302
11600.38 295
11601.39 302
11602.41 329
11603.43 351
11604.45 335
11605.46 318
11606.48 301
11607.50 332
11608.52 304
11609.53 277
11610.55 291
11611.57 307
11612.59 308
11613.60 315
11614.62 308
11615.64 345
11616.66 299
11617.68 261
11618.69 314
11619.71 313
11620.73 304
11621.75 287
11622.77 281
11623.78 276
11624.80 292
11625.82 273
11626.84 320
11627.86 296
11628.88 279
11629.90 265
11630.91 337
11631.93 299
11632.95 319
11633.97 310
11634.99 321
11636.01 284
11637.03 318
11638.05 317
11639.06 297
11640.08 288
11641.10 287
11642.12 306
11643.14 286
11644.16 291
11645.18 282
11646.20 365
11647.22 323
11648.24 285
11649.26 260
11650.28 276
11651.30 258
11652.31 275
11653.33 310
11654.35 280
11655.37 249
11656.39 258
11657.41 305
11658.43 254
11659.45 271
11660.47 267
11661.49 270
11662.51 291
11663.53 265
11664.55 240
11665.57 279
11666.59 278
11667.61 325
11668.63 268
11669.65 260
11670.67 304
11671.69 272
11672.71 331
11673.73 315
11674.76 291
11675.78 246
11676.80 306
11677.82 251
11678.84 285
11679.86 290
11680.88 238
11681.90 239
11682.92 249
11683.94 254
11684.96 239
11685.98 263
11687.00 260
11688.03 258
11689.05 246
11690.07 301
11691.09 263
11692.11 280
11693.13 264
11694.15 299
11695.17 276
11696.20 261
11697.22 271
11698.24 262
11699.26 262
11700.28 286
11701.30 269
11702.33 236
11703.35 286
11704.37 311
11705.39 283
11706.41 234
11707.44 253
11708.46 252
11709.48 253
11710.50 283
11711.52 266
11712.55 209
11713.57 283
11714.59 283
11715.61 274
11716.63 268
11717.66 255
11718.68 292
11719.70 270
11720.72 264
11721.75 259
11722.77 285
11723.79 308
11724.82 275
11725.84 245
11726.86 231
11727.88 256
11728.91 282
11729.93 275
11730.95 290
11731.98 279
11733.00 282
11734.02 261
11735.04 238
11736.07 265
11737.09 258
11738.11 273
11739.14 252
11740.16 242
11741.18 276
11742.21 262
11743.23 253
11744.25 265
11745.28 282
11746.30 258
11747.33 241
11748.35 238
11749.37 256
11750.40 249
11751.42 249
11752.44 277
11753.47 289
11754.49 251
11755.52 291
11756.54 262
11757.57 286
11758.59 271
11759.61 283
11760.64 266
11761.66 234
11762.69 277
11763.71 276
11764.74 301
11765.76 235
11766.78 257
11767.81 302
11768.83 285
11769.86 277
11770.88 275
11771.91 279
11772.93 256
11773.96 249
11774.98 255
11776.01 253
11777.03 245
11778.06 247
11779.08 253
11780.11 211
11781.13 253
11782.16 296
11783.18 261
11784.21 250
11785.23 214
11786.26 257
11787.28 298
11788.31 263
11789.34 300
11790.36 278
11791.39 263
11792.41 267
11793.44 274
11794.46 271
11795.49 264
11796.52 270
11797.54 252
11798.57 270
11799.59 268
11800.62 236
11801.65 254
11802.67 268
11803.70 259
11804.72 235
11805.75 259
11806.78 247
11807.80 245
11808.83 274
11809.86 288
11810.88 254
11811.91 266
11812.93 241
11813.96 244
11814.99 231
11816.01 233
11817.04 259
11818.07 291
11819.10 282
11820.12 264
11821.15 285
11822.18 291
11823.20 322
11824.23 265
11825.26 234
11826.28 287
11827.31 247
11828.34 265
11829.37 278
11830.39 259
11831.42 242
11832.45 237
11833.48 288
11834.50 279
11835.53 277
11836.56 279
11837.59 285
11838.61 273
11839.64 239
11840.67 256
11841.70 240
11842.72 296
11843.75 233
11844.78 227
11845.81 239
11846.84 253
11847.86 306
11848.89 280
11849.92 256
11850.95 240
11851.98 283
11853.01 255
11854.03 235
11855.06 258
11856.09 249
11857.12 248
11858.15 292
11859.18 298
11860.20 245
11861.23 245
11862.26 232
11863.29 262
11864.32 246
11865.35 245
11866.38 232
11867.41 198
11868.44 221
11869.46 240
11870.49 256
11871.52 258
11872.55 281
11873.58 227
11874.61 232
11875.64 252
11876.67 245
11877.70 233
11878.73 272
11879.76 262
11880.79 242
11881.82 267
11882.85 289
11883.88 253
11884.91 243
11885.93 240
11886.96 220
11887.99 259
11889.02 243
11890.05 267
11891.08 275
11892.11 258
11893.14 250
11894.17 228
11895.20 261
11896.23 240
11897.26 271
11898.30 236
11899.33 245
11900.36 231
11901.39 246
11902.42 252
11903.45 249
11904.48 276
11905.51 259
11906.54 242
11907.57 227
11908.60 213
11909.63 262
11910.66 310
11911.69 279
11912.72 243
11913.75 233
11914.79 234
11915.82 243
11916.85 272
11917.88 240
11918.91 218
11919.94 233
11920.97 269
11922.00 266
11923.04 230
11924.07 231
11925.10 260
11926.13 261
11927.16 235
11928.19 270
11929.22 250
11930.26 248
11931.29 224
11932.32 241
11933.35 252
11934.38 217
11935.41 238
11936.45 249
11937.48 237
11938.51 221
11939.54 191
11940.58 239
11941.61 237
11942.64 244
11943.67 269
11944.70 276
11945.74 261
11946.77 234
11947.80 239
11948.83 228
11949.87 248
11950.90 254
11951.93 226
11952.96 245
11954.00 223
11955.03 220
11956.06 235
11957.09 235
11958.13 209
11959.16 248
11960.19 245
11961.23 225
11962.26 242
11963.29 229
11964.33 210
11965.36 220
11966.39 248
11967.43 263
11968.46 265
11969.49 224
11970.53 243
11971.56 207
11972.59 200
11973.63 205
11974.66 229
11975.69 218
11976.73 248
11977.76 227
11978.79 205
11979.83 229
11980.86 218
11981.90 227
11982.93 237
11983.96 238
11985.00 229
11986.03 243
11987.07 226
11988.10 231
11989.13 234
11990.17 229
11991.20 230
11992.24 266
11993.27 251
11994.31 211
11995.34 248
11996.38 273
11997.41 236
11998.44 252
11999.48 230
12000.51 238
12001.55 228
12002.58 224
12003.62 234
12004.65 250
12005.69 266
12006.72 237
12007.76 218
12008.79 232
12009.83 249
12010.86 252
12011.90 243
12012.93 237
12013.97 240
12015.00 238
12016.04 221
12017.08 230
12018.11 253
12019.15 231
12020.18 206
12021.22 235
12022.25 253
12023.29 226
12024.32 210
12025.36 246
12026.40 231
12027.43 213
12028.47 225
12029.50 242
12030.54 220
12031.58 200
12032.61 229
12033.65 255
12034.68 237
12035.72 243
12036.76 264
12037.79 210
12038.83 210
12039.87 227
12040.90 251
12041.94 257
12042.98 256
12044.01 268
12045.05 218
12046.09 260
12047.12 220
12048.16 237
12049.20 249
12050.23 230
12051.27 214
12052.31 175
12053.34 253
12054.38 216
12055.42 219
12056.45 220
12057.49 222
12058.53 222
12059.57 225
12060.60 238
12061.64 238
12062.68 232
12063.72 222
12064.75 201
12065.79 238
12066.83 249
12067.87 261
12068.90 283
12069.94 213
12070.98 206
12072.02 225
12073.06 250
12074.09 213
12075.13 234
12076.17 244
12077.21 230
12078.24 251
12079.28 232
12080.32 224
12081.36 212
12082.40 209
12083.44 214
12084.47 216
12085.51 200
12086.55 211
12087.59 221
12088.63 233
12089.67 230
12090.71 224
12091.74 218
12092.78 224
12093.82 252
12094.86 200
12095.90 225
12096.94 231
12097.98 200
12099.02 187
12100.05 218
12101.09 207
12102.13 237
12103.17 235
12104.21 231
12105.25 223
12106.29 244
12107.33 228
12108.37 233
12109.41 218
12110.45 224
12111.49 208
12112.53 203
12113.57 218
12114.61 245
12115.65 226
12116.69 198
12117.72 202
12118.76 215
12119.80 236
12120.84 241
12121.88 203
12122.92 218
12123.96 210
12125.00 208
12126.04 219
12127.08 211
12128.12 193
12129.17 200
12130.21 227
12131.25 222
12132.29 199
12133.33 207
12134.37 235
12135.41 229
12136.45 200
12137.49 210
12138.53 184
12139.57 185
12140.61 213
12141.65 215
12142.69 208
12143.73 197
12144.77 243
12145.82 226
12146.86 235
12147.90 212
12148.94 216
12149.98 212
12151.02 218
12152.06 187
12153.10 189
12154.15 216
12155.19 249
12156.23 199
12157.27 223
12158.31 237
12159.35 208
12160.39 216
12161.44 208
12162.48 200
12163.52 187
12164.56 221
12165.60 219
12166.64 203
12167.69 194
12168.73 177
12169.77 214
12170.81 242
12171.85 225
12172.90 216
12173.94 236
12174.98 219
12176.02 218
12177.07 227
12178.11 201
12179.15 202
12180.19 195
12181.24 222
12182.28 190
12183.32 219
12184.36 236
12185.41 195
12186.45 200
12187.49 208
12188.53 220
12189.58 223
12190.62 195
12191.66 204
12192.71 188
12193.75 199
12194.79 218
12195.84 219
12196.88 212
12197.92 212
12198.97 188
12200.01 202
12201.05 170
12202.10 205
12203.14 220
12204.18 236
12205.23 214
12206.27 207
12207.31 186
12208.36 170
12209.40 218
12210.44 206
12211.49 208
12212.53 214
12213.58 228
12214.62 208
12215.66 223
12216.71 204
12217.75 228
12218.80 210
12219.84 196
12220.88 217
12221.93 205
12222.97 201
12224.02 189
12225.06 237
12226.11 226
12227.15 218
12228.19 197
12229.24 213
12230.28 200
12231.33 206
12232.37 219
12233.42 205
12234.46 200
12235.51 245
12236.55 239
12237.60 199
12238.64 207
12239.69 210
12240.73 215
12241.78 230
12242.82 213
12243.87 193
12244.91 196
12245.96 208
12247.00 196
12248.05 181
12249.09 215
12250.14 210
12251.19 222
12252.23 184
12253.28 152
12254.32 188
12255.37 224
12256.41 229
12257.46 204
12258.51 190
12259.55 212
12260.60 190
12261.64 213
12262.69 214
12263.74 222
12264.78 196
12265.83 198
12266.87 165
12267.92 182
12268.97 156
12270.01 188
12271.06 191
12272.11 188
12273.15 218
12274.20 241
12275.24 201
12276.29 219
12277.34 180
12278.38 181
12279.43 240
12280.48 224
12281.52 212
12282.57 188
12283.62 200
12284.67 159
12285.71 188
12286.76 191
12287.81 169
12288.85 196
12289.90 206
12290.95 194
12292.00 209
12293.04 190
12294.09 233
12295.14 196
12296.18 187
12297.23 165
12298.28 171
12299.33 218
12300.38 183
12301.42 188
12302.47 232
12303.52 220
12304.57 201
12305.61 198
12306.66 185
12307.71 215
12308.76 236
12309.81 205
12310.85 180
12311.90 204
12312.95 191
12314.00 160
12315.05 201
12316.09 222
12317.14 191
12318.19 192
12319.24 200
12320.29 217
12321.34 212
12322.39 196
12323.43 189
12324.48 168
12325.53 189
12326.58 185
12327.63 205
12328.68 174
12329.73 173
12330.78 172
12331.82 181
12332.87 171
12333.92 167
12334.97 172
12336.02 221
12337.07 200
12338.12 195
12339.17 193
12340.22 189
12341.27 173
12342.32 170
12343.37 187
12344.42 170
12345.46 203
12346.51 186
12347.56 200
12348.61 191
12349.66 196
12350.71 190
12351.76 194
12352.81 205
12353.86 199
12354.91 217
12355.96 220
12357.01 183
12358.06 183
12359.11 228
12360.16 186
12361.21 192
12362.26 222
12363.31 190
12364.36 195
12365.41 193
12366.47 195
12367.52 204
12368.57 177
12369.62 192
12370.67 227
12371.72 184
12372.77 153
12373.82 175
12374.87 206
12375.92 200
12376.97 184
12378.02 182
12379.07 183
12380.12 213
12381.18 167
12382.23 187
12383.28 197
12384.33 189
12385.38 208
12386.43 170
12387.48 184
12388.53 177
12389.59 170
12390.64 193
12391.69 155
12392.74 179
12393.79 182
12394.84 187
12395.90 192
12396.95 173
12398.00 166
12399.05 173
12400.10 179
12401.15 175
12402.21 165
12403.26 197
12404.31 211
12405.36 208
12406.41 197
12407.47 162
12408.52 160
12409.57 169
12410.62 194
12411.68 187
12412.73 176
12413.78 177
12414.83 196
12415.89 181
12416.94 141
12417.99 172
12419.04 185
12420.10 198
12421.15 187
12422.20 198
12423.26 200
12424.31 202
12425.36 196
12426.41 180
12427.47 160
12428.52 161
12429.57 182
12430.63 192
12431.68 179
12432.73 186
12433.79 152
12434.84 201
12435.89 182
12436.95 170
12438.00 178
12439.05 191
12440.11 187
12441.16 160
12442.21 197
12443.27 173
12444.32 174
12445.38 178
12446.43 177
12447.48 162
12448.54 173
12449.59 192
12450.65 185
12451.70 181
12452.75 164
12453.81 158
12454.86 177
12455.92 170
12456.97 169
12458.02 179
12459.08 193
12460.13 192
12461.19 146
12462.24 172
12463.30 159
12464.35 196
12465.41 195
12466.46 172
12467.52 165
12468.57 205
12469.63 202
12470.68 169
12471.74 173
12472.79 170
12473.85 181
12474.90 183
12475.96 204
12477.01 216
12478.07 206
12479.12 190
12480.18 192
12481.23 192
12482.29 184
12483.34 185
12484.40 196
12485.45 180
12486.51 145
12487.56 174
12488.62 201
12489.68 206
12490.73 173
12491.79 203
12492.84 190
12493.90 181
12494.95 184
12496.01 191
12497.07 175
12498.12 190
12499.18 180
12500.23 170
12501.29 155
12502.35 164
12503.40 197
12504.46 172
12505.52 178
12506.57 221
12507.63 200
12508.69 169
12509.74 175
12510.80 160
12511.86 167
12512.91 184
12513.97 156
12515.03 151
12516.08 187
12517.14 176
12518.20 201
12519.25 192
12520.31 170
12521.37 171
12522.42 151
12523.48 175
12524.54 169
12525.60 157
12526.65 160
12527.71 201
12528.77 193
12529.82 176
12530.88 173
12531.94 190
12533.00 186
12534.05 194
12535.11 140
12536.17 178
12537.23 174
12538.29 178
12539.34 169
12540.40 187
12541.46 180
12542.52 180
12543.57 177
12544.63 121
12545.69 154
12546.75 172
12547.81 197
12548.87 175
12549.92 176
12550.98 170
12552.04 176
12553.10 161
12554.16 187
12555.22 162
12556.27 150
12557.33 170
12558.39 171
12559.45 193
12560.51 181
12561.57 182
12562.63 153
12563.68 178
12564.74 152
12565.80 149
12566.86 181
12567.92 187
12568.98 156
12570.04 147
12571.10 172
12572.16 169
12573.22 179
12574.28 162
12575.33 173
12576.39 166
12577.45 156
12578.51 167
12579.57 149
12580.63 185
12581.69 143
12582.75 168
12583.81 159
12584.87 133
12585.93 170
12586.99 184
12588.05 166
12589.11 146
12590.17 152
12591.23 146
12592.29 144
12593.35 195
12594.41 164
12595.47 166
12596.53 162
12597.59 192
12598.65 173
12599.71 161
12600.77 144
12601.83 156
12602.89 160
12603.95 158
12605.01 156
12606.07 167
12607.13 175
12608.20 158
12609.26 173
12610.32 163
12611.38 157
12612.44 132
12613.50 157
12614.56 184
12615.62 157
12616.68 172
12617.74 177
12618.81 171
12619.87 160
12620.93 174
12621.99 161
12623.05 126
12624.11 155
12625.17 194
12626.23 179
12627.30 159
12628.36 141
12629.42 147
12630.48 131
12631.54 162
12632.60 121
12633.67 146
12634.73 172
12635.79 150
12636.85 150
12637.91 177
12638.98 159
12640.04 163
12641.10 170
12642.16 120
12643.22 149
12644.29 162
12645.35 180
12646.41 160
12647.47 156
12648.54 150
12649.60 157
12650.66 161
12651.72 151
12652.79 168
12653.85 163
12654.91 173
12655.97 182
12657.04 154
12658.10 147
12659.16 131
12660.22 153
12661.29 144
12662.35 181
12663.41 154
12664.48 161
12665.54 166
12666.60 156
12667.67 151
12668.73 142
12669.79 147
12670.86 175
12671.92 175
12672.98 157
12674.05 143
12675.11 161
12676.17 173
12677.24 158
12678.30 155
12679.36 176
12680.43 158
12681.49 201
12682.56 155
12683.62 130
12684.68 165
12685.75 167
12686.81 156
12687.88 118
12688.94 164
12690.00 164
12691.07 152
12692.13 124
12693.20 148
12694.26 177
12695.33 170
12696.39 164
12697.45 184
12698.52 179
12699.58 161
12700.65 185
12701.71 177
12702.78 151
12703.84 190
12704.91 183
12705.97 191
12707.04 169
12708.10 155
12709.17 194
12710.23 147
12711.30 176
12712.36 143
12713.43 151
12714.49 169
12715.56 180
12716.62 172
12717.69 166
12718.75 171
12719.82 141
12720.88 166
12721.95 144
12723.02 169
12724.08 142
12725.15 152
12726.21 149
12727.28 172
12728.34 191
12729.41 187
12730.48 161
12731.54 178
12732.61 150
12733.67 154
12734.74 146
12735.81 178
12736.87 149
12737.94 171
12739.00 156
12740.07 174
12741.14 150
12742.20 172
12743.27 166
12744.34 168
12745.40 164
12746.47 191
12747.54 159
12748.60 176
12749.67 159
12750.74 150
12751.80 148
12752.87 157
12753.94 162
12755.00 168
12756.07 155
12757.14 171
12758.20 124
12759.27 138
12760.34 155
12761.40 177
12762.47 169
12763.54 164
12764.61 147
12765.67 156
12766.74 168
12767.81 169
12768.88 159
12769.94 166
12771.01 154
12772.08 162
12773.15 131
12774.21 128
12775.28 161
12776.35 170
12777.42 191
12778.49 176
12779.55 180
12780.62 153
12781.69 166
12782.76 137
12783.83 147
12784.89 162
12785.96 163
12787.03 155
12788.10 176
12789.17 165
12790.23 150
12791.30 137
12792.37 116
12793.44 155
12794.51 154
12795.58 192
12796.65 144
12797.71 164
12798.78 157
12799.85 169
12800.92 169
12801.99 165
12803.06 164
12804.13 153
12805.20 174
12806.27 181
12807.33 143
12808.40 141
12809.47 184
12810.54 135
12811.61 146
12812.68 168
12813.75 173
12814.82 132
12815.89 157
12816.96 161
12818.03 181
12819.10 165
12820.17 129
12821.24 148
12822.31 121
12823.38 156
12824.45 134
12825.52 175
12826.59 154
12827.66 165
12828.73 157
12829.80 169
12830.87 144
12831.94 137
12833.01 163
12834.08 144
12835.15 146
12836.22 131
12837.29 124
12838.36 162
12839.43 162
12840.50 161
12841.57 147
12842.64 150
12843.71 148
12844.78 174
12845.85 157
12846.92 133
12847.99 157
12849.06 155
12850.13 164
12851.21 134
12852.28 136
12853.35 155
12854.42 177
12855.49 174
12856.56 125
12857.63 158
12858.70 178
12859.77 161
12860.85 143
12861.92 151
12862.99 148
12864.06 138
12865.13 133
12866.20 148
12867.27 136
12868.35 182
12869.42 167
12870.49 145
12871.56 143
12872.63 129
12873.71 149
12874.78 137
12875.85 139
12876.92 159
12877.99 173
12879.07 137
12880.14 137
12881.21 159
12882.28 154
12883.35 120
12884.43 140
12885.50 162
12886.57 125
12887.64 131
12888.72 138
12889.79 160
12890.86 159
12891.93 143
12893.01 127
12894.08 162
12895.15 189
12896.22 144
12897.30 115
12898.37 158
12899.44 157
12900.52 181
12901.59 152
12902.66 150
12903.74 154
12904.81 141
12905.88 157
12906.96 130
12908.03 136
12909.10 139
12910.18 150
12911.25 149
12912.32 129
12913.40 139
12914.47 146
12915.54 133
12916.62 175
12917.69 136
12918.76 157
12919.84 154
12920.91 141
12921.99 158
12923.06 114
12924.13 154
12925.21 156
12926.28 127
12927.36 115
12928.43 144
12929.50 137
12930.58 166
12931.65 130
12932.73 150
12933.80 125
12934.88 151
12935.95 158
12937.02 153
12938.10 149
12939.17 141
12940.25 153
12941.32 149
12942.40 144
12943.47 117
12944.55 123
12945.62 147
12946.70 115
12947.77 112
12948.85 144
12949.92 149
12951.00 161
12952.07 134
12953.15 164
12954.22 143
12955.30 146
12956.37 142
12957.45 131
12958.52 142
12959.60 135
12960.68 141
12961.75 147
12962.83 147
12963.90 139
12964.98 159
12966.05 156
12967.13 146
12968.20 137
12969.28 167
12970.36 154
12971.43 149
12972.51 120
12973.58 128
12974.66 152
12975.74 139
12976.81 147
12977.89 113
12978.97 122
12980.04 155
12981.12 149
12982.19 139
12983.27 129
12984.35 165
12985.42 152
12986.50 147
12987.58 139
12988.65 154
12989.73 173
12990.81 154
12991.88 158
12992.96 132
12994.04 115
12995.11 146
12996.19 135
12997.27 132
12998.35 151
12999.42 140
13000.50 166
13001.58 113
13002.65 145
13003.73 141
13004.81 145
13005.89 173
13006.96 147
13008.04 110
13009.12 127
13010.20 165
13011.27 168
13012.35 122
13013.43 114
13014.51 132
13015.58 131
13016.66 151
13017.74 150
13018.82 153
13019.90 149
13020.97 141
13022.05 166
13023.13 154
13024.21 150
13025.29 151
13026.37 149
13027.44 161
13028.52 150
13029.60 155
13030.68 169
13031.76 147
13032.84 130
13033.91 127
13034.99 144
13036.07 165
13037.15 131
13038.23 146
13039.31 140
13040.39 140
13041.46 146
13042.54 153
13043.62 131
13044.70 133
13045.78 147
13046.86 165
13047.94 171
13049.02 144
13050.10 183
13051.18 169
13052.26 135
13053.34 119
13054.41 133
13055.49 155
13056.57 143
13057.65 154
13058.73 136
13059.81 135
13060.89 143
13061.97 153
13063.05 125
13064.13 133
13065.21 157
13066.29 157
13067.37 147
13068.45 136
13069.53 134
13070.61 145
13071.69 124
13072.77 157
13073.85 150
13074.93 146
13076.01 161
13077.09 130
13078.17 144
13079.25 151
13080.33 135
13081.41 154
13082.49 160
13083.58 132
13084.66 146
13085.74 147
13086.82 138
13087.90 145
13088.98 149
13090.06 139
13091.14 155
13092.22 147
13093.30 133
13094.38 141
13095.46 121
13096.55 139
13097.63 126
13098.71 120
13099.79 129
13100.87 143
13101.95 138
13103.03 157
13104.12 113
13105.20 131
13106.28 137
13107.36 148
13108.44 154
13109.52 119
13110.60 154
13111.69 158
13112.77 115
13113.85 140
13114.93 131
13116.01 141
13117.10 146
13118.18 168
13119.26 118
13120.34 100
13121.42 138
13122.51 132
13123.59 117
13124.67 117
13125.75 134
13126.84 149
13127.92 138
13129.00 134
13130.08 131
13131.17 144
13132.25 127
13133.33 145
13134.41 143
13135.50 139
13136.58 130
13137.66 135
13138.75 136
13139.83 123
13140.91 120
13141.99 156
13143.08 122
13144.16 132
13145.24 122
13146.33 141
13147.41 156
13148.49 142
13149.58 126
13150.66 142
13151.74 137
13152.83 133
13153.91 133
13154.99 131
13156.08 149
13157.16 173
13158.25 134
13159.33 125
13160.41 122
13161.50 127
13162.58 165
13163.66 130
13164.75 138
13165.83 158
13166.92 164
13168.00 143
13169.08 143
13170.17 133
13171.25 126
13172.34 116
13173.42 146
13174.51 134
13175.59 147
13176.67 134
13177.76 145
13178.84 155
13179.93 131
13181.01 166
13182.10 134
13183.18 152
13184.27 133
13185.35 134
13186.44 129
13187.52 131
13188.61 132
13189.69 133
13190.78 146
13191.86 108
13192.95 127
13194.03 119
13195.12 146
13196.20 118
13197.29 131
13198.37 139
13199.46 138
13200.54 138
13201.63 136
13202.72 141
13203.80 128
13204.89 110
13205.97 138
13207.06 154
13208.14 138
13209.23 154
13210.32 151
13211.40 139
13212.49 122
13213.57 121
13214.66 129
13215.75 134
13216.83 135
13217.92 134
13219.00 125
13220.09 129
13221.18 145
13222.26 130
13223.35 117
13224.44 121
13225.52 129
13226.61 131
13227.70 153
13228.78 128
13229.87 162
13230.96 145
13232.04 118
13233.13 134
13234.22 158
13235.30 164
13236.39 141
13237.48 131
13238.56 129
13239.65 141
13240.74 114
13241.82 170
13242.91 152
13244.00 143
13245.09 130
13246.17 128
13247.26 141
13248.35 144
13249.44 130
13250.52 136
13251.61 136
13252.70 114
13253.79 117
13254.87 157
13255.96 151
13257.05 144
13258.14 140
13259.23 130
13260.31 131
13261.40 147
13262.49 134
13263.58 133
13264.67 102
13265.75 121
13266.84 131
13267.93 161
13269.02 134
13270.11 123
13271.19 136
13272.28 112
13273.37 120
13274.46 140
13275.55 107
13276.64 127
13277.73 137
13278.81 129
13279.90 126
13280.99 131
13282.08 122
13283.17 137
13284.26 140
13285.35 128
13286.44 138
13287.53 133
13288.61 120
13289.70 149
13290.79 153
13291.88 117
13292.97 145
13294.06 130
13295.15 150
13296.24 131
13297.33 140
13298.42 125
13299.51 134
13300.60 115
13301.69 112
13302.78 134
13303.87 111
13304.96 140
13306.05 146
13307.14 145
13308.23 120
13309.32 145
13310.41 144
13311.50 147
13312.59 150
13313.68 161
13314.77 138
13315.86 164
13316.95 155
13318.04 154
13319.13 141
13320.22 135
13321.31 155
13322.40 158
13323.49 173
13324.58 156
13325.67 131
13326.76 135
13327.85 136
13328.94 131
13330.03 142
13331.12 141
13332.21 146
13333.31 115
13334.40 134
13335.49 146
13336.58 148
13337.67 142
13338.76 136
13339.85 158
13340.94 139
13342.03 169
13343.13 156
13344.22 170
13345.31 133
13346.40 143
13347.49 124
13348.58 126
13349.67 143
13350.77 136
13351.86 153
13352.95 135
13354.04 150
13355.13 145
13356.22 165
13357.32 147
13358.41 143
13359.50 107
13360.59 104
13361.68 142
13362.78 157
13363.87 138
13364.96 140
13366.05 149
13367.15 144
13368.24 159
13369.33 120
13370.42 138
13371.52 135
13372.61 141
13373.70 107
13374.79 148
13375.89 147
13376.98 143
13378.07 131
13379.16 153
13380.26 155
13381.35 140
13382.44 142
13383.54 111
13384.63 125
13385.72 149
13386.82 132
13387.91 132
13389.00 117
13390.09 94
13391.19 122
13392.28 137
13393.37 128
13394.47 93
13395.56 131
13396.66 133
13397.75 131
13398.84 138
13399.94 122
13401.03 129
13402.12 130
13403.22 146
13404.31 117
13405.40 117
13406.50 120
13407.59 128
13408.69 128
13409.78 137
13410.88 137
13411.97 159
13413.06 136
13414.16 126
13415.25 114
13416.35 134
13417.44 136
13418.53 118
13419.63 116
13420.72 109
13421.82 124
13422.91 134
13424.01 143
13425.10 153
13426.20 126
13427.29 120
13428.39 108
13429.48 144
13430.58 135
13431.67 150
13432.77 121
13433.86 118
13434.96 140
13436.05 106
13437.15 121
13438.24 133
13439.34 122
13440.43 125
13441.53 101
13442.62 113
13443.72 118
13444.81 137
13445.91 139
13447.01 135
13448.10 115
13449.20 113
13450.29 111
13451.39 106
13452.48 127
13453.58 151
13454.68 149
13455.77 136
13456.87 148
13457.96 128
13459.06 112
13460.16 121
13461.25 120
13462.35 112
13463.44 152
13464.54 153
13465.64 135
13466.73 125
13467.83 120
13468.93 122
13470.02 106
13471.12 126
13472.22 129
13473.31 149
13474.41 131
13475.51 124
13476.60 101
13477.70 108
13478.80 128
13479.89 139
13480.99 135
13482.09 125
13483.18 114
13484.28 143
13485.38 144
13486.48 151
13487.57 118
13488.67 124
13489.77 149
13490.87 115
13491.96 131
13493.06 111
13494.16 126
13495.26 132
13496.35 129
13497.45 124
13498.55 134
13499.65 125
13500.74 130
13501.84 139
13502.94 128
13504.04 148
13505.14 158
13506.23 129
13507.33 136
13508.43 113
13509.53 142
13510.63 158
13511.72 133
13512.82 136
13513.92 122
13515.02 132
13516.12 141
13517.22 125
13518.31 129
13519.41 134
13520.51 131
13521.61 140
13522.71 141
13523.81 131
13524.91 127
13526.01 148
13527.10 157
13528.20 130
13529.30 125
13530.40 103
13531.50 119
13532.60 113
13533.70 135
13534.80 128
13535.90 107
13537.00 141
13538.09 149
13539.19 138
13540.29 118
13541.39 109
13542.49 118
13543.59 139
13544.69 125
13545.79 127
13546.89 121
13547.99 112
13549.09 127
13550.19 141
13551.29 119
13552.39 128
13553.49 122
13554.59 125
13555.69 118
13556.79 124
13557.89 137
13558.99 136
13560.09 142
13561.19 122
13562.29 129
13563.39 113
13564.49 115
13565.59 127
13566.69 124
13567.79 151
13568.89 121
13569.99 141
13571.09 120
13572.20 125
13573.30 126
13574.40 146
13575.50 148
13576.60 127
13577.70 104
13578.80 129
13579.90 131
13581.00 121
13582.10 104
13583.20 107
13584.31 135
13585.41 127
13586.51 127
13587.61 133
13588.71 99
13589.81 127
13590.91 125
13592.02 98
13593.12 137
13594.22 114
13595.32 126
13596.42 118
13597.52 150
13598.63 111
13599.73 111
13600.83 139
13601.93 143
13603.03 111
13604.14 111
13605.24 113
13606.34 112
13607.44 157
13608.54 138
13609.65 128
13610.75 135
13611.85 132
13612.95 140
13614.06 128
13615.16 105
13616.26 117
13617.36 128
13618.47 112
13619.57 109
13620.67 100
13621.77 110
13622.88 125
13623.98 123
13625.08 111
13626.18 125
13627.29 136
13628.39 114
13629.49 122
13630.60 125
13631.70 126
13632.80 135
13633.91 115
13635.01 120
13636.11 130
13637.22 139
13638.32 119
13639.42 121
13640.53 125
13641.63 123
13642.73 142
13643.84 136
13644.94 165
13646.04 135
13647.15 109
13648.25 122
13649.36 161
13650.46 133
13651.56 111
13652.67 145
13653.77 147
13654.88 120
13655.98 128
13657.08 98
13658.19 120
13659.29 133
13660.40 142
13661.50 117
13662.60 124
13663.71 134
13664.81 125
13665.92 125
13667.02 114
13668.13 125
13669.23 136
13670.34 114
13671.44 145
13672.55 129
13673.65 132
13674.76 139
13675.86 118
13676.97 116
13678.07 159
13679.18 112
13680.28 108
13681.39 111
13682.49 138
13683.60 149
13684.70 116
13685.81 127
13686.91 123
13688.02 117
13689.12 119
13690.23 149
13691.33 133
13692.44 128
13693.55 138
13694.65 128
13695.76 101
13696.86 100
13697.97 107
13699.07 117
13700.18 132
13701.29 147
13702.39 119
13703.50 123
13704.60 113
13705.71 121
13706.82 119
13707.92 135
13709.03 132
13710.14 107
13711.24 116
13712.35 105
13713.45 143
13714.56 99
13715.67 125
13716.77 101
13717.88 108
13718.99 118
13720.09 113
13721.20 103
13722.31 112
13723.41 136
13724.52 128
13725.63 103
13726.74 101
13727.84 169
13728.95 141
13730.06 131
13731.16 105
13732.27 119
13733.38 122
13734.49 126
13735.59 111
13736.70 122
13737.81 129
13738.91 122
13740.02 142
13741.13 155
13742.24 129
13743.35 133
13744.45 125
13745.56 120
13746.67 111
13747.78 118
13748.88 141
13749.99 140
13751.10 149
13752.21 121
13753.32 138
13754.42 126
13755.53 122
13756.64 115
13757.75 119
13758.86 134
13759.97 110
13761.07 141
13762.18 133
13763.29 131
13764.40 132
13765.51 131
13766.62 175
13767.72 133
13768.83 114
13769.94 133
13771.05 94
13772.16 140
13773.27 123
13774.38 123
13775.49 143
13776.60 136
13777.70 114
13778.81 118
13779.92 153
13781.03 157
13782.14 136
13783.25 116
13784.36 103
13785.47 140
13786.58 149
13787.69 121
13788.80 124
13789.91 109
13791.02 117
13792.13 141
13793.24 138
13794.35 92
13795.45 132
13796.56 125
13797.67 125
13798.78 125
13799.89 125
13801.00 106
13802.11 120
13803.22 118
13804.33 114
13805.44 102
13806.55 105
13807.67 117
13808.78 129
13809.89 126
13811.00 114
13812.11 113
13813.22 122
13814.33 111
13815.44 141
13816.55 130
13817.66 116
13818.77 105
13819.88 107
13820.99 121
13822.10 128
13823.21 135
13824.32 125
13825.44 114
13826.55 123
13827.66 147
13828.77 134
13829.88 129
13830.99 125
13832.10 117
13833.21 126
13834.32 118
13835.44 127
13836.55 128
13837.66 131
13838.77 116
13839.88 139
13840.99 116
13842.10 140
13843.22 120
13844.33 134
13845.44 132
13846.55 129
13847.66 112
13848.78 134
13849.89 129
13851.00 129
13852.11 132
13853.22 130
13854.34 124
13855.45 103
13856.56 131
13857.67 125
13858.78 129
13859.90 122
13861.01 144
13862.12 134
13863.23 141
13864.35 120
13865.46 121
13866.57 123
13867.68 122
13868.80 131
13869.91 142
13871.02 97
13872.14 122
13873.25 135
13874.36 143
13875.47 167
13876.59 129
13877.70 122
13878.81 141
13879.93 148
13881.04 114
13882.15 113
13883.27 143
13884.38 104
13885.49 108
13886.61 117
13887.72 103
13888.83 135
13889.95 126
13891.06 132
13892.17 118
13893.29 131
13894.40 118
13895.52 128
13896.63 145
13897.74 115
13898.86 126
13899.97 154
13901.09 145
13902.20 154
13903.31 122
13904.43 130
13905.54 133
13906.66 134
13907.77 106
13908.89 141
13910.00 129
13911.11 125
13912.23 138
13913.34 142
13914.46 123
13915.57 135
13916.69 131
13917.80 127
13918.92 140
13920.03 128
13921.15 121
13922.26 118
13923.38 118
13924.49 117
13925.61 125
13926.72 125
13927.84 94
13928.95 100
13930.07 109
13931.18 130
13932.30 134
13933.41 114
13934.53 110
13935.64 109
13936.76 115
13937.87 134
13938.99 110
13940.10 135
13941.22 139
13942.34 133
13943.45 91
13944.57 131
13945.68 112
13946.80 134
13947.91 135
13949.03 123
13950.15 115
13951.26 94
13952.38 125
13953.49 109
13954.61 97
13955.73 114
13956.84 128
13957.96 126
13959.08 107
13960.19 135
13961.31 116
13962.43 141
13963.54 135
13964.66 131
13965.78 127
13966.89 119
13968.01 130
13969.13 108
13970.24 112
13971.36 118
13972.48 140
13973.59 146
13974.71 119
13975.83 120
13976.94 125
13978.06 145
13979.18 129
13980.30 128
13981.41 111
13982.53 110
13983.65 122
13984.76 123
13985.88 101
13987.00 122
13988.12 126
13989.23 120
13990.35 117
13991.47 95
13992.59 117
13993.71 117
13994.82 137
13995.94 140
13997.06 118
13998.18 110
13999.29 137
14000.41 123
14001.53 107
14002.65 107
14003.77 115
14004.88 137
14006.00 144
14007.12 140
14008.24 105
14009.36 109
14010.48 94
14011.59 124
14012.71 118
14013.83 165
14014.95 129
14016.07 122
14017.19 119
14018.31 94
14019.43 134
14020.54 133
14021.66 108
14022.78 117
14023.90 115
14025.02 123
14026.14 141
14027.26 112
14028.38 117
14029.50 149
14030.62 139
14031.73 165
14032.85 137
14033.97 148
14035.09 122
14036.21 137
14037.33 125
14038.45 128
14039.57 117
14040.69 126
14041.81 113
14042.93 124
14044.05 115
14045.17 110
14046.29 136
14047.41 126
14048.53 103
14049.65 84
14050.77 94
14051.89 121
14053.01 131
14054.13 100
14055.25 111
14056.37 121
14057.49 127
14058.61 124
14059.73 127
14060.85 108
14061.97 131
14063.09 145
14064.21 134
14065.33 139
14066.45 109
14067.57 125
14068.70 136
14069.82 135
14070.94 114
14072.06 114
14073.18 78
14074.30 115
14075.42 140
14076.54 122
14077.66 124
14078.78 120
14079.91 136
14081.03 124
14082.15 142
14083.27 151
14084.39 107
14085.51 124
14086.63 124
14087.75 139
14088.88 104
14090.00 96
14091.12 113
14092.24 124
14093.36 131
14094.48 124
14095.61 103
14096.73 112
14097.85 96
14098.97 117
14100.09 117
14101.22 118
14102.34 116
14103.46 123
14104.58 125
14105.71 125
14106.83 103
14107.95 116
14109.07 132
14110.19 130
14111.32 147
14112.44 132
14113.56 95
14114.68 104
14115.81 140
14116.93 126
14118.05 92
14119.18 122
14120.30 118
14121.42 133
14122.54 125
14123.67 121
14124.79 97
14125.91 115
14127.04 98
14128.16 108
14129.28 126
14130.41 124
14131.53 123
14132.65 121
14133.78 116
14134.90 115
14136.02 112
14137.15 141
14138.27 110
14139.39 135
14140.52 121
14141.64 125
14142.76 118
14143.89 124
14145.01 115
14146.13 110
14147.26 122
14148.38 117
14149.51 115
14150.63 128
14151.75 125
14152.88 93
14154.00 93
14155.13 108
14156.25 114
14157.38 123
14158.50 96
14159.62 93
14160.75 110
14161.87 120
14163.00 111
14164.12 119
14165.25 110
14166.37 107
14167.50 123
14168.62 124
14169.75 123
14170.87 133
14172.00 131
14173.12 118
14174.25 101
14175.37 100
14176.50 103
14177.62 122
14178.75 110
14179.87 112
14181.00 133
14182.12 118
14183.25 124
14184.37 131
14185.50 119
14186.62 111
14187.75 137
14188.87 128
14190.00 137
14191.13 130
14192.25 108
14193.38 121
14194.50 129
14195.63 122
14196.75 135
14197.88 134
14199.01 129
14200.13 138
14201.26 134
14202.38 107
14203.51 144
14204.64 146
14205.76 129
14206.89 133
14208.01 119
14209.14 127
14210.27 123
14211.39 118
14212.52 128
14213.65 131
14214.77 131
14215.90 106
14217.03 129
14218.15 135
14219.28 127
14220.41 114
14221.53 122
14222.66 114
14223.79 126
14224.91 139
14226.04 129
14227.17 122
14228.30 123
14229.42 124
14230.55 119
14231.68 133
14232.80 136
14233.93 143
14235.06 137
14236.19 107
14237.31 109
14238.44 111
14239.57 94
14240.70 109
14241.82 105
14242.95 112
14244.08 107
14245.21 103
14246.34 134
14247.46 112
14248.59 109
14249.72 125
14250.85 132
14251.98 122
14253.10 126
14254.23 102
14255.36 121
14256.49 112
14257.62 104
14258.74 113
14259.87 114
14261.00 123
14262.13 122
14263.26 129
14264.39 126
14265.52 126
14266.64 117
14267.77 117
14268.90 113
14270.03 108
14271.16 108
14272.29 114
14273.42 97
14274.55 107
14275.68 119
14276.80 144
14277.93 111
14279.06 101
14280.19 105
14281.32 122
14282.45 124
14283.58 153
14284.71 143
14285.84 113
14286.97 100
14288.10 130
14289.23 126
14290.36 113
14291.49 110
14292.62 127
14293.75 144
14294.87 135
14296.00 104
14297.13 118
14298.26 121
14299.39 128
14300.52 109
14301.65 103
14302.78 104
14303.91 111
14305.04 121
14306.17 117
14307.31 122
14308.44 119
14309.57 120
14310.70 105
14311.83 98
14312.96 120
14314.09 142
14315.22 128
14316.35 109
14317.48 112
14318.61 125
14319.74 105
14320.87 119
14322.00 118
14323.13 121
14324.26 124
14325.40 92
14326.53 98
14327.66 111
14328.79 112
14329.92 123
14331.05 121
14332.18 106
14333.31 104
14334.44 115
14335.58 127
14336.71 104
14337.84 115
14338.97 102
14340.10 125
14341.23 121
14342.37 111
14343.50 101
14344.63 103
14345.76 114
14346.89 120
14348.02 147
14349.16 112
14350.29 101
14351.42 116
14352.55 125
14353.68 118
14354.82 89
14355.95 111
14357.08 124
14358.21 125
14359.35 100
14360.48 93
14361.61 117
14362.74 115
14363.87 110
14365.01 122
14366.14 108
14367.27 107
14368.41 125
14369.54 125
14370.67 107
14371.80 136
14372.94 147
14374.07 136
14375.20 117
14376.34 119
14377.47 118
14378.60 135
14379.73 126
14380.87 126
14382.00 109
14383.13 113
14384.27 112
14385.40 131
14386.53 127
14387.67 120
14388.80 108
14389.93 113
14391.07 114
14392.20 130
14393.34 135
14394.47 122
14395.60 99
14396.74 105
14397.87 118
14399.00 122
14400.14 99
14401.27 107
14402.41 129
14403.54 120
14404.67 111
14405.81 127
14406.94 116
14408.08 120
14409.21 113
14410.35 118
14411.48 99
14412.61 104
14413.75 96
14414.88 101
14416.02 108
14417.15 107
14418.29 131
14419.42 131
14420.56 118
14421.69 109
14422.83 102
14423.96 106
14425.10 95
14426.23 115
14427.37 109
14428.50 110
14429.64 108
14430.77 145
14431.91 135
14433.04 115
14434.18 112
14435.31 95
14436.45 114
14437.58 108
14438.72 113
14439.85 123
14440.99 113
14442.13 118
14443.26 106
14444.40 115
14445.53 121
14446.67 121
14447.80 104
14448.94 124
14450.08 113
14451.21 97
14452.35 110
14453.48 122
14454.62 131
14455.76 92
14456.89 112
14458.03 97
14459.16 117
14460.30 139
14461.44 97
14462.57 100
14463.71 114
14464.85 124
14465.98 127
14467.12 113
14468.26 114
14469.39 104
14470.53 130
14471.67 129
14472.80 110
14473.94 122
14475.08 118
14476.21 140
14477.35 112
14478.49 94
14479.62 118
14480.76 106
14481.90 102
14483.04 114
14484.17 123
14485.31 117
14486.45 126
14487.59 128
14488.72 110
14489.86 131
14491.00 135
14492.14 114
14493.27 106
14494.41 105
14495.55 90
14496.69 109
14497.82 95
14498.96 97
14500.10 101
14501.24 100
14502.38 120
14503.51 118
14504.65 94
14505.79 97
14506.93 116
14508.07 139
14509.20 116
14510.34 94
14511.48 114
14512.62 120
14513.76 107
14514.90 117
14516.03 101
14517.17 121
14518.31 121
14519.45 116
14520.59 116
14521.73 108
14522.87 94
14524.01 107
14525.14 105
14526.28 134
14527.42 137
14528.56 109
14529.70 115
14530.84 117
14531.98 123
14533.12 120
14534.26 97
14535.40 112
14536.54 116
14537.67 101
14538.81 141
14539.95 103
14541.09 100
14542.23 143
14543.37 139
14544.51 112
14545.65 138
14546.79 131
14547.93 135
14549.07 117
14550.21 101
14551.35 95
14552.49 102
14553.63 123
14554.77 106
14555.91 102
14557.05 126
14558.19 82
14559.33 113
14560.47 108
14561.61 112
14562.75 109
14563.89 118
14565.03 116
14566.17 118
14567.31 96
14568.45 98
14569.60 106
14570.74 105
14571.88 106
14573.02 105
14574.16 123
14575.30 103
14576.44 111
14577.58 99
14578.72 102
14579.86 110
14581.00 90
14582.14 120
14583.29 114
14584.43 104
14585.57 93
14586.71 110
14587.85 134
14588.99 111
14590.13 120
14591.28 130
14592.42 113
14593.56 102
14594.70 108
14595.84 121
14596.98 106
14598.13 118
14599.27 112
14600.41 113
14601.55 117
14602.69 128
14603.83 106
14604.98 112
14606.12 107
14607.26 101
14608.40 119
14609.54 107
14610.69 115
14611.83 109
14612.97 128
14614.11 113
14615.26 128
14616.40 109
14617.54 108
14618.68 103
14619.83 149
14620.97 102
14622.11 109
14623.25 104
14624.40 138
14625.54 159
14626.68 146
14627.83 105
14628.97 105
14630.11 115
14631.25 119
14632.40 96
14633.54 100
14634.68 123
14635.83 116
14636.97 113
14638.11 107
14639.26 118
14640.40 106
14641.54 139
14642.69 117
14643.83 128
14644.97 109
14646.12 106
14647.26 119
14648.41 101
14649.55 111
14650.69 118
14651.84 114
14652.98 108
14654.13 122
14655.27 93
14656.41 125
14657.56 91
14658.70 102
14659.85 133
14660.99 120
14662.13 104
14663.28 109
14664.42 101
14665.57 104
14666.71 118
14667.86 131
14669.00 109
14670.14 106
14671.29 100
14672.43 114
14673.58 108
14674.72 109
14675.87 100
14677.01 86
14678.16 110
14679.30 110
14680.45 101
14681.59 107
14682.74 122
14683.88 117
14685.03 115
14686.17 106
14687.32 97
14688.46 102
14689.61 114
14690.75 115
14691.90 117
14693.05 109
14694.19 113
14695.34 95
14696.48 101
14697.63 134
14698.77 121
14699.92 117
14701.06 125
14702.21 105
14703.36 100
14704.50 93
14705.65 102
14706.79 128
14707.94 118
14709.09 104
14710.23 99
14711.38 109
14712.53 118
14713.67 100
14714.82 126
14715.96 106
14717.11 121
14718.26 144
14719.40 148
14720.55 88
14721.70 93
14722.84 111
14723.99 108
14725.14 106
14726.28 124
14727.43 103
14728.58 100
14729.72 91
14730.87 99
14732.02 111
14733.16 96
14734.31 108
14735.46 108
14736.61 120
14737.75 110
14738.90 110
14740.05 112
14741.20 105
14742.34 95
14743.49 101
14744.64 102
14745.79 108
14746.93 99
14748.08 122
14749.23 137
14750.38 104
14751.52 110
14752.67 88
14753.82 110
14754.97 119
14756.11 107
14757.26 124
14758.41 94
14759.56 110
14760.71 107
14761.86 102
14763.00 94
14764.15 119
14765.30 123
14766.45 141
14767.60 117
14768.74 121
14769.89 116
14771.04 113
14772.19 104
14773.34 85
14774.49 118
14775.64 110
14776.79 121
14777.93 102
14779.08 106
14780.23 100
14781.38 111
14782.53 133
14783.68 92
14784.83 93
14785.98 129
14787.13 130
14788.28 115
14789.42 104
14790.57 111
14791.72 114
14792.87 113
14794.02 99
14795.17 133
14796.32 107
14797.47 83
14798.62 94
14799.77 107
14800.92 113
14802.07 98
14803.22 103
14804.37 114
14805.52 87
14806.67 99
14807.82 92
14808.97 116
14810.12 106
14811.27 86
14812.42 120
14813.57 117
14814.72 115
14815.87 104
14817.02 96
14818.17 97
14819.32 93
14820.47 88
14821.62 106
14822.77 121
14823.92 106
14825.07 110
14826.22 123
14827.37 129
14828.52 125
14829.68 91
14830.83 107
14831.98 111
14833.13 109
14834.28 89
14835.43 107
14836.58 88
14837.73 93
14838.88 103
14840.03 110
14841.19 109
14842.34 90
14843.49 90
14844.64 119
14845.79 109
14846.94 123
14848.09 102
14849.25 93
14850.40 105
14851.55 99
14852.70 98
14853.85 111
14855.00 131
14856.16 114
14857.31 105
14858.46 105
14859.61 127
14860.76 106
14861.92 122
14863.07 117
14864.22 130
14865.37 134
14866.52 106
14867.68 95
14868.83 102
14869.98 116
14871.13 101
14872.29 115
14873.44 99
14874.59 85
14875.74 96
14876.90 87
14878.05 105
14879.20 115
14880.36 106
14881.51 124
14882.66 130
14883.81 124
14884.97 99
14886.12 109
14887.27 98
14888.43 109
14889.58 103
14890.73 102
14891.89 106
14893.04 98
14894.19 108
14895.35 112
14896.50 122
14897.65 99
14898.81 134
14899.96 108
14901.11 78
14902.27 100
14903.42 115
14904.57 116
14905.73 130
14906.88 96
14908.04 99
14909.19 93
14910.34 110
14911.50 104
14912.65 89
14913.81 78
14914.96 91
14916.11 108
14917.27 117
14918.42 98
14919.58 104
14920.73 126
14921.88 98
14923.04 96
14924.19 84
14925.35 113
14926.50 99
14927.66 98
14928.81 101
14929.97 103
14931.12 90
14932.28 116
14933.43 109
14934.59 99
14935.74 102
14936.90 115
14938.05 108
14939.21 99
14940.36 82
14941.52 98
14942.67 117
14943.83 106
14944.98 102
14946.14 121
14947.29 114
14948.45 110
14949.60 91
14950.76 99
14951.91 111
14953.07 100
14954.23 126
14955.38 107
14956.54 99
14957.69 99
14958.85 102
14960.00 113
14961.16 90
14962.32 92
14963.47 90
14964.63 113
14965.78 113
14966.94 79
14968.10 140
14969.25 111
14970.41 92
14971.57 94
14972.72 94
14973.88 109
14975.04 110
14976.19 98
14977.35 84
14978.50 91
14979.66 106
14980.82 104
14981.97 99
14983.13 95
14984.29 98
14985.45 92
14986.60 90
14987.76 81
14988.92 99
14990.07 106
14991.23 101
14992.39 86
14993.54 87
14994.70 123
14995.86 91
14997.02 112
14998.17 111
14999.33 128
15000.49 107
15001.65 103
15002.80 104
15003.96 106
15005.12 93
15006.28 117
15007.43 110
15008.59 119
15009.75 100
15010.91 111
15012.07 120
15013.22 117
15014.38 104
15015.54 84
15016.70 76
15017.86 117
15019.01 96
15020.17 91
15021.33 87
15022.49 99
15023.65 119
15024.81 110
15025.96 100
15027.12 95
15028.28 102
15029.44 124
15030.60 83
15031.76 92
15032.92 96
15034.07 122
15035.23 123
15036.39 114
15037.55 101
15038.71 88
15039.87 117
15041.03 104
15042.19 108
15043.35 82
15044.50 100
15045.66 107
15046.82 113
15047.98 83
15049.14 91
15050.30 124
15051.46 110
15052.62 118
15053.78 102
15054.94 124
15056.10 135
15057.26 98
15058.42 94
15059.58 99
15060.74 101
15061.90 126
15063.06 98
15064.22 89
15065.38 93
15066.54 107
15067.70 104
15068.86 94
15070.02 99
15071.18 92
15072.34 102
15073.50 124
15074.66 127
15075.82 97
15076.98 105
15078.14 101
15079.30 131
15080.46 98
15081.62 83
15082.78 89
15083.94 107
15085.10 88
15086.26 100
15087.42 114
15088.59 120
15089.75 107
15090.91 100
15092.07 111
15093.23 91
15094.39 110
15095.55 112
15096.71 126
15097.87 102
15099.04 131
15100.20 104
15101.36 81
15102.52 84
15103.68 95
15104.84 92
15106.00 109
15107.17 106
15108.33 110
15109.49 90
15110.65 101
15111.81 114
15112.97 96
15114.14 99
15115.30 83
15116.46 121
15117.62 90
15118.78 90
15119.95 80
15121.11 98
15122.27 94
15123.43 100
15124.59 111
15125.76 101
15126.92 107
15128.08 117
15129.24 139
15130.41 101
15131.57 81
15132.73 94
15133.89 103
15135.06 115
15136.22 98
15137.38 120
15138.54 96
15139.71 102
15140.87 102
15142.03 93
15143.20 102
15144.36 104
15145.52 102
15146.69 96
15147.85 91
15149.01 83
15150.17 92
15151.34 118
15152.50 97
15153.66 100
15154.83 99
15155.99 89
15157.16 109
15158.32 107
15159.48 111
15160.65 104
15161.81 94
15162.97 118
15164.14 105
15165.30 98
15166.46 101
15167.63 110
15168.79 119
15169.96 92
15171.12 85
15172.28 92
15173.45 99
15174.61 117
15175.78 110
15176.94 106
15178.11 97
15179.27 81
15180.43 86
15181.60 99
15182.76 95
15183.93 117
15185.09 91
15186.26 95
15187.42 81
15188.59 100
15189.75 102
15190.92 108
15192.08 102
15193.25 100
15194.41 91
15195.58 114
15196.74 95
15197.91 75
15199.07 95
15200.24 94
15201.40 106
15202.57 77
15203.73 108
15204.90 108
15206.06 98
15207.23 105
15208.39 95
15209.56 84
15210.72 89
15211.89 103
15213.06 111
15214.22 98
15215.39 95
15216.55 83
15217.72 92
15218.88 104
15220.05 88
15221.22 91
15222.38 93
15223.55 81
15224.71 91
15225.88 110
15227.05 105
15228.21 113
15229.38 117
15230.55 103
15231.71 91
15232.88 104
15234.05 115
15235.21 86
15236.38 108
15237.54 89
15238.71 109
15239.88 84
15241.04 103
15242.21 76
15243.38 81
15244.55 82
15245.71 99
15246.88 88
15248.05 104
15249.21 76
15250.38 92
15251.55 95
15252.71 98
15253.88 101
15255.05 109
15256.22 90
15257.38 107
15258.55 104
15259.72 88
15260.89 86
15262.05 95
15263.22 93
15264.39 84
15265.56 80
15266.72 90
15267.89 92
15269.06 93
15270.23 91
15271.40 97
15272.56 101
15273.73 98
15274.90 94
15276.07 105
15277.24 110
15278.40 97
15279.57 100
15280.74 98
15281.91 89
15283.08 117
15284.25 108
15285.41 118
15286.58 75
15287.75 101
15288.92 108
15290.09 93
15291.26 97
15292.43 96
15293.59 114
15294.76 105
15295.93 87
15297.10 96
15298.27 99
15299.44 85
15300.61 108
15301.78 101
15302.95 77
15304.12 100
15305.28 112
15306.45 78
15307.62 92
15308.79 83
15309.96 70
15311.13 75
15312.30 87
15313.47 85
15314.64 99
15315.81 114
15316.98 95
15318.15 99
15319.32 86
15320.49 95
15321.66 82
15322.83 95
15324.00 84
15325.17 93
15326.34 118
15327.51 95
15328.68 76
15329.85 91
15331.02 120
15332.19 122
15333.36 93
15334.53 95
15335.70 92
15336.87 77
15338.04 97
15339.21 96
15340.38 94
15341.55 86
15342.72 130
15343.89 107
15345.06 86
15346.23 82
15347.41 89
15348.58 97
15349.75 85
15350.92 99
15352.09 100
15353.26 93
15354.43 97
15355.60 124
15356.77 108
15357.94 93
15359.12 84
15360.29 94
15361.46 129
15362.63 86
15363.80 90
15364.97 101
15366.14 78
15367.32 96
15368.49 94
15369.66 121
15370.83 104
15372.00 109
15373.17 81
15374.35 93
15375.52 87
15376.69 86
15377.86 101
15379.03 94
15380.21 95
15381.38 102
15382.55 92
15383.72 114
15384.90 99
15386.07 111
15387.24 97
15388.41 103
15389.58 87
15390.76 79
15391.93 88
15393.10 96
15394.27 90
15395.45 121
15396.62 103
15397.79 86
15398.97 92
15400.14 88
15401.31 115
15402.48 109
15403.66 127
15404.83 101
15406.00 100
15407.18 100
15408.35 95
15409.52 106
15410.70 129
15411.87 85
15413.04 88
15414.22 94
15415.39 103
15416.56 113
15417.74 97
15418.91 89
15420.08 73
15421.26 113
15422.43 99
15423.60 95
15424.78 93
15425.95 111
15427.13 102
15428.30 95
15429.47 91
15430.65 94
15431.82 100
15433.00 101
15434.17 103
15435.34 98
15436.52 93
15437.69 84
15438.87 99
15440.04 123
15441.22 96
15442.39 77
15443.56 91
15444.74 100
15445.91 102
15447.09 80
15448.26 87
15449.44 95
15450.61 95
15451.79 78
15452.96 90
15454.14 116
15455.31 110
15456.49 127
15457.66 116
15458.84 107
15460.01 114
15461.19 106
15462.36 86
15463.54 91
15464.71 108
15465.89 112
15467.06 96
15468.24 88
15469.42 81
15470.59 118
15471.77 86
15472.94 85
15474.12 81
15475.29 92
15476.47 112
15477.64 107
15478.82 118
15480.00 104
15481.17 122
15482.35 88
15483.52 91
15484.70 118
15485.88 122
15487.05 94
15488.23 98
15489.41 90
15490.58 80
15491.76 103
15492.93 97
15494.11 103
15495.29 95
15496.46 89
15497.64 94
15498.82 113
15499.99 96
15501.17 121
15502.35 81
15503.52 109
15504.70 95
15505.88 95
15507.05 91
15508.23 111
15509.41 120
15510.59 102
15511.76 98
15512.94 86
15514.12 83
15515.29 115
15516.47 114
15517.65 110
15518.83 109
15520.00 106
15521.18 82
15522.36 93
15523.54 102
15524.71 94
15525.89 101
15527.07 94
15528.25 104
15529.42 88
15530.60 105
15531.78 107
15532.96 100
15534.14 105
15535.31 114
15536.49 90
15537.67 91
15538.85 110
15540.03 100
15541.20 104
15542.38 110
15543.56 101
15544.74 117
15545.92 108
15547.10 88
15548.27 92
15549.45 108
15550.63 106
15551.81 115
15552.99 89
15554.17 97
15555.35 95
15556.53 89
15557.70 102
15558.88 76
15560.06 106
15561.24 107
15562.42 119
15563.60 95
15564.78 111
15565.96 95
15567.14 105
15568.32 96
15569.50 85
15570.67 83
15571.85 114
15573.03 86
15574.21 97
15575.39 89
15576.57 95
15577.75 101
15578.93 110
15580.11 107
15581.29 91
15582.47 93
15583.65 106
15584.83 112
15586.01 103
15587.19 131
15588.37 117
15589.55 115
15590.73 103
15591.91 75
15593.09 98
15594.27 88
15595.45 88
15596.63 114
15597.81 110
15598.99 102
15600.17 104
15601.35 95
15602.53 110
15603.71 86
15604.90 110
15606.08 99
15607.26 113
15608.44 111
15609.62 107
15610.80 113
15611.98 136
15613.16 110
15614.34 112
15615.52 93
15616.70 90
15617.89 105
15619.07 112
15620.25 88
15621.43 101
15622.61 105
15623.79 107
15624.97 108
15626.15 106
15627.34 107
15628.52 100
15629.70 85
15630.88 91
15632.06 114
15633.24 90
15634.43 116
15635.61 127
15636.79 84
15637.97 105
15639.15 91
15640.34 93
15641.52 102
15642.70 113
15643.88 102
15645.06 87
15646.25 108
15647.43 94
15648.61 85
15649.79 94
15650.98 90
15652.16 122
15653.34 106
15654.52 107
15655.71 109
15656.89 94
15658.07 99
15659.25 95
15660.44 109
15661.62 111
15662.80 114
15663.98 120
15665.17 99
15666.35 109
15667.53 122
15668.72 106
15669.90 92
15671.08 127
15672.27 114
15673.45 130
15674.63 106
15675.82 125
15677.00 127
15678.18 115
15679.37 126
15680.55 119
15681.73 118
15682.92 117
15684.10 110
15685.28 108
15686.47 122
15687.65 124
15688.84 131
15690.02 128
15691.20 126
15692.39 129
15693.57 128
15694.76 115
15695.94 114
15697.12 115
15698.31 135
15699.49 129
15700.68 138
15701.86 121
15703.05 137
15704.23 119
15705.41 137
15706.60 161
15707.78 129
15708.97 138
15710.15 151
15711.34 156
15712.52 146
15713.71 158
15714.89 174
15716.08 161
15717.26 148
15718.45 157
15719.63 166
15720.82 141
15722.00 162
15723.19 150
15724.37 149
15725.56 138
15726.74 148
15727.93 126
15729.11 113
15730.30 128
15731.48 142
15732.67 130
15733.85 129
15735.04 116
15736.23 126
15737.41 99
15738.60 128
15739.78 141
15740.97 156
15742.15 140
15743.34 106
15744.53 138
15745.71 113
15746.90 148
15748.08 113
15749.27 152
15750.46 138
15751.64 117
15752.83 124
15754.02 142
15755.20 137
15756.39 130
15757.57 128
15758.76 162
15759.95 137
15761.13 123
15762.32 126
15763.51 132
15764.69 158
15765.88 104
15767.07 118
15768.25 124
15769.44 137
15770.63 130
15771.82 124
15773.00 126
15774.19 114
15775.38 133
15776.56 128
15777.75 113
15778.94 109
15780.13 153
15781.31 121
15782.50 128
15783.69 128
15784.88 126
15786.06 124
15787.25 152
15788.44 123
15789.63 136
15790.81 125
15792.00 131
15793.19 112
15794.38 124
15795.56 129
15796.75 143
15797.94 130
15799.13 113
15800.32 121
15801.50 97
15802.69 141
15803.88 97
15805.07 124
15806.26 118
15807.45 103
15808.63 109
15809.82 132
15811.01 115
15812.20 142
15813.39 98
15814.58 118
15815.77 133
15816.95 102
15818.14 106
15819.33 115
15820.52 145
15821.71 103
15822.90 117
15824.09 129
15825.28 115
15826.46 118
15827.65 125
15828.84 114
15830.03 111
15831.22 139
15832.41 107
15833.60 131
15834.79 116
15835.98 124
15837.17 115
15838.36 102
15839.55 105
15840.74 90
15841.93 121
15843.12 122
15844.31 129
15845.50 104
15846.69 96
15847.88 114
15849.07 109
15850.26 94
15851.45 105
15852.64 102
15853.83 120
15855.02 118
15856.21 126
15857.40 112
15858.59 96
15859.78 118
15860.97 127
15862.16 104
15863.35 102
15864.54 110
15865.73 123
15866.92 119
15868.11 105
15869.30 112
15870.49 95
15871.68 114
15872.87 104
15874.06 104
15875.25 91
15876.45 78
15877.64 99
15878.83 108
15880.02 91
15881.21 96
15882.40 112
15883.59 104
15884.78 100
15885.97 95
15887.17 109
15888.36 99
15889.55 119
15890.74 123
15891.93 97
15893.12 83
15894.31 107
15895.51 104
15896.70 90
15897.89 85
15899.08 104
15900.27 82
15901.46 91
15902.66 98
15903.85 75
15905.04 82
15906.23 115
15907.43 110
15908.62 91
15909.81 113
15911.00 135
15912.19 135
15913.39 118
15914.58 83
15915.77 84
15916.96 102
15918.16 99
15919.35 112
15920.54 87
15921.73 107
15922.93 94
15924.12 98
15925.31 91
15926.50 110
15927.70 104
15928.89 122
15930.08 107
15931.28 95
15932.47 99
15933.66 102
15934.86 85
15936.05 95
15937.24 90
15938.44 100
15939.63 124
15940.82 108
15942.02 85
15943.21 88
15944.40 94
15945.60 108
15946.79 74
15947.98 105
15949.18 91
15950.37 98
15951.56 106
15952.76 82
15953.95 95
15955.15 87
15956.34 116
15957.53 115
15958.73 124
15959.92 93
15961.12 100
15962.31 114
15963.50 98
15964.70 85
15965.89 91
15967.09 114
15968.28 131
15969.48 102
15970.67 97
15971.86 113
15973.06 96
15974.25 100
15975.45 105
15976.64 75
15977.84 90
15979.03 102
15980.23 98
15981.42 119
15982.62 80
15983.81 108
15985.01 127
15986.20 110
15987.40 86
15988.59 89
15989.79 94
15990.98 107
15992.18 91
15993.37 89
15994.57 91
15995.76 95
15996.96 121
15998.16 95
15999.35 102
16000.55 94
16001.74 103
16002.94 114
16004.13 103
16005.33 94
16006.53 104
16007.72 106
16008.92 115
16010.11 102
16011.31 101
16012.51 95
16013.70 100
16014.90 76
16016.09 93
16017.29 104
16018.49 117
16019.68 117
16020.88 101
16022.07 108
16023.27 86
16024.47 98
16025.66 89
16026.86 108
16028.06 94
16029.25 113
16030.45 101
16031.65 88
16032.84 109
16034.04 92
16035.24 120
16036.44 97
16037.63 113
16038.83 111
16040.03 104
16041.22 108
16042.42 109
16043.62 91
16044.82 86
16046.01 85
16047.21 72
16048.41 77
16049.60 104
16050.80 93
16052.00 87
16053.20 85
16054.39 99
16055.59 112
16056.79 92
16057.99 76
16059.19 104
16060.38 97
16061.58 82
16062.78 110
16063.98 102
16065.18 93
16066.37 85
16067.57 92
16068.77 89
16069.97 75
16071.17 104
16072.36 99
16073.56 103
16074.76 85
16075.96 92
16077.16 92
16078.36 87
16079.56 82
16080.75 90
16081.95 94
16083.15 89
16084.35 96
16085.55 107
16086.75 92
16087.95 96
16089.15 82
16090.34 97
16091.54 105
16092.74 85
16093.94 109
16095.14 84
16096.34 105
16097.54 78
16098.74 80
16099.94 78
16101.14 92
16102.34 99
16103.54 106
16104.74 91
16105.93 91
16107.13 94
16108.33 78
16109.53 88
16110.73 85
16111.93 87
16113.13 86
16114.33 76
16115.53 97
16116.73 125
16117.93 106
16119.13 99
16120.33 94
16121.53 96
16122.73 69
16123.93 95
16125.13 100
16126.33 99
16127.53 102
16128.73 101
16129.94 93
16131.14 85
16132.34 79
16133.54 98
16134.74 111
16135.94 79
16137.14 100
16138.34 105
16139.54 109
16140.74 93
16141.94 91
16143.14 83
16144.34 98
16145.55 101
16146.75 101
16147.95 122
16149.15 96
16150.35 76
16151.55 62
16152.75 78
16153.95 87
16155.15 84
16156.36 97
16157.56 84
16158.76 84
16159.96 97
16161.16 94
16162.36 82
16163.57 90
16164.77 86
16165.97 85
16167.17 95
16168.37 92
16169.58 95
16170.78 89
16171.98 84
16173.18 109
16174.38 85
16175.59 91
16176.79 84
16177.99 91
16179.19 100
16180.39 102
16181.60 92
16182.80 109
16184.00 97
16185.20 87
16186.41 97
16187.61 107
16188.81 105
16190.01 104
16191.22 77
16192.42 62
16193.62 91
16194.83 124
16196.03 98
16197.23 91
16198.43 93
16199.64 87
16200.84 97
16202.04 104
16203.25 84
16204.45 72
16205.65 93
16206.86 97
16208.06 99
16209.26 101
16210.47 106
16211.67 125
16212.87 98
16214.08 100
16215.28 110
16216.49 76
16217.69 99
16218.89 99
16220.10 104
16221.30 96
16222.50 108
16223.71 86
16224.91 108
16226.12 86
16227.32 99
16228.52 104
16229.73 87
16230.93 96
16232.14 97
16233.34 101
16234.55 80
16235.75 109
16236.95 95
16238.16 127
16239.36 99
16240.57 76
16241.77 89
16242.98 109
16244.18 109
16245.39 93
16246.59 108
16247.80 97
16249.00 101
16250.21 108
16251.41 93
16252.62 88
16253.82 113
16255.03 92
16256.23 88
16257.44 100
16258.64 106
16259.85 105
16261.05 105
16262.26 83
16263.46 98
16264.67 86
16265.87 102
16267.08 87
16268.29 100
16269.49 99
16270.70 115
16271.90 97
16273.11 99
16274.31 111
16275.52 109
16276.73 139
16277.93 108
16279.14 94
16280.34 103
16281.55 101
16282.76 98
16283.96 73
16285.17 91
16286.38 103
16287.58 100
16288.79 93
16289.99 80
16291.20 92
16292.41 101
16293.61 109
16294.82 91
16296.03 70
16297.23 103
16298.44 95
16299.65 128
16300.85 97
16302.06 89
16303.27 100
16304.47 139
16305.68 93
16306.89 116
16308.10 118
16309.30 87
16310.51 98
16311.72 85
16312.92 104
16314.13 98
16315.34 118
16316.55 107
16317.75 105
16318.96 105
16320.17 101
16321.38 98
16322.58 72
16323.79 110
16325.00 106
16326.21 93
16327.42 98
16328.62 113
16329.83 108
16331.04 91
16332.25 99
16333.46 130
16334.66 95
16335.87 96
16337.08 94
16338.29 99
16339.50 93
16340.70 101
16341.91 86
16343.12 127
16344.33 101
16345.54 91
16346.75 116
16347.96 99
16349.16 91
16350.37 85
16351.58 96
16352.79 76
16354.00 106
16355.21 102
16356.42 101
16357.63 77
16358.83 73
16360.04 92
16361.25 104
16362.46 118
16363.67 99
16364.88 96
16366.09 89
16367.30 91
16368.51 92
16369.72 92
16370.93 94
16372.14 84
16373.35 82
16374.56 90
16375.76 91
16376.97 85
16378.18 85
16379.39 101
16380.60 81
16381.81 105
16383.02 109
16384.23 92
16385.44 79
16386.65 80
16387.86 103
16389.07 74
16390.28 97
16391.49 92
16392.70 85
16393.91 79
16395.12 93
16396.33 97
16397.55 95
16398.76 89
16399.97 79
16401.18 113
16402.39 122
16403.60 78
16404.81 69
16406.02 77
16407.23 92
16408.44 96
16409.65 105
16410.86 123
16412.07 100
16413.28 96
16414.50 92
16415.71 98
16416.92 81
16418.13 89
16419.34 98
16420.55 97
16421.76 88
16422.97 70
16424.19 105
16425.40 82
16426.61 86
16427.82 91
16429.03 117
16430.24 96
16431.46 84
16432.67 77
16433.88 111
16435.09 85
16436.30 96
16437.51 93
16438.73 95
16439.94 98
16441.15 99
16442.36 82
16443.57 104
16444.79 108
16446.00 102
16447.21 95
16448.42 99
16449.64 95
16450.85 95
16452.06 100
16453.27 106
16454.49 97
16455.70 94
16456.91 104
16458.12 84
16459.34 104
16460.55 95
16461.76 89
16462.97 97
16464.19 105
16465.40 110
16466.61 78
16467.83 104
16469.04 92
16470.25 98
16471.47 122
16472.68 103
16473.89 118
16475.11 90
16476.32 85
16477.53 85
16478.75 106
16479.96 106
16481.17 103
16482.39 87
16483.60 97
16484.81 106
16486.03 86
16487.24 83
16488.45 105
16489.67 88
16490.88 106
16492.10 89
16493.31 89
16494.52 81
16495.74 98
16496.95 104
16498.17 78
16499.38 88
16500.59 103
16501.81 95
16503.02 77
16504.24 82
16505.45 81
16506.67 97
16507.88 81
16509.10 85
16510.31 69
16511.52 99
16512.74 90
16513.95 74
16515.17 80
16516.38 78
16517.60 119
16518.81 98
16520.03 88
16521.24 63
16522.46 84
16523.67 70
16524.89 101
16526.10 72
16527.32 94
16528.53 95
16529.75 109
16530.96 78
16532.18 107
16533.40 88
16534.61 104
16535.83 87
16537.04 97
16538.26 79
16539.47 75
16540.69 97
16541.91 93
16543.12 99
16544.34 80
16545.55 98
16546.77 105
16547.98 107
16549.20 96
16550.42 78
16551.63 90
16552.85 89
16554.07 105
16555.28 109
16556.50 91
16557.71 81
16558.93 92
16560.15 91
16561.36 90
16562.58 83
16563.80 87
16565.01 88
16566.23 92
16567.45 84
16568.66 88
16569.88 86
16571.10 77
16572.31 111
16573.53 107
16574.75 89
16575.96 85
16577.18 104
16578.40 82
16579.62 93
16580.83 85
16582.05 90
16583.27 85
16584.48 83
16585.70 63
16586.92 77
16588.14 102
16589.35 90
16590.57 99
16591.79 94
16593.01 85
16594.23 72
16595.44 123
16596.66 90
16597.88 90
16599.10 81
16600.31 85
16601.53 95
16602.75 88
16603.97 86
16605.19 103
16606.40 101
16607.62 99
16608.84 85
16610.06 84
16611.28 88
16612.50 82
16613.71 96
16614.93 96
16616.15 85
16617.37 70
16618.59 85
16619.81 84
16621.03 83
16622.24 76
16623.46 73
16624.68 106
16625.90 106
16627.12 89
16628.34 85
16629.56 104
16630.78 93
16632.00 126
16633.21 89
16634.43 97
16635.65 101
16636.87 89
16638.09 98
16639.31 78
16640.53 80
16641.75 82
16642.97 86
16644.19 107
16645.41 101
16646.63 114
16647.85 98
16649.07 95
16650.29 98
16651.51 86
16652.73 92
16653.95 117
16655.17 104
16656.39 94
16657.61 102
16658.83 83
16660.05 99
16661.27 89
16662.49 96
16663.71 101
16664.93 95
16666.15 91
16667.37 81
16668.59 102
16669.81 80
16671.03 119
16672.25 110
16673.47 93
16674.69 104
16675.91 100
16677.13 96
16678.35 100
16679.57 84
16680.80 82
16682.02 90
16683.24 103
16684.46 85
16685.68 92
16686.90 116
16688.12 118
16689.34 120
16690.56 93
16691.79 99
16693.01 99
16694.23 94
16695.45 90
16696.67 81
16697.89 88
16699.11 91
16700.34 85
16701.56 108
16702.78 100
16704.00 108
16705.22 117
16706.44 92
16707.67 83
16708.89 92
16710.11 92
16711.33 108
16712.55 90
16713.78 83
16715.00 120
16716.22 86
16717.44 142
16718.67 106
16719.89 123
16721.11 114
16722.33 117
16723.55 92
16724.78 82
16726.00 117
16727.22 103
16728.45 96
16729.67 98
16730.89 80
16732.11 98
16733.34 110
16734.56 109
16735.78 89
16737.00 100
16738.23 97
16739.45 115
16740.67 106
16741.90 87
16743.12 127
16744.34 109
16745.57 83
16746.79 95
16748.01 97
16749.24 110
16750.46 99
16751.68 90
16752.91 87
16754.13 89
16755.35 96
16756.58 90
16757.80 112
16759.03 99
16760.25 104
16761.47 92
16762.70 106
16763.92 102
16765.14 87
16766.37 100
16767.59 98
16768.82 100
16770.04 71
16771.27 87
16772.49 88
16773.71 103
16774.94 76
16776.16 93
16777.39 96
16778.61 95
16779.84 93
16781.06 86
16782.29 85
16783.51 103
16784.73 119
16785.96 104
16787.18 83
16788.41 95
16789.63 87
16790.86 72
16792.08 104
16793.31 88
16794.53 84
16795.76 88
16796.98 82
16798.21 95
16799.43 95
16800.66 94
16801.89 90
16803.11 103
16804.34 97
16805.56 104
16806.79 85
16808.01 78
16809.24 75
16810.46 79
16811.69 85
16812.91 92
16814.14 105
16815.37 90
16816.59 79
16817.82 97
16819.04 77
16820.27 83
16821.50 89
16822.72 92
16823.95 84
16825.17 102
16826.40 80
16827.63 106
16828.85 103
16830.08 96
16831.31 97
16832.53 91
16833.76 102
16834.99 90
16836.21 124
16837.44 97
16838.67 93
16839.89 94
16841.12 86
16842.35 100
16843.57 83
16844.80 116
16846.03 112
16847.25 92
16848.48 73
16849.71 84
16850.93 98
16852.16 82
16853.39 79
16854.62 85
16855.84 74
16857.07 75
16858.30 87
16859.53 101
16860.75 88
16861.98 115
16863.21 88
16864.44 110
16865.66 96
16866.89 97
16868.12 100
16869.35 94
16870.57 93
16871.80 108
16873.03 87
16874.26 93
16875.49 88
16876.71 118
16877.94 80
16879.17 82
16880.40 91
16881.63 90
16882.86 94
16884.08 119
16885.31 86
16886.54 90
16887.77 90
16889.00 87
16890.23 79
16891.45 83
16892.68 89
16893.91 88
16895.14 82
16896.37 87
16897.60 96
16898.83 85
16900.06 85
16901.29 76
16902.51 78
16903.74 81
16904.97 86
16906.20 96
16907.43 79
16908.66 99
16909.89 86
16911.12 92
16912.35 87
16913.58 73
16914.81 67
16916.04 102
16917.27 91
16918.50 70
16919.73 96
16920.95 95
16922.18 103
16923.41 82
16924.64 92
16925.87 94
16927.10 92
16928.33 86
16929.56 81
16930.79 70
16932.02 97
16933.25 94
16934.48 81
16935.71 76
16936.94 81
16938.18 83
16939.41 99
16940.64 93
16941.87 80
16943.10 100
16944.33 93
16945.56 94
16946.79 86
16948.02 94
16949.25 86
16950.48 72
16951.71 80
16952.94 89
16954.17 105
16955.40 77
16956.64 84
16957.87 88
16959.10 80
16960.33 77
16961.56 77
16962.79 78
16964.02 99
16965.25 91
16966.48 83
16967.72 75
16968.95 80
16970.18 85
16971.41 97
16972.64 77
16973.87 87
16975.11 75
16976.34 93
16977.57 112
16978.80 81
16980.03 85
16981.26 84
16982.50 92
16983.73 78
16984.96 78
16986.19 87
16987.42 93
16988.66 92
16989.89 80
16991.12 67
16992.35 83
16993.59 82
16994.82 94
16996.05 67
16997.28 86
16998.52 100
16999.75 108
17000.98 91
17002.21 68
17003.45 81
17004.68 98
17005.91 96
17007.14 112
17008.38 75
17009.61 97
17010.84 119
17012.08 85
17013.31 90
17014.54 88
17015.78 93
17017.01 111
17018.24 110
17019.47 90
17020.71 89
17021.94 75
17023.17 80
17024.41 94
17025.64 101
17026.88 102
17028.11 84
17029.34 90
17030.58 74
17031.81 84
17033.04 85
17034.28 68
17035.51 80
17036.75 97
17037.98 89
17039.21 77
17040.45 77
17041.68 87
17042.92 84
17044.15 71
17045.38 97
17046.62 77
17047.85 89
17049.09 87
17050.32 88
17051.56 86
17052.79 77
17054.02 91
17055.26 89
17056.49 78
17057.73 96
17058.96 97
17060.20 77
17061.43 73
17062.67 81
17063.90 116
17065.14 84
17066.37 89
17067.61 76
17068.84 90
17070.08 90
17071.31 74
17072.55 67
17073.78 79
17075.02 77
17076.25 96
17077.49 81
17078.72 81
17079.96 80
17081.20 106
17082.43 83
17083.67 85
17084.90 97
17086.14 85
17087.37 100
17088.61 91
17089.85 71
17091.08 98
17092.32 102
17093.55 94
17094.79 75
17096.03 70
17097.26 92
17098.50 104
17099.73 90
17100.97 90
17102.21 67
17103.44 119
17104.68 90
17105.92 88
17107.15 66
17108.39 76
17109.63 91
17110.86 109
17112.10 79
17113.34 78
17114.57 89
17115.81 92
17117.05 110
17118.28 90
17119.52 81
17120.76 77
17121.99 85
17123.23 83
17124.47 71
17125.70 80
17126.94 83
17128.18 82
17129.42 86
17130.65 90
17131.89 90
17133.13 93
17134.37 82
17135.60 78
17136.84 76
17138.08 92
17139.32 73
17140.55 93
17141.79 60
17143.03 78
17144.27 101
17145.50 99
17146.74 77
17147.98 85
17149.22 85
17150.46 105
17151.69 102
17152.93 66
17154.17 76
17155.41 76
17156.65 107
17157.89 83
17159.12 73
17160.36 73
17161.60 80
17162.84 96
17164.08 84
17165.32 91
17166.56 88
17167.79 84
17169.03 83
17170.27 70
17171.51 74
17172.75 87
17173.99 100
17175.23 72
17176.47 60
17177.70 78
17178.94 66
17180.18 78
17181.42 63
17182.66 71
17183.90 68
17185.14 104
17186.38 85
17187.62 90
17188.86 85
17190.10 84
17191.34 125
17192.58 88
17193.82 77
17195.06 71
17196.30 99
17197.54 79
17198.78 79
17200.01 71
17201.25 85
17202.49 76
17203.73 75
17204.97 80
17206.21 77
17207.45 70
17208.70 91
17209.94 80
17211.18 71
17212.42 73
17213.66 85
17214.90 87
17216.14 89
17217.38 86
17218.62 81
17219.86 108
17221.10 81
17222.34 99
17223.58 68
17224.82 81
17226.06 85
17227.30 70
17228.54 90
17229.78 63
17231.03 78
17232.27 70
17233.51 75
17234.75 71
17235.99 83
17237.23 80
17238.47 92
17239.71 70
17240.95 80
17242.20 76
17243.44 101
17244.68 83
17245.92 83
17247.16 75
17248.40 77
17249.65 81
17250.89 71
17252.13 90
17253.37 60
17254.61 89
17255.85 105
17257.10 70
17258.34 73
17259.58 71
17260.82 67
17262.06 85
17263.31 72
17264.55 81
17265.79 90
17267.03 94
17268.27 76
17269.52 66
17270.76 74
17272.00 69
17273.24 89
17274.49 71
17275.73 105
17276.97 75
17278.22 89
17279.46 81
17280.70 74
17281.94 67
17283.19 81
17284.43 93
17285.67 86
17286.91 81
17288.16 73
17289.40 76
17290.64 73
17291.89 78
17293.13 83
17294.37 86
17295.62 83
17296.86 79
17298.10 88
17299.35 84
17300.59 60
17301.83 86
17303.08 73
17304.32 73
17305.56 78
17306.81 87
17308.05 97
17309.30 67
17310.54 86
17311.78 76
17313.03 66
17314.27 57
17315.52 82
17316.76 87
17318.00 97
17319.25 82
17320.49 68
17321.74 70
17322.98 90
17324.23 76
17325.47 65
17326.71 80
17327.96 73
17329.20 81
17330.45 71
17331.69 76
17332.94 68
17334.18 86
17335.43 94
17336.67 82
17337.92 78
17339.16 75
17340.41 68
17341.65 77
17342.90 82
17344.14 79
17345.39 74
17346.63 68
17347.88 97
17349.12 69
17350.37 78
17351.61 81
17352.86 89
17354.10 85
17355.35 75
17356.59 82
17357.84 84
17359.08 76
17360.33 65
17361.58 90
17362.82 83
17364.07 109
17365.31 77
17366.56 86
17367.80 82
17369.05 76
17370.30 68
17371.54 93
17372.79 74
17374.03 82
17375.28 64
17376.53 63
17377.77 67
17379.02 69
17380.27 65
17381.51 95
17382.76 77
17384.01 86
17385.25 86
17386.50 67
17387.75 66
17388.99 55
17390.24 77
17391.49 72
17392.73 84
17393.98 82
17395.23 70
17396.47 83
17397.72 70
17398.97 76
17400.21 51
17401.46 92
17402.71 85
17403.96 71
17405.20 58
17406.45 62
17407.70 68
17408.94 69
17410.19 79
17411.44 72
17412.69 71
17413.93 84
17415.18 72
17416.43 88
17417.68 80
17418.93 83
17420.17 80
17421.42 78
17422.67 107
17423.92 72
17425.16 80
17426.41 78
17427.66 94
17428.91 71
17430.16 98
17431.41 101
17432.65 72
17433.90 95
17435.15 112
17436.40 85
17437.65 95
17438.90 85
17440.14 72
17441.39 77
17442.64 86
17443.89 75
17445.14 87
17446.39 87
17447.64 80
17448.88 75
17450.13 89
17451.38 67
17452.63 79
17453.88 85
17455.13 82
17456.38 80
17457.63 85
17458.88 80
17460.13 69
17461.38 73
17462.62 70
17463.87 100
17465.12 98
17466.37 66
17467.62 85
17468.87 79
17470.12 85
17471.37 76
17472.62 75
17473.87 80
17475.12 90
17476.37 70
17477.62 86
17478.87 75
17480.12 62
17481.37 69
17482.62 70
17483.87 95
17485.12 82
17486.37 80
17487.62 80
17488.87 73
17490.12 77
17491.37 83
17492.62 87
17493.87 78
17495.12 82
17496.37 90
17497.62 72
17498.87 71
17500.12 74
17501.38 79
17502.63 101
17503.88 81
17505.13 75
17506.38 84
17507.63 108
17508.88 71
17510.13 89
17511.38 67
17512.63 81
17513.89 76
17515.14 75
17516.39 72
17517.64 65
17518.89 79
17520.14 53
17521.39 78
17522.64 73
17523.90 71
17525.15 74
17526.40 88
17527.65 72
17528.90 99
17530.15 80
17531.41 81
17532.66 69
17533.91 73
17535.16 68
17536.41 64
17537.67 80
17538.92 75
17540.17 85
17541.42 89
17542.67 70
17543.93 71
17545.18 76
17546.43 74
17547.68 83
17548.94 88
17550.19 94
17551.44 71
17552.69 81
17553.95 60
17555.20 78
17556.45 74
17557.70 65
17558.96 75
17560.21 61
17561.46 76
17562.72 76
17563.97 70
17565.22 80
17566.47 73
17567.73 85
17568.98 93
17570.23 73
17571.49 54
17572.74 71
17573.99 73
17575.25 84
17576.50 65
17577.75 67
17579.01 83
17580.26 72
17581.51 80
17582.77 69
17584.02 86
17585.28 84
17586.53 86
17587.78 81
17589.04 64
17590.29 69
17591.54 80
17592.80 79
17594.05 100
17595.31 57
17596.56 78
17597.81 96
17599.07 83
17600.32 61
17601.58 77
17602.83 70
17604.09 75
17605.34 62
17606.60 60
17607.85 72
17609.10 83
17610.36 85
17611.61 76
17612.87 90
17614.12 85
17615.38 68
17616.63 72
17617.89 72
17619.14 73
17620.40 94
17621.65 85
17622.91 83
17624.16 80
17625.42 95
17626.67 101
17627.93 68
17629.18 54
17630.44 63
17631.69 74
17632.95 94
17634.21 72
17635.46 57
17636.72 81
17637.97 93
17639.23 77
17640.48 63
17641.74 83
17642.99 59
17644.25 97
17645.51 77
17646.76 67
17648.02 64
17649.27 75
17650.53 95
17651.79 79
17653.04 69
17654.30 90
17655.55 80
17656.81 99
17658.07 90
17659.32 64
17660.58 80
17661.84 101
17663.09 105
17664.35 67
17665.61 86
17666.86 90
17668.12 99
17669.38 71
17670.63 55
17671.89 64
17673.15 83
17674.40 82
17675.66 83
17676.92 77
17678.17 63
17679.43 72
17680.69 61
17681.95 65
17683.20 54
17684.46 71
17685.72 94
17686.98 70
17688.23 48
17689.49 60
17690.75 75
17692.01 79
17693.26 53
17694.52 75
17695.78 91
17697.04 88
17698.29 77
17699.55 56
17700.81 76
17702.07 70
17703.32 75
17704.58 79
17705.84 69
17707.10 62
17708.36 69
17709.62 77
17710.87 92
17712.13 65
17713.39 65
17714.65 75
17715.91 76
17717.17 73
17718.42 57
17719.68 100
17720.94 75
17722.20 91
17723.46 68
17724.72 69
17725.98 84
17727.23 83
17728.49 100
17729.75 82
17731.01 49
17732.27 85
17733.53 83
17734.79 68
17736.05 70
17737.31 97
17738.57 87
17739.82 74
17741.08 81
17742.34 68
17743.60 67
17744.86 81
17746.12 60
17747.38 83
17748.64 55
17749.90 67
17751.16 83
17752.42 66
17753.68 66
17754.94 59
17756.20 75
17757.46 76
17758.72 58
17759.98 74
17761.24 71
17762.50 63
17763.76 59
17765.02 72
17766.28 69
17767.54 66
17768.80 78
17770.06 64
17771.32 75
17772.58 56
17773.84 54
17775.10 77
17776.36 61
17777.62 74
17778.88 81
17780.14 65
17781.40 63
17782.67 68
17783.93 67
17785.19 71
17786.45 71
17787.71 68
17788.97 72
17790.23 61
17791.49 88
17792.75 89
17794.01 74
17795.28 64
17796.54 74
17797.80 83
17799.06 83
17800.32 73
17801.58 78
17802.84 80
17804.11 72
17805.37 77
17806.63 74
17807.89 76
17809.15 63
17810.41 75
17811.68 77
17812.94 82
17814.20 68
17815.46 70
17816.72 75
17817.99 64
17819.25 56
17820.51 67
17821.77 75
17823.03 96
17824.30 59
17825.56 59
17826.82 56
17828.08 79
17829.35 65
17830.61 66
17831.87 71
17833.13 64
17834.40 89
17835.66 62
17836.92 91
17838.18 79
17839.45 72
17840.71 69
17841.97 77
17843.24 68
17844.50 68
17845.76 82
17847.02 89
17848.29 87
17849.55 77
17850.81 73
17852.08 74
17853.34 69
17854.60 77
17855.87 69
17857.13 84
17858.39 83
17859.66 89
17860.92 64
17862.18 89
17863.45 79
17864.71 69
17865.98 79
17867.24 90
17868.50 66
17869.77 66
17871.03 75
17872.30 86
17873.56 67
17874.82 68
17876.09 68
17877.35 82
17878.62 86
17879.88 72
17881.14 72
17882.41 67
17883.67 75
17884.94 87
17886.20 72
17887.47 72
17888.73 88
17890.00 85
17891.26 71
17892.52 85
17893.79 58
17895.05 62
17896.32 74
17897.58 91
17898.85 81
17900.11 62
17901.38 75
17902.64 81
17903.91 87
17905.17 58
17906.44 75
17907.70 69
17908.97 81
17910.23 87
17911.50 68
17912.77 84
17914.03 62
17915.30 79
17916.56 90
17917.83 87
17919.09 87
17920.36 71
17921.62 77
17922.89 76
17924.16 68
17925.42 72
17926.69 75
17927.95 79
17929.22 61
17930.49 68
17931.75 66
17933.02 54
17934.28 66
17935.55 87
17936.82 77
17938.08 58
17939.35 83
17940.62 63
17941.88 85
17943.15 75
17944.42 67
17945.68 67
17946.95 84
17948.22 91
17949.48 67
17950.75 81
17952.02 66
17953.28 87
17954.55 63
17955.82 57
17957.08 61
17958.35 66
17959.62 65
17960.88 72
17962.15 68
17963.42 80
17964.69 65
17965.95 78
17967.22 73
17968.49 73
17969.76 73
17971.02 62
17972.29 94
17973.56 72
17974.83 58
17976.09 55
17977.36 83
17978.63 61
17979.90 79
17981.16 64
17982.43 88
17983.70 78
17984.97 67
17986.24 65
17987.50 78
17988.77 66
17990.04 63
17991.31 67
17992.58 76
17993.84 59
17995.11 64
17996.38 83
17997.65 51
17998.92 79
18000.19 70
18001.46 68
18002.72 53
18003.99 71
18005.26 67
18006.53 74
18007.80 80
18009.07 60
18010.34 75
18011.61 69
18012.87 63
18014.14 83
18015.41 80
18016.68 60
18017.95 74
18019.22 67
18020.49 72
18021.76 68
18023.03 69
18024.30 80
18025.57 70
18026.84 61
18028.11 64
18029.37 70
18030.64 79
18031.91 70
18033.18 78
18034.45 81
18035.72 78
18036.99 86
18038.26 83
18039.53 90
18040.80 64
18042.07 83
18043.34 70
18044.61 80
18045.88 59
18047.15 71
18048.42 69
18049.69 66
18050.96 76
18052.23 70
18053.50 86
18054.77 69
18056.05 74
18057.32 74
18058.59 64
18059.86 87
18061.13 74
18062.40 74
18063.67 91
18064.94 68
18066.21 68
18067.48 70
18068.75 79
18070.02 69
18071.29 81
18072.57 78
18073.84 73
18075.11 81
18076.38 61
18077.65 71
18078.92 73
18080.19 73
18081.46 72
18082.74 76
18084.01 64
18085.28 75
18086.55 55
18087.82 81
18089.09 78
18090.37 77
18091.64 70
18092.91 74
18094.18 57
18095.45 69
18096.72 75
18098.00 55
18099.27 66
18100.54 61
18101.81 87
18103.08 67
18104.36 65
18105.63 62
18106.90 79
18108.17 57
18109.45 58
18110.72 76
18111.99 78
18113.26 98
18114.54 66
18115.81 54
18117.08 69
18118.35 86
18119.63 70
18120.90 68
18122.17 86
18123.44 71
18124.72 67
18125.99 68
18127.26 41
18128.54 42
18129.81 79
18131.08 66
18132.36 87
18133.63 51
18134.90 77
18136.18 70
18137.45 101
18138.72 60
18140.00 61
18141.27 65
18142.54 71
18143.82 60
18145.09 77
18146.36 69
18147.64 67
18148.91 90
18150.19 65
18151.46 63
18152.73 61
18154.01 61
18155.28 62
18156.55 70
18157.83 70
18159.10 70
18160.38 71
18161.65 71
18162.93 76
18164.20 66
18165.47 75
18166.75 69
18168.02 78
18169.30 65
18170.57 84
18171.85 87
18173.12 83
18174.40 69
18175.67 65
18176.95 84
18178.22 82
18179.50 69
18180.77 59
18182.04 59
18183.32 84
18184.59 68
18185.87 77
18187.15 77
18188.42 56
18189.70 86
18190.97 63
18192.25 65
18193.52 63
18194.80 76
18196.07 76
18197.35 66
18198.62 71
18199.90 82
18201.17 83
18202.45 78
18203.73 67
18205.00 56
18206.28 78
18207.55 54
18208.83 68
18210.10 57
18211.38 69
18212.66 65
18213.93 88
18215.21 63
18216.48 71
18217.76 77
18219.04 96
18220.31 65
18221.59 59
18222.87 65
18224.14 99
18225.42 84
18226.70 72
18227.97 49
18229.25 70
18230.53 85
18231.80 81
18233.08 66
18234.36 63
18235.63 87
18236.91 71
18238.19 62
18239.46 48
18240.74 80
18242.02 65
18243.29 89
18244.57 80
18245.85 82
18247.13 71
18248.40 75
18249.68 78
18250.96 47
18252.24 58
18253.51 62
18254.79 83
18256.07 52
18257.35 56
18258.62 73
18259.90 84
18261.18 79
18262.46 61
18263.73 68
18265.01 66
18266.29 60
18267.57 69
18268.85 67
18270.12 54
18271.40 76
18272.68 80
18273.96 74
18275.24 57
18276.51 60
18277.79 87
18279.07 103
18280.35 73
18281.63 61
18282.91 66
18284.18 69
18285.46 78
18286.74 77
18288.02 65
18289.30 57
18290.58 63
18291.86 70
18293.14 77
18294.41 58
18295.69 67
18296.97 57
18298.25 73
18299.53 63
18300.81 66
18302.09 76
18303.37 72
18304.65 71
18305.93 65
18307.21 64
18308.49 69
18309.76 75
18311.04 73
18312.32 84
18313.60 67
18314.88 55
18316.16 81
18317.44 82
18318.72 70
18320.00 76
18321.28 66
18322.56 70
18323.84 59
18325.12 58
18326.40 66
18327.68 62
18328.96 70
18330.24 61
18331.52 78
18332.80 44
18334.08 59
18335.36 72
18336.64 60
18337.92 46
18339.20 64
18340.48 71
18341.76 61
18343.05 68
18344.33 66
18345.61 76
18346.89 65
18348.17 61
18349.45 73
18350.73 76
18352.01 70
18353.29 82
18354.57 84
18355.85 80
18357.13 61
18358.42 67
18359.70 72
18360.98 70
18362.26 88
18363.54 90
18364.82 71
18366.10 75
18367.38 75
18368.67 80
18369.95 74
18371.23 61
18372.51 60
18373.79 72
18375.07 59
18376.36 62
18377.64 75
18378.92 58
18380.20 72
18381.48 74
18382.77 87
18384.05 80
18385.33 69
18386.61 80
18387.89 73
18389.18 74
18390.46 73
18391.74 82
18393.02 62
18394.31 71
18395.59 72
18396.87 81
18398.15 82
18399.44 80
18400.72 82
18402.00 76
18403.28 77
18404.57 63
18405.85 84
18407.13 72
18408.41 56
18409.70 72
18410.98 65
18412.26 62
18413.55 62
18414.83 71
18416.11 71
18417.40 70
18418.68 61
18419.96 64
18421.25 65
18422.53 63
18423.81 70
18425.10 79
18426.38 62
18427.66 71
18428.95 60
18430.23 63
18431.51 79
18432.80 63
18434.08 75
18435.37 71
18436.65 63
18437.93 60
18439.22 59
18440.50 63
18441.79 70
18443.07 75
18444.35 73
18445.64 66
18446.92 73
18448.21 64
18449.49 73
18450.78 68
18452.06 56
18453.34 64
18454.63 80
18455.91 81
18457.20 74
18458.48 66
18459.77 78
18461.05 74
18462.34 64
18463.62 63
18464.91 67
18466.19 71
18467.48 68
18468.76 77
18470.05 59
18471.33 59
18472.62 63
18473.90 73
18475.19 72
18476.47 67
18477.76 73
18479.04 68
18480.33 57
18481.61 62
18482.90 74
18484.18 69
18485.47 73
18486.76 71
18488.04 64
18489.33 52
18490.61 62
18491.90 69
18493.18 81
18494.47 67
18495.76 93
18497.04 79
18498.33 70
18499.61 56
18500.90 65
18502.19 67
18503.47 68
18504.76 59
18506.05 78
18507.33 66
18508.62 67
18509.90 85
18511.19 72
18512.48 68
18513.76 62
18515.05 68
18516.34 73
18517.62 59
18518.91 78
18520.20 64
18521.48 64
18522.77 73
18524.06 71
18525.35 78
18526.63 70
18527.92 77
18529.21 66
18530.49 83
18531.78 94
18533.07 57
18534.36 70
18535.64 71
18536.93 57
18538.22 66
18539.50 76
18540.79 72
18542.08 76
18543.37 71
18544.66 69
18545.94 79
18547.23 50
18548.52 69
18549.81 70
18551.09 72
18552.38 72
18553.67 55
18554.96 61
18556.25 68
18557.53 84
18558.82 62
18560.11 59
18561.40 54
18562.69 77
18563.98 79
18565.26 71
18566.55 59
18567.84 63
18569.13 89
18570.42 68
18571.71 62
18572.99 70
18574.28 70
18575.57 73
18576.86 66
18578.15 53
18579.44 61
18580.73 59
18582.02 86
18583.31 57
18584.59 66
18585.88 68
18587.17 85
18588.46 85
18589.75 61
18591.04 60
18592.33 76
18593.62 91
18594.91 59
18596.20 55
18597.49 58
18598.78 83
18600.07 62
18601.36 66
18602.65 66
18603.94 78
18605.23 55
18606.52 73
18607.81 85
18609.09 69
18610.38 79
18611.67 77
18612.96 81
18614.25 67
18615.55 65
18616.84 77
18618.13 90
18619.42 70
18620.71 65
18622.00 59
18623.29 70
18624.58 58
18625.87 61
18627.16 54
18628.45 70
18629.74 62
18631.03 81
18632.32 68
18633.61 56
18634.90 54
18636.19 76
18637.48 77
18638.77 65
18640.07 90
18641.36 60
18642.65 70
18643.94 61
18645.23 58
18646.52 56
18647.81 64
18649.10 66
18650.40 70
18651.69 69
18652.98 93
18654.27 82
18655.56 59
18656.85 48
18658.14 52
18659.44 66
18660.73 80
18662.02 74
18663.31 57
18664.60 75
18665.89 72
18667.19 65
18668.48 77
18669.77 82
18671.06 72
18672.35 66
18673.65 78
18674.94 64
18676.23 69
18677.52 69
18678.82 88
18680.11 70
18681.40 62
18682.69 57
18683.99 74
18685.28 67
18686.57 69
18687.86 49
18689.16 82
18690.45 63
18691.74 62
18693.03 68
18694.33 65
18695.62 63
18696.91 74
18698.21 83
18699.50 65
18700.79 46
18702.09 59
18703.38 56
18704.67 71
18705.97 48
18707.26 72
18708.55 69
18709.85 64
18711.14 69
18712.43 59
18713.73 76
18715.02 65
18716.31 70
18717.61 93
18718.90 60
18720.19 82
18721.49 81
18722.78 73
18724.08 68
18725.37 63
18726.66 61
18727.96 84
18729.25 70
18730.55 69
18731.84 74
18733.13 68
18734.43 76
18735.72 64
18737.02 60
18738.31 58
18739.61 82
18740.90 77
18742.19 68
18743.49 64
18744.78 72
18746.08 81
18747.37 66
18748.67 66
18749.96 72
18751.26 69
18752.55 72
18753.85 65
18755.14 71
18756.44 65
18757.73 74
18759.03 82
18760.32 56
18761.62 62
18762.91 62
18764.21 75
18765.50 59
18766.80 58
18768.09 52
18769.39 49
18770.69 88
18771.98 54
18773.28 53
18774.57 45
18775.87 83
18777.16 69
18778.46 61
18779.76 69
18781.05 60
18782.35 73
18783.64 61
18784.94 61
18786.24 85
18787.53 61
18788.83 70
18790.12 64
18791.42 71
18792.72 86
18794.01 72
18795.31 77
18796.61 63
18797.90 68
18799.20 70
18800.49 69
18801.79 63
18803.09 55
18804.38 72
18805.68 63
18806.98 67
18808.28 73
18809.57 77
18810.87 65
18812.17 76
18813.46 61
18814.76 72
18816.06 84
18817.35 68
18818.65 62
18819.95 57
18821.25 71
18822.54 57
18823.84 72
18825.14 61
18826.44 87
18827.73 76
18829.03 91
18830.33 70
18831.63 59
18832.92 62
18834.22 80
18835.52 67
18836.82 65
18838.11 73
18839.41 56
18840.71 51
18842.01 81
18843.31 74
18844.60 78
18845.90 65
18847.20 86
18848.50 79
18849.80 60
18851.10 71
18852.39 72
18853.69 79
18854.99 66
18856.29 67
18857.59 68
18858.89 91
18860.18 67
18861.48 57
18862.78 65
18864.08 64
18865.38 75
18866.68 75
18867.98 63
18869.28 63
18870.58 74
18871.87 79
18873.17 64
18874.47 68
18875.77 82
18877.07 75
18878.37 61
18879.67 64
18880.97 58
18882.27 80
18883.57 82
18884.87 63
18886.17 68
18887.47 59
18888.77 48
18890.07 77
18891.36 60
18892.66 82
18893.96 66
18895.26 79
18896.56 55
18897.86 44
18899.16 52
18900.46 64
18901.76 64
18903.06 56
18904.36 60
18905.66 64
18906.96 81
18908.27 63
18909.57 71
18910.87 66
18912.17 56
18913.47 71
18914.77 72
18916.07 66
18917.37 66
18918.67 69
18919.97 68
18921.27 69
18922.57 57
18923.87 80
18925.17 86
18926.47 81
18927.77 68
18929.08 67
18930.38 64
18931.68 79
18932.98 63
18934.28 86
18935.58 74
18936.88 78
18938.18 67
18939.49 61
18940.79 63
18942.09 59
18943.39 67
18944.69 87
18945.99 67
18947.29 57
18948.60 55
18949.90 60
18951.20 53
18952.50 80
18953.80 87
18955.11 66
18956.41 75
18957.71 70
18959.01 77
18960.31 67
18961.62 58
18962.92 66
18964.22 51
18965.52 68
18966.82 53
18968.13 59
18969.43 65
18970.73 72
18972.03 79
18973.34 61
18974.64 72
18975.94 67
18977.24 59
18978.55 58
18979.85 68
18981.15 79
18982.46 76
18983.76 78
18985.06 67
18986.36 63
18987.67 72
18988.97 60
18990.27 58
18991.58 64
18992.88 75
18994.18 64
18995.49 62
18996.79 62
18998.09 76
18999.40 58
19000.70 63
19002.00 72
19003.31 64
19004.61 66
19005.91 63
19007.22 57
19008.52 61
19009.83 62
19011.13 86
19012.43 70
19013.74 47
19015.04 60
19016.34 68
19017.65 70
19018.95 69
19020.26 50
19021.56 58
19022.87 61
19024.17 67
19025.47 80
19026.78 60
19028.08 68
19029.39 58
19030.69 61
19032.00 83
19033.30 72
19034.61 68
19035.91 50
19037.22 66
19038.52 65
19039.82 63
19041.13 78
19042.43 67
19043.74 67
19045.04 63
19046.35 66
19047.65 54
19048.96 70
19050.26 54
19051.57 54
19052.88 77
19054.18 53
19055.49 60
19056.79 62
19058.10 63
19059.40 63
19060.71 62
19062.01 67
19063.32 63
19064.62 62
19065.93 59
19067.24 71
19068.54 63
19069.85 66
19071.15 76
19072.46 61
19073.77 56
19075.07 64
19076.38 56
19077.68 58
19078.99 58
19080.30 61
19081.60 58
19082.91 53
19084.22 63
19085.52 61
19086.83 58
19088.13 57
19089.44 65
19090.75 66
19092.05 56
19093.36 80
19094.67 64
19095.97 82
19097.28 73
19098.59 51
19099.90 69
19101.20 73
19102.51 75
19103.82 54
19105.12 45
19106.43 46
19107.74 75
19109.04 66
19110.35 72
19111.66 66
19112.97 73
19114.27 71
19115.58 69
19116.89 59
19118.20 62
19119.50 75
19120.81 53
19122.12 72
19123.43 57
19124.73 63
19126.04 77
19127.35 83
19128.66 62
19129.97 72
19131.27 63
19132.58 65
19133.89 58
19135.20 67
19136.51 68
19137.81 76
19139.12 72
19140.43 70
19141.74 73
19143.05 54
19144.36 66
19145.66 69
19146.97 73
19148.28 51
19149.59 70
19150.90 71
19152.21 64
19153.52 65
19154.83 72
19156.13 75
19157.44 90
19158.75 55
19160.06 57
19161.37 62
19162.68 68
19163.99 66
19165.30 69
19166.61 83
19167.92 77
19169.22 85
19170.53 78
19171.84 60
19173.15 61
19174.46 64
19175.77 81
19177.08 65
19178.39 95
19179.70 80
19181.01 67
19182.32 80
19183.63 72
19184.94 54
19186.25 70
19187.56 67
19188.87 75
19190.18 62
19191.49 66
19192.80 65
19194.11 78
19195.42 61
19196.73 57
19198.04 75
19199.35 69
19200.66 66
19201.97 64
19203.28 56
19204.59 66
19205.90 62
19207.21 66
19208.52 82
19209.83 68
19211.14 69
19212.46 59
19213.77 80
19215.08 62
19216.39 53
19217.70 75
19219.01 67
19220.32 69
19221.63 67
19222.94 79
19224.25 79
19225.57 69
19226.88 58
19228.19 81
19229.50 81
19230.81 73
19232.12 64
19233.43 43
19234.75 51
19236.06 55
19237.37 65
19238.68 65
19239.99 61
19241.30 62
19242.62 72
19243.93 56
19245.24 71
19246.55 51
19247.86 77
19249.18 64
19250.49 76
19251.80 63
19253.11 82
19254.42 65
19255.74 59
19257.05 73
19258.36 82
19259.67 83
19260.99 56
19262.30 60
19263.61 49
19264.92 63
19266.24 51
19267.55 65
19268.86 62
19270.17 82
19271.49 84
19272.80 78
19274.11 67
19275.42 42
19276.74 67
19278.05 73
19279.36 54
19280.68 69
19281.99 69
19283.30 69
19284.62 69
19285.93 70
19287.24 74
19288.56 67
19289.87 66
19291.18 60
19292.50 68
19293.81 66
19295.12 77
19296.44 62
19297.75 64
19299.06 74
19300.38 61
19301.69 80
19303.01 58
19304.32 70
19305.63 68
19306.95 76
19308.26 73
19309.58 59
19310.89 54
19312.20 83
19313.52 75
19314.83 66
19316.15 56
19317.46 66
19318.78 61
19320.09 72
19321.41 60
19322.72 74
19324.03 58
19325.35 76
19326.66 79
19327.98 66
19329.29 78
19330.61 72
19331.92 72
19333.24 57
19334.55 67
19335.87 68
19337.18 65
19338.50 51
19339.81 73
19341.13 65
19342.44 56
19343.76 54
19345.07 64
19346.39 62
19347.70 51
19349.02 68
19350.34 57
19351.65 70
19352.97 67
19354.28 61
19355.60 57
19356.91 47
19358.23 58
19359.54 70
19360.86 73
19362.18 51
19363.49 59
19364.81 48
19366.12 83
19367.44 72
19368.76 77
19370.07 67
19371.39 66
19372.71 67
19374.02 58
19375.34 65
19376.65 73
19377.97 55
19379.29 63
19380.60 51
19381.92 52
19383.24 69
19384.55 53
19385.87 73
19387.19 63
19388.50 75
19389.82 50
19391.14 66
19392.45 41
19393.77 56
19395.09 50
19396.41 69
19397.72 58
19399.04 57
19400.36 59
19401.67 61
19402.99 68
19404.31 57
19405.63 71
19406.94 70
19408.26 70
19409.58 71
19410.90 63
19412.21 68
19413.53 72
19414.85 62
19416.17 68
19417.48 40
19418.80 63
19420.12 66
19421.44 56
19422.76 93
19424.07 60
19425.39 57
19426.71 56
19428.03 69
19429.35 56
19430.66 52
19431.98 56
19433.30 63
19434.62 63
19435.94 65
19437.26 64
19438.57 66
19439.89 77
19441.21 52
19442.53 63
19443.85 84
19445.17 73
19446.49 64
19447.81 77
19449.12 67
19450.44 56
19451.76 64
19453.08 75
19454.40 52
19455.72 58
19457.04 56
19458.36 62
19459.68 66
19461.00 69
19462.32 82
19463.63 62
19464.95 66
19466.27 54
19467.59 84
19468.91 63
19470.23 65
19471.55 69
19472.87 75
19474.19 64
19475.51 58
19476.83 55
19478.15 62
19479.47 65
19480.79 62
19482.11 70
19483.43 57
19484.75 75
19486.07 76
19487.39 79
19488.71 67
19490.03 55
19491.35 67
19492.67 72
19493.99 52
19495.31 66
19496.63 63
19497.95 68
19499.27 66
19500.59 64
19501.91 51
19503.24 51
19504.56 75
19505.88 79
19507.20 45
19508.52 60
19509.84 48
19511.16 61
19512.48 51
19513.80 53
19515.12 76
19516.44 55
19517.77 77
19519.09 57
19520.41 68
19521.73 64
19523.05 49
19524.37 60
19525.69 70
19527.02 61
19528.34 47
19529.66 61
19530.98 57
19532.30 60
19533.62 63
19534.95 66
19536.27 64
19537.59 62
19538.91 59
19540.23 44
19541.56 61
19542.88 59
19544.20 78
19545.52 63
19546.84 56
19548.17 52
19549.49 50
19550.81 71
19552.13 54
19553.46 78
19554.78 62
19556.10 63
19557.42 72
19558.75 53
19560.07 42
19561.39 53
19562.71 57
19564.04 56
19565.36 57
19566.68 67
19568.00 75
19569.33 62
19570.65 68
19571.97 70
19573.30 52
19574.62 70
19575.94 77
19577.27 62
19578.59 64
19579.91 61
19581.24 63
19582.56 76
19583.88 67
19585.21 62
19586.53 68
19587.85 73
19589.18 66
19590.50 59
19591.82 72
19593.15 57
19594.47 75
19595.80 67
19597.12 60
19598.44 65
19599.77 74
19601.09 73
19602.42 46
19603.74 45
19605.06 58
19606.39 63
19607.71 58
19609.04 66
19610.36 67
19611.69 59
19613.01 58
19614.33 72
19615.66 61
19616.98 81
19618.31 64
19619.63 51
19620.96 50
19622.28 62
19623.61 78
19624.93 68
19626.26 65
19627.58 53
19628.91 58
19630.23 70
19631.56 85
19632.88 73
19634.21 65
19635.53 66
19636.86 72
19638.18 71
19639.51 49
19640.83 69
19642.16 73
19643.48 66
19644.81 59
19646.14 72
19647.46 59
19648.79 60
19650.11 59
19651.44 64
19652.76 59
19654.09 62
19655.42 50
19656.74 64
19658.07 55
19659.39 61
19660.72 62
19662.05 47
19663.37 53
19664.70 52
19666.02 81
19667.35 60
19668.68 62
19670.00 63
19671.33 64
19672.66 69
19673.98 69
19675.31 70
19676.64 62
19677.96 73
19679.29 52
19680.62 68
19681.94 72
19683.27 65
19684.60 73
19685.92 70
19687.25 45
19688.58 65
19689.90 63
19691.23 66
19692.56 64
19693.88 79
19695.21 66
19696.54 62
19697.87 53
19699.19 50
19700.52 60
19701.85 57
19703.18 59
19704.50 48
19705.83 51
19707.16 61
19708.49 56
19709.81 49
19711.14 65
19712.47 61
19713.80 64
19715.13 63
19716.45 72
19717.78 56
19719.11 55
19720.44 63
19721.77 52
19723.09 83
19724.42 62
19725.75 66
19727.08 50
19728.41 51
19729.74 44
19731.06 64
19732.39 54
19733.72 59
19735.05 67
19736.38 67
19737.71 85
19739.04 74
19740.36 62
19741.69 53
19743.02 48
19744.35 66
19745.68 63
19747.01 65
19748.34 55
19749.67 53
19751.00 54
19752.32 65
19753.65 55
19754.98 69
19756.31 67
19757.64 63
19758.97 54
19760.30 56
19761.63 56
19762.96 46
19764.29 54
19765.62 62
19766.95 70
19768.28 69
19769.61 63
19770.94 73
19772.27 61
19773.60 52
19774.93 54
19776.26 50
19777.59 61
19778.92 58
19780.25 72
19781.58 58
19782.91 65
19784.24 68
19785.57 63
19786.90 75
19788.23 46
19789.56 54
19790.89 56
19792.22 60
19793.55 54
19794.88 51
19796.21 52
19797.54 66
19798.87 51
19800.20 60
19801.53 60
19802.87 63
19804.20 60
19805.53 57
19806.86 40
19808.19 60
19809.52 69
19810.85 59
19812.18 41
19813.51 67
19814.85 52
19816.18 55
19817.51 61
19818.84 77
19820.17 71
19821.50 66
19822.83 73
19824.17 67
19825.50 73
19826.83 71
19828.16 60
19829.49 62
19830.82 68
19832.16 63
19833.49 70
19834.82 53
19836.15 69
19837.48 58
19838.82 65
19840.15 62
19841.48 61
19842.81 65
19844.14 46
19845.48 61
19846.81 52
19848.14 54
19849.47 56
19850.81 77
19852.14 64
19853.47 70
19854.80 79
19856.14 62
19857.47 67
19858.80 70
19860.14 66
19861.47 39
19862.80 49
19864.13 76
19865.47 66
19866.80 69
19868.13 61
19869.47 67
19870.80 79
19872.13 55
19873.47 59
19874.80 59
19876.13 74
19877.47 73
19878.80 58
19880.13 56
19881.47 75
19882.80 69
19884.13 59
19885.47 61
19886.80 49
19888.13 44
19889.47 58
19890.80 74
19892.14 71
19893.47 51
19894.80 65
19896.14 75
19897.47 66
19898.81 54
19900.14 71
19901.47 60
19902.81 51
19904.14 63
19905.48 65
19906.81 61
19908.15 60
19909.48 60
19910.81 62
19912.15 51
19913.48 71
19914.82 55
19916.15 68
19917.49 60
19918.82 60
19920.16 67
19921.49 62
19922.83 57
19924.16 58
19925.50 69
19926.83 58
19928.17 73
19929.50 57
19930.84 76
19932.17 60
19933.51 78
19934.84 70
19936.18 74
19937.51 84
19938.85 53
19940.18 50
19941.52 62
19942.86 57
19944.19 58
19945.53 69
19946.86 66
19948.20 64
19949.53 47
19950.87 82
19952.21 63
19953.54 60
19954.88 57
19956.21 65
19957.55 80
19958.89 65
19960.22 73
19961.56 52
19962.90 47
19964.23 70
19965.57 75
19966.90 80
19968.24 62
19969.58 63
19970.91 62
19972.25 50
19973.59 56
19974.92 54
19976.26 69
19977.60 67
19978.93 62
19980.27 69
19981.61 55
19982.94 73
19984.28 68
19985.62 69
19986.96 60
19988.29 66
19989.63 53
19990.97 74
19992.30 47
19993.64 70
19994.98 65
19996.32 70
19997.65 67
19998.99 61
20000.33 63
20001.67 70
20003.00 61
20004.34 66
20005.68 68
20007.02 55
20008.35 66
20009.69 72
20011.03 74
20012.37 54
20013.71 57
20015.04 54
20016.38 80
20017.72 49
20019.06 57
20020.40 55
20021.73 65
20023.07 69
20024.41 64
20025.75 72
20027.09 52
20028.43 72
20029.77 63
20031.10 67
20032.44 72
20033.78 65
20035.12 71
20036.46 66
20037.80 65
20039.14 68
20040.47 64
20041.81 72
20043.15 81
20044.49 64
20045.83 57
20047.17 51
20048.51 82
20049.85 77
20051.19 76
20052.53 46
20053.87 70
20055.21 62
20056.54 77
20057.88 69
20059.22 78
20060.56 55
20061.90 72
20063.24 48
20064.58 63
20065.92 62
20067.26 63
20068.60 74
20069.94 53
20071.28 63
20072.62 60
20073.96 69
20075.30 50
20076.64 61
20077.98 54
20079.32 60
20080.66 69
20082.00 76
20083.34 58
20084.68 64
20086.02 70
20087.36 67
20088.70 71
20090.04 75
20091.38 59
20092.73 67
20094.07 65
20095.41 50
20096.75 48
20098.09 64
20099.43 70
20100.77 67
20102.11 70
20103.45 56
20104.79 65
20106.13 73
20107.48 57
20108.82 59
20110.16 64
20111.50 66
20112.84 55
20114.18 60
20115.52 57
20116.86 67
20118.21 56
20119.55 59
20120.89 54
20122.23 67
20123.57 63
20124.91 57
20126.26 57
20127.60 69
20128.94 72
20130.28 73
20131.62 53
20132.96 52
20134.31 69
20135.65 61
