# Supplementary material for: MALDI-TOF MS typing enables the classification of brewing yeasts of the genus Saccharomyces to major beer styles
Source: PLoS One. 2017 Aug 9;12(8):e0181694. doi: 10.1371/journal.pone.0181694 (PMC5549903; doi:10.1371/journal.pone.0181694)
Supplement: S14 File — The directory includes 90 raw files and was zipped to “.zip”; the folder has three strains with 30 spectra per strain; S1 Text explains the raw files with an example and Table 1 represents the yeast strains used within the experiment. (ZIP) [file pone.0181694.s017.zip › 40-42/30637-510-OG-Ale-Ale-YPG-18h-E-E_2015-10-09__0_B10_1.dat]

2000.04 2406
2000.46 2612
2000.88 2753
2001.30 2849
2001.72 2798
2002.14 2714
2002.57 2789
2002.99 2824
2003.41 2663
2003.83 2666
2004.25 2698
2004.67 2799
2005.10 2694
2005.52 2691
2005.94 2464
2006.36 2521
2006.78 2565
2007.21 2756
2007.63 2784
2008.05 2738
2008.47 2912
2008.89 2882
2009.32 2661
2009.74 2699
2010.16 2915
2010.58 2966
2011.01 2768
2011.43 2850
2011.85 2689
2012.27 2689
2012.70 2788
2013.12 2704
2013.54 2682
2013.96 2616
2014.39 2468
2014.81 2521
2015.23 2529
2015.66 2530
2016.08 2412
2016.50 2399
2016.93 2483
2017.35 2631
2017.77 2806
2018.19 2570
2018.62 2529
2019.04 2784
2019.46 2800
2019.89 2786
2020.31 2990
2020.73 2891
2021.16 2781
2021.58 2935
2022.01 2979
2022.43 3044
2022.85 2734
2023.28 2859
2023.70 2832
2024.12 2843
2024.55 2894
2024.97 2888
2025.40 2654
2025.82 2681
2026.24 2640
2026.67 2764
2027.09 2722
2027.52 2707
2027.94 2616
2028.37 2545
2028.79 2580
2029.21 2606
2029.64 2344
2030.06 2273
2030.49 2523
2030.91 2356
2031.34 2367
2031.76 2537
2032.19 2416
2032.61 2429
2033.04 2639
2033.46 2496
2033.88 2560
2034.31 2929
2034.73 2841
2035.16 2723
2035.58 2670
2036.01 2808
2036.43 2754
2036.86 2791
2037.29 2574
2037.71 2505
2038.14 2795
2038.56 2750
2038.99 2528
2039.41 2591
2039.84 2766
2040.26 2763
2040.69 2726
2041.11 2745
2041.54 2817
2041.97 2696
2042.39 2852
2042.82 2932
2043.24 2819
2043.67 2696
2044.09 2687
2044.52 2451
2044.95 2439
2045.37 2354
2045.80 2478
2046.22 2451
2046.65 2452
2047.08 2538
2047.50 2489
2047.93 2417
2048.36 2549
2048.78 2527
2049.21 2615
2049.64 2678
2050.06 2755
2050.49 2549
2050.92 2653
2051.34 2453
2051.77 2437
2052.20 2712
2052.62 2802
2053.05 2695
2053.48 2737
2053.90 2595
2054.33 2641
2054.76 2566
2055.18 2694
2055.61 2543
2056.04 2494
2056.47 2694
2056.89 2719
2057.32 2575
2057.75 2672
2058.17 2765
2058.60 2605
2059.03 2528
2059.46 2444
2059.88 2665
2060.31 2550
2060.74 2600
2061.17 2667
2061.60 2630
2062.02 2614
2062.45 2751
2062.88 2656
2063.31 2689
2063.74 2555
2064.16 2530
2064.59 2805
2065.02 2770
2065.45 2691
2065.88 2904
2066.30 3037
2066.73 2993
2067.16 2816
2067.59 2938
2068.02 2642
2068.45 2443
2068.87 2598
2069.30 3036
2069.73 2527
2070.16 2475
2070.59 2541
2071.02 2580
2071.45 2524
2071.87 2532
2072.30 2242
2072.73 2373
2073.16 2554
2073.59 2363
2074.02 2377
2074.45 2589
2074.88 2475
2075.31 2579
2075.74 2750
2076.17 2746
2076.59 2631
2077.02 2497
2077.45 2629
2077.88 2657
2078.31 2713
2078.74 2707
2079.17 2878
2079.60 2648
2080.03 2688
2080.46 2837
2080.89 2719
2081.32 2861
2081.75 2835
2082.18 2748
2082.61 2737
2083.04 2905
2083.47 2914
2083.90 2907
2084.33 2561
2084.76 2553
2085.19 2769
2085.62 2673
2086.05 2649
2086.48 2588
2086.91 2635
2087.34 2448
2087.77 2467
2088.20 2839
2088.63 2491
2089.06 2511
2089.49 2603
2089.93 2730
2090.36 2675
2090.79 2529
2091.22 2589
2091.65 2680
2092.08 2930
2092.51 2714
2092.94 2724
2093.37 2792
2093.80 2873
2094.23 2705
2094.67 2718
2095.10 2639
2095.53 2792
2095.96 2610
2096.39 2406
2096.82 2538
2097.25 2449
2097.68 2627
2098.12 2547
2098.55 2493
2098.98 2434
2099.41 2632
2099.84 2486
2100.27 2542
2100.71 2308
2101.14 2455
2101.57 2317
2102.00 2452
2102.43 2351
2102.87 2441
2103.30 2491
2103.73 2468
2104.16 2442
2104.59 2537
2105.03 2493
2105.46 2584
2105.89 2614
2106.32 2655
2106.76 2757
2107.19 2796
2107.62 2716
2108.05 2785
2108.49 2931
2108.92 2832
2109.35 2806
2109.78 2768
2110.22 2831
2110.65 2654
2111.08 2577
2111.52 2739
2111.95 2689
2112.38 2601
2112.81 2777
2113.25 2646
2113.68 2597
2114.11 2664
2114.55 2663
2114.98 2426
2115.41 2572
2115.85 2569
2116.28 2422
2116.71 2320
2117.15 2682
2117.58 2332
2118.01 2274
2118.45 2553
2118.88 2464
2119.32 2384
2119.75 2321
2120.18 2479
2120.62 2594
2121.05 2435
2121.48 2455
2121.92 2474
2122.35 2577
2122.79 2490
2123.22 2656
2123.65 2574
2124.09 2557
2124.52 2451
2124.96 2553
2125.39 2825
2125.83 2571
2126.26 2506
2126.70 2543
2127.13 2616
2127.56 2597
2128.00 2442
2128.43 2570
2128.87 2587
2129.30 2605
2129.74 2490
2130.17 2551
2130.61 2628
2131.04 2667
2131.48 2743
2131.91 2816
2132.35 2929
2132.78 2813
2133.22 2751
2133.65 2862
2134.09 2796
2134.52 2665
2134.96 2705
2135.39 2724
2135.83 2922
2136.26 2811
2136.70 2844
2137.14 2839
2137.57 2697
2138.01 2845
2138.44 2706
2138.88 2712
2139.31 2659
2139.75 2497
2140.19 2641
2140.62 2586
2141.06 2538
2141.49 2528
2141.93 2473
2142.37 2482
2142.80 2695
2143.24 2617
2143.67 2529
2144.11 2509
2144.55 2437
2144.98 2503
2145.42 2448
2145.86 2450
2146.29 2513
2146.73 2595
2147.16 2622
2147.60 2511
2148.04 2442
2148.47 2775
2148.91 2771
2149.35 2662
2149.79 2730
2150.22 2663
2150.66 2716
2151.10 2920
2151.53 3120
2151.97 3074
2152.41 3052
2152.84 3112
2153.28 3081
2153.72 3037
2154.16 2854
2154.59 2963
2155.03 2859
2155.47 2664
2155.91 2755
2156.34 2882
2156.78 2787
2157.22 2506
2157.66 2433
2158.09 2598
2158.53 2462
2158.97 2482
2159.41 2541
2159.84 2650
2160.28 2673
2160.72 2763
2161.16 2839
2161.60 2764
2162.03 2732
2162.47 2784
2162.91 2939
2163.35 2788
2163.79 2925
2164.22 2942
2164.66 2892
2165.10 2760
2165.54 2658
2165.98 2524
2166.42 2840
2166.86 2511
2167.29 2760
2167.73 2772
2168.17 2677
2168.61 2692
2169.05 2580
2169.49 2650
2169.93 2564
2170.37 2617
2170.80 2680
2171.24 2811
2171.68 2750
2172.12 2718
2172.56 2928
2173.00 2941
2173.44 2650
2173.88 2680
2174.32 2795
2174.76 2771
2175.20 2881
2175.64 2894
2176.08 2760
2176.51 2924
2176.95 3077
2177.39 3327
2177.83 3026
2178.27 3142
2178.71 3281
2179.15 3189
2179.59 3124
2180.03 3081
2180.47 3018
2180.91 2909
2181.35 2916
2181.79 2786
2182.23 2820
2182.67 2663
2183.11 2807
2183.55 2655
2183.99 2647
2184.43 2479
2184.87 2406
2185.31 2644
2185.76 2666
2186.20 2588
2186.64 2655
2187.08 2529
2187.52 2525
2187.96 2637
2188.40 2869
2188.84 2688
2189.28 2598
2189.72 2820
2190.16 2784
2190.60 2935
2191.04 3045
2191.49 3050
2191.93 2962
2192.37 2903
2192.81 2973
2193.25 2826
2193.69 2829
2194.13 2875
2194.57 3015
2195.02 2903
2195.46 2930
2195.90 2961
2196.34 3165
2196.78 3128
2197.22 3055
2197.66 2936
2198.11 3082
2198.55 3018
2198.99 3012
2199.43 3181
2199.87 2893
2200.32 2844
2200.76 2957
2201.20 2813
2201.64 2531
2202.08 2588
2202.53 2538
2202.97 2686
2203.41 2579
2203.85 2604
2204.29 2702
2204.74 2675
2205.18 2723
2205.62 2739
2206.06 3013
2206.51 3001
2206.95 3135
2207.39 3022
2207.83 2866
2208.28 3011
2208.72 3133
2209.16 3064
2209.61 2947
2210.05 2899
2210.49 3006
2210.93 2937
2211.38 2803
2211.82 2686
2212.26 2894
2212.71 2965
2213.15 2930
2213.59 2803
2214.04 2848
2214.48 2778
2214.92 2781
2215.37 2874
2215.81 2835
2216.25 2723
2216.70 2713
2217.14 3044
2217.59 2843
2218.03 2531
2218.47 2589
2218.92 2631
2219.36 2598
2219.80 2492
2220.25 2542
2220.69 2834
2221.14 2614
2221.58 2577
2222.02 2748
2222.47 2717
2222.91 2715
2223.36 2745
2223.80 2792
2224.25 2717
2224.69 2862
2225.13 2899
2225.58 2936
2226.02 2864
2226.47 3092
2226.91 3057
2227.36 3125
2227.80 3381
2228.25 3363
2228.69 3504
2229.14 3497
2229.58 3518
2230.03 3257
2230.47 3370
2230.92 3226
2231.36 3149
2231.81 3443
2232.25 3555
2232.70 3398
2233.14 3339
2233.59 3397
2234.03 3641
2234.48 3646
2234.92 3407
2235.37 3401
2235.81 3388
2236.26 3377
2236.70 3221
2237.15 3145
2237.60 3154
2238.04 2879
2238.49 2891
2238.93 2930
2239.38 2939
2239.83 2980
2240.27 2791
2240.72 2691
2241.16 2587
2241.61 2635
2242.06 2648
2242.50 2579
2242.95 2632
2243.39 2743
2243.84 2503
2244.29 2677
2244.73 2555
2245.18 2293
2245.63 2455
2246.07 2388
2246.52 2674
2246.97 2539
2247.41 2605
2247.86 2529
2248.31 2401
2248.75 2356
2249.20 2329
2249.65 2644
2250.09 2756
2250.54 2625
2250.99 2491
2251.43 2443
2251.88 2458
2252.33 2685
2252.78 2713
2253.22 2562
2253.67 2742
2254.12 2750
2254.56 2552
2255.01 2580
2255.46 2588
2255.91 2576
2256.35 2592
2256.80 2650
2257.25 2600
2257.70 2530
2258.14 2502
2258.59 2606
2259.04 2478
2259.49 2359
2259.94 2273
2260.38 2417
2260.83 2661
2261.28 2503
2261.73 2744
2262.18 2677
2262.62 2735
2263.07 2806
2263.52 2812
2263.97 2847
2264.42 3026
2264.87 3138
2265.31 3077
2265.76 2972
2266.21 2965
2266.66 3002
2267.11 2891
2267.56 2769
2268.01 2766
2268.45 2874
2268.90 3003
2269.35 3100
2269.80 2983
2270.25 2929
2270.70 3128
2271.15 3370
2271.60 3423
2272.05 3257
2272.49 3371
2272.94 3490
2273.39 3491
2273.84 3667
2274.29 3696
2274.74 3377
2275.19 3154
2275.64 3009
2276.09 2989
2276.54 2830
2276.99 2923
2277.44 2803
2277.89 2697
2278.34 2751
2278.79 2606
2279.24 2687
2279.69 2705
2280.14 2557
2280.59 2565
2281.04 2353
2281.49 2580
2281.94 2725
2282.39 2724
2282.84 2503
2283.29 2427
2283.74 2533
2284.19 2447
2284.64 2529
2285.09 2508
2285.54 2483
2285.99 2493
2286.44 2461
2286.89 2492
2287.34 2656
2287.79 2649
2288.24 2632
2288.69 2826
2289.14 2967
2289.59 3448
2290.05 3734
2290.50 3809
2290.95 4199
2291.40 4736
2291.85 5037
2292.30 5222
2292.75 5156
2293.20 5545
2293.65 5459
2294.11 5091
2294.56 5045
2295.01 4573
2295.46 4335
2295.91 4005
2296.36 3882
2296.81 3533
2297.27 3164
2297.72 3225
2298.17 3071
2298.62 2975
2299.07 2862
2299.52 2921
2299.98 2744
2300.43 2560
2300.88 2562
2301.33 2601
2301.78 2515
2302.24 2612
2302.69 2531
2303.14 2542
2303.59 2546
2304.04 2502
2304.50 2374
2304.95 2390
2305.40 2455
2305.85 2601
2306.31 2704
2306.76 2614
2307.21 2839
2307.66 2863
2308.12 2789
2308.57 2814
2309.02 2856
2309.48 3027
2309.93 3242
2310.38 3281
2310.83 3394
2311.29 3304
2311.74 3327
2312.19 3501
2312.65 3401
2313.10 3267
2313.55 3308
2314.01 3265
2314.46 3212
2314.91 3169
2315.37 3010
2315.82 3076
2316.27 2893
2316.73 2875
2317.18 2868
2317.63 2782
2318.09 3196
2318.54 3110
2318.99 2982
2319.45 2994
2319.90 2961
2320.36 2861
2320.81 2906
2321.26 2941
2321.72 2955
2322.17 3000
2322.63 3018
2323.08 3063
2323.53 2654
2323.99 2708
2324.44 2783
2324.90 2712
2325.35 2757
2325.80 2732
2326.26 2594
2326.71 2542
2327.17 2894
2327.62 3029
2328.08 2979
2328.53 2993
2328.99 3067
2329.44 3300
2329.90 3167
2330.35 3220
2330.81 3236
2331.26 3505
2331.72 3264
2332.17 3360
2332.63 3257
2333.08 3117
2333.54 3127
2333.99 2953
2334.45 2832
2334.90 2884
2335.36 2910
2335.81 2970
2336.27 2803
2336.72 2810
2337.18 2735
2337.63 2665
2338.09 2725
2338.55 2715
2339.00 2667
2339.46 2799
2339.91 2676
2340.37 2779
2340.82 2891
2341.28 2789
2341.74 2848
2342.19 2998
2342.65 2906
2343.10 2697
2343.56 2681
2344.02 2713
2344.47 2638
2344.93 2795
2345.39 2946
2345.84 2890
2346.30 2924
2346.75 3034
2347.21 3149
2347.67 3125
2348.12 3112
2348.58 3164
2349.04 3368
2349.49 3301
2349.95 3266
2350.41 3290
2350.86 3256
2351.32 3171
2351.78 2808
2352.23 2735
2352.69 2833
2353.15 2912
2353.61 2809
2354.06 2665
2354.52 2565
2354.98 2628
2355.43 2525
2355.89 2640
2356.35 2548
2356.81 2713
2357.26 2804
2357.72 2711
2358.18 2853
2358.64 2760
2359.09 2820
2359.55 2773
2360.01 2925
2360.47 3115
2360.93 2811
2361.38 2817
2361.84 2927
2362.30 2741
2362.76 2944
2363.22 3047
2363.67 3172
2364.13 2928
2364.59 3019
2365.05 2953
2365.51 3052
2365.96 2936
2366.42 2920
2366.88 2787
2367.34 3027
2367.80 2940
2368.26 2875
2368.72 2936
2369.17 3136
2369.63 3151
2370.09 3020
2370.55 3061
2371.01 3091
2371.47 2988
2371.93 3068
2372.39 3048
2372.84 3144
2373.30 3136
2373.76 3157
2374.22 2981
2374.68 3180
2375.14 3087
2375.60 3224
2376.06 3285
2376.52 3115
2376.98 3385
2377.44 3507
2377.90 3603
2378.36 3399
2378.81 3191
2379.27 3314
2379.73 3158
2380.19 3106
2380.65 3188
2381.11 2966
2381.57 2700
2382.03 2659
2382.49 3029
2382.95 3002
2383.41 3008
2383.87 2985
2384.33 2865
2384.79 2983
2385.25 2924
2385.71 3146
2386.17 2984
2386.63 2811
2387.09 2722
2387.55 2926
2388.01 2852
2388.48 2816
2388.94 2888
2389.40 2845
2389.86 2965
2390.32 2903
2390.78 3122
2391.24 3046
2391.70 2887
2392.16 2970
2392.62 2965
2393.08 2874
2393.54 2886
2394.00 2903
2394.47 2923
2394.93 2846
2395.39 2730
2395.85 2692
2396.31 2676
2396.77 2665
2397.23 2507
2397.69 2553
2398.16 2837
2398.62 2798
2399.08 2708
2399.54 2768
2400.00 2675
2400.46 2828
2400.92 2665
2401.39 2712
2401.85 2728
2402.31 2715
2402.77 2806
2403.23 2537
2403.70 2434
2404.16 2666
2404.62 2652
2405.08 2577
2405.54 2867
2406.01 2790
2406.47 2690
2406.93 2755
2407.39 2695
2407.86 2736
2408.32 2596
2408.78 2684
2409.24 2742
2409.71 2764
2410.17 2764
2410.63 2722
2411.09 2850
2411.56 2635
2412.02 2677
2412.48 2623
2412.94 2592
2413.41 2461
2413.87 2505
2414.33 2551
2414.80 2645
2415.26 2632
2415.72 2794
2416.19 2893
2416.65 2750
2417.11 2654
2417.57 3236
2418.04 3138
2418.50 2855
2418.96 2831
2419.43 2927
2419.89 3171
2420.36 2996
2420.82 2961
2421.28 3023
2421.75 2805
2422.21 2844
2422.67 2896
2423.14 2656
2423.60 2791
2424.07 2767
2424.53 2684
2424.99 2989
2425.46 2830
2425.92 2829
2426.39 2718
2426.85 2806
2427.31 2737
2427.78 2943
2428.24 2618
2428.71 2565
2429.17 2816
2429.64 2793
2430.10 2626
2430.56 2621
2431.03 2533
2431.49 2732
2431.96 2518
2432.42 2415
2432.89 2519
2433.35 2486
2433.82 2606
2434.28 2472
2434.75 2546
2435.21 2640
2435.68 2542
2436.14 2627
2436.61 2577
2437.07 2707
2437.54 2724
2438.00 2815
2438.47 2801
2438.93 2858
2439.40 2899
2439.86 2887
2440.33 2785
2440.80 2784
2441.26 2913
2441.73 3017
2442.19 3073
2442.66 3034
2443.12 3068
2443.59 3062
2444.06 2981
2444.52 2933
2444.99 3058
2445.45 2879
2445.92 2985
2446.38 3107
2446.85 2731
2447.32 2606
2447.78 2754
2448.25 2541
2448.72 2673
2449.18 2632
2449.65 2731
2450.11 2457
2450.58 2699
2451.05 2688
2451.51 2839
2451.98 2546
2452.45 2643
2452.91 2794
2453.38 2904
2453.85 2800
2454.31 2671
2454.78 2836
2455.25 2637
2455.71 2498
2456.18 2548
2456.65 2527
2457.12 2603
2457.58 2526
2458.05 2610
2458.52 2483
2458.98 2533
2459.45 2741
2459.92 2981
2460.39 2714
2460.85 2509
2461.32 2488
2461.79 2418
2462.26 2361
2462.72 2517
2463.19 2561
2463.66 2576
2464.13 2412
2464.59 2488
2465.06 2361
2465.53 2295
2466.00 2655
2466.47 2621
2466.93 2447
2467.40 2683
2467.87 2553
2468.34 2693
2468.81 2721
2469.27 2650
2469.74 2679
2470.21 2750
2470.68 2811
2471.15 2823
2471.62 2598
2472.09 2465
2472.55 2411
2473.02 2633
2473.49 2487
2473.96 2543
2474.43 2445
2474.90 2451
2475.37 2604
2475.83 2518
2476.30 2608
2476.77 2520
2477.24 2644
2477.71 2524
2478.18 2614
2478.65 2700
2479.12 2725
2479.59 2578
2480.06 2675
2480.53 2547
2480.99 2677
2481.46 2718
2481.93 2640
2482.40 2627
2482.87 2433
2483.34 2517
2483.81 2516
2484.28 2438
2484.75 2465
2485.22 2579
2485.69 2550
2486.16 2542
2486.63 2578
2487.10 2679
2487.57 2669
2488.04 2507
2488.51 2828
2488.98 2934
2489.45 2791
2489.92 2811
2490.39 2853
2490.86 2921
2491.33 2821
2491.80 2686
2492.27 2849
2492.74 2836
2493.21 2956
2493.68 2897
2494.15 2908
2494.62 3054
2495.10 2850
2495.57 2687
2496.04 2880
2496.51 2918
2496.98 2824
2497.45 2932
2497.92 2784
2498.39 2743
2498.86 2706
2499.33 2773
2499.80 2615
2500.28 2607
2500.75 2589
2501.22 2426
2501.69 2605
2502.16 2464
2502.63 2402
2503.10 2387
2503.57 2466
2504.05 2531
2504.52 2682
2504.99 2615
2505.46 2496
2505.93 2469
2506.40 2502
2506.88 2692
2507.35 2619
2507.82 2496
2508.29 2560
2508.76 2547
2509.24 2655
2509.71 2319
2510.18 2479
2510.65 2711
2511.12 2841
2511.60 3090
2512.07 3059
2512.54 3007
2513.01 3016
2513.49 3292
2513.96 3241
2514.43 3048
2514.90 3228
2515.38 3285
2515.85 3060
2516.32 3133
2516.79 3085
2517.27 3087
2517.74 2896
2518.21 2794
2518.68 2880
2519.16 3061
2519.63 2874
2520.10 2884
2520.58 2830
2521.05 2810
2521.52 2862
2522.00 2810
2522.47 3050
2522.94 2834
2523.42 2766
2523.89 2873
2524.36 2764
2524.84 2779
2525.31 2715
2525.78 2637
2526.26 2542
2526.73 2479
2527.20 2536
2527.68 2732
2528.15 2748
2528.63 2630
2529.10 2555
2529.57 2553
2530.05 2770
2530.52 2894
2531.00 2689
2531.47 2748
2531.94 2637
2532.42 2633
2532.89 2661
2533.37 2862
2533.84 2501
2534.32 2704
2534.79 2687
2535.26 2595
2535.74 2754
2536.21 2812
2536.69 2758
2537.16 2793
2537.64 2672
2538.11 2725
2538.59 2596
2539.06 2699
2539.54 2662
2540.01 2626
2540.49 2612
2540.96 2767
2541.44 2746
2541.91 2713
2542.39 2531
2542.86 2542
2543.34 2607
2543.81 2542
2544.29 2521
2544.76 2536
2545.24 2565
2545.71 2624
2546.19 2789
2546.66 2541
2547.14 2483
2547.61 2821
2548.09 2716
2548.57 2693
2549.04 2740
2549.52 2745
2549.99 2752
2550.47 2675
2550.95 2949
2551.42 2969
2551.90 2844
2552.37 2958
2552.85 2929
2553.33 3052
2553.80 2900
2554.28 3082
2554.75 3125
2555.23 3070
2555.71 3141
2556.18 3054
2556.66 3117
2557.14 3152
2557.61 3319
2558.09 3162
2558.57 3051
2559.04 2984
2559.52 2922
2560.00 2902
2560.47 2971
2560.95 2940
2561.43 2941
2561.90 2853
2562.38 2800
2562.86 3007
2563.33 2946
2563.81 2894
2564.29 2834
2564.77 2709
2565.24 2666
2565.72 2697
2566.20 2676
2566.68 2741
2567.15 2517
2567.63 2405
2568.11 2482
2568.59 2431
2569.06 2272
2569.54 2417
2570.02 2440
2570.50 2317
2570.97 2372
2571.45 2568
2571.93 2621
2572.41 2532
2572.89 2468
2573.36 2472
2573.84 2416
2574.32 2324
2574.80 2487
2575.28 2546
2575.75 2531
2576.23 2452
2576.71 2538
2577.19 2575
2577.67 2460
2578.15 2294
2578.62 2357
2579.10 2327
2579.58 2378
2580.06 2362
2580.54 2476
2581.02 2383
2581.50 2509
2581.97 2369
2582.45 2355
2582.93 2381
2583.41 2423
2583.89 2449
2584.37 2617
2584.85 2528
2585.33 2468
2585.81 2402
2586.29 2453
2586.77 2644
2587.24 2738
2587.72 2626
2588.20 2684
2588.68 2545
2589.16 2623
2589.64 2549
2590.12 2488
2590.60 2665
2591.08 2633
2591.56 2646
2592.04 2949
2592.52 2754
2593.00 2697
2593.48 2868
2593.96 2775
2594.44 2931
2594.92 2984
2595.40 2919
2595.88 2841
2596.36 2671
2596.84 2759
2597.32 2677
2597.80 2629
2598.28 2637
2598.76 2615
2599.24 2630
2599.72 2761
2600.20 2672
2600.68 2527
2601.16 2544
2601.64 2465
2602.12 2566
2602.61 2577
2603.09 2432
2603.57 2592
2604.05 2591
2604.53 2329
2605.01 2489
2605.49 2468
2605.97 2416
2606.45 2392
2606.93 2451
2607.42 2607
2607.90 2461
2608.38 2276
2608.86 2458
2609.34 2665
2609.82 2551
2610.30 2621
2610.78 2771
2611.27 2796
2611.75 2657
2612.23 2718
2612.71 2561
2613.19 2703
2613.67 2637
2614.16 2593
2614.64 2488
2615.12 2503
2615.60 2674
2616.08 2603
2616.57 2704
2617.05 2867
2617.53 2737
2618.01 2835
2618.49 2828
2618.98 2727
2619.46 2643
2619.94 2583
2620.42 2604
2620.91 2616
2621.39 2551
2621.87 2652
2622.35 2631
2622.84 2448
2623.32 2592
2623.80 2466
2624.28 2535
2624.77 2519
2625.25 2689
2625.73 2526
2626.21 2411
2626.70 2602
2627.18 2539
2627.66 2610
2628.15 2849
2628.63 2953
2629.11 2835
2629.60 2936
2630.08 2855
2630.56 2785
2631.05 3029
2631.53 2955
2632.01 2928
2632.50 3246
2632.98 3230
2633.46 3030
2633.95 3092
2634.43 3188
2634.91 3031
2635.40 2893
2635.88 2872
2636.37 2786
2636.85 2561
2637.33 2538
2637.82 2659
2638.30 2618
2638.79 2837
2639.27 2732
2639.75 2741
2640.24 2758
2640.72 2557
2641.21 2637
2641.69 2664
2642.18 2909
2642.66 2775
2643.14 2484
2643.63 2636
2644.11 2579
2644.60 2491
2645.08 2576
2645.57 2553
2646.05 2600
2646.54 2633
2647.02 2658
2647.51 2721
2647.99 2472
2648.48 2530
2648.96 2737
2649.45 2722
2649.93 2681
2650.42 2686
2650.90 2758
2651.39 2860
2651.87 2766
2652.36 2618
2652.84 2529
2653.33 2571
2653.81 2645
2654.30 2672
2654.78 2562
2655.27 2699
2655.76 2576
2656.24 2712
2656.73 2886
2657.21 2954
2657.70 2865
2658.18 2639
2658.67 2640
2659.16 2742
2659.64 2762
2660.13 2758
2660.61 2622
2661.10 2557
2661.59 2531
2662.07 2585
2662.56 2438
2663.05 2611
2663.53 2747
2664.02 2696
2664.50 2726
2664.99 2550
2665.48 2551
2665.96 2629
2666.45 2767
2666.94 2864
2667.42 2614
2667.91 2481
2668.40 2553
2668.88 2613
2669.37 2625
2669.86 2369
2670.34 2465
2670.83 2635
2671.32 2697
2671.81 2866
2672.29 2706
2672.78 2781
2673.27 2831
2673.75 3141
2674.24 3348
2674.73 3378
2675.22 3472
2675.70 3551
2676.19 3827
2676.68 3748
2677.17 3895
2677.65 3888
2678.14 3888
2678.63 4003
2679.12 3645
2679.61 3537
2680.09 3460
2680.58 3216
2681.07 2759
2681.56 3008
2682.04 3204
2682.53 3171
2683.02 3042
2683.51 3109
2684.00 3101
2684.49 2918
2684.97 2876
2685.46 2869
2685.95 2879
2686.44 2734
2686.93 2883
2687.42 2843
2687.90 2769
2688.39 2755
2688.88 2728
2689.37 2573
2689.86 2366
2690.35 2544
2690.84 2751
2691.33 2638
2691.81 2475
2692.30 2517
2692.79 2475
2693.28 2444
2693.77 2390
2694.26 2425
2694.75 2346
2695.24 2354
2695.73 2446
2696.22 2551
2696.71 2473
2697.20 2324
2697.68 2628
2698.17 2732
2698.66 2631
2699.15 2735
2699.64 2645
2700.13 2835
2700.62 2830
2701.11 2712
2701.60 2562
2702.09 2600
2702.58 2926
2703.07 2968
2703.56 2842
2704.05 2925
2704.54 2872
2705.03 2806
2705.52 2859
2706.01 2989
2706.50 2891
2706.99 2874
2707.48 2808
2707.97 2600
2708.46 2635
2708.95 2653
2709.44 2529
2709.93 2534
2710.43 2694
2710.92 2615
2711.41 2492
2711.90 2388
2712.39 2499
2712.88 2612
2713.37 2613
2713.86 2672
2714.35 2739
2714.84 2739
2715.33 2662
2715.82 2530
2716.32 2519
2716.81 2633
2717.30 2796
2717.79 2655
2718.28 2619
2718.77 2437
2719.26 2680
2719.76 2471
2720.25 2607
2720.74 2556
2721.23 2665
2721.72 2707
2722.21 2558
2722.70 2676
2723.20 2769
2723.69 2661
2724.18 2817
2724.67 2816
2725.16 2632
2725.66 2760
2726.15 2635
2726.64 2712
2727.13 2707
2727.62 2674
2728.12 2718
2728.61 2500
2729.10 2600
2729.59 2540
2730.09 2452
2730.58 2261
2731.07 2402
2731.56 2467
2732.06 2428
2732.55 2342
2733.04 2420
2733.53 2404
2734.03 2561
2734.52 2740
2735.01 2670
2735.50 2656
2736.00 2664
2736.49 2843
2736.98 2876
2737.48 2822
2737.97 2752
2738.46 2825
2738.96 2944
2739.45 2923
2739.94 2969
2740.44 2947
2740.93 2927
2741.42 2842
2741.92 3105
2742.41 3094
2742.90 2936
2743.40 2845
2743.89 3009
2744.38 2969
2744.88 2802
2745.37 2695
2745.86 2644
2746.36 2566
2746.85 2502
2747.35 2592
2747.84 2520
2748.33 2467
2748.83 2424
2749.32 2400
2749.82 2418
2750.31 2448
2750.81 2498
2751.30 2501
2751.79 2740
2752.29 2711
2752.78 2655
2753.28 2545
2753.77 2755
2754.27 2814
2754.76 2646
2755.26 2789
2755.75 2737
2756.24 2553
2756.74 2621
2757.23 2714
2757.73 2639
2758.22 2700
2758.72 2586
2759.21 2742
2759.71 2681
2760.20 2607
2760.70 2506
2761.19 2512
2761.69 2550
2762.19 2567
2762.68 2572
2763.18 2640
2763.67 2593
2764.17 2682
2764.66 2692
2765.16 2594
2765.65 2751
2766.15 2704
2766.64 2818
2767.14 2837
2767.64 2538
2768.13 2562
2768.63 2662
2769.12 2604
2769.62 2820
2770.12 2706
2770.61 2842
2771.11 2723
2771.60 2677
2772.10 2730
2772.60 2617
2773.09 2713
2773.59 2939
2774.08 2898
2774.58 2957
2775.08 3206
2775.57 3198
2776.07 3140
2776.57 3330
2777.06 3587
2777.56 3630
2778.06 3620
2778.55 3990
2779.05 3954
2779.55 3527
2780.04 3541
2780.54 3534
2781.04 3452
2781.54 3288
2782.03 3359
2782.53 3153
2783.03 2868
2783.52 2763
2784.02 2612
2784.52 2646
2785.02 2634
2785.51 2528
2786.01 2716
2786.51 2569
2787.01 2462
2787.50 2549
2788.00 2302
2788.50 2468
2789.00 2632
2789.49 2559
2789.99 2639
2790.49 2571
2790.99 2495
2791.48 2481
2791.98 2349
2792.48 2508
2792.98 2431
2793.48 2581
2793.97 2666
2794.47 2687
2794.97 2702
2795.47 2672
2795.97 2710
2796.47 2838
2796.96 2754
2797.46 2710
2797.96 2815
2798.46 3006
2798.96 3014
2799.46 3080
2799.96 3143
2800.45 3002
2800.95 2798
2801.45 2912
2801.95 2898
2802.45 2823
2802.95 2824
2803.45 2715
2803.95 2561
2804.45 2443
2804.94 2393
2805.44 2481
2805.94 2446
2806.44 2417
2806.94 2455
2807.44 2756
2807.94 2753
2808.44 2658
2808.94 2759
2809.44 2725
2809.94 2880
2810.44 2886
2810.94 2977
2811.44 2907
2811.94 2885
2812.44 2935
2812.94 3003
2813.44 2856
2813.94 2779
2814.44 2774
2814.94 2889
2815.44 2772
2815.94 2627
2816.44 2637
2816.94 2429
2817.44 2606
2817.94 2596
2818.44 2573
2818.94 2511
2819.44 2528
2819.94 2502
2820.44 2530
2820.94 2386
2821.44 2480
2821.94 2686
2822.44 2415
2822.94 2360
2823.44 2365
2823.94 2515
2824.44 2399
2824.94 2486
2825.45 2485
2825.95 2447
2826.45 2384
2826.95 2335
2827.45 2307
2827.95 2312
2828.45 2349
2828.95 2357
2829.45 2181
2829.96 2200
2830.46 2463
2830.96 2408
2831.46 2517
2831.96 2516
2832.46 2413
2832.96 2338
2833.47 2298
2833.97 2298
2834.47 2535
2834.97 2356
2835.47 2269
2835.97 2479
2836.48 2577
2836.98 2490
2837.48 2694
2837.98 2697
2838.48 2723
2838.99 2830
2839.49 2743
2839.99 2564
2840.49 2529
2841.00 2572
2841.50 2607
2842.00 2528
2842.50 2696
2843.01 2698
2843.51 2523
2844.01 2401
2844.51 2499
2845.02 2426
2845.52 2419
2846.02 2570
2846.52 2566
2847.03 2674
2847.53 2669
2848.03 2454
2848.54 2699
2849.04 2786
2849.54 2793
2850.04 2913
2850.55 2988
2851.05 3079
2851.55 2977
2852.06 3028
2852.56 3029
2853.06 2866
2853.57 2790
2854.07 2563
2854.57 2482
2855.08 2795
2855.58 2648
2856.09 2461
2856.59 2715
2857.09 2442
2857.60 2452
2858.10 2572
2858.60 2646
2859.11 2607
2859.61 2547
2860.12 2438
2860.62 2329
2861.12 2269
2861.63 2368
2862.13 2549
2862.64 2413
2863.14 2284
2863.65 2370
2864.15 2174
2864.65 2361
2865.16 2318
2865.66 2321
2866.17 2295
2866.67 2268
2867.18 2305
2867.68 2301
2868.19 2424
2868.69 2349
2869.20 2306
2869.70 2292
2870.21 2397
2870.71 2452
2871.21 2612
2871.72 2647
2872.23 2658
2872.73 2730
2873.24 2666
2873.74 2823
2874.25 2846
2874.75 2867
2875.26 2913
2875.76 3183
2876.27 2987
2876.77 2972
2877.28 3182
2877.78 3012
2878.29 2978
2878.79 2944
2879.30 2831
2879.81 2912
2880.31 2834
2880.82 2911
2881.32 2893
2881.83 2860
2882.34 2811
2882.84 2841
2883.35 2902
2883.85 2877
2884.36 2711
2884.87 2779
2885.37 2621
2885.88 2750
2886.38 2692
2886.89 2796
2887.40 2912
2887.90 2784
2888.41 2769
2888.92 2825
2889.42 2915
2889.93 2949
2890.44 2807
2890.94 2808
2891.45 2820
2891.96 2620
2892.46 2825
2892.97 3004
2893.48 2914
2893.98 2959
2894.49 2742
2895.00 2598
2895.51 2678
2896.01 2986
2896.52 2967
2897.03 3012
2897.53 3118
2898.04 3197
2898.55 2987
2899.06 2876
2899.56 3114
2900.07 3033
2900.58 3068
2901.09 3017
2901.59 3147
2902.10 3249
2902.61 3201
2903.12 3229
2903.63 3151
2904.13 3675
2904.64 3618
2905.15 3358
2905.66 3504
2906.17 3629
2906.67 3568
2907.18 3530
2907.69 3497
2908.20 3442
2908.71 3334
2909.21 3223
2909.72 3034
2910.23 3238
2910.74 3110
2911.25 2997
2911.76 2874
2912.26 2715
2912.77 2716
2913.28 2610
2913.79 2588
2914.30 2578
2914.81 2709
2915.32 2521
2915.83 2600
2916.34 2730
2916.84 2839
2917.35 2781
2917.86 2901
2918.37 2882
2918.88 2843
2919.39 2761
2919.90 2776
2920.41 2720
2920.92 2779
2921.43 2707
2921.94 2612
2922.45 2709
2922.96 2687
2923.46 2898
2923.97 2837
2924.48 2789
2924.99 2888
2925.50 3106
2926.01 3017
2926.52 3101
2927.03 3136
2927.54 3248
2928.05 3159
2928.56 3271
2929.07 2953
2929.58 2894
2930.09 2845
2930.60 2908
2931.11 2693
2931.62 2599
2932.13 2543
2932.64 2545
2933.15 2508
2933.67 2514
2934.18 2583
2934.69 2635
2935.20 2629
2935.71 2653
2936.22 2460
2936.73 2671
2937.24 2720
2937.75 2771
2938.26 2941
2938.77 2783
2939.28 2718
2939.79 2869
2940.30 2819
2940.82 2908
2941.33 2998
2941.84 2878
2942.35 2713
2942.86 2861
2943.37 2722
2943.88 2839
2944.39 2861
2944.91 2761
2945.42 2718
2945.93 2795
2946.44 2940
2946.95 2798
2947.46 2860
2947.98 2953
2948.49 3085
2949.00 3018
2949.51 2950
2950.02 2677
2950.53 2597
2951.05 2732
2951.56 2604
2952.07 2585
2952.58 2580
2953.09 2597
2953.61 2672
2954.12 2393
2954.63 2499
2955.14 2634
2955.66 2510
2956.17 2377
2956.68 2393
2957.19 2577
2957.71 2570
2958.22 2495
2958.73 2552
2959.24 2699
2959.76 2689
2960.27 2501
2960.78 2489
2961.29 2460
2961.81 2456
2962.32 2471
2962.83 2404
2963.35 2533
2963.86 2593
2964.37 2613
2964.89 2607
2965.40 2672
2965.91 2610
2966.43 2727
2966.94 2532
2967.45 2628
2967.97 2545
2968.48 2488
2968.99 2480
2969.51 2609
2970.02 2389
2970.53 2415
2971.05 2233
2971.56 2427
2972.07 2340
2972.59 2404
2973.10 2506
2973.62 2526
2974.13 2788
2974.64 2564
2975.16 2508
2975.67 2467
2976.19 2342
2976.70 2488
2977.22 2429
2977.73 2364
2978.24 2357
2978.76 2310
2979.27 2401
2979.79 2331
2980.30 2523
2980.82 2350
2981.33 2257
2981.85 2358
2982.36 2390
2982.87 2453
2983.39 2392
2983.90 2420
2984.42 2373
2984.93 2350
2985.45 2393
2985.96 2421
2986.48 2530
2986.99 2542
2987.51 2452
2988.02 2438
2988.54 2400
2989.05 2432
2989.57 2587
2990.09 2587
2990.60 2772
2991.12 2598
2991.63 2401
2992.15 2476
2992.66 2521
2993.18 2433
2993.69 2457
2994.21 2564
2994.73 2403
2995.24 2295
2995.76 2266
2996.27 2388
2996.79 2473
2997.30 2615
2997.82 2765
2998.34 2851
2998.85 2790
2999.37 2767
2999.89 2916
3000.40 3102
3000.92 2948
3001.43 2903
3001.95 2871
3002.47 2825
3002.98 2807
3003.50 2679
3004.02 2817
3004.53 2773
3005.05 2733
3005.57 2783
3006.08 2789
3006.60 2657
3007.12 2899
3007.63 3076
3008.15 2991
3008.67 2612
3009.18 2574
3009.70 2454
3010.22 2516
3010.74 2557
3011.25 2650
3011.77 2624
3012.29 2531
3012.80 2431
3013.32 2430
3013.84 2447
3014.36 2608
3014.87 2593
3015.39 2696
3015.91 2610
3016.43 2613
3016.94 2796
3017.46 2869
3017.98 2946
3018.50 3039
3019.02 3008
3019.53 3019
3020.05 3118
3020.57 3129
3021.09 3136
3021.60 3098
3022.12 2952
3022.64 2932
3023.16 2906
3023.68 2765
3024.20 2849
3024.71 3022
3025.23 2741
3025.75 2752
3026.27 2823
3026.79 2761
3027.31 2582
3027.82 2506
3028.34 2697
3028.86 2628
3029.38 2484
3029.90 2518
3030.42 2478
3030.94 2797
3031.46 2840
3031.98 2474
3032.49 2492
3033.01 2816
3033.53 3033
3034.05 2863
3034.57 2890
3035.09 2910
3035.61 3001
3036.13 3199
3036.65 3161
3037.17 2888
3037.69 2726
3038.21 2935
3038.73 3029
3039.25 2801
3039.76 2826
3040.28 2564
3040.80 2525
3041.32 2539
3041.84 2490
3042.36 2401
3042.88 2543
3043.40 2473
3043.92 2670
3044.44 2480
3044.96 2315
3045.48 2286
3046.00 2296
3046.52 2442
3047.04 2296
3047.56 2287
3048.08 2341
3048.60 2284
3049.13 2401
3049.65 2457
3050.17 2345
3050.69 2212
3051.21 2420
3051.73 2325
3052.25 2426
3052.77 2336
3053.29 2328
3053.81 2319
3054.33 2165
3054.85 2195
3055.37 2383
3055.89 2618
3056.42 2466
3056.94 2474
3057.46 2436
3057.98 2403
3058.50 2504
3059.02 2548
3059.54 2331
3060.06 2408
3060.59 2377
3061.11 2351
3061.63 2482
3062.15 2375
3062.67 2410
3063.19 2448
3063.71 2426
3064.24 2274
3064.76 2355
3065.28 2390
3065.80 2526
3066.32 2525
3066.85 2669
3067.37 2520
3067.89 2495
3068.41 2483
3068.93 2441
3069.46 2395
3069.98 2510
3070.50 2678
3071.02 2608
3071.54 2436
3072.07 2490
3072.59 2351
3073.11 2436
3073.63 2371
3074.16 2315
3074.68 2406
3075.20 2409
3075.73 2484
3076.25 2474
3076.77 2517
3077.29 2612
3077.82 2477
3078.34 2795
3078.86 2866
3079.39 2729
3079.91 2680
3080.43 2706
3080.95 2804
3081.48 2914
3082.00 3044
3082.52 2995
3083.05 2997
3083.57 2953
3084.09 2731
3084.62 2771
3085.14 2819
3085.66 2546
3086.19 2594
3086.71 2631
3087.24 2626
3087.76 2609
3088.28 2533
3088.81 2739
3089.33 2750
3089.85 2666
3090.38 2469
3090.90 2533
3091.43 2492
3091.95 2487
3092.47 2550
3093.00 2358
3093.52 2424
3094.05 2569
3094.57 2552
3095.10 2530
3095.62 2586
3096.14 2607
3096.67 2513
3097.19 2422
3097.72 2521
3098.24 2469
3098.77 2511
3099.29 2539
3099.82 2344
3100.34 2283
3100.87 2456
3101.39 2371
3101.92 2516
3102.44 2375
3102.97 2434
3103.49 2471
3104.02 2589
3104.54 2655
3105.07 2696
3105.59 2797
3106.12 2737
3106.64 2628
3107.17 2629
3107.69 2469
3108.22 2410
3108.74 2554
3109.27 2516
3109.79 2307
3110.32 2204
3110.85 2239
3111.37 2282
3111.90 2290
3112.42 2402
3112.95 2499
3113.48 2337
3114.00 2253
3114.53 2377
3115.05 2247
3115.58 2397
3116.11 2458
3116.63 2428
3117.16 2348
3117.68 2277
3118.21 2333
3118.74 2260
3119.26 2212
3119.79 2259
3120.32 2210
3120.84 2188
3121.37 2218
3121.90 2271
3122.42 2263
3122.95 2354
3123.48 2251
3124.00 2222
3124.53 2342
3125.06 2309
3125.58 2323
3126.11 2214
3126.64 2376
3127.16 2366
3127.69 2467
3128.22 2348
3128.75 2295
3129.27 2360
3129.80 2373
3130.33 2328
3130.85 2439
3131.38 2464
3131.91 2396
3132.44 2307
3132.96 2182
3133.49 2317
3134.02 2382
3134.55 2371
3135.07 2369
3135.60 2480
3136.13 2393
3136.66 2261
3137.19 2277
3137.71 2476
3138.24 2215
3138.77 2207
3139.30 2233
3139.83 2243
3140.35 2158
3140.88 2084
3141.41 2085
3141.94 2076
3142.47 2257
3143.00 2287
3143.52 2242
3144.05 2269
3144.58 2405
3145.11 2264
3145.64 2448
3146.17 2518
3146.70 2471
3147.22 2458
3147.75 2544
3148.28 2730
3148.81 2789
3149.34 2904
3149.87 2772
3150.40 2891
3150.93 2911
3151.46 2800
3151.98 2766
3152.51 2970
3153.04 2804
3153.57 2928
3154.10 2794
3154.63 2875
3155.16 2703
3155.69 2594
3156.22 2492
3156.75 2463
3157.28 2521
3157.81 2384
3158.34 2517
3158.87 2504
3159.40 2496
3159.93 2624
3160.46 2602
3160.99 2570
3161.52 2731
3162.05 2723
3162.58 2713
3163.11 2672
3163.64 2591
3164.17 2608
3164.70 2495
3165.23 2460
3165.76 2503
3166.29 2362
3166.82 2364
3167.35 2398
3167.88 2462
3168.41 2425
3168.94 2351
3169.47 2332
3170.00 2412
3170.53 2265
3171.06 2400
3171.59 2319
3172.13 2564
3172.66 2439
3173.19 2391
3173.72 2596
3174.25 2581
3174.78 2535
3175.31 2466
3175.84 2505
3176.37 2690
3176.90 2788
3177.44 2739
3177.97 2631
3178.50 2582
3179.03 2480
3179.56 2414
3180.09 2544
3180.62 2543
3181.16 2583
3181.69 2525
3182.22 2401
3182.75 2551
3183.28 2308
3183.81 2528
3184.35 2473
3184.88 2254
3185.41 2200
3185.94 2288
3186.47 2306
3187.01 2389
3187.54 2437
3188.07 2575
3188.60 2430
3189.14 2324
3189.67 2189
3190.20 2370
3190.73 2232
3191.26 2281
3191.80 2379
3192.33 2410
3192.86 2282
3193.39 2444
3193.93 2501
3194.46 2306
3194.99 2417
3195.53 2412
3196.06 2204
3196.59 2300
3197.12 2319
3197.66 2518
3198.19 2453
3198.72 2479
3199.26 2611
3199.79 2625
3200.32 2656
3200.86 2705
3201.39 2763
3201.92 2807
3202.46 2956
3202.99 3083
3203.52 3104
3204.06 3005
3204.59 3310
3205.12 3142
3205.66 3274
3206.19 3340
3206.72 3051
3207.26 2889
3207.79 2708
3208.33 2678
3208.86 2511
3209.39 2459
3209.93 2448
3210.46 2352
3211.00 2316
3211.53 2516
3212.06 2574
3212.60 2570
3213.13 2727
3213.67 2698
3214.20 2624
3214.74 2523
3215.27 2577
3215.80 2580
3216.34 2745
3216.87 2681
3217.41 2548
3217.94 2358
3218.48 2222
3219.01 2244
3219.55 2251
3220.08 2306
3220.62 2513
3221.15 2399
3221.69 2537
3222.22 2562
3222.76 2647
3223.29 2731
3223.83 2825
3224.36 2774
3224.90 2940
3225.43 3029
3225.97 3050
3226.50 2899
3227.04 2880
3227.57 3096
3228.11 3066
3228.65 2858
3229.18 2842
3229.72 2617
3230.25 2696
3230.79 2596
3231.32 2533
3231.86 2458
3232.40 2463
3232.93 2383
3233.47 2398
3234.00 2416
3234.54 2473
3235.08 2425
3235.61 2347
3236.15 2505
3236.68 2457
3237.22 2447
3237.76 2459
3238.29 2577
3238.83 2667
3239.37 2561
3239.90 2568
3240.44 2692
3240.97 2704
3241.51 2814
3242.05 2944
3242.58 3068
3243.12 3009
3243.66 2893
3244.20 2571
3244.73 2756
3245.27 2712
3245.81 2518
3246.34 2293
3246.88 2425
3247.42 2178
3247.95 2208
3248.49 2296
3249.03 2353
3249.57 2314
3250.10 2294
3250.64 2416
3251.18 2266
3251.72 2409
3252.25 2438
3252.79 2488
3253.33 2409
3253.87 2313
3254.40 2273
3254.94 2481
3255.48 2553
3256.02 2328
3256.55 2473
3257.09 2410
3257.63 2456
3258.17 2472
3258.71 2482
3259.24 2413
3259.78 2404
3260.32 2514
3260.86 2386
3261.40 2448
3261.94 2546
3262.47 2668
3263.01 2671
3263.55 2639
3264.09 2803
3264.63 2593
3265.17 2699
3265.71 2741
3266.24 2782
3266.78 2792
3267.32 2580
3267.86 2693
3268.40 2636
3268.94 2452
3269.48 2433
3270.02 2450
3270.55 2441
3271.09 2330
3271.63 2308
3272.17 2343
3272.71 2340
3273.25 2386
3273.79 2328
3274.33 2314
3274.87 2409
3275.41 2328
3275.95 2296
3276.49 2286
3277.03 2465
3277.57 2502
3278.11 2355
3278.65 2260
3279.19 2425
3279.73 2535
3280.26 2529
3280.80 2575
3281.34 2619
3281.88 2570
3282.42 2598
3282.96 2775
3283.50 2639
3284.04 2822
3284.59 2662
3285.13 2574
3285.67 2653
3286.21 2820
3286.75 2839
3287.29 2777
3287.83 2900
3288.37 2758
3288.91 2790
3289.45 2907
3289.99 2864
3290.53 2728
3291.07 2574
3291.61 2517
3292.15 2803
3292.69 2602
3293.23 2573
3293.77 2496
3294.32 2564
3294.86 2495
3295.40 2543
3295.94 2688
3296.48 2873
3297.02 2764
3297.56 2675
3298.10 2714
3298.65 2676
3299.19 2804
3299.73 2727
3300.27 2709
3300.81 2619
3301.35 2798
3301.89 2863
3302.44 2583
3302.98 2593
3303.52 2585
3304.06 2335
3304.60 2506
3305.14 2631
3305.69 2460
3306.23 2461
3306.77 2462
3307.31 2520
3307.85 2362
3308.40 2509
3308.94 2476
3309.48 2503
3310.02 2619
3310.57 2314
3311.11 2403
3311.65 2454
3312.19 2656
3312.74 2504
3313.28 2351
3313.82 2463
3314.36 2595
3314.91 2700
3315.45 2553
3315.99 2600
3316.53 2636
3317.08 2690
3317.62 2532
3318.16 2771
3318.71 2821
3319.25 2738
3319.79 2791
3320.34 2652
3320.88 2673
3321.42 2541
3321.96 2496
3322.51 2658
3323.05 2472
3323.59 2407
3324.14 2414
3324.68 2347
3325.23 2573
3325.77 2736
3326.31 2600
3326.86 2567
3327.40 2396
3327.94 2442
3328.49 2280
3329.03 2321
3329.57 2392
3330.12 2371
3330.66 2257
3331.21 2143
3331.75 2180
3332.29 2103
3332.84 2082
3333.38 2038
3333.93 2128
3334.47 2241
3335.02 2201
3335.56 2280
3336.10 2144
3336.65 2145
3337.19 2141
3337.74 2235
3338.28 2368
3338.83 2363
3339.37 2411
3339.92 2559
3340.46 2461
3341.01 2337
3341.55 2412
3342.10 2507
3342.64 2480
3343.19 2657
3343.73 2552
3344.28 2374
3344.82 2350
3345.37 2404
3345.91 2416
3346.46 2307
3347.00 2413
3347.55 2288
3348.09 2249
3348.64 2270
3349.18 2329
3349.73 2332
3350.27 2362
3350.82 2179
3351.37 2358
3351.91 2485
3352.46 2546
3353.00 2709
3353.55 2562
3354.10 2248
3354.64 2168
3355.19 2158
3355.73 2266
3356.28 2481
3356.83 2549
3357.37 2635
3357.92 2672
3358.46 2584
3359.01 2434
3359.56 2368
3360.10 2343
3360.65 2330
3361.20 2331
3361.74 2304
3362.29 2297
3362.84 2329
3363.38 2205
3363.93 2291
3364.48 2114
3365.02 1997
3365.57 2046
3366.12 2085
3366.66 2060
3367.21 1922
3367.76 1975
3368.30 2134
3368.85 2122
3369.40 2239
3369.94 2294
3370.49 2216
3371.04 2278
3371.59 2380
3372.13 2333
3372.68 2361
3373.23 2245
3373.78 2156
3374.32 2241
3374.87 2224
3375.42 2127
3375.97 2071
3376.51 2081
3377.06 2079
3377.61 1934
3378.16 2017
3378.71 1894
3379.25 1947
3379.80 1826
3380.35 1860
3380.90 1924
3381.45 1909
3381.99 1947
3382.54 1905
3383.09 1968
3383.64 2019
3384.19 1961
3384.74 1973
3385.28 1944
3385.83 2144
3386.38 1887
3386.93 1884
3387.48 1996
3388.03 2099
3388.58 2188
3389.12 2245
3389.67 2095
3390.22 2204
3390.77 2199
3391.32 2070
3391.87 2190
3392.42 2116
3392.97 2198
3393.52 1997
3394.06 2149
3394.61 2312
3395.16 2383
3395.71 2031
3396.26 2080
3396.81 1988
3397.36 1965
3397.91 2167
3398.46 2074
3399.01 2042
3399.56 2173
3400.11 2133
3400.66 1902
3401.21 1933
3401.76 1973
3402.31 2075
3402.86 1925
3403.41 1876
3403.96 2091
3404.51 1987
3405.06 2030
3405.61 2085
3406.16 2043
3406.71 2013
3407.26 1986
3407.81 1861
3408.36 1994
3408.91 1970
3409.46 2028
3410.01 1937
3410.56 1941
3411.11 1932
3411.66 1998
3412.21 2023
3412.76 2052
3413.31 1985
3413.86 2060
3414.41 2041
3414.96 1972
3415.51 2155
3416.07 2083
3416.62 2136
3417.17 2231
3417.72 2213
3418.27 2100
3418.82 1926
3419.37 2016
3419.92 2169
3420.47 1932
3421.03 1943
3421.58 2004
3422.13 2072
3422.68 2153
3423.23 2205
3423.78 2210
3424.33 2075
3424.89 1913
3425.44 1907
3425.99 2036
3426.54 2045
3427.09 2144
3427.65 2112
3428.20 2297
3428.75 2025
3429.30 2156
3429.85 2168
3430.41 2085
3430.96 2078
3431.51 2145
3432.06 2010
3432.61 2058
3433.17 2226
3433.72 2109
3434.27 2094
3434.82 2103
3435.38 2149
3435.93 2215
3436.48 2240
3437.03 2124
3437.59 2125
3438.14 1977
3438.69 2082
3439.24 2180
3439.80 2087
3440.35 2100
3440.90 1981
3441.46 2072
3442.01 1987
3442.56 2044
3443.11 1949
3443.67 1855
3444.22 2069
3444.77 2026
3445.33 1989
3445.88 2079
3446.43 2078
3446.99 1959
3447.54 1911
3448.09 1797
3448.65 1917
3449.20 1903
3449.76 1942
3450.31 1859
3450.86 1827
3451.42 1980
3451.97 1909
3452.52 1885
3453.08 2059
3453.63 1940
3454.19 2155
3454.74 2088
3455.29 1963
3455.85 1879
3456.40 2044
3456.96 2030
3457.51 1969
3458.07 1984
3458.62 2000
3459.17 2137
3459.73 2129
3460.28 2034
3460.84 1952
3461.39 2184
3461.95 1959
3462.50 1967
3463.06 1948
3463.61 1911
3464.17 1911
3464.72 1935
3465.27 1939
3465.83 1956
3466.38 2236
3466.94 2231
3467.49 2215
3468.05 2211
3468.61 2112
3469.16 2220
3469.72 2373
3470.27 2230
3470.83 2245
3471.38 2043
3471.94 2078
3472.49 2299
3473.05 2323
3473.60 2221
3474.16 2140
3474.71 2072
3475.27 2135
3475.83 2250
3476.38 2225
3476.94 2089
3477.49 2158
3478.05 2154
3478.61 1993
3479.16 2099
3479.72 2180
3480.27 2130
3480.83 2066
3481.39 2293
3481.94 2200
3482.50 2056
3483.05 1996
3483.61 2038
3484.17 2113
3484.72 2038
3485.28 2189
3485.84 2163
3486.39 2015
3486.95 2127
3487.51 2210
3488.06 2102
3488.62 2334
3489.18 2220
3489.73 2145
3490.29 2283
3490.85 2237
3491.40 2350
3491.96 2541
3492.52 2353
3493.08 2362
3493.63 2363
3494.19 2581
3494.75 2559
3495.30 2420
3495.86 2418
3496.42 2369
3496.98 2418
3497.53 2383
3498.09 2361
3498.65 2367
3499.21 2430
3499.76 2497
3500.32 2736
3500.88 2906
3501.44 3007
3501.99 3139
3502.55 3201
3503.11 3440
3503.67 3615
3504.23 4058
3504.78 4038
3505.34 4516
3505.90 4600
3506.46 5131
3507.02 4957
3507.58 5140
3508.13 5259
3508.69 5235
3509.25 5021
3509.81 4645
3510.37 4440
3510.93 4026
3511.48 3763
3512.04 3288
3512.60 2832
3513.16 2689
3513.72 2565
3514.28 2395
3514.84 2330
3515.40 2377
3515.95 2364
3516.51 2122
3517.07 2257
3517.63 2158
3518.19 2093
3518.75 2162
3519.31 2175
3519.87 2089
3520.43 2158
3520.99 2148
3521.55 2151
3522.11 2184
3522.67 2114
3523.22 2136
3523.78 2078
3524.34 2238
3524.90 2350
3525.46 2197
3526.02 2297
3526.58 2162
3527.14 2051
3527.70 2262
3528.26 2256
3528.82 2114
3529.38 2115
3529.94 2121
3530.50 2260
3531.06 2326
3531.62 2219
3532.18 2154
3532.74 2105
3533.30 2218
3533.86 2302
3534.42 2194
3534.98 2334
3535.54 2241
3536.11 2199
3536.67 2210
3537.23 2409
3537.79 2517
3538.35 2443
3538.91 2576
3539.47 2631
3540.03 2665
3540.59 2501
3541.15 2499
3541.71 2569
3542.27 2628
3542.84 2665
3543.40 2653
3543.96 2718
3544.52 2416
3545.08 2506
3545.64 2391
3546.20 2360
3546.76 2450
3547.33 2514
3547.89 2462
3548.45 2385
3549.01 2407
3549.57 2402
3550.13 2170
3550.69 2237
3551.26 2163
3551.82 2108
3552.38 2129
3552.94 2019
3553.50 1998
3554.07 1947
3554.63 2099
3555.19 2087
3555.75 2080
3556.31 2073
3556.88 2051
3557.44 2096
3558.00 2044
3558.56 2079
3559.13 2162
3559.69 2139
3560.25 2146
3560.81 2116
3561.38 2148
3561.94 2100
3562.50 2213
3563.06 2305
3563.63 2313
3564.19 2204
3564.75 2254
3565.31 2301
3565.88 2223
3566.44 2228
3567.00 2182
3567.57 2217
3568.13 2248
3568.69 2227
3569.26 2229
3569.82 2155
3570.38 2097
3570.95 2031
3571.51 2021
3572.07 2040
3572.64 2151
3573.20 1978
3573.76 2001
3574.33 1998
3574.89 2005
3575.45 2204
3576.02 1997
3576.58 2097
3577.14 2033
3577.71 2031
3578.27 2074
3578.84 2124
3579.40 1993
3579.96 2140
3580.53 2201
3581.09 2135
3581.66 2263
3582.22 2134
3582.78 2069
3583.35 2254
3583.91 2060
3584.48 2295
3585.04 2242
3585.61 2452
3586.17 2408
3586.74 2513
3587.30 2404
3587.86 2158
3588.43 2188
3588.99 2272
3589.56 2281
3590.12 2257
3590.69 2103
3591.25 2024
3591.82 2103
3592.38 1953
3592.95 1955
3593.51 1939
3594.08 1998
3594.64 1884
3595.21 2014
3595.77 2036
3596.34 2014
3596.90 2088
3597.47 2065
3598.04 2218
3598.60 2321
3599.17 2252
3599.73 2181
3600.30 2242
3600.86 2237
3601.43 2173
3601.99 2193
3602.56 1996
3603.13 2044
3603.69 2206
3604.26 2205
3604.82 2183
3605.39 2089
3605.96 2185
3606.52 2090
3607.09 2025
3607.65 2058
3608.22 2004
3608.79 1924
3609.35 1872
3609.92 2056
3610.49 2025
3611.05 1927
3611.62 1881
3612.19 1995
3612.75 2067
3613.32 2042
3613.89 1927
3614.45 2145
3615.02 2363
3615.59 2331
3616.15 2550
3616.72 2751
3617.29 2836
3617.85 2766
3618.42 3050
3618.99 3413
3619.55 3380
3620.12 3490
3620.69 3624
3621.26 3716
3621.82 3746
3622.39 3569
3622.96 3469
3623.53 3442
3624.09 3019
3624.66 2667
3625.23 2515
3625.80 2487
3626.36 2456
3626.93 2289
3627.50 2136
3628.07 2193
3628.63 2049
3629.20 2024
3629.77 2115
3630.34 2076
3630.91 2045
3631.47 2193
3632.04 2105
3632.61 2293
3633.18 2209
3633.75 2182
3634.32 2173
3634.88 2299
3635.45 2294
3636.02 2209
3636.59 2162
3637.16 2266
3637.73 2376
3638.29 2438
3638.86 2100
3639.43 2124
3640.00 2293
3640.57 2136
3641.14 2170
3641.71 2267
3642.28 2176
3642.84 2216
3643.41 2105
3643.98 2074
3644.55 2077
3645.12 2150
3645.69 1923
3646.26 2135
3646.83 2122
3647.40 2306
3647.97 2246
3648.54 2142
3649.11 2051
3649.68 2150
3650.25 2220
3650.81 2233
3651.38 2097
3651.95 2162
3652.52 2344
3653.09 2252
3653.66 2210
3654.23 2137
3654.80 2175
3655.37 2233
3655.94 2274
3656.51 2120
3657.08 2075
3657.65 2083
3658.22 2210
3658.79 2179
3659.36 2129
3659.93 2049
3660.50 2082
3661.07 2108
3661.64 1921
3662.22 1885
3662.79 1917
3663.36 2196
3663.93 2095
3664.50 1985
3665.07 1955
3665.64 1860
3666.21 1718
3666.78 1937
3667.35 2005
3667.92 1803
3668.49 1817
3669.06 1866
3669.64 1866
3670.21 1731
3670.78 1735
3671.35 2025
3671.92 2100
3672.49 1945
3673.06 1925
3673.63 1930
3674.21 1905
3674.78 2057
3675.35 2035
3675.92 1972
3676.49 1912
3677.06 1929
3677.63 1993
3678.21 1965
3678.78 1964
3679.35 1953
3679.92 1851
3680.49 2070
3681.07 2186
3681.64 1916
3682.21 1716
3682.78 1982
3683.35 2011
3683.93 1868
3684.50 1815
3685.07 1910
3685.64 1809
3686.21 1870
3686.79 1835
3687.36 1928
3687.93 1878
3688.50 1907
3689.08 1895
3689.65 1862
3690.22 2114
3690.80 1979
3691.37 2025
3691.94 2042
3692.51 2030
3693.09 1984
3693.66 1887
3694.23 1898
3694.81 1772
3695.38 1919
3695.95 1857
3696.52 1822
3697.10 1909
3697.67 1955
3698.24 1863
3698.82 1834
3699.39 1909
3699.96 1908
3700.54 1822
3701.11 1832
3701.68 1821
3702.26 1841
3702.83 1796
3703.41 1702
3703.98 1680
3704.55 1855
3705.13 1858
3705.70 1826
3706.27 1877
3706.85 1913
3707.42 1927
3708.00 1892
3708.57 1880
3709.14 2034
3709.72 1905
3710.29 1812
3710.87 1848
3711.44 1804
3712.02 1888
3712.59 1999
3713.16 1888
3713.74 2034
3714.31 1994
3714.89 1901
3715.46 1820
3716.04 1846
3716.61 1939
3717.19 2033
3717.76 1874
3718.34 1880
3718.91 2032
3719.49 1833
3720.06 1788
3720.64 1804
3721.21 1756
3721.79 1865
3722.36 1862
3722.94 1837
3723.51 1673
3724.09 1652
3724.66 1771
3725.24 1709
3725.81 1742
3726.39 1864
3726.96 1932
3727.54 1830
3728.12 1885
3728.69 1909
3729.27 1920
3729.84 1971
3730.42 1974
3730.99 1985
3731.57 1894
3732.15 2118
3732.72 2264
3733.30 2121
3733.87 2179
3734.45 2180
3735.03 2037
3735.60 2212
3736.18 2269
3736.75 2365
3737.33 2140
3737.91 2217
3738.48 2024
3739.06 1989
3739.64 2016
3740.21 2028
3740.79 2038
3741.37 1814
3741.94 1670
3742.52 1827
3743.10 1883
3743.67 1801
3744.25 1852
3744.83 1870
3745.40 1797
3745.98 1903
3746.56 2007
3747.13 1913
3747.71 1823
3748.29 1734
3748.87 1830
3749.44 1861
3750.02 1793
3750.60 1751
3751.17 1843
3751.75 1870
3752.33 1938
3752.91 1730
3753.48 1726
3754.06 1805
3754.64 1798
3755.22 1780
3755.80 1675
3756.37 1662
3756.95 1752
3757.53 1755
3758.11 1776
3758.68 1861
3759.26 1848
3759.84 1800
3760.42 1792
3761.00 1678
3761.58 1679
3762.15 1804
3762.73 1888
3763.31 1970
3763.89 1977
3764.47 1855
3765.04 1830
3765.62 2007
3766.20 2086
3766.78 2035
3767.36 1907
3767.94 1899
3768.52 1861
3769.10 1995
3769.67 2042
3770.25 1871
3770.83 1972
3771.41 1931
3771.99 1925
3772.57 1976
3773.15 1872
3773.73 1820
3774.31 1848
3774.89 1945
3775.46 1908
3776.04 1804
3776.62 1687
3777.20 1759
3777.78 1829
3778.36 1853
3778.94 1627
3779.52 1720
3780.10 1746
3780.68 1576
3781.26 1657
3781.84 1739
3782.42 1814
3783.00 1823
3783.58 1717
3784.16 1598
3784.74 1683
3785.32 1707
3785.90 1646
3786.48 1676
3787.06 1777
3787.64 1785
3788.22 1763
3788.80 1725
3789.38 1759
3789.96 1638
3790.54 1671
3791.12 1740
3791.70 1936
3792.28 1888
3792.86 1821
3793.44 1671
3794.02 1813
3794.60 1820
3795.18 1661
3795.77 1755
3796.35 2004
3796.93 2039
3797.51 1843
3798.09 1765
3798.67 2023
3799.25 1844
3799.83 1787
3800.41 1886
3800.99 1831
3801.58 1880
3802.16 1930
3802.74 1951
3803.32 1961
3803.90 2116
3804.48 2011
3805.06 2036
3805.65 2104
3806.23 2145
3806.81 1970
3807.39 2022
3807.97 1977
3808.55 1919
3809.14 2048
3809.72 2050
3810.30 2149
3810.88 2163
3811.46 2099
3812.05 2028
3812.63 2067
3813.21 1982
3813.79 1922
3814.37 1833
3814.96 1973
3815.54 2158
3816.12 2054
3816.70 2039
3817.29 2022
3817.87 1989
3818.45 1967
3819.03 1778
3819.62 1769
3820.20 1672
3820.78 1764
3821.36 1737
3821.95 1867
3822.53 1748
3823.11 1717
3823.70 1826
3824.28 1797
3824.86 1784
3825.45 1730
3826.03 1720
3826.61 1689
3827.19 1799
3827.78 1721
3828.36 1639
3828.94 1631
3829.53 1672
3830.11 1726
3830.69 1691
3831.28 1612
3831.86 1599
3832.45 1668
3833.03 1652
3833.61 1589
3834.20 1593
3834.78 1611
3835.36 1850
3835.95 1810
3836.53 1684
3837.12 1680
3837.70 1883
3838.28 1845
3838.87 1864
3839.45 1706
3840.04 1764
3840.62 1718
3841.20 1801
3841.79 1667
3842.37 1808
3842.96 1745
3843.54 1773
3844.13 1728
3844.71 1807
3845.30 1666
3845.88 1687
3846.47 1816
3847.05 1844
3847.63 1892
3848.22 1653
3848.80 1813
3849.39 1788
3849.97 1745
3850.56 1705
3851.14 1585
3851.73 1820
3852.31 1793
3852.90 1775
3853.48 1804
3854.07 1738
3854.66 1883
3855.24 1863
3855.83 1883
3856.41 1808
3857.00 1870
3857.58 1908
3858.17 1844
3858.75 1984
3859.34 1985
3859.92 2153
3860.51 2129
3861.10 2254
3861.68 2300
3862.27 2549
3862.85 2678
3863.44 2647
3864.03 2761
3864.61 2750
3865.20 2937
3865.78 2930
3866.37 2623
3866.96 2433
3867.54 2297
3868.13 2111
3868.72 2091
3869.30 2032
3869.89 1980
3870.47 2044
3871.06 1825
3871.65 1730
3872.23 1758
3872.82 1831
3873.41 1854
3873.99 1818
3874.58 1931
3875.17 1971
3875.76 1785
3876.34 2025
3876.93 1972
3877.52 1920
3878.10 1888
3878.69 2060
3879.28 1911
3879.86 1877
3880.45 1835
3881.04 1831
3881.63 1679
3882.21 1658
3882.80 1700
3883.39 1652
3883.98 1785
3884.56 1745
3885.15 1736
3885.74 1561
3886.33 1585
3886.91 1637
3887.50 1836
3888.09 1573
3888.68 1678
3889.27 1740
3889.85 1716
3890.44 1665
3891.03 1668
3891.62 1733
3892.21 1658
3892.79 1732
3893.38 1813
3893.97 1822
3894.56 1884
3895.15 1745
3895.74 1701
3896.32 1719
3896.91 1732
3897.50 1767
3898.09 1782
3898.68 1962
3899.27 2022
3899.86 1979
3900.45 1953
3901.03 1941
3901.62 1884
3902.21 1786
3902.80 1856
3903.39 2078
3903.98 2039
3904.57 2024
3905.16 1948
3905.75 1846
3906.34 1796
3906.92 1664
3907.51 1575
3908.10 1568
3908.69 1714
3909.28 1553
3909.87 1540
3910.46 1673
3911.05 1711
3911.64 1676
3912.23 1586
3912.82 1565
3913.41 1536
3914.00 1616
3914.59 1536
3915.18 1406
3915.77 1570
3916.36 1582
3916.95 1629
3917.54 1509
3918.13 1570
3918.72 1551
3919.31 1601
3919.90 1592
3920.49 1560
3921.08 1600
3921.67 1611
3922.26 1591
3922.85 1636
3923.44 1710
3924.03 1609
3924.62 1476
3925.21 1578
3925.80 1585
3926.40 1663
3926.99 1667
3927.58 1430
3928.17 1494
3928.76 1647
3929.35 1528
3929.94 1692
3930.53 1731
3931.12 1601
3931.71 1578
3932.30 1498
3932.90 1495
3933.49 1408
3934.08 1506
3934.67 1389
3935.26 1577
3935.85 1510
3936.44 1449
3937.04 1490
3937.63 1503
3938.22 1599
3938.81 1510
3939.40 1475
3939.99 1536
3940.59 1562
3941.18 1704
3941.77 1580
3942.36 1744
3942.95 1576
3943.55 1546
3944.14 1756
3944.73 1751
3945.32 1682
3945.91 1649
3946.51 1697
3947.10 1605
3947.69 1589
3948.28 1581
3948.88 1518
3949.47 1618
3950.06 1525
3950.65 1525
3951.25 1538
3951.84 1643
3952.43 1460
3953.02 1490
3953.62 1609
3954.21 1734
3954.80 1706
3955.40 1553
3955.99 1666
3956.58 1533
3957.17 1500
3957.77 1587
3958.36 1606
3958.95 1763
3959.55 1797
3960.14 1679
3960.73 1646
3961.33 1577
3961.92 1551
3962.51 1576
3963.11 1560
3963.70 1499
3964.29 1505
3964.89 1597
3965.48 1721
3966.08 1723
3966.67 1733
3967.26 1678
3967.86 1587
3968.45 1567
3969.04 1501
3969.64 1493
3970.23 1518
3970.83 1533
3971.42 1621
3972.01 1583
3972.61 1589
3973.20 1583
3973.80 1714
3974.39 1568
3974.99 1585
3975.58 1489
3976.18 1492
3976.77 1568
3977.36 1592
3977.96 1557
3978.55 1680
3979.15 1634
3979.74 1629
3980.34 1630
3980.93 1487
3981.53 1611
3982.12 1572
3982.72 1568
3983.31 1682
3983.91 1653
3984.50 1796
3985.10 1757
3985.69 1685
3986.29 1624
3986.88 1673
3987.48 1674
3988.07 1563
3988.67 1582
3989.26 1694
3989.86 1569
3990.46 1590
3991.05 1644
3991.65 1595
3992.24 1635
3992.84 1644
3993.43 1740
3994.03 1703
3994.63 1805
3995.22 1837
3995.82 1678
3996.41 1738
3997.01 1951
3997.61 1935
3998.20 1944
3998.80 1823
3999.39 1909
3999.99 1810
4000.59 1860
4001.18 1802
4001.78 1916
4002.38 1841
4002.97 1786
4003.57 1674
4004.17 1699
4004.76 1698
4005.36 1743
4005.96 1850
4006.55 1727
4007.15 1769
4007.75 1777
4008.34 1824
4008.94 1780
4009.54 1728
4010.13 1812
4010.73 1772
4011.33 1672
4011.93 1811
4012.52 1846
4013.12 1849
4013.72 1916
4014.31 1793
4014.91 1555
4015.51 1757
4016.11 1764
4016.70 1726
4017.30 1955
4017.90 1833
4018.50 1817
4019.09 1836
4019.69 1872
4020.29 1905
4020.89 1884
4021.49 1855
4022.08 1717
4022.68 1792
4023.28 1829
4023.88 1721
4024.48 1799
4025.07 1941
4025.67 1886
4026.27 2000
4026.87 1997
4027.47 2105
4028.06 2093
4028.66 2091
4029.26 2322
4029.86 2286
4030.46 2235
4031.06 2284
4031.66 2238
4032.25 2274
4032.85 2127
4033.45 2130
4034.05 2240
4034.65 2146
4035.25 1890
4035.85 1729
4036.45 1857
4037.05 1900
4037.64 1703
4038.24 1700
4038.84 1599
4039.44 1637
4040.04 1658
4040.64 1610
4041.24 1594
4041.84 1564
4042.44 1660
4043.04 1738
4043.64 1735
4044.24 1768
4044.84 1609
4045.44 1768
4046.04 1817
4046.64 1705
4047.24 1748
4047.84 1906
4048.44 1940
4049.03 1925
4049.63 1867
4050.23 1985
4050.83 1892
4051.43 1916
4052.04 1932
4052.64 1779
4053.24 1839
4053.84 1921
4054.44 1868
4055.04 1904
4055.64 1857
4056.24 1967
4056.84 1835
4057.44 1844
4058.04 1780
4058.64 1732
4059.24 1752
4059.84 1661
4060.44 1728
4061.04 1631
4061.64 1670
4062.24 1598
4062.85 1614
4063.45 1627
4064.05 1626
4064.65 1755
4065.25 1628
4065.85 1776
4066.45 1530
4067.05 1686
4067.65 1628
4068.26 1796
4068.86 1824
4069.46 1665
4070.06 1670
4070.66 1714
4071.26 1786
4071.86 1671
4072.47 1627
4073.07 1703
4073.67 1692
4074.27 1732
4074.87 1636
4075.47 1496
4076.08 1517
4076.68 1597
4077.28 1656
4077.88 1689
4078.48 1676
4079.09 1534
4079.69 1567
4080.29 1608
4080.89 1511
4081.50 1512
4082.10 1603
4082.70 1633
4083.30 1605
4083.91 1649
4084.51 1624
4085.11 1709
4085.71 1644
4086.32 1626
4086.92 1618
4087.52 1601
4088.12 1535
4088.73 1571
4089.33 1603
4089.93 1631
4090.54 1500
4091.14 1459
4091.74 1444
4092.35 1569
4092.95 1481
4093.55 1579
4094.15 1610
4094.76 1566
4095.36 1531
4095.96 1574
4096.57 1542
4097.17 1554
4097.78 1587
4098.38 1533
4098.98 1627
4099.59 1576
4100.19 1673
4100.79 1479
4101.40 1454
4102.00 1454
4102.61 1398
4103.21 1522
4103.81 1528
4104.42 1610
4105.02 1546
4105.63 1541
4106.23 1574
4106.83 1604
4107.44 1746
4108.04 1840
4108.65 1652
4109.25 1561
4109.85 1556
4110.46 1540
4111.06 1563
4111.67 1503
4112.27 1676
4112.88 1775
4113.48 1572
4114.09 1459
4114.69 1483
4115.30 1602
4115.90 1652
4116.51 1545
4117.11 1634
4117.72 1717
4118.32 1724
4118.93 1604
4119.53 1555
4120.14 1530
4120.74 1655
4121.35 1739
4121.95 1696
4122.56 1639
4123.16 1605
4123.77 1531
4124.37 1656
4124.98 1711
4125.59 1593
4126.19 1734
4126.80 1674
4127.40 1742
4128.01 1648
4128.61 1583
4129.22 1696
4129.83 1709
4130.43 1618
4131.04 1721
4131.64 1652
4132.25 1608
4132.86 1581
4133.46 1705
4134.07 1695
4134.67 1610
4135.28 1555
4135.89 1769
4136.49 1641
4137.10 1831
4137.71 1974
4138.31 1902
4138.92 1958
4139.53 1885
4140.13 1887
4140.74 1917
4141.35 2003
4141.95 2069
4142.56 1920
4143.17 1971
4143.77 2145
4144.38 2119
4144.99 2127
4145.59 1970
4146.20 1978
4146.81 1972
4147.42 1992
4148.02 1950
4148.63 1778
4149.24 1617
4149.84 1803
4150.45 1667
4151.06 1643
4151.67 1610
4152.27 1627
4152.88 1696
4153.49 1573
4154.10 1520
4154.70 1626
4155.31 1439
4155.92 1406
4156.53 1533
4157.14 1488
4157.74 1295
4158.35 1504
4158.96 1484
4159.57 1528
4160.18 1386
4160.78 1375
4161.39 1418
4162.00 1478
4162.61 1450
4163.22 1353
4163.83 1424
4164.43 1639
4165.04 1638
4165.65 1635
4166.26 1522
4166.87 1649
4167.48 1635
4168.09 1713
4168.69 1664
4169.30 1708
4169.91 1655
4170.52 1588
4171.13 1620
4171.74 1624
4172.35 1644
4172.96 1577
4173.57 1470
4174.17 1665
4174.78 1746
4175.39 1641
4176.00 1636
4176.61 1648
4177.22 1637
4177.83 1643
4178.44 1730
4179.05 1734
4179.66 1775
4180.27 1790
4180.88 1720
4181.49 1641
4182.10 1650
4182.71 1692
4183.32 1737
4183.93 1800
4184.54 1713
4185.15 1626
4185.76 1649
4186.37 1527
4186.98 1542
4187.59 1549
4188.20 1579
4188.81 1481
4189.42 1458
4190.03 1590
4190.64 1629
4191.25 1626
4191.86 1501
4192.47 1621
4193.08 1530
4193.69 1574
4194.30 1680
4194.91 1710
4195.52 1659
4196.13 1706
4196.74 1723
4197.35 1798
4197.97 1694
4198.58 1750
4199.19 1745
4199.80 1648
4200.41 1433
4201.02 1530
4201.63 1667
4202.24 1462
4202.85 1484
4203.47 1591
4204.08 1561
4204.69 1543
4205.30 1498
4205.91 1551
4206.52 1645
4207.13 1713
4207.75 1712
4208.36 1706
4208.97 1493
4209.58 1447
4210.19 1517
4210.80 1603
4211.42 1588
4212.03 1409
4212.64 1581
4213.25 1450
4213.86 1493
4214.48 1561
4215.09 1470
4215.70 1568
4216.31 1501
4216.92 1605
4217.54 1765
4218.15 1735
4218.76 1770
4219.37 1781
4219.99 1850
4220.60 1927
4221.21 1930
4221.82 1856
4222.44 2139
4223.05 2110
4223.66 2126
4224.28 2040
4224.89 1930
4225.50 1907
4226.11 1864
4226.73 1883
4227.34 1745
4227.95 1663
4228.57 1749
4229.18 1826
4229.79 1676
4230.41 1647
4231.02 1679
4231.63 1673
4232.25 1717
4232.86 1674
4233.47 1680
4234.09 1615
4234.70 1767
4235.31 1817
4235.93 1836
4236.54 1919
4237.15 1761
4237.77 1584
4238.38 1602
4239.00 1639
4239.61 1703
4240.22 1644
4240.84 1548
4241.45 1566
4242.07 1614
4242.68 1477
4243.29 1430
4243.91 1372
4244.52 1428
4245.14 1619
4245.75 1607
4246.37 1523
4246.98 1564
4247.59 1516
4248.21 1672
4248.82 1717
4249.44 1608
4250.05 1633
4250.67 1748
4251.28 1831
4251.90 1714
4252.51 1612
4253.13 1602
4253.74 1669
4254.36 1725
4254.97 1738
4255.59 1693
4256.20 1702
4256.82 1696
4257.43 1736
4258.05 1680
4258.66 1727
4259.28 1709
4259.89 1770
4260.51 1605
4261.12 1700
4261.74 1766
4262.35 1543
4262.97 1586
4263.59 1632
4264.20 1551
4264.82 1640
4265.43 1558
4266.05 1485
4266.66 1521
4267.28 1456
4267.90 1477
4268.51 1534
4269.13 1519
4269.74 1449
4270.36 1364
4270.98 1475
4271.59 1493
4272.21 1449
4272.83 1542
4273.44 1494
4274.06 1316
4274.68 1438
4275.29 1527
4275.91 1529
4276.52 1563
4277.14 1499
4277.76 1494
4278.37 1461
4278.99 1396
4279.61 1519
4280.23 1522
4280.84 1396
4281.46 1372
4282.08 1372
4282.69 1512
4283.31 1457
4283.93 1373
4284.54 1356
4285.16 1433
4285.78 1444
4286.40 1398
4287.01 1365
4287.63 1360
4288.25 1340
4288.87 1306
4289.48 1393
4290.10 1390
4290.72 1319
4291.34 1416
4291.95 1313
4292.57 1341
4293.19 1363
4293.81 1375
4294.42 1322
4295.04 1270
4295.66 1402
4296.28 1473
4296.90 1379
4297.51 1353
4298.13 1462
4298.75 1305
4299.37 1386
4299.99 1454
4300.61 1507
4301.22 1525
4301.84 1381
4302.46 1432
4303.08 1426
4303.70 1495
4304.32 1490
4304.94 1480
4305.55 1444
4306.17 1442
4306.79 1403
4307.41 1484
4308.03 1444
4308.65 1444
4309.27 1493
4309.89 1491
4310.50 1265
4311.12 1386
4311.74 1459
4312.36 1484
4312.98 1440
4313.60 1320
4314.22 1377
4314.84 1484
4315.46 1408
4316.08 1334
4316.70 1318
4317.32 1314
4317.94 1318
4318.56 1395
4319.18 1372
4319.80 1326
4320.42 1351
4321.04 1232
4321.65 1305
4322.27 1208
4322.89 1239
4323.51 1328
4324.13 1366
4324.75 1331
4325.37 1271
4325.99 1263
4326.62 1355
4327.24 1427
4327.86 1433
4328.48 1187
4329.10 1195
4329.72 1214
4330.34 1234
4330.96 1397
4331.58 1348
4332.20 1340
4332.82 1293
4333.44 1324
4334.06 1392
4334.68 1291
4335.30 1349
4335.92 1328
4336.54 1248
4337.16 1226
4337.79 1211
4338.41 1249
4339.03 1280
4339.65 1267
4340.27 1359
4340.89 1347
4341.51 1341
4342.13 1384
4342.76 1275
4343.38 1403
4344.00 1296
4344.62 1364
4345.24 1446
4345.86 1381
4346.48 1326
4347.11 1452
4347.73 1489
4348.35 1474
4348.97 1458
4349.59 1480
4350.22 1529
4350.84 1529
4351.46 1475
4352.08 1390
4352.70 1453
4353.33 1461
4353.95 1370
4354.57 1360
4355.19 1335
4355.81 1292
4356.44 1398
4357.06 1569
4357.68 1442
4358.30 1217
4358.93 1308
4359.55 1354
4360.17 1425
4360.79 1301
4361.42 1239
4362.04 1360
4362.66 1248
4363.28 1332
4363.91 1318
4364.53 1361
4365.15 1302
4365.78 1265
4366.40 1322
4367.02 1308
4367.65 1323
4368.27 1239
4368.89 1233
4369.52 1247
4370.14 1275
4370.76 1209
4371.39 1299
4372.01 1267
4372.63 1185
4373.26 1261
4373.88 1253
4374.50 1191
4375.13 1260
4375.75 1284
4376.37 1293
4377.00 1232
4377.62 1254
4378.25 1256
4378.87 1404
4379.49 1360
4380.12 1338
4380.74 1231
4381.37 1356
4381.99 1378
4382.61 1321
4383.24 1374
4383.86 1390
4384.49 1352
4385.11 1294
4385.74 1290
4386.36 1297
4386.98 1337
4387.61 1170
4388.23 1215
4388.86 1267
4389.48 1351
4390.11 1381
4390.73 1203
4391.36 1265
4391.98 1305
4392.61 1195
4393.23 1226
4393.86 1341
4394.48 1292
4395.11 1211
4395.73 1254
4396.36 1351
4396.98 1280
4397.61 1370
4398.23 1234
4398.86 1238
4399.48 1277
4400.11 1306
4400.74 1265
4401.36 1265
4401.99 1388
4402.61 1432
4403.24 1466
4403.86 1305
4404.49 1292
4405.11 1342
4405.74 1301
4406.37 1335
4406.99 1253
4407.62 1407
4408.24 1416
4408.87 1258
4409.50 1250
4410.12 1156
4410.75 1209
4411.38 1271
4412.00 1333
4412.63 1273
4413.25 1366
4413.88 1342
4414.51 1181
4415.13 1247
4415.76 1244
4416.39 1276
4417.01 1165
4417.64 1293
4418.27 1325
4418.89 1214
4419.52 1235
4420.15 1374
4420.77 1393
4421.40 1367
4422.03 1274
4422.66 1175
4423.28 1143
4423.91 1246
4424.54 1310
4425.16 1193
4425.79 1256
4426.42 1254
4427.05 1230
4427.67 1251
4428.30 1215
4428.93 1181
4429.56 1096
4430.18 1193
4430.81 1199
4431.44 1283
4432.07 1248
4432.69 1212
4433.32 1234
4433.95 1321
4434.58 1379
4435.21 1273
4435.83 1199
4436.46 1329
4437.09 1149
4437.72 1262
4438.35 1249
4438.97 1156
4439.60 1290
4440.23 1315
4440.86 1388
4441.49 1257
4442.12 1221
4442.74 1210
4443.37 1315
4444.00 1213
4444.63 1403
4445.26 1325
4445.89 1330
4446.52 1343
4447.14 1316
4447.77 1445
4448.40 1435
4449.03 1421
4449.66 1432
4450.29 1406
4450.92 1381
4451.55 1452
4452.18 1326
4452.81 1343
4453.44 1309
4454.06 1369
4454.69 1320
4455.32 1328
4455.95 1312
4456.58 1377
4457.21 1195
4457.84 1141
4458.47 1291
4459.10 1272
4459.73 1145
4460.36 1262
4460.99 1376
4461.62 1389
4462.25 1282
4462.88 1305
4463.51 1328
4464.14 1197
4464.77 1206
4465.40 1290
4466.03 1286
4466.66 1191
4467.29 1194
4467.92 1239
4468.55 1305
4469.18 1359
4469.81 1325
4470.44 1342
4471.07 1243
4471.70 1169
4472.33 1152
4472.96 1239
4473.59 1273
4474.22 1262
4474.86 1225
4475.49 1209
4476.12 1247
4476.75 1272
4477.38 1283
4478.01 1204
4478.64 1323
4479.27 1322
4479.90 1348
4480.53 1369
4481.17 1303
4481.80 1294
4482.43 1193
4483.06 1212
4483.69 1250
4484.32 1220
4484.95 1346
4485.58 1220
4486.22 1209
4486.85 1300
4487.48 1143
4488.11 1052
4488.74 1132
4489.37 1335
4490.01 1291
4490.64 1237
4491.27 1210
4491.90 1267
4492.53 1278
4493.17 1314
4493.80 1290
4494.43 1251
4495.06 1189
4495.70 1215
4496.33 1192
4496.96 1152
4497.59 1264
4498.22 1302
4498.86 1264
4499.49 1278
4500.12 1249
4500.75 1315
4501.39 1282
4502.02 1333
4502.65 1345
4503.29 1240
4503.92 1324
4504.55 1254
4505.18 1302
4505.82 1317
4506.45 1329
4507.08 1362
4507.72 1366
4508.35 1382
4508.98 1297
4509.62 1176
4510.25 1191
4510.88 1302
4511.52 1279
4512.15 1205
4512.78 1257
4513.42 1301
4514.05 1226
4514.68 1171
4515.32 1315
4515.95 1376
4516.58 1257
4517.22 1201
4517.85 1291
4518.48 1168
4519.12 1320
4519.75 1447
4520.39 1330
4521.02 1329
4521.65 1328
4522.29 1240
4522.92 1270
4523.56 1428
4524.19 1443
4524.83 1441
4525.46 1352
4526.09 1389
4526.73 1483
4527.36 1417
4528.00 1512
4528.63 1617
4529.27 1813
4529.90 1848
4530.54 1986
4531.17 2195
4531.81 2231
4532.44 2302
4533.07 2542
4533.71 2756
4534.34 2814
4534.98 2746
4535.61 2683
4536.25 2453
4536.88 2204
4537.52 2075
4538.16 2085
4538.79 1902
4539.43 1629
4540.06 1471
4540.70 1609
4541.33 1385
4541.97 1269
4542.60 1343
4543.24 1350
4543.87 1271
4544.51 1292
4545.15 1326
4545.78 1339
4546.42 1379
4547.05 1293
4547.69 1267
4548.32 1319
4548.96 1338
4549.60 1361
4550.23 1278
4550.87 1310
4551.50 1278
4552.14 1282
4552.78 1167
4553.41 1177
4554.05 1135
4554.69 1223
4555.32 1287
4555.96 1300
4556.60 1353
4557.23 1394
4557.87 1259
4558.51 1264
4559.14 1279
4559.78 1407
4560.42 1244
4561.05 1259
4561.69 1274
4562.33 1271
4562.96 1328
4563.60 1395
4564.24 1431
4564.87 1447
4565.51 1294
4566.15 1292
4566.79 1359
4567.42 1458
4568.06 1383
4568.70 1380
4569.33 1339
4569.97 1359
4570.61 1319
4571.25 1385
4571.88 1493
4572.52 1442
4573.16 1384
4573.80 1231
4574.44 1346
4575.07 1305
4575.71 1307
4576.35 1284
4576.99 1210
4577.62 1161
4578.26 1245
4578.90 1302
4579.54 1318
4580.18 1325
4580.82 1223
4581.45 1167
4582.09 1245
4582.73 1312
4583.37 1270
4584.01 1279
4584.65 1375
4585.28 1234
4585.92 1175
4586.56 1272
4587.20 1238
4587.84 1169
4588.48 1117
4589.12 1132
4589.75 1246
4590.39 1219
4591.03 1186
4591.67 1117
4592.31 1154
4592.95 1231
4593.59 1169
4594.23 1214
4594.87 1244
4595.51 1142
4596.15 1172
4596.78 1163
4597.42 1203
4598.06 1231
4598.70 1247
4599.34 1168
4599.98 1158
4600.62 1153
4601.26 1179
4601.90 1230
4602.54 1226
4603.18 1248
4603.82 1274
4604.46 1348
4605.10 1285
4605.74 1422
4606.38 1414
4607.02 1349
4607.66 1329
4608.30 1419
4608.94 1450
4609.58 1317
4610.22 1314
4610.86 1316
4611.50 1366
4612.14 1218
4612.78 1237
4613.42 1344
4614.06 1315
4614.70 1306
4615.34 1254
4615.98 1217
4616.63 1390
4617.27 1428
4617.91 1228
4618.55 1220
4619.19 1193
4619.83 1095
4620.47 1166
4621.11 1205
4621.75 1259
4622.39 1158
4623.03 1082
4623.68 1130
4624.32 1164
4624.96 1127
4625.60 1172
4626.24 1075
4626.88 1120
4627.52 1145
4628.17 1124
4628.81 1181
4629.45 1024
4630.09 956
4630.73 1024
4631.37 1090
4632.02 1044
4632.66 1142
4633.30 1253
4633.94 1118
4634.58 1100
4635.22 1155
4635.87 1037
4636.51 1080
4637.15 1042
4637.79 1094
4638.44 1081
4639.08 1122
4639.72 1129
4640.36 1109
4641.00 1112
4641.65 1129
4642.29 1049
4642.93 1219
4643.57 1161
4644.22 1125
4644.86 1216
4645.50 1232
4646.15 1199
4646.79 1206
4647.43 1190
4648.07 1251
4648.72 1315
4649.36 1339
4650.00 1255
4650.65 1166
4651.29 1205
4651.93 1162
4652.57 1200
4653.22 1239
4653.86 1255
4654.50 1222
4655.15 1214
4655.79 1077
4656.44 1178
4657.08 1207
4657.72 1216
4658.37 1226
4659.01 1207
4659.65 1177
4660.30 1239
4660.94 1152
4661.58 1119
4662.23 1087
4662.87 1198
4663.52 1171
4664.16 1148
4664.80 1179
4665.45 1182
4666.09 1144
4666.74 1128
4667.38 1250
4668.02 1270
4668.67 1109
4669.31 1076
4669.96 1098
4670.60 1143
4671.25 1185
4671.89 1172
4672.54 1078
4673.18 1161
4673.83 1119
4674.47 1150
4675.11 1150
4675.76 1164
4676.40 1177
4677.05 1181
4677.69 1114
4678.34 1158
4678.98 1112
4679.63 1055
4680.27 1127
4680.92 1175
4681.56 1187
4682.21 1225
4682.85 1283
4683.50 1411
4684.15 1259
4684.79 1226
4685.44 1170
4686.08 1151
4686.73 1186
4687.37 1158
4688.02 1242
4688.66 1218
4689.31 1064
4689.96 1109
4690.60 1137
4691.25 1131
4691.89 1087
4692.54 1094
4693.19 1074
4693.83 1144
4694.48 1081
4695.12 1068
4695.77 1083
4696.42 1089
4697.06 1061
4697.71 1179
4698.36 1198
4699.00 1095
4699.65 1123
4700.29 1127
4700.94 1066
4701.59 1062
4702.23 1128
4702.88 1202
4703.53 1235
4704.17 1173
4704.82 1141
4705.47 1181
4706.11 1263
4706.76 1084
4707.41 1219
4708.06 1230
4708.70 1275
4709.35 1266
4710.00 1320
4710.64 1341
4711.29 1356
4711.94 1315
4712.59 1212
4713.23 1246
4713.88 1204
4714.53 1231
4715.18 1143
4715.82 1108
4716.47 1091
4717.12 1109
4717.77 1087
4718.41 1093
4719.06 1175
4719.71 1240
4720.36 1180
4721.01 1209
4721.65 1207
4722.30 1193
4722.95 1104
4723.60 1179
4724.25 1231
4724.89 1308
4725.54 1316
4726.19 1324
4726.84 1175
4727.49 1113
4728.14 1130
4728.78 1202
4729.43 1148
4730.08 1119
4730.73 1168
4731.38 1085
4732.03 1064
4732.68 1083
4733.32 1122
4733.97 1106
4734.62 1160
4735.27 1154
4735.92 1086
4736.57 1103
4737.22 1171
4737.87 1196
4738.52 1207
4739.16 1056
4739.81 1137
4740.46 1182
4741.11 1106
4741.76 1011
4742.41 1094
4743.06 1146
4743.71 1266
4744.36 1177
4745.01 1122
4745.66 1259
4746.31 1166
4746.96 1178
4747.61 1211
4748.26 1252
4748.91 1351
4749.56 1440
4750.21 1452
4750.86 1446
4751.51 1675
4752.16 1735
4752.81 1789
4753.46 1859
4754.11 1890
4754.76 1823
4755.41 1783
4756.06 1763
4756.71 1716
4757.36 1640
4758.01 1521
4758.66 1572
4759.31 1361
4759.96 1290
4760.61 1097
4761.26 1097
4761.91 1217
4762.56 1162
4763.22 1089
4763.87 1066
4764.52 1101
4765.17 1214
4765.82 1126
4766.47 1236
4767.12 1188
4767.77 1091
4768.42 1095
4769.07 1146
4769.73 1153
4770.38 1067
4771.03 1066
4771.68 1017
4772.33 1064
4772.98 1077
4773.63 995
4774.29 1064
4774.94 1033
4775.59 996
4776.24 1033
4776.89 1045
4777.54 1094
4778.20 1022
4778.85 978
4779.50 1091
4780.15 1075
4780.80 1005
4781.46 1133
4782.11 1104
4782.76 998
4783.41 1042
4784.06 1004
4784.72 1115
4785.37 1126
4786.02 1078
4786.67 1095
4787.33 1166
4787.98 1024
4788.63 1041
4789.28 1159
4789.94 1111
4790.59 1141
4791.24 1048
4791.89 1075
4792.55 1127
4793.20 1109
4793.85 1175
4794.51 1213
4795.16 1201
4795.81 1131
4796.47 1163
4797.12 1168
4797.77 1113
4798.42 1045
4799.08 981
4799.73 995
4800.38 1003
4801.04 987
4801.69 953
4802.35 1102
4803.00 1014
4803.65 1069
4804.31 932
4804.96 966
4805.61 965
4806.27 1003
4806.92 1122
4807.57 1019
4808.23 1027
4808.88 1023
4809.54 963
4810.19 1000
4810.84 1040
4811.50 1011
4812.15 1028
4812.81 1059
4813.46 1024
4814.12 1046
4814.77 1080
4815.42 1098
4816.08 1064
4816.73 1113
4817.39 1068
4818.04 988
4818.70 1095
4819.35 1111
4820.01 1060
4820.66 1025
4821.32 1146
4821.97 1133
4822.63 1189
4823.28 1165
4823.94 1147
4824.59 1116
4825.25 1118
4825.90 1124
4826.56 1129
4827.21 1088
4827.87 1159
4828.52 1116
4829.18 1180
4829.83 1193
4830.49 1109
4831.14 1169
4831.80 1142
4832.45 1199
4833.11 1093
4833.76 1171
4834.42 1150
4835.08 1118
4835.73 1186
4836.39 1240
4837.04 1291
4837.70 1321
4838.36 1342
4839.01 1281
4839.67 1287
4840.32 1349
4840.98 1337
4841.64 1277
4842.29 1280
4842.95 1192
4843.60 1220
4844.26 1208
4844.92 1149
4845.57 1156
4846.23 1281
4846.89 1109
4847.54 1127
4848.20 1116
4848.86 1106
4849.51 1095
4850.17 1161
4850.83 1159
4851.48 1068
4852.14 1157
4852.80 1091
4853.45 1141
4854.11 1158
4854.77 1188
4855.43 1128
4856.08 1113
4856.74 1163
4857.40 1064
4858.05 1132
4858.71 1127
4859.37 1049
4860.03 1072
4860.68 1061
4861.34 984
4862.00 1028
4862.66 1151
4863.31 1282
4863.97 1190
4864.63 1196
4865.29 1290
4865.95 1163
4866.60 1136
4867.26 1230
4867.92 1337
4868.58 1248
4869.23 1305
4869.89 1139
4870.55 1242
4871.21 1160
4871.87 1159
4872.53 1110
4873.18 1256
4873.84 1125
4874.50 1110
4875.16 1145
4875.82 1118
4876.48 1087
4877.13 1052
4877.79 1130
4878.45 1138
4879.11 1119
4879.77 1018
4880.43 993
4881.09 1036
4881.75 1015
4882.40 1008
4883.06 981
4883.72 964
4884.38 969
4885.04 979
4885.70 944
4886.36 935
4887.02 1046
4887.68 1037
4888.34 1054
4889.00 972
4889.66 971
4890.32 1024
4890.97 1018
4891.63 1048
4892.29 1059
4892.95 1149
4893.61 1190
4894.27 1112
4894.93 1041
4895.59 940
4896.25 1001
4896.91 1046
4897.57 1036
4898.23 1021
4898.89 1085
4899.55 1129
4900.21 967
4900.87 1002
4901.53 1051
4902.19 1052
4902.85 1116
4903.51 1053
4904.17 1135
4904.83 1194
4905.50 1114
4906.16 1087
4906.82 1036
4907.48 1046
4908.14 1053
4908.80 1112
4909.46 1091
4910.12 1023
4910.78 1064
4911.44 1039
4912.10 1036
4912.76 1003
4913.42 1040
4914.09 1092
4914.75 1032
4915.41 1080
4916.07 1121
4916.73 1114
4917.39 1008
4918.05 957
4918.71 964
4919.38 895
4920.04 926
4920.70 941
4921.36 988
4922.02 924
4922.68 903
4923.35 951
4924.01 984
4924.67 942
4925.33 1014
4925.99 958
4926.65 941
4927.32 954
4927.98 961
4928.64 907
4929.30 892
4929.96 968
4930.63 920
4931.29 944
4931.95 1048
4932.61 1066
4933.28 1035
4933.94 956
4934.60 1098
4935.26 1089
4935.93 958
4936.59 980
4937.25 998
4937.91 1019
4938.58 1041
4939.24 978
4939.90 952
4940.56 1020
4941.23 997
4941.89 942
4942.55 960
4943.22 905
4943.88 920
4944.54 936
4945.21 903
4945.87 965
4946.53 935
4947.20 970
4947.86 884
4948.52 835
4949.19 882
4949.85 956
4950.51 879
4951.18 940
4951.84 969
4952.50 1021
4953.17 923
4953.83 971
4954.49 1004
4955.16 888
4955.82 961
4956.49 980
4957.15 991
4957.81 991
4958.48 986
4959.14 1047
4959.81 998
4960.47 1003
4961.14 1040
4961.80 1026
4962.46 1049
4963.13 1096
4963.79 1173
4964.46 1137
4965.12 1250
4965.79 1203
4966.45 1117
4967.12 1259
4967.78 1168
4968.44 1239
4969.11 1220
4969.77 1172
4970.44 1084
4971.10 1075
4971.77 996
4972.43 1010
4973.10 962
4973.76 980
4974.43 1020
4975.09 1165
4975.76 1146
4976.42 1118
4977.09 1115
4977.76 1108
4978.42 1056
4979.09 1040
4979.75 994
4980.42 1026
4981.08 982
4981.75 971
4982.41 983
4983.08 1034
4983.75 961
4984.41 1083
4985.08 1109
4985.74 1044
4986.41 1070
4987.07 1164
4987.74 1257
4988.41 1193
4989.07 1155
4989.74 1307
4990.41 1323
4991.07 1406
4991.74 1519
4992.40 1488
4993.07 1330
4993.74 1392
4994.40 1266
4995.07 1207
4995.74 1110
4996.40 1156
4997.07 1148
4997.74 1181
4998.40 1161
4999.07 1174
4999.74 1056
5000.40 1034
5001.07 1033
5001.74 958
5002.40 974
5003.07 1039
5003.74 967
5004.41 1008
5005.07 978
5005.74 991
5006.41 1015
5007.07 905
5007.74 974
5008.41 1005
5009.08 968
5009.74 942
5010.41 868
5011.08 941
5011.75 1033
5012.41 1001
5013.08 982
5013.75 976
5014.42 964
5015.09 1019
5015.75 985
5016.42 1027
5017.09 1001
5017.76 1009
5018.43 986
5019.09 991
5019.76 981
5020.43 1062
5021.10 1095
5021.77 1143
5022.44 1159
5023.10 1010
5023.77 1116
5024.44 1160
5025.11 1136
5025.78 1136
5026.45 1154
5027.11 1266
5027.78 1246
5028.45 1113
5029.12 1172
5029.79 1113
5030.46 1050
5031.13 1080
5031.80 1008
5032.47 1026
5033.13 1110
5033.80 1001
5034.47 911
5035.14 1034
5035.81 966
5036.48 971
5037.15 946
5037.82 873
5038.49 888
5039.16 936
5039.83 999
5040.50 1032
5041.17 963
5041.84 913
5042.51 1004
5043.18 893
5043.85 1030
5044.52 958
5045.18 1031
5045.85 946
5046.52 921
5047.19 1007
5047.86 992
5048.53 1008
5049.20 950
5049.88 873
5050.55 941
5051.22 928
5051.89 913
5052.56 896
5053.23 901
5053.90 1004
5054.57 981
5055.24 956
5055.91 913
5056.58 895
5057.25 968
5057.92 1034
5058.59 990
5059.26 1030
5059.93 968
5060.60 958
5061.27 974
5061.95 909
5062.62 1072
5063.29 987
5063.96 1023
5064.63 1037
5065.30 1042
5065.97 1057
5066.64 969
5067.31 990
5067.99 1038
5068.66 991
5069.33 981
5070.00 1009
5070.67 1012
5071.34 978
5072.02 946
5072.69 872
5073.36 905
5074.03 938
5074.70 893
5075.37 877
5076.05 909
5076.72 936
5077.39 1000
5078.06 993
5078.73 920
5079.41 942
5080.08 1027
5080.75 1083
5081.42 960
5082.10 965
5082.77 1102
5083.44 1063
5084.11 1034
5084.78 1023
5085.46 1062
5086.13 998
5086.80 1002
5087.48 1006
5088.15 977
5088.82 1012
5089.49 991
5090.17 935
5090.84 883
5091.51 1062
5092.19 1118
5092.86 1044
5093.53 1086
5094.20 1122
5094.88 1075
5095.55 1137
5096.22 1026
5096.90 1079
5097.57 1059
5098.24 1002
5098.92 1003
5099.59 976
5100.26 1069
5100.94 1067
5101.61 966
5102.29 943
5102.96 1006
5103.63 1019
5104.31 1016
5104.98 1052
5105.65 925
5106.33 970
5107.00 1035
5107.68 1029
5108.35 1082
5109.02 1034
5109.70 925
5110.37 968
5111.05 947
5111.72 992
5112.40 907
5113.07 895
5113.74 870
5114.42 911
5115.09 908
5115.77 823
5116.44 920
5117.12 984
5117.79 944
5118.47 936
5119.14 939
5119.82 927
5120.49 873
5121.17 913
5121.84 859
5122.52 890
5123.19 878
5123.87 915
5124.54 884
5125.22 862
5125.89 903
5126.57 906
5127.24 1012
5127.92 1002
5128.59 869
5129.27 843
5129.94 974
5130.62 1029
5131.29 946
5131.97 920
5132.65 936
5133.32 963
5134.00 958
5134.67 926
5135.35 924
5136.02 928
5136.70 871
5137.38 891
5138.05 913
5138.73 898
5139.40 866
5140.08 914
5140.76 968
5141.43 1024
5142.11 976
5142.79 1083
5143.46 1051
5144.14 1008
5144.81 1005
5145.49 979
5146.17 900
5146.84 903
5147.52 935
5148.20 860
5148.87 855
5149.55 887
5150.23 904
5150.90 905
5151.58 838
5152.26 934
5152.94 964
5153.61 841
5154.29 902
5154.97 981
5155.64 898
5156.32 898
5157.00 978
5157.68 976
5158.35 888
5159.03 860
5159.71 817
5160.39 996
5161.06 892
5161.74 904
5162.42 965
5163.10 908
5163.77 876
5164.45 844
5165.13 967
5165.81 893
5166.48 847
5167.16 848
5167.84 893
5168.52 885
5169.20 929
5169.87 955
5170.55 882
5171.23 896
5171.91 898
5172.59 910
5173.27 903
5173.94 918
5174.62 908
5175.30 933
5175.98 889
5176.66 860
5177.34 855
5178.02 887
5178.69 867
5179.37 886
5180.05 908
5180.73 961
5181.41 954
5182.09 1001
5182.77 948
5183.45 1005
5184.12 963
5184.80 975
5185.48 1033
5186.16 1016
5186.84 867
5187.52 939
5188.20 885
5188.88 960
5189.56 954
5190.24 945
5190.92 913
5191.60 795
5192.28 854
5192.96 893
5193.64 834
5194.32 806
5195.00 894
5195.68 926
5196.36 802
5197.03 814
5197.71 809
5198.39 861
5199.07 909
5199.75 886
5200.44 924
5201.12 918
5201.80 927
5202.48 939
5203.16 922
5203.84 825
5204.52 843
5205.20 901
5205.88 878
5206.56 968
5207.24 1022
5207.92 955
5208.60 891
5209.28 865
5209.96 934
5210.64 1012
5211.32 1004
5212.00 1027
5212.68 904
5213.37 875
5214.05 860
5214.73 862
5215.41 897
5216.09 936
5216.77 964
5217.45 894
5218.13 841
5218.81 826
5219.50 857
5220.18 824
5220.86 837
5221.54 920
5222.22 894
5222.90 871
5223.59 973
5224.27 871
5224.95 864
5225.63 835
5226.31 869
5226.99 910
5227.68 773
5228.36 828
5229.04 840
5229.72 919
5230.40 826
5231.09 762
5231.77 934
5232.45 854
5233.13 957
5233.81 891
5234.50 852
5235.18 774
5235.86 882
5236.54 957
5237.23 933
5237.91 954
5238.59 939
5239.27 898
5239.96 878
5240.64 869
5241.32 864
5242.01 914
5242.69 915
5243.37 838
5244.05 819
5244.74 848
5245.42 866
5246.10 844
5246.79 800
5247.47 826
5248.15 881
5248.84 883
5249.52 831
5250.20 825
5250.89 835
5251.57 921
5252.25 878
5252.94 779
5253.62 796
5254.30 843
5254.99 834
5255.67 819
5256.36 760
5257.04 775
5257.72 820
5258.41 789
5259.09 792
5259.78 821
5260.46 785
5261.14 866
5261.83 857
5262.51 800
5263.20 861
5263.88 866
5264.56 883
5265.25 848
5265.93 713
5266.62 863
5267.30 938
5267.99 948
5268.67 903
5269.36 899
5270.04 957
5270.73 832
5271.41 817
5272.09 871
5272.78 887
5273.46 867
5274.15 808
5274.83 839
5275.52 791
5276.20 787
5276.89 767
5277.57 775
5278.26 894
5278.94 865
5279.63 866
5280.32 932
5281.00 958
5281.69 964
5282.37 896
5283.06 970
5283.74 1007
5284.43 1070
5285.11 937
5285.80 988
5286.49 963
5287.17 908
5287.86 824
5288.54 895
5289.23 834
5289.91 897
5290.60 787
5291.29 771
5291.97 853
5292.66 860
5293.35 872
5294.03 914
5294.72 896
5295.40 838
5296.09 747
5296.78 723
5297.46 818
5298.15 825
5298.84 804
5299.52 867
5300.21 833
5300.90 850
5301.58 859
5302.27 897
5302.96 871
5303.64 905
5304.33 889
5305.02 840
5305.70 910
5306.39 898
5307.08 824
5307.77 833
5308.45 858
5309.14 903
5309.83 870
5310.51 796
5311.20 864
5311.89 872
5312.58 947
5313.26 935
5313.95 823
5314.64 869
5315.33 913
5316.01 876
5316.70 801
5317.39 741
5318.08 818
5318.77 919
5319.45 916
5320.14 884
5320.83 829
5321.52 861
5322.20 879
5322.89 775
5323.58 759
5324.27 915
5324.96 901
5325.65 894
5326.33 922
5327.02 919
5327.71 926
5328.40 916
5329.09 856
5329.78 816
5330.46 965
5331.15 911
5331.84 907
5332.53 889
5333.22 919
5333.91 898
5334.60 943
5335.29 882
5335.98 830
5336.66 892
5337.35 880
5338.04 900
5338.73 872
5339.42 818
5340.11 844
5340.80 946
5341.49 905
5342.18 851
5342.87 924
5343.56 941
5344.25 907
5344.94 909
5345.62 890
5346.31 795
5347.00 854
5347.69 965
5348.38 812
5349.07 897
5349.76 954
5350.45 1021
5351.14 1079
5351.83 1038
5352.52 1146
5353.21 1130
5353.90 1170
5354.59 1208
5355.28 1125
5355.97 1094
5356.66 1079
5357.35 1042
5358.04 985
5358.74 950
5359.43 905
5360.12 879
5360.81 886
5361.50 868
5362.19 918
5362.88 801
5363.57 888
5364.26 953
5364.95 877
5365.64 879
5366.33 885
5367.02 912
5367.71 876
5368.41 805
5369.10 846
5369.79 822
5370.48 866
5371.17 936
5371.86 804
5372.55 848
5373.24 931
5373.94 987
5374.63 985
5375.32 905
5376.01 866
5376.70 878
5377.39 827
5378.08 881
5378.78 867
5379.47 872
5380.16 902
5380.85 935
5381.54 992
5382.24 1030
5382.93 976
5383.62 1004
5384.31 1103
5385.00 1052
5385.70 1081
5386.39 1046
5387.08 1095
5387.77 996
5388.47 947
5389.16 958
5389.85 876
5390.54 885
5391.23 852
5391.93 844
5392.62 889
5393.31 839
5394.01 822
5394.70 860
5395.39 900
5396.08 928
5396.78 806
5397.47 815
5398.16 774
5398.86 738
5399.55 848
5400.24 852
5400.93 779
5401.63 765
5402.32 812
5403.01 870
5403.71 810
5404.40 777
5405.09 807
5405.79 783
5406.48 764
5407.17 876
5407.87 840
5408.56 812
5409.26 857
5409.95 876
5410.64 804
5411.34 825
5412.03 780
5412.72 903
5413.42 757
5414.11 872
5414.81 770
5415.50 728
5416.19 829
5416.89 814
5417.58 802
5418.28 796
5418.97 824
5419.67 870
5420.36 805
5421.05 769
5421.75 777
5422.44 829
5423.14 858
5423.83 772
5424.53 798
5425.22 780
5425.92 798
5426.61 757
5427.31 781
5428.00 813
5428.70 792
5429.39 772
5430.09 819
5430.78 740
5431.48 723
5432.17 770
5432.87 729
5433.56 765
5434.26 749
5434.95 750
5435.65 855
5436.34 807
5437.04 807
5437.73 734
5438.43 725
5439.13 730
5439.82 731
5440.52 774
5441.21 801
5441.91 818
5442.60 812
5443.30 861
5444.00 785
5444.69 788
5445.39 802
5446.08 780
5446.78 723
5447.48 728
5448.17 839
5448.87 897
5449.56 803
5450.26 804
5450.96 794
5451.65 841
5452.35 792
5453.05 835
5453.74 780
5454.44 738
5455.14 834
5455.83 803
5456.53 741
5457.23 798
5457.92 803
5458.62 801
5459.32 841
5460.01 683
5460.71 742
5461.41 790
5462.11 794
5462.80 852
5463.50 867
5464.20 795
5464.89 823
5465.59 841
5466.29 818
5466.99 692
5467.68 676
5468.38 769
5469.08 800
5469.78 788
5470.47 779
5471.17 795
5471.87 787
5472.57 822
5473.26 739
5473.96 715
5474.66 761
5475.36 709
5476.06 819
5476.75 838
5477.45 813
5478.15 750
5478.85 829
5479.55 768
5480.24 883
5480.94 771
5481.64 761
5482.34 725
5483.04 743
5483.74 775
5484.43 725
5485.13 839
5485.83 868
5486.53 739
5487.23 683
5487.93 798
5488.63 834
5489.33 863
5490.02 817
5490.72 838
5491.42 828
5492.12 804
5492.82 810
5493.52 815
5494.22 747
5494.92 840
5495.62 787
5496.32 727
5497.01 722
5497.71 765
5498.41 766
5499.11 729
5499.81 771
5500.51 809
5501.21 840
5501.91 792
5502.61 735
5503.31 814
5504.01 781
5504.71 791
5505.41 898
5506.11 907
5506.81 780
5507.51 750
5508.21 781
5508.91 768
5509.61 850
5510.31 853
5511.01 865
5511.71 808
5512.41 756
5513.11 800
5513.81 799
5514.51 729
5515.21 752
5515.91 860
5516.61 830
5517.31 763
5518.01 775
5518.72 762
5519.42 752
5520.12 727
5520.82 749
5521.52 718
5522.22 798
5522.92 862
5523.62 826
5524.32 844
5525.02 838
5525.72 790
5526.43 808
5527.13 722
5527.83 748
5528.53 806
5529.23 849
5529.93 831
5530.63 718
5531.33 737
5532.04 695
5532.74 728
5533.44 846
5534.14 803
5534.84 758
5535.54 736
5536.25 768
5536.95 702
5537.65 715
5538.35 755
5539.05 701
5539.76 591
5540.46 680
5541.16 725
5541.86 766
5542.56 767
5543.27 685
5543.97 656
5544.67 767
5545.37 761
5546.08 688
5546.78 687
5547.48 736
5548.18 713
5548.89 689
5549.59 715
5550.29 723
5550.99 697
5551.70 669
5552.40 664
5553.10 751
5553.81 757
5554.51 746
5555.21 719
5555.91 722
5556.62 699
5557.32 693
5558.02 727
5558.73 702
5559.43 720
5560.13 850
5560.84 749
5561.54 640
5562.24 710
5562.95 716
5563.65 775
5564.35 677
5565.06 700
5565.76 704
5566.47 669
5567.17 719
5567.87 746
5568.58 746
5569.28 714
5569.98 684
5570.69 661
5571.39 719
5572.10 759
5572.80 676
5573.50 655
5574.21 685
5574.91 715
5575.62 781
5576.32 727
5577.03 740
5577.73 678
5578.44 725
5579.14 715
5579.84 707
5580.55 728
5581.25 725
5581.96 716
5582.66 672
5583.37 746
5584.07 724
5584.78 696
5585.48 769
5586.19 770
5586.89 722
5587.60 698
5588.30 661
5589.01 723
5589.71 756
5590.42 714
5591.12 782
5591.83 783
5592.53 813
5593.24 789
5593.94 771
5594.65 739
5595.36 781
5596.06 768
5596.77 689
5597.47 662
5598.18 786
5598.88 823
5599.59 791
5600.30 682
5601.00 724
5601.71 765
5602.41 755
5603.12 741
5603.83 761
5604.53 775
5605.24 715
5605.94 720
5606.65 690
5607.36 673
5608.06 678
5608.77 656
5609.48 700
5610.18 645
5610.89 672
5611.60 728
5612.30 819
5613.01 794
5613.72 758
5614.42 738
5615.13 716
5615.84 723
5616.54 765
5617.25 664
5617.96 691
5618.66 685
5619.37 764
5620.08 761
5620.78 634
5621.49 680
5622.20 640
5622.91 680
5623.61 694
5624.32 660
5625.03 691
5625.74 684
5626.44 668
5627.15 688
5627.86 647
5628.57 760
5629.27 779
5629.98 669
5630.69 661
5631.40 743
5632.11 743
5632.81 644
5633.52 723
5634.23 699
5634.94 741
5635.65 758
5636.35 739
5637.06 732
5637.77 720
5638.48 731
5639.19 668
5639.89 630
5640.60 693
5641.31 664
5642.02 732
5642.73 715
5643.44 674
5644.15 730
5644.85 781
5645.56 742
5646.27 688
5646.98 755
5647.69 722
5648.40 709
5649.11 741
5649.82 651
5650.53 641
5651.23 650
5651.94 726
5652.65 730
5653.36 632
5654.07 686
5654.78 765
5655.49 721
5656.20 736
5656.91 792
5657.62 707
5658.33 681
5659.04 729
5659.75 716
5660.46 715
5661.17 732
5661.88 775
5662.59 719
5663.30 692
5664.00 658
5664.71 744
5665.42 730
5666.13 723
5666.84 767
5667.55 744
5668.27 623
5668.98 587
5669.69 701
5670.40 742
5671.11 694
5671.82 700
5672.53 693
5673.24 706
5673.95 716
5674.66 704
5675.37 716
5676.08 661
5676.79 684
5677.50 642
5678.21 625
5678.92 640
5679.63 666
5680.34 621
5681.06 627
5681.77 728
5682.48 673
5683.19 676
5683.90 630
5684.61 737
5685.32 673
5686.03 704
5686.74 722
5687.46 749
5688.17 694
5688.88 774
5689.59 708
5690.30 719
5691.01 693
5691.72 778
5692.44 755
5693.15 802
5693.86 740
5694.57 673
5695.28 692
5696.00 660
5696.71 651
5697.42 692
5698.13 720
5698.84 669
5699.56 607
5700.27 610
5700.98 620
5701.69 672
5702.40 687
5703.12 676
5703.83 706
5704.54 718
5705.25 653
5705.97 718
5706.68 680
5707.39 646
5708.10 664
5708.82 757
5709.53 732
5710.24 756
5710.95 685
5711.67 709
5712.38 694
5713.09 734
5713.81 677
5714.52 630
5715.23 682
5715.95 669
5716.66 657
5717.37 708
5718.09 723
5718.80 674
5719.51 638
5720.23 608
5720.94 705
5721.65 667
5722.37 678
5723.08 654
5723.79 652
5724.51 718
5725.22 694
5725.93 671
5726.65 698
5727.36 700
5728.08 695
5728.79 667
5729.50 711
5730.22 651
5730.93 645
5731.65 634
5732.36 698
5733.07 678
5733.79 702
5734.50 612
5735.22 627
5735.93 651
5736.65 643
5737.36 681
5738.07 669
5738.79 651
5739.50 699
5740.22 658
5740.93 752
5741.65 689
5742.36 656
5743.08 710
5743.79 656
5744.51 660
5745.22 633
5745.94 642
5746.65 680
5747.37 689
5748.08 660
5748.80 608
5749.51 629
5750.23 684
5750.94 730
5751.66 759
5752.37 669
5753.09 711
5753.80 708
5754.52 677
5755.24 635
5755.95 792
5756.67 801
5757.38 822
5758.10 770
5758.81 688
5759.53 686
5760.25 687
5760.96 738
5761.68 768
5762.39 757
5763.11 765
5763.83 766
5764.54 754
5765.26 679
5765.97 725
5766.69 697
5767.41 657
5768.12 633
5768.84 743
5769.56 691
5770.27 711
5770.99 718
5771.71 738
5772.42 759
5773.14 729
5773.86 707
5774.57 823
5775.29 748
5776.01 750
5776.72 737
5777.44 749
5778.16 826
5778.88 818
5779.59 773
5780.31 787
5781.03 700
5781.74 701
5782.46 725
5783.18 769
5783.90 746
5784.61 747
5785.33 724
5786.05 819
5786.77 755
5787.48 756
5788.20 721
5788.92 779
5789.64 732
5790.35 679
5791.07 634
5791.79 733
5792.51 705
5793.23 742
5793.94 711
5794.66 721
5795.38 709
5796.10 825
5796.82 727
5797.53 693
5798.25 746
5798.97 674
5799.69 775
5800.41 757
5801.13 822
5801.84 873
5802.56 902
5803.28 947
5804.00 904
5804.72 919
5805.44 927
5806.16 979
5806.87 846
5807.59 857
5808.31 763
5809.03 767
5809.75 820
5810.47 802
5811.19 779
5811.91 788
5812.63 776
5813.35 786
5814.07 795
5814.78 791
5815.50 812
5816.22 843
5816.94 820
5817.66 930
5818.38 917
5819.10 969
5819.82 908
5820.54 1034
5821.26 903
5821.98 922
5822.70 839
5823.42 831
5824.14 892
5824.86 854
5825.58 938
5826.30 827
5827.02 837
5827.74 849
5828.46 862
5829.18 865
5829.90 911
5830.62 816
5831.34 763
5832.06 765
5832.78 751
5833.50 843
5834.22 767
5834.94 765
5835.66 790
5836.38 748
5837.10 817
5837.82 792
5838.55 753
5839.27 716
5839.99 779
5840.71 823
5841.43 856
5842.15 763
5842.87 707
5843.59 707
5844.31 825
5845.03 820
5845.76 830
5846.48 766
5847.20 779
5847.92 769
5848.64 708
5849.36 768
5850.08 727
5850.81 726
5851.53 731
5852.25 737
5852.97 700
5853.69 703
5854.41 697
5855.14 664
5855.86 718
5856.58 719
5857.30 687
5858.02 771
5858.74 760
5859.47 701
5860.19 758
5860.91 789
5861.63 772
5862.36 747
5863.08 785
5863.80 706
5864.52 634
5865.24 648
5865.97 726
5866.69 691
5867.41 656
5868.13 744
5868.86 727
5869.58 676
5870.30 703
5871.03 737
5871.75 692
5872.47 714
5873.19 734
5873.92 766
5874.64 732
5875.36 634
5876.09 656
5876.81 695
5877.53 679
5878.26 604
5878.98 658
5879.70 684
5880.43 725
5881.15 712
5881.87 727
5882.60 716
5883.32 667
5884.04 664
5884.77 748
5885.49 749
5886.21 819
5886.94 726
5887.66 708
5888.39 751
5889.11 759
5889.83 789
5890.56 760
5891.28 698
5892.01 673
5892.73 668
5893.45 686
5894.18 669
5894.90 716
5895.63 681
5896.35 693
5897.07 714
5897.80 697
5898.52 715
5899.25 749
5899.97 727
5900.70 724
5901.42 756
5902.15 758
5902.87 736
5903.60 798
5904.32 802
5905.05 792
5905.77 770
5906.50 802
5907.22 848
5907.95 802
5908.67 698
5909.40 691
5910.12 720
5910.85 742
5911.57 701
5912.30 743
5913.02 710
5913.75 632
5914.47 662
5915.20 684
5915.92 668
5916.65 654
5917.38 665
5918.10 675
5918.83 643
5919.55 699
5920.28 750
5921.00 710
5921.73 683
5922.46 672
5923.18 670
5923.91 718
5924.63 648
5925.36 726
5926.09 714
5926.81 686
5927.54 665
5928.26 682
5928.99 685
5929.72 673
5930.44 697
5931.17 746
5931.90 714
5932.62 724
5933.35 753
5934.08 777
5934.80 740
5935.53 768
5936.26 799
5936.98 722
5937.71 682
5938.44 694
5939.16 725
5939.89 732
5940.62 757
5941.35 797
5942.07 743
5942.80 773
5943.53 712
5944.25 747
5944.98 783
5945.71 780
5946.44 772
5947.16 662
5947.89 641
5948.62 677
5949.35 739
5950.07 740
5950.80 709
5951.53 736
5952.26 719
5952.99 753
5953.71 722
5954.44 730
5955.17 699
5955.90 683
5956.62 703
5957.35 749
5958.08 839
5958.81 766
5959.54 762
5960.27 697
5960.99 770
5961.72 761
5962.45 774
5963.18 804
5963.91 797
5964.64 754
5965.36 799
5966.09 772
5966.82 777
5967.55 742
5968.28 824
5969.01 762
5969.74 706
5970.47 736
5971.19 765
5971.92 818
5972.65 777
5973.38 746
5974.11 736
5974.84 764
5975.57 835
5976.30 856
5977.03 738
5977.76 755
5978.49 809
5979.22 768
5979.95 854
5980.67 839
5981.40 852
5982.13 833
5982.86 761
5983.59 687
5984.32 746
5985.05 796
5985.78 871
5986.51 747
5987.24 808
5987.97 826
5988.70 846
5989.43 801
5990.16 802
5990.89 797
5991.62 826
5992.35 879
5993.08 827
5993.81 921
5994.54 769
5995.27 859
5996.00 944
5996.73 816
5997.47 806
5998.20 881
5998.93 804
5999.66 854
6000.39 881
6001.12 869
6001.85 896
6002.58 785
6003.31 847
6004.04 824
6004.77 757
6005.50 787
6006.24 801
6006.97 797
6007.70 827
6008.43 876
6009.16 865
6009.89 787
6010.62 871
6011.35 931
6012.09 999
6012.82 1008
6013.55 1092
6014.28 1086
6015.01 1071
6015.74 1171
6016.47 1189
6017.21 1149
6017.94 1026
6018.67 966
6019.40 914
6020.13 981
6020.87 941
6021.60 974
6022.33 874
6023.06 913
6023.79 835
6024.53 814
6025.26 741
6025.99 776
6026.72 741
6027.46 678
6028.19 761
6028.92 731
6029.65 795
6030.39 732
6031.12 726
6031.85 715
6032.58 719
6033.32 778
6034.05 703
6034.78 717
6035.51 809
6036.25 723
6036.98 738
6037.71 795
6038.45 824
6039.18 735
6039.91 710
6040.65 784
6041.38 766
6042.11 762
6042.85 748
6043.58 744
6044.31 778
6045.05 778
6045.78 768
6046.51 850
6047.25 887
6047.98 892
6048.71 878
6049.45 830
6050.18 784
6050.91 748
6051.65 714
6052.38 825
6053.12 782
6053.85 727
6054.58 706
6055.32 665
6056.05 737
6056.79 707
6057.52 713
6058.25 732
6058.99 758
6059.72 724
6060.46 739
6061.19 739
6061.93 779
6062.66 808
6063.40 774
6064.13 719
6064.86 664
6065.60 724
6066.33 695
6067.07 685
6067.80 695
6068.54 723
6069.27 647
6070.01 629
6070.74 712
6071.48 681
6072.21 632
6072.95 668
6073.68 685
6074.42 761
6075.15 703
6075.89 707
6076.63 808
6077.36 720
6078.10 688
6078.83 725
6079.57 712
6080.30 680
6081.04 671
6081.77 738
6082.51 745
6083.25 679
6083.98 659
6084.72 719
6085.45 758
6086.19 751
6086.92 730
6087.66 682
6088.40 683
6089.13 709
6089.87 738
6090.61 698
6091.34 758
6092.08 708
6092.81 707
6093.55 749
6094.29 679
6095.02 734
6095.76 749
6096.50 771
6097.23 741
6097.97 690
6098.71 713
6099.44 717
6100.18 764
6100.92 721
6101.65 726
6102.39 650
6103.13 755
6103.86 662
6104.60 644
6105.34 720
6106.08 593
6106.81 627
6107.55 680
6108.29 674
6109.02 613
6109.76 612
6110.50 667
6111.24 707
6111.97 644
6112.71 631
6113.45 716
6114.19 701
6114.92 650
6115.66 672
6116.40 632
6117.14 672
6117.88 678
6118.61 617
6119.35 640
6120.09 689
6120.83 689
6121.57 788
6122.30 734
6123.04 675
6123.78 728
6124.52 710
6125.26 741
6126.00 750
6126.73 730
6127.47 729
6128.21 679
6128.95 662
6129.69 643
6130.43 622
6131.16 716
6131.90 725
6132.64 741
6133.38 637
6134.12 740
6134.86 816
6135.60 750
6136.34 776
6137.08 825
6137.81 800
6138.55 738
6139.29 722
6140.03 716
6140.77 743
6141.51 780
6142.25 785
6142.99 712
6143.73 747
6144.47 748
6145.21 695
6145.95 674
6146.69 754
6147.43 718
6148.17 749
6148.91 748
6149.65 705
6150.39 640
6151.13 687
6151.86 720
6152.60 657
6153.34 730
6154.08 709
6154.83 682
6155.57 703
6156.31 710
6157.05 588
6157.79 686
6158.53 733
6159.27 771
6160.01 720
6160.75 726
6161.49 739
6162.23 741
6162.97 681
6163.71 707
6164.45 640
6165.19 666
6165.93 722
6166.67 702
6167.41 723
6168.15 677
6168.89 745
6169.64 861
6170.38 802
6171.12 780
6171.86 726
6172.60 756
6173.34 749
6174.08 753
6174.82 710
6175.57 803
6176.31 785
6177.05 781
6177.79 755
6178.53 734
6179.27 699
6180.01 697
6180.76 712
6181.50 671
6182.24 741
6182.98 690
6183.72 724
6184.46 722
6185.21 735
6185.95 738
6186.69 742
6187.43 697
6188.17 703
6188.92 782
6189.66 721
6190.40 659
6191.14 640
6191.89 727
6192.63 736
6193.37 778
6194.11 817
6194.86 760
6195.60 780
6196.34 794
6197.08 668
6197.83 828
6198.57 810
6199.31 744
6200.05 752
6200.80 789
6201.54 731
6202.28 780
6203.03 751
6203.77 811
6204.51 812
6205.26 847
6206.00 828
6206.74 940
6207.48 978
6208.23 1154
6208.97 1230
6209.71 1236
6210.46 1260
6211.20 1354
6211.95 1565
6212.69 1525
6213.43 1496
6214.18 1310
6214.92 1289
6215.66 1221
6216.41 1160
6217.15 1020
6217.89 886
6218.64 829
6219.38 771
6220.13 736
6220.87 780
6221.61 727
6222.36 750
6223.10 781
6223.85 785
6224.59 800
6225.34 795
6226.08 734
6226.82 711
6227.57 720
6228.31 697
6229.06 626
6229.80 677
6230.55 713
6231.29 744
6232.04 621
6232.78 709
6233.53 719
6234.27 721
6235.02 698
6235.76 696
6236.51 728
6237.25 728
6238.00 690
6238.74 694
6239.49 707
6240.23 641
6240.98 675
6241.72 643
6242.47 654
6243.21 668
6243.96 747
6244.70 727
6245.45 692
6246.20 688
6246.94 704
6247.69 748
6248.43 755
6249.18 782
6249.92 797
6250.67 722
6251.42 768
6252.16 766
6252.91 739
6253.65 753
6254.40 762
6255.15 770
6255.89 701
6256.64 674
6257.38 656
6258.13 687
6258.88 719
6259.62 746
6260.37 704
6261.12 673
6261.86 661
6262.61 680
6263.36 662
6264.10 713
6264.85 727
6265.60 726
6266.34 713
6267.09 643
6267.84 711
6268.58 690
6269.33 701
6270.08 695
6270.82 736
6271.57 720
6272.32 762
6273.07 746
6273.81 713
6274.56 738
6275.31 753
6276.05 823
6276.80 775
6277.55 722
6278.30 738
6279.04 828
6279.79 752
6280.54 719
6281.29 769
6282.03 732
6282.78 714
6283.53 676
6284.28 692
6285.03 636
6285.77 698
6286.52 699
6287.27 656
6288.02 656
6288.77 688
6289.51 703
6290.26 688
6291.01 698
6291.76 719
6292.51 629
6293.26 637
6294.00 625
6294.75 644
6295.50 640
6296.25 620
6297.00 621
6297.75 652
6298.50 644
6299.24 661
6299.99 678
6300.74 730
6301.49 683
6302.24 653
6302.99 702
6303.74 633
6304.49 701
6305.24 691
6305.99 633
6306.73 656
6307.48 674
6308.23 629
6308.98 703
6309.73 665
6310.48 643
6311.23 701
6311.98 625
6312.73 620
6313.48 639
6314.23 616
6314.98 669
6315.73 646
6316.48 637
6317.23 654
6317.98 682
6318.73 639
6319.48 655
6320.23 598
6320.98 612
6321.73 630
6322.48 642
6323.23 654
6323.98 630
6324.73 692
6325.48 628
6326.23 564
6326.98 568
6327.73 588
6328.48 632
6329.23 529
6329.98 653
6330.73 608
6331.48 639
6332.23 700
6332.98 658
6333.73 584
6334.49 618
6335.24 587
6335.99 645
6336.74 618
6337.49 603
6338.24 556
6338.99 537
6339.74 632
6340.49 633
6341.25 603
6342.00 583
6342.75 579
6343.50 561
6344.25 615
6345.00 625
6345.75 587
6346.51 602
6347.26 654
6348.01 586
6348.76 524
6349.51 584
6350.26 606
6351.02 638
6351.77 535
6352.52 554
6353.27 499
6354.02 597
6354.78 579
6355.53 602
6356.28 618
6357.03 669
6357.78 583
6358.54 637
6359.29 655
6360.04 642
6360.79 642
6361.55 647
6362.30 624
6363.05 579
6363.80 640
6364.56 584
6365.31 605
6366.06 607
6366.81 581
6367.57 563
6368.32 574
6369.07 666
6369.83 591
6370.58 547
6371.33 604
6372.08 597
6372.84 590
6373.59 616
6374.34 622
6375.10 598
6375.85 588
6376.60 611
6377.36 571
6378.11 549
6378.86 593
6379.62 611
6380.37 597
6381.12 628
6381.88 673
6382.63 621
6383.39 629
6384.14 567
6384.89 600
6385.65 585
6386.40 596
6387.16 565
6387.91 534
6388.66 540
6389.42 567
6390.17 542
6390.93 596
6391.68 608
6392.43 505
6393.19 541
6393.94 543
6394.70 556
6395.45 552
6396.21 590
6396.96 627
6397.72 573
6398.47 536
6399.22 535
6399.98 569
6400.73 597
6401.49 579
6402.24 532
6403.00 500
6403.75 526
6404.51 515
6405.26 555
6406.02 574
6406.77 605
6407.53 567
6408.28 571
6409.04 632
6409.79 584
6410.55 571
6411.31 484
6412.06 568
6412.82 538
6413.57 564
6414.33 555
6415.08 567
6415.84 554
6416.59 583
6417.35 617
6418.11 574
6418.86 527
6419.62 570
6420.37 560
6421.13 601
6421.89 599
6422.64 572
6423.40 549
6424.15 525
6424.91 586
6425.67 533
6426.42 489
6427.18 485
6427.94 515
6428.69 522
6429.45 561
6430.20 531
6430.96 522
6431.72 487
6432.47 527
6433.23 574
6433.99 546
6434.74 542
6435.50 562
6436.26 567
6437.02 590
6437.77 536
6438.53 564
6439.29 599
6440.04 592
6440.80 535
6441.56 502
6442.32 542
6443.07 584
6443.83 549
6444.59 563
6445.34 546
6446.10 515
6446.86 564
6447.62 558
6448.37 512
6449.13 521
6449.89 494
6450.65 548
6451.41 539
6452.16 534
6452.92 505
6453.68 466
6454.44 503
6455.19 522
6455.95 506
6456.71 583
6457.47 561
6458.23 605
6458.99 588
6459.74 533
6460.50 512
6461.26 614
6462.02 606
6462.78 535
6463.54 566
6464.29 595
6465.05 566
6465.81 530
6466.57 607
6467.33 571
6468.09 569
6468.85 552
6469.60 499
6470.36 603
6471.12 600
6471.88 527
6472.64 593
6473.40 593
6474.16 593
6474.92 571
6475.68 580
6476.44 557
6477.20 570
6477.95 552
6478.71 561
6479.47 536
6480.23 533
6480.99 588
6481.75 568
6482.51 558
6483.27 623
6484.03 609
6484.79 610
6485.55 605
6486.31 657
6487.07 592
6487.83 634
6488.59 691
6489.35 618
6490.11 611
6490.87 588
6491.63 590
6492.39 586
6493.15 592
6493.91 601
6494.67 646
6495.43 639
6496.19 628
6496.95 598
6497.71 611
6498.47 623
6499.23 599
6499.99 651
6500.76 619
6501.52 666
6502.28 644
6503.04 608
6503.80 540
6504.56 597
6505.32 618
6506.08 662
6506.84 608
6507.60 668
6508.36 600
6509.13 566
6509.89 536
6510.65 582
6511.41 629
6512.17 646
6512.93 647
6513.69 655
6514.45 682
6515.22 611
6515.98 665
6516.74 632
6517.50 609
6518.26 651
6519.02 652
6519.79 648
6520.55 609
6521.31 660
6522.07 615
6522.83 670
6523.60 704
6524.36 749
6525.12 692
6525.88 731
6526.64 803
6527.41 718
6528.17 790
6528.93 870
6529.69 823
6530.46 865
6531.22 847
6531.98 792
6532.74 770
6533.51 799
6534.27 796
6535.03 811
6535.79 786
6536.56 741
6537.32 700
6538.08 714
6538.85 711
6539.61 754
6540.37 710
6541.13 706
6541.90 669
6542.66 656
6543.42 742
6544.19 690
6544.95 651
6545.71 653
6546.48 713
6547.24 729
6548.00 627
6548.77 646
6549.53 566
6550.29 634
6551.06 579
6551.82 567
6552.58 616
6553.35 585
6554.11 675
6554.88 674
6555.64 662
6556.40 660
6557.17 640
6557.93 648
6558.70 661
6559.46 629
6560.22 671
6560.99 603
6561.75 640
6562.52 646
6563.28 644
6564.05 682
6564.81 629
6565.57 656
6566.34 632
6567.10 716
6567.87 747
6568.63 697
6569.40 742
6570.16 725
6570.93 693
6571.69 728
6572.46 684
6573.22 705
6573.99 647
6574.75 682
6575.52 713
6576.28 735
6577.05 722
6577.81 735
6578.58 798
6579.34 736
6580.11 791
6580.87 763
6581.64 755
6582.40 773
6583.17 785
6583.93 816
6584.70 835
6585.47 787
6586.23 800
6587.00 797
6587.76 759
6588.53 702
6589.29 708
6590.06 698
6590.83 726
6591.59 708
6592.36 749
6593.12 769
6593.89 720
6594.66 818
6595.42 851
6596.19 829
6596.96 831
6597.72 826
6598.49 825
6599.25 871
6600.02 799
6600.79 783
6601.55 791
6602.32 789
6603.09 732
6603.85 719
6604.62 724
6605.39 677
6606.15 703
6606.92 678
6607.69 728
6608.46 686
6609.22 617
6609.99 656
6610.76 673
6611.52 647
6612.29 663
6613.06 648
6613.83 644
6614.59 654
6615.36 638
6616.13 633
6616.89 742
6617.66 667
6618.43 663
6619.20 747
6619.96 720
6620.73 691
6621.50 669
6622.27 682
6623.04 815
6623.80 789
6624.57 887
6625.34 767
6626.11 701
6626.88 792
6627.64 687
6628.41 645
6629.18 680
6629.95 719
6630.72 688
6631.48 695
6632.25 725
6633.02 741
6633.79 765
6634.56 847
6635.33 892
6636.10 864
6636.86 837
6637.63 867
6638.40 901
6639.17 876
6639.94 895
6640.71 865
6641.48 777
6642.25 775
6643.01 709
6643.78 707
6644.55 682
6645.32 660
6646.09 695
6646.86 658
6647.63 626
6648.40 634
6649.17 644
6649.94 675
6650.71 657
6651.48 616
6652.25 665
6653.01 707
6653.78 660
6654.55 681
6655.32 703
6656.09 693
6656.86 588
6657.63 603
6658.40 652
6659.17 597
6659.94 670
6660.71 748
6661.48 633
6662.25 667
6663.02 710
6663.79 709
6664.56 691
6665.33 683
6666.10 698
6666.87 713
6667.64 789
6668.42 716
6669.19 702
6669.96 717
6670.73 768
6671.50 749
6672.27 727
6673.04 688
6673.81 698
6674.58 686
6675.35 625
6676.12 613
6676.89 575
6677.66 591
6678.44 656
6679.21 719
6679.98 629
6680.75 565
6681.52 549
6682.29 603
6683.06 640
6683.83 615
6684.60 629
6685.38 594
6686.15 621
6686.92 628
6687.69 640
6688.46 621
6689.23 571
6690.01 578
6690.78 616
6691.55 555
6692.32 603
6693.09 662
6693.86 556
6694.64 636
6695.41 664
6696.18 638
6696.95 613
6697.73 654
6698.50 589
6699.27 535
6700.04 561
6700.81 523
6701.59 539
6702.36 563
6703.13 573
6703.90 626
6704.68 583
6705.45 577
6706.22 563
6706.99 614
6707.77 580
6708.54 617
6709.31 609
6710.09 545
6710.86 591
6711.63 618
6712.40 589
6713.18 578
6713.95 603
6714.72 571
6715.50 530
6716.27 582
6717.04 594
6717.82 592
6718.59 575
6719.36 611
6720.14 626
6720.91 540
6721.68 615
6722.46 596
6723.23 571
6724.00 559
6724.78 550
6725.55 548
6726.33 605
6727.10 631
6727.87 517
6728.65 532
6729.42 546
6730.20 533
6730.97 506
6731.74 577
6732.52 535
6733.29 479
6734.07 535
6734.84 553
6735.61 574
6736.39 592
6737.16 623
6737.94 610
6738.71 539
6739.49 553
6740.26 571
6741.04 488
6741.81 554
6742.59 506
6743.36 473
6744.13 569
6744.91 610
6745.68 563
6746.46 550
6747.23 583
6748.01 531
6748.78 541
6749.56 564
6750.33 523
6751.11 566
6751.89 503
6752.66 499
6753.44 507
6754.21 542
6754.99 545
6755.76 526
6756.54 532
6757.31 531
6758.09 537
6758.86 502
6759.64 487
6760.42 443
6761.19 433
6761.97 525
6762.74 528
6763.52 557
6764.30 546
6765.07 498
6765.85 554
6766.62 526
6767.40 496
6768.18 532
6768.95 585
6769.73 520
6770.51 513
6771.28 537
6772.06 548
6772.83 514
6773.61 561
6774.39 558
6775.16 552
6775.94 497
6776.72 551
6777.49 540
6778.27 546
6779.05 516
6779.82 574
6780.60 575
6781.38 612
6782.16 615
6782.93 537
6783.71 528
6784.49 501
6785.26 538
6786.04 517
6786.82 515
6787.60 486
6788.37 533
6789.15 507
6789.93 486
6790.71 561
6791.48 542
6792.26 491
6793.04 552
6793.82 526
6794.59 517
6795.37 516
6796.15 515
6796.93 507
6797.70 487
6798.48 511
6799.26 448
6800.04 503
6800.82 523
6801.60 476
6802.37 510
6803.15 459
6803.93 511
6804.71 530
6805.49 464
6806.26 524
6807.04 471
6807.82 496
6808.60 490
6809.38 462
6810.16 496
6810.94 466
6811.71 430
6812.49 449
6813.27 496
6814.05 517
6814.83 543
6815.61 514
6816.39 548
6817.17 500
6817.95 507
6818.73 534
6819.50 539
6820.28 509
6821.06 491
6821.84 461
6822.62 507
6823.40 489
6824.18 474
6824.96 540
6825.74 453
6826.52 462
6827.30 455
6828.08 513
6828.86 501
6829.64 487
6830.42 477
6831.20 449
6831.98 521
6832.76 558
6833.54 475
6834.32 485
6835.10 488
6835.88 505
6836.66 501
6837.44 522
6838.22 511
6839.00 488
6839.78 512
6840.56 555
6841.34 497
6842.12 550
6842.90 535
6843.68 522
6844.46 475
6845.24 508
6846.02 565
6846.80 522
6847.58 445
6848.36 484
6849.14 499
6849.93 550
6850.71 544
6851.49 609
6852.27 584
6853.05 621
6853.83 626
6854.61 555
6855.39 542
6856.17 548
6856.96 594
6857.74 501
6858.52 478
6859.30 512
6860.08 514
6860.86 481
6861.64 546
6862.43 518
6863.21 499
6863.99 505
6864.77 544
6865.55 501
6866.33 463
6867.12 492
6867.90 490
6868.68 459
6869.46 406
6870.24 440
6871.03 423
6871.81 431
6872.59 481
6873.37 507
6874.16 470
6874.94 479
6875.72 503
6876.50 458
6877.28 507
6878.07 451
6878.85 455
6879.63 463
6880.42 496
6881.20 520
6881.98 470
6882.76 552
6883.55 561
6884.33 616
6885.11 524
6885.89 480
6886.68 555
6887.46 576
6888.24 550
6889.03 535
6889.81 502
6890.59 534
6891.38 513
6892.16 544
6892.94 518
6893.73 492
6894.51 572
6895.29 536
6896.08 532
6896.86 510
6897.64 464
6898.43 474
6899.21 503
6900.00 506
6900.78 502
6901.56 507
6902.35 546
6903.13 448
6903.91 491
6904.70 479
6905.48 466
6906.27 512
6907.05 501
6907.84 420
6908.62 445
6909.40 508
6910.19 505
6910.97 557
6911.76 514
6912.54 507
6913.33 507
6914.11 431
6914.90 442
6915.68 499
6916.46 497
6917.25 532
6918.03 494
6918.82 519
6919.60 518
6920.39 492
6921.17 474
6921.96 507
6922.74 474
6923.53 498
6924.31 521
6925.10 561
6925.88 545
6926.67 566
6927.45 522
6928.24 521
6929.03 472
6929.81 473
6930.60 542
6931.38 568
6932.17 497
6932.95 459
6933.74 517
6934.52 461
6935.31 440
6936.10 456
6936.88 486
6937.67 485
6938.45 407
6939.24 497
6940.03 511
6940.81 518
6941.60 481
6942.38 488
6943.17 479
6943.96 478
6944.74 490
6945.53 469
6946.32 447
6947.10 448
6947.89 517
6948.68 464
6949.46 517
6950.25 496
6951.03 563
6951.82 501
6952.61 481
6953.40 471
6954.18 520
6954.97 489
6955.76 515
6956.54 496
6957.33 533
6958.12 486
6958.90 486
6959.69 517
6960.48 539
6961.27 516
6962.05 539
6962.84 540
6963.63 523
6964.41 537
6965.20 524
6965.99 524
6966.78 535
6967.56 539
6968.35 532
6969.14 568
6969.93 569
6970.72 496
6971.50 485
6972.29 528
6973.08 558
6973.87 533
6974.66 606
6975.44 602
6976.23 537
6977.02 549
6977.81 545
6978.60 546
6979.38 551
6980.17 605
6980.96 585
6981.75 591
6982.54 602
6983.33 629
6984.11 624
6984.90 641
6985.69 666
6986.48 696
6987.27 716
6988.06 694
6988.85 728
6989.64 695
6990.42 751
6991.21 776
6992.00 624
6992.79 632
6993.58 613
6994.37 601
6995.16 577
6995.95 578
6996.74 559
6997.53 637
6998.32 567
6999.10 566
6999.89 581
7000.68 614
7001.47 643
7002.26 689
7003.05 728
7003.84 689
7004.63 669
7005.42 602
7006.21 651
7007.00 641
7007.79 577
7008.58 530
7009.37 570
7010.16 573
7010.95 542
7011.74 499
7012.53 500
7013.32 506
7014.11 539
7014.90 542
7015.69 455
7016.48 490
7017.27 538
7018.06 646
7018.85 555
7019.64 559
7020.43 515
7021.23 537
7022.02 569
7022.81 581
7023.60 585
7024.39 465
7025.18 480
7025.97 490
7026.76 542
7027.55 538
7028.34 539
7029.13 529
7029.93 521
7030.72 487
7031.51 550
7032.30 500
7033.09 479
7033.88 575
7034.67 518
7035.46 558
7036.26 572
7037.05 510
7037.84 520
7038.63 514
7039.42 514
7040.21 535
7041.01 547
7041.80 585
7042.59 512
7043.38 541
7044.17 588
7044.97 616
7045.76 599
7046.55 562
7047.34 585
7048.13 595
7048.93 570
7049.72 533
7050.51 505
7051.30 570
7052.09 557
7052.89 577
7053.68 599
7054.47 493
7055.26 498
7056.06 568
7056.85 537
7057.64 437
7058.44 495
7059.23 498
7060.02 464
7060.81 512
7061.61 512
7062.40 502
7063.19 488
7063.99 505
7064.78 455
7065.57 484
7066.37 493
7067.16 478
7067.95 489
7068.74 476
7069.54 446
7070.33 451
7071.13 503
7071.92 577
7072.71 501
7073.51 484
7074.30 582
7075.09 568
7075.89 560
7076.68 509
7077.47 560
7078.27 487
7079.06 519
7079.86 493
7080.65 486
7081.44 547
7082.24 545
7083.03 521
7083.83 573
7084.62 584
7085.41 558
7086.21 580
7087.00 579
7087.80 567
7088.59 551
7089.39 591
7090.18 633
7090.98 647
7091.77 666
7092.56 651
7093.36 614
7094.15 609
7094.95 620
7095.74 585
7096.54 490
7097.33 530
7098.13 524
7098.92 527
7099.72 553
7100.51 514
7101.31 515
7102.10 478
7102.90 533
7103.69 501
7104.49 469
7105.29 493
7106.08 571
7106.88 507
7107.67 531
7108.47 492
7109.26 511
7110.06 519
7110.85 482
7111.65 512
7112.45 498
7113.24 535
7114.04 572
7114.83 503
7115.63 510
7116.42 498
7117.22 505
7118.02 552
7118.81 556
7119.61 570
7120.41 552
7121.20 599
7122.00 586
7122.79 562
7123.59 566
7124.39 538
7125.18 481
7125.98 463
7126.78 545
7127.57 545
7128.37 560
7129.17 494
7129.96 443
7130.76 414
7131.56 448
7132.35 493
7133.15 481
7133.95 499
7134.74 503
7135.54 525
7136.34 572
7137.14 530
7137.93 597
7138.73 563
7139.53 524
7140.33 532
7141.12 462
7141.92 499
7142.72 513
7143.51 481
7144.31 551
7145.11 488
7145.91 476
7146.71 522
7147.50 528
7148.30 539
7149.10 553
7149.90 539
7150.69 507
7151.49 464
7152.29 487
7153.09 440
7153.89 480
7154.68 502
7155.48 451
7156.28 454
7157.08 464
7157.88 457
7158.68 415
7159.47 517
7160.27 511
7161.07 497
7161.87 505
7162.67 487
7163.47 467
7164.27 492
7165.06 541
7165.86 490
7166.66 538
7167.46 476
7168.26 487
7169.06 439
7169.86 465
7170.66 517
7171.46 523
7172.25 458
7173.05 491
7173.85 481
7174.65 471
7175.45 498
7176.25 495
7177.05 578
7177.85 518
7178.65 512
7179.45 507
7180.25 528
7181.05 560
7181.85 518
7182.65 504
7183.45 553
7184.25 521
7185.05 528
7185.85 497
7186.65 479
7187.45 465
7188.25 517
7189.05 469
7189.85 484
7190.65 451
7191.45 475
7192.25 528
7193.05 517
7193.85 466
7194.65 407
7195.45 446
7196.25 462
7197.05 510
7197.85 515
7198.65 477
7199.45 475
7200.25 477
7201.05 520
7201.85 503
7202.65 511
7203.46 511
7204.26 472
7205.06 470
7205.86 429
7206.66 450
7207.46 463
7208.26 461
7209.06 498
7209.86 496
7210.66 474
7211.47 514
7212.27 450
7213.07 477
7213.87 462
7214.67 466
7215.47 479
7216.27 477
7217.08 452
7217.88 453
7218.68 445
7219.48 467
7220.28 478
7221.09 435
7221.89 506
7222.69 470
7223.49 434
7224.29 441
7225.10 456
7225.90 507
7226.70 518
7227.50 489
7228.30 506
7229.11 449
7229.91 439
7230.71 466
7231.51 460
7232.32 428
7233.12 458
7233.92 510
7234.72 551
7235.53 520
7236.33 510
7237.13 495
7237.93 475
7238.74 485
7239.54 499
7240.34 567
7241.15 514
7241.95 574
7242.75 567
7243.55 543
7244.36 504
7245.16 495
7245.96 518
7246.77 523
7247.57 464
7248.37 512
7249.18 549
7249.98 494
7250.78 433
7251.59 466
7252.39 494
7253.20 508
7254.00 509
7254.80 409
7255.61 480
7256.41 531
7257.21 471
7258.02 438
7258.82 479
7259.63 542
7260.43 509
7261.23 503
7262.04 520
7262.84 455
7263.65 473
7264.45 506
7265.26 494
7266.06 463
7266.86 473
7267.67 485
7268.47 459
7269.28 436
7270.08 469
7270.89 511
7271.69 457
7272.50 470
7273.30 512
7274.11 510
7274.91 509
7275.71 542
7276.52 558
7277.32 586
7278.13 505
7278.93 549
7279.74 535
7280.55 533
7281.35 559
7282.16 501
7282.96 565
7283.77 568
7284.57 618
7285.38 616
7286.18 735
7286.99 728
7287.79 654
7288.60 715
7289.40 661
7290.21 671
7291.02 664
7291.82 597
7292.63 544
7293.43 558
7294.24 480
7295.05 491
7295.85 507
7296.66 490
7297.46 483
7298.27 494
7299.08 515
7299.88 510
7300.69 517
7301.49 536
7302.30 518
7303.11 517
7303.91 530
7304.72 532
7305.53 544
7306.33 527
7307.14 553
7307.95 560
7308.75 548
7309.56 511
7310.37 584
7311.17 511
7311.98 550
7312.79 580
7313.59 525
7314.40 549
7315.21 574
7316.02 515
7316.82 537
7317.63 600
7318.44 542
7319.24 493
7320.05 596
7320.86 621
7321.67 584
7322.47 548
7323.28 624
7324.09 620
7324.90 639
7325.70 623
7326.51 627
7327.32 625
7328.13 635
7328.94 551
7329.74 539
7330.55 499
7331.36 495
7332.17 502
7332.98 482
7333.78 435
7334.59 470
7335.40 494
7336.21 486
7337.02 489
7337.82 458
7338.63 484
7339.44 454
7340.25 488
7341.06 464
7341.87 452
7342.68 437
7343.48 486
7344.29 476
7345.10 459
7345.91 455
7346.72 471
7347.53 522
7348.34 466
7349.15 468
7349.95 455
7350.76 531
7351.57 509
7352.38 520
7353.19 428
7354.00 489
7354.81 453
7355.62 470
7356.43 429
7357.24 446
7358.05 432
7358.86 466
7359.67 504
7360.48 529
7361.29 501
7362.09 474
7362.90 448
7363.71 484
7364.52 485
7365.33 444
7366.14 468
7366.95 468
7367.76 509
7368.57 494
7369.38 451
7370.19 438
7371.00 481
7371.81 462
7372.62 519
7373.43 467
7374.25 488
7375.06 516
7375.87 454
7376.68 420
7377.49 439
7378.30 492
7379.11 506
7379.92 491
7380.73 441
7381.54 459
7382.35 494
7383.16 490
7383.97 487
7384.78 534
7385.59 521
7386.41 463
7387.22 467
7388.03 520
7388.84 495
7389.65 400
7390.46 452
7391.27 442
7392.08 487
7392.89 476
7393.71 445
7394.52 439
7395.33 426
7396.14 467
7396.95 424
7397.76 493
7398.58 476
7399.39 433
7400.20 446
7401.01 401
7401.82 420
7402.63 477
7403.45 414
7404.26 492
7405.07 430
7405.88 480
7406.69 464
7407.51 454
7408.32 477
7409.13 465
7409.94 371
7410.76 424
7411.57 446
7412.38 453
7413.19 428
7414.01 425
7414.82 450
7415.63 394
7416.44 427
7417.26 431
7418.07 499
7418.88 464
7419.69 446
7420.51 388
7421.32 473
7422.13 424
7422.95 442
7423.76 398
7424.57 367
7425.39 417
7426.20 380
7427.01 400
7427.83 447
7428.64 434
7429.45 417
7430.27 440
7431.08 432
7431.89 401
7432.71 392
7433.52 439
7434.33 441
7435.15 477
7435.96 463
7436.77 430
7437.59 378
7438.40 426
7439.22 387
7440.03 475
7440.84 430
7441.66 427
7442.47 401
7443.29 379
7444.10 389
7444.91 418
7445.73 455
7446.54 412
7447.36 456
7448.17 415
7448.99 413
7449.80 474
7450.62 475
7451.43 455
7452.24 433
7453.06 466
7453.87 457
7454.69 419
7455.50 397
7456.32 404
7457.13 432
7457.95 446
7458.76 430
7459.58 438
7460.39 441
7461.21 456
7462.02 442
7462.84 400
7463.65 386
7464.47 399
7465.28 431
7466.10 433
7466.92 422
7467.73 469
7468.55 500
7469.36 471
7470.18 444
7470.99 440
7471.81 500
7472.62 485
7473.44 463
7474.26 435
7475.07 445
7475.89 383
7476.70 474
7477.52 470
7478.34 420
7479.15 464
7479.97 389
7480.78 404
7481.60 388
7482.42 465
7483.23 479
7484.05 471
7484.87 455
7485.68 464
7486.50 447
7487.32 416
7488.13 463
7488.95 451
7489.76 420
7490.58 415
7491.40 486
7492.22 451
7493.03 394
7493.85 386
7494.67 371
7495.48 432
7496.30 470
7497.12 441
7497.93 397
7498.75 455
7499.57 490
7500.39 504
7501.20 422
7502.02 473
7502.84 409
7503.66 399
7504.47 429
7505.29 481
7506.11 392
7506.93 451
7507.74 471
7508.56 422
7509.38 385
7510.20 443
7511.01 428
7511.83 425
7512.65 401
7513.47 393
7514.29 417
7515.10 414
7515.92 429
7516.74 407
7517.56 461
7518.38 472
7519.19 425
7520.01 406
7520.83 463
7521.65 457
7522.47 454
7523.29 494
7524.11 446
7524.92 459
7525.74 492
7526.56 399
7527.38 379
7528.20 396
7529.02 400
7529.84 421
7530.66 388
7531.47 444
7532.29 438
7533.11 424
7533.93 409
7534.75 511
7535.57 508
7536.39 465
7537.21 449
7538.03 441
7538.85 434
7539.67 447
7540.49 457
7541.31 433
7542.12 467
7542.94 412
7543.76 428
7544.58 431
7545.40 404
7546.22 421
7547.04 405
7547.86 384
7548.68 431
7549.50 401
7550.32 402
7551.14 380
7551.96 418
7552.78 443
7553.60 389
7554.42 460
7555.24 415
7556.06 405
7556.88 393
7557.70 456
7558.52 446
7559.35 448
7560.17 437
7560.99 438
7561.81 426
7562.63 470
7563.45 412
7564.27 436
7565.09 440
7565.91 400
7566.73 453
7567.55 411
7568.37 379
7569.19 414
7570.02 402
7570.84 361
7571.66 393
7572.48 422
7573.30 375
7574.12 406
7574.94 428
7575.76 434
7576.59 387
7577.41 425
7578.23 435
7579.05 399
7579.87 462
7580.69 427
7581.51 445
7582.34 491
7583.16 421
7583.98 409
7584.80 434
7585.62 394
7586.45 440
7587.27 416
7588.09 401
7588.91 443
7589.73 456
7590.56 416
7591.38 470
7592.20 449
7593.02 496
7593.85 467
7594.67 422
7595.49 393
7596.31 385
7597.14 431
7597.96 438
7598.78 455
7599.60 415
7600.43 429
7601.25 471
7602.07 470
7602.89 470
7603.72 459
7604.54 497
7605.36 515
7606.19 457
7607.01 473
7607.83 498
7608.66 498
7609.48 505
7610.30 536
7611.12 448
7611.95 504
7612.77 495
7613.59 419
7614.42 427
7615.24 503
7616.07 454
7616.89 448
7617.71 431
7618.54 405
7619.36 433
7620.18 476
7621.01 484
7621.83 493
7622.66 494
7623.48 469
7624.30 505
7625.13 468
7625.95 473
7626.78 489
7627.60 515
7628.42 456
7629.25 508
7630.07 485
7630.90 457
7631.72 483
7632.55 521
7633.37 600
7634.19 585
7635.02 554
7635.84 532
7636.67 541
7637.49 557
7638.32 571
7639.14 448
7639.97 464
7640.79 476
7641.62 417
7642.44 422
7643.27 418
7644.09 449
7644.92 465
7645.74 406
7646.57 411
7647.39 367
7648.22 411
7649.04 422
7649.87 411
7650.70 389
7651.52 424
7652.35 452
7653.17 419
7654.00 407
7654.82 396
7655.65 444
7656.47 434
7657.30 435
7658.13 456
7658.95 456
7659.78 406
7660.60 461
7661.43 533
7662.26 492
7663.08 440
7663.91 427
7664.73 405
7665.56 369
7666.39 412
7667.21 419
7668.04 423
7668.87 446
7669.69 446
7670.52 422
7671.35 485
7672.17 442
7673.00 452
7673.83 448
7674.65 446
7675.48 431
7676.31 448
7677.13 420
7677.96 447
7678.79 418
7679.61 392
7680.44 400
7681.27 403
7682.09 362
7682.92 415
7683.75 419
7684.58 394
7685.40 458
7686.23 466
7687.06 442
7687.89 421
7688.71 423
7689.54 454
7690.37 400
7691.20 411
7692.02 467
7692.85 470
7693.68 450
7694.51 462
7695.33 430
7696.16 464
7696.99 459
7697.82 481
7698.65 470
7699.47 458
7700.30 494
7701.13 436
7701.96 432
7702.79 486
7703.62 468
7704.44 440
7705.27 372
7706.10 416
7706.93 394
7707.76 440
7708.59 437
7709.41 458
7710.24 433
7711.07 391
7711.90 376
7712.73 432
7713.56 416
7714.39 398
7715.22 403
7716.05 385
7716.87 444
7717.70 387
7718.53 389
7719.36 409
7720.19 401
7721.02 411
7721.85 438
7722.68 411
7723.51 323
7724.34 374
7725.17 382
7726.00 415
7726.83 361
7727.66 411
7728.48 446
7729.31 374
7730.14 367
7730.97 361
7731.80 367
7732.63 420
7733.46 425
7734.29 382
7735.12 334
7735.95 385
7736.78 393
7737.61 382
7738.44 345
7739.27 378
7740.10 390
7740.93 376
7741.77 458
7742.60 411
7743.43 448
7744.26 417
7745.09 415
7745.92 435
7746.75 403
7747.58 416
7748.41 478
7749.24 472
7750.07 439
7750.90 460
7751.73 486
7752.56 495
7753.39 480
7754.23 514
7755.06 442
7755.89 456
7756.72 404
7757.55 414
7758.38 442
7759.21 407
7760.04 421
7760.88 427
7761.71 399
7762.54 339
7763.37 379
7764.20 379
7765.03 391
7765.86 425
7766.70 352
7767.53 382
7768.36 398
7769.19 410
7770.02 384
7770.86 347
7771.69 382
7772.52 424
7773.35 393
7774.18 393
7775.02 400
7775.85 401
7776.68 385
7777.51 366
7778.34 330
7779.18 285
7780.01 366
7780.84 428
7781.67 417
7782.51 381
7783.34 398
7784.17 438
7785.00 380
7785.84 371
7786.67 346
7787.50 386
7788.34 425
7789.17 421
7790.00 392
7790.83 428
7791.67 423
7792.50 391
7793.33 440
7794.17 412
7795.00 380
7795.83 433
7796.67 414
7797.50 404
7798.33 403
7799.17 384
7800.00 392
7800.83 422
7801.67 364
7802.50 396
7803.33 384
7804.17 454
7805.00 408
7805.84 429
7806.67 362
7807.50 395
7808.34 367
7809.17 383
7810.01 417
7810.84 411
7811.67 382
7812.51 392
7813.34 424
7814.18 377
7815.01 346
7815.84 411
7816.68 379
7817.51 386
7818.35 354
7819.18 373
7820.02 424
7820.85 436
7821.69 410
7822.52 435
7823.36 373
7824.19 419
7825.03 380
7825.86 397
7826.69 373
7827.53 366
7828.36 370
7829.20 407
7830.03 380
7830.87 385
7831.71 378
7832.54 385
7833.38 417
7834.21 378
7835.05 328
7835.88 400
7836.72 387
7837.55 432
7838.39 406
7839.22 404
7840.06 448
7840.90 480
7841.73 359
7842.57 360
7843.40 399
7844.24 387
7845.07 379
7845.91 402
7846.75 400
7847.58 401
7848.42 429
7849.25 380
7850.09 398
7850.93 402
7851.76 402
7852.60 422
7853.44 368
7854.27 389
7855.11 462
7855.94 482
7856.78 406
7857.62 364
7858.45 345
7859.29 392
7860.13 371
7860.96 372
7861.80 435
7862.64 438
7863.47 414
7864.31 376
7865.15 389
7865.99 384
7866.82 418
7867.66 403
7868.50 399
7869.33 354
7870.17 350
7871.01 336
7871.85 360
7872.68 346
7873.52 368
7874.36 376
7875.20 364
7876.03 378
7876.87 437
7877.71 392
7878.55 377
7879.38 328
7880.22 391
7881.06 428
7881.90 383
7882.74 345
7883.57 353
7884.41 356
7885.25 359
7886.09 360
7886.93 357
7887.76 382
7888.60 367
7889.44 407
7890.28 386
7891.12 412
7891.96 376
7892.79 386
7893.63 461
7894.47 440
7895.31 405
7896.15 387
7896.99 426
7897.83 379
7898.66 406
7899.50 406
7900.34 384
7901.18 359
7902.02 383
7902.86 380
7903.70 374
7904.54 401
7905.38 358
7906.21 422
7907.05 374
7907.89 403
7908.73 384
7909.57 375
7910.41 342
7911.25 374
7912.09 375
7912.93 371
7913.77 420
7914.61 363
7915.45 384
7916.29 358
7917.13 339
7917.97 349
7918.81 399
7919.65 397
7920.49 399
7921.33 380
7922.17 403
7923.01 373
7923.85 355
7924.69 412
7925.53 375
7926.37 371
7927.21 373
7928.05 405
7928.89 329
7929.73 346
7930.57 343
7931.41 359
7932.25 333
7933.09 410
7933.93 377
7934.77 343
7935.61 339
7936.45 364
7937.29 336
7938.14 361
7938.98 342
7939.82 345
7940.66 337
7941.50 329
7942.34 357
7943.18 399
7944.02 381
7944.86 373
7945.70 352
7946.55 358
7947.39 367
7948.23 407
7949.07 415
7949.91 391
7950.75 395
7951.59 335
7952.44 308
7953.28 399
7954.12 403
7954.96 345
7955.80 329
7956.65 391
7957.49 372
7958.33 366
7959.17 327
7960.01 314
7960.86 350
7961.70 347
7962.54 398
7963.38 364
7964.22 351
7965.07 327
7965.91 325
7966.75 350
7967.59 335
7968.44 375
7969.28 344
7970.12 336
7970.96 337
7971.81 358
7972.65 337
7973.49 352
7974.33 335
7975.18 406
7976.02 329
7976.86 323
7977.71 373
7978.55 361
7979.39 359
7980.23 371
7981.08 377
7981.92 379
7982.76 412
7983.61 409
7984.45 321
7985.29 302
7986.14 360
7986.98 416
7987.82 345
7988.67 358
7989.51 358
7990.36 344
7991.20 349
7992.04 324
7992.89 351
7993.73 409
7994.57 351
7995.42 395
7996.26 325
7997.11 349
7997.95 389
7998.79 377
7999.64 381
8000.48 313
8001.33 310
8002.17 345
8003.01 353
8003.86 317
8004.70 320
8005.55 308
8006.39 299
8007.24 338
8008.08 385
8008.93 342
8009.77 335
8010.62 361
8011.46 341
8012.30 353
8013.15 333
8013.99 343
8014.84 344
8015.68 367
8016.53 338
8017.37 372
8018.22 387
8019.06 375
8019.91 334
8020.76 298
8021.60 329
8022.45 317
8023.29 345
8024.14 325
8024.98 345
8025.83 313
8026.67 365
8027.52 314
8028.36 354
8029.21 319
8030.06 362
8030.90 352
8031.75 327
8032.59 327
8033.44 310
8034.28 348
8035.13 360
8035.98 367
8036.82 341
8037.67 330
8038.52 336
8039.36 345
8040.21 357
8041.05 333
8041.90 305
8042.75 327
8043.59 330
8044.44 344
8045.29 405
8046.13 337
8046.98 357
8047.83 299
8048.67 335
8049.52 323
8050.37 314
8051.21 347
8052.06 345
8052.91 323
8053.75 363
8054.60 346
8055.45 330
8056.30 322
8057.14 314
8057.99 356
8058.84 333
8059.68 330
8060.53 299
8061.38 329
8062.23 335
8063.07 343
8063.92 330
8064.77 291
8065.62 280
8066.46 330
8067.31 309
8068.16 291
8069.01 324
8069.85 315
8070.70 352
8071.55 362
8072.40 301
8073.25 325
8074.09 299
8074.94 333
8075.79 313
8076.64 310
8077.49 338
8078.34 326
8079.18 311
8080.03 336
8080.88 353
8081.73 366
8082.58 344
8083.43 340
8084.27 332
8085.12 310
8085.97 307
8086.82 328
8087.67 338
8088.52 358
8089.37 319
8090.22 394
8091.06 350
8091.91 350
8092.76 329
8093.61 322
8094.46 334
8095.31 288
8096.16 357
8097.01 324
8097.86 342
8098.71 353
8099.56 330
8100.41 326
8101.26 385
8102.11 415
8102.95 322
8103.80 329
8104.65 314
8105.50 321
8106.35 304
8107.20 275
8108.05 313
8108.90 349
8109.75 306
8110.60 326
8111.45 321
8112.30 407
8113.15 318
8114.00 364
8114.85 327
8115.70 316
8116.55 298
8117.40 335
8118.25 359
8119.10 302
8119.96 321
8120.81 299
8121.66 347
8122.51 308
8123.36 359
8124.21 375
8125.06 359
8125.91 390
8126.76 335
8127.61 271
8128.46 315
8129.31 288
8130.16 311
8131.02 359
8131.87 342
8132.72 350
8133.57 336
8134.42 320
8135.27 306
8136.12 350
8136.97 339
8137.83 335
8138.68 314
8139.53 355
8140.38 334
8141.23 342
8142.08 329
8142.93 374
8143.79 383
8144.64 320
8145.49 334
8146.34 345
8147.19 396
8148.05 406
8148.90 390
8149.75 370
8150.60 336
8151.45 363
8152.31 390
8153.16 307
8154.01 324
8154.86 322
8155.71 365
8156.57 353
8157.42 349
8158.27 358
8159.12 339
8159.98 360
8160.83 331
8161.68 362
8162.54 357
8163.39 348
8164.24 305
8165.09 345
8165.95 324
8166.80 322
8167.65 277
8168.51 310
8169.36 347
8170.21 340
8171.06 392
8171.92 413
8172.77 378
8173.62 394
8174.48 343
8175.33 348
8176.18 339
8177.04 331
8177.89 348
8178.74 343
8179.60 400
8180.45 295
8181.31 355
8182.16 317
8183.01 305
8183.87 360
8184.72 358
8185.57 348
8186.43 313
8187.28 355
8188.14 303
8188.99 303
8189.84 297
8190.70 332
8191.55 361
8192.41 373
8193.26 330
8194.12 363
8194.97 325
8195.83 309
8196.68 310
8197.53 316
8198.39 338
8199.24 382
8200.10 349
8200.95 297
8201.81 334
8202.66 300
8203.52 362
8204.37 321
8205.23 282
8206.08 287
8206.94 305
8207.79 311
8208.65 342
8209.50 330
8210.36 312
8211.21 329
8212.07 322
8212.92 370
8213.78 333
8214.63 302
8215.49 345
8216.34 338
8217.20 298
8218.06 326
8218.91 326
8219.77 359
8220.62 339
8221.48 335
8222.33 291
8223.19 339
8224.05 384
8224.90 328
8225.76 266
8226.61 285
8227.47 283
8228.33 318
8229.18 349
8230.04 330
8230.90 307
8231.75 319
8232.61 342
8233.46 315
8234.32 321
8235.18 322
8236.03 317
8236.89 317
8237.75 308
8238.60 324
8239.46 317
8240.32 304
8241.17 293
8242.03 324
8242.89 288
8243.74 338
8244.60 343
8245.46 335
8246.32 282
8247.17 307
8248.03 285
8248.89 297
8249.74 349
8250.60 311
8251.46 326
8252.32 328
8253.17 318
8254.03 338
8254.89 294
8255.75 336
8256.60 319
8257.46 302
8258.32 271
8259.18 279
8260.04 334
8260.89 329
8261.75 324
8262.61 300
8263.47 324
8264.32 302
8265.18 280
8266.04 315
8266.90 309
8267.76 348
8268.62 324
8269.47 350
8270.33 339
8271.19 343
8272.05 298
8272.91 316
8273.77 243
8274.62 296
8275.48 346
8276.34 341
8277.20 310
8278.06 326
8278.92 300
8279.78 318
8280.64 334
8281.49 331
8282.35 332
8283.21 326
8284.07 339
8284.93 311
8285.79 307
8286.65 323
8287.51 336
8288.37 324
8289.23 330
8290.09 360
8290.95 328
8291.80 292
8292.66 346
8293.52 354
8294.38 272
8295.24 319
8296.10 351
8296.96 331
8297.82 282
8298.68 313
8299.54 313
8300.40 319
8301.26 312
8302.12 349
8302.98 342
8303.84 328
8304.70 322
8305.56 314
8306.42 305
8307.28 322
8308.14 374
8309.00 338
8309.86 321
8310.72 343
8311.58 327
8312.44 303
8313.31 298
8314.17 315
8315.03 297
8315.89 311
8316.75 342
8317.61 337
8318.47 326
8319.33 337
8320.19 307
8321.05 316
8321.91 292
8322.77 317
8323.64 310
8324.50 356
8325.36 296
8326.22 337
8327.08 333
8327.94 372
8328.80 323
8329.66 350
8330.53 359
8331.39 311
8332.25 346
8333.11 319
8333.97 336
8334.83 329
8335.70 295
8336.56 321
8337.42 338
8338.28 335
8339.14 348
8340.00 369
8340.87 380
8341.73 304
8342.59 298
8343.45 292
8344.32 281
8345.18 322
8346.04 304
8346.90 305
8347.76 316
8348.63 347
8349.49 327
8350.35 343
8351.21 355
8352.08 353
8352.94 357
8353.80 347
8354.66 319
8355.53 329
8356.39 354
8357.25 335
8358.12 321
8358.98 302
8359.84 330
8360.71 365
8361.57 372
8362.43 311
8363.29 337
8364.16 324
8365.02 340
8365.88 294
8366.75 294
8367.61 348
8368.47 376
8369.34 327
8370.20 321
8371.06 327
8371.93 305
8372.79 357
8373.66 328
8374.52 310
8375.38 285
8376.25 355
8377.11 312
8377.97 341
8378.84 346
8379.70 277
8380.57 307
8381.43 334
8382.30 291
8383.16 335
8384.02 330
8384.89 346
8385.75 346
8386.62 313
8387.48 321
8388.35 336
8389.21 337
8390.07 328
8390.94 299
8391.80 321
8392.67 310
8393.53 301
8394.40 313
8395.26 331
8396.13 351
8396.99 315
8397.86 313
8398.72 295
8399.59 298
8400.45 344
8401.32 327
8402.18 327
8403.05 280
8403.91 302
8404.78 335
8405.64 338
8406.51 319
8407.37 321
8408.24 303
8409.11 362
8409.97 336
8410.84 307
8411.70 301
8412.57 326
8413.43 346
8414.30 315
8415.17 343
8416.03 315
8416.90 328
8417.76 322
8418.63 293
8419.50 313
8420.36 328
8421.23 303
8422.09 334
8422.96 306
8423.83 299
8424.69 342
8425.56 324
8426.43 337
8427.29 338
8428.16 301
8429.02 300
8429.89 344
8430.76 331
8431.62 361
8432.49 342
8433.36 362
8434.23 356
8435.09 309
8435.96 333
8436.83 350
8437.69 339
8438.56 305
8439.43 358
8440.29 402
8441.16 396
8442.03 366
8442.90 378
8443.76 423
8444.63 386
8445.50 366
8446.37 397
8447.23 388
8448.10 404
8448.97 365
8449.84 380
8450.70 358
8451.57 409
8452.44 366
8453.31 328
8454.17 368
8455.04 349
8455.91 372
8456.78 345
8457.65 398
8458.51 491
8459.38 476
8460.25 417
8461.12 468
8461.99 399
8462.86 438
8463.72 469
8464.59 436
8465.46 365
8466.33 360
8467.20 418
8468.07 366
8468.93 397
8469.80 377
8470.67 391
8471.54 451
8472.41 494
8473.28 496
8474.15 497
8475.02 538
8475.89 504
8476.75 499
8477.62 458
8478.49 453
8479.36 463
8480.23 364
8481.10 377
8481.97 363
8482.84 340
8483.71 359
8484.58 306
8485.45 327
8486.32 359
8487.19 329
8488.06 340
8488.92 397
8489.79 378
8490.66 328
8491.53 341
8492.40 374
8493.27 347
8494.14 295
8495.01 308
8495.88 388
8496.75 390
8497.62 356
8498.49 343
8499.36 352
8500.23 329
8501.10 334
8501.97 361
8502.85 374
8503.72 377
8504.59 361
8505.46 329
8506.33 351
8507.20 345
8508.07 399
8508.94 391
8509.81 375
8510.68 392
8511.55 349
8512.42 321
8513.29 333
8514.16 342
8515.03 355
8515.91 368
8516.78 351
8517.65 391
8518.52 383
8519.39 398
8520.26 338
8521.13 344
8522.00 319
8522.88 341
8523.75 345
8524.62 356
8525.49 396
8526.36 369
8527.23 302
8528.10 364
8528.98 344
8529.85 354
8530.72 351
8531.59 401
8532.46 366
8533.34 316
8534.21 357
8535.08 324
8535.95 334
8536.82 337
8537.70 329
8538.57 325
8539.44 326
8540.31 371
8541.18 388
8542.06 380
8542.93 355
8543.80 356
8544.67 371
8545.55 375
8546.42 331
8547.29 356
8548.17 346
8549.04 301
8549.91 345
8550.78 370
8551.66 338
8552.53 347
8553.40 361
8554.28 416
8555.15 421
8556.02 407
8556.89 447
8557.77 438
8558.64 422
8559.51 434
8560.39 423
8561.26 410
8562.13 430
8563.01 407
8563.88 331
8564.75 324
8565.63 322
8566.50 297
8567.38 326
8568.25 325
8569.12 336
8570.00 322
8570.87 362
8571.74 342
8572.62 282
8573.49 299
8574.37 322
8575.24 294
8576.11 353
8576.99 333
8577.86 305
8578.74 308
8579.61 337
8580.49 328
8581.36 340
8582.23 355
8583.11 333
8583.98 325
8584.86 299
8585.73 330
8586.61 301
8587.48 329
8588.36 290
8589.23 264
8590.11 285
8590.98 281
8591.86 276
8592.73 337
8593.61 381
8594.48 296
8595.36 405
8596.23 311
8597.11 354
8597.98 347
8598.86 325
8599.73 306
8600.61 283
8601.48 279
8602.36 367
8603.23 358
8604.11 337
8604.99 293
8605.86 333
8606.74 316
8607.61 251
8608.49 291
8609.36 317
8610.24 366
8611.12 290
8611.99 303
8612.87 310
8613.74 303
8614.62 291
8615.50 308
8616.37 299
8617.25 298
8618.12 342
8619.00 314
8619.88 332
8620.75 302
8621.63 299
8622.51 326
8623.38 309
8624.26 300
8625.14 302
8626.01 348
8626.89 296
8627.77 308
8628.64 334
8629.52 346
8630.40 331
8631.27 336
8632.15 348
8633.03 295
8633.90 302
8634.78 311
8635.66 337
8636.54 326
8637.41 315
8638.29 286
8639.17 273
8640.05 334
8640.92 286
8641.80 329
8642.68 307
8643.55 331
8644.43 342
8645.31 282
8646.19 347
8647.07 338
8647.94 310
8648.82 339
8649.70 320
8650.58 313
8651.45 317
8652.33 305
8653.21 321
8654.09 313
8654.97 327
8655.85 292
8656.72 291
8657.60 323
8658.48 324
8659.36 318
8660.24 277
8661.12 289
8661.99 316
8662.87 273
8663.75 291
8664.63 315
8665.51 322
8666.39 341
8667.27 317
8668.14 313
8669.02 270
8669.90 284
8670.78 267
8671.66 291
8672.54 260
8673.42 291
8674.30 328
8675.18 237
8676.06 345
8676.94 334
8677.81 320
8678.69 284
8679.57 268
8680.45 286
8681.33 285
8682.21 267
8683.09 278
8683.97 323
8684.85 314
8685.73 322
8686.61 269
8687.49 284
8688.37 265
8689.25 289
8690.13 280
8691.01 316
8691.89 294
8692.77 327
8693.65 314
8694.53 339
8695.41 323
8696.29 330
8697.17 383
8698.05 347
8698.93 362
8699.81 362
8700.69 294
8701.57 272
8702.45 314
8703.33 279
8704.21 303
8705.09 280
8705.98 336
8706.86 312
8707.74 309
8708.62 285
8709.50 293
8710.38 292
8711.26 293
8712.14 282
8713.02 294
8713.90 332
8714.79 283
8715.67 271
8716.55 284
8717.43 303
8718.31 314
8719.19 307
8720.07 287
8720.95 324
8721.84 274
8722.72 273
8723.60 280
8724.48 240
8725.36 280
8726.24 279
8727.13 314
8728.01 321
8728.89 297
8729.77 255
8730.65 277
8731.54 273
8732.42 333
8733.30 286
8734.18 263
8735.06 289
8735.95 294
8736.83 324
8737.71 322
8738.59 287
8739.48 302
8740.36 313
8741.24 322
8742.12 317
8743.01 291
8743.89 293
8744.77 296
8745.65 250
8746.54 245
8747.42 295
8748.30 276
8749.19 306
8750.07 267
8750.95 301
8751.83 299
8752.72 330
8753.60 317
8754.48 302
8755.37 325
8756.25 313
8757.13 304
8758.02 268
8758.90 291
8759.78 323
8760.67 350
8761.55 330
8762.43 324
8763.32 324
8764.20 333
8765.09 317
8765.97 307
8766.85 330
8767.74 335
8768.62 297
8769.51 310
8770.39 288
8771.27 322
8772.16 327
8773.04 304
8773.93 325
8774.81 283
8775.69 305
8776.58 331
8777.46 319
8778.35 292
8779.23 291
8780.12 266
8781.00 296
8781.89 288
8782.77 261
8783.65 292
8784.54 273
8785.42 318
8786.31 304
8787.19 330
8788.08 287
8788.96 323
8789.85 285
8790.73 301
8791.62 273
8792.50 325
8793.39 315
8794.27 284
8795.16 284
8796.04 304
8796.93 302
8797.82 294
8798.70 324
8799.59 277
8800.47 299
8801.36 320
8802.24 261
8803.13 279
8804.01 281
8804.90 276
8805.79 270
8806.67 285
8807.56 294
8808.44 239
8809.33 272
8810.22 284
8811.10 270
8811.99 278
8812.87 301
8813.76 288
8814.65 298
8815.53 287
8816.42 268
8817.30 321
8818.19 295
8819.08 260
8819.96 254
8820.85 268
8821.74 246
8822.62 241
8823.51 267
8824.40 277
8825.28 266
8826.17 252
8827.06 301
8827.94 230
8828.83 256
8829.72 298
8830.61 297
8831.49 256
8832.38 252
8833.27 259
8834.15 295
8835.04 294
8835.93 246
8836.82 256
8837.70 293
8838.59 305
8839.48 281
8840.37 324
8841.25 337
8842.14 294
8843.03 258
8843.92 286
8844.80 287
8845.69 309
8846.58 285
8847.47 284
8848.36 268
8849.24 268
8850.13 233
8851.02 268
8851.91 301
8852.80 251
8853.68 277
8854.57 263
8855.46 258
8856.35 246
8857.24 340
8858.13 293
8859.01 270
8859.90 254
8860.79 291
8861.68 236
8862.57 270
8863.46 235
8864.35 233
8865.23 259
8866.12 246
8867.01 275
8867.90 271
8868.79 235
8869.68 206
8870.57 256
8871.46 239
8872.35 258
8873.24 288
8874.12 284
8875.01 264
8875.90 280
8876.79 248
8877.68 242
8878.57 266
8879.46 233
8880.35 264
8881.24 285
8882.13 235
8883.02 215
8883.91 233
8884.80 240
8885.69 263
8886.58 303
8887.47 260
8888.36 281
8889.25 265
8890.14 231
8891.03 239
8891.92 247
8892.81 255
8893.70 270
8894.59 257
8895.48 271
8896.37 221
8897.26 259
8898.15 247
8899.04 238
8899.93 239
8900.82 234
8901.71 272
8902.60 224
8903.49 224
8904.38 225
8905.28 243
8906.17 267
8907.06 248
8907.95 211
8908.84 245
8909.73 246
8910.62 276
8911.51 259
8912.40 232
8913.29 272
8914.19 278
8915.08 256
8915.97 262
8916.86 243
8917.75 225
8918.64 232
8919.53 246
8920.43 239
8921.32 249
8922.21 236
8923.10 243
8923.99 230
8924.88 247
8925.78 222
8926.67 238
8927.56 236
8928.45 223
8929.34 261
8930.24 240
8931.13 255
8932.02 253
8932.91 264
8933.80 287
8934.70 296
8935.59 277
8936.48 274
8937.37 243
8938.27 240
8939.16 248
8940.05 234
8940.94 247
8941.84 238
8942.73 264
8943.62 256
8944.51 244
8945.41 269
8946.30 263
8947.19 251
8948.09 219
8948.98 232
8949.87 249
8950.77 283
8951.66 257
8952.55 254
8953.44 262
8954.34 276
8955.23 252
8956.12 239
8957.02 258
8957.91 251
8958.80 232
8959.70 264
8960.59 261
8961.49 226
8962.38 264
8963.27 249
8964.17 246
8965.06 217
8965.95 286
8966.85 259
8967.74 274
8968.64 293
8969.53 284
8970.42 257
8971.32 268
8972.21 280
8973.11 240
8974.00 253
8974.90 275
8975.79 215
8976.68 258
8977.58 325
8978.47 218
8979.37 240
8980.26 260
8981.16 280
8982.05 225
8982.95 226
8983.84 233
8984.74 277
8985.63 243
8986.52 260
8987.42 216
8988.31 229
8989.21 254
8990.10 268
8991.00 279
8991.89 226
8992.79 266
8993.69 255
8994.58 201
8995.48 231
8996.37 238
8997.27 207
8998.16 197
8999.06 209
8999.95 241
9000.85 223
9001.74 241
9002.64 241
9003.54 253
9004.43 238
9005.33 236
9006.22 245
9007.12 251
9008.01 233
9008.91 255
9009.81 238
9010.70 270
9011.60 278
9012.50 260
9013.39 262
9014.29 225
9015.18 257
9016.08 284
9016.98 208
9017.87 211
9018.77 231
9019.67 236
9020.56 239
9021.46 240
9022.36 240
9023.25 241
9024.15 264
9025.05 246
9025.94 232
9026.84 243
9027.74 256
9028.63 267
9029.53 247
9030.43 232
9031.32 267
9032.22 265
9033.12 251
9034.02 241
9034.91 213
9035.81 254
9036.71 280
9037.61 222
9038.50 231
9039.40 230
9040.30 231
9041.20 235
9042.09 231
9042.99 199
9043.89 248
9044.79 226
9045.68 219
9046.58 211
9047.48 282
9048.38 249
9049.28 233
9050.17 249
9051.07 216
9051.97 206
9052.87 238
9053.77 249
9054.66 246
9055.56 271
9056.46 217
9057.36 218
9058.26 260
9059.16 268
9060.06 250
9060.95 224
9061.85 217
9062.75 206
9063.65 252
9064.55 293
9065.45 274
9066.35 300
9067.25 264
9068.14 231
9069.04 213
9069.94 286
9070.84 249
9071.74 230
9072.64 237
9073.54 236
9074.44 233
9075.34 249
9076.24 250
9077.14 207
9078.04 232
9078.93 245
9079.83 234
9080.73 236
9081.63 245
9082.53 222
9083.43 265
9084.33 245
9085.23 244
9086.13 230
9087.03 243
9087.93 218
9088.83 235
9089.73 206
9090.63 244
9091.53 253
9092.43 221
9093.33 232
9094.23 237
9095.13 231
9096.03 252
9096.93 292
9097.83 225
9098.73 222
9099.63 234
9100.54 251
9101.44 272
9102.34 295
9103.24 257
9104.14 237
9105.04 233
9105.94 203
9106.84 251
9107.74 254
9108.64 266
9109.54 205
9110.44 240
9111.35 245
9112.25 214
9113.15 184
9114.05 220
9114.95 230
9115.85 224
9116.75 252
9117.65 238
9118.56 245
9119.46 230
9120.36 237
9121.26 232
9122.16 221
9123.06 212
9123.97 211
9124.87 241
9125.77 243
9126.67 230
9127.57 235
9128.47 224
9129.38 232
9130.28 255
9131.18 224
9132.08 230
9132.98 226
9133.89 211
9134.79 224
9135.69 239
9136.59 272
9137.50 225
9138.40 233
9139.30 220
9140.20 232
9141.11 217
9142.01 257
9142.91 247
9143.81 261
9144.72 210
9145.62 196
9146.52 223
9147.42 239
9148.33 250
9149.23 287
9150.13 287
9151.04 207
9151.94 211
9152.84 281
9153.75 205
9154.65 240
9155.55 244
9156.46 260
9157.36 238
9158.26 209
9159.17 215
9160.07 256
9160.97 267
9161.88 238
9162.78 206
9163.68 246
9164.59 243
9165.49 206
9166.40 231
9167.30 216
9168.20 234
9169.11 261
9170.01 260
9170.92 204
9171.82 197
9172.72 219
9173.63 241
9174.53 255
9175.44 243
9176.34 240
9177.24 251
9178.15 227
9179.05 197
9179.96 241
9180.86 171
9181.77 206
9182.67 254
9183.58 230
9184.48 223
9185.39 235
9186.29 236
9187.20 237
9188.10 215
9189.01 227
9189.91 252
9190.82 255
9191.72 230
9192.63 230
9193.53 265
9194.44 236
9195.34 226
9196.25 244
9197.15 197
9198.06 215
9198.96 233
9199.87 239
9200.77 233
9201.68 227
9202.58 305
9203.49 306
9204.40 243
9205.30 253
9206.21 241
9207.11 247
9208.02 252
9208.92 231
9209.83 219
9210.74 227
9211.64 251
9212.55 260
9213.45 251
9214.36 264
9215.27 238
9216.17 234
9217.08 237
9217.99 268
9218.89 249
9219.80 240
9220.71 207
9221.61 238
9222.52 219
9223.43 257
9224.33 249
9225.24 220
9226.15 220
9227.05 240
9227.96 210
9228.87 221
9229.77 232
9230.68 257
9231.59 230
9232.49 205
9233.40 189
9234.31 184
9235.22 207
9236.12 244
9237.03 222
9237.94 196
9238.84 216
9239.75 205
9240.66 226
9241.57 189
9242.47 212
9243.38 234
9244.29 248
9245.20 249
9246.11 239
9247.01 254
9247.92 240
9248.83 231
9249.74 236
9250.64 254
9251.55 260
9252.46 240
9253.37 237
9254.28 249
9255.19 220
9256.09 239
9257.00 239
9257.91 229
9258.82 217
9259.73 223
9260.64 257
9261.54 267
9262.45 204
9263.36 242
9264.27 220
9265.18 223
9266.09 241
9267.00 232
9267.90 183
9268.81 201
9269.72 210
9270.63 237
9271.54 219
9272.45 217
9273.36 205
9274.27 208
9275.18 270
9276.09 257
9277.00 232
9277.90 228
9278.81 253
9279.72 220
9280.63 251
9281.54 237
9282.45 254
9283.36 239
9284.27 243
9285.18 285
9286.09 257
9287.00 236
9287.91 237
9288.82 208
9289.73 215
9290.64 284
9291.55 246
9292.46 221
9293.37 235
9294.28 264
9295.19 219
9296.10 225
9297.01 234
9297.92 230
9298.83 220
9299.74 221
9300.65 231
9301.56 218
9302.47 231
9303.38 223
9304.29 224
9305.20 227
9306.12 207
9307.03 221
9307.94 201
9308.85 212
9309.76 248
9310.67 225
9311.58 244
9312.49 237
9313.40 218
9314.31 235
9315.22 241
9316.14 263
9317.05 243
9317.96 235
9318.87 246
9319.78 224
9320.69 207
9321.60 262
9322.52 212
9323.43 205
9324.34 224
9325.25 233
9326.16 208
9327.07 249
9327.99 230
9328.90 227
9329.81 189
9330.72 202
9331.63 214
9332.54 231
9333.46 183
9334.37 217
9335.28 226
9336.19 200
9337.11 203
9338.02 244
9338.93 226
9339.84 266
9340.75 239
9341.67 236
9342.58 222
9343.49 229
9344.40 262
9345.32 232
9346.23 212
9347.14 233
9348.06 209
9348.97 234
9349.88 210
9350.79 234
9351.71 197
9352.62 239
9353.53 235
9354.45 228
9355.36 226
9356.27 239
9357.19 225
9358.10 244
9359.01 218
9359.93 207
9360.84 234
9361.75 193
9362.67 172
9363.58 201
9364.49 213
9365.41 242
9366.32 229
9367.23 224
9368.15 229
9369.06 214
9369.97 194
9370.89 203
9371.80 199
9372.72 231
9373.63 251
9374.54 227
9375.46 204
9376.37 226
9377.29 216
9378.20 211
9379.12 242
9380.03 215
9380.94 235
9381.86 224
9382.77 252
9383.69 210
9384.60 186
9385.52 227
9386.43 235
9387.35 223
9388.26 206
9389.18 219
9390.09 208
9391.01 234
9391.92 249
9392.84 242
9393.75 237
9394.67 234
9395.58 238
9396.50 239
9397.41 247
9398.33 277
9399.24 247
9400.16 198
9401.07 198
9401.99 234
9402.90 235
9403.82 210
9404.73 248
9405.65 257
9406.56 211
9407.48 261
9408.40 235
9409.31 232
9410.23 218
9411.14 229
9412.06 227
9412.98 234
9413.89 247
9414.81 248
9415.72 244
9416.64 217
9417.56 216
9418.47 224
9419.39 225
9420.30 241
9421.22 227
9422.14 235
9423.05 196
9423.97 245
9424.89 215
9425.80 196
9426.72 251
9427.64 238
9428.55 254
9429.47 286
9430.39 255
9431.30 223
9432.22 220
9433.14 248
9434.05 238
9434.97 236
9435.89 241
9436.80 224
9437.72 263
9438.64 247
9439.56 259
9440.47 245
9441.39 245
9442.31 255
9443.23 236
9444.14 260
9445.06 220
9445.98 263
9446.90 269
9447.81 222
9448.73 235
9449.65 248
9450.57 248
9451.48 209
9452.40 254
9453.32 276
9454.24 290
9455.16 253
9456.07 254
9456.99 286
9457.91 289
9458.83 283
9459.75 257
9460.66 246
9461.58 239
9462.50 242
9463.42 209
9464.34 224
9465.26 229
9466.18 205
9467.09 232
9468.01 216
9468.93 217
9469.85 222
9470.77 226
9471.69 224
9472.61 236
9473.53 230
9474.44 226
9475.36 230
9476.28 220
9477.20 232
9478.12 212
9479.04 190
9479.96 220
9480.88 202
9481.80 243
9482.72 232
9483.64 231
9484.56 231
9485.47 237
9486.39 256
9487.31 195
9488.23 187
9489.15 225
9490.07 243
9490.99 271
9491.91 228
9492.83 243
9493.75 246
9494.67 219
9495.59 237
9496.51 250
9497.43 243
9498.35 222
9499.27 238
9500.19 286
9501.11 263
9502.03 218
9502.95 230
9503.87 274
9504.79 220
9505.71 210
9506.63 187
9507.56 230
9508.48 213
9509.40 230
9510.32 218
9511.24 246
9512.16 247
9513.08 220
9514.00 218
9514.92 225
9515.84 181
9516.76 210
9517.68 199
9518.61 210
9519.53 208
9520.45 216
9521.37 247
9522.29 218
9523.21 216
9524.13 229
9525.05 258
9525.98 245
9526.90 213
9527.82 220
9528.74 242
9529.66 225
9530.58 230
9531.50 232
9532.43 245
9533.35 235
9534.27 241
9535.19 280
9536.11 262
9537.04 289
9537.96 253
9538.88 249
9539.80 219
9540.72 216
9541.65 216
9542.57 224
9543.49 257
9544.41 269
9545.34 239
9546.26 235
9547.18 234
9548.10 241
9549.03 242
9549.95 229
9550.87 210
9551.79 231
9552.72 236
9553.64 246
9554.56 219
9555.48 221
9556.41 214
9557.33 206
9558.25 197
9559.18 248
9560.10 217
9561.02 252
9561.95 225
9562.87 229
9563.79 195
9564.72 202
9565.64 234
9566.56 222
9567.49 249
9568.41 241
9569.33 238
9570.26 242
9571.18 252
9572.10 211
9573.03 220
9573.95 222
9574.88 249
9575.80 211
9576.72 218
9577.65 246
9578.57 247
9579.49 242
9580.42 196
9581.34 210
9582.27 205
9583.19 208
9584.12 235
9585.04 208
9585.96 225
9586.89 229
9587.81 217
9588.74 200
9589.66 236
9590.59 289
9591.51 271
9592.44 194
9593.36 239
9594.29 192
9595.21 226
9596.14 237
9597.06 232
9597.98 237
9598.91 204
9599.83 228
9600.76 259
9601.68 252
9602.61 235
9603.54 229
9604.46 225
9605.39 209
9606.31 259
9607.24 225
9608.16 216
9609.09 224
9610.01 219
9610.94 206
9611.86 199
9612.79 206
9613.72 223
9614.64 222
9615.57 180
9616.49 202
9617.42 234
9618.34 248
9619.27 244
9620.20 240
9621.12 260
9622.05 198
9622.97 224
9623.90 275
9624.83 257
9625.75 217
9626.68 218
9627.61 232
9628.53 203
9629.46 211
9630.39 271
9631.31 302
9632.24 225
9633.16 227
9634.09 239
9635.02 278
9635.95 250
9636.87 263
9637.80 258
9638.73 271
9639.65 269
9640.58 306
9641.51 283
9642.43 289
9643.36 286
9644.29 288
9645.22 256
9646.14 275
9647.07 252
9648.00 312
9648.92 320
9649.85 256
9650.78 257
9651.71 291
9652.63 288
9653.56 268
9654.49 270
9655.42 289
9656.34 282
9657.27 254
9658.20 262
9659.13 258
9660.06 250
9660.98 270
9661.91 236
9662.84 251
9663.77 239
9664.70 228
9665.62 244
9666.55 275
9667.48 233
9668.41 230
9669.34 252
9670.27 250
9671.19 256
9672.12 288
9673.05 277
9673.98 259
9674.91 271
9675.84 257
9676.77 244
9677.70 252
9678.62 264
9679.55 264
9680.48 288
9681.41 269
9682.34 260
9683.27 311
9684.20 248
9685.13 228
9686.06 259
9686.99 296
9687.91 280
9688.84 296
9689.77 252
9690.70 241
9691.63 251
9692.56 295
9693.49 300
9694.42 288
9695.35 248
9696.28 268
9697.21 270
9698.14 290
9699.07 291
9700.00 276
9700.93 272
9701.86 301
9702.79 271
9703.72 281
9704.65 267
9705.58 274
9706.51 269
9707.44 290
9708.37 226
9709.30 221
9710.23 227
9711.16 233
9712.09 239
9713.02 227
9713.95 265
9714.88 272
9715.81 277
9716.74 266
9717.67 220
9718.61 235
9719.54 242
9720.47 244
9721.40 267
9722.33 271
9723.26 240
9724.19 237
9725.12 255
9726.05 273
9726.98 240
9727.92 262
9728.85 274
9729.78 254
9730.71 251
9731.64 288
9732.57 250
9733.50 233
9734.43 246
9735.37 232
9736.30 245
9737.23 244
9738.16 265
9739.09 236
9740.02 242
9740.96 256
9741.89 249
9742.82 221
9743.75 215
9744.68 254
9745.62 286
9746.55 273
9747.48 246
9748.41 242
9749.34 240
9750.28 274
9751.21 253
9752.14 283
9753.07 257
9754.01 248
9754.94 256
9755.87 271
9756.80 235
9757.74 238
9758.67 248
9759.60 269
9760.53 254
9761.47 231
9762.40 239
9763.33 235
9764.27 228
9765.20 242
9766.13 255
9767.07 240
9768.00 298
9768.93 269
9769.86 317
9770.80 290
9771.73 235
9772.66 253
9773.60 227
9774.53 230
9775.47 229
9776.40 255
9777.33 280
9778.27 215
9779.20 211
9780.13 307
9781.07 262
9782.00 242
9782.93 283
9783.87 249
9784.80 274
9785.74 264
9786.67 254
9787.60 265
9788.54 267
9789.47 296
9790.41 322
9791.34 282
9792.28 226
9793.21 247
9794.14 249
9795.08 228
9796.01 277
9796.95 275
9797.88 259
9798.82 277
9799.75 249
9800.69 253
9801.62 262
9802.56 256
9803.49 192
9804.42 244
9805.36 274
9806.29 234
9807.23 199
9808.16 238
9809.10 237
9810.03 234
9810.97 210
9811.91 218
9812.84 216
9813.78 225
9814.71 231
9815.65 234
9816.58 247
9817.52 199
9818.45 257
9819.39 243
9820.32 222
9821.26 222
9822.20 237
9823.13 224
9824.07 212
9825.00 235
9825.94 220
9826.87 219
9827.81 221
9828.75 227
9829.68 217
9830.62 231
9831.55 242
9832.49 232
9833.43 237
9834.36 211
9835.30 203
9836.24 263
9837.17 211
9838.11 226
9839.05 250
9839.98 273
9840.92 227
9841.86 241
9842.79 252
9843.73 225
9844.67 238
9845.60 242
9846.54 249
9847.48 245
9848.41 248
9849.35 254
9850.29 257
9851.22 216
9852.16 225
9853.10 205
9854.04 253
9854.97 251
9855.91 235
9856.85 244
9857.79 259
9858.72 261
9859.66 248
9860.60 225
9861.54 225
9862.47 216
9863.41 220
9864.35 257
9865.29 213
9866.22 258
9867.16 207
9868.10 295
9869.04 215
9869.98 233
9870.91 203
9871.85 221
9872.79 250
9873.73 247
9874.67 255
9875.60 252
9876.54 284
9877.48 253
9878.42 273
9879.36 265
9880.30 249
9881.24 225
9882.17 260
9883.11 305
9884.05 296
9884.99 248
9885.93 249
9886.87 262
9887.81 218
9888.74 257
9889.68 289
9890.62 281
9891.56 235
9892.50 286
9893.44 228
9894.38 242
9895.32 218
9896.26 242
9897.20 218
9898.14 209
9899.08 250
9900.01 269
9900.95 221
9901.89 241
9902.83 239
9903.77 249
9904.71 269
9905.65 259
9906.59 268
9907.53 218
9908.47 249
9909.41 274
9910.35 231
9911.29 246
9912.23 264
9913.17 278
9914.11 254
9915.05 251
9915.99 217
9916.93 250
9917.87 257
9918.81 253
9919.75 257
9920.69 265
9921.63 269
9922.57 302
9923.51 272
9924.46 297
9925.40 307
9926.34 313
9927.28 386
9928.22 486
9929.16 461
9930.10 437
9931.04 533
9931.98 509
9932.92 463
9933.86 406
9934.80 356
9935.75 326
9936.69 353
9937.63 281
9938.57 294
9939.51 268
9940.45 232
9941.39 231
9942.34 274
9943.28 253
9944.22 261
9945.16 245
9946.10 227
9947.04 229
9947.98 234
9948.93 253
9949.87 282
9950.81 256
9951.75 191
9952.69 238
9953.64 237
9954.58 253
9955.52 220
9956.46 260
9957.40 216
9958.35 227
9959.29 230
9960.23 188
9961.17 229
9962.12 231
9963.06 236
9964.00 220
9964.94 225
9965.89 212
9966.83 246
9967.77 217
9968.71 247
9969.66 257
9970.60 245
9971.54 244
9972.48 226
9973.43 225
9974.37 220
9975.31 227
9976.26 211
9977.20 225
9978.14 200
9979.09 227
9980.03 213
9980.97 243
9981.92 189
9982.86 254
9983.80 219
9984.75 221
9985.69 213
9986.63 221
9987.58 228
9988.52 250
9989.46 191
9990.41 202
9991.35 236
9992.30 212
9993.24 229
9994.18 243
9995.13 258
9996.07 231
9997.01 248
9997.96 219
9998.90 240
9999.85 218
10000.79 237
10001.74 224
10002.68 206
10003.62 227
10004.57 238
10005.51 275
10006.46 273
10007.40 255
10008.35 258
10009.29 233
10010.24 223
10011.18 245
10012.13 233
10013.07 232
10014.01 211
10014.96 223
10015.90 238
10016.85 249
10017.79 234
10018.74 255
10019.68 216
10020.63 231
10021.58 233
10022.52 196
10023.47 217
10024.41 223
10025.36 240
10026.30 194
10027.25 211
10028.19 219
10029.14 248
10030.08 208
10031.03 232
10031.98 236
10032.92 215
10033.87 240
10034.81 222
10035.76 213
10036.70 157
10037.65 220
10038.60 207
10039.54 234
10040.49 190
10041.43 251
10042.38 229
10043.33 190
10044.27 214
10045.22 201
10046.17 219
10047.11 221
10048.06 222
10049.01 187
10049.95 191
10050.90 206
10051.84 201
10052.79 173
10053.74 220
10054.69 205
10055.63 255
10056.58 253
10057.53 210
10058.47 199
10059.42 190
10060.37 218
10061.31 229
10062.26 224
10063.21 193
10064.16 215
10065.10 209
10066.05 213
10067.00 189
10067.94 232
10068.89 178
10069.84 214
10070.79 247
10071.73 222
10072.68 206
10073.63 220
10074.58 205
10075.53 231
10076.47 213
10077.42 228
10078.37 217
10079.32 230
10080.26 216
10081.21 168
10082.16 209
10083.11 208
10084.06 215
10085.01 215
10085.95 227
10086.90 208
10087.85 232
10088.80 187
10089.75 183
10090.70 177
10091.64 193
10092.59 215
10093.54 194
10094.49 193
10095.44 201
10096.39 205
10097.34 212
10098.28 206
10099.23 193
10100.18 208
10101.13 218
10102.08 233
10103.03 162
10103.98 184
10104.93 199
10105.88 189
10106.83 191
10107.78 167
10108.72 225
10109.67 200
10110.62 196
10111.57 194
10112.52 174
10113.47 192
10114.42 205
10115.37 193
10116.32 197
10117.27 196
10118.22 196
10119.17 209
10120.12 187
10121.07 188
10122.02 156
10122.97 190
10123.92 199
10124.87 202
10125.82 179
10126.77 196
10127.72 196
10128.67 184
10129.62 178
10130.57 184
10131.52 184
10132.47 216
10133.42 188
10134.37 196
10135.32 188
10136.27 216
10137.22 198
10138.18 211
10139.13 190
10140.08 179
10141.03 221
10141.98 165
10142.93 194
10143.88 182
10144.83 192
10145.78 172
10146.73 208
10147.68 192
10148.64 175
10149.59 187
10150.54 193
10151.49 211
10152.44 193
10153.39 213
10154.34 181
10155.30 179
10156.25 171
10157.20 135
10158.15 152
10159.10 214
10160.05 238
10161.01 178
10161.96 202
10162.91 198
10163.86 191
10164.81 196
10165.76 180
10166.72 195
10167.67 191
10168.62 187
10169.57 210
10170.53 166
10171.48 234
10172.43 192
10173.38 187
10174.33 181
10175.29 195
10176.24 192
10177.19 176
10178.14 173
10179.10 184
10180.05 162
10181.00 207
10181.96 181
10182.91 189
10183.86 218
10184.81 179
10185.77 216
10186.72 219
10187.67 177
10188.63 167
10189.58 214
10190.53 212
10191.49 177
10192.44 202
10193.39 185
10194.35 167
10195.30 184
10196.25 164
10197.21 169
10198.16 193
10199.11 166
10200.07 178
10201.02 171
10201.97 180
10202.93 179
10203.88 164
10204.84 190
10205.79 211
10206.74 157
10207.70 176
10208.65 160
10209.60 233
10210.56 220
10211.51 210
10212.47 210
10213.42 185
10214.38 173
10215.33 187
10216.28 190
10217.24 171
10218.19 197
10219.15 241
10220.10 195
10221.06 187
10222.01 154
10222.97 199
10223.92 194
10224.88 192
10225.83 204
10226.79 197
10227.74 194
10228.70 193
10229.65 189
10230.61 169
10231.56 174
10232.52 216
10233.47 190
10234.43 183
10235.38 192
10236.34 179
10237.29 194
10238.25 199
10239.20 174
10240.16 209
10241.11 205
10242.07 215
10243.03 199
10243.98 166
10244.94 174
10245.89 182
10246.85 211
10247.80 175
10248.76 210
10249.72 184
10250.67 201
10251.63 187
10252.58 191
10253.54 161
10254.50 178
10255.45 169
10256.41 200
10257.36 197
10258.32 211
10259.28 194
10260.23 138
10261.19 190
10262.15 199
10263.10 200
10264.06 196
10265.02 235
10265.97 172
10266.93 186
10267.89 173
10268.84 182
10269.80 181
10270.76 194
10271.71 204
10272.67 181
10273.63 173
10274.59 183
10275.54 193
10276.50 164
10277.46 194
10278.41 207
10279.37 208
10280.33 181
10281.29 178
10282.24 178
10283.20 214
10284.16 222
10285.12 197
10286.07 176
10287.03 158
10287.99 196
10288.95 181
10289.91 176
10290.86 193
10291.82 193
10292.78 193
10293.74 194
10294.70 170
10295.65 197
10296.61 187
10297.57 214
10298.53 184
10299.49 183
10300.44 214
10301.40 174
10302.36 172
10303.32 145
10304.28 155
10305.24 175
10306.20 190
10307.15 202
10308.11 220
10309.07 169
10310.03 176
10310.99 170
10311.95 186
10312.91 144
10313.87 173
10314.82 185
10315.78 182
10316.74 191
10317.70 172
10318.66 181
10319.62 167
10320.58 149
10321.54 203
10322.50 170
10323.46 219
10324.42 200
10325.38 162
10326.34 161
10327.29 176
10328.25 209
10329.21 162
10330.17 174
10331.13 197
10332.09 177
10333.05 152
10334.01 151
10334.97 152
10335.93 154
10336.89 174
10337.85 170
10338.81 172
10339.77 149
10340.73 183
10341.69 180
10342.65 218
10343.61 183
10344.57 180
10345.54 168
10346.50 202
10347.46 197
10348.42 170
10349.38 183
10350.34 189
10351.30 188
10352.26 179
10353.22 164
10354.18 160
10355.14 178
10356.10 178
10357.06 174
10358.02 179
10358.99 184
10359.95 191
10360.91 182
10361.87 194
10362.83 169
10363.79 167
10364.75 142
10365.71 192
10366.68 183
10367.64 192
10368.60 185
10369.56 164
10370.52 192
10371.48 195
10372.44 200
10373.41 179
10374.37 153
10375.33 162
10376.29 165
10377.25 153
10378.22 173
10379.18 186
10380.14 192
10381.10 170
10382.06 195
10383.03 194
10383.99 147
10384.95 167
10385.91 170
10386.88 168
10387.84 171
10388.80 176
10389.76 189
10390.72 160
10391.69 189
10392.65 171
10393.61 195
10394.58 202
10395.54 171
10396.50 205
10397.46 180
10398.43 210
10399.39 196
10400.35 182
10401.32 175
10402.28 194
10403.24 190
10404.20 188
10405.17 180
10406.13 182
10407.09 212
10408.06 175
10409.02 177
10409.98 157
10410.95 184
10411.91 220
10412.88 162
10413.84 214
10414.80 170
10415.77 168
10416.73 198
10417.69 180
10418.66 198
10419.62 189
10420.59 203
10421.55 202
10422.51 196
10423.48 210
10424.44 192
10425.41 205
10426.37 193
10427.33 189
10428.30 208
10429.26 237
10430.23 189
10431.19 166
10432.16 173
10433.12 180
10434.08 171
10435.05 184
10436.01 199
10436.98 186
10437.94 171
10438.91 163
10439.87 158
10440.84 180
10441.80 174
10442.77 212
10443.73 167
10444.70 159
10445.66 176
10446.63 215
10447.59 195
10448.56 165
10449.52 168
10450.49 189
10451.45 162
10452.42 164
10453.38 176
10454.35 173
10455.32 157
10456.28 166
10457.25 194
10458.21 176
10459.18 188
10460.14 178
10461.11 199
10462.08 169
10463.04 170
10464.01 196
10464.97 194
10465.94 186
10466.90 158
10467.87 164
10468.84 173
10469.80 182
10470.77 193
10471.74 193
10472.70 153
10473.67 200
10474.63 165
10475.60 188
10476.57 203
10477.53 181
10478.50 191
10479.47 181
10480.43 162
10481.40 192
10482.37 165
10483.33 188
10484.30 167
10485.27 153
10486.24 156
10487.20 159
10488.17 178
10489.14 178
10490.10 168
10491.07 179
10492.04 184
10493.01 151
10493.97 163
10494.94 151
10495.91 177
10496.87 159
10497.84 161
10498.81 174
10499.78 149
10500.74 179
10501.71 179
10502.68 185
10503.65 150
10504.62 138
10505.58 158
10506.55 175
10507.52 195
10508.49 167
10509.46 180
10510.42 189
10511.39 187
10512.36 161
10513.33 145
10514.30 176
10515.26 196
10516.23 169
10517.20 203
10518.17 148
10519.14 169
10520.11 170
10521.08 140
10522.04 150
10523.01 176
10523.98 167
10524.95 155
10525.92 148
10526.89 155
10527.86 192
10528.83 183
10529.79 185
10530.76 167
10531.73 187
10532.70 162
10533.67 174
10534.64 159
10535.61 152
10536.58 146
10537.55 193
10538.52 185
10539.49 187
10540.46 153
10541.43 161
10542.39 180
10543.36 150
10544.33 204
10545.30 199
10546.27 173
10547.24 192
10548.21 166
10549.18 143
10550.15 143
10551.12 171
10552.09 189
10553.06 168
10554.03 166
10555.00 158
10555.97 154
10556.94 170
10557.91 171
10558.88 175
10559.85 175
10560.82 178
10561.80 155
10562.77 169
10563.74 136
10564.71 149
10565.68 166
10566.65 186
10567.62 167
10568.59 166
10569.56 178
10570.53 179
10571.50 165
10572.47 156
10573.44 150
10574.41 164
10575.39 161
10576.36 164
10577.33 153
10578.30 163
10579.27 157
10580.24 158
10581.21 162
10582.18 157
10583.16 169
10584.13 157
10585.10 165
10586.07 164
10587.04 176
10588.01 146
10588.99 157
10589.96 157
10590.93 140
10591.90 162
10592.87 160
10593.84 166
10594.82 184
10595.79 164
10596.76 190
10597.73 171
10598.70 189
10599.68 158
10600.65 181
10601.62 176
10602.59 191
10603.57 175
10604.54 185
10605.51 175
10606.48 202
10607.46 174
10608.43 175
10609.40 161
10610.37 194
10611.35 180
10612.32 155
10613.29 138
10614.27 136
10615.24 184
10616.21 186
10617.18 158
10618.16 170
10619.13 178
10620.10 178
10621.08 186
10622.05 166
10623.02 148
10624.00 159
10624.97 168
10625.94 153
10626.92 178
10627.89 150
10628.86 160
10629.84 189
10630.81 146
10631.78 154
10632.76 167
10633.73 209
10634.71 150
10635.68 141
10636.65 162
10637.63 154
10638.60 168
10639.58 154
10640.55 174
10641.52 187
10642.50 161
10643.47 183
10644.45 165
10645.42 163
10646.39 149
10647.37 152
10648.34 183
10649.32 173
10650.29 190
10651.27 146
10652.24 169
10653.22 161
10654.19 154
10655.17 160
10656.14 160
10657.12 160
10658.09 165
10659.07 159
10660.04 155
10661.01 162
10661.99 169
10662.97 162
10663.94 178
10664.92 162
10665.89 154
10666.87 162
10667.84 196
10668.82 158
10669.79 180
10670.77 190
10671.74 193
10672.72 151
10673.69 146
10674.67 151
10675.65 164
10676.62 152
10677.60 164
10678.57 162
10679.55 187
10680.52 191
10681.50 186
10682.48 180
10683.45 210
10684.43 174
10685.40 187
10686.38 181
10687.36 177
10688.33 169
10689.31 174
10690.29 173
10691.26 205
10692.24 187
10693.22 163
10694.19 177
10695.17 184
10696.14 150
10697.12 151
10698.10 159
10699.08 156
10700.05 183
10701.03 160
10702.01 161
10702.98 169
10703.96 162
10704.94 164
10705.91 167
10706.89 157
10707.87 144
10708.85 149
10709.82 155
10710.80 187
10711.78 204
10712.75 158
10713.73 144
10714.71 134
10715.69 193
10716.66 181
10717.64 158
10718.62 143
10719.60 154
10720.57 141
10721.55 164
10722.53 183
10723.51 169
10724.49 169
10725.46 168
10726.44 180
10727.42 159
10728.40 147
10729.38 143
10730.35 164
10731.33 168
10732.31 143
10733.29 118
10734.27 157
10735.25 155
10736.22 142
10737.20 148
10738.18 144
10739.16 140
10740.14 167
10741.12 185
10742.10 193
10743.08 173
10744.05 186
10745.03 183
10746.01 169
10746.99 153
10747.97 149
10748.95 180
10749.93 179
10750.91 167
10751.89 157
10752.87 167
10753.84 170
10754.82 137
10755.80 155
10756.78 160
10757.76 154
10758.74 159
10759.72 177
10760.70 144
10761.68 176
10762.66 153
10763.64 160
10764.62 179
10765.60 158
10766.58 147
10767.56 171
10768.54 160
10769.52 181
10770.50 167
10771.48 168
10772.46 152
10773.44 190
10774.42 191
10775.40 134
10776.38 158
10777.36 184
10778.34 154
10779.32 161
10780.30 149
10781.28 130
10782.26 143
10783.24 157
10784.22 149
10785.20 167
10786.19 146
10787.17 188
10788.15 188
10789.13 140
10790.11 139
10791.09 198
10792.07 183
10793.05 143
10794.03 199
10795.01 158
10796.00 181
10796.98 177
10797.96 180
10798.94 164
10799.92 145
10800.90 162
10801.88 162
10802.86 217
10803.85 200
10804.83 193
10805.81 197
10806.79 170
10807.77 185
10808.75 164
10809.74 174
10810.72 173
10811.70 145
10812.68 149
10813.66 174
10814.65 172
10815.63 154
10816.61 203
10817.59 161
10818.57 167
10819.56 155
10820.54 150
10821.52 149
10822.50 180
10823.49 142
10824.47 137
10825.45 143
10826.43 165
10827.42 207
10828.40 149
10829.38 143
10830.36 133
10831.35 149
10832.33 164
10833.31 155
10834.30 143
10835.28 156
10836.26 163
10837.25 135
10838.23 156
10839.21 205
10840.19 165
10841.18 158
10842.16 152
10843.14 162
10844.13 163
10845.11 164
10846.09 171
10847.08 162
10848.06 171
10849.05 158
10850.03 160
10851.01 187
10852.00 142
10852.98 177
10853.96 157
10854.95 143
10855.93 158
10856.92 156
10857.90 170
10858.88 159
10859.87 159
10860.85 135
10861.84 163
10862.82 138
10863.80 157
10864.79 169
10865.77 150
10866.76 177
10867.74 154
10868.73 158
10869.71 143
10870.70 135
10871.68 154
10872.67 158
10873.65 165
10874.63 150
10875.62 180
10876.60 194
10877.59 184
10878.57 165
10879.56 163
10880.54 152
10881.53 155
10882.51 132
10883.50 164
10884.48 163
10885.47 144
10886.46 166
10887.44 151
10888.43 152
10889.41 139
10890.40 165
10891.38 166
10892.37 146
10893.35 178
10894.34 168
10895.33 163
10896.31 164
10897.30 164
10898.28 142
10899.27 188
10900.25 160
10901.24 154
10902.23 144
10903.21 167
10904.20 156
10905.18 154
10906.17 158
10907.16 167
10908.14 157
10909.13 163
10910.12 167
10911.10 140
10912.09 144
10913.08 161
10914.06 161
10915.05 174
10916.04 143
10917.02 154
10918.01 155
10919.00 164
10919.98 220
10920.97 149
10921.96 142
10922.94 171
10923.93 182
10924.92 148
10925.90 131
10926.89 139
10927.88 163
10928.87 165
10929.85 177
10930.84 172
10931.83 156
10932.82 210
10933.80 151
10934.79 152
10935.78 149
10936.77 167
10937.75 145
10938.74 191
10939.73 165
10940.72 178
10941.70 154
10942.69 165
10943.68 181
10944.67 157
10945.66 160
10946.64 155
10947.63 176
10948.62 150
10949.61 148
10950.60 171
10951.58 175
10952.57 178
10953.56 185
10954.55 156
10955.54 181
10956.53 191
10957.52 189
10958.50 151
10959.49 153
10960.48 159
10961.47 168
10962.46 177
10963.45 167
10964.44 169
10965.42 166
10966.41 159
10967.40 165
10968.39 171
10969.38 168
10970.37 157
10971.36 156
10972.35 167
10973.34 134
10974.33 162
10975.32 165
10976.31 152
10977.29 158
10978.28 140
10979.27 151
10980.26 159
10981.25 153
10982.24 184
10983.23 161
10984.22 175
10985.21 163
10986.20 172
10987.19 184
10988.18 172
10989.17 151
10990.16 182
10991.15 166
10992.14 152
10993.13 157
10994.12 146
10995.11 173
10996.10 158
10997.09 164
10998.08 166
10999.07 157
11000.06 177
11001.05 162
11002.05 166
11003.04 162
11004.03 189
11005.02 169
11006.01 157
11007.00 153
11007.99 173
11008.98 164
11009.97 173
11010.96 149
11011.95 161
11012.94 160
11013.94 155
11014.93 173
11015.92 126
11016.91 156
11017.90 144
11018.89 152
11019.88 181
11020.87 148
11021.87 137
11022.86 140
11023.85 148
11024.84 179
11025.83 186
11026.82 174
11027.81 183
11028.81 159
11029.80 137
11030.79 156
11031.78 140
11032.77 173
11033.77 154
11034.76 162
11035.75 161
11036.74 142
11037.73 177
11038.73 136
11039.72 155
11040.71 154
11041.70 168
11042.70 186
11043.69 121
11044.68 144
11045.67 169
11046.67 161
11047.66 152
11048.65 165
11049.64 178
11050.64 159
11051.63 131
11052.62 139
11053.61 133
11054.61 116
11055.60 168
11056.59 168
11057.59 141
11058.58 136
11059.57 164
11060.57 135
11061.56 155
11062.55 141
11063.55 156
11064.54 168
11065.53 125
11066.53 126
11067.52 167
11068.51 127
11069.51 157
11070.50 147
11071.49 151
11072.49 155
11073.48 135
11074.48 131
11075.47 159
11076.46 176
11077.46 173
11078.45 156
11079.45 163
11080.44 160
11081.43 154
11082.43 162
11083.42 189
11084.42 145
11085.41 132
11086.40 163
11087.40 190
11088.39 135
11089.39 154
11090.38 158
11091.38 170
11092.37 140
11093.37 126
11094.36 143
11095.36 170
11096.35 180
11097.35 160
11098.34 133
11099.34 168
11100.33 174
11101.33 172
11102.32 148
11103.32 125
11104.31 154
11105.31 182
11106.30 176
11107.30 166
11108.29 149
11109.29 145
11110.28 175
11111.28 149
11112.27 161
11113.27 158
11114.26 159
11115.26 147
11116.26 149
11117.25 179
11118.25 155
11119.24 159
11120.24 173
11121.24 165
11122.23 154
11123.23 137
11124.22 154
11125.22 166
11126.22 182
11127.21 187
11128.21 166
11129.20 153
11130.20 174
11131.20 152
11132.19 147
11133.19 138
11134.19 137
11135.18 139
11136.18 159
11137.18 147
11138.17 181
11139.17 163
11140.17 153
11141.16 136
11142.16 143
11143.16 136
11144.15 176
11145.15 159
11146.15 171
11147.14 172
11148.14 154
11149.14 139
11150.14 132
11151.13 148
11152.13 161
11153.13 122
11154.13 139
11155.12 156
11156.12 131
11157.12 121
11158.12 176
11159.11 148
11160.11 153
11161.11 137
11162.11 179
11163.10 163
11164.10 159
11165.10 162
11166.10 154
11167.10 186
11168.09 131
11169.09 137
11170.09 149
11171.09 142
11172.09 149
11173.08 152
11174.08 154
11175.08 131
11176.08 174
11177.08 190
11178.08 157
11179.08 162
11180.07 171
11181.07 160
11182.07 179
11183.07 169
11184.07 143
11185.07 138
11186.07 151
11187.06 158
11188.06 151
11189.06 165
11190.06 147
11191.06 158
11192.06 173
11193.06 138
11194.06 141
11195.06 139
11196.06 162
11197.06 166
11198.06 135
11199.05 158
11200.05 142
11201.05 148
11202.05 134
11203.05 154
11204.05 131
11205.05 158
11206.05 141
11207.05 151
11208.05 146
11209.05 152
11210.05 139
11211.05 179
11212.05 170
11213.05 168
11214.05 138
11215.05 175
11216.05 158
11217.05 150
11218.05 153
11219.05 152
11220.05 180
11221.05 137
11222.05 157
11223.05 162
11224.05 188
11225.06 160
11226.06 146
11227.06 151
11228.06 126
11229.06 120
11230.06 127
11231.06 160
11232.06 149
11233.06 143
11234.06 167
11235.06 169
11236.06 174
11237.07 155
11238.07 146
11239.07 155
11240.07 146
11241.07 139
11242.07 151
11243.07 164
11244.07 176
11245.08 162
11246.08 163
11247.08 177
11248.08 154
11249.08 171
11250.08 151
11251.09 155
11252.09 154
11253.09 142
11254.09 160
11255.09 150
11256.10 148
11257.10 134
11258.10 141
11259.10 184
11260.10 170
11261.11 159
11262.11 154
11263.11 144
11264.11 144
11265.11 148
11266.12 169
11267.12 152
11268.12 143
11269.12 147
11270.13 141
11271.13 161
11272.13 158
11273.14 153
11274.14 157
11275.14 145
11276.14 169
11277.15 180
11278.15 182
11279.15 176
11280.16 148
11281.16 189
11282.16 173
11283.17 138
11284.17 164
11285.17 164
11286.17 172
11287.18 136
11288.18 138
11289.18 146
11290.19 146
11291.19 169
11292.20 156
11293.20 184
11294.20 168
11295.21 156
11296.21 176
11297.21 154
11298.22 149
11299.22 154
11300.23 129
11301.23 162
11302.23 146
11303.24 138
11304.24 162
11305.25 127
11306.25 147
11307.25 159
11308.26 156
11309.26 154
11310.27 149
11311.27 131
11312.28 152
11313.28 170
11314.29 172
11315.29 145
11316.29 158
11317.30 157
11318.30 189
11319.31 148
11320.31 137
11321.32 146
11322.32 164
11323.33 152
11324.33 154
11325.34 157
11326.34 144
11327.35 158
11328.35 135
11329.36 156
11330.36 146
11331.37 145
11332.38 146
11333.38 117
11334.39 144
11335.39 151
11336.40 155
11337.40 133
11338.41 142
11339.41 152
11340.42 144
11341.43 153
11342.43 136
11343.44 148
11344.44 156
11345.45 151
11346.46 171
11347.46 156
11348.47 155
11349.47 160
11350.48 148
11351.49 150
11352.49 152
11353.50 135
11354.50 131
11355.51 126
11356.52 142
11357.52 166
11358.53 159
11359.54 158
11360.54 125
11361.55 129
11362.56 153
11363.56 122
11364.57 128
11365.58 141
11366.58 144
11367.59 142
11368.60 141
11369.61 112
11370.61 142
11371.62 143
11372.63 160
11373.63 156
11374.64 144
11375.65 147
11376.66 135
11377.66 139
11378.67 143
11379.68 138
11380.69 122
11381.69 124
11382.70 164
11383.71 169
11384.72 154
11385.72 151
11386.73 161
11387.74 148
11388.75 116
11389.76 141
11390.76 120
11391.77 166
11392.78 128
11393.79 162
11394.80 163
11395.80 156
11396.81 128
11397.82 144
11398.83 160
11399.84 147
11400.85 131
11401.85 115
11402.86 152
11403.87 153
11404.88 131
11405.89 107
11406.90 147
11407.91 177
11408.91 153
11409.92 136
11410.93 136
11411.94 129
11412.95 145
11413.96 143
11414.97 157
11415.98 134
11416.99 139
11418.00 150
11419.00 180
11420.01 153
11421.02 115
11422.03 144
11423.04 135
11424.05 124
11425.06 123
11426.07 141
11427.08 140
11428.09 165
11429.10 166
11430.11 141
11431.12 135
11432.13 119
11433.14 164
11434.15 149
11435.16 130
11436.17 159
11437.18 141
11438.19 154
11439.20 155
11440.21 126
11441.22 141
11442.23 128
11443.24 135
11444.25 156
11445.26 139
11446.27 133
11447.28 124
11448.29 155
11449.30 138
11450.31 145
11451.32 168
11452.33 155
11453.34 135
11454.36 134
11455.37 146
11456.38 140
11457.39 155
11458.40 155
11459.41 128
11460.42 129
11461.43 166
11462.44 161
11463.45 149
11464.47 132
11465.48 137
11466.49 158
11467.50 182
11468.51 164
11469.52 177
11470.53 148
11471.55 163
11472.56 148
11473.57 141
11474.58 188
11475.59 149
11476.60 138
11477.62 163
11478.63 129
11479.64 153
11480.65 160
11481.66 152
11482.68 116
11483.69 141
11484.70 148
11485.71 191
11486.72 180
11487.74 171
11488.75 134
11489.76 142
11490.77 160
11491.79 148
11492.80 135
11493.81 130
11494.82 152
11495.84 145
11496.85 145
11497.86 158
11498.87 163
11499.89 180
11500.90 126
11501.91 130
11502.93 148
11503.94 128
11504.95 118
11505.96 129
11506.98 129
11507.99 127
11509.00 164
11510.02 183
11511.03 177
11512.04 164
11513.06 168
11514.07 177
11515.08 123
11516.10 153
11517.11 144
11518.13 146
11519.14 166
11520.15 157
11521.17 155
11522.18 147
11523.19 137
11524.21 159
11525.22 155
11526.24 154
11527.25 166
11528.26 163
11529.28 169
11530.29 146
11531.31 157
11532.32 143
11533.33 164
11534.35 183
11535.36 181
11536.38 158
11537.39 159
11538.41 170
11539.42 145
11540.44 179
11541.45 161
11542.47 158
11543.48 148
11544.49 154
11545.51 155
11546.52 167
11547.54 145
11548.55 142
11549.57 165
11550.58 160
11551.60 162
11552.61 139
11553.63 204
11554.64 190
11555.66 167
11556.68 170
11557.69 185
11558.71 189
11559.72 183
11560.74 148
11561.75 173
11562.77 162
11563.78 171
11564.80 148
11565.82 152
11566.83 188
11567.85 198
11568.86 169
11569.88 163
11570.89 171
11571.91 186
11572.93 154
11573.94 143
11574.96 193
11575.97 157
11576.99 170
11578.01 170
11579.02 177
11580.04 178
11581.06 181
11582.07 220
11583.09 178
11584.11 169
11585.12 175
11586.14 174
11587.16 165
11588.17 205
11589.19 186
11590.21 176
11591.22 186
11592.24 184
11593.26 189
11594.27 200
11595.29 204
11596.31 262
11597.32 230
11598.34 225
11599.36 222
11600.38 211
11601.39 208
11602.41 247
11603.43 262
11604.45 245
11605.46 251
11606.48 269
11607.50 247
11608.52 270
11609.53 266
11610.55 235
11611.57 239
11612.59 196
11613.60 221
11614.62 203
11615.64 197
11616.66 173
11617.68 184
11618.69 214
11619.71 222
11620.73 178
11621.75 174
11622.77 181
11623.78 163
11624.80 177
11625.82 180
11626.84 182
11627.86 195
11628.88 221
11629.90 214
11630.91 203
11631.93 183
11632.95 229
11633.97 215
11634.99 194
11636.01 215
11637.03 232
11638.05 249
11639.06 226
11640.08 233
11641.10 205
11642.12 214
11643.14 192
11644.16 163
11645.18 157
11646.20 200
11647.22 171
11648.24 198
11649.26 143
11650.28 158
11651.30 183
11652.31 174
11653.33 174
11654.35 144
11655.37 189
11656.39 149
11657.41 174
11658.43 202
11659.45 174
11660.47 155
11661.49 187
11662.51 177
11663.53 206
11664.55 193
11665.57 186
11666.59 185
11667.61 150
11668.63 181
11669.65 162
11670.67 173
11671.69 145
11672.71 151
11673.73 161
11674.76 176
11675.78 157
11676.80 195
11677.82 179
11678.84 175
11679.86 187
11680.88 169
11681.90 174
11682.92 142
11683.94 167
11684.96 138
11685.98 130
11687.00 152
11688.03 189
11689.05 165
11690.07 165
11691.09 161
11692.11 171
11693.13 167
11694.15 182
11695.17 146
11696.20 151
11697.22 178
11698.24 193
11699.26 151
11700.28 174
11701.30 172
11702.33 164
11703.35 168
11704.37 154
11705.39 183
11706.41 148
11707.44 177
11708.46 195
11709.48 181
11710.50 175
11711.52 186
11712.55 188
11713.57 180
11714.59 168
11715.61 174
11716.63 174
11717.66 171
11718.68 154
11719.70 160
11720.72 148
11721.75 138
11722.77 151
11723.79 148
11724.82 193
11725.84 169
11726.86 149
11727.88 190
11728.91 174
11729.93 138
11730.95 168
11731.98 171
11733.00 169
11734.02 132
11735.04 156
11736.07 172
11737.09 168
11738.11 176
11739.14 176
11740.16 180
11741.18 152
11742.21 148
11743.23 165
11744.25 134
11745.28 128
11746.30 152
11747.33 158
11748.35 148
11749.37 173
11750.40 160
11751.42 161
11752.44 135
11753.47 168
11754.49 180
11755.52 159
11756.54 173
11757.57 187
11758.59 184
11759.61 138
11760.64 134
11761.66 161
11762.69 130
11763.71 151
11764.74 139
11765.76 156
11766.78 153
11767.81 158
11768.83 174
11769.86 136
11770.88 139
11771.91 135
11772.93 144
11773.96 139
11774.98 140
11776.01 136
11777.03 135
11778.06 133
11779.08 123
11780.11 156
11781.13 154
11782.16 151
11783.18 166
11784.21 178
11785.23 157
11786.26 200
11787.28 129
11788.31 134
11789.34 146
11790.36 177
11791.39 161
11792.41 144
11793.44 132
11794.46 147
11795.49 171
11796.52 175
11797.54 139
11798.57 159
11799.59 152
11800.62 167
11801.65 175
11802.67 153
11803.70 171
11804.72 174
11805.75 140
11806.78 143
11807.80 147
11808.83 155
11809.86 160
11810.88 158
11811.91 125
11812.93 156
11813.96 160
11814.99 190
11816.01 147
11817.04 167
11818.07 148
11819.10 165
11820.12 155
11821.15 162
11822.18 119
11823.20 147
11824.23 164
11825.26 137
11826.28 148
11827.31 137
11828.34 154
11829.37 159
11830.39 141
11831.42 149
11832.45 183
11833.48 154
11834.50 141
11835.53 169
11836.56 144
11837.59 133
11838.61 132
11839.64 145
11840.67 126
11841.70 130
11842.72 150
11843.75 180
11844.78 146
11845.81 116
11846.84 128
11847.86 150
11848.89 126
11849.92 137
11850.95 146
11851.98 154
11853.01 157
11854.03 140
11855.06 150
11856.09 137
11857.12 131
11858.15 145
11859.18 142
11860.20 158
11861.23 163
11862.26 146
11863.29 142
11864.32 133
11865.35 137
11866.38 147
11867.41 127
11868.44 129
11869.46 141
11870.49 123
11871.52 100
11872.55 106
11873.58 104
11874.61 142
11875.64 138
11876.67 119
11877.70 128
11878.73 141
11879.76 137
11880.79 124
11881.82 122
11882.85 150
11883.88 172
11884.91 142
11885.93 114
11886.96 122
11887.99 123
11889.02 134
11890.05 159
11891.08 154
11892.11 127
11893.14 122
11894.17 127
11895.20 134
11896.23 137
11897.26 153
11898.30 160
11899.33 137
11900.36 123
11901.39 156
11902.42 122
11903.45 127
11904.48 117
11905.51 152
11906.54 130
11907.57 136
11908.60 144
11909.63 139
11910.66 121
11911.69 167
11912.72 169
11913.75 130
11914.79 139
11915.82 143
11916.85 120
11917.88 123
11918.91 119
11919.94 106
11920.97 135
11922.00 123
11923.04 121
11924.07 111
11925.10 142
11926.13 121
11927.16 115
11928.19 125
11929.22 124
11930.26 137
11931.29 128
11932.32 126
11933.35 143
11934.38 126
11935.41 132
11936.45 129
11937.48 115
11938.51 127
11939.54 138
11940.58 148
11941.61 139
11942.64 127
11943.67 119
11944.70 120
11945.74 119
11946.77 141
11947.80 140
11948.83 137
11949.87 125
11950.90 129
11951.93 109
11952.96 106
11954.00 137
11955.03 130
11956.06 152
11957.09 149
11958.13 140
11959.16 113
11960.19 142
11961.23 135
11962.26 157
11963.29 163
11964.33 136
11965.36 166
11966.39 144
11967.43 107
11968.46 121
11969.49 128
11970.53 134
11971.56 162
11972.59 138
11973.63 136
11974.66 98
11975.69 134
11976.73 155
11977.76 145
11978.79 113
11979.83 117
11980.86 152
11981.90 148
11982.93 142
11983.96 133
11985.00 138
11986.03 135
11987.07 124
11988.10 122
11989.13 124
11990.17 121
11991.20 124
11992.24 136
11993.27 115
11994.31 142
11995.34 110
11996.38 115
11997.41 152
11998.44 141
11999.48 112
12000.51 126
12001.55 112
12002.58 140
12003.62 133
12004.65 144
12005.69 133
12006.72 132
12007.76 161
12008.79 125
12009.83 124
12010.86 124
12011.90 152
12012.93 129
12013.97 147
12015.00 131
12016.04 129
12017.08 135
12018.11 146
12019.15 125
12020.18 126
12021.22 124
12022.25 123
12023.29 116
12024.32 133
12025.36 132
12026.40 129
12027.43 135
12028.47 114
12029.50 115
12030.54 118
12031.58 143
12032.61 123
12033.65 140
12034.68 131
12035.72 125
12036.76 136
12037.79 137
12038.83 148
12039.87 139
12040.90 130
12041.94 147
12042.98 145
12044.01 170
12045.05 119
12046.09 114
12047.12 128
12048.16 136
12049.20 143
12050.23 108
12051.27 139
12052.31 130
12053.34 114
12054.38 132
12055.42 122
12056.45 102
12057.49 120
12058.53 108
12059.57 137
12060.60 126
12061.64 116
12062.68 122
12063.72 118
12064.75 147
12065.79 122
12066.83 128
12067.87 110
12068.90 125
12069.94 163
12070.98 127
12072.02 149
12073.06 156
12074.09 141
12075.13 144
12076.17 118
12077.21 105
12078.24 128
12079.28 147
12080.32 118
12081.36 108
12082.40 116
12083.44 121
12084.47 129
12085.51 117
12086.55 135
12087.59 111
12088.63 151
12089.67 139
12090.71 113
12091.74 135
12092.78 134
12093.82 150
12094.86 143
12095.90 131
12096.94 124
12097.98 149
12099.02 126
12100.05 140
12101.09 99
12102.13 133
12103.17 118
12104.21 133
12105.25 119
12106.29 137
12107.33 124
12108.37 107
12109.41 144
12110.45 123
12111.49 146
12112.53 122
12113.57 121
12114.61 112
12115.65 153
12116.69 128
12117.72 125
12118.76 119
12119.80 131
12120.84 139
12121.88 122
12122.92 115
12123.96 127
12125.00 125
12126.04 108
12127.08 130
12128.12 117
12129.17 119
12130.21 87
12131.25 127
12132.29 129
12133.33 121
12134.37 129
12135.41 128
12136.45 125
12137.49 120
12138.53 151
12139.57 133
12140.61 146
12141.65 110
12142.69 120
12143.73 116
12144.77 116
12145.82 136
12146.86 126
12147.90 116
12148.94 126
12149.98 134
12151.02 123
12152.06 125
12153.10 130
12154.15 137
12155.19 117
12156.23 115
12157.27 135
12158.31 135
12159.35 106
12160.39 122
12161.44 109
12162.48 139
12163.52 102
12164.56 117
12165.60 124
12166.64 112
12167.69 132
12168.73 133
12169.77 138
12170.81 123
12171.85 126
12172.90 114
12173.94 125
12174.98 104
12176.02 112
12177.07 112
12178.11 136
12179.15 109
12180.19 110
12181.24 116
12182.28 143
12183.32 127
12184.36 132
12185.41 157
12186.45 113
12187.49 128
12188.53 117
12189.58 152
12190.62 107
12191.66 109
12192.71 121
12193.75 157
12194.79 117
12195.84 140
12196.88 125
12197.92 133
12198.97 107
12200.01 109
12201.05 103
12202.10 104
12203.14 120
12204.18 101
12205.23 119
12206.27 111
12207.31 94
12208.36 121
12209.40 118
12210.44 102
12211.49 117
12212.53 108
12213.58 114
12214.62 111
12215.66 116
12216.71 145
12217.75 140
12218.80 108
12219.84 106
12220.88 113
12221.93 120
12222.97 145
12224.02 121
12225.06 134
12226.11 136
12227.15 133
12228.19 103
12229.24 117
12230.28 101
12231.33 99
12232.37 101
12233.42 128
12234.46 122
12235.51 127
12236.55 132
12237.60 108
12238.64 132
12239.69 122
12240.73 142
12241.78 131
12242.82 142
12243.87 127
12244.91 110
12245.96 97
12247.00 150
12248.05 152
12249.09 146
12250.14 132
12251.19 111
12252.23 124
12253.28 124
12254.32 140
12255.37 125
12256.41 136
12257.46 143
12258.51 112
12259.55 110
12260.60 108
12261.64 103
12262.69 118
12263.74 120
12264.78 129
12265.83 114
12266.87 124
12267.92 110
12268.97 130
12270.01 87
12271.06 106
12272.11 106
12273.15 104
12274.20 140
12275.24 98
12276.29 104
12277.34 114
12278.38 112
12279.43 100
12280.48 116
12281.52 105
12282.57 135
12283.62 128
12284.67 114
12285.71 110
12286.76 154
12287.81 130
12288.85 104
12289.90 101
12290.95 108
12292.00 119
12293.04 123
12294.09 130
12295.14 117
12296.18 112
12297.23 101
12298.28 111
12299.33 123
12300.38 130
12301.42 107
12302.47 101
12303.52 139
12304.57 116
12305.61 113
12306.66 107
12307.71 100
12308.76 143
12309.81 118
12310.85 98
12311.90 122
12312.95 87
12314.00 106
12315.05 117
12316.09 106
12317.14 108
12318.19 112
12319.24 120
12320.29 111
12321.34 113
12322.39 115
12323.43 105
12324.48 106
12325.53 105
12326.58 124
12327.63 110
12328.68 101
12329.73 130
12330.78 130
12331.82 125
12332.87 131
12333.92 130
12334.97 113
12336.02 99
12337.07 104
12338.12 119
12339.17 136
12340.22 111
12341.27 119
12342.32 103
12343.37 115
12344.42 129
12345.46 133
12346.51 113
12347.56 106
12348.61 107
12349.66 116
12350.71 110
12351.76 100
12352.81 109
12353.86 97
12354.91 126
12355.96 105
12357.01 121
12358.06 131
12359.11 124
12360.16 111
12361.21 101
12362.26 105
12363.31 138
12364.36 97
12365.41 87
12366.47 104
12367.52 114
12368.57 125
12369.62 125
12370.67 128
12371.72 124
12372.77 124
12373.82 119
12374.87 138
12375.92 110
12376.97 101
12378.02 102
12379.07 134
12380.12 150
12381.18 140
12382.23 110
12383.28 100
12384.33 148
12385.38 124
12386.43 117
12387.48 102
12388.53 128
12389.59 119
12390.64 118
12391.69 103
12392.74 90
12393.79 118
12394.84 118
12395.90 99
12396.95 85
12398.00 111
12399.05 112
12400.10 134
12401.15 125
12402.21 101
12403.26 127
12404.31 120
12405.36 108
12406.41 93
12407.47 88
12408.52 105
12409.57 114
12410.62 121
12411.68 91
12412.73 108
12413.78 140
12414.83 111
12415.89 97
12416.94 81
12417.99 95
12419.04 103
12420.10 93
12421.15 98
12422.20 108
12423.26 129
12424.31 101
12425.36 105
12426.41 110
12427.47 112
12428.52 118
12429.57 110
12430.63 118
12431.68 105
12432.73 106
12433.79 128
12434.84 114
12435.89 100
12436.95 88
12438.00 112
12439.05 103
12440.11 89
12441.16 96
12442.21 118
12443.27 131
12444.32 109
12445.38 111
12446.43 105
12447.48 89
12448.54 120
12449.59 113
12450.65 101
12451.70 114
12452.75 104
12453.81 126
12454.86 86
12455.92 101
12456.97 107
12458.02 107
12459.08 92
12460.13 90
12461.19 94
12462.24 94
12463.30 102
12464.35 93
12465.41 109
12466.46 132
12467.52 123
12468.57 103
12469.63 117
12470.68 106
12471.74 112
12472.79 111
12473.85 122
12474.90 93
12475.96 119
12477.01 123
12478.07 107
12479.12 114
12480.18 90
12481.23 93
12482.29 118
12483.34 109
12484.40 120
12485.45 111
12486.51 80
12487.56 109
12488.62 123
12489.68 131
12490.73 108
12491.79 114
12492.84 111
12493.90 111
12494.95 108
12496.01 108
12497.07 124
12498.12 135
12499.18 153
12500.23 133
12501.29 137
12502.35 116
12503.40 142
12504.46 117
12505.52 129
12506.57 108
12507.63 115
12508.69 119
12509.74 108
12510.80 124
12511.86 132
12512.91 113
12513.97 113
12515.03 115
12516.08 97
12517.14 107
12518.20 109
12519.25 128
12520.31 137
12521.37 121
12522.42 115
12523.48 131
12524.54 117
12525.60 109
12526.65 123
12527.71 129
12528.77 128
12529.82 115
12530.88 116
12531.94 112
12533.00 125
12534.05 134
12535.11 122
12536.17 114
12537.23 118
12538.29 111
12539.34 103
12540.40 94
12541.46 103
12542.52 92
12543.57 117
12544.63 124
12545.69 111
12546.75 109
12547.81 116
12548.87 119
12549.92 119
12550.98 114
12552.04 121
12553.10 135
12554.16 118
12555.22 121
12556.27 134
12557.33 137
12558.39 135
12559.45 120
12560.51 111
12561.57 127
12562.63 124
12563.68 130
12564.74 133
12565.80 111
12566.86 114
12567.92 132
12568.98 129
12570.04 95
12571.10 106
12572.16 127
12573.22 116
12574.28 110
12575.33 133
12576.39 108
12577.45 122
12578.51 144
12579.57 124
12580.63 117
12581.69 126
12582.75 138
12583.81 125
12584.87 112
12585.93 130
12586.99 115
12588.05 112
12589.11 115
12590.17 89
12591.23 96
12592.29 112
12593.35 128
12594.41 118
12595.47 120
12596.53 125
12597.59 114
12598.65 103
12599.71 131
12600.77 106
12601.83 96
12602.89 86
12603.95 121
12605.01 103
12606.07 98
12607.13 114
12608.20 102
12609.26 101
12610.32 118
12611.38 120
12612.44 115
12613.50 110
12614.56 129
12615.62 104
12616.68 120
12617.74 103
12618.81 105
12619.87 109
12620.93 105
12621.99 100
12623.05 94
12624.11 99
12625.17 95
12626.23 106
12627.30 104
12628.36 106
12629.42 101
12630.48 115
12631.54 90
12632.60 104
12633.67 103
12634.73 111
12635.79 110
12636.85 99
12637.91 99
12638.98 108
12640.04 93
12641.10 112
12642.16 95
12643.22 91
12644.29 103
12645.35 96
12646.41 107
12647.47 98
12648.54 95
12649.60 110
12650.66 135
12651.72 116
12652.79 104
12653.85 113
12654.91 119
12655.97 117
12657.04 89
12658.10 115
12659.16 122
12660.22 116
12661.29 103
12662.35 104
12663.41 96
12664.48 123
12665.54 90
12666.60 119
12667.67 118
12668.73 131
12669.79 126
12670.86 111
12671.92 121
12672.98 115
12674.05 130
12675.11 113
12676.17 92
12677.24 84
12678.30 105
12679.36 126
12680.43 110
12681.49 110
12682.56 116
12683.62 124
12684.68 114
12685.75 116
12686.81 94
12687.88 81
12688.94 76
12690.00 121
12691.07 120
12692.13 112
12693.20 120
12694.26 130
12695.33 95
12696.39 97
12697.45 97
12698.52 105
12699.58 122
12700.65 111
12701.71 128
12702.78 118
12703.84 108
12704.91 116
12705.97 127
12707.04 117
12708.10 94
12709.17 122
12710.23 115
12711.30 94
12712.36 113
12713.43 134
12714.49 112
12715.56 119
12716.62 117
12717.69 105
12718.75 103
12719.82 92
12720.88 101
12721.95 110
12723.02 101
12724.08 98
12725.15 100
12726.21 91
12727.28 99
12728.34 103
12729.41 110
12730.48 110
12731.54 101
12732.61 110
12733.67 119
12734.74 114
12735.81 118
12736.87 106
12737.94 129
12739.00 104
12740.07 106
12741.14 87
12742.20 110
12743.27 97
12744.34 105
12745.40 98
12746.47 115
12747.54 101
12748.60 106
12749.67 111
12750.74 101
12751.80 113
12752.87 101
12753.94 102
12755.00 100
12756.07 93
12757.14 101
12758.20 110
12759.27 103
12760.34 95
12761.40 64
12762.47 86
12763.54 97
12764.61 106
12765.67 92
12766.74 94
12767.81 92
12768.88 100
12769.94 115
12771.01 99
12772.08 94
12773.15 111
12774.21 114
12775.28 89
12776.35 84
12777.42 109
12778.49 96
12779.55 75
12780.62 100
12781.69 98
12782.76 90
12783.83 109
12784.89 105
12785.96 109
12787.03 92
12788.10 106
12789.17 114
12790.23 92
12791.30 80
12792.37 98
12793.44 120
12794.51 125
12795.58 91
12796.65 92
12797.71 112
12798.78 105
12799.85 96
12800.92 92
12801.99 104
12803.06 98
12804.13 115
12805.20 93
12806.27 71
12807.33 70
12808.40 95
12809.47 80
12810.54 87
12811.61 76
12812.68 105
12813.75 121
12814.82 108
12815.89 107
12816.96 100
12818.03 86
12819.10 102
12820.17 105
12821.24 95
12822.31 81
12823.38 98
12824.45 97
12825.52 81
12826.59 96
12827.66 79
12828.73 97
12829.80 91
12830.87 86
12831.94 98
12833.01 112
12834.08 107
12835.15 96
12836.22 86
12837.29 90
12838.36 95
12839.43 87
12840.50 95
12841.57 85
12842.64 100
12843.71 88
12844.78 123
12845.85 102
12846.92 95
12847.99 102
12849.06 88
12850.13 102
12851.21 87
12852.28 103
12853.35 95
12854.42 94
12855.49 80
12856.56 93
12857.63 67
12858.70 98
12859.77 102
12860.85 109
12861.92 88
12862.99 107
12864.06 90
12865.13 105
12866.20 111
12867.27 82
12868.35 84
12869.42 89
12870.49 93
12871.56 95
12872.63 103
12873.71 90
12874.78 102
12875.85 71
12876.92 78
12877.99 99
12879.07 87
12880.14 84
12881.21 90
12882.28 92
12883.35 102
12884.43 109
12885.50 105
12886.57 101
12887.64 107
12888.72 97
12889.79 101
12890.86 79
12891.93 90
12893.01 88
12894.08 99
12895.15 99
12896.22 73
12897.30 93
12898.37 78
12899.44 112
12900.52 89
12901.59 81
12902.66 100
12903.74 93
12904.81 101
12905.88 74
12906.96 91
12908.03 83
12909.10 104
12910.18 97
12911.25 99
12912.32 92
12913.40 114
12914.47 99
12915.54 85
12916.62 80
12917.69 81
12918.76 88
12919.84 110
12920.91 102
12921.99 75
12923.06 97
12924.13 98
12925.21 106
12926.28 74
12927.36 85
12928.43 96
12929.50 95
12930.58 111
12931.65 92
12932.73 78
12933.80 103
12934.88 113
12935.95 86
12937.02 93
12938.10 118
12939.17 101
12940.25 107
12941.32 105
12942.40 99
12943.47 94
12944.55 79
12945.62 108
12946.70 99
12947.77 117
12948.85 94
12949.92 82
12951.00 109
12952.07 96
12953.15 100
12954.22 78
12955.30 85
12956.37 100
12957.45 96
12958.52 96
12959.60 96
12960.68 90
12961.75 92
12962.83 106
12963.90 111
12964.98 96
12966.05 109
12967.13 97
12968.20 102
12969.28 96
12970.36 116
12971.43 117
12972.51 103
12973.58 86
12974.66 86
12975.74 94
12976.81 88
12977.89 85
12978.97 76
12980.04 105
12981.12 94
12982.19 95
12983.27 99
12984.35 82
12985.42 96
12986.50 106
12987.58 91
12988.65 88
12989.73 160
12990.81 132
12991.88 90
12992.96 89
12994.04 91
12995.11 111
12996.19 107
12997.27 93
12998.35 80
12999.42 101
13000.50 107
13001.58 112
13002.65 105
13003.73 96
13004.81 92
13005.89 100
13006.96 98
13008.04 102
13009.12 91
13010.20 107
13011.27 107
13012.35 110
13013.43 93
13014.51 93
13015.58 102
13016.66 112
13017.74 101
13018.82 116
13019.90 119
13020.97 88
13022.05 98
13023.13 88
13024.21 84
13025.29 90
13026.37 93
13027.44 94
13028.52 87
13029.60 92
13030.68 92
13031.76 105
13032.84 99
13033.91 95
13034.99 93
13036.07 116
13037.15 111
13038.23 102
13039.31 90
13040.39 103
13041.46 101
13042.54 97
13043.62 102
13044.70 110
13045.78 109
13046.86 103
13047.94 113
13049.02 120
13050.10 96
13051.18 86
13052.26 96
13053.34 106
13054.41 107
13055.49 103
13056.57 94
13057.65 99
13058.73 106
13059.81 105
13060.89 117
13061.97 116
13063.05 96
13064.13 119
13065.21 97
13066.29 109
13067.37 96
13068.45 99
13069.53 80
13070.61 93
13071.69 110
13072.77 101
13073.85 100
13074.93 104
13076.01 84
13077.09 100
13078.17 86
13079.25 113
13080.33 118
13081.41 100
13082.49 96
13083.58 90
13084.66 83
13085.74 104
13086.82 106
13087.90 116
13088.98 102
13090.06 104
13091.14 94
13092.22 89
13093.30 91
13094.38 82
13095.46 101
13096.55 99
13097.63 101
13098.71 94
13099.79 91
13100.87 91
13101.95 95
13103.03 80
13104.12 92
13105.20 89
13106.28 75
13107.36 105
13108.44 78
13109.52 96
13110.60 101
13111.69 103
13112.77 110
13113.85 103
13114.93 87
13116.01 96
13117.10 102
13118.18 89
13119.26 101
13120.34 101
13121.42 79
13122.51 106
13123.59 118
13124.67 90
13125.75 99
13126.84 78
13127.92 87
13129.00 89
13130.08 110
13131.17 105
13132.25 60
13133.33 92
13134.41 86
13135.50 91
13136.58 76
13137.66 84
13138.75 95
13139.83 84
13140.91 105
13141.99 105
13143.08 96
13144.16 86
13145.24 94
13146.33 114
13147.41 91
13148.49 81
13149.58 99
13150.66 100
13151.74 92
13152.83 93
13153.91 87
13154.99 110
13156.08 101
13157.16 92
13158.25 104
13159.33 95
13160.41 104
13161.50 106
13162.58 82
13163.66 67
13164.75 97
13165.83 87
13166.92 106
13168.00 89
13169.08 86
13170.17 95
13171.25 92
13172.34 93
13173.42 89
13174.51 96
13175.59 109
13176.67 105
13177.76 90
13178.84 105
13179.93 83
13181.01 64
13182.10 102
13183.18 96
13184.27 92
13185.35 93
13186.44 99
13187.52 101
13188.61 114
13189.69 101
13190.78 86
13191.86 89
13192.95 103
13194.03 92
13195.12 86
13196.20 81
13197.29 77
13198.37 113
13199.46 102
13200.54 82
13201.63 98
13202.72 114
13203.80 101
13204.89 86
13205.97 93
13207.06 75
13208.14 93
13209.23 89
13210.32 99
13211.40 112
13212.49 90
13213.57 90
13214.66 113
13215.75 87
13216.83 79
13217.92 92
13219.00 89
13220.09 106
13221.18 98
13222.26 103
13223.35 112
13224.44 97
13225.52 115
13226.61 97
13227.70 104
13228.78 102
13229.87 108
13230.96 101
13232.04 78
13233.13 100
13234.22 105
13235.30 82
13236.39 83
13237.48 73
13238.56 79
13239.65 96
13240.74 98
13241.82 92
13242.91 93
13244.00 79
13245.09 101
13246.17 91
13247.26 76
13248.35 68
13249.44 99
13250.52 111
13251.61 92
13252.70 95
13253.79 94
13254.87 88
13255.96 109
13257.05 82
13258.14 93
13259.23 78
13260.31 122
13261.40 116
13262.49 85
13263.58 75
13264.67 75
13265.75 80
13266.84 85
13267.93 91
13269.02 84
13270.11 71
13271.19 95
13272.28 103
13273.37 87
13274.46 98
13275.55 85
13276.64 108
13277.73 82
13278.81 74
13279.90 93
13280.99 108
13282.08 112
13283.17 84
13284.26 74
13285.35 70
13286.44 78
13287.53 97
13288.61 79
13289.70 85
13290.79 83
13291.88 97
13292.97 88
13294.06 77
13295.15 66
13296.24 90
13297.33 81
13298.42 89
13299.51 73
13300.60 74
13301.69 64
13302.78 76
13303.87 77
13304.96 81
13306.05 83
13307.14 86
13308.23 94
13309.32 79
13310.41 98
13311.50 85
13312.59 89
13313.68 71
13314.77 81
13315.86 87
13316.95 60
13318.04 89
13319.13 76
13320.22 84
13321.31 73
13322.40 88
13323.49 81
13324.58 68
13325.67 78
13326.76 78
13327.85 73
13328.94 77
13330.03 97
13331.12 96
13332.21 91
13333.31 93
13334.40 88
13335.49 110
13336.58 91
13337.67 97
13338.76 85
13339.85 78
13340.94 87
13342.03 95
13343.13 94
13344.22 84
13345.31 67
13346.40 90
13347.49 86
13348.58 84
13349.67 67
13350.77 80
13351.86 83
13352.95 80
13354.04 77
13355.13 82
13356.22 81
13357.32 93
13358.41 100
13359.50 80
13360.59 88
13361.68 85
13362.78 81
13363.87 84
13364.96 86
13366.05 98
13367.15 74
13368.24 74
13369.33 89
13370.42 86
13371.52 62
13372.61 94
13373.70 94
13374.79 92
13375.89 77
13376.98 72
13378.07 87
13379.16 91
13380.26 89
13381.35 82
13382.44 85
13383.54 72
13384.63 88
13385.72 89
13386.82 76
13387.91 98
13389.00 86
13390.09 72
13391.19 85
13392.28 104
13393.37 81
13394.47 85
13395.56 63
13396.66 82
13397.75 100
13398.84 81
13399.94 79
13401.03 80
13402.12 88
13403.22 73
13404.31 85
13405.40 83
13406.50 79
13407.59 77
13408.69 80
13409.78 86
13410.88 112
13411.97 93
13413.06 93
13414.16 90
13415.25 86
13416.35 105
13417.44 79
13418.53 67
13419.63 78
13420.72 84
13421.82 95
13422.91 83
13424.01 89
13425.10 85
13426.20 88
13427.29 83
13428.39 53
13429.48 79
13430.58 86
13431.67 74
13432.77 87
13433.86 76
13434.96 80
13436.05 100
13437.15 100
13438.24 96
13439.34 84
13440.43 87
13441.53 85
13442.62 76
13443.72 97
13444.81 83
13445.91 81
13447.01 89
13448.10 75
13449.20 106
13450.29 86
13451.39 80
13452.48 85
13453.58 73
13454.68 81
13455.77 106
13456.87 91
13457.96 103
13459.06 92
13460.16 65
13461.25 77
13462.35 77
13463.44 82
13464.54 93
13465.64 86
13466.73 75
13467.83 99
13468.93 96
13470.02 78
13471.12 75
13472.22 85
13473.31 93
13474.41 87
13475.51 93
13476.60 92
13477.70 86
13478.80 83
13479.89 102
13480.99 76
13482.09 114
13483.18 85
13484.28 95
13485.38 72
13486.48 87
13487.57 107
13488.67 98
13489.77 96
13490.87 84
13491.96 80
13493.06 81
13494.16 70
13495.26 84
13496.35 77
13497.45 86
13498.55 84
13499.65 92
13500.74 81
13501.84 73
13502.94 90
13504.04 90
13505.14 100
13506.23 60
13507.33 73
13508.43 81
13509.53 74
13510.63 80
13511.72 68
13512.82 84
13513.92 52
13515.02 68
13516.12 96
13517.22 94
13518.31 75
13519.41 85
13520.51 90
13521.61 87
13522.71 96
13523.81 81
13524.91 78
13526.01 75
13527.10 89
13528.20 95
13529.30 79
13530.40 79
13531.50 77
13532.60 88
13533.70 86
13534.80 95
13535.90 91
13537.00 77
13538.09 95
13539.19 85
13540.29 78
13541.39 70
13542.49 79
13543.59 91
13544.69 85
13545.79 97
13546.89 70
13547.99 86
13549.09 83
13550.19 81
13551.29 104
13552.39 96
13553.49 96
13554.59 97
13555.69 75
13556.79 59
13557.89 77
13558.99 92
13560.09 100
13561.19 77
13562.29 74
13563.39 80
13564.49 94
13565.59 76
13566.69 86
13567.79 101
13568.89 89
13569.99 91
13571.09 96
13572.20 102
13573.30 94
13574.40 114
13575.50 89
13576.60 70
13577.70 69
13578.80 89
13579.90 82
13581.00 62
13582.10 71
13583.20 91
13584.31 81
13585.41 89
13586.51 88
13587.61 94
13588.71 85
13589.81 102
13590.91 69
13592.02 82
13593.12 104
13594.22 88
13595.32 116
13596.42 78
13597.52 84
13598.63 96
13599.73 82
13600.83 71
13601.93 64
13603.03 81
13604.14 93
13605.24 97
13606.34 82
13607.44 70
13608.54 78
13609.65 86
13610.75 78
13611.85 86
13612.95 80
13614.06 76
13615.16 81
13616.26 100
13617.36 83
13618.47 65
13619.57 82
13620.67 112
13621.77 82
13622.88 86
13623.98 88
13625.08 96
13626.18 72
13627.29 79
13628.39 77
13629.49 82
13630.60 99
13631.70 108
13632.80 89
13633.91 72
13635.01 77
13636.11 71
13637.22 87
13638.32 68
13639.42 85
13640.53 86
13641.63 71
13642.73 70
13643.84 77
13644.94 88
13646.04 87
13647.15 87
13648.25 78
13649.36 79
13650.46 76
13651.56 81
13652.67 80
13653.77 95
13654.88 85
13655.98 99
13657.08 92
13658.19 83
13659.29 76
13660.40 85
13661.50 93
13662.60 98
13663.71 91
13664.81 73
13665.92 67
13667.02 78
13668.13 89
13669.23 72
13670.34 94
13671.44 83
13672.55 94
13673.65 82
13674.76 91
13675.86 89
13676.97 86
13678.07 88
13679.18 96
13680.28 83
13681.39 90
13682.49 74
13683.60 66
13684.70 78
13685.81 101
13686.91 84
13688.02 69
13689.12 64
13690.23 91
13691.33 87
13692.44 76
13693.55 79
13694.65 91
13695.76 108
13696.86 95
13697.97 75
13699.07 91
13700.18 89
13701.29 93
13702.39 91
13703.50 74
13704.60 71
13705.71 92
13706.82 99
13707.92 78
13709.03 68
13710.14 78
13711.24 77
13712.35 70
13713.45 71
13714.56 74
13715.67 85
13716.77 87
13717.88 89
13718.99 83
13720.09 84
13721.20 77
13722.31 80
13723.41 54
13724.52 75
13725.63 75
13726.74 110
13727.84 99
13728.95 98
13730.06 71
13731.16 77
13732.27 98
13733.38 107
13734.49 67
13735.59 86
13736.70 78
13737.81 67
13738.91 83
13740.02 65
13741.13 71
13742.24 78
13743.35 79
13744.45 90
13745.56 85
13746.67 85
13747.78 85
13748.88 77
13749.99 90
13751.10 76
13752.21 78
13753.32 78
13754.42 94
13755.53 55
13756.64 67
13757.75 90
13758.86 107
13759.97 88
13761.07 87
13762.18 80
13763.29 85
13764.40 108
13765.51 91
13766.62 79
13767.72 76
13768.83 96
13769.94 96
13771.05 89
13772.16 86
13773.27 103
13774.38 97
13775.49 83
13776.60 69
13777.70 85
13778.81 97
13779.92 96
13781.03 102
13782.14 80
13783.25 79
13784.36 67
13785.47 100
13786.58 104
13787.69 73
13788.80 74
13789.91 76
13791.02 80
13792.13 62
13793.24 62
13794.35 62
13795.45 73
13796.56 66
13797.67 76
13798.78 63
13799.89 82
13801.00 70
13802.11 77
13803.22 90
13804.33 76
13805.44 99
13806.55 79
13807.67 64
13808.78 72
13809.89 90
13811.00 89
13812.11 83
13813.22 68
13814.33 71
13815.44 67
13816.55 85
13817.66 106
13818.77 89
13819.88 90
13820.99 98
13822.10 76
13823.21 93
13824.32 82
13825.44 82
13826.55 72
13827.66 62
13828.77 83
13829.88 75
13830.99 92
13832.10 94
13833.21 82
13834.32 92
13835.44 78
13836.55 73
13837.66 85
13838.77 80
13839.88 78
13840.99 59
13842.10 72
13843.22 93
13844.33 80
13845.44 88
13846.55 91
13847.66 76
13848.78 80
13849.89 86
13851.00 73
13852.11 65
13853.22 75
13854.34 96
13855.45 68
13856.56 67
13857.67 63
13858.78 84
13859.90 91
13861.01 82
13862.12 90
13863.23 79
13864.35 83
13865.46 109
13866.57 67
13867.68 78
13868.80 102
13869.91 95
13871.02 78
13872.14 77
13873.25 69
13874.36 71
13875.47 64
13876.59 82
13877.70 59
13878.81 68
13879.93 95
13881.04 110
13882.15 88
13883.27 85
13884.38 103
13885.49 94
13886.61 77
13887.72 69
13888.83 76
13889.95 64
13891.06 83
13892.17 101
13893.29 74
13894.40 83
13895.52 93
13896.63 91
13897.74 92
13898.86 79
13899.97 86
13901.09 107
13902.20 91
13903.31 79
13904.43 70
13905.54 76
13906.66 76
13907.77 88
13908.89 95
13910.00 80
13911.11 77
13912.23 73
13913.34 92
13914.46 90
13915.57 72
13916.69 80
13917.80 72
13918.92 86
13920.03 80
13921.15 81
13922.26 80
13923.38 70
13924.49 67
13925.61 71
13926.72 70
13927.84 89
13928.95 81
13930.07 79
13931.18 79
13932.30 89
13933.41 85
13934.53 83
13935.64 82
13936.76 80
13937.87 67
13938.99 90
13940.10 78
13941.22 77
13942.34 76
13943.45 76
13944.57 91
13945.68 74
13946.80 85
13947.91 73
13949.03 87
13950.15 84
13951.26 85
13952.38 93
13953.49 83
13954.61 106
13955.73 73
13956.84 80
13957.96 82
13959.08 71
13960.19 77
13961.31 81
13962.43 68
13963.54 75
13964.66 59
13965.78 70
13966.89 85
13968.01 91
13969.13 78
13970.24 79
13971.36 90
13972.48 78
13973.59 99
13974.71 69
13975.83 87
13976.94 66
13978.06 75
13979.18 75
13980.30 79
13981.41 89
13982.53 103
13983.65 88
13984.76 71
13985.88 61
13987.00 82
13988.12 112
13989.23 81
13990.35 68
13991.47 73
13992.59 89
13993.71 91
13994.82 89
13995.94 55
13997.06 81
13998.18 79
13999.29 109
14000.41 80
14001.53 85
14002.65 66
14003.77 79
14004.88 101
14006.00 63
14007.12 70
14008.24 86
14009.36 102
14010.48 97
14011.59 85
14012.71 84
14013.83 108
14014.95 74
14016.07 87
14017.19 80
14018.31 80
14019.43 78
14020.54 88
14021.66 69
14022.78 69
14023.90 90
14025.02 111
14026.14 105
14027.26 70
14028.38 72
14029.50 71
14030.62 101
14031.73 87
14032.85 77
14033.97 77
14035.09 111
14036.21 94
14037.33 104
14038.45 91
14039.57 106
14040.69 114
14041.81 90
14042.93 78
14044.05 83
14045.17 80
14046.29 79
14047.41 95
14048.53 74
14049.65 68
14050.77 70
14051.89 107
14053.01 79
14054.13 72
14055.25 62
14056.37 77
14057.49 93
14058.61 83
14059.73 81
14060.85 68
14061.97 101
14063.09 89
14064.21 78
14065.33 93
14066.45 100
14067.57 97
14068.70 102
14069.82 70
14070.94 76
14072.06 81
14073.18 77
14074.30 84
14075.42 78
14076.54 78
14077.66 72
14078.78 70
14079.91 88
14081.03 92
14082.15 97
14083.27 100
14084.39 87
14085.51 91
14086.63 78
14087.75 85
14088.88 78
14090.00 90
14091.12 84
14092.24 79
14093.36 83
14094.48 63
14095.61 89
14096.73 69
14097.85 81
14098.97 78
14100.09 98
14101.22 100
14102.34 97
14103.46 103
14104.58 97
14105.71 90
14106.83 95
14107.95 91
14109.07 82
14110.19 67
14111.32 79
14112.44 98
14113.56 75
14114.68 96
14115.81 55
14116.93 71
14118.05 58
14119.18 77
14120.30 79
14121.42 101
14122.54 96
14123.67 99
14124.79 78
14125.91 75
14127.04 76
14128.16 69
14129.28 70
14130.41 72
14131.53 107
14132.65 79
14133.78 91
14134.90 74
14136.02 91
14137.15 75
14138.27 84
14139.39 59
14140.52 90
14141.64 91
14142.76 79
14143.89 57
14145.01 69
14146.13 98
14147.26 60
14148.38 68
14149.51 91
14150.63 85
14151.75 84
14152.88 84
14154.00 85
14155.13 84
14156.25 72
14157.38 95
14158.50 83
14159.62 82
14160.75 78
14161.87 74
14163.00 78
14164.12 65
14165.25 75
14166.37 90
14167.50 70
14168.62 84
14169.75 103
14170.87 77
14172.00 86
14173.12 77
14174.25 84
14175.37 78
14176.50 81
14177.62 82
14178.75 86
14179.87 61
14181.00 72
14182.12 65
14183.25 74
14184.37 88
14185.50 80
14186.62 93
14187.75 77
14188.87 84
14190.00 63
14191.13 83
14192.25 79
14193.38 82
14194.50 103
14195.63 83
14196.75 70
14197.88 78
14199.01 80
14200.13 79
14201.26 91
14202.38 91
14203.51 84
14204.64 67
14205.76 97
14206.89 79
14208.01 107
14209.14 95
14210.27 91
14211.39 77
14212.52 78
14213.65 81
14214.77 77
14215.90 90
14217.03 71
14218.15 75
14219.28 107
14220.41 101
14221.53 86
14222.66 80
14223.79 82
14224.91 103
14226.04 92
14227.17 95
14228.30 98
14229.42 88
14230.55 76
14231.68 84
14232.80 73
14233.93 107
14235.06 83
14236.19 79
14237.31 81
14238.44 78
14239.57 76
14240.70 74
14241.82 82
14242.95 69
14244.08 96
14245.21 98
14246.34 85
14247.46 71
14248.59 61
14249.72 71
14250.85 81
14251.98 67
14253.10 102
14254.23 99
14255.36 77
14256.49 89
14257.62 69
14258.74 76
14259.87 86
14261.00 68
14262.13 85
14263.26 80
14264.39 96
14265.52 92
14266.64 78
14267.77 95
14268.90 72
14270.03 80
14271.16 79
14272.29 72
14273.42 92
14274.55 73
14275.68 94
14276.80 75
14277.93 80
14279.06 104
14280.19 97
14281.32 89
14282.45 68
14283.58 79
14284.71 84
14285.84 90
14286.97 92
14288.10 82
14289.23 89
14290.36 92
14291.49 69
14292.62 81
14293.75 65
14294.87 82
14296.00 75
14297.13 85
14298.26 63
14299.39 81
14300.52 73
14301.65 76
14302.78 71
14303.91 88
14305.04 100
14306.17 83
14307.31 66
14308.44 70
14309.57 79
14310.70 77
14311.83 84
14312.96 76
14314.09 61
14315.22 77
14316.35 71
14317.48 75
14318.61 65
14319.74 73
14320.87 86
14322.00 92
14323.13 89
14324.26 77
14325.40 86
14326.53 94
14327.66 101
14328.79 84
14329.92 72
14331.05 82
14332.18 79
14333.31 107
14334.44 97
14335.58 52
14336.71 60
14337.84 84
14338.97 84
14340.10 81
14341.23 68
14342.37 79
14343.50 85
14344.63 70
14345.76 77
14346.89 74
14348.02 88
14349.16 86
14350.29 95
14351.42 92
14352.55 88
14353.68 79
14354.82 72
14355.95 78
14357.08 76
14358.21 73
14359.35 84
14360.48 95
14361.61 67
14362.74 72
14363.87 98
14365.01 63
14366.14 64
14367.27 75
14368.41 79
14369.54 64
14370.67 67
14371.80 77
14372.94 64
14374.07 66
14375.20 67
14376.34 68
14377.47 76
14378.60 64
14379.73 68
14380.87 86
14382.00 71
14383.13 61
14384.27 92
14385.40 94
14386.53 93
14387.67 90
14388.80 79
14389.93 84
14391.07 54
14392.20 111
14393.34 78
14394.47 77
14395.60 72
14396.74 92
14397.87 78
14399.00 78
14400.14 77
14401.27 86
14402.41 87
14403.54 101
14404.67 97
14405.81 93
14406.94 85
14408.08 76
14409.21 76
14410.35 70
14411.48 66
14412.61 72
14413.75 71
14414.88 88
14416.02 64
14417.15 76
14418.29 96
14419.42 83
14420.56 78
14421.69 70
14422.83 81
14423.96 73
14425.10 75
14426.23 91
14427.37 70
14428.50 66
14429.64 85
14430.77 64
14431.91 63
14433.04 77
14434.18 94
14435.31 105
14436.45 78
14437.58 97
14438.72 93
14439.85 85
14440.99 92
14442.13 79
14443.26 77
14444.40 109
14445.53 88
14446.67 80
14447.80 78
14448.94 69
14450.08 96
14451.21 93
14452.35 97
14453.48 93
14454.62 87
14455.76 88
14456.89 89
14458.03 86
14459.16 76
14460.30 76
14461.44 85
14462.57 69
14463.71 69
14464.85 73
14465.98 72
14467.12 81
14468.26 81
14469.39 92
14470.53 79
14471.67 83
14472.80 85
14473.94 81
14475.08 83
14476.21 109
14477.35 102
14478.49 89
14479.62 81
14480.76 91
14481.90 103
14483.04 109
14484.17 99
14485.31 94
14486.45 87
14487.59 91
14488.72 112
14489.86 98
14491.00 105
14492.14 115
14493.27 79
14494.41 96
14495.55 79
14496.69 97
14497.82 78
14498.96 66
14500.10 79
14501.24 79
14502.38 72
14503.51 101
14504.65 87
14505.79 108
14506.93 79
14508.07 75
14509.20 91
14510.34 77
14511.48 79
14512.62 76
14513.76 86
14514.90 77
14516.03 76
14517.17 96
14518.31 94
14519.45 70
14520.59 85
14521.73 87
14522.87 73
14524.01 65
14525.14 94
14526.28 75
14527.42 91
14528.56 80
14529.70 71
14530.84 110
14531.98 81
14533.12 78
14534.26 83
14535.40 95
14536.54 90
14537.67 97
14538.81 100
14539.95 84
14541.09 73
14542.23 79
14543.37 82
14544.51 77
14545.65 69
14546.79 69
14547.93 69
14549.07 75
14550.21 62
14551.35 92
14552.49 78
14553.63 59
14554.77 75
14555.91 73
14557.05 79
14558.19 99
14559.33 79
14560.47 87
14561.61 68
14562.75 71
14563.89 67
14565.03 70
14566.17 72
14567.31 82
14568.45 78
14569.60 79
14570.74 79
14571.88 89
14573.02 92
14574.16 87
14575.30 60
14576.44 75
14577.58 78
14578.72 70
14579.86 70
14581.00 79
14582.14 75
14583.29 84
14584.43 58
14585.57 78
14586.71 80
14587.85 63
14588.99 90
14590.13 92
14591.28 68
14592.42 66
14593.56 87
14594.70 91
14595.84 78
14596.98 90
14598.13 86
14599.27 60
14600.41 78
14601.55 75
14602.69 75
14603.83 75
14604.98 79
14606.12 100
14607.26 81
14608.40 95
14609.54 61
14610.69 87
14611.83 84
14612.97 84
14614.11 74
14615.26 90
14616.40 94
14617.54 59
14618.68 84
14619.83 66
14620.97 92
14622.11 104
14623.25 81
14624.40 71
14625.54 52
14626.68 69
14627.83 93
14628.97 84
14630.11 67
14631.25 65
14632.40 71
14633.54 77
14634.68 87
14635.83 81
14636.97 87
14638.11 79
14639.26 75
14640.40 83
14641.54 76
14642.69 77
14643.83 93
14644.97 100
14646.12 77
14647.26 53
14648.41 69
14649.55 82
14650.69 86
14651.84 77
14652.98 79
14654.13 82
14655.27 72
14656.41 71
14657.56 64
14658.70 70
14659.85 84
14660.99 95
14662.13 79
14663.28 70
14664.42 73
14665.57 74
14666.71 77
14667.86 65
14669.00 77
14670.14 63
14671.29 91
14672.43 90
14673.58 68
14674.72 86
14675.87 68
14677.01 74
14678.16 66
14679.30 76
14680.45 67
14681.59 81
14682.74 89
14683.88 83
14685.03 63
14686.17 68
14687.32 67
14688.46 87
14689.61 79
14690.75 55
14691.90 71
14693.05 76
14694.19 89
14695.34 64
14696.48 59
14697.63 77
14698.77 69
14699.92 78
14701.06 71
14702.21 73
14703.36 88
14704.50 75
14705.65 68
14706.79 69
14707.94 62
14709.09 87
14710.23 78
14711.38 68
14712.53 62
14713.67 74
14714.82 67
14715.96 75
14717.11 83
14718.26 86
14719.40 76
14720.55 95
14721.70 93
14722.84 68
14723.99 76
14725.14 66
14726.28 97
14727.43 78
14728.58 77
14729.72 71
14730.87 92
14732.02 83
14733.16 84
14734.31 73
14735.46 73
14736.61 84
14737.75 77
14738.90 69
14740.05 82
14741.20 73
14742.34 77
14743.49 66
14744.64 67
14745.79 79
14746.93 100
14748.08 108
14749.23 77
14750.38 79
14751.52 78
14752.67 94
14753.82 83
14754.97 79
14756.11 61
14757.26 72
14758.41 88
14759.56 85
14760.71 76
14761.86 65
14763.00 72
14764.15 84
14765.30 88
14766.45 80
14767.60 76
14768.74 88
14769.89 86
14771.04 62
14772.19 87
14773.34 80
14774.49 88
14775.64 94
14776.79 75
14777.93 90
14779.08 79
14780.23 83
14781.38 71
14782.53 78
14783.68 72
14784.83 66
14785.98 69
14787.13 91
14788.28 82
14789.42 74
14790.57 74
14791.72 86
14792.87 71
14794.02 69
14795.17 77
14796.32 70
14797.47 93
14798.62 66
14799.77 72
14800.92 72
14802.07 73
14803.22 60
14804.37 72
14805.52 82
14806.67 88
14807.82 67
14808.97 62
14810.12 72
14811.27 81
14812.42 80
14813.57 78
14814.72 87
14815.87 73
14817.02 85
14818.17 85
14819.32 63
14820.47 69
14821.62 80
14822.77 71
14823.92 69
14825.07 81
14826.22 75
14827.37 54
14828.52 69
14829.68 78
14830.83 62
14831.98 65
14833.13 55
14834.28 72
14835.43 63
14836.58 65
14837.73 59
14838.88 73
14840.03 56
14841.19 69
14842.34 57
14843.49 77
14844.64 84
14845.79 66
14846.94 66
14848.09 62
14849.25 84
14850.40 64
14851.55 72
14852.70 74
14853.85 76
14855.00 76
14856.16 76
14857.31 84
14858.46 72
14859.61 76
14860.76 76
14861.92 61
14863.07 85
14864.22 68
14865.37 86
14866.52 82
14867.68 69
14868.83 63
14869.98 56
14871.13 73
14872.29 65
14873.44 65
14874.59 66
14875.74 75
14876.90 71
14878.05 85
14879.20 87
14880.36 61
14881.51 67
14882.66 105
14883.81 72
14884.97 64
14886.12 71
14887.27 65
14888.43 59
14889.58 72
14890.73 57
14891.89 65
14893.04 57
14894.19 55
14895.35 85
14896.50 49
14897.65 78
14898.81 66
14899.96 69
14901.11 59
14902.27 85
14903.42 72
14904.57 68
14905.73 77
14906.88 67
14908.04 76
14909.19 68
14910.34 71
14911.50 66
14912.65 79
14913.81 63
14914.96 66
14916.11 54
14917.27 53
14918.42 72
14919.58 79
14920.73 73
14921.88 82
14923.04 68
14924.19 74
14925.35 79
14926.50 75
14927.66 65
14928.81 50
14929.97 64
14931.12 83
14932.28 72
14933.43 60
14934.59 74
14935.74 66
14936.90 51
14938.05 61
14939.21 62
14940.36 49
14941.52 70
14942.67 70
14943.83 65
14944.98 59
14946.14 60
14947.29 75
14948.45 70
14949.60 82
14950.76 70
14951.91 95
14953.07 67
14954.23 64
14955.38 61
14956.54 86
14957.69 62
14958.85 75
14960.00 62
14961.16 74
14962.32 65
14963.47 82
14964.63 79
14965.78 57
14966.94 80
14968.10 63
14969.25 74
14970.41 73
14971.57 66
14972.72 84
14973.88 79
14975.04 66
14976.19 79
14977.35 69
14978.50 71
14979.66 54
14980.82 63
14981.97 96
14983.13 73
14984.29 69
14985.45 78
14986.60 94
14987.76 81
14988.92 66
14990.07 65
14991.23 90
14992.39 79
14993.54 69
14994.70 81
14995.86 59
14997.02 70
14998.17 77
14999.33 74
15000.49 67
15001.65 75
15002.80 65
15003.96 78
15005.12 56
15006.28 66
15007.43 78
15008.59 73
15009.75 70
15010.91 78
15012.07 95
15013.22 85
15014.38 76
15015.54 86
15016.70 82
15017.86 70
15019.01 72
15020.17 82
15021.33 73
15022.49 59
15023.65 58
15024.81 80
15025.96 83
15027.12 74
15028.28 80
15029.44 76
15030.60 61
15031.76 59
15032.92 57
15034.07 78
15035.23 67
15036.39 70
15037.55 73
15038.71 72
15039.87 71
15041.03 71
15042.19 72
15043.35 61
15044.50 48
15045.66 84
15046.82 68
15047.98 56
15049.14 56
15050.30 78
15051.46 71
15052.62 64
15053.78 56
15054.94 59
15056.10 78
15057.26 72
15058.42 82
15059.58 73
15060.74 78
15061.90 86
15063.06 75
15064.22 75
15065.38 71
15066.54 88
15067.70 75
15068.86 68
15070.02 60
15071.18 59
15072.34 71
15073.50 75
15074.66 56
15075.82 75
15076.98 78
15078.14 75
15079.30 82
15080.46 77
15081.62 66
15082.78 83
15083.94 72
15085.10 69
15086.26 74
15087.42 70
15088.59 81
15089.75 101
15090.91 77
15092.07 63
15093.23 57
15094.39 71
15095.55 86
15096.71 60
15097.87 78
15099.04 60
15100.20 80
15101.36 68
15102.52 69
15103.68 64
15104.84 64
15106.00 83
15107.17 76
15108.33 73
15109.49 79
15110.65 76
15111.81 100
15112.97 94
15114.14 57
15115.30 88
15116.46 66
15117.62 78
15118.78 53
15119.95 68
15121.11 80
15122.27 76
15123.43 74
15124.59 81
15125.76 75
15126.92 65
15128.08 70
15129.24 92
15130.41 69
15131.57 66
15132.73 68
15133.89 73
15135.06 76
15136.22 53
15137.38 67
15138.54 78
15139.71 74
15140.87 78
15142.03 70
15143.20 65
15144.36 63
15145.52 77
15146.69 70
15147.85 73
15149.01 63
15150.17 80
15151.34 87
15152.50 85
15153.66 50
15154.83 69
15155.99 71
15157.16 72
15158.32 62
15159.48 67
15160.65 63
15161.81 65
15162.97 81
15164.14 77
15165.30 78
15166.46 73
15167.63 91
15168.79 84
15169.96 75
15171.12 71
15172.28 93
15173.45 80
15174.61 55
15175.78 53
15176.94 70
15178.11 82
15179.27 75
15180.43 76
15181.60 81
15182.76 72
15183.93 73
15185.09 81
15186.26 70
15187.42 77
15188.59 73
15189.75 77
15190.92 75
15192.08 73
15193.25 72
15194.41 80
15195.58 69
15196.74 69
15197.91 78
15199.07 57
15200.24 61
15201.40 66
15202.57 80
15203.73 70
15204.90 59
15206.06 61
15207.23 96
15208.39 56
15209.56 70
15210.72 76
15211.89 88
15213.06 67
15214.22 65
15215.39 61
15216.55 56
15217.72 82
15218.88 67
15220.05 69
15221.22 60
15222.38 74
15223.55 60
15224.71 83
15225.88 58
15227.05 55
15228.21 58
15229.38 66
15230.55 55
15231.71 73
15232.88 50
15234.05 59
15235.21 69
15236.38 50
15237.54 72
15238.71 68
15239.88 81
15241.04 74
15242.21 68
15243.38 70
15244.55 89
15245.71 61
15246.88 83
15248.05 60
15249.21 68
15250.38 73
15251.55 74
15252.71 63
15253.88 80
15255.05 74
15256.22 86
15257.38 67
15258.55 63
15259.72 78
15260.89 87
15262.05 64
15263.22 54
15264.39 82
15265.56 80
15266.72 61
15267.89 75
15269.06 65
15270.23 81
15271.40 70
15272.56 81
15273.73 93
15274.90 84
15276.07 72
15277.24 67
15278.40 70
15279.57 66
15280.74 60
15281.91 92
15283.08 75
15284.25 72
15285.41 71
15286.58 78
15287.75 77
15288.92 67
15290.09 63
15291.26 70
15292.43 104
15293.59 68
15294.76 74
15295.93 69
15297.10 72
15298.27 89
15299.44 89
15300.61 77
15301.78 84
15302.95 79
15304.12 82
15305.28 80
15306.45 74
15307.62 68
15308.79 79
15309.96 71
15311.13 58
15312.30 72
15313.47 65
15314.64 70
15315.81 66
15316.98 75
15318.15 64
15319.32 56
15320.49 57
15321.66 84
15322.83 59
15324.00 52
15325.17 81
15326.34 53
15327.51 58
15328.68 78
15329.85 73
15331.02 69
15332.19 68
15333.36 65
15334.53 75
15335.70 63
15336.87 62
15338.04 54
15339.21 52
15340.38 73
15341.55 61
15342.72 105
15343.89 80
15345.06 58
15346.23 79
15347.41 82
15348.58 67
15349.75 64
15350.92 55
15352.09 70
15353.26 65
15354.43 75
15355.60 71
15356.77 97
15357.94 72
15359.12 82
15360.29 64
15361.46 80
15362.63 68
15363.80 74
15364.97 72
15366.14 72
15367.32 80
15368.49 71
15369.66 80
15370.83 71
15372.00 65
15373.17 64
15374.35 59
15375.52 61
15376.69 61
15377.86 72
15379.03 71
15380.21 79
15381.38 81
15382.55 79
15383.72 70
15384.90 61
15386.07 67
15387.24 84
15388.41 84
15389.58 66
15390.76 73
15391.93 91
15393.10 68
15394.27 65
15395.45 90
15396.62 77
15397.79 53
15398.97 68
15400.14 97
15401.31 95
15402.48 51
15403.66 51
15404.83 87
15406.00 66
15407.18 72
15408.35 66
15409.52 66
15410.70 79
15411.87 76
15413.04 68
15414.22 65
15415.39 57
15416.56 75
15417.74 74
15418.91 79
15420.08 62
15421.26 67
15422.43 67
15423.60 69
15424.78 65
15425.95 57
15427.13 72
15428.30 58
15429.47 66
15430.65 73
15431.82 58
15433.00 82
15434.17 88
15435.34 62
15436.52 61
15437.69 63
15438.87 64
15440.04 60
15441.22 60
15442.39 72
15443.56 72
15444.74 69
15445.91 78
15447.09 80
15448.26 47
15449.44 52
15450.61 88
15451.79 75
15452.96 64
15454.14 70
15455.31 64
15456.49 68
15457.66 71
15458.84 60
15460.01 66
15461.19 76
15462.36 77
15463.54 62
15464.71 60
15465.89 63
15467.06 66
15468.24 63
15469.42 74
15470.59 54
15471.77 51
15472.94 72
15474.12 62
15475.29 67
15476.47 58
15477.64 71
15478.82 75
15480.00 65
15481.17 76
15482.35 53
15483.52 62
15484.70 62
15485.88 70
15487.05 58
15488.23 70
15489.41 47
15490.58 56
15491.76 70
15492.93 67
15494.11 60
15495.29 55
15496.46 70
15497.64 68
15498.82 65
15499.99 57
15501.17 61
15502.35 71
15503.52 67
15504.70 72
15505.88 86
15507.05 75
15508.23 64
15509.41 73
15510.59 86
15511.76 66
15512.94 60
15514.12 59
15515.29 51
15516.47 57
15517.65 65
15518.83 55
15520.00 69
15521.18 61
15522.36 73
15523.54 58
15524.71 68
15525.89 68
15527.07 60
15528.25 76
15529.42 67
15530.60 71
15531.78 65
15532.96 64
15534.14 71
15535.31 65
15536.49 66
15537.67 55
15538.85 63
15540.03 63
15541.20 76
15542.38 54
15543.56 59
15544.74 57
15545.92 57
15547.10 82
15548.27 72
15549.45 68
15550.63 91
15551.81 63
15552.99 84
15554.17 76
15555.35 74
15556.53 73
15557.70 72
15558.88 76
15560.06 66
15561.24 79
15562.42 88
15563.60 81
15564.78 50
15565.96 70
15567.14 63
15568.32 72
15569.50 75
15570.67 61
15571.85 62
15573.03 55
15574.21 75
15575.39 67
15576.57 62
15577.75 77
15578.93 80
15580.11 65
15581.29 82
15582.47 73
15583.65 71
15584.83 69
15586.01 70
15587.19 59
15588.37 68
15589.55 68
15590.73 67
15591.91 63
15593.09 75
15594.27 65
15595.45 89
15596.63 63
15597.81 72
15598.99 58
15600.17 73
15601.35 62
15602.53 61
15603.71 67
15604.90 63
15606.08 64
15607.26 82
15608.44 82
15609.62 81
15610.80 67
15611.98 76
15613.16 69
15614.34 53
15615.52 46
15616.70 65
15617.89 78
15619.07 69
15620.25 79
15621.43 69
15622.61 58
15623.79 67
15624.97 57
15626.15 63
15627.34 71
15628.52 71
15629.70 66
15630.88 78
15632.06 74
15633.24 71
15634.43 73
15635.61 67
15636.79 62
15637.97 86
15639.15 87
15640.34 76
15641.52 64
15642.70 71
15643.88 67
15645.06 68
15646.25 70
15647.43 65
15648.61 72
15649.79 70
15650.98 63
15652.16 52
15653.34 76
15654.52 68
15655.71 76
15656.89 72
15658.07 58
15659.25 57
15660.44 72
15661.62 64
15662.80 55
15663.98 68
15665.17 58
15666.35 63
15667.53 71
15668.72 72
15669.90 63
15671.08 68
15672.27 81
15673.45 82
15674.63 68
15675.82 74
15677.00 71
15678.18 58
15679.37 65
15680.55 71
15681.73 65
15682.92 66
15684.10 62
15685.28 62
15686.47 58
15687.65 62
15688.84 70
15690.02 75
15691.20 88
15692.39 73
15693.57 62
15694.76 59
15695.94 67
15697.12 58
15698.31 51
15699.49 82
15700.68 81
15701.86 60
15703.05 70
15704.23 68
15705.41 93
15706.60 68
15707.78 67
15708.97 69
15710.15 61
15711.34 77
15712.52 74
15713.71 69
15714.89 75
15716.08 64
15717.26 100
15718.45 85
15719.63 81
15720.82 87
15722.00 86
15723.19 77
15724.37 74
15725.56 81
15726.74 77
15727.93 87
15729.11 71
15730.30 62
15731.48 69
15732.67 81
15733.85 66
15735.04 74
15736.23 70
15737.41 65
15738.60 85
15739.78 68
15740.97 72
15742.15 72
15743.34 68
15744.53 74
15745.71 70
15746.90 68
15748.08 65
15749.27 82
15750.46 104
15751.64 72
15752.83 62
15754.02 61
15755.20 65
15756.39 68
15757.57 98
15758.76 83
15759.95 69
15761.13 88
15762.32 83
15763.51 65
15764.69 59
15765.88 65
15767.07 72
15768.25 72
15769.44 62
15770.63 71
15771.82 69
15773.00 53
15774.19 53
15775.38 78
15776.56 70
15777.75 62
15778.94 73
15780.13 91
15781.31 64
15782.50 72
15783.69 79
15784.88 77
15786.06 73
15787.25 88
15788.44 78
15789.63 66
15790.81 68
15792.00 88
15793.19 76
15794.38 60
15795.56 69
15796.75 81
15797.94 82
15799.13 64
15800.32 64
15801.50 66
15802.69 72
15803.88 77
15805.07 73
15806.26 92
15807.45 66
15808.63 55
15809.82 68
15811.01 70
15812.20 69
15813.39 78
15814.58 83
15815.77 68
15816.95 80
15818.14 80
15819.33 84
15820.52 71
15821.71 83
15822.90 68
15824.09 67
15825.28 74
15826.46 71
15827.65 61
15828.84 59
15830.03 68
15831.22 68
15832.41 66
15833.60 47
15834.79 55
15835.98 56
15837.17 72
15838.36 56
15839.55 56
15840.74 63
15841.93 88
15843.12 92
15844.31 66
15845.50 73
15846.69 65
15847.88 65
15849.07 61
15850.26 63
15851.45 54
15852.64 79
15853.83 65
15855.02 63
15856.21 76
15857.40 66
15858.59 81
15859.78 80
15860.97 62
15862.16 68
15863.35 68
15864.54 64
15865.73 62
15866.92 53
15868.11 86
15869.30 70
15870.49 72
15871.68 77
15872.87 78
15874.06 68
15875.25 64
15876.45 53
15877.64 69
15878.83 72
15880.02 61
15881.21 75
15882.40 51
15883.59 63
15884.78 55
15885.97 77
15887.17 70
15888.36 66
15889.55 74
15890.74 64
15891.93 70
15893.12 59
15894.31 73
15895.51 71
15896.70 68
15897.89 53
15899.08 72
15900.27 76
15901.46 51
15902.66 56
15903.85 72
15905.04 72
15906.23 46
15907.43 56
15908.62 60
15909.81 61
15911.00 68
15912.19 62
15913.39 64
15914.58 55
15915.77 71
15916.96 76
15918.16 74
15919.35 68
15920.54 68
15921.73 72
15922.93 71
15924.12 68
15925.31 66
15926.50 75
15927.70 77
15928.89 60
15930.08 63
15931.28 67
15932.47 69
15933.66 52
15934.86 69
15936.05 60
15937.24 58
15938.44 57
15939.63 60
15940.82 59
15942.02 74
15943.21 70
15944.40 66
15945.60 61
15946.79 66
15947.98 71
15949.18 61
15950.37 80
15951.56 74
15952.76 69
15953.95 57
15955.15 52
15956.34 50
15957.53 64
15958.73 82
15959.92 71
15961.12 76
15962.31 73
15963.50 68
15964.70 72
15965.89 78
15967.09 65
15968.28 68
15969.48 60
15970.67 58
15971.86 62
15973.06 64
15974.25 82
15975.45 66
15976.64 58
15977.84 75
15979.03 77
15980.23 62
15981.42 60
15982.62 72
15983.81 60
15985.01 56
15986.20 61
15987.40 68
15988.59 58
15989.79 57
15990.98 71
15992.18 64
15993.37 67
15994.57 63
15995.76 66
15996.96 71
15998.16 58
15999.35 57
16000.55 51
16001.74 59
16002.94 66
16004.13 55
16005.33 45
16006.53 66
16007.72 72
16008.92 77
16010.11 64
16011.31 67
16012.51 52
16013.70 93
16014.90 61
16016.09 82
16017.29 71
16018.49 56
16019.68 67
16020.88 74
16022.07 78
16023.27 57
16024.47 73
16025.66 69
16026.86 58
16028.06 58
16029.25 60
16030.45 59
16031.65 55
16032.84 64
16034.04 71
16035.24 60
16036.44 54
16037.63 54
16038.83 71
16040.03 68
16041.22 46
16042.42 45
16043.62 53
16044.82 76
16046.01 61
16047.21 78
16048.41 63
16049.60 60
16050.80 53
16052.00 64
16053.20 55
16054.39 60
16055.59 75
16056.79 83
16057.99 57
16059.19 50
16060.38 60
16061.58 49
16062.78 67
16063.98 49
16065.18 51
16066.37 57
16067.57 55
16068.77 52
16069.97 58
16071.17 58
16072.36 52
16073.56 62
16074.76 66
16075.96 52
16077.16 42
16078.36 63
16079.56 60
16080.75 63
16081.95 55
16083.15 51
16084.35 57
16085.55 73
16086.75 64
16087.95 50
16089.15 57
16090.34 61
16091.54 59
16092.74 56
16093.94 73
16095.14 78
16096.34 65
16097.54 52
16098.74 71
16099.94 64
16101.14 70
16102.34 42
16103.54 60
16104.74 58
16105.93 54
16107.13 63
16108.33 47
16109.53 60
16110.73 70
16111.93 71
16113.13 49
16114.33 49
16115.53 62
16116.73 70
16117.93 65
16119.13 67
16120.33 52
16121.53 67
16122.73 64
16123.93 61
16125.13 63
16126.33 64
16127.53 62
16128.73 66
16129.94 52
16131.14 77
16132.34 71
16133.54 50
16134.74 66
16135.94 61
16137.14 63
16138.34 64
16139.54 71
16140.74 60
16141.94 54
16143.14 63
16144.34 72
16145.55 73
16146.75 50
16147.95 60
16149.15 57
16150.35 69
16151.55 64
16152.75 78
16153.95 62
16155.15 58
16156.36 75
16157.56 62
16158.76 61
16159.96 68
16161.16 66
16162.36 61
16163.57 58
16164.77 67
16165.97 58
16167.17 60
16168.37 78
16169.58 62
16170.78 63
16171.98 65
16173.18 54
16174.38 59
16175.59 52
16176.79 54
16177.99 69
16179.19 61
16180.39 53
16181.60 61
16182.80 71
16184.00 57
16185.20 52
16186.41 55
16187.61 58
16188.81 76
16190.01 74
16191.22 54
16192.42 69
16193.62 71
16194.83 72
16196.03 66
16197.23 59
16198.43 70
16199.64 65
16200.84 75
16202.04 75
16203.25 66
16204.45 70
16205.65 67
16206.86 67
16208.06 54
16209.26 55
16210.47 63
16211.67 80
16212.87 56
16214.08 47
16215.28 46
16216.49 57
16217.69 66
16218.89 74
16220.10 60
16221.30 52
16222.50 83
16223.71 62
16224.91 66
16226.12 60
16227.32 47
16228.52 57
16229.73 66
16230.93 68
16232.14 61
16233.34 50
16234.55 47
16235.75 46
16236.95 61
16238.16 67
16239.36 55
16240.57 60
16241.77 45
16242.98 54
16244.18 52
16245.39 59
16246.59 72
16247.80 51
16249.00 60
16250.21 60
16251.41 54
16252.62 60
16253.82 53
16255.03 51
16256.23 55
16257.44 74
16258.64 63
16259.85 62
16261.05 56
16262.26 51
16263.46 62
16264.67 57
16265.87 68
16267.08 66
16268.29 76
16269.49 55
16270.70 58
16271.90 56
16273.11 58
16274.31 58
16275.52 67
16276.73 65
16277.93 56
16279.14 60
16280.34 65
16281.55 63
16282.76 57
16283.96 78
16285.17 56
16286.38 67
16287.58 59
16288.79 51
16289.99 51
16291.20 91
16292.41 77
16293.61 63
16294.82 66
16296.03 64
16297.23 65
16298.44 75
16299.65 69
16300.85 62
16302.06 55
16303.27 56
16304.47 60
16305.68 54
16306.89 62
16308.10 52
16309.30 74
16310.51 61
16311.72 52
16312.92 59
16314.13 61
16315.34 60
16316.55 64
16317.75 73
16318.96 71
16320.17 63
16321.38 60
16322.58 53
16323.79 65
16325.00 56
16326.21 52
16327.42 69
16328.62 60
16329.83 63
16331.04 69
16332.25 55
16333.46 55
16334.66 52
16335.87 58
16337.08 64
16338.29 77
16339.50 66
16340.70 59
16341.91 63
16343.12 75
16344.33 54
16345.54 71
16346.75 60
16347.96 64
16349.16 73
16350.37 63
16351.58 70
16352.79 66
16354.00 75
16355.21 74
16356.42 48
16357.63 72
16358.83 77
16360.04 61
16361.25 81
16362.46 71
16363.67 73
16364.88 64
16366.09 63
16367.30 74
16368.51 54
16369.72 63
16370.93 67
16372.14 59
16373.35 68
16374.56 74
16375.76 50
16376.97 59
16378.18 63
16379.39 69
16380.60 67
16381.81 68
16383.02 64
16384.23 53
16385.44 71
16386.65 64
16387.86 42
16389.07 64
16390.28 66
16391.49 73
16392.70 77
16393.91 73
16395.12 67
16396.33 49
16397.55 76
16398.76 50
16399.97 65
16401.18 51
16402.39 48
16403.60 65
16404.81 79
16406.02 65
16407.23 47
16408.44 47
16409.65 59
16410.86 77
16412.07 52
16413.28 69
16414.50 61
16415.71 56
16416.92 68
16418.13 69
16419.34 60
16420.55 68
16421.76 55
16422.97 53
16424.19 49
16425.40 54
16426.61 72
16427.82 53
16429.03 50
16430.24 61
16431.46 67
16432.67 52
16433.88 68
16435.09 63
16436.30 42
16437.51 51
16438.73 55
16439.94 54
16441.15 57
16442.36 47
16443.57 50
16444.79 44
16446.00 60
16447.21 40
16448.42 62
16449.64 61
16450.85 61
16452.06 47
16453.27 51
16454.49 66
16455.70 53
16456.91 55
16458.12 62
16459.34 64
16460.55 56
16461.76 49
16462.97 49
16464.19 51
16465.40 58
16466.61 54
16467.83 62
16469.04 59
16470.25 73
16471.47 70
16472.68 69
16473.89 44
16475.11 45
16476.32 49
16477.53 52
16478.75 64
16479.96 65
16481.17 79
16482.39 64
16483.60 55
16484.81 63
16486.03 50
16487.24 52
16488.45 64
16489.67 66
16490.88 53
16492.10 60
16493.31 62
16494.52 42
16495.74 70
16496.95 49
16498.17 45
16499.38 51
16500.59 55
16501.81 65
16503.02 68
16504.24 56
16505.45 39
16506.67 66
16507.88 48
16509.10 52
16510.31 59
16511.52 50
16512.74 67
16513.95 56
16515.17 60
16516.38 49
16517.60 62
16518.81 47
16520.03 51
16521.24 58
16522.46 50
16523.67 43
16524.89 58
16526.10 55
16527.32 65
16528.53 53
16529.75 58
16530.96 70
16532.18 58
16533.40 65
16534.61 56
16535.83 65
16537.04 68
16538.26 63
16539.47 61
16540.69 50
16541.91 52
16543.12 53
16544.34 55
16545.55 69
16546.77 57
16547.98 59
16549.20 58
16550.42 44
16551.63 62
16552.85 66
16554.07 64
16555.28 61
16556.50 66
16557.71 47
16558.93 56
16560.15 62
16561.36 53
16562.58 77
16563.80 82
16565.01 55
16566.23 49
16567.45 63
16568.66 53
16569.88 52
16571.10 59
16572.31 55
16573.53 54
16574.75 77
16575.96 58
16577.18 52
16578.40 61
16579.62 64
16580.83 64
16582.05 59
16583.27 67
16584.48 45
16585.70 76
16586.92 75
16588.14 56
16589.35 59
16590.57 61
16591.79 61
16593.01 77
16594.23 78
16595.44 64
16596.66 65
16597.88 71
16599.10 69
16600.31 58
16601.53 59
16602.75 70
16603.97 72
16605.19 69
16606.40 51
16607.62 53
16608.84 70
16610.06 52
16611.28 56
16612.50 48
16613.71 58
16614.93 60
16616.15 76
16617.37 56
16618.59 46
16619.81 60
16621.03 57
16622.24 52
16623.46 57
16624.68 71
16625.90 71
16627.12 57
16628.34 63
16629.56 65
16630.78 64
16632.00 57
16633.21 57
16634.43 41
16635.65 51
16636.87 68
16638.09 66
16639.31 68
16640.53 55
16641.75 49
16642.97 73
16644.19 60
16645.41 65
16646.63 58
16647.85 45
16649.07 56
16650.29 50
16651.51 58
16652.73 63
16653.95 55
16655.17 68
16656.39 60
16657.61 65
16658.83 68
16660.05 73
16661.27 55
16662.49 43
16663.71 55
16664.93 45
16666.15 63
16667.37 54
16668.59 93
16669.81 74
16671.03 71
16672.25 64
16673.47 74
16674.69 57
16675.91 47
16677.13 63
16678.35 59
16679.57 61
16680.80 58
16682.02 65
16683.24 63
16684.46 62
16685.68 66
16686.90 51
16688.12 68
16689.34 53
16690.56 49
16691.79 58
16693.01 56
16694.23 64
16695.45 72
16696.67 72
16697.89 59
16699.11 53
16700.34 41
16701.56 55
16702.78 69
16704.00 88
16705.22 62
16706.44 52
16707.67 59
16708.89 64
16710.11 60
16711.33 42
16712.55 50
16713.78 72
16715.00 63
16716.22 55
16717.44 49
16718.67 67
16719.89 49
16721.11 49
16722.33 47
16723.55 54
16724.78 54
16726.00 61
16727.22 61
16728.45 60
16729.67 45
16730.89 56
16732.11 70
16733.34 52
16734.56 39
16735.78 45
16737.00 59
16738.23 59
16739.45 53
16740.67 48
16741.90 65
16743.12 64
16744.34 48
16745.57 48
16746.79 65
16748.01 69
16749.24 61
16750.46 55
16751.68 60
16752.91 69
16754.13 77
16755.35 70
16756.58 69
16757.80 69
16759.03 62
16760.25 91
16761.47 48
16762.70 56
16763.92 42
16765.14 72
16766.37 85
16767.59 66
16768.82 65
16770.04 62
16771.27 68
16772.49 72
16773.71 77
16774.94 64
16776.16 49
16777.39 51
16778.61 68
16779.84 61
16781.06 44
16782.29 40
16783.51 70
16784.73 66
16785.96 54
16787.18 53
16788.41 66
16789.63 68
16790.86 53
16792.08 57
16793.31 61
16794.53 69
16795.76 53
16796.98 59
16798.21 46
16799.43 71
16800.66 62
16801.89 77
16803.11 54
16804.34 66
16805.56 62
16806.79 63
16808.01 61
16809.24 65
16810.46 61
16811.69 51
16812.91 52
16814.14 56
16815.37 70
16816.59 48
16817.82 55
16819.04 55
16820.27 70
16821.50 50
16822.72 64
16823.95 64
16825.17 58
16826.40 47
16827.63 63
16828.85 47
16830.08 57
16831.31 37
16832.53 53
16833.76 70
16834.99 63
16836.21 61
16837.44 61
16838.67 76
16839.89 61
16841.12 68
16842.35 55
16843.57 53
16844.80 52
16846.03 43
16847.25 63
16848.48 69
16849.71 46
16850.93 58
16852.16 68
16853.39 60
16854.62 45
16855.84 64
16857.07 65
16858.30 61
16859.53 52
16860.75 64
16861.98 53
16863.21 53
16864.44 50
16865.66 61
16866.89 58
16868.12 46
16869.35 58
16870.57 72
16871.80 58
16873.03 56
16874.26 62
16875.49 62
16876.71 44
16877.94 59
16879.17 74
16880.40 60
16881.63 50
16882.86 53
16884.08 68
16885.31 91
16886.54 49
16887.77 41
16889.00 67
16890.23 48
16891.45 65
16892.68 64
16893.91 60
16895.14 52
16896.37 57
16897.60 63
16898.83 68
16900.06 58
16901.29 61
16902.51 47
16903.74 53
16904.97 48
16906.20 67
16907.43 68
16908.66 77
16909.89 64
16911.12 57
16912.35 75
16913.58 62
16914.81 54
16916.04 53
16917.27 59
16918.50 51
16919.73 46
16920.95 64
16922.18 52
16923.41 51
16924.64 65
16925.87 56
16927.10 47
16928.33 48
16929.56 45
16930.79 64
16932.02 43
16933.25 56
16934.48 54
16935.71 46
16936.94 68
16938.18 68
16939.41 48
16940.64 64
16941.87 44
16943.10 69
16944.33 39
16945.56 63
16946.79 53
16948.02 56
16949.25 52
16950.48 37
16951.71 38
16952.94 46
16954.17 60
16955.40 51
16956.64 47
16957.87 52
16959.10 68
16960.33 51
16961.56 48
16962.79 56
16964.02 39
16965.25 60
16966.48 55
16967.72 57
16968.95 70
16970.18 66
16971.41 55
16972.64 52
16973.87 38
16975.11 53
16976.34 59
16977.57 52
16978.80 52
16980.03 61
16981.26 51
16982.50 41
16983.73 44
16984.96 56
16986.19 56
16987.42 38
16988.66 56
16989.89 72
16991.12 60
16992.35 50
16993.59 59
16994.82 60
16996.05 55
16997.28 38
16998.52 52
16999.75 50
17000.98 60
17002.21 59
17003.45 55
17004.68 52
17005.91 47
17007.14 60
17008.38 48
17009.61 65
17010.84 58
17012.08 55
17013.31 61
17014.54 52
17015.78 51
17017.01 62
17018.24 58
17019.47 57
17020.71 64
17021.94 63
17023.17 57
17024.41 53
17025.64 54
17026.88 64
17028.11 71
17029.34 51
17030.58 52
17031.81 61
17033.04 79
17034.28 56
17035.51 68
17036.75 63
17037.98 54
17039.21 61
17040.45 55
17041.68 57
17042.92 47
17044.15 60
17045.38 55
17046.62 40
17047.85 51
17049.09 55
17050.32 61
17051.56 60
17052.79 55
17054.02 53
17055.26 44
17056.49 50
17057.73 54
17058.96 53
17060.20 66
17061.43 60
17062.67 48
17063.90 61
17065.14 66
17066.37 51
17067.61 70
17068.84 54
17070.08 62
17071.31 45
17072.55 68
17073.78 48
17075.02 55
17076.25 53
17077.49 51
17078.72 52
17079.96 57
17081.20 52
17082.43 43
17083.67 55
17084.90 57
17086.14 58
17087.37 69
17088.61 56
17089.85 59
17091.08 63
17092.32 64
17093.55 64
17094.79 51
17096.03 60
17097.26 61
17098.50 65
17099.73 65
17100.97 47
17102.21 56
17103.44 55
17104.68 62
17105.92 48
17107.15 68
17108.39 50
17109.63 61
17110.86 61
17112.10 53
17113.34 72
17114.57 52
17115.81 67
17117.05 51
17118.28 54
17119.52 47
17120.76 61
17121.99 53
17123.23 59
17124.47 54
17125.70 52
17126.94 57
17128.18 48
17129.42 48
17130.65 71
17131.89 65
17133.13 49
17134.37 53
17135.60 44
17136.84 56
17138.08 53
17139.32 49
17140.55 64
17141.79 64
17143.03 48
17144.27 48
17145.50 56
17146.74 59
17147.98 50
17149.22 55
17150.46 57
17151.69 71
17152.93 67
17154.17 59
17155.41 63
17156.65 47
17157.89 56
17159.12 61
17160.36 60
17161.60 32
17162.84 50
17164.08 70
17165.32 60
17166.56 50
17167.79 39
17169.03 64
17170.27 63
17171.51 60
17172.75 47
17173.99 46
17175.23 57
17176.47 46
17177.70 44
17178.94 44
17180.18 54
17181.42 52
17182.66 60
17183.90 60
17185.14 51
17186.38 59
17187.62 54
17188.86 63
17190.10 60
17191.34 59
17192.58 72
17193.82 68
17195.06 47
17196.30 52
17197.54 65
17198.78 56
17200.01 41
17201.25 35
17202.49 62
17203.73 46
17204.97 46
17206.21 62
17207.45 43
17208.70 50
17209.94 57
17211.18 60
17212.42 38
17213.66 53
17214.90 51
17216.14 61
17217.38 54
17218.62 45
17219.86 59
17221.10 74
17222.34 56
17223.58 41
17224.82 58
17226.06 50
17227.30 65
17228.54 50
17229.78 52
17231.03 54
17232.27 59
17233.51 56
17234.75 42
17235.99 56
17237.23 55
17238.47 52
17239.71 58
17240.95 51
17242.20 54
17243.44 58
17244.68 53
17245.92 54
17247.16 57
17248.40 56
17249.65 66
17250.89 62
17252.13 53
17253.37 57
17254.61 55
17255.85 50
17257.10 43
17258.34 60
17259.58 68
17260.82 53
17262.06 60
17263.31 56
17264.55 61
17265.79 54
17267.03 62
17268.27 73
17269.52 59
17270.76 50
17272.00 44
17273.24 67
17274.49 56
17275.73 71
17276.97 65
17278.22 59
17279.46 51
17280.70 47
17281.94 56
17283.19 51
17284.43 56
17285.67 66
17286.91 69
17288.16 61
17289.40 45
17290.64 68
17291.89 59
17293.13 56
17294.37 52
17295.62 37
17296.86 58
17298.10 53
17299.35 60
17300.59 57
17301.83 59
17303.08 63
17304.32 57
17305.56 65
17306.81 46
17308.05 77
17309.30 59
17310.54 51
17311.78 55
17313.03 46
17314.27 64
17315.52 66
17316.76 67
17318.00 64
17319.25 57
17320.49 50
17321.74 45
17322.98 50
17324.23 36
17325.47 46
17326.71 58
17327.96 56
17329.20 48
17330.45 52
17331.69 59
17332.94 52
17334.18 40
17335.43 46
17336.67 54
17337.92 50
17339.16 48
17340.41 49
17341.65 68
17342.90 58
17344.14 60
17345.39 50
17346.63 50
17347.88 48
17349.12 57
17350.37 59
17351.61 43
17352.86 53
17354.10 49
17355.35 57
17356.59 58
17357.84 52
17359.08 37
17360.33 72
17361.58 57
17362.82 44
17364.07 36
17365.31 50
17366.56 57
17367.80 62
17369.05 50
17370.30 66
17371.54 41
17372.79 56
17374.03 65
17375.28 54
17376.53 53
17377.77 45
17379.02 56
17380.27 44
17381.51 49
17382.76 64
17384.01 47
17385.25 47
17386.50 43
17387.75 42
17388.99 52
17390.24 52
17391.49 44
17392.73 54
17393.98 56
17395.23 62
17396.47 57
17397.72 46
17398.97 73
17400.21 53
17401.46 43
17402.71 60
17403.96 56
17405.20 46
17406.45 47
17407.70 44
17408.94 54
17410.19 63
17411.44 55
17412.69 52
17413.93 63
17415.18 51
17416.43 47
17417.68 46
17418.93 62
17420.17 48
17421.42 59
17422.67 56
17423.92 60
17425.16 39
17426.41 55
17427.66 60
17428.91 66
17430.16 55
17431.41 47
17432.65 47
17433.90 63
17435.15 35
17436.40 38
17437.65 39
17438.90 48
17440.14 64
17441.39 58
17442.64 54
17443.89 47
17445.14 69
17446.39 70
17447.64 64
17448.88 60
17450.13 53
17451.38 71
17452.63 51
17453.88 50
17455.13 63
17456.38 48
17457.63 58
17458.88 48
17460.13 37
17461.38 62
17462.62 52
17463.87 52
17465.12 62
17466.37 53
17467.62 35
17468.87 69
17470.12 56
17471.37 39
17472.62 50
17473.87 52
17475.12 46
17476.37 51
17477.62 68
17478.87 41
17480.12 68
17481.37 48
17482.62 52
17483.87 51
17485.12 44
17486.37 37
17487.62 51
17488.87 42
17490.12 36
17491.37 52
17492.62 43
17493.87 67
17495.12 52
17496.37 70
17497.62 61
17498.87 48
17500.12 59
17501.38 55
17502.63 54
17503.88 53
17505.13 53
17506.38 45
17507.63 45
17508.88 54
17510.13 53
17511.38 45
17512.63 49
17513.89 56
17515.14 46
17516.39 43
17517.64 49
17518.89 54
17520.14 49
17521.39 58
17522.64 40
17523.90 47
17525.15 49
17526.40 47
17527.65 40
17528.90 49
17530.15 54
17531.41 51
17532.66 39
17533.91 53
17535.16 44
17536.41 50
17537.67 43
17538.92 62
17540.17 43
17541.42 53
17542.67 54
17543.93 51
17545.18 61
17546.43 61
17547.68 46
17548.94 46
17550.19 54
17551.44 39
17552.69 65
17553.95 44
17555.20 59
17556.45 41
17557.70 55
17558.96 59
17560.21 45
17561.46 46
17562.72 61
17563.97 55
17565.22 47
17566.47 49
17567.73 73
17568.98 49
17570.23 63
17571.49 59
17572.74 54
17573.99 48
17575.25 50
17576.50 70
17577.75 57
17579.01 61
17580.26 61
17581.51 67
17582.77 58
17584.02 39
17585.28 43
17586.53 52
17587.78 65
17589.04 62
17590.29 62
17591.54 39
17592.80 49
17594.05 50
17595.31 58
17596.56 52
17597.81 48
17599.07 59
17600.32 52
17601.58 64
17602.83 51
17604.09 50
17605.34 49
17606.60 50
17607.85 56
17609.10 56
17610.36 57
17611.61 64
17612.87 52
17614.12 49
17615.38 48
17616.63 57
17617.89 53
17619.14 54
17620.40 59
17621.65 34
17622.91 43
17624.16 49
17625.42 51
17626.67 42
17627.93 55
17629.18 58
17630.44 54
17631.69 48
17632.95 55
17634.21 51
17635.46 48
17636.72 39
17637.97 54
17639.23 43
17640.48 56
17641.74 56
17642.99 56
17644.25 44
17645.51 47
17646.76 75
17648.02 44
17649.27 57
17650.53 50
17651.79 49
17653.04 63
17654.30 46
17655.55 46
17656.81 56
17658.07 36
17659.32 44
17660.58 51
17661.84 46
17663.09 40
17664.35 45
17665.61 56
17666.86 53
17668.12 61
17669.38 54
17670.63 63
17671.89 39
17673.15 50
17674.40 39
17675.66 42
17676.92 50
17678.17 43
17679.43 51
17680.69 41
17681.95 36
17683.20 34
17684.46 63
17685.72 47
17686.98 37
17688.23 25
17689.49 51
17690.75 45
17692.01 46
17693.26 53
17694.52 41
17695.78 55
17697.04 46
17698.29 46
17699.55 53
17700.81 49
17702.07 47
17703.32 68
17704.58 39
17705.84 55
17707.10 45
17708.36 59
17709.62 46
17710.87 49
17712.13 44
17713.39 43
17714.65 44
17715.91 52
17717.17 58
17718.42 51
17719.68 35
17720.94 51
17722.20 60
17723.46 38
17724.72 43
17725.98 44
17727.23 49
17728.49 42
17729.75 46
17731.01 43
17732.27 50
17733.53 55
17734.79 46
17736.05 47
17737.31 47
17738.57 69
17739.82 57
17741.08 54
17742.34 51
17743.60 50
17744.86 37
17746.12 50
17747.38 58
17748.64 60
17749.90 54
17751.16 50
17752.42 55
17753.68 47
17754.94 50
17756.20 58
17757.46 51
17758.72 50
17759.98 43
17761.24 38
17762.50 68
17763.76 59
17765.02 50
17766.28 36
17767.54 45
17768.80 44
17770.06 53
17771.32 45
17772.58 41
17773.84 42
17775.10 54
17776.36 47
17777.62 53
17778.88 68
17780.14 54
17781.40 32
17782.67 42
17783.93 46
17785.19 42
17786.45 46
17787.71 49
17788.97 59
17790.23 44
17791.49 60
17792.75 42
17794.01 49
17795.28 49
17796.54 60
17797.80 54
17799.06 37
17800.32 56
17801.58 55
17802.84 54
17804.11 40
17805.37 44
17806.63 56
17807.89 54
17809.15 51
17810.41 41
17811.68 52
17812.94 56
17814.20 51
17815.46 46
17816.72 51
17817.99 46
17819.25 61
17820.51 61
17821.77 37
17823.03 38
17824.30 48
17825.56 60
17826.82 56
17828.08 31
17829.35 55
17830.61 51
17831.87 64
17833.13 39
17834.40 32
17835.66 53
17836.92 62
17838.18 56
17839.45 31
17840.71 39
17841.97 40
17843.24 69
17844.50 50
17845.76 45
17847.02 34
17848.29 48
17849.55 56
17850.81 53
17852.08 39
17853.34 40
17854.60 56
17855.87 47
17857.13 61
17858.39 32
17859.66 55
17860.92 61
17862.18 54
17863.45 46
17864.71 54
17865.98 40
17867.24 49
17868.50 56
17869.77 41
17871.03 53
17872.30 57
17873.56 75
17874.82 52
17876.09 36
17877.35 45
17878.62 58
17879.88 47
17881.14 55
17882.41 34
17883.67 54
17884.94 44
17886.20 41
17887.47 44
17888.73 49
17890.00 53
17891.26 42
17892.52 60
17893.79 47
17895.05 52
17896.32 41
17897.58 49
17898.85 65
17900.11 58
17901.38 53
17902.64 53
17903.91 59
17905.17 48
17906.44 55
17907.70 52
17908.97 51
17910.23 63
17911.50 59
17912.77 47
17914.03 43
17915.30 56
17916.56 47
17917.83 42
17919.09 49
17920.36 35
17921.62 50
17922.89 54
17924.16 53
17925.42 51
17926.69 36
17927.95 44
17929.22 59
17930.49 53
17931.75 44
17933.02 45
17934.28 49
17935.55 41
17936.82 44
17938.08 54
17939.35 48
17940.62 54
17941.88 46
17943.15 44
17944.42 42
17945.68 51
17946.95 39
17948.22 42
17949.48 48
17950.75 49
17952.02 62
17953.28 40
17954.55 54
17955.82 42
17957.08 63
17958.35 38
17959.62 48
17960.88 45
17962.15 47
17963.42 63
17964.69 48
17965.95 53
17967.22 43
17968.49 56
17969.76 54
17971.02 62
17972.29 50
17973.56 52
17974.83 63
17976.09 45
17977.36 49
17978.63 58
17979.90 47
17981.16 53
17982.43 47
17983.70 48
17984.97 48
17986.24 61
17987.50 68
17988.77 40
17990.04 32
17991.31 50
17992.58 62
17993.84 54
17995.11 57
17996.38 52
17997.65 48
17998.92 45
18000.19 51
18001.46 41
18002.72 47
18003.99 44
18005.26 58
18006.53 64
18007.80 40
18009.07 53
18010.34 64
18011.61 47
18012.87 39
18014.14 47
18015.41 52
18016.68 39
18017.95 47
18019.22 41
18020.49 39
18021.76 43
18023.03 60
18024.30 37
18025.57 47
18026.84 53
18028.11 58
18029.37 81
18030.64 44
18031.91 68
18033.18 67
18034.45 54
18035.72 44
18036.99 37
18038.26 48
18039.53 40
18040.80 40
18042.07 45
18043.34 51
18044.61 61
18045.88 67
18047.15 48
18048.42 50
18049.69 54
18050.96 56
18052.23 63
18053.50 43
18054.77 55
18056.05 51
18057.32 71
18058.59 52
18059.86 53
18061.13 47
18062.40 61
18063.67 49
18064.94 50
18066.21 51
18067.48 50
18068.75 56
18070.02 59
18071.29 57
18072.57 56
18073.84 56
18075.11 51
18076.38 56
18077.65 60
18078.92 69
18080.19 44
18081.46 51
18082.74 58
18084.01 60
18085.28 60
18086.55 46
18087.82 54
18089.09 60
18090.37 56
18091.64 42
18092.91 64
18094.18 49
18095.45 63
18096.72 56
18098.00 45
18099.27 65
18100.54 46
18101.81 44
18103.08 47
18104.36 46
18105.63 44
18106.90 44
18108.17 39
18109.45 53
18110.72 54
18111.99 51
18113.26 43
18114.54 52
18115.81 44
18117.08 56
18118.35 46
18119.63 58
18120.90 60
18122.17 47
18123.44 47
18124.72 45
18125.99 51
18127.26 52
18128.54 49
18129.81 53
18131.08 46
18132.36 46
18133.63 54
18134.90 58
18136.18 60
18137.45 58
18138.72 51
18140.00 61
18141.27 46
18142.54 56
18143.82 53
18145.09 34
18146.36 48
18147.64 49
18148.91 46
18150.19 60
18151.46 51
18152.73 46
18154.01 54
18155.28 46
18156.55 37
18157.83 51
18159.10 47
18160.38 44
18161.65 57
18162.93 49
18164.20 39
18165.47 43
18166.75 46
18168.02 47
18169.30 53
18170.57 38
18171.85 48
18173.12 52
18174.40 48
18175.67 41
18176.95 43
18178.22 50
18179.50 34
18180.77 50
18182.04 36
18183.32 49
18184.59 49
18185.87 55
18187.15 55
18188.42 56
18189.70 41
18190.97 50
18192.25 49
18193.52 59
18194.80 58
18196.07 47
18197.35 52
18198.62 44
18199.90 53
18201.17 44
18202.45 44
18203.73 51
18205.00 59
18206.28 40
18207.55 29
18208.83 38
18210.10 66
18211.38 49
18212.66 46
18213.93 46
18215.21 42
18216.48 52
18217.76 38
18219.04 41
18220.31 40
18221.59 56
18222.87 68
18224.14 58
18225.42 42
18226.70 46
18227.97 55
18229.25 59
18230.53 38
18231.80 51
18233.08 39
18234.36 55
18235.63 46
18236.91 47
18238.19 51
18239.46 41
18240.74 48
18242.02 58
18243.29 43
18244.57 36
18245.85 46
18247.13 47
18248.40 62
18249.68 45
18250.96 54
18252.24 51
18253.51 47
18254.79 48
18256.07 47
18257.35 36
18258.62 59
18259.90 53
18261.18 47
18262.46 54
18263.73 67
18265.01 51
18266.29 56
18267.57 56
18268.85 39
18270.12 42
18271.40 41
18272.68 47
18273.96 51
18275.24 44
18276.51 37
18277.79 50
18279.07 52
18280.35 45
18281.63 44
18282.91 49
18284.18 58
18285.46 61
18286.74 55
18288.02 51
18289.30 54
18290.58 52
18291.86 51
18293.14 54
18294.41 54
18295.69 58
18296.97 55
18298.25 58
18299.53 52
18300.81 44
18302.09 58
18303.37 53
18304.65 52
18305.93 56
18307.21 52
18308.49 49
18309.76 42
18311.04 31
18312.32 48
18313.60 46
18314.88 33
18316.16 43
18317.44 41
18318.72 52
18320.00 63
18321.28 46
18322.56 47
18323.84 43
18325.12 53
18326.40 46
18327.68 46
18328.96 46
18330.24 50
18331.52 62
18332.80 52
18334.08 64
18335.36 39
18336.64 40
18337.92 48
18339.20 38
18340.48 48
18341.76 51
18343.05 67
18344.33 60
18345.61 46
18346.89 51
18348.17 52
18349.45 72
18350.73 64
18352.01 52
18353.29 60
18354.57 59
18355.85 62
18357.13 53
18358.42 47
18359.70 41
18360.98 46
18362.26 56
18363.54 54
18364.82 48
18366.10 33
18367.38 44
18368.67 61
18369.95 44
18371.23 49
18372.51 42
18373.79 48
18375.07 49
18376.36 44
18377.64 49
18378.92 64
18380.20 55
18381.48 48
18382.77 46
18384.05 54
18385.33 51
18386.61 39
18387.89 54
18389.18 53
18390.46 39
18391.74 45
18393.02 62
18394.31 50
18395.59 49
18396.87 44
18398.15 50
18399.44 56
18400.72 58
18402.00 53
18403.28 58
18404.57 42
18405.85 54
18407.13 58
18408.41 50
18409.70 40
18410.98 56
18412.26 50
18413.55 51
18414.83 50
18416.11 55
18417.40 57
18418.68 50
18419.96 53
18421.25 47
18422.53 39
18423.81 47
18425.10 53
18426.38 49
18427.66 53
18428.95 43
18430.23 54
18431.51 55
18432.80 55
18434.08 52
18435.37 48
18436.65 64
18437.93 53
18439.22 32
18440.50 47
18441.79 51
18443.07 48
18444.35 53
18445.64 38
18446.92 50
18448.21 53
18449.49 54
18450.78 53
18452.06 39
18453.34 47
18454.63 49
18455.91 46
18457.20 63
18458.48 56
18459.77 55
18461.05 37
18462.34 39
18463.62 45
18464.91 51
18466.19 63
18467.48 64
18468.76 52
18470.05 56
18471.33 54
18472.62 51
18473.90 44
18475.19 58
18476.47 41
18477.76 40
18479.04 45
18480.33 43
18481.61 46
18482.90 46
18484.18 44
18485.47 51
18486.76 51
18488.04 46
18489.33 59
18490.61 53
18491.90 38
18493.18 60
18494.47 50
18495.76 51
18497.04 42
18498.33 54
18499.61 46
18500.90 40
18502.19 58
18503.47 53
18504.76 56
18506.05 53
18507.33 57
18508.62 58
18509.90 42
18511.19 53
18512.48 46
18513.76 46
18515.05 46
18516.34 61
18517.62 60
18518.91 55
18520.20 38
18521.48 51
18522.77 46
18524.06 56
18525.35 49
18526.63 55
18527.92 55
18529.21 55
18530.49 51
18531.78 44
18533.07 37
18534.36 57
18535.64 65
18536.93 53
18538.22 52
18539.50 50
18540.79 48
18542.08 47
18543.37 52
18544.66 48
18545.94 46
18547.23 49
18548.52 39
18549.81 37
18551.09 57
18552.38 73
18553.67 68
18554.96 61
18556.25 51
18557.53 36
18558.82 50
18560.11 51
18561.40 44
18562.69 55
18563.98 39
18565.26 56
18566.55 61
18567.84 40
18569.13 37
18570.42 47
18571.71 48
18572.99 42
18574.28 35
18575.57 51
18576.86 43
18578.15 44
18579.44 44
18580.73 39
18582.02 49
18583.31 51
18584.59 41
18585.88 44
18587.17 48
18588.46 63
18589.75 54
18591.04 54
18592.33 51
18593.62 60
18594.91 42
18596.20 39
18597.49 43
18598.78 38
18600.07 49
18601.36 33
18602.65 34
18603.94 40
18605.23 44
18606.52 48
18607.81 54
18609.09 58
18610.38 46
18611.67 49
18612.96 47
18614.25 50
18615.55 43
18616.84 51
18618.13 46
18619.42 43
18620.71 47
18622.00 53
18623.29 45
18624.58 42
18625.87 50
18627.16 46
18628.45 50
18629.74 38
18631.03 52
18632.32 63
18633.61 51
18634.90 57
18636.19 41
18637.48 53
18638.77 42
18640.07 55
18641.36 59
18642.65 50
18643.94 35
18645.23 48
18646.52 37
18647.81 67
18649.10 59
18650.40 58
18651.69 55
18652.98 46
18654.27 35
18655.56 56
18656.85 61
18658.14 44
18659.44 41
18660.73 52
18662.02 52
18663.31 40
18664.60 43
18665.89 43
18667.19 56
18668.48 38
18669.77 47
18671.06 38
18672.35 47
18673.65 50
18674.94 44
18676.23 54
18677.52 28
18678.82 44
18680.11 47
18681.40 60
18682.69 36
18683.99 42
18685.28 47
18686.57 53
18687.86 38
18689.16 44
18690.45 51
18691.74 51
18693.03 43
18694.33 43
18695.62 52
18696.91 57
18698.21 39
18699.50 51
18700.79 33
18702.09 31
18703.38 43
18704.67 52
18705.97 52
18707.26 40
18708.55 59
18709.85 48
18711.14 57
18712.43 50
18713.73 34
18715.02 54
18716.31 44
18717.61 42
18718.90 45
18720.19 47
18721.49 39
18722.78 46
18724.08 40
18725.37 50
18726.66 38
18727.96 52
18729.25 61
18730.55 35
18731.84 38
18733.13 37
18734.43 52
18735.72 50
18737.02 48
18738.31 46
18739.61 47
18740.90 40
18742.19 42
18743.49 59
18744.78 54
18746.08 58
18747.37 54
18748.67 56
18749.96 49
18751.26 47
18752.55 60
18753.85 55
18755.14 49
18756.44 43
18757.73 45
18759.03 43
18760.32 45
18761.62 54
18762.91 66
18764.21 60
18765.50 39
18766.80 47
18768.09 50
18769.39 51
18770.69 40
18771.98 41
18773.28 57
18774.57 54
18775.87 60
18777.16 45
18778.46 47
18779.76 43
18781.05 53
18782.35 48
18783.64 42
18784.94 47
18786.24 52
18787.53 53
18788.83 37
18790.12 47
18791.42 53
18792.72 53
18794.01 40
18795.31 45
18796.61 39
18797.90 51
18799.20 55
18800.49 52
18801.79 63
18803.09 47
18804.38 51
18805.68 56
18806.98 48
18808.28 48
18809.57 46
18810.87 48
18812.17 54
18813.46 53
18814.76 44
18816.06 62
18817.35 46
18818.65 42
18819.95 38
18821.25 39
18822.54 58
18823.84 64
18825.14 52
18826.44 50
18827.73 69
18829.03 61
18830.33 48
18831.63 47
18832.92 52
18834.22 54
18835.52 47
18836.82 51
18838.11 51
18839.41 51
18840.71 51
18842.01 54
18843.31 45
18844.60 47
18845.90 55
18847.20 42
18848.50 43
18849.80 35
18851.10 47
18852.39 43
18853.69 62
18854.99 39
18856.29 55
18857.59 44
18858.89 50
18860.18 46
18861.48 39
18862.78 59
18864.08 48
18865.38 48
18866.68 37
18867.98 50
18869.28 45
18870.58 49
18871.87 41
18873.17 56
18874.47 47
18875.77 47
18877.07 43
18878.37 46
18879.67 30
18880.97 49
18882.27 43
18883.57 52
18884.87 36
18886.17 42
18887.47 42
18888.77 40
18890.07 49
18891.36 41
18892.66 47
18893.96 33
18895.26 49
18896.56 43
18897.86 47
18899.16 51
18900.46 49
18901.76 56
18903.06 40
18904.36 39
18905.66 45
18906.96 57
18908.27 46
18909.57 46
18910.87 37
18912.17 28
18913.47 47
18914.77 54
18916.07 49
18917.37 41
18918.67 35
18919.97 40
18921.27 67
18922.57 67
18923.87 34
18925.17 48
18926.47 47
18927.77 32
18929.08 42
18930.38 50
18931.68 33
18932.98 43
18934.28 48
18935.58 38
18936.88 42
18938.18 46
18939.49 54
18940.79 43
18942.09 44
18943.39 36
18944.69 52
18945.99 61
18947.29 43
18948.60 53
18949.90 42
18951.20 45
18952.50 51
18953.80 51
18955.11 37
18956.41 46
18957.71 41
18959.01 38
18960.31 45
18961.62 55
18962.92 43
18964.22 53
18965.52 49
18966.82 52
18968.13 46
18969.43 45
18970.73 39
18972.03 35
18973.34 55
18974.64 45
18975.94 37
18977.24 45
18978.55 44
18979.85 47
18981.15 53
18982.46 46
18983.76 53
18985.06 59
18986.36 35
18987.67 51
18988.97 42
18990.27 46
18991.58 60
18992.88 64
18994.18 55
18995.49 66
18996.79 43
18998.09 51
18999.40 49
19000.70 55
19002.00 54
19003.31 54
19004.61 53
19005.91 49
19007.22 56
19008.52 58
19009.83 47
19011.13 34
19012.43 58
19013.74 45
19015.04 47
19016.34 57
19017.65 40
19018.95 46
19020.26 64
19021.56 55
19022.87 50
19024.17 45
19025.47 44
19026.78 53
19028.08 52
19029.39 37
19030.69 53
19032.00 56
19033.30 41
19034.61 54
19035.91 42
19037.22 51
19038.52 38
19039.82 42
19041.13 55
19042.43 60
19043.74 37
19045.04 44
19046.35 49
19047.65 30
19048.96 38
19050.26 48
19051.57 59
19052.88 38
19054.18 51
19055.49 43
19056.79 46
19058.10 42
19059.40 39
19060.71 46
19062.01 65
19063.32 40
19064.62 50
19065.93 42
19067.24 46
19068.54 50
19069.85 42
19071.15 54
19072.46 44
19073.77 53
19075.07 46
19076.38 38
19077.68 27
19078.99 43
19080.30 46
19081.60 47
19082.91 34
19084.22 38
19085.52 56
19086.83 63
19088.13 53
19089.44 37
19090.75 53
19092.05 56
19093.36 57
19094.67 49
19095.97 48
19097.28 48
19098.59 58
19099.90 57
19101.20 51
19102.51 39
19103.82 43
19105.12 56
19106.43 53
19107.74 49
19109.04 41
19110.35 45
19111.66 34
19112.97 47
19114.27 47
19115.58 48
19116.89 62
19118.20 60
19119.50 43
19120.81 54
19122.12 45
19123.43 47
19124.73 52
19126.04 46
19127.35 46
19128.66 47
19129.97 54
19131.27 40
19132.58 45
19133.89 47
19135.20 44
19136.51 46
19137.81 56
19139.12 55
19140.43 42
19141.74 34
19143.05 45
19144.36 44
19145.66 53
19146.97 42
19148.28 56
19149.59 56
19150.90 39
19152.21 55
19153.52 43
19154.83 51
19156.13 43
19157.44 60
19158.75 33
19160.06 52
19161.37 62
19162.68 56
19163.99 57
19165.30 41
19166.61 38
19167.92 59
19169.22 48
19170.53 42
19171.84 42
19173.15 64
19174.46 48
19175.77 48
19177.08 48
19178.39 45
19179.70 54
19181.01 47
19182.32 48
19183.63 37
19184.94 50
19186.25 56
19187.56 57
19188.87 38
19190.18 43
19191.49 63
19192.80 60
19194.11 55
19195.42 40
19196.73 73
19198.04 47
19199.35 50
19200.66 40
19201.97 59
19203.28 47
19204.59 53
19205.90 46
19207.21 48
19208.52 48
19209.83 53
19211.14 49
19212.46 42
19213.77 44
19215.08 46
19216.39 55
19217.70 58
19219.01 45
19220.32 44
19221.63 49
19222.94 51
19224.25 44
19225.57 43
19226.88 42
19228.19 47
19229.50 54
19230.81 40
19232.12 40
19233.43 60
19234.75 39
19236.06 68
19237.37 44
19238.68 55
19239.99 40
19241.30 52
19242.62 47
19243.93 51
19245.24 38
19246.55 47
19247.86 35
19249.18 39
19250.49 47
19251.80 42
19253.11 50
19254.42 47
19255.74 70
19257.05 61
19258.36 44
19259.67 37
19260.99 55
19262.30 48
19263.61 46
19264.92 41
19266.24 54
19267.55 51
19268.86 48
19270.17 35
19271.49 44
19272.80 43
19274.11 47
19275.42 63
19276.74 46
19278.05 57
19279.36 36
19280.68 59
19281.99 61
19283.30 41
19284.62 47
19285.93 48
19287.24 52
19288.56 43
19289.87 42
19291.18 44
19292.50 51
19293.81 33
19295.12 47
19296.44 45
19297.75 54
19299.06 54
19300.38 57
19301.69 42
19303.01 47
19304.32 40
19305.63 51
19306.95 45
19308.26 40
19309.58 53
19310.89 42
19312.20 46
19313.52 32
19314.83 55
19316.15 41
19317.46 44
19318.78 53
19320.09 58
19321.41 49
19322.72 62
19324.03 68
19325.35 49
19326.66 43
19327.98 53
19329.29 57
19330.61 51
19331.92 31
19333.24 35
19334.55 52
19335.87 52
19337.18 50
19338.50 49
19339.81 60
19341.13 33
19342.44 44
19343.76 41
19345.07 36
19346.39 47
19347.70 45
19349.02 65
19350.34 47
19351.65 35
19352.97 38
19354.28 53
19355.60 47
19356.91 41
19358.23 51
19359.54 49
19360.86 55
19362.18 62
19363.49 60
19364.81 49
19366.12 38
19367.44 67
19368.76 50
19370.07 58
19371.39 49
19372.71 37
19374.02 55
19375.34 35
19376.65 30
19377.97 28
19379.29 48
19380.60 40
19381.92 46
19383.24 42
19384.55 41
19385.87 34
19387.19 50
19388.50 40
19389.82 42
19391.14 39
19392.45 42
19393.77 54
19395.09 51
19396.41 37
19397.72 53
19399.04 50
19400.36 44
19401.67 42
19402.99 45
19404.31 53
19405.63 44
19406.94 59
19408.26 52
19409.58 48
19410.90 43
19412.21 38
19413.53 43
19414.85 46
19416.17 57
19417.48 51
19418.80 57
19420.12 45
19421.44 39
19422.76 47
19424.07 33
19425.39 43
19426.71 37
19428.03 37
19429.35 56
19430.66 56
19431.98 50
19433.30 41
19434.62 43
19435.94 37
19437.26 56
19438.57 38
19439.89 39
19441.21 46
19442.53 43
19443.85 43
19445.17 48
19446.49 63
19447.81 38
19449.12 51
19450.44 43
19451.76 56
19453.08 38
19454.40 51
19455.72 34
19457.04 37
19458.36 41
19459.68 43
19461.00 51
19462.32 54
19463.63 52
19464.95 43
19466.27 56
19467.59 35
19468.91 48
19470.23 47
19471.55 44
19472.87 49
19474.19 44
19475.51 49
19476.83 39
19478.15 33
19479.47 42
19480.79 33
19482.11 44
19483.43 53
19484.75 49
19486.07 38
19487.39 39
19488.71 54
19490.03 47
19491.35 46
19492.67 37
19493.99 45
19495.31 41
19496.63 55
19497.95 50
19499.27 38
19500.59 46
19501.91 48
19503.24 50
19504.56 30
19505.88 43
19507.20 44
19508.52 46
19509.84 47
19511.16 45
19512.48 32
19513.80 49
19515.12 44
19516.44 41
19517.77 44
19519.09 46
19520.41 48
19521.73 40
19523.05 47
19524.37 45
19525.69 55
19527.02 47
19528.34 47
19529.66 46
19530.98 38
19532.30 42
19533.62 50
19534.95 36
19536.27 47
19537.59 41
19538.91 49
19540.23 73
19541.56 54
19542.88 49
19544.20 53
19545.52 42
19546.84 38
19548.17 41
19549.49 54
19550.81 51
19552.13 44
19553.46 47
19554.78 58
19556.10 40
19557.42 44
19558.75 47
19560.07 45
19561.39 56
19562.71 45
19564.04 39
19565.36 48
19566.68 33
19568.00 50
19569.33 61
19570.65 78
19571.97 56
19573.30 53
19574.62 38
19575.94 41
19577.27 45
19578.59 52
19579.91 43
19581.24 41
19582.56 49
19583.88 49
19585.21 43
19586.53 51
19587.85 42
19589.18 47
19590.50 53
19591.82 53
19593.15 37
19594.47 46
19595.80 40
19597.12 39
19598.44 54
19599.77 48
19601.09 38
19602.42 36
19603.74 50
19605.06 57
19606.39 41
19607.71 50
19609.04 68
19610.36 51
19611.69 52
19613.01 54
19614.33 47
19615.66 41
19616.98 40
19618.31 48
19619.63 60
19620.96 60
19622.28 46
19623.61 46
19624.93 44
19626.26 53
19627.58 45
19628.91 51
19630.23 58
19631.56 43
19632.88 48
19634.21 45
19635.53 44
19636.86 44
19638.18 45
19639.51 55
19640.83 48
19642.16 47
19643.48 44
19644.81 44
19646.14 44
19647.46 28
19648.79 34
19650.11 42
19651.44 29
19652.76 53
19654.09 41
19655.42 45
19656.74 47
19658.07 37
19659.39 33
19660.72 39
19662.05 43
19663.37 52
19664.70 45
19666.02 50
19667.35 44
19668.68 47
19670.00 37
19671.33 37
19672.66 30
19673.98 40
19675.31 64
19676.64 44
19677.96 45
19679.29 38
19680.62 59
19681.94 42
19683.27 35
19684.60 49
19685.92 42
19687.25 52
19688.58 48
19689.90 37
19691.23 40
19692.56 37
19693.88 45
19695.21 49
19696.54 35
19697.87 39
19699.19 50
19700.52 48
19701.85 40
19703.18 30
19704.50 37
19705.83 56
19707.16 53
19708.49 48
19709.81 34
19711.14 31
19712.47 43
19713.80 45
19715.13 36
19716.45 46
19717.78 50
19719.11 51
19720.44 47
19721.77 42
19723.09 41
19724.42 44
19725.75 43
19727.08 33
19728.41 44
19729.74 41
19731.06 47
19732.39 40
19733.72 45
19735.05 32
19736.38 40
19737.71 63
19739.04 40
19740.36 42
19741.69 41
19743.02 36
19744.35 43
19745.68 46
19747.01 37
19748.34 53
19749.67 39
19751.00 51
19752.32 51
19753.65 47
19754.98 48
19756.31 56
19757.64 39
19758.97 54
19760.30 51
19761.63 52
19762.96 38
19764.29 42
19765.62 38
19766.95 43
19768.28 57
19769.61 32
19770.94 46
19772.27 44
19773.60 36
19774.93 38
19776.26 37
19777.59 43
19778.92 70
19780.25 42
19781.58 47
19782.91 42
19784.24 43
19785.57 44
19786.90 35
19788.23 55
19789.56 35
19790.89 38
19792.22 48
19793.55 40
19794.88 42
19796.21 43
19797.54 41
19798.87 46
19800.20 44
19801.53 43
19802.87 39
19804.20 43
19805.53 40
19806.86 39
19808.19 50
19809.52 51
19810.85 54
19812.18 46
19813.51 46
19814.85 52
19816.18 40
19817.51 38
19818.84 59
19820.17 46
19821.50 56
19822.83 45
19824.17 47
19825.50 49
19826.83 64
19828.16 53
19829.49 45
19830.82 56
19832.16 44
19833.49 39
19834.82 38
19836.15 43
19837.48 41
19838.82 47
19840.15 46
19841.48 48
19842.81 48
19844.14 61
19845.48 52
19846.81 54
19848.14 58
19849.47 47
19850.81 47
19852.14 54
19853.47 38
19854.80 39
19856.14 54
19857.47 48
19858.80 48
19860.14 43
19861.47 68
19862.80 51
19864.13 52
19865.47 43
19866.80 42
19868.13 52
19869.47 34
19870.80 40
19872.13 47
19873.47 44
19874.80 43
19876.13 63
19877.47 55
19878.80 38
19880.13 47
19881.47 56
19882.80 45
19884.13 47
19885.47 33
19886.80 43
19888.13 55
19889.47 44
19890.80 37
19892.14 44
19893.47 47
19894.80 43
19896.14 53
19897.47 38
19898.81 48
19900.14 43
19901.47 52
19902.81 45
19904.14 46
19905.48 59
19906.81 43
19908.15 48
19909.48 36
19910.81 49
19912.15 50
19913.48 65
19914.82 41
19916.15 50
19917.49 45
19918.82 42
19920.16 40
19921.49 43
19922.83 49
19924.16 39
19925.50 36
19926.83 54
19928.17 51
19929.50 35
19930.84 52
19932.17 47
19933.51 40
19934.84 40
19936.18 36
19937.51 40
19938.85 48
19940.18 34
19941.52 51
19942.86 50
19944.19 33
19945.53 36
19946.86 45
19948.20 34
19949.53 39
19950.87 48
19952.21 53
19953.54 46
19954.88 47
19956.21 56
19957.55 43
19958.89 43
19960.22 32
19961.56 44
19962.90 35
19964.23 38
19965.57 43
19966.90 43
19968.24 46
19969.58 37
19970.91 36
19972.25 37
19973.59 51
19974.92 39
19976.26 61
19977.60 39
19978.93 34
19980.27 37
19981.61 52
19982.94 40
19984.28 45
19985.62 47
19986.96 47
19988.29 31
19989.63 48
19990.97 39
19992.30 50
19993.64 46
19994.98 26
19996.32 46
19997.65 45
19998.99 63
20000.33 38
20001.67 61
20003.00 40
20004.34 33
20005.68 44
20007.02 50
20008.35 26
20009.69 34
20011.03 44
20012.37 50
20013.71 39
20015.04 41
20016.38 40
20017.72 41
20019.06 41
20020.40 36
20021.73 52
20023.07 41
20024.41 38
20025.75 53
20027.09 50
20028.43 48
20029.77 46
20031.10 60
20032.44 45
20033.78 44
20035.12 33
20036.46 47
20037.80 25
20039.14 51
20040.47 51
20041.81 47
20043.15 46
20044.49 45
20045.83 45
20047.17 46
20048.51 51
20049.85 48
20051.19 36
20052.53 45
20053.87 35
20055.21 49
20056.54 52
20057.88 42
20059.22 47
20060.56 47
20061.90 68
20063.24 52
20064.58 35
20065.92 41
20067.26 49
20068.60 38
20069.94 38
20071.28 35
20072.62 44
20073.96 50
20075.30 37
20076.64 44
20077.98 40
20079.32 34
20080.66 55
20082.00 49
20083.34 40
20084.68 48
20086.02 54
20087.36 41
20088.70 41
20090.04 35
20091.38 44
20092.73 41
20094.07 43
20095.41 44
20096.75 30
20098.09 38
20099.43 58
20100.77 52
20102.11 40
20103.45 33
20104.79 40
20106.13 52
20107.48 60
20108.82 46
20110.16 42
20111.50 51
20112.84 36
20114.18 39
20115.52 37
20116.86 54
20118.21 45
20119.55 41
20120.89 53
20122.23 47
20123.57 47
20124.91 59
20126.26 51
20127.60 35
20128.94 39
20130.28 53
20131.62 60
20132.96 63
20134.31 43
20135.65 42
