# Supplementary material for: MALDI-TOF MS typing enables the classification of brewing yeasts of the genus Saccharomyces to major beer styles
Source: PLoS One. 2017 Aug 9;12(8):e0181694. doi: 10.1371/journal.pone.0181694 (PMC5549903; doi:10.1371/journal.pone.0181694)
Supplement: S14 File — The directory includes 90 raw files and was zipped to “.zip”; the folder has three strains with 30 spectra per strain; S1 Text explains the raw files with an example and Table 1 represents the yeast strains used within the experiment. (ZIP) [file pone.0181694.s017.zip › 40-42/30637-510-OG-Ale-Ale-YPG-18h-E-E_2015-10-09__0_B11_1.dat]

2000.04 1780
2000.46 1762
2000.88 1776
2001.30 1617
2001.72 1756
2002.14 1760
2002.57 1842
2002.99 1911
2003.41 1912
2003.83 1980
2004.25 1893
2004.67 1914
2005.10 1768
2005.52 1901
2005.94 1937
2006.36 1918
2006.78 1826
2007.21 1802
2007.63 1999
2008.05 1869
2008.47 1978
2008.89 1955
2009.32 1929
2009.74 1889
2010.16 2069
2010.58 1901
2011.01 2117
2011.43 1981
2011.85 1940
2012.27 2025
2012.70 1938
2013.12 1882
2013.54 1803
2013.96 1804
2014.39 1875
2014.81 1997
2015.23 1899
2015.66 1751
2016.08 1672
2016.50 1739
2016.93 1754
2017.35 1827
2017.77 1869
2018.19 1851
2018.62 1938
2019.04 1931
2019.46 2008
2019.89 1953
2020.31 2063
2020.73 1982
2021.16 1927
2021.58 2063
2022.01 2276
2022.43 2219
2022.85 1895
2023.28 1815
2023.70 1909
2024.12 1794
2024.55 1874
2024.97 1934
2025.40 1788
2025.82 1862
2026.24 1835
2026.67 1884
2027.09 1583
2027.52 1533
2027.94 1772
2028.37 1896
2028.79 1851
2029.21 1807
2029.64 1733
2030.06 1712
2030.49 1847
2030.91 1764
2031.34 1743
2031.76 2047
2032.19 1836
2032.61 1784
2033.04 1779
2033.46 1809
2033.88 1908
2034.31 2003
2034.73 2003
2035.16 1928
2035.58 2027
2036.01 1876
2036.43 1862
2036.86 1841
2037.29 1848
2037.71 1882
2038.14 1927
2038.56 1785
2038.99 1973
2039.41 1882
2039.84 1856
2040.26 1811
2040.69 1964
2041.11 2127
2041.54 1870
2041.97 1858
2042.39 1834
2042.82 1837
2043.24 1694
2043.67 1710
2044.09 1774
2044.52 1887
2044.95 1845
2045.37 1777
2045.80 1848
2046.22 1775
2046.65 1854
2047.08 1800
2047.50 1771
2047.93 1826
2048.36 1790
2048.78 1949
2049.21 2044
2049.64 1741
2050.06 1730
2050.49 1771
2050.92 1806
2051.34 1773
2051.77 1816
2052.20 1892
2052.62 1808
2053.05 1884
2053.48 1788
2053.90 1887
2054.33 1758
2054.76 1819
2055.18 1866
2055.61 1873
2056.04 1869
2056.47 1836
2056.89 1959
2057.32 1833
2057.75 1832
2058.17 1779
2058.60 1712
2059.03 1817
2059.46 1988
2059.88 1816
2060.31 1789
2060.74 1990
2061.17 1973
2061.60 1856
2062.02 1823
2062.45 1842
2062.88 1865
2063.31 1962
2063.74 1809
2064.16 1937
2064.59 2071
2065.02 1870
2065.45 1851
2065.88 1945
2066.30 1953
2066.73 1967
2067.16 1901
2067.59 1858
2068.02 1908
2068.45 1849
2068.87 1780
2069.30 1771
2069.73 1700
2070.16 1838
2070.59 1640
2071.02 1675
2071.45 1597
2071.87 1717
2072.30 1857
2072.73 1877
2073.16 1679
2073.59 1696
2074.02 1882
2074.45 1790
2074.88 1776
2075.31 1876
2075.74 1889
2076.17 1900
2076.59 1943
2077.02 1935
2077.45 2026
2077.88 2014
2078.31 1941
2078.74 1949
2079.17 1789
2079.60 1933
2080.03 1844
2080.46 2011
2080.89 2040
2081.32 2078
2081.75 2051
2082.18 1920
2082.61 2134
2083.04 2121
2083.47 1970
2083.90 1854
2084.33 1762
2084.76 1810
2085.19 1824
2085.62 1757
2086.05 1696
2086.48 1713
2086.91 1724
2087.34 1646
2087.77 1598
2088.20 1837
2088.63 1900
2089.06 1819
2089.49 1908
2089.93 1793
2090.36 1787
2090.79 1767
2091.22 1916
2091.65 1951
2092.08 1895
2092.51 1920
2092.94 1781
2093.37 1879
2093.80 1798
2094.23 1780
2094.67 1884
2095.10 1741
2095.53 1708
2095.96 1818
2096.39 1735
2096.82 1643
2097.25 1726
2097.68 1752
2098.12 1713
2098.55 1696
2098.98 1751
2099.41 1994
2099.84 1808
2100.27 1727
2100.71 1738
2101.14 1810
2101.57 1724
2102.00 1669
2102.43 1737
2102.87 1771
2103.30 1765
2103.73 1804
2104.16 1814
2104.59 1819
2105.03 1978
2105.46 1938
2105.89 2110
2106.32 1936
2106.76 1900
2107.19 1823
2107.62 1916
2108.05 1970
2108.49 2073
2108.92 1963
2109.35 1924
2109.78 1942
2110.22 1803
2110.65 1848
2111.08 1912
2111.52 1963
2111.95 1935
2112.38 1936
2112.81 1956
2113.25 1901
2113.68 1785
2114.11 1780
2114.55 1778
2114.98 1852
2115.41 1771
2115.85 1699
2116.28 1728
2116.71 1839
2117.15 1738
2117.58 1726
2118.01 1646
2118.45 1597
2118.88 1764
2119.32 1735
2119.75 1632
2120.18 1595
2120.62 1708
2121.05 1689
2121.48 1755
2121.92 1636
2122.35 1766
2122.79 1893
2123.22 2013
2123.65 1874
2124.09 1876
2124.52 1850
2124.96 1871
2125.39 1787
2125.83 1719
2126.26 1719
2126.70 1675
2127.13 1776
2127.56 1657
2128.00 1706
2128.43 1764
2128.87 1711
2129.30 1729
2129.74 1690
2130.17 1899
2130.61 1882
2131.04 1862
2131.48 1895
2131.91 1978
2132.35 1949
2132.78 1930
2133.22 1884
2133.65 1890
2134.09 1806
2134.52 1831
2134.96 1841
2135.39 1847
2135.83 1939
2136.26 1813
2136.70 2049
2137.14 1980
2137.57 1848
2138.01 1784
2138.44 1946
2138.88 2097
2139.31 2029
2139.75 1975
2140.19 1747
2140.62 1817
2141.06 1835
2141.49 1791
2141.93 1892
2142.37 1728
2142.80 1776
2143.24 1818
2143.67 1913
2144.11 1797
2144.55 1675
2144.98 1711
2145.42 1790
2145.86 1915
2146.29 1690
2146.73 1681
2147.16 1719
2147.60 1828
2148.04 1908
2148.47 1812
2148.91 1760
2149.35 1901
2149.79 1887
2150.22 1978
2150.66 2035
2151.10 2008
2151.53 2185
2151.97 2040
2152.41 1985
2152.84 1936
2153.28 1917
2153.72 1953
2154.16 1914
2154.59 1754
2155.03 1797
2155.47 1993
2155.91 1879
2156.34 1975
2156.78 1911
2157.22 1915
2157.66 1823
2158.09 1777
2158.53 1796
2158.97 1801
2159.41 1902
2159.84 2024
2160.28 2070
2160.72 1980
2161.16 1991
2161.60 1910
2162.03 1892
2162.47 1902
2162.91 1905
2163.35 1864
2163.79 1792
2164.22 1809
2164.66 1885
2165.10 1744
2165.54 1930
2165.98 1701
2166.42 1739
2166.86 1845
2167.29 1752
2167.73 1745
2168.17 1681
2168.61 1732
2169.05 1749
2169.49 1695
2169.93 1910
2170.37 1962
2170.80 1981
2171.24 1850
2171.68 1843
2172.12 1959
2172.56 2120
2173.00 2017
2173.44 1964
2173.88 1970
2174.32 1831
2174.76 2027
2175.20 2100
2175.64 2145
2176.08 2191
2176.51 2215
2176.95 2271
2177.39 2087
2177.83 2162
2178.27 2084
2178.71 2140
2179.15 2003
2179.59 2085
2180.03 1990
2180.47 1978
2180.91 1789
2181.35 1887
2181.79 1808
2182.23 1776
2182.67 1876
2183.11 1770
2183.55 1768
2183.99 1881
2184.43 1793
2184.87 1788
2185.31 1843
2185.76 1802
2186.20 1739
2186.64 1785
2187.08 2049
2187.52 1941
2187.96 1883
2188.40 1994
2188.84 2046
2189.28 2034
2189.72 2209
2190.16 2073
2190.60 2109
2191.04 2009
2191.49 2073
2191.93 2061
2192.37 2114
2192.81 1958
2193.25 1895
2193.69 1930
2194.13 2011
2194.57 1985
2195.02 2105
2195.46 2071
2195.90 2037
2196.34 2075
2196.78 2191
2197.22 2123
2197.66 2111
2198.11 2103
2198.55 2035
2198.99 2002
2199.43 1886
2199.87 1945
2200.32 1939
2200.76 1936
2201.20 1960
2201.64 1817
2202.08 1728
2202.53 1822
2202.97 1819
2203.41 1782
2203.85 1826
2204.29 1811
2204.74 2001
2205.18 1851
2205.62 1773
2206.06 1960
2206.51 1948
2206.95 1876
2207.39 2145
2207.83 1963
2208.28 1964
2208.72 2068
2209.16 2056
2209.61 2011
2210.05 2209
2210.49 2212
2210.93 2064
2211.38 2069
2211.82 2033
2212.26 2056
2212.71 2051
2213.15 1918
2213.59 1778
2214.04 1843
2214.48 2041
2214.92 1943
2215.37 1896
2215.81 1913
2216.25 1918
2216.70 1785
2217.14 1928
2217.59 1966
2218.03 1714
2218.47 1809
2218.92 1945
2219.36 1921
2219.80 1919
2220.25 1925
2220.69 1960
2221.14 1804
2221.58 1799
2222.02 1824
2222.47 1890
2222.91 2022
2223.36 1789
2223.80 1800
2224.25 1861
2224.69 2007
2225.13 2203
2225.58 2117
2226.02 2279
2226.47 2296
2226.91 2378
2227.36 2235
2227.80 2241
2228.25 2293
2228.69 2297
2229.14 2287
2229.58 2308
2230.03 2217
2230.47 2392
2230.92 2173
2231.36 2095
2231.81 2247
2232.25 2541
2232.70 2363
2233.14 2215
2233.59 2386
2234.03 2349
2234.48 2132
2234.92 2333
2235.37 2257
2235.81 2130
2236.26 2067
2236.70 2002
2237.15 2038
2237.60 2037
2238.04 1976
2238.49 1836
2238.93 1833
2239.38 1925
2239.83 1832
2240.27 1823
2240.72 1844
2241.16 1873
2241.61 1785
2242.06 1598
2242.50 1514
2242.95 1675
2243.39 1754
2243.84 1796
2244.29 1736
2244.73 1785
2245.18 1747
2245.63 1691
2246.07 1700
2246.52 1636
2246.97 1549
2247.41 1661
2247.86 1741
2248.31 1833
2248.75 1787
2249.20 1726
2249.65 1818
2250.09 1869
2250.54 1810
2250.99 1761
2251.43 1779
2251.88 1780
2252.33 2006
2252.78 1907
2253.22 1663
2253.67 1778
2254.12 1824
2254.56 1862
2255.01 1712
2255.46 1573
2255.91 1579
2256.35 1796
2256.80 1783
2257.25 1725
2257.70 1772
2258.14 1616
2258.59 1791
2259.04 1797
2259.49 1827
2259.94 1844
2260.38 1796
2260.83 1827
2261.28 2004
2261.73 1932
2262.18 1822
2262.62 1939
2263.07 1978
2263.52 2054
2263.97 1981
2264.42 2088
2264.87 2118
2265.31 2127
2265.76 2049
2266.21 1792
2266.66 1866
2267.11 2025
2267.56 2076
2268.01 1937
2268.45 2050
2268.90 2084
2269.35 2089
2269.80 2212
2270.25 2193
2270.70 2263
2271.15 2301
2271.60 2194
2272.05 2137
2272.49 2119
2272.94 2201
2273.39 2199
2273.84 2210
2274.29 2088
2274.74 2075
2275.19 2162
2275.64 1886
2276.09 1943
2276.54 1941
2276.99 1860
2277.44 1780
2277.89 1917
2278.34 1752
2278.79 1817
2279.24 1975
2279.69 1927
2280.14 1792
2280.59 1822
2281.04 1782
2281.49 1828
2281.94 1718
2282.39 1863
2282.84 1726
2283.29 1771
2283.74 1803
2284.19 1788
2284.64 1775
2285.09 1946
2285.54 1936
2285.99 1825
2286.44 1921
2286.89 1909
2287.34 1703
2287.79 1745
2288.24 2005
2288.69 2181
2289.14 2200
2289.59 2239
2290.05 2506
2290.50 2954
2290.95 2993
2291.40 3200
2291.85 3253
2292.30 3389
2292.75 3454
2293.20 3413
2293.65 3053
2294.11 2984
2294.56 2767
2295.01 2735
2295.46 2375
2295.91 2245
2296.36 2182
2296.81 2151
2297.27 2017
2297.72 1821
2298.17 1988
2298.62 1865
2299.07 2058
2299.52 1893
2299.98 1869
2300.43 1895
2300.88 1716
2301.33 1752
2301.78 1691
2302.24 1626
2302.69 1799
2303.14 1734
2303.59 1877
2304.04 1744
2304.50 1626
2304.95 1674
2305.40 1785
2305.85 1768
2306.31 1869
2306.76 1756
2307.21 1764
2307.66 1926
2308.12 2042
2308.57 1928
2309.02 2089
2309.48 2254
2309.93 2110
2310.38 2100
2310.83 2116
2311.29 2240
2311.74 2205
2312.19 2300
2312.65 2225
2313.10 2295
2313.55 2089
2314.01 2007
2314.46 2018
2314.91 2113
2315.37 2006
2315.82 1951
2316.27 1907
2316.73 2038
2317.18 1895
2317.63 1763
2318.09 1870
2318.54 1996
2318.99 1981
2319.45 2121
2319.90 1949
2320.36 2065
2320.81 1978
2321.26 1975
2321.72 1894
2322.17 1868
2322.63 1810
2323.08 2019
2323.53 1797
2323.99 1810
2324.44 1844
2324.90 1873
2325.35 2033
2325.80 2111
2326.26 2095
2326.71 2053
2327.17 2058
2327.62 2153
2328.08 2164
2328.53 2271
2328.99 2323
2329.44 2225
2329.90 2228
2330.35 2284
2330.81 2322
2331.26 2272
2331.72 2182
2332.17 2317
2332.63 2187
2333.08 2017
2333.54 1977
2333.99 1946
2334.45 1926
2334.90 1963
2335.36 1956
2335.81 1979
2336.27 1980
2336.72 2163
2337.18 1878
2337.63 1827
2338.09 1951
2338.55 1973
2339.00 2003
2339.46 1810
2339.91 1888
2340.37 1868
2340.82 1873
2341.28 1991
2341.74 1942
2342.19 1869
2342.65 2018
2343.10 1773
2343.56 1791
2344.02 1882
2344.47 1927
2344.93 1899
2345.39 2010
2345.84 2070
2346.30 1991
2346.75 1989
2347.21 2142
2347.67 2091
2348.12 2277
2348.58 2365
2349.04 2277
2349.49 2185
2349.95 2066
2350.41 2105
2350.86 2021
2351.32 1950
2351.78 1933
2352.23 1912
2352.69 1771
2353.15 1697
2353.61 1829
2354.06 1835
2354.52 1783
2354.98 1806
2355.43 1878
2355.89 1999
2356.35 1962
2356.81 1947
2357.26 1842
2357.72 2011
2358.18 1926
2358.64 1943
2359.09 2009
2359.55 1925
2360.01 1952
2360.47 1959
2360.93 1885
2361.38 1963
2361.84 2118
2362.30 1909
2362.76 1959
2363.22 2154
2363.67 1998
2364.13 1991
2364.59 1946
2365.05 1822
2365.51 1919
2365.96 1961
2366.42 1883
2366.88 1922
2367.34 1820
2367.80 1793
2368.26 1958
2368.72 2078
2369.17 1995
2369.63 2031
2370.09 1948
2370.55 1997
2371.01 2092
2371.47 2085
2371.93 1933
2372.39 2095
2372.84 2050
2373.30 2019
2373.76 2101
2374.22 2123
2374.68 2037
2375.14 2323
2375.60 2256
2376.06 2127
2376.52 2182
2376.98 2253
2377.44 2252
2377.90 2326
2378.36 2210
2378.81 2182
2379.27 2150
2379.73 2046
2380.19 1932
2380.65 1827
2381.11 1909
2381.57 2033
2382.03 2008
2382.49 2133
2382.95 1992
2383.41 2068
2383.87 2010
2384.33 1971
2384.79 2057
2385.25 2068
2385.71 2066
2386.17 2089
2386.63 2021
2387.09 1972
2387.55 1983
2388.01 1951
2388.48 1865
2388.94 1843
2389.40 1817
2389.86 1870
2390.32 2044
2390.78 2054
2391.24 2024
2391.70 1949
2392.16 2055
2392.62 1924
2393.08 1843
2393.54 1940
2394.00 2093
2394.47 1987
2394.93 1983
2395.39 2000
2395.85 1828
2396.31 1775
2396.77 1743
2397.23 1834
2397.69 1704
2398.16 1663
2398.62 1724
2399.08 1862
2399.54 1984
2400.00 1874
2400.46 1879
2400.92 1859
2401.39 1844
2401.85 1728
2402.31 1721
2402.77 1737
2403.23 1904
2403.70 1952
2404.16 1868
2404.62 1859
2405.08 1864
2405.54 1890
2406.01 1863
2406.47 1820
2406.93 2013
2407.39 2009
2407.86 1900
2408.32 1882
2408.78 1878
2409.24 1882
2409.71 1841
2410.17 1779
2410.63 1885
2411.09 1871
2411.56 1969
2412.02 1815
2412.48 1624
2412.94 1706
2413.41 1891
2413.87 1903
2414.33 1933
2414.80 1885
2415.26 1949
2415.72 2031
2416.19 1927
2416.65 1790
2417.11 1916
2417.57 1964
2418.04 2004
2418.50 2033
2418.96 2037
2419.43 1898
2419.89 1804
2420.36 1987
2420.82 1902
2421.28 1916
2421.75 2020
2422.21 1938
2422.67 1840
2423.14 1821
2423.60 1793
2424.07 1890
2424.53 1854
2424.99 1836
2425.46 1861
2425.92 2026
2426.39 1838
2426.85 1925
2427.31 1972
2427.78 1981
2428.24 1911
2428.71 2020
2429.17 1960
2429.64 1850
2430.10 1786
2430.56 1840
2431.03 1722
2431.49 1570
2431.96 1770
2432.42 1813
2432.89 1855
2433.35 1867
2433.82 1793
2434.28 1969
2434.75 1855
2435.21 1822
2435.68 1886
2436.14 1746
2436.61 1815
2437.07 1930
2437.54 1882
2438.00 2029
2438.47 1958
2438.93 1976
2439.40 1848
2439.86 1958
2440.33 2196
2440.80 2180
2441.26 1958
2441.73 1927
2442.19 2152
2442.66 2371
2443.12 2346
2443.59 2151
2444.06 2012
2444.52 2087
2444.99 2192
2445.45 2008
2445.92 2057
2446.38 1918
2446.85 2034
2447.32 1880
2447.78 1830
2448.25 1638
2448.72 1827
2449.18 1882
2449.65 1865
2450.11 1818
2450.58 1694
2451.05 1892
2451.51 1882
2451.98 1749
2452.45 1586
2452.91 1803
2453.38 1705
2453.85 1825
2454.31 1905
2454.78 1816
2455.25 1839
2455.71 1859
2456.18 1859
2456.65 1765
2457.12 1801
2457.58 1719
2458.05 1765
2458.52 1766
2458.98 1758
2459.45 1835
2459.92 1779
2460.39 1694
2460.85 1678
2461.32 1612
2461.79 1721
2462.26 1670
2462.72 1531
2463.19 1581
2463.66 1775
2464.13 1819
2464.59 1843
2465.06 1762
2465.53 1678
2466.00 1733
2466.47 1917
2466.93 1915
2467.40 1791
2467.87 1701
2468.34 1793
2468.81 1835
2469.27 1807
2469.74 1891
2470.21 1910
2470.68 1847
2471.15 1803
2471.62 1736
2472.09 1681
2472.55 1696
2473.02 1626
2473.49 1735
2473.96 1788
2474.43 1677
2474.90 1687
2475.37 1713
2475.83 1811
2476.30 1669
2476.77 1658
2477.24 1759
2477.71 1787
2478.18 1836
2478.65 1738
2479.12 1815
2479.59 1872
2480.06 1773
2480.53 1681
2480.99 1712
2481.46 1754
2481.93 1755
2482.40 1818
2482.87 1634
2483.34 1676
2483.81 1610
2484.28 1541
2484.75 1644
2485.22 1798
2485.69 1698
2486.16 1797
2486.63 1866
2487.10 1897
2487.57 1848
2488.04 1806
2488.51 1897
2488.98 1993
2489.45 1994
2489.92 1954
2490.39 2008
2490.86 1792
2491.33 1669
2491.80 1752
2492.27 1962
2492.74 1884
2493.21 1845
2493.68 1895
2494.15 1794
2494.62 1996
2495.10 2034
2495.57 1869
2496.04 1750
2496.51 1957
2496.98 1941
2497.45 1932
2497.92 1804
2498.39 1827
2498.86 1893
2499.33 1775
2499.80 1875
2500.28 1684
2500.75 1704
2501.22 1636
2501.69 1655
2502.16 1667
2502.63 1621
2503.10 1702
2503.57 1802
2504.05 1577
2504.52 1705
2504.99 1741
2505.46 1757
2505.93 1862
2506.40 1676
2506.88 1856
2507.35 1877
2507.82 1939
2508.29 1910
2508.76 1794
2509.24 1825
2509.71 1742
2510.18 1920
2510.65 1995
2511.12 1769
2511.60 1965
2512.07 2054
2512.54 1988
2513.01 1982
2513.49 2111
2513.96 2190
2514.43 2129
2514.90 2088
2515.38 2138
2515.85 2027
2516.32 1969
2516.79 2064
2517.27 2090
2517.74 2052
2518.21 1852
2518.68 2073
2519.16 1993
2519.63 1888
2520.10 1932
2520.58 1945
2521.05 1927
2521.52 1892
2522.00 1883
2522.47 1926
2522.94 1935
2523.42 1812
2523.89 1736
2524.36 1834
2524.84 1874
2525.31 1829
2525.78 1766
2526.26 1923
2526.73 1865
2527.20 1902
2527.68 1736
2528.15 1816
2528.63 1846
2529.10 1674
2529.57 1687
2530.05 1818
2530.52 1829
2531.00 1753
2531.47 1734
2531.94 1676
2532.42 1797
2532.89 1872
2533.37 1666
2533.84 1704
2534.32 1869
2534.79 1956
2535.26 1752
2535.74 1844
2536.21 1793
2536.69 1736
2537.16 1832
2537.64 1855
2538.11 1909
2538.59 1976
2539.06 1878
2539.54 1844
2540.01 1790
2540.49 1821
2540.96 1795
2541.44 1714
2541.91 1943
2542.39 1758
2542.86 1680
2543.34 1667
2543.81 1762
2544.29 1902
2544.76 1877
2545.24 1807
2545.71 1808
2546.19 1679
2546.66 1756
2547.14 1793
2547.61 1750
2548.09 1922
2548.57 1955
2549.04 1874
2549.52 1958
2549.99 1873
2550.47 1810
2550.95 1880
2551.42 2125
2551.90 2047
2552.37 1920
2552.85 1948
2553.33 1966
2553.80 2226
2554.28 2102
2554.75 2012
2555.23 2220
2555.71 2199
2556.18 2145
2556.66 2221
2557.14 2070
2557.61 2088
2558.09 2017
2558.57 2042
2559.04 1937
2559.52 1784
2560.00 1974
2560.47 1945
2560.95 1895
2561.43 1934
2561.90 1855
2562.38 1780
2562.86 1762
2563.33 1854
2563.81 1776
2564.29 1829
2564.77 1997
2565.24 1974
2565.72 1739
2566.20 1789
2566.68 1805
2567.15 1680
2567.63 1771
2568.11 1944
2568.59 1720
2569.06 1714
2569.54 1629
2570.02 1681
2570.50 1802
2570.97 1539
2571.45 1558
2571.93 1641
2572.41 1791
2572.89 1715
2573.36 1625
2573.84 1863
2574.32 1733
2574.80 1600
2575.28 1631
2575.75 1663
2576.23 1644
2576.71 1702
2577.19 1891
2577.67 1803
2578.15 1741
2578.62 1524
2579.10 1688
2579.58 1623
2580.06 1682
2580.54 1736
2581.02 1595
2581.50 1631
2581.97 1670
2582.45 1661
2582.93 1600
2583.41 1678
2583.89 1777
2584.37 1704
2584.85 1727
2585.33 1632
2585.81 1646
2586.29 1747
2586.77 1776
2587.24 1699
2587.72 1643
2588.20 1797
2588.68 1782
2589.16 1702
2589.64 1792
2590.12 1808
2590.60 1769
2591.08 1770
2591.56 1836
2592.04 1930
2592.52 1875
2593.00 1919
2593.48 1996
2593.96 2050
2594.44 2043
2594.92 1785
2595.40 1927
2595.88 1785
2596.36 1786
2596.84 2059
2597.32 1794
2597.80 1689
2598.28 1690
2598.76 1917
2599.24 1799
2599.72 1752
2600.20 1814
2600.68 1777
2601.16 1774
2601.64 1739
2602.12 1626
2602.61 1730
2603.09 1823
2603.57 1678
2604.05 1694
2604.53 1555
2605.01 1484
2605.49 1539
2605.97 1521
2606.45 1532
2606.93 1657
2607.42 1718
2607.90 1686
2608.38 1964
2608.86 1755
2609.34 1772
2609.82 1724
2610.30 1826
2610.78 1805
2611.27 1747
2611.75 1744
2612.23 1709
2612.71 1681
2613.19 1839
2613.67 1788
2614.16 1980
2614.64 1901
2615.12 1980
2615.60 2017
2616.08 1885
2616.57 1838
2617.05 1687
2617.53 1753
2618.01 1719
2618.49 1709
2618.98 1716
2619.46 1883
2619.94 1922
2620.42 1713
2620.91 1632
2621.39 1603
2621.87 1554
2622.35 1530
2622.84 1596
2623.32 1761
2623.80 1700
2624.28 1784
2624.77 1759
2625.25 1715
2625.73 1695
2626.21 1749
2626.70 1645
2627.18 1648
2627.66 1719
2628.15 1778
2628.63 1740
2629.11 1809
2629.60 1678
2630.08 1696
2630.56 1906
2631.05 1932
2631.53 1954
2632.01 2063
2632.50 2109
2632.98 2093
2633.46 2070
2633.95 2140
2634.43 2247
2634.91 2172
2635.40 2156
2635.88 1931
2636.37 1788
2636.85 1793
2637.33 1942
2637.82 1944
2638.30 2003
2638.79 1644
2639.27 1665
2639.75 1769
2640.24 1765
2640.72 1807
2641.21 1796
2641.69 1721
2642.18 1803
2642.66 1886
2643.14 1723
2643.63 1808
2644.11 1895
2644.60 1900
2645.08 1692
2645.57 1745
2646.05 1828
2646.54 1852
2647.02 1750
2647.51 1720
2647.99 1751
2648.48 1716
2648.96 1802
2649.45 1838
2649.93 1839
2650.42 1845
2650.90 1784
2651.39 1824
2651.87 1842
2652.36 1679
2652.84 1725
2653.33 1797
2653.81 1935
2654.30 1724
2654.78 1847
2655.27 1974
2655.76 1810
2656.24 1986
2656.73 1986
2657.21 1852
2657.70 1932
2658.18 1894
2658.67 1851
2659.16 1984
2659.64 1915
2660.13 1773
2660.61 1753
2661.10 1639
2661.59 1565
2662.07 1803
2662.56 1872
2663.05 1813
2663.53 1752
2664.02 1636
2664.50 1687
2664.99 1688
2665.48 1648
2665.96 1725
2666.45 1823
2666.94 1829
2667.42 1714
2667.91 1698
2668.40 1827
2668.88 1601
2669.37 1647
2669.86 1692
2670.34 1753
2670.83 1786
2671.32 1850
2671.81 1961
2672.29 2100
2672.78 2124
2673.27 2059
2673.75 2126
2674.24 2210
2674.73 2472
2675.22 2587
2675.70 2594
2676.19 2634
2676.68 2667
2677.17 2571
2677.65 2682
2678.14 2476
2678.63 2395
2679.12 2385
2679.61 2319
2680.09 2191
2680.58 2214
2681.07 2146
2681.56 1916
2682.04 1967
2682.53 2009
2683.02 2077
2683.51 2032
2684.00 1880
2684.49 1881
2684.97 1816
2685.46 1976
2685.95 1895
2686.44 1911
2686.93 1824
2687.42 1796
2687.90 1875
2688.39 1731
2688.88 1702
2689.37 1895
2689.86 1815
2690.35 1630
2690.84 1662
2691.33 1586
2691.81 1689
2692.30 1805
2692.79 1669
2693.28 1705
2693.77 1733
2694.26 1597
2694.75 1685
2695.24 1718
2695.73 1660
2696.22 1718
2696.71 1635
2697.20 1657
2697.68 1796
2698.17 1695
2698.66 1718
2699.15 1853
2699.64 1806
2700.13 1751
2700.62 1804
2701.11 1731
2701.60 1836
2702.09 1815
2702.58 1974
2703.07 2073
2703.56 2015
2704.05 1971
2704.54 1914
2705.03 1909
2705.52 1864
2706.01 1718
2706.50 1802
2706.99 1846
2707.48 1851
2707.97 1782
2708.46 1738
2708.95 1761
2709.44 1639
2709.93 1786
2710.43 1740
2710.92 1636
2711.41 1753
2711.90 1781
2712.39 1825
2712.88 1959
2713.37 1857
2713.86 1885
2714.35 1905
2714.84 1798
2715.33 1782
2715.82 1857
2716.32 1789
2716.81 1698
2717.30 1669
2717.79 1721
2718.28 1775
2718.77 1660
2719.26 1795
2719.76 1757
2720.25 1681
2720.74 1609
2721.23 1816
2721.72 1823
2722.21 1820
2722.70 1752
2723.20 1820
2723.69 1907
2724.18 1952
2724.67 1904
2725.16 1907
2725.66 1890
2726.15 1726
2726.64 1577
2727.13 1724
2727.62 1784
2728.12 1764
2728.61 1571
2729.10 1510
2729.59 1437
2730.09 1676
2730.58 1674
2731.07 1591
2731.56 1643
2732.06 1739
2732.55 1696
2733.04 1761
2733.53 1869
2734.03 1743
2734.52 1854
2735.01 1827
2735.50 1801
2736.00 1785
2736.49 1903
2736.98 2000
2737.48 1940
2737.97 1868
2738.46 1972
2738.96 1980
2739.45 1970
2739.94 1928
2740.44 1900
2740.93 1842
2741.42 1784
2741.92 1938
2742.41 1935
2742.90 2028
2743.40 1818
2743.89 1803
2744.38 1884
2744.88 1880
2745.37 1758
2745.86 1730
2746.36 1681
2746.85 1654
2747.35 1809
2747.84 1687
2748.33 1599
2748.83 1659
2749.32 1645
2749.82 1574
2750.31 1592
2750.81 1684
2751.30 1685
2751.79 1708
2752.29 1871
2752.78 1783
2753.28 1758
2753.77 1812
2754.27 1815
2754.76 1821
2755.26 1929
2755.75 1702
2756.24 1734
2756.74 1728
2757.23 1979
2757.73 1869
2758.22 1668
2758.72 1711
2759.21 1763
2759.71 1726
2760.20 1704
2760.70 1744
2761.19 1761
2761.69 1773
2762.19 1771
2762.68 1928
2763.18 1873
2763.67 1825
2764.17 1940
2764.66 1844
2765.16 1824
2765.65 1646
2766.15 1856
2766.64 1860
2767.14 1676
2767.64 1643
2768.13 1695
2768.63 1696
2769.12 1834
2769.62 1903
2770.12 1868
2770.61 1886
2771.11 1848
2771.60 1766
2772.10 1693
2772.60 1688
2773.09 1799
2773.59 1872
2774.08 1965
2774.58 2040
2775.08 2001
2775.57 1922
2776.07 2239
2776.57 2306
2777.06 2292
2777.56 2344
2778.06 2478
2778.55 2538
2779.05 2466
2779.55 2288
2780.04 2026
2780.54 2228
2781.04 2070
2781.54 2065
2782.03 1981
2782.53 1900
2783.03 1809
2783.52 1769
2784.02 1862
2784.52 1924
2785.02 1865
2785.51 1734
2786.01 1621
2786.51 1736
2787.01 1945
2787.50 1586
2788.00 1595
2788.50 1637
2789.00 1701
2789.49 1606
2789.99 1562
2790.49 1569
2790.99 1535
2791.48 1757
2791.98 1666
2792.48 1534
2792.98 1517
2793.48 1586
2793.97 1724
2794.47 1644
2794.97 1718
2795.47 1756
2795.97 1867
2796.47 1855
2796.96 1998
2797.46 1984
2797.96 2039
2798.46 2014
2798.96 2116
2799.46 2195
2799.96 2134
2800.45 2125
2800.95 1850
2801.45 1746
2801.95 1795
2802.45 1736
2802.95 1781
2803.45 1687
2803.95 1706
2804.45 1614
2804.94 1643
2805.44 1713
2805.94 1771
2806.44 1737
2806.94 1715
2807.44 1872
2807.94 1628
2808.44 1692
2808.94 1932
2809.44 2040
2809.94 2056
2810.44 2000
2810.94 2064
2811.44 1868
2811.94 1992
2812.44 1967
2812.94 2015
2813.44 1924
2813.94 1798
2814.44 1921
2814.94 1844
2815.44 1820
2815.94 1857
2816.44 1753
2816.94 1728
2817.44 1717
2817.94 1810
2818.44 1700
2818.94 1761
2819.44 1987
2819.94 1826
2820.44 1772
2820.94 1712
2821.44 1654
2821.94 1623
2822.44 1795
2822.94 1673
2823.44 1744
2823.94 1487
2824.44 1678
2824.94 1621
2825.45 1596
2825.95 1644
2826.45 1524
2826.95 1542
2827.45 1612
2827.95 1687
2828.45 1576
2828.95 1461
2829.45 1497
2829.96 1609
2830.46 1599
2830.96 1509
2831.46 1593
2831.96 1499
2832.46 1573
2832.96 1558
2833.47 1582
2833.97 1539
2834.47 1652
2834.97 1665
2835.47 1684
2835.97 1653
2836.48 1831
2836.98 1730
2837.48 1783
2837.98 1889
2838.48 1718
2838.99 1705
2839.49 1697
2839.99 1663
2840.49 1811
2841.00 1679
2841.50 1618
2842.00 1680
2842.50 1651
2843.01 1681
2843.51 1722
2844.01 1604
2844.51 1670
2845.02 1663
2845.52 1645
2846.02 1702
2846.52 1804
2847.03 1756
2847.53 1780
2848.03 1880
2848.54 1923
2849.04 2184
2849.54 2171
2850.04 1967
2850.55 1929
2851.05 1905
2851.55 1941
2852.06 1914
2852.56 1749
2853.06 1915
2853.57 1757
2854.07 1744
2854.57 1921
2855.08 1899
2855.58 1894
2856.09 1815
2856.59 1803
2857.09 1884
2857.60 1891
2858.10 1705
2858.60 1707
2859.11 1694
2859.61 1652
2860.12 1621
2860.62 1628
2861.12 1614
2861.63 1609
2862.13 1517
2862.64 1748
2863.14 1719
2863.65 1566
2864.15 1514
2864.65 1629
2865.16 1642
2865.66 1535
2866.17 1564
2866.67 1617
2867.18 1474
2867.68 1593
2868.19 1617
2868.69 1611
2869.20 1554
2869.70 1532
2870.21 1709
2870.71 1682
2871.21 1679
2871.72 1774
2872.23 1711
2872.73 1752
2873.24 1772
2873.74 1774
2874.25 1745
2874.75 1841
2875.26 1911
2875.76 1937
2876.27 1865
2876.77 1966
2877.28 2003
2877.78 1986
2878.29 2011
2878.79 2014
2879.30 1972
2879.81 1902
2880.31 1706
2880.82 1763
2881.32 1879
2881.83 1905
2882.34 1846
2882.84 1797
2883.35 1948
2883.85 1831
2884.36 1741
2884.87 1769
2885.37 1824
2885.88 1787
2886.38 1773
2886.89 1789
2887.40 1932
2887.90 1999
2888.41 1952
2888.92 1920
2889.42 1848
2889.93 1787
2890.44 1747
2890.94 1665
2891.45 1779
2891.96 1821
2892.46 1798
2892.97 1856
2893.48 1651
2893.98 1759
2894.49 1697
2895.00 1959
2895.51 1898
2896.01 1947
2896.52 1938
2897.03 1942
2897.53 2022
2898.04 1930
2898.55 1949
2899.06 2056
2899.56 2027
2900.07 2062
2900.58 2100
2901.09 1906
2901.59 1960
2902.10 2183
2902.61 2351
2903.12 2346
2903.63 1983
2904.13 2169
2904.64 2136
2905.15 2344
2905.66 2367
2906.17 2265
2906.67 2224
2907.18 2167
2907.69 2067
2908.20 2023
2908.71 2156
2909.21 2052
2909.72 1845
2910.23 1890
2910.74 1867
2911.25 1799
2911.76 1922
2912.26 1855
2912.77 1694
2913.28 1636
2913.79 1650
2914.30 1735
2914.81 1904
2915.32 1864
2915.83 1845
2916.34 1788
2916.84 1768
2917.35 1904
2917.86 1901
2918.37 1913
2918.88 2045
2919.39 1807
2919.90 1855
2920.41 1917
2920.92 1838
2921.43 1850
2921.94 1742
2922.45 1915
2922.96 2008
2923.46 1974
2923.97 2037
2924.48 1997
2924.99 1987
2925.50 2063
2926.01 2138
2926.52 2143
2927.03 1948
2927.54 1976
2928.05 1982
2928.56 1906
2929.07 1904
2929.58 1965
2930.09 2036
2930.60 1817
2931.11 1791
2931.62 1765
2932.13 1710
2932.64 1590
2933.15 1684
2933.67 1794
2934.18 1937
2934.69 1792
2935.20 1801
2935.71 1821
2936.22 1600
2936.73 1737
2937.24 1814
2937.75 1921
2938.26 1939
2938.77 1891
2939.28 1765
2939.79 1850
2940.30 1856
2940.82 1862
2941.33 1874
2941.84 1772
2942.35 1834
2942.86 1960
2943.37 2072
2943.88 1972
2944.39 1961
2944.91 2010
2945.42 2037
2945.93 2095
2946.44 1938
2946.95 1777
2947.46 1814
2947.98 1939
2948.49 2007
2949.00 1945
2949.51 1968
2950.02 1823
2950.53 1900
2951.05 1783
2951.56 1636
2952.07 1770
2952.58 1658
2953.09 1646
2953.61 1628
2954.12 1778
2954.63 1648
2955.14 1607
2955.66 1767
2956.17 1837
2956.68 1671
2957.19 1833
2957.71 1767
2958.22 1591
2958.73 1681
2959.24 1658
2959.76 1846
2960.27 1733
2960.78 1695
2961.29 1648
2961.81 1848
2962.32 1657
2962.83 1838
2963.35 1837
2963.86 1767
2964.37 1881
2964.89 2047
2965.40 1736
2965.91 1635
2966.43 1736
2966.94 1571
2967.45 1660
2967.97 1770
2968.48 1702
2968.99 1672
2969.51 1591
2970.02 1543
2970.53 1764
2971.05 1591
2971.56 1688
2972.07 1562
2972.59 1592
2973.10 1609
2973.62 1706
2974.13 1669
2974.64 1639
2975.16 1636
2975.67 1591
2976.19 1582
2976.70 1409
2977.22 1653
2977.73 1731
2978.24 1538
2978.76 1518
2979.27 1522
2979.79 1676
2980.30 1590
2980.82 1552
2981.33 1671
2981.85 1530
2982.36 1599
2982.87 1569
2983.39 1579
2983.90 1669
2984.42 1590
2984.93 1735
2985.45 1600
2985.96 1740
2986.48 1669
2986.99 1625
2987.51 1666
2988.02 1752
2988.54 1814
2989.05 1741
2989.57 1664
2990.09 1842
2990.60 1865
2991.12 1640
2991.63 1628
2992.15 1728
2992.66 1702
2993.18 1687
2993.69 1615
2994.21 1550
2994.73 1721
2995.24 1621
2995.76 1649
2996.27 1760
2996.79 1903
2997.30 1790
2997.82 1888
2998.34 1940
2998.85 2064
2999.37 2105
2999.89 2000
3000.40 1742
3000.92 1825
3001.43 1926
3001.95 1903
3002.47 1966
3002.98 1969
3003.50 1856
3004.02 1799
3004.53 1665
3005.05 1652
3005.57 1791
3006.08 1884
3006.60 1946
3007.12 1866
3007.63 1780
3008.15 1839
3008.67 1967
3009.18 1883
3009.70 1834
3010.22 1729
3010.74 1640
3011.25 1788
3011.77 1705
3012.29 1765
3012.80 1613
3013.32 1601
3013.84 1657
3014.36 1649
3014.87 1713
3015.39 1807
3015.91 1746
3016.43 1786
3016.94 1954
3017.46 1988
3017.98 1905
3018.50 2061
3019.02 2166
3019.53 2106
3020.05 2032
3020.57 1952
3021.09 2001
3021.60 1973
3022.12 1890
3022.64 2023
3023.16 2087
3023.68 2148
3024.20 1983
3024.71 1810
3025.23 2011
3025.75 1963
3026.27 1782
3026.79 1801
3027.31 1949
3027.82 1890
3028.34 1748
3028.86 1712
3029.38 1677
3029.90 1844
3030.42 1675
3030.94 1621
3031.46 1718
3031.98 1631
3032.49 1850
3033.01 1884
3033.53 1836
3034.05 1913
3034.57 1800
3035.09 1968
3035.61 1806
3036.13 2067
3036.65 2063
3037.17 1961
3037.69 2026
3038.21 1849
3038.73 1724
3039.25 1686
3039.76 1789
3040.28 1738
3040.80 1621
3041.32 1753
3041.84 1639
3042.36 1603
3042.88 1645
3043.40 1631
3043.92 1648
3044.44 1664
3044.96 1610
3045.48 1700
3046.00 1694
3046.52 1544
3047.04 1605
3047.56 1603
3048.08 1573
3048.60 1650
3049.13 1749
3049.65 1595
3050.17 1549
3050.69 1472
3051.21 1530
3051.73 1464
3052.25 1501
3052.77 1547
3053.29 1689
3053.81 1714
3054.33 1766
3054.85 1713
3055.37 1536
3055.89 1548
3056.42 1612
3056.94 1625
3057.46 1806
3057.98 1757
3058.50 1597
3059.02 1644
3059.54 1710
3060.06 1659
3060.59 1652
3061.11 1668
3061.63 1704
3062.15 1594
3062.67 1527
3063.19 1722
3063.71 1692
3064.24 1665
3064.76 1647
3065.28 1588
3065.80 1708
3066.32 1725
3066.85 1754
3067.37 1741
3067.89 1644
3068.41 1774
3068.93 1783
3069.46 1632
3069.98 1519
3070.50 1651
3071.02 1683
3071.54 1615
3072.07 1691
3072.59 1778
3073.11 1608
3073.63 1625
3074.16 1683
3074.68 1753
3075.20 1726
3075.73 1787
3076.25 1738
3076.77 1736
3077.29 1671
3077.82 1707
3078.34 1677
3078.86 1893
3079.39 1908
3079.91 2042
3080.43 2005
3080.95 1977
3081.48 1897
3082.00 1998
3082.52 1960
3083.05 1911
3083.57 1842
3084.09 1806
3084.62 1879
3085.14 1891
3085.66 1670
3086.19 1688
3086.71 1719
3087.24 1750
3087.76 1762
3088.28 1859
3088.81 1861
3089.33 1712
3089.85 1754
3090.38 1917
3090.90 1805
3091.43 1617
3091.95 1516
3092.47 1719
3093.00 1721
3093.52 1690
3094.05 1706
3094.57 1757
3095.10 1776
3095.62 1728
3096.14 1730
3096.67 1716
3097.19 1586
3097.72 1607
3098.24 1675
3098.77 1690
3099.29 1598
3099.82 1674
3100.34 1606
3100.87 1612
3101.39 1547
3101.92 1584
3102.44 1647
3102.97 1784
3103.49 1875
3104.02 1801
3104.54 1683
3105.07 1937
3105.59 1808
3106.12 1767
3106.64 1917
3107.17 1829
3107.69 1905
3108.22 1665
3108.74 1798
3109.27 1790
3109.79 1555
3110.32 1754
3110.85 1747
3111.37 1592
3111.90 1707
3112.42 1860
3112.95 1666
3113.48 1745
3114.00 1522
3114.53 1556
3115.05 1706
3115.58 1607
3116.11 1654
3116.63 1519
3117.16 1576
3117.68 1558
3118.21 1377
3118.74 1350
3119.26 1476
3119.79 1675
3120.32 1564
3120.84 1659
3121.37 1494
3121.90 1500
3122.42 1497
3122.95 1560
3123.48 1514
3124.00 1488
3124.53 1516
3125.06 1633
3125.58 1674
3126.11 1520
3126.64 1469
3127.16 1593
3127.69 1617
3128.22 1715
3128.75 1669
3129.27 1687
3129.80 1646
3130.33 1621
3130.85 1607
3131.38 1539
3131.91 1512
3132.44 1380
3132.96 1510
3133.49 1516
3134.02 1479
3134.55 1503
3135.07 1636
3135.60 1580
3136.13 1446
3136.66 1640
3137.19 1457
3137.71 1475
3138.24 1607
3138.77 1607
3139.30 1553
3139.83 1733
3140.35 1813
3140.88 1631
3141.41 1568
3141.94 1464
3142.47 1641
3143.00 1564
3143.52 1678
3144.05 1764
3144.58 1543
3145.11 1593
3145.64 1730
3146.17 1747
3146.70 1649
3147.22 1696
3147.75 1833
3148.28 1879
3148.81 1975
3149.34 2008
3149.87 2096
3150.40 2192
3150.93 2095
3151.46 1999
3151.98 1935
3152.51 1951
3153.04 1671
3153.57 1701
3154.10 1750
3154.63 1725
3155.16 1679
3155.69 1748
3156.22 1726
3156.75 1522
3157.28 1598
3157.81 1661
3158.34 1717
3158.87 1742
3159.40 1792
3159.93 1898
3160.46 1752
3160.99 1709
3161.52 1708
3162.05 1785
3162.58 1716
3163.11 1756
3163.64 1776
3164.17 1661
3164.70 1630
3165.23 1527
3165.76 1563
3166.29 1552
3166.82 1644
3167.35 1655
3167.88 1582
3168.41 1523
3168.94 1496
3169.47 1606
3170.00 1659
3170.53 1605
3171.06 1544
3171.59 1760
3172.13 1605
3172.66 1554
3173.19 1643
3173.72 1595
3174.25 1627
3174.78 1693
3175.31 1747
3175.84 1908
3176.37 1724
3176.90 1745
3177.44 1819
3177.97 1643
3178.50 1648
3179.03 1601
3179.56 1564
3180.09 1747
3180.62 1679
3181.16 1660
3181.69 1611
3182.22 1602
3182.75 1697
3183.28 1537
3183.81 1473
3184.35 1562
3184.88 1625
3185.41 1570
3185.94 1653
3186.47 1641
3187.01 1540
3187.54 1513
3188.07 1549
3188.60 1537
3189.14 1666
3189.67 1506
3190.20 1585
3190.73 1550
3191.26 1600
3191.80 1539
3192.33 1528
3192.86 1470
3193.39 1554
3193.93 1527
3194.46 1549
3194.99 1500
3195.53 1568
3196.06 1508
3196.59 1657
3197.12 1560
3197.66 1579
3198.19 1604
3198.72 1552
3199.26 1741
3199.79 1712
3200.32 1796
3200.86 1875
3201.39 1851
3201.92 2002
3202.46 2192
3202.99 2090
3203.52 2227
3204.06 2074
3204.59 2096
3205.12 1978
3205.66 1955
3206.19 1913
3206.72 1750
3207.26 1769
3207.79 1742
3208.33 1607
3208.86 1732
3209.39 1732
3209.93 1737
3210.46 1731
3211.00 1699
3211.53 1707
3212.06 1675
3212.60 1804
3213.13 1786
3213.67 1710
3214.20 1800
3214.74 1670
3215.27 1582
3215.80 1683
3216.34 1734
3216.87 1618
3217.41 1570
3217.94 1683
3218.48 1573
3219.01 1652
3219.55 1500
3220.08 1491
3220.62 1576
3221.15 1617
3221.69 1782
3222.22 1804
3222.76 1733
3223.29 1964
3223.83 1881
3224.36 2134
3224.90 2142
3225.43 1927
3225.97 2043
3226.50 2016
3227.04 2031
3227.57 1950
3228.11 2005
3228.65 1900
3229.18 1885
3229.72 1793
3230.25 1622
3230.79 1759
3231.32 1740
3231.86 1850
3232.40 1722
3232.93 1547
3233.47 1660
3234.00 1658
3234.54 1717
3235.08 1711
3235.61 1642
3236.15 1588
3236.68 1637
3237.22 1719
3237.76 1823
3238.29 1850
3238.83 1928
3239.37 1998
3239.90 1956
3240.44 2040
3240.97 2029
3241.51 2074
3242.05 2086
3242.58 2029
3243.12 1867
3243.66 1900
3244.20 1678
3244.73 1643
3245.27 1592
3245.81 1663
3246.34 1710
3246.88 1607
3247.42 1557
3247.95 1504
3248.49 1496
3249.03 1570
3249.57 1405
3250.10 1514
3250.64 1444
3251.18 1644
3251.72 1772
3252.25 1548
3252.79 1661
3253.33 1680
3253.87 1595
3254.40 1609
3254.94 1588
3255.48 1571
3256.02 1592
3256.55 1680
3257.09 1885
3257.63 1694
3258.17 1731
3258.71 1929
3259.24 1871
3259.78 1587
3260.32 1742
3260.86 1733
3261.40 1799
3261.94 1728
3262.47 1662
3263.01 1745
3263.55 1813
3264.09 1860
3264.63 1863
3265.17 1735
3265.71 1744
3266.24 1702
3266.78 1770
3267.32 1811
3267.86 1707
3268.40 1651
3268.94 1660
3269.48 1752
3270.02 1711
3270.55 1686
3271.09 1548
3271.63 1649
3272.17 1598
3272.71 1433
3273.25 1552
3273.79 1490
3274.33 1543
3274.87 1577
3275.41 1617
3275.95 1575
3276.49 1639
3277.03 1830
3277.57 1772
3278.11 1749
3278.65 1636
3279.19 1632
3279.73 1682
3280.26 1789
3280.80 1819
3281.34 1792
3281.88 1725
3282.42 1792
3282.96 1828
3283.50 1640
3284.04 1777
3284.59 1728
3285.13 1783
3285.67 1913
3286.21 1911
3286.75 1857
3287.29 1890
3287.83 1940
3288.37 2047
3288.91 1973
3289.45 1817
3289.99 1748
3290.53 1698
3291.07 1818
3291.61 1783
3292.15 1865
3292.69 1758
3293.23 1751
3293.77 1934
3294.32 1749
3294.86 1627
3295.40 1744
3295.94 1856
3296.48 1940
3297.02 2049
3297.56 1975
3298.10 1775
3298.65 1864
3299.19 1925
3299.73 1848
3300.27 1755
3300.81 1894
3301.35 1846
3301.89 1754
3302.44 1776
3302.98 1708
3303.52 1758
3304.06 1819
3304.60 1808
3305.14 1826
3305.69 1940
3306.23 1841
3306.77 1715
3307.31 1667
3307.85 1509
3308.40 1581
3308.94 1591
3309.48 1675
3310.02 1732
3310.57 1708
3311.11 1653
3311.65 1522
3312.19 1661
3312.74 1752
3313.28 1752
3313.82 1674
3314.36 1816
3314.91 1821
3315.45 1832
3315.99 1894
3316.53 1921
3317.08 1907
3317.62 2019
3318.16 2232
3318.71 1894
3319.25 1834
3319.79 1776
3320.34 1695
3320.88 1704
3321.42 1731
3321.96 1625
3322.51 1700
3323.05 1594
3323.59 1739
3324.14 1742
3324.68 1636
3325.23 1721
3325.77 1807
3326.31 1792
3326.86 1658
3327.40 1576
3327.94 1577
3328.49 1604
3329.03 1655
3329.57 1572
3330.12 1616
3330.66 1639
3331.21 1430
3331.75 1443
3332.29 1520
3332.84 1463
3333.38 1494
3333.93 1541
3334.47 1590
3335.02 1654
3335.56 1602
3336.10 1560
3336.65 1505
3337.19 1652
3337.74 1678
3338.28 1603
3338.83 1637
3339.37 1647
3339.92 1682
3340.46 1700
3341.01 1703
3341.55 1688
3342.10 1680
3342.64 1468
3343.19 1652
3343.73 1578
3344.28 1590
3344.82 1518
3345.37 1605
3345.91 1644
3346.46 1567
3347.00 1518
3347.55 1617
3348.09 1565
3348.64 1607
3349.18 1539
3349.73 1571
3350.27 1485
3350.82 1587
3351.37 1588
3351.91 1630
3352.46 1583
3353.00 1646
3353.55 1597
3354.10 1708
3354.64 1758
3355.19 1684
3355.73 1647
3356.28 1623
3356.83 1648
3357.37 1609
3357.92 1672
3358.46 1689
3359.01 1723
3359.56 1751
3360.10 1681
3360.65 1646
3361.20 1545
3361.74 1419
3362.29 1463
3362.84 1499
3363.38 1567
3363.93 1519
3364.48 1456
3365.02 1347
3365.57 1337
3366.12 1479
3366.66 1447
3367.21 1543
3367.76 1513
3368.30 1448
3368.85 1441
3369.40 1396
3369.94 1424
3370.49 1566
3371.04 1638
3371.59 1492
3372.13 1475
3372.68 1573
3373.23 1547
3373.78 1432
3374.32 1476
3374.87 1494
3375.42 1612
3375.97 1597
3376.51 1575
3377.06 1459
3377.61 1348
3378.16 1369
3378.71 1362
3379.25 1387
3379.80 1338
3380.35 1491
3380.90 1443
3381.45 1381
3381.99 1300
3382.54 1355
3383.09 1417
3383.64 1410
3384.19 1424
3384.74 1361
3385.28 1308
3385.83 1340
3386.38 1294
3386.93 1289
3387.48 1514
3388.03 1406
3388.58 1420
3389.12 1511
3389.67 1366
3390.22 1519
3390.77 1431
3391.32 1422
3391.87 1487
3392.42 1455
3392.97 1436
3393.52 1449
3394.06 1532
3394.61 1475
3395.16 1475
3395.71 1364
3396.26 1295
3396.81 1392
3397.36 1277
3397.91 1282
3398.46 1363
3399.01 1446
3399.56 1460
3400.11 1322
3400.66 1367
3401.21 1406
3401.76 1372
3402.31 1372
3402.86 1455
3403.41 1403
3403.96 1367
3404.51 1363
3405.06 1495
3405.61 1398
3406.16 1453
3406.71 1482
3407.26 1388
3407.81 1306
3408.36 1415
3408.91 1442
3409.46 1405
3410.01 1281
3410.56 1380
3411.11 1377
3411.66 1504
3412.21 1443
3412.76 1415
3413.31 1393
3413.86 1347
3414.41 1359
3414.96 1380
3415.51 1431
3416.07 1356
3416.62 1346
3417.17 1491
3417.72 1416
3418.27 1488
3418.82 1471
3419.37 1359
3419.92 1439
3420.47 1554
3421.03 1448
3421.58 1381
3422.13 1339
3422.68 1449
3423.23 1524
3423.78 1445
3424.33 1497
3424.89 1519
3425.44 1474
3425.99 1412
3426.54 1513
3427.09 1393
3427.65 1340
3428.20 1263
3428.75 1474
3429.30 1500
3429.85 1322
3430.41 1381
3430.96 1386
3431.51 1353
3432.06 1490
3432.61 1672
3433.17 1432
3433.72 1297
3434.27 1461
3434.82 1464
3435.38 1569
3435.93 1420
3436.48 1346
3437.03 1394
3437.59 1458
3438.14 1461
3438.69 1422
3439.24 1398
3439.80 1285
3440.35 1298
3440.90 1477
3441.46 1397
3442.01 1416
3442.56 1404
3443.11 1448
3443.67 1462
3444.22 1384
3444.77 1450
3445.33 1407
3445.88 1334
3446.43 1347
3446.99 1294
3447.54 1382
3448.09 1390
3448.65 1307
3449.20 1351
3449.76 1327
3450.31 1354
3450.86 1465
3451.42 1415
3451.97 1352
3452.52 1369
3453.08 1431
3453.63 1471
3454.19 1411
3454.74 1414
3455.29 1449
3455.85 1409
3456.40 1318
3456.96 1369
3457.51 1441
3458.07 1345
3458.62 1257
3459.17 1458
3459.73 1343
3460.28 1349
3460.84 1358
3461.39 1486
3461.95 1315
3462.50 1352
3463.06 1486
3463.61 1430
3464.17 1433
3464.72 1373
3465.27 1387
3465.83 1429
3466.38 1490
3466.94 1435
3467.49 1467
3468.05 1507
3468.61 1549
3469.16 1554
3469.72 1450
3470.27 1531
3470.83 1538
3471.38 1528
3471.94 1588
3472.49 1569
3473.05 1594
3473.60 1525
3474.16 1479
3474.71 1427
3475.27 1474
3475.83 1465
3476.38 1458
3476.94 1527
3477.49 1540
3478.05 1403
3478.61 1433
3479.16 1579
3479.72 1596
3480.27 1552
3480.83 1478
3481.39 1540
3481.94 1438
3482.50 1536
3483.05 1309
3483.61 1375
3484.17 1477
3484.72 1535
3485.28 1465
3485.84 1434
3486.39 1431
3486.95 1387
3487.51 1425
3488.06 1365
3488.62 1454
3489.18 1505
3489.73 1579
3490.29 1550
3490.85 1641
3491.40 1645
3491.96 1594
3492.52 1638
3493.08 1677
3493.63 1542
3494.19 1713
3494.75 1757
3495.30 1732
3495.86 1571
3496.42 1564
3496.98 1639
3497.53 1735
3498.09 1816
3498.65 1987
3499.21 2000
3499.76 1928
3500.32 1912
3500.88 1988
3501.44 2120
3501.99 2153
3502.55 2319
3503.11 2550
3503.67 2845
3504.23 3154
3504.78 3394
3505.34 3688
3505.90 3722
3506.46 3884
3507.02 4062
3507.58 4262
3508.13 3936
3508.69 3734
3509.25 3116
3509.81 2933
3510.37 2736
3510.93 2452
3511.48 2144
3512.04 1959
3512.60 1784
3513.16 1664
3513.72 1650
3514.28 1645
3514.84 1514
3515.40 1440
3515.95 1412
3516.51 1579
3517.07 1584
3517.63 1570
3518.19 1460
3518.75 1415
3519.31 1429
3519.87 1515
3520.43 1596
3520.99 1523
3521.55 1538
3522.11 1446
3522.67 1478
3523.22 1434
3523.78 1420
3524.34 1470
3524.90 1447
3525.46 1491
3526.02 1568
3526.58 1435
3527.14 1475
3527.70 1579
3528.26 1416
3528.82 1468
3529.38 1563
3529.94 1566
3530.50 1505
3531.06 1460
3531.62 1423
3532.18 1380
3532.74 1403
3533.30 1414
3533.86 1545
3534.42 1616
3534.98 1629
3535.54 1632
3536.11 1617
3536.67 1701
3537.23 1601
3537.79 1802
3538.35 1723
3538.91 1659
3539.47 1721
3540.03 1714
3540.59 1835
3541.15 1829
3541.71 1803
3542.27 1738
3542.84 1768
3543.40 1823
3543.96 1831
3544.52 1941
3545.08 1835
3545.64 1831
3546.20 1949
3546.76 1672
3547.33 1677
3547.89 1645
3548.45 1628
3549.01 1541
3549.57 1538
3550.13 1570
3550.69 1576
3551.26 1495
3551.82 1461
3552.38 1385
3552.94 1459
3553.50 1297
3554.07 1359
3554.63 1600
3555.19 1490
3555.75 1436
3556.31 1383
3556.88 1428
3557.44 1351
3558.00 1456
3558.56 1491
3559.13 1488
3559.69 1544
3560.25 1531
3560.81 1600
3561.38 1538
3561.94 1549
3562.50 1453
3563.06 1664
3563.63 1627
3564.19 1482
3564.75 1646
3565.31 1625
3565.88 1492
3566.44 1390
3567.00 1592
3567.57 1491
3568.13 1486
3568.69 1407
3569.26 1423
3569.82 1370
3570.38 1352
3570.95 1371
3571.51 1386
3572.07 1359
3572.64 1319
3573.20 1337
3573.76 1415
3574.33 1499
3574.89 1479
3575.45 1485
3576.02 1426
3576.58 1448
3577.14 1445
3577.71 1431
3578.27 1610
3578.84 1450
3579.40 1505
3579.96 1503
3580.53 1388
3581.09 1405
3581.66 1412
3582.22 1401
3582.78 1509
3583.35 1585
3583.91 1498
3584.48 1476
3585.04 1534
3585.61 1621
3586.17 1520
3586.74 1474
3587.30 1462
3587.86 1500
3588.43 1616
3588.99 1493
3589.56 1454
3590.12 1536
3590.69 1463
3591.25 1387
3591.82 1439
3592.38 1423
3592.95 1345
3593.51 1341
3594.08 1349
3594.64 1344
3595.21 1376
3595.77 1278
3596.34 1331
3596.90 1514
3597.47 1305
3598.04 1300
3598.60 1431
3599.17 1380
3599.73 1365
3600.30 1457
3600.86 1465
3601.43 1507
3601.99 1524
3602.56 1566
3603.13 1423
3603.69 1507
3604.26 1529
3604.82 1461
3605.39 1372
3605.96 1419
3606.52 1470
3607.09 1347
3607.65 1428
3608.22 1385
3608.79 1376
3609.35 1385
3609.92 1433
3610.49 1415
3611.05 1315
3611.62 1326
3612.19 1308
3612.75 1255
3613.32 1367
3613.89 1368
3614.45 1470
3615.02 1588
3615.59 1636
3616.15 1696
3616.72 1766
3617.29 2118
3617.85 2253
3618.42 2311
3618.99 2356
3619.55 2444
3620.12 2644
3620.69 2563
3621.26 2412
3621.82 2359
3622.39 2274
3622.96 2077
3623.53 1914
3624.09 1976
3624.66 1715
3625.23 1552
3625.80 1541
3626.36 1438
3626.93 1463
3627.50 1428
3628.07 1442
3628.63 1446
3629.20 1514
3629.77 1571
3630.34 1537
3630.91 1413
3631.47 1611
3632.04 1622
3632.61 1606
3633.18 1615
3633.75 1618
3634.32 1584
3634.88 1659
3635.45 1585
3636.02 1539
3636.59 1485
3637.16 1549
3637.73 1380
3638.29 1388
3638.86 1611
3639.43 1569
3640.00 1554
3640.57 1485
3641.14 1419
3641.71 1429
3642.28 1508
3642.84 1582
3643.41 1563
3643.98 1576
3644.55 1423
3645.12 1514
3645.69 1507
3646.26 1508
3646.83 1425
3647.40 1413
3647.97 1459
3648.54 1476
3649.11 1532
3649.68 1366
3650.25 1478
3650.81 1562
3651.38 1494
3651.95 1598
3652.52 1705
3653.09 1458
3653.66 1467
3654.23 1640
3654.80 1503
3655.37 1555
3655.94 1585
3656.51 1585
3657.08 1371
3657.65 1490
3658.22 1552
3658.79 1535
3659.36 1462
3659.93 1536
3660.50 1492
3661.07 1428
3661.64 1389
3662.22 1417
3662.79 1349
3663.36 1416
3663.93 1386
3664.50 1333
3665.07 1360
3665.64 1336
3666.21 1343
3666.78 1394
3667.35 1299
3667.92 1435
3668.49 1293
3669.06 1239
3669.64 1127
3670.21 1264
3670.78 1378
3671.35 1283
3671.92 1336
3672.49 1340
3673.06 1319
3673.63 1326
3674.21 1336
3674.78 1323
3675.35 1465
3675.92 1420
3676.49 1406
3677.06 1442
3677.63 1370
3678.21 1329
3678.78 1342
3679.35 1252
3679.92 1242
3680.49 1204
3681.07 1337
3681.64 1285
3682.21 1235
3682.78 1292
3683.35 1206
3683.93 1247
3684.50 1374
3685.07 1342
3685.64 1346
3686.21 1252
3686.79 1348
3687.36 1274
3687.93 1208
3688.50 1357
3689.08 1308
3689.65 1428
3690.22 1383
3690.80 1411
3691.37 1337
3691.94 1365
3692.51 1319
3693.09 1357
3693.66 1441
3694.23 1406
3694.81 1377
3695.38 1389
3695.95 1330
3696.52 1363
3697.10 1413
3697.67 1368
3698.24 1288
3698.82 1315
3699.39 1382
3699.96 1367
3700.54 1314
3701.11 1261
3701.68 1257
3702.26 1263
3702.83 1235
3703.41 1272
3703.98 1244
3704.55 1226
3705.13 1247
3705.70 1306
3706.27 1288
3706.85 1254
3707.42 1241
3708.00 1285
3708.57 1459
3709.14 1326
3709.72 1270
3710.29 1249
3710.87 1210
3711.44 1346
3712.02 1412
3712.59 1233
3713.16 1413
3713.74 1327
3714.31 1265
3714.89 1227
3715.46 1241
3716.04 1454
3716.61 1391
3717.19 1305
3717.76 1295
3718.34 1271
3718.91 1284
3719.49 1303
3720.06 1327
3720.64 1267
3721.21 1254
3721.79 1272
3722.36 1304
3722.94 1069
3723.51 1179
3724.09 1286
3724.66 1247
3725.24 1198
3725.81 1235
3726.39 1218
3726.96 1196
3727.54 1186
3728.12 1115
3728.69 1170
3729.27 1202
3729.84 1269
3730.42 1192
3730.99 1375
3731.57 1402
3732.15 1409
3732.72 1543
3733.30 1346
3733.87 1444
3734.45 1455
3735.03 1424
3735.60 1416
3736.18 1451
3736.75 1351
3737.33 1355
3737.91 1366
3738.48 1264
3739.06 1274
3739.64 1255
3740.21 1226
3740.79 1365
3741.37 1288
3741.94 1215
3742.52 1252
3743.10 1247
3743.67 1367
3744.25 1342
3744.83 1238
3745.40 1324
3745.98 1295
3746.56 1341
3747.13 1236
3747.71 1354
3748.29 1381
3748.87 1221
3749.44 1317
3750.02 1335
3750.60 1248
3751.17 1219
3751.75 1282
3752.33 1264
3752.91 1264
3753.48 1336
3754.06 1372
3754.64 1318
3755.22 1318
3755.80 1423
3756.37 1450
3756.95 1336
3757.53 1231
3758.11 1173
3758.68 1245
3759.26 1273
3759.84 1340
3760.42 1347
3761.00 1329
3761.58 1345
3762.15 1390
3762.73 1299
3763.31 1276
3763.89 1412
3764.47 1420
3765.04 1378
3765.62 1405
3766.20 1313
3766.78 1311
3767.36 1212
3767.94 1355
3768.52 1331
3769.10 1333
3769.67 1180
3770.25 1301
3770.83 1199
3771.41 1180
3771.99 1246
3772.57 1278
3773.15 1303
3773.73 1386
3774.31 1236
3774.89 1296
3775.46 1236
3776.04 1203
3776.62 1186
3777.20 1266
3777.78 1264
3778.36 1196
3778.94 1211
3779.52 1201
3780.10 1214
3780.68 1084
3781.26 1168
3781.84 1176
3782.42 1160
3783.00 1182
3783.58 1175
3784.16 1136
3784.74 1085
3785.32 1133
3785.90 1263
3786.48 1207
3787.06 1096
3787.64 1244
3788.22 1212
3788.80 1129
3789.38 1131
3789.96 1309
3790.54 1310
3791.12 1231
3791.70 1262
3792.28 1270
3792.86 1312
3793.44 1300
3794.02 1320
3794.60 1203
3795.18 1259
3795.77 1309
3796.35 1311
3796.93 1221
3797.51 1299
3798.09 1200
3798.67 1131
3799.25 1328
3799.83 1318
3800.41 1424
3800.99 1360
3801.58 1339
3802.16 1351
3802.74 1340
3803.32 1404
3803.90 1405
3804.48 1407
3805.06 1389
3805.65 1393
3806.23 1448
3806.81 1430
3807.39 1416
3807.97 1433
3808.55 1524
3809.14 1383
3809.72 1375
3810.30 1420
3810.88 1345
3811.46 1411
3812.05 1427
3812.63 1517
3813.21 1385
3813.79 1344
3814.37 1369
3814.96 1311
3815.54 1414
3816.12 1414
3816.70 1326
3817.29 1263
3817.87 1268
3818.45 1256
3819.03 1245
3819.62 1326
3820.20 1325
3820.78 1257
3821.36 1218
3821.95 1222
3822.53 1279
3823.11 1255
3823.70 1149
3824.28 1149
3824.86 1246
3825.45 1094
3826.03 1118
3826.61 1120
3827.19 1303
3827.78 1325
3828.36 1255
3828.94 1264
3829.53 1280
3830.11 1189
3830.69 1192
3831.28 1260
3831.86 1148
3832.45 1146
3833.03 1227
3833.61 1081
3834.20 1189
3834.78 1218
3835.36 1161
3835.95 1160
3836.53 1149
3837.12 1265
3837.70 1256
3838.28 1166
3838.87 1297
3839.45 1302
3840.04 1242
3840.62 1227
3841.20 1051
3841.79 1149
3842.37 1163
3842.96 1195
3843.54 1288
3844.13 1199
3844.71 1236
3845.30 1288
3845.88 1228
3846.47 1262
3847.05 1196
3847.63 1250
3848.22 1145
3848.80 1134
3849.39 1237
3849.97 1167
3850.56 1221
3851.14 1257
3851.73 1288
3852.31 1235
3852.90 1180
3853.48 1279
3854.07 1235
3854.66 1286
3855.24 1339
3855.83 1400
3856.41 1337
3857.00 1360
3857.58 1361
3858.17 1387
3858.75 1399
3859.34 1309
3859.92 1490
3860.51 1647
3861.10 1600
3861.68 1769
3862.27 1869
3862.85 1785
3863.44 1904
3864.03 1934
3864.61 1926
3865.20 1854
3865.78 1706
3866.37 1691
3866.96 1686
3867.54 1559
3868.13 1547
3868.72 1499
3869.30 1313
3869.89 1225
3870.47 1268
3871.06 1220
3871.65 1253
3872.23 1204
3872.82 1215
3873.41 1353
3873.99 1333
3874.58 1360
3875.17 1343
3875.76 1291
3876.34 1383
3876.93 1428
3877.52 1385
3878.10 1372
3878.69 1395
3879.28 1382
3879.86 1346
3880.45 1337
3881.04 1215
3881.63 1186
3882.21 1242
3882.80 1233
3883.39 1247
3883.98 1190
3884.56 1102
3885.15 1172
3885.74 1100
3886.33 1030
3886.91 1050
3887.50 1041
3888.09 1213
3888.68 1215
3889.27 1220
3889.85 1210
3890.44 1200
3891.03 1196
3891.62 1294
3892.21 1328
3892.79 1249
3893.38 1253
3893.97 1245
3894.56 1248
3895.15 1311
3895.74 1270
3896.32 1264
3896.91 1251
3897.50 1287
3898.09 1209
3898.68 1365
3899.27 1402
3899.86 1339
3900.45 1344
3901.03 1370
3901.62 1339
3902.21 1463
3902.80 1500
3903.39 1439
3903.98 1254
3904.57 1258
3905.16 1268
3905.75 1155
3906.34 1224
3906.92 1202
3907.51 1161
3908.10 1145
3908.69 1171
3909.28 1122
3909.87 1055
3910.46 1061
3911.05 1054
3911.64 1097
3912.23 1080
3912.82 1030
3913.41 1066
3914.00 1108
3914.59 1139
3915.18 1216
3915.77 1050
3916.36 1089
3916.95 1088
3917.54 1095
3918.13 1154
3918.72 1193
3919.31 1139
3919.90 1196
3920.49 1167
3921.08 1083
3921.67 1068
3922.26 1154
3922.85 1103
3923.44 1152
3924.03 1152
3924.62 1150
3925.21 1092
3925.80 1083
3926.40 1129
3926.99 1180
3927.58 1077
3928.17 1072
3928.76 1112
3929.35 1171
3929.94 1121
3930.53 1113
3931.12 1073
3931.71 1080
3932.30 1157
3932.90 1026
3933.49 1006
3934.08 1049
3934.67 1081
3935.26 1067
3935.85 1062
3936.44 1099
3937.04 1098
3937.63 1194
3938.22 1143
3938.81 1156
3939.40 1251
3939.99 1268
3940.59 1219
3941.18 1162
3941.77 1170
3942.36 1192
3942.95 1232
3943.55 1202
3944.14 1215
3944.73 1152
3945.32 1179
3945.91 1099
3946.51 1247
3947.10 1071
3947.69 1049
3948.28 1092
3948.88 1093
3949.47 1093
3950.06 1081
3950.65 925
3951.25 1067
3951.84 1052
3952.43 1119
3953.02 1089
3953.62 1011
3954.21 1068
3954.80 1072
3955.40 1045
3955.99 1082
3956.58 1042
3957.17 1050
3957.77 1129
3958.36 1195
3958.95 1185
3959.55 1132
3960.14 1108
3960.73 1141
3961.33 1105
3961.92 1041
3962.51 1108
3963.11 1072
3963.70 1088
3964.29 1140
3964.89 1129
3965.48 1038
3966.08 1071
3966.67 1081
3967.26 1073
3967.86 1137
3968.45 1188
3969.04 1081
3969.64 1126
3970.23 1058
3970.83 1072
3971.42 1088
3972.01 1093
3972.61 1168
3973.20 1032
3973.80 1022
3974.39 1154
3974.99 1129
3975.58 1074
3976.18 1167
3976.77 1035
3977.36 1037
3977.96 1109
3978.55 1111
3979.15 1165
3979.74 1204
3980.34 1146
3980.93 1123
3981.53 1166
3982.12 1175
3982.72 1102
3983.31 1181
3983.91 1227
3984.50 1194
3985.10 1139
3985.69 1189
3986.29 1233
3986.88 1183
3987.48 1138
3988.07 1152
3988.67 1045
3989.26 1027
3989.86 1033
3990.46 1102
3991.05 1155
3991.65 1149
3992.24 1114
3992.84 1127
3993.43 1147
3994.03 1134
3994.63 1268
3995.22 1210
3995.82 1216
3996.41 1302
3997.01 1273
3997.61 1266
3998.20 1282
3998.80 1243
3999.39 1236
3999.99 1181
4000.59 1317
4001.18 1234
4001.78 1195
4002.38 1197
4002.97 1257
4003.57 1303
4004.17 1218
4004.76 1236
4005.36 1306
4005.96 1211
4006.55 1159
4007.15 1203
4007.75 1180
4008.34 1159
4008.94 1317
4009.54 1322
4010.13 1322
4010.73 1408
4011.33 1320
4011.93 1432
4012.52 1315
4013.12 1167
4013.72 1176
4014.31 1172
4014.91 1252
4015.51 1240
4016.11 1251
4016.70 1158
4017.30 1336
4017.90 1264
4018.50 1281
4019.09 1263
4019.69 1323
4020.29 1275
4020.89 1204
4021.49 1173
4022.08 1261
4022.68 1253
4023.28 1230
4023.88 1265
4024.48 1215
4025.07 1225
4025.67 1382
4026.27 1426
4026.87 1516
4027.47 1536
4028.06 1484
4028.66 1355
4029.26 1490
4029.86 1420
4030.46 1505
4031.06 1438
4031.66 1507
4032.25 1619
4032.85 1492
4033.45 1378
4034.05 1336
4034.65 1308
4035.25 1170
4035.85 1193
4036.45 1216
4037.05 1208
4037.64 1152
4038.24 1119
4038.84 1202
4039.44 1219
4040.04 1145
4040.64 1201
4041.24 1101
4041.84 1164
4042.44 1060
4043.04 1063
4043.64 1227
4044.24 1143
4044.84 1171
4045.44 1267
4046.04 1378
4046.64 1263
4047.24 1296
4047.84 1384
4048.44 1340
4049.03 1367
4049.63 1314
4050.23 1275
4050.83 1313
4051.43 1211
4052.04 1201
4052.64 1345
4053.24 1382
4053.84 1297
4054.44 1293
4055.04 1295
4055.64 1245
4056.24 1308
4056.84 1415
4057.44 1346
4058.04 1252
4058.64 1136
4059.24 1071
4059.84 1187
4060.44 1274
4061.04 1343
4061.64 1174
4062.24 1092
4062.85 1097
4063.45 1271
4064.05 1236
4064.65 1076
4065.25 1296
4065.85 1202
4066.45 1324
4067.05 1182
4067.65 1181
4068.26 1171
4068.86 1228
4069.46 1187
4070.06 1194
4070.66 1227
4071.26 1209
4071.86 1255
4072.47 1217
4073.07 1128
4073.67 1153
4074.27 1102
4074.87 1068
4075.47 1078
4076.08 1113
4076.68 1118
4077.28 1123
4077.88 1141
4078.48 1064
4079.09 1106
4079.69 1091
4080.29 1089
4080.89 1100
4081.50 1150
4082.10 1151
4082.70 1135
4083.30 1141
4083.91 1118
4084.51 1138
4085.11 1127
4085.71 1103
4086.32 1136
4086.92 1130
4087.52 1004
4088.12 1017
4088.73 1123
4089.33 1064
4089.93 1024
4090.54 1089
4091.14 1101
4091.74 1158
4092.35 1186
4092.95 1030
4093.55 1112
4094.15 1066
4094.76 1092
4095.36 1140
4095.96 1073
4096.57 1103
4097.17 1122
4097.78 1095
4098.38 1120
4098.98 1036
4099.59 1152
4100.19 1123
4100.79 1057
4101.40 994
4102.00 1072
4102.61 1130
4103.21 1145
4103.81 1228
4104.42 1225
4105.02 1148
4105.63 1141
4106.23 1159
4106.83 1171
4107.44 1200
4108.04 1151
4108.65 1128
4109.25 1113
4109.85 1133
4110.46 1189
4111.06 1102
4111.67 1097
4112.27 1111
4112.88 1110
4113.48 1100
4114.09 1179
4114.69 1163
4115.30 1124
4115.90 1071
4116.51 1168
4117.11 1142
4117.72 1134
4118.32 1084
4118.93 1137
4119.53 1114
4120.14 1061
4120.74 1099
4121.35 1086
4121.95 1194
4122.56 1174
4123.16 1118
4123.77 1109
4124.37 1066
4124.98 1141
4125.59 1161
4126.19 1124
4126.80 1142
4127.40 1195
4128.01 1318
4128.61 1134
4129.22 1078
4129.83 1093
4130.43 1164
4131.04 1165
4131.64 1089
4132.25 1043
4132.86 1170
4133.46 1196
4134.07 1038
4134.67 1175
4135.28 1168
4135.89 1176
4136.49 1414
4137.10 1330
4137.71 1288
4138.31 1383
4138.92 1195
4139.53 1404
4140.13 1529
4140.74 1431
4141.35 1352
4141.95 1474
4142.56 1645
4143.17 1544
4143.77 1467
4144.38 1457
4144.99 1461
4145.59 1292
4146.20 1478
4146.81 1411
4147.42 1231
4148.02 1231
4148.63 1204
4149.24 1191
4149.84 1251
4150.45 1223
4151.06 1197
4151.67 1079
4152.27 1159
4152.88 1140
4153.49 1024
4154.10 1145
4154.70 1110
4155.31 1107
4155.92 1064
4156.53 1066
4157.14 1140
4157.74 1062
4158.35 1022
4158.96 1019
4159.57 1096
4160.18 1080
4160.78 1074
4161.39 1049
4162.00 1143
4162.61 1257
4163.22 1114
4163.83 1150
4164.43 1212
4165.04 1238
4165.65 1213
4166.26 1229
4166.87 1203
4167.48 1169
4168.09 1162
4168.69 1249
4169.30 1217
4169.91 1140
4170.52 1074
4171.13 1099
4171.74 1241
4172.35 1240
4172.96 1167
4173.57 1123
4174.17 1197
4174.78 1184
4175.39 1205
4176.00 1296
4176.61 1236
4177.22 1281
4177.83 1266
4178.44 1268
4179.05 1239
4179.66 1113
4180.27 1215
4180.88 1221
4181.49 1317
4182.10 1328
4182.71 1205
4183.32 1220
4183.93 1132
4184.54 1126
4185.15 1130
4185.76 1071
4186.37 1066
4186.98 1204
4187.59 1167
4188.20 1131
4188.81 1004
4189.42 1025
4190.03 1022
4190.64 1026
4191.25 1009
4191.86 1089
4192.47 1258
4193.08 1209
4193.69 1161
4194.30 1177
4194.91 1264
4195.52 1224
4196.13 1247
4196.74 1294
4197.35 1252
4197.97 1221
4198.58 1210
4199.19 1250
4199.80 1126
4200.41 1025
4201.02 1085
4201.63 1151
4202.24 1120
4202.85 1167
4203.47 1170
4204.08 1179
4204.69 1078
4205.30 1083
4205.91 1158
4206.52 1120
4207.13 1304
4207.75 1185
4208.36 1093
4208.97 1105
4209.58 1088
4210.19 1074
4210.80 1031
4211.42 1086
4212.03 1045
4212.64 1038
4213.25 1057
4213.86 1173
4214.48 1082
4215.09 1126
4215.70 1235
4216.31 1225
4216.92 1189
4217.54 1281
4218.15 1305
4218.76 1333
4219.37 1346
4219.99 1421
4220.60 1496
4221.21 1433
4221.82 1477
4222.44 1639
4223.05 1412
4223.66 1331
4224.28 1562
4224.89 1436
4225.50 1290
4226.11 1338
4226.73 1224
4227.34 1272
4227.95 1209
4228.57 1257
4229.18 1233
4229.79 1217
4230.41 1120
4231.02 1054
4231.63 1149
4232.25 1259
4232.86 1245
4233.47 1238
4234.09 1134
4234.70 1181
4235.31 1245
4235.93 1328
4236.54 1377
4237.15 1338
4237.77 1304
4238.38 1171
4239.00 1147
4239.61 1268
4240.22 1267
4240.84 1302
4241.45 1113
4242.07 1077
4242.68 1180
4243.29 1054
4243.91 1109
4244.52 1260
4245.14 1100
4245.75 1105
4246.37 1095
4246.98 1067
4247.59 1089
4248.21 1221
4248.82 1306
4249.44 1205
4250.05 1217
4250.67 1257
4251.28 1244
4251.90 1229
4252.51 1200
4253.13 1223
4253.74 1166
4254.36 1156
4254.97 1137
4255.59 1109
4256.20 1229
4256.82 1182
4257.43 1163
4258.05 1281
4258.66 1213
4259.28 1089
4259.89 1125
4260.51 1142
4261.12 1176
4261.74 1131
4262.35 1141
4262.97 1117
4263.59 1154
4264.20 1110
4264.82 1109
4265.43 1098
4266.05 1102
4266.66 1132
4267.28 1063
4267.90 1070
4268.51 1097
4269.13 1057
4269.74 992
4270.36 1030
4270.98 1063
4271.59 1120
4272.21 1084
4272.83 1101
4273.44 1005
4274.06 1039
4274.68 1084
4275.29 1157
4275.91 1134
4276.52 1058
4277.14 1078
4277.76 1149
4278.37 1068
4278.99 1061
4279.61 1094
4280.23 1140
4280.84 1080
4281.46 1056
4282.08 1059
4282.69 1019
4283.31 990
4283.93 1025
4284.54 1014
4285.16 1044
4285.78 1081
4286.40 945
4287.01 966
4287.63 1099
4288.25 1132
4288.87 1142
4289.48 957
4290.10 885
4290.72 927
4291.34 950
4291.95 808
4292.57 967
4293.19 1042
4293.81 1127
4294.42 1169
4295.04 1021
4295.66 1025
4296.28 987
4296.90 944
4297.51 1011
4298.13 1081
4298.75 1096
4299.37 1028
4299.99 1041
4300.61 1037
4301.22 1083
4301.84 1021
4302.46 977
4303.08 989
4303.70 1046
4304.32 1028
4304.94 1064
4305.55 1123
4306.17 1110
4306.79 1073
4307.41 1016
4308.03 1028
4308.65 1054
4309.27 1003
4309.89 909
4310.50 969
4311.12 990
4311.74 983
4312.36 1023
4312.98 1074
4313.60 986
4314.22 1050
4314.84 1112
4315.46 995
4316.08 1108
4316.70 1079
4317.32 924
4317.94 985
4318.56 1006
4319.18 1059
4319.80 961
4320.42 891
4321.04 921
4321.65 986
4322.27 955
4322.89 960
4323.51 926
4324.13 1033
4324.75 1000
4325.37 1024
4325.99 1057
4326.62 1128
4327.24 982
4327.86 910
4328.48 916
4329.10 888
4329.72 977
4330.34 984
4330.96 1015
4331.58 1023
4332.20 953
4332.82 843
4333.44 891
4334.06 983
4334.68 1054
4335.30 932
4335.92 927
4336.54 894
4337.16 1020
4337.79 1024
4338.41 912
4339.03 875
4339.65 937
4340.27 1018
4340.89 895
4341.51 861
4342.13 976
4342.76 937
4343.38 974
4344.00 1005
4344.62 954
4345.24 978
4345.86 939
4346.48 962
4347.11 1108
4347.73 1047
4348.35 1085
4348.97 1149
4349.59 1176
4350.22 1130
4350.84 1077
4351.46 1079
4352.08 1059
4352.70 1080
4353.33 1051
4353.95 889
4354.57 888
4355.19 976
4355.81 1022
4356.44 1045
4357.06 996
4357.68 963
4358.30 896
4358.93 940
4359.55 1007
4360.17 1105
4360.79 1001
4361.42 1060
4362.04 895
4362.66 928
4363.28 942
4363.91 901
4364.53 997
4365.15 911
4365.78 950
4366.40 898
4367.02 848
4367.65 913
4368.27 915
4368.89 957
4369.52 986
4370.14 999
4370.76 818
4371.39 878
4372.01 848
4372.63 874
4373.26 844
4373.88 920
4374.50 918
4375.13 881
4375.75 907
4376.37 850
4377.00 847
4377.62 939
4378.25 908
4378.87 1036
4379.49 984
4380.12 907
4380.74 963
4381.37 1051
4381.99 1054
4382.61 863
4383.24 888
4383.86 982
4384.49 924
4385.11 971
4385.74 918
4386.36 942
4386.98 941
4387.61 883
4388.23 876
4388.86 845
4389.48 883
4390.11 877
4390.73 864
4391.36 881
4391.98 935
4392.61 983
4393.23 1027
4393.86 961
4394.48 845
4395.11 867
4395.73 808
4396.36 868
4396.98 972
4397.61 1025
4398.23 1020
4398.86 1061
4399.48 992
4400.11 946
4400.74 986
4401.36 990
4401.99 970
4402.61 942
4403.24 955
4403.86 951
4404.49 951
4405.11 898
4405.74 937
4406.37 997
4406.99 1100
4407.62 979
4408.24 904
4408.87 905
4409.50 908
4410.12 876
4410.75 910
4411.38 944
4412.00 925
4412.63 1060
4413.25 995
4413.88 889
4414.51 974
4415.13 879
4415.76 921
4416.39 898
4417.01 958
4417.64 948
4418.27 979
4418.89 955
4419.52 937
4420.15 932
4420.77 913
4421.40 952
4422.03 918
4422.66 957
4423.28 951
4423.91 946
4424.54 909
4425.16 873
4425.79 897
4426.42 918
4427.05 884
4427.67 814
4428.30 846
4428.93 844
4429.56 890
4430.18 959
4430.81 921
4431.44 850
4432.07 917
4432.69 927
4433.32 902
4433.95 893
4434.58 864
4435.21 872
4435.83 833
4436.46 895
4437.09 948
4437.72 924
4438.35 922
4438.97 923
4439.60 902
4440.23 862
4440.86 929
4441.49 916
4442.12 833
4442.74 852
4443.37 900
4444.00 850
4444.63 944
4445.26 950
4445.89 938
4446.52 954
4447.14 1010
4447.77 949
4448.40 879
4449.03 1021
4449.66 1090
4450.29 1084
4450.92 1000
4451.55 1030
4452.18 1013
4452.81 935
4453.44 901
4454.06 964
4454.69 918
4455.32 929
4455.95 980
4456.58 941
4457.21 944
4457.84 995
4458.47 889
4459.10 900
4459.73 950
4460.36 963
4460.99 898
4461.62 872
4462.25 888
4462.88 779
4463.51 838
4464.14 847
4464.77 850
4465.40 811
4466.03 850
4466.66 864
4467.29 968
4467.92 889
4468.55 905
4469.18 1000
4469.81 1022
4470.44 977
4471.07 930
4471.70 981
4472.33 1005
4472.96 906
4473.59 854
4474.22 887
4474.86 828
4475.49 856
4476.12 924
4476.75 947
4477.38 892
4478.01 991
4478.64 900
4479.27 828
4479.90 905
4480.53 909
4481.17 849
4481.80 799
4482.43 853
4483.06 913
4483.69 978
4484.32 834
4484.95 812
4485.58 815
4486.22 816
4486.85 907
4487.48 928
4488.11 902
4488.74 887
4489.37 784
4490.01 815
4490.64 953
4491.27 800
4491.90 852
4492.53 841
4493.17 854
4493.80 786
4494.43 863
4495.06 858
4495.70 889
4496.33 897
4496.96 862
4497.59 790
4498.22 789
4498.86 863
4499.49 904
4500.12 839
4500.75 811
4501.39 920
4502.02 946
4502.65 929
4503.29 906
4503.92 977
4504.55 946
4505.18 938
4505.82 932
4506.45 922
4507.08 906
4507.72 962
4508.35 875
4508.98 924
4509.62 962
4510.25 978
4510.88 873
4511.52 896
4512.15 885
4512.78 938
4513.42 904
4514.05 925
4514.68 962
4515.32 847
4515.95 907
4516.58 957
4517.22 940
4517.85 989
4518.48 976
4519.12 981
4519.75 983
4520.39 999
4521.02 927
4521.65 929
4522.29 1049
4522.92 950
4523.56 955
4524.19 887
4524.83 965
4525.46 943
4526.09 1025
4526.73 1112
4527.36 1006
4528.00 1021
4528.63 1155
4529.27 1194
4529.90 1392
4530.54 1430
4531.17 1595
4531.81 1707
4532.44 1685
4533.07 1746
4533.71 1702
4534.34 1772
4534.98 1739
4535.61 1689
4536.25 1443
4536.88 1381
4537.52 1208
4538.16 1146
4538.79 1065
4539.43 1008
4540.06 968
4540.70 905
4541.33 878
4541.97 949
4542.60 931
4543.24 868
4543.87 940
4544.51 1031
4545.15 968
4545.78 908
4546.42 869
4547.05 947
4547.69 938
4548.32 889
4548.96 776
4549.60 915
4550.23 965
4550.87 934
4551.50 910
4552.14 856
4552.78 880
4553.41 932
4554.05 865
4554.69 861
4555.32 944
4555.96 900
4556.60 907
4557.23 907
4557.87 872
4558.51 832
4559.14 853
4559.78 981
4560.42 963
4561.05 944
4561.69 945
4562.33 900
4562.96 946
4563.60 924
4564.24 1032
4564.87 965
4565.51 902
4566.15 1005
4566.79 986
4567.42 884
4568.06 1043
4568.70 1059
4569.33 1034
4569.97 1098
4570.61 1048
4571.25 1068
4571.88 1046
4572.52 972
4573.16 1007
4573.80 994
4574.44 917
4575.07 909
4575.71 944
4576.35 963
4576.99 877
4577.62 926
4578.26 934
4578.90 961
4579.54 921
4580.18 910
4580.82 933
4581.45 909
4582.09 920
4582.73 916
4583.37 963
4584.01 1001
4584.65 883
4585.28 916
4585.92 959
4586.56 904
4587.20 848
4587.84 824
4588.48 834
4589.12 923
4589.75 897
4590.39 843
4591.03 847
4591.67 908
4592.31 907
4592.95 862
4593.59 824
4594.23 842
4594.87 953
4595.51 913
4596.15 813
4596.78 853
4597.42 856
4598.06 755
4598.70 856
4599.34 908
4599.98 853
4600.62 781
4601.26 895
4601.90 881
4602.54 866
4603.18 883
4603.82 908
4604.46 866
4605.10 919
4605.74 1047
4606.38 1005
4607.02 1078
4607.66 1044
4608.30 906
4608.94 930
4609.58 824
4610.22 894
4610.86 844
4611.50 781
4612.14 836
4612.78 932
4613.42 954
4614.06 860
4614.70 862
4615.34 888
4615.98 872
4616.63 865
4617.27 851
4617.91 845
4618.55 897
4619.19 877
4619.83 813
4620.47 765
4621.11 877
4621.75 883
4622.39 832
4623.03 817
4623.68 768
4624.32 815
4624.96 816
4625.60 753
4626.24 881
4626.88 869
4627.52 827
4628.17 906
4628.81 838
4629.45 775
4630.09 717
4630.73 782
4631.37 854
4632.02 826
4632.66 756
4633.30 847
4633.94 794
4634.58 807
4635.22 834
4635.87 781
4636.51 879
4637.15 801
4637.79 796
4638.44 851
4639.08 834
4639.72 989
4640.36 761
4641.00 802
4641.65 923
4642.29 846
4642.93 858
4643.57 850
4644.22 816
4644.86 816
4645.50 832
4646.15 852
4646.79 803
4647.43 768
4648.07 887
4648.72 876
4649.36 824
4650.00 825
4650.65 818
4651.29 839
4651.93 945
4652.57 856
4653.22 851
4653.86 887
4654.50 808
4655.15 897
4655.79 894
4656.44 883
4657.08 848
4657.72 871
4658.37 814
4659.01 806
4659.65 860
4660.30 864
4660.94 869
4661.58 803
4662.23 867
4662.87 861
4663.52 825
4664.16 976
4664.80 926
4665.45 860
4666.09 891
4666.74 857
4667.38 919
4668.02 951
4668.67 912
4669.31 856
4669.96 837
4670.60 802
4671.25 870
4671.89 849
4672.54 924
4673.18 839
4673.83 842
4674.47 811
4675.11 823
4675.76 891
4676.40 885
4677.05 880
4677.69 757
4678.34 850
4678.98 848
4679.63 860
4680.27 965
4680.92 879
4681.56 832
4682.21 966
4682.85 851
4683.50 915
4684.15 901
4684.79 914
4685.44 846
4686.08 974
4686.73 938
4687.37 964
4688.02 919
4688.66 919
4689.31 888
4689.96 779
4690.60 815
4691.25 756
4691.89 802
4692.54 826
4693.19 786
4693.83 789
4694.48 838
4695.12 784
4695.77 743
4696.42 739
4697.06 746
4697.71 802
4698.36 811
4699.00 816
4699.65 810
4700.29 868
4700.94 801
4701.59 828
4702.23 789
4702.88 827
4703.53 866
4704.17 792
4704.82 782
4705.47 752
4706.11 862
4706.76 849
4707.41 861
4708.06 924
4708.70 984
4709.35 976
4710.00 887
4710.64 909
4711.29 932
4711.94 850
4712.59 899
4713.23 900
4713.88 835
4714.53 862
4715.18 975
4715.82 902
4716.47 889
4717.12 818
4717.77 831
4718.41 836
4719.06 796
4719.71 842
4720.36 792
4721.01 829
4721.65 875
4722.30 722
4722.95 774
4723.60 833
4724.25 859
4724.89 855
4725.54 802
4726.19 781
4726.84 879
4727.49 924
4728.14 885
4728.78 879
4729.43 853
4730.08 780
4730.73 772
4731.38 748
4732.03 786
4732.68 807
4733.32 818
4733.97 856
4734.62 823
4735.27 732
4735.92 767
4736.57 807
4737.22 849
4737.87 920
4738.52 902
4739.16 899
4739.81 871
4740.46 880
4741.11 850
4741.76 855
4742.41 803
4743.06 858
4743.71 851
4744.36 797
4745.01 850
4745.66 846
4746.31 856
4746.96 879
4747.61 856
4748.26 892
4748.91 968
4749.56 983
4750.21 966
4750.86 1064
4751.51 1207
4752.16 1129
4752.81 1147
4753.46 1213
4754.11 1156
4754.76 1181
4755.41 1073
4756.06 1067
4756.71 1098
4757.36 1028
4758.01 934
4758.66 894
4759.31 840
4759.96 809
4760.61 838
4761.26 833
4761.91 728
4762.56 754
4763.22 789
4763.87 813
4764.52 867
4765.17 824
4765.82 813
4766.47 776
4767.12 905
4767.77 794
4768.42 815
4769.07 772
4769.73 797
4770.38 747
4771.03 775
4771.68 706
4772.33 705
4772.98 711
4773.63 704
4774.29 703
4774.94 759
4775.59 660
4776.24 752
4776.89 781
4777.54 771
4778.20 736
4778.85 770
4779.50 820
4780.15 751
4780.80 776
4781.46 812
4782.11 740
4782.76 726
4783.41 783
4784.06 726
4784.72 666
4785.37 758
4786.02 746
4786.67 808
4787.33 787
4787.98 819
4788.63 838
4789.28 855
4789.94 853
4790.59 804
4791.24 879
4791.89 824
4792.55 770
4793.20 755
4793.85 757
4794.51 890
4795.16 833
4795.81 805
4796.47 791
4797.12 798
4797.77 739
4798.42 818
4799.08 838
4799.73 745
4800.38 702
4801.04 683
4801.69 755
4802.35 778
4803.00 749
4803.65 704
4804.31 733
4804.96 718
4805.61 751
4806.27 751
4806.92 774
4807.57 679
4808.23 815
4808.88 823
4809.54 776
4810.19 748
4810.84 743
4811.50 771
4812.15 779
4812.81 795
4813.46 764
4814.12 867
4814.77 740
4815.42 778
4816.08 785
4816.73 854
4817.39 884
4818.04 827
4818.70 752
4819.35 752
4820.01 846
4820.66 896
4821.32 833
4821.97 831
4822.63 834
4823.28 853
4823.94 876
4824.59 956
4825.25 901
4825.90 855
4826.56 828
4827.21 848
4827.87 839
4828.52 817
4829.18 916
4829.83 826
4830.49 929
4831.14 822
4831.80 821
4832.45 859
4833.11 911
4833.76 868
4834.42 900
4835.08 894
4835.73 843
4836.39 939
4837.04 864
4837.70 970
4838.36 1021
4839.01 952
4839.67 928
4840.32 969
4840.98 902
4841.64 828
4842.29 782
4842.95 796
4843.60 849
4844.26 817
4844.92 827
4845.57 702
4846.23 766
4846.89 766
4847.54 763
4848.20 811
4848.86 804
4849.51 823
4850.17 922
4850.83 856
4851.48 815
4852.14 844
4852.80 803
4853.45 928
4854.11 872
4854.77 831
4855.43 731
4856.08 713
4856.74 781
4857.40 805
4858.05 768
4858.71 706
4859.37 776
4860.03 802
4860.68 718
4861.34 778
4862.00 814
4862.66 797
4863.31 842
4863.97 871
4864.63 869
4865.29 943
4865.95 907
4866.60 820
4867.26 823
4867.92 908
4868.58 829
4869.23 883
4869.89 856
4870.55 871
4871.21 869
4871.87 897
4872.53 869
4873.18 825
4873.84 881
4874.50 816
4875.16 807
4875.82 777
4876.48 728
4877.13 822
4877.79 834
4878.45 753
4879.11 788
4879.77 790
4880.43 779
4881.09 774
4881.75 815
4882.40 728
4883.06 690
4883.72 644
4884.38 714
4885.04 742
4885.70 731
4886.36 725
4887.02 759
4887.68 762
4888.34 724
4889.00 724
4889.66 807
4890.32 775
4890.97 794
4891.63 810
4892.29 786
4892.95 857
4893.61 877
4894.27 839
4894.93 812
4895.59 831
4896.25 818
4896.91 866
4897.57 873
4898.23 803
4898.89 737
4899.55 778
4900.21 754
4900.87 812
4901.53 802
4902.19 837
4902.85 837
4903.51 830
4904.17 758
4904.83 731
4905.50 830
4906.16 785
4906.82 775
4907.48 779
4908.14 764
4908.80 816
4909.46 791
4910.12 864
4910.78 815
4911.44 778
4912.10 800
4912.76 802
4913.42 773
4914.09 723
4914.75 731
4915.41 744
4916.07 750
4916.73 737
4917.39 791
4918.05 745
4918.71 735
4919.38 705
4920.04 722
4920.70 692
4921.36 813
4922.02 701
4922.68 648
4923.35 651
4924.01 665
4924.67 726
4925.33 673
4925.99 675
4926.65 745
4927.32 683
4927.98 729
4928.64 693
4929.30 713
4929.96 675
4930.63 732
4931.29 701
4931.95 701
4932.61 727
4933.28 754
4933.94 712
4934.60 708
4935.26 698
4935.93 712
4936.59 744
4937.25 708
4937.91 724
4938.58 693
4939.24 773
4939.90 644
4940.56 714
4941.23 739
4941.89 732
4942.55 701
4943.22 723
4943.88 639
4944.54 637
4945.21 670
4945.87 721
4946.53 840
4947.20 769
4947.86 745
4948.52 720
4949.19 683
4949.85 642
4950.51 737
4951.18 721
4951.84 673
4952.50 713
4953.17 731
4953.83 748
4954.49 671
4955.16 648
4955.82 678
4956.49 723
4957.15 731
4957.81 712
4958.48 743
4959.14 698
4959.81 679
4960.47 764
4961.14 781
4961.80 699
4962.46 731
4963.13 735
4963.79 800
4964.46 812
4965.12 879
4965.79 883
4966.45 859
4967.12 808
4967.78 731
4968.44 709
4969.11 746
4969.77 816
4970.44 801
4971.10 749
4971.77 736
4972.43 673
4973.10 829
4973.76 820
4974.43 769
4975.09 851
4975.76 731
4976.42 864
4977.09 724
4977.76 718
4978.42 810
4979.09 822
4979.75 795
4980.42 823
4981.08 762
4981.75 824
4982.41 783
4983.08 841
4983.75 798
4984.41 734
4985.08 755
4985.74 790
4986.41 858
4987.07 835
4987.74 787
4988.41 874
4989.07 882
4989.74 920
4990.41 956
4991.07 975
4991.74 981
4992.40 978
4993.07 944
4993.74 965
4994.40 871
4995.07 831
4995.74 825
4996.40 726
4997.07 833
4997.74 860
4998.40 822
4999.07 710
4999.74 705
5000.40 699
5001.07 730
5001.74 702
5002.40 700
5003.07 677
5003.74 659
5004.41 722
5005.07 704
5005.74 698
5006.41 747
5007.07 679
5007.74 642
5008.41 743
5009.08 726
5009.74 772
5010.41 783
5011.08 710
5011.75 649
5012.41 654
5013.08 661
5013.75 675
5014.42 687
5015.09 676
5015.75 757
5016.42 743
5017.09 744
5017.76 694
5018.43 619
5019.09 628
5019.76 718
5020.43 816
5021.10 751
5021.77 797
5022.44 862
5023.10 897
5023.77 844
5024.44 834
5025.11 849
5025.78 883
5026.45 814
5027.11 887
5027.78 819
5028.45 855
5029.12 833
5029.79 898
5030.46 918
5031.13 805
5031.80 771
5032.47 828
5033.13 704
5033.80 718
5034.47 814
5035.14 777
5035.81 751
5036.48 688
5037.15 697
5037.82 718
5038.49 688
5039.16 701
5039.83 718
5040.50 677
5041.17 773
5041.84 722
5042.51 699
5043.18 694
5043.85 678
5044.52 681
5045.18 731
5045.85 730
5046.52 698
5047.19 709
5047.86 639
5048.53 709
5049.20 788
5049.88 834
5050.55 772
5051.22 793
5051.89 731
5052.56 719
5053.23 745
5053.90 818
5054.57 775
5055.24 746
5055.91 797
5056.58 817
5057.25 709
5057.92 741
5058.59 721
5059.26 715
5059.93 784
5060.60 802
5061.27 729
5061.95 724
5062.62 705
5063.29 761
5063.96 798
5064.63 689
5065.30 820
5065.97 760
5066.64 754
5067.31 776
5067.99 731
5068.66 678
5069.33 704
5070.00 695
5070.67 629
5071.34 640
5072.02 668
5072.69 656
5073.36 675
5074.03 714
5074.70 720
5075.37 635
5076.05 719
5076.72 706
5077.39 702
5078.06 761
5078.73 772
5079.41 837
5080.08 779
5080.75 678
5081.42 775
5082.10 800
5082.77 808
5083.44 831
5084.11 796
5084.78 793
5085.46 718
5086.13 765
5086.80 692
5087.48 687
5088.15 759
5088.82 685
5089.49 714
5090.17 708
5090.84 684
5091.51 722
5092.19 740
5092.86 706
5093.53 713
5094.20 726
5094.88 812
5095.55 821
5096.22 817
5096.90 729
5097.57 710
5098.24 670
5098.92 765
5099.59 814
5100.26 701
5100.94 747
5101.61 757
5102.29 654
5102.96 749
5103.63 764
5104.31 812
5104.98 773
5105.65 802
5106.33 784
5107.00 856
5107.68 713
5108.35 740
5109.02 709
5109.70 747
5110.37 740
5111.05 661
5111.72 724
5112.40 634
5113.07 661
5113.74 605
5114.42 597
5115.09 668
5115.77 761
5116.44 689
5117.12 732
5117.79 709
5118.47 701
5119.14 678
5119.82 605
5120.49 594
5121.17 722
5121.84 712
5122.52 662
5123.19 723
5123.87 744
5124.54 711
5125.22 697
5125.89 707
5126.57 670
5127.24 773
5127.92 727
5128.59 767
5129.27 752
5129.94 760
5130.62 730
5131.29 793
5131.97 705
5132.65 706
5133.32 767
5134.00 807
5134.67 699
5135.35 789
5136.02 727
5136.70 711
5137.38 696
5138.05 694
5138.73 664
5139.40 701
5140.08 742
5140.76 682
5141.43 701
5142.11 753
5142.79 746
5143.46 724
5144.14 736
5144.81 740
5145.49 724
5146.17 703
5146.84 686
5147.52 602
5148.20 581
5148.87 672
5149.55 667
5150.23 627
5150.90 599
5151.58 613
5152.26 584
5152.94 665
5153.61 703
5154.29 660
5154.97 641
5155.64 643
5156.32 695
5157.00 663
5157.68 641
5158.35 674
5159.03 714
5159.71 708
5160.39 700
5161.06 712
5161.74 637
5162.42 639
5163.10 614
5163.77 699
5164.45 634
5165.13 664
5165.81 691
5166.48 598
5167.16 604
5167.84 693
5168.52 714
5169.20 741
5169.87 687
5170.55 679
5171.23 633
5171.91 674
5172.59 701
5173.27 718
5173.94 767
5174.62 744
5175.30 689
5175.98 637
5176.66 731
5177.34 759
5178.02 637
5178.69 669
5179.37 612
5180.05 667
5180.73 692
5181.41 664
5182.09 650
5182.77 734
5183.45 617
5184.12 685
5184.80 706
5185.48 733
5186.16 670
5186.84 640
5187.52 653
5188.20 614
5188.88 621
5189.56 668
5190.24 657
5190.92 564
5191.60 616
5192.28 626
5192.96 626
5193.64 656
5194.32 633
5195.00 705
5195.68 666
5196.36 597
5197.03 550
5197.71 584
5198.39 649
5199.07 703
5199.75 681
5200.44 612
5201.12 615
5201.80 652
5202.48 744
5203.16 709
5203.84 746
5204.52 784
5205.20 675
5205.88 648
5206.56 694
5207.24 690
5207.92 644
5208.60 669
5209.28 688
5209.96 671
5210.64 635
5211.32 744
5212.00 668
5212.68 698
5213.37 660
5214.05 689
5214.73 748
5215.41 692
5216.09 649
5216.77 680
5217.45 678
5218.13 623
5218.81 571
5219.50 540
5220.18 637
5220.86 625
5221.54 633
5222.22 656
5222.90 614
5223.59 634
5224.27 615
5224.95 631
5225.63 669
5226.31 632
5226.99 648
5227.68 639
5228.36 658
5229.04 669
5229.72 580
5230.40 685
5231.09 642
5231.77 627
5232.45 644
5233.13 625
5233.81 668
5234.50 617
5235.18 713
5235.86 747
5236.54 707
5237.23 709
5237.91 684
5238.59 719
5239.27 730
5239.96 743
5240.64 802
5241.32 739
5242.01 761
5242.69 749
5243.37 640
5244.05 684
5244.74 682
5245.42 648
5246.10 615
5246.79 552
5247.47 593
5248.15 684
5248.84 573
5249.52 625
5250.20 659
5250.89 622
5251.57 600
5252.25 667
5252.94 720
5253.62 662
5254.30 604
5254.99 577
5255.67 632
5256.36 638
5257.04 594
5257.72 643
5258.41 622
5259.09 706
5259.78 646
5260.46 600
5261.14 575
5261.83 613
5262.51 634
5263.20 578
5263.88 703
5264.56 679
5265.25 592
5265.93 607
5266.62 656
5267.30 648
5267.99 636
5268.67 578
5269.36 631
5270.04 673
5270.73 680
5271.41 641
5272.09 682
5272.78 656
5273.46 591
5274.15 614
5274.83 672
5275.52 618
5276.20 686
5276.89 613
5277.57 717
5278.26 678
5278.94 688
5279.63 599
5280.32 677
5281.00 722
5281.69 658
5282.37 608
5283.06 620
5283.74 642
5284.43 670
5285.11 707
5285.80 694
5286.49 569
5287.17 612
5287.86 594
5288.54 629
5289.23 580
5289.91 616
5290.60 607
5291.29 650
5291.97 670
5292.66 647
5293.35 668
5294.03 654
5294.72 615
5295.40 565
5296.09 557
5296.78 692
5297.46 645
5298.15 651
5298.84 667
5299.52 568
5300.21 608
5300.90 715
5301.58 727
5302.27 723
5302.96 713
5303.64 713
5304.33 779
5305.02 692
5305.70 605
5306.39 689
5307.08 740
5307.77 656
5308.45 675
5309.14 712
5309.83 653
5310.51 720
5311.20 650
5311.89 662
5312.58 657
5313.26 613
5313.95 694
5314.64 645
5315.33 623
5316.01 637
5316.70 662
5317.39 580
5318.08 625
5318.77 612
5319.45 589
5320.14 534
5320.83 554
5321.52 629
5322.20 666
5322.89 627
5323.58 716
5324.27 715
5324.96 709
5325.65 590
5326.33 628
5327.02 625
5327.71 650
5328.40 603
5329.09 641
5329.78 671
5330.46 668
5331.15 657
5331.84 709
5332.53 738
5333.22 644
5333.91 575
5334.60 645
5335.29 716
5335.98 622
5336.66 643
5337.35 613
5338.04 661
5338.73 647
5339.42 721
5340.11 694
5340.80 614
5341.49 649
5342.18 681
5342.87 662
5343.56 710
5344.25 654
5344.94 673
5345.62 735
5346.31 672
5347.00 658
5347.69 649
5348.38 710
5349.07 778
5349.76 757
5350.45 868
5351.14 749
5351.83 831
5352.52 865
5353.21 882
5353.90 812
5354.59 825
5355.28 712
5355.97 742
5356.66 737
5357.35 676
5358.04 689
5358.74 664
5359.43 616
5360.12 689
5360.81 633
5361.50 649
5362.19 681
5362.88 723
5363.57 703
5364.26 587
5364.95 575
5365.64 639
5366.33 606
5367.02 624
5367.71 599
5368.41 629
5369.10 640
5369.79 686
5370.48 702
5371.17 603
5371.86 622
5372.55 673
5373.24 619
5373.94 669
5374.63 642
5375.32 660
5376.01 690
5376.70 707
5377.39 638
5378.08 629
5378.78 693
5379.47 713
5380.16 785
5380.85 671
5381.54 705
5382.24 720
5382.93 793
5383.62 722
5384.31 687
5385.00 750
5385.70 724
5386.39 711
5387.08 578
5387.77 626
5388.47 632
5389.16 703
5389.85 730
5390.54 712
5391.23 677
5391.93 669
5392.62 670
5393.31 689
5394.01 699
5394.70 674
5395.39 713
5396.08 634
5396.78 616
5397.47 594
5398.16 597
5398.86 571
5399.55 609
5400.24 643
5400.93 554
5401.63 638
5402.32 626
5403.01 608
5403.71 549
5404.40 494
5405.09 536
5405.79 629
5406.48 601
5407.17 587
5407.87 641
5408.56 593
5409.26 652
5409.95 688
5410.64 593
5411.34 587
5412.03 609
5412.72 608
5413.42 668
5414.11 634
5414.81 577
5415.50 577
5416.19 534
5416.89 552
5417.58 548
5418.28 554
5418.97 602
5419.67 606
5420.36 650
5421.05 599
5421.75 643
5422.44 660
5423.14 647
5423.83 576
5424.53 642
5425.22 642
5425.92 702
5426.61 626
5427.31 627
5428.00 614
5428.70 586
5429.39 609
5430.09 569
5430.78 593
5431.48 589
5432.17 578
5432.87 599
5433.56 564
5434.26 591
5434.95 637
5435.65 600
5436.34 584
5437.04 653
5437.73 715
5438.43 635
5439.13 627
5439.82 594
5440.52 646
5441.21 588
5441.91 635
5442.60 613
5443.30 614
5444.00 623
5444.69 646
5445.39 611
5446.08 579
5446.78 643
5447.48 616
5448.17 601
5448.87 587
5449.56 571
5450.26 567
5450.96 519
5451.65 553
5452.35 563
5453.05 583
5453.74 658
5454.44 660
5455.14 601
5455.83 631
5456.53 600
5457.23 601
5457.92 641
5458.62 549
5459.32 624
5460.01 634
5460.71 577
5461.41 598
5462.11 557
5462.80 607
5463.50 712
5464.20 711
5464.89 669
5465.59 671
5466.29 574
5466.99 658
5467.68 557
5468.38 586
5469.08 604
5469.78 589
5470.47 584
5471.17 574
5471.87 616
5472.57 554
5473.26 568
5473.96 582
5474.66 560
5475.36 589
5476.06 548
5476.75 569
5477.45 576
5478.15 462
5478.85 527
5479.55 576
5480.24 547
5480.94 637
5481.64 662
5482.34 558
5483.04 551
5483.74 582
5484.43 595
5485.13 576
5485.83 532
5486.53 516
5487.23 582
5487.93 634
5488.63 619
5489.33 534
5490.02 615
5490.72 649
5491.42 579
5492.12 614
5492.82 588
5493.52 579
5494.22 589
5494.92 505
5495.62 610
5496.32 645
5497.01 666
5497.71 627
5498.41 580
5499.11 606
5499.81 601
5500.51 556
5501.21 579
5501.91 558
5502.61 583
5503.31 649
5504.01 515
5504.71 592
5505.41 622
5506.11 534
5506.81 572
5507.51 594
5508.21 591
5508.91 603
5509.61 612
5510.31 571
5511.01 621
5511.71 624
5512.41 608
5513.11 574
5513.81 531
5514.51 573
5515.21 541
5515.91 557
5516.61 575
5517.31 562
5518.01 594
5518.72 511
5519.42 585
5520.12 520
5520.82 525
5521.52 579
5522.22 601
5522.92 580
5523.62 515
5524.32 594
5525.02 635
5525.72 554
5526.43 589
5527.13 601
5527.83 593
5528.53 621
5529.23 636
5529.93 678
5530.63 625
5531.33 634
5532.04 620
5532.74 628
5533.44 546
5534.14 496
5534.84 465
5535.54 524
5536.25 529
5536.95 557
5537.65 556
5538.35 549
5539.05 509
5539.76 498
5540.46 545
5541.16 492
5541.86 562
5542.56 586
5543.27 631
5543.97 573
5544.67 526
5545.37 537
5546.08 538
5546.78 553
5547.48 635
5548.18 553
5548.89 617
5549.59 557
5550.29 513
5550.99 529
5551.70 592
5552.40 593
5553.10 600
5553.81 525
5554.51 613
5555.21 559
5555.91 579
5556.62 568
5557.32 519
5558.02 539
5558.73 584
5559.43 481
5560.13 503
5560.84 512
5561.54 464
5562.24 519
5562.95 539
5563.65 604
5564.35 574
5565.06 532
5565.76 549
5566.47 603
5567.17 584
5567.87 526
5568.58 588
5569.28 592
5569.98 585
5570.69 535
5571.39 560
5572.10 545
5572.80 561
5573.50 558
5574.21 543
5574.91 554
5575.62 543
5576.32 505
5577.03 534
5577.73 535
5578.44 555
5579.14 552
5579.84 556
5580.55 510
5581.25 489
5581.96 504
5582.66 489
5583.37 464
5584.07 463
5584.78 497
5585.48 524
5586.19 594
5586.89 481
5587.60 514
5588.30 532
5589.01 550
5589.71 566
5590.42 595
5591.12 524
5591.83 511
5592.53 567
5593.24 582
5593.94 591
5594.65 541
5595.36 558
5596.06 534
5596.77 514
5597.47 490
5598.18 538
5598.88 551
5599.59 506
5600.30 539
5601.00 508
5601.71 526
5602.41 537
5603.12 548
5603.83 528
5604.53 561
5605.24 513
5605.94 500
5606.65 496
5607.36 518
5608.06 462
5608.77 550
5609.48 588
5610.18 529
5610.89 551
5611.60 560
5612.30 594
5613.01 528
5613.72 478
5614.42 486
5615.13 506
5615.84 564
5616.54 608
5617.25 518
5617.96 549
5618.66 571
5619.37 556
5620.08 505
5620.78 486
5621.49 500
5622.20 541
5622.91 514
5623.61 498
5624.32 545
5625.03 546
5625.74 520
5626.44 549
5627.15 522
5627.86 517
5628.57 492
5629.27 520
5629.98 566
5630.69 554
5631.40 528
5632.11 576
5632.81 559
5633.52 529
5634.23 580
5634.94 494
5635.65 499
5636.35 552
5637.06 546
5637.77 519
5638.48 478
5639.19 556
5639.89 528
5640.60 564
5641.31 557
5642.02 561
5642.73 579
5643.44 587
5644.15 545
5644.85 572
5645.56 557
5646.27 547
5646.98 541
5647.69 568
5648.40 483
5649.11 464
5649.82 477
5650.53 513
5651.23 511
5651.94 603
5652.65 529
5653.36 519
5654.07 481
5654.78 516
5655.49 530
5656.20 550
5656.91 567
5657.62 608
5658.33 551
5659.04 518
5659.75 579
5660.46 615
5661.17 576
5661.88 531
5662.59 568
5663.30 568
5664.00 517
5664.71 496
5665.42 488
5666.13 516
5666.84 571
5667.55 569
5668.27 543
5668.98 565
5669.69 490
5670.40 580
5671.11 545
5671.82 520
5672.53 501
5673.24 564
5673.95 568
5674.66 501
5675.37 495
5676.08 519
5676.79 575
5677.50 576
5678.21 449
5678.92 539
5679.63 519
5680.34 517
5681.06 506
5681.77 578
5682.48 519
5683.19 466
5683.90 560
5684.61 520
5685.32 528
5686.03 466
5686.74 525
5687.46 561
5688.17 576
5688.88 559
5689.59 555
5690.30 572
5691.01 561
5691.72 561
5692.44 540
5693.15 527
5693.86 461
5694.57 497
5695.28 541
5696.00 480
5696.71 485
5697.42 474
5698.13 548
5698.84 506
5699.56 479
5700.27 478
5700.98 512
5701.69 569
5702.40 545
5703.12 537
5703.83 591
5704.54 563
5705.25 490
5705.97 506
5706.68 499
5707.39 556
5708.10 480
5708.82 490
5709.53 547
5710.24 568
5710.95 468
5711.67 489
5712.38 525
5713.09 580
5713.81 566
5714.52 492
5715.23 509
5715.95 571
5716.66 520
5717.37 545
5718.09 541
5718.80 550
5719.51 507
5720.23 473
5720.94 509
5721.65 488
5722.37 510
5723.08 502
5723.79 578
5724.51 614
5725.22 537
5725.93 576
5726.65 587
5727.36 575
5728.08 524
5728.79 501
5729.50 520
5730.22 586
5730.93 537
5731.65 510
5732.36 549
5733.07 478
5733.79 563
5734.50 603
5735.22 565
5735.93 538
5736.65 510
5737.36 534
5738.07 570
5738.79 503
5739.50 549
5740.22 531
5740.93 567
5741.65 589
5742.36 485
5743.08 494
5743.79 599
5744.51 500
5745.22 460
5745.94 449
5746.65 552
5747.37 522
5748.08 498
5748.80 497
5749.51 510
5750.23 579
5750.94 467
5751.66 565
5752.37 468
5753.09 550
5753.80 503
5754.52 447
5755.24 498
5755.95 556
5756.67 525
5757.38 551
5758.10 531
5758.81 503
5759.53 563
5760.25 518
5760.96 557
5761.68 527
5762.39 537
5763.11 526
5763.83 580
5764.54 616
5765.26 564
5765.97 518
5766.69 534
5767.41 524
5768.12 552
5768.84 540
5769.56 484
5770.27 521
5770.99 479
5771.71 488
5772.42 492
5773.14 533
5773.86 516
5774.57 553
5775.29 541
5776.01 614
5776.72 544
5777.44 503
5778.16 591
5778.88 578
5779.59 561
5780.31 525
5781.03 576
5781.74 549
5782.46 596
5783.18 590
5783.90 596
5784.61 580
5785.33 628
5786.05 634
5786.77 507
5787.48 555
5788.20 547
5788.92 614
5789.64 551
5790.35 554
5791.07 565
5791.79 573
5792.51 591
5793.23 541
5793.94 553
5794.66 551
5795.38 555
5796.10 593
5796.82 562
5797.53 556
5798.25 523
5798.97 566
5799.69 642
5800.41 647
5801.13 598
5801.84 700
5802.56 766
5803.28 746
5804.00 658
5804.72 686
5805.44 688
5806.16 641
5806.87 648
5807.59 641
5808.31 612
5809.03 646
5809.75 624
5810.47 646
5811.19 573
5811.91 608
5812.63 633
5813.35 680
5814.07 575
5814.78 524
5815.50 620
5816.22 666
5816.94 667
5817.66 666
5818.38 734
5819.10 798
5819.82 823
5820.54 757
5821.26 733
5821.98 689
5822.70 665
5823.42 711
5824.14 687
5824.86 566
5825.58 607
5826.30 673
5827.02 623
5827.74 605
5828.46 595
5829.18 604
5829.90 606
5830.62 607
5831.34 569
5832.06 590
5832.78 569
5833.50 635
5834.22 674
5834.94 587
5835.66 571
5836.38 588
5837.10 603
5837.82 578
5838.55 563
5839.27 677
5839.99 570
5840.71 614
5841.43 544
5842.15 554
5842.87 591
5843.59 591
5844.31 581
5845.03 520
5845.76 532
5846.48 529
5847.20 513
5847.92 518
5848.64 496
5849.36 529
5850.08 534
5850.81 506
5851.53 595
5852.25 579
5852.97 563
5853.69 533
5854.41 595
5855.14 531
5855.86 504
5856.58 533
5857.30 499
5858.02 544
5858.74 555
5859.47 531
5860.19 524
5860.91 557
5861.63 545
5862.36 547
5863.08 564
5863.80 541
5864.52 544
5865.24 553
5865.97 540
5866.69 516
5867.41 543
5868.13 549
5868.86 513
5869.58 584
5870.30 578
5871.03 584
5871.75 558
5872.47 497
5873.19 573
5873.92 555
5874.64 600
5875.36 555
5876.09 499
5876.81 570
5877.53 610
5878.26 582
5878.98 571
5879.70 527
5880.43 572
5881.15 582
5881.87 535
5882.60 541
5883.32 570
5884.04 497
5884.77 504
5885.49 522
5886.21 559
5886.94 573
5887.66 567
5888.39 544
5889.11 595
5889.83 564
5890.56 572
5891.28 550
5892.01 597
5892.73 606
5893.45 582
5894.18 523
5894.90 562
5895.63 493
5896.35 533
5897.07 564
5897.80 523
5898.52 558
5899.25 562
5899.97 520
5900.70 542
5901.42 519
5902.15 551
5902.87 624
5903.60 623
5904.32 594
5905.05 664
5905.77 642
5906.50 578
5907.22 611
5907.95 580
5908.67 586
5909.40 557
5910.12 492
5910.85 504
5911.57 482
5912.30 486
5913.02 512
5913.75 507
5914.47 539
5915.20 518
5915.92 510
5916.65 488
5917.38 526
5918.10 508
5918.83 554
5919.55 582
5920.28 607
5921.00 557
5921.73 540
5922.46 462
5923.18 504
5923.91 496
5924.63 528
5925.36 509
5926.09 565
5926.81 527
5927.54 489
5928.26 470
5928.99 501
5929.72 521
5930.44 520
5931.17 557
5931.90 488
5932.62 545
5933.35 510
5934.08 527
5934.80 513
5935.53 523
5936.26 566
5936.98 566
5937.71 536
5938.44 549
5939.16 584
5939.89 557
5940.62 531
5941.35 529
5942.07 562
5942.80 537
5943.53 570
5944.25 562
5944.98 579
5945.71 518
5946.44 517
5947.16 586
5947.89 539
5948.62 521
5949.35 541
5950.07 555
5950.80 549
5951.53 548
5952.26 515
5952.99 567
5953.71 550
5954.44 551
5955.17 505
5955.90 493
5956.62 500
5957.35 580
5958.08 571
5958.81 613
5959.54 563
5960.27 543
5960.99 558
5961.72 594
5962.45 599
5963.18 528
5963.91 526
5964.64 572
5965.36 512
5966.09 561
5966.82 562
5967.55 589
5968.28 572
5969.01 603
5969.74 566
5970.47 582
5971.19 628
5971.92 604
5972.65 625
5973.38 562
5974.11 586
5974.84 555
5975.57 539
5976.30 552
5977.03 562
5977.76 561
5978.49 608
5979.22 566
5979.95 495
5980.67 545
5981.40 535
5982.13 620
5982.86 554
5983.59 577
5984.32 587
5985.05 603
5985.78 585
5986.51 580
5987.24 555
5987.97 571
5988.70 613
5989.43 576
5990.16 538
5990.89 559
5991.62 616
5992.35 559
5993.08 604
5993.81 633
5994.54 623
5995.27 569
5996.00 619
5996.73 559
5997.47 597
5998.20 585
5998.93 580
5999.66 619
6000.39 537
6001.12 527
6001.85 539
6002.58 623
6003.31 598
6004.04 569
6004.77 513
6005.50 570
6006.24 619
6006.97 587
6007.70 632
6008.43 624
6009.16 590
6009.89 650
6010.62 643
6011.35 668
6012.09 706
6012.82 710
6013.55 744
6014.28 758
6015.01 729
6015.74 658
6016.47 760
6017.21 784
6017.94 735
6018.67 694
6019.40 683
6020.13 537
6020.87 614
6021.60 609
6022.33 515
6023.06 553
6023.79 659
6024.53 621
6025.26 535
6025.99 485
6026.72 488
6027.46 508
6028.19 517
6028.92 529
6029.65 528
6030.39 467
6031.12 475
6031.85 442
6032.58 510
6033.32 628
6034.05 560
6034.78 532
6035.51 491
6036.25 493
6036.98 522
6037.71 451
6038.45 492
6039.18 559
6039.91 516
6040.65 512
6041.38 548
6042.11 487
6042.85 526
6043.58 494
6044.31 535
6045.05 575
6045.78 631
6046.51 638
6047.25 617
6047.98 638
6048.71 644
6049.45 571
6050.18 536
6050.91 591
6051.65 627
6052.38 617
6053.12 580
6053.85 532
6054.58 575
6055.32 594
6056.05 582
6056.79 563
6057.52 529
6058.25 462
6058.99 499
6059.72 470
6060.46 542
6061.19 495
6061.93 501
6062.66 517
6063.40 536
6064.13 507
6064.86 512
6065.60 468
6066.33 544
6067.07 540
6067.80 543
6068.54 528
6069.27 474
6070.01 493
6070.74 436
6071.48 482
6072.21 473
6072.95 439
6073.68 467
6074.42 504
6075.15 488
6075.89 532
6076.63 531
6077.36 509
6078.10 588
6078.83 513
6079.57 559
6080.30 530
6081.04 563
6081.77 547
6082.51 542
6083.25 550
6083.98 558
6084.72 552
6085.45 574
6086.19 570
6086.92 558
6087.66 488
6088.40 534
6089.13 542
6089.87 516
6090.61 548
6091.34 492
6092.08 454
6092.81 482
6093.55 549
6094.29 493
6095.02 547
6095.76 501
6096.50 463
6097.23 583
6097.97 497
6098.71 471
6099.44 519
6100.18 505
6100.92 440
6101.65 546
6102.39 507
6103.13 462
6103.86 467
6104.60 535
6105.34 516
6106.08 563
6106.81 512
6107.55 498
6108.29 472
6109.02 491
6109.76 466
6110.50 481
6111.24 481
6111.97 523
6112.71 476
6113.45 524
6114.19 490
6114.92 426
6115.66 503
6116.40 520
6117.14 468
6117.88 519
6118.61 570
6119.35 575
6120.09 533
6120.83 494
6121.57 531
6122.30 473
6123.04 459
6123.78 490
6124.52 533
6125.26 511
6126.00 423
6126.73 496
6127.47 520
6128.21 507
6128.95 487
6129.69 506
6130.43 528
6131.16 549
6131.90 577
6132.64 567
6133.38 563
6134.12 519
6134.86 548
6135.60 612
6136.34 525
6137.08 550
6137.81 517
6138.55 569
6139.29 552
6140.03 531
6140.77 486
6141.51 541
6142.25 537
6142.99 525
6143.73 543
6144.47 548
6145.21 507
6145.95 525
6146.69 507
6147.43 464
6148.17 482
6148.91 531
6149.65 436
6150.39 450
6151.13 484
6151.86 529
6152.60 520
6153.34 476
6154.08 466
6154.83 502
6155.57 472
6156.31 482
6157.05 489
6157.79 541
6158.53 508
6159.27 444
6160.01 499
6160.75 515
6161.49 522
6162.23 533
6162.97 549
6163.71 435
6164.45 512
6165.19 488
6165.93 538
6166.67 501
6167.41 495
6168.15 495
6168.89 524
6169.64 537
6170.38 481
6171.12 512
6171.86 511
6172.60 580
6173.34 528
6174.08 533
6174.82 585
6175.57 556
6176.31 525
6177.05 563
6177.79 492
6178.53 550
6179.27 569
6180.01 584
6180.76 547
6181.50 510
6182.24 528
6182.98 550
6183.72 532
6184.46 545
6185.21 452
6185.95 457
6186.69 505
6187.43 486
6188.17 532
6188.92 525
6189.66 551
6190.40 512
6191.14 503
6191.89 515
6192.63 546
6193.37 547
6194.11 503
6194.86 562
6195.60 502
6196.34 548
6197.08 533
6197.83 545
6198.57 534
6199.31 484
6200.05 528
6200.80 547
6201.54 525
6202.28 594
6203.03 635
6203.77 556
6204.51 585
6205.26 562
6206.00 655
6206.74 643
6207.48 664
6208.23 681
6208.97 766
6209.71 806
6210.46 899
6211.20 894
6211.95 937
6212.69 948
6213.43 875
6214.18 827
6214.92 774
6215.66 687
6216.41 647
6217.15 645
6217.89 582
6218.64 561
6219.38 529
6220.13 550
6220.87 487
6221.61 493
6222.36 515
6223.10 475
6223.85 503
6224.59 505
6225.34 491
6226.08 510
6226.82 541
6227.57 548
6228.31 535
6229.06 479
6229.80 455
6230.55 481
6231.29 481
6232.04 480
6232.78 461
6233.53 460
6234.27 503
6235.02 593
6235.76 549
6236.51 489
6237.25 498
6238.00 533
6238.74 573
6239.49 542
6240.23 490
6240.98 494
6241.72 475
6242.47 502
6243.21 515
6243.96 463
6244.70 491
6245.45 502
6246.20 536
6246.94 586
6247.69 544
6248.43 571
6249.18 560
6249.92 609
6250.67 606
6251.42 555
6252.16 616
6252.91 560
6253.65 535
6254.40 600
6255.15 509
6255.89 526
6256.64 617
6257.38 473
6258.13 523
6258.88 512
6259.62 502
6260.37 563
6261.12 518
6261.86 523
6262.61 530
6263.36 519
6264.10 515
6264.85 573
6265.60 512
6266.34 558
6267.09 503
6267.84 537
6268.58 540
6269.33 523
6270.08 522
6270.82 587
6271.57 521
6272.32 485
6273.07 465
6273.81 487
6274.56 485
6275.31 496
6276.05 475
6276.80 580
6277.55 611
6278.30 582
6279.04 520
6279.79 513
6280.54 535
6281.29 517
6282.03 471
6282.78 462
6283.53 524
6284.28 537
6285.03 531
6285.77 523
6286.52 480
6287.27 482
6288.02 441
6288.77 464
6289.51 488
6290.26 554
6291.01 483
6291.76 470
6292.51 496
6293.26 523
6294.00 558
6294.75 476
6295.50 501
6296.25 482
6297.00 513
6297.75 513
6298.50 504
6299.24 516
6299.99 522
6300.74 491
6301.49 451
6302.24 472
6302.99 465
6303.74 420
6304.49 469
6305.24 504
6305.99 492
6306.73 483
6307.48 488
6308.23 466
6308.98 479
6309.73 454
6310.48 558
6311.23 514
6311.98 549
6312.73 553
6313.48 476
6314.23 475
6314.98 468
6315.73 519
6316.48 469
6317.23 502
6317.98 465
6318.73 447
6319.48 431
6320.23 422
6320.98 434
6321.73 444
6322.48 467
6323.23 477
6323.98 468
6324.73 470
6325.48 426
6326.23 437
6326.98 506
6327.73 495
6328.48 485
6329.23 476
6329.98 468
6330.73 482
6331.48 411
6332.23 430
6332.98 442
6333.73 439
6334.49 513
6335.24 487
6335.99 419
6336.74 423
6337.49 421
6338.24 495
6338.99 462
6339.74 424
6340.49 425
6341.25 487
6342.00 467
6342.75 459
6343.50 428
6344.25 445
6345.00 391
6345.75 418
6346.51 428
6347.26 423
6348.01 475
6348.76 469
6349.51 478
6350.26 485
6351.02 443
6351.77 412
6352.52 462
6353.27 435
6354.02 424
6354.78 400
6355.53 427
6356.28 485
6357.03 471
6357.78 468
6358.54 531
6359.29 480
6360.04 485
6360.79 486
6361.55 477
6362.30 487
6363.05 399
6363.80 406
6364.56 474
6365.31 409
6366.06 415
6366.81 390
6367.57 424
6368.32 374
6369.07 406
6369.83 455
6370.58 402
6371.33 406
6372.08 419
6372.84 426
6373.59 475
6374.34 504
6375.10 481
6375.85 420
6376.60 420
6377.36 481
6378.11 408
6378.86 439
6379.62 437
6380.37 402
6381.12 468
6381.88 463
6382.63 433
6383.39 445
6384.14 427
6384.89 405
6385.65 471
6386.40 413
6387.16 491
6387.91 437
6388.66 411
6389.42 384
6390.17 376
6390.93 396
6391.68 431
6392.43 455
6393.19 423
6393.94 415
6394.70 459
6395.45 478
6396.21 488
6396.96 386
6397.72 411
6398.47 423
6399.22 394
6399.98 406
6400.73 431
6401.49 466
6402.24 404
6403.00 420
6403.75 501
6404.51 457
6405.26 432
6406.02 413
6406.77 455
6407.53 426
6408.28 469
6409.04 474
6409.79 426
6410.55 422
6411.31 406
6412.06 437
6412.82 368
6413.57 419
6414.33 448
6415.08 413
6415.84 414
6416.59 469
6417.35 469
6418.11 417
6418.86 386
6419.62 405
6420.37 424
6421.13 431
6421.89 438
6422.64 412
6423.40 450
6424.15 369
6424.91 367
6425.67 473
6426.42 421
6427.18 395
6427.94 394
6428.69 448
6429.45 431
6430.20 425
6430.96 420
6431.72 474
6432.47 442
6433.23 361
6433.99 359
6434.74 405
6435.50 391
6436.26 398
6437.02 373
6437.77 424
6438.53 442
6439.29 429
6440.04 453
6440.80 402
6441.56 387
6442.32 381
6443.07 398
6443.83 429
6444.59 395
6445.34 448
6446.10 401
6446.86 471
6447.62 420
6448.37 457
6449.13 441
6449.89 426
6450.65 385
6451.41 397
6452.16 413
6452.92 396
6453.68 455
6454.44 447
6455.19 432
6455.95 441
6456.71 400
6457.47 427
6458.23 395
6458.99 375
6459.74 389
6460.50 445
6461.26 356
6462.02 431
6462.78 432
6463.54 427
6464.29 425
6465.05 389
6465.81 409
6466.57 368
6467.33 412
6468.09 411
6468.85 446
6469.60 469
6470.36 450
6471.12 458
6471.88 457
6472.64 431
6473.40 453
6474.16 430
6474.92 433
6475.68 485
6476.44 424
6477.20 417
6477.95 422
6478.71 437
6479.47 396
6480.23 454
6480.99 422
6481.75 415
6482.51 418
6483.27 469
6484.03 426
6484.79 415
6485.55 438
6486.31 430
6487.07 471
6487.83 452
6488.59 412
6489.35 419
6490.11 429
6490.87 435
6491.63 402
6492.39 384
6493.15 396
6493.91 413
6494.67 445
6495.43 511
6496.19 470
6496.95 469
6497.71 475
6498.47 445
6499.23 406
6499.99 407
6500.76 418
6501.52 464
6502.28 460
6503.04 445
6503.80 468
6504.56 516
6505.32 501
6506.08 410
6506.84 450
6507.60 475
6508.36 478
6509.13 479
6509.89 391
6510.65 403
6511.41 475
6512.17 431
6512.93 440
6513.69 430
6514.45 462
6515.22 460
6515.98 482
6516.74 468
6517.50 485
6518.26 460
6519.02 446
6519.79 528
6520.55 450
6521.31 456
6522.07 458
6522.83 505
6523.60 544
6524.36 523
6525.12 553
6525.88 603
6526.64 531
6527.41 496
6528.17 497
6528.93 530
6529.69 586
6530.46 550
6531.22 486
6531.98 502
6532.74 580
6533.51 618
6534.27 544
6535.03 592
6535.79 587
6536.56 543
6537.32 547
6538.08 483
6538.85 509
6539.61 545
6540.37 512
6541.13 517
6541.90 488
6542.66 479
6543.42 491
6544.19 521
6544.95 463
6545.71 424
6546.48 486
6547.24 528
6548.00 486
6548.77 447
6549.53 458
6550.29 507
6551.06 451
6551.82 427
6552.58 439
6553.35 492
6554.11 550
6554.88 484
6555.64 438
6556.40 441
6557.17 420
6557.93 472
6558.70 483
6559.46 456
6560.22 488
6560.99 467
6561.75 465
6562.52 502
6563.28 498
6564.05 481
6564.81 411
6565.57 486
6566.34 510
6567.10 494
6567.87 477
6568.63 470
6569.40 421
6570.16 460
6570.93 468
6571.69 509
6572.46 457
6573.22 402
6573.99 480
6574.75 484
6575.52 519
6576.28 539
6577.05 558
6577.81 595
6578.58 591
6579.34 628
6580.11 607
6580.87 614
6581.64 534
6582.40 540
6583.17 566
6583.93 575
6584.70 569
6585.47 605
6586.23 582
6587.00 575
6587.76 561
6588.53 519
6589.29 480
6590.06 505
6590.83 545
6591.59 559
6592.36 550
6593.12 542
6593.89 549
6594.66 545
6595.42 586
6596.19 622
6596.96 607
6597.72 604
6598.49 592
6599.25 514
6600.02 557
6600.79 596
6601.55 585
6602.32 567
6603.09 511
6603.85 512
6604.62 565
6605.39 561
6606.15 475
6606.92 473
6607.69 455
6608.46 449
6609.22 412
6609.99 490
6610.76 542
6611.52 447
6612.29 504
6613.06 545
6613.83 541
6614.59 525
6615.36 475
6616.13 450
6616.89 494
6617.66 489
6618.43 581
6619.20 540
6619.96 500
6620.73 534
6621.50 513
6622.27 467
6623.04 445
6623.80 491
6624.57 504
6625.34 572
6626.11 548
6626.88 481
6627.64 514
6628.41 573
6629.18 573
6629.95 488
6630.72 544
6631.48 519
6632.25 528
6633.02 635
6633.79 601
6634.56 587
6635.33 642
6636.10 663
6636.86 621
6637.63 612
6638.40 607
6639.17 672
6639.94 657
6640.71 564
6641.48 547
6642.25 573
6643.01 547
6643.78 505
6644.55 467
6645.32 563
6646.09 410
6646.86 415
6647.63 426
6648.40 471
6649.17 476
6649.94 505
6650.71 475
6651.48 470
6652.25 474
6653.01 417
6653.78 437
6654.55 448
6655.32 500
6656.09 534
6656.86 516
6657.63 456
6658.40 483
6659.17 462
6659.94 449
6660.71 471
6661.48 473
6662.25 492
6663.02 487
6663.79 509
6664.56 460
6665.33 536
6666.10 576
6666.87 529
6667.64 541
6668.42 520
6669.19 553
6669.96 530
6670.73 479
6671.50 512
6672.27 467
6673.04 480
6673.81 472
6674.58 511
6675.35 433
6676.12 432
6676.89 412
6677.66 424
6678.44 427
6679.21 466
6679.98 477
6680.75 474
6681.52 468
6682.29 455
6683.06 427
6683.83 470
6684.60 474
6685.38 464
6686.15 448
6686.92 429
6687.69 472
6688.46 497
6689.23 455
6690.01 455
6690.78 501
6691.55 529
6692.32 474
6693.09 494
6693.86 465
6694.64 413
6695.41 397
6696.18 451
6696.95 460
6697.73 413
6698.50 404
6699.27 444
6700.04 498
6700.81 458
6701.59 421
6702.36 420
6703.13 440
6703.90 430
6704.68 452
6705.45 392
6706.22 420
6706.99 437
6707.77 409
6708.54 386
6709.31 422
6710.09 447
6710.86 473
6711.63 446
6712.40 448
6713.18 445
6713.95 435
6714.72 494
6715.50 447
6716.27 452
6717.04 403
6717.82 362
6718.59 410
6719.36 444
6720.14 386
6720.91 441
6721.68 421
6722.46 462
6723.23 448
6724.00 465
6724.78 439
6725.55 452
6726.33 443
6727.10 416
6727.87 427
6728.65 391
6729.42 351
6730.20 405
6730.97 396
6731.74 432
6732.52 381
6733.29 446
6734.07 429
6734.84 416
6735.61 401
6736.39 375
6737.16 393
6737.94 419
6738.71 472
6739.49 441
6740.26 434
6741.04 453
6741.81 403
6742.59 380
6743.36 388
6744.13 435
6744.91 432
6745.68 371
6746.46 364
6747.23 422
6748.01 431
6748.78 377
6749.56 393
6750.33 403
6751.11 365
6751.89 388
6752.66 401
6753.44 407
6754.21 402
6754.99 394
6755.76 336
6756.54 390
6757.31 387
6758.09 414
6758.86 366
6759.64 418
6760.42 419
6761.19 438
6761.97 385
6762.74 350
6763.52 346
6764.30 342
6765.07 384
6765.85 404
6766.62 396
6767.40 389
6768.18 334
6768.95 371
6769.73 393
6770.51 371
6771.28 425
6772.06 373
6772.83 385
6773.61 362
6774.39 372
6775.16 363
6775.94 355
6776.72 343
6777.49 379
6778.27 446
6779.05 394
6779.82 389
6780.60 435
6781.38 454
6782.16 378
6782.93 458
6783.71 464
6784.49 441
6785.26 453
6786.04 456
6786.82 416
6787.60 377
6788.37 407
6789.15 451
6789.93 382
6790.71 402
6791.48 378
6792.26 375
6793.04 347
6793.82 320
6794.59 343
6795.37 356
6796.15 357
6796.93 343
6797.70 368
6798.48 365
6799.26 408
6800.04 408
6800.82 430
6801.60 376
6802.37 376
6803.15 378
6803.93 380
6804.71 414
6805.49 396
6806.26 422
6807.04 357
6807.82 375
6808.60 373
6809.38 341
6810.16 394
6810.94 400
6811.71 370
6812.49 375
6813.27 356
6814.05 342
6814.83 386
6815.61 411
6816.39 381
6817.17 352
6817.95 367
6818.73 372
6819.50 354
6820.28 331
6821.06 376
6821.84 415
6822.62 411
6823.40 387
6824.18 356
6824.96 342
6825.74 408
6826.52 415
6827.30 377
6828.08 378
6828.86 396
6829.64 412
6830.42 404
6831.20 394
6831.98 373
6832.76 401
6833.54 435
6834.32 399
6835.10 340
6835.88 360
6836.66 376
6837.44 380
6838.22 374
6839.00 406
6839.78 421
6840.56 355
6841.34 352
6842.12 397
6842.90 452
6843.68 388
6844.46 388
6845.24 361
6846.02 355
6846.80 380
6847.58 392
6848.36 422
6849.14 416
6849.93 373
6850.71 418
6851.49 385
6852.27 398
6853.05 436
6853.83 391
6854.61 441
6855.39 398
6856.17 414
6856.96 372
6857.74 414
6858.52 427
6859.30 375
6860.08 331
6860.86 330
6861.64 408
6862.43 345
6863.21 395
6863.99 358
6864.77 390
6865.55 371
6866.33 395
6867.12 370
6867.90 404
6868.68 448
6869.46 409
6870.24 390
6871.03 384
6871.81 351
6872.59 363
6873.37 381
6874.16 372
6874.94 357
6875.72 339
6876.50 367
6877.28 371
6878.07 338
6878.85 384
6879.63 381
6880.42 364
6881.20 424
6881.98 365
6882.76 369
6883.55 398
6884.33 335
6885.11 352
6885.89 374
6886.68 353
6887.46 413
6888.24 353
6889.03 383
6889.81 441
6890.59 403
6891.38 391
6892.16 433
6892.94 368
6893.73 385
6894.51 439
6895.29 402
6896.08 354
6896.86 326
6897.64 414
6898.43 446
6899.21 328
6900.00 353
6900.78 367
6901.56 369
6902.35 349
6903.13 385
6903.91 372
6904.70 359
6905.48 351
6906.27 361
6907.05 346
6907.84 407
6908.62 418
6909.40 388
6910.19 313
6910.97 375
6911.76 396
6912.54 390
6913.33 396
6914.11 360
6914.90 300
6915.68 346
6916.46 377
6917.25 390
6918.03 392
6918.82 359
6919.60 430
6920.39 405
6921.17 386
6921.96 373
6922.74 392
6923.53 404
6924.31 400
6925.10 402
6925.88 407
6926.67 481
6927.45 429
6928.24 389
6929.03 411
6929.81 418
6930.60 367
6931.38 427
6932.17 383
6932.95 367
6933.74 358
6934.52 341
6935.31 404
6936.10 348
6936.88 333
6937.67 352
6938.45 368
6939.24 349
6940.03 342
6940.81 361
6941.60 356
6942.38 355
6943.17 342
6943.96 399
6944.74 416
6945.53 427
6946.32 379
6947.10 385
6947.89 402
6948.68 419
6949.46 415
6950.25 414
6951.03 440
6951.82 404
6952.61 404
6953.40 383
6954.18 336
6954.97 372
6955.76 340
6956.54 417
6957.33 398
6958.12 443
6958.90 359
6959.69 376
6960.48 362
6961.27 437
6962.05 390
6962.84 426
6963.63 393
6964.41 376
6965.20 380
6965.99 366
6966.78 370
6967.56 392
6968.35 375
6969.14 403
6969.93 465
6970.72 387
6971.50 375
6972.29 375
6973.08 392
6973.87 403
6974.66 406
6975.44 379
6976.23 341
6977.02 403
6977.81 424
6978.60 393
6979.38 389
6980.17 442
6980.96 460
6981.75 424
6982.54 440
6983.33 445
6984.11 433
6984.90 454
6985.69 428
6986.48 452
6987.27 479
6988.06 491
6988.85 461
6989.64 484
6990.42 489
6991.21 437
6992.00 460
6992.79 440
6993.58 456
6994.37 427
6995.16 384
6995.95 355
6996.74 390
6997.53 408
6998.32 434
6999.10 441
6999.89 458
7000.68 418
7001.47 438
7002.26 531
7003.05 479
7003.84 456
7004.63 382
7005.42 422
7006.21 396
7007.00 436
7007.79 382
7008.58 354
7009.37 441
7010.16 443
7010.95 449
7011.74 311
7012.53 364
7013.32 374
7014.11 360
7014.90 354
7015.69 338
7016.48 295
7017.27 354
7018.06 373
7018.85 387
7019.64 399
7020.43 401
7021.23 342
7022.02 363
7022.81 386
7023.60 362
7024.39 396
7025.18 444
7025.97 344
7026.76 395
7027.55 417
7028.34 401
7029.13 413
7029.93 370
7030.72 384
7031.51 377
7032.30 419
7033.09 426
7033.88 383
7034.67 387
7035.46 360
7036.26 437
7037.05 394
7037.84 390
7038.63 359
7039.42 413
7040.21 413
7041.01 405
7041.80 376
7042.59 379
7043.38 443
7044.17 391
7044.97 453
7045.76 397
7046.55 471
7047.34 379
7048.13 348
7048.93 400
7049.72 434
7050.51 405
7051.30 419
7052.09 396
7052.89 388
7053.68 386
7054.47 395
7055.26 392
7056.06 421
7056.85 476
7057.64 417
7058.44 354
7059.23 373
7060.02 401
7060.81 379
7061.61 361
7062.40 366
7063.19 369
7063.99 382
7064.78 401
7065.57 395
7066.37 389
7067.16 367
7067.95 375
7068.74 329
7069.54 373
7070.33 467
7071.13 475
7071.92 396
7072.71 426
7073.51 439
7074.30 386
7075.09 396
7075.89 401
7076.68 405
7077.47 430
7078.27 397
7079.06 391
7079.86 426
7080.65 392
7081.44 420
7082.24 405
7083.03 455
7083.83 469
7084.62 335
7085.41 408
7086.21 404
7087.00 437
7087.80 461
7088.59 435
7089.39 465
7090.18 439
7090.98 427
7091.77 413
7092.56 449
7093.36 416
7094.15 422
7094.95 432
7095.74 430
7096.54 428
7097.33 385
7098.13 400
7098.92 435
7099.72 342
7100.51 385
7101.31 424
7102.10 413
7102.90 402
7103.69 441
7104.49 419
7105.29 369
7106.08 370
7106.88 381
7107.67 343
7108.47 364
7109.26 378
7110.06 354
7110.85 356
7111.65 369
7112.45 380
7113.24 403
7114.04 394
7114.83 366
7115.63 402
7116.42 404
7117.22 394
7118.02 412
7118.81 410
7119.61 422
7120.41 464
7121.20 458
7122.00 408
7122.79 374
7123.59 394
7124.39 406
7125.18 367
7125.98 356
7126.78 413
7127.57 411
7128.37 371
7129.17 401
7129.96 372
7130.76 404
7131.56 392
7132.35 364
7133.15 350
7133.95 385
7134.74 411
7135.54 382
7136.34 389
7137.14 363
7137.93 386
7138.73 402
7139.53 389
7140.33 390
7141.12 389
7141.92 317
7142.72 356
7143.51 356
7144.31 340
7145.11 379
7145.91 368
7146.71 391
7147.50 367
7148.30 383
7149.10 388
7149.90 350
7150.69 325
7151.49 340
7152.29 351
7153.09 332
7153.89 366
7154.68 412
7155.48 363
7156.28 334
7157.08 369
7157.88 377
7158.68 340
7159.47 328
7160.27 358
7161.07 333
7161.87 355
7162.67 339
7163.47 364
7164.27 383
7165.06 353
7165.86 422
7166.66 370
7167.46 319
7168.26 354
7169.06 398
7169.86 374
7170.66 394
7171.46 316
7172.25 324
7173.05 386
7173.85 394
7174.65 350
7175.45 410
7176.25 392
7177.05 333
7177.85 381
7178.65 373
7179.45 354
7180.25 373
7181.05 387
7181.85 391
7182.65 375
7183.45 358
7184.25 357
7185.05 329
7185.85 362
7186.65 332
7187.45 340
7188.25 348
7189.05 436
7189.85 353
7190.65 333
7191.45 328
7192.25 382
7193.05 341
7193.85 324
7194.65 374
7195.45 354
7196.25 413
7197.05 382
7197.85 390
7198.65 373
7199.45 351
7200.25 365
7201.05 399
7201.85 365
7202.65 358
7203.46 331
7204.26 393
7205.06 352
7205.86 377
7206.66 331
7207.46 336
7208.26 388
7209.06 355
7209.86 301
7210.66 335
7211.47 386
7212.27 333
7213.07 315
7213.87 354
7214.67 361
7215.47 346
7216.27 351
7217.08 365
7217.88 328
7218.68 383
7219.48 424
7220.28 391
7221.09 396
7221.89 386
7222.69 417
7223.49 382
7224.29 326
7225.10 371
7225.90 393
7226.70 388
7227.50 387
7228.30 334
7229.11 337
7229.91 347
7230.71 328
7231.51 337
7232.32 322
7233.12 336
7233.92 349
7234.72 356
7235.53 356
7236.33 322
7237.13 370
7237.93 358
7238.74 378
7239.54 368
7240.34 427
7241.15 403
7241.95 434
7242.75 429
7243.55 383
7244.36 381
7245.16 414
7245.96 424
7246.77 339
7247.57 358
7248.37 336
7249.18 362
7249.98 368
7250.78 386
7251.59 408
7252.39 398
7253.20 382
7254.00 327
7254.80 344
7255.61 389
7256.41 380
7257.21 323
7258.02 359
7258.82 397
7259.63 392
7260.43 334
7261.23 389
7262.04 360
7262.84 329
7263.65 314
7264.45 369
7265.26 333
7266.06 356
7266.86 347
7267.67 371
7268.47 326
7269.28 374
7270.08 345
7270.89 312
7271.69 353
7272.50 385
7273.30 395
7274.11 370
7274.91 355
7275.71 385
7276.52 307
7277.32 348
7278.13 359
7278.93 390
7279.74 379
7280.55 394
7281.35 383
7282.16 388
7282.96 433
7283.77 422
7284.57 419
7285.38 431
7286.18 495
7286.99 452
7287.79 467
7288.60 522
7289.40 486
7290.21 481
7291.02 430
7291.82 424
7292.63 409
7293.43 359
7294.24 337
7295.05 357
7295.85 365
7296.66 386
7297.46 416
7298.27 420
7299.08 411
7299.88 397
7300.69 370
7301.49 366
7302.30 325
7303.11 341
7303.91 366
7304.72 382
7305.53 403
7306.33 338
7307.14 348
7307.95 370
7308.75 420
7309.56 410
7310.37 351
7311.17 360
7311.98 422
7312.79 436
7313.59 378
7314.40 369
7315.21 373
7316.02 400
7316.82 434
7317.63 417
7318.44 432
7319.24 443
7320.05 427
7320.86 408
7321.67 402
7322.47 484
7323.28 469
7324.09 496
7324.90 490
7325.70 478
7326.51 433
7327.32 414
7328.13 462
7328.94 416
7329.74 374
7330.55 362
7331.36 368
7332.17 437
7332.98 412
7333.78 401
7334.59 337
7335.40 382
7336.21 393
7337.02 356
7337.82 366
7338.63 346
7339.44 343
7340.25 347
7341.06 394
7341.87 367
7342.68 363
7343.48 399
7344.29 423
7345.10 365
7345.91 314
7346.72 367
7347.53 367
7348.34 378
7349.15 372
7349.95 377
7350.76 377
7351.57 389
7352.38 379
7353.19 355
7354.00 312
7354.81 317
7355.62 337
7356.43 333
7357.24 355
7358.05 350
7358.86 348
7359.67 369
7360.48 373
7361.29 352
7362.09 376
7362.90 392
7363.71 375
7364.52 336
7365.33 337
7366.14 341
7366.95 394
7367.76 402
7368.57 363
7369.38 373
7370.19 330
7371.00 352
7371.81 330
7372.62 358
7373.43 326
7374.25 368
7375.06 334
7375.87 361
7376.68 344
7377.49 319
7378.30 329
7379.11 313
7379.92 312
7380.73 365
7381.54 368
7382.35 345
7383.16 338
7383.97 334
7384.78 334
7385.59 359
7386.41 390
7387.22 370
7388.03 325
7388.84 357
7389.65 347
7390.46 295
7391.27 368
7392.08 361
7392.89 340
7393.71 378
7394.52 324
7395.33 333
7396.14 297
7396.95 340
7397.76 320
7398.58 320
7399.39 378
7400.20 383
7401.01 420
7401.82 391
7402.63 371
7403.45 349
7404.26 350
7405.07 351
7405.88 361
7406.69 346
7407.51 352
7408.32 353
7409.13 348
7409.94 362
7410.76 385
7411.57 304
7412.38 321
7413.19 346
7414.01 301
7414.82 303
7415.63 293
7416.44 296
7417.26 306
7418.07 290
7418.88 286
7419.69 348
7420.51 336
7421.32 302
7422.13 305
7422.95 278
7423.76 292
7424.57 323
7425.39 318
7426.20 352
7427.01 336
7427.83 311
7428.64 288
7429.45 298
7430.27 309
7431.08 316
7431.89 316
7432.71 324
7433.52 320
7434.33 318
7435.15 338
7435.96 289
7436.77 307
7437.59 289
7438.40 294
7439.22 269
7440.03 323
7440.84 312
7441.66 353
7442.47 312
7443.29 332
7444.10 371
7444.91 298
7445.73 348
7446.54 295
7447.36 317
7448.17 347
7448.99 324
7449.80 306
7450.62 313
7451.43 318
7452.24 335
7453.06 306
7453.87 353
7454.69 323
7455.50 305
7456.32 342
7457.13 308
7457.95 314
7458.76 384
7459.58 370
7460.39 307
7461.21 309
7462.02 326
7462.84 334
7463.65 336
7464.47 376
7465.28 360
7466.10 326
7466.92 304
7467.73 341
7468.55 359
7469.36 316
7470.18 277
7470.99 317
7471.81 338
7472.62 340
7473.44 346
7474.26 361
7475.07 333
7475.89 330
7476.70 352
7477.52 328
7478.34 313
7479.15 307
7479.97 351
7480.78 324
7481.60 319
7482.42 327
7483.23 359
7484.05 311
7484.87 272
7485.68 288
7486.50 317
7487.32 315
7488.13 323
7488.95 370
7489.76 347
7490.58 340
7491.40 360
7492.22 368
7493.03 315
7493.85 319
7494.67 320
7495.48 372
7496.30 366
7497.12 327
7497.93 323
7498.75 328
7499.57 332
7500.39 339
7501.20 342
7502.02 362
7502.84 342
7503.66 359
7504.47 355
7505.29 308
7506.11 298
7506.93 333
7507.74 340
7508.56 356
7509.38 288
7510.20 289
7511.01 325
7511.83 345
7512.65 311
7513.47 382
7514.29 338
7515.10 333
7515.92 313
7516.74 315
7517.56 268
7518.38 298
7519.19 304
7520.01 378
7520.83 295
7521.65 275
7522.47 267
7523.29 283
7524.11 296
7524.92 292
7525.74 324
7526.56 297
7527.38 295
7528.20 282
7529.02 322
7529.84 331
7530.66 323
7531.47 318
7532.29 304
7533.11 330
7533.93 315
7534.75 352
7535.57 301
7536.39 266
7537.21 311
7538.03 343
7538.85 295
7539.67 302
7540.49 335
7541.31 304
7542.12 275
7542.94 360
7543.76 350
7544.58 347
7545.40 324
7546.22 370
7547.04 329
7547.86 309
7548.68 288
7549.50 375
7550.32 375
7551.14 334
7551.96 324
7552.78 372
7553.60 363
7554.42 318
7555.24 335
7556.06 325
7556.88 327
7557.70 346
7558.52 351
7559.35 337
7560.17 388
7560.99 322
7561.81 296
7562.63 313
7563.45 342
7564.27 318
7565.09 333
7565.91 344
7566.73 351
7567.55 344
7568.37 325
7569.19 349
7570.02 310
7570.84 334
7571.66 322
7572.48 311
7573.30 321
7574.12 313
7574.94 304
7575.76 308
7576.59 296
7577.41 349
7578.23 344
7579.05 348
7579.87 320
7580.69 341
7581.51 367
7582.34 299
7583.16 309
7583.98 317
7584.80 303
7585.62 307
7586.45 343
7587.27 356
7588.09 333
7588.91 384
7589.73 343
7590.56 352
7591.38 312
7592.20 365
7593.02 389
7593.85 318
7594.67 321
7595.49 348
7596.31 342
7597.14 319
7597.96 336
7598.78 340
7599.60 386
7600.43 405
7601.25 323
7602.07 394
7602.89 396
7603.72 347
7604.54 353
7605.36 335
7606.19 333
7607.01 318
7607.83 382
7608.66 386
7609.48 372
7610.30 404
7611.12 343
7611.95 340
7612.77 321
7613.59 308
7614.42 364
7615.24 350
7616.07 384
7616.89 338
7617.71 347
7618.54 376
7619.36 331
7620.18 328
7621.01 345
7621.83 348
7622.66 351
7623.48 319
7624.30 332
7625.13 376
7625.95 381
7626.78 379
7627.60 351
7628.42 397
7629.25 385
7630.07 419
7630.90 379
7631.72 390
7632.55 405
7633.37 431
7634.19 397
7635.02 397
7635.84 427
7636.67 438
7637.49 377
7638.32 416
7639.14 396
7639.97 346
7640.79 352
7641.62 333
7642.44 357
7643.27 334
7644.09 318
7644.92 332
7645.74 336
7646.57 326
7647.39 285
7648.22 348
7649.04 321
7649.87 344
7650.70 319
7651.52 315
7652.35 309
7653.17 312
7654.00 333
7654.82 353
7655.65 331
7656.47 334
7657.30 346
7658.13 376
7658.95 328
7659.78 336
7660.60 299
7661.43 277
7662.26 316
7663.08 295
7663.91 350
7664.73 337
7665.56 287
7666.39 357
7667.21 317
7668.04 324
7668.87 284
7669.69 332
7670.52 344
7671.35 334
7672.17 318
7673.00 350
7673.83 366
7674.65 377
7675.48 361
7676.31 360
7677.13 309
7677.96 355
7678.79 387
7679.61 318
7680.44 306
7681.27 290
7682.09 297
7682.92 292
7683.75 268
7684.58 309
7685.40 341
7686.23 320
7687.06 323
7687.89 351
7688.71 285
7689.54 294
7690.37 304
7691.20 318
7692.02 330
7692.85 251
7693.68 308
7694.51 332
7695.33 288
7696.16 261
7696.99 316
7697.82 319
7698.65 336
7699.47 348
7700.30 332
7701.13 335
7701.96 300
7702.79 294
7703.62 295
7704.44 299
7705.27 283
7706.10 339
7706.93 345
7707.76 324
7708.59 306
7709.41 332
7710.24 328
7711.07 285
7711.90 284
7712.73 343
7713.56 358
7714.39 302
7715.22 301
7716.05 323
7716.87 294
7717.70 326
7718.53 315
7719.36 276
7720.19 303
7721.02 317
7721.85 317
7722.68 325
7723.51 319
7724.34 313
7725.17 336
7726.00 317
7726.83 310
7727.66 275
7728.48 284
7729.31 337
7730.14 280
7730.97 250
7731.80 300
7732.63 324
7733.46 323
7734.29 287
7735.12 352
7735.95 290
7736.78 291
7737.61 311
7738.44 310
7739.27 351
7740.10 337
7740.93 311
7741.77 272
7742.60 281
7743.43 294
7744.26 294
7745.09 274
7745.92 342
7746.75 345
7747.58 374
7748.41 429
7749.24 412
7750.07 384
7750.90 357
7751.73 435
7752.56 431
7753.39 370
7754.23 329
7755.06 337
7755.89 327
7756.72 354
7757.55 260
7758.38 277
7759.21 297
7760.04 283
7760.88 303
7761.71 262
7762.54 271
7763.37 286
7764.20 316
7765.03 292
7765.86 281
7766.70 296
7767.53 291
7768.36 292
7769.19 296
7770.02 270
7770.86 244
7771.69 313
7772.52 291
7773.35 319
7774.18 308
7775.02 274
7775.85 262
7776.68 276
7777.51 296
7778.34 297
7779.18 300
7780.01 275
7780.84 316
7781.67 321
7782.51 307
7783.34 272
7784.17 287
7785.00 291
7785.84 321
7786.67 311
7787.50 325
7788.34 328
7789.17 281
7790.00 275
7790.83 297
7791.67 336
7792.50 311
7793.33 323
7794.17 327
7795.00 311
7795.83 302
7796.67 266
7797.50 313
7798.33 312
7799.17 320
7800.00 276
7800.83 275
7801.67 363
7802.50 337
7803.33 301
7804.17 287
7805.00 272
7805.84 267
7806.67 215
7807.50 274
7808.34 300
7809.17 267
7810.01 249
7810.84 272
7811.67 292
7812.51 302
7813.34 307
7814.18 315
7815.01 293
7815.84 280
7816.68 283
7817.51 332
7818.35 307
7819.18 314
7820.02 317
7820.85 315
7821.69 295
7822.52 313
7823.36 320
7824.19 271
7825.03 308
7825.86 309
7826.69 293
7827.53 308
7828.36 363
7829.20 337
7830.03 325
7830.87 263
7831.71 317
7832.54 320
7833.38 308
7834.21 300
7835.05 252
7835.88 325
7836.72 306
7837.55 281
7838.39 303
7839.22 353
7840.06 291
7840.90 295
7841.73 299
7842.57 294
7843.40 305
7844.24 281
7845.07 251
7845.91 257
7846.75 293
7847.58 287
7848.42 306
7849.25 285
7850.09 273
7850.93 256
7851.76 278
7852.60 271
7853.44 259
7854.27 289
7855.11 291
7855.94 289
7856.78 309
7857.62 316
7858.45 287
7859.29 274
7860.13 319
7860.96 277
7861.80 304
7862.64 331
7863.47 303
7864.31 312
7865.15 361
7865.99 329
7866.82 328
7867.66 307
7868.50 273
7869.33 303
7870.17 331
7871.01 296
7871.85 297
7872.68 277
7873.52 313
7874.36 332
7875.20 277
7876.03 275
7876.87 272
7877.71 274
7878.55 305
7879.38 319
7880.22 298
7881.06 335
7881.90 289
7882.74 297
7883.57 296
7884.41 312
7885.25 289
7886.09 297
7886.93 267
7887.76 269
7888.60 265
7889.44 238
7890.28 266
7891.12 266
7891.96 280
7892.79 302
7893.63 269
7894.47 269
7895.31 306
7896.15 255
7896.99 310
7897.83 310
7898.66 289
7899.50 307
7900.34 265
7901.18 281
7902.02 348
7902.86 289
7903.70 283
7904.54 290
7905.38 291
7906.21 307
7907.05 302
7907.89 285
7908.73 263
7909.57 250
7910.41 258
7911.25 291
7912.09 293
7912.93 255
7913.77 290
7914.61 268
7915.45 252
7916.29 303
7917.13 300
7917.97 312
7918.81 299
7919.65 303
7920.49 303
7921.33 330
7922.17 274
7923.01 266
7923.85 303
7924.69 315
7925.53 277
7926.37 238
7927.21 280
7928.05 257
7928.89 270
7929.73 242
7930.57 293
7931.41 294
7932.25 250
7933.09 275
7933.93 285
7934.77 308
7935.61 259
7936.45 303
7937.29 281
7938.14 301
7938.98 320
7939.82 283
7940.66 320
7941.50 287
7942.34 322
7943.18 333
7944.02 293
7944.86 303
7945.70 278
7946.55 266
7947.39 281
7948.23 293
7949.07 313
7949.91 301
7950.75 282
7951.59 249
7952.44 291
7953.28 252
7954.12 320
7954.96 284
7955.80 295
7956.65 281
7957.49 288
7958.33 322
7959.17 304
7960.01 291
7960.86 294
7961.70 244
7962.54 246
7963.38 290
7964.22 291
7965.07 297
7965.91 284
7966.75 291
7967.59 283
7968.44 318
7969.28 259
7970.12 259
7970.96 275
7971.81 257
7972.65 285
7973.49 253
7974.33 280
7975.18 228
7976.02 253
7976.86 280
7977.71 276
7978.55 259
7979.39 296
7980.23 288
7981.08 250
7981.92 291
7982.76 341
7983.61 236
7984.45 255
7985.29 240
7986.14 243
7986.98 260
7987.82 256
7988.67 284
7989.51 283
7990.36 291
7991.20 255
7992.04 294
7992.89 256
7993.73 297
7994.57 243
7995.42 231
7996.26 219
7997.11 260
7997.95 281
7998.79 250
7999.64 272
8000.48 324
8001.33 282
8002.17 288
8003.01 305
8003.86 291
8004.70 312
8005.55 242
8006.39 259
8007.24 284
8008.08 226
8008.93 271
8009.77 265
8010.62 276
8011.46 264
8012.30 254
8013.15 225
8013.99 250
8014.84 254
8015.68 286
8016.53 212
8017.37 236
8018.22 264
8019.06 252
8019.91 227
8020.76 222
8021.60 208
8022.45 235
8023.29 231
8024.14 249
8024.98 239
8025.83 274
8026.67 235
8027.52 258
8028.36 268
8029.21 307
8030.06 280
8030.90 239
8031.75 270
8032.59 276
8033.44 297
8034.28 261
8035.13 257
8035.98 259
8036.82 245
8037.67 280
8038.52 287
8039.36 251
8040.21 218
8041.05 262
8041.90 274
8042.75 293
8043.59 275
8044.44 258
8045.29 275
8046.13 287
8046.98 281
8047.83 247
8048.67 247
8049.52 251
8050.37 270
8051.21 284
8052.06 258
8052.91 225
8053.75 280
8054.60 283
8055.45 244
8056.30 250
8057.14 267
8057.99 260
8058.84 239
8059.68 245
8060.53 231
8061.38 212
8062.23 241
8063.07 291
8063.92 240
8064.77 231
8065.62 196
8066.46 232
8067.31 243
8068.16 234
8069.01 218
8069.85 242
8070.70 247
8071.55 263
8072.40 228
8073.25 252
8074.09 209
8074.94 230
8075.79 244
8076.64 241
8077.49 235
8078.34 266
8079.18 240
8080.03 248
8080.88 242
8081.73 222
8082.58 260
8083.43 265
8084.27 219
8085.12 241
8085.97 233
8086.82 245
8087.67 268
8088.52 285
8089.37 262
8090.22 228
8091.06 221
8091.91 272
8092.76 242
8093.61 263
8094.46 266
8095.31 278
8096.16 245
8097.01 239
8097.86 241
8098.71 244
8099.56 249
8100.41 277
8101.26 316
8102.11 284
8102.95 244
8103.80 267
8104.65 264
8105.50 227
8106.35 262
8107.20 258
8108.05 264
8108.90 260
8109.75 266
8110.60 234
8111.45 237
8112.30 249
8113.15 243
8114.00 256
8114.85 250
8115.70 268
8116.55 264
8117.40 270
8118.25 262
8119.10 263
8119.96 262
8120.81 267
8121.66 272
8122.51 250
8123.36 250
8124.21 242
8125.06 249
8125.91 242
8126.76 270
8127.61 280
8128.46 274
8129.31 268
8130.16 268
8131.02 301
8131.87 300
8132.72 278
8133.57 287
8134.42 287
8135.27 259
8136.12 267
8136.97 278
8137.83 255
8138.68 273
8139.53 272
8140.38 301
8141.23 281
8142.08 279
8142.93 260
8143.79 298
8144.64 282
8145.49 259
8146.34 258
8147.19 259
8148.05 250
8148.90 268
8149.75 235
8150.60 209
8151.45 237
8152.31 250
8153.16 278
8154.01 276
8154.86 268
8155.71 299
8156.57 239
8157.42 246
8158.27 239
8159.12 292
8159.98 296
8160.83 271
8161.68 304
8162.54 262
8163.39 232
8164.24 235
8165.09 261
8165.95 254
8166.80 248
8167.65 262
8168.51 285
8169.36 269
8170.21 216
8171.06 244
8171.92 265
8172.77 250
8173.62 244
8174.48 235
8175.33 256
8176.18 236
8177.04 242
8177.89 265
8178.74 254
8179.60 259
8180.45 295
8181.31 261
8182.16 235
8183.01 282
8183.87 267
8184.72 259
8185.57 314
8186.43 276
8187.28 257
8188.14 246
8188.99 258
8189.84 284
8190.70 242
8191.55 267
8192.41 233
8193.26 252
8194.12 233
8194.97 241
8195.83 267
8196.68 270
8197.53 303
8198.39 257
8199.24 280
8200.10 276
8200.95 275
8201.81 253
8202.66 250
8203.52 295
8204.37 245
8205.23 238
8206.08 237
8206.94 223
8207.79 226
8208.65 237
8209.50 233
8210.36 233
8211.21 243
8212.07 239
8212.92 222
8213.78 199
8214.63 246
8215.49 271
8216.34 298
8217.20 259
8218.06 262
8218.91 265
8219.77 260
8220.62 250
8221.48 270
8222.33 242
8223.19 264
8224.05 284
8224.90 281
8225.76 237
8226.61 230
8227.47 259
8228.33 256
8229.18 241
8230.04 259
8230.90 205
8231.75 238
8232.61 211
8233.46 198
8234.32 219
8235.18 232
8236.03 304
8236.89 216
8237.75 260
8238.60 251
8239.46 250
8240.32 259
8241.17 239
8242.03 209
8242.89 217
8243.74 201
8244.60 225
8245.46 236
8246.32 231
8247.17 268
8248.03 264
8248.89 263
8249.74 216
8250.60 227
8251.46 244
8252.32 261
8253.17 212
8254.03 233
8254.89 248
8255.75 245
8256.60 249
8257.46 264
8258.32 233
8259.18 207
8260.04 228
8260.89 215
8261.75 232
8262.61 231
8263.47 255
8264.32 239
8265.18 224
8266.04 226
8266.90 225
8267.76 236
8268.62 246
8269.47 241
8270.33 257
8271.19 235
8272.05 246
8272.91 242
8273.77 237
8274.62 260
8275.48 245
8276.34 274
8277.20 285
8278.06 261
8278.92 266
8279.78 261
8280.64 247
8281.49 238
8282.35 207
8283.21 249
8284.07 230
8284.93 234
8285.79 231
8286.65 216
8287.51 266
8288.37 247
8289.23 261
8290.09 231
8290.95 253
8291.80 225
8292.66 256
8293.52 215
8294.38 235
8295.24 238
8296.10 242
8296.96 280
8297.82 253
8298.68 290
8299.54 232
8300.40 230
8301.26 238
8302.12 222
8302.98 255
8303.84 258
8304.70 234
8305.56 241
8306.42 260
8307.28 218
8308.14 258
8309.00 239
8309.86 268
8310.72 280
8311.58 235
8312.44 221
8313.31 232
8314.17 220
8315.03 274
8315.89 258
8316.75 260
8317.61 241
8318.47 224
8319.33 245
8320.19 280
8321.05 276
8321.91 249
8322.77 304
8323.64 316
8324.50 253
8325.36 208
8326.22 250
8327.08 248
8327.94 227
8328.80 218
8329.66 206
8330.53 218
8331.39 261
8332.25 198
8333.11 203
8333.97 260
8334.83 269
8335.70 281
8336.56 246
8337.42 240
8338.28 203
8339.14 202
8340.00 264
8340.87 258
8341.73 224
8342.59 243
8343.45 273
8344.32 248
8345.18 243
8346.04 241
8346.90 256
8347.76 231
8348.63 242
8349.49 198
8350.35 243
8351.21 240
8352.08 227
8352.94 223
8353.80 221
8354.66 184
8355.53 193
8356.39 230
8357.25 244
8358.12 203
8358.98 214
8359.84 262
8360.71 302
8361.57 263
8362.43 251
8363.29 282
8364.16 278
8365.02 246
8365.88 236
8366.75 267
8367.61 227
8368.47 241
8369.34 274
8370.20 229
8371.06 216
8371.93 258
8372.79 252
8373.66 252
8374.52 265
8375.38 218
8376.25 215
8377.11 283
8377.97 225
8378.84 211
8379.70 266
8380.57 269
8381.43 234
8382.30 224
8383.16 261
8384.02 236
8384.89 250
8385.75 275
8386.62 259
8387.48 218
8388.35 225
8389.21 244
8390.07 257
8390.94 259
8391.80 266
8392.67 216
8393.53 247
8394.40 241
8395.26 249
8396.13 235
8396.99 232
8397.86 216
8398.72 229
8399.59 248
8400.45 218
8401.32 259
8402.18 226
8403.05 234
8403.91 222
8404.78 252
8405.64 286
8406.51 238
8407.37 234
8408.24 240
8409.11 259
8409.97 244
8410.84 242
8411.70 233
8412.57 234
8413.43 264
8414.30 229
8415.17 249
8416.03 274
8416.90 299
8417.76 275
8418.63 258
8419.50 223
8420.36 191
8421.23 212
8422.09 249
8422.96 251
8423.83 247
8424.69 234
8425.56 266
8426.43 256
8427.29 210
8428.16 240
8429.02 246
8429.89 229
8430.76 214
8431.62 262
8432.49 207
8433.36 243
8434.23 240
8435.09 226
8435.96 253
8436.83 248
8437.69 222
8438.56 234
8439.43 257
8440.29 252
8441.16 259
8442.03 223
8442.90 275
8443.76 256
8444.63 241
8445.50 287
8446.37 280
8447.23 284
8448.10 279
8448.97 230
8449.84 251
8450.70 288
8451.57 270
8452.44 237
8453.31 263
8454.17 261
8455.04 298
8455.91 269
8456.78 309
8457.65 287
8458.51 316
8459.38 298
8460.25 335
8461.12 371
8461.99 348
8462.86 349
8463.72 297
8464.59 283
8465.46 291
8466.33 280
8467.20 288
8468.07 276
8468.93 287
8469.80 245
8470.67 268
8471.54 332
8472.41 330
8473.28 362
8474.15 351
8475.02 341
8475.89 346
8476.75 346
8477.62 298
8478.49 295
8479.36 281
8480.23 280
8481.10 295
8481.97 290
8482.84 272
8483.71 275
8484.58 281
8485.45 276
8486.32 239
8487.19 249
8488.06 209
8488.92 245
8489.79 221
8490.66 260
8491.53 254
8492.40 261
8493.27 260
8494.14 252
8495.01 238
8495.88 224
8496.75 272
8497.62 271
8498.49 262
8499.36 275
8500.23 265
8501.10 232
8501.97 268
8502.85 264
8503.72 240
8504.59 248
8505.46 252
8506.33 235
8507.20 302
8508.07 279
8508.94 227
8509.81 252
8510.68 249
8511.55 259
8512.42 268
8513.29 265
8514.16 258
8515.03 245
8515.91 309
8516.78 266
8517.65 231
8518.52 252
8519.39 248
8520.26 248
8521.13 259
8522.00 249
8522.88 245
8523.75 251
8524.62 272
8525.49 245
8526.36 246
8527.23 222
8528.10 255
8528.98 258
8529.85 285
8530.72 292
8531.59 247
8532.46 264
8533.34 268
8534.21 253
8535.08 257
8535.95 293
8536.82 271
8537.70 253
8538.57 270
8539.44 298
8540.31 254
8541.18 264
8542.06 259
8542.93 237
8543.80 215
8544.67 226
8545.55 258
8546.42 316
8547.29 244
8548.17 248
8549.04 274
8549.91 267
8550.78 256
8551.66 235
8552.53 257
8553.40 266
8554.28 293
8555.15 292
8556.02 317
8556.89 279
8557.77 300
8558.64 282
8559.51 261
8560.39 274
8561.26 240
8562.13 237
8563.01 296
8563.88 279
8564.75 251
8565.63 212
8566.50 249
8567.38 252
8568.25 253
8569.12 205
8570.00 197
8570.87 233
8571.74 238
8572.62 217
8573.49 233
8574.37 227
8575.24 259
8576.11 237
8576.99 206
8577.86 221
8578.74 244
8579.61 272
8580.49 260
8581.36 220
8582.23 235
8583.11 236
8583.98 236
8584.86 225
8585.73 229
8586.61 242
8587.48 223
8588.36 253
8589.23 234
8590.11 236
8590.98 238
8591.86 237
8592.73 255
8593.61 238
8594.48 233
8595.36 259
8596.23 258
8597.11 233
8597.98 219
8598.86 252
8599.73 256
8600.61 230
8601.48 254
8602.36 229
8603.23 171
8604.11 252
8604.99 245
8605.86 219
8606.74 210
8607.61 254
8608.49 255
8609.36 249
8610.24 238
8611.12 245
8611.99 242
8612.87 234
8613.74 211
8614.62 226
8615.50 243
8616.37 277
8617.25 258
8618.12 214
8619.00 205
8619.88 248
8620.75 276
8621.63 252
8622.51 251
8623.38 230
8624.26 216
8625.14 218
8626.01 250
8626.89 207
8627.77 199
8628.64 240
8629.52 205
8630.40 229
8631.27 228
8632.15 225
8633.03 228
8633.90 262
8634.78 219
8635.66 197
8636.54 213
8637.41 222
8638.29 231
8639.17 227
8640.05 206
8640.92 220
8641.80 254
8642.68 238
8643.55 212
8644.43 247
8645.31 215
8646.19 218
8647.07 223
8647.94 202
8648.82 235
8649.70 245
8650.58 238
8651.45 233
8652.33 192
8653.21 223
8654.09 197
8654.97 173
8655.85 201
8656.72 222
8657.60 250
8658.48 230
8659.36 209
8660.24 232
8661.12 212
8661.99 219
8662.87 219
8663.75 223
8664.63 217
8665.51 239
8666.39 236
8667.27 235
8668.14 216
8669.02 190
8669.90 192
8670.78 184
8671.66 192
8672.54 204
8673.42 206
8674.30 232
8675.18 241
8676.06 212
8676.94 189
8677.81 228
8678.69 207
8679.57 195
8680.45 183
8681.33 210
8682.21 193
8683.09 256
8683.97 245
8684.85 225
8685.73 221
8686.61 239
8687.49 247
8688.37 227
8689.25 232
8690.13 251
8691.01 238
8691.89 253
8692.77 268
8693.65 236
8694.53 250
8695.41 255
8696.29 232
8697.17 235
8698.05 205
8698.93 210
8699.81 220
8700.69 186
8701.57 179
8702.45 223
8703.33 213
8704.21 224
8705.09 205
8705.98 235
8706.86 269
8707.74 240
8708.62 205
8709.50 203
8710.38 217
8711.26 199
8712.14 228
8713.02 212
8713.90 200
8714.79 243
8715.67 184
8716.55 227
8717.43 211
8718.31 231
8719.19 248
8720.07 201
8720.95 256
8721.84 216
8722.72 234
8723.60 248
8724.48 250
8725.36 201
8726.24 189
8727.13 194
8728.01 216
8728.89 213
8729.77 231
8730.65 201
8731.54 213
8732.42 212
8733.30 233
8734.18 237
8735.06 210
8735.95 204
8736.83 230
8737.71 222
8738.59 210
8739.48 238
8740.36 220
8741.24 230
8742.12 240
8743.01 206
8743.89 225
8744.77 213
8745.65 201
8746.54 218
8747.42 223
8748.30 206
8749.19 238
8750.07 270
8750.95 244
8751.83 199
8752.72 243
8753.60 213
8754.48 222
8755.37 236
8756.25 258
8757.13 250
8758.02 257
8758.90 262
8759.78 244
8760.67 278
8761.55 251
8762.43 242
8763.32 239
8764.20 223
8765.09 229
8765.97 209
8766.85 234
8767.74 232
8768.62 201
8769.51 206
8770.39 197
8771.27 195
8772.16 219
8773.04 253
8773.93 226
8774.81 203
8775.69 273
8776.58 261
8777.46 253
8778.35 198
8779.23 219
8780.12 224
8781.00 238
8781.89 212
8782.77 196
8783.65 175
8784.54 219
8785.42 226
8786.31 210
8787.19 243
8788.08 208
8788.96 206
8789.85 229
8790.73 203
8791.62 232
8792.50 236
8793.39 200
8794.27 185
8795.16 224
8796.04 234
8796.93 239
8797.82 250
8798.70 267
8799.59 227
8800.47 231
8801.36 207
8802.24 220
8803.13 235
8804.01 226
8804.90 205
8805.79 226
8806.67 225
8807.56 199
8808.44 206
8809.33 215
8810.22 204
8811.10 234
8811.99 206
8812.87 202
8813.76 188
8814.65 239
8815.53 215
8816.42 229
8817.30 212
8818.19 214
8819.08 232
8819.96 215
8820.85 189
8821.74 217
8822.62 183
8823.51 216
8824.40 241
8825.28 201
8826.17 226
8827.06 237
8827.94 246
8828.83 217
8829.72 220
8830.61 212
8831.49 194
8832.38 229
8833.27 234
8834.15 204
8835.04 198
8835.93 214
8836.82 206
8837.70 181
8838.59 226
8839.48 230
8840.37 236
8841.25 212
8842.14 222
8843.03 212
8843.92 186
8844.80 163
8845.69 213
8846.58 183
8847.47 221
8848.36 225
8849.24 225
8850.13 226
8851.02 217
8851.91 206
8852.80 196
8853.68 193
8854.57 161
8855.46 195
8856.35 225
8857.24 212
8858.13 210
8859.01 187
8859.90 195
8860.79 240
8861.68 222
8862.57 227
8863.46 206
8864.35 215
8865.23 257
8866.12 235
8867.01 210
8867.90 198
8868.79 196
8869.68 193
8870.57 211
8871.46 182
8872.35 203
8873.24 204
8874.12 217
8875.01 204
8875.90 208
8876.79 200
8877.68 204
8878.57 218
8879.46 216
8880.35 201
8881.24 197
8882.13 207
8883.02 197
8883.91 181
8884.80 207
8885.69 218
8886.58 202
8887.47 210
8888.36 175
8889.25 189
8890.14 154
8891.03 191
8891.92 205
8892.81 217
8893.70 196
8894.59 158
8895.48 171
8896.37 185
8897.26 171
8898.15 169
8899.04 200
8899.93 201
8900.82 195
8901.71 180
8902.60 183
8903.49 200
8904.38 210
8905.28 184
8906.17 199
8907.06 187
8907.95 178
8908.84 178
8909.73 208
8910.62 206
8911.51 162
8912.40 184
8913.29 187
8914.19 203
8915.08 212
8915.97 163
8916.86 196
8917.75 191
8918.64 203
8919.53 196
8920.43 178
8921.32 193
8922.21 163
8923.10 165
8923.99 174
8924.88 231
8925.78 218
8926.67 193
8927.56 180
8928.45 185
8929.34 214
8930.24 214
8931.13 209
8932.02 178
8932.91 153
8933.80 178
8934.70 209
8935.59 207
8936.48 206
8937.37 222
8938.27 206
8939.16 200
8940.05 160
8940.94 202
8941.84 177
8942.73 157
8943.62 168
8944.51 157
8945.41 165
8946.30 201
8947.19 174
8948.09 189
8948.98 195
8949.87 199
8950.77 181
8951.66 193
8952.55 172
8953.44 167
8954.34 228
8955.23 213
8956.12 192
8957.02 189
8957.91 178
8958.80 193
8959.70 173
8960.59 202
8961.49 187
8962.38 170
8963.27 180
8964.17 199
8965.06 180
8965.95 218
8966.85 194
8967.74 224
8968.64 179
8969.53 188
8970.42 180
8971.32 186
8972.21 199
8973.11 225
8974.00 214
8974.90 197
8975.79 193
8976.68 215
8977.58 177
8978.47 194
8979.37 213
8980.26 198
8981.16 172
8982.05 185
8982.95 178
8983.84 192
8984.74 190
8985.63 190
8986.52 200
8987.42 196
8988.31 172
8989.21 174
8990.10 186
8991.00 160
8991.89 186
8992.79 166
8993.69 148
8994.58 185
8995.48 183
8996.37 166
8997.27 184
8998.16 208
8999.06 170
8999.95 214
9000.85 166
9001.74 170
9002.64 189
9003.54 198
9004.43 182
9005.33 188
9006.22 173
9007.12 168
9008.01 180
9008.91 190
9009.81 152
9010.70 194
9011.60 171
9012.50 193
9013.39 180
9014.29 191
9015.18 171
9016.08 194
9016.98 182
9017.87 173
9018.77 163
9019.67 182
9020.56 206
9021.46 175
9022.36 195
9023.25 188
9024.15 197
9025.05 189
9025.94 172
9026.84 196
9027.74 189
9028.63 187
9029.53 201
9030.43 201
9031.32 183
9032.22 228
9033.12 187
9034.02 188
9034.91 188
9035.81 215
9036.71 195
9037.61 167
9038.50 177
9039.40 160
9040.30 185
9041.20 183
9042.09 197
9042.99 228
9043.89 212
9044.79 181
9045.68 177
9046.58 199
9047.48 213
9048.38 179
9049.28 196
9050.17 175
9051.07 185
9051.97 137
9052.87 173
9053.77 173
9054.66 172
9055.56 179
9056.46 170
9057.36 216
9058.26 219
9059.16 175
9060.06 223
9060.95 185
9061.85 164
9062.75 226
9063.65 190
9064.55 173
9065.45 188
9066.35 194
9067.25 148
9068.14 177
9069.04 193
9069.94 175
9070.84 150
9071.74 187
9072.64 176
9073.54 189
9074.44 216
9075.34 191
9076.24 175
9077.14 171
9078.04 174
9078.93 194
9079.83 198
9080.73 193
9081.63 160
9082.53 174
9083.43 225
9084.33 203
9085.23 175
9086.13 186
9087.03 190
9087.93 161
9088.83 181
9089.73 191
9090.63 210
9091.53 203
9092.43 182
9093.33 191
9094.23 194
9095.13 167
9096.03 198
9096.93 177
9097.83 208
9098.73 201
9099.63 214
9100.54 186
9101.44 172
9102.34 153
9103.24 196
9104.14 191
9105.04 160
9105.94 183
9106.84 179
9107.74 191
9108.64 194
9109.54 169
9110.44 188
9111.35 197
9112.25 200
9113.15 167
9114.05 193
9114.95 185
9115.85 180
9116.75 207
9117.65 198
9118.56 200
9119.46 197
9120.36 175
9121.26 163
9122.16 170
9123.06 187
9123.97 172
9124.87 135
9125.77 154
9126.67 190
9127.57 198
9128.47 201
9129.38 170
9130.28 170
9131.18 182
9132.08 198
9132.98 159
9133.89 169
9134.79 194
9135.69 191
9136.59 168
9137.50 166
9138.40 174
9139.30 162
9140.20 161
9141.11 144
9142.01 182
9142.91 213
9143.81 181
9144.72 179
9145.62 162
9146.52 163
9147.42 188
9148.33 189
9149.23 173
9150.13 167
9151.04 189
9151.94 169
9152.84 199
9153.75 184
9154.65 192
9155.55 184
9156.46 212
9157.36 193
9158.26 180
9159.17 151
9160.07 168
9160.97 199
9161.88 179
9162.78 160
9163.68 159
9164.59 185
9165.49 167
9166.40 162
9167.30 198
9168.20 146
9169.11 146
9170.01 175
9170.92 172
9171.82 168
9172.72 141
9173.63 166
9174.53 183
9175.44 153
9176.34 153
9177.24 158
9178.15 214
9179.05 174
9179.96 140
9180.86 136
9181.77 156
9182.67 154
9183.58 154
9184.48 163
9185.39 143
9186.29 171
9187.20 189
9188.10 191
9189.01 164
9189.91 173
9190.82 162
9191.72 186
9192.63 172
9193.53 182
9194.44 190
9195.34 197
9196.25 170
9197.15 186
9198.06 191
9198.96 173
9199.87 172
9200.77 171
9201.68 195
9202.58 227
9203.49 193
9204.40 174
9205.30 210
9206.21 194
9207.11 198
9208.02 168
9208.92 196
9209.83 169
9210.74 184
9211.64 220
9212.55 199
9213.45 156
9214.36 151
9215.27 171
9216.17 177
9217.08 220
9217.99 198
9218.89 199
9219.80 161
9220.71 164
9221.61 185
9222.52 176
9223.43 182
9224.33 167
9225.24 175
9226.15 170
9227.05 205
9227.96 180
9228.87 168
9229.77 182
9230.68 181
9231.59 196
9232.49 184
9233.40 158
9234.31 196
9235.22 164
9236.12 180
9237.03 175
9237.94 190
9238.84 198
9239.75 193
9240.66 191
9241.57 168
9242.47 187
9243.38 192
9244.29 194
9245.20 201
9246.11 166
9247.01 144
9247.92 168
9248.83 182
9249.74 162
9250.64 150
9251.55 163
9252.46 164
9253.37 155
9254.28 177
9255.19 159
9256.09 167
9257.00 181
9257.91 172
9258.82 177
9259.73 211
9260.64 160
9261.54 184
9262.45 193
9263.36 203
9264.27 170
9265.18 152
9266.09 163
9267.00 188
9267.90 186
9268.81 170
9269.72 195
9270.63 187
9271.54 155
9272.45 154
9273.36 180
9274.27 179
9275.18 179
9276.09 159
9277.00 156
9277.90 144
9278.81 159
9279.72 185
9280.63 159
9281.54 183
9282.45 166
9283.36 164
9284.27 169
9285.18 162
9286.09 176
9287.00 149
9287.91 151
9288.82 159
9289.73 166
9290.64 179
9291.55 163
9292.46 176
9293.37 177
9294.28 225
9295.19 159
9296.10 177
9297.01 178
9297.92 197
9298.83 191
9299.74 175
9300.65 176
9301.56 138
9302.47 177
9303.38 198
9304.29 163
9305.20 158
9306.12 173
9307.03 173
9307.94 218
9308.85 184
9309.76 205
9310.67 187
9311.58 161
9312.49 191
9313.40 251
9314.31 195
9315.22 169
9316.14 199
9317.05 177
9317.96 185
9318.87 178
9319.78 185
9320.69 192
9321.60 183
9322.52 182
9323.43 186
9324.34 172
9325.25 151
9326.16 174
9327.07 175
9327.99 154
9328.90 191
9329.81 185
9330.72 163
9331.63 143
9332.54 176
9333.46 179
9334.37 165
9335.28 186
9336.19 179
9337.11 160
9338.02 157
9338.93 189
9339.84 173
9340.75 169
9341.67 185
9342.58 169
9343.49 188
9344.40 208
9345.32 160
9346.23 171
9347.14 187
9348.06 156
9348.97 171
9349.88 184
9350.79 166
9351.71 148
9352.62 167
9353.53 169
9354.45 168
9355.36 169
9356.27 187
9357.19 195
9358.10 214
9359.01 165
9359.93 146
9360.84 168
9361.75 174
9362.67 186
9363.58 170
9364.49 195
9365.41 183
9366.32 201
9367.23 173
9368.15 169
9369.06 168
9369.97 157
9370.89 167
9371.80 172
9372.72 158
9373.63 147
9374.54 162
9375.46 160
9376.37 170
9377.29 152
9378.20 188
9379.12 179
9380.03 180
9380.94 184
9381.86 173
9382.77 204
9383.69 149
9384.60 185
9385.52 180
9386.43 185
9387.35 164
9388.26 194
9389.18 149
9390.09 210
9391.01 194
9391.92 212
9392.84 176
9393.75 164
9394.67 141
9395.58 176
9396.50 179
9397.41 163
9398.33 182
9399.24 203
9400.16 186
9401.07 202
9401.99 192
9402.90 163
9403.82 165
9404.73 137
9405.65 177
9406.56 211
9407.48 172
9408.40 153
9409.31 163
9410.23 167
9411.14 195
9412.06 187
9412.98 168
9413.89 145
9414.81 158
9415.72 167
9416.64 154
9417.56 161
9418.47 132
9419.39 163
9420.30 167
9421.22 195
9422.14 154
9423.05 170
9423.97 159
9424.89 168
9425.80 166
9426.72 190
9427.64 181
9428.55 194
9429.47 174
9430.39 175
9431.30 196
9432.22 181
9433.14 228
9434.05 214
9434.97 158
9435.89 163
9436.80 164
9437.72 179
9438.64 183
9439.56 179
9440.47 201
9441.39 175
9442.31 169
9443.23 191
9444.14 187
9445.06 189
9445.98 156
9446.90 200
9447.81 200
9448.73 187
9449.65 183
9450.57 183
9451.48 156
9452.40 191
9453.32 172
9454.24 188
9455.16 203
9456.07 183
9456.99 230
9457.91 212
9458.83 217
9459.75 175
9460.66 184
9461.58 178
9462.50 188
9463.42 197
9464.34 175
9465.26 186
9466.18 173
9467.09 166
9468.01 152
9468.93 168
9469.85 202
9470.77 184
9471.69 218
9472.61 179
9473.53 169
9474.44 174
9475.36 198
9476.28 184
9477.20 135
9478.12 191
9479.04 177
9479.96 212
9480.88 143
9481.80 178
9482.72 170
9483.64 167
9484.56 187
9485.47 179
9486.39 170
9487.31 171
9488.23 240
9489.15 204
9490.07 164
9490.99 158
9491.91 175
9492.83 183
9493.75 176
9494.67 154
9495.59 203
9496.51 181
9497.43 193
9498.35 174
9499.27 155
9500.19 186
9501.11 161
9502.03 183
9502.95 162
9503.87 178
9504.79 178
9505.71 174
9506.63 163
9507.56 155
9508.48 161
9509.40 173
9510.32 165
9511.24 161
9512.16 165
9513.08 166
9514.00 166
9514.92 153
9515.84 194
9516.76 163
9517.68 180
9518.61 133
9519.53 176
9520.45 171
9521.37 183
9522.29 184
9523.21 178
9524.13 139
9525.05 160
9525.98 177
9526.90 170
9527.82 182
9528.74 181
9529.66 185
9530.58 176
9531.50 194
9532.43 158
9533.35 192
9534.27 147
9535.19 183
9536.11 165
9537.04 165
9537.96 163
9538.88 197
9539.80 174
9540.72 190
9541.65 211
9542.57 174
9543.49 189
9544.41 162
9545.34 135
9546.26 155
9547.18 188
9548.10 150
9549.03 180
9549.95 185
9550.87 179
9551.79 183
9552.72 221
9553.64 159
9554.56 170
9555.48 163
9556.41 174
9557.33 194
9558.25 178
9559.18 191
9560.10 196
9561.02 186
9561.95 167
9562.87 173
9563.79 154
9564.72 192
9565.64 171
9566.56 185
9567.49 193
9568.41 186
9569.33 186
9570.26 171
9571.18 152
9572.10 164
9573.03 186
9573.95 161
9574.88 175
9575.80 169
9576.72 167
9577.65 163
9578.57 188
9579.49 152
9580.42 137
9581.34 192
9582.27 185
9583.19 208
9584.12 168
9585.04 182
9585.96 141
9586.89 149
9587.81 180
9588.74 163
9589.66 156
9590.59 177
9591.51 152
9592.44 172
9593.36 174
9594.29 174
9595.21 163
9596.14 191
9597.06 172
9597.98 181
9598.91 178
9599.83 170
9600.76 181
9601.68 192
9602.61 167
9603.54 183
9604.46 173
9605.39 183
9606.31 152
9607.24 183
9608.16 217
9609.09 185
9610.01 187
9610.94 181
9611.86 175
9612.79 173
9613.72 209
9614.64 194
9615.57 153
9616.49 186
9617.42 179
9618.34 163
9619.27 171
9620.20 180
9621.12 130
9622.05 193
9622.97 214
9623.90 168
9624.83 184
9625.75 200
9626.68 168
9627.61 194
9628.53 188
9629.46 172
9630.39 181
9631.31 190
9632.24 197
9633.16 163
9634.09 203
9635.02 218
9635.95 204
9636.87 204
9637.80 221
9638.73 215
9639.65 213
9640.58 200
9641.51 213
9642.43 188
9643.36 230
9644.29 192
9645.22 202
9646.14 211
9647.07 184
9648.00 199
9648.92 185
9649.85 199
9650.78 208
9651.71 226
9652.63 211
9653.56 207
9654.49 209
9655.42 242
9656.34 230
9657.27 230
9658.20 186
9659.13 174
9660.06 194
9660.98 186
9661.91 191
9662.84 184
9663.77 189
9664.70 205
9665.62 239
9666.55 190
9667.48 159
9668.41 175
9669.34 215
9670.27 198
9671.19 187
9672.12 192
9673.05 170
9673.98 217
9674.91 217
9675.84 183
9676.77 195
9677.70 211
9678.62 221
9679.55 194
9680.48 167
9681.41 165
9682.34 184
9683.27 229
9684.20 171
9685.13 169
9686.06 208
9686.99 205
9687.91 180
9688.84 176
9689.77 179
9690.70 185
9691.63 226
9692.56 192
9693.49 198
9694.42 201
9695.35 212
9696.28 215
9697.21 224
9698.14 193
9699.07 182
9700.00 207
9700.93 211
9701.86 204
9702.79 203
9703.72 231
9704.65 183
9705.58 205
9706.51 188
9707.44 181
9708.37 162
9709.30 183
9710.23 178
9711.16 170
9712.09 154
9713.02 178
9713.95 179
9714.88 162
9715.81 190
9716.74 231
9717.67 202
9718.61 179
9719.54 177
9720.47 163
9721.40 166
9722.33 185
9723.26 183
9724.19 196
9725.12 176
9726.05 192
9726.98 164
9727.92 150
9728.85 191
9729.78 200
9730.71 196
9731.64 184
9732.57 156
9733.50 170
9734.43 164
9735.37 204
9736.30 181
9737.23 193
9738.16 192
9739.09 214
9740.02 230
9740.96 210
9741.89 170
9742.82 187
9743.75 167
9744.68 181
9745.62 190
9746.55 190
9747.48 173
9748.41 156
9749.34 194
9750.28 179
9751.21 181
9752.14 158
9753.07 204
9754.01 173
9754.94 154
9755.87 153
9756.80 189
9757.74 211
9758.67 170
9759.60 177
9760.53 179
9761.47 217
9762.40 196
9763.33 200
9764.27 175
9765.20 195
9766.13 189
9767.07 202
9768.00 217
9768.93 205
9769.86 231
9770.80 225
9771.73 230
9772.66 162
9773.60 173
9774.53 188
9775.47 188
9776.40 193
9777.33 191
9778.27 187
9779.20 233
9780.13 173
9781.07 193
9782.00 165
9782.93 202
9783.87 191
9784.80 220
9785.74 216
9786.67 225
9787.60 218
9788.54 230
9789.47 229
9790.41 171
9791.34 187
9792.28 183
9793.21 208
9794.14 194
9795.08 172
9796.01 193
9796.95 232
9797.88 223
9798.82 183
9799.75 196
9800.69 205
9801.62 203
9802.56 219
9803.49 151
9804.42 208
9805.36 176
9806.29 221
9807.23 185
9808.16 157
9809.10 179
9810.03 150
9810.97 176
9811.91 153
9812.84 163
9813.78 147
9814.71 153
9815.65 149
9816.58 174
9817.52 152
9818.45 179
9819.39 176
9820.32 145
9821.26 174
9822.20 154
9823.13 164
9824.07 165
9825.00 141
9825.94 146
9826.87 189
9827.81 186
9828.75 187
9829.68 188
9830.62 182
9831.55 155
9832.49 156
9833.43 175
9834.36 192
9835.30 169
9836.24 173
9837.17 179
9838.11 180
9839.05 212
9839.98 206
9840.92 169
9841.86 162
9842.79 170
9843.73 157
9844.67 193
9845.60 148
9846.54 179
9847.48 175
9848.41 189
9849.35 192
9850.29 159
9851.22 177
9852.16 179
9853.10 178
9854.04 157
9854.97 196
9855.91 199
9856.85 182
9857.79 164
9858.72 184
9859.66 187
9860.60 183
9861.54 186
9862.47 191
9863.41 161
9864.35 173
9865.29 134
9866.22 159
9867.16 166
9868.10 192
9869.04 206
9869.98 164
9870.91 187
9871.85 174
9872.79 181
9873.73 173
9874.67 198
9875.60 193
9876.54 155
9877.48 173
9878.42 181
9879.36 183
9880.30 191
9881.24 184
9882.17 191
9883.11 191
9884.05 205
9884.99 191
9885.93 157
9886.87 175
9887.81 181
9888.74 188
9889.68 180
9890.62 165
9891.56 180
9892.50 194
9893.44 183
9894.38 144
9895.32 194
9896.26 205
9897.20 158
9898.14 179
9899.08 156
9900.01 180
9900.95 191
9901.89 195
9902.83 189
9903.77 167
9904.71 185
9905.65 159
9906.59 149
9907.53 169
9908.47 188
9909.41 185
9910.35 184
9911.29 207
9912.23 196
9913.17 168
9914.11 215
9915.05 184
9915.99 158
9916.93 162
9917.87 175
9918.81 206
9919.75 184
9920.69 204
9921.63 196
9922.57 217
9923.51 169
9924.46 232
9925.40 216
9926.34 242
9927.28 261
9928.22 280
9929.16 307
9930.10 342
9931.04 327
9931.98 351
9932.92 337
9933.86 267
9934.80 262
9935.75 228
9936.69 220
9937.63 173
9938.57 222
9939.51 171
9940.45 163
9941.39 164
9942.34 159
9943.28 182
9944.22 186
9945.16 176
9946.10 182
9947.04 171
9947.98 154
9948.93 157
9949.87 196
9950.81 195
9951.75 156
9952.69 198
9953.64 178
9954.58 177
9955.52 141
9956.46 161
9957.40 143
9958.35 157
9959.29 174
9960.23 169
9961.17 184
9962.12 161
9963.06 181
9964.00 145
9964.94 178
9965.89 182
9966.83 196
9967.77 172
9968.71 164
9969.66 161
9970.60 203
9971.54 210
9972.48 166
9973.43 164
9974.37 168
9975.31 184
9976.26 151
9977.20 157
9978.14 141
9979.09 171
9980.03 145
9980.97 149
9981.92 146
9982.86 171
9983.80 151
9984.75 146
9985.69 178
9986.63 181
9987.58 192
9988.52 164
9989.46 154
9990.41 150
9991.35 162
9992.30 153
9993.24 193
9994.18 175
9995.13 187
9996.07 177
9997.01 178
9997.96 152
9998.90 160
9999.85 168
10000.79 151
10001.74 183
10002.68 194
10003.62 159
10004.57 164
10005.51 191
10006.46 168
10007.40 177
10008.35 154
10009.29 169
10010.24 167
10011.18 175
10012.13 190
10013.07 194
10014.01 152
10014.96 198
10015.90 212
10016.85 190
10017.79 150
10018.74 131
10019.68 179
10020.63 122
10021.58 173
10022.52 166
10023.47 164
10024.41 180
10025.36 172
10026.30 147
10027.25 177
10028.19 171
10029.14 172
10030.08 168
10031.03 173
10031.98 180
10032.92 177
10033.87 179
10034.81 173
10035.76 148
10036.70 154
10037.65 156
10038.60 145
10039.54 148
10040.49 151
10041.43 163
10042.38 139
10043.33 169
10044.27 182
10045.22 161
10046.17 144
10047.11 159
10048.06 152
10049.01 144
10049.95 165
10050.90 155
10051.84 154
10052.79 137
10053.74 162
10054.69 144
10055.63 166
10056.58 136
10057.53 166
10058.47 155
10059.42 166
10060.37 138
10061.31 150
10062.26 199
10063.21 163
10064.16 175
10065.10 164
10066.05 161
10067.00 157
10067.94 151
10068.89 142
10069.84 133
10070.79 155
10071.73 194
10072.68 181
10073.63 179
10074.58 180
10075.53 139
10076.47 135
10077.42 159
10078.37 143
10079.32 133
10080.26 169
10081.21 136
10082.16 151
10083.11 135
10084.06 148
10085.01 154
10085.95 146
10086.90 141
10087.85 137
10088.80 140
10089.75 161
10090.70 182
10091.64 151
10092.59 142
10093.54 135
10094.49 157
10095.44 145
10096.39 159
10097.34 177
10098.28 172
10099.23 164
10100.18 162
10101.13 165
10102.08 135
10103.03 147
10103.98 133
10104.93 154
10105.88 144
10106.83 145
10107.78 149
10108.72 166
10109.67 148
10110.62 141
10111.57 163
10112.52 161
10113.47 127
10114.42 161
10115.37 157
10116.32 155
10117.27 129
10118.22 133
10119.17 150
10120.12 146
10121.07 130
10122.02 155
10122.97 139
10123.92 143
10124.87 168
10125.82 151
10126.77 128
10127.72 141
10128.67 157
10129.62 151
10130.57 151
10131.52 163
10132.47 133
10133.42 149
10134.37 152
10135.32 187
10136.27 158
10137.22 135
10138.18 147
10139.13 170
10140.08 150
10141.03 173
10141.98 152
10142.93 159
10143.88 143
10144.83 150
10145.78 133
10146.73 173
10147.68 165
10148.64 143
10149.59 156
10150.54 123
10151.49 143
10152.44 152
10153.39 188
10154.34 164
10155.30 143
10156.25 136
10157.20 175
10158.15 158
10159.10 188
10160.05 167
10161.01 129
10161.96 136
10162.91 125
10163.86 159
10164.81 174
10165.76 160
10166.72 175
10167.67 160
10168.62 157
10169.57 151
10170.53 147
10171.48 132
10172.43 128
10173.38 146
10174.33 167
10175.29 147
10176.24 171
10177.19 162
10178.14 142
10179.10 148
10180.05 122
10181.00 145
10181.96 164
10182.91 147
10183.86 164
10184.81 155
10185.77 136
10186.72 147
10187.67 142
10188.63 135
10189.58 132
10190.53 120
10191.49 119
10192.44 140
10193.39 151
10194.35 133
10195.30 143
10196.25 161
10197.21 151
10198.16 157
10199.11 141
10200.07 143
10201.02 152
10201.97 151
10202.93 129
10203.88 114
10204.84 149
10205.79 127
10206.74 153
10207.70 119
10208.65 115
10209.60 155
10210.56 183
10211.51 160
10212.47 150
10213.42 163
10214.38 190
10215.33 153
10216.28 154
10217.24 148
10218.19 143
10219.15 138
10220.10 124
10221.06 130
10222.01 105
10222.97 156
10223.92 151
10224.88 140
10225.83 133
10226.79 134
10227.74 158
10228.70 178
10229.65 174
10230.61 146
10231.56 130
10232.52 143
10233.47 144
10234.43 117
10235.38 135
10236.34 154
10237.29 150
10238.25 157
10239.20 135
10240.16 151
10241.11 138
10242.07 124
10243.03 122
10243.98 136
10244.94 136
10245.89 135
10246.85 120
10247.80 169
10248.76 155
10249.72 131
10250.67 129
10251.63 115
10252.58 148
10253.54 158
10254.50 156
10255.45 137
10256.41 144
10257.36 161
10258.32 149
10259.28 128
10260.23 135
10261.19 158
10262.15 133
10263.10 123
10264.06 163
10265.02 137
10265.97 152
10266.93 113
10267.89 126
10268.84 134
10269.80 133
10270.76 139
10271.71 126
10272.67 164
10273.63 138
10274.59 134
10275.54 140
10276.50 131
10277.46 124
10278.41 130
10279.37 144
10280.33 160
10281.29 165
10282.24 145
10283.20 134
10284.16 114
10285.12 151
10286.07 151
10287.03 130
10287.99 143
10288.95 140
10289.91 140
10290.86 157
10291.82 163
10292.78 132
10293.74 179
10294.70 114
10295.65 147
10296.61 165
10297.57 150
10298.53 139
10299.49 133
10300.44 129
10301.40 156
10302.36 128
10303.32 107
10304.28 150
10305.24 168
10306.20 162
10307.15 131
10308.11 146
10309.07 148
10310.03 141
10310.99 139
10311.95 125
10312.91 153
10313.87 149
10314.82 125
10315.78 132
10316.74 131
10317.70 158
10318.66 146
10319.62 135
10320.58 152
10321.54 146
10322.50 138
10323.46 119
10324.42 99
10325.38 147
10326.34 133
10327.29 128
10328.25 132
10329.21 135
10330.17 168
10331.13 135
10332.09 156
10333.05 136
10334.01 136
10334.97 125
10335.93 133
10336.89 146
10337.85 131
10338.81 139
10339.77 137
10340.73 119
10341.69 149
10342.65 163
10343.61 179
10344.57 145
10345.54 166
10346.50 125
10347.46 135
10348.42 124
10349.38 135
10350.34 150
10351.30 126
10352.26 153
10353.22 125
10354.18 146
10355.14 121
10356.10 122
10357.06 147
10358.02 144
10358.99 125
10359.95 118
10360.91 139
10361.87 142
10362.83 145
10363.79 128
10364.75 143
10365.71 116
10366.68 112
10367.64 151
10368.60 147
10369.56 138
10370.52 150
10371.48 125
10372.44 161
10373.41 162
10374.37 109
10375.33 128
10376.29 134
10377.25 156
10378.22 133
10379.18 133
10380.14 141
10381.10 160
10382.06 192
10383.03 151
10383.99 145
10384.95 117
10385.91 124
10386.88 145
10387.84 154
10388.80 120
10389.76 137
10390.72 141
10391.69 145
10392.65 117
10393.61 126
10394.58 135
10395.54 144
10396.50 143
10397.46 165
10398.43 151
10399.39 121
10400.35 116
10401.32 140
10402.28 128
10403.24 146
10404.20 151
10405.17 166
10406.13 144
10407.09 141
10408.06 135
10409.02 129
10409.98 133
10410.95 139
10411.91 153
10412.88 123
10413.84 140
10414.80 132
10415.77 129
10416.73 126
10417.69 138
10418.66 131
10419.62 171
10420.59 170
10421.55 155
10422.51 153
10423.48 144
10424.44 159
10425.41 141
10426.37 177
10427.33 150
10428.30 146
10429.26 126
10430.23 115
10431.19 127
10432.16 131
10433.12 134
10434.08 123
10435.05 119
10436.01 133
10436.98 121
10437.94 106
10438.91 132
10439.87 166
10440.84 158
10441.80 135
10442.77 142
10443.73 134
10444.70 165
10445.66 135
10446.63 125
10447.59 124
10448.56 145
10449.52 128
10450.49 119
10451.45 164
10452.42 148
10453.38 144
10454.35 131
10455.32 135
10456.28 135
10457.25 138
10458.21 96
10459.18 130
10460.14 171
10461.11 147
10462.08 144
10463.04 161
10464.01 112
10464.97 130
10465.94 138
10466.90 157
10467.87 164
10468.84 128
10469.80 144
10470.77 132
10471.74 134
10472.70 133
10473.67 144
10474.63 129
10475.60 130
10476.57 122
10477.53 144
10478.50 137
10479.47 151
10480.43 152
10481.40 149
10482.37 165
10483.33 142
10484.30 169
10485.27 135
10486.24 133
10487.20 122
10488.17 153
10489.14 153
10490.10 147
10491.07 125
10492.04 139
10493.01 120
10493.97 137
10494.94 132
10495.91 105
10496.87 125
10497.84 122
10498.81 152
10499.78 139
10500.74 135
10501.71 111
10502.68 156
10503.65 147
10504.62 140
10505.58 138
10506.55 149
10507.52 135
10508.49 138
10509.46 116
10510.42 121
10511.39 139
10512.36 127
10513.33 155
10514.30 130
10515.26 140
10516.23 153
10517.20 150
10518.17 143
10519.14 185
10520.11 138
10521.08 138
10522.04 124
10523.01 125
10523.98 118
10524.95 136
10525.92 129
10526.89 123
10527.86 118
10528.83 116
10529.79 110
10530.76 117
10531.73 149
10532.70 133
10533.67 147
10534.64 113
10535.61 134
10536.58 119
10537.55 135
10538.52 137
10539.49 142
10540.46 132
10541.43 134
10542.39 126
10543.36 139
10544.33 136
10545.30 118
10546.27 131
10547.24 109
10548.21 128
10549.18 81
10550.15 116
10551.12 101
10552.09 116
10553.06 100
10554.03 121
10555.00 135
10555.97 142
10556.94 136
10557.91 153
10558.88 116
10559.85 122
10560.82 150
10561.80 130
10562.77 132
10563.74 96
10564.71 136
10565.68 117
10566.65 132
10567.62 107
10568.59 121
10569.56 133
10570.53 143
10571.50 150
10572.47 131
10573.44 116
10574.41 108
10575.39 129
10576.36 93
10577.33 155
10578.30 132
10579.27 136
10580.24 109
10581.21 120
10582.18 100
10583.16 131
10584.13 135
10585.10 126
10586.07 115
10587.04 106
10588.01 125
10588.99 147
10589.96 128
10590.93 117
10591.90 131
10592.87 114
10593.84 133
10594.82 125
10595.79 141
10596.76 142
10597.73 142
10598.70 133
10599.68 144
10600.65 150
10601.62 143
10602.59 136
10603.57 129
10604.54 162
10605.51 106
10606.48 139
10607.46 135
10608.43 136
10609.40 98
10610.37 149
10611.35 128
10612.32 128
10613.29 113
10614.27 154
10615.24 136
10616.21 129
10617.18 148
10618.16 130
10619.13 139
10620.10 132
10621.08 126
10622.05 101
10623.02 146
10624.00 113
10624.97 140
10625.94 134
10626.92 136
10627.89 97
10628.86 129
10629.84 127
10630.81 144
10631.78 109
10632.76 133
10633.73 119
10634.71 135
10635.68 144
10636.65 150
10637.63 164
10638.60 133
10639.58 138
10640.55 122
10641.52 153
10642.50 117
10643.47 123
10644.45 127
10645.42 164
10646.39 151
10647.37 142
10648.34 130
10649.32 124
10650.29 125
10651.27 147
10652.24 145
10653.22 115
10654.19 134
10655.17 134
10656.14 150
10657.12 132
10658.09 131
10659.07 123
10660.04 122
10661.01 118
10661.99 135
10662.97 99
10663.94 141
10664.92 134
10665.89 100
10666.87 105
10667.84 120
10668.82 133
10669.79 119
10670.77 143
10671.74 122
10672.72 138
10673.69 120
10674.67 158
10675.65 147
10676.62 143
10677.60 120
10678.57 127
10679.55 142
10680.52 123
10681.50 94
10682.48 109
10683.45 144
10684.43 130
10685.40 138
10686.38 113
10687.36 144
10688.33 143
10689.31 136
10690.29 120
10691.26 127
10692.24 106
10693.22 112
10694.19 108
10695.17 109
10696.14 112
10697.12 127
10698.10 149
10699.08 130
10700.05 136
10701.03 150
10702.01 121
10702.98 113
10703.96 127
10704.94 96
10705.91 123
10706.89 101
10707.87 124
10708.85 136
10709.82 120
10710.80 128
10711.78 98
10712.75 117
10713.73 124
10714.71 122
10715.69 127
10716.66 137
10717.64 110
10718.62 119
10719.60 128
10720.57 147
10721.55 132
10722.53 130
10723.51 130
10724.49 148
10725.46 126
10726.44 141
10727.42 138
10728.40 128
10729.38 117
10730.35 111
10731.33 124
10732.31 116
10733.29 153
10734.27 122
10735.25 136
10736.22 144
10737.20 108
10738.18 114
10739.16 112
10740.14 137
10741.12 108
10742.10 125
10743.08 108
10744.05 137
10745.03 128
10746.01 106
10746.99 105
10747.97 137
10748.95 111
10749.93 133
10750.91 116
10751.89 135
10752.87 150
10753.84 141
10754.82 144
10755.80 134
10756.78 113
10757.76 145
10758.74 107
10759.72 96
10760.70 121
10761.68 113
10762.66 125
10763.64 118
10764.62 135
10765.60 129
10766.58 130
10767.56 102
10768.54 127
10769.52 129
10770.50 131
10771.48 123
10772.46 122
10773.44 117
10774.42 136
10775.40 154
10776.38 115
10777.36 120
10778.34 119
10779.32 136
10780.30 138
10781.28 124
10782.26 94
10783.24 122
10784.22 133
10785.20 125
10786.19 142
10787.17 134
10788.15 124
10789.13 129
10790.11 123
10791.09 118
10792.07 145
10793.05 131
10794.03 135
10795.01 119
10796.00 126
10796.98 111
10797.96 143
10798.94 136
10799.92 126
10800.90 118
10801.88 103
10802.86 116
10803.85 107
10804.83 109
10805.81 118
10806.79 138
10807.77 122
10808.75 118
10809.74 108
10810.72 111
10811.70 112
10812.68 130
10813.66 100
10814.65 123
10815.63 100
10816.61 122
10817.59 117
10818.57 122
10819.56 120
10820.54 133
10821.52 133
10822.50 129
10823.49 110
10824.47 110
10825.45 147
10826.43 121
10827.42 128
10828.40 91
10829.38 145
10830.36 115
10831.35 133
10832.33 124
10833.31 94
10834.30 114
10835.28 119
10836.26 145
10837.25 131
10838.23 107
10839.21 116
10840.19 108
10841.18 110
10842.16 107
10843.14 135
10844.13 145
10845.11 148
10846.09 125
10847.08 101
10848.06 133
10849.05 136
10850.03 136
10851.01 123
10852.00 108
10852.98 113
10853.96 135
10854.95 154
10855.93 100
10856.92 114
10857.90 118
10858.88 146
10859.87 101
10860.85 117
10861.84 131
10862.82 134
10863.80 119
10864.79 113
10865.77 140
10866.76 148
10867.74 123
10868.73 124
10869.71 141
10870.70 111
10871.68 113
10872.67 123
10873.65 131
10874.63 128
10875.62 126
10876.60 152
10877.59 127
10878.57 102
10879.56 120
10880.54 127
10881.53 141
10882.51 100
10883.50 128
10884.48 136
10885.47 141
10886.46 123
10887.44 123
10888.43 123
10889.41 131
10890.40 139
10891.38 123
10892.37 122
10893.35 128
10894.34 132
10895.33 129
10896.31 126
10897.30 119
10898.28 123
10899.27 135
10900.25 117
10901.24 119
10902.23 114
10903.21 132
10904.20 116
10905.18 116
10906.17 133
10907.16 141
10908.14 122
10909.13 126
10910.12 125
10911.10 104
10912.09 104
10913.08 124
10914.06 134
10915.05 106
10916.04 146
10917.02 122
10918.01 138
10919.00 124
10919.98 132
10920.97 122
10921.96 112
10922.94 121
10923.93 135
10924.92 117
10925.90 103
10926.89 112
10927.88 115
10928.87 125
10929.85 109
10930.84 128
10931.83 128
10932.82 124
10933.80 116
10934.79 117
10935.78 103
10936.77 124
10937.75 148
10938.74 117
10939.73 123
10940.72 106
10941.70 119
10942.69 142
10943.68 113
10944.67 119
10945.66 140
10946.64 127
10947.63 132
10948.62 135
10949.61 142
10950.60 133
10951.58 132
10952.57 131
10953.56 141
10954.55 112
10955.54 141
10956.53 138
10957.52 132
10958.50 130
10959.49 119
10960.48 126
10961.47 155
10962.46 109
10963.45 124
10964.44 98
10965.42 136
10966.41 128
10967.40 120
10968.39 134
10969.38 118
10970.37 106
10971.36 101
10972.35 120
10973.34 115
10974.33 133
10975.32 119
10976.31 123
10977.29 118
10978.28 122
10979.27 130
10980.26 149
10981.25 117
10982.24 125
10983.23 134
10984.22 140
10985.21 131
10986.20 100
10987.19 99
10988.18 94
10989.17 137
10990.16 130
10991.15 119
10992.14 152
10993.13 137
10994.12 133
10995.11 126
10996.10 113
10997.09 128
10998.08 140
10999.07 123
11000.06 125
11001.05 111
11002.05 118
11003.04 107
11004.03 123
11005.02 134
11006.01 137
11007.00 125
11007.99 112
11008.98 111
11009.97 132
11010.96 118
11011.95 146
11012.94 131
11013.94 119
11014.93 124
11015.92 124
11016.91 119
11017.90 128
11018.89 127
11019.88 113
11020.87 122
11021.87 115
11022.86 116
11023.85 154
11024.84 185
11025.83 119
11026.82 130
11027.81 136
11028.81 126
11029.80 145
11030.79 141
11031.78 133
11032.77 147
11033.77 127
11034.76 114
11035.75 151
11036.74 131
11037.73 125
11038.73 112
11039.72 145
11040.71 112
11041.70 137
11042.70 115
11043.69 147
11044.68 114
11045.67 108
11046.67 122
11047.66 97
11048.65 110
11049.64 99
11050.64 147
11051.63 138
11052.62 117
11053.61 111
11054.61 127
11055.60 155
11056.59 150
11057.59 111
11058.58 115
11059.57 117
11060.57 127
11061.56 129
11062.55 134
11063.55 133
11064.54 148
11065.53 156
11066.53 120
11067.52 120
11068.51 132
11069.51 128
11070.50 142
11071.49 125
11072.49 120
11073.48 119
11074.48 127
11075.47 131
11076.46 127
11077.46 126
11078.45 131
11079.45 119
11080.44 148
11081.43 111
11082.43 129
11083.42 131
11084.42 132
11085.41 118
11086.40 130
11087.40 125
11088.39 111
11089.39 130
11090.38 118
11091.38 140
11092.37 125
11093.37 117
11094.36 131
11095.36 123
11096.35 119
11097.35 128
11098.34 122
11099.34 124
11100.33 105
11101.33 119
11102.32 109
11103.32 126
11104.31 124
11105.31 133
11106.30 115
11107.30 116
11108.29 119
11109.29 98
11110.28 143
11111.28 110
11112.27 128
11113.27 127
11114.26 134
11115.26 114
11116.26 109
11117.25 103
11118.25 127
11119.24 129
11120.24 102
11121.24 121
11122.23 107
11123.23 113
11124.22 108
11125.22 116
11126.22 126
11127.21 113
11128.21 119
11129.20 119
11130.20 112
11131.20 118
11132.19 126
11133.19 134
11134.19 125
11135.18 113
11136.18 119
11137.18 118
11138.17 127
11139.17 129
11140.17 137
11141.16 93
11142.16 109
11143.16 119
11144.15 110
11145.15 105
11146.15 118
11147.14 102
11148.14 124
11149.14 104
11150.14 115
11151.13 138
11152.13 114
11153.13 121
11154.13 115
11155.12 125
11156.12 120
11157.12 114
11158.12 138
11159.11 128
11160.11 107
11161.11 117
11162.11 138
11163.10 129
11164.10 114
11165.10 117
11166.10 105
11167.10 107
11168.09 128
11169.09 106
11170.09 109
11171.09 105
11172.09 122
11173.08 113
11174.08 95
11175.08 84
11176.08 114
11177.08 132
11178.08 118
11179.08 115
11180.07 116
11181.07 153
11182.07 120
11183.07 111
11184.07 111
11185.07 122
11186.07 120
11187.06 111
11188.06 111
11189.06 94
11190.06 122
11191.06 137
11192.06 130
11193.06 123
11194.06 122
11195.06 128
11196.06 109
11197.06 118
11198.06 101
11199.05 106
11200.05 123
11201.05 101
11202.05 115
11203.05 103
11204.05 114
11205.05 119
11206.05 126
11207.05 116
11208.05 93
11209.05 116
11210.05 103
11211.05 109
11212.05 112
11213.05 125
11214.05 117
11215.05 132
11216.05 113
11217.05 106
11218.05 100
11219.05 97
11220.05 121
11221.05 103
11222.05 122
11223.05 113
11224.05 124
11225.06 115
11226.06 95
11227.06 115
11228.06 113
11229.06 116
11230.06 117
11231.06 123
11232.06 141
11233.06 143
11234.06 112
11235.06 97
11236.06 102
11237.07 92
11238.07 105
11239.07 122
11240.07 123
11241.07 112
11242.07 119
11243.07 112
11244.07 108
11245.08 101
11246.08 113
11247.08 121
11248.08 126
11249.08 102
11250.08 105
11251.09 95
11252.09 94
11253.09 108
11254.09 102
11255.09 121
11256.10 110
11257.10 115
11258.10 124
11259.10 121
11260.10 110
11261.11 118
11262.11 122
11263.11 106
11264.11 122
11265.11 122
11266.12 119
11267.12 113
11268.12 107
11269.12 122
11270.13 127
11271.13 95
11272.13 119
11273.14 122
11274.14 136
11275.14 147
11276.14 123
11277.15 118
11278.15 108
11279.15 135
11280.16 113
11281.16 115
11282.16 137
11283.17 118
11284.17 132
11285.17 100
11286.17 146
11287.18 112
11288.18 119
11289.18 114
11290.19 109
11291.19 134
11292.20 114
11293.20 118
11294.20 112
11295.21 116
11296.21 105
11297.21 109
11298.22 106
11299.22 126
11300.23 110
11301.23 130
11302.23 146
11303.24 106
11304.24 79
11305.25 91
11306.25 82
11307.25 116
11308.26 123
11309.26 109
11310.27 110
11311.27 110
11312.28 123
11313.28 111
11314.29 116
11315.29 98
11316.29 108
11317.30 131
11318.30 127
11319.31 131
11320.31 138
11321.32 107
11322.32 121
11323.33 100
11324.33 105
11325.34 112
11326.34 104
11327.35 110
11328.35 97
11329.36 114
11330.36 102
11331.37 106
11332.38 115
11333.38 115
11334.39 119
11335.39 117
11336.40 105
11337.40 124
11338.41 109
11339.41 119
11340.42 120
11341.43 100
11342.43 115
11343.44 120
11344.44 109
11345.45 113
11346.46 124
11347.46 108
11348.47 132
11349.47 127
11350.48 140
11351.49 119
11352.49 124
11353.50 137
11354.50 108
11355.51 121
11356.52 113
11357.52 131
11358.53 110
11359.54 117
11360.54 117
11361.55 120
11362.56 138
11363.56 117
11364.57 105
11365.58 139
11366.58 95
11367.59 107
11368.60 104
11369.61 126
11370.61 91
11371.62 119
11372.63 105
11373.63 107
11374.64 128
11375.65 126
11376.66 126
11377.66 116
11378.67 122
11379.68 148
11380.69 125
11381.69 110
11382.70 107
11383.71 117
11384.72 104
11385.72 115
11386.73 127
11387.74 117
11388.75 116
11389.76 139
11390.76 120
11391.77 103
11392.78 100
11393.79 96
11394.80 113
11395.80 105
11396.81 85
11397.82 109
11398.83 132
11399.84 103
11400.85 102
11401.85 115
11402.86 119
11403.87 113
11404.88 124
11405.89 102
11406.90 95
11407.91 125
11408.91 111
11409.92 111
11410.93 110
11411.94 110
11412.95 111
11413.96 116
11414.97 118
11415.98 100
11416.99 151
11418.00 133
11419.00 113
11420.01 118
11421.02 144
11422.03 117
11423.04 104
11424.05 97
11425.06 96
11426.07 99
11427.08 115
11428.09 120
11429.10 128
11430.11 110
11431.12 86
11432.13 106
11433.14 101
11434.15 131
11435.16 114
11436.17 100
11437.18 98
11438.19 97
11439.20 115
11440.21 123
11441.22 120
11442.23 114
11443.24 120
11444.25 122
11445.26 126
11446.27 104
11447.28 91
11448.29 104
11449.30 133
11450.31 107
11451.32 118
11452.33 120
11453.34 107
11454.36 126
11455.37 108
11456.38 117
11457.39 134
11458.40 133
11459.41 115
11460.42 115
11461.43 140
11462.44 112
11463.45 90
11464.47 120
11465.48 140
11466.49 122
11467.50 140
11468.51 119
11469.52 120
11470.53 129
11471.55 116
11472.56 111
11473.57 124
11474.58 114
11475.59 121
11476.60 127
11477.62 124
11478.63 106
11479.64 108
11480.65 120
11481.66 117
11482.68 136
11483.69 139
11484.70 122
11485.71 112
11486.72 130
11487.74 115
11488.75 133
11489.76 147
11490.77 122
11491.79 113
11492.80 104
11493.81 113
11494.82 111
11495.84 105
11496.85 115
11497.86 113
11498.87 118
11499.89 149
11500.90 128
11501.91 129
11502.93 104
11503.94 131
11504.95 135
11505.96 112
11506.98 107
11507.99 138
11509.00 103
11510.02 98
11511.03 92
11512.04 124
11513.06 125
11514.07 119
11515.08 119
11516.10 117
11517.11 119
11518.13 104
11519.14 119
11520.15 116
11521.17 109
11522.18 101
11523.19 109
11524.21 99
11525.22 124
11526.24 123
11527.25 121
11528.26 103
11529.28 104
11530.29 109
11531.31 122
11532.32 154
11533.33 127
11534.35 117
11535.36 116
11536.38 130
11537.39 147
11538.41 115
11539.42 120
11540.44 116
11541.45 124
11542.47 120
11543.48 110
11544.49 111
11545.51 107
11546.52 125
11547.54 138
11548.55 119
11549.57 122
11550.58 114
11551.60 111
11552.61 118
11553.63 128
11554.64 113
11555.66 112
11556.68 120
11557.69 121
11558.71 111
11559.72 95
11560.74 126
11561.75 153
11562.77 126
11563.78 139
11564.80 109
11565.82 120
11566.83 99
11567.85 150
11568.86 148
11569.88 108
11570.89 139
11571.91 135
11572.93 139
11573.94 130
11574.96 131
11575.97 120
11576.99 118
11578.01 121
11579.02 139
11580.04 133
11581.06 135
11582.07 130
11583.09 122
11584.11 114
11585.12 127
11586.14 141
11587.16 107
11588.17 135
11589.19 144
11590.21 138
11591.22 161
11592.24 135
11593.26 140
11594.27 136
11595.29 159
11596.31 120
11597.32 152
11598.34 132
11599.36 141
11600.38 153
11601.39 150
11602.41 171
11603.43 192
11604.45 141
11605.46 167
11606.48 194
11607.50 192
11608.52 132
11609.53 174
11610.55 171
11611.57 156
11612.59 155
11613.60 159
11614.62 152
11615.64 124
11616.66 132
11617.68 137
11618.69 135
11619.71 110
11620.73 129
11621.75 137
11622.77 144
11623.78 132
11624.80 119
11625.82 133
11626.84 138
11627.86 149
11628.88 151
11629.90 130
11630.91 139
11631.93 158
11632.95 158
11633.97 166
11634.99 171
11636.01 155
11637.03 186
11638.05 201
11639.06 149
11640.08 153
11641.10 160
11642.12 144
11643.14 142
11644.16 129
11645.18 148
11646.20 119
11647.22 140
11648.24 128
11649.26 115
11650.28 121
11651.30 133
11652.31 110
11653.33 111
11654.35 122
11655.37 138
11656.39 105
11657.41 112
11658.43 118
11659.45 95
11660.47 144
11661.49 127
11662.51 126
11663.53 139
11664.55 138
11665.57 107
11666.59 133
11667.61 129
11668.63 117
11669.65 124
11670.67 132
11671.69 113
11672.71 121
11673.73 139
11674.76 126
11675.78 113
11676.80 133
11677.82 109
11678.84 130
11679.86 128
11680.88 124
11681.90 129
11682.92 115
11683.94 114
11684.96 119
11685.98 133
11687.00 113
11688.03 115
11689.05 120
11690.07 125
11691.09 122
11692.11 119
11693.13 116
11694.15 111
11695.17 130
11696.20 116
11697.22 125
11698.24 120
11699.26 113
11700.28 128
11701.30 109
11702.33 120
11703.35 93
11704.37 94
11705.39 134
11706.41 139
11707.44 114
11708.46 119
11709.48 149
11710.50 142
11711.52 127
11712.55 113
11713.57 144
11714.59 111
11715.61 121
11716.63 113
11717.66 112
11718.68 121
11719.70 136
11720.72 117
11721.75 128
11722.77 122
11723.79 122
11724.82 122
11725.84 123
11726.86 116
11727.88 109
11728.91 125
11729.93 129
11730.95 132
11731.98 119
11733.00 109
11734.02 143
11735.04 143
11736.07 132
11737.09 126
11738.11 118
11739.14 143
11740.16 128
11741.18 130
11742.21 106
11743.23 127
11744.25 121
11745.28 98
11746.30 98
11747.33 114
11748.35 119
11749.37 114
11750.40 112
11751.42 123
11752.44 111
11753.47 111
11754.49 102
11755.52 110
11756.54 127
11757.57 138
11758.59 119
11759.61 120
11760.64 112
11761.66 109
11762.69 119
11763.71 129
11764.74 110
11765.76 121
11766.78 137
11767.81 116
11768.83 99
11769.86 112
11770.88 111
11771.91 131
11772.93 139
11773.96 111
11774.98 119
11776.01 119
11777.03 116
11778.06 101
11779.08 110
11780.11 127
11781.13 109
11782.16 118
11783.18 149
11784.21 125
11785.23 121
11786.26 114
11787.28 116
11788.31 104
11789.34 116
11790.36 121
11791.39 119
11792.41 126
11793.44 119
11794.46 147
11795.49 130
11796.52 129
11797.54 99
11798.57 109
11799.59 127
11800.62 136
11801.65 106
11802.67 110
11803.70 121
11804.72 135
11805.75 120
11806.78 120
11807.80 112
11808.83 142
11809.86 116
11810.88 119
11811.91 110
11812.93 123
11813.96 132
11814.99 113
11816.01 134
11817.04 111
11818.07 155
11819.10 127
11820.12 125
11821.15 117
11822.18 99
11823.20 124
11824.23 119
11825.26 110
11826.28 95
11827.31 116
11828.34 100
11829.37 120
11830.39 117
11831.42 134
11832.45 122
11833.48 96
11834.50 104
11835.53 113
11836.56 118
11837.59 108
11838.61 125
11839.64 113
11840.67 108
11841.70 83
11842.72 95
11843.75 96
11844.78 113
11845.81 111
11846.84 103
11847.86 117
11848.89 100
11849.92 96
11850.95 109
11851.98 109
11853.01 128
11854.03 106
11855.06 105
11856.09 99
11857.12 90
11858.15 114
11859.18 127
11860.20 115
11861.23 108
11862.26 128
11863.29 119
11864.32 138
11865.35 86
11866.38 87
11867.41 121
11868.44 135
11869.46 91
11870.49 95
11871.52 115
11872.55 119
11873.58 105
11874.61 94
11875.64 108
11876.67 98
11877.70 114
11878.73 103
11879.76 98
11880.79 91
11881.82 100
11882.85 106
11883.88 120
11884.91 98
11885.93 113
11886.96 99
11887.99 104
11889.02 92
11890.05 97
11891.08 106
11892.11 128
11893.14 114
11894.17 82
11895.20 100
11896.23 113
11897.26 120
11898.30 113
11899.33 112
11900.36 111
11901.39 140
11902.42 105
11903.45 101
11904.48 90
11905.51 104
11906.54 122
11907.57 108
11908.60 89
11909.63 95
11910.66 105
11911.69 121
11912.72 122
11913.75 118
11914.79 121
11915.82 94
11916.85 126
11917.88 105
11918.91 102
11919.94 97
11920.97 92
11922.00 112
11923.04 84
11924.07 83
11925.10 106
11926.13 146
11927.16 125
11928.19 114
11929.22 101
11930.26 121
11931.29 112
11932.32 93
11933.35 103
11934.38 110
11935.41 111
11936.45 104
11937.48 87
11938.51 89
11939.54 98
11940.58 110
11941.61 99
11942.64 101
11943.67 103
11944.70 92
11945.74 122
11946.77 124
11947.80 100
11948.83 81
11949.87 110
11950.90 99
11951.93 106
11952.96 121
11954.00 106
11955.03 110
11956.06 91
11957.09 91
11958.13 86
11959.16 108
11960.19 116
11961.23 98
11962.26 103
11963.29 101
11964.33 134
11965.36 108
11966.39 104
11967.43 77
11968.46 108
11969.49 88
11970.53 101
11971.56 101
11972.59 82
11973.63 94
11974.66 110
11975.69 91
11976.73 98
11977.76 86
11978.79 86
11979.83 96
11980.86 88
11981.90 103
11982.93 89
11983.96 114
11985.00 126
11986.03 110
11987.07 96
11988.10 101
11989.13 86
11990.17 107
11991.20 117
11992.24 102
11993.27 111
11994.31 109
11995.34 105
11996.38 95
11997.41 77
11998.44 88
11999.48 115
12000.51 111
12001.55 105
12002.58 98
12003.62 97
12004.65 91
12005.69 102
12006.72 93
12007.76 114
12008.79 108
12009.83 91
12010.86 95
12011.90 71
12012.93 72
12013.97 108
12015.00 95
12016.04 93
12017.08 98
12018.11 124
12019.15 120
12020.18 107
12021.22 101
12022.25 113
12023.29 95
12024.32 94
12025.36 79
12026.40 80
12027.43 89
12028.47 117
12029.50 93
12030.54 85
12031.58 77
12032.61 97
12033.65 91
12034.68 85
12035.72 84
12036.76 108
12037.79 109
12038.83 105
12039.87 96
12040.90 106
12041.94 91
12042.98 98
12044.01 86
12045.05 90
12046.09 112
12047.12 110
12048.16 94
12049.20 99
12050.23 91
12051.27 114
12052.31 107
12053.34 113
12054.38 107
12055.42 97
12056.45 120
12057.49 110
12058.53 103
12059.57 95
12060.60 93
12061.64 109
12062.68 117
12063.72 94
12064.75 100
12065.79 114
12066.83 101
12067.87 95
12068.90 90
12069.94 97
12070.98 115
12072.02 85
12073.06 128
12074.09 110
12075.13 95
12076.17 90
12077.21 111
12078.24 96
12079.28 109
12080.32 91
12081.36 96
12082.40 106
12083.44 96
12084.47 110
12085.51 81
12086.55 98
12087.59 116
12088.63 96
12089.67 104
12090.71 124
12091.74 91
12092.78 107
12093.82 97
12094.86 87
12095.90 123
12096.94 120
12097.98 94
12099.02 112
12100.05 114
12101.09 111
12102.13 104
12103.17 98
12104.21 120
12105.25 91
12106.29 92
12107.33 100
12108.37 106
12109.41 96
12110.45 92
12111.49 118
12112.53 96
12113.57 101
12114.61 100
12115.65 105
12116.69 97
12117.72 107
12118.76 104
12119.80 129
12120.84 107
12121.88 126
12122.92 99
12123.96 97
12125.00 89
12126.04 85
12127.08 114
12128.12 111
12129.17 101
12130.21 93
12131.25 99
12132.29 95
12133.33 95
12134.37 88
12135.41 123
12136.45 130
12137.49 109
12138.53 102
12139.57 81
12140.61 88
12141.65 88
12142.69 87
12143.73 93
12144.77 89
12145.82 85
12146.86 92
12147.90 85
12148.94 101
12149.98 87
12151.02 114
12152.06 95
12153.10 104
12154.15 100
12155.19 89
12156.23 84
12157.27 102
12158.31 101
12159.35 107
12160.39 108
12161.44 92
12162.48 84
12163.52 86
12164.56 97
12165.60 85
12166.64 115
12167.69 112
12168.73 97
12169.77 106
12170.81 116
12171.85 85
12172.90 81
12173.94 90
12174.98 121
12176.02 89
12177.07 82
12178.11 79
12179.15 87
12180.19 94
12181.24 82
12182.28 95
12183.32 81
12184.36 95
12185.41 103
12186.45 90
12187.49 85
12188.53 101
12189.58 90
12190.62 102
12191.66 98
12192.71 111
12193.75 102
12194.79 74
12195.84 82
12196.88 82
12197.92 93
12198.97 99
12200.01 101
12201.05 93
12202.10 99
12203.14 64
12204.18 101
12205.23 106
12206.27 92
12207.31 86
12208.36 74
12209.40 122
12210.44 89
12211.49 93
12212.53 91
12213.58 98
12214.62 91
12215.66 102
12216.71 84
12217.75 91
12218.80 82
12219.84 100
12220.88 96
12221.93 91
12222.97 89
12224.02 108
12225.06 98
12226.11 90
12227.15 107
12228.19 79
12229.24 100
12230.28 74
12231.33 93
12232.37 87
12233.42 96
12234.46 119
12235.51 113
12236.55 109
12237.60 121
12238.64 117
12239.69 109
12240.73 89
12241.78 79
12242.82 99
12243.87 97
12244.91 107
12245.96 88
12247.00 80
12248.05 88
12249.09 111
12250.14 95
12251.19 110
12252.23 106
12253.28 111
12254.32 102
12255.37 101
12256.41 104
12257.46 93
12258.51 104
12259.55 110
12260.60 120
12261.64 100
12262.69 118
12263.74 81
12264.78 93
12265.83 77
12266.87 100
12267.92 93
12268.97 108
12270.01 69
12271.06 100
12272.11 86
12273.15 70
12274.20 81
12275.24 91
12276.29 76
12277.34 98
12278.38 117
12279.43 75
12280.48 87
12281.52 87
12282.57 117
12283.62 102
12284.67 112
12285.71 85
12286.76 107
12287.81 106
12288.85 89
12289.90 106
12290.95 102
12292.00 109
12293.04 109
12294.09 112
12295.14 82
12296.18 102
12297.23 107
12298.28 113
12299.33 84
12300.38 99
12301.42 64
12302.47 70
12303.52 86
12304.57 90
12305.61 108
12306.66 107
12307.71 100
12308.76 75
12309.81 108
12310.85 91
12311.90 110
12312.95 81
12314.00 105
12315.05 77
12316.09 87
12317.14 90
12318.19 75
12319.24 95
12320.29 82
12321.34 86
12322.39 88
12323.43 89
12324.48 83
12325.53 84
12326.58 88
12327.63 74
12328.68 83
12329.73 107
12330.78 80
12331.82 75
12332.87 72
12333.92 81
12334.97 75
12336.02 78
12337.07 83
12338.12 91
12339.17 96
12340.22 74
12341.27 98
12342.32 69
12343.37 106
12344.42 84
12345.46 106
12346.51 87
12347.56 90
12348.61 77
12349.66 108
12350.71 79
12351.76 82
12352.81 92
12353.86 84
12354.91 82
12355.96 76
12357.01 82
12358.06 97
12359.11 126
12360.16 105
12361.21 114
12362.26 83
12363.31 115
12364.36 85
12365.41 87
12366.47 64
12367.52 99
12368.57 108
12369.62 117
12370.67 73
12371.72 88
12372.77 106
12373.82 108
12374.87 116
12375.92 93
12376.97 93
12378.02 92
12379.07 108
12380.12 80
12381.18 63
12382.23 75
12383.28 91
12384.33 103
12385.38 91
12386.43 77
12387.48 98
12388.53 97
12389.59 90
12390.64 96
12391.69 70
12392.74 93
12393.79 84
12394.84 90
12395.90 71
12396.95 85
12398.00 79
12399.05 94
12400.10 89
12401.15 86
12402.21 101
12403.26 86
12404.31 98
12405.36 85
12406.41 97
12407.47 107
12408.52 101
12409.57 93
12410.62 79
12411.68 94
12412.73 105
12413.78 94
12414.83 87
12415.89 82
12416.94 89
12417.99 81
12419.04 112
12420.10 102
12421.15 78
12422.20 87
12423.26 86
12424.31 110
12425.36 70
12426.41 97
12427.47 89
12428.52 97
12429.57 85
12430.63 98
12431.68 84
12432.73 91
12433.79 99
12434.84 94
12435.89 93
12436.95 93
12438.00 93
12439.05 98
12440.11 89
12441.16 71
12442.21 90
12443.27 76
12444.32 89
12445.38 100
12446.43 86
12447.48 96
12448.54 99
12449.59 116
12450.65 78
12451.70 82
12452.75 76
12453.81 103
12454.86 81
12455.92 66
12456.97 72
12458.02 107
12459.08 90
12460.13 93
12461.19 91
12462.24 110
12463.30 80
12464.35 80
12465.41 83
12466.46 66
12467.52 83
12468.57 98
12469.63 114
12470.68 81
12471.74 103
12472.79 81
12473.85 100
12474.90 72
12475.96 82
12477.01 84
12478.07 92
12479.12 91
12480.18 108
12481.23 98
12482.29 84
12483.34 88
12484.40 108
12485.45 97
12486.51 83
12487.56 104
12488.62 78
12489.68 100
12490.73 77
12491.79 83
12492.84 114
12493.90 129
12494.95 82
12496.01 107
12497.07 106
12498.12 111
12499.18 106
12500.23 111
12501.29 124
12502.35 108
12503.40 115
12504.46 96
12505.52 118
12506.57 128
12507.63 102
12508.69 91
12509.74 102
12510.80 80
12511.86 84
12512.91 82
12513.97 89
12515.03 78
12516.08 89
12517.14 97
12518.20 72
12519.25 89
12520.31 78
12521.37 90
12522.42 84
12523.48 90
12524.54 84
12525.60 73
12526.65 80
12527.71 75
12528.77 74
12529.82 100
12530.88 75
12531.94 72
12533.00 99
12534.05 88
12535.11 103
12536.17 62
12537.23 91
12538.29 96
12539.34 117
12540.40 88
12541.46 87
12542.52 80
12543.57 101
12544.63 82
12545.69 107
12546.75 101
12547.81 87
12548.87 74
12549.92 76
12550.98 90
12552.04 95
12553.10 86
12554.16 72
12555.22 103
12556.27 102
12557.33 92
12558.39 76
12559.45 62
12560.51 80
12561.57 89
12562.63 81
12563.68 86
12564.74 80
12565.80 70
12566.86 76
12567.92 76
12568.98 72
12570.04 77
12571.10 88
12572.16 104
12573.22 89
12574.28 73
12575.33 93
12576.39 99
12577.45 92
12578.51 78
12579.57 70
12580.63 82
12581.69 109
12582.75 131
12583.81 100
12584.87 70
12585.93 75
12586.99 98
12588.05 80
12589.11 89
12590.17 77
12591.23 99
12592.29 88
12593.35 82
12594.41 71
12595.47 98
12596.53 91
12597.59 85
12598.65 89
12599.71 96
12600.77 116
12601.83 71
12602.89 79
12603.95 77
12605.01 88
12606.07 83
12607.13 87
12608.20 87
12609.26 92
12610.32 94
12611.38 105
12612.44 106
12613.50 73
12614.56 83
12615.62 79
12616.68 92
12617.74 100
12618.81 79
12619.87 103
12620.93 100
12621.99 97
12623.05 102
12624.11 87
12625.17 79
12626.23 87
12627.30 72
12628.36 90
12629.42 85
12630.48 88
12631.54 70
12632.60 87
12633.67 67
12634.73 90
12635.79 83
12636.85 97
12637.91 80
12638.98 92
12640.04 74
12641.10 82
12642.16 85
12643.22 75
12644.29 66
12645.35 97
12646.41 86
12647.47 66
12648.54 98
12649.60 89
12650.66 81
12651.72 57
12652.79 78
12653.85 84
12654.91 110
12655.97 69
12657.04 69
12658.10 66
12659.16 90
12660.22 89
12661.29 63
12662.35 99
12663.41 94
12664.48 88
12665.54 87
12666.60 73
12667.67 74
12668.73 108
12669.79 77
12670.86 87
12671.92 57
12672.98 82
12674.05 78
12675.11 81
12676.17 74
12677.24 78
12678.30 89
12679.36 88
12680.43 95
12681.49 77
12682.56 88
12683.62 81
12684.68 84
12685.75 73
12686.81 93
12687.88 65
12688.94 107
12690.00 98
12691.07 59
12692.13 79
12693.20 80
12694.26 82
12695.33 61
12696.39 80
12697.45 78
12698.52 84
12699.58 101
12700.65 86
12701.71 90
12702.78 95
12703.84 90
12704.91 97
12705.97 76
12707.04 78
12708.10 84
12709.17 64
12710.23 77
12711.30 80
12712.36 92
12713.43 89
12714.49 69
12715.56 69
12716.62 98
12717.69 92
12718.75 83
12719.82 79
12720.88 76
12721.95 77
12723.02 79
12724.08 79
12725.15 80
12726.21 89
12727.28 89
12728.34 90
12729.41 91
12730.48 81
12731.54 82
12732.61 88
12733.67 92
12734.74 72
12735.81 63
12736.87 90
12737.94 91
12739.00 84
12740.07 90
12741.14 71
12742.20 100
12743.27 76
12744.34 87
12745.40 78
12746.47 74
12747.54 77
12748.60 101
12749.67 90
12750.74 76
12751.80 73
12752.87 79
12753.94 78
12755.00 94
12756.07 95
12757.14 98
12758.20 99
12759.27 89
12760.34 85
12761.40 75
12762.47 67
12763.54 86
12764.61 83
12765.67 90
12766.74 70
12767.81 81
12768.88 81
12769.94 72
12771.01 76
12772.08 79
12773.15 113
12774.21 86
12775.28 78
12776.35 85
12777.42 87
12778.49 78
12779.55 58
12780.62 67
12781.69 78
12782.76 81
12783.83 77
12784.89 87
12785.96 88
12787.03 74
12788.10 95
12789.17 113
12790.23 83
12791.30 72
12792.37 87
12793.44 80
12794.51 74
12795.58 52
12796.65 74
12797.71 79
12798.78 86
12799.85 83
12800.92 87
12801.99 66
12803.06 71
12804.13 88
12805.20 66
12806.27 79
12807.33 76
12808.40 96
12809.47 77
12810.54 67
12811.61 64
12812.68 72
12813.75 78
12814.82 102
12815.89 64
12816.96 80
12818.03 83
12819.10 66
12820.17 80
12821.24 110
12822.31 98
12823.38 73
12824.45 73
12825.52 95
12826.59 74
12827.66 71
12828.73 88
12829.80 76
12830.87 77
12831.94 82
12833.01 77
12834.08 71
12835.15 69
12836.22 85
12837.29 87
12838.36 83
12839.43 67
12840.50 97
12841.57 75
12842.64 69
12843.71 90
12844.78 83
12845.85 102
12846.92 98
12847.99 90
12849.06 93
12850.13 54
12851.21 67
12852.28 77
12853.35 82
12854.42 60
12855.49 76
12856.56 94
12857.63 58
12858.70 68
12859.77 66
12860.85 117
12861.92 78
12862.99 77
12864.06 90
12865.13 96
12866.20 74
12867.27 85
12868.35 76
12869.42 74
12870.49 68
12871.56 60
12872.63 76
12873.71 84
12874.78 85
12875.85 73
12876.92 89
12877.99 65
12879.07 75
12880.14 79
12881.21 79
12882.28 72
12883.35 59
12884.43 81
12885.50 86
12886.57 66
12887.64 79
12888.72 69
12889.79 79
12890.86 72
12891.93 72
12893.01 84
12894.08 73
12895.15 76
12896.22 96
12897.30 93
12898.37 83
12899.44 85
12900.52 85
12901.59 90
12902.66 85
12903.74 66
12904.81 86
12905.88 57
12906.96 69
12908.03 75
12909.10 74
12910.18 80
12911.25 81
12912.32 72
12913.40 81
12914.47 81
12915.54 94
12916.62 95
12917.69 94
12918.76 88
12919.84 73
12920.91 58
12921.99 88
12923.06 58
12924.13 91
12925.21 96
12926.28 78
12927.36 73
12928.43 70
12929.50 94
12930.58 83
12931.65 78
12932.73 72
12933.80 88
12934.88 77
12935.95 59
12937.02 63
12938.10 65
12939.17 68
12940.25 73
12941.32 81
12942.40 80
12943.47 80
12944.55 61
12945.62 62
12946.70 76
12947.77 78
12948.85 87
12949.92 107
12951.00 66
12952.07 87
12953.15 65
12954.22 68
12955.30 66
12956.37 72
12957.45 86
12958.52 85
12959.60 87
12960.68 64
12961.75 62
12962.83 77
12963.90 84
12964.98 84
12966.05 95
12967.13 89
12968.20 77
12969.28 69
12970.36 74
12971.43 82
12972.51 66
12973.58 94
12974.66 67
12975.74 71
12976.81 72
12977.89 87
12978.97 76
12980.04 85
12981.12 75
12982.19 92
12983.27 65
12984.35 71
12985.42 76
12986.50 68
12987.58 95
12988.65 97
12989.73 88
12990.81 81
12991.88 79
12992.96 66
12994.04 82
12995.11 76
12996.19 61
12997.27 82
12998.35 76
12999.42 63
13000.50 83
13001.58 82
13002.65 77
13003.73 85
13004.81 81
13005.89 78
13006.96 95
13008.04 68
13009.12 60
13010.20 85
13011.27 65
13012.35 69
13013.43 70
13014.51 79
13015.58 63
13016.66 79
13017.74 89
13018.82 67
13019.90 59
13020.97 85
13022.05 78
13023.13 75
13024.21 66
13025.29 83
13026.37 114
13027.44 82
13028.52 96
13029.60 52
13030.68 87
13031.76 96
13032.84 62
13033.91 71
13034.99 69
13036.07 86
13037.15 76
13038.23 82
13039.31 75
13040.39 78
13041.46 95
13042.54 70
13043.62 72
13044.70 74
13045.78 87
13046.86 78
13047.94 82
13049.02 65
13050.10 66
13051.18 82
13052.26 66
13053.34 70
13054.41 76
13055.49 71
13056.57 81
13057.65 79
13058.73 77
13059.81 84
13060.89 92
13061.97 87
13063.05 77
13064.13 56
13065.21 72
13066.29 99
13067.37 84
13068.45 76
13069.53 61
13070.61 83
13071.69 75
13072.77 87
13073.85 81
13074.93 83
13076.01 83
13077.09 87
13078.17 68
13079.25 62
13080.33 58
13081.41 84
13082.49 90
13083.58 76
13084.66 80
13085.74 75
13086.82 88
13087.90 82
13088.98 77
13090.06 58
13091.14 66
13092.22 72
13093.30 75
13094.38 63
13095.46 64
13096.55 73
13097.63 85
13098.71 77
13099.79 90
13100.87 64
13101.95 61
13103.03 86
13104.12 88
13105.20 69
13106.28 89
13107.36 71
13108.44 72
13109.52 78
13110.60 60
13111.69 83
13112.77 87
13113.85 70
13114.93 55
13116.01 73
13117.10 77
13118.18 76
13119.26 76
13120.34 72
13121.42 78
13122.51 73
13123.59 83
13124.67 67
13125.75 89
13126.84 73
13127.92 66
13129.00 75
13130.08 60
13131.17 82
13132.25 73
13133.33 78
13134.41 86
13135.50 65
13136.58 79
13137.66 77
13138.75 54
13139.83 80
13140.91 74
13141.99 75
13143.08 57
13144.16 68
13145.24 87
13146.33 91
13147.41 56
13148.49 67
13149.58 69
13150.66 71
13151.74 73
13152.83 53
13153.91 77
13154.99 76
13156.08 66
13157.16 73
13158.25 88
13159.33 91
13160.41 76
13161.50 67
13162.58 73
13163.66 56
13164.75 62
13165.83 82
13166.92 70
13168.00 66
13169.08 67
13170.17 79
13171.25 68
13172.34 63
13173.42 66
13174.51 69
13175.59 95
13176.67 76
13177.76 64
13178.84 61
13179.93 64
13181.01 79
13182.10 64
13183.18 83
13184.27 90
13185.35 72
13186.44 65
13187.52 68
13188.61 77
13189.69 73
13190.78 71
13191.86 71
13192.95 89
13194.03 88
13195.12 77
13196.20 79
13197.29 66
13198.37 90
13199.46 74
13200.54 60
13201.63 64
13202.72 91
13203.80 91
13204.89 80
13205.97 63
13207.06 89
13208.14 77
13209.23 92
13210.32 69
13211.40 69
13212.49 76
13213.57 81
13214.66 80
13215.75 64
13216.83 80
13217.92 80
13219.00 90
13220.09 73
13221.18 69
13222.26 76
13223.35 89
13224.44 92
13225.52 84
13226.61 57
13227.70 83
13228.78 79
13229.87 89
13230.96 86
13232.04 64
13233.13 61
13234.22 76
13235.30 69
13236.39 61
13237.48 76
13238.56 69
13239.65 71
13240.74 53
13241.82 83
13242.91 62
13244.00 84
13245.09 101
13246.17 61
13247.26 79
13248.35 62
13249.44 76
13250.52 80
13251.61 67
13252.70 74
13253.79 88
13254.87 75
13255.96 92
13257.05 55
13258.14 86
13259.23 68
13260.31 75
13261.40 87
13262.49 54
13263.58 75
13264.67 67
13265.75 73
13266.84 51
13267.93 78
13269.02 83
13270.11 73
13271.19 77
13272.28 70
13273.37 75
13274.46 81
13275.55 73
13276.64 79
13277.73 65
13278.81 75
13279.90 86
13280.99 62
13282.08 55
13283.17 79
13284.26 66
13285.35 78
13286.44 82
13287.53 64
13288.61 96
13289.70 81
13290.79 98
13291.88 76
13292.97 76
13294.06 83
13295.15 80
13296.24 81
13297.33 74
13298.42 65
13299.51 59
13300.60 73
13301.69 68
13302.78 77
13303.87 66
13304.96 76
13306.05 63
13307.14 83
13308.23 82
13309.32 85
13310.41 80
13311.50 84
13312.59 86
13313.68 76
13314.77 78
13315.86 77
13316.95 69
13318.04 65
13319.13 87
13320.22 70
13321.31 67
13322.40 61
13323.49 68
13324.58 72
13325.67 74
13326.76 62
13327.85 78
13328.94 67
13330.03 60
13331.12 73
13332.21 64
13333.31 80
13334.40 75
13335.49 88
13336.58 58
13337.67 74
13338.76 52
13339.85 85
13340.94 87
13342.03 81
13343.13 72
13344.22 62
13345.31 77
13346.40 85
13347.49 80
13348.58 87
13349.67 73
13350.77 81
13351.86 79
13352.95 86
13354.04 91
13355.13 91
13356.22 87
13357.32 88
13358.41 78
13359.50 69
13360.59 71
13361.68 63
13362.78 56
13363.87 67
13364.96 64
13366.05 60
13367.15 70
13368.24 91
13369.33 101
13370.42 68
13371.52 61
13372.61 56
13373.70 62
13374.79 70
13375.89 75
13376.98 79
13378.07 70
13379.16 66
13380.26 69
13381.35 72
13382.44 57
13383.54 74
13384.63 83
13385.72 78
13386.82 77
13387.91 70
13389.00 78
13390.09 57
13391.19 75
13392.28 71
13393.37 48
13394.47 65
13395.56 88
13396.66 59
13397.75 58
13398.84 57
13399.94 69
13401.03 86
13402.12 65
13403.22 71
13404.31 74
13405.40 77
13406.50 73
13407.59 67
13408.69 58
13409.78 79
13410.88 73
13411.97 72
13413.06 61
13414.16 57
13415.25 71
13416.35 79
13417.44 78
13418.53 57
13419.63 67
13420.72 68
13421.82 80
13422.91 68
13424.01 57
13425.10 68
13426.20 71
13427.29 62
13428.39 49
13429.48 71
13430.58 72
13431.67 64
13432.77 56
13433.86 83
13434.96 48
13436.05 77
13437.15 100
13438.24 78
13439.34 54
13440.43 57
13441.53 61
13442.62 84
13443.72 70
13444.81 59
13445.91 73
13447.01 79
13448.10 69
13449.20 65
13450.29 72
13451.39 59
13452.48 67
13453.58 78
13454.68 62
13455.77 49
13456.87 68
13457.96 78
13459.06 51
13460.16 67
13461.25 59
13462.35 76
13463.44 75
13464.54 65
13465.64 53
13466.73 64
13467.83 74
13468.93 93
13470.02 64
13471.12 68
13472.22 77
13473.31 67
13474.41 77
13475.51 57
13476.60 57
13477.70 81
13478.80 68
13479.89 52
13480.99 62
13482.09 67
13483.18 76
13484.28 49
13485.38 59
13486.48 51
13487.57 50
13488.67 69
13489.77 66
13490.87 68
13491.96 67
13493.06 69
13494.16 74
13495.26 91
13496.35 81
13497.45 77
13498.55 61
13499.65 77
13500.74 69
13501.84 71
13502.94 65
13504.04 76
13505.14 70
13506.23 92
13507.33 65
13508.43 72
13509.53 78
13510.63 66
13511.72 77
13512.82 62
13513.92 59
13515.02 69
13516.12 68
13517.22 68
13518.31 67
13519.41 55
13520.51 65
13521.61 56
13522.71 72
13523.81 64
13524.91 61
13526.01 67
13527.10 58
13528.20 76
13529.30 65
13530.40 55
13531.50 72
13532.60 61
13533.70 46
13534.80 84
13535.90 76
13537.00 67
13538.09 68
13539.19 67
13540.29 56
13541.39 52
13542.49 60
13543.59 79
13544.69 63
13545.79 57
13546.89 60
13547.99 65
13549.09 74
13550.19 69
13551.29 69
13552.39 62
13553.49 65
13554.59 78
13555.69 75
13556.79 54
13557.89 55
13558.99 88
13560.09 76
13561.19 75
13562.29 59
13563.39 57
13564.49 84
13565.59 87
13566.69 62
13567.79 54
13568.89 53
13569.99 79
13571.09 90
13572.20 74
13573.30 44
13574.40 71
13575.50 82
13576.60 76
13577.70 82
13578.80 74
13579.90 91
13581.00 61
13582.10 69
13583.20 71
13584.31 48
13585.41 62
13586.51 67
13587.61 71
13588.71 76
13589.81 88
13590.91 82
13592.02 74
13593.12 84
13594.22 66
13595.32 49
13596.42 74
13597.52 73
13598.63 74
13599.73 75
13600.83 79
13601.93 75
13603.03 66
13604.14 84
13605.24 77
13606.34 58
13607.44 72
13608.54 66
13609.65 66
13610.75 57
13611.85 54
13612.95 65
13614.06 57
13615.16 72
13616.26 66
13617.36 62
13618.47 48
13619.57 56
13620.67 61
13621.77 65
13622.88 80
13623.98 71
13625.08 58
13626.18 60
13627.29 60
13628.39 76
13629.49 50
13630.60 85
13631.70 81
13632.80 60
13633.91 68
13635.01 51
13636.11 64
13637.22 70
13638.32 75
13639.42 70
13640.53 51
13641.63 54
13642.73 77
13643.84 56
13644.94 58
13646.04 66
13647.15 65
13648.25 91
13649.36 67
13650.46 71
13651.56 71
13652.67 77
13653.77 77
13654.88 64
13655.98 60
13657.08 77
13658.19 62
13659.29 57
13660.40 64
13661.50 88
13662.60 69
13663.71 56
13664.81 65
13665.92 70
13667.02 76
13668.13 70
13669.23 86
13670.34 68
13671.44 69
13672.55 72
13673.65 71
13674.76 61
13675.86 71
13676.97 70
13678.07 78
13679.18 79
13680.28 65
13681.39 72
13682.49 76
13683.60 65
13684.70 60
13685.81 65
13686.91 70
13688.02 85
13689.12 65
13690.23 61
13691.33 55
13692.44 63
13693.55 63
13694.65 61
13695.76 77
13696.86 64
13697.97 83
13699.07 87
13700.18 79
13701.29 57
13702.39 66
13703.50 57
13704.60 76
13705.71 64
13706.82 61
13707.92 55
13709.03 80
13710.14 75
13711.24 88
13712.35 80
13713.45 63
13714.56 98
13715.67 61
13716.77 75
13717.88 72
13718.99 70
13720.09 63
13721.20 65
13722.31 69
13723.41 50
13724.52 51
13725.63 67
13726.74 90
13727.84 66
13728.95 58
13730.06 59
13731.16 92
13732.27 66
13733.38 60
13734.49 58
13735.59 85
13736.70 71
13737.81 70
13738.91 73
13740.02 75
13741.13 58
13742.24 60
13743.35 66
13744.45 54
13745.56 70
13746.67 83
13747.78 59
13748.88 64
13749.99 67
13751.10 52
13752.21 70
13753.32 65
13754.42 79
13755.53 74
13756.64 75
13757.75 76
13758.86 67
13759.97 77
13761.07 77
13762.18 59
13763.29 74
13764.40 88
13765.51 54
13766.62 62
13767.72 61
13768.83 75
13769.94 65
13771.05 80
13772.16 78
13773.27 94
13774.38 67
13775.49 86
13776.60 76
13777.70 80
13778.81 59
13779.92 69
13781.03 63
13782.14 56
13783.25 65
13784.36 56
13785.47 86
13786.58 61
13787.69 52
13788.80 65
13789.91 64
13791.02 107
13792.13 82
13793.24 55
13794.35 64
13795.45 97
13796.56 81
13797.67 66
13798.78 45
13799.89 53
13801.00 75
13802.11 70
13803.22 65
13804.33 58
13805.44 86
13806.55 58
13807.67 46
13808.78 68
13809.89 73
13811.00 106
13812.11 77
13813.22 71
13814.33 57
13815.44 56
13816.55 75
13817.66 80
13818.77 58
13819.88 65
13820.99 60
13822.10 82
13823.21 60
13824.32 73
13825.44 79
13826.55 66
13827.66 59
13828.77 53
13829.88 59
13830.99 61
13832.10 64
13833.21 69
13834.32 62
13835.44 67
13836.55 67
13837.66 85
13838.77 76
13839.88 67
13840.99 85
13842.10 60
13843.22 70
13844.33 61
13845.44 64
13846.55 68
13847.66 63
13848.78 68
13849.89 67
13851.00 73
13852.11 66
13853.22 78
13854.34 85
13855.45 93
13856.56 65
13857.67 54
13858.78 61
13859.90 87
13861.01 74
13862.12 68
13863.23 75
13864.35 68
13865.46 69
13866.57 73
13867.68 56
13868.80 71
13869.91 60
13871.02 70
13872.14 83
13873.25 73
13874.36 62
13875.47 78
13876.59 67
13877.70 62
13878.81 63
13879.93 65
13881.04 58
13882.15 79
13883.27 89
13884.38 69
13885.49 51
13886.61 73
13887.72 74
13888.83 88
13889.95 56
13891.06 68
13892.17 66
13893.29 70
13894.40 73
13895.52 74
13896.63 101
13897.74 81
13898.86 87
13899.97 74
13901.09 68
13902.20 65
13903.31 82
13904.43 83
13905.54 77
13906.66 56
13907.77 64
13908.89 67
13910.00 68
13911.11 67
13912.23 78
13913.34 58
13914.46 61
13915.57 67
13916.69 55
13917.80 57
13918.92 68
13920.03 77
13921.15 71
13922.26 69
13923.38 58
13924.49 96
13925.61 61
13926.72 74
13927.84 61
13928.95 81
13930.07 80
13931.18 78
13932.30 72
13933.41 78
13934.53 71
13935.64 60
13936.76 73
13937.87 53
13938.99 81
13940.10 57
13941.22 52
13942.34 76
13943.45 85
13944.57 72
13945.68 91
13946.80 75
13947.91 46
13949.03 74
13950.15 82
13951.26 76
13952.38 68
13953.49 83
13954.61 76
13955.73 74
13956.84 69
13957.96 77
13959.08 57
13960.19 69
13961.31 80
13962.43 90
13963.54 56
13964.66 75
13965.78 79
13966.89 97
13968.01 62
13969.13 58
13970.24 75
13971.36 64
13972.48 62
13973.59 50
13974.71 75
13975.83 81
13976.94 71
13978.06 75
13979.18 81
13980.30 82
13981.41 65
13982.53 90
13983.65 95
13984.76 52
13985.88 61
13987.00 75
13988.12 70
13989.23 68
13990.35 69
13991.47 82
13992.59 70
13993.71 73
13994.82 62
13995.94 69
13997.06 95
13998.18 80
13999.29 74
14000.41 66
14001.53 66
14002.65 62
14003.77 77
14004.88 76
14006.00 73
14007.12 59
14008.24 96
14009.36 90
14010.48 61
14011.59 71
14012.71 72
14013.83 68
14014.95 71
14016.07 69
14017.19 85
14018.31 74
14019.43 73
14020.54 81
14021.66 72
14022.78 67
14023.90 54
14025.02 58
14026.14 69
14027.26 72
14028.38 63
14029.50 73
14030.62 60
14031.73 57
14032.85 56
14033.97 74
14035.09 55
14036.21 56
14037.33 52
14038.45 66
14039.57 74
14040.69 56
14041.81 80
14042.93 71
14044.05 53
14045.17 84
14046.29 67
14047.41 57
14048.53 47
14049.65 57
14050.77 88
14051.89 76
14053.01 72
14054.13 59
14055.25 49
14056.37 63
14057.49 86
14058.61 75
14059.73 52
14060.85 61
14061.97 73
14063.09 59
14064.21 51
14065.33 66
14066.45 65
14067.57 81
14068.70 78
14069.82 61
14070.94 64
14072.06 76
14073.18 84
14074.30 72
14075.42 60
14076.54 54
14077.66 64
14078.78 69
14079.91 66
14081.03 62
14082.15 66
14083.27 73
14084.39 53
14085.51 61
14086.63 63
14087.75 70
14088.88 60
14090.00 87
14091.12 59
14092.24 59
14093.36 90
14094.48 72
14095.61 95
14096.73 50
14097.85 51
14098.97 67
14100.09 80
14101.22 66
14102.34 60
14103.46 77
14104.58 73
14105.71 53
14106.83 72
14107.95 59
14109.07 61
14110.19 77
14111.32 72
14112.44 65
14113.56 66
14114.68 80
14115.81 68
14116.93 73
14118.05 68
14119.18 54
14120.30 80
14121.42 82
14122.54 86
14123.67 47
14124.79 59
14125.91 68
14127.04 70
14128.16 71
14129.28 71
14130.41 74
14131.53 66
14132.65 60
14133.78 64
14134.90 86
14136.02 70
14137.15 77
14138.27 75
14139.39 57
14140.52 62
14141.64 70
14142.76 61
14143.89 61
14145.01 62
14146.13 65
14147.26 81
14148.38 65
14149.51 54
14150.63 65
14151.75 69
14152.88 68
14154.00 86
14155.13 57
14156.25 72
14157.38 79
14158.50 88
14159.62 76
14160.75 55
14161.87 61
14163.00 77
14164.12 73
14165.25 68
14166.37 55
14167.50 77
14168.62 84
14169.75 70
14170.87 74
14172.00 56
14173.12 91
14174.25 62
14175.37 59
14176.50 70
14177.62 65
14178.75 68
14179.87 60
14181.00 66
14182.12 63
14183.25 61
14184.37 70
14185.50 82
14186.62 77
14187.75 64
14188.87 67
14190.00 74
14191.13 52
14192.25 67
14193.38 74
14194.50 69
14195.63 77
14196.75 77
14197.88 63
14199.01 79
14200.13 89
14201.26 75
14202.38 75
14203.51 56
14204.64 77
14205.76 79
14206.89 70
14208.01 56
14209.14 56
14210.27 62
14211.39 70
14212.52 59
14213.65 54
14214.77 60
14215.90 71
14217.03 59
14218.15 57
14219.28 76
14220.41 73
14221.53 59
14222.66 58
14223.79 73
14224.91 61
14226.04 69
14227.17 76
14228.30 68
14229.42 58
14230.55 66
14231.68 66
14232.80 86
14233.93 61
14235.06 59
14236.19 70
14237.31 71
14238.44 72
14239.57 54
14240.70 76
14241.82 55
14242.95 68
14244.08 79
14245.21 72
14246.34 47
14247.46 69
14248.59 76
14249.72 85
14250.85 92
14251.98 77
14253.10 61
14254.23 65
14255.36 67
14256.49 73
14257.62 55
14258.74 58
14259.87 88
14261.00 90
14262.13 92
14263.26 72
14264.39 71
14265.52 55
14266.64 75
14267.77 71
14268.90 67
14270.03 77
14271.16 62
14272.29 80
14273.42 60
14274.55 72
14275.68 63
14276.80 61
14277.93 71
14279.06 78
14280.19 69
14281.32 70
14282.45 59
14283.58 74
14284.71 78
14285.84 64
14286.97 60
14288.10 58
14289.23 72
14290.36 62
14291.49 64
14292.62 41
14293.75 58
14294.87 65
14296.00 53
14297.13 69
14298.26 68
14299.39 79
14300.52 77
14301.65 63
14302.78 65
14303.91 62
14305.04 55
14306.17 80
14307.31 73
14308.44 62
14309.57 66
14310.70 79
14311.83 72
14312.96 73
14314.09 51
14315.22 63
14316.35 70
14317.48 62
14318.61 58
14319.74 76
14320.87 78
14322.00 56
14323.13 62
14324.26 54
14325.40 54
14326.53 62
14327.66 70
14328.79 65
14329.92 62
14331.05 64
14332.18 74
14333.31 75
14334.44 68
14335.58 54
14336.71 77
14337.84 64
14338.97 65
14340.10 62
14341.23 65
14342.37 67
14343.50 57
14344.63 77
14345.76 64
14346.89 61
14348.02 69
14349.16 71
14350.29 66
14351.42 57
14352.55 62
14353.68 77
14354.82 62
14355.95 72
14357.08 60
14358.21 72
14359.35 71
14360.48 67
14361.61 68
14362.74 67
14363.87 65
14365.01 62
14366.14 64
14367.27 55
14368.41 68
14369.54 60
14370.67 77
14371.80 62
14372.94 75
14374.07 78
14375.20 67
14376.34 68
14377.47 52
14378.60 70
14379.73 68
14380.87 69
14382.00 40
14383.13 65
14384.27 77
14385.40 62
14386.53 65
14387.67 83
14388.80 63
14389.93 79
14391.07 63
14392.20 62
14393.34 70
14394.47 72
14395.60 62
14396.74 72
14397.87 67
14399.00 66
14400.14 69
14401.27 66
14402.41 64
14403.54 71
14404.67 76
14405.81 66
14406.94 80
14408.08 66
14409.21 70
14410.35 68
14411.48 82
14412.61 78
14413.75 73
14414.88 68
14416.02 66
14417.15 67
14418.29 73
14419.42 79
14420.56 63
14421.69 74
14422.83 83
14423.96 72
14425.10 57
14426.23 85
14427.37 71
14428.50 74
14429.64 65
14430.77 76
14431.91 75
14433.04 64
14434.18 89
14435.31 65
14436.45 62
14437.58 85
14438.72 59
14439.85 48
14440.99 63
14442.13 74
14443.26 78
14444.40 74
14445.53 67
14446.67 71
14447.80 64
14448.94 80
14450.08 77
14451.21 83
14452.35 67
14453.48 67
14454.62 70
14455.76 63
14456.89 73
14458.03 67
14459.16 70
14460.30 74
14461.44 49
14462.57 70
14463.71 67
14464.85 81
14465.98 77
14467.12 66
14468.26 65
14469.39 59
14470.53 58
14471.67 67
14472.80 76
14473.94 68
14475.08 79
14476.21 51
14477.35 65
14478.49 50
14479.62 67
14480.76 69
14481.90 68
14483.04 61
14484.17 67
14485.31 92
14486.45 92
14487.59 78
14488.72 69
14489.86 93
14491.00 77
14492.14 75
14493.27 79
14494.41 62
14495.55 66
14496.69 74
14497.82 63
14498.96 79
14500.10 61
14501.24 66
14502.38 83
14503.51 52
14504.65 68
14505.79 87
14506.93 73
14508.07 62
14509.20 62
14510.34 53
14511.48 64
14512.62 64
14513.76 86
14514.90 73
14516.03 56
14517.17 76
14518.31 79
14519.45 56
14520.59 56
14521.73 56
14522.87 65
14524.01 59
14525.14 70
14526.28 49
14527.42 58
14528.56 61
14529.70 65
14530.84 83
14531.98 65
14533.12 71
14534.26 65
14535.40 55
14536.54 59
14537.67 59
14538.81 64
14539.95 64
14541.09 69
14542.23 52
14543.37 47
14544.51 66
14545.65 65
14546.79 52
14547.93 73
14549.07 58
14550.21 72
14551.35 59
14552.49 63
14553.63 47
14554.77 54
14555.91 61
14557.05 79
14558.19 74
14559.33 64
14560.47 57
14561.61 66
14562.75 71
14563.89 52
14565.03 51
14566.17 72
14567.31 77
14568.45 60
14569.60 51
14570.74 45
14571.88 66
14573.02 60
14574.16 58
14575.30 67
14576.44 68
14577.58 61
14578.72 55
14579.86 49
14581.00 52
14582.14 53
14583.29 74
14584.43 61
14585.57 62
14586.71 61
14587.85 56
14588.99 71
14590.13 71
14591.28 65
14592.42 66
14593.56 67
14594.70 74
14595.84 69
14596.98 53
14598.13 54
14599.27 61
14600.41 61
14601.55 58
14602.69 56
14603.83 62
14604.98 81
14606.12 58
14607.26 47
14608.40 59
14609.54 70
14610.69 55
14611.83 59
14612.97 65
14614.11 75
14615.26 53
14616.40 61
14617.54 58
14618.68 63
14619.83 54
14620.97 65
14622.11 56
14623.25 49
14624.40 49
14625.54 57
14626.68 60
14627.83 65
14628.97 56
14630.11 60
14631.25 72
14632.40 62
14633.54 67
14634.68 60
14635.83 55
14636.97 51
14638.11 68
14639.26 42
14640.40 46
14641.54 43
14642.69 68
14643.83 53
14644.97 44
14646.12 58
14647.26 51
14648.41 61
14649.55 51
14650.69 71
14651.84 70
14652.98 66
14654.13 55
14655.27 61
14656.41 62
14657.56 61
14658.70 71
14659.85 65
14660.99 56
14662.13 61
14663.28 58
14664.42 56
14665.57 55
14666.71 46
14667.86 43
14669.00 67
14670.14 54
14671.29 46
14672.43 45
14673.58 59
14674.72 66
14675.87 48
14677.01 80
14678.16 64
14679.30 61
14680.45 60
14681.59 51
14682.74 50
14683.88 39
14685.03 53
14686.17 49
14687.32 72
14688.46 76
14689.61 60
14690.75 65
14691.90 53
14693.05 47
14694.19 70
14695.34 60
14696.48 49
14697.63 64
14698.77 61
14699.92 56
14701.06 57
14702.21 54
14703.36 52
14704.50 50
14705.65 50
14706.79 76
14707.94 51
14709.09 56
14710.23 60
14711.38 64
14712.53 70
14713.67 68
14714.82 49
14715.96 58
14717.11 56
14718.26 58
14719.40 57
14720.55 78
14721.70 57
14722.84 65
14723.99 51
14725.14 58
14726.28 64
14727.43 81
14728.58 83
14729.72 59
14730.87 70
14732.02 74
14733.16 82
14734.31 57
14735.46 57
14736.61 60
14737.75 83
14738.90 69
14740.05 53
14741.20 50
14742.34 53
14743.49 62
14744.64 66
14745.79 71
14746.93 53
14748.08 62
14749.23 64
14750.38 58
14751.52 53
14752.67 67
14753.82 53
14754.97 69
14756.11 61
14757.26 50
14758.41 60
14759.56 68
14760.71 69
14761.86 58
14763.00 54
14764.15 70
14765.30 74
14766.45 67
14767.60 56
14768.74 56
14769.89 69
14771.04 68
14772.19 63
14773.34 62
14774.49 56
14775.64 78
14776.79 71
14777.93 67
14779.08 61
14780.23 67
14781.38 67
14782.53 62
14783.68 56
14784.83 49
14785.98 57
14787.13 72
14788.28 67
14789.42 75
14790.57 49
14791.72 70
14792.87 75
14794.02 65
14795.17 61
14796.32 58
14797.47 59
14798.62 57
14799.77 59
14800.92 54
14802.07 61
14803.22 67
14804.37 63
14805.52 67
14806.67 71
14807.82 55
14808.97 57
14810.12 68
14811.27 51
14812.42 52
14813.57 75
14814.72 68
14815.87 65
14817.02 65
14818.17 60
14819.32 65
14820.47 72
14821.62 63
14822.77 59
14823.92 56
14825.07 60
14826.22 78
14827.37 55
14828.52 62
14829.68 69
14830.83 63
14831.98 53
14833.13 69
14834.28 42
14835.43 71
14836.58 68
14837.73 42
14838.88 57
14840.03 57
14841.19 67
14842.34 58
14843.49 67
14844.64 54
14845.79 57
14846.94 59
14848.09 59
14849.25 59
14850.40 48
14851.55 64
14852.70 69
14853.85 68
14855.00 56
14856.16 67
14857.31 73
14858.46 80
14859.61 55
14860.76 77
14861.92 66
14863.07 63
14864.22 56
14865.37 64
14866.52 55
14867.68 62
14868.83 73
14869.98 66
14871.13 59
14872.29 45
14873.44 63
14874.59 60
14875.74 61
14876.90 75
14878.05 73
14879.20 58
14880.36 46
14881.51 59
14882.66 65
14883.81 70
14884.97 61
14886.12 71
14887.27 79
14888.43 56
14889.58 53
14890.73 60
14891.89 86
14893.04 89
14894.19 61
14895.35 59
14896.50 50
14897.65 57
14898.81 69
14899.96 66
14901.11 56
14902.27 51
14903.42 59
14904.57 63
14905.73 64
14906.88 64
14908.04 65
14909.19 65
14910.34 66
14911.50 51
14912.65 70
14913.81 74
14914.96 56
14916.11 61
14917.27 64
14918.42 75
14919.58 66
14920.73 64
14921.88 61
14923.04 62
14924.19 54
14925.35 75
14926.50 48
14927.66 58
14928.81 62
14929.97 71
14931.12 71
14932.28 62
14933.43 55
14934.59 55
14935.74 69
14936.90 68
14938.05 49
14939.21 71
14940.36 61
14941.52 66
14942.67 57
14943.83 47
14944.98 71
14946.14 63
14947.29 67
14948.45 41
14949.60 47
14950.76 61
14951.91 73
14953.07 59
14954.23 60
14955.38 67
14956.54 58
14957.69 45
14958.85 56
14960.00 60
14961.16 58
14962.32 72
14963.47 67
14964.63 65
14965.78 79
14966.94 63
14968.10 74
14969.25 53
14970.41 54
14971.57 64
14972.72 68
14973.88 77
14975.04 62
14976.19 69
14977.35 64
14978.50 75
14979.66 55
14980.82 54
14981.97 44
14983.13 57
14984.29 53
14985.45 67
14986.60 54
14987.76 53
14988.92 61
14990.07 56
14991.23 71
14992.39 50
14993.54 56
14994.70 59
14995.86 62
14997.02 56
14998.17 55
14999.33 55
15000.49 65
15001.65 60
15002.80 68
15003.96 69
15005.12 68
15006.28 65
15007.43 66
15008.59 58
15009.75 62
15010.91 56
15012.07 69
15013.22 62
15014.38 66
15015.54 60
15016.70 76
15017.86 49
15019.01 65
15020.17 48
15021.33 74
15022.49 63
15023.65 57
15024.81 63
15025.96 56
15027.12 63
15028.28 58
15029.44 53
15030.60 61
15031.76 71
15032.92 67
15034.07 62
15035.23 46
15036.39 63
15037.55 74
15038.71 68
15039.87 70
15041.03 57
15042.19 62
15043.35 75
15044.50 60
15045.66 54
15046.82 76
15047.98 65
15049.14 62
15050.30 57
15051.46 54
15052.62 61
15053.78 71
15054.94 51
15056.10 42
15057.26 47
15058.42 66
15059.58 66
15060.74 77
15061.90 54
15063.06 58
15064.22 68
15065.38 68
15066.54 55
15067.70 56
15068.86 48
15070.02 66
15071.18 61
15072.34 79
15073.50 49
15074.66 75
15075.82 66
15076.98 57
15078.14 54
15079.30 49
15080.46 62
15081.62 77
15082.78 60
15083.94 41
15085.10 54
15086.26 56
15087.42 56
15088.59 44
15089.75 61
15090.91 64
15092.07 46
15093.23 54
15094.39 47
15095.55 77
15096.71 79
15097.87 55
15099.04 56
15100.20 42
15101.36 56
15102.52 48
15103.68 53
15104.84 58
15106.00 49
15107.17 53
15108.33 52
15109.49 46
15110.65 42
15111.81 66
15112.97 53
15114.14 58
15115.30 50
15116.46 56
15117.62 65
15118.78 67
15119.95 59
15121.11 52
15122.27 43
15123.43 50
15124.59 62
15125.76 55
15126.92 54
15128.08 55
15129.24 56
15130.41 60
15131.57 57
15132.73 54
15133.89 82
15135.06 62
15136.22 65
15137.38 55
15138.54 58
15139.71 66
15140.87 86
15142.03 60
15143.20 65
15144.36 70
15145.52 57
15146.69 57
15147.85 51
15149.01 61
15150.17 65
15151.34 72
15152.50 41
15153.66 68
15154.83 57
15155.99 59
15157.16 48
15158.32 54
15159.48 74
15160.65 58
15161.81 47
15162.97 50
15164.14 72
15165.30 69
15166.46 58
15167.63 58
15168.79 54
15169.96 50
15171.12 64
15172.28 73
15173.45 48
15174.61 41
15175.78 57
15176.94 67
15178.11 58
15179.27 46
15180.43 38
15181.60 50
15182.76 67
15183.93 56
15185.09 51
15186.26 60
15187.42 63
15188.59 73
15189.75 50
15190.92 58
15192.08 52
15193.25 58
15194.41 61
15195.58 47
15196.74 65
15197.91 44
15199.07 54
15200.24 51
15201.40 41
15202.57 50
15203.73 62
15204.90 40
15206.06 46
15207.23 41
15208.39 50
15209.56 50
15210.72 49
15211.89 77
15213.06 51
15214.22 43
15215.39 51
15216.55 48
15217.72 47
15218.88 48
15220.05 51
15221.22 48
15222.38 50
15223.55 42
15224.71 44
15225.88 49
15227.05 51
15228.21 59
15229.38 57
15230.55 53
15231.71 53
15232.88 56
15234.05 67
15235.21 52
15236.38 60
15237.54 46
15238.71 68
15239.88 50
15241.04 56
15242.21 61
15243.38 59
15244.55 57
15245.71 37
15246.88 59
15248.05 57
15249.21 67
15250.38 56
15251.55 60
15252.71 39
15253.88 64
15255.05 66
15256.22 52
15257.38 52
15258.55 37
15259.72 70
15260.89 59
15262.05 74
15263.22 54
15264.39 71
15265.56 63
15266.72 69
15267.89 66
15269.06 71
15270.23 70
15271.40 86
15272.56 61
15273.73 80
15274.90 51
15276.07 53
15277.24 62
15278.40 69
15279.57 49
15280.74 62
15281.91 83
15283.08 53
15284.25 46
15285.41 66
15286.58 67
15287.75 60
15288.92 47
15290.09 62
15291.26 68
15292.43 54
15293.59 64
15294.76 51
15295.93 58
15297.10 54
15298.27 60
15299.44 67
15300.61 47
15301.78 47
15302.95 57
15304.12 69
15305.28 51
15306.45 62
15307.62 53
15308.79 73
15309.96 53
15311.13 64
15312.30 48
15313.47 55
15314.64 56
15315.81 63
15316.98 72
15318.15 59
15319.32 50
15320.49 55
15321.66 44
15322.83 59
15324.00 48
15325.17 51
15326.34 58
15327.51 46
15328.68 55
15329.85 67
15331.02 64
15332.19 57
15333.36 65
15334.53 64
15335.70 51
15336.87 64
15338.04 59
15339.21 51
15340.38 48
15341.55 64
15342.72 53
15343.89 71
15345.06 58
15346.23 58
15347.41 51
15348.58 64
15349.75 63
15350.92 76
15352.09 54
15353.26 59
15354.43 41
15355.60 41
15356.77 58
15357.94 42
15359.12 60
15360.29 64
15361.46 55
15362.63 47
15363.80 54
15364.97 53
15366.14 69
15367.32 51
15368.49 58
15369.66 63
15370.83 41
15372.00 46
15373.17 53
15374.35 60
15375.52 56
15376.69 60
15377.86 53
15379.03 56
15380.21 50
15381.38 51
15382.55 58
15383.72 58
15384.90 50
15386.07 62
15387.24 60
15388.41 42
15389.58 50
15390.76 61
15391.93 69
15393.10 64
15394.27 48
15395.45 56
15396.62 66
15397.79 55
15398.97 67
15400.14 56
15401.31 56
15402.48 54
15403.66 72
15404.83 61
15406.00 39
15407.18 46
15408.35 57
15409.52 70
15410.70 44
15411.87 46
15413.04 53
15414.22 68
15415.39 58
15416.56 54
15417.74 56
15418.91 60
15420.08 39
15421.26 56
15422.43 49
15423.60 50
15424.78 48
15425.95 72
15427.13 58
15428.30 37
15429.47 70
15430.65 61
15431.82 70
15433.00 37
15434.17 63
15435.34 55
15436.52 55
15437.69 48
15438.87 57
15440.04 49
15441.22 52
15442.39 45
15443.56 60
15444.74 51
15445.91 65
15447.09 57
15448.26 67
15449.44 51
15450.61 48
15451.79 65
15452.96 58
15454.14 74
15455.31 51
15456.49 68
15457.66 50
15458.84 55
15460.01 66
15461.19 49
15462.36 51
15463.54 52
15464.71 66
15465.89 55
15467.06 72
15468.24 47
15469.42 64
15470.59 48
15471.77 51
15472.94 58
15474.12 63
15475.29 43
15476.47 65
15477.64 72
15478.82 57
15480.00 74
15481.17 49
15482.35 58
15483.52 52
15484.70 55
15485.88 63
15487.05 55
15488.23 65
15489.41 50
15490.58 50
15491.76 62
15492.93 52
15494.11 56
15495.29 59
15496.46 62
15497.64 57
15498.82 54
15499.99 66
15501.17 56
15502.35 58
15503.52 50
15504.70 58
15505.88 47
15507.05 52
15508.23 59
15509.41 80
15510.59 55
15511.76 55
15512.94 59
15514.12 65
15515.29 63
15516.47 60
15517.65 59
15518.83 44
15520.00 49
15521.18 44
15522.36 82
15523.54 62
15524.71 68
15525.89 57
15527.07 64
15528.25 58
15529.42 50
15530.60 49
15531.78 50
15532.96 69
15534.14 58
15535.31 60
15536.49 58
15537.67 73
15538.85 60
15540.03 65
15541.20 62
15542.38 54
15543.56 57
15544.74 59
15545.92 56
15547.10 65
15548.27 56
15549.45 55
15550.63 68
15551.81 55
15552.99 59
15554.17 55
15555.35 57
15556.53 60
15557.70 67
15558.88 55
15560.06 52
15561.24 52
15562.42 70
15563.60 52
15564.78 58
15565.96 54
15567.14 64
15568.32 63
15569.50 59
15570.67 51
15571.85 61
15573.03 66
15574.21 56
15575.39 75
15576.57 48
15577.75 60
15578.93 54
15580.11 54
15581.29 60
15582.47 59
15583.65 46
15584.83 62
15586.01 63
15587.19 48
15588.37 56
15589.55 48
15590.73 66
15591.91 44
15593.09 51
15594.27 52
15595.45 60
15596.63 57
15597.81 59
15598.99 52
15600.17 48
15601.35 55
15602.53 53
15603.71 64
15604.90 71
15606.08 71
15607.26 78
15608.44 57
15609.62 58
15610.80 60
15611.98 69
15613.16 55
15614.34 52
15615.52 59
15616.70 55
15617.89 59
15619.07 48
15620.25 61
15621.43 48
15622.61 45
15623.79 38
15624.97 47
15626.15 60
15627.34 42
15628.52 72
15629.70 57
15630.88 54
15632.06 60
15633.24 82
15634.43 45
15635.61 46
15636.79 56
15637.97 49
15639.15 67
15640.34 45
15641.52 67
15642.70 56
15643.88 49
15645.06 46
15646.25 58
15647.43 55
15648.61 52
15649.79 49
15650.98 56
15652.16 57
15653.34 61
15654.52 57
15655.71 60
15656.89 62
15658.07 49
15659.25 60
15660.44 66
15661.62 60
15662.80 32
15663.98 52
15665.17 64
15666.35 57
15667.53 44
15668.72 65
15669.90 66
15671.08 66
15672.27 53
15673.45 68
15674.63 60
15675.82 47
15677.00 56
15678.18 69
15679.37 63
15680.55 54
15681.73 75
15682.92 59
15684.10 37
15685.28 48
15686.47 79
15687.65 60
15688.84 63
15690.02 54
15691.20 82
15692.39 68
15693.57 66
15694.76 60
15695.94 71
15697.12 53
15698.31 53
15699.49 71
15700.68 59
15701.86 65
15703.05 49
15704.23 63
15705.41 60
15706.60 66
15707.78 66
15708.97 69
15710.15 64
15711.34 73
15712.52 74
15713.71 61
15714.89 59
15716.08 60
15717.26 80
15718.45 71
15719.63 58
15720.82 55
15722.00 67
15723.19 69
15724.37 70
15725.56 54
15726.74 79
15727.93 75
15729.11 63
15730.30 55
15731.48 67
15732.67 60
15733.85 57
15735.04 75
15736.23 66
15737.41 61
15738.60 54
15739.78 69
15740.97 54
15742.15 62
15743.34 63
15744.53 76
15745.71 55
15746.90 53
15748.08 56
15749.27 59
15750.46 60
15751.64 53
15752.83 57
15754.02 59
15755.20 57
15756.39 54
15757.57 76
15758.76 48
15759.95 62
15761.13 72
15762.32 76
15763.51 66
15764.69 49
15765.88 63
15767.07 66
15768.25 66
15769.44 48
15770.63 64
15771.82 70
15773.00 68
15774.19 59
15775.38 55
15776.56 41
15777.75 55
15778.94 66
15780.13 63
15781.31 62
15782.50 59
15783.69 65
15784.88 68
15786.06 54
15787.25 45
15788.44 59
15789.63 62
15790.81 61
15792.00 48
15793.19 58
15794.38 47
15795.56 53
15796.75 64
15797.94 61
15799.13 55
15800.32 57
15801.50 47
15802.69 56
15803.88 49
15805.07 44
15806.26 58
15807.45 71
15808.63 56
15809.82 48
15811.01 65
15812.20 59
15813.39 64
15814.58 50
15815.77 53
15816.95 67
15818.14 68
15819.33 66
15820.52 77
15821.71 65
15822.90 55
15824.09 59
15825.28 74
15826.46 52
15827.65 45
15828.84 57
15830.03 57
15831.22 64
15832.41 57
15833.60 64
15834.79 43
15835.98 61
15837.17 55
15838.36 43
15839.55 57
15840.74 50
15841.93 69
15843.12 71
15844.31 55
15845.50 43
15846.69 75
15847.88 76
15849.07 64
15850.26 47
15851.45 53
15852.64 53
15853.83 73
15855.02 47
15856.21 57
15857.40 55
15858.59 71
15859.78 52
15860.97 49
15862.16 63
15863.35 41
15864.54 55
15865.73 29
15866.92 65
15868.11 67
15869.30 56
15870.49 54
15871.68 50
15872.87 68
15874.06 71
15875.25 68
15876.45 53
15877.64 42
15878.83 59
15880.02 52
15881.21 52
15882.40 56
15883.59 55
15884.78 81
15885.97 50
15887.17 47
15888.36 40
15889.55 62
15890.74 39
15891.93 72
15893.12 57
15894.31 69
15895.51 64
15896.70 61
15897.89 67
15899.08 62
15900.27 61
15901.46 49
15902.66 49
15903.85 53
15905.04 53
15906.23 63
15907.43 59
15908.62 50
15909.81 56
15911.00 57
15912.19 83
15913.39 59
15914.58 33
15915.77 61
15916.96 53
15918.16 65
15919.35 48
15920.54 60
15921.73 89
15922.93 56
15924.12 41
15925.31 39
15926.50 41
15927.70 57
15928.89 47
15930.08 62
15931.28 57
15932.47 61
15933.66 59
15934.86 53
15936.05 58
15937.24 49
15938.44 56
15939.63 53
15940.82 57
15942.02 42
15943.21 62
15944.40 50
15945.60 60
15946.79 55
15947.98 57
15949.18 60
15950.37 55
15951.56 60
15952.76 53
15953.95 52
15955.15 54
15956.34 63
15957.53 52
15958.73 51
15959.92 54
15961.12 58
15962.31 39
15963.50 44
15964.70 50
15965.89 57
15967.09 57
15968.28 50
15969.48 57
15970.67 55
15971.86 55
15973.06 65
15974.25 64
15975.45 58
15976.64 58
15977.84 56
15979.03 59
15980.23 47
15981.42 65
15982.62 64
15983.81 76
15985.01 58
15986.20 58
15987.40 57
15988.59 48
15989.79 54
15990.98 62
15992.18 67
15993.37 57
15994.57 56
15995.76 51
15996.96 52
15998.16 53
15999.35 57
16000.55 50
16001.74 64
16002.94 51
16004.13 64
16005.33 50
16006.53 45
16007.72 49
16008.92 45
16010.11 56
16011.31 63
16012.51 60
16013.70 54
16014.90 73
16016.09 55
16017.29 47
16018.49 61
16019.68 67
16020.88 88
16022.07 52
16023.27 49
16024.47 58
16025.66 51
16026.86 68
16028.06 58
16029.25 44
16030.45 56
16031.65 45
16032.84 40
16034.04 54
16035.24 47
16036.44 59
16037.63 52
16038.83 58
16040.03 56
16041.22 60
16042.42 48
16043.62 65
16044.82 55
16046.01 62
16047.21 60
16048.41 48
16049.60 49
16050.80 55
16052.00 48
16053.20 41
16054.39 46
16055.59 54
16056.79 42
16057.99 55
16059.19 55
16060.38 40
16061.58 39
16062.78 44
16063.98 57
16065.18 52
16066.37 57
16067.57 41
16068.77 46
16069.97 47
16071.17 46
16072.36 67
16073.56 59
16074.76 65
16075.96 54
16077.16 55
16078.36 47
16079.56 48
16080.75 50
16081.95 54
16083.15 74
16084.35 51
16085.55 44
16086.75 49
16087.95 51
16089.15 48
16090.34 46
16091.54 66
16092.74 48
16093.94 61
16095.14 47
16096.34 40
16097.54 49
16098.74 43
16099.94 62
16101.14 57
16102.34 43
16103.54 41
16104.74 49
16105.93 42
16107.13 44
16108.33 43
16109.53 67
16110.73 54
16111.93 61
16113.13 50
16114.33 50
16115.53 52
16116.73 44
16117.93 59
16119.13 43
16120.33 54
16121.53 37
16122.73 53
16123.93 45
16125.13 47
16126.33 48
16127.53 41
16128.73 51
16129.94 46
16131.14 39
16132.34 53
16133.54 50
16134.74 37
16135.94 50
16137.14 78
16138.34 70
16139.54 52
16140.74 59
16141.94 51
16143.14 49
16144.34 48
16145.55 47
16146.75 47
16147.95 56
16149.15 60
16150.35 59
16151.55 53
16152.75 34
16153.95 49
16155.15 38
16156.36 52
16157.56 49
16158.76 43
16159.96 56
16161.16 56
16162.36 50
16163.57 47
16164.77 49
16165.97 52
16167.17 57
16168.37 45
16169.58 43
16170.78 50
16171.98 57
16173.18 53
16174.38 45
16175.59 45
16176.79 50
16177.99 51
16179.19 53
16180.39 56
16181.60 76
16182.80 54
16184.00 62
16185.20 53
16186.41 50
16187.61 62
16188.81 47
16190.01 60
16191.22 58
16192.42 63
16193.62 43
16194.83 62
16196.03 46
16197.23 52
16198.43 59
16199.64 57
16200.84 45
16202.04 32
16203.25 36
16204.45 55
16205.65 67
16206.86 47
16208.06 44
16209.26 55
16210.47 57
16211.67 65
16212.87 53
16214.08 55
16215.28 31
16216.49 49
16217.69 49
16218.89 58
16220.10 57
16221.30 57
16222.50 61
16223.71 56
16224.91 67
16226.12 43
16227.32 62
16228.52 61
16229.73 31
16230.93 41
16232.14 48
16233.34 59
16234.55 54
16235.75 66
16236.95 56
16238.16 45
16239.36 52
16240.57 38
16241.77 58
16242.98 41
16244.18 40
16245.39 28
16246.59 47
16247.80 45
16249.00 41
16250.21 46
16251.41 27
16252.62 52
16253.82 55
16255.03 58
16256.23 48
16257.44 43
16258.64 49
16259.85 54
16261.05 40
16262.26 44
16263.46 50
16264.67 47
16265.87 43
16267.08 54
16268.29 35
16269.49 48
16270.70 60
16271.90 62
16273.11 38
16274.31 46
16275.52 59
16276.73 52
16277.93 69
16279.14 34
16280.34 54
16281.55 41
16282.76 52
16283.96 47
16285.17 69
16286.38 50
16287.58 43
16288.79 45
16289.99 43
16291.20 56
16292.41 52
16293.61 43
16294.82 49
16296.03 47
16297.23 45
16298.44 42
16299.65 46
16300.85 52
16302.06 44
16303.27 39
16304.47 39
16305.68 45
16306.89 47
16308.10 55
16309.30 54
16310.51 46
16311.72 62
16312.92 58
16314.13 61
16315.34 59
16316.55 47
16317.75 57
16318.96 66
16320.17 45
16321.38 42
16322.58 43
16323.79 51
16325.00 63
16326.21 49
16327.42 40
16328.62 57
16329.83 52
16331.04 55
16332.25 49
16333.46 43
16334.66 53
16335.87 62
16337.08 52
16338.29 50
16339.50 37
16340.70 50
16341.91 74
16343.12 54
16344.33 52
16345.54 64
16346.75 62
16347.96 66
16349.16 52
16350.37 52
16351.58 48
16352.79 74
16354.00 59
16355.21 62
16356.42 49
16357.63 49
16358.83 57
16360.04 47
16361.25 58
16362.46 43
16363.67 59
16364.88 56
16366.09 54
16367.30 61
16368.51 60
16369.72 62
16370.93 55
16372.14 51
16373.35 52
16374.56 60
16375.76 50
16376.97 42
16378.18 48
16379.39 45
16380.60 56
16381.81 58
16383.02 71
16384.23 46
16385.44 52
16386.65 70
16387.86 60
16389.07 61
16390.28 44
16391.49 60
16392.70 59
16393.91 58
16395.12 44
16396.33 44
16397.55 46
16398.76 70
16399.97 62
16401.18 41
16402.39 32
16403.60 48
16404.81 58
16406.02 47
16407.23 48
16408.44 45
16409.65 54
16410.86 58
16412.07 48
16413.28 39
16414.50 46
16415.71 56
16416.92 65
16418.13 45
16419.34 39
16420.55 49
16421.76 77
16422.97 53
16424.19 45
16425.40 35
16426.61 60
16427.82 45
16429.03 57
16430.24 40
16431.46 45
16432.67 56
16433.88 61
16435.09 60
16436.30 47
16437.51 50
16438.73 67
16439.94 68
16441.15 60
16442.36 57
16443.57 65
16444.79 56
16446.00 56
16447.21 49
16448.42 47
16449.64 55
16450.85 44
16452.06 49
16453.27 40
16454.49 56
16455.70 43
16456.91 52
16458.12 52
16459.34 43
16460.55 56
16461.76 52
16462.97 61
16464.19 47
16465.40 69
16466.61 66
16467.83 46
16469.04 75
16470.25 62
16471.47 52
16472.68 59
16473.89 61
16475.11 38
16476.32 50
16477.53 62
16478.75 49
16479.96 38
16481.17 45
16482.39 53
16483.60 61
16484.81 55
16486.03 47
16487.24 42
16488.45 53
16489.67 60
16490.88 44
16492.10 52
16493.31 54
16494.52 50
16495.74 64
16496.95 42
16498.17 43
16499.38 39
16500.59 54
16501.81 40
16503.02 64
16504.24 63
16505.45 57
16506.67 70
16507.88 52
16509.10 41
16510.31 55
16511.52 34
16512.74 39
16513.95 37
16515.17 61
16516.38 43
16517.60 54
16518.81 52
16520.03 45
16521.24 35
16522.46 46
16523.67 60
16524.89 60
16526.10 55
16527.32 37
16528.53 47
16529.75 46
16530.96 56
16532.18 51
16533.40 49
16534.61 43
16535.83 46
16537.04 50
16538.26 51
16539.47 33
16540.69 39
16541.91 59
16543.12 45
16544.34 58
16545.55 45
16546.77 45
16547.98 45
16549.20 53
16550.42 54
16551.63 40
16552.85 37
16554.07 44
16555.28 42
16556.50 49
16557.71 51
16558.93 40
16560.15 49
16561.36 44
16562.58 41
16563.80 46
16565.01 47
16566.23 44
16567.45 54
16568.66 42
16569.88 35
16571.10 48
16572.31 50
16573.53 60
16574.75 49
16575.96 55
16577.18 50
16578.40 37
16579.62 49
16580.83 59
16582.05 63
16583.27 50
16584.48 44
16585.70 41
16586.92 42
16588.14 51
16589.35 53
16590.57 46
16591.79 49
16593.01 49
16594.23 42
16595.44 45
16596.66 45
16597.88 59
16599.10 46
16600.31 52
16601.53 55
16602.75 34
16603.97 39
16605.19 58
16606.40 57
16607.62 48
16608.84 48
16610.06 46
16611.28 55
16612.50 47
16613.71 57
16614.93 50
16616.15 61
16617.37 32
16618.59 49
16619.81 35
16621.03 47
16622.24 50
16623.46 66
16624.68 52
16625.90 41
16627.12 43
16628.34 39
16629.56 49
16630.78 49
16632.00 44
16633.21 44
16634.43 48
16635.65 54
16636.87 51
16638.09 47
16639.31 50
16640.53 48
16641.75 62
16642.97 40
16644.19 42
16645.41 52
16646.63 51
16647.85 37
16649.07 32
16650.29 39
16651.51 55
16652.73 54
16653.95 47
16655.17 43
16656.39 47
16657.61 39
16658.83 40
16660.05 42
16661.27 32
16662.49 45
16663.71 54
16664.93 53
16666.15 40
16667.37 37
16668.59 58
16669.81 61
16671.03 60
16672.25 43
16673.47 51
16674.69 61
16675.91 42
16677.13 51
16678.35 53
16679.57 52
16680.80 49
16682.02 48
16683.24 44
16684.46 51
16685.68 57
16686.90 39
16688.12 45
16689.34 57
16690.56 40
16691.79 58
16693.01 46
16694.23 48
16695.45 44
16696.67 50
16697.89 48
16699.11 44
16700.34 44
16701.56 44
16702.78 51
16704.00 48
16705.22 45
16706.44 45
16707.67 57
16708.89 45
16710.11 58
16711.33 43
16712.55 55
16713.78 51
16715.00 47
16716.22 59
16717.44 50
16718.67 49
16719.89 37
16721.11 59
16722.33 60
16723.55 53
16724.78 46
16726.00 56
16727.22 51
16728.45 47
16729.67 53
16730.89 47
16732.11 56
16733.34 39
16734.56 42
16735.78 57
16737.00 41
16738.23 51
16739.45 45
16740.67 49
16741.90 53
16743.12 38
16744.34 47
16745.57 49
16746.79 59
16748.01 48
16749.24 35
16750.46 46
16751.68 50
16752.91 48
16754.13 47
16755.35 44
16756.58 43
16757.80 54
16759.03 52
16760.25 45
16761.47 53
16762.70 45
16763.92 58
16765.14 59
16766.37 45
16767.59 46
16768.82 54
16770.04 59
16771.27 54
16772.49 41
16773.71 41
16774.94 58
16776.16 53
16777.39 66
16778.61 44
16779.84 55
16781.06 55
16782.29 61
16783.51 42
16784.73 45
16785.96 70
16787.18 48
16788.41 37
16789.63 45
16790.86 47
16792.08 37
16793.31 44
16794.53 44
16795.76 47
16796.98 57
16798.21 51
16799.43 46
16800.66 46
16801.89 47
16803.11 52
16804.34 50
16805.56 41
16806.79 35
16808.01 44
16809.24 40
16810.46 57
16811.69 49
16812.91 41
16814.14 43
16815.37 44
16816.59 45
16817.82 41
16819.04 39
16820.27 41
16821.50 53
16822.72 40
16823.95 41
16825.17 54
16826.40 48
16827.63 42
16828.85 30
16830.08 41
16831.31 45
16832.53 44
16833.76 34
16834.99 43
16836.21 40
16837.44 38
16838.67 49
16839.89 45
16841.12 40
16842.35 48
16843.57 48
16844.80 56
16846.03 49
16847.25 50
16848.48 47
16849.71 50
16850.93 36
16852.16 47
16853.39 47
16854.62 36
16855.84 49
16857.07 52
16858.30 47
16859.53 51
16860.75 57
16861.98 49
16863.21 56
16864.44 34
16865.66 45
16866.89 62
16868.12 57
16869.35 58
16870.57 51
16871.80 54
16873.03 53
16874.26 46
16875.49 57
16876.71 50
16877.94 48
16879.17 60
16880.40 40
16881.63 50
16882.86 30
16884.08 52
16885.31 44
16886.54 44
16887.77 42
16889.00 53
16890.23 57
16891.45 43
16892.68 49
16893.91 47
16895.14 54
16896.37 46
16897.60 61
16898.83 48
16900.06 40
16901.29 53
16902.51 65
16903.74 53
16904.97 59
16906.20 53
16907.43 42
16908.66 45
16909.89 48
16911.12 36
16912.35 54
16913.58 46
16914.81 53
16916.04 49
16917.27 38
16918.50 53
16919.73 49
16920.95 59
16922.18 54
16923.41 53
16924.64 46
16925.87 50
16927.10 47
16928.33 36
16929.56 52
16930.79 52
16932.02 46
16933.25 48
16934.48 48
16935.71 51
16936.94 55
16938.18 45
16939.41 43
16940.64 52
16941.87 47
16943.10 48
16944.33 47
16945.56 50
16946.79 39
16948.02 47
16949.25 56
16950.48 46
16951.71 41
16952.94 50
16954.17 58
16955.40 47
16956.64 42
16957.87 34
16959.10 42
16960.33 48
16961.56 46
16962.79 52
16964.02 51
16965.25 65
16966.48 49
16967.72 48
16968.95 62
16970.18 48
16971.41 54
16972.64 40
16973.87 54
16975.11 37
16976.34 53
16977.57 58
16978.80 48
16980.03 47
16981.26 43
16982.50 48
16983.73 43
16984.96 45
16986.19 44
16987.42 37
16988.66 45
16989.89 53
16991.12 45
16992.35 42
16993.59 36
16994.82 56
16996.05 65
16997.28 41
16998.52 44
16999.75 49
17000.98 49
17002.21 39
17003.45 52
17004.68 52
17005.91 52
17007.14 55
17008.38 53
17009.61 43
17010.84 52
17012.08 46
17013.31 54
17014.54 43
17015.78 35
17017.01 45
17018.24 58
17019.47 49
17020.71 42
17021.94 47
17023.17 46
17024.41 45
17025.64 53
17026.88 66
17028.11 62
17029.34 50
17030.58 51
17031.81 61
17033.04 55
17034.28 38
17035.51 38
17036.75 48
17037.98 49
17039.21 57
17040.45 33
17041.68 60
17042.92 52
17044.15 65
17045.38 62
17046.62 54
17047.85 43
17049.09 45
17050.32 50
17051.56 56
17052.79 47
17054.02 49
17055.26 51
17056.49 51
17057.73 50
17058.96 47
17060.20 47
17061.43 53
17062.67 51
17063.90 48
17065.14 34
17066.37 53
17067.61 60
17068.84 56
17070.08 55
17071.31 56
17072.55 60
17073.78 37
17075.02 44
17076.25 38
17077.49 42
17078.72 60
17079.96 57
17081.20 51
17082.43 53
17083.67 47
17084.90 81
17086.14 67
17087.37 36
17088.61 37
17089.85 65
17091.08 73
17092.32 62
17093.55 45
17094.79 43
17096.03 37
17097.26 62
17098.50 49
17099.73 50
17100.97 57
17102.21 51
17103.44 69
17104.68 52
17105.92 42
17107.15 53
17108.39 65
17109.63 49
17110.86 41
17112.10 45
17113.34 64
17114.57 51
17115.81 54
17117.05 41
17118.28 67
17119.52 59
17120.76 52
17121.99 37
17123.23 45
17124.47 64
17125.70 54
17126.94 47
17128.18 42
17129.42 51
17130.65 54
17131.89 54
17133.13 37
17134.37 40
17135.60 61
17136.84 64
17138.08 60
17139.32 39
17140.55 51
17141.79 45
17143.03 53
17144.27 53
17145.50 63
17146.74 51
17147.98 55
17149.22 47
17150.46 42
17151.69 43
17152.93 56
17154.17 67
17155.41 59
17156.65 41
17157.89 48
17159.12 60
17160.36 63
17161.60 44
17162.84 40
17164.08 50
17165.32 55
17166.56 63
17167.79 46
17169.03 43
17170.27 45
17171.51 72
17172.75 43
17173.99 54
17175.23 48
17176.47 61
17177.70 60
17178.94 71
17180.18 38
17181.42 44
17182.66 63
17183.90 60
17185.14 41
17186.38 44
17187.62 45
17188.86 62
17190.10 48
17191.34 47
17192.58 61
17193.82 44
17195.06 58
17196.30 53
17197.54 69
17198.78 46
17200.01 67
17201.25 54
17202.49 51
17203.73 47
17204.97 39
17206.21 59
17207.45 40
17208.70 55
17209.94 49
17211.18 47
17212.42 46
17213.66 37
17214.90 43
17216.14 46
17217.38 54
17218.62 52
17219.86 52
17221.10 35
17222.34 47
17223.58 49
17224.82 50
17226.06 53
17227.30 59
17228.54 45
17229.78 61
17231.03 47
17232.27 55
17233.51 54
17234.75 58
17235.99 40
17237.23 56
17238.47 55
17239.71 54
17240.95 39
17242.20 41
17243.44 57
17244.68 67
17245.92 48
17247.16 34
17248.40 55
17249.65 62
17250.89 56
17252.13 63
17253.37 48
17254.61 32
17255.85 50
17257.10 46
17258.34 51
17259.58 38
17260.82 48
17262.06 46
17263.31 53
17264.55 60
17265.79 32
17267.03 36
17268.27 49
17269.52 43
17270.76 34
17272.00 48
17273.24 43
17274.49 45
17275.73 51
17276.97 46
17278.22 32
17279.46 49
17280.70 54
17281.94 48
17283.19 50
17284.43 46
17285.67 51
17286.91 40
17288.16 49
17289.40 45
17290.64 52
17291.89 30
17293.13 46
17294.37 58
17295.62 53
17296.86 36
17298.10 47
17299.35 50
17300.59 43
17301.83 42
17303.08 52
17304.32 44
17305.56 55
17306.81 47
17308.05 44
17309.30 43
17310.54 35
17311.78 54
17313.03 57
17314.27 37
17315.52 38
17316.76 50
17318.00 43
17319.25 42
17320.49 37
17321.74 48
17322.98 52
17324.23 50
17325.47 48
17326.71 41
17327.96 50
17329.20 43
17330.45 51
17331.69 46
17332.94 48
17334.18 55
17335.43 44
17336.67 49
17337.92 39
17339.16 52
17340.41 45
17341.65 44
17342.90 52
17344.14 48
17345.39 51
17346.63 41
17347.88 45
17349.12 51
17350.37 45
17351.61 34
17352.86 37
17354.10 59
17355.35 39
17356.59 55
17357.84 43
17359.08 52
17360.33 45
17361.58 39
17362.82 48
17364.07 53
17365.31 47
17366.56 52
17367.80 49
17369.05 40
17370.30 44
17371.54 38
17372.79 37
17374.03 42
17375.28 39
17376.53 41
17377.77 49
17379.02 38
17380.27 35
17381.51 46
17382.76 39
17384.01 50
17385.25 42
17386.50 44
17387.75 55
17388.99 39
17390.24 33
17391.49 40
17392.73 47
17393.98 53
17395.23 40
17396.47 55
17397.72 36
17398.97 44
17400.21 60
17401.46 56
17402.71 46
17403.96 46
17405.20 52
17406.45 62
17407.70 43
17408.94 38
17410.19 46
17411.44 41
17412.69 55
17413.93 41
17415.18 35
17416.43 45
17417.68 57
17418.93 48
17420.17 39
17421.42 48
17422.67 58
17423.92 50
17425.16 58
17426.41 49
17427.66 40
17428.91 49
17430.16 45
17431.41 40
17432.65 46
17433.90 55
17435.15 43
17436.40 50
17437.65 46
17438.90 50
17440.14 32
17441.39 49
17442.64 57
17443.89 33
17445.14 48
17446.39 54
17447.64 50
17448.88 40
17450.13 49
17451.38 61
17452.63 64
17453.88 38
17455.13 70
17456.38 42
17457.63 40
17458.88 42
17460.13 51
17461.38 53
17462.62 51
17463.87 45
17465.12 41
17466.37 47
17467.62 39
17468.87 40
17470.12 52
17471.37 37
17472.62 45
17473.87 46
17475.12 41
17476.37 56
17477.62 40
17478.87 56
17480.12 46
17481.37 50
17482.62 52
17483.87 51
17485.12 59
17486.37 52
17487.62 57
17488.87 46
17490.12 51
17491.37 47
17492.62 51
17493.87 55
17495.12 53
17496.37 52
17497.62 41
17498.87 36
17500.12 43
17501.38 41
17502.63 52
17503.88 40
17505.13 42
17506.38 65
17507.63 66
17508.88 56
17510.13 45
17511.38 49
17512.63 57
17513.89 47
17515.14 35
17516.39 41
17517.64 45
17518.89 45
17520.14 50
17521.39 39
17522.64 51
17523.90 36
17525.15 46
17526.40 48
17527.65 33
17528.90 46
17530.15 57
17531.41 44
17532.66 36
17533.91 41
17535.16 40
17536.41 55
17537.67 52
17538.92 41
17540.17 39
17541.42 43
17542.67 52
17543.93 57
17545.18 29
17546.43 44
17547.68 38
17548.94 61
17550.19 38
17551.44 34
17552.69 47
17553.95 43
17555.20 60
17556.45 46
17557.70 41
17558.96 34
17560.21 36
17561.46 44
17562.72 48
17563.97 42
17565.22 48
17566.47 42
17567.73 44
17568.98 39
17570.23 51
17571.49 55
17572.74 51
17573.99 48
17575.25 44
17576.50 55
17577.75 46
17579.01 37
17580.26 31
17581.51 48
17582.77 59
17584.02 54
17585.28 40
17586.53 47
17587.78 49
17589.04 41
17590.29 37
17591.54 51
17592.80 54
17594.05 38
17595.31 49
17596.56 53
17597.81 45
17599.07 35
17600.32 59
17601.58 45
17602.83 49
17604.09 44
17605.34 41
17606.60 37
17607.85 50
17609.10 39
17610.36 53
17611.61 42
17612.87 57
17614.12 45
17615.38 65
17616.63 41
17617.89 44
17619.14 42
17620.40 51
17621.65 53
17622.91 37
17624.16 49
17625.42 46
17626.67 56
17627.93 40
17629.18 47
17630.44 52
17631.69 40
17632.95 52
17634.21 46
17635.46 42
17636.72 36
17637.97 40
17639.23 52
17640.48 43
17641.74 37
17642.99 46
17644.25 54
17645.51 47
17646.76 38
17648.02 56
17649.27 69
17650.53 48
17651.79 36
17653.04 40
17654.30 47
17655.55 40
17656.81 53
17658.07 33
17659.32 42
17660.58 51
17661.84 50
17663.09 46
17664.35 39
17665.61 38
17666.86 43
17668.12 54
17669.38 46
17670.63 37
17671.89 39
17673.15 36
17674.40 41
17675.66 51
17676.92 49
17678.17 39
17679.43 43
17680.69 44
17681.95 33
17683.20 45
17684.46 40
17685.72 52
17686.98 48
17688.23 52
17689.49 49
17690.75 34
17692.01 42
17693.26 38
17694.52 48
17695.78 37
17697.04 36
17698.29 37
17699.55 42
17700.81 50
17702.07 53
17703.32 39
17704.58 40
17705.84 47
17707.10 46
17708.36 43
17709.62 53
17710.87 40
17712.13 35
17713.39 44
17714.65 44
17715.91 45
17717.17 49
17718.42 58
17719.68 43
17720.94 35
17722.20 35
17723.46 39
17724.72 46
17725.98 41
17727.23 42
17728.49 37
17729.75 31
17731.01 42
17732.27 36
17733.53 49
17734.79 39
17736.05 47
17737.31 42
17738.57 43
17739.82 34
17741.08 44
17742.34 50
17743.60 45
17744.86 33
17746.12 45
17747.38 48
17748.64 51
17749.90 48
17751.16 44
17752.42 44
17753.68 39
17754.94 27
17756.20 49
17757.46 43
17758.72 42
17759.98 39
17761.24 30
17762.50 46
17763.76 54
17765.02 44
17766.28 57
17767.54 34
17768.80 34
17770.06 36
17771.32 54
17772.58 57
17773.84 57
17775.10 44
17776.36 48
17777.62 44
17778.88 44
17780.14 33
17781.40 37
17782.67 37
17783.93 45
17785.19 39
17786.45 30
17787.71 36
17788.97 37
17790.23 55
17791.49 37
17792.75 40
17794.01 49
17795.28 41
17796.54 42
17797.80 52
17799.06 29
17800.32 38
17801.58 43
17802.84 52
17804.11 51
17805.37 34
17806.63 47
17807.89 43
17809.15 49
17810.41 49
17811.68 44
17812.94 52
17814.20 45
17815.46 49
17816.72 35
17817.99 40
17819.25 47
17820.51 38
17821.77 50
17823.03 38
17824.30 50
17825.56 43
17826.82 46
17828.08 55
17829.35 38
17830.61 48
17831.87 53
17833.13 45
17834.40 40
17835.66 44
17836.92 40
17838.18 44
17839.45 43
17840.71 43
17841.97 40
17843.24 43
17844.50 46
17845.76 35
17847.02 50
17848.29 39
17849.55 37
17850.81 48
17852.08 52
17853.34 37
17854.60 40
17855.87 48
17857.13 36
17858.39 62
17859.66 44
17860.92 50
17862.18 29
17863.45 49
17864.71 56
17865.98 45
17867.24 48
17868.50 38
17869.77 56
17871.03 44
17872.30 38
17873.56 45
17874.82 43
17876.09 49
17877.35 49
17878.62 58
17879.88 49
17881.14 44
17882.41 41
17883.67 52
17884.94 59
17886.20 45
17887.47 50
17888.73 41
17890.00 42
17891.26 36
17892.52 36
17893.79 48
17895.05 39
17896.32 46
17897.58 39
17898.85 34
17900.11 45
17901.38 43
17902.64 47
17903.91 40
17905.17 44
17906.44 44
17907.70 48
17908.97 34
17910.23 46
17911.50 31
17912.77 40
17914.03 49
17915.30 39
17916.56 33
17917.83 36
17919.09 39
17920.36 43
17921.62 52
17922.89 44
17924.16 30
17925.42 38
17926.69 53
17927.95 27
17929.22 28
17930.49 38
17931.75 45
17933.02 54
17934.28 33
17935.55 43
17936.82 43
17938.08 40
17939.35 44
17940.62 49
17941.88 53
17943.15 41
17944.42 34
17945.68 53
17946.95 33
17948.22 52
17949.48 44
17950.75 43
17952.02 42
17953.28 39
17954.55 50
17955.82 53
17957.08 37
17958.35 36
17959.62 51
17960.88 38
17962.15 43
17963.42 45
17964.69 47
17965.95 39
17967.22 51
17968.49 42
17969.76 38
17971.02 44
17972.29 65
17973.56 50
17974.83 51
17976.09 40
17977.36 34
17978.63 50
17979.90 56
17981.16 44
17982.43 39
17983.70 47
17984.97 39
17986.24 47
17987.50 47
17988.77 45
17990.04 43
17991.31 60
17992.58 53
17993.84 45
17995.11 39
17996.38 43
17997.65 68
17998.92 31
18000.19 38
18001.46 32
18002.72 45
18003.99 39
18005.26 39
18006.53 31
18007.80 40
18009.07 50
18010.34 57
18011.61 42
18012.87 55
18014.14 55
18015.41 49
18016.68 59
18017.95 41
18019.22 40
18020.49 59
18021.76 56
18023.03 27
18024.30 36
18025.57 48
18026.84 68
18028.11 50
18029.37 57
18030.64 43
18031.91 47
18033.18 50
18034.45 49
18035.72 53
18036.99 51
18038.26 41
18039.53 50
18040.80 55
18042.07 31
18043.34 52
18044.61 47
18045.88 65
18047.15 35
18048.42 52
18049.69 53
18050.96 51
18052.23 31
18053.50 39
18054.77 49
18056.05 37
18057.32 50
18058.59 48
18059.86 50
18061.13 47
18062.40 39
18063.67 40
18064.94 57
18066.21 41
18067.48 46
18068.75 53
18070.02 53
18071.29 54
18072.57 50
18073.84 57
18075.11 37
18076.38 41
18077.65 55
18078.92 56
18080.19 33
18081.46 49
18082.74 44
18084.01 50
18085.28 45
18086.55 38
18087.82 37
18089.09 50
18090.37 50
18091.64 48
18092.91 47
18094.18 41
18095.45 60
18096.72 58
18098.00 42
18099.27 49
18100.54 29
18101.81 44
18103.08 54
18104.36 45
18105.63 49
18106.90 56
18108.17 44
18109.45 37
18110.72 48
18111.99 42
18113.26 40
18114.54 40
18115.81 39
18117.08 44
18118.35 35
18119.63 51
18120.90 58
18122.17 57
18123.44 52
18124.72 55
18125.99 47
18127.26 44
18128.54 37
18129.81 44
18131.08 39
18132.36 51
18133.63 60
18134.90 46
18136.18 41
18137.45 35
18138.72 53
18140.00 54
18141.27 53
18142.54 38
18143.82 55
18145.09 57
18146.36 42
18147.64 36
18148.91 48
18150.19 78
18151.46 66
18152.73 58
18154.01 37
18155.28 37
18156.55 55
18157.83 43
18159.10 41
18160.38 41
18161.65 29
18162.93 39
18164.20 59
18165.47 47
18166.75 41
18168.02 42
18169.30 45
18170.57 38
18171.85 51
18173.12 35
18174.40 51
18175.67 47
18176.95 39
18178.22 39
18179.50 51
18180.77 33
18182.04 44
18183.32 46
18184.59 36
18185.87 50
18187.15 58
18188.42 54
18189.70 59
18190.97 52
18192.25 59
18193.52 56
18194.80 53
18196.07 50
18197.35 42
18198.62 51
18199.90 27
18201.17 35
18202.45 50
18203.73 46
18205.00 47
18206.28 42
18207.55 24
18208.83 47
18210.10 38
18211.38 39
18212.66 36
18213.93 49
18215.21 48
18216.48 47
18217.76 42
18219.04 31
18220.31 55
18221.59 44
18222.87 40
18224.14 48
18225.42 25
18226.70 40
18227.97 46
18229.25 54
18230.53 34
18231.80 47
18233.08 47
18234.36 52
18235.63 42
18236.91 50
18238.19 43
18239.46 58
18240.74 48
18242.02 34
18243.29 42
18244.57 64
18245.85 44
18247.13 46
18248.40 42
18249.68 55
18250.96 44
18252.24 42
18253.51 41
18254.79 40
18256.07 42
18257.35 45
18258.62 55
18259.90 38
18261.18 35
18262.46 48
18263.73 44
18265.01 41
18266.29 47
18267.57 58
18268.85 41
18270.12 58
18271.40 47
18272.68 48
18273.96 44
18275.24 44
18276.51 31
18277.79 30
18279.07 42
18280.35 45
18281.63 32
18282.91 40
18284.18 35
18285.46 50
18286.74 60
18288.02 45
18289.30 46
18290.58 39
18291.86 44
18293.14 46
18294.41 44
18295.69 31
18296.97 41
18298.25 41
18299.53 49
18300.81 25
18302.09 55
18303.37 39
18304.65 53
18305.93 59
18307.21 44
18308.49 48
18309.76 35
18311.04 42
18312.32 49
18313.60 53
18314.88 35
18316.16 48
18317.44 35
18318.72 45
18320.00 33
18321.28 56
18322.56 46
18323.84 50
18325.12 33
18326.40 44
18327.68 36
18328.96 44
18330.24 39
18331.52 37
18332.80 44
18334.08 50
18335.36 40
18336.64 50
18337.92 49
18339.20 45
18340.48 50
18341.76 43
18343.05 44
18344.33 51
18345.61 38
18346.89 34
18348.17 51
18349.45 43
18350.73 40
18352.01 45
18353.29 46
18354.57 48
18355.85 49
18357.13 40
18358.42 37
18359.70 41
18360.98 38
18362.26 61
18363.54 34
18364.82 43
18366.10 38
18367.38 46
18368.67 29
18369.95 34
18371.23 48
18372.51 34
18373.79 37
18375.07 43
18376.36 37
18377.64 33
18378.92 49
18380.20 48
18381.48 43
18382.77 43
18384.05 49
18385.33 42
18386.61 50
18387.89 53
18389.18 33
18390.46 42
18391.74 38
18393.02 43
18394.31 44
18395.59 40
18396.87 43
18398.15 49
18399.44 39
18400.72 42
18402.00 40
18403.28 55
18404.57 41
18405.85 37
18407.13 42
18408.41 43
18409.70 44
18410.98 34
18412.26 31
18413.55 43
18414.83 46
18416.11 54
18417.40 43
18418.68 37
18419.96 40
18421.25 41
18422.53 53
18423.81 40
18425.10 50
18426.38 32
18427.66 34
18428.95 38
18430.23 48
18431.51 58
18432.80 49
18434.08 43
18435.37 48
18436.65 55
18437.93 38
18439.22 43
18440.50 55
18441.79 65
18443.07 47
18444.35 47
18445.64 28
18446.92 48
18448.21 62
18449.49 52
18450.78 30
18452.06 41
18453.34 43
18454.63 52
18455.91 45
18457.20 39
18458.48 42
18459.77 37
18461.05 47
18462.34 45
18463.62 46
18464.91 44
18466.19 52
18467.48 40
18468.76 36
18470.05 28
18471.33 43
18472.62 57
18473.90 44
18475.19 37
18476.47 52
18477.76 52
18479.04 47
18480.33 57
18481.61 33
18482.90 41
18484.18 39
18485.47 53
18486.76 42
18488.04 40
18489.33 40
18490.61 53
18491.90 41
18493.18 30
18494.47 40
18495.76 50
18497.04 51
18498.33 36
18499.61 41
18500.90 41
18502.19 53
18503.47 40
18504.76 47
18506.05 50
18507.33 42
18508.62 44
18509.90 46
18511.19 54
18512.48 45
18513.76 39
18515.05 38
18516.34 51
18517.62 44
18518.91 52
18520.20 48
18521.48 45
18522.77 34
18524.06 41
18525.35 47
18526.63 39
18527.92 43
18529.21 39
18530.49 49
18531.78 29
18533.07 36
18534.36 35
18535.64 43
18536.93 42
18538.22 36
18539.50 40
18540.79 45
18542.08 47
18543.37 47
18544.66 42
18545.94 35
18547.23 68
18548.52 62
18549.81 48
18551.09 44
18552.38 34
18553.67 44
18554.96 55
18556.25 33
18557.53 43
18558.82 35
18560.11 44
18561.40 39
18562.69 43
18563.98 42
18565.26 35
18566.55 46
18567.84 46
18569.13 56
18570.42 36
18571.71 39
18572.99 41
18574.28 36
18575.57 41
18576.86 46
18578.15 44
18579.44 48
18580.73 33
18582.02 49
18583.31 37
18584.59 43
18585.88 43
18587.17 49
18588.46 48
18589.75 38
18591.04 50
18592.33 37
18593.62 46
18594.91 57
18596.20 58
18597.49 46
18598.78 27
18600.07 37
18601.36 33
18602.65 46
18603.94 34
18605.23 37
18606.52 34
18607.81 39
18609.09 36
18610.38 38
18611.67 54
18612.96 39
18614.25 43
18615.55 48
18616.84 48
18618.13 41
18619.42 40
18620.71 50
18622.00 56
18623.29 49
18624.58 50
18625.87 53
18627.16 51
18628.45 38
18629.74 41
18631.03 43
18632.32 39
18633.61 51
18634.90 45
18636.19 55
18637.48 42
18638.77 47
18640.07 53
18641.36 44
18642.65 42
18643.94 38
18645.23 60
18646.52 46
18647.81 42
18649.10 42
18650.40 41
18651.69 62
18652.98 47
18654.27 47
18655.56 35
18656.85 50
18658.14 54
18659.44 56
18660.73 34
18662.02 49
18663.31 47
18664.60 47
18665.89 38
18667.19 36
18668.48 52
18669.77 47
18671.06 48
18672.35 49
18673.65 35
18674.94 43
18676.23 54
18677.52 38
18678.82 47
18680.11 32
18681.40 46
18682.69 56
18683.99 48
18685.28 34
18686.57 43
18687.86 54
18689.16 39
18690.45 37
18691.74 35
18693.03 22
18694.33 44
18695.62 48
18696.91 36
18698.21 36
18699.50 39
18700.79 59
18702.09 51
18703.38 37
18704.67 28
18705.97 57
18707.26 46
18708.55 45
18709.85 42
18711.14 38
18712.43 48
18713.73 40
18715.02 44
18716.31 26
18717.61 47
18718.90 30
18720.19 50
18721.49 42
18722.78 32
18724.08 43
18725.37 53
18726.66 44
18727.96 34
18729.25 34
18730.55 44
18731.84 44
18733.13 29
18734.43 35
18735.72 40
18737.02 64
18738.31 49
18739.61 42
18740.90 42
18742.19 44
18743.49 42
18744.78 48
18746.08 49
18747.37 42
18748.67 45
18749.96 48
18751.26 51
18752.55 42
18753.85 38
18755.14 41
18756.44 43
18757.73 37
18759.03 34
18760.32 42
18761.62 81
18762.91 48
18764.21 39
18765.50 42
18766.80 45
18768.09 47
18769.39 49
18770.69 56
18771.98 67
18773.28 49
18774.57 45
18775.87 46
18777.16 47
18778.46 55
18779.76 46
18781.05 45
18782.35 54
18783.64 36
18784.94 38
18786.24 49
18787.53 49
18788.83 48
18790.12 36
18791.42 55
18792.72 40
18794.01 54
18795.31 47
18796.61 34
18797.90 40
18799.20 44
18800.49 51
18801.79 45
18803.09 47
18804.38 34
18805.68 30
18806.98 39
18808.28 48
18809.57 39
18810.87 49
18812.17 43
18813.46 47
18814.76 55
18816.06 32
18817.35 46
18818.65 47
18819.95 57
18821.25 47
18822.54 45
18823.84 35
18825.14 39
18826.44 39
18827.73 54
18829.03 37
18830.33 42
18831.63 46
18832.92 46
18834.22 40
18835.52 32
18836.82 48
18838.11 43
18839.41 47
18840.71 51
18842.01 51
18843.31 35
18844.60 47
18845.90 35
18847.20 43
18848.50 34
18849.80 39
18851.10 39
18852.39 44
18853.69 38
18854.99 25
18856.29 46
18857.59 42
18858.89 43
18860.18 40
18861.48 44
18862.78 47
18864.08 43
18865.38 45
18866.68 42
18867.98 44
18869.28 55
18870.58 41
18871.87 42
18873.17 42
18874.47 37
18875.77 42
18877.07 49
18878.37 59
18879.67 34
18880.97 54
18882.27 32
18883.57 54
18884.87 44
18886.17 38
18887.47 36
18888.77 60
18890.07 37
18891.36 42
18892.66 48
18893.96 45
18895.26 55
18896.56 54
18897.86 52
18899.16 36
18900.46 56
18901.76 55
18903.06 47
18904.36 36
18905.66 46
18906.96 61
18908.27 50
18909.57 39
18910.87 52
18912.17 32
18913.47 60
18914.77 50
18916.07 43
18917.37 40
18918.67 41
18919.97 66
18921.27 41
18922.57 39
18923.87 41
18925.17 46
18926.47 53
18927.77 40
18929.08 55
18930.38 53
18931.68 61
18932.98 49
18934.28 52
18935.58 47
18936.88 46
18938.18 50
18939.49 52
18940.79 40
18942.09 36
18943.39 45
18944.69 49
18945.99 33
18947.29 46
18948.60 49
18949.90 47
18951.20 52
18952.50 46
18953.80 48
18955.11 51
18956.41 62
18957.71 54
18959.01 48
18960.31 59
18961.62 46
18962.92 57
18964.22 53
18965.52 39
18966.82 37
18968.13 42
18969.43 50
18970.73 51
18972.03 38
18973.34 36
18974.64 44
18975.94 52
18977.24 50
18978.55 40
18979.85 31
18981.15 49
18982.46 48
18983.76 57
18985.06 37
18986.36 57
18987.67 48
18988.97 42
18990.27 36
18991.58 39
18992.88 41
18994.18 45
18995.49 43
18996.79 55
18998.09 33
18999.40 47
19000.70 42
19002.00 45
19003.31 56
19004.61 48
19005.91 52
19007.22 31
19008.52 36
19009.83 49
19011.13 52
19012.43 26
19013.74 44
19015.04 61
19016.34 37
19017.65 45
19018.95 42
19020.26 49
19021.56 44
19022.87 33
19024.17 36
19025.47 56
19026.78 48
19028.08 50
19029.39 52
19030.69 36
19032.00 33
19033.30 31
19034.61 45
19035.91 40
19037.22 30
19038.52 35
19039.82 35
19041.13 42
19042.43 51
19043.74 46
19045.04 47
19046.35 43
19047.65 49
19048.96 40
19050.26 40
19051.57 31
19052.88 32
19054.18 55
19055.49 33
19056.79 35
19058.10 30
19059.40 49
19060.71 40
19062.01 54
19063.32 27
19064.62 53
19065.93 46
19067.24 42
19068.54 31
19069.85 46
19071.15 33
19072.46 33
19073.77 55
19075.07 37
19076.38 30
19077.68 43
19078.99 54
19080.30 49
19081.60 44
19082.91 37
19084.22 54
19085.52 52
19086.83 41
19088.13 33
19089.44 47
19090.75 46
19092.05 60
19093.36 51
19094.67 36
19095.97 39
19097.28 41
19098.59 54
19099.90 47
19101.20 42
19102.51 34
19103.82 45
19105.12 50
19106.43 49
19107.74 40
19109.04 52
19110.35 47
19111.66 43
19112.97 37
19114.27 33
19115.58 43
19116.89 44
19118.20 49
19119.50 30
19120.81 35
19122.12 36
19123.43 53
19124.73 32
19126.04 51
19127.35 51
19128.66 58
19129.97 53
19131.27 64
19132.58 27
19133.89 37
19135.20 37
19136.51 42
19137.81 35
19139.12 39
19140.43 40
19141.74 45
19143.05 46
19144.36 27
19145.66 34
19146.97 44
19148.28 52
19149.59 36
19150.90 45
19152.21 60
19153.52 33
19154.83 58
19156.13 32
19157.44 48
19158.75 28
19160.06 38
19161.37 31
19162.68 37
19163.99 34
19165.30 26
19166.61 37
19167.92 46
19169.22 34
19170.53 43
19171.84 52
19173.15 36
19174.46 38
19175.77 35
19177.08 42
19178.39 33
19179.70 56
19181.01 62
19182.32 37
19183.63 28
19184.94 46
19186.25 52
19187.56 40
19188.87 34
19190.18 33
19191.49 49
19192.80 32
19194.11 32
19195.42 45
19196.73 44
19198.04 47
19199.35 45
19200.66 30
19201.97 34
19203.28 39
19204.59 50
19205.90 40
19207.21 49
19208.52 34
19209.83 42
19211.14 36
19212.46 32
19213.77 45
19215.08 44
19216.39 55
19217.70 45
19219.01 53
19220.32 44
19221.63 35
19222.94 36
19224.25 49
19225.57 62
19226.88 39
19228.19 45
19229.50 38
19230.81 40
19232.12 47
19233.43 39
19234.75 51
19236.06 37
19237.37 34
19238.68 42
19239.99 41
19241.30 54
19242.62 36
19243.93 33
19245.24 48
19246.55 45
19247.86 45
19249.18 36
19250.49 36
19251.80 46
19253.11 33
19254.42 49
19255.74 54
19257.05 36
19258.36 39
19259.67 38
19260.99 40
19262.30 46
19263.61 44
19264.92 36
19266.24 43
19267.55 34
19268.86 49
19270.17 51
19271.49 38
19272.80 33
19274.11 32
19275.42 49
19276.74 34
19278.05 46
19279.36 32
19280.68 40
19281.99 53
19283.30 38
19284.62 35
19285.93 38
19287.24 47
19288.56 38
19289.87 38
19291.18 51
19292.50 39
19293.81 41
19295.12 44
19296.44 39
19297.75 43
19299.06 38
19300.38 44
19301.69 41
19303.01 53
19304.32 42
19305.63 39
19306.95 46
19308.26 32
19309.58 36
19310.89 51
19312.20 31
19313.52 44
19314.83 41
19316.15 48
19317.46 43
19318.78 44
19320.09 42
19321.41 43
19322.72 36
19324.03 35
19325.35 40
19326.66 29
19327.98 38
19329.29 52
19330.61 41
19331.92 32
19333.24 36
19334.55 44
19335.87 43
19337.18 45
19338.50 42
19339.81 36
19341.13 30
19342.44 37
19343.76 33
19345.07 30
19346.39 40
19347.70 37
19349.02 38
19350.34 46
19351.65 35
19352.97 38
19354.28 40
19355.60 37
19356.91 34
19358.23 38
19359.54 48
19360.86 42
19362.18 38
19363.49 37
19364.81 43
19366.12 51
19367.44 41
19368.76 44
19370.07 48
19371.39 37
19372.71 33
19374.02 33
19375.34 43
19376.65 42
19377.97 45
19379.29 45
19380.60 32
19381.92 37
19383.24 39
19384.55 51
19385.87 45
19387.19 33
19388.50 43
19389.82 48
19391.14 36
19392.45 40
19393.77 47
19395.09 42
19396.41 45
19397.72 38
19399.04 47
19400.36 54
19401.67 48
19402.99 39
19404.31 33
19405.63 34
19406.94 46
19408.26 38
19409.58 42
19410.90 46
19412.21 46
19413.53 40
19414.85 42
19416.17 40
19417.48 31
19418.80 41
19420.12 40
19421.44 60
19422.76 44
19424.07 43
19425.39 44
19426.71 36
19428.03 45
19429.35 35
19430.66 45
19431.98 42
19433.30 43
19434.62 36
19435.94 44
19437.26 46
19438.57 49
19439.89 40
19441.21 38
19442.53 43
19443.85 41
19445.17 48
19446.49 37
19447.81 39
19449.12 40
19450.44 43
19451.76 36
19453.08 53
19454.40 37
19455.72 55
19457.04 34
19458.36 46
19459.68 42
19461.00 47
19462.32 49
19463.63 57
19464.95 32
19466.27 42
19467.59 51
19468.91 51
19470.23 57
19471.55 47
19472.87 47
19474.19 35
19475.51 51
19476.83 60
19478.15 37
19479.47 46
19480.79 46
19482.11 49
19483.43 38
19484.75 27
19486.07 28
19487.39 49
19488.71 55
19490.03 23
19491.35 28
19492.67 40
19493.99 49
19495.31 57
19496.63 42
19497.95 42
19499.27 30
19500.59 49
19501.91 39
19503.24 40
19504.56 24
19505.88 36
19507.20 38
19508.52 52
19509.84 28
19511.16 24
19512.48 39
19513.80 42
19515.12 36
19516.44 39
19517.77 37
19519.09 33
19520.41 34
19521.73 44
19523.05 41
19524.37 37
19525.69 45
19527.02 48
19528.34 44
19529.66 29
19530.98 42
19532.30 40
19533.62 36
19534.95 35
19536.27 38
19537.59 38
19538.91 31
19540.23 41
19541.56 32
19542.88 29
19544.20 32
19545.52 36
19546.84 29
19548.17 38
19549.49 32
19550.81 44
19552.13 36
19553.46 29
19554.78 47
19556.10 42
19557.42 46
19558.75 34
19560.07 38
19561.39 47
19562.71 46
19564.04 38
19565.36 36
19566.68 40
19568.00 31
19569.33 44
19570.65 37
19571.97 43
19573.30 43
19574.62 56
19575.94 39
19577.27 38
19578.59 36
19579.91 49
19581.24 55
19582.56 47
19583.88 33
19585.21 31
19586.53 44
19587.85 48
19589.18 39
19590.50 27
19591.82 38
19593.15 49
19594.47 56
19595.80 48
19597.12 33
19598.44 45
19599.77 47
19601.09 39
19602.42 41
19603.74 31
19605.06 38
19606.39 48
19607.71 45
19609.04 42
19610.36 38
19611.69 47
19613.01 50
19614.33 51
19615.66 38
19616.98 32
19618.31 36
19619.63 49
19620.96 39
19622.28 31
19623.61 21
19624.93 47
19626.26 37
19627.58 38
19628.91 44
19630.23 31
19631.56 37
19632.88 35
19634.21 35
19635.53 28
19636.86 53
19638.18 37
19639.51 43
19640.83 26
19642.16 44
19643.48 36
19644.81 47
19646.14 38
19647.46 28
19648.79 50
19650.11 43
19651.44 44
19652.76 34
19654.09 40
19655.42 35
19656.74 41
19658.07 36
19659.39 32
19660.72 42
19662.05 55
19663.37 50
19664.70 36
19666.02 43
19667.35 40
19668.68 34
19670.00 30
19671.33 46
19672.66 40
19673.98 54
19675.31 56
19676.64 27
19677.96 41
19679.29 38
19680.62 47
19681.94 36
19683.27 29
19684.60 36
19685.92 42
19687.25 42
19688.58 44
19689.90 26
19691.23 38
19692.56 36
19693.88 32
19695.21 25
19696.54 36
19697.87 44
19699.19 36
19700.52 34
19701.85 39
19703.18 39
19704.50 37
19705.83 52
19707.16 41
19708.49 55
19709.81 37
19711.14 38
19712.47 29
19713.80 42
19715.13 42
19716.45 34
19717.78 38
19719.11 33
19720.44 33
19721.77 51
19723.09 38
19724.42 40
19725.75 36
19727.08 35
19728.41 49
19729.74 46
19731.06 36
19732.39 35
19733.72 39
19735.05 36
19736.38 31
19737.71 31
19739.04 40
19740.36 39
19741.69 35
19743.02 32
19744.35 33
19745.68 35
19747.01 34
19748.34 42
19749.67 17
19751.00 50
19752.32 44
19753.65 47
19754.98 30
19756.31 29
19757.64 28
19758.97 62
19760.30 44
19761.63 39
19762.96 33
19764.29 34
19765.62 28
19766.95 39
19768.28 41
19769.61 38
19770.94 33
19772.27 47
19773.60 42
19774.93 19
19776.26 43
19777.59 42
19778.92 39
19780.25 28
19781.58 47
19782.91 46
19784.24 54
19785.57 38
19786.90 38
19788.23 46
19789.56 42
19790.89 40
19792.22 40
19793.55 43
19794.88 33
19796.21 48
19797.54 41
19798.87 43
19800.20 49
19801.53 43
19802.87 53
19804.20 34
19805.53 38
19806.86 50
19808.19 40
19809.52 43
19810.85 36
19812.18 49
19813.51 45
19814.85 41
19816.18 45
19817.51 38
19818.84 41
19820.17 42
19821.50 42
19822.83 44
19824.17 52
19825.50 41
19826.83 52
19828.16 53
19829.49 36
19830.82 43
19832.16 40
19833.49 48
19834.82 34
19836.15 34
19837.48 35
19838.82 42
19840.15 44
19841.48 38
19842.81 42
19844.14 46
19845.48 39
19846.81 51
19848.14 33
19849.47 53
19850.81 43
19852.14 42
19853.47 37
19854.80 31
19856.14 46
19857.47 46
19858.80 40
19860.14 46
19861.47 47
19862.80 32
19864.13 47
19865.47 56
19866.80 46
19868.13 38
19869.47 39
19870.80 39
19872.13 45
19873.47 42
19874.80 49
19876.13 42
19877.47 37
19878.80 42
19880.13 28
19881.47 40
19882.80 42
19884.13 53
19885.47 46
19886.80 50
19888.13 39
19889.47 52
19890.80 46
19892.14 40
19893.47 38
19894.80 53
19896.14 39
19897.47 42
19898.81 55
19900.14 44
19901.47 59
19902.81 45
19904.14 35
19905.48 44
19906.81 44
19908.15 40
19909.48 43
19910.81 39
19912.15 36
19913.48 45
19914.82 45
19916.15 43
19917.49 29
19918.82 46
19920.16 29
19921.49 43
19922.83 45
19924.16 31
19925.50 50
19926.83 36
19928.17 42
19929.50 46
19930.84 40
19932.17 42
19933.51 40
19934.84 33
19936.18 32
19937.51 39
19938.85 36
19940.18 48
19941.52 58
19942.86 37
19944.19 45
19945.53 46
19946.86 33
19948.20 34
19949.53 40
19950.87 34
19952.21 41
19953.54 43
19954.88 30
19956.21 36
19957.55 37
19958.89 42
19960.22 45
19961.56 37
19962.90 24
19964.23 38
19965.57 34
19966.90 42
19968.24 32
19969.58 38
19970.91 30
19972.25 40
19973.59 44
19974.92 31
19976.26 36
19977.60 41
19978.93 39
19980.27 37
19981.61 41
19982.94 51
19984.28 36
19985.62 41
19986.96 47
19988.29 32
19989.63 47
19990.97 41
19992.30 47
19993.64 37
19994.98 43
19996.32 38
19997.65 42
19998.99 40
20000.33 36
20001.67 48
20003.00 40
20004.34 37
20005.68 56
20007.02 50
20008.35 40
20009.69 36
20011.03 42
20012.37 33
20013.71 51
20015.04 42
20016.38 29
20017.72 37
20019.06 47
20020.40 34
20021.73 48
20023.07 41
20024.41 43
20025.75 47
20027.09 40
20028.43 35
20029.77 51
20031.10 35
20032.44 34
20033.78 39
20035.12 50
20036.46 39
20037.80 42
20039.14 40
20040.47 34
20041.81 50
20043.15 31
20044.49 35
20045.83 40
20047.17 56
20048.51 34
20049.85 41
20051.19 24
20052.53 45
20053.87 36
20055.21 42
20056.54 36
20057.88 25
20059.22 46
20060.56 57
20061.90 50
20063.24 32
20064.58 38
20065.92 37
20067.26 48
20068.60 44
20069.94 41
20071.28 39
20072.62 39
20073.96 43
20075.30 40
20076.64 37
20077.98 50
20079.32 47
20080.66 37
20082.00 31
20083.34 31
20084.68 38
20086.02 37
20087.36 44
20088.70 32
20090.04 41
20091.38 36
20092.73 39
20094.07 48
20095.41 41
20096.75 45
20098.09 34
20099.43 48
20100.77 43
20102.11 36
20103.45 41
20104.79 41
20106.13 44
20107.48 51
20108.82 32
20110.16 48
20111.50 37
20112.84 36
20114.18 44
20115.52 37
20116.86 39
20118.21 31
20119.55 40
20120.89 37
20122.23 40
20123.57 41
20124.91 35
20126.26 30
20127.60 46
20128.94 43
20130.28 39
20131.62 26
20132.96 38
20134.31 39
20135.65 36
