# Supplementary material for: MALDI-TOF MS typing enables the classification of brewing yeasts of the genus Saccharomyces to major beer styles
Source: PLoS One. 2017 Aug 9;12(8):e0181694. doi: 10.1371/journal.pone.0181694 (PMC5549903; doi:10.1371/journal.pone.0181694)
Supplement: S14 File — The directory includes 90 raw files and was zipped to “.zip”; the folder has three strains with 30 spectra per strain; S1 Text explains the raw files with an example and Table 1 represents the yeast strains used within the experiment. (ZIP) [file pone.0181694.s017.zip › 40-42/30637-510-OG-Ale-Ale-YPG-18h-E-E_2015-10-09__0_B12_1.dat]

2000.04 3431
2000.46 3516
2000.88 3406
2001.30 3476
2001.72 3427
2002.14 3537
2002.57 3350
2002.99 3509
2003.41 3492
2003.83 3462
2004.25 3531
2004.67 3654
2005.10 3631
2005.52 3616
2005.94 3717
2006.36 3324
2006.78 3607
2007.21 3644
2007.63 3563
2008.05 3962
2008.47 3639
2008.89 3724
2009.32 3817
2009.74 3767
2010.16 3773
2010.58 3792
2011.01 3644
2011.43 3721
2011.85 3678
2012.27 3729
2012.70 3650
2013.12 3651
2013.54 3573
2013.96 3254
2014.39 3476
2014.81 3328
2015.23 3540
2015.66 3399
2016.08 3308
2016.50 3343
2016.93 3379
2017.35 3335
2017.77 3306
2018.19 3484
2018.62 3649
2019.04 3779
2019.46 3621
2019.89 3800
2020.31 3739
2020.73 3696
2021.16 3982
2021.58 3887
2022.01 4150
2022.43 3995
2022.85 3639
2023.28 3781
2023.70 3660
2024.12 3717
2024.55 3738
2024.97 3879
2025.40 3559
2025.82 3621
2026.24 3582
2026.67 3394
2027.09 3522
2027.52 3600
2027.94 3469
2028.37 3484
2028.79 3304
2029.21 3477
2029.64 3661
2030.06 3364
2030.49 3326
2030.91 3443
2031.34 3356
2031.76 3320
2032.19 3370
2032.61 3410
2033.04 3383
2033.46 3228
2033.88 3402
2034.31 3804
2034.73 3642
2035.16 3595
2035.58 3539
2036.01 3614
2036.43 3643
2036.86 3695
2037.29 3416
2037.71 3265
2038.14 3514
2038.56 3549
2038.99 3551
2039.41 3522
2039.84 3526
2040.26 3433
2040.69 3472
2041.11 3557
2041.54 3654
2041.97 3680
2042.39 3730
2042.82 3694
2043.24 3658
2043.67 3631
2044.09 3556
2044.52 3289
2044.95 3313
2045.37 3214
2045.80 3242
2046.22 3368
2046.65 3359
2047.08 3583
2047.50 3578
2047.93 3575
2048.36 3423
2048.78 3571
2049.21 3652
2049.64 3723
2050.06 3578
2050.49 3516
2050.92 3503
2051.34 3460
2051.77 3518
2052.20 3508
2052.62 3397
2053.05 3184
2053.48 3358
2053.90 3339
2054.33 3363
2054.76 3323
2055.18 3389
2055.61 3329
2056.04 3580
2056.47 3486
2056.89 3578
2057.32 3423
2057.75 3413
2058.17 3383
2058.60 3128
2059.03 3579
2059.46 3568
2059.88 3350
2060.31 3313
2060.74 3238
2061.17 3426
2061.60 3547
2062.02 3475
2062.45 3604
2062.88 3711
2063.31 3480
2063.74 3512
2064.16 3575
2064.59 3612
2065.02 3707
2065.45 3718
2065.88 3899
2066.30 3995
2066.73 3997
2067.16 3850
2067.59 3732
2068.02 3855
2068.45 3545
2068.87 3494
2069.30 3513
2069.73 3422
2070.16 3402
2070.59 3221
2071.02 3339
2071.45 3285
2071.87 3183
2072.30 3305
2072.73 3317
2073.16 3342
2073.59 3324
2074.02 3574
2074.45 3375
2074.88 3286
2075.31 3285
2075.74 3535
2076.17 3741
2076.59 3687
2077.02 3687
2077.45 3653
2077.88 3604
2078.31 3621
2078.74 3616
2079.17 3526
2079.60 3774
2080.03 3803
2080.46 3602
2080.89 3705
2081.32 3643
2081.75 3808
2082.18 3773
2082.61 3626
2083.04 3714
2083.47 3570
2083.90 3812
2084.33 3678
2084.76 3517
2085.19 3472
2085.62 3657
2086.05 3536
2086.48 3561
2086.91 3493
2087.34 3476
2087.77 3387
2088.20 3703
2088.63 3632
2089.06 3581
2089.49 3659
2089.93 3584
2090.36 3845
2090.79 3623
2091.22 3508
2091.65 3467
2092.08 3526
2092.51 3545
2092.94 3607
2093.37 3679
2093.80 3632
2094.23 3288
2094.67 3464
2095.10 3374
2095.53 3266
2095.96 3378
2096.39 3579
2096.82 3567
2097.25 3514
2097.68 3254
2098.12 3285
2098.55 3383
2098.98 3312
2099.41 3096
2099.84 2992
2100.27 3207
2100.71 3179
2101.14 3130
2101.57 3167
2102.00 3202
2102.43 3338
2102.87 3265
2103.30 3099
2103.73 3069
2104.16 3200
2104.59 3119
2105.03 3025
2105.46 3309
2105.89 3509
2106.32 3500
2106.76 3584
2107.19 3644
2107.62 3771
2108.05 3640
2108.49 3767
2108.92 3942
2109.35 3915
2109.78 3474
2110.22 3592
2110.65 3627
2111.08 3546
2111.52 3350
2111.95 3543
2112.38 3544
2112.81 3639
2113.25 3330
2113.68 3451
2114.11 3263
2114.55 3463
2114.98 3335
2115.41 3319
2115.85 3323
2116.28 3078
2116.71 3119
2117.15 3070
2117.58 3207
2118.01 3046
2118.45 3346
2118.88 3296
2119.32 3008
2119.75 2990
2120.18 3135
2120.62 3130
2121.05 3140
2121.48 3244
2121.92 3279
2122.35 3410
2122.79 3336
2123.22 3546
2123.65 3402
2124.09 3446
2124.52 3298
2124.96 3326
2125.39 3386
2125.83 3226
2126.26 3172
2126.70 3291
2127.13 3246
2127.56 3295
2128.00 3290
2128.43 3158
2128.87 3179
2129.30 3348
2129.74 3280
2130.17 3396
2130.61 3546
2131.04 3621
2131.48 3483
2131.91 3482
2132.35 3780
2132.78 3692
2133.22 3544
2133.65 3581
2134.09 3545
2134.52 3384
2134.96 3674
2135.39 3854
2135.83 3827
2136.26 3689
2136.70 3681
2137.14 3568
2137.57 3493
2138.01 3443
2138.44 3713
2138.88 3719
2139.31 3577
2139.75 3788
2140.19 3720
2140.62 3567
2141.06 3337
2141.49 3519
2141.93 3266
2142.37 3273
2142.80 3361
2143.24 3231
2143.67 3306
2144.11 3087
2144.55 3166
2144.98 3287
2145.42 3290
2145.86 3231
2146.29 3357
2146.73 3195
2147.16 3323
2147.60 3353
2148.04 3286
2148.47 3478
2148.91 3656
2149.35 3412
2149.79 3327
2150.22 3623
2150.66 3888
2151.10 3924
2151.53 3825
2151.97 3692
2152.41 3801
2152.84 3847
2153.28 4043
2153.72 3920
2154.16 3679
2154.59 3598
2155.03 3713
2155.47 3702
2155.91 3805
2156.34 3515
2156.78 3428
2157.22 3666
2157.66 3170
2158.09 3278
2158.53 3415
2158.97 3520
2159.41 3414
2159.84 3367
2160.28 3210
2160.72 3395
2161.16 3451
2161.60 3527
2162.03 3619
2162.47 3788
2162.91 3658
2163.35 3482
2163.79 3573
2164.22 3745
2164.66 3449
2165.10 3562
2165.54 3801
2165.98 3428
2166.42 3563
2166.86 3275
2167.29 3425
2167.73 3219
2168.17 3296
2168.61 3467
2169.05 3328
2169.49 3499
2169.93 3581
2170.37 3568
2170.80 3628
2171.24 3543
2171.68 3772
2172.12 3808
2172.56 3543
2173.00 3484
2173.44 3542
2173.88 3600
2174.32 3592
2174.76 3556
2175.20 3945
2175.64 3867
2176.08 3987
2176.51 4293
2176.95 4296
2177.39 4286
2177.83 4335
2178.27 4219
2178.71 3851
2179.15 3952
2179.59 4266
2180.03 4271
2180.47 4025
2180.91 4011
2181.35 3833
2181.79 3830
2182.23 3725
2182.67 3658
2183.11 3706
2183.55 3786
2183.99 3494
2184.43 3447
2184.87 3263
2185.31 3490
2185.76 3320
2186.20 3197
2186.64 3388
2187.08 3445
2187.52 3529
2187.96 3373
2188.40 3441
2188.84 3551
2189.28 3760
2189.72 3751
2190.16 3520
2190.60 3627
2191.04 4042
2191.49 3864
2191.93 3702
2192.37 3767
2192.81 3678
2193.25 3662
2193.69 3863
2194.13 3746
2194.57 3744
2195.02 3782
2195.46 3829
2195.90 3883
2196.34 3840
2196.78 3832
2197.22 4100
2197.66 4169
2198.11 3979
2198.55 4058
2198.99 3998
2199.43 3821
2199.87 3501
2200.32 3738
2200.76 3643
2201.20 3532
2201.64 3406
2202.08 3241
2202.53 3338
2202.97 3329
2203.41 3331
2203.85 3307
2204.29 3349
2204.74 3509
2205.18 3462
2205.62 3389
2206.06 3531
2206.51 3750
2206.95 3776
2207.39 3745
2207.83 3767
2208.28 3643
2208.72 3657
2209.16 3829
2209.61 3758
2210.05 3789
2210.49 3699
2210.93 3567
2211.38 3623
2211.82 3725
2212.26 3657
2212.71 3730
2213.15 3804
2213.59 3869
2214.04 3726
2214.48 3552
2214.92 3476
2215.37 3631
2215.81 3584
2216.25 3602
2216.70 3475
2217.14 3479
2217.59 3839
2218.03 3518
2218.47 3485
2218.92 3347
2219.36 3288
2219.80 3228
2220.25 3577
2220.69 3377
2221.14 3527
2221.58 3443
2222.02 3553
2222.47 3634
2222.91 3660
2223.36 3617
2223.80 3734
2224.25 3713
2224.69 3744
2225.13 3954
2225.58 4076
2226.02 3945
2226.47 3937
2226.91 4072
2227.36 4293
2227.80 4357
2228.25 4430
2228.69 4359
2229.14 4294
2229.58 4103
2230.03 4149
2230.47 4354
2230.92 4394
2231.36 4320
2231.81 4262
2232.25 4259
2232.70 4262
2233.14 4226
2233.59 4313
2234.03 4149
2234.48 4038
2234.92 4175
2235.37 4180
2235.81 4123
2236.26 4386
2236.70 3971
2237.15 3788
2237.60 3772
2238.04 3621
2238.49 3685
2238.93 3895
2239.38 3576
2239.83 3490
2240.27 3606
2240.72 3408
2241.16 3348
2241.61 3591
2242.06 3445
2242.50 3286
2242.95 3353
2243.39 3109
2243.84 3277
2244.29 3341
2244.73 3161
2245.18 3062
2245.63 3232
2246.07 3230
2246.52 3087
2246.97 3098
2247.41 3291
2247.86 3108
2248.31 3065
2248.75 3079
2249.20 3212
2249.65 3164
2250.09 3249
2250.54 3507
2250.99 3199
2251.43 3111
2251.88 3087
2252.33 3441
2252.78 3461
2253.22 3443
2253.67 3579
2254.12 3540
2254.56 3284
2255.01 3371
2255.46 3033
2255.91 3136
2256.35 3047
2256.80 3040
2257.25 3172
2257.70 3196
2258.14 2963
2258.59 3222
2259.04 3071
2259.49 3171
2259.94 3097
2260.38 3207
2260.83 3349
2261.28 3314
2261.73 3606
2262.18 3520
2262.62 3651
2263.07 3867
2263.52 3677
2263.97 3626
2264.42 3874
2264.87 4077
2265.31 3806
2265.76 3672
2266.21 3847
2266.66 3852
2267.11 3699
2267.56 3750
2268.01 3637
2268.45 3693
2268.90 3758
2269.35 3944
2269.80 4086
2270.25 4263
2270.70 4123
2271.15 4067
2271.60 4169
2272.05 4346
2272.49 4403
2272.94 4465
2273.39 4309
2273.84 4322
2274.29 4316
2274.74 4281
2275.19 4144
2275.64 4069
2276.09 4047
2276.54 3925
2276.99 3993
2277.44 3946
2277.89 3675
2278.34 3528
2278.79 3429
2279.24 3435
2279.69 3381
2280.14 3218
2280.59 3209
2281.04 3208
2281.49 3085
2281.94 3450
2282.39 3561
2282.84 3178
2283.29 3429
2283.74 3477
2284.19 3342
2284.64 3243
2285.09 3129
2285.54 3270
2285.99 3521
2286.44 3386
2286.89 3467
2287.34 3611
2287.79 3463
2288.24 3581
2288.69 3666
2289.14 3995
2289.59 4405
2290.05 4503
2290.50 5019
2290.95 5246
2291.40 5745
2291.85 6098
2292.30 6520
2292.75 6561
2293.20 6376
2293.65 6242
2294.11 6101
2294.56 5654
2295.01 5533
2295.46 5294
2295.91 4988
2296.36 4668
2296.81 4459
2297.27 4160
2297.72 4169
2298.17 3947
2298.62 3624
2299.07 3514
2299.52 3563
2299.98 3650
2300.43 3318
2300.88 3426
2301.33 3360
2301.78 3153
2302.24 3238
2302.69 3281
2303.14 3320
2303.59 3263
2304.04 3230
2304.50 3115
2304.95 3304
2305.40 3225
2305.85 3090
2306.31 2975
2306.76 3139
2307.21 3253
2307.66 3519
2308.12 3659
2308.57 3646
2309.02 3822
2309.48 3978
2309.93 3998
2310.38 3969
2310.83 4004
2311.29 4133
2311.74 4239
2312.19 4496
2312.65 4400
2313.10 4263
2313.55 4093
2314.01 3811
2314.46 4033
2314.91 3910
2315.37 3748
2315.82 3912
2316.27 3693
2316.73 3666
2317.18 3562
2317.63 3571
2318.09 3508
2318.54 3501
2318.99 3634
2319.45 3490
2319.90 3608
2320.36 3879
2320.81 3789
2321.26 3882
2321.72 3970
2322.17 4069
2322.63 3692
2323.08 3651
2323.53 3710
2323.99 3825
2324.44 3599
2324.90 3429
2325.35 3637
2325.80 3638
2326.26 3539
2326.71 3710
2327.17 3843
2327.62 3720
2328.08 3857
2328.53 4089
2328.99 4090
2329.44 4206
2329.90 4282
2330.35 4264
2330.81 4433
2331.26 4182
2331.72 4252
2332.17 4190
2332.63 4142
2333.08 3890
2333.54 3938
2333.99 3702
2334.45 3842
2334.90 3766
2335.36 3518
2335.81 3697
2336.27 3490
2336.72 3623
2337.18 3631
2337.63 3547
2338.09 3356
2338.55 3415
2339.00 3500
2339.46 3570
2339.91 3570
2340.37 3625
2340.82 3961
2341.28 3880
2341.74 3685
2342.19 3724
2342.65 3547
2343.10 3532
2343.56 3594
2344.02 3574
2344.47 3529
2344.93 3797
2345.39 3803
2345.84 3716
2346.30 3780
2346.75 3972
2347.21 3883
2347.67 3673
2348.12 3805
2348.58 4242
2349.04 4096
2349.49 3836
2349.95 4082
2350.41 4011
2350.86 3928
2351.32 3898
2351.78 3829
2352.23 3767
2352.69 3648
2353.15 3596
2353.61 3459
2354.06 3617
2354.52 3614
2354.98 3361
2355.43 3363
2355.89 3440
2356.35 3554
2356.81 3401
2357.26 3227
2357.72 3591
2358.18 3548
2358.64 3555
2359.09 3472
2359.55 3549
2360.01 3604
2360.47 3772
2360.93 3585
2361.38 3453
2361.84 3737
2362.30 3706
2362.76 3813
2363.22 3829
2363.67 3919
2364.13 3733
2364.59 3572
2365.05 3589
2365.51 3650
2365.96 3600
2366.42 3718
2366.88 3866
2367.34 3730
2367.80 3701
2368.26 3601
2368.72 3751
2369.17 3639
2369.63 3604
2370.09 3886
2370.55 3842
2371.01 3775
2371.47 3874
2371.93 3760
2372.39 3740
2372.84 3828
2373.30 3602
2373.76 3865
2374.22 3988
2374.68 3977
2375.14 4075
2375.60 4266
2376.06 4232
2376.52 4505
2376.98 4295
2377.44 4022
2377.90 4177
2378.36 4013
2378.81 3911
2379.27 4057
2379.73 3869
2380.19 3675
2380.65 3954
2381.11 4127
2381.57 4115
2382.03 3690
2382.49 3848
2382.95 3815
2383.41 3932
2383.87 3918
2384.33 3972
2384.79 4115
2385.25 3810
2385.71 3473
2386.17 3521
2386.63 3728
2387.09 3595
2387.55 3444
2388.01 3561
2388.48 3470
2388.94 3550
2389.40 3468
2389.86 3421
2390.32 3373
2390.78 3521
2391.24 3594
2391.70 3691
2392.16 3823
2392.62 3719
2393.08 3752
2393.54 3734
2394.00 3769
2394.47 3661
2394.93 3395
2395.39 3498
2395.85 3542
2396.31 3389
2396.77 3359
2397.23 3448
2397.69 3400
2398.16 3653
2398.62 3696
2399.08 3570
2399.54 3375
2400.00 3421
2400.46 3417
2400.92 3690
2401.39 3466
2401.85 3506
2402.31 3510
2402.77 3290
2403.23 3434
2403.70 3491
2404.16 3419
2404.62 3502
2405.08 3329
2405.54 3336
2406.01 3481
2406.47 3599
2406.93 3538
2407.39 3536
2407.86 3366
2408.32 3409
2408.78 3533
2409.24 3586
2409.71 3613
2410.17 3600
2410.63 3440
2411.09 3340
2411.56 3324
2412.02 3085
2412.48 3382
2412.94 3394
2413.41 3408
2413.87 3240
2414.33 3363
2414.80 3386
2415.26 3423
2415.72 3486
2416.19 3648
2416.65 3809
2417.11 3752
2417.57 3742
2418.04 3968
2418.50 3699
2418.96 3660
2419.43 3855
2419.89 3692
2420.36 3582
2420.82 3572
2421.28 3579
2421.75 3474
2422.21 3452
2422.67 3475
2423.14 3651
2423.60 3518
2424.07 3476
2424.53 3717
2424.99 3685
2425.46 3593
2425.92 3595
2426.39 3634
2426.85 3686
2427.31 3475
2427.78 3667
2428.24 3566
2428.71 3564
2429.17 3457
2429.64 3406
2430.10 3618
2430.56 3573
2431.03 3477
2431.49 3399
2431.96 3386
2432.42 3308
2432.89 3238
2433.35 3606
2433.82 3556
2434.28 3256
2434.75 3317
2435.21 3279
2435.68 3541
2436.14 3576
2436.61 3520
2437.07 3474
2437.54 3438
2438.00 3396
2438.47 3296
2438.93 3446
2439.40 3341
2439.86 3348
2440.33 3616
2440.80 3757
2441.26 3465
2441.73 3698
2442.19 4050
2442.66 4003
2443.12 4183
2443.59 4002
2444.06 3960
2444.52 3912
2444.99 3685
2445.45 3540
2445.92 3412
2446.38 3688
2446.85 3547
2447.32 3383
2447.78 3541
2448.25 3269
2448.72 3382
2449.18 3341
2449.65 3144
2450.11 3164
2450.58 3281
2451.05 3506
2451.51 3306
2451.98 3490
2452.45 3495
2452.91 3376
2453.38 3528
2453.85 3653
2454.31 3640
2454.78 3338
2455.25 3504
2455.71 3394
2456.18 3419
2456.65 3207
2457.12 3276
2457.58 3112
2458.05 3213
2458.52 3323
2458.98 3196
2459.45 3262
2459.92 3364
2460.39 3196
2460.85 3201
2461.32 3200
2461.79 3249
2462.26 3024
2462.72 3005
2463.19 3113
2463.66 3070
2464.13 3068
2464.59 3221
2465.06 3042
2465.53 3137
2466.00 3202
2466.47 3324
2466.93 3207
2467.40 3291
2467.87 3484
2468.34 3391
2468.81 3258
2469.27 3248
2469.74 3415
2470.21 3478
2470.68 3398
2471.15 3341
2471.62 3418
2472.09 3175
2472.55 3102
2473.02 3142
2473.49 3172
2473.96 3261
2474.43 3211
2474.90 3307
2475.37 3054
2475.83 3105
2476.30 3234
2476.77 3108
2477.24 3252
2477.71 3342
2478.18 3053
2478.65 3190
2479.12 3327
2479.59 3318
2480.06 3395
2480.53 3171
2480.99 3507
2481.46 3409
2481.93 3200
2482.40 3204
2482.87 3088
2483.34 2953
2483.81 3108
2484.28 3003
2484.75 2898
2485.22 3235
2485.69 3071
2486.16 3067
2486.63 2904
2487.10 3116
2487.57 3301
2488.04 3354
2488.51 3508
2488.98 3551
2489.45 3712
2489.92 3621
2490.39 3628
2490.86 3508
2491.33 3540
2491.80 3701
2492.27 3560
2492.74 3584
2493.21 3619
2493.68 3776
2494.15 3754
2494.62 3771
2495.10 3660
2495.57 3714
2496.04 3540
2496.51 3512
2496.98 3352
2497.45 3402
2497.92 3376
2498.39 3271
2498.86 3258
2499.33 3090
2499.80 3223
2500.28 3302
2500.75 3086
2501.22 3207
2501.69 3276
2502.16 3209
2502.63 3003
2503.10 3215
2503.57 3163
2504.05 3164
2504.52 3214
2504.99 3211
2505.46 3095
2505.93 3288
2506.40 3234
2506.88 3319
2507.35 3221
2507.82 3346
2508.29 3531
2508.76 3426
2509.24 3370
2509.71 3310
2510.18 3432
2510.65 3372
2511.12 3549
2511.60 3738
2512.07 3762
2512.54 3797
2513.01 3903
2513.49 3907
2513.96 3866
2514.43 3951
2514.90 4047
2515.38 3853
2515.85 3917
2516.32 3931
2516.79 3719
2517.27 3745
2517.74 3513
2518.21 3467
2518.68 3769
2519.16 3618
2519.63 3560
2520.10 3670
2520.58 3771
2521.05 3789
2521.52 3539
2522.00 3666
2522.47 3480
2522.94 3279
2523.42 3501
2523.89 3511
2524.36 3223
2524.84 3212
2525.31 3402
2525.78 3443
2526.26 3134
2526.73 3287
2527.20 3158
2527.68 3413
2528.15 3233
2528.63 3472
2529.10 3427
2529.57 3463
2530.05 3381
2530.52 3335
2531.00 3350
2531.47 3148
2531.94 3284
2532.42 3313
2532.89 3428
2533.37 3422
2533.84 3516
2534.32 3415
2534.79 3406
2535.26 3406
2535.74 3508
2536.21 3324
2536.69 3158
2537.16 3166
2537.64 3291
2538.11 3475
2538.59 3367
2539.06 3248
2539.54 3399
2540.01 3390
2540.49 3509
2540.96 3478
2541.44 3383
2541.91 3285
2542.39 3535
2542.86 3514
2543.34 3094
2543.81 3179
2544.29 3189
2544.76 3362
2545.24 3423
2545.71 3291
2546.19 3309
2546.66 3310
2547.14 3356
2547.61 3076
2548.09 2984
2548.57 3147
2549.04 3453
2549.52 3633
2549.99 3682
2550.47 3523
2550.95 3258
2551.42 3533
2551.90 3626
2552.37 3560
2552.85 3526
2553.33 3757
2553.80 3998
2554.28 3828
2554.75 3938
2555.23 3871
2555.71 3829
2556.18 3692
2556.66 3807
2557.14 3907
2557.61 3807
2558.09 3839
2558.57 3645
2559.04 3854
2559.52 3727
2560.00 3718
2560.47 3802
2560.95 3592
2561.43 3483
2561.90 3353
2562.38 3447
2562.86 3509
2563.33 3736
2563.81 3522
2564.29 3595
2564.77 3622
2565.24 3287
2565.72 3555
2566.20 3481
2566.68 3220
2567.15 3408
2567.63 3275
2568.11 3275
2568.59 3389
2569.06 3054
2569.54 3053
2570.02 2929
2570.50 3056
2570.97 3032
2571.45 2999
2571.93 3037
2572.41 3159
2572.89 2996
2573.36 2960
2573.84 2994
2574.32 3061
2574.80 3259
2575.28 3098
2575.75 3096
2576.23 3113
2576.71 3010
2577.19 3056
2577.67 3190
2578.15 3003
2578.62 3030
2579.10 3322
2579.58 3289
2580.06 3048
2580.54 3183
2581.02 3151
2581.50 2967
2581.97 3021
2582.45 3207
2582.93 2938
2583.41 2977
2583.89 2914
2584.37 3078
2584.85 3093
2585.33 3018
2585.81 2997
2586.29 3090
2586.77 3102
2587.24 3160
2587.72 3090
2588.20 3203
2588.68 3201
2589.16 3250
2589.64 3259
2590.12 3112
2590.60 3455
2591.08 3382
2591.56 3481
2592.04 3380
2592.52 3448
2593.00 3594
2593.48 3645
2593.96 3563
2594.44 3412
2594.92 3408
2595.40 3606
2595.88 3467
2596.36 3281
2596.84 3420
2597.32 3542
2597.80 3423
2598.28 3225
2598.76 2988
2599.24 3259
2599.72 3277
2600.20 3293
2600.68 3052
2601.16 3012
2601.64 3373
2602.12 3392
2602.61 3243
2603.09 3098
2603.57 3255
2604.05 3096
2604.53 3137
2605.01 2795
2605.49 3020
2605.97 2948
2606.45 3075
2606.93 3127
2607.42 2988
2607.90 2882
2608.38 3022
2608.86 3381
2609.34 3251
2609.82 3005
2610.30 3236
2610.78 3314
2611.27 3320
2611.75 3366
2612.23 3396
2612.71 3361
2613.19 3284
2613.67 3278
2614.16 2903
2614.64 3232
2615.12 3330
2615.60 3309
2616.08 3391
2616.57 3441
2617.05 3278
2617.53 3352
2618.01 3401
2618.49 3233
2618.98 3350
2619.46 3277
2619.94 3359
2620.42 3155
2620.91 3201
2621.39 3009
2621.87 3040
2622.35 3084
2622.84 2932
2623.32 3069
2623.80 3021
2624.28 3252
2624.77 3235
2625.25 3291
2625.73 3192
2626.21 3168
2626.70 3063
2627.18 3126
2627.66 3336
2628.15 3490
2628.63 3399
2629.11 3334
2629.60 3127
2630.08 3378
2630.56 3549
2631.05 3607
2631.53 3421
2632.01 3505
2632.50 3828
2632.98 3720
2633.46 3957
2633.95 3741
2634.43 3717
2634.91 3936
2635.40 3642
2635.88 3692
2636.37 3711
2636.85 3273
2637.33 3460
2637.82 3643
2638.30 3440
2638.79 3308
2639.27 3279
2639.75 3256
2640.24 3189
2640.72 3179
2641.21 3352
2641.69 3524
2642.18 3502
2642.66 3479
2643.14 3267
2643.63 3388
2644.11 3343
2644.60 3346
2645.08 3050
2645.57 3043
2646.05 3077
2646.54 3230
2647.02 3201
2647.51 2956
2647.99 3070
2648.48 3157
2648.96 3236
2649.45 3275
2649.93 2993
2650.42 3075
2650.90 3310
2651.39 3095
2651.87 2998
2652.36 3107
2652.84 3263
2653.33 3113
2653.81 3235
2654.30 3243
2654.78 3323
2655.27 3313
2655.76 3306
2656.24 3401
2656.73 3369
2657.21 3528
2657.70 3438
2658.18 3291
2658.67 3240
2659.16 3256
2659.64 3460
2660.13 3371
2660.61 3163
2661.10 3351
2661.59 3129
2662.07 3129
2662.56 3216
2663.05 3282
2663.53 3246
2664.02 3008
2664.50 3080
2664.99 3162
2665.48 3086
2665.96 3130
2666.45 3221
2666.94 3353
2667.42 3122
2667.91 3085
2668.40 2978
2668.88 3039
2669.37 3092
2669.86 3038
2670.34 2965
2670.83 2964
2671.32 3214
2671.81 3250
2672.29 3421
2672.78 3444
2673.27 3349
2673.75 3733
2674.24 3996
2674.73 4120
2675.22 4108
2675.70 4520
2676.19 4552
2676.68 4826
2677.17 4706
2677.65 4809
2678.14 4518
2678.63 4505
2679.12 4263
2679.61 3992
2680.09 4112
2680.58 3960
2681.07 3699
2681.56 3714
2682.04 3737
2682.53 3791
2683.02 3624
2683.51 3594
2684.00 3555
2684.49 3581
2684.97 3570
2685.46 3534
2685.95 3656
2686.44 3532
2686.93 3496
2687.42 3571
2687.90 3619
2688.39 3604
2688.88 3228
2689.37 3095
2689.86 2982
2690.35 3059
2690.84 3001
2691.33 2931
2691.81 3032
2692.30 3081
2692.79 3086
2693.28 3124
2693.77 3258
2694.26 3067
2694.75 2897
2695.24 2838
2695.73 2876
2696.22 3037
2696.71 3151
2697.20 3131
2697.68 3132
2698.17 3085
2698.66 3137
2699.15 3074
2699.64 3106
2700.13 3212
2700.62 3451
2701.11 3267
2701.60 3301
2702.09 3407
2702.58 3531
2703.07 3364
2703.56 3436
2704.05 3498
2704.54 3466
2705.03 3549
2705.52 3779
2706.01 3791
2706.50 3657
2706.99 3467
2707.48 3622
2707.97 3310
2708.46 3203
2708.95 3245
2709.44 3099
2709.93 3221
2710.43 3195
2710.92 3296
2711.41 3206
2711.90 3204
2712.39 3172
2712.88 3321
2713.37 3325
2713.86 3251
2714.35 3288
2714.84 3521
2715.33 3653
2715.82 3530
2716.32 3407
2716.81 3099
2717.30 3321
2717.79 3379
2718.28 3310
2718.77 3234
2719.26 3129
2719.76 3239
2720.25 3215
2720.74 3049
2721.23 3011
2721.72 3076
2722.21 3422
2722.70 3252
2723.20 3275
2723.69 3424
2724.18 3445
2724.67 3387
2725.16 3444
2725.66 3323
2726.15 3372
2726.64 3278
2727.13 3303
2727.62 3154
2728.12 2882
2728.61 3036
2729.10 3046
2729.59 3042
2730.09 3070
2730.58 2919
2731.07 2936
2731.56 3003
2732.06 3114
2732.55 3106
2733.04 2918
2733.53 3075
2734.03 3185
2734.52 3483
2735.01 3392
2735.50 3218
2736.00 3336
2736.49 3659
2736.98 3549
2737.48 3463
2737.97 3234
2738.46 3343
2738.96 3579
2739.45 3521
2739.94 3440
2740.44 3388
2740.93 3678
2741.42 3540
2741.92 3377
2742.41 3395
2742.90 3512
2743.40 3700
2743.89 3657
2744.38 3502
2744.88 3514
2745.37 3377
2745.86 3249
2746.36 3162
2746.85 3297
2747.35 3243
2747.84 3098
2748.33 3279
2748.83 3165
2749.32 3004
2749.82 2935
2750.31 3017
2750.81 2923
2751.30 3244
2751.79 3197
2752.29 3323
2752.78 3111
2753.28 3089
2753.77 3012
2754.27 3212
2754.76 3329
2755.26 3177
2755.75 3331
2756.24 3457
2756.74 3433
2757.23 3329
2757.73 3243
2758.22 3265
2758.72 3265
2759.21 3141
2759.71 3069
2760.20 3133
2760.70 3317
2761.19 3132
2761.69 3090
2762.19 3158
2762.68 3386
2763.18 3282
2763.67 3341
2764.17 3310
2764.66 3174
2765.16 3170
2765.65 3183
2766.15 3197
2766.64 3191
2767.14 3285
2767.64 3128
2768.13 3330
2768.63 3270
2769.12 3224
2769.62 3307
2770.12 3167
2770.61 3502
2771.11 3376
2771.60 3331
2772.10 3146
2772.60 3249
2773.09 3193
2773.59 3616
2774.08 3650
2774.58 3615
2775.08 3821
2775.57 3929
2776.07 3984
2776.57 4238
2777.06 4495
2777.56 4542
2778.06 4498
2778.55 4651
2779.05 4676
2779.55 4797
2780.04 4527
2780.54 4312
2781.04 4114
2781.54 3921
2782.03 3905
2782.53 3949
2783.03 3669
2783.52 3460
2784.02 3235
2784.52 3339
2785.02 3271
2785.51 3160
2786.01 3117
2786.51 3182
2787.01 3064
2787.50 2958
2788.00 3086
2788.50 3222
2789.00 3272
2789.49 3012
2789.99 3007
2790.49 3083
2790.99 2900
2791.48 2914
2791.98 3068
2792.48 2968
2792.98 2990
2793.48 3056
2793.97 3119
2794.47 3237
2794.97 3135
2795.47 2977
2795.97 3097
2796.47 3285
2796.96 3446
2797.46 3609
2797.96 3584
2798.46 3560
2798.96 3676
2799.46 3714
2799.96 3658
2800.45 3723
2800.95 3570
2801.45 3538
2801.95 3589
2802.45 3337
2802.95 3369
2803.45 3274
2803.95 3088
2804.45 3010
2804.94 2998
2805.44 3062
2805.94 3073
2806.44 3063
2806.94 3164
2807.44 3438
2807.94 3423
2808.44 3390
2808.94 3371
2809.44 3515
2809.94 3430
2810.44 3350
2810.94 3666
2811.44 3876
2811.94 3712
2812.44 3646
2812.94 3562
2813.44 3585
2813.94 3644
2814.44 3527
2814.94 3365
2815.44 3373
2815.94 3347
2816.44 3165
2816.94 3167
2817.44 3240
2817.94 3406
2818.44 3387
2818.94 3136
2819.44 2965
2819.94 3107
2820.44 3216
2820.94 3261
2821.44 3170
2821.94 3102
2822.44 2922
2822.94 2955
2823.44 3001
2823.94 2872
2824.44 2903
2824.94 2843
2825.45 2948
2825.95 2938
2826.45 2653
2826.95 2787
2827.45 2874
2827.95 2981
2828.45 2985
2828.95 2938
2829.45 2939
2829.96 2858
2830.46 2893
2830.96 2801
2831.46 2757
2831.96 2846
2832.46 3048
2832.96 2822
2833.47 2768
2833.97 2927
2834.47 2868
2834.97 2899
2835.47 3026
2835.97 2995
2836.48 2950
2836.98 3046
2837.48 3061
2837.98 3264
2838.48 3128
2838.99 3187
2839.49 3317
2839.99 3137
2840.49 3090
2841.00 3254
2841.50 3285
2842.00 3201
2842.50 3121
2843.01 3071
2843.51 2967
2844.01 2854
2844.51 2946
2845.02 2831
2845.52 2916
2846.02 3060
2846.52 3187
2847.03 3147
2847.53 3284
2848.03 3323
2848.54 3617
2849.04 3435
2849.54 3411
2850.04 3654
2850.55 3579
2851.05 3619
2851.55 3460
2852.06 3383
2852.56 3513
2853.06 3441
2853.57 3418
2854.07 3393
2854.57 3265
2855.08 3150
2855.58 3099
2856.09 3120
2856.59 3208
2857.09 3046
2857.60 2890
2858.10 3163
2858.60 3258
2859.11 2978
2859.61 3087
2860.12 2999
2860.62 2979
2861.12 3224
2861.63 2980
2862.13 3094
2862.64 2952
2863.14 2869
2863.65 2892
2864.15 2808
2864.65 2815
2865.16 2926
2865.66 2752
2866.17 2801
2866.67 2868
2867.18 2948
2867.68 2737
2868.19 2701
2868.69 2916
2869.20 2747
2869.70 2807
2870.21 2972
2870.71 3241
2871.21 3387
2871.72 3273
2872.23 3005
2872.73 2969
2873.24 3327
2873.74 3381
2874.25 3560
2874.75 3364
2875.26 3473
2875.76 3570
2876.27 3539
2876.77 3669
2877.28 3767
2877.78 3626
2878.29 3597
2878.79 3577
2879.30 3462
2879.81 3443
2880.31 3406
2880.82 3371
2881.32 3447
2881.83 3371
2882.34 3372
2882.84 3403
2883.35 3463
2883.85 3427
2884.36 3531
2884.87 3531
2885.37 3355
2885.88 3349
2886.38 3447
2886.89 3470
2887.40 3256
2887.90 3219
2888.41 3462
2888.92 3330
2889.42 3456
2889.93 3418
2890.44 3462
2890.94 3412
2891.45 3330
2891.96 3207
2892.46 3206
2892.97 3271
2893.48 3302
2893.98 3347
2894.49 3318
2895.00 3186
2895.51 3288
2896.01 3211
2896.52 3390
2897.03 3526
2897.53 3466
2898.04 3400
2898.55 3398
2899.06 3540
2899.56 3754
2900.07 3516
2900.58 3501
2901.09 3798
2901.59 3541
2902.10 3526
2902.61 3790
2903.12 3745
2903.63 3652
2904.13 3843
2904.64 4039
2905.15 4133
2905.66 4062
2906.17 4125
2906.67 4134
2907.18 4214
2907.69 4187
2908.20 4107
2908.71 4131
2909.21 4123
2909.72 3897
2910.23 3689
2910.74 3822
2911.25 3560
2911.76 3367
2912.26 3201
2912.77 3226
2913.28 3364
2913.79 3264
2914.30 3289
2914.81 3244
2915.32 3199
2915.83 3094
2916.34 3272
2916.84 3253
2917.35 3335
2917.86 3270
2918.37 3399
2918.88 3451
2919.39 3288
2919.90 3416
2920.41 3411
2920.92 3187
2921.43 3249
2921.94 3384
2922.45 3488
2922.96 3432
2923.46 3454
2923.97 3524
2924.48 3519
2924.99 3372
2925.50 3437
2926.01 3735
2926.52 3921
2927.03 3768
2927.54 3781
2928.05 4033
2928.56 3836
2929.07 3620
2929.58 3600
2930.09 3578
2930.60 3164
2931.11 3196
2931.62 3289
2932.13 3111
2932.64 3243
2933.15 3350
2933.67 3186
2934.18 3019
2934.69 2982
2935.20 3003
2935.71 2950
2936.22 2779
2936.73 3044
2937.24 3174
2937.75 3380
2938.26 3286
2938.77 3247
2939.28 3185
2939.79 3310
2940.30 3444
2940.82 3451
2941.33 3364
2941.84 3362
2942.35 3343
2942.86 3306
2943.37 3497
2943.88 3656
2944.39 3607
2944.91 3648
2945.42 3464
2945.93 3336
2946.44 3482
2946.95 3571
2947.46 3309
2947.98 3310
2948.49 3527
2949.00 3521
2949.51 3412
2950.02 3346
2950.53 3345
2951.05 3227
2951.56 3138
2952.07 3238
2952.58 3182
2953.09 3165
2953.61 3075
2954.12 2995
2954.63 3073
2955.14 3052
2955.66 3026
2956.17 3144
2956.68 3241
2957.19 3188
2957.71 2943
2958.22 2856
2958.73 2954
2959.24 2915
2959.76 2878
2960.27 2963
2960.78 3055
2961.29 3103
2961.81 3112
2962.32 2881
2962.83 3097
2963.35 3018
2963.86 3224
2964.37 3359
2964.89 3185
2965.40 3201
2965.91 3174
2966.43 3026
2966.94 2939
2967.45 3084
2967.97 3041
2968.48 3009
2968.99 2992
2969.51 3050
2970.02 2897
2970.53 2961
2971.05 2902
2971.56 2978
2972.07 3028
2972.59 2980
2973.10 3015
2973.62 2879
2974.13 2961
2974.64 2864
2975.16 2942
2975.67 2748
2976.19 2860
2976.70 2970
2977.22 3021
2977.73 3012
2978.24 2950
2978.76 3000
2979.27 2914
2979.79 2863
2980.30 2928
2980.82 2936
2981.33 2982
2981.85 3014
2982.36 2952
2982.87 3044
2983.39 2971
2983.90 2821
2984.42 2871
2984.93 2822
2985.45 2998
2985.96 3025
2986.48 3107
2986.99 3087
2987.51 3014
2988.02 3133
2988.54 3116
2989.05 3198
2989.57 3293
2990.09 3026
2990.60 3375
2991.12 2997
2991.63 3034
2992.15 2874
2992.66 2898
2993.18 3050
2993.69 3009
2994.21 2799
2994.73 2759
2995.24 2942
2995.76 2918
2996.27 3048
2996.79 3138
2997.30 3235
2997.82 3278
2998.34 3390
2998.85 3521
2999.37 3520
2999.89 3428
3000.40 3460
3000.92 3436
3001.43 3389
3001.95 3380
3002.47 3362
3002.98 3455
3003.50 3398
3004.02 3501
3004.53 3476
3005.05 3308
3005.57 3547
3006.08 3675
3006.60 3552
3007.12 3401
3007.63 3443
3008.15 3497
3008.67 3498
3009.18 3166
3009.70 3143
3010.22 3181
3010.74 3085
3011.25 3216
3011.77 3146
3012.29 3055
3012.80 3127
3013.32 3074
3013.84 3102
3014.36 3009
3014.87 3036
3015.39 3123
3015.91 3378
3016.43 3271
3016.94 3436
3017.46 3562
3017.98 3445
3018.50 3449
3019.02 3746
3019.53 3768
3020.05 3608
3020.57 3725
3021.09 3719
3021.60 3794
3022.12 3825
3022.64 3604
3023.16 3564
3023.68 3544
3024.20 3445
3024.71 3457
3025.23 3463
3025.75 3398
3026.27 3338
3026.79 3333
3027.31 3109
3027.82 3262
3028.34 3323
3028.86 3098
3029.38 2910
3029.90 3034
3030.42 3190
3030.94 3330
3031.46 3131
3031.98 3136
3032.49 3163
3033.01 3214
3033.53 3269
3034.05 3155
3034.57 3275
3035.09 3481
3035.61 3578
3036.13 3573
3036.65 3593
3037.17 3544
3037.69 3229
3038.21 3442
3038.73 3374
3039.25 3276
3039.76 3208
3040.28 3215
3040.80 3081
3041.32 3026
3041.84 3081
3042.36 3120
3042.88 3022
3043.40 3090
3043.92 2608
3044.44 2781
3044.96 2922
3045.48 2909
3046.00 3055
3046.52 2875
3047.04 2891
3047.56 2719
3048.08 2855
3048.60 2763
3049.13 2825
3049.65 2944
3050.17 2895
3050.69 2765
3051.21 2889
3051.73 2914
3052.25 2978
3052.77 2867
3053.29 2938
3053.81 2799
3054.33 2823
3054.85 3030
3055.37 2936
3055.89 2820
3056.42 2921
3056.94 3097
3057.46 3043
3057.98 3114
3058.50 2953
3059.02 2913
3059.54 2860
3060.06 2954
3060.59 3005
3061.11 2898
3061.63 2772
3062.15 2944
3062.67 2980
3063.19 2881
3063.71 2807
3064.24 3034
3064.76 2836
3065.28 2989
3065.80 2927
3066.32 3179
3066.85 3137
3067.37 2862
3067.89 3091
3068.41 3152
3068.93 3090
3069.46 3032
3069.98 3025
3070.50 2925
3071.02 2746
3071.54 2842
3072.07 2845
3072.59 3218
3073.11 3179
3073.63 2870
3074.16 2832
3074.68 2861
3075.20 2875
3075.73 2925
3076.25 3039
3076.77 3087
3077.29 3173
3077.82 3234
3078.34 3288
3078.86 3357
3079.39 3351
3079.91 3214
3080.43 3314
3080.95 3604
3081.48 3726
3082.00 3697
3082.52 3573
3083.05 3386
3083.57 3390
3084.09 3406
3084.62 3434
3085.14 3396
3085.66 3395
3086.19 3168
3086.71 3123
3087.24 3155
3087.76 3157
3088.28 3004
3088.81 3004
3089.33 3235
3089.85 3061
3090.38 3137
3090.90 3030
3091.43 3058
3091.95 2983
3092.47 2751
3093.00 3038
3093.52 3092
3094.05 3031
3094.57 2880
3095.10 2851
3095.62 2933
3096.14 3024
3096.67 2961
3097.19 3031
3097.72 2985
3098.24 2990
3098.77 2806
3099.29 2814
3099.82 2580
3100.34 2704
3100.87 2835
3101.39 2725
3101.92 2810
3102.44 3002
3102.97 3055
3103.49 3012
3104.02 3216
3104.54 3456
3105.07 3344
3105.59 3291
3106.12 3357
3106.64 3174
3107.17 3242
3107.69 3172
3108.22 3162
3108.74 3199
3109.27 3041
3109.79 2935
3110.32 3005
3110.85 3001
3111.37 2844
3111.90 2824
3112.42 2995
3112.95 2810
3113.48 2691
3114.00 2722
3114.53 2963
3115.05 2829
3115.58 2767
3116.11 2816
3116.63 2717
3117.16 2845
3117.68 2822
3118.21 2711
3118.74 2690
3119.26 2652
3119.79 2686
3120.32 2826
3120.84 2769
3121.37 2660
3121.90 2664
3122.42 2548
3122.95 2692
3123.48 2685
3124.00 2678
3124.53 2753
3125.06 3030
3125.58 2767
3126.11 2870
3126.64 2822
3127.16 2654
3127.69 2800
3128.22 2661
3128.75 2546
3129.27 2589
3129.80 2746
3130.33 2796
3130.85 2728
3131.38 2855
3131.91 2767
3132.44 2847
3132.96 2778
3133.49 2741
3134.02 2655
3134.55 2729
3135.07 2908
3135.60 2949
3136.13 2711
3136.66 2740
3137.19 2642
3137.71 2634
3138.24 2760
3138.77 2739
3139.30 2667
3139.83 2866
3140.35 2819
3140.88 2689
3141.41 2654
3141.94 2751
3142.47 2728
3143.00 2713
3143.52 2654
3144.05 2734
3144.58 2767
3145.11 2825
3145.64 2709
3146.17 2806
3146.70 2713
3147.22 2863
3147.75 3097
3148.28 3056
3148.81 3430
3149.34 3497
3149.87 3471
3150.40 3502
3150.93 3609
3151.46 3618
3151.98 3524
3152.51 3392
3153.04 3432
3153.57 3396
3154.10 3125
3154.63 3203
3155.16 2969
3155.69 3010
3156.22 3099
3156.75 3026
3157.28 3033
3157.81 3067
3158.34 3154
3158.87 3095
3159.40 3221
3159.93 3180
3160.46 3227
3160.99 3340
3161.52 3280
3162.05 3301
3162.58 3166
3163.11 3255
3163.64 3224
3164.17 3158
3164.70 3012
3165.23 2960
3165.76 2960
3166.29 3091
3166.82 2953
3167.35 2766
3167.88 2728
3168.41 2779
3168.94 2696
3169.47 2798
3170.00 2787
3170.53 2844
3171.06 2838
3171.59 2740
3172.13 2684
3172.66 2887
3173.19 2745
3173.72 3053
3174.25 3003
3174.78 3286
3175.31 2891
3175.84 3116
3176.37 3333
3176.90 3265
3177.44 3108
3177.97 2991
3178.50 3032
3179.03 3038
3179.56 2960
3180.09 2948
3180.62 2805
3181.16 2733
3181.69 2664
3182.22 2852
3182.75 2827
3183.28 2621
3183.81 2937
3184.35 2900
3184.88 2790
3185.41 2807
3185.94 2998
3186.47 2895
3187.01 2877
3187.54 2849
3188.07 2826
3188.60 2852
3189.14 2772
3189.67 2755
3190.20 2608
3190.73 2758
3191.26 3001
3191.80 2885
3192.33 2889
3192.86 2791
3193.39 2726
3193.93 2741
3194.46 2711
3194.99 2908
3195.53 2773
3196.06 2887
3196.59 2841
3197.12 2881
3197.66 2729
3198.19 2642
3198.72 2666
3199.26 2868
3199.79 3050
3200.32 3412
3200.86 3505
3201.39 3423
3201.92 3457
3202.46 3551
3202.99 3744
3203.52 3834
3204.06 3929
3204.59 3716
3205.12 3814
3205.66 3851
3206.19 3720
3206.72 3764
3207.26 3412
3207.79 3305
3208.33 3229
3208.86 3128
3209.39 3142
3209.93 2872
3210.46 2853
3211.00 2906
3211.53 2857
3212.06 3079
3212.60 3117
3213.13 3157
3213.67 3160
3214.20 2919
3214.74 3006
3215.27 3084
3215.80 3116
3216.34 2890
3216.87 2756
3217.41 2825
3217.94 2856
3218.48 2771
3219.01 2752
3219.55 2739
3220.08 2780
3220.62 2827
3221.15 2956
3221.69 2957
3222.22 2955
3222.76 2960
3223.29 3175
3223.83 3404
3224.36 3472
3224.90 3668
3225.43 3593
3225.97 3535
3226.50 3455
3227.04 3421
3227.57 3390
3228.11 3542
3228.65 3379
3229.18 3090
3229.72 3121
3230.25 3173
3230.79 3112
3231.32 2994
3231.86 2848
3232.40 2851
3232.93 2798
3233.47 2882
3234.00 2652
3234.54 2784
3235.08 2947
3235.61 2796
3236.15 2805
3236.68 2967
3237.22 2823
3237.76 3044
3238.29 2985
3238.83 2970
3239.37 3038
3239.90 3168
3240.44 3147
3240.97 3389
3241.51 3443
3242.05 3383
3242.58 3241
3243.12 3142
3243.66 3228
3244.20 3174
3244.73 3134
3245.27 3041
3245.81 2924
3246.34 2796
3246.88 2604
3247.42 2566
3247.95 2687
3248.49 2882
3249.03 2743
3249.57 2889
3250.10 2759
3250.64 2782
3251.18 2915
3251.72 2734
3252.25 2905
3252.79 3025
3253.33 2989
3253.87 3086
3254.40 2949
3254.94 2883
3255.48 2730
3256.02 2767
3256.55 2730
3257.09 2797
3257.63 2743
3258.17 2798
3258.71 2966
3259.24 2923
3259.78 2776
3260.32 2852
3260.86 2944
3261.40 3196
3261.94 3245
3262.47 3253
3263.01 3432
3263.55 3110
3264.09 3224
3264.63 3379
3265.17 3360
3265.71 3394
3266.24 3321
3266.78 3129
3267.32 2965
3267.86 2927
3268.40 2872
3268.94 3031
3269.48 2959
3270.02 2856
3270.55 2785
3271.09 2722
3271.63 2829
3272.17 2675
3272.71 2797
3273.25 2788
3273.79 2798
3274.33 2883
3274.87 2824
3275.41 2780
3275.95 3074
3276.49 2943
3277.03 2971
3277.57 2787
3278.11 2820
3278.65 2844
3279.19 2805
3279.73 2985
3280.26 3027
3280.80 2915
3281.34 3002
3281.88 3166
3282.42 3210
3282.96 3028
3283.50 3071
3284.04 3012
3284.59 3093
3285.13 3079
3285.67 3471
3286.21 3308
3286.75 3288
3287.29 3353
3287.83 3453
3288.37 3445
3288.91 3412
3289.45 3430
3289.99 3420
3290.53 3251
3291.07 3030
3291.61 3009
3292.15 3124
3292.69 3099
3293.23 3207
3293.77 2939
3294.32 3074
3294.86 3076
3295.40 3028
3295.94 3108
3296.48 3173
3297.02 3122
3297.56 3285
3298.10 3430
3298.65 3208
3299.19 3202
3299.73 3117
3300.27 3243
3300.81 3206
3301.35 3176
3301.89 3072
3302.44 3177
3302.98 3189
3303.52 3090
3304.06 3164
3304.60 3029
3305.14 3144
3305.69 3044
3306.23 3174
3306.77 3235
3307.31 2892
3307.85 2850
3308.40 2808
3308.94 3045
3309.48 2831
3310.02 2767
3310.57 2862
3311.11 2919
3311.65 2709
3312.19 2721
3312.74 2887
3313.28 2771
3313.82 2873
3314.36 2847
3314.91 2886
3315.45 2996
3315.99 3171
3316.53 3415
3317.08 3406
3317.62 3435
3318.16 3421
3318.71 3493
3319.25 3410
3319.79 3256
3320.34 3091
3320.88 3258
3321.42 3049
3321.96 3033
3322.51 2854
3323.05 2963
3323.59 3060
3324.14 3161
3324.68 2902
3325.23 2873
3325.77 2963
3326.31 3036
3326.86 3004
3327.40 2996
3327.94 2903
3328.49 2885
3329.03 2947
3329.57 2669
3330.12 2840
3330.66 2832
3331.21 2706
3331.75 2680
3332.29 2755
3332.84 2711
3333.38 2750
3333.93 2615
3334.47 2958
3335.02 2862
3335.56 2642
3336.10 2708
3336.65 2795
3337.19 2931
3337.74 2619
3338.28 2677
3338.83 2823
3339.37 2934
3339.92 2836
3340.46 2978
3341.01 3111
3341.55 3013
3342.10 2908
3342.64 2978
3343.19 2862
3343.73 2890
3344.28 2892
3344.82 3024
3345.37 2840
3345.91 2769
3346.46 2637
3347.00 2596
3347.55 2739
3348.09 2851
3348.64 2868
3349.18 2818
3349.73 2918
3350.27 2872
3350.82 2743
3351.37 2730
3351.91 2724
3352.46 2733
3353.00 2752
3353.55 2838
3354.10 2723
3354.64 2891
3355.19 2927
3355.73 2854
3356.28 2869
3356.83 2816
3357.37 2902
3357.92 2929
3358.46 2846
3359.01 2676
3359.56 2712
3360.10 2832
3360.65 2614
3361.20 2602
3361.74 2504
3362.29 2425
3362.84 2552
3363.38 2580
3363.93 2539
3364.48 2468
3365.02 2431
3365.57 2363
3366.12 2352
3366.66 2506
3367.21 2447
3367.76 2538
3368.30 2484
3368.85 2568
3369.40 2595
3369.94 2604
3370.49 2684
3371.04 2668
3371.59 2680
3372.13 2744
3372.68 2676
3373.23 2794
3373.78 2769
3374.32 2741
3374.87 2640
3375.42 2556
3375.97 2570
3376.51 2585
3377.06 2545
3377.61 2429
3378.16 2400
3378.71 2317
3379.25 2553
3379.80 2373
3380.35 2248
3380.90 2021
3381.45 2163
3381.99 2114
3382.54 2186
3383.09 2327
3383.64 2406
3384.19 2463
3384.74 2347
3385.28 2301
3385.83 2318
3386.38 2347
3386.93 2313
3387.48 2428
3388.03 2481
3388.58 2418
3389.12 2548
3389.67 2662
3390.22 2567
3390.77 2560
3391.32 2675
3391.87 2568
3392.42 2456
3392.97 2432
3393.52 2402
3394.06 2425
3394.61 2542
3395.16 2494
3395.71 2637
3396.26 2439
3396.81 2365
3397.36 2418
3397.91 2494
3398.46 2333
3399.01 2426
3399.56 2611
3400.11 2394
3400.66 2255
3401.21 2270
3401.76 2511
3402.31 2395
3402.86 2326
3403.41 2362
3403.96 2340
3404.51 2287
3405.06 2230
3405.61 2275
3406.16 2293
3406.71 2307
3407.26 2178
3407.81 2323
3408.36 2285
3408.91 2329
3409.46 2466
3410.01 2413
3410.56 2383
3411.11 2440
3411.66 2250
3412.21 2164
3412.76 2395
3413.31 2433
3413.86 2369
3414.41 2483
3414.96 2285
3415.51 2475
3416.07 2348
3416.62 2350
3417.17 2382
3417.72 2553
3418.27 2432
3418.82 2383
3419.37 2398
3419.92 2449
3420.47 2463
3421.03 2384
3421.58 2287
3422.13 2376
3422.68 2431
3423.23 2499
3423.78 2625
3424.33 2458
3424.89 2488
3425.44 2331
3425.99 2272
3426.54 2352
3427.09 2436
3427.65 2654
3428.20 2547
3428.75 2511
3429.30 2405
3429.85 2357
3430.41 2518
3430.96 2625
3431.51 2392
3432.06 2410
3432.61 2428
3433.17 2354
3433.72 2433
3434.27 2534
3434.82 2454
3435.38 2519
3435.93 2417
3436.48 2344
3437.03 2433
3437.59 2511
3438.14 2371
3438.69 2464
3439.24 2528
3439.80 2405
3440.35 2375
3440.90 2354
3441.46 2489
3442.01 2427
3442.56 2445
3443.11 2589
3443.67 2525
3444.22 2485
3444.77 2426
3445.33 2409
3445.88 2431
3446.43 2383
3446.99 2425
3447.54 2406
3448.09 2303
3448.65 2372
3449.20 2347
3449.76 2347
3450.31 2405
3450.86 2393
3451.42 2456
3451.97 2302
3452.52 2373
3453.08 2266
3453.63 2382
3454.19 2319
3454.74 2261
3455.29 2252
3455.85 2348
3456.40 2488
3456.96 2482
3457.51 2565
3458.07 2385
3458.62 2398
3459.17 2571
3459.73 2412
3460.28 2398
3460.84 2487
3461.39 2240
3461.95 2342
3462.50 2250
3463.06 2319
3463.61 2335
3464.17 2341
3464.72 2215
3465.27 2440
3465.83 2287
3466.38 2245
3466.94 2429
3467.49 2524
3468.05 2524
3468.61 2425
3469.16 2495
3469.72 2691
3470.27 2649
3470.83 2630
3471.38 2659
3471.94 2645
3472.49 2772
3473.05 2628
3473.60 2777
3474.16 2818
3474.71 2733
3475.27 2512
3475.83 2352
3476.38 2301
3476.94 2431
3477.49 2487
3478.05 2557
3478.61 2378
3479.16 2459
3479.72 2374
3480.27 2313
3480.83 2476
3481.39 2700
3481.94 2558
3482.50 2446
3483.05 2523
3483.61 2480
3484.17 2462
3484.72 2451
3485.28 2413
3485.84 2445
3486.39 2440
3486.95 2468
3487.51 2444
3488.06 2288
3488.62 2525
3489.18 2713
3489.73 2641
3490.29 2646
3490.85 2632
3491.40 2736
3491.96 2814
3492.52 2808
3493.08 2817
3493.63 2838
3494.19 2884
3494.75 2659
3495.30 2706
3495.86 2696
3496.42 2732
3496.98 2870
3497.53 2730
3498.09 2830
3498.65 3032
3499.21 3107
3499.76 3051
3500.32 3157
3500.88 3327
3501.44 3383
3501.99 3483
3502.55 3750
3503.11 3827
3503.67 3951
3504.23 4506
3504.78 4711
3505.34 5008
3505.90 5033
3506.46 5336
3507.02 5650
3507.58 5685
3508.13 5847
3508.69 5691
3509.25 5424
3509.81 4940
3510.37 4676
3510.93 4200
3511.48 3976
3512.04 3648
3512.60 3330
3513.16 3269
3513.72 3033
3514.28 2770
3514.84 2715
3515.40 2658
3515.95 2635
3516.51 2624
3517.07 2557
3517.63 2725
3518.19 2517
3518.75 2561
3519.31 2516
3519.87 2449
3520.43 2411
3520.99 2660
3521.55 2433
3522.11 2394
3522.67 2526
3523.22 2577
3523.78 2411
3524.34 2427
3524.90 2483
3525.46 2378
3526.02 2572
3526.58 2558
3527.14 2568
3527.70 2605
3528.26 2625
3528.82 2636
3529.38 2487
3529.94 2447
3530.50 2408
3531.06 2592
3531.62 2774
3532.18 2593
3532.74 2534
3533.30 2543
3533.86 2630
3534.42 2468
3534.98 2563
3535.54 2569
3536.11 2795
3536.67 2964
3537.23 2849
3537.79 2795
3538.35 2731
3538.91 2688
3539.47 3007
3540.03 2876
3540.59 2736
3541.15 2891
3541.71 2997
3542.27 2952
3542.84 3004
3543.40 2664
3543.96 2867
3544.52 2885
3545.08 2813
3545.64 2967
3546.20 2824
3546.76 2846
3547.33 2737
3547.89 2717
3548.45 2624
3549.01 2731
3549.57 2576
3550.13 2535
3550.69 2656
3551.26 2575
3551.82 2551
3552.38 2479
3552.94 2267
3553.50 2469
3554.07 2324
3554.63 2303
3555.19 2329
3555.75 2375
3556.31 2418
3556.88 2298
3557.44 2453
3558.00 2516
3558.56 2374
3559.13 2429
3559.69 2443
3560.25 2567
3560.81 2577
3561.38 2639
3561.94 2616
3562.50 2541
3563.06 2633
3563.63 2458
3564.19 2707
3564.75 2720
3565.31 2770
3565.88 2669
3566.44 2639
3567.00 2609
3567.57 2672
3568.13 2522
3568.69 2568
3569.26 2549
3569.82 2547
3570.38 2452
3570.95 2274
3571.51 2348
3572.07 2285
3572.64 2363
3573.20 2343
3573.76 2303
3574.33 2477
3574.89 2434
3575.45 2340
3576.02 2466
3576.58 2650
3577.14 2616
3577.71 2488
3578.27 2397
3578.84 2557
3579.40 2458
3579.96 2399
3580.53 2456
3581.09 2586
3581.66 2323
3582.22 2495
3582.78 2623
3583.35 2419
3583.91 2458
3584.48 2530
3585.04 2594
3585.61 2571
3586.17 2480
3586.74 2507
3587.30 2658
3587.86 2546
3588.43 2519
3588.99 2817
3589.56 2815
3590.12 2616
3590.69 2459
3591.25 2581
3591.82 2448
3592.38 2483
3592.95 2557
3593.51 2384
3594.08 2251
3594.64 2425
3595.21 2456
3595.77 2433
3596.34 2412
3596.90 2311
3597.47 2419
3598.04 2425
3598.60 2522
3599.17 2544
3599.73 2440
3600.30 2406
3600.86 2368
3601.43 2492
3601.99 2552
3602.56 2489
3603.13 2465
3603.69 2590
3604.26 2408
3604.82 2356
3605.39 2450
3605.96 2264
3606.52 2364
3607.09 2598
3607.65 2458
3608.22 2453
3608.79 2519
3609.35 2377
3609.92 2260
3610.49 2168
3611.05 2230
3611.62 2254
3612.19 2361
3612.75 2277
3613.32 2315
3613.89 2367
3614.45 2358
3615.02 2465
3615.59 2559
3616.15 2862
3616.72 3191
3617.29 3125
3617.85 3369
3618.42 3875
3618.99 4002
3619.55 3835
3620.12 4264
3620.69 4533
3621.26 4596
3621.82 4407
3622.39 4183
3622.96 4052
3623.53 3856
3624.09 3429
3624.66 3024
3625.23 2861
3625.80 2802
3626.36 2836
3626.93 2536
3627.50 2559
3628.07 2427
3628.63 2307
3629.20 2361
3629.77 2410
3630.34 2485
3630.91 2484
3631.47 2364
3632.04 2441
3632.61 2319
3633.18 2354
3633.75 2436
3634.32 2511
3634.88 2629
3635.45 2551
3636.02 2430
3636.59 2570
3637.16 2705
3637.73 2488
3638.29 2473
3638.86 2594
3639.43 2422
3640.00 2364
3640.57 2362
3641.14 2571
3641.71 2435
3642.28 2519
3642.84 2449
3643.41 2371
3643.98 2658
3644.55 2554
3645.12 2501
3645.69 2640
3646.26 2589
3646.83 2523
3647.40 2311
3647.97 2389
3648.54 2589
3649.11 2454
3649.68 2487
3650.25 2593
3650.81 2532
3651.38 2530
3651.95 2455
3652.52 2627
3653.09 2539
3653.66 2386
3654.23 2548
3654.80 2494
3655.37 2620
3655.94 2565
3656.51 2527
3657.08 2347
3657.65 2473
3658.22 2602
3658.79 2641
3659.36 2631
3659.93 2533
3660.50 2625
3661.07 2557
3661.64 2507
3662.22 2454
3662.79 2584
3663.36 2411
3663.93 2384
3664.50 2367
3665.07 2150
3665.64 2296
3666.21 2173
3666.78 2054
3667.35 2192
3667.92 2022
3668.49 2069
3669.06 2128
3669.64 2179
3670.21 2118
3670.78 2115
3671.35 2109
3671.92 2125
3672.49 2313
3673.06 2039
3673.63 2172
3674.21 2304
3674.78 2411
3675.35 2473
3675.92 2361
3676.49 2457
3677.06 2488
3677.63 2444
3678.21 2500
3678.78 2311
3679.35 2238
3679.92 2310
3680.49 2275
3681.07 2197
3681.64 2318
3682.21 2322
3682.78 2354
3683.35 2183
3683.93 2173
3684.50 2027
3685.07 2122
3685.64 2003
3686.21 2085
3686.79 2062
3687.36 2114
3687.93 2214
3688.50 2158
3689.08 2258
3689.65 2224
3690.22 2190
3690.80 2352
3691.37 2353
3691.94 2172
3692.51 2237
3693.09 2355
3693.66 2361
3694.23 2193
3694.81 2310
3695.38 2361
3695.95 2147
3696.52 2219
3697.10 2303
3697.67 2264
3698.24 2157
3698.82 2208
3699.39 2108
3699.96 1977
3700.54 2162
3701.11 2154
3701.68 2064
3702.26 2189
3702.83 2229
3703.41 2128
3703.98 2242
3704.55 2003
3705.13 2016
3705.70 2104
3706.27 2204
3706.85 2395
3707.42 2406
3708.00 2179
3708.57 2326
3709.14 2295
3709.72 2020
3710.29 2064
3710.87 2334
3711.44 2256
3712.02 2039
3712.59 2106
3713.16 2021
3713.74 2204
3714.31 2288
3714.89 2305
3715.46 2346
3716.04 2254
3716.61 2210
3717.19 2188
3717.76 2023
3718.34 2261
3718.91 2221
3719.49 2092
3720.06 2228
3720.64 2282
3721.21 2180
3721.79 2103
3722.36 2228
3722.94 2134
3723.51 1990
3724.09 2165
3724.66 2121
3725.24 2015
3725.81 2031
3726.39 2053
3726.96 2006
3727.54 1994
3728.12 2083
3728.69 2187
3729.27 2210
3729.84 2242
3730.42 2302
3730.99 2286
3731.57 2399
3732.15 2493
3732.72 2696
3733.30 2522
3733.87 2692
3734.45 2618
3735.03 2846
3735.60 2789
3736.18 2648
3736.75 2553
3737.33 2577
3737.91 2518
3738.48 2479
3739.06 2459
3739.64 2315
3740.21 2420
3740.79 2273
3741.37 2131
3741.94 2135
3742.52 2180
3743.10 2113
3743.67 2173
3744.25 2203
3744.83 2173
3745.40 2050
3745.98 2112
3746.56 2126
3747.13 2177
3747.71 2290
3748.29 2424
3748.87 2436
3749.44 2100
3750.02 2283
3750.60 2157
3751.17 2032
3751.75 2174
3752.33 2094
3752.91 2113
3753.48 2225
3754.06 2228
3754.64 2175
3755.22 2137
3755.80 1989
3756.37 1978
3756.95 2016
3757.53 2128
3758.11 2051
3758.68 1912
3759.26 2133
3759.84 2252
3760.42 2106
3761.00 2093
3761.58 2153
3762.15 2164
3762.73 2284
3763.31 2355
3763.89 2325
3764.47 2305
3765.04 2354
3765.62 2294
3766.20 2338
3766.78 2377
3767.36 2293
3767.94 2298
3768.52 2427
3769.10 2370
3769.67 2203
3770.25 2228
3770.83 2102
3771.41 2120
3771.99 2296
3772.57 2165
3773.15 2334
3773.73 2328
3774.31 2271
3774.89 2368
3775.46 2137
3776.04 2175
3776.62 2290
3777.20 2135
3777.78 2017
3778.36 2105
3778.94 1924
3779.52 2069
3780.10 2098
3780.68 1987
3781.26 2082
3781.84 2028
3782.42 1941
3783.00 1923
3783.58 1979
3784.16 1941
3784.74 2105
3785.32 1998
3785.90 1982
3786.48 1954
3787.06 1989
3787.64 2041
3788.22 1949
3788.80 2066
3789.38 2033
3789.96 2013
3790.54 1994
3791.12 2117
3791.70 2049
3792.28 2130
3792.86 2131
3793.44 2139
3794.02 2089
3794.60 2069
3795.18 2189
3795.77 2161
3796.35 2390
3796.93 2377
3797.51 2160
3798.09 2143
3798.67 2309
3799.25 2352
3799.83 2154
3800.41 2219
3800.99 2220
3801.58 2219
3802.16 2283
3802.74 2210
3803.32 2301
3803.90 2296
3804.48 2234
3805.06 2384
3805.65 2334
3806.23 2154
3806.81 2364
3807.39 2357
3807.97 2385
3808.55 2268
3809.14 2301
3809.72 2341
3810.30 2286
3810.88 2400
3811.46 2195
3812.05 2289
3812.63 2472
3813.21 2632
3813.79 2479
3814.37 2518
3814.96 2487
3815.54 2314
3816.12 2308
3816.70 2267
3817.29 2272
3817.87 2171
3818.45 2234
3819.03 2220
3819.62 2285
3820.20 2112
3820.78 2187
3821.36 2021
3821.95 1950
3822.53 1987
3823.11 2006
3823.70 2002
3824.28 1865
3824.86 1865
3825.45 1997
3826.03 2071
3826.61 1833
3827.19 1889
3827.78 2033
3828.36 2025
3828.94 1900
3829.53 1887
3830.11 2039
3830.69 1906
3831.28 1871
3831.86 2054
3832.45 1897
3833.03 2014
3833.61 2049
3834.20 2034
3834.78 2063
3835.36 2185
3835.95 2125
3836.53 2068
3837.12 2039
3837.70 2118
3838.28 1968
3838.87 1915
3839.45 1783
3840.04 1932
3840.62 1912
3841.20 1914
3841.79 2048
3842.37 1939
3842.96 2005
3843.54 2151
3844.13 2117
3844.71 2127
3845.30 2044
3845.88 2007
3846.47 1955
3847.05 1904
3847.63 1806
3848.22 2065
3848.80 2019
3849.39 1973
3849.97 2025
3850.56 2083
3851.14 1976
3851.73 1971
3852.31 2118
3852.90 2165
3853.48 2158
3854.07 2084
3854.66 2134
3855.24 2020
3855.83 2050
3856.41 2092
3857.00 2087
3857.58 2206
3858.17 2223
3858.75 2396
3859.34 2419
3859.92 2609
3860.51 2748
3861.10 3035
3861.68 2936
3862.27 2956
3862.85 3180
3863.44 3459
3864.03 3471
3864.61 3392
3865.20 3340
3865.78 3075
3866.37 3171
3866.96 2878
3867.54 2728
3868.13 2576
3868.72 2543
3869.30 2419
3869.89 2431
3870.47 2175
3871.06 2103
3871.65 2192
3872.23 2137
3872.82 2116
3873.41 2128
3873.99 2341
3874.58 2258
3875.17 2274
3875.76 2286
3876.34 2340
3876.93 2449
3877.52 2292
3878.10 2437
3878.69 2430
3879.28 2257
3879.86 2225
3880.45 2259
3881.04 2285
3881.63 2261
3882.21 2159
3882.80 2030
3883.39 1970
3883.98 1937
3884.56 2012
3885.15 1860
3885.74 1974
3886.33 1903
3886.91 1996
3887.50 2042
3888.09 2031
3888.68 2032
3889.27 1913
3889.85 1879
3890.44 1988
3891.03 2097
3891.62 2062
3892.21 2000
3892.79 2154
3893.38 1957
3893.97 2133
3894.56 2000
3895.15 2073
3895.74 2067
3896.32 2176
3896.91 2204
3897.50 2102
3898.09 1958
3898.68 2126
3899.27 2174
3899.86 2228
3900.45 2294
3901.03 2348
3901.62 2305
3902.21 2257
3902.80 2305
3903.39 2378
3903.98 2419
3904.57 2259
3905.16 2206
3905.75 2299
3906.34 2328
3906.92 2270
3907.51 2078
3908.10 2093
3908.69 2026
3909.28 1904
3909.87 1976
3910.46 1966
3911.05 1810
3911.64 1770
3912.23 1850
3912.82 1975
3913.41 1858
3914.00 1756
3914.59 1830
3915.18 1789
3915.77 1923
3916.36 1903
3916.95 1858
3917.54 1825
3918.13 1860
3918.72 1719
3919.31 1793
3919.90 1754
3920.49 1982
3921.08 1917
3921.67 1862
3922.26 1880
3922.85 2021
3923.44 2026
3924.03 1931
3924.62 1969
3925.21 1927
3925.80 1890
3926.40 1927
3926.99 1835
3927.58 1787
3928.17 1814
3928.76 1860
3929.35 1827
3929.94 1926
3930.53 1953
3931.12 1881
3931.71 1846
3932.30 1853
3932.90 1818
3933.49 1858
3934.08 1865
3934.67 1831
3935.26 1791
3935.85 1901
3936.44 1858
3937.04 1824
3937.63 1732
3938.22 1795
3938.81 1945
3939.40 1963
3939.99 1796
3940.59 1818
3941.18 1967
3941.77 1963
3942.36 2013
3942.95 1932
3943.55 2107
3944.14 2173
3944.73 1979
3945.32 2026
3945.91 1907
3946.51 2100
3947.10 2075
3947.69 1968
3948.28 1878
3948.88 1898
3949.47 1873
3950.06 1891
3950.65 1801
3951.25 1724
3951.84 1654
3952.43 1773
3953.02 1756
3953.62 1929
3954.21 1735
3954.80 1907
3955.40 1854
3955.99 1850
3956.58 1878
3957.17 1863
3957.77 1948
3958.36 1996
3958.95 2061
3959.55 2058
3960.14 2094
3960.73 2086
3961.33 1954
3961.92 1812
3962.51 1738
3963.11 1776
3963.70 1823
3964.29 1750
3964.89 1883
3965.48 1844
3966.08 1881
3966.67 1883
3967.26 1839
3967.86 1774
3968.45 2032
3969.04 1952
3969.64 2105
3970.23 2016
3970.83 1887
3971.42 1903
3972.01 1845
3972.61 1744
3973.20 1859
3973.80 1763
3974.39 1834
3974.99 1865
3975.58 1888
3976.18 1789
3976.77 1815
3977.36 1969
3977.96 1820
3978.55 1775
3979.15 1775
3979.74 1916
3980.34 2011
3980.93 1939
3981.53 1977
3982.12 1867
3982.72 1943
3983.31 1859
3983.91 1907
3984.50 1908
3985.10 2038
3985.69 1952
3986.29 1906
3986.88 1803
3987.48 1836
3988.07 1893
3988.67 1771
3989.26 1933
3989.86 1877
3990.46 1815
3991.05 1967
3991.65 1843
3992.24 1975
3992.84 2100
3993.43 2044
3994.03 2057
3994.63 2109
3995.22 2086
3995.82 2138
3996.41 2210
3997.01 2325
3997.61 2336
3998.20 2248
3998.80 2274
3999.39 2360
3999.99 2363
4000.59 2232
4001.18 2192
4001.78 2278
4002.38 2117
4002.97 2263
4003.57 2125
4004.17 2077
4004.76 2263
4005.36 2049
4005.96 2037
4006.55 2058
4007.15 2096
4007.75 2094
4008.34 2197
4008.94 2081
4009.54 2078
4010.13 2098
4010.73 1942
4011.33 2079
4011.93 2021
4012.52 2078
4013.12 2172
4013.72 2129
4014.31 2158
4014.91 1965
4015.51 1932
4016.11 2217
4016.70 2164
4017.30 2204
4017.90 2335
4018.50 2356
4019.09 2198
4019.69 2110
4020.29 1983
4020.89 2028
4021.49 2061
4022.08 2046
4022.68 2206
4023.28 2188
4023.88 1997
4024.48 2024
4025.07 2004
4025.67 2041
4026.27 2158
4026.87 2356
4027.47 2323
4028.06 2530
4028.66 2450
4029.26 2666
4029.86 2721
4030.46 2848
4031.06 2691
4031.66 2657
4032.25 2707
4032.85 2616
4033.45 2388
4034.05 2343
4034.65 2270
4035.25 2150
4035.85 2173
4036.45 1986
4037.05 2121
4037.64 2172
4038.24 2074
4038.84 2036
4039.44 1988
4040.04 2015
4040.64 1850
4041.24 1880
4041.84 1922
4042.44 1975
4043.04 1940
4043.64 2034
4044.24 1968
4044.84 2068
4045.44 2165
4046.04 2019
4046.64 2085
4047.24 2110
4047.84 2012
4048.44 1975
4049.03 2273
4049.63 2259
4050.23 2169
4050.83 2217
4051.43 2156
4052.04 2229
4052.64 2124
4053.24 2137
4053.84 1998
4054.44 2145
4055.04 2003
4055.64 2202
4056.24 2025
4056.84 2075
4057.44 2043
4058.04 2057
4058.64 2115
4059.24 2124
4059.84 2049
4060.44 1986
4061.04 1838
4061.64 1888
4062.24 1901
4062.85 1846
4063.45 1947
4064.05 1955
4064.65 1829
4065.25 1843
4065.85 1965
4066.45 1889
4067.05 1900
4067.65 1850
4068.26 1934
4068.86 1907
4069.46 2023
4070.06 2037
4070.66 1916
4071.26 1854
4071.86 1814
4072.47 1928
4073.07 2021
4073.67 1757
4074.27 1844
4074.87 1901
4075.47 1828
4076.08 1716
4076.68 1898
4077.28 1836
4077.88 1936
4078.48 1858
4079.09 1924
4079.69 1769
4080.29 1776
4080.89 1806
4081.50 1827
4082.10 1828
4082.70 1869
4083.30 1817
4083.91 1839
4084.51 1924
4085.11 1803
4085.71 1850
4086.32 1949
4086.92 1861
4087.52 1792
4088.12 1827
4088.73 1768
4089.33 1691
4089.93 1699
4090.54 1827
4091.14 1788
4091.74 1834
4092.35 1835
4092.95 1804
4093.55 1905
4094.15 1819
4094.76 1813
4095.36 1745
4095.96 1803
4096.57 1779
4097.17 1840
4097.78 1836
4098.38 1799
4098.98 1932
4099.59 1861
4100.19 1838
4100.79 1831
4101.40 1845
4102.00 1937
4102.61 1737
4103.21 1756
4103.81 1834
4104.42 1867
4105.02 1955
4105.63 1844
4106.23 1780
4106.83 1824
4107.44 1962
4108.04 1930
4108.65 1992
4109.25 1933
4109.85 1831
4110.46 1783
4111.06 1723
4111.67 1762
4112.27 1738
4112.88 1782
4113.48 1848
4114.09 1753
4114.69 1693
4115.30 1809
4115.90 1774
4116.51 1761
4117.11 1795
4117.72 1770
4118.32 1803
4118.93 1792
4119.53 1921
4120.14 2005
4120.74 1970
4121.35 2024
4121.95 1866
4122.56 1936
4123.16 1912
4123.77 1771
4124.37 1917
4124.98 1837
4125.59 1878
4126.19 1876
4126.80 1802
4127.40 1953
4128.01 1966
4128.61 1793
4129.22 1947
4129.83 1952
4130.43 1847
4131.04 1930
4131.64 1891
4132.25 1867
4132.86 1793
4133.46 1719
4134.07 1817
4134.67 1828
4135.28 2010
4135.89 2113
4136.49 2000
4137.10 2087
4137.71 2112
4138.31 2133
4138.92 2213
4139.53 2251
4140.13 2185
4140.74 2268
4141.35 2288
4141.95 2252
4142.56 2298
4143.17 2318
4143.77 2322
4144.38 2352
4144.99 2357
4145.59 2281
4146.20 2277
4146.81 2026
4147.42 2157
4148.02 2176
4148.63 2109
4149.24 2159
4149.84 1967
4150.45 1783
4151.06 1894
4151.67 2021
4152.27 1960
4152.88 1879
4153.49 1929
4154.10 1846
4154.70 1756
4155.31 1697
4155.92 1699
4156.53 1735
4157.14 1793
4157.74 1614
4158.35 1589
4158.96 1660
4159.57 1779
4160.18 1665
4160.78 1714
4161.39 1627
4162.00 1651
4162.61 1708
4163.22 1744
4163.83 1840
4164.43 1949
4165.04 1964
4165.65 2016
4166.26 1910
4166.87 1891
4167.48 1974
4168.09 1901
4168.69 2006
4169.30 1904
4169.91 1890
4170.52 1922
4171.13 1899
4171.74 1822
4172.35 1808
4172.96 1678
4173.57 1847
4174.17 1902
4174.78 1991
4175.39 1986
4176.00 2052
4176.61 1949
4177.22 1984
4177.83 1958
4178.44 2050
4179.05 2052
4179.66 2084
4180.27 2033
4180.88 1894
4181.49 1943
4182.10 2083
4182.71 1998
4183.32 2011
4183.93 2039
4184.54 1885
4185.15 1826
4185.76 1729
4186.37 1633
4186.98 1723
4187.59 1756
4188.20 1843
4188.81 1830
4189.42 1749
4190.03 1816
4190.64 1735
4191.25 1697
4191.86 1715
4192.47 1752
4193.08 1648
4193.69 1798
4194.30 1950
4194.91 1950
4195.52 1896
4196.13 1983
4196.74 2101
4197.35 2051
4197.97 2081
4198.58 2031
4199.19 2020
4199.80 1986
4200.41 1833
4201.02 1813
4201.63 1898
4202.24 1763
4202.85 1749
4203.47 1806
4204.08 1758
4204.69 1780
4205.30 1760
4205.91 1776
4206.52 1791
4207.13 1810
4207.75 1918
4208.36 1697
4208.97 1634
4209.58 1741
4210.19 1707
4210.80 1831
4211.42 1767
4212.03 1598
4212.64 1638
4213.25 1685
4213.86 1688
4214.48 1807
4215.09 1832
4215.70 1775
4216.31 1816
4216.92 1826
4217.54 1879
4218.15 2025
4218.76 1893
4219.37 1981
4219.99 2083
4220.60 2051
4221.21 2248
4221.82 2360
4222.44 2331
4223.05 2325
4223.66 2178
4224.28 2363
4224.89 2365
4225.50 2301
4226.11 2162
4226.73 2082
4227.34 2049
4227.95 1972
4228.57 1893
4229.18 2072
4229.79 1938
4230.41 1843
4231.02 1994
4231.63 2093
4232.25 1983
4232.86 1923
4233.47 1969
4234.09 1993
4234.70 2056
4235.31 2116
4235.93 2041
4236.54 2031
4237.15 2163
4237.77 2185
4238.38 2073
4239.00 2026
4239.61 2039
4240.22 1966
4240.84 1863
4241.45 1867
4242.07 1727
4242.68 1771
4243.29 1814
4243.91 1807
4244.52 1656
4245.14 1678
4245.75 1699
4246.37 1721
4246.98 1822
4247.59 1838
4248.21 1894
4248.82 1890
4249.44 1863
4250.05 1917
4250.67 2081
4251.28 2153
4251.90 1950
4252.51 1996
4253.13 1994
4253.74 1900
4254.36 1959
4254.97 2043
4255.59 2092
4256.20 1994
4256.82 1926
4257.43 2013
4258.05 1976
4258.66 1860
4259.28 1990
4259.89 2035
4260.51 2032
4261.12 1978
4261.74 1940
4262.35 1941
4262.97 1893
4263.59 1839
4264.20 2160
4264.82 2004
4265.43 1897
4266.05 1841
4266.66 1882
4267.28 1856
4267.90 1781
4268.51 1742
4269.13 1766
4269.74 1797
4270.36 1837
4270.98 1859
4271.59 1863
4272.21 1790
4272.83 1828
4273.44 1808
4274.06 1661
4274.68 1672
4275.29 1733
4275.91 1747
4276.52 1773
4277.14 1689
4277.76 1747
4278.37 1860
4278.99 1755
4279.61 1734
4280.23 1689
4280.84 1671
4281.46 1660
4282.08 1743
4282.69 1737
4283.31 1617
4283.93 1555
4284.54 1576
4285.16 1559
4285.78 1573
4286.40 1598
4287.01 1673
4287.63 1721
4288.25 1652
4288.87 1557
4289.48 1594
4290.10 1644
4290.72 1546
4291.34 1526
4291.95 1609
4292.57 1654
4293.19 1759
4293.81 1687
4294.42 1655
4295.04 1730
4295.66 1626
4296.28 1652
4296.90 1602
4297.51 1642
4298.13 1599
4298.75 1620
4299.37 1678
4299.99 1719
4300.61 1824
4301.22 1756
4301.84 1702
4302.46 1600
4303.08 1645
4303.70 1697
4304.32 1578
4304.94 1612
4305.55 1611
4306.17 1482
4306.79 1497
4307.41 1573
4308.03 1553
4308.65 1626
4309.27 1697
4309.89 1705
4310.50 1587
4311.12 1525
4311.74 1710
4312.36 1611
4312.98 1679
4313.60 1649
4314.22 1644
4314.84 1662
4315.46 1626
4316.08 1627
4316.70 1561
4317.32 1501
4317.94 1449
4318.56 1515
4319.18 1594
4319.80 1636
4320.42 1508
4321.04 1557
4321.65 1667
4322.27 1488
4322.89 1556
4323.51 1620
4324.13 1584
4324.75 1548
4325.37 1589
4325.99 1655
4326.62 1594
4327.24 1601
4327.86 1601
4328.48 1491
4329.10 1537
4329.72 1514
4330.34 1595
4330.96 1487
4331.58 1514
4332.20 1682
4332.82 1522
4333.44 1637
4334.06 1586
4334.68 1642
4335.30 1596
4335.92 1518
4336.54 1450
4337.16 1584
4337.79 1522
4338.41 1595
4339.03 1529
4339.65 1562
4340.27 1404
4340.89 1372
4341.51 1466
4342.13 1562
4342.76 1506
4343.38 1512
4344.00 1540
4344.62 1569
4345.24 1582
4345.86 1615
4346.48 1630
4347.11 1641
4347.73 1729
4348.35 1794
4348.97 1771
4349.59 1831
4350.22 1805
4350.84 1616
4351.46 1730
4352.08 1716
4352.70 1674
4353.33 1639
4353.95 1619
4354.57 1616
4355.19 1525
4355.81 1639
4356.44 1686
4357.06 1636
4357.68 1568
4358.30 1475
4358.93 1647
4359.55 1620
4360.17 1488
4360.79 1470
4361.42 1488
4362.04 1620
4362.66 1535
4363.28 1667
4363.91 1521
4364.53 1550
4365.15 1528
4365.78 1632
4366.40 1536
4367.02 1525
4367.65 1504
4368.27 1479
4368.89 1370
4369.52 1296
4370.14 1430
4370.76 1396
4371.39 1466
4372.01 1570
4372.63 1509
4373.26 1465
4373.88 1440
4374.50 1444
4375.13 1324
4375.75 1331
4376.37 1433
4377.00 1510
4377.62 1468
4378.25 1404
4378.87 1436
4379.49 1440
4380.12 1413
4380.74 1410
4381.37 1517
4381.99 1469
4382.61 1552
4383.24 1484
4383.86 1520
4384.49 1444
4385.11 1520
4385.74 1489
4386.36 1522
4386.98 1466
4387.61 1344
4388.23 1450
4388.86 1484
4389.48 1541
4390.11 1573
4390.73 1480
4391.36 1475
4391.98 1456
4392.61 1476
4393.23 1463
4393.86 1439
4394.48 1386
4395.11 1594
4395.73 1481
4396.36 1543
4396.98 1530
4397.61 1625
4398.23 1572
4398.86 1522
4399.48 1470
4400.11 1517
4400.74 1513
4401.36 1542
4401.99 1462
4402.61 1491
4403.24 1655
4403.86 1555
4404.49 1656
4405.11 1585
4405.74 1615
4406.37 1543
4406.99 1404
4407.62 1520
4408.24 1523
4408.87 1493
4409.50 1620
4410.12 1641
4410.75 1558
4411.38 1593
4412.00 1524
4412.63 1578
4413.25 1610
4413.88 1478
4414.51 1489
4415.13 1530
4415.76 1370
4416.39 1433
4417.01 1570
4417.64 1586
4418.27 1461
4418.89 1512
4419.52 1555
4420.15 1454
4420.77 1539
4421.40 1477
4422.03 1522
4422.66 1487
4423.28 1407
4423.91 1479
4424.54 1431
4425.16 1402
4425.79 1404
4426.42 1416
4427.05 1423
4427.67 1388
4428.30 1435
4428.93 1382
4429.56 1350
4430.18 1347
4430.81 1295
4431.44 1423
4432.07 1481
4432.69 1434
4433.32 1500
4433.95 1431
4434.58 1529
4435.21 1653
4435.83 1488
4436.46 1404
4437.09 1432
4437.72 1558
4438.35 1435
4438.97 1296
4439.60 1336
4440.23 1378
4440.86 1536
4441.49 1416
4442.12 1369
4442.74 1394
4443.37 1382
4444.00 1409
4444.63 1508
4445.26 1353
4445.89 1475
4446.52 1541
4447.14 1522
4447.77 1525
4448.40 1635
4449.03 1657
4449.66 1580
4450.29 1593
4450.92 1583
4451.55 1629
4452.18 1619
4452.81 1586
4453.44 1662
4454.06 1558
4454.69 1518
4455.32 1503
4455.95 1610
4456.58 1440
4457.21 1422
4457.84 1535
4458.47 1458
4459.10 1463
4459.73 1527
4460.36 1548
4460.99 1561
4461.62 1363
4462.25 1286
4462.88 1402
4463.51 1420
4464.14 1322
4464.77 1324
4465.40 1306
4466.03 1342
4466.66 1408
4467.29 1446
4467.92 1422
4468.55 1521
4469.18 1474
4469.81 1408
4470.44 1341
4471.07 1486
4471.70 1431
4472.33 1395
4472.96 1394
4473.59 1470
4474.22 1477
4474.86 1318
4475.49 1424
4476.12 1483
4476.75 1489
4477.38 1412
4478.01 1492
4478.64 1487
4479.27 1378
4479.90 1404
4480.53 1431
4481.17 1438
4481.80 1439
4482.43 1321
4483.06 1400
4483.69 1425
4484.32 1563
4484.95 1479
4485.58 1489
4486.22 1487
4486.85 1419
4487.48 1386
4488.11 1405
4488.74 1508
4489.37 1415
4490.01 1401
4490.64 1414
4491.27 1477
4491.90 1467
4492.53 1375
4493.17 1383
4493.80 1434
4494.43 1400
4495.06 1561
4495.70 1570
4496.33 1578
4496.96 1584
4497.59 1497
4498.22 1466
4498.86 1474
4499.49 1421
4500.12 1404
4500.75 1365
4501.39 1493
4502.02 1449
4502.65 1422
4503.29 1487
4503.92 1451
4504.55 1442
4505.18 1594
4505.82 1533
4506.45 1345
4507.08 1518
4507.72 1647
4508.35 1516
4508.98 1512
4509.62 1473
4510.25 1469
4510.88 1447
4511.52 1369
4512.15 1467
4512.78 1505
4513.42 1506
4514.05 1437
4514.68 1517
4515.32 1508
4515.95 1532
4516.58 1580
4517.22 1599
4517.85 1522
4518.48 1625
4519.12 1540
4519.75 1457
4520.39 1473
4521.02 1619
4521.65 1477
4522.29 1416
4522.92 1533
4523.56 1602
4524.19 1641
4524.83 1542
4525.46 1471
4526.09 1561
4526.73 1625
4527.36 1619
4528.00 1793
4528.63 1918
4529.27 2082
4529.90 2115
4530.54 2303
4531.17 2426
4531.81 2647
4532.44 2779
4533.07 3016
4533.71 3137
4534.34 3235
4534.98 3266
4535.61 3050
4536.25 2895
4536.88 2858
4537.52 2436
4538.16 2413
4538.79 2266
4539.43 1899
4540.06 1905
4540.70 1783
4541.33 1720
4541.97 1629
4542.60 1611
4543.24 1619
4543.87 1483
4544.51 1548
4545.15 1529
4545.78 1635
4546.42 1571
4547.05 1431
4547.69 1472
4548.32 1495
4548.96 1531
4549.60 1480
4550.23 1459
4550.87 1431
4551.50 1420
4552.14 1504
4552.78 1423
4553.41 1504
4554.05 1373
4554.69 1519
4555.32 1504
4555.96 1450
4556.60 1553
4557.23 1444
4557.87 1384
4558.51 1472
4559.14 1397
4559.78 1418
4560.42 1420
4561.05 1547
4561.69 1576
4562.33 1442
4562.96 1464
4563.60 1558
4564.24 1557
4564.87 1640
4565.51 1574
4566.15 1548
4566.79 1577
4567.42 1583
4568.06 1534
4568.70 1534
4569.33 1626
4569.97 1677
4570.61 1610
4571.25 1601
4571.88 1541
4572.52 1556
4573.16 1617
4573.80 1662
4574.44 1576
4575.07 1504
4575.71 1571
4576.35 1589
4576.99 1480
4577.62 1471
4578.26 1452
4578.90 1486
4579.54 1598
4580.18 1389
4580.82 1563
4581.45 1439
4582.09 1403
4582.73 1417
4583.37 1397
4584.01 1478
4584.65 1484
4585.28 1470
4585.92 1458
4586.56 1471
4587.20 1415
4587.84 1384
4588.48 1420
4589.12 1456
4589.75 1466
4590.39 1435
4591.03 1375
4591.67 1343
4592.31 1413
4592.95 1599
4593.59 1418
4594.23 1388
4594.87 1382
4595.51 1360
4596.15 1323
4596.78 1285
4597.42 1320
4598.06 1348
4598.70 1405
4599.34 1378
4599.98 1220
4600.62 1358
4601.26 1414
4601.90 1329
4602.54 1467
4603.18 1442
4603.82 1438
4604.46 1528
4605.10 1504
4605.74 1594
4606.38 1628
4607.02 1650
4607.66 1466
4608.30 1564
4608.94 1552
4609.58 1518
4610.22 1598
4610.86 1648
4611.50 1456
4612.14 1458
4612.78 1372
4613.42 1526
4614.06 1466
4614.70 1394
4615.34 1394
4615.98 1392
4616.63 1386
4617.27 1413
4617.91 1371
4618.55 1429
4619.19 1454
4619.83 1317
4620.47 1365
4621.11 1415
4621.75 1487
4622.39 1387
4623.03 1319
4623.68 1313
4624.32 1369
4624.96 1341
4625.60 1440
4626.24 1277
4626.88 1217
4627.52 1279
4628.17 1212
4628.81 1249
4629.45 1251
4630.09 1210
4630.73 1284
4631.37 1314
4632.02 1368
4632.66 1243
4633.30 1220
4633.94 1356
4634.58 1342
4635.22 1260
4635.87 1342
4636.51 1296
4637.15 1300
4637.79 1264
4638.44 1272
4639.08 1291
4639.72 1354
4640.36 1278
4641.00 1395
4641.65 1299
4642.29 1326
4642.93 1334
4643.57 1293
4644.22 1334
4644.86 1382
4645.50 1404
4646.15 1371
4646.79 1335
4647.43 1317
4648.07 1318
4648.72 1372
4649.36 1384
4650.00 1354
4650.65 1419
4651.29 1297
4651.93 1334
4652.57 1317
4653.22 1361
4653.86 1430
4654.50 1370
4655.15 1339
4655.79 1294
4656.44 1402
4657.08 1387
4657.72 1486
4658.37 1481
4659.01 1420
4659.65 1396
4660.30 1366
4660.94 1384
4661.58 1401
4662.23 1389
4662.87 1390
4663.52 1333
4664.16 1327
4664.80 1315
4665.45 1405
4666.09 1541
4666.74 1443
4667.38 1306
4668.02 1328
4668.67 1363
4669.31 1333
4669.96 1454
4670.60 1408
4671.25 1336
4671.89 1259
4672.54 1402
4673.18 1435
4673.83 1295
4674.47 1349
4675.11 1260
4675.76 1327
4676.40 1344
4677.05 1339
4677.69 1420
4678.34 1297
4678.98 1193
4679.63 1408
4680.27 1404
4680.92 1386
4681.56 1322
4682.21 1453
4682.85 1498
4683.50 1447
4684.15 1473
4684.79 1489
4685.44 1572
4686.08 1498
4686.73 1439
4687.37 1414
4688.02 1354
4688.66 1274
4689.31 1362
4689.96 1400
4690.60 1276
4691.25 1246
4691.89 1282
4692.54 1140
4693.19 1269
4693.83 1160
4694.48 1237
4695.12 1204
4695.77 1213
4696.42 1331
4697.06 1283
4697.71 1276
4698.36 1362
4699.00 1279
4699.65 1298
4700.29 1227
4700.94 1256
4701.59 1401
4702.23 1315
4702.88 1328
4703.53 1366
4704.17 1322
4704.82 1287
4705.47 1210
4706.11 1347
4706.76 1407
4707.41 1391
4708.06 1320
4708.70 1340
4709.35 1346
4710.00 1472
4710.64 1479
4711.29 1485
4711.94 1507
4712.59 1428
4713.23 1365
4713.88 1423
4714.53 1428
4715.18 1383
4715.82 1278
4716.47 1241
4717.12 1394
4717.77 1261
4718.41 1281
4719.06 1174
4719.71 1316
4720.36 1311
4721.01 1234
4721.65 1311
4722.30 1344
4722.95 1228
4723.60 1370
4724.25 1445
4724.89 1414
4725.54 1451
4726.19 1323
4726.84 1396
4727.49 1466
4728.14 1499
4728.78 1397
4729.43 1394
4730.08 1372
4730.73 1352
4731.38 1445
4732.03 1376
4732.68 1311
4733.32 1415
4733.97 1324
4734.62 1358
4735.27 1440
4735.92 1357
4736.57 1417
4737.22 1388
4737.87 1319
4738.52 1362
4739.16 1374
4739.81 1302
4740.46 1387
4741.11 1372
4741.76 1309
4742.41 1258
4743.06 1288
4743.71 1334
4744.36 1319
4745.01 1307
4745.66 1375
4746.31 1359
4746.96 1377
4747.61 1462
4748.26 1381
4748.91 1494
4749.56 1608
4750.21 1666
4750.86 1723
4751.51 1941
4752.16 1975
4752.81 2033
4753.46 2215
4754.11 2187
4754.76 2305
4755.41 2306
4756.06 2244
4756.71 2200
4757.36 2101
4758.01 1941
4758.66 1777
4759.31 1681
4759.96 1572
4760.61 1533
4761.26 1444
4761.91 1447
4762.56 1338
4763.22 1263
4763.87 1308
4764.52 1317
4765.17 1196
4765.82 1351
4766.47 1437
4767.12 1373
4767.77 1436
4768.42 1356
4769.07 1274
4769.73 1233
4770.38 1167
4771.03 1225
4771.68 1226
4772.33 1241
4772.98 1208
4773.63 1184
4774.29 1183
4774.94 1268
4775.59 1323
4776.24 1134
4776.89 1104
4777.54 1106
4778.20 1236
4778.85 1305
4779.50 1135
4780.15 1156
4780.80 1349
4781.46 1201
4782.11 1363
4782.76 1366
4783.41 1311
4784.06 1200
4784.72 1153
4785.37 1249
4786.02 1252
4786.67 1168
4787.33 1181
4787.98 1136
4788.63 1269
4789.28 1307
4789.94 1276
4790.59 1290
4791.24 1214
4791.89 1148
4792.55 1183
4793.20 1167
4793.85 1278
4794.51 1356
4795.16 1267
4795.81 1249
4796.47 1292
4797.12 1320
4797.77 1177
4798.42 1146
4799.08 1178
4799.73 1247
4800.38 1381
4801.04 1386
4801.69 1204
4802.35 1225
4803.00 1157
4803.65 1217
4804.31 1155
4804.96 1137
4805.61 1135
4806.27 1206
4806.92 1167
4807.57 1203
4808.23 1187
4808.88 1171
4809.54 1243
4810.19 1225
4810.84 1195
4811.50 1170
4812.15 1166
4812.81 1256
4813.46 1354
4814.12 1240
4814.77 1190
4815.42 1146
4816.08 1182
4816.73 1167
4817.39 1167
4818.04 1252
4818.70 1289
4819.35 1386
4820.01 1303
4820.66 1291
4821.32 1243
4821.97 1282
4822.63 1296
4823.28 1203
4823.94 1258
4824.59 1253
4825.25 1313
4825.90 1343
4826.56 1414
4827.21 1250
4827.87 1388
4828.52 1421
4829.18 1385
4829.83 1304
4830.49 1313
4831.14 1323
4831.80 1316
4832.45 1270
4833.11 1287
4833.76 1301
4834.42 1430
4835.08 1403
4835.73 1406
4836.39 1432
4837.04 1440
4837.70 1392
4838.36 1390
4839.01 1431
4839.67 1653
4840.32 1495
4840.98 1493
4841.64 1431
4842.29 1529
4842.95 1407
4843.60 1379
4844.26 1296
4844.92 1269
4845.57 1265
4846.23 1254
4846.89 1239
4847.54 1289
4848.20 1288
4848.86 1359
4849.51 1196
4850.17 1282
4850.83 1263
4851.48 1291
4852.14 1486
4852.80 1350
4853.45 1309
4854.11 1190
4854.77 1266
4855.43 1208
4856.08 1196
4856.74 1244
4857.40 1318
4858.05 1210
4858.71 1253
4859.37 1359
4860.03 1284
4860.68 1269
4861.34 1304
4862.00 1316
4862.66 1347
4863.31 1390
4863.97 1362
4864.63 1324
4865.29 1328
4865.95 1404
4866.60 1395
4867.26 1426
4867.92 1471
4868.58 1529
4869.23 1515
4869.89 1487
4870.55 1428
4871.21 1456
4871.87 1484
4872.53 1549
4873.18 1466
4873.84 1340
4874.50 1522
4875.16 1507
4875.82 1435
4876.48 1343
4877.13 1330
4877.79 1253
4878.45 1267
4879.11 1287
4879.77 1298
4880.43 1232
4881.09 1164
4881.75 1131
4882.40 1290
4883.06 1144
4883.72 1099
4884.38 1158
4885.04 1180
4885.70 1060
4886.36 1142
4887.02 1119
4887.68 1062
4888.34 1170
4889.00 1177
4889.66 1195
4890.32 1141
4890.97 1172
4891.63 1205
4892.29 1235
4892.95 1286
4893.61 1320
4894.27 1199
4894.93 1286
4895.59 1303
4896.25 1285
4896.91 1315
4897.57 1325
4898.23 1364
4898.89 1293
4899.55 1233
4900.21 1182
4900.87 1273
4901.53 1182
4902.19 1297
4902.85 1278
4903.51 1284
4904.17 1331
4904.83 1225
4905.50 1254
4906.16 1199
4906.82 1226
4907.48 1345
4908.14 1209
4908.80 1223
4909.46 1165
4910.12 1218
4910.78 1152
4911.44 1371
4912.10 1335
4912.76 1240
4913.42 1223
4914.09 1190
4914.75 1204
4915.41 1166
4916.07 1243
4916.73 1165
4917.39 1121
4918.05 1165
4918.71 1168
4919.38 1177
4920.04 1091
4920.70 1086
4921.36 1073
4922.02 1120
4922.68 1119
4923.35 1044
4924.01 1076
4924.67 1017
4925.33 1016
4925.99 1018
4926.65 1112
4927.32 1167
4927.98 1175
4928.64 1197
4929.30 1150
4929.96 1146
4930.63 1266
4931.29 1233
4931.95 1231
4932.61 1167
4933.28 1045
4933.94 1195
4934.60 1169
4935.26 1101
4935.93 1114
4936.59 1048
4937.25 1080
4937.91 1065
4938.58 1016
4939.24 1105
4939.90 1181
4940.56 1134
4941.23 1131
4941.89 1152
4942.55 1080
4943.22 1145
4943.88 1089
4944.54 1116
4945.21 1124
4945.87 1129
4946.53 1146
4947.20 978
4947.86 1076
4948.52 1158
4949.19 1193
4949.85 1144
4950.51 1181
4951.18 1201
4951.84 1173
4952.50 1086
4953.17 1111
4953.83 1145
4954.49 1125
4955.16 1222
4955.82 1170
4956.49 1124
4957.15 1143
4957.81 1004
4958.48 1061
4959.14 1119
4959.81 1143
4960.47 1188
4961.14 1114
4961.80 1199
4962.46 1254
4963.13 1265
4963.79 1385
4964.46 1379
4965.12 1289
4965.79 1375
4966.45 1345
4967.12 1283
4967.78 1353
4968.44 1316
4969.11 1223
4969.77 1306
4970.44 1240
4971.10 1295
4971.77 1239
4972.43 1066
4973.10 1189
4973.76 1168
4974.43 1252
4975.09 1261
4975.76 1317
4976.42 1274
4977.09 1251
4977.76 1095
4978.42 1173
4979.09 1276
4979.75 1277
4980.42 1265
4981.08 1262
4981.75 1155
4982.41 1185
4983.08 1148
4983.75 1195
4984.41 1138
4985.08 1235
4985.74 1233
4986.41 1253
4987.07 1396
4987.74 1325
4988.41 1262
4989.07 1435
4989.74 1525
4990.41 1637
4991.07 1634
4991.74 1607
4992.40 1579
4993.07 1589
4993.74 1593
4994.40 1686
4995.07 1395
4995.74 1335
4996.40 1358
4997.07 1255
4997.74 1304
4998.40 1400
4999.07 1315
4999.74 1191
5000.40 1222
5001.07 1224
5001.74 1219
5002.40 1146
5003.07 1145
5003.74 1097
5004.41 1084
5005.07 1105
5005.74 1133
5006.41 1019
5007.07 1092
5007.74 1075
5008.41 1061
5009.08 1085
5009.74 1175
5010.41 1183
5011.08 1158
5011.75 1103
5012.41 1073
5013.08 1164
5013.75 1057
5014.42 1175
5015.09 1155
5015.75 1160
5016.42 1170
5017.09 1180
5017.76 1174
5018.43 1170
5019.09 1215
5019.76 1284
5020.43 1214
5021.10 1239
5021.77 1287
5022.44 1221
5023.10 1188
5023.77 1250
5024.44 1338
5025.11 1330
5025.78 1391
5026.45 1422
5027.11 1424
5027.78 1468
5028.45 1394
5029.12 1243
5029.79 1300
5030.46 1271
5031.13 1245
5031.80 1216
5032.47 1181
5033.13 1321
5033.80 1211
5034.47 1134
5035.14 1117
5035.81 1122
5036.48 1143
5037.15 1169
5037.82 1143
5038.49 1160
5039.16 1047
5039.83 1105
5040.50 1121
5041.17 1053
5041.84 1232
5042.51 1107
5043.18 1148
5043.85 1121
5044.52 1067
5045.18 1123
5045.85 1125
5046.52 1089
5047.19 1064
5047.86 1140
5048.53 1194
5049.20 1199
5049.88 1036
5050.55 1110
5051.22 1043
5051.89 1053
5052.56 1083
5053.23 1179
5053.90 1186
5054.57 1113
5055.24 1088
5055.91 1140
5056.58 1203
5057.25 1149
5057.92 1193
5058.59 1240
5059.26 1148
5059.93 1032
5060.60 1073
5061.27 1120
5061.95 1190
5062.62 1107
5063.29 1092
5063.96 1111
5064.63 1173
5065.30 1103
5065.97 1107
5066.64 1131
5067.31 1171
5067.99 1107
5068.66 1045
5069.33 1130
5070.00 1027
5070.67 1030
5071.34 1026
5072.02 1018
5072.69 1029
5073.36 1058
5074.03 1078
5074.70 1034
5075.37 979
5076.05 1104
5076.72 1091
5077.39 1037
5078.06 1141
5078.73 1041
5079.41 1102
5080.08 1184
5080.75 1121
5081.42 1217
5082.10 1238
5082.77 1202
5083.44 1182
5084.11 1213
5084.78 1312
5085.46 1219
5086.13 1174
5086.80 1192
5087.48 1230
5088.15 1211
5088.82 1243
5089.49 1201
5090.17 1078
5090.84 1128
5091.51 1212
5092.19 1155
5092.86 1144
5093.53 1203
5094.20 1195
5094.88 1301
5095.55 1221
5096.22 1171
5096.90 1112
5097.57 1164
5098.24 1232
5098.92 1166
5099.59 1177
5100.26 992
5100.94 1022
5101.61 1108
5102.29 1029
5102.96 1180
5103.63 1154
5104.31 1165
5104.98 1090
5105.65 1238
5106.33 1280
5107.00 1216
5107.68 1153
5108.35 1218
5109.02 1194
5109.70 1127
5110.37 1005
5111.05 1068
5111.72 1128
5112.40 1049
5113.07 1044
5113.74 1148
5114.42 1149
5115.09 1067
5115.77 1146
5116.44 1082
5117.12 1107
5117.79 1125
5118.47 1059
5119.14 1017
5119.82 1025
5120.49 1038
5121.17 1063
5121.84 1052
5122.52 1086
5123.19 1000
5123.87 1079
5124.54 1083
5125.22 1034
5125.89 1058
5126.57 1061
5127.24 1077
5127.92 1074
5128.59 1019
5129.27 1066
5129.94 1083
5130.62 1037
5131.29 1051
5131.97 1138
5132.65 1108
5133.32 1016
5134.00 1030
5134.67 1056
5135.35 1151
5136.02 1128
5136.70 1108
5137.38 1079
5138.05 1025
5138.73 1048
5139.40 1170
5140.08 1172
5140.76 1191
5141.43 1235
5142.11 1192
5142.79 1115
5143.46 1071
5144.14 1092
5144.81 1140
5145.49 1075
5146.17 1074
5146.84 1112
5147.52 1070
5148.20 1048
5148.87 1043
5149.55 1118
5150.23 1107
5150.90 1005
5151.58 1083
5152.26 1132
5152.94 1026
5153.61 968
5154.29 986
5154.97 1047
5155.64 956
5156.32 964
5157.00 970
5157.68 990
5158.35 1012
5159.03 950
5159.71 965
5160.39 1015
5161.06 1029
5161.74 1083
5162.42 992
5163.10 984
5163.77 1093
5164.45 1038
5165.13 1020
5165.81 987
5166.48 995
5167.16 987
5167.84 854
5168.52 918
5169.20 1011
5169.87 971
5170.55 972
5171.23 1040
5171.91 1045
5172.59 999
5173.27 1022
5173.94 1034
5174.62 996
5175.30 967
5175.98 1045
5176.66 961
5177.34 1074
5178.02 961
5178.69 908
5179.37 922
5180.05 1001
5180.73 1035
5181.41 1107
5182.09 1235
5182.77 1113
5183.45 1087
5184.12 1054
5184.80 1103
5185.48 1136
5186.16 1099
5186.84 1049
5187.52 1036
5188.20 906
5188.88 1031
5189.56 1071
5190.24 1008
5190.92 1071
5191.60 992
5192.28 976
5192.96 870
5193.64 927
5194.32 913
5195.00 956
5195.68 1007
5196.36 1020
5197.03 1034
5197.71 1042
5198.39 1107
5199.07 958
5199.75 975
5200.44 922
5201.12 967
5201.80 978
5202.48 911
5203.16 828
5203.84 1002
5204.52 1000
5205.20 993
5205.88 1089
5206.56 1084
5207.24 1024
5207.92 1062
5208.60 1047
5209.28 1062
5209.96 1025
5210.64 1059
5211.32 1171
5212.00 1147
5212.68 1047
5213.37 997
5214.05 974
5214.73 921
5215.41 896
5216.09 872
5216.77 998
5217.45 1065
5218.13 1073
5218.81 1142
5219.50 1020
5220.18 968
5220.86 934
5221.54 866
5222.22 904
5222.90 951
5223.59 916
5224.27 917
5224.95 970
5225.63 980
5226.31 926
5226.99 922
5227.68 1001
5228.36 975
5229.04 949
5229.72 909
5230.40 998
5231.09 1062
5231.77 1009
5232.45 962
5233.13 978
5233.81 963
5234.50 1054
5235.18 1091
5235.86 1119
5236.54 1070
5237.23 1043
5237.91 1101
5238.59 1106
5239.27 1071
5239.96 1094
5240.64 1049
5241.32 1070
5242.01 1097
5242.69 1055
5243.37 1086
5244.05 1147
5244.74 1104
5245.42 1055
5246.10 1056
5246.79 1057
5247.47 975
5248.15 999
5248.84 1011
5249.52 991
5250.20 995
5250.89 991
5251.57 1009
5252.25 1019
5252.94 1039
5253.62 988
5254.30 913
5254.99 996
5255.67 1031
5256.36 963
5257.04 967
5257.72 909
5258.41 895
5259.09 946
5259.78 975
5260.46 974
5261.14 943
5261.83 1018
5262.51 970
5263.20 969
5263.88 1013
5264.56 1036
5265.25 1038
5265.93 1004
5266.62 963
5267.30 914
5267.99 972
5268.67 995
5269.36 907
5270.04 994
5270.73 958
5271.41 1000
5272.09 1019
5272.78 1016
5273.46 934
5274.15 1024
5274.83 1032
5275.52 897
5276.20 955
5276.89 991
5277.57 910
5278.26 953
5278.94 979
5279.63 960
5280.32 981
5281.00 1001
5281.69 996
5282.37 1112
5283.06 1083
5283.74 1125
5284.43 1092
5285.11 1053
5285.80 1028
5286.49 1104
5287.17 1001
5287.86 999
5288.54 891
5289.23 915
5289.91 933
5290.60 896
5291.29 875
5291.97 1023
5292.66 977
5293.35 888
5294.03 925
5294.72 899
5295.40 972
5296.09 972
5296.78 915
5297.46 978
5298.15 958
5298.84 942
5299.52 917
5300.21 978
5300.90 963
5301.58 1094
5302.27 1060
5302.96 1176
5303.64 1165
5304.33 1047
5305.02 1018
5305.70 1089
5306.39 1125
5307.08 1100
5307.77 992
5308.45 1130
5309.14 1045
5309.83 1058
5310.51 1022
5311.20 995
5311.89 931
5312.58 925
5313.26 955
5313.95 942
5314.64 1001
5315.33 940
5316.01 932
5316.70 967
5317.39 991
5318.08 1003
5318.77 927
5319.45 950
5320.14 1001
5320.83 956
5321.52 891
5322.20 909
5322.89 935
5323.58 1056
5324.27 1054
5324.96 1108
5325.65 1011
5326.33 992
5327.02 991
5327.71 1001
5328.40 870
5329.09 899
5329.78 896
5330.46 996
5331.15 1053
5331.84 994
5332.53 894
5333.22 901
5333.91 1029
5334.60 1045
5335.29 1001
5335.98 1079
5336.66 984
5337.35 966
5338.04 1095
5338.73 1051
5339.42 1065
5340.11 978
5340.80 919
5341.49 1064
5342.18 1070
5342.87 1010
5343.56 1045
5344.25 1062
5344.94 972
5345.62 1007
5346.31 1004
5347.00 1013
5347.69 1031
5348.38 1036
5349.07 1039
5349.76 1111
5350.45 1223
5351.14 1267
5351.83 1208
5352.52 1270
5353.21 1377
5353.90 1215
5354.59 1209
5355.28 1339
5355.97 1314
5356.66 1226
5357.35 1271
5358.04 1098
5358.74 1118
5359.43 1106
5360.12 1037
5360.81 1009
5361.50 1092
5362.19 1107
5362.88 1033
5363.57 1016
5364.26 959
5364.95 948
5365.64 971
5366.33 952
5367.02 978
5367.71 952
5368.41 969
5369.10 962
5369.79 957
5370.48 1012
5371.17 1056
5371.86 1024
5372.55 983
5373.24 1062
5373.94 1173
5374.63 1145
5375.32 1039
5376.01 1038
5376.70 1088
5377.39 1058
5378.08 1060
5378.78 1079
5379.47 1125
5380.16 1104
5380.85 1141
5381.54 1057
5382.24 1122
5382.93 1209
5383.62 1254
5384.31 1281
5385.00 1268
5385.70 1254
5386.39 1098
5387.08 1098
5387.77 1090
5388.47 1051
5389.16 1039
5389.85 1036
5390.54 1027
5391.23 1106
5391.93 1041
5392.62 1082
5393.31 988
5394.01 962
5394.70 1042
5395.39 1111
5396.08 1095
5396.78 1002
5397.47 978
5398.16 889
5398.86 902
5399.55 990
5400.24 968
5400.93 902
5401.63 836
5402.32 823
5403.01 868
5403.71 963
5404.40 922
5405.09 877
5405.79 841
5406.48 873
5407.17 901
5407.87 870
5408.56 939
5409.26 1049
5409.95 1009
5410.64 1055
5411.34 1106
5412.03 955
5412.72 867
5413.42 927
5414.11 928
5414.81 990
5415.50 872
5416.19 895
5416.89 941
5417.58 936
5418.28 925
5418.97 1008
5419.67 885
5420.36 925
5421.05 923
5421.75 890
5422.44 935
5423.14 972
5423.83 925
5424.53 980
5425.22 976
5425.92 972
5426.61 995
5427.31 950
5428.00 902
5428.70 846
5429.39 885
5430.09 954
5430.78 899
5431.48 892
5432.17 874
5432.87 857
5433.56 809
5434.26 866
5434.95 921
5435.65 873
5436.34 869
5437.04 973
5437.73 862
5438.43 899
5439.13 911
5439.82 1015
5440.52 906
5441.21 1012
5441.91 925
5442.60 958
5443.30 855
5444.00 941
5444.69 967
5445.39 924
5446.08 929
5446.78 899
5447.48 909
5448.17 834
5448.87 844
5449.56 808
5450.26 862
5450.96 924
5451.65 903
5452.35 916
5453.05 927
5453.74 943
5454.44 901
5455.14 899
5455.83 901
5456.53 936
5457.23 910
5457.92 890
5458.62 867
5459.32 972
5460.01 889
5460.71 898
5461.41 875
5462.11 903
5462.80 905
5463.50 961
5464.20 943
5464.89 906
5465.59 1010
5466.29 879
5466.99 865
5467.68 853
5468.38 949
5469.08 999
5469.78 876
5470.47 797
5471.17 892
5471.87 956
5472.57 903
5473.26 843
5473.96 803
5474.66 781
5475.36 853
5476.06 801
5476.75 838
5477.45 850
5478.15 908
5478.85 816
5479.55 849
5480.24 916
5480.94 799
5481.64 878
5482.34 863
5483.04 867
5483.74 858
5484.43 850
5485.13 826
5485.83 913
5486.53 893
5487.23 945
5487.93 953
5488.63 958
5489.33 975
5490.02 920
5490.72 839
5491.42 913
5492.12 836
5492.82 845
5493.52 899
5494.22 949
5494.92 915
5495.62 902
5496.32 895
5497.01 864
5497.71 784
5498.41 896
5499.11 811
5499.81 837
5500.51 899
5501.21 910
5501.91 955
5502.61 932
5503.31 972
5504.01 1052
5504.71 982
5505.41 953
5506.11 941
5506.81 1122
5507.51 1035
5508.21 925
5508.91 916
5509.61 874
5510.31 857
5511.01 960
5511.71 961
5512.41 934
5513.11 975
5513.81 866
5514.51 930
5515.21 853
5515.91 1013
5516.61 908
5517.31 881
5518.01 904
5518.72 945
5519.42 912
5520.12 846
5520.82 931
5521.52 895
5522.22 831
5522.92 889
5523.62 922
5524.32 912
5525.02 960
5525.72 970
5526.43 856
5527.13 797
5527.83 830
5528.53 841
5529.23 847
5529.93 893
5530.63 850
5531.33 836
5532.04 872
5532.74 912
5533.44 806
5534.14 814
5534.84 876
5535.54 804
5536.25 779
5536.95 902
5537.65 793
5538.35 789
5539.05 853
5539.76 847
5540.46 808
5541.16 881
5541.86 872
5542.56 903
5543.27 829
5543.97 901
5544.67 933
5545.37 949
5546.08 946
5546.78 888
5547.48 838
5548.18 824
5548.89 883
5549.59 854
5550.29 858
5550.99 863
5551.70 882
5552.40 906
5553.10 909
5553.81 887
5554.51 822
5555.21 847
5555.91 795
5556.62 826
5557.32 888
5558.02 837
5558.73 906
5559.43 832
5560.13 782
5560.84 851
5561.54 926
5562.24 891
5562.95 875
5563.65 837
5564.35 806
5565.06 855
5565.76 860
5566.47 878
5567.17 922
5567.87 841
5568.58 818
5569.28 790
5569.98 817
5570.69 852
5571.39 825
5572.10 842
5572.80 808
5573.50 813
5574.21 763
5574.91 847
5575.62 805
5576.32 823
5577.03 838
5577.73 866
5578.44 841
5579.14 873
5579.84 783
5580.55 793
5581.25 755
5581.96 847
5582.66 837
5583.37 834
5584.07 868
5584.78 885
5585.48 829
5586.19 799
5586.89 876
5587.60 911
5588.30 897
5589.01 826
5589.71 846
5590.42 898
5591.12 812
5591.83 793
5592.53 995
5593.24 923
5593.94 874
5594.65 874
5595.36 893
5596.06 828
5596.77 867
5597.47 831
5598.18 906
5598.88 827
5599.59 827
5600.30 880
5601.00 790
5601.71 795
5602.41 816
5603.12 825
5603.83 815
5604.53 847
5605.24 787
5605.94 846
5606.65 900
5607.36 873
5608.06 867
5608.77 741
5609.48 808
5610.18 820
5610.89 762
5611.60 757
5612.30 846
5613.01 802
5613.72 808
5614.42 770
5615.13 806
5615.84 790
5616.54 860
5617.25 862
5617.96 840
5618.66 820
5619.37 809
5620.08 851
5620.78 765
5621.49 753
5622.20 774
5622.91 775
5623.61 769
5624.32 861
5625.03 774
5625.74 764
5626.44 877
5627.15 825
5627.86 810
5628.57 878
5629.27 884
5629.98 846
5630.69 784
5631.40 867
5632.11 807
5632.81 837
5633.52 828
5634.23 790
5634.94 850
5635.65 744
5636.35 761
5637.06 748
5637.77 764
5638.48 734
5639.19 790
5639.89 742
5640.60 797
5641.31 792
5642.02 729
5642.73 832
5643.44 898
5644.15 797
5644.85 868
5645.56 780
5646.27 875
5646.98 799
5647.69 764
5648.40 819
5649.11 802
5649.82 813
5650.53 851
5651.23 743
5651.94 726
5652.65 779
5653.36 807
5654.07 815
5654.78 847
5655.49 842
5656.20 824
5656.91 796
5657.62 877
5658.33 840
5659.04 844
5659.75 851
5660.46 800
5661.17 839
5661.88 829
5662.59 820
5663.30 811
5664.00 820
5664.71 821
5665.42 835
5666.13 795
5666.84 883
5667.55 831
5668.27 812
5668.98 813
5669.69 858
5670.40 819
5671.11 793
5671.82 767
5672.53 860
5673.24 886
5673.95 853
5674.66 808
5675.37 760
5676.08 818
5676.79 857
5677.50 768
5678.21 719
5678.92 767
5679.63 713
5680.34 778
5681.06 754
5681.77 845
5682.48 819
5683.19 881
5683.90 852
5684.61 808
5685.32 797
5686.03 797
5686.74 884
5687.46 843
5688.17 776
5688.88 806
5689.59 813
5690.30 830
5691.01 904
5691.72 722
5692.44 739
5693.15 842
5693.86 813
5694.57 780
5695.28 875
5696.00 801
5696.71 807
5697.42 788
5698.13 830
5698.84 910
5699.56 866
5700.27 818
5700.98 810
5701.69 776
5702.40 771
5703.12 824
5703.83 834
5704.54 778
5705.25 802
5705.97 743
5706.68 778
5707.39 817
5708.10 800
5708.82 822
5709.53 740
5710.24 844
5710.95 860
5711.67 772
5712.38 741
5713.09 743
5713.81 821
5714.52 848
5715.23 815
5715.95 723
5716.66 821
5717.37 713
5718.09 806
5718.80 781
5719.51 778
5720.23 830
5720.94 800
5721.65 766
5722.37 800
5723.08 763
5723.79 761
5724.51 768
5725.22 771
5725.93 769
5726.65 803
5727.36 837
5728.08 804
5728.79 753
5729.50 768
5730.22 727
5730.93 817
5731.65 891
5732.36 834
5733.07 831
5733.79 798
5734.50 793
5735.22 765
5735.93 760
5736.65 799
5737.36 757
5738.07 766
5738.79 770
5739.50 819
5740.22 809
5740.93 762
5741.65 795
5742.36 803
5743.08 746
5743.79 750
5744.51 746
5745.22 784
5745.94 792
5746.65 832
5747.37 750
5748.08 746
5748.80 699
5749.51 706
5750.23 843
5750.94 785
5751.66 814
5752.37 736
5753.09 769
5753.80 731
5754.52 757
5755.24 780
5755.95 764
5756.67 808
5757.38 859
5758.10 824
5758.81 850
5759.53 887
5760.25 840
5760.96 787
5761.68 794
5762.39 780
5763.11 797
5763.83 800
5764.54 801
5765.26 830
5765.97 882
5766.69 842
5767.41 805
5768.12 812
5768.84 790
5769.56 783
5770.27 820
5770.99 809
5771.71 895
5772.42 872
5773.14 820
5773.86 809
5774.57 837
5775.29 882
5776.01 853
5776.72 851
5777.44 853
5778.16 896
5778.88 869
5779.59 856
5780.31 956
5781.03 872
5781.74 846
5782.46 894
5783.18 952
5783.90 915
5784.61 888
5785.33 939
5786.05 897
5786.77 839
5787.48 864
5788.20 937
5788.92 932
5789.64 882
5790.35 888
5791.07 836
5791.79 830
5792.51 866
5793.23 863
5793.94 895
5794.66 872
5795.38 897
5796.10 934
5796.82 852
5797.53 869
5798.25 861
5798.97 925
5799.69 908
5800.41 1030
5801.13 1054
5801.84 1013
5802.56 1130
5803.28 1156
5804.00 1064
5804.72 1169
5805.44 1238
5806.16 1116
5806.87 1131
5807.59 1107
5808.31 1028
5809.03 1049
5809.75 1066
5810.47 993
5811.19 1004
5811.91 1002
5812.63 936
5813.35 873
5814.07 910
5814.78 983
5815.50 1000
5816.22 1048
5816.94 1019
5817.66 1086
5818.38 1169
5819.10 1176
5819.82 1185
5820.54 1213
5821.26 1233
5821.98 1117
5822.70 1202
5823.42 1177
5824.14 1091
5824.86 1003
5825.58 994
5826.30 973
5827.02 1002
5827.74 1073
5828.46 1095
5829.18 961
5829.90 990
5830.62 958
5831.34 928
5832.06 879
5832.78 858
5833.50 948
5834.22 945
5834.94 887
5835.66 858
5836.38 856
5837.10 817
5837.82 858
5838.55 979
5839.27 886
5839.99 926
5840.71 887
5841.43 917
5842.15 865
5842.87 852
5843.59 889
5844.31 787
5845.03 821
5845.76 789
5846.48 819
5847.20 782
5847.92 834
5848.64 864
5849.36 839
5850.08 875
5850.81 860
5851.53 824
5852.25 772
5852.97 819
5853.69 811
5854.41 846
5855.14 807
5855.86 870
5856.58 853
5857.30 858
5858.02 829
5858.74 804
5859.47 819
5860.19 934
5860.91 920
5861.63 914
5862.36 898
5863.08 901
5863.80 791
5864.52 855
5865.24 803
5865.97 824
5866.69 878
5867.41 813
5868.13 783
5868.86 824
5869.58 820
5870.30 844
5871.03 769
5871.75 824
5872.47 815
5873.19 824
5873.92 756
5874.64 780
5875.36 800
5876.09 691
5876.81 701
5877.53 756
5878.26 739
5878.98 748
5879.70 760
5880.43 782
5881.15 762
5881.87 880
5882.60 830
5883.32 880
5884.04 909
5884.77 889
5885.49 841
5886.21 789
5886.94 841
5887.66 838
5888.39 873
5889.11 815
5889.83 900
5890.56 843
5891.28 809
5892.01 755
5892.73 833
5893.45 815
5894.18 837
5894.90 890
5895.63 877
5896.35 829
5897.07 848
5897.80 741
5898.52 778
5899.25 847
5899.97 809
5900.70 885
5901.42 886
5902.15 923
5902.87 878
5903.60 961
5904.32 970
5905.05 1024
5905.77 1018
5906.50 1036
5907.22 930
5907.95 896
5908.67 823
5909.40 853
5910.12 885
5910.85 821
5911.57 950
5912.30 834
5913.02 831
5913.75 757
5914.47 795
5915.20 849
5915.92 843
5916.65 814
5917.38 762
5918.10 851
5918.83 868
5919.55 787
5920.28 726
5921.00 722
5921.73 770
5922.46 745
5923.18 780
5923.91 714
5924.63 717
5925.36 793
5926.09 827
5926.81 785
5927.54 714
5928.26 792
5928.99 843
5929.72 811
5930.44 799
5931.17 888
5931.90 797
5932.62 829
5933.35 787
5934.08 721
5934.80 850
5935.53 833
5936.26 841
5936.98 821
5937.71 779
5938.44 827
5939.16 881
5939.89 811
5940.62 834
5941.35 815
5942.07 820
5942.80 850
5943.53 800
5944.25 764
5944.98 787
5945.71 739
5946.44 740
5947.16 837
5947.89 812
5948.62 825
5949.35 774
5950.07 801
5950.80 800
5951.53 871
5952.26 854
5952.99 800
5953.71 800
5954.44 821
5955.17 816
5955.90 788
5956.62 880
5957.35 846
5958.08 850
5958.81 835
5959.54 783
5960.27 816
5960.99 804
5961.72 758
5962.45 837
5963.18 906
5963.91 889
5964.64 905
5965.36 903
5966.09 880
5966.82 857
5967.55 886
5968.28 841
5969.01 895
5969.74 833
5970.47 960
5971.19 915
5971.92 917
5972.65 917
5973.38 890
5974.11 945
5974.84 1010
5975.57 887
5976.30 885
5977.03 813
5977.76 823
5978.49 834
5979.22 758
5979.95 809
5980.67 877
5981.40 868
5982.13 885
5982.86 866
5983.59 859
5984.32 847
5985.05 903
5985.78 958
5986.51 961
5987.24 952
5987.97 982
5988.70 966
5989.43 937
5990.16 925
5990.89 917
5991.62 986
5992.35 886
5993.08 844
5993.81 915
5994.54 982
5995.27 972
5996.00 915
5996.73 940
5997.47 954
5998.20 969
5998.93 1034
5999.66 962
6000.39 973
6001.12 900
6001.85 891
6002.58 950
6003.31 938
6004.04 874
6004.77 861
6005.50 1003
6006.24 891
6006.97 855
6007.70 849
6008.43 901
6009.16 933
6009.89 869
6010.62 968
6011.35 1072
6012.09 1084
6012.82 1135
6013.55 1196
6014.28 1191
6015.01 1231
6015.74 1238
6016.47 1257
6017.21 1320
6017.94 1321
6018.67 1266
6019.40 1180
6020.13 1149
6020.87 1113
6021.60 1052
6022.33 943
6023.06 1057
6023.79 964
6024.53 923
6025.26 871
6025.99 865
6026.72 856
6027.46 833
6028.19 841
6028.92 774
6029.65 799
6030.39 863
6031.12 857
6031.85 843
6032.58 838
6033.32 841
6034.05 756
6034.78 793
6035.51 817
6036.25 795
6036.98 851
6037.71 789
6038.45 738
6039.18 816
6039.91 857
6040.65 855
6041.38 865
6042.11 853
6042.85 867
6043.58 870
6044.31 845
6045.05 812
6045.78 856
6046.51 929
6047.25 1077
6047.98 1102
6048.71 969
6049.45 860
6050.18 997
6050.91 1000
6051.65 951
6052.38 888
6053.12 890
6053.85 907
6054.58 869
6055.32 852
6056.05 871
6056.79 831
6057.52 792
6058.25 849
6058.99 840
6059.72 884
6060.46 867
6061.19 812
6061.93 854
6062.66 837
6063.40 772
6064.13 806
6064.86 846
6065.60 791
6066.33 760
6067.07 782
6067.80 735
6068.54 781
6069.27 832
6070.01 814
6070.74 845
6071.48 780
6072.21 788
6072.95 796
6073.68 753
6074.42 759
6075.15 778
6075.89 808
6076.63 712
6077.36 719
6078.10 789
6078.83 798
6079.57 805
6080.30 716
6081.04 747
6081.77 710
6082.51 719
6083.25 810
6083.98 784
6084.72 789
6085.45 764
6086.19 804
6086.92 798
6087.66 772
6088.40 758
6089.13 731
6089.87 742
6090.61 739
6091.34 757
6092.08 794
6092.81 872
6093.55 829
6094.29 802
6095.02 731
6095.76 727
6096.50 708
6097.23 739
6097.97 751
6098.71 795
6099.44 843
6100.18 805
6100.92 799
6101.65 770
6102.39 776
6103.13 776
6103.86 722
6104.60 835
6105.34 831
6106.08 759
6106.81 709
6107.55 763
6108.29 678
6109.02 705
6109.76 730
6110.50 767
6111.24 756
6111.97 672
6112.71 754
6113.45 802
6114.19 795
6114.92 785
6115.66 806
6116.40 822
6117.14 713
6117.88 783
6118.61 743
6119.35 759
6120.09 756
6120.83 710
6121.57 736
6122.30 778
6123.04 668
6123.78 690
6124.52 705
6125.26 789
6126.00 809
6126.73 798
6127.47 763
6128.21 814
6128.95 735
6129.69 802
6130.43 834
6131.16 835
6131.90 755
6132.64 900
6133.38 860
6134.12 778
6134.86 740
6135.60 846
6136.34 842
6137.08 814
6137.81 904
6138.55 870
6139.29 809
6140.03 787
6140.77 834
6141.51 890
6142.25 832
6142.99 769
6143.73 823
6144.47 825
6145.21 703
6145.95 745
6146.69 817
6147.43 848
6148.17 838
6148.91 712
6149.65 734
6150.39 705
6151.13 812
6151.86 782
6152.60 749
6153.34 805
6154.08 783
6154.83 756
6155.57 735
6156.31 771
6157.05 681
6157.79 727
6158.53 714
6159.27 780
6160.01 760
6160.75 776
6161.49 660
6162.23 650
6162.97 748
6163.71 794
6164.45 730
6165.19 795
6165.93 816
6166.67 830
6167.41 895
6168.15 903
6168.89 879
6169.64 787
6170.38 822
6171.12 894
6171.86 857
6172.60 884
6173.34 908
6174.08 882
6174.82 790
6175.57 863
6176.31 844
6177.05 860
6177.79 780
6178.53 766
6179.27 792
6180.01 822
6180.76 833
6181.50 892
6182.24 817
6182.98 800
6183.72 755
6184.46 710
6185.21 728
6185.95 758
6186.69 731
6187.43 784
6188.17 804
6188.92 781
6189.66 775
6190.40 763
6191.14 780
6191.89 775
6192.63 795
6193.37 714
6194.11 763
6194.86 869
6195.60 882
6196.34 799
6197.08 848
6197.83 870
6198.57 917
6199.31 851
6200.05 824
6200.80 762
6201.54 793
6202.28 770
6203.03 808
6203.77 829
6204.51 865
6205.26 876
6206.00 857
6206.74 869
6207.48 949
6208.23 1026
6208.97 1051
6209.71 1168
6210.46 1324
6211.20 1381
6211.95 1607
6212.69 1460
6213.43 1513
6214.18 1452
6214.92 1540
6215.66 1343
6216.41 1190
6217.15 1093
6217.89 933
6218.64 863
6219.38 859
6220.13 837
6220.87 902
6221.61 821
6222.36 754
6223.10 872
6223.85 753
6224.59 706
6225.34 715
6226.08 741
6226.82 723
6227.57 762
6228.31 696
6229.06 736
6229.80 769
6230.55 766
6231.29 747
6232.04 838
6232.78 767
6233.53 754
6234.27 754
6235.02 782
6235.76 820
6236.51 732
6237.25 791
6238.00 807
6238.74 749
6239.49 739
6240.23 717
6240.98 727
6241.72 742
6242.47 670
6243.21 701
6243.96 750
6244.70 774
6245.45 768
6246.20 800
6246.94 770
6247.69 824
6248.43 886
6249.18 785
6249.92 866
6250.67 861
6251.42 924
6252.16 898
6252.91 888
6253.65 864
6254.40 892
6255.15 788
6255.89 875
6256.64 806
6257.38 813
6258.13 796
6258.88 720
6259.62 761
6260.37 747
6261.12 778
6261.86 725
6262.61 747
6263.36 753
6264.10 772
6264.85 840
6265.60 824
6266.34 826
6267.09 753
6267.84 694
6268.58 767
6269.33 786
6270.08 779
6270.82 772
6271.57 807
6272.32 785
6273.07 803
6273.81 794
6274.56 759
6275.31 768
6276.05 842
6276.80 816
6277.55 798
6278.30 832
6279.04 806
6279.79 757
6280.54 839
6281.29 853
6282.03 853
6282.78 791
6283.53 784
6284.28 803
6285.03 783
6285.77 744
6286.52 734
6287.27 733
6288.02 720
6288.77 742
6289.51 750
6290.26 689
6291.01 779
6291.76 802
6292.51 823
6293.26 776
6294.00 723
6294.75 696
6295.50 803
6296.25 735
6297.00 742
6297.75 713
6298.50 703
6299.24 789
6299.99 816
6300.74 677
6301.49 661
6302.24 754
6302.99 721
6303.74 698
6304.49 801
6305.24 756
6305.99 677
6306.73 712
6307.48 767
6308.23 782
6308.98 787
6309.73 789
6310.48 770
6311.23 722
6311.98 671
6312.73 666
6313.48 708
6314.23 698
6314.98 735
6315.73 765
6316.48 756
6317.23 721
6317.98 678
6318.73 756
6319.48 748
6320.23 679
6320.98 737
6321.73 744
6322.48 629
6323.23 694
6323.98 676
6324.73 742
6325.48 704
6326.23 734
6326.98 733
6327.73 711
6328.48 701
6329.23 650
6329.98 683
6330.73 719
6331.48 710
6332.23 702
6332.98 747
6333.73 665
6334.49 668
6335.24 721
6335.99 720
6336.74 646
6337.49 693
6338.24 607
6338.99 611
6339.74 580
6340.49 666
6341.25 670
6342.00 670
6342.75 727
6343.50 715
6344.25 665
6345.00 684
6345.75 625
6346.51 668
6347.26 643
6348.01 671
6348.76 680
6349.51 651
6350.26 603
6351.02 626
6351.77 689
6352.52 691
6353.27 710
6354.02 741
6354.78 724
6355.53 710
6356.28 758
6357.03 774
6357.78 675
6358.54 732
6359.29 699
6360.04 680
6360.79 642
6361.55 679
6362.30 682
6363.05 649
6363.80 677
6364.56 697
6365.31 666
6366.06 659
6366.81 628
6367.57 613
6368.32 705
6369.07 730
6369.83 573
6370.58 663
6371.33 677
6372.08 654
6372.84 576
6373.59 633
6374.34 696
6375.10 634
6375.85 670
6376.60 704
6377.36 673
6378.11 603
6378.86 672
6379.62 630
6380.37 673
6381.12 697
6381.88 640
6382.63 636
6383.39 641
6384.14 735
6384.89 696
6385.65 607
6386.40 672
6387.16 691
6387.91 680
6388.66 638
6389.42 629
6390.17 616
6390.93 623
6391.68 613
6392.43 627
6393.19 630
6393.94 639
6394.70 641
6395.45 650
6396.21 627
6396.96 609
6397.72 592
6398.47 732
6399.22 710
6399.98 547
6400.73 653
6401.49 606
6402.24 631
6403.00 599
6403.75 615
6404.51 589
6405.26 694
6406.02 662
6406.77 665
6407.53 638
6408.28 683
6409.04 729
6409.79 638
6410.55 678
6411.31 683
6412.06 705
6412.82 662
6413.57 613
6414.33 560
6415.08 641
6415.84 619
6416.59 613
6417.35 548
6418.11 599
6418.86 655
6419.62 579
6420.37 659
6421.13 659
6421.89 680
6422.64 693
6423.40 719
6424.15 664
6424.91 677
6425.67 688
6426.42 648
6427.18 651
6427.94 706
6428.69 673
6429.45 679
6430.20 627
6430.96 623
6431.72 625
6432.47 632
6433.23 612
6433.99 596
6434.74 605
6435.50 695
6436.26 664
6437.02 619
6437.77 672
6438.53 628
6439.29 634
6440.04 599
6440.80 581
6441.56 598
6442.32 658
6443.07 627
6443.83 629
6444.59 633
6445.34 605
6446.10 629
6446.86 675
6447.62 684
6448.37 664
6449.13 538
6449.89 620
6450.65 636
6451.41 627
6452.16 603
6452.92 551
6453.68 643
6454.44 658
6455.19 600
6455.95 613
6456.71 666
6457.47 641
6458.23 676
6458.99 663
6459.74 644
6460.50 644
6461.26 684
6462.02 707
6462.78 715
6463.54 663
6464.29 573
6465.05 640
6465.81 610
6466.57 721
6467.33 661
6468.09 632
6468.85 615
6469.60 590
6470.36 640
6471.12 608
6471.88 619
6472.64 647
6473.40 639
6474.16 586
6474.92 572
6475.68 613
6476.44 668
6477.20 688
6477.95 696
6478.71 657
6479.47 606
6480.23 615
6480.99 612
6481.75 642
6482.51 652
6483.27 703
6484.03 700
6484.79 695
6485.55 632
6486.31 679
6487.07 650
6487.83 686
6488.59 673
6489.35 636
6490.11 714
6490.87 725
6491.63 731
6492.39 700
6493.15 699
6493.91 654
6494.67 664
6495.43 718
6496.19 635
6496.95 646
6497.71 582
6498.47 678
6499.23 591
6499.99 641
6500.76 724
6501.52 725
6502.28 696
6503.04 658
6503.80 675
6504.56 638
6505.32 654
6506.08 620
6506.84 649
6507.60 685
6508.36 689
6509.13 702
6509.89 692
6510.65 707
6511.41 757
6512.17 683
6512.93 657
6513.69 612
6514.45 641
6515.22 681
6515.98 639
6516.74 688
6517.50 728
6518.26 756
6519.02 785
6519.79 685
6520.55 712
6521.31 718
6522.07 745
6522.83 812
6523.60 784
6524.36 742
6525.12 845
6525.88 807
6526.64 759
6527.41 870
6528.17 897
6528.93 904
6529.69 958
6530.46 879
6531.22 958
6531.98 976
6532.74 981
6533.51 900
6534.27 927
6535.03 890
6535.79 884
6536.56 864
6537.32 833
6538.08 821
6538.85 868
6539.61 848
6540.37 752
6541.13 811
6541.90 739
6542.66 726
6543.42 720
6544.19 708
6544.95 671
6545.71 690
6546.48 729
6547.24 745
6548.00 729
6548.77 660
6549.53 737
6550.29 687
6551.06 722
6551.82 641
6552.58 678
6553.35 753
6554.11 758
6554.88 673
6555.64 737
6556.40 732
6557.17 678
6557.93 713
6558.70 719
6559.46 710
6560.22 768
6560.99 680
6561.75 703
6562.52 749
6563.28 687
6564.05 673
6564.81 745
6565.57 843
6566.34 741
6567.10 684
6567.87 722
6568.63 727
6569.40 771
6570.16 694
6570.93 745
6571.69 778
6572.46 846
6573.22 735
6573.99 762
6574.75 745
6575.52 757
6576.28 748
6577.05 818
6577.81 795
6578.58 744
6579.34 791
6580.11 790
6580.87 771
6581.64 829
6582.40 823
6583.17 873
6583.93 882
6584.70 900
6585.47 846
6586.23 876
6587.00 838
6587.76 851
6588.53 770
6589.29 793
6590.06 801
6590.83 773
6591.59 796
6592.36 827
6593.12 776
6593.89 859
6594.66 913
6595.42 936
6596.19 868
6596.96 923
6597.72 992
6598.49 953
6599.25 972
6600.02 1026
6600.79 949
6601.55 897
6602.32 856
6603.09 840
6603.85 814
6604.62 794
6605.39 821
6606.15 782
6606.92 805
6607.69 747
6608.46 769
6609.22 749
6609.99 751
6610.76 726
6611.52 788
6612.29 780
6613.06 732
6613.83 676
6614.59 670
6615.36 721
6616.13 676
6616.89 729
6617.66 692
6618.43 689
6619.20 710
6619.96 769
6620.73 810
6621.50 836
6622.27 803
6623.04 857
6623.80 868
6624.57 819
6625.34 829
6626.11 796
6626.88 890
6627.64 823
6628.41 838
6629.18 820
6629.95 771
6630.72 842
6631.48 824
6632.25 752
6633.02 684
6633.79 720
6634.56 881
6635.33 885
6636.10 953
6636.86 1007
6637.63 1133
6638.40 1137
6639.17 1054
6639.94 964
6640.71 916
6641.48 877
6642.25 860
6643.01 838
6643.78 719
6644.55 809
6645.32 772
6646.09 715
6646.86 691
6647.63 674
6648.40 757
6649.17 832
6649.94 764
6650.71 633
6651.48 628
6652.25 718
6653.01 739
6653.78 729
6654.55 746
6655.32 751
6656.09 741
6656.86 720
6657.63 725
6658.40 737
6659.17 641
6659.94 690
6660.71 754
6661.48 697
6662.25 766
6663.02 762
6663.79 740
6664.56 714
6665.33 784
6666.10 822
6666.87 889
6667.64 914
6668.42 885
6669.19 880
6669.96 825
6670.73 811
6671.50 773
6672.27 771
6673.04 786
6673.81 798
6674.58 772
6675.35 735
6676.12 766
6676.89 724
6677.66 687
6678.44 742
6679.21 746
6679.98 704
6680.75 742
6681.52 718
6682.29 619
6683.06 679
6683.83 673
6684.60 655
6685.38 647
6686.15 655
6686.92 662
6687.69 692
6688.46 737
6689.23 669
6690.01 679
6690.78 750
6691.55 685
6692.32 682
6693.09 684
6693.86 647
6694.64 654
6695.41 642
6696.18 661
6696.95 682
6697.73 662
6698.50 668
6699.27 662
6700.04 595
6700.81 625
6701.59 584
6702.36 637
6703.13 639
6703.90 664
6704.68 611
6705.45 620
6706.22 632
6706.99 647
6707.77 675
6708.54 650
6709.31 603
6710.09 654
6710.86 682
6711.63 591
6712.40 527
6713.18 616
6713.95 627
6714.72 620
6715.50 621
6716.27 662
6717.04 663
6717.82 694
6718.59 723
6719.36 694
6720.14 618
6720.91 618
6721.68 656
6722.46 652
6723.23 696
6724.00 657
6724.78 615
6725.55 656
6726.33 686
6727.10 664
6727.87 633
6728.65 615
6729.42 600
6730.20 619
6730.97 578
6731.74 621
6732.52 621
6733.29 526
6734.07 555
6734.84 602
6735.61 628
6736.39 635
6737.16 614
6737.94 561
6738.71 613
6739.49 625
6740.26 592
6741.04 581
6741.81 587
6742.59 628
6743.36 580
6744.13 572
6744.91 609
6745.68 620
6746.46 636
6747.23 632
6748.01 618
6748.78 587
6749.56 575
6750.33 579
6751.11 582
6751.89 629
6752.66 585
6753.44 577
6754.21 545
6754.99 546
6755.76 561
6756.54 637
6757.31 568
6758.09 502
6758.86 548
6759.64 650
6760.42 565
6761.19 608
6761.97 636
6762.74 635
6763.52 570
6764.30 581
6765.07 596
6765.85 591
6766.62 587
6767.40 636
6768.18 578
6768.95 528
6769.73 500
6770.51 561
6771.28 558
6772.06 588
6772.83 560
6773.61 584
6774.39 578
6775.16 646
6775.94 631
6776.72 578
6777.49 522
6778.27 536
6779.05 615
6779.82 612
6780.60 606
6781.38 556
6782.16 618
6782.93 612
6783.71 585
6784.49 635
6785.26 614
6786.04 539
6786.82 557
6787.60 573
6788.37 534
6789.15 565
6789.93 592
6790.71 542
6791.48 607
6792.26 538
6793.04 498
6793.82 553
6794.59 502
6795.37 529
6796.15 572
6796.93 532
6797.70 554
6798.48 557
6799.26 606
6800.04 577
6800.82 589
6801.60 553
6802.37 535
6803.15 589
6803.93 581
6804.71 512
6805.49 584
6806.26 617
6807.04 660
6807.82 542
6808.60 545
6809.38 615
6810.16 572
6810.94 591
6811.71 548
6812.49 501
6813.27 560
6814.05 570
6814.83 547
6815.61 577
6816.39 591
6817.17 617
6817.95 626
6818.73 631
6819.50 566
6820.28 563
6821.06 559
6821.84 576
6822.62 569
6823.40 555
6824.18 513
6824.96 552
6825.74 507
6826.52 507
6827.30 550
6828.08 524
6828.86 579
6829.64 511
6830.42 557
6831.20 565
6831.98 553
6832.76 523
6833.54 557
6834.32 504
6835.10 526
6835.88 521
6836.66 548
6837.44 605
6838.22 628
6839.00 541
6839.78 502
6840.56 604
6841.34 600
6842.12 526
6842.90 583
6843.68 573
6844.46 565
6845.24 607
6846.02 534
6846.80 486
6847.58 535
6848.36 597
6849.14 546
6849.93 563
6850.71 578
6851.49 626
6852.27 677
6853.05 688
6853.83 691
6854.61 735
6855.39 722
6856.17 667
6856.96 619
6857.74 620
6858.52 700
6859.30 628
6860.08 609
6860.86 673
6861.64 616
6862.43 599
6863.21 603
6863.99 588
6864.77 527
6865.55 591
6866.33 578
6867.12 557
6867.90 553
6868.68 556
6869.46 525
6870.24 602
6871.03 554
6871.81 556
6872.59 605
6873.37 505
6874.16 581
6874.94 536
6875.72 541
6876.50 576
6877.28 509
6878.07 490
6878.85 492
6879.63 484
6880.42 572
6881.20 514
6881.98 516
6882.76 519
6883.55 584
6884.33 610
6885.11 567
6885.89 604
6886.68 604
6887.46 583
6888.24 591
6889.03 595
6889.81 586
6890.59 661
6891.38 632
6892.16 588
6892.94 571
6893.73 610
6894.51 622
6895.29 606
6896.08 573
6896.86 550
6897.64 570
6898.43 548
6899.21 580
6900.00 538
6900.78 499
6901.56 539
6902.35 585
6903.13 569
6903.91 576
6904.70 498
6905.48 523
6906.27 569
6907.05 569
6907.84 457
6908.62 535
6909.40 560
6910.19 591
6910.97 552
6911.76 571
6912.54 554
6913.33 511
6914.11 493
6914.90 505
6915.68 558
6916.46 558
6917.25 556
6918.03 538
6918.82 543
6919.60 514
6920.39 582
6921.17 592
6921.96 514
6922.74 536
6923.53 568
6924.31 584
6925.10 606
6925.88 556
6926.67 548
6927.45 566
6928.24 611
6929.03 620
6929.81 537
6930.60 523
6931.38 585
6932.17 564
6932.95 544
6933.74 500
6934.52 497
6935.31 556
6936.10 502
6936.88 493
6937.67 540
6938.45 464
6939.24 503
6940.03 573
6940.81 536
6941.60 574
6942.38 545
6943.17 592
6943.96 561
6944.74 503
6945.53 567
6946.32 576
6947.10 556
6947.89 523
6948.68 555
6949.46 579
6950.25 568
6951.03 541
6951.82 644
6952.61 643
6953.40 558
6954.18 592
6954.97 496
6955.76 599
6956.54 565
6957.33 618
6958.12 563
6958.90 524
6959.69 553
6960.48 546
6961.27 604
6962.05 531
6962.84 578
6963.63 599
6964.41 571
6965.20 600
6965.99 601
6966.78 578
6967.56 594
6968.35 522
6969.14 565
6969.93 625
6970.72 593
6971.50 591
6972.29 597
6973.08 586
6973.87 595
6974.66 635
6975.44 638
6976.23 624
6977.02 572
6977.81 601
6978.60 561
6979.38 557
6980.17 650
6980.96 616
6981.75 585
6982.54 617
6983.33 693
6984.11 671
6984.90 643
6985.69 670
6986.48 765
6987.27 726
6988.06 773
6988.85 736
6989.64 743
6990.42 786
6991.21 748
6992.00 693
6992.79 685
6993.58 672
6994.37 666
6995.16 624
6995.95 648
6996.74 640
6997.53 583
6998.32 604
6999.10 658
6999.89 681
7000.68 720
7001.47 696
7002.26 682
7003.05 732
7003.84 727
7004.63 729
7005.42 738
7006.21 713
7007.00 713
7007.79 707
7008.58 685
7009.37 584
7010.16 604
7010.95 644
7011.74 588
7012.53 552
7013.32 571
7014.11 614
7014.90 596
7015.69 585
7016.48 559
7017.27 532
7018.06 592
7018.85 607
7019.64 647
7020.43 624
7021.23 540
7022.02 578
7022.81 630
7023.60 593
7024.39 571
7025.18 603
7025.97 582
7026.76 576
7027.55 651
7028.34 578
7029.13 573
7029.93 574
7030.72 588
7031.51 584
7032.30 556
7033.09 609
7033.88 549
7034.67 570
7035.46 530
7036.26 517
7037.05 483
7037.84 582
7038.63 607
7039.42 630
7040.21 607
7041.01 588
7041.80 648
7042.59 552
7043.38 594
7044.17 592
7044.97 625
7045.76 652
7046.55 592
7047.34 553
7048.13 600
7048.93 662
7049.72 597
7050.51 594
7051.30 616
7052.09 638
7052.89 556
7053.68 609
7054.47 656
7055.26 584
7056.06 595
7056.85 602
7057.64 532
7058.44 564
7059.23 561
7060.02 641
7060.81 608
7061.61 588
7062.40 568
7063.19 606
7063.99 630
7064.78 531
7065.57 571
7066.37 580
7067.16 626
7067.95 649
7068.74 579
7069.54 558
7070.33 579
7071.13 561
7071.92 575
7072.71 573
7073.51 627
7074.30 663
7075.09 612
7075.89 632
7076.68 661
7077.47 677
7078.27 644
7079.06 612
7079.86 529
7080.65 558
7081.44 632
7082.24 633
7083.03 609
7083.83 655
7084.62 550
7085.41 580
7086.21 631
7087.00 601
7087.80 662
7088.59 643
7089.39 703
7090.18 717
7090.98 746
7091.77 727
7092.56 714
7093.36 660
7094.15 757
7094.95 662
7095.74 702
7096.54 684
7097.33 601
7098.13 560
7098.92 567
7099.72 580
7100.51 603
7101.31 606
7102.10 519
7102.90 612
7103.69 617
7104.49 602
7105.29 551
7106.08 570
7106.88 575
7107.67 516
7108.47 545
7109.26 560
7110.06 551
7110.85 606
7111.65 623
7112.45 575
7113.24 570
7114.04 591
7114.83 601
7115.63 573
7116.42 611
7117.22 597
7118.02 624
7118.81 687
7119.61 704
7120.41 635
7121.20 707
7122.00 738
7122.79 650
7123.59 732
7124.39 736
7125.18 720
7125.98 723
7126.78 620
7127.57 614
7128.37 555
7129.17 566
7129.96 634
7130.76 550
7131.56 577
7132.35 560
7133.15 585
7133.95 610
7134.74 576
7135.54 454
7136.34 561
7137.14 602
7137.93 580
7138.73 552
7139.53 527
7140.33 581
7141.12 554
7141.92 583
7142.72 497
7143.51 536
7144.31 570
7145.11 577
7145.91 516
7146.71 575
7147.50 590
7148.30 641
7149.10 579
7149.90 550
7150.69 579
7151.49 585
7152.29 590
7153.09 531
7153.89 559
7154.68 572
7155.48 578
7156.28 549
7157.08 576
7157.88 541
7158.68 579
7159.47 601
7160.27 588
7161.07 496
7161.87 593
7162.67 568
7163.47 588
7164.27 610
7165.06 572
7165.86 558
7166.66 510
7167.46 576
7168.26 571
7169.06 621
7169.86 578
7170.66 548
7171.46 509
7172.25 514
7173.05 559
7173.85 546
7174.65 553
7175.45 548
7176.25 597
7177.05 550
7177.85 564
7178.65 541
7179.45 607
7180.25 552
7181.05 547
7181.85 598
7182.65 581
7183.45 551
7184.25 606
7185.05 562
7185.85 620
7186.65 639
7187.45 531
7188.25 596
7189.05 588
7189.85 584
7190.65 517
7191.45 533
7192.25 558
7193.05 580
7193.85 515
7194.65 538
7195.45 567
7196.25 531
7197.05 570
7197.85 549
7198.65 507
7199.45 489
7200.25 571
7201.05 565
7201.85 574
7202.65 567
7203.46 552
7204.26 493
7205.06 572
7205.86 567
7206.66 530
7207.46 490
7208.26 585
7209.06 582
7209.86 530
7210.66 541
7211.47 509
7212.27 520
7213.07 525
7213.87 558
7214.67 542
7215.47 559
7216.27 518
7217.08 529
7217.88 501
7218.68 522
7219.48 514
7220.28 577
7221.09 533
7221.89 515
7222.69 531
7223.49 527
7224.29 497
7225.10 540
7225.90 511
7226.70 533
7227.50 558
7228.30 520
7229.11 519
7229.91 547
7230.71 551
7231.51 510
7232.32 588
7233.12 550
7233.92 589
7234.72 552
7235.53 573
7236.33 576
7237.13 525
7237.93 562
7238.74 551
7239.54 571
7240.34 501
7241.15 629
7241.95 599
7242.75 604
7243.55 601
7244.36 631
7245.16 541
7245.96 583
7246.77 602
7247.57 582
7248.37 542
7249.18 555
7249.98 595
7250.78 610
7251.59 562
7252.39 566
7253.20 589
7254.00 502
7254.80 581
7255.61 568
7256.41 575
7257.21 573
7258.02 543
7258.82 523
7259.63 579
7260.43 588
7261.23 609
7262.04 638
7262.84 564
7263.65 537
7264.45 501
7265.26 531
7266.06 553
7266.86 498
7267.67 445
7268.47 491
7269.28 518
7270.08 549
7270.89 570
7271.69 568
7272.50 493
7273.30 536
7274.11 559
7274.91 553
7275.71 555
7276.52 566
7277.32 543
7278.13 563
7278.93 578
7279.74 548
7280.55 599
7281.35 587
7282.16 600
7282.96 595
7283.77 653
7284.57 636
7285.38 727
7286.18 801
7286.99 782
7287.79 816
7288.60 780
7289.40 762
7290.21 722
7291.02 686
7291.82 626
7292.63 657
7293.43 612
7294.24 592
7295.05 575
7295.85 641
7296.66 536
7297.46 599
7298.27 568
7299.08 580
7299.88 586
7300.69 580
7301.49 574
7302.30 578
7303.11 555
7303.91 559
7304.72 606
7305.53 551
7306.33 534
7307.14 540
7307.95 625
7308.75 594
7309.56 600
7310.37 599
7311.17 574
7311.98 569
7312.79 586
7313.59 583
7314.40 604
7315.21 657
7316.02 623
7316.82 625
7317.63 614
7318.44 656
7319.24 581
7320.05 707
7320.86 614
7321.67 642
7322.47 739
7323.28 774
7324.09 814
7324.90 772
7325.70 715
7326.51 752
7327.32 737
7328.13 684
7328.94 713
7329.74 636
7330.55 552
7331.36 574
7332.17 580
7332.98 535
7333.78 559
7334.59 521
7335.40 561
7336.21 592
7337.02 544
7337.82 499
7338.63 531
7339.44 590
7340.25 580
7341.06 532
7341.87 509
7342.68 534
7343.48 518
7344.29 503
7345.10 522
7345.91 531
7346.72 580
7347.53 525
7348.34 510
7349.15 588
7349.95 586
7350.76 520
7351.57 535
7352.38 538
7353.19 554
7354.00 532
7354.81 487
7355.62 515
7356.43 445
7357.24 461
7358.05 528
7358.86 525
7359.67 547
7360.48 536
7361.29 547
7362.09 523
7362.90 534
7363.71 504
7364.52 561
7365.33 527
7366.14 528
7366.95 534
7367.76 483
7368.57 524
7369.38 569
7370.19 532
7371.00 467
7371.81 500
7372.62 527
7373.43 536
7374.25 503
7375.06 555
7375.87 601
7376.68 537
7377.49 570
7378.30 562
7379.11 561
7379.92 560
7380.73 558
7381.54 491
7382.35 531
7383.16 553
7383.97 549
7384.78 538
7385.59 594
7386.41 570
7387.22 558
7388.03 566
7388.84 539
7389.65 505
7390.46 545
7391.27 531
7392.08 558
7392.89 524
7393.71 511
7394.52 486
7395.33 470
7396.14 510
7396.95 536
7397.76 514
7398.58 458
7399.39 521
7400.20 493
7401.01 515
7401.82 494
7402.63 502
7403.45 569
7404.26 543
7405.07 499
7405.88 496
7406.69 525
7407.51 476
7408.32 446
7409.13 487
7409.94 540
7410.76 506
7411.57 501
7412.38 529
7413.19 523
7414.01 503
7414.82 516
7415.63 490
7416.44 491
7417.26 471
7418.07 505
7418.88 448
7419.69 416
7420.51 510
7421.32 498
7422.13 485
7422.95 464
7423.76 492
7424.57 498
7425.39 506
7426.20 513
7427.01 527
7427.83 446
7428.64 431
7429.45 470
7430.27 457
7431.08 469
7431.89 434
7432.71 454
7433.52 487
7434.33 486
7435.15 496
7435.96 506
7436.77 479
7437.59 469
7438.40 464
7439.22 472
7440.03 496
7440.84 534
7441.66 468
7442.47 491
7443.29 536
7444.10 474
7444.91 497
7445.73 491
7446.54 524
7447.36 451
7448.17 500
7448.99 532
7449.80 502
7450.62 491
7451.43 464
7452.24 478
7453.06 450
7453.87 443
7454.69 459
7455.50 446
7456.32 448
7457.13 479
7457.95 509
7458.76 466
7459.58 452
7460.39 515
7461.21 487
7462.02 479
7462.84 486
7463.65 455
7464.47 430
7465.28 466
7466.10 534
7466.92 483
7467.73 489
7468.55 488
7469.36 484
7470.18 502
7470.99 513
7471.81 509
7472.62 508
7473.44 540
7474.26 473
7475.07 543
7475.89 507
7476.70 478
7477.52 470
7478.34 452
7479.15 488
7479.97 528
7480.78 514
7481.60 540
7482.42 535
7483.23 499
7484.05 537
7484.87 562
7485.68 569
7486.50 544
7487.32 529
7488.13 505
7488.95 473
7489.76 435
7490.58 486
7491.40 429
7492.22 514
7493.03 529
7493.85 505
7494.67 494
7495.48 515
7496.30 506
7497.12 496
7497.93 538
7498.75 517
7499.57 509
7500.39 489
7501.20 530
7502.02 513
7502.84 532
7503.66 493
7504.47 437
7505.29 531
7506.11 506
7506.93 445
7507.74 518
7508.56 486
7509.38 512
7510.20 524
7511.01 486
7511.83 437
7512.65 446
7513.47 484
7514.29 484
7515.10 490
7515.92 413
7516.74 472
7517.56 446
7518.38 519
7519.19 478
7520.01 505
7520.83 511
7521.65 438
7522.47 512
7523.29 507
7524.11 492
7524.92 459
7525.74 568
7526.56 503
7527.38 524
7528.20 528
7529.02 441
7529.84 433
7530.66 524
7531.47 490
7532.29 485
7533.11 471
7533.93 462
7534.75 428
7535.57 469
7536.39 469
7537.21 435
7538.03 474
7538.85 483
7539.67 475
7540.49 459
7541.31 545
7542.12 536
7542.94 552
7543.76 479
7544.58 545
7545.40 540
7546.22 492
7547.04 474
7547.86 440
7548.68 476
7549.50 516
7550.32 481
7551.14 458
7551.96 480
7552.78 536
7553.60 525
7554.42 452
7555.24 412
7556.06 464
7556.88 437
7557.70 441
7558.52 457
7559.35 501
7560.17 520
7560.99 464
7561.81 497
7562.63 498
7563.45 497
7564.27 524
7565.09 451
7565.91 559
7566.73 476
7567.55 458
7568.37 506
7569.19 563
7570.02 516
7570.84 506
7571.66 512
7572.48 517
7573.30 457
7574.12 409
7574.94 463
7575.76 484
7576.59 493
7577.41 471
7578.23 488
7579.05 520
7579.87 550
7580.69 507
7581.51 518
7582.34 513
7583.16 487
7583.98 441
7584.80 468
7585.62 523
7586.45 502
7587.27 472
7588.09 495
7588.91 553
7589.73 463
7590.56 536
7591.38 459
7592.20 495
7593.02 492
7593.85 497
7594.67 523
7595.49 530
7596.31 463
7597.14 501
7597.96 478
7598.78 486
7599.60 565
7600.43 495
7601.25 548
7602.07 538
7602.89 512
7603.72 524
7604.54 545
7605.36 540
7606.19 563
7607.01 525
7607.83 542
7608.66 586
7609.48 620
7610.30 598
7611.12 565
7611.95 545
7612.77 499
7613.59 560
7614.42 541
7615.24 513
7616.07 459
7616.89 521
7617.71 498
7618.54 548
7619.36 527
7620.18 487
7621.01 510
7621.83 495
7622.66 545
7623.48 483
7624.30 564
7625.13 575
7625.95 534
7626.78 524
7627.60 534
7628.42 530
7629.25 604
7630.07 578
7630.90 597
7631.72 618
7632.55 617
7633.37 606
7634.19 640
7635.02 661
7635.84 634
7636.67 674
7637.49 611
7638.32 597
7639.14 654
7639.97 607
7640.79 536
7641.62 532
7642.44 480
7643.27 473
7644.09 488
7644.92 496
7645.74 490
7646.57 514
7647.39 547
7648.22 509
7649.04 478
7649.87 455
7650.70 523
7651.52 495
7652.35 481
7653.17 472
7654.00 429
7654.82 461
7655.65 507
7656.47 536
7657.30 474
7658.13 519
7658.95 592
7659.78 511
7660.60 430
7661.43 486
7662.26 476
7663.08 513
7663.91 503
7664.73 479
7665.56 483
7666.39 457
7667.21 444
7668.04 499
7668.87 486
7669.69 559
7670.52 485
7671.35 523
7672.17 518
7673.00 473
7673.83 496
7674.65 500
7675.48 508
7676.31 494
7677.13 450
7677.96 493
7678.79 486
7679.61 452
7680.44 506
7681.27 486
7682.09 477
7682.92 474
7683.75 466
7684.58 492
7685.40 476
7686.23 479
7687.06 506
7687.89 504
7688.71 516
7689.54 471
7690.37 441
7691.20 537
7692.02 484
7692.85 469
7693.68 451
7694.51 484
7695.33 466
7696.16 442
7696.99 488
7697.82 466
7698.65 514
7699.47 538
7700.30 509
7701.13 514
7701.96 478
7702.79 460
7703.62 471
7704.44 470
7705.27 448
7706.10 481
7706.93 484
7707.76 459
7708.59 499
7709.41 514
7710.24 456
7711.07 446
7711.90 455
7712.73 437
7713.56 432
7714.39 425
7715.22 469
7716.05 479
7716.87 457
7717.70 456
7718.53 442
7719.36 454
7720.19 422
7721.02 462
7721.85 494
7722.68 476
7723.51 442
7724.34 455
7725.17 475
7726.00 449
7726.83 487
7727.66 496
7728.48 486
7729.31 488
7730.14 523
7730.97 507
7731.80 528
7732.63 493
7733.46 487
7734.29 469
7735.12 444
7735.95 448
7736.78 435
7737.61 475
7738.44 464
7739.27 474
7740.10 458
7740.93 428
7741.77 436
7742.60 460
7743.43 467
7744.26 551
7745.09 523
7745.92 531
7746.75 489
7747.58 508
7748.41 493
7749.24 520
7750.07 604
7750.90 638
7751.73 592
7752.56 609
7753.39 602
7754.23 512
7755.06 491
7755.89 552
7756.72 504
7757.55 454
7758.38 482
7759.21 476
7760.04 464
7760.88 413
7761.71 403
7762.54 435
7763.37 417
7764.20 422
7765.03 397
7765.86 446
7766.70 440
7767.53 456
7768.36 434
7769.19 455
7770.02 435
7770.86 398
7771.69 416
7772.52 397
7773.35 428
7774.18 373
7775.02 405
7775.85 444
7776.68 414
7777.51 453
7778.34 418
7779.18 457
7780.01 438
7780.84 441
7781.67 482
7782.51 435
7783.34 417
7784.17 446
7785.00 448
7785.84 472
7786.67 503
7787.50 469
7788.34 443
7789.17 443
7790.00 496
7790.83 466
7791.67 462
7792.50 513
7793.33 487
7794.17 474
7795.00 426
7795.83 461
7796.67 490
7797.50 408
7798.33 384
7799.17 431
7800.00 400
7800.83 378
7801.67 454
7802.50 444
7803.33 458
7804.17 445
7805.00 457
7805.84 441
7806.67 466
7807.50 461
7808.34 449
7809.17 488
7810.01 468
7810.84 478
7811.67 423
7812.51 403
7813.34 400
7814.18 413
7815.01 442
7815.84 463
7816.68 441
7817.51 455
7818.35 463
7819.18 427
7820.02 391
7820.85 490
7821.69 518
7822.52 469
7823.36 419
7824.19 445
7825.03 443
7825.86 402
7826.69 471
7827.53 462
7828.36 471
7829.20 462
7830.03 506
7830.87 498
7831.71 470
7832.54 461
7833.38 434
7834.21 439
7835.05 414
7835.88 439
7836.72 434
7837.55 456
7838.39 455
7839.22 468
7840.06 427
7840.90 417
7841.73 492
7842.57 447
7843.40 420
7844.24 445
7845.07 465
7845.91 460
7846.75 421
7847.58 426
7848.42 429
7849.25 457
7850.09 439
7850.93 463
7851.76 487
7852.60 406
7853.44 435
7854.27 486
7855.11 454
7855.94 381
7856.78 463
7857.62 402
7858.45 442
7859.29 439
7860.13 448
7860.96 454
7861.80 491
7862.64 487
7863.47 494
7864.31 537
7865.15 479
7865.99 462
7866.82 417
7867.66 417
7868.50 421
7869.33 470
7870.17 474
7871.01 486
7871.85 445
7872.68 386
7873.52 394
7874.36 457
7875.20 466
7876.03 461
7876.87 423
7877.71 453
7878.55 432
7879.38 474
7880.22 455
7881.06 451
7881.90 416
7882.74 415
7883.57 459
7884.41 462
7885.25 383
7886.09 389
7886.93 450
7887.76 389
7888.60 371
7889.44 409
7890.28 430
7891.12 429
7891.96 384
7892.79 443
7893.63 418
7894.47 410
7895.31 437
7896.15 448
7896.99 420
7897.83 417
7898.66 466
7899.50 439
7900.34 438
7901.18 417
7902.02 471
7902.86 487
7903.70 416
7904.54 490
7905.38 411
7906.21 422
7907.05 445
7907.89 434
7908.73 430
7909.57 442
7910.41 367
7911.25 407
7912.09 413
7912.93 422
7913.77 427
7914.61 482
7915.45 401
7916.29 456
7917.13 488
7917.97 482
7918.81 463
7919.65 477
7920.49 443
7921.33 447
7922.17 418
7923.01 458
7923.85 455
7924.69 383
7925.53 430
7926.37 459
7927.21 484
7928.05 457
7928.89 421
7929.73 397
7930.57 417
7931.41 400
7932.25 381
7933.09 393
7933.93 390
7934.77 380
7935.61 410
7936.45 423
7937.29 423
7938.14 389
7938.98 386
7939.82 406
7940.66 418
7941.50 397
7942.34 412
7943.18 415
7944.02 394
7944.86 381
7945.70 389
7946.55 400
7947.39 412
7948.23 404
7949.07 391
7949.91 393
7950.75 453
7951.59 430
7952.44 422
7953.28 434
7954.12 404
7954.96 444
7955.80 370
7956.65 382
7957.49 409
7958.33 365
7959.17 366
7960.01 358
7960.86 416
7961.70 405
7962.54 425
7963.38 416
7964.22 404
7965.07 418
7965.91 441
7966.75 425
7967.59 393
7968.44 394
7969.28 399
7970.12 418
7970.96 391
7971.81 410
7972.65 366
7973.49 391
7974.33 411
7975.18 455
7976.02 433
7976.86 393
7977.71 424
7978.55 411
7979.39 385
7980.23 375
7981.08 364
7981.92 363
7982.76 408
7983.61 393
7984.45 356
7985.29 399
7986.14 439
7986.98 400
7987.82 396
7988.67 396
7989.51 440
7990.36 408
7991.20 383
7992.04 355
7992.89 388
7993.73 363
7994.57 408
7995.42 360
7996.26 313
7997.11 379
7997.95 409
7998.79 395
7999.64 416
8000.48 376
8001.33 357
8002.17 371
8003.01 425
8003.86 385
8004.70 298
8005.55 315
8006.39 369
8007.24 385
8008.08 394
8008.93 336
8009.77 382
8010.62 335
8011.46 352
8012.30 352
8013.15 383
8013.99 382
8014.84 375
8015.68 388
8016.53 406
8017.37 413
8018.22 377
8019.06 382
8019.91 399
8020.76 359
8021.60 387
8022.45 417
8023.29 324
8024.14 379
8024.98 384
8025.83 345
8026.67 345
8027.52 324
8028.36 361
8029.21 371
8030.06 381
8030.90 396
8031.75 369
8032.59 372
8033.44 406
8034.28 373
8035.13 372
8035.98 357
8036.82 386
8037.67 330
8038.52 357
8039.36 381
8040.21 398
8041.05 391
8041.90 389
8042.75 353
8043.59 372
8044.44 365
8045.29 363
8046.13 361
8046.98 370
8047.83 366
8048.67 386
8049.52 366
8050.37 385
8051.21 368
8052.06 359
8052.91 395
8053.75 420
8054.60 386
8055.45 373
8056.30 349
8057.14 380
8057.99 399
8058.84 352
8059.68 349
8060.53 390
8061.38 374
8062.23 392
8063.07 360
8063.92 348
8064.77 330
8065.62 330
8066.46 365
8067.31 349
8068.16 367
8069.01 371
8069.85 391
8070.70 364
8071.55 396
8072.40 403
8073.25 368
8074.09 421
8074.94 413
8075.79 369
8076.64 364
8077.49 400
8078.34 332
8079.18 353
8080.03 326
8080.88 347
8081.73 390
8082.58 385
8083.43 345
8084.27 386
8085.12 366
8085.97 403
8086.82 351
8087.67 359
8088.52 372
8089.37 381
8090.22 404
8091.06 377
8091.91 343
8092.76 381
8093.61 350
8094.46 391
8095.31 402
8096.16 363
8097.01 340
8097.86 354
8098.71 352
8099.56 376
8100.41 354
8101.26 346
8102.11 389
8102.95 393
8103.80 392
8104.65 363
8105.50 409
8106.35 377
8107.20 372
8108.05 354
8108.90 368
8109.75 400
8110.60 417
8111.45 362
8112.30 300
8113.15 349
8114.00 390
8114.85 340
8115.70 363
8116.55 333
8117.40 333
8118.25 376
8119.10 374
8119.96 385
8120.81 406
8121.66 393
8122.51 363
8123.36 363
8124.21 351
8125.06 357
8125.91 398
8126.76 356
8127.61 383
8128.46 392
8129.31 411
8130.16 426
8131.02 426
8131.87 376
8132.72 380
8133.57 371
8134.42 379
8135.27 352
8136.12 452
8136.97 440
8137.83 399
8138.68 395
8139.53 440
8140.38 444
8141.23 401
8142.08 395
8142.93 419
8143.79 483
8144.64 488
8145.49 443
8146.34 434
8147.19 393
8148.05 406
8148.90 381
8149.75 413
8150.60 404
8151.45 367
8152.31 381
8153.16 412
8154.01 404
8154.86 407
8155.71 368
8156.57 429
8157.42 445
8158.27 434
8159.12 442
8159.98 496
8160.83 479
8161.68 429
8162.54 367
8163.39 399
8164.24 404
8165.09 399
8165.95 429
8166.80 414
8167.65 376
8168.51 355
8169.36 349
8170.21 395
8171.06 408
8171.92 403
8172.77 375
8173.62 350
8174.48 398
8175.33 343
8176.18 383
8177.04 378
8177.89 355
8178.74 356
8179.60 330
8180.45 402
8181.31 409
8182.16 382
8183.01 352
8183.87 411
8184.72 356
8185.57 387
8186.43 358
8187.28 350
8188.14 364
8188.99 385
8189.84 342
8190.70 373
8191.55 395
8192.41 363
8193.26 401
8194.12 402
8194.97 361
8195.83 344
8196.68 394
8197.53 402
8198.39 348
8199.24 349
8200.10 339
8200.95 356
8201.81 378
8202.66 383
8203.52 366
8204.37 336
8205.23 338
8206.08 371
8206.94 335
8207.79 340
8208.65 403
8209.50 360
8210.36 376
8211.21 399
8212.07 377
8212.92 400
8213.78 357
8214.63 384
8215.49 385
8216.34 393
8217.20 357
8218.06 326
8218.91 308
8219.77 338
8220.62 339
8221.48 375
8222.33 377
8223.19 332
8224.05 376
8224.90 373
8225.76 362
8226.61 315
8227.47 353
8228.33 401
8229.18 420
8230.04 367
8230.90 338
8231.75 359
8232.61 327
8233.46 352
8234.32 395
8235.18 391
8236.03 350
8236.89 368
8237.75 365
8238.60 370
8239.46 372
8240.32 372
8241.17 398
8242.03 364
8242.89 355
8243.74 357
8244.60 365
8245.46 375
8246.32 352
8247.17 316
8248.03 403
8248.89 351
8249.74 338
8250.60 342
8251.46 331
8252.32 334
8253.17 371
8254.03 404
8254.89 323
8255.75 327
8256.60 360
8257.46 352
8258.32 369
8259.18 338
8260.04 377
8260.89 375
8261.75 334
8262.61 336
8263.47 369
8264.32 346
8265.18 358
8266.04 324
8266.90 376
8267.76 368
8268.62 386
8269.47 356
8270.33 379
8271.19 331
8272.05 323
8272.91 365
8273.77 392
8274.62 365
8275.48 397
8276.34 391
8277.20 372
8278.06 344
8278.92 352
8279.78 362
8280.64 378
8281.49 375
8282.35 350
8283.21 335
8284.07 316
8284.93 312
8285.79 359
8286.65 362
8287.51 363
8288.37 378
8289.23 405
8290.09 384
8290.95 353
8291.80 340
8292.66 390
8293.52 373
8294.38 338
8295.24 381
8296.10 385
8296.96 372
8297.82 349
8298.68 368
8299.54 380
8300.40 346
8301.26 342
8302.12 343
8302.98 305
8303.84 378
8304.70 380
8305.56 388
8306.42 385
8307.28 408
8308.14 384
8309.00 410
8309.86 377
8310.72 348
8311.58 361
8312.44 360
8313.31 409
8314.17 414
8315.03 372
8315.89 332
8316.75 366
8317.61 348
8318.47 396
8319.33 352
8320.19 347
8321.05 374
8321.91 401
8322.77 366
8323.64 366
8324.50 320
8325.36 342
8326.22 387
8327.08 402
8327.94 386
8328.80 346
8329.66 353
8330.53 385
8331.39 378
8332.25 372
8333.11 354
8333.97 347
8334.83 331
8335.70 369
8336.56 319
8337.42 387
8338.28 381
8339.14 362
8340.00 411
8340.87 326
8341.73 315
8342.59 339
8343.45 384
8344.32 381
8345.18 342
8346.04 339
8346.90 395
8347.76 414
8348.63 400
8349.49 360
8350.35 338
8351.21 326
8352.08 351
8352.94 328
8353.80 322
8354.66 346
8355.53 384
8356.39 348
8357.25 357
8358.12 353
8358.98 321
8359.84 355
8360.71 376
8361.57 345
8362.43 367
8363.29 340
8364.16 310
8365.02 348
8365.88 347
8366.75 321
8367.61 371
8368.47 389
8369.34 361
8370.20 346
8371.06 338
8371.93 362
8372.79 396
8373.66 396
8374.52 365
8375.38 369
8376.25 314
8377.11 368
8377.97 343
8378.84 362
8379.70 386
8380.57 380
8381.43 359
8382.30 380
8383.16 366
8384.02 366
8384.89 351
8385.75 381
8386.62 376
8387.48 386
8388.35 350
8389.21 357
8390.07 376
8390.94 393
8391.80 393
8392.67 406
8393.53 353
8394.40 364
8395.26 327
8396.13 369
8396.99 334
8397.86 380
8398.72 378
8399.59 376
8400.45 397
8401.32 412
8402.18 392
8403.05 426
8403.91 351
8404.78 414
8405.64 405
8406.51 363
8407.37 378
8408.24 410
8409.11 407
8409.97 399
8410.84 371
8411.70 341
8412.57 347
8413.43 390
8414.30 357
8415.17 318
8416.03 366
8416.90 411
8417.76 341
8418.63 357
8419.50 369
8420.36 359
8421.23 346
8422.09 407
8422.96 380
8423.83 385
8424.69 321
8425.56 389
8426.43 389
8427.29 358
8428.16 324
8429.02 298
8429.89 370
8430.76 350
8431.62 349
8432.49 367
8433.36 336
8434.23 352
8435.09 366
8435.96 365
8436.83 368
8437.69 372
8438.56 432
8439.43 420
8440.29 358
8441.16 450
8442.03 435
8442.90 432
8443.76 391
8444.63 449
8445.50 419
8446.37 447
8447.23 460
8448.10 436
8448.97 405
8449.84 423
8450.70 441
8451.57 426
8452.44 418
8453.31 389
8454.17 411
8455.04 440
8455.91 481
8456.78 411
8457.65 446
8458.51 438
8459.38 509
8460.25 493
8461.12 509
8461.99 536
8462.86 571
8463.72 565
8464.59 496
8465.46 465
8466.33 504
8467.20 486
8468.07 442
8468.93 486
8469.80 475
8470.67 494
8471.54 531
8472.41 571
8473.28 602
8474.15 718
8475.02 630
8475.89 622
8476.75 595
8477.62 605
8478.49 534
8479.36 514
8480.23 489
8481.10 429
8481.97 474
8482.84 421
8483.71 406
8484.58 400
8485.45 409
8486.32 414
8487.19 375
8488.06 383
8488.92 396
8489.79 357
8490.66 384
8491.53 393
8492.40 353
8493.27 377
8494.14 369
8495.01 367
8495.88 365
8496.75 410
8497.62 379
8498.49 395
8499.36 380
8500.23 388
8501.10 371
8501.97 380
8502.85 409
8503.72 373
8504.59 366
8505.46 338
8506.33 350
8507.20 353
8508.07 319
8508.94 383
8509.81 454
8510.68 393
8511.55 400
8512.42 376
8513.29 434
8514.16 458
8515.03 431
8515.91 419
8516.78 438
8517.65 408
8518.52 412
8519.39 407
8520.26 384
8521.13 368
8522.00 391
8522.88 361
8523.75 369
8524.62 346
8525.49 340
8526.36 362
8527.23 360
8528.10 417
8528.98 363
8529.85 386
8530.72 362
8531.59 364
8532.46 378
8533.34 375
8534.21 391
8535.08 400
8535.95 372
8536.82 402
8537.70 388
8538.57 431
8539.44 370
8540.31 358
8541.18 346
8542.06 364
8542.93 434
8543.80 424
8544.67 427
8545.55 378
8546.42 351
8547.29 366
8548.17 386
8549.04 459
8549.91 417
8550.78 370
8551.66 369
8552.53 390
8553.40 381
8554.28 386
8555.15 455
8556.02 444
8556.89 427
8557.77 472
8558.64 502
8559.51 475
8560.39 441
8561.26 436
8562.13 430
8563.01 407
8563.88 384
8564.75 361
8565.63 383
8566.50 387
8567.38 413
8568.25 374
8569.12 373
8570.00 326
8570.87 369
8571.74 327
8572.62 343
8573.49 378
8574.37 353
8575.24 375
8576.11 346
8576.99 332
8577.86 343
8578.74 349
8579.61 338
8580.49 346
8581.36 315
8582.23 334
8583.11 348
8583.98 389
8584.86 386
8585.73 363
8586.61 352
8587.48 325
8588.36 326
8589.23 314
8590.11 346
8590.98 327
8591.86 322
8592.73 366
8593.61 390
8594.48 371
8595.36 370
8596.23 359
8597.11 377
8597.98 346
8598.86 375
8599.73 348
8600.61 361
8601.48 356
8602.36 344
8603.23 331
8604.11 351
8604.99 334
8605.86 323
8606.74 351
8607.61 331
8608.49 354
8609.36 332
8610.24 350
8611.12 351
8611.99 362
8612.87 307
8613.74 308
8614.62 348
8615.50 331
8616.37 357
8617.25 318
8618.12 330
8619.00 340
8619.88 331
8620.75 318
8621.63 318
8622.51 317
8623.38 363
8624.26 342
8625.14 323
8626.01 296
8626.89 307
8627.77 307
8628.64 344
8629.52 341
8630.40 371
8631.27 332
8632.15 339
8633.03 363
8633.90 341
8634.78 328
8635.66 325
8636.54 356
8637.41 344
8638.29 305
8639.17 275
8640.05 371
8640.92 336
8641.80 353
8642.68 321
8643.55 337
8644.43 358
8645.31 335
8646.19 332
8647.07 305
8647.94 371
8648.82 392
8649.70 349
8650.58 306
8651.45 327
8652.33 268
8653.21 338
8654.09 305
8654.97 334
8655.85 334
8656.72 289
8657.60 346
8658.48 310
8659.36 333
8660.24 374
8661.12 334
8661.99 287
8662.87 317
8663.75 366
8664.63 335
8665.51 317
8666.39 335
8667.27 317
8668.14 321
8669.02 332
8669.90 341
8670.78 322
8671.66 345
8672.54 314
8673.42 309
8674.30 325
8675.18 310
8676.06 324
8676.94 270
8677.81 301
8678.69 346
8679.57 332
8680.45 264
8681.33 322
8682.21 332
8683.09 335
8683.97 381
8684.85 341
8685.73 369
8686.61 333
8687.49 350
8688.37 367
8689.25 367
8690.13 314
8691.01 334
8691.89 348
8692.77 341
8693.65 327
8694.53 377
8695.41 383
8696.29 409
8697.17 382
8698.05 410
8698.93 454
8699.81 399
8700.69 387
8701.57 352
8702.45 355
8703.33 361
8704.21 327
8705.09 332
8705.98 295
8706.86 317
8707.74 342
8708.62 301
8709.50 351
8710.38 338
8711.26 348
8712.14 339
8713.02 309
8713.90 265
8714.79 302
8715.67 361
8716.55 339
8717.43 317
8718.31 387
8719.19 331
8720.07 314
8720.95 361
8721.84 301
8722.72 283
8723.60 285
8724.48 346
8725.36 343
8726.24 296
8727.13 317
8728.01 352
8728.89 351
8729.77 323
8730.65 342
8731.54 310
8732.42 329
8733.30 333
8734.18 357
8735.06 351
8735.95 358
8736.83 351
8737.71 338
8738.59 336
8739.48 331
8740.36 329
8741.24 326
8742.12 291
8743.01 295
8743.89 351
8744.77 352
8745.65 365
8746.54 325
8747.42 302
8748.30 302
8749.19 369
8750.07 326
8750.95 335
8751.83 322
8752.72 296
8753.60 303
8754.48 350
8755.37 310
8756.25 319
8757.13 310
8758.02 319
8758.90 326
8759.78 335
8760.67 345
8761.55 352
8762.43 373
8763.32 349
8764.20 397
8765.09 382
8765.97 338
8766.85 314
8767.74 310
8768.62 331
8769.51 304
8770.39 328
8771.27 303
8772.16 325
8773.04 322
8773.93 334
8774.81 323
8775.69 379
8776.58 354
8777.46 315
8778.35 322
8779.23 308
8780.12 324
8781.00 324
8781.89 307
8782.77 324
8783.65 334
8784.54 311
8785.42 323
8786.31 330
8787.19 316
8788.08 327
8788.96 311
8789.85 307
8790.73 292
8791.62 299
8792.50 353
8793.39 358
8794.27 380
8795.16 376
8796.04 367
8796.93 367
8797.82 367
8798.70 397
8799.59 332
8800.47 344
8801.36 292
8802.24 299
8803.13 272
8804.01 335
8804.90 352
8805.79 308
8806.67 330
8807.56 310
8808.44 301
8809.33 321
8810.22 322
8811.10 293
8811.99 318
8812.87 312
8813.76 316
8814.65 270
8815.53 315
8816.42 308
8817.30 335
8818.19 276
8819.08 256
8819.96 281
8820.85 281
8821.74 327
8822.62 315
8823.51 332
8824.40 260
8825.28 297
8826.17 297
8827.06 302
8827.94 309
8828.83 306
8829.72 255
8830.61 274
8831.49 304
8832.38 319
8833.27 300
8834.15 298
8835.04 306
8835.93 287
8836.82 278
8837.70 293
8838.59 298
8839.48 321
8840.37 338
8841.25 306
8842.14 304
8843.03 314
8843.92 310
8844.80 274
8845.69 281
8846.58 319
8847.47 303
8848.36 303
8849.24 314
8850.13 317
8851.02 287
8851.91 285
8852.80 303
8853.68 294
8854.57 242
8855.46 276
8856.35 314
8857.24 295
8858.13 316
8859.01 320
8859.90 300
8860.79 329
8861.68 283
8862.57 273
8863.46 282
8864.35 320
8865.23 284
8866.12 294
8867.01 307
8867.90 292
8868.79 328
8869.68 284
8870.57 311
8871.46 313
8872.35 310
8873.24 289
8874.12 294
8875.01 305
8875.90 281
8876.79 299
8877.68 282
8878.57 238
8879.46 264
8880.35 321
8881.24 315
8882.13 298
8883.02 287
8883.91 281
8884.80 280
8885.69 279
8886.58 296
8887.47 277
8888.36 281
8889.25 328
8890.14 276
8891.03 315
8891.92 295
8892.81 296
8893.70 289
8894.59 260
8895.48 304
8896.37 273
8897.26 289
8898.15 326
8899.04 296
8899.93 321
8900.82 325
8901.71 269
8902.60 306
8903.49 283
8904.38 292
8905.28 254
8906.17 282
8907.06 276
8907.95 321
8908.84 268
8909.73 280
8910.62 296
8911.51 267
8912.40 293
8913.29 263
8914.19 261
8915.08 271
8915.97 263
8916.86 282
8917.75 297
8918.64 263
8919.53 290
8920.43 330
8921.32 287
8922.21 279
8923.10 273
8923.99 272
8924.88 292
8925.78 289
8926.67 263
8927.56 304
8928.45 240
8929.34 322
8930.24 327
8931.13 246
8932.02 273
8932.91 245
8933.80 283
8934.70 271
8935.59 304
8936.48 333
8937.37 291
8938.27 266
8939.16 295
8940.05 254
8940.94 261
8941.84 248
8942.73 255
8943.62 278
8944.51 336
8945.41 285
8946.30 252
8947.19 264
8948.09 278
8948.98 311
8949.87 299
8950.77 246
8951.66 241
8952.55 257
8953.44 259
8954.34 254
8955.23 251
8956.12 305
8957.02 237
8957.91 235
8958.80 236
8959.70 249
8960.59 270
8961.49 244
8962.38 311
8963.27 294
8964.17 245
8965.06 279
8965.95 277
8966.85 285
8967.74 284
8968.64 241
8969.53 264
8970.42 221
8971.32 264
8972.21 279
8973.11 299
8974.00 309
8974.90 232
8975.79 239
8976.68 279
8977.58 283
8978.47 256
8979.37 269
8980.26 282
8981.16 266
8982.05 287
8982.95 265
8983.84 247
8984.74 281
8985.63 273
8986.52 258
8987.42 272
8988.31 226
8989.21 279
8990.10 303
8991.00 266
8991.89 296
8992.79 284
8993.69 262
8994.58 277
8995.48 238
8996.37 242
8997.27 259
8998.16 285
8999.06 301
8999.95 265
9000.85 266
9001.74 282
9002.64 293
9003.54 312
9004.43 273
9005.33 268
9006.22 264
9007.12 250
9008.01 253
9008.91 255
9009.81 265
9010.70 272
9011.60 257
9012.50 264
9013.39 254
9014.29 258
9015.18 263
9016.08 259
9016.98 283
9017.87 256
9018.77 219
9019.67 271
9020.56 274
9021.46 272
9022.36 263
9023.25 288
9024.15 257
9025.05 253
9025.94 272
9026.84 263
9027.74 272
9028.63 268
9029.53 250
9030.43 266
9031.32 239
9032.22 273
9033.12 282
9034.02 270
9034.91 253
9035.81 254
9036.71 232
9037.61 248
9038.50 275
9039.40 239
9040.30 261
9041.20 244
9042.09 231
9042.99 236
9043.89 258
9044.79 287
9045.68 317
9046.58 301
9047.48 278
9048.38 245
9049.28 237
9050.17 270
9051.07 252
9051.97 252
9052.87 265
9053.77 266
9054.66 263
9055.56 245
9056.46 247
9057.36 288
9058.26 249
9059.16 265
9060.06 303
9060.95 242
9061.85 267
9062.75 288
9063.65 256
9064.55 282
9065.45 290
9066.35 294
9067.25 273
9068.14 266
9069.04 295
9069.94 248
9070.84 263
9071.74 242
9072.64 239
9073.54 267
9074.44 285
9075.34 266
9076.24 273
9077.14 266
9078.04 244
9078.93 251
9079.83 271
9080.73 261
9081.63 273
9082.53 310
9083.43 274
9084.33 276
9085.23 270
9086.13 296
9087.03 265
9087.93 262
9088.83 282
9089.73 277
9090.63 262
9091.53 249
9092.43 266
9093.33 326
9094.23 304
9095.13 229
9096.03 270
9096.93 262
9097.83 278
9098.73 267
9099.63 254
9100.54 274
9101.44 263
9102.34 224
9103.24 232
9104.14 252
9105.04 254
9105.94 266
9106.84 285
9107.74 281
9108.64 262
9109.54 247
9110.44 212
9111.35 286
9112.25 239
9113.15 249
9114.05 254
9114.95 260
9115.85 284
9116.75 239
9117.65 226
9118.56 206
9119.46 259
9120.36 265
9121.26 264
9122.16 226
9123.06 217
9123.97 236
9124.87 279
9125.77 269
9126.67 282
9127.57 278
9128.47 267
9129.38 268
9130.28 258
9131.18 254
9132.08 265
9132.98 267
9133.89 285
9134.79 251
9135.69 245
9136.59 258
9137.50 263
9138.40 251
9139.30 234
9140.20 237
9141.11 257
9142.01 247
9142.91 285
9143.81 291
9144.72 257
9145.62 255
9146.52 258
9147.42 264
9148.33 235
9149.23 247
9150.13 262
9151.04 248
9151.94 246
9152.84 233
9153.75 207
9154.65 186
9155.55 268
9156.46 279
9157.36 257
9158.26 228
9159.17 248
9160.07 254
9160.97 299
9161.88 319
9162.78 272
9163.68 243
9164.59 202
9165.49 234
9166.40 262
9167.30 241
9168.20 237
9169.11 257
9170.01 247
9170.92 236
9171.82 238
9172.72 222
9173.63 227
9174.53 238
9175.44 236
9176.34 235
9177.24 233
9178.15 277
9179.05 242
9179.96 259
9180.86 281
9181.77 215
9182.67 239
9183.58 230
9184.48 260
9185.39 248
9186.29 267
9187.20 242
9188.10 227
9189.01 241
9189.91 254
9190.82 245
9191.72 260
9192.63 247
9193.53 262
9194.44 245
9195.34 249
9196.25 278
9197.15 282
9198.06 261
9198.96 245
9199.87 264
9200.77 258
9201.68 284
9202.58 279
9203.49 288
9204.40 260
9205.30 254
9206.21 291
9207.11 305
9208.02 242
9208.92 240
9209.83 217
9210.74 268
9211.64 256
9212.55 264
9213.45 208
9214.36 255
9215.27 263
9216.17 224
9217.08 237
9217.99 257
9218.89 296
9219.80 253
9220.71 267
9221.61 253
9222.52 289
9223.43 274
9224.33 225
9225.24 270
9226.15 275
9227.05 284
9227.96 280
9228.87 268
9229.77 286
9230.68 297
9231.59 253
9232.49 258
9233.40 260
9234.31 299
9235.22 252
9236.12 251
9237.03 229
9237.94 235
9238.84 258
9239.75 218
9240.66 282
9241.57 263
9242.47 244
9243.38 270
9244.29 318
9245.20 272
9246.11 235
9247.01 265
9247.92 273
9248.83 264
9249.74 274
9250.64 295
9251.55 287
9252.46 257
9253.37 246
9254.28 256
9255.19 241
9256.09 239
9257.00 254
9257.91 247
9258.82 242
9259.73 249
9260.64 238
9261.54 216
9262.45 222
9263.36 270
9264.27 230
9265.18 246
9266.09 232
9267.00 211
9267.90 245
9268.81 233
9269.72 298
9270.63 268
9271.54 248
9272.45 272
9273.36 267
9274.27 236
9275.18 266
9276.09 261
9277.00 266
9277.90 238
9278.81 286
9279.72 233
9280.63 237
9281.54 271
9282.45 241
9283.36 221
9284.27 247
9285.18 225
9286.09 254
9287.00 245
9287.91 231
9288.82 247
9289.73 241
9290.64 234
9291.55 258
9292.46 230
9293.37 233
9294.28 253
9295.19 232
9296.10 245
9297.01 227
9297.92 268
9298.83 230
9299.74 225
9300.65 278
9301.56 283
9302.47 280
9303.38 247
9304.29 284
9305.20 233
9306.12 280
9307.03 268
9307.94 213
9308.85 234
9309.76 239
9310.67 291
9311.58 288
9312.49 290
9313.40 298
9314.31 271
9315.22 248
9316.14 252
9317.05 241
9317.96 260
9318.87 261
9319.78 267
9320.69 261
9321.60 264
9322.52 240
9323.43 231
9324.34 254
9325.25 222
9326.16 221
9327.07 247
9327.99 249
9328.90 242
9329.81 246
9330.72 287
9331.63 253
9332.54 250
9333.46 284
9334.37 242
9335.28 244
9336.19 230
9337.11 246
9338.02 245
9338.93 244
9339.84 253
9340.75 257
9341.67 271
9342.58 223
9343.49 247
9344.40 267
9345.32 257
9346.23 269
9347.14 264
9348.06 263
9348.97 280
9349.88 243
9350.79 226
9351.71 222
9352.62 245
9353.53 211
9354.45 216
9355.36 226
9356.27 246
9357.19 280
9358.10 289
9359.01 230
9359.93 239
9360.84 227
9361.75 239
9362.67 280
9363.58 283
9364.49 249
9365.41 235
9366.32 249
9367.23 232
9368.15 244
9369.06 232
9369.97 225
9370.89 253
9371.80 247
9372.72 259
9373.63 250
9374.54 243
9375.46 253
9376.37 247
9377.29 247
9378.20 222
9379.12 276
9380.03 257
9380.94 242
9381.86 260
9382.77 240
9383.69 238
9384.60 200
9385.52 219
9386.43 245
9387.35 240
9388.26 287
9389.18 245
9390.09 247
9391.01 247
9391.92 237
9392.84 222
9393.75 245
9394.67 251
9395.58 240
9396.50 266
9397.41 267
9398.33 267
9399.24 255
9400.16 235
9401.07 245
9401.99 239
9402.90 246
9403.82 227
9404.73 267
9405.65 231
9406.56 266
9407.48 234
9408.40 262
9409.31 239
9410.23 260
9411.14 230
9412.06 245
9412.98 249
9413.89 250
9414.81 227
9415.72 251
9416.64 269
9417.56 255
9418.47 213
9419.39 246
9420.30 263
9421.22 297
9422.14 269
9423.05 267
9423.97 247
9424.89 242
9425.80 241
9426.72 282
9427.64 262
9428.55 226
9429.47 287
9430.39 250
9431.30 262
9432.22 267
9433.14 259
9434.05 253
9434.97 257
9435.89 264
9436.80 240
9437.72 239
9438.64 229
9439.56 263
9440.47 254
9441.39 252
9442.31 243
9443.23 244
9444.14 268
9445.06 289
9445.98 282
9446.90 247
9447.81 255
9448.73 264
9449.65 245
9450.57 224
9451.48 220
9452.40 243
9453.32 292
9454.24 255
9455.16 290
9456.07 257
9456.99 271
9457.91 260
9458.83 307
9459.75 296
9460.66 313
9461.58 261
9462.50 283
9463.42 249
9464.34 234
9465.26 241
9466.18 219
9467.09 262
9468.01 264
9468.93 233
9469.85 272
9470.77 252
9471.69 233
9472.61 230
9473.53 245
9474.44 261
9475.36 257
9476.28 280
9477.20 277
9478.12 230
9479.04 255
9479.96 288
9480.88 290
9481.80 255
9482.72 267
9483.64 268
9484.56 214
9485.47 261
9486.39 240
9487.31 260
9488.23 267
9489.15 277
9490.07 275
9490.99 262
9491.91 215
9492.83 267
9493.75 273
9494.67 223
9495.59 229
9496.51 192
9497.43 218
9498.35 240
9499.27 232
9500.19 224
9501.11 230
9502.03 223
9502.95 232
9503.87 220
9504.79 242
9505.71 220
9506.63 215
9507.56 230
9508.48 223
9509.40 259
9510.32 218
9511.24 232
9512.16 270
9513.08 255
9514.00 253
9514.92 223
9515.84 210
9516.76 247
9517.68 232
9518.61 255
9519.53 262
9520.45 250
9521.37 237
9522.29 251
9523.21 256
9524.13 251
9525.05 214
9525.98 219
9526.90 252
9527.82 226
9528.74 262
9529.66 231
9530.58 235
9531.50 258
9532.43 255
9533.35 264
9534.27 273
9535.19 263
9536.11 270
9537.04 287
9537.96 293
9538.88 276
9539.80 269
9540.72 217
9541.65 277
9542.57 259
9543.49 231
9544.41 198
9545.34 232
9546.26 239
9547.18 239
9548.10 226
9549.03 197
9549.95 237
9550.87 239
9551.79 260
9552.72 237
9553.64 192
9554.56 216
9555.48 246
9556.41 242
9557.33 267
9558.25 216
9559.18 232
9560.10 243
9561.02 212
9561.95 239
9562.87 267
9563.79 253
9564.72 273
9565.64 244
9566.56 249
9567.49 233
9568.41 212
9569.33 250
9570.26 284
9571.18 266
9572.10 267
9573.03 240
9573.95 273
9574.88 275
9575.80 230
9576.72 187
9577.65 256
9578.57 239
9579.49 247
9580.42 226
9581.34 235
9582.27 252
9583.19 237
9584.12 192
9585.04 207
9585.96 211
9586.89 235
9587.81 265
9588.74 217
9589.66 211
9590.59 241
9591.51 233
9592.44 245
9593.36 222
9594.29 251
9595.21 250
9596.14 240
9597.06 292
9597.98 218
9598.91 264
9599.83 268
9600.76 216
9601.68 242
9602.61 237
9603.54 251
9604.46 243
9605.39 264
9606.31 263
9607.24 227
9608.16 232
9609.09 264
9610.01 242
9610.94 275
9611.86 253
9612.79 260
9613.72 250
9614.64 235
9615.57 273
9616.49 286
9617.42 243
9618.34 246
9619.27 274
9620.20 250
9621.12 249
9622.05 247
9622.97 268
9623.90 249
9624.83 241
9625.75 241
9626.68 262
9627.61 274
9628.53 270
9629.46 259
9630.39 263
9631.31 227
9632.24 247
9633.16 256
9634.09 287
9635.02 275
9635.95 267
9636.87 264
9637.80 237
9638.73 280
9639.65 290
9640.58 297
9641.51 285
9642.43 315
9643.36 270
9644.29 301
9645.22 258
9646.14 281
9647.07 266
9648.00 278
9648.92 280
9649.85 310
9650.78 322
9651.71 291
9652.63 335
9653.56 301
9654.49 350
9655.42 350
9656.34 361
9657.27 288
9658.20 277
9659.13 289
9660.06 307
9660.98 292
9661.91 270
9662.84 260
9663.77 239
9664.70 266
9665.62 285
9666.55 279
9667.48 266
9668.41 273
9669.34 313
9670.27 341
9671.19 285
9672.12 272
9673.05 274
9673.98 300
9674.91 260
9675.84 254
9676.77 277
9677.70 276
9678.62 296
9679.55 287
9680.48 259
9681.41 272
9682.34 297
9683.27 271
9684.20 277
9685.13 262
9686.06 277
9686.99 255
9687.91 256
9688.84 273
9689.77 267
9690.70 281
9691.63 273
9692.56 271
9693.49 232
9694.42 271
9695.35 292
9696.28 331
9697.21 273
9698.14 303
9699.07 260
9700.00 321
9700.93 296
9701.86 315
9702.79 314
9703.72 301
9704.65 344
9705.58 317
9706.51 320
9707.44 280
9708.37 322
9709.30 306
9710.23 292
9711.16 261
9712.09 255
9713.02 267
9713.95 269
9714.88 234
9715.81 271
9716.74 249
9717.67 237
9718.61 239
9719.54 258
9720.47 283
9721.40 282
9722.33 302
9723.26 233
9724.19 243
9725.12 250
9726.05 253
9726.98 247
9727.92 282
9728.85 249
9729.78 246
9730.71 217
9731.64 229
9732.57 268
9733.50 280
9734.43 254
9735.37 265
9736.30 288
9737.23 253
9738.16 267
9739.09 240
9740.02 270
9740.96 244
9741.89 274
9742.82 270
9743.75 259
9744.68 291
9745.62 275
9746.55 273
9747.48 279
9748.41 271
9749.34 252
9750.28 217
9751.21 255
9752.14 228
9753.07 228
9754.01 240
9754.94 250
9755.87 280
9756.80 268
9757.74 270
9758.67 254
9759.60 224
9760.53 228
9761.47 266
9762.40 279
9763.33 273
9764.27 236
9765.20 256
9766.13 309
9767.07 236
9768.00 266
9768.93 260
9769.86 280
9770.80 258
9771.73 310
9772.66 274
9773.60 285
9774.53 291
9775.47 336
9776.40 301
9777.33 226
9778.27 229
9779.20 256
9780.13 286
9781.07 287
9782.00 255
9782.93 250
9783.87 295
9784.80 301
9785.74 297
9786.67 326
9787.60 323
9788.54 296
9789.47 307
9790.41 328
9791.34 310
9792.28 322
9793.21 275
9794.14 266
9795.08 210
9796.01 259
9796.95 311
9797.88 263
9798.82 262
9799.75 283
9800.69 292
9801.62 330
9802.56 245
9803.49 257
9804.42 277
9805.36 251
9806.29 292
9807.23 305
9808.16 285
9809.10 251
9810.03 249
9810.97 276
9811.91 241
9812.84 238
9813.78 241
9814.71 262
9815.65 289
9816.58 240
9817.52 251
9818.45 251
9819.39 269
9820.32 266
9821.26 209
9822.20 243
9823.13 244
9824.07 245
9825.00 201
9825.94 220
9826.87 235
9827.81 245
9828.75 230
9829.68 230
9830.62 252
9831.55 251
9832.49 274
9833.43 247
9834.36 243
9835.30 242
9836.24 243
9837.17 220
9838.11 255
9839.05 248
9839.98 210
9840.92 236
9841.86 271
9842.79 233
9843.73 235
9844.67 227
9845.60 227
9846.54 246
9847.48 240
9848.41 207
9849.35 255
9850.29 225
9851.22 249
9852.16 265
9853.10 236
9854.04 227
9854.97 254
9855.91 224
9856.85 253
9857.79 235
9858.72 214
9859.66 230
9860.60 255
9861.54 252
9862.47 211
9863.41 269
9864.35 276
9865.29 206
9866.22 220
9867.16 250
9868.10 242
9869.04 243
9869.98 255
9870.91 256
9871.85 280
9872.79 252
9873.73 244
9874.67 220
9875.60 268
9876.54 221
9877.48 267
9878.42 251
9879.36 269
9880.30 268
9881.24 231
9882.17 217
9883.11 232
9884.05 243
9884.99 223
9885.93 237
9886.87 243
9887.81 289
9888.74 244
9889.68 246
9890.62 251
9891.56 247
9892.50 243
9893.44 263
9894.38 255
9895.32 218
9896.26 230
9897.20 284
9898.14 238
9899.08 248
9900.01 278
9900.95 268
9901.89 273
9902.83 229
9903.77 233
9904.71 269
9905.65 311
9906.59 284
9907.53 248
9908.47 278
9909.41 280
9910.35 259
9911.29 266
9912.23 230
9913.17 252
9914.11 262
9915.05 270
9915.99 283
9916.93 299
9917.87 256
9918.81 270
9919.75 299
9920.69 273
9921.63 271
9922.57 310
9923.51 274
9924.46 256
9925.40 290
9926.34 297
9927.28 402
9928.22 469
9929.16 487
9930.10 532
9931.04 580
9931.98 611
9932.92 575
9933.86 537
9934.80 487
9935.75 413
9936.69 394
9937.63 338
9938.57 310
9939.51 318
9940.45 343
9941.39 309
9942.34 284
9943.28 247
9944.22 274
9945.16 240
9946.10 267
9947.04 226
9947.98 266
9948.93 256
9949.87 264
9950.81 267
9951.75 298
9952.69 262
9953.64 248
9954.58 261
9955.52 241
9956.46 251
9957.40 249
9958.35 244
9959.29 267
9960.23 214
9961.17 216
9962.12 264
9963.06 268
9964.00 260
9964.94 236
9965.89 239
9966.83 255
9967.77 280
9968.71 262
9969.66 243
9970.60 224
9971.54 222
9972.48 225
9973.43 239
9974.37 232
9975.31 236
9976.26 249
9977.20 252
9978.14 261
9979.09 207
9980.03 234
9980.97 253
9981.92 241
9982.86 260
9983.80 248
9984.75 242
9985.69 229
9986.63 215
9987.58 241
9988.52 236
9989.46 254
9990.41 252
9991.35 256
9992.30 264
9993.24 266
9994.18 262
9995.13 245
9996.07 235
9997.01 206
9997.96 218
9998.90 225
9999.85 220
10000.79 234
10001.74 228
10002.68 219
10003.62 242
10004.57 255
10005.51 228
10006.46 259
10007.40 232
10008.35 258
10009.29 249
10010.24 244
10011.18 244
10012.13 263
10013.07 235
10014.01 257
10014.96 228
10015.90 236
10016.85 236
10017.79 219
10018.74 209
10019.68 213
10020.63 228
10021.58 202
10022.52 263
10023.47 212
10024.41 253
10025.36 257
10026.30 280
10027.25 219
10028.19 234
10029.14 238
10030.08 251
10031.03 246
10031.98 238
10032.92 267
10033.87 237
10034.81 251
10035.76 233
10036.70 226
10037.65 225
10038.60 228
10039.54 230
10040.49 254
10041.43 253
10042.38 254
10043.33 249
10044.27 258
10045.22 241
10046.17 194
10047.11 190
10048.06 236
10049.01 230
10049.95 221
10050.90 219
10051.84 202
10052.79 228
10053.74 204
10054.69 209
10055.63 216
10056.58 219
10057.53 181
10058.47 196
10059.42 200
10060.37 188
10061.31 211
10062.26 219
10063.21 237
10064.16 245
10065.10 228
10066.05 198
10067.00 266
10067.94 236
10068.89 201
10069.84 232
10070.79 249
10071.73 227
10072.68 225
10073.63 213
10074.58 231
10075.53 215
10076.47 204
10077.42 219
10078.37 228
10079.32 236
10080.26 205
10081.21 212
10082.16 228
10083.11 258
10084.06 212
10085.01 187
10085.95 184
10086.90 212
10087.85 175
10088.80 187
10089.75 206
10090.70 192
10091.64 177
10092.59 213
10093.54 231
10094.49 186
10095.44 207
10096.39 187
10097.34 175
10098.28 183
10099.23 215
10100.18 221
10101.13 256
10102.08 234
10103.03 219
10103.98 192
10104.93 223
10105.88 225
10106.83 224
10107.78 215
10108.72 215
10109.67 217
10110.62 199
10111.57 246
10112.52 187
10113.47 215
10114.42 210
10115.37 244
10116.32 200
10117.27 197
10118.22 211
10119.17 215
10120.12 189
10121.07 189
10122.02 166
10122.97 191
10123.92 187
10124.87 164
10125.82 172
10126.77 196
10127.72 195
10128.67 193
10129.62 241
10130.57 181
10131.52 204
10132.47 184
10133.42 207
10134.37 219
10135.32 196
10136.27 211
10137.22 235
10138.18 241
10139.13 211
10140.08 223
10141.03 170
10141.98 214
10142.93 205
10143.88 223
10144.83 188
10145.78 224
10146.73 216
10147.68 195
10148.64 184
10149.59 216
10150.54 205
10151.49 229
10152.44 204
10153.39 213
10154.34 222
10155.30 211
10156.25 196
10157.20 158
10158.15 201
10159.10 219
10160.05 243
10161.01 226
10161.96 196
10162.91 214
10163.86 208
10164.81 216
10165.76 221
10166.72 220
10167.67 180
10168.62 216
10169.57 181
10170.53 195
10171.48 184
10172.43 221
10173.38 173
10174.33 204
10175.29 175
10176.24 200
10177.19 180
10178.14 209
10179.10 207
10180.05 178
10181.00 199
10181.96 197
10182.91 233
10183.86 178
10184.81 199
10185.77 192
10186.72 259
10187.67 229
10188.63 213
10189.58 198
10190.53 209
10191.49 204
10192.44 233
10193.39 225
10194.35 190
10195.30 190
10196.25 190
10197.21 211
10198.16 184
10199.11 207
10200.07 213
10201.02 216
10201.97 213
10202.93 226
10203.88 175
10204.84 205
10205.79 214
10206.74 231
10207.70 192
10208.65 228
10209.60 192
10210.56 240
10211.51 239
10212.47 230
10213.42 230
10214.38 234
10215.33 262
10216.28 164
10217.24 169
10218.19 166
10219.15 238
10220.10 198
10221.06 213
10222.01 184
10222.97 211
10223.92 192
10224.88 214
10225.83 253
10226.79 204
10227.74 217
10228.70 196
10229.65 210
10230.61 231
10231.56 208
10232.52 197
10233.47 230
10234.43 179
10235.38 204
10236.34 213
10237.29 201
10238.25 221
10239.20 213
10240.16 179
10241.11 211
10242.07 210
10243.03 196
10243.98 185
10244.94 186
10245.89 204
10246.85 175
10247.80 186
10248.76 165
10249.72 209
10250.67 189
10251.63 194
10252.58 187
10253.54 211
10254.50 209
10255.45 171
10256.41 190
10257.36 181
10258.32 216
10259.28 218
10260.23 255
10261.19 182
10262.15 192
10263.10 202
10264.06 231
10265.02 197
10265.97 183
10266.93 202
10267.89 204
10268.84 250
10269.80 194
10270.76 228
10271.71 193
10272.67 198
10273.63 204
10274.59 197
10275.54 186
10276.50 212
10277.46 191
10278.41 213
10279.37 187
10280.33 200
10281.29 208
10282.24 176
10283.20 173
10284.16 138
10285.12 168
10286.07 190
10287.03 213
10287.99 172
10288.95 216
10289.91 172
10290.86 208
10291.82 182
10292.78 169
10293.74 198
10294.70 185
10295.65 177
10296.61 205
10297.57 189
10298.53 197
10299.49 209
10300.44 185
10301.40 192
10302.36 165
10303.32 182
10304.28 163
10305.24 168
10306.20 186
10307.15 172
10308.11 146
10309.07 154
10310.03 166
10310.99 168
10311.95 198
10312.91 200
10313.87 213
10314.82 184
10315.78 188
10316.74 184
10317.70 179
10318.66 180
10319.62 214
10320.58 176
10321.54 204
10322.50 202
10323.46 167
10324.42 177
10325.38 155
10326.34 175
10327.29 180
10328.25 178
10329.21 182
10330.17 189
10331.13 201
10332.09 161
10333.05 175
10334.01 187
10334.97 170
10335.93 193
10336.89 189
10337.85 187
10338.81 151
10339.77 190
10340.73 213
10341.69 225
10342.65 212
10343.61 213
10344.57 193
10345.54 198
10346.50 179
10347.46 170
10348.42 209
10349.38 216
10350.34 214
10351.30 185
10352.26 178
10353.22 161
10354.18 164
10355.14 184
10356.10 201
10357.06 189
10358.02 182
10358.99 182
10359.95 164
10360.91 188
10361.87 150
10362.83 207
10363.79 235
10364.75 201
10365.71 166
10366.68 207
10367.64 200
10368.60 183
10369.56 178
10370.52 191
10371.48 181
10372.44 194
10373.41 181
10374.37 182
10375.33 195
10376.29 194
10377.25 201
10378.22 181
10379.18 186
10380.14 169
10381.10 190
10382.06 183
10383.03 184
10383.99 227
10384.95 185
10385.91 175
10386.88 170
10387.84 200
10388.80 203
10389.76 192
10390.72 173
10391.69 194
10392.65 172
10393.61 193
10394.58 204
10395.54 168
10396.50 184
10397.46 205
10398.43 216
10399.39 209
10400.35 232
10401.32 196
10402.28 177
10403.24 172
10404.20 213
10405.17 194
10406.13 203
10407.09 181
10408.06 176
10409.02 173
10409.98 197
10410.95 163
10411.91 180
10412.88 177
10413.84 189
10414.80 155
10415.77 167
10416.73 203
10417.69 177
10418.66 229
10419.62 204
10420.59 233
10421.55 252
10422.51 213
10423.48 228
10424.44 242
10425.41 246
10426.37 251
10427.33 234
10428.30 202
10429.26 189
10430.23 183
10431.19 213
10432.16 182
10433.12 160
10434.08 178
10435.05 190
10436.01 156
10436.98 154
10437.94 173
10438.91 194
10439.87 195
10440.84 196
10441.80 185
10442.77 165
10443.73 201
10444.70 175
10445.66 176
10446.63 146
10447.59 165
10448.56 175
10449.52 217
10450.49 179
10451.45 173
10452.42 179
10453.38 226
10454.35 182
10455.32 149
10456.28 184
10457.25 169
10458.21 182
10459.18 205
10460.14 188
10461.11 164
10462.08 171
10463.04 192
10464.01 204
10464.97 193
10465.94 201
10466.90 208
10467.87 210
10468.84 194
10469.80 180
10470.77 149
10471.74 173
10472.70 197
10473.67 195
10474.63 199
10475.60 172
10476.57 185
10477.53 154
10478.50 142
10479.47 145
10480.43 171
10481.40 190
10482.37 194
10483.33 187
10484.30 186
10485.27 185
10486.24 200
10487.20 177
10488.17 179
10489.14 192
10490.10 189
10491.07 194
10492.04 215
10493.01 225
10493.97 172
10494.94 188
10495.91 169
10496.87 165
10497.84 176
10498.81 202
10499.78 179
10500.74 177
10501.71 203
10502.68 170
10503.65 179
10504.62 189
10505.58 184
10506.55 141
10507.52 170
10508.49 184
10509.46 204
10510.42 183
10511.39 196
10512.36 159
10513.33 210
10514.30 209
10515.26 211
10516.23 191
10517.20 213
10518.17 161
10519.14 157
10520.11 187
10521.08 177
10522.04 182
10523.01 180
10523.98 197
10524.95 185
10525.92 203
10526.89 179
10527.86 190
10528.83 175
10529.79 189
10530.76 191
10531.73 165
10532.70 179
10533.67 145
10534.64 183
10535.61 177
10536.58 180
10537.55 195
10538.52 199
10539.49 170
10540.46 168
10541.43 165
10542.39 170
10543.36 168
10544.33 169
10545.30 195
10546.27 175
10547.24 164
10548.21 195
10549.18 199
10550.15 181
10551.12 192
10552.09 178
10553.06 182
10554.03 163
10555.00 176
10555.97 178
10556.94 178
10557.91 156
10558.88 169
10559.85 198
10560.82 205
10561.80 182
10562.77 162
10563.74 171
10564.71 191
10565.68 184
10566.65 163
10567.62 223
10568.59 197
10569.56 216
10570.53 186
10571.50 209
10572.47 173
10573.44 188
10574.41 194
10575.39 211
10576.36 200
10577.33 185
10578.30 175
10579.27 165
10580.24 180
10581.21 165
10582.18 166
10583.16 155
10584.13 198
10585.10 179
10586.07 166
10587.04 183
10588.01 167
10588.99 204
10589.96 195
10590.93 158
10591.90 171
10592.87 195
10593.84 220
10594.82 178
10595.79 164
10596.76 181
10597.73 161
10598.70 173
10599.68 125
10600.65 177
10601.62 178
10602.59 174
10603.57 157
10604.54 154
10605.51 161
10606.48 182
10607.46 171
10608.43 169
10609.40 182
10610.37 179
10611.35 184
10612.32 149
10613.29 162
10614.27 147
10615.24 181
10616.21 175
10617.18 169
10618.16 217
10619.13 168
10620.10 185
10621.08 190
10622.05 174
10623.02 166
10624.00 153
10624.97 175
10625.94 196
10626.92 160
10627.89 163
10628.86 185
10629.84 208
10630.81 191
10631.78 178
10632.76 188
10633.73 173
10634.71 181
10635.68 166
10636.65 157
10637.63 175
10638.60 226
10639.58 241
10640.55 189
10641.52 172
10642.50 186
10643.47 180
10644.45 180
10645.42 175
10646.39 198
10647.37 179
10648.34 186
10649.32 176
10650.29 180
10651.27 194
10652.24 151
10653.22 163
10654.19 145
10655.17 149
10656.14 163
10657.12 172
10658.09 170
10659.07 182
10660.04 172
10661.01 151
10661.99 191
10662.97 172
10663.94 184
10664.92 171
10665.89 169
10666.87 176
10667.84 203
10668.82 173
10669.79 192
10670.77 204
10671.74 172
10672.72 155
10673.69 165
10674.67 168
10675.65 171
10676.62 197
10677.60 172
10678.57 167
10679.55 170
10680.52 191
10681.50 149
10682.48 186
10683.45 171
10684.43 174
10685.40 185
10686.38 157
10687.36 174
10688.33 178
10689.31 162
10690.29 147
10691.26 151
10692.24 148
10693.22 173
10694.19 162
10695.17 175
10696.14 168
10697.12 178
10698.10 168
10699.08 154
10700.05 150
10701.03 167
10702.01 186
10702.98 172
10703.96 160
10704.94 151
10705.91 159
10706.89 166
10707.87 170
10708.85 144
10709.82 147
10710.80 158
10711.78 175
10712.75 155
10713.73 170
10714.71 174
10715.69 168
10716.66 173
10717.64 175
10718.62 172
10719.60 160
10720.57 154
10721.55 136
10722.53 172
10723.51 153
10724.49 190
10725.46 161
10726.44 150
10727.42 131
10728.40 161
10729.38 177
10730.35 164
10731.33 158
10732.31 168
10733.29 167
10734.27 187
10735.25 169
10736.22 166
10737.20 162
10738.18 142
10739.16 170
10740.14 141
10741.12 125
10742.10 141
10743.08 165
10744.05 171
10745.03 168
10746.01 163
10746.99 183
10747.97 188
10748.95 156
10749.93 136
10750.91 164
10751.89 175
10752.87 165
10753.84 145
10754.82 161
10755.80 172
10756.78 178
10757.76 178
10758.74 149
10759.72 154
10760.70 144
10761.68 168
10762.66 153
10763.64 152
10764.62 183
10765.60 154
10766.58 159
10767.56 172
10768.54 170
10769.52 151
10770.50 181
10771.48 154
10772.46 155
10773.44 146
10774.42 181
10775.40 190
10776.38 207
10777.36 186
10778.34 155
10779.32 149
10780.30 172
10781.28 139
10782.26 125
10783.24 144
10784.22 145
10785.20 160
10786.19 174
10787.17 167
10788.15 139
10789.13 162
10790.11 169
10791.09 169
10792.07 177
10793.05 186
10794.03 176
10795.01 179
10796.00 152
10796.98 170
10797.96 194
10798.94 192
10799.92 170
10800.90 153
10801.88 182
10802.86 152
10803.85 172
10804.83 183
10805.81 182
10806.79 176
10807.77 164
10808.75 156
10809.74 183
10810.72 195
10811.70 159
10812.68 189
10813.66 160
10814.65 157
10815.63 132
10816.61 178
10817.59 175
10818.57 179
10819.56 142
10820.54 168
10821.52 186
10822.50 152
10823.49 148
10824.47 153
10825.45 162
10826.43 165
10827.42 149
10828.40 161
10829.38 163
10830.36 146
10831.35 160
10832.33 165
10833.31 167
10834.30 168
10835.28 162
10836.26 171
10837.25 157
10838.23 160
10839.21 145
10840.19 180
10841.18 178
10842.16 176
10843.14 178
10844.13 180
10845.11 163
10846.09 180
10847.08 188
10848.06 162
10849.05 142
10850.03 155
10851.01 143
10852.00 165
10852.98 171
10853.96 156
10854.95 181
10855.93 201
10856.92 197
10857.90 172
10858.88 170
10859.87 181
10860.85 189
10861.84 160
10862.82 177
10863.80 174
10864.79 164
10865.77 128
10866.76 174
10867.74 164
10868.73 168
10869.71 163
10870.70 158
10871.68 163
10872.67 142
10873.65 153
10874.63 154
10875.62 177
10876.60 169
10877.59 164
10878.57 144
10879.56 146
10880.54 154
10881.53 180
10882.51 186
10883.50 167
10884.48 165
10885.47 189
10886.46 168
10887.44 195
10888.43 176
10889.41 173
10890.40 182
10891.38 161
10892.37 165
10893.35 189
10894.34 174
10895.33 174
10896.31 162
10897.30 177
10898.28 180
10899.27 194
10900.25 175
10901.24 153
10902.23 160
10903.21 195
10904.20 174
10905.18 156
10906.17 177
10907.16 188
10908.14 173
10909.13 164
10910.12 181
10911.10 183
10912.09 159
10913.08 162
10914.06 169
10915.05 171
10916.04 176
10917.02 172
10918.01 210
10919.00 214
10919.98 177
10920.97 145
10921.96 183
10922.94 183
10923.93 160
10924.92 166
10925.90 151
10926.89 139
10927.88 169
10928.87 176
10929.85 200
10930.84 175
10931.83 181
10932.82 185
10933.80 198
10934.79 181
10935.78 161
10936.77 189
10937.75 170
10938.74 190
10939.73 155
10940.72 170
10941.70 166
10942.69 175
10943.68 172
10944.67 194
10945.66 149
10946.64 159
10947.63 148
10948.62 183
10949.61 193
10950.60 166
10951.58 180
10952.57 186
10953.56 185
10954.55 172
10955.54 187
10956.53 172
10957.52 162
10958.50 170
10959.49 191
10960.48 204
10961.47 217
10962.46 190
10963.45 186
10964.44 172
10965.42 179
10966.41 193
10967.40 170
10968.39 166
10969.38 165
10970.37 155
10971.36 182
10972.35 172
10973.34 179
10974.33 161
10975.32 175
10976.31 207
10977.29 168
10978.28 159
10979.27 185
10980.26 158
10981.25 166
10982.24 159
10983.23 156
10984.22 152
10985.21 194
10986.20 146
10987.19 194
10988.18 188
10989.17 192
10990.16 185
10991.15 172
10992.14 207
10993.13 192
10994.12 172
10995.11 193
10996.10 230
10997.09 199
10998.08 173
10999.07 165
11000.06 185
11001.05 172
11002.05 155
11003.04 165
11004.03 203
11005.02 184
11006.01 188
11007.00 188
11007.99 230
11008.98 211
11009.97 178
11010.96 215
11011.95 210
11012.94 185
11013.94 175
11014.93 198
11015.92 170
11016.91 162
11017.90 160
11018.89 184
11019.88 160
11020.87 170
11021.87 176
11022.86 176
11023.85 155
11024.84 173
11025.83 194
11026.82 168
11027.81 167
11028.81 167
11029.80 190
11030.79 179
11031.78 151
11032.77 167
11033.77 210
11034.76 193
11035.75 145
11036.74 143
11037.73 161
11038.73 165
11039.72 153
11040.71 153
11041.70 176
11042.70 169
11043.69 159
11044.68 193
11045.67 155
11046.67 159
11047.66 188
11048.65 187
11049.64 159
11050.64 176
11051.63 168
11052.62 170
11053.61 179
11054.61 157
11055.60 157
11056.59 160
11057.59 183
11058.58 170
11059.57 151
11060.57 152
11061.56 188
11062.55 165
11063.55 149
11064.54 165
11065.53 187
11066.53 173
11067.52 161
11068.51 174
11069.51 153
11070.50 156
11071.49 154
11072.49 152
11073.48 130
11074.48 143
11075.47 165
11076.46 155
11077.46 148
11078.45 155
11079.45 170
11080.44 162
11081.43 170
11082.43 152
11083.42 148
11084.42 172
11085.41 180
11086.40 171
11087.40 172
11088.39 141
11089.39 155
11090.38 175
11091.38 189
11092.37 173
11093.37 163
11094.36 182
11095.36 158
11096.35 149
11097.35 155
11098.34 177
11099.34 164
11100.33 170
11101.33 182
11102.32 160
11103.32 181
11104.31 168
11105.31 181
11106.30 168
11107.30 166
11108.29 144
11109.29 128
11110.28 159
11111.28 156
11112.27 146
11113.27 172
11114.26 184
11115.26 147
11116.26 137
11117.25 168
11118.25 150
11119.24 166
11120.24 150
11121.24 204
11122.23 175
11123.23 170
11124.22 176
11125.22 166
11126.22 179
11127.21 163
11128.21 157
11129.20 151
11130.20 138
11131.20 151
11132.19 180
11133.19 191
11134.19 155
11135.18 152
11136.18 193
11137.18 204
11138.17 175
11139.17 145
11140.17 158
11141.16 165
11142.16 158
11143.16 185
11144.15 145
11145.15 125
11146.15 164
11147.14 177
11148.14 175
11149.14 157
11150.14 164
11151.13 158
11152.13 163
11153.13 167
11154.13 172
11155.12 166
11156.12 164
11157.12 185
11158.12 149
11159.11 130
11160.11 167
11161.11 155
11162.11 175
11163.10 163
11164.10 192
11165.10 169
11166.10 171
11167.10 168
11168.09 159
11169.09 148
11170.09 173
11171.09 192
11172.09 156
11173.08 188
11174.08 169
11175.08 150
11176.08 133
11177.08 154
11178.08 157
11179.08 161
11180.07 158
11181.07 147
11182.07 145
11183.07 163
11184.07 164
11185.07 179
11186.07 166
11187.06 160
11188.06 184
11189.06 168
11190.06 148
11191.06 163
11192.06 153
11193.06 155
11194.06 148
11195.06 122
11196.06 146
11197.06 172
11198.06 161
11199.05 152
11200.05 154
11201.05 162
11202.05 192
11203.05 159
11204.05 159
11205.05 148
11206.05 124
11207.05 150
11208.05 145
11209.05 155
11210.05 170
11211.05 185
11212.05 169
11213.05 158
11214.05 160
11215.05 164
11216.05 135
11217.05 159
11218.05 159
11219.05 147
11220.05 166
11221.05 165
11222.05 157
11223.05 133
11224.05 137
11225.06 154
11226.06 190
11227.06 181
11228.06 163
11229.06 156
11230.06 130
11231.06 144
11232.06 178
11233.06 149
11234.06 133
11235.06 156
11236.06 147
11237.07 143
11238.07 144
11239.07 136
11240.07 136
11241.07 163
11242.07 164
11243.07 132
11244.07 111
11245.08 130
11246.08 152
11247.08 168
11248.08 149
11249.08 146
11250.08 149
11251.09 176
11252.09 163
11253.09 182
11254.09 143
11255.09 137
11256.10 140
11257.10 156
11258.10 164
11259.10 186
11260.10 180
11261.11 172
11262.11 146
11263.11 160
11264.11 140
11265.11 135
11266.12 168
11267.12 171
11268.12 150
11269.12 145
11270.13 152
11271.13 143
11272.13 162
11273.14 157
11274.14 171
11275.14 133
11276.14 151
11277.15 138
11278.15 151
11279.15 156
11280.16 154
11281.16 166
11282.16 160
11283.17 158
11284.17 135
11285.17 175
11286.17 185
11287.18 175
11288.18 124
11289.18 122
11290.19 121
11291.19 153
11292.20 142
11293.20 157
11294.20 151
11295.21 166
11296.21 154
11297.21 159
11298.22 212
11299.22 181
11300.23 149
11301.23 155
11302.23 162
11303.24 130
11304.24 127
11305.25 152
11306.25 145
11307.25 147
11308.26 144
11309.26 165
11310.27 173
11311.27 164
11312.28 126
11313.28 152
11314.29 150
11315.29 177
11316.29 160
11317.30 156
11318.30 165
11319.31 204
11320.31 149
11321.32 175
11322.32 173
11323.33 168
11324.33 192
11325.34 151
11326.34 161
11327.35 191
11328.35 180
11329.36 159
11330.36 138
11331.37 125
11332.38 137
11333.38 169
11334.39 179
11335.39 162
11336.40 139
11337.40 163
11338.41 206
11339.41 178
11340.42 157
11341.43 154
11342.43 149
11343.44 200
11344.44 201
11345.45 135
11346.46 137
11347.46 174
11348.47 165
11349.47 173
11350.48 135
11351.49 140
11352.49 169
11353.50 186
11354.50 168
11355.51 156
11356.52 155
11357.52 176
11358.53 164
11359.54 172
11360.54 139
11361.55 129
11362.56 155
11363.56 161
11364.57 137
11365.58 149
11366.58 152
11367.59 161
11368.60 185
11369.61 150
11370.61 146
11371.62 164
11372.63 169
11373.63 144
11374.64 136
11375.65 137
11376.66 152
11377.66 156
11378.67 133
11379.68 161
11380.69 153
11381.69 151
11382.70 131
11383.71 123
11384.72 160
11385.72 164
11386.73 171
11387.74 147
11388.75 156
11389.76 188
11390.76 151
11391.77 139
11392.78 150
11393.79 180
11394.80 179
11395.80 138
11396.81 152
11397.82 134
11398.83 147
11399.84 158
11400.85 166
11401.85 133
11402.86 172
11403.87 144
11404.88 148
11405.89 140
11406.90 150
11407.91 148
11408.91 172
11409.92 151
11410.93 152
11411.94 157
11412.95 141
11413.96 158
11414.97 165
11415.98 179
11416.99 146
11418.00 183
11419.00 151
11420.01 143
11421.02 145
11422.03 158
11423.04 138
11424.05 129
11425.06 125
11426.07 153
11427.08 150
11428.09 145
11429.10 120
11430.11 139
11431.12 171
11432.13 154
11433.14 171
11434.15 151
11435.16 140
11436.17 166
11437.18 173
11438.19 153
11439.20 161
11440.21 184
11441.22 159
11442.23 163
11443.24 121
11444.25 168
11445.26 155
11446.27 159
11447.28 139
11448.29 179
11449.30 167
11450.31 164
11451.32 153
11452.33 137
11453.34 141
11454.36 159
11455.37 158
11456.38 155
11457.39 140
11458.40 141
11459.41 170
11460.42 161
11461.43 173
11462.44 167
11463.45 176
11464.47 164
11465.48 128
11466.49 155
11467.50 150
11468.51 152
11469.52 166
11470.53 172
11471.55 150
11472.56 154
11473.57 163
11474.58 175
11475.59 171
11476.60 182
11477.62 161
11478.63 154
11479.64 161
11480.65 178
11481.66 159
11482.68 170
11483.69 169
11484.70 168
11485.71 151
11486.72 171
11487.74 145
11488.75 144
11489.76 168
11490.77 154
11491.79 151
11492.80 125
11493.81 164
11494.82 162
11495.84 149
11496.85 133
11497.86 155
11498.87 170
11499.89 171
11500.90 140
11501.91 140
11502.93 164
11503.94 161
11504.95 152
11505.96 158
11506.98 187
11507.99 165
11509.00 180
11510.02 184
11511.03 153
11512.04 145
11513.06 193
11514.07 142
11515.08 180
11516.10 205
11517.11 176
11518.13 163
11519.14 162
11520.15 150
11521.17 155
11522.18 177
11523.19 152
11524.21 172
11525.22 149
11526.24 185
11527.25 169
11528.26 179
11529.28 179
11530.29 166
11531.31 151
11532.32 170
11533.33 169
11534.35 162
11535.36 167
11536.38 166
11537.39 157
11538.41 133
11539.42 180
11540.44 197
11541.45 204
11542.47 167
11543.48 179
11544.49 175
11545.51 162
11546.52 205
11547.54 173
11548.55 165
11549.57 163
11550.58 183
11551.60 190
11552.61 195
11553.63 173
11554.64 202
11555.66 171
11556.68 177
11557.69 159
11558.71 199
11559.72 210
11560.74 186
11561.75 164
11562.77 150
11563.78 167
11564.80 205
11565.82 160
11566.83 152
11567.85 182
11568.86 173
11569.88 170
11570.89 179
11571.91 174
11572.93 170
11573.94 213
11574.96 204
11575.97 205
11576.99 178
11578.01 164
11579.02 200
11580.04 166
11581.06 182
11582.07 216
11583.09 209
11584.11 160
11585.12 197
11586.14 192
11587.16 224
11588.17 225
11589.19 203
11590.21 204
11591.22 208
11592.24 203
11593.26 190
11594.27 186
11595.29 211
11596.31 229
11597.32 224
11598.34 203
11599.36 242
11600.38 245
11601.39 227
11602.41 273
11603.43 238
11604.45 307
11605.46 324
11606.48 353
11607.50 321
11608.52 303
11609.53 320
11610.55 307
11611.57 304
11612.59 305
11613.60 263
11614.62 263
11615.64 252
11616.66 206
11617.68 205
11618.69 243
11619.71 244
11620.73 206
11621.75 247
11622.77 201
11623.78 236
11624.80 213
11625.82 230
11626.84 209
11627.86 183
11628.88 233
11629.90 193
11630.91 254
11631.93 283
11632.95 261
11633.97 304
11634.99 279
11636.01 269
11637.03 290
11638.05 316
11639.06 300
11640.08 328
11641.10 274
11642.12 301
11643.14 225
11644.16 206
11645.18 261
11646.20 249
11647.22 219
11648.24 236
11649.26 173
11650.28 183
11651.30 196
11652.31 200
11653.33 206
11654.35 238
11655.37 207
11656.39 206
11657.41 171
11658.43 174
11659.45 169
11660.47 172
11661.49 200
11662.51 200
11663.53 180
11664.55 172
11665.57 160
11666.59 185
11667.61 216
11668.63 201
11669.65 210
11670.67 202
11671.69 196
11672.71 194
11673.73 190
11674.76 175
11675.78 162
11676.80 202
11677.82 204
11678.84 180
11679.86 209
11680.88 219
11681.90 209
11682.92 168
11683.94 201
11684.96 216
11685.98 209
11687.00 199
11688.03 178
11689.05 194
11690.07 199
11691.09 186
11692.11 168
11693.13 150
11694.15 185
11695.17 181
11696.20 167
11697.22 172
11698.24 173
11699.26 169
11700.28 187
11701.30 194
11702.33 214
11703.35 169
11704.37 180
11705.39 185
11706.41 174
11707.44 162
11708.46 220
11709.48 170
11710.50 163
11711.52 193
11712.55 211
11713.57 171
11714.59 180
11715.61 191
11716.63 179
11717.66 187
11718.68 172
11719.70 206
11720.72 179
11721.75 167
11722.77 184
11723.79 174
11724.82 183
11725.84 194
11726.86 180
11727.88 176
11728.91 180
11729.93 178
11730.95 206
11731.98 203
11733.00 195
11734.02 166
11735.04 172
11736.07 180
11737.09 177
11738.11 207
11739.14 198
11740.16 180
11741.18 153
11742.21 180
11743.23 182
11744.25 172
11745.28 144
11746.30 177
11747.33 157
11748.35 172
11749.37 156
11750.40 145
11751.42 159
11752.44 166
11753.47 162
11754.49 169
11755.52 163
11756.54 141
11757.57 136
11758.59 148
11759.61 172
11760.64 174
11761.66 189
11762.69 169
11763.71 198
11764.74 162
11765.76 167
11766.78 159
11767.81 165
11768.83 165
11769.86 181
11770.88 164
11771.91 171
11772.93 179
11773.96 153
11774.98 162
11776.01 172
11777.03 145
11778.06 165
11779.08 161
11780.11 164
11781.13 162
11782.16 147
11783.18 153
11784.21 147
11785.23 170
11786.26 162
11787.28 159
11788.31 148
11789.34 143
11790.36 178
11791.39 182
11792.41 146
11793.44 141
11794.46 162
11795.49 168
11796.52 163
11797.54 157
11798.57 186
11799.59 154
11800.62 166
11801.65 136
11802.67 173
11803.70 168
11804.72 178
11805.75 142
11806.78 169
11807.80 188
11808.83 165
11809.86 190
11810.88 185
11811.91 158
11812.93 149
11813.96 157
11814.99 143
11816.01 163
11817.04 175
11818.07 176
11819.10 142
11820.12 138
11821.15 167
11822.18 165
11823.20 167
11824.23 148
11825.26 155
11826.28 158
11827.31 165
11828.34 141
11829.37 139
11830.39 134
11831.42 137
11832.45 149
11833.48 166
11834.50 149
11835.53 143
11836.56 138
11837.59 145
11838.61 144
11839.64 137
11840.67 154
11841.70 128
11842.72 154
11843.75 132
11844.78 158
11845.81 147
11846.84 161
11847.86 127
11848.89 136
11849.92 128
11850.95 147
11851.98 137
11853.01 181
11854.03 166
11855.06 151
11856.09 147
11857.12 154
11858.15 166
11859.18 155
11860.20 153
11861.23 136
11862.26 154
11863.29 151
11864.32 138
11865.35 135
11866.38 138
11867.41 144
11868.44 162
11869.46 151
11870.49 120
11871.52 148
11872.55 144
11873.58 121
11874.61 146
11875.64 168
11876.67 159
11877.70 130
11878.73 139
11879.76 152
11880.79 174
11881.82 157
11882.85 125
11883.88 153
11884.91 132
11885.93 143
11886.96 147
11887.99 162
11889.02 121
11890.05 154
11891.08 149
11892.11 157
11893.14 158
11894.17 164
11895.20 143
11896.23 124
11897.26 151
11898.30 136
11899.33 163
11900.36 145
11901.39 147
11902.42 142
11903.45 127
11904.48 137
11905.51 128
11906.54 145
11907.57 161
11908.60 153
11909.63 158
11910.66 162
11911.69 164
11912.72 144
11913.75 129
11914.79 156
11915.82 142
11916.85 120
11917.88 145
11918.91 157
11919.94 137
11920.97 187
11922.00 159
11923.04 135
11924.07 144
11925.10 150
11926.13 161
11927.16 143
11928.19 150
11929.22 147
11930.26 156
11931.29 157
11932.32 112
11933.35 142
11934.38 188
11935.41 180
11936.45 170
11937.48 135
11938.51 134
11939.54 136
11940.58 128
11941.61 125
11942.64 151
11943.67 138
11944.70 136
11945.74 147
11946.77 124
11947.80 111
11948.83 123
11949.87 180
11950.90 180
11951.93 183
11952.96 164
11954.00 167
11955.03 151
11956.06 171
11957.09 140
11958.13 143
11959.16 174
11960.19 187
11961.23 154
11962.26 131
11963.29 135
11964.33 139
11965.36 153
11966.39 140
11967.43 143
11968.46 148
11969.49 141
11970.53 148
11971.56 128
11972.59 130
11973.63 170
11974.66 156
11975.69 129
11976.73 136
11977.76 126
11978.79 123
11979.83 128
11980.86 157
11981.90 119
11982.93 145
11983.96 158
11985.00 156
11986.03 137
11987.07 141
11988.10 135
11989.13 159
11990.17 131
11991.20 135
11992.24 132
11993.27 152
11994.31 154
11995.34 124
11996.38 161
11997.41 128
11998.44 138
11999.48 144
12000.51 141
12001.55 125
12002.58 144
12003.62 125
12004.65 159
12005.69 167
12006.72 125
12007.76 132
12008.79 143
12009.83 132
12010.86 146
12011.90 138
12012.93 143
12013.97 140
12015.00 137
12016.04 146
12017.08 144
12018.11 140
12019.15 134
12020.18 144
12021.22 107
12022.25 132
12023.29 137
12024.32 179
12025.36 141
12026.40 147
12027.43 162
12028.47 137
12029.50 154
12030.54 151
12031.58 150
12032.61 145
12033.65 168
12034.68 148
12035.72 118
12036.76 109
12037.79 115
12038.83 125
12039.87 124
12040.90 157
12041.94 119
12042.98 148
12044.01 123
12045.05 123
12046.09 131
12047.12 121
12048.16 114
12049.20 131
12050.23 123
12051.27 132
12052.31 125
12053.34 112
12054.38 141
12055.42 126
12056.45 130
12057.49 104
12058.53 127
12059.57 128
12060.60 148
12061.64 108
12062.68 128
12063.72 128
12064.75 139
12065.79 130
12066.83 127
12067.87 132
12068.90 146
12069.94 108
12070.98 116
12072.02 132
12073.06 114
12074.09 127
12075.13 138
12076.17 128
12077.21 115
12078.24 150
12079.28 130
12080.32 125
12081.36 147
12082.40 151
12083.44 127
12084.47 117
12085.51 133
12086.55 152
12087.59 142
12088.63 159
12089.67 136
12090.71 135
12091.74 120
12092.78 127
12093.82 145
12094.86 133
12095.90 120
12096.94 136
12097.98 139
12099.02 125
12100.05 116
12101.09 112
12102.13 130
12103.17 140
12104.21 111
12105.25 105
12106.29 114
12107.33 121
12108.37 125
12109.41 136
12110.45 122
12111.49 131
12112.53 151
12113.57 138
12114.61 130
12115.65 104
12116.69 113
12117.72 134
12118.76 149
12119.80 119
12120.84 126
12121.88 149
12122.92 156
12123.96 136
12125.00 137
12126.04 115
12127.08 103
12128.12 114
12129.17 139
12130.21 124
12131.25 109
12132.29 106
12133.33 137
12134.37 143
12135.41 122
12136.45 108
12137.49 128
12138.53 142
12139.57 126
12140.61 128
12141.65 124
12142.69 161
12143.73 135
12144.77 136
12145.82 119
12146.86 130
12147.90 132
12148.94 134
12149.98 114
12151.02 123
12152.06 147
12153.10 127
12154.15 151
12155.19 116
12156.23 127
12157.27 144
12158.31 175
12159.35 131
12160.39 120
12161.44 106
12162.48 130
12163.52 146
12164.56 133
12165.60 87
12166.64 97
12167.69 128
12168.73 132
12169.77 113
12170.81 111
12171.85 118
12172.90 134
12173.94 134
12174.98 101
12176.02 128
12177.07 126
12178.11 147
12179.15 137
12180.19 132
12181.24 106
12182.28 119
12183.32 144
12184.36 109
12185.41 106
12186.45 135
12187.49 150
12188.53 160
12189.58 123
12190.62 117
12191.66 138
12192.71 128
12193.75 154
12194.79 124
12195.84 119
12196.88 127
12197.92 145
12198.97 119
12200.01 112
12201.05 115
12202.10 148
12203.14 121
12204.18 123
12205.23 110
12206.27 110
12207.31 123
12208.36 134
12209.40 103
12210.44 111
12211.49 139
12212.53 108
12213.58 103
12214.62 114
12215.66 132
12216.71 157
12217.75 134
12218.80 116
12219.84 117
12220.88 121
12221.93 134
12222.97 116
12224.02 123
12225.06 131
12226.11 128
12227.15 119
12228.19 96
12229.24 122
12230.28 121
12231.33 131
12232.37 130
12233.42 118
12234.46 137
12235.51 139
12236.55 140
12237.60 124
12238.64 110
12239.69 119
12240.73 113
12241.78 126
12242.82 114
12243.87 95
12244.91 111
12245.96 117
12247.00 120
12248.05 113
12249.09 115
12250.14 126
12251.19 131
12252.23 112
12253.28 128
12254.32 120
12255.37 118
12256.41 120
12257.46 113
12258.51 112
12259.55 111
12260.60 135
12261.64 110
12262.69 109
12263.74 113
12264.78 116
12265.83 103
12266.87 109
12267.92 138
12268.97 110
12270.01 103
12271.06 113
12272.11 107
12273.15 122
12274.20 112
12275.24 110
12276.29 107
12277.34 120
12278.38 120
12279.43 126
12280.48 143
12281.52 130
12282.57 124
12283.62 136
12284.67 117
12285.71 146
12286.76 136
12287.81 97
12288.85 122
12289.90 112
12290.95 113
12292.00 133
12293.04 135
12294.09 143
12295.14 127
12296.18 104
12297.23 108
12298.28 118
12299.33 108
12300.38 99
12301.42 99
12302.47 107
12303.52 102
12304.57 146
12305.61 119
12306.66 106
12307.71 136
12308.76 118
12309.81 117
12310.85 130
12311.90 107
12312.95 115
12314.00 126
12315.05 109
12316.09 121
12317.14 99
12318.19 87
12319.24 92
12320.29 118
12321.34 102
12322.39 111
12323.43 120
12324.48 136
12325.53 133
12326.58 115
12327.63 118
12328.68 114
12329.73 125
12330.78 113
12331.82 128
12332.87 122
12333.92 110
12334.97 115
12336.02 117
12337.07 116
12338.12 107
12339.17 116
12340.22 107
12341.27 96
12342.32 87
12343.37 106
12344.42 98
12345.46 105
12346.51 106
12347.56 104
12348.61 120
12349.66 137
12350.71 108
12351.76 134
12352.81 112
12353.86 117
12354.91 113
12355.96 106
12357.01 100
12358.06 116
12359.11 123
12360.16 97
12361.21 111
12362.26 133
12363.31 122
12364.36 131
12365.41 130
12366.47 124
12367.52 149
12368.57 116
12369.62 112
12370.67 119
12371.72 108
12372.77 117
12373.82 110
12374.87 122
12375.92 124
12376.97 108
12378.02 101
12379.07 95
12380.12 95
12381.18 94
12382.23 121
12383.28 112
12384.33 109
12385.38 101
12386.43 121
12387.48 108
12388.53 100
12389.59 130
12390.64 126
12391.69 139
12392.74 118
12393.79 108
12394.84 120
12395.90 116
12396.95 130
12398.00 99
12399.05 101
12400.10 107
12401.15 125
12402.21 127
12403.26 116
12404.31 129
12405.36 117
12406.41 113
12407.47 105
12408.52 113
12409.57 108
12410.62 107
12411.68 111
12412.73 93
12413.78 96
12414.83 116
12415.89 118
12416.94 103
12417.99 125
12419.04 121
12420.10 109
12421.15 132
12422.20 112
12423.26 90
12424.31 103
12425.36 98
12426.41 115
12427.47 96
12428.52 130
12429.57 95
12430.63 97
12431.68 100
12432.73 95
12433.79 120
12434.84 122
12435.89 128
12436.95 129
12438.00 120
12439.05 117
12440.11 114
12441.16 117
12442.21 119
12443.27 109
12444.32 110
12445.38 119
12446.43 112
12447.48 112
12448.54 106
12449.59 110
12450.65 121
12451.70 115
12452.75 125
12453.81 99
12454.86 92
12455.92 111
12456.97 136
12458.02 124
12459.08 101
12460.13 118
12461.19 115
12462.24 126
12463.30 133
12464.35 122
12465.41 133
12466.46 119
12467.52 112
12468.57 123
12469.63 120
12470.68 102
12471.74 93
12472.79 112
12473.85 135
12474.90 126
12475.96 125
12477.01 134
12478.07 106
12479.12 105
12480.18 131
12481.23 126
12482.29 121
12483.34 115
12484.40 103
12485.45 121
12486.51 149
12487.56 102
12488.62 109
12489.68 89
12490.73 116
12491.79 128
12492.84 105
12493.90 117
12494.95 104
12496.01 144
12497.07 126
12498.12 106
12499.18 121
12500.23 117
12501.29 132
12502.35 141
12503.40 110
12504.46 124
12505.52 147
12506.57 147
12507.63 124
12508.69 115
12509.74 137
12510.80 128
12511.86 123
12512.91 111
12513.97 119
12515.03 100
12516.08 127
12517.14 97
12518.20 100
12519.25 88
12520.31 127
12521.37 120
12522.42 124
12523.48 107
12524.54 104
12525.60 123
12526.65 117
12527.71 117
12528.77 107
12529.82 90
12530.88 102
12531.94 112
12533.00 105
12534.05 122
12535.11 107
12536.17 131
12537.23 120
12538.29 112
12539.34 141
12540.40 106
12541.46 88
12542.52 106
12543.57 114
12544.63 116
12545.69 111
12546.75 114
12547.81 127
12548.87 118
12549.92 90
12550.98 110
12552.04 120
12553.10 95
12554.16 122
12555.22 117
12556.27 93
12557.33 112
12558.39 98
12559.45 109
12560.51 117
12561.57 101
12562.63 107
12563.68 103
12564.74 108
12565.80 114
12566.86 130
12567.92 122
12568.98 113
12570.04 125
12571.10 104
12572.16 105
12573.22 120
12574.28 112
12575.33 102
12576.39 94
12577.45 110
12578.51 129
12579.57 121
12580.63 105
12581.69 109
12582.75 143
12583.81 128
12584.87 101
12585.93 131
12586.99 107
12588.05 105
12589.11 94
12590.17 104
12591.23 115
12592.29 91
12593.35 87
12594.41 114
12595.47 111
12596.53 116
12597.59 109
12598.65 133
12599.71 122
12600.77 104
12601.83 101
12602.89 102
12603.95 121
12605.01 103
12606.07 121
12607.13 111
12608.20 111
12609.26 111
12610.32 104
12611.38 97
12612.44 101
12613.50 103
12614.56 132
12615.62 116
12616.68 101
12617.74 114
12618.81 96
12619.87 105
12620.93 101
12621.99 122
12623.05 114
12624.11 118
12625.17 109
12626.23 104
12627.30 117
12628.36 106
12629.42 105
12630.48 138
12631.54 127
12632.60 103
12633.67 110
12634.73 108
12635.79 96
12636.85 84
12637.91 96
12638.98 136
12640.04 106
12641.10 112
12642.16 90
12643.22 97
12644.29 125
12645.35 115
12646.41 116
12647.47 93
12648.54 104
12649.60 108
12650.66 135
12651.72 114
12652.79 113
12653.85 130
12654.91 110
12655.97 116
12657.04 116
12658.10 127
12659.16 126
12660.22 106
12661.29 118
12662.35 114
12663.41 130
12664.48 133
12665.54 117
12666.60 111
12667.67 128
12668.73 113
12669.79 124
12670.86 111
12671.92 100
12672.98 108
12674.05 123
12675.11 117
12676.17 101
12677.24 96
12678.30 106
12679.36 88
12680.43 95
12681.49 104
12682.56 116
12683.62 93
12684.68 116
12685.75 111
12686.81 115
12687.88 117
12688.94 99
12690.00 113
12691.07 104
12692.13 108
12693.20 104
12694.26 109
12695.33 120
12696.39 107
12697.45 103
12698.52 124
12699.58 110
12700.65 108
12701.71 150
12702.78 132
12703.84 96
12704.91 119
12705.97 118
12707.04 117
12708.10 95
12709.17 114
12710.23 115
12711.30 99
12712.36 112
12713.43 125
12714.49 136
12715.56 89
12716.62 118
12717.69 125
12718.75 112
12719.82 108
12720.88 107
12721.95 109
12723.02 101
12724.08 108
12725.15 113
12726.21 98
12727.28 87
12728.34 98
12729.41 99
12730.48 114
12731.54 119
12732.61 110
12733.67 104
12734.74 119
12735.81 110
12736.87 140
12737.94 125
12739.00 113
12740.07 112
12741.14 121
12742.20 113
12743.27 102
12744.34 132
12745.40 130
12746.47 124
12747.54 114
12748.60 113
12749.67 90
12750.74 114
12751.80 108
12752.87 101
12753.94 102
12755.00 111
12756.07 114
12757.14 104
12758.20 83
12759.27 86
12760.34 95
12761.40 118
12762.47 108
12763.54 121
12764.61 103
12765.67 114
12766.74 98
12767.81 101
12768.88 124
12769.94 131
12771.01 98
12772.08 81
12773.15 100
12774.21 101
12775.28 100
12776.35 113
12777.42 86
12778.49 93
12779.55 108
12780.62 106
12781.69 101
12782.76 111
12783.83 102
12784.89 108
12785.96 109
12787.03 94
12788.10 103
12789.17 122
12790.23 96
12791.30 92
12792.37 104
12793.44 115
12794.51 92
12795.58 96
12796.65 113
12797.71 90
12798.78 82
12799.85 106
12800.92 122
12801.99 81
12803.06 108
12804.13 111
12805.20 101
12806.27 72
12807.33 108
12808.40 89
12809.47 74
12810.54 95
12811.61 100
12812.68 105
12813.75 96
12814.82 88
12815.89 92
12816.96 108
12818.03 103
12819.10 89
12820.17 88
12821.24 85
12822.31 99
12823.38 98
12824.45 90
12825.52 97
12826.59 125
12827.66 123
12828.73 103
12829.80 94
12830.87 103
12831.94 107
12833.01 93
12834.08 96
12835.15 92
12836.22 107
12837.29 94
12838.36 95
12839.43 74
12840.50 90
12841.57 91
12842.64 97
12843.71 101
12844.78 98
12845.85 89
12846.92 76
12847.99 97
12849.06 106
12850.13 93
12851.21 83
12852.28 104
12853.35 118
12854.42 119
12855.49 102
12856.56 112
12857.63 95
12858.70 87
12859.77 95
12860.85 101
12861.92 105
12862.99 101
12864.06 117
12865.13 116
12866.20 124
12867.27 103
12868.35 77
12869.42 122
12870.49 113
12871.56 109
12872.63 100
12873.71 107
12874.78 79
12875.85 88
12876.92 91
12877.99 93
12879.07 96
12880.14 82
12881.21 88
12882.28 102
12883.35 100
12884.43 85
12885.50 93
12886.57 90
12887.64 101
12888.72 108
12889.79 118
12890.86 90
12891.93 78
12893.01 106
12894.08 104
12895.15 103
12896.22 93
12897.30 92
12898.37 85
12899.44 90
12900.52 82
12901.59 93
12902.66 101
12903.74 90
12904.81 88
12905.88 116
12906.96 123
12908.03 124
12909.10 101
12910.18 91
12911.25 83
12912.32 100
12913.40 82
12914.47 91
12915.54 90
12916.62 79
12917.69 76
12918.76 86
12919.84 74
12920.91 84
12921.99 113
12923.06 101
12924.13 106
12925.21 76
12926.28 102
12927.36 119
12928.43 120
12929.50 93
12930.58 91
12931.65 103
12932.73 89
12933.80 101
12934.88 76
12935.95 77
12937.02 83
12938.10 136
12939.17 99
12940.25 115
12941.32 116
12942.40 114
12943.47 96
12944.55 107
12945.62 93
12946.70 87
12947.77 99
12948.85 90
12949.92 92
12951.00 74
12952.07 88
12953.15 75
12954.22 100
12955.30 104
12956.37 98
12957.45 88
12958.52 113
12959.60 92
12960.68 81
12961.75 97
12962.83 106
12963.90 105
12964.98 99
12966.05 89
12967.13 91
12968.20 88
12969.28 95
12970.36 91
12971.43 91
12972.51 93
12973.58 77
12974.66 89
12975.74 98
12976.81 93
12977.89 101
12978.97 83
12980.04 91
12981.12 67
12982.19 83
12983.27 88
12984.35 105
12985.42 97
12986.50 98
12987.58 95
12988.65 106
12989.73 105
12990.81 108
12991.88 86
12992.96 99
12994.04 84
12995.11 92
12996.19 94
12997.27 86
12998.35 103
12999.42 108
13000.50 122
13001.58 110
13002.65 97
13003.73 86
13004.81 107
13005.89 102
13006.96 99
13008.04 80
13009.12 89
13010.20 97
13011.27 92
13012.35 85
13013.43 75
13014.51 109
13015.58 94
13016.66 92
13017.74 98
13018.82 108
13019.90 110
13020.97 99
13022.05 94
13023.13 94
13024.21 101
13025.29 101
13026.37 96
13027.44 89
13028.52 70
13029.60 102
13030.68 100
13031.76 83
13032.84 88
13033.91 80
13034.99 80
13036.07 101
13037.15 105
13038.23 102
13039.31 91
13040.39 78
13041.46 99
13042.54 92
13043.62 78
13044.70 109
13045.78 112
13046.86 101
13047.94 102
13049.02 98
13050.10 79
13051.18 83
13052.26 119
13053.34 105
13054.41 95
13055.49 118
13056.57 103
13057.65 104
13058.73 99
13059.81 108
13060.89 109
13061.97 107
13063.05 126
13064.13 79
13065.21 88
13066.29 97
13067.37 125
13068.45 107
13069.53 103
13070.61 111
13071.69 92
13072.77 93
13073.85 89
13074.93 88
13076.01 89
13077.09 101
13078.17 108
13079.25 85
13080.33 91
13081.41 105
13082.49 103
13083.58 97
13084.66 90
13085.74 104
13086.82 99
13087.90 123
13088.98 82
13090.06 80
13091.14 108
13092.22 89
13093.30 95
13094.38 93
13095.46 112
13096.55 87
13097.63 93
13098.71 110
13099.79 103
13100.87 97
13101.95 93
13103.03 94
13104.12 110
13105.20 91
13106.28 104
13107.36 105
13108.44 99
13109.52 85
13110.60 90
13111.69 94
13112.77 81
13113.85 89
13114.93 75
13116.01 92
13117.10 87
13118.18 95
13119.26 98
13120.34 104
13121.42 88
13122.51 88
13123.59 90
13124.67 88
13125.75 83
13126.84 110
13127.92 87
13129.00 78
13130.08 101
13131.17 93
13132.25 77
13133.33 90
13134.41 111
13135.50 99
13136.58 91
13137.66 97
13138.75 110
13139.83 105
13140.91 110
13141.99 115
13143.08 100
13144.16 98
13145.24 102
13146.33 91
13147.41 97
13148.49 98
13149.58 99
13150.66 89
13151.74 85
13152.83 111
13153.91 108
13154.99 102
13156.08 89
13157.16 85
13158.25 105
13159.33 89
13160.41 87
13161.50 89
13162.58 96
13163.66 97
13164.75 120
13165.83 101
13166.92 107
13168.00 104
13169.08 108
13170.17 92
13171.25 103
13172.34 75
13173.42 81
13174.51 94
13175.59 114
13176.67 96
13177.76 100
13178.84 79
13179.93 90
13181.01 95
13182.10 101
13183.18 106
13184.27 89
13185.35 92
13186.44 94
13187.52 98
13188.61 91
13189.69 99
13190.78 110
13191.86 99
13192.95 84
13194.03 77
13195.12 104
13196.20 89
13197.29 105
13198.37 105
13199.46 84
13200.54 75
13201.63 106
13202.72 94
13203.80 103
13204.89 103
13205.97 101
13207.06 106
13208.14 114
13209.23 86
13210.32 72
13211.40 95
13212.49 83
13213.57 78
13214.66 85
13215.75 108
13216.83 113
13217.92 107
13219.00 84
13220.09 78
13221.18 75
13222.26 85
13223.35 114
13224.44 98
13225.52 71
13226.61 111
13227.70 91
13228.78 101
13229.87 93
13230.96 84
13232.04 90
13233.13 86
13234.22 102
13235.30 96
13236.39 101
13237.48 87
13238.56 88
13239.65 96
13240.74 111
13241.82 89
13242.91 91
13244.00 92
13245.09 108
13246.17 72
13247.26 96
13248.35 113
13249.44 107
13250.52 105
13251.61 99
13252.70 102
13253.79 97
13254.87 86
13255.96 89
13257.05 105
13258.14 78
13259.23 109
13260.31 103
13261.40 80
13262.49 80
13263.58 91
13264.67 102
13265.75 107
13266.84 94
13267.93 95
13269.02 90
13270.11 80
13271.19 89
13272.28 87
13273.37 77
13274.46 96
13275.55 96
13276.64 100
13277.73 90
13278.81 103
13279.90 89
13280.99 99
13282.08 100
13283.17 87
13284.26 101
13285.35 110
13286.44 101
13287.53 83
13288.61 94
13289.70 92
13290.79 93
13291.88 92
13292.97 100
13294.06 93
13295.15 94
13296.24 81
13297.33 100
13298.42 108
13299.51 98
13300.60 95
13301.69 79
13302.78 84
13303.87 111
13304.96 97
13306.05 88
13307.14 75
13308.23 86
13309.32 86
13310.41 107
13311.50 101
13312.59 94
13313.68 99
13314.77 92
13315.86 109
13316.95 76
13318.04 70
13319.13 77
13320.22 95
13321.31 103
13322.40 85
13323.49 81
13324.58 109
13325.67 92
13326.76 97
13327.85 103
13328.94 98
13330.03 94
13331.12 107
13332.21 89
13333.31 81
13334.40 99
13335.49 76
13336.58 72
13337.67 86
13338.76 92
13339.85 81
13340.94 100
13342.03 91
13343.13 103
13344.22 79
13345.31 97
13346.40 91
13347.49 86
13348.58 85
13349.67 112
13350.77 89
13351.86 81
13352.95 98
13354.04 75
13355.13 98
13356.22 95
13357.32 86
13358.41 82
13359.50 85
13360.59 109
13361.68 124
13362.78 99
13363.87 90
13364.96 99
13366.05 101
13367.15 107
13368.24 89
13369.33 97
13370.42 89
13371.52 78
13372.61 98
13373.70 100
13374.79 93
13375.89 101
13376.98 111
13378.07 93
13379.16 84
13380.26 85
13381.35 88
13382.44 100
13383.54 77
13384.63 94
13385.72 82
13386.82 86
13387.91 91
13389.00 92
13390.09 82
13391.19 73
13392.28 88
13393.37 83
13394.47 89
13395.56 83
13396.66 81
13397.75 103
13398.84 91
13399.94 93
13401.03 103
13402.12 96
13403.22 80
13404.31 87
13405.40 95
13406.50 90
13407.59 109
13408.69 89
13409.78 80
13410.88 101
13411.97 84
13413.06 83
13414.16 90
13415.25 85
13416.35 89
13417.44 92
13418.53 87
13419.63 85
13420.72 71
13421.82 83
13422.91 98
13424.01 83
13425.10 85
13426.20 96
13427.29 98
13428.39 105
13429.48 82
13430.58 96
13431.67 89
13432.77 72
13433.86 82
13434.96 75
13436.05 83
13437.15 96
13438.24 95
13439.34 87
13440.43 83
13441.53 75
13442.62 86
13443.72 77
13444.81 108
13445.91 93
13447.01 82
13448.10 65
13449.20 81
13450.29 92
13451.39 86
13452.48 79
13453.58 78
13454.68 84
13455.77 72
13456.87 73
13457.96 91
13459.06 85
13460.16 89
13461.25 81
13462.35 79
13463.44 92
13464.54 97
13465.64 84
13466.73 73
13467.83 87
13468.93 102
13470.02 94
13471.12 86
13472.22 60
13473.31 92
13474.41 97
13475.51 79
13476.60 64
13477.70 104
13478.80 79
13479.89 90
13480.99 76
13482.09 74
13483.18 83
13484.28 75
13485.38 92
13486.48 82
13487.57 70
13488.67 98
13489.77 96
13490.87 94
13491.96 81
13493.06 78
13494.16 93
13495.26 91
13496.35 78
13497.45 89
13498.55 75
13499.65 95
13500.74 90
13501.84 85
13502.94 99
13504.04 88
13505.14 87
13506.23 100
13507.33 89
13508.43 74
13509.53 82
13510.63 111
13511.72 92
13512.82 78
13513.92 90
13515.02 85
13516.12 108
13517.22 82
13518.31 75
13519.41 87
13520.51 59
13521.61 67
13522.71 67
13523.81 74
13524.91 71
13526.01 73
13527.10 91
13528.20 84
13529.30 102
13530.40 78
13531.50 75
13532.60 81
13533.70 95
13534.80 82
13535.90 78
13537.00 61
13538.09 87
13539.19 94
13540.29 87
13541.39 78
13542.49 89
13543.59 79
13544.69 68
13545.79 73
13546.89 77
13547.99 71
13549.09 76
13550.19 90
13551.29 83
13552.39 81
13553.49 69
13554.59 72
13555.69 98
13556.79 79
13557.89 80
13558.99 90
13560.09 89
13561.19 83
13562.29 92
13563.39 89
13564.49 96
13565.59 87
13566.69 96
13567.79 98
13568.89 94
13569.99 75
13571.09 74
13572.20 93
13573.30 70
13574.40 85
13575.50 84
13576.60 76
13577.70 75
13578.80 94
13579.90 89
13581.00 93
13582.10 84
13583.20 86
13584.31 86
13585.41 100
13586.51 90
13587.61 90
13588.71 74
13589.81 88
13590.91 83
13592.02 72
13593.12 82
13594.22 65
13595.32 81
13596.42 93
13597.52 91
13598.63 75
13599.73 68
13600.83 91
13601.93 83
13603.03 69
13604.14 86
13605.24 99
13606.34 66
13607.44 90
13608.54 87
13609.65 88
13610.75 81
13611.85 88
13612.95 79
13614.06 75
13615.16 64
13616.26 85
13617.36 96
13618.47 100
13619.57 86
13620.67 101
13621.77 86
13622.88 73
13623.98 69
13625.08 81
13626.18 92
13627.29 98
13628.39 72
13629.49 85
13630.60 88
13631.70 85
13632.80 86
13633.91 66
13635.01 81
13636.11 76
13637.22 74
13638.32 109
13639.42 89
13640.53 114
13641.63 93
13642.73 88
13643.84 76
13644.94 84
13646.04 82
13647.15 95
13648.25 64
13649.36 101
13650.46 73
13651.56 77
13652.67 75
13653.77 82
13654.88 98
13655.98 83
13657.08 74
13658.19 75
13659.29 84
13660.40 96
13661.50 100
13662.60 93
13663.71 96
13664.81 67
13665.92 86
13667.02 87
13668.13 95
13669.23 80
13670.34 70
13671.44 93
13672.55 72
13673.65 76
13674.76 79
13675.86 85
13676.97 78
13678.07 81
13679.18 79
13680.28 90
13681.39 60
13682.49 78
13683.60 62
13684.70 74
13685.81 69
13686.91 69
13688.02 77
13689.12 87
13690.23 92
13691.33 84
13692.44 99
13693.55 106
13694.65 81
13695.76 86
13696.86 85
13697.97 68
13699.07 95
13700.18 84
13701.29 84
13702.39 69
13703.50 100
13704.60 82
13705.71 87
13706.82 103
13707.92 77
13709.03 70
13710.14 83
13711.24 78
13712.35 79
13713.45 91
13714.56 79
13715.67 90
13716.77 90
13717.88 77
13718.99 55
13720.09 93
13721.20 85
13722.31 90
13723.41 80
13724.52 87
13725.63 60
13726.74 69
13727.84 83
13728.95 69
13730.06 80
13731.16 72
13732.27 76
13733.38 63
13734.49 95
13735.59 103
13736.70 86
13737.81 66
13738.91 64
13740.02 72
13741.13 82
13742.24 81
13743.35 54
13744.45 84
13745.56 90
13746.67 85
13747.78 74
13748.88 90
13749.99 75
13751.10 90
13752.21 73
13753.32 86
13754.42 83
13755.53 70
13756.64 79
13757.75 98
13758.86 86
13759.97 65
13761.07 83
13762.18 86
13763.29 96
13764.40 61
13765.51 82
13766.62 75
13767.72 85
13768.83 77
13769.94 91
13771.05 88
13772.16 78
13773.27 64
13774.38 84
13775.49 77
13776.60 79
13777.70 57
13778.81 74
13779.92 99
13781.03 71
13782.14 82
13783.25 67
13784.36 87
13785.47 85
13786.58 98
13787.69 70
13788.80 72
13789.91 91
13791.02 95
13792.13 111
13793.24 80
13794.35 80
13795.45 78
13796.56 93
13797.67 73
13798.78 75
13799.89 87
13801.00 96
13802.11 68
13803.22 85
13804.33 64
13805.44 86
13806.55 104
13807.67 70
13808.78 79
13809.89 71
13811.00 86
13812.11 85
13813.22 69
13814.33 82
13815.44 91
13816.55 94
13817.66 89
13818.77 63
13819.88 88
13820.99 82
13822.10 90
13823.21 96
13824.32 83
13825.44 76
13826.55 75
13827.66 96
13828.77 96
13829.88 59
13830.99 71
13832.10 94
13833.21 100
13834.32 93
13835.44 66
13836.55 99
13837.66 89
13838.77 75
13839.88 70
13840.99 86
13842.10 81
13843.22 84
13844.33 79
13845.44 75
13846.55 65
13847.66 91
13848.78 119
13849.89 103
13851.00 104
13852.11 61
13853.22 82
13854.34 88
13855.45 91
13856.56 81
13857.67 96
13858.78 87
13859.90 92
13861.01 67
13862.12 72
13863.23 70
13864.35 70
13865.46 69
13866.57 76
13867.68 87
13868.80 75
13869.91 81
13871.02 63
13872.14 75
13873.25 70
13874.36 107
13875.47 95
13876.59 85
13877.70 90
13878.81 93
13879.93 74
13881.04 80
13882.15 87
13883.27 81
13884.38 105
13885.49 78
13886.61 89
13887.72 74
13888.83 75
13889.95 79
13891.06 90
13892.17 78
13893.29 73
13894.40 74
13895.52 79
13896.63 66
13897.74 79
13898.86 107
13899.97 101
13901.09 105
13902.20 91
13903.31 82
13904.43 109
13905.54 85
13906.66 59
13907.77 73
13908.89 78
13910.00 67
13911.11 83
13912.23 70
13913.34 72
13914.46 78
13915.57 85
13916.69 68
13917.80 81
13918.92 90
13920.03 92
13921.15 68
13922.26 64
13923.38 80
13924.49 84
13925.61 78
13926.72 85
13927.84 84
13928.95 87
13930.07 93
13931.18 82
13932.30 73
13933.41 89
13934.53 99
13935.64 79
13936.76 85
13937.87 86
13938.99 86
13940.10 82
13941.22 89
13942.34 82
13943.45 89
13944.57 98
13945.68 91
13946.80 79
13947.91 60
13949.03 73
13950.15 99
13951.26 97
13952.38 83
13953.49 87
13954.61 103
13955.73 106
13956.84 93
13957.96 89
13959.08 84
13960.19 91
13961.31 85
13962.43 91
13963.54 61
13964.66 76
13965.78 75
13966.89 96
13968.01 73
13969.13 65
13970.24 61
13971.36 75
13972.48 82
13973.59 63
13974.71 74
13975.83 61
13976.94 83
13978.06 64
13979.18 69
13980.30 81
13981.41 95
13982.53 96
13983.65 78
13984.76 64
13985.88 91
13987.00 83
13988.12 86
13989.23 65
13990.35 67
13991.47 94
13992.59 68
13993.71 83
13994.82 71
13995.94 86
13997.06 91
13998.18 97
13999.29 86
14000.41 66
14001.53 82
14002.65 92
14003.77 102
14004.88 78
14006.00 63
14007.12 69
14008.24 103
14009.36 86
14010.48 73
14011.59 88
14012.71 83
14013.83 75
14014.95 85
14016.07 78
14017.19 79
14018.31 78
14019.43 70
14020.54 95
14021.66 67
14022.78 75
14023.90 88
14025.02 75
14026.14 76
14027.26 57
14028.38 88
14029.50 103
14030.62 84
14031.73 85
14032.85 89
14033.97 72
14035.09 94
14036.21 78
14037.33 84
14038.45 92
14039.57 97
14040.69 88
14041.81 85
14042.93 68
14044.05 79
14045.17 77
14046.29 95
14047.41 74
14048.53 92
14049.65 88
14050.77 86
14051.89 69
14053.01 59
14054.13 78
14055.25 83
14056.37 79
14057.49 79
14058.61 78
14059.73 71
14060.85 89
14061.97 87
14063.09 80
14064.21 70
14065.33 87
14066.45 93
14067.57 73
14068.70 84
14069.82 71
14070.94 80
14072.06 89
14073.18 73
14074.30 74
14075.42 83
14076.54 67
14077.66 76
14078.78 78
14079.91 65
14081.03 89
14082.15 80
14083.27 74
14084.39 69
14085.51 72
14086.63 102
14087.75 62
14088.88 64
14090.00 69
14091.12 92
14092.24 82
14093.36 82
14094.48 74
14095.61 102
14096.73 87
14097.85 64
14098.97 87
14100.09 76
14101.22 81
14102.34 74
14103.46 94
14104.58 83
14105.71 95
14106.83 95
14107.95 101
14109.07 82
14110.19 71
14111.32 76
14112.44 105
14113.56 113
14114.68 75
14115.81 75
14116.93 97
14118.05 72
14119.18 76
14120.30 78
14121.42 86
14122.54 96
14123.67 81
14124.79 80
14125.91 78
14127.04 110
14128.16 117
14129.28 92
14130.41 62
14131.53 79
14132.65 99
14133.78 70
14134.90 92
14136.02 79
14137.15 89
14138.27 73
14139.39 72
14140.52 98
14141.64 84
14142.76 81
14143.89 74
14145.01 102
14146.13 96
14147.26 92
14148.38 91
14149.51 107
14150.63 82
14151.75 84
14152.88 79
14154.00 97
14155.13 94
14156.25 92
14157.38 79
14158.50 80
14159.62 65
14160.75 89
14161.87 90
14163.00 78
14164.12 92
14165.25 84
14166.37 93
14167.50 68
14168.62 59
14169.75 89
14170.87 102
14172.00 76
14173.12 71
14174.25 71
14175.37 91
14176.50 68
14177.62 76
14178.75 85
14179.87 82
14181.00 76
14182.12 80
14183.25 84
14184.37 73
14185.50 73
14186.62 78
14187.75 91
14188.87 89
14190.00 87
14191.13 91
14192.25 103
14193.38 83
14194.50 79
14195.63 87
14196.75 91
14197.88 88
14199.01 70
14200.13 67
14201.26 85
14202.38 89
14203.51 75
14204.64 93
14205.76 88
14206.89 102
14208.01 80
14209.14 75
14210.27 75
14211.39 80
14212.52 85
14213.65 81
14214.77 75
14215.90 88
14217.03 60
14218.15 62
14219.28 67
14220.41 67
14221.53 88
14222.66 75
14223.79 92
14224.91 76
14226.04 84
14227.17 77
14228.30 92
14229.42 76
14230.55 74
14231.68 80
14232.80 78
14233.93 85
14235.06 77
14236.19 79
14237.31 81
14238.44 94
14239.57 77
14240.70 84
14241.82 70
14242.95 84
14244.08 96
14245.21 94
14246.34 78
14247.46 81
14248.59 85
14249.72 94
14250.85 79
14251.98 78
14253.10 72
14254.23 72
14255.36 92
14256.49 75
14257.62 76
14258.74 103
14259.87 93
14261.00 87
14262.13 77
14263.26 63
14264.39 67
14265.52 79
14266.64 67
14267.77 88
14268.90 78
14270.03 69
14271.16 94
14272.29 82
14273.42 61
14274.55 68
14275.68 82
14276.80 79
14277.93 88
14279.06 73
14280.19 68
14281.32 78
14282.45 86
14283.58 68
14284.71 54
14285.84 75
14286.97 66
14288.10 65
14289.23 75
14290.36 77
14291.49 76
14292.62 91
14293.75 68
14294.87 71
14296.00 70
14297.13 82
14298.26 70
14299.39 75
14300.52 68
14301.65 80
14302.78 81
14303.91 66
14305.04 88
14306.17 67
14307.31 77
14308.44 63
14309.57 62
14310.70 79
14311.83 74
14312.96 79
14314.09 77
14315.22 70
14316.35 78
14317.48 76
14318.61 72
14319.74 80
14320.87 83
14322.00 79
14323.13 66
14324.26 84
14325.40 74
14326.53 72
14327.66 79
14328.79 82
14329.92 84
14331.05 75
14332.18 64
14333.31 64
14334.44 68
14335.58 85
14336.71 84
14337.84 72
14338.97 85
14340.10 82
14341.23 57
14342.37 71
14343.50 92
14344.63 79
14345.76 91
14346.89 91
14348.02 71
14349.16 75
14350.29 60
14351.42 74
14352.55 70
14353.68 78
14354.82 68
14355.95 71
14357.08 72
14358.21 82
14359.35 75
14360.48 78
14361.61 79
14362.74 94
14363.87 88
14365.01 73
14366.14 87
14367.27 79
14368.41 63
14369.54 77
14370.67 75
14371.80 83
14372.94 80
14374.07 81
14375.20 87
14376.34 88
14377.47 77
14378.60 72
14379.73 91
14380.87 80
14382.00 82
14383.13 80
14384.27 76
14385.40 68
14386.53 76
14387.67 68
14388.80 75
14389.93 88
14391.07 77
14392.20 71
14393.34 92
14394.47 79
14395.60 75
14396.74 75
14397.87 99
14399.00 103
14400.14 74
14401.27 65
14402.41 95
14403.54 87
14404.67 80
14405.81 81
14406.94 89
14408.08 89
14409.21 91
14410.35 80
14411.48 63
14412.61 79
14413.75 86
14414.88 114
14416.02 75
14417.15 60
14418.29 77
14419.42 91
14420.56 87
14421.69 89
14422.83 68
14423.96 70
14425.10 84
14426.23 104
14427.37 78
14428.50 78
14429.64 88
14430.77 80
14431.91 88
14433.04 81
14434.18 84
14435.31 100
14436.45 118
14437.58 85
14438.72 86
14439.85 67
14440.99 74
14442.13 93
14443.26 95
14444.40 92
14445.53 74
14446.67 94
14447.80 90
14448.94 86
14450.08 90
14451.21 87
14452.35 96
14453.48 112
14454.62 88
14455.76 70
14456.89 72
14458.03 111
14459.16 89
14460.30 85
14461.44 80
14462.57 97
14463.71 106
14464.85 76
14465.98 75
14467.12 103
14468.26 92
14469.39 94
14470.53 71
14471.67 100
14472.80 90
14473.94 98
14475.08 103
14476.21 104
14477.35 85
14478.49 89
14479.62 94
14480.76 96
14481.90 86
14483.04 84
14484.17 112
14485.31 86
14486.45 82
14487.59 72
14488.72 91
14489.86 88
14491.00 70
14492.14 97
14493.27 88
14494.41 87
14495.55 80
14496.69 65
14497.82 77
14498.96 90
14500.10 100
14501.24 97
14502.38 78
14503.51 73
14504.65 85
14505.79 86
14506.93 86
14508.07 78
14509.20 82
14510.34 81
14511.48 93
14512.62 103
14513.76 68
14514.90 71
14516.03 71
14517.17 82
14518.31 107
14519.45 89
14520.59 79
14521.73 67
14522.87 77
14524.01 70
14525.14 78
14526.28 72
14527.42 87
14528.56 79
14529.70 102
14530.84 80
14531.98 63
14533.12 68
14534.26 72
14535.40 95
14536.54 83
14537.67 62
14538.81 59
14539.95 65
14541.09 93
14542.23 64
14543.37 86
14544.51 76
14545.65 59
14546.79 72
14547.93 69
14549.07 68
14550.21 77
14551.35 71
14552.49 76
14553.63 65
14554.77 74
14555.91 81
14557.05 75
14558.19 82
14559.33 81
14560.47 97
14561.61 93
14562.75 71
14563.89 54
14565.03 74
14566.17 73
14567.31 63
14568.45 69
14569.60 83
14570.74 80
14571.88 78
14573.02 70
14574.16 58
14575.30 78
14576.44 75
14577.58 102
14578.72 76
14579.86 79
14581.00 64
14582.14 78
14583.29 59
14584.43 79
14585.57 79
14586.71 78
14587.85 71
14588.99 56
14590.13 77
14591.28 83
14592.42 82
14593.56 66
14594.70 80
14595.84 87
14596.98 80
14598.13 92
14599.27 90
14600.41 60
14601.55 78
14602.69 90
14603.83 92
14604.98 100
14606.12 78
14607.26 78
14608.40 85
14609.54 70
14610.69 60
14611.83 69
14612.97 75
14614.11 82
14615.26 61
14616.40 66
14617.54 68
14618.68 75
14619.83 75
14620.97 53
14622.11 65
14623.25 74
14624.40 77
14625.54 52
14626.68 82
14627.83 78
14628.97 73
14630.11 75
14631.25 70
14632.40 92
14633.54 84
14634.68 77
14635.83 71
14636.97 68
14638.11 59
14639.26 73
14640.40 62
14641.54 62
14642.69 81
14643.83 81
14644.97 79
14646.12 77
14647.26 103
14648.41 69
14649.55 89
14650.69 73
14651.84 74
14652.98 81
14654.13 68
14655.27 88
14656.41 84
14657.56 89
14658.70 71
14659.85 66
14660.99 71
14662.13 69
14663.28 82
14664.42 80
14665.57 75
14666.71 69
14667.86 68
14669.00 99
14670.14 65
14671.29 84
14672.43 61
14673.58 64
14674.72 83
14675.87 75
14677.01 79
14678.16 82
14679.30 91
14680.45 82
14681.59 98
14682.74 79
14683.88 87
14685.03 91
14686.17 63
14687.32 75
14688.46 72
14689.61 69
14690.75 72
14691.90 67
14693.05 63
14694.19 71
14695.34 76
14696.48 81
14697.63 61
14698.77 63
14699.92 65
14701.06 87
14702.21 77
14703.36 66
14704.50 59
14705.65 62
14706.79 87
14707.94 82
14709.09 66
14710.23 64
14711.38 71
14712.53 67
14713.67 87
14714.82 83
14715.96 82
14717.11 87
14718.26 79
14719.40 68
14720.55 79
14721.70 90
14722.84 90
14723.99 69
14725.14 80
14726.28 57
14727.43 77
14728.58 85
14729.72 88
14730.87 79
14732.02 59
14733.16 77
14734.31 74
14735.46 75
14736.61 74
14737.75 55
14738.90 65
14740.05 73
14741.20 84
14742.34 75
14743.49 61
14744.64 71
14745.79 82
14746.93 89
14748.08 61
14749.23 68
14750.38 85
14751.52 75
14752.67 60
14753.82 70
14754.97 70
14756.11 94
14757.26 89
14758.41 72
14759.56 65
14760.71 69
14761.86 78
14763.00 49
14764.15 61
14765.30 57
14766.45 79
14767.60 95
14768.74 85
14769.89 72
14771.04 67
14772.19 86
14773.34 68
14774.49 62
14775.64 69
14776.79 61
14777.93 76
14779.08 72
14780.23 83
14781.38 74
14782.53 77
14783.68 80
14784.83 75
14785.98 66
14787.13 74
14788.28 83
14789.42 85
14790.57 71
14791.72 65
14792.87 83
14794.02 100
14795.17 93
14796.32 68
14797.47 63
14798.62 92
14799.77 79
14800.92 72
14802.07 72
14803.22 76
14804.37 74
14805.52 92
14806.67 83
14807.82 73
14808.97 69
14810.12 90
14811.27 90
14812.42 84
14813.57 62
14814.72 63
14815.87 70
14817.02 71
14818.17 75
14819.32 59
14820.47 85
14821.62 72
14822.77 76
14823.92 53
14825.07 63
14826.22 76
14827.37 80
14828.52 84
14829.68 60
14830.83 81
14831.98 76
14833.13 67
14834.28 75
14835.43 95
14836.58 94
14837.73 63
14838.88 74
14840.03 74
14841.19 71
14842.34 63
14843.49 78
14844.64 75
14845.79 72
14846.94 60
14848.09 67
14849.25 54
14850.40 73
14851.55 76
14852.70 86
14853.85 61
14855.00 51
14856.16 69
14857.31 72
14858.46 55
14859.61 65
14860.76 68
14861.92 80
14863.07 91
14864.22 65
14865.37 78
14866.52 68
14867.68 70
14868.83 76
14869.98 95
14871.13 65
14872.29 64
14873.44 68
14874.59 79
14875.74 84
14876.90 58
14878.05 70
14879.20 73
14880.36 70
14881.51 75
14882.66 73
14883.81 77
14884.97 69
14886.12 68
14887.27 77
14888.43 78
14889.58 67
14890.73 71
14891.89 69
14893.04 81
14894.19 57
14895.35 59
14896.50 73
14897.65 92
14898.81 67
14899.96 61
14901.11 63
14902.27 80
14903.42 71
14904.57 70
14905.73 57
14906.88 53
14908.04 68
14909.19 73
14910.34 65
14911.50 70
14912.65 88
14913.81 89
14914.96 80
14916.11 57
14917.27 76
14918.42 78
14919.58 73
14920.73 60
14921.88 88
14923.04 66
14924.19 82
14925.35 67
14926.50 67
14927.66 73
14928.81 54
14929.97 86
14931.12 76
14932.28 87
14933.43 60
14934.59 77
14935.74 59
14936.90 56
14938.05 64
14939.21 70
14940.36 84
14941.52 71
14942.67 56
14943.83 61
14944.98 83
14946.14 67
14947.29 76
14948.45 65
14949.60 73
14950.76 67
14951.91 71
14953.07 45
14954.23 63
14955.38 83
14956.54 92
14957.69 83
14958.85 76
14960.00 72
14961.16 74
14962.32 63
14963.47 60
14964.63 58
14965.78 64
14966.94 73
14968.10 68
14969.25 63
14970.41 77
14971.57 82
14972.72 75
14973.88 83
14975.04 56
14976.19 51
14977.35 66
14978.50 70
14979.66 53
14980.82 54
14981.97 63
14983.13 77
14984.29 69
14985.45 62
14986.60 83
14987.76 68
14988.92 72
14990.07 78
14991.23 87
14992.39 58
14993.54 62
14994.70 86
14995.86 59
14997.02 55
14998.17 59
14999.33 73
15000.49 83
15001.65 64
15002.80 67
15003.96 70
15005.12 81
15006.28 70
15007.43 63
15008.59 79
15009.75 58
15010.91 67
15012.07 55
15013.22 62
15014.38 76
15015.54 75
15016.70 71
15017.86 60
15019.01 70
15020.17 67
15021.33 96
15022.49 78
15023.65 60
15024.81 66
15025.96 65
15027.12 70
15028.28 53
15029.44 72
15030.60 82
15031.76 60
15032.92 76
15034.07 60
15035.23 54
15036.39 72
15037.55 62
15038.71 64
15039.87 57
15041.03 74
15042.19 76
15043.35 79
15044.50 71
15045.66 50
15046.82 60
15047.98 71
15049.14 81
15050.30 51
15051.46 80
15052.62 66
15053.78 62
15054.94 56
15056.10 64
15057.26 76
15058.42 90
15059.58 73
15060.74 71
15061.90 44
15063.06 57
15064.22 78
15065.38 76
15066.54 62
15067.70 60
15068.86 83
15070.02 69
15071.18 59
15072.34 50
15073.50 71
15074.66 68
15075.82 75
15076.98 50
15078.14 63
15079.30 61
15080.46 68
15081.62 60
15082.78 48
15083.94 41
15085.10 59
15086.26 66
15087.42 64
15088.59 54
15089.75 59
15090.91 67
15092.07 83
15093.23 90
15094.39 56
15095.55 77
15096.71 81
15097.87 78
15099.04 70
15100.20 76
15101.36 72
15102.52 86
15103.68 68
15104.84 48
15106.00 63
15107.17 55
15108.33 67
15109.49 51
15110.65 51
15111.81 62
15112.97 69
15114.14 67
15115.30 68
15116.46 61
15117.62 69
15118.78 63
15119.95 63
15121.11 52
15122.27 80
15123.43 65
15124.59 75
15125.76 79
15126.92 70
15128.08 85
15129.24 77
15130.41 78
15131.57 80
15132.73 47
15133.89 56
15135.06 75
15136.22 69
15137.38 80
15138.54 65
15139.71 70
15140.87 75
15142.03 62
15143.20 63
15144.36 64
15145.52 68
15146.69 59
15147.85 72
15149.01 61
15150.17 67
15151.34 59
15152.50 77
15153.66 62
15154.83 71
15155.99 73
15157.16 66
15158.32 63
15159.48 55
15160.65 58
15161.81 58
15162.97 56
15164.14 53
15165.30 60
15166.46 68
15167.63 75
15168.79 72
15169.96 88
15171.12 62
15172.28 85
15173.45 60
15174.61 79
15175.78 70
15176.94 60
15178.11 65
15179.27 69
15180.43 67
15181.60 75
15182.76 70
15183.93 57
15185.09 64
15186.26 72
15187.42 77
15188.59 63
15189.75 48
15190.92 64
15192.08 95
15193.25 82
15194.41 70
15195.58 59
15196.74 57
15197.91 60
15199.07 54
15200.24 73
15201.40 64
15202.57 64
15203.73 73
15204.90 76
15206.06 48
15207.23 69
15208.39 55
15209.56 66
15210.72 64
15211.89 47
15213.06 57
15214.22 76
15215.39 45
15216.55 55
15217.72 73
15218.88 79
15220.05 69
15221.22 79
15222.38 82
15223.55 63
15224.71 81
15225.88 70
15227.05 64
15228.21 61
15229.38 81
15230.55 72
15231.71 71
15232.88 65
15234.05 56
15235.21 63
15236.38 79
15237.54 62
15238.71 56
15239.88 49
15241.04 64
15242.21 76
15243.38 68
15244.55 52
15245.71 71
15246.88 60
15248.05 70
15249.21 79
15250.38 72
15251.55 51
15252.71 67
15253.88 74
15255.05 76
15256.22 55
15257.38 71
15258.55 60
15259.72 56
15260.89 68
15262.05 62
15263.22 66
15264.39 63
15265.56 68
15266.72 68
15267.89 53
15269.06 54
15270.23 70
15271.40 66
15272.56 73
15273.73 65
15274.90 62
15276.07 46
15277.24 75
15278.40 70
15279.57 69
15280.74 68
15281.91 71
15283.08 67
15284.25 58
15285.41 69
15286.58 70
15287.75 85
15288.92 54
15290.09 62
15291.26 66
15292.43 65
15293.59 68
15294.76 55
15295.93 55
15297.10 63
15298.27 57
15299.44 75
15300.61 59
15301.78 80
15302.95 78
15304.12 66
15305.28 76
15306.45 48
15307.62 52
15308.79 80
15309.96 66
15311.13 67
15312.30 72
15313.47 69
15314.64 57
15315.81 49
15316.98 66
15318.15 61
15319.32 63
15320.49 57
15321.66 65
15322.83 60
15324.00 73
15325.17 62
15326.34 73
15327.51 69
15328.68 51
15329.85 66
15331.02 64
15332.19 79
15333.36 45
15334.53 68
15335.70 72
15336.87 63
15338.04 68
15339.21 53
15340.38 49
15341.55 68
15342.72 52
15343.89 59
15345.06 75
15346.23 59
15347.41 77
15348.58 71
15349.75 65
15350.92 44
15352.09 62
15353.26 74
15354.43 57
15355.60 60
15356.77 60
15357.94 61
15359.12 72
15360.29 70
15361.46 61
15362.63 63
15363.80 58
15364.97 64
15366.14 60
15367.32 76
15368.49 57
15369.66 74
15370.83 71
15372.00 49
15373.17 65
15374.35 70
15375.52 89
15376.69 63
15377.86 76
15379.03 66
15380.21 68
15381.38 70
15382.55 88
15383.72 70
15384.90 76
15386.07 65
15387.24 68
15388.41 54
15389.58 64
15390.76 68
15391.93 66
15393.10 61
15394.27 54
15395.45 64
15396.62 62
15397.79 66
15398.97 69
15400.14 68
15401.31 61
15402.48 58
15403.66 59
15404.83 65
15406.00 85
15407.18 58
15408.35 76
15409.52 82
15410.70 73
15411.87 72
15413.04 75
15414.22 85
15415.39 76
15416.56 72
15417.74 76
15418.91 67
15420.08 70
15421.26 60
15422.43 58
15423.60 59
15424.78 68
15425.95 57
15427.13 66
15428.30 69
15429.47 67
15430.65 61
15431.82 67
15433.00 69
15434.17 72
15435.34 61
15436.52 63
15437.69 66
15438.87 65
15440.04 99
15441.22 86
15442.39 57
15443.56 59
15444.74 46
15445.91 55
15447.09 71
15448.26 50
15449.44 59
15450.61 59
15451.79 55
15452.96 44
15454.14 61
15455.31 68
15456.49 53
15457.66 52
15458.84 67
15460.01 68
15461.19 68
15462.36 80
15463.54 54
15464.71 47
15465.89 53
15467.06 65
15468.24 71
15469.42 62
15470.59 65
15471.77 60
15472.94 69
15474.12 69
15475.29 65
15476.47 63
15477.64 79
15478.82 62
15480.00 68
15481.17 72
15482.35 64
15483.52 76
15484.70 68
15485.88 71
15487.05 70
15488.23 72
15489.41 58
15490.58 54
15491.76 56
15492.93 72
15494.11 70
15495.29 52
15496.46 57
15497.64 64
15498.82 63
15499.99 79
15501.17 80
15502.35 67
15503.52 61
15504.70 73
15505.88 71
15507.05 65
15508.23 39
15509.41 60
15510.59 58
15511.76 85
15512.94 62
15514.12 47
15515.29 54
15516.47 47
15517.65 63
15518.83 69
15520.00 66
15521.18 55
15522.36 75
15523.54 57
15524.71 64
15525.89 59
15527.07 70
15528.25 58
15529.42 66
15530.60 50
15531.78 53
15532.96 61
15534.14 60
15535.31 52
15536.49 59
15537.67 57
15538.85 67
15540.03 68
15541.20 77
15542.38 62
15543.56 69
15544.74 70
15545.92 69
15547.10 52
15548.27 60
15549.45 79
15550.63 61
15551.81 57
15552.99 67
15554.17 70
15555.35 63
15556.53 67
15557.70 58
15558.88 56
15560.06 54
15561.24 75
15562.42 64
15563.60 69
15564.78 57
15565.96 68
15567.14 66
15568.32 71
15569.50 53
15570.67 52
15571.85 75
15573.03 55
15574.21 59
15575.39 52
15576.57 55
15577.75 71
15578.93 61
15580.11 64
15581.29 58
15582.47 65
15583.65 44
15584.83 59
15586.01 58
15587.19 52
15588.37 64
15589.55 57
15590.73 55
15591.91 58
15593.09 66
15594.27 72
15595.45 58
15596.63 49
15597.81 57
15598.99 62
15600.17 73
15601.35 53
15602.53 62
15603.71 49
15604.90 69
15606.08 69
15607.26 64
15608.44 49
15609.62 47
15610.80 51
15611.98 58
15613.16 64
15614.34 61
15615.52 76
15616.70 50
15617.89 53
15619.07 74
15620.25 69
15621.43 69
15622.61 85
15623.79 54
15624.97 58
15626.15 49
15627.34 59
15628.52 59
15629.70 49
15630.88 45
15632.06 62
15633.24 61
15634.43 62
15635.61 62
15636.79 62
15637.97 61
15639.15 71
15640.34 66
15641.52 71
15642.70 75
15643.88 52
15645.06 63
15646.25 71
15647.43 70
15648.61 62
15649.79 68
15650.98 60
15652.16 67
15653.34 68
15654.52 58
15655.71 67
15656.89 65
15658.07 72
15659.25 52
15660.44 64
15661.62 53
15662.80 48
15663.98 55
15665.17 65
15666.35 62
15667.53 53
15668.72 78
15669.90 76
15671.08 74
15672.27 65
15673.45 60
15674.63 64
15675.82 67
15677.00 71
15678.18 75
15679.37 64
15680.55 60
15681.73 74
15682.92 69
15684.10 82
15685.28 63
15686.47 69
15687.65 83
15688.84 55
15690.02 55
15691.20 74
15692.39 71
15693.57 57
15694.76 82
15695.94 84
15697.12 71
15698.31 76
15699.49 53
15700.68 76
15701.86 69
15703.05 55
15704.23 63
15705.41 74
15706.60 72
15707.78 61
15708.97 68
15710.15 66
15711.34 86
15712.52 65
15713.71 76
15714.89 85
15716.08 67
15717.26 62
15718.45 71
15719.63 73
15720.82 82
15722.00 69
15723.19 84
15724.37 92
15725.56 63
15726.74 95
15727.93 80
15729.11 77
15730.30 68
15731.48 81
15732.67 58
15733.85 79
15735.04 71
15736.23 80
15737.41 76
15738.60 64
15739.78 61
15740.97 50
15742.15 55
15743.34 61
15744.53 70
15745.71 72
15746.90 65
15748.08 89
15749.27 84
15750.46 57
15751.64 62
15752.83 75
15754.02 62
15755.20 70
15756.39 86
15757.57 68
15758.76 66
15759.95 63
15761.13 57
15762.32 77
15763.51 58
15764.69 74
15765.88 67
15767.07 75
15768.25 72
15769.44 72
15770.63 67
15771.82 75
15773.00 62
15774.19 59
15775.38 70
15776.56 87
15777.75 69
15778.94 64
15780.13 51
15781.31 55
15782.50 58
15783.69 69
15784.88 69
15786.06 63
15787.25 59
15788.44 73
15789.63 86
15790.81 62
15792.00 66
15793.19 77
15794.38 81
15795.56 71
15796.75 68
15797.94 92
15799.13 61
15800.32 79
15801.50 65
15802.69 68
15803.88 68
15805.07 84
15806.26 59
15807.45 74
15808.63 61
15809.82 70
15811.01 62
15812.20 83
15813.39 82
15814.58 61
15815.77 72
15816.95 71
15818.14 83
15819.33 63
15820.52 83
15821.71 76
15822.90 76
15824.09 66
15825.28 64
15826.46 77
15827.65 87
15828.84 68
15830.03 66
15831.22 67
15832.41 72
15833.60 68
15834.79 72
15835.98 52
15837.17 48
15838.36 81
15839.55 64
15840.74 86
15841.93 66
15843.12 66
15844.31 64
15845.50 72
15846.69 80
15847.88 80
15849.07 69
15850.26 66
15851.45 81
15852.64 70
15853.83 67
15855.02 60
15856.21 88
15857.40 73
15858.59 69
15859.78 59
15860.97 63
15862.16 64
15863.35 82
15864.54 60
15865.73 64
15866.92 73
15868.11 74
15869.30 48
15870.49 64
15871.68 57
15872.87 69
15874.06 73
15875.25 77
15876.45 59
15877.64 39
15878.83 80
15880.02 71
15881.21 71
15882.40 48
15883.59 65
15884.78 50
15885.97 57
15887.17 43
15888.36 63
15889.55 58
15890.74 50
15891.93 71
15893.12 72
15894.31 69
15895.51 62
15896.70 75
15897.89 67
15899.08 77
15900.27 76
15901.46 78
15902.66 52
15903.85 66
15905.04 56
15906.23 66
15907.43 56
15908.62 50
15909.81 50
15911.00 53
15912.19 64
15913.39 62
15914.58 58
15915.77 66
15916.96 60
15918.16 52
15919.35 63
15920.54 39
15921.73 61
15922.93 65
15924.12 49
15925.31 51
15926.50 55
15927.70 69
15928.89 45
15930.08 65
15931.28 54
15932.47 73
15933.66 61
15934.86 80
15936.05 62
15937.24 70
15938.44 77
15939.63 72
15940.82 52
15942.02 59
15943.21 65
15944.40 77
15945.60 49
15946.79 60
15947.98 58
15949.18 62
15950.37 68
15951.56 48
15952.76 84
15953.95 64
15955.15 64
15956.34 43
15957.53 59
15958.73 51
15959.92 64
15961.12 76
15962.31 60
15963.50 55
15964.70 65
15965.89 81
15967.09 71
15968.28 50
15969.48 50
15970.67 77
15971.86 55
15973.06 65
15974.25 57
15975.45 56
15976.64 54
15977.84 52
15979.03 58
15980.23 66
15981.42 62
15982.62 72
15983.81 65
15985.01 40
15986.20 61
15987.40 40
15988.59 58
15989.79 54
15990.98 51
15992.18 60
15993.37 60
15994.57 63
15995.76 52
15996.96 51
15998.16 60
15999.35 57
16000.55 61
16001.74 70
16002.94 59
16004.13 48
16005.33 55
16006.53 54
16007.72 49
16008.92 60
16010.11 64
16011.31 82
16012.51 56
16013.70 47
16014.90 49
16016.09 66
16017.29 61
16018.49 69
16019.68 69
16020.88 55
16022.07 51
16023.27 59
16024.47 74
16025.66 69
16026.86 67
16028.06 55
16029.25 69
16030.45 64
16031.65 60
16032.84 65
16034.04 50
16035.24 44
16036.44 53
16037.63 70
16038.83 66
16040.03 50
16041.22 44
16042.42 55
16043.62 81
16044.82 51
16046.01 44
16047.21 68
16048.41 46
16049.60 54
16050.80 68
16052.00 64
16053.20 50
16054.39 65
16055.59 75
16056.79 69
16057.99 62
16059.19 74
16060.38 58
16061.58 68
16062.78 52
16063.98 58
16065.18 54
16066.37 63
16067.57 61
16068.77 55
16069.97 49
16071.17 47
16072.36 53
16073.56 55
16074.76 61
16075.96 46
16077.16 63
16078.36 70
16079.56 71
16080.75 49
16081.95 56
16083.15 71
16084.35 53
16085.55 73
16086.75 39
16087.95 71
16089.15 65
16090.34 65
16091.54 71
16092.74 61
16093.94 71
16095.14 51
16096.34 47
16097.54 46
16098.74 49
16099.94 61
16101.14 73
16102.34 63
16103.54 65
16104.74 46
16105.93 50
16107.13 62
16108.33 72
16109.53 51
16110.73 58
16111.93 65
16113.13 56
16114.33 64
16115.53 48
16116.73 44
16117.93 61
16119.13 71
16120.33 46
16121.53 42
16122.73 62
16123.93 58
16125.13 67
16126.33 65
16127.53 50
16128.73 57
16129.94 43
16131.14 60
16132.34 69
16133.54 75
16134.74 71
16135.94 62
16137.14 59
16138.34 68
16139.54 64
16140.74 60
16141.94 69
16143.14 61
16144.34 60
16145.55 56
16146.75 54
16147.95 42
16149.15 63
16150.35 59
16151.55 53
16152.75 56
16153.95 76
16155.15 60
16156.36 42
16157.56 68
16158.76 63
16159.96 52
16161.16 54
16162.36 48
16163.57 64
16164.77 61
16165.97 53
16167.17 63
16168.37 54
16169.58 71
16170.78 58
16171.98 56
16173.18 58
16174.38 51
16175.59 65
16176.79 49
16177.99 49
16179.19 50
16180.39 73
16181.60 63
16182.80 53
16184.00 65
16185.20 61
16186.41 50
16187.61 52
16188.81 54
16190.01 60
16191.22 62
16192.42 74
16193.62 63
16194.83 42
16196.03 55
16197.23 69
16198.43 61
16199.64 49
16200.84 63
16202.04 68
16203.25 66
16204.45 53
16205.65 58
16206.86 62
16208.06 62
16209.26 58
16210.47 66
16211.67 58
16212.87 45
16214.08 77
16215.28 60
16216.49 59
16217.69 67
16218.89 65
16220.10 74
16221.30 68
16222.50 67
16223.71 90
16224.91 68
16226.12 63
16227.32 55
16228.52 66
16229.73 64
16230.93 82
16232.14 59
16233.34 61
16234.55 46
16235.75 62
16236.95 60
16238.16 66
16239.36 75
16240.57 52
16241.77 53
16242.98 54
16244.18 69
16245.39 57
16246.59 73
16247.80 82
16249.00 53
16250.21 54
16251.41 57
16252.62 59
16253.82 70
16255.03 60
16256.23 69
16257.44 89
16258.64 69
16259.85 82
16261.05 59
16262.26 65
16263.46 59
16264.67 71
16265.87 57
16267.08 75
16268.29 59
16269.49 60
16270.70 61
16271.90 67
16273.11 75
16274.31 57
16275.52 59
16276.73 64
16277.93 80
16279.14 57
16280.34 72
16281.55 58
16282.76 70
16283.96 76
16285.17 76
16286.38 67
16287.58 56
16288.79 45
16289.99 68
16291.20 73
16292.41 68
16293.61 48
16294.82 69
16296.03 82
16297.23 54
16298.44 69
16299.65 65
16300.85 88
16302.06 71
16303.27 80
16304.47 70
16305.68 71
16306.89 83
16308.10 72
16309.30 58
16310.51 75
16311.72 67
16312.92 77
16314.13 66
16315.34 62
16316.55 79
16317.75 68
16318.96 62
16320.17 78
16321.38 80
16322.58 65
16323.79 97
16325.00 87
16326.21 73
16327.42 64
16328.62 76
16329.83 64
16331.04 65
16332.25 53
16333.46 64
16334.66 71
16335.87 61
16337.08 74
16338.29 72
16339.50 60
16340.70 69
16341.91 79
16343.12 58
16344.33 68
16345.54 57
16346.75 65
16347.96 54
16349.16 60
16350.37 47
16351.58 56
16352.79 60
16354.00 62
16355.21 70
16356.42 47
16357.63 63
16358.83 63
16360.04 60
16361.25 59
16362.46 73
16363.67 60
16364.88 62
16366.09 68
16367.30 66
16368.51 59
16369.72 52
16370.93 58
16372.14 61
16373.35 59
16374.56 59
16375.76 59
16376.97 62
16378.18 70
16379.39 56
16380.60 59
16381.81 30
16383.02 66
16384.23 71
16385.44 59
16386.65 50
16387.86 42
16389.07 76
16390.28 65
16391.49 65
16392.70 50
16393.91 53
16395.12 53
16396.33 59
16397.55 74
16398.76 70
16399.97 59
16401.18 63
16402.39 63
16403.60 72
16404.81 48
16406.02 62
16407.23 64
16408.44 51
16409.65 47
16410.86 64
16412.07 77
16413.28 64
16414.50 71
16415.71 57
16416.92 77
16418.13 53
16419.34 61
16420.55 61
16421.76 67
16422.97 61
16424.19 57
16425.40 67
16426.61 78
16427.82 61
16429.03 75
16430.24 78
16431.46 49
16432.67 61
16433.88 67
16435.09 79
16436.30 44
16437.51 52
16438.73 48
16439.94 53
16441.15 48
16442.36 53
16443.57 60
16444.79 68
16446.00 46
16447.21 58
16448.42 56
16449.64 68
16450.85 54
16452.06 51
16453.27 76
16454.49 40
16455.70 73
16456.91 59
16458.12 74
16459.34 65
16460.55 44
16461.76 53
16462.97 48
16464.19 77
16465.40 84
16466.61 63
16467.83 49
16469.04 57
16470.25 54
16471.47 52
16472.68 43
16473.89 43
16475.11 56
16476.32 67
16477.53 49
16478.75 57
16479.96 53
16481.17 56
16482.39 54
16483.60 56
16484.81 48
16486.03 62
16487.24 69
16488.45 61
16489.67 60
16490.88 45
16492.10 44
16493.31 69
16494.52 61
16495.74 49
16496.95 60
16498.17 63
16499.38 56
16500.59 51
16501.81 52
16503.02 55
16504.24 67
16505.45 58
16506.67 49
16507.88 61
16509.10 58
16510.31 74
16511.52 59
16512.74 51
16513.95 52
16515.17 66
16516.38 44
16517.60 71
16518.81 56
16520.03 64
16521.24 66
16522.46 64
16523.67 64
16524.89 59
16526.10 65
16527.32 52
16528.53 39
16529.75 39
16530.96 60
16532.18 66
16533.40 77
16534.61 65
16535.83 54
16537.04 57
16538.26 77
16539.47 49
16540.69 43
16541.91 58
16543.12 67
16544.34 59
16545.55 58
16546.77 66
16547.98 75
16549.20 59
16550.42 55
16551.63 56
16552.85 56
16554.07 61
16555.28 56
16556.50 69
16557.71 59
16558.93 65
16560.15 64
16561.36 59
16562.58 54
16563.80 56
16565.01 73
16566.23 49
16567.45 48
16568.66 57
16569.88 80
16571.10 69
16572.31 57
16573.53 57
16574.75 65
16575.96 59
16577.18 51
16578.40 54
16579.62 49
16580.83 45
16582.05 61
16583.27 61
16584.48 53
16585.70 47
16586.92 53
16588.14 70
16589.35 38
16590.57 63
16591.79 53
16593.01 58
16594.23 56
16595.44 54
16596.66 54
16597.88 63
16599.10 57
16600.31 54
16601.53 53
16602.75 55
16603.97 52
16605.19 68
16606.40 63
16607.62 51
16608.84 51
16610.06 56
16611.28 49
16612.50 46
16613.71 50
16614.93 63
16616.15 62
16617.37 44
16618.59 52
16619.81 48
16621.03 53
16622.24 50
16623.46 51
16624.68 63
16625.90 47
16627.12 66
16628.34 47
16629.56 62
16630.78 54
16632.00 49
16633.21 54
16634.43 56
16635.65 50
16636.87 66
16638.09 53
16639.31 49
16640.53 55
16641.75 67
16642.97 63
16644.19 61
16645.41 54
16646.63 58
16647.85 74
16649.07 58
16650.29 58
16651.51 49
16652.73 53
16653.95 59
16655.17 55
16656.39 56
16657.61 60
16658.83 54
16660.05 71
16661.27 62
16662.49 54
16663.71 86
16664.93 72
16666.15 57
16667.37 51
16668.59 66
16669.81 64
16671.03 51
16672.25 59
16673.47 63
16674.69 53
16675.91 71
16677.13 61
16678.35 47
16679.57 47
16680.80 49
16682.02 56
16683.24 65
16684.46 45
16685.68 45
16686.90 59
16688.12 63
16689.34 60
16690.56 60
16691.79 71
16693.01 61
16694.23 56
16695.45 60
16696.67 68
16697.89 58
16699.11 47
16700.34 49
16701.56 46
16702.78 48
16704.00 53
16705.22 77
16706.44 51
16707.67 50
16708.89 49
16710.11 72
16711.33 58
16712.55 60
16713.78 45
16715.00 49
16716.22 51
16717.44 59
16718.67 56
16719.89 40
16721.11 72
16722.33 60
16723.55 45
16724.78 54
16726.00 47
16727.22 43
16728.45 66
16729.67 58
16730.89 47
16732.11 51
16733.34 63
16734.56 57
16735.78 54
16737.00 40
16738.23 58
16739.45 53
16740.67 63
16741.90 46
16743.12 34
16744.34 48
16745.57 57
16746.79 73
16748.01 70
16749.24 56
16750.46 50
16751.68 53
16752.91 68
16754.13 53
16755.35 51
16756.58 50
16757.80 57
16759.03 59
16760.25 58
16761.47 55
16762.70 54
16763.92 46
16765.14 46
16766.37 56
16767.59 71
16768.82 54
16770.04 62
16771.27 37
16772.49 50
16773.71 55
16774.94 54
16776.16 54
16777.39 62
16778.61 63
16779.84 43
16781.06 75
16782.29 50
16783.51 51
16784.73 47
16785.96 46
16787.18 55
16788.41 55
16789.63 67
16790.86 54
16792.08 52
16793.31 47
16794.53 54
16795.76 48
16796.98 41
16798.21 56
16799.43 57
16800.66 45
16801.89 37
16803.11 63
16804.34 72
16805.56 51
16806.79 44
16808.01 65
16809.24 59
16810.46 65
16811.69 48
16812.91 70
16814.14 58
16815.37 49
16816.59 43
16817.82 42
16819.04 53
16820.27 63
16821.50 54
16822.72 56
16823.95 60
16825.17 63
16826.40 61
16827.63 66
16828.85 47
16830.08 51
16831.31 48
16832.53 64
16833.76 45
16834.99 45
16836.21 55
16837.44 53
16838.67 75
16839.89 62
16841.12 63
16842.35 66
16843.57 51
16844.80 65
16846.03 61
16847.25 58
16848.48 64
16849.71 65
16850.93 60
16852.16 70
16853.39 49
16854.62 62
16855.84 63
16857.07 54
16858.30 52
16859.53 67
16860.75 48
16861.98 59
16863.21 61
16864.44 76
16865.66 53
16866.89 53
16868.12 42
16869.35 68
16870.57 43
16871.80 50
16873.03 54
16874.26 71
16875.49 41
16876.71 63
16877.94 53
16879.17 61
16880.40 64
16881.63 48
16882.86 67
16884.08 45
16885.31 74
16886.54 49
16887.77 59
16889.00 42
16890.23 67
16891.45 64
16892.68 45
16893.91 50
16895.14 51
16896.37 65
16897.60 52
16898.83 65
16900.06 67
16901.29 60
16902.51 59
16903.74 73
16904.97 51
16906.20 54
16907.43 51
16908.66 47
16909.89 40
16911.12 52
16912.35 61
16913.58 62
16914.81 48
16916.04 49
16917.27 45
16918.50 63
16919.73 54
16920.95 49
16922.18 53
16923.41 50
16924.64 68
16925.87 53
16927.10 61
16928.33 50
16929.56 55
16930.79 45
16932.02 59
16933.25 71
16934.48 49
16935.71 46
16936.94 64
16938.18 68
16939.41 41
16940.64 61
16941.87 53
16943.10 49
16944.33 41
16945.56 71
16946.79 64
16948.02 47
16949.25 58
16950.48 51
16951.71 51
16952.94 44
16954.17 39
16955.40 42
16956.64 53
16957.87 50
16959.10 55
16960.33 45
16961.56 60
16962.79 54
16964.02 61
16965.25 41
16966.48 57
16967.72 41
16968.95 65
16970.18 41
16971.41 51
16972.64 48
16973.87 60
16975.11 65
16976.34 50
16977.57 54
16978.80 53
16980.03 51
16981.26 51
16982.50 47
16983.73 48
16984.96 58
16986.19 59
16987.42 67
16988.66 50
16989.89 42
16991.12 46
16992.35 68
16993.59 75
16994.82 41
16996.05 67
16997.28 41
16998.52 55
16999.75 38
17000.98 47
17002.21 39
17003.45 56
17004.68 49
17005.91 59
17007.14 47
17008.38 47
17009.61 43
17010.84 65
17012.08 56
17013.31 52
17014.54 64
17015.78 73
17017.01 63
17018.24 51
17019.47 54
17020.71 66
17021.94 60
17023.17 45
17024.41 45
17025.64 51
17026.88 43
17028.11 54
17029.34 60
17030.58 33
17031.81 42
17033.04 54
17034.28 45
17035.51 54
17036.75 44
17037.98 50
17039.21 52
17040.45 49
17041.68 45
17042.92 45
17044.15 45
17045.38 52
17046.62 53
17047.85 56
17049.09 54
17050.32 42
17051.56 50
17052.79 62
17054.02 47
17055.26 35
17056.49 54
17057.73 58
17058.96 43
17060.20 41
17061.43 56
17062.67 38
17063.90 48
17065.14 44
17066.37 55
17067.61 56
17068.84 56
17070.08 54
17071.31 59
17072.55 57
17073.78 62
17075.02 47
17076.25 57
17077.49 56
17078.72 47
17079.96 62
17081.20 59
17082.43 58
17083.67 55
17084.90 68
17086.14 54
17087.37 43
17088.61 49
17089.85 55
17091.08 48
17092.32 53
17093.55 42
17094.79 46
17096.03 47
17097.26 58
17098.50 75
17099.73 57
17100.97 44
17102.21 49
17103.44 68
17104.68 48
17105.92 43
17107.15 55
17108.39 48
17109.63 53
17110.86 56
17112.10 52
17113.34 54
17114.57 62
17115.81 41
17117.05 52
17118.28 51
17119.52 56
17120.76 48
17121.99 56
17123.23 45
17124.47 55
17125.70 48
17126.94 51
17128.18 40
17129.42 51
17130.65 40
17131.89 46
17133.13 56
17134.37 52
17135.60 59
17136.84 48
17138.08 48
17139.32 53
17140.55 72
17141.79 51
17143.03 48
17144.27 44
17145.50 55
17146.74 46
17147.98 57
17149.22 63
17150.46 45
17151.69 60
17152.93 45
17154.17 51
17155.41 60
17156.65 48
17157.89 51
17159.12 58
17160.36 50
17161.60 50
17162.84 53
17164.08 51
17165.32 51
17166.56 58
17167.79 56
17169.03 54
17170.27 49
17171.51 36
17172.75 35
17173.99 50
17175.23 40
17176.47 40
17177.70 49
17178.94 34
17180.18 54
17181.42 52
17182.66 54
17183.90 49
17185.14 37
17186.38 49
17187.62 48
17188.86 45
17190.10 45
17191.34 52
17192.58 59
17193.82 43
17195.06 50
17196.30 46
17197.54 47
17198.78 43
17200.01 40
17201.25 51
17202.49 56
17203.73 54
17204.97 54
17206.21 48
17207.45 51
17208.70 60
17209.94 55
17211.18 40
17212.42 45
17213.66 58
17214.90 66
17216.14 38
17217.38 57
17218.62 63
17219.86 37
17221.10 37
17222.34 65
17223.58 55
17224.82 48
17226.06 49
17227.30 54
17228.54 56
17229.78 37
17231.03 41
17232.27 45
17233.51 55
17234.75 46
17235.99 52
17237.23 58
17238.47 50
17239.71 49
17240.95 43
17242.20 41
17243.44 41
17244.68 46
17245.92 62
17247.16 48
17248.40 49
17249.65 37
17250.89 53
17252.13 60
17253.37 49
17254.61 58
17255.85 53
17257.10 56
17258.34 49
17259.58 52
17260.82 43
17262.06 26
17263.31 50
17264.55 58
17265.79 51
17267.03 39
17268.27 47
17269.52 61
17270.76 43
17272.00 43
17273.24 59
17274.49 55
17275.73 46
17276.97 43
17278.22 39
17279.46 34
17280.70 37
17281.94 53
17283.19 56
17284.43 48
17285.67 43
17286.91 42
17288.16 57
17289.40 36
17290.64 49
17291.89 42
17293.13 49
17294.37 45
17295.62 36
17296.86 52
17298.10 43
17299.35 51
17300.59 37
17301.83 44
17303.08 44
17304.32 43
17305.56 37
17306.81 47
17308.05 35
17309.30 37
17310.54 56
17311.78 51
17313.03 52
17314.27 50
17315.52 61
17316.76 52
17318.00 42
17319.25 40
17320.49 53
17321.74 47
17322.98 56
17324.23 54
17325.47 38
17326.71 52
17327.96 48
17329.20 54
17330.45 53
17331.69 49
17332.94 55
17334.18 51
17335.43 59
17336.67 47
17337.92 44
17339.16 56
17340.41 47
17341.65 36
17342.90 38
17344.14 47
17345.39 63
17346.63 38
17347.88 57
17349.12 45
17350.37 56
17351.61 66
17352.86 54
17354.10 52
17355.35 41
17356.59 48
17357.84 58
17359.08 43
17360.33 37
17361.58 53
17362.82 56
17364.07 52
17365.31 38
17366.56 45
17367.80 47
17369.05 63
17370.30 54
17371.54 51
17372.79 45
17374.03 43
17375.28 53
17376.53 46
17377.77 45
17379.02 38
17380.27 56
17381.51 52
17382.76 46
17384.01 55
17385.25 68
17386.50 69
17387.75 41
17388.99 42
17390.24 49
17391.49 47
17392.73 50
17393.98 61
17395.23 46
17396.47 36
17397.72 46
17398.97 65
17400.21 42
17401.46 48
17402.71 53
17403.96 60
17405.20 43
17406.45 50
17407.70 61
17408.94 57
17410.19 53
17411.44 35
17412.69 39
17413.93 40
17415.18 36
17416.43 61
17417.68 58
17418.93 50
17420.17 40
17421.42 44
17422.67 62
17423.92 48
17425.16 39
17426.41 74
17427.66 65
17428.91 42
17430.16 46
17431.41 42
17432.65 43
17433.90 41
17435.15 40
17436.40 37
17437.65 49
17438.90 59
17440.14 52
17441.39 59
17442.64 36
17443.89 40
17445.14 68
17446.39 50
17447.64 40
17448.88 50
17450.13 50
17451.38 53
17452.63 43
17453.88 50
17455.13 53
17456.38 51
17457.63 57
17458.88 43
17460.13 58
17461.38 40
17462.62 50
17463.87 62
17465.12 69
17466.37 50
17467.62 45
17468.87 55
17470.12 52
17471.37 42
17472.62 42
17473.87 48
17475.12 44
17476.37 46
17477.62 54
17478.87 57
17480.12 44
17481.37 44
17482.62 55
17483.87 60
17485.12 58
17486.37 69
17487.62 54
17488.87 67
17490.12 80
17491.37 55
17492.62 56
17493.87 41
17495.12 56
17496.37 54
17497.62 46
17498.87 45
17500.12 50
17501.38 50
17502.63 45
17503.88 35
17505.13 62
17506.38 44
17507.63 59
17508.88 55
17510.13 44
17511.38 46
17512.63 56
17513.89 50
17515.14 51
17516.39 58
17517.64 43
17518.89 54
17520.14 60
17521.39 52
17522.64 51
17523.90 48
17525.15 56
17526.40 58
17527.65 54
17528.90 53
17530.15 70
17531.41 56
17532.66 48
17533.91 52
17535.16 50
17536.41 42
17537.67 43
17538.92 37
17540.17 34
17541.42 49
17542.67 61
17543.93 45
17545.18 42
17546.43 44
17547.68 47
17548.94 62
17550.19 45
17551.44 50
17552.69 54
17553.95 40
17555.20 44
17556.45 41
17557.70 39
17558.96 63
17560.21 40
17561.46 47
17562.72 41
17563.97 46
17565.22 55
17566.47 48
17567.73 45
17568.98 40
17570.23 49
17571.49 46
17572.74 52
17573.99 50
17575.25 51
17576.50 51
17577.75 35
17579.01 52
17580.26 63
17581.51 47
17582.77 57
17584.02 47
17585.28 57
17586.53 41
17587.78 40
17589.04 48
17590.29 54
17591.54 51
17592.80 46
17594.05 45
17595.31 53
17596.56 60
17597.81 56
17599.07 46
17600.32 47
17601.58 47
17602.83 54
17604.09 47
17605.34 50
17606.60 50
17607.85 48
17609.10 48
17610.36 56
17611.61 50
17612.87 46
17614.12 46
17615.38 61
17616.63 45
17617.89 46
17619.14 31
17620.40 45
17621.65 53
17622.91 45
17624.16 36
17625.42 34
17626.67 52
17627.93 46
17629.18 52
17630.44 45
17631.69 65
17632.95 56
17634.21 42
17635.46 49
17636.72 47
17637.97 43
17639.23 65
17640.48 54
17641.74 62
17642.99 55
17644.25 60
17645.51 45
17646.76 50
17648.02 44
17649.27 49
17650.53 43
17651.79 49
17653.04 57
17654.30 36
17655.55 67
17656.81 39
17658.07 44
17659.32 54
17660.58 44
17661.84 41
17663.09 47
17664.35 47
17665.61 39
17666.86 39
17668.12 42
17669.38 48
17670.63 34
17671.89 50
17673.15 38
17674.40 57
17675.66 40
17676.92 54
17678.17 42
17679.43 49
17680.69 45
17681.95 36
17683.20 41
17684.46 46
17685.72 54
17686.98 50
17688.23 47
17689.49 51
17690.75 51
17692.01 43
17693.26 44
17694.52 34
17695.78 55
17697.04 47
17698.29 44
17699.55 55
17700.81 47
17702.07 55
17703.32 53
17704.58 47
17705.84 56
17707.10 55
17708.36 41
17709.62 56
17710.87 51
17712.13 54
17713.39 46
17714.65 57
17715.91 47
17717.17 42
17718.42 59
17719.68 35
17720.94 30
17722.20 38
17723.46 49
17724.72 46
17725.98 47
17727.23 47
17728.49 73
17729.75 55
17731.01 59
17732.27 73
17733.53 53
17734.79 39
17736.05 45
17737.31 47
17738.57 49
17739.82 52
17741.08 40
17742.34 46
17743.60 54
17744.86 37
17746.12 49
17747.38 52
17748.64 59
17749.90 46
17751.16 52
17752.42 42
17753.68 43
17754.94 55
17756.20 66
17757.46 41
17758.72 42
17759.98 39
17761.24 43
17762.50 52
17763.76 47
17765.02 29
17766.28 47
17767.54 48
17768.80 57
17770.06 52
17771.32 37
17772.58 41
17773.84 43
17775.10 55
17776.36 53
17777.62 39
17778.88 57
17780.14 51
17781.40 49
17782.67 39
17783.93 44
17785.19 56
17786.45 38
17787.71 43
17788.97 36
17790.23 44
17791.49 46
17792.75 47
17794.01 48
17795.28 52
17796.54 47
17797.80 58
17799.06 66
17800.32 62
17801.58 41
17802.84 46
17804.11 42
17805.37 42
17806.63 69
17807.89 39
17809.15 39
17810.41 41
17811.68 45
17812.94 29
17814.20 47
17815.46 45
17816.72 41
17817.99 40
17819.25 43
17820.51 48
17821.77 29
17823.03 43
17824.30 32
17825.56 51
17826.82 49
17828.08 48
17829.35 46
17830.61 47
17831.87 44
17833.13 42
17834.40 36
17835.66 43
17836.92 37
17838.18 51
17839.45 41
17840.71 49
17841.97 54
17843.24 53
17844.50 58
17845.76 47
17847.02 42
17848.29 33
17849.55 41
17850.81 46
17852.08 43
17853.34 44
17854.60 47
17855.87 47
17857.13 25
17858.39 44
17859.66 63
17860.92 56
17862.18 39
17863.45 42
17864.71 51
17865.98 46
17867.24 43
17868.50 46
17869.77 54
17871.03 40
17872.30 38
17873.56 52
17874.82 50
17876.09 42
17877.35 46
17878.62 58
17879.88 55
17881.14 50
17882.41 46
17883.67 59
17884.94 48
17886.20 38
17887.47 43
17888.73 56
17890.00 42
17891.26 45
17892.52 46
17893.79 53
17895.05 54
17896.32 44
17897.58 36
17898.85 45
17900.11 59
17901.38 70
17902.64 52
17903.91 45
17905.17 42
17906.44 50
17907.70 54
17908.97 49
17910.23 37
17911.50 40
17912.77 42
17914.03 45
17915.30 37
17916.56 42
17917.83 59
17919.09 42
17920.36 43
17921.62 57
17922.89 44
17924.16 43
17925.42 49
17926.69 49
17927.95 49
17929.22 46
17930.49 51
17931.75 53
17933.02 60
17934.28 48
17935.55 53
17936.82 58
17938.08 61
17939.35 47
17940.62 54
17941.88 61
17943.15 46
17944.42 46
17945.68 42
17946.95 49
17948.22 46
17949.48 52
17950.75 38
17952.02 48
17953.28 49
17954.55 52
17955.82 49
17957.08 54
17958.35 46
17959.62 56
17960.88 49
17962.15 42
17963.42 40
17964.69 48
17965.95 47
17967.22 37
17968.49 50
17969.76 30
17971.02 49
17972.29 42
17973.56 43
17974.83 45
17976.09 67
17977.36 49
17978.63 48
17979.90 50
17981.16 41
17982.43 54
17983.70 66
17984.97 52
17986.24 48
17987.50 52
17988.77 45
17990.04 41
17991.31 48
17992.58 37
17993.84 50
17995.11 41
17996.38 40
17997.65 60
17998.92 50
18000.19 55
18001.46 50
18002.72 51
18003.99 60
18005.26 57
18006.53 54
18007.80 68
18009.07 58
18010.34 40
18011.61 40
18012.87 52
18014.14 44
18015.41 39
18016.68 47
18017.95 59
18019.22 65
18020.49 60
18021.76 38
18023.03 50
18024.30 49
18025.57 65
18026.84 65
18028.11 45
18029.37 49
18030.64 62
18031.91 44
18033.18 33
18034.45 43
18035.72 36
18036.99 53
18038.26 49
18039.53 42
18040.80 45
18042.07 57
18043.34 46
18044.61 47
18045.88 62
18047.15 49
18048.42 52
18049.69 65
18050.96 55
18052.23 56
18053.50 46
18054.77 68
18056.05 46
18057.32 54
18058.59 34
18059.86 58
18061.13 57
18062.40 55
18063.67 47
18064.94 53
18066.21 41
18067.48 44
18068.75 51
18070.02 55
18071.29 31
18072.57 35
18073.84 42
18075.11 51
18076.38 50
18077.65 41
18078.92 43
18080.19 45
18081.46 58
18082.74 52
18084.01 56
18085.28 33
18086.55 50
18087.82 50
18089.09 50
18090.37 45
18091.64 40
18092.91 51
18094.18 49
18095.45 48
18096.72 39
18098.00 44
18099.27 53
18100.54 50
18101.81 47
18103.08 41
18104.36 57
18105.63 53
18106.90 49
18108.17 36
18109.45 47
18110.72 61
18111.99 68
18113.26 50
18114.54 50
18115.81 42
18117.08 50
18118.35 53
18119.63 42
18120.90 42
18122.17 52
18123.44 48
18124.72 54
18125.99 41
18127.26 55
18128.54 55
18129.81 44
18131.08 59
18132.36 47
18133.63 38
18134.90 56
18136.18 49
18137.45 40
18138.72 27
18140.00 57
18141.27 53
18142.54 41
18143.82 43
18145.09 47
18146.36 46
18147.64 53
18148.91 48
18150.19 58
18151.46 38
18152.73 29
18154.01 53
18155.28 39
18156.55 27
18157.83 38
18159.10 49
18160.38 74
18161.65 55
18162.93 49
18164.20 46
18165.47 46
18166.75 60
18168.02 50
18169.30 48
18170.57 47
18171.85 46
18173.12 52
18174.40 39
18175.67 59
18176.95 48
18178.22 53
18179.50 74
18180.77 33
18182.04 46
18183.32 39
18184.59 60
18185.87 55
18187.15 38
18188.42 48
18189.70 58
18190.97 48
18192.25 46
18193.52 42
18194.80 52
18196.07 47
18197.35 55
18198.62 47
18199.90 33
18201.17 48
18202.45 31
18203.73 43
18205.00 42
18206.28 51
18207.55 50
18208.83 48
18210.10 44
18211.38 50
18212.66 40
18213.93 53
18215.21 46
18216.48 52
18217.76 46
18219.04 50
18220.31 46
18221.59 63
18222.87 53
18224.14 40
18225.42 54
18226.70 48
18227.97 64
18229.25 36
18230.53 47
18231.80 44
18233.08 53
18234.36 61
18235.63 37
18236.91 44
18238.19 49
18239.46 47
18240.74 47
18242.02 42
18243.29 35
18244.57 49
18245.85 47
18247.13 41
18248.40 54
18249.68 52
18250.96 51
18252.24 54
18253.51 54
18254.79 55
18256.07 44
18257.35 47
18258.62 62
18259.90 52
18261.18 48
18262.46 46
18263.73 59
18265.01 50
18266.29 66
18267.57 32
18268.85 56
18270.12 49
18271.40 41
18272.68 46
18273.96 36
18275.24 50
18276.51 50
18277.79 57
18279.07 42
18280.35 37
18281.63 40
18282.91 47
18284.18 53
18285.46 40
18286.74 28
18288.02 53
18289.30 44
18290.58 32
18291.86 36
18293.14 51
18294.41 30
18295.69 39
18296.97 48
18298.25 42
18299.53 40
18300.81 48
18302.09 38
18303.37 55
18304.65 47
18305.93 43
18307.21 59
18308.49 48
18309.76 36
18311.04 48
18312.32 51
18313.60 48
18314.88 35
18316.16 37
18317.44 46
18318.72 55
18320.00 44
18321.28 35
18322.56 30
18323.84 43
18325.12 46
18326.40 54
18327.68 40
18328.96 51
18330.24 54
18331.52 48
18332.80 39
18334.08 39
18335.36 43
18336.64 44
18337.92 47
18339.20 50
18340.48 34
18341.76 49
18343.05 42
18344.33 45
18345.61 53
18346.89 38
18348.17 59
18349.45 47
18350.73 46
18352.01 47
18353.29 43
18354.57 40
18355.85 56
18357.13 52
18358.42 43
18359.70 42
18360.98 58
18362.26 52
18363.54 42
18364.82 46
18366.10 52
18367.38 54
18368.67 41
18369.95 43
18371.23 36
18372.51 49
18373.79 56
18375.07 55
18376.36 34
18377.64 37
18378.92 40
18380.20 63
18381.48 60
18382.77 52
18384.05 58
18385.33 44
18386.61 61
18387.89 63
18389.18 48
18390.46 45
18391.74 55
18393.02 63
18394.31 63
18395.59 52
18396.87 49
18398.15 53
18399.44 58
18400.72 50
18402.00 38
18403.28 42
18404.57 41
18405.85 46
18407.13 45
18408.41 35
18409.70 35
18410.98 54
18412.26 55
18413.55 55
18414.83 36
18416.11 42
18417.40 69
18418.68 48
18419.96 45
18421.25 38
18422.53 54
18423.81 43
18425.10 38
18426.38 33
18427.66 40
18428.95 40
18430.23 47
18431.51 48
18432.80 50
18434.08 44
18435.37 46
18436.65 47
18437.93 42
18439.22 36
18440.50 35
18441.79 57
18443.07 45
18444.35 36
18445.64 33
18446.92 38
18448.21 49
18449.49 28
18450.78 32
18452.06 41
18453.34 36
18454.63 46
18455.91 39
18457.20 33
18458.48 52
18459.77 41
18461.05 48
18462.34 39
18463.62 49
18464.91 32
18466.19 55
18467.48 40
18468.76 42
18470.05 52
18471.33 56
18472.62 42
18473.90 56
18475.19 41
18476.47 44
18477.76 42
18479.04 49
18480.33 50
18481.61 46
18482.90 49
18484.18 47
18485.47 33
18486.76 27
18488.04 36
18489.33 42
18490.61 54
18491.90 35
18493.18 48
18494.47 41
18495.76 50
18497.04 41
18498.33 28
18499.61 42
18500.90 30
18502.19 47
18503.47 50
18504.76 36
18506.05 38
18507.33 58
18508.62 40
18509.90 42
18511.19 46
18512.48 49
18513.76 69
18515.05 45
18516.34 52
18517.62 39
18518.91 40
18520.20 53
18521.48 47
18522.77 37
18524.06 51
18525.35 38
18526.63 70
18527.92 44
18529.21 56
18530.49 34
18531.78 56
18533.07 48
18534.36 38
18535.64 39
18536.93 45
18538.22 72
18539.50 53
18540.79 53
18542.08 25
18543.37 42
18544.66 32
18545.94 51
18547.23 62
18548.52 52
18549.81 40
18551.09 53
18552.38 49
18553.67 35
18554.96 47
18556.25 53
18557.53 45
18558.82 35
18560.11 54
18561.40 50
18562.69 49
18563.98 47
18565.26 46
18566.55 36
18567.84 60
18569.13 54
18570.42 55
18571.71 40
18572.99 48
18574.28 44
18575.57 34
18576.86 49
18578.15 51
18579.44 52
18580.73 47
18582.02 48
18583.31 42
18584.59 51
18585.88 52
18587.17 50
18588.46 52
18589.75 42
18591.04 49
18592.33 43
18593.62 40
18594.91 43
18596.20 48
18597.49 40
18598.78 46
18600.07 36
18601.36 40
18602.65 36
18603.94 55
18605.23 49
18606.52 43
18607.81 49
18609.09 49
18610.38 55
18611.67 39
18612.96 52
18614.25 53
18615.55 66
18616.84 53
18618.13 43
18619.42 48
18620.71 54
18622.00 54
18623.29 51
18624.58 46
18625.87 53
18627.16 51
18628.45 64
18629.74 38
18631.03 36
18632.32 31
18633.61 41
18634.90 59
18636.19 41
18637.48 46
18638.77 42
18640.07 59
18641.36 44
18642.65 55
18643.94 49
18645.23 49
18646.52 45
18647.81 45
18649.10 41
18650.40 45
18651.69 48
18652.98 59
18654.27 48
18655.56 38
18656.85 49
18658.14 44
18659.44 37
18660.73 49
18662.02 56
18663.31 46
18664.60 52
18665.89 42
18667.19 52
18668.48 40
18669.77 44
18671.06 44
18672.35 41
18673.65 41
18674.94 47
18676.23 32
18677.52 38
18678.82 46
18680.11 46
18681.40 50
18682.69 61
18683.99 37
18685.28 36
18686.57 53
18687.86 45
18689.16 45
18690.45 50
18691.74 64
18693.03 38
18694.33 46
18695.62 43
18696.91 43
18698.21 30
18699.50 45
18700.79 59
18702.09 46
18703.38 48
18704.67 37
18705.97 46
18707.26 50
18708.55 53
18709.85 36
18711.14 52
18712.43 53
18713.73 60
18715.02 60
18716.31 48
18717.61 47
18718.90 39
18720.19 46
18721.49 47
18722.78 34
18724.08 49
18725.37 48
18726.66 31
18727.96 34
18729.25 46
18730.55 51
18731.84 54
18733.13 50
18734.43 36
18735.72 36
18737.02 53
18738.31 50
18739.61 52
18740.90 47
18742.19 49
18743.49 54
18744.78 62
18746.08 45
18747.37 43
18748.67 50
18749.96 48
18751.26 53
18752.55 45
18753.85 38
18755.14 38
18756.44 52
18757.73 49
18759.03 48
18760.32 43
18761.62 54
18762.91 49
18764.21 55
18765.50 40
18766.80 46
18768.09 59
18769.39 44
18770.69 51
18771.98 51
18773.28 42
18774.57 59
18775.87 41
18777.16 50
18778.46 36
18779.76 43
18781.05 55
18782.35 47
18783.64 50
18784.94 39
18786.24 57
18787.53 39
18788.83 41
18790.12 44
18791.42 55
18792.72 43
18794.01 40
18795.31 47
18796.61 39
18797.90 47
18799.20 39
18800.49 47
18801.79 32
18803.09 44
18804.38 37
18805.68 34
18806.98 47
18808.28 36
18809.57 41
18810.87 48
18812.17 37
18813.46 36
18814.76 44
18816.06 32
18817.35 57
18818.65 48
18819.95 43
18821.25 34
18822.54 48
18823.84 39
18825.14 53
18826.44 57
18827.73 29
18829.03 51
18830.33 45
18831.63 42
18832.92 37
18834.22 48
18835.52 57
18836.82 63
18838.11 52
18839.41 45
18840.71 36
18842.01 40
18843.31 45
18844.60 50
18845.90 38
18847.20 38
18848.50 47
18849.80 46
18851.10 52
18852.39 30
18853.69 39
18854.99 39
18856.29 55
18857.59 44
18858.89 45
18860.18 59
18861.48 36
18862.78 58
18864.08 48
18865.38 38
18866.68 33
18867.98 48
18869.28 44
18870.58 36
18871.87 41
18873.17 41
18874.47 41
18875.77 50
18877.07 28
18878.37 44
18879.67 36
18880.97 50
18882.27 34
18883.57 35
18884.87 39
18886.17 44
18887.47 51
18888.77 37
18890.07 34
18891.36 52
18892.66 52
18893.96 50
18895.26 37
18896.56 42
18897.86 60
18899.16 48
18900.46 35
18901.76 38
18903.06 47
18904.36 45
18905.66 43
18906.96 39
18908.27 44
18909.57 37
18910.87 44
18912.17 46
18913.47 36
18914.77 36
18916.07 44
18917.37 52
18918.67 33
18919.97 48
18921.27 51
18922.57 56
18923.87 48
18925.17 42
18926.47 46
18927.77 33
18929.08 35
18930.38 33
18931.68 42
18932.98 41
18934.28 38
18935.58 37
18936.88 42
18938.18 40
18939.49 45
18940.79 50
18942.09 42
18943.39 48
18944.69 33
18945.99 54
18947.29 41
18948.60 36
18949.90 36
18951.20 47
18952.50 42
18953.80 38
18955.11 53
18956.41 57
18957.71 39
18959.01 38
18960.31 43
18961.62 44
18962.92 49
18964.22 38
18965.52 43
18966.82 43
18968.13 50
18969.43 46
18970.73 35
18972.03 32
18973.34 46
18974.64 36
18975.94 42
18977.24 40
18978.55 42
18979.85 43
18981.15 53
18982.46 41
18983.76 39
18985.06 52
18986.36 44
18987.67 41
18988.97 30
18990.27 35
18991.58 37
18992.88 45
18994.18 34
18995.49 49
18996.79 36
18998.09 48
18999.40 51
19000.70 44
19002.00 36
19003.31 42
19004.61 41
19005.91 46
19007.22 28
19008.52 41
19009.83 44
19011.13 55
19012.43 46
19013.74 51
19015.04 40
19016.34 38
19017.65 54
19018.95 53
19020.26 47
19021.56 37
19022.87 34
19024.17 35
19025.47 46
19026.78 41
19028.08 33
19029.39 51
19030.69 40
19032.00 42
19033.30 39
19034.61 53
19035.91 27
19037.22 38
19038.52 36
19039.82 44
19041.13 43
19042.43 39
19043.74 32
19045.04 51
19046.35 33
19047.65 41
19048.96 35
19050.26 37
19051.57 31
19052.88 43
19054.18 40
19055.49 37
19056.79 45
19058.10 25
19059.40 38
19060.71 32
19062.01 46
19063.32 28
19064.62 47
19065.93 32
19067.24 34
19068.54 53
19069.85 36
19071.15 43
19072.46 41
19073.77 39
19075.07 38
19076.38 45
19077.68 44
19078.99 40
19080.30 41
19081.60 49
19082.91 31
19084.22 45
19085.52 46
19086.83 46
19088.13 44
19089.44 35
19090.75 50
19092.05 37
19093.36 37
19094.67 44
19095.97 42
19097.28 43
19098.59 37
19099.90 38
19101.20 42
19102.51 53
19103.82 46
19105.12 33
19106.43 41
19107.74 40
19109.04 41
19110.35 40
19111.66 53
19112.97 45
19114.27 34
19115.58 48
19116.89 40
19118.20 42
19119.50 32
19120.81 40
19122.12 41
19123.43 44
19124.73 44
19126.04 49
19127.35 54
19128.66 36
19129.97 40
19131.27 49
19132.58 40
19133.89 39
19135.20 41
19136.51 42
19137.81 44
19139.12 48
19140.43 50
19141.74 32
19143.05 49
19144.36 48
19145.66 52
19146.97 49
19148.28 52
19149.59 43
19150.90 41
19152.21 44
19153.52 42
19154.83 52
19156.13 46
19157.44 39
19158.75 36
19160.06 31
19161.37 42
19162.68 58
19163.99 43
19165.30 37
19166.61 46
19167.92 44
19169.22 45
19170.53 54
19171.84 37
19173.15 46
19174.46 53
19175.77 44
19177.08 51
19178.39 36
19179.70 45
19181.01 31
19182.32 42
19183.63 37
19184.94 49
19186.25 48
19187.56 42
19188.87 45
19190.18 35
19191.49 39
19192.80 55
19194.11 35
19195.42 41
19196.73 38
19198.04 36
19199.35 32
19200.66 40
19201.97 52
19203.28 52
19204.59 40
19205.90 47
19207.21 51
19208.52 44
19209.83 52
19211.14 54
19212.46 52
19213.77 34
19215.08 41
19216.39 51
19217.70 49
19219.01 52
19220.32 42
19221.63 44
19222.94 51
19224.25 49
19225.57 47
19226.88 44
19228.19 45
19229.50 52
19230.81 47
19232.12 49
19233.43 35
19234.75 38
19236.06 57
19237.37 44
19238.68 59
19239.99 45
19241.30 34
19242.62 39
19243.93 38
19245.24 56
19246.55 50
19247.86 43
19249.18 51
19250.49 50
19251.80 36
19253.11 31
19254.42 45
19255.74 50
19257.05 42
19258.36 43
19259.67 40
19260.99 42
19262.30 59
19263.61 49
19264.92 35
19266.24 31
19267.55 43
19268.86 62
19270.17 63
19271.49 32
19272.80 28
19274.11 38
19275.42 56
19276.74 62
19278.05 45
19279.36 40
19280.68 57
19281.99 42
19283.30 38
19284.62 39
19285.93 46
19287.24 55
19288.56 52
19289.87 67
19291.18 43
19292.50 43
19293.81 40
19295.12 38
19296.44 32
19297.75 43
19299.06 50
19300.38 36
19301.69 35
19303.01 33
19304.32 26
19305.63 47
19306.95 46
19308.26 39
19309.58 31
19310.89 39
19312.20 38
19313.52 33
19314.83 31
19316.15 25
19317.46 43
19318.78 38
19320.09 35
19321.41 29
19322.72 41
19324.03 57
19325.35 50
19326.66 40
19327.98 32
19329.29 46
19330.61 45
19331.92 28
19333.24 43
19334.55 45
19335.87 38
19337.18 50
19338.50 41
19339.81 41
19341.13 40
19342.44 24
19343.76 39
19345.07 38
19346.39 41
19347.70 41
19349.02 46
19350.34 49
19351.65 39
19352.97 43
19354.28 49
19355.60 39
19356.91 36
19358.23 37
19359.54 45
19360.86 37
19362.18 32
19363.49 34
19364.81 42
19366.12 30
19367.44 52
19368.76 47
19370.07 42
19371.39 50
19372.71 64
19374.02 37
19375.34 23
19376.65 32
19377.97 37
19379.29 27
19380.60 27
19381.92 43
19383.24 50
19384.55 61
19385.87 41
19387.19 42
19388.50 42
19389.82 46
19391.14 43
19392.45 57
19393.77 39
19395.09 32
19396.41 34
19397.72 46
19399.04 46
19400.36 42
19401.67 34
19402.99 36
19404.31 43
19405.63 28
19406.94 40
19408.26 46
19409.58 39
19410.90 41
19412.21 41
19413.53 48
19414.85 37
19416.17 36
19417.48 29
19418.80 45
19420.12 42
19421.44 40
19422.76 36
19424.07 41
19425.39 56
19426.71 40
19428.03 42
19429.35 34
19430.66 37
19431.98 45
19433.30 36
19434.62 35
19435.94 47
19437.26 41
19438.57 35
19439.89 42
19441.21 42
19442.53 34
19443.85 41
19445.17 38
19446.49 45
19447.81 39
19449.12 27
19450.44 31
19451.76 42
19453.08 45
19454.40 31
19455.72 30
19457.04 54
19458.36 44
19459.68 40
19461.00 36
19462.32 40
19463.63 53
19464.95 39
19466.27 34
19467.59 32
19468.91 36
19470.23 43
19471.55 53
19472.87 46
19474.19 46
19475.51 45
19476.83 40
19478.15 55
19479.47 44
19480.79 37
19482.11 65
19483.43 50
19484.75 45
19486.07 32
19487.39 56
19488.71 36
19490.03 50
19491.35 42
19492.67 31
19493.99 36
19495.31 48
19496.63 45
19497.95 37
19499.27 38
19500.59 51
19501.91 46
19503.24 43
19504.56 27
19505.88 31
19507.20 46
19508.52 43
19509.84 46
19511.16 40
19512.48 56
19513.80 44
19515.12 43
19516.44 46
19517.77 40
19519.09 42
19520.41 48
19521.73 48
19523.05 35
19524.37 39
19525.69 48
19527.02 40
19528.34 45
19529.66 39
19530.98 47
19532.30 63
19533.62 43
19534.95 34
19536.27 44
19537.59 38
19538.91 45
19540.23 41
19541.56 29
19542.88 38
19544.20 38
19545.52 47
19546.84 41
19548.17 35
19549.49 43
19550.81 42
19552.13 46
19553.46 59
19554.78 50
19556.10 38
19557.42 38
19558.75 34
19560.07 34
19561.39 39
19562.71 37
19564.04 38
19565.36 43
19566.68 33
19568.00 40
19569.33 43
19570.65 47
19571.97 39
19573.30 34
19574.62 41
19575.94 40
19577.27 39
19578.59 39
19579.91 34
19581.24 38
19582.56 47
19583.88 47
19585.21 46
19586.53 30
19587.85 34
19589.18 44
19590.50 48
19591.82 41
19593.15 39
19594.47 35
19595.80 41
19597.12 44
19598.44 32
19599.77 45
19601.09 38
19602.42 29
19603.74 44
19605.06 35
19606.39 49
19607.71 38
19609.04 35
19610.36 34
19611.69 30
19613.01 50
19614.33 49
19615.66 51
19616.98 30
19618.31 46
19619.63 47
19620.96 40
19622.28 29
19623.61 39
19624.93 41
19626.26 44
19627.58 35
19628.91 39
19630.23 49
19631.56 58
19632.88 44
19634.21 51
19635.53 43
19636.86 30
19638.18 37
19639.51 33
19640.83 37
19642.16 36
19643.48 36
19644.81 44
19646.14 38
19647.46 33
19648.79 36
19650.11 46
19651.44 53
19652.76 41
19654.09 28
19655.42 38
19656.74 43
19658.07 42
19659.39 43
19660.72 30
19662.05 50
19663.37 36
19664.70 39
19666.02 35
19667.35 46
19668.68 39
19670.00 42
19671.33 32
19672.66 54
19673.98 43
19675.31 66
19676.64 47
19677.96 42
19679.29 34
19680.62 41
19681.94 35
19683.27 36
19684.60 49
19685.92 53
19687.25 50
19688.58 34
19689.90 43
19691.23 41
19692.56 42
19693.88 37
19695.21 36
19696.54 43
19697.87 40
19699.19 53
19700.52 47
19701.85 28
19703.18 38
19704.50 51
19705.83 46
19707.16 34
19708.49 35
19709.81 42
19711.14 41
19712.47 48
19713.80 54
19715.13 40
19716.45 37
19717.78 60
19719.11 38
19720.44 34
19721.77 38
19723.09 49
19724.42 44
19725.75 39
19727.08 48
19728.41 45
19729.74 46
19731.06 41
19732.39 45
19733.72 43
19735.05 42
19736.38 38
19737.71 50
19739.04 45
19740.36 46
19741.69 36
19743.02 41
19744.35 33
19745.68 40
19747.01 51
19748.34 53
19749.67 46
19751.00 45
19752.32 50
19753.65 32
19754.98 59
19756.31 41
19757.64 40
19758.97 52
19760.30 44
19761.63 39
19762.96 49
19764.29 51
19765.62 44
19766.95 42
19768.28 37
19769.61 44
19770.94 59
19772.27 37
19773.60 51
19774.93 32
19776.26 28
19777.59 45
19778.92 61
19780.25 44
19781.58 45
19782.91 54
19784.24 51
19785.57 44
19786.90 40
19788.23 49
19789.56 53
19790.89 53
19792.22 37
19793.55 43
19794.88 55
19796.21 48
19797.54 39
19798.87 35
19800.20 44
19801.53 38
19802.87 47
19804.20 44
19805.53 33
19806.86 38
19808.19 43
19809.52 48
19810.85 36
19812.18 37
19813.51 45
19814.85 53
19816.18 41
19817.51 38
19818.84 45
19820.17 42
19821.50 39
19822.83 57
19824.17 59
19825.50 39
19826.83 37
19828.16 31
19829.49 58
19830.82 52
19832.16 55
19833.49 40
19834.82 56
19836.15 46
19837.48 39
19838.82 36
19840.15 49
19841.48 42
19842.81 61
19844.14 46
19845.48 40
19846.81 36
19848.14 42
19849.47 48
19850.81 39
19852.14 34
19853.47 31
19854.80 39
19856.14 50
19857.47 38
19858.80 35
19860.14 39
19861.47 41
19862.80 42
19864.13 39
19865.47 48
19866.80 52
19868.13 45
19869.47 39
19870.80 39
19872.13 47
19873.47 44
19874.80 50
19876.13 46
19877.47 31
19878.80 62
19880.13 41
19881.47 40
19882.80 46
19884.13 36
19885.47 47
19886.80 39
19888.13 49
19889.47 32
19890.80 32
19892.14 46
19893.47 41
19894.80 40
19896.14 29
19897.47 41
19898.81 50
19900.14 41
19901.47 31
19902.81 47
19904.14 42
19905.48 50
19906.81 41
19908.15 45
19909.48 32
19910.81 40
19912.15 44
19913.48 40
19914.82 34
19916.15 39
19917.49 31
19918.82 48
19920.16 54
19921.49 43
19922.83 43
19924.16 30
19925.50 49
19926.83 42
19928.17 46
19929.50 35
19930.84 32
19932.17 44
19933.51 52
19934.84 45
19936.18 38
19937.51 48
19938.85 42
19940.18 43
19941.52 29
19942.86 33
19944.19 45
19945.53 45
19946.86 33
19948.20 43
19949.53 49
19950.87 43
19952.21 38
19953.54 36
19954.88 31
19956.21 50
19957.55 48
19958.89 45
19960.22 38
19961.56 46
19962.90 45
19964.23 42
19965.57 41
19966.90 41
19968.24 45
19969.58 42
19970.91 37
19972.25 32
19973.59 25
19974.92 32
19976.26 41
19977.60 38
19978.93 43
19980.27 36
19981.61 49
19982.94 48
19984.28 41
19985.62 34
19986.96 43
19988.29 53
19989.63 48
19990.97 42
19992.30 31
19993.64 42
19994.98 37
19996.32 32
19997.65 49
19998.99 44
20000.33 38
20001.67 37
20003.00 64
20004.34 43
20005.68 36
20007.02 56
20008.35 61
20009.69 47
20011.03 27
20012.37 39
20013.71 54
20015.04 54
20016.38 42
20017.72 41
20019.06 40
20020.40 32
20021.73 41
20023.07 45
20024.41 39
20025.75 43
20027.09 38
20028.43 47
20029.77 42
20031.10 37
20032.44 39
20033.78 51
20035.12 49
20036.46 38
20037.80 43
20039.14 51
20040.47 41
20041.81 47
20043.15 41
20044.49 45
20045.83 35
20047.17 62
20048.51 50
20049.85 45
20051.19 42
20052.53 37
20053.87 43
20055.21 41
20056.54 36
20057.88 45
20059.22 52
20060.56 46
20061.90 44
20063.24 50
20064.58 36
20065.92 37
20067.26 40
20068.60 44
20069.94 34
20071.28 56
20072.62 40
20073.96 54
20075.30 40
20076.64 57
20077.98 42
20079.32 48
20080.66 44
20082.00 38
20083.34 43
20084.68 47
20086.02 38
20087.36 33
20088.70 23
20090.04 41
20091.38 59
20092.73 41
20094.07 39
20095.41 37
20096.75 41
20098.09 35
20099.43 52
20100.77 36
20102.11 33
20103.45 59
20104.79 54
20106.13 49
20107.48 41
20108.82 41
20110.16 29
20111.50 36
20112.84 41
20114.18 43
20115.52 39
20116.86 49
20118.21 35
20119.55 52
20120.89 38
20122.23 41
20123.57 38
20124.91 44
20126.26 42
20127.60 40
20128.94 37
20130.28 48
20131.62 47
20132.96 36
20134.31 38
20135.65 48
