# Supplementary material for: MALDI-TOF MS typing enables the classification of brewing yeasts of the genus Saccharomyces to major beer styles
Source: PLoS One. 2017 Aug 9;12(8):e0181694. doi: 10.1371/journal.pone.0181694 (PMC5549903; doi:10.1371/journal.pone.0181694)
Supplement: S14 File — The directory includes 90 raw files and was zipped to “.zip”; the folder has three strains with 30 spectra per strain; S1 Text explains the raw files with an example and Table 1 represents the yeast strains used within the experiment. (ZIP) [file pone.0181694.s017.zip › 40-42/30637-510-OG-Ale-Ale-YPG-18h-E-E_2015-10-10__0_B10_1.dat]

2000.04 4275
2000.46 4084
2000.88 4209
2001.30 3982
2001.72 4200
2002.14 4053
2002.57 3926
2002.99 4271
2003.41 4520
2003.83 4284
2004.25 4191
2004.67 4051
2005.10 4219
2005.52 3981
2005.94 4189
2006.36 4256
2006.78 4029
2007.21 4157
2007.63 3967
2008.05 3970
2008.47 3861
2008.89 3917
2009.32 4133
2009.74 4505
2010.16 4437
2010.58 4590
2011.01 4389
2011.43 4608
2011.85 4360
2012.27 4693
2012.70 4672
2013.12 4374
2013.54 4151
2013.96 4215
2014.39 4294
2014.81 4073
2015.23 3899
2015.66 3951
2016.08 4073
2016.50 3970
2016.93 3999
2017.35 4099
2017.77 4134
2018.19 4201
2018.62 4122
2019.04 4190
2019.46 4226
2019.89 4526
2020.31 4433
2020.73 4137
2021.16 4592
2021.58 4497
2022.01 4494
2022.43 4463
2022.85 4374
2023.28 4381
2023.70 4379
2024.12 4431
2024.55 4327
2024.97 4110
2025.40 4216
2025.82 4499
2026.24 4376
2026.67 4100
2027.09 4314
2027.52 4365
2027.94 4269
2028.37 4216
2028.79 4118
2029.21 3896
2029.64 3915
2030.06 4139
2030.49 4019
2030.91 4055
2031.34 3943
2031.76 3981
2032.19 3961
2032.61 3980
2033.04 4089
2033.46 4450
2033.88 4050
2034.31 4155
2034.73 4193
2035.16 4176
2035.58 4354
2036.01 4328
2036.43 4390
2036.86 4335
2037.29 4435
2037.71 4203
2038.14 4139
2038.56 4155
2038.99 4180
2039.41 4441
2039.84 4311
2040.26 4373
2040.69 4261
2041.11 4132
2041.54 4417
2041.97 4413
2042.39 4088
2042.82 4010
2043.24 4119
2043.67 4264
2044.09 4318
2044.52 3996
2044.95 4075
2045.37 4174
2045.80 3875
2046.22 4016
2046.65 4139
2047.08 3998
2047.50 3948
2047.93 4155
2048.36 4199
2048.78 4210
2049.21 4172
2049.64 4282
2050.06 3968
2050.49 4122
2050.92 4233
2051.34 4135
2051.77 4236
2052.20 4135
2052.62 4170
2053.05 4130
2053.48 4249
2053.90 4333
2054.33 4106
2054.76 4250
2055.18 3873
2055.61 3867
2056.04 4155
2056.47 3971
2056.89 4026
2057.32 4152
2057.75 3961
2058.17 4160
2058.60 4145
2059.03 4061
2059.46 4205
2059.88 4251
2060.31 3794
2060.74 3965
2061.17 4169
2061.60 4344
2062.02 4091
2062.45 3875
2062.88 4036
2063.31 4115
2063.74 4170
2064.16 4340
2064.59 4198
2065.02 4194
2065.45 4223
2065.88 4480
2066.30 4461
2066.73 4306
2067.16 4207
2067.59 4188
2068.02 4077
2068.45 4418
2068.87 4440
2069.30 4403
2069.73 4084
2070.16 3926
2070.59 4067
2071.02 4210
2071.45 4077
2071.87 4035
2072.30 3888
2072.73 4172
2073.16 3888
2073.59 3977
2074.02 4121
2074.45 4101
2074.88 4116
2075.31 4276
2075.74 4264
2076.17 4149
2076.59 4017
2077.02 3966
2077.45 3982
2077.88 4235
2078.31 4466
2078.74 3971
2079.17 4100
2079.60 4234
2080.03 4213
2080.46 4177
2080.89 4488
2081.32 4577
2081.75 4214
2082.18 4283
2082.61 4335
2083.04 4131
2083.47 4273
2083.90 4287
2084.33 4301
2084.76 4392
2085.19 4317
2085.62 4362
2086.05 4453
2086.48 4224
2086.91 3988
2087.34 4052
2087.77 4076
2088.20 4085
2088.63 4183
2089.06 4105
2089.49 3976
2089.93 4158
2090.36 4224
2090.79 4183
2091.22 4268
2091.65 4256
2092.08 4196
2092.51 4070
2092.94 4120
2093.37 3892
2093.80 3900
2094.23 3725
2094.67 3969
2095.10 3955
2095.53 3812
2095.96 3698
2096.39 3891
2096.82 4083
2097.25 4130
2097.68 4085
2098.12 3874
2098.55 4223
2098.98 4035
2099.41 3975
2099.84 4131
2100.27 4052
2100.71 3958
2101.14 3965
2101.57 3890
2102.00 3773
2102.43 3999
2102.87 4072
2103.30 4006
2103.73 3997
2104.16 4004
2104.59 3970
2105.03 4016
2105.46 4020
2105.89 3918
2106.32 4034
2106.76 4226
2107.19 4284
2107.62 4178
2108.05 4433
2108.49 4458
2108.92 4104
2109.35 4172
2109.78 4285
2110.22 4455
2110.65 4198
2111.08 4220
2111.52 4205
2111.95 4300
2112.38 4271
2112.81 4293
2113.25 3971
2113.68 3906
2114.11 3964
2114.55 4066
2114.98 4087
2115.41 4033
2115.85 3982
2116.28 3994
2116.71 3927
2117.15 3829
2117.58 3862
2118.01 4196
2118.45 3988
2118.88 3970
2119.32 4021
2119.75 3687
2120.18 3887
2120.62 3994
2121.05 4200
2121.48 4057
2121.92 4105
2122.35 4114
2122.79 4112
2123.22 4228
2123.65 4137
2124.09 4248
2124.52 4111
2124.96 4070
2125.39 4131
2125.83 4098
2126.26 3973
2126.70 3974
2127.13 3927
2127.56 3926
2128.00 3910
2128.43 3811
2128.87 3929
2129.30 3717
2129.74 4182
2130.17 4218
2130.61 4100
2131.04 4089
2131.48 3987
2131.91 4234
2132.35 3978
2132.78 4094
2133.22 4253
2133.65 4153
2134.09 4345
2134.52 4236
2134.96 4204
2135.39 4391
2135.83 4394
2136.26 4342
2136.70 4353
2137.14 4070
2137.57 4204
2138.01 4333
2138.44 4165
2138.88 4135
2139.31 4376
2139.75 4212
2140.19 4079
2140.62 4137
2141.06 3818
2141.49 3898
2141.93 4094
2142.37 4212
2142.80 4082
2143.24 3790
2143.67 3814
2144.11 4007
2144.55 3749
2144.98 3758
2145.42 4061
2145.86 4025
2146.29 4237
2146.73 4140
2147.16 4097
2147.60 3749
2148.04 3921
2148.47 4055
2148.91 4027
2149.35 4118
2149.79 4301
2150.22 4335
2150.66 4315
2151.10 4296
2151.53 4180
2151.97 4141
2152.41 4209
2152.84 4134
2153.28 4056
2153.72 4134
2154.16 4259
2154.59 4275
2155.03 4368
2155.47 4411
2155.91 4153
2156.34 3887
2156.78 3939
2157.22 4196
2157.66 4072
2158.09 4014
2158.53 3917
2158.97 4025
2159.41 4229
2159.84 3984
2160.28 4085
2160.72 4368
2161.16 4182
2161.60 4065
2162.03 3922
2162.47 3960
2162.91 4327
2163.35 4058
2163.79 4100
2164.22 4303
2164.66 4059
2165.10 3984
2165.54 4077
2165.98 4093
2166.42 3975
2166.86 4121
2167.29 3914
2167.73 4119
2168.17 3846
2168.61 3782
2169.05 3896
2169.49 3960
2169.93 3857
2170.37 4051
2170.80 4206
2171.24 4136
2171.68 4064
2172.12 4057
2172.56 4240
2173.00 4291
2173.44 4095
2173.88 4255
2174.32 4098
2174.76 4083
2175.20 4319
2175.64 4409
2176.08 4426
2176.51 4378
2176.95 4629
2177.39 4581
2177.83 4572
2178.27 4432
2178.71 4531
2179.15 4676
2179.59 4914
2180.03 4616
2180.47 4288
2180.91 4498
2181.35 4355
2181.79 4070
2182.23 4174
2182.67 4240
2183.11 4133
2183.55 4149
2183.99 3959
2184.43 3959
2184.87 3925
2185.31 3964
2185.76 3990
2186.20 3971
2186.64 3915
2187.08 4108
2187.52 4015
2187.96 3902
2188.40 4068
2188.84 4206
2189.28 4080
2189.72 4249
2190.16 4067
2190.60 4283
2191.04 4464
2191.49 4231
2191.93 4346
2192.37 3998
2192.81 4089
2193.25 4204
2193.69 4210
2194.13 4139
2194.57 4227
2195.02 4365
2195.46 4403
2195.90 4529
2196.34 4443
2196.78 4525
2197.22 4424
2197.66 4582
2198.11 4475
2198.55 4272
2198.99 4320
2199.43 4449
2199.87 4307
2200.32 4083
2200.76 4029
2201.20 3953
2201.64 3959
2202.08 4202
2202.53 4068
2202.97 3824
2203.41 3813
2203.85 3811
2204.29 3910
2204.74 3903
2205.18 3988
2205.62 3878
2206.06 3904
2206.51 4039
2206.95 3860
2207.39 3836
2207.83 4151
2208.28 4154
2208.72 4005
2209.16 4101
2209.61 4232
2210.05 4089
2210.49 4113
2210.93 4081
2211.38 3903
2211.82 3874
2212.26 4346
2212.71 4021
2213.15 4302
2213.59 4088
2214.04 4080
2214.48 3891
2214.92 3988
2215.37 4019
2215.81 4163
2216.25 4175
2216.70 4431
2217.14 4196
2217.59 4075
2218.03 3877
2218.47 4009
2218.92 3904
2219.36 3700
2219.80 3818
2220.25 3810
2220.69 3838
2221.14 3917
2221.58 3904
2222.02 3844
2222.47 3792
2222.91 3840
2223.36 3887
2223.80 4056
2224.25 4024
2224.69 4135
2225.13 4086
2225.58 4112
2226.02 4227
2226.47 4381
2226.91 4354
2227.36 4283
2227.80 4368
2228.25 4577
2228.69 4668
2229.14 4866
2229.58 4716
2230.03 4639
2230.47 4737
2230.92 4908
2231.36 4670
2231.81 4754
2232.25 4844
2232.70 4666
2233.14 4809
2233.59 4653
2234.03 4549
2234.48 4624
2234.92 4846
2235.37 4559
2235.81 4348
2236.26 4206
2236.70 4124
2237.15 4128
2237.60 4503
2238.04 4433
2238.49 4283
2238.93 4400
2239.38 4240
2239.83 4131
2240.27 4064
2240.72 3853
2241.16 3825
2241.61 4103
2242.06 3821
2242.50 4012
2242.95 3988
2243.39 3722
2243.84 3875
2244.29 3779
2244.73 3625
2245.18 3744
2245.63 3817
2246.07 3929
2246.52 3981
2246.97 3781
2247.41 3882
2247.86 3869
2248.31 3641
2248.75 3764
2249.20 3963
2249.65 3941
2250.09 3884
2250.54 3843
2250.99 3917
2251.43 3742
2251.88 3782
2252.33 4046
2252.78 4039
2253.22 3928
2253.67 4184
2254.12 4180
2254.56 4065
2255.01 3824
2255.46 3629
2255.91 3695
2256.35 3542
2256.80 3680
2257.25 3669
2257.70 3649
2258.14 3802
2258.59 3668
2259.04 3692
2259.49 3651
2259.94 3663
2260.38 3717
2260.83 3756
2261.28 3837
2261.73 4049
2262.18 3959
2262.62 3884
2263.07 4130
2263.52 4157
2263.97 4011
2264.42 4057
2264.87 4213
2265.31 4175
2265.76 4175
2266.21 4117
2266.66 4251
2267.11 4135
2267.56 4282
2268.01 4316
2268.45 4364
2268.90 4241
2269.35 4080
2269.80 4131
2270.25 4240
2270.70 4367
2271.15 4454
2271.60 4240
2272.05 4421
2272.49 4686
2272.94 4626
2273.39 4401
2273.84 4586
2274.29 4525
2274.74 4453
2275.19 4534
2275.64 4300
2276.09 4100
2276.54 4087
2276.99 4062
2277.44 4168
2277.89 4038
2278.34 4247
2278.79 4017
2279.24 3656
2279.69 3856
2280.14 3711
2280.59 4000
2281.04 4075
2281.49 3553
2281.94 3657
2282.39 3778
2282.84 3516
2283.29 3788
2283.74 3851
2284.19 3554
2284.64 3718
2285.09 3924
2285.54 4043
2285.99 3969
2286.44 3729
2286.89 3899
2287.34 4174
2287.79 4037
2288.24 3838
2288.69 4147
2289.14 4382
2289.59 4412
2290.05 4637
2290.50 4877
2290.95 4838
2291.40 5128
2291.85 5296
2292.30 5774
2292.75 6046
2293.20 6087
2293.65 5950
2294.11 6036
2294.56 5602
2295.01 5319
2295.46 5571
2295.91 5534
2296.36 4989
2296.81 4562
2297.27 4558
2297.72 4342
2298.17 4132
2298.62 4293
2299.07 4257
2299.52 4062
2299.98 4115
2300.43 4046
2300.88 3823
2301.33 3768
2301.78 3772
2302.24 3883
2302.69 3708
2303.14 3979
2303.59 3784
2304.04 3905
2304.50 4111
2304.95 3794
2305.40 3532
2305.85 3693
2306.31 3665
2306.76 3834
2307.21 3980
2307.66 4041
2308.12 4146
2308.57 4174
2309.02 4145
2309.48 3950
2309.93 4196
2310.38 4110
2310.83 4311
2311.29 4540
2311.74 4610
2312.19 4222
2312.65 4245
2313.10 4455
2313.55 4746
2314.01 4547
2314.46 4507
2314.91 4420
2315.37 4218
2315.82 4296
2316.27 4191
2316.73 4059
2317.18 4192
2317.63 4173
2318.09 4094
2318.54 3978
2318.99 4146
2319.45 4227
2319.90 4273
2320.36 4083
2320.81 4055
2321.26 4254
2321.72 4369
2322.17 4493
2322.63 4350
2323.08 4073
2323.53 4074
2323.99 4343
2324.44 4161
2324.90 4026
2325.35 3905
2325.80 3992
2326.26 3960
2326.71 3827
2327.17 3677
2327.62 4252
2328.08 4369
2328.53 4345
2328.99 4353
2329.44 4429
2329.90 4771
2330.35 4906
2330.81 4813
2331.26 4663
2331.72 4752
2332.17 4647
2332.63 4592
2333.08 4479
2333.54 4356
2333.99 4222
2334.45 4114
2334.90 3823
2335.36 3801
2335.81 3931
2336.27 4129
2336.72 3850
2337.18 3595
2337.63 3878
2338.09 3923
2338.55 3837
2339.00 3865
2339.46 3696
2339.91 3755
2340.37 3826
2340.82 3713
2341.28 3753
2341.74 4022
2342.19 4157
2342.65 4099
2343.10 4191
2343.56 4064
2344.02 4208
2344.47 4202
2344.93 3910
2345.39 3899
2345.84 4064
2346.30 4089
2346.75 4152
2347.21 4250
2347.67 4091
2348.12 4296
2348.58 4093
2349.04 4196
2349.49 4127
2349.95 4401
2350.41 4464
2350.86 4391
2351.32 4356
2351.78 4109
2352.23 4025
2352.69 4188
2353.15 4165
2353.61 4033
2354.06 4148
2354.52 4207
2354.98 4072
2355.43 3828
2355.89 4013
2356.35 3895
2356.81 3967
2357.26 4072
2357.72 4089
2358.18 4010
2358.64 4033
2359.09 4198
2359.55 3974
2360.01 4101
2360.47 4189
2360.93 4237
2361.38 4135
2361.84 4162
2362.30 4274
2362.76 4069
2363.22 3891
2363.67 4230
2364.13 4021
2364.59 4167
2365.05 4045
2365.51 4058
2365.96 4187
2366.42 4108
2366.88 4192
2367.34 4119
2367.80 4028
2368.26 4048
2368.72 3997
2369.17 3896
2369.63 4258
2370.09 4240
2370.55 4367
2371.01 4374
2371.47 4200
2371.93 4012
2372.39 4085
2372.84 4279
2373.30 4113
2373.76 4019
2374.22 4182
2374.68 4457
2375.14 4279
2375.60 4275
2376.06 4407
2376.52 4424
2376.98 4515
2377.44 4493
2377.90 4644
2378.36 4375
2378.81 4326
2379.27 4211
2379.73 4190
2380.19 4262
2380.65 4269
2381.11 4197
2381.57 4140
2382.03 3835
2382.49 4051
2382.95 3938
2383.41 3979
2383.87 3960
2384.33 4011
2384.79 4095
2385.25 4107
2385.71 4043
2386.17 4262
2386.63 4454
2387.09 3897
2387.55 3886
2388.01 4011
2388.48 4199
2388.94 4054
2389.40 3922
2389.86 4041
2390.32 3928
2390.78 4125
2391.24 4091
2391.70 4041
2392.16 3899
2392.62 4096
2393.08 3995
2393.54 4044
2394.00 4186
2394.47 4188
2394.93 4102
2395.39 4164
2395.85 4103
2396.31 4064
2396.77 3869
2397.23 3834
2397.69 3819
2398.16 3863
2398.62 3760
2399.08 3761
2399.54 3753
2400.00 3927
2400.46 3988
2400.92 3975
2401.39 3956
2401.85 4115
2402.31 3830
2402.77 3628
2403.23 3706
2403.70 3815
2404.16 3777
2404.62 3897
2405.08 3770
2405.54 3536
2406.01 3798
2406.47 3643
2406.93 3959
2407.39 4452
2407.86 4147
2408.32 3779
2408.78 3873
2409.24 3809
2409.71 3718
2410.17 3904
2410.63 3969
2411.09 3848
2411.56 3710
2412.02 3590
2412.48 3892
2412.94 3839
2413.41 3874
2413.87 4071
2414.33 4108
2414.80 3963
2415.26 3857
2415.72 3968
2416.19 3926
2416.65 3885
2417.11 4036
2417.57 3823
2418.04 4033
2418.50 4161
2418.96 4080
2419.43 3984
2419.89 4204
2420.36 3882
2420.82 3944
2421.28 3968
2421.75 4001
2422.21 3895
2422.67 3787
2423.14 3823
2423.60 3873
2424.07 4040
2424.53 4090
2424.99 3674
2425.46 3721
2425.92 3917
2426.39 4129
2426.85 4082
2427.31 3893
2427.78 3993
2428.24 3965
2428.71 3758
2429.17 3760
2429.64 4063
2430.10 4011
2430.56 3861
2431.03 3695
2431.49 3721
2431.96 3741
2432.42 3803
2432.89 4024
2433.35 3763
2433.82 3648
2434.28 3753
2434.75 3824
2435.21 3604
2435.68 3804
2436.14 3514
2436.61 3605
2437.07 3981
2437.54 3928
2438.00 3868
2438.47 3986
2438.93 4005
2439.40 3901
2439.86 3815
2440.33 3895
2440.80 3941
2441.26 3673
2441.73 4220
2442.19 4282
2442.66 3935
2443.12 4129
2443.59 4481
2444.06 4314
2444.52 4186
2444.99 4346
2445.45 4281
2445.92 4002
2446.38 3980
2446.85 3901
2447.32 3909
2447.78 3929
2448.25 3958
2448.72 3820
2449.18 4056
2449.65 3871
2450.11 3575
2450.58 3758
2451.05 3839
2451.51 3782
2451.98 3743
2452.45 3702
2452.91 3690
2453.38 3747
2453.85 3787
2454.31 3576
2454.78 3748
2455.25 3785
2455.71 3845
2456.18 3486
2456.65 3738
2457.12 3930
2457.58 3816
2458.05 3826
2458.52 3791
2458.98 3891
2459.45 3754
2459.92 3784
2460.39 3696
2460.85 3705
2461.32 3659
2461.79 3620
2462.26 3594
2462.72 3593
2463.19 3648
2463.66 3573
2464.13 3511
2464.59 3673
2465.06 3580
2465.53 3553
2466.00 3592
2466.47 3725
2466.93 3622
2467.40 3674
2467.87 3738
2468.34 3710
2468.81 3662
2469.27 3624
2469.74 3716
2470.21 3790
2470.68 3726
2471.15 3830
2471.62 3839
2472.09 3672
2472.55 3627
2473.02 3735
2473.49 3775
2473.96 3604
2474.43 3412
2474.90 3493
2475.37 3630
2475.83 3750
2476.30 3495
2476.77 3503
2477.24 3604
2477.71 3593
2478.18 3713
2478.65 3703
2479.12 3513
2479.59 3547
2480.06 3602
2480.53 3826
2480.99 3726
2481.46 3642
2481.93 3565
2482.40 3719
2482.87 3728
2483.34 3773
2483.81 3766
2484.28 3600
2484.75 3681
2485.22 3756
2485.69 3941
2486.16 3918
2486.63 3902
2487.10 3628
2487.57 3615
2488.04 3530
2488.51 3712
2488.98 3689
2489.45 3812
2489.92 3694
2490.39 3651
2490.86 3566
2491.33 3874
2491.80 3734
2492.27 3718
2492.74 3860
2493.21 4013
2493.68 4148
2494.15 3945
2494.62 3972
2495.10 4005
2495.57 3962
2496.04 4037
2496.51 4080
2496.98 3870
2497.45 4007
2497.92 3720
2498.39 3732
2498.86 3991
2499.33 3913
2499.80 3872
2500.28 3733
2500.75 3722
2501.22 3704
2501.69 3510
2502.16 3460
2502.63 3348
2503.10 3452
2503.57 3437
2504.05 3353
2504.52 3455
2504.99 3636
2505.46 3564
2505.93 3444
2506.40 3609
2506.88 3654
2507.35 3350
2507.82 3623
2508.29 3764
2508.76 3669
2509.24 3418
2509.71 3401
2510.18 3350
2510.65 3579
2511.12 3482
2511.60 3496
2512.07 3636
2512.54 3752
2513.01 3780
2513.49 3600
2513.96 3479
2514.43 3406
2514.90 3416
2515.38 3669
2515.85 3763
2516.32 3767
2516.79 3771
2517.27 3742
2517.74 3820
2518.21 3919
2518.68 3670
2519.16 3811
2519.63 3836
2520.10 3925
2520.58 3972
2521.05 3968
2521.52 4103
2522.00 4046
2522.47 3648
2522.94 3814
2523.42 3849
2523.89 3800
2524.36 3797
2524.84 3705
2525.31 3696
2525.78 3877
2526.26 3589
2526.73 3815
2527.20 3779
2527.68 3613
2528.15 3910
2528.63 3735
2529.10 3798
2529.57 3900
2530.05 3867
2530.52 3982
2531.00 3582
2531.47 3663
2531.94 3614
2532.42 3724
2532.89 3546
2533.37 3507
2533.84 3687
2534.32 3550
2534.79 3701
2535.26 3660
2535.74 3819
2536.21 3890
2536.69 3665
2537.16 3505
2537.64 3671
2538.11 3420
2538.59 3720
2539.06 3866
2539.54 3613
2540.01 3649
2540.49 3677
2540.96 3659
2541.44 3732
2541.91 3787
2542.39 3663
2542.86 3926
2543.34 3680
2543.81 3570
2544.29 3367
2544.76 3427
2545.24 3645
2545.71 3825
2546.19 3541
2546.66 3455
2547.14 3558
2547.61 3232
2548.09 3432
2548.57 3485
2549.04 3368
2549.52 3488
2549.99 3573
2550.47 3797
2550.95 3757
2551.42 3731
2551.90 3721
2552.37 3804
2552.85 3830
2553.33 3742
2553.80 3846
2554.28 3743
2554.75 3758
2555.23 3786
2555.71 3794
2556.18 4105
2556.66 3967
2557.14 4102
2557.61 3944
2558.09 3933
2558.57 4113
2559.04 4034
2559.52 3867
2560.00 3907
2560.47 4271
2560.95 4024
2561.43 3932
2561.90 3722
2562.38 3811
2562.86 3731
2563.33 3588
2563.81 3788
2564.29 3647
2564.77 3728
2565.24 3590
2565.72 3747
2566.20 3576
2566.68 3360
2567.15 3459
2567.63 3589
2568.11 3623
2568.59 3669
2569.06 3356
2569.54 3570
2570.02 3755
2570.50 3473
2570.97 3336
2571.45 3489
2571.93 3412
2572.41 3344
2572.89 3363
2573.36 3614
2573.84 3765
2574.32 3319
2574.80 3541
2575.28 3575
2575.75 3607
2576.23 3616
2576.71 3813
2577.19 3640
2577.67 3553
2578.15 3491
2578.62 3524
2579.10 3560
2579.58 3446
2580.06 3557
2580.54 3530
2581.02 3506
2581.50 3357
2581.97 3428
2582.45 3208
2582.93 3458
2583.41 3566
2583.89 3467
2584.37 3521
2584.85 3260
2585.33 3415
2585.81 3376
2586.29 3425
2586.77 3444
2587.24 3458
2587.72 3569
2588.20 3579
2588.68 3547
2589.16 3459
2589.64 3488
2590.12 3619
2590.60 3372
2591.08 3514
2591.56 3842
2592.04 3775
2592.52 3687
2593.00 3378
2593.48 3443
2593.96 3716
2594.44 3614
2594.92 3752
2595.40 3549
2595.88 3796
2596.36 3816
2596.84 3740
2597.32 3847
2597.80 3884
2598.28 3860
2598.76 3664
2599.24 3591
2599.72 3752
2600.20 3600
2600.68 3571
2601.16 3396
2601.64 3453
2602.12 3320
2602.61 3436
2603.09 3420
2603.57 3380
2604.05 3404
2604.53 3501
2605.01 3724
2605.49 3624
2605.97 3431
2606.45 3431
2606.93 3475
2607.42 3347
2607.90 3484
2608.38 3255
2608.86 3335
2609.34 3347
2609.82 3456
2610.30 3398
2610.78 3384
2611.27 3474
2611.75 3333
2612.23 3406
2612.71 3554
2613.19 3513
2613.67 3464
2614.16 3613
2614.64 3606
2615.12 3614
2615.60 3576
2616.08 3620
2616.57 3592
2617.05 3886
2617.53 3755
2618.01 3766
2618.49 3666
2618.98 3774
2619.46 3641
2619.94 3774
2620.42 3712
2620.91 3558
2621.39 3710
2621.87 3575
2622.35 3523
2622.84 3521
2623.32 3596
2623.80 3443
2624.28 3355
2624.77 3681
2625.25 3396
2625.73 3507
2626.21 3562
2626.70 3544
2627.18 3478
2627.66 3522
2628.15 3357
2628.63 3398
2629.11 3449
2629.60 3784
2630.08 3611
2630.56 3626
2631.05 3979
2631.53 4003
2632.01 3912
2632.50 4026
2632.98 4183
2633.46 3962
2633.95 4067
2634.43 4185
2634.91 4162
2635.40 4160
2635.88 4028
2636.37 4058
2636.85 3849
2637.33 3881
2637.82 3598
2638.30 3461
2638.79 3499
2639.27 3514
2639.75 3611
2640.24 3523
2640.72 3501
2641.21 3455
2641.69 3279
2642.18 3480
2642.66 3522
2643.14 3316
2643.63 3336
2644.11 3310
2644.60 3318
2645.08 3361
2645.57 3316
2646.05 3140
2646.54 3613
2647.02 3557
2647.51 3417
2647.99 3539
2648.48 3407
2648.96 3295
2649.45 3434
2649.93 3591
2650.42 3548
2650.90 3655
2651.39 3482
2651.87 3348
2652.36 3342
2652.84 3530
2653.33 3382
2653.81 3644
2654.30 3462
2654.78 3338
2655.27 3488
2655.76 3504
2656.24 3515
2656.73 3499
2657.21 3498
2657.70 3214
2658.18 3422
2658.67 3449
2659.16 3409
2659.64 3384
2660.13 3370
2660.61 3369
2661.10 3320
2661.59 3166
2662.07 3227
2662.56 3187
2663.05 3257
2663.53 3247
2664.02 3403
2664.50 3260
2664.99 3379
2665.48 3455
2665.96 3333
2666.45 3077
2666.94 3202
2667.42 3342
2667.91 3413
2668.40 3636
2668.88 3589
2669.37 3248
2669.86 3171
2670.34 3379
2670.83 3463
2671.32 3359
2671.81 3431
2672.29 3536
2672.78 3630
2673.27 3663
2673.75 3697
2674.24 3565
2674.73 3831
2675.22 3875
2675.70 4171
2676.19 4374
2676.68 4286
2677.17 4410
2677.65 4408
2678.14 4745
2678.63 4335
2679.12 4359
2679.61 4316
2680.09 4244
2680.58 3989
2681.07 3643
2681.56 3582
2682.04 3748
2682.53 3585
2683.02 3577
2683.51 3685
2684.00 3464
2684.49 3485
2684.97 3381
2685.46 3627
2685.95 3634
2686.44 3561
2686.93 3620
2687.42 3551
2687.90 3707
2688.39 3486
2688.88 3236
2689.37 3526
2689.86 3434
2690.35 3409
2690.84 3343
2691.33 3288
2691.81 3380
2692.30 3062
2692.79 3283
2693.28 3399
2693.77 3190
2694.26 3268
2694.75 3401
2695.24 3339
2695.73 3494
2696.22 3328
2696.71 3272
2697.20 3293
2697.68 3367
2698.17 3244
2698.66 3224
2699.15 3285
2699.64 3404
2700.13 3416
2700.62 3375
2701.11 3429
2701.60 3428
2702.09 3376
2702.58 3330
2703.07 3457
2703.56 3371
2704.05 3402
2704.54 3487
2705.03 3606
2705.52 3611
2706.01 3582
2706.50 3472
2706.99 3482
2707.48 3511
2707.97 3478
2708.46 3513
2708.95 3628
2709.44 3515
2709.93 3351
2710.43 3195
2710.92 3467
2711.41 3520
2711.90 3554
2712.39 3622
2712.88 3534
2713.37 3354
2713.86 3504
2714.35 3677
2714.84 3639
2715.33 3750
2715.82 3799
2716.32 3642
2716.81 3348
2717.30 3250
2717.79 3320
2718.28 3341
2718.77 3252
2719.26 3215
2719.76 3223
2720.25 3190
2720.74 3264
2721.23 3043
2721.72 3123
2722.21 3168
2722.70 2993
2723.20 3251
2723.69 3121
2724.18 3218
2724.67 3300
2725.16 3192
2725.66 3359
2726.15 3191
2726.64 3124
2727.13 3097
2727.62 3100
2728.12 3287
2728.61 3116
2729.10 3096
2729.59 3300
2730.09 3197
2730.58 3116
2731.07 3037
2731.56 3129
2732.06 3184
2732.55 3099
2733.04 3285
2733.53 3322
2734.03 3235
2734.52 3215
2735.01 3242
2735.50 3312
2736.00 3313
2736.49 3496
2736.98 3388
2737.48 3347
2737.97 3327
2738.46 3315
2738.96 3264
2739.45 3674
2739.94 3572
2740.44 3334
2740.93 3249
2741.42 3279
2741.92 3324
2742.41 3458
2742.90 3568
2743.40 3351
2743.89 3389
2744.38 3403
2744.88 3291
2745.37 3495
2745.86 3574
2746.36 3267
2746.85 3257
2747.35 3028
2747.84 3206
2748.33 3139
2748.83 3251
2749.32 3150
2749.82 3389
2750.31 3387
2750.81 3215
2751.30 3144
2751.79 3372
2752.29 3516
2752.78 3431
2753.28 3253
2753.77 3298
2754.27 3165
2754.76 3317
2755.26 3233
2755.75 3225
2756.24 3314
2756.74 3436
2757.23 3251
2757.73 3413
2758.22 3332
2758.72 3415
2759.21 3484
2759.71 3345
2760.20 3442
2760.70 3328
2761.19 3151
2761.69 3271
2762.19 3217
2762.68 3343
2763.18 3262
2763.67 3336
2764.17 3301
2764.66 3131
2765.16 3546
2765.65 3310
2766.15 3379
2766.64 3322
2767.14 3199
2767.64 3317
2768.13 3269
2768.63 3322
2769.12 3224
2769.62 3467
2770.12 3268
2770.61 3226
2771.11 3335
2771.60 3382
2772.10 3391
2772.60 3395
2773.09 3446
2773.59 3346
2774.08 3342
2774.58 3356
2775.08 3401
2775.57 3544
2776.07 3572
2776.57 3819
2777.06 4034
2777.56 4129
2778.06 4189
2778.55 3976
2779.05 4105
2779.55 4420
2780.04 4283
2780.54 4192
2781.04 4216
2781.54 3873
2782.03 3848
2782.53 3819
2783.03 3711
2783.52 3619
2784.02 3441
2784.52 3383
2785.02 3312
2785.51 3253
2786.01 3400
2786.51 3107
2787.01 3229
2787.50 3405
2788.00 3513
2788.50 3412
2789.00 3189
2789.49 2978
2789.99 3116
2790.49 2991
2790.99 3039
2791.48 2992
2791.98 3149
2792.48 3163
2792.98 3109
2793.48 3226
2793.97 3079
2794.47 3066
2794.97 3281
2795.47 3206
2795.97 3384
2796.47 3499
2796.96 3555
2797.46 3503
2797.96 3601
2798.46 3548
2798.96 3451
2799.46 3566
2799.96 3706
2800.45 3625
2800.95 3698
2801.45 3697
2801.95 3637
2802.45 3361
2802.95 3356
2803.45 3371
2803.95 3264
2804.45 3188
2804.94 3160
2805.44 3097
2805.94 3073
2806.44 3069
2806.94 3192
2807.44 3235
2807.94 3233
2808.44 3146
2808.94 3371
2809.44 3464
2809.94 3593
2810.44 3480
2810.94 3305
2811.44 3540
2811.94 3750
2812.44 3601
2812.94 3642
2813.44 3866
2813.94 3620
2814.44 3637
2814.94 3666
2815.44 3624
2815.94 3534
2816.44 3390
2816.94 3327
2817.44 3368
2817.94 3536
2818.44 3596
2818.94 3451
2819.44 3396
2819.94 3245
2820.44 3254
2820.94 3115
2821.44 3024
2821.94 3257
2822.44 3291
2822.94 3324
2823.44 3134
2823.94 3145
2824.44 3226
2824.94 3061
2825.45 3075
2825.95 3095
2826.45 3016
2826.95 3011
2827.45 3072
2827.95 3063
2828.45 3213
2828.95 2918
2829.45 3037
2829.96 3040
2830.46 3192
2830.96 3360
2831.46 3074
2831.96 3049
2832.46 3186
2832.96 3280
2833.47 3349
2833.97 3277
2834.47 2977
2834.97 3274
2835.47 3200
2835.97 3158
2836.48 3110
2836.98 3117
2837.48 3112
2837.98 3229
2838.48 3294
2838.99 3118
2839.49 3197
2839.99 3250
2840.49 3252
2841.00 3162
2841.50 3267
2842.00 3145
2842.50 3299
2843.01 3395
2843.51 3281
2844.01 3183
2844.51 3025
2845.02 3184
2845.52 3106
2846.02 3250
2846.52 3247
2847.03 3246
2847.53 3424
2848.03 3468
2848.54 3468
2849.04 3247
2849.54 3264
2850.04 3474
2850.55 3618
2851.05 3581
2851.55 3379
2852.06 3603
2852.56 3734
2853.06 3592
2853.57 3405
2854.07 3429
2854.57 3470
2855.08 3610
2855.58 3456
2856.09 3214
2856.59 3144
2857.09 3117
2857.60 3318
2858.10 3153
2858.60 3230
2859.11 3185
2859.61 3170
2860.12 3203
2860.62 3223
2861.12 3099
2861.63 3225
2862.13 3183
2862.64 3286
2863.14 3116
2863.65 2953
2864.15 3143
2864.65 3269
2865.16 3071
2865.66 3115
2866.17 3095
2866.67 3228
2867.18 3180
2867.68 2931
2868.19 3010
2868.69 3152
2869.20 3054
2869.70 3078
2870.21 3155
2870.71 3103
2871.21 3151
2871.72 3036
2872.23 3228
2872.73 3261
2873.24 3406
2873.74 3476
2874.25 3268
2874.75 3428
2875.26 3432
2875.76 3455
2876.27 3316
2876.77 3479
2877.28 3547
2877.78 3646
2878.29 3619
2878.79 3716
2879.30 3750
2879.81 3777
2880.31 3624
2880.82 3633
2881.32 3462
2881.83 3476
2882.34 3647
2882.84 3396
2883.35 3349
2883.85 3286
2884.36 3342
2884.87 3386
2885.37 3371
2885.88 3507
2886.38 3369
2886.89 3367
2887.40 3205
2887.90 3411
2888.41 3355
2888.92 3233
2889.42 3332
2889.93 3342
2890.44 3236
2890.94 3327
2891.45 3399
2891.96 3371
2892.46 3327
2892.97 3285
2893.48 3171
2893.98 3292
2894.49 3380
2895.00 3213
2895.51 3054
2896.01 3125
2896.52 3116
2897.03 3254
2897.53 3294
2898.04 3429
2898.55 3558
2899.06 3527
2899.56 3309
2900.07 3100
2900.58 3468
2901.09 3327
2901.59 3431
2902.10 3519
2902.61 3560
2903.12 3655
2903.63 3689
2904.13 3504
2904.64 3699
2905.15 3719
2905.66 3917
2906.17 3630
2906.67 3636
2907.18 3727
2907.69 3612
2908.20 3501
2908.71 3558
2909.21 3610
2909.72 3725
2910.23 3380
2910.74 3483
2911.25 3473
2911.76 3233
2912.26 3371
2912.77 3244
2913.28 3121
2913.79 3057
2914.30 3468
2914.81 3559
2915.32 3446
2915.83 3290
2916.34 3377
2916.84 3316
2917.35 3439
2917.86 3564
2918.37 3466
2918.88 3370
2919.39 3378
2919.90 3271
2920.41 3193
2920.92 3234
2921.43 3182
2921.94 3395
2922.45 3335
2922.96 3219
2923.46 3257
2923.97 3146
2924.48 3399
2924.99 3357
2925.50 3529
2926.01 3550
2926.52 3567
2927.03 3388
2927.54 3437
2928.05 3593
2928.56 3644
2929.07 3702
2929.58 3637
2930.09 3617
2930.60 3380
2931.11 3488
2931.62 3375
2932.13 3227
2932.64 3225
2933.15 2930
2933.67 3024
2934.18 3019
2934.69 3287
2935.20 3028
2935.71 3000
2936.22 3212
2936.73 3281
2937.24 3156
2937.75 3288
2938.26 3181
2938.77 3221
2939.28 3149
2939.79 3261
2940.30 3277
2940.82 3421
2941.33 3429
2941.84 3404
2942.35 3171
2942.86 3119
2943.37 3179
2943.88 3308
2944.39 3215
2944.91 3495
2945.42 3667
2945.93 3519
2946.44 3501
2946.95 3664
2947.46 3620
2947.98 3437
2948.49 3365
2949.00 3565
2949.51 3366
2950.02 3391
2950.53 3342
2951.05 3497
2951.56 3652
2952.07 3515
2952.58 3237
2953.09 3268
2953.61 3183
2954.12 3343
2954.63 3145
2955.14 3153
2955.66 3058
2956.17 3331
2956.68 3233
2957.19 3322
2957.71 3339
2958.22 3329
2958.73 3198
2959.24 3231
2959.76 3223
2960.27 3181
2960.78 3256
2961.29 3419
2961.81 3396
2962.32 3250
2962.83 3104
2963.35 3248
2963.86 3527
2964.37 3373
2964.89 3225
2965.40 3413
2965.91 3281
2966.43 3231
2966.94 3193
2967.45 3168
2967.97 3190
2968.48 3193
2968.99 3163
2969.51 2877
2970.02 2942
2970.53 2867
2971.05 2866
2971.56 2958
2972.07 2966
2972.59 3162
2973.10 2959
2973.62 2875
2974.13 3016
2974.64 3027
2975.16 3043
2975.67 3150
2976.19 3124
2976.70 3065
2977.22 3005
2977.73 3065
2978.24 3073
2978.76 2940
2979.27 2955
2979.79 3117
2980.30 3116
2980.82 3161
2981.33 3260
2981.85 3039
2982.36 2970
2982.87 3138
2983.39 3120
2983.90 3110
2984.42 3088
2984.93 2929
2985.45 3037
2985.96 3152
2986.48 3097
2986.99 3002
2987.51 3134
2988.02 3166
2988.54 2939
2989.05 2945
2989.57 3063
2990.09 2976
2990.60 2960
2991.12 3143
2991.63 2989
2992.15 3091
2992.66 2833
2993.18 2766
2993.69 2870
2994.21 2883
2994.73 2960
2995.24 3041
2995.76 2969
2996.27 2886
2996.79 2925
2997.30 3047
2997.82 3036
2998.34 3133
2998.85 3165
2999.37 3224
2999.89 3114
3000.40 3030
3000.92 3125
3001.43 3442
3001.95 3427
3002.47 3318
3002.98 3218
3003.50 3268
3004.02 3310
3004.53 3414
3005.05 3251
3005.57 3215
3006.08 3309
3006.60 3260
3007.12 3268
3007.63 3037
3008.15 3015
3008.67 3117
3009.18 3020
3009.70 2958
3010.22 3061
3010.74 3179
3011.25 3001
3011.77 3062
3012.29 2906
3012.80 2816
3013.32 2844
3013.84 2950
3014.36 3087
3014.87 3081
3015.39 2996
3015.91 2844
3016.43 3025
3016.94 3203
3017.46 3140
3017.98 3240
3018.50 3437
3019.02 3376
3019.53 3209
3020.05 3085
3020.57 3175
3021.09 3277
3021.60 3493
3022.12 3550
3022.64 3586
3023.16 3661
3023.68 3600
3024.20 3500
3024.71 3448
3025.23 3424
3025.75 3399
3026.27 3591
3026.79 3442
3027.31 3614
3027.82 3332
3028.34 3311
3028.86 3226
3029.38 3326
3029.90 3399
3030.42 3109
3030.94 3043
3031.46 3214
3031.98 3288
3032.49 3335
3033.01 3480
3033.53 3291
3034.05 3694
3034.57 3654
3035.09 3402
3035.61 3390
3036.13 3574
3036.65 3380
3037.17 3572
3037.69 3534
3038.21 3219
3038.73 3114
3039.25 3247
3039.76 3329
3040.28 3084
3040.80 3031
3041.32 3160
3041.84 3010
3042.36 2956
3042.88 3005
3043.40 2978
3043.92 3118
3044.44 2988
3044.96 3088
3045.48 3027
3046.00 2794
3046.52 2957
3047.04 2838
3047.56 2756
3048.08 2965
3048.60 3067
3049.13 2825
3049.65 3026
3050.17 2881
3050.69 2616
3051.21 2804
3051.73 2951
3052.25 2863
3052.77 2877
3053.29 2915
3053.81 2929
3054.33 2798
3054.85 2715
3055.37 2849
3055.89 2890
3056.42 2922
3056.94 3062
3057.46 3061
3057.98 3042
3058.50 3122
3059.02 3159
3059.54 3109
3060.06 2880
3060.59 2892
3061.11 2931
3061.63 2981
3062.15 3023
3062.67 3000
3063.19 2911
3063.71 2920
3064.24 2990
3064.76 3024
3065.28 3072
3065.80 2919
3066.32 2984
3066.85 2885
3067.37 3214
3067.89 3033
3068.41 2995
3068.93 2915
3069.46 2986
3069.98 2887
3070.50 2892
3071.02 2967
3071.54 3185
3072.07 3118
3072.59 3214
3073.11 3124
3073.63 3010
3074.16 3092
3074.68 3043
3075.20 3126
3075.73 3109
3076.25 3007
3076.77 3242
3077.29 3109
3077.82 3004
3078.34 2976
3078.86 3021
3079.39 3014
3079.91 3212
3080.43 3201
3080.95 3113
3081.48 3166
3082.00 3125
3082.52 2965
3083.05 3194
3083.57 3064
3084.09 3067
3084.62 3069
3085.14 3212
3085.66 2923
3086.19 3015
3086.71 2971
3087.24 2952
3087.76 3119
3088.28 3028
3088.81 3046
3089.33 3118
3089.85 3027
3090.38 3058
3090.90 2933
3091.43 2884
3091.95 3024
3092.47 3173
3093.00 3152
3093.52 2932
3094.05 3012
3094.57 3012
3095.10 2795
3095.62 2946
3096.14 2712
3096.67 2884
3097.19 3152
3097.72 3056
3098.24 2971
3098.77 3057
3099.29 2845
3099.82 2875
3100.34 2898
3100.87 2939
3101.39 2909
3101.92 2884
3102.44 2859
3102.97 2915
3103.49 2754
3104.02 2691
3104.54 2776
3105.07 2898
3105.59 2920
3106.12 2945
3106.64 2804
3107.17 2735
3107.69 2759
3108.22 2658
3108.74 2779
3109.27 2909
3109.79 2850
3110.32 2707
3110.85 2819
3111.37 2975
3111.90 2907
3112.42 2965
3112.95 3217
3113.48 3092
3114.00 2971
3114.53 2932
3115.05 2995
3115.58 2946
3116.11 2886
3116.63 2835
3117.16 2906
3117.68 2655
3118.21 2803
3118.74 2941
3119.26 2855
3119.79 2850
3120.32 2754
3120.84 2758
3121.37 2812
3121.90 2834
3122.42 2717
3122.95 2630
3123.48 2793
3124.00 2765
3124.53 2755
3125.06 2682
3125.58 2659
3126.11 2897
3126.64 2815
3127.16 2920
3127.69 2788
3128.22 2821
3128.75 2868
3129.27 2922
3129.80 2871
3130.33 2801
3130.85 2757
3131.38 2853
3131.91 2907
3132.44 2771
3132.96 2726
3133.49 2769
3134.02 2807
3134.55 2674
3135.07 2922
3135.60 2921
3136.13 2828
3136.66 2804
3137.19 2761
3137.71 2633
3138.24 2820
3138.77 2652
3139.30 2850
3139.83 2866
3140.35 2813
3140.88 2776
3141.41 2722
3141.94 2793
3142.47 2833
3143.00 2721
3143.52 2824
3144.05 2778
3144.58 2876
3145.11 2830
3145.64 2807
3146.17 2768
3146.70 3002
3147.22 3015
3147.75 3023
3148.28 3038
3148.81 2992
3149.34 3167
3149.87 3388
3150.40 3414
3150.93 3381
3151.46 3414
3151.98 3496
3152.51 3548
3153.04 3452
3153.57 3300
3154.10 3240
3154.63 3270
3155.16 3090
3155.69 3171
3156.22 3050
3156.75 3003
3157.28 3034
3157.81 2913
3158.34 3060
3158.87 3228
3159.40 2955
3159.93 2940
3160.46 2985
3160.99 3252
3161.52 2929
3162.05 2890
3162.58 2965
3163.11 3149
3163.64 3159
3164.17 3153
3164.70 3023
3165.23 3153
3165.76 3056
3166.29 3036
3166.82 3009
3167.35 2726
3167.88 2713
3168.41 2842
3168.94 2797
3169.47 2818
3170.00 2771
3170.53 2831
3171.06 2790
3171.59 2860
3172.13 2776
3172.66 2908
3173.19 2889
3173.72 2879
3174.25 3102
3174.78 3174
3175.31 3138
3175.84 3226
3176.37 3269
3176.90 3308
3177.44 3371
3177.97 3449
3178.50 3319
3179.03 3247
3179.56 2993
3180.09 3040
3180.62 3011
3181.16 3034
3181.69 2860
3182.22 2824
3182.75 2700
3183.28 2600
3183.81 2583
3184.35 2780
3184.88 2925
3185.41 2920
3185.94 2813
3186.47 2973
3187.01 2918
3187.54 2868
3188.07 2867
3188.60 2783
3189.14 2669
3189.67 2776
3190.20 2877
3190.73 2926
3191.26 2764
3191.80 2654
3192.33 2781
3192.86 2720
3193.39 2738
3193.93 2765
3194.46 2784
3194.99 2916
3195.53 2993
3196.06 2925
3196.59 2930
3197.12 2960
3197.66 2833
3198.19 2855
3198.72 2885
3199.26 2815
3199.79 2952
3200.32 3038
3200.86 2965
3201.39 3154
3201.92 3260
3202.46 3108
3202.99 3239
3203.52 3129
3204.06 3128
3204.59 3256
3205.12 3243
3205.66 3122
3206.19 2989
3206.72 2780
3207.26 2881
3207.79 2877
3208.33 2798
3208.86 2745
3209.39 2713
3209.93 2898
3210.46 2697
3211.00 2799
3211.53 3071
3212.06 3029
3212.60 2904
3213.13 2940
3213.67 3115
3214.20 3062
3214.74 3131
3215.27 3042
3215.80 3027
3216.34 2987
3216.87 2884
3217.41 2923
3217.94 2734
3218.48 2784
3219.01 2828
3219.55 3058
3220.08 3031
3220.62 3023
3221.15 3064
3221.69 2955
3222.22 2917
3222.76 3067
3223.29 3173
3223.83 3071
3224.36 3290
3224.90 3416
3225.43 3281
3225.97 3503
3226.50 3660
3227.04 3614
3227.57 3439
3228.11 3263
3228.65 3234
3229.18 3545
3229.72 3299
3230.25 3144
3230.79 2943
3231.32 2830
3231.86 2675
3232.40 2796
3232.93 2882
3233.47 2639
3234.00 2585
3234.54 2652
3235.08 2794
3235.61 3052
3236.15 2904
3236.68 2909
3237.22 2899
3237.76 2998
3238.29 3123
3238.83 3013
3239.37 2949
3239.90 3120
3240.44 3208
3240.97 3227
3241.51 2952
3242.05 2963
3242.58 2991
3243.12 3069
3243.66 3179
3244.20 3114
3244.73 2826
3245.27 2995
3245.81 2857
3246.34 2785
3246.88 2788
3247.42 2647
3247.95 2721
3248.49 2786
3249.03 2620
3249.57 2814
3250.10 2684
3250.64 2857
3251.18 2814
3251.72 2948
3252.25 2877
3252.79 2748
3253.33 2781
3253.87 2642
3254.40 2819
3254.94 2812
3255.48 2916
3256.02 2934
3256.55 2808
3257.09 2906
3257.63 2990
3258.17 2905
3258.71 2915
3259.24 2876
3259.78 3036
3260.32 2753
3260.86 2885
3261.40 2942
3261.94 3013
3262.47 2912
3263.01 3013
3263.55 3177
3264.09 3055
3264.63 3162
3265.17 3266
3265.71 2995
3266.24 3081
3266.78 3214
3267.32 2966
3267.86 2992
3268.40 3148
3268.94 3022
3269.48 2740
3270.02 2820
3270.55 2859
3271.09 2704
3271.63 2677
3272.17 2675
3272.71 2691
3273.25 2692
3273.79 2711
3274.33 2797
3274.87 2884
3275.41 2699
3275.95 2747
3276.49 2774
3277.03 2760
3277.57 2872
3278.11 2906
3278.65 2803
3279.19 3017
3279.73 2962
3280.26 2939
3280.80 2770
3281.34 2884
3281.88 3119
3282.42 2908
3282.96 2932
3283.50 3009
3284.04 2878
3284.59 2944
3285.13 2810
3285.67 3070
3286.21 3047
3286.75 3086
3287.29 3379
3287.83 3439
3288.37 3497
3288.91 3590
3289.45 3590
3289.99 3642
3290.53 3614
3291.07 3352
3291.61 3433
3292.15 3125
3292.69 3031
3293.23 2974
3293.77 2841
3294.32 2886
3294.86 2709
3295.40 2820
3295.94 2724
3296.48 2760
3297.02 2886
3297.56 2901
3298.10 2820
3298.65 2771
3299.19 2757
3299.73 2609
3300.27 2878
3300.81 2978
3301.35 2932
3301.89 2998
3302.44 2923
3302.98 3016
3303.52 3062
3304.06 2869
3304.60 2942
3305.14 2975
3305.69 2915
3306.23 2819
3306.77 2847
3307.31 2629
3307.85 2721
3308.40 2763
3308.94 2878
3309.48 2730
3310.02 2790
3310.57 2723
3311.11 2724
3311.65 2784
3312.19 2800
3312.74 2963
3313.28 2903
3313.82 2986
3314.36 3017
3314.91 3034
3315.45 3090
3315.99 3073
3316.53 3168
3317.08 3392
3317.62 3223
3318.16 3163
3318.71 3107
3319.25 3095
3319.79 3188
3320.34 3122
3320.88 3150
3321.42 3186
3321.96 2842
3322.51 3056
3323.05 2901
3323.59 2872
3324.14 2878
3324.68 2824
3325.23 2994
3325.77 2950
3326.31 3043
3326.86 2999
3327.40 2890
3327.94 2934
3328.49 2748
3329.03 2765
3329.57 2833
3330.12 2804
3330.66 2775
3331.21 2825
3331.75 2722
3332.29 2709
3332.84 2682
3333.38 2528
3333.93 2620
3334.47 2531
3335.02 2664
3335.56 2502
3336.10 2484
3336.65 2580
3337.19 2616
3337.74 2580
3338.28 2721
3338.83 2647
3339.37 2537
3339.92 2674
3340.46 2574
3341.01 2586
3341.55 2667
3342.10 2587
3342.64 2729
3343.19 2761
3343.73 2719
3344.28 2659
3344.82 2758
3345.37 2815
3345.91 2693
3346.46 2746
3347.00 2605
3347.55 2779
3348.09 2845
3348.64 2913
3349.18 2699
3349.73 2712
3350.27 2701
3350.82 2791
3351.37 2753
3351.91 2884
3352.46 2924
3353.00 2872
3353.55 2819
3354.10 2913
3354.64 2698
3355.19 2779
3355.73 2923
3356.28 2802
3356.83 2715
3357.37 2588
3357.92 2750
3358.46 2850
3359.01 2790
3359.56 2724
3360.10 2788
3360.65 2845
3361.20 2739
3361.74 2809
3362.29 2694
3362.84 2633
3363.38 2621
3363.93 2657
3364.48 2690
3365.02 2516
3365.57 2759
3366.12 2691
3366.66 2735
3367.21 2748
3367.76 2725
3368.30 2625
3368.85 2668
3369.40 2791
3369.94 2832
3370.49 2834
3371.04 2627
3371.59 2792
3372.13 2602
3372.68 2662
3373.23 2720
3373.78 2678
3374.32 2792
3374.87 2807
3375.42 2622
3375.97 2615
3376.51 2686
3377.06 2660
3377.61 2453
3378.16 2532
3378.71 2370
3379.25 2567
3379.80 2693
3380.35 2652
3380.90 2439
3381.45 2366
3381.99 2404
3382.54 2528
3383.09 2597
3383.64 2571
3384.19 2473
3384.74 2362
3385.28 2524
3385.83 2516
3386.38 2323
3386.93 2292
3387.48 2434
3388.03 2440
3388.58 2469
3389.12 2471
3389.67 2686
3390.22 2700
3390.77 2605
3391.32 2470
3391.87 2615
3392.42 2771
3392.97 2611
3393.52 2654
3394.06 2470
3394.61 2596
3395.16 2610
3395.71 2487
3396.26 2378
3396.81 2464
3397.36 2420
3397.91 2710
3398.46 2531
3399.01 2499
3399.56 2503
3400.11 2508
3400.66 2492
3401.21 2449
3401.76 2474
3402.31 2426
3402.86 2286
3403.41 2491
3403.96 2588
3404.51 2447
3405.06 2574
3405.61 2531
3406.16 2598
3406.71 2498
3407.26 2448
3407.81 2495
3408.36 2495
3408.91 2465
3409.46 2505
3410.01 2493
3410.56 2673
3411.11 2724
3411.66 2638
3412.21 2511
3412.76 2478
3413.31 2419
3413.86 2360
3414.41 2474
3414.96 2481
3415.51 2333
3416.07 2386
3416.62 2423
3417.17 2687
3417.72 2483
3418.27 2509
3418.82 2509
3419.37 2573
3419.92 2624
3420.47 2540
3421.03 2364
3421.58 2368
3422.13 2436
3422.68 2416
3423.23 2416
3423.78 2505
3424.33 2385
3424.89 2435
3425.44 2420
3425.99 2491
3426.54 2398
3427.09 2433
3427.65 2523
3428.20 2441
3428.75 2522
3429.30 2502
3429.85 2452
3430.41 2392
3430.96 2515
3431.51 2457
3432.06 2432
3432.61 2409
3433.17 2456
3433.72 2474
3434.27 2631
3434.82 2602
3435.38 2584
3435.93 2484
3436.48 2478
3437.03 2412
3437.59 2468
3438.14 2399
3438.69 2373
3439.24 2396
3439.80 2549
3440.35 2484
3440.90 2452
3441.46 2407
3442.01 2450
3442.56 2404
3443.11 2366
3443.67 2489
3444.22 2508
3444.77 2327
3445.33 2337
3445.88 2350
3446.43 2298
3446.99 2369
3447.54 2553
3448.09 2425
3448.65 2334
3449.20 2516
3449.76 2449
3450.31 2279
3450.86 2361
3451.42 2371
3451.97 2447
3452.52 2310
3453.08 2442
3453.63 2391
3454.19 2388
3454.74 2437
3455.29 2224
3455.85 2294
3456.40 2188
3456.96 2354
3457.51 2398
3458.07 2260
3458.62 2458
3459.17 2446
3459.73 2393
3460.28 2421
3460.84 2403
3461.39 2417
3461.95 2415
3462.50 2489
3463.06 2414
3463.61 2469
3464.17 2650
3464.72 2546
3465.27 2464
3465.83 2377
3466.38 2469
3466.94 2396
3467.49 2414
3468.05 2551
3468.61 2325
3469.16 2380
3469.72 2615
3470.27 2572
3470.83 2572
3471.38 2520
3471.94 2569
3472.49 2597
3473.05 2507
3473.60 2532
3474.16 2562
3474.71 2609
3475.27 2706
3475.83 2523
3476.38 2477
3476.94 2385
3477.49 2535
3478.05 2665
3478.61 2423
3479.16 2400
3479.72 2351
3480.27 2487
3480.83 2731
3481.39 2601
3481.94 2709
3482.50 2538
3483.05 2565
3483.61 2508
3484.17 2588
3484.72 2524
3485.28 2356
3485.84 2327
3486.39 2522
3486.95 2615
3487.51 2501
3488.06 2571
3488.62 2697
3489.18 2519
3489.73 2586
3490.29 2497
3490.85 2533
3491.40 2836
3491.96 2591
3492.52 2584
3493.08 2586
3493.63 2472
3494.19 2600
3494.75 2717
3495.30 2694
3495.86 2603
3496.42 2760
3496.98 2743
3497.53 2842
3498.09 2696
3498.65 2711
3499.21 2641
3499.76 2704
3500.32 2853
3500.88 3069
3501.44 3165
3501.99 3055
3502.55 3306
3503.11 3660
3503.67 4041
3504.23 4118
3504.78 4791
3505.34 5147
3505.90 5337
3506.46 5536
3507.02 6012
3507.58 6067
3508.13 6333
3508.69 6431
3509.25 6131
3509.81 5640
3510.37 5191
3510.93 4986
3511.48 4411
3512.04 4044
3512.60 3906
3513.16 3516
3513.72 3195
3514.28 3188
3514.84 2965
3515.40 2839
3515.95 2657
3516.51 2609
3517.07 2511
3517.63 2526
3518.19 2555
3518.75 2493
3519.31 2445
3519.87 2438
3520.43 2484
3520.99 2306
3521.55 2435
3522.11 2361
3522.67 2266
3523.22 2268
3523.78 2444
3524.34 2437
3524.90 2382
3525.46 2478
3526.02 2498
3526.58 2495
3527.14 2435
3527.70 2459
3528.26 2544
3528.82 2516
3529.38 2462
3529.94 2601
3530.50 2457
3531.06 2674
3531.62 2641
3532.18 2519
3532.74 2585
3533.30 2619
3533.86 2572
3534.42 2637
3534.98 2589
3535.54 2424
3536.11 2547
3536.67 2666
3537.23 2461
3537.79 2559
3538.35 2639
3538.91 2830
3539.47 2659
3540.03 2707
3540.59 2661
3541.15 2929
3541.71 2846
3542.27 2863
3542.84 2944
3543.40 2954
3543.96 3187
3544.52 3137
3545.08 3126
3545.64 3233
3546.20 3236
3546.76 3170
3547.33 3111
3547.89 3143
3548.45 2988
3549.01 2778
3549.57 2820
3550.13 2788
3550.69 2642
3551.26 2720
3551.82 2710
3552.38 2508
3552.94 2460
3553.50 2533
3554.07 2631
3554.63 2603
3555.19 2480
3555.75 2430
3556.31 2564
3556.88 2495
3557.44 2385
3558.00 2450
3558.56 2488
3559.13 2509
3559.69 2483
3560.25 2536
3560.81 2626
3561.38 2569
3561.94 2367
3562.50 2524
3563.06 2448
3563.63 2517
3564.19 2660
3564.75 2704
3565.31 2842
3565.88 2740
3566.44 2634
3567.00 2614
3567.57 2523
3568.13 2638
3568.69 2594
3569.26 2754
3569.82 2503
3570.38 2430
3570.95 2723
3571.51 2637
3572.07 2476
3572.64 2486
3573.20 2519
3573.76 2569
3574.33 2417
3574.89 2413
3575.45 2411
3576.02 2491
3576.58 2531
3577.14 2563
3577.71 2583
3578.27 2589
3578.84 2367
3579.40 2413
3579.96 2430
3580.53 2508
3581.09 2394
3581.66 2499
3582.22 2613
3582.78 2584
3583.35 2693
3583.91 2606
3584.48 2788
3585.04 2805
3585.61 2647
3586.17 2704
3586.74 2756
3587.30 2894
3587.86 2778
3588.43 2786
3588.99 2688
3589.56 2784
3590.12 2507
3590.69 2579
3591.25 2694
3591.82 2572
3592.38 2505
3592.95 2386
3593.51 2471
3594.08 2392
3594.64 2492
3595.21 2412
3595.77 2294
3596.34 2252
3596.90 2244
3597.47 2212
3598.04 2268
3598.60 2458
3599.17 2452
3599.73 2320
3600.30 2526
3600.86 2609
3601.43 2447
3601.99 2537
3602.56 2600
3603.13 2629
3603.69 2494
3604.26 2363
3604.82 2452
3605.39 2523
3605.96 2421
3606.52 2342
3607.09 2354
3607.65 2341
3608.22 2401
3608.79 2328
3609.35 2461
3609.92 2443
3610.49 2224
3611.05 2236
3611.62 2523
3612.19 2365
3612.75 2331
3613.32 2635
3613.89 2543
3614.45 2378
3615.02 2483
3615.59 2690
3616.15 2823
3616.72 2793
3617.29 2847
3617.85 2950
3618.42 3142
3618.99 3411
3619.55 3408
3620.12 3634
3620.69 3907
3621.26 3929
3621.82 3847
3622.39 3891
3622.96 3624
3623.53 3437
3624.09 3387
3624.66 3141
3625.23 2945
3625.80 3009
3626.36 2792
3626.93 2673
3627.50 2490
3628.07 2562
3628.63 2503
3629.20 2407
3629.77 2465
3630.34 2426
3630.91 2523
3631.47 2652
3632.04 2539
3632.61 2610
3633.18 2675
3633.75 2665
3634.32 2655
3634.88 2697
3635.45 2846
3636.02 2860
3636.59 2781
3637.16 2935
3637.73 2832
3638.29 2792
3638.86 2769
3639.43 2652
3640.00 2577
3640.57 2620
3641.14 2427
3641.71 2498
3642.28 2564
3642.84 2429
3643.41 2511
3643.98 2517
3644.55 2540
3645.12 2684
3645.69 2567
3646.26 2516
3646.83 2464
3647.40 2540
3647.97 2525
3648.54 2413
3649.11 2403
3649.68 2493
3650.25 2470
3650.81 2432
3651.38 2546
3651.95 2407
3652.52 2442
3653.09 2534
3653.66 2728
3654.23 2486
3654.80 2588
3655.37 2651
3655.94 2625
3656.51 2722
3657.08 2496
3657.65 2453
3658.22 2659
3658.79 2712
3659.36 2551
3659.93 2641
3660.50 2632
3661.07 2637
3661.64 2619
3662.22 2496
3662.79 2495
3663.36 2339
3663.93 2303
3664.50 2403
3665.07 2373
3665.64 2253
3666.21 2192
3666.78 2200
3667.35 2207
3667.92 2091
3668.49 2148
3669.06 2137
3669.64 2224
3670.21 2356
3670.78 2363
3671.35 2219
3671.92 2208
3672.49 2242
3673.06 2192
3673.63 2187
3674.21 2208
3674.78 2230
3675.35 2324
3675.92 2513
3676.49 2441
3677.06 2420
3677.63 2315
3678.21 2412
3678.78 2288
3679.35 2110
3679.92 2218
3680.49 2178
3681.07 2368
3681.64 2410
3682.21 2288
3682.78 2106
3683.35 2096
3683.93 2208
3684.50 2332
3685.07 2304
3685.64 2349
3686.21 2327
3686.79 2200
3687.36 2037
3687.93 2116
3688.50 2230
3689.08 2188
3689.65 2204
3690.22 2217
3690.80 2065
3691.37 2207
3691.94 2222
3692.51 2188
3693.09 2237
3693.66 2253
3694.23 2206
3694.81 2303
3695.38 2266
3695.95 2372
3696.52 2214
3697.10 2118
3697.67 2312
3698.24 2248
3698.82 2333
3699.39 2259
3699.96 2206
3700.54 2252
3701.11 2161
3701.68 2120
3702.26 2182
3702.83 2243
3703.41 2148
3703.98 2201
3704.55 2011
3705.13 2051
3705.70 2204
3706.27 2122
3706.85 2193
3707.42 2174
3708.00 2198
3708.57 2198
3709.14 2348
3709.72 2199
3710.29 2143
3710.87 1996
3711.44 2056
3712.02 2236
3712.59 2312
3713.16 2395
3713.74 2333
3714.31 2318
3714.89 2269
3715.46 2228
3716.04 2171
3716.61 2308
3717.19 2220
3717.76 2101
3718.34 2120
3718.91 2187
3719.49 2179
3720.06 2078
3720.64 2082
3721.21 2085
3721.79 2229
3722.36 2180
3722.94 2308
3723.51 2405
3724.09 2308
3724.66 2195
3725.24 2115
3725.81 2041
3726.39 2059
3726.96 2156
3727.54 2254
3728.12 2255
3728.69 2347
3729.27 2287
3729.84 2307
3730.42 2291
3730.99 2250
3731.57 2288
3732.15 2261
3732.72 2339
3733.30 2447
3733.87 2448
3734.45 2508
3735.03 2569
3735.60 2570
3736.18 2501
3736.75 2554
3737.33 2448
3737.91 2431
3738.48 2297
3739.06 2389
3739.64 2162
3740.21 2342
3740.79 2344
3741.37 2192
3741.94 2271
3742.52 2273
3743.10 2150
3743.67 2163
3744.25 2300
3744.83 2229
3745.40 2178
3745.98 2127
3746.56 2134
3747.13 2032
3747.71 2160
3748.29 2019
3748.87 2190
3749.44 2142
3750.02 2189
3750.60 2153
3751.17 2058
3751.75 2068
3752.33 2174
3752.91 2167
3753.48 2034
3754.06 2084
3754.64 2132
3755.22 2063
3755.80 2220
3756.37 2071
3756.95 2034
3757.53 2159
3758.11 2087
3758.68 2103
3759.26 1990
3759.84 2085
3760.42 2086
3761.00 2128
3761.58 2184
3762.15 2199
3762.73 2236
3763.31 2248
3763.89 2256
3764.47 2191
3765.04 2229
3765.62 2173
3766.20 2140
3766.78 2068
3767.36 2199
3767.94 2010
3768.52 2025
3769.10 2162
3769.67 2177
3770.25 2186
3770.83 2158
3771.41 2178
3771.99 2288
3772.57 2089
3773.15 2152
3773.73 2161
3774.31 2211
3774.89 2263
3775.46 2271
3776.04 2138
3776.62 2081
3777.20 2205
3777.78 2102
3778.36 2052
3778.94 2125
3779.52 2021
3780.10 2124
3780.68 2052
3781.26 2058
3781.84 1996
3782.42 1854
3783.00 2007
3783.58 2130
3784.16 1979
3784.74 1963
3785.32 1960
3785.90 2231
3786.48 2049
3787.06 2117
3787.64 2126
3788.22 2068
3788.80 2020
3789.38 2061
3789.96 1973
3790.54 2012
3791.12 2128
3791.70 2145
3792.28 2082
3792.86 2054
3793.44 2056
3794.02 2072
3794.60 2245
3795.18 2214
3795.77 2239
3796.35 2189
3796.93 2135
3797.51 2274
3798.09 2228
3798.67 2077
3799.25 2083
3799.83 2101
3800.41 2114
3800.99 2195
3801.58 2189
3802.16 2308
3802.74 2277
3803.32 2375
3803.90 2397
3804.48 2295
3805.06 2314
3805.65 2392
3806.23 2300
3806.81 2334
3807.39 2386
3807.97 2179
3808.55 2280
3809.14 2212
3809.72 2580
3810.30 2495
3810.88 2295
3811.46 2310
3812.05 2284
3812.63 2290
3813.21 2356
3813.79 2571
3814.37 2342
3814.96 2377
3815.54 2350
3816.12 2334
3816.70 2410
3817.29 2380
3817.87 2283
3818.45 2390
3819.03 2349
3819.62 2243
3820.20 2210
3820.78 2231
3821.36 2185
3821.95 2150
3822.53 2117
3823.11 1976
3823.70 2043
3824.28 2041
3824.86 1999
3825.45 1905
3826.03 2031
3826.61 2101
3827.19 2140
3827.78 2014
3828.36 2174
3828.94 2104
3829.53 2112
3830.11 2117
3830.69 2200
3831.28 2111
3831.86 2049
3832.45 1965
3833.03 2077
3833.61 2085
3834.20 2194
3834.78 2130
3835.36 1992
3835.95 2070
3836.53 2038
3837.12 2100
3837.70 2000
3838.28 2118
3838.87 2080
3839.45 2113
3840.04 2118
3840.62 2187
3841.20 2197
3841.79 1998
3842.37 2102
3842.96 2168
3843.54 1968
3844.13 2076
3844.71 2054
3845.30 2040
3845.88 2075
3846.47 1959
3847.05 1932
3847.63 1850
3848.22 2094
3848.80 1994
3849.39 1922
3849.97 1972
3850.56 2165
3851.14 2029
3851.73 2031
3852.31 2077
3852.90 2082
3853.48 2076
3854.07 1963
3854.66 2110
3855.24 1948
3855.83 1974
3856.41 2081
3857.00 2182
3857.58 1999
3858.17 2112
3858.75 2104
3859.34 2167
3859.92 2163
3860.51 2352
3861.10 2383
3861.68 2521
3862.27 2449
3862.85 2399
3863.44 2567
3864.03 2435
3864.61 2596
3865.20 2609
3865.78 2627
3866.37 2470
3866.96 2580
3867.54 2367
3868.13 2313
3868.72 2277
3869.30 2194
3869.89 2213
3870.47 2168
3871.06 2015
3871.65 2061
3872.23 2186
3872.82 2104
3873.41 2063
3873.99 1920
3874.58 2055
3875.17 2238
3875.76 2140
3876.34 2053
3876.93 1984
3877.52 2124
3878.10 2364
3878.69 2112
3879.28 2024
3879.86 1988
3880.45 2167
3881.04 2093
3881.63 2006
3882.21 2153
3882.80 2051
3883.39 2001
3883.98 1959
3884.56 1914
3885.15 1942
3885.74 1916
3886.33 1869
3886.91 2044
3887.50 2038
3888.09 1908
3888.68 1881
3889.27 1908
3889.85 1800
3890.44 1925
3891.03 2113
3891.62 2108
3892.21 2012
3892.79 2018
3893.38 2147
3893.97 1959
3894.56 1942
3895.15 1929
3895.74 2187
3896.32 2050
3896.91 1880
3897.50 2013
3898.09 1926
3898.68 1931
3899.27 2065
3899.86 2086
3900.45 2281
3901.03 2312
3901.62 2233
3902.21 2331
3902.80 2178
3903.39 2202
3903.98 2100
3904.57 2093
3905.16 2063
3905.75 2082
3906.34 2099
3906.92 2035
3907.51 2000
3908.10 1966
3908.69 1926
3909.28 1965
3909.87 1940
3910.46 1962
3911.05 1896
3911.64 1871
3912.23 2010
3912.82 1972
3913.41 2019
3914.00 1916
3914.59 2035
3915.18 1839
3915.77 1863
3916.36 1830
3916.95 1920
3917.54 1807
3918.13 1956
3918.72 2020
3919.31 1958
3919.90 1925
3920.49 1918
3921.08 1886
3921.67 1863
3922.26 1937
3922.85 1781
3923.44 1869
3924.03 2105
3924.62 2035
3925.21 2045
3925.80 1851
3926.40 1989
3926.99 2073
3927.58 2014
3928.17 2043
3928.76 2044
3929.35 1906
3929.94 1812
3930.53 1812
3931.12 1786
3931.71 1828
3932.30 1861
3932.90 1988
3933.49 2024
3934.08 1751
3934.67 1943
3935.26 1856
3935.85 1824
3936.44 1790
3937.04 1775
3937.63 1973
3938.22 1842
3938.81 1949
3939.40 2020
3939.99 2040
3940.59 1947
3941.18 1981
3941.77 2072
3942.36 2038
3942.95 1908
3943.55 1822
3944.14 1856
3944.73 1921
3945.32 1958
3945.91 1897
3946.51 2041
3947.10 1974
3947.69 1919
3948.28 1984
3948.88 1904
3949.47 1922
3950.06 1865
3950.65 1910
3951.25 1887
3951.84 1861
3952.43 1976
3953.02 1928
3953.62 1883
3954.21 2004
3954.80 2017
3955.40 2051
3955.99 2058
3956.58 2080
3957.17 2014
3957.77 1902
3958.36 1950
3958.95 1846
3959.55 2048
3960.14 1958
3960.73 1884
3961.33 1897
3961.92 1819
3962.51 1927
3963.11 1841
3963.70 1992
3964.29 1866
3964.89 1847
3965.48 2025
3966.08 1930
3966.67 1786
3967.26 1720
3967.86 1756
3968.45 1869
3969.04 1826
3969.64 1942
3970.23 2058
3970.83 1888
3971.42 1836
3972.01 1782
3972.61 1933
3973.20 1849
3973.80 1697
3974.39 1744
3974.99 1738
3975.58 1679
3976.18 1776
3976.77 1891
3977.36 1806
3977.96 1847
3978.55 1810
3979.15 1883
3979.74 1892
3980.34 1888
3980.93 2018
3981.53 1973
3982.12 1940
3982.72 1990
3983.31 2136
3983.91 2122
3984.50 2051
3985.10 1914
3985.69 1937
3986.29 1879
3986.88 1977
3987.48 1967
3988.07 1913
3988.67 1946
3989.26 2049
3989.86 2042
3990.46 2126
3991.05 1907
3991.65 1913
3992.24 1820
3992.84 1977
3993.43 1901
3994.03 1787
3994.63 1785
3995.22 1969
3995.82 2023
3996.41 2014
3997.01 2043
3997.61 2032
3998.20 2037
3998.80 1963
3999.39 1965
3999.99 2047
4000.59 2114
4001.18 2031
4001.78 2065
4002.38 1978
4002.97 1972
4003.57 2021
4004.17 2029
4004.76 1888
4005.36 1759
4005.96 1833
4006.55 1974
4007.15 1882
4007.75 1735
4008.34 1927
4008.94 1923
4009.54 1909
4010.13 1943
4010.73 1991
4011.33 1932
4011.93 2059
4012.52 2100
4013.12 1987
4013.72 1833
4014.31 2043
4014.91 2053
4015.51 1925
4016.11 2003
4016.70 2021
4017.30 2008
4017.90 2104
4018.50 2166
4019.09 2101
4019.69 2031
4020.29 1888
4020.89 2047
4021.49 2186
4022.08 2153
4022.68 2089
4023.28 2107
4023.88 1928
4024.48 1955
4025.07 2158
4025.67 2031
4026.27 2127
4026.87 2212
4027.47 2355
4028.06 2398
4028.66 2530
4029.26 2432
4029.86 2637
4030.46 2664
4031.06 2795
4031.66 2960
4032.25 2868
4032.85 2901
4033.45 2801
4034.05 2596
4034.65 2560
4035.25 2442
4035.85 2378
4036.45 2289
4037.05 2252
4037.64 2195
4038.24 2004
4038.84 2016
4039.44 2010
4040.04 2015
4040.64 1962
4041.24 1877
4041.84 1940
4042.44 1764
4043.04 1804
4043.64 1921
4044.24 1969
4044.84 1958
4045.44 1948
4046.04 1926
4046.64 1955
4047.24 1913
4047.84 1904
4048.44 1965
4049.03 2050
4049.63 1957
4050.23 2003
4050.83 2275
4051.43 2176
4052.04 2008
4052.64 2136
4053.24 2165
4053.84 1972
4054.44 1987
4055.04 1974
4055.64 2030
4056.24 1965
4056.84 1747
4057.44 1899
4058.04 1953
4058.64 1971
4059.24 1934
4059.84 2095
4060.44 1993
4061.04 1877
4061.64 1975
4062.24 1866
4062.85 1993
4063.45 1926
4064.05 1927
4064.65 2111
4065.25 2128
4065.85 2010
4066.45 1895
4067.05 1961
4067.65 2032
4068.26 1969
4068.86 1888
4069.46 2116
4070.06 2085
4070.66 2024
4071.26 2018
4071.86 1915
4072.47 2096
4073.07 2089
4073.67 1986
4074.27 2021
4074.87 2048
4075.47 1927
4076.08 1897
4076.68 1710
4077.28 1789
4077.88 1826
4078.48 1847
4079.09 1817
4079.69 1802
4080.29 1868
4080.89 1800
4081.50 1817
4082.10 1958
4082.70 1750
4083.30 1729
4083.91 1786
4084.51 1834
4085.11 1833
4085.71 1860
4086.32 1772
4086.92 1897
4087.52 1842
4088.12 1946
4088.73 2018
4089.33 1822
4089.93 1860
4090.54 1930
4091.14 1901
4091.74 1953
4092.35 1932
4092.95 1834
4093.55 1935
4094.15 1932
4094.76 1954
4095.36 1846
4095.96 1763
4096.57 1809
4097.17 1782
4097.78 1825
4098.38 1760
4098.98 1878
4099.59 1816
4100.19 1956
4100.79 1868
4101.40 1873
4102.00 1864
4102.61 1802
4103.21 1874
4103.81 1896
4104.42 2024
4105.02 1888
4105.63 1803
4106.23 1723
4106.83 1928
4107.44 1828
4108.04 1971
4108.65 1806
4109.25 1836
4109.85 1875
4110.46 1747
4111.06 1806
4111.67 1925
4112.27 1928
4112.88 1888
4113.48 2033
4114.09 1994
4114.69 2068
4115.30 1807
4115.90 1605
4116.51 1819
4117.11 1845
4117.72 1922
4118.32 1892
4118.93 1936
4119.53 1868
4120.14 1828
4120.74 1821
4121.35 1972
4121.95 1933
4122.56 1797
4123.16 1896
4123.77 1953
4124.37 1865
4124.98 1779
4125.59 1743
4126.19 1810
4126.80 1777
4127.40 1842
4128.01 2022
4128.61 1989
4129.22 1882
4129.83 1833
4130.43 1781
4131.04 1795
4131.64 1891
4132.25 1865
4132.86 1990
4133.46 2005
4134.07 2049
4134.67 1853
4135.28 1968
4135.89 1980
4136.49 1961
4137.10 1982
4137.71 2007
4138.31 2000
4138.92 2075
4139.53 2163
4140.13 2235
4140.74 2146
4141.35 2180
4141.95 2262
4142.56 2336
4143.17 2282
4143.77 2514
4144.38 2373
4144.99 2249
4145.59 2382
4146.20 2271
4146.81 2375
4147.42 2353
4148.02 2285
4148.63 2180
4149.24 2207
4149.84 2086
4150.45 1954
4151.06 1905
4151.67 1944
4152.27 1855
4152.88 1816
4153.49 1827
4154.10 1923
4154.70 1792
4155.31 1828
4155.92 1743
4156.53 1730
4157.14 1908
4157.74 1874
4158.35 1773
4158.96 1778
4159.57 1739
4160.18 1794
4160.78 1770
4161.39 1689
4162.00 1731
4162.61 1792
4163.22 1832
4163.83 1847
4164.43 1792
4165.04 1878
4165.65 1849
4166.26 1925
4166.87 1994
4167.48 1887
4168.09 1981
4168.69 1878
4169.30 1968
4169.91 1771
4170.52 1883
4171.13 1915
4171.74 2008
4172.35 1854
4172.96 1822
4173.57 1922
4174.17 1827
4174.78 1821
4175.39 1892
4176.00 1997
4176.61 2025
4177.22 2070
4177.83 1992
4178.44 2058
4179.05 2146
4179.66 2006
4180.27 2092
4180.88 2222
4181.49 2185
4182.10 2092
4182.71 1914
4183.32 2013
4183.93 1970
4184.54 1935
4185.15 1981
4185.76 2011
4186.37 1982
4186.98 1948
4187.59 1836
4188.20 1812
4188.81 1803
4189.42 1700
4190.03 1775
4190.64 1799
4191.25 1790
4191.86 1752
4192.47 1888
4193.08 1958
4193.69 1941
4194.30 1921
4194.91 1975
4195.52 2127
4196.13 2153
4196.74 2116
4197.35 1958
4197.97 1987
4198.58 2040
4199.19 1962
4199.80 1834
4200.41 1839
4201.02 2017
4201.63 1911
4202.24 1603
4202.85 1774
4203.47 1800
4204.08 1733
4204.69 1820
4205.30 1763
4205.91 1885
4206.52 1852
4207.13 1965
4207.75 1954
4208.36 1891
4208.97 1999
4209.58 1996
4210.19 1843
4210.80 1876
4211.42 1874
4212.03 1861
4212.64 1962
4213.25 1854
4213.86 1743
4214.48 1668
4215.09 1699
4215.70 1798
4216.31 1837
4216.92 1768
4217.54 1816
4218.15 1902
4218.76 1818
4219.37 1957
4219.99 2061
4220.60 1928
4221.21 2126
4221.82 2089
4222.44 2096
4223.05 2207
4223.66 2221
4224.28 2076
4224.89 2250
4225.50 2036
4226.11 2070
4226.73 1949
4227.34 1784
4227.95 1763
4228.57 1725
4229.18 1759
4229.79 1881
4230.41 1943
4231.02 1877
4231.63 1930
4232.25 1959
4232.86 2016
4233.47 1845
4234.09 1918
4234.70 1931
4235.31 1873
4235.93 1885
4236.54 2007
4237.15 1907
4237.77 1856
4238.38 1794
4239.00 1776
4239.61 1881
4240.22 1878
4240.84 1826
4241.45 1731
4242.07 1817
4242.68 1762
4243.29 1711
4243.91 1812
4244.52 1812
4245.14 1911
4245.75 1846
4246.37 1839
4246.98 1812
4247.59 1932
4248.21 1952
4248.82 1956
4249.44 1954
4250.05 1971
4250.67 1992
4251.28 2040
4251.90 2110
4252.51 1948
4253.13 1957
4253.74 2025
4254.36 1901
4254.97 1813
4255.59 2032
4256.20 2007
4256.82 2160
4257.43 2033
4258.05 1970
4258.66 1971
4259.28 2064
4259.89 1921
4260.51 2015
4261.12 1958
4261.74 1855
4262.35 1840
4262.97 1847
4263.59 1831
4264.20 1950
4264.82 1966
4265.43 1888
4266.05 1804
4266.66 1779
4267.28 1682
4267.90 1830
4268.51 1893
4269.13 1899
4269.74 1855
4270.36 1842
4270.98 1909
4271.59 1918
4272.21 1892
4272.83 1830
4273.44 1880
4274.06 1792
4274.68 1872
4275.29 1820
4275.91 1856
4276.52 1969
4277.14 2053
4277.76 2275
4278.37 2152
4278.99 1878
4279.61 2038
4280.23 1965
4280.84 1967
4281.46 2176
4282.08 2028
4282.69 1868
4283.31 1837
4283.93 1736
4284.54 1699
4285.16 1774
4285.78 1822
4286.40 1758
4287.01 1821
4287.63 1748
4288.25 1806
4288.87 1735
4289.48 1721
4290.10 1679
4290.72 1666
4291.34 1749
4291.95 1839
4292.57 1903
4293.19 1884
4293.81 1699
4294.42 1726
4295.04 1702
4295.66 1709
4296.28 1679
4296.90 1705
4297.51 1698
4298.13 1821
4298.75 1683
4299.37 1777
4299.99 1897
4300.61 1845
4301.22 1887
4301.84 1738
4302.46 1673
4303.08 1673
4303.70 1686
4304.32 1730
4304.94 1693
4305.55 1867
4306.17 1816
4306.79 1744
4307.41 1679
4308.03 1544
4308.65 1688
4309.27 1653
4309.89 1785
4310.50 1764
4311.12 1740
4311.74 1714
4312.36 1688
4312.98 1696
4313.60 1793
4314.22 1709
4314.84 1652
4315.46 1566
4316.08 1623
4316.70 1713
4317.32 1643
4317.94 1661
4318.56 1529
4319.18 1633
4319.80 1666
4320.42 1676
4321.04 1699
4321.65 1738
4322.27 1587
4322.89 1660
4323.51 1805
4324.13 1701
4324.75 1669
4325.37 1633
4325.99 1540
4326.62 1691
4327.24 1695
4327.86 1651
4328.48 1537
4329.10 1608
4329.72 1668
4330.34 1764
4330.96 1612
4331.58 1510
4332.20 1614
4332.82 1596
4333.44 1713
4334.06 1636
4334.68 1690
4335.30 1703
4335.92 1639
4336.54 1634
4337.16 1578
4337.79 1617
4338.41 1573
4339.03 1653
4339.65 1560
4340.27 1705
4340.89 1700
4341.51 1524
4342.13 1519
4342.76 1601
4343.38 1520
4344.00 1544
4344.62 1684
4345.24 1591
4345.86 1581
4346.48 1617
4347.11 1772
4347.73 1775
4348.35 1832
4348.97 1758
4349.59 1716
4350.22 1734
4350.84 1844
4351.46 1824
4352.08 1648
4352.70 1785
4353.33 1685
4353.95 1722
4354.57 1669
4355.19 1646
4355.81 1594
4356.44 1619
4357.06 1556
4357.68 1556
4358.30 1751
4358.93 1608
4359.55 1555
4360.17 1593
4360.79 1724
4361.42 1724
4362.04 1568
4362.66 1609
4363.28 1585
4363.91 1687
4364.53 1659
4365.15 1667
4365.78 1545
4366.40 1587
4367.02 1486
4367.65 1537
4368.27 1590
4368.89 1557
4369.52 1524
4370.14 1603
4370.76 1454
4371.39 1533
4372.01 1564
4372.63 1622
4373.26 1497
4373.88 1535
4374.50 1592
4375.13 1521
4375.75 1427
4376.37 1555
4377.00 1602
4377.62 1432
4378.25 1511
4378.87 1625
4379.49 1632
4380.12 1608
4380.74 1585
4381.37 1595
4381.99 1693
4382.61 1681
4383.24 1638
4383.86 1567
4384.49 1622
4385.11 1674
4385.74 1596
4386.36 1509
4386.98 1584
4387.61 1560
4388.23 1558
4388.86 1430
4389.48 1445
4390.11 1542
4390.73 1621
4391.36 1530
4391.98 1557
4392.61 1591
4393.23 1717
4393.86 1655
4394.48 1570
4395.11 1553
4395.73 1521
4396.36 1478
4396.98 1549
4397.61 1606
4398.23 1649
4398.86 1535
4399.48 1600
4400.11 1620
4400.74 1553
4401.36 1609
4401.99 1489
4402.61 1476
4403.24 1611
4403.86 1623
4404.49 1574
4405.11 1602
4405.74 1420
4406.37 1510
4406.99 1498
4407.62 1650
4408.24 1595
4408.87 1584
4409.50 1653
4410.12 1548
4410.75 1551
4411.38 1609
4412.00 1553
4412.63 1361
4413.25 1470
4413.88 1537
4414.51 1452
4415.13 1558
4415.76 1588
4416.39 1560
4417.01 1500
4417.64 1571
4418.27 1536
4418.89 1589
4419.52 1563
4420.15 1564
4420.77 1461
4421.40 1473
4422.03 1395
4422.66 1558
4423.28 1437
4423.91 1420
4424.54 1545
4425.16 1577
4425.79 1411
4426.42 1531
4427.05 1533
4427.67 1520
4428.30 1501
4428.93 1446
4429.56 1409
4430.18 1553
4430.81 1530
4431.44 1539
4432.07 1558
4432.69 1478
4433.32 1710
4433.95 1514
4434.58 1407
4435.21 1462
4435.83 1508
4436.46 1502
4437.09 1597
4437.72 1680
4438.35 1581
4438.97 1601
4439.60 1580
4440.23 1573
4440.86 1516
4441.49 1475
4442.12 1481
4442.74 1396
4443.37 1465
4444.00 1602
4444.63 1589
4445.26 1616
4445.89 1558
4446.52 1387
4447.14 1551
4447.77 1570
4448.40 1459
4449.03 1385
4449.66 1477
4450.29 1544
4450.92 1439
4451.55 1464
4452.18 1611
4452.81 1508
4453.44 1491
4454.06 1496
4454.69 1580
4455.32 1621
4455.95 1560
4456.58 1688
4457.21 1587
4457.84 1505
4458.47 1533
4459.10 1477
4459.73 1483
4460.36 1547
4460.99 1581
4461.62 1548
4462.25 1549
4462.88 1490
4463.51 1483
4464.14 1494
4464.77 1567
4465.40 1461
4466.03 1498
4466.66 1490
4467.29 1531
4467.92 1454
4468.55 1435
4469.18 1456
4469.81 1458
4470.44 1460
4471.07 1400
4471.70 1433
4472.33 1552
4472.96 1634
4473.59 1586
4474.22 1483
4474.86 1536
4475.49 1505
4476.12 1568
4476.75 1480
4477.38 1449
4478.01 1483
4478.64 1557
4479.27 1494
4479.90 1441
4480.53 1465
4481.17 1376
4481.80 1390
4482.43 1520
4483.06 1391
4483.69 1522
4484.32 1503
4484.95 1476
4485.58 1546
4486.22 1598
4486.85 1579
4487.48 1495
4488.11 1414
4488.74 1527
4489.37 1436
4490.01 1582
4490.64 1518
4491.27 1408
4491.90 1463
4492.53 1656
4493.17 1568
4493.80 1623
4494.43 1451
4495.06 1501
4495.70 1482
4496.33 1509
4496.96 1602
4497.59 1450
4498.22 1425
4498.86 1528
4499.49 1427
4500.12 1523
4500.75 1581
4501.39 1440
4502.02 1414
4502.65 1491
4503.29 1430
4503.92 1531
4504.55 1418
4505.18 1469
4505.82 1413
4506.45 1432
4507.08 1387
4507.72 1454
4508.35 1530
4508.98 1472
4509.62 1557
4510.25 1531
4510.88 1535
4511.52 1544
4512.15 1460
4512.78 1513
4513.42 1482
4514.05 1519
4514.68 1468
4515.32 1474
4515.95 1531
4516.58 1482
4517.22 1593
4517.85 1554
4518.48 1492
4519.12 1598
4519.75 1515
4520.39 1690
4521.02 1593
4521.65 1512
4522.29 1447
4522.92 1589
4523.56 1616
4524.19 1482
4524.83 1458
4525.46 1555
4526.09 1552
4526.73 1508
4527.36 1763
4528.00 1822
4528.63 1806
4529.27 1896
4529.90 1791
4530.54 1895
4531.17 1825
4531.81 2049
4532.44 2086
4533.07 2072
4533.71 2058
4534.34 2184
4534.98 2124
4535.61 2235
4536.25 2154
4536.88 2142
4537.52 2042
4538.16 2103
4538.79 1834
4539.43 1818
4540.06 1717
4540.70 1645
4541.33 1594
4541.97 1527
4542.60 1518
4543.24 1400
4543.87 1446
4544.51 1473
4545.15 1443
4545.78 1537
4546.42 1543
4547.05 1470
4547.69 1485
4548.32 1599
4548.96 1651
4549.60 1621
4550.23 1572
4550.87 1687
4551.50 1594
4552.14 1402
4552.78 1499
4553.41 1526
4554.05 1516
4554.69 1406
4555.32 1429
4555.96 1492
4556.60 1481
4557.23 1465
4557.87 1453
4558.51 1398
4559.14 1537
4559.78 1502
4560.42 1492
4561.05 1456
4561.69 1547
4562.33 1613
4562.96 1566
4563.60 1668
4564.24 1690
4564.87 1544
4565.51 1460
4566.15 1471
4566.79 1567
4567.42 1668
4568.06 1617
4568.70 1599
4569.33 1589
4569.97 1540
4570.61 1515
4571.25 1598
4571.88 1649
4572.52 1569
4573.16 1586
4573.80 1640
4574.44 1463
4575.07 1505
4575.71 1429
4576.35 1453
4576.99 1323
4577.62 1409
4578.26 1473
4578.90 1496
4579.54 1462
4580.18 1475
4580.82 1483
4581.45 1500
4582.09 1540
4582.73 1511
4583.37 1567
4584.01 1512
4584.65 1546
4585.28 1598
4585.92 1562
4586.56 1591
4587.20 1524
4587.84 1433
4588.48 1477
4589.12 1448
4589.75 1469
4590.39 1487
4591.03 1431
4591.67 1546
4592.31 1407
4592.95 1445
4593.59 1400
4594.23 1418
4594.87 1411
4595.51 1475
4596.15 1520
4596.78 1533
4597.42 1402
4598.06 1412
4598.70 1449
4599.34 1454
4599.98 1375
4600.62 1380
4601.26 1414
4601.90 1473
4602.54 1453
4603.18 1460
4603.82 1587
4604.46 1617
4605.10 1634
4605.74 1615
4606.38 1674
4607.02 1617
4607.66 1667
4608.30 1761
4608.94 1684
4609.58 1700
4610.22 1579
4610.86 1643
4611.50 1694
4612.14 1527
4612.78 1617
4613.42 1567
4614.06 1555
4614.70 1435
4615.34 1410
4615.98 1473
4616.63 1525
4617.27 1469
4617.91 1463
4618.55 1467
4619.19 1633
4619.83 1436
4620.47 1360
4621.11 1417
4621.75 1436
4622.39 1371
4623.03 1475
4623.68 1396
4624.32 1511
4624.96 1472
4625.60 1497
4626.24 1467
4626.88 1400
4627.52 1370
4628.17 1414
4628.81 1485
4629.45 1356
4630.09 1466
4630.73 1468
4631.37 1481
4632.02 1403
4632.66 1397
4633.30 1419
4633.94 1392
4634.58 1375
4635.22 1445
4635.87 1478
4636.51 1322
4637.15 1370
4637.79 1422
4638.44 1445
4639.08 1529
4639.72 1457
4640.36 1381
4641.00 1436
4641.65 1436
4642.29 1442
4642.93 1378
4643.57 1441
4644.22 1531
4644.86 1575
4645.50 1492
4646.15 1542
4646.79 1488
4647.43 1574
4648.07 1627
4648.72 1372
4649.36 1417
4650.00 1433
4650.65 1429
4651.29 1379
4651.93 1412
4652.57 1479
4653.22 1463
4653.86 1473
4654.50 1456
4655.15 1364
4655.79 1371
4656.44 1414
4657.08 1461
4657.72 1417
4658.37 1432
4659.01 1422
4659.65 1451
4660.30 1385
4660.94 1457
4661.58 1477
4662.23 1442
4662.87 1456
4663.52 1479
4664.16 1487
4664.80 1477
4665.45 1550
4666.09 1490
4666.74 1460
4667.38 1339
4668.02 1361
4668.67 1483
4669.31 1396
4669.96 1368
4670.60 1318
4671.25 1368
4671.89 1437
4672.54 1506
4673.18 1380
4673.83 1439
4674.47 1446
4675.11 1403
4675.76 1383
4676.40 1394
4677.05 1433
4677.69 1306
4678.34 1351
4678.98 1371
4679.63 1376
4680.27 1358
4680.92 1373
4681.56 1313
4682.21 1369
4682.85 1429
4683.50 1509
4684.15 1425
4684.79 1413
4685.44 1473
4686.08 1419
4686.73 1355
4687.37 1337
4688.02 1317
4688.66 1307
4689.31 1284
4689.96 1418
4690.60 1371
4691.25 1364
4691.89 1450
4692.54 1377
4693.19 1352
4693.83 1329
4694.48 1253
4695.12 1251
4695.77 1357
4696.42 1370
4697.06 1338
4697.71 1367
4698.36 1333
4699.00 1243
4699.65 1380
4700.29 1363
4700.94 1343
4701.59 1369
4702.23 1359
4702.88 1413
4703.53 1448
4704.17 1404
4704.82 1386
4705.47 1426
4706.11 1473
4706.76 1547
4707.41 1569
4708.06 1490
4708.70 1535
4709.35 1596
4710.00 1489
4710.64 1439
4711.29 1586
4711.94 1736
4712.59 1624
4713.23 1685
4713.88 1631
4714.53 1478
4715.18 1464
4715.82 1496
4716.47 1503
4717.12 1350
4717.77 1421
4718.41 1474
4719.06 1502
4719.71 1459
4720.36 1295
4721.01 1312
4721.65 1312
4722.30 1374
4722.95 1346
4723.60 1369
4724.25 1414
4724.89 1362
4725.54 1398
4726.19 1325
4726.84 1413
4727.49 1387
4728.14 1262
4728.78 1381
4729.43 1340
4730.08 1346
4730.73 1331
4731.38 1318
4732.03 1434
4732.68 1408
4733.32 1330
4733.97 1239
4734.62 1328
4735.27 1342
4735.92 1359
4736.57 1359
4737.22 1319
4737.87 1365
4738.52 1353
4739.16 1335
4739.81 1336
4740.46 1471
4741.11 1301
4741.76 1392
4742.41 1434
4743.06 1325
4743.71 1301
4744.36 1361
4745.01 1358
4745.66 1404
4746.31 1363
4746.96 1333
4747.61 1428
4748.26 1395
4748.91 1462
4749.56 1461
4750.21 1527
4750.86 1427
4751.51 1452
4752.16 1483
4752.81 1421
4753.46 1501
4754.11 1575
4754.76 1573
4755.41 1564
4756.06 1628
4756.71 1588
4757.36 1482
4758.01 1497
4758.66 1473
4759.31 1292
4759.96 1295
4760.61 1313
4761.26 1315
4761.91 1247
4762.56 1288
4763.22 1304
4763.87 1313
4764.52 1347
4765.17 1323
4765.82 1325
4766.47 1327
4767.12 1394
4767.77 1317
4768.42 1359
4769.07 1332
4769.73 1283
4770.38 1307
4771.03 1336
4771.68 1292
4772.33 1271
4772.98 1233
4773.63 1210
4774.29 1254
4774.94 1203
4775.59 1251
4776.24 1304
4776.89 1417
4777.54 1237
4778.20 1261
4778.85 1387
4779.50 1431
4780.15 1356
4780.80 1358
4781.46 1395
4782.11 1386
4782.76 1332
4783.41 1314
4784.06 1228
4784.72 1241
4785.37 1284
4786.02 1191
4786.67 1211
4787.33 1284
4787.98 1350
4788.63 1265
4789.28 1313
4789.94 1264
4790.59 1389
4791.24 1301
4791.89 1275
4792.55 1327
4793.20 1475
4793.85 1390
4794.51 1445
4795.16 1404
4795.81 1484
4796.47 1335
4797.12 1296
4797.77 1225
4798.42 1170
4799.08 1215
4799.73 1249
4800.38 1193
4801.04 1315
4801.69 1433
4802.35 1357
4803.00 1387
4803.65 1368
4804.31 1339
4804.96 1195
4805.61 1178
4806.27 1312
4806.92 1281
4807.57 1171
4808.23 1235
4808.88 1189
4809.54 1236
4810.19 1277
4810.84 1280
4811.50 1336
4812.15 1275
4812.81 1330
4813.46 1393
4814.12 1244
4814.77 1230
4815.42 1327
4816.08 1369
4816.73 1404
4817.39 1401
4818.04 1374
4818.70 1420
4819.35 1360
4820.01 1308
4820.66 1232
4821.32 1325
4821.97 1306
4822.63 1291
4823.28 1325
4823.94 1301
4824.59 1383
4825.25 1460
4825.90 1495
4826.56 1460
4827.21 1341
4827.87 1385
4828.52 1283
4829.18 1265
4829.83 1402
4830.49 1385
4831.14 1391
4831.80 1340
4832.45 1269
4833.11 1377
4833.76 1409
4834.42 1332
4835.08 1411
4835.73 1386
4836.39 1300
4837.04 1360
4837.70 1330
4838.36 1463
4839.01 1506
4839.67 1520
4840.32 1506
4840.98 1471
4841.64 1488
4842.29 1357
4842.95 1354
4843.60 1496
4844.26 1331
4844.92 1369
4845.57 1376
4846.23 1375
4846.89 1283
4847.54 1240
4848.20 1229
4848.86 1306
4849.51 1402
4850.17 1335
4850.83 1303
4851.48 1430
4852.14 1426
4852.80 1265
4853.45 1306
4854.11 1280
4854.77 1314
4855.43 1335
4856.08 1195
4856.74 1295
4857.40 1366
4858.05 1381
4858.71 1324
4859.37 1271
4860.03 1233
4860.68 1249
4861.34 1247
4862.00 1258
4862.66 1212
4863.31 1278
4863.97 1358
4864.63 1351
4865.29 1391
4865.95 1525
4866.60 1410
4867.26 1452
4867.92 1429
4868.58 1529
4869.23 1466
4869.89 1461
4870.55 1525
4871.21 1424
4871.87 1333
4872.53 1402
4873.18 1441
4873.84 1319
4874.50 1442
4875.16 1359
4875.82 1327
4876.48 1382
4877.13 1283
4877.79 1269
4878.45 1227
4879.11 1236
4879.77 1336
4880.43 1385
4881.09 1375
4881.75 1279
4882.40 1289
4883.06 1267
4883.72 1222
4884.38 1275
4885.04 1172
4885.70 1273
4886.36 1316
4887.02 1320
4887.68 1227
4888.34 1263
4889.00 1228
4889.66 1310
4890.32 1297
4890.97 1375
4891.63 1357
4892.29 1285
4892.95 1438
4893.61 1498
4894.27 1590
4894.93 1542
4895.59 1537
4896.25 1433
4896.91 1494
4897.57 1564
4898.23 1397
4898.89 1342
4899.55 1374
4900.21 1416
4900.87 1362
4901.53 1544
4902.19 1455
4902.85 1355
4903.51 1378
4904.17 1353
4904.83 1265
4905.50 1358
4906.16 1355
4906.82 1350
4907.48 1284
4908.14 1323
4908.80 1364
4909.46 1398
4910.12 1345
4910.78 1394
4911.44 1473
4912.10 1401
4912.76 1407
4913.42 1443
4914.09 1414
4914.75 1364
4915.41 1345
4916.07 1422
4916.73 1387
4917.39 1277
4918.05 1279
4918.71 1292
4919.38 1275
4920.04 1295
4920.70 1172
4921.36 1243
4922.02 1259
4922.68 1196
4923.35 1312
4924.01 1265
4924.67 1267
4925.33 1322
4925.99 1300
4926.65 1216
4927.32 1322
4927.98 1300
4928.64 1329
4929.30 1271
4929.96 1233
4930.63 1326
4931.29 1255
4931.95 1275
4932.61 1325
4933.28 1273
4933.94 1287
4934.60 1171
4935.26 1234
4935.93 1298
4936.59 1279
4937.25 1312
4937.91 1276
4938.58 1255
4939.24 1309
4939.90 1315
4940.56 1224
4941.23 1334
4941.89 1313
4942.55 1246
4943.22 1263
4943.88 1415
4944.54 1270
4945.21 1302
4945.87 1289
4946.53 1250
4947.20 1246
4947.86 1209
4948.52 1204
4949.19 1289
4949.85 1225
4950.51 1223
4951.18 1334
4951.84 1271
4952.50 1262
4953.17 1290
4953.83 1209
4954.49 1349
4955.16 1333
4955.82 1177
4956.49 1259
4957.15 1221
4957.81 1237
4958.48 1321
4959.14 1317
4959.81 1285
4960.47 1274
4961.14 1377
4961.80 1427
4962.46 1432
4963.13 1372
4963.79 1513
4964.46 1561
4965.12 1571
4965.79 1461
4966.45 1429
4967.12 1493
4967.78 1390
4968.44 1473
4969.11 1421
4969.77 1247
4970.44 1360
4971.10 1396
4971.77 1341
4972.43 1382
4973.10 1366
4973.76 1412
4974.43 1353
4975.09 1277
4975.76 1237
4976.42 1219
4977.09 1281
4977.76 1410
4978.42 1200
4979.09 1241
4979.75 1305
4980.42 1352
4981.08 1269
4981.75 1178
4982.41 1264
4983.08 1350
4983.75 1445
4984.41 1386
4985.08 1269
4985.74 1321
4986.41 1484
4987.07 1475
4987.74 1521
4988.41 1396
4989.07 1417
4989.74 1437
4990.41 1462
4991.07 1552
4991.74 1422
4992.40 1565
4993.07 1568
4993.74 1586
4994.40 1596
4995.07 1505
4995.74 1456
4996.40 1462
4997.07 1512
4997.74 1396
4998.40 1343
4999.07 1253
4999.74 1369
5000.40 1358
5001.07 1321
5001.74 1294
5002.40 1203
5003.07 1220
5003.74 1325
5004.41 1348
5005.07 1303
5005.74 1272
5006.41 1329
5007.07 1321
5007.74 1333
5008.41 1284
5009.08 1200
5009.74 1210
5010.41 1311
5011.08 1240
5011.75 1107
5012.41 1208
5013.08 1190
5013.75 1227
5014.42 1250
5015.09 1287
5015.75 1280
5016.42 1326
5017.09 1302
5017.76 1279
5018.43 1225
5019.09 1388
5019.76 1427
5020.43 1372
5021.10 1343
5021.77 1292
5022.44 1148
5023.10 1262
5023.77 1301
5024.44 1377
5025.11 1433
5025.78 1314
5026.45 1362
5027.11 1323
5027.78 1358
5028.45 1441
5029.12 1378
5029.79 1270
5030.46 1342
5031.13 1277
5031.80 1393
5032.47 1373
5033.13 1365
5033.80 1215
5034.47 1214
5035.14 1206
5035.81 1235
5036.48 1228
5037.15 1234
5037.82 1351
5038.49 1202
5039.16 1193
5039.83 1279
5040.50 1335
5041.17 1214
5041.84 1284
5042.51 1239
5043.18 1238
5043.85 1282
5044.52 1292
5045.18 1310
5045.85 1186
5046.52 1265
5047.19 1200
5047.86 1210
5048.53 1220
5049.20 1211
5049.88 1268
5050.55 1152
5051.22 1109
5051.89 1179
5052.56 1142
5053.23 1155
5053.90 1223
5054.57 1214
5055.24 1150
5055.91 1184
5056.58 1333
5057.25 1281
5057.92 1102
5058.59 1122
5059.26 1211
5059.93 1152
5060.60 1239
5061.27 1206
5061.95 1188
5062.62 1208
5063.29 1187
5063.96 1117
5064.63 1193
5065.30 1200
5065.97 1212
5066.64 1093
5067.31 1162
5067.99 1123
5068.66 1186
5069.33 1179
5070.00 1233
5070.67 1274
5071.34 1243
5072.02 1181
5072.69 1152
5073.36 1204
5074.03 1182
5074.70 1193
5075.37 1135
5076.05 1215
5076.72 1130
5077.39 1081
5078.06 1088
5078.73 1210
5079.41 1181
5080.08 1151
5080.75 1196
5081.42 1196
5082.10 1227
5082.77 1156
5083.44 1152
5084.11 1141
5084.78 1127
5085.46 1193
5086.13 1165
5086.80 1202
5087.48 1131
5088.15 1186
5088.82 1229
5089.49 1228
5090.17 1159
5090.84 1124
5091.51 1060
5092.19 1171
5092.86 1178
5093.53 1190
5094.20 1249
5094.88 1235
5095.55 1188
5096.22 1200
5096.90 1218
5097.57 1191
5098.24 1181
5098.92 1214
5099.59 1153
5100.26 1083
5100.94 1146
5101.61 1205
5102.29 1118
5102.96 1100
5103.63 1156
5104.31 1122
5104.98 1238
5105.65 1134
5106.33 1170
5107.00 1188
5107.68 1142
5108.35 1090
5109.02 1146
5109.70 1239
5110.37 1156
5111.05 1192
5111.72 1225
5112.40 1160
5113.07 1150
5113.74 1128
5114.42 1150
5115.09 1214
5115.77 1193
5116.44 1117
5117.12 1152
5117.79 1118
5118.47 1116
5119.14 1130
5119.82 1160
5120.49 1153
5121.17 1206
5121.84 1181
5122.52 1121
5123.19 1158
5123.87 1170
5124.54 1116
5125.22 1083
5125.89 1170
5126.57 1203
5127.24 1170
5127.92 1231
5128.59 1164
5129.27 1121
5129.94 1247
5130.62 1221
5131.29 1190
5131.97 1200
5132.65 1278
5133.32 1197
5134.00 1008
5134.67 1204
5135.35 1228
5136.02 1179
5136.70 1181
5137.38 1231
5138.05 1221
5138.73 1143
5139.40 1178
5140.08 1159
5140.76 1079
5141.43 1244
5142.11 1112
5142.79 1115
5143.46 1122
5144.14 1148
5144.81 1246
5145.49 1197
5146.17 1181
5146.84 1088
5147.52 1148
5148.20 1128
5148.87 1068
5149.55 1136
5150.23 1141
5150.90 1136
5151.58 1140
5152.26 1264
5152.94 1206
5153.61 1218
5154.29 1190
5154.97 1204
5155.64 1195
5156.32 1150
5157.00 1176
5157.68 1043
5158.35 1072
5159.03 1182
5159.71 1134
5160.39 1197
5161.06 1167
5161.74 1117
5162.42 1243
5163.10 1254
5163.77 1069
5164.45 1086
5165.13 1159
5165.81 1195
5166.48 1171
5167.16 1125
5167.84 1125
5168.52 1122
5169.20 1141
5169.87 1087
5170.55 1145
5171.23 1076
5171.91 1097
5172.59 1086
5173.27 1099
5173.94 1084
5174.62 1129
5175.30 1123
5175.98 1212
5176.66 1113
5177.34 1094
5178.02 1094
5178.69 1089
5179.37 1130
5180.05 1130
5180.73 1208
5181.41 1229
5182.09 1071
5182.77 1124
5183.45 1087
5184.12 973
5184.80 1102
5185.48 1177
5186.16 1091
5186.84 1136
5187.52 994
5188.20 1138
5188.88 1208
5189.56 1247
5190.24 1163
5190.92 1108
5191.60 1035
5192.28 1040
5192.96 1114
5193.64 1070
5194.32 1156
5195.00 1097
5195.68 1126
5196.36 1130
5197.03 1087
5197.71 1042
5198.39 1074
5199.07 1086
5199.75 1124
5200.44 1088
5201.12 1090
5201.80 1131
5202.48 1212
5203.16 1241
5203.84 1084
5204.52 1168
5205.20 1181
5205.88 1138
5206.56 1095
5207.24 1110
5207.92 1233
5208.60 1154
5209.28 1092
5209.96 1123
5210.64 1096
5211.32 1082
5212.00 1180
5212.68 1271
5213.37 1186
5214.05 1146
5214.73 1183
5215.41 1193
5216.09 1266
5216.77 1278
5217.45 1158
5218.13 1116
5218.81 1074
5219.50 1093
5220.18 1131
5220.86 1050
5221.54 1093
5222.22 1206
5222.90 1144
5223.59 1139
5224.27 1207
5224.95 1111
5225.63 1047
5226.31 1187
5226.99 1167
5227.68 1101
5228.36 1113
5229.04 1021
5229.72 1118
5230.40 1114
5231.09 1136
5231.77 1138
5232.45 1082
5233.13 1122
5233.81 1056
5234.50 1099
5235.18 1093
5235.86 1125
5236.54 1181
5237.23 1167
5237.91 1223
5238.59 1245
5239.27 1176
5239.96 1216
5240.64 1229
5241.32 1195
5242.01 1235
5242.69 1126
5243.37 1198
5244.05 1160
5244.74 1177
5245.42 1153
5246.10 1154
5246.79 1098
5247.47 1005
5248.15 1090
5248.84 1201
5249.52 1110
5250.20 1051
5250.89 999
5251.57 1163
5252.25 1212
5252.94 1134
5253.62 1075
5254.30 1156
5254.99 1125
5255.67 1143
5256.36 1208
5257.04 1147
5257.72 1089
5258.41 1008
5259.09 1088
5259.78 1095
5260.46 1110
5261.14 1090
5261.83 1107
5262.51 1029
5263.20 978
5263.88 1021
5264.56 1126
5265.25 1063
5265.93 1134
5266.62 1026
5267.30 978
5267.99 1055
5268.67 1033
5269.36 1114
5270.04 1069
5270.73 1204
5271.41 1113
5272.09 1153
5272.78 1023
5273.46 1166
5274.15 1143
5274.83 1080
5275.52 1075
5276.20 1060
5276.89 999
5277.57 1066
5278.26 1070
5278.94 1094
5279.63 1124
5280.32 1111
5281.00 1114
5281.69 1125
5282.37 1190
5283.06 1182
5283.74 1190
5284.43 1190
5285.11 1203
5285.80 1162
5286.49 1145
5287.17 1131
5287.86 1119
5288.54 1083
5289.23 1074
5289.91 1093
5290.60 1173
5291.29 1074
5291.97 1057
5292.66 1004
5293.35 1180
5294.03 1064
5294.72 1075
5295.40 1089
5296.09 1012
5296.78 962
5297.46 1115
5298.15 1158
5298.84 1151
5299.52 1096
5300.21 1101
5300.90 1177
5301.58 1124
5302.27 1239
5302.96 1158
5303.64 1129
5304.33 1196
5305.02 1144
5305.70 1074
5306.39 983
5307.08 1126
5307.77 1121
5308.45 1028
5309.14 1039
5309.83 1114
5310.51 1079
5311.20 1011
5311.89 1123
5312.58 1108
5313.26 1076
5313.95 964
5314.64 1023
5315.33 1126
5316.01 1147
5316.70 1050
5317.39 969
5318.08 973
5318.77 1104
5319.45 1067
5320.14 1108
5320.83 1059
5321.52 1056
5322.20 1043
5322.89 1079
5323.58 1124
5324.27 1083
5324.96 1061
5325.65 1037
5326.33 1035
5327.02 1054
5327.71 1086
5328.40 1012
5329.09 982
5329.78 1035
5330.46 1110
5331.15 1155
5331.84 1084
5332.53 1091
5333.22 1088
5333.91 1067
5334.60 1107
5335.29 1025
5335.98 1161
5336.66 1103
5337.35 1005
5338.04 1059
5338.73 1154
5339.42 1094
5340.11 1193
5340.80 1099
5341.49 1064
5342.18 1030
5342.87 1028
5343.56 1090
5344.25 1165
5344.94 1077
5345.62 1029
5346.31 1090
5347.00 1158
5347.69 1105
5348.38 1002
5349.07 1132
5349.76 1175
5350.45 1164
5351.14 1198
5351.83 1218
5352.52 1194
5353.21 1129
5353.90 1090
5354.59 1247
5355.28 1181
5355.97 1240
5356.66 1236
5357.35 1174
5358.04 1214
5358.74 1145
5359.43 1037
5360.12 1093
5360.81 1143
5361.50 1135
5362.19 1086
5362.88 1098
5363.57 1064
5364.26 998
5364.95 1153
5365.64 1144
5366.33 1063
5367.02 1015
5367.71 1016
5368.41 1109
5369.10 1132
5369.79 1032
5370.48 1101
5371.17 1105
5371.86 1088
5372.55 1049
5373.24 1084
5373.94 1025
5374.63 1051
5375.32 1027
5376.01 1180
5376.70 1099
5377.39 1129
5378.08 1023
5378.78 1149
5379.47 1177
5380.16 1193
5380.85 1127
5381.54 1125
5382.24 1063
5382.93 1127
5383.62 1154
5384.31 1199
5385.00 1077
5385.70 1133
5386.39 1001
5387.08 979
5387.77 1064
5388.47 1134
5389.16 1073
5389.85 1125
5390.54 1129
5391.23 1023
5391.93 1111
5392.62 1044
5393.31 1067
5394.01 1014
5394.70 1057
5395.39 1049
5396.08 1109
5396.78 1048
5397.47 1072
5398.16 1096
5398.86 1098
5399.55 1014
5400.24 943
5400.93 1033
5401.63 1096
5402.32 1024
5403.01 1059
5403.71 1078
5404.40 1074
5405.09 1026
5405.79 1164
5406.48 1143
5407.17 1119
5407.87 1128
5408.56 1225
5409.26 1190
5409.95 1030
5410.64 1049
5411.34 1105
5412.03 1071
5412.72 1116
5413.42 1126
5414.11 1032
5414.81 1040
5415.50 1047
5416.19 1128
5416.89 1034
5417.58 1125
5418.28 1111
5418.97 1067
5419.67 1037
5420.36 1099
5421.05 1089
5421.75 1071
5422.44 1103
5423.14 1065
5423.83 1098
5424.53 1040
5425.22 1089
5425.92 1091
5426.61 1048
5427.31 1025
5428.00 1070
5428.70 1109
5429.39 1106
5430.09 1051
5430.78 1067
5431.48 1052
5432.17 1080
5432.87 1127
5433.56 1004
5434.26 971
5434.95 955
5435.65 953
5436.34 1115
5437.04 1114
5437.73 1105
5438.43 1088
5439.13 1106
5439.82 981
5440.52 1020
5441.21 1121
5441.91 1125
5442.60 1080
5443.30 1002
5444.00 990
5444.69 995
5445.39 1023
5446.08 1024
5446.78 1152
5447.48 1136
5448.17 1021
5448.87 1126
5449.56 1109
5450.26 991
5450.96 1037
5451.65 975
5452.35 991
5453.05 970
5453.74 1044
5454.44 991
5455.14 1046
5455.83 1054
5456.53 1024
5457.23 987
5457.92 971
5458.62 950
5459.32 988
5460.01 1026
5460.71 1034
5461.41 1085
5462.11 1043
5462.80 1026
5463.50 1048
5464.20 1106
5464.89 1033
5465.59 899
5466.29 1001
5466.99 1087
5467.68 1049
5468.38 1048
5469.08 1015
5469.78 1028
5470.47 969
5471.17 1024
5471.87 965
5472.57 932
5473.26 990
5473.96 1028
5474.66 1028
5475.36 937
5476.06 1037
5476.75 983
5477.45 1068
5478.15 973
5478.85 997
5479.55 960
5480.24 971
5480.94 1005
5481.64 924
5482.34 921
5483.04 890
5483.74 961
5484.43 985
5485.13 1114
5485.83 1091
5486.53 1060
5487.23 1012
5487.93 1030
5488.63 1108
5489.33 991
5490.02 938
5490.72 1031
5491.42 1093
5492.12 1015
5492.82 903
5493.52 931
5494.22 981
5494.92 951
5495.62 955
5496.32 988
5497.01 1003
5497.71 972
5498.41 988
5499.11 1026
5499.81 959
5500.51 1021
5501.21 1005
5501.91 1008
5502.61 873
5503.31 931
5504.01 1000
5504.71 1006
5505.41 1038
5506.11 1016
5506.81 988
5507.51 1034
5508.21 1099
5508.91 1113
5509.61 1006
5510.31 1065
5511.01 928
5511.71 958
5512.41 1105
5513.11 1084
5513.81 1021
5514.51 1018
5515.21 1008
5515.91 942
5516.61 947
5517.31 927
5518.01 934
5518.72 932
5519.42 951
5520.12 922
5520.82 1029
5521.52 1034
5522.22 998
5522.92 1007
5523.62 1022
5524.32 990
5525.02 939
5525.72 1062
5526.43 961
5527.13 1006
5527.83 1070
5528.53 966
5529.23 926
5529.93 1048
5530.63 940
5531.33 881
5532.04 961
5532.74 910
5533.44 959
5534.14 931
5534.84 1001
5535.54 1111
5536.25 934
5536.95 854
5537.65 1004
5538.35 1013
5539.05 973
5539.76 912
5540.46 979
5541.16 907
5541.86 995
5542.56 964
5543.27 1026
5543.97 985
5544.67 979
5545.37 1016
5546.08 1006
5546.78 966
5547.48 914
5548.18 944
5548.89 951
5549.59 960
5550.29 979
5550.99 884
5551.70 994
5552.40 953
5553.10 970
5553.81 1027
5554.51 1016
5555.21 1049
5555.91 1094
5556.62 1092
5557.32 1009
5558.02 1025
5558.73 971
5559.43 977
5560.13 941
5560.84 850
5561.54 907
5562.24 901
5562.95 924
5563.65 966
5564.35 942
5565.06 835
5565.76 881
5566.47 862
5567.17 888
5567.87 911
5568.58 914
5569.28 964
5569.98 956
5570.69 941
5571.39 907
5572.10 998
5572.80 991
5573.50 956
5574.21 984
5574.91 1012
5575.62 1033
5576.32 959
5577.03 865
5577.73 911
5578.44 866
5579.14 922
5579.84 1019
5580.55 930
5581.25 931
5581.96 975
5582.66 884
5583.37 926
5584.07 960
5584.78 1004
5585.48 991
5586.19 981
5586.89 949
5587.60 972
5588.30 940
5589.01 922
5589.71 918
5590.42 892
5591.12 897
5591.83 985
5592.53 924
5593.24 932
5593.94 867
5594.65 898
5595.36 923
5596.06 911
5596.77 990
5597.47 944
5598.18 1037
5598.88 1003
5599.59 942
5600.30 957
5601.00 937
5601.71 877
5602.41 890
5603.12 986
5603.83 940
5604.53 875
5605.24 872
5605.94 978
5606.65 1016
5607.36 978
5608.06 903
5608.77 910
5609.48 939
5610.18 960
5610.89 924
5611.60 940
5612.30 925
5613.01 1005
5613.72 935
5614.42 902
5615.13 856
5615.84 894
5616.54 973
5617.25 932
5617.96 875
5618.66 938
5619.37 899
5620.08 996
5620.78 993
5621.49 950
5622.20 1000
5622.91 995
5623.61 1035
5624.32 938
5625.03 889
5625.74 942
5626.44 909
5627.15 886
5627.86 966
5628.57 874
5629.27 962
5629.98 992
5630.69 931
5631.40 972
5632.11 951
5632.81 923
5633.52 989
5634.23 894
5634.94 919
5635.65 866
5636.35 922
5637.06 913
5637.77 949
5638.48 988
5639.19 894
5639.89 994
5640.60 890
5641.31 933
5642.02 897
5642.73 946
5643.44 1063
5644.15 942
5644.85 907
5645.56 987
5646.27 901
5646.98 898
5647.69 829
5648.40 893
5649.11 917
5649.82 922
5650.53 941
5651.23 895
5651.94 902
5652.65 823
5653.36 933
5654.07 931
5654.78 851
5655.49 903
5656.20 945
5656.91 945
5657.62 897
5658.33 888
5659.04 992
5659.75 983
5660.46 971
5661.17 990
5661.88 1025
5662.59 972
5663.30 918
5664.00 969
5664.71 1006
5665.42 914
5666.13 899
5666.84 875
5667.55 956
5668.27 887
5668.98 951
5669.69 875
5670.40 836
5671.11 886
5671.82 860
5672.53 896
5673.24 1009
5673.95 912
5674.66 904
5675.37 807
5676.08 851
5676.79 830
5677.50 869
5678.21 999
5678.92 950
5679.63 882
5680.34 876
5681.06 863
5681.77 901
5682.48 926
5683.19 874
5683.90 873
5684.61 867
5685.32 817
5686.03 921
5686.74 916
5687.46 853
5688.17 902
5688.88 949
5689.59 849
5690.30 878
5691.01 897
5691.72 916
5692.44 930
5693.15 990
5693.86 927
5694.57 816
5695.28 921
5696.00 863
5696.71 937
5697.42 943
5698.13 908
5698.84 904
5699.56 866
5700.27 935
5700.98 977
5701.69 1016
5702.40 1003
5703.12 928
5703.83 893
5704.54 872
5705.25 965
5705.97 888
5706.68 907
5707.39 856
5708.10 904
5708.82 894
5709.53 841
5710.24 873
5710.95 870
5711.67 869
5712.38 927
5713.09 983
5713.81 916
5714.52 863
5715.23 839
5715.95 851
5716.66 868
5717.37 810
5718.09 929
5718.80 866
5719.51 819
5720.23 878
5720.94 910
5721.65 961
5722.37 918
5723.08 903
5723.79 897
5724.51 859
5725.22 856
5725.93 857
5726.65 846
5727.36 894
5728.08 877
5728.79 850
5729.50 913
5730.22 963
5730.93 907
5731.65 847
5732.36 889
5733.07 938
5733.79 959
5734.50 965
5735.22 947
5735.93 907
5736.65 905
5737.36 943
5738.07 915
5738.79 916
5739.50 887
5740.22 950
5740.93 884
5741.65 859
5742.36 800
5743.08 781
5743.79 885
5744.51 938
5745.22 895
5745.94 817
5746.65 812
5747.37 887
5748.08 947
5748.80 843
5749.51 827
5750.23 874
5750.94 884
5751.66 888
5752.37 759
5753.09 827
5753.80 955
5754.52 1003
5755.24 799
5755.95 775
5756.67 833
5757.38 984
5758.10 955
5758.81 881
5759.53 905
5760.25 825
5760.96 922
5761.68 976
5762.39 966
5763.11 933
5763.83 933
5764.54 888
5765.26 840
5765.97 838
5766.69 877
5767.41 829
5768.12 810
5768.84 919
5769.56 858
5770.27 921
5770.99 948
5771.71 908
5772.42 893
5773.14 936
5773.86 900
5774.57 881
5775.29 899
5776.01 958
5776.72 912
5777.44 914
5778.16 837
5778.88 908
5779.59 887
5780.31 838
5781.03 984
5781.74 965
5782.46 982
5783.18 953
5783.90 949
5784.61 884
5785.33 904
5786.05 961
5786.77 901
5787.48 843
5788.20 992
5788.92 944
5789.64 923
5790.35 973
5791.07 877
5791.79 806
5792.51 885
5793.23 965
5793.94 968
5794.66 913
5795.38 963
5796.10 921
5796.82 886
5797.53 903
5798.25 922
5798.97 833
5799.69 879
5800.41 895
5801.13 898
5801.84 966
5802.56 1048
5803.28 1005
5804.00 942
5804.72 958
5805.44 1096
5806.16 1011
5806.87 924
5807.59 1004
5808.31 1026
5809.03 1092
5809.75 968
5810.47 1014
5811.19 1017
5811.91 942
5812.63 942
5813.35 905
5814.07 997
5814.78 914
5815.50 957
5816.22 1011
5816.94 934
5817.66 1032
5818.38 1129
5819.10 1151
5819.82 1187
5820.54 1151
5821.26 1199
5821.98 1234
5822.70 1161
5823.42 1037
5824.14 1136
5824.86 1075
5825.58 1029
5826.30 991
5827.02 954
5827.74 1009
5828.46 1020
5829.18 969
5829.90 946
5830.62 942
5831.34 989
5832.06 1066
5832.78 1041
5833.50 925
5834.22 911
5834.94 904
5835.66 923
5836.38 956
5837.10 922
5837.82 953
5838.55 945
5839.27 1013
5839.99 931
5840.71 850
5841.43 968
5842.15 1052
5842.87 960
5843.59 936
5844.31 905
5845.03 924
5845.76 865
5846.48 883
5847.20 943
5847.92 994
5848.64 943
5849.36 888
5850.08 930
5850.81 975
5851.53 937
5852.25 895
5852.97 936
5853.69 871
5854.41 803
5855.14 897
5855.86 915
5856.58 856
5857.30 867
5858.02 864
5858.74 878
5859.47 881
5860.19 918
5860.91 870
5861.63 871
5862.36 975
5863.08 999
5863.80 949
5864.52 907
5865.24 878
5865.97 903
5866.69 923
5867.41 910
5868.13 912
5868.86 862
5869.58 856
5870.30 887
5871.03 871
5871.75 843
5872.47 982
5873.19 963
5873.92 978
5874.64 999
5875.36 985
5876.09 1028
5876.81 835
5877.53 806
5878.26 818
5878.98 871
5879.70 946
5880.43 996
5881.15 883
5881.87 891
5882.60 862
5883.32 881
5884.04 939
5884.77 877
5885.49 935
5886.21 909
5886.94 922
5887.66 883
5888.39 955
5889.11 917
5889.83 906
5890.56 920
5891.28 927
5892.01 841
5892.73 904
5893.45 964
5894.18 891
5894.90 825
5895.63 929
5896.35 882
5897.07 873
5897.80 974
5898.52 956
5899.25 977
5899.97 919
5900.70 1005
5901.42 1001
5902.15 1007
5902.87 1039
5903.60 969
5904.32 1063
5905.05 1086
5905.77 1044
5906.50 1012
5907.22 956
5907.95 997
5908.67 1000
5909.40 967
5910.12 924
5910.85 965
5911.57 1013
5912.30 961
5913.02 966
5913.75 985
5914.47 892
5915.20 969
5915.92 998
5916.65 968
5917.38 953
5918.10 872
5918.83 871
5919.55 872
5920.28 846
5921.00 911
5921.73 869
5922.46 804
5923.18 897
5923.91 954
5924.63 877
5925.36 783
5926.09 864
5926.81 993
5927.54 914
5928.26 926
5928.99 929
5929.72 817
5930.44 812
5931.17 934
5931.90 905
5932.62 973
5933.35 947
5934.08 979
5934.80 902
5935.53 938
5936.26 865
5936.98 899
5937.71 981
5938.44 954
5939.16 954
5939.89 1025
5940.62 1012
5941.35 979
5942.07 968
5942.80 946
5943.53 916
5944.25 890
5944.98 996
5945.71 921
5946.44 903
5947.16 921
5947.89 856
5948.62 828
5949.35 816
5950.07 865
5950.80 873
5951.53 809
5952.26 816
5952.99 808
5953.71 836
5954.44 838
5955.17 939
5955.90 899
5956.62 990
5957.35 1008
5958.08 972
5958.81 983
5959.54 922
5960.27 1049
5960.99 975
5961.72 908
5962.45 891
5963.18 934
5963.91 909
5964.64 908
5965.36 789
5966.09 894
5966.82 907
5967.55 886
5968.28 917
5969.01 986
5969.74 982
5970.47 973
5971.19 928
5971.92 911
5972.65 853
5973.38 827
5974.11 865
5974.84 881
5975.57 886
5976.30 903
5977.03 928
5977.76 897
5978.49 848
5979.22 856
5979.95 866
5980.67 827
5981.40 929
5982.13 876
5982.86 821
5983.59 764
5984.32 886
5985.05 925
5985.78 866
5986.51 887
5987.24 901
5987.97 875
5988.70 899
5989.43 881
5990.16 937
5990.89 929
5991.62 941
5992.35 903
5993.08 911
5993.81 920
5994.54 891
5995.27 909
5996.00 904
5996.73 977
5997.47 917
5998.20 901
5998.93 877
5999.66 913
6000.39 934
6001.12 909
6001.85 906
6002.58 900
6003.31 951
6004.04 885
6004.77 896
6005.50 907
6006.24 883
6006.97 900
6007.70 896
6008.43 863
6009.16 910
6009.89 871
6010.62 952
6011.35 853
6012.09 859
6012.82 888
6013.55 921
6014.28 893
6015.01 873
6015.74 859
6016.47 873
6017.21 855
6017.94 864
6018.67 951
6019.40 967
6020.13 946
6020.87 954
6021.60 920
6022.33 862
6023.06 892
6023.79 978
6024.53 881
6025.26 897
6025.99 893
6026.72 845
6027.46 915
6028.19 944
6028.92 890
6029.65 915
6030.39 942
6031.12 855
6031.85 869
6032.58 937
6033.32 813
6034.05 864
6034.78 916
6035.51 908
6036.25 851
6036.98 822
6037.71 892
6038.45 901
6039.18 868
6039.91 886
6040.65 913
6041.38 803
6042.11 848
6042.85 826
6043.58 909
6044.31 858
6045.05 888
6045.78 980
6046.51 938
6047.25 900
6047.98 918
6048.71 951
6049.45 1003
6050.18 992
6050.91 1004
6051.65 950
6052.38 1009
6053.12 940
6053.85 870
6054.58 854
6055.32 779
6056.05 852
6056.79 749
6057.52 811
6058.25 791
6058.99 907
6059.72 908
6060.46 879
6061.19 905
6061.93 892
6062.66 850
6063.40 874
6064.13 838
6064.86 844
6065.60 816
6066.33 863
6067.07 829
6067.80 899
6068.54 830
6069.27 794
6070.01 786
6070.74 818
6071.48 784
6072.21 801
6072.95 864
6073.68 852
6074.42 819
6075.15 751
6075.89 878
6076.63 912
6077.36 916
6078.10 856
6078.83 894
6079.57 822
6080.30 811
6081.04 783
6081.77 837
6082.51 813
6083.25 914
6083.98 871
6084.72 799
6085.45 866
6086.19 869
6086.92 864
6087.66 900
6088.40 919
6089.13 781
6089.87 779
6090.61 877
6091.34 801
6092.08 873
6092.81 840
6093.55 885
6094.29 825
6095.02 828
6095.76 848
6096.50 822
6097.23 865
6097.97 938
6098.71 864
6099.44 839
6100.18 912
6100.92 917
6101.65 872
6102.39 807
6103.13 815
6103.86 789
6104.60 775
6105.34 791
6106.08 836
6106.81 806
6107.55 842
6108.29 851
6109.02 839
6109.76 779
6110.50 810
6111.24 843
6111.97 933
6112.71 936
6113.45 816
6114.19 891
6114.92 815
6115.66 811
6116.40 790
6117.14 800
6117.88 784
6118.61 826
6119.35 878
6120.09 805
6120.83 812
6121.57 818
6122.30 815
6123.04 749
6123.78 811
6124.52 826
6125.26 875
6126.00 860
6126.73 837
6127.47 829
6128.21 826
6128.95 791
6129.69 877
6130.43 868
6131.16 783
6131.90 799
6132.64 917
6133.38 882
6134.12 795
6134.86 829
6135.60 920
6136.34 870
6137.08 886
6137.81 878
6138.55 884
6139.29 880
6140.03 805
6140.77 841
6141.51 829
6142.25 877
6142.99 830
6143.73 770
6144.47 784
6145.21 819
6145.95 859
6146.69 879
6147.43 809
6148.17 775
6148.91 778
6149.65 846
6150.39 786
6151.13 805
6151.86 779
6152.60 798
6153.34 779
6154.08 773
6154.83 752
6155.57 763
6156.31 848
6157.05 812
6157.79 846
6158.53 831
6159.27 776
6160.01 835
6160.75 828
6161.49 735
6162.23 854
6162.97 941
6163.71 887
6164.45 816
6165.19 771
6165.93 757
6166.67 732
6167.41 803
6168.15 765
6168.89 774
6169.64 818
6170.38 886
6171.12 904
6171.86 828
6172.60 822
6173.34 858
6174.08 849
6174.82 866
6175.57 768
6176.31 695
6177.05 817
6177.79 788
6178.53 778
6179.27 772
6180.01 765
6180.76 852
6181.50 763
6182.24 718
6182.98 767
6183.72 763
6184.46 783
6185.21 808
6185.95 837
6186.69 733
6187.43 824
6188.17 840
6188.92 774
6189.66 797
6190.40 806
6191.14 762
6191.89 712
6192.63 777
6193.37 792
6194.11 783
6194.86 777
6195.60 792
6196.34 820
6197.08 796
6197.83 728
6198.57 752
6199.31 846
6200.05 777
6200.80 767
6201.54 711
6202.28 762
6203.03 822
6203.77 868
6204.51 791
6205.26 822
6206.00 833
6206.74 882
6207.48 802
6208.23 736
6208.97 810
6209.71 801
6210.46 780
6211.20 844
6211.95 816
6212.69 723
6213.43 828
6214.18 709
6214.92 707
6215.66 713
6216.41 770
6217.15 845
6217.89 781
6218.64 741
6219.38 710
6220.13 702
6220.87 774
6221.61 792
6222.36 763
6223.10 807
6223.85 755
6224.59 732
6225.34 799
6226.08 805
6226.82 725
6227.57 791
6228.31 795
6229.06 820
6229.80 939
6230.55 804
6231.29 805
6232.04 803
6232.78 811
6233.53 783
6234.27 783
6235.02 781
6235.76 792
6236.51 842
6237.25 803
6238.00 745
6238.74 716
6239.49 814
6240.23 765
6240.98 778
6241.72 711
6242.47 738
6243.21 726
6243.96 755
6244.70 741
6245.45 768
6246.20 716
6246.94 856
6247.69 794
6248.43 764
6249.18 771
6249.92 711
6250.67 720
6251.42 736
6252.16 744
6252.91 698
6253.65 732
6254.40 680
6255.15 774
6255.89 717
6256.64 788
6257.38 844
6258.13 758
6258.88 742
6259.62 682
6260.37 759
6261.12 831
6261.86 785
6262.61 757
6263.36 756
6264.10 811
6264.85 853
6265.60 790
6266.34 719
6267.09 684
6267.84 714
6268.58 761
6269.33 755
6270.08 808
6270.82 774
6271.57 758
6272.32 800
6273.07 822
6273.81 744
6274.56 736
6275.31 792
6276.05 799
6276.80 788
6277.55 844
6278.30 806
6279.04 785
6279.79 721
6280.54 776
6281.29 731
6282.03 793
6282.78 767
6283.53 686
6284.28 780
6285.03 746
6285.77 796
6286.52 738
6287.27 748
6288.02 806
6288.77 767
6289.51 859
6290.26 798
6291.01 750
6291.76 811
6292.51 767
6293.26 779
6294.00 663
6294.75 718
6295.50 762
6296.25 788
6297.00 801
6297.75 698
6298.50 784
6299.24 785
6299.99 757
6300.74 785
6301.49 737
6302.24 762
6302.99 789
6303.74 716
6304.49 745
6305.24 717
6305.99 773
6306.73 797
6307.48 788
6308.23 756
6308.98 795
6309.73 767
6310.48 737
6311.23 739
6311.98 817
6312.73 825
6313.48 743
6314.23 836
6314.98 742
6315.73 754
6316.48 744
6317.23 735
6317.98 633
6318.73 686
6319.48 709
6320.23 748
6320.98 691
6321.73 720
6322.48 717
6323.23 684
6323.98 771
6324.73 759
6325.48 819
6326.23 797
6326.98 765
6327.73 718
6328.48 684
6329.23 675
6329.98 715
6330.73 774
6331.48 761
6332.23 724
6332.98 779
6333.73 763
6334.49 757
6335.24 780
6335.99 734
6336.74 807
6337.49 774
6338.24 796
6338.99 708
6339.74 785
6340.49 675
6341.25 710
6342.00 730
6342.75 664
6343.50 644
6344.25 757
6345.00 706
6345.75 684
6346.51 651
6347.26 657
6348.01 644
6348.76 708
6349.51 753
6350.26 735
6351.02 731
6351.77 765
6352.52 803
6353.27 785
6354.02 711
6354.78 851
6355.53 746
6356.28 717
6357.03 692
6357.78 664
6358.54 720
6359.29 754
6360.04 680
6360.79 660
6361.55 736
6362.30 759
6363.05 723
6363.80 735
6364.56 719
6365.31 726
6366.06 730
6366.81 741
6367.57 721
6368.32 678
6369.07 678
6369.83 686
6370.58 702
6371.33 676
6372.08 694
6372.84 693
6373.59 675
6374.34 671
6375.10 697
6375.85 732
6376.60 758
6377.36 700
6378.11 712
6378.86 745
6379.62 794
6380.37 743
6381.12 749
6381.88 786
6382.63 719
6383.39 734
6384.14 738
6384.89 667
6385.65 704
6386.40 699
6387.16 696
6387.91 691
6388.66 760
6389.42 699
6390.17 765
6390.93 753
6391.68 804
6392.43 789
6393.19 735
6393.94 640
6394.70 723
6395.45 714
6396.21 738
6396.96 686
6397.72 718
6398.47 716
6399.22 757
6399.98 772
6400.73 737
6401.49 710
6402.24 685
6403.00 679
6403.75 703
6404.51 714
6405.26 679
6406.02 752
6406.77 686
6407.53 668
6408.28 709
6409.04 665
6409.79 666
6410.55 759
6411.31 732
6412.06 677
6412.82 702
6413.57 621
6414.33 659
6415.08 652
6415.84 687
6416.59 706
6417.35 687
6418.11 681
6418.86 759
6419.62 667
6420.37 647
6421.13 732
6421.89 827
6422.64 755
6423.40 718
6424.15 684
6424.91 663
6425.67 639
6426.42 725
6427.18 775
6427.94 724
6428.69 722
6429.45 654
6430.20 704
6430.96 709
6431.72 675
6432.47 635
6433.23 715
6433.99 650
6434.74 694
6435.50 719
6436.26 699
6437.02 709
6437.77 677
6438.53 693
6439.29 750
6440.04 719
6440.80 710
6441.56 653
6442.32 650
6443.07 681
6443.83 652
6444.59 703
6445.34 751
6446.10 669
6446.86 649
6447.62 719
6448.37 676
6449.13 714
6449.89 737
6450.65 655
6451.41 620
6452.16 674
6452.92 683
6453.68 719
6454.44 744
6455.19 658
6455.95 636
6456.71 690
6457.47 666
6458.23 649
6458.99 648
6459.74 678
6460.50 768
6461.26 729
6462.02 725
6462.78 677
6463.54 656
6464.29 617
6465.05 669
6465.81 623
6466.57 740
6467.33 624
6468.09 613
6468.85 660
6469.60 626
6470.36 636
6471.12 672
6471.88 688
6472.64 715
6473.40 676
6474.16 656
6474.92 698
6475.68 705
6476.44 779
6477.20 720
6477.95 680
6478.71 708
6479.47 672
6480.23 718
6480.99 709
6481.75 683
6482.51 721
6483.27 732
6484.03 697
6484.79 756
6485.55 692
6486.31 668
6487.07 707
6487.83 689
6488.59 707
6489.35 669
6490.11 744
6490.87 736
6491.63 702
6492.39 656
6493.15 704
6493.91 673
6494.67 742
6495.43 622
6496.19 720
6496.95 719
6497.71 731
6498.47 701
6499.23 704
6499.99 784
6500.76 768
6501.52 676
6502.28 678
6503.04 733
6503.80 640
6504.56 683
6505.32 745
6506.08 713
6506.84 678
6507.60 700
6508.36 659
6509.13 700
6509.89 650
6510.65 662
6511.41 660
6512.17 738
6512.93 787
6513.69 687
6514.45 656
6515.22 612
6515.98 620
6516.74 706
6517.50 658
6518.26 672
6519.02 663
6519.79 735
6520.55 655
6521.31 711
6522.07 731
6522.83 720
6523.60 694
6524.36 725
6525.12 689
6525.88 700
6526.64 720
6527.41 738
6528.17 648
6528.93 620
6529.69 713
6530.46 693
6531.22 724
6531.98 683
6532.74 718
6533.51 662
6534.27 672
6535.03 711
6535.79 685
6536.56 666
6537.32 748
6538.08 731
6538.85 667
6539.61 713
6540.37 780
6541.13 749
6541.90 714
6542.66 734
6543.42 754
6544.19 732
6544.95 717
6545.71 678
6546.48 637
6547.24 655
6548.00 710
6548.77 701
6549.53 678
6550.29 701
6551.06 709
6551.82 687
6552.58 713
6553.35 715
6554.11 647
6554.88 688
6555.64 736
6556.40 660
6557.17 673
6557.93 679
6558.70 658
6559.46 747
6560.22 760
6560.99 714
6561.75 778
6562.52 757
6563.28 721
6564.05 712
6564.81 702
6565.57 668
6566.34 697
6567.10 647
6567.87 691
6568.63 770
6569.40 768
6570.16 750
6570.93 677
6571.69 662
6572.46 679
6573.22 720
6573.99 710
6574.75 698
6575.52 746
6576.28 706
6577.05 756
6577.81 708
6578.58 713
6579.34 712
6580.11 782
6580.87 838
6581.64 733
6582.40 700
6583.17 764
6583.93 807
6584.70 743
6585.47 763
6586.23 690
6587.00 730
6587.76 644
6588.53 737
6589.29 746
6590.06 667
6590.83 742
6591.59 736
6592.36 683
6593.12 757
6593.89 697
6594.66 618
6595.42 642
6596.19 656
6596.96 701
6597.72 667
6598.49 639
6599.25 673
6600.02 705
6600.79 811
6601.55 743
6602.32 750
6603.09 747
6603.85 696
6604.62 723
6605.39 763
6606.15 768
6606.92 759
6607.69 734
6608.46 709
6609.22 706
6609.99 692
6610.76 728
6611.52 717
6612.29 710
6613.06 761
6613.83 791
6614.59 684
6615.36 695
6616.13 689
6616.89 714
6617.66 691
6618.43 686
6619.20 702
6619.96 681
6620.73 722
6621.50 781
6622.27 795
6623.04 758
6623.80 804
6624.57 792
6625.34 737
6626.11 786
6626.88 782
6627.64 808
6628.41 801
6629.18 817
6629.95 760
6630.72 754
6631.48 696
6632.25 696
6633.02 682
6633.79 699
6634.56 701
6635.33 761
6636.10 841
6636.86 815
6637.63 766
6638.40 768
6639.17 816
6639.94 873
6640.71 831
6641.48 863
6642.25 735
6643.01 747
6643.78 743
6644.55 761
6645.32 707
6646.09 718
6646.86 687
6647.63 720
6648.40 755
6649.17 618
6649.94 647
6650.71 716
6651.48 824
6652.25 814
6653.01 719
6653.78 758
6654.55 791
6655.32 772
6656.09 722
6656.86 758
6657.63 647
6658.40 697
6659.17 672
6659.94 707
6660.71 728
6661.48 789
6662.25 746
6663.02 677
6663.79 809
6664.56 689
6665.33 806
6666.10 696
6666.87 652
6667.64 717
6668.42 740
6669.19 834
6669.96 815
6670.73 694
6671.50 747
6672.27 780
6673.04 743
6673.81 774
6674.58 770
6675.35 773
6676.12 746
6676.89 694
6677.66 715
6678.44 706
6679.21 699
6679.98 750
6680.75 702
6681.52 744
6682.29 783
6683.06 715
6683.83 745
6684.60 681
6685.38 741
6686.15 807
6686.92 765
6687.69 717
6688.46 595
6689.23 605
6690.01 742
6690.78 777
6691.55 666
6692.32 656
6693.09 686
6693.86 704
6694.64 727
6695.41 717
6696.18 742
6696.95 688
6697.73 691
6698.50 747
6699.27 643
6700.04 673
6700.81 753
6701.59 778
6702.36 756
6703.13 728
6703.90 704
6704.68 737
6705.45 724
6706.22 681
6706.99 581
6707.77 601
6708.54 670
6709.31 723
6710.09 634
6710.86 662
6711.63 664
6712.40 674
6713.18 768
6713.95 674
6714.72 642
6715.50 643
6716.27 653
6717.04 674
6717.82 643
6718.59 695
6719.36 598
6720.14 618
6720.91 745
6721.68 720
6722.46 668
6723.23 655
6724.00 619
6724.78 613
6725.55 609
6726.33 694
6727.10 674
6727.87 698
6728.65 768
6729.42 682
6730.20 679
6730.97 693
6731.74 758
6732.52 688
6733.29 674
6734.07 625
6734.84 700
6735.61 625
6736.39 654
6737.16 649
6737.94 658
6738.71 666
6739.49 711
6740.26 646
6741.04 633
6741.81 691
6742.59 651
6743.36 673
6744.13 685
6744.91 752
6745.68 658
6746.46 642
6747.23 645
6748.01 681
6748.78 675
6749.56 663
6750.33 624
6751.11 627
6751.89 700
6752.66 673
6753.44 646
6754.21 647
6754.99 600
6755.76 717
6756.54 718
6757.31 695
6758.09 649
6758.86 644
6759.64 740
6760.42 669
6761.19 680
6761.97 645
6762.74 583
6763.52 628
6764.30 716
6765.07 671
6765.85 602
6766.62 700
6767.40 684
6768.18 752
6768.95 694
6769.73 695
6770.51 691
6771.28 609
6772.06 596
6772.83 693
6773.61 675
6774.39 671
6775.16 679
6775.94 665
6776.72 604
6777.49 711
6778.27 634
6779.05 612
6779.82 617
6780.60 707
6781.38 663
6782.16 637
6782.93 691
6783.71 686
6784.49 697
6785.26 692
6786.04 664
6786.82 630
6787.60 628
6788.37 626
6789.15 611
6789.93 638
6790.71 712
6791.48 596
6792.26 581
6793.04 645
6793.82 663
6794.59 576
6795.37 633
6796.15 652
6796.93 668
6797.70 683
6798.48 642
6799.26 592
6800.04 609
6800.82 662
6801.60 703
6802.37 763
6803.15 663
6803.93 618
6804.71 638
6805.49 736
6806.26 675
6807.04 627
6807.82 646
6808.60 649
6809.38 681
6810.16 653
6810.94 651
6811.71 622
6812.49 660
6813.27 666
6814.05 637
6814.83 589
6815.61 582
6816.39 615
6817.17 639
6817.95 670
6818.73 709
6819.50 670
6820.28 618
6821.06 657
6821.84 633
6822.62 631
6823.40 697
6824.18 678
6824.96 669
6825.74 674
6826.52 633
6827.30 637
6828.08 661
6828.86 590
6829.64 586
6830.42 649
6831.20 657
6831.98 714
6832.76 657
6833.54 648
6834.32 699
6835.10 696
6835.88 608
6836.66 614
6837.44 576
6838.22 638
6839.00 597
6839.78 568
6840.56 591
6841.34 625
6842.12 613
6842.90 628
6843.68 619
6844.46 663
6845.24 669
6846.02 622
6846.80 640
6847.58 690
6848.36 717
6849.14 749
6849.93 694
6850.71 632
6851.49 587
6852.27 587
6853.05 650
6853.83 658
6854.61 604
6855.39 672
6856.17 701
6856.96 624
6857.74 636
6858.52 637
6859.30 648
6860.08 647
6860.86 641
6861.64 686
6862.43 626
6863.21 577
6863.99 609
6864.77 609
6865.55 619
6866.33 607
6867.12 688
6867.90 618
6868.68 595
6869.46 657
6870.24 647
6871.03 558
6871.81 562
6872.59 648
6873.37 614
6874.16 633
6874.94 656
6875.72 627
6876.50 647
6877.28 653
6878.07 640
6878.85 622
6879.63 664
6880.42 661
6881.20 620
6881.98 616
6882.76 581
6883.55 610
6884.33 594
6885.11 607
6885.89 630
6886.68 639
6887.46 642
6888.24 621
6889.03 565
6889.81 698
6890.59 605
6891.38 603
6892.16 608
6892.94 612
6893.73 628
6894.51 598
6895.29 638
6896.08 636
6896.86 635
6897.64 629
6898.43 598
6899.21 638
6900.00 636
6900.78 567
6901.56 578
6902.35 614
6903.13 662
6903.91 630
6904.70 612
6905.48 624
6906.27 614
6907.05 589
6907.84 641
6908.62 628
6909.40 583
6910.19 590
6910.97 645
6911.76 634
6912.54 642
6913.33 607
6914.11 575
6914.90 591
6915.68 586
6916.46 607
6917.25 568
6918.03 646
6918.82 645
6919.60 669
6920.39 615
6921.17 590
6921.96 627
6922.74 676
6923.53 609
6924.31 604
6925.10 663
6925.88 620
6926.67 638
6927.45 659
6928.24 637
6929.03 644
6929.81 638
6930.60 699
6931.38 598
6932.17 590
6932.95 597
6933.74 603
6934.52 560
6935.31 590
6936.10 612
6936.88 582
6937.67 645
6938.45 615
6939.24 594
6940.03 566
6940.81 580
6941.60 671
6942.38 687
6943.17 679
6943.96 605
6944.74 563
6945.53 603
6946.32 593
6947.10 591
6947.89 588
6948.68 629
6949.46 602
6950.25 554
6951.03 599
6951.82 625
6952.61 560
6953.40 645
6954.18 615
6954.97 589
6955.76 646
6956.54 642
6957.33 625
6958.12 623
6958.90 616
6959.69 635
6960.48 623
6961.27 576
6962.05 621
6962.84 614
6963.63 619
6964.41 633
6965.20 652
6965.99 601
6966.78 626
6967.56 640
6968.35 669
6969.14 641
6969.93 667
6970.72 614
6971.50 623
6972.29 653
6973.08 635
6973.87 600
6974.66 628
6975.44 607
6976.23 582
6977.02 659
6977.81 619
6978.60 679
6979.38 706
6980.17 665
6980.96 726
6981.75 689
6982.54 660
6983.33 623
6984.11 671
6984.90 666
6985.69 653
6986.48 670
6987.27 575
6988.06 637
6988.85 756
6989.64 620
6990.42 624
6991.21 630
6992.00 690
6992.79 670
6993.58 644
6994.37 676
6995.16 613
6995.95 608
6996.74 625
6997.53 645
6998.32 606
6999.10 598
6999.89 647
7000.68 674
7001.47 625
7002.26 655
7003.05 671
7003.84 692
7004.63 697
7005.42 654
7006.21 692
7007.00 628
7007.79 625
7008.58 650
7009.37 665
7010.16 658
7010.95 655
7011.74 688
7012.53 628
7013.32 623
7014.11 629
7014.90 606
7015.69 666
7016.48 628
7017.27 625
7018.06 666
7018.85 710
7019.64 645
7020.43 633
7021.23 614
7022.02 607
7022.81 663
7023.60 593
7024.39 585
7025.18 623
7025.97 653
7026.76 630
7027.55 647
7028.34 583
7029.13 575
7029.93 536
7030.72 556
7031.51 613
7032.30 548
7033.09 613
7033.88 650
7034.67 642
7035.46 637
7036.26 599
7037.05 659
7037.84 604
7038.63 617
7039.42 608
7040.21 562
7041.01 569
7041.80 584
7042.59 619
7043.38 645
7044.17 648
7044.97 646
7045.76 623
7046.55 583
7047.34 634
7048.13 619
7048.93 597
7049.72 583
7050.51 618
7051.30 656
7052.09 638
7052.89 670
7053.68 628
7054.47 622
7055.26 651
7056.06 641
7056.85 673
7057.64 584
7058.44 648
7059.23 654
7060.02 630
7060.81 584
7061.61 622
7062.40 703
7063.19 667
7063.99 550
7064.78 557
7065.57 617
7066.37 656
7067.16 669
7067.95 628
7068.74 589
7069.54 584
7070.33 584
7071.13 626
7071.92 630
7072.71 566
7073.51 579
7074.30 601
7075.09 612
7075.89 536
7076.68 619
7077.47 627
7078.27 690
7079.06 650
7079.86 596
7080.65 586
7081.44 607
7082.24 583
7083.03 609
7083.83 606
7084.62 671
7085.41 636
7086.21 627
7087.00 655
7087.80 669
7088.59 630
7089.39 643
7090.18 628
7090.98 680
7091.77 695
7092.56 764
7093.36 681
7094.15 629
7094.95 595
7095.74 684
7096.54 684
7097.33 635
7098.13 662
7098.92 673
7099.72 619
7100.51 662
7101.31 583
7102.10 558
7102.90 655
7103.69 594
7104.49 596
7105.29 642
7106.08 662
7106.88 623
7107.67 587
7108.47 598
7109.26 633
7110.06 651
7110.85 626
7111.65 607
7112.45 537
7113.24 575
7114.04 598
7114.83 635
7115.63 674
7116.42 639
7117.22 584
7118.02 689
7118.81 678
7119.61 668
7120.41 642
7121.20 663
7122.00 632
7122.79 671
7123.59 714
7124.39 713
7125.18 593
7125.98 663
7126.78 677
7127.57 604
7128.37 577
7129.17 575
7129.96 622
7130.76 601
7131.56 591
7132.35 584
7133.15 631
7133.95 634
7134.74 594
7135.54 585
7136.34 608
7137.14 556
7137.93 578
7138.73 609
7139.53 568
7140.33 605
7141.12 530
7141.92 620
7142.72 579
7143.51 675
7144.31 653
7145.11 681
7145.91 634
7146.71 621
7147.50 549
7148.30 572
7149.10 607
7149.90 598
7150.69 625
7151.49 557
7152.29 634
7153.09 591
7153.89 630
7154.68 624
7155.48 569
7156.28 588
7157.08 649
7157.88 629
7158.68 604
7159.47 573
7160.27 626
7161.07 643
7161.87 619
7162.67 623
7163.47 613
7164.27 591
7165.06 600
7165.86 650
7166.66 534
7167.46 624
7168.26 597
7169.06 512
7169.86 596
7170.66 574
7171.46 604
7172.25 644
7173.05 636
7173.85 558
7174.65 622
7175.45 630
7176.25 654
7177.05 604
7177.85 569
7178.65 619
7179.45 594
7180.25 585
7181.05 633
7181.85 628
7182.65 712
7183.45 706
7184.25 657
7185.05 603
7185.85 576
7186.65 627
7187.45 663
7188.25 621
7189.05 609
7189.85 614
7190.65 571
7191.45 561
7192.25 566
7193.05 596
7193.85 603
7194.65 558
7195.45 540
7196.25 531
7197.05 554
7197.85 561
7198.65 593
7199.45 503
7200.25 537
7201.05 578
7201.85 553
7202.65 527
7203.46 508
7204.26 558
7205.06 609
7205.86 614
7206.66 646
7207.46 539
7208.26 673
7209.06 647
7209.86 657
7210.66 559
7211.47 586
7212.27 667
7213.07 704
7213.87 611
7214.67 571
7215.47 543
7216.27 591
7217.08 599
7217.88 611
7218.68 631
7219.48 612
7220.28 611
7221.09 572
7221.89 582
7222.69 658
7223.49 649
7224.29 630
7225.10 602
7225.90 608
7226.70 557
7227.50 576
7228.30 589
7229.11 536
7229.91 525
7230.71 542
7231.51 599
7232.32 592
7233.12 587
7233.92 609
7234.72 544
7235.53 616
7236.33 599
7237.13 627
7237.93 587
7238.74 648
7239.54 613
7240.34 523
7241.15 550
7241.95 569
7242.75 582
7243.55 561
7244.36 609
7245.16 622
7245.96 548
7246.77 614
7247.57 583
7248.37 556
7249.18 602
7249.98 683
7250.78 590
7251.59 534
7252.39 613
7253.20 598
7254.00 533
7254.80 562
7255.61 557
7256.41 597
7257.21 554
7258.02 542
7258.82 599
7259.63 604
7260.43 539
7261.23 567
7262.04 563
7262.84 609
7263.65 589
7264.45 502
7265.26 555
7266.06 547
7266.86 547
7267.67 516
7268.47 525
7269.28 621
7270.08 587
7270.89 564
7271.69 588
7272.50 644
7273.30 553
7274.11 611
7274.91 603
7275.71 583
7276.52 555
7277.32 551
7278.13 631
7278.93 621
7279.74 600
7280.55 548
7281.35 591
7282.16 643
7282.96 585
7283.77 605
7284.57 551
7285.38 551
7286.18 557
7286.99 506
7287.79 505
7288.60 512
7289.40 533
7290.21 570
7291.02 570
7291.82 505
7292.63 543
7293.43 569
7294.24 526
7295.05 551
7295.85 514
7296.66 527
7297.46 545
7298.27 562
7299.08 601
7299.88 572
7300.69 549
7301.49 637
7302.30 557
7303.11 573
7303.91 559
7304.72 581
7305.53 537
7306.33 507
7307.14 524
7307.95 609
7308.75 641
7309.56 598
7310.37 570
7311.17 601
7311.98 567
7312.79 506
7313.59 535
7314.40 576
7315.21 545
7316.02 528
7316.82 493
7317.63 551
7318.44 595
7319.24 549
7320.05 569
7320.86 542
7321.67 605
7322.47 591
7323.28 580
7324.09 572
7324.90 562
7325.70 571
7326.51 603
7327.32 604
7328.13 582
7328.94 574
7329.74 516
7330.55 507
7331.36 502
7332.17 545
7332.98 572
7333.78 575
7334.59 598
7335.40 655
7336.21 634
7337.02 606
7337.82 532
7338.63 536
7339.44 591
7340.25 532
7341.06 550
7341.87 553
7342.68 516
7343.48 544
7344.29 564
7345.10 502
7345.91 507
7346.72 520
7347.53 514
7348.34 537
7349.15 496
7349.95 564
7350.76 550
7351.57 553
7352.38 572
7353.19 498
7354.00 513
7354.81 571
7355.62 529
7356.43 533
7357.24 575
7358.05 514
7358.86 578
7359.67 615
7360.48 545
7361.29 568
7362.09 530
7362.90 495
7363.71 496
7364.52 530
7365.33 532
7366.14 565
7366.95 516
7367.76 559
7368.57 556
7369.38 553
7370.19 496
7371.00 564
7371.81 576
7372.62 491
7373.43 520
7374.25 555
7375.06 587
7375.87 552
7376.68 543
7377.49 585
7378.30 501
7379.11 531
7379.92 529
7380.73 545
7381.54 510
7382.35 524
7383.16 551
7383.97 524
7384.78 532
7385.59 524
7386.41 533
7387.22 481
7388.03 516
7388.84 528
7389.65 566
7390.46 557
7391.27 563
7392.08 535
7392.89 491
7393.71 524
7394.52 504
7395.33 568
7396.14 522
7396.95 581
7397.76 523
7398.58 519
7399.39 485
7400.20 606
7401.01 582
7401.82 565
7402.63 559
7403.45 518
7404.26 522
7405.07 537
7405.88 562
7406.69 529
7407.51 551
7408.32 545
7409.13 551
7409.94 519
7410.76 499
7411.57 511
7412.38 560
7413.19 523
7414.01 576
7414.82 557
7415.63 540
7416.44 515
7417.26 513
7418.07 479
7418.88 495
7419.69 545
7420.51 543
7421.32 515
7422.13 518
7422.95 533
7423.76 606
7424.57 571
7425.39 575
7426.20 486
7427.01 485
7427.83 530
7428.64 509
7429.45 540
7430.27 528
7431.08 517
7431.89 558
7432.71 563
7433.52 612
7434.33 539
7435.15 593
7435.96 535
7436.77 471
7437.59 454
7438.40 496
7439.22 560
7440.03 567
7440.84 531
7441.66 530
7442.47 588
7443.29 571
7444.10 524
7444.91 462
7445.73 531
7446.54 501
7447.36 491
7448.17 527
7448.99 596
7449.80 660
7450.62 610
7451.43 559
7452.24 528
7453.06 481
7453.87 582
7454.69 621
7455.50 575
7456.32 519
7457.13 537
7457.95 556
7458.76 605
7459.58 544
7460.39 508
7461.21 591
7462.02 569
7462.84 539
7463.65 553
7464.47 498
7465.28 542
7466.10 558
7466.92 605
7467.73 529
7468.55 559
7469.36 573
7470.18 542
7470.99 520
7471.81 564
7472.62 562
7473.44 543
7474.26 575
7475.07 562
7475.89 542
7476.70 494
7477.52 517
7478.34 555
7479.15 528
7479.97 505
7480.78 544
7481.60 551
7482.42 481
7483.23 496
7484.05 536
7484.87 553
7485.68 608
7486.50 541
7487.32 551
7488.13 552
7488.95 558
7489.76 513
7490.58 505
7491.40 574
7492.22 522
7493.03 513
7493.85 509
7494.67 523
7495.48 566
7496.30 560
7497.12 505
7497.93 551
7498.75 509
7499.57 490
7500.39 562
7501.20 592
7502.02 535
7502.84 505
7503.66 526
7504.47 565
7505.29 547
7506.11 525
7506.93 521
7507.74 544
7508.56 513
7509.38 511
7510.20 570
7511.01 561
7511.83 590
7512.65 566
7513.47 535
7514.29 529
7515.10 557
7515.92 560
7516.74 550
7517.56 517
7518.38 543
7519.19 535
7520.01 566
7520.83 514
7521.65 522
7522.47 530
7523.29 517
7524.11 584
7524.92 584
7525.74 515
7526.56 521
7527.38 538
7528.20 568
7529.02 477
7529.84 493
7530.66 531
7531.47 537
7532.29 598
7533.11 534
7533.93 445
7534.75 551
7535.57 580
7536.39 571
7537.21 512
7538.03 511
7538.85 471
7539.67 511
7540.49 558
7541.31 548
7542.12 525
7542.94 516
7543.76 581
7544.58 539
7545.40 541
7546.22 570
7547.04 646
7547.86 618
7548.68 554
7549.50 530
7550.32 552
7551.14 610
7551.96 505
7552.78 528
7553.60 569
7554.42 573
7555.24 534
7556.06 523
7556.88 524
7557.70 525
7558.52 545
7559.35 490
7560.17 512
7560.99 493
7561.81 525
7562.63 588
7563.45 525
7564.27 520
7565.09 584
7565.91 555
7566.73 494
7567.55 532
7568.37 549
7569.19 515
7570.02 516
7570.84 561
7571.66 633
7572.48 590
7573.30 504
7574.12 485
7574.94 507
7575.76 556
7576.59 552
7577.41 557
7578.23 483
7579.05 552
7579.87 611
7580.69 566
7581.51 529
7582.34 500
7583.16 541
7583.98 575
7584.80 536
7585.62 559
7586.45 554
7587.27 545
7588.09 587
7588.91 546
7589.73 527
7590.56 588
7591.38 591
7592.20 575
7593.02 540
7593.85 586
7594.67 551
7595.49 554
7596.31 566
7597.14 520
7597.96 597
7598.78 564
7599.60 541
7600.43 593
7601.25 553
7602.07 594
7602.89 572
7603.72 572
7604.54 581
7605.36 581
7606.19 552
7607.01 567
7607.83 602
7608.66 624
7609.48 637
7610.30 656
7611.12 597
7611.95 636
7612.77 578
7613.59 628
7614.42 600
7615.24 540
7616.07 547
7616.89 578
7617.71 571
7618.54 542
7619.36 593
7620.18 548
7621.01 569
7621.83 580
7622.66 627
7623.48 550
7624.30 553
7625.13 547
7625.95 599
7626.78 614
7627.60 611
7628.42 654
7629.25 620
7630.07 603
7630.90 707
7631.72 803
7632.55 769
7633.37 749
7634.19 734
7635.02 790
7635.84 809
7636.67 800
7637.49 754
7638.32 586
7639.14 690
7639.97 647
7640.79 619
7641.62 642
7642.44 633
7643.27 558
7644.09 565
7644.92 526
7645.74 540
7646.57 632
7647.39 588
7648.22 617
7649.04 608
7649.87 550
7650.70 605
7651.52 603
7652.35 584
7653.17 584
7654.00 565
7654.82 551
7655.65 544
7656.47 578
7657.30 643
7658.13 659
7658.95 645
7659.78 599
7660.60 646
7661.43 622
7662.26 598
7663.08 631
7663.91 591
7664.73 611
7665.56 629
7666.39 583
7667.21 551
7668.04 597
7668.87 627
7669.69 593
7670.52 621
7671.35 582
7672.17 611
7673.00 619
7673.83 593
7674.65 605
7675.48 586
7676.31 609
7677.13 535
7677.96 564
7678.79 549
7679.61 522
7680.44 546
7681.27 515
7682.09 556
7682.92 510
7683.75 511
7684.58 549
7685.40 558
7686.23 549
7687.06 591
7687.89 563
7688.71 562
7689.54 527
7690.37 560
7691.20 639
7692.02 631
7692.85 567
7693.68 550
7694.51 497
7695.33 540
7696.16 526
7696.99 476
7697.82 586
7698.65 559
7699.47 560
7700.30 579
7701.13 515
7701.96 579
7702.79 572
7703.62 619
7704.44 493
7705.27 492
7706.10 551
7706.93 590
7707.76 574
7708.59 612
7709.41 524
7710.24 557
7711.07 558
7711.90 539
7712.73 554
7713.56 586
7714.39 607
7715.22 533
7716.05 519
7716.87 556
7717.70 499
7718.53 572
7719.36 547
7720.19 472
7721.02 500
7721.85 521
7722.68 538
7723.51 500
7724.34 499
7725.17 519
7726.00 512
7726.83 493
7727.66 548
7728.48 527
7729.31 509
7730.14 519
7730.97 498
7731.80 500
7732.63 517
7733.46 523
7734.29 525
7735.12 574
7735.95 537
7736.78 494
7737.61 529
7738.44 512
7739.27 544
7740.10 493
7740.93 528
7741.77 571
7742.60 539
7743.43 471
7744.26 517
7745.09 527
7745.92 528
7746.75 510
7747.58 563
7748.41 503
7749.24 497
7750.07 499
7750.90 505
7751.73 509
7752.56 508
7753.39 524
7754.23 580
7755.06 571
7755.89 484
7756.72 481
7757.55 511
7758.38 527
7759.21 534
7760.04 476
7760.88 474
7761.71 527
7762.54 486
7763.37 520
7764.20 518
7765.03 501
7765.86 537
7766.70 507
7767.53 496
7768.36 516
7769.19 518
7770.02 516
7770.86 530
7771.69 528
7772.52 501
7773.35 469
7774.18 509
7775.02 486
7775.85 464
7776.68 478
7777.51 473
7778.34 503
7779.18 508
7780.01 530
7780.84 581
7781.67 539
7782.51 481
7783.34 491
7784.17 487
7785.00 506
7785.84 512
7786.67 534
7787.50 456
7788.34 544
7789.17 565
7790.00 563
7790.83 523
7791.67 536
7792.50 530
7793.33 477
7794.17 543
7795.00 485
7795.83 470
7796.67 553
7797.50 485
7798.33 462
7799.17 488
7800.00 462
7800.83 497
7801.67 526
7802.50 476
7803.33 438
7804.17 481
7805.00 475
7805.84 497
7806.67 485
7807.50 500
7808.34 501
7809.17 532
7810.01 516
7810.84 446
7811.67 455
7812.51 448
7813.34 531
7814.18 559
7815.01 430
7815.84 471
7816.68 522
7817.51 510
7818.35 560
7819.18 554
7820.02 482
7820.85 467
7821.69 524
7822.52 525
7823.36 505
7824.19 566
7825.03 511
7825.86 525
7826.69 479
7827.53 501
7828.36 506
7829.20 511
7830.03 506
7830.87 527
7831.71 547
7832.54 500
7833.38 519
7834.21 485
7835.05 526
7835.88 499
7836.72 549
7837.55 510
7838.39 475
7839.22 486
7840.06 485
7840.90 542
7841.73 522
7842.57 468
7843.40 511
7844.24 488
7845.07 499
7845.91 497
7846.75 521
7847.58 550
7848.42 509
7849.25 483
7850.09 515
7850.93 526
7851.76 550
7852.60 533
7853.44 502
7854.27 446
7855.11 469
7855.94 531
7856.78 493
7857.62 511
7858.45 497
7859.29 516
7860.13 533
7860.96 490
7861.80 545
7862.64 580
7863.47 596
7864.31 528
7865.15 522
7865.99 540
7866.82 537
7867.66 478
7868.50 517
7869.33 520
7870.17 478
7871.01 472
7871.85 490
7872.68 504
7873.52 504
7874.36 520
7875.20 525
7876.03 475
7876.87 500
7877.71 442
7878.55 511
7879.38 524
7880.22 507
7881.06 525
7881.90 465
7882.74 458
7883.57 512
7884.41 526
7885.25 495
7886.09 516
7886.93 549
7887.76 543
7888.60 502
7889.44 442
7890.28 517
7891.12 517
7891.96 504
7892.79 448
7893.63 491
7894.47 484
7895.31 493
7896.15 488
7896.99 521
7897.83 477
7898.66 534
7899.50 542
7900.34 477
7901.18 476
7902.02 469
7902.86 449
7903.70 530
7904.54 479
7905.38 441
7906.21 504
7907.05 473
7907.89 460
7908.73 447
7909.57 500
7910.41 465
7911.25 438
7912.09 465
7912.93 464
7913.77 513
7914.61 451
7915.45 449
7916.29 477
7917.13 481
7917.97 434
7918.81 476
7919.65 495
7920.49 535
7921.33 569
7922.17 511
7923.01 484
7923.85 462
7924.69 467
7925.53 496
7926.37 465
7927.21 464
7928.05 434
7928.89 447
7929.73 467
7930.57 455
7931.41 509
7932.25 479
7933.09 461
7933.93 428
7934.77 473
7935.61 484
7936.45 445
7937.29 447
7938.14 491
7938.98 474
7939.82 434
7940.66 434
7941.50 468
7942.34 503
7943.18 433
7944.02 461
7944.86 456
7945.70 417
7946.55 428
7947.39 453
7948.23 406
7949.07 455
7949.91 470
7950.75 521
7951.59 456
7952.44 464
7953.28 501
7954.12 477
7954.96 469
7955.80 521
7956.65 485
7957.49 468
7958.33 465
7959.17 466
7960.01 509
7960.86 491
7961.70 425
7962.54 430
7963.38 483
7964.22 449
7965.07 476
7965.91 429
7966.75 467
7967.59 458
7968.44 490
7969.28 509
7970.12 478
7970.96 471
7971.81 499
7972.65 495
7973.49 481
7974.33 458
7975.18 449
7976.02 483
7976.86 474
7977.71 484
7978.55 438
7979.39 431
7980.23 468
7981.08 421
7981.92 400
7982.76 436
7983.61 454
7984.45 461
7985.29 421
7986.14 493
7986.98 427
7987.82 434
7988.67 403
7989.51 400
7990.36 445
7991.20 442
7992.04 494
7992.89 461
7993.73 492
7994.57 471
7995.42 434
7996.26 468
7997.11 492
7997.95 437
7998.79 406
7999.64 470
8000.48 431
8001.33 445
8002.17 487
8003.01 402
8003.86 437
8004.70 486
8005.55 486
8006.39 443
8007.24 432
8008.08 386
8008.93 438
8009.77 418
8010.62 469
8011.46 412
8012.30 387
8013.15 456
8013.99 448
8014.84 451
8015.68 437
8016.53 447
8017.37 416
8018.22 420
8019.06 423
8019.91 445
8020.76 419
8021.60 384
8022.45 401
8023.29 449
8024.14 435
8024.98 432
8025.83 391
8026.67 404
8027.52 482
8028.36 477
8029.21 478
8030.06 442
8030.90 399
8031.75 415
8032.59 426
8033.44 427
8034.28 470
8035.13 439
8035.98 402
8036.82 364
8037.67 372
8038.52 479
8039.36 450
8040.21 452
8041.05 461
8041.90 420
8042.75 404
8043.59 379
8044.44 383
8045.29 459
8046.13 441
8046.98 445
8047.83 441
8048.67 449
8049.52 433
8050.37 455
8051.21 436
8052.06 383
8052.91 364
8053.75 393
8054.60 460
8055.45 474
8056.30 474
8057.14 420
8057.99 463
8058.84 396
8059.68 396
8060.53 405
8061.38 429
8062.23 420
8063.07 425
8063.92 391
8064.77 441
8065.62 435
8066.46 432
8067.31 411
8068.16 432
8069.01 405
8069.85 374
8070.70 469
8071.55 471
8072.40 465
8073.25 400
8074.09 409
8074.94 438
8075.79 457
8076.64 411
8077.49 412
8078.34 384
8079.18 436
8080.03 468
8080.88 478
8081.73 463
8082.58 428
8083.43 454
8084.27 428
8085.12 420
8085.97 410
8086.82 397
8087.67 435
8088.52 448
8089.37 417
8090.22 426
8091.06 398
8091.91 412
8092.76 434
8093.61 425
8094.46 410
8095.31 439
8096.16 476
8097.01 452
8097.86 382
8098.71 410
8099.56 397
8100.41 423
8101.26 402
8102.11 410
8102.95 420
8103.80 411
8104.65 425
8105.50 376
8106.35 381
8107.20 361
8108.05 428
8108.90 437
8109.75 405
8110.60 424
8111.45 404
8112.30 448
8113.15 444
8114.00 366
8114.85 371
8115.70 431
8116.55 463
8117.40 396
8118.25 407
8119.10 435
8119.96 423
8120.81 426
8121.66 439
8122.51 429
8123.36 440
8124.21 447
8125.06 386
8125.91 372
8126.76 422
8127.61 427
8128.46 415
8129.31 432
8130.16 462
8131.02 448
8131.87 426
8132.72 446
8133.57 397
8134.42 375
8135.27 410
8136.12 450
8136.97 410
8137.83 406
8138.68 417
8139.53 426
8140.38 444
8141.23 466
8142.08 427
8142.93 469
8143.79 478
8144.64 449
8145.49 444
8146.34 433
8147.19 461
8148.05 474
8148.90 486
8149.75 479
8150.60 439
8151.45 407
8152.31 498
8153.16 509
8154.01 405
8154.86 445
8155.71 476
8156.57 482
8157.42 470
8158.27 459
8159.12 491
8159.98 421
8160.83 435
8161.68 426
8162.54 459
8163.39 471
8164.24 463
8165.09 413
8165.95 406
8166.80 430
8167.65 408
8168.51 440
8169.36 416
8170.21 446
8171.06 480
8171.92 423
8172.77 408
8173.62 456
8174.48 418
8175.33 435
8176.18 482
8177.04 443
8177.89 431
8178.74 431
8179.60 460
8180.45 455
8181.31 427
8182.16 430
8183.01 428
8183.87 441
8184.72 419
8185.57 394
8186.43 421
8187.28 431
8188.14 459
8188.99 462
8189.84 453
8190.70 401
8191.55 367
8192.41 382
8193.26 375
8194.12 412
8194.97 452
8195.83 396
8196.68 413
8197.53 401
8198.39 408
8199.24 423
8200.10 369
8200.95 412
8201.81 453
8202.66 472
8203.52 468
8204.37 393
8205.23 422
8206.08 413
8206.94 349
8207.79 393
8208.65 398
8209.50 441
8210.36 387
8211.21 426
8212.07 408
8212.92 437
8213.78 403
8214.63 398
8215.49 380
8216.34 426
8217.20 378
8218.06 386
8218.91 419
8219.77 447
8220.62 396
8221.48 423
8222.33 414
8223.19 419
8224.05 397
8224.90 418
8225.76 417
8226.61 421
8227.47 393
8228.33 348
8229.18 354
8230.04 386
8230.90 441
8231.75 401
8232.61 388
8233.46 371
8234.32 363
8235.18 361
8236.03 372
8236.89 382
8237.75 369
8238.60 391
8239.46 399
8240.32 382
8241.17 375
8242.03 405
8242.89 450
8243.74 397
8244.60 375
8245.46 383
8246.32 446
8247.17 441
8248.03 433
8248.89 425
8249.74 478
8250.60 450
8251.46 403
8252.32 390
8253.17 457
8254.03 415
8254.89 444
8255.75 407
8256.60 366
8257.46 422
8258.32 471
8259.18 436
8260.04 448
8260.89 430
8261.75 406
8262.61 408
8263.47 370
8264.32 423
8265.18 395
8266.04 423
8266.90 429
8267.76 408
8268.62 395
8269.47 402
8270.33 424
8271.19 377
8272.05 376
8272.91 409
8273.77 392
8274.62 425
8275.48 400
8276.34 363
8277.20 382
8278.06 401
8278.92 420
8279.78 432
8280.64 432
8281.49 395
8282.35 410
8283.21 409
8284.07 404
8284.93 441
8285.79 445
8286.65 427
8287.51 399
8288.37 371
8289.23 399
8290.09 387
8290.95 413
8291.80 469
8292.66 432
8293.52 447
8294.38 453
8295.24 389
8296.10 379
8296.96 417
8297.82 440
8298.68 361
8299.54 411
8300.40 414
8301.26 453
8302.12 418
8302.98 404
8303.84 386
8304.70 427
8305.56 382
8306.42 435
8307.28 400
8308.14 374
8309.00 401
8309.86 399
8310.72 379
8311.58 405
8312.44 415
8313.31 389
8314.17 385
8315.03 367
8315.89 426
8316.75 400
8317.61 404
8318.47 417
8319.33 429
8320.19 401
8321.05 407
8321.91 394
8322.77 406
8323.64 416
8324.50 378
8325.36 417
8326.22 431
8327.08 433
8327.94 406
8328.80 384
8329.66 437
8330.53 409
8331.39 411
8332.25 429
8333.11 455
8333.97 420
8334.83 385
8335.70 389
8336.56 390
8337.42 396
8338.28 454
8339.14 388
8340.00 402
8340.87 381
8341.73 458
8342.59 386
8343.45 413
8344.32 369
8345.18 370
8346.04 411
8346.90 395
8347.76 353
8348.63 384
8349.49 393
8350.35 418
8351.21 399
8352.08 400
8352.94 379
8353.80 386
8354.66 384
8355.53 362
8356.39 385
8357.25 412
8358.12 406
8358.98 371
8359.84 345
8360.71 396
8361.57 444
8362.43 384
8363.29 423
8364.16 415
8365.02 426
8365.88 469
8366.75 434
8367.61 412
8368.47 364
8369.34 402
8370.20 385
8371.06 374
8371.93 392
8372.79 362
8373.66 408
8374.52 437
8375.38 384
8376.25 339
8377.11 371
8377.97 407
8378.84 438
8379.70 358
8380.57 401
8381.43 370
8382.30 434
8383.16 402
8384.02 380
8384.89 392
8385.75 374
8386.62 363
8387.48 306
8388.35 346
8389.21 325
8390.07 391
8390.94 366
8391.80 391
8392.67 403
8393.53 389
8394.40 351
8395.26 403
8396.13 415
8396.99 447
8397.86 433
8398.72 441
8399.59 422
8400.45 390
8401.32 404
8402.18 395
8403.05 386
8403.91 398
8404.78 414
8405.64 400
8406.51 413
8407.37 397
8408.24 393
8409.11 367
8409.97 423
8410.84 393
8411.70 360
8412.57 402
8413.43 412
8414.30 402
8415.17 401
8416.03 477
8416.90 401
8417.76 428
8418.63 372
8419.50 367
8420.36 369
8421.23 395
8422.09 445
8422.96 412
8423.83 390
8424.69 355
8425.56 414
8426.43 459
8427.29 385
8428.16 402
8429.02 423
8429.89 366
8430.76 401
8431.62 390
8432.49 395
8433.36 363
8434.23 374
8435.09 448
8435.96 455
8436.83 427
8437.69 413
8438.56 382
8439.43 413
8440.29 419
8441.16 388
8442.03 393
8442.90 435
8443.76 438
8444.63 430
8445.50 411
8446.37 394
8447.23 413
8448.10 362
8448.97 412
8449.84 405
8450.70 414
8451.57 405
8452.44 379
8453.31 391
8454.17 403
8455.04 442
8455.91 423
8456.78 443
8457.65 407
8458.51 447
8459.38 464
8460.25 431
8461.12 415
8461.99 409
8462.86 419
8463.72 423
8464.59 421
8465.46 412
8466.33 410
8467.20 455
8468.07 420
8468.93 467
8469.80 437
8470.67 395
8471.54 440
8472.41 429
8473.28 483
8474.15 459
8475.02 477
8475.89 427
8476.75 491
8477.62 484
8478.49 440
8479.36 402
8480.23 453
8481.10 453
8481.97 438
8482.84 421
8483.71 416
8484.58 423
8485.45 396
8486.32 407
8487.19 400
8488.06 437
8488.92 427
8489.79 410
8490.66 395
8491.53 453
8492.40 462
8493.27 393
8494.14 414
8495.01 418
8495.88 425
8496.75 398
8497.62 407
8498.49 409
8499.36 436
8500.23 393
8501.10 486
8501.97 461
8502.85 470
8503.72 432
8504.59 375
8505.46 431
8506.33 432
8507.20 383
8508.07 431
8508.94 427
8509.81 433
8510.68 439
8511.55 451
8512.42 410
8513.29 442
8514.16 507
8515.03 411
8515.91 433
8516.78 417
8517.65 428
8518.52 429
8519.39 438
8520.26 476
8521.13 405
8522.00 436
8522.88 479
8523.75 472
8524.62 390
8525.49 375
8526.36 410
8527.23 399
8528.10 377
8528.98 470
8529.85 451
8530.72 422
8531.59 482
8532.46 497
8533.34 428
8534.21 453
8535.08 460
8535.95 461
8536.82 422
8537.70 421
8538.57 476
8539.44 425
8540.31 423
8541.18 445
8542.06 488
8542.93 479
8543.80 475
8544.67 393
8545.55 457
8546.42 483
8547.29 455
8548.17 436
8549.04 410
8549.91 413
8550.78 408
8551.66 418
8552.53 468
8553.40 545
8554.28 547
8555.15 583
8556.02 609
8556.89 593
8557.77 579
8558.64 615
8559.51 630
8560.39 574
8561.26 510
8562.13 542
8563.01 579
8563.88 521
8564.75 472
8565.63 416
8566.50 442
8567.38 455
8568.25 449
8569.12 444
8570.00 412
8570.87 457
8571.74 425
8572.62 435
8573.49 464
8574.37 413
8575.24 424
8576.11 441
8576.99 420
8577.86 449
8578.74 412
8579.61 427
8580.49 379
8581.36 395
8582.23 380
8583.11 411
8583.98 381
8584.86 399
8585.73 369
8586.61 387
8587.48 413
8588.36 369
8589.23 403
8590.11 398
8590.98 435
8591.86 357
8592.73 447
8593.61 450
8594.48 423
8595.36 419
8596.23 464
8597.11 439
8597.98 423
8598.86 388
8599.73 381
8600.61 420
8601.48 406
8602.36 363
8603.23 448
8604.11 397
8604.99 354
8605.86 372
8606.74 419
8607.61 426
8608.49 402
8609.36 408
8610.24 403
8611.12 423
8611.99 390
8612.87 432
8613.74 419
8614.62 404
8615.50 444
8616.37 465
8617.25 424
8618.12 362
8619.00 422
8619.88 380
8620.75 422
8621.63 347
8622.51 381
8623.38 395
8624.26 402
8625.14 401
8626.01 436
8626.89 435
8627.77 375
8628.64 413
8629.52 414
8630.40 345
8631.27 395
8632.15 412
8633.03 407
8633.90 417
8634.78 432
8635.66 455
8636.54 406
8637.41 394
8638.29 384
8639.17 381
8640.05 393
8640.92 379
8641.80 328
8642.68 362
8643.55 397
8644.43 414
8645.31 390
8646.19 359
8647.07 401
8647.94 389
8648.82 377
8649.70 376
8650.58 421
8651.45 423
8652.33 357
8653.21 322
8654.09 354
8654.97 349
8655.85 367
8656.72 383
8657.60 360
8658.48 373
8659.36 413
8660.24 389
8661.12 337
8661.99 414
8662.87 344
8663.75 350
8664.63 411
8665.51 411
8666.39 335
8667.27 289
8668.14 353
8669.02 423
8669.90 402
8670.78 359
8671.66 365
8672.54 375
8673.42 424
8674.30 428
8675.18 387
8676.06 421
8676.94 457
8677.81 364
8678.69 414
8679.57 389
8680.45 369
8681.33 356
8682.21 341
8683.09 382
8683.97 349
8684.85 371
8685.73 391
8686.61 403
8687.49 380
8688.37 346
8689.25 385
8690.13 362
8691.01 341
8691.89 385
8692.77 367
8693.65 401
8694.53 338
8695.41 349
8696.29 352
8697.17 350
8698.05 385
8698.93 377
8699.81 349
8700.69 353
8701.57 387
8702.45 420
8703.33 386
8704.21 376
8705.09 329
8705.98 337
8706.86 381
8707.74 346
8708.62 334
8709.50 339
8710.38 343
8711.26 365
8712.14 338
8713.02 372
8713.90 357
8714.79 387
8715.67 403
8716.55 433
8717.43 423
8718.31 407
8719.19 385
8720.07 345
8720.95 367
8721.84 366
8722.72 329
8723.60 355
8724.48 401
8725.36 402
8726.24 376
8727.13 347
8728.01 358
8728.89 361
8729.77 354
8730.65 360
8731.54 330
8732.42 374
8733.30 435
8734.18 409
8735.06 342
8735.95 350
8736.83 380
8737.71 393
8738.59 374
8739.48 400
8740.36 332
8741.24 332
8742.12 363
8743.01 371
8743.89 372
8744.77 407
8745.65 362
8746.54 375
8747.42 392
8748.30 364
8749.19 371
8750.07 386
8750.95 333
8751.83 347
8752.72 426
8753.60 418
8754.48 400
8755.37 377
8756.25 360
8757.13 378
8758.02 351
8758.90 362
8759.78 388
8760.67 337
8761.55 400
8762.43 380
8763.32 402
8764.20 390
8765.09 383
8765.97 368
8766.85 358
8767.74 398
8768.62 324
8769.51 375
8770.39 386
8771.27 375
8772.16 409
8773.04 447
8773.93 404
8774.81 337
8775.69 341
8776.58 343
8777.46 388
8778.35 355
8779.23 355
8780.12 319
8781.00 344
8781.89 346
8782.77 346
8783.65 335
8784.54 347
8785.42 359
8786.31 341
8787.19 352
8788.08 368
8788.96 372
8789.85 348
8790.73 361
8791.62 314
8792.50 331
8793.39 358
8794.27 375
8795.16 327
8796.04 320
8796.93 309
8797.82 361
8798.70 353
8799.59 342
8800.47 342
8801.36 393
8802.24 374
8803.13 335
8804.01 308
8804.90 376
8805.79 350
8806.67 343
8807.56 319
8808.44 352
8809.33 374
8810.22 398
8811.10 322
8811.99 336
8812.87 404
8813.76 359
8814.65 349
8815.53 355
8816.42 368
8817.30 325
8818.19 372
8819.08 375
8819.96 369
8820.85 349
8821.74 344
8822.62 367
8823.51 375
8824.40 337
8825.28 354
8826.17 326
8827.06 350
8827.94 403
8828.83 397
8829.72 352
8830.61 337
8831.49 359
8832.38 334
8833.27 383
8834.15 398
8835.04 338
8835.93 340
8836.82 364
8837.70 351
8838.59 337
8839.48 317
8840.37 324
8841.25 321
8842.14 312
8843.03 355
8843.92 345
8844.80 350
8845.69 332
8846.58 353
8847.47 370
8848.36 354
8849.24 349
8850.13 332
8851.02 340
8851.91 380
8852.80 332
8853.68 330
8854.57 310
8855.46 312
8856.35 331
8857.24 361
8858.13 323
8859.01 307
8859.90 344
8860.79 297
8861.68 286
8862.57 315
8863.46 347
8864.35 329
8865.23 305
8866.12 320
8867.01 347
8867.90 343
8868.79 331
8869.68 367
8870.57 397
8871.46 342
8872.35 369
8873.24 337
8874.12 373
8875.01 335
8875.90 352
8876.79 353
8877.68 312
8878.57 334
8879.46 324
8880.35 317
8881.24 332
8882.13 350
8883.02 343
8883.91 351
8884.80 331
8885.69 335
8886.58 332
8887.47 332
8888.36 351
8889.25 364
8890.14 325
8891.03 342
8891.92 334
8892.81 301
8893.70 315
8894.59 364
8895.48 343
8896.37 328
8897.26 345
8898.15 368
8899.04 299
8899.93 317
8900.82 366
8901.71 321
8902.60 300
8903.49 338
8904.38 351
8905.28 361
8906.17 330
8907.06 345
8907.95 331
8908.84 312
8909.73 318
8910.62 310
8911.51 326
8912.40 337
8913.29 357
8914.19 355
8915.08 348
8915.97 367
8916.86 365
8917.75 347
8918.64 347
8919.53 342
8920.43 305
8921.32 299
8922.21 330
8923.10 337
8923.99 338
8924.88 325
8925.78 331
8926.67 318
8927.56 383
8928.45 309
8929.34 293
8930.24 339
8931.13 300
8932.02 327
8932.91 351
8933.80 345
8934.70 337
8935.59 348
8936.48 313
8937.37 293
8938.27 327
8939.16 341
8940.05 367
8940.94 312
8941.84 297
8942.73 332
8943.62 344
8944.51 328
8945.41 323
8946.30 333
8947.19 363
8948.09 360
8948.98 328
8949.87 315
8950.77 318
8951.66 323
8952.55 355
8953.44 397
8954.34 325
8955.23 319
8956.12 349
8957.02 392
8957.91 298
8958.80 300
8959.70 270
8960.59 343
8961.49 349
8962.38 329
8963.27 341
8964.17 321
8965.06 315
8965.95 332
8966.85 351
8967.74 325
8968.64 328
8969.53 319
8970.42 316
8971.32 312
8972.21 349
8973.11 367
8974.00 345
8974.90 368
8975.79 347
8976.68 313
8977.58 359
8978.47 328
8979.37 304
8980.26 296
8981.16 359
8982.05 381
8982.95 362
8983.84 343
8984.74 331
8985.63 329
8986.52 332
8987.42 336
8988.31 314
8989.21 329
8990.10 330
8991.00 318
8991.89 324
8992.79 320
8993.69 303
8994.58 326
8995.48 364
8996.37 295
8997.27 309
8998.16 334
8999.06 317
8999.95 352
9000.85 353
9001.74 280
9002.64 333
9003.54 321
9004.43 368
9005.33 290
9006.22 286
9007.12 317
9008.01 305
9008.91 322
9009.81 362
9010.70 316
9011.60 319
9012.50 343
9013.39 340
9014.29 312
9015.18 328
9016.08 362
9016.98 341
9017.87 327
9018.77 287
9019.67 340
9020.56 358
9021.46 318
9022.36 293
9023.25 297
9024.15 290
9025.05 333
9025.94 394
9026.84 339
9027.74 281
9028.63 304
9029.53 330
9030.43 360
9031.32 292
9032.22 292
9033.12 310
9034.02 312
9034.91 290
9035.81 342
9036.71 278
9037.61 277
9038.50 319
9039.40 339
9040.30 335
9041.20 302
9042.09 326
9042.99 350
9043.89 303
9044.79 321
9045.68 304
9046.58 328
9047.48 274
9048.38 299
9049.28 279
9050.17 328
9051.07 339
9051.97 344
9052.87 328
9053.77 272
9054.66 290
9055.56 286
9056.46 309
9057.36 351
9058.26 327
9059.16 326
9060.06 377
9060.95 315
9061.85 305
9062.75 315
9063.65 278
9064.55 326
9065.45 346
9066.35 314
9067.25 321
9068.14 330
9069.04 322
9069.94 304
9070.84 315
9071.74 306
9072.64 281
9073.54 291
9074.44 293
9075.34 273
9076.24 297
9077.14 334
9078.04 351
9078.93 348
9079.83 326
9080.73 339
9081.63 312
9082.53 327
9083.43 300
9084.33 298
9085.23 326
9086.13 302
9087.03 303
9087.93 332
9088.83 333
9089.73 291
9090.63 301
9091.53 345
9092.43 306
9093.33 328
9094.23 341
9095.13 341
9096.03 323
9096.93 363
9097.83 357
9098.73 326
9099.63 331
9100.54 330
9101.44 278
9102.34 297
9103.24 289
9104.14 282
9105.04 318
9105.94 333
9106.84 303
9107.74 350
9108.64 316
9109.54 296
9110.44 311
9111.35 293
9112.25 342
9113.15 328
9114.05 308
9114.95 277
9115.85 307
9116.75 301
9117.65 297
9118.56 277
9119.46 298
9120.36 309
9121.26 304
9122.16 315
9123.06 342
9123.97 332
9124.87 351
9125.77 283
9126.67 331
9127.57 334
9128.47 319
9129.38 287
9130.28 257
9131.18 280
9132.08 289
9132.98 300
9133.89 286
9134.79 266
9135.69 287
9136.59 276
9137.50 270
9138.40 254
9139.30 320
9140.20 315
9141.11 308
9142.01 275
9142.91 309
9143.81 359
9144.72 305
9145.62 327
9146.52 333
9147.42 290
9148.33 331
9149.23 318
9150.13 267
9151.04 254
9151.94 300
9152.84 341
9153.75 299
9154.65 300
9155.55 295
9156.46 310
9157.36 312
9158.26 306
9159.17 312
9160.07 315
9160.97 325
9161.88 323
9162.78 316
9163.68 319
9164.59 313
9165.49 314
9166.40 326
9167.30 312
9168.20 328
9169.11 350
9170.01 295
9170.92 280
9171.82 280
9172.72 287
9173.63 342
9174.53 382
9175.44 291
9176.34 270
9177.24 290
9178.15 359
9179.05 316
9179.96 318
9180.86 316
9181.77 316
9182.67 327
9183.58 289
9184.48 300
9185.39 268
9186.29 255
9187.20 270
9188.10 289
9189.01 314
9189.91 283
9190.82 298
9191.72 293
9192.63 293
9193.53 301
9194.44 333
9195.34 310
9196.25 317
9197.15 307
9198.06 281
9198.96 293
9199.87 312
9200.77 307
9201.68 333
9202.58 335
9203.49 309
9204.40 357
9205.30 339
9206.21 341
9207.11 321
9208.02 304
9208.92 285
9209.83 324
9210.74 309
9211.64 361
9212.55 278
9213.45 270
9214.36 327
9215.27 301
9216.17 296
9217.08 326
9217.99 301
9218.89 308
9219.80 314
9220.71 305
9221.61 303
9222.52 324
9223.43 322
9224.33 301
9225.24 300
9226.15 286
9227.05 293
9227.96 329
9228.87 273
9229.77 285
9230.68 324
9231.59 330
9232.49 344
9233.40 281
9234.31 290
9235.22 340
9236.12 306
9237.03 334
9237.94 294
9238.84 297
9239.75 336
9240.66 329
9241.57 305
9242.47 324
9243.38 305
9244.29 324
9245.20 374
9246.11 318
9247.01 291
9247.92 269
9248.83 266
9249.74 338
9250.64 351
9251.55 294
9252.46 300
9253.37 331
9254.28 339
9255.19 305
9256.09 296
9257.00 294
9257.91 302
9258.82 308
9259.73 268
9260.64 273
9261.54 284
9262.45 303
9263.36 308
9264.27 297
9265.18 297
9266.09 308
9267.00 297
9267.90 296
9268.81 253
9269.72 290
9270.63 295
9271.54 313
9272.45 308
9273.36 280
9274.27 280
9275.18 311
9276.09 298
9277.00 263
9277.90 283
9278.81 318
9279.72 293
9280.63 350
9281.54 290
9282.45 330
9283.36 337
9284.27 306
9285.18 273
9286.09 310
9287.00 264
9287.91 291
9288.82 308
9289.73 267
9290.64 313
9291.55 315
9292.46 286
9293.37 330
9294.28 314
9295.19 271
9296.10 298
9297.01 302
9297.92 280
9298.83 295
9299.74 262
9300.65 261
9301.56 301
9302.47 331
9303.38 309
9304.29 275
9305.20 332
9306.12 302
9307.03 304
9307.94 292
9308.85 312
9309.76 301
9310.67 304
9311.58 303
9312.49 320
9313.40 335
9314.31 295
9315.22 293
9316.14 279
9317.05 302
9317.96 277
9318.87 322
9319.78 316
9320.69 272
9321.60 263
9322.52 302
9323.43 326
9324.34 263
9325.25 263
9326.16 345
9327.07 310
9327.99 307
9328.90 269
9329.81 276
9330.72 303
9331.63 288
9332.54 297
9333.46 241
9334.37 313
9335.28 287
9336.19 320
9337.11 313
9338.02 288
9338.93 251
9339.84 296
9340.75 300
9341.67 294
9342.58 290
9343.49 306
9344.40 262
9345.32 317
9346.23 333
9347.14 335
9348.06 338
9348.97 336
9349.88 313
9350.79 305
9351.71 273
9352.62 282
9353.53 286
9354.45 278
9355.36 319
9356.27 333
9357.19 314
9358.10 307
9359.01 304
9359.93 306
9360.84 300
9361.75 281
9362.67 285
9363.58 261
9364.49 242
9365.41 272
9366.32 246
9367.23 283
9368.15 285
9369.06 301
9369.97 277
9370.89 281
9371.80 280
9372.72 263
9373.63 241
9374.54 284
9375.46 278
9376.37 251
9377.29 279
9378.20 302
9379.12 318
9380.03 291
9380.94 324
9381.86 297
9382.77 286
9383.69 284
9384.60 283
9385.52 274
9386.43 281
9387.35 286
9388.26 275
9389.18 316
9390.09 295
9391.01 298
9391.92 262
9392.84 328
9393.75 272
9394.67 292
9395.58 285
9396.50 302
9397.41 290
9398.33 307
9399.24 277
9400.16 276
9401.07 279
9401.99 293
9402.90 297
9403.82 279
9404.73 258
9405.65 292
9406.56 286
9407.48 295
9408.40 332
9409.31 342
9410.23 322
9411.14 247
9412.06 262
9412.98 302
9413.89 326
9414.81 293
9415.72 307
9416.64 309
9417.56 344
9418.47 328
9419.39 269
9420.30 288
9421.22 280
9422.14 333
9423.05 256
9423.97 310
9424.89 286
9425.80 300
9426.72 274
9427.64 311
9428.55 310
9429.47 331
9430.39 315
9431.30 297
9432.22 285
9433.14 269
9434.05 291
9434.97 298
9435.89 340
9436.80 310
9437.72 297
9438.64 290
9439.56 321
9440.47 254
9441.39 273
9442.31 282
9443.23 303
9444.14 266
9445.06 291
9445.98 288
9446.90 294
9447.81 264
9448.73 297
9449.65 281
9450.57 232
9451.48 302
9452.40 285
9453.32 304
9454.24 313
9455.16 315
9456.07 309
9456.99 312
9457.91 329
9458.83 294
9459.75 327
9460.66 297
9461.58 271
9462.50 261
9463.42 278
9464.34 306
9465.26 318
9466.18 288
9467.09 263
9468.01 249
9468.93 272
9469.85 278
9470.77 297
9471.69 268
9472.61 290
9473.53 326
9474.44 288
9475.36 269
9476.28 279
9477.20 306
9478.12 262
9479.04 314
9479.96 250
9480.88 298
9481.80 253
9482.72 251
9483.64 305
9484.56 294
9485.47 276
9486.39 257
9487.31 257
9488.23 305
9489.15 275
9490.07 247
9490.99 256
9491.91 266
9492.83 267
9493.75 306
9494.67 287
9495.59 296
9496.51 265
9497.43 309
9498.35 287
9499.27 289
9500.19 323
9501.11 291
9502.03 320
9502.95 285
9503.87 286
9504.79 269
9505.71 269
9506.63 273
9507.56 279
9508.48 253
9509.40 236
9510.32 257
9511.24 287
9512.16 283
9513.08 249
9514.00 281
9514.92 275
9515.84 298
9516.76 295
9517.68 306
9518.61 291
9519.53 302
9520.45 314
9521.37 325
9522.29 260
9523.21 290
9524.13 256
9525.05 269
9525.98 274
9526.90 257
9527.82 287
9528.74 267
9529.66 283
9530.58 291
9531.50 278
9532.43 302
9533.35 306
9534.27 298
9535.19 280
9536.11 264
9537.04 305
9537.96 281
9538.88 243
9539.80 246
9540.72 253
9541.65 293
9542.57 255
9543.49 307
9544.41 281
9545.34 244
9546.26 308
9547.18 287
9548.10 257
9549.03 278
9549.95 328
9550.87 263
9551.79 281
9552.72 241
9553.64 318
9554.56 275
9555.48 310
9556.41 271
9557.33 263
9558.25 294
9559.18 267
9560.10 248
9561.02 292
9561.95 294
9562.87 271
9563.79 292
9564.72 289
9565.64 282
9566.56 282
9567.49 269
9568.41 276
9569.33 303
9570.26 262
9571.18 265
9572.10 274
9573.03 266
9573.95 267
9574.88 247
9575.80 250
9576.72 260
9577.65 275
9578.57 284
9579.49 297
9580.42 236
9581.34 290
9582.27 296
9583.19 318
9584.12 268
9585.04 279
9585.96 246
9586.89 284
9587.81 290
9588.74 247
9589.66 261
9590.59 250
9591.51 276
9592.44 295
9593.36 264
9594.29 236
9595.21 254
9596.14 226
9597.06 304
9597.98 265
9598.91 267
9599.83 271
9600.76 296
9601.68 276
9602.61 287
9603.54 254
9604.46 254
9605.39 257
9606.31 276
9607.24 278
9608.16 313
9609.09 302
9610.01 291
9610.94 265
9611.86 286
9612.79 277
9613.72 276
9614.64 283
9615.57 272
9616.49 319
9617.42 246
9618.34 282
9619.27 248
9620.20 278
9621.12 297
9622.05 265
9622.97 276
9623.90 324
9624.83 291
9625.75 264
9626.68 279
9627.61 294
9628.53 296
9629.46 260
9630.39 268
9631.31 268
9632.24 348
9633.16 330
9634.09 294
9635.02 271
9635.95 292
9636.87 296
9637.80 260
9638.73 271
9639.65 322
9640.58 351
9641.51 287
9642.43 285
9643.36 275
9644.29 303
9645.22 281
9646.14 287
9647.07 292
9648.00 295
9648.92 284
9649.85 319
9650.78 305
9651.71 278
9652.63 303
9653.56 325
9654.49 330
9655.42 307
9656.34 323
9657.27 293
9658.20 323
9659.13 277
9660.06 306
9660.98 300
9661.91 311
9662.84 299
9663.77 309
9664.70 266
9665.62 270
9666.55 316
9667.48 317
9668.41 321
9669.34 264
9670.27 280
9671.19 259
9672.12 299
9673.05 268
9673.98 313
9674.91 275
9675.84 296
9676.77 297
9677.70 308
9678.62 276
9679.55 243
9680.48 277
9681.41 336
9682.34 310
9683.27 264
9684.20 312
9685.13 316
9686.06 335
9686.99 296
9687.91 299
9688.84 304
9689.77 317
9690.70 310
9691.63 268
9692.56 261
9693.49 309
9694.42 312
9695.35 309
9696.28 277
9697.21 287
9698.14 300
9699.07 280
9700.00 328
9700.93 315
9701.86 306
9702.79 344
9703.72 374
9704.65 317
9705.58 292
9706.51 276
9707.44 338
9708.37 290
9709.30 276
9710.23 321
9711.16 341
9712.09 367
9713.02 317
9713.95 306
9714.88 295
9715.81 312
9716.74 297
9717.67 281
9718.61 261
9719.54 357
9720.47 323
9721.40 289
9722.33 259
9723.26 295
9724.19 312
9725.12 286
9726.05 281
9726.98 288
9727.92 323
9728.85 324
9729.78 349
9730.71 327
9731.64 276
9732.57 310
9733.50 295
9734.43 283
9735.37 307
9736.30 316
9737.23 315
9738.16 296
9739.09 295
9740.02 278
9740.96 283
9741.89 266
9742.82 319
9743.75 296
9744.68 254
9745.62 321
9746.55 309
9747.48 303
9748.41 272
9749.34 298
9750.28 308
9751.21 326
9752.14 292
9753.07 304
9754.01 299
9754.94 300
9755.87 274
9756.80 301
9757.74 298
9758.67 284
9759.60 304
9760.53 314
9761.47 270
9762.40 313
9763.33 332
9764.27 307
9765.20 300
9766.13 262
9767.07 266
9768.00 341
9768.93 298
9769.86 287
9770.80 351
9771.73 359
9772.66 332
9773.60 292
9774.53 287
9775.47 296
9776.40 338
9777.33 325
9778.27 297
9779.20 322
9780.13 306
9781.07 292
9782.00 294
9782.93 299
9783.87 273
9784.80 325
9785.74 362
9786.67 351
9787.60 348
9788.54 291
9789.47 329
9790.41 327
9791.34 326
9792.28 341
9793.21 314
9794.14 343
9795.08 331
9796.01 329
9796.95 308
9797.88 309
9798.82 318
9799.75 306
9800.69 313
9801.62 381
9802.56 351
9803.49 352
9804.42 336
9805.36 331
9806.29 303
9807.23 348
9808.16 298
9809.10 291
9810.03 316
9810.97 299
9811.91 294
9812.84 288
9813.78 313
9814.71 279
9815.65 317
9816.58 305
9817.52 307
9818.45 318
9819.39 268
9820.32 300
9821.26 309
9822.20 308
9823.13 330
9824.07 298
9825.00 285
9825.94 297
9826.87 318
9827.81 285
9828.75 303
9829.68 326
9830.62 315
9831.55 348
9832.49 295
9833.43 312
9834.36 314
9835.30 314
9836.24 317
9837.17 321
9838.11 305
9839.05 343
9839.98 303
9840.92 322
9841.86 302
9842.79 316
9843.73 383
9844.67 315
9845.60 312
9846.54 314
9847.48 337
9848.41 310
9849.35 289
9850.29 295
9851.22 308
9852.16 279
9853.10 257
9854.04 252
9854.97 302
9855.91 319
9856.85 303
9857.79 310
9858.72 309
9859.66 357
9860.60 314
9861.54 300
9862.47 299
9863.41 298
9864.35 312
9865.29 317
9866.22 283
9867.16 285
9868.10 298
9869.04 327
9869.98 297
9870.91 286
9871.85 303
9872.79 314
9873.73 340
9874.67 296
9875.60 300
9876.54 298
9877.48 362
9878.42 325
9879.36 321
9880.30 334
9881.24 318
9882.17 328
9883.11 330
9884.05 290
9884.99 289
9885.93 319
9886.87 314
9887.81 322
9888.74 298
9889.68 247
9890.62 305
9891.56 296
9892.50 295
9893.44 288
9894.38 279
9895.32 258
9896.26 253
9897.20 280
9898.14 338
9899.08 329
9900.01 337
9900.95 327
9901.89 323
9902.83 346
9903.77 290
9904.71 305
9905.65 382
9906.59 321
9907.53 330
9908.47 300
9909.41 287
9910.35 289
9911.29 310
9912.23 287
9913.17 363
9914.11 314
9915.05 288
9915.99 310
9916.93 341
9917.87 341
9918.81 383
9919.75 361
9920.69 365
9921.63 374
9922.57 355
9923.51 407
9924.46 388
9925.40 422
9926.34 430
9927.28 451
9928.22 491
9929.16 505
9930.10 545
9931.04 574
9931.98 596
9932.92 523
9933.86 492
9934.80 432
9935.75 439
9936.69 428
9937.63 402
9938.57 386
9939.51 381
9940.45 339
9941.39 349
9942.34 341
9943.28 356
9944.22 357
9945.16 374
9946.10 336
9947.04 334
9947.98 324
9948.93 321
9949.87 361
9950.81 376
9951.75 324
9952.69 368
9953.64 300
9954.58 329
9955.52 373
9956.46 328
9957.40 315
9958.35 307
9959.29 316
9960.23 348
9961.17 307
9962.12 346
9963.06 340
9964.00 330
9964.94 314
9965.89 366
9966.83 357
9967.77 389
9968.71 360
9969.66 369
9970.60 395
9971.54 374
9972.48 379
9973.43 311
9974.37 306
9975.31 334
9976.26 333
9977.20 284
9978.14 278
9979.09 278
9980.03 271
9980.97 331
9981.92 307
9982.86 318
9983.80 292
9984.75 302
9985.69 308
9986.63 290
9987.58 251
9988.52 293
9989.46 308
9990.41 307
9991.35 266
9992.30 325
9993.24 354
9994.18 357
9995.13 305
9996.07 333
9997.01 349
9997.96 321
9998.90 276
9999.85 295
10000.79 301
10001.74 269
10002.68 319
10003.62 319
10004.57 305
10005.51 324
10006.46 307
10007.40 341
10008.35 329
10009.29 288
10010.24 312
10011.18 329
10012.13 315
10013.07 301
10014.01 315
10014.96 301
10015.90 304
10016.85 298
10017.79 278
10018.74 343
10019.68 312
10020.63 342
10021.58 341
10022.52 320
10023.47 317
10024.41 272
10025.36 309
10026.30 316
10027.25 315
10028.19 285
10029.14 282
10030.08 286
10031.03 294
10031.98 295
10032.92 345
10033.87 294
10034.81 284
10035.76 274
10036.70 266
10037.65 290
10038.60 286
10039.54 285
10040.49 269
10041.43 301
10042.38 334
10043.33 273
10044.27 269
10045.22 250
10046.17 304
10047.11 302
10048.06 291
10049.01 293
10049.95 310
10050.90 278
10051.84 257
10052.79 317
10053.74 290
10054.69 298
10055.63 281
10056.58 277
10057.53 326
10058.47 286
10059.42 298
10060.37 270
10061.31 291
10062.26 233
10063.21 269
10064.16 274
10065.10 293
10066.05 292
10067.00 252
10067.94 234
10068.89 272
10069.84 308
10070.79 320
10071.73 287
10072.68 282
10073.63 262
10074.58 300
10075.53 318
10076.47 288
10077.42 276
10078.37 231
10079.32 252
10080.26 275
10081.21 285
10082.16 258
10083.11 286
10084.06 256
10085.01 293
10085.95 260
10086.90 250
10087.85 261
10088.80 269
10089.75 279
10090.70 251
10091.64 310
10092.59 248
10093.54 292
10094.49 277
10095.44 264
10096.39 259
10097.34 301
10098.28 296
10099.23 286
10100.18 280
10101.13 283
10102.08 274
10103.03 260
10103.98 319
10104.93 294
10105.88 248
10106.83 275
10107.78 294
10108.72 268
10109.67 300
10110.62 316
10111.57 256
10112.52 252
10113.47 287
10114.42 258
10115.37 242
10116.32 281
10117.27 273
10118.22 259
10119.17 263
10120.12 306
10121.07 253
10122.02 256
10122.97 241
10123.92 289
10124.87 275
10125.82 271
10126.77 281
10127.72 282
10128.67 254
10129.62 250
10130.57 274
10131.52 293
10132.47 293
10133.42 257
10134.37 283
10135.32 269
10136.27 257
10137.22 243
10138.18 239
10139.13 233
10140.08 236
10141.03 265
10141.98 259
10142.93 237
10143.88 249
10144.83 281
10145.78 235
10146.73 262
10147.68 232
10148.64 281
10149.59 270
10150.54 286
10151.49 248
10152.44 261
10153.39 269
10154.34 262
10155.30 231
10156.25 231
10157.20 269
10158.15 269
10159.10 253
10160.05 252
10161.01 256
10161.96 227
10162.91 262
10163.86 299
10164.81 296
10165.76 300
10166.72 271
10167.67 268
10168.62 263
10169.57 248
10170.53 272
10171.48 252
10172.43 248
10173.38 258
10174.33 269
10175.29 218
10176.24 241
10177.19 275
10178.14 269
10179.10 247
10180.05 246
10181.00 274
10181.96 232
10182.91 283
10183.86 215
10184.81 229
10185.77 283
10186.72 246
10187.67 270
10188.63 244
10189.58 262
10190.53 236
10191.49 237
10192.44 264
10193.39 266
10194.35 279
10195.30 290
10196.25 269
10197.21 277
10198.16 258
10199.11 268
10200.07 236
10201.02 229
10201.97 256
10202.93 257
10203.88 217
10204.84 223
10205.79 249
10206.74 258
10207.70 245
10208.65 252
10209.60 260
10210.56 223
10211.51 248
10212.47 248
10213.42 275
10214.38 250
10215.33 205
10216.28 232
10217.24 239
10218.19 233
10219.15 254
10220.10 264
10221.06 247
10222.01 232
10222.97 228
10223.92 266
10224.88 227
10225.83 275
10226.79 237
10227.74 248
10228.70 243
10229.65 231
10230.61 251
10231.56 246
10232.52 271
10233.47 250
10234.43 242
10235.38 269
10236.34 262
10237.29 251
10238.25 221
10239.20 226
10240.16 286
10241.11 258
10242.07 237
10243.03 257
10243.98 260
10244.94 234
10245.89 229
10246.85 263
10247.80 232
10248.76 255
10249.72 244
10250.67 252
10251.63 257
10252.58 256
10253.54 256
10254.50 264
10255.45 239
10256.41 259
10257.36 225
10258.32 244
10259.28 283
10260.23 216
10261.19 212
10262.15 226
10263.10 259
10264.06 229
10265.02 236
10265.97 222
10266.93 242
10267.89 263
10268.84 274
10269.80 220
10270.76 217
10271.71 242
10272.67 253
10273.63 238
10274.59 247
10275.54 287
10276.50 247
10277.46 237
10278.41 251
10279.37 268
10280.33 265
10281.29 274
10282.24 231
10283.20 249
10284.16 216
10285.12 246
10286.07 237
10287.03 220
10287.99 237
10288.95 231
10289.91 264
10290.86 272
10291.82 198
10292.78 245
10293.74 286
10294.70 254
10295.65 251
10296.61 238
10297.57 242
10298.53 233
10299.49 267
10300.44 253
10301.40 235
10302.36 238
10303.32 285
10304.28 240
10305.24 231
10306.20 250
10307.15 260
10308.11 257
10309.07 208
10310.03 210
10310.99 227
10311.95 266
10312.91 250
10313.87 262
10314.82 227
10315.78 244
10316.74 282
10317.70 251
10318.66 261
10319.62 265
10320.58 235
10321.54 247
10322.50 213
10323.46 203
10324.42 231
10325.38 233
10326.34 233
10327.29 214
10328.25 238
10329.21 239
10330.17 280
10331.13 256
10332.09 258
10333.05 229
10334.01 256
10334.97 282
10335.93 275
10336.89 257
10337.85 255
10338.81 258
10339.77 218
10340.73 259
10341.69 245
10342.65 260
10343.61 234
10344.57 233
10345.54 250
10346.50 257
10347.46 237
10348.42 252
10349.38 224
10350.34 249
10351.30 258
10352.26 227
10353.22 267
10354.18 212
10355.14 231
10356.10 246
10357.06 264
10358.02 219
10358.99 254
10359.95 248
10360.91 233
10361.87 239
10362.83 202
10363.79 211
10364.75 244
10365.71 242
10366.68 262
10367.64 246
10368.60 239
10369.56 282
10370.52 256
10371.48 280
10372.44 245
10373.41 234
10374.37 253
10375.33 250
10376.29 223
10377.25 216
10378.22 222
10379.18 268
10380.14 238
10381.10 201
10382.06 208
10383.03 221
10383.99 234
10384.95 229
10385.91 264
10386.88 227
10387.84 249
10388.80 232
10389.76 246
10390.72 210
10391.69 228
10392.65 234
10393.61 274
10394.58 267
10395.54 226
10396.50 247
10397.46 249
10398.43 253
10399.39 251
10400.35 252
10401.32 251
10402.28 254
10403.24 243
10404.20 243
10405.17 248
10406.13 229
10407.09 264
10408.06 233
10409.02 203
10409.98 234
10410.95 223
10411.91 216
10412.88 259
10413.84 229
10414.80 245
10415.77 280
10416.73 265
10417.69 241
10418.66 268
10419.62 254
10420.59 230
10421.55 250
10422.51 231
10423.48 240
10424.44 256
10425.41 283
10426.37 264
10427.33 273
10428.30 225
10429.26 251
10430.23 243
10431.19 232
10432.16 228
10433.12 252
10434.08 223
10435.05 236
10436.01 234
10436.98 224
10437.94 256
10438.91 243
10439.87 236
10440.84 224
10441.80 245
10442.77 240
10443.73 276
10444.70 213
10445.66 219
10446.63 223
10447.59 219
10448.56 230
10449.52 226
10450.49 256
10451.45 251
10452.42 235
10453.38 215
10454.35 217
10455.32 210
10456.28 238
10457.25 195
10458.21 246
10459.18 219
10460.14 249
10461.11 234
10462.08 220
10463.04 192
10464.01 231
10464.97 225
10465.94 224
10466.90 244
10467.87 225
10468.84 231
10469.80 250
10470.77 244
10471.74 224
10472.70 264
10473.67 227
10474.63 232
10475.60 234
10476.57 247
10477.53 238
10478.50 268
10479.47 272
10480.43 246
10481.40 216
10482.37 211
10483.33 251
10484.30 250
10485.27 238
10486.24 229
10487.20 261
10488.17 261
10489.14 268
10490.10 262
10491.07 228
10492.04 226
10493.01 246
10493.97 272
10494.94 243
10495.91 218
10496.87 250
10497.84 232
10498.81 222
10499.78 255
10500.74 204
10501.71 238
10502.68 215
10503.65 228
10504.62 193
10505.58 242
10506.55 231
10507.52 261
10508.49 255
10509.46 183
10510.42 201
10511.39 232
10512.36 229
10513.33 218
10514.30 213
10515.26 243
10516.23 269
10517.20 212
10518.17 218
10519.14 220
10520.11 257
10521.08 227
10522.04 221
10523.01 195
10523.98 208
10524.95 213
10525.92 224
10526.89 235
10527.86 237
10528.83 258
10529.79 255
10530.76 243
10531.73 217
10532.70 259
10533.67 245
10534.64 234
10535.61 206
10536.58 236
10537.55 231
10538.52 228
10539.49 219
10540.46 262
10541.43 235
10542.39 198
10543.36 272
10544.33 217
10545.30 228
10546.27 216
10547.24 239
10548.21 210
10549.18 263
10550.15 247
10551.12 240
10552.09 252
10553.06 290
10554.03 269
10555.00 280
10555.97 261
10556.94 200
10557.91 248
10558.88 245
10559.85 228
10560.82 201
10561.80 214
10562.77 217
10563.74 234
10564.71 211
10565.68 243
10566.65 226
10567.62 260
10568.59 274
10569.56 271
10570.53 252
10571.50 237
10572.47 269
10573.44 213
10574.41 221
10575.39 214
10576.36 236
10577.33 234
10578.30 238
10579.27 181
10580.24 241
10581.21 215
10582.18 205
10583.16 252
10584.13 225
10585.10 207
10586.07 232
10587.04 247
10588.01 240
10588.99 217
10589.96 225
10590.93 227
10591.90 224
10592.87 225
10593.84 225
10594.82 262
10595.79 236
10596.76 211
10597.73 211
10598.70 233
10599.68 225
10600.65 194
10601.62 195
10602.59 212
10603.57 244
10604.54 266
10605.51 240
10606.48 196
10607.46 217
10608.43 216
10609.40 260
10610.37 226
10611.35 221
10612.32 216
10613.29 221
10614.27 218
10615.24 233
10616.21 262
10617.18 214
10618.16 215
10619.13 185
10620.10 217
10621.08 200
10622.05 215
10623.02 230
10624.00 237
10624.97 199
10625.94 219
10626.92 192
10627.89 218
10628.86 205
10629.84 217
10630.81 243
10631.78 226
10632.76 204
10633.73 205
10634.71 226
10635.68 213
10636.65 215
10637.63 206
10638.60 243
10639.58 257
10640.55 236
10641.52 239
10642.50 239
10643.47 235
10644.45 201
10645.42 231
10646.39 275
10647.37 233
10648.34 223
10649.32 192
10650.29 260
10651.27 267
10652.24 258
10653.22 221
10654.19 230
10655.17 253
10656.14 252
10657.12 214
10658.09 238
10659.07 263
10660.04 203
10661.01 256
10661.99 249
10662.97 258
10663.94 284
10664.92 252
10665.89 266
10666.87 218
10667.84 227
10668.82 227
10669.79 251
10670.77 213
10671.74 228
10672.72 214
10673.69 273
10674.67 229
10675.65 219
10676.62 207
10677.60 232
10678.57 231
10679.55 244
10680.52 242
10681.50 212
10682.48 243
10683.45 221
10684.43 221
10685.40 217
10686.38 221
10687.36 221
10688.33 229
10689.31 183
10690.29 204
10691.26 231
10692.24 233
10693.22 221
10694.19 221
10695.17 223
10696.14 220
10697.12 241
10698.10 206
10699.08 202
10700.05 177
10701.03 196
10702.01 203
10702.98 234
10703.96 215
10704.94 212
10705.91 202
10706.89 190
10707.87 197
10708.85 183
10709.82 264
10710.80 247
10711.78 207
10712.75 193
10713.73 182
10714.71 201
10715.69 217
10716.66 206
10717.64 215
10718.62 218
10719.60 239
10720.57 222
10721.55 240
10722.53 198
10723.51 201
10724.49 220
10725.46 195
10726.44 220
10727.42 201
10728.40 238
10729.38 174
10730.35 220
10731.33 208
10732.31 224
10733.29 208
10734.27 223
10735.25 228
10736.22 251
10737.20 228
10738.18 200
10739.16 211
10740.14 223
10741.12 248
10742.10 245
10743.08 216
10744.05 198
10745.03 218
10746.01 224
10746.99 212
10747.97 226
10748.95 216
10749.93 228
10750.91 204
10751.89 182
10752.87 204
10753.84 207
10754.82 192
10755.80 206
10756.78 203
10757.76 204
10758.74 212
10759.72 254
10760.70 226
10761.68 197
10762.66 212
10763.64 219
10764.62 215
10765.60 239
10766.58 198
10767.56 175
10768.54 205
10769.52 232
10770.50 212
10771.48 209
10772.46 241
10773.44 222
10774.42 220
10775.40 199
10776.38 226
10777.36 186
10778.34 202
10779.32 215
10780.30 235
10781.28 235
10782.26 210
10783.24 221
10784.22 194
10785.20 244
10786.19 230
10787.17 212
10788.15 223
10789.13 206
10790.11 237
10791.09 236
10792.07 195
10793.05 197
10794.03 196
10795.01 255
10796.00 206
10796.98 222
10797.96 233
10798.94 223
10799.92 229
10800.90 198
10801.88 265
10802.86 214
10803.85 215
10804.83 220
10805.81 236
10806.79 238
10807.77 227
10808.75 207
10809.74 222
10810.72 217
10811.70 225
10812.68 201
10813.66 233
10814.65 210
10815.63 202
10816.61 185
10817.59 212
10818.57 215
10819.56 221
10820.54 198
10821.52 205
10822.50 233
10823.49 243
10824.47 227
10825.45 202
10826.43 244
10827.42 265
10828.40 243
10829.38 218
10830.36 243
10831.35 220
10832.33 246
10833.31 246
10834.30 199
10835.28 210
10836.26 196
10837.25 222
10838.23 209
10839.21 215
10840.19 208
10841.18 237
10842.16 243
10843.14 212
10844.13 191
10845.11 202
10846.09 217
10847.08 190
10848.06 208
10849.05 202
10850.03 230
10851.01 199
10852.00 201
10852.98 175
10853.96 230
10854.95 209
10855.93 171
10856.92 206
10857.90 187
10858.88 240
10859.87 218
10860.85 197
10861.84 191
10862.82 211
10863.80 220
10864.79 246
10865.77 220
10866.76 195
10867.74 203
10868.73 240
10869.71 221
10870.70 200
10871.68 195
10872.67 207
10873.65 206
10874.63 213
10875.62 230
10876.60 201
10877.59 219
10878.57 189
10879.56 216
10880.54 241
10881.53 217
10882.51 244
10883.50 228
10884.48 205
10885.47 207
10886.46 226
10887.44 210
10888.43 183
10889.41 210
10890.40 195
10891.38 232
10892.37 241
10893.35 210
10894.34 174
10895.33 191
10896.31 218
10897.30 191
10898.28 221
10899.27 213
10900.25 235
10901.24 224
10902.23 205
10903.21 244
10904.20 211
10905.18 211
10906.17 225
10907.16 238
10908.14 241
10909.13 208
10910.12 198
10911.10 169
10912.09 193
10913.08 247
10914.06 226
10915.05 237
10916.04 236
10917.02 204
10918.01 222
10919.00 200
10919.98 244
10920.97 216
10921.96 212
10922.94 195
10923.93 199
10924.92 192
10925.90 179
10926.89 186
10927.88 213
10928.87 214
10929.85 225
10930.84 191
10931.83 197
10932.82 211
10933.80 197
10934.79 187
10935.78 211
10936.77 234
10937.75 201
10938.74 225
10939.73 186
10940.72 226
10941.70 211
10942.69 234
10943.68 225
10944.67 250
10945.66 227
10946.64 197
10947.63 208
10948.62 215
10949.61 200
10950.60 209
10951.58 221
10952.57 220
10953.56 194
10954.55 211
10955.54 221
10956.53 196
10957.52 196
10958.50 208
10959.49 210
10960.48 205
10961.47 203
10962.46 210
10963.45 211
10964.44 236
10965.42 205
10966.41 221
10967.40 200
10968.39 192
10969.38 237
10970.37 220
10971.36 189
10972.35 236
10973.34 201
10974.33 221
10975.32 205
10976.31 200
10977.29 198
10978.28 222
10979.27 203
10980.26 196
10981.25 203
10982.24 220
10983.23 197
10984.22 194
10985.21 194
10986.20 214
10987.19 197
10988.18 218
10989.17 205
10990.16 179
10991.15 179
10992.14 193
10993.13 208
10994.12 221
10995.11 216
10996.10 204
10997.09 227
10998.08 223
10999.07 212
11000.06 201
11001.05 213
11002.05 191
11003.04 197
11004.03 228
11005.02 215
11006.01 178
11007.00 188
11007.99 208
11008.98 221
11009.97 190
11010.96 183
11011.95 200
11012.94 205
11013.94 195
11014.93 203
11015.92 230
11016.91 241
11017.90 205
11018.89 229
11019.88 239
11020.87 216
11021.87 217
11022.86 233
11023.85 201
11024.84 207
11025.83 220
11026.82 230
11027.81 232
11028.81 203
11029.80 220
11030.79 220
11031.78 212
11032.77 217
11033.77 213
11034.76 213
11035.75 190
11036.74 216
11037.73 202
11038.73 227
11039.72 213
11040.71 215
11041.70 212
11042.70 226
11043.69 226
11044.68 215
11045.67 195
11046.67 204
11047.66 192
11048.65 229
11049.64 220
11050.64 192
11051.63 202
11052.62 188
11053.61 206
11054.61 187
11055.60 197
11056.59 186
11057.59 226
11058.58 217
11059.57 192
11060.57 232
11061.56 217
11062.55 221
11063.55 198
11064.54 207
11065.53 224
11066.53 213
11067.52 230
11068.51 219
11069.51 210
11070.50 212
11071.49 238
11072.49 198
11073.48 205
11074.48 236
11075.47 201
11076.46 185
11077.46 218
11078.45 225
11079.45 199
11080.44 213
11081.43 202
11082.43 199
11083.42 203
11084.42 214
11085.41 170
11086.40 219
11087.40 210
11088.39 190
11089.39 214
11090.38 205
11091.38 205
11092.37 226
11093.37 243
11094.36 230
11095.36 189
11096.35 214
11097.35 205
11098.34 208
11099.34 202
11100.33 201
11101.33 236
11102.32 226
11103.32 196
11104.31 201
11105.31 209
11106.30 205
11107.30 215
11108.29 200
11109.29 176
11110.28 166
11111.28 164
11112.27 193
11113.27 192
11114.26 184
11115.26 191
11116.26 242
11117.25 232
11118.25 208
11119.24 205
11120.24 214
11121.24 221
11122.23 219
11123.23 174
11124.22 201
11125.22 197
11126.22 185
11127.21 222
11128.21 227
11129.20 240
11130.20 199
11131.20 231
11132.19 224
11133.19 202
11134.19 186
11135.18 216
11136.18 198
11137.18 206
11138.17 222
11139.17 233
11140.17 219
11141.16 195
11142.16 200
11143.16 202
11144.15 198
11145.15 202
11146.15 205
11147.14 215
11148.14 229
11149.14 218
11150.14 202
11151.13 196
11152.13 215
11153.13 221
11154.13 216
11155.12 224
11156.12 221
11157.12 229
11158.12 184
11159.11 205
11160.11 238
11161.11 213
11162.11 210
11163.10 206
11164.10 217
11165.10 196
11166.10 177
11167.10 227
11168.09 209
11169.09 229
11170.09 222
11171.09 220
11172.09 213
11173.08 239
11174.08 208
11175.08 231
11176.08 215
11177.08 220
11178.08 202
11179.08 267
11180.07 212
11181.07 198
11182.07 186
11183.07 238
11184.07 197
11185.07 193
11186.07 174
11187.06 172
11188.06 207
11189.06 184
11190.06 200
11191.06 207
11192.06 189
11193.06 186
11194.06 209
11195.06 195
11196.06 239
11197.06 227
11198.06 233
11199.05 238
11200.05 194
11201.05 202
11202.05 220
11203.05 230
11204.05 191
11205.05 204
11206.05 187
11207.05 175
11208.05 185
11209.05 186
11210.05 222
11211.05 230
11212.05 206
11213.05 217
11214.05 207
11215.05 206
11216.05 223
11217.05 228
11218.05 213
11219.05 209
11220.05 202
11221.05 194
11222.05 220
11223.05 207
11224.05 234
11225.06 223
11226.06 192
11227.06 199
11228.06 184
11229.06 165
11230.06 174
11231.06 187
11232.06 204
11233.06 177
11234.06 188
11235.06 194
11236.06 186
11237.07 217
11238.07 219
11239.07 188
11240.07 189
11241.07 187
11242.07 207
11243.07 205
11244.07 188
11245.08 205
11246.08 214
11247.08 236
11248.08 185
11249.08 165
11250.08 208
11251.09 203
11252.09 235
11253.09 183
11254.09 192
11255.09 213
11256.10 211
11257.10 203
11258.10 186
11259.10 192
11260.10 198
11261.11 192
11262.11 198
11263.11 192
11264.11 231
11265.11 247
11266.12 186
11267.12 199
11268.12 222
11269.12 237
11270.13 213
11271.13 211
11272.13 197
11273.14 253
11274.14 236
11275.14 233
11276.14 201
11277.15 198
11278.15 214
11279.15 206
11280.16 223
11281.16 189
11282.16 186
11283.17 242
11284.17 235
11285.17 218
11286.17 190
11287.18 220
11288.18 232
11289.18 193
11290.19 194
11291.19 207
11292.20 197
11293.20 200
11294.20 203
11295.21 175
11296.21 205
11297.21 206
11298.22 202
11299.22 202
11300.23 174
11301.23 215
11302.23 220
11303.24 213
11304.24 184
11305.25 196
11306.25 197
11307.25 225
11308.26 210
11309.26 201
11310.27 213
11311.27 220
11312.28 200
11313.28 200
11314.29 174
11315.29 182
11316.29 225
11317.30 200
11318.30 184
11319.31 178
11320.31 232
11321.32 252
11322.32 220
11323.33 222
11324.33 218
11325.34 209
11326.34 191
11327.35 170
11328.35 171
11329.36 230
11330.36 212
11331.37 210
11332.38 172
11333.38 195
11334.39 182
11335.39 244
11336.40 202
11337.40 183
11338.41 210
11339.41 210
11340.42 239
11341.43 212
11342.43 211
11343.44 202
11344.44 173
11345.45 188
11346.46 179
11347.46 206
11348.47 205
11349.47 182
11350.48 201
11351.49 227
11352.49 203
11353.50 195
11354.50 225
11355.51 233
11356.52 201
11357.52 196
11358.53 216
11359.54 210
11360.54 218
11361.55 203
11362.56 201
11363.56 197
11364.57 166
11365.58 211
11366.58 195
11367.59 212
11368.60 203
11369.61 215
11370.61 182
11371.62 177
11372.63 190
11373.63 210
11374.64 195
11375.65 198
11376.66 209
11377.66 196
11378.67 207
11379.68 184
11380.69 194
11381.69 187
11382.70 198
11383.71 213
11384.72 211
11385.72 192
11386.73 208
11387.74 209
11388.75 209
11389.76 175
11390.76 180
11391.77 233
11392.78 219
11393.79 227
11394.80 193
11395.80 206
11396.81 186
11397.82 192
11398.83 187
11399.84 198
11400.85 215
11401.85 193
11402.86 203
11403.87 195
11404.88 179
11405.89 179
11406.90 249
11407.91 192
11408.91 176
11409.92 197
11410.93 190
11411.94 175
11412.95 183
11413.96 191
11414.97 206
11415.98 209
11416.99 222
11418.00 204
11419.00 212
11420.01 176
11421.02 214
11422.03 177
11423.04 194
11424.05 193
11425.06 216
11426.07 214
11427.08 213
11428.09 236
11429.10 201
11430.11 184
11431.12 186
11432.13 194
11433.14 207
11434.15 201
11435.16 201
11436.17 201
11437.18 198
11438.19 226
11439.20 201
11440.21 181
11441.22 201
11442.23 218
11443.24 215
11444.25 216
11445.26 202
11446.27 160
11447.28 215
11448.29 243
11449.30 204
11450.31 199
11451.32 197
11452.33 230
11453.34 211
11454.36 207
11455.37 224
11456.38 196
11457.39 190
11458.40 174
11459.41 200
11460.42 227
11461.43 211
11462.44 220
11463.45 214
11464.47 207
11465.48 196
11466.49 203
11467.50 172
11468.51 201
11469.52 215
11470.53 217
11471.55 223
11472.56 198
11473.57 230
11474.58 221
11475.59 211
11476.60 186
11477.62 199
11478.63 204
11479.64 210
11480.65 209
11481.66 152
11482.68 202
11483.69 214
11484.70 213
11485.71 211
11486.72 211
11487.74 218
11488.75 188
11489.76 218
11490.77 181
11491.79 189
11492.80 219
11493.81 229
11494.82 226
11495.84 214
11496.85 233
11497.86 241
11498.87 243
11499.89 198
11500.90 200
11501.91 222
11502.93 202
11503.94 188
11504.95 182
11505.96 221
11506.98 227
11507.99 176
11509.00 176
11510.02 217
11511.03 180
11512.04 217
11513.06 246
11514.07 231
11515.08 229
11516.10 185
11517.11 211
11518.13 179
11519.14 167
11520.15 202
11521.17 208
11522.18 209
11523.19 206
11524.21 268
11525.22 204
11526.24 176
11527.25 226
11528.26 225
11529.28 188
11530.29 175
11531.31 238
11532.32 201
11533.33 193
11534.35 240
11535.36 231
11536.38 216
11537.39 157
11538.41 191
11539.42 216
11540.44 210
11541.45 191
11542.47 199
11543.48 193
11544.49 223
11545.51 185
11546.52 187
11547.54 168
11548.55 197
11549.57 202
11550.58 205
11551.60 180
11552.61 162
11553.63 180
11554.64 209
11555.66 208
11556.68 196
11557.69 194
11558.71 201
11559.72 193
11560.74 196
11561.75 212
11562.77 197
11563.78 207
11564.80 195
11565.82 210
11566.83 190
11567.85 210
11568.86 228
11569.88 190
11570.89 187
11571.91 211
11572.93 208
11573.94 184
11574.96 194
11575.97 168
11576.99 210
11578.01 203
11579.02 223
11580.04 184
11581.06 180
11582.07 195
11583.09 228
11584.11 245
11585.12 203
11586.14 188
11587.16 212
11588.17 210
11589.19 203
11590.21 251
11591.22 210
11592.24 193
11593.26 214
11594.27 234
11595.29 228
11596.31 205
11597.32 194
11598.34 232
11599.36 201
11600.38 191
11601.39 239
11602.41 239
11603.43 264
11604.45 248
11605.46 225
11606.48 236
11607.50 262
11608.52 229
11609.53 291
11610.55 274
11611.57 228
11612.59 242
11613.60 223
11614.62 217
11615.64 179
11616.66 220
11617.68 241
11618.69 206
11619.71 195
11620.73 190
11621.75 230
11622.77 211
11623.78 229
11624.80 218
11625.82 245
11626.84 225
11627.86 233
11628.88 224
11629.90 201
11630.91 228
11631.93 246
11632.95 236
11633.97 265
11634.99 243
11636.01 219
11637.03 215
11638.05 219
11639.06 223
11640.08 273
11641.10 279
11642.12 221
11643.14 230
11644.16 222
11645.18 241
11646.20 217
11647.22 206
11648.24 206
11649.26 189
11650.28 208
11651.30 220
11652.31 230
11653.33 209
11654.35 199
11655.37 223
11656.39 228
11657.41 189
11658.43 200
11659.45 216
11660.47 198
11661.49 204
11662.51 199
11663.53 238
11664.55 216
11665.57 192
11666.59 220
11667.61 223
11668.63 239
11669.65 183
11670.67 228
11671.69 209
11672.71 215
11673.73 207
11674.76 223
11675.78 245
11676.80 208
11677.82 205
11678.84 213
11679.86 223
11680.88 203
11681.90 217
11682.92 248
11683.94 207
11684.96 194
11685.98 197
11687.00 243
11688.03 192
11689.05 214
11690.07 172
11691.09 222
11692.11 196
11693.13 204
11694.15 201
11695.17 177
11696.20 198
11697.22 209
11698.24 217
11699.26 231
11700.28 192
11701.30 231
11702.33 233
11703.35 197
11704.37 196
11705.39 196
11706.41 199
11707.44 185
11708.46 191
11709.48 184
11710.50 190
11711.52 178
11712.55 173
11713.57 168
11714.59 193
11715.61 207
11716.63 211
11717.66 185
11718.68 197
11719.70 234
11720.72 219
11721.75 207
11722.77 205
11723.79 216
11724.82 188
11725.84 199
11726.86 213
11727.88 216
11728.91 178
11729.93 211
11730.95 229
11731.98 209
11733.00 195
11734.02 203
11735.04 195
11736.07 202
11737.09 167
11738.11 184
11739.14 179
11740.16 197
11741.18 185
11742.21 207
11743.23 175
11744.25 195
11745.28 198
11746.30 194
11747.33 173
11748.35 200
11749.37 180
11750.40 175
11751.42 187
11752.44 201
11753.47 190
11754.49 237
11755.52 201
11756.54 191
11757.57 188
11758.59 210
11759.61 213
11760.64 191
11761.66 181
11762.69 190
11763.71 190
11764.74 177
11765.76 171
11766.78 185
11767.81 177
11768.83 164
11769.86 200
11770.88 172
11771.91 187
11772.93 180
11773.96 215
11774.98 187
11776.01 170
11777.03 184
11778.06 197
11779.08 190
11780.11 172
11781.13 190
11782.16 206
11783.18 190
11784.21 201
11785.23 171
11786.26 177
11787.28 178
11788.31 194
11789.34 193
11790.36 178
11791.39 186
11792.41 230
11793.44 186
11794.46 179
11795.49 187
11796.52 218
11797.54 187
11798.57 182
11799.59 176
11800.62 190
11801.65 206
11802.67 157
11803.70 193
11804.72 209
11805.75 217
11806.78 197
11807.80 175
11808.83 169
11809.86 218
11810.88 205
11811.91 207
11812.93 193
11813.96 167
11814.99 179
11816.01 202
11817.04 199
11818.07 183
11819.10 161
11820.12 191
11821.15 166
11822.18 176
11823.20 197
11824.23 225
11825.26 209
11826.28 184
11827.31 169
11828.34 205
11829.37 191
11830.39 187
11831.42 203
11832.45 163
11833.48 182
11834.50 183
11835.53 184
11836.56 178
11837.59 201
11838.61 173
11839.64 208
11840.67 209
11841.70 214
11842.72 200
11843.75 207
11844.78 178
11845.81 202
11846.84 211
11847.86 177
11848.89 171
11849.92 161
11850.95 158
11851.98 166
11853.01 184
11854.03 166
11855.06 187
11856.09 187
11857.12 173
11858.15 163
11859.18 183
11860.20 195
11861.23 228
11862.26 175
11863.29 188
11864.32 190
11865.35 188
11866.38 198
11867.41 180
11868.44 182
11869.46 176
11870.49 171
11871.52 179
11872.55 195
11873.58 184
11874.61 169
11875.64 209
11876.67 204
11877.70 203
11878.73 184
11879.76 194
11880.79 212
11881.82 213
11882.85 179
11883.88 178
11884.91 176
11885.93 176
11886.96 166
11887.99 169
11889.02 204
11890.05 210
11891.08 199
11892.11 197
11893.14 199
11894.17 176
11895.20 161
11896.23 172
11897.26 163
11898.30 143
11899.33 185
11900.36 162
11901.39 150
11902.42 153
11903.45 164
11904.48 189
11905.51 184
11906.54 145
11907.57 156
11908.60 173
11909.63 169
11910.66 169
11911.69 180
11912.72 181
11913.75 147
11914.79 206
11915.82 179
11916.85 162
11917.88 178
11918.91 189
11919.94 200
11920.97 184
11922.00 185
11923.04 194
11924.07 203
11925.10 181
11926.13 194
11927.16 184
11928.19 185
11929.22 168
11930.26 168
11931.29 173
11932.32 200
11933.35 196
11934.38 181
11935.41 230
11936.45 200
11937.48 171
11938.51 199
11939.54 190
11940.58 176
11941.61 193
11942.64 185
11943.67 196
11944.70 179
11945.74 194
11946.77 202
11947.80 182
11948.83 192
11949.87 187
11950.90 177
11951.93 154
11952.96 125
11954.00 165
11955.03 191
11956.06 169
11957.09 202
11958.13 196
11959.16 185
11960.19 206
11961.23 216
11962.26 187
11963.29 192
11964.33 179
11965.36 197
11966.39 189
11967.43 186
11968.46 187
11969.49 190
11970.53 187
11971.56 201
11972.59 187
11973.63 183
11974.66 173
11975.69 178
11976.73 208
11977.76 208
11978.79 182
11979.83 172
11980.86 181
11981.90 170
11982.93 169
11983.96 185
11985.00 177
11986.03 174
11987.07 192
11988.10 190
11989.13 163
11990.17 191
11991.20 175
11992.24 172
11993.27 175
11994.31 193
11995.34 173
11996.38 173
11997.41 166
11998.44 156
11999.48 171
12000.51 171
12001.55 177
12002.58 179
12003.62 165
12004.65 164
12005.69 174
12006.72 173
12007.76 169
12008.79 161
12009.83 170
12010.86 197
12011.90 201
12012.93 175
12013.97 178
12015.00 195
12016.04 210
12017.08 167
12018.11 178
12019.15 200
12020.18 169
12021.22 206
12022.25 180
12023.29 175
12024.32 168
12025.36 174
12026.40 172
12027.43 165
12028.47 155
12029.50 176
12030.54 179
12031.58 164
12032.61 197
12033.65 203
12034.68 232
12035.72 172
12036.76 146
12037.79 169
12038.83 172
12039.87 179
12040.90 170
12041.94 168
12042.98 175
12044.01 155
12045.05 175
12046.09 155
12047.12 171
12048.16 153
12049.20 180
12050.23 180
12051.27 171
12052.31 189
12053.34 168
12054.38 148
12055.42 141
12056.45 174
12057.49 186
12058.53 170
12059.57 185
12060.60 186
12061.64 164
12062.68 150
12063.72 140
12064.75 176
12065.79 176
12066.83 171
12067.87 179
12068.90 173
12069.94 163
12070.98 187
12072.02 202
12073.06 176
12074.09 176
12075.13 178
12076.17 194
12077.21 175
12078.24 162
12079.28 142
12080.32 175
12081.36 188
12082.40 153
12083.44 158
12084.47 176
12085.51 209
12086.55 160
12087.59 158
12088.63 187
12089.67 180
12090.71 161
12091.74 169
12092.78 174
12093.82 206
12094.86 191
12095.90 179
12096.94 192
12097.98 149
12099.02 177
12100.05 185
12101.09 171
12102.13 153
12103.17 165
12104.21 184
12105.25 175
12106.29 181
12107.33 159
12108.37 151
12109.41 167
12110.45 141
12111.49 161
12112.53 161
12113.57 170
12114.61 207
12115.65 177
12116.69 152
12117.72 143
12118.76 189
12119.80 203
12120.84 190
12121.88 154
12122.92 198
12123.96 171
12125.00 163
12126.04 140
12127.08 170
12128.12 178
12129.17 152
12130.21 145
12131.25 165
12132.29 167
12133.33 158
12134.37 159
12135.41 165
12136.45 158
12137.49 183
12138.53 175
12139.57 173
12140.61 156
12141.65 126
12142.69 163
12143.73 165
12144.77 161
12145.82 150
12146.86 187
12147.90 176
12148.94 168
12149.98 159
12151.02 167
12152.06 185
12153.10 179
12154.15 180
12155.19 145
12156.23 165
12157.27 183
12158.31 219
12159.35 189
12160.39 176
12161.44 185
12162.48 208
12163.52 179
12164.56 160
12165.60 163
12166.64 162
12167.69 160
12168.73 183
12169.77 159
12170.81 145
12171.85 152
12172.90 176
12173.94 174
12174.98 169
12176.02 184
12177.07 194
12178.11 187
12179.15 144
12180.19 170
12181.24 179
12182.28 182
12183.32 187
12184.36 178
12185.41 177
12186.45 166
12187.49 191
12188.53 158
12189.58 160
12190.62 151
12191.66 165
12192.71 160
12193.75 144
12194.79 165
12195.84 179
12196.88 196
12197.92 166
12198.97 160
12200.01 163
12201.05 171
12202.10 173
12203.14 156
12204.18 117
12205.23 158
12206.27 157
12207.31 169
12208.36 166
12209.40 131
12210.44 183
12211.49 177
12212.53 168
12213.58 175
12214.62 180
12215.66 170
12216.71 166
12217.75 158
12218.80 184
12219.84 170
12220.88 170
12221.93 139
12222.97 142
12224.02 148
12225.06 173
12226.11 162
12227.15 158
12228.19 169
12229.24 148
12230.28 158
12231.33 125
12232.37 186
12233.42 154
12234.46 167
12235.51 158
12236.55 177
12237.60 153
12238.64 177
12239.69 186
12240.73 143
12241.78 123
12242.82 144
12243.87 182
12244.91 169
12245.96 167
12247.00 172
12248.05 186
12249.09 170
12250.14 174
12251.19 163
12252.23 179
12253.28 138
12254.32 176
12255.37 174
12256.41 173
12257.46 161
12258.51 170
12259.55 161
12260.60 132
12261.64 159
12262.69 163
12263.74 170
12264.78 141
12265.83 166
12266.87 145
12267.92 152
12268.97 146
12270.01 161
12271.06 156
12272.11 163
12273.15 187
12274.20 149
12275.24 175
12276.29 160
12277.34 171
12278.38 178
12279.43 172
12280.48 164
12281.52 166
12282.57 156
12283.62 168
12284.67 146
12285.71 161
12286.76 142
12287.81 154
12288.85 169
12289.90 138
12290.95 161
12292.00 140
12293.04 165
12294.09 136
12295.14 161
12296.18 145
12297.23 179
12298.28 171
12299.33 150
12300.38 144
12301.42 156
12302.47 146
12303.52 167
12304.57 174
12305.61 148
12306.66 124
12307.71 182
12308.76 183
12309.81 153
12310.85 168
12311.90 172
12312.95 158
12314.00 151
12315.05 176
12316.09 140
12317.14 159
12318.19 164
12319.24 166
12320.29 149
12321.34 152
12322.39 146
12323.43 151
12324.48 136
12325.53 127
12326.58 155
12327.63 181
12328.68 154
12329.73 149
12330.78 158
12331.82 133
12332.87 172
12333.92 170
12334.97 180
12336.02 159
12337.07 159
12338.12 149
12339.17 149
12340.22 158
12341.27 150
12342.32 169
12343.37 148
12344.42 156
12345.46 161
12346.51 139
12347.56 160
12348.61 169
12349.66 142
12350.71 157
12351.76 150
12352.81 183
12353.86 162
12354.91 158
12355.96 159
12357.01 147
12358.06 125
12359.11 121
12360.16 143
12361.21 141
12362.26 164
12363.31 137
12364.36 153
12365.41 146
12366.47 168
12367.52 169
12368.57 148
12369.62 147
12370.67 160
12371.72 180
12372.77 154
12373.82 166
12374.87 156
12375.92 143
12376.97 139
12378.02 148
12379.07 130
12380.12 153
12381.18 139
12382.23 158
12383.28 123
12384.33 145
12385.38 140
12386.43 156
12387.48 159
12388.53 124
12389.59 151
12390.64 159
12391.69 146
12392.74 151
12393.79 135
12394.84 145
12395.90 187
12396.95 173
12398.00 154
12399.05 158
12400.10 146
12401.15 160
12402.21 154
12403.26 168
12404.31 139
12405.36 148
12406.41 148
12407.47 131
12408.52 120
12409.57 129
12410.62 164
12411.68 151
12412.73 131
12413.78 153
12414.83 162
12415.89 145
12416.94 140
12417.99 156
12419.04 157
12420.10 148
12421.15 166
12422.20 134
12423.26 144
12424.31 157
12425.36 147
12426.41 135
12427.47 154
12428.52 150
12429.57 165
12430.63 136
12431.68 149
12432.73 144
12433.79 161
12434.84 153
12435.89 139
12436.95 159
12438.00 135
12439.05 140
12440.11 152
12441.16 174
12442.21 155
12443.27 178
12444.32 137
12445.38 144
12446.43 122
12447.48 141
12448.54 163
12449.59 179
12450.65 145
12451.70 144
12452.75 160
12453.81 186
12454.86 171
12455.92 146
12456.97 124
12458.02 146
12459.08 175
12460.13 144
12461.19 137
12462.24 165
12463.30 143
12464.35 132
12465.41 143
12466.46 141
12467.52 118
12468.57 131
12469.63 154
12470.68 184
12471.74 159
12472.79 144
12473.85 136
12474.90 165
12475.96 133
12477.01 145
12478.07 136
12479.12 160
12480.18 160
12481.23 130
12482.29 142
12483.34 156
12484.40 152
12485.45 162
12486.51 142
12487.56 143
12488.62 177
12489.68 177
12490.73 167
12491.79 134
12492.84 133
12493.90 150
12494.95 149
12496.01 160
12497.07 153
12498.12 144
12499.18 134
12500.23 143
12501.29 136
12502.35 136
12503.40 139
12504.46 150
12505.52 128
12506.57 144
12507.63 137
12508.69 145
12509.74 133
12510.80 150
12511.86 138
12512.91 132
12513.97 159
12515.03 150
12516.08 143
12517.14 138
12518.20 156
12519.25 144
12520.31 149
12521.37 157
12522.42 184
12523.48 141
12524.54 135
12525.60 166
12526.65 167
12527.71 147
12528.77 135
12529.82 133
12530.88 156
12531.94 144
12533.00 137
12534.05 136
12535.11 130
12536.17 151
12537.23 147
12538.29 135
12539.34 137
12540.40 144
12541.46 140
12542.52 152
12543.57 136
12544.63 118
12545.69 130
12546.75 144
12547.81 145
12548.87 128
12549.92 147
12550.98 127
12552.04 129
12553.10 143
12554.16 142
12555.22 125
12556.27 136
12557.33 138
12558.39 151
12559.45 156
12560.51 159
12561.57 137
12562.63 133
12563.68 141
12564.74 153
12565.80 159
12566.86 123
12567.92 120
12568.98 115
12570.04 139
12571.10 147
12572.16 143
12573.22 157
12574.28 199
12575.33 148
12576.39 124
12577.45 137
12578.51 144
12579.57 119
12580.63 129
12581.69 161
12582.75 139
12583.81 139
12584.87 130
12585.93 125
12586.99 154
12588.05 168
12589.11 148
12590.17 155
12591.23 153
12592.29 144
12593.35 133
12594.41 140
12595.47 154
12596.53 152
12597.59 136
12598.65 139
12599.71 173
12600.77 132
12601.83 126
12602.89 153
12603.95 132
12605.01 133
12606.07 156
12607.13 134
12608.20 133
12609.26 133
12610.32 162
12611.38 124
12612.44 134
12613.50 152
12614.56 142
12615.62 142
12616.68 125
12617.74 120
12618.81 135
12619.87 139
12620.93 150
12621.99 148
12623.05 136
12624.11 138
12625.17 129
12626.23 130
12627.30 140
12628.36 134
12629.42 128
12630.48 124
12631.54 118
12632.60 163
12633.67 148
12634.73 137
12635.79 129
12636.85 137
12637.91 116
12638.98 134
12640.04 145
12641.10 146
12642.16 125
12643.22 132
12644.29 131
12645.35 142
12646.41 138
12647.47 148
12648.54 125
12649.60 150
12650.66 135
12651.72 140
12652.79 139
12653.85 157
12654.91 143
12655.97 141
12657.04 149
12658.10 143
12659.16 135
12660.22 139
12661.29 172
12662.35 165
12663.41 154
12664.48 143
12665.54 132
12666.60 143
12667.67 138
12668.73 124
12669.79 149
12670.86 171
12671.92 161
12672.98 133
12674.05 146
12675.11 151
12676.17 159
12677.24 145
12678.30 118
12679.36 163
12680.43 153
12681.49 123
12682.56 122
12683.62 132
12684.68 159
12685.75 135
12686.81 127
12687.88 137
12688.94 139
12690.00 142
12691.07 136
12692.13 128
12693.20 159
12694.26 146
12695.33 138
12696.39 146
12697.45 143
12698.52 148
12699.58 134
12700.65 165
12701.71 157
12702.78 145
12703.84 150
12704.91 172
12705.97 154
12707.04 136
12708.10 119
12709.17 143
12710.23 127
12711.30 153
12712.36 137
12713.43 136
12714.49 145
12715.56 144
12716.62 134
12717.69 139
12718.75 141
12719.82 139
12720.88 135
12721.95 144
12723.02 138
12724.08 155
12725.15 167
12726.21 125
12727.28 123
12728.34 151
12729.41 144
12730.48 144
12731.54 159
12732.61 149
12733.67 151
12734.74 167
12735.81 168
12736.87 135
12737.94 141
12739.00 164
12740.07 152
12741.14 147
12742.20 124
12743.27 140
12744.34 151
12745.40 135
12746.47 166
12747.54 147
12748.60 138
12749.67 135
12750.74 143
12751.80 127
12752.87 128
12753.94 123
12755.00 128
12756.07 141
12757.14 143
12758.20 131
12759.27 140
12760.34 172
12761.40 134
12762.47 134
12763.54 133
12764.61 170
12765.67 132
12766.74 153
12767.81 129
12768.88 110
12769.94 129
12771.01 146
12772.08 143
12773.15 144
12774.21 137
12775.28 117
12776.35 133
12777.42 132
12778.49 134
12779.55 144
12780.62 174
12781.69 148
12782.76 149
12783.83 130
12784.89 128
12785.96 147
12787.03 157
12788.10 139
12789.17 163
12790.23 140
12791.30 126
12792.37 124
12793.44 141
12794.51 146
12795.58 156
12796.65 157
12797.71 143
12798.78 127
12799.85 135
12800.92 142
12801.99 132
12803.06 122
12804.13 130
12805.20 137
12806.27 137
12807.33 133
12808.40 120
12809.47 119
12810.54 133
12811.61 154
12812.68 144
12813.75 134
12814.82 114
12815.89 147
12816.96 148
12818.03 109
12819.10 112
12820.17 116
12821.24 128
12822.31 119
12823.38 145
12824.45 138
12825.52 132
12826.59 119
12827.66 109
12828.73 133
12829.80 134
12830.87 137
12831.94 154
12833.01 150
12834.08 131
12835.15 177
12836.22 133
12837.29 156
12838.36 140
12839.43 150
12840.50 145
12841.57 135
12842.64 147
12843.71 148
12844.78 112
12845.85 136
12846.92 169
12847.99 121
12849.06 137
12850.13 138
12851.21 161
12852.28 129
12853.35 143
12854.42 133
12855.49 128
12856.56 127
12857.63 143
12858.70 144
12859.77 141
12860.85 148
12861.92 151
12862.99 140
12864.06 110
12865.13 129
12866.20 122
12867.27 128
12868.35 117
12869.42 150
12870.49 111
12871.56 136
12872.63 145
12873.71 122
12874.78 125
12875.85 143
12876.92 135
12877.99 134
12879.07 153
12880.14 136
12881.21 118
12882.28 157
12883.35 144
12884.43 135
12885.50 131
12886.57 120
12887.64 140
12888.72 132
12889.79 120
12890.86 156
12891.93 157
12893.01 181
12894.08 174
12895.15 142
12896.22 135
12897.30 138
12898.37 148
12899.44 135
12900.52 123
12901.59 128
12902.66 148
12903.74 141
12904.81 115
12905.88 129
12906.96 155
12908.03 138
12909.10 117
12910.18 146
12911.25 165
12912.32 132
12913.40 132
12914.47 127
12915.54 134
12916.62 124
12917.69 141
12918.76 142
12919.84 156
12920.91 138
12921.99 121
12923.06 154
12924.13 164
12925.21 163
12926.28 122
12927.36 127
12928.43 124
12929.50 153
12930.58 133
12931.65 151
12932.73 129
12933.80 136
12934.88 128
12935.95 130
12937.02 112
12938.10 129
12939.17 109
12940.25 112
12941.32 124
12942.40 121
12943.47 119
12944.55 118
12945.62 170
12946.70 151
12947.77 135
12948.85 146
12949.92 143
12951.00 106
12952.07 133
12953.15 122
12954.22 159
12955.30 127
12956.37 119
12957.45 125
12958.52 132
12959.60 155
12960.68 134
12961.75 127
12962.83 117
12963.90 154
12964.98 140
12966.05 135
12967.13 155
12968.20 151
12969.28 116
12970.36 127
12971.43 128
12972.51 124
12973.58 107
12974.66 140
12975.74 126
12976.81 147
12977.89 139
12978.97 132
12980.04 137
12981.12 126
12982.19 137
12983.27 110
12984.35 132
12985.42 123
12986.50 151
12987.58 120
12988.65 118
12989.73 129
12990.81 133
12991.88 131
12992.96 106
12994.04 135
12995.11 132
12996.19 121
12997.27 140
12998.35 102
12999.42 112
13000.50 109
13001.58 108
13002.65 102
13003.73 98
13004.81 103
13005.89 111
13006.96 124
13008.04 112
13009.12 108
13010.20 138
13011.27 122
13012.35 123
13013.43 130
13014.51 147
13015.58 128
13016.66 137
13017.74 133
13018.82 135
13019.90 123
13020.97 127
13022.05 107
13023.13 130
13024.21 121
13025.29 117
13026.37 138
13027.44 134
13028.52 120
13029.60 124
13030.68 141
13031.76 131
13032.84 113
13033.91 125
13034.99 130
13036.07 121
13037.15 144
13038.23 135
13039.31 127
13040.39 124
13041.46 120
13042.54 152
13043.62 127
13044.70 122
13045.78 122
13046.86 116
13047.94 123
13049.02 114
13050.10 135
13051.18 150
13052.26 133
13053.34 139
13054.41 154
13055.49 149
13056.57 130
13057.65 140
13058.73 145
13059.81 131
13060.89 134
13061.97 130
13063.05 158
13064.13 130
13065.21 132
13066.29 115
13067.37 121
13068.45 104
13069.53 123
13070.61 126
13071.69 136
13072.77 117
13073.85 111
13074.93 112
13076.01 140
13077.09 114
13078.17 129
13079.25 120
13080.33 136
13081.41 125
13082.49 114
13083.58 131
13084.66 130
13085.74 130
13086.82 125
13087.90 123
13088.98 105
13090.06 128
13091.14 145
13092.22 131
13093.30 131
13094.38 146
13095.46 141
13096.55 131
13097.63 112
13098.71 114
13099.79 124
13100.87 133
13101.95 144
13103.03 117
13104.12 139
13105.20 138
13106.28 138
13107.36 125
13108.44 112
13109.52 122
13110.60 148
13111.69 138
13112.77 128
13113.85 130
13114.93 131
13116.01 122
13117.10 126
13118.18 137
13119.26 121
13120.34 110
13121.42 137
13122.51 133
13123.59 131
13124.67 124
13125.75 147
13126.84 143
13127.92 139
13129.00 156
13130.08 155
13131.17 144
13132.25 146
13133.33 124
13134.41 119
13135.50 139
13136.58 112
13137.66 110
13138.75 108
13139.83 128
13140.91 141
13141.99 126
13143.08 108
13144.16 128
13145.24 153
13146.33 143
13147.41 140
13148.49 113
13149.58 123
13150.66 135
13151.74 145
13152.83 108
13153.91 101
13154.99 157
13156.08 143
13157.16 138
13158.25 115
13159.33 124
13160.41 137
13161.50 136
13162.58 138
13163.66 136
13164.75 128
13165.83 117
13166.92 133
13168.00 144
13169.08 100
13170.17 108
13171.25 139
13172.34 125
13173.42 117
13174.51 112
13175.59 134
13176.67 142
13177.76 137
13178.84 147
13179.93 142
13181.01 124
13182.10 135
13183.18 130
13184.27 147
13185.35 132
13186.44 119
13187.52 107
13188.61 122
13189.69 124
13190.78 114
13191.86 111
13192.95 130
13194.03 125
13195.12 126
13196.20 111
13197.29 108
13198.37 101
13199.46 116
13200.54 90
13201.63 117
13202.72 115
13203.80 127
13204.89 100
13205.97 109
13207.06 135
13208.14 126
13209.23 104
13210.32 119
13211.40 125
13212.49 103
13213.57 112
13214.66 135
13215.75 126
13216.83 138
13217.92 132
13219.00 118
13220.09 133
13221.18 132
13222.26 120
13223.35 146
13224.44 143
13225.52 127
13226.61 120
13227.70 131
13228.78 118
13229.87 142
13230.96 124
13232.04 112
13233.13 115
13234.22 113
13235.30 143
13236.39 131
13237.48 139
13238.56 136
13239.65 126
13240.74 134
13241.82 111
13242.91 107
13244.00 131
13245.09 148
13246.17 148
13247.26 116
13248.35 129
13249.44 135
13250.52 120
13251.61 125
13252.70 142
13253.79 106
13254.87 135
13255.96 114
13257.05 89
13258.14 96
13259.23 99
13260.31 130
13261.40 136
13262.49 125
13263.58 131
13264.67 110
13265.75 139
13266.84 141
13267.93 109
13269.02 139
13270.11 139
13271.19 126
13272.28 120
13273.37 118
13274.46 122
13275.55 113
13276.64 120
13277.73 111
13278.81 123
13279.90 109
13280.99 117
13282.08 134
13283.17 113
13284.26 120
13285.35 138
13286.44 123
13287.53 132
13288.61 115
13289.70 118
13290.79 126
13291.88 110
13292.97 115
13294.06 112
13295.15 116
13296.24 127
13297.33 135
13298.42 125
13299.51 123
13300.60 114
13301.69 151
13302.78 139
13303.87 140
13304.96 115
13306.05 119
13307.14 122
13308.23 124
13309.32 129
13310.41 106
13311.50 117
13312.59 134
13313.68 116
13314.77 131
13315.86 107
13316.95 118
13318.04 124
13319.13 121
13320.22 118
13321.31 127
13322.40 129
13323.49 120
13324.58 121
13325.67 129
13326.76 136
13327.85 140
13328.94 131
13330.03 135
13331.12 128
13332.21 129
13333.31 137
13334.40 155
13335.49 132
13336.58 126
13337.67 119
13338.76 126
13339.85 135
13340.94 112
13342.03 125
13343.13 114
13344.22 148
13345.31 114
13346.40 125
13347.49 127
13348.58 104
13349.67 132
13350.77 120
13351.86 135
13352.95 129
13354.04 127
13355.13 126
13356.22 139
13357.32 130
13358.41 122
13359.50 146
13360.59 128
13361.68 143
13362.78 129
13363.87 127
13364.96 107
13366.05 115
13367.15 136
13368.24 135
13369.33 122
13370.42 98
13371.52 131
13372.61 134
13373.70 118
13374.79 125
13375.89 131
13376.98 127
13378.07 108
13379.16 123
13380.26 116
13381.35 149
13382.44 136
13383.54 116
13384.63 107
13385.72 117
13386.82 124
13387.91 119
13389.00 123
13390.09 105
13391.19 133
13392.28 116
13393.37 119
13394.47 102
13395.56 112
13396.66 94
13397.75 105
13398.84 129
13399.94 120
13401.03 127
13402.12 146
13403.22 128
13404.31 113
13405.40 96
13406.50 141
13407.59 141
13408.69 131
13409.78 101
13410.88 111
13411.97 143
13413.06 127
13414.16 107
13415.25 114
13416.35 119
13417.44 117
13418.53 117
13419.63 106
13420.72 92
13421.82 115
13422.91 118
13424.01 144
13425.10 122
13426.20 103
13427.29 112
13428.39 127
13429.48 123
13430.58 136
13431.67 115
13432.77 139
13433.86 143
13434.96 144
13436.05 125
13437.15 109
13438.24 113
13439.34 131
13440.43 138
13441.53 130
13442.62 108
13443.72 109
13444.81 120
13445.91 112
13447.01 115
13448.10 121
13449.20 114
13450.29 114
13451.39 99
13452.48 107
13453.58 113
13454.68 129
13455.77 127
13456.87 126
13457.96 120
13459.06 113
13460.16 125
13461.25 127
13462.35 100
13463.44 111
13464.54 137
13465.64 139
13466.73 98
13467.83 113
13468.93 124
13470.02 133
13471.12 126
13472.22 122
13473.31 109
13474.41 95
13475.51 124
13476.60 131
13477.70 123
13478.80 114
13479.89 119
13480.99 158
13482.09 148
13483.18 76
13484.28 109
13485.38 115
13486.48 144
13487.57 118
13488.67 104
13489.77 105
13490.87 130
13491.96 145
13493.06 98
13494.16 112
13495.26 128
13496.35 144
13497.45 124
13498.55 117
13499.65 96
13500.74 121
13501.84 126
13502.94 91
13504.04 91
13505.14 105
13506.23 132
13507.33 128
13508.43 128
13509.53 91
13510.63 96
13511.72 122
13512.82 117
13513.92 104
13515.02 100
13516.12 98
13517.22 139
13518.31 135
13519.41 100
13520.51 111
13521.61 151
13522.71 142
13523.81 135
13524.91 149
13526.01 104
13527.10 139
13528.20 114
13529.30 127
13530.40 133
13531.50 96
13532.60 104
13533.70 119
13534.80 126
13535.90 123
13537.00 117
13538.09 129
13539.19 115
13540.29 97
13541.39 110
13542.49 91
13543.59 133
13544.69 129
13545.79 129
13546.89 109
13547.99 96
13549.09 107
13550.19 113
13551.29 177
13552.39 126
13553.49 125
13554.59 139
13555.69 118
13556.79 108
13557.89 123
13558.99 128
13560.09 138
13561.19 130
13562.29 119
13563.39 115
13564.49 106
13565.59 104
13566.69 120
13567.79 127
13568.89 123
13569.99 128
13571.09 122
13572.20 112
13573.30 131
13574.40 140
13575.50 117
13576.60 123
13577.70 107
13578.80 92
13579.90 116
13581.00 142
13582.10 140
13583.20 115
13584.31 105
13585.41 141
13586.51 138
13587.61 118
13588.71 120
13589.81 114
13590.91 142
13592.02 137
13593.12 117
13594.22 118
13595.32 129
13596.42 135
13597.52 109
13598.63 129
13599.73 122
13600.83 128
13601.93 113
13603.03 113
13604.14 105
13605.24 106
13606.34 146
13607.44 123
13608.54 123
13609.65 110
13610.75 144
13611.85 126
13612.95 114
13614.06 113
13615.16 119
13616.26 110
13617.36 124
13618.47 127
13619.57 116
13620.67 104
13621.77 139
13622.88 121
13623.98 129
13625.08 104
13626.18 113
13627.29 131
13628.39 126
13629.49 141
13630.60 124
13631.70 139
13632.80 144
13633.91 109
13635.01 93
13636.11 102
13637.22 93
13638.32 97
13639.42 102
13640.53 118
13641.63 123
13642.73 117
13643.84 144
13644.94 122
13646.04 119
13647.15 130
13648.25 113
13649.36 99
13650.46 110
13651.56 117
13652.67 120
13653.77 117
13654.88 126
13655.98 122
13657.08 128
13658.19 116
13659.29 110
13660.40 129
13661.50 89
13662.60 102
13663.71 109
13664.81 116
13665.92 121
13667.02 122
13668.13 110
13669.23 120
13670.34 109
13671.44 112
13672.55 128
13673.65 101
13674.76 101
13675.86 95
13676.97 114
13678.07 111
13679.18 125
13680.28 123
13681.39 124
13682.49 113
13683.60 114
13684.70 109
13685.81 103
13686.91 126
13688.02 121
13689.12 115
13690.23 134
13691.33 109
13692.44 101
13693.55 111
13694.65 96
13695.76 103
13696.86 121
13697.97 106
13699.07 93
13700.18 120
13701.29 144
13702.39 106
13703.50 108
13704.60 88
13705.71 104
13706.82 136
13707.92 121
13709.03 113
13710.14 113
13711.24 116
13712.35 116
13713.45 114
13714.56 132
13715.67 114
13716.77 104
13717.88 120
13718.99 133
13720.09 119
13721.20 127
13722.31 120
13723.41 106
13724.52 110
13725.63 97
13726.74 121
13727.84 132
13728.95 97
13730.06 115
13731.16 109
13732.27 118
13733.38 120
13734.49 117
13735.59 112
13736.70 102
13737.81 124
13738.91 130
13740.02 122
13741.13 103
13742.24 111
13743.35 120
13744.45 102
13745.56 99
13746.67 117
13747.78 119
13748.88 109
13749.99 95
13751.10 100
13752.21 115
13753.32 105
13754.42 109
13755.53 124
13756.64 107
13757.75 85
13758.86 93
13759.97 112
13761.07 119
13762.18 112
13763.29 113
13764.40 100
13765.51 122
13766.62 151
13767.72 114
13768.83 87
13769.94 98
13771.05 112
13772.16 123
13773.27 120
13774.38 105
13775.49 105
13776.60 121
13777.70 134
13778.81 112
13779.92 132
13781.03 122
13782.14 110
13783.25 111
13784.36 94
13785.47 118
13786.58 130
13787.69 122
13788.80 135
13789.91 85
13791.02 102
13792.13 97
13793.24 116
13794.35 122
13795.45 100
13796.56 125
13797.67 109
13798.78 98
13799.89 104
13801.00 112
13802.11 123
13803.22 124
13804.33 139
13805.44 108
13806.55 89
13807.67 107
13808.78 116
13809.89 95
13811.00 103
13812.11 104
13813.22 102
13814.33 96
13815.44 115
13816.55 121
13817.66 112
13818.77 145
13819.88 121
13820.99 128
13822.10 137
13823.21 105
13824.32 139
13825.44 118
13826.55 128
13827.66 91
13828.77 93
13829.88 112
13830.99 136
13832.10 105
13833.21 114
13834.32 118
13835.44 133
13836.55 128
13837.66 118
13838.77 92
13839.88 126
13840.99 114
13842.10 110
13843.22 118
13844.33 100
13845.44 100
13846.55 101
13847.66 108
13848.78 114
13849.89 115
13851.00 87
13852.11 122
13853.22 104
13854.34 112
13855.45 112
13856.56 126
13857.67 112
13858.78 96
13859.90 112
13861.01 110
13862.12 97
13863.23 100
13864.35 112
13865.46 104
13866.57 115
13867.68 111
13868.80 114
13869.91 95
13871.02 141
13872.14 99
13873.25 105
13874.36 144
13875.47 122
13876.59 100
13877.70 93
13878.81 100
13879.93 107
13881.04 131
13882.15 118
13883.27 102
13884.38 99
13885.49 114
13886.61 99
13887.72 123
13888.83 131
13889.95 109
13891.06 93
13892.17 111
13893.29 108
13894.40 118
13895.52 114
13896.63 115
13897.74 114
13898.86 114
13899.97 112
13901.09 100
13902.20 117
13903.31 117
13904.43 115
13905.54 117
13906.66 104
13907.77 115
13908.89 113
13910.00 101
13911.11 101
13912.23 107
13913.34 120
13914.46 117
13915.57 117
13916.69 130
13917.80 129
13918.92 129
13920.03 121
13921.15 108
13922.26 115
13923.38 113
13924.49 119
13925.61 115
13926.72 124
13927.84 137
13928.95 104
13930.07 106
13931.18 147
13932.30 136
13933.41 116
13934.53 106
13935.64 105
13936.76 114
13937.87 127
13938.99 137
13940.10 122
13941.22 143
13942.34 135
13943.45 111
13944.57 124
13945.68 110
13946.80 142
13947.91 127
13949.03 126
13950.15 122
13951.26 113
13952.38 126
13953.49 128
13954.61 120
13955.73 101
13956.84 130
13957.96 107
13959.08 105
13960.19 103
13961.31 118
13962.43 104
13963.54 118
13964.66 134
13965.78 105
13966.89 130
13968.01 135
13969.13 128
13970.24 124
13971.36 97
13972.48 91
13973.59 111
13974.71 110
13975.83 122
13976.94 128
13978.06 131
13979.18 106
13980.30 110
13981.41 118
13982.53 108
13983.65 90
13984.76 115
13985.88 122
13987.00 119
13988.12 99
13989.23 108
13990.35 103
13991.47 112
13992.59 93
13993.71 111
13994.82 108
13995.94 102
13997.06 94
13998.18 134
13999.29 107
14000.41 128
14001.53 134
14002.65 107
14003.77 92
14004.88 122
14006.00 112
14007.12 113
14008.24 103
14009.36 111
14010.48 127
14011.59 127
14012.71 108
14013.83 113
14014.95 96
14016.07 119
14017.19 120
14018.31 117
14019.43 91
14020.54 115
14021.66 95
14022.78 117
14023.90 99
14025.02 104
14026.14 106
14027.26 125
14028.38 133
14029.50 129
14030.62 119
14031.73 117
14032.85 110
14033.97 92
14035.09 100
14036.21 88
14037.33 97
14038.45 107
14039.57 125
14040.69 127
14041.81 84
14042.93 80
14044.05 109
14045.17 81
14046.29 92
14047.41 96
14048.53 132
14049.65 129
14050.77 129
14051.89 116
14053.01 115
14054.13 130
14055.25 118
14056.37 96
14057.49 95
14058.61 103
14059.73 119
14060.85 109
14061.97 105
14063.09 96
14064.21 110
14065.33 104
14066.45 107
14067.57 105
14068.70 100
14069.82 94
14070.94 96
14072.06 116
14073.18 106
14074.30 105
14075.42 123
14076.54 132
14077.66 104
14078.78 97
14079.91 97
14081.03 129
14082.15 117
14083.27 108
14084.39 121
14085.51 127
14086.63 116
14087.75 136
14088.88 106
14090.00 108
14091.12 107
14092.24 120
14093.36 116
14094.48 135
14095.61 138
14096.73 112
14097.85 119
14098.97 123
14100.09 122
14101.22 93
14102.34 101
14103.46 105
14104.58 101
14105.71 127
14106.83 120
14107.95 106
14109.07 97
14110.19 119
14111.32 126
14112.44 106
14113.56 104
14114.68 109
14115.81 128
14116.93 92
14118.05 113
14119.18 103
14120.30 105
14121.42 117
14122.54 132
14123.67 128
14124.79 128
14125.91 98
14127.04 103
14128.16 107
14129.28 117
14130.41 117
14131.53 125
14132.65 108
14133.78 105
14134.90 122
14136.02 100
14137.15 106
14138.27 133
14139.39 112
14140.52 121
14141.64 121
14142.76 86
14143.89 109
14145.01 90
14146.13 120
14147.26 110
14148.38 131
14149.51 125
14150.63 103
14151.75 118
14152.88 102
14154.00 105
14155.13 107
14156.25 115
14157.38 130
14158.50 123
14159.62 90
14160.75 114
14161.87 100
14163.00 98
14164.12 123
14165.25 103
14166.37 134
14167.50 133
14168.62 107
14169.75 97
14170.87 102
14172.00 114
14173.12 97
14174.25 115
14175.37 138
14176.50 106
14177.62 108
14178.75 133
14179.87 106
14181.00 113
14182.12 116
14183.25 151
14184.37 134
14185.50 119
14186.62 106
14187.75 110
14188.87 129
14190.00 118
14191.13 87
14192.25 128
14193.38 135
14194.50 141
14195.63 112
14196.75 106
14197.88 97
14199.01 104
14200.13 135
14201.26 117
14202.38 112
14203.51 105
14204.64 125
14205.76 103
14206.89 114
14208.01 99
14209.14 112
14210.27 123
14211.39 115
14212.52 103
14213.65 110
14214.77 101
14215.90 103
14217.03 117
14218.15 121
14219.28 122
14220.41 117
14221.53 134
14222.66 103
14223.79 87
14224.91 120
14226.04 129
14227.17 92
14228.30 89
14229.42 102
14230.55 114
14231.68 108
14232.80 103
14233.93 109
14235.06 95
14236.19 109
14237.31 110
14238.44 115
14239.57 111
14240.70 105
14241.82 120
14242.95 128
14244.08 119
14245.21 122
14246.34 131
14247.46 117
14248.59 115
14249.72 92
14250.85 110
14251.98 116
14253.10 117
14254.23 107
14255.36 123
14256.49 108
14257.62 89
14258.74 95
14259.87 111
14261.00 88
14262.13 127
14263.26 106
14264.39 103
14265.52 100
14266.64 101
14267.77 103
14268.90 113
14270.03 130
14271.16 124
14272.29 138
14273.42 115
14274.55 119
14275.68 134
14276.80 136
14277.93 111
14279.06 114
14280.19 104
14281.32 103
14282.45 105
14283.58 104
14284.71 85
14285.84 96
14286.97 120
14288.10 109
14289.23 135
14290.36 115
14291.49 106
14292.62 124
14293.75 110
14294.87 95
14296.00 134
14297.13 110
14298.26 95
14299.39 86
14300.52 96
14301.65 117
14302.78 102
14303.91 93
14305.04 79
14306.17 100
14307.31 98
14308.44 129
14309.57 111
14310.70 121
14311.83 97
14312.96 115
14314.09 115
14315.22 105
14316.35 114
14317.48 112
14318.61 100
14319.74 92
14320.87 104
14322.00 92
14323.13 95
14324.26 99
14325.40 98
14326.53 103
14327.66 89
14328.79 85
14329.92 123
14331.05 95
14332.18 107
14333.31 104
14334.44 105
14335.58 99
14336.71 77
14337.84 97
14338.97 104
14340.10 107
14341.23 79
14342.37 96
14343.50 94
14344.63 98
14345.76 102
14346.89 100
14348.02 93
14349.16 97
14350.29 99
14351.42 103
14352.55 101
14353.68 87
14354.82 117
14355.95 141
14357.08 122
14358.21 102
14359.35 98
14360.48 92
14361.61 111
14362.74 99
14363.87 126
14365.01 109
14366.14 103
14367.27 114
14368.41 114
14369.54 117
14370.67 89
14371.80 95
14372.94 97
14374.07 97
14375.20 114
14376.34 111
14377.47 113
14378.60 100
14379.73 86
14380.87 107
14382.00 103
14383.13 109
14384.27 114
14385.40 90
14386.53 92
14387.67 93
14388.80 105
14389.93 89
14391.07 110
14392.20 125
14393.34 138
14394.47 101
14395.60 108
14396.74 94
14397.87 104
14399.00 109
14400.14 99
14401.27 108
14402.41 99
14403.54 98
14404.67 112
14405.81 96
14406.94 119
14408.08 122
14409.21 93
14410.35 115
14411.48 106
14412.61 106
14413.75 86
14414.88 95
14416.02 123
14417.15 88
14418.29 103
14419.42 102
14420.56 105
14421.69 109
14422.83 97
14423.96 116
14425.10 110
14426.23 107
14427.37 107
14428.50 103
14429.64 102
14430.77 101
14431.91 98
14433.04 97
14434.18 99
14435.31 101
14436.45 100
14437.58 110
14438.72 95
14439.85 92
14440.99 95
14442.13 89
14443.26 91
14444.40 113
14445.53 133
14446.67 106
14447.80 103
14448.94 105
14450.08 114
14451.21 100
14452.35 107
14453.48 108
14454.62 109
14455.76 109
14456.89 111
14458.03 92
14459.16 92
14460.30 98
14461.44 111
14462.57 97
14463.71 101
14464.85 86
14465.98 99
14467.12 99
14468.26 89
14469.39 114
14470.53 116
14471.67 124
14472.80 96
14473.94 106
14475.08 104
14476.21 126
14477.35 113
14478.49 105
14479.62 106
14480.76 100
14481.90 101
14483.04 90
14484.17 116
14485.31 92
14486.45 115
14487.59 99
14488.72 98
14489.86 102
14491.00 100
14492.14 99
14493.27 87
14494.41 114
14495.55 109
14496.69 87
14497.82 88
14498.96 91
14500.10 105
14501.24 112
14502.38 106
14503.51 108
14504.65 96
14505.79 95
14506.93 97
14508.07 95
14509.20 112
14510.34 110
14511.48 109
14512.62 136
14513.76 101
14514.90 107
14516.03 125
14517.17 107
14518.31 143
14519.45 145
14520.59 109
14521.73 113
14522.87 116
14524.01 78
14525.14 98
14526.28 121
14527.42 92
14528.56 105
14529.70 86
14530.84 96
14531.98 116
14533.12 104
14534.26 122
14535.40 120
14536.54 107
14537.67 103
14538.81 100
14539.95 108
14541.09 109
14542.23 94
14543.37 94
14544.51 114
14545.65 93
14546.79 100
14547.93 100
14549.07 100
14550.21 114
14551.35 96
14552.49 121
14553.63 113
14554.77 100
14555.91 94
14557.05 101
14558.19 112
14559.33 106
14560.47 92
14561.61 112
14562.75 109
14563.89 108
14565.03 111
14566.17 111
14567.31 91
14568.45 112
14569.60 99
14570.74 107
14571.88 141
14573.02 103
14574.16 106
14575.30 93
14576.44 110
14577.58 112
14578.72 101
14579.86 116
14581.00 95
14582.14 96
14583.29 91
14584.43 101
14585.57 95
14586.71 95
14587.85 108
14588.99 103
14590.13 121
14591.28 104
14592.42 102
14593.56 111
14594.70 107
14595.84 101
14596.98 93
14598.13 87
14599.27 100
14600.41 77
14601.55 83
14602.69 96
14603.83 130
14604.98 111
14606.12 116
14607.26 95
14608.40 101
14609.54 119
14610.69 104
14611.83 112
14612.97 88
14614.11 101
14615.26 97
14616.40 102
14617.54 110
14618.68 104
14619.83 115
14620.97 97
14622.11 94
14623.25 99
14624.40 99
14625.54 104
14626.68 112
14627.83 97
14628.97 105
14630.11 124
14631.25 102
14632.40 110
14633.54 117
14634.68 117
14635.83 104
14636.97 97
14638.11 98
14639.26 119
14640.40 109
14641.54 93
14642.69 103
14643.83 101
14644.97 97
14646.12 89
14647.26 91
14648.41 94
14649.55 105
14650.69 98
14651.84 101
14652.98 118
14654.13 95
14655.27 99
14656.41 103
14657.56 102
14658.70 92
14659.85 88
14660.99 101
14662.13 117
14663.28 107
14664.42 100
14665.57 91
14666.71 117
14667.86 119
14669.00 104
14670.14 89
14671.29 95
14672.43 104
14673.58 94
14674.72 119
14675.87 111
14677.01 108
14678.16 106
14679.30 102
14680.45 104
14681.59 92
14682.74 104
14683.88 128
14685.03 109
14686.17 87
14687.32 98
14688.46 102
14689.61 102
14690.75 103
14691.90 89
14693.05 87
14694.19 106
14695.34 103
14696.48 140
14697.63 104
14698.77 111
14699.92 97
14701.06 121
14702.21 97
14703.36 87
14704.50 120
14705.65 100
14706.79 91
14707.94 88
14709.09 109
14710.23 83
14711.38 111
14712.53 85
14713.67 114
14714.82 95
14715.96 99
14717.11 98
14718.26 97
14719.40 110
14720.55 117
14721.70 124
14722.84 113
14723.99 122
14725.14 110
14726.28 109
14727.43 89
14728.58 98
14729.72 89
14730.87 103
14732.02 90
14733.16 79
14734.31 82
14735.46 115
14736.61 112
14737.75 122
14738.90 107
14740.05 131
14741.20 106
14742.34 80
14743.49 95
14744.64 104
14745.79 93
14746.93 85
14748.08 100
14749.23 110
14750.38 105
14751.52 94
14752.67 119
14753.82 91
14754.97 95
14756.11 101
14757.26 92
14758.41 107
14759.56 109
14760.71 98
14761.86 115
14763.00 91
14764.15 125
14765.30 105
14766.45 110
14767.60 98
14768.74 94
14769.89 106
14771.04 91
14772.19 99
14773.34 103
14774.49 116
14775.64 85
14776.79 87
14777.93 99
14779.08 119
14780.23 106
14781.38 99
14782.53 90
14783.68 91
14784.83 90
14785.98 95
14787.13 102
14788.28 100
14789.42 95
14790.57 108
14791.72 105
14792.87 101
14794.02 118
14795.17 120
14796.32 120
14797.47 99
14798.62 92
14799.77 120
14800.92 112
14802.07 107
14803.22 94
14804.37 97
14805.52 112
14806.67 118
14807.82 91
14808.97 93
14810.12 105
14811.27 93
14812.42 103
14813.57 93
14814.72 95
14815.87 88
14817.02 106
14818.17 102
14819.32 124
14820.47 93
14821.62 117
14822.77 102
14823.92 100
14825.07 103
14826.22 86
14827.37 90
14828.52 109
14829.68 109
14830.83 107
14831.98 91
14833.13 78
14834.28 115
14835.43 101
14836.58 108
14837.73 99
14838.88 111
14840.03 100
14841.19 110
14842.34 119
14843.49 124
14844.64 109
14845.79 95
14846.94 94
14848.09 111
14849.25 99
14850.40 87
14851.55 93
14852.70 96
14853.85 83
14855.00 106
14856.16 115
14857.31 92
14858.46 93
14859.61 90
14860.76 86
14861.92 111
14863.07 108
14864.22 96
14865.37 111
14866.52 81
14867.68 85
14868.83 113
14869.98 111
14871.13 87
14872.29 90
14873.44 88
14874.59 98
14875.74 96
14876.90 94
14878.05 106
14879.20 102
14880.36 101
14881.51 109
14882.66 94
14883.81 92
14884.97 94
14886.12 110
14887.27 101
14888.43 105
14889.58 97
14890.73 108
14891.89 91
14893.04 93
14894.19 94
14895.35 106
14896.50 81
14897.65 104
14898.81 101
14899.96 91
14901.11 95
14902.27 110
14903.42 98
14904.57 75
14905.73 100
14906.88 102
14908.04 110
14909.19 80
14910.34 89
14911.50 114
14912.65 105
14913.81 108
14914.96 96
14916.11 111
14917.27 101
14918.42 109
14919.58 110
14920.73 84
14921.88 89
14923.04 96
14924.19 93
14925.35 109
14926.50 86
14927.66 97
14928.81 100
14929.97 112
14931.12 97
14932.28 89
14933.43 110
14934.59 93
14935.74 81
14936.90 113
14938.05 104
14939.21 101
14940.36 109
14941.52 100
14942.67 105
14943.83 86
14944.98 88
14946.14 106
14947.29 101
14948.45 92
14949.60 96
14950.76 107
14951.91 119
14953.07 127
14954.23 114
14955.38 106
14956.54 107
14957.69 92
14958.85 106
14960.00 115
14961.16 99
14962.32 78
14963.47 126
14964.63 108
14965.78 96
14966.94 102
14968.10 99
14969.25 88
14970.41 93
14971.57 91
14972.72 101
14973.88 81
14975.04 95
14976.19 106
14977.35 110
14978.50 101
14979.66 102
14980.82 100
14981.97 111
14983.13 96
14984.29 104
14985.45 115
14986.60 89
14987.76 100
14988.92 96
14990.07 102
14991.23 91
14992.39 93
14993.54 109
14994.70 100
14995.86 103
14997.02 92
14998.17 105
14999.33 111
15000.49 77
15001.65 111
15002.80 111
15003.96 101
15005.12 106
15006.28 114
15007.43 91
15008.59 102
15009.75 99
15010.91 88
15012.07 98
15013.22 99
15014.38 92
15015.54 107
15016.70 115
15017.86 99
15019.01 82
15020.17 111
15021.33 136
15022.49 117
15023.65 82
15024.81 113
15025.96 116
15027.12 90
15028.28 109
15029.44 105
15030.60 112
15031.76 98
15032.92 130
15034.07 102
15035.23 88
15036.39 101
15037.55 101
15038.71 102
15039.87 90
15041.03 110
15042.19 109
15043.35 115
15044.50 129
15045.66 76
15046.82 114
15047.98 111
15049.14 113
15050.30 91
15051.46 128
15052.62 117
15053.78 102
15054.94 107
15056.10 96
15057.26 90
15058.42 114
15059.58 108
15060.74 93
15061.90 102
15063.06 95
15064.22 117
15065.38 106
15066.54 89
15067.70 104
15068.86 93
15070.02 90
15071.18 92
15072.34 101
15073.50 92
15074.66 96
15075.82 90
15076.98 93
15078.14 110
15079.30 102
15080.46 95
15081.62 103
15082.78 110
15083.94 144
15085.10 104
15086.26 95
15087.42 90
15088.59 112
15089.75 102
15090.91 102
15092.07 95
15093.23 90
15094.39 100
15095.55 99
15096.71 90
15097.87 81
15099.04 109
15100.20 92
15101.36 86
15102.52 87
15103.68 91
15104.84 99
15106.00 94
15107.17 102
15108.33 87
15109.49 99
15110.65 87
15111.81 100
15112.97 103
15114.14 86
15115.30 93
15116.46 88
15117.62 110
15118.78 101
15119.95 95
15121.11 95
15122.27 91
15123.43 115
15124.59 93
15125.76 108
15126.92 95
15128.08 103
15129.24 96
15130.41 99
15131.57 86
15132.73 95
15133.89 93
15135.06 85
15136.22 120
15137.38 103
15138.54 107
15139.71 103
15140.87 103
15142.03 96
15143.20 110
15144.36 110
15145.52 125
15146.69 122
15147.85 98
15149.01 98
15150.17 98
15151.34 91
15152.50 100
15153.66 104
15154.83 126
15155.99 94
15157.16 85
15158.32 111
15159.48 98
15160.65 96
15161.81 93
15162.97 112
15164.14 104
15165.30 116
15166.46 93
15167.63 103
15168.79 111
15169.96 106
15171.12 93
15172.28 82
15173.45 104
15174.61 98
15175.78 92
15176.94 101
15178.11 89
15179.27 96
15180.43 93
15181.60 114
15182.76 82
15183.93 73
15185.09 100
15186.26 98
15187.42 88
15188.59 83
15189.75 105
15190.92 103
15192.08 90
15193.25 112
15194.41 97
15195.58 85
15196.74 102
15197.91 98
15199.07 95
15200.24 107
15201.40 83
15202.57 98
15203.73 102
15204.90 78
15206.06 93
15207.23 93
15208.39 81
15209.56 102
15210.72 86
15211.89 93
15213.06 93
15214.22 82
15215.39 110
15216.55 91
15217.72 98
15218.88 101
15220.05 110
15221.22 107
15222.38 109
15223.55 86
15224.71 101
15225.88 89
15227.05 92
15228.21 81
15229.38 89
15230.55 102
15231.71 83
15232.88 93
15234.05 100
15235.21 83
15236.38 82
15237.54 107
15238.71 88
15239.88 103
15241.04 115
15242.21 117
15243.38 108
15244.55 92
15245.71 115
15246.88 94
15248.05 120
15249.21 76
15250.38 82
15251.55 80
15252.71 78
15253.88 96
15255.05 75
15256.22 102
15257.38 101
15258.55 111
15259.72 72
15260.89 84
15262.05 97
15263.22 97
15264.39 83
15265.56 90
15266.72 76
15267.89 105
15269.06 98
15270.23 78
15271.40 82
15272.56 84
15273.73 80
15274.90 104
15276.07 98
15277.24 94
15278.40 102
15279.57 109
15280.74 109
15281.91 91
15283.08 89
15284.25 86
15285.41 107
15286.58 101
15287.75 90
15288.92 112
15290.09 109
15291.26 94
15292.43 100
15293.59 78
15294.76 83
15295.93 99
15297.10 92
15298.27 83
15299.44 58
15300.61 84
15301.78 93
15302.95 92
15304.12 91
15305.28 87
15306.45 75
15307.62 91
15308.79 115
15309.96 107
15311.13 86
15312.30 106
15313.47 117
15314.64 83
15315.81 77
15316.98 94
15318.15 101
15319.32 80
15320.49 84
15321.66 78
15322.83 89
15324.00 73
15325.17 79
15326.34 79
15327.51 63
15328.68 73
15329.85 75
15331.02 82
15332.19 74
15333.36 88
15334.53 77
15335.70 101
15336.87 85
15338.04 75
15339.21 103
15340.38 101
15341.55 97
15342.72 81
15343.89 96
15345.06 93
15346.23 99
15347.41 99
15348.58 103
15349.75 84
15350.92 86
15352.09 85
15353.26 101
15354.43 59
15355.60 92
15356.77 77
15357.94 104
15359.12 112
15360.29 84
15361.46 79
15362.63 99
15363.80 101
15364.97 80
15366.14 97
15367.32 85
15368.49 89
15369.66 95
15370.83 98
15372.00 84
15373.17 88
15374.35 98
15375.52 81
15376.69 107
15377.86 83
15379.03 76
15380.21 92
15381.38 110
15382.55 83
15383.72 82
15384.90 90
15386.07 79
15387.24 93
15388.41 108
15389.58 86
15390.76 117
15391.93 79
15393.10 122
15394.27 104
15395.45 82
15396.62 105
15397.79 89
15398.97 90
15400.14 84
15401.31 80
15402.48 85
15403.66 119
15404.83 100
15406.00 94
15407.18 80
15408.35 99
15409.52 92
15410.70 76
15411.87 101
15413.04 102
15414.22 108
15415.39 88
15416.56 92
15417.74 80
15418.91 83
15420.08 97
15421.26 91
15422.43 88
15423.60 72
15424.78 108
15425.95 91
15427.13 84
15428.30 77
15429.47 79
15430.65 98
15431.82 91
15433.00 96
15434.17 80
15435.34 106
15436.52 91
15437.69 92
15438.87 109
15440.04 92
15441.22 83
15442.39 87
15443.56 99
15444.74 82
15445.91 84
15447.09 91
15448.26 102
15449.44 98
15450.61 80
15451.79 85
15452.96 92
15454.14 91
15455.31 119
15456.49 102
15457.66 97
15458.84 93
15460.01 81
15461.19 84
15462.36 96
15463.54 102
15464.71 100
15465.89 113
15467.06 92
15468.24 97
15469.42 92
15470.59 93
15471.77 101
15472.94 76
15474.12 91
15475.29 105
15476.47 97
15477.64 85
15478.82 104
15480.00 113
15481.17 105
15482.35 92
15483.52 96
15484.70 88
15485.88 118
15487.05 98
15488.23 101
15489.41 84
15490.58 85
15491.76 86
15492.93 72
15494.11 98
15495.29 114
15496.46 101
15497.64 103
15498.82 98
15499.99 82
15501.17 100
15502.35 85
15503.52 89
15504.70 85
15505.88 89
15507.05 93
15508.23 102
15509.41 105
15510.59 129
15511.76 112
15512.94 89
15514.12 114
15515.29 115
15516.47 107
15517.65 92
15518.83 96
15520.00 118
15521.18 110
15522.36 84
15523.54 80
15524.71 101
15525.89 102
15527.07 104
15528.25 100
15529.42 88
15530.60 97
15531.78 115
15532.96 82
15534.14 107
15535.31 92
15536.49 76
15537.67 96
15538.85 99
15540.03 92
15541.20 109
15542.38 101
15543.56 90
15544.74 82
15545.92 91
15547.10 95
15548.27 111
15549.45 100
15550.63 92
15551.81 95
15552.99 84
15554.17 103
15555.35 83
15556.53 88
15557.70 82
15558.88 94
15560.06 83
15561.24 100
15562.42 77
15563.60 74
15564.78 73
15565.96 95
15567.14 110
15568.32 95
15569.50 78
15570.67 102
15571.85 86
15573.03 77
15574.21 79
15575.39 84
15576.57 109
15577.75 88
15578.93 81
15580.11 88
15581.29 88
15582.47 110
15583.65 112
15584.83 80
15586.01 92
15587.19 99
15588.37 92
15589.55 99
15590.73 98
15591.91 106
15593.09 94
15594.27 100
15595.45 81
15596.63 81
15597.81 89
15598.99 108
15600.17 84
15601.35 91
15602.53 76
15603.71 75
15604.90 98
15606.08 85
15607.26 91
15608.44 88
15609.62 98
15610.80 82
15611.98 94
15613.16 87
15614.34 80
15615.52 101
15616.70 100
15617.89 74
15619.07 79
15620.25 80
15621.43 86
15622.61 99
15623.79 104
15624.97 79
15626.15 89
15627.34 100
15628.52 79
15629.70 79
15630.88 73
15632.06 116
15633.24 102
15634.43 87
15635.61 87
15636.79 108
15637.97 94
15639.15 89
15640.34 93
15641.52 95
15642.70 97
15643.88 86
15645.06 94
15646.25 71
15647.43 99
15648.61 97
15649.79 90
15650.98 96
15652.16 94
15653.34 87
15654.52 103
15655.71 92
15656.89 96
15658.07 95
15659.25 92
15660.44 103
15661.62 98
15662.80 95
15663.98 97
15665.17 100
15666.35 95
15667.53 108
15668.72 87
15669.90 82
15671.08 108
15672.27 98
15673.45 96
15674.63 92
15675.82 112
15677.00 94
15678.18 84
15679.37 91
15680.55 86
15681.73 123
15682.92 103
15684.10 92
15685.28 82
15686.47 82
15687.65 105
15688.84 87
15690.02 97
15691.20 77
15692.39 89
15693.57 100
15694.76 100
15695.94 94
15697.12 87
15698.31 108
15699.49 81
15700.68 105
15701.86 116
15703.05 124
15704.23 78
15705.41 99
15706.60 101
15707.78 116
15708.97 112
15710.15 100
15711.34 95
15712.52 103
15713.71 98
15714.89 98
15716.08 110
15717.26 101
15718.45 116
15719.63 115
15720.82 106
15722.00 99
15723.19 109
15724.37 97
15725.56 84
15726.74 93
15727.93 114
15729.11 111
15730.30 115
15731.48 105
15732.67 102
15733.85 121
15735.04 111
15736.23 109
15737.41 105
15738.60 106
15739.78 114
15740.97 102
15742.15 93
15743.34 121
15744.53 82
15745.71 102
15746.90 87
15748.08 98
15749.27 99
15750.46 114
15751.64 123
15752.83 95
15754.02 94
15755.20 108
15756.39 122
15757.57 107
15758.76 112
15759.95 80
15761.13 83
15762.32 107
15763.51 116
15764.69 103
15765.88 100
15767.07 97
15768.25 113
15769.44 104
15770.63 93
15771.82 90
15773.00 126
15774.19 109
15775.38 92
15776.56 105
15777.75 88
15778.94 93
15780.13 110
15781.31 103
15782.50 105
15783.69 89
15784.88 114
15786.06 101
15787.25 99
15788.44 98
15789.63 93
15790.81 105
15792.00 90
15793.19 97
15794.38 102
15795.56 103
15796.75 110
15797.94 108
15799.13 98
15800.32 94
15801.50 110
15802.69 93
15803.88 116
15805.07 99
15806.26 88
15807.45 114
15808.63 97
15809.82 93
15811.01 82
15812.20 120
15813.39 112
15814.58 109
15815.77 92
15816.95 110
15818.14 108
15819.33 97
15820.52 113
15821.71 107
15822.90 83
15824.09 113
15825.28 130
15826.46 88
15827.65 86
15828.84 85
15830.03 94
15831.22 97
15832.41 97
15833.60 91
15834.79 107
15835.98 106
15837.17 114
15838.36 106
15839.55 85
15840.74 104
15841.93 106
15843.12 88
15844.31 95
15845.50 95
15846.69 96
15847.88 92
15849.07 99
15850.26 94
15851.45 94
15852.64 95
15853.83 82
15855.02 83
15856.21 83
15857.40 88
15858.59 91
15859.78 89
15860.97 82
15862.16 80
15863.35 92
15864.54 111
15865.73 108
15866.92 110
15868.11 109
15869.30 108
15870.49 105
15871.68 93
15872.87 73
15874.06 101
15875.25 116
15876.45 101
15877.64 88
15878.83 82
15880.02 102
15881.21 90
15882.40 109
15883.59 81
15884.78 94
15885.97 90
15887.17 103
15888.36 96
15889.55 93
15890.74 86
15891.93 101
15893.12 99
15894.31 88
15895.51 84
15896.70 88
15897.89 112
15899.08 89
15900.27 80
15901.46 88
15902.66 102
15903.85 97
15905.04 83
15906.23 98
15907.43 93
15908.62 113
15909.81 103
15911.00 89
15912.19 85
15913.39 97
15914.58 113
15915.77 90
15916.96 86
15918.16 82
15919.35 93
15920.54 112
15921.73 95
15922.93 110
15924.12 103
15925.31 101
15926.50 108
15927.70 80
15928.89 83
15930.08 92
15931.28 112
15932.47 78
15933.66 91
15934.86 79
15936.05 82
15937.24 102
15938.44 94
15939.63 88
15940.82 102
15942.02 90
15943.21 74
15944.40 71
15945.60 82
15946.79 100
15947.98 87
15949.18 80
15950.37 92
15951.56 119
15952.76 89
15953.95 84
15955.15 94
15956.34 89
15957.53 83
15958.73 100
15959.92 97
15961.12 95
15962.31 97
15963.50 93
15964.70 96
15965.89 85
15967.09 84
15968.28 97
15969.48 108
15970.67 72
15971.86 80
15973.06 87
15974.25 96
15975.45 93
15976.64 106
15977.84 100
15979.03 77
15980.23 90
15981.42 83
15982.62 102
15983.81 81
15985.01 102
15986.20 108
15987.40 90
15988.59 83
15989.79 87
15990.98 102
15992.18 98
15993.37 89
15994.57 98
15995.76 94
15996.96 100
15998.16 121
15999.35 97
16000.55 93
16001.74 110
16002.94 104
16004.13 92
16005.33 93
16006.53 92
16007.72 83
16008.92 100
16010.11 97
16011.31 69
16012.51 99
16013.70 88
16014.90 95
16016.09 72
16017.29 79
16018.49 86
16019.68 88
16020.88 87
16022.07 102
16023.27 91
16024.47 82
16025.66 95
16026.86 93
16028.06 79
16029.25 83
16030.45 90
16031.65 107
16032.84 85
16034.04 74
16035.24 82
16036.44 105
16037.63 92
16038.83 84
16040.03 89
16041.22 86
16042.42 91
16043.62 92
16044.82 88
16046.01 91
16047.21 97
16048.41 100
16049.60 97
16050.80 87
16052.00 82
16053.20 119
16054.39 107
16055.59 85
16056.79 88
16057.99 69
16059.19 106
16060.38 95
16061.58 105
16062.78 105
16063.98 97
16065.18 98
16066.37 104
16067.57 101
16068.77 100
16069.97 85
16071.17 84
16072.36 101
16073.56 97
16074.76 85
16075.96 80
16077.16 104
16078.36 84
16079.56 77
16080.75 92
16081.95 109
16083.15 91
16084.35 108
16085.55 76
16086.75 94
16087.95 84
16089.15 83
16090.34 109
16091.54 84
16092.74 81
16093.94 96
16095.14 92
16096.34 79
16097.54 90
16098.74 85
16099.94 89
16101.14 80
16102.34 85
16103.54 78
16104.74 78
16105.93 92
16107.13 90
16108.33 84
16109.53 96
16110.73 92
16111.93 80
16113.13 95
16114.33 95
16115.53 97
16116.73 105
16117.93 89
16119.13 100
16120.33 104
16121.53 110
16122.73 89
16123.93 98
16125.13 96
16126.33 83
16127.53 80
16128.73 80
16129.94 100
16131.14 74
16132.34 68
16133.54 77
16134.74 88
16135.94 101
16137.14 91
16138.34 80
16139.54 80
16140.74 82
16141.94 90
16143.14 82
16144.34 74
16145.55 88
16146.75 88
16147.95 81
16149.15 89
16150.35 76
16151.55 121
16152.75 98
16153.95 100
16155.15 74
16156.36 78
16157.56 83
16158.76 94
16159.96 73
16161.16 65
16162.36 93
16163.57 115
16164.77 90
16165.97 89
16167.17 82
16168.37 89
16169.58 83
16170.78 86
16171.98 75
16173.18 79
16174.38 85
16175.59 118
16176.79 91
16177.99 90
16179.19 94
16180.39 83
16181.60 108
16182.80 94
16184.00 110
16185.20 104
16186.41 94
16187.61 97
16188.81 112
16190.01 80
16191.22 97
16192.42 74
16193.62 72
16194.83 76
16196.03 87
16197.23 86
16198.43 82
16199.64 88
16200.84 70
16202.04 103
16203.25 102
16204.45 81
16205.65 79
16206.86 87
16208.06 92
16209.26 107
16210.47 106
16211.67 98
16212.87 91
16214.08 106
16215.28 92
16216.49 76
16217.69 88
16218.89 104
16220.10 93
16221.30 83
16222.50 63
16223.71 96
16224.91 112
16226.12 86
16227.32 79
16228.52 73
16229.73 90
16230.93 102
16232.14 110
16233.34 103
16234.55 95
16235.75 87
16236.95 99
16238.16 82
16239.36 91
16240.57 100
16241.77 91
16242.98 102
16244.18 73
16245.39 89
16246.59 73
16247.80 92
16249.00 96
16250.21 91
16251.41 98
16252.62 94
16253.82 113
16255.03 93
16256.23 87
16257.44 92
16258.64 98
16259.85 89
16261.05 83
16262.26 82
16263.46 102
16264.67 109
16265.87 101
16267.08 80
16268.29 104
16269.49 102
16270.70 104
16271.90 86
16273.11 77
16274.31 103
16275.52 101
16276.73 93
16277.93 90
16279.14 93
16280.34 73
16281.55 101
16282.76 103
16283.96 87
16285.17 79
16286.38 99
16287.58 101
16288.79 88
16289.99 69
16291.20 92
16292.41 119
16293.61 92
16294.82 100
16296.03 98
16297.23 91
16298.44 75
16299.65 106
16300.85 76
16302.06 86
16303.27 117
16304.47 126
16305.68 109
16306.89 77
16308.10 64
16309.30 104
16310.51 76
16311.72 89
16312.92 73
16314.13 84
16315.34 95
16316.55 92
16317.75 84
16318.96 71
16320.17 82
16321.38 95
16322.58 110
16323.79 115
16325.00 72
16326.21 81
16327.42 112
16328.62 98
16329.83 103
16331.04 89
16332.25 78
16333.46 88
16334.66 82
16335.87 89
16337.08 100
16338.29 95
16339.50 74
16340.70 87
16341.91 95
16343.12 105
16344.33 71
16345.54 82
16346.75 74
16347.96 74
16349.16 102
16350.37 102
16351.58 96
16352.79 71
16354.00 84
16355.21 91
16356.42 95
16357.63 80
16358.83 90
16360.04 79
16361.25 86
16362.46 102
16363.67 98
16364.88 84
16366.09 72
16367.30 105
16368.51 105
16369.72 84
16370.93 78
16372.14 89
16373.35 74
16374.56 89
16375.76 88
16376.97 83
16378.18 98
16379.39 95
16380.60 81
16381.81 72
16383.02 84
16384.23 87
16385.44 79
16386.65 95
16387.86 93
16389.07 83
16390.28 90
16391.49 96
16392.70 103
16393.91 91
16395.12 82
16396.33 115
16397.55 100
16398.76 62
16399.97 79
16401.18 87
16402.39 76
16403.60 74
16404.81 75
16406.02 98
16407.23 76
16408.44 90
16409.65 110
16410.86 83
16412.07 64
16413.28 65
16414.50 107
16415.71 93
16416.92 87
16418.13 98
16419.34 79
16420.55 90
16421.76 65
16422.97 98
16424.19 92
16425.40 89
16426.61 82
16427.82 74
16429.03 69
16430.24 92
16431.46 111
16432.67 83
16433.88 78
16435.09 84
16436.30 115
16437.51 78
16438.73 97
16439.94 83
16441.15 85
16442.36 78
16443.57 84
16444.79 72
16446.00 80
16447.21 88
16448.42 87
16449.64 88
16450.85 82
16452.06 102
16453.27 100
16454.49 98
16455.70 102
16456.91 91
16458.12 89
16459.34 100
16460.55 76
16461.76 70
16462.97 74
16464.19 89
16465.40 115
16466.61 87
16467.83 88
16469.04 66
16470.25 89
16471.47 89
16472.68 84
16473.89 86
16475.11 107
16476.32 104
16477.53 87
16478.75 80
16479.96 95
16481.17 95
16482.39 91
16483.60 87
16484.81 82
16486.03 93
16487.24 71
16488.45 78
16489.67 79
16490.88 73
16492.10 77
16493.31 86
16494.52 86
16495.74 92
16496.95 75
16498.17 83
16499.38 89
16500.59 72
16501.81 76
16503.02 78
16504.24 99
16505.45 93
16506.67 95
16507.88 95
16509.10 88
16510.31 78
16511.52 88
16512.74 68
16513.95 90
16515.17 84
16516.38 98
16517.60 76
16518.81 73
16520.03 82
16521.24 84
16522.46 97
16523.67 103
16524.89 80
16526.10 71
16527.32 77
16528.53 106
16529.75 101
16530.96 80
16532.18 102
16533.40 85
16534.61 88
16535.83 82
16537.04 106
16538.26 93
16539.47 108
16540.69 86
16541.91 78
16543.12 82
16544.34 77
16545.55 93
16546.77 112
16547.98 82
16549.20 87
16550.42 95
16551.63 100
16552.85 91
16554.07 65
16555.28 76
16556.50 85
16557.71 80
16558.93 95
16560.15 94
16561.36 86
16562.58 89
16563.80 95
16565.01 89
16566.23 87
16567.45 62
16568.66 81
16569.88 92
16571.10 85
16572.31 81
16573.53 90
16574.75 89
16575.96 80
16577.18 93
16578.40 92
16579.62 77
16580.83 65
16582.05 88
16583.27 97
16584.48 101
16585.70 75
16586.92 85
16588.14 103
16589.35 107
16590.57 77
16591.79 84
16593.01 91
16594.23 86
16595.44 98
16596.66 102
16597.88 82
16599.10 77
16600.31 78
16601.53 86
16602.75 66
16603.97 69
16605.19 102
16606.40 110
16607.62 109
16608.84 85
16610.06 72
16611.28 73
16612.50 101
16613.71 88
16614.93 89
16616.15 94
16617.37 88
16618.59 94
16619.81 76
16621.03 64
16622.24 96
16623.46 106
16624.68 81
16625.90 101
16627.12 85
16628.34 99
16629.56 86
16630.78 77
16632.00 72
16633.21 98
16634.43 105
16635.65 65
16636.87 78
16638.09 92
16639.31 78
16640.53 78
16641.75 87
16642.97 77
16644.19 89
16645.41 83
16646.63 81
16647.85 87
16649.07 85
16650.29 78
16651.51 89
16652.73 84
16653.95 85
16655.17 78
16656.39 67
16657.61 74
16658.83 90
16660.05 98
16661.27 95
16662.49 78
16663.71 90
16664.93 90
16666.15 69
16667.37 79
16668.59 95
16669.81 108
16671.03 88
16672.25 90
16673.47 104
16674.69 93
16675.91 90
16677.13 65
16678.35 91
16679.57 82
16680.80 99
16682.02 98
16683.24 93
16684.46 73
16685.68 91
16686.90 94
16688.12 102
16689.34 90
16690.56 79
16691.79 91
16693.01 93
16694.23 90
16695.45 73
16696.67 70
16697.89 95
16699.11 79
16700.34 78
16701.56 78
16702.78 79
16704.00 83
16705.22 84
16706.44 85
16707.67 81
16708.89 82
16710.11 96
16711.33 83
16712.55 76
16713.78 72
16715.00 81
16716.22 103
16717.44 95
16718.67 75
16719.89 85
16721.11 80
16722.33 86
16723.55 83
16724.78 94
16726.00 94
16727.22 90
16728.45 81
16729.67 86
16730.89 75
16732.11 94
16733.34 106
16734.56 87
16735.78 82
16737.00 89
16738.23 91
16739.45 98
16740.67 94
16741.90 92
16743.12 82
16744.34 107
16745.57 103
16746.79 101
16748.01 70
16749.24 77
16750.46 90
16751.68 95
16752.91 93
16754.13 85
16755.35 98
16756.58 97
16757.80 93
16759.03 94
16760.25 93
16761.47 105
16762.70 77
16763.92 73
16765.14 101
16766.37 92
16767.59 80
16768.82 86
16770.04 114
16771.27 84
16772.49 80
16773.71 83
16774.94 83
16776.16 80
16777.39 98
16778.61 76
16779.84 86
16781.06 99
16782.29 99
16783.51 102
16784.73 115
16785.96 76
16787.18 107
16788.41 100
16789.63 87
16790.86 86
16792.08 87
16793.31 104
16794.53 82
16795.76 95
16796.98 90
16798.21 84
16799.43 84
16800.66 73
16801.89 86
16803.11 76
16804.34 84
16805.56 99
16806.79 105
16808.01 85
16809.24 84
16810.46 92
16811.69 79
16812.91 89
16814.14 87
16815.37 91
16816.59 96
16817.82 76
16819.04 92
16820.27 89
16821.50 76
16822.72 76
16823.95 92
16825.17 81
16826.40 80
16827.63 84
16828.85 70
16830.08 87
16831.31 79
16832.53 98
16833.76 84
16834.99 75
16836.21 69
16837.44 76
16838.67 86
16839.89 78
16841.12 73
16842.35 74
16843.57 93
16844.80 81
16846.03 83
16847.25 86
16848.48 74
16849.71 84
16850.93 77
16852.16 91
16853.39 90
16854.62 66
16855.84 70
16857.07 85
16858.30 84
16859.53 98
16860.75 93
16861.98 89
16863.21 80
16864.44 85
16865.66 74
16866.89 81
16868.12 81
16869.35 66
16870.57 82
16871.80 99
16873.03 84
16874.26 95
16875.49 73
16876.71 84
16877.94 82
16879.17 91
16880.40 68
16881.63 80
16882.86 84
16884.08 86
16885.31 72
16886.54 106
16887.77 77
16889.00 100
16890.23 83
16891.45 80
16892.68 86
16893.91 77
16895.14 81
16896.37 77
16897.60 86
16898.83 81
16900.06 77
16901.29 99
16902.51 90
16903.74 62
16904.97 82
16906.20 79
16907.43 98
16908.66 97
16909.89 96
16911.12 73
16912.35 75
16913.58 87
16914.81 79
16916.04 87
16917.27 80
16918.50 71
16919.73 82
16920.95 83
16922.18 81
16923.41 74
16924.64 91
16925.87 94
16927.10 86
16928.33 95
16929.56 74
16930.79 88
16932.02 88
16933.25 76
16934.48 76
16935.71 102
16936.94 88
16938.18 86
16939.41 76
16940.64 69
16941.87 79
16943.10 79
16944.33 73
16945.56 70
16946.79 72
16948.02 94
16949.25 76
16950.48 79
16951.71 79
16952.94 93
16954.17 89
16955.40 89
16956.64 98
16957.87 80
16959.10 92
16960.33 91
16961.56 94
16962.79 76
16964.02 80
16965.25 108
16966.48 89
16967.72 80
16968.95 78
16970.18 91
16971.41 73
16972.64 86
16973.87 81
16975.11 85
16976.34 62
16977.57 77
16978.80 75
16980.03 79
16981.26 73
16982.50 81
16983.73 74
16984.96 72
16986.19 82
16987.42 74
16988.66 97
16989.89 78
16991.12 86
16992.35 68
16993.59 76
16994.82 79
16996.05 83
16997.28 85
16998.52 74
16999.75 66
17000.98 68
17002.21 82
17003.45 72
17004.68 79
17005.91 75
17007.14 74
17008.38 89
17009.61 72
17010.84 73
17012.08 62
17013.31 77
17014.54 91
17015.78 90
17017.01 86
17018.24 80
17019.47 83
17020.71 75
17021.94 65
17023.17 76
17024.41 93
17025.64 80
17026.88 82
17028.11 90
17029.34 75
17030.58 73
17031.81 77
17033.04 84
17034.28 89
17035.51 64
17036.75 96
17037.98 70
17039.21 82
17040.45 68
17041.68 83
17042.92 77
17044.15 83
17045.38 95
17046.62 81
17047.85 82
17049.09 77
17050.32 90
17051.56 90
17052.79 71
17054.02 81
17055.26 85
17056.49 84
17057.73 73
17058.96 91
17060.20 80
17061.43 72
17062.67 92
17063.90 77
17065.14 84
17066.37 81
17067.61 81
17068.84 78
17070.08 87
17071.31 72
17072.55 88
17073.78 77
17075.02 72
17076.25 73
17077.49 64
17078.72 74
17079.96 76
17081.20 77
17082.43 62
17083.67 82
17084.90 73
17086.14 69
17087.37 74
17088.61 88
17089.85 58
17091.08 81
17092.32 71
17093.55 68
17094.79 72
17096.03 74
17097.26 74
17098.50 78
17099.73 60
17100.97 64
17102.21 71
17103.44 92
17104.68 78
17105.92 83
17107.15 94
17108.39 80
17109.63 69
17110.86 87
17112.10 80
17113.34 79
17114.57 87
17115.81 78
17117.05 79
17118.28 59
17119.52 85
17120.76 95
17121.99 94
17123.23 82
17124.47 89
17125.70 93
17126.94 81
17128.18 81
17129.42 78
17130.65 73
17131.89 100
17133.13 85
17134.37 94
17135.60 100
17136.84 97
17138.08 86
17139.32 89
17140.55 61
17141.79 85
17143.03 91
17144.27 107
17145.50 60
17146.74 92
17147.98 84
17149.22 79
17150.46 86
17151.69 70
17152.93 62
17154.17 77
17155.41 74
17156.65 74
17157.89 73
17159.12 94
17160.36 81
17161.60 80
17162.84 105
17164.08 61
17165.32 80
17166.56 97
17167.79 81
17169.03 81
17170.27 93
17171.51 69
17172.75 97
17173.99 98
17175.23 74
17176.47 83
17177.70 76
17178.94 80
17180.18 74
17181.42 96
17182.66 91
17183.90 79
17185.14 93
17186.38 82
17187.62 77
17188.86 70
17190.10 82
17191.34 81
17192.58 73
17193.82 79
17195.06 91
17196.30 76
17197.54 79
17198.78 73
17200.01 78
17201.25 76
17202.49 89
17203.73 85
17204.97 74
17206.21 89
17207.45 98
17208.70 66
17209.94 70
17211.18 82
17212.42 81
17213.66 82
17214.90 64
17216.14 65
17217.38 82
17218.62 79
17219.86 63
17221.10 77
17222.34 71
17223.58 69
17224.82 74
17226.06 89
17227.30 87
17228.54 70
17229.78 80
17231.03 83
17232.27 94
17233.51 67
17234.75 84
17235.99 79
17237.23 85
17238.47 83
17239.71 75
17240.95 90
17242.20 56
17243.44 69
17244.68 91
17245.92 71
17247.16 93
17248.40 72
17249.65 65
17250.89 73
17252.13 81
17253.37 69
17254.61 58
17255.85 76
17257.10 52
17258.34 74
17259.58 71
17260.82 55
17262.06 82
17263.31 81
17264.55 82
17265.79 82
17267.03 86
17268.27 80
17269.52 93
17270.76 76
17272.00 83
17273.24 75
17274.49 87
17275.73 79
17276.97 69
17278.22 75
17279.46 70
17280.70 77
17281.94 84
17283.19 79
17284.43 73
17285.67 82
17286.91 69
17288.16 80
17289.40 77
17290.64 62
17291.89 82
17293.13 69
17294.37 76
17295.62 92
17296.86 81
17298.10 78
17299.35 70
17300.59 81
17301.83 80
17303.08 84
17304.32 70
17305.56 84
17306.81 85
17308.05 71
17309.30 74
17310.54 76
17311.78 88
17313.03 94
17314.27 84
17315.52 84
17316.76 78
17318.00 81
17319.25 80
17320.49 73
17321.74 72
17322.98 70
17324.23 59
17325.47 88
17326.71 59
17327.96 74
17329.20 81
17330.45 93
17331.69 69
17332.94 66
17334.18 69
17335.43 77
17336.67 78
17337.92 74
17339.16 77
17340.41 71
17341.65 72
17342.90 58
17344.14 84
17345.39 75
17346.63 85
17347.88 78
17349.12 82
17350.37 80
17351.61 69
17352.86 73
17354.10 75
17355.35 77
17356.59 94
17357.84 73
17359.08 82
17360.33 67
17361.58 65
17362.82 85
17364.07 84
17365.31 78
17366.56 83
17367.80 58
17369.05 74
17370.30 68
17371.54 78
17372.79 73
17374.03 58
17375.28 74
17376.53 75
17377.77 76
17379.02 79
17380.27 72
17381.51 81
17382.76 68
17384.01 80
17385.25 77
17386.50 85
17387.75 77
17388.99 87
17390.24 86
17391.49 70
17392.73 80
17393.98 91
17395.23 84
17396.47 76
17397.72 64
17398.97 72
17400.21 75
17401.46 88
17402.71 73
17403.96 98
17405.20 90
17406.45 84
17407.70 59
17408.94 79
17410.19 73
17411.44 90
17412.69 91
17413.93 88
17415.18 69
17416.43 64
17417.68 90
17418.93 99
17420.17 71
17421.42 79
17422.67 87
17423.92 116
17425.16 106
17426.41 68
17427.66 59
17428.91 85
17430.16 88
17431.41 91
17432.65 78
17433.90 88
17435.15 71
17436.40 94
17437.65 85
17438.90 64
17440.14 58
17441.39 68
17442.64 90
17443.89 63
17445.14 67
17446.39 72
17447.64 95
17448.88 73
17450.13 69
17451.38 63
17452.63 85
17453.88 92
17455.13 74
17456.38 67
17457.63 65
17458.88 82
17460.13 96
17461.38 74
17462.62 67
17463.87 69
17465.12 100
17466.37 78
17467.62 63
17468.87 73
17470.12 92
17471.37 106
17472.62 75
17473.87 98
17475.12 76
17476.37 86
17477.62 77
17478.87 63
17480.12 65
17481.37 67
17482.62 88
17483.87 76
17485.12 73
17486.37 62
17487.62 89
17488.87 89
17490.12 87
17491.37 71
17492.62 88
17493.87 100
17495.12 89
17496.37 66
17497.62 72
17498.87 75
17500.12 88
17501.38 67
17502.63 60
17503.88 69
17505.13 64
17506.38 101
17507.63 76
17508.88 79
17510.13 72
17511.38 74
17512.63 80
17513.89 75
17515.14 68
17516.39 86
17517.64 82
17518.89 71
17520.14 71
17521.39 71
17522.64 78
17523.90 58
17525.15 76
17526.40 72
17527.65 59
17528.90 85
17530.15 80
17531.41 77
17532.66 73
17533.91 66
17535.16 88
17536.41 73
17537.67 83
17538.92 76
17540.17 88
17541.42 82
17542.67 71
17543.93 87
17545.18 79
17546.43 76
17547.68 68
17548.94 85
17550.19 72
17551.44 96
17552.69 85
17553.95 75
17555.20 74
17556.45 83
17557.70 86
17558.96 84
17560.21 81
17561.46 77
17562.72 77
17563.97 75
17565.22 69
17566.47 98
17567.73 85
17568.98 84
17570.23 67
17571.49 67
17572.74 69
17573.99 67
17575.25 63
17576.50 79
17577.75 71
17579.01 60
17580.26 64
17581.51 74
17582.77 64
17584.02 78
17585.28 71
17586.53 79
17587.78 70
17589.04 53
17590.29 70
17591.54 82
17592.80 70
17594.05 77
17595.31 87
17596.56 60
17597.81 73
17599.07 61
17600.32 87
17601.58 72
17602.83 78
17604.09 84
17605.34 78
17606.60 75
17607.85 82
17609.10 69
17610.36 89
17611.61 85
17612.87 56
17614.12 84
17615.38 88
17616.63 76
17617.89 76
17619.14 76
17620.40 71
17621.65 68
17622.91 80
17624.16 65
17625.42 68
17626.67 84
17627.93 83
17629.18 83
17630.44 61
17631.69 61
17632.95 60
17634.21 56
17635.46 75
17636.72 63
17637.97 91
17639.23 79
17640.48 80
17641.74 85
17642.99 64
17644.25 63
17645.51 76
17646.76 72
17648.02 76
17649.27 63
17650.53 69
17651.79 94
17653.04 87
17654.30 77
17655.55 54
17656.81 74
17658.07 82
17659.32 75
17660.58 65
17661.84 73
17663.09 70
17664.35 81
17665.61 67
17666.86 84
17668.12 76
17669.38 69
17670.63 88
17671.89 70
17673.15 73
17674.40 68
17675.66 83
17676.92 62
17678.17 69
17679.43 77
17680.69 83
17681.95 81
17683.20 71
17684.46 86
17685.72 88
17686.98 70
17688.23 71
17689.49 91
17690.75 79
17692.01 81
17693.26 53
17694.52 65
17695.78 87
17697.04 80
17698.29 96
17699.55 87
17700.81 76
17702.07 62
17703.32 77
17704.58 77
17705.84 77
17707.10 59
17708.36 73
17709.62 78
17710.87 68
17712.13 65
17713.39 55
17714.65 76
17715.91 100
17717.17 76
17718.42 68
17719.68 71
17720.94 73
17722.20 58
17723.46 61
17724.72 72
17725.98 65
17727.23 83
17728.49 60
17729.75 66
17731.01 45
17732.27 83
17733.53 48
17734.79 52
17736.05 63
17737.31 60
17738.57 73
17739.82 67
17741.08 74
17742.34 75
17743.60 78
17744.86 62
17746.12 76
17747.38 78
17748.64 73
17749.90 68
17751.16 76
17752.42 72
17753.68 74
17754.94 90
17756.20 88
17757.46 66
17758.72 84
17759.98 79
17761.24 69
17762.50 70
17763.76 71
17765.02 78
17766.28 67
17767.54 68
17768.80 58
17770.06 85
17771.32 71
17772.58 70
17773.84 70
17775.10 74
17776.36 69
17777.62 83
17778.88 96
17780.14 79
17781.40 88
17782.67 73
17783.93 76
17785.19 62
17786.45 76
17787.71 72
17788.97 83
17790.23 74
17791.49 74
17792.75 79
17794.01 68
17795.28 62
17796.54 95
17797.80 79
17799.06 71
17800.32 73
17801.58 74
17802.84 59
17804.11 62
17805.37 79
17806.63 73
17807.89 70
17809.15 68
17810.41 78
17811.68 63
17812.94 62
17814.20 89
17815.46 88
17816.72 87
17817.99 60
17819.25 81
17820.51 74
17821.77 80
17823.03 71
17824.30 79
17825.56 66
17826.82 82
17828.08 77
17829.35 75
17830.61 63
17831.87 68
17833.13 69
17834.40 66
17835.66 55
17836.92 82
17838.18 83
17839.45 71
17840.71 73
17841.97 63
17843.24 70
17844.50 55
17845.76 73
17847.02 89
17848.29 91
17849.55 57
17850.81 63
17852.08 71
17853.34 80
17854.60 74
17855.87 71
17857.13 87
17858.39 79
17859.66 87
17860.92 68
17862.18 90
17863.45 73
17864.71 74
17865.98 55
17867.24 51
17868.50 49
17869.77 68
17871.03 72
17872.30 64
17873.56 74
17874.82 71
17876.09 96
17877.35 50
17878.62 58
17879.88 53
17881.14 78
17882.41 71
17883.67 58
17884.94 68
17886.20 56
17887.47 77
17888.73 78
17890.00 66
17891.26 66
17892.52 67
17893.79 84
17895.05 66
17896.32 76
17897.58 66
17898.85 83
17900.11 84
17901.38 87
17902.64 78
17903.91 65
17905.17 64
17906.44 79
17907.70 85
17908.97 77
17910.23 77
17911.50 103
17912.77 82
17914.03 71
17915.30 66
17916.56 79
17917.83 82
17919.09 92
17920.36 73
17921.62 74
17922.89 71
17924.16 76
17925.42 82
17926.69 71
17927.95 68
17929.22 80
17930.49 77
17931.75 88
17933.02 79
17934.28 80
17935.55 88
17936.82 75
17938.08 84
17939.35 79
17940.62 70
17941.88 87
17943.15 72
17944.42 88
17945.68 78
17946.95 82
17948.22 77
17949.48 78
17950.75 72
17952.02 81
17953.28 85
17954.55 79
17955.82 83
17957.08 75
17958.35 65
17959.62 84
17960.88 79
17962.15 71
17963.42 69
17964.69 70
17965.95 71
17967.22 74
17968.49 71
17969.76 79
17971.02 72
17972.29 80
17973.56 65
17974.83 76
17976.09 77
17977.36 73
17978.63 63
17979.90 80
17981.16 83
17982.43 75
17983.70 75
17984.97 88
17986.24 74
17987.50 70
17988.77 60
17990.04 65
17991.31 56
17992.58 61
17993.84 70
17995.11 78
17996.38 70
17997.65 65
17998.92 57
18000.19 64
18001.46 77
18002.72 76
18003.99 63
18005.26 60
18006.53 65
18007.80 66
18009.07 57
18010.34 55
18011.61 76
18012.87 76
18014.14 73
18015.41 69
18016.68 66
18017.95 65
18019.22 72
18020.49 78
18021.76 69
18023.03 70
18024.30 68
18025.57 73
18026.84 78
18028.11 76
18029.37 60
18030.64 79
18031.91 55
18033.18 63
18034.45 67
18035.72 66
18036.99 60
18038.26 64
18039.53 78
18040.80 71
18042.07 53
18043.34 62
18044.61 66
18045.88 72
18047.15 74
18048.42 74
18049.69 71
18050.96 52
18052.23 54
18053.50 63
18054.77 68
18056.05 59
18057.32 55
18058.59 63
18059.86 72
18061.13 76
18062.40 78
18063.67 80
18064.94 83
18066.21 77
18067.48 83
18068.75 74
18070.02 53
18071.29 58
18072.57 66
18073.84 98
18075.11 66
18076.38 93
18077.65 67
18078.92 66
18080.19 68
18081.46 69
18082.74 72
18084.01 69
18085.28 79
18086.55 101
18087.82 82
18089.09 78
18090.37 79
18091.64 82
18092.91 77
18094.18 67
18095.45 57
18096.72 68
18098.00 64
18099.27 52
18100.54 85
18101.81 70
18103.08 73
18104.36 74
18105.63 71
18106.90 69
18108.17 53
18109.45 65
18110.72 63
18111.99 83
18113.26 72
18114.54 80
18115.81 74
18117.08 53
18118.35 70
18119.63 79
18120.90 72
18122.17 69
18123.44 60
18124.72 76
18125.99 73
18127.26 75
18128.54 75
18129.81 78
18131.08 102
18132.36 81
18133.63 94
18134.90 62
18136.18 76
18137.45 89
18138.72 68
18140.00 62
18141.27 59
18142.54 80
18143.82 67
18145.09 81
18146.36 60
18147.64 80
18148.91 74
18150.19 70
18151.46 73
18152.73 65
18154.01 62
18155.28 78
18156.55 87
18157.83 64
18159.10 51
18160.38 65
18161.65 83
18162.93 72
18164.20 80
18165.47 57
18166.75 81
18168.02 79
18169.30 87
18170.57 74
18171.85 73
18173.12 70
18174.40 82
18175.67 66
18176.95 76
18178.22 95
18179.50 86
18180.77 75
18182.04 75
18183.32 78
18184.59 71
18185.87 75
18187.15 57
18188.42 58
18189.70 68
18190.97 83
18192.25 83
18193.52 68
18194.80 55
18196.07 70
18197.35 58
18198.62 76
18199.90 67
18201.17 73
18202.45 77
18203.73 73
18205.00 97
18206.28 85
18207.55 68
18208.83 66
18210.10 65
18211.38 64
18212.66 74
18213.93 63
18215.21 59
18216.48 61
18217.76 70
18219.04 62
18220.31 72
18221.59 67
18222.87 88
18224.14 87
18225.42 70
18226.70 71
18227.97 68
18229.25 72
18230.53 70
18231.80 79
18233.08 65
18234.36 67
18235.63 70
18236.91 63
18238.19 55
18239.46 66
18240.74 76
18242.02 80
18243.29 68
18244.57 64
18245.85 74
18247.13 70
18248.40 74
18249.68 68
18250.96 70
18252.24 54
18253.51 58
18254.79 51
18256.07 69
18257.35 83
18258.62 64
18259.90 73
18261.18 65
18262.46 77
18263.73 63
18265.01 64
18266.29 59
18267.57 65
18268.85 56
18270.12 77
18271.40 65
18272.68 80
18273.96 65
18275.24 65
18276.51 69
18277.79 69
18279.07 78
18280.35 81
18281.63 78
18282.91 84
18284.18 69
18285.46 56
18286.74 76
18288.02 63
18289.30 67
18290.58 77
18291.86 80
18293.14 54
18294.41 68
18295.69 61
18296.97 73
18298.25 97
18299.53 62
18300.81 78
18302.09 74
18303.37 70
18304.65 74
18305.93 71
18307.21 65
18308.49 72
18309.76 82
18311.04 91
18312.32 74
18313.60 77
18314.88 59
18316.16 71
18317.44 65
18318.72 65
18320.00 82
18321.28 65
18322.56 69
18323.84 69
18325.12 71
18326.40 69
18327.68 79
18328.96 56
18330.24 71
18331.52 70
18332.80 64
18334.08 62
18335.36 61
18336.64 78
18337.92 63
18339.20 82
18340.48 69
18341.76 70
18343.05 77
18344.33 72
18345.61 74
18346.89 65
18348.17 70
18349.45 69
18350.73 74
18352.01 88
18353.29 68
18354.57 80
18355.85 65
18357.13 78
18358.42 68
18359.70 76
18360.98 75
18362.26 77
18363.54 64
18364.82 82
18366.10 74
18367.38 62
18368.67 93
18369.95 68
18371.23 70
18372.51 63
18373.79 77
18375.07 74
18376.36 73
18377.64 71
18378.92 67
18380.20 65
18381.48 79
18382.77 69
18384.05 101
18385.33 62
18386.61 67
18387.89 70
18389.18 53
18390.46 81
18391.74 62
18393.02 72
18394.31 77
18395.59 68
18396.87 67
18398.15 59
18399.44 82
18400.72 76
18402.00 64
18403.28 71
18404.57 78
18405.85 78
18407.13 80
18408.41 75
18409.70 84
18410.98 65
18412.26 78
18413.55 61
18414.83 56
18416.11 65
18417.40 68
18418.68 75
18419.96 60
18421.25 73
18422.53 85
18423.81 81
18425.10 73
18426.38 74
18427.66 65
18428.95 76
18430.23 72
18431.51 68
18432.80 74
18434.08 67
18435.37 68
18436.65 84
18437.93 69
18439.22 81
18440.50 72
18441.79 71
18443.07 73
18444.35 77
18445.64 87
18446.92 59
18448.21 68
18449.49 79
18450.78 98
18452.06 73
18453.34 59
18454.63 68
18455.91 72
18457.20 77
18458.48 53
18459.77 71
18461.05 60
18462.34 96
18463.62 74
18464.91 69
18466.19 61
18467.48 82
18468.76 76
18470.05 83
18471.33 66
18472.62 79
18473.90 92
18475.19 67
18476.47 78
18477.76 78
18479.04 73
18480.33 79
18481.61 74
18482.90 66
18484.18 86
18485.47 60
18486.76 85
18488.04 90
18489.33 74
18490.61 81
18491.90 90
18493.18 87
18494.47 78
18495.76 74
18497.04 77
18498.33 80
18499.61 59
18500.90 71
18502.19 67
18503.47 87
18504.76 68
18506.05 91
18507.33 102
18508.62 86
18509.90 63
18511.19 86
18512.48 95
18513.76 94
18515.05 83
18516.34 71
18517.62 97
18518.91 77
18520.20 70
18521.48 63
18522.77 88
18524.06 90
18525.35 80
18526.63 74
18527.92 83
18529.21 88
18530.49 82
18531.78 84
18533.07 74
18534.36 86
18535.64 78
18536.93 72
18538.22 73
18539.50 73
18540.79 70
18542.08 63
18543.37 62
18544.66 62
18545.94 70
18547.23 59
18548.52 67
18549.81 74
18551.09 83
18552.38 77
18553.67 78
18554.96 73
18556.25 79
18557.53 78
18558.82 89
18560.11 71
18561.40 73
18562.69 58
18563.98 72
18565.26 71
18566.55 84
18567.84 74
18569.13 80
18570.42 90
18571.71 76
18572.99 80
18574.28 62
18575.57 73
18576.86 84
18578.15 75
18579.44 76
18580.73 90
18582.02 67
18583.31 68
18584.59 59
18585.88 54
18587.17 66
18588.46 83
18589.75 65
18591.04 60
18592.33 59
18593.62 69
18594.91 81
18596.20 50
18597.49 77
18598.78 66
18600.07 71
18601.36 65
18602.65 81
18603.94 70
18605.23 69
18606.52 49
18607.81 82
18609.09 75
18610.38 63
18611.67 82
18612.96 58
18614.25 64
18615.55 57
18616.84 77
18618.13 77
18619.42 71
18620.71 63
18622.00 73
18623.29 76
18624.58 74
18625.87 67
18627.16 61
18628.45 67
18629.74 69
18631.03 62
18632.32 64
18633.61 78
18634.90 70
18636.19 110
18637.48 88
18638.77 62
18640.07 52
18641.36 65
18642.65 72
18643.94 61
18645.23 56
18646.52 72
18647.81 73
18649.10 70
18650.40 69
18651.69 57
18652.98 76
18654.27 67
18655.56 78
18656.85 59
18658.14 67
18659.44 70
18660.73 66
18662.02 63
18663.31 61
18664.60 49
18665.89 78
18667.19 60
18668.48 79
18669.77 65
18671.06 60
18672.35 75
18673.65 68
18674.94 67
18676.23 65
18677.52 65
18678.82 57
18680.11 92
18681.40 67
18682.69 73
18683.99 70
18685.28 71
18686.57 72
18687.86 69
18689.16 80
18690.45 70
18691.74 70
18693.03 60
18694.33 57
18695.62 63
18696.91 64
18698.21 63
18699.50 43
18700.79 67
18702.09 79
18703.38 53
18704.67 65
18705.97 78
18707.26 81
18708.55 66
18709.85 58
18711.14 88
18712.43 50
18713.73 55
18715.02 56
18716.31 74
18717.61 62
18718.90 75
18720.19 71
18721.49 74
18722.78 71
18724.08 74
18725.37 71
18726.66 71
18727.96 68
18729.25 56
18730.55 79
18731.84 70
18733.13 63
18734.43 62
18735.72 63
18737.02 52
18738.31 78
18739.61 83
18740.90 82
18742.19 73
18743.49 60
18744.78 67
18746.08 73
18747.37 66
18748.67 57
18749.96 53
18751.26 65
18752.55 77
18753.85 66
18755.14 64
18756.44 59
18757.73 77
18759.03 76
18760.32 80
18761.62 55
18762.91 70
18764.21 70
18765.50 81
18766.80 62
18768.09 68
18769.39 71
18770.69 71
18771.98 66
18773.28 72
18774.57 77
18775.87 58
18777.16 86
18778.46 65
18779.76 71
18781.05 56
18782.35 64
18783.64 81
18784.94 90
18786.24 70
18787.53 53
18788.83 73
18790.12 80
18791.42 70
18792.72 66
18794.01 55
18795.31 55
18796.61 61
18797.90 75
18799.20 77
18800.49 62
18801.79 71
18803.09 58
18804.38 66
18805.68 71
18806.98 62
18808.28 73
18809.57 70
18810.87 75
18812.17 76
18813.46 83
18814.76 65
18816.06 73
18817.35 75
18818.65 75
18819.95 62
18821.25 54
18822.54 57
18823.84 73
18825.14 63
18826.44 50
18827.73 84
18829.03 74
18830.33 71
18831.63 71
18832.92 73
18834.22 69
18835.52 65
18836.82 73
18838.11 69
18839.41 79
18840.71 80
18842.01 56
18843.31 68
18844.60 51
18845.90 60
18847.20 70
18848.50 73
18849.80 63
18851.10 73
18852.39 69
18853.69 57
18854.99 68
18856.29 65
18857.59 69
18858.89 85
18860.18 78
18861.48 82
18862.78 78
18864.08 86
18865.38 101
18866.68 78
18867.98 55
18869.28 72
18870.58 63
18871.87 73
18873.17 58
18874.47 83
18875.77 101
18877.07 83
18878.37 70
18879.67 76
18880.97 63
18882.27 62
18883.57 72
18884.87 84
18886.17 64
18887.47 71
18888.77 80
18890.07 79
18891.36 74
18892.66 57
18893.96 90
18895.26 76
18896.56 85
18897.86 78
18899.16 83
18900.46 68
18901.76 68
18903.06 65
18904.36 58
18905.66 63
18906.96 52
18908.27 75
18909.57 68
18910.87 76
18912.17 47
18913.47 64
18914.77 72
18916.07 76
18917.37 78
18918.67 88
18919.97 71
18921.27 79
18922.57 73
18923.87 73
18925.17 65
18926.47 68
18927.77 74
18929.08 75
18930.38 70
18931.68 67
18932.98 74
18934.28 50
18935.58 60
18936.88 58
18938.18 76
18939.49 87
18940.79 75
18942.09 65
18943.39 66
18944.69 73
18945.99 67
18947.29 73
18948.60 55
18949.90 55
18951.20 62
18952.50 76
18953.80 64
18955.11 57
18956.41 59
18957.71 82
18959.01 80
18960.31 61
18961.62 60
18962.92 76
18964.22 71
18965.52 60
18966.82 70
18968.13 58
18969.43 67
18970.73 86
18972.03 65
18973.34 52
18974.64 81
18975.94 87
18977.24 78
18978.55 61
18979.85 62
18981.15 65
18982.46 89
18983.76 75
18985.06 65
18986.36 60
18987.67 77
18988.97 83
18990.27 71
18991.58 60
18992.88 66
18994.18 65
18995.49 67
18996.79 69
18998.09 68
18999.40 52
19000.70 52
19002.00 63
19003.31 57
19004.61 50
19005.91 66
19007.22 72
19008.52 70
19009.83 71
19011.13 58
19012.43 59
19013.74 58
19015.04 55
19016.34 62
19017.65 50
19018.95 71
19020.26 66
19021.56 65
19022.87 63
19024.17 75
19025.47 60
19026.78 66
19028.08 76
19029.39 55
19030.69 68
19032.00 68
19033.30 73
19034.61 66
19035.91 74
19037.22 60
19038.52 66
19039.82 62
19041.13 68
19042.43 63
19043.74 69
19045.04 72
19046.35 75
19047.65 60
19048.96 59
19050.26 65
19051.57 69
19052.88 66
19054.18 60
19055.49 76
19056.79 67
19058.10 59
19059.40 58
19060.71 69
19062.01 64
19063.32 76
19064.62 70
19065.93 69
19067.24 66
19068.54 81
19069.85 83
19071.15 74
19072.46 61
19073.77 67
19075.07 76
19076.38 70
19077.68 72
19078.99 56
19080.30 80
19081.60 55
19082.91 77
19084.22 59
19085.52 58
19086.83 56
19088.13 70
19089.44 52
19090.75 68
19092.05 69
19093.36 68
19094.67 85
19095.97 57
19097.28 65
19098.59 68
19099.90 80
19101.20 73
19102.51 46
19103.82 57
19105.12 59
19106.43 64
19107.74 68
19109.04 64
19110.35 69
19111.66 75
19112.97 63
19114.27 64
19115.58 54
19116.89 76
19118.20 55
19119.50 71
19120.81 76
19122.12 74
19123.43 56
19124.73 68
19126.04 58
19127.35 74
19128.66 60
19129.97 61
19131.27 85
19132.58 68
19133.89 65
19135.20 63
19136.51 66
19137.81 80
19139.12 71
19140.43 64
19141.74 75
19143.05 61
19144.36 69
19145.66 73
19146.97 78
19148.28 67
19149.59 94
19150.90 79
19152.21 75
19153.52 76
19154.83 68
19156.13 75
19157.44 62
19158.75 69
19160.06 66
19161.37 77
19162.68 82
19163.99 68
19165.30 77
19166.61 70
19167.92 73
19169.22 80
19170.53 82
19171.84 66
19173.15 74
19174.46 63
19175.77 77
19177.08 68
19178.39 70
19179.70 87
19181.01 91
19182.32 76
19183.63 80
19184.94 53
19186.25 73
19187.56 86
19188.87 86
19190.18 72
19191.49 75
19192.80 75
19194.11 74
19195.42 79
19196.73 73
19198.04 62
19199.35 56
19200.66 77
19201.97 64
19203.28 68
19204.59 68
19205.90 83
19207.21 76
19208.52 74
19209.83 54
19211.14 79
19212.46 72
19213.77 69
19215.08 67
19216.39 66
19217.70 72
19219.01 85
19220.32 72
19221.63 74
19222.94 59
19224.25 74
19225.57 71
19226.88 84
19228.19 56
19229.50 62
19230.81 79
19232.12 82
19233.43 68
19234.75 77
19236.06 71
19237.37 73
19238.68 72
19239.99 62
19241.30 62
19242.62 73
19243.93 80
19245.24 84
19246.55 63
19247.86 60
19249.18 81
19250.49 63
19251.80 74
19253.11 78
19254.42 69
19255.74 67
19257.05 76
19258.36 71
19259.67 61
19260.99 65
19262.30 72
19263.61 70
19264.92 65
19266.24 60
19267.55 67
19268.86 69
19270.17 63
19271.49 67
19272.80 63
19274.11 75
19275.42 71
19276.74 75
19278.05 65
19279.36 73
19280.68 74
19281.99 69
19283.30 66
19284.62 64
19285.93 77
19287.24 71
19288.56 59
19289.87 58
19291.18 66
19292.50 79
19293.81 68
19295.12 56
19296.44 62
19297.75 57
19299.06 68
19300.38 88
19301.69 65
19303.01 60
19304.32 62
19305.63 73
19306.95 56
19308.26 59
19309.58 56
19310.89 71
19312.20 88
19313.52 84
19314.83 62
19316.15 73
19317.46 64
19318.78 79
19320.09 58
19321.41 46
19322.72 69
19324.03 67
19325.35 70
19326.66 74
19327.98 51
19329.29 65
19330.61 89
19331.92 71
19333.24 67
19334.55 55
19335.87 75
19337.18 76
19338.50 60
19339.81 60
19341.13 54
19342.44 66
19343.76 78
19345.07 68
19346.39 49
19347.70 49
19349.02 67
19350.34 53
19351.65 69
19352.97 65
19354.28 70
19355.60 65
19356.91 62
19358.23 67
19359.54 53
19360.86 64
19362.18 54
19363.49 46
19364.81 48
19366.12 62
19367.44 53
19368.76 61
19370.07 73
19371.39 68
19372.71 54
19374.02 64
19375.34 62
19376.65 60
19377.97 47
19379.29 58
19380.60 63
19381.92 61
19383.24 51
19384.55 67
19385.87 54
19387.19 44
19388.50 51
19389.82 74
19391.14 65
19392.45 65
19393.77 60
19395.09 54
19396.41 71
19397.72 76
19399.04 74
19400.36 63
19401.67 61
19402.99 76
19404.31 57
19405.63 56
19406.94 68
19408.26 61
19409.58 92
19410.90 71
19412.21 60
19413.53 53
19414.85 80
19416.17 80
19417.48 56
19418.80 65
19420.12 76
19421.44 60
19422.76 74
19424.07 64
19425.39 59
19426.71 69
19428.03 73
19429.35 80
19430.66 58
19431.98 67
19433.30 67
19434.62 80
19435.94 58
19437.26 62
19438.57 57
19439.89 49
19441.21 69
19442.53 68
19443.85 68
19445.17 68
19446.49 73
19447.81 74
19449.12 82
19450.44 58
19451.76 66
19453.08 70
19454.40 77
19455.72 74
19457.04 88
19458.36 91
19459.68 58
19461.00 70
19462.32 70
19463.63 76
19464.95 79
19466.27 62
19467.59 82
19468.91 76
19470.23 73
19471.55 69
19472.87 60
19474.19 75
19475.51 77
19476.83 64
19478.15 64
19479.47 57
19480.79 62
19482.11 55
19483.43 70
19484.75 65
19486.07 72
19487.39 67
19488.71 82
19490.03 64
19491.35 78
19492.67 83
19493.99 60
19495.31 75
19496.63 62
19497.95 73
19499.27 67
19500.59 64
19501.91 69
19503.24 60
19504.56 67
19505.88 62
19507.20 64
19508.52 74
19509.84 63
19511.16 66
19512.48 68
19513.80 68
19515.12 59
19516.44 83
19517.77 74
19519.09 61
19520.41 66
19521.73 63
19523.05 79
19524.37 76
19525.69 65
19527.02 57
19528.34 69
19529.66 63
19530.98 68
19532.30 64
19533.62 73
19534.95 72
19536.27 83
19537.59 66
19538.91 62
19540.23 60
19541.56 61
19542.88 65
19544.20 57
19545.52 78
19546.84 62
19548.17 63
19549.49 62
19550.81 77
19552.13 73
19553.46 74
19554.78 73
19556.10 76
19557.42 84
19558.75 65
19560.07 60
19561.39 79
19562.71 79
19564.04 61
19565.36 67
19566.68 61
19568.00 83
19569.33 55
19570.65 70
19571.97 54
19573.30 77
19574.62 58
19575.94 72
19577.27 72
19578.59 52
19579.91 70
19581.24 50
19582.56 60
19583.88 55
19585.21 60
19586.53 74
19587.85 69
19589.18 63
19590.50 70
19591.82 54
19593.15 73
19594.47 78
19595.80 83
19597.12 73
19598.44 66
19599.77 56
19601.09 71
19602.42 60
19603.74 71
19605.06 68
19606.39 76
19607.71 81
19609.04 65
19610.36 72
19611.69 70
19613.01 68
19614.33 71
19615.66 69
19616.98 65
19618.31 76
19619.63 68
19620.96 65
19622.28 53
19623.61 56
19624.93 69
19626.26 57
19627.58 60
19628.91 62
19630.23 67
19631.56 57
19632.88 75
19634.21 54
19635.53 59
19636.86 68
19638.18 73
19639.51 67
19640.83 64
19642.16 56
19643.48 67
19644.81 72
19646.14 74
19647.46 79
19648.79 65
19650.11 77
19651.44 67
19652.76 72
19654.09 63
19655.42 70
19656.74 68
19658.07 64
19659.39 56
19660.72 72
19662.05 53
19663.37 65
19664.70 86
19666.02 57
19667.35 58
19668.68 58
19670.00 72
19671.33 64
19672.66 65
19673.98 75
19675.31 63
19676.64 61
19677.96 72
19679.29 57
19680.62 61
19681.94 67
19683.27 71
19684.60 58
19685.92 69
19687.25 60
19688.58 73
19689.90 91
19691.23 71
19692.56 63
19693.88 73
19695.21 87
19696.54 65
19697.87 76
19699.19 60
19700.52 75
19701.85 76
19703.18 63
19704.50 65
19705.83 56
19707.16 66
19708.49 59
19709.81 84
19711.14 60
19712.47 77
19713.80 66
19715.13 63
19716.45 74
19717.78 83
19719.11 71
19720.44 77
19721.77 64
19723.09 87
19724.42 69
19725.75 72
19727.08 55
19728.41 53
19729.74 80
19731.06 65
19732.39 68
19733.72 64
19735.05 68
19736.38 68
19737.71 77
19739.04 59
19740.36 64
19741.69 67
19743.02 80
19744.35 62
19745.68 65
19747.01 61
19748.34 75
19749.67 74
19751.00 62
19752.32 64
19753.65 66
19754.98 78
19756.31 51
19757.64 71
19758.97 46
19760.30 67
19761.63 63
19762.96 67
19764.29 62
19765.62 64
19766.95 70
19768.28 55
19769.61 65
19770.94 62
19772.27 74
19773.60 70
19774.93 83
19776.26 58
19777.59 80
19778.92 66
19780.25 67
19781.58 48
19782.91 53
19784.24 51
19785.57 67
19786.90 61
19788.23 78
19789.56 66
19790.89 54
19792.22 75
19793.55 64
19794.88 58
19796.21 60
19797.54 71
19798.87 56
19800.20 65
19801.53 45
19802.87 78
19804.20 61
19805.53 65
19806.86 63
19808.19 74
19809.52 64
19810.85 59
19812.18 73
19813.51 72
19814.85 49
19816.18 55
19817.51 65
19818.84 52
19820.17 57
19821.50 68
19822.83 77
19824.17 47
19825.50 57
19826.83 54
19828.16 57
19829.49 93
19830.82 56
19832.16 64
19833.49 61
19834.82 78
19836.15 41
19837.48 59
19838.82 64
19840.15 66
19841.48 63
19842.81 57
19844.14 65
19845.48 53
19846.81 46
19848.14 67
19849.47 61
19850.81 58
19852.14 70
19853.47 80
19854.80 68
19856.14 51
19857.47 69
19858.80 72
19860.14 71
19861.47 59
19862.80 63
19864.13 59
19865.47 60
19866.80 59
19868.13 70
19869.47 61
19870.80 60
19872.13 61
19873.47 72
19874.80 73
19876.13 53
19877.47 71
19878.80 51
19880.13 70
19881.47 74
19882.80 73
19884.13 59
19885.47 63
19886.80 51
19888.13 70
19889.47 63
19890.80 59
19892.14 78
19893.47 76
19894.80 77
19896.14 57
19897.47 66
19898.81 69
19900.14 72
19901.47 62
19902.81 46
19904.14 51
19905.48 63
19906.81 60
19908.15 53
19909.48 58
19910.81 64
19912.15 57
19913.48 87
19914.82 89
19916.15 71
19917.49 57
19918.82 49
19920.16 66
19921.49 59
19922.83 95
19924.16 78
19925.50 56
19926.83 67
19928.17 59
19929.50 60
19930.84 75
19932.17 96
19933.51 56
19934.84 48
19936.18 49
19937.51 73
19938.85 58
19940.18 73
19941.52 53
19942.86 77
19944.19 71
19945.53 79
19946.86 78
19948.20 79
19949.53 70
19950.87 73
19952.21 65
19953.54 61
19954.88 75
19956.21 78
19957.55 78
19958.89 61
19960.22 69
19961.56 50
19962.90 91
19964.23 56
19965.57 64
19966.90 60
19968.24 71
19969.58 65
19970.91 61
19972.25 64
19973.59 67
19974.92 55
19976.26 64
19977.60 93
19978.93 61
19980.27 81
19981.61 74
19982.94 68
19984.28 65
19985.62 66
19986.96 62
19988.29 56
19989.63 69
19990.97 58
19992.30 68
19993.64 62
19994.98 57
19996.32 73
19997.65 65
19998.99 66
20000.33 65
20001.67 60
20003.00 66
20004.34 44
20005.68 58
20007.02 56
20008.35 78
20009.69 73
20011.03 56
20012.37 59
20013.71 65
20015.04 63
20016.38 73
20017.72 86
20019.06 74
20020.40 88
20021.73 69
20023.07 62
20024.41 65
20025.75 56
20027.09 57
20028.43 67
20029.77 62
20031.10 73
20032.44 73
20033.78 63
20035.12 55
20036.46 61
20037.80 63
20039.14 63
20040.47 66
20041.81 69
20043.15 77
20044.49 48
20045.83 80
20047.17 83
20048.51 88
20049.85 64
20051.19 60
20052.53 63
20053.87 59
20055.21 59
20056.54 78
20057.88 66
20059.22 54
20060.56 66
20061.90 77
20063.24 71
20064.58 65
20065.92 57
20067.26 68
20068.60 69
20069.94 50
20071.28 58
20072.62 71
20073.96 66
20075.30 67
20076.64 62
20077.98 73
20079.32 58
20080.66 65
20082.00 73
20083.34 71
20084.68 71
20086.02 69
20087.36 81
20088.70 70
20090.04 57
20091.38 58
20092.73 82
20094.07 88
20095.41 58
20096.75 64
20098.09 51
20099.43 70
20100.77 79
20102.11 60
20103.45 72
20104.79 53
20106.13 62
20107.48 70
20108.82 62
20110.16 63
20111.50 84
20112.84 55
20114.18 63
20115.52 52
20116.86 50
20118.21 59
20119.55 54
20120.89 61
20122.23 54
20123.57 68
20124.91 52
20126.26 65
20127.60 61
20128.94 74
20130.28 66
20131.62 73
20132.96 55
20134.31 61
20135.65 62
