# Supplementary material for: MALDI-TOF MS typing enables the classification of brewing yeasts of the genus Saccharomyces to major beer styles
Source: PLoS One. 2017 Aug 9;12(8):e0181694. doi: 10.1371/journal.pone.0181694 (PMC5549903; doi:10.1371/journal.pone.0181694)
Supplement: S14 File — The directory includes 90 raw files and was zipped to “.zip”; the folder has three strains with 30 spectra per strain; S1 Text explains the raw files with an example and Table 1 represents the yeast strains used within the experiment. (ZIP) [file pone.0181694.s017.zip › 40-42/30637-510-OG-Ale-Ale-YPG-18h-E-E_2015-10-10__0_B11_1.dat]

2000.04 2987
2000.46 3072
2000.88 3067
2001.30 3020
2001.72 2906
2002.14 3230
2002.57 3195
2002.99 3457
2003.41 3241
2003.83 3022
2004.25 3060
2004.67 2922
2005.10 2916
2005.52 2967
2005.94 3026
2006.36 3143
2006.78 3178
2007.21 3277
2007.63 3301
2008.05 3120
2008.47 3070
2008.89 3058
2009.32 3050
2009.74 3072
2010.16 3198
2010.58 3249
2011.01 3250
2011.43 3286
2011.85 3123
2012.27 3095
2012.70 2843
2013.12 2809
2013.54 3090
2013.96 3059
2014.39 2917
2014.81 2819
2015.23 2895
2015.66 2883
2016.08 2869
2016.50 2864
2016.93 2806
2017.35 3074
2017.77 3126
2018.19 3259
2018.62 3361
2019.04 3155
2019.46 3192
2019.89 3039
2020.31 3025
2020.73 3208
2021.16 3212
2021.58 3265
2022.01 3387
2022.43 3227
2022.85 3062
2023.28 3169
2023.70 3064
2024.12 3094
2024.55 3087
2024.97 3155
2025.40 3176
2025.82 3122
2026.24 3035
2026.67 3054
2027.09 2962
2027.52 3017
2027.94 3132
2028.37 3068
2028.79 3028
2029.21 2999
2029.64 2950
2030.06 3010
2030.49 2901
2030.91 3009
2031.34 2867
2031.76 2936
2032.19 2961
2032.61 3093
2033.04 3298
2033.46 2989
2033.88 3051
2034.31 3107
2034.73 3120
2035.16 3166
2035.58 2959
2036.01 2933
2036.43 3059
2036.86 3035
2037.29 2825
2037.71 3013
2038.14 3125
2038.56 3040
2038.99 2868
2039.41 3085
2039.84 3337
2040.26 3131
2040.69 2976
2041.11 3148
2041.54 3096
2041.97 2934
2042.39 3077
2042.82 3048
2043.24 2892
2043.67 2997
2044.09 3109
2044.52 3153
2044.95 3070
2045.37 2995
2045.80 2955
2046.22 2808
2046.65 2789
2047.08 2901
2047.50 3171
2047.93 3317
2048.36 3015
2048.78 2949
2049.21 2909
2049.64 3021
2050.06 2977
2050.49 2919
2050.92 2979
2051.34 2804
2051.77 2900
2052.20 3025
2052.62 2983
2053.05 2794
2053.48 2993
2053.90 3197
2054.33 2967
2054.76 2973
2055.18 3036
2055.61 3053
2056.04 3035
2056.47 3043
2056.89 2857
2057.32 2937
2057.75 2888
2058.17 3135
2058.60 2997
2059.03 3055
2059.46 3023
2059.88 3046
2060.31 3034
2060.74 3052
2061.17 2874
2061.60 3049
2062.02 2958
2062.45 3010
2062.88 2898
2063.31 2908
2063.74 3001
2064.16 3273
2064.59 3279
2065.02 3103
2065.45 3270
2065.88 3261
2066.30 3255
2066.73 3221
2067.16 3218
2067.59 3065
2068.02 3125
2068.45 3054
2068.87 2933
2069.30 3100
2069.73 3021
2070.16 2983
2070.59 2748
2071.02 2749
2071.45 2880
2071.87 3123
2072.30 2992
2072.73 3049
2073.16 3074
2073.59 2800
2074.02 2735
2074.45 2766
2074.88 2938
2075.31 3061
2075.74 3008
2076.17 2926
2076.59 2951
2077.02 2896
2077.45 2880
2077.88 2899
2078.31 3154
2078.74 3307
2079.17 3066
2079.60 3125
2080.03 3044
2080.46 3195
2080.89 3358
2081.32 3040
2081.75 3023
2082.18 3041
2082.61 3207
2083.04 3081
2083.47 3045
2083.90 3054
2084.33 3281
2084.76 3179
2085.19 2986
2085.62 2936
2086.05 2854
2086.48 2953
2086.91 3015
2087.34 2940
2087.77 2952
2088.20 2790
2088.63 2791
2089.06 2928
2089.49 3071
2089.93 2890
2090.36 2830
2090.79 2867
2091.22 2754
2091.65 2904
2092.08 3052
2092.51 3015
2092.94 3168
2093.37 2956
2093.80 2963
2094.23 3106
2094.67 3174
2095.10 2880
2095.53 2950
2095.96 3087
2096.39 2944
2096.82 2952
2097.25 2897
2097.68 2890
2098.12 2770
2098.55 2775
2098.98 2804
2099.41 2711
2099.84 2936
2100.27 2954
2100.71 3022
2101.14 2784
2101.57 2741
2102.00 2849
2102.43 2830
2102.87 2775
2103.30 2914
2103.73 3165
2104.16 2874
2104.59 2935
2105.03 3057
2105.46 3024
2105.89 3207
2106.32 3194
2106.76 2909
2107.19 3051
2107.62 3167
2108.05 3341
2108.49 3297
2108.92 3214
2109.35 3210
2109.78 3232
2110.22 3335
2110.65 2994
2111.08 2962
2111.52 2952
2111.95 2843
2112.38 2959
2112.81 2917
2113.25 2938
2113.68 2981
2114.11 3039
2114.55 3015
2114.98 2861
2115.41 2820
2115.85 3046
2116.28 2936
2116.71 2874
2117.15 2978
2117.58 2913
2118.01 2879
2118.45 2792
2118.88 2764
2119.32 2785
2119.75 2824
2120.18 2819
2120.62 2786
2121.05 2840
2121.48 2830
2121.92 2860
2122.35 2763
2122.79 2981
2123.22 3030
2123.65 3112
2124.09 2917
2124.52 2767
2124.96 2777
2125.39 2940
2125.83 2905
2126.26 2928
2126.70 2832
2127.13 2945
2127.56 2966
2128.00 3018
2128.43 2805
2128.87 2928
2129.30 3319
2129.74 3121
2130.17 2992
2130.61 2895
2131.04 2994
2131.48 3015
2131.91 3101
2132.35 3142
2132.78 2991
2133.22 2949
2133.65 3110
2134.09 2962
2134.52 3033
2134.96 2912
2135.39 3020
2135.83 3186
2136.26 3176
2136.70 3013
2137.14 2814
2137.57 3038
2138.01 3179
2138.44 2988
2138.88 3056
2139.31 2924
2139.75 2906
2140.19 2875
2140.62 2978
2141.06 2752
2141.49 2809
2141.93 2859
2142.37 2784
2142.80 2928
2143.24 2845
2143.67 2850
2144.11 3000
2144.55 2981
2144.98 2782
2145.42 2772
2145.86 3035
2146.29 2898
2146.73 3003
2147.16 2901
2147.60 2960
2148.04 2847
2148.47 2847
2148.91 2988
2149.35 2870
2149.79 2977
2150.22 3289
2150.66 3232
2151.10 3255
2151.53 3397
2151.97 3415
2152.41 3400
2152.84 3161
2153.28 3092
2153.72 3217
2154.16 3233
2154.59 2945
2155.03 2946
2155.47 3026
2155.91 2778
2156.34 2862
2156.78 2888
2157.22 3000
2157.66 2921
2158.09 2903
2158.53 2945
2158.97 3029
2159.41 2877
2159.84 2998
2160.28 2986
2160.72 2914
2161.16 2958
2161.60 3032
2162.03 3208
2162.47 3193
2162.91 3131
2163.35 3131
2163.79 3111
2164.22 2970
2164.66 2984
2165.10 3045
2165.54 3005
2165.98 2952
2166.42 3064
2166.86 2999
2167.29 3009
2167.73 3172
2168.17 3146
2168.61 3006
2169.05 2964
2169.49 2928
2169.93 3014
2170.37 2966
2170.80 3008
2171.24 3079
2171.68 3236
2172.12 3320
2172.56 3272
2173.00 3239
2173.44 3374
2173.88 3183
2174.32 3144
2174.76 3190
2175.20 3088
2175.64 3016
2176.08 3338
2176.51 3497
2176.95 3318
2177.39 3404
2177.83 3511
2178.27 3483
2178.71 3286
2179.15 3449
2179.59 3368
2180.03 3270
2180.47 3148
2180.91 3174
2181.35 3168
2181.79 3022
2182.23 3143
2182.67 3209
2183.11 3254
2183.55 3190
2183.99 3008
2184.43 2821
2184.87 2797
2185.31 2792
2185.76 2921
2186.20 2685
2186.64 2870
2187.08 3041
2187.52 2939
2187.96 3111
2188.40 3091
2188.84 3073
2189.28 3254
2189.72 3267
2190.16 3173
2190.60 3234
2191.04 3277
2191.49 3262
2191.93 3185
2192.37 3151
2192.81 3027
2193.25 2996
2193.69 3025
2194.13 3082
2194.57 3256
2195.02 3210
2195.46 3308
2195.90 3304
2196.34 3286
2196.78 3318
2197.22 3342
2197.66 3154
2198.11 3161
2198.55 3241
2198.99 3073
2199.43 2989
2199.87 3166
2200.32 3110
2200.76 3021
2201.20 3090
2201.64 3049
2202.08 2842
2202.53 2932
2202.97 2762
2203.41 2766
2203.85 2750
2204.29 2981
2204.74 2819
2205.18 3103
2205.62 3293
2206.06 3275
2206.51 2938
2206.95 2779
2207.39 2903
2207.83 2982
2208.28 2980
2208.72 3065
2209.16 3076
2209.61 2935
2210.05 3006
2210.49 3126
2210.93 3077
2211.38 3155
2211.82 2983
2212.26 3053
2212.71 3032
2213.15 2937
2213.59 3080
2214.04 2931
2214.48 2859
2214.92 2937
2215.37 3030
2215.81 2940
2216.25 3153
2216.70 3115
2217.14 3002
2217.59 2949
2218.03 2829
2218.47 2790
2218.92 2768
2219.36 2903
2219.80 2857
2220.25 2993
2220.69 2977
2221.14 2954
2221.58 3122
2222.02 2969
2222.47 2964
2222.91 2846
2223.36 2926
2223.80 3111
2224.25 3186
2224.69 3058
2225.13 3112
2225.58 3075
2226.02 3134
2226.47 3306
2226.91 3314
2227.36 3353
2227.80 3481
2228.25 3655
2228.69 3602
2229.14 3679
2229.58 3590
2230.03 3452
2230.47 3336
2230.92 3378
2231.36 3393
2231.81 3556
2232.25 3443
2232.70 3471
2233.14 3687
2233.59 3799
2234.03 3522
2234.48 3458
2234.92 3552
2235.37 3603
2235.81 3383
2236.26 3434
2236.70 3403
2237.15 3231
2237.60 3221
2238.04 3071
2238.49 2914
2238.93 2901
2239.38 3062
2239.83 2938
2240.27 2711
2240.72 2871
2241.16 2899
2241.61 2726
2242.06 2764
2242.50 2782
2242.95 2822
2243.39 2743
2243.84 2864
2244.29 2854
2244.73 2750
2245.18 2845
2245.63 2966
2246.07 2794
2246.52 2928
2246.97 2884
2247.41 2639
2247.86 2728
2248.31 2751
2248.75 2773
2249.20 2878
2249.65 2868
2250.09 2753
2250.54 2886
2250.99 2878
2251.43 3004
2251.88 2943
2252.33 3010
2252.78 2890
2253.22 3213
2253.67 2984
2254.12 2997
2254.56 3124
2255.01 3048
2255.46 2948
2255.91 2916
2256.35 2859
2256.80 2803
2257.25 2773
2257.70 2763
2258.14 2974
2258.59 2640
2259.04 2763
2259.49 2729
2259.94 2676
2260.38 2800
2260.83 2736
2261.28 2937
2261.73 2916
2262.18 2944
2262.62 3078
2263.07 2971
2263.52 3134
2263.97 3156
2264.42 3097
2264.87 3097
2265.31 3118
2265.76 3038
2266.21 2922
2266.66 3266
2267.11 3180
2267.56 3215
2268.01 2977
2268.45 2944
2268.90 3230
2269.35 3234
2269.80 3088
2270.25 3175
2270.70 3324
2271.15 3575
2271.60 3458
2272.05 3449
2272.49 3439
2272.94 3565
2273.39 3520
2273.84 3232
2274.29 3199
2274.74 3178
2275.19 3124
2275.64 3270
2276.09 3417
2276.54 3264
2276.99 3034
2277.44 3000
2277.89 2851
2278.34 2785
2278.79 2856
2279.24 2802
2279.69 2847
2280.14 2793
2280.59 2999
2281.04 2977
2281.49 2977
2281.94 3103
2282.39 2969
2282.84 2861
2283.29 2820
2283.74 2883
2284.19 2939
2284.64 3159
2285.09 3061
2285.54 2879
2285.99 2764
2286.44 2916
2286.89 2908
2287.34 2792
2287.79 2864
2288.24 3081
2288.69 3210
2289.14 3317
2289.59 3455
2290.05 3795
2290.50 4014
2290.95 4562
2291.40 4398
2291.85 4570
2292.30 4794
2292.75 5028
2293.20 4880
2293.65 4852
2294.11 4933
2294.56 4316
2295.01 4047
2295.46 3906
2295.91 3664
2296.36 3484
2296.81 3291
2297.27 3413
2297.72 3181
2298.17 3286
2298.62 3095
2299.07 2963
2299.52 3000
2299.98 2938
2300.43 2935
2300.88 3224
2301.33 2856
2301.78 2710
2302.24 2950
2302.69 2896
2303.14 2866
2303.59 2748
2304.04 2928
2304.50 2833
2304.95 2784
2305.40 2832
2305.85 2841
2306.31 2964
2306.76 2834
2307.21 2855
2307.66 3023
2308.12 3152
2308.57 2955
2309.02 3074
2309.48 3141
2309.93 3346
2310.38 3543
2310.83 3354
2311.29 3226
2311.74 3228
2312.19 3186
2312.65 3434
2313.10 3428
2313.55 3502
2314.01 3367
2314.46 3390
2314.91 3038
2315.37 3136
2315.82 3004
2316.27 3064
2316.73 3060
2317.18 3096
2317.63 3242
2318.09 3261
2318.54 3161
2318.99 3254
2319.45 3133
2319.90 3097
2320.36 3103
2320.81 3025
2321.26 3146
2321.72 3198
2322.17 3052
2322.63 3207
2323.08 3199
2323.53 2927
2323.99 2856
2324.44 2881
2324.90 2813
2325.35 3088
2325.80 2899
2326.26 3010
2326.71 3048
2327.17 3033
2327.62 3335
2328.08 3268
2328.53 3370
2328.99 3527
2329.44 3386
2329.90 3400
2330.35 3610
2330.81 3602
2331.26 3642
2331.72 3517
2332.17 3179
2332.63 3330
2333.08 3390
2333.54 3412
2333.99 3457
2334.45 3135
2334.90 2855
2335.36 3056
2335.81 2984
2336.27 3180
2336.72 2974
2337.18 2781
2337.63 2969
2338.09 3009
2338.55 2952
2339.00 2922
2339.46 2910
2339.91 2899
2340.37 2796
2340.82 2859
2341.28 2933
2341.74 2938
2342.19 3068
2342.65 2877
2343.10 2875
2343.56 3002
2344.02 2970
2344.47 3056
2344.93 3080
2345.39 2998
2345.84 3052
2346.30 3034
2346.75 2949
2347.21 3157
2347.67 3234
2348.12 3376
2348.58 3398
2349.04 3417
2349.49 3244
2349.95 3319
2350.41 3197
2350.86 3258
2351.32 3112
2351.78 3216
2352.23 3187
2352.69 3100
2353.15 2862
2353.61 2908
2354.06 2953
2354.52 3118
2354.98 3054
2355.43 3031
2355.89 3000
2356.35 2955
2356.81 2865
2357.26 3079
2357.72 3165
2358.18 3213
2358.64 3124
2359.09 2844
2359.55 3041
2360.01 3113
2360.47 3124
2360.93 3039
2361.38 3159
2361.84 3126
2362.30 3276
2362.76 2938
2363.22 3029
2363.67 3112
2364.13 3172
2364.59 2961
2365.05 2763
2365.51 2840
2365.96 2941
2366.42 3150
2366.88 3154
2367.34 3243
2367.80 2982
2368.26 3143
2368.72 3214
2369.17 3124
2369.63 3109
2370.09 3228
2370.55 3026
2371.01 3109
2371.47 3159
2371.93 3135
2372.39 3257
2372.84 2841
2373.30 3039
2373.76 2966
2374.22 3160
2374.68 3072
2375.14 3177
2375.60 3387
2376.06 3247
2376.52 3385
2376.98 3423
2377.44 3360
2377.90 3264
2378.36 3048
2378.81 3032
2379.27 3203
2379.73 3010
2380.19 3141
2380.65 3113
2381.11 2864
2381.57 3008
2382.03 3139
2382.49 3105
2382.95 3099
2383.41 3088
2383.87 3017
2384.33 3071
2384.79 3115
2385.25 3199
2385.71 2869
2386.17 2845
2386.63 3047
2387.09 3037
2387.55 3088
2388.01 2988
2388.48 2986
2388.94 2830
2389.40 2817
2389.86 2931
2390.32 2966
2390.78 2912
2391.24 3021
2391.70 2934
2392.16 3203
2392.62 3283
2393.08 3147
2393.54 3210
2394.00 3066
2394.47 3042
2394.93 2987
2395.39 2990
2395.85 2897
2396.31 3009
2396.77 2952
2397.23 2974
2397.69 2929
2398.16 2963
2398.62 3083
2399.08 2859
2399.54 2892
2400.00 2807
2400.46 2877
2400.92 2906
2401.39 2820
2401.85 2910
2402.31 2802
2402.77 2898
2403.23 2973
2403.70 2906
2404.16 2850
2404.62 2713
2405.08 2709
2405.54 2734
2406.01 2973
2406.47 3211
2406.93 3150
2407.39 3136
2407.86 3096
2408.32 3001
2408.78 3050
2409.24 2883
2409.71 2721
2410.17 2749
2410.63 3053
2411.09 2943
2411.56 3029
2412.02 2779
2412.48 2653
2412.94 2578
2413.41 2699
2413.87 2869
2414.33 3085
2414.80 3029
2415.26 3026
2415.72 2886
2416.19 2937
2416.65 2987
2417.11 3059
2417.57 2975
2418.04 3087
2418.50 3110
2418.96 2953
2419.43 2759
2419.89 2987
2420.36 2993
2420.82 2993
2421.28 2966
2421.75 3046
2422.21 2954
2422.67 3167
2423.14 3035
2423.60 2867
2424.07 2772
2424.53 2830
2424.99 2902
2425.46 2878
2425.92 2770
2426.39 2775
2426.85 2897
2427.31 2844
2427.78 2796
2428.24 2842
2428.71 2781
2429.17 2815
2429.64 2980
2430.10 3030
2430.56 2903
2431.03 2808
2431.49 2943
2431.96 2706
2432.42 2886
2432.89 2782
2433.35 2812
2433.82 2804
2434.28 2760
2434.75 2637
2435.21 2699
2435.68 2742
2436.14 2764
2436.61 2677
2437.07 2829
2437.54 2729
2438.00 2980
2438.47 2963
2438.93 2794
2439.40 2780
2439.86 2794
2440.33 2924
2440.80 2927
2441.26 3039
2441.73 3225
2442.19 3142
2442.66 3136
2443.12 3121
2443.59 3235
2444.06 3134
2444.52 2998
2444.99 2910
2445.45 3144
2445.92 3110
2446.38 2971
2446.85 2998
2447.32 2984
2447.78 2821
2448.25 2739
2448.72 2708
2449.18 2535
2449.65 2738
2450.11 2842
2450.58 2951
2451.05 2586
2451.51 2643
2451.98 2731
2452.45 2948
2452.91 2781
2453.38 2907
2453.85 2928
2454.31 2597
2454.78 2926
2455.25 2852
2455.71 2734
2456.18 2775
2456.65 2748
2457.12 2853
2457.58 2776
2458.05 2690
2458.52 2853
2458.98 2904
2459.45 2936
2459.92 2800
2460.39 2653
2460.85 2876
2461.32 2741
2461.79 2710
2462.26 2826
2462.72 2725
2463.19 2808
2463.66 2769
2464.13 2883
2464.59 2831
2465.06 2674
2465.53 2639
2466.00 2733
2466.47 2673
2466.93 2662
2467.40 2612
2467.87 2781
2468.34 2630
2468.81 2673
2469.27 2772
2469.74 2838
2470.21 2709
2470.68 2743
2471.15 2755
2471.62 2654
2472.09 2761
2472.55 2469
2473.02 2504
2473.49 2657
2473.96 2763
2474.43 2602
2474.90 2604
2475.37 2673
2475.83 2856
2476.30 2760
2476.77 2652
2477.24 2649
2477.71 2812
2478.18 2720
2478.65 2694
2479.12 2613
2479.59 2603
2480.06 2676
2480.53 2762
2480.99 2914
2481.46 2806
2481.93 2722
2482.40 2759
2482.87 2544
2483.34 2433
2483.81 2682
2484.28 2664
2484.75 2714
2485.22 2605
2485.69 2616
2486.16 2687
2486.63 2637
2487.10 2921
2487.57 2815
2488.04 2809
2488.51 2902
2488.98 2745
2489.45 2768
2489.92 2786
2490.39 2867
2490.86 2810
2491.33 2817
2491.80 2758
2492.27 2751
2492.74 2804
2493.21 3056
2493.68 3068
2494.15 3050
2494.62 3302
2495.10 3049
2495.57 2859
2496.04 2815
2496.51 2923
2496.98 2980
2497.45 2926
2497.92 2874
2498.39 2878
2498.86 3124
2499.33 2858
2499.80 2662
2500.28 2594
2500.75 2781
2501.22 2530
2501.69 2517
2502.16 2474
2502.63 2552
2503.10 2692
2503.57 2489
2504.05 2377
2504.52 2565
2504.99 2675
2505.46 2662
2505.93 2470
2506.40 2660
2506.88 2645
2507.35 2512
2507.82 2599
2508.29 2730
2508.76 2651
2509.24 2671
2509.71 2522
2510.18 2845
2510.65 2573
2511.12 2582
2511.60 2804
2512.07 2874
2512.54 2639
2513.01 2690
2513.49 2796
2513.96 2845
2514.43 2738
2514.90 2802
2515.38 2792
2515.85 2801
2516.32 2808
2516.79 2923
2517.27 2814
2517.74 2904
2518.21 2849
2518.68 2546
2519.16 3006
2519.63 3130
2520.10 2913
2520.58 2809
2521.05 2892
2521.52 2767
2522.00 2658
2522.47 2737
2522.94 3008
2523.42 2873
2523.89 2829
2524.36 2785
2524.84 2885
2525.31 2734
2525.78 2832
2526.26 2775
2526.73 2728
2527.20 2753
2527.68 2788
2528.15 2862
2528.63 2790
2529.10 2813
2529.57 2680
2530.05 2841
2530.52 2683
2531.00 2667
2531.47 2582
2531.94 2579
2532.42 2778
2532.89 2658
2533.37 2752
2533.84 2800
2534.32 2651
2534.79 2821
2535.26 2742
2535.74 2867
2536.21 2899
2536.69 2606
2537.16 2865
2537.64 2824
2538.11 2818
2538.59 2956
2539.06 2795
2539.54 2769
2540.01 2854
2540.49 2668
2540.96 2661
2541.44 2694
2541.91 2658
2542.39 2807
2542.86 2748
2543.34 2588
2543.81 2519
2544.29 2743
2544.76 2805
2545.24 2683
2545.71 2586
2546.19 2660
2546.66 2754
2547.14 2614
2547.61 2627
2548.09 2655
2548.57 2586
2549.04 2649
2549.52 2772
2549.99 2745
2550.47 2746
2550.95 2766
2551.42 2785
2551.90 2762
2552.37 2875
2552.85 2940
2553.33 2793
2553.80 2797
2554.28 2889
2554.75 2838
2555.23 2806
2555.71 2878
2556.18 2923
2556.66 2862
2557.14 3012
2557.61 2978
2558.09 2934
2558.57 2894
2559.04 2760
2559.52 2815
2560.00 3107
2560.47 3042
2560.95 2781
2561.43 2741
2561.90 2677
2562.38 3064
2562.86 3147
2563.33 2808
2563.81 2855
2564.29 2903
2564.77 2793
2565.24 2813
2565.72 2701
2566.20 2603
2566.68 2596
2567.15 2537
2567.63 2596
2568.11 2581
2568.59 2731
2569.06 2823
2569.54 2620
2570.02 2506
2570.50 2567
2570.97 2454
2571.45 2690
2571.93 2780
2572.41 2741
2572.89 2580
2573.36 2689
2573.84 2717
2574.32 2516
2574.80 2457
2575.28 2456
2575.75 2547
2576.23 2601
2576.71 2629
2577.19 2543
2577.67 2533
2578.15 2417
2578.62 2369
2579.10 2572
2579.58 2807
2580.06 2568
2580.54 2511
2581.02 2447
2581.50 2388
2581.97 2419
2582.45 2562
2582.93 2515
2583.41 2537
2583.89 2529
2584.37 2458
2584.85 2562
2585.33 2529
2585.81 2623
2586.29 2607
2586.77 2546
2587.24 2535
2587.72 2489
2588.20 2720
2588.68 2701
2589.16 2737
2589.64 2747
2590.12 2808
2590.60 2671
2591.08 2787
2591.56 2644
2592.04 2697
2592.52 2692
2593.00 2813
2593.48 2723
2593.96 2738
2594.44 2697
2594.92 2735
2595.40 2851
2595.88 2613
2596.36 2797
2596.84 2770
2597.32 2782
2597.80 2608
2598.28 2601
2598.76 2763
2599.24 2697
2599.72 2678
2600.20 2451
2600.68 2241
2601.16 2359
2601.64 2497
2602.12 2526
2602.61 2463
2603.09 2576
2603.57 2625
2604.05 2658
2604.53 2578
2605.01 2650
2605.49 2622
2605.97 2455
2606.45 2376
2606.93 2533
2607.42 2523
2607.90 2585
2608.38 2579
2608.86 2586
2609.34 2665
2609.82 2909
2610.30 2565
2610.78 2564
2611.27 2637
2611.75 2623
2612.23 2549
2612.71 2440
2613.19 2670
2613.67 2667
2614.16 2630
2614.64 2688
2615.12 2699
2615.60 2764
2616.08 2655
2616.57 2574
2617.05 2794
2617.53 2792
2618.01 2718
2618.49 2675
2618.98 2656
2619.46 2672
2619.94 2615
2620.42 2601
2620.91 2545
2621.39 2549
2621.87 2608
2622.35 2562
2622.84 2572
2623.32 2353
2623.80 2500
2624.28 2567
2624.77 2485
2625.25 2432
2625.73 2587
2626.21 2601
2626.70 2499
2627.18 2580
2627.66 2485
2628.15 2499
2628.63 2434
2629.11 2696
2629.60 2810
2630.08 2860
2630.56 2867
2631.05 2859
2631.53 3091
2632.01 3073
2632.50 3051
2632.98 3103
2633.46 3235
2633.95 3294
2634.43 3147
2634.91 3045
2635.40 3006
2635.88 3058
2636.37 3023
2636.85 2752
2637.33 2545
2637.82 2630
2638.30 2812
2638.79 2735
2639.27 2651
2639.75 2538
2640.24 2519
2640.72 2500
2641.21 2465
2641.69 2688
2642.18 2733
2642.66 2795
2643.14 2747
2643.63 2686
2644.11 2687
2644.60 2802
2645.08 2706
2645.57 2571
2646.05 2798
2646.54 2830
2647.02 2678
2647.51 2725
2647.99 2761
2648.48 2760
2648.96 2566
2649.45 2680
2649.93 2668
2650.42 2563
2650.90 2472
2651.39 2650
2651.87 2758
2652.36 2567
2652.84 2503
2653.33 2598
2653.81 2665
2654.30 2679
2654.78 2674
2655.27 2514
2655.76 2433
2656.24 2472
2656.73 2481
2657.21 2632
2657.70 2469
2658.18 2595
2658.67 2600
2659.16 2605
2659.64 2655
2660.13 2586
2660.61 2635
2661.10 2584
2661.59 2545
2662.07 2429
2662.56 2563
2663.05 2585
2663.53 2600
2664.02 2586
2664.50 2666
2664.99 2640
2665.48 2604
2665.96 2468
2666.45 2381
2666.94 2489
2667.42 2575
2667.91 2541
2668.40 2633
2668.88 2646
2669.37 2673
2669.86 2587
2670.34 2563
2670.83 2589
2671.32 2644
2671.81 2689
2672.29 2669
2672.78 2773
2673.27 2895
2673.75 3112
2674.24 3105
2674.73 3230
2675.22 3387
2675.70 3462
2676.19 3545
2676.68 3358
2677.17 3677
2677.65 3420
2678.14 3589
2678.63 3497
2679.12 3270
2679.61 3194
2680.09 3185
2680.58 2882
2681.07 2728
2681.56 2622
2682.04 2772
2682.53 2725
2683.02 2686
2683.51 2683
2684.00 2666
2684.49 2805
2684.97 2794
2685.46 2865
2685.95 2634
2686.44 2803
2686.93 2704
2687.42 2714
2687.90 2701
2688.39 2577
2688.88 2589
2689.37 2615
2689.86 2685
2690.35 2605
2690.84 2567
2691.33 2566
2691.81 2412
2692.30 2470
2692.79 2676
2693.28 2399
2693.77 2426
2694.26 2335
2694.75 2548
2695.24 2446
2695.73 2428
2696.22 2531
2696.71 2602
2697.20 2530
2697.68 2411
2698.17 2636
2698.66 2582
2699.15 2544
2699.64 2519
2700.13 2520
2700.62 2485
2701.11 2661
2701.60 2501
2702.09 2587
2702.58 2534
2703.07 2575
2703.56 2661
2704.05 2841
2704.54 2840
2705.03 2574
2705.52 2505
2706.01 2564
2706.50 2646
2706.99 2668
2707.48 2515
2707.97 2486
2708.46 2517
2708.95 2640
2709.44 2487
2709.93 2538
2710.43 2686
2710.92 2543
2711.41 2554
2711.90 2581
2712.39 2635
2712.88 2581
2713.37 2982
2713.86 2722
2714.35 2635
2714.84 2759
2715.33 2646
2715.82 2843
2716.32 2486
2716.81 2524
2717.30 2534
2717.79 2506
2718.28 2416
2718.77 2302
2719.26 2554
2719.76 2560
2720.25 2478
2720.74 2484
2721.23 2374
2721.72 2244
2722.21 2414
2722.70 2571
2723.20 2762
2723.69 2784
2724.18 2650
2724.67 2502
2725.16 2437
2725.66 2408
2726.15 2541
2726.64 2422
2727.13 2374
2727.62 2411
2728.12 2471
2728.61 2389
2729.10 2269
2729.59 2415
2730.09 2348
2730.58 2455
2731.07 2368
2731.56 2488
2732.06 2485
2732.55 2456
2733.04 2519
2733.53 2584
2734.03 2672
2734.52 2619
2735.01 2575
2735.50 2559
2736.00 2580
2736.49 2710
2736.98 2587
2737.48 2562
2737.97 2590
2738.46 2487
2738.96 2567
2739.45 2612
2739.94 2436
2740.44 2543
2740.93 2518
2741.42 2503
2741.92 2648
2742.41 2561
2742.90 2591
2743.40 2541
2743.89 2454
2744.38 2418
2744.88 2300
2745.37 2455
2745.86 2537
2746.36 2403
2746.85 2371
2747.35 2403
2747.84 2359
2748.33 2334
2748.83 2348
2749.32 2491
2749.82 2582
2750.31 2437
2750.81 2362
2751.30 2328
2751.79 2348
2752.29 2453
2752.78 2426
2753.28 2505
2753.77 2547
2754.27 2437
2754.76 2580
2755.26 2637
2755.75 2586
2756.24 2491
2756.74 2618
2757.23 2539
2757.73 2504
2758.22 2547
2758.72 2486
2759.21 2403
2759.71 2426
2760.20 2541
2760.70 2433
2761.19 2648
2761.69 2720
2762.19 2555
2762.68 2688
2763.18 2636
2763.67 2667
2764.17 2462
2764.66 2584
2765.16 2477
2765.65 2270
2766.15 2432
2766.64 2520
2767.14 2519
2767.64 2601
2768.13 2532
2768.63 2475
2769.12 2520
2769.62 2624
2770.12 2555
2770.61 2562
2771.11 2541
2771.60 2692
2772.10 2646
2772.60 2414
2773.09 2658
2773.59 2754
2774.08 2783
2774.58 2906
2775.08 2897
2775.57 2933
2776.07 3126
2776.57 3408
2777.06 3448
2777.56 3496
2778.06 3630
2778.55 3530
2779.05 3536
2779.55 3137
2780.04 3060
2780.54 3036
2781.04 3209
2781.54 2899
2782.03 2891
2782.53 2822
2783.03 2582
2783.52 2523
2784.02 2610
2784.52 2461
2785.02 2446
2785.51 2401
2786.01 2361
2786.51 2443
2787.01 2363
2787.50 2492
2788.00 2486
2788.50 2446
2789.00 2372
2789.49 2427
2789.99 2373
2790.49 2265
2790.99 2468
2791.48 2473
2791.98 2356
2792.48 2350
2792.98 2330
2793.48 2358
2793.97 2492
2794.47 2542
2794.97 2686
2795.47 2655
2795.97 2593
2796.47 2714
2796.96 2757
2797.46 2687
2797.96 2736
2798.46 2818
2798.96 2876
2799.46 2760
2799.96 2729
2800.45 2610
2800.95 2741
2801.45 2681
2801.95 2607
2802.45 2521
2802.95 2504
2803.45 2416
2803.95 2507
2804.45 2371
2804.94 2472
2805.44 2523
2805.94 2440
2806.44 2582
2806.94 2511
2807.44 2669
2807.94 2349
2808.44 2405
2808.94 2611
2809.44 2783
2809.94 2822
2810.44 2735
2810.94 2748
2811.44 2773
2811.94 2755
2812.44 2809
2812.94 2744
2813.44 2890
2813.94 2654
2814.44 2751
2814.94 2841
2815.44 2742
2815.94 2817
2816.44 2704
2816.94 2664
2817.44 2645
2817.94 2582
2818.44 2617
2818.94 2649
2819.44 2454
2819.94 2337
2820.44 2483
2820.94 2601
2821.44 2410
2821.94 2247
2822.44 2362
2822.94 2347
2823.44 2157
2823.94 2220
2824.44 2340
2824.94 2454
2825.45 2244
2825.95 2292
2826.45 2309
2826.95 2532
2827.45 2452
2827.95 2478
2828.45 2420
2828.95 2346
2829.45 2429
2829.96 2278
2830.46 2452
2830.96 2354
2831.46 2277
2831.96 2346
2832.46 2233
2832.96 2363
2833.47 2529
2833.97 2371
2834.47 2407
2834.97 2373
2835.47 2365
2835.97 2473
2836.48 2409
2836.98 2529
2837.48 2658
2837.98 2520
2838.48 2532
2838.99 2779
2839.49 2697
2839.99 2760
2840.49 2588
2841.00 2575
2841.50 2695
2842.00 2604
2842.50 2582
2843.01 2442
2843.51 2365
2844.01 2424
2844.51 2589
2845.02 2518
2845.52 2320
2846.02 2439
2846.52 2630
2847.03 2625
2847.53 2819
2848.03 2836
2848.54 2786
2849.04 2966
2849.54 2939
2850.04 2915
2850.55 3022
2851.05 3023
2851.55 2914
2852.06 2936
2852.56 2789
2853.06 2612
2853.57 2614
2854.07 2622
2854.57 2694
2855.08 2750
2855.58 2635
2856.09 2661
2856.59 2725
2857.09 2666
2857.60 2663
2858.10 2538
2858.60 2518
2859.11 2513
2859.61 2482
2860.12 2600
2860.62 2577
2861.12 2747
2861.63 2446
2862.13 2427
2862.64 2401
2863.14 2351
2863.65 2304
2864.15 2218
2864.65 2312
2865.16 2291
2865.66 2201
2866.17 2333
2866.67 2374
2867.18 2532
2867.68 2336
2868.19 2272
2868.69 2261
2869.20 2410
2869.70 2256
2870.21 2259
2870.71 2596
2871.21 2524
2871.72 2595
2872.23 2390
2872.73 2392
2873.24 2627
2873.74 2894
2874.25 2705
2874.75 2988
2875.26 2910
2875.76 2951
2876.27 2986
2876.77 3092
2877.28 3037
2877.78 2868
2878.29 2937
2878.79 2855
2879.30 2735
2879.81 2741
2880.31 2800
2880.82 2806
2881.32 2755
2881.83 2761
2882.34 2699
2882.84 2532
2883.35 2607
2883.85 2606
2884.36 2692
2884.87 2638
2885.37 2686
2885.88 2574
2886.38 2748
2886.89 2705
2887.40 2764
2887.90 2775
2888.41 2577
2888.92 2546
2889.42 2570
2889.93 2634
2890.44 2569
2890.94 2508
2891.45 2542
2891.96 2559
2892.46 2470
2892.97 2670
2893.48 2734
2893.98 2713
2894.49 2562
2895.00 2638
2895.51 2509
2896.01 2562
2896.52 2642
2897.03 2630
2897.53 2590
2898.04 2753
2898.55 2800
2899.06 2914
2899.56 2749
2900.07 2717
2900.58 2783
2901.09 2669
2901.59 2805
2902.10 2919
2902.61 2826
2903.12 2915
2903.63 3036
2904.13 2942
2904.64 2831
2905.15 2943
2905.66 2777
2906.17 2614
2906.67 2744
2907.18 2995
2907.69 2864
2908.20 2666
2908.71 2720
2909.21 2763
2909.72 2766
2910.23 2689
2910.74 2552
2911.25 2629
2911.76 2619
2912.26 2609
2912.77 2663
2913.28 2803
2913.79 2675
2914.30 2713
2914.81 2779
2915.32 2697
2915.83 2817
2916.34 2873
2916.84 2733
2917.35 2753
2917.86 2382
2918.37 2485
2918.88 2704
2919.39 2869
2919.90 2773
2920.41 2868
2920.92 2684
2921.43 2799
2921.94 2626
2922.45 2625
2922.96 2511
2923.46 2465
2923.97 2524
2924.48 2569
2924.99 2694
2925.50 2757
2926.01 2940
2926.52 2812
2927.03 2722
2927.54 2791
2928.05 2916
2928.56 2630
2929.07 2724
2929.58 2733
2930.09 2607
2930.60 2498
2931.11 2489
2931.62 2445
2932.13 2381
2932.64 2401
2933.15 2358
2933.67 2256
2934.18 2299
2934.69 2624
2935.20 2387
2935.71 2349
2936.22 2655
2936.73 2817
2937.24 2617
2937.75 2676
2938.26 2634
2938.77 2492
2939.28 2444
2939.79 2496
2940.30 2626
2940.82 2415
2941.33 2568
2941.84 2862
2942.35 2831
2942.86 2679
2943.37 2724
2943.88 2705
2944.39 2805
2944.91 2600
2945.42 2691
2945.93 2689
2946.44 2882
2946.95 2869
2947.46 2859
2947.98 2813
2948.49 2869
2949.00 2733
2949.51 2885
2950.02 2626
2950.53 2610
2951.05 2519
2951.56 2511
2952.07 2616
2952.58 2497
2953.09 2455
2953.61 2530
2954.12 2517
2954.63 2396
2955.14 2471
2955.66 2572
2956.17 2596
2956.68 2603
2957.19 2508
2957.71 2497
2958.22 2388
2958.73 2320
2959.24 2519
2959.76 2596
2960.27 2592
2960.78 2638
2961.29 2430
2961.81 2338
2962.32 2425
2962.83 2700
2963.35 2603
2963.86 2675
2964.37 2589
2964.89 2594
2965.40 2371
2965.91 2461
2966.43 2454
2966.94 2441
2967.45 2367
2967.97 2310
2968.48 2436
2968.99 2402
2969.51 2415
2970.02 2256
2970.53 2440
2971.05 2433
2971.56 2242
2972.07 2474
2972.59 2365
2973.10 2344
2973.62 2370
2974.13 2430
2974.64 2289
2975.16 2397
2975.67 2419
2976.19 2485
2976.70 2505
2977.22 2585
2977.73 2316
2978.24 2102
2978.76 2196
2979.27 2364
2979.79 2232
2980.30 2170
2980.82 2227
2981.33 2233
2981.85 2369
2982.36 2271
2982.87 2358
2983.39 2498
2983.90 2378
2984.42 2421
2984.93 2315
2985.45 2289
2985.96 2420
2986.48 2494
2986.99 2448
2987.51 2414
2988.02 2369
2988.54 2316
2989.05 2374
2989.57 2239
2990.09 2388
2990.60 2237
2991.12 2271
2991.63 2379
2992.15 2405
2992.66 2330
2993.18 2313
2993.69 2266
2994.21 2432
2994.73 2428
2995.24 2396
2995.76 2505
2996.27 2631
2996.79 2625
2997.30 2767
2997.82 2500
2998.34 2661
2998.85 2593
2999.37 2484
2999.89 2409
3000.40 2558
3000.92 2560
3001.43 2442
3001.95 2554
3002.47 2489
3002.98 2586
3003.50 2473
3004.02 2258
3004.53 2425
3005.05 2555
3005.57 2546
3006.08 2596
3006.60 2581
3007.12 2340
3007.63 2320
3008.15 2359
3008.67 2329
3009.18 2356
3009.70 2575
3010.22 2373
3010.74 2286
3011.25 2352
3011.77 2218
3012.29 2263
3012.80 2294
3013.32 2350
3013.84 2349
3014.36 2340
3014.87 2477
3015.39 2390
3015.91 2359
3016.43 2462
3016.94 2589
3017.46 2677
3017.98 2526
3018.50 2570
3019.02 2677
3019.53 2733
3020.05 2672
3020.57 2650
3021.09 2731
3021.60 2817
3022.12 2882
3022.64 2711
3023.16 2767
3023.68 2699
3024.20 2657
3024.71 2820
3025.23 2632
3025.75 2686
3026.27 2694
3026.79 2638
3027.31 2437
3027.82 2480
3028.34 2604
3028.86 2650
3029.38 2569
3029.90 2465
3030.42 2525
3030.94 2575
3031.46 2522
3031.98 2635
3032.49 2533
3033.01 2861
3033.53 2942
3034.05 2764
3034.57 2688
3035.09 2791
3035.61 2831
3036.13 2740
3036.65 2637
3037.17 2492
3037.69 2635
3038.21 2594
3038.73 2318
3039.25 2462
3039.76 2414
3040.28 2337
3040.80 2266
3041.32 2440
3041.84 2443
3042.36 2312
3042.88 2170
3043.40 2337
3043.92 2252
3044.44 2230
3044.96 2324
3045.48 2450
3046.00 2454
3046.52 2200
3047.04 2207
3047.56 2360
3048.08 2280
3048.60 2193
3049.13 2216
3049.65 2318
3050.17 2275
3050.69 2359
3051.21 2118
3051.73 2101
3052.25 2057
3052.77 2058
3053.29 2114
3053.81 2126
3054.33 2230
3054.85 2467
3055.37 2445
3055.89 2368
3056.42 2222
3056.94 2333
3057.46 2304
3057.98 2274
3058.50 2384
3059.02 2339
3059.54 2343
3060.06 2361
3060.59 2460
3061.11 2347
3061.63 2384
3062.15 2223
3062.67 2334
3063.19 2338
3063.71 2333
3064.24 2380
3064.76 2110
3065.28 2303
3065.80 2336
3066.32 2422
3066.85 2302
3067.37 2211
3067.89 2466
3068.41 2463
3068.93 2379
3069.46 2447
3069.98 2453
3070.50 2352
3071.02 2350
3071.54 2390
3072.07 2212
3072.59 2319
3073.11 2376
3073.63 2304
3074.16 2512
3074.68 2320
3075.20 2358
3075.73 2223
3076.25 2337
3076.77 2467
3077.29 2260
3077.82 2416
3078.34 2528
3078.86 2465
3079.39 2491
3079.91 2485
3080.43 2379
3080.95 2392
3081.48 2376
3082.00 2526
3082.52 2657
3083.05 2397
3083.57 2259
3084.09 2332
3084.62 2244
3085.14 2458
3085.66 2345
3086.19 2485
3086.71 2547
3087.24 2456
3087.76 2334
3088.28 2513
3088.81 2577
3089.33 2540
3089.85 2461
3090.38 2477
3090.90 2429
3091.43 2451
3091.95 2362
3092.47 2355
3093.00 2222
3093.52 2417
3094.05 2241
3094.57 2308
3095.10 2430
3095.62 2375
3096.14 2348
3096.67 2428
3097.19 2478
3097.72 2388
3098.24 2474
3098.77 2437
3099.29 2289
3099.82 2342
3100.34 2182
3100.87 2451
3101.39 2326
3101.92 2189
3102.44 2121
3102.97 2084
3103.49 2223
3104.02 2225
3104.54 2280
3105.07 2241
3105.59 2257
3106.12 2205
3106.64 2096
3107.17 2263
3107.69 2213
3108.22 2144
3108.74 2145
3109.27 2208
3109.79 2305
3110.32 2260
3110.85 2153
3111.37 2312
3111.90 2375
3112.42 2391
3112.95 2366
3113.48 2134
3114.00 2252
3114.53 2276
3115.05 2274
3115.58 2246
3116.11 2196
3116.63 2389
3117.16 2335
3117.68 2298
3118.21 2112
3118.74 2208
3119.26 2232
3119.79 2073
3120.32 2036
3120.84 2155
3121.37 2227
3121.90 2107
3122.42 1964
3122.95 2092
3123.48 2210
3124.00 2221
3124.53 2134
3125.06 2235
3125.58 2064
3126.11 2079
3126.64 2090
3127.16 2285
3127.69 2199
3128.22 2145
3128.75 2126
3129.27 2052
3129.80 2071
3130.33 2137
3130.85 2080
3131.38 2085
3131.91 2155
3132.44 2223
3132.96 2295
3133.49 2193
3134.02 2178
3134.55 2148
3135.07 2217
3135.60 2170
3136.13 2231
3136.66 2356
3137.19 2377
3137.71 2320
3138.24 2085
3138.77 2091
3139.30 2362
3139.83 2196
3140.35 2113
3140.88 2076
3141.41 2047
3141.94 2166
3142.47 2232
3143.00 2180
3143.52 2087
3144.05 2092
3144.58 2122
3145.11 2389
3145.64 2381
3146.17 2425
3146.70 2404
3147.22 2450
3147.75 2646
3148.28 2622
3148.81 2808
3149.34 2833
3149.87 2698
3150.40 2913
3150.93 2770
3151.46 2736
3151.98 2457
3152.51 2455
3153.04 2550
3153.57 2703
3154.10 2640
3154.63 2588
3155.16 2485
3155.69 2402
3156.22 2449
3156.75 2415
3157.28 2193
3157.81 2361
3158.34 2347
3158.87 2116
3159.40 2205
3159.93 2197
3160.46 2255
3160.99 2501
3161.52 2461
3162.05 2374
3162.58 2330
3163.11 2361
3163.64 2275
3164.17 2337
3164.70 2403
3165.23 2061
3165.76 2127
3166.29 2245
3166.82 2137
3167.35 2311
3167.88 2219
3168.41 2105
3168.94 2146
3169.47 2152
3170.00 1890
3170.53 2222
3171.06 2329
3171.59 2270
3172.13 2245
3172.66 2282
3173.19 2316
3173.72 2441
3174.25 2608
3174.78 2736
3175.31 2687
3175.84 2498
3176.37 2362
3176.90 2557
3177.44 2577
3177.97 2431
3178.50 2454
3179.03 2386
3179.56 2584
3180.09 2304
3180.62 2432
3181.16 2298
3181.69 2158
3182.22 2285
3182.75 2267
3183.28 2238
3183.81 2266
3184.35 2244
3184.88 2302
3185.41 2253
3185.94 2174
3186.47 2216
3187.01 2228
3187.54 2355
3188.07 2201
3188.60 2152
3189.14 2046
3189.67 2389
3190.20 2313
3190.73 2233
3191.26 2172
3191.80 2118
3192.33 2137
3192.86 2220
3193.39 2392
3193.93 2387
3194.46 2286
3194.99 2190
3195.53 2334
3196.06 2318
3196.59 2240
3197.12 1991
3197.66 2118
3198.19 2332
3198.72 2365
3199.26 2318
3199.79 2336
3200.32 2226
3200.86 2338
3201.39 2312
3201.92 2497
3202.46 2497
3202.99 2516
3203.52 2523
3204.06 2621
3204.59 2630
3205.12 2668
3205.66 2443
3206.19 2287
3206.72 2435
3207.26 2453
3207.79 2309
3208.33 2333
3208.86 2160
3209.39 2169
3209.93 2323
3210.46 2192
3211.00 2350
3211.53 2409
3212.06 2400
3212.60 2463
3213.13 2228
3213.67 2400
3214.20 2428
3214.74 2418
3215.27 2311
3215.80 2335
3216.34 2439
3216.87 2495
3217.41 2271
3217.94 2195
3218.48 2136
3219.01 2230
3219.55 2305
3220.08 2189
3220.62 2334
3221.15 2363
3221.69 2403
3222.22 2349
3222.76 2332
3223.29 2639
3223.83 2795
3224.36 2747
3224.90 2723
3225.43 2830
3225.97 2894
3226.50 2933
3227.04 2840
3227.57 2748
3228.11 2655
3228.65 2493
3229.18 2392
3229.72 2439
3230.25 2358
3230.79 2224
3231.32 2222
3231.86 2342
3232.40 2215
3232.93 2235
3233.47 2130
3234.00 2200
3234.54 2235
3235.08 2346
3235.61 2363
3236.15 2283
3236.68 2396
3237.22 2512
3237.76 2467
3238.29 2399
3238.83 2382
3239.37 2477
3239.90 2672
3240.44 2633
3240.97 2429
3241.51 2582
3242.05 2480
3242.58 2399
3243.12 2282
3243.66 2181
3244.20 2230
3244.73 2304
3245.27 2349
3245.81 2169
3246.34 2051
3246.88 2061
3247.42 1981
3247.95 1944
3248.49 1873
3249.03 2004
3249.57 2103
3250.10 2112
3250.64 2072
3251.18 2158
3251.72 2184
3252.25 2209
3252.79 2261
3253.33 2319
3253.87 2268
3254.40 2160
3254.94 2316
3255.48 2199
3256.02 2311
3256.55 2460
3257.09 2395
3257.63 2228
3258.17 2314
3258.71 2240
3259.24 2374
3259.78 2399
3260.32 2294
3260.86 2272
3261.40 2224
3261.94 2389
3262.47 2484
3263.01 2395
3263.55 2538
3264.09 2525
3264.63 2441
3265.17 2369
3265.71 2513
3266.24 2459
3266.78 2279
3267.32 2187
3267.86 2328
3268.40 2246
3268.94 2280
3269.48 2428
3270.02 2294
3270.55 2186
3271.09 2164
3271.63 2200
3272.17 2309
3272.71 2158
3273.25 2121
3273.79 2158
3274.33 2163
3274.87 2160
3275.41 2145
3275.95 2159
3276.49 2229
3277.03 2339
3277.57 2412
3278.11 2164
3278.65 2308
3279.19 2358
3279.73 2259
3280.26 2172
3280.80 2129
3281.34 2311
3281.88 2330
3282.42 2468
3282.96 2259
3283.50 2166
3284.04 2248
3284.59 2461
3285.13 2527
3285.67 2795
3286.21 2731
3286.75 2563
3287.29 2672
3287.83 2829
3288.37 2957
3288.91 2889
3289.45 2704
3289.99 2753
3290.53 2620
3291.07 2477
3291.61 2335
3292.15 2176
3292.69 2348
3293.23 2305
3293.77 2328
3294.32 2269
3294.86 2322
3295.40 2163
3295.94 2164
3296.48 2269
3297.02 2170
3297.56 2117
3298.10 2125
3298.65 2211
3299.19 2074
3299.73 2247
3300.27 2359
3300.81 2164
3301.35 2148
3301.89 2277
3302.44 2434
3302.98 2566
3303.52 2407
3304.06 2275
3304.60 2397
3305.14 2367
3305.69 2358
3306.23 2417
3306.77 2444
3307.31 2244
3307.85 2170
3308.40 2305
3308.94 2244
3309.48 2291
3310.02 2276
3310.57 2389
3311.11 2345
3311.65 2361
3312.19 2373
3312.74 2295
3313.28 2503
3313.82 2378
3314.36 2281
3314.91 2241
3315.45 2470
3315.99 2584
3316.53 2609
3317.08 2645
3317.62 2656
3318.16 2667
3318.71 2536
3319.25 2627
3319.79 2568
3320.34 2425
3320.88 2410
3321.42 2210
3321.96 2291
3322.51 2293
3323.05 2342
3323.59 2398
3324.14 2226
3324.68 2209
3325.23 2420
3325.77 2395
3326.31 2384
3326.86 2398
3327.40 2362
3327.94 2284
3328.49 2360
3329.03 2192
3329.57 2114
3330.12 2200
3330.66 2060
3331.21 2107
3331.75 2032
3332.29 1980
3332.84 2006
3333.38 1979
3333.93 1994
3334.47 2010
3335.02 2088
3335.56 2172
3336.10 2133
3336.65 2149
3337.19 2020
3337.74 1921
3338.28 2026
3338.83 1975
3339.37 1975
3339.92 2128
3340.46 2077
3341.01 2146
3341.55 2178
3342.10 2144
3342.64 2199
3343.19 2211
3343.73 2213
3344.28 2260
3344.82 2269
3345.37 2132
3345.91 2262
3346.46 2065
3347.00 2114
3347.55 2084
3348.09 2034
3348.64 2091
3349.18 1967
3349.73 2174
3350.27 2121
3350.82 2237
3351.37 2268
3351.91 2304
3352.46 2276
3353.00 2295
3353.55 2220
3354.10 2145
3354.64 2093
3355.19 2127
3355.73 2038
3356.28 2132
3356.83 2175
3357.37 2109
3357.92 2114
3358.46 1995
3359.01 2053
3359.56 2145
3360.10 2076
3360.65 2160
3361.20 2155
3361.74 2099
3362.29 2104
3362.84 2120
3363.38 1995
3363.93 2122
3364.48 2106
3365.02 1953
3365.57 2013
3366.12 2180
3366.66 2087
3367.21 2087
3367.76 1998
3368.30 1930
3368.85 2055
3369.40 2003
3369.94 2003
3370.49 2023
3371.04 2122
3371.59 2023
3372.13 2083
3372.68 2048
3373.23 2181
3373.78 2084
3374.32 2065
3374.87 1959
3375.42 1946
3375.97 1986
3376.51 1930
3377.06 2047
3377.61 1936
3378.16 1888
3378.71 2051
3379.25 1926
3379.80 1937
3380.35 1949
3380.90 1875
3381.45 2020
3381.99 1899
3382.54 1807
3383.09 1708
3383.64 1826
3384.19 2052
3384.74 2047
3385.28 2009
3385.83 2007
3386.38 1968
3386.93 1961
3387.48 2007
3388.03 1980
3388.58 2176
3389.12 2064
3389.67 2027
3390.22 2089
3390.77 2016
3391.32 1940
3391.87 1923
3392.42 2014
3392.97 2145
3393.52 2013
3394.06 1968
3394.61 2120
3395.16 2038
3395.71 2077
3396.26 2060
3396.81 2004
3397.36 1922
3397.91 1998
3398.46 2131
3399.01 1911
3399.56 1956
3400.11 1899
3400.66 1880
3401.21 1862
3401.76 1736
3402.31 1931
3402.86 2064
3403.41 2122
3403.96 2068
3404.51 2007
3405.06 2023
3405.61 1926
3406.16 1891
3406.71 1953
3407.26 1992
3407.81 1890
3408.36 1995
3408.91 1863
3409.46 1770
3410.01 1950
3410.56 1836
3411.11 1829
3411.66 2090
3412.21 2005
3412.76 1915
3413.31 1961
3413.86 2012
3414.41 1909
3414.96 1924
3415.51 2012
3416.07 1819
3416.62 1914
3417.17 1802
3417.72 1767
3418.27 1917
3418.82 1889
3419.37 1960
3419.92 2007
3420.47 2001
3421.03 2075
3421.58 1888
3422.13 1880
3422.68 1939
3423.23 2123
3423.78 1830
3424.33 2003
3424.89 1992
3425.44 1919
3425.99 1869
3426.54 1969
3427.09 2014
3427.65 1858
3428.20 1820
3428.75 1775
3429.30 1892
3429.85 2076
3430.41 2030
3430.96 1880
3431.51 1814
3432.06 1972
3432.61 1996
3433.17 2050
3433.72 1844
3434.27 1822
3434.82 1751
3435.38 1843
3435.93 1811
3436.48 1915
3437.03 1817
3437.59 1926
3438.14 1901
3438.69 1979
3439.24 2054
3439.80 1970
3440.35 1748
3440.90 1911
3441.46 1912
3442.01 1803
3442.56 1960
3443.11 1934
3443.67 1982
3444.22 1918
3444.77 1970
3445.33 1807
3445.88 1766
3446.43 1721
3446.99 1956
3447.54 1920
3448.09 1925
3448.65 1846
3449.20 1837
3449.76 1967
3450.31 1813
3450.86 1792
3451.42 1842
3451.97 1828
3452.52 1807
3453.08 1745
3453.63 1714
3454.19 1855
3454.74 1854
3455.29 1841
3455.85 1869
3456.40 1801
3456.96 1869
3457.51 1852
3458.07 1938
3458.62 1961
3459.17 1869
3459.73 1854
3460.28 1947
3460.84 1906
3461.39 1869
3461.95 1855
3462.50 1868
3463.06 1972
3463.61 1901
3464.17 1998
3464.72 1894
3465.27 1762
3465.83 1877
3466.38 2043
3466.94 1921
3467.49 2025
3468.05 2124
3468.61 2041
3469.16 1943
3469.72 1990
3470.27 2088
3470.83 2104
3471.38 2183
3471.94 2099
3472.49 1977
3473.05 2003
3473.60 1983
3474.16 2014
3474.71 1990
3475.27 1978
3475.83 1944
3476.38 1851
3476.94 1923
3477.49 1896
3478.05 2120
3478.61 2073
3479.16 2003
3479.72 1899
3480.27 2055
3480.83 2039
3481.39 1991
3481.94 1864
3482.50 1944
3483.05 2007
3483.61 1986
3484.17 2065
3484.72 1878
3485.28 1910
3485.84 1833
3486.39 1930
3486.95 2065
3487.51 2243
3488.06 2043
3488.62 2080
3489.18 2084
3489.73 2179
3490.29 2295
3490.85 2156
3491.40 2130
3491.96 2254
3492.52 2176
3493.08 2195
3493.63 2218
3494.19 2256
3494.75 2180
3495.30 2170
3495.86 2184
3496.42 2074
3496.98 2007
3497.53 1980
3498.09 2131
3498.65 2220
3499.21 2185
3499.76 2277
3500.32 2426
3500.88 2656
3501.44 2716
3501.99 2877
3502.55 3200
3503.11 3374
3503.67 3773
3504.23 4267
3504.78 4820
3505.34 5355
3505.90 5657
3506.46 5896
3507.02 5810
3507.58 5683
3508.13 5496
3508.69 5397
3509.25 5061
3509.81 4588
3510.37 4095
3510.93 3591
3511.48 3380
3512.04 2971
3512.60 2731
3513.16 2600
3513.72 2361
3514.28 2161
3514.84 2143
3515.40 2213
3515.95 2186
3516.51 2112
3517.07 2162
3517.63 2043
3518.19 2088
3518.75 1953
3519.31 1870
3519.87 1947
3520.43 1990
3520.99 2109
3521.55 2100
3522.11 2033
3522.67 1839
3523.22 1933
3523.78 1982
3524.34 2008
3524.90 2012
3525.46 2055
3526.02 2083
3526.58 2023
3527.14 1989
3527.70 2046
3528.26 1860
3528.82 2045
3529.38 2152
3529.94 2100
3530.50 2098
3531.06 1997
3531.62 2058
3532.18 1922
3532.74 1895
3533.30 1864
3533.86 2073
3534.42 2157
3534.98 2120
3535.54 2127
3536.11 2123
3536.67 2107
3537.23 2192
3537.79 2196
3538.35 2215
3538.91 2228
3539.47 2319
3540.03 2268
3540.59 2317
3541.15 2387
3541.71 2330
3542.27 2380
3542.84 2478
3543.40 2466
3543.96 2566
3544.52 2530
3545.08 2588
3545.64 2487
3546.20 2557
3546.76 2395
3547.33 2441
3547.89 2370
3548.45 2273
3549.01 2339
3549.57 2141
3550.13 2154
3550.69 2090
3551.26 2076
3551.82 1929
3552.38 1878
3552.94 2091
3553.50 2123
3554.07 2017
3554.63 1954
3555.19 2049
3555.75 2009
3556.31 2052
3556.88 1967
3557.44 2056
3558.00 1949
3558.56 1923
3559.13 2001
3559.69 1979
3560.25 2002
3560.81 2070
3561.38 2110
3561.94 2106
3562.50 1875
3563.06 1993
3563.63 2193
3564.19 2075
3564.75 2054
3565.31 2147
3565.88 2028
3566.44 1847
3567.00 2019
3567.57 2146
3568.13 2077
3568.69 2040
3569.26 2128
3569.82 2127
3570.38 1945
3570.95 1885
3571.51 1879
3572.07 1920
3572.64 1828
3573.20 1818
3573.76 1909
3574.33 1937
3574.89 2042
3575.45 1957
3576.02 1953
3576.58 2033
3577.14 1997
3577.71 1923
3578.27 2005
3578.84 2100
3579.40 1994
3579.96 2100
3580.53 2113
3581.09 2284
3581.66 2203
3582.22 2217
3582.78 2400
3583.35 2178
3583.91 2127
3584.48 2340
3585.04 2211
3585.61 2333
3586.17 2279
3586.74 2096
3587.30 2188
3587.86 2109
3588.43 2132
3588.99 1976
3589.56 2034
3590.12 2062
3590.69 1973
3591.25 1910
3591.82 1977
3592.38 1986
3592.95 1758
3593.51 1795
3594.08 1914
3594.64 1948
3595.21 1806
3595.77 1879
3596.34 1934
3596.90 1889
3597.47 1929
3598.04 1932
3598.60 1952
3599.17 1780
3599.73 1762
3600.30 1924
3600.86 1875
3601.43 1946
3601.99 1989
3602.56 2034
3603.13 1946
3603.69 1884
3604.26 1856
3604.82 1970
3605.39 1901
3605.96 1820
3606.52 1809
3607.09 1901
3607.65 1659
3608.22 1767
3608.79 1811
3609.35 1680
3609.92 1723
3610.49 1750
3611.05 1707
3611.62 1802
3612.19 1815
3612.75 1939
3613.32 1934
3613.89 1868
3614.45 2059
3615.02 2174
3615.59 2141
3616.15 2317
3616.72 2467
3617.29 2581
3617.85 2702
3618.42 2914
3618.99 3157
3619.55 3022
3620.12 3109
3620.69 3332
3621.26 3202
3621.82 3144
3622.39 2957
3622.96 2858
3623.53 2844
3624.09 2478
3624.66 2414
3625.23 2219
3625.80 2050
3626.36 2058
3626.93 1945
3627.50 2093
3628.07 1944
3628.63 1851
3629.20 1885
3629.77 1950
3630.34 1997
3630.91 1810
3631.47 2086
3632.04 2133
3632.61 2074
3633.18 2075
3633.75 2160
3634.32 1952
3634.88 2067
3635.45 2273
3636.02 2164
3636.59 2072
3637.16 2233
3637.73 2232
3638.29 2253
3638.86 2141
3639.43 2047
3640.00 1923
3640.57 1803
3641.14 1978
3641.71 2033
3642.28 1961
3642.84 1824
3643.41 1950
3643.98 2052
3644.55 2086
3645.12 1989
3645.69 1883
3646.26 2021
3646.83 2058
3647.40 1987
3647.97 1979
3648.54 1926
3649.11 1930
3649.68 2108
3650.25 2060
3650.81 1996
3651.38 2039
3651.95 1952
3652.52 2055
3653.09 1968
3653.66 1967
3654.23 1900
3654.80 2002
3655.37 2012
3655.94 1845
3656.51 1987
3657.08 2101
3657.65 1932
3658.22 1905
3658.79 1922
3659.36 2006
3659.93 1881
3660.50 1837
3661.07 1900
3661.64 2007
3662.22 1894
3662.79 1845
3663.36 1913
3663.93 1836
3664.50 1790
3665.07 1829
3665.64 1617
3666.21 1774
3666.78 1740
3667.35 1707
3667.92 1731
3668.49 1943
3669.06 1915
3669.64 1699
3670.21 1724
3670.78 1776
3671.35 1724
3671.92 1729
3672.49 1823
3673.06 1913
3673.63 1825
3674.21 1864
3674.78 1899
3675.35 1878
3675.92 1942
3676.49 1836
3677.06 1767
3677.63 1718
3678.21 1752
3678.78 1841
3679.35 1835
3679.92 1864
3680.49 1836
3681.07 1691
3681.64 1724
3682.21 1779
3682.78 1777
3683.35 1784
3683.93 1812
3684.50 1762
3685.07 1721
3685.64 1679
3686.21 1624
3686.79 1650
3687.36 1767
3687.93 1685
3688.50 1881
3689.08 1812
3689.65 1668
3690.22 1682
3690.80 1895
3691.37 1904
3691.94 1802
3692.51 1707
3693.09 1760
3693.66 1797
3694.23 1820
3694.81 1820
3695.38 1693
3695.95 1791
3696.52 1727
3697.10 1760
3697.67 1697
3698.24 1718
3698.82 1824
3699.39 1930
3699.96 1790
3700.54 1751
3701.11 1784
3701.68 1741
3702.26 1676
3702.83 1693
3703.41 1715
3703.98 1751
3704.55 1677
3705.13 1787
3705.70 1890
3706.27 1723
3706.85 1801
3707.42 1733
3708.00 1764
3708.57 1780
3709.14 1703
3709.72 1712
3710.29 1687
3710.87 1764
3711.44 1769
3712.02 1730
3712.59 1759
3713.16 1659
3713.74 1599
3714.31 1650
3714.89 1811
3715.46 1777
3716.04 1922
3716.61 1773
3717.19 1851
3717.76 1792
3718.34 1805
3718.91 1850
3719.49 1819
3720.06 1720
3720.64 1765
3721.21 1669
3721.79 1595
3722.36 1614
3722.94 1677
3723.51 1743
3724.09 1678
3724.66 1647
3725.24 1720
3725.81 1724
3726.39 1607
3726.96 1686
3727.54 1684
3728.12 1738
3728.69 1749
3729.27 1658
3729.84 1659
3730.42 1787
3730.99 1788
3731.57 1723
3732.15 1820
3732.72 1836
3733.30 2021
3733.87 1942
3734.45 1979
3735.03 1962
3735.60 1893
3736.18 1988
3736.75 1993
3737.33 1701
3737.91 1674
3738.48 1733
3739.06 1713
3739.64 1769
3740.21 1771
3740.79 1539
3741.37 1659
3741.94 1865
3742.52 1680
3743.10 1615
3743.67 1775
3744.25 1753
3744.83 1674
3745.40 1657
3745.98 1697
3746.56 1874
3747.13 1803
3747.71 1783
3748.29 1699
3748.87 1706
3749.44 1738
3750.02 1624
3750.60 1584
3751.17 1526
3751.75 1522
3752.33 1657
3752.91 1780
3753.48 1705
3754.06 1720
3754.64 1575
3755.22 1595
3755.80 1701
3756.37 1772
3756.95 1657
3757.53 1566
3758.11 1675
3758.68 1623
3759.26 1527
3759.84 1651
3760.42 1548
3761.00 1666
3761.58 1740
3762.15 1714
3762.73 1791
3763.31 1619
3763.89 1700
3764.47 1746
3765.04 1760
3765.62 1809
3766.20 1836
3766.78 1705
3767.36 1680
3767.94 1770
3768.52 1713
3769.10 1755
3769.67 1932
3770.25 1636
3770.83 1648
3771.41 1759
3771.99 1718
3772.57 1840
3773.15 1850
3773.73 1905
3774.31 1857
3774.89 1806
3775.46 1694
3776.04 1611
3776.62 1660
3777.20 1622
3777.78 1769
3778.36 1671
3778.94 1741
3779.52 1541
3780.10 1485
3780.68 1524
3781.26 1602
3781.84 1720
3782.42 1755
3783.00 1681
3783.58 1648
3784.16 1606
3784.74 1504
3785.32 1565
3785.90 1572
3786.48 1448
3787.06 1550
3787.64 1629
3788.22 1660
3788.80 1492
3789.38 1595
3789.96 1686
3790.54 1664
3791.12 1633
3791.70 1640
3792.28 1610
3792.86 1594
3793.44 1579
3794.02 1695
3794.60 1695
3795.18 1692
3795.77 1633
3796.35 1670
3796.93 1844
3797.51 1797
3798.09 1761
3798.67 1708
3799.25 1765
3799.83 1779
3800.41 1744
3800.99 1924
3801.58 1997
3802.16 1833
3802.74 1824
3803.32 1799
3803.90 1884
3804.48 1904
3805.06 1757
3805.65 1792
3806.23 1879
3806.81 1786
3807.39 1794
3807.97 1860
3808.55 1854
3809.14 1915
3809.72 1897
3810.30 1817
3810.88 1807
3811.46 1812
3812.05 1694
3812.63 1797
3813.21 1820
3813.79 1755
3814.37 1916
3814.96 1845
3815.54 1823
3816.12 1784
3816.70 1785
3817.29 1893
3817.87 1789
3818.45 1736
3819.03 1769
3819.62 1818
3820.20 1791
3820.78 1756
3821.36 1715
3821.95 1617
3822.53 1722
3823.11 1582
3823.70 1630
3824.28 1570
3824.86 1502
3825.45 1714
3826.03 1621
3826.61 1544
3827.19 1603
3827.78 1552
3828.36 1644
3828.94 1667
3829.53 1686
3830.11 1646
3830.69 1560
3831.28 1551
3831.86 1653
3832.45 1513
3833.03 1529
3833.61 1592
3834.20 1621
3834.78 1623
3835.36 1695
3835.95 1764
3836.53 1750
3837.12 1596
3837.70 1645
3838.28 1760
3838.87 1664
3839.45 1655
3840.04 1662
3840.62 1608
3841.20 1609
3841.79 1606
3842.37 1670
3842.96 1598
3843.54 1520
3844.13 1432
3844.71 1516
3845.30 1607
3845.88 1602
3846.47 1732
3847.05 1654
3847.63 1533
3848.22 1554
3848.80 1521
3849.39 1515
3849.97 1611
3850.56 1581
3851.14 1603
3851.73 1572
3852.31 1472
3852.90 1577
3853.48 1854
3854.07 1788
3854.66 1729
3855.24 1739
3855.83 1646
3856.41 1729
3857.00 1776
3857.58 1732
3858.17 1632
3858.75 1754
3859.34 1816
3859.92 1846
3860.51 2011
3861.10 2067
3861.68 2076
3862.27 2031
3862.85 2206
3863.44 2273
3864.03 2225
3864.61 2148
3865.20 2049
3865.78 1981
3866.37 1838
3866.96 1909
3867.54 1872
3868.13 1852
3868.72 1595
3869.30 1549
3869.89 1547
3870.47 1630
3871.06 1682
3871.65 1585
3872.23 1562
3872.82 1654
3873.41 1653
3873.99 1616
3874.58 1630
3875.17 1710
3875.76 1660
3876.34 1584
3876.93 1708
3877.52 1598
3878.10 1663
3878.69 1633
3879.28 1573
3879.86 1503
3880.45 1607
3881.04 1514
3881.63 1475
3882.21 1533
3882.80 1658
3883.39 1626
3883.98 1583
3884.56 1503
3885.15 1466
3885.74 1548
3886.33 1561
3886.91 1495
3887.50 1551
3888.09 1572
3888.68 1637
3889.27 1586
3889.85 1587
3890.44 1531
3891.03 1460
3891.62 1620
3892.21 1759
3892.79 1695
3893.38 1716
3893.97 1587
3894.56 1550
3895.15 1556
3895.74 1596
3896.32 1637
3896.91 1720
3897.50 1599
3898.09 1628
3898.68 1639
3899.27 1590
3899.86 1671
3900.45 1699
3901.03 1677
3901.62 1793
3902.21 1780
3902.80 1664
3903.39 1719
3903.98 1783
3904.57 1582
3905.16 1632
3905.75 1683
3906.34 1590
3906.92 1489
3907.51 1444
3908.10 1490
3908.69 1500
3909.28 1603
3909.87 1642
3910.46 1551
3911.05 1414
3911.64 1588
3912.23 1457
3912.82 1429
3913.41 1478
3914.00 1424
3914.59 1474
3915.18 1525
3915.77 1371
3916.36 1475
3916.95 1473
3917.54 1549
3918.13 1525
3918.72 1488
3919.31 1492
3919.90 1526
3920.49 1462
3921.08 1511
3921.67 1482
3922.26 1424
3922.85 1508
3923.44 1626
3924.03 1576
3924.62 1673
3925.21 1719
3925.80 1554
3926.40 1470
3926.99 1504
3927.58 1470
3928.17 1444
3928.76 1531
3929.35 1507
3929.94 1570
3930.53 1543
3931.12 1473
3931.71 1485
3932.30 1395
3932.90 1529
3933.49 1500
3934.08 1414
3934.67 1442
3935.26 1466
3935.85 1500
3936.44 1424
3937.04 1507
3937.63 1465
3938.22 1386
3938.81 1551
3939.40 1504
3939.99 1431
3940.59 1665
3941.18 1618
3941.77 1488
3942.36 1566
3942.95 1600
3943.55 1634
3944.14 1542
3944.73 1565
3945.32 1531
3945.91 1514
3946.51 1515
3947.10 1479
3947.69 1426
3948.28 1574
3948.88 1561
3949.47 1415
3950.06 1444
3950.65 1408
3951.25 1342
3951.84 1430
3952.43 1452
3953.02 1483
3953.62 1398
3954.21 1451
3954.80 1389
3955.40 1434
3955.99 1504
3956.58 1522
3957.17 1505
3957.77 1529
3958.36 1434
3958.95 1380
3959.55 1470
3960.14 1505
3960.73 1495
3961.33 1516
3961.92 1470
3962.51 1558
3963.11 1582
3963.70 1545
3964.29 1437
3964.89 1426
3965.48 1430
3966.08 1560
3966.67 1492
3967.26 1400
3967.86 1464
3968.45 1413
3969.04 1498
3969.64 1520
3970.23 1506
3970.83 1441
3971.42 1420
3972.01 1507
3972.61 1424
3973.20 1402
3973.80 1432
3974.39 1381
3974.99 1456
3975.58 1480
3976.18 1484
3976.77 1430
3977.36 1403
3977.96 1344
3978.55 1510
3979.15 1507
3979.74 1472
3980.34 1488
3980.93 1447
3981.53 1460
3982.12 1466
3982.72 1402
3983.31 1527
3983.91 1535
3984.50 1445
3985.10 1598
3985.69 1617
3986.29 1630
3986.88 1466
3987.48 1558
3988.07 1548
3988.67 1359
3989.26 1361
3989.86 1412
3990.46 1330
3991.05 1361
3991.65 1347
3992.24 1468
3992.84 1399
3993.43 1399
3994.03 1535
3994.63 1547
3995.22 1546
3995.82 1582
3996.41 1446
3997.01 1497
3997.61 1494
3998.20 1684
3998.80 1599
3999.39 1540
3999.99 1556
4000.59 1644
4001.18 1596
4001.78 1584
4002.38 1511
4002.97 1506
4003.57 1514
4004.17 1490
4004.76 1621
4005.36 1593
4005.96 1527
4006.55 1468
4007.15 1549
4007.75 1597
4008.34 1629
4008.94 1622
4009.54 1637
4010.13 1628
4010.73 1601
4011.33 1731
4011.93 1781
4012.52 1636
4013.12 1712
4013.72 1788
4014.31 1706
4014.91 1643
4015.51 1540
4016.11 1546
4016.70 1448
4017.30 1494
4017.90 1719
4018.50 1586
4019.09 1559
4019.69 1487
4020.29 1588
4020.89 1493
4021.49 1638
4022.08 1558
4022.68 1527
4023.28 1603
4023.88 1464
4024.48 1533
4025.07 1579
4025.67 1618
4026.27 1658
4026.87 1785
4027.47 1768
4028.06 1902
4028.66 1986
4029.26 2188
4029.86 2224
4030.46 2325
4031.06 2273
4031.66 2076
4032.25 2234
4032.85 2127
4033.45 2071
4034.05 1809
4034.65 1839
4035.25 1778
4035.85 1625
4036.45 1566
4037.05 1558
4037.64 1609
4038.24 1529
4038.84 1508
4039.44 1495
4040.04 1527
4040.64 1484
4041.24 1461
4041.84 1410
4042.44 1281
4043.04 1435
4043.64 1458
4044.24 1406
4044.84 1540
4045.44 1671
4046.04 1620
4046.64 1566
4047.24 1629
4047.84 1755
4048.44 1640
4049.03 1530
4049.63 1694
4050.23 1785
4050.83 1722
4051.43 1547
4052.04 1472
4052.64 1729
4053.24 1557
4053.84 1534
4054.44 1639
4055.04 1684
4055.64 1623
4056.24 1561
4056.84 1624
4057.44 1610
4058.04 1575
4058.64 1637
4059.24 1533
4059.84 1477
4060.44 1487
4061.04 1432
4061.64 1449
4062.24 1494
4062.85 1452
4063.45 1548
4064.05 1468
4064.65 1533
4065.25 1603
4065.85 1572
4066.45 1440
4067.05 1468
4067.65 1651
4068.26 1697
4068.86 1634
4069.46 1688
4070.06 1592
4070.66 1541
4071.26 1474
4071.86 1501
4072.47 1420
4073.07 1490
4073.67 1416
4074.27 1375
4074.87 1354
4075.47 1516
4076.08 1514
4076.68 1391
4077.28 1484
4077.88 1531
4078.48 1461
4079.09 1441
4079.69 1506
4080.29 1404
4080.89 1438
4081.50 1446
4082.10 1502
4082.70 1393
4083.30 1385
4083.91 1507
4084.51 1306
4085.11 1341
4085.71 1335
4086.32 1342
4086.92 1512
4087.52 1468
4088.12 1386
4088.73 1394
4089.33 1584
4089.93 1485
4090.54 1512
4091.14 1451
4091.74 1485
4092.35 1573
4092.95 1492
4093.55 1477
4094.15 1509
4094.76 1382
4095.36 1412
4095.96 1378
4096.57 1406
4097.17 1435
4097.78 1427
4098.38 1430
4098.98 1390
4099.59 1399
4100.19 1397
4100.79 1448
4101.40 1444
4102.00 1464
4102.61 1437
4103.21 1396
4103.81 1425
4104.42 1334
4105.02 1499
4105.63 1455
4106.23 1441
4106.83 1507
4107.44 1496
4108.04 1563
4108.65 1514
4109.25 1403
4109.85 1506
4110.46 1530
4111.06 1552
4111.67 1531
4112.27 1479
4112.88 1511
4113.48 1467
4114.09 1413
4114.69 1553
4115.30 1459
4115.90 1383
4116.51 1475
4117.11 1546
4117.72 1486
4118.32 1412
4118.93 1448
4119.53 1537
4120.14 1514
4120.74 1485
4121.35 1504
4121.95 1414
4122.56 1553
4123.16 1480
4123.77 1399
4124.37 1402
4124.98 1423
4125.59 1387
4126.19 1344
4126.80 1351
4127.40 1409
4128.01 1373
4128.61 1415
4129.22 1405
4129.83 1425
4130.43 1422
4131.04 1420
4131.64 1464
4132.25 1369
4132.86 1485
4133.46 1561
4134.07 1530
4134.67 1531
4135.28 1559
4135.89 1673
4136.49 1548
4137.10 1592
4137.71 1630
4138.31 1586
4138.92 1644
4139.53 1685
4140.13 1709
4140.74 1689
4141.35 1760
4141.95 1785
4142.56 2050
4143.17 2108
4143.77 2045
4144.38 2012
4144.99 1906
4145.59 1927
4146.20 2000
4146.81 1831
4147.42 1821
4148.02 1761
4148.63 1596
4149.24 1673
4149.84 1543
4150.45 1472
4151.06 1442
4151.67 1419
4152.27 1433
4152.88 1453
4153.49 1378
4154.10 1449
4154.70 1451
4155.31 1259
4155.92 1272
4156.53 1342
4157.14 1386
4157.74 1320
4158.35 1371
4158.96 1364
4159.57 1256
4160.18 1274
4160.78 1345
4161.39 1358
4162.00 1395
4162.61 1332
4163.22 1294
4163.83 1342
4164.43 1437
4165.04 1523
4165.65 1567
4166.26 1519
4166.87 1389
4167.48 1447
4168.09 1448
4168.69 1455
4169.30 1555
4169.91 1591
4170.52 1429
4171.13 1429
4171.74 1425
4172.35 1367
4172.96 1523
4173.57 1474
4174.17 1428
4174.78 1468
4175.39 1571
4176.00 1494
4176.61 1553
4177.22 1618
4177.83 1630
4178.44 1633
4179.05 1618
4179.66 1667
4180.27 1760
4180.88 1745
4181.49 1575
4182.10 1710
4182.71 1593
4183.32 1617
4183.93 1558
4184.54 1406
4185.15 1521
4185.76 1562
4186.37 1413
4186.98 1370
4187.59 1374
4188.20 1388
4188.81 1327
4189.42 1441
4190.03 1476
4190.64 1355
4191.25 1446
4191.86 1391
4192.47 1456
4193.08 1529
4193.69 1431
4194.30 1586
4194.91 1721
4195.52 1619
4196.13 1578
4196.74 1469
4197.35 1596
4197.97 1600
4198.58 1575
4199.19 1571
4199.80 1530
4200.41 1388
4201.02 1386
4201.63 1448
4202.24 1426
4202.85 1331
4203.47 1307
4204.08 1463
4204.69 1478
4205.30 1456
4205.91 1513
4206.52 1445
4207.13 1431
4207.75 1528
4208.36 1584
4208.97 1445
4209.58 1397
4210.19 1454
4210.80 1464
4211.42 1447
4212.03 1383
4212.64 1359
4213.25 1257
4213.86 1312
4214.48 1342
4215.09 1505
4215.70 1520
4216.31 1452
4216.92 1496
4217.54 1557
4218.15 1749
4218.76 1751
4219.37 1743
4219.99 1842
4220.60 1860
4221.21 1794
4221.82 1812
4222.44 1784
4223.05 1817
4223.66 1784
4224.28 1707
4224.89 1662
4225.50 1603
4226.11 1707
4226.73 1450
4227.34 1528
4227.95 1524
4228.57 1399
4229.18 1408
4229.79 1425
4230.41 1428
4231.02 1432
4231.63 1514
4232.25 1496
4232.86 1533
4233.47 1439
4234.09 1491
4234.70 1478
4235.31 1698
4235.93 1537
4236.54 1512
4237.15 1434
4237.77 1366
4238.38 1377
4239.00 1429
4239.61 1473
4240.22 1421
4240.84 1549
4241.45 1427
4242.07 1436
4242.68 1423
4243.29 1432
4243.91 1372
4244.52 1425
4245.14 1465
4245.75 1367
4246.37 1426
4246.98 1515
4247.59 1458
4248.21 1548
4248.82 1590
4249.44 1605
4250.05 1589
4250.67 1649
4251.28 1655
4251.90 1593
4252.51 1591
4253.13 1521
4253.74 1427
4254.36 1588
4254.97 1563
4255.59 1489
4256.20 1517
4256.82 1573
4257.43 1537
4258.05 1555
4258.66 1531
4259.28 1452
4259.89 1427
4260.51 1578
4261.12 1541
4261.74 1455
4262.35 1448
4262.97 1444
4263.59 1410
4264.20 1529
4264.82 1492
4265.43 1493
4266.05 1501
4266.66 1547
4267.28 1508
4267.90 1394
4268.51 1404
4269.13 1390
4269.74 1405
4270.36 1378
4270.98 1385
4271.59 1382
4272.21 1365
4272.83 1433
4273.44 1467
4274.06 1520
4274.68 1533
4275.29 1477
4275.91 1493
4276.52 1531
4277.14 1554
4277.76 1417
4278.37 1504
4278.99 1618
4279.61 1521
4280.23 1585
4280.84 1520
4281.46 1466
4282.08 1396
4282.69 1375
4283.31 1398
4283.93 1475
4284.54 1482
4285.16 1358
4285.78 1266
4286.40 1355
4287.01 1369
4287.63 1366
4288.25 1343
4288.87 1361
4289.48 1369
4290.10 1400
4290.72 1271
4291.34 1235
4291.95 1378
4292.57 1277
4293.19 1294
4293.81 1288
4294.42 1375
4295.04 1365
4295.66 1221
4296.28 1359
4296.90 1273
4297.51 1285
4298.13 1376
4298.75 1437
4299.37 1398
4299.99 1300
4300.61 1229
4301.22 1359
4301.84 1307
4302.46 1315
4303.08 1349
4303.70 1297
4304.32 1142
4304.94 1226
4305.55 1379
4306.17 1475
4306.79 1297
4307.41 1247
4308.03 1310
4308.65 1373
4309.27 1288
4309.89 1348
4310.50 1358
4311.12 1344
4311.74 1340
4312.36 1374
4312.98 1361
4313.60 1315
4314.22 1308
4314.84 1319
4315.46 1397
4316.08 1281
4316.70 1298
4317.32 1287
4317.94 1259
4318.56 1314
4319.18 1365
4319.80 1422
4320.42 1207
4321.04 1352
4321.65 1333
4322.27 1357
4322.89 1393
4323.51 1272
4324.13 1337
4324.75 1203
4325.37 1195
4325.99 1292
4326.62 1317
4327.24 1398
4327.86 1360
4328.48 1284
4329.10 1358
4329.72 1313
4330.34 1314
4330.96 1271
4331.58 1335
4332.20 1196
4332.82 1093
4333.44 1186
4334.06 1308
4334.68 1238
4335.30 1291
4335.92 1357
4336.54 1269
4337.16 1271
4337.79 1306
4338.41 1369
4339.03 1212
4339.65 1238
4340.27 1190
4340.89 1207
4341.51 1153
4342.13 1221
4342.76 1293
4343.38 1452
4344.00 1281
4344.62 1295
4345.24 1371
4345.86 1328
4346.48 1277
4347.11 1319
4347.73 1325
4348.35 1408
4348.97 1392
4349.59 1324
4350.22 1401
4350.84 1434
4351.46 1457
4352.08 1399
4352.70 1288
4353.33 1314
4353.95 1370
4354.57 1334
4355.19 1259
4355.81 1224
4356.44 1231
4357.06 1245
4357.68 1386
4358.30 1270
4358.93 1129
4359.55 1207
4360.17 1229
4360.79 1198
4361.42 1281
4362.04 1278
4362.66 1227
4363.28 1191
4363.91 1274
4364.53 1316
4365.15 1331
4365.78 1231
4366.40 1154
4367.02 1144
4367.65 1105
4368.27 1224
4368.89 1271
4369.52 1216
4370.14 1216
4370.76 1086
4371.39 1223
4372.01 1215
4372.63 1216
4373.26 1140
4373.88 1226
4374.50 1203
4375.13 1196
4375.75 1123
4376.37 1217
4377.00 1193
4377.62 1162
4378.25 1184
4378.87 1140
4379.49 1236
4380.12 1307
4380.74 1191
4381.37 1157
4381.99 1261
4382.61 1308
4383.24 1332
4383.86 1285
4384.49 1219
4385.11 1135
4385.74 1098
4386.36 1289
4386.98 1231
4387.61 1121
4388.23 1188
4388.86 1259
4389.48 1236
4390.11 1291
4390.73 1230
4391.36 1243
4391.98 1279
4392.61 1106
4393.23 1164
4393.86 1178
4394.48 1272
4395.11 1206
4395.73 1135
4396.36 1211
4396.98 1284
4397.61 1198
4398.23 1317
4398.86 1269
4399.48 1297
4400.11 1146
4400.74 1188
4401.36 1188
4401.99 1343
4402.61 1211
4403.24 1173
4403.86 1161
4404.49 1210
4405.11 1161
4405.74 1284
4406.37 1259
4406.99 1208
4407.62 1240
4408.24 1253
4408.87 1162
4409.50 1204
4410.12 1217
4410.75 1181
4411.38 1280
4412.00 1284
4412.63 1225
4413.25 1244
4413.88 1266
4414.51 1291
4415.13 1265
4415.76 1177
4416.39 1186
4417.01 1257
4417.64 1204
4418.27 1181
4418.89 1157
4419.52 1214
4420.15 1216
4420.77 1094
4421.40 1148
4422.03 1271
4422.66 1166
4423.28 1259
4423.91 1194
4424.54 1152
4425.16 1146
4425.79 1106
4426.42 1199
4427.05 1106
4427.67 1102
4428.30 1083
4428.93 1093
4429.56 1105
4430.18 1199
4430.81 1244
4431.44 1246
4432.07 1169
4432.69 1168
4433.32 1158
4433.95 1329
4434.58 1247
4435.21 1237
4435.83 1257
4436.46 1214
4437.09 1153
4437.72 1183
4438.35 1262
4438.97 1208
4439.60 1270
4440.23 1141
4440.86 1269
4441.49 1188
4442.12 1145
4442.74 1117
4443.37 1157
4444.00 1153
4444.63 1114
4445.26 1115
4445.89 1151
4446.52 1194
4447.14 1167
4447.77 1116
4448.40 1174
4449.03 1145
4449.66 1273
4450.29 1318
4450.92 1162
4451.55 1185
4452.18 1161
4452.81 1280
4453.44 1226
4454.06 1135
4454.69 1194
4455.32 1211
4455.95 1273
4456.58 1177
4457.21 1171
4457.84 1173
4458.47 1249
4459.10 1188
4459.73 1143
4460.36 1085
4460.99 1096
4461.62 1061
4462.25 1120
4462.88 1085
4463.51 1134
4464.14 1207
4464.77 1139
4465.40 1297
4466.03 1160
4466.66 1149
4467.29 1160
4467.92 1383
4468.55 1251
4469.18 1245
4469.81 1073
4470.44 1161
4471.07 1182
4471.70 1266
4472.33 1200
4472.96 1116
4473.59 1165
4474.22 1130
4474.86 1208
4475.49 1178
4476.12 1235
4476.75 1264
4477.38 1334
4478.01 1220
4478.64 1033
4479.27 1149
4479.90 1252
4480.53 1125
4481.17 1028
4481.80 1122
4482.43 1116
4483.06 1167
4483.69 1117
4484.32 1201
4484.95 1118
4485.58 1135
4486.22 1189
4486.85 1134
4487.48 1172
4488.11 1203
4488.74 1109
4489.37 1090
4490.01 1125
4490.64 1084
4491.27 1095
4491.90 1113
4492.53 1126
4493.17 1209
4493.80 1171
4494.43 1151
4495.06 1227
4495.70 1184
4496.33 1195
4496.96 1289
4497.59 1163
4498.22 1051
4498.86 1045
4499.49 1164
4500.12 1174
4500.75 1221
4501.39 1123
4502.02 1178
4502.65 1230
4503.29 1174
4503.92 1095
4504.55 1071
4505.18 1123
4505.82 1133
4506.45 1156
4507.08 1151
4507.72 1085
4508.35 1148
4508.98 1154
4509.62 1239
4510.25 1146
4510.88 1225
4511.52 1134
4512.15 1199
4512.78 1258
4513.42 1233
4514.05 1200
4514.68 1194
4515.32 1212
4515.95 1246
4516.58 1235
4517.22 1172
4517.85 1241
4518.48 1182
4519.12 1060
4519.75 1097
4520.39 1199
4521.02 1196
4521.65 1150
4522.29 1135
4522.92 1248
4523.56 1160
4524.19 1161
4524.83 1393
4525.46 1222
4526.09 1269
4526.73 1285
4527.36 1308
4528.00 1335
4528.63 1374
4529.27 1478
4529.90 1571
4530.54 1693
4531.17 1619
4531.81 1786
4532.44 1851
4533.07 2008
4533.71 1805
4534.34 1988
4534.98 2009
4535.61 1822
4536.25 1669
4536.88 1662
4537.52 1562
4538.16 1515
4538.79 1424
4539.43 1344
4540.06 1276
4540.70 1189
4541.33 1245
4541.97 1197
4542.60 1138
4543.24 1292
4543.87 1207
4544.51 1205
4545.15 1340
4545.78 1237
4546.42 1193
4547.05 1135
4547.69 1180
4548.32 1145
4548.96 1186
4549.60 1222
4550.23 1230
4550.87 1186
4551.50 1111
4552.14 1103
4552.78 1155
4553.41 1220
4554.05 1209
4554.69 1109
4555.32 1167
4555.96 1119
4556.60 1136
4557.23 1177
4557.87 1238
4558.51 1189
4559.14 1074
4559.78 1079
4560.42 1102
4561.05 1155
4561.69 1092
4562.33 1265
4562.96 1155
4563.60 1147
4564.24 1193
4564.87 1295
4565.51 1333
4566.15 1183
4566.79 1204
4567.42 1233
4568.06 1198
4568.70 1172
4569.33 1197
4569.97 1234
4570.61 1225
4571.25 1175
4571.88 1133
4572.52 1077
4573.16 1227
4573.80 1387
4574.44 1319
4575.07 1174
4575.71 1186
4576.35 1123
4576.99 1228
4577.62 1210
4578.26 1222
4578.90 1262
4579.54 1208
4580.18 1300
4580.82 1166
4581.45 1167
4582.09 1242
4582.73 1348
4583.37 1276
4584.01 1214
4584.65 1252
4585.28 1162
4585.92 1166
4586.56 1194
4587.20 1177
4587.84 1220
4588.48 1211
4589.12 1151
4589.75 1090
4590.39 1157
4591.03 1181
4591.67 1234
4592.31 1081
4592.95 1027
4593.59 1069
4594.23 1068
4594.87 1201
4595.51 1231
4596.15 1083
4596.78 1119
4597.42 1068
4598.06 1123
4598.70 1184
4599.34 1127
4599.98 1094
4600.62 1161
4601.26 1154
4601.90 1256
4602.54 1318
4603.18 1239
4603.82 1351
4604.46 1312
4605.10 1411
4605.74 1440
4606.38 1417
4607.02 1351
4607.66 1420
4608.30 1364
4608.94 1369
4609.58 1255
4610.22 1242
4610.86 1218
4611.50 1186
4612.14 1146
4612.78 1156
4613.42 1180
4614.06 1136
4614.70 1215
4615.34 1158
4615.98 1219
4616.63 1280
4617.27 1263
4617.91 1234
4618.55 1183
4619.19 1120
4619.83 1212
4620.47 1216
4621.11 1209
4621.75 1109
4622.39 1108
4623.03 1093
4623.68 1166
4624.32 1076
4624.96 1104
4625.60 1108
4626.24 1150
4626.88 1092
4627.52 1060
4628.17 1067
4628.81 1034
4629.45 964
4630.09 1089
4630.73 967
4631.37 1071
4632.02 996
4632.66 1100
4633.30 1128
4633.94 1083
4634.58 1097
4635.22 1174
4635.87 1146
4636.51 1036
4637.15 1129
4637.79 1134
4638.44 1139
4639.08 1100
4639.72 1065
4640.36 1127
4641.00 1173
4641.65 1192
4642.29 1116
4642.93 1231
4643.57 1219
4644.22 1099
4644.86 1095
4645.50 1164
4646.15 1162
4646.79 1103
4647.43 1116
4648.07 1117
4648.72 1123
4649.36 1098
4650.00 1077
4650.65 1156
4651.29 1149
4651.93 1184
4652.57 1146
4653.22 1063
4653.86 1072
4654.50 1155
4655.15 1038
4655.79 1054
4656.44 1041
4657.08 1152
4657.72 1223
4658.37 1069
4659.01 1099
4659.65 1067
4660.30 1181
4660.94 1151
4661.58 1114
4662.23 1199
4662.87 1179
4663.52 1225
4664.16 1161
4664.80 1113
4665.45 1135
4666.09 1104
4666.74 1150
4667.38 1130
4668.02 992
4668.67 1014
4669.31 1068
4669.96 1053
4670.60 1098
4671.25 962
4671.89 972
4672.54 1079
4673.18 1092
4673.83 1027
4674.47 973
4675.11 1065
4675.76 1031
4676.40 1024
4677.05 1018
4677.69 1107
4678.34 1138
4678.98 1119
4679.63 1136
4680.27 1040
4680.92 1114
4681.56 1078
4682.21 987
4682.85 1019
4683.50 1026
4684.15 1139
4684.79 1048
4685.44 1082
4686.08 1109
4686.73 996
4687.37 1012
4688.02 1006
4688.66 1071
4689.31 1235
4689.96 1154
4690.60 1124
4691.25 1013
4691.89 1102
4692.54 1093
4693.19 1104
4693.83 1055
4694.48 990
4695.12 930
4695.77 1081
4696.42 1181
4697.06 1059
4697.71 1018
4698.36 1085
4699.00 1131
4699.65 1105
4700.29 1082
4700.94 958
4701.59 951
4702.23 968
4702.88 1064
4703.53 1097
4704.17 1157
4704.82 1156
4705.47 1071
4706.11 1126
4706.76 1148
4707.41 1215
4708.06 1344
4708.70 1284
4709.35 1310
4710.00 1177
4710.64 1266
4711.29 1209
4711.94 1263
4712.59 1429
4713.23 1273
4713.88 1213
4714.53 1150
4715.18 1068
4715.82 1101
4716.47 977
4717.12 1038
4717.77 968
4718.41 1004
4719.06 1123
4719.71 1089
4720.36 1025
4721.01 1027
4721.65 1061
4722.30 1095
4722.95 1069
4723.60 1117
4724.25 1180
4724.89 1199
4725.54 1029
4726.19 1064
4726.84 1021
4727.49 928
4728.14 1038
4728.78 1006
4729.43 1021
4730.08 1077
4730.73 1056
4731.38 1088
4732.03 1131
4732.68 946
4733.32 1068
4733.97 965
4734.62 1004
4735.27 1063
4735.92 1081
4736.57 1045
4737.22 1000
4737.87 1075
4738.52 1141
4739.16 1016
4739.81 1125
4740.46 1094
4741.11 1039
4741.76 1014
4742.41 1128
4743.06 1135
4743.71 1101
4744.36 1037
4745.01 995
4745.66 1076
4746.31 1019
4746.96 1052
4747.61 1096
4748.26 1115
4748.91 1191
4749.56 1120
4750.21 1118
4750.86 1246
4751.51 1248
4752.16 1321
4752.81 1257
4753.46 1125
4754.11 1205
4754.76 1158
4755.41 1151
4756.06 1132
4756.71 1117
4757.36 1030
4758.01 1082
4758.66 1256
4759.31 1174
4759.96 1016
4760.61 908
4761.26 997
4761.91 1070
4762.56 1046
4763.22 1079
4763.87 1039
4764.52 1162
4765.17 1042
4765.82 1010
4766.47 923
4767.12 912
4767.77 933
4768.42 1072
4769.07 1083
4769.73 984
4770.38 1009
4771.03 1025
4771.68 1028
4772.33 1030
4772.98 1033
4773.63 1035
4774.29 1087
4774.94 1082
4775.59 1017
4776.24 988
4776.89 953
4777.54 1124
4778.20 961
4778.85 988
4779.50 1011
4780.15 974
4780.80 1012
4781.46 895
4782.11 924
4782.76 1056
4783.41 1054
4784.06 1022
4784.72 991
4785.37 989
4786.02 948
4786.67 1025
4787.33 960
4787.98 962
4788.63 1133
4789.28 1050
4789.94 1083
4790.59 1111
4791.24 1045
4791.89 992
4792.55 1043
4793.20 1000
4793.85 1024
4794.51 1034
4795.16 1096
4795.81 961
4796.47 970
4797.12 1001
4797.77 968
4798.42 998
4799.08 961
4799.73 945
4800.38 1010
4801.04 893
4801.69 1052
4802.35 949
4803.00 948
4803.65 900
4804.31 955
4804.96 920
4805.61 909
4806.27 972
4806.92 938
4807.57 968
4808.23 984
4808.88 1083
4809.54 1007
4810.19 931
4810.84 912
4811.50 995
4812.15 958
4812.81 931
4813.46 950
4814.12 888
4814.77 1067
4815.42 939
4816.08 936
4816.73 1025
4817.39 989
4818.04 954
4818.70 972
4819.35 1032
4820.01 996
4820.66 1000
4821.32 1045
4821.97 989
4822.63 1011
4823.28 1045
4823.94 1044
4824.59 1015
4825.25 1079
4825.90 1013
4826.56 1060
4827.21 1082
4827.87 1130
4828.52 1040
4829.18 1021
4829.83 1067
4830.49 1057
4831.14 1042
4831.80 1053
4832.45 1094
4833.11 1074
4833.76 1036
4834.42 1179
4835.08 1047
4835.73 1068
4836.39 1169
4837.04 1194
4837.70 1064
4838.36 1145
4839.01 1109
4839.67 1111
4840.32 1123
4840.98 1058
4841.64 1001
4842.29 1109
4842.95 1041
4843.60 969
4844.26 1022
4844.92 1063
4845.57 1014
4846.23 1108
4846.89 1095
4847.54 1042
4848.20 1019
4848.86 1057
4849.51 1070
4850.17 1067
4850.83 1010
4851.48 1038
4852.14 1088
4852.80 1067
4853.45 1056
4854.11 969
4854.77 951
4855.43 965
4856.08 959
4856.74 967
4857.40 1013
4858.05 992
4858.71 952
4859.37 994
4860.03 1034
4860.68 1055
4861.34 920
4862.00 1088
4862.66 1106
4863.31 1148
4863.97 1109
4864.63 1150
4865.29 1131
4865.95 1128
4866.60 1068
4867.26 1112
4867.92 1129
4868.58 1173
4869.23 1207
4869.89 1144
4870.55 1084
4871.21 1080
4871.87 1130
4872.53 1168
4873.18 1181
4873.84 1098
4874.50 1111
4875.16 1072
4875.82 1163
4876.48 1116
4877.13 1073
4877.79 1065
4878.45 1148
4879.11 1042
4879.77 1074
4880.43 1066
4881.09 1009
4881.75 998
4882.40 1026
4883.06 943
4883.72 994
4884.38 1097
4885.04 1117
4885.70 1040
4886.36 929
4887.02 878
4887.68 968
4888.34 962
4889.00 1006
4889.66 1053
4890.32 1040
4890.97 1116
4891.63 1132
4892.29 1034
4892.95 1045
4893.61 1120
4894.27 1222
4894.93 1102
4895.59 1051
4896.25 1072
4896.91 1111
4897.57 1186
4898.23 1121
4898.89 1048
4899.55 1059
4900.21 1061
4900.87 1091
4901.53 1097
4902.19 1070
4902.85 1152
4903.51 1107
4904.17 1057
4904.83 1062
4905.50 1023
4906.16 964
4906.82 1054
4907.48 1051
4908.14 1029
4908.80 994
4909.46 1049
4910.12 1131
4910.78 1100
4911.44 1041
4912.10 968
4912.76 1126
4913.42 1057
4914.09 1028
4914.75 1069
4915.41 1068
4916.07 1061
4916.73 993
4917.39 977
4918.05 912
4918.71 911
4919.38 993
4920.04 1006
4920.70 964
4921.36 963
4922.02 1009
4922.68 1012
4923.35 1017
4924.01 932
4924.67 989
4925.33 1027
4925.99 1013
4926.65 1025
4927.32 1103
4927.98 1028
4928.64 1071
4929.30 1011
4929.96 1030
4930.63 1036
4931.29 1002
4931.95 986
4932.61 982
4933.28 1025
4933.94 1040
4934.60 1074
4935.26 995
4935.93 981
4936.59 1021
4937.25 929
4937.91 986
4938.58 1047
4939.24 937
4939.90 968
4940.56 1002
4941.23 1024
4941.89 1063
4942.55 950
4943.22 942
4943.88 941
4944.54 982
4945.21 913
4945.87 967
4946.53 917
4947.20 948
4947.86 922
4948.52 927
4949.19 910
4949.85 936
4950.51 1013
4951.18 979
4951.84 964
4952.50 978
4953.17 1013
4953.83 981
4954.49 987
4955.16 932
4955.82 914
4956.49 928
4957.15 983
4957.81 948
4958.48 918
4959.14 1118
4959.81 1036
4960.47 1015
4961.14 1024
4961.80 1075
4962.46 1141
4963.13 1114
4963.79 1106
4964.46 1203
4965.12 1256
4965.79 1206
4966.45 1140
4967.12 1218
4967.78 1199
4968.44 1037
4969.11 1097
4969.77 1083
4970.44 1090
4971.10 1103
4971.77 1048
4972.43 1001
4973.10 1070
4973.76 1024
4974.43 1005
4975.09 1001
4975.76 962
4976.42 1055
4977.09 1027
4977.76 1000
4978.42 930
4979.09 948
4979.75 946
4980.42 1011
4981.08 998
4981.75 943
4982.41 954
4983.08 995
4983.75 1167
4984.41 1090
4985.08 1070
4985.74 1077
4986.41 1126
4987.07 1136
4987.74 1111
4988.41 1074
4989.07 1171
4989.74 1230
4990.41 1112
4991.07 1234
4991.74 1263
4992.40 1242
4993.07 1108
4993.74 1076
4994.40 1172
4995.07 1109
4995.74 965
4996.40 1093
4997.07 1042
4997.74 1020
4998.40 1047
4999.07 990
4999.74 993
5000.40 1027
5001.07 989
5001.74 979
5002.40 986
5003.07 985
5003.74 980
5004.41 893
5005.07 969
5005.74 985
5006.41 985
5007.07 976
5007.74 1000
5008.41 879
5009.08 894
5009.74 958
5010.41 962
5011.08 966
5011.75 920
5012.41 882
5013.08 887
5013.75 948
5014.42 856
5015.09 927
5015.75 835
5016.42 914
5017.09 1012
5017.76 976
5018.43 912
5019.09 879
5019.76 942
5020.43 1001
5021.10 1028
5021.77 974
5022.44 1027
5023.10 978
5023.77 976
5024.44 983
5025.11 1036
5025.78 1103
5026.45 1107
5027.11 960
5027.78 935
5028.45 1043
5029.12 945
5029.79 1019
5030.46 979
5031.13 953
5031.80 1009
5032.47 944
5033.13 914
5033.80 974
5034.47 930
5035.14 951
5035.81 963
5036.48 901
5037.15 909
5037.82 928
5038.49 958
5039.16 939
5039.83 915
5040.50 1001
5041.17 914
5041.84 928
5042.51 941
5043.18 919
5043.85 902
5044.52 943
5045.18 971
5045.85 880
5046.52 924
5047.19 968
5047.86 798
5048.53 888
5049.20 934
5049.88 934
5050.55 906
5051.22 877
5051.89 894
5052.56 926
5053.23 941
5053.90 943
5054.57 933
5055.24 942
5055.91 984
5056.58 897
5057.25 864
5057.92 969
5058.59 1047
5059.26 1047
5059.93 916
5060.60 802
5061.27 844
5061.95 924
5062.62 1011
5063.29 1017
5063.96 969
5064.63 946
5065.30 983
5065.97 949
5066.64 947
5067.31 925
5067.99 920
5068.66 964
5069.33 930
5070.00 878
5070.67 883
5071.34 857
5072.02 896
5072.69 902
5073.36 984
5074.03 896
5074.70 854
5075.37 826
5076.05 919
5076.72 880
5077.39 757
5078.06 873
5078.73 1026
5079.41 919
5080.08 804
5080.75 851
5081.42 914
5082.10 893
5082.77 845
5083.44 926
5084.11 812
5084.78 789
5085.46 896
5086.13 855
5086.80 953
5087.48 884
5088.15 880
5088.82 976
5089.49 970
5090.17 960
5090.84 965
5091.51 951
5092.19 903
5092.86 970
5093.53 950
5094.20 948
5094.88 997
5095.55 1007
5096.22 956
5096.90 902
5097.57 848
5098.24 918
5098.92 976
5099.59 1007
5100.26 1018
5100.94 854
5101.61 829
5102.29 825
5102.96 980
5103.63 934
5104.31 918
5104.98 881
5105.65 910
5106.33 968
5107.00 961
5107.68 960
5108.35 891
5109.02 857
5109.70 889
5110.37 874
5111.05 916
5111.72 901
5112.40 889
5113.07 937
5113.74 902
5114.42 884
5115.09 878
5115.77 856
5116.44 890
5117.12 923
5117.79 872
5118.47 874
5119.14 1049
5119.82 949
5120.49 959
5121.17 897
5121.84 845
5122.52 861
5123.19 873
5123.87 873
5124.54 913
5125.22 832
5125.89 906
5126.57 956
5127.24 987
5127.92 929
5128.59 898
5129.27 956
5129.94 940
5130.62 914
5131.29 883
5131.97 836
5132.65 888
5133.32 880
5134.00 881
5134.67 867
5135.35 812
5136.02 852
5136.70 903
5137.38 898
5138.05 830
5138.73 1004
5139.40 934
5140.08 949
5140.76 896
5141.43 920
5142.11 995
5142.79 958
5143.46 916
5144.14 940
5144.81 941
5145.49 908
5146.17 842
5146.84 821
5147.52 907
5148.20 926
5148.87 929
5149.55 900
5150.23 844
5150.90 874
5151.58 817
5152.26 836
5152.94 922
5153.61 890
5154.29 854
5154.97 856
5155.64 872
5156.32 885
5157.00 969
5157.68 890
5158.35 967
5159.03 894
5159.71 921
5160.39 929
5161.06 918
5161.74 977
5162.42 914
5163.10 858
5163.77 846
5164.45 822
5165.13 835
5165.81 830
5166.48 908
5167.16 832
5167.84 821
5168.52 876
5169.20 860
5169.87 790
5170.55 833
5171.23 819
5171.91 832
5172.59 923
5173.27 925
5173.94 934
5174.62 848
5175.30 853
5175.98 853
5176.66 856
5177.34 900
5178.02 873
5178.69 835
5179.37 884
5180.05 889
5180.73 848
5181.41 924
5182.09 928
5182.77 964
5183.45 894
5184.12 914
5184.80 909
5185.48 862
5186.16 888
5186.84 917
5187.52 886
5188.20 916
5188.88 997
5189.56 917
5190.24 889
5190.92 796
5191.60 817
5192.28 838
5192.96 787
5193.64 791
5194.32 827
5195.00 843
5195.68 831
5196.36 902
5197.03 909
5197.71 899
5198.39 870
5199.07 894
5199.75 883
5200.44 853
5201.12 918
5201.80 960
5202.48 864
5203.16 925
5203.84 963
5204.52 955
5205.20 972
5205.88 989
5206.56 950
5207.24 832
5207.92 864
5208.60 896
5209.28 946
5209.96 1057
5210.64 944
5211.32 947
5212.00 942
5212.68 884
5213.37 831
5214.05 837
5214.73 865
5215.41 894
5216.09 838
5216.77 787
5217.45 823
5218.13 827
5218.81 797
5219.50 782
5220.18 803
5220.86 808
5221.54 758
5222.22 874
5222.90 876
5223.59 907
5224.27 883
5224.95 864
5225.63 838
5226.31 811
5226.99 863
5227.68 883
5228.36 879
5229.04 865
5229.72 937
5230.40 912
5231.09 838
5231.77 798
5232.45 780
5233.13 828
5233.81 867
5234.50 893
5235.18 879
5235.86 876
5236.54 779
5237.23 915
5237.91 1002
5238.59 974
5239.27 934
5239.96 903
5240.64 998
5241.32 1017
5242.01 885
5242.69 862
5243.37 888
5244.05 816
5244.74 881
5245.42 923
5246.10 901
5246.79 852
5247.47 904
5248.15 841
5248.84 828
5249.52 853
5250.20 911
5250.89 846
5251.57 766
5252.25 800
5252.94 857
5253.62 835
5254.30 797
5254.99 890
5255.67 813
5256.36 773
5257.04 835
5257.72 810
5258.41 832
5259.09 740
5259.78 776
5260.46 797
5261.14 881
5261.83 893
5262.51 860
5263.20 897
5263.88 818
5264.56 787
5265.25 812
5265.93 799
5266.62 896
5267.30 856
5267.99 889
5268.67 914
5269.36 866
5270.04 767
5270.73 850
5271.41 895
5272.09 841
5272.78 850
5273.46 901
5274.15 892
5274.83 861
5275.52 788
5276.20 898
5276.89 962
5277.57 830
5278.26 917
5278.94 884
5279.63 819
5280.32 888
5281.00 920
5281.69 914
5282.37 821
5283.06 796
5283.74 871
5284.43 882
5285.11 932
5285.80 922
5286.49 892
5287.17 883
5287.86 916
5288.54 835
5289.23 784
5289.91 819
5290.60 856
5291.29 892
5291.97 866
5292.66 907
5293.35 900
5294.03 827
5294.72 833
5295.40 860
5296.09 854
5296.78 913
5297.46 876
5298.15 874
5298.84 930
5299.52 938
5300.21 974
5300.90 887
5301.58 828
5302.27 938
5302.96 831
5303.64 888
5304.33 878
5305.02 904
5305.70 950
5306.39 878
5307.08 850
5307.77 882
5308.45 828
5309.14 834
5309.83 882
5310.51 917
5311.20 881
5311.89 920
5312.58 836
5313.26 848
5313.95 741
5314.64 800
5315.33 806
5316.01 794
5316.70 783
5317.39 815
5318.08 817
5318.77 858
5319.45 793
5320.14 833
5320.83 792
5321.52 782
5322.20 812
5322.89 827
5323.58 838
5324.27 820
5324.96 850
5325.65 915
5326.33 793
5327.02 747
5327.71 831
5328.40 840
5329.09 820
5329.78 833
5330.46 847
5331.15 835
5331.84 882
5332.53 888
5333.22 860
5333.91 856
5334.60 868
5335.29 891
5335.98 871
5336.66 804
5337.35 842
5338.04 818
5338.73 825
5339.42 872
5340.11 860
5340.80 845
5341.49 990
5342.18 932
5342.87 822
5343.56 900
5344.25 934
5344.94 924
5345.62 854
5346.31 813
5347.00 828
5347.69 829
5348.38 886
5349.07 938
5349.76 954
5350.45 859
5351.14 952
5351.83 963
5352.52 1042
5353.21 955
5353.90 942
5354.59 990
5355.28 1036
5355.97 1005
5356.66 898
5357.35 898
5358.04 792
5358.74 855
5359.43 825
5360.12 850
5360.81 929
5361.50 805
5362.19 776
5362.88 757
5363.57 843
5364.26 892
5364.95 870
5365.64 853
5366.33 824
5367.02 842
5367.71 852
5368.41 881
5369.10 880
5369.79 936
5370.48 886
5371.17 865
5371.86 916
5372.55 898
5373.24 865
5373.94 902
5374.63 898
5375.32 949
5376.01 979
5376.70 907
5377.39 825
5378.08 884
5378.78 916
5379.47 941
5380.16 942
5380.85 880
5381.54 988
5382.24 975
5382.93 948
5383.62 1041
5384.31 1008
5385.00 1058
5385.70 976
5386.39 954
5387.08 844
5387.77 859
5388.47 902
5389.16 865
5389.85 896
5390.54 836
5391.23 834
5391.93 825
5392.62 835
5393.31 854
5394.01 875
5394.70 832
5395.39 850
5396.08 751
5396.78 794
5397.47 741
5398.16 798
5398.86 831
5399.55 868
5400.24 832
5400.93 744
5401.63 785
5402.32 777
5403.01 849
5403.71 826
5404.40 786
5405.09 855
5405.79 889
5406.48 846
5407.17 788
5407.87 771
5408.56 876
5409.26 931
5409.95 904
5410.64 843
5411.34 824
5412.03 854
5412.72 821
5413.42 806
5414.11 843
5414.81 820
5415.50 834
5416.19 869
5416.89 949
5417.58 812
5418.28 796
5418.97 801
5419.67 770
5420.36 822
5421.05 742
5421.75 686
5422.44 738
5423.14 859
5423.83 744
5424.53 798
5425.22 866
5425.92 802
5426.61 772
5427.31 858
5428.00 868
5428.70 770
5429.39 772
5430.09 842
5430.78 841
5431.48 856
5432.17 799
5432.87 802
5433.56 761
5434.26 729
5434.95 779
5435.65 810
5436.34 809
5437.04 714
5437.73 789
5438.43 796
5439.13 841
5439.82 753
5440.52 798
5441.21 875
5441.91 773
5442.60 736
5443.30 814
5444.00 826
5444.69 827
5445.39 838
5446.08 830
5446.78 778
5447.48 817
5448.17 857
5448.87 797
5449.56 726
5450.26 759
5450.96 882
5451.65 739
5452.35 717
5453.05 755
5453.74 726
5454.44 864
5455.14 784
5455.83 757
5456.53 751
5457.23 790
5457.92 868
5458.62 738
5459.32 780
5460.01 769
5460.71 745
5461.41 774
5462.11 740
5462.80 771
5463.50 866
5464.20 770
5464.89 865
5465.59 766
5466.29 741
5466.99 844
5467.68 818
5468.38 764
5469.08 812
5469.78 756
5470.47 790
5471.17 828
5471.87 808
5472.57 747
5473.26 704
5473.96 757
5474.66 742
5475.36 735
5476.06 790
5476.75 782
5477.45 776
5478.15 740
5478.85 792
5479.55 833
5480.24 694
5480.94 740
5481.64 731
5482.34 722
5483.04 681
5483.74 702
5484.43 844
5485.13 753
5485.83 708
5486.53 730
5487.23 759
5487.93 795
5488.63 768
5489.33 732
5490.02 720
5490.72 797
5491.42 752
5492.12 726
5492.82 729
5493.52 751
5494.22 707
5494.92 742
5495.62 755
5496.32 748
5497.01 732
5497.71 738
5498.41 750
5499.11 738
5499.81 705
5500.51 711
5501.21 822
5501.91 806
5502.61 761
5503.31 747
5504.01 790
5504.71 701
5505.41 745
5506.11 748
5506.81 698
5507.51 731
5508.21 784
5508.91 787
5509.61 808
5510.31 773
5511.01 795
5511.71 825
5512.41 783
5513.11 752
5513.81 771
5514.51 817
5515.21 745
5515.91 796
5516.61 765
5517.31 710
5518.01 711
5518.72 704
5519.42 762
5520.12 726
5520.82 770
5521.52 807
5522.22 802
5522.92 853
5523.62 794
5524.32 745
5525.02 790
5525.72 753
5526.43 711
5527.13 809
5527.83 829
5528.53 737
5529.23 789
5529.93 722
5530.63 742
5531.33 740
5532.04 690
5532.74 758
5533.44 784
5534.14 807
5534.84 762
5535.54 759
5536.25 729
5536.95 690
5537.65 746
5538.35 734
5539.05 684
5539.76 732
5540.46 667
5541.16 685
5541.86 691
5542.56 687
5543.27 729
5543.97 728
5544.67 756
5545.37 794
5546.08 753
5546.78 790
5547.48 696
5548.18 792
5548.89 767
5549.59 692
5550.29 815
5550.99 840
5551.70 806
5552.40 722
5553.10 729
5553.81 754
5554.51 782
5555.21 729
5555.91 704
5556.62 768
5557.32 722
5558.02 710
5558.73 712
5559.43 704
5560.13 743
5560.84 702
5561.54 650
5562.24 657
5562.95 743
5563.65 746
5564.35 779
5565.06 681
5565.76 652
5566.47 718
5567.17 748
5567.87 776
5568.58 706
5569.28 774
5569.98 844
5570.69 738
5571.39 742
5572.10 716
5572.80 705
5573.50 732
5574.21 768
5574.91 711
5575.62 692
5576.32 729
5577.03 709
5577.73 692
5578.44 745
5579.14 732
5579.84 728
5580.55 723
5581.25 691
5581.96 678
5582.66 729
5583.37 785
5584.07 725
5584.78 733
5585.48 787
5586.19 776
5586.89 729
5587.60 690
5588.30 645
5589.01 834
5589.71 764
5590.42 727
5591.12 762
5591.83 812
5592.53 756
5593.24 712
5593.94 795
5594.65 724
5595.36 714
5596.06 760
5596.77 760
5597.47 666
5598.18 711
5598.88 719
5599.59 731
5600.30 746
5601.00 730
5601.71 787
5602.41 755
5603.12 700
5603.83 717
5604.53 727
5605.24 745
5605.94 743
5606.65 718
5607.36 678
5608.06 653
5608.77 718
5609.48 726
5610.18 709
5610.89 677
5611.60 679
5612.30 686
5613.01 710
5613.72 742
5614.42 700
5615.13 714
5615.84 654
5616.54 708
5617.25 755
5617.96 771
5618.66 748
5619.37 775
5620.08 822
5620.78 795
5621.49 708
5622.20 760
5622.91 838
5623.61 702
5624.32 683
5625.03 697
5625.74 731
5626.44 737
5627.15 654
5627.86 685
5628.57 671
5629.27 796
5629.98 721
5630.69 656
5631.40 708
5632.11 696
5632.81 710
5633.52 719
5634.23 680
5634.94 683
5635.65 673
5636.35 753
5637.06 705
5637.77 727
5638.48 725
5639.19 741
5639.89 726
5640.60 713
5641.31 649
5642.02 716
5642.73 781
5643.44 740
5644.15 704
5644.85 798
5645.56 783
5646.27 752
5646.98 743
5647.69 762
5648.40 741
5649.11 796
5649.82 708
5650.53 718
5651.23 721
5651.94 647
5652.65 677
5653.36 737
5654.07 717
5654.78 778
5655.49 623
5656.20 671
5656.91 690
5657.62 665
5658.33 738
5659.04 760
5659.75 720
5660.46 653
5661.17 682
5661.88 678
5662.59 699
5663.30 639
5664.00 706
5664.71 674
5665.42 657
5666.13 707
5666.84 685
5667.55 676
5668.27 633
5668.98 651
5669.69 644
5670.40 661
5671.11 717
5671.82 714
5672.53 682
5673.24 689
5673.95 708
5674.66 726
5675.37 697
5676.08 696
5676.79 725
5677.50 685
5678.21 712
5678.92 688
5679.63 740
5680.34 675
5681.06 681
5681.77 716
5682.48 717
5683.19 787
5683.90 751
5684.61 680
5685.32 667
5686.03 691
5686.74 682
5687.46 626
5688.17 625
5688.88 663
5689.59 662
5690.30 686
5691.01 707
5691.72 710
5692.44 703
5693.15 675
5693.86 623
5694.57 703
5695.28 702
5696.00 715
5696.71 693
5697.42 614
5698.13 672
5698.84 653
5699.56 644
5700.27 618
5700.98 697
5701.69 743
5702.40 740
5703.12 737
5703.83 696
5704.54 650
5705.25 705
5705.97 608
5706.68 613
5707.39 613
5708.10 651
5708.82 682
5709.53 633
5710.24 678
5710.95 671
5711.67 650
5712.38 705
5713.09 693
5713.81 758
5714.52 653
5715.23 751
5715.95 724
5716.66 642
5717.37 640
5718.09 752
5718.80 623
5719.51 662
5720.23 715
5720.94 679
5721.65 736
5722.37 703
5723.08 626
5723.79 622
5724.51 621
5725.22 699
5725.93 690
5726.65 682
5727.36 696
5728.08 704
5728.79 713
5729.50 706
5730.22 691
5730.93 676
5731.65 677
5732.36 671
5733.07 640
5733.79 707
5734.50 714
5735.22 731
5735.93 686
5736.65 716
5737.36 690
5738.07 773
5738.79 742
5739.50 665
5740.22 624
5740.93 685
5741.65 728
5742.36 709
5743.08 742
5743.79 661
5744.51 682
5745.22 671
5745.94 621
5746.65 653
5747.37 630
5748.08 651
5748.80 723
5749.51 714
5750.23 680
5750.94 679
5751.66 709
5752.37 681
5753.09 677
5753.80 694
5754.52 673
5755.24 639
5755.95 671
5756.67 702
5757.38 676
5758.10 756
5758.81 788
5759.53 850
5760.25 683
5760.96 669
5761.68 634
5762.39 672
5763.11 733
5763.83 777
5764.54 700
5765.26 667
5765.97 653
5766.69 652
5767.41 627
5768.12 676
5768.84 685
5769.56 653
5770.27 705
5770.99 708
5771.71 700
5772.42 681
5773.14 718
5773.86 756
5774.57 763
5775.29 740
5776.01 736
5776.72 680
5777.44 693
5778.16 694
5778.88 678
5779.59 754
5780.31 735
5781.03 761
5781.74 677
5782.46 617
5783.18 662
5783.90 668
5784.61 703
5785.33 699
5786.05 786
5786.77 810
5787.48 755
5788.20 722
5788.92 730
5789.64 731
5790.35 783
5791.07 688
5791.79 685
5792.51 720
5793.23 661
5793.94 643
5794.66 732
5795.38 743
5796.10 714
5796.82 707
5797.53 739
5798.25 732
5798.97 672
5799.69 736
5800.41 716
5801.13 776
5801.84 805
5802.56 895
5803.28 789
5804.00 744
5804.72 825
5805.44 866
5806.16 753
5806.87 790
5807.59 754
5808.31 732
5809.03 720
5809.75 722
5810.47 783
5811.19 678
5811.91 710
5812.63 754
5813.35 737
5814.07 734
5814.78 737
5815.50 754
5816.22 827
5816.94 808
5817.66 800
5818.38 877
5819.10 903
5819.82 863
5820.54 896
5821.26 799
5821.98 821
5822.70 766
5823.42 773
5824.14 768
5824.86 739
5825.58 787
5826.30 777
5827.02 792
5827.74 725
5828.46 713
5829.18 751
5829.90 726
5830.62 673
5831.34 735
5832.06 793
5832.78 779
5833.50 716
5834.22 763
5834.94 751
5835.66 793
5836.38 720
5837.10 712
5837.82 741
5838.55 759
5839.27 713
5839.99 691
5840.71 763
5841.43 731
5842.15 740
5842.87 718
5843.59 698
5844.31 756
5845.03 731
5845.76 635
5846.48 702
5847.20 702
5847.92 658
5848.64 678
5849.36 721
5850.08 677
5850.81 680
5851.53 654
5852.25 619
5852.97 694
5853.69 741
5854.41 742
5855.14 712
5855.86 753
5856.58 716
5857.30 688
5858.02 693
5858.74 731
5859.47 720
5860.19 693
5860.91 733
5861.63 726
5862.36 792
5863.08 701
5863.80 708
5864.52 735
5865.24 694
5865.97 722
5866.69 741
5867.41 689
5868.13 627
5868.86 676
5869.58 738
5870.30 722
5871.03 751
5871.75 717
5872.47 689
5873.19 583
5873.92 622
5874.64 758
5875.36 702
5876.09 707
5876.81 599
5877.53 680
5878.26 701
5878.98 695
5879.70 733
5880.43 680
5881.15 640
5881.87 625
5882.60 690
5883.32 758
5884.04 753
5884.77 666
5885.49 741
5886.21 717
5886.94 777
5887.66 790
5888.39 687
5889.11 700
5889.83 686
5890.56 741
5891.28 697
5892.01 637
5892.73 658
5893.45 746
5894.18 657
5894.90 662
5895.63 658
5896.35 639
5897.07 680
5897.80 745
5898.52 687
5899.25 740
5899.97 703
5900.70 704
5901.42 779
5902.15 767
5902.87 825
5903.60 736
5904.32 782
5905.05 819
5905.77 732
5906.50 681
5907.22 760
5907.95 738
5908.67 732
5909.40 751
5910.12 679
5910.85 702
5911.57 629
5912.30 685
5913.02 694
5913.75 612
5914.47 629
5915.20 710
5915.92 692
5916.65 729
5917.38 676
5918.10 682
5918.83 702
5919.55 694
5920.28 671
5921.00 698
5921.73 663
5922.46 670
5923.18 674
5923.91 721
5924.63 713
5925.36 641
5926.09 608
5926.81 649
5927.54 724
5928.26 696
5928.99 718
5929.72 666
5930.44 649
5931.17 701
5931.90 671
5932.62 738
5933.35 708
5934.08 672
5934.80 640
5935.53 664
5936.26 688
5936.98 687
5937.71 714
5938.44 748
5939.16 829
5939.89 757
5940.62 676
5941.35 651
5942.07 731
5942.80 669
5943.53 690
5944.25 700
5944.98 729
5945.71 701
5946.44 669
5947.16 663
5947.89 715
5948.62 752
5949.35 667
5950.07 638
5950.80 611
5951.53 606
5952.26 626
5952.99 658
5953.71 677
5954.44 639
5955.17 641
5955.90 682
5956.62 668
5957.35 722
5958.08 711
5958.81 760
5959.54 756
5960.27 761
5960.99 715
5961.72 797
5962.45 814
5963.18 739
5963.91 733
5964.64 759
5965.36 707
5966.09 686
5966.82 745
5967.55 697
5968.28 769
5969.01 662
5969.74 729
5970.47 731
5971.19 690
5971.92 683
5972.65 682
5973.38 717
5974.11 708
5974.84 684
5975.57 677
5976.30 693
5977.03 616
5977.76 641
5978.49 726
5979.22 723
5979.95 699
5980.67 674
5981.40 635
5982.13 707
5982.86 676
5983.59 726
5984.32 770
5985.05 700
5985.78 656
5986.51 674
5987.24 700
5987.97 707
5988.70 669
5989.43 656
5990.16 615
5990.89 718
5991.62 694
5992.35 735
5993.08 751
5993.81 733
5994.54 762
5995.27 696
5996.00 730
5996.73 643
5997.47 664
5998.20 656
5998.93 718
5999.66 650
6000.39 582
6001.12 694
6001.85 633
6002.58 690
6003.31 656
6004.04 679
6004.77 623
6005.50 684
6006.24 657
6006.97 689
6007.70 748
6008.43 692
6009.16 600
6009.89 557
6010.62 630
6011.35 731
6012.09 644
6012.82 639
6013.55 653
6014.28 726
6015.01 711
6015.74 724
6016.47 684
6017.21 710
6017.94 681
6018.67 727
6019.40 763
6020.13 693
6020.87 645
6021.60 672
6022.33 684
6023.06 625
6023.79 649
6024.53 704
6025.26 712
6025.99 694
6026.72 666
6027.46 575
6028.19 666
6028.92 626
6029.65 606
6030.39 645
6031.12 751
6031.85 698
6032.58 676
6033.32 676
6034.05 651
6034.78 613
6035.51 623
6036.25 644
6036.98 667
6037.71 613
6038.45 634
6039.18 715
6039.91 660
6040.65 612
6041.38 630
6042.11 676
6042.85 689
6043.58 769
6044.31 781
6045.05 722
6045.78 796
6046.51 848
6047.25 783
6047.98 779
6048.71 829
6049.45 908
6050.18 821
6050.91 721
6051.65 730
6052.38 691
6053.12 735
6053.85 631
6054.58 618
6055.32 710
6056.05 682
6056.79 701
6057.52 678
6058.25 605
6058.99 689
6059.72 649
6060.46 687
6061.19 645
6061.93 677
6062.66 637
6063.40 671
6064.13 663
6064.86 609
6065.60 633
6066.33 625
6067.07 627
6067.80 648
6068.54 625
6069.27 696
6070.01 693
6070.74 662
6071.48 655
6072.21 664
6072.95 747
6073.68 676
6074.42 596
6075.15 673
6075.89 668
6076.63 633
6077.36 627
6078.10 667
6078.83 679
6079.57 661
6080.30 587
6081.04 594
6081.77 577
6082.51 631
6083.25 674
6083.98 673
6084.72 718
6085.45 666
6086.19 690
6086.92 687
6087.66 744
6088.40 662
6089.13 646
6089.87 639
6090.61 689
6091.34 605
6092.08 632
6092.81 627
6093.55 567
6094.29 628
6095.02 663
6095.76 630
6096.50 626
6097.23 622
6097.97 633
6098.71 636
6099.44 619
6100.18 677
6100.92 694
6101.65 651
6102.39 615
6103.13 571
6103.86 577
6104.60 596
6105.34 576
6106.08 547
6106.81 564
6107.55 579
6108.29 573
6109.02 613
6109.76 665
6110.50 633
6111.24 596
6111.97 580
6112.71 618
6113.45 559
6114.19 615
6114.92 696
6115.66 665
6116.40 704
6117.14 574
6117.88 644
6118.61 656
6119.35 636
6120.09 613
6120.83 638
6121.57 673
6122.30 614
6123.04 665
6123.78 688
6124.52 599
6125.26 594
6126.00 640
6126.73 654
6127.47 622
6128.21 564
6128.95 627
6129.69 659
6130.43 637
6131.16 604
6131.90 657
6132.64 611
6133.38 614
6134.12 693
6134.86 697
6135.60 696
6136.34 729
6137.08 705
6137.81 623
6138.55 649
6139.29 674
6140.03 595
6140.77 650
6141.51 566
6142.25 606
6142.99 690
6143.73 682
6144.47 641
6145.21 656
6145.95 650
6146.69 606
6147.43 619
6148.17 688
6148.91 637
6149.65 634
6150.39 627
6151.13 587
6151.86 565
6152.60 540
6153.34 610
6154.08 602
6154.83 606
6155.57 602
6156.31 635
6157.05 656
6157.79 594
6158.53 599
6159.27 613
6160.01 696
6160.75 702
6161.49 613
6162.23 590
6162.97 555
6163.71 571
6164.45 611
6165.19 517
6165.93 563
6166.67 608
6167.41 652
6168.15 583
6168.89 577
6169.64 560
6170.38 656
6171.12 611
6171.86 643
6172.60 642
6173.34 654
6174.08 622
6174.82 607
6175.57 593
6176.31 574
6177.05 639
6177.79 649
6178.53 620
6179.27 637
6180.01 637
6180.76 612
6181.50 636
6182.24 613
6182.98 605
6183.72 657
6184.46 635
6185.21 599
6185.95 561
6186.69 585
6187.43 625
6188.17 547
6188.92 621
6189.66 602
6190.40 579
6191.14 600
6191.89 581
6192.63 606
6193.37 576
6194.11 603
6194.86 580
6195.60 597
6196.34 582
6197.08 548
6197.83 563
6198.57 579
6199.31 618
6200.05 591
6200.80 656
6201.54 636
6202.28 594
6203.03 590
6203.77 563
6204.51 606
6205.26 517
6206.00 599
6206.74 595
6207.48 595
6208.23 593
6208.97 611
6209.71 591
6210.46 534
6211.20 511
6211.95 571
6212.69 616
6213.43 545
6214.18 690
6214.92 633
6215.66 599
6216.41 603
6217.15 647
6217.89 630
6218.64 583
6219.38 568
6220.13 566
6220.87 529
6221.61 563
6222.36 573
6223.10 556
6223.85 612
6224.59 543
6225.34 576
6226.08 557
6226.82 592
6227.57 609
6228.31 653
6229.06 716
6229.80 641
6230.55 590
6231.29 608
6232.04 677
6232.78 636
6233.53 598
6234.27 601
6235.02 661
6235.76 602
6236.51 604
6237.25 625
6238.00 622
6238.74 589
6239.49 613
6240.23 539
6240.98 518
6241.72 552
6242.47 588
6243.21 577
6243.96 586
6244.70 581
6245.45 563
6246.20 606
6246.94 559
6247.69 619
6248.43 645
6249.18 605
6249.92 535
6250.67 581
6251.42 515
6252.16 592
6252.91 592
6253.65 551
6254.40 568
6255.15 545
6255.89 617
6256.64 592
6257.38 603
6258.13 583
6258.88 545
6259.62 601
6260.37 575
6261.12 572
6261.86 601
6262.61 648
6263.36 634
6264.10 617
6264.85 655
6265.60 651
6266.34 608
6267.09 632
6267.84 582
6268.58 580
6269.33 611
6270.08 599
6270.82 637
6271.57 611
6272.32 638
6273.07 577
6273.81 537
6274.56 599
6275.31 606
6276.05 605
6276.80 548
6277.55 569
6278.30 587
6279.04 573
6279.79 586
6280.54 619
6281.29 612
6282.03 586
6282.78 619
6283.53 545
6284.28 553
6285.03 510
6285.77 580
6286.52 550
6287.27 531
6288.02 601
6288.77 612
6289.51 534
6290.26 617
6291.01 621
6291.76 568
6292.51 565
6293.26 644
6294.00 560
6294.75 615
6295.50 640
6296.25 608
6297.00 542
6297.75 558
6298.50 546
6299.24 566
6299.99 595
6300.74 523
6301.49 566
6302.24 601
6302.99 573
6303.74 577
6304.49 546
6305.24 616
6305.99 628
6306.73 627
6307.48 595
6308.23 560
6308.98 559
6309.73 553
6310.48 597
6311.23 526
6311.98 563
6312.73 561
6313.48 551
6314.23 565
6314.98 486
6315.73 468
6316.48 614
6317.23 630
6317.98 573
6318.73 611
6319.48 611
6320.23 585
6320.98 523
6321.73 577
6322.48 579
6323.23 572
6323.98 603
6324.73 601
6325.48 521
6326.23 620
6326.98 626
6327.73 528
6328.48 515
6329.23 607
6329.98 576
6330.73 550
6331.48 501
6332.23 531
6332.98 576
6333.73 606
6334.49 548
6335.24 547
6335.99 612
6336.74 554
6337.49 608
6338.24 632
6338.99 578
6339.74 538
6340.49 577
6341.25 614
6342.00 584
6342.75 578
6343.50 550
6344.25 571
6345.00 616
6345.75 564
6346.51 584
6347.26 538
6348.01 551
6348.76 543
6349.51 458
6350.26 553
6351.02 561
6351.77 564
6352.52 477
6353.27 549
6354.02 555
6354.78 572
6355.53 582
6356.28 581
6357.03 540
6357.78 518
6358.54 507
6359.29 540
6360.04 514
6360.79 554
6361.55 606
6362.30 564
6363.05 593
6363.80 566
6364.56 503
6365.31 519
6366.06 527
6366.81 552
6367.57 570
6368.32 540
6369.07 570
6369.83 600
6370.58 523
6371.33 503
6372.08 523
6372.84 581
6373.59 505
6374.34 536
6375.10 522
6375.85 531
6376.60 532
6377.36 502
6378.11 580
6378.86 620
6379.62 562
6380.37 539
6381.12 500
6381.88 529
6382.63 540
6383.39 537
6384.14 580
6384.89 531
6385.65 512
6386.40 589
6387.16 539
6387.91 536
6388.66 528
6389.42 573
6390.17 592
6390.93 579
6391.68 576
6392.43 585
6393.19 548
6393.94 554
6394.70 554
6395.45 537
6396.21 550
6396.96 591
6397.72 656
6398.47 642
6399.22 511
6399.98 497
6400.73 489
6401.49 553
6402.24 525
6403.00 501
6403.75 549
6404.51 629
6405.26 544
6406.02 552
6406.77 541
6407.53 523
6408.28 577
6409.04 582
6409.79 557
6410.55 592
6411.31 564
6412.06 549
6412.82 560
6413.57 559
6414.33 548
6415.08 464
6415.84 544
6416.59 546
6417.35 499
6418.11 498
6418.86 521
6419.62 552
6420.37 565
6421.13 531
6421.89 518
6422.64 522
6423.40 526
6424.15 463
6424.91 513
6425.67 579
6426.42 595
6427.18 522
6427.94 564
6428.69 570
6429.45 549
6430.20 473
6430.96 503
6431.72 528
6432.47 598
6433.23 554
6433.99 527
6434.74 497
6435.50 596
6436.26 524
6437.02 447
6437.77 492
6438.53 492
6439.29 529
6440.04 506
6440.80 521
6441.56 501
6442.32 570
6443.07 529
6443.83 526
6444.59 503
6445.34 597
6446.10 538
6446.86 527
6447.62 529
6448.37 514
6449.13 508
6449.89 493
6450.65 485
6451.41 461
6452.16 492
6452.92 496
6453.68 488
6454.44 512
6455.19 481
6455.95 472
6456.71 582
6457.47 552
6458.23 593
6458.99 540
6459.74 515
6460.50 525
6461.26 456
6462.02 466
6462.78 544
6463.54 500
6464.29 492
6465.05 553
6465.81 504
6466.57 541
6467.33 530
6468.09 518
6468.85 486
6469.60 462
6470.36 473
6471.12 480
6471.88 544
6472.64 529
6473.40 547
6474.16 580
6474.92 564
6475.68 528
6476.44 538
6477.20 553
6477.95 484
6478.71 536
6479.47 537
6480.23 535
6480.99 480
6481.75 563
6482.51 541
6483.27 447
6484.03 512
6484.79 570
6485.55 574
6486.31 557
6487.07 517
6487.83 554
6488.59 500
6489.35 576
6490.11 537
6490.87 514
6491.63 504
6492.39 537
6493.15 499
6493.91 503
6494.67 516
6495.43 546
6496.19 488
6496.95 531
6497.71 536
6498.47 539
6499.23 477
6499.99 511
6500.76 529
6501.52 537
6502.28 464
6503.04 491
6503.80 525
6504.56 504
6505.32 522
6506.08 544
6506.84 609
6507.60 505
6508.36 528
6509.13 563
6509.89 498
6510.65 535
6511.41 566
6512.17 551
6512.93 473
6513.69 492
6514.45 496
6515.22 559
6515.98 561
6516.74 413
6517.50 441
6518.26 509
6519.02 566
6519.79 580
6520.55 535
6521.31 477
6522.07 493
6522.83 464
6523.60 479
6524.36 529
6525.12 512
6525.88 545
6526.64 553
6527.41 571
6528.17 569
6528.93 498
6529.69 565
6530.46 570
6531.22 554
6531.98 558
6532.74 545
6533.51 549
6534.27 537
6535.03 548
6535.79 570
6536.56 577
6537.32 558
6538.08 554
6538.85 514
6539.61 492
6540.37 585
6541.13 561
6541.90 539
6542.66 534
6543.42 539
6544.19 486
6544.95 448
6545.71 460
6546.48 530
6547.24 460
6548.00 558
6548.77 594
6549.53 550
6550.29 573
6551.06 591
6551.82 609
6552.58 573
6553.35 575
6554.11 576
6554.88 518
6555.64 527
6556.40 531
6557.17 509
6557.93 518
6558.70 569
6559.46 493
6560.22 516
6560.99 544
6561.75 538
6562.52 589
6563.28 616
6564.05 602
6564.81 585
6565.57 573
6566.34 541
6567.10 543
6567.87 644
6568.63 552
6569.40 466
6570.16 590
6570.93 616
6571.69 604
6572.46 551
6573.22 509
6573.99 555
6574.75 592
6575.52 581
6576.28 520
6577.05 552
6577.81 591
6578.58 575
6579.34 592
6580.11 555
6580.87 548
6581.64 558
6582.40 595
6583.17 669
6583.93 578
6584.70 478
6585.47 544
6586.23 580
6587.00 607
6587.76 596
6588.53 544
6589.29 603
6590.06 558
6590.83 581
6591.59 574
6592.36 582
6593.12 655
6593.89 574
6594.66 532
6595.42 552
6596.19 487
6596.96 476
6597.72 520
6598.49 488
6599.25 496
6600.02 587
6600.79 642
6601.55 567
6602.32 556
6603.09 580
6603.85 572
6604.62 564
6605.39 536
6606.15 570
6606.92 560
6607.69 559
6608.46 535
6609.22 603
6609.99 559
6610.76 569
6611.52 629
6612.29 649
6613.06 638
6613.83 589
6614.59 606
6615.36 591
6616.13 554
6616.89 582
6617.66 547
6618.43 595
6619.20 468
6619.96 557
6620.73 595
6621.50 606
6622.27 618
6623.04 580
6623.80 564
6624.57 632
6625.34 658
6626.11 567
6626.88 576
6627.64 566
6628.41 550
6629.18 534
6629.95 613
6630.72 529
6631.48 595
6632.25 609
6633.02 690
6633.79 673
6634.56 667
6635.33 624
6636.10 732
6636.86 755
6637.63 715
6638.40 719
6639.17 619
6639.94 654
6640.71 632
6641.48 613
6642.25 566
6643.01 591
6643.78 607
6644.55 572
6645.32 597
6646.09 581
6646.86 543
6647.63 540
6648.40 592
6649.17 559
6649.94 596
6650.71 546
6651.48 523
6652.25 549
6653.01 513
6653.78 560
6654.55 661
6655.32 605
6656.09 579
6656.86 571
6657.63 498
6658.40 496
6659.17 551
6659.94 583
6660.71 549
6661.48 569
6662.25 508
6663.02 544
6663.79 552
6664.56 594
6665.33 580
6666.10 614
6666.87 650
6667.64 560
6668.42 607
6669.19 672
6669.96 582
6670.73 551
6671.50 564
6672.27 551
6673.04 632
6673.81 568
6674.58 575
6675.35 563
6676.12 577
6676.89 586
6677.66 571
6678.44 630
6679.21 581
6679.98 511
6680.75 581
6681.52 506
6682.29 528
6683.06 569
6683.83 539
6684.60 589
6685.38 504
6686.15 490
6686.92 468
6687.69 542
6688.46 539
6689.23 613
6690.01 571
6690.78 555
6691.55 532
6692.32 543
6693.09 574
6693.86 539
6694.64 543
6695.41 532
6696.18 549
6696.95 525
6697.73 543
6698.50 519
6699.27 535
6700.04 546
6700.81 524
6701.59 602
6702.36 564
6703.13 582
6703.90 524
6704.68 477
6705.45 589
6706.22 595
6706.99 547
6707.77 530
6708.54 521
6709.31 558
6710.09 553
6710.86 569
6711.63 524
6712.40 527
6713.18 522
6713.95 549
6714.72 549
6715.50 537
6716.27 531
6717.04 513
6717.82 519
6718.59 507
6719.36 530
6720.14 517
6720.91 517
6721.68 448
6722.46 495
6723.23 522
6724.00 545
6724.78 491
6725.55 461
6726.33 492
6727.10 536
6727.87 481
6728.65 509
6729.42 539
6730.20 488
6730.97 521
6731.74 539
6732.52 530
6733.29 507
6734.07 511
6734.84 460
6735.61 531
6736.39 496
6737.16 503
6737.94 537
6738.71 557
6739.49 529
6740.26 497
6741.04 559
6741.81 524
6742.59 480
6743.36 463
6744.13 546
6744.91 552
6745.68 508
6746.46 476
6747.23 489
6748.01 489
6748.78 513
6749.56 492
6750.33 514
6751.11 562
6751.89 503
6752.66 569
6753.44 464
6754.21 450
6754.99 479
6755.76 479
6756.54 460
6757.31 477
6758.09 440
6758.86 496
6759.64 556
6760.42 540
6761.19 466
6761.97 483
6762.74 526
6763.52 485
6764.30 522
6765.07 474
6765.85 480
6766.62 547
6767.40 542
6768.18 441
6768.95 483
6769.73 491
6770.51 562
6771.28 508
6772.06 463
6772.83 500
6773.61 521
6774.39 548
6775.16 514
6775.94 542
6776.72 466
6777.49 510
6778.27 531
6779.05 580
6779.82 514
6780.60 577
6781.38 481
6782.16 551
6782.93 573
6783.71 533
6784.49 558
6785.26 565
6786.04 475
6786.82 504
6787.60 476
6788.37 463
6789.15 494
6789.93 535
6790.71 507
6791.48 424
6792.26 497
6793.04 451
6793.82 479
6794.59 443
6795.37 443
6796.15 446
6796.93 482
6797.70 477
6798.48 430
6799.26 406
6800.04 430
6800.82 450
6801.60 505
6802.37 458
6803.15 406
6803.93 472
6804.71 478
6805.49 515
6806.26 452
6807.04 477
6807.82 507
6808.60 513
6809.38 544
6810.16 490
6810.94 542
6811.71 513
6812.49 470
6813.27 528
6814.05 460
6814.83 503
6815.61 524
6816.39 528
6817.17 525
6817.95 555
6818.73 545
6819.50 523
6820.28 485
6821.06 477
6821.84 511
6822.62 521
6823.40 507
6824.18 559
6824.96 495
6825.74 436
6826.52 460
6827.30 508
6828.08 483
6828.86 488
6829.64 516
6830.42 453
6831.20 448
6831.98 465
6832.76 459
6833.54 473
6834.32 521
6835.10 499
6835.88 431
6836.66 408
6837.44 478
6838.22 518
6839.00 534
6839.78 497
6840.56 496
6841.34 546
6842.12 496
6842.90 496
6843.68 495
6844.46 499
6845.24 439
6846.02 380
6846.80 485
6847.58 501
6848.36 504
6849.14 515
6849.93 524
6850.71 492
6851.49 455
6852.27 541
6853.05 549
6853.83 560
6854.61 500
6855.39 478
6856.17 522
6856.96 497
6857.74 488
6858.52 502
6859.30 500
6860.08 483
6860.86 489
6861.64 437
6862.43 469
6863.21 471
6863.99 499
6864.77 421
6865.55 440
6866.33 465
6867.12 465
6867.90 478
6868.68 472
6869.46 461
6870.24 423
6871.03 460
6871.81 469
6872.59 515
6873.37 448
6874.16 441
6874.94 480
6875.72 561
6876.50 473
6877.28 505
6878.07 464
6878.85 468
6879.63 477
6880.42 485
6881.20 445
6881.98 481
6882.76 462
6883.55 462
6884.33 508
6885.11 480
6885.89 427
6886.68 482
6887.46 490
6888.24 491
6889.03 510
6889.81 461
6890.59 479
6891.38 452
6892.16 434
6892.94 422
6893.73 403
6894.51 494
6895.29 458
6896.08 462
6896.86 421
6897.64 470
6898.43 494
6899.21 479
6900.00 435
6900.78 452
6901.56 480
6902.35 531
6903.13 525
6903.91 513
6904.70 441
6905.48 447
6906.27 468
6907.05 405
6907.84 475
6908.62 488
6909.40 485
6910.19 460
6910.97 491
6911.76 537
6912.54 518
6913.33 506
6914.11 491
6914.90 585
6915.68 429
6916.46 405
6917.25 444
6918.03 486
6918.82 429
6919.60 464
6920.39 515
6921.17 524
6921.96 474
6922.74 478
6923.53 458
6924.31 457
6925.10 500
6925.88 523
6926.67 542
6927.45 479
6928.24 493
6929.03 470
6929.81 437
6930.60 434
6931.38 471
6932.17 468
6932.95 505
6933.74 457
6934.52 470
6935.31 481
6936.10 487
6936.88 432
6937.67 492
6938.45 512
6939.24 478
6940.03 436
6940.81 475
6941.60 490
6942.38 475
6943.17 481
6943.96 524
6944.74 452
6945.53 430
6946.32 468
6947.10 496
6947.89 456
6948.68 477
6949.46 538
6950.25 474
6951.03 552
6951.82 512
6952.61 450
6953.40 476
6954.18 438
6954.97 429
6955.76 454
6956.54 513
6957.33 492
6958.12 511
6958.90 495
6959.69 445
6960.48 436
6961.27 512
6962.05 461
6962.84 496
6963.63 449
6964.41 465
6965.20 453
6965.99 477
6966.78 505
6967.56 445
6968.35 431
6969.14 437
6969.93 496
6970.72 501
6971.50 471
6972.29 442
6973.08 472
6973.87 519
6974.66 494
6975.44 408
6976.23 482
6977.02 483
6977.81 495
6978.60 467
6979.38 501
6980.17 474
6980.96 457
6981.75 522
6982.54 492
6983.33 482
6984.11 481
6984.90 472
6985.69 471
6986.48 478
6987.27 491
6988.06 466
6988.85 486
6989.64 459
6990.42 466
6991.21 491
6992.00 474
6992.79 443
6993.58 407
6994.37 456
6995.16 487
6995.95 487
6996.74 435
6997.53 438
6998.32 536
6999.10 513
6999.89 493
7000.68 451
7001.47 461
7002.26 483
7003.05 447
7003.84 441
7004.63 475
7005.42 516
7006.21 513
7007.00 482
7007.79 504
7008.58 487
7009.37 436
7010.16 447
7010.95 464
7011.74 453
7012.53 474
7013.32 426
7014.11 457
7014.90 430
7015.69 454
7016.48 505
7017.27 487
7018.06 458
7018.85 450
7019.64 488
7020.43 489
7021.23 471
7022.02 485
7022.81 473
7023.60 528
7024.39 575
7025.18 485
7025.97 450
7026.76 422
7027.55 433
7028.34 475
7029.13 440
7029.93 443
7030.72 411
7031.51 411
7032.30 500
7033.09 444
7033.88 420
7034.67 487
7035.46 497
7036.26 492
7037.05 426
7037.84 437
7038.63 429
7039.42 474
7040.21 403
7041.01 428
7041.80 494
7042.59 523
7043.38 418
7044.17 442
7044.97 443
7045.76 492
7046.55 472
7047.34 459
7048.13 459
7048.93 436
7049.72 498
7050.51 513
7051.30 502
7052.09 502
7052.89 485
7053.68 483
7054.47 468
7055.26 447
7056.06 506
7056.85 410
7057.64 449
7058.44 430
7059.23 471
7060.02 546
7060.81 471
7061.61 476
7062.40 463
7063.19 476
7063.99 510
7064.78 531
7065.57 477
7066.37 461
7067.16 431
7067.95 462
7068.74 491
7069.54 530
7070.33 478
7071.13 452
7071.92 458
7072.71 508
7073.51 522
7074.30 423
7075.09 426
7075.89 498
7076.68 457
7077.47 422
7078.27 443
7079.06 452
7079.86 481
7080.65 441
7081.44 428
7082.24 441
7083.03 495
7083.83 466
7084.62 509
7085.41 493
7086.21 472
7087.00 506
7087.80 447
7088.59 484
7089.39 520
7090.18 492
7090.98 416
7091.77 531
7092.56 513
7093.36 475
7094.15 437
7094.95 439
7095.74 498
7096.54 539
7097.33 482
7098.13 430
7098.92 458
7099.72 476
7100.51 439
7101.31 427
7102.10 430
7102.90 472
7103.69 462
7104.49 559
7105.29 522
7106.08 485
7106.88 460
7107.67 432
7108.47 465
7109.26 467
7110.06 467
7110.85 485
7111.65 525
7112.45 473
7113.24 439
7114.04 474
7114.83 463
7115.63 477
7116.42 492
7117.22 520
7118.02 537
7118.81 520
7119.61 545
7120.41 555
7121.20 493
7122.00 522
7122.79 496
7123.59 462
7124.39 452
7125.18 512
7125.98 470
7126.78 457
7127.57 486
7128.37 433
7129.17 429
7129.96 522
7130.76 499
7131.56 415
7132.35 446
7133.15 496
7133.95 495
7134.74 485
7135.54 465
7136.34 490
7137.14 472
7137.93 524
7138.73 449
7139.53 452
7140.33 457
7141.12 448
7141.92 456
7142.72 507
7143.51 463
7144.31 526
7145.11 503
7145.91 506
7146.71 475
7147.50 534
7148.30 523
7149.10 507
7149.90 443
7150.69 442
7151.49 445
7152.29 492
7153.09 503
7153.89 486
7154.68 487
7155.48 520
7156.28 474
7157.08 508
7157.88 511
7158.68 491
7159.47 525
7160.27 473
7161.07 481
7161.87 454
7162.67 478
7163.47 470
7164.27 455
7165.06 415
7165.86 456
7166.66 439
7167.46 530
7168.26 555
7169.06 421
7169.86 446
7170.66 407
7171.46 449
7172.25 505
7173.05 524
7173.85 462
7174.65 437
7175.45 475
7176.25 482
7177.05 452
7177.85 447
7178.65 475
7179.45 472
7180.25 454
7181.05 466
7181.85 526
7182.65 455
7183.45 492
7184.25 491
7185.05 462
7185.85 434
7186.65 445
7187.45 459
7188.25 476
7189.05 448
7189.85 380
7190.65 393
7191.45 409
7192.25 462
7193.05 416
7193.85 470
7194.65 491
7195.45 479
7196.25 448
7197.05 482
7197.85 438
7198.65 415
7199.45 441
7200.25 402
7201.05 462
7201.85 470
7202.65 413
7203.46 388
7204.26 455
7205.06 467
7205.86 425
7206.66 424
7207.46 458
7208.26 473
7209.06 471
7209.86 461
7210.66 456
7211.47 447
7212.27 465
7213.07 427
7213.87 389
7214.67 419
7215.47 392
7216.27 389
7217.08 415
7217.88 485
7218.68 473
7219.48 418
7220.28 413
7221.09 453
7221.89 453
7222.69 447
7223.49 438
7224.29 433
7225.10 481
7225.90 466
7226.70 501
7227.50 460
7228.30 411
7229.11 428
7229.91 423
7230.71 393
7231.51 444
7232.32 388
7233.12 420
7233.92 436
7234.72 422
7235.53 469
7236.33 495
7237.13 431
7237.93 442
7238.74 452
7239.54 437
7240.34 435
7241.15 459
7241.95 465
7242.75 456
7243.55 420
7244.36 438
7245.16 431
7245.96 421
7246.77 402
7247.57 412
7248.37 419
7249.18 461
7249.98 454
7250.78 482
7251.59 454
7252.39 425
7253.20 424
7254.00 439
7254.80 425
7255.61 420
7256.41 466
7257.21 431
7258.02 422
7258.82 382
7259.63 463
7260.43 494
7261.23 460
7262.04 454
7262.84 468
7263.65 404
7264.45 379
7265.26 429
7266.06 398
7266.86 346
7267.67 449
7268.47 444
7269.28 405
7270.08 401
7270.89 422
7271.69 397
7272.50 449
7273.30 442
7274.11 473
7274.91 427
7275.71 454
7276.52 460
7277.32 453
7278.13 459
7278.93 380
7279.74 433
7280.55 469
7281.35 403
7282.16 424
7282.96 382
7283.77 420
7284.57 441
7285.38 464
7286.18 431
7286.99 431
7287.79 458
7288.60 423
7289.40 406
7290.21 377
7291.02 430
7291.82 453
7292.63 445
7293.43 408
7294.24 388
7295.05 425
7295.85 357
7296.66 369
7297.46 375
7298.27 509
7299.08 431
7299.88 398
7300.69 390
7301.49 425
7302.30 426
7303.11 418
7303.91 447
7304.72 426
7305.53 395
7306.33 419
7307.14 406
7307.95 439
7308.75 419
7309.56 395
7310.37 394
7311.17 443
7311.98 458
7312.79 461
7313.59 423
7314.40 444
7315.21 378
7316.02 387
7316.82 385
7317.63 408
7318.44 413
7319.24 407
7320.05 415
7320.86 406
7321.67 395
7322.47 418
7323.28 436
7324.09 447
7324.90 439
7325.70 474
7326.51 449
7327.32 444
7328.13 422
7328.94 401
7329.74 420
7330.55 412
7331.36 473
7332.17 406
7332.98 398
7333.78 438
7334.59 441
7335.40 430
7336.21 419
7337.02 414
7337.82 404
7338.63 418
7339.44 425
7340.25 396
7341.06 433
7341.87 436
7342.68 371
7343.48 427
7344.29 454
7345.10 494
7345.91 497
7346.72 431
7347.53 443
7348.34 423
7349.15 434
7349.95 387
7350.76 399
7351.57 458
7352.38 403
7353.19 402
7354.00 384
7354.81 434
7355.62 409
7356.43 414
7357.24 421
7358.05 405
7358.86 369
7359.67 412
7360.48 424
7361.29 413
7362.09 454
7362.90 418
7363.71 473
7364.52 388
7365.33 390
7366.14 375
7366.95 414
7367.76 436
7368.57 406
7369.38 416
7370.19 397
7371.00 445
7371.81 471
7372.62 409
7373.43 458
7374.25 524
7375.06 434
7375.87 479
7376.68 411
7377.49 393
7378.30 386
7379.11 380
7379.92 400
7380.73 415
7381.54 363
7382.35 391
7383.16 414
7383.97 388
7384.78 407
7385.59 396
7386.41 434
7387.22 442
7388.03 372
7388.84 378
7389.65 369
7390.46 359
7391.27 397
7392.08 411
7392.89 407
7393.71 402
7394.52 435
7395.33 398
7396.14 419
7396.95 453
7397.76 434
7398.58 453
7399.39 438
7400.20 415
7401.01 428
7401.82 427
7402.63 390
7403.45 463
7404.26 454
7405.07 434
7405.88 422
7406.69 393
7407.51 430
7408.32 436
7409.13 392
7409.94 412
7410.76 400
7411.57 443
7412.38 433
7413.19 419
7414.01 446
7414.82 460
7415.63 426
7416.44 397
7417.26 433
7418.07 419
7418.88 421
7419.69 437
7420.51 418
7421.32 414
7422.13 378
7422.95 391
7423.76 398
7424.57 429
7425.39 345
7426.20 380
7427.01 377
7427.83 417
7428.64 437
7429.45 449
7430.27 370
7431.08 349
7431.89 403
7432.71 430
7433.52 405
7434.33 382
7435.15 371
7435.96 395
7436.77 390
7437.59 392
7438.40 408
7439.22 380
7440.03 360
7440.84 371
7441.66 381
7442.47 411
7443.29 409
7444.10 409
7444.91 396
7445.73 421
7446.54 454
7447.36 415
7448.17 414
7448.99 430
7449.80 440
7450.62 462
7451.43 381
7452.24 408
7453.06 419
7453.87 412
7454.69 409
7455.50 414
7456.32 420
7457.13 416
7457.95 381
7458.76 428
7459.58 428
7460.39 412
7461.21 442
7462.02 427
7462.84 468
7463.65 437
7464.47 460
7465.28 476
7466.10 452
7466.92 416
7467.73 442
7468.55 480
7469.36 440
7470.18 433
7470.99 407
7471.81 438
7472.62 441
7473.44 473
7474.26 438
7475.07 381
7475.89 452
7476.70 418
7477.52 385
7478.34 421
7479.15 426
7479.97 386
7480.78 403
7481.60 375
7482.42 416
7483.23 400
7484.05 382
7484.87 371
7485.68 383
7486.50 364
7487.32 394
7488.13 447
7488.95 410
7489.76 389
7490.58 413
7491.40 435
7492.22 435
7493.03 411
7493.85 461
7494.67 427
7495.48 415
7496.30 439
7497.12 387
7497.93 355
7498.75 383
7499.57 416
7500.39 414
7501.20 418
7502.02 410
7502.84 375
7503.66 389
7504.47 402
7505.29 411
7506.11 453
7506.93 411
7507.74 399
7508.56 454
7509.38 399
7510.20 376
7511.01 424
7511.83 386
7512.65 466
7513.47 451
7514.29 391
7515.10 441
7515.92 493
7516.74 481
7517.56 383
7518.38 359
7519.19 416
7520.01 426
7520.83 380
7521.65 403
7522.47 358
7523.29 378
7524.11 391
7524.92 386
7525.74 361
7526.56 391
7527.38 396
7528.20 383
7529.02 357
7529.84 387
7530.66 382
7531.47 386
7532.29 353
7533.11 390
7533.93 418
7534.75 396
7535.57 386
7536.39 428
7537.21 439
7538.03 477
7538.85 406
7539.67 394
7540.49 385
7541.31 382
7542.12 441
7542.94 419
7543.76 398
7544.58 405
7545.40 398
7546.22 419
7547.04 407
7547.86 408
7548.68 398
7549.50 436
7550.32 357
7551.14 368
7551.96 384
7552.78 402
7553.60 421
7554.42 427
7555.24 480
7556.06 441
7556.88 436
7557.70 420
7558.52 465
7559.35 434
7560.17 469
7560.99 448
7561.81 407
7562.63 409
7563.45 415
7564.27 467
7565.09 489
7565.91 453
7566.73 389
7567.55 421
7568.37 460
7569.19 396
7570.02 430
7570.84 417
7571.66 468
7572.48 397
7573.30 458
7574.12 441
7574.94 460
7575.76 438
7576.59 448
7577.41 411
7578.23 461
7579.05 481
7579.87 440
7580.69 498
7581.51 441
7582.34 432
7583.16 445
7583.98 421
7584.80 430
7585.62 472
7586.45 435
7587.27 436
7588.09 423
7588.91 456
7589.73 547
7590.56 509
7591.38 444
7592.20 429
7593.02 429
7593.85 406
7594.67 372
7595.49 459
7596.31 459
7597.14 442
7597.96 434
7598.78 508
7599.60 436
7600.43 495
7601.25 473
7602.07 426
7602.89 452
7603.72 455
7604.54 476
7605.36 466
7606.19 441
7607.01 527
7607.83 596
7608.66 496
7609.48 502
7610.30 478
7611.12 455
7611.95 406
7612.77 385
7613.59 438
7614.42 416
7615.24 428
7616.07 488
7616.89 459
7617.71 470
7618.54 464
7619.36 493
7620.18 453
7621.01 421
7621.83 401
7622.66 448
7623.48 501
7624.30 472
7625.13 459
7625.95 468
7626.78 506
7627.60 480
7628.42 578
7629.25 564
7630.07 483
7630.90 531
7631.72 595
7632.55 643
7633.37 589
7634.19 619
7635.02 593
7635.84 580
7636.67 542
7637.49 514
7638.32 542
7639.14 446
7639.97 388
7640.79 461
7641.62 447
7642.44 444
7643.27 435
7644.09 459
7644.92 445
7645.74 457
7646.57 468
7647.39 452
7648.22 407
7649.04 450
7649.87 458
7650.70 489
7651.52 435
7652.35 476
7653.17 445
7654.00 453
7654.82 459
7655.65 453
7656.47 447
7657.30 448
7658.13 408
7658.95 460
7659.78 393
7660.60 422
7661.43 422
7662.26 463
7663.08 421
7663.91 457
7664.73 477
7665.56 424
7666.39 437
7667.21 441
7668.04 402
7668.87 410
7669.69 452
7670.52 503
7671.35 464
7672.17 448
7673.00 445
7673.83 390
7674.65 421
7675.48 458
7676.31 460
7677.13 408
7677.96 403
7678.79 438
7679.61 406
7680.44 460
7681.27 406
7682.09 470
7682.92 434
7683.75 456
7684.58 504
7685.40 467
7686.23 409
7687.06 401
7687.89 444
7688.71 403
7689.54 409
7690.37 433
7691.20 460
7692.02 398
7692.85 387
7693.68 406
7694.51 394
7695.33 437
7696.16 418
7696.99 484
7697.82 454
7698.65 449
7699.47 472
7700.30 450
7701.13 472
7701.96 423
7702.79 404
7703.62 375
7704.44 375
7705.27 424
7706.10 423
7706.93 445
7707.76 377
7708.59 385
7709.41 482
7710.24 450
7711.07 408
7711.90 404
7712.73 434
7713.56 446
7714.39 420
7715.22 374
7716.05 393
7716.87 373
7717.70 375
7718.53 371
7719.36 395
7720.19 387
7721.02 427
7721.85 389
7722.68 370
7723.51 357
7724.34 369
7725.17 438
7726.00 435
7726.83 427
7727.66 434
7728.48 348
7729.31 410
7730.14 368
7730.97 406
7731.80 429
7732.63 407
7733.46 404
7734.29 433
7735.12 422
7735.95 412
7736.78 442
7737.61 437
7738.44 373
7739.27 402
7740.10 424
7740.93 447
7741.77 367
7742.60 378
7743.43 368
7744.26 378
7745.09 444
7745.92 446
7746.75 393
7747.58 393
7748.41 452
7749.24 436
7750.07 385
7750.90 438
7751.73 439
7752.56 440
7753.39 338
7754.23 342
7755.06 348
7755.89 392
7756.72 413
7757.55 366
7758.38 364
7759.21 387
7760.04 352
7760.88 389
7761.71 373
7762.54 428
7763.37 374
7764.20 368
7765.03 355
7765.86 354
7766.70 358
7767.53 404
7768.36 399
7769.19 383
7770.02 389
7770.86 362
7771.69 373
7772.52 431
7773.35 418
7774.18 374
7775.02 366
7775.85 375
7776.68 396
7777.51 354
7778.34 346
7779.18 338
7780.01 388
7780.84 364
7781.67 365
7782.51 395
7783.34 361
7784.17 394
7785.00 364
7785.84 388
7786.67 414
7787.50 388
7788.34 425
7789.17 403
7790.00 407
7790.83 407
7791.67 382
7792.50 377
7793.33 387
7794.17 394
7795.00 351
7795.83 397
7796.67 400
7797.50 375
7798.33 358
7799.17 380
7800.00 402
7800.83 375
7801.67 339
7802.50 371
7803.33 405
7804.17 442
7805.00 457
7805.84 388
7806.67 350
7807.50 375
7808.34 408
7809.17 449
7810.01 384
7810.84 389
7811.67 350
7812.51 363
7813.34 341
7814.18 397
7815.01 380
7815.84 394
7816.68 369
7817.51 386
7818.35 426
7819.18 371
7820.02 388
7820.85 393
7821.69 388
7822.52 394
7823.36 363
7824.19 379
7825.03 367
7825.86 347
7826.69 347
7827.53 339
7828.36 355
7829.20 400
7830.03 395
7830.87 407
7831.71 407
7832.54 363
7833.38 383
7834.21 367
7835.05 390
7835.88 351
7836.72 389
7837.55 378
7838.39 357
7839.22 390
7840.06 365
7840.90 344
7841.73 341
7842.57 375
7843.40 404
7844.24 368
7845.07 369
7845.91 364
7846.75 413
7847.58 363
7848.42 351
7849.25 363
7850.09 341
7850.93 385
7851.76 400
7852.60 388
7853.44 390
7854.27 366
7855.11 443
7855.94 391
7856.78 393
7857.62 408
7858.45 454
7859.29 387
7860.13 445
7860.96 440
7861.80 462
7862.64 446
7863.47 482
7864.31 399
7865.15 404
7865.99 384
7866.82 382
7867.66 368
7868.50 374
7869.33 390
7870.17 363
7871.01 386
7871.85 379
7872.68 400
7873.52 406
7874.36 359
7875.20 427
7876.03 404
7876.87 368
7877.71 359
7878.55 402
7879.38 392
7880.22 368
7881.06 411
7881.90 431
7882.74 391
7883.57 381
7884.41 395
7885.25 296
7886.09 362
7886.93 410
7887.76 341
7888.60 396
7889.44 385
7890.28 371
7891.12 401
7891.96 394
7892.79 381
7893.63 353
7894.47 388
7895.31 395
7896.15 391
7896.99 333
7897.83 368
7898.66 383
7899.50 342
7900.34 372
7901.18 363
7902.02 393
7902.86 376
7903.70 350
7904.54 347
7905.38 356
7906.21 390
7907.05 390
7907.89 361
7908.73 381
7909.57 360
7910.41 360
7911.25 421
7912.09 390
7912.93 362
7913.77 318
7914.61 364
7915.45 367
7916.29 342
7917.13 348
7917.97 357
7918.81 324
7919.65 353
7920.49 367
7921.33 364
7922.17 364
7923.01 361
7923.85 373
7924.69 350
7925.53 334
7926.37 382
7927.21 368
7928.05 308
7928.89 350
7929.73 372
7930.57 356
7931.41 354
7932.25 354
7933.09 326
7933.93 336
7934.77 331
7935.61 343
7936.45 392
7937.29 330
7938.14 344
7938.98 362
7939.82 346
7940.66 336
7941.50 295
7942.34 318
7943.18 333
7944.02 363
7944.86 297
7945.70 295
7946.55 345
7947.39 329
7948.23 346
7949.07 370
7949.91 357
7950.75 319
7951.59 341
7952.44 315
7953.28 317
7954.12 340
7954.96 316
7955.80 322
7956.65 335
7957.49 345
7958.33 372
7959.17 417
7960.01 345
7960.86 357
7961.70 374
7962.54 357
7963.38 366
7964.22 381
7965.07 353
7965.91 310
7966.75 358
7967.59 402
7968.44 318
7969.28 346
7970.12 353
7970.96 339
7971.81 364
7972.65 333
7973.49 387
7974.33 350
7975.18 370
7976.02 408
7976.86 367
7977.71 350
7978.55 395
7979.39 346
7980.23 363
7981.08 361
7981.92 335
7982.76 393
7983.61 417
7984.45 334
7985.29 316
7986.14 346
7986.98 331
7987.82 313
7988.67 361
7989.51 353
7990.36 343
7991.20 317
7992.04 321
7992.89 341
7993.73 347
7994.57 341
7995.42 346
7996.26 345
7997.11 360
7997.95 383
7998.79 371
7999.64 335
8000.48 303
8001.33 269
8002.17 347
8003.01 356
8003.86 337
8004.70 286
8005.55 310
8006.39 334
8007.24 356
8008.08 330
8008.93 279
8009.77 361
8010.62 314
8011.46 330
8012.30 314
8013.15 315
8013.99 360
8014.84 337
8015.68 315
8016.53 320
8017.37 278
8018.22 303
8019.06 300
8019.91 315
8020.76 353
8021.60 377
8022.45 324
8023.29 332
8024.14 317
8024.98 342
8025.83 315
8026.67 315
8027.52 355
8028.36 335
8029.21 326
8030.06 343
8030.90 325
8031.75 326
8032.59 291
8033.44 332
8034.28 339
8035.13 319
8035.98 275
8036.82 334
8037.67 358
8038.52 354
8039.36 323
8040.21 319
8041.05 315
8041.90 352
8042.75 333
8043.59 299
8044.44 322
8045.29 341
8046.13 304
8046.98 349
8047.83 376
8048.67 351
8049.52 303
8050.37 301
8051.21 298
8052.06 318
8052.91 371
8053.75 345
8054.60 338
8055.45 328
8056.30 321
8057.14 302
8057.99 331
8058.84 364
8059.68 321
8060.53 314
8061.38 304
8062.23 332
8063.07 315
8063.92 294
8064.77 325
8065.62 337
8066.46 320
8067.31 318
8068.16 380
8069.01 399
8069.85 346
8070.70 333
8071.55 281
8072.40 302
8073.25 307
8074.09 317
8074.94 327
8075.79 318
8076.64 330
8077.49 347
8078.34 310
8079.18 294
8080.03 305
8080.88 317
8081.73 315
8082.58 286
8083.43 320
8084.27 337
8085.12 357
8085.97 330
8086.82 294
8087.67 329
8088.52 326
8089.37 368
8090.22 378
8091.06 403
8091.91 360
8092.76 292
8093.61 307
8094.46 286
8095.31 332
8096.16 321
8097.01 281
8097.86 305
8098.71 331
8099.56 312
8100.41 315
8101.26 305
8102.11 304
8102.95 327
8103.80 290
8104.65 303
8105.50 322
8106.35 313
8107.20 365
8108.05 361
8108.90 312
8109.75 317
8110.60 369
8111.45 327
8112.30 382
8113.15 327
8114.00 256
8114.85 316
8115.70 312
8116.55 318
8117.40 299
8118.25 331
8119.10 360
8119.96 339
8120.81 327
8121.66 330
8122.51 347
8123.36 362
8124.21 314
8125.06 285
8125.91 363
8126.76 337
8127.61 319
8128.46 355
8129.31 321
8130.16 326
8131.02 327
8131.87 327
8132.72 321
8133.57 324
8134.42 329
8135.27 333
8136.12 372
8136.97 289
8137.83 335
8138.68 348
8139.53 346
8140.38 350
8141.23 379
8142.08 352
8142.93 362
8143.79 382
8144.64 340
8145.49 352
8146.34 337
8147.19 303
8148.05 329
8148.90 325
8149.75 330
8150.60 318
8151.45 376
8152.31 336
8153.16 307
8154.01 357
8154.86 353
8155.71 352
8156.57 333
8157.42 344
8158.27 302
8159.12 293
8159.98 294
8160.83 337
8161.68 339
8162.54 343
8163.39 403
8164.24 351
8165.09 299
8165.95 339
8166.80 326
8167.65 311
8168.51 369
8169.36 375
8170.21 320
8171.06 330
8171.92 313
8172.77 345
8173.62 308
8174.48 309
8175.33 333
8176.18 359
8177.04 341
8177.89 351
8178.74 340
8179.60 278
8180.45 339
8181.31 368
8182.16 345
8183.01 328
8183.87 352
8184.72 336
8185.57 300
8186.43 311
8187.28 317
8188.14 304
8188.99 304
8189.84 292
8190.70 315
8191.55 340
8192.41 308
8193.26 297
8194.12 290
8194.97 330
8195.83 307
8196.68 309
8197.53 268
8198.39 312
8199.24 333
8200.10 307
8200.95 298
8201.81 329
8202.66 331
8203.52 337
8204.37 327
8205.23 329
8206.08 365
8206.94 305
8207.79 333
8208.65 323
8209.50 316
8210.36 322
8211.21 301
8212.07 293
8212.92 292
8213.78 319
8214.63 309
8215.49 264
8216.34 343
8217.20 278
8218.06 293
8218.91 282
8219.77 292
8220.62 302
8221.48 343
8222.33 348
8223.19 321
8224.05 337
8224.90 285
8225.76 335
8226.61 325
8227.47 331
8228.33 324
8229.18 313
8230.04 313
8230.90 324
8231.75 346
8232.61 287
8233.46 283
8234.32 286
8235.18 309
8236.03 267
8236.89 292
8237.75 320
8238.60 310
8239.46 292
8240.32 325
8241.17 322
8242.03 337
8242.89 318
8243.74 307
8244.60 299
8245.46 339
8246.32 324
8247.17 298
8248.03 309
8248.89 294
8249.74 321
8250.60 342
8251.46 305
8252.32 314
8253.17 307
8254.03 314
8254.89 303
8255.75 309
8256.60 263
8257.46 295
8258.32 337
8259.18 319
8260.04 311
8260.89 302
8261.75 278
8262.61 310
8263.47 274
8264.32 274
8265.18 301
8266.04 301
8266.90 277
8267.76 260
8268.62 286
8269.47 295
8270.33 333
8271.19 271
8272.05 277
8272.91 291
8273.77 290
8274.62 343
8275.48 304
8276.34 299
8277.20 291
8278.06 322
8278.92 327
8279.78 311
8280.64 319
8281.49 307
8282.35 322
8283.21 306
8284.07 314
8284.93 411
8285.79 326
8286.65 306
8287.51 321
8288.37 297
8289.23 314
8290.09 320
8290.95 282
8291.80 358
8292.66 393
8293.52 316
8294.38 326
8295.24 323
8296.10 298
8296.96 279
8297.82 306
8298.68 319
8299.54 256
8300.40 308
8301.26 359
8302.12 336
8302.98 322
8303.84 305
8304.70 312
8305.56 296
8306.42 326
8307.28 356
8308.14 325
8309.00 306
8309.86 311
8310.72 324
8311.58 351
8312.44 354
8313.31 340
8314.17 310
8315.03 283
8315.89 296
8316.75 354
8317.61 347
8318.47 323
8319.33 270
8320.19 331
8321.05 290
8321.91 283
8322.77 306
8323.64 344
8324.50 323
8325.36 317
8326.22 310
8327.08 310
8327.94 292
8328.80 305
8329.66 341
8330.53 325
8331.39 357
8332.25 337
8333.11 333
8333.97 349
8334.83 296
8335.70 315
8336.56 321
8337.42 294
8338.28 331
8339.14 321
8340.00 309
8340.87 329
8341.73 331
8342.59 296
8343.45 326
8344.32 337
8345.18 292
8346.04 321
8346.90 332
8347.76 315
8348.63 325
8349.49 339
8350.35 295
8351.21 309
8352.08 324
8352.94 328
8353.80 304
8354.66 273
8355.53 306
8356.39 339
8357.25 304
8358.12 304
8358.98 310
8359.84 287
8360.71 301
8361.57 316
8362.43 330
8363.29 288
8364.16 322
8365.02 309
8365.88 344
8366.75 312
8367.61 306
8368.47 287
8369.34 287
8370.20 293
8371.06 315
8371.93 338
8372.79 305
8373.66 308
8374.52 328
8375.38 334
8376.25 341
8377.11 339
8377.97 307
8378.84 367
8379.70 311
8380.57 258
8381.43 323
8382.30 314
8383.16 286
8384.02 265
8384.89 291
8385.75 338
8386.62 311
8387.48 274
8388.35 284
8389.21 277
8390.07 319
8390.94 365
8391.80 296
8392.67 293
8393.53 287
8394.40 317
8395.26 330
8396.13 276
8396.99 296
8397.86 304
8398.72 324
8399.59 316
8400.45 297
8401.32 327
8402.18 336
8403.05 340
8403.91 305
8404.78 334
8405.64 316
8406.51 322
8407.37 313
8408.24 302
8409.11 321
8409.97 316
8410.84 282
8411.70 270
8412.57 302
8413.43 273
8414.30 309
8415.17 307
8416.03 323
8416.90 312
8417.76 294
8418.63 301
8419.50 300
8420.36 324
8421.23 308
8422.09 319
8422.96 305
8423.83 314
8424.69 316
8425.56 287
8426.43 299
8427.29 297
8428.16 276
8429.02 292
8429.89 299
8430.76 347
8431.62 310
8432.49 297
8433.36 324
8434.23 329
8435.09 298
8435.96 308
8436.83 312
8437.69 360
8438.56 313
8439.43 316
8440.29 323
8441.16 290
8442.03 313
8442.90 334
8443.76 286
8444.63 286
8445.50 300
8446.37 348
8447.23 305
8448.10 295
8448.97 333
8449.84 330
8450.70 318
8451.57 327
8452.44 356
8453.31 295
8454.17 323
8455.04 374
8455.91 352
8456.78 316
8457.65 290
8458.51 296
8459.38 334
8460.25 386
8461.12 342
8461.99 344
8462.86 338
8463.72 377
8464.59 318
8465.46 314
8466.33 360
8467.20 326
8468.07 355
8468.93 341
8469.80 338
8470.67 376
8471.54 372
8472.41 353
8473.28 356
8474.15 393
8475.02 364
8475.89 352
8476.75 345
8477.62 326
8478.49 345
8479.36 320
8480.23 357
8481.10 328
8481.97 304
8482.84 291
8483.71 295
8484.58 318
8485.45 275
8486.32 271
8487.19 269
8488.06 323
8488.92 324
8489.79 290
8490.66 272
8491.53 342
8492.40 297
8493.27 296
8494.14 309
8495.01 342
8495.88 316
8496.75 290
8497.62 331
8498.49 346
8499.36 324
8500.23 284
8501.10 306
8501.97 324
8502.85 346
8503.72 343
8504.59 292
8505.46 310
8506.33 327
8507.20 333
8508.07 329
8508.94 305
8509.81 336
8510.68 337
8511.55 294
8512.42 311
8513.29 304
8514.16 298
8515.03 344
8515.91 366
8516.78 305
8517.65 322
8518.52 283
8519.39 325
8520.26 318
8521.13 317
8522.00 337
8522.88 279
8523.75 333
8524.62 368
8525.49 371
8526.36 287
8527.23 361
8528.10 320
8528.98 319
8529.85 318
8530.72 323
8531.59 345
8532.46 365
8533.34 328
8534.21 341
8535.08 326
8535.95 337
8536.82 365
8537.70 389
8538.57 341
8539.44 323
8540.31 360
8541.18 326
8542.06 328
8542.93 332
8543.80 340
8544.67 335
8545.55 317
8546.42 342
8547.29 392
8548.17 343
8549.04 367
8549.91 342
8550.78 374
8551.66 330
8552.53 374
8553.40 457
8554.28 419
8555.15 518
8556.02 495
8556.89 470
8557.77 439
8558.64 425
8559.51 429
8560.39 390
8561.26 372
8562.13 400
8563.01 348
8563.88 325
8564.75 340
8565.63 340
8566.50 328
8567.38 363
8568.25 342
8569.12 332
8570.00 350
8570.87 352
8571.74 304
8572.62 336
8573.49 321
8574.37 323
8575.24 321
8576.11 358
8576.99 332
8577.86 335
8578.74 311
8579.61 311
8580.49 291
8581.36 356
8582.23 341
8583.11 330
8583.98 310
8584.86 316
8585.73 300
8586.61 280
8587.48 339
8588.36 323
8589.23 337
8590.11 299
8590.98 343
8591.86 342
8592.73 324
8593.61 319
8594.48 367
8595.36 332
8596.23 312
8597.11 275
8597.98 340
8598.86 318
8599.73 351
8600.61 349
8601.48 340
8602.36 313
8603.23 335
8604.11 321
8604.99 292
8605.86 304
8606.74 352
8607.61 361
8608.49 290
8609.36 291
8610.24 306
8611.12 289
8611.99 294
8612.87 293
8613.74 275
8614.62 287
8615.50 300
8616.37 346
8617.25 318
8618.12 317
8619.00 334
8619.88 273
8620.75 317
8621.63 315
8622.51 277
8623.38 333
8624.26 295
8625.14 288
8626.01 276
8626.89 255
8627.77 322
8628.64 302
8629.52 332
8630.40 347
8631.27 322
8632.15 339
8633.03 294
8633.90 323
8634.78 327
8635.66 344
8636.54 310
8637.41 298
8638.29 273
8639.17 288
8640.05 302
8640.92 294
8641.80 325
8642.68 328
8643.55 323
8644.43 324
8645.31 308
8646.19 278
8647.07 288
8647.94 296
8648.82 279
8649.70 305
8650.58 343
8651.45 264
8652.33 265
8653.21 261
8654.09 331
8654.97 307
8655.85 302
8656.72 266
8657.60 318
8658.48 275
8659.36 283
8660.24 315
8661.12 286
8661.99 278
8662.87 271
8663.75 240
8664.63 271
8665.51 325
8666.39 297
8667.27 322
8668.14 298
8669.02 273
8669.90 290
8670.78 317
8671.66 312
8672.54 293
8673.42 252
8674.30 270
8675.18 293
8676.06 293
8676.94 306
8677.81 270
8678.69 292
8679.57 251
8680.45 263
8681.33 287
8682.21 243
8683.09 295
8683.97 322
8684.85 250
8685.73 270
8686.61 308
8687.49 279
8688.37 269
8689.25 271
8690.13 320
8691.01 270
8691.89 263
8692.77 286
8693.65 272
8694.53 268
8695.41 272
8696.29 278
8697.17 292
8698.05 295
8698.93 298
8699.81 305
8700.69 308
8701.57 309
8702.45 315
8703.33 303
8704.21 250
8705.09 245
8705.98 238
8706.86 275
8707.74 242
8708.62 262
8709.50 269
8710.38 241
8711.26 286
8712.14 304
8713.02 270
8713.90 257
8714.79 263
8715.67 259
8716.55 242
8717.43 281
8718.31 275
8719.19 280
8720.07 281
8720.95 255
8721.84 276
8722.72 284
8723.60 265
8724.48 272
8725.36 266
8726.24 296
8727.13 255
8728.01 270
8728.89 269
8729.77 268
8730.65 317
8731.54 324
8732.42 297
8733.30 296
8734.18 255
8735.06 279
8735.95 250
8736.83 257
8737.71 261
8738.59 294
8739.48 283
8740.36 264
8741.24 258
8742.12 280
8743.01 285
8743.89 259
8744.77 280
8745.65 281
8746.54 288
8747.42 254
8748.30 256
8749.19 264
8750.07 270
8750.95 276
8751.83 270
8752.72 321
8753.60 252
8754.48 260
8755.37 248
8756.25 304
8757.13 329
8758.02 314
8758.90 236
8759.78 295
8760.67 258
8761.55 256
8762.43 294
8763.32 283
8764.20 297
8765.09 285
8765.97 308
8766.85 334
8767.74 304
8768.62 306
8769.51 278
8770.39 305
8771.27 275
8772.16 281
8773.04 292
8773.93 323
8774.81 319
8775.69 285
8776.58 252
8777.46 326
8778.35 309
8779.23 271
8780.12 274
8781.00 322
8781.89 282
8782.77 285
8783.65 300
8784.54 260
8785.42 295
8786.31 281
8787.19 275
8788.08 275
8788.96 240
8789.85 251
8790.73 271
8791.62 266
8792.50 251
8793.39 294
8794.27 308
8795.16 291
8796.04 250
8796.93 263
8797.82 300
8798.70 283
8799.59 282
8800.47 315
8801.36 273
8802.24 270
8803.13 274
8804.01 246
8804.90 274
8805.79 269
8806.67 277
8807.56 251
8808.44 272
8809.33 286
8810.22 332
8811.10 304
8811.99 266
8812.87 278
8813.76 256
8814.65 293
8815.53 262
8816.42 260
8817.30 279
8818.19 259
8819.08 250
8819.96 244
8820.85 291
8821.74 279
8822.62 274
8823.51 305
8824.40 296
8825.28 282
8826.17 236
8827.06 296
8827.94 269
8828.83 255
8829.72 261
8830.61 263
8831.49 273
8832.38 300
8833.27 264
8834.15 265
8835.04 274
8835.93 264
8836.82 237
8837.70 281
8838.59 265
8839.48 259
8840.37 285
8841.25 240
8842.14 278
8843.03 282
8843.92 256
8844.80 220
8845.69 231
8846.58 272
8847.47 215
8848.36 252
8849.24 251
8850.13 237
8851.02 270
8851.91 263
8852.80 250
8853.68 257
8854.57 254
8855.46 263
8856.35 258
8857.24 280
8858.13 255
8859.01 245
8859.90 253
8860.79 219
8861.68 242
8862.57 307
8863.46 244
8864.35 228
8865.23 259
8866.12 299
8867.01 256
8867.90 244
8868.79 242
8869.68 243
8870.57 260
8871.46 258
8872.35 267
8873.24 242
8874.12 237
8875.01 265
8875.90 255
8876.79 257
8877.68 267
8878.57 274
8879.46 228
8880.35 239
8881.24 252
8882.13 232
8883.02 203
8883.91 247
8884.80 242
8885.69 234
8886.58 257
8887.47 257
8888.36 237
8889.25 253
8890.14 269
8891.03 245
8891.92 316
8892.81 286
8893.70 232
8894.59 239
8895.48 285
8896.37 304
8897.26 275
8898.15 251
8899.04 226
8899.93 241
8900.82 237
8901.71 235
8902.60 261
8903.49 280
8904.38 269
8905.28 284
8906.17 288
8907.06 267
8907.95 210
8908.84 235
8909.73 235
8910.62 192
8911.51 245
8912.40 284
8913.29 268
8914.19 273
8915.08 244
8915.97 244
8916.86 308
8917.75 242
8918.64 247
8919.53 260
8920.43 230
8921.32 263
8922.21 235
8923.10 250
8923.99 270
8924.88 236
8925.78 244
8926.67 267
8927.56 278
8928.45 248
8929.34 222
8930.24 249
8931.13 246
8932.02 211
8932.91 220
8933.80 260
8934.70 300
8935.59 271
8936.48 198
8937.37 234
8938.27 223
8939.16 256
8940.05 263
8940.94 236
8941.84 222
8942.73 254
8943.62 223
8944.51 233
8945.41 212
8946.30 250
8947.19 262
8948.09 241
8948.98 253
8949.87 240
8950.77 237
8951.66 243
8952.55 269
8953.44 248
8954.34 255
8955.23 265
8956.12 239
8957.02 269
8957.91 279
8958.80 241
8959.70 231
8960.59 223
8961.49 248
8962.38 265
8963.27 246
8964.17 244
8965.06 261
8965.95 261
8966.85 225
8967.74 240
8968.64 262
8969.53 241
8970.42 227
8971.32 231
8972.21 219
8973.11 231
8974.00 225
8974.90 267
8975.79 241
8976.68 246
8977.58 251
8978.47 237
8979.37 260
8980.26 234
8981.16 247
8982.05 241
8982.95 233
8983.84 213
8984.74 236
8985.63 209
8986.52 250
8987.42 225
8988.31 223
8989.21 224
8990.10 238
8991.00 239
8991.89 266
8992.79 239
8993.69 240
8994.58 244
8995.48 265
8996.37 268
8997.27 243
8998.16 299
8999.06 278
8999.95 227
9000.85 247
9001.74 275
9002.64 238
9003.54 235
9004.43 289
9005.33 254
9006.22 247
9007.12 273
9008.01 218
9008.91 229
9009.81 255
9010.70 246
9011.60 250
9012.50 253
9013.39 253
9014.29 233
9015.18 257
9016.08 275
9016.98 246
9017.87 267
9018.77 271
9019.67 263
9020.56 234
9021.46 250
9022.36 239
9023.25 209
9024.15 214
9025.05 241
9025.94 245
9026.84 262
9027.74 228
9028.63 240
9029.53 250
9030.43 244
9031.32 248
9032.22 281
9033.12 241
9034.02 243
9034.91 258
9035.81 265
9036.71 253
9037.61 241
9038.50 269
9039.40 240
9040.30 260
9041.20 212
9042.09 221
9042.99 237
9043.89 239
9044.79 229
9045.68 237
9046.58 241
9047.48 268
9048.38 232
9049.28 211
9050.17 240
9051.07 222
9051.97 224
9052.87 209
9053.77 276
9054.66 244
9055.56 215
9056.46 252
9057.36 216
9058.26 227
9059.16 247
9060.06 260
9060.95 260
9061.85 257
9062.75 232
9063.65 230
9064.55 192
9065.45 246
9066.35 228
9067.25 266
9068.14 242
9069.04 220
9069.94 237
9070.84 230
9071.74 244
9072.64 251
9073.54 267
9074.44 250
9075.34 212
9076.24 206
9077.14 267
9078.04 226
9078.93 220
9079.83 218
9080.73 294
9081.63 242
9082.53 248
9083.43 229
9084.33 255
9085.23 273
9086.13 263
9087.03 249
9087.93 264
9088.83 300
9089.73 294
9090.63 238
9091.53 219
9092.43 240
9093.33 254
9094.23 274
9095.13 242
9096.03 227
9096.93 222
9097.83 235
9098.73 241
9099.63 245
9100.54 239
9101.44 221
9102.34 270
9103.24 233
9104.14 221
9105.04 249
9105.94 233
9106.84 243
9107.74 218
9108.64 183
9109.54 230
9110.44 238
9111.35 249
9112.25 252
9113.15 226
9114.05 244
9114.95 260
9115.85 231
9116.75 239
9117.65 240
9118.56 249
9119.46 245
9120.36 242
9121.26 234
9122.16 197
9123.06 221
9123.97 235
9124.87 250
9125.77 209
9126.67 233
9127.57 251
9128.47 285
9129.38 256
9130.28 234
9131.18 228
9132.08 252
9132.98 222
9133.89 239
9134.79 217
9135.69 247
9136.59 250
9137.50 248
9138.40 273
9139.30 239
9140.20 247
9141.11 224
9142.01 227
9142.91 231
9143.81 209
9144.72 251
9145.62 262
9146.52 282
9147.42 212
9148.33 234
9149.23 216
9150.13 230
9151.04 215
9151.94 262
9152.84 232
9153.75 235
9154.65 204
9155.55 251
9156.46 228
9157.36 247
9158.26 252
9159.17 250
9160.07 235
9160.97 212
9161.88 247
9162.78 256
9163.68 246
9164.59 219
9165.49 228
9166.40 221
9167.30 273
9168.20 246
9169.11 220
9170.01 222
9170.92 247
9171.82 255
9172.72 247
9173.63 261
9174.53 204
9175.44 209
9176.34 216
9177.24 233
9178.15 252
9179.05 241
9179.96 226
9180.86 229
9181.77 245
9182.67 243
9183.58 213
9184.48 217
9185.39 229
9186.29 233
9187.20 243
9188.10 223
9189.01 222
9189.91 229
9190.82 219
9191.72 223
9192.63 252
9193.53 240
9194.44 256
9195.34 223
9196.25 254
9197.15 222
9198.06 258
9198.96 231
9199.87 241
9200.77 234
9201.68 216
9202.58 222
9203.49 204
9204.40 231
9205.30 272
9206.21 271
9207.11 233
9208.02 255
9208.92 182
9209.83 243
9210.74 240
9211.64 234
9212.55 231
9213.45 246
9214.36 199
9215.27 235
9216.17 220
9217.08 231
9217.99 252
9218.89 227
9219.80 252
9220.71 206
9221.61 208
9222.52 225
9223.43 219
9224.33 223
9225.24 243
9226.15 212
9227.05 190
9227.96 213
9228.87 215
9229.77 208
9230.68 219
9231.59 240
9232.49 270
9233.40 226
9234.31 176
9235.22 221
9236.12 218
9237.03 253
9237.94 219
9238.84 253
9239.75 229
9240.66 215
9241.57 208
9242.47 199
9243.38 257
9244.29 220
9245.20 230
9246.11 220
9247.01 199
9247.92 205
9248.83 237
9249.74 203
9250.64 213
9251.55 183
9252.46 197
9253.37 209
9254.28 241
9255.19 217
9256.09 209
9257.00 213
9257.91 257
9258.82 257
9259.73 253
9260.64 233
9261.54 239
9262.45 238
9263.36 200
9264.27 259
9265.18 239
9266.09 239
9267.00 217
9267.90 232
9268.81 236
9269.72 220
9270.63 202
9271.54 185
9272.45 231
9273.36 219
9274.27 225
9275.18 246
9276.09 244
9277.00 224
9277.90 255
9278.81 236
9279.72 243
9280.63 219
9281.54 240
9282.45 218
9283.36 215
9284.27 252
9285.18 258
9286.09 251
9287.00 223
9287.91 234
9288.82 262
9289.73 276
9290.64 241
9291.55 254
9292.46 222
9293.37 228
9294.28 223
9295.19 271
9296.10 240
9297.01 235
9297.92 186
9298.83 229
9299.74 203
9300.65 204
9301.56 239
9302.47 257
9303.38 251
9304.29 220
9305.20 219
9306.12 227
9307.03 219
9307.94 198
9308.85 197
9309.76 197
9310.67 220
9311.58 202
9312.49 243
9313.40 234
9314.31 251
9315.22 215
9316.14 204
9317.05 215
9317.96 195
9318.87 232
9319.78 252
9320.69 265
9321.60 260
9322.52 233
9323.43 241
9324.34 230
9325.25 211
9326.16 230
9327.07 257
9327.99 236
9328.90 234
9329.81 241
9330.72 259
9331.63 206
9332.54 223
9333.46 219
9334.37 222
9335.28 230
9336.19 212
9337.11 238
9338.02 247
9338.93 209
9339.84 211
9340.75 238
9341.67 224
9342.58 221
9343.49 223
9344.40 207
9345.32 205
9346.23 232
9347.14 233
9348.06 243
9348.97 208
9349.88 263
9350.79 223
9351.71 264
9352.62 200
9353.53 227
9354.45 194
9355.36 201
9356.27 198
9357.19 238
9358.10 242
9359.01 186
9359.93 228
9360.84 254
9361.75 223
9362.67 215
9363.58 239
9364.49 212
9365.41 229
9366.32 228
9367.23 214
9368.15 237
9369.06 223
9369.97 221
9370.89 216
9371.80 208
9372.72 220
9373.63 249
9374.54 244
9375.46 249
9376.37 204
9377.29 233
9378.20 213
9379.12 208
9380.03 225
9380.94 219
9381.86 189
9382.77 214
9383.69 233
9384.60 263
9385.52 235
9386.43 230
9387.35 256
9388.26 230
9389.18 253
9390.09 217
9391.01 214
9391.92 231
9392.84 200
9393.75 199
9394.67 238
9395.58 244
9396.50 239
9397.41 260
9398.33 248
9399.24 202
9400.16 217
9401.07 243
9401.99 245
9402.90 224
9403.82 235
9404.73 237
9405.65 208
9406.56 206
9407.48 204
9408.40 231
9409.31 202
9410.23 180
9411.14 197
9412.06 215
9412.98 210
9413.89 234
9414.81 270
9415.72 205
9416.64 183
9417.56 220
9418.47 274
9419.39 227
9420.30 203
9421.22 225
9422.14 217
9423.05 243
9423.97 215
9424.89 215
9425.80 197
9426.72 244
9427.64 224
9428.55 233
9429.47 232
9430.39 209
9431.30 212
9432.22 222
9433.14 193
9434.05 202
9434.97 238
9435.89 266
9436.80 211
9437.72 246
9438.64 213
9439.56 220
9440.47 195
9441.39 237
9442.31 218
9443.23 205
9444.14 210
9445.06 184
9445.98 248
9446.90 218
9447.81 200
9448.73 186
9449.65 206
9450.57 200
9451.48 223
9452.40 194
9453.32 209
9454.24 247
9455.16 220
9456.07 258
9456.99 235
9457.91 213
9458.83 238
9459.75 247
9460.66 205
9461.58 200
9462.50 225
9463.42 228
9464.34 194
9465.26 183
9466.18 215
9467.09 211
9468.01 196
9468.93 220
9469.85 189
9470.77 213
9471.69 200
9472.61 219
9473.53 257
9474.44 245
9475.36 210
9476.28 217
9477.20 227
9478.12 213
9479.04 237
9479.96 196
9480.88 211
9481.80 198
9482.72 186
9483.64 205
9484.56 248
9485.47 260
9486.39 264
9487.31 225
9488.23 213
9489.15 214
9490.07 223
9490.99 183
9491.91 193
9492.83 212
9493.75 188
9494.67 200
9495.59 190
9496.51 205
9497.43 217
9498.35 212
9499.27 177
9500.19 199
9501.11 200
9502.03 201
9502.95 202
9503.87 211
9504.79 221
9505.71 209
9506.63 242
9507.56 196
9508.48 214
9509.40 215
9510.32 199
9511.24 228
9512.16 210
9513.08 202
9514.00 223
9514.92 225
9515.84 185
9516.76 205
9517.68 218
9518.61 215
9519.53 210
9520.45 201
9521.37 237
9522.29 200
9523.21 219
9524.13 241
9525.05 258
9525.98 231
9526.90 223
9527.82 248
9528.74 230
9529.66 230
9530.58 251
9531.50 215
9532.43 241
9533.35 211
9534.27 189
9535.19 213
9536.11 224
9537.04 245
9537.96 228
9538.88 191
9539.80 223
9540.72 254
9541.65 232
9542.57 224
9543.49 190
9544.41 221
9545.34 227
9546.26 221
9547.18 193
9548.10 194
9549.03 197
9549.95 210
9550.87 224
9551.79 214
9552.72 181
9553.64 196
9554.56 212
9555.48 251
9556.41 210
9557.33 225
9558.25 166
9559.18 188
9560.10 207
9561.02 259
9561.95 258
9562.87 226
9563.79 215
9564.72 196
9565.64 221
9566.56 220
9567.49 244
9568.41 249
9569.33 193
9570.26 203
9571.18 202
9572.10 216
9573.03 195
9573.95 232
9574.88 223
9575.80 239
9576.72 230
9577.65 206
9578.57 205
9579.49 218
9580.42 217
9581.34 212
9582.27 197
9583.19 210
9584.12 201
9585.04 217
9585.96 251
9586.89 241
9587.81 179
9588.74 213
9589.66 218
9590.59 205
9591.51 190
9592.44 211
9593.36 209
9594.29 218
9595.21 219
9596.14 199
9597.06 226
9597.98 223
9598.91 211
9599.83 254
9600.76 217
9601.68 202
9602.61 227
9603.54 210
9604.46 203
9605.39 188
9606.31 194
9607.24 209
9608.16 238
9609.09 238
9610.01 258
9610.94 230
9611.86 218
9612.79 247
9613.72 218
9614.64 175
9615.57 191
9616.49 224
9617.42 254
9618.34 198
9619.27 206
9620.20 249
9621.12 230
9622.05 217
9622.97 210
9623.90 240
9624.83 197
9625.75 193
9626.68 239
9627.61 229
9628.53 218
9629.46 230
9630.39 218
9631.31 214
9632.24 190
9633.16 236
9634.09 252
9635.02 221
9635.95 201
9636.87 227
9637.80 201
9638.73 246
9639.65 239
9640.58 208
9641.51 235
9642.43 213
9643.36 207
9644.29 194
9645.22 239
9646.14 242
9647.07 205
9648.00 231
9648.92 232
9649.85 232
9650.78 186
9651.71 221
9652.63 251
9653.56 272
9654.49 253
9655.42 217
9656.34 217
9657.27 224
9658.20 209
9659.13 217
9660.06 178
9660.98 188
9661.91 191
9662.84 220
9663.77 175
9664.70 204
9665.62 216
9666.55 249
9667.48 254
9668.41 230
9669.34 223
9670.27 241
9671.19 225
9672.12 220
9673.05 206
9673.98 214
9674.91 204
9675.84 218
9676.77 218
9677.70 220
9678.62 226
9679.55 201
9680.48 215
9681.41 222
9682.34 213
9683.27 215
9684.20 211
9685.13 234
9686.06 205
9686.99 213
9687.91 226
9688.84 239
9689.77 215
9690.70 211
9691.63 202
9692.56 219
9693.49 213
9694.42 201
9695.35 238
9696.28 220
9697.21 231
9698.14 193
9699.07 226
9700.00 224
9700.93 229
9701.86 223
9702.79 180
9703.72 206
9704.65 231
9705.58 243
9706.51 222
9707.44 217
9708.37 215
9709.30 215
9710.23 236
9711.16 222
9712.09 224
9713.02 202
9713.95 206
9714.88 248
9715.81 245
9716.74 211
9717.67 240
9718.61 251
9719.54 239
9720.47 246
9721.40 254
9722.33 209
9723.26 189
9724.19 253
9725.12 217
9726.05 212
9726.98 209
9727.92 219
9728.85 207
9729.78 217
9730.71 272
9731.64 264
9732.57 254
9733.50 235
9734.43 237
9735.37 250
9736.30 192
9737.23 259
9738.16 246
9739.09 260
9740.02 189
9740.96 188
9741.89 227
9742.82 228
9743.75 257
9744.68 242
9745.62 227
9746.55 227
9747.48 231
9748.41 236
9749.34 221
9750.28 224
9751.21 249
9752.14 234
9753.07 212
9754.01 217
9754.94 199
9755.87 209
9756.80 232
9757.74 231
9758.67 211
9759.60 234
9760.53 239
9761.47 264
9762.40 216
9763.33 237
9764.27 224
9765.20 241
9766.13 241
9767.07 226
9768.00 264
9768.93 254
9769.86 262
9770.80 229
9771.73 219
9772.66 255
9773.60 277
9774.53 216
9775.47 234
9776.40 271
9777.33 264
9778.27 250
9779.20 294
9780.13 258
9781.07 265
9782.00 292
9782.93 227
9783.87 279
9784.80 278
9785.74 277
9786.67 322
9787.60 289
9788.54 248
9789.47 232
9790.41 243
9791.34 240
9792.28 242
9793.21 280
9794.14 222
9795.08 199
9796.01 286
9796.95 281
9797.88 271
9798.82 294
9799.75 304
9800.69 314
9801.62 290
9802.56 281
9803.49 291
9804.42 269
9805.36 255
9806.29 284
9807.23 237
9808.16 239
9809.10 216
9810.03 246
9810.97 235
9811.91 212
9812.84 220
9813.78 220
9814.71 244
9815.65 219
9816.58 230
9817.52 251
9818.45 228
9819.39 229
9820.32 234
9821.26 231
9822.20 227
9823.13 249
9824.07 288
9825.00 257
9825.94 255
9826.87 277
9827.81 291
9828.75 261
9829.68 250
9830.62 183
9831.55 251
9832.49 253
9833.43 245
9834.36 257
9835.30 235
9836.24 262
9837.17 224
9838.11 235
9839.05 230
9839.98 245
9840.92 253
9841.86 258
9842.79 255
9843.73 243
9844.67 266
9845.60 244
9846.54 218
9847.48 233
9848.41 223
9849.35 254
9850.29 253
9851.22 236
9852.16 244
9853.10 253
9854.04 240
9854.97 234
9855.91 213
9856.85 236
9857.79 256
9858.72 246
9859.66 237
9860.60 239
9861.54 263
9862.47 242
9863.41 257
9864.35 222
9865.29 236
9866.22 230
9867.16 251
9868.10 244
9869.04 228
9869.98 222
9870.91 258
9871.85 262
9872.79 252
9873.73 265
9874.67 231
9875.60 254
9876.54 257
9877.48 218
9878.42 229
9879.36 237
9880.30 232
9881.24 275
9882.17 238
9883.11 252
9884.05 236
9884.99 216
9885.93 225
9886.87 250
9887.81 235
9888.74 219
9889.68 240
9890.62 218
9891.56 214
9892.50 227
9893.44 264
9894.38 242
9895.32 222
9896.26 206
9897.20 204
9898.14 232
9899.08 237
9900.01 264
9900.95 231
9901.89 278
9902.83 280
9903.77 262
9904.71 238
9905.65 219
9906.59 240
9907.53 254
9908.47 274
9909.41 281
9910.35 235
9911.29 289
9912.23 256
9913.17 280
9914.11 228
9915.05 237
9915.99 235
9916.93 241
9917.87 225
9918.81 227
9919.75 285
9920.69 300
9921.63 303
9922.57 275
9923.51 293
9924.46 337
9925.40 340
9926.34 376
9927.28 370
9928.22 446
9929.16 435
9930.10 483
9931.04 419
9931.98 444
9932.92 355
9933.86 326
9934.80 287
9935.75 293
9936.69 285
9937.63 233
9938.57 270
9939.51 276
9940.45 254
9941.39 237
9942.34 203
9943.28 230
9944.22 254
9945.16 277
9946.10 254
9947.04 264
9947.98 298
9948.93 274
9949.87 238
9950.81 267
9951.75 242
9952.69 238
9953.64 259
9954.58 245
9955.52 275
9956.46 238
9957.40 220
9958.35 202
9959.29 205
9960.23 250
9961.17 203
9962.12 220
9963.06 245
9964.00 278
9964.94 244
9965.89 242
9966.83 259
9967.77 264
9968.71 219
9969.66 235
9970.60 238
9971.54 245
9972.48 246
9973.43 206
9974.37 235
9975.31 215
9976.26 219
9977.20 250
9978.14 220
9979.09 242
9980.03 255
9980.97 243
9981.92 249
9982.86 195
9983.80 247
9984.75 236
9985.69 209
9986.63 248
9987.58 227
9988.52 245
9989.46 251
9990.41 252
9991.35 230
9992.30 288
9993.24 251
9994.18 226
9995.13 241
9996.07 231
9997.01 205
9997.96 207
9998.90 222
9999.85 221
10000.79 232
10001.74 188
10002.68 202
10003.62 228
10004.57 246
10005.51 224
10006.46 230
10007.40 254
10008.35 281
10009.29 231
10010.24 225
10011.18 225
10012.13 218
10013.07 232
10014.01 229
10014.96 239
10015.90 249
10016.85 209
10017.79 195
10018.74 250
10019.68 243
10020.63 259
10021.58 215
10022.52 219
10023.47 231
10024.41 226
10025.36 224
10026.30 239
10027.25 248
10028.19 215
10029.14 254
10030.08 239
10031.03 252
10031.98 251
10032.92 253
10033.87 259
10034.81 236
10035.76 218
10036.70 238
10037.65 223
10038.60 242
10039.54 210
10040.49 237
10041.43 227
10042.38 196
10043.33 199
10044.27 222
10045.22 215
10046.17 218
10047.11 213
10048.06 233
10049.01 222
10049.95 253
10050.90 229
10051.84 214
10052.79 199
10053.74 221
10054.69 204
10055.63 224
10056.58 212
10057.53 230
10058.47 221
10059.42 241
10060.37 232
10061.31 194
10062.26 254
10063.21 230
10064.16 198
10065.10 224
10066.05 226
10067.00 260
10067.94 235
10068.89 247
10069.84 196
10070.79 194
10071.73 227
10072.68 251
10073.63 200
10074.58 195
10075.53 193
10076.47 227
10077.42 221
10078.37 198
10079.32 198
10080.26 225
10081.21 225
10082.16 191
10083.11 206
10084.06 199
10085.01 185
10085.95 204
10086.90 172
10087.85 199
10088.80 217
10089.75 213
10090.70 184
10091.64 209
10092.59 169
10093.54 234
10094.49 208
10095.44 229
10096.39 212
10097.34 218
10098.28 196
10099.23 227
10100.18 219
10101.13 197
10102.08 186
10103.03 226
10103.98 237
10104.93 202
10105.88 216
10106.83 202
10107.78 219
10108.72 202
10109.67 188
10110.62 187
10111.57 222
10112.52 226
10113.47 223
10114.42 227
10115.37 209
10116.32 203
10117.27 215
10118.22 208
10119.17 184
10120.12 207
10121.07 205
10122.02 213
10122.97 205
10123.92 185
10124.87 201
10125.82 198
10126.77 200
10127.72 201
10128.67 204
10129.62 209
10130.57 229
10131.52 223
10132.47 212
10133.42 220
10134.37 236
10135.32 210
10136.27 201
10137.22 165
10138.18 211
10139.13 219
10140.08 233
10141.03 221
10141.98 200
10142.93 224
10143.88 215
10144.83 207
10145.78 179
10146.73 184
10147.68 174
10148.64 194
10149.59 164
10150.54 175
10151.49 215
10152.44 218
10153.39 214
10154.34 214
10155.30 167
10156.25 218
10157.20 215
10158.15 169
10159.10 191
10160.05 209
10161.01 211
10161.96 196
10162.91 163
10163.86 185
10164.81 168
10165.76 199
10166.72 187
10167.67 202
10168.62 192
10169.57 199
10170.53 196
10171.48 233
10172.43 225
10173.38 188
10174.33 219
10175.29 203
10176.24 191
10177.19 201
10178.14 189
10179.10 208
10180.05 188
10181.00 181
10181.96 216
10182.91 202
10183.86 217
10184.81 192
10185.77 179
10186.72 200
10187.67 221
10188.63 185
10189.58 206
10190.53 224
10191.49 191
10192.44 196
10193.39 174
10194.35 221
10195.30 202
10196.25 197
10197.21 192
10198.16 229
10199.11 155
10200.07 173
10201.02 175
10201.97 221
10202.93 209
10203.88 182
10204.84 233
10205.79 216
10206.74 189
10207.70 197
10208.65 213
10209.60 194
10210.56 199
10211.51 214
10212.47 215
10213.42 187
10214.38 210
10215.33 233
10216.28 217
10217.24 204
10218.19 223
10219.15 225
10220.10 189
10221.06 237
10222.01 193
10222.97 185
10223.92 172
10224.88 205
10225.83 218
10226.79 209
10227.74 173
10228.70 170
10229.65 197
10230.61 198
10231.56 182
10232.52 175
10233.47 186
10234.43 188
10235.38 166
10236.34 177
10237.29 204
10238.25 172
10239.20 173
10240.16 186
10241.11 173
10242.07 183
10243.03 186
10243.98 211
10244.94 181
10245.89 197
10246.85 178
10247.80 189
10248.76 188
10249.72 203
10250.67 180
10251.63 212
10252.58 200
10253.54 196
10254.50 198
10255.45 169
10256.41 205
10257.36 187
10258.32 230
10259.28 208
10260.23 218
10261.19 195
10262.15 202
10263.10 179
10264.06 217
10265.02 205
10265.97 186
10266.93 192
10267.89 199
10268.84 223
10269.80 212
10270.76 195
10271.71 199
10272.67 207
10273.63 195
10274.59 205
10275.54 196
10276.50 179
10277.46 184
10278.41 169
10279.37 177
10280.33 212
10281.29 167
10282.24 203
10283.20 204
10284.16 189
10285.12 198
10286.07 209
10287.03 167
10287.99 170
10288.95 208
10289.91 212
10290.86 190
10291.82 185
10292.78 231
10293.74 174
10294.70 176
10295.65 159
10296.61 229
10297.57 211
10298.53 199
10299.49 183
10300.44 181
10301.40 171
10302.36 193
10303.32 200
10304.28 167
10305.24 186
10306.20 162
10307.15 196
10308.11 160
10309.07 160
10310.03 172
10310.99 215
10311.95 208
10312.91 239
10313.87 183
10314.82 193
10315.78 196
10316.74 189
10317.70 207
10318.66 193
10319.62 191
10320.58 179
10321.54 213
10322.50 165
10323.46 189
10324.42 160
10325.38 207
10326.34 179
10327.29 167
10328.25 168
10329.21 192
10330.17 203
10331.13 239
10332.09 195
10333.05 203
10334.01 231
10334.97 199
10335.93 181
10336.89 164
10337.85 167
10338.81 165
10339.77 193
10340.73 219
10341.69 210
10342.65 171
10343.61 186
10344.57 188
10345.54 213
10346.50 210
10347.46 195
10348.42 152
10349.38 157
10350.34 172
10351.30 181
10352.26 172
10353.22 168
10354.18 193
10355.14 156
10356.10 190
10357.06 173
10358.02 167
10358.99 155
10359.95 175
10360.91 169
10361.87 161
10362.83 163
10363.79 184
10364.75 165
10365.71 160
10366.68 209
10367.64 178
10368.60 214
10369.56 206
10370.52 214
10371.48 168
10372.44 183
10373.41 177
10374.37 161
10375.33 153
10376.29 195
10377.25 192
10378.22 209
10379.18 177
10380.14 176
10381.10 140
10382.06 169
10383.03 200
10383.99 204
10384.95 207
10385.91 181
10386.88 210
10387.84 181
10388.80 203
10389.76 164
10390.72 157
10391.69 199
10392.65 175
10393.61 187
10394.58 179
10395.54 203
10396.50 180
10397.46 180
10398.43 190
10399.39 197
10400.35 187
10401.32 212
10402.28 199
10403.24 202
10404.20 184
10405.17 189
10406.13 199
10407.09 182
10408.06 183
10409.02 176
10409.98 178
10410.95 173
10411.91 189
10412.88 184
10413.84 192
10414.80 176
10415.77 206
10416.73 186
10417.69 233
10418.66 206
10419.62 225
10420.59 224
10421.55 221
10422.51 209
10423.48 163
10424.44 218
10425.41 202
10426.37 221
10427.33 184
10428.30 198
10429.26 186
10430.23 195
10431.19 165
10432.16 202
10433.12 210
10434.08 196
10435.05 183
10436.01 204
10436.98 197
10437.94 191
10438.91 174
10439.87 164
10440.84 167
10441.80 173
10442.77 202
10443.73 166
10444.70 212
10445.66 153
10446.63 230
10447.59 173
10448.56 178
10449.52 195
10450.49 221
10451.45 202
10452.42 183
10453.38 185
10454.35 167
10455.32 173
10456.28 146
10457.25 193
10458.21 160
10459.18 178
10460.14 165
10461.11 164
10462.08 200
10463.04 188
10464.01 190
10464.97 183
10465.94 173
10466.90 185
10467.87 171
10468.84 183
10469.80 182
10470.77 181
10471.74 182
10472.70 166
10473.67 198
10474.63 221
10475.60 208
10476.57 192
10477.53 199
10478.50 171
10479.47 178
10480.43 191
10481.40 161
10482.37 167
10483.33 186
10484.30 225
10485.27 203
10486.24 204
10487.20 152
10488.17 188
10489.14 181
10490.10 174
10491.07 150
10492.04 163
10493.01 148
10493.97 148
10494.94 154
10495.91 183
10496.87 169
10497.84 175
10498.81 185
10499.78 171
10500.74 196
10501.71 154
10502.68 163
10503.65 159
10504.62 184
10505.58 153
10506.55 167
10507.52 177
10508.49 158
10509.46 150
10510.42 189
10511.39 190
10512.36 177
10513.33 172
10514.30 139
10515.26 195
10516.23 172
10517.20 189
10518.17 170
10519.14 181
10520.11 177
10521.08 198
10522.04 155
10523.01 195
10523.98 166
10524.95 182
10525.92 170
10526.89 157
10527.86 161
10528.83 160
10529.79 169
10530.76 164
10531.73 178
10532.70 182
10533.67 187
10534.64 173
10535.61 201
10536.58 203
10537.55 184
10538.52 160
10539.49 178
10540.46 180
10541.43 180
10542.39 181
10543.36 176
10544.33 172
10545.30 157
10546.27 187
10547.24 148
10548.21 188
10549.18 180
10550.15 201
10551.12 186
10552.09 213
10553.06 167
10554.03 223
10555.00 164
10555.97 173
10556.94 183
10557.91 223
10558.88 174
10559.85 176
10560.82 168
10561.80 177
10562.77 199
10563.74 152
10564.71 204
10565.68 167
10566.65 183
10567.62 203
10568.59 199
10569.56 187
10570.53 152
10571.50 162
10572.47 180
10573.44 166
10574.41 152
10575.39 193
10576.36 157
10577.33 176
10578.30 179
10579.27 203
10580.24 161
10581.21 156
10582.18 165
10583.16 194
10584.13 184
10585.10 153
10586.07 194
10587.04 200
10588.01 175
10588.99 169
10589.96 177
10590.93 152
10591.90 186
10592.87 156
10593.84 159
10594.82 163
10595.79 174
10596.76 143
10597.73 181
10598.70 164
10599.68 159
10600.65 166
10601.62 171
10602.59 176
10603.57 165
10604.54 178
10605.51 180
10606.48 195
10607.46 168
10608.43 188
10609.40 151
10610.37 207
10611.35 171
10612.32 178
10613.29 145
10614.27 175
10615.24 185
10616.21 185
10617.18 178
10618.16 172
10619.13 179
10620.10 195
10621.08 188
10622.05 154
10623.02 184
10624.00 183
10624.97 193
10625.94 162
10626.92 156
10627.89 151
10628.86 174
10629.84 167
10630.81 169
10631.78 165
10632.76 167
10633.73 210
10634.71 188
10635.68 178
10636.65 151
10637.63 171
10638.60 148
10639.58 181
10640.55 160
10641.52 145
10642.50 153
10643.47 186
10644.45 215
10645.42 156
10646.39 159
10647.37 161
10648.34 189
10649.32 191
10650.29 188
10651.27 177
10652.24 165
10653.22 195
10654.19 189
10655.17 154
10656.14 178
10657.12 150
10658.09 161
10659.07 186
10660.04 163
10661.01 165
10661.99 164
10662.97 214
10663.94 150
10664.92 183
10665.89 171
10666.87 181
10667.84 168
10668.82 160
10669.79 161
10670.77 156
10671.74 145
10672.72 162
10673.69 185
10674.67 183
10675.65 171
10676.62 156
10677.60 175
10678.57 168
10679.55 154
10680.52 159
10681.50 150
10682.48 149
10683.45 192
10684.43 151
10685.40 170
10686.38 145
10687.36 191
10688.33 243
10689.31 186
10690.29 172
10691.26 134
10692.24 160
10693.22 153
10694.19 149
10695.17 163
10696.14 184
10697.12 163
10698.10 199
10699.08 147
10700.05 158
10701.03 160
10702.01 187
10702.98 179
10703.96 166
10704.94 180
10705.91 181
10706.89 184
10707.87 197
10708.85 172
10709.82 173
10710.80 193
10711.78 164
10712.75 169
10713.73 162
10714.71 166
10715.69 165
10716.66 183
10717.64 155
10718.62 152
10719.60 171
10720.57 168
10721.55 164
10722.53 140
10723.51 147
10724.49 183
10725.46 177
10726.44 160
10727.42 169
10728.40 177
10729.38 183
10730.35 165
10731.33 173
10732.31 206
10733.29 191
10734.27 155
10735.25 173
10736.22 140
10737.20 171
10738.18 150
10739.16 184
10740.14 181
10741.12 164
10742.10 170
10743.08 162
10744.05 165
10745.03 170
10746.01 165
10746.99 197
10747.97 158
10748.95 179
10749.93 146
10750.91 155
10751.89 174
10752.87 168
10753.84 174
10754.82 171
10755.80 136
10756.78 184
10757.76 167
10758.74 154
10759.72 178
10760.70 173
10761.68 190
10762.66 175
10763.64 183
10764.62 189
10765.60 173
10766.58 189
10767.56 178
10768.54 186
10769.52 206
10770.50 149
10771.48 172
10772.46 165
10773.44 169
10774.42 184
10775.40 202
10776.38 169
10777.36 167
10778.34 180
10779.32 166
10780.30 164
10781.28 172
10782.26 155
10783.24 195
10784.22 184
10785.20 158
10786.19 179
10787.17 193
10788.15 141
10789.13 160
10790.11 161
10791.09 170
10792.07 165
10793.05 155
10794.03 164
10795.01 178
10796.00 153
10796.98 170
10797.96 164
10798.94 183
10799.92 155
10800.90 186
10801.88 163
10802.86 177
10803.85 178
10804.83 193
10805.81 158
10806.79 149
10807.77 155
10808.75 164
10809.74 172
10810.72 170
10811.70 193
10812.68 185
10813.66 193
10814.65 165
10815.63 174
10816.61 176
10817.59 174
10818.57 179
10819.56 190
10820.54 166
10821.52 170
10822.50 158
10823.49 163
10824.47 162
10825.45 141
10826.43 163
10827.42 170
10828.40 195
10829.38 166
10830.36 144
10831.35 155
10832.33 177
10833.31 201
10834.30 175
10835.28 174
10836.26 156
10837.25 157
10838.23 204
10839.21 188
10840.19 168
10841.18 155
10842.16 184
10843.14 176
10844.13 127
10845.11 168
10846.09 144
10847.08 175
10848.06 173
10849.05 172
10850.03 191
10851.01 174
10852.00 193
10852.98 177
10853.96 153
10854.95 140
10855.93 157
10856.92 167
10857.90 163
10858.88 158
10859.87 129
10860.85 136
10861.84 193
10862.82 188
10863.80 195
10864.79 158
10865.77 174
10866.76 142
10867.74 166
10868.73 185
10869.71 169
10870.70 164
10871.68 163
10872.67 173
10873.65 171
10874.63 159
10875.62 153
10876.60 174
10877.59 172
10878.57 187
10879.56 170
10880.54 172
10881.53 173
10882.51 179
10883.50 183
10884.48 171
10885.47 159
10886.46 181
10887.44 177
10888.43 146
10889.41 175
10890.40 167
10891.38 170
10892.37 180
10893.35 170
10894.34 185
10895.33 211
10896.31 163
10897.30 171
10898.28 182
10899.27 194
10900.25 174
10901.24 171
10902.23 138
10903.21 172
10904.20 163
10905.18 160
10906.17 169
10907.16 166
10908.14 178
10909.13 158
10910.12 158
10911.10 168
10912.09 188
10913.08 163
10914.06 167
10915.05 153
10916.04 154
10917.02 149
10918.01 153
10919.00 169
10919.98 137
10920.97 173
10921.96 138
10922.94 176
10923.93 165
10924.92 170
10925.90 181
10926.89 173
10927.88 184
10928.87 181
10929.85 168
10930.84 163
10931.83 198
10932.82 191
10933.80 187
10934.79 156
10935.78 148
10936.77 174
10937.75 189
10938.74 183
10939.73 168
10940.72 155
10941.70 158
10942.69 155
10943.68 172
10944.67 163
10945.66 164
10946.64 153
10947.63 156
10948.62 185
10949.61 156
10950.60 182
10951.58 146
10952.57 138
10953.56 176
10954.55 186
10955.54 186
10956.53 118
10957.52 148
10958.50 154
10959.49 156
10960.48 137
10961.47 171
10962.46 159
10963.45 163
10964.44 177
10965.42 188
10966.41 186
10967.40 168
10968.39 195
10969.38 184
10970.37 150
10971.36 186
10972.35 162
10973.34 169
10974.33 162
10975.32 158
10976.31 172
10977.29 186
10978.28 176
10979.27 163
10980.26 172
10981.25 153
10982.24 175
10983.23 150
10984.22 197
10985.21 140
10986.20 144
10987.19 158
10988.18 162
10989.17 147
10990.16 169
10991.15 161
10992.14 167
10993.13 161
10994.12 156
10995.11 163
10996.10 147
10997.09 134
10998.08 173
10999.07 182
11000.06 178
11001.05 153
11002.05 152
11003.04 164
11004.03 177
11005.02 169
11006.01 169
11007.00 169
11007.99 181
11008.98 157
11009.97 134
11010.96 143
11011.95 172
11012.94 170
11013.94 152
11014.93 153
11015.92 172
11016.91 157
11017.90 164
11018.89 188
11019.88 166
11020.87 168
11021.87 163
11022.86 163
11023.85 164
11024.84 177
11025.83 175
11026.82 141
11027.81 157
11028.81 140
11029.80 140
11030.79 183
11031.78 153
11032.77 132
11033.77 158
11034.76 157
11035.75 153
11036.74 178
11037.73 176
11038.73 181
11039.72 158
11040.71 156
11041.70 149
11042.70 157
11043.69 147
11044.68 142
11045.67 129
11046.67 163
11047.66 156
11048.65 161
11049.64 164
11050.64 164
11051.63 185
11052.62 169
11053.61 163
11054.61 142
11055.60 143
11056.59 182
11057.59 186
11058.58 142
11059.57 150
11060.57 160
11061.56 193
11062.55 158
11063.55 156
11064.54 167
11065.53 184
11066.53 190
11067.52 155
11068.51 180
11069.51 160
11070.50 160
11071.49 135
11072.49 163
11073.48 167
11074.48 144
11075.47 163
11076.46 152
11077.46 164
11078.45 146
11079.45 190
11080.44 136
11081.43 164
11082.43 168
11083.42 160
11084.42 176
11085.41 146
11086.40 142
11087.40 160
11088.39 172
11089.39 174
11090.38 173
11091.38 170
11092.37 154
11093.37 184
11094.36 151
11095.36 140
11096.35 149
11097.35 161
11098.34 180
11099.34 135
11100.33 139
11101.33 156
11102.32 163
11103.32 172
11104.31 142
11105.31 136
11106.30 155
11107.30 165
11108.29 161
11109.29 162
11110.28 150
11111.28 172
11112.27 183
11113.27 212
11114.26 163
11115.26 157
11116.26 184
11117.25 179
11118.25 143
11119.24 134
11120.24 132
11121.24 177
11122.23 161
11123.23 153
11124.22 169
11125.22 162
11126.22 141
11127.21 165
11128.21 168
11129.20 147
11130.20 149
11131.20 173
11132.19 176
11133.19 130
11134.19 173
11135.18 139
11136.18 171
11137.18 155
11138.17 152
11139.17 168
11140.17 166
11141.16 172
11142.16 166
11143.16 143
11144.15 141
11145.15 132
11146.15 149
11147.14 153
11148.14 160
11149.14 155
11150.14 158
11151.13 172
11152.13 139
11153.13 166
11154.13 138
11155.12 164
11156.12 159
11157.12 145
11158.12 154
11159.11 161
11160.11 182
11161.11 166
11162.11 174
11163.10 182
11164.10 172
11165.10 176
11166.10 147
11167.10 154
11168.09 148
11169.09 148
11170.09 177
11171.09 182
11172.09 189
11173.08 200
11174.08 188
11175.08 182
11176.08 172
11177.08 161
11178.08 145
11179.08 158
11180.07 176
11181.07 149
11182.07 158
11183.07 179
11184.07 155
11185.07 162
11186.07 156
11187.06 166
11188.06 182
11189.06 177
11190.06 154
11191.06 144
11192.06 162
11193.06 159
11194.06 166
11195.06 147
11196.06 153
11197.06 145
11198.06 181
11199.05 151
11200.05 154
11201.05 164
11202.05 185
11203.05 182
11204.05 187
11205.05 140
11206.05 155
11207.05 167
11208.05 179
11209.05 168
11210.05 150
11211.05 167
11212.05 193
11213.05 168
11214.05 140
11215.05 164
11216.05 166
11217.05 182
11218.05 145
11219.05 124
11220.05 132
11221.05 125
11222.05 144
11223.05 147
11224.05 151
11225.06 154
11226.06 153
11227.06 185
11228.06 188
11229.06 158
11230.06 152
11231.06 151
11232.06 155
11233.06 144
11234.06 178
11235.06 136
11236.06 169
11237.07 152
11238.07 132
11239.07 149
11240.07 138
11241.07 163
11242.07 171
11243.07 145
11244.07 131
11245.08 138
11246.08 158
11247.08 152
11248.08 129
11249.08 142
11250.08 146
11251.09 124
11252.09 125
11253.09 132
11254.09 154
11255.09 168
11256.10 166
11257.10 151
11258.10 136
11259.10 146
11260.10 164
11261.11 125
11262.11 164
11263.11 159
11264.11 166
11265.11 171
11266.12 184
11267.12 183
11268.12 145
11269.12 161
11270.13 189
11271.13 147
11272.13 145
11273.14 149
11274.14 160
11275.14 180
11276.14 152
11277.15 173
11278.15 137
11279.15 155
11280.16 157
11281.16 155
11282.16 167
11283.17 156
11284.17 174
11285.17 180
11286.17 148
11287.18 147
11288.18 167
11289.18 173
11290.19 194
11291.19 185
11292.20 179
11293.20 143
11294.20 161
11295.21 160
11296.21 153
11297.21 135
11298.22 158
11299.22 159
11300.23 175
11301.23 164
11302.23 129
11303.24 152
11304.24 128
11305.25 142
11306.25 172
11307.25 176
11308.26 157
11309.26 174
11310.27 167
11311.27 139
11312.28 178
11313.28 177
11314.29 136
11315.29 182
11316.29 148
11317.30 157
11318.30 163
11319.31 163
11320.31 152
11321.32 145
11322.32 207
11323.33 183
11324.33 185
11325.34 146
11326.34 145
11327.35 146
11328.35 168
11329.36 179
11330.36 165
11331.37 162
11332.38 135
11333.38 140
11334.39 133
11335.39 140
11336.40 150
11337.40 169
11338.41 131
11339.41 159
11340.42 155
11341.43 138
11342.43 161
11343.44 144
11344.44 141
11345.45 160
11346.46 151
11347.46 139
11348.47 133
11349.47 149
11350.48 172
11351.49 154
11352.49 188
11353.50 138
11354.50 171
11355.51 171
11356.52 145
11357.52 151
11358.53 164
11359.54 155
11360.54 135
11361.55 149
11362.56 163
11363.56 157
11364.57 172
11365.58 196
11366.58 127
11367.59 134
11368.60 150
11369.61 156
11370.61 131
11371.62 151
11372.63 168
11373.63 160
11374.64 143
11375.65 154
11376.66 149
11377.66 165
11378.67 187
11379.68 177
11380.69 146
11381.69 152
11382.70 164
11383.71 128
11384.72 167
11385.72 153
11386.73 156
11387.74 166
11388.75 184
11389.76 138
11390.76 146
11391.77 136
11392.78 175
11393.79 148
11394.80 138
11395.80 166
11396.81 160
11397.82 156
11398.83 128
11399.84 180
11400.85 151
11401.85 168
11402.86 160
11403.87 138
11404.88 145
11405.89 155
11406.90 146
11407.91 144
11408.91 120
11409.92 143
11410.93 157
11411.94 158
11412.95 144
11413.96 124
11414.97 154
11415.98 145
11416.99 149
11418.00 153
11419.00 173
11420.01 151
11421.02 135
11422.03 140
11423.04 150
11424.05 140
11425.06 111
11426.07 136
11427.08 155
11428.09 178
11429.10 172
11430.11 165
11431.12 112
11432.13 143
11433.14 159
11434.15 159
11435.16 157
11436.17 145
11437.18 140
11438.19 149
11439.20 169
11440.21 159
11441.22 150
11442.23 153
11443.24 164
11444.25 155
11445.26 147
11446.27 138
11447.28 152
11448.29 160
11449.30 158
11450.31 156
11451.32 163
11452.33 180
11453.34 149
11454.36 136
11455.37 162
11456.38 169
11457.39 145
11458.40 169
11459.41 166
11460.42 157
11461.43 157
11462.44 170
11463.45 140
11464.47 150
11465.48 138
11466.49 147
11467.50 154
11468.51 167
11469.52 166
11470.53 140
11471.55 133
11472.56 127
11473.57 141
11474.58 142
11475.59 158
11476.60 150
11477.62 139
11478.63 150
11479.64 166
11480.65 146
11481.66 157
11482.68 166
11483.69 178
11484.70 162
11485.71 165
11486.72 132
11487.74 141
11488.75 182
11489.76 177
11490.77 147
11491.79 157
11492.80 156
11493.81 169
11494.82 177
11495.84 156
11496.85 174
11497.86 167
11498.87 140
11499.89 151
11500.90 146
11501.91 142
11502.93 134
11503.94 141
11504.95 132
11505.96 154
11506.98 147
11507.99 170
11509.00 141
11510.02 151
11511.03 154
11512.04 155
11513.06 153
11514.07 162
11515.08 160
11516.10 152
11517.11 155
11518.13 145
11519.14 127
11520.15 146
11521.17 161
11522.18 146
11523.19 127
11524.21 115
11525.22 147
11526.24 165
11527.25 172
11528.26 149
11529.28 167
11530.29 157
11531.31 159
11532.32 163
11533.33 164
11534.35 164
11535.36 157
11536.38 143
11537.39 145
11538.41 154
11539.42 137
11540.44 157
11541.45 159
11542.47 162
11543.48 169
11544.49 159
11545.51 144
11546.52 141
11547.54 154
11548.55 170
11549.57 189
11550.58 161
11551.60 134
11552.61 145
11553.63 174
11554.64 159
11555.66 170
11556.68 149
11557.69 160
11558.71 161
11559.72 147
11560.74 161
11561.75 151
11562.77 142
11563.78 150
11564.80 165
11565.82 139
11566.83 158
11567.85 139
11568.86 146
11569.88 145
11570.89 149
11571.91 152
11572.93 160
11573.94 169
11574.96 153
11575.97 167
11576.99 145
11578.01 143
11579.02 153
11580.04 172
11581.06 177
11582.07 150
11583.09 152
11584.11 158
11585.12 159
11586.14 170
11587.16 157
11588.17 169
11589.19 167
11590.21 155
11591.22 186
11592.24 150
11593.26 138
11594.27 172
11595.29 162
11596.31 157
11597.32 155
11598.34 141
11599.36 150
11600.38 203
11601.39 188
11602.41 201
11603.43 207
11604.45 209
11605.46 196
11606.48 183
11607.50 186
11608.52 188
11609.53 212
11610.55 186
11611.57 226
11612.59 182
11613.60 186
11614.62 173
11615.64 175
11616.66 164
11617.68 159
11618.69 162
11619.71 162
11620.73 168
11621.75 176
11622.77 180
11623.78 144
11624.80 188
11625.82 181
11626.84 175
11627.86 163
11628.88 210
11629.90 225
11630.91 206
11631.93 165
11632.95 194
11633.97 212
11634.99 194
11636.01 166
11637.03 194
11638.05 205
11639.06 174
11640.08 145
11641.10 142
11642.12 179
11643.14 186
11644.16 182
11645.18 170
11646.20 156
11647.22 164
11648.24 129
11649.26 157
11650.28 156
11651.30 144
11652.31 161
11653.33 173
11654.35 173
11655.37 168
11656.39 172
11657.41 146
11658.43 184
11659.45 193
11660.47 167
11661.49 147
11662.51 162
11663.53 164
11664.55 154
11665.57 147
11666.59 169
11667.61 168
11668.63 139
11669.65 151
11670.67 145
11671.69 158
11672.71 168
11673.73 161
11674.76 177
11675.78 172
11676.80 192
11677.82 191
11678.84 146
11679.86 149
11680.88 129
11681.90 152
11682.92 139
11683.94 172
11684.96 140
11685.98 146
11687.00 182
11688.03 160
11689.05 132
11690.07 150
11691.09 147
11692.11 149
11693.13 138
11694.15 139
11695.17 146
11696.20 141
11697.22 164
11698.24 155
11699.26 152
11700.28 125
11701.30 140
11702.33 163
11703.35 121
11704.37 130
11705.39 158
11706.41 152
11707.44 154
11708.46 141
11709.48 142
11710.50 130
11711.52 148
11712.55 163
11713.57 151
11714.59 149
11715.61 171
11716.63 163
11717.66 148
11718.68 133
11719.70 171
11720.72 157
11721.75 166
11722.77 139
11723.79 145
11724.82 143
11725.84 166
11726.86 155
11727.88 166
11728.91 156
11729.93 163
11730.95 156
11731.98 150
11733.00 146
11734.02 139
11735.04 151
11736.07 149
11737.09 147
11738.11 128
11739.14 129
11740.16 139
11741.18 147
11742.21 153
11743.23 146
11744.25 135
11745.28 159
11746.30 160
11747.33 126
11748.35 155
11749.37 135
11750.40 151
11751.42 145
11752.44 132
11753.47 142
11754.49 157
11755.52 155
11756.54 134
11757.57 157
11758.59 166
11759.61 158
11760.64 157
11761.66 152
11762.69 147
11763.71 122
11764.74 136
11765.76 149
11766.78 123
11767.81 164
11768.83 116
11769.86 139
11770.88 166
11771.91 168
11772.93 166
11773.96 168
11774.98 157
11776.01 133
11777.03 140
11778.06 137
11779.08 150
11780.11 144
11781.13 175
11782.16 151
11783.18 145
11784.21 146
11785.23 156
11786.26 157
11787.28 167
11788.31 155
11789.34 129
11790.36 145
11791.39 127
11792.41 151
11793.44 150
11794.46 144
11795.49 141
11796.52 148
11797.54 147
11798.57 142
11799.59 143
11800.62 137
11801.65 156
11802.67 169
11803.70 149
11804.72 141
11805.75 144
11806.78 141
11807.80 165
11808.83 139
11809.86 169
11810.88 153
11811.91 160
11812.93 136
11813.96 151
11814.99 139
11816.01 138
11817.04 144
11818.07 167
11819.10 147
11820.12 157
11821.15 164
11822.18 161
11823.20 143
11824.23 121
11825.26 163
11826.28 151
11827.31 151
11828.34 121
11829.37 159
11830.39 159
11831.42 151
11832.45 159
11833.48 189
11834.50 141
11835.53 144
11836.56 117
11837.59 135
11838.61 151
11839.64 153
11840.67 142
11841.70 156
11842.72 139
11843.75 145
11844.78 145
11845.81 121
11846.84 137
11847.86 153
11848.89 160
11849.92 154
11850.95 152
11851.98 141
11853.01 137
11854.03 157
11855.06 138
11856.09 141
11857.12 138
11858.15 127
11859.18 142
11860.20 125
11861.23 114
11862.26 140
11863.29 122
11864.32 160
11865.35 132
11866.38 153
11867.41 128
11868.44 164
11869.46 155
11870.49 125
11871.52 124
11872.55 115
11873.58 131
11874.61 143
11875.64 136
11876.67 120
11877.70 146
11878.73 150
11879.76 149
11880.79 130
11881.82 130
11882.85 127
11883.88 147
11884.91 163
11885.93 151
11886.96 137
11887.99 122
11889.02 137
11890.05 109
11891.08 146
11892.11 149
11893.14 152
11894.17 145
11895.20 157
11896.23 136
11897.26 127
11898.30 146
11899.33 132
11900.36 138
11901.39 129
11902.42 140
11903.45 150
11904.48 128
11905.51 167
11906.54 154
11907.57 124
11908.60 124
11909.63 116
11910.66 150
11911.69 129
11912.72 162
11913.75 151
11914.79 155
11915.82 136
11916.85 156
11917.88 173
11918.91 129
11919.94 123
11920.97 125
11922.00 160
11923.04 149
11924.07 140
11925.10 137
11926.13 125
11927.16 114
11928.19 156
11929.22 160
11930.26 151
11931.29 168
11932.32 139
11933.35 132
11934.38 119
11935.41 173
11936.45 131
11937.48 147
11938.51 141
11939.54 160
11940.58 154
11941.61 155
11942.64 136
11943.67 148
11944.70 147
11945.74 154
11946.77 129
11947.80 148
11948.83 129
11949.87 155
11950.90 172
11951.93 165
11952.96 141
11954.00 133
11955.03 161
11956.06 141
11957.09 140
11958.13 137
11959.16 145
11960.19 119
11961.23 133
11962.26 127
11963.29 129
11964.33 141
11965.36 159
11966.39 128
11967.43 107
11968.46 146
11969.49 143
11970.53 123
11971.56 117
11972.59 143
11973.63 136
11974.66 137
11975.69 119
11976.73 152
11977.76 125
11978.79 155
11979.83 131
11980.86 136
11981.90 143
11982.93 148
11983.96 155
11985.00 128
11986.03 138
11987.07 159
11988.10 151
11989.13 145
11990.17 135
11991.20 160
11992.24 130
11993.27 141
11994.31 165
11995.34 151
11996.38 143
11997.41 135
11998.44 141
11999.48 119
12000.51 125
12001.55 135
12002.58 128
12003.62 167
12004.65 128
12005.69 133
12006.72 155
12007.76 129
12008.79 130
12009.83 151
12010.86 177
12011.90 135
12012.93 145
12013.97 128
12015.00 146
12016.04 129
12017.08 151
12018.11 124
12019.15 137
12020.18 113
12021.22 147
12022.25 151
12023.29 113
12024.32 135
12025.36 122
12026.40 114
12027.43 119
12028.47 117
12029.50 137
12030.54 120
12031.58 138
12032.61 113
12033.65 134
12034.68 140
12035.72 151
12036.76 162
12037.79 122
12038.83 128
12039.87 118
12040.90 143
12041.94 111
12042.98 135
12044.01 123
12045.05 133
12046.09 147
12047.12 113
12048.16 145
12049.20 131
12050.23 125
12051.27 130
12052.31 130
12053.34 99
12054.38 126
12055.42 156
12056.45 161
12057.49 127
12058.53 130
12059.57 127
12060.60 132
12061.64 130
12062.68 115
12063.72 137
12064.75 130
12065.79 145
12066.83 145
12067.87 150
12068.90 137
12069.94 132
12070.98 138
12072.02 146
12073.06 111
12074.09 119
12075.13 123
12076.17 133
12077.21 129
12078.24 148
12079.28 159
12080.32 128
12081.36 132
12082.40 120
12083.44 134
12084.47 127
12085.51 112
12086.55 151
12087.59 128
12088.63 111
12089.67 129
12090.71 124
12091.74 118
12092.78 105
12093.82 119
12094.86 139
12095.90 117
12096.94 131
12097.98 143
12099.02 125
12100.05 129
12101.09 127
12102.13 150
12103.17 160
12104.21 115
12105.25 151
12106.29 140
12107.33 133
12108.37 107
12109.41 119
12110.45 167
12111.49 121
12112.53 138
12113.57 135
12114.61 142
12115.65 129
12116.69 142
12117.72 117
12118.76 122
12119.80 111
12120.84 117
12121.88 159
12122.92 139
12123.96 141
12125.00 129
12126.04 139
12127.08 134
12128.12 147
12129.17 131
12130.21 129
12131.25 123
12132.29 129
12133.33 122
12134.37 134
12135.41 130
12136.45 161
12137.49 116
12138.53 102
12139.57 112
12140.61 107
12141.65 126
12142.69 116
12143.73 137
12144.77 134
12145.82 114
12146.86 122
12147.90 135
12148.94 131
12149.98 132
12151.02 124
12152.06 130
12153.10 131
12154.15 144
12155.19 143
12156.23 151
12157.27 139
12158.31 109
12159.35 112
12160.39 141
12161.44 141
12162.48 96
12163.52 114
12164.56 105
12165.60 116
12166.64 141
12167.69 112
12168.73 118
12169.77 108
12170.81 112
12171.85 117
12172.90 123
12173.94 117
12174.98 119
12176.02 140
12177.07 121
12178.11 108
12179.15 118
12180.19 144
12181.24 121
12182.28 124
12183.32 133
12184.36 113
12185.41 138
12186.45 128
12187.49 147
12188.53 124
12189.58 124
12190.62 143
12191.66 127
12192.71 134
12193.75 124
12194.79 144
12195.84 125
12196.88 134
12197.92 120
12198.97 139
12200.01 139
12201.05 166
12202.10 128
12203.14 134
12204.18 131
12205.23 136
12206.27 126
12207.31 125
12208.36 135
12209.40 124
12210.44 145
12211.49 127
12212.53 109
12213.58 125
12214.62 123
12215.66 117
12216.71 125
12217.75 115
12218.80 118
12219.84 151
12220.88 125
12221.93 132
12222.97 122
12224.02 130
12225.06 124
12226.11 157
12227.15 114
12228.19 121
12229.24 138
12230.28 139
12231.33 147
12232.37 129
12233.42 115
12234.46 107
12235.51 100
12236.55 119
12237.60 133
12238.64 125
12239.69 132
12240.73 115
12241.78 118
12242.82 129
12243.87 133
12244.91 147
12245.96 148
12247.00 151
12248.05 149
12249.09 128
12250.14 122
12251.19 129
12252.23 111
12253.28 113
12254.32 119
12255.37 125
12256.41 127
12257.46 116
12258.51 115
12259.55 118
12260.60 118
12261.64 118
12262.69 134
12263.74 139
12264.78 124
12265.83 113
12266.87 138
12267.92 132
12268.97 147
12270.01 132
12271.06 123
12272.11 113
12273.15 111
12274.20 127
12275.24 138
12276.29 129
12277.34 140
12278.38 150
12279.43 128
12280.48 126
12281.52 118
12282.57 125
12283.62 105
12284.67 122
12285.71 98
12286.76 109
12287.81 116
12288.85 124
12289.90 113
12290.95 100
12292.00 123
12293.04 135
12294.09 131
12295.14 133
12296.18 106
12297.23 102
12298.28 127
12299.33 126
12300.38 106
12301.42 110
12302.47 118
12303.52 146
12304.57 139
12305.61 124
12306.66 117
12307.71 144
12308.76 123
12309.81 124
12310.85 127
12311.90 123
12312.95 103
12314.00 138
12315.05 112
12316.09 113
12317.14 125
12318.19 131
12319.24 105
12320.29 108
12321.34 108
12322.39 114
12323.43 117
12324.48 122
12325.53 123
12326.58 119
12327.63 112
12328.68 117
12329.73 112
12330.78 113
12331.82 129
12332.87 116
12333.92 138
12334.97 111
12336.02 111
12337.07 115
12338.12 127
12339.17 116
12340.22 114
12341.27 144
12342.32 125
12343.37 124
12344.42 102
12345.46 135
12346.51 122
12347.56 113
12348.61 107
12349.66 99
12350.71 105
12351.76 112
12352.81 110
12353.86 135
12354.91 116
12355.96 132
12357.01 118
12358.06 118
12359.11 121
12360.16 141
12361.21 129
12362.26 134
12363.31 144
12364.36 118
12365.41 104
12366.47 87
12367.52 114
12368.57 93
12369.62 97
12370.67 116
12371.72 142
12372.77 128
12373.82 119
12374.87 110
12375.92 115
12376.97 120
12378.02 102
12379.07 115
12380.12 112
12381.18 125
12382.23 117
12383.28 124
12384.33 133
12385.38 98
12386.43 111
12387.48 104
12388.53 111
12389.59 129
12390.64 107
12391.69 104
12392.74 132
12393.79 106
12394.84 111
12395.90 130
12396.95 113
12398.00 128
12399.05 128
12400.10 117
12401.15 121
12402.21 99
12403.26 122
12404.31 112
12405.36 100
12406.41 96
12407.47 123
12408.52 123
12409.57 113
12410.62 122
12411.68 133
12412.73 128
12413.78 112
12414.83 128
12415.89 89
12416.94 101
12417.99 118
12419.04 107
12420.10 113
12421.15 108
12422.20 110
12423.26 101
12424.31 89
12425.36 103
12426.41 122
12427.47 115
12428.52 128
12429.57 109
12430.63 109
12431.68 128
12432.73 121
12433.79 126
12434.84 108
12435.89 134
12436.95 137
12438.00 128
12439.05 117
12440.11 129
12441.16 115
12442.21 126
12443.27 102
12444.32 106
12445.38 99
12446.43 135
12447.48 140
12448.54 128
12449.59 126
12450.65 118
12451.70 123
12452.75 110
12453.81 113
12454.86 115
12455.92 117
12456.97 116
12458.02 120
12459.08 116
12460.13 103
12461.19 113
12462.24 127
12463.30 116
12464.35 99
12465.41 112
12466.46 126
12467.52 117
12468.57 120
12469.63 109
12470.68 137
12471.74 133
12472.79 130
12473.85 110
12474.90 101
12475.96 115
12477.01 134
12478.07 133
12479.12 106
12480.18 117
12481.23 110
12482.29 140
12483.34 121
12484.40 141
12485.45 124
12486.51 115
12487.56 123
12488.62 99
12489.68 121
12490.73 133
12491.79 140
12492.84 112
12493.90 99
12494.95 122
12496.01 115
12497.07 130
12498.12 107
12499.18 110
12500.23 127
12501.29 110
12502.35 122
12503.40 117
12504.46 98
12505.52 114
12506.57 123
12507.63 128
12508.69 102
12509.74 112
12510.80 99
12511.86 117
12512.91 106
12513.97 119
12515.03 110
12516.08 156
12517.14 130
12518.20 110
12519.25 122
12520.31 120
12521.37 125
12522.42 138
12523.48 117
12524.54 97
12525.60 116
12526.65 132
12527.71 125
12528.77 109
12529.82 104
12530.88 104
12531.94 149
12533.00 97
12534.05 99
12535.11 85
12536.17 118
12537.23 136
12538.29 112
12539.34 92
12540.40 113
12541.46 143
12542.52 122
12543.57 82
12544.63 96
12545.69 113
12546.75 131
12547.81 119
12548.87 99
12549.92 100
12550.98 126
12552.04 150
12553.10 120
12554.16 98
12555.22 123
12556.27 102
12557.33 133
12558.39 107
12559.45 92
12560.51 130
12561.57 131
12562.63 122
12563.68 94
12564.74 118
12565.80 125
12566.86 116
12567.92 113
12568.98 99
12570.04 95
12571.10 117
12572.16 104
12573.22 91
12574.28 110
12575.33 109
12576.39 127
12577.45 103
12578.51 96
12579.57 108
12580.63 116
12581.69 120
12582.75 103
12583.81 120
12584.87 108
12585.93 94
12586.99 105
12588.05 97
12589.11 108
12590.17 107
12591.23 109
12592.29 99
12593.35 115
12594.41 104
12595.47 118
12596.53 111
12597.59 94
12598.65 95
12599.71 86
12600.77 92
12601.83 117
12602.89 114
12603.95 98
12605.01 103
12606.07 111
12607.13 101
12608.20 94
12609.26 125
12610.32 102
12611.38 109
12612.44 97
12613.50 116
12614.56 136
12615.62 135
12616.68 121
12617.74 120
12618.81 99
12619.87 96
12620.93 114
12621.99 93
12623.05 104
12624.11 110
12625.17 120
12626.23 133
12627.30 92
12628.36 82
12629.42 112
12630.48 99
12631.54 121
12632.60 109
12633.67 116
12634.73 112
12635.79 108
12636.85 101
12637.91 94
12638.98 113
12640.04 117
12641.10 121
12642.16 116
12643.22 115
12644.29 114
12645.35 138
12646.41 90
12647.47 122
12648.54 105
12649.60 127
12650.66 111
12651.72 98
12652.79 131
12653.85 114
12654.91 117
12655.97 96
12657.04 112
12658.10 84
12659.16 117
12660.22 107
12661.29 111
12662.35 90
12663.41 101
12664.48 125
12665.54 117
12666.60 97
12667.67 89
12668.73 104
12669.79 108
12670.86 137
12671.92 111
12672.98 106
12674.05 104
12675.11 90
12676.17 100
12677.24 119
12678.30 98
12679.36 125
12680.43 104
12681.49 115
12682.56 96
12683.62 103
12684.68 116
12685.75 118
12686.81 88
12687.88 102
12688.94 117
12690.00 120
12691.07 122
12692.13 124
12693.20 111
12694.26 106
12695.33 116
12696.39 106
12697.45 129
12698.52 108
12699.58 117
12700.65 122
12701.71 97
12702.78 121
12703.84 122
12704.91 119
12705.97 123
12707.04 125
12708.10 95
12709.17 135
12710.23 114
12711.30 133
12712.36 111
12713.43 105
12714.49 82
12715.56 94
12716.62 104
12717.69 117
12718.75 116
12719.82 98
12720.88 110
12721.95 125
12723.02 126
12724.08 127
12725.15 115
12726.21 108
12727.28 129
12728.34 100
12729.41 96
12730.48 120
12731.54 99
12732.61 130
12733.67 104
12734.74 109
12735.81 111
12736.87 123
12737.94 132
12739.00 108
12740.07 97
12741.14 99
12742.20 110
12743.27 114
12744.34 118
12745.40 129
12746.47 109
12747.54 119
12748.60 107
12749.67 115
12750.74 96
12751.80 107
12752.87 92
12753.94 98
12755.00 120
12756.07 118
12757.14 102
12758.20 95
12759.27 159
12760.34 126
12761.40 107
12762.47 135
12763.54 111
12764.61 113
12765.67 106
12766.74 96
12767.81 124
12768.88 110
12769.94 102
12771.01 112
12772.08 134
12773.15 105
12774.21 107
12775.28 126
12776.35 126
12777.42 101
12778.49 97
12779.55 95
12780.62 99
12781.69 106
12782.76 128
12783.83 100
12784.89 91
12785.96 105
12787.03 113
12788.10 130
12789.17 111
12790.23 105
12791.30 111
12792.37 109
12793.44 110
12794.51 91
12795.58 98
12796.65 111
12797.71 103
12798.78 109
12799.85 114
12800.92 112
12801.99 120
12803.06 132
12804.13 106
12805.20 92
12806.27 90
12807.33 90
12808.40 122
12809.47 104
12810.54 94
12811.61 105
12812.68 115
12813.75 91
12814.82 106
12815.89 111
12816.96 96
12818.03 109
12819.10 123
12820.17 121
12821.24 104
12822.31 96
12823.38 112
12824.45 136
12825.52 106
12826.59 124
12827.66 94
12828.73 119
12829.80 109
12830.87 97
12831.94 104
12833.01 113
12834.08 128
12835.15 104
12836.22 102
12837.29 94
12838.36 116
12839.43 120
12840.50 126
12841.57 119
12842.64 100
12843.71 132
12844.78 101
12845.85 78
12846.92 100
12847.99 110
12849.06 82
12850.13 100
12851.21 112
12852.28 120
12853.35 96
12854.42 106
12855.49 113
12856.56 114
12857.63 111
12858.70 127
12859.77 132
12860.85 105
12861.92 105
12862.99 99
12864.06 120
12865.13 90
12866.20 113
12867.27 108
12868.35 122
12869.42 102
12870.49 96
12871.56 109
12872.63 89
12873.71 90
12874.78 97
12875.85 102
12876.92 92
12877.99 110
12879.07 88
12880.14 103
12881.21 94
12882.28 108
12883.35 111
12884.43 118
12885.50 117
12886.57 117
12887.64 98
12888.72 108
12889.79 110
12890.86 105
12891.93 102
12893.01 117
12894.08 124
12895.15 96
12896.22 111
12897.30 105
12898.37 114
12899.44 106
12900.52 104
12901.59 97
12902.66 94
12903.74 108
12904.81 100
12905.88 75
12906.96 115
12908.03 111
12909.10 104
12910.18 106
12911.25 97
12912.32 123
12913.40 114
12914.47 123
12915.54 114
12916.62 103
12917.69 110
12918.76 121
12919.84 120
12920.91 116
12921.99 110
12923.06 126
12924.13 79
12925.21 90
12926.28 110
12927.36 117
12928.43 98
12929.50 97
12930.58 87
12931.65 92
12932.73 114
12933.80 71
12934.88 84
12935.95 108
12937.02 124
12938.10 114
12939.17 110
12940.25 84
12941.32 117
12942.40 93
12943.47 104
12944.55 84
12945.62 99
12946.70 108
12947.77 101
12948.85 117
12949.92 114
12951.00 107
12952.07 115
12953.15 96
12954.22 92
12955.30 110
12956.37 92
12957.45 125
12958.52 88
12959.60 87
12960.68 116
12961.75 114
12962.83 91
12963.90 94
12964.98 94
12966.05 109
12967.13 100
12968.20 123
12969.28 109
12970.36 107
12971.43 97
12972.51 68
12973.58 80
12974.66 99
12975.74 118
12976.81 113
12977.89 101
12978.97 86
12980.04 100
12981.12 105
12982.19 98
12983.27 82
12984.35 87
12985.42 112
12986.50 114
12987.58 126
12988.65 83
12989.73 101
12990.81 80
12991.88 122
12992.96 91
12994.04 89
12995.11 108
12996.19 94
12997.27 117
12998.35 113
12999.42 89
13000.50 106
13001.58 94
13002.65 127
13003.73 110
13004.81 109
13005.89 123
13006.96 71
13008.04 73
13009.12 101
13010.20 99
13011.27 99
13012.35 93
13013.43 115
13014.51 102
13015.58 85
13016.66 117
13017.74 104
13018.82 86
13019.90 113
13020.97 99
13022.05 104
13023.13 83
13024.21 87
13025.29 93
13026.37 85
13027.44 109
13028.52 102
13029.60 94
13030.68 107
13031.76 86
13032.84 96
13033.91 111
13034.99 94
13036.07 119
13037.15 91
13038.23 119
13039.31 98
13040.39 87
13041.46 84
13042.54 81
13043.62 109
13044.70 105
13045.78 95
13046.86 101
13047.94 95
13049.02 114
13050.10 109
13051.18 102
13052.26 114
13053.34 96
13054.41 96
13055.49 86
13056.57 81
13057.65 84
13058.73 105
13059.81 79
13060.89 93
13061.97 112
13063.05 126
13064.13 95
13065.21 104
13066.29 117
13067.37 115
13068.45 99
13069.53 91
13070.61 104
13071.69 91
13072.77 89
13073.85 78
13074.93 101
13076.01 113
13077.09 108
13078.17 105
13079.25 92
13080.33 108
13081.41 100
13082.49 118
13083.58 95
13084.66 114
13085.74 120
13086.82 105
13087.90 121
13088.98 96
13090.06 89
13091.14 82
13092.22 100
13093.30 114
13094.38 91
13095.46 102
13096.55 104
13097.63 98
13098.71 91
13099.79 74
13100.87 98
13101.95 103
13103.03 107
13104.12 104
13105.20 84
13106.28 106
13107.36 116
13108.44 109
13109.52 80
13110.60 79
13111.69 95
13112.77 108
13113.85 119
13114.93 97
13116.01 93
13117.10 107
13118.18 90
13119.26 92
13120.34 88
13121.42 83
13122.51 100
13123.59 105
13124.67 107
13125.75 93
13126.84 95
13127.92 111
13129.00 83
13130.08 86
13131.17 103
13132.25 94
13133.33 92
13134.41 101
13135.50 93
13136.58 93
13137.66 101
13138.75 116
13139.83 98
13140.91 94
13141.99 100
13143.08 100
13144.16 104
13145.24 81
13146.33 111
13147.41 95
13148.49 98
13149.58 104
13150.66 105
13151.74 114
13152.83 72
13153.91 118
13154.99 100
13156.08 102
13157.16 127
13158.25 100
13159.33 83
13160.41 84
13161.50 82
13162.58 105
13163.66 93
13164.75 91
13165.83 107
13166.92 96
13168.00 107
13169.08 70
13170.17 87
13171.25 99
13172.34 110
13173.42 94
13174.51 104
13175.59 99
13176.67 86
13177.76 94
13178.84 89
13179.93 114
13181.01 83
13182.10 95
13183.18 96
13184.27 94
13185.35 103
13186.44 95
13187.52 96
13188.61 90
13189.69 107
13190.78 116
13191.86 104
13192.95 104
13194.03 94
13195.12 126
13196.20 93
13197.29 93
13198.37 101
13199.46 104
13200.54 93
13201.63 89
13202.72 103
13203.80 106
13204.89 112
13205.97 94
13207.06 92
13208.14 95
13209.23 91
13210.32 104
13211.40 100
13212.49 93
13213.57 84
13214.66 106
13215.75 100
13216.83 87
13217.92 68
13219.00 90
13220.09 118
13221.18 123
13222.26 119
13223.35 106
13224.44 94
13225.52 99
13226.61 105
13227.70 98
13228.78 83
13229.87 86
13230.96 102
13232.04 94
13233.13 86
13234.22 107
13235.30 95
13236.39 93
13237.48 101
13238.56 121
13239.65 102
13240.74 109
13241.82 114
13242.91 81
13244.00 100
13245.09 88
13246.17 94
13247.26 112
13248.35 100
13249.44 83
13250.52 103
13251.61 118
13252.70 102
13253.79 79
13254.87 91
13255.96 87
13257.05 109
13258.14 113
13259.23 118
13260.31 103
13261.40 90
13262.49 100
13263.58 93
13264.67 95
13265.75 106
13266.84 113
13267.93 104
13269.02 108
13270.11 104
13271.19 97
13272.28 88
13273.37 90
13274.46 100
13275.55 99
13276.64 100
13277.73 97
13278.81 86
13279.90 84
13280.99 85
13282.08 94
13283.17 84
13284.26 94
13285.35 101
13286.44 93
13287.53 99
13288.61 77
13289.70 91
13290.79 87
13291.88 95
13292.97 90
13294.06 108
13295.15 83
13296.24 95
13297.33 95
13298.42 105
13299.51 125
13300.60 98
13301.69 101
13302.78 100
13303.87 115
13304.96 88
13306.05 82
13307.14 80
13308.23 76
13309.32 100
13310.41 92
13311.50 86
13312.59 92
13313.68 120
13314.77 86
13315.86 99
13316.95 120
13318.04 101
13319.13 95
13320.22 93
13321.31 95
13322.40 102
13323.49 111
13324.58 73
13325.67 85
13326.76 71
13327.85 92
13328.94 96
13330.03 73
13331.12 61
13332.21 86
13333.31 88
13334.40 84
13335.49 94
13336.58 91
13337.67 93
13338.76 79
13339.85 87
13340.94 91
13342.03 107
13343.13 101
13344.22 86
13345.31 88
13346.40 88
13347.49 83
13348.58 121
13349.67 116
13350.77 101
13351.86 85
13352.95 87
13354.04 107
13355.13 97
13356.22 96
13357.32 64
13358.41 83
13359.50 85
13360.59 80
13361.68 87
13362.78 98
13363.87 71
13364.96 85
13366.05 98
13367.15 85
13368.24 87
13369.33 95
13370.42 90
13371.52 84
13372.61 86
13373.70 93
13374.79 86
13375.89 95
13376.98 107
13378.07 88
13379.16 98
13380.26 102
13381.35 95
13382.44 95
13383.54 115
13384.63 101
13385.72 107
13386.82 92
13387.91 80
13389.00 104
13390.09 90
13391.19 100
13392.28 85
13393.37 90
13394.47 114
13395.56 93
13396.66 106
13397.75 92
13398.84 101
13399.94 87
13401.03 88
13402.12 86
13403.22 102
13404.31 99
13405.40 82
13406.50 78
13407.59 81
13408.69 105
13409.78 85
13410.88 103
13411.97 90
13413.06 87
13414.16 100
13415.25 101
13416.35 90
13417.44 81
13418.53 80
13419.63 92
13420.72 90
13421.82 108
13422.91 108
13424.01 106
13425.10 97
13426.20 89
13427.29 87
13428.39 81
13429.48 75
13430.58 118
13431.67 98
13432.77 102
13433.86 84
13434.96 105
13436.05 95
13437.15 87
13438.24 89
13439.34 89
13440.43 88
13441.53 99
13442.62 78
13443.72 110
13444.81 75
13445.91 84
13447.01 81
13448.10 104
13449.20 106
13450.29 91
13451.39 82
13452.48 91
13453.58 92
13454.68 96
13455.77 80
13456.87 121
13457.96 85
13459.06 87
13460.16 85
13461.25 92
13462.35 90
13463.44 75
13464.54 66
13465.64 94
13466.73 108
13467.83 118
13468.93 94
13470.02 78
13471.12 68
13472.22 100
13473.31 89
13474.41 85
13475.51 73
13476.60 82
13477.70 88
13478.80 87
13479.89 103
13480.99 100
13482.09 97
13483.18 72
13484.28 77
13485.38 94
13486.48 85
13487.57 93
13488.67 97
13489.77 105
13490.87 83
13491.96 98
13493.06 78
13494.16 104
13495.26 90
13496.35 84
13497.45 99
13498.55 98
13499.65 85
13500.74 83
13501.84 93
13502.94 77
13504.04 85
13505.14 93
13506.23 84
13507.33 86
13508.43 83
13509.53 95
13510.63 105
13511.72 106
13512.82 92
13513.92 83
13515.02 102
13516.12 79
13517.22 104
13518.31 91
13519.41 83
13520.51 100
13521.61 85
13522.71 89
13523.81 105
13524.91 115
13526.01 90
13527.10 102
13528.20 98
13529.30 75
13530.40 80
13531.50 95
13532.60 88
13533.70 85
13534.80 78
13535.90 85
13537.00 92
13538.09 102
13539.19 91
13540.29 97
13541.39 86
13542.49 84
13543.59 103
13544.69 107
13545.79 77
13546.89 87
13547.99 79
13549.09 105
13550.19 92
13551.29 99
13552.39 100
13553.49 77
13554.59 89
13555.69 79
13556.79 86
13557.89 102
13558.99 95
13560.09 102
13561.19 77
13562.29 101
13563.39 96
13564.49 86
13565.59 85
13566.69 96
13567.79 85
13568.89 81
13569.99 85
13571.09 94
13572.20 81
13573.30 92
13574.40 83
13575.50 94
13576.60 98
13577.70 88
13578.80 98
13579.90 101
13581.00 89
13582.10 80
13583.20 95
13584.31 84
13585.41 89
13586.51 101
13587.61 81
13588.71 84
13589.81 93
13590.91 99
13592.02 99
13593.12 96
13594.22 88
13595.32 91
13596.42 82
13597.52 74
13598.63 91
13599.73 102
13600.83 82
13601.93 93
13603.03 95
13604.14 85
13605.24 66
13606.34 91
13607.44 114
13608.54 112
13609.65 83
13610.75 95
13611.85 97
13612.95 103
13614.06 91
13615.16 88
13616.26 87
13617.36 79
13618.47 90
13619.57 88
13620.67 106
13621.77 95
13622.88 81
13623.98 101
13625.08 93
13626.18 85
13627.29 89
13628.39 115
13629.49 100
13630.60 105
13631.70 97
13632.80 118
13633.91 98
13635.01 98
13636.11 94
13637.22 109
13638.32 99
13639.42 115
13640.53 105
13641.63 80
13642.73 76
13643.84 83
13644.94 95
13646.04 89
13647.15 94
13648.25 97
13649.36 89
13650.46 94
13651.56 94
13652.67 91
13653.77 82
13654.88 90
13655.98 95
13657.08 85
13658.19 79
13659.29 98
13660.40 107
13661.50 79
13662.60 90
13663.71 124
13664.81 102
13665.92 112
13667.02 89
13668.13 78
13669.23 72
13670.34 101
13671.44 105
13672.55 91
13673.65 93
13674.76 83
13675.86 82
13676.97 101
13678.07 110
13679.18 85
13680.28 98
13681.39 90
13682.49 95
13683.60 82
13684.70 92
13685.81 100
13686.91 96
13688.02 94
13689.12 101
13690.23 76
13691.33 85
13692.44 97
13693.55 116
13694.65 85
13695.76 99
13696.86 96
13697.97 102
13699.07 86
13700.18 91
13701.29 82
13702.39 89
13703.50 87
13704.60 92
13705.71 89
13706.82 86
13707.92 83
13709.03 103
13710.14 76
13711.24 83
13712.35 89
13713.45 87
13714.56 107
13715.67 77
13716.77 66
13717.88 95
13718.99 81
13720.09 102
13721.20 104
13722.31 92
13723.41 92
13724.52 108
13725.63 96
13726.74 66
13727.84 86
13728.95 87
13730.06 102
13731.16 85
13732.27 90
13733.38 114
13734.49 98
13735.59 72
13736.70 87
13737.81 95
13738.91 105
13740.02 68
13741.13 88
13742.24 91
13743.35 100
13744.45 93
13745.56 72
13746.67 103
13747.78 100
13748.88 102
13749.99 109
13751.10 98
13752.21 85
13753.32 105
13754.42 78
13755.53 90
13756.64 83
13757.75 78
13758.86 101
13759.97 114
13761.07 92
13762.18 87
13763.29 76
13764.40 68
13765.51 86
13766.62 82
13767.72 90
13768.83 99
13769.94 99
13771.05 90
13772.16 115
13773.27 79
13774.38 93
13775.49 90
13776.60 101
13777.70 110
13778.81 89
13779.92 84
13781.03 94
13782.14 113
13783.25 87
13784.36 92
13785.47 85
13786.58 91
13787.69 92
13788.80 81
13789.91 89
13791.02 82
13792.13 83
13793.24 102
13794.35 106
13795.45 97
13796.56 76
13797.67 80
13798.78 76
13799.89 114
13801.00 101
13802.11 88
13803.22 82
13804.33 94
13805.44 72
13806.55 95
13807.67 84
13808.78 73
13809.89 101
13811.00 92
13812.11 78
13813.22 88
13814.33 98
13815.44 94
13816.55 94
13817.66 91
13818.77 101
13819.88 83
13820.99 82
13822.10 92
13823.21 84
13824.32 88
13825.44 81
13826.55 83
13827.66 96
13828.77 83
13829.88 92
13830.99 89
13832.10 79
13833.21 91
13834.32 94
13835.44 95
13836.55 84
13837.66 79
13838.77 73
13839.88 86
13840.99 94
13842.10 96
13843.22 92
13844.33 94
13845.44 88
13846.55 90
13847.66 97
13848.78 89
13849.89 109
13851.00 94
13852.11 90
13853.22 118
13854.34 98
13855.45 91
13856.56 92
13857.67 91
13858.78 81
13859.90 86
13861.01 92
13862.12 83
13863.23 91
13864.35 68
13865.46 101
13866.57 100
13867.68 68
13868.80 70
13869.91 101
13871.02 90
13872.14 116
13873.25 87
13874.36 103
13875.47 90
13876.59 94
13877.70 84
13878.81 73
13879.93 91
13881.04 95
13882.15 107
13883.27 95
13884.38 67
13885.49 80
13886.61 94
13887.72 85
13888.83 94
13889.95 76
13891.06 89
13892.17 77
13893.29 99
13894.40 78
13895.52 92
13896.63 96
13897.74 98
13898.86 92
13899.97 77
13901.09 102
13902.20 73
13903.31 91
13904.43 85
13905.54 103
13906.66 82
13907.77 92
13908.89 89
13910.00 109
13911.11 88
13912.23 88
13913.34 76
13914.46 89
13915.57 104
13916.69 97
13917.80 75
13918.92 99
13920.03 88
13921.15 77
13922.26 91
13923.38 79
13924.49 95
13925.61 85
13926.72 118
13927.84 113
13928.95 83
13930.07 98
13931.18 76
13932.30 108
13933.41 97
13934.53 70
13935.64 105
13936.76 82
13937.87 84
13938.99 76
13940.10 101
13941.22 103
13942.34 89
13943.45 96
13944.57 108
13945.68 106
13946.80 96
13947.91 73
13949.03 89
13950.15 89
13951.26 85
13952.38 90
13953.49 113
13954.61 105
13955.73 84
13956.84 98
13957.96 86
13959.08 92
13960.19 97
13961.31 96
13962.43 81
13963.54 63
13964.66 107
13965.78 100
13966.89 108
13968.01 97
13969.13 90
13970.24 90
13971.36 88
13972.48 97
13973.59 92
13974.71 117
13975.83 85
13976.94 80
13978.06 86
13979.18 91
13980.30 98
13981.41 87
13982.53 95
13983.65 69
13984.76 86
13985.88 100
13987.00 113
13988.12 74
13989.23 84
13990.35 92
13991.47 95
13992.59 86
13993.71 93
13994.82 83
13995.94 96
13997.06 96
13998.18 93
13999.29 90
14000.41 106
14001.53 99
14002.65 81
14003.77 88
14004.88 81
14006.00 98
14007.12 86
14008.24 88
14009.36 67
14010.48 79
14011.59 97
14012.71 100
14013.83 91
14014.95 85
14016.07 91
14017.19 100
14018.31 101
14019.43 81
14020.54 97
14021.66 95
14022.78 103
14023.90 97
14025.02 86
14026.14 77
14027.26 93
14028.38 115
14029.50 99
14030.62 84
14031.73 119
14032.85 111
14033.97 94
14035.09 87
14036.21 83
14037.33 95
14038.45 99
14039.57 103
14040.69 94
14041.81 77
14042.93 89
14044.05 97
14045.17 80
14046.29 71
14047.41 80
14048.53 106
14049.65 86
14050.77 77
14051.89 85
14053.01 97
14054.13 89
14055.25 88
14056.37 113
14057.49 88
14058.61 77
14059.73 92
14060.85 87
14061.97 88
14063.09 79
14064.21 87
14065.33 87
14066.45 72
14067.57 83
14068.70 75
14069.82 97
14070.94 91
14072.06 81
14073.18 93
14074.30 93
14075.42 86
14076.54 75
14077.66 97
14078.78 74
14079.91 87
14081.03 91
14082.15 101
14083.27 87
14084.39 87
14085.51 89
14086.63 80
14087.75 80
14088.88 63
14090.00 93
14091.12 91
14092.24 75
14093.36 95
14094.48 98
14095.61 89
14096.73 85
14097.85 84
14098.97 105
14100.09 84
14101.22 80
14102.34 98
14103.46 70
14104.58 86
14105.71 82
14106.83 83
14107.95 78
14109.07 72
14110.19 82
14111.32 87
14112.44 75
14113.56 68
14114.68 79
14115.81 99
14116.93 73
14118.05 67
14119.18 100
14120.30 92
14121.42 80
14122.54 95
14123.67 86
14124.79 108
14125.91 93
14127.04 70
14128.16 105
14129.28 77
14130.41 78
14131.53 77
14132.65 83
14133.78 96
14134.90 79
14136.02 92
14137.15 78
14138.27 86
14139.39 77
14140.52 85
14141.64 79
14142.76 86
14143.89 88
14145.01 94
14146.13 100
14147.26 84
14148.38 86
14149.51 85
14150.63 80
14151.75 79
14152.88 77
14154.00 66
14155.13 55
14156.25 69
14157.38 93
14158.50 78
14159.62 88
14160.75 68
14161.87 83
14163.00 61
14164.12 82
14165.25 73
14166.37 97
14167.50 81
14168.62 78
14169.75 89
14170.87 73
14172.00 62
14173.12 87
14174.25 105
14175.37 76
14176.50 67
14177.62 82
14178.75 85
14179.87 63
14181.00 76
14182.12 68
14183.25 105
14184.37 69
14185.50 72
14186.62 70
14187.75 69
14188.87 54
14190.00 82
14191.13 86
14192.25 66
14193.38 68
14194.50 76
14195.63 84
14196.75 72
14197.88 76
14199.01 90
14200.13 86
14201.26 75
14202.38 94
14203.51 79
14204.64 85
14205.76 69
14206.89 98
14208.01 110
14209.14 66
14210.27 73
14211.39 91
14212.52 86
14213.65 64
14214.77 84
14215.90 82
14217.03 103
14218.15 81
14219.28 80
14220.41 68
14221.53 71
14222.66 88
14223.79 92
14224.91 93
14226.04 80
14227.17 81
14228.30 87
14229.42 80
14230.55 79
14231.68 111
14232.80 99
14233.93 97
14235.06 77
14236.19 93
14237.31 83
14238.44 91
14239.57 73
14240.70 84
14241.82 72
14242.95 91
14244.08 88
14245.21 92
14246.34 85
14247.46 77
14248.59 81
14249.72 97
14250.85 95
14251.98 86
14253.10 98
14254.23 92
14255.36 105
14256.49 102
14257.62 76
14258.74 77
14259.87 94
14261.00 85
14262.13 99
14263.26 71
14264.39 70
14265.52 81
14266.64 81
14267.77 86
14268.90 81
14270.03 96
14271.16 104
14272.29 52
14273.42 58
14274.55 78
14275.68 88
14276.80 79
14277.93 75
14279.06 73
14280.19 65
14281.32 87
14282.45 89
14283.58 81
14284.71 49
14285.84 73
14286.97 82
14288.10 81
14289.23 70
14290.36 88
14291.49 95
14292.62 104
14293.75 76
14294.87 89
14296.00 71
14297.13 80
14298.26 89
14299.39 80
14300.52 93
14301.65 70
14302.78 69
14303.91 95
14305.04 77
14306.17 79
14307.31 92
14308.44 88
14309.57 96
14310.70 86
14311.83 93
14312.96 83
14314.09 70
14315.22 66
14316.35 95
14317.48 79
14318.61 76
14319.74 83
14320.87 75
14322.00 71
14323.13 86
14324.26 93
14325.40 94
14326.53 67
14327.66 83
14328.79 73
14329.92 74
14331.05 81
14332.18 85
14333.31 81
14334.44 71
14335.58 83
14336.71 96
14337.84 75
14338.97 80
14340.10 101
14341.23 83
14342.37 81
14343.50 92
14344.63 86
14345.76 72
14346.89 84
14348.02 91
14349.16 66
14350.29 102
14351.42 92
14352.55 94
14353.68 82
14354.82 96
14355.95 95
14357.08 89
14358.21 100
14359.35 96
14360.48 100
14361.61 88
14362.74 86
14363.87 87
14365.01 78
14366.14 85
14367.27 89
14368.41 65
14369.54 80
14370.67 77
14371.80 91
14372.94 85
14374.07 85
14375.20 86
14376.34 87
14377.47 101
14378.60 88
14379.73 80
14380.87 71
14382.00 97
14383.13 84
14384.27 83
14385.40 65
14386.53 81
14387.67 83
14388.80 83
14389.93 68
14391.07 70
14392.20 86
14393.34 76
14394.47 98
14395.60 89
14396.74 87
14397.87 85
14399.00 72
14400.14 64
14401.27 87
14402.41 95
14403.54 83
14404.67 72
14405.81 86
14406.94 78
14408.08 65
14409.21 73
14410.35 95
14411.48 79
14412.61 80
14413.75 73
14414.88 81
14416.02 88
14417.15 77
14418.29 101
14419.42 89
14420.56 61
14421.69 65
14422.83 92
14423.96 85
14425.10 90
14426.23 88
14427.37 91
14428.50 86
14429.64 75
14430.77 80
14431.91 88
14433.04 81
14434.18 74
14435.31 90
14436.45 81
14437.58 64
14438.72 74
14439.85 82
14440.99 86
14442.13 86
14443.26 70
14444.40 89
14445.53 80
14446.67 77
14447.80 90
14448.94 98
14450.08 85
14451.21 83
14452.35 123
14453.48 91
14454.62 77
14455.76 69
14456.89 90
14458.03 75
14459.16 94
14460.30 76
14461.44 80
14462.57 94
14463.71 76
14464.85 79
14465.98 79
14467.12 88
14468.26 75
14469.39 70
14470.53 87
14471.67 67
14472.80 89
14473.94 75
14475.08 84
14476.21 97
14477.35 62
14478.49 71
14479.62 100
14480.76 79
14481.90 64
14483.04 93
14484.17 75
14485.31 70
14486.45 80
14487.59 75
14488.72 75
14489.86 81
14491.00 86
14492.14 79
14493.27 96
14494.41 74
14495.55 83
14496.69 87
14497.82 97
14498.96 84
14500.10 77
14501.24 83
14502.38 69
14503.51 86
14504.65 83
14505.79 81
14506.93 76
14508.07 85
14509.20 80
14510.34 91
14511.48 91
14512.62 93
14513.76 96
14514.90 76
14516.03 77
14517.17 83
14518.31 66
14519.45 74
14520.59 97
14521.73 79
14522.87 62
14524.01 77
14525.14 75
14526.28 79
14527.42 73
14528.56 81
14529.70 76
14530.84 75
14531.98 80
14533.12 80
14534.26 87
14535.40 90
14536.54 86
14537.67 114
14538.81 88
14539.95 82
14541.09 82
14542.23 95
14543.37 81
14544.51 78
14545.65 61
14546.79 84
14547.93 64
14549.07 70
14550.21 78
14551.35 68
14552.49 95
14553.63 86
14554.77 86
14555.91 81
14557.05 80
14558.19 95
14559.33 70
14560.47 79
14561.61 74
14562.75 76
14563.89 89
14565.03 84
14566.17 76
14567.31 94
14568.45 100
14569.60 77
14570.74 98
14571.88 79
14573.02 74
14574.16 88
14575.30 85
14576.44 79
14577.58 84
14578.72 82
14579.86 86
14581.00 105
14582.14 77
14583.29 80
14584.43 83
14585.57 92
14586.71 87
14587.85 75
14588.99 72
14590.13 82
14591.28 78
14592.42 85
14593.56 88
14594.70 106
14595.84 71
14596.98 63
14598.13 69
14599.27 84
14600.41 74
14601.55 64
14602.69 77
14603.83 79
14604.98 89
14606.12 77
14607.26 95
14608.40 76
14609.54 76
14610.69 94
14611.83 79
14612.97 72
14614.11 56
14615.26 88
14616.40 82
14617.54 87
14618.68 85
14619.83 65
14620.97 92
14622.11 78
14623.25 66
14624.40 85
14625.54 88
14626.68 96
14627.83 86
14628.97 68
14630.11 74
14631.25 72
14632.40 93
14633.54 56
14634.68 82
14635.83 77
14636.97 89
14638.11 74
14639.26 79
14640.40 99
14641.54 86
14642.69 78
14643.83 82
14644.97 90
14646.12 76
14647.26 82
14648.41 74
14649.55 92
14650.69 61
14651.84 79
14652.98 94
14654.13 106
14655.27 53
14656.41 76
14657.56 78
14658.70 73
14659.85 62
14660.99 74
14662.13 77
14663.28 87
14664.42 80
14665.57 89
14666.71 78
14667.86 72
14669.00 82
14670.14 67
14671.29 70
14672.43 88
14673.58 79
14674.72 99
14675.87 85
14677.01 98
14678.16 94
14679.30 65
14680.45 68
14681.59 69
14682.74 63
14683.88 73
14685.03 82
14686.17 82
14687.32 64
14688.46 91
14689.61 80
14690.75 72
14691.90 81
14693.05 79
14694.19 82
14695.34 95
14696.48 95
14697.63 72
14698.77 80
14699.92 78
14701.06 90
14702.21 83
14703.36 83
14704.50 78
14705.65 88
14706.79 79
14707.94 81
14709.09 64
14710.23 67
14711.38 73
14712.53 87
14713.67 79
14714.82 58
14715.96 82
14717.11 81
14718.26 90
14719.40 83
14720.55 79
14721.70 66
14722.84 94
14723.99 62
14725.14 76
14726.28 70
14727.43 85
14728.58 78
14729.72 83
14730.87 92
14732.02 58
14733.16 79
14734.31 84
14735.46 87
14736.61 78
14737.75 85
14738.90 77
14740.05 89
14741.20 78
14742.34 74
14743.49 92
14744.64 93
14745.79 77
14746.93 81
14748.08 99
14749.23 85
14750.38 81
14751.52 92
14752.67 85
14753.82 70
14754.97 97
14756.11 76
14757.26 65
14758.41 58
14759.56 73
14760.71 64
14761.86 74
14763.00 74
14764.15 100
14765.30 87
14766.45 71
14767.60 72
14768.74 72
14769.89 96
14771.04 84
14772.19 81
14773.34 67
14774.49 87
14775.64 67
14776.79 88
14777.93 86
14779.08 71
14780.23 71
14781.38 93
14782.53 87
14783.68 79
14784.83 83
14785.98 82
14787.13 77
14788.28 73
14789.42 71
14790.57 85
14791.72 95
14792.87 72
14794.02 77
14795.17 58
14796.32 88
14797.47 80
14798.62 82
14799.77 81
14800.92 77
14802.07 99
14803.22 80
14804.37 79
14805.52 74
14806.67 77
14807.82 73
14808.97 84
14810.12 87
14811.27 81
14812.42 97
14813.57 75
14814.72 71
14815.87 80
14817.02 70
14818.17 78
14819.32 73
14820.47 81
14821.62 72
14822.77 66
14823.92 92
14825.07 60
14826.22 62
14827.37 70
14828.52 78
14829.68 81
14830.83 72
14831.98 64
14833.13 72
14834.28 71
14835.43 83
14836.58 67
14837.73 67
14838.88 71
14840.03 77
14841.19 79
14842.34 70
14843.49 80
14844.64 74
14845.79 95
14846.94 91
14848.09 90
14849.25 68
14850.40 84
14851.55 90
14852.70 86
14853.85 78
14855.00 73
14856.16 60
14857.31 72
14858.46 77
14859.61 61
14860.76 63
14861.92 71
14863.07 89
14864.22 76
14865.37 81
14866.52 81
14867.68 78
14868.83 82
14869.98 91
14871.13 65
14872.29 62
14873.44 71
14874.59 80
14875.74 89
14876.90 65
14878.05 64
14879.20 85
14880.36 94
14881.51 67
14882.66 91
14883.81 76
14884.97 68
14886.12 65
14887.27 85
14888.43 75
14889.58 57
14890.73 78
14891.89 82
14893.04 68
14894.19 82
14895.35 92
14896.50 74
14897.65 68
14898.81 87
14899.96 82
14901.11 88
14902.27 80
14903.42 79
14904.57 77
14905.73 79
14906.88 79
14908.04 76
14909.19 65
14910.34 94
14911.50 89
14912.65 79
14913.81 62
14914.96 92
14916.11 84
14917.27 68
14918.42 85
14919.58 69
14920.73 74
14921.88 81
14923.04 81
14924.19 56
14925.35 81
14926.50 66
14927.66 96
14928.81 64
14929.97 84
14931.12 81
14932.28 68
14933.43 79
14934.59 72
14935.74 82
14936.90 101
14938.05 66
14939.21 65
14940.36 57
14941.52 74
14942.67 70
14943.83 62
14944.98 76
14946.14 80
14947.29 67
14948.45 80
14949.60 72
14950.76 68
14951.91 64
14953.07 60
14954.23 62
14955.38 57
14956.54 67
14957.69 72
14958.85 54
14960.00 68
14961.16 70
14962.32 74
14963.47 77
14964.63 60
14965.78 64
14966.94 45
14968.10 63
14969.25 69
14970.41 80
14971.57 53
14972.72 74
14973.88 74
14975.04 65
14976.19 59
14977.35 62
14978.50 74
14979.66 87
14980.82 79
14981.97 77
14983.13 74
14984.29 87
14985.45 93
14986.60 66
14987.76 65
14988.92 82
14990.07 97
14991.23 84
14992.39 81
14993.54 82
14994.70 76
14995.86 64
14997.02 71
14998.17 60
14999.33 74
15000.49 120
15001.65 97
15002.80 71
15003.96 64
15005.12 70
15006.28 81
15007.43 103
15008.59 61
15009.75 81
15010.91 78
15012.07 99
15013.22 81
15014.38 71
15015.54 72
15016.70 96
15017.86 78
15019.01 78
15020.17 77
15021.33 69
15022.49 74
15023.65 70
15024.81 81
15025.96 65
15027.12 66
15028.28 93
15029.44 81
15030.60 69
15031.76 77
15032.92 80
15034.07 65
15035.23 81
15036.39 81
15037.55 77
15038.71 74
15039.87 63
15041.03 80
15042.19 80
15043.35 95
15044.50 77
15045.66 89
15046.82 83
15047.98 73
15049.14 94
15050.30 82
15051.46 93
15052.62 97
15053.78 104
15054.94 82
15056.10 64
15057.26 85
15058.42 80
15059.58 104
15060.74 75
15061.90 76
15063.06 78
15064.22 61
15065.38 83
15066.54 80
15067.70 70
15068.86 78
15070.02 83
15071.18 71
15072.34 71
15073.50 70
15074.66 62
15075.82 81
15076.98 126
15078.14 84
15079.30 80
15080.46 80
15081.62 65
15082.78 69
15083.94 91
15085.10 87
15086.26 88
15087.42 69
15088.59 70
15089.75 97
15090.91 66
15092.07 76
15093.23 69
15094.39 78
15095.55 77
15096.71 89
15097.87 67
15099.04 72
15100.20 77
15101.36 91
15102.52 82
15103.68 73
15104.84 82
15106.00 64
15107.17 65
15108.33 93
15109.49 74
15110.65 79
15111.81 58
15112.97 68
15114.14 88
15115.30 66
15116.46 71
15117.62 73
15118.78 84
15119.95 65
15121.11 80
15122.27 73
15123.43 98
15124.59 88
15125.76 74
15126.92 57
15128.08 67
15129.24 87
15130.41 72
15131.57 111
15132.73 66
15133.89 57
15135.06 72
15136.22 91
15137.38 70
15138.54 67
15139.71 68
15140.87 73
15142.03 77
15143.20 90
15144.36 60
15145.52 96
15146.69 77
15147.85 72
15149.01 82
15150.17 66
15151.34 73
15152.50 70
15153.66 98
15154.83 69
15155.99 68
15157.16 76
15158.32 83
15159.48 55
15160.65 68
15161.81 63
15162.97 62
15164.14 74
15165.30 91
15166.46 77
15167.63 56
15168.79 78
15169.96 80
15171.12 88
15172.28 53
15173.45 81
15174.61 75
15175.78 83
15176.94 80
15178.11 70
15179.27 82
15180.43 80
15181.60 68
15182.76 66
15183.93 84
15185.09 76
15186.26 75
15187.42 72
15188.59 66
15189.75 62
15190.92 98
15192.08 66
15193.25 68
15194.41 70
15195.58 72
15196.74 81
15197.91 70
15199.07 66
15200.24 74
15201.40 99
15202.57 74
15203.73 85
15204.90 59
15206.06 59
15207.23 64
15208.39 86
15209.56 73
15210.72 83
15211.89 67
15213.06 82
15214.22 64
15215.39 75
15216.55 72
15217.72 69
15218.88 65
15220.05 80
15221.22 64
15222.38 57
15223.55 80
15224.71 76
15225.88 89
15227.05 79
15228.21 73
15229.38 65
15230.55 90
15231.71 75
15232.88 89
15234.05 72
15235.21 86
15236.38 78
15237.54 75
15238.71 55
15239.88 80
15241.04 98
15242.21 65
15243.38 77
15244.55 66
15245.71 75
15246.88 78
15248.05 79
15249.21 70
15250.38 74
15251.55 82
15252.71 76
15253.88 73
15255.05 63
15256.22 76
15257.38 94
15258.55 79
15259.72 66
15260.89 73
15262.05 83
15263.22 80
15264.39 62
15265.56 90
15266.72 86
15267.89 99
15269.06 78
15270.23 70
15271.40 74
15272.56 67
15273.73 68
15274.90 63
15276.07 70
15277.24 53
15278.40 85
15279.57 85
15280.74 78
15281.91 71
15283.08 77
15284.25 64
15285.41 82
15286.58 58
15287.75 71
15288.92 81
15290.09 73
15291.26 66
15292.43 61
15293.59 74
15294.76 65
15295.93 100
15297.10 70
15298.27 62
15299.44 57
15300.61 77
15301.78 86
15302.95 87
15304.12 78
15305.28 84
15306.45 77
15307.62 65
15308.79 72
15309.96 82
15311.13 92
15312.30 64
15313.47 76
15314.64 69
15315.81 79
15316.98 61
15318.15 86
15319.32 56
15320.49 85
15321.66 71
15322.83 77
15324.00 58
15325.17 71
15326.34 67
15327.51 69
15328.68 66
15329.85 81
15331.02 74
15332.19 82
15333.36 80
15334.53 70
15335.70 76
15336.87 58
15338.04 85
15339.21 63
15340.38 92
15341.55 76
15342.72 81
15343.89 65
15345.06 79
15346.23 72
15347.41 62
15348.58 68
15349.75 74
15350.92 59
15352.09 58
15353.26 79
15354.43 62
15355.60 72
15356.77 83
15357.94 61
15359.12 65
15360.29 63
15361.46 69
15362.63 66
15363.80 46
15364.97 53
15366.14 70
15367.32 67
15368.49 99
15369.66 98
15370.83 73
15372.00 78
15373.17 99
15374.35 75
15375.52 75
15376.69 62
15377.86 71
15379.03 71
15380.21 80
15381.38 70
15382.55 59
15383.72 75
15384.90 62
15386.07 69
15387.24 66
15388.41 67
15389.58 70
15390.76 70
15391.93 72
15393.10 91
15394.27 69
15395.45 77
15396.62 75
15397.79 77
15398.97 64
15400.14 87
15401.31 70
15402.48 79
15403.66 79
15404.83 60
15406.00 71
15407.18 70
15408.35 73
15409.52 65
15410.70 89
15411.87 73
15413.04 72
15414.22 38
15415.39 79
15416.56 72
15417.74 77
15418.91 52
15420.08 84
15421.26 72
15422.43 76
15423.60 62
15424.78 60
15425.95 57
15427.13 60
15428.30 71
15429.47 58
15430.65 83
15431.82 76
15433.00 64
15434.17 60
15435.34 72
15436.52 75
15437.69 70
15438.87 92
15440.04 66
15441.22 79
15442.39 57
15443.56 64
15444.74 78
15445.91 84
15447.09 57
15448.26 71
15449.44 66
15450.61 68
15451.79 64
15452.96 83
15454.14 60
15455.31 77
15456.49 73
15457.66 62
15458.84 79
15460.01 61
15461.19 56
15462.36 63
15463.54 85
15464.71 63
15465.89 69
15467.06 72
15468.24 60
15469.42 59
15470.59 64
15471.77 71
15472.94 70
15474.12 82
15475.29 70
15476.47 70
15477.64 65
15478.82 64
15480.00 74
15481.17 94
15482.35 88
15483.52 68
15484.70 68
15485.88 83
15487.05 83
15488.23 65
15489.41 60
15490.58 74
15491.76 69
15492.93 84
15494.11 56
15495.29 63
15496.46 61
15497.64 77
15498.82 70
15499.99 58
15501.17 63
15502.35 82
15503.52 80
15504.70 73
15505.88 86
15507.05 69
15508.23 74
15509.41 71
15510.59 79
15511.76 68
15512.94 60
15514.12 77
15515.29 83
15516.47 63
15517.65 55
15518.83 91
15520.00 66
15521.18 77
15522.36 73
15523.54 87
15524.71 67
15525.89 65
15527.07 57
15528.25 64
15529.42 75
15530.60 84
15531.78 47
15532.96 70
15534.14 78
15535.31 84
15536.49 92
15537.67 81
15538.85 70
15540.03 61
15541.20 83
15542.38 67
15543.56 60
15544.74 63
15545.92 88
15547.10 96
15548.27 64
15549.45 62
15550.63 68
15551.81 77
15552.99 65
15554.17 76
15555.35 79
15556.53 82
15557.70 88
15558.88 97
15560.06 76
15561.24 72
15562.42 58
15563.60 94
15564.78 72
15565.96 62
15567.14 54
15568.32 93
15569.50 76
15570.67 72
15571.85 65
15573.03 61
15574.21 74
15575.39 69
15576.57 94
15577.75 76
15578.93 73
15580.11 107
15581.29 79
15582.47 89
15583.65 69
15584.83 55
15586.01 76
15587.19 84
15588.37 77
15589.55 71
15590.73 75
15591.91 87
15593.09 55
15594.27 86
15595.45 87
15596.63 72
15597.81 74
15598.99 88
15600.17 80
15601.35 76
15602.53 71
15603.71 89
15604.90 62
15606.08 67
15607.26 70
15608.44 82
15609.62 64
15610.80 53
15611.98 66
15613.16 69
15614.34 105
15615.52 97
15616.70 85
15617.89 69
15619.07 92
15620.25 73
15621.43 85
15622.61 83
15623.79 66
15624.97 70
15626.15 75
15627.34 78
15628.52 58
15629.70 69
15630.88 66
15632.06 71
15633.24 80
15634.43 87
15635.61 76
15636.79 77
15637.97 73
15639.15 77
15640.34 65
15641.52 64
15642.70 78
15643.88 89
15645.06 61
15646.25 46
15647.43 66
15648.61 72
15649.79 83
15650.98 69
15652.16 74
15653.34 72
15654.52 101
15655.71 76
15656.89 86
15658.07 60
15659.25 68
15660.44 73
15661.62 74
15662.80 57
15663.98 47
15665.17 76
15666.35 73
15667.53 68
15668.72 75
15669.90 70
15671.08 79
15672.27 78
15673.45 49
15674.63 75
15675.82 60
15677.00 70
15678.18 92
15679.37 78
15680.55 70
15681.73 84
15682.92 90
15684.10 77
15685.28 85
15686.47 82
15687.65 81
15688.84 88
15690.02 74
15691.20 62
15692.39 100
15693.57 89
15694.76 92
15695.94 87
15697.12 73
15698.31 58
15699.49 85
15700.68 78
15701.86 71
15703.05 83
15704.23 98
15705.41 80
15706.60 58
15707.78 73
15708.97 76
15710.15 89
15711.34 90
15712.52 82
15713.71 83
15714.89 91
15716.08 76
15717.26 83
15718.45 70
15719.63 71
15720.82 93
15722.00 91
15723.19 83
15724.37 87
15725.56 87
15726.74 80
15727.93 91
15729.11 61
15730.30 82
15731.48 89
15732.67 99
15733.85 64
15735.04 71
15736.23 76
15737.41 69
15738.60 64
15739.78 66
15740.97 86
15742.15 71
15743.34 77
15744.53 54
15745.71 74
15746.90 68
15748.08 68
15749.27 81
15750.46 79
15751.64 87
15752.83 74
15754.02 80
15755.20 69
15756.39 64
15757.57 74
15758.76 76
15759.95 64
15761.13 59
15762.32 66
15763.51 79
15764.69 74
15765.88 83
15767.07 84
15768.25 109
15769.44 87
15770.63 76
15771.82 68
15773.00 82
15774.19 62
15775.38 74
15776.56 70
15777.75 67
15778.94 75
15780.13 61
15781.31 71
15782.50 85
15783.69 66
15784.88 68
15786.06 72
15787.25 75
15788.44 65
15789.63 70
15790.81 62
15792.00 70
15793.19 81
15794.38 85
15795.56 63
15796.75 60
15797.94 75
15799.13 97
15800.32 61
15801.50 78
15802.69 55
15803.88 69
15805.07 62
15806.26 87
15807.45 68
15808.63 68
15809.82 70
15811.01 81
15812.20 86
15813.39 71
15814.58 98
15815.77 92
15816.95 93
15818.14 67
15819.33 59
15820.52 64
15821.71 79
15822.90 73
15824.09 80
15825.28 80
15826.46 95
15827.65 103
15828.84 72
15830.03 77
15831.22 85
15832.41 71
15833.60 89
15834.79 82
15835.98 81
15837.17 67
15838.36 91
15839.55 90
15840.74 59
15841.93 67
15843.12 81
15844.31 74
15845.50 57
15846.69 87
15847.88 68
15849.07 62
15850.26 85
15851.45 83
15852.64 70
15853.83 73
15855.02 68
15856.21 84
15857.40 63
15858.59 48
15859.78 64
15860.97 60
15862.16 73
15863.35 69
15864.54 78
15865.73 84
15866.92 72
15868.11 69
15869.30 78
15870.49 66
15871.68 83
15872.87 69
15874.06 81
15875.25 77
15876.45 71
15877.64 88
15878.83 67
15880.02 79
15881.21 56
15882.40 56
15883.59 62
15884.78 71
15885.97 76
15887.17 75
15888.36 77
15889.55 65
15890.74 68
15891.93 85
15893.12 73
15894.31 68
15895.51 79
15896.70 73
15897.89 68
15899.08 69
15900.27 76
15901.46 84
15902.66 69
15903.85 72
15905.04 79
15906.23 63
15907.43 79
15908.62 84
15909.81 55
15911.00 70
15912.19 61
15913.39 72
15914.58 83
15915.77 73
15916.96 69
15918.16 69
15919.35 86
15920.54 75
15921.73 81
15922.93 74
15924.12 78
15925.31 69
15926.50 66
15927.70 67
15928.89 83
15930.08 58
15931.28 78
15932.47 79
15933.66 94
15934.86 59
15936.05 69
15937.24 91
15938.44 88
15939.63 76
15940.82 84
15942.02 68
15943.21 76
15944.40 66
15945.60 76
15946.79 73
15947.98 78
15949.18 88
15950.37 65
15951.56 72
15952.76 63
15953.95 64
15955.15 61
15956.34 62
15957.53 70
15958.73 60
15959.92 62
15961.12 82
15962.31 85
15963.50 58
15964.70 76
15965.89 70
15967.09 96
15968.28 83
15969.48 75
15970.67 71
15971.86 83
15973.06 82
15974.25 69
15975.45 70
15976.64 80
15977.84 74
15979.03 64
15980.23 67
15981.42 62
15982.62 63
15983.81 73
15985.01 79
15986.20 65
15987.40 81
15988.59 78
15989.79 93
15990.98 74
15992.18 64
15993.37 68
15994.57 89
15995.76 60
15996.96 63
15998.16 59
15999.35 66
16000.55 81
16001.74 57
16002.94 78
16004.13 60
16005.33 75
16006.53 61
16007.72 70
16008.92 82
16010.11 81
16011.31 55
16012.51 88
16013.70 70
16014.90 55
16016.09 61
16017.29 80
16018.49 72
16019.68 91
16020.88 85
16022.07 78
16023.27 76
16024.47 91
16025.66 64
16026.86 64
16028.06 84
16029.25 54
16030.45 67
16031.65 85
16032.84 78
16034.04 62
16035.24 67
16036.44 73
16037.63 84
16038.83 85
16040.03 74
16041.22 76
16042.42 53
16043.62 78
16044.82 77
16046.01 76
16047.21 71
16048.41 70
16049.60 61
16050.80 67
16052.00 77
16053.20 61
16054.39 71
16055.59 65
16056.79 66
16057.99 48
16059.19 65
16060.38 67
16061.58 71
16062.78 59
16063.98 60
16065.18 64
16066.37 69
16067.57 71
16068.77 63
16069.97 60
16071.17 63
16072.36 52
16073.56 83
16074.76 62
16075.96 57
16077.16 73
16078.36 66
16079.56 70
16080.75 67
16081.95 58
16083.15 45
16084.35 61
16085.55 45
16086.75 79
16087.95 54
16089.15 62
16090.34 75
16091.54 71
16092.74 72
16093.94 66
16095.14 71
16096.34 56
16097.54 76
16098.74 66
16099.94 65
16101.14 46
16102.34 71
16103.54 69
16104.74 76
16105.93 68
16107.13 61
16108.33 50
16109.53 59
16110.73 71
16111.93 75
16113.13 67
16114.33 58
16115.53 65
16116.73 48
16117.93 47
16119.13 68
16120.33 79
16121.53 67
16122.73 55
16123.93 79
16125.13 68
16126.33 68
16127.53 60
16128.73 60
16129.94 53
16131.14 70
16132.34 51
16133.54 58
16134.74 74
16135.94 81
16137.14 69
16138.34 54
16139.54 56
16140.74 68
16141.94 79
16143.14 65
16144.34 54
16145.55 58
16146.75 68
16147.95 63
16149.15 68
16150.35 53
16151.55 60
16152.75 69
16153.95 73
16155.15 80
16156.36 83
16157.56 71
16158.76 79
16159.96 68
16161.16 77
16162.36 75
16163.57 74
16164.77 77
16165.97 86
16167.17 63
16168.37 65
16169.58 72
16170.78 69
16171.98 84
16173.18 70
16174.38 67
16175.59 85
16176.79 88
16177.99 68
16179.19 64
16180.39 64
16181.60 73
16182.80 73
16184.00 74
16185.20 85
16186.41 63
16187.61 86
16188.81 91
16190.01 79
16191.22 84
16192.42 65
16193.62 60
16194.83 73
16196.03 78
16197.23 78
16198.43 56
16199.64 64
16200.84 62
16202.04 63
16203.25 70
16204.45 65
16205.65 76
16206.86 78
16208.06 71
16209.26 55
16210.47 73
16211.67 73
16212.87 54
16214.08 63
16215.28 62
16216.49 70
16217.69 96
16218.89 77
16220.10 67
16221.30 57
16222.50 69
16223.71 75
16224.91 70
16226.12 66
16227.32 76
16228.52 74
16229.73 66
16230.93 60
16232.14 69
16233.34 82
16234.55 82
16235.75 76
16236.95 64
16238.16 62
16239.36 61
16240.57 72
16241.77 56
16242.98 66
16244.18 72
16245.39 65
16246.59 74
16247.80 66
16249.00 68
16250.21 71
16251.41 65
16252.62 62
16253.82 75
16255.03 76
16256.23 57
16257.44 73
16258.64 61
16259.85 85
16261.05 66
16262.26 81
16263.46 50
16264.67 65
16265.87 67
16267.08 75
16268.29 61
16269.49 69
16270.70 66
16271.90 65
16273.11 82
16274.31 83
16275.52 66
16276.73 77
16277.93 78
16279.14 71
16280.34 77
16281.55 72
16282.76 76
16283.96 71
16285.17 84
16286.38 58
16287.58 81
16288.79 76
16289.99 74
16291.20 63
16292.41 72
16293.61 62
16294.82 62
16296.03 79
16297.23 76
16298.44 77
16299.65 73
16300.85 73
16302.06 91
16303.27 76
16304.47 53
16305.68 64
16306.89 80
16308.10 73
16309.30 80
16310.51 95
16311.72 83
16312.92 66
16314.13 80
16315.34 76
16316.55 66
16317.75 60
16318.96 87
16320.17 74
16321.38 70
16322.58 66
16323.79 84
16325.00 75
16326.21 73
16327.42 79
16328.62 69
16329.83 84
16331.04 61
16332.25 87
16333.46 71
16334.66 73
16335.87 71
16337.08 68
16338.29 78
16339.50 83
16340.70 69
16341.91 75
16343.12 65
16344.33 79
16345.54 66
16346.75 67
16347.96 73
16349.16 65
16350.37 56
16351.58 73
16352.79 85
16354.00 71
16355.21 73
16356.42 69
16357.63 76
16358.83 77
16360.04 75
16361.25 75
16362.46 69
16363.67 65
16364.88 67
16366.09 77
16367.30 61
16368.51 60
16369.72 66
16370.93 77
16372.14 68
16373.35 59
16374.56 62
16375.76 70
16376.97 80
16378.18 67
16379.39 82
16380.60 69
16381.81 72
16383.02 69
16384.23 72
16385.44 70
16386.65 69
16387.86 60
16389.07 62
16390.28 63
16391.49 74
16392.70 85
16393.91 59
16395.12 58
16396.33 69
16397.55 67
16398.76 68
16399.97 48
16401.18 67
16402.39 56
16403.60 73
16404.81 46
16406.02 49
16407.23 62
16408.44 59
16409.65 68
16410.86 74
16412.07 69
16413.28 73
16414.50 64
16415.71 47
16416.92 65
16418.13 60
16419.34 76
16420.55 65
16421.76 62
16422.97 68
16424.19 63
16425.40 71
16426.61 56
16427.82 67
16429.03 71
16430.24 66
16431.46 76
16432.67 49
16433.88 70
16435.09 87
16436.30 63
16437.51 80
16438.73 50
16439.94 55
16441.15 77
16442.36 59
16443.57 64
16444.79 71
16446.00 74
16447.21 73
16448.42 64
16449.64 51
16450.85 74
16452.06 74
16453.27 73
16454.49 67
16455.70 66
16456.91 67
16458.12 62
16459.34 61
16460.55 63
16461.76 76
16462.97 62
16464.19 76
16465.40 68
16466.61 55
16467.83 70
16469.04 73
16470.25 52
16471.47 54
16472.68 58
16473.89 73
16475.11 62
16476.32 63
16477.53 64
16478.75 89
16479.96 76
16481.17 40
16482.39 73
16483.60 67
16484.81 78
16486.03 64
16487.24 61
16488.45 60
16489.67 65
16490.88 69
16492.10 68
16493.31 56
16494.52 60
16495.74 73
16496.95 58
16498.17 68
16499.38 60
16500.59 65
16501.81 62
16503.02 63
16504.24 52
16505.45 56
16506.67 64
16507.88 55
16509.10 59
16510.31 69
16511.52 63
16512.74 57
16513.95 71
16515.17 61
16516.38 60
16517.60 64
16518.81 69
16520.03 59
16521.24 56
16522.46 56
16523.67 70
16524.89 60
16526.10 58
16527.32 52
16528.53 69
16529.75 66
16530.96 73
16532.18 79
16533.40 61
16534.61 68
16535.83 62
16537.04 59
16538.26 55
16539.47 68
16540.69 77
16541.91 68
16543.12 56
16544.34 70
16545.55 56
16546.77 71
16547.98 63
16549.20 51
16550.42 71
16551.63 66
16552.85 62
16554.07 57
16555.28 52
16556.50 83
16557.71 78
16558.93 61
16560.15 72
16561.36 69
16562.58 58
16563.80 75
16565.01 84
16566.23 56
16567.45 61
16568.66 52
16569.88 81
16571.10 69
16572.31 61
16573.53 67
16574.75 64
16575.96 72
16577.18 79
16578.40 67
16579.62 50
16580.83 53
16582.05 60
16583.27 75
16584.48 61
16585.70 54
16586.92 77
16588.14 81
16589.35 63
16590.57 49
16591.79 67
16593.01 57
16594.23 59
16595.44 72
16596.66 68
16597.88 58
16599.10 65
16600.31 74
16601.53 82
16602.75 60
16603.97 49
16605.19 61
16606.40 70
16607.62 84
16608.84 58
16610.06 69
16611.28 68
16612.50 77
16613.71 74
16614.93 75
16616.15 69
16617.37 64
16618.59 68
16619.81 68
16621.03 77
16622.24 60
16623.46 68
16624.68 81
16625.90 77
16627.12 65
16628.34 74
16629.56 79
16630.78 72
16632.00 60
16633.21 59
16634.43 56
16635.65 76
16636.87 57
16638.09 80
16639.31 63
16640.53 68
16641.75 56
16642.97 66
16644.19 62
16645.41 48
16646.63 63
16647.85 64
16649.07 84
16650.29 79
16651.51 58
16652.73 60
16653.95 68
16655.17 60
16656.39 80
16657.61 62
16658.83 66
16660.05 85
16661.27 75
16662.49 61
16663.71 47
16664.93 72
16666.15 87
16667.37 80
16668.59 54
16669.81 65
16671.03 89
16672.25 70
16673.47 66
16674.69 62
16675.91 65
16677.13 55
16678.35 75
16679.57 70
16680.80 67
16682.02 73
16683.24 80
16684.46 76
16685.68 64
16686.90 67
16688.12 72
16689.34 81
16690.56 79
16691.79 57
16693.01 70
16694.23 76
16695.45 54
16696.67 53
16697.89 65
16699.11 73
16700.34 67
16701.56 46
16702.78 56
16704.00 85
16705.22 85
16706.44 85
16707.67 64
16708.89 49
16710.11 70
16711.33 69
16712.55 69
16713.78 68
16715.00 72
16716.22 60
16717.44 63
16718.67 78
16719.89 69
16721.11 70
16722.33 85
16723.55 93
16724.78 77
16726.00 60
16727.22 50
16728.45 61
16729.67 78
16730.89 55
16732.11 47
16733.34 61
16734.56 66
16735.78 79
16737.00 59
16738.23 75
16739.45 59
16740.67 79
16741.90 66
16743.12 80
16744.34 85
16745.57 66
16746.79 73
16748.01 47
16749.24 45
16750.46 65
16751.68 67
16752.91 73
16754.13 66
16755.35 52
16756.58 62
16757.80 56
16759.03 60
16760.25 77
16761.47 59
16762.70 87
16763.92 71
16765.14 59
16766.37 77
16767.59 55
16768.82 73
16770.04 76
16771.27 60
16772.49 61
16773.71 66
16774.94 60
16776.16 86
16777.39 70
16778.61 68
16779.84 62
16781.06 66
16782.29 66
16783.51 89
16784.73 86
16785.96 70
16787.18 54
16788.41 81
16789.63 68
16790.86 57
16792.08 56
16793.31 76
16794.53 81
16795.76 58
16796.98 59
16798.21 70
16799.43 82
16800.66 47
16801.89 52
16803.11 49
16804.34 61
16805.56 68
16806.79 61
16808.01 49
16809.24 63
16810.46 73
16811.69 64
16812.91 66
16814.14 64
16815.37 63
16816.59 62
16817.82 67
16819.04 56
16820.27 62
16821.50 79
16822.72 82
16823.95 68
16825.17 54
16826.40 61
16827.63 88
16828.85 78
16830.08 70
16831.31 68
16832.53 68
16833.76 78
16834.99 72
16836.21 60
16837.44 65
16838.67 60
16839.89 75
16841.12 61
16842.35 47
16843.57 59
16844.80 67
16846.03 63
16847.25 52
16848.48 61
16849.71 69
16850.93 76
16852.16 90
16853.39 70
16854.62 54
16855.84 65
16857.07 78
16858.30 82
16859.53 63
16860.75 59
16861.98 79
16863.21 69
16864.44 73
16865.66 73
16866.89 66
16868.12 66
16869.35 72
16870.57 77
16871.80 62
16873.03 55
16874.26 58
16875.49 77
16876.71 74
16877.94 62
16879.17 61
16880.40 71
16881.63 85
16882.86 56
16884.08 48
16885.31 75
16886.54 53
16887.77 60
16889.00 66
16890.23 66
16891.45 57
16892.68 56
16893.91 66
16895.14 74
16896.37 56
16897.60 55
16898.83 73
16900.06 84
16901.29 74
16902.51 69
16903.74 67
16904.97 76
16906.20 60
16907.43 57
16908.66 61
16909.89 56
16911.12 65
16912.35 59
16913.58 58
16914.81 74
16916.04 62
16917.27 62
16918.50 58
16919.73 57
16920.95 51
16922.18 77
16923.41 89
16924.64 67
16925.87 64
16927.10 56
16928.33 64
16929.56 47
16930.79 63
16932.02 64
16933.25 65
16934.48 68
16935.71 71
16936.94 76
16938.18 59
16939.41 77
16940.64 67
16941.87 75
16943.10 58
16944.33 58
16945.56 77
16946.79 65
16948.02 60
16949.25 73
16950.48 63
16951.71 52
16952.94 60
16954.17 62
16955.40 59
16956.64 51
16957.87 76
16959.10 70
16960.33 49
16961.56 64
16962.79 74
16964.02 72
16965.25 56
16966.48 44
16967.72 76
16968.95 67
16970.18 50
16971.41 44
16972.64 62
16973.87 67
16975.11 55
16976.34 71
16977.57 51
16978.80 65
16980.03 77
16981.26 86
16982.50 66
16983.73 46
16984.96 59
16986.19 66
16987.42 68
16988.66 56
16989.89 53
16991.12 62
16992.35 61
16993.59 57
16994.82 44
16996.05 64
16997.28 72
16998.52 83
16999.75 67
17000.98 55
17002.21 73
17003.45 55
17004.68 68
17005.91 67
17007.14 64
17008.38 63
17009.61 50
17010.84 58
17012.08 38
17013.31 67
17014.54 64
17015.78 61
17017.01 61
17018.24 72
17019.47 73
17020.71 74
17021.94 46
17023.17 74
17024.41 66
17025.64 62
17026.88 73
17028.11 56
17029.34 53
17030.58 64
17031.81 56
17033.04 60
17034.28 65
17035.51 67
17036.75 46
17037.98 57
17039.21 54
17040.45 61
17041.68 64
17042.92 61
17044.15 61
17045.38 35
17046.62 57
17047.85 68
17049.09 66
17050.32 57
17051.56 60
17052.79 58
17054.02 73
17055.26 61
17056.49 64
17057.73 49
17058.96 49
17060.20 65
17061.43 58
17062.67 56
17063.90 59
17065.14 67
17066.37 67
17067.61 59
17068.84 55
17070.08 63
17071.31 52
17072.55 57
17073.78 59
17075.02 50
17076.25 48
17077.49 55
17078.72 71
17079.96 60
17081.20 57
17082.43 63
17083.67 81
17084.90 48
17086.14 48
17087.37 64
17088.61 61
17089.85 54
17091.08 67
17092.32 61
17093.55 61
17094.79 64
17096.03 40
17097.26 57
17098.50 72
17099.73 66
17100.97 52
17102.21 47
17103.44 67
17104.68 55
17105.92 56
17107.15 59
17108.39 64
17109.63 71
17110.86 62
17112.10 61
17113.34 52
17114.57 53
17115.81 55
17117.05 57
17118.28 69
17119.52 60
17120.76 58
17121.99 58
17123.23 52
17124.47 47
17125.70 74
17126.94 63
17128.18 64
17129.42 54
17130.65 53
17131.89 52
17133.13 49
17134.37 57
17135.60 53
17136.84 61
17138.08 55
17139.32 65
17140.55 56
17141.79 57
17143.03 47
17144.27 58
17145.50 47
17146.74 74
17147.98 66
17149.22 57
17150.46 55
17151.69 48
17152.93 63
17154.17 68
17155.41 61
17156.65 58
17157.89 52
17159.12 73
17160.36 69
17161.60 51
17162.84 63
17164.08 53
17165.32 74
17166.56 74
17167.79 60
17169.03 64
17170.27 70
17171.51 64
17172.75 61
17173.99 60
17175.23 66
17176.47 70
17177.70 67
17178.94 62
17180.18 61
17181.42 72
17182.66 57
17183.90 77
17185.14 78
17186.38 66
17187.62 67
17188.86 59
17190.10 66
17191.34 54
17192.58 82
17193.82 69
17195.06 68
17196.30 54
17197.54 50
17198.78 64
17200.01 56
17201.25 59
17202.49 61
17203.73 62
17204.97 66
17206.21 41
17207.45 52
17208.70 72
17209.94 76
17211.18 73
17212.42 61
17213.66 56
17214.90 53
17216.14 67
17217.38 65
17218.62 79
17219.86 52
17221.10 82
17222.34 83
17223.58 78
17224.82 57
17226.06 54
17227.30 84
17228.54 75
17229.78 52
17231.03 61
17232.27 56
17233.51 76
17234.75 39
17235.99 59
17237.23 66
17238.47 67
17239.71 104
17240.95 55
17242.20 86
17243.44 64
17244.68 76
17245.92 81
17247.16 68
17248.40 56
17249.65 60
17250.89 73
17252.13 57
17253.37 50
17254.61 53
17255.85 59
17257.10 65
17258.34 54
17259.58 71
17260.82 65
17262.06 73
17263.31 66
17264.55 71
17265.79 76
17267.03 73
17268.27 84
17269.52 72
17270.76 59
17272.00 56
17273.24 66
17274.49 70
17275.73 67
17276.97 61
17278.22 67
17279.46 90
17280.70 78
17281.94 58
17283.19 51
17284.43 65
17285.67 70
17286.91 53
17288.16 52
17289.40 83
17290.64 55
17291.89 67
17293.13 60
17294.37 62
17295.62 57
17296.86 55
17298.10 67
17299.35 65
17300.59 68
17301.83 75
17303.08 53
17304.32 59
17305.56 48
17306.81 67
17308.05 73
17309.30 81
17310.54 68
17311.78 57
17313.03 62
17314.27 59
17315.52 55
17316.76 54
17318.00 55
17319.25 56
17320.49 60
17321.74 60
17322.98 57
17324.23 66
17325.47 61
17326.71 82
17327.96 61
17329.20 62
17330.45 71
17331.69 58
17332.94 67
17334.18 56
17335.43 61
17336.67 54
17337.92 63
17339.16 63
17340.41 58
17341.65 56
17342.90 63
17344.14 75
17345.39 73
17346.63 58
17347.88 69
17349.12 67
17350.37 53
17351.61 52
17352.86 49
17354.10 70
17355.35 42
17356.59 49
17357.84 54
17359.08 53
17360.33 56
17361.58 58
17362.82 40
17364.07 62
17365.31 64
17366.56 64
17367.80 61
17369.05 56
17370.30 62
17371.54 60
17372.79 71
17374.03 37
17375.28 63
17376.53 54
17377.77 39
17379.02 52
17380.27 63
17381.51 51
17382.76 62
17384.01 60
17385.25 59
17386.50 60
17387.75 42
17388.99 47
17390.24 51
17391.49 54
17392.73 91
17393.98 54
17395.23 64
17396.47 64
17397.72 65
17398.97 70
17400.21 46
17401.46 43
17402.71 52
17403.96 54
17405.20 55
17406.45 55
17407.70 55
17408.94 59
17410.19 52
17411.44 61
17412.69 50
17413.93 49
17415.18 55
17416.43 43
17417.68 46
17418.93 40
17420.17 55
17421.42 75
17422.67 58
17423.92 59
17425.16 61
17426.41 51
17427.66 43
17428.91 53
17430.16 56
17431.41 55
17432.65 57
17433.90 68
17435.15 67
17436.40 52
17437.65 53
17438.90 53
17440.14 46
17441.39 68
17442.64 50
17443.89 60
17445.14 67
17446.39 63
17447.64 69
17448.88 57
17450.13 56
17451.38 51
17452.63 73
17453.88 51
17455.13 57
17456.38 56
17457.63 61
17458.88 57
17460.13 53
17461.38 49
17462.62 53
17463.87 62
17465.12 53
17466.37 55
17467.62 52
17468.87 49
17470.12 56
17471.37 60
17472.62 64
17473.87 71
17475.12 65
17476.37 65
17477.62 65
17478.87 62
17480.12 59
17481.37 66
17482.62 47
17483.87 65
17485.12 58
17486.37 64
17487.62 61
17488.87 53
17490.12 49
17491.37 59
17492.62 78
17493.87 69
17495.12 48
17496.37 58
17497.62 69
17498.87 64
17500.12 47
17501.38 51
17502.63 57
17503.88 60
17505.13 69
17506.38 45
17507.63 53
17508.88 65
17510.13 59
17511.38 57
17512.63 64
17513.89 66
17515.14 74
17516.39 78
17517.64 67
17518.89 60
17520.14 62
17521.39 66
17522.64 72
17523.90 65
17525.15 46
17526.40 65
17527.65 64
17528.90 71
17530.15 78
17531.41 62
17532.66 62
17533.91 76
17535.16 70
17536.41 45
17537.67 65
17538.92 71
17540.17 63
17541.42 61
17542.67 48
17543.93 79
17545.18 60
17546.43 66
17547.68 43
17548.94 55
17550.19 67
17551.44 65
17552.69 53
17553.95 38
17555.20 62
17556.45 69
17557.70 59
17558.96 40
17560.21 63
17561.46 64
17562.72 73
17563.97 55
17565.22 44
17566.47 57
17567.73 67
17568.98 57
17570.23 52
17571.49 53
17572.74 58
17573.99 63
17575.25 70
17576.50 49
17577.75 48
17579.01 62
17580.26 62
17581.51 62
17582.77 53
17584.02 58
17585.28 44
17586.53 59
17587.78 56
17589.04 50
17590.29 73
17591.54 78
17592.80 75
17594.05 40
17595.31 60
17596.56 51
17597.81 96
17599.07 66
17600.32 52
17601.58 52
17602.83 45
17604.09 70
17605.34 54
17606.60 50
17607.85 60
17609.10 53
17610.36 54
17611.61 67
17612.87 52
17614.12 60
17615.38 75
17616.63 68
17617.89 53
17619.14 49
17620.40 62
17621.65 65
17622.91 58
17624.16 47
17625.42 56
17626.67 56
17627.93 57
17629.18 57
17630.44 61
17631.69 51
17632.95 62
17634.21 62
17635.46 67
17636.72 63
17637.97 76
17639.23 69
17640.48 58
17641.74 63
17642.99 64
17644.25 69
17645.51 71
17646.76 58
17648.02 61
17649.27 67
17650.53 58
17651.79 68
17653.04 46
17654.30 69
17655.55 52
17656.81 76
17658.07 61
17659.32 57
17660.58 52
17661.84 60
17663.09 57
17664.35 50
17665.61 60
17666.86 61
17668.12 73
17669.38 61
17670.63 68
17671.89 66
17673.15 67
17674.40 48
17675.66 64
17676.92 55
17678.17 60
17679.43 53
17680.69 56
17681.95 57
17683.20 44
17684.46 49
17685.72 57
17686.98 54
17688.23 77
17689.49 75
17690.75 65
17692.01 67
17693.26 38
17694.52 53
17695.78 58
17697.04 59
17698.29 58
17699.55 52
17700.81 68
17702.07 56
17703.32 52
17704.58 53
17705.84 55
17707.10 53
17708.36 59
17709.62 49
17710.87 52
17712.13 50
17713.39 63
17714.65 66
17715.91 59
17717.17 42
17718.42 68
17719.68 72
17720.94 63
17722.20 55
17723.46 52
17724.72 65
17725.98 56
17727.23 60
17728.49 44
17729.75 75
17731.01 58
17732.27 61
17733.53 66
17734.79 56
17736.05 42
17737.31 55
17738.57 54
17739.82 42
17741.08 40
17742.34 59
17743.60 47
17744.86 45
17746.12 46
17747.38 40
17748.64 61
17749.90 58
17751.16 77
17752.42 58
17753.68 57
17754.94 51
17756.20 59
17757.46 62
17758.72 30
17759.98 48
17761.24 62
17762.50 72
17763.76 55
17765.02 54
17766.28 73
17767.54 62
17768.80 43
17770.06 59
17771.32 51
17772.58 42
17773.84 40
17775.10 41
17776.36 41
17777.62 42
17778.88 51
17780.14 48
17781.40 41
17782.67 39
17783.93 44
17785.19 53
17786.45 51
17787.71 48
17788.97 41
17790.23 45
17791.49 67
17792.75 47
17794.01 56
17795.28 50
17796.54 44
17797.80 53
17799.06 53
17800.32 48
17801.58 45
17802.84 60
17804.11 57
17805.37 63
17806.63 50
17807.89 39
17809.15 53
17810.41 40
17811.68 44
17812.94 60
17814.20 47
17815.46 60
17816.72 52
17817.99 71
17819.25 61
17820.51 55
17821.77 52
17823.03 53
17824.30 62
17825.56 56
17826.82 62
17828.08 54
17829.35 63
17830.61 51
17831.87 63
17833.13 40
17834.40 47
17835.66 55
17836.92 69
17838.18 45
17839.45 50
17840.71 52
17841.97 56
17843.24 60
17844.50 61
17845.76 58
17847.02 47
17848.29 47
17849.55 65
17850.81 70
17852.08 62
17853.34 57
17854.60 40
17855.87 55
17857.13 53
17858.39 62
17859.66 63
17860.92 68
17862.18 71
17863.45 68
17864.71 58
17865.98 64
17867.24 51
17868.50 58
17869.77 67
17871.03 51
17872.30 50
17873.56 51
17874.82 69
17876.09 58
17877.35 47
17878.62 62
17879.88 57
17881.14 57
17882.41 53
17883.67 54
17884.94 61
17886.20 47
17887.47 57
17888.73 59
17890.00 66
17891.26 59
17892.52 55
17893.79 62
17895.05 41
17896.32 47
17897.58 47
17898.85 55
17900.11 55
17901.38 56
17902.64 47
17903.91 45
17905.17 56
17906.44 38
17907.70 67
17908.97 43
17910.23 49
17911.50 59
17912.77 62
17914.03 49
17915.30 45
17916.56 57
17917.83 58
17919.09 54
17920.36 58
17921.62 68
17922.89 60
17924.16 53
17925.42 50
17926.69 62
17927.95 47
17929.22 68
17930.49 50
17931.75 68
17933.02 50
17934.28 63
17935.55 72
17936.82 62
17938.08 65
17939.35 65
17940.62 63
17941.88 63
17943.15 68
17944.42 49
17945.68 56
17946.95 34
17948.22 43
17949.48 54
17950.75 62
17952.02 57
17953.28 64
17954.55 72
17955.82 65
17957.08 41
17958.35 50
17959.62 56
17960.88 71
17962.15 67
17963.42 62
17964.69 62
17965.95 51
17967.22 60
17968.49 48
17969.76 68
17971.02 53
17972.29 53
17973.56 57
17974.83 60
17976.09 58
17977.36 62
17978.63 71
17979.90 53
17981.16 52
17982.43 44
17983.70 63
17984.97 53
17986.24 43
17987.50 47
17988.77 62
17990.04 60
17991.31 69
17992.58 65
17993.84 63
17995.11 92
17996.38 79
17997.65 65
17998.92 52
18000.19 57
18001.46 61
18002.72 68
18003.99 61
18005.26 57
18006.53 55
18007.80 83
18009.07 48
18010.34 67
18011.61 71
18012.87 62
18014.14 58
18015.41 53
18016.68 58
18017.95 57
18019.22 60
18020.49 47
18021.76 54
18023.03 47
18024.30 70
18025.57 56
18026.84 59
18028.11 50
18029.37 58
18030.64 58
18031.91 52
18033.18 63
18034.45 62
18035.72 57
18036.99 66
18038.26 59
18039.53 54
18040.80 49
18042.07 48
18043.34 61
18044.61 60
18045.88 49
18047.15 42
18048.42 70
18049.69 47
18050.96 58
18052.23 51
18053.50 73
18054.77 55
18056.05 48
18057.32 57
18058.59 54
18059.86 49
18061.13 48
18062.40 61
18063.67 55
18064.94 63
18066.21 53
18067.48 63
18068.75 48
18070.02 40
18071.29 56
18072.57 64
18073.84 58
18075.11 53
18076.38 54
18077.65 59
18078.92 57
18080.19 52
18081.46 56
18082.74 53
18084.01 48
18085.28 44
18086.55 62
18087.82 61
18089.09 60
18090.37 53
18091.64 67
18092.91 55
18094.18 51
18095.45 43
18096.72 68
18098.00 57
18099.27 43
18100.54 64
18101.81 54
18103.08 53
18104.36 51
18105.63 47
18106.90 47
18108.17 47
18109.45 52
18110.72 61
18111.99 51
18113.26 46
18114.54 54
18115.81 46
18117.08 41
18118.35 38
18119.63 59
18120.90 48
18122.17 56
18123.44 42
18124.72 45
18125.99 40
18127.26 51
18128.54 50
18129.81 45
18131.08 63
18132.36 52
18133.63 41
18134.90 64
18136.18 68
18137.45 54
18138.72 50
18140.00 44
18141.27 56
18142.54 51
18143.82 63
18145.09 49
18146.36 53
18147.64 58
18148.91 60
18150.19 44
18151.46 42
18152.73 58
18154.01 64
18155.28 60
18156.55 48
18157.83 56
18159.10 50
18160.38 53
18161.65 53
18162.93 55
18164.20 40
18165.47 49
18166.75 67
18168.02 55
18169.30 38
18170.57 43
18171.85 56
18173.12 66
18174.40 63
18175.67 43
18176.95 58
18178.22 59
18179.50 46
18180.77 43
18182.04 48
18183.32 34
18184.59 58
18185.87 53
18187.15 50
18188.42 38
18189.70 62
18190.97 62
18192.25 46
18193.52 44
18194.80 69
18196.07 55
18197.35 52
18198.62 63
18199.90 43
18201.17 41
18202.45 51
18203.73 50
18205.00 42
18206.28 40
18207.55 56
18208.83 59
18210.10 63
18211.38 48
18212.66 62
18213.93 69
18215.21 53
18216.48 48
18217.76 58
18219.04 58
18220.31 52
18221.59 40
18222.87 68
18224.14 46
18225.42 53
18226.70 52
18227.97 53
18229.25 55
18230.53 48
18231.80 56
18233.08 64
18234.36 57
18235.63 57
18236.91 58
18238.19 52
18239.46 41
18240.74 53
18242.02 59
18243.29 58
18244.57 43
18245.85 51
18247.13 76
18248.40 62
18249.68 40
18250.96 61
18252.24 60
18253.51 70
18254.79 57
18256.07 50
18257.35 47
18258.62 47
18259.90 53
18261.18 69
18262.46 55
18263.73 48
18265.01 58
18266.29 65
18267.57 50
18268.85 43
18270.12 63
18271.40 55
18272.68 55
18273.96 60
18275.24 65
18276.51 39
18277.79 49
18279.07 59
18280.35 74
18281.63 67
18282.91 51
18284.18 43
18285.46 59
18286.74 67
18288.02 54
18289.30 48
18290.58 66
18291.86 53
18293.14 57
18294.41 57
18295.69 52
18296.97 51
18298.25 50
18299.53 73
18300.81 41
18302.09 52
18303.37 52
18304.65 55
18305.93 48
18307.21 41
18308.49 55
18309.76 49
18311.04 46
18312.32 50
18313.60 60
18314.88 47
18316.16 55
18317.44 55
18318.72 57
18320.00 56
18321.28 63
18322.56 46
18323.84 47
18325.12 51
18326.40 54
18327.68 60
18328.96 58
18330.24 63
18331.52 55
18332.80 55
18334.08 57
18335.36 56
18336.64 45
18337.92 50
18339.20 62
18340.48 71
18341.76 65
18343.05 57
18344.33 58
18345.61 59
18346.89 58
18348.17 55
18349.45 49
18350.73 65
18352.01 48
18353.29 48
18354.57 60
18355.85 64
18357.13 58
18358.42 53
18359.70 54
18360.98 59
18362.26 49
18363.54 37
18364.82 47
18366.10 54
18367.38 46
18368.67 51
18369.95 61
18371.23 45
18372.51 54
18373.79 52
18375.07 53
18376.36 61
18377.64 59
18378.92 64
18380.20 57
18381.48 45
18382.77 46
18384.05 60
18385.33 65
18386.61 56
18387.89 45
18389.18 44
18390.46 66
18391.74 63
18393.02 53
18394.31 61
18395.59 64
18396.87 53
18398.15 50
18399.44 57
18400.72 40
18402.00 59
18403.28 57
18404.57 60
18405.85 46
18407.13 50
18408.41 49
18409.70 49
18410.98 42
18412.26 40
18413.55 48
18414.83 54
18416.11 54
18417.40 53
18418.68 49
18419.96 46
18421.25 72
18422.53 55
18423.81 52
18425.10 54
18426.38 60
18427.66 61
18428.95 57
18430.23 43
18431.51 60
18432.80 68
18434.08 60
18435.37 59
18436.65 57
18437.93 64
18439.22 65
18440.50 67
18441.79 75
18443.07 45
18444.35 58
18445.64 65
18446.92 55
18448.21 44
18449.49 49
18450.78 69
18452.06 68
18453.34 49
18454.63 58
18455.91 39
18457.20 49
18458.48 59
18459.77 68
18461.05 64
18462.34 50
18463.62 68
18464.91 75
18466.19 59
18467.48 44
18468.76 62
18470.05 65
18471.33 66
18472.62 60
18473.90 47
18475.19 63
18476.47 58
18477.76 64
18479.04 42
18480.33 49
18481.61 55
18482.90 45
18484.18 50
18485.47 48
18486.76 67
18488.04 52
18489.33 70
18490.61 49
18491.90 51
18493.18 58
18494.47 57
18495.76 55
18497.04 56
18498.33 49
18499.61 59
18500.90 55
18502.19 70
18503.47 63
18504.76 58
18506.05 56
18507.33 49
18508.62 53
18509.90 61
18511.19 55
18512.48 46
18513.76 54
18515.05 50
18516.34 53
18517.62 43
18518.91 69
18520.20 63
18521.48 54
18522.77 70
18524.06 52
18525.35 46
18526.63 44
18527.92 68
18529.21 63
18530.49 63
18531.78 47
18533.07 48
18534.36 54
18535.64 54
18536.93 70
18538.22 82
18539.50 58
18540.79 63
18542.08 70
18543.37 63
18544.66 60
18545.94 54
18547.23 49
18548.52 49
18549.81 49
18551.09 50
18552.38 55
18553.67 59
18554.96 69
18556.25 49
18557.53 61
18558.82 53
18560.11 48
18561.40 47
18562.69 50
18563.98 60
18565.26 38
18566.55 58
18567.84 62
18569.13 65
18570.42 50
18571.71 65
18572.99 56
18574.28 76
18575.57 65
18576.86 61
18578.15 56
18579.44 61
18580.73 54
18582.02 49
18583.31 52
18584.59 53
18585.88 60
18587.17 55
18588.46 76
18589.75 48
18591.04 52
18592.33 46
18593.62 64
18594.91 58
18596.20 66
18597.49 63
18598.78 74
18600.07 80
18601.36 61
18602.65 59
18603.94 54
18605.23 59
18606.52 58
18607.81 72
18609.09 62
18610.38 64
18611.67 53
18612.96 70
18614.25 56
18615.55 73
18616.84 70
18618.13 57
18619.42 51
18620.71 62
18622.00 58
18623.29 49
18624.58 50
18625.87 52
18627.16 52
18628.45 42
18629.74 57
18631.03 46
18632.32 53
18633.61 46
18634.90 60
18636.19 59
18637.48 56
18638.77 57
18640.07 57
18641.36 62
18642.65 55
18643.94 57
18645.23 55
18646.52 57
18647.81 42
18649.10 58
18650.40 58
18651.69 71
18652.98 52
18654.27 57
18655.56 72
18656.85 60
18658.14 53
18659.44 70
18660.73 58
18662.02 45
18663.31 52
18664.60 61
18665.89 62
18667.19 46
18668.48 50
18669.77 71
18671.06 62
18672.35 44
18673.65 55
18674.94 45
18676.23 63
18677.52 67
18678.82 45
18680.11 53
18681.40 55
18682.69 59
18683.99 38
18685.28 50
18686.57 39
18687.86 52
18689.16 52
18690.45 51
18691.74 39
18693.03 60
18694.33 58
18695.62 49
18696.91 42
18698.21 45
18699.50 58
18700.79 64
18702.09 55
18703.38 40
18704.67 65
18705.97 50
18707.26 66
18708.55 50
18709.85 51
18711.14 35
18712.43 72
18713.73 62
18715.02 45
18716.31 34
18717.61 47
18718.90 64
18720.19 47
18721.49 56
18722.78 46
18724.08 53
18725.37 52
18726.66 63
18727.96 63
18729.25 60
18730.55 48
18731.84 55
18733.13 57
18734.43 72
18735.72 49
18737.02 68
18738.31 51
18739.61 53
18740.90 55
18742.19 55
18743.49 61
18744.78 46
18746.08 75
18747.37 65
18748.67 59
18749.96 32
18751.26 50
18752.55 56
18753.85 64
18755.14 54
18756.44 64
18757.73 45
18759.03 46
18760.32 44
18761.62 49
18762.91 54
18764.21 54
18765.50 59
18766.80 71
18768.09 52
18769.39 43
18770.69 64
18771.98 52
18773.28 60
18774.57 43
18775.87 51
18777.16 55
18778.46 38
18779.76 48
18781.05 65
18782.35 62
18783.64 47
18784.94 63
18786.24 65
18787.53 60
18788.83 42
18790.12 53
18791.42 48
18792.72 63
18794.01 49
18795.31 45
18796.61 45
18797.90 40
18799.20 53
18800.49 50
18801.79 70
18803.09 41
18804.38 55
18805.68 69
18806.98 53
18808.28 50
18809.57 60
18810.87 66
18812.17 80
18813.46 50
18814.76 62
18816.06 56
18817.35 56
18818.65 52
18819.95 50
18821.25 48
18822.54 32
18823.84 58
18825.14 60
18826.44 58
18827.73 50
18829.03 66
18830.33 58
18831.63 40
18832.92 57
18834.22 53
18835.52 59
18836.82 55
18838.11 43
18839.41 46
18840.71 50
18842.01 45
18843.31 49
18844.60 52
18845.90 46
18847.20 55
18848.50 51
18849.80 47
18851.10 47
18852.39 52
18853.69 68
18854.99 57
18856.29 28
18857.59 31
18858.89 48
18860.18 57
18861.48 45
18862.78 56
18864.08 58
18865.38 62
18866.68 53
18867.98 56
18869.28 52
18870.58 67
18871.87 54
18873.17 67
18874.47 33
18875.77 57
18877.07 63
18878.37 71
18879.67 57
18880.97 50
18882.27 47
18883.57 55
18884.87 55
18886.17 38
18887.47 54
18888.77 57
18890.07 65
18891.36 72
18892.66 69
18893.96 61
18895.26 53
18896.56 56
18897.86 54
18899.16 51
18900.46 66
18901.76 63
18903.06 71
18904.36 52
18905.66 47
18906.96 64
18908.27 41
18909.57 64
18910.87 50
18912.17 69
18913.47 57
18914.77 55
18916.07 59
18917.37 39
18918.67 62
18919.97 49
18921.27 69
18922.57 47
18923.87 43
18925.17 73
18926.47 64
18927.77 56
18929.08 57
18930.38 41
18931.68 54
18932.98 53
18934.28 56
18935.58 56
18936.88 42
18938.18 50
18939.49 57
18940.79 54
18942.09 51
18943.39 56
18944.69 62
18945.99 56
18947.29 55
18948.60 64
18949.90 56
18951.20 63
18952.50 53
18953.80 53
18955.11 41
18956.41 61
18957.71 52
18959.01 62
18960.31 67
18961.62 61
18962.92 62
18964.22 50
18965.52 61
18966.82 45
18968.13 65
18969.43 63
18970.73 64
18972.03 39
18973.34 52
18974.64 49
18975.94 53
18977.24 63
18978.55 62
18979.85 50
18981.15 50
18982.46 57
18983.76 58
18985.06 50
18986.36 51
18987.67 57
18988.97 50
18990.27 52
18991.58 44
18992.88 49
18994.18 40
18995.49 62
18996.79 58
18998.09 58
18999.40 41
19000.70 51
19002.00 63
19003.31 66
19004.61 54
19005.91 36
19007.22 64
19008.52 61
19009.83 58
19011.13 60
19012.43 39
19013.74 56
19015.04 51
19016.34 58
19017.65 57
19018.95 52
19020.26 54
19021.56 61
19022.87 56
19024.17 53
19025.47 45
19026.78 70
19028.08 60
19029.39 53
19030.69 56
19032.00 60
19033.30 51
19034.61 66
19035.91 64
19037.22 58
19038.52 75
19039.82 52
19041.13 44
19042.43 56
19043.74 50
19045.04 52
19046.35 57
19047.65 51
19048.96 56
19050.26 43
19051.57 66
19052.88 54
19054.18 51
19055.49 54
19056.79 48
19058.10 51
19059.40 46
19060.71 45
19062.01 41
19063.32 42
19064.62 63
19065.93 47
19067.24 51
19068.54 49
19069.85 57
19071.15 59
19072.46 46
19073.77 57
19075.07 57
19076.38 61
19077.68 51
19078.99 56
19080.30 59
19081.60 72
19082.91 60
19084.22 57
19085.52 58
19086.83 53
19088.13 54
19089.44 35
19090.75 52
19092.05 45
19093.36 47
19094.67 51
19095.97 70
19097.28 42
19098.59 45
19099.90 50
19101.20 65
19102.51 66
19103.82 61
19105.12 43
19106.43 54
19107.74 51
19109.04 66
19110.35 54
19111.66 51
19112.97 54
19114.27 48
19115.58 64
19116.89 62
19118.20 46
19119.50 55
19120.81 66
19122.12 67
19123.43 63
19124.73 52
19126.04 46
19127.35 48
19128.66 62
19129.97 53
19131.27 41
19132.58 54
19133.89 54
19135.20 45
19136.51 33
19137.81 48
19139.12 57
19140.43 45
19141.74 57
19143.05 55
19144.36 58
19145.66 50
19146.97 62
19148.28 57
19149.59 55
19150.90 44
19152.21 44
19153.52 43
19154.83 48
19156.13 41
19157.44 45
19158.75 47
19160.06 53
19161.37 54
19162.68 56
19163.99 46
19165.30 41
19166.61 45
19167.92 48
19169.22 62
19170.53 43
19171.84 56
19173.15 40
19174.46 42
19175.77 50
19177.08 47
19178.39 47
19179.70 46
19181.01 37
19182.32 51
19183.63 59
19184.94 51
19186.25 47
19187.56 45
19188.87 51
19190.18 52
19191.49 40
19192.80 48
19194.11 58
19195.42 55
19196.73 46
19198.04 44
19199.35 39
19200.66 53
19201.97 53
19203.28 50
19204.59 53
19205.90 48
19207.21 55
19208.52 72
19209.83 60
19211.14 64
19212.46 65
19213.77 57
19215.08 48
19216.39 64
19217.70 46
19219.01 64
19220.32 46
19221.63 55
19222.94 55
19224.25 52
19225.57 53
19226.88 57
19228.19 44
19229.50 42
19230.81 48
19232.12 42
19233.43 50
19234.75 65
19236.06 49
19237.37 45
19238.68 40
19239.99 56
19241.30 53
19242.62 64
19243.93 59
19245.24 50
19246.55 53
19247.86 50
19249.18 67
19250.49 42
19251.80 39
19253.11 43
19254.42 52
19255.74 61
19257.05 45
19258.36 49
19259.67 66
19260.99 53
19262.30 52
19263.61 55
19264.92 66
19266.24 61
19267.55 44
19268.86 41
19270.17 47
19271.49 59
19272.80 47
19274.11 54
19275.42 54
19276.74 60
19278.05 47
19279.36 52
19280.68 50
19281.99 46
19283.30 61
19284.62 58
19285.93 59
19287.24 42
19288.56 57
19289.87 55
19291.18 69
19292.50 36
19293.81 50
19295.12 54
19296.44 67
19297.75 54
19299.06 43
19300.38 53
19301.69 59
19303.01 46
19304.32 53
19305.63 47
19306.95 54
19308.26 60
19309.58 39
19310.89 50
19312.20 48
19313.52 51
19314.83 55
19316.15 48
19317.46 37
19318.78 59
19320.09 54
19321.41 50
19322.72 51
19324.03 54
19325.35 60
19326.66 63
19327.98 44
19329.29 49
19330.61 39
19331.92 63
19333.24 54
19334.55 49
19335.87 49
19337.18 55
19338.50 66
19339.81 56
19341.13 55
19342.44 54
19343.76 58
19345.07 55
19346.39 28
19347.70 51
19349.02 42
19350.34 60
19351.65 52
19352.97 46
19354.28 52
19355.60 47
19356.91 41
19358.23 55
19359.54 50
19360.86 56
19362.18 45
19363.49 67
19364.81 46
19366.12 52
19367.44 52
19368.76 45
19370.07 43
19371.39 55
19372.71 57
19374.02 51
19375.34 46
19376.65 51
19377.97 59
19379.29 50
19380.60 42
19381.92 61
19383.24 59
19384.55 47
19385.87 48
19387.19 52
19388.50 54
19389.82 46
19391.14 45
19392.45 60
19393.77 41
19395.09 50
19396.41 66
19397.72 56
19399.04 58
19400.36 53
19401.67 68
19402.99 56
19404.31 60
19405.63 67
19406.94 60
19408.26 55
19409.58 52
19410.90 51
19412.21 50
19413.53 50
19414.85 62
19416.17 45
19417.48 49
19418.80 38
19420.12 56
19421.44 72
19422.76 65
19424.07 47
19425.39 51
19426.71 63
19428.03 52
19429.35 59
19430.66 62
19431.98 57
19433.30 53
19434.62 75
19435.94 42
19437.26 52
19438.57 55
19439.89 54
19441.21 49
19442.53 66
19443.85 53
19445.17 55
19446.49 51
19447.81 38
19449.12 44
19450.44 58
19451.76 62
19453.08 56
19454.40 64
19455.72 44
19457.04 59
19458.36 53
19459.68 51
19461.00 44
19462.32 58
19463.63 57
19464.95 47
19466.27 54
19467.59 47
19468.91 52
19470.23 61
19471.55 63
19472.87 52
19474.19 42
19475.51 51
19476.83 57
19478.15 57
19479.47 56
19480.79 55
19482.11 46
19483.43 41
19484.75 59
19486.07 51
19487.39 46
19488.71 43
19490.03 58
19491.35 57
19492.67 46
19493.99 47
19495.31 43
19496.63 53
19497.95 37
19499.27 43
19500.59 42
19501.91 50
19503.24 36
19504.56 48
19505.88 50
19507.20 42
19508.52 51
19509.84 63
19511.16 51
19512.48 45
19513.80 40
19515.12 50
19516.44 53
19517.77 47
19519.09 48
19520.41 47
19521.73 65
19523.05 45
19524.37 37
19525.69 38
19527.02 49
19528.34 39
19529.66 52
19530.98 43
19532.30 36
19533.62 38
19534.95 41
19536.27 53
19537.59 47
19538.91 61
19540.23 54
19541.56 66
19542.88 40
19544.20 48
19545.52 49
19546.84 44
19548.17 54
19549.49 56
19550.81 44
19552.13 49
19553.46 47
19554.78 64
19556.10 53
19557.42 48
19558.75 44
19560.07 43
19561.39 48
19562.71 43
19564.04 51
19565.36 50
19566.68 61
19568.00 48
19569.33 68
19570.65 40
19571.97 49
19573.30 52
19574.62 47
19575.94 53
19577.27 49
19578.59 44
19579.91 48
19581.24 44
19582.56 37
19583.88 52
19585.21 50
19586.53 48
19587.85 47
19589.18 41
19590.50 55
19591.82 55
19593.15 51
19594.47 37
19595.80 59
19597.12 58
19598.44 52
19599.77 62
19601.09 65
19602.42 40
19603.74 53
19605.06 46
19606.39 40
19607.71 43
19609.04 54
19610.36 47
19611.69 49
19613.01 49
19614.33 46
19615.66 53
19616.98 38
19618.31 46
19619.63 32
19620.96 38
19622.28 47
19623.61 66
19624.93 42
19626.26 47
19627.58 46
19628.91 56
19630.23 50
19631.56 48
19632.88 41
19634.21 47
19635.53 49
19636.86 40
19638.18 54
19639.51 41
19640.83 56
19642.16 50
19643.48 62
19644.81 51
19646.14 46
19647.46 45
19648.79 57
19650.11 45
19651.44 43
19652.76 51
19654.09 48
19655.42 54
19656.74 37
19658.07 38
19659.39 66
19660.72 38
19662.05 33
19663.37 64
19664.70 58
19666.02 51
19667.35 41
19668.68 62
19670.00 50
19671.33 60
19672.66 58
19673.98 45
19675.31 66
19676.64 53
19677.96 47
19679.29 43
19680.62 58
19681.94 48
19683.27 59
19684.60 38
19685.92 46
19687.25 46
19688.58 66
19689.90 47
19691.23 47
19692.56 39
19693.88 56
19695.21 58
19696.54 63
19697.87 48
19699.19 41
19700.52 49
19701.85 42
19703.18 47
19704.50 40
19705.83 52
19707.16 54
19708.49 61
19709.81 36
19711.14 45
19712.47 59
19713.80 62
19715.13 44
19716.45 50
19717.78 38
19719.11 46
19720.44 60
19721.77 34
19723.09 45
19724.42 43
19725.75 64
19727.08 49
19728.41 62
19729.74 44
19731.06 40
19732.39 52
19733.72 61
19735.05 48
19736.38 36
19737.71 41
19739.04 69
19740.36 58
19741.69 49
19743.02 51
19744.35 56
19745.68 56
19747.01 52
19748.34 62
19749.67 40
19751.00 61
19752.32 30
19753.65 52
19754.98 41
19756.31 63
19757.64 48
19758.97 53
19760.30 47
19761.63 51
19762.96 55
19764.29 43
19765.62 46
19766.95 44
19768.28 51
19769.61 37
19770.94 57
19772.27 46
19773.60 51
19774.93 34
19776.26 47
19777.59 60
19778.92 49
19780.25 45
19781.58 44
19782.91 52
19784.24 36
19785.57 44
19786.90 39
19788.23 44
19789.56 57
19790.89 66
19792.22 39
19793.55 49
19794.88 51
19796.21 60
19797.54 42
19798.87 58
19800.20 48
19801.53 54
19802.87 62
19804.20 36
19805.53 61
19806.86 55
19808.19 54
19809.52 44
19810.85 66
19812.18 40
19813.51 50
19814.85 39
19816.18 57
19817.51 37
19818.84 59
19820.17 49
19821.50 49
19822.83 44
19824.17 55
19825.50 52
19826.83 47
19828.16 51
19829.49 58
19830.82 49
19832.16 53
19833.49 45
19834.82 39
19836.15 58
19837.48 56
19838.82 60
19840.15 56
19841.48 59
19842.81 34
19844.14 43
19845.48 46
19846.81 54
19848.14 61
19849.47 49
19850.81 56
19852.14 33
19853.47 63
19854.80 62
19856.14 53
19857.47 47
19858.80 48
19860.14 55
19861.47 52
19862.80 46
19864.13 49
19865.47 49
19866.80 56
19868.13 67
19869.47 51
19870.80 50
19872.13 53
19873.47 63
19874.80 64
19876.13 59
19877.47 36
19878.80 57
19880.13 40
19881.47 45
19882.80 54
19884.13 44
19885.47 49
19886.80 47
19888.13 61
19889.47 58
19890.80 53
19892.14 44
19893.47 52
19894.80 49
19896.14 54
19897.47 46
19898.81 56
19900.14 53
19901.47 56
19902.81 126
19904.14 74
19905.48 54
19906.81 61
19908.15 51
19909.48 47
19910.81 46
19912.15 51
19913.48 43
19914.82 48
19916.15 59
19917.49 34
19918.82 51
19920.16 52
19921.49 45
19922.83 44
19924.16 43
19925.50 41
19926.83 55
19928.17 46
19929.50 57
19930.84 53
19932.17 52
19933.51 41
19934.84 55
19936.18 56
19937.51 45
19938.85 47
19940.18 53
19941.52 45
19942.86 45
19944.19 55
19945.53 38
19946.86 56
19948.20 40
19949.53 47
19950.87 35
19952.21 33
19953.54 53
19954.88 42
19956.21 47
19957.55 38
19958.89 42
19960.22 57
19961.56 43
19962.90 38
19964.23 48
19965.57 39
19966.90 37
19968.24 46
19969.58 42
19970.91 40
19972.25 48
19973.59 36
19974.92 35
19976.26 48
19977.60 44
19978.93 65
19980.27 35
19981.61 54
19982.94 63
19984.28 74
19985.62 72
19986.96 45
19988.29 43
19989.63 46
19990.97 39
19992.30 41
19993.64 36
19994.98 56
19996.32 69
19997.65 48
19998.99 50
20000.33 48
20001.67 36
20003.00 51
20004.34 54
20005.68 61
20007.02 51
20008.35 51
20009.69 55
20011.03 49
20012.37 55
20013.71 46
20015.04 53
20016.38 48
20017.72 37
20019.06 46
20020.40 51
20021.73 51
20023.07 51
20024.41 62
20025.75 46
20027.09 44
20028.43 48
20029.77 50
20031.10 58
20032.44 42
20033.78 51
20035.12 52
20036.46 44
20037.80 37
20039.14 54
20040.47 51
20041.81 51
20043.15 50
20044.49 53
20045.83 49
20047.17 48
20048.51 58
20049.85 49
20051.19 51
20052.53 69
20053.87 46
20055.21 51
20056.54 39
20057.88 49
20059.22 44
20060.56 50
20061.90 45
20063.24 50
20064.58 52
20065.92 56
20067.26 54
20068.60 41
20069.94 58
20071.28 50
20072.62 54
20073.96 52
20075.30 51
20076.64 44
20077.98 48
20079.32 36
20080.66 43
20082.00 58
20083.34 52
20084.68 52
20086.02 44
20087.36 54
20088.70 52
20090.04 43
20091.38 53
20092.73 48
20094.07 52
20095.41 58
20096.75 46
20098.09 43
20099.43 38
20100.77 51
20102.11 49
20103.45 43
20104.79 52
20106.13 40
20107.48 51
20108.82 35
20110.16 53
20111.50 50
20112.84 48
20114.18 53
20115.52 49
20116.86 61
20118.21 54
20119.55 51
20120.89 49
20122.23 44
20123.57 60
20124.91 61
20126.26 53
20127.60 54
20128.94 58
20130.28 50
20131.62 48
20132.96 41
20134.31 52
20135.65 59
