# Supplementary material for: MALDI-TOF MS typing enables the classification of brewing yeasts of the genus Saccharomyces to major beer styles
Source: PLoS One. 2017 Aug 9;12(8):e0181694. doi: 10.1371/journal.pone.0181694 (PMC5549903; doi:10.1371/journal.pone.0181694)
Supplement: S14 File — The directory includes 90 raw files and was zipped to “.zip”; the folder has three strains with 30 spectra per strain; S1 Text explains the raw files with an example and Table 1 represents the yeast strains used within the experiment. (ZIP) [file pone.0181694.s017.zip › 40-42/30637-510-OG-Ale-Ale-YPG-18h-E-E_2015-10-10__0_B12_1.dat]

2000.04 3688
2000.46 3905
2000.88 3791
2001.30 3576
2001.72 3709
2002.14 4017
2002.57 4080
2002.99 4086
2003.41 4115
2003.83 3963
2004.25 3916
2004.67 3875
2005.10 3837
2005.52 3994
2005.94 4058
2006.36 4042
2006.78 3942
2007.21 3916
2007.63 4097
2008.05 4011
2008.47 4097
2008.89 3961
2009.32 3935
2009.74 4169
2010.16 4307
2010.58 4086
2011.01 4237
2011.43 4165
2011.85 4297
2012.27 4107
2012.70 4071
2013.12 3866
2013.54 4054
2013.96 3978
2014.39 3851
2014.81 3855
2015.23 4101
2015.66 3969
2016.08 3945
2016.50 3916
2016.93 3739
2017.35 3802
2017.77 3904
2018.19 3849
2018.62 3949
2019.04 3964
2019.46 4082
2019.89 4336
2020.31 4252
2020.73 4073
2021.16 4275
2021.58 4292
2022.01 4024
2022.43 3700
2022.85 3825
2023.28 3991
2023.70 4114
2024.12 3964
2024.55 4017
2024.97 3967
2025.40 4039
2025.82 3804
2026.24 3794
2026.67 3957
2027.09 4138
2027.52 3728
2027.94 3920
2028.37 3864
2028.79 3838
2029.21 4018
2029.64 3965
2030.06 3938
2030.49 3955
2030.91 3985
2031.34 3902
2031.76 3692
2032.19 4023
2032.61 3968
2033.04 3923
2033.46 3933
2033.88 4129
2034.31 4115
2034.73 3987
2035.16 4078
2035.58 4051
2036.01 4155
2036.43 4265
2036.86 4290
2037.29 4187
2037.71 3982
2038.14 3691
2038.56 3756
2038.99 4015
2039.41 4043
2039.84 4165
2040.26 4037
2040.69 4184
2041.11 4171
2041.54 4052
2041.97 3866
2042.39 3767
2042.82 3797
2043.24 3786
2043.67 3940
2044.09 3882
2044.52 3880
2044.95 3804
2045.37 3802
2045.80 3574
2046.22 3719
2046.65 3837
2047.08 3739
2047.50 3902
2047.93 3955
2048.36 4000
2048.78 3741
2049.21 3807
2049.64 3701
2050.06 3912
2050.49 3930
2050.92 3985
2051.34 3760
2051.77 3700
2052.20 3751
2052.62 4003
2053.05 3816
2053.48 3652
2053.90 3934
2054.33 3860
2054.76 3936
2055.18 4013
2055.61 3995
2056.04 4087
2056.47 3798
2056.89 3651
2057.32 3790
2057.75 3769
2058.17 3775
2058.60 3912
2059.03 3871
2059.46 3770
2059.88 3795
2060.31 3876
2060.74 3773
2061.17 3812
2061.60 3868
2062.02 3802
2062.45 3922
2062.88 3830
2063.31 3703
2063.74 3871
2064.16 3889
2064.59 3880
2065.02 4017
2065.45 3915
2065.88 3994
2066.30 4044
2066.73 4114
2067.16 4121
2067.59 4076
2068.02 4077
2068.45 4031
2068.87 3928
2069.30 3896
2069.73 3973
2070.16 3917
2070.59 3815
2071.02 4023
2071.45 3923
2071.87 3993
2072.30 3869
2072.73 3859
2073.16 3951
2073.59 4125
2074.02 3938
2074.45 3774
2074.88 3801
2075.31 3979
2075.74 3926
2076.17 3867
2076.59 3956
2077.02 3935
2077.45 3891
2077.88 3755
2078.31 3898
2078.74 3992
2079.17 3959
2079.60 4220
2080.03 4059
2080.46 4025
2080.89 4025
2081.32 3933
2081.75 3819
2082.18 4024
2082.61 4087
2083.04 4187
2083.47 4399
2083.90 4223
2084.33 3795
2084.76 3803
2085.19 3985
2085.62 3892
2086.05 3735
2086.48 3824
2086.91 3837
2087.34 3823
2087.77 3922
2088.20 3905
2088.63 3788
2089.06 3664
2089.49 3923
2089.93 3930
2090.36 4145
2090.79 4187
2091.22 3863
2091.65 3831
2092.08 3844
2092.51 3935
2092.94 3993
2093.37 3803
2093.80 3875
2094.23 3764
2094.67 3743
2095.10 3705
2095.53 3880
2095.96 3699
2096.39 3817
2096.82 3898
2097.25 4167
2097.68 3700
2098.12 3769
2098.55 3723
2098.98 3847
2099.41 3885
2099.84 3542
2100.27 3645
2100.71 3624
2101.14 3690
2101.57 3855
2102.00 3800
2102.43 3659
2102.87 3685
2103.30 3542
2103.73 3869
2104.16 3924
2104.59 3906
2105.03 3987
2105.46 4102
2105.89 3978
2106.32 4081
2106.76 4080
2107.19 3973
2107.62 4145
2108.05 3971
2108.49 4156
2108.92 4254
2109.35 4228
2109.78 4139
2110.22 3885
2110.65 3904
2111.08 3823
2111.52 3931
2111.95 3825
2112.38 3778
2112.81 3519
2113.25 3584
2113.68 3632
2114.11 4032
2114.55 3892
2114.98 3619
2115.41 3628
2115.85 3631
2116.28 3681
2116.71 3807
2117.15 3641
2117.58 3688
2118.01 3720
2118.45 3643
2118.88 3408
2119.32 3458
2119.75 3858
2120.18 3684
2120.62 3823
2121.05 3594
2121.48 3685
2121.92 3968
2122.35 3688
2122.79 3706
2123.22 3708
2123.65 3934
2124.09 3955
2124.52 3781
2124.96 3894
2125.39 3669
2125.83 3728
2126.26 3875
2126.70 3718
2127.13 4059
2127.56 3793
2128.00 3731
2128.43 3851
2128.87 3730
2129.30 3742
2129.74 3968
2130.17 4042
2130.61 4045
2131.04 3756
2131.48 3883
2131.91 4027
2132.35 3989
2132.78 3848
2133.22 3670
2133.65 3711
2134.09 3860
2134.52 3905
2134.96 3924
2135.39 3814
2135.83 3859
2136.26 3856
2136.70 3929
2137.14 4048
2137.57 3892
2138.01 3894
2138.44 3713
2138.88 3870
2139.31 3980
2139.75 4130
2140.19 3738
2140.62 3911
2141.06 4095
2141.49 3882
2141.93 3720
2142.37 3574
2142.80 3705
2143.24 3812
2143.67 4000
2144.11 3664
2144.55 3401
2144.98 3554
2145.42 3588
2145.86 3879
2146.29 3968
2146.73 3644
2147.16 3623
2147.60 3610
2148.04 3638
2148.47 3640
2148.91 3857
2149.35 3931
2149.79 4038
2150.22 3958
2150.66 4195
2151.10 4207
2151.53 4073
2151.97 4142
2152.41 4074
2152.84 4093
2153.28 4205
2153.72 4090
2154.16 3792
2154.59 3673
2155.03 4025
2155.47 4223
2155.91 3884
2156.34 3721
2156.78 3935
2157.22 3907
2157.66 3875
2158.09 3940
2158.53 3518
2158.97 3500
2159.41 3630
2159.84 3851
2160.28 3693
2160.72 3853
2161.16 3885
2161.60 4110
2162.03 4133
2162.47 4197
2162.91 3942
2163.35 3895
2163.79 3766
2164.22 3861
2164.66 3802
2165.10 3635
2165.54 3614
2165.98 3645
2166.42 3857
2166.86 4066
2167.29 3978
2167.73 3966
2168.17 3899
2168.61 4018
2169.05 3871
2169.49 3909
2169.93 3945
2170.37 3964
2170.80 3967
2171.24 3812
2171.68 3881
2172.12 3888
2172.56 3949
2173.00 3908
2173.44 4041
2173.88 4125
2174.32 4025
2174.76 3916
2175.20 4138
2175.64 4220
2176.08 3958
2176.51 4256
2176.95 4276
2177.39 4115
2177.83 4296
2178.27 4336
2178.71 4384
2179.15 4132
2179.59 4213
2180.03 4357
2180.47 4081
2180.91 3973
2181.35 4110
2181.79 4065
2182.23 3902
2182.67 3806
2183.11 3951
2183.55 3982
2183.99 3774
2184.43 3870
2184.87 3982
2185.31 3705
2185.76 3614
2186.20 3682
2186.64 3784
2187.08 4133
2187.52 3782
2187.96 3785
2188.40 4155
2188.84 3910
2189.28 4021
2189.72 3886
2190.16 3820
2190.60 3972
2191.04 4014
2191.49 4054
2191.93 3757
2192.37 3925
2192.81 4061
2193.25 3910
2193.69 4016
2194.13 3905
2194.57 3925
2195.02 3902
2195.46 3979
2195.90 4232
2196.34 4166
2196.78 4236
2197.22 4350
2197.66 4491
2198.11 4416
2198.55 4189
2198.99 3978
2199.43 3831
2199.87 3992
2200.32 3906
2200.76 3807
2201.20 3879
2201.64 3862
2202.08 3756
2202.53 3754
2202.97 3589
2203.41 3601
2203.85 3706
2204.29 3829
2204.74 3779
2205.18 3760
2205.62 3618
2206.06 3929
2206.51 4023
2206.95 3933
2207.39 4021
2207.83 4124
2208.28 4292
2208.72 4246
2209.16 3992
2209.61 4153
2210.05 3907
2210.49 3884
2210.93 4033
2211.38 3950
2211.82 4046
2212.26 3979
2212.71 3908
2213.15 3994
2213.59 3953
2214.04 3989
2214.48 4110
2214.92 3831
2215.37 4086
2215.81 4059
2216.25 3716
2216.70 3685
2217.14 3897
2217.59 3900
2218.03 3885
2218.47 3660
2218.92 3668
2219.36 3594
2219.80 3511
2220.25 3654
2220.69 3947
2221.14 3753
2221.58 3810
2222.02 4012
2222.47 3894
2222.91 3998
2223.36 3940
2223.80 3899
2224.25 3953
2224.69 4039
2225.13 4204
2225.58 4212
2226.02 4094
2226.47 4322
2226.91 4154
2227.36 4323
2227.80 4575
2228.25 4289
2228.69 4422
2229.14 4421
2229.58 4300
2230.03 4586
2230.47 4324
2230.92 4292
2231.36 4400
2231.81 4724
2232.25 4573
2232.70 4741
2233.14 4522
2233.59 4394
2234.03 4584
2234.48 4352
2234.92 4286
2235.37 4280
2235.81 4204
2236.26 4266
2236.70 4113
2237.15 4087
2237.60 3846
2238.04 3806
2238.49 3948
2238.93 3779
2239.38 3584
2239.83 3686
2240.27 3750
2240.72 3394
2241.16 3494
2241.61 3411
2242.06 3349
2242.50 3612
2242.95 3745
2243.39 3777
2243.84 3698
2244.29 3800
2244.73 3697
2245.18 3697
2245.63 3446
2246.07 3485
2246.52 3579
2246.97 3600
2247.41 3594
2247.86 3718
2248.31 3913
2248.75 3662
2249.20 3597
2249.65 3687
2250.09 3642
2250.54 3703
2250.99 3611
2251.43 3740
2251.88 3983
2252.33 3729
2252.78 3948
2253.22 3971
2253.67 4054
2254.12 3864
2254.56 3769
2255.01 3825
2255.46 3823
2255.91 3584
2256.35 3563
2256.80 3662
2257.25 3834
2257.70 3587
2258.14 3687
2258.59 3728
2259.04 3924
2259.49 3684
2259.94 3471
2260.38 3384
2260.83 3535
2261.28 3866
2261.73 3675
2262.18 3717
2262.62 4089
2263.07 4011
2263.52 4096
2263.97 4095
2264.42 4064
2264.87 4169
2265.31 4275
2265.76 4226
2266.21 4108
2266.66 4152
2267.11 4047
2267.56 3911
2268.01 3917
2268.45 3994
2268.90 4114
2269.35 4286
2269.80 4301
2270.25 3993
2270.70 4091
2271.15 4274
2271.60 4327
2272.05 4195
2272.49 4059
2272.94 4152
2273.39 4308
2273.84 4286
2274.29 4195
2274.74 4236
2275.19 4093
2275.64 4174
2276.09 4183
2276.54 4060
2276.99 3929
2277.44 3889
2277.89 3855
2278.34 3901
2278.79 3777
2279.24 3557
2279.69 3836
2280.14 3789
2280.59 3535
2281.04 3542
2281.49 3735
2281.94 3730
2282.39 3709
2282.84 3587
2283.29 3774
2283.74 3692
2284.19 3584
2284.64 3542
2285.09 3827
2285.54 3782
2285.99 3995
2286.44 3952
2286.89 3893
2287.34 3872
2287.79 3868
2288.24 4164
2288.69 4552
2289.14 4738
2289.59 5156
2290.05 5217
2290.50 5452
2290.95 5886
2291.40 6362
2291.85 6501
2292.30 6698
2292.75 6608
2293.20 6598
2293.65 6643
2294.11 6108
2294.56 5758
2295.01 5354
2295.46 4960
2295.91 5005
2296.36 4795
2296.81 4602
2297.27 4360
2297.72 4010
2298.17 3893
2298.62 3959
2299.07 3733
2299.52 3757
2299.98 3676
2300.43 3605
2300.88 3769
2301.33 3887
2301.78 3768
2302.24 3780
2302.69 3899
2303.14 3646
2303.59 3769
2304.04 3849
2304.50 3784
2304.95 3687
2305.40 3639
2305.85 3820
2306.31 3714
2306.76 3760
2307.21 3840
2307.66 3730
2308.12 3763
2308.57 4030
2309.02 4287
2309.48 4297
2309.93 4277
2310.38 4359
2310.83 4609
2311.29 4472
2311.74 4357
2312.19 4327
2312.65 4225
2313.10 4344
2313.55 4240
2314.01 4333
2314.46 4223
2314.91 4209
2315.37 4059
2315.82 3853
2316.27 3730
2316.73 3783
2317.18 3958
2317.63 3831
2318.09 3986
2318.54 4158
2318.99 4037
2319.45 4001
2319.90 4046
2320.36 4215
2320.81 4378
2321.26 4152
2321.72 4020
2322.17 3897
2322.63 3964
2323.08 3944
2323.53 3796
2323.99 3886
2324.44 3773
2324.90 3859
2325.35 3776
2325.80 4002
2326.26 3777
2326.71 3838
2327.17 4007
2327.62 4376
2328.08 4562
2328.53 4223
2328.99 4344
2329.44 4523
2329.90 4550
2330.35 4449
2330.81 4629
2331.26 4469
2331.72 4542
2332.17 4511
2332.63 4390
2333.08 4321
2333.54 4179
2333.99 4186
2334.45 4000
2334.90 3974
2335.36 3873
2335.81 3870
2336.27 3879
2336.72 3666
2337.18 3789
2337.63 3728
2338.09 3553
2338.55 3628
2339.00 3727
2339.46 3620
2339.91 3883
2340.37 3731
2340.82 3906
2341.28 3597
2341.74 3627
2342.19 3733
2342.65 3778
2343.10 3919
2343.56 3731
2344.02 3883
2344.47 3832
2344.93 3882
2345.39 3858
2345.84 3969
2346.30 4039
2346.75 4117
2347.21 4235
2347.67 4187
2348.12 4294
2348.58 4405
2349.04 4541
2349.49 4549
2349.95 4493
2350.41 4388
2350.86 4244
2351.32 3920
2351.78 3949
2352.23 4172
2352.69 4170
2353.15 3798
2353.61 3994
2354.06 4034
2354.52 4206
2354.98 4018
2355.43 3889
2355.89 3752
2356.35 3893
2356.81 4015
2357.26 4043
2357.72 3910
2358.18 3923
2358.64 3945
2359.09 4091
2359.55 3977
2360.01 4067
2360.47 4041
2360.93 3993
2361.38 4097
2361.84 4134
2362.30 4013
2362.76 3900
2363.22 3847
2363.67 4062
2364.13 4077
2364.59 3814
2365.05 3797
2365.51 4021
2365.96 4102
2366.42 4015
2366.88 3958
2367.34 4203
2367.80 4108
2368.26 4067
2368.72 4236
2369.17 4219
2369.63 4224
2370.09 4310
2370.55 4367
2371.01 4057
2371.47 4116
2371.93 4031
2372.39 3801
2372.84 3958
2373.30 4078
2373.76 3948
2374.22 4112
2374.68 4264
2375.14 4277
2375.60 4100
2376.06 4023
2376.52 4207
2376.98 4076
2377.44 4154
2377.90 4240
2378.36 4294
2378.81 4287
2379.27 4056
2379.73 4242
2380.19 4061
2380.65 3946
2381.11 3899
2381.57 3987
2382.03 4104
2382.49 4117
2382.95 3857
2383.41 4089
2383.87 4119
2384.33 3640
2384.79 3806
2385.25 4004
2385.71 4078
2386.17 3933
2386.63 4025
2387.09 3939
2387.55 3959
2388.01 3706
2388.48 4005
2388.94 4167
2389.40 4028
2389.86 4022
2390.32 3926
2390.78 3986
2391.24 3790
2391.70 3874
2392.16 4127
2392.62 4118
2393.08 4214
2393.54 4058
2394.00 4018
2394.47 4040
2394.93 4022
2395.39 3904
2395.85 3735
2396.31 3690
2396.77 3743
2397.23 3982
2397.69 3928
2398.16 3814
2398.62 3856
2399.08 3840
2399.54 3980
2400.00 3789
2400.46 3483
2400.92 3856
2401.39 3856
2401.85 3677
2402.31 3687
2402.77 3764
2403.23 3857
2403.70 3886
2404.16 3942
2404.62 3700
2405.08 3848
2405.54 4113
2406.01 3735
2406.47 3667
2406.93 3759
2407.39 3689
2407.86 4004
2408.32 3797
2408.78 3733
2409.24 3771
2409.71 3730
2410.17 3974
2410.63 3809
2411.09 3940
2411.56 3809
2412.02 3661
2412.48 3734
2412.94 3757
2413.41 3618
2413.87 3718
2414.33 3863
2414.80 3967
2415.26 4058
2415.72 4041
2416.19 3870
2416.65 3942
2417.11 3924
2417.57 4127
2418.04 4061
2418.50 3861
2418.96 3857
2419.43 4190
2419.89 4069
2420.36 4097
2420.82 4284
2421.28 4053
2421.75 3718
2422.21 4161
2422.67 4205
2423.14 3836
2423.60 3917
2424.07 4010
2424.53 3950
2424.99 3983
2425.46 3848
2425.92 3791
2426.39 3869
2426.85 3865
2427.31 3940
2427.78 3871
2428.24 3689
2428.71 3922
2429.17 4052
2429.64 3690
2430.10 3864
2430.56 3938
2431.03 3885
2431.49 3637
2431.96 3631
2432.42 3655
2432.89 3663
2433.35 3607
2433.82 3721
2434.28 3594
2434.75 3588
2435.21 3696
2435.68 3693
2436.14 3776
2436.61 3802
2437.07 3744
2437.54 3823
2438.00 3699
2438.47 3921
2438.93 3895
2439.40 3836
2439.86 3817
2440.33 3949
2440.80 3990
2441.26 4186
2441.73 4195
2442.19 4243
2442.66 4325
2443.12 4204
2443.59 4027
2444.06 3967
2444.52 4165
2444.99 4073
2445.45 3990
2445.92 4014
2446.38 3853
2446.85 3910
2447.32 3641
2447.78 3452
2448.25 3520
2448.72 3693
2449.18 3809
2449.65 3700
2450.11 3580
2450.58 3622
2451.05 3490
2451.51 3762
2451.98 3888
2452.45 3593
2452.91 3656
2453.38 3546
2453.85 3605
2454.31 3705
2454.78 3856
2455.25 3804
2455.71 3713
2456.18 3577
2456.65 3584
2457.12 3683
2457.58 3687
2458.05 3549
2458.52 3612
2458.98 3545
2459.45 3304
2459.92 3477
2460.39 3431
2460.85 3379
2461.32 3520
2461.79 3700
2462.26 3655
2462.72 3553
2463.19 3759
2463.66 3642
2464.13 3603
2464.59 3638
2465.06 3707
2465.53 3699
2466.00 3747
2466.47 3721
2466.93 3618
2467.40 3753
2467.87 3803
2468.34 3786
2468.81 3753
2469.27 3667
2469.74 3656
2470.21 3740
2470.68 3534
2471.15 3437
2471.62 3654
2472.09 3628
2472.55 3660
2473.02 3556
2473.49 3209
2473.96 3546
2474.43 3544
2474.90 3363
2475.37 3390
2475.83 3515
2476.30 3570
2476.77 3624
2477.24 3789
2477.71 3567
2478.18 3682
2478.65 3570
2479.12 3316
2479.59 3600
2480.06 3490
2480.53 3521
2480.99 3678
2481.46 3778
2481.93 3697
2482.40 3733
2482.87 3785
2483.34 3558
2483.81 3566
2484.28 3602
2484.75 3588
2485.22 3758
2485.69 3739
2486.16 3532
2486.63 3523
2487.10 3322
2487.57 3656
2488.04 3863
2488.51 3700
2488.98 3563
2489.45 3712
2489.92 3621
2490.39 3815
2490.86 4015
2491.33 3675
2491.80 3745
2492.27 3830
2492.74 3849
2493.21 3981
2493.68 3924
2494.15 3769
2494.62 4001
2495.10 3899
2495.57 3887
2496.04 3934
2496.51 3968
2496.98 3850
2497.45 3991
2497.92 4150
2498.39 3928
2498.86 4082
2499.33 4105
2499.80 3559
2500.28 3565
2500.75 3566
2501.22 3457
2501.69 3382
2502.16 3407
2502.63 3540
2503.10 3290
2503.57 3211
2504.05 3346
2504.52 3606
2504.99 3243
2505.46 3250
2505.93 3458
2506.40 3413
2506.88 3605
2507.35 3500
2507.82 3691
2508.29 3747
2508.76 3802
2509.24 3568
2509.71 3455
2510.18 3536
2510.65 3667
2511.12 3789
2511.60 3695
2512.07 3652
2512.54 3800
2513.01 3822
2513.49 3650
2513.96 3810
2514.43 3553
2514.90 3532
2515.38 3768
2515.85 3810
2516.32 3717
2516.79 3533
2517.27 3779
2517.74 3826
2518.21 3858
2518.68 3980
2519.16 3902
2519.63 3779
2520.10 3950
2520.58 3957
2521.05 3795
2521.52 3862
2522.00 3701
2522.47 3717
2522.94 3894
2523.42 3859
2523.89 3828
2524.36 3790
2524.84 3693
2525.31 3735
2525.78 3832
2526.26 3740
2526.73 3562
2527.20 3845
2527.68 3839
2528.15 3709
2528.63 3668
2529.10 3770
2529.57 3714
2530.05 3557
2530.52 3743
2531.00 3669
2531.47 3848
2531.94 3711
2532.42 3755
2532.89 3496
2533.37 3734
2533.84 3857
2534.32 3662
2534.79 3665
2535.26 3672
2535.74 3706
2536.21 3590
2536.69 3566
2537.16 3591
2537.64 3594
2538.11 3329
2538.59 3617
2539.06 3530
2539.54 3446
2540.01 3580
2540.49 3773
2540.96 3580
2541.44 3486
2541.91 3565
2542.39 3783
2542.86 3541
2543.34 3611
2543.81 3489
2544.29 3455
2544.76 3416
2545.24 3490
2545.71 3589
2546.19 3432
2546.66 3535
2547.14 3390
2547.61 3312
2548.09 3357
2548.57 3558
2549.04 3492
2549.52 3642
2549.99 3587
2550.47 3538
2550.95 3578
2551.42 3565
2551.90 3425
2552.37 3721
2552.85 3963
2553.33 3856
2553.80 3555
2554.28 3937
2554.75 3980
2555.23 3920
2555.71 3998
2556.18 3926
2556.66 3704
2557.14 3887
2557.61 4124
2558.09 4121
2558.57 3879
2559.04 3778
2559.52 4083
2560.00 3902
2560.47 3710
2560.95 3761
2561.43 3863
2561.90 3566
2562.38 3511
2562.86 3702
2563.33 3798
2563.81 3818
2564.29 3850
2564.77 3440
2565.24 3450
2565.72 3603
2566.20 3541
2566.68 3683
2567.15 3584
2567.63 3591
2568.11 3676
2568.59 3517
2569.06 3367
2569.54 3333
2570.02 3331
2570.50 3399
2570.97 3394
2571.45 3552
2571.93 3415
2572.41 3602
2572.89 3452
2573.36 3668
2573.84 3564
2574.32 3420
2574.80 3363
2575.28 3478
2575.75 3562
2576.23 3484
2576.71 3380
2577.19 3347
2577.67 3409
2578.15 3214
2578.62 3439
2579.10 3471
2579.58 3485
2580.06 3503
2580.54 3428
2581.02 3343
2581.50 3617
2581.97 3560
2582.45 3643
2582.93 3497
2583.41 3689
2583.89 3476
2584.37 3404
2584.85 3466
2585.33 3515
2585.81 3766
2586.29 3716
2586.77 3624
2587.24 3466
2587.72 3670
2588.20 3403
2588.68 3427
2589.16 3770
2589.64 3729
2590.12 3367
2590.60 3494
2591.08 3710
2591.56 3696
2592.04 3680
2592.52 3807
2593.00 3685
2593.48 3607
2593.96 3708
2594.44 3810
2594.92 3771
2595.40 3850
2595.88 3969
2596.36 3673
2596.84 3570
2597.32 3849
2597.80 3652
2598.28 3672
2598.76 3784
2599.24 3360
2599.72 3445
2600.20 3556
2600.68 3540
2601.16 3610
2601.64 3431
2602.12 3442
2602.61 3471
2603.09 3574
2603.57 3507
2604.05 3284
2604.53 3446
2605.01 3416
2605.49 3559
2605.97 3448
2606.45 3403
2606.93 3419
2607.42 3529
2607.90 3389
2608.38 3251
2608.86 3244
2609.34 3447
2609.82 3521
2610.30 3419
2610.78 3579
2611.27 3577
2611.75 3470
2612.23 3326
2612.71 3484
2613.19 3613
2613.67 3518
2614.16 3323
2614.64 3358
2615.12 3518
2615.60 3414
2616.08 3635
2616.57 3597
2617.05 3738
2617.53 3543
2618.01 3669
2618.49 3607
2618.98 3920
2619.46 3718
2619.94 3603
2620.42 3431
2620.91 3556
2621.39 3332
2621.87 3515
2622.35 3391
2622.84 3440
2623.32 3434
2623.80 3305
2624.28 3440
2624.77 3536
2625.25 3641
2625.73 3401
2626.21 3359
2626.70 3546
2627.18 3536
2627.66 3558
2628.15 3476
2628.63 3374
2629.11 3583
2629.60 3773
2630.08 3851
2630.56 3727
2631.05 3693
2631.53 3866
2632.01 4030
2632.50 4183
2632.98 4422
2633.46 4284
2633.95 4445
2634.43 4397
2634.91 3986
2635.40 3862
2635.88 3807
2636.37 3634
2636.85 3746
2637.33 3850
2637.82 3598
2638.30 3588
2638.79 3660
2639.27 3674
2639.75 3538
2640.24 3588
2640.72 3552
2641.21 3391
2641.69 3499
2642.18 3662
2642.66 3531
2643.14 3498
2643.63 3778
2644.11 3515
2644.60 3672
2645.08 3863
2645.57 3767
2646.05 3549
2646.54 3481
2647.02 3761
2647.51 3729
2647.99 3568
2648.48 3426
2648.96 3374
2649.45 3574
2649.93 3555
2650.42 3787
2650.90 3834
2651.39 3674
2651.87 3392
2652.36 3420
2652.84 3377
2653.33 3399
2653.81 3499
2654.30 3496
2654.78 3571
2655.27 3546
2655.76 3350
2656.24 3501
2656.73 3610
2657.21 3550
2657.70 3419
2658.18 3568
2658.67 3469
2659.16 3417
2659.64 3630
2660.13 3552
2660.61 3581
2661.10 3349
2661.59 3591
2662.07 3522
2662.56 3369
2663.05 3539
2663.53 3630
2664.02 3526
2664.50 3432
2664.99 3384
2665.48 3331
2665.96 3156
2666.45 3360
2666.94 3406
2667.42 3534
2667.91 3458
2668.40 3323
2668.88 3466
2669.37 3621
2669.86 3446
2670.34 3474
2670.83 3440
2671.32 3593
2671.81 3775
2672.29 3909
2672.78 4223
2673.27 4360
2673.75 4231
2674.24 4234
2674.73 4596
2675.22 4802
2675.70 4684
2676.19 5039
2676.68 4816
2677.17 4625
2677.65 4614
2678.14 4770
2678.63 4475
2679.12 4055
2679.61 3862
2680.09 3776
2680.58 3881
2681.07 3772
2681.56 3824
2682.04 3665
2682.53 3477
2683.02 3775
2683.51 3732
2684.00 3847
2684.49 3779
2684.97 3546
2685.46 3576
2685.95 3621
2686.44 3592
2686.93 3669
2687.42 3714
2687.90 3664
2688.39 3337
2688.88 3509
2689.37 3513
2689.86 3450
2690.35 3504
2690.84 3351
2691.33 3414
2691.81 3386
2692.30 3510
2692.79 3327
2693.28 3255
2693.77 3419
2694.26 3291
2694.75 3389
2695.24 3636
2695.73 3476
2696.22 3019
2696.71 3298
2697.20 3379
2697.68 3468
2698.17 3351
2698.66 3322
2699.15 3501
2699.64 3512
2700.13 3690
2700.62 3682
2701.11 3549
2701.60 3439
2702.09 3449
2702.58 3745
2703.07 3646
2703.56 3686
2704.05 3570
2704.54 3479
2705.03 3760
2705.52 3800
2706.01 3719
2706.50 3597
2706.99 3532
2707.48 3662
2707.97 3894
2708.46 3751
2708.95 3625
2709.44 3638
2709.93 3392
2710.43 3496
2710.92 3368
2711.41 3372
2711.90 3372
2712.39 3200
2712.88 3252
2713.37 3567
2713.86 3710
2714.35 3574
2714.84 3706
2715.33 3718
2715.82 3810
2716.32 3544
2716.81 3311
2717.30 3547
2717.79 3471
2718.28 3478
2718.77 3584
2719.26 3604
2719.76 3254
2720.25 3249
2720.74 3486
2721.23 3284
2721.72 3177
2722.21 3459
2722.70 3434
2723.20 3365
2723.69 3446
2724.18 3420
2724.67 3264
2725.16 3431
2725.66 3354
2726.15 3422
2726.64 3520
2727.13 3572
2727.62 3302
2728.12 3279
2728.61 3213
2729.10 3277
2729.59 2980
2730.09 3084
2730.58 3400
2731.07 3258
2731.56 3292
2732.06 3198
2732.55 3174
2733.04 3387
2733.53 3491
2734.03 3440
2734.52 3520
2735.01 3783
2735.50 3550
2736.00 3650
2736.49 3521
2736.98 3603
2737.48 3728
2737.97 3560
2738.46 3635
2738.96 3588
2739.45 3492
2739.94 3467
2740.44 3544
2740.93 3305
2741.42 3301
2741.92 3362
2742.41 3403
2742.90 3357
2743.40 3244
2743.89 3287
2744.38 3329
2744.88 3267
2745.37 3475
2745.86 3434
2746.36 3164
2746.85 3218
2747.35 3490
2747.84 3242
2748.33 3248
2748.83 3472
2749.32 3379
2749.82 3264
2750.31 3535
2750.81 3397
2751.30 3320
2751.79 3398
2752.29 3383
2752.78 3530
2753.28 3328
2753.77 3179
2754.27 3295
2754.76 3247
2755.26 3388
2755.75 3377
2756.24 3432
2756.74 3413
2757.23 3436
2757.73 3671
2758.22 3565
2758.72 3636
2759.21 3574
2759.71 3528
2760.20 3518
2760.70 3419
2761.19 3586
2761.69 3458
2762.19 3278
2762.68 3340
2763.18 3630
2763.67 3653
2764.17 3652
2764.66 3384
2765.16 3541
2765.65 3753
2766.15 3474
2766.64 3448
2767.14 3523
2767.64 3471
2768.13 3277
2768.63 3492
2769.12 3771
2769.62 3558
2770.12 3570
2770.61 3579
2771.11 3555
2771.60 3431
2772.10 3453
2772.60 3399
2773.09 3419
2773.59 3696
2774.08 3815
2774.58 4040
2775.08 4000
2775.57 4111
2776.07 4215
2776.57 4236
2777.06 4765
2777.56 4950
2778.06 4790
2778.55 4926
2779.05 4958
2779.55 4665
2780.04 4231
2780.54 4206
2781.04 4043
2781.54 3899
2782.03 3535
2782.53 3504
2783.03 3630
2783.52 3355
2784.02 3661
2784.52 3494
2785.02 3492
2785.51 3609
2786.01 3541
2786.51 3503
2787.01 3320
2787.50 3648
2788.00 3555
2788.50 3543
2789.00 3241
2789.49 3259
2789.99 3430
2790.49 3332
2790.99 3244
2791.48 3178
2791.98 3303
2792.48 3148
2792.98 3265
2793.48 3172
2793.97 3288
2794.47 3265
2794.97 3459
2795.47 3435
2795.97 3367
2796.47 3528
2796.96 3416
2797.46 3522
2797.96 3452
2798.46 3813
2798.96 3763
2799.46 3636
2799.96 3627
2800.45 3803
2800.95 3980
2801.45 3778
2801.95 3401
2802.45 3283
2802.95 3609
2803.45 3544
2803.95 3467
2804.45 3251
2804.94 3482
2805.44 3635
2805.94 3455
2806.44 3473
2806.94 3504
2807.44 3569
2807.94 3513
2808.44 3603
2808.94 3529
2809.44 3479
2809.94 3808
2810.44 4082
2810.94 3924
2811.44 3878
2811.94 3805
2812.44 3806
2812.94 3909
2813.44 3881
2813.94 3713
2814.44 3805
2814.94 3779
2815.44 3726
2815.94 3633
2816.44 3635
2816.94 3641
2817.44 3667
2817.94 3700
2818.44 3459
2818.94 3293
2819.44 3417
2819.94 3479
2820.44 3371
2820.94 3433
2821.44 3167
2821.94 3359
2822.44 3247
2822.94 3121
2823.44 3224
2823.94 3314
2824.44 3172
2824.94 3137
2825.45 3215
2825.95 3422
2826.45 3420
2826.95 3132
2827.45 3169
2827.95 3298
2828.45 3264
2828.95 3423
2829.45 3283
2829.96 3240
2830.46 3355
2830.96 3302
2831.46 3231
2831.96 3038
2832.46 3116
2832.96 3212
2833.47 3454
2833.97 3455
2834.47 3260
2834.97 3178
2835.47 3387
2835.97 3343
2836.48 3392
2836.98 3490
2837.48 3572
2837.98 3524
2838.48 3552
2838.99 3467
2839.49 3319
2839.99 3577
2840.49 3387
2841.00 3237
2841.50 3350
2842.00 3406
2842.50 3464
2843.01 3234
2843.51 3277
2844.01 3266
2844.51 3318
2845.02 3307
2845.52 3210
2846.02 3233
2846.52 3402
2847.03 3415
2847.53 3621
2848.03 3691
2848.54 3696
2849.04 3838
2849.54 3871
2850.04 3994
2850.55 3934
2851.05 4034
2851.55 3996
2852.06 3809
2852.56 3638
2853.06 3797
2853.57 3820
2854.07 3681
2854.57 3546
2855.08 3589
2855.58 3609
2856.09 3380
2856.59 3509
2857.09 3509
2857.60 3863
2858.10 3588
2858.60 3436
2859.11 3452
2859.61 3673
2860.12 3376
2860.62 3424
2861.12 3563
2861.63 3460
2862.13 3179
2862.64 3134
2863.14 3274
2863.65 3323
2864.15 3149
2864.65 3228
2865.16 3138
2865.66 3109
2866.17 3020
2866.67 3058
2867.18 3208
2867.68 2989
2868.19 3140
2868.69 3234
2869.20 3279
2869.70 3418
2870.21 3235
2870.71 3277
2871.21 3303
2871.72 3510
2872.23 3649
2872.73 3670
2873.24 3552
2873.74 3898
2874.25 3889
2874.75 3990
2875.26 3860
2875.76 4085
2876.27 4091
2876.77 3930
2877.28 3855
2877.78 3896
2878.29 4076
2878.79 3946
2879.30 3955
2879.81 3617
2880.31 3670
2880.82 3755
2881.32 3744
2881.83 3719
2882.34 3789
2882.84 3631
2883.35 3642
2883.85 3386
2884.36 3470
2884.87 3586
2885.37 3657
2885.88 3547
2886.38 3754
2886.89 3741
2887.40 3765
2887.90 3679
2888.41 3551
2888.92 3401
2889.42 3581
2889.93 3588
2890.44 3686
2890.94 3652
2891.45 3613
2891.96 3579
2892.46 3549
2892.97 3474
2893.48 3224
2893.98 3546
2894.49 3571
2895.00 3465
2895.51 3584
2896.01 3566
2896.52 3639
2897.03 3595
2897.53 3653
2898.04 3613
2898.55 3680
2899.06 3786
2899.56 3845
2900.07 3849
2900.58 3811
2901.09 3957
2901.59 3976
2902.10 3899
2902.61 3884
2903.12 3936
2903.63 3953
2904.13 4118
2904.64 3886
2905.15 3999
2905.66 4112
2906.17 4145
2906.67 3855
2907.18 3771
2907.69 3789
2908.20 3708
2908.71 3708
2909.21 3679
2909.72 3864
2910.23 3583
2910.74 3512
2911.25 3684
2911.76 3451
2912.26 3438
2912.77 3728
2913.28 3644
2913.79 3550
2914.30 3574
2914.81 3694
2915.32 3602
2915.83 3445
2916.34 3637
2916.84 3901
2917.35 3608
2917.86 3647
2918.37 3532
2918.88 3553
2919.39 3826
2919.90 3680
2920.41 3694
2920.92 3615
2921.43 3674
2921.94 3515
2922.45 3537
2922.96 3521
2923.46 3628
2923.97 3474
2924.48 3480
2924.99 3873
2925.50 4030
2926.01 3829
2926.52 3873
2927.03 3924
2927.54 3947
2928.05 3952
2928.56 3934
2929.07 3774
2929.58 3526
2930.09 3529
2930.60 3339
2931.11 3311
2931.62 3455
2932.13 3379
2932.64 3147
2933.15 3131
2933.67 3456
2934.18 3054
2934.69 3151
2935.20 3211
2935.71 3330
2936.22 3786
2936.73 3528
2937.24 3458
2937.75 3581
2938.26 3429
2938.77 3569
2939.28 3670
2939.79 3611
2940.30 3447
2940.82 3671
2941.33 3648
2941.84 3763
2942.35 3585
2942.86 3574
2943.37 3552
2943.88 3708
2944.39 3677
2944.91 3828
2945.42 3834
2945.93 3696
2946.44 3839
2946.95 3691
2947.46 3782
2947.98 3587
2948.49 3623
2949.00 3854
2949.51 3807
2950.02 3488
2950.53 3360
2951.05 3435
2951.56 3354
2952.07 3370
2952.58 3371
2953.09 3484
2953.61 3240
2954.12 3156
2954.63 3154
2955.14 3161
2955.66 3286
2956.17 3347
2956.68 3405
2957.19 3451
2957.71 3292
2958.22 3234
2958.73 3233
2959.24 3497
2959.76 3473
2960.27 3598
2960.78 3403
2961.29 3291
2961.81 3327
2962.32 3419
2962.83 3547
2963.35 3463
2963.86 3381
2964.37 3503
2964.89 3627
2965.40 3556
2965.91 3393
2966.43 3172
2966.94 3072
2967.45 3208
2967.97 3170
2968.48 3126
2968.99 3045
2969.51 2924
2970.02 3018
2970.53 3079
2971.05 3046
2971.56 3079
2972.07 3048
2972.59 3182
2973.10 3214
2973.62 3154
2974.13 3351
2974.64 3157
2975.16 3234
2975.67 3329
2976.19 3249
2976.70 3180
2977.22 3191
2977.73 3226
2978.24 3202
2978.76 3211
2979.27 3169
2979.79 3230
2980.30 3098
2980.82 3156
2981.33 3129
2981.85 3045
2982.36 3244
2982.87 3393
2983.39 3239
2983.90 3195
2984.42 3294
2984.93 3468
2985.45 3396
2985.96 3126
2986.48 3371
2986.99 3326
2987.51 3288
2988.02 3375
2988.54 3484
2989.05 3553
2989.57 3273
2990.09 3320
2990.60 3280
2991.12 3534
2991.63 3280
2992.15 3187
2992.66 3023
2993.18 3059
2993.69 3250
2994.21 3044
2994.73 3070
2995.24 3211
2995.76 3135
2996.27 3395
2996.79 3527
2997.30 3425
2997.82 3277
2998.34 3585
2998.85 3539
2999.37 3528
2999.89 3692
3000.40 3622
3000.92 3698
3001.43 3655
3001.95 3725
3002.47 3656
3002.98 3434
3003.50 3425
3004.02 3522
3004.53 3748
3005.05 3423
3005.57 3280
3006.08 3284
3006.60 3331
3007.12 3145
3007.63 3297
3008.15 3394
3008.67 3151
3009.18 3270
3009.70 3317
3010.22 3272
3010.74 3033
3011.25 3155
3011.77 3037
3012.29 2795
3012.80 2918
3013.32 3118
3013.84 3106
3014.36 3341
3014.87 3310
3015.39 3322
3015.91 3076
3016.43 3289
3016.94 3558
3017.46 3565
3017.98 3580
3018.50 3575
3019.02 3639
3019.53 3622
3020.05 3696
3020.57 3856
3021.09 3710
3021.60 3749
3022.12 3794
3022.64 3677
3023.16 3888
3023.68 3670
3024.20 3817
3024.71 3711
3025.23 3554
3025.75 3386
3026.27 3756
3026.79 3542
3027.31 3443
3027.82 3288
3028.34 3363
3028.86 3623
3029.38 3702
3029.90 3595
3030.42 3651
3030.94 3575
3031.46 3468
3031.98 3377
3032.49 3449
3033.01 3694
3033.53 3608
3034.05 3889
3034.57 3904
3035.09 3758
3035.61 3865
3036.13 3625
3036.65 3684
3037.17 3800
3037.69 3586
3038.21 3498
3038.73 3443
3039.25 3463
3039.76 3477
3040.28 3263
3040.80 3270
3041.32 3250
3041.84 3380
3042.36 3254
3042.88 3138
3043.40 3294
3043.92 3197
3044.44 3019
3044.96 3159
3045.48 3145
3046.00 3059
3046.52 3243
3047.04 3205
3047.56 3118
3048.08 3027
3048.60 2858
3049.13 3024
3049.65 2970
3050.17 2930
3050.69 2937
3051.21 2977
3051.73 3073
3052.25 2998
3052.77 2935
3053.29 3045
3053.81 2992
3054.33 3142
3054.85 3004
3055.37 2970
3055.89 3062
3056.42 3098
3056.94 3095
3057.46 3287
3057.98 3058
3058.50 3146
3059.02 3027
3059.54 3162
3060.06 3158
3060.59 3354
3061.11 3269
3061.63 3094
3062.15 3038
3062.67 3273
3063.19 3156
3063.71 3186
3064.24 3287
3064.76 3284
3065.28 3358
3065.80 3384
3066.32 3249
3066.85 3111
3067.37 3070
3067.89 3148
3068.41 3122
3068.93 3395
3069.46 3302
3069.98 3249
3070.50 3350
3071.02 3354
3071.54 3244
3072.07 3322
3072.59 3418
3073.11 3360
3073.63 3276
3074.16 3177
3074.68 3120
3075.20 3173
3075.73 3139
3076.25 3189
3076.77 3314
3077.29 3213
3077.82 2926
3078.34 3186
3078.86 3302
3079.39 3242
3079.91 3522
3080.43 3380
3080.95 3357
3081.48 3485
3082.00 3415
3082.52 3422
3083.05 3428
3083.57 3430
3084.09 3262
3084.62 3159
3085.14 3269
3085.66 3132
3086.19 3106
3086.71 3226
3087.24 3221
3087.76 3193
3088.28 3283
3088.81 3338
3089.33 3521
3089.85 3320
3090.38 3413
3090.90 3323
3091.43 3397
3091.95 3172
3092.47 3121
3093.00 3152
3093.52 3092
3094.05 3124
3094.57 3199
3095.10 3118
3095.62 3058
3096.14 3364
3096.67 3197
3097.19 3057
3097.72 3190
3098.24 3024
3098.77 3048
3099.29 3093
3099.82 3020
3100.34 2911
3100.87 2987
3101.39 2989
3101.92 2978
3102.44 2969
3102.97 2927
3103.49 3124
3104.02 3085
3104.54 3106
3105.07 3008
3105.59 3025
3106.12 3010
3106.64 3053
3107.17 2897
3107.69 2997
3108.22 3102
3108.74 3012
3109.27 3037
3109.79 2934
3110.32 3003
3110.85 3064
3111.37 3019
3111.90 2980
3112.42 3214
3112.95 3018
3113.48 2931
3114.00 3076
3114.53 3063
3115.05 3060
3115.58 3069
3116.11 2759
3116.63 2919
3117.16 2963
3117.68 2898
3118.21 3018
3118.74 2964
3119.26 2947
3119.79 2891
3120.32 2932
3120.84 2930
3121.37 2900
3121.90 2920
3122.42 2882
3122.95 2809
3123.48 2860
3124.00 2769
3124.53 2988
3125.06 3054
3125.58 2948
3126.11 3062
3126.64 3010
3127.16 2903
3127.69 2988
3128.22 2865
3128.75 3035
3129.27 2908
3129.80 2939
3130.33 2980
3130.85 3010
3131.38 2974
3131.91 3151
3132.44 3063
3132.96 2847
3133.49 2839
3134.02 3103
3134.55 3178
3135.07 2964
3135.60 2976
3136.13 3073
3136.66 2993
3137.19 3001
3137.71 2962
3138.24 2947
3138.77 3077
3139.30 3024
3139.83 2781
3140.35 3002
3140.88 2933
3141.41 2804
3141.94 3022
3142.47 3140
3143.00 2996
3143.52 2942
3144.05 3071
3144.58 2999
3145.11 3280
3145.64 3196
3146.17 3261
3146.70 3383
3147.22 3526
3147.75 3495
3148.28 3579
3148.81 3932
3149.34 3745
3149.87 3612
3150.40 3913
3150.93 3877
3151.46 3982
3151.98 3848
3152.51 3625
3153.04 3634
3153.57 3558
3154.10 3504
3154.63 3511
3155.16 3351
3155.69 3362
3156.22 3113
3156.75 3074
3157.28 3239
3157.81 3268
3158.34 3306
3158.87 3450
3159.40 3457
3159.93 3152
3160.46 3198
3160.99 3212
3161.52 3357
3162.05 3479
3162.58 3384
3163.11 3245
3163.64 3249
3164.17 3416
3164.70 3095
3165.23 2989
3165.76 3033
3166.29 3100
3166.82 3039
3167.35 2943
3167.88 2947
3168.41 3006
3168.94 2952
3169.47 2805
3170.00 2873
3170.53 2984
3171.06 3174
3171.59 3197
3172.13 3178
3172.66 3226
3173.19 3275
3173.72 3448
3174.25 3508
3174.78 3596
3175.31 3604
3175.84 3486
3176.37 3432
3176.90 3532
3177.44 3346
3177.97 3362
3178.50 3315
3179.03 3246
3179.56 3195
3180.09 3259
3180.62 3256
3181.16 2973
3181.69 2997
3182.22 3053
3182.75 3072
3183.28 2900
3183.81 2873
3184.35 2878
3184.88 2994
3185.41 3076
3185.94 3077
3186.47 3230
3187.01 3176
3187.54 3125
3188.07 3065
3188.60 2947
3189.14 2929
3189.67 2945
3190.20 3039
3190.73 3102
3191.26 3044
3191.80 3032
3192.33 3161
3192.86 3046
3193.39 3098
3193.93 3051
3194.46 2982
3194.99 2844
3195.53 3087
3196.06 3136
3196.59 3034
3197.12 3076
3197.66 3084
3198.19 3148
3198.72 2979
3199.26 3184
3199.79 3346
3200.32 3283
3200.86 3181
3201.39 3278
3201.92 3254
3202.46 3298
3202.99 3674
3203.52 3519
3204.06 3470
3204.59 3415
3205.12 3339
3205.66 3150
3206.19 3115
3206.72 3283
3207.26 3173
3207.79 3041
3208.33 3088
3208.86 3357
3209.39 3285
3209.93 3251
3210.46 3169
3211.00 3030
3211.53 3357
3212.06 3322
3212.60 3406
3213.13 3498
3213.67 3623
3214.20 3546
3214.74 3293
3215.27 3306
3215.80 3316
3216.34 3230
3216.87 3190
3217.41 3242
3217.94 3186
3218.48 3154
3219.01 3108
3219.55 3086
3220.08 3031
3220.62 3245
3221.15 3285
3221.69 3278
3222.22 3452
3222.76 3516
3223.29 3606
3223.83 3608
3224.36 3786
3224.90 3958
3225.43 3725
3225.97 3455
3226.50 3595
3227.04 3721
3227.57 3773
3228.11 3490
3228.65 3431
3229.18 3338
3229.72 3238
3230.25 3240
3230.79 3202
3231.32 3079
3231.86 3021
3232.40 3016
3232.93 2902
3233.47 2992
3234.00 2978
3234.54 2910
3235.08 3216
3235.61 3299
3236.15 3183
3236.68 3225
3237.22 3177
3237.76 3122
3238.29 3231
3238.83 3508
3239.37 3458
3239.90 3459
3240.44 3346
3240.97 3376
3241.51 3485
3242.05 3445
3242.58 3519
3243.12 3318
3243.66 3222
3244.20 3031
3244.73 3019
3245.27 2934
3245.81 2893
3246.34 2942
3246.88 2676
3247.42 2864
3247.95 2975
3248.49 3167
3249.03 3182
3249.57 3077
3250.10 2998
3250.64 3007
3251.18 3191
3251.72 3085
3252.25 3135
3252.79 3258
3253.33 3365
3253.87 3442
3254.40 3036
3254.94 3185
3255.48 3244
3256.02 3216
3256.55 3172
3257.09 3195
3257.63 3160
3258.17 3328
3258.71 3223
3259.24 3097
3259.78 3315
3260.32 3227
3260.86 3243
3261.40 3237
3261.94 3201
3262.47 3331
3263.01 3451
3263.55 3538
3264.09 3441
3264.63 3411
3265.17 3268
3265.71 3264
3266.24 3239
3266.78 3085
3267.32 2976
3267.86 3154
3268.40 3098
3268.94 3073
3269.48 2987
3270.02 3021
3270.55 3080
3271.09 2955
3271.63 2985
3272.17 3052
3272.71 3014
3273.25 3133
3273.79 3100
3274.33 3044
3274.87 3081
3275.41 2968
3275.95 3154
3276.49 3250
3277.03 3279
3277.57 3113
3278.11 3130
3278.65 2986
3279.19 3157
3279.73 3102
3280.26 3289
3280.80 3382
3281.34 3238
3281.88 3091
3282.42 3247
3282.96 3103
3283.50 3243
3284.04 3432
3284.59 3291
3285.13 3610
3285.67 3837
3286.21 3788
3286.75 3868
3287.29 4067
3287.83 3782
3288.37 3934
3288.91 3891
3289.45 3655
3289.99 3502
3290.53 3765
3291.07 3449
3291.61 3282
3292.15 3229
3292.69 3294
3293.23 3155
3293.77 2920
3294.32 3000
3294.86 3070
3295.40 3109
3295.94 3039
3296.48 2914
3297.02 2892
3297.56 3009
3298.10 3010
3298.65 2974
3299.19 2952
3299.73 3152
3300.27 3091
3300.81 3228
3301.35 3188
3301.89 3201
3302.44 3100
3302.98 3121
3303.52 2966
3304.06 3325
3304.60 3332
3305.14 3216
3305.69 3172
3306.23 3253
3306.77 3241
3307.31 3192
3307.85 3087
3308.40 2989
3308.94 3104
3309.48 3017
3310.02 2895
3310.57 2969
3311.11 3226
3311.65 3173
3312.19 2953
3312.74 3055
3313.28 3112
3313.82 3128
3314.36 3233
3314.91 3447
3315.45 3357
3315.99 3457
3316.53 3470
3317.08 3381
3317.62 3330
3318.16 3425
3318.71 3522
3319.25 3382
3319.79 3411
3320.34 3309
3320.88 3309
3321.42 3356
3321.96 3233
3322.51 3168
3323.05 3273
3323.59 3093
3324.14 3322
3324.68 3263
3325.23 3063
3325.77 3191
3326.31 3310
3326.86 3320
3327.40 3135
3327.94 3182
3328.49 3083
3329.03 2987
3329.57 2806
3330.12 3004
3330.66 2891
3331.21 2954
3331.75 2931
3332.29 2768
3332.84 2781
3333.38 2971
3333.93 2736
3334.47 2810
3335.02 2816
3335.56 2749
3336.10 2659
3336.65 2839
3337.19 2794
3337.74 2928
3338.28 3033
3338.83 2834
3339.37 2860
3339.92 2966
3340.46 3125
3341.01 3265
3341.55 3178
3342.10 2921
3342.64 2807
3343.19 3069
3343.73 3111
3344.28 3154
3344.82 3026
3345.37 3029
3345.91 2973
3346.46 3105
3347.00 3013
3347.55 3151
3348.09 2948
3348.64 3048
3349.18 3063
3349.73 3076
3350.27 3055
3350.82 3117
3351.37 3491
3351.91 3165
3352.46 3207
3353.00 3283
3353.55 3008
3354.10 2849
3354.64 3035
3355.19 3025
3355.73 2798
3356.28 3043
3356.83 3015
3357.37 3141
3357.92 2948
3358.46 3003
3359.01 2951
3359.56 2832
3360.10 2958
3360.65 2875
3361.20 2916
3361.74 2807
3362.29 2715
3362.84 2878
3363.38 2802
3363.93 2889
3364.48 3015
3365.02 3087
3365.57 2987
3366.12 2906
3366.66 2774
3367.21 2812
3367.76 2749
3368.30 2770
3368.85 2844
3369.40 2810
3369.94 2628
3370.49 2741
3371.04 2943
3371.59 2939
3372.13 2788
3372.68 2900
3373.23 2874
3373.78 3111
3374.32 2985
3374.87 2851
3375.42 2984
3375.97 2747
3376.51 2720
3377.06 2607
3377.61 2934
3378.16 2805
3378.71 2720
3379.25 2726
3379.80 2626
3380.35 2582
3380.90 2581
3381.45 2835
3381.99 2729
3382.54 2696
3383.09 2639
3383.64 2431
3384.19 2401
3384.74 2627
3385.28 2692
3385.83 2748
3386.38 2765
3386.93 2739
3387.48 2790
3388.03 2879
3388.58 2761
3389.12 2802
3389.67 2812
3390.22 2893
3390.77 3000
3391.32 2710
3391.87 2827
3392.42 2943
3392.97 2938
3393.52 2895
3394.06 2813
3394.61 2855
3395.16 2862
3395.71 2874
3396.26 2777
3396.81 2644
3397.36 2731
3397.91 2649
3398.46 2719
3399.01 2637
3399.56 2618
3400.11 2653
3400.66 2806
3401.21 2656
3401.76 2745
3402.31 2737
3402.86 2753
3403.41 2660
3403.96 2623
3404.51 2776
3405.06 2742
3405.61 2657
3406.16 2774
3406.71 2754
3407.26 2724
3407.81 2680
3408.36 2493
3408.91 2566
3409.46 2618
3410.01 2598
3410.56 2790
3411.11 2797
3411.66 2622
3412.21 2499
3412.76 2563
3413.31 2783
3413.86 2538
3414.41 2617
3414.96 2678
3415.51 2489
3416.07 2507
3416.62 2518
3417.17 2610
3417.72 2627
3418.27 2773
3418.82 2615
3419.37 2470
3419.92 2493
3420.47 2598
3421.03 2525
3421.58 2582
3422.13 2579
3422.68 2649
3423.23 2638
3423.78 2632
3424.33 2677
3424.89 2644
3425.44 2706
3425.99 2564
3426.54 2595
3427.09 2592
3427.65 2662
3428.20 2698
3428.75 2670
3429.30 2656
3429.85 2801
3430.41 2829
3430.96 2918
3431.51 2888
3432.06 2943
3432.61 2686
3433.17 2758
3433.72 2712
3434.27 2701
3434.82 2598
3435.38 2689
3435.93 2698
3436.48 2769
3437.03 2624
3437.59 2733
3438.14 2664
3438.69 2774
3439.24 2768
3439.80 2736
3440.35 2711
3440.90 2734
3441.46 2766
3442.01 2701
3442.56 2630
3443.11 2515
3443.67 2505
3444.22 2555
3444.77 2539
3445.33 2391
3445.88 2415
3446.43 2722
3446.99 2677
3447.54 2522
3448.09 2611
3448.65 2527
3449.20 2421
3449.76 2311
3450.31 2595
3450.86 2750
3451.42 2594
3451.97 2537
3452.52 2607
3453.08 2489
3453.63 2554
3454.19 2540
3454.74 2573
3455.29 2484
3455.85 2516
3456.40 2505
3456.96 2608
3457.51 2665
3458.07 2627
3458.62 2655
3459.17 2613
3459.73 2646
3460.28 2686
3460.84 2703
3461.39 2746
3461.95 2746
3462.50 2781
3463.06 2902
3463.61 2632
3464.17 2615
3464.72 2605
3465.27 2680
3465.83 2733
3466.38 2644
3466.94 2828
3467.49 2849
3468.05 2788
3468.61 3006
3469.16 2998
3469.72 2835
3470.27 2756
3470.83 2868
3471.38 2904
3471.94 2675
3472.49 2911
3473.05 2888
3473.60 2764
3474.16 2723
3474.71 2730
3475.27 2705
3475.83 2715
3476.38 2847
3476.94 2654
3477.49 2636
3478.05 2677
3478.61 2745
3479.16 2717
3479.72 2787
3480.27 3005
3480.83 2852
3481.39 2780
3481.94 2860
3482.50 2754
3483.05 2911
3483.61 2826
3484.17 2807
3484.72 2768
3485.28 2818
3485.84 2881
3486.39 2908
3486.95 2908
3487.51 3013
3488.06 2968
3488.62 2865
3489.18 3055
3489.73 3054
3490.29 3164
3490.85 3074
3491.40 3077
3491.96 2859
3492.52 2882
3493.08 3066
3493.63 3206
3494.19 3111
3494.75 3005
3495.30 2949
3495.86 3052
3496.42 3097
3496.98 3200
3497.53 3194
3498.09 3270
3498.65 3236
3499.21 3330
3499.76 3455
3500.32 3672
3500.88 4032
3501.44 4288
3501.99 4487
3502.55 4883
3503.11 5275
3503.67 5965
3504.23 6683
3504.78 7253
3505.34 7719
3505.90 8115
3506.46 8416
3507.02 8682
3507.58 8686
3508.13 8419
3508.69 7769
3509.25 7191
3509.81 6537
3510.37 5992
3510.93 5278
3511.48 4589
3512.04 4126
3512.60 3586
3513.16 3378
3513.72 3366
3514.28 2998
3514.84 2853
3515.40 2944
3515.95 2940
3516.51 2937
3517.07 2823
3517.63 2966
3518.19 3033
3518.75 2892
3519.31 2828
3519.87 2813
3520.43 2862
3520.99 2855
3521.55 2771
3522.11 2759
3522.67 2863
3523.22 2839
3523.78 2796
3524.34 2744
3524.90 2733
3525.46 2801
3526.02 2679
3526.58 2930
3527.14 2998
3527.70 2983
3528.26 3078
3528.82 2990
3529.38 2921
3529.94 2713
3530.50 2764
3531.06 2813
3531.62 2909
3532.18 2812
3532.74 2937
3533.30 2936
3533.86 3034
3534.42 3101
3534.98 3122
3535.54 3223
3536.11 3151
3536.67 3016
3537.23 3000
3537.79 3166
3538.35 3217
3538.91 3355
3539.47 3285
3540.03 3361
3540.59 3415
3541.15 3475
3541.71 3277
3542.27 3490
3542.84 3603
3543.40 3654
3543.96 3748
3544.52 3778
3545.08 3748
3545.64 3728
3546.20 3567
3546.76 3317
3547.33 3409
3547.89 3282
3548.45 3136
3549.01 3083
3549.57 2988
3550.13 2893
3550.69 2951
3551.26 2904
3551.82 2975
3552.38 2880
3552.94 2694
3553.50 2788
3554.07 2649
3554.63 2814
3555.19 2612
3555.75 2581
3556.31 2770
3556.88 2742
3557.44 2671
3558.00 2694
3558.56 2672
3559.13 2488
3559.69 2615
3560.25 2749
3560.81 2822
3561.38 3001
3561.94 2912
3562.50 2994
3563.06 3005
3563.63 2792
3564.19 2978
3564.75 2812
3565.31 2764
3565.88 2865
3566.44 2789
3567.00 2929
3567.57 2776
3568.13 2751
3568.69 2925
3569.26 2994
3569.82 2818
3570.38 2639
3570.95 2850
3571.51 2782
3572.07 2811
3572.64 2764
3573.20 2628
3573.76 2612
3574.33 2607
3574.89 2789
3575.45 2974
3576.02 2898
3576.58 2886
3577.14 2930
3577.71 2810
3578.27 2916
3578.84 2868
3579.40 2864
3579.96 2926
3580.53 2815
3581.09 2933
3581.66 3216
3582.22 3095
3582.78 3095
3583.35 3051
3583.91 3089
3584.48 3024
3585.04 3230
3585.61 3070
3586.17 3148
3586.74 3015
3587.30 2985
3587.86 2939
3588.43 2910
3588.99 2955
3589.56 2928
3590.12 2780
3590.69 2696
3591.25 2591
3591.82 2574
3592.38 2694
3592.95 2745
3593.51 2610
3594.08 2636
3594.64 2662
3595.21 2786
3595.77 2581
3596.34 2569
3596.90 2544
3597.47 2501
3598.04 2594
3598.60 2535
3599.17 2660
3599.73 2698
3600.30 2695
3600.86 2612
3601.43 2563
3601.99 2767
3602.56 2842
3603.13 2727
3603.69 2596
3604.26 2667
3604.82 2758
3605.39 2650
3605.96 2621
3606.52 2683
3607.09 2644
3607.65 2745
3608.22 2606
3608.79 2620
3609.35 2715
3609.92 2630
3610.49 2681
3611.05 2737
3611.62 2622
3612.19 2622
3612.75 2559
3613.32 2590
3613.89 2628
3614.45 2804
3615.02 3058
3615.59 3373
3616.15 3571
3616.72 3426
3617.29 3554
3617.85 3782
3618.42 4469
3618.99 4286
3619.55 4188
3620.12 4455
3620.69 4397
3621.26 4220
3621.82 4323
3622.39 3994
3622.96 3672
3623.53 3618
3624.09 3265
3624.66 3188
3625.23 3028
3625.80 2777
3626.36 2664
3626.93 2922
3627.50 2830
3628.07 2685
3628.63 2782
3629.20 2872
3629.77 2672
3630.34 2637
3630.91 2677
3631.47 2943
3632.04 3047
3632.61 3103
3633.18 3225
3633.75 3210
3634.32 3275
3634.88 3127
3635.45 3242
3636.02 3344
3636.59 3115
3637.16 3220
3637.73 2952
3638.29 2918
3638.86 2876
3639.43 2694
3640.00 2593
3640.57 2662
3641.14 2766
3641.71 2917
3642.28 2833
3642.84 2789
3643.41 2744
3643.98 2863
3644.55 2840
3645.12 2742
3645.69 2864
3646.26 2817
3646.83 2874
3647.40 2807
3647.97 2811
3648.54 2467
3649.11 2557
3649.68 2746
3650.25 2961
3650.81 2744
3651.38 2542
3651.95 2730
3652.52 2810
3653.09 2739
3653.66 2639
3654.23 2690
3654.80 2666
3655.37 2885
3655.94 2878
3656.51 2889
3657.08 2609
3657.65 2770
3658.22 2967
3658.79 2853
3659.36 2663
3659.93 2662
3660.50 2654
3661.07 2702
3661.64 2761
3662.22 2654
3662.79 2668
3663.36 2504
3663.93 2530
3664.50 2714
3665.07 2506
3665.64 2547
3666.21 2475
3666.78 2470
3667.35 2398
3667.92 2467
3668.49 2511
3669.06 2335
3669.64 2296
3670.21 2369
3670.78 2424
3671.35 2435
3671.92 2569
3672.49 2514
3673.06 2340
3673.63 2493
3674.21 2445
3674.78 2584
3675.35 2557
3675.92 2448
3676.49 2752
3677.06 2575
3677.63 2550
3678.21 2588
3678.78 2609
3679.35 2466
3679.92 2457
3680.49 2520
3681.07 2497
3681.64 2335
3682.21 2420
3682.78 2453
3683.35 2414
3683.93 2402
3684.50 2365
3685.07 2270
3685.64 2392
3686.21 2342
3686.79 2266
3687.36 2522
3687.93 2296
3688.50 2365
3689.08 2574
3689.65 2440
3690.22 2454
3690.80 2192
3691.37 2377
3691.94 2526
3692.51 2421
3693.09 2549
3693.66 2483
3694.23 2385
3694.81 2597
3695.38 2522
3695.95 2306
3696.52 2336
3697.10 2564
3697.67 2509
3698.24 2475
3698.82 2357
3699.39 2411
3699.96 2475
3700.54 2598
3701.11 2499
3701.68 2442
3702.26 2333
3702.83 2268
3703.41 2346
3703.98 2445
3704.55 2450
3705.13 2225
3705.70 2291
3706.27 2362
3706.85 2404
3707.42 2343
3708.00 2459
3708.57 2399
3709.14 2376
3709.72 2335
3710.29 2333
3710.87 2289
3711.44 2563
3712.02 2511
3712.59 2373
3713.16 2389
3713.74 2446
3714.31 2501
3714.89 2418
3715.46 2466
3716.04 2425
3716.61 2375
3717.19 2400
3717.76 2296
3718.34 2500
3718.91 2422
3719.49 2488
3720.06 2584
3720.64 2403
3721.21 2289
3721.79 2354
3722.36 2484
3722.94 2466
3723.51 2385
3724.09 2343
3724.66 2235
3725.24 2252
3725.81 2262
3726.39 2294
3726.96 2172
3727.54 2322
3728.12 2424
3728.69 2497
3729.27 2522
3729.84 2541
3730.42 2536
3730.99 2639
3731.57 2538
3732.15 2490
3732.72 2585
3733.30 2678
3733.87 2701
3734.45 2522
3735.03 2697
3735.60 2592
3736.18 2601
3736.75 2586
3737.33 2446
3737.91 2427
3738.48 2671
3739.06 2563
3739.64 2226
3740.21 2253
3740.79 2277
3741.37 2521
3741.94 2444
3742.52 2467
3743.10 2210
3743.67 2290
3744.25 2428
3744.83 2515
3745.40 2344
3745.98 2470
3746.56 2443
3747.13 2263
3747.71 2402
3748.29 2370
3748.87 2302
3749.44 2252
3750.02 2153
3750.60 2264
3751.17 2266
3751.75 2283
3752.33 2338
3752.91 2263
3753.48 2186
3754.06 2374
3754.64 2334
3755.22 2319
3755.80 2266
3756.37 2166
3756.95 2245
3757.53 2341
3758.11 2427
3758.68 2365
3759.26 2211
3759.84 2311
3760.42 2352
3761.00 2360
3761.58 2313
3762.15 2205
3762.73 2247
3763.31 2331
3763.89 2201
3764.47 2431
3765.04 2482
3765.62 2367
3766.20 2363
3766.78 2230
3767.36 2214
3767.94 2247
3768.52 2251
3769.10 2366
3769.67 2421
3770.25 2341
3770.83 2483
3771.41 2499
3771.99 2464
3772.57 2345
3773.15 2511
3773.73 2580
3774.31 2467
3774.89 2442
3775.46 2480
3776.04 2655
3776.62 2408
3777.20 2395
3777.78 2180
3778.36 2381
3778.94 2301
3779.52 2197
3780.10 2284
3780.68 2313
3781.26 2301
3781.84 2185
3782.42 2360
3783.00 2185
3783.58 2227
3784.16 2157
3784.74 2076
3785.32 2158
3785.90 2267
3786.48 2153
3787.06 2154
3787.64 2148
3788.22 2210
3788.80 2232
3789.38 2262
3789.96 2191
3790.54 2191
3791.12 2292
3791.70 2136
3792.28 2252
3792.86 2394
3793.44 2390
3794.02 2334
3794.60 2226
3795.18 2223
3795.77 2350
3796.35 2515
3796.93 2431
3797.51 2418
3798.09 2384
3798.67 2546
3799.25 2410
3799.83 2567
3800.41 2510
3800.99 2378
3801.58 2399
3802.16 2300
3802.74 2285
3803.32 2500
3803.90 2464
3804.48 2501
3805.06 2755
3805.65 2842
3806.23 2637
3806.81 2582
3807.39 2475
3807.97 2487
3808.55 2811
3809.14 2664
3809.72 2544
3810.30 2610
3810.88 2617
3811.46 2609
3812.05 2791
3812.63 2666
3813.21 2574
3813.79 2584
3814.37 2466
3814.96 2533
3815.54 2782
3816.12 2625
3816.70 2504
3817.29 2534
3817.87 2483
3818.45 2580
3819.03 2551
3819.62 2391
3820.20 2474
3820.78 2381
3821.36 2145
3821.95 2237
3822.53 2180
3823.11 2283
3823.70 2217
3824.28 2291
3824.86 2285
3825.45 2242
3826.03 2150
3826.61 2361
3827.19 2242
3827.78 2333
3828.36 2329
3828.94 2121
3829.53 2086
3830.11 2243
3830.69 2135
3831.28 2050
3831.86 2189
3832.45 2269
3833.03 2247
3833.61 2249
3834.20 2101
3834.78 2152
3835.36 2187
3835.95 2293
3836.53 2277
3837.12 2225
3837.70 2159
3838.28 2129
3838.87 2086
3839.45 2127
3840.04 2074
3840.62 2166
3841.20 2286
3841.79 2257
3842.37 2148
3842.96 2310
3843.54 2191
3844.13 2127
3844.71 2243
3845.30 2195
3845.88 2070
3846.47 2088
3847.05 2145
3847.63 2266
3848.22 2214
3848.80 2212
3849.39 2237
3849.97 2230
3850.56 2443
3851.14 2266
3851.73 2120
3852.31 2234
3852.90 2324
3853.48 2338
3854.07 2338
3854.66 2268
3855.24 2242
3855.83 2024
3856.41 2270
3857.00 2375
3857.58 2306
3858.17 2403
3858.75 2400
3859.34 2347
3859.92 2578
3860.51 2750
3861.10 2726
3861.68 2684
3862.27 2880
3862.85 3061
3863.44 3043
3864.03 3003
3864.61 3031
3865.20 2864
3865.78 2743
3866.37 2589
3866.96 2656
3867.54 2569
3868.13 2519
3868.72 2540
3869.30 2534
3869.89 2356
3870.47 2296
3871.06 2326
3871.65 2259
3872.23 2245
3872.82 2281
3873.41 2314
3873.99 2292
3874.58 2380
3875.17 2268
3875.76 2458
3876.34 2330
3876.93 2285
3877.52 2169
3878.10 2292
3878.69 2428
3879.28 2299
3879.86 2304
3880.45 2251
3881.04 2228
3881.63 2159
3882.21 2264
3882.80 2307
3883.39 2131
3883.98 2127
3884.56 2058
3885.15 2088
3885.74 2081
3886.33 2032
3886.91 2109
3887.50 2127
3888.09 2144
3888.68 2210
3889.27 2122
3889.85 2255
3890.44 2153
3891.03 2152
3891.62 2144
3892.21 2199
3892.79 2136
3893.38 2307
3893.97 2014
3894.56 2081
3895.15 2230
3895.74 2234
3896.32 2162
3896.91 2024
3897.50 2158
3898.09 2338
3898.68 2252
3899.27 2355
3899.86 2529
3900.45 2412
3901.03 2404
3901.62 2504
3902.21 2451
3902.80 2306
3903.39 2441
3903.98 2440
3904.57 2445
3905.16 2258
3905.75 2052
3906.34 2167
3906.92 2153
3907.51 2158
3908.10 2208
3908.69 2107
3909.28 1996
3909.87 1984
3910.46 1947
3911.05 1985
3911.64 2060
3912.23 2220
3912.82 2346
3913.41 2114
3914.00 2015
3914.59 2018
3915.18 2168
3915.77 2218
3916.36 2052
3916.95 1975
3917.54 2011
3918.13 2008
3918.72 2016
3919.31 2216
3919.90 2117
3920.49 2118
3921.08 2247
3921.67 2055
3922.26 2066
3922.85 2136
3923.44 2170
3924.03 2138
3924.62 2178
3925.21 2152
3925.80 2131
3926.40 2091
3926.99 2051
3927.58 2116
3928.17 2062
3928.76 2180
3929.35 2064
3929.94 2070
3930.53 2032
3931.12 2084
3931.71 2024
3932.30 2021
3932.90 1977
3933.49 2019
3934.08 2122
3934.67 2005
3935.26 1992
3935.85 2098
3936.44 1854
3937.04 1907
3937.63 1981
3938.22 1907
3938.81 2015
3939.40 2179
3939.99 2106
3940.59 2077
3941.18 2283
3941.77 2403
3942.36 2235
3942.95 2243
3943.55 2154
3944.14 2187
3944.73 2185
3945.32 2262
3945.91 2149
3946.51 2031
3947.10 2097
3947.69 2178
3948.28 2002
3948.88 1952
3949.47 1897
3950.06 2036
3950.65 2074
3951.25 2067
3951.84 1945
3952.43 2043
3953.02 2096
3953.62 2007
3954.21 2004
3954.80 1979
3955.40 2063
3955.99 2151
3956.58 2182
3957.17 2040
3957.77 2040
3958.36 2291
3958.95 2209
3959.55 2105
3960.14 2112
3960.73 2154
3961.33 2097
3961.92 2098
3962.51 2092
3963.11 2016
3963.70 2122
3964.29 2063
3964.89 2051
3965.48 2027
3966.08 2180
3966.67 2244
3967.26 2207
3967.86 2077
3968.45 1999
3969.04 1985
3969.64 2032
3970.23 2121
3970.83 2097
3971.42 1959
3972.01 2003
3972.61 1999
3973.20 2062
3973.80 1912
3974.39 1934
3974.99 1963
3975.58 2060
3976.18 1992
3976.77 1981
3977.36 2050
3977.96 2135
3978.55 1997
3979.15 1975
3979.74 2068
3980.34 1997
3980.93 2156
3981.53 2206
3982.12 2125
3982.72 2196
3983.31 2113
3983.91 2067
3984.50 2114
3985.10 2229
3985.69 2059
3986.29 2084
3986.88 2183
3987.48 2099
3988.07 2078
3988.67 1918
3989.26 2003
3989.86 2053
3990.46 1990
3991.05 2012
3991.65 2178
3992.24 2217
3992.84 2116
3993.43 2039
3994.03 2075
3994.63 2097
3995.22 2157
3995.82 2214
3996.41 2218
3997.01 2136
3997.61 2352
3998.20 2122
3998.80 2124
3999.39 2090
3999.99 2331
4000.59 2308
4001.18 2172
4001.78 2181
4002.38 2090
4002.97 2168
4003.57 2109
4004.17 2134
4004.76 2251
4005.36 2276
4005.96 2258
4006.55 2184
4007.15 2257
4007.75 2227
4008.34 2196
4008.94 2128
4009.54 2178
4010.13 2265
4010.73 2192
4011.33 2239
4011.93 2234
4012.52 2165
4013.12 2248
4013.72 2289
4014.31 2313
4014.91 2255
4015.51 2178
4016.11 2074
4016.70 2159
4017.30 2301
4017.90 2163
4018.50 2237
4019.09 2325
4019.69 2182
4020.29 2274
4020.89 2257
4021.49 2248
4022.08 2304
4022.68 2254
4023.28 2241
4023.88 2238
4024.48 2278
4025.07 2490
4025.67 2495
4026.27 2502
4026.87 2625
4027.47 2814
4028.06 2885
4028.66 3164
4029.26 3221
4029.86 3116
4030.46 3380
4031.06 3334
4031.66 3322
4032.25 3160
4032.85 2848
4033.45 2620
4034.05 2654
4034.65 2578
4035.25 2308
4035.85 2338
4036.45 2244
4037.05 2249
4037.64 2103
4038.24 2137
4038.84 2153
4039.44 2209
4040.04 2096
4040.64 2142
4041.24 2081
4041.84 2026
4042.44 2177
4043.04 2152
4043.64 2233
4044.24 2269
4044.84 2263
4045.44 2116
4046.04 2156
4046.64 2276
4047.24 2196
4047.84 2316
4048.44 2445
4049.03 2371
4049.63 2387
4050.23 2468
4050.83 2397
4051.43 2314
4052.04 2248
4052.64 2383
4053.24 2399
4053.84 2315
4054.44 2436
4055.04 2269
4055.64 2222
4056.24 2289
4056.84 2282
4057.44 2171
4058.04 2277
4058.64 2162
4059.24 2343
4059.84 2256
4060.44 2155
4061.04 2186
4061.64 2135
4062.24 1999
4062.85 1973
4063.45 2067
4064.05 2147
4064.65 2065
4065.25 2083
4065.85 2195
4066.45 2236
4067.05 2164
4067.65 2250
4068.26 2372
4068.86 2440
4069.46 2439
4070.06 2384
4070.66 2223
4071.26 2104
4071.86 2176
4072.47 2111
4073.07 2043
4073.67 2099
4074.27 2035
4074.87 2066
4075.47 1928
4076.08 1862
4076.68 2068
4077.28 1954
4077.88 1994
4078.48 2025
4079.09 2164
4079.69 2119
4080.29 2186
4080.89 2020
4081.50 1882
4082.10 2108
4082.70 2089
4083.30 2040
4083.91 1937
4084.51 2113
4085.11 2125
4085.71 2039
4086.32 1970
4086.92 2204
4087.52 2054
4088.12 2025
4088.73 2091
4089.33 2152
4089.93 2112
4090.54 1984
4091.14 1936
4091.74 2046
4092.35 2040
4092.95 1932
4093.55 1972
4094.15 1994
4094.76 1990
4095.36 2115
4095.96 2074
4096.57 1919
4097.17 2185
4097.78 2124
4098.38 1981
4098.98 1993
4099.59 1935
4100.19 2010
4100.79 1968
4101.40 2248
4102.00 2160
4102.61 1968
4103.21 1978
4103.81 1979
4104.42 1949
4105.02 1902
4105.63 2139
4106.23 2070
4106.83 2094
4107.44 1939
4108.04 1958
4108.65 2051
4109.25 2044
4109.85 2130
4110.46 1955
4111.06 1944
4111.67 2005
4112.27 1999
4112.88 2086
4113.48 2085
4114.09 1860
4114.69 1974
4115.30 2011
4115.90 1987
4116.51 1971
4117.11 1871
4117.72 2004
4118.32 1968
4118.93 2044
4119.53 1972
4120.14 1977
4120.74 2089
4121.35 2187
4121.95 2226
4122.56 2065
4123.16 2025
4123.77 2027
4124.37 1996
4124.98 2113
4125.59 2162
4126.19 2014
4126.80 2145
4127.40 2090
4128.01 1985
4128.61 1989
4129.22 2085
4129.83 2161
4130.43 2233
4131.04 2057
4131.64 2095
4132.25 2094
4132.86 1913
4133.46 1895
4134.07 1992
4134.67 2074
4135.28 2064
4135.89 2291
4136.49 2371
4137.10 2350
4137.71 2317
4138.31 2271
4138.92 2413
4139.53 2395
4140.13 2666
4140.74 2687
4141.35 2515
4141.95 2678
4142.56 2688
4143.17 2665
4143.77 2743
4144.38 2731
4144.99 2699
4145.59 2580
4146.20 2591
4146.81 2565
4147.42 2342
4148.02 2363
4148.63 2337
4149.24 2187
4149.84 1969
4150.45 2061
4151.06 2013
4151.67 1982
4152.27 1963
4152.88 1850
4153.49 1915
4154.10 1945
4154.70 1758
4155.31 1895
4155.92 1924
4156.53 1901
4157.14 1970
4157.74 1796
4158.35 1818
4158.96 1872
4159.57 1746
4160.18 1802
4160.78 1782
4161.39 1948
4162.00 1967
4162.61 1929
4163.22 1994
4163.83 2060
4164.43 1917
4165.04 1982
4165.65 2143
4166.26 2027
4166.87 1975
4167.48 2122
4168.09 2075
4168.69 2086
4169.30 1943
4169.91 1968
4170.52 2156
4171.13 2177
4171.74 2125
4172.35 2008
4172.96 2067
4173.57 2102
4174.17 2199
4174.78 2328
4175.39 2189
4176.00 2159
4176.61 2132
4177.22 2145
4177.83 2300
4178.44 2445
4179.05 2404
4179.66 2449
4180.27 2297
4180.88 2437
4181.49 2330
4182.10 2251
4182.71 2213
4183.32 2224
4183.93 2145
4184.54 2095
4185.15 2217
4185.76 2086
4186.37 2220
4186.98 1980
4187.59 1892
4188.20 2078
4188.81 1947
4189.42 1869
4190.03 2034
4190.64 1960
4191.25 1827
4191.86 1919
4192.47 2061
4193.08 2068
4193.69 2176
4194.30 2305
4194.91 2349
4195.52 2225
4196.13 2184
4196.74 2193
4197.35 2186
4197.97 2287
4198.58 2167
4199.19 2181
4199.80 2047
4200.41 2117
4201.02 2052
4201.63 2090
4202.24 2154
4202.85 2019
4203.47 2043
4204.08 2035
4204.69 2107
4205.30 2108
4205.91 2128
4206.52 1989
4207.13 2089
4207.75 2014
4208.36 2146
4208.97 1995
4209.58 2041
4210.19 2047
4210.80 2055
4211.42 1959
4212.03 1954
4212.64 2070
4213.25 2135
4213.86 1958
4214.48 1911
4215.09 2011
4215.70 1965
4216.31 2100
4216.92 2163
4217.54 2230
4218.15 2466
4218.76 2436
4219.37 2391
4219.99 2481
4220.60 2596
4221.21 2570
4221.82 2651
4222.44 2476
4223.05 2497
4223.66 2706
4224.28 2446
4224.89 2306
4225.50 2289
4226.11 2233
4226.73 2187
4227.34 2182
4227.95 2119
4228.57 2124
4229.18 2047
4229.79 2118
4230.41 2196
4231.02 2035
4231.63 2064
4232.25 2046
4232.86 2208
4233.47 2207
4234.09 2217
4234.70 2117
4235.31 2188
4235.93 2142
4236.54 2231
4237.15 2258
4237.77 2135
4238.38 2046
4239.00 2059
4239.61 2051
4240.22 2005
4240.84 1936
4241.45 2055
4242.07 1910
4242.68 1959
4243.29 1960
4243.91 2051
4244.52 2024
4245.14 2116
4245.75 2099
4246.37 2201
4246.98 2155
4247.59 2113
4248.21 2339
4248.82 2265
4249.44 2363
4250.05 2335
4250.67 2280
4251.28 2297
4251.90 2185
4252.51 2213
4253.13 2351
4253.74 2221
4254.36 2071
4254.97 2211
4255.59 2159
4256.20 2343
4256.82 2297
4257.43 2184
4258.05 2099
4258.66 2052
4259.28 2239
4259.89 2280
4260.51 2038
4261.12 2001
4261.74 1962
4262.35 1901
4262.97 2012
4263.59 2004
4264.20 2055
4264.82 2149
4265.43 2047
4266.05 1999
4266.66 1849
4267.28 1986
4267.90 2058
4268.51 1978
4269.13 1855
4269.74 1953
4270.36 1979
4270.98 2026
4271.59 2100
4272.21 1967
4272.83 1855
4273.44 1974
4274.06 2030
4274.68 1987
4275.29 1987
4275.91 1978
4276.52 2036
4277.14 2103
4277.76 2189
4278.37 2205
4278.99 2249
4279.61 2211
4280.23 2086
4280.84 2048
4281.46 2016
4282.08 2020
4282.69 2049
4283.31 1939
4283.93 1826
4284.54 1958
4285.16 1899
4285.78 1876
4286.40 1841
4287.01 1789
4287.63 1768
4288.25 1858
4288.87 1910
4289.48 1862
4290.10 1886
4290.72 1872
4291.34 1952
4291.95 1913
4292.57 1877
4293.19 1954
4293.81 2002
4294.42 2063
4295.04 1849
4295.66 1953
4296.28 1867
4296.90 1908
4297.51 1922
4298.13 1928
4298.75 1932
4299.37 1774
4299.99 1867
4300.61 1946
4301.22 2026
4301.84 1930
4302.46 1817
4303.08 1856
4303.70 1763
4304.32 1971
4304.94 1922
4305.55 1934
4306.17 2013
4306.79 1943
4307.41 1941
4308.03 1901
4308.65 1900
4309.27 1931
4309.89 1975
4310.50 1756
4311.12 1779
4311.74 1905
4312.36 1881
4312.98 1975
4313.60 1843
4314.22 1803
4314.84 1806
4315.46 1915
4316.08 1804
4316.70 1762
4317.32 1779
4317.94 1834
4318.56 1819
4319.18 1915
4319.80 1831
4320.42 1756
4321.04 1809
4321.65 1860
4322.27 1825
4322.89 1824
4323.51 1745
4324.13 1845
4324.75 1936
4325.37 1817
4325.99 1718
4326.62 1727
4327.24 1758
4327.86 1811
4328.48 1861
4329.10 1775
4329.72 1673
4330.34 1846
4330.96 1685
4331.58 1719
4332.20 1721
4332.82 1747
4333.44 1775
4334.06 1768
4334.68 1762
4335.30 1767
4335.92 1634
4336.54 1654
4337.16 1628
4337.79 1741
4338.41 1579
4339.03 1640
4339.65 1781
4340.27 1817
4340.89 1778
4341.51 1744
4342.13 1708
4342.76 1675
4343.38 1901
4344.00 1750
4344.62 1774
4345.24 1840
4345.86 1839
4346.48 1780
4347.11 1824
4347.73 1857
4348.35 1834
4348.97 1850
4349.59 1711
4350.22 1724
4350.84 1690
4351.46 1811
4352.08 1754
4352.70 1718
4353.33 1660
4353.95 1748
4354.57 1793
4355.19 1761
4355.81 1773
4356.44 1673
4357.06 1886
4357.68 1796
4358.30 1530
4358.93 1641
4359.55 1717
4360.17 1761
4360.79 1677
4361.42 1601
4362.04 1807
4362.66 1793
4363.28 1669
4363.91 1772
4364.53 1776
4365.15 1686
4365.78 1677
4366.40 1640
4367.02 1685
4367.65 1686
4368.27 1608
4368.89 1591
4369.52 1628
4370.14 1651
4370.76 1628
4371.39 1613
4372.01 1713
4372.63 1609
4373.26 1676
4373.88 1664
4374.50 1660
4375.13 1769
4375.75 1567
4376.37 1569
4377.00 1654
4377.62 1555
4378.25 1650
4378.87 1752
4379.49 1765
4380.12 1667
4380.74 1817
4381.37 1827
4381.99 1809
4382.61 1784
4383.24 1717
4383.86 1621
4384.49 1715
4385.11 1605
4385.74 1595
4386.36 1693
4386.98 1785
4387.61 1890
4388.23 1791
4388.86 1675
4389.48 1730
4390.11 1665
4390.73 1564
4391.36 1628
4391.98 1691
4392.61 1571
4393.23 1643
4393.86 1638
4394.48 1650
4395.11 1576
4395.73 1561
4396.36 1653
4396.98 1590
4397.61 1727
4398.23 1684
4398.86 1611
4399.48 1668
4400.11 1611
4400.74 1655
4401.36 1616
4401.99 1764
4402.61 1865
4403.24 1825
4403.86 1723
4404.49 1727
4405.11 1813
4405.74 1837
4406.37 1710
4406.99 1640
4407.62 1583
4408.24 1787
4408.87 1817
4409.50 1757
4410.12 1717
4410.75 1661
4411.38 1663
4412.00 1724
4412.63 1609
4413.25 1521
4413.88 1607
4414.51 1614
4415.13 1569
4415.76 1640
4416.39 1562
4417.01 1658
4417.64 1705
4418.27 1562
4418.89 1559
4419.52 1580
4420.15 1661
4420.77 1681
4421.40 1829
4422.03 1601
4422.66 1566
4423.28 1668
4423.91 1678
4424.54 1633
4425.16 1674
4425.79 1594
4426.42 1500
4427.05 1620
4427.67 1671
4428.30 1679
4428.93 1627
4429.56 1567
4430.18 1538
4430.81 1551
4431.44 1678
4432.07 1637
4432.69 1637
4433.32 1706
4433.95 1710
4434.58 1620
4435.21 1614
4435.83 1689
4436.46 1783
4437.09 1734
4437.72 1717
4438.35 1686
4438.97 1572
4439.60 1587
4440.23 1675
4440.86 1603
4441.49 1593
4442.12 1587
4442.74 1601
4443.37 1609
4444.00 1612
4444.63 1547
4445.26 1597
4445.89 1710
4446.52 1690
4447.14 1632
4447.77 1714
4448.40 1707
4449.03 1720
4449.66 1681
4450.29 1774
4450.92 1735
4451.55 1760
4452.18 1649
4452.81 1721
4453.44 1736
4454.06 1661
4454.69 1609
4455.32 1594
4455.95 1609
4456.58 1600
4457.21 1580
4457.84 1568
4458.47 1603
4459.10 1643
4459.73 1545
4460.36 1657
4460.99 1583
4461.62 1601
4462.25 1624
4462.88 1402
4463.51 1584
4464.14 1560
4464.77 1603
4465.40 1499
4466.03 1473
4466.66 1583
4467.29 1691
4467.92 1558
4468.55 1609
4469.18 1668
4469.81 1671
4470.44 1658
4471.07 1749
4471.70 1769
4472.33 1690
4472.96 1647
4473.59 1663
4474.22 1735
4474.86 1581
4475.49 1654
4476.12 1655
4476.75 1683
4477.38 1633
4478.01 1725
4478.64 1607
4479.27 1675
4479.90 1475
4480.53 1607
4481.17 1618
4481.80 1623
4482.43 1657
4483.06 1559
4483.69 1574
4484.32 1595
4484.95 1585
4485.58 1562
4486.22 1631
4486.85 1689
4487.48 1579
4488.11 1625
4488.74 1491
4489.37 1471
4490.01 1587
4490.64 1537
4491.27 1430
4491.90 1449
4492.53 1651
4493.17 1609
4493.80 1625
4494.43 1538
4495.06 1465
4495.70 1457
4496.33 1532
4496.96 1488
4497.59 1398
4498.22 1565
4498.86 1562
4499.49 1587
4500.12 1597
4500.75 1591
4501.39 1653
4502.02 1634
4502.65 1658
4503.29 1554
4503.92 1573
4504.55 1578
4505.18 1572
4505.82 1527
4506.45 1584
4507.08 1788
4507.72 1738
4508.35 1714
4508.98 1611
4509.62 1582
4510.25 1615
4510.88 1600
4511.52 1665
4512.15 1629
4512.78 1536
4513.42 1596
4514.05 1626
4514.68 1610
4515.32 1645
4515.95 1725
4516.58 1559
4517.22 1700
4517.85 1691
4518.48 1623
4519.12 1541
4519.75 1610
4520.39 1605
4521.02 1583
4521.65 1646
4522.29 1633
4522.92 1628
4523.56 1755
4524.19 1644
4524.83 1614
4525.46 1600
4526.09 1712
4526.73 1748
4527.36 1838
4528.00 1823
4528.63 1884
4529.27 1967
4529.90 2239
4530.54 2329
4531.17 2492
4531.81 2356
4532.44 2417
4533.07 2700
4533.71 2716
4534.34 2631
4534.98 2479
4535.61 2523
4536.25 2327
4536.88 2062
4537.52 1932
4538.16 1937
4538.79 1780
4539.43 1745
4540.06 1697
4540.70 1591
4541.33 1664
4541.97 1715
4542.60 1673
4543.24 1618
4543.87 1576
4544.51 1644
4545.15 1780
4545.78 1670
4546.42 1629
4547.05 1579
4547.69 1565
4548.32 1660
4548.96 1574
4549.60 1610
4550.23 1713
4550.87 1592
4551.50 1641
4552.14 1612
4552.78 1561
4553.41 1750
4554.05 1586
4554.69 1596
4555.32 1643
4555.96 1745
4556.60 1633
4557.23 1510
4557.87 1564
4558.51 1602
4559.14 1654
4559.78 1656
4560.42 1670
4561.05 1644
4561.69 1600
4562.33 1557
4562.96 1592
4563.60 1759
4564.24 1707
4564.87 1682
4565.51 1630
4566.15 1670
4566.79 1768
4567.42 1965
4568.06 1783
4568.70 1757
4569.33 1881
4569.97 1975
4570.61 1910
4571.25 1790
4571.88 1752
4572.52 1785
4573.16 1824
4573.80 1800
4574.44 1801
4575.07 1594
4575.71 1610
4576.35 1671
4576.99 1667
4577.62 1537
4578.26 1707
4578.90 1639
4579.54 1704
4580.18 1580
4580.82 1574
4581.45 1622
4582.09 1634
4582.73 1633
4583.37 1721
4584.01 1591
4584.65 1762
4585.28 1717
4585.92 1592
4586.56 1566
4587.20 1680
4587.84 1662
4588.48 1620
4589.12 1671
4589.75 1480
4590.39 1490
4591.03 1585
4591.67 1565
4592.31 1540
4592.95 1562
4593.59 1539
4594.23 1580
4594.87 1528
4595.51 1591
4596.15 1520
4596.78 1396
4597.42 1495
4598.06 1542
4598.70 1512
4599.34 1485
4599.98 1591
4600.62 1640
4601.26 1683
4601.90 1604
4602.54 1865
4603.18 1954
4603.82 1754
4604.46 1832
4605.10 1920
4605.74 1876
4606.38 1913
4607.02 1890
4607.66 1936
4608.30 2015
4608.94 1791
4609.58 1701
4610.22 1728
4610.86 1768
4611.50 1682
4612.14 1733
4612.78 1622
4613.42 1661
4614.06 1563
4614.70 1564
4615.34 1735
4615.98 1725
4616.63 1757
4617.27 1620
4617.91 1602
4618.55 1665
4619.19 1539
4619.83 1566
4620.47 1569
4621.11 1450
4621.75 1570
4622.39 1442
4623.03 1506
4623.68 1499
4624.32 1524
4624.96 1554
4625.60 1623
4626.24 1483
4626.88 1636
4627.52 1546
4628.17 1522
4628.81 1566
4629.45 1473
4630.09 1439
4630.73 1495
4631.37 1533
4632.02 1649
4632.66 1669
4633.30 1560
4633.94 1661
4634.58 1653
4635.22 1638
4635.87 1515
4636.51 1505
4637.15 1455
4637.79 1629
4638.44 1546
4639.08 1573
4639.72 1612
4640.36 1608
4641.00 1556
4641.65 1577
4642.29 1550
4642.93 1407
4643.57 1474
4644.22 1495
4644.86 1607
4645.50 1475
4646.15 1568
4646.79 1631
4647.43 1557
4648.07 1520
4648.72 1510
4649.36 1515
4650.00 1449
4650.65 1579
4651.29 1576
4651.93 1439
4652.57 1526
4653.22 1525
4653.86 1486
4654.50 1424
4655.15 1563
4655.79 1607
4656.44 1566
4657.08 1526
4657.72 1566
4658.37 1589
4659.01 1578
4659.65 1482
4660.30 1567
4660.94 1573
4661.58 1533
4662.23 1509
4662.87 1519
4663.52 1461
4664.16 1634
4664.80 1548
4665.45 1557
4666.09 1528
4666.74 1600
4667.38 1453
4668.02 1389
4668.67 1483
4669.31 1526
4669.96 1604
4670.60 1474
4671.25 1581
4671.89 1459
4672.54 1451
4673.18 1389
4673.83 1511
4674.47 1498
4675.11 1412
4675.76 1417
4676.40 1451
4677.05 1475
4677.69 1445
4678.34 1341
4678.98 1538
4679.63 1485
4680.27 1402
4680.92 1487
4681.56 1517
4682.21 1567
4682.85 1496
4683.50 1597
4684.15 1542
4684.79 1581
4685.44 1577
4686.08 1628
4686.73 1475
4687.37 1509
4688.02 1383
4688.66 1426
4689.31 1475
4689.96 1507
4690.60 1495
4691.25 1363
4691.89 1378
4692.54 1333
4693.19 1498
4693.83 1429
4694.48 1500
4695.12 1341
4695.77 1486
4696.42 1606
4697.06 1505
4697.71 1437
4698.36 1491
4699.00 1514
4699.65 1424
4700.29 1477
4700.94 1449
4701.59 1489
4702.23 1477
4702.88 1547
4703.53 1552
4704.17 1411
4704.82 1428
4705.47 1532
4706.11 1568
4706.76 1616
4707.41 1816
4708.06 1702
4708.70 1771
4709.35 1852
4710.00 1868
4710.64 1791
4711.29 1824
4711.94 1746
4712.59 1730
4713.23 1808
4713.88 1739
4714.53 1555
4715.18 1512
4715.82 1548
4716.47 1569
4717.12 1537
4717.77 1500
4718.41 1533
4719.06 1486
4719.71 1468
4720.36 1485
4721.01 1456
4721.65 1569
4722.30 1446
4722.95 1440
4723.60 1520
4724.25 1476
4724.89 1548
4725.54 1482
4726.19 1515
4726.84 1429
4727.49 1483
4728.14 1484
4728.78 1515
4729.43 1458
4730.08 1437
4730.73 1480
4731.38 1346
4732.03 1404
4732.68 1420
4733.32 1391
4733.97 1439
4734.62 1407
4735.27 1233
4735.92 1348
4736.57 1422
4737.22 1352
4737.87 1398
4738.52 1526
4739.16 1390
4739.81 1413
4740.46 1531
4741.11 1486
4741.76 1488
4742.41 1472
4743.06 1520
4743.71 1482
4744.36 1675
4745.01 1569
4745.66 1438
4746.31 1510
4746.96 1495
4747.61 1490
4748.26 1476
4748.91 1614
4749.56 1688
4750.21 1549
4750.86 1708
4751.51 1634
4752.16 1720
4752.81 1723
4753.46 1812
4754.11 1680
4754.76 1683
4755.41 1662
4756.06 1516
4756.71 1471
4757.36 1448
4758.01 1462
4758.66 1434
4759.31 1474
4759.96 1443
4760.61 1356
4761.26 1384
4761.91 1409
4762.56 1490
4763.22 1424
4763.87 1335
4764.52 1454
4765.17 1501
4765.82 1409
4766.47 1460
4767.12 1350
4767.77 1375
4768.42 1431
4769.07 1379
4769.73 1379
4770.38 1278
4771.03 1272
4771.68 1392
4772.33 1341
4772.98 1324
4773.63 1303
4774.29 1404
4774.94 1389
4775.59 1314
4776.24 1404
4776.89 1512
4777.54 1476
4778.20 1501
4778.85 1478
4779.50 1395
4780.15 1393
4780.80 1386
4781.46 1384
4782.11 1411
4782.76 1514
4783.41 1430
4784.06 1364
4784.72 1510
4785.37 1338
4786.02 1437
4786.67 1481
4787.33 1406
4787.98 1417
4788.63 1442
4789.28 1397
4789.94 1505
4790.59 1466
4791.24 1302
4791.89 1309
4792.55 1426
4793.20 1439
4793.85 1467
4794.51 1513
4795.16 1368
4795.81 1371
4796.47 1337
4797.12 1355
4797.77 1438
4798.42 1403
4799.08 1470
4799.73 1375
4800.38 1352
4801.04 1374
4801.69 1367
4802.35 1313
4803.00 1306
4803.65 1319
4804.31 1324
4804.96 1346
4805.61 1405
4806.27 1486
4806.92 1543
4807.57 1327
4808.23 1275
4808.88 1270
4809.54 1346
4810.19 1414
4810.84 1335
4811.50 1402
4812.15 1418
4812.81 1370
4813.46 1301
4814.12 1328
4814.77 1351
4815.42 1400
4816.08 1318
4816.73 1385
4817.39 1288
4818.04 1430
4818.70 1436
4819.35 1303
4820.01 1261
4820.66 1382
4821.32 1493
4821.97 1499
4822.63 1404
4823.28 1500
4823.94 1479
4824.59 1548
4825.25 1431
4825.90 1477
4826.56 1509
4827.21 1580
4827.87 1435
4828.52 1455
4829.18 1543
4829.83 1507
4830.49 1448
4831.14 1484
4831.80 1536
4832.45 1569
4833.11 1466
4833.76 1616
4834.42 1550
4835.08 1566
4835.73 1570
4836.39 1443
4837.04 1536
4837.70 1551
4838.36 1645
4839.01 1636
4839.67 1566
4840.32 1557
4840.98 1538
4841.64 1558
4842.29 1598
4842.95 1523
4843.60 1464
4844.26 1432
4844.92 1416
4845.57 1427
4846.23 1465
4846.89 1382
4847.54 1483
4848.20 1529
4848.86 1414
4849.51 1254
4850.17 1339
4850.83 1470
4851.48 1497
4852.14 1439
4852.80 1408
4853.45 1515
4854.11 1528
4854.77 1465
4855.43 1373
4856.08 1444
4856.74 1375
4857.40 1459
4858.05 1412
4858.71 1392
4859.37 1484
4860.03 1509
4860.68 1508
4861.34 1575
4862.00 1544
4862.66 1587
4863.31 1702
4863.97 1585
4864.63 1537
4865.29 1580
4865.95 1498
4866.60 1553
4867.26 1520
4867.92 1396
4868.58 1537
4869.23 1552
4869.89 1529
4870.55 1423
4871.21 1367
4871.87 1367
4872.53 1432
4873.18 1515
4873.84 1496
4874.50 1419
4875.16 1504
4875.82 1533
4876.48 1443
4877.13 1420
4877.79 1417
4878.45 1378
4879.11 1406
4879.77 1412
4880.43 1337
4881.09 1398
4881.75 1477
4882.40 1488
4883.06 1221
4883.72 1266
4884.38 1400
4885.04 1363
4885.70 1301
4886.36 1278
4887.02 1387
4887.68 1396
4888.34 1302
4889.00 1311
4889.66 1374
4890.32 1476
4890.97 1505
4891.63 1456
4892.29 1376
4892.95 1399
4893.61 1482
4894.27 1491
4894.93 1509
4895.59 1499
4896.25 1476
4896.91 1461
4897.57 1528
4898.23 1340
4898.89 1377
4899.55 1480
4900.21 1452
4900.87 1502
4901.53 1390
4902.19 1336
4902.85 1451
4903.51 1401
4904.17 1402
4904.83 1461
4905.50 1430
4906.16 1360
4906.82 1417
4907.48 1401
4908.14 1403
4908.80 1400
4909.46 1394
4910.12 1444
4910.78 1412
4911.44 1443
4912.10 1450
4912.76 1472
4913.42 1454
4914.09 1493
4914.75 1566
4915.41 1436
4916.07 1457
4916.73 1444
4917.39 1335
4918.05 1372
4918.71 1239
4919.38 1344
4920.04 1382
4920.70 1410
4921.36 1364
4922.02 1298
4922.68 1201
4923.35 1279
4924.01 1331
4924.67 1295
4925.33 1308
4925.99 1424
4926.65 1384
4927.32 1440
4927.98 1341
4928.64 1336
4929.30 1406
4929.96 1368
4930.63 1348
4931.29 1361
4931.95 1360
4932.61 1479
4933.28 1438
4933.94 1350
4934.60 1317
4935.26 1368
4935.93 1399
4936.59 1362
4937.25 1327
4937.91 1366
4938.58 1284
4939.24 1306
4939.90 1321
4940.56 1317
4941.23 1359
4941.89 1265
4942.55 1334
4943.22 1372
4943.88 1303
4944.54 1350
4945.21 1270
4945.87 1245
4946.53 1241
4947.20 1388
4947.86 1319
4948.52 1348
4949.19 1286
4949.85 1331
4950.51 1284
4951.18 1307
4951.84 1385
4952.50 1378
4953.17 1379
4953.83 1341
4954.49 1288
4955.16 1424
4955.82 1365
4956.49 1385
4957.15 1368
4957.81 1329
4958.48 1399
4959.14 1409
4959.81 1397
4960.47 1354
4961.14 1355
4961.80 1376
4962.46 1439
4963.13 1477
4963.79 1541
4964.46 1522
4965.12 1658
4965.79 1663
4966.45 1576
4967.12 1561
4967.78 1480
4968.44 1485
4969.11 1498
4969.77 1495
4970.44 1384
4971.10 1474
4971.77 1467
4972.43 1419
4973.10 1377
4973.76 1458
4974.43 1436
4975.09 1427
4975.76 1334
4976.42 1336
4977.09 1488
4977.76 1453
4978.42 1414
4979.09 1430
4979.75 1339
4980.42 1382
4981.08 1414
4981.75 1481
4982.41 1415
4983.08 1347
4983.75 1474
4984.41 1574
4985.08 1550
4985.74 1358
4986.41 1461
4987.07 1616
4987.74 1648
4988.41 1658
4989.07 1710
4989.74 1749
4990.41 1624
4991.07 1620
4991.74 1725
4992.40 1762
4993.07 1600
4993.74 1515
4994.40 1502
4995.07 1500
4995.74 1474
4996.40 1460
4997.07 1505
4997.74 1427
4998.40 1329
4999.07 1439
4999.74 1477
5000.40 1366
5001.07 1429
5001.74 1477
5002.40 1338
5003.07 1412
5003.74 1329
5004.41 1310
5005.07 1321
5005.74 1328
5006.41 1227
5007.07 1214
5007.74 1295
5008.41 1344
5009.08 1260
5009.74 1312
5010.41 1333
5011.08 1255
5011.75 1313
5012.41 1391
5013.08 1422
5013.75 1288
5014.42 1261
5015.09 1226
5015.75 1237
5016.42 1393
5017.09 1368
5017.76 1362
5018.43 1419
5019.09 1422
5019.76 1286
5020.43 1238
5021.10 1351
5021.77 1444
5022.44 1371
5023.10 1381
5023.77 1421
5024.44 1512
5025.11 1516
5025.78 1495
5026.45 1527
5027.11 1408
5027.78 1410
5028.45 1444
5029.12 1460
5029.79 1324
5030.46 1289
5031.13 1339
5031.80 1350
5032.47 1303
5033.13 1274
5033.80 1303
5034.47 1305
5035.14 1340
5035.81 1375
5036.48 1257
5037.15 1226
5037.82 1187
5038.49 1285
5039.16 1405
5039.83 1240
5040.50 1255
5041.17 1339
5041.84 1261
5042.51 1236
5043.18 1226
5043.85 1282
5044.52 1242
5045.18 1370
5045.85 1361
5046.52 1326
5047.19 1302
5047.86 1318
5048.53 1303
5049.20 1290
5049.88 1305
5050.55 1348
5051.22 1316
5051.89 1364
5052.56 1373
5053.23 1343
5053.90 1299
5054.57 1443
5055.24 1324
5055.91 1286
5056.58 1325
5057.25 1263
5057.92 1344
5058.59 1275
5059.26 1204
5059.93 1165
5060.60 1178
5061.27 1301
5061.95 1404
5062.62 1325
5063.29 1266
5063.96 1292
5064.63 1247
5065.30 1236
5065.97 1222
5066.64 1250
5067.31 1277
5067.99 1278
5068.66 1331
5069.33 1219
5070.00 1170
5070.67 1345
5071.34 1180
5072.02 1133
5072.69 1293
5073.36 1202
5074.03 1228
5074.70 1202
5075.37 1350
5076.05 1352
5076.72 1345
5077.39 1192
5078.06 1242
5078.73 1405
5079.41 1207
5080.08 1180
5080.75 1320
5081.42 1272
5082.10 1236
5082.77 1253
5083.44 1319
5084.11 1279
5084.78 1324
5085.46 1337
5086.13 1370
5086.80 1259
5087.48 1210
5088.15 1313
5088.82 1183
5089.49 1202
5090.17 1234
5090.84 1381
5091.51 1259
5092.19 1240
5092.86 1338
5093.53 1248
5094.20 1176
5094.88 1354
5095.55 1213
5096.22 1216
5096.90 1266
5097.57 1220
5098.24 1275
5098.92 1317
5099.59 1255
5100.26 1153
5100.94 1293
5101.61 1350
5102.29 1218
5102.96 1338
5103.63 1347
5104.31 1290
5104.98 1167
5105.65 1124
5106.33 1256
5107.00 1303
5107.68 1299
5108.35 1300
5109.02 1227
5109.70 1241
5110.37 1263
5111.05 1295
5111.72 1220
5112.40 1232
5113.07 1308
5113.74 1228
5114.42 1181
5115.09 1214
5115.77 1213
5116.44 1218
5117.12 1165
5117.79 1189
5118.47 1255
5119.14 1223
5119.82 1148
5120.49 1204
5121.17 1265
5121.84 1245
5122.52 1223
5123.19 1163
5123.87 1139
5124.54 1197
5125.22 1182
5125.89 1188
5126.57 1217
5127.24 1180
5127.92 1267
5128.59 1231
5129.27 1259
5129.94 1166
5130.62 1219
5131.29 1252
5131.97 1299
5132.65 1155
5133.32 1096
5134.00 1173
5134.67 1240
5135.35 1209
5136.02 1280
5136.70 1291
5137.38 1226
5138.05 1318
5138.73 1317
5139.40 1272
5140.08 1234
5140.76 1196
5141.43 1196
5142.11 1206
5142.79 1253
5143.46 1322
5144.14 1230
5144.81 1263
5145.49 1268
5146.17 1239
5146.84 1233
5147.52 1172
5148.20 1260
5148.87 1125
5149.55 1207
5150.23 1322
5150.90 1209
5151.58 1149
5152.26 1169
5152.94 1145
5153.61 1203
5154.29 1241
5154.97 1219
5155.64 1253
5156.32 1227
5157.00 1196
5157.68 1135
5158.35 1119
5159.03 1198
5159.71 1125
5160.39 1104
5161.06 1181
5161.74 1327
5162.42 1175
5163.10 1234
5163.77 1294
5164.45 1204
5165.13 1176
5165.81 1240
5166.48 1201
5167.16 1159
5167.84 1190
5168.52 1248
5169.20 1198
5169.87 1127
5170.55 1196
5171.23 1116
5171.91 1145
5172.59 1161
5173.27 1134
5173.94 1173
5174.62 1221
5175.30 1097
5175.98 1138
5176.66 1118
5177.34 1179
5178.02 1120
5178.69 1215
5179.37 1299
5180.05 1284
5180.73 1278
5181.41 1205
5182.09 1177
5182.77 1154
5183.45 1184
5184.12 1201
5184.80 1195
5185.48 1175
5186.16 1237
5186.84 1201
5187.52 1236
5188.20 1179
5188.88 1109
5189.56 1052
5190.24 1161
5190.92 1230
5191.60 1219
5192.28 1183
5192.96 1170
5193.64 1082
5194.32 1125
5195.00 1182
5195.68 1143
5196.36 1183
5197.03 1084
5197.71 1093
5198.39 1290
5199.07 1217
5199.75 1191
5200.44 1310
5201.12 1301
5201.80 1276
5202.48 1184
5203.16 1181
5203.84 1267
5204.52 1197
5205.20 1248
5205.88 1224
5206.56 1232
5207.24 1234
5207.92 1309
5208.60 1284
5209.28 1205
5209.96 1263
5210.64 1263
5211.32 1251
5212.00 1255
5212.68 1230
5213.37 1315
5214.05 1239
5214.73 1236
5215.41 1145
5216.09 1196
5216.77 1194
5217.45 1148
5218.13 1142
5218.81 1060
5219.50 1122
5220.18 1223
5220.86 1119
5221.54 1125
5222.22 1142
5222.90 1120
5223.59 1191
5224.27 1111
5224.95 1171
5225.63 1136
5226.31 1042
5226.99 1099
5227.68 1206
5228.36 1119
5229.04 1137
5229.72 1264
5230.40 1189
5231.09 1148
5231.77 1202
5232.45 1194
5233.13 1110
5233.81 1132
5234.50 1200
5235.18 1185
5235.86 1227
5236.54 1287
5237.23 1331
5237.91 1252
5238.59 1217
5239.27 1106
5239.96 1257
5240.64 1251
5241.32 1147
5242.01 1191
5242.69 1294
5243.37 1156
5244.05 1080
5244.74 1207
5245.42 1220
5246.10 1221
5246.79 1167
5247.47 1194
5248.15 1140
5248.84 1187
5249.52 1227
5250.20 1174
5250.89 1226
5251.57 1176
5252.25 1161
5252.94 1133
5253.62 1096
5254.30 1092
5254.99 1107
5255.67 1089
5256.36 1184
5257.04 1117
5257.72 1138
5258.41 1091
5259.09 1087
5259.78 1151
5260.46 1072
5261.14 1127
5261.83 1094
5262.51 1040
5263.20 1084
5263.88 1104
5264.56 1233
5265.25 1233
5265.93 1222
5266.62 1181
5267.30 1029
5267.99 1000
5268.67 1011
5269.36 1113
5270.04 1126
5270.73 1190
5271.41 1180
5272.09 1106
5272.78 1171
5273.46 1202
5274.15 1124
5274.83 1209
5275.52 1285
5276.20 1326
5276.89 1164
5277.57 1215
5278.26 1172
5278.94 1073
5279.63 1149
5280.32 1157
5281.00 1115
5281.69 1168
5282.37 1289
5283.06 1326
5283.74 1338
5284.43 1135
5285.11 1183
5285.80 1176
5286.49 1123
5287.17 1049
5287.86 1093
5288.54 1087
5289.23 1037
5289.91 1164
5290.60 1121
5291.29 1036
5291.97 1064
5292.66 1087
5293.35 1060
5294.03 1064
5294.72 1082
5295.40 1193
5296.09 1088
5296.78 1045
5297.46 1102
5298.15 1107
5298.84 1206
5299.52 1203
5300.21 1108
5300.90 1179
5301.58 1299
5302.27 1266
5302.96 1175
5303.64 1291
5304.33 1302
5305.02 1308
5305.70 1219
5306.39 1230
5307.08 1204
5307.77 1184
5308.45 1245
5309.14 1228
5309.83 1306
5310.51 1218
5311.20 1216
5311.89 1124
5312.58 1088
5313.26 1102
5313.95 1129
5314.64 1159
5315.33 1204
5316.01 1110
5316.70 1128
5317.39 1226
5318.08 1133
5318.77 1131
5319.45 1142
5320.14 1249
5320.83 1079
5321.52 1157
5322.20 1158
5322.89 1179
5323.58 1275
5324.27 1203
5324.96 1255
5325.65 1221
5326.33 1237
5327.02 1315
5327.71 1237
5328.40 1225
5329.09 1325
5329.78 1237
5330.46 1136
5331.15 1119
5331.84 1177
5332.53 1199
5333.22 1289
5333.91 1272
5334.60 1195
5335.29 1257
5335.98 1186
5336.66 1117
5337.35 1122
5338.04 1254
5338.73 1152
5339.42 1062
5340.11 1183
5340.80 1189
5341.49 1173
5342.18 1146
5342.87 1090
5343.56 1240
5344.25 1211
5344.94 1148
5345.62 1143
5346.31 1086
5347.00 1204
5347.69 1344
5348.38 1288
5349.07 1170
5349.76 1201
5350.45 1252
5351.14 1270
5351.83 1328
5352.52 1280
5353.21 1347
5353.90 1325
5354.59 1289
5355.28 1216
5355.97 1308
5356.66 1264
5357.35 1265
5358.04 1213
5358.74 1154
5359.43 1114
5360.12 1222
5360.81 1167
5361.50 1156
5362.19 1189
5362.88 1177
5363.57 1240
5364.26 1163
5364.95 1191
5365.64 1152
5366.33 1175
5367.02 1194
5367.71 1081
5368.41 1098
5369.10 1120
5369.79 1185
5370.48 1157
5371.17 1177
5371.86 1133
5372.55 1186
5373.24 1149
5373.94 1181
5374.63 1156
5375.32 1182
5376.01 1175
5376.70 1206
5377.39 1139
5378.08 1223
5378.78 1187
5379.47 1217
5380.16 1194
5380.85 1359
5381.54 1169
5382.24 1189
5382.93 1206
5383.62 1241
5384.31 1240
5385.00 1097
5385.70 1202
5386.39 1221
5387.08 1177
5387.77 1149
5388.47 1177
5389.16 1151
5389.85 1158
5390.54 1163
5391.23 1196
5391.93 1165
5392.62 1237
5393.31 1254
5394.01 1128
5394.70 1180
5395.39 1183
5396.08 1102
5396.78 1023
5397.47 1037
5398.16 1090
5398.86 1066
5399.55 1132
5400.24 1104
5400.93 1099
5401.63 1105
5402.32 1179
5403.01 1198
5403.71 1206
5404.40 1224
5405.09 1173
5405.79 1220
5406.48 1137
5407.17 1175
5407.87 1172
5408.56 1281
5409.26 1198
5409.95 1191
5410.64 1196
5411.34 1233
5412.03 1230
5412.72 1036
5413.42 1115
5414.11 1062
5414.81 1041
5415.50 1068
5416.19 1008
5416.89 1094
5417.58 1123
5418.28 1056
5418.97 1106
5419.67 1146
5420.36 1077
5421.05 1122
5421.75 1112
5422.44 1187
5423.14 1151
5423.83 1121
5424.53 1050
5425.22 1082
5425.92 1099
5426.61 1096
5427.31 1176
5428.00 1110
5428.70 1151
5429.39 1169
5430.09 1135
5430.78 1038
5431.48 1054
5432.17 1024
5432.87 1070
5433.56 1138
5434.26 1158
5434.95 1092
5435.65 1068
5436.34 1067
5437.04 1036
5437.73 1092
5438.43 1039
5439.13 1037
5439.82 1054
5440.52 1176
5441.21 1088
5441.91 1085
5442.60 1142
5443.30 1038
5444.00 1065
5444.69 1132
5445.39 1002
5446.08 1027
5446.78 1083
5447.48 1144
5448.17 1111
5448.87 1089
5449.56 1075
5450.26 1099
5450.96 1126
5451.65 1073
5452.35 1166
5453.05 1037
5453.74 1037
5454.44 1050
5455.14 1059
5455.83 1091
5456.53 1032
5457.23 1029
5457.92 1128
5458.62 1093
5459.32 1229
5460.01 1068
5460.71 1124
5461.41 1085
5462.11 1032
5462.80 1011
5463.50 1182
5464.20 1124
5464.89 1089
5465.59 1098
5466.29 1058
5466.99 1128
5467.68 1072
5468.38 996
5469.08 986
5469.78 911
5470.47 998
5471.17 1028
5471.87 1111
5472.57 1040
5473.26 1075
5473.96 1103
5474.66 980
5475.36 995
5476.06 977
5476.75 984
5477.45 978
5478.15 1059
5478.85 1028
5479.55 1096
5480.24 1021
5480.94 1002
5481.64 1077
5482.34 1110
5483.04 1139
5483.74 1150
5484.43 1115
5485.13 1093
5485.83 1060
5486.53 1152
5487.23 1118
5487.93 1082
5488.63 1028
5489.33 1183
5490.02 1038
5490.72 1003
5491.42 1099
5492.12 1091
5492.82 1090
5493.52 1063
5494.22 1015
5494.92 1088
5495.62 1100
5496.32 1077
5497.01 1057
5497.71 975
5498.41 1055
5499.11 1041
5499.81 1048
5500.51 1091
5501.21 1122
5501.91 1105
5502.61 1032
5503.31 1133
5504.01 1017
5504.71 1174
5505.41 1122
5506.11 1110
5506.81 978
5507.51 942
5508.21 970
5508.91 1026
5509.61 1071
5510.31 1147
5511.01 1122
5511.71 1071
5512.41 1040
5513.11 1038
5513.81 1049
5514.51 1039
5515.21 1013
5515.91 1105
5516.61 1014
5517.31 1047
5518.01 1112
5518.72 1070
5519.42 1050
5520.12 985
5520.82 983
5521.52 999
5522.22 988
5522.92 929
5523.62 913
5524.32 938
5525.02 997
5525.72 984
5526.43 1091
5527.13 1049
5527.83 999
5528.53 1102
5529.23 1020
5529.93 1097
5530.63 1036
5531.33 964
5532.04 1081
5532.74 954
5533.44 1100
5534.14 1097
5534.84 1057
5535.54 1028
5536.25 1080
5536.95 992
5537.65 1071
5538.35 1049
5539.05 1012
5539.76 995
5540.46 972
5541.16 977
5541.86 1002
5542.56 1024
5543.27 1040
5543.97 1033
5544.67 972
5545.37 981
5546.08 1018
5546.78 978
5547.48 1001
5548.18 1084
5548.89 1001
5549.59 1090
5550.29 990
5550.99 957
5551.70 1044
5552.40 1012
5553.10 1037
5553.81 1044
5554.51 997
5555.21 957
5555.91 1048
5556.62 1033
5557.32 1001
5558.02 1076
5558.73 963
5559.43 962
5560.13 1010
5560.84 971
5561.54 959
5562.24 950
5562.95 935
5563.65 1003
5564.35 1020
5565.06 976
5565.76 1045
5566.47 1002
5567.17 939
5567.87 1027
5568.58 936
5569.28 1012
5569.98 1031
5570.69 954
5571.39 890
5572.10 933
5572.80 970
5573.50 929
5574.21 1018
5574.91 1084
5575.62 973
5576.32 965
5577.03 1011
5577.73 988
5578.44 996
5579.14 983
5579.84 1055
5580.55 1045
5581.25 1032
5581.96 987
5582.66 935
5583.37 1101
5584.07 1088
5584.78 1050
5585.48 1026
5586.19 990
5586.89 1014
5587.60 1067
5588.30 923
5589.01 936
5589.71 1032
5590.42 1022
5591.12 1016
5591.83 1000
5592.53 993
5593.24 980
5593.94 987
5594.65 985
5595.36 937
5596.06 961
5596.77 907
5597.47 963
5598.18 932
5598.88 989
5599.59 972
5600.30 876
5601.00 998
5601.71 974
5602.41 1017
5603.12 969
5603.83 942
5604.53 992
5605.24 961
5605.94 976
5606.65 974
5607.36 937
5608.06 983
5608.77 902
5609.48 920
5610.18 926
5610.89 919
5611.60 1031
5612.30 1008
5613.01 899
5613.72 980
5614.42 1020
5615.13 1004
5615.84 1010
5616.54 999
5617.25 962
5617.96 945
5618.66 963
5619.37 979
5620.08 929
5620.78 912
5621.49 993
5622.20 1004
5622.91 990
5623.61 1040
5624.32 1016
5625.03 986
5625.74 1068
5626.44 1043
5627.15 1072
5627.86 1046
5628.57 997
5629.27 932
5629.98 1054
5630.69 998
5631.40 971
5632.11 962
5632.81 898
5633.52 991
5634.23 856
5634.94 909
5635.65 922
5636.35 888
5637.06 890
5637.77 1003
5638.48 985
5639.19 1121
5639.89 930
5640.60 895
5641.31 957
5642.02 1002
5642.73 922
5643.44 991
5644.15 988
5644.85 1057
5645.56 971
5646.27 962
5646.98 912
5647.69 961
5648.40 936
5649.11 964
5649.82 921
5650.53 883
5651.23 966
5651.94 1034
5652.65 1035
5653.36 970
5654.07 1034
5654.78 951
5655.49 890
5656.20 952
5656.91 969
5657.62 950
5658.33 1005
5659.04 990
5659.75 946
5660.46 953
5661.17 951
5661.88 904
5662.59 982
5663.30 1035
5664.00 1013
5664.71 1016
5665.42 967
5666.13 956
5666.84 894
5667.55 979
5668.27 1042
5668.98 1055
5669.69 1065
5670.40 1098
5671.11 989
5671.82 921
5672.53 952
5673.24 967
5673.95 1024
5674.66 1022
5675.37 957
5676.08 967
5676.79 968
5677.50 940
5678.21 905
5678.92 941
5679.63 944
5680.34 850
5681.06 864
5681.77 902
5682.48 942
5683.19 974
5683.90 896
5684.61 897
5685.32 883
5686.03 900
5686.74 924
5687.46 912
5688.17 939
5688.88 998
5689.59 945
5690.30 984
5691.01 955
5691.72 934
5692.44 969
5693.15 902
5693.86 910
5694.57 868
5695.28 876
5696.00 884
5696.71 943
5697.42 922
5698.13 914
5698.84 920
5699.56 847
5700.27 908
5700.98 928
5701.69 984
5702.40 1048
5703.12 1052
5703.83 948
5704.54 879
5705.25 1013
5705.97 973
5706.68 972
5707.39 995
5708.10 1041
5708.82 993
5709.53 965
5710.24 976
5710.95 884
5711.67 944
5712.38 957
5713.09 802
5713.81 978
5714.52 902
5715.23 957
5715.95 918
5716.66 907
5717.37 864
5718.09 913
5718.80 871
5719.51 1006
5720.23 913
5720.94 969
5721.65 965
5722.37 993
5723.08 946
5723.79 910
5724.51 1016
5725.22 977
5725.93 999
5726.65 996
5727.36 916
5728.08 878
5728.79 961
5729.50 952
5730.22 958
5730.93 1008
5731.65 962
5732.36 995
5733.07 872
5733.79 894
5734.50 985
5735.22 968
5735.93 927
5736.65 940
5737.36 1009
5738.07 980
5738.79 934
5739.50 932
5740.22 931
5740.93 853
5741.65 932
5742.36 924
5743.08 878
5743.79 868
5744.51 928
5745.22 974
5745.94 908
5746.65 922
5747.37 869
5748.08 930
5748.80 986
5749.51 848
5750.23 866
5750.94 827
5751.66 874
5752.37 854
5753.09 884
5753.80 891
5754.52 944
5755.24 931
5755.95 950
5756.67 949
5757.38 981
5758.10 973
5758.81 984
5759.53 934
5760.25 962
5760.96 968
5761.68 1047
5762.39 1108
5763.11 986
5763.83 967
5764.54 982
5765.26 953
5765.97 1002
5766.69 1004
5767.41 950
5768.12 863
5768.84 931
5769.56 819
5770.27 927
5770.99 965
5771.71 1030
5772.42 1020
5773.14 930
5773.86 974
5774.57 938
5775.29 947
5776.01 946
5776.72 944
5777.44 915
5778.16 940
5778.88 990
5779.59 907
5780.31 867
5781.03 957
5781.74 955
5782.46 1023
5783.18 959
5783.90 952
5784.61 865
5785.33 933
5786.05 928
5786.77 969
5787.48 992
5788.20 940
5788.92 937
5789.64 963
5790.35 1012
5791.07 1040
5791.79 999
5792.51 908
5793.23 943
5793.94 976
5794.66 1024
5795.38 966
5796.10 950
5796.82 983
5797.53 1101
5798.25 1040
5798.97 1040
5799.69 1071
5800.41 1170
5801.13 1139
5801.84 1052
5802.56 1094
5803.28 1101
5804.00 1164
5804.72 1095
5805.44 1069
5806.16 1129
5806.87 1119
5807.59 1016
5808.31 1025
5809.03 1022
5809.75 1028
5810.47 1094
5811.19 1041
5811.91 1011
5812.63 978
5813.35 1059
5814.07 1100
5814.78 1060
5815.50 1013
5816.22 1095
5816.94 1126
5817.66 1195
5818.38 1158
5819.10 1129
5819.82 1135
5820.54 1160
5821.26 1177
5821.98 1104
5822.70 1091
5823.42 1102
5824.14 1105
5824.86 1094
5825.58 1143
5826.30 1047
5827.02 1096
5827.74 1053
5828.46 1113
5829.18 1052
5829.90 1011
5830.62 962
5831.34 986
5832.06 915
5832.78 1027
5833.50 1092
5834.22 1056
5834.94 1113
5835.66 1139
5836.38 1010
5837.10 1015
5837.82 964
5838.55 979
5839.27 1000
5839.99 1012
5840.71 1011
5841.43 946
5842.15 1013
5842.87 990
5843.59 981
5844.31 917
5845.03 902
5845.76 898
5846.48 865
5847.20 928
5847.92 968
5848.64 957
5849.36 876
5850.08 913
5850.81 947
5851.53 966
5852.25 929
5852.97 950
5853.69 893
5854.41 929
5855.14 956
5855.86 939
5856.58 917
5857.30 992
5858.02 915
5858.74 962
5859.47 1027
5860.19 948
5860.91 944
5861.63 895
5862.36 967
5863.08 1058
5863.80 938
5864.52 930
5865.24 948
5865.97 975
5866.69 999
5867.41 958
5868.13 893
5868.86 962
5869.58 1051
5870.30 1001
5871.03 916
5871.75 928
5872.47 990
5873.19 989
5873.92 1052
5874.64 978
5875.36 941
5876.09 858
5876.81 990
5877.53 900
5878.26 974
5878.98 1017
5879.70 1003
5880.43 958
5881.15 982
5881.87 923
5882.60 1014
5883.32 1071
5884.04 1064
5884.77 961
5885.49 1074
5886.21 1041
5886.94 926
5887.66 1005
5888.39 1020
5889.11 943
5889.83 993
5890.56 1012
5891.28 1061
5892.01 1026
5892.73 999
5893.45 1074
5894.18 969
5894.90 976
5895.63 924
5896.35 856
5897.07 960
5897.80 951
5898.52 1021
5899.25 969
5899.97 1079
5900.70 1000
5901.42 1038
5902.15 1069
5902.87 1072
5903.60 1092
5904.32 1165
5905.05 1077
5905.77 1109
5906.50 1143
5907.22 1075
5907.95 964
5908.67 974
5909.40 1024
5910.12 956
5910.85 981
5911.57 1014
5912.30 1013
5913.02 897
5913.75 868
5914.47 903
5915.20 994
5915.92 951
5916.65 882
5917.38 870
5918.10 901
5918.83 1051
5919.55 988
5920.28 885
5921.00 961
5921.73 1001
5922.46 962
5923.18 848
5923.91 893
5924.63 948
5925.36 948
5926.09 998
5926.81 966
5927.54 960
5928.26 1027
5928.99 1028
5929.72 1022
5930.44 983
5931.17 944
5931.90 905
5932.62 961
5933.35 967
5934.08 997
5934.80 1011
5935.53 1033
5936.26 923
5936.98 885
5937.71 933
5938.44 985
5939.16 918
5939.89 979
5940.62 1029
5941.35 985
5942.07 902
5942.80 1021
5943.53 1030
5944.25 922
5944.98 966
5945.71 934
5946.44 896
5947.16 953
5947.89 1016
5948.62 923
5949.35 856
5950.07 854
5950.80 945
5951.53 925
5952.26 928
5952.99 868
5953.71 895
5954.44 844
5955.17 854
5955.90 876
5956.62 927
5957.35 897
5958.08 973
5958.81 1041
5959.54 1022
5960.27 1040
5960.99 1047
5961.72 957
5962.45 904
5963.18 942
5963.91 995
5964.64 1038
5965.36 907
5966.09 910
5966.82 901
5967.55 893
5968.28 992
5969.01 1036
5969.74 1119
5970.47 1064
5971.19 1018
5971.92 963
5972.65 937
5973.38 895
5974.11 930
5974.84 943
5975.57 993
5976.30 969
5977.03 906
5977.76 934
5978.49 924
5979.22 921
5979.95 941
5980.67 943
5981.40 944
5982.13 934
5982.86 814
5983.59 881
5984.32 951
5985.05 971
5985.78 1027
5986.51 954
5987.24 940
5987.97 874
5988.70 960
5989.43 957
5990.16 980
5990.89 995
5991.62 1030
5992.35 1006
5993.08 979
5993.81 970
5994.54 898
5995.27 949
5996.00 963
5996.73 941
5997.47 947
5998.20 904
5998.93 904
5999.66 786
6000.39 954
6001.12 941
6001.85 938
6002.58 894
6003.31 911
6004.04 844
6004.77 902
6005.50 900
6006.24 840
6006.97 878
6007.70 853
6008.43 934
6009.16 1103
6009.89 983
6010.62 906
6011.35 926
6012.09 944
6012.82 950
6013.55 990
6014.28 956
6015.01 1051
6015.74 1024
6016.47 1016
6017.21 916
6017.94 1014
6018.67 1004
6019.40 972
6020.13 915
6020.87 939
6021.60 957
6022.33 942
6023.06 949
6023.79 934
6024.53 938
6025.26 959
6025.99 887
6026.72 931
6027.46 907
6028.19 927
6028.92 885
6029.65 912
6030.39 840
6031.12 868
6031.85 818
6032.58 865
6033.32 928
6034.05 913
6034.78 949
6035.51 912
6036.25 882
6036.98 1009
6037.71 954
6038.45 1015
6039.18 986
6039.91 848
6040.65 844
6041.38 984
6042.11 911
6042.85 999
6043.58 1016
6044.31 944
6045.05 1065
6045.78 1082
6046.51 1089
6047.25 1130
6047.98 1078
6048.71 1133
6049.45 1113
6050.18 990
6050.91 892
6051.65 895
6052.38 889
6053.12 881
6053.85 892
6054.58 924
6055.32 976
6056.05 895
6056.79 802
6057.52 868
6058.25 852
6058.99 932
6059.72 893
6060.46 891
6061.19 904
6061.93 830
6062.66 806
6063.40 748
6064.13 808
6064.86 799
6065.60 860
6066.33 881
6067.07 962
6067.80 887
6068.54 858
6069.27 902
6070.01 864
6070.74 888
6071.48 913
6072.21 844
6072.95 865
6073.68 854
6074.42 900
6075.15 968
6075.89 864
6076.63 915
6077.36 878
6078.10 907
6078.83 870
6079.57 854
6080.30 842
6081.04 860
6081.77 874
6082.51 890
6083.25 806
6083.98 818
6084.72 906
6085.45 876
6086.19 901
6086.92 865
6087.66 892
6088.40 899
6089.13 797
6089.87 768
6090.61 803
6091.34 861
6092.08 857
6092.81 879
6093.55 809
6094.29 855
6095.02 930
6095.76 929
6096.50 826
6097.23 877
6097.97 874
6098.71 907
6099.44 910
6100.18 839
6100.92 882
6101.65 831
6102.39 871
6103.13 828
6103.86 854
6104.60 874
6105.34 857
6106.08 841
6106.81 854
6107.55 864
6108.29 822
6109.02 880
6109.76 925
6110.50 867
6111.24 837
6111.97 905
6112.71 879
6113.45 835
6114.19 806
6114.92 828
6115.66 916
6116.40 895
6117.14 872
6117.88 900
6118.61 940
6119.35 878
6120.09 879
6120.83 911
6121.57 948
6122.30 980
6123.04 854
6123.78 881
6124.52 927
6125.26 936
6126.00 870
6126.73 832
6127.47 851
6128.21 816
6128.95 941
6129.69 919
6130.43 893
6131.16 873
6131.90 891
6132.64 937
6133.38 962
6134.12 900
6134.86 941
6135.60 922
6136.34 934
6137.08 932
6137.81 888
6138.55 914
6139.29 870
6140.03 850
6140.77 806
6141.51 886
6142.25 932
6142.99 869
6143.73 948
6144.47 867
6145.21 862
6145.95 828
6146.69 874
6147.43 830
6148.17 820
6148.91 828
6149.65 880
6150.39 898
6151.13 848
6151.86 848
6152.60 852
6153.34 891
6154.08 843
6154.83 814
6155.57 865
6156.31 848
6157.05 843
6157.79 876
6158.53 841
6159.27 914
6160.01 817
6160.75 809
6161.49 821
6162.23 860
6162.97 828
6163.71 829
6164.45 787
6165.19 824
6165.93 824
6166.67 876
6167.41 809
6168.15 779
6168.89 820
6169.64 853
6170.38 841
6171.12 817
6171.86 919
6172.60 897
6173.34 887
6174.08 906
6174.82 883
6175.57 879
6176.31 884
6177.05 867
6177.79 833
6178.53 859
6179.27 827
6180.01 828
6180.76 853
6181.50 815
6182.24 782
6182.98 842
6183.72 811
6184.46 760
6185.21 809
6185.95 817
6186.69 931
6187.43 864
6188.17 834
6188.92 857
6189.66 847
6190.40 866
6191.14 880
6191.89 961
6192.63 918
6193.37 831
6194.11 756
6194.86 801
6195.60 806
6196.34 847
6197.08 858
6197.83 764
6198.57 741
6199.31 799
6200.05 890
6200.80 833
6201.54 848
6202.28 831
6203.03 821
6203.77 811
6204.51 782
6205.26 794
6206.00 809
6206.74 882
6207.48 837
6208.23 818
6208.97 825
6209.71 767
6210.46 830
6211.20 862
6211.95 880
6212.69 759
6213.43 782
6214.18 776
6214.92 729
6215.66 768
6216.41 795
6217.15 775
6217.89 841
6218.64 874
6219.38 813
6220.13 823
6220.87 777
6221.61 839
6222.36 800
6223.10 781
6223.85 816
6224.59 759
6225.34 806
6226.08 859
6226.82 814
6227.57 875
6228.31 908
6229.06 833
6229.80 852
6230.55 755
6231.29 873
6232.04 850
6232.78 839
6233.53 798
6234.27 814
6235.02 834
6235.76 842
6236.51 854
6237.25 868
6238.00 837
6238.74 840
6239.49 798
6240.23 773
6240.98 816
6241.72 844
6242.47 821
6243.21 827
6243.96 822
6244.70 784
6245.45 791
6246.20 856
6246.94 801
6247.69 835
6248.43 847
6249.18 853
6249.92 817
6250.67 751
6251.42 902
6252.16 904
6252.91 826
6253.65 839
6254.40 795
6255.15 729
6255.89 816
6256.64 758
6257.38 720
6258.13 790
6258.88 736
6259.62 864
6260.37 910
6261.12 880
6261.86 843
6262.61 832
6263.36 942
6264.10 905
6264.85 764
6265.60 820
6266.34 853
6267.09 916
6267.84 905
6268.58 844
6269.33 877
6270.08 884
6270.82 882
6271.57 911
6272.32 849
6273.07 873
6273.81 849
6274.56 794
6275.31 796
6276.05 732
6276.80 720
6277.55 774
6278.30 787
6279.04 854
6279.79 920
6280.54 924
6281.29 871
6282.03 792
6282.78 702
6283.53 687
6284.28 737
6285.03 841
6285.77 842
6286.52 785
6287.27 804
6288.02 797
6288.77 742
6289.51 780
6290.26 825
6291.01 746
6291.76 753
6292.51 801
6293.26 809
6294.00 759
6294.75 729
6295.50 731
6296.25 788
6297.00 842
6297.75 780
6298.50 774
6299.24 807
6299.99 721
6300.74 775
6301.49 798
6302.24 796
6302.99 782
6303.74 819
6304.49 821
6305.24 780
6305.99 828
6306.73 807
6307.48 771
6308.23 765
6308.98 758
6309.73 746
6310.48 787
6311.23 694
6311.98 768
6312.73 773
6313.48 746
6314.23 737
6314.98 742
6315.73 785
6316.48 717
6317.23 752
6317.98 769
6318.73 780
6319.48 805
6320.23 746
6320.98 778
6321.73 758
6322.48 828
6323.23 903
6323.98 879
6324.73 819
6325.48 856
6326.23 828
6326.98 835
6327.73 848
6328.48 843
6329.23 803
6329.98 809
6330.73 768
6331.48 753
6332.23 797
6332.98 834
6333.73 824
6334.49 877
6335.24 749
6335.99 718
6336.74 796
6337.49 765
6338.24 787
6338.99 792
6339.74 749
6340.49 735
6341.25 785
6342.00 777
6342.75 722
6343.50 781
6344.25 803
6345.00 742
6345.75 702
6346.51 741
6347.26 825
6348.01 784
6348.76 730
6349.51 699
6350.26 688
6351.02 772
6351.77 748
6352.52 771
6353.27 771
6354.02 720
6354.78 761
6355.53 762
6356.28 770
6357.03 705
6357.78 742
6358.54 811
6359.29 785
6360.04 738
6360.79 769
6361.55 824
6362.30 788
6363.05 693
6363.80 736
6364.56 797
6365.31 697
6366.06 696
6366.81 713
6367.57 725
6368.32 784
6369.07 758
6369.83 805
6370.58 739
6371.33 848
6372.08 815
6372.84 719
6373.59 753
6374.34 739
6375.10 749
6375.85 792
6376.60 820
6377.36 893
6378.11 796
6378.86 734
6379.62 855
6380.37 832
6381.12 772
6381.88 771
6382.63 750
6383.39 741
6384.14 789
6384.89 722
6385.65 770
6386.40 821
6387.16 782
6387.91 731
6388.66 730
6389.42 712
6390.17 706
6390.93 721
6391.68 765
6392.43 797
6393.19 702
6393.94 809
6394.70 795
6395.45 712
6396.21 720
6396.96 748
6397.72 786
6398.47 744
6399.22 767
6399.98 806
6400.73 762
6401.49 656
6402.24 705
6403.00 699
6403.75 715
6404.51 772
6405.26 735
6406.02 722
6406.77 721
6407.53 667
6408.28 716
6409.04 671
6409.79 687
6410.55 773
6411.31 738
6412.06 754
6412.82 687
6413.57 801
6414.33 773
6415.08 697
6415.84 702
6416.59 740
6417.35 805
6418.11 773
6418.86 732
6419.62 734
6420.37 773
6421.13 744
6421.89 638
6422.64 680
6423.40 754
6424.15 741
6424.91 745
6425.67 703
6426.42 693
6427.18 732
6427.94 739
6428.69 781
6429.45 797
6430.20 709
6430.96 736
6431.72 734
6432.47 762
6433.23 761
6433.99 714
6434.74 706
6435.50 729
6436.26 752
6437.02 716
6437.77 663
6438.53 684
6439.29 776
6440.04 727
6440.80 729
6441.56 735
6442.32 718
6443.07 657
6443.83 727
6444.59 767
6445.34 742
6446.10 748
6446.86 731
6447.62 800
6448.37 750
6449.13 711
6449.89 662
6450.65 707
6451.41 788
6452.16 664
6452.92 665
6453.68 689
6454.44 688
6455.19 681
6455.95 682
6456.71 670
6457.47 731
6458.23 702
6458.99 744
6459.74 736
6460.50 830
6461.26 765
6462.02 713
6462.78 763
6463.54 725
6464.29 744
6465.05 736
6465.81 754
6466.57 731
6467.33 753
6468.09 728
6468.85 696
6469.60 703
6470.36 724
6471.12 720
6471.88 670
6472.64 746
6473.40 768
6474.16 737
6474.92 769
6475.68 759
6476.44 740
6477.20 816
6477.95 750
6478.71 789
6479.47 733
6480.23 725
6480.99 725
6481.75 702
6482.51 719
6483.27 719
6484.03 702
6484.79 672
6485.55 696
6486.31 741
6487.07 680
6487.83 709
6488.59 699
6489.35 705
6490.11 735
6490.87 803
6491.63 821
6492.39 794
6493.15 757
6493.91 683
6494.67 753
6495.43 729
6496.19 671
6496.95 654
6497.71 654
6498.47 708
6499.23 707
6499.99 706
6500.76 682
6501.52 707
6502.28 677
6503.04 726
6503.80 717
6504.56 692
6505.32 672
6506.08 768
6506.84 828
6507.60 754
6508.36 797
6509.13 692
6509.89 673
6510.65 641
6511.41 713
6512.17 678
6512.93 766
6513.69 714
6514.45 698
6515.22 707
6515.98 696
6516.74 742
6517.50 824
6518.26 789
6519.02 788
6519.79 721
6520.55 777
6521.31 748
6522.07 657
6522.83 657
6523.60 679
6524.36 717
6525.12 818
6525.88 771
6526.64 664
6527.41 722
6528.17 747
6528.93 718
6529.69 758
6530.46 694
6531.22 719
6531.98 729
6532.74 728
6533.51 718
6534.27 709
6535.03 750
6535.79 745
6536.56 803
6537.32 787
6538.08 687
6538.85 738
6539.61 741
6540.37 702
6541.13 695
6541.90 683
6542.66 699
6543.42 749
6544.19 721
6544.95 715
6545.71 777
6546.48 802
6547.24 723
6548.00 747
6548.77 738
6549.53 765
6550.29 762
6551.06 804
6551.82 777
6552.58 677
6553.35 694
6554.11 715
6554.88 742
6555.64 691
6556.40 725
6557.17 829
6557.93 728
6558.70 772
6559.46 709
6560.22 680
6560.99 677
6561.75 733
6562.52 740
6563.28 718
6564.05 707
6564.81 758
6565.57 795
6566.34 798
6567.10 754
6567.87 740
6568.63 750
6569.40 707
6570.16 713
6570.93 634
6571.69 696
6572.46 674
6573.22 710
6573.99 745
6574.75 787
6575.52 731
6576.28 647
6577.05 777
6577.81 824
6578.58 809
6579.34 782
6580.11 754
6580.87 842
6581.64 787
6582.40 850
6583.17 854
6583.93 847
6584.70 840
6585.47 864
6586.23 897
6587.00 773
6587.76 750
6588.53 746
6589.29 756
6590.06 733
6590.83 729
6591.59 794
6592.36 790
6593.12 744
6593.89 765
6594.66 759
6595.42 778
6596.19 784
6596.96 731
6597.72 785
6598.49 798
6599.25 714
6600.02 695
6600.79 718
6601.55 722
6602.32 766
6603.09 811
6603.85 770
6604.62 761
6605.39 798
6606.15 756
6606.92 753
6607.69 699
6608.46 775
6609.22 838
6609.99 788
6610.76 844
6611.52 762
6612.29 816
6613.06 775
6613.83 719
6614.59 766
6615.36 777
6616.13 755
6616.89 709
6617.66 811
6618.43 703
6619.20 802
6619.96 795
6620.73 842
6621.50 906
6622.27 878
6623.04 877
6623.80 847
6624.57 803
6625.34 839
6626.11 796
6626.88 824
6627.64 903
6628.41 832
6629.18 774
6629.95 829
6630.72 807
6631.48 880
6632.25 968
6633.02 933
6633.79 952
6634.56 1041
6635.33 1050
6636.10 1046
6636.86 1037
6637.63 1034
6638.40 972
6639.17 1001
6639.94 903
6640.71 742
6641.48 732
6642.25 799
6643.01 763
6643.78 726
6644.55 717
6645.32 779
6646.09 816
6646.86 763
6647.63 706
6648.40 796
6649.17 728
6649.94 762
6650.71 783
6651.48 769
6652.25 759
6653.01 761
6653.78 776
6654.55 785
6655.32 762
6656.09 750
6656.86 780
6657.63 787
6658.40 867
6659.17 845
6659.94 782
6660.71 791
6661.48 846
6662.25 825
6663.02 775
6663.79 844
6664.56 919
6665.33 941
6666.10 855
6666.87 833
6667.64 826
6668.42 768
6669.19 815
6669.96 740
6670.73 818
6671.50 866
6672.27 791
6673.04 853
6673.81 805
6674.58 852
6675.35 869
6676.12 855
6676.89 798
6677.66 788
6678.44 726
6679.21 726
6679.98 733
6680.75 795
6681.52 755
6682.29 783
6683.06 782
6683.83 708
6684.60 744
6685.38 801
6686.15 727
6686.92 863
6687.69 814
6688.46 823
6689.23 803
6690.01 764
6690.78 724
6691.55 861
6692.32 850
6693.09 755
6693.86 776
6694.64 760
6695.41 700
6696.18 703
6696.95 752
6697.73 707
6698.50 744
6699.27 724
6700.04 724
6700.81 658
6701.59 714
6702.36 821
6703.13 760
6703.90 668
6704.68 753
6705.45 639
6706.22 691
6706.99 726
6707.77 692
6708.54 708
6709.31 682
6710.09 812
6710.86 733
6711.63 672
6712.40 738
6713.18 763
6713.95 712
6714.72 727
6715.50 747
6716.27 718
6717.04 696
6717.82 709
6718.59 690
6719.36 726
6720.14 681
6720.91 661
6721.68 683
6722.46 744
6723.23 704
6724.00 689
6724.78 674
6725.55 692
6726.33 677
6727.10 646
6727.87 730
6728.65 667
6729.42 708
6730.20 731
6730.97 753
6731.74 676
6732.52 734
6733.29 739
6734.07 673
6734.84 661
6735.61 690
6736.39 651
6737.16 651
6737.94 662
6738.71 715
6739.49 682
6740.26 712
6741.04 677
6741.81 694
6742.59 669
6743.36 699
6744.13 678
6744.91 668
6745.68 687
6746.46 716
6747.23 742
6748.01 742
6748.78 716
6749.56 688
6750.33 703
6751.11 727
6751.89 722
6752.66 761
6753.44 652
6754.21 671
6754.99 770
6755.76 692
6756.54 705
6757.31 695
6758.09 684
6758.86 710
6759.64 670
6760.42 675
6761.19 692
6761.97 669
6762.74 677
6763.52 693
6764.30 657
6765.07 636
6765.85 717
6766.62 697
6767.40 655
6768.18 714
6768.95 719
6769.73 708
6770.51 756
6771.28 702
6772.06 670
6772.83 751
6773.61 688
6774.39 675
6775.16 745
6775.94 727
6776.72 694
6777.49 698
6778.27 735
6779.05 730
6779.82 765
6780.60 728
6781.38 726
6782.16 674
6782.93 710
6783.71 662
6784.49 669
6785.26 667
6786.04 752
6786.82 667
6787.60 644
6788.37 583
6789.15 655
6789.93 703
6790.71 731
6791.48 656
6792.26 669
6793.04 654
6793.82 698
6794.59 746
6795.37 700
6796.15 668
6796.93 688
6797.70 667
6798.48 682
6799.26 693
6800.04 671
6800.82 655
6801.60 651
6802.37 653
6803.15 651
6803.93 695
6804.71 678
6805.49 757
6806.26 667
6807.04 671
6807.82 671
6808.60 645
6809.38 548
6810.16 616
6810.94 635
6811.71 667
6812.49 650
6813.27 649
6814.05 640
6814.83 662
6815.61 678
6816.39 666
6817.17 662
6817.95 657
6818.73 601
6819.50 684
6820.28 656
6821.06 609
6821.84 603
6822.62 605
6823.40 702
6824.18 599
6824.96 578
6825.74 670
6826.52 637
6827.30 676
6828.08 655
6828.86 649
6829.64 632
6830.42 571
6831.20 614
6831.98 643
6832.76 627
6833.54 614
6834.32 621
6835.10 650
6835.88 606
6836.66 575
6837.44 618
6838.22 583
6839.00 659
6839.78 706
6840.56 709
6841.34 681
6842.12 573
6842.90 615
6843.68 605
6844.46 686
6845.24 609
6846.02 612
6846.80 648
6847.58 681
6848.36 652
6849.14 667
6849.93 674
6850.71 743
6851.49 646
6852.27 651
6853.05 702
6853.83 662
6854.61 719
6855.39 699
6856.17 647
6856.96 636
6857.74 612
6858.52 623
6859.30 617
6860.08 626
6860.86 667
6861.64 700
6862.43 665
6863.21 660
6863.99 685
6864.77 652
6865.55 645
6866.33 677
6867.12 553
6867.90 619
6868.68 719
6869.46 610
6870.24 581
6871.03 594
6871.81 517
6872.59 545
6873.37 638
6874.16 690
6874.94 697
6875.72 637
6876.50 606
6877.28 677
6878.07 603
6878.85 640
6879.63 676
6880.42 677
6881.20 750
6881.98 696
6882.76 673
6883.55 692
6884.33 658
6885.11 672
6885.89 614
6886.68 606
6887.46 662
6888.24 650
6889.03 682
6889.81 614
6890.59 612
6891.38 632
6892.16 640
6892.94 676
6893.73 684
6894.51 606
6895.29 618
6896.08 641
6896.86 655
6897.64 636
6898.43 659
6899.21 673
6900.00 646
6900.78 607
6901.56 616
6902.35 649
6903.13 646
6903.91 590
6904.70 586
6905.48 605
6906.27 649
6907.05 648
6907.84 628
6908.62 631
6909.40 603
6910.19 657
6910.97 676
6911.76 612
6912.54 641
6913.33 667
6914.11 650
6914.90 616
6915.68 641
6916.46 649
6917.25 701
6918.03 710
6918.82 676
6919.60 575
6920.39 661
6921.17 703
6921.96 769
6922.74 712
6923.53 615
6924.31 662
6925.10 697
6925.88 650
6926.67 597
6927.45 609
6928.24 642
6929.03 668
6929.81 654
6930.60 645
6931.38 649
6932.17 628
6932.95 698
6933.74 682
6934.52 661
6935.31 643
6936.10 644
6936.88 681
6937.67 642
6938.45 608
6939.24 658
6940.03 696
6940.81 701
6941.60 652
6942.38 624
6943.17 621
6943.96 681
6944.74 675
6945.53 618
6946.32 616
6947.10 600
6947.89 709
6948.68 746
6949.46 617
6950.25 688
6951.03 778
6951.82 657
6952.61 734
6953.40 640
6954.18 646
6954.97 657
6955.76 698
6956.54 644
6957.33 642
6958.12 632
6958.90 626
6959.69 617
6960.48 605
6961.27 652
6962.05 666
6962.84 685
6963.63 625
6964.41 658
6965.20 682
6965.99 667
6966.78 607
6967.56 657
6968.35 677
6969.14 725
6969.93 637
6970.72 630
6971.50 626
6972.29 687
6973.08 663
6973.87 718
6974.66 702
6975.44 635
6976.23 681
6977.02 655
6977.81 740
6978.60 679
6979.38 632
6980.17 723
6980.96 693
6981.75 623
6982.54 669
6983.33 704
6984.11 691
6984.90 635
6985.69 708
6986.48 662
6987.27 679
6988.06 607
6988.85 645
6989.64 703
6990.42 666
6991.21 659
6992.00 696
6992.79 656
6993.58 637
6994.37 654
6995.16 698
6995.95 670
6996.74 706
6997.53 621
6998.32 590
6999.10 661
6999.89 674
7000.68 689
7001.47 704
7002.26 703
7003.05 604
7003.84 695
7004.63 623
7005.42 621
7006.21 644
7007.00 658
7007.79 651
7008.58 665
7009.37 630
7010.16 611
7010.95 652
7011.74 659
7012.53 664
7013.32 664
7014.11 628
7014.90 709
7015.69 685
7016.48 622
7017.27 613
7018.06 655
7018.85 725
7019.64 669
7020.43 667
7021.23 703
7022.02 699
7022.81 752
7023.60 706
7024.39 683
7025.18 682
7025.97 653
7026.76 636
7027.55 586
7028.34 641
7029.13 660
7029.93 678
7030.72 665
7031.51 663
7032.30 591
7033.09 622
7033.88 596
7034.67 596
7035.46 654
7036.26 718
7037.05 682
7037.84 717
7038.63 672
7039.42 641
7040.21 630
7041.01 619
7041.80 651
7042.59 681
7043.38 647
7044.17 639
7044.97 647
7045.76 641
7046.55 613
7047.34 631
7048.13 715
7048.93 643
7049.72 661
7050.51 706
7051.30 701
7052.09 618
7052.89 643
7053.68 692
7054.47 664
7055.26 676
7056.06 662
7056.85 699
7057.64 632
7058.44 640
7059.23 666
7060.02 679
7060.81 675
7061.61 648
7062.40 595
7063.19 633
7063.99 634
7064.78 635
7065.57 604
7066.37 628
7067.16 593
7067.95 628
7068.74 594
7069.54 598
7070.33 628
7071.13 643
7071.92 673
7072.71 634
7073.51 671
7074.30 641
7075.09 625
7075.89 600
7076.68 679
7077.47 615
7078.27 608
7079.06 624
7079.86 645
7080.65 623
7081.44 617
7082.24 665
7083.03 681
7083.83 719
7084.62 652
7085.41 645
7086.21 720
7087.00 689
7087.80 696
7088.59 727
7089.39 735
7090.18 697
7090.98 737
7091.77 722
7092.56 715
7093.36 639
7094.15 640
7094.95 633
7095.74 643
7096.54 639
7097.33 672
7098.13 633
7098.92 580
7099.72 580
7100.51 524
7101.31 612
7102.10 613
7102.90 629
7103.69 626
7104.49 636
7105.29 644
7106.08 696
7106.88 568
7107.67 582
7108.47 618
7109.26 639
7110.06 649
7110.85 710
7111.65 661
7112.45 586
7113.24 626
7114.04 628
7114.83 694
7115.63 669
7116.42 715
7117.22 683
7118.02 770
7118.81 762
7119.61 699
7120.41 769
7121.20 696
7122.00 677
7122.79 644
7123.59 692
7124.39 729
7125.18 692
7125.98 677
7126.78 743
7127.57 698
7128.37 725
7129.17 664
7129.96 578
7130.76 579
7131.56 636
7132.35 640
7133.15 630
7133.95 592
7134.74 596
7135.54 695
7136.34 682
7137.14 601
7137.93 620
7138.73 594
7139.53 655
7140.33 677
7141.12 647
7141.92 691
7142.72 686
7143.51 697
7144.31 722
7145.11 654
7145.91 645
7146.71 569
7147.50 612
7148.30 564
7149.10 608
7149.90 625
7150.69 595
7151.49 602
7152.29 636
7153.09 643
7153.89 630
7154.68 648
7155.48 652
7156.28 639
7157.08 611
7157.88 656
7158.68 655
7159.47 606
7160.27 578
7161.07 609
7161.87 632
7162.67 668
7163.47 647
7164.27 675
7165.06 628
7165.86 663
7166.66 685
7167.46 740
7168.26 715
7169.06 780
7169.86 722
7170.66 680
7171.46 662
7172.25 629
7173.05 679
7173.85 667
7174.65 626
7175.45 662
7176.25 626
7177.05 581
7177.85 591
7178.65 635
7179.45 622
7180.25 556
7181.05 639
7181.85 595
7182.65 607
7183.45 623
7184.25 633
7185.05 647
7185.85 669
7186.65 652
7187.45 624
7188.25 671
7189.05 615
7189.85 596
7190.65 599
7191.45 648
7192.25 667
7193.05 604
7193.85 608
7194.65 573
7195.45 626
7196.25 598
7197.05 608
7197.85 567
7198.65 638
7199.45 571
7200.25 593
7201.05 599
7201.85 606
7202.65 601
7203.46 590
7204.26 620
7205.06 614
7205.86 569
7206.66 608
7207.46 599
7208.26 611
7209.06 603
7209.86 631
7210.66 559
7211.47 543
7212.27 602
7213.07 643
7213.87 671
7214.67 614
7215.47 613
7216.27 657
7217.08 621
7217.88 591
7218.68 616
7219.48 573
7220.28 574
7221.09 629
7221.89 638
7222.69 630
7223.49 613
7224.29 613
7225.10 606
7225.90 630
7226.70 658
7227.50 627
7228.30 630
7229.11 600
7229.91 664
7230.71 590
7231.51 574
7232.32 550
7233.12 625
7233.92 581
7234.72 578
7235.53 582
7236.33 523
7237.13 630
7237.93 641
7238.74 604
7239.54 644
7240.34 662
7241.15 578
7241.95 593
7242.75 609
7243.55 632
7244.36 632
7245.16 685
7245.96 652
7246.77 636
7247.57 583
7248.37 592
7249.18 663
7249.98 614
7250.78 611
7251.59 598
7252.39 599
7253.20 593
7254.00 583
7254.80 590
7255.61 670
7256.41 579
7257.21 561
7258.02 609
7258.82 583
7259.63 587
7260.43 585
7261.23 584
7262.04 489
7262.84 609
7263.65 612
7264.45 629
7265.26 617
7266.06 641
7266.86 595
7267.67 622
7268.47 634
7269.28 601
7270.08 625
7270.89 598
7271.69 574
7272.50 620
7273.30 586
7274.11 539
7274.91 593
7275.71 524
7276.52 574
7277.32 628
7278.13 635
7278.93 583
7279.74 591
7280.55 515
7281.35 561
7282.16 601
7282.96 562
7283.77 567
7284.57 558
7285.38 565
7286.18 628
7286.99 623
7287.79 616
7288.60 613
7289.40 620
7290.21 681
7291.02 601
7291.82 568
7292.63 572
7293.43 561
7294.24 584
7295.05 627
7295.85 532
7296.66 577
7297.46 564
7298.27 572
7299.08 646
7299.88 651
7300.69 620
7301.49 613
7302.30 590
7303.11 601
7303.91 628
7304.72 634
7305.53 587
7306.33 583
7307.14 572
7307.95 572
7308.75 623
7309.56 636
7310.37 661
7311.17 598
7311.98 538
7312.79 570
7313.59 515
7314.40 540
7315.21 527
7316.02 591
7316.82 528
7317.63 566
7318.44 575
7319.24 568
7320.05 568
7320.86 594
7321.67 604
7322.47 603
7323.28 554
7324.09 573
7324.90 571
7325.70 587
7326.51 625
7327.32 568
7328.13 602
7328.94 640
7329.74 660
7330.55 616
7331.36 548
7332.17 631
7332.98 550
7333.78 597
7334.59 567
7335.40 626
7336.21 617
7337.02 629
7337.82 585
7338.63 500
7339.44 507
7340.25 594
7341.06 540
7341.87 603
7342.68 567
7343.48 599
7344.29 619
7345.10 640
7345.91 600
7346.72 524
7347.53 565
7348.34 613
7349.15 579
7349.95 638
7350.76 545
7351.57 564
7352.38 573
7353.19 567
7354.00 569
7354.81 509
7355.62 535
7356.43 543
7357.24 573
7358.05 541
7358.86 588
7359.67 556
7360.48 619
7361.29 560
7362.09 534
7362.90 547
7363.71 544
7364.52 642
7365.33 619
7366.14 547
7366.95 565
7367.76 578
7368.57 542
7369.38 487
7370.19 541
7371.00 513
7371.81 630
7372.62 602
7373.43 606
7374.25 544
7375.06 534
7375.87 566
7376.68 534
7377.49 574
7378.30 542
7379.11 560
7379.92 613
7380.73 563
7381.54 539
7382.35 553
7383.16 594
7383.97 613
7384.78 510
7385.59 587
7386.41 563
7387.22 510
7388.03 526
7388.84 512
7389.65 510
7390.46 555
7391.27 532
7392.08 611
7392.89 568
7393.71 518
7394.52 561
7395.33 571
7396.14 514
7396.95 529
7397.76 553
7398.58 609
7399.39 558
7400.20 636
7401.01 618
7401.82 561
7402.63 576
7403.45 589
7404.26 495
7405.07 545
7405.88 579
7406.69 509
7407.51 529
7408.32 618
7409.13 631
7409.94 543
7410.76 554
7411.57 575
7412.38 520
7413.19 520
7414.01 526
7414.82 618
7415.63 578
7416.44 532
7417.26 595
7418.07 580
7418.88 536
7419.69 534
7420.51 536
7421.32 561
7422.13 589
7422.95 562
7423.76 551
7424.57 553
7425.39 568
7426.20 562
7427.01 548
7427.83 533
7428.64 552
7429.45 481
7430.27 533
7431.08 567
7431.89 539
7432.71 515
7433.52 525
7434.33 561
7435.15 615
7435.96 575
7436.77 536
7437.59 600
7438.40 560
7439.22 536
7440.03 517
7440.84 511
7441.66 542
7442.47 494
7443.29 549
7444.10 523
7444.91 548
7445.73 545
7446.54 542
7447.36 579
7448.17 558
7448.99 528
7449.80 551
7450.62 542
7451.43 550
7452.24 566
7453.06 518
7453.87 513
7454.69 578
7455.50 566
7456.32 554
7457.13 581
7457.95 583
7458.76 556
7459.58 585
7460.39 595
7461.21 580
7462.02 552
7462.84 541
7463.65 518
7464.47 579
7465.28 579
7466.10 516
7466.92 509
7467.73 577
7468.55 622
7469.36 579
7470.18 545
7470.99 607
7471.81 560
7472.62 605
7473.44 545
7474.26 499
7475.07 560
7475.89 602
7476.70 541
7477.52 563
7478.34 570
7479.15 540
7479.97 507
7480.78 557
7481.60 590
7482.42 517
7483.23 524
7484.05 561
7484.87 553
7485.68 579
7486.50 543
7487.32 528
7488.13 523
7488.95 568
7489.76 557
7490.58 552
7491.40 571
7492.22 508
7493.03 560
7493.85 608
7494.67 632
7495.48 621
7496.30 577
7497.12 590
7497.93 582
7498.75 528
7499.57 573
7500.39 603
7501.20 591
7502.02 592
7502.84 610
7503.66 587
7504.47 600
7505.29 594
7506.11 545
7506.93 594
7507.74 575
7508.56 570
7509.38 591
7510.20 538
7511.01 487
7511.83 571
7512.65 579
7513.47 498
7514.29 475
7515.10 507
7515.92 520
7516.74 525
7517.56 536
7518.38 561
7519.19 530
7520.01 513
7520.83 539
7521.65 568
7522.47 544
7523.29 570
7524.11 622
7524.92 558
7525.74 520
7526.56 504
7527.38 502
7528.20 543
7529.02 562
7529.84 569
7530.66 616
7531.47 586
7532.29 532
7533.11 564
7533.93 564
7534.75 561
7535.57 558
7536.39 556
7537.21 575
7538.03 567
7538.85 609
7539.67 585
7540.49 564
7541.31 594
7542.12 564
7542.94 545
7543.76 493
7544.58 512
7545.40 540
7546.22 459
7547.04 514
7547.86 543
7548.68 532
7549.50 553
7550.32 573
7551.14 562
7551.96 596
7552.78 598
7553.60 552
7554.42 570
7555.24 523
7556.06 523
7556.88 518
7557.70 606
7558.52 591
7559.35 567
7560.17 592
7560.99 558
7561.81 486
7562.63 510
7563.45 517
7564.27 565
7565.09 573
7565.91 550
7566.73 534
7567.55 578
7568.37 565
7569.19 548
7570.02 571
7570.84 567
7571.66 614
7572.48 589
7573.30 602
7574.12 635
7574.94 559
7575.76 542
7576.59 510
7577.41 589
7578.23 594
7579.05 576
7579.87 524
7580.69 519
7581.51 566
7582.34 624
7583.16 581
7583.98 568
7584.80 618
7585.62 586
7586.45 629
7587.27 542
7588.09 584
7588.91 641
7589.73 660
7590.56 674
7591.38 616
7592.20 606
7593.02 620
7593.85 683
7594.67 634
7595.49 594
7596.31 554
7597.14 578
7597.96 547
7598.78 573
7599.60 601
7600.43 600
7601.25 604
7602.07 610
7602.89 638
7603.72 672
7604.54 669
7605.36 714
7606.19 669
7607.01 673
7607.83 642
7608.66 648
7609.48 674
7610.30 591
7611.12 628
7611.95 580
7612.77 616
7613.59 577
7614.42 609
7615.24 637
7616.07 685
7616.89 592
7617.71 615
7618.54 629
7619.36 598
7620.18 594
7621.01 617
7621.83 624
7622.66 599
7623.48 651
7624.30 689
7625.13 675
7625.95 619
7626.78 649
7627.60 675
7628.42 704
7629.25 676
7630.07 751
7630.90 751
7631.72 803
7632.55 862
7633.37 757
7634.19 793
7635.02 807
7635.84 711
7636.67 643
7637.49 654
7638.32 666
7639.14 652
7639.97 646
7640.79 674
7641.62 593
7642.44 566
7643.27 632
7644.09 591
7644.92 604
7645.74 602
7646.57 567
7647.39 541
7648.22 604
7649.04 675
7649.87 644
7650.70 689
7651.52 565
7652.35 631
7653.17 597
7654.00 561
7654.82 600
7655.65 548
7656.47 626
7657.30 647
7658.13 629
7658.95 579
7659.78 519
7660.60 589
7661.43 564
7662.26 549
7663.08 524
7663.91 603
7664.73 640
7665.56 646
7666.39 601
7667.21 587
7668.04 670
7668.87 606
7669.69 615
7670.52 587
7671.35 579
7672.17 552
7673.00 597
7673.83 666
7674.65 639
7675.48 600
7676.31 600
7677.13 586
7677.96 597
7678.79 543
7679.61 563
7680.44 595
7681.27 568
7682.09 549
7682.92 601
7683.75 590
7684.58 603
7685.40 590
7686.23 601
7687.06 598
7687.89 563
7688.71 582
7689.54 589
7690.37 580
7691.20 488
7692.02 533
7692.85 534
7693.68 542
7694.51 546
7695.33 615
7696.16 607
7696.99 637
7697.82 584
7698.65 581
7699.47 555
7700.30 557
7701.13 557
7701.96 619
7702.79 605
7703.62 592
7704.44 628
7705.27 643
7706.10 538
7706.93 543
7707.76 601
7708.59 566
7709.41 628
7710.24 580
7711.07 540
7711.90 546
7712.73 528
7713.56 560
7714.39 584
7715.22 500
7716.05 528
7716.87 551
7717.70 504
7718.53 561
7719.36 545
7720.19 558
7721.02 541
7721.85 500
7722.68 517
7723.51 568
7724.34 572
7725.17 571
7726.00 590
7726.83 599
7727.66 603
7728.48 585
7729.31 622
7730.14 565
7730.97 545
7731.80 574
7732.63 515
7733.46 515
7734.29 512
7735.12 578
7735.95 598
7736.78 568
7737.61 509
7738.44 539
7739.27 507
7740.10 530
7740.93 562
7741.77 593
7742.60 554
7743.43 495
7744.26 563
7745.09 608
7745.92 524
7746.75 530
7747.58 599
7748.41 533
7749.24 551
7750.07 554
7750.90 541
7751.73 532
7752.56 604
7753.39 552
7754.23 515
7755.06 533
7755.89 541
7756.72 549
7757.55 627
7758.38 598
7759.21 537
7760.04 540
7760.88 505
7761.71 494
7762.54 526
7763.37 542
7764.20 566
7765.03 526
7765.86 506
7766.70 523
7767.53 463
7768.36 528
7769.19 552
7770.02 559
7770.86 504
7771.69 528
7772.52 542
7773.35 513
7774.18 514
7775.02 518
7775.85 515
7776.68 519
7777.51 571
7778.34 559
7779.18 562
7780.01 552
7780.84 535
7781.67 528
7782.51 507
7783.34 565
7784.17 519
7785.00 505
7785.84 542
7786.67 553
7787.50 576
7788.34 534
7789.17 538
7790.00 534
7790.83 503
7791.67 536
7792.50 579
7793.33 573
7794.17 510
7795.00 498
7795.83 474
7796.67 491
7797.50 573
7798.33 569
7799.17 496
7800.00 503
7800.83 491
7801.67 489
7802.50 545
7803.33 492
7804.17 499
7805.00 483
7805.84 499
7806.67 533
7807.50 547
7808.34 562
7809.17 601
7810.01 541
7810.84 509
7811.67 470
7812.51 482
7813.34 495
7814.18 561
7815.01 559
7815.84 520
7816.68 549
7817.51 482
7818.35 530
7819.18 523
7820.02 492
7820.85 475
7821.69 524
7822.52 547
7823.36 484
7824.19 484
7825.03 544
7825.86 493
7826.69 471
7827.53 486
7828.36 484
7829.20 511
7830.03 513
7830.87 531
7831.71 539
7832.54 504
7833.38 540
7834.21 540
7835.05 540
7835.88 445
7836.72 503
7837.55 488
7838.39 500
7839.22 475
7840.06 483
7840.90 521
7841.73 579
7842.57 536
7843.40 508
7844.24 493
7845.07 525
7845.91 489
7846.75 494
7847.58 473
7848.42 504
7849.25 527
7850.09 520
7850.93 492
7851.76 495
7852.60 583
7853.44 532
7854.27 555
7855.11 535
7855.94 571
7856.78 557
7857.62 577
7858.45 580
7859.29 578
7860.13 553
7860.96 586
7861.80 645
7862.64 614
7863.47 599
7864.31 527
7865.15 537
7865.99 512
7866.82 530
7867.66 494
7868.50 507
7869.33 549
7870.17 533
7871.01 480
7871.85 543
7872.68 538
7873.52 573
7874.36 508
7875.20 512
7876.03 462
7876.87 550
7877.71 515
7878.55 522
7879.38 551
7880.22 614
7881.06 576
7881.90 535
7882.74 538
7883.57 521
7884.41 523
7885.25 529
7886.09 536
7886.93 490
7887.76 483
7888.60 491
7889.44 556
7890.28 606
7891.12 529
7891.96 517
7892.79 498
7893.63 523
7894.47 625
7895.31 502
7896.15 486
7896.99 474
7897.83 504
7898.66 603
7899.50 494
7900.34 522
7901.18 525
7902.02 516
7902.86 569
7903.70 529
7904.54 559
7905.38 525
7906.21 489
7907.05 481
7907.89 556
7908.73 543
7909.57 540
7910.41 465
7911.25 495
7912.09 495
7912.93 532
7913.77 522
7914.61 495
7915.45 503
7916.29 510
7917.13 558
7917.97 545
7918.81 488
7919.65 473
7920.49 486
7921.33 489
7922.17 485
7923.01 491
7923.85 483
7924.69 458
7925.53 509
7926.37 511
7927.21 467
7928.05 496
7928.89 493
7929.73 509
7930.57 526
7931.41 504
7932.25 494
7933.09 487
7933.93 529
7934.77 458
7935.61 451
7936.45 511
7937.29 445
7938.14 470
7938.98 440
7939.82 440
7940.66 489
7941.50 394
7942.34 458
7943.18 431
7944.02 479
7944.86 495
7945.70 498
7946.55 477
7947.39 459
7948.23 497
7949.07 480
7949.91 492
7950.75 487
7951.59 505
7952.44 506
7953.28 536
7954.12 479
7954.96 473
7955.80 501
7956.65 490
7957.49 457
7958.33 476
7959.17 485
7960.01 441
7960.86 483
7961.70 540
7962.54 486
7963.38 435
7964.22 449
7965.07 432
7965.91 462
7966.75 456
7967.59 419
7968.44 513
7969.28 487
7970.12 442
7970.96 465
7971.81 424
7972.65 510
7973.49 493
7974.33 531
7975.18 452
7976.02 447
7976.86 449
7977.71 450
7978.55 458
7979.39 452
7980.23 508
7981.08 468
7981.92 408
7982.76 462
7983.61 469
7984.45 471
7985.29 539
7986.14 480
7986.98 449
7987.82 437
7988.67 477
7989.51 447
7990.36 381
7991.20 444
7992.04 466
7992.89 464
7993.73 461
7994.57 428
7995.42 434
7996.26 450
7997.11 424
7997.95 440
7998.79 393
7999.64 443
8000.48 484
8001.33 476
8002.17 464
8003.01 484
8003.86 488
8004.70 454
8005.55 436
8006.39 424
8007.24 453
8008.08 493
8008.93 491
8009.77 468
8010.62 457
8011.46 426
8012.30 451
8013.15 454
8013.99 452
8014.84 459
8015.68 509
8016.53 462
8017.37 406
8018.22 449
8019.06 466
8019.91 468
8020.76 460
8021.60 463
8022.45 445
8023.29 431
8024.14 433
8024.98 461
8025.83 420
8026.67 450
8027.52 455
8028.36 454
8029.21 413
8030.06 445
8030.90 389
8031.75 450
8032.59 448
8033.44 460
8034.28 566
8035.13 439
8035.98 468
8036.82 459
8037.67 455
8038.52 440
8039.36 416
8040.21 464
8041.05 512
8041.90 443
8042.75 415
8043.59 464
8044.44 460
8045.29 453
8046.13 441
8046.98 434
8047.83 446
8048.67 467
8049.52 438
8050.37 504
8051.21 440
8052.06 435
8052.91 501
8053.75 448
8054.60 468
8055.45 421
8056.30 428
8057.14 420
8057.99 436
8058.84 432
8059.68 440
8060.53 409
8061.38 441
8062.23 423
8063.07 416
8063.92 419
8064.77 397
8065.62 435
8066.46 491
8067.31 458
8068.16 461
8069.01 423
8069.85 442
8070.70 372
8071.55 415
8072.40 443
8073.25 420
8074.09 469
8074.94 464
8075.79 466
8076.64 412
8077.49 378
8078.34 420
8079.18 393
8080.03 447
8080.88 435
8081.73 449
8082.58 429
8083.43 428
8084.27 437
8085.12 431
8085.97 398
8086.82 406
8087.67 422
8088.52 431
8089.37 407
8090.22 433
8091.06 418
8091.91 394
8092.76 410
8093.61 450
8094.46 431
8095.31 440
8096.16 407
8097.01 469
8097.86 462
8098.71 390
8099.56 421
8100.41 404
8101.26 484
8102.11 450
8102.95 462
8103.80 396
8104.65 432
8105.50 417
8106.35 447
8107.20 431
8108.05 402
8108.90 449
8109.75 469
8110.60 500
8111.45 438
8112.30 476
8113.15 438
8114.00 466
8114.85 405
8115.70 453
8116.55 434
8117.40 445
8118.25 457
8119.10 430
8119.96 468
8120.81 441
8121.66 448
8122.51 434
8123.36 430
8124.21 436
8125.06 464
8125.91 455
8126.76 435
8127.61 412
8128.46 466
8129.31 413
8130.16 426
8131.02 422
8131.87 453
8132.72 418
8133.57 428
8134.42 449
8135.27 430
8136.12 448
8136.97 404
8137.83 438
8138.68 447
8139.53 474
8140.38 472
8141.23 438
8142.08 431
8142.93 492
8143.79 452
8144.64 426
8145.49 394
8146.34 477
8147.19 491
8148.05 504
8148.90 573
8149.75 478
8150.60 419
8151.45 442
8152.31 448
8153.16 440
8154.01 421
8154.86 454
8155.71 481
8156.57 483
8157.42 458
8158.27 483
8159.12 470
8159.98 490
8160.83 529
8161.68 529
8162.54 478
8163.39 433
8164.24 454
8165.09 466
8165.95 415
8166.80 482
8167.65 461
8168.51 438
8169.36 440
8170.21 434
8171.06 387
8171.92 421
8172.77 436
8173.62 474
8174.48 460
8175.33 428
8176.18 459
8177.04 457
8177.89 429
8178.74 401
8179.60 419
8180.45 429
8181.31 469
8182.16 435
8183.01 491
8183.87 422
8184.72 461
8185.57 462
8186.43 451
8187.28 439
8188.14 489
8188.99 441
8189.84 441
8190.70 464
8191.55 457
8192.41 488
8193.26 434
8194.12 453
8194.97 382
8195.83 458
8196.68 428
8197.53 408
8198.39 438
8199.24 459
8200.10 433
8200.95 430
8201.81 455
8202.66 392
8203.52 391
8204.37 403
8205.23 383
8206.08 410
8206.94 468
8207.79 412
8208.65 404
8209.50 400
8210.36 420
8211.21 372
8212.07 410
8212.92 427
8213.78 479
8214.63 448
8215.49 366
8216.34 419
8217.20 407
8218.06 433
8218.91 402
8219.77 406
8220.62 422
8221.48 436
8222.33 436
8223.19 423
8224.05 365
8224.90 431
8225.76 442
8226.61 387
8227.47 440
8228.33 467
8229.18 441
8230.04 399
8230.90 365
8231.75 356
8232.61 411
8233.46 424
8234.32 404
8235.18 393
8236.03 387
8236.89 386
8237.75 437
8238.60 460
8239.46 470
8240.32 380
8241.17 405
8242.03 423
8242.89 409
8243.74 413
8244.60 394
8245.46 363
8246.32 368
8247.17 376
8248.03 380
8248.89 430
8249.74 379
8250.60 423
8251.46 462
8252.32 415
8253.17 419
8254.03 404
8254.89 461
8255.75 429
8256.60 396
8257.46 471
8258.32 484
8259.18 415
8260.04 473
8260.89 417
8261.75 433
8262.61 400
8263.47 372
8264.32 395
8265.18 426
8266.04 422
8266.90 430
8267.76 426
8268.62 432
8269.47 464
8270.33 393
8271.19 419
8272.05 411
8272.91 385
8273.77 434
8274.62 421
8275.48 411
8276.34 442
8277.20 440
8278.06 477
8278.92 387
8279.78 414
8280.64 491
8281.49 447
8282.35 432
8283.21 430
8284.07 451
8284.93 386
8285.79 418
8286.65 402
8287.51 476
8288.37 387
8289.23 435
8290.09 433
8290.95 474
8291.80 435
8292.66 424
8293.52 407
8294.38 454
8295.24 431
8296.10 447
8296.96 410
8297.82 425
8298.68 422
8299.54 378
8300.40 421
8301.26 443
8302.12 426
8302.98 377
8303.84 432
8304.70 408
8305.56 431
8306.42 434
8307.28 478
8308.14 457
8309.00 421
8309.86 387
8310.72 440
8311.58 397
8312.44 373
8313.31 392
8314.17 457
8315.03 461
8315.89 462
8316.75 508
8317.61 455
8318.47 452
8319.33 437
8320.19 486
8321.05 450
8321.91 434
8322.77 446
8323.64 420
8324.50 447
8325.36 412
8326.22 369
8327.08 371
8327.94 410
8328.80 414
8329.66 448
8330.53 454
8331.39 407
8332.25 388
8333.11 404
8333.97 409
8334.83 431
8335.70 415
8336.56 369
8337.42 389
8338.28 367
8339.14 383
8340.00 381
8340.87 369
8341.73 392
8342.59 384
8343.45 419
8344.32 490
8345.18 466
8346.04 444
8346.90 412
8347.76 430
8348.63 433
8349.49 445
8350.35 414
8351.21 468
8352.08 393
8352.94 460
8353.80 391
8354.66 419
8355.53 429
8356.39 341
8357.25 388
8358.12 372
8358.98 421
8359.84 383
8360.71 413
8361.57 408
8362.43 406
8363.29 425
8364.16 434
8365.02 468
8365.88 426
8366.75 398
8367.61 401
8368.47 410
8369.34 418
8370.20 421
8371.06 431
8371.93 415
8372.79 377
8373.66 419
8374.52 477
8375.38 428
8376.25 406
8377.11 429
8377.97 442
8378.84 431
8379.70 435
8380.57 415
8381.43 447
8382.30 440
8383.16 431
8384.02 430
8384.89 381
8385.75 389
8386.62 395
8387.48 390
8388.35 442
8389.21 397
8390.07 446
8390.94 456
8391.80 407
8392.67 416
8393.53 441
8394.40 463
8395.26 447
8396.13 369
8396.99 372
8397.86 409
8398.72 443
8399.59 426
8400.45 447
8401.32 458
8402.18 439
8403.05 433
8403.91 424
8404.78 410
8405.64 394
8406.51 422
8407.37 482
8408.24 473
8409.11 416
8409.97 422
8410.84 451
8411.70 458
8412.57 448
8413.43 393
8414.30 415
8415.17 460
8416.03 432
8416.90 413
8417.76 373
8418.63 385
8419.50 433
8420.36 446
8421.23 414
8422.09 401
8422.96 429
8423.83 483
8424.69 425
8425.56 421
8426.43 429
8427.29 431
8428.16 393
8429.02 409
8429.89 445
8430.76 455
8431.62 435
8432.49 441
8433.36 444
8434.23 402
8435.09 418
8435.96 437
8436.83 427
8437.69 439
8438.56 427
8439.43 428
8440.29 437
8441.16 434
8442.03 456
8442.90 424
8443.76 395
8444.63 442
8445.50 474
8446.37 414
8447.23 400
8448.10 447
8448.97 440
8449.84 415
8450.70 444
8451.57 444
8452.44 442
8453.31 451
8454.17 453
8455.04 493
8455.91 449
8456.78 457
8457.65 457
8458.51 466
8459.38 461
8460.25 486
8461.12 437
8461.99 428
8462.86 430
8463.72 430
8464.59 551
8465.46 481
8466.33 467
8467.20 470
8468.07 520
8468.93 507
8469.80 479
8470.67 498
8471.54 472
8472.41 492
8473.28 539
8474.15 478
8475.02 505
8475.89 497
8476.75 433
8477.62 465
8478.49 448
8479.36 413
8480.23 417
8481.10 461
8481.97 445
8482.84 405
8483.71 418
8484.58 461
8485.45 420
8486.32 390
8487.19 377
8488.06 403
8488.92 431
8489.79 427
8490.66 422
8491.53 456
8492.40 500
8493.27 469
8494.14 466
8495.01 441
8495.88 475
8496.75 497
8497.62 527
8498.49 481
8499.36 462
8500.23 459
8501.10 465
8501.97 446
8502.85 437
8503.72 473
8504.59 471
8505.46 435
8506.33 404
8507.20 432
8508.07 453
8508.94 463
8509.81 456
8510.68 470
8511.55 463
8512.42 463
8513.29 511
8514.16 518
8515.03 510
8515.91 501
8516.78 460
8517.65 444
8518.52 465
8519.39 453
8520.26 521
8521.13 439
8522.00 391
8522.88 413
8523.75 441
8524.62 485
8525.49 446
8526.36 452
8527.23 440
8528.10 405
8528.98 434
8529.85 460
8530.72 448
8531.59 451
8532.46 462
8533.34 445
8534.21 451
8535.08 433
8535.95 495
8536.82 465
8537.70 444
8538.57 508
8539.44 503
8540.31 498
8541.18 461
8542.06 502
8542.93 441
8543.80 458
8544.67 443
8545.55 477
8546.42 469
8547.29 467
8548.17 460
8549.04 443
8549.91 519
8550.78 539
8551.66 529
8552.53 591
8553.40 614
8554.28 641
8555.15 651
8556.02 644
8556.89 601
8557.77 585
8558.64 618
8559.51 588
8560.39 539
8561.26 506
8562.13 489
8563.01 513
8563.88 472
8564.75 461
8565.63 427
8566.50 467
8567.38 456
8568.25 396
8569.12 367
8570.00 446
8570.87 498
8571.74 505
8572.62 476
8573.49 437
8574.37 431
8575.24 433
8576.11 453
8576.99 409
8577.86 407
8578.74 426
8579.61 449
8580.49 459
8581.36 422
8582.23 440
8583.11 463
8583.98 406
8584.86 471
8585.73 400
8586.61 409
8587.48 484
8588.36 436
8589.23 400
8590.11 420
8590.98 442
8591.86 451
8592.73 428
8593.61 421
8594.48 455
8595.36 478
8596.23 484
8597.11 475
8597.98 473
8598.86 428
8599.73 396
8600.61 434
8601.48 423
8602.36 409
8603.23 429
8604.11 426
8604.99 416
8605.86 403
8606.74 419
8607.61 429
8608.49 427
8609.36 423
8610.24 432
8611.12 419
8611.99 393
8612.87 411
8613.74 460
8614.62 425
8615.50 394
8616.37 422
8617.25 436
8618.12 355
8619.00 392
8619.88 430
8620.75 380
8621.63 392
8622.51 399
8623.38 382
8624.26 403
8625.14 443
8626.01 439
8626.89 407
8627.77 442
8628.64 371
8629.52 453
8630.40 475
8631.27 461
8632.15 434
8633.03 417
8633.90 420
8634.78 378
8635.66 408
8636.54 425
8637.41 453
8638.29 413
8639.17 404
8640.05 397
8640.92 431
8641.80 415
8642.68 409
8643.55 402
8644.43 392
8645.31 370
8646.19 416
8647.07 443
8647.94 372
8648.82 357
8649.70 400
8650.58 400
8651.45 376
8652.33 368
8653.21 373
8654.09 378
8654.97 356
8655.85 407
8656.72 411
8657.60 377
8658.48 374
8659.36 394
8660.24 367
8661.12 381
8661.99 384
8662.87 361
8663.75 402
8664.63 426
8665.51 403
8666.39 408
8667.27 402
8668.14 430
8669.02 445
8669.90 420
8670.78 407
8671.66 423
8672.54 370
8673.42 376
8674.30 388
8675.18 380
8676.06 417
8676.94 406
8677.81 421
8678.69 410
8679.57 435
8680.45 395
8681.33 443
8682.21 454
8683.09 421
8683.97 434
8684.85 408
8685.73 394
8686.61 355
8687.49 381
8688.37 354
8689.25 369
8690.13 368
8691.01 388
8691.89 388
8692.77 373
8693.65 412
8694.53 384
8695.41 421
8696.29 389
8697.17 369
8698.05 383
8698.93 458
8699.81 367
8700.69 350
8701.57 384
8702.45 441
8703.33 389
8704.21 367
8705.09 395
8705.98 351
8706.86 341
8707.74 405
8708.62 367
8709.50 413
8710.38 413
8711.26 397
8712.14 402
8713.02 398
8713.90 402
8714.79 401
8715.67 410
8716.55 404
8717.43 382
8718.31 350
8719.19 371
8720.07 342
8720.95 385
8721.84 354
8722.72 349
8723.60 379
8724.48 372
8725.36 400
8726.24 380
8727.13 399
8728.01 397
8728.89 368
8729.77 392
8730.65 368
8731.54 374
8732.42 370
8733.30 357
8734.18 385
8735.06 349
8735.95 368
8736.83 393
8737.71 364
8738.59 405
8739.48 400
8740.36 368
8741.24 388
8742.12 403
8743.01 373
8743.89 414
8744.77 380
8745.65 386
8746.54 383
8747.42 389
8748.30 379
8749.19 407
8750.07 373
8750.95 387
8751.83 368
8752.72 374
8753.60 390
8754.48 384
8755.37 388
8756.25 413
8757.13 406
8758.02 377
8758.90 412
8759.78 404
8760.67 379
8761.55 398
8762.43 424
8763.32 400
8764.20 387
8765.09 419
8765.97 410
8766.85 406
8767.74 421
8768.62 374
8769.51 421
8770.39 412
8771.27 419
8772.16 383
8773.04 387
8773.93 398
8774.81 377
8775.69 357
8776.58 346
8777.46 426
8778.35 413
8779.23 361
8780.12 344
8781.00 348
8781.89 357
8782.77 356
8783.65 381
8784.54 433
8785.42 367
8786.31 390
8787.19 425
8788.08 399
8788.96 312
8789.85 355
8790.73 388
8791.62 389
8792.50 384
8793.39 364
8794.27 383
8795.16 359
8796.04 346
8796.93 401
8797.82 391
8798.70 398
8799.59 375
8800.47 366
8801.36 410
8802.24 345
8803.13 298
8804.01 362
8804.90 372
8805.79 405
8806.67 413
8807.56 354
8808.44 344
8809.33 321
8810.22 382
8811.10 361
8811.99 349
8812.87 332
8813.76 458
8814.65 380
8815.53 328
8816.42 386
8817.30 378
8818.19 400
8819.08 351
8819.96 339
8820.85 321
8821.74 407
8822.62 360
8823.51 355
8824.40 373
8825.28 384
8826.17 367
8827.06 400
8827.94 381
8828.83 360
8829.72 372
8830.61 369
8831.49 373
8832.38 314
8833.27 362
8834.15 372
8835.04 350
8835.93 333
8836.82 334
8837.70 281
8838.59 367
8839.48 321
8840.37 344
8841.25 371
8842.14 353
8843.03 380
8843.92 382
8844.80 312
8845.69 324
8846.58 362
8847.47 332
8848.36 340
8849.24 352
8850.13 352
8851.02 314
8851.91 322
8852.80 341
8853.68 331
8854.57 316
8855.46 325
8856.35 366
8857.24 336
8858.13 363
8859.01 365
8859.90 337
8860.79 346
8861.68 372
8862.57 357
8863.46 408
8864.35 387
8865.23 345
8866.12 334
8867.01 295
8867.90 332
8868.79 332
8869.68 343
8870.57 344
8871.46 304
8872.35 311
8873.24 357
8874.12 317
8875.01 329
8875.90 325
8876.79 357
8877.68 347
8878.57 363
8879.46 343
8880.35 380
8881.24 354
8882.13 354
8883.02 361
8883.91 380
8884.80 343
8885.69 374
8886.58 334
8887.47 340
8888.36 307
8889.25 361
8890.14 366
8891.03 340
8891.92 365
8892.81 357
8893.70 380
8894.59 345
8895.48 352
8896.37 364
8897.26 356
8898.15 319
8899.04 371
8899.93 345
8900.82 344
8901.71 343
8902.60 313
8903.49 371
8904.38 329
8905.28 327
8906.17 311
8907.06 335
8907.95 317
8908.84 323
8909.73 376
8910.62 323
8911.51 280
8912.40 357
8913.29 343
8914.19 364
8915.08 345
8915.97 314
8916.86 335
8917.75 355
8918.64 336
8919.53 319
8920.43 382
8921.32 332
8922.21 326
8923.10 330
8923.99 347
8924.88 322
8925.78 341
8926.67 348
8927.56 320
8928.45 327
8929.34 296
8930.24 335
8931.13 334
8932.02 313
8932.91 341
8933.80 352
8934.70 350
8935.59 359
8936.48 348
8937.37 338
8938.27 303
8939.16 343
8940.05 329
8940.94 327
8941.84 336
8942.73 339
8943.62 341
8944.51 330
8945.41 332
8946.30 345
8947.19 330
8948.09 342
8948.98 332
8949.87 333
8950.77 333
8951.66 344
8952.55 337
8953.44 361
8954.34 323
8955.23 331
8956.12 343
8957.02 334
8957.91 356
8958.80 305
8959.70 292
8960.59 306
8961.49 336
8962.38 348
8963.27 357
8964.17 394
8965.06 338
8965.95 305
8966.85 330
8967.74 339
8968.64 362
8969.53 301
8970.42 327
8971.32 310
8972.21 313
8973.11 292
8974.00 356
8974.90 361
8975.79 357
8976.68 288
8977.58 268
8978.47 316
8979.37 318
8980.26 328
8981.16 309
8982.05 300
8982.95 332
8983.84 351
8984.74 311
8985.63 356
8986.52 361
8987.42 351
8988.31 323
8989.21 306
8990.10 329
8991.00 385
8991.89 351
8992.79 348
8993.69 348
8994.58 316
8995.48 354
8996.37 358
8997.27 341
8998.16 326
8999.06 303
8999.95 360
9000.85 303
9001.74 301
9002.64 346
9003.54 326
9004.43 329
9005.33 319
9006.22 355
9007.12 312
9008.01 323
9008.91 326
9009.81 359
9010.70 323
9011.60 311
9012.50 309
9013.39 295
9014.29 335
9015.18 300
9016.08 315
9016.98 298
9017.87 313
9018.77 262
9019.67 299
9020.56 338
9021.46 324
9022.36 304
9023.25 288
9024.15 334
9025.05 390
9025.94 372
9026.84 298
9027.74 276
9028.63 313
9029.53 311
9030.43 306
9031.32 273
9032.22 334
9033.12 352
9034.02 288
9034.91 326
9035.81 309
9036.71 308
9037.61 286
9038.50 312
9039.40 295
9040.30 331
9041.20 325
9042.09 343
9042.99 359
9043.89 319
9044.79 302
9045.68 342
9046.58 340
9047.48 324
9048.38 309
9049.28 277
9050.17 308
9051.07 287
9051.97 263
9052.87 306
9053.77 274
9054.66 309
9055.56 358
9056.46 345
9057.36 308
9058.26 329
9059.16 332
9060.06 391
9060.95 317
9061.85 305
9062.75 300
9063.65 307
9064.55 315
9065.45 319
9066.35 288
9067.25 311
9068.14 303
9069.04 264
9069.94 311
9070.84 331
9071.74 324
9072.64 304
9073.54 336
9074.44 295
9075.34 303
9076.24 360
9077.14 363
9078.04 328
9078.93 308
9079.83 324
9080.73 317
9081.63 313
9082.53 290
9083.43 320
9084.33 312
9085.23 303
9086.13 321
9087.03 352
9087.93 289
9088.83 302
9089.73 301
9090.63 308
9091.53 293
9092.43 342
9093.33 319
9094.23 306
9095.13 348
9096.03 328
9096.93 324
9097.83 325
9098.73 316
9099.63 334
9100.54 360
9101.44 293
9102.34 256
9103.24 319
9104.14 300
9105.04 303
9105.94 308
9106.84 281
9107.74 309
9108.64 318
9109.54 326
9110.44 298
9111.35 312
9112.25 320
9113.15 301
9114.05 302
9114.95 294
9115.85 283
9116.75 302
9117.65 289
9118.56 300
9119.46 340
9120.36 291
9121.26 324
9122.16 312
9123.06 290
9123.97 337
9124.87 295
9125.77 312
9126.67 281
9127.57 326
9128.47 319
9129.38 333
9130.28 307
9131.18 283
9132.08 293
9132.98 308
9133.89 331
9134.79 349
9135.69 304
9136.59 311
9137.50 315
9138.40 347
9139.30 336
9140.20 330
9141.11 300
9142.01 332
9142.91 316
9143.81 261
9144.72 283
9145.62 316
9146.52 323
9147.42 330
9148.33 293
9149.23 309
9150.13 302
9151.04 328
9151.94 329
9152.84 332
9153.75 332
9154.65 349
9155.55 329
9156.46 293
9157.36 302
9158.26 354
9159.17 328
9160.07 297
9160.97 290
9161.88 341
9162.78 301
9163.68 303
9164.59 327
9165.49 335
9166.40 333
9167.30 307
9168.20 319
9169.11 311
9170.01 306
9170.92 298
9171.82 302
9172.72 324
9173.63 293
9174.53 268
9175.44 280
9176.34 322
9177.24 332
9178.15 301
9179.05 332
9179.96 324
9180.86 280
9181.77 282
9182.67 333
9183.58 336
9184.48 327
9185.39 306
9186.29 294
9187.20 295
9188.10 294
9189.01 316
9189.91 318
9190.82 343
9191.72 325
9192.63 317
9193.53 341
9194.44 325
9195.34 328
9196.25 308
9197.15 275
9198.06 295
9198.96 302
9199.87 299
9200.77 294
9201.68 298
9202.58 320
9203.49 300
9204.40 323
9205.30 294
9206.21 279
9207.11 303
9208.02 318
9208.92 273
9209.83 271
9210.74 270
9211.64 289
9212.55 354
9213.45 363
9214.36 316
9215.27 277
9216.17 299
9217.08 312
9217.99 282
9218.89 282
9219.80 311
9220.71 296
9221.61 262
9222.52 287
9223.43 283
9224.33 302
9225.24 294
9226.15 279
9227.05 321
9227.96 329
9228.87 314
9229.77 303
9230.68 296
9231.59 317
9232.49 339
9233.40 342
9234.31 338
9235.22 311
9236.12 312
9237.03 285
9237.94 294
9238.84 322
9239.75 316
9240.66 245
9241.57 279
9242.47 300
9243.38 328
9244.29 305
9245.20 258
9246.11 297
9247.01 308
9247.92 270
9248.83 316
9249.74 359
9250.64 348
9251.55 281
9252.46 308
9253.37 318
9254.28 293
9255.19 261
9256.09 305
9257.00 309
9257.91 329
9258.82 281
9259.73 315
9260.64 355
9261.54 308
9262.45 289
9263.36 317
9264.27 312
9265.18 276
9266.09 284
9267.00 297
9267.90 311
9268.81 347
9269.72 311
9270.63 259
9271.54 288
9272.45 312
9273.36 330
9274.27 315
9275.18 302
9276.09 323
9277.00 326
9277.90 285
9278.81 269
9279.72 301
9280.63 339
9281.54 316
9282.45 299
9283.36 290
9284.27 340
9285.18 301
9286.09 315
9287.00 261
9287.91 264
9288.82 298
9289.73 320
9290.64 302
9291.55 277
9292.46 274
9293.37 314
9294.28 290
9295.19 275
9296.10 294
9297.01 337
9297.92 322
9298.83 280
9299.74 270
9300.65 265
9301.56 311
9302.47 279
9303.38 274
9304.29 281
9305.20 311
9306.12 320
9307.03 301
9307.94 351
9308.85 298
9309.76 303
9310.67 328
9311.58 313
9312.49 328
9313.40 345
9314.31 331
9315.22 318
9316.14 324
9317.05 322
9317.96 294
9318.87 272
9319.78 257
9320.69 301
9321.60 306
9322.52 284
9323.43 313
9324.34 320
9325.25 337
9326.16 310
9327.07 296
9327.99 315
9328.90 302
9329.81 280
9330.72 292
9331.63 306
9332.54 313
9333.46 268
9334.37 270
9335.28 278
9336.19 286
9337.11 294
9338.02 339
9338.93 288
9339.84 332
9340.75 320
9341.67 267
9342.58 285
9343.49 350
9344.40 304
9345.32 304
9346.23 307
9347.14 342
9348.06 341
9348.97 261
9349.88 254
9350.79 275
9351.71 309
9352.62 295
9353.53 298
9354.45 258
9355.36 309
9356.27 308
9357.19 284
9358.10 289
9359.01 311
9359.93 298
9360.84 283
9361.75 280
9362.67 259
9363.58 319
9364.49 322
9365.41 303
9366.32 283
9367.23 294
9368.15 327
9369.06 333
9369.97 295
9370.89 256
9371.80 263
9372.72 284
9373.63 296
9374.54 319
9375.46 292
9376.37 321
9377.29 295
9378.20 299
9379.12 297
9380.03 306
9380.94 266
9381.86 291
9382.77 327
9383.69 287
9384.60 304
9385.52 319
9386.43 315
9387.35 280
9388.26 278
9389.18 279
9390.09 283
9391.01 277
9391.92 283
9392.84 278
9393.75 280
9394.67 293
9395.58 288
9396.50 310
9397.41 296
9398.33 287
9399.24 298
9400.16 288
9401.07 297
9401.99 302
9402.90 319
9403.82 292
9404.73 276
9405.65 303
9406.56 284
9407.48 303
9408.40 307
9409.31 260
9410.23 265
9411.14 301
9412.06 315
9412.98 314
9413.89 292
9414.81 294
9415.72 292
9416.64 285
9417.56 313
9418.47 285
9419.39 286
9420.30 325
9421.22 345
9422.14 306
9423.05 242
9423.97 281
9424.89 321
9425.80 327
9426.72 303
9427.64 303
9428.55 305
9429.47 319
9430.39 320
9431.30 256
9432.22 245
9433.14 309
9434.05 291
9434.97 286
9435.89 253
9436.80 282
9437.72 327
9438.64 284
9439.56 260
9440.47 286
9441.39 273
9442.31 302
9443.23 334
9444.14 261
9445.06 286
9445.98 276
9446.90 325
9447.81 305
9448.73 242
9449.65 286
9450.57 309
9451.48 301
9452.40 271
9453.32 292
9454.24 277
9455.16 305
9456.07 299
9456.99 260
9457.91 281
9458.83 279
9459.75 294
9460.66 332
9461.58 261
9462.50 261
9463.42 294
9464.34 298
9465.26 288
9466.18 234
9467.09 272
9468.01 293
9468.93 307
9469.85 293
9470.77 293
9471.69 256
9472.61 325
9473.53 285
9474.44 309
9475.36 265
9476.28 310
9477.20 379
9478.12 293
9479.04 311
9479.96 264
9480.88 298
9481.80 311
9482.72 303
9483.64 258
9484.56 278
9485.47 279
9486.39 275
9487.31 259
9488.23 310
9489.15 285
9490.07 286
9490.99 302
9491.91 264
9492.83 267
9493.75 249
9494.67 321
9495.59 288
9496.51 281
9497.43 273
9498.35 273
9499.27 282
9500.19 332
9501.11 258
9502.03 265
9502.95 326
9503.87 291
9504.79 312
9505.71 289
9506.63 278
9507.56 284
9508.48 327
9509.40 285
9510.32 280
9511.24 273
9512.16 275
9513.08 285
9514.00 309
9514.92 275
9515.84 277
9516.76 256
9517.68 239
9518.61 275
9519.53 253
9520.45 301
9521.37 325
9522.29 295
9523.21 283
9524.13 309
9525.05 249
9525.98 265
9526.90 299
9527.82 305
9528.74 317
9529.66 332
9530.58 348
9531.50 337
9532.43 302
9533.35 274
9534.27 293
9535.19 272
9536.11 264
9537.04 294
9537.96 297
9538.88 285
9539.80 273
9540.72 259
9541.65 274
9542.57 272
9543.49 279
9544.41 317
9545.34 303
9546.26 240
9547.18 268
9548.10 293
9549.03 290
9549.95 319
9550.87 306
9551.79 283
9552.72 290
9553.64 291
9554.56 274
9555.48 272
9556.41 260
9557.33 293
9558.25 273
9559.18 283
9560.10 304
9561.02 297
9561.95 285
9562.87 332
9563.79 333
9564.72 296
9565.64 271
9566.56 285
9567.49 281
9568.41 252
9569.33 329
9570.26 274
9571.18 279
9572.10 270
9573.03 249
9573.95 288
9574.88 272
9575.80 290
9576.72 250
9577.65 266
9578.57 271
9579.49 288
9580.42 257
9581.34 302
9582.27 264
9583.19 320
9584.12 332
9585.04 325
9585.96 275
9586.89 302
9587.81 273
9588.74 275
9589.66 270
9590.59 336
9591.51 338
9592.44 279
9593.36 268
9594.29 267
9595.21 267
9596.14 281
9597.06 299
9597.98 270
9598.91 293
9599.83 283
9600.76 330
9601.68 297
9602.61 330
9603.54 276
9604.46 311
9605.39 298
9606.31 263
9607.24 267
9608.16 259
9609.09 351
9610.01 300
9610.94 305
9611.86 312
9612.79 309
9613.72 298
9614.64 269
9615.57 277
9616.49 267
9617.42 283
9618.34 298
9619.27 269
9620.20 254
9621.12 314
9622.05 317
9622.97 315
9623.90 283
9624.83 269
9625.75 275
9626.68 290
9627.61 275
9628.53 263
9629.46 286
9630.39 300
9631.31 287
9632.24 291
9633.16 281
9634.09 286
9635.02 317
9635.95 329
9636.87 322
9637.80 283
9638.73 279
9639.65 296
9640.58 350
9641.51 302
9642.43 317
9643.36 292
9644.29 277
9645.22 274
9646.14 284
9647.07 309
9648.00 331
9648.92 324
9649.85 287
9650.78 355
9651.71 341
9652.63 389
9653.56 348
9654.49 327
9655.42 305
9656.34 344
9657.27 271
9658.20 295
9659.13 321
9660.06 286
9660.98 303
9661.91 316
9662.84 292
9663.77 301
9664.70 317
9665.62 328
9666.55 355
9667.48 308
9668.41 344
9669.34 342
9670.27 271
9671.19 282
9672.12 400
9673.05 354
9673.98 308
9674.91 301
9675.84 330
9676.77 322
9677.70 276
9678.62 342
9679.55 318
9680.48 283
9681.41 255
9682.34 301
9683.27 320
9684.20 327
9685.13 297
9686.06 295
9686.99 299
9687.91 286
9688.84 319
9689.77 303
9690.70 313
9691.63 334
9692.56 321
9693.49 315
9694.42 355
9695.35 347
9696.28 332
9697.21 332
9698.14 385
9699.07 325
9700.00 314
9700.93 301
9701.86 321
9702.79 313
9703.72 313
9704.65 305
9705.58 274
9706.51 290
9707.44 352
9708.37 317
9709.30 289
9710.23 284
9711.16 289
9712.09 314
9713.02 319
9713.95 324
9714.88 327
9715.81 306
9716.74 303
9717.67 313
9718.61 299
9719.54 308
9720.47 327
9721.40 323
9722.33 322
9723.26 297
9724.19 284
9725.12 291
9726.05 313
9726.98 329
9727.92 335
9728.85 284
9729.78 305
9730.71 288
9731.64 291
9732.57 261
9733.50 290
9734.43 292
9735.37 335
9736.30 293
9737.23 306
9738.16 346
9739.09 279
9740.02 309
9740.96 294
9741.89 331
9742.82 370
9743.75 273
9744.68 330
9745.62 304
9746.55 300
9747.48 320
9748.41 289
9749.34 327
9750.28 317
9751.21 326
9752.14 330
9753.07 330
9754.01 272
9754.94 338
9755.87 310
9756.80 293
9757.74 350
9758.67 307
9759.60 316
9760.53 329
9761.47 293
9762.40 290
9763.33 281
9764.27 305
9765.20 360
9766.13 328
9767.07 307
9768.00 314
9768.93 346
9769.86 310
9770.80 345
9771.73 339
9772.66 321
9773.60 303
9774.53 304
9775.47 351
9776.40 323
9777.33 364
9778.27 321
9779.20 338
9780.13 323
9781.07 307
9782.00 340
9782.93 327
9783.87 350
9784.80 348
9785.74 379
9786.67 368
9787.60 365
9788.54 358
9789.47 359
9790.41 362
9791.34 358
9792.28 301
9793.21 319
9794.14 336
9795.08 357
9796.01 327
9796.95 298
9797.88 362
9798.82 419
9799.75 394
9800.69 313
9801.62 272
9802.56 355
9803.49 314
9804.42 313
9805.36 325
9806.29 366
9807.23 375
9808.16 368
9809.10 353
9810.03 339
9810.97 319
9811.91 343
9812.84 339
9813.78 327
9814.71 298
9815.65 310
9816.58 324
9817.52 296
9818.45 319
9819.39 323
9820.32 295
9821.26 336
9822.20 335
9823.13 347
9824.07 321
9825.00 337
9825.94 317
9826.87 315
9827.81 308
9828.75 326
9829.68 308
9830.62 297
9831.55 296
9832.49 297
9833.43 334
9834.36 334
9835.30 307
9836.24 313
9837.17 353
9838.11 301
9839.05 321
9839.98 312
9840.92 337
9841.86 314
9842.79 334
9843.73 360
9844.67 317
9845.60 311
9846.54 316
9847.48 330
9848.41 336
9849.35 333
9850.29 307
9851.22 302
9852.16 298
9853.10 344
9854.04 330
9854.97 298
9855.91 327
9856.85 316
9857.79 312
9858.72 376
9859.66 352
9860.60 295
9861.54 357
9862.47 376
9863.41 347
9864.35 322
9865.29 326
9866.22 361
9867.16 337
9868.10 351
9869.04 320
9869.98 311
9870.91 352
9871.85 280
9872.79 318
9873.73 286
9874.67 332
9875.60 341
9876.54 326
9877.48 346
9878.42 340
9879.36 333
9880.30 375
9881.24 325
9882.17 326
9883.11 352
9884.05 356
9884.99 336
9885.93 320
9886.87 360
9887.81 335
9888.74 347
9889.68 347
9890.62 322
9891.56 346
9892.50 300
9893.44 302
9894.38 301
9895.32 319
9896.26 356
9897.20 313
9898.14 336
9899.08 354
9900.01 318
9900.95 332
9901.89 332
9902.83 304
9903.77 372
9904.71 370
9905.65 367
9906.59 331
9907.53 354
9908.47 341
9909.41 364
9910.35 370
9911.29 354
9912.23 375
9913.17 375
9914.11 373
9915.05 369
9915.99 336
9916.93 328
9917.87 321
9918.81 326
9919.75 374
9920.69 325
9921.63 372
9922.57 396
9923.51 463
9924.46 496
9925.40 572
9926.34 623
9927.28 728
9928.22 781
9929.16 694
9930.10 593
9931.04 578
9931.98 551
9932.92 456
9933.86 503
9934.80 438
9935.75 404
9936.69 405
9937.63 406
9938.57 377
9939.51 375
9940.45 381
9941.39 368
9942.34 329
9943.28 359
9944.22 330
9945.16 371
9946.10 326
9947.04 349
9947.98 391
9948.93 356
9949.87 353
9950.81 302
9951.75 346
9952.69 356
9953.64 364
9954.58 348
9955.52 350
9956.46 371
9957.40 351
9958.35 360
9959.29 305
9960.23 300
9961.17 302
9962.12 322
9963.06 346
9964.00 336
9964.94 348
9965.89 410
9966.83 367
9967.77 367
9968.71 323
9969.66 302
9970.60 316
9971.54 374
9972.48 324
9973.43 290
9974.37 301
9975.31 356
9976.26 347
9977.20 320
9978.14 274
9979.09 304
9980.03 364
9980.97 370
9981.92 305
9982.86 316
9983.80 323
9984.75 336
9985.69 371
9986.63 327
9987.58 313
9988.52 345
9989.46 361
9990.41 304
9991.35 326
9992.30 342
9993.24 341
9994.18 326
9995.13 304
9996.07 321
9997.01 321
9997.96 358
9998.90 344
9999.85 342
10000.79 369
10001.74 352
10002.68 368
10003.62 311
10004.57 315
10005.51 318
10006.46 346
10007.40 369
10008.35 308
10009.29 324
10010.24 304
10011.18 302
10012.13 307
10013.07 355
10014.01 372
10014.96 329
10015.90 302
10016.85 292
10017.79 304
10018.74 317
10019.68 360
10020.63 335
10021.58 340
10022.52 321
10023.47 318
10024.41 287
10025.36 330
10026.30 318
10027.25 312
10028.19 320
10029.14 309
10030.08 312
10031.03 310
10031.98 328
10032.92 339
10033.87 327
10034.81 330
10035.76 326
10036.70 337
10037.65 371
10038.60 326
10039.54 265
10040.49 290
10041.43 330
10042.38 311
10043.33 349
10044.27 325
10045.22 338
10046.17 310
10047.11 275
10048.06 257
10049.01 290
10049.95 309
10050.90 299
10051.84 285
10052.79 300
10053.74 275
10054.69 259
10055.63 301
10056.58 324
10057.53 304
10058.47 280
10059.42 305
10060.37 304
10061.31 313
10062.26 282
10063.21 275
10064.16 307
10065.10 319
10066.05 332
10067.00 314
10067.94 292
10068.89 277
10069.84 286
10070.79 274
10071.73 275
10072.68 280
10073.63 289
10074.58 265
10075.53 266
10076.47 271
10077.42 245
10078.37 278
10079.32 293
10080.26 297
10081.21 256
10082.16 349
10083.11 314
10084.06 277
10085.01 263
10085.95 264
10086.90 293
10087.85 342
10088.80 315
10089.75 277
10090.70 289
10091.64 302
10092.59 293
10093.54 303
10094.49 312
10095.44 304
10096.39 295
10097.34 290
10098.28 315
10099.23 327
10100.18 285
10101.13 313
10102.08 314
10103.03 314
10103.98 259
10104.93 289
10105.88 280
10106.83 308
10107.78 262
10108.72 287
10109.67 251
10110.62 252
10111.57 275
10112.52 296
10113.47 238
10114.42 247
10115.37 277
10116.32 332
10117.27 309
10118.22 277
10119.17 288
10120.12 264
10121.07 257
10122.02 269
10122.97 253
10123.92 300
10124.87 299
10125.82 289
10126.77 263
10127.72 275
10128.67 272
10129.62 268
10130.57 290
10131.52 276
10132.47 268
10133.42 290
10134.37 309
10135.32 326
10136.27 232
10137.22 248
10138.18 276
10139.13 280
10140.08 254
10141.03 252
10141.98 272
10142.93 286
10143.88 292
10144.83 270
10145.78 271
10146.73 291
10147.68 283
10148.64 250
10149.59 236
10150.54 268
10151.49 307
10152.44 258
10153.39 236
10154.34 278
10155.30 286
10156.25 288
10157.20 258
10158.15 260
10159.10 281
10160.05 292
10161.01 249
10161.96 250
10162.91 261
10163.86 248
10164.81 251
10165.76 283
10166.72 265
10167.67 275
10168.62 294
10169.57 275
10170.53 280
10171.48 280
10172.43 285
10173.38 298
10174.33 280
10175.29 261
10176.24 290
10177.19 280
10178.14 286
10179.10 262
10180.05 265
10181.00 251
10181.96 274
10182.91 265
10183.86 256
10184.81 248
10185.77 260
10186.72 264
10187.67 278
10188.63 254
10189.58 296
10190.53 303
10191.49 271
10192.44 270
10193.39 270
10194.35 299
10195.30 259
10196.25 215
10197.21 237
10198.16 276
10199.11 305
10200.07 285
10201.02 299
10201.97 272
10202.93 244
10203.88 265
10204.84 228
10205.79 274
10206.74 239
10207.70 258
10208.65 286
10209.60 302
10210.56 260
10211.51 221
10212.47 277
10213.42 298
10214.38 272
10215.33 267
10216.28 293
10217.24 296
10218.19 285
10219.15 268
10220.10 239
10221.06 213
10222.01 229
10222.97 244
10223.92 276
10224.88 277
10225.83 253
10226.79 266
10227.74 266
10228.70 275
10229.65 254
10230.61 234
10231.56 264
10232.52 258
10233.47 266
10234.43 244
10235.38 233
10236.34 255
10237.29 276
10238.25 269
10239.20 230
10240.16 250
10241.11 269
10242.07 244
10243.03 244
10243.98 242
10244.94 224
10245.89 240
10246.85 284
10247.80 278
10248.76 284
10249.72 276
10250.67 228
10251.63 260
10252.58 267
10253.54 261
10254.50 269
10255.45 258
10256.41 252
10257.36 244
10258.32 245
10259.28 259
10260.23 267
10261.19 273
10262.15 272
10263.10 232
10264.06 253
10265.02 283
10265.97 253
10266.93 282
10267.89 259
10268.84 244
10269.80 206
10270.76 261
10271.71 264
10272.67 302
10273.63 283
10274.59 278
10275.54 284
10276.50 246
10277.46 249
10278.41 255
10279.37 273
10280.33 262
10281.29 222
10282.24 241
10283.20 234
10284.16 279
10285.12 259
10286.07 282
10287.03 253
10287.99 276
10288.95 264
10289.91 298
10290.86 260
10291.82 282
10292.78 253
10293.74 272
10294.70 252
10295.65 276
10296.61 251
10297.57 271
10298.53 236
10299.49 262
10300.44 267
10301.40 323
10302.36 275
10303.32 206
10304.28 243
10305.24 255
10306.20 269
10307.15 230
10308.11 254
10309.07 237
10310.03 249
10310.99 262
10311.95 259
10312.91 281
10313.87 257
10314.82 222
10315.78 218
10316.74 237
10317.70 242
10318.66 233
10319.62 249
10320.58 264
10321.54 232
10322.50 245
10323.46 238
10324.42 262
10325.38 220
10326.34 233
10327.29 247
10328.25 230
10329.21 249
10330.17 280
10331.13 275
10332.09 250
10333.05 245
10334.01 251
10334.97 239
10335.93 271
10336.89 275
10337.85 272
10338.81 273
10339.77 218
10340.73 265
10341.69 225
10342.65 284
10343.61 273
10344.57 253
10345.54 211
10346.50 259
10347.46 249
10348.42 227
10349.38 250
10350.34 280
10351.30 273
10352.26 197
10353.22 227
10354.18 262
10355.14 214
10356.10 236
10357.06 264
10358.02 237
10358.99 281
10359.95 267
10360.91 240
10361.87 265
10362.83 260
10363.79 250
10364.75 226
10365.71 240
10366.68 257
10367.64 263
10368.60 244
10369.56 244
10370.52 217
10371.48 227
10372.44 243
10373.41 260
10374.37 235
10375.33 248
10376.29 205
10377.25 219
10378.22 229
10379.18 235
10380.14 255
10381.10 243
10382.06 269
10383.03 228
10383.99 236
10384.95 236
10385.91 235
10386.88 250
10387.84 252
10388.80 222
10389.76 255
10390.72 267
10391.69 287
10392.65 248
10393.61 265
10394.58 245
10395.54 241
10396.50 267
10397.46 246
10398.43 264
10399.39 260
10400.35 237
10401.32 226
10402.28 223
10403.24 229
10404.20 246
10405.17 205
10406.13 210
10407.09 209
10408.06 218
10409.02 228
10409.98 235
10410.95 265
10411.91 220
10412.88 229
10413.84 200
10414.80 290
10415.77 245
10416.73 245
10417.69 264
10418.66 268
10419.62 294
10420.59 262
10421.55 286
10422.51 268
10423.48 291
10424.44 254
10425.41 236
10426.37 264
10427.33 233
10428.30 244
10429.26 250
10430.23 215
10431.19 251
10432.16 254
10433.12 275
10434.08 253
10435.05 227
10436.01 225
10436.98 213
10437.94 278
10438.91 275
10439.87 268
10440.84 246
10441.80 253
10442.77 223
10443.73 228
10444.70 232
10445.66 261
10446.63 213
10447.59 273
10448.56 290
10449.52 223
10450.49 261
10451.45 247
10452.42 293
10453.38 213
10454.35 237
10455.32 224
10456.28 213
10457.25 203
10458.21 251
10459.18 299
10460.14 260
10461.11 283
10462.08 279
10463.04 239
10464.01 250
10464.97 259
10465.94 276
10466.90 288
10467.87 268
10468.84 277
10469.80 212
10470.77 252
10471.74 244
10472.70 252
10473.67 239
10474.63 277
10475.60 222
10476.57 225
10477.53 218
10478.50 254
10479.47 297
10480.43 257
10481.40 232
10482.37 244
10483.33 239
10484.30 243
10485.27 238
10486.24 247
10487.20 269
10488.17 224
10489.14 250
10490.10 236
10491.07 238
10492.04 240
10493.01 265
10493.97 239
10494.94 237
10495.91 235
10496.87 239
10497.84 292
10498.81 259
10499.78 267
10500.74 205
10501.71 263
10502.68 246
10503.65 254
10504.62 200
10505.58 238
10506.55 222
10507.52 206
10508.49 208
10509.46 205
10510.42 218
10511.39 222
10512.36 237
10513.33 210
10514.30 249
10515.26 263
10516.23 249
10517.20 227
10518.17 244
10519.14 243
10520.11 233
10521.08 259
10522.04 245
10523.01 217
10523.98 253
10524.95 216
10525.92 228
10526.89 230
10527.86 250
10528.83 240
10529.79 224
10530.76 234
10531.73 226
10532.70 264
10533.67 223
10534.64 249
10535.61 216
10536.58 246
10537.55 250
10538.52 240
10539.49 224
10540.46 204
10541.43 243
10542.39 232
10543.36 243
10544.33 277
10545.30 240
10546.27 220
10547.24 244
10548.21 240
10549.18 251
10550.15 220
10551.12 257
10552.09 265
10553.06 232
10554.03 226
10555.00 230
10555.97 248
10556.94 246
10557.91 255
10558.88 244
10559.85 277
10560.82 238
10561.80 254
10562.77 216
10563.74 235
10564.71 226
10565.68 234
10566.65 259
10567.62 252
10568.59 236
10569.56 245
10570.53 242
10571.50 211
10572.47 226
10573.44 220
10574.41 235
10575.39 236
10576.36 237
10577.33 202
10578.30 219
10579.27 233
10580.24 264
10581.21 257
10582.18 256
10583.16 254
10584.13 247
10585.10 222
10586.07 262
10587.04 238
10588.01 211
10588.99 262
10589.96 211
10590.93 198
10591.90 209
10592.87 222
10593.84 207
10594.82 232
10595.79 239
10596.76 242
10597.73 225
10598.70 264
10599.68 225
10600.65 242
10601.62 235
10602.59 178
10603.57 204
10604.54 212
10605.51 224
10606.48 204
10607.46 204
10608.43 201
10609.40 214
10610.37 188
10611.35 186
10612.32 224
10613.29 209
10614.27 182
10615.24 235
10616.21 197
10617.18 216
10618.16 219
10619.13 240
10620.10 264
10621.08 238
10622.05 250
10623.02 212
10624.00 208
10624.97 236
10625.94 220
10626.92 201
10627.89 209
10628.86 201
10629.84 220
10630.81 222
10631.78 186
10632.76 193
10633.73 200
10634.71 228
10635.68 214
10636.65 265
10637.63 236
10638.60 254
10639.58 229
10640.55 229
10641.52 219
10642.50 225
10643.47 221
10644.45 208
10645.42 247
10646.39 205
10647.37 221
10648.34 222
10649.32 192
10650.29 190
10651.27 195
10652.24 200
10653.22 245
10654.19 253
10655.17 219
10656.14 198
10657.12 221
10658.09 248
10659.07 220
10660.04 226
10661.01 213
10661.99 226
10662.97 196
10663.94 203
10664.92 173
10665.89 229
10666.87 248
10667.84 231
10668.82 229
10669.79 242
10670.77 223
10671.74 239
10672.72 234
10673.69 224
10674.67 229
10675.65 202
10676.62 213
10677.60 243
10678.57 216
10679.55 245
10680.52 227
10681.50 250
10682.48 231
10683.45 229
10684.43 231
10685.40 218
10686.38 214
10687.36 228
10688.33 242
10689.31 198
10690.29 239
10691.26 247
10692.24 217
10693.22 219
10694.19 237
10695.17 252
10696.14 245
10697.12 227
10698.10 209
10699.08 253
10700.05 254
10701.03 204
10702.01 194
10702.98 207
10703.96 224
10704.94 202
10705.91 207
10706.89 218
10707.87 203
10708.85 226
10709.82 221
10710.80 207
10711.78 232
10712.75 207
10713.73 228
10714.71 211
10715.69 211
10716.66 216
10717.64 210
10718.62 241
10719.60 219
10720.57 181
10721.55 201
10722.53 211
10723.51 210
10724.49 194
10725.46 207
10726.44 206
10727.42 200
10728.40 217
10729.38 233
10730.35 242
10731.33 226
10732.31 218
10733.29 239
10734.27 228
10735.25 228
10736.22 214
10737.20 226
10738.18 225
10739.16 249
10740.14 242
10741.12 198
10742.10 198
10743.08 218
10744.05 209
10745.03 223
10746.01 211
10746.99 230
10747.97 260
10748.95 224
10749.93 228
10750.91 200
10751.89 204
10752.87 187
10753.84 175
10754.82 189
10755.80 212
10756.78 218
10757.76 218
10758.74 260
10759.72 251
10760.70 230
10761.68 217
10762.66 233
10763.64 203
10764.62 211
10765.60 216
10766.58 224
10767.56 231
10768.54 215
10769.52 186
10770.50 194
10771.48 258
10772.46 264
10773.44 241
10774.42 200
10775.40 220
10776.38 233
10777.36 239
10778.34 231
10779.32 248
10780.30 225
10781.28 221
10782.26 212
10783.24 183
10784.22 200
10785.20 186
10786.19 216
10787.17 212
10788.15 215
10789.13 193
10790.11 223
10791.09 203
10792.07 194
10793.05 185
10794.03 216
10795.01 222
10796.00 230
10796.98 224
10797.96 217
10798.94 213
10799.92 199
10800.90 219
10801.88 251
10802.86 228
10803.85 184
10804.83 209
10805.81 179
10806.79 201
10807.77 185
10808.75 222
10809.74 242
10810.72 213
10811.70 234
10812.68 210
10813.66 210
10814.65 200
10815.63 205
10816.61 208
10817.59 229
10818.57 207
10819.56 248
10820.54 234
10821.52 209
10822.50 200
10823.49 242
10824.47 225
10825.45 233
10826.43 233
10827.42 236
10828.40 236
10829.38 191
10830.36 224
10831.35 208
10832.33 206
10833.31 213
10834.30 209
10835.28 204
10836.26 161
10837.25 218
10838.23 230
10839.21 217
10840.19 222
10841.18 207
10842.16 227
10843.14 230
10844.13 206
10845.11 204
10846.09 208
10847.08 217
10848.06 217
10849.05 207
10850.03 228
10851.01 203
10852.00 229
10852.98 221
10853.96 229
10854.95 247
10855.93 234
10856.92 227
10857.90 229
10858.88 218
10859.87 230
10860.85 223
10861.84 206
10862.82 215
10863.80 212
10864.79 204
10865.77 200
10866.76 199
10867.74 208
10868.73 213
10869.71 240
10870.70 223
10871.68 208
10872.67 198
10873.65 212
10874.63 217
10875.62 211
10876.60 221
10877.59 193
10878.57 218
10879.56 218
10880.54 223
10881.53 201
10882.51 203
10883.50 206
10884.48 244
10885.47 241
10886.46 188
10887.44 227
10888.43 202
10889.41 222
10890.40 200
10891.38 212
10892.37 199
10893.35 235
10894.34 223
10895.33 192
10896.31 260
10897.30 243
10898.28 204
10899.27 212
10900.25 224
10901.24 229
10902.23 204
10903.21 180
10904.20 201
10905.18 210
10906.17 201
10907.16 211
10908.14 225
10909.13 230
10910.12 220
10911.10 222
10912.09 225
10913.08 241
10914.06 186
10915.05 208
10916.04 171
10917.02 220
10918.01 218
10919.00 231
10919.98 205
10920.97 225
10921.96 205
10922.94 245
10923.93 220
10924.92 198
10925.90 216
10926.89 219
10927.88 214
10928.87 203
10929.85 213
10930.84 219
10931.83 224
10932.82 178
10933.80 207
10934.79 203
10935.78 234
10936.77 220
10937.75 225
10938.74 201
10939.73 236
10940.72 207
10941.70 231
10942.69 235
10943.68 228
10944.67 225
10945.66 219
10946.64 221
10947.63 202
10948.62 200
10949.61 191
10950.60 220
10951.58 208
10952.57 205
10953.56 175
10954.55 222
10955.54 217
10956.53 227
10957.52 205
10958.50 237
10959.49 262
10960.48 247
10961.47 223
10962.46 208
10963.45 222
10964.44 216
10965.42 196
10966.41 215
10967.40 213
10968.39 189
10969.38 212
10970.37 192
10971.36 216
10972.35 208
10973.34 213
10974.33 194
10975.32 209
10976.31 198
10977.29 214
10978.28 200
10979.27 208
10980.26 243
10981.25 208
10982.24 229
10983.23 173
10984.22 154
10985.21 184
10986.20 221
10987.19 184
10988.18 211
10989.17 199
10990.16 225
10991.15 216
10992.14 223
10993.13 226
10994.12 190
10995.11 205
10996.10 185
10997.09 271
10998.08 247
10999.07 231
11000.06 234
11001.05 262
11002.05 206
11003.04 221
11004.03 231
11005.02 231
11006.01 216
11007.00 236
11007.99 217
11008.98 195
11009.97 253
11010.96 217
11011.95 220
11012.94 194
11013.94 236
11014.93 197
11015.92 252
11016.91 238
11017.90 205
11018.89 200
11019.88 213
11020.87 205
11021.87 194
11022.86 183
11023.85 208
11024.84 221
11025.83 232
11026.82 251
11027.81 248
11028.81 228
11029.80 202
11030.79 254
11031.78 204
11032.77 214
11033.77 251
11034.76 228
11035.75 158
11036.74 209
11037.73 188
11038.73 216
11039.72 221
11040.71 234
11041.70 226
11042.70 215
11043.69 233
11044.68 223
11045.67 219
11046.67 227
11047.66 228
11048.65 206
11049.64 197
11050.64 217
11051.63 209
11052.62 182
11053.61 216
11054.61 196
11055.60 195
11056.59 188
11057.59 194
11058.58 212
11059.57 177
11060.57 245
11061.56 206
11062.55 230
11063.55 206
11064.54 224
11065.53 213
11066.53 221
11067.52 187
11068.51 177
11069.51 200
11070.50 206
11071.49 202
11072.49 216
11073.48 223
11074.48 195
11075.47 242
11076.46 195
11077.46 190
11078.45 190
11079.45 216
11080.44 204
11081.43 201
11082.43 187
11083.42 200
11084.42 200
11085.41 209
11086.40 216
11087.40 205
11088.39 237
11089.39 192
11090.38 238
11091.38 202
11092.37 192
11093.37 212
11094.36 243
11095.36 213
11096.35 212
11097.35 218
11098.34 193
11099.34 204
11100.33 209
11101.33 221
11102.32 188
11103.32 207
11104.31 197
11105.31 232
11106.30 217
11107.30 211
11108.29 187
11109.29 243
11110.28 224
11111.28 238
11112.27 246
11113.27 231
11114.26 222
11115.26 218
11116.26 207
11117.25 201
11118.25 245
11119.24 246
11120.24 226
11121.24 216
11122.23 221
11123.23 229
11124.22 257
11125.22 203
11126.22 225
11127.21 201
11128.21 248
11129.20 239
11130.20 248
11131.20 222
11132.19 219
11133.19 211
11134.19 222
11135.18 206
11136.18 226
11137.18 202
11138.17 212
11139.17 278
11140.17 211
11141.16 230
11142.16 207
11143.16 244
11144.15 191
11145.15 199
11146.15 230
11147.14 210
11148.14 192
11149.14 198
11150.14 213
11151.13 213
11152.13 236
11153.13 236
11154.13 214
11155.12 192
11156.12 270
11157.12 232
11158.12 212
11159.11 202
11160.11 202
11161.11 217
11162.11 215
11163.10 245
11164.10 229
11165.10 230
11166.10 224
11167.10 197
11168.09 212
11169.09 239
11170.09 205
11171.09 218
11172.09 239
11173.08 213
11174.08 180
11175.08 239
11176.08 219
11177.08 208
11178.08 186
11179.08 233
11180.07 209
11181.07 160
11182.07 181
11183.07 207
11184.07 195
11185.07 201
11186.07 179
11187.06 202
11188.06 227
11189.06 196
11190.06 208
11191.06 212
11192.06 196
11193.06 197
11194.06 205
11195.06 238
11196.06 223
11197.06 206
11198.06 179
11199.05 196
11200.05 160
11201.05 203
11202.05 184
11203.05 196
11204.05 192
11205.05 212
11206.05 222
11207.05 221
11208.05 208
11209.05 207
11210.05 196
11211.05 173
11212.05 182
11213.05 160
11214.05 209
11215.05 198
11216.05 208
11217.05 199
11218.05 193
11219.05 184
11220.05 225
11221.05 230
11222.05 213
11223.05 217
11224.05 210
11225.06 188
11226.06 208
11227.06 190
11228.06 194
11229.06 212
11230.06 217
11231.06 189
11232.06 184
11233.06 206
11234.06 194
11235.06 219
11236.06 193
11237.07 209
11238.07 201
11239.07 220
11240.07 227
11241.07 218
11242.07 219
11243.07 199
11244.07 238
11245.08 216
11246.08 245
11247.08 191
11248.08 228
11249.08 221
11250.08 209
11251.09 192
11252.09 234
11253.09 223
11254.09 230
11255.09 236
11256.10 228
11257.10 223
11258.10 195
11259.10 183
11260.10 224
11261.11 212
11262.11 174
11263.11 217
11264.11 211
11265.11 248
11266.12 232
11267.12 213
11268.12 219
11269.12 249
11270.13 216
11271.13 234
11272.13 223
11273.14 243
11274.14 188
11275.14 226
11276.14 207
11277.15 196
11278.15 206
11279.15 230
11280.16 216
11281.16 239
11282.16 239
11283.17 211
11284.17 205
11285.17 219
11286.17 233
11287.18 255
11288.18 204
11289.18 209
11290.19 226
11291.19 242
11292.20 188
11293.20 191
11294.20 197
11295.21 218
11296.21 228
11297.21 202
11298.22 171
11299.22 210
11300.23 187
11301.23 216
11302.23 216
11303.24 215
11304.24 189
11305.25 190
11306.25 197
11307.25 202
11308.26 180
11309.26 206
11310.27 241
11311.27 212
11312.28 208
11313.28 202
11314.29 194
11315.29 187
11316.29 174
11317.30 222
11318.30 208
11319.31 183
11320.31 210
11321.32 217
11322.32 197
11323.33 211
11324.33 201
11325.34 221
11326.34 194
11327.35 209
11328.35 173
11329.36 195
11330.36 181
11331.37 218
11332.38 219
11333.38 179
11334.39 192
11335.39 222
11336.40 193
11337.40 184
11338.41 200
11339.41 182
11340.42 217
11341.43 211
11342.43 244
11343.44 232
11344.44 227
11345.45 212
11346.46 219
11347.46 239
11348.47 231
11349.47 215
11350.48 222
11351.49 212
11352.49 189
11353.50 194
11354.50 218
11355.51 235
11356.52 211
11357.52 204
11358.53 198
11359.54 200
11360.54 196
11361.55 213
11362.56 195
11363.56 218
11364.57 193
11365.58 194
11366.58 197
11367.59 209
11368.60 212
11369.61 202
11370.61 237
11371.62 197
11372.63 231
11373.63 196
11374.64 205
11375.65 201
11376.66 226
11377.66 220
11378.67 202
11379.68 181
11380.69 192
11381.69 203
11382.70 193
11383.71 199
11384.72 184
11385.72 212
11386.73 232
11387.74 230
11388.75 213
11389.76 192
11390.76 173
11391.77 208
11392.78 197
11393.79 201
11394.80 187
11395.80 200
11396.81 191
11397.82 219
11398.83 196
11399.84 181
11400.85 225
11401.85 200
11402.86 209
11403.87 206
11404.88 229
11405.89 187
11406.90 218
11407.91 202
11408.91 217
11409.92 224
11410.93 216
11411.94 239
11412.95 219
11413.96 233
11414.97 194
11415.98 202
11416.99 190
11418.00 212
11419.00 178
11420.01 224
11421.02 186
11422.03 221
11423.04 195
11424.05 188
11425.06 196
11426.07 215
11427.08 196
11428.09 201
11429.10 176
11430.11 191
11431.12 198
11432.13 189
11433.14 184
11434.15 168
11435.16 184
11436.17 173
11437.18 182
11438.19 170
11439.20 209
11440.21 200
11441.22 201
11442.23 182
11443.24 197
11444.25 184
11445.26 185
11446.27 233
11447.28 204
11448.29 182
11449.30 204
11450.31 202
11451.32 186
11452.33 190
11453.34 187
11454.36 218
11455.37 209
11456.38 223
11457.39 203
11458.40 197
11459.41 191
11460.42 207
11461.43 196
11462.44 174
11463.45 216
11464.47 212
11465.48 217
11466.49 218
11467.50 197
11468.51 211
11469.52 222
11470.53 227
11471.55 226
11472.56 179
11473.57 221
11474.58 181
11475.59 195
11476.60 212
11477.62 191
11478.63 235
11479.64 233
11480.65 175
11481.66 227
11482.68 242
11483.69 206
11484.70 189
11485.71 197
11486.72 229
11487.74 218
11488.75 230
11489.76 203
11490.77 176
11491.79 182
11492.80 201
11493.81 206
11494.82 209
11495.84 194
11496.85 201
11497.86 194
11498.87 195
11499.89 200
11500.90 199
11501.91 203
11502.93 214
11503.94 192
11504.95 174
11505.96 169
11506.98 217
11507.99 197
11509.00 202
11510.02 221
11511.03 199
11512.04 204
11513.06 205
11514.07 211
11515.08 202
11516.10 172
11517.11 204
11518.13 176
11519.14 201
11520.15 182
11521.17 217
11522.18 196
11523.19 169
11524.21 228
11525.22 210
11526.24 228
11527.25 228
11528.26 213
11529.28 196
11530.29 164
11531.31 189
11532.32 201
11533.33 193
11534.35 200
11535.36 174
11536.38 231
11537.39 201
11538.41 207
11539.42 208
11540.44 233
11541.45 215
11542.47 178
11543.48 210
11544.49 215
11545.51 227
11546.52 238
11547.54 194
11548.55 205
11549.57 235
11550.58 166
11551.60 189
11552.61 189
11553.63 222
11554.64 207
11555.66 235
11556.68 245
11557.69 187
11558.71 212
11559.72 198
11560.74 242
11561.75 207
11562.77 235
11563.78 202
11564.80 206
11565.82 199
11566.83 174
11567.85 197
11568.86 173
11569.88 178
11570.89 211
11571.91 196
11572.93 180
11573.94 188
11574.96 197
11575.97 190
11576.99 183
11578.01 190
11579.02 216
11580.04 218
11581.06 180
11582.07 186
11583.09 207
11584.11 215
11585.12 223
11586.14 205
11587.16 191
11588.17 201
11589.19 193
11590.21 220
11591.22 209
11592.24 254
11593.26 221
11594.27 207
11595.29 204
11596.31 235
11597.32 251
11598.34 250
11599.36 240
11600.38 234
11601.39 265
11602.41 277
11603.43 254
11604.45 231
11605.46 237
11606.48 247
11607.50 287
11608.52 259
11609.53 222
11610.55 202
11611.57 214
11612.59 239
11613.60 218
11614.62 190
11615.64 215
11616.66 237
11617.68 220
11618.69 210
11619.71 243
11620.73 238
11621.75 213
11622.77 233
11623.78 226
11624.80 227
11625.82 225
11626.84 211
11627.86 218
11628.88 223
11629.90 250
11630.91 245
11631.93 265
11632.95 259
11633.97 243
11634.99 255
11636.01 270
11637.03 219
11638.05 201
11639.06 215
11640.08 218
11641.10 223
11642.12 201
11643.14 234
11644.16 220
11645.18 194
11646.20 201
11647.22 225
11648.24 202
11649.26 207
11650.28 228
11651.30 237
11652.31 226
11653.33 224
11654.35 244
11655.37 212
11656.39 208
11657.41 214
11658.43 199
11659.45 203
11660.47 190
11661.49 196
11662.51 186
11663.53 202
11664.55 202
11665.57 215
11666.59 221
11667.61 210
11668.63 178
11669.65 194
11670.67 225
11671.69 219
11672.71 212
11673.73 202
11674.76 246
11675.78 236
11676.80 196
11677.82 210
11678.84 200
11679.86 191
11680.88 234
11681.90 246
11682.92 206
11683.94 212
11684.96 217
11685.98 217
11687.00 213
11688.03 211
11689.05 187
11690.07 204
11691.09 207
11692.11 219
11693.13 218
11694.15 199
11695.17 236
11696.20 246
11697.22 198
11698.24 173
11699.26 209
11700.28 221
11701.30 236
11702.33 181
11703.35 207
11704.37 169
11705.39 180
11706.41 229
11707.44 198
11708.46 205
11709.48 192
11710.50 196
11711.52 211
11712.55 232
11713.57 221
11714.59 219
11715.61 218
11716.63 242
11717.66 228
11718.68 243
11719.70 200
11720.72 205
11721.75 214
11722.77 225
11723.79 213
11724.82 184
11725.84 175
11726.86 200
11727.88 264
11728.91 196
11729.93 236
11730.95 216
11731.98 211
11733.00 191
11734.02 246
11735.04 196
11736.07 205
11737.09 178
11738.11 203
11739.14 204
11740.16 192
11741.18 197
11742.21 230
11743.23 163
11744.25 161
11745.28 220
11746.30 175
11747.33 191
11748.35 173
11749.37 182
11750.40 224
11751.42 235
11752.44 218
11753.47 204
11754.49 183
11755.52 184
11756.54 199
11757.57 203
11758.59 194
11759.61 186
11760.64 178
11761.66 193
11762.69 169
11763.71 167
11764.74 171
11765.76 204
11766.78 209
11767.81 189
11768.83 179
11769.86 209
11770.88 200
11771.91 203
11772.93 211
11773.96 194
11774.98 173
11776.01 203
11777.03 210
11778.06 187
11779.08 185
11780.11 216
11781.13 208
11782.16 230
11783.18 201
11784.21 185
11785.23 190
11786.26 200
11787.28 161
11788.31 193
11789.34 186
11790.36 175
11791.39 211
11792.41 182
11793.44 167
11794.46 205
11795.49 232
11796.52 231
11797.54 205
11798.57 174
11799.59 188
11800.62 208
11801.65 189
11802.67 199
11803.70 168
11804.72 197
11805.75 219
11806.78 198
11807.80 175
11808.83 172
11809.86 197
11810.88 216
11811.91 181
11812.93 197
11813.96 192
11814.99 199
11816.01 178
11817.04 188
11818.07 201
11819.10 222
11820.12 187
11821.15 195
11822.18 206
11823.20 211
11824.23 216
11825.26 210
11826.28 237
11827.31 220
11828.34 210
11829.37 219
11830.39 198
11831.42 182
11832.45 200
11833.48 207
11834.50 245
11835.53 169
11836.56 172
11837.59 206
11838.61 195
11839.64 177
11840.67 171
11841.70 223
11842.72 172
11843.75 164
11844.78 211
11845.81 206
11846.84 177
11847.86 221
11848.89 194
11849.92 187
11850.95 182
11851.98 181
11853.01 222
11854.03 180
11855.06 195
11856.09 181
11857.12 213
11858.15 206
11859.18 187
11860.20 193
11861.23 218
11862.26 207
11863.29 201
11864.32 163
11865.35 199
11866.38 187
11867.41 192
11868.44 194
11869.46 184
11870.49 185
11871.52 181
11872.55 206
11873.58 190
11874.61 200
11875.64 197
11876.67 221
11877.70 206
11878.73 197
11879.76 162
11880.79 175
11881.82 179
11882.85 176
11883.88 189
11884.91 167
11885.93 178
11886.96 198
11887.99 207
11889.02 183
11890.05 191
11891.08 202
11892.11 206
11893.14 180
11894.17 169
11895.20 179
11896.23 204
11897.26 149
11898.30 163
11899.33 183
11900.36 169
11901.39 176
11902.42 181
11903.45 203
11904.48 191
11905.51 170
11906.54 171
11907.57 175
11908.60 198
11909.63 200
11910.66 181
11911.69 197
11912.72 209
11913.75 208
11914.79 207
11915.82 194
11916.85 214
11917.88 217
11918.91 194
11919.94 151
11920.97 175
11922.00 193
11923.04 190
11924.07 175
11925.10 161
11926.13 183
11927.16 204
11928.19 182
11929.22 189
11930.26 160
11931.29 198
11932.32 201
11933.35 188
11934.38 183
11935.41 177
11936.45 199
11937.48 208
11938.51 205
11939.54 169
11940.58 175
11941.61 182
11942.64 180
11943.67 168
11944.70 187
11945.74 187
11946.77 180
11947.80 207
11948.83 179
11949.87 166
11950.90 174
11951.93 197
11952.96 175
11954.00 197
11955.03 166
11956.06 202
11957.09 183
11958.13 192
11959.16 168
11960.19 197
11961.23 200
11962.26 178
11963.29 179
11964.33 193
11965.36 191
11966.39 170
11967.43 178
11968.46 169
11969.49 206
11970.53 151
11971.56 202
11972.59 189
11973.63 189
11974.66 157
11975.69 184
11976.73 178
11977.76 179
11978.79 178
11979.83 162
11980.86 171
11981.90 175
11982.93 182
11983.96 172
11985.00 176
11986.03 189
11987.07 193
11988.10 172
11989.13 194
11990.17 162
11991.20 196
11992.24 161
11993.27 148
11994.31 151
11995.34 148
11996.38 161
11997.41 185
11998.44 167
11999.48 171
12000.51 173
12001.55 202
12002.58 227
12003.62 175
12004.65 148
12005.69 169
12006.72 185
12007.76 203
12008.79 179
12009.83 195
12010.86 174
12011.90 170
12012.93 165
12013.97 146
12015.00 196
12016.04 171
12017.08 161
12018.11 206
12019.15 158
12020.18 183
12021.22 201
12022.25 191
12023.29 161
12024.32 166
12025.36 180
12026.40 195
12027.43 155
12028.47 148
12029.50 172
12030.54 174
12031.58 149
12032.61 170
12033.65 169
12034.68 186
12035.72 178
12036.76 178
12037.79 188
12038.83 196
12039.87 177
12040.90 202
12041.94 167
12042.98 155
12044.01 171
12045.05 189
12046.09 161
12047.12 160
12048.16 159
12049.20 180
12050.23 178
12051.27 183
12052.31 159
12053.34 176
12054.38 178
12055.42 156
12056.45 179
12057.49 175
12058.53 192
12059.57 175
12060.60 165
12061.64 176
12062.68 177
12063.72 191
12064.75 175
12065.79 154
12066.83 163
12067.87 192
12068.90 177
12069.94 153
12070.98 172
12072.02 164
12073.06 202
12074.09 175
12075.13 152
12076.17 167
12077.21 178
12078.24 176
12079.28 185
12080.32 162
12081.36 148
12082.40 167
12083.44 200
12084.47 174
12085.51 151
12086.55 172
12087.59 182
12088.63 154
12089.67 147
12090.71 150
12091.74 178
12092.78 171
12093.82 153
12094.86 172
12095.90 195
12096.94 183
12097.98 163
12099.02 194
12100.05 170
12101.09 145
12102.13 165
12103.17 190
12104.21 192
12105.25 171
12106.29 133
12107.33 158
12108.37 203
12109.41 172
12110.45 186
12111.49 218
12112.53 170
12113.57 161
12114.61 168
12115.65 172
12116.69 165
12117.72 176
12118.76 182
12119.80 163
12120.84 149
12121.88 154
12122.92 160
12123.96 146
12125.00 166
12126.04 190
12127.08 168
12128.12 179
12129.17 159
12130.21 184
12131.25 164
12132.29 160
12133.33 168
12134.37 152
12135.41 178
12136.45 152
12137.49 165
12138.53 155
12139.57 153
12140.61 157
12141.65 188
12142.69 175
12143.73 142
12144.77 166
12145.82 197
12146.86 190
12147.90 156
12148.94 172
12149.98 175
12151.02 177
12152.06 165
12153.10 169
12154.15 168
12155.19 155
12156.23 176
12157.27 190
12158.31 152
12159.35 155
12160.39 177
12161.44 147
12162.48 182
12163.52 166
12164.56 216
12165.60 187
12166.64 147
12167.69 164
12168.73 167
12169.77 171
12170.81 189
12171.85 160
12172.90 173
12173.94 159
12174.98 170
12176.02 165
12177.07 152
12178.11 147
12179.15 173
12180.19 186
12181.24 184
12182.28 156
12183.32 149
12184.36 192
12185.41 158
12186.45 162
12187.49 157
12188.53 148
12189.58 157
12190.62 166
12191.66 175
12192.71 166
12193.75 171
12194.79 163
12195.84 186
12196.88 172
12197.92 181
12198.97 178
12200.01 163
12201.05 163
12202.10 177
12203.14 147
12204.18 164
12205.23 156
12206.27 157
12207.31 163
12208.36 169
12209.40 169
12210.44 138
12211.49 155
12212.53 164
12213.58 177
12214.62 139
12215.66 174
12216.71 175
12217.75 182
12218.80 174
12219.84 147
12220.88 158
12221.93 147
12222.97 165
12224.02 175
12225.06 124
12226.11 141
12227.15 177
12228.19 181
12229.24 188
12230.28 153
12231.33 166
12232.37 166
12233.42 149
12234.46 157
12235.51 202
12236.55 180
12237.60 151
12238.64 151
12239.69 170
12240.73 180
12241.78 155
12242.82 173
12243.87 147
12244.91 133
12245.96 154
12247.00 179
12248.05 176
12249.09 164
12250.14 157
12251.19 176
12252.23 168
12253.28 138
12254.32 140
12255.37 164
12256.41 143
12257.46 150
12258.51 157
12259.55 158
12260.60 158
12261.64 160
12262.69 187
12263.74 173
12264.78 156
12265.83 179
12266.87 139
12267.92 154
12268.97 152
12270.01 153
12271.06 157
12272.11 146
12273.15 147
12274.20 146
12275.24 149
12276.29 149
12277.34 152
12278.38 170
12279.43 163
12280.48 150
12281.52 182
12282.57 171
12283.62 152
12284.67 164
12285.71 152
12286.76 145
12287.81 145
12288.85 175
12289.90 186
12290.95 171
12292.00 148
12293.04 162
12294.09 164
12295.14 142
12296.18 155
12297.23 173
12298.28 192
12299.33 180
12300.38 154
12301.42 140
12302.47 126
12303.52 148
12304.57 171
12305.61 151
12306.66 148
12307.71 141
12308.76 156
12309.81 166
12310.85 151
12311.90 162
12312.95 176
12314.00 175
12315.05 160
12316.09 142
12317.14 155
12318.19 177
12319.24 174
12320.29 161
12321.34 161
12322.39 130
12323.43 155
12324.48 157
12325.53 158
12326.58 166
12327.63 133
12328.68 179
12329.73 168
12330.78 182
12331.82 174
12332.87 144
12333.92 144
12334.97 144
12336.02 182
12337.07 142
12338.12 147
12339.17 161
12340.22 174
12341.27 144
12342.32 121
12343.37 132
12344.42 145
12345.46 127
12346.51 164
12347.56 171
12348.61 151
12349.66 137
12350.71 150
12351.76 148
12352.81 133
12353.86 119
12354.91 126
12355.96 164
12357.01 139
12358.06 132
12359.11 145
12360.16 165
12361.21 154
12362.26 156
12363.31 159
12364.36 143
12365.41 176
12366.47 164
12367.52 149
12368.57 134
12369.62 162
12370.67 168
12371.72 155
12372.77 141
12373.82 144
12374.87 141
12375.92 208
12376.97 185
12378.02 143
12379.07 139
12380.12 160
12381.18 168
12382.23 147
12383.28 138
12384.33 160
12385.38 162
12386.43 182
12387.48 168
12388.53 139
12389.59 156
12390.64 155
12391.69 181
12392.74 142
12393.79 134
12394.84 172
12395.90 170
12396.95 160
12398.00 133
12399.05 147
12400.10 139
12401.15 148
12402.21 143
12403.26 120
12404.31 155
12405.36 143
12406.41 152
12407.47 150
12408.52 153
12409.57 148
12410.62 176
12411.68 149
12412.73 135
12413.78 137
12414.83 160
12415.89 167
12416.94 151
12417.99 161
12419.04 139
12420.10 131
12421.15 158
12422.20 129
12423.26 130
12424.31 125
12425.36 155
12426.41 143
12427.47 150
12428.52 136
12429.57 168
12430.63 144
12431.68 167
12432.73 134
12433.79 139
12434.84 155
12435.89 142
12436.95 148
12438.00 144
12439.05 189
12440.11 179
12441.16 159
12442.21 134
12443.27 161
12444.32 149
12445.38 142
12446.43 146
12447.48 145
12448.54 133
12449.59 140
12450.65 156
12451.70 137
12452.75 127
12453.81 150
12454.86 151
12455.92 143
12456.97 138
12458.02 146
12459.08 183
12460.13 168
12461.19 151
12462.24 142
12463.30 167
12464.35 186
12465.41 124
12466.46 141
12467.52 117
12468.57 166
12469.63 155
12470.68 136
12471.74 137
12472.79 151
12473.85 142
12474.90 142
12475.96 124
12477.01 131
12478.07 158
12479.12 129
12480.18 127
12481.23 140
12482.29 142
12483.34 118
12484.40 156
12485.45 152
12486.51 146
12487.56 127
12488.62 147
12489.68 133
12490.73 130
12491.79 158
12492.84 150
12493.90 138
12494.95 148
12496.01 142
12497.07 143
12498.12 147
12499.18 167
12500.23 169
12501.29 160
12502.35 165
12503.40 146
12504.46 147
12505.52 159
12506.57 172
12507.63 136
12508.69 150
12509.74 149
12510.80 141
12511.86 145
12512.91 166
12513.97 138
12515.03 129
12516.08 131
12517.14 131
12518.20 162
12519.25 146
12520.31 166
12521.37 178
12522.42 147
12523.48 135
12524.54 157
12525.60 141
12526.65 175
12527.71 160
12528.77 134
12529.82 134
12530.88 134
12531.94 149
12533.00 149
12534.05 131
12535.11 142
12536.17 175
12537.23 142
12538.29 138
12539.34 137
12540.40 148
12541.46 144
12542.52 134
12543.57 137
12544.63 163
12545.69 132
12546.75 119
12547.81 150
12548.87 142
12549.92 154
12550.98 149
12552.04 166
12553.10 137
12554.16 169
12555.22 137
12556.27 159
12557.33 137
12558.39 160
12559.45 138
12560.51 141
12561.57 152
12562.63 143
12563.68 130
12564.74 149
12565.80 147
12566.86 153
12567.92 130
12568.98 126
12570.04 138
12571.10 137
12572.16 126
12573.22 148
12574.28 144
12575.33 118
12576.39 167
12577.45 146
12578.51 146
12579.57 174
12580.63 157
12581.69 136
12582.75 160
12583.81 162
12584.87 132
12585.93 135
12586.99 134
12588.05 136
12589.11 161
12590.17 142
12591.23 138
12592.29 164
12593.35 145
12594.41 175
12595.47 144
12596.53 140
12597.59 139
12598.65 149
12599.71 164
12600.77 151
12601.83 150
12602.89 152
12603.95 164
12605.01 126
12606.07 151
12607.13 139
12608.20 134
12609.26 149
12610.32 154
12611.38 124
12612.44 136
12613.50 136
12614.56 139
12615.62 140
12616.68 137
12617.74 153
12618.81 134
12619.87 160
12620.93 118
12621.99 146
12623.05 141
12624.11 147
12625.17 146
12626.23 141
12627.30 134
12628.36 152
12629.42 148
12630.48 136
12631.54 144
12632.60 151
12633.67 158
12634.73 143
12635.79 139
12636.85 135
12637.91 149
12638.98 114
12640.04 134
12641.10 142
12642.16 158
12643.22 132
12644.29 171
12645.35 157
12646.41 123
12647.47 134
12648.54 150
12649.60 159
12650.66 140
12651.72 149
12652.79 123
12653.85 141
12654.91 128
12655.97 156
12657.04 136
12658.10 149
12659.16 166
12660.22 143
12661.29 116
12662.35 162
12663.41 128
12664.48 144
12665.54 151
12666.60 153
12667.67 126
12668.73 143
12669.79 153
12670.86 129
12671.92 168
12672.98 136
12674.05 136
12675.11 150
12676.17 134
12677.24 124
12678.30 157
12679.36 143
12680.43 131
12681.49 136
12682.56 126
12683.62 123
12684.68 138
12685.75 130
12686.81 136
12687.88 145
12688.94 121
12690.00 137
12691.07 127
12692.13 152
12693.20 136
12694.26 133
12695.33 144
12696.39 135
12697.45 146
12698.52 134
12699.58 164
12700.65 161
12701.71 159
12702.78 138
12703.84 150
12704.91 155
12705.97 127
12707.04 162
12708.10 151
12709.17 143
12710.23 140
12711.30 134
12712.36 149
12713.43 177
12714.49 149
12715.56 122
12716.62 145
12717.69 141
12718.75 135
12719.82 156
12720.88 132
12721.95 122
12723.02 134
12724.08 155
12725.15 124
12726.21 127
12727.28 113
12728.34 148
12729.41 132
12730.48 159
12731.54 131
12732.61 157
12733.67 135
12734.74 138
12735.81 133
12736.87 141
12737.94 146
12739.00 151
12740.07 155
12741.14 142
12742.20 156
12743.27 123
12744.34 135
12745.40 149
12746.47 131
12747.54 117
12748.60 147
12749.67 127
12750.74 120
12751.80 131
12752.87 133
12753.94 152
12755.00 140
12756.07 139
12757.14 166
12758.20 153
12759.27 148
12760.34 132
12761.40 129
12762.47 143
12763.54 143
12764.61 131
12765.67 125
12766.74 142
12767.81 132
12768.88 153
12769.94 153
12771.01 126
12772.08 143
12773.15 128
12774.21 137
12775.28 167
12776.35 150
12777.42 131
12778.49 146
12779.55 142
12780.62 155
12781.69 145
12782.76 137
12783.83 136
12784.89 134
12785.96 161
12787.03 159
12788.10 146
12789.17 115
12790.23 156
12791.30 130
12792.37 139
12793.44 126
12794.51 146
12795.58 132
12796.65 154
12797.71 137
12798.78 127
12799.85 142
12800.92 117
12801.99 121
12803.06 124
12804.13 144
12805.20 121
12806.27 131
12807.33 138
12808.40 142
12809.47 119
12810.54 149
12811.61 137
12812.68 157
12813.75 127
12814.82 133
12815.89 150
12816.96 130
12818.03 145
12819.10 144
12820.17 128
12821.24 140
12822.31 147
12823.38 129
12824.45 131
12825.52 143
12826.59 145
12827.66 156
12828.73 124
12829.80 114
12830.87 123
12831.94 119
12833.01 135
12834.08 151
12835.15 145
12836.22 134
12837.29 156
12838.36 127
12839.43 123
12840.50 124
12841.57 124
12842.64 138
12843.71 151
12844.78 123
12845.85 112
12846.92 136
12847.99 116
12849.06 102
12850.13 141
12851.21 145
12852.28 115
12853.35 122
12854.42 139
12855.49 138
12856.56 118
12857.63 96
12858.70 119
12859.77 115
12860.85 141
12861.92 90
12862.99 120
12864.06 119
12865.13 142
12866.20 122
12867.27 138
12868.35 138
12869.42 126
12870.49 124
12871.56 118
12872.63 139
12873.71 137
12874.78 129
12875.85 146
12876.92 132
12877.99 128
12879.07 131
12880.14 150
12881.21 132
12882.28 134
12883.35 139
12884.43 136
12885.50 125
12886.57 124
12887.64 111
12888.72 120
12889.79 142
12890.86 147
12891.93 136
12893.01 137
12894.08 119
12895.15 132
12896.22 139
12897.30 143
12898.37 131
12899.44 144
12900.52 141
12901.59 117
12902.66 137
12903.74 118
12904.81 134
12905.88 146
12906.96 133
12908.03 97
12909.10 140
12910.18 149
12911.25 136
12912.32 143
12913.40 144
12914.47 114
12915.54 139
12916.62 121
12917.69 105
12918.76 113
12919.84 124
12920.91 139
12921.99 132
12923.06 120
12924.13 136
12925.21 153
12926.28 113
12927.36 122
12928.43 105
12929.50 127
12930.58 142
12931.65 128
12932.73 133
12933.80 107
12934.88 171
12935.95 143
12937.02 135
12938.10 125
12939.17 111
12940.25 144
12941.32 154
12942.40 146
12943.47 151
12944.55 141
12945.62 155
12946.70 161
12947.77 142
12948.85 138
12949.92 160
12951.00 133
12952.07 120
12953.15 119
12954.22 150
12955.30 151
12956.37 130
12957.45 138
12958.52 132
12959.60 125
12960.68 133
12961.75 131
12962.83 112
12963.90 99
12964.98 139
12966.05 137
12967.13 114
12968.20 118
12969.28 113
12970.36 152
12971.43 110
12972.51 105
12973.58 119
12974.66 129
12975.74 130
12976.81 142
12977.89 108
12978.97 130
12980.04 154
12981.12 123
12982.19 120
12983.27 145
12984.35 121
12985.42 111
12986.50 115
12987.58 122
12988.65 121
12989.73 130
12990.81 135
12991.88 113
12992.96 135
12994.04 158
12995.11 142
12996.19 123
12997.27 124
12998.35 146
12999.42 124
13000.50 129
13001.58 137
13002.65 138
13003.73 134
13004.81 107
13005.89 135
13006.96 138
13008.04 130
13009.12 146
13010.20 129
13011.27 133
13012.35 110
13013.43 117
13014.51 128
13015.58 127
13016.66 112
13017.74 126
13018.82 133
13019.90 121
13020.97 117
13022.05 118
13023.13 133
13024.21 131
13025.29 112
13026.37 113
13027.44 123
13028.52 124
13029.60 135
13030.68 134
13031.76 151
13032.84 120
13033.91 137
13034.99 121
13036.07 110
13037.15 118
13038.23 128
13039.31 158
13040.39 111
13041.46 140
13042.54 115
13043.62 128
13044.70 114
13045.78 108
13046.86 97
13047.94 117
13049.02 132
13050.10 122
13051.18 107
13052.26 136
13053.34 141
13054.41 100
13055.49 143
13056.57 113
13057.65 126
13058.73 119
13059.81 127
13060.89 122
13061.97 115
13063.05 129
13064.13 141
13065.21 124
13066.29 119
13067.37 144
13068.45 115
13069.53 115
13070.61 119
13071.69 114
13072.77 114
13073.85 144
13074.93 150
13076.01 125
13077.09 123
13078.17 133
13079.25 148
13080.33 108
13081.41 106
13082.49 120
13083.58 136
13084.66 116
13085.74 117
13086.82 94
13087.90 114
13088.98 130
13090.06 129
13091.14 134
13092.22 122
13093.30 145
13094.38 133
13095.46 127
13096.55 117
13097.63 121
13098.71 123
13099.79 125
13100.87 108
13101.95 133
13103.03 112
13104.12 120
13105.20 108
13106.28 117
13107.36 122
13108.44 128
13109.52 162
13110.60 134
13111.69 125
13112.77 113
13113.85 120
13114.93 114
13116.01 89
13117.10 111
13118.18 89
13119.26 111
13120.34 120
13121.42 129
13122.51 126
13123.59 128
13124.67 133
13125.75 127
13126.84 135
13127.92 121
13129.00 116
13130.08 121
13131.17 125
13132.25 97
13133.33 106
13134.41 116
13135.50 125
13136.58 114
13137.66 129
13138.75 113
13139.83 107
13140.91 92
13141.99 130
13143.08 130
13144.16 116
13145.24 132
13146.33 134
13147.41 107
13148.49 111
13149.58 112
13150.66 138
13151.74 127
13152.83 92
13153.91 110
13154.99 122
13156.08 107
13157.16 122
13158.25 123
13159.33 131
13160.41 118
13161.50 122
13162.58 121
13163.66 131
13164.75 103
13165.83 129
13166.92 115
13168.00 130
13169.08 134
13170.17 116
13171.25 104
13172.34 124
13173.42 125
13174.51 124
13175.59 128
13176.67 116
13177.76 114
13178.84 104
13179.93 107
13181.01 136
13182.10 131
13183.18 118
13184.27 117
13185.35 113
13186.44 113
13187.52 130
13188.61 112
13189.69 88
13190.78 117
13191.86 153
13192.95 134
13194.03 138
13195.12 120
13196.20 91
13197.29 116
13198.37 117
13199.46 111
13200.54 127
13201.63 135
13202.72 126
13203.80 100
13204.89 99
13205.97 117
13207.06 104
13208.14 142
13209.23 108
13210.32 117
13211.40 133
13212.49 142
13213.57 119
13214.66 136
13215.75 118
13216.83 117
13217.92 100
13219.00 108
13220.09 107
13221.18 117
13222.26 137
13223.35 117
13224.44 120
13225.52 104
13226.61 113
13227.70 101
13228.78 101
13229.87 95
13230.96 109
13232.04 98
13233.13 124
13234.22 105
13235.30 105
13236.39 99
13237.48 100
13238.56 122
13239.65 146
13240.74 109
13241.82 136
13242.91 133
13244.00 136
13245.09 105
13246.17 101
13247.26 143
13248.35 138
13249.44 124
13250.52 104
13251.61 113
13252.70 126
13253.79 98
13254.87 109
13255.96 113
13257.05 112
13258.14 114
13259.23 144
13260.31 107
13261.40 102
13262.49 107
13263.58 119
13264.67 111
13265.75 112
13266.84 116
13267.93 117
13269.02 111
13270.11 123
13271.19 123
13272.28 136
13273.37 133
13274.46 141
13275.55 124
13276.64 117
13277.73 115
13278.81 117
13279.90 132
13280.99 112
13282.08 117
13283.17 108
13284.26 109
13285.35 124
13286.44 113
13287.53 107
13288.61 104
13289.70 100
13290.79 121
13291.88 145
13292.97 122
13294.06 111
13295.15 105
13296.24 123
13297.33 136
13298.42 109
13299.51 92
13300.60 99
13301.69 104
13302.78 114
13303.87 118
13304.96 114
13306.05 127
13307.14 134
13308.23 138
13309.32 108
13310.41 111
13311.50 122
13312.59 148
13313.68 121
13314.77 117
13315.86 137
13316.95 160
13318.04 131
13319.13 114
13320.22 118
13321.31 132
13322.40 132
13323.49 152
13324.58 129
13325.67 109
13326.76 129
13327.85 124
13328.94 119
13330.03 108
13331.12 125
13332.21 155
13333.31 128
13334.40 129
13335.49 108
13336.58 111
13337.67 142
13338.76 114
13339.85 134
13340.94 128
13342.03 110
13343.13 134
13344.22 117
13345.31 112
13346.40 113
13347.49 145
13348.58 144
13349.67 114
13350.77 100
13351.86 123
13352.95 153
13354.04 136
13355.13 111
13356.22 124
13357.32 149
13358.41 135
13359.50 121
13360.59 122
13361.68 100
13362.78 123
13363.87 131
13364.96 106
13366.05 123
13367.15 101
13368.24 97
13369.33 118
13370.42 112
13371.52 111
13372.61 107
13373.70 120
13374.79 144
13375.89 116
13376.98 112
13378.07 106
13379.16 118
13380.26 141
13381.35 102
13382.44 110
13383.54 108
13384.63 129
13385.72 134
13386.82 109
13387.91 118
13389.00 144
13390.09 125
13391.19 144
13392.28 139
13393.37 142
13394.47 121
13395.56 118
13396.66 121
13397.75 108
13398.84 109
13399.94 119
13401.03 125
13402.12 112
13403.22 123
13404.31 120
13405.40 120
13406.50 116
13407.59 136
13408.69 117
13409.78 121
13410.88 96
13411.97 122
13413.06 108
13414.16 119
13415.25 148
13416.35 106
13417.44 140
13418.53 127
13419.63 132
13420.72 104
13421.82 111
13422.91 91
13424.01 135
13425.10 130
13426.20 103
13427.29 114
13428.39 106
13429.48 120
13430.58 130
13431.67 141
13432.77 107
13433.86 148
13434.96 120
13436.05 97
13437.15 111
13438.24 115
13439.34 104
13440.43 116
13441.53 110
13442.62 122
13443.72 111
13444.81 137
13445.91 114
13447.01 148
13448.10 121
13449.20 120
13450.29 120
13451.39 114
13452.48 112
13453.58 104
13454.68 131
13455.77 120
13456.87 142
13457.96 135
13459.06 122
13460.16 109
13461.25 117
13462.35 104
13463.44 103
13464.54 114
13465.64 101
13466.73 135
13467.83 121
13468.93 110
13470.02 107
13471.12 133
13472.22 105
13473.31 110
13474.41 91
13475.51 109
13476.60 107
13477.70 108
13478.80 104
13479.89 114
13480.99 105
13482.09 120
13483.18 137
13484.28 124
13485.38 125
13486.48 107
13487.57 116
13488.67 116
13489.77 106
13490.87 123
13491.96 115
13493.06 97
13494.16 110
13495.26 136
13496.35 146
13497.45 135
13498.55 104
13499.65 110
13500.74 129
13501.84 93
13502.94 79
13504.04 105
13505.14 87
13506.23 110
13507.33 136
13508.43 131
13509.53 134
13510.63 139
13511.72 115
13512.82 118
13513.92 106
13515.02 120
13516.12 133
13517.22 125
13518.31 138
13519.41 123
13520.51 127
13521.61 119
13522.71 125
13523.81 113
13524.91 91
13526.01 109
13527.10 119
13528.20 117
13529.30 123
13530.40 107
13531.50 107
13532.60 123
13533.70 113
13534.80 102
13535.90 96
13537.00 125
13538.09 107
13539.19 93
13540.29 106
13541.39 124
13542.49 111
13543.59 109
13544.69 100
13545.79 115
13546.89 103
13547.99 122
13549.09 128
13550.19 117
13551.29 85
13552.39 102
13553.49 108
13554.59 94
13555.69 98
13556.79 101
13557.89 115
13558.99 126
13560.09 101
13561.19 106
13562.29 102
13563.39 104
13564.49 137
13565.59 97
13566.69 126
13567.79 112
13568.89 128
13569.99 111
13571.09 86
13572.20 97
13573.30 106
13574.40 103
13575.50 108
13576.60 90
13577.70 106
13578.80 132
13579.90 122
13581.00 123
13582.10 104
13583.20 95
13584.31 87
13585.41 114
13586.51 95
13587.61 103
13588.71 112
13589.81 120
13590.91 123
13592.02 98
13593.12 96
13594.22 107
13595.32 124
13596.42 96
13597.52 103
13598.63 127
13599.73 115
13600.83 96
13601.93 116
13603.03 126
13604.14 102
13605.24 99
13606.34 132
13607.44 116
13608.54 85
13609.65 101
13610.75 127
13611.85 111
13612.95 96
13614.06 108
13615.16 113
13616.26 126
13617.36 84
13618.47 118
13619.57 115
13620.67 121
13621.77 128
13622.88 114
13623.98 107
13625.08 92
13626.18 110
13627.29 128
13628.39 108
13629.49 115
13630.60 110
13631.70 98
13632.80 96
13633.91 119
13635.01 112
13636.11 103
13637.22 124
13638.32 131
13639.42 136
13640.53 116
13641.63 105
13642.73 95
13643.84 111
13644.94 104
13646.04 90
13647.15 102
13648.25 104
13649.36 88
13650.46 109
13651.56 93
13652.67 111
13653.77 117
13654.88 99
13655.98 106
13657.08 107
13658.19 114
13659.29 128
13660.40 124
13661.50 111
13662.60 113
13663.71 119
13664.81 136
13665.92 143
13667.02 110
13668.13 102
13669.23 95
13670.34 106
13671.44 116
13672.55 100
13673.65 107
13674.76 109
13675.86 87
13676.97 117
13678.07 102
13679.18 104
13680.28 116
13681.39 141
13682.49 102
13683.60 95
13684.70 117
13685.81 122
13686.91 123
13688.02 94
13689.12 130
13690.23 103
13691.33 115
13692.44 114
13693.55 130
13694.65 100
13695.76 98
13696.86 97
13697.97 93
13699.07 88
13700.18 101
13701.29 105
13702.39 99
13703.50 96
13704.60 94
13705.71 125
13706.82 103
13707.92 113
13709.03 117
13710.14 109
13711.24 95
13712.35 99
13713.45 120
13714.56 101
13715.67 100
13716.77 107
13717.88 115
13718.99 111
13720.09 101
13721.20 85
13722.31 114
13723.41 114
13724.52 90
13725.63 108
13726.74 113
13727.84 97
13728.95 112
13730.06 114
13731.16 122
13732.27 115
13733.38 115
13734.49 101
13735.59 95
13736.70 99
13737.81 137
13738.91 100
13740.02 126
13741.13 102
13742.24 116
13743.35 117
13744.45 106
13745.56 127
13746.67 130
13747.78 112
13748.88 107
13749.99 107
13751.10 105
13752.21 112
13753.32 113
13754.42 107
13755.53 112
13756.64 126
13757.75 107
13758.86 111
13759.97 119
13761.07 113
13762.18 110
13763.29 116
13764.40 121
13765.51 122
13766.62 114
13767.72 104
13768.83 127
13769.94 116
13771.05 107
13772.16 124
13773.27 113
13774.38 112
13775.49 112
13776.60 112
13777.70 116
13778.81 116
13779.92 117
13781.03 104
13782.14 105
13783.25 117
13784.36 117
13785.47 95
13786.58 104
13787.69 114
13788.80 117
13789.91 93
13791.02 101
13792.13 112
13793.24 119
13794.35 111
13795.45 110
13796.56 100
13797.67 99
13798.78 110
13799.89 95
13801.00 96
13802.11 111
13803.22 121
13804.33 112
13805.44 102
13806.55 107
13807.67 118
13808.78 118
13809.89 113
13811.00 111
13812.11 105
13813.22 112
13814.33 103
13815.44 99
13816.55 99
13817.66 136
13818.77 125
13819.88 111
13820.99 94
13822.10 110
13823.21 106
13824.32 110
13825.44 112
13826.55 128
13827.66 110
13828.77 121
13829.88 119
13830.99 116
13832.10 101
13833.21 107
13834.32 103
13835.44 109
13836.55 113
13837.66 115
13838.77 127
13839.88 102
13840.99 115
13842.10 101
13843.22 101
13844.33 106
13845.44 121
13846.55 108
13847.66 108
13848.78 119
13849.89 145
13851.00 120
13852.11 90
13853.22 126
13854.34 128
13855.45 115
13856.56 147
13857.67 122
13858.78 109
13859.90 112
13861.01 132
13862.12 118
13863.23 103
13864.35 106
13865.46 111
13866.57 108
13867.68 66
13868.80 108
13869.91 129
13871.02 114
13872.14 125
13873.25 107
13874.36 112
13875.47 98
13876.59 130
13877.70 123
13878.81 121
13879.93 114
13881.04 104
13882.15 121
13883.27 95
13884.38 105
13885.49 129
13886.61 114
13887.72 119
13888.83 86
13889.95 114
13891.06 128
13892.17 90
13893.29 111
13894.40 116
13895.52 121
13896.63 104
13897.74 107
13898.86 116
13899.97 104
13901.09 130
13902.20 109
13903.31 102
13904.43 93
13905.54 123
13906.66 116
13907.77 114
13908.89 116
13910.00 111
13911.11 107
13912.23 120
13913.34 99
13914.46 132
13915.57 119
13916.69 100
13917.80 103
13918.92 100
13920.03 121
13921.15 157
13922.26 117
13923.38 96
13924.49 117
13925.61 120
13926.72 107
13927.84 110
13928.95 132
13930.07 102
13931.18 94
13932.30 110
13933.41 115
13934.53 119
13935.64 109
13936.76 106
13937.87 133
13938.99 132
13940.10 116
13941.22 115
13942.34 95
13943.45 116
13944.57 117
13945.68 111
13946.80 106
13947.91 103
13949.03 109
13950.15 106
13951.26 111
13952.38 121
13953.49 107
13954.61 108
13955.73 97
13956.84 92
13957.96 110
13959.08 114
13960.19 122
13961.31 100
13962.43 126
13963.54 116
13964.66 115
13965.78 99
13966.89 102
13968.01 121
13969.13 92
13970.24 115
13971.36 122
13972.48 104
13973.59 103
13974.71 119
13975.83 128
13976.94 108
13978.06 122
13979.18 108
13980.30 121
13981.41 110
13982.53 104
13983.65 117
13984.76 113
13985.88 129
13987.00 107
13988.12 102
13989.23 127
13990.35 112
13991.47 121
13992.59 109
13993.71 105
13994.82 93
13995.94 108
13997.06 113
13998.18 97
13999.29 97
14000.41 107
14001.53 137
14002.65 102
14003.77 89
14004.88 100
14006.00 106
14007.12 107
14008.24 88
14009.36 94
14010.48 111
14011.59 131
14012.71 100
14013.83 88
14014.95 111
14016.07 114
14017.19 114
14018.31 119
14019.43 69
14020.54 95
14021.66 90
14022.78 137
14023.90 92
14025.02 99
14026.14 103
14027.26 114
14028.38 105
14029.50 96
14030.62 107
14031.73 118
14032.85 117
14033.97 117
14035.09 134
14036.21 106
14037.33 118
14038.45 121
14039.57 129
14040.69 107
14041.81 110
14042.93 121
14044.05 116
14045.17 98
14046.29 91
14047.41 106
14048.53 120
14049.65 103
14050.77 97
14051.89 98
14053.01 113
14054.13 116
14055.25 100
14056.37 106
14057.49 99
14058.61 92
14059.73 100
14060.85 92
14061.97 106
14063.09 123
14064.21 112
14065.33 118
14066.45 110
14067.57 112
14068.70 114
14069.82 108
14070.94 108
14072.06 95
14073.18 96
14074.30 101
14075.42 107
14076.54 81
14077.66 101
14078.78 120
14079.91 102
14081.03 95
14082.15 126
14083.27 99
14084.39 94
14085.51 89
14086.63 127
14087.75 105
14088.88 101
14090.00 97
14091.12 126
14092.24 100
14093.36 105
14094.48 94
14095.61 111
14096.73 94
14097.85 120
14098.97 110
14100.09 109
14101.22 112
14102.34 87
14103.46 85
14104.58 88
14105.71 103
14106.83 123
14107.95 99
14109.07 101
14110.19 105
14111.32 109
14112.44 99
14113.56 94
14114.68 110
14115.81 119
14116.93 91
14118.05 97
14119.18 109
14120.30 115
14121.42 115
14122.54 122
14123.67 127
14124.79 88
14125.91 99
14127.04 106
14128.16 122
14129.28 129
14130.41 117
14131.53 100
14132.65 104
14133.78 117
14134.90 137
14136.02 106
14137.15 129
14138.27 134
14139.39 116
14140.52 107
14141.64 102
14142.76 118
14143.89 125
14145.01 105
14146.13 120
14147.26 114
14148.38 108
14149.51 143
14150.63 97
14151.75 113
14152.88 97
14154.00 118
14155.13 125
14156.25 118
14157.38 98
14158.50 93
14159.62 111
14160.75 112
14161.87 97
14163.00 102
14164.12 109
14165.25 102
14166.37 112
14167.50 83
14168.62 117
14169.75 99
14170.87 100
14172.00 115
14173.12 94
14174.25 122
14175.37 103
14176.50 114
14177.62 96
14178.75 90
14179.87 98
14181.00 127
14182.12 115
14183.25 121
14184.37 104
14185.50 117
14186.62 90
14187.75 112
14188.87 112
14190.00 108
14191.13 99
14192.25 105
14193.38 135
14194.50 90
14195.63 92
14196.75 112
14197.88 109
14199.01 116
14200.13 117
14201.26 100
14202.38 111
14203.51 108
14204.64 125
14205.76 107
14206.89 100
14208.01 125
14209.14 130
14210.27 98
14211.39 107
14212.52 100
14213.65 123
14214.77 129
14215.90 132
14217.03 126
14218.15 116
14219.28 101
14220.41 93
14221.53 107
14222.66 90
14223.79 110
14224.91 101
14226.04 97
14227.17 110
14228.30 124
14229.42 130
14230.55 120
14231.68 127
14232.80 113
14233.93 113
14235.06 102
14236.19 139
14237.31 135
14238.44 109
14239.57 114
14240.70 118
14241.82 82
14242.95 115
14244.08 123
14245.21 121
14246.34 95
14247.46 114
14248.59 97
14249.72 103
14250.85 117
14251.98 105
14253.10 99
14254.23 90
14255.36 106
14256.49 104
14257.62 108
14258.74 119
14259.87 127
14261.00 89
14262.13 126
14263.26 107
14264.39 115
14265.52 115
14266.64 122
14267.77 102
14268.90 117
14270.03 136
14271.16 92
14272.29 118
14273.42 108
14274.55 114
14275.68 115
14276.80 136
14277.93 123
14279.06 111
14280.19 107
14281.32 129
14282.45 110
14283.58 99
14284.71 103
14285.84 118
14286.97 116
14288.10 97
14289.23 103
14290.36 99
14291.49 118
14292.62 118
14293.75 146
14294.87 106
14296.00 108
14297.13 107
14298.26 107
14299.39 119
14300.52 103
14301.65 133
14302.78 104
14303.91 112
14305.04 94
14306.17 108
14307.31 97
14308.44 141
14309.57 99
14310.70 115
14311.83 125
14312.96 113
14314.09 104
14315.22 116
14316.35 102
14317.48 110
14318.61 108
14319.74 98
14320.87 101
14322.00 125
14323.13 127
14324.26 120
14325.40 110
14326.53 132
14327.66 121
14328.79 98
14329.92 110
14331.05 112
14332.18 109
14333.31 103
14334.44 97
14335.58 114
14336.71 102
14337.84 128
14338.97 135
14340.10 118
14341.23 91
14342.37 122
14343.50 95
14344.63 120
14345.76 93
14346.89 98
14348.02 97
14349.16 120
14350.29 122
14351.42 108
14352.55 137
14353.68 99
14354.82 107
14355.95 121
14357.08 126
14358.21 120
14359.35 105
14360.48 94
14361.61 115
14362.74 90
14363.87 106
14365.01 90
14366.14 95
14367.27 101
14368.41 100
14369.54 106
14370.67 100
14371.80 104
14372.94 105
14374.07 110
14375.20 85
14376.34 92
14377.47 86
14378.60 102
14379.73 95
14380.87 107
14382.00 106
14383.13 103
14384.27 97
14385.40 105
14386.53 96
14387.67 104
14388.80 89
14389.93 122
14391.07 113
14392.20 75
14393.34 104
14394.47 105
14395.60 102
14396.74 100
14397.87 85
14399.00 104
14400.14 115
14401.27 95
14402.41 103
14403.54 122
14404.67 122
14405.81 92
14406.94 91
14408.08 102
14409.21 108
14410.35 107
14411.48 93
14412.61 126
14413.75 96
14414.88 135
14416.02 112
14417.15 103
14418.29 101
14419.42 117
14420.56 110
14421.69 108
14422.83 91
14423.96 95
14425.10 115
14426.23 103
14427.37 122
14428.50 93
14429.64 106
14430.77 97
14431.91 108
14433.04 89
14434.18 107
14435.31 104
14436.45 151
14437.58 111
14438.72 92
14439.85 94
14440.99 106
14442.13 127
14443.26 110
14444.40 132
14445.53 108
14446.67 119
14447.80 95
14448.94 92
14450.08 107
14451.21 108
14452.35 98
14453.48 90
14454.62 93
14455.76 112
14456.89 100
14458.03 96
14459.16 109
14460.30 108
14461.44 122
14462.57 107
14463.71 106
14464.85 83
14465.98 95
14467.12 106
14468.26 100
14469.39 104
14470.53 119
14471.67 124
14472.80 94
14473.94 109
14475.08 107
14476.21 101
14477.35 101
14478.49 122
14479.62 102
14480.76 103
14481.90 106
14483.04 129
14484.17 109
14485.31 105
14486.45 103
14487.59 110
14488.72 120
14489.86 99
14491.00 110
14492.14 110
14493.27 101
14494.41 85
14495.55 98
14496.69 118
14497.82 115
14498.96 104
14500.10 117
14501.24 105
14502.38 109
14503.51 97
14504.65 99
14505.79 123
14506.93 119
14508.07 94
14509.20 86
14510.34 102
14511.48 87
14512.62 117
14513.76 90
14514.90 92
14516.03 94
14517.17 101
14518.31 105
14519.45 93
14520.59 111
14521.73 111
14522.87 108
14524.01 110
14525.14 100
14526.28 96
14527.42 93
14528.56 90
14529.70 101
14530.84 102
14531.98 100
14533.12 99
14534.26 127
14535.40 118
14536.54 120
14537.67 109
14538.81 129
14539.95 93
14541.09 106
14542.23 98
14543.37 88
14544.51 96
14545.65 75
14546.79 101
14547.93 95
14549.07 101
14550.21 95
14551.35 97
14552.49 86
14553.63 90
14554.77 83
14555.91 107
14557.05 93
14558.19 106
14559.33 100
14560.47 79
14561.61 92
14562.75 96
14563.89 128
14565.03 111
14566.17 97
14567.31 102
14568.45 123
14569.60 91
14570.74 88
14571.88 107
14573.02 113
14574.16 92
14575.30 100
14576.44 96
14577.58 102
14578.72 111
14579.86 89
14581.00 100
14582.14 81
14583.29 87
14584.43 112
14585.57 98
14586.71 107
14587.85 105
14588.99 100
14590.13 116
14591.28 83
14592.42 76
14593.56 78
14594.70 103
14595.84 88
14596.98 83
14598.13 93
14599.27 93
14600.41 110
14601.55 108
14602.69 100
14603.83 88
14604.98 101
14606.12 107
14607.26 106
14608.40 84
14609.54 95
14610.69 123
14611.83 98
14612.97 90
14614.11 85
14615.26 106
14616.40 101
14617.54 128
14618.68 106
14619.83 107
14620.97 105
14622.11 106
14623.25 111
14624.40 97
14625.54 95
14626.68 109
14627.83 91
14628.97 96
14630.11 99
14631.25 88
14632.40 102
14633.54 113
14634.68 104
14635.83 95
14636.97 117
14638.11 105
14639.26 104
14640.40 93
14641.54 91
14642.69 94
14643.83 102
14644.97 78
14646.12 92
14647.26 103
14648.41 128
14649.55 117
14650.69 84
14651.84 99
14652.98 117
14654.13 99
14655.27 100
14656.41 95
14657.56 96
14658.70 103
14659.85 111
14660.99 118
14662.13 102
14663.28 90
14664.42 113
14665.57 91
14666.71 90
14667.86 88
14669.00 92
14670.14 100
14671.29 100
14672.43 92
14673.58 100
14674.72 92
14675.87 101
14677.01 83
14678.16 109
14679.30 98
14680.45 94
14681.59 89
14682.74 100
14683.88 87
14685.03 79
14686.17 94
14687.32 94
14688.46 91
14689.61 91
14690.75 94
14691.90 101
14693.05 103
14694.19 96
14695.34 101
14696.48 125
14697.63 93
14698.77 92
14699.92 104
14701.06 93
14702.21 117
14703.36 111
14704.50 92
14705.65 85
14706.79 83
14707.94 112
14709.09 96
14710.23 94
14711.38 104
14712.53 105
14713.67 106
14714.82 91
14715.96 84
14717.11 86
14718.26 104
14719.40 91
14720.55 86
14721.70 91
14722.84 93
14723.99 97
14725.14 96
14726.28 82
14727.43 123
14728.58 115
14729.72 99
14730.87 93
14732.02 95
14733.16 83
14734.31 82
14735.46 94
14736.61 83
14737.75 99
14738.90 80
14740.05 93
14741.20 100
14742.34 101
14743.49 89
14744.64 98
14745.79 100
14746.93 93
14748.08 98
14749.23 98
14750.38 94
14751.52 87
14752.67 87
14753.82 94
14754.97 101
14756.11 77
14757.26 97
14758.41 112
14759.56 117
14760.71 111
14761.86 96
14763.00 86
14764.15 104
14765.30 85
14766.45 81
14767.60 81
14768.74 98
14769.89 112
14771.04 104
14772.19 98
14773.34 92
14774.49 95
14775.64 114
14776.79 119
14777.93 82
14779.08 119
14780.23 109
14781.38 89
14782.53 94
14783.68 104
14784.83 110
14785.98 111
14787.13 100
14788.28 111
14789.42 115
14790.57 106
14791.72 109
14792.87 97
14794.02 100
14795.17 95
14796.32 108
14797.47 94
14798.62 90
14799.77 84
14800.92 93
14802.07 93
14803.22 94
14804.37 103
14805.52 95
14806.67 99
14807.82 96
14808.97 105
14810.12 79
14811.27 98
14812.42 100
14813.57 87
14814.72 82
14815.87 99
14817.02 97
14818.17 106
14819.32 92
14820.47 69
14821.62 88
14822.77 89
14823.92 89
14825.07 96
14826.22 98
14827.37 98
14828.52 121
14829.68 78
14830.83 78
14831.98 82
14833.13 94
14834.28 84
14835.43 91
14836.58 94
14837.73 94
14838.88 90
14840.03 103
14841.19 104
14842.34 97
14843.49 123
14844.64 116
14845.79 99
14846.94 76
14848.09 83
14849.25 76
14850.40 87
14851.55 91
14852.70 89
14853.85 95
14855.00 100
14856.16 102
14857.31 88
14858.46 99
14859.61 114
14860.76 121
14861.92 101
14863.07 99
14864.22 109
14865.37 104
14866.52 78
14867.68 76
14868.83 96
14869.98 108
14871.13 105
14872.29 105
14873.44 111
14874.59 93
14875.74 130
14876.90 92
14878.05 104
14879.20 91
14880.36 88
14881.51 82
14882.66 86
14883.81 93
14884.97 105
14886.12 109
14887.27 109
14888.43 119
14889.58 119
14890.73 99
14891.89 96
14893.04 77
14894.19 96
14895.35 102
14896.50 104
14897.65 87
14898.81 85
14899.96 100
14901.11 87
14902.27 116
14903.42 85
14904.57 111
14905.73 109
14906.88 112
14908.04 84
14909.19 74
14910.34 93
14911.50 106
14912.65 94
14913.81 89
14914.96 95
14916.11 100
14917.27 80
14918.42 94
14919.58 103
14920.73 94
14921.88 87
14923.04 102
14924.19 89
14925.35 103
14926.50 104
14927.66 83
14928.81 100
14929.97 90
14931.12 81
14932.28 94
14933.43 100
14934.59 89
14935.74 88
14936.90 89
14938.05 78
14939.21 77
14940.36 90
14941.52 97
14942.67 94
14943.83 74
14944.98 75
14946.14 92
14947.29 118
14948.45 103
14949.60 107
14950.76 95
14951.91 108
14953.07 78
14954.23 85
14955.38 95
14956.54 112
14957.69 69
14958.85 84
14960.00 83
14961.16 99
14962.32 93
14963.47 102
14964.63 95
14965.78 87
14966.94 78
14968.10 90
14969.25 87
14970.41 65
14971.57 83
14972.72 90
14973.88 86
14975.04 81
14976.19 88
14977.35 95
14978.50 96
14979.66 96
14980.82 98
14981.97 79
14983.13 109
14984.29 118
14985.45 90
14986.60 82
14987.76 99
14988.92 116
14990.07 98
14991.23 79
14992.39 76
14993.54 86
14994.70 74
14995.86 109
14997.02 97
14998.17 87
14999.33 78
15000.49 101
15001.65 108
15002.80 95
15003.96 84
15005.12 105
15006.28 86
15007.43 73
15008.59 78
15009.75 78
15010.91 112
15012.07 101
15013.22 81
15014.38 90
15015.54 87
15016.70 88
15017.86 112
15019.01 92
15020.17 106
15021.33 93
15022.49 112
15023.65 105
15024.81 99
15025.96 75
15027.12 93
15028.28 89
15029.44 99
15030.60 105
15031.76 79
15032.92 99
15034.07 95
15035.23 103
15036.39 93
15037.55 94
15038.71 89
15039.87 117
15041.03 105
15042.19 96
15043.35 95
15044.50 85
15045.66 92
15046.82 87
15047.98 80
15049.14 89
15050.30 92
15051.46 96
15052.62 91
15053.78 80
15054.94 99
15056.10 101
15057.26 122
15058.42 85
15059.58 85
15060.74 76
15061.90 85
15063.06 81
15064.22 86
15065.38 94
15066.54 82
15067.70 116
15068.86 107
15070.02 94
15071.18 98
15072.34 115
15073.50 82
15074.66 76
15075.82 77
15076.98 100
15078.14 104
15079.30 95
15080.46 77
15081.62 77
15082.78 97
15083.94 82
15085.10 93
15086.26 82
15087.42 103
15088.59 96
15089.75 106
15090.91 117
15092.07 86
15093.23 85
15094.39 100
15095.55 101
15096.71 78
15097.87 87
15099.04 113
15100.20 104
15101.36 107
15102.52 98
15103.68 96
15104.84 105
15106.00 81
15107.17 77
15108.33 78
15109.49 79
15110.65 82
15111.81 89
15112.97 98
15114.14 78
15115.30 92
15116.46 92
15117.62 101
15118.78 74
15119.95 95
15121.11 94
15122.27 95
15123.43 94
15124.59 80
15125.76 74
15126.92 96
15128.08 79
15129.24 92
15130.41 86
15131.57 76
15132.73 95
15133.89 87
15135.06 94
15136.22 84
15137.38 90
15138.54 92
15139.71 84
15140.87 83
15142.03 73
15143.20 68
15144.36 76
15145.52 84
15146.69 103
15147.85 112
15149.01 88
15150.17 84
15151.34 102
15152.50 94
15153.66 69
15154.83 84
15155.99 82
15157.16 84
15158.32 80
15159.48 86
15160.65 87
15161.81 96
15162.97 92
15164.14 89
15165.30 99
15166.46 105
15167.63 77
15168.79 88
15169.96 68
15171.12 70
15172.28 89
15173.45 83
15174.61 109
15175.78 75
15176.94 114
15178.11 103
15179.27 95
15180.43 86
15181.60 84
15182.76 80
15183.93 62
15185.09 75
15186.26 83
15187.42 84
15188.59 77
15189.75 94
15190.92 89
15192.08 83
15193.25 88
15194.41 107
15195.58 96
15196.74 82
15197.91 89
15199.07 84
15200.24 96
15201.40 74
15202.57 82
15203.73 90
15204.90 97
15206.06 97
15207.23 98
15208.39 95
15209.56 108
15210.72 75
15211.89 102
15213.06 85
15214.22 112
15215.39 81
15216.55 76
15217.72 88
15218.88 74
15220.05 92
15221.22 112
15222.38 80
15223.55 98
15224.71 108
15225.88 82
15227.05 105
15228.21 88
15229.38 103
15230.55 98
15231.71 102
15232.88 88
15234.05 97
15235.21 84
15236.38 99
15237.54 83
15238.71 100
15239.88 70
15241.04 94
15242.21 85
15243.38 94
15244.55 100
15245.71 94
15246.88 118
15248.05 81
15249.21 83
15250.38 105
15251.55 101
15252.71 83
15253.88 94
15255.05 100
15256.22 112
15257.38 98
15258.55 76
15259.72 73
15260.89 80
15262.05 95
15263.22 74
15264.39 89
15265.56 68
15266.72 88
15267.89 88
15269.06 86
15270.23 75
15271.40 92
15272.56 84
15273.73 93
15274.90 92
15276.07 79
15277.24 82
15278.40 90
15279.57 93
15280.74 90
15281.91 84
15283.08 76
15284.25 73
15285.41 112
15286.58 95
15287.75 74
15288.92 85
15290.09 83
15291.26 100
15292.43 67
15293.59 105
15294.76 91
15295.93 100
15297.10 98
15298.27 96
15299.44 107
15300.61 86
15301.78 98
15302.95 104
15304.12 76
15305.28 82
15306.45 93
15307.62 87
15308.79 85
15309.96 87
15311.13 93
15312.30 93
15313.47 108
15314.64 94
15315.81 80
15316.98 94
15318.15 83
15319.32 85
15320.49 94
15321.66 89
15322.83 70
15324.00 88
15325.17 91
15326.34 102
15327.51 66
15328.68 91
15329.85 85
15331.02 83
15332.19 85
15333.36 84
15334.53 85
15335.70 92
15336.87 89
15338.04 102
15339.21 97
15340.38 80
15341.55 99
15342.72 97
15343.89 91
15345.06 85
15346.23 91
15347.41 106
15348.58 99
15349.75 84
15350.92 71
15352.09 99
15353.26 99
15354.43 95
15355.60 89
15356.77 84
15357.94 85
15359.12 92
15360.29 91
15361.46 100
15362.63 94
15363.80 88
15364.97 97
15366.14 99
15367.32 79
15368.49 89
15369.66 88
15370.83 78
15372.00 67
15373.17 85
15374.35 94
15375.52 72
15376.69 93
15377.86 98
15379.03 99
15380.21 106
15381.38 110
15382.55 82
15383.72 75
15384.90 90
15386.07 115
15387.24 105
15388.41 90
15389.58 91
15390.76 99
15391.93 95
15393.10 79
15394.27 93
15395.45 104
15396.62 112
15397.79 101
15398.97 95
15400.14 101
15401.31 93
15402.48 87
15403.66 81
15404.83 77
15406.00 107
15407.18 84
15408.35 85
15409.52 78
15410.70 82
15411.87 94
15413.04 94
15414.22 81
15415.39 73
15416.56 79
15417.74 87
15418.91 90
15420.08 82
15421.26 71
15422.43 93
15423.60 97
15424.78 85
15425.95 88
15427.13 96
15428.30 109
15429.47 103
15430.65 88
15431.82 103
15433.00 83
15434.17 98
15435.34 95
15436.52 93
15437.69 82
15438.87 96
15440.04 82
15441.22 84
15442.39 104
15443.56 102
15444.74 80
15445.91 94
15447.09 90
15448.26 95
15449.44 90
15450.61 71
15451.79 83
15452.96 83
15454.14 80
15455.31 83
15456.49 93
15457.66 98
15458.84 81
15460.01 79
15461.19 102
15462.36 107
15463.54 98
15464.71 95
15465.89 82
15467.06 87
15468.24 80
15469.42 87
15470.59 72
15471.77 95
15472.94 84
15474.12 95
15475.29 75
15476.47 76
15477.64 82
15478.82 107
15480.00 85
15481.17 76
15482.35 75
15483.52 74
15484.70 95
15485.88 97
15487.05 103
15488.23 110
15489.41 81
15490.58 96
15491.76 90
15492.93 93
15494.11 88
15495.29 92
15496.46 125
15497.64 74
15498.82 77
15499.99 78
15501.17 86
15502.35 88
15503.52 90
15504.70 68
15505.88 84
15507.05 97
15508.23 97
15509.41 81
15510.59 70
15511.76 85
15512.94 78
15514.12 102
15515.29 83
15516.47 78
15517.65 101
15518.83 97
15520.00 86
15521.18 106
15522.36 107
15523.54 95
15524.71 87
15525.89 98
15527.07 82
15528.25 75
15529.42 102
15530.60 101
15531.78 91
15532.96 79
15534.14 107
15535.31 90
15536.49 91
15537.67 114
15538.85 107
15540.03 77
15541.20 87
15542.38 87
15543.56 79
15544.74 90
15545.92 77
15547.10 118
15548.27 94
15549.45 87
15550.63 96
15551.81 103
15552.99 101
15554.17 81
15555.35 84
15556.53 76
15557.70 92
15558.88 89
15560.06 101
15561.24 96
15562.42 94
15563.60 82
15564.78 114
15565.96 74
15567.14 65
15568.32 91
15569.50 106
15570.67 84
15571.85 86
15573.03 87
15574.21 107
15575.39 111
15576.57 92
15577.75 88
15578.93 95
15580.11 106
15581.29 92
15582.47 97
15583.65 77
15584.83 84
15586.01 105
15587.19 108
15588.37 86
15589.55 90
15590.73 125
15591.91 108
15593.09 85
15594.27 77
15595.45 82
15596.63 113
15597.81 87
15598.99 63
15600.17 90
15601.35 81
15602.53 98
15603.71 91
15604.90 92
15606.08 75
15607.26 80
15608.44 112
15609.62 101
15610.80 88
15611.98 70
15613.16 108
15614.34 97
15615.52 84
15616.70 104
15617.89 96
15619.07 92
15620.25 91
15621.43 82
15622.61 114
15623.79 110
15624.97 107
15626.15 93
15627.34 96
15628.52 91
15629.70 92
15630.88 108
15632.06 89
15633.24 87
15634.43 100
15635.61 85
15636.79 74
15637.97 87
15639.15 91
15640.34 98
15641.52 71
15642.70 92
15643.88 109
15645.06 104
15646.25 82
15647.43 97
15648.61 112
15649.79 84
15650.98 101
15652.16 108
15653.34 116
15654.52 116
15655.71 94
15656.89 88
15658.07 83
15659.25 85
15660.44 84
15661.62 87
15662.80 96
15663.98 89
15665.17 71
15666.35 111
15667.53 98
15668.72 92
15669.90 78
15671.08 82
15672.27 87
15673.45 92
15674.63 92
15675.82 93
15677.00 81
15678.18 112
15679.37 105
15680.55 104
15681.73 97
15682.92 92
15684.10 100
15685.28 84
15686.47 93
15687.65 100
15688.84 113
15690.02 83
15691.20 84
15692.39 97
15693.57 91
15694.76 85
15695.94 87
15697.12 104
15698.31 108
15699.49 104
15700.68 111
15701.86 108
15703.05 100
15704.23 105
15705.41 117
15706.60 124
15707.78 84
15708.97 122
15710.15 118
15711.34 119
15712.52 115
15713.71 115
15714.89 136
15716.08 113
15717.26 110
15718.45 114
15719.63 131
15720.82 123
15722.00 108
15723.19 113
15724.37 112
15725.56 100
15726.74 98
15727.93 103
15729.11 108
15730.30 103
15731.48 114
15732.67 95
15733.85 87
15735.04 84
15736.23 91
15737.41 104
15738.60 88
15739.78 108
15740.97 117
15742.15 116
15743.34 107
15744.53 117
15745.71 102
15746.90 91
15748.08 102
15749.27 92
15750.46 100
15751.64 116
15752.83 92
15754.02 126
15755.20 112
15756.39 88
15757.57 92
15758.76 112
15759.95 114
15761.13 91
15762.32 101
15763.51 90
15764.69 106
15765.88 82
15767.07 99
15768.25 125
15769.44 107
15770.63 100
15771.82 108
15773.00 108
15774.19 92
15775.38 97
15776.56 110
15777.75 81
15778.94 80
15780.13 106
15781.31 100
15782.50 100
15783.69 107
15784.88 98
15786.06 98
15787.25 104
15788.44 99
15789.63 106
15790.81 110
15792.00 95
15793.19 105
15794.38 113
15795.56 108
15796.75 113
15797.94 103
15799.13 105
15800.32 101
15801.50 111
15802.69 113
15803.88 110
15805.07 110
15806.26 109
15807.45 132
15808.63 127
15809.82 109
15811.01 121
15812.20 107
15813.39 99
15814.58 101
15815.77 120
15816.95 106
15818.14 100
15819.33 93
15820.52 97
15821.71 86
15822.90 103
15824.09 83
15825.28 108
15826.46 80
15827.65 91
15828.84 100
15830.03 75
15831.22 75
15832.41 103
15833.60 109
15834.79 89
15835.98 94
15837.17 85
15838.36 83
15839.55 98
15840.74 105
15841.93 106
15843.12 106
15844.31 83
15845.50 102
15846.69 123
15847.88 94
15849.07 107
15850.26 82
15851.45 87
15852.64 102
15853.83 109
15855.02 108
15856.21 89
15857.40 100
15858.59 104
15859.78 101
15860.97 98
15862.16 99
15863.35 104
15864.54 101
15865.73 109
15866.92 105
15868.11 97
15869.30 106
15870.49 79
15871.68 85
15872.87 103
15874.06 102
15875.25 82
15876.45 76
15877.64 91
15878.83 111
15880.02 91
15881.21 103
15882.40 83
15883.59 87
15884.78 92
15885.97 95
15887.17 82
15888.36 81
15889.55 91
15890.74 105
15891.93 122
15893.12 88
15894.31 110
15895.51 89
15896.70 88
15897.89 85
15899.08 77
15900.27 86
15901.46 91
15902.66 98
15903.85 95
15905.04 78
15906.23 117
15907.43 93
15908.62 99
15909.81 77
15911.00 84
15912.19 104
15913.39 90
15914.58 94
15915.77 70
15916.96 85
15918.16 83
15919.35 80
15920.54 77
15921.73 106
15922.93 92
15924.12 100
15925.31 77
15926.50 92
15927.70 94
15928.89 94
15930.08 116
15931.28 81
15932.47 78
15933.66 90
15934.86 122
15936.05 84
15937.24 77
15938.44 73
15939.63 80
15940.82 92
15942.02 76
15943.21 83
15944.40 77
15945.60 121
15946.79 95
15947.98 87
15949.18 72
15950.37 101
15951.56 88
15952.76 82
15953.95 86
15955.15 80
15956.34 83
15957.53 97
15958.73 101
15959.92 97
15961.12 89
15962.31 82
15963.50 87
15964.70 91
15965.89 77
15967.09 93
15968.28 101
15969.48 98
15970.67 91
15971.86 73
15973.06 103
15974.25 104
15975.45 87
15976.64 78
15977.84 81
15979.03 74
15980.23 78
15981.42 82
15982.62 67
15983.81 99
15985.01 96
15986.20 84
15987.40 81
15988.59 80
15989.79 83
15990.98 90
15992.18 85
15993.37 93
15994.57 84
15995.76 87
15996.96 81
15998.16 93
15999.35 98
16000.55 77
16001.74 78
16002.94 108
16004.13 98
16005.33 91
16006.53 89
16007.72 89
16008.92 122
16010.11 68
16011.31 102
16012.51 99
16013.70 87
16014.90 79
16016.09 91
16017.29 97
16018.49 99
16019.68 99
16020.88 91
16022.07 94
16023.27 92
16024.47 92
16025.66 81
16026.86 101
16028.06 95
16029.25 88
16030.45 83
16031.65 101
16032.84 80
16034.04 86
16035.24 90
16036.44 108
16037.63 80
16038.83 77
16040.03 89
16041.22 82
16042.42 73
16043.62 73
16044.82 113
16046.01 103
16047.21 77
16048.41 82
16049.60 83
16050.80 97
16052.00 78
16053.20 60
16054.39 95
16055.59 101
16056.79 89
16057.99 92
16059.19 82
16060.38 83
16061.58 88
16062.78 106
16063.98 86
16065.18 75
16066.37 75
16067.57 115
16068.77 93
16069.97 80
16071.17 75
16072.36 86
16073.56 101
16074.76 89
16075.96 88
16077.16 97
16078.36 86
16079.56 69
16080.75 79
16081.95 76
16083.15 73
16084.35 82
16085.55 84
16086.75 96
16087.95 90
16089.15 90
16090.34 86
16091.54 92
16092.74 75
16093.94 66
16095.14 92
16096.34 127
16097.54 94
16098.74 94
16099.94 69
16101.14 73
16102.34 76
16103.54 81
16104.74 67
16105.93 84
16107.13 100
16108.33 92
16109.53 67
16110.73 77
16111.93 80
16113.13 97
16114.33 72
16115.53 72
16116.73 79
16117.93 92
16119.13 85
16120.33 78
16121.53 70
16122.73 92
16123.93 100
16125.13 106
16126.33 95
16127.53 82
16128.73 85
16129.94 78
16131.14 98
16132.34 75
16133.54 87
16134.74 99
16135.94 111
16137.14 76
16138.34 85
16139.54 78
16140.74 87
16141.94 83
16143.14 75
16144.34 87
16145.55 83
16146.75 102
16147.95 82
16149.15 81
16150.35 64
16151.55 87
16152.75 91
16153.95 71
16155.15 70
16156.36 75
16157.56 75
16158.76 82
16159.96 78
16161.16 78
16162.36 89
16163.57 97
16164.77 102
16165.97 102
16167.17 92
16168.37 72
16169.58 110
16170.78 89
16171.98 74
16173.18 74
16174.38 74
16175.59 92
16176.79 85
16177.99 98
16179.19 91
16180.39 70
16181.60 76
16182.80 73
16184.00 67
16185.20 73
16186.41 81
16187.61 96
16188.81 89
16190.01 78
16191.22 92
16192.42 100
16193.62 83
16194.83 79
16196.03 94
16197.23 89
16198.43 93
16199.64 92
16200.84 92
16202.04 88
16203.25 82
16204.45 85
16205.65 84
16206.86 79
16208.06 83
16209.26 77
16210.47 86
16211.67 72
16212.87 70
16214.08 88
16215.28 81
16216.49 87
16217.69 83
16218.89 79
16220.10 81
16221.30 85
16222.50 68
16223.71 102
16224.91 85
16226.12 94
16227.32 98
16228.52 74
16229.73 76
16230.93 77
16232.14 81
16233.34 102
16234.55 80
16235.75 90
16236.95 97
16238.16 81
16239.36 84
16240.57 56
16241.77 84
16242.98 87
16244.18 86
16245.39 91
16246.59 79
16247.80 73
16249.00 97
16250.21 62
16251.41 72
16252.62 67
16253.82 87
16255.03 102
16256.23 98
16257.44 87
16258.64 99
16259.85 125
16261.05 98
16262.26 84
16263.46 89
16264.67 101
16265.87 93
16267.08 74
16268.29 76
16269.49 77
16270.70 96
16271.90 101
16273.11 92
16274.31 92
16275.52 83
16276.73 91
16277.93 91
16279.14 97
16280.34 91
16281.55 80
16282.76 93
16283.96 78
16285.17 91
16286.38 91
16287.58 104
16288.79 87
16289.99 75
16291.20 91
16292.41 85
16293.61 91
16294.82 89
16296.03 109
16297.23 89
16298.44 96
16299.65 108
16300.85 82
16302.06 75
16303.27 75
16304.47 82
16305.68 84
16306.89 85
16308.10 86
16309.30 109
16310.51 92
16311.72 85
16312.92 83
16314.13 103
16315.34 105
16316.55 111
16317.75 90
16318.96 66
16320.17 75
16321.38 86
16322.58 100
16323.79 101
16325.00 79
16326.21 105
16327.42 85
16328.62 73
16329.83 71
16331.04 76
16332.25 89
16333.46 76
16334.66 74
16335.87 91
16337.08 88
16338.29 76
16339.50 94
16340.70 63
16341.91 74
16343.12 90
16344.33 82
16345.54 93
16346.75 61
16347.96 81
16349.16 103
16350.37 79
16351.58 68
16352.79 76
16354.00 91
16355.21 92
16356.42 84
16357.63 84
16358.83 58
16360.04 79
16361.25 78
16362.46 92
16363.67 70
16364.88 93
16366.09 88
16367.30 82
16368.51 79
16369.72 75
16370.93 74
16372.14 68
16373.35 91
16374.56 94
16375.76 73
16376.97 69
16378.18 90
16379.39 109
16380.60 91
16381.81 61
16383.02 82
16384.23 85
16385.44 112
16386.65 112
16387.86 69
16389.07 94
16390.28 95
16391.49 86
16392.70 99
16393.91 78
16395.12 77
16396.33 103
16397.55 90
16398.76 71
16399.97 59
16401.18 83
16402.39 83
16403.60 86
16404.81 75
16406.02 74
16407.23 78
16408.44 92
16409.65 77
16410.86 66
16412.07 72
16413.28 90
16414.50 81
16415.71 82
16416.92 67
16418.13 68
16419.34 91
16420.55 98
16421.76 93
16422.97 72
16424.19 78
16425.40 69
16426.61 85
16427.82 89
16429.03 76
16430.24 65
16431.46 63
16432.67 70
16433.88 65
16435.09 67
16436.30 80
16437.51 89
16438.73 81
16439.94 68
16441.15 89
16442.36 99
16443.57 74
16444.79 90
16446.00 100
16447.21 81
16448.42 90
16449.64 80
16450.85 88
16452.06 95
16453.27 92
16454.49 100
16455.70 97
16456.91 86
16458.12 77
16459.34 88
16460.55 91
16461.76 59
16462.97 73
16464.19 70
16465.40 58
16466.61 101
16467.83 82
16469.04 67
16470.25 71
16471.47 72
16472.68 99
16473.89 83
16475.11 71
16476.32 93
16477.53 67
16478.75 79
16479.96 77
16481.17 74
16482.39 73
16483.60 84
16484.81 82
16486.03 77
16487.24 72
16488.45 63
16489.67 81
16490.88 87
16492.10 71
16493.31 77
16494.52 84
16495.74 86
16496.95 91
16498.17 76
16499.38 78
16500.59 101
16501.81 66
16503.02 66
16504.24 64
16505.45 71
16506.67 81
16507.88 94
16509.10 91
16510.31 70
16511.52 80
16512.74 84
16513.95 86
16515.17 72
16516.38 83
16517.60 102
16518.81 102
16520.03 71
16521.24 88
16522.46 81
16523.67 92
16524.89 90
16526.10 92
16527.32 85
16528.53 80
16529.75 83
16530.96 75
16532.18 76
16533.40 79
16534.61 76
16535.83 85
16537.04 105
16538.26 63
16539.47 75
16540.69 101
16541.91 93
16543.12 74
16544.34 82
16545.55 90
16546.77 91
16547.98 82
16549.20 84
16550.42 75
16551.63 74
16552.85 88
16554.07 85
16555.28 95
16556.50 83
16557.71 86
16558.93 84
16560.15 96
16561.36 81
16562.58 76
16563.80 94
16565.01 93
16566.23 80
16567.45 100
16568.66 86
16569.88 77
16571.10 77
16572.31 93
16573.53 86
16574.75 73
16575.96 71
16577.18 81
16578.40 77
16579.62 69
16580.83 65
16582.05 90
16583.27 69
16584.48 78
16585.70 65
16586.92 74
16588.14 82
16589.35 80
16590.57 72
16591.79 67
16593.01 64
16594.23 76
16595.44 82
16596.66 83
16597.88 78
16599.10 87
16600.31 93
16601.53 113
16602.75 90
16603.97 88
16605.19 86
16606.40 85
16607.62 79
16608.84 73
16610.06 86
16611.28 72
16612.50 89
16613.71 73
16614.93 85
16616.15 84
16617.37 77
16618.59 87
16619.81 80
16621.03 83
16622.24 78
16623.46 75
16624.68 96
16625.90 76
16627.12 89
16628.34 79
16629.56 69
16630.78 70
16632.00 83
16633.21 87
16634.43 80
16635.65 77
16636.87 82
16638.09 75
16639.31 68
16640.53 58
16641.75 84
16642.97 78
16644.19 66
16645.41 63
16646.63 71
16647.85 74
16649.07 88
16650.29 71
16651.51 64
16652.73 63
16653.95 86
16655.17 79
16656.39 84
16657.61 72
16658.83 91
16660.05 85
16661.27 89
16662.49 72
16663.71 72
16664.93 85
16666.15 79
16667.37 75
16668.59 86
16669.81 71
16671.03 78
16672.25 97
16673.47 80
16674.69 70
16675.91 82
16677.13 73
16678.35 82
16679.57 68
16680.80 66
16682.02 75
16683.24 83
16684.46 56
16685.68 82
16686.90 66
16688.12 98
16689.34 79
16690.56 97
16691.79 96
16693.01 75
16694.23 80
16695.45 73
16696.67 96
16697.89 63
16699.11 81
16700.34 76
16701.56 78
16702.78 64
16704.00 86
16705.22 64
16706.44 75
16707.67 85
16708.89 73
16710.11 61
16711.33 70
16712.55 61
16713.78 71
16715.00 87
16716.22 61
16717.44 91
16718.67 71
16719.89 66
16721.11 68
16722.33 68
16723.55 65
16724.78 71
16726.00 71
16727.22 75
16728.45 67
16729.67 78
16730.89 81
16732.11 78
16733.34 70
16734.56 83
16735.78 76
16737.00 70
16738.23 89
16739.45 75
16740.67 72
16741.90 60
16743.12 78
16744.34 69
16745.57 79
16746.79 69
16748.01 78
16749.24 79
16750.46 85
16751.68 67
16752.91 68
16754.13 99
16755.35 71
16756.58 93
16757.80 56
16759.03 70
16760.25 56
16761.47 73
16762.70 67
16763.92 81
16765.14 88
16766.37 83
16767.59 65
16768.82 85
16770.04 82
16771.27 69
16772.49 80
16773.71 57
16774.94 64
16776.16 60
16777.39 84
16778.61 72
16779.84 72
16781.06 85
16782.29 95
16783.51 74
16784.73 82
16785.96 81
16787.18 112
16788.41 78
16789.63 73
16790.86 76
16792.08 68
16793.31 86
16794.53 75
16795.76 79
16796.98 72
16798.21 97
16799.43 66
16800.66 100
16801.89 72
16803.11 84
16804.34 71
16805.56 95
16806.79 66
16808.01 64
16809.24 90
16810.46 85
16811.69 73
16812.91 68
16814.14 88
16815.37 71
16816.59 89
16817.82 64
16819.04 91
16820.27 78
16821.50 75
16822.72 65
16823.95 77
16825.17 65
16826.40 84
16827.63 84
16828.85 75
16830.08 85
16831.31 56
16832.53 91
16833.76 72
16834.99 78
16836.21 64
16837.44 92
16838.67 105
16839.89 79
16841.12 60
16842.35 68
16843.57 62
16844.80 67
16846.03 84
16847.25 65
16848.48 95
16849.71 78
16850.93 86
16852.16 83
16853.39 88
16854.62 72
16855.84 92
16857.07 71
16858.30 77
16859.53 71
16860.75 76
16861.98 74
16863.21 75
16864.44 61
16865.66 76
16866.89 78
16868.12 76
16869.35 82
16870.57 72
16871.80 98
16873.03 81
16874.26 90
16875.49 77
16876.71 92
16877.94 56
16879.17 98
16880.40 63
16881.63 74
16882.86 86
16884.08 87
16885.31 80
16886.54 68
16887.77 70
16889.00 69
16890.23 75
16891.45 87
16892.68 88
16893.91 60
16895.14 77
16896.37 77
16897.60 103
16898.83 84
16900.06 87
16901.29 80
16902.51 86
16903.74 91
16904.97 72
16906.20 77
16907.43 59
16908.66 86
16909.89 93
16911.12 91
16912.35 72
16913.58 94
16914.81 72
16916.04 98
16917.27 72
16918.50 71
16919.73 59
16920.95 94
16922.18 73
16923.41 75
16924.64 66
16925.87 59
16927.10 67
16928.33 60
16929.56 87
16930.79 66
16932.02 92
16933.25 74
16934.48 83
16935.71 58
16936.94 86
16938.18 77
16939.41 77
16940.64 84
16941.87 85
16943.10 68
16944.33 80
16945.56 69
16946.79 83
16948.02 108
16949.25 59
16950.48 80
16951.71 67
16952.94 93
16954.17 83
16955.40 73
16956.64 68
16957.87 71
16959.10 77
16960.33 87
16961.56 73
16962.79 72
16964.02 71
16965.25 92
16966.48 98
16967.72 74
16968.95 84
16970.18 64
16971.41 107
16972.64 59
16973.87 77
16975.11 75
16976.34 81
16977.57 74
16978.80 81
16980.03 68
16981.26 86
16982.50 63
16983.73 69
16984.96 81
16986.19 80
16987.42 72
16988.66 65
16989.89 85
16991.12 66
16992.35 82
16993.59 57
16994.82 84
16996.05 68
16997.28 67
16998.52 68
16999.75 73
17000.98 60
17002.21 73
17003.45 98
17004.68 74
17005.91 87
17007.14 80
17008.38 99
17009.61 84
17010.84 95
17012.08 65
17013.31 76
17014.54 75
17015.78 95
17017.01 74
17018.24 70
17019.47 79
17020.71 97
17021.94 71
17023.17 59
17024.41 69
17025.64 70
17026.88 86
17028.11 57
17029.34 62
17030.58 70
17031.81 103
17033.04 89
17034.28 64
17035.51 54
17036.75 66
17037.98 76
17039.21 74
17040.45 88
17041.68 63
17042.92 71
17044.15 71
17045.38 74
17046.62 71
17047.85 98
17049.09 65
17050.32 86
17051.56 61
17052.79 75
17054.02 94
17055.26 80
17056.49 69
17057.73 69
17058.96 88
17060.20 88
17061.43 88
17062.67 70
17063.90 81
17065.14 59
17066.37 91
17067.61 83
17068.84 85
17070.08 50
17071.31 57
17072.55 70
17073.78 76
17075.02 61
17076.25 70
17077.49 71
17078.72 62
17079.96 79
17081.20 86
17082.43 65
17083.67 58
17084.90 70
17086.14 59
17087.37 97
17088.61 67
17089.85 85
17091.08 76
17092.32 66
17093.55 66
17094.79 67
17096.03 68
17097.26 64
17098.50 83
17099.73 77
17100.97 83
17102.21 63
17103.44 76
17104.68 65
17105.92 82
17107.15 67
17108.39 89
17109.63 89
17110.86 70
17112.10 61
17113.34 70
17114.57 71
17115.81 59
17117.05 63
17118.28 49
17119.52 69
17120.76 61
17121.99 74
17123.23 76
17124.47 87
17125.70 66
17126.94 72
17128.18 77
17129.42 59
17130.65 73
17131.89 78
17133.13 86
17134.37 68
17135.60 71
17136.84 70
17138.08 96
17139.32 53
17140.55 52
17141.79 63
17143.03 81
17144.27 79
17145.50 83
17146.74 81
17147.98 68
17149.22 60
17150.46 89
17151.69 90
17152.93 67
17154.17 69
17155.41 74
17156.65 87
17157.89 85
17159.12 89
17160.36 88
17161.60 102
17162.84 76
17164.08 67
17165.32 92
17166.56 66
17167.79 52
17169.03 73
17170.27 75
17171.51 66
17172.75 71
17173.99 80
17175.23 76
17176.47 60
17177.70 66
17178.94 77
17180.18 103
17181.42 67
17182.66 83
17183.90 71
17185.14 88
17186.38 66
17187.62 89
17188.86 65
17190.10 62
17191.34 82
17192.58 78
17193.82 80
17195.06 72
17196.30 87
17197.54 74
17198.78 87
17200.01 59
17201.25 67
17202.49 70
17203.73 66
17204.97 53
17206.21 88
17207.45 72
17208.70 64
17209.94 65
17211.18 67
17212.42 75
17213.66 66
17214.90 75
17216.14 63
17217.38 58
17218.62 77
17219.86 84
17221.10 66
17222.34 80
17223.58 56
17224.82 78
17226.06 81
17227.30 59
17228.54 97
17229.78 109
17231.03 70
17232.27 63
17233.51 70
17234.75 62
17235.99 55
17237.23 63
17238.47 67
17239.71 72
17240.95 78
17242.20 75
17243.44 75
17244.68 89
17245.92 77
17247.16 75
17248.40 75
17249.65 73
17250.89 66
17252.13 90
17253.37 66
17254.61 64
17255.85 71
17257.10 75
17258.34 62
17259.58 77
17260.82 62
17262.06 75
17263.31 79
17264.55 63
17265.79 73
17267.03 76
17268.27 64
17269.52 79
17270.76 97
17272.00 70
17273.24 70
17274.49 69
17275.73 73
17276.97 71
17278.22 76
17279.46 68
17280.70 81
17281.94 73
17283.19 73
17284.43 97
17285.67 63
17286.91 65
17288.16 72
17289.40 76
17290.64 60
17291.89 61
17293.13 77
17294.37 79
17295.62 65
17296.86 60
17298.10 70
17299.35 79
17300.59 87
17301.83 68
17303.08 71
17304.32 75
17305.56 73
17306.81 70
17308.05 81
17309.30 83
17310.54 70
17311.78 79
17313.03 73
17314.27 86
17315.52 72
17316.76 69
17318.00 93
17319.25 82
17320.49 59
17321.74 68
17322.98 76
17324.23 65
17325.47 63
17326.71 67
17327.96 76
17329.20 73
17330.45 71
17331.69 71
17332.94 65
17334.18 73
17335.43 60
17336.67 59
17337.92 54
17339.16 67
17340.41 81
17341.65 73
17342.90 68
17344.14 57
17345.39 69
17346.63 62
17347.88 73
17349.12 53
17350.37 76
17351.61 77
17352.86 68
17354.10 64
17355.35 64
17356.59 76
17357.84 75
17359.08 86
17360.33 56
17361.58 68
17362.82 66
17364.07 72
17365.31 72
17366.56 71
17367.80 81
17369.05 83
17370.30 64
17371.54 68
17372.79 75
17374.03 77
17375.28 85
17376.53 65
17377.77 64
17379.02 63
17380.27 63
17381.51 64
17382.76 76
17384.01 72
17385.25 68
17386.50 64
17387.75 73
17388.99 64
17390.24 66
17391.49 72
17392.73 80
17393.98 71
17395.23 66
17396.47 76
17397.72 73
17398.97 88
17400.21 75
17401.46 89
17402.71 71
17403.96 85
17405.20 73
17406.45 73
17407.70 74
17408.94 61
17410.19 73
17411.44 67
17412.69 84
17413.93 69
17415.18 91
17416.43 75
17417.68 72
17418.93 75
17420.17 87
17421.42 74
17422.67 67
17423.92 68
17425.16 102
17426.41 81
17427.66 83
17428.91 65
17430.16 65
17431.41 87
17432.65 74
17433.90 87
17435.15 62
17436.40 74
17437.65 69
17438.90 72
17440.14 60
17441.39 69
17442.64 87
17443.89 79
17445.14 79
17446.39 87
17447.64 73
17448.88 53
17450.13 74
17451.38 73
17452.63 95
17453.88 69
17455.13 68
17456.38 90
17457.63 97
17458.88 84
17460.13 77
17461.38 83
17462.62 65
17463.87 75
17465.12 70
17466.37 98
17467.62 73
17468.87 68
17470.12 72
17471.37 75
17472.62 56
17473.87 72
17475.12 72
17476.37 86
17477.62 65
17478.87 85
17480.12 79
17481.37 103
17482.62 66
17483.87 67
17485.12 61
17486.37 87
17487.62 87
17488.87 74
17490.12 78
17491.37 60
17492.62 74
17493.87 76
17495.12 85
17496.37 53
17497.62 93
17498.87 69
17500.12 85
17501.38 78
17502.63 79
17503.88 88
17505.13 80
17506.38 79
17507.63 67
17508.88 73
17510.13 82
17511.38 81
17512.63 61
17513.89 81
17515.14 72
17516.39 92
17517.64 70
17518.89 67
17520.14 64
17521.39 89
17522.64 72
17523.90 87
17525.15 78
17526.40 76
17527.65 75
17528.90 62
17530.15 72
17531.41 62
17532.66 89
17533.91 60
17535.16 78
17536.41 75
17537.67 85
17538.92 72
17540.17 64
17541.42 69
17542.67 67
17543.93 79
17545.18 75
17546.43 90
17547.68 63
17548.94 83
17550.19 58
17551.44 70
17552.69 69
17553.95 84
17555.20 53
17556.45 69
17557.70 69
17558.96 76
17560.21 82
17561.46 71
17562.72 77
17563.97 67
17565.22 64
17566.47 65
17567.73 68
17568.98 66
17570.23 68
17571.49 59
17572.74 92
17573.99 66
17575.25 72
17576.50 68
17577.75 88
17579.01 72
17580.26 61
17581.51 76
17582.77 70
17584.02 72
17585.28 65
17586.53 93
17587.78 64
17589.04 83
17590.29 59
17591.54 80
17592.80 67
17594.05 73
17595.31 63
17596.56 83
17597.81 74
17599.07 94
17600.32 91
17601.58 68
17602.83 74
17604.09 61
17605.34 79
17606.60 64
17607.85 75
17609.10 51
17610.36 79
17611.61 63
17612.87 73
17614.12 40
17615.38 67
17616.63 66
17617.89 101
17619.14 55
17620.40 62
17621.65 69
17622.91 77
17624.16 79
17625.42 63
17626.67 62
17627.93 68
17629.18 66
17630.44 69
17631.69 88
17632.95 57
17634.21 67
17635.46 56
17636.72 71
17637.97 64
17639.23 67
17640.48 69
17641.74 85
17642.99 81
17644.25 57
17645.51 78
17646.76 55
17648.02 73
17649.27 63
17650.53 77
17651.79 69
17653.04 78
17654.30 42
17655.55 51
17656.81 71
17658.07 91
17659.32 73
17660.58 70
17661.84 66
17663.09 67
17664.35 74
17665.61 68
17666.86 76
17668.12 75
17669.38 65
17670.63 53
17671.89 85
17673.15 41
17674.40 89
17675.66 80
17676.92 78
17678.17 69
17679.43 75
17680.69 96
17681.95 60
17683.20 70
17684.46 68
17685.72 68
17686.98 48
17688.23 77
17689.49 78
17690.75 66
17692.01 55
17693.26 86
17694.52 49
17695.78 87
17697.04 74
17698.29 64
17699.55 74
17700.81 71
17702.07 81
17703.32 67
17704.58 76
17705.84 63
17707.10 80
17708.36 94
17709.62 62
17710.87 52
17712.13 76
17713.39 67
17714.65 91
17715.91 73
17717.17 83
17718.42 90
17719.68 64
17720.94 65
17722.20 56
17723.46 67
17724.72 80
17725.98 71
17727.23 63
17728.49 76
17729.75 59
17731.01 67
17732.27 68
17733.53 70
17734.79 60
17736.05 78
17737.31 80
17738.57 81
17739.82 72
17741.08 67
17742.34 106
17743.60 69
17744.86 93
17746.12 54
17747.38 63
17748.64 61
17749.90 86
17751.16 65
17752.42 72
17753.68 64
17754.94 71
17756.20 53
17757.46 67
17758.72 51
17759.98 82
17761.24 69
17762.50 66
17763.76 70
17765.02 62
17766.28 81
17767.54 50
17768.80 66
17770.06 51
17771.32 54
17772.58 74
17773.84 94
17775.10 75
17776.36 57
17777.62 56
17778.88 66
17780.14 64
17781.40 44
17782.67 64
17783.93 76
17785.19 90
17786.45 65
17787.71 82
17788.97 58
17790.23 78
17791.49 67
17792.75 66
17794.01 71
17795.28 55
17796.54 77
17797.80 62
17799.06 71
17800.32 64
17801.58 72
17802.84 56
17804.11 70
17805.37 60
17806.63 57
17807.89 56
17809.15 70
17810.41 64
17811.68 68
17812.94 66
17814.20 52
17815.46 53
17816.72 73
17817.99 73
17819.25 57
17820.51 75
17821.77 82
17823.03 76
17824.30 53
17825.56 64
17826.82 60
17828.08 78
17829.35 57
17830.61 73
17831.87 57
17833.13 61
17834.40 67
17835.66 69
17836.92 80
17838.18 59
17839.45 80
17840.71 75
17841.97 65
17843.24 53
17844.50 77
17845.76 70
17847.02 61
17848.29 54
17849.55 68
17850.81 66
17852.08 82
17853.34 50
17854.60 53
17855.87 76
17857.13 62
17858.39 71
17859.66 63
17860.92 89
17862.18 60
17863.45 66
17864.71 53
17865.98 61
17867.24 64
17868.50 68
17869.77 69
17871.03 57
17872.30 61
17873.56 66
17874.82 74
17876.09 80
17877.35 71
17878.62 66
17879.88 66
17881.14 72
17882.41 72
17883.67 60
17884.94 76
17886.20 84
17887.47 66
17888.73 65
17890.00 53
17891.26 55
17892.52 74
17893.79 70
17895.05 81
17896.32 78
17897.58 65
17898.85 75
17900.11 70
17901.38 62
17902.64 55
17903.91 78
17905.17 75
17906.44 80
17907.70 55
17908.97 56
17910.23 60
17911.50 83
17912.77 65
17914.03 63
17915.30 64
17916.56 49
17917.83 71
17919.09 54
17920.36 82
17921.62 69
17922.89 68
17924.16 68
17925.42 66
17926.69 62
17927.95 52
17929.22 65
17930.49 78
17931.75 69
17933.02 74
17934.28 66
17935.55 62
17936.82 47
17938.08 59
17939.35 70
17940.62 60
17941.88 57
17943.15 45
17944.42 96
17945.68 80
17946.95 63
17948.22 69
17949.48 78
17950.75 64
17952.02 85
17953.28 78
17954.55 69
17955.82 62
17957.08 77
17958.35 77
17959.62 57
17960.88 73
17962.15 67
17963.42 73
17964.69 64
17965.95 71
17967.22 84
17968.49 62
17969.76 77
17971.02 84
17972.29 76
17973.56 56
17974.83 70
17976.09 62
17977.36 74
17978.63 52
17979.90 72
17981.16 86
17982.43 89
17983.70 80
17984.97 61
17986.24 80
17987.50 92
17988.77 72
17990.04 61
17991.31 71
17992.58 79
17993.84 84
17995.11 74
17996.38 72
17997.65 67
17998.92 72
18000.19 70
18001.46 96
18002.72 53
18003.99 76
18005.26 55
18006.53 56
18007.80 52
18009.07 70
18010.34 67
18011.61 78
18012.87 63
18014.14 48
18015.41 72
18016.68 65
18017.95 66
18019.22 65
18020.49 70
18021.76 78
18023.03 77
18024.30 80
18025.57 64
18026.84 56
18028.11 81
18029.37 75
18030.64 71
18031.91 68
18033.18 60
18034.45 62
18035.72 80
18036.99 76
18038.26 66
18039.53 61
18040.80 80
18042.07 61
18043.34 65
18044.61 56
18045.88 69
18047.15 83
18048.42 78
18049.69 50
18050.96 68
18052.23 63
18053.50 73
18054.77 56
18056.05 61
18057.32 88
18058.59 69
18059.86 71
18061.13 67
18062.40 59
18063.67 75
18064.94 63
18066.21 78
18067.48 77
18068.75 65
18070.02 64
18071.29 75
18072.57 66
18073.84 55
18075.11 58
18076.38 78
18077.65 69
18078.92 58
18080.19 64
18081.46 75
18082.74 72
18084.01 62
18085.28 58
18086.55 61
18087.82 60
18089.09 87
18090.37 73
18091.64 57
18092.91 66
18094.18 65
18095.45 65
18096.72 82
18098.00 67
18099.27 53
18100.54 81
18101.81 67
18103.08 73
18104.36 77
18105.63 72
18106.90 86
18108.17 79
18109.45 68
18110.72 66
18111.99 76
18113.26 66
18114.54 79
18115.81 82
18117.08 70
18118.35 70
18119.63 73
18120.90 56
18122.17 65
18123.44 69
18124.72 70
18125.99 64
18127.26 59
18128.54 76
18129.81 68
18131.08 77
18132.36 64
18133.63 80
18134.90 63
18136.18 58
18137.45 74
18138.72 64
18140.00 64
18141.27 77
18142.54 68
18143.82 75
18145.09 68
18146.36 81
18147.64 71
18148.91 71
18150.19 59
18151.46 65
18152.73 82
18154.01 65
18155.28 73
18156.55 65
18157.83 71
18159.10 64
18160.38 62
18161.65 70
18162.93 67
18164.20 63
18165.47 76
18166.75 64
18168.02 66
18169.30 63
18170.57 71
18171.85 71
18173.12 67
18174.40 56
18175.67 76
18176.95 72
18178.22 65
18179.50 55
18180.77 76
18182.04 80
18183.32 55
18184.59 73
18185.87 61
18187.15 73
18188.42 63
18189.70 56
18190.97 65
18192.25 75
18193.52 71
18194.80 58
18196.07 65
18197.35 61
18198.62 83
18199.90 65
18201.17 60
18202.45 43
18203.73 67
18205.00 71
18206.28 69
18207.55 61
18208.83 73
18210.10 67
18211.38 71
18212.66 77
18213.93 71
18215.21 66
18216.48 65
18217.76 78
18219.04 62
18220.31 60
18221.59 65
18222.87 75
18224.14 58
18225.42 52
18226.70 64
18227.97 70
18229.25 75
18230.53 73
18231.80 38
18233.08 56
18234.36 63
18235.63 66
18236.91 60
18238.19 58
18239.46 74
18240.74 72
18242.02 75
18243.29 57
18244.57 74
18245.85 71
18247.13 73
18248.40 72
18249.68 73
18250.96 52
18252.24 67
18253.51 77
18254.79 57
18256.07 67
18257.35 66
18258.62 72
18259.90 68
18261.18 74
18262.46 60
18263.73 72
18265.01 64
18266.29 63
18267.57 61
18268.85 78
18270.12 73
18271.40 62
18272.68 69
18273.96 74
18275.24 67
18276.51 49
18277.79 65
18279.07 58
18280.35 66
18281.63 72
18282.91 66
18284.18 76
18285.46 72
18286.74 67
18288.02 54
18289.30 73
18290.58 54
18291.86 68
18293.14 62
18294.41 52
18295.69 55
18296.97 68
18298.25 67
18299.53 57
18300.81 81
18302.09 64
18303.37 50
18304.65 44
18305.93 53
18307.21 55
18308.49 54
18309.76 66
18311.04 73
18312.32 52
18313.60 68
18314.88 69
18316.16 83
18317.44 59
18318.72 74
18320.00 71
18321.28 84
18322.56 69
18323.84 86
18325.12 53
18326.40 50
18327.68 59
18328.96 68
18330.24 59
18331.52 54
18332.80 67
18334.08 52
18335.36 64
18336.64 71
18337.92 57
18339.20 61
18340.48 61
18341.76 42
18343.05 69
18344.33 49
18345.61 60
18346.89 55
18348.17 55
18349.45 59
18350.73 58
18352.01 58
18353.29 54
18354.57 69
18355.85 53
18357.13 57
18358.42 62
18359.70 68
18360.98 67
18362.26 74
18363.54 54
18364.82 71
18366.10 58
18367.38 66
18368.67 64
18369.95 41
18371.23 66
18372.51 72
18373.79 72
18375.07 53
18376.36 45
18377.64 53
18378.92 62
18380.20 56
18381.48 84
18382.77 53
18384.05 62
18385.33 65
18386.61 44
18387.89 46
18389.18 48
18390.46 72
18391.74 63
18393.02 59
18394.31 50
18395.59 57
18396.87 71
18398.15 77
18399.44 55
18400.72 64
18402.00 70
18403.28 78
18404.57 57
18405.85 48
18407.13 50
18408.41 59
18409.70 71
18410.98 62
18412.26 59
18413.55 45
18414.83 62
18416.11 80
18417.40 66
18418.68 53
18419.96 75
18421.25 57
18422.53 55
18423.81 57
18425.10 59
18426.38 57
18427.66 71
18428.95 60
18430.23 53
18431.51 45
18432.80 44
18434.08 70
18435.37 67
18436.65 60
18437.93 68
18439.22 79
18440.50 57
18441.79 58
18443.07 63
18444.35 66
18445.64 61
18446.92 61
18448.21 72
18449.49 62
18450.78 60
18452.06 58
18453.34 69
18454.63 56
18455.91 64
18457.20 57
18458.48 79
18459.77 68
18461.05 51
18462.34 51
18463.62 79
18464.91 67
18466.19 64
18467.48 52
18468.76 61
18470.05 60
18471.33 56
18472.62 76
18473.90 61
18475.19 57
18476.47 52
18477.76 68
18479.04 71
18480.33 80
18481.61 63
18482.90 68
18484.18 70
18485.47 61
18486.76 63
18488.04 64
18489.33 57
18490.61 58
18491.90 71
18493.18 73
18494.47 58
18495.76 60
18497.04 52
18498.33 51
18499.61 64
18500.90 59
18502.19 69
18503.47 68
18504.76 55
18506.05 63
18507.33 62
18508.62 60
18509.90 66
18511.19 83
18512.48 49
18513.76 62
18515.05 57
18516.34 73
18517.62 51
18518.91 82
18520.20 75
18521.48 58
18522.77 66
18524.06 56
18525.35 78
18526.63 40
18527.92 64
18529.21 61
18530.49 69
18531.78 74
18533.07 60
18534.36 61
18535.64 58
18536.93 57
18538.22 57
18539.50 67
18540.79 69
18542.08 73
18543.37 74
18544.66 70
18545.94 57
18547.23 67
18548.52 53
18549.81 82
18551.09 60
18552.38 58
18553.67 69
18554.96 64
18556.25 61
18557.53 66
18558.82 60
18560.11 60
18561.40 44
18562.69 55
18563.98 72
18565.26 46
18566.55 66
18567.84 61
18569.13 71
18570.42 79
18571.71 80
18572.99 66
18574.28 69
18575.57 58
18576.86 56
18578.15 56
18579.44 65
18580.73 54
18582.02 51
18583.31 60
18584.59 53
18585.88 73
18587.17 69
18588.46 62
18589.75 52
18591.04 57
18592.33 65
18593.62 76
18594.91 50
18596.20 90
18597.49 64
18598.78 59
18600.07 51
18601.36 70
18602.65 61
18603.94 62
18605.23 68
18606.52 68
18607.81 57
18609.09 55
18610.38 82
18611.67 65
18612.96 52
18614.25 68
18615.55 76
18616.84 73
18618.13 76
18619.42 47
18620.71 61
18622.00 59
18623.29 67
18624.58 69
18625.87 82
18627.16 74
18628.45 60
18629.74 54
18631.03 57
18632.32 54
18633.61 57
18634.90 67
18636.19 65
18637.48 66
18638.77 61
18640.07 62
18641.36 82
18642.65 59
18643.94 85
18645.23 82
18646.52 65
18647.81 63
18649.10 75
18650.40 64
18651.69 66
18652.98 55
18654.27 72
18655.56 67
18656.85 82
18658.14 58
18659.44 67
18660.73 63
18662.02 59
18663.31 54
18664.60 61
18665.89 49
18667.19 56
18668.48 72
18669.77 61
18671.06 66
18672.35 63
18673.65 72
18674.94 73
18676.23 66
18677.52 60
18678.82 67
18680.11 56
18681.40 73
18682.69 67
18683.99 59
18685.28 77
18686.57 57
18687.86 60
18689.16 73
18690.45 75
18691.74 50
18693.03 84
18694.33 67
18695.62 58
18696.91 58
18698.21 54
18699.50 49
18700.79 69
18702.09 61
18703.38 66
18704.67 66
18705.97 57
18707.26 66
18708.55 50
18709.85 57
18711.14 53
18712.43 70
18713.73 57
18715.02 55
18716.31 58
18717.61 64
18718.90 52
18720.19 62
18721.49 51
18722.78 51
18724.08 66
18725.37 69
18726.66 59
18727.96 57
18729.25 61
18730.55 57
18731.84 76
18733.13 57
18734.43 61
18735.72 82
18737.02 75
18738.31 66
18739.61 67
18740.90 64
18742.19 69
18743.49 73
18744.78 59
18746.08 59
18747.37 67
18748.67 71
18749.96 67
18751.26 70
18752.55 68
18753.85 73
18755.14 66
18756.44 67
18757.73 63
18759.03 69
18760.32 74
18761.62 47
18762.91 51
18764.21 48
18765.50 70
18766.80 44
18768.09 69
18769.39 71
18770.69 65
18771.98 63
18773.28 56
18774.57 63
18775.87 53
18777.16 51
18778.46 64
18779.76 71
18781.05 55
18782.35 68
18783.64 77
18784.94 62
18786.24 57
18787.53 53
18788.83 62
18790.12 65
18791.42 58
18792.72 67
18794.01 58
18795.31 63
18796.61 55
18797.90 61
18799.20 59
18800.49 74
18801.79 61
18803.09 53
18804.38 61
18805.68 93
18806.98 77
18808.28 58
18809.57 58
18810.87 60
18812.17 80
18813.46 68
18814.76 61
18816.06 65
18817.35 77
18818.65 79
18819.95 52
18821.25 62
18822.54 60
18823.84 54
18825.14 56
18826.44 63
18827.73 48
18829.03 67
18830.33 58
18831.63 66
18832.92 42
18834.22 68
18835.52 70
18836.82 61
18838.11 44
18839.41 52
18840.71 71
18842.01 58
18843.31 60
18844.60 58
18845.90 59
18847.20 62
18848.50 59
18849.80 55
18851.10 68
18852.39 63
18853.69 76
18854.99 61
18856.29 73
18857.59 70
18858.89 68
18860.18 72
18861.48 64
18862.78 53
18864.08 48
18865.38 68
18866.68 59
18867.98 67
18869.28 49
18870.58 78
18871.87 66
18873.17 55
18874.47 44
18875.77 59
18877.07 70
18878.37 56
18879.67 67
18880.97 57
18882.27 62
18883.57 49
18884.87 59
18886.17 50
18887.47 67
18888.77 63
18890.07 77
18891.36 74
18892.66 77
18893.96 74
18895.26 67
18896.56 61
18897.86 61
18899.16 55
18900.46 75
18901.76 58
18903.06 43
18904.36 60
18905.66 56
18906.96 54
18908.27 59
18909.57 65
18910.87 59
18912.17 70
18913.47 56
18914.77 59
18916.07 59
18917.37 51
18918.67 55
18919.97 50
18921.27 70
18922.57 47
18923.87 59
18925.17 48
18926.47 63
18927.77 65
18929.08 64
18930.38 63
18931.68 61
18932.98 51
18934.28 62
18935.58 49
18936.88 43
18938.18 70
18939.49 52
18940.79 70
18942.09 54
18943.39 57
18944.69 62
18945.99 75
18947.29 44
18948.60 55
18949.90 66
18951.20 51
18952.50 56
18953.80 69
18955.11 57
18956.41 65
18957.71 64
18959.01 72
18960.31 52
18961.62 69
18962.92 63
18964.22 65
18965.52 83
18966.82 49
18968.13 73
18969.43 51
18970.73 69
18972.03 51
18973.34 52
18974.64 52
18975.94 68
18977.24 64
18978.55 51
18979.85 52
18981.15 52
18982.46 65
18983.76 65
18985.06 66
18986.36 64
18987.67 76
18988.97 61
18990.27 61
18991.58 44
18992.88 59
18994.18 67
18995.49 76
18996.79 66
18998.09 54
18999.40 64
19000.70 60
19002.00 82
19003.31 60
19004.61 56
19005.91 46
19007.22 54
19008.52 63
19009.83 85
19011.13 56
19012.43 62
19013.74 64
19015.04 69
19016.34 64
19017.65 69
19018.95 56
19020.26 60
19021.56 69
19022.87 59
19024.17 70
19025.47 64
19026.78 65
19028.08 72
19029.39 55
19030.69 61
19032.00 58
19033.30 72
19034.61 63
19035.91 67
19037.22 74
19038.52 67
19039.82 71
19041.13 61
19042.43 59
19043.74 49
19045.04 57
19046.35 57
19047.65 59
19048.96 56
19050.26 60
19051.57 55
19052.88 68
19054.18 68
19055.49 52
19056.79 47
19058.10 51
19059.40 54
19060.71 62
19062.01 70
19063.32 82
19064.62 49
19065.93 64
19067.24 55
19068.54 55
19069.85 56
19071.15 59
19072.46 51
19073.77 74
19075.07 71
19076.38 65
19077.68 65
19078.99 59
19080.30 67
19081.60 65
19082.91 75
19084.22 55
19085.52 50
19086.83 51
19088.13 53
19089.44 58
19090.75 69
19092.05 48
19093.36 67
19094.67 64
19095.97 67
19097.28 59
19098.59 59
19099.90 58
19101.20 55
19102.51 57
19103.82 55
19105.12 52
19106.43 54
19107.74 53
19109.04 61
19110.35 58
19111.66 52
19112.97 45
19114.27 51
19115.58 78
19116.89 63
19118.20 62
19119.50 51
19120.81 62
19122.12 57
19123.43 62
19124.73 56
19126.04 54
19127.35 73
19128.66 78
19129.97 61
19131.27 50
19132.58 74
19133.89 59
19135.20 71
19136.51 63
19137.81 70
19139.12 58
19140.43 82
19141.74 63
19143.05 55
19144.36 47
19145.66 65
19146.97 60
19148.28 61
19149.59 64
19150.90 61
19152.21 77
19153.52 53
19154.83 58
19156.13 63
19157.44 65
19158.75 61
19160.06 69
19161.37 56
19162.68 70
19163.99 67
19165.30 71
19166.61 62
19167.92 63
19169.22 67
19170.53 72
19171.84 64
19173.15 63
19174.46 63
19175.77 67
19177.08 99
19178.39 68
19179.70 52
19181.01 66
19182.32 69
19183.63 78
19184.94 53
19186.25 45
19187.56 62
19188.87 70
19190.18 56
19191.49 62
19192.80 57
19194.11 73
19195.42 66
19196.73 56
19198.04 57
19199.35 80
19200.66 66
19201.97 83
19203.28 66
19204.59 65
19205.90 57
19207.21 68
19208.52 64
19209.83 78
19211.14 73
19212.46 56
19213.77 83
19215.08 62
19216.39 57
19217.70 78
19219.01 69
19220.32 75
19221.63 61
19222.94 57
19224.25 62
19225.57 89
19226.88 78
19228.19 53
19229.50 76
19230.81 76
19232.12 60
19233.43 70
19234.75 77
19236.06 96
19237.37 67
19238.68 60
19239.99 71
19241.30 71
19242.62 66
19243.93 83
19245.24 50
19246.55 63
19247.86 54
19249.18 55
19250.49 69
19251.80 71
19253.11 51
19254.42 62
19255.74 92
19257.05 73
19258.36 55
19259.67 58
19260.99 63
19262.30 77
19263.61 71
19264.92 50
19266.24 59
19267.55 67
19268.86 65
19270.17 60
19271.49 60
19272.80 70
19274.11 73
19275.42 79
19276.74 68
19278.05 72
19279.36 72
19280.68 75
19281.99 53
19283.30 62
19284.62 53
19285.93 62
19287.24 67
19288.56 60
19289.87 61
19291.18 83
19292.50 71
19293.81 57
19295.12 65
19296.44 73
19297.75 52
19299.06 55
19300.38 67
19301.69 70
19303.01 69
19304.32 68
19305.63 66
19306.95 59
19308.26 54
19309.58 66
19310.89 70
19312.20 61
19313.52 47
19314.83 47
19316.15 49
19317.46 47
19318.78 60
19320.09 53
19321.41 58
19322.72 62
19324.03 62
19325.35 65
19326.66 54
19327.98 45
19329.29 58
19330.61 72
19331.92 64
19333.24 59
19334.55 78
19335.87 66
19337.18 62
19338.50 75
19339.81 74
19341.13 58
19342.44 54
19343.76 52
19345.07 62
19346.39 57
19347.70 61
19349.02 65
19350.34 50
19351.65 58
19352.97 54
19354.28 63
19355.60 67
19356.91 53
19358.23 54
19359.54 56
19360.86 56
19362.18 62
19363.49 58
19364.81 63
19366.12 59
19367.44 67
19368.76 44
19370.07 47
19371.39 56
19372.71 66
19374.02 80
19375.34 61
19376.65 49
19377.97 60
19379.29 59
19380.60 61
19381.92 45
19383.24 53
19384.55 64
19385.87 61
19387.19 60
19388.50 67
19389.82 62
19391.14 49
19392.45 60
19393.77 64
19395.09 56
19396.41 54
19397.72 71
19399.04 54
19400.36 47
19401.67 59
19402.99 65
19404.31 56
19405.63 63
19406.94 70
19408.26 67
19409.58 58
19410.90 67
19412.21 59
19413.53 47
19414.85 58
19416.17 65
19417.48 79
19418.80 65
19420.12 69
19421.44 64
19422.76 51
19424.07 59
19425.39 55
19426.71 63
19428.03 65
19429.35 59
19430.66 47
19431.98 59
19433.30 63
19434.62 61
19435.94 49
19437.26 67
19438.57 58
19439.89 67
19441.21 64
19442.53 68
19443.85 60
19445.17 56
19446.49 67
19447.81 55
19449.12 57
19450.44 62
19451.76 65
19453.08 57
19454.40 63
19455.72 61
19457.04 63
19458.36 57
19459.68 45
19461.00 56
19462.32 65
19463.63 76
19464.95 60
19466.27 45
19467.59 63
19468.91 87
19470.23 61
19471.55 55
19472.87 44
19474.19 62
19475.51 62
19476.83 75
19478.15 55
19479.47 38
19480.79 59
19482.11 53
19483.43 57
19484.75 47
19486.07 53
19487.39 65
19488.71 46
19490.03 64
19491.35 55
19492.67 59
19493.99 62
19495.31 77
19496.63 55
19497.95 48
19499.27 54
19500.59 52
19501.91 69
19503.24 49
19504.56 58
19505.88 64
19507.20 55
19508.52 45
19509.84 58
19511.16 63
19512.48 65
19513.80 53
19515.12 56
19516.44 51
19517.77 53
19519.09 67
19520.41 61
19521.73 71
19523.05 66
19524.37 54
19525.69 62
19527.02 50
19528.34 58
19529.66 58
19530.98 60
19532.30 52
19533.62 59
19534.95 56
19536.27 60
19537.59 70
19538.91 60
19540.23 68
19541.56 61
19542.88 57
19544.20 64
19545.52 53
19546.84 63
19548.17 50
19549.49 68
19550.81 56
19552.13 71
19553.46 63
19554.78 73
19556.10 69
19557.42 62
19558.75 59
19560.07 56
19561.39 70
19562.71 52
19564.04 60
19565.36 57
19566.68 47
19568.00 43
19569.33 59
19570.65 59
19571.97 65
19573.30 56
19574.62 54
19575.94 51
19577.27 51
19578.59 45
19579.91 61
19581.24 56
19582.56 62
19583.88 61
19585.21 66
19586.53 67
19587.85 57
19589.18 55
19590.50 56
19591.82 50
19593.15 64
19594.47 69
19595.80 67
19597.12 49
19598.44 61
19599.77 68
19601.09 63
19602.42 52
19603.74 51
19605.06 59
19606.39 75
19607.71 54
19609.04 55
19610.36 61
19611.69 71
19613.01 61
19614.33 51
19615.66 64
19616.98 49
19618.31 78
19619.63 77
19620.96 56
19622.28 57
19623.61 60
19624.93 81
19626.26 62
19627.58 50
19628.91 59
19630.23 55
19631.56 68
19632.88 50
19634.21 51
19635.53 55
19636.86 60
19638.18 50
19639.51 53
19640.83 69
19642.16 68
19643.48 86
19644.81 63
19646.14 54
19647.46 75
19648.79 84
19650.11 55
19651.44 56
19652.76 53
19654.09 62
19655.42 68
19656.74 65
19658.07 51
19659.39 54
19660.72 60
19662.05 62
19663.37 60
19664.70 61
19666.02 59
19667.35 51
19668.68 71
19670.00 60
19671.33 71
19672.66 58
19673.98 50
19675.31 57
19676.64 62
19677.96 62
19679.29 53
19680.62 63
19681.94 48
19683.27 69
19684.60 69
19685.92 57
19687.25 54
19688.58 69
19689.90 63
19691.23 69
19692.56 59
19693.88 73
19695.21 57
19696.54 55
19697.87 56
19699.19 62
19700.52 55
19701.85 54
19703.18 74
19704.50 66
19705.83 67
19707.16 53
19708.49 57
19709.81 57
19711.14 70
19712.47 60
19713.80 70
19715.13 69
19716.45 71
19717.78 62
19719.11 85
19720.44 63
19721.77 65
19723.09 78
19724.42 75
19725.75 63
19727.08 54
19728.41 54
19729.74 60
19731.06 56
19732.39 58
19733.72 62
19735.05 65
19736.38 72
19737.71 52
19739.04 69
19740.36 52
19741.69 64
19743.02 72
19744.35 51
19745.68 50
19747.01 66
19748.34 71
19749.67 48
19751.00 53
19752.32 56
19753.65 66
19754.98 60
19756.31 61
19757.64 52
19758.97 74
19760.30 45
19761.63 51
19762.96 57
19764.29 50
19765.62 59
19766.95 59
19768.28 52
19769.61 46
19770.94 68
19772.27 64
19773.60 56
19774.93 44
19776.26 62
19777.59 54
19778.92 53
19780.25 41
19781.58 62
19782.91 65
19784.24 64
19785.57 54
19786.90 68
19788.23 55
19789.56 45
19790.89 43
19792.22 54
19793.55 57
19794.88 51
19796.21 70
19797.54 64
19798.87 43
19800.20 56
19801.53 67
19802.87 65
19804.20 55
19805.53 42
19806.86 68
19808.19 60
19809.52 52
19810.85 53
19812.18 50
19813.51 62
19814.85 83
19816.18 66
19817.51 51
19818.84 77
19820.17 59
19821.50 54
19822.83 47
19824.17 42
19825.50 38
19826.83 55
19828.16 50
19829.49 67
19830.82 45
19832.16 63
19833.49 54
19834.82 47
19836.15 61
19837.48 59
19838.82 71
19840.15 76
19841.48 60
19842.81 53
19844.14 54
19845.48 53
19846.81 61
19848.14 55
19849.47 57
19850.81 55
19852.14 62
19853.47 60
19854.80 47
19856.14 62
19857.47 53
19858.80 54
19860.14 59
19861.47 68
19862.80 56
19864.13 64
19865.47 46
19866.80 54
19868.13 52
19869.47 55
19870.80 56
19872.13 59
19873.47 53
19874.80 63
19876.13 51
19877.47 53
19878.80 50
19880.13 49
19881.47 48
19882.80 56
19884.13 46
19885.47 49
19886.80 61
19888.13 48
19889.47 67
19890.80 57
19892.14 56
19893.47 77
19894.80 44
19896.14 53
19897.47 63
19898.81 57
19900.14 53
19901.47 64
19902.81 80
19904.14 72
19905.48 44
19906.81 70
19908.15 59
19909.48 85
19910.81 66
19912.15 55
19913.48 46
19914.82 58
19916.15 64
19917.49 56
19918.82 60
19920.16 54
19921.49 71
19922.83 71
19924.16 69
19925.50 46
19926.83 59
19928.17 61
19929.50 85
19930.84 59
19932.17 65
19933.51 53
19934.84 81
19936.18 61
19937.51 67
19938.85 56
19940.18 59
19941.52 79
19942.86 67
19944.19 56
19945.53 40
19946.86 54
19948.20 56
19949.53 61
19950.87 53
19952.21 60
19953.54 50
19954.88 63
19956.21 56
19957.55 59
19958.89 54
19960.22 54
19961.56 68
19962.90 58
19964.23 50
19965.57 73
19966.90 67
19968.24 47
19969.58 62
19970.91 51
19972.25 83
19973.59 52
19974.92 62
19976.26 58
19977.60 63
19978.93 63
19980.27 58
19981.61 53
19982.94 62
19984.28 59
19985.62 62
19986.96 65
19988.29 51
19989.63 73
19990.97 50
19992.30 66
19993.64 35
19994.98 68
19996.32 63
19997.65 55
19998.99 70
20000.33 57
20001.67 69
20003.00 56
20004.34 67
20005.68 52
20007.02 74
20008.35 58
20009.69 79
20011.03 62
20012.37 58
20013.71 42
20015.04 64
20016.38 65
20017.72 68
20019.06 70
20020.40 67
20021.73 54
20023.07 65
20024.41 68
20025.75 66
20027.09 70
20028.43 73
20029.77 58
20031.10 48
20032.44 76
20033.78 52
20035.12 72
20036.46 53
20037.80 57
20039.14 43
20040.47 46
20041.81 59
20043.15 53
20044.49 64
20045.83 61
20047.17 75
20048.51 49
20049.85 49
20051.19 49
20052.53 52
20053.87 41
20055.21 69
20056.54 68
20057.88 60
20059.22 36
20060.56 67
20061.90 55
20063.24 57
20064.58 77
20065.92 55
20067.26 69
20068.60 75
20069.94 68
20071.28 50
20072.62 53
20073.96 44
20075.30 68
20076.64 53
20077.98 56
20079.32 49
20080.66 52
20082.00 60
20083.34 51
20084.68 52
20086.02 62
20087.36 60
20088.70 63
20090.04 48
20091.38 58
20092.73 61
20094.07 53
20095.41 71
20096.75 64
20098.09 64
20099.43 45
20100.77 59
20102.11 58
20103.45 61
20104.79 69
20106.13 66
20107.48 73
20108.82 38
20110.16 58
20111.50 54
20112.84 63
20114.18 59
20115.52 60
20116.86 50
20118.21 72
20119.55 58
20120.89 61
20122.23 51
20123.57 65
20124.91 57
20126.26 49
20127.60 45
20128.94 55
20130.28 62
20131.62 55
20132.96 50
20134.31 44
20135.65 58
