# Supplementary material for: MALDI-TOF MS typing enables the classification of brewing yeasts of the genus Saccharomyces to major beer styles
Source: PLoS One. 2017 Aug 9;12(8):e0181694. doi: 10.1371/journal.pone.0181694 (PMC5549903; doi:10.1371/journal.pone.0181694)
Supplement: S14 File — The directory includes 90 raw files and was zipped to “.zip”; the folder has three strains with 30 spectra per strain; S1 Text explains the raw files with an example and Table 1 represents the yeast strains used within the experiment. (ZIP) [file pone.0181694.s017.zip › 40-42/30637-510-OG-Ale-Ale-YPG-18h-E-E_2015-10-11__0_E10_1.dat]

2000.04 5311
2000.46 5204
2000.88 5242
2001.30 5040
2001.72 5168
2002.14 5318
2002.57 5105
2002.99 5431
2003.41 5473
2003.83 5535
2004.25 5595
2004.67 5076
2005.10 5110
2005.52 5090
2005.94 5068
2006.36 5518
2006.78 5462
2007.21 5479
2007.63 5577
2008.05 5473
2008.47 5471
2008.89 5491
2009.32 5464
2009.74 5358
2010.16 5518
2010.58 5780
2011.01 5764
2011.43 5680
2011.85 5434
2012.27 5605
2012.70 5800
2013.12 5465
2013.54 5170
2013.96 5063
2014.39 4953
2014.81 4929
2015.23 4970
2015.66 4834
2016.08 4935
2016.50 4999
2016.93 5071
2017.35 5246
2017.77 5158
2018.19 5192
2018.62 5547
2019.04 5509
2019.46 5864
2019.89 5916
2020.31 5994
2020.73 6054
2021.16 6228
2021.58 5905
2022.01 6087
2022.43 5919
2022.85 6057
2023.28 5660
2023.70 5752
2024.12 6019
2024.55 5625
2024.97 5698
2025.40 5597
2025.82 5474
2026.24 5451
2026.67 5384
2027.09 5289
2027.52 5234
2027.94 5329
2028.37 5284
2028.79 5034
2029.21 5230
2029.64 5102
2030.06 4976
2030.49 4862
2030.91 5045
2031.34 5255
2031.76 4974
2032.19 5406
2032.61 5433
2033.04 5723
2033.46 5716
2033.88 5608
2034.31 5706
2034.73 5853
2035.16 5655
2035.58 5697
2036.01 5601
2036.43 5640
2036.86 5582
2037.29 5605
2037.71 5470
2038.14 5602
2038.56 5470
2038.99 5696
2039.41 5634
2039.84 5638
2040.26 5656
2040.69 5647
2041.11 5656
2041.54 5711
2041.97 5650
2042.39 5609
2042.82 5683
2043.24 5473
2043.67 5535
2044.09 5229
2044.52 5231
2044.95 5353
2045.37 5074
2045.80 5095
2046.22 4929
2046.65 5096
2047.08 5163
2047.50 5039
2047.93 5185
2048.36 5389
2048.78 5194
2049.21 5061
2049.64 4905
2050.06 5021
2050.49 5025
2050.92 4971
2051.34 4900
2051.77 4984
2052.20 5054
2052.62 5141
2053.05 5301
2053.48 5102
2053.90 5086
2054.33 5152
2054.76 5172
2055.18 5276
2055.61 4858
2056.04 4826
2056.47 5089
2056.89 4950
2057.32 5129
2057.75 5046
2058.17 5070
2058.60 5376
2059.03 5142
2059.46 5161
2059.88 5168
2060.31 5044
2060.74 5120
2061.17 5433
2061.60 5202
2062.02 4938
2062.45 5101
2062.88 5342
2063.31 5453
2063.74 5256
2064.16 5602
2064.59 5460
2065.02 5345
2065.45 5676
2065.88 5946
2066.30 5612
2066.73 5705
2067.16 5448
2067.59 5500
2068.02 5650
2068.45 5598
2068.87 5319
2069.30 5088
2069.73 5110
2070.16 5521
2070.59 5435
2071.02 5359
2071.45 5311
2071.87 5412
2072.30 5335
2072.73 5262
2073.16 5170
2073.59 5440
2074.02 5358
2074.45 5205
2074.88 5325
2075.31 5282
2075.74 5494
2076.17 5626
2076.59 5610
2077.02 5370
2077.45 5557
2077.88 5349
2078.31 5265
2078.74 5415
2079.17 5484
2079.60 5641
2080.03 5765
2080.46 6067
2080.89 5842
2081.32 5975
2081.75 6032
2082.18 6022
2082.61 5900
2083.04 5852
2083.47 5884
2083.90 5730
2084.33 5475
2084.76 5552
2085.19 5756
2085.62 5766
2086.05 5400
2086.48 5263
2086.91 4805
2087.34 5053
2087.77 5318
2088.20 5307
2088.63 5539
2089.06 5463
2089.49 5224
2089.93 5269
2090.36 5441
2090.79 5317
2091.22 5281
2091.65 5293
2092.08 5319
2092.51 5152
2092.94 5185
2093.37 5258
2093.80 5490
2094.23 5434
2094.67 5475
2095.10 5365
2095.53 5421
2095.96 5335
2096.39 5085
2096.82 5292
2097.25 5122
2097.68 5059
2098.12 4974
2098.55 5125
2098.98 5091
2099.41 5088
2099.84 4882
2100.27 5047
2100.71 4691
2101.14 5036
2101.57 5227
2102.00 5083
2102.43 5021
2102.87 5096
2103.30 5135
2103.73 5086
2104.16 5231
2104.59 5504
2105.03 5298
2105.46 5471
2105.89 5485
2106.32 5291
2106.76 5616
2107.19 5352
2107.62 5319
2108.05 5486
2108.49 5727
2108.92 5766
2109.35 5712
2109.78 5526
2110.22 5433
2110.65 5596
2111.08 5440
2111.52 5298
2111.95 5412
2112.38 5565
2112.81 5440
2113.25 5383
2113.68 4959
2114.11 5101
2114.55 5097
2114.98 5066
2115.41 5149
2115.85 4812
2116.28 4955
2116.71 4891
2117.15 4856
2117.58 4895
2118.01 4654
2118.45 4629
2118.88 4681
2119.32 4701
2119.75 4780
2120.18 5081
2120.62 4888
2121.05 5221
2121.48 5128
2121.92 5030
2122.35 5352
2122.79 5380
2123.22 5462
2123.65 5154
2124.09 5277
2124.52 5080
2124.96 5070
2125.39 5037
2125.83 5061
2126.26 5363
2126.70 5189
2127.13 5010
2127.56 4943
2128.00 5093
2128.43 5028
2128.87 5198
2129.30 5247
2129.74 5347
2130.17 5624
2130.61 5486
2131.04 5365
2131.48 5641
2131.91 6054
2132.35 5971
2132.78 5966
2133.22 5833
2133.65 5797
2134.09 5785
2134.52 5579
2134.96 5462
2135.39 5692
2135.83 5671
2136.26 5711
2136.70 5724
2137.14 5736
2137.57 5980
2138.01 6027
2138.44 5800
2138.88 5876
2139.31 5797
2139.75 5691
2140.19 5553
2140.62 5409
2141.06 5292
2141.49 5327
2141.93 5054
2142.37 5304
2142.80 5127
2143.24 5044
2143.67 4973
2144.11 4687
2144.55 4710
2144.98 4878
2145.42 5033
2145.86 4991
2146.29 5096
2146.73 5056
2147.16 4975
2147.60 4909
2148.04 5070
2148.47 5082
2148.91 5506
2149.35 5791
2149.79 5479
2150.22 5793
2150.66 5898
2151.10 6348
2151.53 6444
2151.97 6452
2152.41 6223
2152.84 6182
2153.28 6155
2153.72 6096
2154.16 6138
2154.59 5774
2155.03 5311
2155.47 5618
2155.91 5445
2156.34 5345
2156.78 5156
2157.22 5220
2157.66 5399
2158.09 5268
2158.53 5137
2158.97 5367
2159.41 5532
2159.84 5702
2160.28 5722
2160.72 5465
2161.16 5319
2161.60 5300
2162.03 5516
2162.47 5340
2162.91 5628
2163.35 5618
2163.79 5378
2164.22 5207
2164.66 5268
2165.10 5430
2165.54 5448
2165.98 5266
2166.42 5491
2166.86 5596
2167.29 5545
2167.73 5223
2168.17 5209
2168.61 5354
2169.05 5326
2169.49 5447
2169.93 5481
2170.37 5460
2170.80 5862
2171.24 5528
2171.68 5469
2172.12 5611
2172.56 5912
2173.00 5642
2173.44 5492
2173.88 5772
2174.32 5766
2174.76 5904
2175.20 6111
2175.64 6259
2176.08 5928
2176.51 6266
2176.95 6233
2177.39 6602
2177.83 6852
2178.27 6540
2178.71 6748
2179.15 6762
2179.59 6608
2180.03 6453
2180.47 6426
2180.91 6348
2181.35 6110
2181.79 6107
2182.23 5825
2182.67 5584
2183.11 5537
2183.55 5478
2183.99 5477
2184.43 5274
2184.87 5241
2185.31 5131
2185.76 5103
2186.20 5133
2186.64 4993
2187.08 5140
2187.52 5203
2187.96 5226
2188.40 5527
2188.84 5741
2189.28 5907
2189.72 6042
2190.16 6254
2190.60 6035
2191.04 5928
2191.49 6193
2191.93 5982
2192.37 6059
2192.81 5858
2193.25 5803
2193.69 5628
2194.13 5918
2194.57 5843
2195.02 6085
2195.46 5991
2195.90 6194
2196.34 6146
2196.78 6474
2197.22 6356
2197.66 6237
2198.11 6293
2198.55 6170
2198.99 6269
2199.43 5992
2199.87 5497
2200.32 5484
2200.76 5316
2201.20 5399
2201.64 5450
2202.08 5162
2202.53 5148
2202.97 5156
2203.41 5261
2203.85 5394
2204.29 5297
2204.74 5477
2205.18 5624
2205.62 5535
2206.06 5598
2206.51 5599
2206.95 5758
2207.39 6003
2207.83 5763
2208.28 5838
2208.72 6065
2209.16 6154
2209.61 5931
2210.05 5584
2210.49 5850
2210.93 5895
2211.38 5794
2211.82 5813
2212.26 5960
2212.71 6139
2213.15 5961
2213.59 5934
2214.04 5928
2214.48 5832
2214.92 5706
2215.37 5594
2215.81 5708
2216.25 5956
2216.70 5630
2217.14 5611
2217.59 5542
2218.03 5665
2218.47 5437
2218.92 5448
2219.36 5512
2219.80 5340
2220.25 5249
2220.69 5112
2221.14 5173
2221.58 5335
2222.02 5309
2222.47 5251
2222.91 5694
2223.36 5551
2223.80 5649
2224.25 5859
2224.69 5623
2225.13 5926
2225.58 6403
2226.02 6272
2226.47 6218
2226.91 6507
2227.36 7024
2227.80 7220
2228.25 7128
2228.69 6968
2229.14 6785
2229.58 6589
2230.03 6842
2230.47 7055
2230.92 6937
2231.36 7116
2231.81 7123
2232.25 7236
2232.70 7390
2233.14 7726
2233.59 7704
2234.03 7600
2234.48 7495
2234.92 7254
2235.37 7372
2235.81 7224
2236.26 6986
2236.70 6521
2237.15 5978
2237.60 6156
2238.04 6107
2238.49 5842
2238.93 5874
2239.38 5447
2239.83 5426
2240.27 5439
2240.72 5338
2241.16 5068
2241.61 5247
2242.06 5148
2242.50 5128
2242.95 5027
2243.39 5026
2243.84 5043
2244.29 4784
2244.73 4909
2245.18 5104
2245.63 5028
2246.07 4685
2246.52 5209
2246.97 5340
2247.41 5032
2247.86 4998
2248.31 4846
2248.75 5177
2249.20 5113
2249.65 4800
2250.09 4894
2250.54 5329
2250.99 5165
2251.43 5107
2251.88 5418
2252.33 5605
2252.78 5591
2253.22 5749
2253.67 5805
2254.12 5676
2254.56 5456
2255.01 5251
2255.46 5547
2255.91 5232
2256.35 5198
2256.80 5368
2257.25 5195
2257.70 5017
2258.14 5036
2258.59 4913
2259.04 4805
2259.49 4966
2259.94 4867
2260.38 4940
2260.83 5019
2261.28 5245
2261.73 5436
2262.18 5574
2262.62 5654
2263.07 5632
2263.52 5440
2263.97 5937
2264.42 6139
2264.87 5930
2265.31 6022
2265.76 6012
2266.21 5865
2266.66 5764
2267.11 5867
2267.56 5907
2268.01 6124
2268.45 5922
2268.90 6176
2269.35 6099
2269.80 6195
2270.25 6299
2270.70 6178
2271.15 6524
2271.60 7009
2272.05 7094
2272.49 6601
2272.94 6549
2273.39 6882
2273.84 6876
2274.29 6440
2274.74 6233
2275.19 6147
2275.64 6218
2276.09 6065
2276.54 5924
2276.99 5569
2277.44 5441
2277.89 5460
2278.34 5324
2278.79 5205
2279.24 5261
2279.69 5209
2280.14 5172
2280.59 5163
2281.04 5335
2281.49 5316
2281.94 5340
2282.39 5221
2282.84 5172
2283.29 5510
2283.74 5416
2284.19 5398
2284.64 5371
2285.09 5376
2285.54 5389
2285.99 5349
2286.44 5188
2286.89 5322
2287.34 5411
2287.79 5606
2288.24 5919
2288.69 6489
2289.14 6891
2289.59 7455
2290.05 8116
2290.50 8777
2290.95 9376
2291.40 10621
2291.85 11583
2292.30 11752
2292.75 11986
2293.20 11953
2293.65 11827
2294.11 11239
2294.56 10891
2295.01 10044
2295.46 9262
2295.91 8569
2296.36 8008
2296.81 7306
2297.27 6765
2297.72 6707
2298.17 6538
2298.62 6178
2299.07 5832
2299.52 5809
2299.98 5664
2300.43 5529
2300.88 5613
2301.33 5305
2301.78 5460
2302.24 5140
2302.69 5097
2303.14 5086
2303.59 5070
2304.04 5187
2304.50 5128
2304.95 5109
2305.40 5058
2305.85 5148
2306.31 5114
2306.76 4874
2307.21 5070
2307.66 5487
2308.12 5388
2308.57 5549
2309.02 5887
2309.48 6134
2309.93 6383
2310.38 6493
2310.83 6558
2311.29 6712
2311.74 6984
2312.19 7266
2312.65 6958
2313.10 7039
2313.55 6763
2314.01 6504
2314.46 6188
2314.91 6057
2315.37 6065
2315.82 6234
2316.27 6226
2316.73 5986
2317.18 5782
2317.63 5739
2318.09 5776
2318.54 5809
2318.99 5614
2319.45 5945
2319.90 6277
2320.36 6095
2320.81 5812
2321.26 6032
2321.72 6053
2322.17 6216
2322.63 5892
2323.08 6004
2323.53 6091
2323.99 5858
2324.44 5639
2324.90 5524
2325.35 5499
2325.80 5802
2326.26 5466
2326.71 5546
2327.17 5731
2327.62 5883
2328.08 5982
2328.53 6275
2328.99 6399
2329.44 6285
2329.90 6483
2330.35 6933
2330.81 6869
2331.26 6913
2331.72 6828
2332.17 6525
2332.63 6556
2333.08 6308
2333.54 6135
2333.99 6191
2334.45 5909
2334.90 5837
2335.36 5659
2335.81 5431
2336.27 5705
2336.72 5509
2337.18 5440
2337.63 5509
2338.09 5360
2338.55 5341
2339.00 5332
2339.46 5593
2339.91 5642
2340.37 5439
2340.82 5574
2341.28 5466
2341.74 5678
2342.19 5510
2342.65 5247
2343.10 5507
2343.56 5571
2344.02 5711
2344.47 5615
2344.93 5460
2345.39 5404
2345.84 5663
2346.30 5801
2346.75 5944
2347.21 6163
2347.67 6398
2348.12 6699
2348.58 6659
2349.04 6400
2349.49 6269
2349.95 6183
2350.41 6173
2350.86 6176
2351.32 5889
2351.78 6052
2352.23 5837
2352.69 5698
2353.15 5463
2353.61 5536
2354.06 5814
2354.52 5475
2354.98 5340
2355.43 5626
2355.89 5799
2356.35 5807
2356.81 5883
2357.26 5563
2357.72 5583
2358.18 5661
2358.64 5714
2359.09 5689
2359.55 5816
2360.01 5914
2360.47 5881
2360.93 5999
2361.38 6045
2361.84 5988
2362.30 6018
2362.76 6231
2363.22 6220
2363.67 6065
2364.13 5706
2364.59 5865
2365.05 5991
2365.51 5679
2365.96 5511
2366.42 5787
2366.88 5778
2367.34 6020
2367.80 5908
2368.26 5962
2368.72 5982
2369.17 5922
2369.63 6185
2370.09 6135
2370.55 5996
2371.01 5926
2371.47 5940
2371.93 6129
2372.39 5894
2372.84 5614
2373.30 5574
2373.76 5629
2374.22 5707
2374.68 5841
2375.14 5646
2375.60 5699
2376.06 6192
2376.52 6197
2376.98 6308
2377.44 6164
2377.90 6015
2378.36 6221
2378.81 6067
2379.27 5656
2379.73 5875
2380.19 5944
2380.65 5785
2381.11 5815
2381.57 5647
2382.03 5861
2382.49 5815
2382.95 5795
2383.41 6125
2383.87 5713
2384.33 5878
2384.79 5882
2385.25 5661
2385.71 5903
2386.17 6110
2386.63 5894
2387.09 5801
2387.55 5801
2388.01 5770
2388.48 5472
2388.94 5391
2389.40 5614
2389.86 5698
2390.32 5618
2390.78 5815
2391.24 5882
2391.70 6237
2392.16 5815
2392.62 6103
2393.08 5913
2393.54 5792
2394.00 6012
2394.47 5805
2394.93 5662
2395.39 5393
2395.85 5481
2396.31 5652
2396.77 5568
2397.23 5357
2397.69 5436
2398.16 5499
2398.62 5620
2399.08 5560
2399.54 5517
2400.00 5601
2400.46 5624
2400.92 5627
2401.39 5712
2401.85 5401
2402.31 5635
2402.77 5482
2403.23 5306
2403.70 5536
2404.16 5504
2404.62 5542
2405.08 5255
2405.54 5371
2406.01 5534
2406.47 5487
2406.93 5609
2407.39 5521
2407.86 5531
2408.32 5500
2408.78 5595
2409.24 5546
2409.71 5452
2410.17 5324
2410.63 5415
2411.09 5283
2411.56 5471
2412.02 5501
2412.48 5343
2412.94 5250
2413.41 5271
2413.87 5294
2414.33 5564
2414.80 5590
2415.26 5457
2415.72 5574
2416.19 5563
2416.65 5601
2417.11 5996
2417.57 6259
2418.04 5861
2418.50 5788
2418.96 5977
2419.43 5947
2419.89 5620
2420.36 5605
2420.82 5616
2421.28 5400
2421.75 5499
2422.21 5495
2422.67 5389
2423.14 5738
2423.60 5691
2424.07 5563
2424.53 5671
2424.99 5635
2425.46 5499
2425.92 5169
2426.39 5608
2426.85 5743
2427.31 5845
2427.78 5692
2428.24 5504
2428.71 5399
2429.17 5417
2429.64 5630
2430.10 5330
2430.56 5240
2431.03 5233
2431.49 5259
2431.96 5127
2432.42 5394
2432.89 5167
2433.35 5016
2433.82 5163
2434.28 5352
2434.75 5240
2435.21 5152
2435.68 5365
2436.14 5296
2436.61 5441
2437.07 5657
2437.54 5567
2438.00 5494
2438.47 5317
2438.93 5514
2439.40 5709
2439.86 6097
2440.33 6036
2440.80 5830
2441.26 6038
2441.73 6533
2442.19 6819
2442.66 6704
2443.12 6752
2443.59 6784
2444.06 6635
2444.52 6512
2444.99 6536
2445.45 6495
2445.92 5790
2446.38 5812
2446.85 5772
2447.32 5555
2447.78 5468
2448.25 5464
2448.72 5080
2449.18 5241
2449.65 5578
2450.11 5552
2450.58 5342
2451.05 4992
2451.51 5231
2451.98 5496
2452.45 5574
2452.91 5396
2453.38 5208
2453.85 5468
2454.31 5564
2454.78 5376
2455.25 5139
2455.71 5157
2456.18 5373
2456.65 5421
2457.12 5234
2457.58 5234
2458.05 5430
2458.52 5209
2458.98 4996
2459.45 5173
2459.92 5148
2460.39 5200
2460.85 5088
2461.32 4978
2461.79 4935
2462.26 5113
2462.72 5084
2463.19 4784
2463.66 4942
2464.13 5129
2464.59 4880
2465.06 4829
2465.53 4847
2466.00 4993
2466.47 5174
2466.93 5180
2467.40 5338
2467.87 5021
2468.34 5252
2468.81 5284
2469.27 5194
2469.74 5245
2470.21 5446
2470.68 5127
2471.15 4971
2471.62 5024
2472.09 4997
2472.55 4954
2473.02 5103
2473.49 4907
2473.96 4914
2474.43 4888
2474.90 4828
2475.37 4811
2475.83 4938
2476.30 5098
2476.77 5046
2477.24 5033
2477.71 5218
2478.18 5158
2478.65 5227
2479.12 5179
2479.59 5294
2480.06 5200
2480.53 5002
2480.99 4960
2481.46 5235
2481.93 5245
2482.40 5376
2482.87 5237
2483.34 5170
2483.81 5071
2484.28 4991
2484.75 4911
2485.22 4999
2485.69 5096
2486.16 5037
2486.63 5002
2487.10 5236
2487.57 5078
2488.04 5135
2488.51 5309
2488.98 5128
2489.45 5393
2489.92 5311
2490.39 5509
2490.86 5756
2491.33 5593
2491.80 5732
2492.27 5976
2492.74 5760
2493.21 5820
2493.68 5786
2494.15 5788
2494.62 5489
2495.10 5623
2495.57 5611
2496.04 5737
2496.51 5895
2496.98 5610
2497.45 5647
2497.92 5613
2498.39 5669
2498.86 5517
2499.33 5494
2499.80 4928
2500.28 5102
2500.75 5094
2501.22 5073
2501.69 5003
2502.16 5047
2502.63 4836
2503.10 4688
2503.57 4728
2504.05 4623
2504.52 4761
2504.99 4766
2505.46 4685
2505.93 4735
2506.40 4788
2506.88 4599
2507.35 4870
2507.82 5003
2508.29 5334
2508.76 5086
2509.24 5079
2509.71 5301
2510.18 5404
2510.65 5365
2511.12 5405
2511.60 5520
2512.07 5386
2512.54 5804
2513.01 5647
2513.49 5839
2513.96 6164
2514.43 5548
2514.90 5624
2515.38 5674
2515.85 5470
2516.32 5527
2516.79 5544
2517.27 5750
2517.74 5705
2518.21 5630
2518.68 5634
2519.16 5468
2519.63 5614
2520.10 5456
2520.58 5906
2521.05 5908
2521.52 5778
2522.00 5862
2522.47 5574
2522.94 5571
2523.42 5636
2523.89 5478
2524.36 5527
2524.84 5321
2525.31 5234
2525.78 5132
2526.26 5196
2526.73 5393
2527.20 5298
2527.68 5522
2528.15 5114
2528.63 5449
2529.10 5376
2529.57 5160
2530.05 5106
2530.52 5135
2531.00 5222
2531.47 4980
2531.94 5215
2532.42 5190
2532.89 5094
2533.37 5200
2533.84 5378
2534.32 5414
2534.79 5553
2535.26 5507
2535.74 5504
2536.21 5347
2536.69 5496
2537.16 5617
2537.64 5374
2538.11 5188
2538.59 5283
2539.06 5343
2539.54 5332
2540.01 5199
2540.49 5163
2540.96 5433
2541.44 5489
2541.91 5185
2542.39 5320
2542.86 5430
2543.34 5177
2543.81 5012
2544.29 5020
2544.76 4889
2545.24 4915
2545.71 5052
2546.19 5034
2546.66 5085
2547.14 4983
2547.61 4923
2548.09 4753
2548.57 4946
2549.04 5224
2549.52 5336
2549.99 5360
2550.47 5379
2550.95 5392
2551.42 5664
2551.90 5729
2552.37 5579
2552.85 5770
2553.33 5659
2553.80 5948
2554.28 5820
2554.75 5952
2555.23 5988
2555.71 6008
2556.18 6266
2556.66 6286
2557.14 6152
2557.61 6386
2558.09 5887
2558.57 5983
2559.04 6029
2559.52 5941
2560.00 5786
2560.47 5677
2560.95 5687
2561.43 5568
2561.90 5716
2562.38 5703
2562.86 5625
2563.33 5410
2563.81 5269
2564.29 5448
2564.77 5718
2565.24 5584
2565.72 5254
2566.20 5387
2566.68 5216
2567.15 5136
2567.63 5215
2568.11 4961
2568.59 4851
2569.06 4794
2569.54 4882
2570.02 4834
2570.50 4914
2570.97 4856
2571.45 4921
2571.93 5031
2572.41 5074
2572.89 5162
2573.36 4993
2573.84 4761
2574.32 4870
2574.80 5126
2575.28 5192
2575.75 4890
2576.23 4760
2576.71 4785
2577.19 4789
2577.67 4628
2578.15 4614
2578.62 4736
2579.10 4893
2579.58 4973
2580.06 4800
2580.54 4867
2581.02 4652
2581.50 4798
2581.97 4616
2582.45 4868
2582.93 5034
2583.41 5015
2583.89 4820
2584.37 4885
2584.85 4823
2585.33 5004
2585.81 4863
2586.29 4786
2586.77 5010
2587.24 5230
2587.72 4863
2588.20 5150
2588.68 5262
2589.16 5143
2589.64 5338
2590.12 5231
2590.60 5207
2591.08 5325
2591.56 5617
2592.04 5628
2592.52 5394
2593.00 5734
2593.48 5845
2593.96 5820
2594.44 5741
2594.92 5679
2595.40 5741
2595.88 5357
2596.36 5761
2596.84 5392
2597.32 5319
2597.80 5215
2598.28 5280
2598.76 5093
2599.24 5210
2599.72 5175
2600.20 4904
2600.68 5039
2601.16 5130
2601.64 5104
2602.12 5278
2602.61 5108
2603.09 4742
2603.57 4819
2604.05 5173
2604.53 5015
2605.01 5015
2605.49 4868
2605.97 4969
2606.45 5107
2606.93 4954
2607.42 5054
2607.90 5097
2608.38 5114
2608.86 5133
2609.34 5286
2609.82 5341
2610.30 5262
2610.78 5422
2611.27 5248
2611.75 5286
2612.23 5147
2612.71 5147
2613.19 5485
2613.67 5395
2614.16 5329
2614.64 5209
2615.12 4954
2615.60 5007
2616.08 5456
2616.57 5321
2617.05 5219
2617.53 5406
2618.01 5235
2618.49 5347
2618.98 5087
2619.46 5063
2619.94 5307
2620.42 5013
2620.91 4978
2621.39 5049
2621.87 5065
2622.35 5003
2622.84 4755
2623.32 4731
2623.80 4966
2624.28 4736
2624.77 4763
2625.25 4629
2625.73 4734
2626.21 4842
2626.70 5041
2627.18 5273
2627.66 5035
2628.15 5075
2628.63 5179
2629.11 5389
2629.60 5554
2630.08 5492
2630.56 5479
2631.05 5682
2631.53 5666
2632.01 5792
2632.50 6063
2632.98 6509
2633.46 6283
2633.95 6159
2634.43 6254
2634.91 6029
2635.40 5877
2635.88 5748
2636.37 5522
2636.85 5427
2637.33 5271
2637.82 5106
2638.30 4865
2638.79 4703
2639.27 5051
2639.75 5039
2640.24 5029
2640.72 5318
2641.21 5237
2641.69 5457
2642.18 5517
2642.66 5420
2643.14 5435
2643.63 5106
2644.11 5297
2644.60 5323
2645.08 5187
2645.57 5206
2646.05 5264
2646.54 5018
2647.02 5081
2647.51 5227
2647.99 5223
2648.48 5038
2648.96 5073
2649.45 5289
2649.93 5123
2650.42 5243
2650.90 5495
2651.39 5457
2651.87 5369
2652.36 5237
2652.84 5114
2653.33 5063
2653.81 5261
2654.30 5212
2654.78 4985
2655.27 5257
2655.76 5355
2656.24 5179
2656.73 5236
2657.21 5252
2657.70 5207
2658.18 5272
2658.67 5126
2659.16 5192
2659.64 4990
2660.13 5257
2660.61 5016
2661.10 5049
2661.59 5152
2662.07 5228
2662.56 5032
2663.05 4890
2663.53 5200
2664.02 5205
2664.50 4986
2664.99 4905
2665.48 5051
2665.96 5134
2666.45 4974
2666.94 5163
2667.42 5217
2667.91 4714
2668.40 4842
2668.88 4872
2669.37 5012
2669.86 4698
2670.34 4660
2670.83 4916
2671.32 4942
2671.81 5083
2672.29 5249
2672.78 5523
2673.27 5729
2673.75 6027
2674.24 6266
2674.73 6906
2675.22 6957
2675.70 7545
2676.19 8019
2676.68 8106
2677.17 7997
2677.65 8203
2678.14 8175
2678.63 7573
2679.12 7301
2679.61 7098
2680.09 6726
2680.58 6483
2681.07 6113
2681.56 6033
2682.04 5872
2682.53 6163
2683.02 5991
2683.51 5923
2684.00 5730
2684.49 5959
2684.97 5962
2685.46 5826
2685.95 5509
2686.44 5992
2686.93 5882
2687.42 5657
2687.90 5593
2688.39 5464
2688.88 5231
2689.37 5124
2689.86 5084
2690.35 4798
2690.84 4983
2691.33 4931
2691.81 4926
2692.30 5005
2692.79 4939
2693.28 4751
2693.77 4895
2694.26 5035
2694.75 4893
2695.24 4806
2695.73 4866
2696.22 4891
2696.71 4843
2697.20 4541
2697.68 4849
2698.17 4900
2698.66 4809
2699.15 4890
2699.64 5056
2700.13 5068
2700.62 5089
2701.11 5290
2701.60 5274
2702.09 5103
2702.58 5339
2703.07 5563
2703.56 5601
2704.05 5601
2704.54 5643
2705.03 5694
2705.52 5694
2706.01 5680
2706.50 5391
2706.99 5086
2707.48 5208
2707.97 5425
2708.46 5072
2708.95 5033
2709.44 4805
2709.93 5160
2710.43 5109
2710.92 5006
2711.41 4868
2711.90 5006
2712.39 5093
2712.88 5161
2713.37 5295
2713.86 5362
2714.35 5191
2714.84 5629
2715.33 5467
2715.82 5180
2716.32 5092
2716.81 4945
2717.30 4939
2717.79 4940
2718.28 4816
2718.77 5131
2719.26 4956
2719.76 4876
2720.25 4686
2720.74 4730
2721.23 4834
2721.72 4536
2722.21 4598
2722.70 5103
2723.20 5307
2723.69 5232
2724.18 5092
2724.67 4990
2725.16 4895
2725.66 5117
2726.15 5122
2726.64 4930
2727.13 4418
2727.62 4364
2728.12 4262
2728.61 4559
2729.10 4663
2729.59 4512
2730.09 4445
2730.58 4779
2731.07 4561
2731.56 4869
2732.06 5021
2732.55 5093
2733.04 5295
2733.53 5386
2734.03 5317
2734.52 5280
2735.01 5591
2735.50 5669
2736.00 5750
2736.49 5847
2736.98 5294
2737.48 5464
2737.97 5688
2738.46 5549
2738.96 5468
2739.45 5454
2739.94 5290
2740.44 5447
2740.93 5535
2741.42 5601
2741.92 5314
2742.41 5154
2742.90 5393
2743.40 5571
2743.89 4861
2744.38 4817
2744.88 4979
2745.37 4925
2745.86 4997
2746.36 4922
2746.85 4953
2747.35 4766
2747.84 4783
2748.33 4869
2748.83 4946
2749.32 4905
2749.82 4649
2750.31 4875
2750.81 4927
2751.30 4982
2751.79 4953
2752.29 5026
2752.78 5030
2753.28 4962
2753.77 5083
2754.27 4850
2754.76 4898
2755.26 5050
2755.75 5178
2756.24 5018
2756.74 5267
2757.23 5716
2757.73 5366
2758.22 5058
2758.72 5353
2759.21 5235
2759.71 5187
2760.20 5079
2760.70 5152
2761.19 5062
2761.69 5143
2762.19 5194
2762.68 5147
2763.18 5133
2763.67 5253
2764.17 5154
2764.66 5100
2765.16 5054
2765.65 5013
2766.15 5023
2766.64 5151
2767.14 4904
2767.64 5219
2768.13 5371
2768.63 4963
2769.12 5233
2769.62 5111
2770.12 5075
2770.61 5154
2771.11 5276
2771.60 5462
2772.10 5191
2772.60 5120
2773.09 5183
2773.59 5330
2774.08 5732
2774.58 5881
2775.08 6299
2775.57 6404
2776.07 7010
2776.57 7447
2777.06 7355
2777.56 7848
2778.06 8047
2778.55 8384
2779.05 8275
2779.55 8279
2780.04 7791
2780.54 7484
2781.04 6974
2781.54 6659
2782.03 6275
2782.53 6108
2783.03 5988
2783.52 5578
2784.02 5484
2784.52 5478
2785.02 5503
2785.51 5119
2786.01 5083
2786.51 5196
2787.01 5257
2787.50 5412
2788.00 5360
2788.50 5061
2789.00 4766
2789.49 4677
2789.99 4596
2790.49 4785
2790.99 4869
2791.48 4887
2791.98 4661
2792.48 4826
2792.98 4771
2793.48 5026
2793.97 4746
2794.47 4795
2794.97 5119
2795.47 5197
2795.97 5093
2796.47 5479
2796.96 5649
2797.46 5834
2797.96 5857
2798.46 6190
2798.96 6274
2799.46 6230
2799.96 6194
2800.45 6044
2800.95 5733
2801.45 5722
2801.95 5897
2802.45 5551
2802.95 5376
2803.45 5231
2803.95 4926
2804.45 5021
2804.94 4991
2805.44 5006
2805.94 5050
2806.44 5045
2806.94 4977
2807.44 5052
2807.94 5211
2808.44 5454
2808.94 5550
2809.44 5547
2809.94 5787
2810.44 5766
2810.94 5789
2811.44 5986
2811.94 5925
2812.44 6028
2812.94 5935
2813.44 5873
2813.94 5735
2814.44 5632
2814.94 5716
2815.44 5429
2815.94 5352
2816.44 5326
2816.94 5213
2817.44 5391
2817.94 5358
2818.44 5134
2818.94 5080
2819.44 5103
2819.94 4727
2820.44 5069
2820.94 5009
2821.44 4996
2821.94 5022
2822.44 4845
2822.94 4548
2823.44 4660
2823.94 4568
2824.44 4450
2824.94 4677
2825.45 4796
2825.95 4631
2826.45 4522
2826.95 4467
2827.45 4587
2827.95 4718
2828.45 4631
2828.95 4635
2829.45 4436
2829.96 4601
2830.46 4721
2830.96 4357
2831.46 4603
2831.96 4551
2832.46 4405
2832.96 4748
2833.47 4793
2833.97 4668
2834.47 4633
2834.97 4813
2835.47 4773
2835.97 4900
2836.48 5103
2836.98 5192
2837.48 5184
2837.98 5259
2838.48 5234
2838.99 5046
2839.49 4894
2839.99 5068
2840.49 5190
2841.00 5293
2841.50 5063
2842.00 4913
2842.50 4810
2843.01 4636
2843.51 4904
2844.01 4715
2844.51 4708
2845.02 4823
2845.52 4860
2846.02 4822
2846.52 4884
2847.03 5158
2847.53 5226
2848.03 5531
2848.54 5574
2849.04 5924
2849.54 6119
2850.04 5969
2850.55 6250
2851.05 6183
2851.55 5926
2852.06 5666
2852.56 5448
2853.06 5559
2853.57 5609
2854.07 5469
2854.57 5397
2855.08 5190
2855.58 5112
2856.09 5050
2856.59 5161
2857.09 5556
2857.60 5192
2858.10 4909
2858.60 4967
2859.11 4904
2859.61 5153
2860.12 4914
2860.62 4833
2861.12 4852
2861.63 4671
2862.13 4706
2862.64 4751
2863.14 4596
2863.65 4665
2864.15 4684
2864.65 4672
2865.16 4458
2865.66 4545
2866.17 4451
2866.67 4189
2867.18 4249
2867.68 4416
2868.19 4217
2868.69 4250
2869.20 4568
2869.70 4459
2870.21 4488
2870.71 4743
2871.21 4880
2871.72 4928
2872.23 4850
2872.73 4865
2873.24 5258
2873.74 5256
2874.25 5584
2874.75 5479
2875.26 5657
2875.76 5805
2876.27 5777
2876.77 5875
2877.28 6083
2877.78 6000
2878.29 6019
2878.79 5948
2879.30 5885
2879.81 5599
2880.31 5727
2880.82 5580
2881.32 5756
2881.83 5523
2882.34 5550
2882.84 5615
2883.35 5667
2883.85 5925
2884.36 5764
2884.87 5431
2885.37 5670
2885.88 5833
2886.38 5703
2886.89 5739
2887.40 5700
2887.90 5635
2888.41 5563
2888.92 5603
2889.42 5764
2889.93 5675
2890.44 5660
2890.94 5540
2891.45 5337
2891.96 5400
2892.46 5489
2892.97 5307
2893.48 5257
2893.98 5368
2894.49 5336
2895.00 5118
2895.51 5185
2896.01 5519
2896.52 5669
2897.03 5596
2897.53 5605
2898.04 5660
2898.55 5684
2899.06 5563
2899.56 5483
2900.07 5607
2900.58 5583
2901.09 5727
2901.59 5770
2902.10 5903
2902.61 6069
2903.12 6097
2903.63 6191
2904.13 6402
2904.64 6352
2905.15 6541
2905.66 6434
2906.17 6390
2906.67 6428
2907.18 6443
2907.69 6484
2908.20 6277
2908.71 6465
2909.21 5940
2909.72 6040
2910.23 5896
2910.74 5495
2911.25 5449
2911.76 5443
2912.26 5233
2912.77 5426
2913.28 5457
2913.79 5243
2914.30 5212
2914.81 5236
2915.32 5471
2915.83 5271
2916.34 5342
2916.84 5514
2917.35 5406
2917.86 5361
2918.37 5431
2918.88 5274
2919.39 5407
2919.90 5398
2920.41 5627
2920.92 5554
2921.43 5522
2921.94 5662
2922.45 5469
2922.96 5499
2923.46 5683
2923.97 5992
2924.48 6009
2924.99 6047
2925.50 6029
2926.01 6245
2926.52 6413
2927.03 6246
2927.54 6284
2928.05 6273
2928.56 6215
2929.07 6089
2929.58 5981
2930.09 5971
2930.60 5603
2931.11 5244
2931.62 5227
2932.13 5222
2932.64 4942
2933.15 4965
2933.67 4861
2934.18 4645
2934.69 4778
2935.20 4936
2935.71 4657
2936.22 4724
2936.73 4898
2937.24 5170
2937.75 5108
2938.26 5219
2938.77 5166
2939.28 5295
2939.79 5410
2940.30 5615
2940.82 5321
2941.33 5189
2941.84 5065
2942.35 5290
2942.86 5316
2943.37 5411
2943.88 5434
2944.39 5497
2944.91 5516
2945.42 5656
2945.93 5453
2946.44 5686
2946.95 5980
2947.46 5969
2947.98 6053
2948.49 5918
2949.00 5672
2949.51 5897
2950.02 5681
2950.53 5422
2951.05 5281
2951.56 5385
2952.07 5376
2952.58 5132
2953.09 5140
2953.61 4917
2954.12 4663
2954.63 4745
2955.14 4908
2955.66 4792
2956.17 4972
2956.68 4938
2957.19 4983
2957.71 4976
2958.22 4856
2958.73 4962
2959.24 5031
2959.76 4943
2960.27 4948
2960.78 5278
2961.29 5046
2961.81 5037
2962.32 5136
2962.83 4889
2963.35 5194
2963.86 5268
2964.37 5544
2964.89 5293
2965.40 5124
2965.91 5122
2966.43 4864
2966.94 4803
2967.45 4806
2967.97 4728
2968.48 4767
2968.99 4486
2969.51 4480
2970.02 4571
2970.53 4473
2971.05 4233
2971.56 4468
2972.07 4419
2972.59 4451
2973.10 4735
2973.62 4606
2974.13 4644
2974.64 4688
2975.16 4488
2975.67 4617
2976.19 4801
2976.70 4701
2977.22 4534
2977.73 4468
2978.24 4359
2978.76 4470
2979.27 4565
2979.79 4799
2980.30 4757
2980.82 4772
2981.33 4592
2981.85 4733
2982.36 4558
2982.87 4706
2983.39 4715
2983.90 4686
2984.42 4701
2984.93 4674
2985.45 4873
2985.96 5072
2986.48 4915
2986.99 5000
2987.51 4643
2988.02 4894
2988.54 5056
2989.05 5071
2989.57 4809
2990.09 4523
2990.60 4932
2991.12 5070
2991.63 4923
2992.15 4497
2992.66 4384
2993.18 4408
2993.69 4385
2994.21 4542
2994.73 4473
2995.24 4582
2995.76 4418
2996.27 4400
2996.79 4862
2997.30 4957
2997.82 5139
2998.34 5153
2998.85 5322
2999.37 5494
2999.89 5346
3000.40 5319
3000.92 5258
3001.43 5244
3001.95 5081
3002.47 5383
3002.98 5308
3003.50 5232
3004.02 5033
3004.53 5346
3005.05 5305
3005.57 5026
3006.08 5051
3006.60 5206
3007.12 5015
3007.63 5325
3008.15 5413
3008.67 5222
3009.18 5056
3009.70 4801
3010.22 4653
3010.74 4539
3011.25 4433
3011.77 4560
3012.29 4539
3012.80 4588
3013.32 4463
3013.84 4452
3014.36 4442
3014.87 4666
3015.39 4826
3015.91 5140
3016.43 5062
3016.94 5308
3017.46 5504
3017.98 5781
3018.50 5765
3019.02 5926
3019.53 5750
3020.05 5877
3020.57 5926
3021.09 5679
3021.60 5687
3022.12 5810
3022.64 5847
3023.16 5598
3023.68 5514
3024.20 5497
3024.71 5505
3025.23 5634
3025.75 5367
3026.27 5411
3026.79 5302
3027.31 5323
3027.82 5066
3028.34 4912
3028.86 5064
3029.38 5196
3029.90 5215
3030.42 5268
3030.94 5328
3031.46 5237
3031.98 5280
3032.49 5193
3033.01 5588
3033.53 5689
3034.05 5726
3034.57 5547
3035.09 5749
3035.61 6002
3036.13 5791
3036.65 5635
3037.17 5825
3037.69 5663
3038.21 5447
3038.73 5318
3039.25 5108
3039.76 4855
3040.28 4826
3040.80 4978
3041.32 4890
3041.84 4675
3042.36 4409
3042.88 4470
3043.40 4607
3043.92 4565
3044.44 4635
3044.96 4396
3045.48 4199
3046.00 4353
3046.52 4391
3047.04 4256
3047.56 4383
3048.08 4718
3048.60 4776
3049.13 4469
3049.65 4333
3050.17 4532
3050.69 4370
3051.21 4240
3051.73 4309
3052.25 4543
3052.77 4438
3053.29 4517
3053.81 4548
3054.33 4520
3054.85 4541
3055.37 4623
3055.89 4521
3056.42 4618
3056.94 4694
3057.46 4747
3057.98 4555
3058.50 4795
3059.02 4906
3059.54 4656
3060.06 4489
3060.59 4503
3061.11 4776
3061.63 4471
3062.15 4722
3062.67 4417
3063.19 4423
3063.71 4539
3064.24 4590
3064.76 4662
3065.28 4700
3065.80 4794
3066.32 4751
3066.85 4877
3067.37 4964
3067.89 5055
3068.41 4962
3068.93 4882
3069.46 4773
3069.98 4817
3070.50 4619
3071.02 4629
3071.54 4705
3072.07 4609
3072.59 4797
3073.11 4694
3073.63 4588
3074.16 4613
3074.68 4541
3075.20 4748
3075.73 4505
3076.25 4670
3076.77 4587
3077.29 4695
3077.82 4884
3078.34 4977
3078.86 5116
3079.39 5427
3079.91 5482
3080.43 5474
3080.95 5658
3081.48 5561
3082.00 5669
3082.52 5770
3083.05 5655
3083.57 5629
3084.09 5609
3084.62 5392
3085.14 5181
3085.66 5184
3086.19 5089
3086.71 4932
3087.24 4815
3087.76 4891
3088.28 4990
3088.81 5200
3089.33 5182
3089.85 5001
3090.38 4757
3090.90 4704
3091.43 4608
3091.95 4624
3092.47 4477
3093.00 4584
3093.52 4975
3094.05 4761
3094.57 4565
3095.10 4790
3095.62 4938
3096.14 4656
3096.67 4774
3097.19 4912
3097.72 4719
3098.24 4625
3098.77 4664
3099.29 4601
3099.82 4629
3100.34 4547
3100.87 4814
3101.39 4633
3101.92 4673
3102.44 4742
3102.97 4405
3103.49 4502
3104.02 4538
3104.54 4530
3105.07 4426
3105.59 4577
3106.12 4649
3106.64 4616
3107.17 4473
3107.69 4373
3108.22 4389
3108.74 4251
3109.27 4205
3109.79 4383
3110.32 4434
3110.85 4210
3111.37 4307
3111.90 4471
3112.42 4488
3112.95 4500
3113.48 4417
3114.00 4441
3114.53 4278
3115.05 4461
3115.58 4400
3116.11 4529
3116.63 4343
3117.16 4196
3117.68 4186
3118.21 4371
3118.74 4084
3119.26 3926
3119.79 3959
3120.32 4175
3120.84 4178
3121.37 4263
3121.90 4258
3122.42 4228
3122.95 4178
3123.48 4486
3124.00 4326
3124.53 4225
3125.06 4191
3125.58 4142
3126.11 4280
3126.64 4242
3127.16 4336
3127.69 4603
3128.22 4469
3128.75 4416
3129.27 4291
3129.80 4281
3130.33 4183
3130.85 4277
3131.38 4409
3131.91 4204
3132.44 4037
3132.96 4109
3133.49 4284
3134.02 4394
3134.55 4162
3135.07 4213
3135.60 4221
3136.13 4310
3136.66 4341
3137.19 4241
3137.71 3929
3138.24 4276
3138.77 4370
3139.30 4128
3139.83 4353
3140.35 4306
3140.88 4400
3141.41 4535
3141.94 4459
3142.47 4327
3143.00 4304
3143.52 4381
3144.05 4349
3144.58 4319
3145.11 4473
3145.64 4691
3146.17 4508
3146.70 4636
3147.22 4989
3147.75 5140
3148.28 5252
3148.81 5416
3149.34 5605
3149.87 5768
3150.40 5867
3150.93 6084
3151.46 5832
3151.98 5713
3152.51 5546
3153.04 5628
3153.57 5676
3154.10 5556
3154.63 5431
3155.16 5110
3155.69 4808
3156.22 4898
3156.75 4778
3157.28 4689
3157.81 4669
3158.34 4726
3158.87 4837
3159.40 5200
3159.93 4957
3160.46 4971
3160.99 4833
3161.52 4880
3162.05 5078
3162.58 4838
3163.11 5094
3163.64 5165
3164.17 4971
3164.70 4659
3165.23 4574
3165.76 4462
3166.29 4582
3166.82 4387
3167.35 4188
3167.88 4258
3168.41 4433
3168.94 4100
3169.47 4085
3170.00 4201
3170.53 4177
3171.06 4371
3171.59 4357
3172.13 4267
3172.66 4167
3173.19 4326
3173.72 4673
3174.25 4913
3174.78 4998
3175.31 4969
3175.84 5199
3176.37 5007
3176.90 4874
3177.44 5036
3177.97 5111
3178.50 5193
3179.03 4899
3179.56 4711
3180.09 4692
3180.62 4602
3181.16 4836
3181.69 4477
3182.22 4531
3182.75 4525
3183.28 4405
3183.81 4486
3184.35 4266
3184.88 4401
3185.41 4485
3185.94 4442
3186.47 4413
3187.01 4589
3187.54 4484
3188.07 4491
3188.60 4471
3189.14 4712
3189.67 4548
3190.20 4415
3190.73 4327
3191.26 4281
3191.80 4354
3192.33 4413
3192.86 4369
3193.39 4405
3193.93 4363
3194.46 4068
3194.99 4206
3195.53 4333
3196.06 4313
3196.59 4402
3197.12 4423
3197.66 4458
3198.19 4418
3198.72 4302
3199.26 4573
3199.79 4913
3200.32 4693
3200.86 4824
3201.39 4939
3201.92 5229
3202.46 5425
3202.99 5313
3203.52 5386
3204.06 5583
3204.59 5678
3205.12 5582
3205.66 5248
3206.19 5233
3206.72 5170
3207.26 4954
3207.79 4841
3208.33 4807
3208.86 4504
3209.39 4594
3209.93 4510
3210.46 4702
3211.00 4838
3211.53 4649
3212.06 4875
3212.60 4902
3213.13 4929
3213.67 5105
3214.20 5310
3214.74 5308
3215.27 5149
3215.80 5154
3216.34 4847
3216.87 4820
3217.41 4833
3217.94 4699
3218.48 4864
3219.01 4583
3219.55 4513
3220.08 4537
3220.62 4490
3221.15 4538
3221.69 4762
3222.22 4853
3222.76 5145
3223.29 5262
3223.83 5326
3224.36 5887
3224.90 5968
3225.43 5665
3225.97 5735
3226.50 5766
3227.04 6062
3227.57 5783
3228.11 5500
3228.65 5578
3229.18 5315
3229.72 5185
3230.25 5071
3230.79 4888
3231.32 4372
3231.86 4208
3232.40 4222
3232.93 4330
3233.47 4251
3234.00 4311
3234.54 4401
3235.08 4510
3235.61 4421
3236.15 4432
3236.68 4646
3237.22 4727
3237.76 5010
3238.29 4860
3238.83 5019
3239.37 5430
3239.90 5559
3240.44 5268
3240.97 5533
3241.51 5899
3242.05 5706
3242.58 5466
3243.12 5336
3243.66 4881
3244.20 4921
3244.73 4918
3245.27 4769
3245.81 4583
3246.34 4303
3246.88 4351
3247.42 4311
3247.95 4573
3248.49 4403
3249.03 4114
3249.57 4288
3250.10 4394
3250.64 4381
3251.18 4497
3251.72 4618
3252.25 4647
3252.79 4596
3253.33 4507
3253.87 4804
3254.40 4641
3254.94 4509
3255.48 4584
3256.02 4639
3256.55 4443
3257.09 4531
3257.63 4320
3258.17 4391
3258.71 4579
3259.24 4631
3259.78 4709
3260.32 4665
3260.86 4550
3261.40 4839
3261.94 4558
3262.47 4603
3263.01 4770
3263.55 4871
3264.09 4654
3264.63 4650
3265.17 4736
3265.71 4998
3266.24 4716
3266.78 4265
3267.32 4232
3267.86 4509
3268.40 4496
3268.94 4352
3269.48 4155
3270.02 4253
3270.55 4428
3271.09 4215
3271.63 4357
3272.17 4114
3272.71 4332
3273.25 4425
3273.79 4156
3274.33 4206
3274.87 4092
3275.41 4371
3275.95 4407
3276.49 4212
3277.03 4251
3277.57 4486
3278.11 4646
3278.65 4651
3279.19 4405
3279.73 4497
3280.26 4588
3280.80 4397
3281.34 4479
3281.88 4551
3282.42 4450
3282.96 4289
3283.50 4411
3284.04 4442
3284.59 4552
3285.13 4591
3285.67 4685
3286.21 4846
3286.75 4996
3287.29 4993
3287.83 4938
3288.37 5016
3288.91 4772
3289.45 4947
3289.99 4745
3290.53 4642
3291.07 4784
3291.61 4726
3292.15 4464
3292.69 4273
3293.23 4173
3293.77 4331
3294.32 4328
3294.86 4176
3295.40 4246
3295.94 4407
3296.48 4584
3297.02 4680
3297.56 4607
3298.10 4560
3298.65 4424
3299.19 4660
3299.73 4736
3300.27 4605
3300.81 4885
3301.35 4587
3301.89 4508
3302.44 4903
3302.98 4827
3303.52 4600
3304.06 4596
3304.60 4677
3305.14 4629
3305.69 4719
3306.23 4396
3306.77 4406
3307.31 4316
3307.85 4579
3308.40 4380
3308.94 4296
3309.48 4317
3310.02 4276
3310.57 4279
3311.11 4174
3311.65 4401
3312.19 4543
3312.74 4377
3313.28 4711
3313.82 4701
3314.36 4531
3314.91 4512
3315.45 4722
3315.99 4976
3316.53 4920
3317.08 5034
3317.62 5150
3318.16 5057
3318.71 4820
3319.25 4918
3319.79 4948
3320.34 5027
3320.88 4865
3321.42 4756
3321.96 4676
3322.51 4585
3323.05 4387
3323.59 4446
3324.14 4617
3324.68 4494
3325.23 4651
3325.77 4726
3326.31 4673
3326.86 4654
3327.40 4519
3327.94 4486
3328.49 4538
3329.03 4521
3329.57 4318
3330.12 4089
3330.66 4291
3331.21 4079
3331.75 3920
3332.29 3956
3332.84 3968
3333.38 3906
3333.93 3861
3334.47 3758
3335.02 3883
3335.56 4004
3336.10 4137
3336.65 3781
3337.19 3760
3337.74 4114
3338.28 4122
3338.83 4142
3339.37 4198
3339.92 4498
3340.46 4347
3341.01 4211
3341.55 4431
3342.10 4249
3342.64 4345
3343.19 4398
3343.73 4432
3344.28 4463
3344.82 4464
3345.37 4230
3345.91 4310
3346.46 4224
3347.00 4363
3347.55 4364
3348.09 4419
3348.64 4496
3349.18 4498
3349.73 4442
3350.27 4147
3350.82 4463
3351.37 4417
3351.91 4376
3352.46 4451
3353.00 4546
3353.55 4426
3354.10 4539
3354.64 4528
3355.19 4359
3355.73 4509
3356.28 4563
3356.83 4714
3357.37 4314
3357.92 4122
3358.46 4230
3359.01 4263
3359.56 4210
3360.10 4164
3360.65 4305
3361.20 4187
3361.74 3885
3362.29 3957
3362.84 4063
3363.38 4039
3363.93 3843
3364.48 3898
3365.02 3802
3365.57 3928
3366.12 3996
3366.66 4002
3367.21 3859
3367.76 3951
3368.30 3920
3368.85 4165
3369.40 3923
3369.94 4010
3370.49 4102
3371.04 4117
3371.59 4324
3372.13 4080
3372.68 4273
3373.23 4304
3373.78 4290
3374.32 4260
3374.87 4045
3375.42 4131
3375.97 4031
3376.51 3997
3377.06 4071
3377.61 3978
3378.16 3740
3378.71 3568
3379.25 3405
3379.80 3665
3380.35 3582
3380.90 3594
3381.45 3722
3381.99 3654
3382.54 3700
3383.09 3315
3383.64 3565
3384.19 3671
3384.74 3764
3385.28 3456
3385.83 3553
3386.38 3693
3386.93 3681
3387.48 3769
3388.03 3912
3388.58 3975
3389.12 3873
3389.67 3785
3390.22 3735
3390.77 3881
3391.32 4041
3391.87 3838
3392.42 3832
3392.97 3771
3393.52 3945
3394.06 4096
3394.61 3796
3395.16 3738
3395.71 3747
3396.26 3899
3396.81 3808
3397.36 3841
3397.91 3831
3398.46 3892
3399.01 3745
3399.56 3557
3400.11 3707
3400.66 3748
3401.21 3666
3401.76 3630
3402.31 3768
3402.86 3644
3403.41 3770
3403.96 3799
3404.51 3899
3405.06 3832
3405.61 3977
3406.16 3753
3406.71 3571
3407.26 3690
3407.81 3724
3408.36 3515
3408.91 3515
3409.46 3629
3410.01 3708
3410.56 3719
3411.11 3767
3411.66 3903
3412.21 3660
3412.76 3546
3413.31 3727
3413.86 3720
3414.41 3954
3414.96 4029
3415.51 3927
3416.07 4016
3416.62 4064
3417.17 3986
3417.72 3982
3418.27 3850
3418.82 3975
3419.37 4163
3419.92 3976
3420.47 3910
3421.03 3840
3421.58 3801
3422.13 3747
3422.68 3769
3423.23 3818
3423.78 3857
3424.33 3970
3424.89 3880
3425.44 3692
3425.99 3908
3426.54 3786
3427.09 3867
3427.65 3628
3428.20 3864
3428.75 3802
3429.30 3956
3429.85 3680
3430.41 3818
3430.96 3848
3431.51 3832
3432.06 3823
3432.61 3914
3433.17 3747
3433.72 3675
3434.27 3880
3434.82 4055
3435.38 3970
3435.93 3849
3436.48 3751
3437.03 3752
3437.59 3953
3438.14 3758
3438.69 3745
3439.24 3992
3439.80 3923
3440.35 3684
3440.90 3683
3441.46 3678
3442.01 3783
3442.56 3717
3443.11 3583
3443.67 3731
3444.22 3728
3444.77 3683
3445.33 3524
3445.88 3597
3446.43 3575
3446.99 3584
3447.54 3617
3448.09 3596
3448.65 3512
3449.20 3594
3449.76 3710
3450.31 3402
3450.86 3515
3451.42 3534
3451.97 3349
3452.52 3468
3453.08 3664
3453.63 3563
3454.19 3644
3454.74 3666
3455.29 3695
3455.85 3798
3456.40 3653
3456.96 3665
3457.51 3656
3458.07 3756
3458.62 3668
3459.17 3595
3459.73 3718
3460.28 3668
3460.84 3545
3461.39 3547
3461.95 3653
3462.50 3674
3463.06 3602
3463.61 3752
3464.17 3568
3464.72 3639
3465.27 3709
3465.83 3808
3466.38 3841
3466.94 3688
3467.49 3806
3468.05 3962
3468.61 4026
3469.16 3860
3469.72 3846
3470.27 3996
3470.83 4033
3471.38 4098
3471.94 4103
3472.49 4222
3473.05 4011
3473.60 4146
3474.16 3962
3474.71 4043
3475.27 4088
3475.83 4101
3476.38 4061
3476.94 3889
3477.49 3967
3478.05 3878
3478.61 3786
3479.16 3953
3479.72 3957
3480.27 3885
3480.83 4094
3481.39 3976
3481.94 3874
3482.50 3950
3483.05 4013
3483.61 4099
3484.17 3712
3484.72 3646
3485.28 3802
3485.84 3865
3486.39 3732
3486.95 3828
3487.51 3955
3488.06 4042
3488.62 3741
3489.18 3872
3489.73 3953
3490.29 4252
3490.85 4303
3491.40 4453
3491.96 4121
3492.52 4253
3493.08 4246
3493.63 4233
3494.19 4297
3494.75 4308
3495.30 4203
3495.86 4133
3496.42 4366
3496.98 4372
3497.53 4545
3498.09 4409
3498.65 4427
3499.21 4736
3499.76 4859
3500.32 4670
3500.88 4707
3501.44 5108
3501.99 5689
3502.55 5834
3503.11 6357
3503.67 6940
3504.23 7568
3504.78 8506
3505.34 9170
3505.90 9787
3506.46 10275
3507.02 10639
3507.58 10441
3508.13 10507
3508.69 10083
3509.25 9632
3509.81 8807
3510.37 8348
3510.93 7367
3511.48 6472
3512.04 6006
3512.60 5437
3513.16 5093
3513.72 4651
3514.28 4417
3514.84 4301
3515.40 4289
3515.95 4248
3516.51 4106
3517.07 3954
3517.63 3877
3518.19 3752
3518.75 3836
3519.31 3846
3519.87 3923
3520.43 3919
3520.99 3982
3521.55 4015
3522.11 3898
3522.67 3839
3523.22 4102
3523.78 4061
3524.34 4222
3524.90 4143
3525.46 4023
3526.02 3959
3526.58 3908
3527.14 3842
3527.70 4029
3528.26 4181
3528.82 4114
3529.38 4021
3529.94 3923
3530.50 4057
3531.06 3809
3531.62 3728
3532.18 3752
3532.74 3858
3533.30 3861
3533.86 3870
3534.42 4124
3534.98 4119
3535.54 4377
3536.11 4351
3536.67 4295
3537.23 4388
3537.79 4414
3538.35 4678
3538.91 4530
3539.47 4633
3540.03 4591
3540.59 4560
3541.15 4697
3541.71 4555
3542.27 4521
3542.84 4567
3543.40 4693
3543.96 4503
3544.52 4768
3545.08 4969
3545.64 4722
3546.20 4857
3546.76 4563
3547.33 4381
3547.89 4547
3548.45 4436
3549.01 4308
3549.57 4239
3550.13 4143
3550.69 4061
3551.26 4195
3551.82 4122
3552.38 3793
3552.94 3927
3553.50 3776
3554.07 3795
3554.63 3492
3555.19 3605
3555.75 3759
3556.31 3941
3556.88 3626
3557.44 3856
3558.00 3931
3558.56 3920
3559.13 3902
3559.69 3882
3560.25 3947
3560.81 3814
3561.38 3879
3561.94 4164
3562.50 4291
3563.06 4184
3563.63 4109
3564.19 4038
3564.75 4108
3565.31 4134
3565.88 4137
3566.44 4035
3567.00 4120
3567.57 4039
3568.13 3972
3568.69 3982
3569.26 4050
3569.82 3875
3570.38 3872
3570.95 3863
3571.51 3774
3572.07 3658
3572.64 3678
3573.20 3719
3573.76 3777
3574.33 3752
3574.89 3930
3575.45 3781
3576.02 3951
3576.58 3722
3577.14 3800
3577.71 4018
3578.27 4032
3578.84 4002
3579.40 3901
3579.96 3825
3580.53 3788
3581.09 3820
3581.66 3896
3582.22 3829
3582.78 3989
3583.35 3988
3583.91 4099
3584.48 4195
3585.04 4311
3585.61 4380
3586.17 4362
3586.74 4124
3587.30 4447
3587.86 4370
3588.43 4298
3588.99 4212
3589.56 4038
3590.12 4114
3590.69 3896
3591.25 3762
3591.82 3999
3592.38 3900
3592.95 3696
3593.51 3502
3594.08 3498
3594.64 3396
3595.21 3646
3595.77 3667
3596.34 3304
3596.90 3579
3597.47 3829
3598.04 3620
3598.60 3498
3599.17 3755
3599.73 3770
3600.30 3954
3600.86 3892
3601.43 3863
3601.99 3937
3602.56 3806
3603.13 3619
3603.69 3608
3604.26 3731
3604.82 3808
3605.39 3665
3605.96 3861
3606.52 3853
3607.09 3511
3607.65 3663
3608.22 3638
3608.79 3740
3609.35 3737
3609.92 3509
3610.49 3635
3611.05 3619
3611.62 3546
3612.19 3599
3612.75 3478
3613.32 3464
3613.89 3746
3614.45 3843
3615.02 4156
3615.59 4234
3616.15 4674
3616.72 4835
3617.29 5346
3617.85 6036
3618.42 6499
3618.99 6672
3619.55 7058
3620.12 7397
3620.69 7563
3621.26 7619
3621.82 7418
3622.39 6738
3622.96 6357
3623.53 6197
3624.09 5849
3624.66 5291
3625.23 4853
3625.80 4510
3626.36 4289
3626.93 3967
3627.50 3947
3628.07 3960
3628.63 3906
3629.20 3808
3629.77 3603
3630.34 3694
3630.91 3958
3631.47 3928
3632.04 3994
3632.61 4069
3633.18 4210
3633.75 4363
3634.32 4285
3634.88 4306
3635.45 4236
3636.02 4240
3636.59 4223
3637.16 4042
3637.73 4193
3638.29 3814
3638.86 4160
3639.43 3827
3640.00 3809
3640.57 3816
3641.14 3792
3641.71 3805
3642.28 3798
3642.84 3729
3643.41 3627
3643.98 3684
3644.55 3849
3645.12 3775
3645.69 3769
3646.26 3787
3646.83 3847
3647.40 3858
3647.97 3800
3648.54 3816
3649.11 3773
3649.68 3951
3650.25 3838
3650.81 3786
3651.38 3952
3651.95 4002
3652.52 3964
3653.09 3861
3653.66 4079
3654.23 4108
3654.80 4043
3655.37 3972
3655.94 3975
3656.51 4091
3657.08 3997
3657.65 3928
3658.22 3584
3658.79 3839
3659.36 3876
3659.93 3733
3660.50 3863
3661.07 3725
3661.64 3442
3662.22 3429
3662.79 3361
3663.36 3405
3663.93 3262
3664.50 3301
3665.07 3304
3665.64 3298
3666.21 3371
3666.78 3470
3667.35 3368
3667.92 3486
3668.49 3101
3669.06 3101
3669.64 3248
3670.21 3422
3670.78 2956
3671.35 3073
3671.92 3325
3672.49 3354
3673.06 3461
3673.63 3337
3674.21 3385
3674.78 3512
3675.35 3827
3675.92 3569
3676.49 3556
3677.06 3663
3677.63 3596
3678.21 3549
3678.78 3760
3679.35 3586
3679.92 3483
3680.49 3419
3681.07 3242
3681.64 3365
3682.21 3401
3682.78 3352
3683.35 3321
3683.93 3321
3684.50 3463
3685.07 3303
3685.64 3250
3686.21 3341
3686.79 3195
3687.36 3205
3687.93 3245
3688.50 3225
3689.08 3427
3689.65 3325
3690.22 3237
3690.80 3347
3691.37 3314
3691.94 3473
3692.51 3477
3693.09 3466
3693.66 3428
3694.23 3409
3694.81 3456
3695.38 3445
3695.95 3313
3696.52 3505
3697.10 3483
3697.67 3523
3698.24 3502
3698.82 3361
3699.39 3338
3699.96 3498
3700.54 3410
3701.11 3191
3701.68 3311
3702.26 3362
3702.83 3568
3703.41 3322
3703.98 3300
3704.55 3270
3705.13 3367
3705.70 3370
3706.27 3237
3706.85 3443
3707.42 3438
3708.00 3465
3708.57 3375
3709.14 3300
3709.72 3310
3710.29 3410
3710.87 3338
3711.44 3314
3712.02 3302
3712.59 3435
3713.16 3367
3713.74 3711
3714.31 3502
3714.89 3374
3715.46 3315
3716.04 3196
3716.61 3353
3717.19 3430
3717.76 3340
3718.34 3627
3718.91 3609
3719.49 3296
3720.06 3414
3720.64 3323
3721.21 3255
3721.79 3339
3722.36 3348
3722.94 3263
3723.51 3273
3724.09 3284
3724.66 3116
3725.24 3075
3725.81 3014
3726.39 3078
3726.96 3072
3727.54 3145
3728.12 3261
3728.69 3396
3729.27 3407
3729.84 3539
3730.42 3503
3730.99 3497
3731.57 3732
3732.15 3592
3732.72 3631
3733.30 3835
3733.87 3934
3734.45 4017
3735.03 4239
3735.60 4175
3736.18 3840
3736.75 3783
3737.33 3940
3737.91 3792
3738.48 3642
3739.06 3526
3739.64 3571
3740.21 3593
3740.79 3329
3741.37 3342
3741.94 3458
3742.52 3489
3743.10 3319
3743.67 3305
3744.25 3382
3744.83 3537
3745.40 3489
3745.98 3380
3746.56 3181
3747.13 3067
3747.71 3163
3748.29 3302
3748.87 3322
3749.44 3321
3750.02 3423
3750.60 3456
3751.17 3156
3751.75 3225
3752.33 3218
3752.91 3249
3753.48 3238
3754.06 3026
3754.64 2782
3755.22 3066
3755.80 2986
3756.37 3008
3756.95 3118
3757.53 3167
3758.11 3153
3758.68 3047
3759.26 2998
3759.84 3141
3760.42 3061
3761.00 2927
3761.58 3127
3762.15 3262
3762.73 3263
3763.31 3222
3763.89 3395
3764.47 3395
3765.04 3241
3765.62 3312
3766.20 3489
3766.78 3279
3767.36 3096
3767.94 3286
3768.52 3322
3769.10 3380
3769.67 3325
3770.25 3160
3770.83 3120
3771.41 3187
3771.99 2956
3772.57 3169
3773.15 3358
3773.73 3283
3774.31 3259
3774.89 3457
3775.46 3260
3776.04 3293
3776.62 3386
3777.20 3125
3777.78 2958
3778.36 3004
3778.94 2962
3779.52 3050
3780.10 3052
3780.68 3048
3781.26 3028
3781.84 3001
3782.42 2876
3783.00 2960
3783.58 3178
3784.16 3167
3784.74 3046
3785.32 2892
3785.90 2886
3786.48 3041
3787.06 3105
3787.64 3163
3788.22 3142
3788.80 3083
3789.38 3009
3789.96 3285
3790.54 3207
3791.12 3033
3791.70 3043
3792.28 3198
3792.86 3308
3793.44 3253
3794.02 3240
3794.60 3368
3795.18 3468
3795.77 3414
3796.35 3217
3796.93 3332
3797.51 3405
3798.09 3504
3798.67 3502
3799.25 3351
3799.83 3343
3800.41 3212
3800.99 3284
3801.58 3337
3802.16 3461
3802.74 3708
3803.32 3504
3803.90 3553
3804.48 3548
3805.06 3544
3805.65 3736
3806.23 3614
3806.81 3560
3807.39 3605
3807.97 3561
3808.55 3596
3809.14 3520
3809.72 3672
3810.30 3757
3810.88 3528
3811.46 3680
3812.05 3849
3812.63 3829
3813.21 3646
3813.79 3646
3814.37 3578
3814.96 3296
3815.54 3328
3816.12 3561
3816.70 3706
3817.29 3458
3817.87 3615
3818.45 3393
3819.03 3343
3819.62 3383
3820.20 3271
3820.78 3282
3821.36 3153
3821.95 2932
3822.53 3012
3823.11 2830
3823.70 2877
3824.28 2966
3824.86 2892
3825.45 2849
3826.03 2888
3826.61 3001
3827.19 2943
3827.78 2881
3828.36 2928
3828.94 3013
3829.53 2950
3830.11 2905
3830.69 2933
3831.28 2933
3831.86 3262
3832.45 3032
3833.03 3005
3833.61 2843
3834.20 3024
3834.78 2952
3835.36 3068
3835.95 2920
3836.53 2940
3837.12 2911
3837.70 3035
3838.28 3078
3838.87 3111
3839.45 3199
3840.04 3094
3840.62 2906
3841.20 3064
3841.79 3221
3842.37 3070
3842.96 2998
3843.54 3034
3844.13 3089
3844.71 3257
3845.30 3305
3845.88 3203
3846.47 2974
3847.05 2924
3847.63 2992
3848.22 3005
3848.80 3138
3849.39 2970
3849.97 2910
3850.56 2893
3851.14 3204
3851.73 3076
3852.31 3034
3852.90 3042
3853.48 2997
3854.07 3168
3854.66 3117
3855.24 3175
3855.83 3089
3856.41 3036
3857.00 3119
3857.58 3109
3858.17 3179
3858.75 3274
3859.34 3311
3859.92 3374
3860.51 3447
3861.10 3812
3861.68 4018
3862.27 4381
3862.85 4524
3863.44 4584
3864.03 4453
3864.61 4686
3865.20 4513
3865.78 4302
3866.37 4243
3866.96 4089
3867.54 3812
3868.13 3764
3868.72 3756
3869.30 3515
3869.89 3218
3870.47 3190
3871.06 3179
3871.65 3263
3872.23 3244
3872.82 3075
3873.41 3106
3873.99 3155
3874.58 3331
3875.17 3244
3875.76 3278
3876.34 3241
3876.93 3526
3877.52 3308
3878.10 3387
3878.69 3135
3879.28 3233
3879.86 3263
3880.45 3108
3881.04 3194
3881.63 3190
3882.21 3157
3882.80 2950
3883.39 2920
3883.98 3006
3884.56 2948
3885.15 2705
3885.74 2753
3886.33 2754
3886.91 2761
3887.50 2749
3888.09 2864
3888.68 2896
3889.27 2887
3889.85 2881
3890.44 3019
3891.03 2869
3891.62 2820
3892.21 2946
3892.79 2991
3893.38 2949
3893.97 2911
3894.56 2998
3895.15 2957
3895.74 3081
3896.32 3032
3896.91 3198
3897.50 3161
3898.09 3064
3898.68 3143
3899.27 3298
3899.86 3428
3900.45 3391
3901.03 3267
3901.62 3521
3902.21 3315
3902.80 3183
3903.39 3310
3903.98 3506
3904.57 3486
3905.16 3225
3905.75 3039
3906.34 3057
3906.92 2929
3907.51 2859
3908.10 2958
3908.69 2947
3909.28 3022
3909.87 2840
3910.46 2989
3911.05 2803
3911.64 2770
3912.23 2738
3912.82 2736
3913.41 2786
3914.00 2848
3914.59 2830
3915.18 2837
3915.77 2862
3916.36 2922
3916.95 2674
3917.54 2747
3918.13 2917
3918.72 2825
3919.31 3021
3919.90 2747
3920.49 2806
3921.08 2985
3921.67 3029
3922.26 3063
3922.85 2858
3923.44 3020
3924.03 2960
3924.62 3034
3925.21 2942
3925.80 2883
3926.40 2840
3926.99 2822
3927.58 2906
3928.17 2819
3928.76 2775
3929.35 2853
3929.94 2860
3930.53 2854
3931.12 2670
3931.71 2701
3932.30 2774
3932.90 2559
3933.49 2388
3934.08 2539
3934.67 2703
3935.26 2733
3935.85 2610
3936.44 2527
3937.04 2770
3937.63 2815
3938.22 2937
3938.81 2842
3939.40 2719
3939.99 2857
3940.59 3119
3941.18 2938
3941.77 3081
3942.36 2878
3942.95 2871
3943.55 2999
3944.14 2987
3944.73 3060
3945.32 3135
3945.91 3027
3946.51 2945
3947.10 2729
3947.69 2869
3948.28 2735
3948.88 2742
3949.47 2883
3950.06 2895
3950.65 2795
3951.25 2624
3951.84 2674
3952.43 2799
3953.02 2758
3953.62 2677
3954.21 2593
3954.80 2727
3955.40 2685
3955.99 2550
3956.58 2655
3957.17 2818
3957.77 2904
3958.36 2893
3958.95 3098
3959.55 3067
3960.14 2913
3960.73 2911
3961.33 2907
3961.92 2908
3962.51 2858
3963.11 2783
3963.70 2914
3964.29 3039
3964.89 2989
3965.48 2800
3966.08 2782
3966.67 2743
3967.26 2888
3967.86 2707
3968.45 2984
3969.04 2760
3969.64 2879
3970.23 2812
3970.83 2731
3971.42 2689
3972.01 2683
3972.61 2602
3973.20 2403
3973.80 2544
3974.39 2737
3974.99 2600
3975.58 2562
3976.18 2542
3976.77 2607
3977.36 2770
3977.96 2650
3978.55 2826
3979.15 2670
3979.74 2492
3980.34 2666
3980.93 2792
3981.53 2683
3982.12 2859
3982.72 2765
3983.31 2729
3983.91 2855
3984.50 2886
3985.10 2733
3985.69 2984
3986.29 2853
3986.88 2785
3987.48 2789
3988.07 2632
3988.67 2790
3989.26 2661
3989.86 2674
3990.46 2749
3991.05 2769
3991.65 2822
3992.24 2810
3992.84 2946
3993.43 2873
3994.03 3177
3994.63 3080
3995.22 3094
3995.82 3237
3996.41 3187
3997.01 3299
3997.61 3347
3998.20 3386
3998.80 3066
3999.39 3129
3999.99 3212
4000.59 3171
4001.18 3168
4001.78 3120
4002.38 3041
4002.97 2944
4003.57 3153
4004.17 3078
4004.76 3038
4005.36 2977
4005.96 2879
4006.55 2916
4007.15 2924
4007.75 3025
4008.34 3326
4008.94 3105
4009.54 3003
4010.13 3093
4010.73 2998
4011.33 3001
4011.93 2932
4012.52 2910
4013.12 2982
4013.72 2976
4014.31 2955
4014.91 3025
4015.51 3245
4016.11 3138
4016.70 2875
4017.30 2950
4017.90 2986
4018.50 3090
4019.09 3275
4019.69 3169
4020.29 3324
4020.89 3343
4021.49 3182
4022.08 3102
4022.68 3070
4023.28 3231
4023.88 3095
4024.48 3161
4025.07 3140
4025.67 3176
4026.27 3321
4026.87 3328
4027.47 3650
4028.06 3587
4028.66 3763
4029.26 3830
4029.86 3983
4030.46 3850
4031.06 3916
4031.66 3892
4032.25 3827
4032.85 3712
4033.45 3555
4034.05 3416
4034.65 3353
4035.25 3281
4035.85 3206
4036.45 3028
4037.05 2858
4037.64 3006
4038.24 3153
4038.84 2976
4039.44 2838
4040.04 2800
4040.64 2820
4041.24 2824
4041.84 2790
4042.44 2781
4043.04 2962
4043.64 2859
4044.24 2980
4044.84 3140
4045.44 3127
4046.04 3144
4046.64 3317
4047.24 3319
4047.84 3431
4048.44 3600
4049.03 3726
4049.63 3527
4050.23 3367
4050.83 3476
4051.43 3580
4052.04 3444
4052.64 3504
4053.24 3442
4053.84 3191
4054.44 3263
4055.04 3149
4055.64 3296
4056.24 3236
4056.84 3340
4057.44 3307
4058.04 3095
4058.64 3163
4059.24 2982
4059.84 2972
4060.44 2894
4061.04 2709
4061.64 2757
4062.24 2834
4062.85 2860
4063.45 2738
4064.05 2744
4064.65 2792
4065.25 2875
4065.85 2826
4066.45 3133
4067.05 3034
4067.65 3024
4068.26 2997
4068.86 3146
4069.46 2895
4070.06 3095
4070.66 2963
4071.26 2866
4071.86 2816
4072.47 2686
4073.07 2910
4073.67 2825
4074.27 2890
4074.87 2841
4075.47 2826
4076.08 2848
4076.68 2884
4077.28 2911
4077.88 2906
4078.48 2867
4079.09 2781
4079.69 2754
4080.29 2852
4080.89 2851
4081.50 2734
4082.10 2733
4082.70 3114
4083.30 2987
4083.91 2952
4084.51 2900
4085.11 2901
4085.71 2798
4086.32 2678
4086.92 2738
4087.52 2843
4088.12 2892
4088.73 2779
4089.33 2661
4089.93 2680
4090.54 2680
4091.14 2735
4091.74 2728
4092.35 2501
4092.95 2527
4093.55 2796
4094.15 2811
4094.76 2620
4095.36 2787
4095.96 2649
4096.57 2704
4097.17 2710
4097.78 2871
4098.38 2983
4098.98 2935
4099.59 2835
4100.19 2829
4100.79 2690
4101.40 2772
4102.00 2762
4102.61 2879
4103.21 2719
4103.81 2710
4104.42 2695
4105.02 2563
4105.63 2662
4106.23 2695
4106.83 2729
4107.44 2737
4108.04 2772
4108.65 2784
4109.25 2846
4109.85 2948
4110.46 2848
4111.06 2792
4111.67 2779
4112.27 2680
4112.88 2727
4113.48 2801
4114.09 2744
4114.69 2807
4115.30 2648
4115.90 2772
4116.51 2680
4117.11 2710
4117.72 2661
4118.32 2815
4118.93 2938
4119.53 2646
4120.14 2823
4120.74 2768
4121.35 2809
4121.95 2851
4122.56 2930
4123.16 2833
4123.77 2749
4124.37 2754
4124.98 2771
4125.59 2727
4126.19 2693
4126.80 2737
4127.40 2831
4128.01 2772
4128.61 2852
4129.22 2553
4129.83 2505
4130.43 2706
4131.04 2740
4131.64 2778
4132.25 2761
4132.86 2944
4133.46 2866
4134.07 2892
4134.67 2838
4135.28 2920
4135.89 2987
4136.49 3118
4137.10 3331
4137.71 3333
4138.31 3247
4138.92 3349
4139.53 3215
4140.13 3462
4140.74 3662
4141.35 3877
4141.95 3942
4142.56 4137
4143.17 4337
4143.77 4224
4144.38 4214
4144.99 4248
4145.59 4471
4146.20 4178
4146.81 3941
4147.42 3907
4148.02 3670
4148.63 3568
4149.24 3446
4149.84 3307
4150.45 3132
4151.06 2977
4151.67 2778
4152.27 2888
4152.88 2715
4153.49 2671
4154.10 2894
4154.70 2587
4155.31 2742
4155.92 2667
4156.53 2556
4157.14 2505
4157.74 2572
4158.35 2515
4158.96 2577
4159.57 2547
4160.18 2593
4160.78 2595
4161.39 2570
4162.00 2582
4162.61 2541
4163.22 2750
4163.83 2609
4164.43 2738
4165.04 2900
4165.65 2861
4166.26 2923
4166.87 2875
4167.48 2822
4168.09 2908
4168.69 2984
4169.30 3129
4169.91 2918
4170.52 2743
4171.13 2992
4171.74 2907
4172.35 2824
4172.96 2739
4173.57 2877
4174.17 2837
4174.78 2797
4175.39 2903
4176.00 2981
4176.61 3103
4177.22 3105
4177.83 3333
4178.44 3221
4179.05 3238
4179.66 3192
4180.27 3097
4180.88 3166
4181.49 3218
4182.10 3160
4182.71 3129
4183.32 3026
4183.93 3017
4184.54 3217
4185.15 2899
4185.76 2952
4186.37 2959
4186.98 2747
4187.59 2716
4188.20 2782
4188.81 2449
4189.42 2653
4190.03 2720
4190.64 2752
4191.25 2650
4191.86 2629
4192.47 2898
4193.08 2735
4193.69 2770
4194.30 2852
4194.91 2946
4195.52 2941
4196.13 2907
4196.74 3048
4197.35 3135
4197.97 3122
4198.58 3092
4199.19 3004
4199.80 2992
4200.41 2841
4201.02 2890
4201.63 2819
4202.24 2933
4202.85 2844
4203.47 2752
4204.08 2794
4204.69 2786
4205.30 2794
4205.91 2906
4206.52 2840
4207.13 2768
4207.75 2734
4208.36 2625
4208.97 2641
4209.58 2621
4210.19 2661
4210.80 2677
4211.42 2665
4212.03 2914
4212.64 2766
4213.25 2582
4213.86 2741
4214.48 2634
4215.09 2779
4215.70 2845
4216.31 3001
4216.92 3095
4217.54 3099
4218.15 3456
4218.76 3486
4219.37 3475
4219.99 3777
4220.60 3838
4221.21 4186
4221.82 4366
4222.44 4032
4223.05 4197
4223.66 4172
4224.28 4045
4224.89 3719
4225.50 3593
4226.11 3415
4226.73 3406
4227.34 3332
4227.95 3181
4228.57 3251
4229.18 2945
4229.79 2942
4230.41 3034
4231.02 3204
4231.63 2968
4232.25 2791
4232.86 2933
4233.47 2908
4234.09 2935
4234.70 3019
4235.31 3111
4235.93 2951
4236.54 3134
4237.15 3077
4237.77 3144
4238.38 3073
4239.00 2915
4239.61 2848
4240.22 2866
4240.84 2818
4241.45 2745
4242.07 2696
4242.68 2804
4243.29 2676
4243.91 2524
4244.52 2675
4245.14 2651
4245.75 2703
4246.37 2769
4246.98 2880
4247.59 2966
4248.21 2944
4248.82 2971
4249.44 3086
4250.05 3036
4250.67 3231
4251.28 3180
4251.90 3180
4252.51 3202
4253.13 3173
4253.74 3208
4254.36 3065
4254.97 3050
4255.59 3126
4256.20 3106
4256.82 3047
4257.43 2934
4258.05 3199
4258.66 2981
4259.28 2921
4259.89 2831
4260.51 2934
4261.12 2824
4261.74 2970
4262.35 3027
4262.97 2892
4263.59 2755
4264.20 2784
4264.82 2877
4265.43 2915
4266.05 2895
4266.66 2807
4267.28 2862
4267.90 2872
4268.51 2850
4269.13 2953
4269.74 2734
4270.36 2803
4270.98 2681
4271.59 2559
4272.21 2498
4272.83 2628
4273.44 2743
4274.06 2615
4274.68 2587
4275.29 2745
4275.91 2620
4276.52 2771
4277.14 2669
4277.76 2745
4278.37 2606
4278.99 2629
4279.61 2730
4280.23 2582
4280.84 2599
4281.46 2544
4282.08 2570
4282.69 2426
4283.31 2294
4283.93 2392
4284.54 2375
4285.16 2291
4285.78 2355
4286.40 2521
4287.01 2315
4287.63 2502
4288.25 2378
4288.87 2314
4289.48 2526
4290.10 2515
4290.72 2397
4291.34 2297
4291.95 2476
4292.57 2458
4293.19 2442
4293.81 2308
4294.42 2427
4295.04 2565
4295.66 2401
4296.28 2588
4296.90 2518
4297.51 2573
4298.13 2491
4298.75 2489
4299.37 2630
4299.99 2598
4300.61 2458
4301.22 2521
4301.84 2486
4302.46 2466
4303.08 2582
4303.70 2601
4304.32 2701
4304.94 2546
4305.55 2581
4306.17 2662
4306.79 2495
4307.41 2512
4308.03 2501
4308.65 2361
4309.27 2584
4309.89 2611
4310.50 2396
4311.12 2450
4311.74 2423
4312.36 2609
4312.98 2593
4313.60 2585
4314.22 2453
4314.84 2401
4315.46 2398
4316.08 2568
4316.70 2455
4317.32 2361
4317.94 2385
4318.56 2410
4319.18 2488
4319.80 2301
4320.42 2265
4321.04 2288
4321.65 2326
4322.27 2417
4322.89 2287
4323.51 2365
4324.13 2382
4324.75 2303
4325.37 2258
4325.99 2262
4326.62 2271
4327.24 2282
4327.86 2321
4328.48 2360
4329.10 2150
4329.72 2249
4330.34 2363
4330.96 2417
4331.58 2250
4332.20 2183
4332.82 2182
4333.44 2321
4334.06 2354
4334.68 2158
4335.30 2210
4335.92 2251
4336.54 2201
4337.16 2215
4337.79 2240
4338.41 2247
4339.03 2282
4339.65 2270
4340.27 2137
4340.89 2150
4341.51 2245
4342.13 2196
4342.76 2270
4343.38 2349
4344.00 2419
4344.62 2382
4345.24 2526
4345.86 2633
4346.48 2403
4347.11 2324
4347.73 2530
4348.35 2700
4348.97 2563
4349.59 2425
4350.22 2653
4350.84 2493
4351.46 2356
4352.08 2359
4352.70 2324
4353.33 2504
4353.95 2411
4354.57 2338
4355.19 2351
4355.81 2444
4356.44 2369
4357.06 2312
4357.68 2289
4358.30 2381
4358.93 2294
4359.55 2270
4360.17 2256
4360.79 2399
4361.42 2361
4362.04 2235
4362.66 2324
4363.28 2421
4363.91 2330
4364.53 2249
4365.15 2360
4365.78 2497
4366.40 2373
4367.02 2136
4367.65 2197
4368.27 2135
4368.89 2087
4369.52 2288
4370.14 2236
4370.76 2136
4371.39 2171
4372.01 2127
4372.63 2190
4373.26 2181
4373.88 2180
4374.50 2106
4375.13 2136
4375.75 2256
4376.37 2159
4377.00 2070
4377.62 2095
4378.25 2169
4378.87 2240
4379.49 2094
4380.12 2323
4380.74 2373
4381.37 2358
4381.99 2238
4382.61 2327
4383.24 2168
4383.86 2144
4384.49 2260
4385.11 2098
4385.74 2226
4386.36 2228
4386.98 2196
4387.61 2187
4388.23 2211
4388.86 2106
4389.48 2365
4390.11 2153
4390.73 2242
4391.36 2240
4391.98 2160
4392.61 2125
4393.23 2195
4393.86 2089
4394.48 2144
4395.11 2092
4395.73 2128
4396.36 2147
4396.98 2265
4397.61 2140
4398.23 2317
4398.86 2322
4399.48 2114
4400.11 2160
4400.74 2144
4401.36 2201
4401.99 2294
4402.61 2422
4403.24 2420
4403.86 2573
4404.49 2482
4405.11 2487
4405.74 2466
4406.37 2426
4406.99 2280
4407.62 2327
4408.24 2451
4408.87 2483
4409.50 2336
4410.12 2198
4410.75 2203
4411.38 2341
4412.00 2170
4412.63 2233
4413.25 2272
4413.88 2259
4414.51 2095
4415.13 2141
4415.76 2198
4416.39 2208
4417.01 2187
4417.64 2179
4418.27 2061
4418.89 2144
4419.52 2229
4420.15 2133
4420.77 2120
4421.40 2167
4422.03 2179
4422.66 2108
4423.28 2146
4423.91 2136
4424.54 2120
4425.16 2136
4425.79 2029
4426.42 1945
4427.05 2128
4427.67 2140
4428.30 2079
4428.93 2008
4429.56 2071
4430.18 2154
4430.81 2172
4431.44 2124
4432.07 2142
4432.69 2189
4433.32 2062
4433.95 2120
4434.58 2144
4435.21 2197
4435.83 2114
4436.46 2247
4437.09 2399
4437.72 2306
4438.35 2199
4438.97 2205
4439.60 2203
4440.23 2146
4440.86 2188
4441.49 2158
4442.12 2108
4442.74 2055
4443.37 2076
4444.00 2137
4444.63 2199
4445.26 2217
4445.89 2049
4446.52 2273
4447.14 2132
4447.77 2300
4448.40 2293
4449.03 2346
4449.66 2326
4450.29 2340
4450.92 2340
4451.55 2302
4452.18 2517
4452.81 2352
4453.44 2307
4454.06 2291
4454.69 2223
4455.32 2122
4455.95 2155
4456.58 2107
4457.21 2028
4457.84 2096
4458.47 2152
4459.10 2100
4459.73 2123
4460.36 2114
4460.99 2132
4461.62 2208
4462.25 2141
4462.88 2112
4463.51 2125
4464.14 2143
4464.77 1974
4465.40 2024
4466.03 2168
4466.66 2219
4467.29 2061
4467.92 2279
4468.55 2156
4469.18 2168
4469.81 2012
4470.44 2148
4471.07 2309
4471.70 2143
4472.33 2168
4472.96 2033
4473.59 2142
4474.22 2188
4474.86 2081
4475.49 2063
4476.12 2077
4476.75 2084
4477.38 2055
4478.01 2079
4478.64 2108
4479.27 2216
4479.90 2119
4480.53 2016
4481.17 2080
4481.80 2032
4482.43 2048
4483.06 2036
4483.69 2105
4484.32 1991
4484.95 2124
4485.58 2088
4486.22 1976
4486.85 2083
4487.48 2058
4488.11 2061
4488.74 1933
4489.37 1999
4490.01 2016
4490.64 2176
4491.27 2021
4491.90 1924
4492.53 2028
4493.17 2044
4493.80 2144
4494.43 2029
4495.06 2011
4495.70 2003
4496.33 2098
4496.96 2147
4497.59 2150
4498.22 2135
4498.86 2165
4499.49 2068
4500.12 2134
4500.75 2077
4501.39 2152
4502.02 2117
4502.65 2219
4503.29 2243
4503.92 2207
4504.55 2234
4505.18 2201
4505.82 2265
4506.45 2283
4507.08 2209
4507.72 2146
4508.35 2253
4508.98 2120
4509.62 2090
4510.25 2133
4510.88 2176
4511.52 2050
4512.15 2172
4512.78 2127
4513.42 2058
4514.05 2059
4514.68 2011
4515.32 2159
4515.95 2178
4516.58 2188
4517.22 2117
4517.85 2182
4518.48 2124
4519.12 2287
4519.75 2245
4520.39 2118
4521.02 2273
4521.65 2200
4522.29 2197
4522.92 2310
4523.56 2355
4524.19 2211
4524.83 2246
4525.46 2442
4526.09 2335
4526.73 2341
4527.36 2340
4528.00 2563
4528.63 2758
4529.27 2725
4529.90 2754
4530.54 2966
4531.17 3251
4531.81 3438
4532.44 3310
4533.07 3620
4533.71 3661
4534.34 3697
4534.98 3768
4535.61 3569
4536.25 3400
4536.88 3213
4537.52 2873
4538.16 2914
4538.79 2696
4539.43 2511
4540.06 2331
4540.70 2304
4541.33 2172
4541.97 2181
4542.60 2158
4543.24 2178
4543.87 2133
4544.51 2243
4545.15 2049
4545.78 2250
4546.42 2172
4547.05 2175
4547.69 2354
4548.32 2243
4548.96 2169
4549.60 2354
4550.23 2212
4550.87 2069
4551.50 2170
4552.14 2046
4552.78 2110
4553.41 2158
4554.05 2205
4554.69 2082
4555.32 2125
4555.96 2105
4556.60 2287
4557.23 2151
4557.87 2080
4558.51 2210
4559.14 2217
4559.78 2142
4560.42 2069
4561.05 2077
4561.69 2111
4562.33 2014
4562.96 2330
4563.60 2114
4564.24 2145
4564.87 2164
4565.51 2196
4566.15 2163
4566.79 2213
4567.42 2225
4568.06 2255
4568.70 2259
4569.33 2180
4569.97 2230
4570.61 2356
4571.25 2209
4571.88 2130
4572.52 2184
4573.16 2252
4573.80 2236
4574.44 2270
4575.07 2149
4575.71 2097
4576.35 2229
4576.99 2134
4577.62 2183
4578.26 2329
4578.90 2203
4579.54 2151
4580.18 2218
4580.82 2282
4581.45 2097
4582.09 2225
4582.73 2281
4583.37 2202
4584.01 2370
4584.65 2173
4585.28 2183
4585.92 2112
4586.56 2146
4587.20 2214
4587.84 2223
4588.48 2246
4589.12 2070
4589.75 2126
4590.39 2048
4591.03 2139
4591.67 2195
4592.31 2127
4592.95 1995
4593.59 2003
4594.23 2113
4594.87 2118
4595.51 2011
4596.15 1998
4596.78 1991
4597.42 2004
4598.06 1816
4598.70 1887
4599.34 1977
4599.98 2111
4600.62 1966
4601.26 2003
4601.90 1881
4602.54 1977
4603.18 2123
4603.82 2227
4604.46 2204
4605.10 2411
4605.74 2397
4606.38 2364
4607.02 2393
4607.66 2414
4608.30 2498
4608.94 2385
4609.58 2355
4610.22 2320
4610.86 2321
4611.50 2190
4612.14 1913
4612.78 2087
4613.42 2184
4614.06 2165
4614.70 2203
4615.34 2163
4615.98 2098
4616.63 1951
4617.27 2074
4617.91 2196
4618.55 2109
4619.19 2079
4619.83 1909
4620.47 2012
4621.11 2070
4621.75 2042
4622.39 1938
4623.03 1925
4623.68 1990
4624.32 1994
4624.96 1978
4625.60 2020
4626.24 1956
4626.88 2094
4627.52 1947
4628.17 1997
4628.81 2002
4629.45 2072
4630.09 1953
4630.73 1875
4631.37 1791
4632.02 1814
4632.66 1867
4633.30 1801
4633.94 1974
4634.58 1959
4635.22 2027
4635.87 2035
4636.51 1870
4637.15 2152
4637.79 2120
4638.44 1935
4639.08 1898
4639.72 2006
4640.36 2040
4641.00 1989
4641.65 1959
4642.29 2044
4642.93 2002
4643.57 1909
4644.22 1988
4644.86 1857
4645.50 1861
4646.15 1960
4646.79 2012
4647.43 1884
4648.07 1908
4648.72 1881
4649.36 1937
4650.00 1957
4650.65 1953
4651.29 1997
4651.93 1977
4652.57 2069
4653.22 2088
4653.86 2084
4654.50 2032
4655.15 2036
4655.79 1883
4656.44 1995
4657.08 2007
4657.72 1983
4658.37 2119
4659.01 2101
4659.65 2085
4660.30 2061
4660.94 2094
4661.58 2027
4662.23 2011
4662.87 2004
4663.52 2039
4664.16 2022
4664.80 1970
4665.45 1927
4666.09 2062
4666.74 1973
4667.38 2081
4668.02 2019
4668.67 1959
4669.31 2019
4669.96 1904
4670.60 1855
4671.25 1920
4671.89 2023
4672.54 1815
4673.18 1842
4673.83 1872
4674.47 1889
4675.11 1899
4675.76 1856
4676.40 1814
4677.05 1794
4677.69 1781
4678.34 1840
4678.98 1844
4679.63 1803
4680.27 1855
4680.92 1892
4681.56 1784
4682.21 1972
4682.85 2067
4683.50 1980
4684.15 1955
4684.79 2103
4685.44 2051
4686.08 2118
4686.73 2182
4687.37 1979
4688.02 1866
4688.66 1942
4689.31 2006
4689.96 1893
4690.60 1741
4691.25 1877
4691.89 1972
4692.54 1968
4693.19 1856
4693.83 1943
4694.48 1816
4695.12 1852
4695.77 1867
4696.42 2060
4697.06 1955
4697.71 1847
4698.36 1903
4699.00 1861
4699.65 1748
4700.29 1850
4700.94 1867
4701.59 1851
4702.23 1874
4702.88 1946
4703.53 1988
4704.17 1941
4704.82 1967
4705.47 1973
4706.11 2023
4706.76 2041
4707.41 2087
4708.06 1978
4708.70 2057
4709.35 2258
4710.00 2222
4710.64 2260
4711.29 2331
4711.94 2240
4712.59 2291
4713.23 2266
4713.88 2195
4714.53 2225
4715.18 2152
4715.82 2033
4716.47 1945
4717.12 1948
4717.77 1946
4718.41 1941
4719.06 1918
4719.71 1846
4720.36 1919
4721.01 1743
4721.65 1826
4722.30 1938
4722.95 1891
4723.60 1917
4724.25 1948
4724.89 1984
4725.54 1963
4726.19 1958
4726.84 1892
4727.49 1818
4728.14 1783
4728.78 1925
4729.43 1882
4730.08 1865
4730.73 1905
4731.38 1863
4732.03 1770
4732.68 1738
4733.32 1936
4733.97 1908
4734.62 1723
4735.27 1717
4735.92 1802
4736.57 1857
4737.22 1832
4737.87 1868
4738.52 1817
4739.16 1802
4739.81 1819
4740.46 1899
4741.11 1824
4741.76 1776
4742.41 1712
4743.06 1755
4743.71 1962
4744.36 1839
4745.01 2034
4745.66 1957
4746.31 1739
4746.96 1794
4747.61 2109
4748.26 2086
4748.91 2108
4749.56 2093
4750.21 2201
4750.86 2381
4751.51 2426
4752.16 2354
4752.81 2506
4753.46 2442
4754.11 2458
4754.76 2658
4755.41 2699
4756.06 2580
4756.71 2345
4757.36 2160
4758.01 2057
4758.66 2234
4759.31 2018
4759.96 2052
4760.61 1948
4761.26 1857
4761.91 1746
4762.56 1781
4763.22 1792
4763.87 1808
4764.52 1855
4765.17 1807
4765.82 1823
4766.47 1897
4767.12 1849
4767.77 1851
4768.42 1789
4769.07 1746
4769.73 1724
4770.38 1690
4771.03 1842
4771.68 1736
4772.33 1611
4772.98 1788
4773.63 1594
4774.29 1781
4774.94 1732
4775.59 1608
4776.24 1714
4776.89 1658
4777.54 1740
4778.20 1852
4778.85 1678
4779.50 1595
4780.15 1732
4780.80 1903
4781.46 1654
4782.11 1717
4782.76 1665
4783.41 1642
4784.06 1659
4784.72 1632
4785.37 1720
4786.02 1689
4786.67 1762
4787.33 1774
4787.98 1763
4788.63 1769
4789.28 1863
4789.94 1798
4790.59 1756
4791.24 1889
4791.89 1837
4792.55 1707
4793.20 1741
4793.85 1821
4794.51 1767
4795.16 1848
4795.81 1717
4796.47 1754
4797.12 1698
4797.77 1771
4798.42 1660
4799.08 1702
4799.73 1718
4800.38 1639
4801.04 1650
4801.69 1575
4802.35 1696
4803.00 1698
4803.65 1557
4804.31 1683
4804.96 1612
4805.61 1583
4806.27 1557
4806.92 1633
4807.57 1666
4808.23 1570
4808.88 1726
4809.54 1715
4810.19 1560
4810.84 1678
4811.50 1726
4812.15 1770
4812.81 1675
4813.46 1668
4814.12 1712
4814.77 1667
4815.42 1640
4816.08 1665
4816.73 1646
4817.39 1781
4818.04 1655
4818.70 1769
4819.35 1804
4820.01 1797
4820.66 1842
4821.32 1819
4821.97 1806
4822.63 1870
4823.28 1859
4823.94 1840
4824.59 1856
4825.25 2035
4825.90 2061
4826.56 1984
4827.21 2020
4827.87 1888
4828.52 1963
4829.18 2028
4829.83 1888
4830.49 1749
4831.14 1791
4831.80 1937
4832.45 1906
4833.11 1843
4833.76 1887
4834.42 1931
4835.08 1928
4835.73 2006
4836.39 2072
4837.04 2162
4837.70 2119
4838.36 2196
4839.01 2098
4839.67 2224
4840.32 2120
4840.98 2088
4841.64 2054
4842.29 2035
4842.95 1969
4843.60 1945
4844.26 1962
4844.92 1806
4845.57 1825
4846.23 1749
4846.89 1862
4847.54 1818
4848.20 1884
4848.86 1777
4849.51 1801
4850.17 1867
4850.83 1894
4851.48 1968
4852.14 2022
4852.80 1769
4853.45 1688
4854.11 1717
4854.77 1810
4855.43 1760
4856.08 1701
4856.74 1722
4857.40 1721
4858.05 1897
4858.71 1776
4859.37 1725
4860.03 1781
4860.68 1825
4861.34 1836
4862.00 1946
4862.66 2036
4863.31 1953
4863.97 1997
4864.63 2079
4865.29 1986
4865.95 2088
4866.60 2119
4867.26 2208
4867.92 2068
4868.58 2034
4869.23 2138
4869.89 2083
4870.55 2014
4871.21 2188
4871.87 2029
4872.53 2030
4873.18 2086
4873.84 1946
4874.50 1961
4875.16 1856
4875.82 1901
4876.48 1969
4877.13 1919
4877.79 1807
4878.45 1789
4879.11 1742
4879.77 1702
4880.43 1784
4881.09 1638
4881.75 1733
4882.40 1655
4883.06 1584
4883.72 1531
4884.38 1691
4885.04 1602
4885.70 1598
4886.36 1719
4887.02 1719
4887.68 1725
4888.34 1693
4889.00 1750
4889.66 1652
4890.32 1657
4890.97 1688
4891.63 1855
4892.29 1860
4892.95 1863
4893.61 1849
4894.27 1929
4894.93 1824
4895.59 1802
4896.25 1798
4896.91 1905
4897.57 1845
4898.23 1760
4898.89 1753
4899.55 1751
4900.21 1885
4900.87 1926
4901.53 1916
4902.19 1740
4902.85 1827
4903.51 1913
4904.17 1858
4904.83 1888
4905.50 1909
4906.16 1811
4906.82 1824
4907.48 1786
4908.14 1684
4908.80 1770
4909.46 1765
4910.12 1839
4910.78 1782
4911.44 1818
4912.10 1866
4912.76 1776
4913.42 1710
4914.09 1734
4914.75 1684
4915.41 1690
4916.07 1676
4916.73 1696
4917.39 1615
4918.05 1488
4918.71 1595
4919.38 1623
4920.04 1506
4920.70 1723
4921.36 1682
4922.02 1598
4922.68 1644
4923.35 1685
4924.01 1553
4924.67 1586
4925.33 1717
4925.99 1720
4926.65 1715
4927.32 1730
4927.98 1830
4928.64 1729
4929.30 1564
4929.96 1672
4930.63 1666
4931.29 1660
4931.95 1580
4932.61 1669
4933.28 1634
4933.94 1703
4934.60 1692
4935.26 1735
4935.93 1609
4936.59 1564
4937.25 1604
4937.91 1567
4938.58 1566
4939.24 1683
4939.90 1714
4940.56 1584
4941.23 1638
4941.89 1580
4942.55 1640
4943.22 1626
4943.88 1573
4944.54 1578
4945.21 1652
4945.87 1617
4946.53 1746
4947.20 1628
4947.86 1484
4948.52 1627
4949.19 1636
4949.85 1662
4950.51 1636
4951.18 1589
4951.84 1704
4952.50 1715
4953.17 1694
4953.83 1615
4954.49 1709
4955.16 1658
4955.82 1494
4956.49 1674
4957.15 1672
4957.81 1769
4958.48 1772
4959.14 1621
4959.81 1640
4960.47 1733
4961.14 1928
4961.80 1868
4962.46 1815
4963.13 1747
4963.79 1816
4964.46 1879
4965.12 1911
4965.79 1976
4966.45 2006
4967.12 1953
4967.78 2022
4968.44 1991
4969.11 1926
4969.77 1921
4970.44 1838
4971.10 1646
4971.77 1787
4972.43 1655
4973.10 1669
4973.76 1781
4974.43 1720
4975.09 1840
4975.76 1771
4976.42 1823
4977.09 1753
4977.76 1773
4978.42 1725
4979.09 1725
4979.75 1668
4980.42 1690
4981.08 1643
4981.75 1732
4982.41 1663
4983.08 1717
4983.75 1678
4984.41 1722
4985.08 1881
4985.74 1839
4986.41 1808
4987.07 1772
4987.74 1760
4988.41 1941
4989.07 2158
4989.74 2066
4990.41 2123
4991.07 2192
4991.74 2087
4992.40 1981
4993.07 2090
4993.74 2051
4994.40 2117
4995.07 2098
4995.74 2018
4996.40 1936
4997.07 1778
4997.74 1780
4998.40 1880
4999.07 1847
4999.74 1758
5000.40 1763
5001.07 1531
5001.74 1631
5002.40 1773
5003.07 1716
5003.74 1645
5004.41 1567
5005.07 1610
5005.74 1644
5006.41 1646
5007.07 1660
5007.74 1618
5008.41 1569
5009.08 1527
5009.74 1604
5010.41 1603
5011.08 1571
5011.75 1642
5012.41 1678
5013.08 1645
5013.75 1500
5014.42 1514
5015.09 1528
5015.75 1565
5016.42 1651
5017.09 1717
5017.76 1746
5018.43 1723
5019.09 1672
5019.76 1665
5020.43 1697
5021.10 1696
5021.77 1756
5022.44 1786
5023.10 1812
5023.77 1849
5024.44 1984
5025.11 1879
5025.78 1831
5026.45 1878
5027.11 2052
5027.78 2011
5028.45 2062
5029.12 1903
5029.79 1737
5030.46 1626
5031.13 1676
5031.80 1788
5032.47 1602
5033.13 1655
5033.80 1708
5034.47 1734
5035.14 1687
5035.81 1715
5036.48 1661
5037.15 1554
5037.82 1598
5038.49 1656
5039.16 1625
5039.83 1618
5040.50 1563
5041.17 1499
5041.84 1615
5042.51 1559
5043.18 1628
5043.85 1720
5044.52 1719
5045.18 1646
5045.85 1520
5046.52 1544
5047.19 1670
5047.86 1747
5048.53 1572
5049.20 1647
5049.88 1737
5050.55 1726
5051.22 1699
5051.89 1683
5052.56 1740
5053.23 1777
5053.90 1590
5054.57 1712
5055.24 1666
5055.91 1576
5056.58 1704
5057.25 1750
5057.92 1676
5058.59 1607
5059.26 1646
5059.93 1610
5060.60 1586
5061.27 1508
5061.95 1589
5062.62 1530
5063.29 1691
5063.96 1546
5064.63 1454
5065.30 1595
5065.97 1525
5066.64 1406
5067.31 1572
5067.99 1662
5068.66 1720
5069.33 1588
5070.00 1538
5070.67 1613
5071.34 1623
5072.02 1509
5072.69 1525
5073.36 1527
5074.03 1534
5074.70 1441
5075.37 1425
5076.05 1429
5076.72 1411
5077.39 1492
5078.06 1579
5078.73 1529
5079.41 1637
5080.08 1547
5080.75 1657
5081.42 1638
5082.10 1728
5082.77 1559
5083.44 1566
5084.11 1614
5084.78 1652
5085.46 1683
5086.13 1569
5086.80 1738
5087.48 1811
5088.15 1606
5088.82 1617
5089.49 1610
5090.17 1594
5090.84 1677
5091.51 1644
5092.19 1707
5092.86 1773
5093.53 1833
5094.20 1816
5094.88 1754
5095.55 1676
5096.22 1693
5096.90 1615
5097.57 1636
5098.24 1661
5098.92 1537
5099.59 1617
5100.26 1613
5100.94 1541
5101.61 1523
5102.29 1621
5102.96 1572
5103.63 1549
5104.31 1626
5104.98 1599
5105.65 1518
5106.33 1647
5107.00 1702
5107.68 1659
5108.35 1590
5109.02 1597
5109.70 1705
5110.37 1624
5111.05 1565
5111.72 1558
5112.40 1562
5113.07 1562
5113.74 1530
5114.42 1534
5115.09 1518
5115.77 1595
5116.44 1555
5117.12 1538
5117.79 1485
5118.47 1441
5119.14 1480
5119.82 1490
5120.49 1542
5121.17 1592
5121.84 1550
5122.52 1506
5123.19 1518
5123.87 1447
5124.54 1431
5125.22 1424
5125.89 1450
5126.57 1505
5127.24 1475
5127.92 1544
5128.59 1480
5129.27 1529
5129.94 1582
5130.62 1579
5131.29 1559
5131.97 1488
5132.65 1522
5133.32 1509
5134.00 1491
5134.67 1511
5135.35 1489
5136.02 1602
5136.70 1619
5137.38 1571
5138.05 1627
5138.73 1555
5139.40 1623
5140.08 1653
5140.76 1743
5141.43 1765
5142.11 1708
5142.79 1688
5143.46 1661
5144.14 1566
5144.81 1656
5145.49 1661
5146.17 1598
5146.84 1516
5147.52 1498
5148.20 1496
5148.87 1425
5149.55 1398
5150.23 1407
5150.90 1523
5151.58 1549
5152.26 1567
5152.94 1582
5153.61 1450
5154.29 1544
5154.97 1554
5155.64 1578
5156.32 1564
5157.00 1515
5157.68 1530
5158.35 1476
5159.03 1418
5159.71 1466
5160.39 1578
5161.06 1577
5161.74 1510
5162.42 1489
5163.10 1528
5163.77 1482
5164.45 1485
5165.13 1494
5165.81 1386
5166.48 1413
5167.16 1466
5167.84 1505
5168.52 1518
5169.20 1506
5169.87 1533
5170.55 1594
5171.23 1495
5171.91 1425
5172.59 1336
5173.27 1314
5173.94 1359
5174.62 1402
5175.30 1335
5175.98 1528
5176.66 1465
5177.34 1465
5178.02 1628
5178.69 1584
5179.37 1509
5180.05 1500
5180.73 1513
5181.41 1586
5182.09 1653
5182.77 1515
5183.45 1428
5184.12 1457
5184.80 1419
5185.48 1477
5186.16 1497
5186.84 1594
5187.52 1373
5188.20 1469
5188.88 1551
5189.56 1429
5190.24 1373
5190.92 1389
5191.60 1488
5192.28 1462
5192.96 1519
5193.64 1450
5194.32 1465
5195.00 1532
5195.68 1396
5196.36 1440
5197.03 1435
5197.71 1492
5198.39 1456
5199.07 1467
5199.75 1435
5200.44 1514
5201.12 1530
5201.80 1567
5202.48 1572
5203.16 1462
5203.84 1544
5204.52 1538
5205.20 1614
5205.88 1476
5206.56 1509
5207.24 1456
5207.92 1429
5208.60 1485
5209.28 1551
5209.96 1473
5210.64 1589
5211.32 1525
5212.00 1444
5212.68 1551
5213.37 1409
5214.05 1504
5214.73 1335
5215.41 1387
5216.09 1492
5216.77 1507
5217.45 1511
5218.13 1402
5218.81 1356
5219.50 1437
5220.18 1487
5220.86 1372
5221.54 1454
5222.22 1476
5222.90 1515
5223.59 1526
5224.27 1547
5224.95 1514
5225.63 1480
5226.31 1326
5226.99 1334
5227.68 1477
5228.36 1378
5229.04 1493
5229.72 1450
5230.40 1418
5231.09 1494
5231.77 1497
5232.45 1472
5233.13 1577
5233.81 1443
5234.50 1449
5235.18 1388
5235.86 1351
5236.54 1397
5237.23 1473
5237.91 1443
5238.59 1537
5239.27 1611
5239.96 1655
5240.64 1678
5241.32 1557
5242.01 1581
5242.69 1596
5243.37 1588
5244.05 1521
5244.74 1535
5245.42 1519
5246.10 1486
5246.79 1417
5247.47 1407
5248.15 1382
5248.84 1361
5249.52 1419
5250.20 1505
5250.89 1362
5251.57 1406
5252.25 1368
5252.94 1308
5253.62 1352
5254.30 1349
5254.99 1401
5255.67 1413
5256.36 1403
5257.04 1330
5257.72 1407
5258.41 1471
5259.09 1360
5259.78 1338
5260.46 1302
5261.14 1382
5261.83 1388
5262.51 1391
5263.20 1415
5263.88 1422
5264.56 1521
5265.25 1427
5265.93 1419
5266.62 1429
5267.30 1405
5267.99 1327
5268.67 1436
5269.36 1516
5270.04 1528
5270.73 1550
5271.41 1495
5272.09 1272
5272.78 1394
5273.46 1346
5274.15 1436
5274.83 1429
5275.52 1340
5276.20 1438
5276.89 1405
5277.57 1346
5278.26 1357
5278.94 1468
5279.63 1454
5280.32 1385
5281.00 1514
5281.69 1570
5282.37 1548
5283.06 1493
5283.74 1436
5284.43 1420
5285.11 1530
5285.80 1423
5286.49 1415
5287.17 1445
5287.86 1366
5288.54 1377
5289.23 1340
5289.91 1477
5290.60 1456
5291.29 1456
5291.97 1398
5292.66 1325
5293.35 1401
5294.03 1367
5294.72 1431
5295.40 1425
5296.09 1446
5296.78 1437
5297.46 1383
5298.15 1520
5298.84 1476
5299.52 1436
5300.21 1413
5300.90 1479
5301.58 1612
5302.27 1742
5302.96 1624
5303.64 1657
5304.33 1638
5305.02 1552
5305.70 1628
5306.39 1511
5307.08 1607
5307.77 1431
5308.45 1488
5309.14 1326
5309.83 1431
5310.51 1386
5311.20 1491
5311.89 1478
5312.58 1392
5313.26 1526
5313.95 1618
5314.64 1464
5315.33 1465
5316.01 1404
5316.70 1412
5317.39 1471
5318.08 1531
5318.77 1564
5319.45 1541
5320.14 1481
5320.83 1418
5321.52 1363
5322.20 1456
5322.89 1398
5323.58 1457
5324.27 1495
5324.96 1408
5325.65 1516
5326.33 1584
5327.02 1418
5327.71 1410
5328.40 1425
5329.09 1467
5329.78 1481
5330.46 1517
5331.15 1515
5331.84 1492
5332.53 1447
5333.22 1631
5333.91 1595
5334.60 1631
5335.29 1634
5335.98 1518
5336.66 1575
5337.35 1596
5338.04 1482
5338.73 1583
5339.42 1450
5340.11 1508
5340.80 1362
5341.49 1439
5342.18 1581
5342.87 1518
5343.56 1433
5344.25 1515
5344.94 1520
5345.62 1528
5346.31 1664
5347.00 1710
5347.69 1630
5348.38 1657
5349.07 1722
5349.76 1806
5350.45 1860
5351.14 1961
5351.83 1872
5352.52 1882
5353.21 1951
5353.90 1997
5354.59 1929
5355.28 1881
5355.97 1794
5356.66 1716
5357.35 1551
5358.04 1648
5358.74 1598
5359.43 1562
5360.12 1578
5360.81 1445
5361.50 1525
5362.19 1558
5362.88 1519
5363.57 1594
5364.26 1560
5364.95 1421
5365.64 1563
5366.33 1477
5367.02 1525
5367.71 1461
5368.41 1436
5369.10 1508
5369.79 1546
5370.48 1516
5371.17 1394
5371.86 1516
5372.55 1494
5373.24 1597
5373.94 1547
5374.63 1467
5375.32 1502
5376.01 1457
5376.70 1423
5377.39 1542
5378.08 1566
5378.78 1568
5379.47 1592
5380.16 1633
5380.85 1834
5381.54 1637
5382.24 1601
5382.93 1815
5383.62 1728
5384.31 1740
5385.00 1744
5385.70 1684
5386.39 1498
5387.08 1511
5387.77 1531
5388.47 1491
5389.16 1524
5389.85 1460
5390.54 1440
5391.23 1436
5391.93 1498
5392.62 1661
5393.31 1512
5394.01 1394
5394.70 1426
5395.39 1398
5396.08 1459
5396.78 1474
5397.47 1381
5398.16 1366
5398.86 1513
5399.55 1489
5400.24 1401
5400.93 1444
5401.63 1400
5402.32 1338
5403.01 1395
5403.71 1413
5404.40 1429
5405.09 1424
5405.79 1526
5406.48 1451
5407.17 1382
5407.87 1364
5408.56 1480
5409.26 1448
5409.95 1470
5410.64 1526
5411.34 1390
5412.03 1485
5412.72 1517
5413.42 1298
5414.11 1401
5414.81 1388
5415.50 1352
5416.19 1489
5416.89 1469
5417.58 1456
5418.28 1403
5418.97 1380
5419.67 1333
5420.36 1332
5421.05 1293
5421.75 1483
5422.44 1494
5423.14 1386
5423.83 1327
5424.53 1432
5425.22 1367
5425.92 1307
5426.61 1342
5427.31 1251
5428.00 1311
5428.70 1381
5429.39 1402
5430.09 1479
5430.78 1356
5431.48 1306
5432.17 1223
5432.87 1256
5433.56 1439
5434.26 1434
5434.95 1329
5435.65 1339
5436.34 1330
5437.04 1390
5437.73 1401
5438.43 1351
5439.13 1402
5439.82 1419
5440.52 1272
5441.21 1301
5441.91 1459
5442.60 1350
5443.30 1310
5444.00 1452
5444.69 1409
5445.39 1439
5446.08 1376
5446.78 1373
5447.48 1428
5448.17 1409
5448.87 1389
5449.56 1425
5450.26 1340
5450.96 1412
5451.65 1434
5452.35 1392
5453.05 1327
5453.74 1278
5454.44 1355
5455.14 1363
5455.83 1279
5456.53 1306
5457.23 1340
5457.92 1276
5458.62 1346
5459.32 1354
5460.01 1328
5460.71 1273
5461.41 1264
5462.11 1400
5462.80 1453
5463.50 1307
5464.20 1260
5464.89 1289
5465.59 1347
5466.29 1353
5466.99 1226
5467.68 1312
5468.38 1338
5469.08 1403
5469.78 1326
5470.47 1307
5471.17 1353
5471.87 1343
5472.57 1299
5473.26 1341
5473.96 1344
5474.66 1255
5475.36 1187
5476.06 1253
5476.75 1350
5477.45 1320
5478.15 1269
5478.85 1314
5479.55 1293
5480.24 1356
5480.94 1374
5481.64 1369
5482.34 1255
5483.04 1286
5483.74 1315
5484.43 1324
5485.13 1320
5485.83 1302
5486.53 1339
5487.23 1353
5487.93 1303
5488.63 1349
5489.33 1350
5490.02 1251
5490.72 1271
5491.42 1348
5492.12 1209
5492.82 1296
5493.52 1262
5494.22 1244
5494.92 1246
5495.62 1343
5496.32 1317
5497.01 1303
5497.71 1252
5498.41 1251
5499.11 1231
5499.81 1258
5500.51 1207
5501.21 1368
5501.91 1357
5502.61 1265
5503.31 1252
5504.01 1354
5504.71 1306
5505.41 1254
5506.11 1379
5506.81 1381
5507.51 1356
5508.21 1461
5508.91 1441
5509.61 1377
5510.31 1396
5511.01 1423
5511.71 1439
5512.41 1391
5513.11 1396
5513.81 1320
5514.51 1296
5515.21 1287
5515.91 1212
5516.61 1303
5517.31 1293
5518.01 1249
5518.72 1338
5519.42 1324
5520.12 1295
5520.82 1252
5521.52 1262
5522.22 1281
5522.92 1293
5523.62 1212
5524.32 1236
5525.02 1309
5525.72 1265
5526.43 1375
5527.13 1347
5527.83 1301
5528.53 1437
5529.23 1305
5529.93 1322
5530.63 1294
5531.33 1362
5532.04 1296
5532.74 1263
5533.44 1286
5534.14 1322
5534.84 1356
5535.54 1209
5536.25 1144
5536.95 1190
5537.65 1194
5538.35 1152
5539.05 1285
5539.76 1231
5540.46 1206
5541.16 1229
5541.86 1185
5542.56 1271
5543.27 1333
5543.97 1303
5544.67 1222
5545.37 1267
5546.08 1319
5546.78 1251
5547.48 1290
5548.18 1196
5548.89 1204
5549.59 1246
5550.29 1290
5550.99 1238
5551.70 1238
5552.40 1228
5553.10 1232
5553.81 1172
5554.51 1261
5555.21 1274
5555.91 1267
5556.62 1263
5557.32 1266
5558.02 1187
5558.73 1185
5559.43 1274
5560.13 1292
5560.84 1206
5561.54 1205
5562.24 1156
5562.95 1245
5563.65 1219
5564.35 1108
5565.06 1165
5565.76 1312
5566.47 1254
5567.17 1134
5567.87 1171
5568.58 1233
5569.28 1235
5569.98 1288
5570.69 1215
5571.39 1226
5572.10 1273
5572.80 1207
5573.50 1203
5574.21 1324
5574.91 1266
5575.62 1219
5576.32 1327
5577.03 1309
5577.73 1208
5578.44 1212
5579.14 1223
5579.84 1205
5580.55 1203
5581.25 1286
5581.96 1274
5582.66 1231
5583.37 1240
5584.07 1256
5584.78 1300
5585.48 1292
5586.19 1215
5586.89 1299
5587.60 1300
5588.30 1264
5589.01 1215
5589.71 1186
5590.42 1337
5591.12 1365
5591.83 1290
5592.53 1197
5593.24 1143
5593.94 1225
5594.65 1258
5595.36 1265
5596.06 1281
5596.77 1129
5597.47 1210
5598.18 1266
5598.88 1157
5599.59 1164
5600.30 1295
5601.00 1256
5601.71 1255
5602.41 1185
5603.12 1250
5603.83 1290
5604.53 1143
5605.24 1165
5605.94 1184
5606.65 1083
5607.36 1167
5608.06 1214
5608.77 1208
5609.48 1169
5610.18 1181
5610.89 1243
5611.60 1282
5612.30 1224
5613.01 1177
5613.72 1236
5614.42 1197
5615.13 1159
5615.84 1323
5616.54 1360
5617.25 1316
5617.96 1357
5618.66 1149
5619.37 1147
5620.08 1248
5620.78 1255
5621.49 1214
5622.20 1135
5622.91 1244
5623.61 1167
5624.32 1195
5625.03 1207
5625.74 1199
5626.44 1217
5627.15 1298
5627.86 1146
5628.57 1201
5629.27 1189
5629.98 1250
5630.69 1307
5631.40 1322
5632.11 1317
5632.81 1258
5633.52 1332
5634.23 1167
5634.94 1146
5635.65 1268
5636.35 1248
5637.06 1264
5637.77 1183
5638.48 1271
5639.19 1270
5639.89 1219
5640.60 1189
5641.31 1111
5642.02 1234
5642.73 1217
5643.44 1209
5644.15 1203
5644.85 1244
5645.56 1178
5646.27 1202
5646.98 1114
5647.69 1124
5648.40 1169
5649.11 1311
5649.82 1249
5650.53 1163
5651.23 1191
5651.94 1219
5652.65 1179
5653.36 1183
5654.07 1184
5654.78 1185
5655.49 1179
5656.20 1142
5656.91 1091
5657.62 1155
5658.33 1306
5659.04 1214
5659.75 1198
5660.46 1255
5661.17 1169
5661.88 1092
5662.59 1194
5663.30 1190
5664.00 1134
5664.71 1114
5665.42 1185
5666.13 1256
5666.84 1194
5667.55 1209
5668.27 1143
5668.98 1122
5669.69 1120
5670.40 1125
5671.11 1107
5671.82 1170
5672.53 1225
5673.24 1172
5673.95 1216
5674.66 1179
5675.37 1248
5676.08 1212
5676.79 1217
5677.50 1216
5678.21 1153
5678.92 1143
5679.63 1114
5680.34 1072
5681.06 1108
5681.77 1052
5682.48 1127
5683.19 1140
5683.90 1136
5684.61 1171
5685.32 1247
5686.03 1195
5686.74 1182
5687.46 1267
5688.17 1117
5688.88 1283
5689.59 1223
5690.30 1239
5691.01 1123
5691.72 1196
5692.44 1266
5693.15 1319
5693.86 1185
5694.57 1207
5695.28 1283
5696.00 1307
5696.71 1205
5697.42 1174
5698.13 1115
5698.84 1249
5699.56 1142
5700.27 1183
5700.98 1241
5701.69 1238
5702.40 1228
5703.12 1185
5703.83 1304
5704.54 1165
5705.25 1150
5705.97 1143
5706.68 1242
5707.39 1135
5708.10 1204
5708.82 1195
5709.53 1088
5710.24 1164
5710.95 1153
5711.67 1186
5712.38 1076
5713.09 1104
5713.81 1148
5714.52 1145
5715.23 1099
5715.95 1225
5716.66 1294
5717.37 1198
5718.09 1198
5718.80 1143
5719.51 1178
5720.23 1228
5720.94 1193
5721.65 1084
5722.37 1210
5723.08 1103
5723.79 1081
5724.51 1089
5725.22 1160
5725.93 1146
5726.65 1207
5727.36 1147
5728.08 1229
5728.79 1235
5729.50 1107
5730.22 1140
5730.93 1189
5731.65 1253
5732.36 1266
5733.07 1291
5733.79 1188
5734.50 1231
5735.22 1217
5735.93 1231
5736.65 1132
5737.36 1158
5738.07 1134
5738.79 1167
5739.50 1153
5740.22 1258
5740.93 1216
5741.65 1222
5742.36 1187
5743.08 1168
5743.79 1054
5744.51 1070
5745.22 1177
5745.94 1150
5746.65 1293
5747.37 1200
5748.08 1182
5748.80 1242
5749.51 1177
5750.23 1043
5750.94 1114
5751.66 1087
5752.37 1190
5753.09 1176
5753.80 1163
5754.52 1259
5755.24 1258
5755.95 1211
5756.67 1229
5757.38 1305
5758.10 1252
5758.81 1293
5759.53 1335
5760.25 1262
5760.96 1119
5761.68 1143
5762.39 1240
5763.11 1300
5763.83 1130
5764.54 1200
5765.26 1205
5765.97 1197
5766.69 1227
5767.41 1173
5768.12 1143
5768.84 1220
5769.56 1246
5770.27 1224
5770.99 1267
5771.71 1330
5772.42 1292
5773.14 1288
5773.86 1310
5774.57 1291
5775.29 1258
5776.01 1380
5776.72 1360
5777.44 1378
5778.16 1248
5778.88 1274
5779.59 1263
5780.31 1227
5781.03 1196
5781.74 1199
5782.46 1167
5783.18 1147
5783.90 1127
5784.61 1227
5785.33 1131
5786.05 1199
5786.77 1264
5787.48 1329
5788.20 1263
5788.92 1248
5789.64 1348
5790.35 1223
5791.07 1173
5791.79 1301
5792.51 1418
5793.23 1261
5793.94 1272
5794.66 1143
5795.38 1211
5796.10 1223
5796.82 1236
5797.53 1320
5798.25 1279
5798.97 1293
5799.69 1357
5800.41 1450
5801.13 1475
5801.84 1536
5802.56 1591
5803.28 1709
5804.00 1802
5804.72 1791
5805.44 1663
5806.16 1673
5806.87 1661
5807.59 1499
5808.31 1604
5809.03 1380
5809.75 1381
5810.47 1431
5811.19 1399
5811.91 1295
5812.63 1360
5813.35 1421
5814.07 1413
5814.78 1454
5815.50 1550
5816.22 1631
5816.94 1687
5817.66 1663
5818.38 1621
5819.10 1659
5819.82 1702
5820.54 1809
5821.26 1773
5821.98 1823
5822.70 1769
5823.42 1678
5824.14 1646
5824.86 1525
5825.58 1449
5826.30 1465
5827.02 1358
5827.74 1392
5828.46 1424
5829.18 1316
5829.90 1385
5830.62 1371
5831.34 1389
5832.06 1416
5832.78 1401
5833.50 1374
5834.22 1388
5834.94 1373
5835.66 1436
5836.38 1315
5837.10 1268
5837.82 1370
5838.55 1371
5839.27 1297
5839.99 1329
5840.71 1292
5841.43 1254
5842.15 1321
5842.87 1332
5843.59 1360
5844.31 1309
5845.03 1213
5845.76 1192
5846.48 1300
5847.20 1218
5847.92 1277
5848.64 1185
5849.36 1189
5850.08 1200
5850.81 1294
5851.53 1227
5852.25 1212
5852.97 1298
5853.69 1222
5854.41 1214
5855.14 1268
5855.86 1306
5856.58 1303
5857.30 1247
5858.02 1268
5858.74 1285
5859.47 1270
5860.19 1180
5860.91 1137
5861.63 1172
5862.36 1228
5863.08 1357
5863.80 1185
5864.52 1237
5865.24 1192
5865.97 1223
5866.69 1255
5867.41 1213
5868.13 1151
5868.86 1222
5869.58 1255
5870.30 1144
5871.03 1180
5871.75 1189
5872.47 1272
5873.19 1177
5873.92 1141
5874.64 1146
5875.36 1261
5876.09 1244
5876.81 1213
5877.53 1133
5878.26 1160
5878.98 1262
5879.70 1146
5880.43 1166
5881.15 1160
5881.87 1217
5882.60 1259
5883.32 1242
5884.04 1316
5884.77 1279
5885.49 1305
5886.21 1275
5886.94 1346
5887.66 1361
5888.39 1331
5889.11 1320
5889.83 1245
5890.56 1275
5891.28 1174
5892.01 1281
5892.73 1191
5893.45 1202
5894.18 1137
5894.90 1228
5895.63 1176
5896.35 1210
5897.07 1182
5897.80 1250
5898.52 1226
5899.25 1265
5899.97 1282
5900.70 1320
5901.42 1364
5902.15 1368
5902.87 1383
5903.60 1545
5904.32 1570
5905.05 1510
5905.77 1546
5906.50 1476
5907.22 1420
5907.95 1387
5908.67 1347
5909.40 1467
5910.12 1499
5910.85 1269
5911.57 1218
5912.30 1220
5913.02 1221
5913.75 1180
5914.47 1124
5915.20 1234
5915.92 1211
5916.65 1123
5917.38 1112
5918.10 1184
5918.83 1164
5919.55 1185
5920.28 1193
5921.00 1226
5921.73 1048
5922.46 1145
5923.18 1139
5923.91 1226
5924.63 1165
5925.36 1143
5926.09 1194
5926.81 1203
5927.54 1073
5928.26 1114
5928.99 1223
5929.72 1236
5930.44 1180
5931.17 1195
5931.90 1269
5932.62 1311
5933.35 1268
5934.08 1291
5934.80 1160
5935.53 1250
5936.26 1328
5936.98 1406
5937.71 1258
5938.44 1244
5939.16 1296
5939.89 1319
5940.62 1327
5941.35 1251
5942.07 1286
5942.80 1206
5943.53 1244
5944.25 1218
5944.98 1205
5945.71 1223
5946.44 1140
5947.16 1208
5947.89 1219
5948.62 1242
5949.35 1265
5950.07 1231
5950.80 1137
5951.53 1082
5952.26 1168
5952.99 1138
5953.71 1135
5954.44 1201
5955.17 1165
5955.90 1157
5956.62 1332
5957.35 1208
5958.08 1217
5958.81 1182
5959.54 1257
5960.27 1229
5960.99 1180
5961.72 1262
5962.45 1333
5963.18 1360
5963.91 1369
5964.64 1410
5965.36 1359
5966.09 1225
5966.82 1289
5967.55 1264
5968.28 1141
5969.01 1222
5969.74 1106
5970.47 1274
5971.19 1265
5971.92 1208
5972.65 1228
5973.38 1255
5974.11 1282
5974.84 1202
5975.57 1193
5976.30 1192
5977.03 1240
5977.76 1188
5978.49 1099
5979.22 1171
5979.95 1155
5980.67 1216
5981.40 1102
5982.13 1199
5982.86 1241
5983.59 1178
5984.32 1239
5985.05 1191
5985.78 1107
5986.51 1254
5987.24 1288
5987.97 1221
5988.70 1206
5989.43 1173
5990.16 1187
5990.89 1164
5991.62 1180
5992.35 1255
5993.08 1182
5993.81 1256
5994.54 1321
5995.27 1295
5996.00 1236
5996.73 1220
5997.47 1246
5998.20 1211
5998.93 1332
5999.66 1216
6000.39 1156
6001.12 1186
6001.85 1202
6002.58 1219
6003.31 1168
6004.04 1211
6004.77 1165
6005.50 1213
6006.24 1198
6006.97 1199
6007.70 1251
6008.43 1238
6009.16 1188
6009.89 1201
6010.62 1212
6011.35 1237
6012.09 1263
6012.82 1324
6013.55 1195
6014.28 1356
6015.01 1367
6015.74 1328
6016.47 1237
6017.21 1414
6017.94 1306
6018.67 1282
6019.40 1281
6020.13 1282
6020.87 1210
6021.60 1277
6022.33 1304
6023.06 1287
6023.79 1327
6024.53 1163
6025.26 1172
6025.99 1253
6026.72 1264
6027.46 1187
6028.19 1152
6028.92 1246
6029.65 1218
6030.39 1182
6031.12 1173
6031.85 1254
6032.58 1133
6033.32 1148
6034.05 1157
6034.78 1297
6035.51 1240
6036.25 1176
6036.98 1249
6037.71 1227
6038.45 1058
6039.18 1124
6039.91 1256
6040.65 1279
6041.38 1269
6042.11 1222
6042.85 1144
6043.58 1221
6044.31 1315
6045.05 1325
6045.78 1401
6046.51 1523
6047.25 1505
6047.98 1412
6048.71 1393
6049.45 1430
6050.18 1465
6050.91 1451
6051.65 1424
6052.38 1365
6053.12 1259
6053.85 1252
6054.58 1201
6055.32 1202
6056.05 1179
6056.79 1143
6057.52 1224
6058.25 1086
6058.99 1176
6059.72 1167
6060.46 1166
6061.19 1167
6061.93 1134
6062.66 1122
6063.40 1075
6064.13 1000
6064.86 1065
6065.60 1121
6066.33 1157
6067.07 1228
6067.80 1179
6068.54 1069
6069.27 1078
6070.01 1136
6070.74 1160
6071.48 1150
6072.21 1107
6072.95 1172
6073.68 1047
6074.42 1129
6075.15 1134
6075.89 1066
6076.63 1135
6077.36 1069
6078.10 1072
6078.83 1191
6079.57 1158
6080.30 1187
6081.04 1112
6081.77 1089
6082.51 1179
6083.25 1233
6083.98 1174
6084.72 1063
6085.45 1124
6086.19 1109
6086.92 1188
6087.66 1194
6088.40 1195
6089.13 1068
6089.87 1120
6090.61 1204
6091.34 1169
6092.08 1193
6092.81 1137
6093.55 1121
6094.29 1178
6095.02 1030
6095.76 1113
6096.50 1103
6097.23 1147
6097.97 1016
6098.71 1116
6099.44 992
6100.18 1017
6100.92 1110
6101.65 1091
6102.39 1070
6103.13 1082
6103.86 1070
6104.60 1092
6105.34 1107
6106.08 1139
6106.81 1070
6107.55 1156
6108.29 1134
6109.02 1090
6109.76 1085
6110.50 1082
6111.24 1017
6111.97 1057
6112.71 1044
6113.45 1109
6114.19 1066
6114.92 1013
6115.66 1017
6116.40 1112
6117.14 1161
6117.88 1181
6118.61 1117
6119.35 1177
6120.09 1127
6120.83 1094
6121.57 1135
6122.30 1122
6123.04 1065
6123.78 1076
6124.52 1124
6125.26 1123
6126.00 1149
6126.73 1066
6127.47 1069
6128.21 1068
6128.95 1023
6129.69 1049
6130.43 1012
6131.16 1151
6131.90 1262
6132.64 1298
6133.38 1330
6134.12 1251
6134.86 1270
6135.60 1217
6136.34 1209
6137.08 1262
6137.81 1245
6138.55 1216
6139.29 1186
6140.03 1129
6140.77 1133
6141.51 1151
6142.25 1027
6142.99 1058
6143.73 1106
6144.47 1097
6145.21 1178
6145.95 1216
6146.69 1191
6147.43 1163
6148.17 1183
6148.91 1146
6149.65 1197
6150.39 1233
6151.13 1103
6151.86 1184
6152.60 1067
6153.34 1209
6154.08 1188
6154.83 1151
6155.57 1105
6156.31 1056
6157.05 1115
6157.79 1138
6158.53 1088
6159.27 1131
6160.01 1121
6160.75 1154
6161.49 1158
6162.23 1095
6162.97 1169
6163.71 1163
6164.45 1139
6165.19 1118
6165.93 1110
6166.67 1117
6167.41 1095
6168.15 1100
6168.89 1069
6169.64 1083
6170.38 1101
6171.12 1138
6171.86 1107
6172.60 1107
6173.34 1109
6174.08 1246
6174.82 1353
6175.57 1243
6176.31 1142
6177.05 1199
6177.79 1199
6178.53 1081
6179.27 1103
6180.01 1111
6180.76 1086
6181.50 1113
6182.24 1064
6182.98 1085
6183.72 1108
6184.46 1120
6185.21 1139
6185.95 1147
6186.69 1078
6187.43 1102
6188.17 1091
6188.92 1097
6189.66 1094
6190.40 1084
6191.14 1148
6191.89 1060
6192.63 1048
6193.37 1105
6194.11 1173
6194.86 1052
6195.60 1079
6196.34 1073
6197.08 1110
6197.83 1136
6198.57 1117
6199.31 1123
6200.05 1124
6200.80 1075
6201.54 1102
6202.28 1109
6203.03 1063
6203.77 1079
6204.51 1125
6205.26 1021
6206.00 1038
6206.74 1100
6207.48 1175
6208.23 1131
6208.97 1211
6209.71 1187
6210.46 1218
6211.20 1213
6211.95 1232
6212.69 1186
6213.43 1283
6214.18 1273
6214.92 1196
6215.66 1090
6216.41 1082
6217.15 1183
6217.89 1120
6218.64 1152
6219.38 975
6220.13 996
6220.87 1037
6221.61 1014
6222.36 964
6223.10 987
6223.85 1087
6224.59 1039
6225.34 1008
6226.08 1089
6226.82 1061
6227.57 975
6228.31 1088
6229.06 1175
6229.80 1081
6230.55 1054
6231.29 1109
6232.04 1178
6232.78 1188
6233.53 974
6234.27 963
6235.02 1017
6235.76 1083
6236.51 1058
6237.25 1066
6238.00 1119
6238.74 1104
6239.49 997
6240.23 1098
6240.98 1071
6241.72 1039
6242.47 934
6243.21 984
6243.96 1063
6244.70 969
6245.45 944
6246.20 1037
6246.94 1184
6247.69 1166
6248.43 1098
6249.18 1090
6249.92 1165
6250.67 1126
6251.42 1155
6252.16 1200
6252.91 1098
6253.65 1151
6254.40 1082
6255.15 1165
6255.89 1196
6256.64 1067
6257.38 1035
6258.13 1089
6258.88 1108
6259.62 1114
6260.37 1091
6261.12 1143
6261.86 1146
6262.61 1234
6263.36 1201
6264.10 1123
6264.85 1186
6265.60 1054
6266.34 1035
6267.09 1141
6267.84 1094
6268.58 1010
6269.33 1169
6270.08 1180
6270.82 1126
6271.57 1189
6272.32 1168
6273.07 1065
6273.81 1082
6274.56 1139
6275.31 1141
6276.05 1093
6276.80 1107
6277.55 1110
6278.30 1065
6279.04 1146
6279.79 1095
6280.54 1137
6281.29 1168
6282.03 1043
6282.78 1044
6283.53 1012
6284.28 1062
6285.03 1054
6285.77 1012
6286.52 1137
6287.27 1064
6288.02 1055
6288.77 1139
6289.51 1130
6290.26 1053
6291.01 1082
6291.76 1115
6292.51 1050
6293.26 1099
6294.00 1047
6294.75 1060
6295.50 1014
6296.25 1040
6297.00 1043
6297.75 1090
6298.50 972
6299.24 977
6299.99 1013
6300.74 1060
6301.49 1100
6302.24 1007
6302.99 1083
6303.74 1062
6304.49 1061
6305.24 1020
6305.99 1026
6306.73 1092
6307.48 1106
6308.23 1029
6308.98 1058
6309.73 1079
6310.48 999
6311.23 1015
6311.98 1009
6312.73 994
6313.48 1048
6314.23 1027
6314.98 1011
6315.73 984
6316.48 992
6317.23 1047
6317.98 1005
6318.73 1044
6319.48 962
6320.23 1102
6320.98 1002
6321.73 964
6322.48 889
6323.23 886
6323.98 928
6324.73 1016
6325.48 959
6326.23 972
6326.98 922
6327.73 952
6328.48 976
6329.23 907
6329.98 943
6330.73 944
6331.48 1093
6332.23 980
6332.98 983
6333.73 1021
6334.49 983
6335.24 1023
6335.99 1009
6336.74 958
6337.49 920
6338.24 944
6338.99 1000
6339.74 1013
6340.49 1008
6341.25 990
6342.00 969
6342.75 984
6343.50 996
6344.25 1003
6345.00 1008
6345.75 1102
6346.51 1107
6347.26 1055
6348.01 991
6348.76 959
6349.51 951
6350.26 962
6351.02 1029
6351.77 949
6352.52 866
6353.27 889
6354.02 947
6354.78 956
6355.53 975
6356.28 958
6357.03 951
6357.78 972
6358.54 995
6359.29 1012
6360.04 951
6360.79 898
6361.55 968
6362.30 1017
6363.05 930
6363.80 959
6364.56 1001
6365.31 931
6366.06 999
6366.81 1022
6367.57 1001
6368.32 1055
6369.07 1038
6369.83 1040
6370.58 1047
6371.33 907
6372.08 957
6372.84 1041
6373.59 1025
6374.34 928
6375.10 1052
6375.85 1096
6376.60 989
6377.36 1000
6378.11 1000
6378.86 1075
6379.62 997
6380.37 1001
6381.12 1028
6381.88 1043
6382.63 1029
6383.39 923
6384.14 928
6384.89 982
6385.65 992
6386.40 1046
6387.16 996
6387.91 944
6388.66 918
6389.42 942
6390.17 997
6390.93 997
6391.68 1048
6392.43 996
6393.19 946
6393.94 984
6394.70 1006
6395.45 881
6396.21 869
6396.96 1003
6397.72 1054
6398.47 976
6399.22 974
6399.98 1083
6400.73 964
6401.49 1013
6402.24 973
6403.00 880
6403.75 963
6404.51 993
6405.26 1041
6406.02 1029
6406.77 890
6407.53 914
6408.28 1005
6409.04 996
6409.79 1014
6410.55 968
6411.31 882
6412.06 903
6412.82 938
6413.57 980
6414.33 962
6415.08 871
6415.84 904
6416.59 924
6417.35 921
6418.11 943
6418.86 990
6419.62 918
6420.37 902
6421.13 945
6421.89 930
6422.64 990
6423.40 1027
6424.15 952
6424.91 1005
6425.67 903
6426.42 962
6427.18 968
6427.94 881
6428.69 916
6429.45 904
6430.20 888
6430.96 863
6431.72 876
6432.47 1000
6433.23 944
6433.99 942
6434.74 1024
6435.50 986
6436.26 966
6437.02 981
6437.77 941
6438.53 941
6439.29 934
6440.04 913
6440.80 950
6441.56 980
6442.32 985
6443.07 1004
6443.83 961
6444.59 937
6445.34 918
6446.10 909
6446.86 920
6447.62 923
6448.37 827
6449.13 873
6449.89 879
6450.65 887
6451.41 878
6452.16 898
6452.92 861
6453.68 869
6454.44 938
6455.19 929
6455.95 929
6456.71 947
6457.47 880
6458.23 881
6458.99 914
6459.74 850
6460.50 958
6461.26 1028
6462.02 907
6462.78 934
6463.54 886
6464.29 882
6465.05 956
6465.81 955
6466.57 927
6467.33 974
6468.09 933
6468.85 910
6469.60 882
6470.36 906
6471.12 936
6471.88 922
6472.64 864
6473.40 861
6474.16 966
6474.92 981
6475.68 942
6476.44 972
6477.20 909
6477.95 931
6478.71 981
6479.47 980
6480.23 953
6480.99 905
6481.75 958
6482.51 919
6483.27 853
6484.03 989
6484.79 1006
6485.55 916
6486.31 972
6487.07 947
6487.83 975
6488.59 1024
6489.35 981
6490.11 1037
6490.87 999
6491.63 917
6492.39 966
6493.15 1053
6493.91 930
6494.67 985
6495.43 916
6496.19 998
6496.95 931
6497.71 894
6498.47 975
6499.23 938
6499.99 955
6500.76 976
6501.52 913
6502.28 870
6503.04 939
6503.80 1008
6504.56 992
6505.32 894
6506.08 912
6506.84 955
6507.60 898
6508.36 960
6509.13 1074
6509.89 947
6510.65 963
6511.41 971
6512.17 977
6512.93 951
6513.69 965
6514.45 940
6515.22 953
6515.98 1038
6516.74 988
6517.50 1012
6518.26 967
6519.02 898
6519.79 891
6520.55 1027
6521.31 1055
6522.07 1028
6522.83 1022
6523.60 1023
6524.36 948
6525.12 979
6525.88 1046
6526.64 1102
6527.41 1201
6528.17 1101
6528.93 1097
6529.69 1129
6530.46 1127
6531.22 1127
6531.98 1101
6532.74 1156
6533.51 1085
6534.27 1054
6535.03 1037
6535.79 1080
6536.56 991
6537.32 1059
6538.08 1051
6538.85 980
6539.61 1032
6540.37 1002
6541.13 1069
6541.90 1002
6542.66 886
6543.42 965
6544.19 1001
6544.95 932
6545.71 989
6546.48 962
6547.24 898
6548.00 960
6548.77 1031
6549.53 1052
6550.29 1040
6551.06 915
6551.82 996
6552.58 968
6553.35 1009
6554.11 1058
6554.88 1052
6555.64 1014
6556.40 891
6557.17 926
6557.93 1016
6558.70 943
6559.46 923
6560.22 946
6560.99 924
6561.75 1039
6562.52 934
6563.28 953
6564.05 955
6564.81 970
6565.57 1092
6566.34 1085
6567.10 983
6567.87 1047
6568.63 975
6569.40 1019
6570.16 1025
6570.93 1009
6571.69 1008
6572.46 971
6573.22 1000
6573.99 986
6574.75 998
6575.52 947
6576.28 979
6577.05 1033
6577.81 1058
6578.58 1114
6579.34 1133
6580.11 1061
6580.87 1098
6581.64 1110
6582.40 1044
6583.17 1137
6583.93 1162
6584.70 1173
6585.47 1205
6586.23 1175
6587.00 1111
6587.76 1043
6588.53 1049
6589.29 1111
6590.06 1102
6590.83 1053
6591.59 1019
6592.36 1020
6593.12 1061
6593.89 1019
6594.66 1024
6595.42 1030
6596.19 1048
6596.96 1087
6597.72 1133
6598.49 1023
6599.25 1001
6600.02 974
6600.79 1053
6601.55 951
6602.32 1072
6603.09 1100
6603.85 1075
6604.62 1081
6605.39 1079
6606.15 1035
6606.92 1106
6607.69 1110
6608.46 1055
6609.22 1052
6609.99 1120
6610.76 1081
6611.52 1035
6612.29 1181
6613.06 1137
6613.83 984
6614.59 954
6615.36 1042
6616.13 988
6616.89 1061
6617.66 1069
6618.43 1121
6619.20 1115
6619.96 1103
6620.73 1149
6621.50 1161
6622.27 1185
6623.04 1235
6623.80 1169
6624.57 1138
6625.34 1174
6626.11 1064
6626.88 1118
6627.64 1082
6628.41 1134
6629.18 1062
6629.95 1056
6630.72 1116
6631.48 1060
6632.25 1063
6633.02 1169
6633.79 1217
6634.56 1293
6635.33 1395
6636.10 1462
6636.86 1357
6637.63 1400
6638.40 1444
6639.17 1441
6639.94 1410
6640.71 1334
6641.48 1186
6642.25 1252
6643.01 1134
6643.78 1021
6644.55 1010
6645.32 1103
6646.09 969
6646.86 1021
6647.63 977
6648.40 1102
6649.17 1045
6649.94 1063
6650.71 1044
6651.48 979
6652.25 1020
6653.01 1076
6653.78 1041
6654.55 1092
6655.32 1025
6656.09 1103
6656.86 1109
6657.63 1035
6658.40 1098
6659.17 1063
6659.94 1000
6660.71 1055
6661.48 1048
6662.25 1078
6663.02 1091
6663.79 1062
6664.56 1099
6665.33 1087
6666.10 1187
6666.87 1255
6667.64 1250
6668.42 1199
6669.19 1236
6669.96 1193
6670.73 1145
6671.50 1173
6672.27 1093
6673.04 1035
6673.81 1053
6674.58 1059
6675.35 999
6676.12 1024
6676.89 1000
6677.66 1048
6678.44 998
6679.21 998
6679.98 1020
6680.75 986
6681.52 1020
6682.29 999
6683.06 1044
6683.83 1038
6684.60 1073
6685.38 1008
6686.15 1068
6686.92 991
6687.69 1074
6688.46 1054
6689.23 1138
6690.01 964
6690.78 1045
6691.55 1051
6692.32 1018
6693.09 975
6693.86 1005
6694.64 991
6695.41 983
6696.18 1019
6696.95 1034
6697.73 1014
6698.50 1062
6699.27 1039
6700.04 977
6700.81 993
6701.59 1055
6702.36 986
6703.13 982
6703.90 992
6704.68 1006
6705.45 984
6706.22 946
6706.99 939
6707.77 956
6708.54 916
6709.31 911
6710.09 899
6710.86 964
6711.63 849
6712.40 807
6713.18 837
6713.95 897
6714.72 932
6715.50 928
6716.27 928
6717.04 872
6717.82 958
6718.59 879
6719.36 977
6720.14 925
6720.91 887
6721.68 838
6722.46 863
6723.23 845
6724.00 926
6724.78 927
6725.55 922
6726.33 876
6727.10 950
6727.87 968
6728.65 903
6729.42 900
6730.20 975
6730.97 996
6731.74 940
6732.52 921
6733.29 857
6734.07 939
6734.84 862
6735.61 856
6736.39 874
6737.16 961
6737.94 917
6738.71 904
6739.49 903
6740.26 863
6741.04 912
6741.81 864
6742.59 836
6743.36 970
6744.13 887
6744.91 942
6745.68 922
6746.46 888
6747.23 904
6748.01 937
6748.78 987
6749.56 965
6750.33 886
6751.11 902
6751.89 939
6752.66 939
6753.44 904
6754.21 953
6754.99 957
6755.76 938
6756.54 898
6757.31 833
6758.09 858
6758.86 867
6759.64 892
6760.42 890
6761.19 916
6761.97 994
6762.74 873
6763.52 863
6764.30 937
6765.07 912
6765.85 899
6766.62 937
6767.40 839
6768.18 820
6768.95 839
6769.73 898
6770.51 891
6771.28 839
6772.06 902
6772.83 886
6773.61 867
6774.39 854
6775.16 913
6775.94 868
6776.72 929
6777.49 942
6778.27 962
6779.05 1010
6779.82 857
6780.60 922
6781.38 931
6782.16 963
6782.93 937
6783.71 986
6784.49 992
6785.26 1019
6786.04 887
6786.82 884
6787.60 868
6788.37 858
6789.15 898
6789.93 903
6790.71 838
6791.48 812
6792.26 908
6793.04 948
6793.82 870
6794.59 880
6795.37 833
6796.15 816
6796.93 852
6797.70 896
6798.48 878
6799.26 817
6800.04 848
6800.82 877
6801.60 903
6802.37 910
6803.15 847
6803.93 820
6804.71 800
6805.49 831
6806.26 878
6807.04 914
6807.82 789
6808.60 843
6809.38 824
6810.16 775
6810.94 841
6811.71 857
6812.49 937
6813.27 861
6814.05 858
6814.83 822
6815.61 842
6816.39 905
6817.17 825
6817.95 823
6818.73 770
6819.50 797
6820.28 825
6821.06 824
6821.84 825
6822.62 792
6823.40 861
6824.18 883
6824.96 833
6825.74 856
6826.52 845
6827.30 883
6828.08 878
6828.86 965
6829.64 864
6830.42 868
6831.20 912
6831.98 841
6832.76 798
6833.54 817
6834.32 818
6835.10 840
6835.88 850
6836.66 863
6837.44 841
6838.22 801
6839.00 803
6839.78 814
6840.56 774
6841.34 783
6842.12 805
6842.90 855
6843.68 849
6844.46 832
6845.24 879
6846.02 840
6846.80 862
6847.58 874
6848.36 854
6849.14 866
6849.93 840
6850.71 924
6851.49 803
6852.27 805
6853.05 926
6853.83 937
6854.61 847
6855.39 832
6856.17 870
6856.96 847
6857.74 836
6858.52 869
6859.30 839
6860.08 855
6860.86 894
6861.64 878
6862.43 803
6863.21 753
6863.99 767
6864.77 828
6865.55 846
6866.33 859
6867.12 865
6867.90 803
6868.68 828
6869.46 877
6870.24 860
6871.03 830
6871.81 822
6872.59 915
6873.37 791
6874.16 777
6874.94 783
6875.72 912
6876.50 866
6877.28 747
6878.07 792
6878.85 850
6879.63 849
6880.42 823
6881.20 812
6881.98 845
6882.76 835
6883.55 874
6884.33 815
6885.11 839
6885.89 835
6886.68 892
6887.46 957
6888.24 850
6889.03 908
6889.81 951
6890.59 900
6891.38 857
6892.16 849
6892.94 836
6893.73 854
6894.51 854
6895.29 928
6896.08 882
6896.86 865
6897.64 903
6898.43 821
6899.21 906
6900.00 939
6900.78 892
6901.56 823
6902.35 873
6903.13 802
6903.91 811
6904.70 833
6905.48 836
6906.27 845
6907.05 822
6907.84 811
6908.62 846
6909.40 811
6910.19 799
6910.97 820
6911.76 812
6912.54 855
6913.33 809
6914.11 764
6914.90 742
6915.68 716
6916.46 823
6917.25 856
6918.03 782
6918.82 918
6919.60 947
6920.39 846
6921.17 915
6921.96 956
6922.74 921
6923.53 907
6924.31 907
6925.10 880
6925.88 886
6926.67 825
6927.45 897
6928.24 900
6929.03 847
6929.81 867
6930.60 844
6931.38 916
6932.17 916
6932.95 809
6933.74 825
6934.52 799
6935.31 858
6936.10 822
6936.88 790
6937.67 834
6938.45 767
6939.24 801
6940.03 883
6940.81 893
6941.60 827
6942.38 778
6943.17 854
6943.96 786
6944.74 756
6945.53 826
6946.32 818
6947.10 826
6947.89 813
6948.68 853
6949.46 756
6950.25 839
6951.03 902
6951.82 829
6952.61 820
6953.40 837
6954.18 834
6954.97 908
6955.76 905
6956.54 871
6957.33 865
6958.12 877
6958.90 829
6959.69 865
6960.48 794
6961.27 718
6962.05 799
6962.84 856
6963.63 870
6964.41 805
6965.20 798
6965.99 768
6966.78 827
6967.56 894
6968.35 865
6969.14 934
6969.93 924
6970.72 935
6971.50 935
6972.29 994
6973.08 995
6973.87 889
6974.66 908
6975.44 851
6976.23 850
6977.02 865
6977.81 874
6978.60 846
6979.38 968
6980.17 999
6980.96 976
6981.75 936
6982.54 1008
6983.33 881
6984.11 855
6984.90 898
6985.69 929
6986.48 993
6987.27 1015
6988.06 911
6988.85 926
6989.64 996
6990.42 946
6991.21 937
6992.00 962
6992.79 1032
6993.58 942
6994.37 913
6995.16 847
6995.95 879
6996.74 881
6997.53 947
6998.32 928
6999.10 899
6999.89 927
7000.68 960
7001.47 953
7002.26 1007
7003.05 1025
7003.84 1011
7004.63 987
7005.42 946
7006.21 932
7007.00 894
7007.79 951
7008.58 930
7009.37 900
7010.16 947
7010.95 932
7011.74 941
7012.53 875
7013.32 882
7014.11 907
7014.90 921
7015.69 943
7016.48 919
7017.27 890
7018.06 892
7018.85 860
7019.64 845
7020.43 903
7021.23 850
7022.02 882
7022.81 842
7023.60 852
7024.39 833
7025.18 860
7025.97 867
7026.76 849
7027.55 891
7028.34 875
7029.13 919
7029.93 934
7030.72 794
7031.51 857
7032.30 863
7033.09 901
7033.88 883
7034.67 909
7035.46 871
7036.26 908
7037.05 875
7037.84 949
7038.63 880
7039.42 918
7040.21 915
7041.01 946
7041.80 958
7042.59 849
7043.38 852
7044.17 843
7044.97 848
7045.76 881
7046.55 922
7047.34 889
7048.13 956
7048.93 917
7049.72 940
7050.51 889
7051.30 835
7052.09 880
7052.89 860
7053.68 768
7054.47 794
7055.26 863
7056.06 914
7056.85 920
7057.64 918
7058.44 917
7059.23 907
7060.02 921
7060.81 897
7061.61 917
7062.40 913
7063.19 871
7063.99 852
7064.78 892
7065.57 892
7066.37 877
7067.16 834
7067.95 879
7068.74 830
7069.54 853
7070.33 899
7071.13 858
7071.92 894
7072.71 905
7073.51 943
7074.30 881
7075.09 939
7075.89 878
7076.68 879
7077.47 875
7078.27 911
7079.06 933
7079.86 867
7080.65 922
7081.44 972
7082.24 923
7083.03 876
7083.83 897
7084.62 896
7085.41 915
7086.21 917
7087.00 937
7087.80 932
7088.59 984
7089.39 1052
7090.18 998
7090.98 951
7091.77 972
7092.56 1031
7093.36 1000
7094.15 966
7094.95 919
7095.74 962
7096.54 975
7097.33 957
7098.13 813
7098.92 890
7099.72 876
7100.51 802
7101.31 856
7102.10 824
7102.90 880
7103.69 889
7104.49 850
7105.29 894
7106.08 857
7106.88 797
7107.67 863
7108.47 833
7109.26 889
7110.06 866
7110.85 833
7111.65 899
7112.45 927
7113.24 917
7114.04 956
7114.83 929
7115.63 886
7116.42 820
7117.22 880
7118.02 993
7118.81 935
7119.61 997
7120.41 962
7121.20 993
7122.00 967
7122.79 999
7123.59 947
7124.39 1036
7125.18 920
7125.98 918
7126.78 876
7127.57 878
7128.37 885
7129.17 836
7129.96 903
7130.76 866
7131.56 782
7132.35 781
7133.15 857
7133.95 765
7134.74 838
7135.54 837
7136.34 815
7137.14 812
7137.93 831
7138.73 825
7139.53 803
7140.33 846
7141.12 835
7141.92 879
7142.72 896
7143.51 792
7144.31 775
7145.11 839
7145.91 865
7146.71 896
7147.50 835
7148.30 793
7149.10 770
7149.90 809
7150.69 883
7151.49 809
7152.29 790
7153.09 766
7153.89 831
7154.68 783
7155.48 874
7156.28 833
7157.08 848
7157.88 863
7158.68 825
7159.47 819
7160.27 803
7161.07 847
7161.87 892
7162.67 828
7163.47 891
7164.27 837
7165.06 826
7165.86 809
7166.66 769
7167.46 851
7168.26 820
7169.06 799
7169.86 835
7170.66 907
7171.46 840
7172.25 807
7173.05 847
7173.85 916
7174.65 830
7175.45 859
7176.25 876
7177.05 854
7177.85 794
7178.65 791
7179.45 860
7180.25 818
7181.05 811
7181.85 798
7182.65 822
7183.45 809
7184.25 811
7185.05 769
7185.85 797
7186.65 814
7187.45 771
7188.25 761
7189.05 810
7189.85 836
7190.65 776
7191.45 776
7192.25 762
7193.05 830
7193.85 822
7194.65 779
7195.45 776
7196.25 848
7197.05 804
7197.85 817
7198.65 795
7199.45 851
7200.25 861
7201.05 866
7201.85 830
7202.65 840
7203.46 816
7204.26 783
7205.06 898
7205.86 887
7206.66 881
7207.46 840
7208.26 868
7209.06 842
7209.86 842
7210.66 687
7211.47 784
7212.27 923
7213.07 812
7213.87 743
7214.67 773
7215.47 810
7216.27 777
7217.08 791
7217.88 763
7218.68 813
7219.48 832
7220.28 851
7221.09 789
7221.89 796
7222.69 861
7223.49 796
7224.29 789
7225.10 848
7225.90 816
7226.70 862
7227.50 811
7228.30 806
7229.11 768
7229.91 820
7230.71 881
7231.51 802
7232.32 800
7233.12 763
7233.92 764
7234.72 774
7235.53 801
7236.33 764
7237.13 731
7237.93 806
7238.74 737
7239.54 696
7240.34 744
7241.15 765
7241.95 773
7242.75 869
7243.55 765
7244.36 883
7245.16 854
7245.96 785
7246.77 760
7247.57 759
7248.37 770
7249.18 751
7249.98 774
7250.78 728
7251.59 747
7252.39 763
7253.20 745
7254.00 755
7254.80 739
7255.61 741
7256.41 749
7257.21 756
7258.02 754
7258.82 801
7259.63 924
7260.43 774
7261.23 781
7262.04 756
7262.84 733
7263.65 814
7264.45 767
7265.26 750
7266.06 775
7266.86 830
7267.67 760
7268.47 810
7269.28 786
7270.08 763
7270.89 715
7271.69 809
7272.50 744
7273.30 742
7274.11 779
7274.91 769
7275.71 781
7276.52 785
7277.32 750
7278.13 799
7278.93 795
7279.74 755
7280.55 832
7281.35 807
7282.16 786
7282.96 753
7283.77 773
7284.57 818
7285.38 803
7286.18 798
7286.99 895
7287.79 908
7288.60 804
7289.40 828
7290.21 822
7291.02 786
7291.82 829
7292.63 728
7293.43 746
7294.24 760
7295.05 788
7295.85 827
7296.66 823
7297.46 734
7298.27 714
7299.08 738
7299.88 782
7300.69 796
7301.49 768
7302.30 787
7303.11 872
7303.91 863
7304.72 849
7305.53 870
7306.33 803
7307.14 849
7307.95 832
7308.75 795
7309.56 786
7310.37 837
7311.17 825
7311.98 803
7312.79 754
7313.59 790
7314.40 745
7315.21 780
7316.02 796
7316.82 788
7317.63 830
7318.44 763
7319.24 840
7320.05 845
7320.86 762
7321.67 860
7322.47 939
7323.28 883
7324.09 859
7324.90 839
7325.70 874
7326.51 832
7327.32 837
7328.13 830
7328.94 832
7329.74 786
7330.55 837
7331.36 806
7332.17 703
7332.98 717
7333.78 739
7334.59 816
7335.40 777
7336.21 782
7337.02 768
7337.82 777
7338.63 841
7339.44 861
7340.25 803
7341.06 776
7341.87 864
7342.68 805
7343.48 760
7344.29 808
7345.10 780
7345.91 824
7346.72 837
7347.53 833
7348.34 785
7349.15 788
7349.95 809
7350.76 768
7351.57 766
7352.38 785
7353.19 682
7354.00 766
7354.81 783
7355.62 749
7356.43 714
7357.24 708
7358.05 769
7358.86 787
7359.67 750
7360.48 712
7361.29 724
7362.09 774
7362.90 786
7363.71 732
7364.52 793
7365.33 696
7366.14 737
7366.95 755
7367.76 790
7368.57 786
7369.38 737
7370.19 737
7371.00 747
7371.81 815
7372.62 812
7373.43 750
7374.25 717
7375.06 745
7375.87 819
7376.68 799
7377.49 714
7378.30 690
7379.11 719
7379.92 729
7380.73 702
7381.54 693
7382.35 751
7383.16 765
7383.97 764
7384.78 757
7385.59 736
7386.41 749
7387.22 661
7388.03 743
7388.84 780
7389.65 728
7390.46 808
7391.27 777
7392.08 796
7392.89 792
7393.71 775
7394.52 794
7395.33 740
7396.14 766
7396.95 749
7397.76 718
7398.58 733
7399.39 718
7400.20 752
7401.01 758
7401.82 724
7402.63 796
7403.45 843
7404.26 840
7405.07 836
7405.88 741
7406.69 807
7407.51 854
7408.32 796
7409.13 751
7409.94 762
7410.76 783
7411.57 744
7412.38 737
7413.19 772
7414.01 799
7414.82 772
7415.63 757
7416.44 665
7417.26 707
7418.07 752
7418.88 776
7419.69 738
7420.51 747
7421.32 717
7422.13 651
7422.95 699
7423.76 712
7424.57 722
7425.39 812
7426.20 746
7427.01 738
7427.83 766
7428.64 741
7429.45 780
7430.27 821
7431.08 743
7431.89 691
7432.71 633
7433.52 702
7434.33 754
7435.15 695
7435.96 702
7436.77 728
7437.59 666
7438.40 684
7439.22 749
7440.03 721
7440.84 685
7441.66 661
7442.47 663
7443.29 720
7444.10 761
7444.91 796
7445.73 755
7446.54 712
7447.36 685
7448.17 689
7448.99 771
7449.80 747
7450.62 690
7451.43 762
7452.24 749
7453.06 692
7453.87 644
7454.69 706
7455.50 716
7456.32 663
7457.13 729
7457.95 713
7458.76 711
7459.58 704
7460.39 764
7461.21 823
7462.02 823
7462.84 778
7463.65 756
7464.47 760
7465.28 843
7466.10 796
7466.92 731
7467.73 768
7468.55 724
7469.36 735
7470.18 834
7470.99 761
7471.81 721
7472.62 798
7473.44 819
7474.26 746
7475.07 729
7475.89 760
7476.70 790
7477.52 687
7478.34 777
7479.15 705
7479.97 772
7480.78 727
7481.60 793
7482.42 820
7483.23 750
7484.05 696
7484.87 797
7485.68 678
7486.50 695
7487.32 818
7488.13 789
7488.95 704
7489.76 775
7490.58 763
7491.40 717
7492.22 742
7493.03 769
7493.85 734
7494.67 700
7495.48 743
7496.30 782
7497.12 781
7497.93 773
7498.75 696
7499.57 781
7500.39 788
7501.20 747
7502.02 735
7502.84 786
7503.66 775
7504.47 796
7505.29 787
7506.11 791
7506.93 736
7507.74 737
7508.56 703
7509.38 754
7510.20 793
7511.01 782
7511.83 788
7512.65 769
7513.47 718
7514.29 690
7515.10 779
7515.92 744
7516.74 726
7517.56 754
7518.38 742
7519.19 736
7520.01 681
7520.83 686
7521.65 728
7522.47 774
7523.29 751
7524.11 747
7524.92 708
7525.74 769
7526.56 795
7527.38 701
7528.20 711
7529.02 763
7529.84 727
7530.66 762
7531.47 762
7532.29 700
7533.11 698
7533.93 769
7534.75 720
7535.57 726
7536.39 730
7537.21 758
7538.03 755
7538.85 725
7539.67 733
7540.49 824
7541.31 783
7542.12 721
7542.94 715
7543.76 730
7544.58 744
7545.40 808
7546.22 768
7547.04 772
7547.86 814
7548.68 785
7549.50 784
7550.32 713
7551.14 678
7551.96 764
7552.78 729
7553.60 737
7554.42 766
7555.24 746
7556.06 741
7556.88 725
7557.70 728
7558.52 724
7559.35 786
7560.17 767
7560.99 731
7561.81 721
7562.63 808
7563.45 785
7564.27 805
7565.09 801
7565.91 812
7566.73 717
7567.55 802
7568.37 709
7569.19 766
7570.02 726
7570.84 780
7571.66 807
7572.48 684
7573.30 667
7574.12 704
7574.94 731
7575.76 694
7576.59 735
7577.41 694
7578.23 795
7579.05 762
7579.87 794
7580.69 763
7581.51 734
7582.34 740
7583.16 705
7583.98 730
7584.80 778
7585.62 703
7586.45 729
7587.27 691
7588.09 762
7588.91 786
7589.73 777
7590.56 770
7591.38 752
7592.20 848
7593.02 784
7593.85 800
7594.67 820
7595.49 843
7596.31 837
7597.14 738
7597.96 747
7598.78 853
7599.60 782
7600.43 754
7601.25 829
7602.07 761
7602.89 839
7603.72 859
7604.54 925
7605.36 857
7606.19 879
7607.01 985
7607.83 934
7608.66 979
7609.48 982
7610.30 898
7611.12 890
7611.95 907
7612.77 985
7613.59 904
7614.42 898
7615.24 845
7616.07 809
7616.89 835
7617.71 842
7618.54 800
7619.36 813
7620.18 885
7621.01 861
7621.83 903
7622.66 877
7623.48 843
7624.30 861
7625.13 894
7625.95 935
7626.78 895
7627.60 861
7628.42 912
7629.25 928
7630.07 1003
7630.90 1065
7631.72 1026
7632.55 1084
7633.37 1084
7634.19 1075
7635.02 1110
7635.84 1133
7636.67 1037
7637.49 1017
7638.32 1006
7639.14 992
7639.97 987
7640.79 891
7641.62 807
7642.44 801
7643.27 774
7644.09 795
7644.92 830
7645.74 839
7646.57 826
7647.39 761
7648.22 768
7649.04 781
7649.87 821
7650.70 793
7651.52 779
7652.35 839
7653.17 829
7654.00 851
7654.82 794
7655.65 724
7656.47 797
7657.30 816
7658.13 777
7658.95 730
7659.78 795
7660.60 843
7661.43 848
7662.26 825
7663.08 728
7663.91 768
7664.73 745
7665.56 769
7666.39 733
7667.21 736
7668.04 772
7668.87 839
7669.69 864
7670.52 762
7671.35 812
7672.17 858
7673.00 860
7673.83 840
7674.65 902
7675.48 847
7676.31 823
7677.13 876
7677.96 733
7678.79 745
7679.61 796
7680.44 737
7681.27 758
7682.09 743
7682.92 656
7683.75 729
7684.58 816
7685.40 818
7686.23 761
7687.06 717
7687.89 763
7688.71 823
7689.54 760
7690.37 787
7691.20 758
7692.02 773
7692.85 759
7693.68 802
7694.51 752
7695.33 806
7696.16 786
7696.99 806
7697.82 772
7698.65 803
7699.47 863
7700.30 831
7701.13 780
7701.96 884
7702.79 787
7703.62 793
7704.44 821
7705.27 826
7706.10 810
7706.93 798
7707.76 809
7708.59 796
7709.41 742
7710.24 724
7711.07 763
7711.90 800
7712.73 750
7713.56 723
7714.39 745
7715.22 759
7716.05 817
7716.87 759
7717.70 734
7718.53 700
7719.36 815
7720.19 733
7721.02 761
7721.85 747
7722.68 735
7723.51 719
7724.34 689
7725.17 675
7726.00 761
7726.83 787
7727.66 699
7728.48 761
7729.31 730
7730.14 711
7730.97 766
7731.80 797
7732.63 741
7733.46 745
7734.29 739
7735.12 699
7735.95 683
7736.78 651
7737.61 652
7738.44 679
7739.27 735
7740.10 695
7740.93 704
7741.77 729
7742.60 772
7743.43 730
7744.26 694
7745.09 692
7745.92 734
7746.75 815
7747.58 753
7748.41 808
7749.24 840
7750.07 870
7750.90 860
7751.73 897
7752.56 851
7753.39 776
7754.23 828
7755.06 769
7755.89 750
7756.72 779
7757.55 722
7758.38 697
7759.21 781
7760.04 752
7760.88 770
7761.71 742
7762.54 685
7763.37 724
7764.20 685
7765.03 714
7765.86 735
7766.70 764
7767.53 701
7768.36 736
7769.19 697
7770.02 754
7770.86 700
7771.69 668
7772.52 689
7773.35 690
7774.18 643
7775.02 616
7775.85 683
7776.68 665
7777.51 690
7778.34 684
7779.18 660
7780.01 732
7780.84 676
7781.67 689
7782.51 741
7783.34 734
7784.17 746
7785.00 707
7785.84 721
7786.67 751
7787.50 792
7788.34 825
7789.17 689
7790.00 703
7790.83 672
7791.67 690
7792.50 739
7793.33 736
7794.17 751
7795.00 681
7795.83 711
7796.67 779
7797.50 710
7798.33 691
7799.17 733
7800.00 723
7800.83 696
7801.67 712
7802.50 711
7803.33 649
7804.17 644
7805.00 662
7805.84 665
7806.67 736
7807.50 644
7808.34 698
7809.17 698
7810.01 702
7810.84 738
7811.67 723
7812.51 659
7813.34 722
7814.18 740
7815.01 705
7815.84 692
7816.68 690
7817.51 675
7818.35 700
7819.18 698
7820.02 727
7820.85 659
7821.69 733
7822.52 655
7823.36 627
7824.19 686
7825.03 659
7825.86 638
7826.69 670
7827.53 708
7828.36 697
7829.20 693
7830.03 672
7830.87 680
7831.71 722
7832.54 669
7833.38 678
7834.21 659
7835.05 726
7835.88 714
7836.72 680
7837.55 674
7838.39 669
7839.22 592
7840.06 654
7840.90 638
7841.73 754
7842.57 773
7843.40 719
7844.24 686
7845.07 692
7845.91 688
7846.75 702
7847.58 674
7848.42 672
7849.25 677
7850.09 694
7850.93 719
7851.76 670
7852.60 637
7853.44 724
7854.27 701
7855.11 666
7855.94 684
7856.78 661
7857.62 734
7858.45 764
7859.29 764
7860.13 751
7860.96 720
7861.80 772
7862.64 823
7863.47 737
7864.31 701
7865.15 731
7865.99 705
7866.82 700
7867.66 693
7868.50 713
7869.33 739
7870.17 683
7871.01 678
7871.85 678
7872.68 726
7873.52 676
7874.36 681
7875.20 694
7876.03 637
7876.87 641
7877.71 674
7878.55 675
7879.38 661
7880.22 689
7881.06 739
7881.90 627
7882.74 707
7883.57 651
7884.41 614
7885.25 668
7886.09 671
7886.93 674
7887.76 629
7888.60 628
7889.44 669
7890.28 696
7891.12 693
7891.96 702
7892.79 657
7893.63 619
7894.47 676
7895.31 651
7896.15 616
7896.99 610
7897.83 593
7898.66 678
7899.50 689
7900.34 683
7901.18 614
7902.02 634
7902.86 680
7903.70 694
7904.54 633
7905.38 717
7906.21 705
7907.05 672
7907.89 630
7908.73 613
7909.57 673
7910.41 652
7911.25 650
7912.09 591
7912.93 627
7913.77 649
7914.61 617
7915.45 642
7916.29 593
7917.13 657
7917.97 642
7918.81 629
7919.65 696
7920.49 689
7921.33 632
7922.17 660
7923.01 604
7923.85 556
7924.69 584
7925.53 627
7926.37 630
7927.21 627
7928.05 656
7928.89 674
7929.73 613
7930.57 595
7931.41 613
7932.25 658
7933.09 644
7933.93 550
7934.77 590
7935.61 602
7936.45 594
7937.29 625
7938.14 650
7938.98 674
7939.82 592
7940.66 573
7941.50 655
7942.34 597
7943.18 620
7944.02 633
7944.86 635
7945.70 646
7946.55 687
7947.39 699
7948.23 690
7949.07 597
7949.91 628
7950.75 607
7951.59 624
7952.44 606
7953.28 680
7954.12 660
7954.96 612
7955.80 649
7956.65 663
7957.49 648
7958.33 739
7959.17 686
7960.01 615
7960.86 580
7961.70 635
7962.54 593
7963.38 633
7964.22 638
7965.07 635
7965.91 653
7966.75 617
7967.59 581
7968.44 650
7969.28 631
7970.12 585
7970.96 628
7971.81 528
7972.65 540
7973.49 551
7974.33 625
7975.18 591
7976.02 601
7976.86 644
7977.71 579
7978.55 613
7979.39 649
7980.23 589
7981.08 565
7981.92 615
7982.76 700
7983.61 628
7984.45 599
7985.29 581
7986.14 640
7986.98 669
7987.82 697
7988.67 622
7989.51 662
7990.36 654
7991.20 550
7992.04 555
7992.89 600
7993.73 620
7994.57 631
7995.42 599
7996.26 584
7997.11 575
7997.95 608
7998.79 671
7999.64 635
8000.48 584
8001.33 605
8002.17 572
8003.01 565
8003.86 579
8004.70 543
8005.55 601
8006.39 592
8007.24 622
8008.08 681
8008.93 590
8009.77 572
8010.62 620
8011.46 604
8012.30 597
8013.15 613
8013.99 566
8014.84 571
8015.68 545
8016.53 551
8017.37 580
8018.22 643
8019.06 592
8019.91 524
8020.76 623
8021.60 626
8022.45 634
8023.29 610
8024.14 585
8024.98 593
8025.83 552
8026.67 525
8027.52 589
8028.36 538
8029.21 477
8030.06 539
8030.90 570
8031.75 643
8032.59 634
8033.44 539
8034.28 581
8035.13 630
8035.98 614
8036.82 574
8037.67 572
8038.52 661
8039.36 598
8040.21 549
8041.05 570
8041.90 565
8042.75 643
8043.59 611
8044.44 509
8045.29 507
8046.13 553
8046.98 560
8047.83 533
8048.67 568
8049.52 569
8050.37 536
8051.21 576
8052.06 617
8052.91 596
8053.75 615
8054.60 574
8055.45 584
8056.30 599
8057.14 515
8057.99 571
8058.84 615
8059.68 557
8060.53 530
8061.38 531
8062.23 594
8063.07 582
8063.92 561
8064.77 565
8065.62 569
8066.46 589
8067.31 618
8068.16 576
8069.01 592
8069.85 611
8070.70 583
8071.55 532
8072.40 573
8073.25 606
8074.09 633
8074.94 640
8075.79 595
8076.64 570
8077.49 563
8078.34 521
8079.18 539
8080.03 581
8080.88 559
8081.73 574
8082.58 573
8083.43 554
8084.27 623
8085.12 596
8085.97 597
8086.82 556
8087.67 500
8088.52 545
8089.37 560
8090.22 547
8091.06 558
8091.91 540
8092.76 615
8093.61 600
8094.46 596
8095.31 560
8096.16 551
8097.01 550
8097.86 581
8098.71 541
8099.56 609
8100.41 560
8101.26 592
8102.11 595
8102.95 582
8103.80 546
8104.65 514
8105.50 506
8106.35 569
8107.20 559
8108.05 516
8108.90 623
8109.75 612
8110.60 594
8111.45 565
8112.30 512
8113.15 578
8114.00 533
8114.85 589
8115.70 554
8116.55 491
8117.40 563
8118.25 525
8119.10 536
8119.96 577
8120.81 565
8121.66 566
8122.51 594
8123.36 594
8124.21 579
8125.06 608
8125.91 527
8126.76 529
8127.61 600
8128.46 635
8129.31 638
8130.16 558
8131.02 582
8131.87 544
8132.72 524
8133.57 549
8134.42 587
8135.27 618
8136.12 537
8136.97 544
8137.83 648
8138.68 589
8139.53 584
8140.38 614
8141.23 610
8142.08 676
8142.93 628
8143.79 631
8144.64 633
8145.49 644
8146.34 593
8147.19 611
8148.05 554
8148.90 618
8149.75 658
8150.60 692
8151.45 619
8152.31 668
8153.16 661
8154.01 642
8154.86 659
8155.71 614
8156.57 655
8157.42 680
8158.27 686
8159.12 623
8159.98 632
8160.83 659
8161.68 610
8162.54 581
8163.39 580
8164.24 565
8165.09 600
8165.95 604
8166.80 574
8167.65 580
8168.51 584
8169.36 707
8170.21 591
8171.06 562
8171.92 540
8172.77 620
8173.62 602
8174.48 508
8175.33 566
8176.18 587
8177.04 628
8177.89 574
8178.74 556
8179.60 541
8180.45 572
8181.31 587
8182.16 589
8183.01 590
8183.87 621
8184.72 585
8185.57 609
8186.43 606
8187.28 566
8188.14 510
8188.99 510
8189.84 580
8190.70 562
8191.55 601
8192.41 579
8193.26 598
8194.12 657
8194.97 598
8195.83 581
8196.68 625
8197.53 555
8198.39 554
8199.24 568
8200.10 564
8200.95 556
8201.81 599
8202.66 553
8203.52 536
8204.37 554
8205.23 521
8206.08 582
8206.94 570
8207.79 619
8208.65 527
8209.50 525
8210.36 557
8211.21 579
8212.07 598
8212.92 568
8213.78 531
8214.63 543
8215.49 571
8216.34 631
8217.20 596
8218.06 587
8218.91 566
8219.77 588
8220.62 593
8221.48 590
8222.33 520
8223.19 548
8224.05 593
8224.90 580
8225.76 533
8226.61 549
8227.47 559
8228.33 582
8229.18 555
8230.04 474
8230.90 506
8231.75 540
8232.61 507
8233.46 562
8234.32 544
8235.18 536
8236.03 589
8236.89 622
8237.75 580
8238.60 573
8239.46 562
8240.32 584
8241.17 615
8242.03 554
8242.89 615
8243.74 642
8244.60 617
8245.46 575
8246.32 569
8247.17 476
8248.03 497
8248.89 499
8249.74 495
8250.60 517
8251.46 567
8252.32 567
8253.17 574
8254.03 547
8254.89 577
8255.75 537
8256.60 513
8257.46 528
8258.32 517
8259.18 555
8260.04 514
8260.89 596
8261.75 584
8262.61 579
8263.47 604
8264.32 550
8265.18 584
8266.04 593
8266.90 551
8267.76 527
8268.62 543
8269.47 554
8270.33 626
8271.19 552
8272.05 582
8272.91 569
8273.77 600
8274.62 611
8275.48 606
8276.34 541
8277.20 529
8278.06 564
8278.92 529
8279.78 562
8280.64 518
8281.49 588
8282.35 526
8283.21 553
8284.07 555
8284.93 526
8285.79 558
8286.65 560
8287.51 557
8288.37 544
8289.23 539
8290.09 612
8290.95 565
8291.80 556
8292.66 549
8293.52 606
8294.38 581
8295.24 531
8296.10 541
8296.96 574
8297.82 569
8298.68 511
8299.54 532
8300.40 551
8301.26 559
8302.12 599
8302.98 573
8303.84 575
8304.70 579
8305.56 597
8306.42 634
8307.28 614
8308.14 575
8309.00 606
8309.86 586
8310.72 561
8311.58 549
8312.44 568
8313.31 588
8314.17 581
8315.03 521
8315.89 544
8316.75 600
8317.61 573
8318.47 532
8319.33 595
8320.19 610
8321.05 596
8321.91 626
8322.77 588
8323.64 595
8324.50 524
8325.36 636
8326.22 566
8327.08 548
8327.94 615
8328.80 552
8329.66 578
8330.53 543
8331.39 555
8332.25 620
8333.11 639
8333.97 602
8334.83 591
8335.70 577
8336.56 632
8337.42 538
8338.28 550
8339.14 538
8340.00 554
8340.87 538
8341.73 561
8342.59 523
8343.45 540
8344.32 539
8345.18 571
8346.04 581
8346.90 528
8347.76 516
8348.63 514
8349.49 580
8350.35 569
8351.21 574
8352.08 591
8352.94 556
8353.80 538
8354.66 527
8355.53 524
8356.39 543
8357.25 524
8358.12 605
8358.98 576
8359.84 582
8360.71 570
8361.57 535
8362.43 489
8363.29 467
8364.16 590
8365.02 534
8365.88 559
8366.75 532
8367.61 534
8368.47 547
8369.34 534
8370.20 520
8371.06 504
8371.93 535
8372.79 515
8373.66 595
8374.52 557
8375.38 543
8376.25 580
8377.11 517
8377.97 622
8378.84 539
8379.70 556
8380.57 578
8381.43 570
8382.30 537
8383.16 528
8384.02 526
8384.89 551
8385.75 562
8386.62 564
8387.48 530
8388.35 534
8389.21 560
8390.07 579
8390.94 552
8391.80 575
8392.67 517
8393.53 518
8394.40 541
8395.26 555
8396.13 550
8396.99 564
8397.86 507
8398.72 536
8399.59 499
8400.45 582
8401.32 607
8402.18 656
8403.05 567
8403.91 577
8404.78 552
8405.64 544
8406.51 563
8407.37 500
8408.24 605
8409.11 591
8409.97 624
8410.84 567
8411.70 519
8412.57 527
8413.43 527
8414.30 527
8415.17 540
8416.03 570
8416.90 510
8417.76 553
8418.63 573
8419.50 540
8420.36 531
8421.23 584
8422.09 563
8422.96 580
8423.83 523
8424.69 550
8425.56 531
8426.43 500
8427.29 530
8428.16 613
8429.02 602
8429.89 586
8430.76 569
8431.62 556
8432.49 574
8433.36 530
8434.23 588
8435.09 596
8435.96 645
8436.83 576
8437.69 537
8438.56 594
8439.43 615
8440.29 620
8441.16 599
8442.03 576
8442.90 607
8443.76 617
8444.63 659
8445.50 588
8446.37 600
8447.23 614
8448.10 651
8448.97 578
8449.84 642
8450.70 603
8451.57 545
8452.44 556
8453.31 651
8454.17 675
8455.04 682
8455.91 711
8456.78 733
8457.65 735
8458.51 678
8459.38 710
8460.25 853
8461.12 764
8461.99 765
8462.86 685
8463.72 699
8464.59 767
8465.46 767
8466.33 706
8467.20 680
8468.07 738
8468.93 699
8469.80 720
8470.67 700
8471.54 744
8472.41 806
8473.28 837
8474.15 795
8475.02 837
8475.89 825
8476.75 793
8477.62 708
8478.49 706
8479.36 664
8480.23 708
8481.10 676
8481.97 685
8482.84 663
8483.71 628
8484.58 629
8485.45 646
8486.32 616
8487.19 544
8488.06 554
8488.92 531
8489.79 593
8490.66 634
8491.53 629
8492.40 596
8493.27 600
8494.14 611
8495.01 604
8495.88 578
8496.75 587
8497.62 615
8498.49 597
8499.36 628
8500.23 589
8501.10 614
8501.97 625
8502.85 682
8503.72 646
8504.59 544
8505.46 568
8506.33 571
8507.20 560
8508.07 620
8508.94 646
8509.81 588
8510.68 638
8511.55 644
8512.42 612
8513.29 599
8514.16 616
8515.03 641
8515.91 672
8516.78 680
8517.65 672
8518.52 630
8519.39 530
8520.26 580
8521.13 540
8522.00 584
8522.88 614
8523.75 577
8524.62 555
8525.49 609
8526.36 667
8527.23 623
8528.10 600
8528.98 693
8529.85 624
8530.72 615
8531.59 626
8532.46 656
8533.34 675
8534.21 654
8535.08 618
8535.95 664
8536.82 666
8537.70 617
8538.57 592
8539.44 616
8540.31 657
8541.18 609
8542.06 651
8542.93 631
8543.80 584
8544.67 610
8545.55 629
8546.42 626
8547.29 604
8548.17 555
8549.04 587
8549.91 600
8550.78 643
8551.66 605
8552.53 622
8553.40 687
8554.28 677
8555.15 714
8556.02 761
8556.89 824
8557.77 791
8558.64 785
8559.51 769
8560.39 738
8561.26 706
8562.13 694
8563.01 656
8563.88 662
8564.75 629
8565.63 627
8566.50 610
8567.38 601
8568.25 600
8569.12 581
8570.00 587
8570.87 601
8571.74 597
8572.62 626
8573.49 622
8574.37 639
8575.24 578
8576.11 578
8576.99 540
8577.86 510
8578.74 567
8579.61 587
8580.49 526
8581.36 577
8582.23 568
8583.11 575
8583.98 589
8584.86 516
8585.73 572
8586.61 553
8587.48 528
8588.36 527
8589.23 519
8590.11 491
8590.98 553
8591.86 550
8592.73 536
8593.61 580
8594.48 599
8595.36 569
8596.23 560
8597.11 593
8597.98 592
8598.86 596
8599.73 591
8600.61 607
8601.48 560
8602.36 490
8603.23 530
8604.11 520
8604.99 477
8605.86 533
8606.74 513
8607.61 516
8608.49 524
8609.36 591
8610.24 539
8611.12 499
8611.99 468
8612.87 542
8613.74 577
8614.62 549
8615.50 547
8616.37 518
8617.25 613
8618.12 537
8619.00 542
8619.88 516
8620.75 530
8621.63 492
8622.51 527
8623.38 521
8624.26 568
8625.14 553
8626.01 548
8626.89 571
8627.77 503
8628.64 482
8629.52 489
8630.40 551
8631.27 505
8632.15 574
8633.03 580
8633.90 568
8634.78 533
8635.66 523
8636.54 528
8637.41 537
8638.29 516
8639.17 566
8640.05 544
8640.92 520
8641.80 468
8642.68 534
8643.55 546
8644.43 566
8645.31 542
8646.19 526
8647.07 474
8647.94 494
8648.82 519
8649.70 490
8650.58 613
8651.45 564
8652.33 546
8653.21 488
8654.09 505
8654.97 497
8655.85 514
8656.72 502
8657.60 505
8658.48 569
8659.36 519
8660.24 496
8661.12 532
8661.99 477
8662.87 537
8663.75 512
8664.63 532
8665.51 557
8666.39 538
8667.27 534
8668.14 512
8669.02 543
8669.90 511
8670.78 482
8671.66 533
8672.54 510
8673.42 553
8674.30 520
8675.18 524
8676.06 525
8676.94 519
8677.81 483
8678.69 472
8679.57 516
8680.45 523
8681.33 529
8682.21 529
8683.09 501
8683.97 523
8684.85 502
8685.73 482
8686.61 503
8687.49 524
8688.37 522
8689.25 494
8690.13 483
8691.01 503
8691.89 544
8692.77 507
8693.65 507
8694.53 504
8695.41 523
8696.29 455
8697.17 474
8698.05 493
8698.93 532
8699.81 455
8700.69 482
8701.57 454
8702.45 538
8703.33 502
8704.21 535
8705.09 473
8705.98 478
8706.86 541
8707.74 528
8708.62 508
8709.50 509
8710.38 475
8711.26 495
8712.14 455
8713.02 499
8713.90 536
8714.79 541
8715.67 494
8716.55 475
8717.43 470
8718.31 466
8719.19 502
8720.07 519
8720.95 502
8721.84 471
8722.72 473
8723.60 511
8724.48 517
8725.36 515
8726.24 501
8727.13 459
8728.01 499
8728.89 546
8729.77 560
8730.65 566
8731.54 572
8732.42 560
8733.30 519
8734.18 537
8735.06 513
8735.95 528
8736.83 600
8737.71 496
8738.59 531
8739.48 490
8740.36 489
8741.24 485
8742.12 467
8743.01 479
8743.89 435
8744.77 489
8745.65 507
8746.54 502
8747.42 531
8748.30 538
8749.19 519
8750.07 527
8750.95 510
8751.83 464
8752.72 439
8753.60 524
8754.48 559
8755.37 488
8756.25 513
8757.13 533
8758.02 540
8758.90 536
8759.78 568
8760.67 561
8761.55 519
8762.43 563
8763.32 556
8764.20 555
8765.09 610
8765.97 607
8766.85 598
8767.74 535
8768.62 476
8769.51 470
8770.39 471
8771.27 559
8772.16 479
8773.04 519
8773.93 505
8774.81 538
8775.69 541
8776.58 492
8777.46 520
8778.35 528
8779.23 490
8780.12 469
8781.00 524
8781.89 502
8782.77 480
8783.65 469
8784.54 505
8785.42 461
8786.31 471
8787.19 529
8788.08 518
8788.96 492
8789.85 467
8790.73 500
8791.62 523
8792.50 518
8793.39 527
8794.27 474
8795.16 533
8796.04 547
8796.93 506
8797.82 547
8798.70 504
8799.59 511
8800.47 540
8801.36 486
8802.24 535
8803.13 513
8804.01 478
8804.90 483
8805.79 457
8806.67 486
8807.56 534
8808.44 505
8809.33 470
8810.22 470
8811.10 520
8811.99 528
8812.87 492
8813.76 485
8814.65 487
8815.53 453
8816.42 453
8817.30 435
8818.19 432
8819.08 489
8819.96 467
8820.85 479
8821.74 500
8822.62 480
8823.51 486
8824.40 538
8825.28 525
8826.17 495
8827.06 446
8827.94 464
8828.83 499
8829.72 524
8830.61 481
8831.49 460
8832.38 464
8833.27 451
8834.15 506
8835.04 461
8835.93 474
8836.82 444
8837.70 459
8838.59 505
8839.48 465
8840.37 410
8841.25 429
8842.14 492
8843.03 441
8843.92 477
8844.80 424
8845.69 461
8846.58 508
8847.47 467
8848.36 434
8849.24 466
8850.13 482
8851.02 468
8851.91 471
8852.80 458
8853.68 447
8854.57 462
8855.46 427
8856.35 416
8857.24 473
8858.13 434
8859.01 540
8859.90 542
8860.79 490
8861.68 454
8862.57 441
8863.46 460
8864.35 410
8865.23 436
8866.12 450
8867.01 475
8867.90 432
8868.79 470
8869.68 464
8870.57 434
8871.46 439
8872.35 449
8873.24 430
8874.12 434
8875.01 435
8875.90 489
8876.79 434
8877.68 456
8878.57 475
8879.46 432
8880.35 425
8881.24 463
8882.13 488
8883.02 470
8883.91 467
8884.80 462
8885.69 468
8886.58 470
8887.47 445
8888.36 417
8889.25 462
8890.14 448
8891.03 441
8891.92 453
8892.81 451
8893.70 469
8894.59 451
8895.48 488
8896.37 457
8897.26 448
8898.15 437
8899.04 482
8899.93 476
8900.82 479
8901.71 447
8902.60 472
8903.49 451
8904.38 457
8905.28 427
8906.17 438
8907.06 456
8907.95 463
8908.84 493
8909.73 427
8910.62 450
8911.51 471
8912.40 498
8913.29 490
8914.19 463
8915.08 446
8915.97 447
8916.86 462
8917.75 433
8918.64 420
8919.53 443
8920.43 497
8921.32 500
8922.21 486
8923.10 454
8923.99 473
8924.88 435
8925.78 465
8926.67 459
8927.56 481
8928.45 467
8929.34 451
8930.24 448
8931.13 434
8932.02 441
8932.91 461
8933.80 434
8934.70 448
8935.59 458
8936.48 466
8937.37 459
8938.27 408
8939.16 450
8940.05 418
8940.94 463
8941.84 474
8942.73 517
8943.62 423
8944.51 414
8945.41 414
8946.30 459
8947.19 467
8948.09 422
8948.98 459
8949.87 504
8950.77 466
8951.66 413
8952.55 441
8953.44 452
8954.34 448
8955.23 406
8956.12 468
8957.02 454
8957.91 468
8958.80 490
8959.70 459
8960.59 434
8961.49 482
8962.38 479
8963.27 478
8964.17 460
8965.06 478
8965.95 457
8966.85 447
8967.74 449
8968.64 440
8969.53 467
8970.42 410
8971.32 411
8972.21 377
8973.11 448
8974.00 423
8974.90 448
8975.79 468
8976.68 482
8977.58 459
8978.47 459
8979.37 494
8980.26 409
8981.16 402
8982.05 427
8982.95 448
8983.84 464
8984.74 470
8985.63 428
8986.52 471
8987.42 470
8988.31 458
8989.21 430
8990.10 466
8991.00 438
8991.89 418
8992.79 439
8993.69 450
8994.58 435
8995.48 381
8996.37 419
8997.27 420
8998.16 410
8999.06 399
8999.95 448
9000.85 490
9001.74 474
9002.64 415
9003.54 456
9004.43 541
9005.33 450
9006.22 430
9007.12 397
9008.01 489
9008.91 459
9009.81 400
9010.70 420
9011.60 435
9012.50 432
9013.39 380
9014.29 346
9015.18 394
9016.08 449
9016.98 460
9017.87 414
9018.77 414
9019.67 464
9020.56 434
9021.46 427
9022.36 394
9023.25 425
9024.15 431
9025.05 436
9025.94 447
9026.84 419
9027.74 446
9028.63 461
9029.53 388
9030.43 422
9031.32 421
9032.22 437
9033.12 410
9034.02 403
9034.91 381
9035.81 423
9036.71 450
9037.61 480
9038.50 451
9039.40 427
9040.30 431
9041.20 397
9042.09 384
9042.99 397
9043.89 434
9044.79 421
9045.68 405
9046.58 443
9047.48 450
9048.38 417
9049.28 402
9050.17 393
9051.07 447
9051.97 432
9052.87 425
9053.77 441
9054.66 413
9055.56 417
9056.46 435
9057.36 451
9058.26 458
9059.16 442
9060.06 460
9060.95 454
9061.85 476
9062.75 469
9063.65 445
9064.55 444
9065.45 434
9066.35 392
9067.25 401
9068.14 454
9069.04 450
9069.94 380
9070.84 414
9071.74 376
9072.64 440
9073.54 457
9074.44 436
9075.34 448
9076.24 443
9077.14 467
9078.04 404
9078.93 420
9079.83 430
9080.73 419
9081.63 378
9082.53 440
9083.43 404
9084.33 378
9085.23 402
9086.13 450
9087.03 403
9087.93 443
9088.83 382
9089.73 429
9090.63 440
9091.53 426
9092.43 405
9093.33 381
9094.23 501
9095.13 443
9096.03 436
9096.93 439
9097.83 416
9098.73 416
9099.63 445
9100.54 437
9101.44 471
9102.34 427
9103.24 412
9104.14 416
9105.04 408
9105.94 401
9106.84 404
9107.74 426
9108.64 433
9109.54 486
9110.44 439
9111.35 443
9112.25 452
9113.15 433
9114.05 412
9114.95 415
9115.85 421
9116.75 421
9117.65 421
9118.56 364
9119.46 415
9120.36 419
9121.26 440
9122.16 396
9123.06 391
9123.97 392
9124.87 409
9125.77 407
9126.67 377
9127.57 374
9128.47 410
9129.38 386
9130.28 437
9131.18 399
9132.08 405
9132.98 454
9133.89 401
9134.79 424
9135.69 375
9136.59 426
9137.50 394
9138.40 410
9139.30 423
9140.20 438
9141.11 358
9142.01 403
9142.91 383
9143.81 402
9144.72 431
9145.62 418
9146.52 424
9147.42 389
9148.33 440
9149.23 404
9150.13 425
9151.04 367
9151.94 403
9152.84 372
9153.75 410
9154.65 418
9155.55 405
9156.46 380
9157.36 416
9158.26 446
9159.17 483
9160.07 456
9160.97 368
9161.88 415
9162.78 402
9163.68 417
9164.59 407
9165.49 453
9166.40 439
9167.30 431
9168.20 396
9169.11 399
9170.01 381
9170.92 406
9171.82 402
9172.72 403
9173.63 431
9174.53 409
9175.44 403
9176.34 365
9177.24 410
9178.15 445
9179.05 394
9179.96 380
9180.86 404
9181.77 446
9182.67 423
9183.58 389
9184.48 436
9185.39 446
9186.29 393
9187.20 390
9188.10 391
9189.01 426
9189.91 402
9190.82 372
9191.72 400
9192.63 393
9193.53 379
9194.44 424
9195.34 421
9196.25 384
9197.15 385
9198.06 448
9198.96 407
9199.87 432
9200.77 444
9201.68 448
9202.58 434
9203.49 407
9204.40 417
9205.30 441
9206.21 460
9207.11 465
9208.02 416
9208.92 380
9209.83 449
9210.74 426
9211.64 404
9212.55 420
9213.45 398
9214.36 377
9215.27 411
9216.17 495
9217.08 385
9217.99 387
9218.89 365
9219.80 371
9220.71 412
9221.61 418
9222.52 426
9223.43 408
9224.33 424
9225.24 421
9226.15 401
9227.05 391
9227.96 420
9228.87 388
9229.77 346
9230.68 407
9231.59 420
9232.49 409
9233.40 405
9234.31 389
9235.22 385
9236.12 383
9237.03 457
9237.94 368
9238.84 429
9239.75 423
9240.66 416
9241.57 399
9242.47 398
9243.38 426
9244.29 460
9245.20 456
9246.11 409
9247.01 401
9247.92 399
9248.83 396
9249.74 413
9250.64 370
9251.55 397
9252.46 420
9253.37 396
9254.28 424
9255.19 393
9256.09 419
9257.00 444
9257.91 385
9258.82 380
9259.73 404
9260.64 405
9261.54 361
9262.45 401
9263.36 388
9264.27 408
9265.18 422
9266.09 404
9267.00 401
9267.90 418
9268.81 404
9269.72 372
9270.63 388
9271.54 387
9272.45 396
9273.36 382
9274.27 367
9275.18 415
9276.09 395
9277.00 364
9277.90 443
9278.81 386
9279.72 396
9280.63 403
9281.54 413
9282.45 405
9283.36 397
9284.27 377
9285.18 383
9286.09 417
9287.00 362
9287.91 364
9288.82 405
9289.73 400
9290.64 402
9291.55 396
9292.46 423
9293.37 395
9294.28 377
9295.19 423
9296.10 386
9297.01 432
9297.92 407
9298.83 407
9299.74 408
9300.65 373
9301.56 434
9302.47 423
9303.38 372
9304.29 359
9305.20 388
9306.12 397
9307.03 387
9307.94 410
9308.85 409
9309.76 460
9310.67 428
9311.58 371
9312.49 406
9313.40 425
9314.31 414
9315.22 402
9316.14 402
9317.05 381
9317.96 349
9318.87 414
9319.78 385
9320.69 379
9321.60 373
9322.52 381
9323.43 391
9324.34 399
9325.25 396
9326.16 390
9327.07 368
9327.99 398
9328.90 409
9329.81 408
9330.72 429
9331.63 421
9332.54 398
9333.46 403
9334.37 363
9335.28 399
9336.19 396
9337.11 363
9338.02 400
9338.93 363
9339.84 375
9340.75 376
9341.67 379
9342.58 412
9343.49 449
9344.40 417
9345.32 399
9346.23 407
9347.14 357
9348.06 409
9348.97 430
9349.88 388
9350.79 400
9351.71 418
9352.62 414
9353.53 417
9354.45 409
9355.36 403
9356.27 417
9357.19 425
9358.10 364
9359.01 372
9359.93 387
9360.84 406
9361.75 421
9362.67 405
9363.58 421
9364.49 357
9365.41 392
9366.32 411
9367.23 396
9368.15 381
9369.06 429
9369.97 362
9370.89 408
9371.80 419
9372.72 405
9373.63 357
9374.54 376
9375.46 372
9376.37 408
9377.29 403
9378.20 380
9379.12 377
9380.03 385
9380.94 415
9381.86 384
9382.77 395
9383.69 403
9384.60 412
9385.52 366
9386.43 400
9387.35 403
9388.26 422
9389.18 423
9390.09 415
9391.01 424
9391.92 410
9392.84 417
9393.75 423
9394.67 409
9395.58 439
9396.50 439
9397.41 395
9398.33 389
9399.24 386
9400.16 446
9401.07 442
9401.99 369
9402.90 414
9403.82 372
9404.73 422
9405.65 380
9406.56 396
9407.48 431
9408.40 434
9409.31 453
9410.23 419
9411.14 373
9412.06 371
9412.98 411
9413.89 411
9414.81 395
9415.72 365
9416.64 367
9417.56 404
9418.47 389
9419.39 385
9420.30 369
9421.22 407
9422.14 450
9423.05 361
9423.97 385
9424.89 382
9425.80 418
9426.72 412
9427.64 415
9428.55 419
9429.47 450
9430.39 419
9431.30 410
9432.22 391
9433.14 380
9434.05 368
9434.97 429
9435.89 386
9436.80 399
9437.72 398
9438.64 415
9439.56 381
9440.47 375
9441.39 386
9442.31 409
9443.23 411
9444.14 395
9445.06 397
9445.98 410
9446.90 398
9447.81 426
9448.73 389
9449.65 418
9450.57 405
9451.48 463
9452.40 410
9453.32 397
9454.24 375
9455.16 414
9456.07 438
9456.99 402
9457.91 386
9458.83 433
9459.75 379
9460.66 429
9461.58 417
9462.50 443
9463.42 413
9464.34 398
9465.26 366
9466.18 389
9467.09 366
9468.01 390
9468.93 479
9469.85 398
9470.77 368
9471.69 400
9472.61 387
9473.53 383
9474.44 393
9475.36 388
9476.28 381
9477.20 372
9478.12 427
9479.04 430
9479.96 401
9480.88 452
9481.80 434
9482.72 391
9483.64 450
9484.56 377
9485.47 429
9486.39 425
9487.31 375
9488.23 447
9489.15 447
9490.07 401
9490.99 402
9491.91 390
9492.83 372
9493.75 396
9494.67 405
9495.59 403
9496.51 405
9497.43 363
9498.35 370
9499.27 369
9500.19 414
9501.11 389
9502.03 377
9502.95 380
9503.87 411
9504.79 369
9505.71 362
9506.63 364
9507.56 389
9508.48 338
9509.40 350
9510.32 378
9511.24 390
9512.16 394
9513.08 342
9514.00 396
9514.92 385
9515.84 380
9516.76 383
9517.68 451
9518.61 368
9519.53 344
9520.45 385
9521.37 381
9522.29 329
9523.21 306
9524.13 335
9525.05 336
9525.98 383
9526.90 377
9527.82 384
9528.74 365
9529.66 424
9530.58 380
9531.50 404
9532.43 397
9533.35 388
9534.27 385
9535.19 364
9536.11 342
9537.04 378
9537.96 419
9538.88 362
9539.80 407
9540.72 392
9541.65 373
9542.57 391
9543.49 383
9544.41 327
9545.34 399
9546.26 366
9547.18 417
9548.10 376
9549.03 322
9549.95 350
9550.87 380
9551.79 371
9552.72 330
9553.64 339
9554.56 372
9555.48 398
9556.41 362
9557.33 392
9558.25 397
9559.18 400
9560.10 353
9561.02 377
9561.95 333
9562.87 350
9563.79 377
9564.72 358
9565.64 364
9566.56 367
9567.49 372
9568.41 379
9569.33 412
9570.26 393
9571.18 402
9572.10 412
9573.03 385
9573.95 382
9574.88 387
9575.80 385
9576.72 388
9577.65 411
9578.57 376
9579.49 369
9580.42 391
9581.34 406
9582.27 373
9583.19 360
9584.12 404
9585.04 434
9585.96 392
9586.89 390
9587.81 359
9588.74 390
9589.66 402
9590.59 403
9591.51 403
9592.44 389
9593.36 388
9594.29 397
9595.21 368
9596.14 391
9597.06 362
9597.98 375
9598.91 368
9599.83 391
9600.76 382
9601.68 409
9602.61 375
9603.54 386
9604.46 364
9605.39 400
9606.31 378
9607.24 389
9608.16 368
9609.09 400
9610.01 390
9610.94 370
9611.86 395
9612.79 361
9613.72 379
9614.64 402
9615.57 373
9616.49 418
9617.42 422
9618.34 378
9619.27 378
9620.20 411
9621.12 419
9622.05 438
9622.97 383
9623.90 385
9624.83 377
9625.75 403
9626.68 427
9627.61 371
9628.53 432
9629.46 402
9630.39 403
9631.31 367
9632.24 364
9633.16 401
9634.09 408
9635.02 399
9635.95 457
9636.87 441
9637.80 421
9638.73 420
9639.65 385
9640.58 415
9641.51 455
9642.43 453
9643.36 429
9644.29 444
9645.22 444
9646.14 395
9647.07 420
9648.00 479
9648.92 439
9649.85 459
9650.78 496
9651.71 493
9652.63 456
9653.56 436
9654.49 478
9655.42 470
9656.34 495
9657.27 433
9658.20 490
9659.13 491
9660.06 428
9660.98 441
9661.91 444
9662.84 407
9663.77 419
9664.70 435
9665.62 428
9666.55 450
9667.48 397
9668.41 432
9669.34 424
9670.27 407
9671.19 414
9672.12 486
9673.05 441
9673.98 425
9674.91 451
9675.84 442
9676.77 432
9677.70 427
9678.62 466
9679.55 472
9680.48 394
9681.41 408
9682.34 432
9683.27 427
9684.20 445
9685.13 428
9686.06 407
9686.99 407
9687.91 439
9688.84 448
9689.77 442
9690.70 410
9691.63 425
9692.56 469
9693.49 446
9694.42 400
9695.35 397
9696.28 472
9697.21 441
9698.14 452
9699.07 457
9700.00 441
9700.93 420
9701.86 439
9702.79 548
9703.72 542
9704.65 437
9705.58 472
9706.51 418
9707.44 429
9708.37 460
9709.30 404
9710.23 415
9711.16 440
9712.09 423
9713.02 388
9713.95 442
9714.88 425
9715.81 392
9716.74 446
9717.67 394
9718.61 362
9719.54 381
9720.47 438
9721.40 474
9722.33 397
9723.26 395
9724.19 432
9725.12 394
9726.05 426
9726.98 423
9727.92 414
9728.85 393
9729.78 416
9730.71 391
9731.64 436
9732.57 440
9733.50 415
9734.43 442
9735.37 428
9736.30 382
9737.23 393
9738.16 383
9739.09 340
9740.02 400
9740.96 403
9741.89 414
9742.82 430
9743.75 389
9744.68 416
9745.62 447
9746.55 423
9747.48 447
9748.41 440
9749.34 392
9750.28 369
9751.21 410
9752.14 406
9753.07 405
9754.01 420
9754.94 435
9755.87 420
9756.80 430
9757.74 434
9758.67 450
9759.60 485
9760.53 450
9761.47 433
9762.40 444
9763.33 468
9764.27 459
9765.20 458
9766.13 435
9767.07 425
9768.00 467
9768.93 421
9769.86 451
9770.80 425
9771.73 442
9772.66 444
9773.60 429
9774.53 366
9775.47 434
9776.40 450
9777.33 479
9778.27 456
9779.20 432
9780.13 458
9781.07 428
9782.00 394
9782.93 451
9783.87 454
9784.80 501
9785.74 559
9786.67 608
9787.60 492
9788.54 485
9789.47 508
9790.41 490
9791.34 460
9792.28 413
9793.21 463
9794.14 434
9795.08 446
9796.01 427
9796.95 406
9797.88 415
9798.82 414
9799.75 411
9800.69 452
9801.62 466
9802.56 469
9803.49 474
9804.42 490
9805.36 426
9806.29 424
9807.23 470
9808.16 426
9809.10 339
9810.03 371
9810.97 378
9811.91 427
9812.84 414
9813.78 433
9814.71 438
9815.65 397
9816.58 443
9817.52 454
9818.45 422
9819.39 434
9820.32 432
9821.26 412
9822.20 440
9823.13 453
9824.07 448
9825.00 459
9825.94 466
9826.87 441
9827.81 409
9828.75 431
9829.68 471
9830.62 432
9831.55 437
9832.49 441
9833.43 398
9834.36 382
9835.30 405
9836.24 386
9837.17 394
9838.11 444
9839.05 442
9839.98 436
9840.92 407
9841.86 431
9842.79 443
9843.73 408
9844.67 411
9845.60 364
9846.54 399
9847.48 418
9848.41 429
9849.35 396
9850.29 379
9851.22 404
9852.16 436
9853.10 415
9854.04 389
9854.97 439
9855.91 409
9856.85 424
9857.79 383
9858.72 384
9859.66 409
9860.60 446
9861.54 448
9862.47 399
9863.41 406
9864.35 439
9865.29 474
9866.22 466
9867.16 408
9868.10 404
9869.04 397
9869.98 399
9870.91 408
9871.85 400
9872.79 405
9873.73 456
9874.67 397
9875.60 411
9876.54 430
9877.48 422
9878.42 463
9879.36 462
9880.30 449
9881.24 447
9882.17 440
9883.11 458
9884.05 440
9884.99 471
9885.93 398
9886.87 442
9887.81 400
9888.74 410
9889.68 412
9890.62 438
9891.56 386
9892.50 402
9893.44 437
9894.38 501
9895.32 428
9896.26 387
9897.20 461
9898.14 428
9899.08 441
9900.01 442
9900.95 457
9901.89 493
9902.83 448
9903.77 451
9904.71 433
9905.65 468
9906.59 486
9907.53 414
9908.47 503
9909.41 486
9910.35 418
9911.29 450
9912.23 440
9913.17 458
9914.11 413
9915.05 440
9915.99 461
9916.93 533
9917.87 506
9918.81 516
9919.75 455
9920.69 497
9921.63 410
9922.57 487
9923.51 517
9924.46 531
9925.40 570
9926.34 576
9927.28 676
9928.22 760
9929.16 859
9930.10 981
9931.04 873
9931.98 899
9932.92 869
9933.86 834
9934.80 777
9935.75 730
9936.69 652
9937.63 591
9938.57 554
9939.51 534
9940.45 490
9941.39 434
9942.34 494
9943.28 485
9944.22 492
9945.16 432
9946.10 446
9947.04 481
9947.98 436
9948.93 433
9949.87 397
9950.81 429
9951.75 436
9952.69 412
9953.64 438
9954.58 398
9955.52 394
9956.46 378
9957.40 414
9958.35 419
9959.29 404
9960.23 443
9961.17 416
9962.12 382
9963.06 445
9964.00 399
9964.94 437
9965.89 420
9966.83 442
9967.77 431
9968.71 434
9969.66 466
9970.60 460
9971.54 478
9972.48 498
9973.43 448
9974.37 428
9975.31 394
9976.26 431
9977.20 425
9978.14 369
9979.09 439
9980.03 422
9980.97 408
9981.92 383
9982.86 438
9983.80 389
9984.75 408
9985.69 390
9986.63 386
9987.58 413
9988.52 440
9989.46 426
9990.41 403
9991.35 421
9992.30 413
9993.24 416
9994.18 368
9995.13 412
9996.07 425
9997.01 388
9997.96 431
9998.90 390
9999.85 422
10000.79 430
10001.74 424
10002.68 377
10003.62 415
10004.57 410
10005.51 376
10006.46 414
10007.40 453
10008.35 453
10009.29 447
10010.24 426
10011.18 429
10012.13 416
10013.07 449
10014.01 425
10014.96 443
10015.90 407
10016.85 403
10017.79 442
10018.74 388
10019.68 398
10020.63 400
10021.58 374
10022.52 409
10023.47 420
10024.41 395
10025.36 414
10026.30 393
10027.25 372
10028.19 380
10029.14 408
10030.08 359
10031.03 393
10031.98 406
10032.92 416
10033.87 396
10034.81 365
10035.76 393
10036.70 405
10037.65 383
10038.60 377
10039.54 408
10040.49 413
10041.43 399
10042.38 400
10043.33 411
10044.27 414
10045.22 389
10046.17 404
10047.11 354
10048.06 407
10049.01 387
10049.95 409
10050.90 396
10051.84 336
10052.79 404
10053.74 368
10054.69 382
10055.63 413
10056.58 387
10057.53 361
10058.47 375
10059.42 372
10060.37 349
10061.31 398
10062.26 382
10063.21 414
10064.16 374
10065.10 404
10066.05 372
10067.00 324
10067.94 379
10068.89 383
10069.84 388
10070.79 376
10071.73 375
10072.68 400
10073.63 397
10074.58 403
10075.53 407
10076.47 358
10077.42 381
10078.37 354
10079.32 380
10080.26 389
10081.21 352
10082.16 372
10083.11 385
10084.06 386
10085.01 328
10085.95 385
10086.90 418
10087.85 373
10088.80 342
10089.75 385
10090.70 360
10091.64 389
10092.59 396
10093.54 384
10094.49 364
10095.44 375
10096.39 412
10097.34 385
10098.28 362
10099.23 354
10100.18 327
10101.13 342
10102.08 334
10103.03 373
10103.98 396
10104.93 343
10105.88 347
10106.83 375
10107.78 369
10108.72 356
10109.67 385
10110.62 370
10111.57 350
10112.52 370
10113.47 372
10114.42 403
10115.37 368
10116.32 375
10117.27 326
10118.22 344
10119.17 366
10120.12 349
10121.07 336
10122.02 368
10122.97 371
10123.92 398
10124.87 364
10125.82 382
10126.77 351
10127.72 380
10128.67 351
10129.62 378
10130.57 357
10131.52 387
10132.47 329
10133.42 342
10134.37 360
10135.32 341
10136.27 367
10137.22 343
10138.18 327
10139.13 387
10140.08 356
10141.03 363
10141.98 362
10142.93 375
10143.88 323
10144.83 334
10145.78 312
10146.73 381
10147.68 368
10148.64 323
10149.59 340
10150.54 330
10151.49 326
10152.44 325
10153.39 332
10154.34 312
10155.30 342
10156.25 326
10157.20 367
10158.15 352
10159.10 355
10160.05 344
10161.01 309
10161.96 315
10162.91 337
10163.86 334
10164.81 371
10165.76 344
10166.72 343
10167.67 325
10168.62 341
10169.57 305
10170.53 331
10171.48 404
10172.43 353
10173.38 338
10174.33 305
10175.29 332
10176.24 304
10177.19 330
10178.14 355
10179.10 337
10180.05 332
10181.00 321
10181.96 371
10182.91 358
10183.86 364
10184.81 368
10185.77 361
10186.72 329
10187.67 368
10188.63 369
10189.58 389
10190.53 362
10191.49 337
10192.44 319
10193.39 319
10194.35 334
10195.30 356
10196.25 328
10197.21 337
10198.16 348
10199.11 339
10200.07 356
10201.02 356
10201.97 358
10202.93 355
10203.88 298
10204.84 282
10205.79 325
10206.74 345
10207.70 376
10208.65 347
10209.60 362
10210.56 362
10211.51 393
10212.47 342
10213.42 355
10214.38 382
10215.33 340
10216.28 299
10217.24 314
10218.19 324
10219.15 330
10220.10 335
10221.06 380
10222.01 355
10222.97 373
10223.92 381
10224.88 336
10225.83 340
10226.79 365
10227.74 375
10228.70 355
10229.65 310
10230.61 324
10231.56 287
10232.52 286
10233.47 315
10234.43 351
10235.38 324
10236.34 346
10237.29 329
10238.25 339
10239.20 321
10240.16 353
10241.11 383
10242.07 378
10243.03 357
10243.98 366
10244.94 342
10245.89 380
10246.85 350
10247.80 348
10248.76 333
10249.72 341
10250.67 322
10251.63 352
10252.58 350
10253.54 349
10254.50 326
10255.45 355
10256.41 381
10257.36 335
10258.32 406
10259.28 363
10260.23 348
10261.19 335
10262.15 329
10263.10 329
10264.06 359
10265.02 353
10265.97 358
10266.93 320
10267.89 341
10268.84 320
10269.80 310
10270.76 349
10271.71 307
10272.67 316
10273.63 335
10274.59 329
10275.54 325
10276.50 350
10277.46 341
10278.41 326
10279.37 314
10280.33 334
10281.29 340
10282.24 308
10283.20 329
10284.16 332
10285.12 324
10286.07 312
10287.03 308
10287.99 304
10288.95 316
10289.91 372
10290.86 372
10291.82 333
10292.78 313
10293.74 299
10294.70 333
10295.65 351
10296.61 404
10297.57 404
10298.53 383
10299.49 376
10300.44 375
10301.40 357
10302.36 363
10303.32 367
10304.28 294
10305.24 280
10306.20 314
10307.15 304
10308.11 296
10309.07 321
10310.03 355
10310.99 353
10311.95 336
10312.91 360
10313.87 339
10314.82 312
10315.78 321
10316.74 312
10317.70 332
10318.66 317
10319.62 330
10320.58 323
10321.54 339
10322.50 304
10323.46 298
10324.42 346
10325.38 380
10326.34 312
10327.29 323
10328.25 324
10329.21 310
10330.17 308
10331.13 331
10332.09 410
10333.05 375
10334.01 349
10334.97 329
10335.93 343
10336.89 322
10337.85 309
10338.81 319
10339.77 346
10340.73 359
10341.69 321
10342.65 287
10343.61 317
10344.57 323
10345.54 336
10346.50 345
10347.46 300
10348.42 256
10349.38 305
10350.34 335
10351.30 299
10352.26 315
10353.22 303
10354.18 305
10355.14 311
10356.10 318
10357.06 275
10358.02 334
10358.99 337
10359.95 325
10360.91 294
10361.87 285
10362.83 322
10363.79 332
10364.75 351
10365.71 331
10366.68 314
10367.64 321
10368.60 330
10369.56 312
10370.52 309
10371.48 331
10372.44 329
10373.41 367
10374.37 329
10375.33 334
10376.29 339
10377.25 346
10378.22 338
10379.18 327
10380.14 353
10381.10 327
10382.06 361
10383.03 285
10383.99 310
10384.95 329
10385.91 329
10386.88 304
10387.84 303
10388.80 293
10389.76 314
10390.72 337
10391.69 312
10392.65 302
10393.61 411
10394.58 341
10395.54 282
10396.50 289
10397.46 314
10398.43 308
10399.39 320
10400.35 307
10401.32 337
10402.28 306
10403.24 337
10404.20 331
10405.17 299
10406.13 327
10407.09 329
10408.06 341
10409.02 316
10409.98 306
10410.95 266
10411.91 317
10412.88 321
10413.84 314
10414.80 339
10415.77 317
10416.73 328
10417.69 308
10418.66 355
10419.62 339
10420.59 351
10421.55 421
10422.51 371
10423.48 375
10424.44 328
10425.41 349
10426.37 350
10427.33 355
10428.30 344
10429.26 327
10430.23 339
10431.19 309
10432.16 305
10433.12 337
10434.08 279
10435.05 283
10436.01 320
10436.98 311
10437.94 346
10438.91 326
10439.87 295
10440.84 290
10441.80 273
10442.77 317
10443.73 337
10444.70 333
10445.66 337
10446.63 296
10447.59 319
10448.56 322
10449.52 310
10450.49 331
10451.45 356
10452.42 300
10453.38 292
10454.35 314
10455.32 339
10456.28 360
10457.25 305
10458.21 282
10459.18 305
10460.14 309
10461.11 306
10462.08 321
10463.04 315
10464.01 276
10464.97 339
10465.94 333
10466.90 321
10467.87 343
10468.84 323
10469.80 378
10470.77 310
10471.74 299
10472.70 304
10473.67 319
10474.63 334
10475.60 361
10476.57 296
10477.53 278
10478.50 297
10479.47 336
10480.43 347
10481.40 310
10482.37 329
10483.33 313
10484.30 335
10485.27 314
10486.24 332
10487.20 329
10488.17 340
10489.14 328
10490.10 307
10491.07 331
10492.04 300
10493.01 292
10493.97 317
10494.94 367
10495.91 289
10496.87 298
10497.84 285
10498.81 288
10499.78 292
10500.74 346
10501.71 358
10502.68 339
10503.65 330
10504.62 308
10505.58 304
10506.55 301
10507.52 314
10508.49 309
10509.46 340
10510.42 312
10511.39 291
10512.36 312
10513.33 305
10514.30 287
10515.26 321
10516.23 321
10517.20 281
10518.17 294
10519.14 306
10520.11 299
10521.08 330
10522.04 348
10523.01 334
10523.98 314
10524.95 301
10525.92 322
10526.89 314
10527.86 277
10528.83 277
10529.79 305
10530.76 364
10531.73 297
10532.70 286
10533.67 288
10534.64 318
10535.61 317
10536.58 309
10537.55 318
10538.52 287
10539.49 326
10540.46 328
10541.43 313
10542.39 275
10543.36 247
10544.33 341
10545.30 319
10546.27 282
10547.24 273
10548.21 322
10549.18 306
10550.15 297
10551.12 289
10552.09 315
10553.06 310
10554.03 316
10555.00 302
10555.97 294
10556.94 292
10557.91 282
10558.88 390
10559.85 295
10560.82 270
10561.80 280
10562.77 291
10563.74 333
10564.71 318
10565.68 333
10566.65 306
10567.62 308
10568.59 290
10569.56 304
10570.53 315
10571.50 322
10572.47 304
10573.44 314
10574.41 276
10575.39 273
10576.36 303
10577.33 324
10578.30 329
10579.27 323
10580.24 331
10581.21 308
10582.18 303
10583.16 304
10584.13 273
10585.10 283
10586.07 309
10587.04 298
10588.01 316
10588.99 319
10589.96 328
10590.93 328
10591.90 290
10592.87 280
10593.84 320
10594.82 334
10595.79 305
10596.76 319
10597.73 302
10598.70 285
10599.68 306
10600.65 309
10601.62 295
10602.59 323
10603.57 313
10604.54 297
10605.51 324
10606.48 286
10607.46 311
10608.43 289
10609.40 311
10610.37 333
10611.35 290
10612.32 246
10613.29 310
10614.27 273
10615.24 281
10616.21 284
10617.18 297
10618.16 302
10619.13 321
10620.10 296
10621.08 313
10622.05 291
10623.02 305
10624.00 321
10624.97 312
10625.94 307
10626.92 277
10627.89 296
10628.86 305
10629.84 305
10630.81 297
10631.78 285
10632.76 268
10633.73 290
10634.71 317
10635.68 306
10636.65 307
10637.63 295
10638.60 296
10639.58 313
10640.55 275
10641.52 285
10642.50 279
10643.47 268
10644.45 293
10645.42 308
10646.39 321
10647.37 308
10648.34 302
10649.32 304
10650.29 318
10651.27 293
10652.24 324
10653.22 277
10654.19 298
10655.17 285
10656.14 298
10657.12 258
10658.09 288
10659.07 283
10660.04 260
10661.01 285
10661.99 335
10662.97 319
10663.94 281
10664.92 276
10665.89 275
10666.87 307
10667.84 275
10668.82 302
10669.79 313
10670.77 291
10671.74 266
10672.72 295
10673.69 298
10674.67 280
10675.65 278
10676.62 310
10677.60 307
10678.57 282
10679.55 313
10680.52 329
10681.50 328
10682.48 282
10683.45 316
10684.43 300
10685.40 305
10686.38 324
10687.36 310
10688.33 310
10689.31 282
10690.29 312
10691.26 294
10692.24 334
10693.22 323
10694.19 304
10695.17 311
10696.14 313
10697.12 307
10698.10 312
10699.08 294
10700.05 294
10701.03 310
10702.01 288
10702.98 301
10703.96 280
10704.94 265
10705.91 290
10706.89 307
10707.87 288
10708.85 300
10709.82 310
10710.80 290
10711.78 261
10712.75 291
10713.73 316
10714.71 292
10715.69 266
10716.66 293
10717.64 302
10718.62 311
10719.60 297
10720.57 302
10721.55 234
10722.53 269
10723.51 311
10724.49 295
10725.46 290
10726.44 305
10727.42 314
10728.40 313
10729.38 288
10730.35 311
10731.33 313
10732.31 316
10733.29 285
10734.27 295
10735.25 270
10736.22 288
10737.20 284
10738.18 272
10739.16 284
10740.14 293
10741.12 312
10742.10 318
10743.08 302
10744.05 261
10745.03 291
10746.01 340
10746.99 278
10747.97 270
10748.95 263
10749.93 290
10750.91 343
10751.89 296
10752.87 305
10753.84 289
10754.82 313
10755.80 263
10756.78 242
10757.76 277
10758.74 308
10759.72 279
10760.70 301
10761.68 306
10762.66 278
10763.64 290
10764.62 286
10765.60 258
10766.58 303
10767.56 301
10768.54 274
10769.52 271
10770.50 269
10771.48 324
10772.46 292
10773.44 264
10774.42 259
10775.40 327
10776.38 309
10777.36 296
10778.34 276
10779.32 290
10780.30 306
10781.28 268
10782.26 290
10783.24 295
10784.22 305
10785.20 288
10786.19 304
10787.17 278
10788.15 269
10789.13 254
10790.11 274
10791.09 288
10792.07 306
10793.05 287
10794.03 301
10795.01 272
10796.00 298
10796.98 299
10797.96 264
10798.94 294
10799.92 286
10800.90 324
10801.88 287
10802.86 278
10803.85 294
10804.83 313
10805.81 268
10806.79 303
10807.77 294
10808.75 306
10809.74 278
10810.72 264
10811.70 259
10812.68 251
10813.66 304
10814.65 314
10815.63 271
10816.61 262
10817.59 259
10818.57 334
10819.56 272
10820.54 272
10821.52 261
10822.50 317
10823.49 293
10824.47 281
10825.45 245
10826.43 259
10827.42 268
10828.40 315
10829.38 303
10830.36 274
10831.35 333
10832.33 283
10833.31 311
10834.30 280
10835.28 275
10836.26 268
10837.25 305
10838.23 303
10839.21 287
10840.19 308
10841.18 314
10842.16 318
10843.14 287
10844.13 278
10845.11 256
10846.09 268
10847.08 301
10848.06 281
10849.05 276
10850.03 260
10851.01 277
10852.00 317
10852.98 289
10853.96 290
10854.95 258
10855.93 332
10856.92 294
10857.90 265
10858.88 308
10859.87 327
10860.85 298
10861.84 274
10862.82 311
10863.80 282
10864.79 263
10865.77 307
10866.76 292
10867.74 265
10868.73 303
10869.71 294
10870.70 314
10871.68 274
10872.67 278
10873.65 270
10874.63 310
10875.62 329
10876.60 300
10877.59 301
10878.57 290
10879.56 221
10880.54 252
10881.53 311
10882.51 340
10883.50 288
10884.48 266
10885.47 283
10886.46 279
10887.44 325
10888.43 312
10889.41 260
10890.40 279
10891.38 282
10892.37 284
10893.35 264
10894.34 260
10895.33 275
10896.31 315
10897.30 287
10898.28 295
10899.27 291
10900.25 295
10901.24 292
10902.23 326
10903.21 274
10904.20 319
10905.18 317
10906.17 302
10907.16 303
10908.14 299
10909.13 300
10910.12 315
10911.10 301
10912.09 309
10913.08 299
10914.06 310
10915.05 300
10916.04 294
10917.02 299
10918.01 297
10919.00 307
10919.98 263
10920.97 292
10921.96 320
10922.94 306
10923.93 305
10924.92 353
10925.90 333
10926.89 298
10927.88 282
10928.87 277
10929.85 301
10930.84 325
10931.83 308
10932.82 321
10933.80 309
10934.79 304
10935.78 272
10936.77 305
10937.75 296
10938.74 323
10939.73 280
10940.72 306
10941.70 301
10942.69 319
10943.68 325
10944.67 301
10945.66 292
10946.64 297
10947.63 277
10948.62 265
10949.61 273
10950.60 263
10951.58 298
10952.57 252
10953.56 267
10954.55 323
10955.54 289
10956.53 303
10957.52 331
10958.50 292
10959.49 282
10960.48 283
10961.47 300
10962.46 299
10963.45 307
10964.44 308
10965.42 270
10966.41 298
10967.40 303
10968.39 289
10969.38 252
10970.37 285
10971.36 278
10972.35 248
10973.34 257
10974.33 269
10975.32 281
10976.31 277
10977.29 291
10978.28 274
10979.27 268
10980.26 269
10981.25 292
10982.24 334
10983.23 306
10984.22 304
10985.21 313
10986.20 276
10987.19 290
10988.18 292
10989.17 264
10990.16 270
10991.15 267
10992.14 285
10993.13 288
10994.12 285
10995.11 296
10996.10 277
10997.09 248
10998.08 279
10999.07 298
11000.06 295
11001.05 270
11002.05 301
11003.04 287
11004.03 300
11005.02 297
11006.01 328
11007.00 303
11007.99 295
11008.98 290
11009.97 311
11010.96 309
11011.95 270
11012.94 298
11013.94 264
11014.93 261
11015.92 258
11016.91 278
11017.90 313
11018.89 292
11019.88 277
11020.87 304
11021.87 323
11022.86 306
11023.85 293
11024.84 277
11025.83 286
11026.82 274
11027.81 268
11028.81 301
11029.80 273
11030.79 291
11031.78 322
11032.77 257
11033.77 308
11034.76 285
11035.75 280
11036.74 296
11037.73 276
11038.73 288
11039.72 292
11040.71 286
11041.70 315
11042.70 283
11043.69 272
11044.68 268
11045.67 297
11046.67 270
11047.66 282
11048.65 309
11049.64 295
11050.64 282
11051.63 251
11052.62 301
11053.61 275
11054.61 277
11055.60 290
11056.59 291
11057.59 273
11058.58 334
11059.57 341
11060.57 270
11061.56 287
11062.55 276
11063.55 265
11064.54 246
11065.53 253
11066.53 242
11067.52 249
11068.51 253
11069.51 299
11070.50 289
11071.49 294
11072.49 290
11073.48 272
11074.48 273
11075.47 265
11076.46 255
11077.46 288
11078.45 296
11079.45 277
11080.44 279
11081.43 230
11082.43 251
11083.42 296
11084.42 270
11085.41 275
11086.40 284
11087.40 256
11088.39 280
11089.39 279
11090.38 334
11091.38 296
11092.37 263
11093.37 275
11094.36 283
11095.36 262
11096.35 276
11097.35 249
11098.34 251
11099.34 268
11100.33 249
11101.33 269
11102.32 280
11103.32 316
11104.31 263
11105.31 311
11106.30 290
11107.30 270
11108.29 252
11109.29 298
11110.28 316
11111.28 242
11112.27 256
11113.27 244
11114.26 275
11115.26 310
11116.26 283
11117.25 294
11118.25 256
11119.24 283
11120.24 318
11121.24 299
11122.23 255
11123.23 305
11124.22 332
11125.22 295
11126.22 304
11127.21 289
11128.21 306
11129.20 316
11130.20 289
11131.20 265
11132.19 317
11133.19 287
11134.19 276
11135.18 323
11136.18 269
11137.18 249
11138.17 305
11139.17 317
11140.17 311
11141.16 299
11142.16 310
11143.16 318
11144.15 300
11145.15 268
11146.15 258
11147.14 305
11148.14 270
11149.14 273
11150.14 270
11151.13 282
11152.13 297
11153.13 284
11154.13 265
11155.12 275
11156.12 307
11157.12 304
11158.12 292
11159.11 244
11160.11 278
11161.11 291
11162.11 256
11163.10 295
11164.10 275
11165.10 263
11166.10 298
11167.10 274
11168.09 263
11169.09 306
11170.09 263
11171.09 306
11172.09 292
11173.08 262
11174.08 256
11175.08 309
11176.08 315
11177.08 300
11178.08 342
11179.08 308
11180.07 276
11181.07 299
11182.07 280
11183.07 234
11184.07 239
11185.07 290
11186.07 265
11187.06 261
11188.06 281
11189.06 291
11190.06 265
11191.06 265
11192.06 231
11193.06 286
11194.06 326
11195.06 280
11196.06 297
11197.06 272
11198.06 276
11199.05 274
11200.05 295
11201.05 270
11202.05 270
11203.05 288
11204.05 297
11205.05 288
11206.05 275
11207.05 270
11208.05 297
11209.05 296
11210.05 252
11211.05 262
11212.05 228
11213.05 231
11214.05 273
11215.05 260
11216.05 242
11217.05 265
11218.05 277
11219.05 261
11220.05 232
11221.05 257
11222.05 263
11223.05 277
11224.05 333
11225.06 274
11226.06 241
11227.06 262
11228.06 272
11229.06 254
11230.06 265
11231.06 257
11232.06 313
11233.06 281
11234.06 296
11235.06 265
11236.06 278
11237.07 278
11238.07 271
11239.07 243
11240.07 264
11241.07 279
11242.07 264
11243.07 252
11244.07 247
11245.08 273
11246.08 264
11247.08 265
11248.08 279
11249.08 307
11250.08 305
11251.09 312
11252.09 312
11253.09 251
11254.09 259
11255.09 254
11256.10 263
11257.10 271
11258.10 281
11259.10 261
11260.10 279
11261.11 280
11262.11 299
11263.11 285
11264.11 278
11265.11 315
11266.12 309
11267.12 295
11268.12 271
11269.12 308
11270.13 292
11271.13 302
11272.13 278
11273.14 267
11274.14 266
11275.14 311
11276.14 259
11277.15 261
11278.15 276
11279.15 308
11280.16 270
11281.16 280
11282.16 271
11283.17 301
11284.17 268
11285.17 290
11286.17 295
11287.18 280
11288.18 267
11289.18 294
11290.19 306
11291.19 332
11292.20 309
11293.20 273
11294.20 300
11295.21 280
11296.21 284
11297.21 244
11298.22 252
11299.22 273
11300.23 244
11301.23 276
11302.23 312
11303.24 296
11304.24 238
11305.25 270
11306.25 274
11307.25 285
11308.26 276
11309.26 281
11310.27 284
11311.27 273
11312.28 263
11313.28 265
11314.29 276
11315.29 256
11316.29 261
11317.30 277
11318.30 321
11319.31 289
11320.31 290
11321.32 276
11322.32 322
11323.33 268
11324.33 334
11325.34 302
11326.34 294
11327.35 283
11328.35 298
11329.36 274
11330.36 251
11331.37 283
11332.38 271
11333.38 262
11334.39 288
11335.39 309
11336.40 249
11337.40 262
11338.41 289
11339.41 303
11340.42 276
11341.43 282
11342.43 275
11343.44 288
11344.44 326
11345.45 308
11346.46 277
11347.46 266
11348.47 288
11349.47 279
11350.48 256
11351.49 287
11352.49 261
11353.50 275
11354.50 317
11355.51 296
11356.52 285
11357.52 252
11358.53 233
11359.54 252
11360.54 263
11361.55 239
11362.56 259
11363.56 279
11364.57 286
11365.58 300
11366.58 273
11367.59 270
11368.60 250
11369.61 305
11370.61 267
11371.62 262
11372.63 275
11373.63 276
11374.64 250
11375.65 258
11376.66 282
11377.66 265
11378.67 293
11379.68 254
11380.69 235
11381.69 268
11382.70 275
11383.71 297
11384.72 228
11385.72 251
11386.73 270
11387.74 269
11388.75 304
11389.76 231
11390.76 253
11391.77 295
11392.78 330
11393.79 263
11394.80 255
11395.80 258
11396.81 232
11397.82 307
11398.83 289
11399.84 275
11400.85 247
11401.85 262
11402.86 259
11403.87 262
11404.88 275
11405.89 224
11406.90 238
11407.91 255
11408.91 289
11409.92 285
11410.93 272
11411.94 249
11412.95 277
11413.96 273
11414.97 262
11415.98 268
11416.99 235
11418.00 256
11419.00 263
11420.01 254
11421.02 247
11422.03 234
11423.04 257
11424.05 260
11425.06 266
11426.07 285
11427.08 253
11428.09 289
11429.10 252
11430.11 270
11431.12 255
11432.13 240
11433.14 268
11434.15 299
11435.16 277
11436.17 291
11437.18 313
11438.19 310
11439.20 297
11440.21 285
11441.22 293
11442.23 300
11443.24 286
11444.25 261
11445.26 266
11446.27 293
11447.28 283
11448.29 278
11449.30 284
11450.31 287
11451.32 297
11452.33 288
11453.34 302
11454.36 259
11455.37 317
11456.38 316
11457.39 268
11458.40 275
11459.41 251
11460.42 288
11461.43 267
11462.44 297
11463.45 273
11464.47 275
11465.48 310
11466.49 310
11467.50 311
11468.51 300
11469.52 305
11470.53 341
11471.55 302
11472.56 267
11473.57 288
11474.58 281
11475.59 298
11476.60 295
11477.62 290
11478.63 286
11479.64 336
11480.65 363
11481.66 316
11482.68 271
11483.69 263
11484.70 338
11485.71 293
11486.72 320
11487.74 285
11488.75 293
11489.76 283
11490.77 267
11491.79 266
11492.80 269
11493.81 302
11494.82 301
11495.84 256
11496.85 262
11497.86 268
11498.87 281
11499.89 284
11500.90 271
11501.91 265
11502.93 251
11503.94 240
11504.95 271
11505.96 298
11506.98 284
11507.99 277
11509.00 282
11510.02 285
11511.03 289
11512.04 292
11513.06 294
11514.07 333
11515.08 298
11516.10 300
11517.11 342
11518.13 317
11519.14 281
11520.15 282
11521.17 321
11522.18 289
11523.19 275
11524.21 267
11525.22 278
11526.24 286
11527.25 314
11528.26 267
11529.28 275
11530.29 316
11531.31 265
11532.32 280
11533.33 243
11534.35 292
11535.36 304
11536.38 307
11537.39 262
11538.41 310
11539.42 310
11540.44 269
11541.45 236
11542.47 280
11543.48 297
11544.49 290
11545.51 294
11546.52 284
11547.54 281
11548.55 288
11549.57 285
11550.58 255
11551.60 273
11552.61 294
11553.63 269
11554.64 305
11555.66 294
11556.68 301
11557.69 316
11558.71 316
11559.72 294
11560.74 279
11561.75 287
11562.77 276
11563.78 328
11564.80 328
11565.82 309
11566.83 286
11567.85 271
11568.86 277
11569.88 310
11570.89 270
11571.91 260
11572.93 299
11573.94 305
11574.96 332
11575.97 310
11576.99 323
11578.01 323
11579.02 332
11580.04 311
11581.06 341
11582.07 326
11583.09 326
11584.11 317
11585.12 319
11586.14 306
11587.16 299
11588.17 312
11589.19 321
11590.21 334
11591.22 327
11592.24 355
11593.26 376
11594.27 377
11595.29 371
11596.31 361
11597.32 381
11598.34 381
11599.36 434
11600.38 417
11601.39 464
11602.41 502
11603.43 467
11604.45 427
11605.46 424
11606.48 439
11607.50 423
11608.52 488
11609.53 458
11610.55 453
11611.57 424
11612.59 428
11613.60 386
11614.62 409
11615.64 378
11616.66 367
11617.68 381
11618.69 342
11619.71 336
11620.73 361
11621.75 307
11622.77 356
11623.78 382
11624.80 365
11625.82 360
11626.84 381
11627.86 390
11628.88 383
11629.90 370
11630.91 429
11631.93 420
11632.95 437
11633.97 482
11634.99 483
11636.01 504
11637.03 498
11638.05 495
11639.06 483
11640.08 432
11641.10 425
11642.12 373
11643.14 396
11644.16 386
11645.18 353
11646.20 339
11647.22 355
11648.24 374
11649.26 368
11650.28 327
11651.30 366
11652.31 362
11653.33 327
11654.35 348
11655.37 351
11656.39 335
11657.41 321
11658.43 291
11659.45 310
11660.47 335
11661.49 342
11662.51 340
11663.53 334
11664.55 275
11665.57 322
11666.59 314
11667.61 310
11668.63 310
11669.65 320
11670.67 290
11671.69 322
11672.71 309
11673.73 305
11674.76 300
11675.78 345
11676.80 323
11677.82 341
11678.84 304
11679.86 298
11680.88 305
11681.90 283
11682.92 322
11683.94 297
11684.96 314
11685.98 313
11687.00 290
11688.03 289
11689.05 322
11690.07 291
11691.09 355
11692.11 317
11693.13 319
11694.15 318
11695.17 314
11696.20 338
11697.22 356
11698.24 312
11699.26 286
11700.28 325
11701.30 293
11702.33 313
11703.35 292
11704.37 339
11705.39 314
11706.41 328
11707.44 294
11708.46 303
11709.48 328
11710.50 329
11711.52 294
11712.55 291
11713.57 316
11714.59 299
11715.61 345
11716.63 317
11717.66 275
11718.68 293
11719.70 327
11720.72 277
11721.75 321
11722.77 285
11723.79 292
11724.82 285
11725.84 311
11726.86 267
11727.88 296
11728.91 302
11729.93 298
11730.95 289
11731.98 305
11733.00 329
11734.02 309
11735.04 299
11736.07 271
11737.09 287
11738.11 319
11739.14 323
11740.16 287
11741.18 264
11742.21 303
11743.23 284
11744.25 272
11745.28 301
11746.30 282
11747.33 272
11748.35 301
11749.37 269
11750.40 293
11751.42 257
11752.44 258
11753.47 307
11754.49 305
11755.52 282
11756.54 287
11757.57 287
11758.59 327
11759.61 303
11760.64 299
11761.66 297
11762.69 288
11763.71 294
11764.74 269
11765.76 293
11766.78 278
11767.81 305
11768.83 258
11769.86 277
11770.88 283
11771.91 317
11772.93 282
11773.96 273
11774.98 300
11776.01 277
11777.03 281
11778.06 273
11779.08 284
11780.11 241
11781.13 308
11782.16 292
11783.18 301
11784.21 276
11785.23 257
11786.26 296
11787.28 276
11788.31 275
11789.34 328
11790.36 239
11791.39 303
11792.41 307
11793.44 313
11794.46 310
11795.49 298
11796.52 318
11797.54 287
11798.57 283
11799.59 270
11800.62 281
11801.65 306
11802.67 277
11803.70 230
11804.72 256
11805.75 278
11806.78 290
11807.80 276
11808.83 242
11809.86 240
11810.88 275
11811.91 297
11812.93 263
11813.96 293
11814.99 303
11816.01 306
11817.04 258
11818.07 263
11819.10 308
11820.12 290
11821.15 280
11822.18 279
11823.20 256
11824.23 283
11825.26 288
11826.28 333
11827.31 305
11828.34 274
11829.37 292
11830.39 285
11831.42 288
11832.45 282
11833.48 303
11834.50 250
11835.53 258
11836.56 293
11837.59 286
11838.61 298
11839.64 268
11840.67 299
11841.70 302
11842.72 290
11843.75 258
11844.78 251
11845.81 246
11846.84 259
11847.86 255
11848.89 298
11849.92 232
11850.95 247
11851.98 258
11853.01 289
11854.03 272
11855.06 250
11856.09 263
11857.12 279
11858.15 255
11859.18 238
11860.20 252
11861.23 238
11862.26 261
11863.29 277
11864.32 269
11865.35 264
11866.38 311
11867.41 288
11868.44 277
11869.46 248
11870.49 271
11871.52 253
11872.55 280
11873.58 261
11874.61 259
11875.64 302
11876.67 217
11877.70 253
11878.73 225
11879.76 272
11880.79 253
11881.82 276
11882.85 239
11883.88 291
11884.91 295
11885.93 294
11886.96 248
11887.99 269
11889.02 281
11890.05 262
11891.08 243
11892.11 253
11893.14 260
11894.17 259
11895.20 291
11896.23 274
11897.26 243
11898.30 236
11899.33 240
11900.36 221
11901.39 242
11902.42 223
11903.45 250
11904.48 273
11905.51 259
11906.54 228
11907.57 244
11908.60 294
11909.63 295
11910.66 294
11911.69 283
11912.72 277
11913.75 279
11914.79 278
11915.82 258
11916.85 269
11917.88 265
11918.91 256
11919.94 261
11920.97 233
11922.00 219
11923.04 235
11924.07 275
11925.10 253
11926.13 265
11927.16 244
11928.19 298
11929.22 248
11930.26 265
11931.29 242
11932.32 287
11933.35 238
11934.38 284
11935.41 244
11936.45 238
11937.48 242
11938.51 257
11939.54 267
11940.58 217
11941.61 258
11942.64 236
11943.67 249
11944.70 229
11945.74 255
11946.77 242
11947.80 253
11948.83 241
11949.87 267
11950.90 250
11951.93 276
11952.96 236
11954.00 283
11955.03 270
11956.06 274
11957.09 297
11958.13 266
11959.16 287
11960.19 239
11961.23 255
11962.26 264
11963.29 283
11964.33 258
11965.36 246
11966.39 260
11967.43 252
11968.46 250
11969.49 233
11970.53 278
11971.56 235
11972.59 269
11973.63 208
11974.66 245
11975.69 230
11976.73 256
11977.76 259
11978.79 280
11979.83 246
11980.86 274
11981.90 281
11982.93 271
11983.96 221
11985.00 214
11986.03 265
11987.07 263
11988.10 251
11989.13 205
11990.17 251
11991.20 252
11992.24 259
11993.27 233
11994.31 241
11995.34 264
11996.38 265
11997.41 260
11998.44 279
11999.48 290
12000.51 284
12001.55 265
12002.58 247
12003.62 218
12004.65 240
12005.69 263
12006.72 231
12007.76 279
12008.79 265
12009.83 244
12010.86 214
12011.90 257
12012.93 267
12013.97 259
12015.00 265
12016.04 261
12017.08 258
12018.11 221
12019.15 244
12020.18 208
12021.22 250
12022.25 245
12023.29 235
12024.32 245
12025.36 240
12026.40 245
12027.43 233
12028.47 223
12029.50 247
12030.54 244
12031.58 229
12032.61 229
12033.65 217
12034.68 242
12035.72 230
12036.76 263
12037.79 231
12038.83 266
12039.87 263
12040.90 254
12041.94 238
12042.98 274
12044.01 277
12045.05 242
12046.09 237
12047.12 259
12048.16 255
12049.20 229
12050.23 253
12051.27 224
12052.31 242
12053.34 206
12054.38 231
12055.42 204
12056.45 240
12057.49 198
12058.53 204
12059.57 242
12060.60 229
12061.64 251
12062.68 265
12063.72 236
12064.75 228
12065.79 247
12066.83 228
12067.87 236
12068.90 223
12069.94 212
12070.98 244
12072.02 260
12073.06 217
12074.09 221
12075.13 242
12076.17 251
12077.21 251
12078.24 243
12079.28 204
12080.32 232
12081.36 254
12082.40 221
12083.44 249
12084.47 211
12085.51 237
12086.55 259
12087.59 233
12088.63 192
12089.67 246
12090.71 242
12091.74 240
12092.78 214
12093.82 217
12094.86 219
12095.90 226
12096.94 242
12097.98 226
12099.02 200
12100.05 209
12101.09 217
12102.13 224
12103.17 227
12104.21 206
12105.25 226
12106.29 273
12107.33 235
12108.37 212
12109.41 212
12110.45 237
12111.49 246
12112.53 219
12113.57 205
12114.61 214
12115.65 230
12116.69 234
12117.72 237
12118.76 222
12119.80 225
12120.84 257
12121.88 217
12122.92 221
12123.96 255
12125.00 222
12126.04 265
12127.08 251
12128.12 265
12129.17 251
12130.21 253
12131.25 204
12132.29 236
12133.33 275
12134.37 259
12135.41 241
12136.45 236
12137.49 239
12138.53 214
12139.57 239
12140.61 247
12141.65 214
12142.69 230
12143.73 222
12144.77 212
12145.82 214
12146.86 228
12147.90 260
12148.94 270
12149.98 242
12151.02 218
12152.06 235
12153.10 210
12154.15 218
12155.19 248
12156.23 265
12157.27 229
12158.31 270
12159.35 245
12160.39 245
12161.44 230
12162.48 234
12163.52 228
12164.56 216
12165.60 226
12166.64 227
12167.69 251
12168.73 232
12169.77 237
12170.81 240
12171.85 232
12172.90 217
12173.94 193
12174.98 218
12176.02 206
12177.07 222
12178.11 190
12179.15 235
12180.19 206
12181.24 238
12182.28 225
12183.32 246
12184.36 246
12185.41 231
12186.45 237
12187.49 214
12188.53 228
12189.58 200
12190.62 238
12191.66 204
12192.71 207
12193.75 201
12194.79 225
12195.84 211
12196.88 221
12197.92 211
12198.97 235
12200.01 223
12201.05 223
12202.10 239
12203.14 237
12204.18 222
12205.23 222
12206.27 219
12207.31 224
12208.36 258
12209.40 188
12210.44 237
12211.49 207
12212.53 186
12213.58 231
12214.62 245
12215.66 209
12216.71 237
12217.75 236
12218.80 230
12219.84 212
12220.88 215
12221.93 236
12222.97 219
12224.02 231
12225.06 218
12226.11 229
12227.15 234
12228.19 199
12229.24 188
12230.28 199
12231.33 208
12232.37 227
12233.42 205
12234.46 247
12235.51 237
12236.55 269
12237.60 225
12238.64 181
12239.69 213
12240.73 202
12241.78 216
12242.82 234
12243.87 250
12244.91 255
12245.96 267
12247.00 243
12248.05 229
12249.09 236
12250.14 253
12251.19 216
12252.23 206
12253.28 226
12254.32 224
12255.37 236
12256.41 218
12257.46 211
12258.51 224
12259.55 188
12260.60 184
12261.64 210
12262.69 206
12263.74 196
12264.78 199
12265.83 203
12266.87 189
12267.92 194
12268.97 202
12270.01 225
12271.06 211
12272.11 209
12273.15 244
12274.20 225
12275.24 247
12276.29 205
12277.34 199
12278.38 228
12279.43 225
12280.48 199
12281.52 232
12282.57 231
12283.62 198
12284.67 200
12285.71 238
12286.76 206
12287.81 201
12288.85 209
12289.90 216
12290.95 188
12292.00 208
12293.04 242
12294.09 206
12295.14 202
12296.18 188
12297.23 230
12298.28 223
12299.33 206
12300.38 205
12301.42 221
12302.47 222
12303.52 210
12304.57 218
12305.61 194
12306.66 225
12307.71 246
12308.76 213
12309.81 213
12310.85 219
12311.90 203
12312.95 213
12314.00 212
12315.05 215
12316.09 204
12317.14 208
12318.19 218
12319.24 200
12320.29 207
12321.34 219
12322.39 209
12323.43 178
12324.48 231
12325.53 228
12326.58 243
12327.63 209
12328.68 207
12329.73 224
12330.78 228
12331.82 203
12332.87 185
12333.92 219
12334.97 220
12336.02 230
12337.07 239
12338.12 197
12339.17 224
12340.22 227
12341.27 230
12342.32 221
12343.37 197
12344.42 206
12345.46 218
12346.51 198
12347.56 212
12348.61 206
12349.66 195
12350.71 219
12351.76 245
12352.81 197
12353.86 197
12354.91 206
12355.96 223
12357.01 229
12358.06 202
12359.11 218
12360.16 217
12361.21 244
12362.26 198
12363.31 164
12364.36 188
12365.41 218
12366.47 225
12367.52 218
12368.57 164
12369.62 177
12370.67 179
12371.72 217
12372.77 195
12373.82 194
12374.87 196
12375.92 209
12376.97 194
12378.02 244
12379.07 205
12380.12 192
12381.18 197
12382.23 209
12383.28 196
12384.33 192
12385.38 227
12386.43 180
12387.48 195
12388.53 178
12389.59 214
12390.64 205
12391.69 209
12392.74 214
12393.79 182
12394.84 214
12395.90 199
12396.95 201
12398.00 191
12399.05 239
12400.10 206
12401.15 192
12402.21 187
12403.26 180
12404.31 175
12405.36 202
12406.41 190
12407.47 206
12408.52 182
12409.57 224
12410.62 211
12411.68 190
12412.73 167
12413.78 189
12414.83 189
12415.89 164
12416.94 181
12417.99 196
12419.04 207
12420.10 192
12421.15 199
12422.20 186
12423.26 205
12424.31 181
12425.36 206
12426.41 208
12427.47 209
12428.52 177
12429.57 194
12430.63 200
12431.68 189
12432.73 186
12433.79 178
12434.84 190
12435.89 173
12436.95 184
12438.00 176
12439.05 243
12440.11 175
12441.16 191
12442.21 227
12443.27 215
12444.32 237
12445.38 204
12446.43 207
12447.48 178
12448.54 183
12449.59 177
12450.65 180
12451.70 167
12452.75 206
12453.81 185
12454.86 191
12455.92 216
12456.97 213
12458.02 197
12459.08 193
12460.13 206
12461.19 214
12462.24 191
12463.30 215
12464.35 187
12465.41 168
12466.46 177
12467.52 158
12468.57 171
12469.63 162
12470.68 192
12471.74 188
12472.79 195
12473.85 210
12474.90 183
12475.96 182
12477.01 215
12478.07 196
12479.12 192
12480.18 206
12481.23 214
12482.29 212
12483.34 194
12484.40 193
12485.45 211
12486.51 194
12487.56 197
12488.62 218
12489.68 184
12490.73 211
12491.79 163
12492.84 227
12493.90 239
12494.95 209
12496.01 207
12497.07 232
12498.12 245
12499.18 207
12500.23 223
12501.29 191
12502.35 200
12503.40 173
12504.46 183
12505.52 216
12506.57 202
12507.63 215
12508.69 217
12509.74 171
12510.80 185
12511.86 229
12512.91 224
12513.97 212
12515.03 187
12516.08 177
12517.14 193
12518.20 196
12519.25 177
12520.31 193
12521.37 193
12522.42 202
12523.48 179
12524.54 178
12525.60 182
12526.65 195
12527.71 186
12528.77 179
12529.82 180
12530.88 171
12531.94 203
12533.00 182
12534.05 224
12535.11 170
12536.17 210
12537.23 180
12538.29 190
12539.34 173
12540.40 210
12541.46 198
12542.52 208
12543.57 164
12544.63 182
12545.69 183
12546.75 174
12547.81 187
12548.87 190
12549.92 182
12550.98 205
12552.04 150
12553.10 195
12554.16 183
12555.22 171
12556.27 205
12557.33 192
12558.39 177
12559.45 196
12560.51 213
12561.57 238
12562.63 205
12563.68 208
12564.74 178
12565.80 183
12566.86 194
12567.92 190
12568.98 191
12570.04 238
12571.10 201
12572.16 206
12573.22 184
12574.28 222
12575.33 226
12576.39 184
12577.45 208
12578.51 223
12579.57 218
12580.63 217
12581.69 221
12582.75 180
12583.81 183
12584.87 196
12585.93 191
12586.99 195
12588.05 207
12589.11 176
12590.17 192
12591.23 206
12592.29 196
12593.35 188
12594.41 206
12595.47 200
12596.53 156
12597.59 169
12598.65 188
12599.71 172
12600.77 189
12601.83 221
12602.89 186
12603.95 194
12605.01 180
12606.07 183
12607.13 197
12608.20 201
12609.26 217
12610.32 186
12611.38 179
12612.44 169
12613.50 171
12614.56 198
12615.62 210
12616.68 181
12617.74 186
12618.81 193
12619.87 223
12620.93 181
12621.99 204
12623.05 207
12624.11 205
12625.17 202
12626.23 206
12627.30 213
12628.36 186
12629.42 195
12630.48 177
12631.54 187
12632.60 193
12633.67 189
12634.73 173
12635.79 205
12636.85 163
12637.91 181
12638.98 199
12640.04 180
12641.10 195
12642.16 203
12643.22 182
12644.29 167
12645.35 191
12646.41 213
12647.47 208
12648.54 191
12649.60 203
12650.66 155
12651.72 176
12652.79 188
12653.85 198
12654.91 174
12655.97 176
12657.04 179
12658.10 237
12659.16 211
12660.22 192
12661.29 180
12662.35 182
12663.41 186
12664.48 189
12665.54 182
12666.60 187
12667.67 179
12668.73 222
12669.79 191
12670.86 177
12671.92 226
12672.98 199
12674.05 213
12675.11 196
12676.17 185
12677.24 189
12678.30 197
12679.36 158
12680.43 190
12681.49 199
12682.56 171
12683.62 184
12684.68 198
12685.75 203
12686.81 190
12687.88 193
12688.94 236
12690.00 217
12691.07 189
12692.13 182
12693.20 187
12694.26 213
12695.33 199
12696.39 198
12697.45 196
12698.52 200
12699.58 204
12700.65 199
12701.71 187
12702.78 188
12703.84 192
12704.91 190
12705.97 212
12707.04 179
12708.10 193
12709.17 185
12710.23 201
12711.30 175
12712.36 184
12713.43 190
12714.49 185
12715.56 197
12716.62 166
12717.69 209
12718.75 212
12719.82 190
12720.88 203
12721.95 210
12723.02 200
12724.08 201
12725.15 204
12726.21 196
12727.28 176
12728.34 158
12729.41 165
12730.48 178
12731.54 204
12732.61 192
12733.67 223
12734.74 155
12735.81 173
12736.87 186
12737.94 245
12739.00 203
12740.07 207
12741.14 186
12742.20 177
12743.27 188
12744.34 179
12745.40 201
12746.47 186
12747.54 210
12748.60 183
12749.67 202
12750.74 191
12751.80 208
12752.87 168
12753.94 191
12755.00 165
12756.07 177
12757.14 184
12758.20 177
12759.27 168
12760.34 196
12761.40 178
12762.47 191
12763.54 187
12764.61 164
12765.67 164
12766.74 179
12767.81 185
12768.88 179
12769.94 200
12771.01 178
12772.08 218
12773.15 187
12774.21 177
12775.28 179
12776.35 172
12777.42 155
12778.49 165
12779.55 186
12780.62 187
12781.69 161
12782.76 146
12783.83 158
12784.89 163
12785.96 188
12787.03 188
12788.10 202
12789.17 174
12790.23 180
12791.30 204
12792.37 182
12793.44 208
12794.51 203
12795.58 205
12796.65 156
12797.71 155
12798.78 161
12799.85 168
12800.92 183
12801.99 188
12803.06 207
12804.13 164
12805.20 172
12806.27 195
12807.33 178
12808.40 167
12809.47 165
12810.54 184
12811.61 188
12812.68 180
12813.75 175
12814.82 180
12815.89 180
12816.96 171
12818.03 170
12819.10 182
12820.17 161
12821.24 170
12822.31 185
12823.38 163
12824.45 161
12825.52 159
12826.59 167
12827.66 162
12828.73 158
12829.80 172
12830.87 188
12831.94 164
12833.01 165
12834.08 180
12835.15 185
12836.22 151
12837.29 171
12838.36 176
12839.43 169
12840.50 203
12841.57 157
12842.64 190
12843.71 199
12844.78 195
12845.85 181
12846.92 185
12847.99 166
12849.06 176
12850.13 201
12851.21 184
12852.28 159
12853.35 179
12854.42 183
12855.49 204
12856.56 176
12857.63 178
12858.70 197
12859.77 196
12860.85 182
12861.92 166
12862.99 202
12864.06 178
12865.13 199
12866.20 177
12867.27 211
12868.35 142
12869.42 144
12870.49 185
12871.56 156
12872.63 173
12873.71 194
12874.78 204
12875.85 182
12876.92 191
12877.99 167
12879.07 191
12880.14 172
12881.21 173
12882.28 147
12883.35 159
12884.43 184
12885.50 207
12886.57 164
12887.64 150
12888.72 152
12889.79 156
12890.86 179
12891.93 164
12893.01 196
12894.08 179
12895.15 192
12896.22 180
12897.30 165
12898.37 195
12899.44 177
12900.52 181
12901.59 186
12902.66 159
12903.74 182
12904.81 191
12905.88 167
12906.96 189
12908.03 178
12909.10 160
12910.18 177
12911.25 187
12912.32 145
12913.40 149
12914.47 178
12915.54 176
12916.62 162
12917.69 169
12918.76 173
12919.84 185
12920.91 176
12921.99 187
12923.06 196
12924.13 192
12925.21 186
12926.28 196
12927.36 163
12928.43 167
12929.50 185
12930.58 191
12931.65 183
12932.73 150
12933.80 176
12934.88 178
12935.95 179
12937.02 161
12938.10 153
12939.17 189
12940.25 163
12941.32 161
12942.40 176
12943.47 174
12944.55 149
12945.62 185
12946.70 185
12947.77 169
12948.85 143
12949.92 159
12951.00 173
12952.07 172
12953.15 130
12954.22 161
12955.30 193
12956.37 172
12957.45 145
12958.52 131
12959.60 151
12960.68 173
12961.75 168
12962.83 164
12963.90 175
12964.98 167
12966.05 162
12967.13 205
12968.20 157
12969.28 166
12970.36 171
12971.43 211
12972.51 152
12973.58 162
12974.66 150
12975.74 150
12976.81 153
12977.89 153
12978.97 158
12980.04 144
12981.12 156
12982.19 158
12983.27 178
12984.35 165
12985.42 146
12986.50 159
12987.58 181
12988.65 181
12989.73 172
12990.81 156
12991.88 168
12992.96 156
12994.04 168
12995.11 164
12996.19 177
12997.27 203
12998.35 183
12999.42 155
13000.50 159
13001.58 174
13002.65 175
13003.73 197
13004.81 189
13005.89 181
13006.96 177
13008.04 191
13009.12 166
13010.20 161
13011.27 169
13012.35 180
13013.43 165
13014.51 176
13015.58 193
13016.66 181
13017.74 174
13018.82 187
13019.90 185
13020.97 177
13022.05 194
13023.13 188
13024.21 163
13025.29 164
13026.37 186
13027.44 183
13028.52 158
13029.60 160
13030.68 168
13031.76 183
13032.84 175
13033.91 175
13034.99 153
13036.07 164
13037.15 161
13038.23 197
13039.31 162
13040.39 171
13041.46 171
13042.54 196
13043.62 175
13044.70 169
13045.78 157
13046.86 157
13047.94 200
13049.02 173
13050.10 170
13051.18 169
13052.26 176
13053.34 160
13054.41 202
13055.49 196
13056.57 181
13057.65 196
13058.73 184
13059.81 189
13060.89 200
13061.97 160
13063.05 174
13064.13 180
13065.21 171
13066.29 184
13067.37 183
13068.45 172
13069.53 178
13070.61 168
13071.69 159
13072.77 168
13073.85 177
13074.93 161
13076.01 163
13077.09 172
13078.17 169
13079.25 153
13080.33 165
13081.41 148
13082.49 163
13083.58 148
13084.66 173
13085.74 164
13086.82 172
13087.90 165
13088.98 157
13090.06 174
13091.14 158
13092.22 170
13093.30 175
13094.38 182
13095.46 175
13096.55 175
13097.63 152
13098.71 187
13099.79 158
13100.87 166
13101.95 150
13103.03 184
13104.12 145
13105.20 138
13106.28 175
13107.36 173
13108.44 191
13109.52 203
13110.60 162
13111.69 196
13112.77 211
13113.85 168
13114.93 169
13116.01 164
13117.10 145
13118.18 141
13119.26 177
13120.34 151
13121.42 181
13122.51 154
13123.59 171
13124.67 160
13125.75 149
13126.84 171
13127.92 170
13129.00 156
13130.08 162
13131.17 150
13132.25 153
13133.33 168
13134.41 160
13135.50 177
13136.58 164
13137.66 174
13138.75 167
13139.83 177
13140.91 155
13141.99 165
13143.08 178
13144.16 156
13145.24 157
13146.33 155
13147.41 153
13148.49 147
13149.58 158
13150.66 177
13151.74 145
13152.83 157
13153.91 151
13154.99 178
13156.08 170
13157.16 142
13158.25 147
13159.33 135
13160.41 136
13161.50 141
13162.58 162
13163.66 186
13164.75 162
13165.83 151
13166.92 173
13168.00 188
13169.08 181
13170.17 184
13171.25 177
13172.34 156
13173.42 144
13174.51 147
13175.59 173
13176.67 152
13177.76 167
13178.84 153
13179.93 189
13181.01 171
13182.10 159
13183.18 164
13184.27 177
13185.35 148
13186.44 138
13187.52 148
13188.61 159
13189.69 162
13190.78 170
13191.86 147
13192.95 149
13194.03 178
13195.12 146
13196.20 163
13197.29 133
13198.37 151
13199.46 165
13200.54 144
13201.63 148
13202.72 136
13203.80 132
13204.89 169
13205.97 135
13207.06 144
13208.14 160
13209.23 146
13210.32 153
13211.40 151
13212.49 144
13213.57 177
13214.66 175
13215.75 169
13216.83 153
13217.92 175
13219.00 162
13220.09 145
13221.18 160
13222.26 147
13223.35 156
13224.44 170
13225.52 180
13226.61 173
13227.70 157
13228.78 170
13229.87 166
13230.96 162
13232.04 162
13233.13 163
13234.22 177
13235.30 169
13236.39 150
13237.48 170
13238.56 173
13239.65 187
13240.74 178
13241.82 188
13242.91 166
13244.00 166
13245.09 169
13246.17 175
13247.26 160
13248.35 147
13249.44 183
13250.52 155
13251.61 140
13252.70 148
13253.79 152
13254.87 152
13255.96 157
13257.05 153
13258.14 136
13259.23 152
13260.31 168
13261.40 156
13262.49 150
13263.58 149
13264.67 164
13265.75 177
13266.84 174
13267.93 159
13269.02 147
13270.11 187
13271.19 164
13272.28 147
13273.37 180
13274.46 165
13275.55 157
13276.64 144
13277.73 181
13278.81 162
13279.90 184
13280.99 182
13282.08 194
13283.17 154
13284.26 166
13285.35 161
13286.44 151
13287.53 150
13288.61 152
13289.70 177
13290.79 165
13291.88 145
13292.97 151
13294.06 153
13295.15 162
13296.24 143
13297.33 169
13298.42 163
13299.51 135
13300.60 137
13301.69 159
13302.78 155
13303.87 163
13304.96 152
13306.05 153
13307.14 147
13308.23 146
13309.32 156
13310.41 151
13311.50 171
13312.59 116
13313.68 162
13314.77 176
13315.86 159
13316.95 142
13318.04 126
13319.13 146
13320.22 144
13321.31 175
13322.40 131
13323.49 175
13324.58 169
13325.67 181
13326.76 198
13327.85 169
13328.94 144
13330.03 173
13331.12 184
13332.21 148
13333.31 128
13334.40 146
13335.49 193
13336.58 190
13337.67 144
13338.76 162
13339.85 149
13340.94 158
13342.03 144
13343.13 145
13344.22 160
13345.31 163
13346.40 165
13347.49 145
13348.58 160
13349.67 155
13350.77 142
13351.86 167
13352.95 157
13354.04 153
13355.13 154
13356.22 151
13357.32 159
13358.41 136
13359.50 135
13360.59 142
13361.68 162
13362.78 149
13363.87 163
13364.96 153
13366.05 161
13367.15 163
13368.24 146
13369.33 136
13370.42 152
13371.52 179
13372.61 143
13373.70 148
13374.79 136
13375.89 145
13376.98 159
13378.07 135
13379.16 118
13380.26 134
13381.35 157
13382.44 155
13383.54 138
13384.63 145
13385.72 166
13386.82 155
13387.91 156
13389.00 146
13390.09 158
13391.19 142
13392.28 159
13393.37 138
13394.47 128
13395.56 182
13396.66 162
13397.75 130
13398.84 164
13399.94 158
13401.03 166
13402.12 138
13403.22 145
13404.31 184
13405.40 173
13406.50 152
13407.59 162
13408.69 138
13409.78 146
13410.88 144
13411.97 144
13413.06 168
13414.16 128
13415.25 174
13416.35 151
13417.44 148
13418.53 157
13419.63 163
13420.72 158
13421.82 162
13422.91 140
13424.01 161
13425.10 144
13426.20 169
13427.29 183
13428.39 139
13429.48 159
13430.58 161
13431.67 174
13432.77 145
13433.86 163
13434.96 151
13436.05 146
13437.15 153
13438.24 151
13439.34 159
13440.43 169
13441.53 195
13442.62 166
13443.72 159
13444.81 159
13445.91 147
13447.01 144
13448.10 154
13449.20 130
13450.29 156
13451.39 168
13452.48 181
13453.58 156
13454.68 152
13455.77 145
13456.87 165
13457.96 121
13459.06 137
13460.16 144
13461.25 148
13462.35 159
13463.44 139
13464.54 139
13465.64 148
13466.73 148
13467.83 138
13468.93 174
13470.02 158
13471.12 140
13472.22 142
13473.31 161
13474.41 165
13475.51 137
13476.60 154
13477.70 154
13478.80 145
13479.89 137
13480.99 152
13482.09 149
13483.18 157
13484.28 153
13485.38 165
13486.48 147
13487.57 180
13488.67 131
13489.77 145
13490.87 150
13491.96 156
13493.06 136
13494.16 149
13495.26 155
13496.35 140
13497.45 163
13498.55 138
13499.65 135
13500.74 150
13501.84 163
13502.94 137
13504.04 131
13505.14 125
13506.23 152
13507.33 174
13508.43 166
13509.53 127
13510.63 166
13511.72 169
13512.82 159
13513.92 153
13515.02 138
13516.12 151
13517.22 166
13518.31 174
13519.41 154
13520.51 164
13521.61 171
13522.71 141
13523.81 153
13524.91 164
13526.01 156
13527.10 156
13528.20 147
13529.30 165
13530.40 155
13531.50 158
13532.60 165
13533.70 153
13534.80 130
13535.90 159
13537.00 152
13538.09 161
13539.19 154
13540.29 169
13541.39 140
13542.49 136
13543.59 141
13544.69 161
13545.79 149
13546.89 135
13547.99 160
13549.09 154
13550.19 163
13551.29 147
13552.39 161
13553.49 166
13554.59 130
13555.69 163
13556.79 191
13557.89 163
13558.99 182
13560.09 163
13561.19 156
13562.29 163
13563.39 166
13564.49 184
13565.59 144
13566.69 159
13567.79 152
13568.89 159
13569.99 143
13571.09 146
13572.20 140
13573.30 162
13574.40 168
13575.50 160
13576.60 160
13577.70 172
13578.80 117
13579.90 128
13581.00 134
13582.10 170
13583.20 124
13584.31 146
13585.41 140
13586.51 154
13587.61 171
13588.71 142
13589.81 141
13590.91 157
13592.02 145
13593.12 130
13594.22 172
13595.32 170
13596.42 149
13597.52 159
13598.63 137
13599.73 148
13600.83 154
13601.93 150
13603.03 152
13604.14 131
13605.24 155
13606.34 143
13607.44 157
13608.54 161
13609.65 136
13610.75 174
13611.85 144
13612.95 147
13614.06 137
13615.16 147
13616.26 149
13617.36 200
13618.47 138
13619.57 167
13620.67 162
13621.77 157
13622.88 129
13623.98 132
13625.08 137
13626.18 128
13627.29 169
13628.39 134
13629.49 143
13630.60 162
13631.70 142
13632.80 143
13633.91 144
13635.01 160
13636.11 171
13637.22 157
13638.32 126
13639.42 145
13640.53 136
13641.63 128
13642.73 142
13643.84 154
13644.94 156
13646.04 145
13647.15 124
13648.25 142
13649.36 141
13650.46 139
13651.56 143
13652.67 134
13653.77 150
13654.88 145
13655.98 157
13657.08 163
13658.19 161
13659.29 144
13660.40 169
13661.50 152
13662.60 141
13663.71 165
13664.81 156
13665.92 146
13667.02 164
13668.13 133
13669.23 129
13670.34 167
13671.44 150
13672.55 168
13673.65 165
13674.76 172
13675.86 155
13676.97 155
13678.07 140
13679.18 134
13680.28 154
13681.39 140
13682.49 140
13683.60 153
13684.70 155
13685.81 119
13686.91 142
13688.02 146
13689.12 140
13690.23 140
13691.33 147
13692.44 131
13693.55 138
13694.65 132
13695.76 129
13696.86 112
13697.97 114
13699.07 138
13700.18 157
13701.29 146
13702.39 131
13703.50 128
13704.60 147
13705.71 145
13706.82 146
13707.92 132
13709.03 145
13710.14 153
13711.24 132
13712.35 146
13713.45 144
13714.56 132
13715.67 149
13716.77 157
13717.88 141
13718.99 123
13720.09 152
13721.20 185
13722.31 193
13723.41 144
13724.52 173
13725.63 161
13726.74 173
13727.84 142
13728.95 140
13730.06 136
13731.16 165
13732.27 123
13733.38 134
13734.49 147
13735.59 150
13736.70 150
13737.81 146
13738.91 144
13740.02 143
13741.13 127
13742.24 144
13743.35 164
13744.45 135
13745.56 127
13746.67 132
13747.78 150
13748.88 138
13749.99 156
13751.10 160
13752.21 146
13753.32 159
13754.42 151
13755.53 128
13756.64 150
13757.75 131
13758.86 141
13759.97 179
13761.07 170
13762.18 139
13763.29 165
13764.40 151
13765.51 157
13766.62 179
13767.72 151
13768.83 146
13769.94 131
13771.05 133
13772.16 145
13773.27 161
13774.38 143
13775.49 154
13776.60 172
13777.70 150
13778.81 156
13779.92 119
13781.03 152
13782.14 161
13783.25 175
13784.36 167
13785.47 154
13786.58 118
13787.69 155
13788.80 143
13789.91 134
13791.02 140
13792.13 145
13793.24 156
13794.35 135
13795.45 146
13796.56 136
13797.67 170
13798.78 152
13799.89 172
13801.00 145
13802.11 136
13803.22 157
13804.33 150
13805.44 124
13806.55 151
13807.67 140
13808.78 165
13809.89 173
13811.00 146
13812.11 122
13813.22 128
13814.33 165
13815.44 146
13816.55 161
13817.66 150
13818.77 156
13819.88 163
13820.99 147
13822.10 150
13823.21 143
13824.32 164
13825.44 158
13826.55 148
13827.66 133
13828.77 162
13829.88 135
13830.99 148
13832.10 160
13833.21 138
13834.32 124
13835.44 140
13836.55 134
13837.66 175
13838.77 159
13839.88 158
13840.99 145
13842.10 139
13843.22 160
13844.33 140
13845.44 169
13846.55 166
13847.66 158
13848.78 160
13849.89 158
13851.00 145
13852.11 138
13853.22 134
13854.34 144
13855.45 169
13856.56 156
13857.67 147
13858.78 136
13859.90 179
13861.01 182
13862.12 150
13863.23 144
13864.35 160
13865.46 156
13866.57 176
13867.68 160
13868.80 146
13869.91 145
13871.02 130
13872.14 139
13873.25 154
13874.36 128
13875.47 156
13876.59 163
13877.70 181
13878.81 137
13879.93 139
13881.04 164
13882.15 162
13883.27 147
13884.38 159
13885.49 146
13886.61 154
13887.72 161
13888.83 137
13889.95 166
13891.06 154
13892.17 171
13893.29 159
13894.40 129
13895.52 146
13896.63 130
13897.74 153
13898.86 162
13899.97 141
13901.09 137
13902.20 150
13903.31 171
13904.43 167
13905.54 143
13906.66 174
13907.77 173
13908.89 160
13910.00 172
13911.11 163
13912.23 137
13913.34 121
13914.46 149
13915.57 163
13916.69 150
13917.80 138
13918.92 141
13920.03 155
13921.15 152
13922.26 142
13923.38 140
13924.49 150
13925.61 156
13926.72 178
13927.84 178
13928.95 158
13930.07 145
13931.18 148
13932.30 148
13933.41 144
13934.53 166
13935.64 122
13936.76 110
13937.87 125
13938.99 117
13940.10 149
13941.22 135
13942.34 151
13943.45 133
13944.57 142
13945.68 139
13946.80 124
13947.91 116
13949.03 157
13950.15 158
13951.26 126
13952.38 161
13953.49 137
13954.61 159
13955.73 163
13956.84 147
13957.96 139
13959.08 142
13960.19 150
13961.31 139
13962.43 147
13963.54 149
13964.66 141
13965.78 147
13966.89 141
13968.01 151
13969.13 143
13970.24 139
13971.36 152
13972.48 142
13973.59 138
13974.71 159
13975.83 147
13976.94 134
13978.06 133
13979.18 134
13980.30 139
13981.41 169
13982.53 112
13983.65 137
13984.76 162
13985.88 154
13987.00 118
13988.12 142
13989.23 150
13990.35 139
13991.47 157
13992.59 146
13993.71 146
13994.82 141
13995.94 142
13997.06 156
13998.18 144
13999.29 142
14000.41 146
14001.53 145
14002.65 163
14003.77 137
14004.88 163
14006.00 154
14007.12 147
14008.24 147
14009.36 135
14010.48 132
14011.59 146
14012.71 146
14013.83 135
14014.95 166
14016.07 155
14017.19 161
14018.31 173
14019.43 134
14020.54 144
14021.66 149
14022.78 144
14023.90 148
14025.02 126
14026.14 131
14027.26 145
14028.38 146
14029.50 148
14030.62 114
14031.73 147
14032.85 141
14033.97 152
14035.09 158
14036.21 135
14037.33 143
14038.45 143
14039.57 141
14040.69 146
14041.81 141
14042.93 166
14044.05 135
14045.17 128
14046.29 149
14047.41 157
14048.53 131
14049.65 152
14050.77 131
14051.89 134
14053.01 140
14054.13 163
14055.25 128
14056.37 145
14057.49 129
14058.61 136
14059.73 138
14060.85 143
14061.97 138
14063.09 183
14064.21 162
14065.33 186
14066.45 191
14067.57 139
14068.70 156
14069.82 145
14070.94 168
14072.06 137
14073.18 110
14074.30 132
14075.42 123
14076.54 135
14077.66 135
14078.78 134
14079.91 125
14081.03 148
14082.15 130
14083.27 162
14084.39 147
14085.51 124
14086.63 147
14087.75 166
14088.88 139
14090.00 116
14091.12 155
14092.24 148
14093.36 155
14094.48 141
14095.61 127
14096.73 136
14097.85 124
14098.97 131
14100.09 153
14101.22 155
14102.34 127
14103.46 129
14104.58 122
14105.71 129
14106.83 131
14107.95 154
14109.07 134
14110.19 144
14111.32 149
14112.44 162
14113.56 147
14114.68 128
14115.81 128
14116.93 142
14118.05 147
14119.18 146
14120.30 145
14121.42 131
14122.54 138
14123.67 155
14124.79 140
14125.91 139
14127.04 147
14128.16 131
14129.28 161
14130.41 164
14131.53 126
14132.65 140
14133.78 165
14134.90 137
14136.02 154
14137.15 123
14138.27 158
14139.39 127
14140.52 157
14141.64 146
14142.76 147
14143.89 137
14145.01 150
14146.13 132
14147.26 142
14148.38 148
14149.51 163
14150.63 143
14151.75 144
14152.88 134
14154.00 154
14155.13 130
14156.25 152
14157.38 164
14158.50 156
14159.62 141
14160.75 153
14161.87 132
14163.00 139
14164.12 153
14165.25 130
14166.37 146
14167.50 132
14168.62 162
14169.75 155
14170.87 168
14172.00 151
14173.12 125
14174.25 149
14175.37 144
14176.50 133
14177.62 136
14178.75 120
14179.87 128
14181.00 130
14182.12 123
14183.25 131
14184.37 126
14185.50 141
14186.62 147
14187.75 150
14188.87 137
14190.00 145
14191.13 166
14192.25 160
14193.38 132
14194.50 137
14195.63 163
14196.75 187
14197.88 152
14199.01 128
14200.13 147
14201.26 136
14202.38 131
14203.51 123
14204.64 134
14205.76 133
14206.89 113
14208.01 128
14209.14 145
14210.27 142
14211.39 154
14212.52 163
14213.65 151
14214.77 129
14215.90 141
14217.03 150
14218.15 174
14219.28 139
14220.41 130
14221.53 124
14222.66 118
14223.79 131
14224.91 135
14226.04 137
14227.17 149
14228.30 134
14229.42 137
14230.55 164
14231.68 147
14232.80 128
14233.93 152
14235.06 154
14236.19 139
14237.31 136
14238.44 137
14239.57 113
14240.70 104
14241.82 130
14242.95 148
14244.08 149
14245.21 106
14246.34 111
14247.46 142
14248.59 137
14249.72 130
14250.85 137
14251.98 137
14253.10 125
14254.23 158
14255.36 157
14256.49 126
14257.62 131
14258.74 123
14259.87 129
14261.00 104
14262.13 119
14263.26 158
14264.39 156
14265.52 150
14266.64 139
14267.77 134
14268.90 151
14270.03 125
14271.16 134
14272.29 144
14273.42 116
14274.55 127
14275.68 133
14276.80 122
14277.93 121
14279.06 133
14280.19 130
14281.32 138
14282.45 129
14283.58 103
14284.71 124
14285.84 147
14286.97 147
14288.10 138
14289.23 127
14290.36 120
14291.49 127
14292.62 146
14293.75 153
14294.87 136
14296.00 138
14297.13 116
14298.26 121
14299.39 133
14300.52 119
14301.65 143
14302.78 137
14303.91 153
14305.04 147
14306.17 137
14307.31 144
14308.44 136
14309.57 141
14310.70 144
14311.83 132
14312.96 144
14314.09 139
14315.22 185
14316.35 151
14317.48 154
14318.61 140
14319.74 150
14320.87 134
14322.00 133
14323.13 153
14324.26 119
14325.40 126
14326.53 126
14327.66 165
14328.79 129
14329.92 125
14331.05 134
14332.18 176
14333.31 128
14334.44 136
14335.58 126
14336.71 132
14337.84 143
14338.97 135
14340.10 139
14341.23 131
14342.37 161
14343.50 135
14344.63 154
14345.76 104
14346.89 160
14348.02 151
14349.16 132
14350.29 120
14351.42 125
14352.55 120
14353.68 133
14354.82 130
14355.95 119
14357.08 117
14358.21 117
14359.35 136
14360.48 131
14361.61 135
14362.74 153
14363.87 181
14365.01 162
14366.14 125
14367.27 137
14368.41 149
14369.54 130
14370.67 130
14371.80 129
14372.94 135
14374.07 140
14375.20 124
14376.34 154
14377.47 154
14378.60 136
14379.73 123
14380.87 149
14382.00 134
14383.13 157
14384.27 135
14385.40 149
14386.53 152
14387.67 132
14388.80 167
14389.93 143
14391.07 146
14392.20 131
14393.34 142
14394.47 140
14395.60 140
14396.74 134
14397.87 142
14399.00 160
14400.14 136
14401.27 119
14402.41 123
14403.54 147
14404.67 138
14405.81 143
14406.94 139
14408.08 172
14409.21 184
14410.35 161
14411.48 127
14412.61 156
14413.75 144
14414.88 171
14416.02 145
14417.15 133
14418.29 133
14419.42 182
14420.56 166
14421.69 156
14422.83 131
14423.96 147
14425.10 142
14426.23 141
14427.37 157
14428.50 117
14429.64 142
14430.77 167
14431.91 126
14433.04 149
14434.18 127
14435.31 147
14436.45 154
14437.58 132
14438.72 157
14439.85 148
14440.99 167
14442.13 136
14443.26 135
14444.40 134
14445.53 142
14446.67 152
14447.80 153
14448.94 138
14450.08 127
14451.21 136
14452.35 135
14453.48 151
14454.62 149
14455.76 166
14456.89 161
14458.03 147
14459.16 160
14460.30 139
14461.44 148
14462.57 142
14463.71 150
14464.85 153
14465.98 123
14467.12 160
14468.26 172
14469.39 171
14470.53 134
14471.67 145
14472.80 150
14473.94 150
14475.08 140
14476.21 174
14477.35 152
14478.49 163
14479.62 155
14480.76 171
14481.90 148
14483.04 156
14484.17 160
14485.31 163
14486.45 156
14487.59 165
14488.72 135
14489.86 157
14491.00 168
14492.14 135
14493.27 132
14494.41 123
14495.55 145
14496.69 151
14497.82 148
14498.96 158
14500.10 168
14501.24 133
14502.38 153
14503.51 125
14504.65 137
14505.79 157
14506.93 157
14508.07 140
14509.20 131
14510.34 153
14511.48 145
14512.62 149
14513.76 132
14514.90 139
14516.03 125
14517.17 130
14518.31 135
14519.45 127
14520.59 125
14521.73 134
14522.87 141
14524.01 152
14525.14 138
14526.28 123
14527.42 153
14528.56 151
14529.70 119
14530.84 121
14531.98 143
14533.12 151
14534.26 145
14535.40 130
14536.54 140
14537.67 146
14538.81 136
14539.95 145
14541.09 131
14542.23 117
14543.37 133
14544.51 135
14545.65 121
14546.79 139
14547.93 162
14549.07 161
14550.21 141
14551.35 152
14552.49 141
14553.63 166
14554.77 148
14555.91 147
14557.05 141
14558.19 161
14559.33 121
14560.47 118
14561.61 136
14562.75 127
14563.89 134
14565.03 141
14566.17 150
14567.31 136
14568.45 149
14569.60 153
14570.74 114
14571.88 135
14573.02 131
14574.16 170
14575.30 124
14576.44 133
14577.58 135
14578.72 126
14579.86 130
14581.00 132
14582.14 110
14583.29 135
14584.43 127
14585.57 149
14586.71 166
14587.85 169
14588.99 133
14590.13 124
14591.28 131
14592.42 125
14593.56 136
14594.70 118
14595.84 117
14596.98 127
14598.13 124
14599.27 111
14600.41 126
14601.55 122
14602.69 125
14603.83 139
14604.98 133
14606.12 126
14607.26 159
14608.40 142
14609.54 126
14610.69 123
14611.83 122
14612.97 130
14614.11 124
14615.26 128
14616.40 123
14617.54 173
14618.68 135
14619.83 130
14620.97 130
14622.11 121
14623.25 139
14624.40 158
14625.54 145
14626.68 127
14627.83 121
14628.97 139
14630.11 134
14631.25 123
14632.40 114
14633.54 123
14634.68 140
14635.83 110
14636.97 122
14638.11 121
14639.26 133
14640.40 121
14641.54 132
14642.69 148
14643.83 178
14644.97 139
14646.12 127
14647.26 105
14648.41 137
14649.55 142
14650.69 135
14651.84 133
14652.98 126
14654.13 111
14655.27 131
14656.41 132
14657.56 136
14658.70 126
14659.85 126
14660.99 154
14662.13 135
14663.28 125
14664.42 140
14665.57 135
14666.71 127
14667.86 140
14669.00 152
14670.14 145
14671.29 153
14672.43 129
14673.58 133
14674.72 114
14675.87 116
14677.01 129
14678.16 137
14679.30 143
14680.45 170
14681.59 144
14682.74 155
14683.88 103
14685.03 158
14686.17 141
14687.32 120
14688.46 135
14689.61 134
14690.75 130
14691.90 126
14693.05 123
14694.19 128
14695.34 136
14696.48 123
14697.63 132
14698.77 143
14699.92 143
14701.06 137
14702.21 138
14703.36 123
14704.50 104
14705.65 137
14706.79 130
14707.94 144
14709.09 131
14710.23 142
14711.38 130
14712.53 149
14713.67 129
14714.82 147
14715.96 141
14717.11 129
14718.26 131
14719.40 139
14720.55 121
14721.70 138
14722.84 119
14723.99 134
14725.14 131
14726.28 116
14727.43 108
14728.58 134
14729.72 133
14730.87 135
14732.02 137
14733.16 131
14734.31 153
14735.46 126
14736.61 116
14737.75 136
14738.90 118
14740.05 144
14741.20 130
14742.34 128
14743.49 124
14744.64 132
14745.79 152
14746.93 150
14748.08 151
14749.23 134
14750.38 116
14751.52 122
14752.67 124
14753.82 105
14754.97 129
14756.11 116
14757.26 127
14758.41 106
14759.56 123
14760.71 130
14761.86 134
14763.00 118
14764.15 98
14765.30 113
14766.45 154
14767.60 132
14768.74 132
14769.89 105
14771.04 144
14772.19 142
14773.34 110
14774.49 128
14775.64 133
14776.79 137
14777.93 125
14779.08 119
14780.23 121
14781.38 136
14782.53 111
14783.68 120
14784.83 124
14785.98 111
14787.13 101
14788.28 136
14789.42 112
14790.57 137
14791.72 118
14792.87 134
14794.02 155
14795.17 136
14796.32 131
14797.47 121
14798.62 135
14799.77 130
14800.92 114
14802.07 112
14803.22 154
14804.37 158
14805.52 131
14806.67 111
14807.82 109
14808.97 161
14810.12 138
14811.27 135
14812.42 152
14813.57 123
14814.72 169
14815.87 144
14817.02 157
14818.17 139
14819.32 138
14820.47 168
14821.62 134
14822.77 134
14823.92 117
14825.07 139
14826.22 137
14827.37 128
14828.52 122
14829.68 121
14830.83 146
14831.98 105
14833.13 114
14834.28 130
14835.43 148
14836.58 121
14837.73 138
14838.88 122
14840.03 105
14841.19 122
14842.34 129
14843.49 154
14844.64 116
14845.79 105
14846.94 115
14848.09 130
14849.25 125
14850.40 125
14851.55 109
14852.70 127
14853.85 111
14855.00 117
14856.16 134
14857.31 104
14858.46 120
14859.61 141
14860.76 128
14861.92 115
14863.07 122
14864.22 145
14865.37 120
14866.52 107
14867.68 132
14868.83 147
14869.98 133
14871.13 130
14872.29 127
14873.44 105
14874.59 140
14875.74 151
14876.90 134
14878.05 139
14879.20 118
14880.36 119
14881.51 119
14882.66 122
14883.81 111
14884.97 140
14886.12 104
14887.27 103
14888.43 115
14889.58 106
14890.73 132
14891.89 121
14893.04 117
14894.19 116
14895.35 111
14896.50 111
14897.65 107
14898.81 134
14899.96 129
14901.11 127
14902.27 106
14903.42 128
14904.57 105
14905.73 131
14906.88 131
14908.04 129
14909.19 116
14910.34 139
14911.50 131
14912.65 108
14913.81 120
14914.96 120
14916.11 114
14917.27 140
14918.42 136
14919.58 136
14920.73 144
14921.88 129
14923.04 117
14924.19 122
14925.35 130
14926.50 141
14927.66 126
14928.81 142
14929.97 114
14931.12 129
14932.28 133
14933.43 125
14934.59 134
14935.74 121
14936.90 124
14938.05 137
14939.21 98
14940.36 98
14941.52 114
14942.67 129
14943.83 107
14944.98 117
14946.14 122
14947.29 129
14948.45 128
14949.60 123
14950.76 120
14951.91 97
14953.07 123
14954.23 130
14955.38 117
14956.54 111
14957.69 131
14958.85 108
14960.00 114
14961.16 114
14962.32 119
14963.47 113
14964.63 128
14965.78 100
14966.94 96
14968.10 123
14969.25 117
14970.41 138
14971.57 119
14972.72 130
14973.88 128
14975.04 118
14976.19 108
14977.35 113
14978.50 116
14979.66 128
14980.82 125
14981.97 97
14983.13 136
14984.29 123
14985.45 109
14986.60 124
14987.76 110
14988.92 121
14990.07 134
14991.23 145
14992.39 121
14993.54 138
14994.70 114
14995.86 131
14997.02 121
14998.17 141
14999.33 137
15000.49 116
15001.65 139
15002.80 121
15003.96 117
15005.12 132
15006.28 139
15007.43 135
15008.59 119
15009.75 117
15010.91 113
15012.07 117
15013.22 124
15014.38 121
15015.54 113
15016.70 127
15017.86 130
15019.01 127
15020.17 123
15021.33 115
15022.49 115
15023.65 137
15024.81 130
15025.96 103
15027.12 124
15028.28 123
15029.44 112
15030.60 119
15031.76 117
15032.92 113
15034.07 121
15035.23 137
15036.39 152
15037.55 125
15038.71 115
15039.87 123
15041.03 146
15042.19 141
15043.35 123
15044.50 119
15045.66 130
15046.82 145
15047.98 118
15049.14 110
15050.30 105
15051.46 122
15052.62 128
15053.78 140
15054.94 112
15056.10 124
15057.26 134
15058.42 131
15059.58 134
15060.74 109
15061.90 100
15063.06 103
15064.22 125
15065.38 131
15066.54 127
15067.70 121
15068.86 116
15070.02 128
15071.18 105
15072.34 115
15073.50 133
15074.66 141
15075.82 136
15076.98 129
15078.14 110
15079.30 129
15080.46 120
15081.62 123
15082.78 114
15083.94 127
15085.10 120
15086.26 124
15087.42 129
15088.59 113
15089.75 123
15090.91 143
15092.07 126
15093.23 119
15094.39 118
15095.55 120
15096.71 145
15097.87 111
15099.04 141
15100.20 127
15101.36 119
15102.52 111
15103.68 128
15104.84 142
15106.00 119
15107.17 117
15108.33 118
15109.49 106
15110.65 137
15111.81 126
15112.97 129
15114.14 143
15115.30 132
15116.46 127
15117.62 122
15118.78 129
15119.95 121
15121.11 125
15122.27 121
15123.43 139
15124.59 141
15125.76 154
15126.92 133
15128.08 124
15129.24 124
15130.41 104
15131.57 137
15132.73 144
15133.89 135
15135.06 126
15136.22 111
15137.38 124
15138.54 127
15139.71 119
15140.87 135
15142.03 122
15143.20 124
15144.36 156
15145.52 160
15146.69 123
15147.85 100
15149.01 126
15150.17 106
15151.34 145
15152.50 118
15153.66 109
15154.83 115
15155.99 127
15157.16 141
15158.32 121
15159.48 112
15160.65 123
15161.81 136
15162.97 118
15164.14 105
15165.30 109
15166.46 126
15167.63 112
15168.79 123
15169.96 129
15171.12 125
15172.28 112
15173.45 120
15174.61 144
15175.78 114
15176.94 135
15178.11 144
15179.27 138
15180.43 119
15181.60 107
15182.76 110
15183.93 134
15185.09 162
15186.26 130
15187.42 106
15188.59 106
15189.75 118
15190.92 132
15192.08 129
15193.25 129
15194.41 124
15195.58 124
15196.74 154
15197.91 129
15199.07 112
15200.24 137
15201.40 111
15202.57 105
15203.73 105
15204.90 89
15206.06 112
15207.23 115
15208.39 129
15209.56 132
15210.72 127
15211.89 119
15213.06 107
15214.22 110
15215.39 96
15216.55 122
15217.72 153
15218.88 118
15220.05 111
15221.22 119
15222.38 126
15223.55 111
15224.71 93
15225.88 124
15227.05 120
15228.21 125
15229.38 118
15230.55 90
15231.71 116
15232.88 132
15234.05 129
15235.21 111
15236.38 126
15237.54 131
15238.71 136
15239.88 127
15241.04 109
15242.21 94
15243.38 115
15244.55 119
15245.71 109
15246.88 116
15248.05 120
15249.21 118
15250.38 113
15251.55 114
15252.71 115
15253.88 117
15255.05 123
15256.22 138
15257.38 127
15258.55 142
15259.72 120
15260.89 135
15262.05 135
15263.22 119
15264.39 122
15265.56 120
15266.72 138
15267.89 122
15269.06 115
15270.23 117
15271.40 112
15272.56 121
15273.73 107
15274.90 116
15276.07 121
15277.24 121
15278.40 111
15279.57 130
15280.74 115
15281.91 95
15283.08 127
15284.25 119
15285.41 132
15286.58 102
15287.75 112
15288.92 129
15290.09 134
15291.26 144
15292.43 141
15293.59 128
15294.76 100
15295.93 119
15297.10 125
15298.27 123
15299.44 122
15300.61 93
15301.78 118
15302.95 124
15304.12 111
15305.28 118
15306.45 107
15307.62 126
15308.79 137
15309.96 136
15311.13 115
15312.30 135
15313.47 135
15314.64 127
15315.81 137
15316.98 116
15318.15 130
15319.32 122
15320.49 107
15321.66 136
15322.83 104
15324.00 107
15325.17 133
15326.34 141
15327.51 123
15328.68 103
15329.85 97
15331.02 111
15332.19 104
15333.36 108
15334.53 122
15335.70 122
15336.87 134
15338.04 123
15339.21 103
15340.38 116
15341.55 122
15342.72 118
15343.89 123
15345.06 112
15346.23 102
15347.41 105
15348.58 130
15349.75 123
15350.92 147
15352.09 126
15353.26 116
15354.43 111
15355.60 126
15356.77 114
15357.94 103
15359.12 120
15360.29 113
15361.46 105
15362.63 134
15363.80 120
15364.97 116
15366.14 108
15367.32 114
15368.49 113
15369.66 140
15370.83 128
15372.00 124
15373.17 101
15374.35 123
15375.52 121
15376.69 123
15377.86 109
15379.03 113
15380.21 121
15381.38 139
15382.55 100
15383.72 86
15384.90 112
15386.07 135
15387.24 123
15388.41 112
15389.58 97
15390.76 116
15391.93 121
15393.10 96
15394.27 99
15395.45 122
15396.62 107
15397.79 119
15398.97 102
15400.14 87
15401.31 107
15402.48 134
15403.66 128
15404.83 119
15406.00 112
15407.18 118
15408.35 122
15409.52 133
15410.70 121
15411.87 110
15413.04 126
15414.22 126
15415.39 110
15416.56 114
15417.74 115
15418.91 109
15420.08 127
15421.26 101
15422.43 115
15423.60 111
15424.78 117
15425.95 130
15427.13 121
15428.30 110
15429.47 91
15430.65 111
15431.82 149
15433.00 106
15434.17 106
15435.34 92
15436.52 117
15437.69 116
15438.87 109
15440.04 96
15441.22 103
15442.39 110
15443.56 116
15444.74 100
15445.91 99
15447.09 120
15448.26 163
15449.44 115
15450.61 116
15451.79 95
15452.96 107
15454.14 116
15455.31 98
15456.49 111
15457.66 99
15458.84 136
15460.01 96
15461.19 109
15462.36 112
15463.54 130
15464.71 135
15465.89 124
15467.06 111
15468.24 123
15469.42 137
15470.59 146
15471.77 119
15472.94 121
15474.12 136
15475.29 139
15476.47 121
15477.64 122
15478.82 119
15480.00 128
15481.17 127
15482.35 134
15483.52 95
15484.70 121
15485.88 129
15487.05 118
15488.23 116
15489.41 89
15490.58 101
15491.76 146
15492.93 129
15494.11 113
15495.29 118
15496.46 127
15497.64 126
15498.82 102
15499.99 121
15501.17 128
15502.35 115
15503.52 113
15504.70 104
15505.88 124
15507.05 119
15508.23 110
15509.41 123
15510.59 115
15511.76 111
15512.94 122
15514.12 111
15515.29 116
15516.47 118
15517.65 109
15518.83 93
15520.00 126
15521.18 122
15522.36 107
15523.54 123
15524.71 129
15525.89 128
15527.07 127
15528.25 104
15529.42 124
15530.60 116
15531.78 118
15532.96 103
15534.14 120
15535.31 142
15536.49 109
15537.67 121
15538.85 120
15540.03 100
15541.20 96
15542.38 121
15543.56 116
15544.74 124
15545.92 118
15547.10 107
15548.27 108
15549.45 122
15550.63 109
15551.81 111
15552.99 145
15554.17 152
15555.35 129
15556.53 113
15557.70 127
15558.88 130
15560.06 134
15561.24 113
15562.42 107
15563.60 114
15564.78 111
15565.96 108
15567.14 105
15568.32 115
15569.50 116
15570.67 112
15571.85 107
15573.03 123
15574.21 112
15575.39 114
15576.57 112
15577.75 110
15578.93 113
15580.11 131
15581.29 128
15582.47 118
15583.65 99
15584.83 135
15586.01 127
15587.19 105
15588.37 129
15589.55 100
15590.73 96
15591.91 91
15593.09 120
15594.27 105
15595.45 113
15596.63 124
15597.81 133
15598.99 118
15600.17 113
15601.35 121
15602.53 115
15603.71 110
15604.90 101
15606.08 106
15607.26 113
15608.44 113
15609.62 114
15610.80 112
15611.98 97
15613.16 126
15614.34 122
15615.52 111
15616.70 108
15617.89 112
15619.07 132
15620.25 116
15621.43 120
15622.61 114
15623.79 111
15624.97 114
15626.15 124
15627.34 115
15628.52 85
15629.70 113
15630.88 114
15632.06 102
15633.24 110
15634.43 139
15635.61 129
15636.79 137
15637.97 121
15639.15 111
15640.34 126
15641.52 105
15642.70 99
15643.88 118
15645.06 130
15646.25 117
15647.43 131
15648.61 105
15649.79 122
15650.98 131
15652.16 114
15653.34 133
15654.52 125
15655.71 105
15656.89 138
15658.07 125
15659.25 128
15660.44 120
15661.62 120
15662.80 114
15663.98 149
15665.17 136
15666.35 140
15667.53 118
15668.72 120
15669.90 133
15671.08 108
15672.27 102
15673.45 110
15674.63 117
15675.82 142
15677.00 127
15678.18 121
15679.37 142
15680.55 104
15681.73 103
15682.92 98
15684.10 116
15685.28 103
15686.47 145
15687.65 134
15688.84 138
15690.02 108
15691.20 132
15692.39 130
15693.57 162
15694.76 155
15695.94 118
15697.12 141
15698.31 121
15699.49 129
15700.68 113
15701.86 140
15703.05 128
15704.23 124
15705.41 126
15706.60 119
15707.78 135
15708.97 141
15710.15 122
15711.34 126
15712.52 140
15713.71 138
15714.89 136
15716.08 134
15717.26 130
15718.45 135
15719.63 177
15720.82 160
15722.00 136
15723.19 125
15724.37 145
15725.56 156
15726.74 135
15727.93 132
15729.11 121
15730.30 119
15731.48 138
15732.67 124
15733.85 123
15735.04 126
15736.23 143
15737.41 176
15738.60 129
15739.78 136
15740.97 137
15742.15 131
15743.34 108
15744.53 120
15745.71 109
15746.90 127
15748.08 123
15749.27 133
15750.46 115
15751.64 126
15752.83 142
15754.02 120
15755.20 145
15756.39 143
15757.57 137
15758.76 145
15759.95 139
15761.13 113
15762.32 134
15763.51 138
15764.69 125
15765.88 93
15767.07 123
15768.25 146
15769.44 143
15770.63 130
15771.82 86
15773.00 141
15774.19 119
15775.38 146
15776.56 122
15777.75 125
15778.94 107
15780.13 121
15781.31 139
15782.50 126
15783.69 117
15784.88 111
15786.06 137
15787.25 125
15788.44 127
15789.63 118
15790.81 133
15792.00 120
15793.19 138
15794.38 116
15795.56 144
15796.75 123
15797.94 132
15799.13 135
15800.32 137
15801.50 120
15802.69 118
15803.88 139
15805.07 127
15806.26 116
15807.45 136
15808.63 166
15809.82 124
15811.01 136
15812.20 125
15813.39 130
15814.58 122
15815.77 128
15816.95 122
15818.14 109
15819.33 106
15820.52 108
15821.71 129
15822.90 119
15824.09 112
15825.28 96
15826.46 93
15827.65 113
15828.84 128
15830.03 107
15831.22 124
15832.41 104
15833.60 115
15834.79 154
15835.98 122
15837.17 99
15838.36 123
15839.55 120
15840.74 107
15841.93 114
15843.12 119
15844.31 159
15845.50 144
15846.69 134
15847.88 141
15849.07 161
15850.26 127
15851.45 140
15852.64 127
15853.83 114
15855.02 96
15856.21 123
15857.40 142
15858.59 114
15859.78 125
15860.97 121
15862.16 117
15863.35 116
15864.54 113
15865.73 128
15866.92 130
15868.11 103
15869.30 144
15870.49 110
15871.68 132
15872.87 94
15874.06 114
15875.25 120
15876.45 101
15877.64 124
15878.83 108
15880.02 133
15881.21 131
15882.40 144
15883.59 136
15884.78 133
15885.97 112
15887.17 130
15888.36 122
15889.55 127
15890.74 130
15891.93 130
15893.12 120
15894.31 116
15895.51 127
15896.70 129
15897.89 133
15899.08 108
15900.27 118
15901.46 106
15902.66 127
15903.85 109
15905.04 126
15906.23 130
15907.43 124
15908.62 121
15909.81 132
15911.00 96
15912.19 98
15913.39 123
15914.58 100
15915.77 98
15916.96 123
15918.16 129
15919.35 138
15920.54 115
15921.73 97
15922.93 127
15924.12 110
15925.31 129
15926.50 108
15927.70 115
15928.89 129
15930.08 131
15931.28 121
15932.47 110
15933.66 125
15934.86 127
15936.05 153
15937.24 115
15938.44 114
15939.63 94
15940.82 111
15942.02 123
15943.21 121
15944.40 122
15945.60 114
15946.79 114
15947.98 96
15949.18 114
15950.37 117
15951.56 122
15952.76 140
15953.95 129
15955.15 125
15956.34 104
15957.53 124
15958.73 159
15959.92 103
15961.12 122
15962.31 106
15963.50 129
15964.70 162
15965.89 132
15967.09 108
15968.28 121
15969.48 116
15970.67 99
15971.86 111
15973.06 112
15974.25 111
15975.45 91
15976.64 114
15977.84 100
15979.03 106
15980.23 89
15981.42 129
15982.62 108
15983.81 101
15985.01 100
15986.20 110
15987.40 116
15988.59 127
15989.79 115
15990.98 122
15992.18 119
15993.37 110
15994.57 156
15995.76 120
15996.96 135
15998.16 120
15999.35 136
16000.55 144
16001.74 121
16002.94 104
16004.13 131
16005.33 132
16006.53 111
16007.72 115
16008.92 124
16010.11 114
16011.31 116
16012.51 131
16013.70 104
16014.90 114
16016.09 124
16017.29 136
16018.49 134
16019.68 114
16020.88 118
16022.07 122
16023.27 118
16024.47 114
16025.66 109
16026.86 101
16028.06 108
16029.25 110
16030.45 106
16031.65 113
16032.84 111
16034.04 112
16035.24 124
16036.44 114
16037.63 132
16038.83 129
16040.03 107
16041.22 98
16042.42 111
16043.62 134
16044.82 117
16046.01 114
16047.21 95
16048.41 123
16049.60 119
16050.80 119
16052.00 93
16053.20 92
16054.39 102
16055.59 137
16056.79 97
16057.99 100
16059.19 107
16060.38 140
16061.58 105
16062.78 107
16063.98 116
16065.18 110
16066.37 93
16067.57 90
16068.77 105
16069.97 106
16071.17 102
16072.36 107
16073.56 119
16074.76 92
16075.96 114
16077.16 141
16078.36 124
16079.56 110
16080.75 125
16081.95 136
16083.15 99
16084.35 111
16085.55 78
16086.75 104
16087.95 82
16089.15 120
16090.34 107
16091.54 105
16092.74 87
16093.94 123
16095.14 115
16096.34 120
16097.54 118
16098.74 99
16099.94 107
16101.14 130
16102.34 118
16103.54 114
16104.74 112
16105.93 101
16107.13 106
16108.33 103
16109.53 108
16110.73 90
16111.93 122
16113.13 113
16114.33 114
16115.53 102
16116.73 114
16117.93 122
16119.13 110
16120.33 117
16121.53 108
16122.73 116
16123.93 101
16125.13 121
16126.33 113
16127.53 107
16128.73 87
16129.94 98
16131.14 127
16132.34 111
16133.54 87
16134.74 107
16135.94 107
16137.14 98
16138.34 106
16139.54 117
16140.74 119
16141.94 133
16143.14 120
16144.34 106
16145.55 98
16146.75 92
16147.95 133
16149.15 115
16150.35 136
16151.55 101
16152.75 124
16153.95 98
16155.15 122
16156.36 116
16157.56 119
16158.76 125
16159.96 90
16161.16 101
16162.36 111
16163.57 113
16164.77 96
16165.97 99
16167.17 115
16168.37 121
16169.58 120
16170.78 125
16171.98 95
16173.18 84
16174.38 104
16175.59 104
16176.79 106
16177.99 100
16179.19 97
16180.39 112
16181.60 115
16182.80 81
16184.00 117
16185.20 113
16186.41 99
16187.61 93
16188.81 103
16190.01 91
16191.22 107
16192.42 114
16193.62 119
16194.83 117
16196.03 101
16197.23 124
16198.43 109
16199.64 114
16200.84 110
16202.04 127
16203.25 110
16204.45 134
16205.65 119
16206.86 113
16208.06 112
16209.26 95
16210.47 123
16211.67 88
16212.87 90
16214.08 93
16215.28 98
16216.49 118
16217.69 108
16218.89 109
16220.10 104
16221.30 107
16222.50 122
16223.71 109
16224.91 130
16226.12 117
16227.32 110
16228.52 93
16229.73 124
16230.93 103
16232.14 117
16233.34 111
16234.55 122
16235.75 112
16236.95 97
16238.16 97
16239.36 100
16240.57 109
16241.77 111
16242.98 111
16244.18 97
16245.39 113
16246.59 130
16247.80 107
16249.00 115
16250.21 129
16251.41 154
16252.62 123
16253.82 103
16255.03 105
16256.23 123
16257.44 103
16258.64 111
16259.85 99
16261.05 126
16262.26 115
16263.46 82
16264.67 95
16265.87 124
16267.08 124
16268.29 119
16269.49 101
16270.70 111
16271.90 119
16273.11 123
16274.31 117
16275.52 119
16276.73 152
16277.93 109
16279.14 124
16280.34 102
16281.55 135
16282.76 121
16283.96 111
16285.17 85
16286.38 90
16287.58 126
16288.79 106
16289.99 108
16291.20 114
16292.41 113
16293.61 125
16294.82 134
16296.03 126
16297.23 111
16298.44 111
16299.65 110
16300.85 100
16302.06 97
16303.27 81
16304.47 112
16305.68 107
16306.89 117
16308.10 105
16309.30 103
16310.51 127
16311.72 113
16312.92 114
16314.13 112
16315.34 141
16316.55 116
16317.75 109
16318.96 106
16320.17 135
16321.38 118
16322.58 106
16323.79 113
16325.00 104
16326.21 111
16327.42 116
16328.62 110
16329.83 102
16331.04 114
16332.25 101
16333.46 113
16334.66 117
16335.87 125
16337.08 108
16338.29 136
16339.50 105
16340.70 106
16341.91 97
16343.12 118
16344.33 100
16345.54 111
16346.75 99
16347.96 107
16349.16 111
16350.37 121
16351.58 123
16352.79 95
16354.00 120
16355.21 95
16356.42 127
16357.63 100
16358.83 101
16360.04 98
16361.25 95
16362.46 99
16363.67 97
16364.88 115
16366.09 112
16367.30 106
16368.51 124
16369.72 125
16370.93 91
16372.14 105
16373.35 108
16374.56 95
16375.76 91
16376.97 121
16378.18 107
16379.39 113
16380.60 99
16381.81 120
16383.02 102
16384.23 97
16385.44 106
16386.65 100
16387.86 99
16389.07 94
16390.28 104
16391.49 91
16392.70 105
16393.91 85
16395.12 102
16396.33 118
16397.55 115
16398.76 128
16399.97 112
16401.18 98
16402.39 96
16403.60 116
16404.81 113
16406.02 106
16407.23 95
16408.44 104
16409.65 91
16410.86 85
16412.07 100
16413.28 125
16414.50 101
16415.71 96
16416.92 105
16418.13 107
16419.34 92
16420.55 78
16421.76 98
16422.97 113
16424.19 113
16425.40 107
16426.61 105
16427.82 97
16429.03 114
16430.24 77
16431.46 107
16432.67 88
16433.88 106
16435.09 96
16436.30 134
16437.51 119
16438.73 95
16439.94 119
16441.15 118
16442.36 110
16443.57 90
16444.79 109
16446.00 92
16447.21 96
16448.42 92
16449.64 115
16450.85 93
16452.06 99
16453.27 100
16454.49 100
16455.70 105
16456.91 104
16458.12 98
16459.34 100
16460.55 91
16461.76 106
16462.97 114
16464.19 107
16465.40 87
16466.61 80
16467.83 100
16469.04 104
16470.25 91
16471.47 84
16472.68 95
16473.89 109
16475.11 114
16476.32 127
16477.53 98
16478.75 115
16479.96 81
16481.17 96
16482.39 102
16483.60 106
16484.81 98
16486.03 103
16487.24 89
16488.45 125
16489.67 116
16490.88 116
16492.10 103
16493.31 110
16494.52 138
16495.74 96
16496.95 113
16498.17 90
16499.38 94
16500.59 86
16501.81 109
16503.02 96
16504.24 109
16505.45 114
16506.67 104
16507.88 94
16509.10 117
16510.31 106
16511.52 123
16512.74 121
16513.95 133
16515.17 93
16516.38 97
16517.60 138
16518.81 103
16520.03 99
16521.24 88
16522.46 113
16523.67 109
16524.89 116
16526.10 107
16527.32 100
16528.53 102
16529.75 106
16530.96 118
16532.18 104
16533.40 118
16534.61 102
16535.83 109
16537.04 84
16538.26 91
16539.47 103
16540.69 108
16541.91 114
16543.12 97
16544.34 92
16545.55 104
16546.77 112
16547.98 106
16549.20 94
16550.42 102
16551.63 121
16552.85 104
16554.07 83
16555.28 80
16556.50 104
16557.71 110
16558.93 115
16560.15 98
16561.36 99
16562.58 102
16563.80 113
16565.01 113
16566.23 78
16567.45 99
16568.66 118
16569.88 96
16571.10 102
16572.31 95
16573.53 112
16574.75 112
16575.96 124
16577.18 89
16578.40 95
16579.62 118
16580.83 116
16582.05 112
16583.27 96
16584.48 91
16585.70 103
16586.92 91
16588.14 90
16589.35 107
16590.57 100
16591.79 94
16593.01 123
16594.23 92
16595.44 109
16596.66 107
16597.88 105
16599.10 111
16600.31 105
16601.53 73
16602.75 114
16603.97 122
16605.19 96
16606.40 98
16607.62 109
16608.84 117
16610.06 87
16611.28 106
16612.50 89
16613.71 99
16614.93 106
16616.15 112
16617.37 105
16618.59 106
16619.81 102
16621.03 114
16622.24 92
16623.46 102
16624.68 90
16625.90 118
16627.12 107
16628.34 99
16629.56 96
16630.78 83
16632.00 81
16633.21 88
16634.43 79
16635.65 90
16636.87 117
16638.09 103
16639.31 112
16640.53 111
16641.75 109
16642.97 104
16644.19 116
16645.41 121
16646.63 99
16647.85 98
16649.07 118
16650.29 98
16651.51 99
16652.73 94
16653.95 113
16655.17 132
16656.39 86
16657.61 109
16658.83 91
16660.05 106
16661.27 118
16662.49 113
16663.71 100
16664.93 93
16666.15 99
16667.37 93
16668.59 91
16669.81 95
16671.03 117
16672.25 115
16673.47 114
16674.69 103
16675.91 114
16677.13 97
16678.35 103
16679.57 92
16680.80 107
16682.02 100
16683.24 116
16684.46 115
16685.68 108
16686.90 95
16688.12 107
16689.34 113
16690.56 104
16691.79 103
16693.01 95
16694.23 128
16695.45 86
16696.67 107
16697.89 81
16699.11 109
16700.34 95
16701.56 115
16702.78 112
16704.00 105
16705.22 93
16706.44 124
16707.67 113
16708.89 104
16710.11 93
16711.33 107
16712.55 143
16713.78 105
16715.00 97
16716.22 109
16717.44 111
16718.67 93
16719.89 101
16721.11 94
16722.33 76
16723.55 94
16724.78 100
16726.00 120
16727.22 98
16728.45 114
16729.67 90
16730.89 111
16732.11 102
16733.34 111
16734.56 117
16735.78 111
16737.00 105
16738.23 100
16739.45 101
16740.67 114
16741.90 126
16743.12 124
16744.34 113
16745.57 98
16746.79 113
16748.01 145
16749.24 118
16750.46 97
16751.68 101
16752.91 91
16754.13 96
16755.35 117
16756.58 110
16757.80 109
16759.03 126
16760.25 94
16761.47 108
16762.70 81
16763.92 114
16765.14 108
16766.37 111
16767.59 90
16768.82 105
16770.04 103
16771.27 115
16772.49 87
16773.71 106
16774.94 115
16776.16 102
16777.39 101
16778.61 91
16779.84 97
16781.06 84
16782.29 104
16783.51 93
16784.73 110
16785.96 107
16787.18 104
16788.41 112
16789.63 89
16790.86 94
16792.08 92
16793.31 116
16794.53 95
16795.76 88
16796.98 87
16798.21 87
16799.43 107
16800.66 104
16801.89 96
16803.11 93
16804.34 94
16805.56 106
16806.79 124
16808.01 101
16809.24 111
16810.46 98
16811.69 124
16812.91 99
16814.14 104
16815.37 89
16816.59 113
16817.82 109
16819.04 95
16820.27 94
16821.50 92
16822.72 85
16823.95 85
16825.17 97
16826.40 111
16827.63 103
16828.85 126
16830.08 101
16831.31 102
16832.53 97
16833.76 93
16834.99 103
16836.21 77
16837.44 92
16838.67 91
16839.89 102
16841.12 94
16842.35 95
16843.57 99
16844.80 108
16846.03 97
16847.25 88
16848.48 108
16849.71 88
16850.93 95
16852.16 96
16853.39 99
16854.62 90
16855.84 71
16857.07 84
16858.30 103
16859.53 89
16860.75 98
16861.98 112
16863.21 95
16864.44 111
16865.66 95
16866.89 93
16868.12 74
16869.35 104
16870.57 84
16871.80 96
16873.03 108
16874.26 94
16875.49 108
16876.71 100
16877.94 77
16879.17 97
16880.40 107
16881.63 101
16882.86 115
16884.08 101
16885.31 87
16886.54 102
16887.77 99
16889.00 106
16890.23 96
16891.45 107
16892.68 92
16893.91 91
16895.14 85
16896.37 96
16897.60 107
16898.83 103
16900.06 96
16901.29 83
16902.51 97
16903.74 113
16904.97 134
16906.20 92
16907.43 96
16908.66 104
16909.89 108
16911.12 117
16912.35 111
16913.58 106
16914.81 114
16916.04 112
16917.27 116
16918.50 90
16919.73 100
16920.95 101
16922.18 119
16923.41 107
16924.64 92
16925.87 101
16927.10 103
16928.33 107
16929.56 116
16930.79 108
16932.02 96
16933.25 102
16934.48 113
16935.71 108
16936.94 102
16938.18 87
16939.41 110
16940.64 136
16941.87 106
16943.10 88
16944.33 108
16945.56 83
16946.79 86
16948.02 88
16949.25 91
16950.48 95
16951.71 93
16952.94 88
16954.17 87
16955.40 76
16956.64 102
16957.87 96
16959.10 104
16960.33 92
16961.56 123
16962.79 113
16964.02 107
16965.25 82
16966.48 120
16967.72 112
16968.95 117
16970.18 100
16971.41 92
16972.64 90
16973.87 101
16975.11 81
16976.34 99
16977.57 101
16978.80 121
16980.03 92
16981.26 109
16982.50 107
16983.73 121
16984.96 142
16986.19 96
16987.42 99
16988.66 99
16989.89 112
16991.12 115
16992.35 117
16993.59 89
16994.82 90
16996.05 101
16997.28 109
16998.52 95
16999.75 95
17000.98 99
17002.21 90
17003.45 122
17004.68 103
17005.91 100
17007.14 118
17008.38 144
17009.61 157
17010.84 89
17012.08 99
17013.31 110
17014.54 125
17015.78 115
17017.01 91
17018.24 92
17019.47 92
17020.71 122
17021.94 103
17023.17 83
17024.41 102
17025.64 110
17026.88 121
17028.11 87
17029.34 109
17030.58 99
17031.81 128
17033.04 127
17034.28 99
17035.51 86
17036.75 105
17037.98 100
17039.21 108
17040.45 115
17041.68 114
17042.92 107
17044.15 111
17045.38 93
17046.62 66
17047.85 100
17049.09 119
17050.32 116
17051.56 90
17052.79 105
17054.02 94
17055.26 96
17056.49 97
17057.73 89
17058.96 92
17060.20 109
17061.43 104
17062.67 85
17063.90 89
17065.14 98
17066.37 109
17067.61 95
17068.84 90
17070.08 93
17071.31 97
17072.55 89
17073.78 97
17075.02 102
17076.25 100
17077.49 100
17078.72 94
17079.96 77
17081.20 91
17082.43 84
17083.67 105
17084.90 86
17086.14 89
17087.37 105
17088.61 99
17089.85 80
17091.08 87
17092.32 95
17093.55 94
17094.79 92
17096.03 111
17097.26 100
17098.50 99
17099.73 87
17100.97 113
17102.21 95
17103.44 87
17104.68 122
17105.92 125
17107.15 82
17108.39 96
17109.63 88
17110.86 105
17112.10 104
17113.34 102
17114.57 89
17115.81 112
17117.05 100
17118.28 84
17119.52 78
17120.76 71
17121.99 93
17123.23 88
17124.47 86
17125.70 71
17126.94 81
17128.18 82
17129.42 88
17130.65 84
17131.89 91
17133.13 89
17134.37 96
17135.60 102
17136.84 89
17138.08 91
17139.32 98
17140.55 110
17141.79 99
17143.03 100
17144.27 119
17145.50 102
17146.74 86
17147.98 72
17149.22 78
17150.46 97
17151.69 101
17152.93 84
17154.17 107
17155.41 98
17156.65 94
17157.89 87
17159.12 82
17160.36 80
17161.60 83
17162.84 80
17164.08 89
17165.32 91
17166.56 100
17167.79 85
17169.03 100
17170.27 115
17171.51 103
17172.75 103
17173.99 89
17175.23 82
17176.47 114
17177.70 104
17178.94 85
17180.18 102
17181.42 109
17182.66 99
17183.90 101
17185.14 71
17186.38 77
17187.62 95
17188.86 89
17190.10 106
17191.34 81
17192.58 89
17193.82 96
17195.06 94
17196.30 97
17197.54 92
17198.78 99
17200.01 87
17201.25 93
17202.49 91
17203.73 76
17204.97 88
17206.21 99
17207.45 102
17208.70 83
17209.94 85
17211.18 99
17212.42 91
17213.66 68
17214.90 86
17216.14 82
17217.38 102
17218.62 108
17219.86 83
17221.10 82
17222.34 84
17223.58 99
17224.82 95
17226.06 77
17227.30 80
17228.54 78
17229.78 83
17231.03 77
17232.27 89
17233.51 88
17234.75 93
17235.99 96
17237.23 89
17238.47 75
17239.71 78
17240.95 98
17242.20 78
17243.44 100
17244.68 86
17245.92 93
17247.16 80
17248.40 90
17249.65 83
17250.89 103
17252.13 93
17253.37 94
17254.61 88
17255.85 98
17257.10 118
17258.34 110
17259.58 89
17260.82 72
17262.06 117
17263.31 108
17264.55 104
17265.79 102
17267.03 96
17268.27 87
17269.52 113
17270.76 101
17272.00 100
17273.24 87
17274.49 80
17275.73 93
17276.97 114
17278.22 105
17279.46 111
17280.70 96
17281.94 94
17283.19 87
17284.43 81
17285.67 102
17286.91 86
17288.16 88
17289.40 92
17290.64 99
17291.89 89
17293.13 86
17294.37 103
17295.62 88
17296.86 108
17298.10 92
17299.35 89
17300.59 90
17301.83 86
17303.08 82
17304.32 98
17305.56 99
17306.81 91
17308.05 103
17309.30 99
17310.54 69
17311.78 84
17313.03 99
17314.27 81
17315.52 77
17316.76 75
17318.00 81
17319.25 70
17320.49 86
17321.74 97
17322.98 99
17324.23 77
17325.47 80
17326.71 79
17327.96 103
17329.20 93
17330.45 105
17331.69 100
17332.94 73
17334.18 96
17335.43 96
17336.67 67
17337.92 77
17339.16 83
17340.41 77
17341.65 89
17342.90 68
17344.14 102
17345.39 83
17346.63 111
17347.88 99
17349.12 102
17350.37 92
17351.61 108
17352.86 111
17354.10 74
17355.35 81
17356.59 98
17357.84 89
17359.08 92
17360.33 102
17361.58 93
17362.82 97
17364.07 103
17365.31 98
17366.56 73
17367.80 97
17369.05 88
17370.30 82
17371.54 81
17372.79 79
17374.03 85
17375.28 82
17376.53 77
17377.77 81
17379.02 89
17380.27 95
17381.51 97
17382.76 101
17384.01 99
17385.25 86
17386.50 96
17387.75 94
17388.99 90
17390.24 91
17391.49 84
17392.73 82
17393.98 84
17395.23 97
17396.47 112
17397.72 92
17398.97 72
17400.21 88
17401.46 95
17402.71 96
17403.96 92
17405.20 95
17406.45 91
17407.70 82
17408.94 87
17410.19 87
17411.44 78
17412.69 89
17413.93 95
17415.18 83
17416.43 68
17417.68 78
17418.93 92
17420.17 99
17421.42 95
17422.67 70
17423.92 101
17425.16 91
17426.41 97
17427.66 94
17428.91 90
17430.16 101
17431.41 81
17432.65 90
17433.90 80
17435.15 93
17436.40 83
17437.65 106
17438.90 78
17440.14 103
17441.39 91
17442.64 105
17443.89 104
17445.14 81
17446.39 82
17447.64 101
17448.88 106
17450.13 93
17451.38 86
17452.63 90
17453.88 104
17455.13 82
17456.38 92
17457.63 76
17458.88 97
17460.13 89
17461.38 91
17462.62 95
17463.87 114
17465.12 81
17466.37 103
17467.62 96
17468.87 83
17470.12 85
17471.37 93
17472.62 100
17473.87 74
17475.12 94
17476.37 94
17477.62 93
17478.87 85
17480.12 103
17481.37 73
17482.62 78
17483.87 105
17485.12 92
17486.37 83
17487.62 79
17488.87 92
17490.12 72
17491.37 90
17492.62 89
17493.87 80
17495.12 84
17496.37 80
17497.62 81
17498.87 72
17500.12 78
17501.38 107
17502.63 79
17503.88 84
17505.13 86
17506.38 91
17507.63 86
17508.88 98
17510.13 84
17511.38 86
17512.63 78
17513.89 66
17515.14 102
17516.39 90
17517.64 93
17518.89 97
17520.14 110
17521.39 83
17522.64 92
17523.90 86
17525.15 88
17526.40 96
17527.65 90
17528.90 92
17530.15 84
17531.41 89
17532.66 93
17533.91 91
17535.16 92
17536.41 78
17537.67 76
17538.92 74
17540.17 66
17541.42 91
17542.67 77
17543.93 82
17545.18 79
17546.43 89
17547.68 79
17548.94 85
17550.19 86
17551.44 82
17552.69 83
17553.95 79
17555.20 105
17556.45 95
17557.70 90
17558.96 87
17560.21 76
17561.46 88
17562.72 75
17563.97 83
17565.22 99
17566.47 78
17567.73 81
17568.98 90
17570.23 89
17571.49 89
17572.74 80
17573.99 96
17575.25 73
17576.50 83
17577.75 81
17579.01 94
17580.26 70
17581.51 95
17582.77 83
17584.02 103
17585.28 92
17586.53 76
17587.78 84
17589.04 78
17590.29 91
17591.54 90
17592.80 83
17594.05 87
17595.31 83
17596.56 68
17597.81 76
17599.07 87
17600.32 71
17601.58 71
17602.83 81
17604.09 83
17605.34 98
17606.60 94
17607.85 80
17609.10 83
17610.36 68
17611.61 77
17612.87 89
17614.12 85
17615.38 73
17616.63 82
17617.89 101
17619.14 98
17620.40 98
17621.65 102
17622.91 117
17624.16 90
17625.42 74
17626.67 88
17627.93 92
17629.18 109
17630.44 97
17631.69 95
17632.95 91
17634.21 93
17635.46 108
17636.72 84
17637.97 78
17639.23 99
17640.48 79
17641.74 95
17642.99 86
17644.25 79
17645.51 89
17646.76 84
17648.02 97
17649.27 98
17650.53 110
17651.79 106
17653.04 93
17654.30 98
17655.55 92
17656.81 76
17658.07 102
17659.32 101
17660.58 79
17661.84 90
17663.09 99
17664.35 85
17665.61 87
17666.86 98
17668.12 91
17669.38 99
17670.63 88
17671.89 87
17673.15 96
17674.40 72
17675.66 88
17676.92 106
17678.17 101
17679.43 69
17680.69 100
17681.95 111
17683.20 104
17684.46 106
17685.72 85
17686.98 85
17688.23 102
17689.49 77
17690.75 83
17692.01 87
17693.26 89
17694.52 70
17695.78 91
17697.04 83
17698.29 91
17699.55 98
17700.81 102
17702.07 83
17703.32 91
17704.58 81
17705.84 79
17707.10 94
17708.36 80
17709.62 92
17710.87 112
17712.13 89
17713.39 78
17714.65 90
17715.91 69
17717.17 69
17718.42 83
17719.68 101
17720.94 89
17722.20 86
17723.46 86
17724.72 80
17725.98 91
17727.23 86
17728.49 94
17729.75 105
17731.01 77
17732.27 86
17733.53 102
17734.79 92
17736.05 104
17737.31 74
17738.57 92
17739.82 85
17741.08 86
17742.34 85
17743.60 83
17744.86 84
17746.12 82
17747.38 93
17748.64 98
17749.90 98
17751.16 80
17752.42 76
17753.68 93
17754.94 78
17756.20 73
17757.46 79
17758.72 97
17759.98 102
17761.24 97
17762.50 78
17763.76 73
17765.02 71
17766.28 83
17767.54 76
17768.80 72
17770.06 76
17771.32 100
17772.58 107
17773.84 93
17775.10 66
17776.36 74
17777.62 87
17778.88 90
17780.14 82
17781.40 79
17782.67 78
17783.93 82
17785.19 80
17786.45 99
17787.71 96
17788.97 101
17790.23 92
17791.49 86
17792.75 79
17794.01 82
17795.28 107
17796.54 85
17797.80 94
17799.06 101
17800.32 105
17801.58 88
17802.84 92
17804.11 86
17805.37 86
17806.63 82
17807.89 94
17809.15 82
17810.41 89
17811.68 87
17812.94 82
17814.20 89
17815.46 80
17816.72 97
17817.99 94
17819.25 77
17820.51 68
17821.77 84
17823.03 83
17824.30 91
17825.56 74
17826.82 87
17828.08 99
17829.35 92
17830.61 79
17831.87 91
17833.13 94
17834.40 108
17835.66 91
17836.92 100
17838.18 93
17839.45 90
17840.71 84
17841.97 78
17843.24 86
17844.50 70
17845.76 75
17847.02 101
17848.29 102
17849.55 76
17850.81 100
17852.08 103
17853.34 83
17854.60 85
17855.87 86
17857.13 100
17858.39 91
17859.66 89
17860.92 93
17862.18 79
17863.45 74
17864.71 77
17865.98 105
17867.24 86
17868.50 89
17869.77 81
17871.03 87
17872.30 86
17873.56 67
17874.82 72
17876.09 71
17877.35 83
17878.62 87
17879.88 63
17881.14 83
17882.41 80
17883.67 100
17884.94 86
17886.20 71
17887.47 93
17888.73 84
17890.00 76
17891.26 92
17892.52 68
17893.79 76
17895.05 89
17896.32 101
17897.58 77
17898.85 65
17900.11 92
17901.38 83
17902.64 78
17903.91 72
17905.17 59
17906.44 65
17907.70 78
17908.97 102
17910.23 76
17911.50 80
17912.77 83
17914.03 98
17915.30 66
17916.56 95
17917.83 75
17919.09 88
17920.36 106
17921.62 80
17922.89 92
17924.16 75
17925.42 80
17926.69 71
17927.95 87
17929.22 82
17930.49 87
17931.75 92
17933.02 87
17934.28 75
17935.55 96
17936.82 87
17938.08 102
17939.35 86
17940.62 84
17941.88 85
17943.15 91
17944.42 99
17945.68 112
17946.95 115
17948.22 88
17949.48 84
17950.75 84
17952.02 90
17953.28 76
17954.55 86
17955.82 67
17957.08 95
17958.35 83
17959.62 81
17960.88 84
17962.15 57
17963.42 79
17964.69 85
17965.95 98
17967.22 98
17968.49 88
17969.76 81
17971.02 109
17972.29 88
17973.56 82
17974.83 71
17976.09 84
17977.36 68
17978.63 77
17979.90 93
17981.16 97
17982.43 90
17983.70 83
17984.97 87
17986.24 66
17987.50 80
17988.77 79
17990.04 100
17991.31 62
17992.58 72
17993.84 85
17995.11 86
17996.38 76
17997.65 92
17998.92 86
18000.19 91
18001.46 87
18002.72 76
18003.99 107
18005.26 73
18006.53 90
18007.80 101
18009.07 100
18010.34 66
18011.61 87
18012.87 86
18014.14 99
18015.41 75
18016.68 65
18017.95 85
18019.22 84
18020.49 85
18021.76 84
18023.03 80
18024.30 67
18025.57 85
18026.84 92
18028.11 86
18029.37 94
18030.64 118
18031.91 89
18033.18 84
18034.45 72
18035.72 77
18036.99 93
18038.26 78
18039.53 72
18040.80 78
18042.07 92
18043.34 94
18044.61 73
18045.88 88
18047.15 107
18048.42 75
18049.69 70
18050.96 80
18052.23 93
18053.50 84
18054.77 97
18056.05 80
18057.32 70
18058.59 70
18059.86 89
18061.13 98
18062.40 77
18063.67 61
18064.94 71
18066.21 88
18067.48 87
18068.75 83
18070.02 80
18071.29 103
18072.57 91
18073.84 95
18075.11 79
18076.38 109
18077.65 75
18078.92 80
18080.19 85
18081.46 74
18082.74 67
18084.01 73
18085.28 83
18086.55 77
18087.82 63
18089.09 70
18090.37 86
18091.64 97
18092.91 100
18094.18 98
18095.45 110
18096.72 97
18098.00 92
18099.27 88
18100.54 89
18101.81 78
18103.08 84
18104.36 89
18105.63 63
18106.90 79
18108.17 76
18109.45 84
18110.72 84
18111.99 70
18113.26 75
18114.54 87
18115.81 70
18117.08 75
18118.35 58
18119.63 79
18120.90 88
18122.17 76
18123.44 91
18124.72 84
18125.99 77
18127.26 82
18128.54 89
18129.81 83
18131.08 80
18132.36 86
18133.63 67
18134.90 65
18136.18 66
18137.45 90
18138.72 90
18140.00 80
18141.27 70
18142.54 82
18143.82 73
18145.09 79
18146.36 74
18147.64 82
18148.91 66
18150.19 73
18151.46 81
18152.73 91
18154.01 71
18155.28 76
18156.55 80
18157.83 95
18159.10 99
18160.38 76
18161.65 85
18162.93 82
18164.20 76
18165.47 89
18166.75 92
18168.02 72
18169.30 83
18170.57 80
18171.85 92
18173.12 73
18174.40 84
18175.67 77
18176.95 72
18178.22 71
18179.50 82
18180.77 91
18182.04 76
18183.32 52
18184.59 69
18185.87 75
18187.15 72
18188.42 97
18189.70 70
18190.97 86
18192.25 81
18193.52 75
18194.80 85
18196.07 93
18197.35 60
18198.62 77
18199.90 96
18201.17 68
18202.45 64
18203.73 72
18205.00 82
18206.28 72
18207.55 78
18208.83 77
18210.10 85
18211.38 77
18212.66 90
18213.93 84
18215.21 98
18216.48 86
18217.76 89
18219.04 101
18220.31 88
18221.59 70
18222.87 78
18224.14 82
18225.42 67
18226.70 79
18227.97 81
18229.25 85
18230.53 71
18231.80 103
18233.08 67
18234.36 85
18235.63 93
18236.91 98
18238.19 79
18239.46 84
18240.74 78
18242.02 91
18243.29 56
18244.57 56
18245.85 81
18247.13 89
18248.40 87
18249.68 69
18250.96 80
18252.24 89
18253.51 75
18254.79 74
18256.07 68
18257.35 71
18258.62 66
18259.90 78
18261.18 79
18262.46 95
18263.73 84
18265.01 95
18266.29 90
18267.57 81
18268.85 89
18270.12 80
18271.40 85
18272.68 80
18273.96 74
18275.24 65
18276.51 70
18277.79 63
18279.07 67
18280.35 92
18281.63 101
18282.91 78
18284.18 63
18285.46 74
18286.74 72
18288.02 72
18289.30 94
18290.58 73
18291.86 83
18293.14 74
18294.41 76
18295.69 82
18296.97 88
18298.25 82
18299.53 87
18300.81 105
18302.09 69
18303.37 95
18304.65 104
18305.93 86
18307.21 83
18308.49 76
18309.76 67
18311.04 96
18312.32 95
18313.60 86
18314.88 64
18316.16 77
18317.44 65
18318.72 84
18320.00 84
18321.28 63
18322.56 80
18323.84 106
18325.12 92
18326.40 80
18327.68 72
18328.96 76
18330.24 80
18331.52 68
18332.80 76
18334.08 90
18335.36 81
18336.64 86
18337.92 83
18339.20 80
18340.48 82
18341.76 89
18343.05 81
18344.33 73
18345.61 71
18346.89 81
18348.17 87
18349.45 111
18350.73 97
18352.01 88
18353.29 82
18354.57 84
18355.85 88
18357.13 93
18358.42 101
18359.70 66
18360.98 85
18362.26 76
18363.54 75
18364.82 69
18366.10 95
18367.38 70
18368.67 77
18369.95 70
18371.23 79
18372.51 84
18373.79 75
18375.07 96
18376.36 109
18377.64 70
18378.92 77
18380.20 95
18381.48 79
18382.77 72
18384.05 71
18385.33 84
18386.61 80
18387.89 83
18389.18 79
18390.46 86
18391.74 104
18393.02 61
18394.31 74
18395.59 81
18396.87 83
18398.15 77
18399.44 81
18400.72 72
18402.00 80
18403.28 77
18404.57 87
18405.85 86
18407.13 92
18408.41 79
18409.70 94
18410.98 72
18412.26 60
18413.55 66
18414.83 89
18416.11 64
18417.40 72
18418.68 84
18419.96 101
18421.25 87
18422.53 71
18423.81 89
18425.10 69
18426.38 60
18427.66 73
18428.95 87
18430.23 81
18431.51 61
18432.80 101
18434.08 90
18435.37 74
18436.65 90
18437.93 78
18439.22 87
18440.50 92
18441.79 74
18443.07 67
18444.35 95
18445.64 88
18446.92 81
18448.21 68
18449.49 77
18450.78 93
18452.06 102
18453.34 71
18454.63 83
18455.91 76
18457.20 88
18458.48 99
18459.77 83
18461.05 89
18462.34 82
18463.62 86
18464.91 90
18466.19 65
18467.48 78
18468.76 86
18470.05 84
18471.33 94
18472.62 66
18473.90 70
18475.19 71
18476.47 74
18477.76 88
18479.04 64
18480.33 68
18481.61 91
18482.90 80
18484.18 84
18485.47 91
18486.76 92
18488.04 85
18489.33 92
18490.61 88
18491.90 87
18493.18 72
18494.47 76
18495.76 85
18497.04 66
18498.33 72
18499.61 74
18500.90 114
18502.19 71
18503.47 70
18504.76 86
18506.05 91
18507.33 79
18508.62 95
18509.90 91
18511.19 72
18512.48 82
18513.76 80
18515.05 92
18516.34 84
18517.62 92
18518.91 86
18520.20 68
18521.48 65
18522.77 79
18524.06 68
18525.35 74
18526.63 74
18527.92 66
18529.21 85
18530.49 79
18531.78 65
18533.07 63
18534.36 88
18535.64 74
18536.93 81
18538.22 83
18539.50 87
18540.79 64
18542.08 67
18543.37 70
18544.66 77
18545.94 81
18547.23 83
18548.52 85
18549.81 83
18551.09 77
18552.38 76
18553.67 79
18554.96 93
18556.25 53
18557.53 66
18558.82 79
18560.11 85
18561.40 71
18562.69 86
18563.98 68
18565.26 59
18566.55 74
18567.84 77
18569.13 78
18570.42 76
18571.71 67
18572.99 75
18574.28 94
18575.57 94
18576.86 66
18578.15 99
18579.44 77
18580.73 75
18582.02 84
18583.31 96
18584.59 64
18585.88 86
18587.17 73
18588.46 78
18589.75 96
18591.04 68
18592.33 77
18593.62 69
18594.91 71
18596.20 63
18597.49 70
18598.78 78
18600.07 107
18601.36 77
18602.65 73
18603.94 73
18605.23 74
18606.52 80
18607.81 76
18609.09 70
18610.38 80
18611.67 75
18612.96 92
18614.25 83
18615.55 68
18616.84 92
18618.13 75
18619.42 79
18620.71 68
18622.00 66
18623.29 75
18624.58 64
18625.87 82
18627.16 79
18628.45 92
18629.74 100
18631.03 88
18632.32 76
18633.61 83
18634.90 85
18636.19 90
18637.48 73
18638.77 71
18640.07 78
18641.36 87
18642.65 81
18643.94 98
18645.23 82
18646.52 75
18647.81 98
18649.10 67
18650.40 91
18651.69 71
18652.98 84
18654.27 92
18655.56 75
18656.85 72
18658.14 60
18659.44 86
18660.73 94
18662.02 80
18663.31 78
18664.60 92
18665.89 79
18667.19 82
18668.48 70
18669.77 90
18671.06 82
18672.35 84
18673.65 87
18674.94 78
18676.23 58
18677.52 85
18678.82 89
18680.11 82
18681.40 77
18682.69 69
18683.99 95
18685.28 71
18686.57 65
18687.86 73
18689.16 97
18690.45 96
18691.74 84
18693.03 81
18694.33 88
18695.62 85
18696.91 81
18698.21 72
18699.50 83
18700.79 78
18702.09 86
18703.38 80
18704.67 70
18705.97 76
18707.26 86
18708.55 96
18709.85 82
18711.14 79
18712.43 53
18713.73 75
18715.02 81
18716.31 81
18717.61 95
18718.90 71
18720.19 83
18721.49 74
18722.78 69
18724.08 56
18725.37 77
18726.66 74
18727.96 72
18729.25 71
18730.55 83
18731.84 84
18733.13 96
18734.43 68
18735.72 82
18737.02 75
18738.31 87
18739.61 70
18740.90 97
18742.19 81
18743.49 69
18744.78 82
18746.08 89
18747.37 74
18748.67 65
18749.96 72
18751.26 80
18752.55 85
18753.85 85
18755.14 81
18756.44 97
18757.73 97
18759.03 75
18760.32 76
18761.62 65
18762.91 79
18764.21 82
18765.50 98
18766.80 85
18768.09 74
18769.39 81
18770.69 79
18771.98 73
18773.28 83
18774.57 64
18775.87 76
18777.16 60
18778.46 66
18779.76 75
18781.05 88
18782.35 69
18783.64 67
18784.94 64
18786.24 67
18787.53 81
18788.83 80
18790.12 66
18791.42 86
18792.72 75
18794.01 86
18795.31 88
18796.61 67
18797.90 88
18799.20 94
18800.49 71
18801.79 80
18803.09 77
18804.38 75
18805.68 99
18806.98 80
18808.28 76
18809.57 72
18810.87 78
18812.17 72
18813.46 85
18814.76 86
18816.06 96
18817.35 92
18818.65 57
18819.95 94
18821.25 95
18822.54 82
18823.84 77
18825.14 108
18826.44 89
18827.73 69
18829.03 66
18830.33 86
18831.63 79
18832.92 68
18834.22 69
18835.52 95
18836.82 67
18838.11 89
18839.41 76
18840.71 75
18842.01 73
18843.31 83
18844.60 84
18845.90 74
18847.20 69
18848.50 81
18849.80 91
18851.10 75
18852.39 87
18853.69 90
18854.99 74
18856.29 76
18857.59 65
18858.89 75
18860.18 75
18861.48 63
18862.78 87
18864.08 93
18865.38 79
18866.68 77
18867.98 58
18869.28 69
18870.58 77
18871.87 67
18873.17 87
18874.47 73
18875.77 70
18877.07 73
18878.37 69
18879.67 72
18880.97 82
18882.27 87
18883.57 66
18884.87 71
18886.17 74
18887.47 87
18888.77 73
18890.07 72
18891.36 60
18892.66 73
18893.96 83
18895.26 74
18896.56 80
18897.86 76
18899.16 93
18900.46 71
18901.76 73
18903.06 70
18904.36 71
18905.66 101
18906.96 74
18908.27 70
18909.57 69
18910.87 85
18912.17 92
18913.47 91
18914.77 76
18916.07 80
18917.37 94
18918.67 79
18919.97 66
18921.27 90
18922.57 71
18923.87 82
18925.17 86
18926.47 74
18927.77 79
18929.08 66
18930.38 78
18931.68 72
18932.98 84
18934.28 66
18935.58 90
18936.88 93
18938.18 65
18939.49 71
18940.79 93
18942.09 89
18943.39 77
18944.69 67
18945.99 67
18947.29 71
18948.60 75
18949.90 71
18951.20 64
18952.50 72
18953.80 71
18955.11 79
18956.41 68
18957.71 69
18959.01 84
18960.31 84
18961.62 92
18962.92 80
18964.22 72
18965.52 95
18966.82 100
18968.13 83
18969.43 64
18970.73 96
18972.03 91
18973.34 76
18974.64 77
18975.94 59
18977.24 67
18978.55 62
18979.85 84
18981.15 88
18982.46 60
18983.76 78
18985.06 98
18986.36 83
18987.67 88
18988.97 82
18990.27 89
18991.58 112
18992.88 92
18994.18 80
18995.49 85
18996.79 85
18998.09 97
18999.40 77
19000.70 79
19002.00 87
19003.31 93
19004.61 94
19005.91 70
19007.22 75
19008.52 78
19009.83 84
19011.13 82
19012.43 72
19013.74 73
19015.04 87
19016.34 78
19017.65 79
19018.95 64
19020.26 92
19021.56 83
19022.87 67
19024.17 69
19025.47 57
19026.78 87
19028.08 86
19029.39 96
19030.69 72
19032.00 79
19033.30 101
19034.61 71
19035.91 63
19037.22 61
19038.52 66
19039.82 95
19041.13 85
19042.43 72
19043.74 80
19045.04 83
19046.35 76
19047.65 74
19048.96 67
19050.26 76
19051.57 76
19052.88 79
19054.18 77
19055.49 74
19056.79 71
19058.10 77
19059.40 77
19060.71 56
19062.01 57
19063.32 80
19064.62 65
19065.93 72
19067.24 72
19068.54 78
19069.85 65
19071.15 65
19072.46 85
19073.77 71
19075.07 75
19076.38 98
19077.68 99
19078.99 72
19080.30 65
19081.60 98
19082.91 95
19084.22 90
19085.52 61
19086.83 81
19088.13 79
19089.44 75
19090.75 62
19092.05 63
19093.36 70
19094.67 68
19095.97 66
19097.28 56
19098.59 75
19099.90 71
19101.20 84
19102.51 98
19103.82 69
19105.12 120
19106.43 69
19107.74 79
19109.04 60
19110.35 58
19111.66 79
19112.97 76
19114.27 63
19115.58 73
19116.89 81
19118.20 89
19119.50 78
19120.81 79
19122.12 79
19123.43 64
19124.73 84
19126.04 84
19127.35 69
19128.66 72
19129.97 70
19131.27 56
19132.58 82
19133.89 77
19135.20 76
19136.51 76
19137.81 81
19139.12 72
19140.43 73
19141.74 74
19143.05 74
19144.36 65
19145.66 80
19146.97 71
19148.28 67
19149.59 73
19150.90 68
19152.21 93
19153.52 76
19154.83 83
19156.13 81
19157.44 56
19158.75 81
19160.06 80
19161.37 79
19162.68 65
19163.99 81
19165.30 68
19166.61 75
19167.92 72
19169.22 84
19170.53 88
19171.84 86
19173.15 69
19174.46 74
19175.77 90
19177.08 91
19178.39 67
19179.70 62
19181.01 75
19182.32 70
19183.63 75
19184.94 86
19186.25 59
19187.56 62
19188.87 91
19190.18 77
19191.49 65
19192.80 62
19194.11 69
19195.42 80
19196.73 71
19198.04 84
19199.35 77
19200.66 80
19201.97 70
19203.28 75
19204.59 73
19205.90 66
19207.21 79
19208.52 93
19209.83 78
19211.14 74
19212.46 73
19213.77 60
19215.08 85
19216.39 59
19217.70 64
19219.01 78
19220.32 82
19221.63 76
19222.94 71
19224.25 60
19225.57 72
19226.88 79
19228.19 77
19229.50 68
19230.81 75
19232.12 74
19233.43 92
19234.75 77
19236.06 70
19237.37 68
19238.68 69
19239.99 66
19241.30 80
19242.62 73
19243.93 77
19245.24 82
19246.55 69
19247.86 87
19249.18 65
19250.49 79
19251.80 73
19253.11 74
19254.42 72
19255.74 65
19257.05 73
19258.36 78
19259.67 85
19260.99 86
19262.30 64
19263.61 72
19264.92 77
19266.24 70
19267.55 78
19268.86 71
19270.17 78
19271.49 80
19272.80 81
19274.11 67
19275.42 61
19276.74 72
19278.05 70
19279.36 80
19280.68 62
19281.99 76
19283.30 82
19284.62 67
19285.93 73
19287.24 86
19288.56 78
19289.87 66
19291.18 66
19292.50 81
19293.81 106
19295.12 65
19296.44 78
19297.75 70
19299.06 72
19300.38 65
19301.69 73
19303.01 72
19304.32 68
19305.63 89
19306.95 97
19308.26 64
19309.58 84
19310.89 72
19312.20 73
19313.52 84
19314.83 67
19316.15 69
19317.46 67
19318.78 69
19320.09 57
19321.41 64
19322.72 71
19324.03 60
19325.35 72
19326.66 87
19327.98 97
19329.29 90
19330.61 81
19331.92 81
19333.24 77
19334.55 77
19335.87 89
19337.18 80
19338.50 65
19339.81 68
19341.13 73
19342.44 81
19343.76 56
19345.07 67
19346.39 64
19347.70 78
19349.02 79
19350.34 65
19351.65 76
19352.97 64
19354.28 70
19355.60 64
19356.91 77
19358.23 84
19359.54 79
19360.86 82
19362.18 77
19363.49 67
19364.81 75
19366.12 73
19367.44 64
19368.76 81
19370.07 80
19371.39 95
19372.71 88
19374.02 81
19375.34 78
19376.65 87
19377.97 72
19379.29 83
19380.60 70
19381.92 88
19383.24 75
19384.55 85
19385.87 75
19387.19 81
19388.50 75
19389.82 92
19391.14 84
19392.45 101
19393.77 68
19395.09 87
19396.41 89
19397.72 83
19399.04 79
19400.36 77
19401.67 83
19402.99 80
19404.31 76
19405.63 90
19406.94 75
19408.26 73
19409.58 73
19410.90 87
19412.21 85
19413.53 105
19414.85 85
19416.17 86
19417.48 80
19418.80 82
19420.12 77
19421.44 74
19422.76 76
19424.07 78
19425.39 82
19426.71 79
19428.03 88
19429.35 78
19430.66 80
19431.98 96
19433.30 75
19434.62 69
19435.94 86
19437.26 78
19438.57 76
19439.89 56
19441.21 73
19442.53 80
19443.85 84
19445.17 81
19446.49 62
19447.81 99
19449.12 84
19450.44 97
19451.76 87
19453.08 85
19454.40 74
19455.72 89
19457.04 89
19458.36 78
19459.68 74
19461.00 83
19462.32 77
19463.63 78
19464.95 78
19466.27 73
19467.59 82
19468.91 86
19470.23 79
19471.55 72
19472.87 78
19474.19 79
19475.51 88
19476.83 81
19478.15 89
19479.47 54
19480.79 74
19482.11 61
19483.43 59
19484.75 63
19486.07 60
19487.39 87
19488.71 61
19490.03 69
19491.35 70
19492.67 67
19493.99 81
19495.31 68
19496.63 72
19497.95 69
19499.27 90
19500.59 92
19501.91 87
19503.24 73
19504.56 80
19505.88 88
19507.20 82
19508.52 67
19509.84 75
19511.16 99
19512.48 95
19513.80 76
19515.12 58
19516.44 69
19517.77 81
19519.09 101
19520.41 89
19521.73 80
19523.05 83
19524.37 93
19525.69 87
19527.02 80
19528.34 64
19529.66 74
19530.98 84
19532.30 71
19533.62 78
19534.95 91
19536.27 76
19537.59 76
19538.91 86
19540.23 99
19541.56 88
19542.88 50
19544.20 62
19545.52 70
19546.84 75
19548.17 58
19549.49 70
19550.81 63
19552.13 67
19553.46 82
19554.78 69
19556.10 67
19557.42 81
19558.75 76
19560.07 67
19561.39 80
19562.71 70
19564.04 74
19565.36 85
19566.68 68
19568.00 63
19569.33 81
19570.65 80
19571.97 86
19573.30 68
19574.62 55
19575.94 60
19577.27 67
19578.59 57
19579.91 66
19581.24 64
19582.56 74
19583.88 72
19585.21 72
19586.53 58
19587.85 55
19589.18 70
19590.50 62
19591.82 56
19593.15 70
19594.47 64
19595.80 59
19597.12 80
19598.44 72
19599.77 63
19601.09 60
19602.42 60
19603.74 67
19605.06 77
19606.39 69
19607.71 69
19609.04 70
19610.36 87
19611.69 75
19613.01 84
19614.33 85
19615.66 76
19616.98 84
19618.31 73
19619.63 91
19620.96 90
19622.28 77
19623.61 69
19624.93 78
19626.26 72
19627.58 83
19628.91 85
19630.23 70
19631.56 66
19632.88 86
19634.21 114
19635.53 72
19636.86 89
19638.18 79
19639.51 67
19640.83 71
19642.16 78
19643.48 78
19644.81 89
19646.14 74
19647.46 67
19648.79 71
19650.11 97
19651.44 98
19652.76 81
19654.09 84
19655.42 58
19656.74 71
19658.07 83
19659.39 94
19660.72 90
19662.05 73
19663.37 71
19664.70 79
19666.02 69
19667.35 72
19668.68 70
19670.00 71
19671.33 73
19672.66 74
19673.98 80
19675.31 67
19676.64 75
19677.96 73
19679.29 86
19680.62 72
19681.94 67
19683.27 76
19684.60 91
19685.92 70
19687.25 60
19688.58 75
19689.90 80
19691.23 107
19692.56 89
19693.88 76
19695.21 61
19696.54 68
19697.87 75
19699.19 87
19700.52 50
19701.85 72
19703.18 89
19704.50 72
19705.83 73
19707.16 57
19708.49 65
19709.81 67
19711.14 66
19712.47 71
19713.80 72
19715.13 68
19716.45 69
19717.78 72
19719.11 60
19720.44 84
19721.77 73
19723.09 69
19724.42 81
19725.75 95
19727.08 90
19728.41 74
19729.74 66
19731.06 75
19732.39 64
19733.72 60
19735.05 60
19736.38 79
19737.71 84
19739.04 64
19740.36 58
19741.69 81
19743.02 79
19744.35 86
19745.68 74
19747.01 71
19748.34 83
19749.67 90
19751.00 73
19752.32 71
19753.65 86
19754.98 75
19756.31 69
19757.64 81
19758.97 68
19760.30 76
19761.63 81
19762.96 81
19764.29 67
19765.62 74
19766.95 80
19768.28 81
19769.61 76
19770.94 78
19772.27 81
19773.60 70
19774.93 81
19776.26 71
19777.59 63
19778.92 73
19780.25 82
19781.58 79
19782.91 74
19784.24 80
19785.57 79
19786.90 65
19788.23 80
19789.56 59
19790.89 66
19792.22 65
19793.55 75
19794.88 57
19796.21 66
19797.54 75
19798.87 63
19800.20 55
19801.53 75
19802.87 76
19804.20 74
19805.53 69
19806.86 75
19808.19 69
19809.52 71
19810.85 66
19812.18 57
19813.51 73
19814.85 58
19816.18 86
19817.51 75
19818.84 71
19820.17 89
19821.50 84
19822.83 90
19824.17 72
19825.50 70
19826.83 75
19828.16 68
19829.49 68
19830.82 77
19832.16 73
19833.49 72
19834.82 73
19836.15 85
19837.48 74
19838.82 55
19840.15 71
19841.48 52
19842.81 71
19844.14 83
19845.48 85
19846.81 80
19848.14 78
19849.47 67
19850.81 57
19852.14 72
19853.47 79
19854.80 70
19856.14 67
19857.47 81
19858.80 77
19860.14 79
19861.47 73
19862.80 85
19864.13 73
19865.47 63
19866.80 61
19868.13 74
19869.47 74
19870.80 68
19872.13 81
19873.47 82
19874.80 94
19876.13 72
19877.47 74
19878.80 79
19880.13 68
19881.47 87
19882.80 75
19884.13 57
19885.47 61
19886.80 81
19888.13 94
19889.47 77
19890.80 83
19892.14 78
19893.47 73
19894.80 72
19896.14 75
19897.47 72
19898.81 62
19900.14 82
19901.47 78
19902.81 80
19904.14 58
19905.48 80
19906.81 87
19908.15 75
19909.48 56
19910.81 69
19912.15 83
19913.48 66
19914.82 59
19916.15 54
19917.49 62
19918.82 67
19920.16 64
19921.49 75
19922.83 74
19924.16 72
19925.50 81
19926.83 68
19928.17 82
19929.50 50
19930.84 84
19932.17 75
19933.51 78
19934.84 63
19936.18 72
19937.51 87
19938.85 65
19940.18 74
19941.52 69
19942.86 64
19944.19 65
19945.53 65
19946.86 57
19948.20 62
19949.53 67
19950.87 78
19952.21 63
19953.54 68
19954.88 76
19956.21 65
19957.55 73
19958.89 49
19960.22 65
19961.56 60
19962.90 70
19964.23 66
19965.57 86
19966.90 66
19968.24 66
19969.58 85
19970.91 66
19972.25 69
19973.59 68
19974.92 67
19976.26 70
19977.60 71
19978.93 76
19980.27 86
19981.61 79
19982.94 90
19984.28 75
19985.62 90
19986.96 76
19988.29 75
19989.63 65
19990.97 72
19992.30 76
19993.64 69
19994.98 57
19996.32 71
19997.65 94
19998.99 54
20000.33 70
20001.67 69
20003.00 58
20004.34 67
20005.68 77
20007.02 88
20008.35 81
20009.69 62
20011.03 67
20012.37 79
20013.71 63
20015.04 85
20016.38 71
20017.72 67
20019.06 83
20020.40 84
20021.73 80
20023.07 74
20024.41 67
20025.75 77
20027.09 85
20028.43 70
20029.77 68
20031.10 76
20032.44 84
20033.78 68
20035.12 54
20036.46 84
20037.80 82
20039.14 96
20040.47 82
20041.81 71
20043.15 67
20044.49 65
20045.83 83
20047.17 52
20048.51 57
20049.85 72
20051.19 79
20052.53 66
20053.87 58
20055.21 71
20056.54 111
20057.88 85
20059.22 82
20060.56 62
20061.90 67
20063.24 81
20064.58 74
20065.92 69
20067.26 74
20068.60 90
20069.94 75
20071.28 63
20072.62 49
20073.96 63
20075.30 79
20076.64 94
20077.98 60
20079.32 74
20080.66 89
20082.00 77
20083.34 73
20084.68 76
20086.02 87
20087.36 62
20088.70 87
20090.04 73
20091.38 61
20092.73 58
20094.07 66
20095.41 71
20096.75 71
20098.09 56
20099.43 68
20100.77 82
20102.11 79
20103.45 74
20104.79 64
20106.13 81
20107.48 80
20108.82 82
20110.16 57
20111.50 60
20112.84 58
20114.18 84
20115.52 67
20116.86 74
20118.21 79
20119.55 76
20120.89 64
20122.23 83
20123.57 68
20124.91 74
20126.26 103
20127.60 78
20128.94 73
20130.28 69
20131.62 71
20132.96 75
20134.31 62
20135.65 50
