# Supplementary material for: MALDI-TOF MS typing enables the classification of brewing yeasts of the genus Saccharomyces to major beer styles
Source: PLoS One. 2017 Aug 9;12(8):e0181694. doi: 10.1371/journal.pone.0181694 (PMC5549903; doi:10.1371/journal.pone.0181694)
Supplement: S14 File — The directory includes 90 raw files and was zipped to “.zip”; the folder has three strains with 30 spectra per strain; S1 Text explains the raw files with an example and Table 1 represents the yeast strains used within the experiment. (ZIP) [file pone.0181694.s017.zip › 40-42/30637-510-OG-Ale-Ale-YPG-18h-E-E_2015-10-11__0_E11_1.dat]

2000.04 3805
2000.46 3751
2000.88 4007
2001.30 3849
2001.72 3943
2002.14 3780
2002.57 3749
2002.99 3904
2003.41 3714
2003.83 3701
2004.25 3987
2004.67 4087
2005.10 4025
2005.52 3740
2005.94 3904
2006.36 4049
2006.78 4237
2007.21 4269
2007.63 3925
2008.05 3937
2008.47 4181
2008.89 4239
2009.32 4241
2009.74 4339
2010.16 4287
2010.58 4176
2011.01 4288
2011.43 4360
2011.85 4280
2012.27 4094
2012.70 3851
2013.12 3874
2013.54 3952
2013.96 3910
2014.39 3815
2014.81 3708
2015.23 3601
2015.66 3714
2016.08 3835
2016.50 3787
2016.93 3800
2017.35 3895
2017.77 3987
2018.19 3965
2018.62 3992
2019.04 4139
2019.46 4190
2019.89 4539
2020.31 4426
2020.73 4367
2021.16 4157
2021.58 4460
2022.01 4475
2022.43 4453
2022.85 4381
2023.28 4590
2023.70 4517
2024.12 4452
2024.55 4074
2024.97 4180
2025.40 4087
2025.82 3919
2026.24 3929
2026.67 4137
2027.09 4100
2027.52 4056
2027.94 4051
2028.37 4021
2028.79 3969
2029.21 3927
2029.64 3987
2030.06 3774
2030.49 3896
2030.91 3980
2031.34 3886
2031.76 3867
2032.19 4002
2032.61 4025
2033.04 4044
2033.46 3867
2033.88 4281
2034.31 4296
2034.73 4283
2035.16 4347
2035.58 4277
2036.01 4237
2036.43 4191
2036.86 4246
2037.29 4198
2037.71 4250
2038.14 4152
2038.56 4328
2038.99 4511
2039.41 4559
2039.84 4355
2040.26 4123
2040.69 4191
2041.11 4114
2041.54 4194
2041.97 4302
2042.39 3996
2042.82 3773
2043.24 3789
2043.67 3803
2044.09 3750
2044.52 3873
2044.95 3890
2045.37 3860
2045.80 3667
2046.22 3694
2046.65 3804
2047.08 3772
2047.50 3582
2047.93 3875
2048.36 4027
2048.78 3798
2049.21 4066
2049.64 3862
2050.06 3897
2050.49 3974
2050.92 3803
2051.34 3799
2051.77 3744
2052.20 3596
2052.62 3909
2053.05 4087
2053.48 3893
2053.90 3902
2054.33 3923
2054.76 3960
2055.18 3991
2055.61 3821
2056.04 3655
2056.47 3598
2056.89 3806
2057.32 3798
2057.75 3754
2058.17 4014
2058.60 3795
2059.03 3875
2059.46 3861
2059.88 4099
2060.31 4076
2060.74 3909
2061.17 3894
2061.60 3938
2062.02 3931
2062.45 3923
2062.88 3796
2063.31 3838
2063.74 4023
2064.16 4139
2064.59 4284
2065.02 3976
2065.45 3914
2065.88 4216
2066.30 4220
2066.73 4114
2067.16 4055
2067.59 3958
2068.02 4063
2068.45 4173
2068.87 4075
2069.30 4165
2069.73 3770
2070.16 3647
2070.59 3768
2071.02 3795
2071.45 3763
2071.87 3825
2072.30 3838
2072.73 3976
2073.16 4016
2073.59 3875
2074.02 3948
2074.45 4107
2074.88 4216
2075.31 3973
2075.74 3714
2076.17 3950
2076.59 4050
2077.02 3867
2077.45 4069
2077.88 4175
2078.31 4246
2078.74 4143
2079.17 4363
2079.60 4561
2080.03 4503
2080.46 4614
2080.89 4762
2081.32 4743
2081.75 4480
2082.18 4471
2082.61 4483
2083.04 4322
2083.47 4124
2083.90 4297
2084.33 4133
2084.76 4184
2085.19 4128
2085.62 4016
2086.05 3816
2086.48 3819
2086.91 3954
2087.34 4173
2087.77 4075
2088.20 4005
2088.63 4005
2089.06 3765
2089.49 4007
2089.93 4072
2090.36 3855
2090.79 3757
2091.22 3831
2091.65 3822
2092.08 3762
2092.51 3831
2092.94 3631
2093.37 3722
2093.80 3862
2094.23 4103
2094.67 3973
2095.10 3979
2095.53 4095
2095.96 3893
2096.39 3889
2096.82 3823
2097.25 3998
2097.68 3757
2098.12 3755
2098.55 3874
2098.98 3778
2099.41 3792
2099.84 3887
2100.27 3766
2100.71 3840
2101.14 3727
2101.57 3713
2102.00 3722
2102.43 3905
2102.87 3817
2103.30 4061
2103.73 3872
2104.16 4027
2104.59 4084
2105.03 3732
2105.46 3939
2105.89 4068
2106.32 4038
2106.76 4020
2107.19 4206
2107.62 4098
2108.05 3972
2108.49 4391
2108.92 4267
2109.35 4305
2109.78 4286
2110.22 4328
2110.65 4236
2111.08 3990
2111.52 4018
2111.95 3950
2112.38 3879
2112.81 4140
2113.25 3871
2113.68 3596
2114.11 3744
2114.55 3682
2114.98 3896
2115.41 3846
2115.85 3462
2116.28 3737
2116.71 3578
2117.15 3758
2117.58 3859
2118.01 3711
2118.45 3712
2118.88 3919
2119.32 3666
2119.75 3900
2120.18 4007
2120.62 3739
2121.05 3745
2121.48 3747
2121.92 3803
2122.35 3878
2122.79 4026
2123.22 4209
2123.65 4139
2124.09 4139
2124.52 4166
2124.96 3959
2125.39 4047
2125.83 3877
2126.26 3924
2126.70 4023
2127.13 3845
2127.56 3809
2128.00 3762
2128.43 3658
2128.87 3802
2129.30 3689
2129.74 3703
2130.17 3935
2130.61 4183
2131.04 4004
2131.48 4076
2131.91 4247
2132.35 4198
2132.78 4178
2133.22 4070
2133.65 3984
2134.09 3950
2134.52 3940
2134.96 4239
2135.39 4186
2135.83 4094
2136.26 4337
2136.70 4399
2137.14 4408
2137.57 4412
2138.01 4493
2138.44 4462
2138.88 4278
2139.31 4169
2139.75 4149
2140.19 4178
2140.62 3958
2141.06 3928
2141.49 3775
2141.93 3716
2142.37 3738
2142.80 3618
2143.24 3904
2143.67 3632
2144.11 3766
2144.55 3713
2144.98 3646
2145.42 3762
2145.86 3812
2146.29 3749
2146.73 3900
2147.16 3951
2147.60 4150
2148.04 4112
2148.47 4183
2148.91 4270
2149.35 4470
2149.79 4223
2150.22 4388
2150.66 4835
2151.10 4521
2151.53 4561
2151.97 4453
2152.41 4586
2152.84 4448
2153.28 4607
2153.72 4295
2154.16 4311
2154.59 4145
2155.03 3940
2155.47 4234
2155.91 4268
2156.34 4045
2156.78 4113
2157.22 4071
2157.66 3796
2158.09 3948
2158.53 3966
2158.97 3799
2159.41 3862
2159.84 4022
2160.28 4209
2160.72 4008
2161.16 4266
2161.60 4413
2162.03 4374
2162.47 4081
2162.91 4167
2163.35 4279
2163.79 4276
2164.22 4749
2164.66 4655
2165.10 4379
2165.54 4301
2165.98 4561
2166.42 4713
2166.86 4452
2167.29 4480
2167.73 4243
2168.17 4201
2168.61 4032
2169.05 3992
2169.49 4264
2169.93 4007
2170.37 3930
2170.80 4162
2171.24 4199
2171.68 4324
2172.12 4271
2172.56 4269
2173.00 4271
2173.44 4286
2173.88 4169
2174.32 4090
2174.76 4410
2175.20 4360
2175.64 4519
2176.08 4563
2176.51 4944
2176.95 4917
2177.39 4986
2177.83 5035
2178.27 4881
2178.71 4807
2179.15 5023
2179.59 4781
2180.03 4657
2180.47 4437
2180.91 4499
2181.35 4449
2181.79 4412
2182.23 4257
2182.67 4019
2183.11 3925
2183.55 4191
2183.99 4124
2184.43 4050
2184.87 3859
2185.31 3810
2185.76 3904
2186.20 3863
2186.64 3868
2187.08 4105
2187.52 4309
2187.96 4000
2188.40 4047
2188.84 4171
2189.28 4011
2189.72 4167
2190.16 4290
2190.60 4407
2191.04 4244
2191.49 4451
2191.93 4283
2192.37 4339
2192.81 4172
2193.25 4096
2193.69 4175
2194.13 3952
2194.57 4294
2195.02 4531
2195.46 4399
2195.90 4378
2196.34 4670
2196.78 4544
2197.22 4699
2197.66 4435
2198.11 4355
2198.55 4576
2198.99 4457
2199.43 4319
2199.87 4369
2200.32 4386
2200.76 4195
2201.20 3905
2201.64 3848
2202.08 3721
2202.53 3712
2202.97 4106
2203.41 3943
2203.85 3938
2204.29 3963
2204.74 3945
2205.18 3983
2205.62 4052
2206.06 4508
2206.51 4417
2206.95 4226
2207.39 4415
2207.83 4375
2208.28 4168
2208.72 4318
2209.16 4443
2209.61 4420
2210.05 4614
2210.49 4682
2210.93 4730
2211.38 4447
2211.82 4144
2212.26 4176
2212.71 4408
2213.15 4286
2213.59 4318
2214.04 4247
2214.48 4389
2214.92 4457
2215.37 4380
2215.81 4044
2216.25 4246
2216.70 4327
2217.14 4285
2217.59 3980
2218.03 3882
2218.47 4145
2218.92 3755
2219.36 3964
2219.80 3850
2220.25 4079
2220.69 3773
2221.14 3715
2221.58 3912
2222.02 4014
2222.47 4008
2222.91 4044
2223.36 4043
2223.80 4206
2224.25 4239
2224.69 4528
2225.13 4586
2225.58 4324
2226.02 4495
2226.47 4677
2226.91 4783
2227.36 4697
2227.80 4830
2228.25 4875
2228.69 4873
2229.14 4807
2229.58 5126
2230.03 5061
2230.47 5200
2230.92 5196
2231.36 4808
2231.81 5030
2232.25 5358
2232.70 5558
2233.14 5236
2233.59 5369
2234.03 5015
2234.48 4993
2234.92 5076
2235.37 5147
2235.81 5000
2236.26 4977
2236.70 4808
2237.15 4441
2237.60 4577
2238.04 4305
2238.49 4297
2238.93 4467
2239.38 4416
2239.83 4078
2240.27 4050
2240.72 3797
2241.16 3811
2241.61 3882
2242.06 3797
2242.50 3930
2242.95 3855
2243.39 4026
2243.84 3995
2244.29 3783
2244.73 3510
2245.18 3556
2245.63 3503
2246.07 3598
2246.52 3835
2246.97 3746
2247.41 3757
2247.86 3747
2248.31 3945
2248.75 4034
2249.20 3957
2249.65 3907
2250.09 3697
2250.54 3956
2250.99 3890
2251.43 3768
2251.88 3830
2252.33 3670
2252.78 3986
2253.22 3995
2253.67 4023
2254.12 3976
2254.56 4034
2255.01 4026
2255.46 3900
2255.91 3732
2256.35 3807
2256.80 3814
2257.25 3675
2257.70 3761
2258.14 3720
2258.59 3560
2259.04 3673
2259.49 3643
2259.94 3677
2260.38 3648
2260.83 3646
2261.28 3919
2261.73 3948
2262.18 4144
2262.62 4280
2263.07 4374
2263.52 4255
2263.97 4124
2264.42 4303
2264.87 4520
2265.31 4275
2265.76 4382
2266.21 4359
2266.66 4232
2267.11 4338
2267.56 4275
2268.01 4328
2268.45 4427
2268.90 4278
2269.35 4480
2269.80 4623
2270.25 4606
2270.70 4948
2271.15 5045
2271.60 5024
2272.05 5050
2272.49 5177
2272.94 5149
2273.39 4876
2273.84 4912
2274.29 4715
2274.74 4660
2275.19 4547
2275.64 4423
2276.09 4194
2276.54 4317
2276.99 4125
2277.44 4040
2277.89 4083
2278.34 4008
2278.79 3949
2279.24 3684
2279.69 3554
2280.14 3597
2280.59 3539
2281.04 3625
2281.49 4061
2281.94 3759
2282.39 3841
2282.84 3958
2283.29 3915
2283.74 3854
2284.19 4142
2284.64 3779
2285.09 3881
2285.54 4151
2285.99 3976
2286.44 3925
2286.89 3830
2287.34 4110
2287.79 4488
2288.24 4636
2288.69 4574
2289.14 4970
2289.59 5581
2290.05 6402
2290.50 6701
2290.95 7158
2291.40 7844
2291.85 8056
2292.30 8677
2292.75 8940
2293.20 8704
2293.65 8561
2294.11 7754
2294.56 7414
2295.01 6758
2295.46 6209
2295.91 5646
2296.36 5279
2296.81 5034
2297.27 4963
2297.72 4570
2298.17 4262
2298.62 4250
2299.07 4214
2299.52 4220
2299.98 4284
2300.43 4267
2300.88 4182
2301.33 4305
2301.78 3921
2302.24 4022
2302.69 3853
2303.14 3838
2303.59 4018
2304.04 3942
2304.50 3814
2304.95 3903
2305.40 3885
2305.85 3743
2306.31 3873
2306.76 4105
2307.21 4004
2307.66 3926
2308.12 4164
2308.57 4343
2309.02 4384
2309.48 4502
2309.93 4573
2310.38 4716
2310.83 4857
2311.29 5089
2311.74 5114
2312.19 5270
2312.65 4827
2313.10 4947
2313.55 4880
2314.01 4652
2314.46 4400
2314.91 4483
2315.37 4384
2315.82 4144
2316.27 4143
2316.73 3871
2317.18 4076
2317.63 4049
2318.09 4038
2318.54 4050
2318.99 4309
2319.45 4523
2319.90 4332
2320.36 4247
2320.81 4605
2321.26 4431
2321.72 4218
2322.17 4595
2322.63 4434
2323.08 4136
2323.53 4038
2323.99 4043
2324.44 4021
2324.90 3967
2325.35 3864
2325.80 4057
2326.26 4020
2326.71 3977
2327.17 3989
2327.62 4375
2328.08 4411
2328.53 4460
2328.99 4744
2329.44 4725
2329.90 4521
2330.35 4795
2330.81 5042
2331.26 4972
2331.72 5000
2332.17 4732
2332.63 4697
2333.08 4695
2333.54 4672
2333.99 4420
2334.45 4201
2334.90 4066
2335.36 4197
2335.81 4172
2336.27 4110
2336.72 4045
2337.18 4217
2337.63 4091
2338.09 4077
2338.55 3919
2339.00 3915
2339.46 3898
2339.91 4345
2340.37 4381
2340.82 4298
2341.28 4298
2341.74 4207
2342.19 4396
2342.65 4176
2343.10 4277
2343.56 4042
2344.02 4282
2344.47 4154
2344.93 4048
2345.39 4018
2345.84 4369
2346.30 4411
2346.75 4362
2347.21 4843
2347.67 4913
2348.12 4858
2348.58 4768
2349.04 4767
2349.49 4858
2349.95 4714
2350.41 4560
2350.86 4488
2351.32 4577
2351.78 4285
2352.23 4328
2352.69 4403
2353.15 4163
2353.61 4151
2354.06 4277
2354.52 4301
2354.98 4054
2355.43 4011
2355.89 4118
2356.35 4123
2356.81 4144
2357.26 4143
2357.72 4001
2358.18 3986
2358.64 4133
2359.09 4147
2359.55 4190
2360.01 4153
2360.47 4348
2360.93 4069
2361.38 4331
2361.84 4362
2362.30 4489
2362.76 4234
2363.22 4250
2363.67 4078
2364.13 4125
2364.59 4241
2365.05 4213
2365.51 4413
2365.96 4274
2366.42 4476
2366.88 4300
2367.34 4475
2367.80 4543
2368.26 4450
2368.72 4668
2369.17 4634
2369.63 4375
2370.09 4422
2370.55 4571
2371.01 4408
2371.47 4158
2371.93 4105
2372.39 4004
2372.84 4387
2373.30 4430
2373.76 4185
2374.22 4363
2374.68 4421
2375.14 4340
2375.60 4298
2376.06 4477
2376.52 4423
2376.98 4239
2377.44 4530
2377.90 4406
2378.36 4304
2378.81 4374
2379.27 4132
2379.73 4328
2380.19 4069
2380.65 4197
2381.11 3974
2381.57 4115
2382.03 4115
2382.49 4133
2382.95 4263
2383.41 4358
2383.87 4578
2384.33 4494
2384.79 4187
2385.25 4499
2385.71 4376
2386.17 4255
2386.63 4210
2387.09 4099
2387.55 4143
2388.01 4227
2388.48 4170
2388.94 4139
2389.40 4124
2389.86 4117
2390.32 4232
2390.78 4147
2391.24 4272
2391.70 4139
2392.16 4258
2392.62 4414
2393.08 4185
2393.54 4039
2394.00 4154
2394.47 4359
2394.93 4254
2395.39 4067
2395.85 4005
2396.31 3961
2396.77 3898
2397.23 4047
2397.69 3906
2398.16 4091
2398.62 3971
2399.08 4091
2399.54 4144
2400.00 4024
2400.46 3952
2400.92 4014
2401.39 3970
2401.85 4044
2402.31 4128
2402.77 3911
2403.23 3659
2403.70 3853
2404.16 4032
2404.62 4029
2405.08 4023
2405.54 4069
2406.01 4086
2406.47 4088
2406.93 3946
2407.39 3999
2407.86 4291
2408.32 4030
2408.78 3961
2409.24 3847
2409.71 3883
2410.17 3962
2410.63 3961
2411.09 3971
2411.56 3833
2412.02 3820
2412.48 3742
2412.94 3981
2413.41 4222
2413.87 3929
2414.33 3970
2414.80 4121
2415.26 4234
2415.72 4334
2416.19 4251
2416.65 4062
2417.11 4440
2417.57 4345
2418.04 4321
2418.50 4498
2418.96 4411
2419.43 4148
2419.89 4256
2420.36 4146
2420.82 4129
2421.28 4386
2421.75 4173
2422.21 4014
2422.67 4182
2423.14 4294
2423.60 4059
2424.07 3925
2424.53 4183
2424.99 4308
2425.46 4045
2425.92 4163
2426.39 4003
2426.85 4032
2427.31 4186
2427.78 4167
2428.24 4162
2428.71 4235
2429.17 4053
2429.64 4090
2430.10 4125
2430.56 4011
2431.03 3907
2431.49 3958
2431.96 4013
2432.42 3952
2432.89 3911
2433.35 3781
2433.82 3950
2434.28 3803
2434.75 3910
2435.21 4043
2435.68 4332
2436.14 4099
2436.61 3854
2437.07 4053
2437.54 4005
2438.00 4085
2438.47 4031
2438.93 4175
2439.40 4060
2439.86 4340
2440.33 4522
2440.80 4492
2441.26 4651
2441.73 4935
2442.19 4978
2442.66 4983
2443.12 4996
2443.59 4949
2444.06 4709
2444.52 4623
2444.99 4551
2445.45 4505
2445.92 4282
2446.38 4172
2446.85 4188
2447.32 4074
2447.78 4111
2448.25 3993
2448.72 3896
2449.18 3875
2449.65 3875
2450.11 4007
2450.58 3763
2451.05 3788
2451.51 3713
2451.98 4035
2452.45 3946
2452.91 3912
2453.38 3842
2453.85 3890
2454.31 4151
2454.78 4245
2455.25 4196
2455.71 3863
2456.18 3763
2456.65 3878
2457.12 3912
2457.58 3699
2458.05 3719
2458.52 3772
2458.98 3572
2459.45 3836
2459.92 3965
2460.39 3976
2460.85 4018
2461.32 3695
2461.79 3752
2462.26 3843
2462.72 3584
2463.19 3463
2463.66 3642
2464.13 3666
2464.59 3779
2465.06 3706
2465.53 3745
2466.00 3951
2466.47 3954
2466.93 3951
2467.40 3881
2467.87 3899
2468.34 3975
2468.81 4042
2469.27 4083
2469.74 3830
2470.21 4001
2470.68 3955
2471.15 3800
2471.62 3695
2472.09 3731
2472.55 3596
2473.02 3776
2473.49 3671
2473.96 3451
2474.43 3458
2474.90 3645
2475.37 3660
2475.83 3555
2476.30 3595
2476.77 3822
2477.24 3798
2477.71 3730
2478.18 3745
2478.65 3754
2479.12 3854
2479.59 3883
2480.06 3783
2480.53 3848
2480.99 3930
2481.46 3764
2481.93 3845
2482.40 3969
2482.87 3753
2483.34 3434
2483.81 3905
2484.28 3725
2484.75 3463
2485.22 3622
2485.69 3655
2486.16 3736
2486.63 3637
2487.10 3983
2487.57 3865
2488.04 3887
2488.51 3985
2488.98 3785
2489.45 4223
2489.92 4260
2490.39 4096
2490.86 4116
2491.33 3984
2491.80 4118
2492.27 4220
2492.74 3902
2493.21 4079
2493.68 4060
2494.15 4038
2494.62 4015
2495.10 4111
2495.57 4005
2496.04 4087
2496.51 4136
2496.98 3948
2497.45 3895
2497.92 4073
2498.39 4165
2498.86 4054
2499.33 3810
2499.80 3830
2500.28 3892
2500.75 3743
2501.22 3594
2501.69 3710
2502.16 3710
2502.63 3663
2503.10 3694
2503.57 3681
2504.05 3529
2504.52 3324
2504.99 3297
2505.46 3523
2505.93 3572
2506.40 3450
2506.88 3419
2507.35 3517
2507.82 3716
2508.29 3703
2508.76 3573
2509.24 3533
2509.71 3620
2510.18 3829
2510.65 3654
2511.12 3841
2511.60 4086
2512.07 3849
2512.54 4085
2513.01 4173
2513.49 4082
2513.96 4177
2514.43 4159
2514.90 4103
2515.38 3996
2515.85 3901
2516.32 4030
2516.79 4210
2517.27 4034
2517.74 3742
2518.21 3893
2518.68 4034
2519.16 4171
2519.63 4254
2520.10 4147
2520.58 4159
2521.05 4165
2521.52 3810
2522.00 3933
2522.47 3887
2522.94 4035
2523.42 3927
2523.89 3873
2524.36 3996
2524.84 3832
2525.31 3804
2525.78 3898
2526.26 3926
2526.73 3757
2527.20 3818
2527.68 4086
2528.15 3896
2528.63 3960
2529.10 3808
2529.57 3828
2530.05 3911
2530.52 3779
2531.00 3779
2531.47 3716
2531.94 3728
2532.42 3765
2532.89 3921
2533.37 4158
2533.84 4067
2534.32 3809
2534.79 3890
2535.26 3947
2535.74 3907
2536.21 4011
2536.69 3755
2537.16 3970
2537.64 4144
2538.11 3899
2538.59 3960
2539.06 3731
2539.54 3672
2540.01 3897
2540.49 3886
2540.96 3807
2541.44 3891
2541.91 3976
2542.39 3735
2542.86 3743
2543.34 3827
2543.81 3980
2544.29 3935
2544.76 3624
2545.24 3605
2545.71 3511
2546.19 3639
2546.66 3567
2547.14 3678
2547.61 3754
2548.09 3663
2548.57 3577
2549.04 3835
2549.52 3931
2549.99 4005
2550.47 3872
2550.95 3927
2551.42 3892
2551.90 4012
2552.37 4217
2552.85 3995
2553.33 4107
2553.80 4124
2554.28 4187
2554.75 4355
2555.23 4260
2555.71 4152
2556.18 4073
2556.66 4202
2557.14 4461
2557.61 4468
2558.09 4297
2558.57 4054
2559.04 4293
2559.52 4246
2560.00 4277
2560.47 4318
2560.95 4058
2561.43 3917
2561.90 3901
2562.38 3844
2562.86 4141
2563.33 4250
2563.81 4199
2564.29 3959
2564.77 3875
2565.24 3872
2565.72 3669
2566.20 3850
2566.68 3820
2567.15 3845
2567.63 3631
2568.11 3695
2568.59 3822
2569.06 3475
2569.54 3628
2570.02 3811
2570.50 3772
2570.97 3686
2571.45 3846
2571.93 3605
2572.41 3836
2572.89 3683
2573.36 3806
2573.84 3885
2574.32 3736
2574.80 3737
2575.28 3602
2575.75 3593
2576.23 3551
2576.71 3880
2577.19 3470
2577.67 3493
2578.15 3575
2578.62 3591
2579.10 3536
2579.58 3318
2580.06 3758
2580.54 3552
2581.02 3436
2581.50 3446
2581.97 3480
2582.45 3932
2582.93 3827
2583.41 3785
2583.89 3681
2584.37 3502
2584.85 3521
2585.33 3541
2585.81 3681
2586.29 3823
2586.77 4008
2587.24 3781
2587.72 3756
2588.20 3792
2588.68 3828
2589.16 3940
2589.64 3869
2590.12 3934
2590.60 4293
2591.08 3910
2591.56 4066
2592.04 4069
2592.52 3906
2593.00 3735
2593.48 3971
2593.96 4131
2594.44 4014
2594.92 4251
2595.40 4219
2595.88 4306
2596.36 4184
2596.84 4079
2597.32 4054
2597.80 3903
2598.28 3855
2598.76 3810
2599.24 3760
2599.72 3739
2600.20 3828
2600.68 3728
2601.16 3399
2601.64 3458
2602.12 3412
2602.61 3550
2603.09 3752
2603.57 3529
2604.05 3340
2604.53 3277
2605.01 3507
2605.49 3849
2605.97 3669
2606.45 3546
2606.93 3611
2607.42 3573
2607.90 3514
2608.38 3848
2608.86 3980
2609.34 3756
2609.82 3914
2610.30 3823
2610.78 3811
2611.27 3733
2611.75 3843
2612.23 3855
2612.71 3689
2613.19 3690
2613.67 3730
2614.16 3959
2614.64 3884
2615.12 3592
2615.60 3820
2616.08 3941
2616.57 3807
2617.05 3900
2617.53 3830
2618.01 3951
2618.49 3901
2618.98 4039
2619.46 3780
2619.94 3633
2620.42 3646
2620.91 3599
2621.39 3582
2621.87 3575
2622.35 3514
2622.84 3585
2623.32 3528
2623.80 3517
2624.28 3456
2624.77 3475
2625.25 3587
2625.73 3814
2626.21 3566
2626.70 3668
2627.18 3760
2627.66 3721
2628.15 3649
2628.63 3876
2629.11 3768
2629.60 4023
2630.08 3979
2630.56 4010
2631.05 4119
2631.53 4226
2632.01 4107
2632.50 4179
2632.98 4507
2633.46 4545
2633.95 4513
2634.43 4348
2634.91 4398
2635.40 4202
2635.88 4062
2636.37 3808
2636.85 3611
2637.33 3739
2637.82 3689
2638.30 3629
2638.79 3413
2639.27 3652
2639.75 3910
2640.24 3791
2640.72 3538
2641.21 3647
2641.69 3700
2642.18 3824
2642.66 3783
2643.14 3884
2643.63 3789
2644.11 3684
2644.60 3714
2645.08 3795
2645.57 3799
2646.05 3909
2646.54 3828
2647.02 3620
2647.51 3584
2647.99 3581
2648.48 3560
2648.96 3484
2649.45 3660
2649.93 3720
2650.42 3742
2650.90 3834
2651.39 3920
2651.87 3812
2652.36 3756
2652.84 3859
2653.33 3673
2653.81 3649
2654.30 3664
2654.78 3648
2655.27 3651
2655.76 3670
2656.24 3717
2656.73 3792
2657.21 3852
2657.70 3996
2658.18 4071
2658.67 3946
2659.16 3705
2659.64 3679
2660.13 3691
2660.61 3743
2661.10 3554
2661.59 3528
2662.07 3624
2662.56 3601
2663.05 3805
2663.53 3872
2664.02 3667
2664.50 3791
2664.99 3720
2665.48 3869
2665.96 3445
2666.45 3610
2666.94 3643
2667.42 3628
2667.91 3616
2668.40 3511
2668.88 3610
2669.37 3521
2669.86 3650
2670.34 3772
2670.83 3593
2671.32 3731
2671.81 3958
2672.29 3960
2672.78 4302
2673.27 4391
2673.75 4448
2674.24 4924
2674.73 5384
2675.22 5357
2675.70 5487
2676.19 5425
2676.68 5601
2677.17 5795
2677.65 5531
2678.14 5359
2678.63 5117
2679.12 4849
2679.61 4730
2680.09 4761
2680.58 4462
2681.07 4253
2681.56 4127
2682.04 4193
2682.53 4116
2683.02 4108
2683.51 4219
2684.00 4066
2684.49 4100
2684.97 3990
2685.46 4099
2685.95 4076
2686.44 3992
2686.93 3955
2687.42 4096
2687.90 3960
2688.39 3823
2688.88 3810
2689.37 3758
2689.86 3554
2690.35 3750
2690.84 3567
2691.33 3695
2691.81 3604
2692.30 3383
2692.79 3667
2693.28 3692
2693.77 3405
2694.26 3389
2694.75 3737
2695.24 3692
2695.73 3723
2696.22 3544
2696.71 3691
2697.20 3526
2697.68 3555
2698.17 3605
2698.66 3502
2699.15 3444
2699.64 3859
2700.13 4067
2700.62 3863
2701.11 3687
2701.60 3830
2702.09 3921
2702.58 4011
2703.07 4435
2703.56 4192
2704.05 4133
2704.54 4076
2705.03 4229
2705.52 4176
2706.01 3987
2706.50 3835
2706.99 3973
2707.48 3973
2707.97 3744
2708.46 3611
2708.95 3503
2709.44 3568
2709.93 3716
2710.43 3661
2710.92 3578
2711.41 3753
2711.90 4037
2712.39 3885
2712.88 3803
2713.37 3917
2713.86 3800
2714.35 3735
2714.84 3835
2715.33 3904
2715.82 3680
2716.32 3665
2716.81 3500
2717.30 3611
2717.79 3516
2718.28 3464
2718.77 3459
2719.26 3507
2719.76 3429
2720.25 3489
2720.74 3393
2721.23 3507
2721.72 3593
2722.21 3521
2722.70 3768
2723.20 3678
2723.69 3656
2724.18 3865
2724.67 3718
2725.16 3618
2725.66 3484
2726.15 3353
2726.64 3290
2727.13 3392
2727.62 3299
2728.12 3472
2728.61 3440
2729.10 3315
2729.59 3452
2730.09 3623
2730.58 3430
2731.07 3688
2731.56 3671
2732.06 3663
2732.55 3521
2733.04 3715
2733.53 3717
2734.03 4079
2734.52 4100
2735.01 4038
2735.50 3870
2736.00 3763
2736.49 3858
2736.98 4013
2737.48 3982
2737.97 3939
2738.46 3922
2738.96 3908
2739.45 3917
2739.94 3962
2740.44 3967
2740.93 3749
2741.42 3784
2741.92 3887
2742.41 3917
2742.90 3722
2743.40 3607
2743.89 3559
2744.38 3552
2744.88 3560
2745.37 3536
2745.86 3541
2746.36 3633
2746.85 3578
2747.35 3316
2747.84 3645
2748.33 3491
2748.83 3514
2749.32 3564
2749.82 3601
2750.31 3803
2750.81 3750
2751.30 3802
2751.79 3405
2752.29 3488
2752.78 3758
2753.28 3696
2753.77 3695
2754.27 3752
2754.76 3763
2755.26 3734
2755.75 3800
2756.24 4020
2756.74 3842
2757.23 3755
2757.73 3941
2758.22 3817
2758.72 3665
2759.21 3635
2759.71 3609
2760.20 3771
2760.70 3741
2761.19 3699
2761.69 3681
2762.19 3701
2762.68 3852
2763.18 3886
2763.67 3765
2764.17 3698
2764.66 3686
2765.16 3759
2765.65 3810
2766.15 3628
2766.64 3774
2767.14 3868
2767.64 3844
2768.13 3753
2768.63 3685
2769.12 3571
2769.62 3759
2770.12 3843
2770.61 3921
2771.11 3698
2771.60 3638
2772.10 3775
2772.60 3935
2773.09 3942
2773.59 4013
2774.08 4174
2774.58 4429
2775.08 4433
2775.57 4652
2776.07 4782
2776.57 5191
2777.06 5432
2777.56 5655
2778.06 5791
2778.55 5790
2779.05 5663
2779.55 5431
2780.04 5195
2780.54 4937
2781.04 4609
2781.54 4426
2782.03 4110
2782.53 4130
2783.03 4195
2783.52 3904
2784.02 4121
2784.52 3738
2785.02 3635
2785.51 3442
2786.01 3582
2786.51 3671
2787.01 4007
2787.50 3847
2788.00 3688
2788.50 3551
2789.00 3414
2789.49 3655
2789.99 3532
2790.49 3422
2790.99 3503
2791.48 3411
2791.98 3453
2792.48 3455
2792.98 3465
2793.48 3376
2793.97 3339
2794.47 3454
2794.97 3631
2795.47 3748
2795.97 3768
2796.47 3792
2796.96 4060
2797.46 4045
2797.96 4119
2798.46 4481
2798.96 4616
2799.46 4372
2799.96 4248
2800.45 4490
2800.95 4268
2801.45 3896
2801.95 4161
2802.45 4003
2802.95 3827
2803.45 3599
2803.95 3692
2804.45 3750
2804.94 3708
2805.44 3709
2805.94 3488
2806.44 3456
2806.94 3706
2807.44 3666
2807.94 3754
2808.44 3805
2808.94 3957
2809.44 4351
2809.94 4319
2810.44 4309
2810.94 4107
2811.44 4280
2811.94 4317
2812.44 4404
2812.94 4191
2813.44 4181
2813.94 4116
2814.44 4188
2814.94 4154
2815.44 3933
2815.94 4112
2816.44 4159
2816.94 3962
2817.44 4090
2817.94 3811
2818.44 3597
2818.94 3757
2819.44 3799
2819.94 3842
2820.44 3840
2820.94 3712
2821.44 3439
2821.94 3495
2822.44 3333
2822.94 3279
2823.44 3684
2823.94 3544
2824.44 3363
2824.94 3481
2825.45 3306
2825.95 3230
2826.45 3411
2826.95 3286
2827.45 3285
2827.95 3439
2828.45 3620
2828.95 3495
2829.45 3602
2829.96 3297
2830.46 3280
2830.96 3284
2831.46 3306
2831.96 3317
2832.46 3354
2832.96 3364
2833.47 3488
2833.97 3498
2834.47 3402
2834.97 3491
2835.47 3531
2835.97 3553
2836.48 3396
2836.98 3538
2837.48 3711
2837.98 3631
2838.48 3858
2838.99 3781
2839.49 3718
2839.99 3795
2840.49 3665
2841.00 3637
2841.50 3667
2842.00 3438
2842.50 3690
2843.01 3660
2843.51 3422
2844.01 3493
2844.51 3524
2845.02 3591
2845.52 3456
2846.02 3613
2846.52 3630
2847.03 3709
2847.53 3823
2848.03 3877
2848.54 4015
2849.04 4362
2849.54 4370
2850.04 4146
2850.55 4426
2851.05 4535
2851.55 4428
2852.06 4204
2852.56 4145
2853.06 3913
2853.57 3733
2854.07 3753
2854.57 3874
2855.08 3750
2855.58 3967
2856.09 3798
2856.59 3597
2857.09 3759
2857.60 3675
2858.10 3736
2858.60 3785
2859.11 3591
2859.61 3475
2860.12 3390
2860.62 3750
2861.12 3755
2861.63 3560
2862.13 3387
2862.64 3339
2863.14 3384
2863.65 3398
2864.15 3289
2864.65 3262
2865.16 3245
2865.66 3282
2866.17 3379
2866.67 3304
2867.18 3300
2867.68 3389
2868.19 3347
2868.69 3248
2869.20 3124
2869.70 3265
2870.21 3424
2870.71 3604
2871.21 3594
2871.72 3627
2872.23 3669
2872.73 3782
2873.24 3860
2873.74 3917
2874.25 3980
2874.75 4141
2875.26 4221
2875.76 4302
2876.27 4548
2876.77 4490
2877.28 4356
2877.78 4138
2878.29 4280
2878.79 4166
2879.30 4302
2879.81 4340
2880.31 4019
2880.82 4141
2881.32 3794
2881.83 3748
2882.34 3843
2882.84 3963
2883.35 4072
2883.85 4266
2884.36 4169
2884.87 4091
2885.37 3889
2885.88 4044
2886.38 3811
2886.89 3930
2887.40 4101
2887.90 4127
2888.41 4150
2888.92 4060
2889.42 4049
2889.93 4019
2890.44 3986
2890.94 3892
2891.45 3875
2891.96 4177
2892.46 3956
2892.97 3854
2893.48 4070
2893.98 3964
2894.49 4037
2895.00 3887
2895.51 3939
2896.01 4033
2896.52 3942
2897.03 3912
2897.53 4083
2898.04 4283
2898.55 4323
2899.06 4162
2899.56 4152
2900.07 4238
2900.58 4174
2901.09 4392
2901.59 4199
2902.10 4322
2902.61 4529
2903.12 4730
2903.63 4903
2904.13 4653
2904.64 4863
2905.15 4840
2905.66 4573
2906.17 4571
2906.67 4621
2907.18 4586
2907.69 4470
2908.20 4669
2908.71 4633
2909.21 4427
2909.72 4414
2910.23 4442
2910.74 4263
2911.25 4003
2911.76 4026
2912.26 3939
2912.77 3854
2913.28 3680
2913.79 3832
2914.30 3913
2914.81 3893
2915.32 3983
2915.83 3958
2916.34 3904
2916.84 3812
2917.35 3825
2917.86 3693
2918.37 3666
2918.88 3776
2919.39 3844
2919.90 3910
2920.41 3976
2920.92 3909
2921.43 3880
2921.94 4006
2922.45 3793
2922.96 3856
2923.46 3875
2923.97 3946
2924.48 4098
2924.99 4100
2925.50 4216
2926.01 4293
2926.52 4378
2927.03 4632
2927.54 4318
2928.05 4405
2928.56 4407
2929.07 4279
2929.58 4008
2930.09 4226
2930.60 4028
2931.11 3846
2931.62 3949
2932.13 3810
2932.64 3479
2933.15 3317
2933.67 3562
2934.18 3608
2934.69 3596
2935.20 3409
2935.71 3489
2936.22 3600
2936.73 3547
2937.24 3381
2937.75 3785
2938.26 3773
2938.77 4033
2939.28 3907
2939.79 3874
2940.30 3758
2940.82 3831
2941.33 3865
2941.84 3894
2942.35 4030
2942.86 3857
2943.37 3754
2943.88 4023
2944.39 3827
2944.91 3901
2945.42 4129
2945.93 4214
2946.44 4152
2946.95 4114
2947.46 4297
2947.98 4033
2948.49 4034
2949.00 4179
2949.51 4223
2950.02 4000
2950.53 4059
2951.05 4058
2951.56 3749
2952.07 3581
2952.58 3445
2953.09 3716
2953.61 3676
2954.12 3515
2954.63 3536
2955.14 3612
2955.66 3430
2956.17 3415
2956.68 3543
2957.19 3495
2957.71 3397
2958.22 3768
2958.73 3964
2959.24 3753
2959.76 3643
2960.27 3797
2960.78 3645
2961.29 3555
2961.81 3910
2962.32 3756
2962.83 3859
2963.35 3790
2963.86 3843
2964.37 3939
2964.89 3917
2965.40 3692
2965.91 3697
2966.43 3637
2966.94 3692
2967.45 3674
2967.97 3535
2968.48 3317
2968.99 3624
2969.51 3624
2970.02 3394
2970.53 3264
2971.05 3235
2971.56 3245
2972.07 3149
2972.59 3351
2973.10 3312
2973.62 3272
2974.13 3339
2974.64 3299
2975.16 3352
2975.67 3372
2976.19 3573
2976.70 3579
2977.22 3573
2977.73 3439
2978.24 3391
2978.76 3332
2979.27 3446
2979.79 3281
2980.30 3484
2980.82 3394
2981.33 3336
2981.85 3242
2982.36 3289
2982.87 3453
2983.39 3576
2983.90 3500
2984.42 3412
2984.93 3405
2985.45 3626
2985.96 3444
2986.48 3462
2986.99 3829
2987.51 3803
2988.02 3587
2988.54 3673
2989.05 3572
2989.57 3700
2990.09 3476
2990.60 3292
2991.12 3490
2991.63 3270
2992.15 3296
2992.66 3322
2993.18 3202
2993.69 3279
2994.21 3202
2994.73 3186
2995.24 3220
2995.76 3416
2996.27 3539
2996.79 3620
2997.30 3618
2997.82 3652
2998.34 3880
2998.85 3892
2999.37 4060
2999.89 3826
3000.40 3894
3000.92 3974
3001.43 3795
3001.95 3644
3002.47 3921
3002.98 3997
3003.50 3836
3004.02 3854
3004.53 3723
3005.05 3643
3005.57 3723
3006.08 3504
3006.60 3653
3007.12 3724
3007.63 3479
3008.15 3520
3008.67 3692
3009.18 3404
3009.70 3606
3010.22 3677
3010.74 3485
3011.25 3366
3011.77 3335
3012.29 3483
3012.80 3388
3013.32 3532
3013.84 3301
3014.36 3526
3014.87 3858
3015.39 3729
3015.91 3554
3016.43 3559
3016.94 3776
3017.46 3845
3017.98 4002
3018.50 4156
3019.02 3879
3019.53 3964
3020.05 4262
3020.57 4125
3021.09 4176
3021.60 4175
3022.12 4057
3022.64 3992
3023.16 3858
3023.68 3924
3024.20 4110
3024.71 3818
3025.23 3589
3025.75 3799
3026.27 3954
3026.79 3862
3027.31 3761
3027.82 3823
3028.34 3698
3028.86 3447
3029.38 3359
3029.90 3503
3030.42 3421
3030.94 3511
3031.46 3678
3031.98 3794
3032.49 3657
3033.01 3637
3033.53 3973
3034.05 4077
3034.57 4162
3035.09 4189
3035.61 4034
3036.13 4138
3036.65 4025
3037.17 3934
3037.69 4001
3038.21 3763
3038.73 3753
3039.25 3746
3039.76 3512
3040.28 3468
3040.80 3441
3041.32 3392
3041.84 3280
3042.36 3342
3042.88 3454
3043.40 3334
3043.92 3083
3044.44 3285
3044.96 3276
3045.48 3340
3046.00 3482
3046.52 3534
3047.04 3411
3047.56 3485
3048.08 3430
3048.60 3463
3049.13 3376
3049.65 3208
3050.17 3351
3050.69 3400
3051.21 3297
3051.73 3374
3052.25 3325
3052.77 3319
3053.29 3346
3053.81 3177
3054.33 3227
3054.85 3399
3055.37 3391
3055.89 3469
3056.42 3527
3056.94 3578
3057.46 3514
3057.98 3607
3058.50 3515
3059.02 3522
3059.54 3596
3060.06 3510
3060.59 3498
3061.11 3371
3061.63 3363
3062.15 3580
3062.67 3654
3063.19 3569
3063.71 3419
3064.24 3606
3064.76 3268
3065.28 3348
3065.80 3408
3066.32 3434
3066.85 3485
3067.37 3370
3067.89 3505
3068.41 3656
3068.93 3710
3069.46 3725
3069.98 3566
3070.50 3341
3071.02 3455
3071.54 3461
3072.07 3163
3072.59 3273
3073.11 3300
3073.63 3302
3074.16 3536
3074.68 3461
3075.20 3384
3075.73 3412
3076.25 3342
3076.77 3477
3077.29 3603
3077.82 3661
3078.34 3753
3078.86 3769
3079.39 3869
3079.91 3839
3080.43 4243
3080.95 4117
3081.48 4181
3082.00 4162
3082.52 4080
3083.05 4201
3083.57 3909
3084.09 3864
3084.62 3700
3085.14 3579
3085.66 3775
3086.19 3873
3086.71 3783
3087.24 3505
3087.76 3658
3088.28 3624
3088.81 3543
3089.33 3681
3089.85 3724
3090.38 3428
3090.90 3597
3091.43 3524
3091.95 3453
3092.47 3643
3093.00 3547
3093.52 3387
3094.05 3439
3094.57 3674
3095.10 3469
3095.62 3727
3096.14 3711
3096.67 3554
3097.19 3555
3097.72 3767
3098.24 3429
3098.77 3306
3099.29 3302
3099.82 3543
3100.34 3439
3100.87 3291
3101.39 3447
3101.92 3481
3102.44 3388
3102.97 3420
3103.49 3170
3104.02 3416
3104.54 3513
3105.07 3331
3105.59 3335
3106.12 3391
3106.64 3300
3107.17 3306
3107.69 3315
3108.22 3374
3108.74 3163
3109.27 3419
3109.79 3317
3110.32 3377
3110.85 3187
3111.37 3292
3111.90 3287
3112.42 3191
3112.95 3305
3113.48 3350
3114.00 3215
3114.53 3396
3115.05 3241
3115.58 3236
3116.11 3178
3116.63 3011
3117.16 3206
3117.68 3191
3118.21 3198
3118.74 3089
3119.26 3221
3119.79 3226
3120.32 3074
3120.84 3051
3121.37 3162
3121.90 3148
3122.42 3041
3122.95 3189
3123.48 3205
3124.00 3148
3124.53 3131
3125.06 3207
3125.58 3430
3126.11 3309
3126.64 3161
3127.16 3120
3127.69 3305
3128.22 3183
3128.75 3133
3129.27 3225
3129.80 3248
3130.33 3124
3130.85 3201
3131.38 3283
3131.91 3062
3132.44 3169
3132.96 3241
3133.49 3252
3134.02 3264
3134.55 3243
3135.07 3115
3135.60 3109
3136.13 3093
3136.66 3250
3137.19 3261
3137.71 3207
3138.24 3346
3138.77 3094
3139.30 3044
3139.83 2895
3140.35 3199
3140.88 3067
3141.41 3242
3141.94 3420
3142.47 3677
3143.00 3460
3143.52 3254
3144.05 3095
3144.58 3177
3145.11 3278
3145.64 3355
3146.17 3637
3146.70 3644
3147.22 3681
3147.75 3851
3148.28 4086
3148.81 4194
3149.34 4239
3149.87 4406
3150.40 4342
3150.93 4391
3151.46 4335
3151.98 4103
3152.51 4039
3153.04 3878
3153.57 3752
3154.10 3746
3154.63 3621
3155.16 3496
3155.69 3458
3156.22 3477
3156.75 3388
3157.28 3396
3157.81 3561
3158.34 3608
3158.87 3611
3159.40 3734
3159.93 3646
3160.46 3581
3160.99 3698
3161.52 3803
3162.05 3721
3162.58 3735
3163.11 3814
3163.64 3436
3164.17 3577
3164.70 3643
3165.23 3393
3165.76 3265
3166.29 3199
3166.82 3294
3167.35 3446
3167.88 3084
3168.41 3203
3168.94 3186
3169.47 3154
3170.00 3147
3170.53 3208
3171.06 3108
3171.59 3214
3172.13 3302
3172.66 3335
3173.19 3411
3173.72 3383
3174.25 3761
3174.78 3706
3175.31 3536
3175.84 3413
3176.37 3344
3176.90 3525
3177.44 3540
3177.97 3537
3178.50 3691
3179.03 3501
3179.56 3396
3180.09 3358
3180.62 3244
3181.16 3324
3181.69 3352
3182.22 3379
3182.75 3021
3183.28 3160
3183.81 3302
3184.35 3246
3184.88 3238
3185.41 3427
3185.94 3378
3186.47 3402
3187.01 3214
3187.54 3115
3188.07 3129
3188.60 3130
3189.14 3165
3189.67 3142
3190.20 2981
3190.73 3273
3191.26 3405
3191.80 3209
3192.33 3255
3192.86 3219
3193.39 3132
3193.93 3226
3194.46 3132
3194.99 3190
3195.53 3204
3196.06 3324
3196.59 3125
3197.12 3092
3197.66 3364
3198.19 3179
3198.72 3062
3199.26 3267
3199.79 3442
3200.32 3611
3200.86 3546
3201.39 3737
3201.92 3952
3202.46 3946
3202.99 3844
3203.52 3840
3204.06 3958
3204.59 3921
3205.12 3822
3205.66 3663
3206.19 3558
3206.72 3576
3207.26 3524
3207.79 3414
3208.33 3401
3208.86 3142
3209.39 3378
3209.93 3434
3210.46 3492
3211.00 3454
3211.53 3524
3212.06 3676
3212.60 3873
3213.13 4071
3213.67 3830
3214.20 3798
3214.74 3639
3215.27 3616
3215.80 3443
3216.34 3527
3216.87 3500
3217.41 3337
3217.94 3425
3218.48 3471
3219.01 3401
3219.55 3486
3220.08 3503
3220.62 3440
3221.15 3480
3221.69 3716
3222.22 3809
3222.76 3680
3223.29 4074
3223.83 4239
3224.36 4302
3224.90 4190
3225.43 4187
3225.97 4356
3226.50 4136
3227.04 3831
3227.57 3960
3228.11 3875
3228.65 3806
3229.18 3618
3229.72 3406
3230.25 3302
3230.79 3215
3231.32 3342
3231.86 3209
3232.40 3292
3232.93 3438
3233.47 3320
3234.00 3184
3234.54 3172
3235.08 3011
3235.61 3460
3236.15 3479
3236.68 3424
3237.22 3482
3237.76 3737
3238.29 3828
3238.83 3859
3239.37 4087
3239.90 4252
3240.44 4504
3240.97 4350
3241.51 4178
3242.05 4082
3242.58 3854
3243.12 3727
3243.66 3537
3244.20 3486
3244.73 3284
3245.27 3253
3245.81 3307
3246.34 3247
3246.88 2978
3247.42 3252
3247.95 3356
3248.49 3285
3249.03 3201
3249.57 3301
3250.10 3337
3250.64 3460
3251.18 3536
3251.72 3550
3252.25 3621
3252.79 3672
3253.33 3391
3253.87 3326
3254.40 3519
3254.94 3690
3255.48 3543
3256.02 3406
3256.55 3302
3257.09 3370
3257.63 3533
3258.17 3613
3258.71 3379
3259.24 3420
3259.78 3436
3260.32 3409
3260.86 3404
3261.40 3674
3261.94 3547
3262.47 3550
3263.01 3608
3263.55 3698
3264.09 3750
3264.63 3615
3265.17 3390
3265.71 3474
3266.24 3257
3266.78 3253
3267.32 3428
3267.86 3407
3268.40 3489
3268.94 3409
3269.48 3277
3270.02 2993
3270.55 2925
3271.09 3082
3271.63 3281
3272.17 3400
3272.71 3296
3273.25 3231
3273.79 3177
3274.33 3328
3274.87 3427
3275.41 3485
3275.95 3305
3276.49 3313
3277.03 3227
3277.57 3327
3278.11 3321
3278.65 3312
3279.19 3499
3279.73 3580
3280.26 3320
3280.80 3511
3281.34 3351
3281.88 3280
3282.42 3435
3282.96 3601
3283.50 3406
3284.04 3289
3284.59 3546
3285.13 3481
3285.67 3401
3286.21 3794
3286.75 3718
3287.29 3600
3287.83 3529
3288.37 3865
3288.91 3605
3289.45 3632
3289.99 3933
3290.53 3620
3291.07 3339
3291.61 3374
3292.15 3414
3292.69 3472
3293.23 3297
3293.77 3202
3294.32 3262
3294.86 3282
3295.40 3475
3295.94 3417
3296.48 3616
3297.02 3450
3297.56 3323
3298.10 3469
3298.65 3486
3299.19 3249
3299.73 3143
3300.27 3214
3300.81 3233
3301.35 3327
3301.89 3545
3302.44 3399
3302.98 3347
3303.52 3380
3304.06 3423
3304.60 3210
3305.14 3298
3305.69 3379
3306.23 3373
3306.77 3178
3307.31 2999
3307.85 3077
3308.40 3348
3308.94 3429
3309.48 3228
3310.02 3231
3310.57 3262
3311.11 3203
3311.65 3132
3312.19 3134
3312.74 3371
3313.28 3339
3313.82 3338
3314.36 3306
3314.91 3293
3315.45 3498
3315.99 3553
3316.53 3481
3317.08 3601
3317.62 3559
3318.16 3563
3318.71 3593
3319.25 3626
3319.79 3786
3320.34 3505
3320.88 3599
3321.42 3427
3321.96 3555
3322.51 3672
3323.05 3485
3323.59 3376
3324.14 3339
3324.68 3489
3325.23 3341
3325.77 3557
3326.31 3426
3326.86 3592
3327.40 3507
3327.94 3205
3328.49 3237
3329.03 3084
3329.57 3084
3330.12 3184
3330.66 2895
3331.21 2952
3331.75 2893
3332.29 2806
3332.84 3067
3333.38 3078
3333.93 3094
3334.47 3312
3335.02 3083
3335.56 3116
3336.10 3143
3336.65 3048
3337.19 3164
3337.74 3117
3338.28 3151
3338.83 3203
3339.37 3158
3339.92 3192
3340.46 3259
3341.01 3252
3341.55 3287
3342.10 3313
3342.64 3336
3343.19 3109
3343.73 3256
3344.28 3250
3344.82 3093
3345.37 3071
3345.91 3206
3346.46 3373
3347.00 3376
3347.55 3195
3348.09 3325
3348.64 3278
3349.18 3359
3349.73 3471
3350.27 3238
3350.82 3480
3351.37 3364
3351.91 3229
3352.46 3224
3353.00 3224
3353.55 3195
3354.10 3487
3354.64 3326
3355.19 3176
3355.73 3108
3356.28 3186
3356.83 3083
3357.37 3096
3357.92 3200
3358.46 3077
3359.01 3214
3359.56 3271
3360.10 3190
3360.65 2991
3361.20 2899
3361.74 2890
3362.29 2909
3362.84 2878
3363.38 3074
3363.93 2929
3364.48 3139
3365.02 2908
3365.57 3004
3366.12 3040
3366.66 2974
3367.21 2940
3367.76 2939
3368.30 2933
3368.85 2935
3369.40 2860
3369.94 3056
3370.49 3175
3371.04 3051
3371.59 3010
3372.13 2977
3372.68 3100
3373.23 3137
3373.78 3080
3374.32 2962
3374.87 3043
3375.42 3028
3375.97 2963
3376.51 2800
3377.06 2769
3377.61 2765
3378.16 2606
3378.71 2626
3379.25 2642
3379.80 2536
3380.35 2676
3380.90 2800
3381.45 2778
3381.99 2668
3382.54 2817
3383.09 2649
3383.64 2805
3384.19 2790
3384.74 2771
3385.28 2859
3385.83 2956
3386.38 2722
3386.93 2733
3387.48 2756
3388.03 2854
3388.58 2853
3389.12 2801
3389.67 2915
3390.22 2886
3390.77 3066
3391.32 2846
3391.87 3001
3392.42 3001
3392.97 2946
3393.52 3014
3394.06 3115
3394.61 3088
3395.16 3111
3395.71 3005
3396.26 2876
3396.81 2754
3397.36 2982
3397.91 3027
3398.46 2746
3399.01 2898
3399.56 2777
3400.11 2846
3400.66 3017
3401.21 2854
3401.76 3036
3402.31 2851
3402.86 2959
3403.41 2958
3403.96 2784
3404.51 2856
3405.06 2904
3405.61 2810
3406.16 2947
3406.71 2841
3407.26 2749
3407.81 2942
3408.36 2784
3408.91 2938
3409.46 3002
3410.01 2874
3410.56 2626
3411.11 2704
3411.66 2583
3412.21 2699
3412.76 2803
3413.31 2797
3413.86 2675
3414.41 2850
3414.96 2971
3415.51 2865
3416.07 2862
3416.62 2883
3417.17 3049
3417.72 3022
3418.27 2865
3418.82 2978
3419.37 2788
3419.92 2952
3420.47 2911
3421.03 2941
3421.58 2836
3422.13 2721
3422.68 2904
3423.23 2706
3423.78 2759
3424.33 2854
3424.89 2757
3425.44 2946
3425.99 2917
3426.54 2852
3427.09 2707
3427.65 2647
3428.20 2782
3428.75 2840
3429.30 2742
3429.85 2833
3430.41 2997
3430.96 2927
3431.51 2928
3432.06 3015
3432.61 2921
3433.17 2813
3433.72 2917
3434.27 2792
3434.82 2730
3435.38 2731
3435.93 2824
3436.48 2884
3437.03 2914
3437.59 2843
3438.14 2975
3438.69 2851
3439.24 2868
3439.80 2888
3440.35 2834
3440.90 2799
3441.46 2905
3442.01 2959
3442.56 2931
3443.11 2799
3443.67 2685
3444.22 2809
3444.77 2829
3445.33 2774
3445.88 2514
3446.43 2668
3446.99 2676
3447.54 2546
3448.09 2647
3448.65 2625
3449.20 2814
3449.76 2791
3450.31 2760
3450.86 2921
3451.42 2925
3451.97 2658
3452.52 2762
3453.08 2840
3453.63 2762
3454.19 2620
3454.74 2703
3455.29 2730
3455.85 2578
3456.40 2513
3456.96 2664
3457.51 2708
3458.07 2760
3458.62 2653
3459.17 2605
3459.73 2784
3460.28 2797
3460.84 2776
3461.39 2756
3461.95 2709
3462.50 2785
3463.06 2734
3463.61 2656
3464.17 2743
3464.72 2763
3465.27 2894
3465.83 2821
3466.38 2976
3466.94 2880
3467.49 2961
3468.05 3091
3468.61 3004
3469.16 3041
3469.72 2971
3470.27 3023
3470.83 3238
3471.38 3272
3471.94 3146
3472.49 3286
3473.05 3216
3473.60 3062
3474.16 3040
3474.71 2937
3475.27 2802
3475.83 3046
3476.38 3090
3476.94 2885
3477.49 2829
3478.05 2752
3478.61 2738
3479.16 2969
3479.72 2877
3480.27 2916
3480.83 3120
3481.39 3003
3481.94 3020
3482.50 3015
3483.05 2837
3483.61 2759
3484.17 2844
3484.72 3020
3485.28 3043
3485.84 3012
3486.39 2626
3486.95 2902
3487.51 2924
3488.06 3044
3488.62 3413
3489.18 3327
3489.73 3282
3490.29 3185
3490.85 3296
3491.40 3337
3491.96 3142
3492.52 3148
3493.08 3371
3493.63 3480
3494.19 3385
3494.75 3213
3495.30 3129
3495.86 3162
3496.42 3188
3496.98 3223
3497.53 3175
3498.09 3228
3498.65 3458
3499.21 3427
3499.76 3429
3500.32 3660
3500.88 4069
3501.44 4309
3501.99 4354
3502.55 4842
3503.11 5550
3503.67 5925
3504.23 6031
3504.78 6769
3505.34 7449
3505.90 7721
3506.46 8136
3507.02 8350
3507.58 8460
3508.13 8157
3508.69 7638
3509.25 6845
3509.81 6408
3510.37 5841
3510.93 5269
3511.48 4556
3512.04 4169
3512.60 3857
3513.16 3413
3513.72 3166
3514.28 3061
3514.84 3115
3515.40 3037
3515.95 3093
3516.51 3090
3517.07 3112
3517.63 3022
3518.19 2972
3518.75 2981
3519.31 3143
3519.87 2952
3520.43 2972
3520.99 3008
3521.55 2974
3522.11 2920
3522.67 2973
3523.22 3099
3523.78 3196
3524.34 2897
3524.90 2953
3525.46 3101
3526.02 2932
3526.58 3079
3527.14 2947
3527.70 2985
3528.26 2943
3528.82 3110
3529.38 2891
3529.94 2757
3530.50 2835
3531.06 2971
3531.62 2939
3532.18 2982
3532.74 2833
3533.30 2840
3533.86 2847
3534.42 3041
3534.98 3069
3535.54 3167
3536.11 3236
3536.67 3274
3537.23 3395
3537.79 3579
3538.35 3493
3538.91 3358
3539.47 3298
3540.03 3576
3540.59 3592
3541.15 3604
3541.71 3552
3542.27 3545
3542.84 3612
3543.40 3812
3543.96 3735
3544.52 3688
3545.08 3723
3545.64 3665
3546.20 3569
3546.76 3432
3547.33 3531
3547.89 3675
3548.45 3540
3549.01 3351
3549.57 3073
3550.13 3042
3550.69 2964
3551.26 2991
3551.82 3058
3552.38 2902
3552.94 2920
3553.50 2926
3554.07 2975
3554.63 2942
3555.19 2785
3555.75 3042
3556.31 3036
3556.88 2992
3557.44 3074
3558.00 2897
3558.56 2904
3559.13 3077
3559.69 3118
3560.25 2802
3560.81 2897
3561.38 3154
3561.94 3269
3562.50 3061
3563.06 3235
3563.63 3247
3564.19 3180
3564.75 3106
3565.31 3099
3565.88 3121
3566.44 2990
3567.00 3046
3567.57 3202
3568.13 3036
3568.69 2934
3569.26 2881
3569.82 2992
3570.38 2770
3570.95 2905
3571.51 3057
3572.07 2710
3572.64 2656
3573.20 2747
3573.76 2860
3574.33 2878
3574.89 2786
3575.45 2787
3576.02 2850
3576.58 2981
3577.14 3120
3577.71 2931
3578.27 2727
3578.84 2894
3579.40 2992
3579.96 3098
3580.53 2931
3581.09 3014
3581.66 2957
3582.22 2896
3582.78 2896
3583.35 2943
3583.91 3068
3584.48 3180
3585.04 3110
3585.61 3058
3586.17 3217
3586.74 3289
3587.30 3398
3587.86 3380
3588.43 3244
3588.99 3114
3589.56 2953
3590.12 2927
3590.69 2954
3591.25 2741
3591.82 2830
3592.38 2927
3592.95 2863
3593.51 2772
3594.08 2712
3594.64 2733
3595.21 2740
3595.77 2598
3596.34 2484
3596.90 2700
3597.47 2857
3598.04 2872
3598.60 2872
3599.17 2737
3599.73 2921
3600.30 2940
3600.86 2583
3601.43 2744
3601.99 2922
3602.56 2862
3603.13 2635
3603.69 2673
3604.26 2785
3604.82 2786
3605.39 2835
3605.96 2873
3606.52 2740
3607.09 2850
3607.65 2922
3608.22 2776
3608.79 2700
3609.35 2629
3609.92 2682
3610.49 2590
3611.05 2833
3611.62 2787
3612.19 2777
3612.75 2928
3613.32 2783
3613.89 2824
3614.45 2810
3615.02 2984
3615.59 3118
3616.15 3352
3616.72 3473
3617.29 3721
3617.85 4074
3618.42 4639
3618.99 4800
3619.55 5020
3620.12 5262
3620.69 5395
3621.26 4971
3621.82 4567
3622.39 4610
3622.96 4291
3623.53 4028
3624.09 3654
3624.66 3583
3625.23 3395
3625.80 3055
3626.36 2839
3626.93 2966
3627.50 2887
3628.07 2841
3628.63 2897
3629.20 2887
3629.77 2852
3630.34 2685
3630.91 2695
3631.47 2724
3632.04 3057
3632.61 3171
3633.18 3195
3633.75 3118
3634.32 3134
3634.88 3249
3635.45 3377
3636.02 3232
3636.59 3265
3637.16 3142
3637.73 3115
3638.29 3137
3638.86 3056
3639.43 2969
3640.00 3002
3640.57 2813
3641.14 2722
3641.71 2641
3642.28 2735
3642.84 2774
3643.41 2738
3643.98 2897
3644.55 2804
3645.12 2965
3645.69 2875
3646.26 2905
3646.83 2865
3647.40 2804
3647.97 2885
3648.54 3049
3649.11 2975
3649.68 2894
3650.25 3019
3650.81 3031
3651.38 2945
3651.95 2873
3652.52 2872
3653.09 3094
3653.66 3036
3654.23 3009
3654.80 3051
3655.37 3111
3655.94 3150
3656.51 3113
3657.08 3114
3657.65 3011
3658.22 2979
3658.79 2876
3659.36 2971
3659.93 3065
3660.50 2892
3661.07 2647
3661.64 2665
3662.22 2584
3662.79 2612
3663.36 2531
3663.93 2642
3664.50 2515
3665.07 2480
3665.64 2483
3666.21 2416
3666.78 2528
3667.35 2683
3667.92 2631
3668.49 2524
3669.06 2501
3669.64 2513
3670.21 2575
3670.78 2628
3671.35 2590
3671.92 2723
3672.49 2610
3673.06 2619
3673.63 2821
3674.21 2736
3674.78 2739
3675.35 2511
3675.92 2719
3676.49 2867
3677.06 3021
3677.63 2761
3678.21 2980
3678.78 2778
3679.35 2593
3679.92 2691
3680.49 2448
3681.07 2377
3681.64 2417
3682.21 2522
3682.78 2467
3683.35 2552
3683.93 2501
3684.50 2628
3685.07 2640
3685.64 2439
3686.21 2548
3686.79 2497
3687.36 2446
3687.93 2467
3688.50 2465
3689.08 2554
3689.65 2484
3690.22 2492
3690.80 2661
3691.37 2709
3691.94 2438
3692.51 2624
3693.09 2668
3693.66 2682
3694.23 2672
3694.81 2467
3695.38 2624
3695.95 2596
3696.52 2521
3697.10 2674
3697.67 2678
3698.24 2600
3698.82 2490
3699.39 2789
3699.96 2787
3700.54 2644
3701.11 2559
3701.68 2699
3702.26 2505
3702.83 2568
3703.41 2561
3703.98 2520
3704.55 2403
3705.13 2442
3705.70 2433
3706.27 2534
3706.85 2524
3707.42 2413
3708.00 2462
3708.57 2459
3709.14 2523
3709.72 2511
3710.29 2488
3710.87 2459
3711.44 2507
3712.02 2553
3712.59 2433
3713.16 2468
3713.74 2455
3714.31 2668
3714.89 2723
3715.46 2544
3716.04 2565
3716.61 2536
3717.19 2553
3717.76 2656
3718.34 2677
3718.91 2522
3719.49 2537
3720.06 2473
3720.64 2520
3721.21 2520
3721.79 2444
3722.36 2559
3722.94 2531
3723.51 2458
3724.09 2290
3724.66 2328
3725.24 2341
3725.81 2239
3726.39 2143
3726.96 2353
3727.54 2373
3728.12 2469
3728.69 2535
3729.27 2487
3729.84 2613
3730.42 2716
3730.99 2744
3731.57 2798
3732.15 2699
3732.72 2787
3733.30 2820
3733.87 3001
3734.45 2837
3735.03 2699
3735.60 2884
3736.18 2843
3736.75 2756
3737.33 2729
3737.91 2727
3738.48 2566
3739.06 2577
3739.64 2459
3740.21 2558
3740.79 2507
3741.37 2564
3741.94 2584
3742.52 2493
3743.10 2442
3743.67 2570
3744.25 2389
3744.83 2418
3745.40 2676
3745.98 2545
3746.56 2414
3747.13 2392
3747.71 2369
3748.29 2423
3748.87 2430
3749.44 2363
3750.02 2510
3750.60 2469
3751.17 2354
3751.75 2432
3752.33 2366
3752.91 2316
3753.48 2272
3754.06 2353
3754.64 2337
3755.22 2467
3755.80 2360
3756.37 2375
3756.95 2315
3757.53 2319
3758.11 2318
3758.68 2499
3759.26 2284
3759.84 2366
3760.42 2361
3761.00 2497
3761.58 2570
3762.15 2656
3762.73 2638
3763.31 2617
3763.89 2506
3764.47 2440
3765.04 2399
3765.62 2372
3766.20 2526
3766.78 2579
3767.36 2476
3767.94 2518
3768.52 2424
3769.10 2397
3769.67 2537
3770.25 2446
3770.83 2314
3771.41 2273
3771.99 2446
3772.57 2442
3773.15 2420
3773.73 2416
3774.31 2459
3774.89 2333
3775.46 2553
3776.04 2662
3776.62 2502
3777.20 2354
3777.78 2542
3778.36 2421
3778.94 2458
3779.52 2389
3780.10 2345
3780.68 2241
3781.26 2264
3781.84 2254
3782.42 2222
3783.00 2219
3783.58 2459
3784.16 2280
3784.74 2372
3785.32 2174
3785.90 2359
3786.48 2471
3787.06 2272
3787.64 2409
3788.22 2531
3788.80 2358
3789.38 2430
3789.96 2407
3790.54 2431
3791.12 2484
3791.70 2444
3792.28 2463
3792.86 2365
3793.44 2529
3794.02 2673
3794.60 2678
3795.18 2578
3795.77 2579
3796.35 2579
3796.93 2441
3797.51 2415
3798.09 2537
3798.67 2516
3799.25 2564
3799.83 2658
3800.41 2653
3800.99 2679
3801.58 2836
3802.16 2732
3802.74 2818
3803.32 2809
3803.90 2862
3804.48 3025
3805.06 3046
3805.65 2906
3806.23 2965
3806.81 2757
3807.39 2867
3807.97 2811
3808.55 2820
3809.14 2957
3809.72 2905
3810.30 2780
3810.88 2857
3811.46 2914
3812.05 3006
3812.63 2881
3813.21 2685
3813.79 2930
3814.37 2834
3814.96 2783
3815.54 2669
3816.12 2696
3816.70 2849
3817.29 2587
3817.87 2738
3818.45 2659
3819.03 2680
3819.62 2608
3820.20 2525
3820.78 2426
3821.36 2484
3821.95 2548
3822.53 2428
3823.11 2401
3823.70 2287
3824.28 2325
3824.86 2380
3825.45 2492
3826.03 2353
3826.61 2256
3827.19 2221
3827.78 2191
3828.36 2304
3828.94 2288
3829.53 2365
3830.11 2392
3830.69 2373
3831.28 2487
3831.86 2254
3832.45 2210
3833.03 2271
3833.61 2402
3834.20 2326
3834.78 2328
3835.36 2452
3835.95 2440
3836.53 2393
3837.12 2324
3837.70 2359
3838.28 2305
3838.87 2427
3839.45 2400
3840.04 2335
3840.62 2429
3841.20 2295
3841.79 2524
3842.37 2376
3842.96 2251
3843.54 2350
3844.13 2367
3844.71 2431
3845.30 2186
3845.88 2125
3846.47 2356
3847.05 2528
3847.63 2290
3848.22 2320
3848.80 2315
3849.39 2255
3849.97 2175
3850.56 2405
3851.14 2360
3851.73 2292
3852.31 2372
3852.90 2352
3853.48 2430
3854.07 2494
3854.66 2427
3855.24 2477
3855.83 2412
3856.41 2395
3857.00 2373
3857.58 2312
3858.17 2329
3858.75 2588
3859.34 2729
3859.92 2606
3860.51 2807
3861.10 2962
3861.68 2997
3862.27 3333
3862.85 3356
3863.44 3236
3864.03 3137
3864.61 3209
3865.20 3132
3865.78 2921
3866.37 2763
3866.96 2757
3867.54 2600
3868.13 2370
3868.72 2501
3869.30 2436
3869.89 2438
3870.47 2478
3871.06 2414
3871.65 2471
3872.23 2462
3872.82 2376
3873.41 2368
3873.99 2342
3874.58 2506
3875.17 2634
3875.76 2626
3876.34 2546
3876.93 2709
3877.52 2541
3878.10 2603
3878.69 2451
3879.28 2433
3879.86 2508
3880.45 2485
3881.04 2402
3881.63 2349
3882.21 2381
3882.80 2397
3883.39 2326
3883.98 2374
3884.56 2326
3885.15 2189
3885.74 2175
3886.33 2159
3886.91 2151
3887.50 2192
3888.09 1998
3888.68 2076
3889.27 2222
3889.85 2393
3890.44 2257
3891.03 2179
3891.62 2152
3892.21 2139
3892.79 2293
3893.38 2310
3893.97 2294
3894.56 2411
3895.15 2375
3895.74 2323
3896.32 2259
3896.91 2418
3897.50 2317
3898.09 2418
3898.68 2432
3899.27 2350
3899.86 2538
3900.45 2550
3901.03 2647
3901.62 2666
3902.21 2716
3902.80 2651
3903.39 2664
3903.98 2551
3904.57 2521
3905.16 2271
3905.75 2389
3906.34 2383
3906.92 2345
3907.51 2494
3908.10 2278
3908.69 2318
3909.28 2149
3909.87 2144
3910.46 2147
3911.05 2222
3911.64 2160
3912.23 2127
3912.82 2015
3913.41 2151
3914.00 2105
3914.59 2019
3915.18 2134
3915.77 2196
3916.36 2095
3916.95 2074
3917.54 2072
3918.13 2091
3918.72 2110
3919.31 2055
3919.90 2157
3920.49 2058
3921.08 2265
3921.67 2106
3922.26 2320
3922.85 2409
3923.44 2283
3924.03 2205
3924.62 2228
3925.21 2281
3925.80 2255
3926.40 2310
3926.99 2390
3927.58 2279
3928.17 2167
3928.76 1999
3929.35 2005
3929.94 2013
3930.53 2113
3931.12 2159
3931.71 2138
3932.30 2027
3932.90 2017
3933.49 2115
3934.08 1917
3934.67 1989
3935.26 2084
3935.85 2143
3936.44 2170
3937.04 2128
3937.63 2132
3938.22 2192
3938.81 2251
3939.40 2066
3939.99 2379
3940.59 2391
3941.18 2277
3941.77 2167
3942.36 2287
3942.95 2312
3943.55 2268
3944.14 2147
3944.73 2324
3945.32 2245
3945.91 2382
3946.51 2418
3947.10 2210
3947.69 2243
3948.28 2089
3948.88 2082
3949.47 2258
3950.06 2152
3950.65 2086
3951.25 2102
3951.84 2026
3952.43 1975
3953.02 2059
3953.62 2056
3954.21 2152
3954.80 2223
3955.40 2098
3955.99 2055
3956.58 2222
3957.17 2069
3957.77 2157
3958.36 2104
3958.95 2131
3959.55 2216
3960.14 2242
3960.73 2172
3961.33 2124
3961.92 2157
3962.51 2289
3963.11 2172
3963.70 2197
3964.29 2189
3964.89 2031
3965.48 2120
3966.08 2196
3966.67 2073
3967.26 2007
3967.86 2205
3968.45 2207
3969.04 2267
3969.64 2206
3970.23 2128
3970.83 2055
3971.42 2131
3972.01 2147
3972.61 2015
3973.20 1920
3973.80 2016
3974.39 1945
3974.99 1944
3975.58 1911
3976.18 1907
3976.77 2169
3977.36 2207
3977.96 2104
3978.55 2310
3979.15 2284
3979.74 2196
3980.34 2232
3980.93 2231
3981.53 2240
3982.12 2264
3982.72 2148
3983.31 2168
3983.91 2130
3984.50 2093
3985.10 1977
3985.69 2162
3986.29 2243
3986.88 2056
3987.48 2086
3988.07 2265
3988.67 2045
3989.26 2124
3989.86 2114
3990.46 2247
3991.05 2139
3991.65 2196
3992.24 2189
3992.84 2294
3993.43 2286
3994.03 2227
3994.63 2372
3995.22 2259
3995.82 2438
3996.41 2409
3997.01 2479
3997.61 2341
3998.20 2395
3998.80 2455
3999.39 2398
3999.99 2370
4000.59 2292
4001.18 2205
4001.78 2310
4002.38 2303
4002.97 2380
4003.57 2351
4004.17 2267
4004.76 2340
4005.36 2322
4005.96 2317
4006.55 2091
4007.15 2135
4007.75 2246
4008.34 2165
4008.94 2365
4009.54 2263
4010.13 2161
4010.73 2439
4011.33 2245
4011.93 2200
4012.52 2246
4013.12 2302
4013.72 2195
4014.31 2369
4014.91 2376
4015.51 2291
4016.11 2425
4016.70 2326
4017.30 2446
4017.90 2377
4018.50 2387
4019.09 2418
4019.69 2291
4020.29 2345
4020.89 2360
4021.49 2539
4022.08 2414
4022.68 2361
4023.28 2395
4023.88 2219
4024.48 2497
4025.07 2443
4025.67 2505
4026.27 2660
4026.87 2788
4027.47 2609
4028.06 2593
4028.66 2727
4029.26 2750
4029.86 2786
4030.46 2714
4031.06 2782
4031.66 2874
4032.25 2877
4032.85 2529
4033.45 2438
4034.05 2447
4034.65 2559
4035.25 2451
4035.85 2193
4036.45 2237
4037.05 2326
4037.64 2372
4038.24 2247
4038.84 2044
4039.44 2079
4040.04 2201
4040.64 2190
4041.24 2189
4041.84 2275
4042.44 2239
4043.04 2175
4043.64 2184
4044.24 2115
4044.84 2264
4045.44 2303
4046.04 2507
4046.64 2463
4047.24 2563
4047.84 2716
4048.44 2677
4049.03 2799
4049.63 2584
4050.23 2681
4050.83 2822
4051.43 2568
4052.04 2521
4052.64 2561
4053.24 2573
4053.84 2568
4054.44 2430
4055.04 2382
4055.64 2357
4056.24 2345
4056.84 2301
4057.44 2459
4058.04 2407
4058.64 2329
4059.24 2217
4059.84 2229
4060.44 2364
4061.04 2220
4061.64 2372
4062.24 2269
4062.85 2216
4063.45 2172
4064.05 2211
4064.65 2199
4065.25 2169
4065.85 2182
4066.45 2356
4067.05 2277
4067.65 2297
4068.26 2293
4068.86 2190
4069.46 2231
4070.06 2294
4070.66 2413
4071.26 2283
4071.86 2224
4072.47 2079
4073.07 2230
4073.67 2182
4074.27 2234
4074.87 2384
4075.47 2197
4076.08 1940
4076.68 2105
4077.28 2166
4077.88 2085
4078.48 2164
4079.09 2212
4079.69 2151
4080.29 2132
4080.89 2248
4081.50 2315
4082.10 2288
4082.70 2242
4083.30 2172
4083.91 2055
4084.51 2163
4085.11 2026
4085.71 1999
4086.32 2033
4086.92 2104
4087.52 2174
4088.12 2162
4088.73 2078
4089.33 2048
4089.93 2140
4090.54 2070
4091.14 1990
4091.74 2026
4092.35 2161
4092.95 2166
4093.55 1960
4094.15 2032
4094.76 2129
4095.36 2335
4095.96 2159
4096.57 2097
4097.17 2214
4097.78 2261
4098.38 1997
4098.98 2197
4099.59 2234
4100.19 2180
4100.79 2190
4101.40 2220
4102.00 2218
4102.61 2264
4103.21 2124
4103.81 2059
4104.42 2113
4105.02 2157
4105.63 2016
4106.23 2107
4106.83 2170
4107.44 2190
4108.04 2243
4108.65 2113
4109.25 2127
4109.85 2153
4110.46 2102
4111.06 2151
4111.67 2050
4112.27 1993
4112.88 1923
4113.48 1872
4114.09 2072
4114.69 2084
4115.30 1917
4115.90 2133
4116.51 2084
4117.11 2180
4117.72 2110
4118.32 2198
4118.93 2069
4119.53 2104
4120.14 2143
4120.74 2256
4121.35 2160
4121.95 2136
4122.56 2263
4123.16 2194
4123.77 2108
4124.37 2129
4124.98 2095
4125.59 2095
4126.19 2108
4126.80 2173
4127.40 2121
4128.01 2150
4128.61 2244
4129.22 2266
4129.83 2260
4130.43 2244
4131.04 2097
4131.64 2059
4132.25 2249
4132.86 2197
4133.46 2301
4134.07 2297
4134.67 2127
4135.28 2349
4135.89 2370
4136.49 2330
4137.10 2545
4137.71 2660
4138.31 2574
4138.92 2677
4139.53 2660
4140.13 2922
4140.74 3032
4141.35 3107
4141.95 3378
4142.56 3304
4143.17 3212
4143.77 3328
4144.38 3306
4144.99 3377
4145.59 3284
4146.20 3157
4146.81 3171
4147.42 2961
4148.02 2908
4148.63 2726
4149.24 2513
4149.84 2367
4150.45 2316
4151.06 2172
4151.67 2231
4152.27 2158
4152.88 2126
4153.49 2195
4154.10 2185
4154.70 2017
4155.31 1988
4155.92 2109
4156.53 1977
4157.14 2015
4157.74 2030
4158.35 2139
4158.96 1967
4159.57 2125
4160.18 2060
4160.78 2059
4161.39 2131
4162.00 2121
4162.61 2090
4163.22 2103
4163.83 2212
4164.43 2203
4165.04 2190
4165.65 2336
4166.26 2296
4166.87 2282
4167.48 2300
4168.09 2308
4168.69 2377
4169.30 2221
4169.91 2190
4170.52 2190
4171.13 2273
4171.74 2187
4172.35 2166
4172.96 2149
4173.57 2170
4174.17 2312
4174.78 2310
4175.39 2294
4176.00 2424
4176.61 2338
4177.22 2372
4177.83 2265
4178.44 2229
4179.05 2413
4179.66 2501
4180.27 2464
4180.88 2493
4181.49 2483
4182.10 2415
4182.71 2464
4183.32 2429
4183.93 2263
4184.54 2267
4185.15 2236
4185.76 2169
4186.37 2071
4186.98 2048
4187.59 2112
4188.20 2029
4188.81 2062
4189.42 1954
4190.03 2056
4190.64 2120
4191.25 2107
4191.86 2152
4192.47 2210
4193.08 2212
4193.69 2264
4194.30 2294
4194.91 2285
4195.52 2374
4196.13 2370
4196.74 2446
4197.35 2328
4197.97 2360
4198.58 2303
4199.19 2333
4199.80 2306
4200.41 2230
4201.02 2384
4201.63 2194
4202.24 2149
4202.85 2235
4203.47 2332
4204.08 2294
4204.69 2251
4205.30 2141
4205.91 2219
4206.52 2200
4207.13 2039
4207.75 2000
4208.36 2085
4208.97 2019
4209.58 2130
4210.19 2162
4210.80 2052
4211.42 2008
4212.03 2206
4212.64 2230
4213.25 2221
4213.86 2156
4214.48 2305
4215.09 2297
4215.70 2305
4216.31 2354
4216.92 2224
4217.54 2387
4218.15 2596
4218.76 2657
4219.37 2982
4219.99 3186
4220.60 3381
4221.21 3407
4221.82 3337
4222.44 3293
4223.05 3232
4223.66 3219
4224.28 3038
4224.89 2811
4225.50 2656
4226.11 2631
4226.73 2541
4227.34 2353
4227.95 2373
4228.57 2279
4229.18 2238
4229.79 2222
4230.41 2154
4231.02 2305
4231.63 2349
4232.25 2220
4232.86 2357
4233.47 2288
4234.09 2438
4234.70 2360
4235.31 2206
4235.93 2316
4236.54 2245
4237.15 2217
4237.77 2280
4238.38 2333
4239.00 2292
4239.61 2369
4240.22 2323
4240.84 2149
4241.45 2124
4242.07 2088
4242.68 2137
4243.29 2091
4243.91 2149
4244.52 2168
4245.14 2183
4245.75 2234
4246.37 2233
4246.98 2291
4247.59 2319
4248.21 2390
4248.82 2360
4249.44 2197
4250.05 2367
4250.67 2450
4251.28 2354
4251.90 2466
4252.51 2326
4253.13 2391
4253.74 2156
4254.36 2427
4254.97 2421
4255.59 2489
4256.20 2443
4256.82 2268
4257.43 2103
4258.05 2300
4258.66 2345
4259.28 2344
4259.89 2410
4260.51 2309
4261.12 2316
4261.74 2186
4262.35 2080
4262.97 2243
4263.59 2380
4264.20 2213
4264.82 2230
4265.43 2321
4266.05 2393
4266.66 2166
4267.28 2148
4267.90 2220
4268.51 2163
4269.13 2209
4269.74 2202
4270.36 2152
4270.98 2240
4271.59 2064
4272.21 2046
4272.83 2134
4273.44 1971
4274.06 1982
4274.68 2203
4275.29 2198
4275.91 2146
4276.52 2164
4277.14 2167
4277.76 2405
4278.37 2239
4278.99 2166
4279.61 2217
4280.23 2314
4280.84 2294
4281.46 2206
4282.08 2028
4282.69 2002
4283.31 2038
4283.93 2051
4284.54 1996
4285.16 2057
4285.78 2051
4286.40 1989
4287.01 2090
4287.63 2063
4288.25 1967
4288.87 1971
4289.48 1994
4290.10 2169
4290.72 2023
4291.34 1916
4291.95 2127
4292.57 2041
4293.19 2003
4293.81 1998
4294.42 1891
4295.04 1846
4295.66 1885
4296.28 2034
4296.90 1908
4297.51 1780
4298.13 2018
4298.75 2069
4299.37 2094
4299.99 2091
4300.61 2080
4301.22 1943
4301.84 1977
4302.46 1891
4303.08 1872
4303.70 2135
4304.32 2086
4304.94 2031
4305.55 2094
4306.17 1949
4306.79 2028
4307.41 2061
4308.03 2132
4308.65 2053
4309.27 1982
4309.89 2094
4310.50 2072
4311.12 2065
4311.74 1915
4312.36 1978
4312.98 1958
4313.60 1987
4314.22 2016
4314.84 1944
4315.46 2045
4316.08 1923
4316.70 1966
4317.32 1956
4317.94 2082
4318.56 1924
4319.18 1896
4319.80 2044
4320.42 1963
4321.04 2086
4321.65 2083
4322.27 1879
4322.89 1886
4323.51 1787
4324.13 1885
4324.75 1815
4325.37 1809
4325.99 1737
4326.62 1731
4327.24 1803
4327.86 1786
4328.48 1904
4329.10 1957
4329.72 1845
4330.34 1868
4330.96 1928
4331.58 1853
4332.20 1871
4332.82 1900
4333.44 1905
4334.06 1898
4334.68 2007
4335.30 2028
4335.92 1993
4336.54 2002
4337.16 2054
4337.79 2013
4338.41 1967
4339.03 1930
4339.65 1911
4340.27 1944
4340.89 1914
4341.51 1845
4342.13 1774
4342.76 1868
4343.38 1887
4344.00 1824
4344.62 1862
4345.24 1867
4345.86 1930
4346.48 1893
4347.11 1971
4347.73 2004
4348.35 1824
4348.97 1858
4349.59 1814
4350.22 1889
4350.84 1909
4351.46 1914
4352.08 1914
4352.70 1871
4353.33 1764
4353.95 1782
4354.57 1896
4355.19 1853
4355.81 1908
4356.44 1926
4357.06 1952
4357.68 1853
4358.30 1844
4358.93 1830
4359.55 1987
4360.17 1976
4360.79 1887
4361.42 1865
4362.04 1907
4362.66 1855
4363.28 1785
4363.91 1819
4364.53 1756
4365.15 1841
4365.78 1812
4366.40 1852
4367.02 1843
4367.65 1827
4368.27 1767
4368.89 1763
4369.52 1735
4370.14 1758
4370.76 1733
4371.39 1742
4372.01 1702
4372.63 1780
4373.26 1672
4373.88 1604
4374.50 1575
4375.13 1562
4375.75 1710
4376.37 1779
4377.00 1745
4377.62 1789
4378.25 1707
4378.87 1775
4379.49 1927
4380.12 1834
4380.74 1901
4381.37 1830
4381.99 1905
4382.61 1918
4383.24 1946
4383.86 1775
4384.49 1894
4385.11 1820
4385.74 1793
4386.36 1790
4386.98 1680
4387.61 1770
4388.23 1851
4388.86 1854
4389.48 1780
4390.11 1755
4390.73 1850
4391.36 1762
4391.98 1668
4392.61 1792
4393.23 1764
4393.86 1633
4394.48 1709
4395.11 1704
4395.73 1674
4396.36 1693
4396.98 1633
4397.61 1629
4398.23 1681
4398.86 1735
4399.48 1814
4400.11 1822
4400.74 1673
4401.36 1854
4401.99 1847
4402.61 1832
4403.24 1901
4403.86 1850
4404.49 1739
4405.11 1828
4405.74 1802
4406.37 1876
4406.99 1838
4407.62 1796
4408.24 1871
4408.87 1800
4409.50 1700
4410.12 1703
4410.75 1829
4411.38 1723
4412.00 1739
4412.63 1763
4413.25 1859
4413.88 1709
4414.51 1822
4415.13 1722
4415.76 1729
4416.39 1746
4417.01 1811
4417.64 1802
4418.27 1704
4418.89 1660
4419.52 1741
4420.15 1697
4420.77 1614
4421.40 1813
4422.03 1728
4422.66 1727
4423.28 1814
4423.91 1680
4424.54 1633
4425.16 1556
4425.79 1659
4426.42 1634
4427.05 1681
4427.67 1638
4428.30 1669
4428.93 1625
4429.56 1674
4430.18 1662
4430.81 1576
4431.44 1613
4432.07 1598
4432.69 1648
4433.32 1793
4433.95 1674
4434.58 1707
4435.21 1685
4435.83 1787
4436.46 1988
4437.09 1787
4437.72 1774
4438.35 1771
4438.97 1764
4439.60 1745
4440.23 1854
4440.86 1724
4441.49 1585
4442.12 1611
4442.74 1710
4443.37 1596
4444.00 1693
4444.63 1622
4445.26 1636
4445.89 1679
4446.52 1638
4447.14 1587
4447.77 1673
4448.40 1781
4449.03 1800
4449.66 1787
4450.29 1859
4450.92 1818
4451.55 1745
4452.18 1770
4452.81 1843
4453.44 1721
4454.06 1798
4454.69 1710
4455.32 1774
4455.95 1831
4456.58 1818
4457.21 1770
4457.84 1745
4458.47 1710
4459.10 1652
4459.73 1710
4460.36 1654
4460.99 1565
4461.62 1590
4462.25 1672
4462.88 1664
4463.51 1580
4464.14 1731
4464.77 1772
4465.40 1759
4466.03 1668
4466.66 1690
4467.29 1577
4467.92 1690
4468.55 1635
4469.18 1698
4469.81 1731
4470.44 1797
4471.07 1758
4471.70 1683
4472.33 1598
4472.96 1699
4473.59 1680
4474.22 1710
4474.86 1676
4475.49 1675
4476.12 1618
4476.75 1699
4477.38 1623
4478.01 1580
4478.64 1618
4479.27 1656
4479.90 1840
4480.53 1661
4481.17 1628
4481.80 1771
4482.43 1687
4483.06 1665
4483.69 1735
4484.32 1682
4484.95 1689
4485.58 1642
4486.22 1682
4486.85 1522
4487.48 1564
4488.11 1701
4488.74 1573
4489.37 1615
4490.01 1670
4490.64 1716
4491.27 1748
4491.90 1647
4492.53 1678
4493.17 1826
4493.80 1780
4494.43 1717
4495.06 1758
4495.70 1904
4496.33 1884
4496.96 1536
4497.59 1599
4498.22 1654
4498.86 1581
4499.49 1631
4500.12 1576
4500.75 1624
4501.39 1765
4502.02 1715
4502.65 1764
4503.29 1727
4503.92 1742
4504.55 1929
4505.18 1819
4505.82 1779
4506.45 1752
4507.08 1733
4507.72 1786
4508.35 1695
4508.98 1711
4509.62 1570
4510.25 1697
4510.88 1689
4511.52 1504
4512.15 1626
4512.78 1688
4513.42 1655
4514.05 1637
4514.68 1658
4515.32 1662
4515.95 1621
4516.58 1647
4517.22 1743
4517.85 1659
4518.48 1771
4519.12 1610
4519.75 1836
4520.39 1751
4521.02 1756
4521.65 1717
4522.29 1765
4522.92 1809
4523.56 1895
4524.19 1867
4524.83 1829
4525.46 1886
4526.09 1918
4526.73 1901
4527.36 1869
4528.00 1719
4528.63 1884
4529.27 1980
4529.90 2141
4530.54 2329
4531.17 2275
4531.81 2265
4532.44 2563
4533.07 2553
4533.71 2703
4534.34 2788
4534.98 2654
4535.61 2433
4536.25 2286
4536.88 2161
4537.52 2084
4538.16 1977
4538.79 1905
4539.43 1798
4540.06 1855
4540.70 1695
4541.33 1664
4541.97 1664
4542.60 1725
4543.24 1665
4543.87 1645
4544.51 1741
4545.15 1624
4545.78 1655
4546.42 1647
4547.05 1859
4547.69 1935
4548.32 1792
4548.96 1700
4549.60 1734
4550.23 1751
4550.87 1718
4551.50 1679
4552.14 1558
4552.78 1622
4553.41 1667
4554.05 1568
4554.69 1580
4555.32 1558
4555.96 1643
4556.60 1678
4557.23 1582
4557.87 1620
4558.51 1698
4559.14 1736
4559.78 1683
4560.42 1688
4561.05 1635
4561.69 1533
4562.33 1597
4562.96 1744
4563.60 1698
4564.24 1653
4564.87 1636
4565.51 1602
4566.15 1743
4566.79 1723
4567.42 1789
4568.06 1823
4568.70 1777
4569.33 1781
4569.97 1735
4570.61 1675
4571.25 1768
4571.88 1768
4572.52 1701
4573.16 1693
4573.80 1789
4574.44 1755
4575.07 1754
4575.71 1715
4576.35 1638
4576.99 1586
4577.62 1603
4578.26 1582
4578.90 1660
4579.54 1673
4580.18 1733
4580.82 1618
4581.45 1685
4582.09 1668
4582.73 1710
4583.37 1714
4584.01 1625
4584.65 1584
4585.28 1652
4585.92 1536
4586.56 1634
4587.20 1622
4587.84 1657
4588.48 1607
4589.12 1654
4589.75 1580
4590.39 1466
4591.03 1538
4591.67 1591
4592.31 1657
4592.95 1552
4593.59 1497
4594.23 1591
4594.87 1545
4595.51 1532
4596.15 1602
4596.78 1538
4597.42 1618
4598.06 1628
4598.70 1609
4599.34 1654
4599.98 1485
4600.62 1513
4601.26 1571
4601.90 1584
4602.54 1479
4603.18 1740
4603.82 1712
4604.46 1735
4605.10 1824
4605.74 1712
4606.38 1731
4607.02 1813
4607.66 1809
4608.30 1688
4608.94 1619
4609.58 1741
4610.22 1700
4610.86 1562
4611.50 1584
4612.14 1578
4612.78 1761
4613.42 1723
4614.06 1593
4614.70 1721
4615.34 1751
4615.98 1604
4616.63 1650
4617.27 1523
4617.91 1530
4618.55 1706
4619.19 1635
4619.83 1708
4620.47 1567
4621.11 1629
4621.75 1577
4622.39 1528
4623.03 1652
4623.68 1552
4624.32 1460
4624.96 1540
4625.60 1514
4626.24 1571
4626.88 1592
4627.52 1491
4628.17 1561
4628.81 1449
4629.45 1355
4630.09 1422
4630.73 1526
4631.37 1450
4632.02 1600
4632.66 1584
4633.30 1496
4633.94 1540
4634.58 1504
4635.22 1507
4635.87 1462
4636.51 1550
4637.15 1482
4637.79 1604
4638.44 1610
4639.08 1542
4639.72 1524
4640.36 1527
4641.00 1584
4641.65 1630
4642.29 1498
4642.93 1408
4643.57 1461
4644.22 1564
4644.86 1530
4645.50 1586
4646.15 1574
4646.79 1562
4647.43 1423
4648.07 1547
4648.72 1566
4649.36 1420
4650.00 1462
4650.65 1611
4651.29 1780
4651.93 1701
4652.57 1641
4653.22 1530
4653.86 1590
4654.50 1545
4655.15 1606
4655.79 1428
4656.44 1565
4657.08 1662
4657.72 1619
4658.37 1555
4659.01 1462
4659.65 1598
4660.30 1622
4660.94 1576
4661.58 1629
4662.23 1716
4662.87 1637
4663.52 1590
4664.16 1555
4664.80 1536
4665.45 1555
4666.09 1657
4666.74 1535
4667.38 1542
4668.02 1546
4668.67 1591
4669.31 1510
4669.96 1522
4670.60 1635
4671.25 1500
4671.89 1551
4672.54 1511
4673.18 1441
4673.83 1479
4674.47 1476
4675.11 1331
4675.76 1457
4676.40 1440
4677.05 1490
4677.69 1483
4678.34 1433
4678.98 1334
4679.63 1356
4680.27 1571
4680.92 1471
4681.56 1394
4682.21 1510
4682.85 1643
4683.50 1585
4684.15 1651
4684.79 1594
4685.44 1619
4686.08 1550
4686.73 1531
4687.37 1477
4688.02 1458
4688.66 1479
4689.31 1604
4689.96 1514
4690.60 1506
4691.25 1590
4691.89 1465
4692.54 1415
4693.19 1479
4693.83 1431
4694.48 1332
4695.12 1404
4695.77 1479
4696.42 1530
4697.06 1527
4697.71 1464
4698.36 1431
4699.00 1444
4699.65 1404
4700.29 1465
4700.94 1501
4701.59 1530
4702.23 1593
4702.88 1476
4703.53 1561
4704.17 1444
4704.82 1454
4705.47 1562
4706.11 1591
4706.76 1614
4707.41 1632
4708.06 1789
4708.70 1721
4709.35 1876
4710.00 1806
4710.64 1729
4711.29 1836
4711.94 1784
4712.59 1933
4713.23 1929
4713.88 1876
4714.53 1661
4715.18 1579
4715.82 1558
4716.47 1538
4717.12 1516
4717.77 1549
4718.41 1604
4719.06 1520
4719.71 1377
4720.36 1509
4721.01 1486
4721.65 1515
4722.30 1541
4722.95 1589
4723.60 1498
4724.25 1391
4724.89 1372
4725.54 1512
4726.19 1474
4726.84 1411
4727.49 1483
4728.14 1552
4728.78 1619
4729.43 1520
4730.08 1545
4730.73 1516
4731.38 1477
4732.03 1456
4732.68 1424
4733.32 1506
4733.97 1348
4734.62 1490
4735.27 1378
4735.92 1431
4736.57 1459
4737.22 1387
4737.87 1439
4738.52 1383
4739.16 1468
4739.81 1439
4740.46 1433
4741.11 1533
4741.76 1507
4742.41 1475
4743.06 1405
4743.71 1473
4744.36 1501
4745.01 1436
4745.66 1567
4746.31 1612
4746.96 1620
4747.61 1585
4748.26 1642
4748.91 1578
4749.56 1659
4750.21 1687
4750.86 1948
4751.51 1854
4752.16 1812
4752.81 1954
4753.46 2101
4754.11 1952
4754.76 1959
4755.41 1850
4756.06 1833
4756.71 1865
4757.36 1760
4758.01 1723
4758.66 1657
4759.31 1504
4759.96 1447
4760.61 1471
4761.26 1452
4761.91 1437
4762.56 1407
4763.22 1509
4763.87 1497
4764.52 1526
4765.17 1492
4765.82 1532
4766.47 1453
4767.12 1445
4767.77 1513
4768.42 1458
4769.07 1362
4769.73 1423
4770.38 1532
4771.03 1399
4771.68 1336
4772.33 1402
4772.98 1368
4773.63 1412
4774.29 1392
4774.94 1341
4775.59 1286
4776.24 1303
4776.89 1437
4777.54 1461
4778.20 1391
4778.85 1415
4779.50 1561
4780.15 1527
4780.80 1368
4781.46 1353
4782.11 1334
4782.76 1282
4783.41 1378
4784.06 1447
4784.72 1473
4785.37 1412
4786.02 1423
4786.67 1397
4787.33 1385
4787.98 1518
4788.63 1432
4789.28 1391
4789.94 1333
4790.59 1475
4791.24 1290
4791.89 1366
4792.55 1347
4793.20 1473
4793.85 1403
4794.51 1408
4795.16 1427
4795.81 1319
4796.47 1340
4797.12 1344
4797.77 1383
4798.42 1376
4799.08 1459
4799.73 1415
4800.38 1457
4801.04 1366
4801.69 1377
4802.35 1478
4803.00 1343
4803.65 1345
4804.31 1425
4804.96 1424
4805.61 1329
4806.27 1325
4806.92 1268
4807.57 1325
4808.23 1402
4808.88 1456
4809.54 1347
4810.19 1424
4810.84 1270
4811.50 1198
4812.15 1170
4812.81 1315
4813.46 1458
4814.12 1334
4814.77 1428
4815.42 1387
4816.08 1370
4816.73 1442
4817.39 1395
4818.04 1273
4818.70 1278
4819.35 1303
4820.01 1426
4820.66 1482
4821.32 1464
4821.97 1580
4822.63 1569
4823.28 1508
4823.94 1398
4824.59 1503
4825.25 1531
4825.90 1354
4826.56 1456
4827.21 1504
4827.87 1584
4828.52 1510
4829.18 1594
4829.83 1583
4830.49 1471
4831.14 1532
4831.80 1635
4832.45 1603
4833.11 1549
4833.76 1577
4834.42 1600
4835.08 1508
4835.73 1585
4836.39 1650
4837.04 1816
4837.70 1652
4838.36 1680
4839.01 1728
4839.67 1657
4840.32 1705
4840.98 1648
4841.64 1671
4842.29 1650
4842.95 1554
4843.60 1544
4844.26 1558
4844.92 1499
4845.57 1392
4846.23 1380
4846.89 1457
4847.54 1451
4848.20 1539
4848.86 1427
4849.51 1467
4850.17 1520
4850.83 1434
4851.48 1430
4852.14 1426
4852.80 1493
4853.45 1480
4854.11 1457
4854.77 1457
4855.43 1445
4856.08 1336
4856.74 1308
4857.40 1335
4858.05 1344
4858.71 1457
4859.37 1456
4860.03 1381
4860.68 1461
4861.34 1473
4862.00 1438
4862.66 1553
4863.31 1610
4863.97 1575
4864.63 1629
4865.29 1677
4865.95 1576
4866.60 1668
4867.26 1675
4867.92 1591
4868.58 1618
4869.23 1838
4869.89 1799
4870.55 1769
4871.21 1544
4871.87 1424
4872.53 1525
4873.18 1649
4873.84 1736
4874.50 1525
4875.16 1526
4875.82 1556
4876.48 1601
4877.13 1534
4877.79 1617
4878.45 1551
4879.11 1671
4879.77 1460
4880.43 1426
4881.09 1449
4881.75 1409
4882.40 1336
4883.06 1406
4883.72 1397
4884.38 1433
4885.04 1329
4885.70 1345
4886.36 1326
4887.02 1293
4887.68 1358
4888.34 1371
4889.00 1454
4889.66 1347
4890.32 1424
4890.97 1435
4891.63 1431
4892.29 1340
4892.95 1393
4893.61 1482
4894.27 1632
4894.93 1589
4895.59 1582
4896.25 1677
4896.91 1570
4897.57 1583
4898.23 1538
4898.89 1556
4899.55 1427
4900.21 1499
4900.87 1507
4901.53 1563
4902.19 1607
4902.85 1702
4903.51 1406
4904.17 1392
4904.83 1602
4905.50 1679
4906.16 1516
4906.82 1476
4907.48 1391
4908.14 1438
4908.80 1433
4909.46 1430
4910.12 1443
4910.78 1360
4911.44 1398
4912.10 1275
4912.76 1272
4913.42 1487
4914.09 1560
4914.75 1438
4915.41 1392
4916.07 1369
4916.73 1401
4917.39 1318
4918.05 1227
4918.71 1339
4919.38 1270
4920.04 1197
4920.70 1321
4921.36 1457
4922.02 1389
4922.68 1292
4923.35 1231
4924.01 1310
4924.67 1377
4925.33 1388
4925.99 1353
4926.65 1372
4927.32 1415
4927.98 1317
4928.64 1416
4929.30 1443
4929.96 1407
4930.63 1335
4931.29 1249
4931.95 1210
4932.61 1333
4933.28 1590
4933.94 1405
4934.60 1274
4935.26 1382
4935.93 1380
4936.59 1343
4937.25 1403
4937.91 1328
4938.58 1270
4939.24 1404
4939.90 1476
4940.56 1423
4941.23 1390
4941.89 1290
4942.55 1474
4943.22 1360
4943.88 1290
4944.54 1212
4945.21 1201
4945.87 1230
4946.53 1306
4947.20 1281
4947.86 1251
4948.52 1189
4949.19 1323
4949.85 1384
4950.51 1365
4951.18 1361
4951.84 1362
4952.50 1485
4953.17 1308
4953.83 1238
4954.49 1308
4955.16 1288
4955.82 1407
4956.49 1317
4957.15 1293
4957.81 1324
4958.48 1464
4959.14 1459
4959.81 1412
4960.47 1493
4961.14 1428
4961.80 1489
4962.46 1481
4963.13 1446
4963.79 1607
4964.46 1563
4965.12 1688
4965.79 1510
4966.45 1718
4967.12 1578
4967.78 1532
4968.44 1607
4969.11 1787
4969.77 1612
4970.44 1520
4971.10 1420
4971.77 1447
4972.43 1481
4973.10 1457
4973.76 1465
4974.43 1478
4975.09 1486
4975.76 1466
4976.42 1503
4977.09 1445
4977.76 1485
4978.42 1372
4979.09 1345
4979.75 1395
4980.42 1361
4981.08 1325
4981.75 1320
4982.41 1296
4983.08 1295
4983.75 1413
4984.41 1435
4985.08 1468
4985.74 1419
4986.41 1439
4987.07 1498
4987.74 1488
4988.41 1461
4989.07 1521
4989.74 1580
4990.41 1688
4991.07 1621
4991.74 1630
4992.40 1593
4993.07 1562
4993.74 1633
4994.40 1491
4995.07 1511
4995.74 1366
4996.40 1507
4997.07 1411
4997.74 1386
4998.40 1369
4999.07 1334
4999.74 1443
5000.40 1311
5001.07 1277
5001.74 1397
5002.40 1384
5003.07 1239
5003.74 1277
5004.41 1329
5005.07 1434
5005.74 1308
5006.41 1283
5007.07 1357
5007.74 1314
5008.41 1299
5009.08 1210
5009.74 1202
5010.41 1208
5011.08 1424
5011.75 1376
5012.41 1321
5013.08 1299
5013.75 1377
5014.42 1224
5015.09 1312
5015.75 1279
5016.42 1270
5017.09 1286
5017.76 1278
5018.43 1298
5019.09 1251
5019.76 1257
5020.43 1326
5021.10 1453
5021.77 1457
5022.44 1370
5023.10 1306
5023.77 1406
5024.44 1515
5025.11 1508
5025.78 1388
5026.45 1424
5027.11 1415
5027.78 1591
5028.45 1588
5029.12 1442
5029.79 1543
5030.46 1414
5031.13 1451
5031.80 1412
5032.47 1286
5033.13 1210
5033.80 1211
5034.47 1401
5035.14 1365
5035.81 1300
5036.48 1299
5037.15 1250
5037.82 1319
5038.49 1242
5039.16 1274
5039.83 1258
5040.50 1317
5041.17 1292
5041.84 1222
5042.51 1181
5043.18 1231
5043.85 1341
5044.52 1294
5045.18 1240
5045.85 1228
5046.52 1340
5047.19 1218
5047.86 1210
5048.53 1196
5049.20 1189
5049.88 1299
5050.55 1213
5051.22 1097
5051.89 1208
5052.56 1348
5053.23 1298
5053.90 1364
5054.57 1295
5055.24 1333
5055.91 1334
5056.58 1387
5057.25 1316
5057.92 1294
5058.59 1304
5059.26 1254
5059.93 1173
5060.60 1219
5061.27 1248
5061.95 1242
5062.62 1276
5063.29 1337
5063.96 1272
5064.63 1216
5065.30 1277
5065.97 1280
5066.64 1264
5067.31 1255
5067.99 1293
5068.66 1269
5069.33 1221
5070.00 1244
5070.67 1323
5071.34 1286
5072.02 1316
5072.69 1348
5073.36 1238
5074.03 1306
5074.70 1295
5075.37 1219
5076.05 1182
5076.72 1195
5077.39 1211
5078.06 1252
5078.73 1273
5079.41 1145
5080.08 1224
5080.75 1293
5081.42 1216
5082.10 1267
5082.77 1316
5083.44 1340
5084.11 1269
5084.78 1302
5085.46 1316
5086.13 1310
5086.80 1265
5087.48 1209
5088.15 1238
5088.82 1267
5089.49 1189
5090.17 1278
5090.84 1291
5091.51 1319
5092.19 1386
5092.86 1350
5093.53 1390
5094.20 1311
5094.88 1283
5095.55 1294
5096.22 1199
5096.90 1286
5097.57 1279
5098.24 1285
5098.92 1360
5099.59 1318
5100.26 1217
5100.94 1145
5101.61 1203
5102.29 1369
5102.96 1251
5103.63 1266
5104.31 1236
5104.98 1211
5105.65 1292
5106.33 1229
5107.00 1232
5107.68 1308
5108.35 1296
5109.02 1299
5109.70 1280
5110.37 1226
5111.05 1335
5111.72 1218
5112.40 1211
5113.07 1246
5113.74 1205
5114.42 1221
5115.09 1243
5115.77 1181
5116.44 1219
5117.12 1148
5117.79 1243
5118.47 1233
5119.14 1199
5119.82 1227
5120.49 1236
5121.17 1190
5121.84 1161
5122.52 1216
5123.19 1184
5123.87 1325
5124.54 1241
5125.22 1201
5125.89 1305
5126.57 1309
5127.24 1265
5127.92 1303
5128.59 1251
5129.27 1230
5129.94 1189
5130.62 1239
5131.29 1245
5131.97 1185
5132.65 1186
5133.32 1227
5134.00 1214
5134.67 1276
5135.35 1210
5136.02 1191
5136.70 1218
5137.38 1212
5138.05 1289
5138.73 1324
5139.40 1287
5140.08 1273
5140.76 1283
5141.43 1276
5142.11 1225
5142.79 1336
5143.46 1317
5144.14 1247
5144.81 1280
5145.49 1243
5146.17 1259
5146.84 1197
5147.52 1196
5148.20 1216
5148.87 1153
5149.55 1163
5150.23 1227
5150.90 1165
5151.58 1152
5152.26 1185
5152.94 1200
5153.61 1235
5154.29 1122
5154.97 1156
5155.64 1239
5156.32 1158
5157.00 1159
5157.68 1160
5158.35 1187
5159.03 1155
5159.71 1186
5160.39 1192
5161.06 1141
5161.74 1216
5162.42 1200
5163.10 1256
5163.77 1157
5164.45 1178
5165.13 1195
5165.81 1187
5166.48 1263
5167.16 1155
5167.84 1165
5168.52 1273
5169.20 1254
5169.87 1178
5170.55 1147
5171.23 1189
5171.91 1188
5172.59 1146
5173.27 1173
5173.94 1191
5174.62 1215
5175.30 1239
5175.98 1185
5176.66 1210
5177.34 1197
5178.02 1279
5178.69 1188
5179.37 1124
5180.05 1242
5180.73 1221
5181.41 1290
5182.09 1369
5182.77 1284
5183.45 1183
5184.12 1174
5184.80 1202
5185.48 1291
5186.16 1292
5186.84 1209
5187.52 1282
5188.20 1327
5188.88 1272
5189.56 1148
5190.24 1151
5190.92 1274
5191.60 1204
5192.28 1155
5192.96 1185
5193.64 1176
5194.32 1228
5195.00 1124
5195.68 1130
5196.36 1122
5197.03 1146
5197.71 1130
5198.39 1158
5199.07 1101
5199.75 1168
5200.44 1286
5201.12 1146
5201.80 1201
5202.48 1194
5203.16 1220
5203.84 1227
5204.52 1167
5205.20 1242
5205.88 1180
5206.56 1256
5207.24 1300
5207.92 1186
5208.60 1144
5209.28 1166
5209.96 1204
5210.64 1196
5211.32 1278
5212.00 1234
5212.68 1179
5213.37 1191
5214.05 1186
5214.73 1141
5215.41 1193
5216.09 1147
5216.77 1149
5217.45 1226
5218.13 1109
5218.81 1194
5219.50 1081
5220.18 1082
5220.86 1132
5221.54 1112
5222.22 1127
5222.90 1247
5223.59 1208
5224.27 1036
5224.95 1058
5225.63 1159
5226.31 1185
5226.99 1165
5227.68 1101
5228.36 1073
5229.04 1061
5229.72 1067
5230.40 1100
5231.09 1125
5231.77 1167
5232.45 1296
5233.13 1268
5233.81 1263
5234.50 1226
5235.18 1199
5235.86 1203
5236.54 1253
5237.23 1147
5237.91 1227
5238.59 1294
5239.27 1276
5239.96 1273
5240.64 1380
5241.32 1304
5242.01 1318
5242.69 1380
5243.37 1290
5244.05 1332
5244.74 1302
5245.42 1260
5246.10 1262
5246.79 1204
5247.47 1140
5248.15 1091
5248.84 1135
5249.52 1166
5250.20 1217
5250.89 1081
5251.57 1082
5252.25 1077
5252.94 1104
5253.62 1108
5254.30 1117
5254.99 1133
5255.67 1186
5256.36 1101
5257.04 1199
5257.72 1127
5258.41 1034
5259.09 1070
5259.78 1100
5260.46 1039
5261.14 1056
5261.83 1240
5262.51 1199
5263.20 1158
5263.88 1159
5264.56 1187
5265.25 985
5265.93 1122
5266.62 1166
5267.30 1244
5267.99 1175
5268.67 1185
5269.36 1281
5270.04 1251
5270.73 1218
5271.41 1247
5272.09 1199
5272.78 1231
5273.46 1182
5274.15 1187
5274.83 1170
5275.52 1168
5276.20 1237
5276.89 1212
5277.57 1142
5278.26 1164
5278.94 1222
5279.63 1151
5280.32 1240
5281.00 1214
5281.69 1302
5282.37 1229
5283.06 1294
5283.74 1411
5284.43 1362
5285.11 1193
5285.80 1172
5286.49 1132
5287.17 1181
5287.86 1175
5288.54 1115
5289.23 1170
5289.91 1099
5290.60 1084
5291.29 1049
5291.97 1111
5292.66 1142
5293.35 1128
5294.03 1149
5294.72 1124
5295.40 1112
5296.09 1190
5296.78 1190
5297.46 1136
5298.15 1187
5298.84 1169
5299.52 1137
5300.21 1072
5300.90 1214
5301.58 1244
5302.27 1247
5302.96 1063
5303.64 1127
5304.33 1159
5305.02 1147
5305.70 1198
5306.39 1373
5307.08 1216
5307.77 1087
5308.45 1187
5309.14 1076
5309.83 1229
5310.51 1153
5311.20 1162
5311.89 1145
5312.58 1105
5313.26 1102
5313.95 1196
5314.64 1152
5315.33 1116
5316.01 1171
5316.70 1164
5317.39 1190
5318.08 1125
5318.77 1124
5319.45 1137
5320.14 1236
5320.83 1112
5321.52 1231
5322.20 1125
5322.89 1184
5323.58 1128
5324.27 1110
5324.96 1180
5325.65 1197
5326.33 1213
5327.02 1201
5327.71 1213
5328.40 1183
5329.09 1194
5329.78 1215
5330.46 1183
5331.15 1152
5331.84 1184
5332.53 1130
5333.22 1128
5333.91 1235
5334.60 1129
5335.29 1218
5335.98 1219
5336.66 1052
5337.35 1172
5338.04 1131
5338.73 1148
5339.42 1223
5340.11 1159
5340.80 1117
5341.49 1158
5342.18 1203
5342.87 1108
5343.56 1098
5344.25 1064
5344.94 1130
5345.62 1117
5346.31 1125
5347.00 1241
5347.69 1408
5348.38 1351
5349.07 1351
5349.76 1376
5350.45 1446
5351.14 1452
5351.83 1517
5352.52 1398
5353.21 1339
5353.90 1521
5354.59 1456
5355.28 1418
5355.97 1429
5356.66 1337
5357.35 1290
5358.04 1187
5358.74 1239
5359.43 1192
5360.12 1232
5360.81 1184
5361.50 1133
5362.19 1145
5362.88 1196
5363.57 1133
5364.26 1156
5364.95 1195
5365.64 1216
5366.33 1153
5367.02 1096
5367.71 1218
5368.41 1168
5369.10 1156
5369.79 1194
5370.48 1248
5371.17 1232
5371.86 1239
5372.55 1281
5373.24 1264
5373.94 1231
5374.63 1265
5375.32 1259
5376.01 1168
5376.70 1119
5377.39 1292
5378.08 1294
5378.78 1134
5379.47 1177
5380.16 1125
5380.85 1127
5381.54 1339
5382.24 1423
5382.93 1477
5383.62 1455
5384.31 1400
5385.00 1390
5385.70 1298
5386.39 1318
5387.08 1235
5387.77 1149
5388.47 1353
5389.16 1202
5389.85 1093
5390.54 1093
5391.23 1136
5391.93 1135
5392.62 1109
5393.31 1125
5394.01 1195
5394.70 1201
5395.39 1119
5396.08 1120
5396.78 985
5397.47 1061
5398.16 1128
5398.86 1106
5399.55 1086
5400.24 1087
5400.93 1095
5401.63 1072
5402.32 1090
5403.01 1083
5403.71 1114
5404.40 1141
5405.09 1109
5405.79 1252
5406.48 1200
5407.17 1097
5407.87 1380
5408.56 1332
5409.26 1253
5409.95 1267
5410.64 1245
5411.34 1213
5412.03 1162
5412.72 1141
5413.42 1040
5414.11 1027
5414.81 1074
5415.50 1125
5416.19 1039
5416.89 1121
5417.58 1075
5418.28 1129
5418.97 1129
5419.67 959
5420.36 1069
5421.05 1061
5421.75 1027
5422.44 1100
5423.14 1100
5423.83 1110
5424.53 1107
5425.22 1067
5425.92 1104
5426.61 1118
5427.31 1162
5428.00 1079
5428.70 1125
5429.39 1065
5430.09 1117
5430.78 1054
5431.48 1097
5432.17 1129
5432.87 1113
5433.56 1072
5434.26 1048
5434.95 1152
5435.65 1152
5436.34 1123
5437.04 1114
5437.73 1148
5438.43 1086
5439.13 1166
5439.82 1242
5440.52 1257
5441.21 1113
5441.91 1116
5442.60 1028
5443.30 1013
5444.00 1055
5444.69 1045
5445.39 1135
5446.08 1118
5446.78 1184
5447.48 1119
5448.17 1058
5448.87 1051
5449.56 1122
5450.26 1220
5450.96 1149
5451.65 1068
5452.35 1080
5453.05 1019
5453.74 1000
5454.44 1033
5455.14 1030
5455.83 1010
5456.53 1011
5457.23 1040
5457.92 1034
5458.62 1075
5459.32 1001
5460.01 1092
5460.71 1053
5461.41 1015
5462.11 1118
5462.80 1172
5463.50 1064
5464.20 1079
5464.89 1081
5465.59 1092
5466.29 1115
5466.99 1066
5467.68 1042
5468.38 1064
5469.08 1122
5469.78 1106
5470.47 1102
5471.17 1000
5471.87 954
5472.57 1029
5473.26 950
5473.96 1021
5474.66 1032
5475.36 1005
5476.06 969
5476.75 968
5477.45 1038
5478.15 1041
5478.85 1037
5479.55 1005
5480.24 1098
5480.94 1025
5481.64 1022
5482.34 1048
5483.04 1072
5483.74 1042
5484.43 993
5485.13 1148
5485.83 1013
5486.53 1054
5487.23 1100
5487.93 1061
5488.63 1061
5489.33 1151
5490.02 1077
5490.72 1029
5491.42 1151
5492.12 1055
5492.82 890
5493.52 1015
5494.22 1084
5494.92 1065
5495.62 1053
5496.32 932
5497.01 962
5497.71 1004
5498.41 1000
5499.11 923
5499.81 954
5500.51 1037
5501.21 1012
5501.91 1009
5502.61 1034
5503.31 1044
5504.01 1052
5504.71 1016
5505.41 1120
5506.11 1084
5506.81 1064
5507.51 1025
5508.21 1056
5508.91 1076
5509.61 1074
5510.31 1072
5511.01 1066
5511.71 980
5512.41 1013
5513.11 1067
5513.81 1024
5514.51 1100
5515.21 1074
5515.91 1078
5516.61 1068
5517.31 975
5518.01 998
5518.72 1007
5519.42 986
5520.12 1057
5520.82 1010
5521.52 1042
5522.22 1058
5522.92 1085
5523.62 1106
5524.32 1045
5525.02 1076
5525.72 1015
5526.43 997
5527.13 1061
5527.83 1071
5528.53 1083
5529.23 1067
5529.93 954
5530.63 1051
5531.33 948
5532.04 954
5532.74 1033
5533.44 957
5534.14 957
5534.84 1060
5535.54 986
5536.25 1045
5536.95 985
5537.65 999
5538.35 1012
5539.05 1038
5539.76 995
5540.46 1091
5541.16 990
5541.86 972
5542.56 1112
5543.27 1021
5543.97 1074
5544.67 1095
5545.37 984
5546.08 1074
5546.78 1004
5547.48 1018
5548.18 989
5548.89 1004
5549.59 941
5550.29 1018
5550.99 1072
5551.70 963
5552.40 1009
5553.10 984
5553.81 1037
5554.51 1000
5555.21 1048
5555.91 1001
5556.62 939
5557.32 952
5558.02 987
5558.73 938
5559.43 1016
5560.13 1013
5560.84 950
5561.54 917
5562.24 1030
5562.95 1018
5563.65 1021
5564.35 1040
5565.06 960
5565.76 996
5566.47 969
5567.17 1055
5567.87 1064
5568.58 983
5569.28 1011
5569.98 1012
5570.69 972
5571.39 931
5572.10 972
5572.80 911
5573.50 993
5574.21 1041
5574.91 1009
5575.62 1002
5576.32 1053
5577.03 1021
5577.73 1010
5578.44 972
5579.14 981
5579.84 1014
5580.55 1051
5581.25 1015
5581.96 1101
5582.66 1072
5583.37 978
5584.07 1035
5584.78 1019
5585.48 976
5586.19 1099
5586.89 1064
5587.60 983
5588.30 971
5589.01 1043
5589.71 1044
5590.42 914
5591.12 984
5591.83 965
5592.53 1031
5593.24 1031
5593.94 979
5594.65 1112
5595.36 958
5596.06 955
5596.77 1060
5597.47 1046
5598.18 969
5598.88 997
5599.59 1031
5600.30 975
5601.00 1027
5601.71 910
5602.41 927
5603.12 1092
5603.83 1073
5604.53 985
5605.24 987
5605.94 911
5606.65 998
5607.36 938
5608.06 949
5608.77 982
5609.48 906
5610.18 946
5610.89 986
5611.60 929
5612.30 889
5613.01 984
5613.72 1018
5614.42 1079
5615.13 1007
5615.84 950
5616.54 926
5617.25 1028
5617.96 970
5618.66 976
5619.37 1013
5620.08 1048
5620.78 876
5621.49 919
5622.20 925
5622.91 895
5623.61 894
5624.32 919
5625.03 931
5625.74 1005
5626.44 1103
5627.15 954
5627.86 968
5628.57 950
5629.27 947
5629.98 919
5630.69 924
5631.40 981
5632.11 906
5632.81 925
5633.52 1016
5634.23 918
5634.94 955
5635.65 951
5636.35 1025
5637.06 1018
5637.77 993
5638.48 1028
5639.19 936
5639.89 1024
5640.60 926
5641.31 970
5642.02 1001
5642.73 1070
5643.44 1103
5644.15 1078
5644.85 992
5645.56 1042
5646.27 1045
5646.98 1049
5647.69 961
5648.40 935
5649.11 956
5649.82 932
5650.53 982
5651.23 1034
5651.94 1002
5652.65 1030
5653.36 1079
5654.07 1044
5654.78 1021
5655.49 1079
5656.20 1031
5656.91 933
5657.62 909
5658.33 1045
5659.04 1050
5659.75 1102
5660.46 1033
5661.17 1015
5661.88 1010
5662.59 942
5663.30 886
5664.00 1013
5664.71 1036
5665.42 1034
5666.13 1000
5666.84 1019
5667.55 944
5668.27 951
5668.98 975
5669.69 979
5670.40 1011
5671.11 997
5671.82 990
5672.53 992
5673.24 957
5673.95 966
5674.66 979
5675.37 904
5676.08 919
5676.79 964
5677.50 909
5678.21 910
5678.92 890
5679.63 895
5680.34 990
5681.06 934
5681.77 967
5682.48 916
5683.19 886
5683.90 954
5684.61 928
5685.32 894
5686.03 966
5686.74 1008
5687.46 926
5688.17 859
5688.88 1027
5689.59 951
5690.30 964
5691.01 1039
5691.72 1043
5692.44 914
5693.15 944
5693.86 949
5694.57 896
5695.28 850
5696.00 870
5696.71 922
5697.42 892
5698.13 930
5698.84 905
5699.56 966
5700.27 948
5700.98 932
5701.69 956
5702.40 921
5703.12 951
5703.83 952
5704.54 949
5705.25 944
5705.97 973
5706.68 968
5707.39 935
5708.10 932
5708.82 920
5709.53 883
5710.24 912
5710.95 841
5711.67 804
5712.38 868
5713.09 864
5713.81 954
5714.52 897
5715.23 911
5715.95 894
5716.66 967
5717.37 915
5718.09 1000
5718.80 892
5719.51 977
5720.23 970
5720.94 879
5721.65 906
5722.37 1002
5723.08 1050
5723.79 980
5724.51 964
5725.22 997
5725.93 947
5726.65 909
5727.36 984
5728.08 902
5728.79 953
5729.50 945
5730.22 914
5730.93 1040
5731.65 990
5732.36 925
5733.07 917
5733.79 903
5734.50 946
5735.22 928
5735.93 970
5736.65 907
5737.36 909
5738.07 872
5738.79 982
5739.50 1011
5740.22 996
5740.93 1013
5741.65 950
5742.36 976
5743.08 970
5743.79 938
5744.51 928
5745.22 907
5745.94 936
5746.65 888
5747.37 948
5748.08 1097
5748.80 1068
5749.51 988
5750.23 929
5750.94 993
5751.66 942
5752.37 927
5753.09 1010
5753.80 919
5754.52 907
5755.24 972
5755.95 980
5756.67 1038
5757.38 942
5758.10 1008
5758.81 993
5759.53 867
5760.25 875
5760.96 944
5761.68 981
5762.39 957
5763.11 934
5763.83 925
5764.54 986
5765.26 1033
5765.97 926
5766.69 905
5767.41 904
5768.12 965
5768.84 991
5769.56 988
5770.27 900
5770.99 935
5771.71 1010
5772.42 930
5773.14 1044
5773.86 994
5774.57 951
5775.29 885
5776.01 1015
5776.72 909
5777.44 956
5778.16 1053
5778.88 1052
5779.59 1027
5780.31 948
5781.03 933
5781.74 1005
5782.46 994
5783.18 1011
5783.90 997
5784.61 1042
5785.33 953
5786.05 972
5786.77 969
5787.48 934
5788.20 1001
5788.92 1063
5789.64 1074
5790.35 966
5791.07 915
5791.79 1035
5792.51 1014
5793.23 1072
5793.94 1032
5794.66 976
5795.38 999
5796.10 1080
5796.82 1090
5797.53 1059
5798.25 1110
5798.97 1136
5799.69 1199
5800.41 1121
5801.13 1188
5801.84 1306
5802.56 1238
5803.28 1225
5804.00 1240
5804.72 1250
5805.44 1188
5806.16 1263
5806.87 1198
5807.59 1106
5808.31 1143
5809.03 1081
5809.75 1118
5810.47 993
5811.19 1072
5811.91 1047
5812.63 1125
5813.35 1196
5814.07 1063
5814.78 1095
5815.50 1166
5816.22 1209
5816.94 1225
5817.66 1335
5818.38 1270
5819.10 1367
5819.82 1301
5820.54 1294
5821.26 1269
5821.98 1251
5822.70 1320
5823.42 1313
5824.14 1221
5824.86 1133
5825.58 1128
5826.30 1127
5827.02 1133
5827.74 1038
5828.46 1101
5829.18 1138
5829.90 1210
5830.62 1149
5831.34 1054
5832.06 1063
5832.78 1041
5833.50 1057
5834.22 953
5834.94 1059
5835.66 1069
5836.38 1047
5837.10 1045
5837.82 1066
5838.55 1029
5839.27 1044
5839.99 1058
5840.71 1045
5841.43 1067
5842.15 1045
5842.87 982
5843.59 996
5844.31 993
5845.03 1024
5845.76 949
5846.48 938
5847.20 923
5847.92 954
5848.64 952
5849.36 962
5850.08 926
5850.81 854
5851.53 939
5852.25 1012
5852.97 966
5853.69 921
5854.41 969
5855.14 964
5855.86 988
5856.58 972
5857.30 999
5858.02 984
5858.74 1013
5859.47 1029
5860.19 988
5860.91 1021
5861.63 1012
5862.36 1054
5863.08 934
5863.80 953
5864.52 923
5865.24 1006
5865.97 973
5866.69 968
5867.41 969
5868.13 882
5868.86 1039
5869.58 974
5870.30 959
5871.03 928
5871.75 894
5872.47 949
5873.19 905
5873.92 936
5874.64 972
5875.36 902
5876.09 913
5876.81 922
5877.53 943
5878.26 930
5878.98 1019
5879.70 970
5880.43 1049
5881.15 942
5881.87 934
5882.60 1035
5883.32 1070
5884.04 991
5884.77 979
5885.49 1006
5886.21 1028
5886.94 1022
5887.66 1022
5888.39 1048
5889.11 997
5889.83 1045
5890.56 1087
5891.28 1009
5892.01 1054
5892.73 1018
5893.45 983
5894.18 943
5894.90 1027
5895.63 977
5896.35 928
5897.07 921
5897.80 909
5898.52 870
5899.25 946
5899.97 1041
5900.70 1076
5901.42 986
5902.15 1059
5902.87 1067
5903.60 1170
5904.32 1153
5905.05 1142
5905.77 1156
5906.50 1187
5907.22 1178
5907.95 1064
5908.67 1016
5909.40 1042
5910.12 934
5910.85 958
5911.57 1013
5912.30 999
5913.02 952
5913.75 1006
5914.47 988
5915.20 943
5915.92 901
5916.65 915
5917.38 938
5918.10 907
5918.83 916
5919.55 1008
5920.28 975
5921.00 993
5921.73 956
5922.46 934
5923.18 893
5923.91 934
5924.63 880
5925.36 893
5926.09 914
5926.81 896
5927.54 1000
5928.26 946
5928.99 925
5929.72 903
5930.44 1040
5931.17 1030
5931.90 855
5932.62 884
5933.35 987
5934.08 1004
5934.80 940
5935.53 951
5936.26 1004
5936.98 1022
5937.71 1051
5938.44 1021
5939.16 984
5939.89 941
5940.62 982
5941.35 958
5942.07 980
5942.80 1023
5943.53 1039
5944.25 951
5944.98 917
5945.71 889
5946.44 1015
5947.16 923
5947.89 965
5948.62 934
5949.35 889
5950.07 900
5950.80 970
5951.53 991
5952.26 971
5952.99 1006
5953.71 916
5954.44 987
5955.17 987
5955.90 1019
5956.62 1052
5957.35 865
5958.08 885
5958.81 1017
5959.54 1017
5960.27 1007
5960.99 1098
5961.72 1053
5962.45 1016
5963.18 1000
5963.91 948
5964.64 1043
5965.36 961
5966.09 941
5966.82 963
5967.55 887
5968.28 944
5969.01 944
5969.74 931
5970.47 955
5971.19 977
5971.92 994
5972.65 958
5973.38 1012
5974.11 946
5974.84 1048
5975.57 988
5976.30 983
5977.03 994
5977.76 887
5978.49 940
5979.22 882
5979.95 905
5980.67 902
5981.40 903
5982.13 925
5982.86 961
5983.59 1108
5984.32 971
5985.05 958
5985.78 844
5986.51 930
5987.24 873
5987.97 920
5988.70 1022
5989.43 962
5990.16 989
5990.89 1058
5991.62 990
5992.35 907
5993.08 932
5993.81 1014
5994.54 1044
5995.27 998
5996.00 900
5996.73 936
5997.47 959
5998.20 940
5998.93 965
5999.66 966
6000.39 997
6001.12 1006
6001.85 976
6002.58 1040
6003.31 941
6004.04 942
6004.77 993
6005.50 905
6006.24 1020
6006.97 985
6007.70 917
6008.43 858
6009.16 902
6009.89 921
6010.62 848
6011.35 916
6012.09 949
6012.82 980
6013.55 1077
6014.28 1078
6015.01 1012
6015.74 988
6016.47 910
6017.21 1037
6017.94 1043
6018.67 986
6019.40 1030
6020.13 981
6020.87 983
6021.60 1066
6022.33 937
6023.06 936
6023.79 961
6024.53 1024
6025.26 982
6025.99 920
6026.72 969
6027.46 912
6028.19 931
6028.92 889
6029.65 932
6030.39 898
6031.12 918
6031.85 957
6032.58 825
6033.32 948
6034.05 966
6034.78 1023
6035.51 947
6036.25 884
6036.98 862
6037.71 927
6038.45 884
6039.18 900
6039.91 862
6040.65 915
6041.38 891
6042.11 954
6042.85 874
6043.58 973
6044.31 972
6045.05 1078
6045.78 1016
6046.51 1067
6047.25 1105
6047.98 1023
6048.71 1127
6049.45 1085
6050.18 1018
6050.91 1129
6051.65 1012
6052.38 953
6053.12 941
6053.85 922
6054.58 906
6055.32 885
6056.05 969
6056.79 926
6057.52 837
6058.25 886
6058.99 822
6059.72 874
6060.46 894
6061.19 950
6061.93 864
6062.66 922
6063.40 903
6064.13 814
6064.86 898
6065.60 867
6066.33 959
6067.07 891
6067.80 782
6068.54 907
6069.27 852
6070.01 875
6070.74 880
6071.48 845
6072.21 834
6072.95 813
6073.68 906
6074.42 796
6075.15 870
6075.89 906
6076.63 879
6077.36 873
6078.10 904
6078.83 877
6079.57 877
6080.30 950
6081.04 898
6081.77 984
6082.51 948
6083.25 898
6083.98 870
6084.72 942
6085.45 929
6086.19 856
6086.92 846
6087.66 892
6088.40 879
6089.13 875
6089.87 841
6090.61 863
6091.34 886
6092.08 881
6092.81 916
6093.55 867
6094.29 913
6095.02 835
6095.76 808
6096.50 825
6097.23 823
6097.97 850
6098.71 798
6099.44 821
6100.18 890
6100.92 873
6101.65 901
6102.39 889
6103.13 896
6103.86 847
6104.60 842
6105.34 780
6106.08 830
6106.81 872
6107.55 854
6108.29 702
6109.02 785
6109.76 885
6110.50 901
6111.24 854
6111.97 874
6112.71 855
6113.45 877
6114.19 896
6114.92 866
6115.66 885
6116.40 830
6117.14 831
6117.88 852
6118.61 809
6119.35 914
6120.09 858
6120.83 912
6121.57 925
6122.30 885
6123.04 869
6123.78 918
6124.52 841
6125.26 798
6126.00 954
6126.73 868
6127.47 881
6128.21 813
6128.95 800
6129.69 836
6130.43 879
6131.16 889
6131.90 895
6132.64 899
6133.38 843
6134.12 900
6134.86 1015
6135.60 1038
6136.34 961
6137.08 994
6137.81 862
6138.55 866
6139.29 950
6140.03 1002
6140.77 897
6141.51 843
6142.25 839
6142.99 893
6143.73 828
6144.47 848
6145.21 974
6145.95 860
6146.69 938
6147.43 782
6148.17 747
6148.91 794
6149.65 868
6150.39 845
6151.13 887
6151.86 937
6152.60 892
6153.34 891
6154.08 926
6154.83 836
6155.57 918
6156.31 862
6157.05 901
6157.79 874
6158.53 963
6159.27 937
6160.01 863
6160.75 827
6161.49 862
6162.23 846
6162.97 803
6163.71 879
6164.45 901
6165.19 917
6165.93 860
6166.67 810
6167.41 780
6168.15 775
6168.89 818
6169.64 914
6170.38 836
6171.12 931
6171.86 889
6172.60 791
6173.34 844
6174.08 850
6174.82 856
6175.57 937
6176.31 887
6177.05 871
6177.79 810
6178.53 824
6179.27 928
6180.01 933
6180.76 876
6181.50 866
6182.24 868
6182.98 746
6183.72 783
6184.46 825
6185.21 749
6185.95 829
6186.69 837
6187.43 857
6188.17 892
6188.92 891
6189.66 899
6190.40 864
6191.14 900
6191.89 823
6192.63 817
6193.37 859
6194.11 858
6194.86 903
6195.60 840
6196.34 789
6197.08 871
6197.83 802
6198.57 772
6199.31 789
6200.05 742
6200.80 790
6201.54 901
6202.28 848
6203.03 844
6203.77 820
6204.51 798
6205.26 852
6206.00 848
6206.74 974
6207.48 937
6208.23 870
6208.97 862
6209.71 884
6210.46 890
6211.20 946
6211.95 880
6212.69 959
6213.43 1016
6214.18 889
6214.92 858
6215.66 904
6216.41 916
6217.15 848
6217.89 880
6218.64 854
6219.38 815
6220.13 881
6220.87 795
6221.61 851
6222.36 865
6223.10 834
6223.85 898
6224.59 848
6225.34 857
6226.08 866
6226.82 858
6227.57 892
6228.31 913
6229.06 836
6229.80 827
6230.55 833
6231.29 888
6232.04 858
6232.78 864
6233.53 829
6234.27 906
6235.02 848
6235.76 831
6236.51 842
6237.25 789
6238.00 803
6238.74 772
6239.49 778
6240.23 735
6240.98 707
6241.72 789
6242.47 854
6243.21 778
6243.96 808
6244.70 857
6245.45 838
6246.20 837
6246.94 748
6247.69 888
6248.43 945
6249.18 868
6249.92 898
6250.67 963
6251.42 879
6252.16 885
6252.91 829
6253.65 885
6254.40 847
6255.15 707
6255.89 873
6256.64 850
6257.38 827
6258.13 829
6258.88 905
6259.62 789
6260.37 815
6261.12 833
6261.86 880
6262.61 860
6263.36 791
6264.10 877
6264.85 862
6265.60 759
6266.34 878
6267.09 879
6267.84 816
6268.58 792
6269.33 830
6270.08 867
6270.82 795
6271.57 793
6272.32 831
6273.07 780
6273.81 812
6274.56 800
6275.31 799
6276.05 786
6276.80 831
6277.55 836
6278.30 807
6279.04 856
6279.79 901
6280.54 806
6281.29 857
6282.03 888
6282.78 808
6283.53 803
6284.28 774
6285.03 786
6285.77 810
6286.52 853
6287.27 919
6288.02 837
6288.77 858
6289.51 862
6290.26 750
6291.01 850
6291.76 865
6292.51 826
6293.26 873
6294.00 863
6294.75 753
6295.50 744
6296.25 797
6297.00 787
6297.75 726
6298.50 830
6299.24 829
6299.99 785
6300.74 797
6301.49 800
6302.24 765
6302.99 761
6303.74 848
6304.49 832
6305.24 823
6305.99 855
6306.73 822
6307.48 792
6308.23 903
6308.98 792
6309.73 825
6310.48 780
6311.23 777
6311.98 777
6312.73 747
6313.48 752
6314.23 771
6314.98 829
6315.73 767
6316.48 829
6317.23 808
6317.98 816
6318.73 777
6319.48 798
6320.23 777
6320.98 831
6321.73 732
6322.48 675
6323.23 810
6323.98 799
6324.73 770
6325.48 802
6326.23 886
6326.98 795
6327.73 851
6328.48 891
6329.23 755
6329.98 782
6330.73 743
6331.48 771
6332.23 813
6332.98 827
6333.73 724
6334.49 821
6335.24 834
6335.99 839
6336.74 769
6337.49 853
6338.24 802
6338.99 768
6339.74 755
6340.49 799
6341.25 797
6342.00 744
6342.75 756
6343.50 709
6344.25 770
6345.00 735
6345.75 777
6346.51 760
6347.26 761
6348.01 770
6348.76 798
6349.51 754
6350.26 788
6351.02 768
6351.77 806
6352.52 723
6353.27 738
6354.02 747
6354.78 782
6355.53 819
6356.28 813
6357.03 785
6357.78 734
6358.54 817
6359.29 755
6360.04 755
6360.79 786
6361.55 770
6362.30 709
6363.05 747
6363.80 774
6364.56 833
6365.31 791
6366.06 789
6366.81 793
6367.57 771
6368.32 878
6369.07 816
6369.83 823
6370.58 784
6371.33 806
6372.08 776
6372.84 733
6373.59 795
6374.34 781
6375.10 744
6375.85 765
6376.60 802
6377.36 733
6378.11 757
6378.86 733
6379.62 733
6380.37 763
6381.12 786
6381.88 771
6382.63 790
6383.39 741
6384.14 776
6384.89 848
6385.65 822
6386.40 761
6387.16 695
6387.91 780
6388.66 782
6389.42 738
6390.17 782
6390.93 735
6391.68 693
6392.43 764
6393.19 777
6393.94 714
6394.70 746
6395.45 736
6396.21 816
6396.96 801
6397.72 791
6398.47 755
6399.22 801
6399.98 714
6400.73 760
6401.49 736
6402.24 750
6403.00 788
6403.75 776
6404.51 743
6405.26 780
6406.02 772
6406.77 747
6407.53 752
6408.28 764
6409.04 718
6409.79 739
6410.55 771
6411.31 797
6412.06 764
6412.82 783
6413.57 812
6414.33 681
6415.08 712
6415.84 795
6416.59 764
6417.35 765
6418.11 791
6418.86 833
6419.62 735
6420.37 698
6421.13 740
6421.89 709
6422.64 685
6423.40 718
6424.15 661
6424.91 668
6425.67 773
6426.42 753
6427.18 742
6427.94 759
6428.69 788
6429.45 777
6430.20 758
6430.96 750
6431.72 701
6432.47 715
6433.23 718
6433.99 777
6434.74 746
6435.50 725
6436.26 766
6437.02 751
6437.77 690
6438.53 775
6439.29 684
6440.04 765
6440.80 694
6441.56 715
6442.32 702
6443.07 694
6443.83 719
6444.59 746
6445.34 664
6446.10 680
6446.86 713
6447.62 725
6448.37 682
6449.13 652
6449.89 693
6450.65 750
6451.41 768
6452.16 747
6452.92 745
6453.68 741
6454.44 691
6455.19 672
6455.95 653
6456.71 789
6457.47 769
6458.23 740
6458.99 731
6459.74 774
6460.50 766
6461.26 729
6462.02 784
6462.78 740
6463.54 742
6464.29 698
6465.05 682
6465.81 675
6466.57 609
6467.33 690
6468.09 685
6468.85 750
6469.60 700
6470.36 714
6471.12 719
6471.88 731
6472.64 786
6473.40 757
6474.16 713
6474.92 741
6475.68 803
6476.44 752
6477.20 679
6477.95 693
6478.71 773
6479.47 724
6480.23 781
6480.99 835
6481.75 809
6482.51 782
6483.27 719
6484.03 684
6484.79 805
6485.55 758
6486.31 823
6487.07 792
6487.83 785
6488.59 746
6489.35 782
6490.11 813
6490.87 725
6491.63 700
6492.39 788
6493.15 774
6493.91 801
6494.67 736
6495.43 743
6496.19 725
6496.95 757
6497.71 787
6498.47 788
6499.23 840
6499.99 761
6500.76 840
6501.52 816
6502.28 736
6503.04 748
6503.80 796
6504.56 797
6505.32 721
6506.08 797
6506.84 805
6507.60 752
6508.36 733
6509.13 799
6509.89 794
6510.65 825
6511.41 838
6512.17 774
6512.93 712
6513.69 757
6514.45 800
6515.22 724
6515.98 835
6516.74 726
6517.50 801
6518.26 771
6519.02 816
6519.79 784
6520.55 762
6521.31 792
6522.07 792
6522.83 825
6523.60 863
6524.36 870
6525.12 785
6525.88 809
6526.64 892
6527.41 856
6528.17 810
6528.93 839
6529.69 829
6530.46 910
6531.22 830
6531.98 790
6532.74 850
6533.51 774
6534.27 798
6535.03 714
6535.79 757
6536.56 752
6537.32 793
6538.08 825
6538.85 897
6539.61 884
6540.37 843
6541.13 839
6541.90 807
6542.66 760
6543.42 780
6544.19 800
6544.95 792
6545.71 796
6546.48 837
6547.24 739
6548.00 728
6548.77 803
6549.53 824
6550.29 799
6551.06 783
6551.82 779
6552.58 841
6553.35 805
6554.11 714
6554.88 753
6555.64 734
6556.40 821
6557.17 695
6557.93 760
6558.70 731
6559.46 700
6560.22 757
6560.99 738
6561.75 798
6562.52 794
6563.28 783
6564.05 751
6564.81 778
6565.57 754
6566.34 746
6567.10 812
6567.87 832
6568.63 866
6569.40 814
6570.16 782
6570.93 713
6571.69 693
6572.46 718
6573.22 747
6573.99 792
6574.75 849
6575.52 729
6576.28 730
6577.05 756
6577.81 806
6578.58 801
6579.34 805
6580.11 835
6580.87 924
6581.64 855
6582.40 851
6583.17 885
6583.93 804
6584.70 891
6585.47 906
6586.23 872
6587.00 881
6587.76 860
6588.53 860
6589.29 904
6590.06 876
6590.83 815
6591.59 845
6592.36 799
6593.12 860
6593.89 801
6594.66 797
6595.42 735
6596.19 824
6596.96 743
6597.72 812
6598.49 863
6599.25 829
6600.02 815
6600.79 835
6601.55 777
6602.32 818
6603.09 805
6603.85 736
6604.62 761
6605.39 821
6606.15 840
6606.92 834
6607.69 777
6608.46 812
6609.22 903
6609.99 842
6610.76 794
6611.52 747
6612.29 822
6613.06 818
6613.83 831
6614.59 773
6615.36 862
6616.13 833
6616.89 777
6617.66 732
6618.43 813
6619.20 898
6619.96 874
6620.73 869
6621.50 868
6622.27 853
6623.04 842
6623.80 842
6624.57 900
6625.34 905
6626.11 858
6626.88 871
6627.64 890
6628.41 827
6629.18 831
6629.95 820
6630.72 783
6631.48 834
6632.25 835
6633.02 891
6633.79 1038
6634.56 1089
6635.33 1131
6636.10 1042
6636.86 1024
6637.63 1045
6638.40 1104
6639.17 977
6639.94 1007
6640.71 966
6641.48 939
6642.25 945
6643.01 829
6643.78 843
6644.55 726
6645.32 782
6646.09 853
6646.86 834
6647.63 790
6648.40 777
6649.17 762
6649.94 841
6650.71 834
6651.48 834
6652.25 729
6653.01 823
6653.78 808
6654.55 786
6655.32 761
6656.09 792
6656.86 789
6657.63 744
6658.40 846
6659.17 805
6659.94 882
6660.71 839
6661.48 780
6662.25 823
6663.02 826
6663.79 804
6664.56 853
6665.33 928
6666.10 852
6666.87 899
6667.64 878
6668.42 840
6669.19 849
6669.96 853
6670.73 894
6671.50 838
6672.27 774
6673.04 811
6673.81 879
6674.58 803
6675.35 769
6676.12 797
6676.89 766
6677.66 801
6678.44 875
6679.21 866
6679.98 777
6680.75 757
6681.52 773
6682.29 723
6683.06 811
6683.83 801
6684.60 787
6685.38 743
6686.15 864
6686.92 821
6687.69 848
6688.46 778
6689.23 806
6690.01 811
6690.78 883
6691.55 797
6692.32 784
6693.09 846
6693.86 739
6694.64 738
6695.41 770
6696.18 766
6696.95 720
6697.73 808
6698.50 824
6699.27 721
6700.04 673
6700.81 668
6701.59 762
6702.36 759
6703.13 710
6703.90 717
6704.68 705
6705.45 721
6706.22 752
6706.99 776
6707.77 752
6708.54 689
6709.31 819
6710.09 679
6710.86 689
6711.63 724
6712.40 764
6713.18 775
6713.95 735
6714.72 725
6715.50 718
6716.27 700
6717.04 638
6717.82 684
6718.59 693
6719.36 736
6720.14 800
6720.91 747
6721.68 698
6722.46 736
6723.23 698
6724.00 711
6724.78 732
6725.55 752
6726.33 726
6727.10 685
6727.87 641
6728.65 730
6729.42 684
6730.20 684
6730.97 670
6731.74 673
6732.52 709
6733.29 721
6734.07 674
6734.84 651
6735.61 723
6736.39 693
6737.16 726
6737.94 721
6738.71 637
6739.49 696
6740.26 682
6741.04 686
6741.81 681
6742.59 668
6743.36 751
6744.13 715
6744.91 755
6745.68 785
6746.46 728
6747.23 663
6748.01 714
6748.78 744
6749.56 685
6750.33 684
6751.11 659
6751.89 676
6752.66 648
6753.44 692
6754.21 682
6754.99 655
6755.76 687
6756.54 759
6757.31 728
6758.09 668
6758.86 712
6759.64 741
6760.42 682
6761.19 677
6761.97 675
6762.74 676
6763.52 690
6764.30 664
6765.07 716
6765.85 758
6766.62 670
6767.40 780
6768.18 751
6768.95 701
6769.73 703
6770.51 695
6771.28 734
6772.06 708
6772.83 635
6773.61 642
6774.39 728
6775.16 728
6775.94 632
6776.72 695
6777.49 710
6778.27 690
6779.05 688
6779.82 731
6780.60 685
6781.38 782
6782.16 826
6782.93 738
6783.71 701
6784.49 724
6785.26 669
6786.04 735
6786.82 698
6787.60 683
6788.37 673
6789.15 730
6789.93 667
6790.71 646
6791.48 668
6792.26 653
6793.04 701
6793.82 704
6794.59 645
6795.37 629
6796.15 652
6796.93 655
6797.70 601
6798.48 696
6799.26 669
6800.04 678
6800.82 747
6801.60 685
6802.37 694
6803.15 677
6803.93 651
6804.71 707
6805.49 719
6806.26 633
6807.04 654
6807.82 622
6808.60 697
6809.38 670
6810.16 620
6810.94 717
6811.71 704
6812.49 697
6813.27 599
6814.05 684
6814.83 662
6815.61 740
6816.39 738
6817.17 681
6817.95 674
6818.73 681
6819.50 691
6820.28 675
6821.06 637
6821.84 669
6822.62 694
6823.40 698
6824.18 680
6824.96 631
6825.74 600
6826.52 634
6827.30 675
6828.08 702
6828.86 620
6829.64 608
6830.42 643
6831.20 601
6831.98 621
6832.76 641
6833.54 678
6834.32 646
6835.10 607
6835.88 663
6836.66 645
6837.44 666
6838.22 645
6839.00 621
6839.78 658
6840.56 636
6841.34 676
6842.12 619
6842.90 616
6843.68 623
6844.46 583
6845.24 610
6846.02 660
6846.80 670
6847.58 604
6848.36 613
6849.14 650
6849.93 643
6850.71 634
6851.49 719
6852.27 745
6853.05 722
6853.83 681
6854.61 620
6855.39 732
6856.17 674
6856.96 720
6857.74 701
6858.52 731
6859.30 648
6860.08 715
6860.86 720
6861.64 683
6862.43 633
6863.21 618
6863.99 653
6864.77 600
6865.55 630
6866.33 620
6867.12 720
6867.90 671
6868.68 643
6869.46 567
6870.24 640
6871.03 663
6871.81 635
6872.59 589
6873.37 662
6874.16 682
6874.94 682
6875.72 652
6876.50 627
6877.28 635
6878.07 672
6878.85 644
6879.63 665
6880.42 636
6881.20 692
6881.98 642
6882.76 614
6883.55 598
6884.33 613
6885.11 691
6885.89 654
6886.68 694
6887.46 729
6888.24 707
6889.03 689
6889.81 656
6890.59 642
6891.38 671
6892.16 681
6892.94 654
6893.73 678
6894.51 651
6895.29 670
6896.08 700
6896.86 679
6897.64 614
6898.43 698
6899.21 690
6900.00 609
6900.78 680
6901.56 627
6902.35 690
6903.13 660
6903.91 673
6904.70 654
6905.48 641
6906.27 661
6907.05 679
6907.84 681
6908.62 629
6909.40 597
6910.19 657
6910.97 644
6911.76 716
6912.54 666
6913.33 608
6914.11 664
6914.90 623
6915.68 663
6916.46 625
6917.25 674
6918.03 701
6918.82 594
6919.60 562
6920.39 641
6921.17 709
6921.96 747
6922.74 621
6923.53 629
6924.31 599
6925.10 634
6925.88 654
6926.67 693
6927.45 679
6928.24 627
6929.03 659
6929.81 596
6930.60 611
6931.38 573
6932.17 633
6932.95 618
6933.74 623
6934.52 701
6935.31 630
6936.10 660
6936.88 688
6937.67 640
6938.45 563
6939.24 655
6940.03 630
6940.81 619
6941.60 602
6942.38 577
6943.17 641
6943.96 643
6944.74 659
6945.53 652
6946.32 656
6947.10 709
6947.89 682
6948.68 639
6949.46 641
6950.25 689
6951.03 737
6951.82 636
6952.61 608
6953.40 664
6954.18 715
6954.97 644
6955.76 642
6956.54 616
6957.33 561
6958.12 586
6958.90 652
6959.69 593
6960.48 588
6961.27 636
6962.05 664
6962.84 647
6963.63 663
6964.41 649
6965.20 677
6965.99 714
6966.78 661
6967.56 674
6968.35 640
6969.14 657
6969.93 660
6970.72 727
6971.50 648
6972.29 607
6973.08 675
6973.87 680
6974.66 614
6975.44 657
6976.23 639
6977.02 634
6977.81 716
6978.60 700
6979.38 680
6980.17 714
6980.96 729
6981.75 775
6982.54 776
6983.33 708
6984.11 673
6984.90 749
6985.69 719
6986.48 682
6987.27 662
6988.06 777
6988.85 737
6989.64 744
6990.42 725
6991.21 663
6992.00 757
6992.79 724
6993.58 678
6994.37 601
6995.16 627
6995.95 589
6996.74 556
6997.53 611
6998.32 608
6999.10 616
6999.89 631
7000.68 787
7001.47 805
7002.26 684
7003.05 836
7003.84 813
7004.63 697
7005.42 669
7006.21 672
7007.00 706
7007.79 762
7008.58 746
7009.37 714
7010.16 663
7010.95 666
7011.74 657
7012.53 651
7013.32 691
7014.11 623
7014.90 672
7015.69 706
7016.48 660
7017.27 646
7018.06 639
7018.85 667
7019.64 687
7020.43 711
7021.23 662
7022.02 747
7022.81 698
7023.60 673
7024.39 661
7025.18 652
7025.97 608
7026.76 607
7027.55 571
7028.34 614
7029.13 643
7029.93 663
7030.72 653
7031.51 616
7032.30 609
7033.09 624
7033.88 713
7034.67 640
7035.46 599
7036.26 657
7037.05 689
7037.84 610
7038.63 632
7039.42 670
7040.21 652
7041.01 629
7041.80 681
7042.59 686
7043.38 728
7044.17 716
7044.97 679
7045.76 680
7046.55 673
7047.34 718
7048.13 654
7048.93 671
7049.72 647
7050.51 605
7051.30 594
7052.09 645
7052.89 668
7053.68 649
7054.47 605
7055.26 628
7056.06 645
7056.85 667
7057.64 630
7058.44 672
7059.23 672
7060.02 689
7060.81 647
7061.61 623
7062.40 682
7063.19 621
7063.99 671
7064.78 611
7065.57 601
7066.37 635
7067.16 643
7067.95 664
7068.74 723
7069.54 668
7070.33 670
7071.13 668
7071.92 667
7072.71 670
7073.51 681
7074.30 603
7075.09 624
7075.89 663
7076.68 741
7077.47 674
7078.27 677
7079.06 723
7079.86 711
7080.65 667
7081.44 655
7082.24 713
7083.03 728
7083.83 670
7084.62 639
7085.41 666
7086.21 684
7087.00 750
7087.80 738
7088.59 730
7089.39 699
7090.18 740
7090.98 781
7091.77 796
7092.56 734
7093.36 711
7094.15 684
7094.95 736
7095.74 699
7096.54 676
7097.33 662
7098.13 675
7098.92 692
7099.72 657
7100.51 645
7101.31 628
7102.10 582
7102.90 633
7103.69 588
7104.49 633
7105.29 615
7106.08 618
7106.88 608
7107.67 621
7108.47 634
7109.26 677
7110.06 619
7110.85 663
7111.65 647
7112.45 665
7113.24 647
7114.04 639
7114.83 631
7115.63 687
7116.42 678
7117.22 656
7118.02 688
7118.81 670
7119.61 721
7120.41 670
7121.20 751
7122.00 677
7122.79 710
7123.59 721
7124.39 734
7125.18 751
7125.98 717
7126.78 704
7127.57 681
7128.37 653
7129.17 639
7129.96 629
7130.76 616
7131.56 626
7132.35 613
7133.15 636
7133.95 591
7134.74 611
7135.54 652
7136.34 584
7137.14 596
7137.93 634
7138.73 606
7139.53 616
7140.33 651
7141.12 655
7141.92 597
7142.72 525
7143.51 593
7144.31 660
7145.11 612
7145.91 616
7146.71 612
7147.50 646
7148.30 645
7149.10 666
7149.90 673
7150.69 682
7151.49 685
7152.29 610
7153.09 616
7153.89 638
7154.68 690
7155.48 636
7156.28 582
7157.08 590
7157.88 576
7158.68 595
7159.47 580
7160.27 582
7161.07 639
7161.87 720
7162.67 650
7163.47 611
7164.27 622
7165.06 615
7165.86 616
7166.66 658
7167.46 615
7168.26 614
7169.06 649
7169.86 695
7170.66 660
7171.46 638
7172.25 639
7173.05 663
7173.85 622
7174.65 644
7175.45 629
7176.25 700
7177.05 663
7177.85 607
7178.65 671
7179.45 619
7180.25 637
7181.05 618
7181.85 601
7182.65 600
7183.45 608
7184.25 577
7185.05 586
7185.85 660
7186.65 617
7187.45 616
7188.25 631
7189.05 651
7189.85 640
7190.65 584
7191.45 595
7192.25 615
7193.05 600
7193.85 546
7194.65 610
7195.45 601
7196.25 577
7197.05 639
7197.85 624
7198.65 679
7199.45 614
7200.25 603
7201.05 626
7201.85 581
7202.65 557
7203.46 636
7204.26 638
7205.06 584
7205.86 554
7206.66 598
7207.46 552
7208.26 567
7209.06 623
7209.86 611
7210.66 575
7211.47 610
7212.27 608
7213.07 641
7213.87 583
7214.67 636
7215.47 581
7216.27 611
7217.08 589
7217.88 617
7218.68 641
7219.48 595
7220.28 603
7221.09 647
7221.89 618
7222.69 666
7223.49 637
7224.29 592
7225.10 592
7225.90 592
7226.70 554
7227.50 602
7228.30 651
7229.11 601
7229.91 608
7230.71 584
7231.51 552
7232.32 623
7233.12 639
7233.92 647
7234.72 669
7235.53 631
7236.33 615
7237.13 669
7237.93 671
7238.74 616
7239.54 650
7240.34 658
7241.15 668
7241.95 617
7242.75 576
7243.55 615
7244.36 622
7245.16 605
7245.96 603
7246.77 548
7247.57 639
7248.37 633
7249.18 635
7249.98 616
7250.78 625
7251.59 640
7252.39 620
7253.20 560
7254.00 551
7254.80 561
7255.61 583
7256.41 581
7257.21 544
7258.02 557
7258.82 592
7259.63 613
7260.43 569
7261.23 558
7262.04 555
7262.84 616
7263.65 608
7264.45 552
7265.26 561
7266.06 575
7266.86 649
7267.67 619
7268.47 591
7269.28 639
7270.08 666
7270.89 606
7271.69 590
7272.50 572
7273.30 595
7274.11 613
7274.91 588
7275.71 603
7276.52 590
7277.32 632
7278.13 617
7278.93 575
7279.74 662
7280.55 641
7281.35 606
7282.16 544
7282.96 599
7283.77 605
7284.57 662
7285.38 679
7286.18 616
7286.99 614
7287.79 636
7288.60 646
7289.40 626
7290.21 575
7291.02 608
7291.82 574
7292.63 587
7293.43 575
7294.24 628
7295.05 644
7295.85 560
7296.66 567
7297.46 595
7298.27 571
7299.08 542
7299.88 604
7300.69 595
7301.49 650
7302.30 603
7303.11 551
7303.91 553
7304.72 627
7305.53 603
7306.33 629
7307.14 581
7307.95 589
7308.75 608
7309.56 638
7310.37 666
7311.17 677
7311.98 591
7312.79 610
7313.59 658
7314.40 662
7315.21 664
7316.02 593
7316.82 596
7317.63 617
7318.44 624
7319.24 586
7320.05 594
7320.86 697
7321.67 657
7322.47 586
7323.28 626
7324.09 641
7324.90 702
7325.70 664
7326.51 645
7327.32 631
7328.13 620
7328.94 642
7329.74 564
7330.55 584
7331.36 656
7332.17 652
7332.98 574
7333.78 599
7334.59 574
7335.40 614
7336.21 604
7337.02 580
7337.82 544
7338.63 583
7339.44 578
7340.25 560
7341.06 572
7341.87 617
7342.68 618
7343.48 574
7344.29 574
7345.10 567
7345.91 597
7346.72 637
7347.53 677
7348.34 557
7349.15 578
7349.95 598
7350.76 557
7351.57 595
7352.38 585
7353.19 672
7354.00 673
7354.81 643
7355.62 554
7356.43 584
7357.24 555
7358.05 561
7358.86 505
7359.67 516
7360.48 566
7361.29 619
7362.09 599
7362.90 579
7363.71 555
7364.52 580
7365.33 625
7366.14 568
7366.95 618
7367.76 564
7368.57 481
7369.38 524
7370.19 477
7371.00 517
7371.81 554
7372.62 575
7373.43 566
7374.25 569
7375.06 571
7375.87 530
7376.68 515
7377.49 568
7378.30 563
7379.11 605
7379.92 519
7380.73 533
7381.54 608
7382.35 618
7383.16 606
7383.97 566
7384.78 600
7385.59 503
7386.41 548
7387.22 524
7388.03 581
7388.84 551
7389.65 551
7390.46 612
7391.27 567
7392.08 547
7392.89 524
7393.71 596
7394.52 613
7395.33 615
7396.14 573
7396.95 510
7397.76 559
7398.58 623
7399.39 593
7400.20 586
7401.01 550
7401.82 626
7402.63 662
7403.45 589
7404.26 474
7405.07 562
7405.88 570
7406.69 588
7407.51 558
7408.32 578
7409.13 552
7409.94 558
7410.76 533
7411.57 553
7412.38 590
7413.19 617
7414.01 565
7414.82 528
7415.63 542
7416.44 540
7417.26 529
7418.07 585
7418.88 597
7419.69 606
7420.51 540
7421.32 543
7422.13 576
7422.95 580
7423.76 526
7424.57 535
7425.39 555
7426.20 482
7427.01 503
7427.83 554
7428.64 550
7429.45 592
7430.27 522
7431.08 557
7431.89 546
7432.71 510
7433.52 521
7434.33 571
7435.15 532
7435.96 579
7436.77 552
7437.59 533
7438.40 566
7439.22 569
7440.03 565
7440.84 564
7441.66 567
7442.47 543
7443.29 569
7444.10 515
7444.91 583
7445.73 544
7446.54 511
7447.36 523
7448.17 553
7448.99 589
7449.80 555
7450.62 534
7451.43 581
7452.24 579
7453.06 575
7453.87 522
7454.69 519
7455.50 587
7456.32 542
7457.13 576
7457.95 534
7458.76 566
7459.58 569
7460.39 599
7461.21 628
7462.02 641
7462.84 583
7463.65 559
7464.47 596
7465.28 557
7466.10 567
7466.92 629
7467.73 650
7468.55 578
7469.36 607
7470.18 642
7470.99 603
7471.81 599
7472.62 505
7473.44 560
7474.26 524
7475.07 553
7475.89 581
7476.70 569
7477.52 537
7478.34 567
7479.15 538
7479.97 562
7480.78 541
7481.60 559
7482.42 618
7483.23 551
7484.05 539
7484.87 576
7485.68 543
7486.50 553
7487.32 617
7488.13 571
7488.95 504
7489.76 540
7490.58 530
7491.40 561
7492.22 534
7493.03 583
7493.85 575
7494.67 545
7495.48 553
7496.30 594
7497.12 640
7497.93 586
7498.75 531
7499.57 584
7500.39 583
7501.20 538
7502.02 550
7502.84 559
7503.66 516
7504.47 551
7505.29 555
7506.11 641
7506.93 545
7507.74 614
7508.56 593
7509.38 544
7510.20 550
7511.01 538
7511.83 637
7512.65 544
7513.47 528
7514.29 530
7515.10 512
7515.92 545
7516.74 593
7517.56 606
7518.38 544
7519.19 550
7520.01 547
7520.83 579
7521.65 538
7522.47 555
7523.29 530
7524.11 559
7524.92 591
7525.74 551
7526.56 618
7527.38 595
7528.20 592
7529.02 604
7529.84 581
7530.66 592
7531.47 556
7532.29 555
7533.11 572
7533.93 579
7534.75 534
7535.57 500
7536.39 496
7537.21 519
7538.03 559
7538.85 568
7539.67 569
7540.49 590
7541.31 545
7542.12 515
7542.94 578
7543.76 571
7544.58 559
7545.40 581
7546.22 602
7547.04 583
7547.86 615
7548.68 586
7549.50 590
7550.32 568
7551.14 558
7551.96 584
7552.78 586
7553.60 622
7554.42 566
7555.24 593
7556.06 646
7556.88 627
7557.70 593
7558.52 557
7559.35 588
7560.17 625
7560.99 665
7561.81 619
7562.63 593
7563.45 576
7564.27 565
7565.09 669
7565.91 611
7566.73 619
7567.55 668
7568.37 607
7569.19 596
7570.02 577
7570.84 622
7571.66 643
7572.48 577
7573.30 568
7574.12 563
7574.94 573
7575.76 585
7576.59 559
7577.41 545
7578.23 603
7579.05 591
7579.87 575
7580.69 558
7581.51 601
7582.34 552
7583.16 621
7583.98 651
7584.80 581
7585.62 574
7586.45 688
7587.27 666
7588.09 638
7588.91 668
7589.73 644
7590.56 603
7591.38 611
7592.20 579
7593.02 668
7593.85 665
7594.67 575
7595.49 631
7596.31 639
7597.14 652
7597.96 676
7598.78 614
7599.60 646
7600.43 684
7601.25 705
7602.07 679
7602.89 665
7603.72 671
7604.54 730
7605.36 783
7606.19 789
7607.01 777
7607.83 737
7608.66 756
7609.48 743
7610.30 699
7611.12 691
7611.95 751
7612.77 732
7613.59 714
7614.42 725
7615.24 646
7616.07 718
7616.89 684
7617.71 659
7618.54 704
7619.36 713
7620.18 755
7621.01 641
7621.83 573
7622.66 576
7623.48 641
7624.30 696
7625.13 710
7625.95 666
7626.78 705
7627.60 718
7628.42 673
7629.25 723
7630.07 777
7630.90 806
7631.72 845
7632.55 825
7633.37 891
7634.19 860
7635.02 879
7635.84 867
7636.67 851
7637.49 786
7638.32 757
7639.14 703
7639.97 675
7640.79 680
7641.62 717
7642.44 694
7643.27 618
7644.09 647
7644.92 615
7645.74 604
7646.57 561
7647.39 620
7648.22 554
7649.04 603
7649.87 590
7650.70 608
7651.52 605
7652.35 600
7653.17 581
7654.00 647
7654.82 611
7655.65 579
7656.47 629
7657.30 679
7658.13 594
7658.95 544
7659.78 615
7660.60 627
7661.43 617
7662.26 628
7663.08 618
7663.91 592
7664.73 576
7665.56 595
7666.39 597
7667.21 721
7668.04 683
7668.87 704
7669.69 682
7670.52 677
7671.35 609
7672.17 643
7673.00 674
7673.83 694
7674.65 664
7675.48 679
7676.31 656
7677.13 610
7677.96 593
7678.79 602
7679.61 646
7680.44 556
7681.27 614
7682.09 586
7682.92 522
7683.75 595
7684.58 587
7685.40 561
7686.23 572
7687.06 591
7687.89 578
7688.71 566
7689.54 611
7690.37 570
7691.20 590
7692.02 597
7692.85 594
7693.68 641
7694.51 596
7695.33 579
7696.16 573
7696.99 573
7697.82 604
7698.65 571
7699.47 566
7700.30 649
7701.13 623
7701.96 606
7702.79 576
7703.62 600
7704.44 611
7705.27 576
7706.10 493
7706.93 483
7707.76 528
7708.59 558
7709.41 562
7710.24 628
7711.07 587
7711.90 555
7712.73 542
7713.56 560
7714.39 591
7715.22 527
7716.05 564
7716.87 567
7717.70 581
7718.53 561
7719.36 564
7720.19 526
7721.02 523
7721.85 573
7722.68 529
7723.51 578
7724.34 589
7725.17 605
7726.00 587
7726.83 541
7727.66 559
7728.48 555
7729.31 560
7730.14 579
7730.97 512
7731.80 542
7732.63 532
7733.46 524
7734.29 506
7735.12 592
7735.95 591
7736.78 582
7737.61 600
7738.44 522
7739.27 539
7740.10 515
7740.93 570
7741.77 579
7742.60 556
7743.43 584
7744.26 546
7745.09 522
7745.92 536
7746.75 600
7747.58 634
7748.41 631
7749.24 597
7750.07 670
7750.90 702
7751.73 631
7752.56 625
7753.39 623
7754.23 671
7755.06 676
7755.89 592
7756.72 542
7757.55 538
7758.38 546
7759.21 511
7760.04 490
7760.88 532
7761.71 545
7762.54 539
7763.37 533
7764.20 575
7765.03 548
7765.86 545
7766.70 504
7767.53 485
7768.36 566
7769.19 506
7770.02 505
7770.86 543
7771.69 566
7772.52 527
7773.35 507
7774.18 530
7775.02 510
7775.85 528
7776.68 504
7777.51 579
7778.34 492
7779.18 487
7780.01 525
7780.84 517
7781.67 478
7782.51 491
7783.34 518
7784.17 491
7785.00 526
7785.84 534
7786.67 565
7787.50 535
7788.34 536
7789.17 534
7790.00 520
7790.83 559
7791.67 568
7792.50 565
7793.33 569
7794.17 532
7795.00 514
7795.83 535
7796.67 585
7797.50 554
7798.33 536
7799.17 499
7800.00 520
7800.83 488
7801.67 490
7802.50 562
7803.33 586
7804.17 542
7805.00 562
7805.84 539
7806.67 555
7807.50 512
7808.34 517
7809.17 535
7810.01 510
7810.84 520
7811.67 532
7812.51 542
7813.34 550
7814.18 513
7815.01 515
7815.84 578
7816.68 584
7817.51 561
7818.35 554
7819.18 498
7820.02 557
7820.85 566
7821.69 496
7822.52 580
7823.36 576
7824.19 603
7825.03 557
7825.86 498
7826.69 546
7827.53 541
7828.36 547
7829.20 489
7830.03 478
7830.87 594
7831.71 578
7832.54 464
7833.38 559
7834.21 519
7835.05 486
7835.88 561
7836.72 567
7837.55 517
7838.39 523
7839.22 508
7840.06 558
7840.90 498
7841.73 487
7842.57 523
7843.40 508
7844.24 453
7845.07 466
7845.91 468
7846.75 573
7847.58 540
7848.42 588
7849.25 535
7850.09 551
7850.93 525
7851.76 557
7852.60 548
7853.44 518
7854.27 589
7855.11 547
7855.94 537
7856.78 545
7857.62 539
7858.45 640
7859.29 631
7860.13 641
7860.96 617
7861.80 697
7862.64 654
7863.47 661
7864.31 536
7865.15 581
7865.99 597
7866.82 594
7867.66 540
7868.50 488
7869.33 522
7870.17 523
7871.01 581
7871.85 622
7872.68 525
7873.52 542
7874.36 578
7875.20 627
7876.03 490
7876.87 538
7877.71 595
7878.55 583
7879.38 568
7880.22 530
7881.06 544
7881.90 532
7882.74 515
7883.57 577
7884.41 549
7885.25 532
7886.09 510
7886.93 530
7887.76 533
7888.60 519
7889.44 512
7890.28 499
7891.12 516
7891.96 451
7892.79 516
7893.63 527
7894.47 540
7895.31 492
7896.15 500
7896.99 531
7897.83 484
7898.66 507
7899.50 536
7900.34 500
7901.18 513
7902.02 504
7902.86 537
7903.70 596
7904.54 523
7905.38 531
7906.21 518
7907.05 517
7907.89 466
7908.73 567
7909.57 596
7910.41 470
7911.25 474
7912.09 500
7912.93 458
7913.77 521
7914.61 571
7915.45 567
7916.29 524
7917.13 468
7917.97 436
7918.81 463
7919.65 538
7920.49 518
7921.33 486
7922.17 424
7923.01 445
7923.85 521
7924.69 509
7925.53 478
7926.37 478
7927.21 506
7928.05 547
7928.89 548
7929.73 507
7930.57 498
7931.41 431
7932.25 453
7933.09 467
7933.93 448
7934.77 446
7935.61 489
7936.45 492
7937.29 512
7938.14 471
7938.98 478
7939.82 469
7940.66 466
7941.50 506
7942.34 506
7943.18 425
7944.02 459
7944.86 489
7945.70 493
7946.55 438
7947.39 417
7948.23 513
7949.07 453
7949.91 456
7950.75 516
7951.59 498
7952.44 491
7953.28 465
7954.12 474
7954.96 506
7955.80 503
7956.65 468
7957.49 431
7958.33 489
7959.17 438
7960.01 458
7960.86 505
7961.70 463
7962.54 483
7963.38 463
7964.22 537
7965.07 472
7965.91 469
7966.75 498
7967.59 446
7968.44 470
7969.28 456
7970.12 476
7970.96 498
7971.81 511
7972.65 476
7973.49 497
7974.33 479
7975.18 456
7976.02 423
7976.86 490
7977.71 481
7978.55 430
7979.39 452
7980.23 536
7981.08 537
7981.92 501
7982.76 468
7983.61 488
7984.45 544
7985.29 504
7986.14 489
7986.98 479
7987.82 463
7988.67 477
7989.51 491
7990.36 457
7991.20 419
7992.04 445
7992.89 475
7993.73 480
7994.57 455
7995.42 453
7996.26 398
7997.11 481
7997.95 502
7998.79 455
7999.64 438
8000.48 443
8001.33 437
8002.17 474
8003.01 465
8003.86 450
8004.70 470
8005.55 474
8006.39 478
8007.24 460
8008.08 494
8008.93 461
8009.77 453
8010.62 425
8011.46 449
8012.30 477
8013.15 524
8013.99 433
8014.84 429
8015.68 498
8016.53 569
8017.37 508
8018.22 431
8019.06 454
8019.91 417
8020.76 461
8021.60 513
8022.45 500
8023.29 411
8024.14 449
8024.98 428
8025.83 368
8026.67 387
8027.52 462
8028.36 475
8029.21 432
8030.06 447
8030.90 470
8031.75 501
8032.59 465
8033.44 465
8034.28 518
8035.13 505
8035.98 471
8036.82 387
8037.67 425
8038.52 395
8039.36 410
8040.21 483
8041.05 415
8041.90 467
8042.75 490
8043.59 490
8044.44 420
8045.29 418
8046.13 473
8046.98 461
8047.83 474
8048.67 464
8049.52 434
8050.37 440
8051.21 493
8052.06 447
8052.91 484
8053.75 472
8054.60 468
8055.45 412
8056.30 423
8057.14 423
8057.99 416
8058.84 452
8059.68 483
8060.53 439
8061.38 403
8062.23 435
8063.07 443
8063.92 471
8064.77 504
8065.62 411
8066.46 412
8067.31 445
8068.16 418
8069.01 438
8069.85 445
8070.70 445
8071.55 400
8072.40 432
8073.25 440
8074.09 428
8074.94 504
8075.79 500
8076.64 475
8077.49 393
8078.34 464
8079.18 426
8080.03 368
8080.88 438
8081.73 458
8082.58 429
8083.43 426
8084.27 419
8085.12 454
8085.97 440
8086.82 426
8087.67 435
8088.52 438
8089.37 466
8090.22 475
8091.06 494
8091.91 445
8092.76 481
8093.61 467
8094.46 447
8095.31 435
8096.16 414
8097.01 372
8097.86 426
8098.71 369
8099.56 365
8100.41 461
8101.26 459
8102.11 432
8102.95 404
8103.80 411
8104.65 453
8105.50 474
8106.35 431
8107.20 418
8108.05 437
8108.90 420
8109.75 433
8110.60 442
8111.45 474
8112.30 448
8113.15 406
8114.00 418
8114.85 490
8115.70 484
8116.55 485
8117.40 500
8118.25 477
8119.10 453
8119.96 449
8120.81 456
8121.66 483
8122.51 473
8123.36 429
8124.21 427
8125.06 443
8125.91 461
8126.76 407
8127.61 445
8128.46 445
8129.31 474
8130.16 513
8131.02 457
8131.87 432
8132.72 468
8133.57 476
8134.42 488
8135.27 508
8136.12 445
8136.97 484
8137.83 451
8138.68 519
8139.53 448
8140.38 392
8141.23 445
8142.08 527
8142.93 452
8143.79 468
8144.64 493
8145.49 466
8146.34 431
8147.19 439
8148.05 512
8148.90 446
8149.75 484
8150.60 493
8151.45 515
8152.31 415
8153.16 494
8154.01 501
8154.86 545
8155.71 539
8156.57 537
8157.42 513
8158.27 514
8159.12 568
8159.98 530
8160.83 521
8161.68 507
8162.54 517
8163.39 493
8164.24 491
8165.09 454
8165.95 429
8166.80 402
8167.65 421
8168.51 449
8169.36 432
8170.21 440
8171.06 439
8171.92 415
8172.77 452
8173.62 462
8174.48 447
8175.33 474
8176.18 491
8177.04 515
8177.89 451
8178.74 451
8179.60 421
8180.45 444
8181.31 434
8182.16 431
8183.01 397
8183.87 447
8184.72 412
8185.57 407
8186.43 440
8187.28 428
8188.14 459
8188.99 456
8189.84 444
8190.70 455
8191.55 456
8192.41 412
8193.26 427
8194.12 410
8194.97 390
8195.83 420
8196.68 438
8197.53 425
8198.39 477
8199.24 442
8200.10 429
8200.95 436
8201.81 469
8202.66 472
8203.52 456
8204.37 420
8205.23 417
8206.08 399
8206.94 422
8207.79 402
8208.65 452
8209.50 446
8210.36 390
8211.21 395
8212.07 408
8212.92 424
8213.78 422
8214.63 410
8215.49 508
8216.34 473
8217.20 479
8218.06 414
8218.91 464
8219.77 413
8220.62 407
8221.48 483
8222.33 420
8223.19 433
8224.05 431
8224.90 383
8225.76 410
8226.61 426
8227.47 456
8228.33 455
8229.18 407
8230.04 421
8230.90 387
8231.75 433
8232.61 411
8233.46 442
8234.32 439
8235.18 459
8236.03 414
8236.89 403
8237.75 398
8238.60 436
8239.46 441
8240.32 418
8241.17 457
8242.03 438
8242.89 444
8243.74 387
8244.60 395
8245.46 434
8246.32 480
8247.17 484
8248.03 472
8248.89 397
8249.74 407
8250.60 413
8251.46 422
8252.32 401
8253.17 472
8254.03 462
8254.89 462
8255.75 407
8256.60 397
8257.46 470
8258.32 470
8259.18 421
8260.04 463
8260.89 448
8261.75 466
8262.61 443
8263.47 450
8264.32 403
8265.18 403
8266.04 520
8266.90 452
8267.76 393
8268.62 439
8269.47 438
8270.33 448
8271.19 440
8272.05 433
8272.91 434
8273.77 426
8274.62 451
8275.48 416
8276.34 387
8277.20 459
8278.06 436
8278.92 469
8279.78 472
8280.64 471
8281.49 437
8282.35 394
8283.21 405
8284.07 425
8284.93 428
8285.79 415
8286.65 429
8287.51 482
8288.37 462
8289.23 461
8290.09 450
8290.95 441
8291.80 396
8292.66 459
8293.52 406
8294.38 430
8295.24 398
8296.10 434
8296.96 390
8297.82 421
8298.68 387
8299.54 435
8300.40 450
8301.26 445
8302.12 412
8302.98 406
8303.84 440
8304.70 471
8305.56 454
8306.42 409
8307.28 455
8308.14 404
8309.00 403
8309.86 480
8310.72 424
8311.58 401
8312.44 425
8313.31 388
8314.17 389
8315.03 411
8315.89 440
8316.75 451
8317.61 421
8318.47 469
8319.33 442
8320.19 428
8321.05 419
8321.91 434
8322.77 431
8323.64 425
8324.50 428
8325.36 432
8326.22 418
8327.08 418
8327.94 394
8328.80 437
8329.66 393
8330.53 396
8331.39 422
8332.25 438
8333.11 427
8333.97 408
8334.83 364
8335.70 373
8336.56 409
8337.42 416
8338.28 463
8339.14 357
8340.00 410
8340.87 461
8341.73 457
8342.59 464
8343.45 383
8344.32 369
8345.18 364
8346.04 432
8346.90 439
8347.76 446
8348.63 468
8349.49 395
8350.35 429
8351.21 385
8352.08 396
8352.94 383
8353.80 406
8354.66 433
8355.53 418
8356.39 417
8357.25 380
8358.12 405
8358.98 416
8359.84 422
8360.71 444
8361.57 405
8362.43 471
8363.29 486
8364.16 395
8365.02 377
8365.88 433
8366.75 421
8367.61 386
8368.47 376
8369.34 403
8370.20 386
8371.06 426
8371.93 399
8372.79 385
8373.66 366
8374.52 442
8375.38 443
8376.25 420
8377.11 442
8377.97 467
8378.84 474
8379.70 427
8380.57 455
8381.43 439
8382.30 436
8383.16 441
8384.02 429
8384.89 437
8385.75 381
8386.62 387
8387.48 411
8388.35 450
8389.21 430
8390.07 383
8390.94 390
8391.80 429
8392.67 468
8393.53 398
8394.40 417
8395.26 443
8396.13 499
8396.99 466
8397.86 396
8398.72 391
8399.59 425
8400.45 375
8401.32 359
8402.18 438
8403.05 432
8403.91 440
8404.78 383
8405.64 411
8406.51 433
8407.37 430
8408.24 451
8409.11 455
8409.97 447
8410.84 480
8411.70 430
8412.57 394
8413.43 411
8414.30 426
8415.17 431
8416.03 400
8416.90 411
8417.76 423
8418.63 415
8419.50 404
8420.36 428
8421.23 431
8422.09 430
8422.96 420
8423.83 440
8424.69 404
8425.56 461
8426.43 439
8427.29 461
8428.16 478
8429.02 399
8429.89 403
8430.76 419
8431.62 444
8432.49 417
8433.36 419
8434.23 471
8435.09 450
8435.96 404
8436.83 383
8437.69 419
8438.56 394
8439.43 421
8440.29 429
8441.16 395
8442.03 420
8442.90 435
8443.76 453
8444.63 468
8445.50 479
8446.37 464
8447.23 465
8448.10 472
8448.97 505
8449.84 446
8450.70 460
8451.57 427
8452.44 462
8453.31 439
8454.17 418
8455.04 421
8455.91 458
8456.78 496
8457.65 506
8458.51 529
8459.38 505
8460.25 538
8461.12 562
8461.99 459
8462.86 511
8463.72 541
8464.59 537
8465.46 459
8466.33 516
8467.20 480
8468.07 480
8468.93 533
8469.80 471
8470.67 525
8471.54 628
8472.41 631
8473.28 613
8474.15 594
8475.02 552
8475.89 547
8476.75 601
8477.62 538
8478.49 466
8479.36 554
8480.23 543
8481.10 487
8481.97 417
8482.84 447
8483.71 450
8484.58 454
8485.45 508
8486.32 438
8487.19 476
8488.06 491
8488.92 479
8489.79 431
8490.66 473
8491.53 451
8492.40 434
8493.27 409
8494.14 396
8495.01 437
8495.88 453
8496.75 486
8497.62 479
8498.49 484
8499.36 500
8500.23 518
8501.10 502
8501.97 466
8502.85 462
8503.72 444
8504.59 507
8505.46 474
8506.33 524
8507.20 493
8508.07 497
8508.94 514
8509.81 535
8510.68 424
8511.55 482
8512.42 469
8513.29 437
8514.16 424
8515.03 438
8515.91 446
8516.78 453
8517.65 439
8518.52 498
8519.39 499
8520.26 419
8521.13 463
8522.00 505
8522.88 471
8523.75 441
8524.62 497
8525.49 476
8526.36 448
8527.23 453
8528.10 467
8528.98 508
8529.85 474
8530.72 502
8531.59 476
8532.46 479
8533.34 522
8534.21 512
8535.08 491
8535.95 452
8536.82 477
8537.70 476
8538.57 449
8539.44 490
8540.31 524
8541.18 549
8542.06 534
8542.93 499
8543.80 470
8544.67 488
8545.55 455
8546.42 458
8547.29 442
8548.17 469
8549.04 497
8549.91 453
8550.78 487
8551.66 548
8552.53 586
8553.40 560
8554.28 625
8555.15 642
8556.02 667
8556.89 709
8557.77 705
8558.64 690
8559.51 638
8560.39 645
8561.26 569
8562.13 555
8563.01 535
8563.88 565
8564.75 463
8565.63 454
8566.50 421
8567.38 413
8568.25 448
8569.12 514
8570.00 464
8570.87 514
8571.74 485
8572.62 433
8573.49 458
8574.37 451
8575.24 501
8576.11 473
8576.99 443
8577.86 436
8578.74 455
8579.61 403
8580.49 435
8581.36 468
8582.23 427
8583.11 363
8583.98 390
8584.86 397
8585.73 445
8586.61 437
8587.48 464
8588.36 460
8589.23 454
8590.11 471
8590.98 409
8591.86 422
8592.73 443
8593.61 468
8594.48 456
8595.36 411
8596.23 399
8597.11 405
8597.98 466
8598.86 414
8599.73 418
8600.61 420
8601.48 441
8602.36 406
8603.23 409
8604.11 422
8604.99 425
8605.86 446
8606.74 450
8607.61 433
8608.49 451
8609.36 450
8610.24 430
8611.12 459
8611.99 407
8612.87 375
8613.74 470
8614.62 439
8615.50 400
8616.37 473
8617.25 461
8618.12 434
8619.00 410
8619.88 436
8620.75 448
8621.63 416
8622.51 424
8623.38 411
8624.26 468
8625.14 440
8626.01 373
8626.89 387
8627.77 450
8628.64 468
8629.52 458
8630.40 423
8631.27 462
8632.15 414
8633.03 431
8633.90 419
8634.78 411
8635.66 388
8636.54 362
8637.41 385
8638.29 418
8639.17 479
8640.05 461
8640.92 412
8641.80 434
8642.68 421
8643.55 410
8644.43 438
8645.31 437
8646.19 432
8647.07 417
8647.94 419
8648.82 379
8649.70 401
8650.58 395
8651.45 385
8652.33 399
8653.21 417
8654.09 447
8654.97 429
8655.85 412
8656.72 428
8657.60 419
8658.48 390
8659.36 406
8660.24 416
8661.12 447
8661.99 399
8662.87 438
8663.75 360
8664.63 392
8665.51 398
8666.39 402
8667.27 400
8668.14 390
8669.02 427
8669.90 398
8670.78 420
8671.66 425
8672.54 469
8673.42 393
8674.30 365
8675.18 366
8676.06 433
8676.94 395
8677.81 385
8678.69 383
8679.57 371
8680.45 418
8681.33 386
8682.21 421
8683.09 375
8683.97 372
8684.85 396
8685.73 393
8686.61 352
8687.49 392
8688.37 392
8689.25 372
8690.13 392
8691.01 386
8691.89 335
8692.77 400
8693.65 368
8694.53 373
8695.41 366
8696.29 368
8697.17 346
8698.05 357
8698.93 412
8699.81 353
8700.69 364
8701.57 374
8702.45 455
8703.33 369
8704.21 357
8705.09 394
8705.98 369
8706.86 373
8707.74 368
8708.62 380
8709.50 360
8710.38 388
8711.26 376
8712.14 361
8713.02 368
8713.90 390
8714.79 384
8715.67 406
8716.55 381
8717.43 411
8718.31 360
8719.19 402
8720.07 330
8720.95 355
8721.84 402
8722.72 406
8723.60 390
8724.48 335
8725.36 410
8726.24 381
8727.13 387
8728.01 359
8728.89 384
8729.77 388
8730.65 353
8731.54 398
8732.42 448
8733.30 379
8734.18 387
8735.06 386
8735.95 361
8736.83 367
8737.71 385
8738.59 416
8739.48 361
8740.36 395
8741.24 367
8742.12 395
8743.01 396
8743.89 423
8744.77 379
8745.65 391
8746.54 350
8747.42 380
8748.30 397
8749.19 402
8750.07 358
8750.95 403
8751.83 430
8752.72 353
8753.60 393
8754.48 401
8755.37 446
8756.25 403
8757.13 410
8758.02 432
8758.90 422
8759.78 422
8760.67 451
8761.55 435
8762.43 407
8763.32 458
8764.20 407
8765.09 386
8765.97 391
8766.85 434
8767.74 391
8768.62 395
8769.51 406
8770.39 439
8771.27 387
8772.16 410
8773.04 448
8773.93 394
8774.81 443
8775.69 359
8776.58 368
8777.46 378
8778.35 368
8779.23 390
8780.12 396
8781.00 385
8781.89 428
8782.77 376
8783.65 400
8784.54 378
8785.42 426
8786.31 368
8787.19 404
8788.08 396
8788.96 408
8789.85 386
8790.73 399
8791.62 379
8792.50 367
8793.39 371
8794.27 426
8795.16 428
8796.04 424
8796.93 418
8797.82 419
8798.70 431
8799.59 377
8800.47 399
8801.36 394
8802.24 358
8803.13 369
8804.01 427
8804.90 440
8805.79 368
8806.67 370
8807.56 389
8808.44 370
8809.33 374
8810.22 388
8811.10 392
8811.99 357
8812.87 350
8813.76 311
8814.65 374
8815.53 371
8816.42 333
8817.30 361
8818.19 404
8819.08 337
8819.96 364
8820.85 392
8821.74 368
8822.62 327
8823.51 395
8824.40 371
8825.28 400
8826.17 368
8827.06 369
8827.94 347
8828.83 359
8829.72 342
8830.61 367
8831.49 359
8832.38 357
8833.27 360
8834.15 391
8835.04 333
8835.93 379
8836.82 393
8837.70 328
8838.59 436
8839.48 382
8840.37 370
8841.25 350
8842.14 403
8843.03 374
8843.92 383
8844.80 325
8845.69 356
8846.58 370
8847.47 334
8848.36 326
8849.24 330
8850.13 378
8851.02 353
8851.91 305
8852.80 316
8853.68 331
8854.57 368
8855.46 361
8856.35 373
8857.24 338
8858.13 349
8859.01 377
8859.90 343
8860.79 330
8861.68 331
8862.57 340
8863.46 339
8864.35 318
8865.23 375
8866.12 378
8867.01 351
8867.90 373
8868.79 355
8869.68 339
8870.57 366
8871.46 340
8872.35 370
8873.24 385
8874.12 347
8875.01 344
8875.90 306
8876.79 370
8877.68 366
8878.57 354
8879.46 357
8880.35 333
8881.24 348
8882.13 357
8883.02 353
8883.91 382
8884.80 390
8885.69 352
8886.58 367
8887.47 370
8888.36 352
8889.25 324
8890.14 349
8891.03 352
8891.92 378
8892.81 391
8893.70 375
8894.59 339
8895.48 354
8896.37 325
8897.26 359
8898.15 338
8899.04 365
8899.93 353
8900.82 313
8901.71 296
8902.60 287
8903.49 358
8904.38 345
8905.28 382
8906.17 421
8907.06 331
8907.95 356
8908.84 389
8909.73 346
8910.62 402
8911.51 363
8912.40 351
8913.29 345
8914.19 411
8915.08 336
8915.97 316
8916.86 329
8917.75 361
8918.64 384
8919.53 318
8920.43 343
8921.32 342
8922.21 331
8923.10 324
8923.99 336
8924.88 377
8925.78 361
8926.67 360
8927.56 367
8928.45 346
8929.34 323
8930.24 333
8931.13 371
8932.02 354
8932.91 298
8933.80 330
8934.70 345
8935.59 377
8936.48 302
8937.37 289
8938.27 315
8939.16 368
8940.05 320
8940.94 301
8941.84 360
8942.73 305
8943.62 332
8944.51 364
8945.41 327
8946.30 292
8947.19 336
8948.09 333
8948.98 309
8949.87 309
8950.77 342
8951.66 332
8952.55 343
8953.44 286
8954.34 320
8955.23 339
8956.12 292
8957.02 303
8957.91 371
8958.80 342
8959.70 337
8960.59 370
8961.49 320
8962.38 323
8963.27 330
8964.17 321
8965.06 344
8965.95 350
8966.85 329
8967.74 341
8968.64 300
8969.53 332
8970.42 310
8971.32 343
8972.21 316
8973.11 324
8974.00 364
8974.90 321
8975.79 314
8976.68 310
8977.58 304
8978.47 351
8979.37 339
8980.26 331
8981.16 375
8982.05 338
8982.95 338
8983.84 345
8984.74 344
8985.63 337
8986.52 337
8987.42 326
8988.31 326
8989.21 277
8990.10 331
8991.00 326
8991.89 337
8992.79 349
8993.69 360
8994.58 335
8995.48 352
8996.37 342
8997.27 358
8998.16 355
8999.06 342
8999.95 368
9000.85 362
9001.74 348
9002.64 347
9003.54 361
9004.43 331
9005.33 353
9006.22 340
9007.12 311
9008.01 327
9008.91 321
9009.81 370
9010.70 341
9011.60 334
9012.50 290
9013.39 292
9014.29 320
9015.18 335
9016.08 304
9016.98 298
9017.87 260
9018.77 309
9019.67 317
9020.56 302
9021.46 343
9022.36 353
9023.25 349
9024.15 323
9025.05 360
9025.94 333
9026.84 308
9027.74 293
9028.63 351
9029.53 309
9030.43 320
9031.32 301
9032.22 323
9033.12 335
9034.02 334
9034.91 327
9035.81 299
9036.71 322
9037.61 309
9038.50 337
9039.40 356
9040.30 326
9041.20 359
9042.09 351
9042.99 305
9043.89 335
9044.79 331
9045.68 315
9046.58 326
9047.48 320
9048.38 317
9049.28 304
9050.17 329
9051.07 308
9051.97 312
9052.87 327
9053.77 343
9054.66 322
9055.56 305
9056.46 306
9057.36 334
9058.26 307
9059.16 332
9060.06 337
9060.95 347
9061.85 373
9062.75 344
9063.65 293
9064.55 353
9065.45 350
9066.35 356
9067.25 325
9068.14 356
9069.04 365
9069.94 377
9070.84 364
9071.74 304
9072.64 328
9073.54 311
9074.44 293
9075.34 305
9076.24 299
9077.14 324
9078.04 324
9078.93 296
9079.83 323
9080.73 289
9081.63 318
9082.53 350
9083.43 290
9084.33 310
9085.23 342
9086.13 354
9087.03 396
9087.93 331
9088.83 286
9089.73 273
9090.63 313
9091.53 316
9092.43 342
9093.33 323
9094.23 314
9095.13 322
9096.03 312
9096.93 305
9097.83 347
9098.73 353
9099.63 323
9100.54 300
9101.44 339
9102.34 330
9103.24 281
9104.14 311
9105.04 356
9105.94 289
9106.84 307
9107.74 327
9108.64 296
9109.54 322
9110.44 347
9111.35 310
9112.25 348
9113.15 345
9114.05 269
9114.95 299
9115.85 353
9116.75 321
9117.65 316
9118.56 339
9119.46 276
9120.36 317
9121.26 311
9122.16 326
9123.06 321
9123.97 321
9124.87 332
9125.77 327
9126.67 342
9127.57 302
9128.47 310
9129.38 303
9130.28 351
9131.18 307
9132.08 354
9132.98 286
9133.89 319
9134.79 331
9135.69 346
9136.59 322
9137.50 252
9138.40 326
9139.30 331
9140.20 335
9141.11 288
9142.01 311
9142.91 272
9143.81 313
9144.72 321
9145.62 312
9146.52 324
9147.42 340
9148.33 334
9149.23 328
9150.13 355
9151.04 316
9151.94 303
9152.84 284
9153.75 315
9154.65 280
9155.55 309
9156.46 280
9157.36 299
9158.26 293
9159.17 291
9160.07 319
9160.97 308
9161.88 299
9162.78 327
9163.68 325
9164.59 294
9165.49 321
9166.40 288
9167.30 318
9168.20 298
9169.11 301
9170.01 323
9170.92 312
9171.82 315
9172.72 324
9173.63 286
9174.53 286
9175.44 273
9176.34 288
9177.24 327
9178.15 292
9179.05 293
9179.96 306
9180.86 345
9181.77 315
9182.67 317
9183.58 327
9184.48 293
9185.39 310
9186.29 326
9187.20 293
9188.10 343
9189.01 303
9189.91 303
9190.82 348
9191.72 324
9192.63 292
9193.53 329
9194.44 338
9195.34 315
9196.25 275
9197.15 265
9198.06 330
9198.96 253
9199.87 303
9200.77 304
9201.68 275
9202.58 323
9203.49 334
9204.40 324
9205.30 314
9206.21 277
9207.11 297
9208.02 284
9208.92 266
9209.83 288
9210.74 295
9211.64 325
9212.55 291
9213.45 267
9214.36 275
9215.27 320
9216.17 300
9217.08 306
9217.99 323
9218.89 302
9219.80 275
9220.71 278
9221.61 307
9222.52 283
9223.43 317
9224.33 291
9225.24 291
9226.15 295
9227.05 337
9227.96 321
9228.87 318
9229.77 283
9230.68 294
9231.59 314
9232.49 304
9233.40 281
9234.31 325
9235.22 281
9236.12 306
9237.03 333
9237.94 304
9238.84 284
9239.75 249
9240.66 325
9241.57 275
9242.47 325
9243.38 283
9244.29 311
9245.20 317
9246.11 278
9247.01 308
9247.92 317
9248.83 321
9249.74 308
9250.64 354
9251.55 344
9252.46 315
9253.37 362
9254.28 333
9255.19 279
9256.09 341
9257.00 329
9257.91 333
9258.82 317
9259.73 319
9260.64 345
9261.54 309
9262.45 293
9263.36 324
9264.27 359
9265.18 264
9266.09 283
9267.00 290
9267.90 293
9268.81 299
9269.72 341
9270.63 312
9271.54 286
9272.45 317
9273.36 278
9274.27 259
9275.18 302
9276.09 325
9277.00 284
9277.90 283
9278.81 299
9279.72 317
9280.63 323
9281.54 324
9282.45 289
9283.36 341
9284.27 372
9285.18 323
9286.09 329
9287.00 315
9287.91 326
9288.82 310
9289.73 303
9290.64 307
9291.55 308
9292.46 300
9293.37 318
9294.28 297
9295.19 247
9296.10 291
9297.01 309
9297.92 293
9298.83 265
9299.74 286
9300.65 282
9301.56 264
9302.47 291
9303.38 303
9304.29 290
9305.20 279
9306.12 315
9307.03 341
9307.94 300
9308.85 313
9309.76 283
9310.67 328
9311.58 350
9312.49 327
9313.40 282
9314.31 315
9315.22 284
9316.14 346
9317.05 325
9317.96 338
9318.87 369
9319.78 331
9320.69 288
9321.60 324
9322.52 303
9323.43 314
9324.34 312
9325.25 303
9326.16 305
9327.07 276
9327.99 289
9328.90 311
9329.81 282
9330.72 324
9331.63 296
9332.54 277
9333.46 327
9334.37 317
9335.28 291
9336.19 299
9337.11 271
9338.02 299
9338.93 307
9339.84 284
9340.75 284
9341.67 293
9342.58 309
9343.49 320
9344.40 288
9345.32 312
9346.23 292
9347.14 319
9348.06 336
9348.97 287
9349.88 296
9350.79 338
9351.71 318
9352.62 328
9353.53 327
9354.45 314
9355.36 294
9356.27 279
9357.19 269
9358.10 275
9359.01 274
9359.93 284
9360.84 285
9361.75 273
9362.67 277
9363.58 313
9364.49 296
9365.41 333
9366.32 338
9367.23 305
9368.15 266
9369.06 304
9369.97 281
9370.89 303
9371.80 285
9372.72 289
9373.63 280
9374.54 285
9375.46 277
9376.37 274
9377.29 289
9378.20 285
9379.12 272
9380.03 303
9380.94 311
9381.86 281
9382.77 274
9383.69 263
9384.60 283
9385.52 263
9386.43 290
9387.35 300
9388.26 306
9389.18 284
9390.09 257
9391.01 281
9391.92 328
9392.84 331
9393.75 318
9394.67 306
9395.58 281
9396.50 292
9397.41 297
9398.33 291
9399.24 293
9400.16 313
9401.07 290
9401.99 300
9402.90 291
9403.82 305
9404.73 348
9405.65 302
9406.56 288
9407.48 288
9408.40 333
9409.31 274
9410.23 295
9411.14 257
9412.06 308
9412.98 301
9413.89 312
9414.81 310
9415.72 266
9416.64 270
9417.56 281
9418.47 277
9419.39 273
9420.30 307
9421.22 322
9422.14 300
9423.05 311
9423.97 352
9424.89 310
9425.80 310
9426.72 317
9427.64 315
9428.55 314
9429.47 317
9430.39 299
9431.30 308
9432.22 267
9433.14 278
9434.05 321
9434.97 274
9435.89 261
9436.80 262
9437.72 252
9438.64 288
9439.56 316
9440.47 323
9441.39 286
9442.31 310
9443.23 305
9444.14 291
9445.06 307
9445.98 306
9446.90 342
9447.81 316
9448.73 328
9449.65 306
9450.57 295
9451.48 297
9452.40 255
9453.32 319
9454.24 327
9455.16 342
9456.07 307
9456.99 301
9457.91 286
9458.83 344
9459.75 312
9460.66 286
9461.58 319
9462.50 277
9463.42 328
9464.34 345
9465.26 304
9466.18 263
9467.09 291
9468.01 302
9468.93 306
9469.85 292
9470.77 296
9471.69 259
9472.61 290
9473.53 286
9474.44 319
9475.36 290
9476.28 311
9477.20 299
9478.12 355
9479.04 325
9479.96 319
9480.88 272
9481.80 272
9482.72 303
9483.64 282
9484.56 284
9485.47 298
9486.39 309
9487.31 277
9488.23 299
9489.15 308
9490.07 309
9490.99 274
9491.91 261
9492.83 298
9493.75 308
9494.67 289
9495.59 251
9496.51 270
9497.43 282
9498.35 290
9499.27 279
9500.19 286
9501.11 316
9502.03 266
9502.95 311
9503.87 308
9504.79 300
9505.71 299
9506.63 302
9507.56 302
9508.48 300
9509.40 287
9510.32 306
9511.24 284
9512.16 291
9513.08 281
9514.00 294
9514.92 281
9515.84 253
9516.76 288
9517.68 277
9518.61 275
9519.53 264
9520.45 264
9521.37 314
9522.29 329
9523.21 332
9524.13 296
9525.05 285
9525.98 283
9526.90 274
9527.82 275
9528.74 279
9529.66 298
9530.58 309
9531.50 322
9532.43 289
9533.35 283
9534.27 329
9535.19 303
9536.11 327
9537.04 265
9537.96 266
9538.88 279
9539.80 255
9540.72 252
9541.65 214
9542.57 259
9543.49 248
9544.41 264
9545.34 278
9546.26 257
9547.18 291
9548.10 289
9549.03 303
9549.95 257
9550.87 284
9551.79 291
9552.72 289
9553.64 266
9554.56 265
9555.48 247
9556.41 309
9557.33 267
9558.25 279
9559.18 293
9560.10 303
9561.02 290
9561.95 273
9562.87 262
9563.79 235
9564.72 268
9565.64 284
9566.56 310
9567.49 277
9568.41 250
9569.33 278
9570.26 286
9571.18 247
9572.10 260
9573.03 281
9573.95 312
9574.88 302
9575.80 286
9576.72 235
9577.65 230
9578.57 284
9579.49 281
9580.42 279
9581.34 290
9582.27 303
9583.19 282
9584.12 296
9585.04 284
9585.96 265
9586.89 268
9587.81 319
9588.74 335
9589.66 305
9590.59 313
9591.51 289
9592.44 269
9593.36 289
9594.29 327
9595.21 277
9596.14 274
9597.06 273
9597.98 284
9598.91 320
9599.83 315
9600.76 332
9601.68 286
9602.61 270
9603.54 300
9604.46 277
9605.39 272
9606.31 292
9607.24 316
9608.16 319
9609.09 284
9610.01 255
9610.94 281
9611.86 307
9612.79 282
9613.72 274
9614.64 295
9615.57 296
9616.49 301
9617.42 293
9618.34 320
9619.27 323
9620.20 305
9621.12 262
9622.05 319
9622.97 324
9623.90 286
9624.83 320
9625.75 322
9626.68 272
9627.61 269
9628.53 304
9629.46 307
9630.39 274
9631.31 279
9632.24 295
9633.16 273
9634.09 307
9635.02 295
9635.95 290
9636.87 268
9637.80 281
9638.73 286
9639.65 349
9640.58 338
9641.51 336
9642.43 318
9643.36 334
9644.29 330
9645.22 301
9646.14 316
9647.07 286
9648.00 291
9648.92 347
9649.85 331
9650.78 331
9651.71 369
9652.63 398
9653.56 391
9654.49 329
9655.42 311
9656.34 363
9657.27 342
9658.20 326
9659.13 303
9660.06 315
9660.98 304
9661.91 255
9662.84 279
9663.77 295
9664.70 315
9665.62 334
9666.55 348
9667.48 360
9668.41 321
9669.34 323
9670.27 316
9671.19 309
9672.12 352
9673.05 331
9673.98 342
9674.91 331
9675.84 298
9676.77 320
9677.70 342
9678.62 342
9679.55 314
9680.48 300
9681.41 316
9682.34 330
9683.27 313
9684.20 319
9685.13 340
9686.06 306
9686.99 301
9687.91 299
9688.84 317
9689.77 315
9690.70 321
9691.63 311
9692.56 284
9693.49 319
9694.42 338
9695.35 323
9696.28 298
9697.21 330
9698.14 320
9699.07 357
9700.00 356
9700.93 293
9701.86 365
9702.79 331
9703.72 361
9704.65 349
9705.58 333
9706.51 294
9707.44 308
9708.37 363
9709.30 352
9710.23 286
9711.16 295
9712.09 352
9713.02 347
9713.95 270
9714.88 318
9715.81 301
9716.74 320
9717.67 351
9718.61 342
9719.54 298
9720.47 284
9721.40 315
9722.33 342
9723.26 310
9724.19 334
9725.12 293
9726.05 333
9726.98 307
9727.92 304
9728.85 318
9729.78 326
9730.71 338
9731.64 305
9732.57 299
9733.50 306
9734.43 328
9735.37 360
9736.30 349
9737.23 359
9738.16 358
9739.09 341
9740.02 319
9740.96 331
9741.89 319
9742.82 272
9743.75 310
9744.68 296
9745.62 292
9746.55 308
9747.48 307
9748.41 357
9749.34 332
9750.28 312
9751.21 314
9752.14 323
9753.07 325
9754.01 305
9754.94 346
9755.87 340
9756.80 366
9757.74 325
9758.67 310
9759.60 292
9760.53 293
9761.47 323
9762.40 322
9763.33 368
9764.27 379
9765.20 328
9766.13 345
9767.07 354
9768.00 299
9768.93 290
9769.86 317
9770.80 322
9771.73 317
9772.66 320
9773.60 352
9774.53 343
9775.47 335
9776.40 354
9777.33 312
9778.27 299
9779.20 333
9780.13 332
9781.07 390
9782.00 342
9782.93 344
9783.87 368
9784.80 425
9785.74 387
9786.67 396
9787.60 388
9788.54 364
9789.47 405
9790.41 395
9791.34 363
9792.28 359
9793.21 352
9794.14 321
9795.08 357
9796.01 366
9796.95 339
9797.88 354
9798.82 370
9799.75 364
9800.69 380
9801.62 359
9802.56 325
9803.49 314
9804.42 342
9805.36 353
9806.29 355
9807.23 377
9808.16 325
9809.10 328
9810.03 287
9810.97 292
9811.91 296
9812.84 332
9813.78 325
9814.71 310
9815.65 338
9816.58 296
9817.52 277
9818.45 290
9819.39 325
9820.32 344
9821.26 293
9822.20 312
9823.13 353
9824.07 335
9825.00 345
9825.94 347
9826.87 327
9827.81 291
9828.75 308
9829.68 302
9830.62 313
9831.55 326
9832.49 363
9833.43 289
9834.36 271
9835.30 317
9836.24 323
9837.17 299
9838.11 303
9839.05 358
9839.98 327
9840.92 364
9841.86 318
9842.79 316
9843.73 356
9844.67 322
9845.60 327
9846.54 297
9847.48 317
9848.41 323
9849.35 298
9850.29 302
9851.22 345
9852.16 333
9853.10 315
9854.04 315
9854.97 328
9855.91 319
9856.85 337
9857.79 331
9858.72 323
9859.66 315
9860.60 287
9861.54 312
9862.47 326
9863.41 321
9864.35 307
9865.29 285
9866.22 290
9867.16 308
9868.10 330
9869.04 371
9869.98 302
9870.91 326
9871.85 334
9872.79 333
9873.73 307
9874.67 352
9875.60 362
9876.54 375
9877.48 366
9878.42 338
9879.36 357
9880.30 331
9881.24 312
9882.17 319
9883.11 340
9884.05 337
9884.99 330
9885.93 339
9886.87 354
9887.81 322
9888.74 326
9889.68 350
9890.62 362
9891.56 340
9892.50 323
9893.44 350
9894.38 336
9895.32 297
9896.26 330
9897.20 364
9898.14 371
9899.08 343
9900.01 340
9900.95 319
9901.89 334
9902.83 337
9903.77 333
9904.71 346
9905.65 341
9906.59 355
9907.53 352
9908.47 335
9909.41 334
9910.35 354
9911.29 382
9912.23 360
9913.17 352
9914.11 384
9915.05 334
9915.99 363
9916.93 372
9917.87 382
9918.81 379
9919.75 369
9920.69 408
9921.63 381
9922.57 370
9923.51 406
9924.46 389
9925.40 469
9926.34 514
9927.28 641
9928.22 721
9929.16 725
9930.10 799
9931.04 764
9931.98 685
9932.92 644
9933.86 636
9934.80 554
9935.75 540
9936.69 453
9937.63 424
9938.57 400
9939.51 354
9940.45 338
9941.39 361
9942.34 335
9943.28 347
9944.22 333
9945.16 392
9946.10 378
9947.04 355
9947.98 322
9948.93 351
9949.87 330
9950.81 325
9951.75 340
9952.69 312
9953.64 359
9954.58 326
9955.52 361
9956.46 344
9957.40 378
9958.35 386
9959.29 334
9960.23 306
9961.17 319
9962.12 316
9963.06 377
9964.00 336
9964.94 310
9965.89 328
9966.83 347
9967.77 367
9968.71 338
9969.66 344
9970.60 344
9971.54 361
9972.48 309
9973.43 284
9974.37 297
9975.31 323
9976.26 311
9977.20 333
9978.14 297
9979.09 312
9980.03 345
9980.97 317
9981.92 300
9982.86 306
9983.80 362
9984.75 404
9985.69 339
9986.63 302
9987.58 312
9988.52 333
9989.46 336
9990.41 324
9991.35 322
9992.30 279
9993.24 275
9994.18 320
9995.13 312
9996.07 294
9997.01 299
9997.96 329
9998.90 293
9999.85 293
10000.79 305
10001.74 347
10002.68 328
10003.62 332
10004.57 350
10005.51 320
10006.46 359
10007.40 328
10008.35 363
10009.29 308
10010.24 320
10011.18 320
10012.13 306
10013.07 360
10014.01 303
10014.96 307
10015.90 343
10016.85 305
10017.79 311
10018.74 318
10019.68 352
10020.63 334
10021.58 318
10022.52 273
10023.47 289
10024.41 265
10025.36 291
10026.30 361
10027.25 327
10028.19 307
10029.14 262
10030.08 336
10031.03 299
10031.98 280
10032.92 277
10033.87 311
10034.81 290
10035.76 306
10036.70 293
10037.65 284
10038.60 340
10039.54 311
10040.49 296
10041.43 287
10042.38 297
10043.33 315
10044.27 301
10045.22 305
10046.17 293
10047.11 289
10048.06 309
10049.01 303
10049.95 286
10050.90 308
10051.84 282
10052.79 273
10053.74 285
10054.69 259
10055.63 258
10056.58 275
10057.53 261
10058.47 291
10059.42 292
10060.37 310
10061.31 287
10062.26 293
10063.21 273
10064.16 285
10065.10 258
10066.05 253
10067.00 295
10067.94 280
10068.89 287
10069.84 307
10070.79 283
10071.73 251
10072.68 254
10073.63 268
10074.58 282
10075.53 286
10076.47 298
10077.42 277
10078.37 255
10079.32 295
10080.26 322
10081.21 297
10082.16 327
10083.11 295
10084.06 302
10085.01 285
10085.95 264
10086.90 309
10087.85 259
10088.80 310
10089.75 291
10090.70 324
10091.64 270
10092.59 276
10093.54 268
10094.49 297
10095.44 258
10096.39 280
10097.34 275
10098.28 326
10099.23 303
10100.18 308
10101.13 295
10102.08 254
10103.03 273
10103.98 299
10104.93 295
10105.88 233
10106.83 251
10107.78 241
10108.72 248
10109.67 210
10110.62 282
10111.57 258
10112.52 252
10113.47 285
10114.42 259
10115.37 276
10116.32 246
10117.27 264
10118.22 242
10119.17 273
10120.12 289
10121.07 262
10122.02 264
10122.97 240
10123.92 235
10124.87 249
10125.82 266
10126.77 295
10127.72 295
10128.67 259
10129.62 282
10130.57 267
10131.52 266
10132.47 270
10133.42 283
10134.37 283
10135.32 314
10136.27 266
10137.22 243
10138.18 267
10139.13 254
10140.08 274
10141.03 259
10141.98 259
10142.93 243
10143.88 269
10144.83 244
10145.78 277
10146.73 285
10147.68 265
10148.64 218
10149.59 231
10150.54 251
10151.49 240
10152.44 255
10153.39 252
10154.34 272
10155.30 255
10156.25 258
10157.20 251
10158.15 278
10159.10 266
10160.05 209
10161.01 240
10161.96 222
10162.91 225
10163.86 249
10164.81 249
10165.76 270
10166.72 196
10167.67 260
10168.62 252
10169.57 302
10170.53 275
10171.48 271
10172.43 238
10173.38 251
10174.33 248
10175.29 295
10176.24 252
10177.19 258
10178.14 270
10179.10 262
10180.05 240
10181.00 222
10181.96 257
10182.91 251
10183.86 287
10184.81 229
10185.77 226
10186.72 238
10187.67 233
10188.63 265
10189.58 230
10190.53 266
10191.49 226
10192.44 224
10193.39 239
10194.35 278
10195.30 252
10196.25 256
10197.21 264
10198.16 255
10199.11 271
10200.07 310
10201.02 240
10201.97 254
10202.93 255
10203.88 282
10204.84 242
10205.79 264
10206.74 263
10207.70 240
10208.65 244
10209.60 261
10210.56 273
10211.51 254
10212.47 250
10213.42 271
10214.38 279
10215.33 262
10216.28 272
10217.24 287
10218.19 259
10219.15 225
10220.10 234
10221.06 229
10222.01 224
10222.97 223
10223.92 254
10224.88 258
10225.83 264
10226.79 256
10227.74 248
10228.70 230
10229.65 233
10230.61 280
10231.56 260
10232.52 237
10233.47 233
10234.43 234
10235.38 248
10236.34 266
10237.29 274
10238.25 246
10239.20 267
10240.16 293
10241.11 282
10242.07 276
10243.03 287
10243.98 267
10244.94 260
10245.89 267
10246.85 245
10247.80 242
10248.76 256
10249.72 268
10250.67 291
10251.63 268
10252.58 255
10253.54 264
10254.50 250
10255.45 225
10256.41 255
10257.36 229
10258.32 225
10259.28 248
10260.23 230
10261.19 268
10262.15 261
10263.10 222
10264.06 263
10265.02 250
10265.97 263
10266.93 255
10267.89 239
10268.84 261
10269.80 285
10270.76 278
10271.71 229
10272.67 236
10273.63 249
10274.59 235
10275.54 248
10276.50 242
10277.46 256
10278.41 246
10279.37 233
10280.33 229
10281.29 279
10282.24 278
10283.20 249
10284.16 232
10285.12 236
10286.07 212
10287.03 272
10287.99 289
10288.95 219
10289.91 233
10290.86 229
10291.82 277
10292.78 259
10293.74 231
10294.70 234
10295.65 254
10296.61 287
10297.57 271
10298.53 255
10299.49 236
10300.44 226
10301.40 239
10302.36 264
10303.32 275
10304.28 231
10305.24 201
10306.20 251
10307.15 242
10308.11 242
10309.07 257
10310.03 211
10310.99 243
10311.95 246
10312.91 209
10313.87 238
10314.82 215
10315.78 242
10316.74 274
10317.70 233
10318.66 242
10319.62 234
10320.58 285
10321.54 288
10322.50 236
10323.46 233
10324.42 236
10325.38 233
10326.34 237
10327.29 232
10328.25 246
10329.21 237
10330.17 249
10331.13 226
10332.09 234
10333.05 251
10334.01 241
10334.97 251
10335.93 214
10336.89 205
10337.85 200
10338.81 236
10339.77 236
10340.73 217
10341.69 231
10342.65 255
10343.61 250
10344.57 251
10345.54 262
10346.50 268
10347.46 237
10348.42 210
10349.38 211
10350.34 256
10351.30 233
10352.26 250
10353.22 242
10354.18 250
10355.14 250
10356.10 229
10357.06 254
10358.02 211
10358.99 219
10359.95 268
10360.91 250
10361.87 213
10362.83 220
10363.79 220
10364.75 267
10365.71 228
10366.68 215
10367.64 252
10368.60 256
10369.56 228
10370.52 247
10371.48 213
10372.44 232
10373.41 268
10374.37 254
10375.33 217
10376.29 257
10377.25 230
10378.22 214
10379.18 220
10380.14 220
10381.10 218
10382.06 202
10383.03 217
10383.99 262
10384.95 231
10385.91 240
10386.88 241
10387.84 235
10388.80 210
10389.76 237
10390.72 242
10391.69 236
10392.65 256
10393.61 222
10394.58 215
10395.54 237
10396.50 238
10397.46 226
10398.43 233
10399.39 219
10400.35 215
10401.32 221
10402.28 240
10403.24 212
10404.20 213
10405.17 238
10406.13 217
10407.09 230
10408.06 240
10409.02 232
10409.98 251
10410.95 256
10411.91 251
10412.88 287
10413.84 269
10414.80 228
10415.77 245
10416.73 256
10417.69 234
10418.66 254
10419.62 254
10420.59 310
10421.55 286
10422.51 283
10423.48 272
10424.44 264
10425.41 280
10426.37 258
10427.33 258
10428.30 245
10429.26 232
10430.23 245
10431.19 285
10432.16 232
10433.12 279
10434.08 286
10435.05 234
10436.01 181
10436.98 237
10437.94 248
10438.91 238
10439.87 220
10440.84 219
10441.80 263
10442.77 241
10443.73 264
10444.70 216
10445.66 213
10446.63 240
10447.59 244
10448.56 209
10449.52 206
10450.49 210
10451.45 261
10452.42 251
10453.38 216
10454.35 216
10455.32 228
10456.28 231
10457.25 252
10458.21 216
10459.18 183
10460.14 220
10461.11 218
10462.08 232
10463.04 236
10464.01 243
10464.97 236
10465.94 253
10466.90 223
10467.87 215
10468.84 208
10469.80 246
10470.77 220
10471.74 224
10472.70 241
10473.67 228
10474.63 217
10475.60 213
10476.57 233
10477.53 212
10478.50 226
10479.47 232
10480.43 250
10481.40 239
10482.37 256
10483.33 278
10484.30 257
10485.27 246
10486.24 229
10487.20 223
10488.17 244
10489.14 228
10490.10 226
10491.07 225
10492.04 227
10493.01 252
10493.97 235
10494.94 239
10495.91 241
10496.87 212
10497.84 213
10498.81 257
10499.78 255
10500.74 214
10501.71 246
10502.68 228
10503.65 284
10504.62 230
10505.58 218
10506.55 260
10507.52 247
10508.49 227
10509.46 241
10510.42 236
10511.39 229
10512.36 207
10513.33 220
10514.30 237
10515.26 254
10516.23 217
10517.20 212
10518.17 227
10519.14 218
10520.11 213
10521.08 233
10522.04 240
10523.01 222
10523.98 211
10524.95 192
10525.92 222
10526.89 228
10527.86 220
10528.83 204
10529.79 231
10530.76 275
10531.73 258
10532.70 230
10533.67 220
10534.64 235
10535.61 216
10536.58 255
10537.55 210
10538.52 244
10539.49 215
10540.46 234
10541.43 229
10542.39 240
10543.36 255
10544.33 238
10545.30 243
10546.27 228
10547.24 226
10548.21 197
10549.18 247
10550.15 218
10551.12 223
10552.09 207
10553.06 266
10554.03 232
10555.00 239
10555.97 194
10556.94 193
10557.91 229
10558.88 254
10559.85 263
10560.82 219
10561.80 212
10562.77 217
10563.74 227
10564.71 222
10565.68 202
10566.65 188
10567.62 210
10568.59 219
10569.56 232
10570.53 208
10571.50 234
10572.47 225
10573.44 251
10574.41 263
10575.39 229
10576.36 219
10577.33 201
10578.30 226
10579.27 216
10580.24 207
10581.21 233
10582.18 204
10583.16 254
10584.13 218
10585.10 221
10586.07 195
10587.04 210
10588.01 265
10588.99 212
10589.96 191
10590.93 208
10591.90 236
10592.87 240
10593.84 239
10594.82 216
10595.79 204
10596.76 243
10597.73 213
10598.70 230
10599.68 220
10600.65 225
10601.62 236
10602.59 256
10603.57 222
10604.54 244
10605.51 207
10606.48 242
10607.46 222
10608.43 240
10609.40 225
10610.37 256
10611.35 242
10612.32 225
10613.29 203
10614.27 224
10615.24 228
10616.21 203
10617.18 221
10618.16 216
10619.13 201
10620.10 195
10621.08 218
10622.05 222
10623.02 220
10624.00 251
10624.97 219
10625.94 234
10626.92 222
10627.89 209
10628.86 185
10629.84 205
10630.81 230
10631.78 249
10632.76 228
10633.73 227
10634.71 225
10635.68 203
10636.65 198
10637.63 207
10638.60 197
10639.58 205
10640.55 250
10641.52 194
10642.50 180
10643.47 222
10644.45 217
10645.42 237
10646.39 216
10647.37 197
10648.34 208
10649.32 186
10650.29 244
10651.27 211
10652.24 227
10653.22 206
10654.19 210
10655.17 207
10656.14 168
10657.12 223
10658.09 212
10659.07 258
10660.04 251
10661.01 238
10661.99 237
10662.97 214
10663.94 236
10664.92 236
10665.89 193
10666.87 210
10667.84 198
10668.82 245
10669.79 236
10670.77 234
10671.74 204
10672.72 238
10673.69 214
10674.67 222
10675.65 207
10676.62 216
10677.60 211
10678.57 192
10679.55 215
10680.52 212
10681.50 222
10682.48 219
10683.45 202
10684.43 242
10685.40 198
10686.38 189
10687.36 199
10688.33 213
10689.31 194
10690.29 199
10691.26 217
10692.24 230
10693.22 216
10694.19 194
10695.17 199
10696.14 227
10697.12 183
10698.10 185
10699.08 197
10700.05 203
10701.03 215
10702.01 187
10702.98 201
10703.96 197
10704.94 213
10705.91 232
10706.89 224
10707.87 204
10708.85 188
10709.82 192
10710.80 186
10711.78 231
10712.75 203
10713.73 230
10714.71 214
10715.69 221
10716.66 218
10717.64 224
10718.62 238
10719.60 211
10720.57 202
10721.55 227
10722.53 216
10723.51 209
10724.49 241
10725.46 200
10726.44 187
10727.42 216
10728.40 199
10729.38 209
10730.35 194
10731.33 187
10732.31 186
10733.29 181
10734.27 202
10735.25 196
10736.22 201
10737.20 186
10738.18 232
10739.16 213
10740.14 214
10741.12 181
10742.10 217
10743.08 218
10744.05 203
10745.03 219
10746.01 205
10746.99 185
10747.97 212
10748.95 207
10749.93 207
10750.91 229
10751.89 195
10752.87 219
10753.84 216
10754.82 186
10755.80 202
10756.78 196
10757.76 239
10758.74 223
10759.72 193
10760.70 211
10761.68 190
10762.66 193
10763.64 216
10764.62 230
10765.60 229
10766.58 202
10767.56 223
10768.54 207
10769.52 187
10770.50 197
10771.48 192
10772.46 214
10773.44 191
10774.42 229
10775.40 218
10776.38 212
10777.36 188
10778.34 194
10779.32 214
10780.30 239
10781.28 215
10782.26 177
10783.24 160
10784.22 210
10785.20 233
10786.19 253
10787.17 235
10788.15 229
10789.13 198
10790.11 175
10791.09 188
10792.07 201
10793.05 216
10794.03 240
10795.01 221
10796.00 187
10796.98 186
10797.96 215
10798.94 224
10799.92 206
10800.90 192
10801.88 232
10802.86 203
10803.85 198
10804.83 207
10805.81 195
10806.79 172
10807.77 218
10808.75 200
10809.74 221
10810.72 210
10811.70 217
10812.68 220
10813.66 186
10814.65 188
10815.63 208
10816.61 214
10817.59 213
10818.57 199
10819.56 214
10820.54 216
10821.52 222
10822.50 252
10823.49 211
10824.47 198
10825.45 220
10826.43 220
10827.42 226
10828.40 196
10829.38 225
10830.36 257
10831.35 226
10832.33 206
10833.31 218
10834.30 199
10835.28 220
10836.26 212
10837.25 229
10838.23 229
10839.21 204
10840.19 184
10841.18 250
10842.16 242
10843.14 196
10844.13 183
10845.11 217
10846.09 225
10847.08 220
10848.06 211
10849.05 198
10850.03 189
10851.01 213
10852.00 238
10852.98 213
10853.96 190
10854.95 197
10855.93 227
10856.92 219
10857.90 213
10858.88 204
10859.87 199
10860.85 233
10861.84 211
10862.82 196
10863.80 187
10864.79 186
10865.77 209
10866.76 187
10867.74 209
10868.73 182
10869.71 188
10870.70 190
10871.68 192
10872.67 218
10873.65 233
10874.63 200
10875.62 218
10876.60 218
10877.59 223
10878.57 220
10879.56 223
10880.54 193
10881.53 214
10882.51 207
10883.50 227
10884.48 212
10885.47 215
10886.46 187
10887.44 184
10888.43 221
10889.41 219
10890.40 227
10891.38 218
10892.37 211
10893.35 235
10894.34 244
10895.33 194
10896.31 201
10897.30 196
10898.28 182
10899.27 209
10900.25 215
10901.24 204
10902.23 197
10903.21 178
10904.20 177
10905.18 220
10906.17 223
10907.16 237
10908.14 190
10909.13 209
10910.12 201
10911.10 229
10912.09 235
10913.08 206
10914.06 201
10915.05 181
10916.04 203
10917.02 178
10918.01 212
10919.00 210
10919.98 238
10920.97 224
10921.96 203
10922.94 193
10923.93 197
10924.92 213
10925.90 237
10926.89 227
10927.88 200
10928.87 224
10929.85 205
10930.84 189
10931.83 193
10932.82 190
10933.80 254
10934.79 211
10935.78 216
10936.77 218
10937.75 209
10938.74 215
10939.73 187
10940.72 218
10941.70 217
10942.69 184
10943.68 211
10944.67 216
10945.66 202
10946.64 229
10947.63 191
10948.62 208
10949.61 179
10950.60 203
10951.58 191
10952.57 178
10953.56 219
10954.55 170
10955.54 192
10956.53 188
10957.52 205
10958.50 215
10959.49 187
10960.48 205
10961.47 208
10962.46 228
10963.45 220
10964.44 234
10965.42 201
10966.41 222
10967.40 229
10968.39 205
10969.38 204
10970.37 261
10971.36 212
10972.35 219
10973.34 191
10974.33 185
10975.32 191
10976.31 197
10977.29 221
10978.28 222
10979.27 186
10980.26 210
10981.25 207
10982.24 199
10983.23 203
10984.22 224
10985.21 232
10986.20 196
10987.19 209
10988.18 187
10989.17 226
10990.16 193
10991.15 214
10992.14 202
10993.13 224
10994.12 210
10995.11 186
10996.10 186
10997.09 181
10998.08 191
10999.07 199
11000.06 225
11001.05 217
11002.05 196
11003.04 219
11004.03 237
11005.02 235
11006.01 233
11007.00 274
11007.99 229
11008.98 186
11009.97 228
11010.96 197
11011.95 197
11012.94 179
11013.94 185
11014.93 217
11015.92 211
11016.91 202
11017.90 178
11018.89 181
11019.88 193
11020.87 217
11021.87 188
11022.86 189
11023.85 218
11024.84 221
11025.83 191
11026.82 222
11027.81 196
11028.81 185
11029.80 187
11030.79 192
11031.78 195
11032.77 175
11033.77 190
11034.76 200
11035.75 189
11036.74 163
11037.73 212
11038.73 193
11039.72 205
11040.71 206
11041.70 190
11042.70 177
11043.69 177
11044.68 214
11045.67 183
11046.67 195
11047.66 205
11048.65 179
11049.64 187
11050.64 219
11051.63 198
11052.62 194
11053.61 193
11054.61 219
11055.60 226
11056.59 189
11057.59 219
11058.58 225
11059.57 199
11060.57 213
11061.56 201
11062.55 165
11063.55 186
11064.54 218
11065.53 222
11066.53 191
11067.52 192
11068.51 226
11069.51 205
11070.50 191
11071.49 185
11072.49 220
11073.48 188
11074.48 219
11075.47 183
11076.46 192
11077.46 189
11078.45 201
11079.45 182
11080.44 222
11081.43 177
11082.43 196
11083.42 198
11084.42 211
11085.41 194
11086.40 182
11087.40 204
11088.39 198
11089.39 225
11090.38 211
11091.38 177
11092.37 191
11093.37 233
11094.36 208
11095.36 175
11096.35 198
11097.35 189
11098.34 212
11099.34 190
11100.33 197
11101.33 204
11102.32 210
11103.32 226
11104.31 181
11105.31 202
11106.30 243
11107.30 232
11108.29 205
11109.29 166
11110.28 186
11111.28 211
11112.27 228
11113.27 190
11114.26 182
11115.26 201
11116.26 250
11117.25 224
11118.25 185
11119.24 183
11120.24 198
11121.24 192
11122.23 219
11123.23 181
11124.22 216
11125.22 240
11126.22 211
11127.21 228
11128.21 186
11129.20 211
11130.20 199
11131.20 186
11132.19 215
11133.19 204
11134.19 184
11135.18 192
11136.18 186
11137.18 173
11138.17 227
11139.17 208
11140.17 208
11141.16 203
11142.16 222
11143.16 197
11144.15 218
11145.15 209
11146.15 195
11147.14 193
11148.14 164
11149.14 177
11150.14 159
11151.13 205
11152.13 210
11153.13 225
11154.13 173
11155.12 182
11156.12 237
11157.12 222
11158.12 217
11159.11 197
11160.11 204
11161.11 200
11162.11 194
11163.10 181
11164.10 188
11165.10 208
11166.10 198
11167.10 223
11168.09 196
11169.09 192
11170.09 199
11171.09 169
11172.09 209
11173.08 197
11174.08 218
11175.08 229
11176.08 204
11177.08 198
11178.08 195
11179.08 207
11180.07 226
11181.07 198
11182.07 162
11183.07 195
11184.07 207
11185.07 228
11186.07 173
11187.06 169
11188.06 176
11189.06 187
11190.06 183
11191.06 191
11192.06 190
11193.06 218
11194.06 187
11195.06 220
11196.06 191
11197.06 190
11198.06 214
11199.05 202
11200.05 227
11201.05 165
11202.05 205
11203.05 202
11204.05 203
11205.05 200
11206.05 178
11207.05 200
11208.05 195
11209.05 194
11210.05 232
11211.05 180
11212.05 189
11213.05 200
11214.05 184
11215.05 198
11216.05 192
11217.05 218
11218.05 207
11219.05 192
11220.05 185
11221.05 189
11222.05 196
11223.05 226
11224.05 195
11225.06 176
11226.06 187
11227.06 200
11228.06 214
11229.06 210
11230.06 199
11231.06 195
11232.06 184
11233.06 212
11234.06 205
11235.06 190
11236.06 168
11237.07 208
11238.07 190
11239.07 149
11240.07 203
11241.07 199
11242.07 196
11243.07 212
11244.07 218
11245.08 206
11246.08 191
11247.08 183
11248.08 199
11249.08 211
11250.08 193
11251.09 173
11252.09 200
11253.09 200
11254.09 205
11255.09 214
11256.10 184
11257.10 195
11258.10 207
11259.10 187
11260.10 222
11261.11 194
11262.11 204
11263.11 198
11264.11 203
11265.11 199
11266.12 205
11267.12 200
11268.12 189
11269.12 216
11270.13 226
11271.13 204
11272.13 209
11273.14 175
11274.14 183
11275.14 201
11276.14 163
11277.15 179
11278.15 206
11279.15 214
11280.16 192
11281.16 197
11282.16 188
11283.17 217
11284.17 203
11285.17 203
11286.17 201
11287.18 181
11288.18 215
11289.18 209
11290.19 181
11291.19 176
11292.20 197
11293.20 219
11294.20 233
11295.21 178
11296.21 204
11297.21 189
11298.22 204
11299.22 183
11300.23 174
11301.23 188
11302.23 182
11303.24 216
11304.24 191
11305.25 196
11306.25 185
11307.25 194
11308.26 203
11309.26 182
11310.27 183
11311.27 196
11312.28 199
11313.28 223
11314.29 169
11315.29 208
11316.29 206
11317.30 205
11318.30 203
11319.31 168
11320.31 199
11321.32 210
11322.32 230
11323.33 205
11324.33 194
11325.34 180
11326.34 219
11327.35 203
11328.35 186
11329.36 170
11330.36 190
11331.37 181
11332.38 185
11333.38 197
11334.39 223
11335.39 211
11336.40 214
11337.40 192
11338.41 203
11339.41 215
11340.42 225
11341.43 197
11342.43 167
11343.44 176
11344.44 177
11345.45 194
11346.46 169
11347.46 160
11348.47 190
11349.47 200
11350.48 206
11351.49 197
11352.49 197
11353.50 217
11354.50 184
11355.51 220
11356.52 208
11357.52 174
11358.53 203
11359.54 210
11360.54 206
11361.55 201
11362.56 184
11363.56 196
11364.57 182
11365.58 185
11366.58 200
11367.59 203
11368.60 199
11369.61 181
11370.61 168
11371.62 168
11372.63 161
11373.63 173
11374.64 185
11375.65 195
11376.66 196
11377.66 196
11378.67 189
11379.68 191
11380.69 189
11381.69 177
11382.70 181
11383.71 214
11384.72 195
11385.72 183
11386.73 182
11387.74 182
11388.75 212
11389.76 165
11390.76 167
11391.77 187
11392.78 198
11393.79 203
11394.80 179
11395.80 202
11396.81 190
11397.82 187
11398.83 199
11399.84 179
11400.85 191
11401.85 189
11402.86 178
11403.87 174
11404.88 176
11405.89 190
11406.90 212
11407.91 189
11408.91 206
11409.92 209
11410.93 189
11411.94 167
11412.95 170
11413.96 187
11414.97 167
11415.98 161
11416.99 179
11418.00 163
11419.00 180
11420.01 172
11421.02 194
11422.03 203
11423.04 203
11424.05 191
11425.06 204
11426.07 189
11427.08 191
11428.09 204
11429.10 216
11430.11 222
11431.12 187
11432.13 228
11433.14 194
11434.15 183
11435.16 169
11436.17 202
11437.18 174
11438.19 169
11439.20 201
11440.21 216
11441.22 177
11442.23 194
11443.24 207
11444.25 202
11445.26 179
11446.27 199
11447.28 226
11448.29 197
11449.30 155
11450.31 197
11451.32 196
11452.33 165
11453.34 200
11454.36 189
11455.37 227
11456.38 188
11457.39 160
11458.40 185
11459.41 215
11460.42 185
11461.43 179
11462.44 176
11463.45 184
11464.47 206
11465.48 200
11466.49 166
11467.50 188
11468.51 172
11469.52 163
11470.53 190
11471.55 209
11472.56 197
11473.57 180
11474.58 216
11475.59 191
11476.60 184
11477.62 195
11478.63 215
11479.64 204
11480.65 199
11481.66 193
11482.68 213
11483.69 222
11484.70 214
11485.71 198
11486.72 179
11487.74 174
11488.75 193
11489.76 202
11490.77 218
11491.79 204
11492.80 215
11493.81 224
11494.82 201
11495.84 178
11496.85 185
11497.86 176
11498.87 179
11499.89 195
11500.90 210
11501.91 190
11502.93 203
11503.94 196
11504.95 208
11505.96 235
11506.98 192
11507.99 173
11509.00 203
11510.02 240
11511.03 195
11512.04 203
11513.06 220
11514.07 199
11515.08 174
11516.10 173
11517.11 210
11518.13 187
11519.14 212
11520.15 212
11521.17 200
11522.18 194
11523.19 211
11524.21 187
11525.22 193
11526.24 201
11527.25 209
11528.26 196
11529.28 216
11530.29 201
11531.31 219
11532.32 226
11533.33 225
11534.35 203
11535.36 212
11536.38 216
11537.39 208
11538.41 199
11539.42 205
11540.44 197
11541.45 191
11542.47 197
11543.48 180
11544.49 159
11545.51 184
11546.52 207
11547.54 200
11548.55 228
11549.57 216
11550.58 179
11551.60 188
11552.61 216
11553.63 200
11554.64 191
11555.66 175
11556.68 226
11557.69 209
11558.71 183
11559.72 174
11560.74 238
11561.75 244
11562.77 213
11563.78 217
11564.80 197
11565.82 203
11566.83 216
11567.85 193
11568.86 216
11569.88 185
11570.89 194
11571.91 210
11572.93 237
11573.94 227
11574.96 203
11575.97 227
11576.99 198
11578.01 214
11579.02 220
11580.04 185
11581.06 203
11582.07 202
11583.09 181
11584.11 181
11585.12 191
11586.14 213
11587.16 242
11588.17 249
11589.19 286
11590.21 250
11591.22 234
11592.24 248
11593.26 216
11594.27 246
11595.29 238
11596.31 238
11597.32 273
11598.34 237
11599.36 276
11600.38 259
11601.39 280
11602.41 257
11603.43 283
11604.45 312
11605.46 303
11606.48 305
11607.50 288
11608.52 310
11609.53 264
11610.55 264
11611.57 278
11612.59 262
11613.60 245
11614.62 269
11615.64 247
11616.66 247
11617.68 223
11618.69 215
11619.71 226
11620.73 200
11621.75 238
11622.77 243
11623.78 227
11624.80 265
11625.82 245
11626.84 273
11627.86 265
11628.88 264
11629.90 264
11630.91 290
11631.93 287
11632.95 238
11633.97 289
11634.99 304
11636.01 307
11637.03 264
11638.05 294
11639.06 293
11640.08 274
11641.10 246
11642.12 249
11643.14 271
11644.16 245
11645.18 249
11646.20 231
11647.22 243
11648.24 187
11649.26 210
11650.28 230
11651.30 227
11652.31 201
11653.33 238
11654.35 254
11655.37 216
11656.39 208
11657.41 217
11658.43 229
11659.45 237
11660.47 227
11661.49 202
11662.51 204
11663.53 238
11664.55 228
11665.57 240
11666.59 199
11667.61 207
11668.63 236
11669.65 202
11670.67 231
11671.69 220
11672.71 203
11673.73 247
11674.76 213
11675.78 221
11676.80 183
11677.82 216
11678.84 217
11679.86 219
11680.88 203
11681.90 207
11682.92 222
11683.94 222
11684.96 199
11685.98 203
11687.00 220
11688.03 183
11689.05 202
11690.07 215
11691.09 244
11692.11 179
11693.13 187
11694.15 211
11695.17 203
11696.20 213
11697.22 237
11698.24 226
11699.26 201
11700.28 221
11701.30 204
11702.33 199
11703.35 234
11704.37 234
11705.39 220
11706.41 216
11707.44 204
11708.46 190
11709.48 185
11710.50 175
11711.52 176
11712.55 204
11713.57 225
11714.59 240
11715.61 207
11716.63 188
11717.66 229
11718.68 229
11719.70 203
11720.72 209
11721.75 192
11722.77 205
11723.79 204
11724.82 226
11725.84 219
11726.86 209
11727.88 193
11728.91 190
11729.93 188
11730.95 228
11731.98 206
11733.00 185
11734.02 193
11735.04 196
11736.07 205
11737.09 210
11738.11 198
11739.14 227
11740.16 228
11741.18 204
11742.21 205
11743.23 177
11744.25 198
11745.28 206
11746.30 200
11747.33 209
11748.35 207
11749.37 198
11750.40 207
11751.42 209
11752.44 203
11753.47 189
11754.49 209
11755.52 217
11756.54 216
11757.57 197
11758.59 185
11759.61 203
11760.64 221
11761.66 185
11762.69 159
11763.71 189
11764.74 210
11765.76 182
11766.78 182
11767.81 215
11768.83 195
11769.86 192
11770.88 217
11771.91 212
11772.93 185
11773.96 211
11774.98 194
11776.01 179
11777.03 153
11778.06 215
11779.08 187
11780.11 182
11781.13 192
11782.16 207
11783.18 244
11784.21 201
11785.23 203
11786.26 188
11787.28 226
11788.31 208
11789.34 179
11790.36 183
11791.39 186
11792.41 179
11793.44 199
11794.46 214
11795.49 213
11796.52 187
11797.54 181
11798.57 254
11799.59 192
11800.62 194
11801.65 178
11802.67 196
11803.70 188
11804.72 200
11805.75 185
11806.78 198
11807.80 220
11808.83 215
11809.86 161
11810.88 152
11811.91 214
11812.93 199
11813.96 167
11814.99 167
11816.01 178
11817.04 205
11818.07 178
11819.10 180
11820.12 178
11821.15 208
11822.18 182
11823.20 168
11824.23 203
11825.26 191
11826.28 197
11827.31 174
11828.34 227
11829.37 208
11830.39 209
11831.42 171
11832.45 208
11833.48 211
11834.50 218
11835.53 199
11836.56 179
11837.59 198
11838.61 157
11839.64 171
11840.67 185
11841.70 193
11842.72 203
11843.75 199
11844.78 196
11845.81 187
11846.84 160
11847.86 178
11848.89 171
11849.92 152
11850.95 181
11851.98 181
11853.01 172
11854.03 164
11855.06 224
11856.09 189
11857.12 201
11858.15 185
11859.18 211
11860.20 227
11861.23 179
11862.26 200
11863.29 174
11864.32 176
11865.35 166
11866.38 187
11867.41 196
11868.44 151
11869.46 169
11870.49 190
11871.52 164
11872.55 164
11873.58 187
11874.61 188
11875.64 197
11876.67 177
11877.70 147
11878.73 173
11879.76 166
11880.79 160
11881.82 191
11882.85 160
11883.88 209
11884.91 189
11885.93 206
11886.96 168
11887.99 173
11889.02 170
11890.05 195
11891.08 176
11892.11 184
11893.14 169
11894.17 159
11895.20 165
11896.23 189
11897.26 192
11898.30 197
11899.33 179
11900.36 173
11901.39 190
11902.42 150
11903.45 153
11904.48 164
11905.51 182
11906.54 167
11907.57 159
11908.60 182
11909.63 197
11910.66 195
11911.69 183
11912.72 183
11913.75 187
11914.79 183
11915.82 184
11916.85 171
11917.88 192
11918.91 176
11919.94 190
11920.97 179
11922.00 171
11923.04 200
11924.07 193
11925.10 160
11926.13 185
11927.16 210
11928.19 173
11929.22 170
11930.26 191
11931.29 183
11932.32 189
11933.35 181
11934.38 147
11935.41 187
11936.45 204
11937.48 179
11938.51 173
11939.54 178
11940.58 154
11941.61 164
11942.64 209
11943.67 206
11944.70 151
11945.74 162
11946.77 185
11947.80 196
11948.83 177
11949.87 180
11950.90 195
11951.93 228
11952.96 194
11954.00 209
11955.03 172
11956.06 185
11957.09 167
11958.13 149
11959.16 151
11960.19 164
11961.23 199
11962.26 205
11963.29 175
11964.33 191
11965.36 164
11966.39 173
11967.43 203
11968.46 170
11969.49 177
11970.53 204
11971.56 211
11972.59 177
11973.63 191
11974.66 183
11975.69 162
11976.73 175
11977.76 171
11978.79 189
11979.83 190
11980.86 191
11981.90 172
11982.93 193
11983.96 179
11985.00 203
11986.03 180
11987.07 192
11988.10 204
11989.13 181
11990.17 175
11991.20 183
11992.24 179
11993.27 151
11994.31 179
11995.34 192
11996.38 185
11997.41 201
11998.44 194
11999.48 184
12000.51 182
12001.55 172
12002.58 170
12003.62 156
12004.65 161
12005.69 187
12006.72 160
12007.76 157
12008.79 194
12009.83 213
12010.86 195
12011.90 172
12012.93 204
12013.97 175
12015.00 163
12016.04 205
12017.08 175
12018.11 156
12019.15 161
12020.18 190
12021.22 153
12022.25 185
12023.29 154
12024.32 167
12025.36 179
12026.40 182
12027.43 166
12028.47 178
12029.50 185
12030.54 165
12031.58 127
12032.61 147
12033.65 149
12034.68 164
12035.72 154
12036.76 164
12037.79 178
12038.83 158
12039.87 194
12040.90 185
12041.94 160
12042.98 143
12044.01 160
12045.05 177
12046.09 167
12047.12 145
12048.16 176
12049.20 194
12050.23 164
12051.27 164
12052.31 152
12053.34 165
12054.38 179
12055.42 166
12056.45 151
12057.49 157
12058.53 177
12059.57 161
12060.60 167
12061.64 158
12062.68 131
12063.72 174
12064.75 172
12065.79 178
12066.83 176
12067.87 150
12068.90 155
12069.94 171
12070.98 155
12072.02 161
12073.06 143
12074.09 157
12075.13 172
12076.17 148
12077.21 161
12078.24 160
12079.28 154
12080.32 157
12081.36 153
12082.40 155
12083.44 170
12084.47 164
12085.51 175
12086.55 184
12087.59 183
12088.63 178
12089.67 180
12090.71 164
12091.74 165
12092.78 154
12093.82 207
12094.86 164
12095.90 157
12096.94 171
12097.98 149
12099.02 141
12100.05 172
12101.09 161
12102.13 152
12103.17 162
12104.21 159
12105.25 162
12106.29 183
12107.33 164
12108.37 174
12109.41 192
12110.45 148
12111.49 153
12112.53 175
12113.57 175
12114.61 153
12115.65 152
12116.69 141
12117.72 188
12118.76 199
12119.80 168
12120.84 145
12121.88 176
12122.92 181
12123.96 155
12125.00 169
12126.04 177
12127.08 173
12128.12 170
12129.17 192
12130.21 173
12131.25 149
12132.29 147
12133.33 157
12134.37 195
12135.41 177
12136.45 175
12137.49 161
12138.53 144
12139.57 166
12140.61 166
12141.65 170
12142.69 186
12143.73 160
12144.77 146
12145.82 159
12146.86 179
12147.90 164
12148.94 164
12149.98 181
12151.02 180
12152.06 186
12153.10 154
12154.15 159
12155.19 194
12156.23 167
12157.27 191
12158.31 172
12159.35 147
12160.39 154
12161.44 159
12162.48 142
12163.52 146
12164.56 152
12165.60 167
12166.64 159
12167.69 142
12168.73 164
12169.77 178
12170.81 162
12171.85 152
12172.90 162
12173.94 137
12174.98 199
12176.02 167
12177.07 151
12178.11 147
12179.15 170
12180.19 160
12181.24 178
12182.28 171
12183.32 162
12184.36 161
12185.41 197
12186.45 178
12187.49 168
12188.53 149
12189.58 139
12190.62 146
12191.66 150
12192.71 143
12193.75 166
12194.79 145
12195.84 136
12196.88 148
12197.92 131
12198.97 166
12200.01 163
12201.05 137
12202.10 120
12203.14 157
12204.18 161
12205.23 140
12206.27 143
12207.31 131
12208.36 151
12209.40 145
12210.44 144
12211.49 139
12212.53 151
12213.58 143
12214.62 164
12215.66 161
12216.71 164
12217.75 159
12218.80 169
12219.84 180
12220.88 136
12221.93 155
12222.97 151
12224.02 173
12225.06 155
12226.11 140
12227.15 160
12228.19 151
12229.24 167
12230.28 149
12231.33 144
12232.37 136
12233.42 150
12234.46 166
12235.51 152
12236.55 149
12237.60 167
12238.64 166
12239.69 158
12240.73 143
12241.78 170
12242.82 158
12243.87 162
12244.91 154
12245.96 162
12247.00 152
12248.05 158
12249.09 156
12250.14 141
12251.19 157
12252.23 181
12253.28 162
12254.32 148
12255.37 136
12256.41 172
12257.46 131
12258.51 147
12259.55 164
12260.60 148
12261.64 163
12262.69 156
12263.74 182
12264.78 180
12265.83 144
12266.87 133
12267.92 155
12268.97 161
12270.01 142
12271.06 151
12272.11 172
12273.15 163
12274.20 167
12275.24 129
12276.29 121
12277.34 174
12278.38 166
12279.43 176
12280.48 149
12281.52 147
12282.57 158
12283.62 164
12284.67 175
12285.71 165
12286.76 134
12287.81 173
12288.85 128
12289.90 133
12290.95 150
12292.00 148
12293.04 134
12294.09 161
12295.14 178
12296.18 139
12297.23 179
12298.28 160
12299.33 139
12300.38 130
12301.42 151
12302.47 162
12303.52 156
12304.57 166
12305.61 169
12306.66 163
12307.71 166
12308.76 134
12309.81 158
12310.85 140
12311.90 149
12312.95 153
12314.00 143
12315.05 159
12316.09 130
12317.14 156
12318.19 164
12319.24 149
12320.29 146
12321.34 142
12322.39 188
12323.43 160
12324.48 166
12325.53 163
12326.58 171
12327.63 168
12328.68 148
12329.73 144
12330.78 143
12331.82 157
12332.87 171
12333.92 138
12334.97 173
12336.02 134
12337.07 149
12338.12 151
12339.17 125
12340.22 141
12341.27 154
12342.32 151
12343.37 146
12344.42 152
12345.46 154
12346.51 152
12347.56 144
12348.61 146
12349.66 161
12350.71 171
12351.76 157
12352.81 142
12353.86 136
12354.91 145
12355.96 175
12357.01 136
12358.06 146
12359.11 149
12360.16 158
12361.21 163
12362.26 153
12363.31 155
12364.36 149
12365.41 155
12366.47 163
12367.52 123
12368.57 111
12369.62 164
12370.67 169
12371.72 155
12372.77 150
12373.82 142
12374.87 173
12375.92 178
12376.97 158
12378.02 151
12379.07 151
12380.12 155
12381.18 166
12382.23 148
12383.28 134
12384.33 164
12385.38 158
12386.43 135
12387.48 152
12388.53 142
12389.59 158
12390.64 145
12391.69 142
12392.74 159
12393.79 145
12394.84 134
12395.90 145
12396.95 148
12398.00 136
12399.05 175
12400.10 150
12401.15 144
12402.21 143
12403.26 135
12404.31 151
12405.36 129
12406.41 138
12407.47 142
12408.52 160
12409.57 149
12410.62 151
12411.68 153
12412.73 140
12413.78 160
12414.83 161
12415.89 162
12416.94 143
12417.99 131
12419.04 156
12420.10 163
12421.15 158
12422.20 160
12423.26 147
12424.31 141
12425.36 116
12426.41 150
12427.47 163
12428.52 140
12429.57 160
12430.63 148
12431.68 139
12432.73 155
12433.79 143
12434.84 154
12435.89 164
12436.95 169
12438.00 152
12439.05 155
12440.11 155
12441.16 151
12442.21 134
12443.27 143
12444.32 145
12445.38 156
12446.43 127
12447.48 132
12448.54 154
12449.59 151
12450.65 147
12451.70 131
12452.75 134
12453.81 169
12454.86 168
12455.92 174
12456.97 123
12458.02 121
12459.08 177
12460.13 159
12461.19 158
12462.24 150
12463.30 137
12464.35 141
12465.41 135
12466.46 146
12467.52 129
12468.57 165
12469.63 154
12470.68 139
12471.74 141
12472.79 147
12473.85 150
12474.90 166
12475.96 141
12477.01 159
12478.07 147
12479.12 164
12480.18 157
12481.23 145
12482.29 156
12483.34 150
12484.40 151
12485.45 157
12486.51 168
12487.56 152
12488.62 152
12489.68 161
12490.73 163
12491.79 135
12492.84 137
12493.90 149
12494.95 131
12496.01 145
12497.07 143
12498.12 195
12499.18 160
12500.23 139
12501.29 150
12502.35 161
12503.40 171
12504.46 155
12505.52 114
12506.57 125
12507.63 160
12508.69 169
12509.74 140
12510.80 142
12511.86 139
12512.91 149
12513.97 129
12515.03 133
12516.08 128
12517.14 147
12518.20 145
12519.25 129
12520.31 113
12521.37 139
12522.42 140
12523.48 136
12524.54 137
12525.60 118
12526.65 135
12527.71 151
12528.77 147
12529.82 152
12530.88 131
12531.94 139
12533.00 167
12534.05 147
12535.11 126
12536.17 124
12537.23 133
12538.29 136
12539.34 120
12540.40 106
12541.46 129
12542.52 172
12543.57 163
12544.63 134
12545.69 144
12546.75 121
12547.81 145
12548.87 152
12549.92 147
12550.98 146
12552.04 122
12553.10 127
12554.16 129
12555.22 144
12556.27 139
12557.33 152
12558.39 138
12559.45 164
12560.51 125
12561.57 153
12562.63 104
12563.68 122
12564.74 134
12565.80 146
12566.86 137
12567.92 125
12568.98 141
12570.04 141
12571.10 143
12572.16 135
12573.22 145
12574.28 147
12575.33 152
12576.39 148
12577.45 149
12578.51 142
12579.57 139
12580.63 120
12581.69 128
12582.75 162
12583.81 124
12584.87 138
12585.93 149
12586.99 158
12588.05 121
12589.11 141
12590.17 139
12591.23 133
12592.29 119
12593.35 131
12594.41 128
12595.47 129
12596.53 148
12597.59 124
12598.65 125
12599.71 140
12600.77 141
12601.83 135
12602.89 125
12603.95 114
12605.01 151
12606.07 122
12607.13 151
12608.20 148
12609.26 143
12610.32 131
12611.38 135
12612.44 125
12613.50 122
12614.56 168
12615.62 127
12616.68 169
12617.74 159
12618.81 128
12619.87 141
12620.93 120
12621.99 122
12623.05 153
12624.11 108
12625.17 133
12626.23 145
12627.30 120
12628.36 125
12629.42 147
12630.48 142
12631.54 145
12632.60 141
12633.67 131
12634.73 152
12635.79 127
12636.85 144
12637.91 114
12638.98 146
12640.04 132
12641.10 138
12642.16 134
12643.22 118
12644.29 117
12645.35 131
12646.41 138
12647.47 140
12648.54 141
12649.60 141
12650.66 148
12651.72 170
12652.79 156
12653.85 138
12654.91 158
12655.97 131
12657.04 134
12658.10 131
12659.16 109
12660.22 148
12661.29 159
12662.35 141
12663.41 131
12664.48 172
12665.54 140
12666.60 137
12667.67 160
12668.73 160
12669.79 131
12670.86 150
12671.92 145
12672.98 142
12674.05 116
12675.11 131
12676.17 129
12677.24 132
12678.30 114
12679.36 121
12680.43 128
12681.49 139
12682.56 134
12683.62 121
12684.68 127
12685.75 133
12686.81 151
12687.88 110
12688.94 138
12690.00 141
12691.07 133
12692.13 169
12693.20 131
12694.26 129
12695.33 115
12696.39 143
12697.45 130
12698.52 116
12699.58 123
12700.65 134
12701.71 121
12702.78 127
12703.84 140
12704.91 165
12705.97 162
12707.04 152
12708.10 126
12709.17 128
12710.23 114
12711.30 122
12712.36 127
12713.43 128
12714.49 144
12715.56 138
12716.62 125
12717.69 142
12718.75 137
12719.82 122
12720.88 115
12721.95 121
12723.02 134
12724.08 125
12725.15 125
12726.21 142
12727.28 140
12728.34 128
12729.41 117
12730.48 129
12731.54 133
12732.61 129
12733.67 125
12734.74 157
12735.81 137
12736.87 141
12737.94 136
12739.00 153
12740.07 135
12741.14 134
12742.20 111
12743.27 138
12744.34 131
12745.40 141
12746.47 147
12747.54 123
12748.60 123
12749.67 138
12750.74 151
12751.80 149
12752.87 139
12753.94 124
12755.00 153
12756.07 145
12757.14 153
12758.20 116
12759.27 138
12760.34 156
12761.40 139
12762.47 127
12763.54 139
12764.61 139
12765.67 157
12766.74 145
12767.81 121
12768.88 118
12769.94 137
12771.01 128
12772.08 130
12773.15 126
12774.21 110
12775.28 129
12776.35 132
12777.42 126
12778.49 100
12779.55 130
12780.62 124
12781.69 141
12782.76 137
12783.83 106
12784.89 134
12785.96 148
12787.03 165
12788.10 137
12789.17 144
12790.23 129
12791.30 146
12792.37 137
12793.44 115
12794.51 145
12795.58 138
12796.65 121
12797.71 99
12798.78 126
12799.85 147
12800.92 148
12801.99 133
12803.06 134
12804.13 105
12805.20 122
12806.27 108
12807.33 133
12808.40 124
12809.47 139
12810.54 123
12811.61 139
12812.68 139
12813.75 129
12814.82 122
12815.89 102
12816.96 130
12818.03 113
12819.10 118
12820.17 103
12821.24 175
12822.31 123
12823.38 132
12824.45 118
12825.52 135
12826.59 136
12827.66 127
12828.73 123
12829.80 145
12830.87 134
12831.94 144
12833.01 143
12834.08 143
12835.15 132
12836.22 147
12837.29 121
12838.36 127
12839.43 121
12840.50 105
12841.57 152
12842.64 126
12843.71 124
12844.78 121
12845.85 117
12846.92 149
12847.99 112
12849.06 109
12850.13 99
12851.21 117
12852.28 144
12853.35 126
12854.42 123
12855.49 143
12856.56 149
12857.63 166
12858.70 145
12859.77 133
12860.85 133
12861.92 142
12862.99 115
12864.06 119
12865.13 119
12866.20 167
12867.27 138
12868.35 140
12869.42 126
12870.49 141
12871.56 130
12872.63 142
12873.71 145
12874.78 112
12875.85 134
12876.92 132
12877.99 134
12879.07 136
12880.14 127
12881.21 148
12882.28 109
12883.35 118
12884.43 107
12885.50 125
12886.57 130
12887.64 126
12888.72 113
12889.79 142
12890.86 142
12891.93 135
12893.01 117
12894.08 115
12895.15 110
12896.22 127
12897.30 130
12898.37 123
12899.44 133
12900.52 127
12901.59 136
12902.66 126
12903.74 105
12904.81 127
12905.88 126
12906.96 134
12908.03 139
12909.10 111
12910.18 126
12911.25 112
12912.32 139
12913.40 105
12914.47 133
12915.54 136
12916.62 134
12917.69 120
12918.76 118
12919.84 131
12920.91 117
12921.99 132
12923.06 121
12924.13 117
12925.21 120
12926.28 132
12927.36 112
12928.43 117
12929.50 133
12930.58 142
12931.65 146
12932.73 126
12933.80 133
12934.88 116
12935.95 125
12937.02 126
12938.10 162
12939.17 128
12940.25 154
12941.32 155
12942.40 133
12943.47 112
12944.55 112
12945.62 102
12946.70 126
12947.77 126
12948.85 125
12949.92 125
12951.00 134
12952.07 144
12953.15 128
12954.22 142
12955.30 154
12956.37 144
12957.45 138
12958.52 121
12959.60 147
12960.68 140
12961.75 126
12962.83 145
12963.90 135
12964.98 112
12966.05 109
12967.13 133
12968.20 143
12969.28 131
12970.36 119
12971.43 125
12972.51 144
12973.58 121
12974.66 92
12975.74 110
12976.81 130
12977.89 146
12978.97 128
12980.04 141
12981.12 131
12982.19 113
12983.27 127
12984.35 129
12985.42 129
12986.50 133
12987.58 101
12988.65 130
12989.73 108
12990.81 124
12991.88 126
12992.96 150
12994.04 122
12995.11 137
12996.19 139
12997.27 106
12998.35 119
12999.42 146
13000.50 140
13001.58 135
13002.65 118
13003.73 128
13004.81 149
13005.89 107
13006.96 119
13008.04 126
13009.12 159
13010.20 120
13011.27 126
13012.35 128
13013.43 114
13014.51 108
13015.58 118
13016.66 128
13017.74 96
13018.82 125
13019.90 124
13020.97 142
13022.05 116
13023.13 116
13024.21 117
13025.29 139
13026.37 111
13027.44 129
13028.52 144
13029.60 147
13030.68 123
13031.76 134
13032.84 129
13033.91 125
13034.99 151
13036.07 151
13037.15 135
13038.23 126
13039.31 139
13040.39 145
13041.46 151
13042.54 112
13043.62 141
13044.70 132
13045.78 143
13046.86 123
13047.94 126
13049.02 111
13050.10 117
13051.18 146
13052.26 117
13053.34 139
13054.41 127
13055.49 127
13056.57 122
13057.65 146
13058.73 109
13059.81 146
13060.89 149
13061.97 129
13063.05 133
13064.13 131
13065.21 144
13066.29 112
13067.37 124
13068.45 146
13069.53 139
13070.61 116
13071.69 138
13072.77 133
13073.85 121
13074.93 137
13076.01 142
13077.09 109
13078.17 122
13079.25 105
13080.33 126
13081.41 136
13082.49 123
13083.58 123
13084.66 131
13085.74 140
13086.82 103
13087.90 111
13088.98 126
13090.06 152
13091.14 121
13092.22 138
13093.30 110
13094.38 116
13095.46 125
13096.55 139
13097.63 119
13098.71 109
13099.79 131
13100.87 115
13101.95 132
13103.03 121
13104.12 109
13105.20 133
13106.28 141
13107.36 100
13108.44 121
13109.52 117
13110.60 133
13111.69 110
13112.77 141
13113.85 120
13114.93 109
13116.01 132
13117.10 147
13118.18 121
13119.26 99
13120.34 111
13121.42 122
13122.51 105
13123.59 107
13124.67 119
13125.75 128
13126.84 141
13127.92 119
13129.00 115
13130.08 137
13131.17 125
13132.25 141
13133.33 126
13134.41 118
13135.50 133
13136.58 121
13137.66 112
13138.75 105
13139.83 100
13140.91 127
13141.99 140
13143.08 123
13144.16 109
13145.24 106
13146.33 126
13147.41 126
13148.49 126
13149.58 106
13150.66 138
13151.74 130
13152.83 124
13153.91 135
13154.99 111
13156.08 133
13157.16 126
13158.25 117
13159.33 94
13160.41 98
13161.50 125
13162.58 107
13163.66 131
13164.75 113
13165.83 140
13166.92 132
13168.00 117
13169.08 112
13170.17 107
13171.25 137
13172.34 121
13173.42 110
13174.51 114
13175.59 111
13176.67 102
13177.76 139
13178.84 122
13179.93 102
13181.01 107
13182.10 132
13183.18 143
13184.27 93
13185.35 126
13186.44 136
13187.52 121
13188.61 148
13189.69 135
13190.78 103
13191.86 91
13192.95 139
13194.03 115
13195.12 117
13196.20 117
13197.29 127
13198.37 123
13199.46 108
13200.54 103
13201.63 91
13202.72 96
13203.80 125
13204.89 128
13205.97 87
13207.06 115
13208.14 153
13209.23 145
13210.32 107
13211.40 116
13212.49 90
13213.57 133
13214.66 130
13215.75 110
13216.83 111
13217.92 129
13219.00 127
13220.09 120
13221.18 133
13222.26 119
13223.35 121
13224.44 122
13225.52 110
13226.61 129
13227.70 119
13228.78 119
13229.87 141
13230.96 117
13232.04 114
13233.13 94
13234.22 155
13235.30 117
13236.39 101
13237.48 119
13238.56 113
13239.65 117
13240.74 148
13241.82 112
13242.91 128
13244.00 135
13245.09 131
13246.17 119
13247.26 105
13248.35 138
13249.44 103
13250.52 130
13251.61 127
13252.70 111
13253.79 112
13254.87 130
13255.96 120
13257.05 111
13258.14 99
13259.23 99
13260.31 109
13261.40 103
13262.49 101
13263.58 84
13264.67 114
13265.75 113
13266.84 116
13267.93 113
13269.02 107
13270.11 146
13271.19 116
13272.28 117
13273.37 126
13274.46 116
13275.55 112
13276.64 114
13277.73 94
13278.81 104
13279.90 102
13280.99 126
13282.08 130
13283.17 110
13284.26 93
13285.35 110
13286.44 112
13287.53 126
13288.61 120
13289.70 124
13290.79 111
13291.88 137
13292.97 122
13294.06 111
13295.15 113
13296.24 119
13297.33 112
13298.42 91
13299.51 93
13300.60 117
13301.69 117
13302.78 132
13303.87 108
13304.96 107
13306.05 136
13307.14 118
13308.23 144
13309.32 111
13310.41 122
13311.50 111
13312.59 111
13313.68 146
13314.77 111
13315.86 115
13316.95 112
13318.04 123
13319.13 119
13320.22 103
13321.31 125
13322.40 128
13323.49 136
13324.58 154
13325.67 118
13326.76 105
13327.85 116
13328.94 118
13330.03 121
13331.12 94
13332.21 92
13333.31 121
13334.40 116
13335.49 101
13336.58 97
13337.67 106
13338.76 133
13339.85 121
13340.94 110
13342.03 108
13343.13 107
13344.22 127
13345.31 143
13346.40 131
13347.49 125
13348.58 113
13349.67 120
13350.77 118
13351.86 125
13352.95 104
13354.04 138
13355.13 142
13356.22 119
13357.32 132
13358.41 104
13359.50 117
13360.59 125
13361.68 113
13362.78 134
13363.87 128
13364.96 112
13366.05 136
13367.15 115
13368.24 125
13369.33 125
13370.42 141
13371.52 112
13372.61 106
13373.70 100
13374.79 87
13375.89 119
13376.98 125
13378.07 104
13379.16 88
13380.26 113
13381.35 94
13382.44 112
13383.54 100
13384.63 115
13385.72 113
13386.82 94
13387.91 115
13389.00 120
13390.09 125
13391.19 124
13392.28 115
13393.37 98
13394.47 116
13395.56 113
13396.66 84
13397.75 127
13398.84 110
13399.94 111
13401.03 118
13402.12 124
13403.22 118
13404.31 130
13405.40 123
13406.50 134
13407.59 132
13408.69 114
13409.78 113
13410.88 121
13411.97 108
13413.06 112
13414.16 114
13415.25 103
13416.35 100
13417.44 134
13418.53 119
13419.63 121
13420.72 131
13421.82 118
13422.91 116
13424.01 105
13425.10 119
13426.20 116
13427.29 123
13428.39 116
13429.48 124
13430.58 108
13431.67 116
13432.77 110
13433.86 112
13434.96 145
13436.05 133
13437.15 136
13438.24 96
13439.34 97
13440.43 113
13441.53 115
13442.62 109
13443.72 116
13444.81 116
13445.91 117
13447.01 128
13448.10 115
13449.20 118
13450.29 115
13451.39 102
13452.48 138
13453.58 113
13454.68 126
13455.77 115
13456.87 125
13457.96 103
13459.06 116
13460.16 126
13461.25 121
13462.35 117
13463.44 97
13464.54 107
13465.64 121
13466.73 139
13467.83 120
13468.93 92
13470.02 122
13471.12 113
13472.22 123
13473.31 104
13474.41 111
13475.51 117
13476.60 103
13477.70 109
13478.80 115
13479.89 102
13480.99 110
13482.09 114
13483.18 121
13484.28 118
13485.38 117
13486.48 108
13487.57 113
13488.67 109
13489.77 95
13490.87 123
13491.96 138
13493.06 118
13494.16 108
13495.26 123
13496.35 121
13497.45 107
13498.55 102
13499.65 137
13500.74 129
13501.84 112
13502.94 110
13504.04 102
13505.14 118
13506.23 113
13507.33 102
13508.43 106
13509.53 120
13510.63 135
13511.72 114
13512.82 102
13513.92 99
13515.02 84
13516.12 131
13517.22 140
13518.31 108
13519.41 112
13520.51 115
13521.61 112
13522.71 111
13523.81 115
13524.91 108
13526.01 107
13527.10 115
13528.20 90
13529.30 114
13530.40 113
13531.50 111
13532.60 117
13533.70 130
13534.80 105
13535.90 102
13537.00 125
13538.09 104
13539.19 101
13540.29 112
13541.39 118
13542.49 125
13543.59 95
13544.69 82
13545.79 121
13546.89 131
13547.99 93
13549.09 116
13550.19 112
13551.29 114
13552.39 120
13553.49 104
13554.59 110
13555.69 116
13556.79 96
13557.89 117
13558.99 105
13560.09 105
13561.19 105
13562.29 100
13563.39 108
13564.49 85
13565.59 101
13566.69 90
13567.79 103
13568.89 111
13569.99 124
13571.09 132
13572.20 109
13573.30 121
13574.40 108
13575.50 107
13576.60 133
13577.70 132
13578.80 111
13579.90 109
13581.00 103
13582.10 125
13583.20 98
13584.31 101
13585.41 120
13586.51 123
13587.61 123
13588.71 120
13589.81 107
13590.91 122
13592.02 110
13593.12 116
13594.22 120
13595.32 147
13596.42 109
13597.52 118
13598.63 122
13599.73 113
13600.83 100
13601.93 103
13603.03 123
13604.14 117
13605.24 94
13606.34 103
13607.44 111
13608.54 111
13609.65 114
13610.75 94
13611.85 114
13612.95 98
13614.06 106
13615.16 106
13616.26 107
13617.36 106
13618.47 105
13619.57 105
13620.67 115
13621.77 108
13622.88 115
13623.98 103
13625.08 96
13626.18 104
13627.29 95
13628.39 100
13629.49 119
13630.60 104
13631.70 99
13632.80 107
13633.91 118
13635.01 109
13636.11 90
13637.22 108
13638.32 105
13639.42 100
13640.53 83
13641.63 118
13642.73 93
13643.84 103
13644.94 96
13646.04 88
13647.15 111
13648.25 122
13649.36 124
13650.46 104
13651.56 99
13652.67 124
13653.77 122
13654.88 94
13655.98 93
13657.08 105
13658.19 111
13659.29 102
13660.40 101
13661.50 96
13662.60 97
13663.71 136
13664.81 108
13665.92 111
13667.02 114
13668.13 114
13669.23 137
13670.34 110
13671.44 108
13672.55 123
13673.65 97
13674.76 99
13675.86 110
13676.97 108
13678.07 106
13679.18 110
13680.28 106
13681.39 88
13682.49 97
13683.60 114
13684.70 116
13685.81 126
13686.91 93
13688.02 101
13689.12 104
13690.23 98
13691.33 99
13692.44 96
13693.55 104
13694.65 88
13695.76 109
13696.86 113
13697.97 94
13699.07 125
13700.18 121
13701.29 105
13702.39 107
13703.50 112
13704.60 109
13705.71 88
13706.82 103
13707.92 100
13709.03 100
13710.14 95
13711.24 101
13712.35 102
13713.45 112
13714.56 108
13715.67 109
13716.77 118
13717.88 98
13718.99 109
13720.09 116
13721.20 107
13722.31 116
13723.41 125
13724.52 109
13725.63 101
13726.74 100
13727.84 93
13728.95 98
13730.06 132
13731.16 104
13732.27 95
13733.38 113
13734.49 109
13735.59 114
13736.70 99
13737.81 103
13738.91 90
13740.02 136
13741.13 104
13742.24 105
13743.35 94
13744.45 107
13745.56 112
13746.67 111
13747.78 118
13748.88 96
13749.99 128
13751.10 112
13752.21 85
13753.32 100
13754.42 98
13755.53 136
13756.64 120
13757.75 90
13758.86 116
13759.97 119
13761.07 117
13762.18 103
13763.29 84
13764.40 103
13765.51 112
13766.62 120
13767.72 105
13768.83 99
13769.94 92
13771.05 116
13772.16 99
13773.27 105
13774.38 102
13775.49 114
13776.60 108
13777.70 92
13778.81 88
13779.92 120
13781.03 101
13782.14 124
13783.25 109
13784.36 96
13785.47 100
13786.58 107
13787.69 113
13788.80 106
13789.91 106
13791.02 83
13792.13 116
13793.24 134
13794.35 104
13795.45 99
13796.56 91
13797.67 108
13798.78 90
13799.89 116
13801.00 103
13802.11 102
13803.22 111
13804.33 102
13805.44 106
13806.55 127
13807.67 133
13808.78 112
13809.89 102
13811.00 107
13812.11 86
13813.22 112
13814.33 109
13815.44 97
13816.55 117
13817.66 106
13818.77 103
13819.88 109
13820.99 117
13822.10 116
13823.21 103
13824.32 126
13825.44 132
13826.55 110
13827.66 111
13828.77 94
13829.88 116
13830.99 94
13832.10 114
13833.21 106
13834.32 90
13835.44 112
13836.55 99
13837.66 110
13838.77 95
13839.88 130
13840.99 109
13842.10 113
13843.22 102
13844.33 109
13845.44 86
13846.55 126
13847.66 98
13848.78 70
13849.89 115
13851.00 102
13852.11 97
13853.22 88
13854.34 91
13855.45 108
13856.56 113
13857.67 112
13858.78 93
13859.90 114
13861.01 124
13862.12 116
13863.23 105
13864.35 96
13865.46 122
13866.57 121
13867.68 88
13868.80 113
13869.91 101
13871.02 107
13872.14 118
13873.25 103
13874.36 92
13875.47 113
13876.59 109
13877.70 103
13878.81 98
13879.93 104
13881.04 83
13882.15 134
13883.27 99
13884.38 112
13885.49 90
13886.61 111
13887.72 119
13888.83 106
13889.95 116
13891.06 120
13892.17 126
13893.29 114
13894.40 133
13895.52 106
13896.63 119
13897.74 114
13898.86 127
13899.97 122
13901.09 104
13902.20 118
13903.31 137
13904.43 113
13905.54 107
13906.66 107
13907.77 93
13908.89 122
13910.00 112
13911.11 103
13912.23 96
13913.34 113
13914.46 100
13915.57 114
13916.69 112
13917.80 105
13918.92 107
13920.03 130
13921.15 107
13922.26 86
13923.38 113
13924.49 111
13925.61 133
13926.72 125
13927.84 124
13928.95 102
13930.07 115
13931.18 110
13932.30 96
13933.41 102
13934.53 111
13935.64 100
13936.76 103
13937.87 105
13938.99 84
13940.10 108
13941.22 111
13942.34 86
13943.45 108
13944.57 97
13945.68 117
13946.80 105
13947.91 120
13949.03 108
13950.15 93
13951.26 105
13952.38 103
13953.49 107
13954.61 134
13955.73 117
13956.84 105
13957.96 97
13959.08 86
13960.19 107
13961.31 96
13962.43 97
13963.54 107
13964.66 113
13965.78 80
13966.89 97
13968.01 108
13969.13 100
13970.24 102
13971.36 112
13972.48 92
13973.59 109
13974.71 103
13975.83 101
13976.94 109
13978.06 109
13979.18 106
13980.30 99
13981.41 87
13982.53 93
13983.65 96
13984.76 104
13985.88 117
13987.00 124
13988.12 112
13989.23 100
13990.35 109
13991.47 119
13992.59 114
13993.71 94
13994.82 100
13995.94 78
13997.06 97
13998.18 84
13999.29 94
14000.41 111
14001.53 102
14002.65 85
14003.77 118
14004.88 112
14006.00 116
14007.12 102
14008.24 112
14009.36 123
14010.48 94
14011.59 101
14012.71 101
14013.83 94
14014.95 98
14016.07 97
14017.19 101
14018.31 104
14019.43 92
14020.54 97
14021.66 95
14022.78 90
14023.90 77
14025.02 106
14026.14 95
14027.26 112
14028.38 85
14029.50 95
14030.62 122
14031.73 97
14032.85 100
14033.97 107
14035.09 95
14036.21 103
14037.33 95
14038.45 84
14039.57 105
14040.69 87
14041.81 122
14042.93 112
14044.05 97
14045.17 96
14046.29 105
14047.41 123
14048.53 96
14049.65 119
14050.77 99
14051.89 110
14053.01 86
14054.13 111
14055.25 132
14056.37 92
14057.49 72
14058.61 96
14059.73 119
14060.85 122
14061.97 87
14063.09 82
14064.21 80
14065.33 106
14066.45 103
14067.57 82
14068.70 114
14069.82 84
14070.94 111
14072.06 98
14073.18 102
14074.30 91
14075.42 98
14076.54 101
14077.66 94
14078.78 101
14079.91 97
14081.03 100
14082.15 77
14083.27 85
14084.39 84
14085.51 89
14086.63 102
14087.75 108
14088.88 88
14090.00 106
14091.12 105
14092.24 99
14093.36 100
14094.48 103
14095.61 99
14096.73 142
14097.85 112
14098.97 116
14100.09 108
14101.22 93
14102.34 118
14103.46 137
14104.58 107
14105.71 93
14106.83 104
14107.95 99
14109.07 111
14110.19 118
14111.32 103
14112.44 107
14113.56 122
14114.68 93
14115.81 87
14116.93 86
14118.05 103
14119.18 96
14120.30 105
14121.42 126
14122.54 108
14123.67 91
14124.79 93
14125.91 110
14127.04 102
14128.16 95
14129.28 90
14130.41 106
14131.53 104
14132.65 109
14133.78 89
14134.90 87
14136.02 88
14137.15 95
14138.27 121
14139.39 106
14140.52 118
14141.64 118
14142.76 100
14143.89 87
14145.01 101
14146.13 108
14147.26 108
14148.38 93
14149.51 97
14150.63 96
14151.75 122
14152.88 106
14154.00 91
14155.13 112
14156.25 117
14157.38 116
14158.50 118
14159.62 117
14160.75 135
14161.87 115
14163.00 106
14164.12 122
14165.25 99
14166.37 121
14167.50 111
14168.62 106
14169.75 92
14170.87 103
14172.00 116
14173.12 100
14174.25 91
14175.37 97
14176.50 102
14177.62 94
14178.75 94
14179.87 91
14181.00 81
14182.12 73
14183.25 97
14184.37 97
14185.50 108
14186.62 101
14187.75 100
14188.87 110
14190.00 77
14191.13 93
14192.25 87
14193.38 104
14194.50 105
14195.63 81
14196.75 92
14197.88 110
14199.01 114
14200.13 97
14201.26 100
14202.38 94
14203.51 85
14204.64 102
14205.76 111
14206.89 81
14208.01 81
14209.14 100
14210.27 113
14211.39 79
14212.52 93
14213.65 95
14214.77 112
14215.90 107
14217.03 83
14218.15 110
14219.28 90
14220.41 113
14221.53 120
14222.66 99
14223.79 101
14224.91 95
14226.04 119
14227.17 115
14228.30 91
14229.42 87
14230.55 100
14231.68 111
14232.80 91
14233.93 79
14235.06 88
14236.19 116
14237.31 122
14238.44 98
14239.57 95
14240.70 101
14241.82 98
14242.95 123
14244.08 87
14245.21 74
14246.34 102
14247.46 97
14248.59 102
14249.72 105
14250.85 112
14251.98 98
14253.10 105
14254.23 108
14255.36 107
14256.49 91
14257.62 98
14258.74 102
14259.87 106
14261.00 100
14262.13 114
14263.26 129
14264.39 124
14265.52 100
14266.64 102
14267.77 117
14268.90 101
14270.03 103
14271.16 89
14272.29 79
14273.42 110
14274.55 102
14275.68 109
14276.80 99
14277.93 105
14279.06 85
14280.19 101
14281.32 94
14282.45 90
14283.58 88
14284.71 95
14285.84 96
14286.97 95
14288.10 111
14289.23 118
14290.36 128
14291.49 101
14292.62 120
14293.75 105
14294.87 121
14296.00 100
14297.13 88
14298.26 81
14299.39 99
14300.52 86
14301.65 99
14302.78 103
14303.91 92
14305.04 106
14306.17 84
14307.31 101
14308.44 94
14309.57 80
14310.70 87
14311.83 91
14312.96 106
14314.09 88
14315.22 95
14316.35 113
14317.48 96
14318.61 98
14319.74 100
14320.87 101
14322.00 99
14323.13 99
14324.26 94
14325.40 87
14326.53 91
14327.66 98
14328.79 96
14329.92 106
14331.05 109
14332.18 98
14333.31 110
14334.44 95
14335.58 110
14336.71 107
14337.84 93
14338.97 99
14340.10 103
14341.23 102
14342.37 98
14343.50 86
14344.63 107
14345.76 95
14346.89 104
14348.02 103
14349.16 124
14350.29 130
14351.42 93
14352.55 108
14353.68 103
14354.82 127
14355.95 105
14357.08 113
14358.21 134
14359.35 135
14360.48 99
14361.61 128
14362.74 123
14363.87 126
14365.01 103
14366.14 95
14367.27 110
14368.41 103
14369.54 119
14370.67 109
14371.80 99
14372.94 96
14374.07 97
14375.20 99
14376.34 102
14377.47 79
14378.60 107
14379.73 92
14380.87 88
14382.00 87
14383.13 108
14384.27 104
14385.40 87
14386.53 113
14387.67 107
14388.80 87
14389.93 114
14391.07 109
14392.20 87
14393.34 117
14394.47 82
14395.60 93
14396.74 99
14397.87 122
14399.00 116
14400.14 104
14401.27 129
14402.41 96
14403.54 91
14404.67 92
14405.81 105
14406.94 128
14408.08 125
14409.21 101
14410.35 105
14411.48 81
14412.61 102
14413.75 91
14414.88 104
14416.02 89
14417.15 94
14418.29 124
14419.42 110
14420.56 82
14421.69 95
14422.83 96
14423.96 104
14425.10 114
14426.23 118
14427.37 110
14428.50 87
14429.64 91
14430.77 94
14431.91 114
14433.04 96
14434.18 86
14435.31 94
14436.45 95
14437.58 85
14438.72 108
14439.85 89
14440.99 92
14442.13 105
14443.26 109
14444.40 98
14445.53 92
14446.67 104
14447.80 100
14448.94 95
14450.08 81
14451.21 106
14452.35 102
14453.48 90
14454.62 109
14455.76 108
14456.89 107
14458.03 88
14459.16 94
14460.30 99
14461.44 94
14462.57 85
14463.71 106
14464.85 86
14465.98 99
14467.12 99
14468.26 112
14469.39 100
14470.53 102
14471.67 95
14472.80 114
14473.94 112
14475.08 113
14476.21 89
14477.35 90
14478.49 116
14479.62 98
14480.76 109
14481.90 88
14483.04 110
14484.17 116
14485.31 106
14486.45 107
14487.59 128
14488.72 103
14489.86 103
14491.00 99
14492.14 93
14493.27 85
14494.41 111
14495.55 85
14496.69 98
14497.82 100
14498.96 112
14500.10 88
14501.24 97
14502.38 127
14503.51 108
14504.65 107
14505.79 110
14506.93 117
14508.07 106
14509.20 105
14510.34 125
14511.48 129
14512.62 97
14513.76 106
14514.90 101
14516.03 114
14517.17 115
14518.31 100
14519.45 103
14520.59 99
14521.73 104
14522.87 89
14524.01 124
14525.14 84
14526.28 115
14527.42 112
14528.56 122
14529.70 105
14530.84 97
14531.98 95
14533.12 111
14534.26 110
14535.40 85
14536.54 105
14537.67 99
14538.81 85
14539.95 68
14541.09 100
14542.23 99
14543.37 130
14544.51 111
14545.65 97
14546.79 84
14547.93 110
14549.07 101
14550.21 113
14551.35 82
14552.49 79
14553.63 105
14554.77 98
14555.91 94
14557.05 73
14558.19 136
14559.33 100
14560.47 80
14561.61 80
14562.75 92
14563.89 107
14565.03 91
14566.17 109
14567.31 83
14568.45 119
14569.60 108
14570.74 104
14571.88 89
14573.02 85
14574.16 88
14575.30 96
14576.44 86
14577.58 101
14578.72 108
14579.86 123
14581.00 108
14582.14 76
14583.29 79
14584.43 78
14585.57 95
14586.71 95
14587.85 105
14588.99 97
14590.13 109
14591.28 71
14592.42 125
14593.56 85
14594.70 134
14595.84 98
14596.98 114
14598.13 82
14599.27 107
14600.41 77
14601.55 95
14602.69 85
14603.83 95
14604.98 116
14606.12 98
14607.26 88
14608.40 87
14609.54 86
14610.69 84
14611.83 92
14612.97 108
14614.11 101
14615.26 92
14616.40 98
14617.54 85
14618.68 88
14619.83 96
14620.97 91
14622.11 88
14623.25 78
14624.40 111
14625.54 115
14626.68 101
14627.83 88
14628.97 95
14630.11 109
14631.25 107
14632.40 94
14633.54 99
14634.68 101
14635.83 95
14636.97 93
14638.11 97
14639.26 102
14640.40 89
14641.54 103
14642.69 93
14643.83 94
14644.97 109
14646.12 103
14647.26 94
14648.41 101
14649.55 89
14650.69 92
14651.84 75
14652.98 94
14654.13 89
14655.27 94
14656.41 105
14657.56 115
14658.70 103
14659.85 93
14660.99 97
14662.13 95
14663.28 95
14664.42 81
14665.57 106
14666.71 102
14667.86 112
14669.00 84
14670.14 88
14671.29 83
14672.43 88
14673.58 99
14674.72 100
14675.87 93
14677.01 89
14678.16 99
14679.30 93
14680.45 121
14681.59 110
14682.74 97
14683.88 87
14685.03 104
14686.17 77
14687.32 114
14688.46 94
14689.61 106
14690.75 111
14691.90 87
14693.05 103
14694.19 86
14695.34 100
14696.48 99
14697.63 109
14698.77 87
14699.92 70
14701.06 97
14702.21 89
14703.36 106
14704.50 82
14705.65 81
14706.79 115
14707.94 107
14709.09 79
14710.23 79
14711.38 88
14712.53 99
14713.67 79
14714.82 90
14715.96 98
14717.11 116
14718.26 116
14719.40 89
14720.55 59
14721.70 88
14722.84 112
14723.99 107
14725.14 85
14726.28 82
14727.43 105
14728.58 90
14729.72 108
14730.87 74
14732.02 130
14733.16 122
14734.31 116
14735.46 96
14736.61 97
14737.75 91
14738.90 108
14740.05 110
14741.20 88
14742.34 83
14743.49 88
14744.64 96
14745.79 86
14746.93 107
14748.08 91
14749.23 99
14750.38 101
14751.52 83
14752.67 86
14753.82 86
14754.97 87
14756.11 94
14757.26 64
14758.41 82
14759.56 113
14760.71 120
14761.86 85
14763.00 80
14764.15 108
14765.30 94
14766.45 98
14767.60 98
14768.74 96
14769.89 91
14771.04 111
14772.19 88
14773.34 81
14774.49 91
14775.64 80
14776.79 88
14777.93 102
14779.08 93
14780.23 79
14781.38 105
14782.53 83
14783.68 105
14784.83 80
14785.98 91
14787.13 78
14788.28 102
14789.42 79
14790.57 93
14791.72 87
14792.87 95
14794.02 99
14795.17 91
14796.32 76
14797.47 71
14798.62 87
14799.77 95
14800.92 97
14802.07 93
14803.22 108
14804.37 71
14805.52 95
14806.67 90
14807.82 107
14808.97 86
14810.12 98
14811.27 116
14812.42 112
14813.57 101
14814.72 88
14815.87 84
14817.02 84
14818.17 85
14819.32 69
14820.47 91
14821.62 81
14822.77 109
14823.92 109
14825.07 91
14826.22 89
14827.37 79
14828.52 102
14829.68 115
14830.83 101
14831.98 99
14833.13 84
14834.28 89
14835.43 108
14836.58 85
14837.73 77
14838.88 85
14840.03 109
14841.19 104
14842.34 108
14843.49 105
14844.64 97
14845.79 84
14846.94 88
14848.09 101
14849.25 88
14850.40 105
14851.55 94
14852.70 97
14853.85 80
14855.00 89
14856.16 89
14857.31 95
14858.46 106
14859.61 95
14860.76 116
14861.92 99
14863.07 100
14864.22 92
14865.37 78
14866.52 100
14867.68 91
14868.83 96
14869.98 87
14871.13 80
14872.29 101
14873.44 89
14874.59 96
14875.74 99
14876.90 88
14878.05 108
14879.20 106
14880.36 85
14881.51 67
14882.66 83
14883.81 106
14884.97 91
14886.12 75
14887.27 103
14888.43 92
14889.58 110
14890.73 91
14891.89 83
14893.04 90
14894.19 100
14895.35 97
14896.50 86
14897.65 72
14898.81 88
14899.96 93
14901.11 98
14902.27 95
14903.42 89
14904.57 83
14905.73 93
14906.88 112
14908.04 102
14909.19 98
14910.34 80
14911.50 117
14912.65 88
14913.81 88
14914.96 111
14916.11 95
14917.27 90
14918.42 88
14919.58 103
14920.73 89
14921.88 98
14923.04 87
14924.19 112
14925.35 68
14926.50 95
14927.66 104
14928.81 96
14929.97 98
14931.12 93
14932.28 102
14933.43 77
14934.59 94
14935.74 98
14936.90 96
14938.05 90
14939.21 88
14940.36 100
14941.52 87
14942.67 96
14943.83 94
14944.98 105
14946.14 76
14947.29 94
14948.45 104
14949.60 80
14950.76 107
14951.91 121
14953.07 116
14954.23 83
14955.38 93
14956.54 105
14957.69 93
14958.85 87
14960.00 90
14961.16 86
14962.32 98
14963.47 90
14964.63 105
14965.78 98
14966.94 102
14968.10 87
14969.25 76
14970.41 86
14971.57 85
14972.72 115
14973.88 86
14975.04 95
14976.19 63
14977.35 95
14978.50 103
14979.66 107
14980.82 105
14981.97 102
14983.13 86
14984.29 106
14985.45 113
14986.60 101
14987.76 78
14988.92 106
14990.07 89
14991.23 77
14992.39 80
14993.54 90
14994.70 101
14995.86 65
14997.02 101
14998.17 114
14999.33 105
15000.49 104
15001.65 100
15002.80 124
15003.96 96
15005.12 120
15006.28 126
15007.43 96
15008.59 97
15009.75 74
15010.91 99
15012.07 99
15013.22 64
15014.38 76
15015.54 76
15016.70 105
15017.86 82
15019.01 99
15020.17 95
15021.33 99
15022.49 90
15023.65 119
15024.81 81
15025.96 90
15027.12 105
15028.28 103
15029.44 111
15030.60 114
15031.76 98
15032.92 100
15034.07 100
15035.23 82
15036.39 98
15037.55 115
15038.71 113
15039.87 79
15041.03 96
15042.19 92
15043.35 91
15044.50 93
15045.66 103
15046.82 95
15047.98 89
15049.14 101
15050.30 96
15051.46 104
15052.62 80
15053.78 108
15054.94 109
15056.10 79
15057.26 95
15058.42 97
15059.58 98
15060.74 97
15061.90 83
15063.06 82
15064.22 92
15065.38 95
15066.54 100
15067.70 98
15068.86 107
15070.02 78
15071.18 93
15072.34 108
15073.50 93
15074.66 65
15075.82 95
15076.98 106
15078.14 82
15079.30 96
15080.46 88
15081.62 79
15082.78 87
15083.94 90
15085.10 79
15086.26 98
15087.42 85
15088.59 91
15089.75 99
15090.91 87
15092.07 100
15093.23 104
15094.39 76
15095.55 90
15096.71 102
15097.87 77
15099.04 107
15100.20 88
15101.36 73
15102.52 88
15103.68 105
15104.84 96
15106.00 98
15107.17 98
15108.33 83
15109.49 85
15110.65 94
15111.81 94
15112.97 92
15114.14 84
15115.30 94
15116.46 89
15117.62 91
15118.78 93
15119.95 95
15121.11 104
15122.27 99
15123.43 84
15124.59 93
15125.76 98
15126.92 95
15128.08 82
15129.24 92
15130.41 94
15131.57 105
15132.73 95
15133.89 86
15135.06 80
15136.22 97
15137.38 101
15138.54 83
15139.71 66
15140.87 83
15142.03 89
15143.20 95
15144.36 79
15145.52 78
15146.69 89
15147.85 86
15149.01 92
15150.17 90
15151.34 73
15152.50 95
15153.66 89
15154.83 91
15155.99 94
15157.16 101
15158.32 97
15159.48 73
15160.65 91
15161.81 81
15162.97 89
15164.14 84
15165.30 83
15166.46 80
15167.63 82
15168.79 89
15169.96 83
15171.12 94
15172.28 98
15173.45 84
15174.61 103
15175.78 97
15176.94 106
15178.11 98
15179.27 110
15180.43 113
15181.60 103
15182.76 77
15183.93 78
15185.09 76
15186.26 100
15187.42 91
15188.59 81
15189.75 101
15190.92 101
15192.08 88
15193.25 68
15194.41 80
15195.58 69
15196.74 88
15197.91 116
15199.07 86
15200.24 93
15201.40 97
15202.57 85
15203.73 69
15204.90 72
15206.06 73
15207.23 81
15208.39 93
15209.56 93
15210.72 85
15211.89 90
15213.06 103
15214.22 93
15215.39 92
15216.55 71
15217.72 87
15218.88 105
15220.05 89
15221.22 71
15222.38 74
15223.55 79
15224.71 79
15225.88 70
15227.05 84
15228.21 78
15229.38 93
15230.55 93
15231.71 85
15232.88 95
15234.05 69
15235.21 92
15236.38 93
15237.54 81
15238.71 76
15239.88 95
15241.04 92
15242.21 112
15243.38 76
15244.55 93
15245.71 77
15246.88 70
15248.05 94
15249.21 86
15250.38 90
15251.55 86
15252.71 79
15253.88 67
15255.05 70
15256.22 90
15257.38 93
15258.55 96
15259.72 98
15260.89 78
15262.05 105
15263.22 111
15264.39 84
15265.56 101
15266.72 95
15267.89 96
15269.06 76
15270.23 105
15271.40 85
15272.56 72
15273.73 65
15274.90 88
15276.07 98
15277.24 75
15278.40 102
15279.57 84
15280.74 85
15281.91 75
15283.08 92
15284.25 84
15285.41 104
15286.58 71
15287.75 92
15288.92 99
15290.09 99
15291.26 69
15292.43 81
15293.59 92
15294.76 107
15295.93 82
15297.10 112
15298.27 89
15299.44 79
15300.61 107
15301.78 92
15302.95 96
15304.12 86
15305.28 77
15306.45 111
15307.62 87
15308.79 77
15309.96 93
15311.13 94
15312.30 77
15313.47 65
15314.64 91
15315.81 98
15316.98 87
15318.15 98
15319.32 90
15320.49 99
15321.66 75
15322.83 88
15324.00 80
15325.17 88
15326.34 78
15327.51 90
15328.68 91
15329.85 83
15331.02 92
15332.19 77
15333.36 105
15334.53 97
15335.70 93
15336.87 75
15338.04 88
15339.21 76
15340.38 83
15341.55 79
15342.72 80
15343.89 74
15345.06 93
15346.23 110
15347.41 94
15348.58 81
15349.75 91
15350.92 118
15352.09 106
15353.26 86
15354.43 95
15355.60 92
15356.77 91
15357.94 92
15359.12 93
15360.29 101
15361.46 95
15362.63 88
15363.80 94
15364.97 78
15366.14 84
15367.32 110
15368.49 101
15369.66 78
15370.83 101
15372.00 110
15373.17 92
15374.35 92
15375.52 83
15376.69 110
15377.86 102
15379.03 82
15380.21 91
15381.38 95
15382.55 89
15383.72 93
15384.90 91
15386.07 80
15387.24 81
15388.41 77
15389.58 93
15390.76 90
15391.93 99
15393.10 93
15394.27 91
15395.45 80
15396.62 78
15397.79 82
15398.97 77
15400.14 96
15401.31 96
15402.48 83
15403.66 101
15404.83 86
15406.00 90
15407.18 86
15408.35 82
15409.52 74
15410.70 106
15411.87 94
15413.04 93
15414.22 85
15415.39 86
15416.56 81
15417.74 90
15418.91 70
15420.08 84
15421.26 85
15422.43 70
15423.60 78
15424.78 82
15425.95 103
15427.13 108
15428.30 94
15429.47 91
15430.65 72
15431.82 63
15433.00 85
15434.17 69
15435.34 88
15436.52 82
15437.69 83
15438.87 82
15440.04 86
15441.22 82
15442.39 74
15443.56 89
15444.74 85
15445.91 87
15447.09 73
15448.26 90
15449.44 79
15450.61 74
15451.79 94
15452.96 98
15454.14 86
15455.31 86
15456.49 85
15457.66 112
15458.84 89
15460.01 109
15461.19 96
15462.36 83
15463.54 92
15464.71 89
15465.89 84
15467.06 76
15468.24 82
15469.42 85
15470.59 84
15471.77 67
15472.94 79
15474.12 79
15475.29 93
15476.47 83
15477.64 83
15478.82 81
15480.00 107
15481.17 86
15482.35 72
15483.52 98
15484.70 100
15485.88 69
15487.05 71
15488.23 89
15489.41 80
15490.58 102
15491.76 103
15492.93 84
15494.11 67
15495.29 74
15496.46 82
15497.64 78
15498.82 84
15499.99 86
15501.17 110
15502.35 99
15503.52 91
15504.70 71
15505.88 90
15507.05 78
15508.23 95
15509.41 72
15510.59 77
15511.76 75
15512.94 78
15514.12 87
15515.29 79
15516.47 85
15517.65 89
15518.83 98
15520.00 73
15521.18 84
15522.36 73
15523.54 100
15524.71 84
15525.89 95
15527.07 96
15528.25 84
15529.42 92
15530.60 69
15531.78 93
15532.96 81
15534.14 91
15535.31 112
15536.49 97
15537.67 72
15538.85 78
15540.03 100
15541.20 81
15542.38 79
15543.56 91
15544.74 95
15545.92 110
15547.10 73
15548.27 75
15549.45 89
15550.63 90
15551.81 90
15552.99 72
15554.17 78
15555.35 86
15556.53 82
15557.70 92
15558.88 80
15560.06 66
15561.24 99
15562.42 88
15563.60 101
15564.78 66
15565.96 85
15567.14 125
15568.32 90
15569.50 89
15570.67 81
15571.85 104
15573.03 100
15574.21 98
15575.39 95
15576.57 102
15577.75 68
15578.93 94
15580.11 85
15581.29 80
15582.47 69
15583.65 86
15584.83 96
15586.01 83
15587.19 87
15588.37 80
15589.55 97
15590.73 87
15591.91 89
15593.09 95
15594.27 91
15595.45 71
15596.63 103
15597.81 81
15598.99 99
15600.17 85
15601.35 86
15602.53 93
15603.71 72
15604.90 100
15606.08 97
15607.26 93
15608.44 75
15609.62 80
15610.80 103
15611.98 101
15613.16 84
15614.34 89
15615.52 80
15616.70 89
15617.89 88
15619.07 105
15620.25 79
15621.43 85
15622.61 114
15623.79 99
15624.97 85
15626.15 81
15627.34 98
15628.52 87
15629.70 101
15630.88 61
15632.06 99
15633.24 96
15634.43 78
15635.61 86
15636.79 82
15637.97 77
15639.15 87
15640.34 120
15641.52 88
15642.70 87
15643.88 86
15645.06 104
15646.25 100
15647.43 96
15648.61 73
15649.79 102
15650.98 88
15652.16 111
15653.34 101
15654.52 103
15655.71 95
15656.89 103
15658.07 95
15659.25 98
15660.44 87
15661.62 77
15662.80 86
15663.98 97
15665.17 95
15666.35 90
15667.53 101
15668.72 88
15669.90 85
15671.08 91
15672.27 112
15673.45 89
15674.63 89
15675.82 92
15677.00 105
15678.18 98
15679.37 95
15680.55 112
15681.73 97
15682.92 94
15684.10 91
15685.28 115
15686.47 87
15687.65 90
15688.84 111
15690.02 126
15691.20 100
15692.39 89
15693.57 101
15694.76 101
15695.94 109
15697.12 108
15698.31 97
15699.49 86
15700.68 91
15701.86 103
15703.05 97
15704.23 93
15705.41 117
15706.60 98
15707.78 114
15708.97 82
15710.15 87
15711.34 106
15712.52 121
15713.71 110
15714.89 98
15716.08 139
15717.26 124
15718.45 127
15719.63 103
15720.82 122
15722.00 114
15723.19 137
15724.37 109
15725.56 125
15726.74 95
15727.93 109
15729.11 103
15730.30 120
15731.48 108
15732.67 101
15733.85 101
15735.04 102
15736.23 95
15737.41 88
15738.60 113
15739.78 103
15740.97 117
15742.15 104
15743.34 133
15744.53 91
15745.71 101
15746.90 106
15748.08 115
15749.27 80
15750.46 85
15751.64 117
15752.83 124
15754.02 95
15755.20 104
15756.39 119
15757.57 109
15758.76 128
15759.95 106
15761.13 105
15762.32 77
15763.51 115
15764.69 105
15765.88 99
15767.07 86
15768.25 116
15769.44 114
15770.63 117
15771.82 88
15773.00 116
15774.19 117
15775.38 101
15776.56 116
15777.75 116
15778.94 113
15780.13 78
15781.31 104
15782.50 90
15783.69 116
15784.88 89
15786.06 105
15787.25 89
15788.44 86
15789.63 87
15790.81 96
15792.00 102
15793.19 92
15794.38 102
15795.56 112
15796.75 118
15797.94 96
15799.13 82
15800.32 91
15801.50 91
15802.69 85
15803.88 110
15805.07 77
15806.26 104
15807.45 98
15808.63 94
15809.82 100
15811.01 87
15812.20 102
15813.39 114
15814.58 88
15815.77 60
15816.95 83
15818.14 104
15819.33 95
15820.52 68
15821.71 90
15822.90 117
15824.09 88
15825.28 77
15826.46 85
15827.65 85
15828.84 81
15830.03 104
15831.22 110
15832.41 100
15833.60 86
15834.79 90
15835.98 97
15837.17 97
15838.36 86
15839.55 103
15840.74 99
15841.93 100
15843.12 93
15844.31 104
15845.50 87
15846.69 91
15847.88 81
15849.07 71
15850.26 88
15851.45 85
15852.64 82
15853.83 85
15855.02 100
15856.21 78
15857.40 108
15858.59 100
15859.78 92
15860.97 81
15862.16 102
15863.35 91
15864.54 90
15865.73 87
15866.92 68
15868.11 81
15869.30 83
15870.49 102
15871.68 67
15872.87 77
15874.06 89
15875.25 89
15876.45 89
15877.64 81
15878.83 102
15880.02 113
15881.21 96
15882.40 85
15883.59 99
15884.78 90
15885.97 104
15887.17 91
15888.36 97
15889.55 81
15890.74 101
15891.93 102
15893.12 103
15894.31 83
15895.51 92
15896.70 95
15897.89 99
15899.08 75
15900.27 79
15901.46 77
15902.66 86
15903.85 88
15905.04 95
15906.23 94
15907.43 94
15908.62 87
15909.81 91
15911.00 116
15912.19 98
15913.39 95
15914.58 95
15915.77 89
15916.96 92
15918.16 107
15919.35 103
15920.54 98
15921.73 92
15922.93 92
15924.12 76
15925.31 106
15926.50 112
15927.70 85
15928.89 96
15930.08 91
15931.28 76
15932.47 98
15933.66 120
15934.86 80
15936.05 77
15937.24 94
15938.44 82
15939.63 90
15940.82 102
15942.02 96
15943.21 89
15944.40 100
15945.60 80
15946.79 109
15947.98 90
15949.18 116
15950.37 90
15951.56 100
15952.76 79
15953.95 92
15955.15 104
15956.34 95
15957.53 77
15958.73 79
15959.92 98
15961.12 85
15962.31 85
15963.50 81
15964.70 94
15965.89 92
15967.09 111
15968.28 76
15969.48 96
15970.67 71
15971.86 92
15973.06 98
15974.25 78
15975.45 93
15976.64 113
15977.84 94
15979.03 79
15980.23 84
15981.42 72
15982.62 80
15983.81 81
15985.01 96
15986.20 59
15987.40 72
15988.59 95
15989.79 85
15990.98 76
15992.18 91
15993.37 89
15994.57 97
15995.76 81
15996.96 79
15998.16 75
15999.35 97
16000.55 96
16001.74 100
16002.94 83
16004.13 76
16005.33 97
16006.53 90
16007.72 92
16008.92 85
16010.11 100
16011.31 76
16012.51 92
16013.70 90
16014.90 79
16016.09 88
16017.29 87
16018.49 79
16019.68 71
16020.88 78
16022.07 63
16023.27 81
16024.47 74
16025.66 65
16026.86 70
16028.06 87
16029.25 100
16030.45 96
16031.65 87
16032.84 82
16034.04 102
16035.24 86
16036.44 81
16037.63 94
16038.83 87
16040.03 100
16041.22 102
16042.42 78
16043.62 90
16044.82 73
16046.01 85
16047.21 83
16048.41 97
16049.60 70
16050.80 79
16052.00 83
16053.20 78
16054.39 106
16055.59 89
16056.79 80
16057.99 90
16059.19 95
16060.38 81
16061.58 82
16062.78 89
16063.98 81
16065.18 69
16066.37 83
16067.57 71
16068.77 78
16069.97 90
16071.17 79
16072.36 77
16073.56 68
16074.76 82
16075.96 87
16077.16 91
16078.36 68
16079.56 86
16080.75 75
16081.95 76
16083.15 88
16084.35 93
16085.55 64
16086.75 89
16087.95 89
16089.15 83
16090.34 73
16091.54 83
16092.74 79
16093.94 86
16095.14 85
16096.34 71
16097.54 83
16098.74 85
16099.94 86
16101.14 70
16102.34 89
16103.54 87
16104.74 94
16105.93 72
16107.13 89
16108.33 86
16109.53 90
16110.73 100
16111.93 93
16113.13 91
16114.33 81
16115.53 100
16116.73 81
16117.93 83
16119.13 85
16120.33 85
16121.53 71
16122.73 78
16123.93 86
16125.13 90
16126.33 95
16127.53 91
16128.73 84
16129.94 85
16131.14 106
16132.34 100
16133.54 97
16134.74 84
16135.94 83
16137.14 88
16138.34 92
16139.54 76
16140.74 84
16141.94 81
16143.14 92
16144.34 88
16145.55 102
16146.75 69
16147.95 85
16149.15 88
16150.35 65
16151.55 66
16152.75 88
16153.95 84
16155.15 79
16156.36 97
16157.56 86
16158.76 87
16159.96 102
16161.16 98
16162.36 81
16163.57 84
16164.77 85
16165.97 94
16167.17 91
16168.37 102
16169.58 92
16170.78 84
16171.98 90
16173.18 85
16174.38 84
16175.59 78
16176.79 104
16177.99 81
16179.19 116
16180.39 81
16181.60 92
16182.80 72
16184.00 88
16185.20 91
16186.41 85
16187.61 75
16188.81 92
16190.01 103
16191.22 67
16192.42 75
16193.62 93
16194.83 80
16196.03 97
16197.23 87
16198.43 88
16199.64 98
16200.84 92
16202.04 85
16203.25 80
16204.45 99
16205.65 101
16206.86 96
16208.06 93
16209.26 90
16210.47 87
16211.67 84
16212.87 93
16214.08 79
16215.28 93
16216.49 91
16217.69 92
16218.89 87
16220.10 87
16221.30 83
16222.50 85
16223.71 78
16224.91 74
16226.12 83
16227.32 95
16228.52 86
16229.73 77
16230.93 91
16232.14 66
16233.34 79
16234.55 61
16235.75 86
16236.95 82
16238.16 92
16239.36 98
16240.57 87
16241.77 87
16242.98 96
16244.18 85
16245.39 89
16246.59 89
16247.80 70
16249.00 76
16250.21 85
16251.41 86
16252.62 82
16253.82 102
16255.03 88
16256.23 79
16257.44 64
16258.64 79
16259.85 104
16261.05 104
16262.26 79
16263.46 81
16264.67 93
16265.87 78
16267.08 76
16268.29 82
16269.49 100
16270.70 86
16271.90 88
16273.11 82
16274.31 116
16275.52 90
16276.73 99
16277.93 93
16279.14 92
16280.34 115
16281.55 89
16282.76 75
16283.96 74
16285.17 89
16286.38 80
16287.58 81
16288.79 90
16289.99 86
16291.20 96
16292.41 97
16293.61 99
16294.82 93
16296.03 100
16297.23 87
16298.44 97
16299.65 91
16300.85 85
16302.06 97
16303.27 94
16304.47 90
16305.68 81
16306.89 77
16308.10 89
16309.30 83
16310.51 100
16311.72 91
16312.92 118
16314.13 87
16315.34 85
16316.55 89
16317.75 89
16318.96 103
16320.17 98
16321.38 107
16322.58 104
16323.79 79
16325.00 85
16326.21 86
16327.42 74
16328.62 83
16329.83 80
16331.04 94
16332.25 81
16333.46 77
16334.66 73
16335.87 86
16337.08 66
16338.29 89
16339.50 84
16340.70 84
16341.91 80
16343.12 84
16344.33 76
16345.54 85
16346.75 81
16347.96 81
16349.16 96
16350.37 80
16351.58 68
16352.79 89
16354.00 104
16355.21 94
16356.42 70
16357.63 83
16358.83 78
16360.04 94
16361.25 83
16362.46 78
16363.67 72
16364.88 100
16366.09 79
16367.30 83
16368.51 72
16369.72 74
16370.93 97
16372.14 68
16373.35 73
16374.56 71
16375.76 86
16376.97 97
16378.18 76
16379.39 73
16380.60 63
16381.81 78
16383.02 89
16384.23 80
16385.44 73
16386.65 84
16387.86 93
16389.07 86
16390.28 84
16391.49 79
16392.70 78
16393.91 88
16395.12 71
16396.33 69
16397.55 77
16398.76 84
16399.97 82
16401.18 87
16402.39 103
16403.60 85
16404.81 88
16406.02 77
16407.23 98
16408.44 92
16409.65 91
16410.86 73
16412.07 85
16413.28 94
16414.50 92
16415.71 79
16416.92 57
16418.13 75
16419.34 72
16420.55 73
16421.76 74
16422.97 72
16424.19 87
16425.40 72
16426.61 106
16427.82 74
16429.03 70
16430.24 90
16431.46 85
16432.67 77
16433.88 80
16435.09 78
16436.30 85
16437.51 87
16438.73 75
16439.94 83
16441.15 70
16442.36 81
16443.57 87
16444.79 81
16446.00 90
16447.21 76
16448.42 88
16449.64 83
16450.85 71
16452.06 87
16453.27 68
16454.49 99
16455.70 91
16456.91 89
16458.12 93
16459.34 90
16460.55 75
16461.76 94
16462.97 76
16464.19 84
16465.40 89
16466.61 92
16467.83 91
16469.04 79
16470.25 80
16471.47 82
16472.68 91
16473.89 100
16475.11 80
16476.32 79
16477.53 68
16478.75 76
16479.96 84
16481.17 77
16482.39 79
16483.60 89
16484.81 101
16486.03 72
16487.24 80
16488.45 99
16489.67 73
16490.88 77
16492.10 79
16493.31 78
16494.52 75
16495.74 78
16496.95 68
16498.17 72
16499.38 73
16500.59 74
16501.81 79
16503.02 75
16504.24 67
16505.45 72
16506.67 83
16507.88 75
16509.10 73
16510.31 72
16511.52 78
16512.74 88
16513.95 83
16515.17 75
16516.38 92
16517.60 81
16518.81 80
16520.03 78
16521.24 72
16522.46 57
16523.67 71
16524.89 106
16526.10 72
16527.32 74
16528.53 74
16529.75 89
16530.96 86
16532.18 80
16533.40 68
16534.61 98
16535.83 78
16537.04 78
16538.26 87
16539.47 84
16540.69 86
16541.91 86
16543.12 80
16544.34 71
16545.55 80
16546.77 72
16547.98 86
16549.20 71
16550.42 78
16551.63 72
16552.85 81
16554.07 74
16555.28 79
16556.50 97
16557.71 96
16558.93 91
16560.15 93
16561.36 81
16562.58 77
16563.80 77
16565.01 71
16566.23 96
16567.45 89
16568.66 83
16569.88 91
16571.10 90
16572.31 76
16573.53 101
16574.75 65
16575.96 68
16577.18 89
16578.40 68
16579.62 87
16580.83 80
16582.05 85
16583.27 86
16584.48 92
16585.70 76
16586.92 93
16588.14 80
16589.35 90
16590.57 89
16591.79 82
16593.01 68
16594.23 96
16595.44 85
16596.66 81
16597.88 89
16599.10 100
16600.31 94
16601.53 89
16602.75 86
16603.97 69
16605.19 101
16606.40 81
16607.62 95
16608.84 87
16610.06 76
16611.28 76
16612.50 82
16613.71 77
16614.93 86
16616.15 87
16617.37 93
16618.59 84
16619.81 65
16621.03 94
16622.24 67
16623.46 78
16624.68 72
16625.90 103
16627.12 82
16628.34 98
16629.56 69
16630.78 82
16632.00 85
16633.21 76
16634.43 87
16635.65 87
16636.87 101
16638.09 63
16639.31 95
16640.53 84
16641.75 98
16642.97 82
16644.19 82
16645.41 97
16646.63 88
16647.85 68
16649.07 93
16650.29 92
16651.51 90
16652.73 80
16653.95 87
16655.17 82
16656.39 99
16657.61 87
16658.83 70
16660.05 87
16661.27 77
16662.49 88
16663.71 68
16664.93 78
16666.15 63
16667.37 81
16668.59 92
16669.81 79
16671.03 102
16672.25 77
16673.47 87
16674.69 89
16675.91 86
16677.13 93
16678.35 91
16679.57 80
16680.80 92
16682.02 81
16683.24 80
16684.46 67
16685.68 89
16686.90 77
16688.12 70
16689.34 84
16690.56 89
16691.79 94
16693.01 86
16694.23 86
16695.45 72
16696.67 81
16697.89 77
16699.11 68
16700.34 68
16701.56 66
16702.78 100
16704.00 73
16705.22 60
16706.44 85
16707.67 81
16708.89 73
16710.11 72
16711.33 76
16712.55 72
16713.78 94
16715.00 74
16716.22 83
16717.44 97
16718.67 80
16719.89 75
16721.11 66
16722.33 75
16723.55 69
16724.78 84
16726.00 84
16727.22 69
16728.45 87
16729.67 80
16730.89 77
16732.11 69
16733.34 85
16734.56 81
16735.78 67
16737.00 71
16738.23 78
16739.45 56
16740.67 73
16741.90 81
16743.12 83
16744.34 76
16745.57 62
16746.79 60
16748.01 75
16749.24 77
16750.46 67
16751.68 77
16752.91 72
16754.13 83
16755.35 76
16756.58 84
16757.80 61
16759.03 88
16760.25 75
16761.47 85
16762.70 109
16763.92 94
16765.14 68
16766.37 82
16767.59 95
16768.82 86
16770.04 112
16771.27 73
16772.49 92
16773.71 83
16774.94 92
16776.16 69
16777.39 81
16778.61 54
16779.84 86
16781.06 78
16782.29 74
16783.51 74
16784.73 89
16785.96 85
16787.18 76
16788.41 81
16789.63 86
16790.86 82
16792.08 66
16793.31 81
16794.53 78
16795.76 65
16796.98 67
16798.21 76
16799.43 78
16800.66 68
16801.89 75
16803.11 62
16804.34 77
16805.56 82
16806.79 84
16808.01 81
16809.24 76
16810.46 92
16811.69 88
16812.91 78
16814.14 95
16815.37 84
16816.59 91
16817.82 80
16819.04 75
16820.27 71
16821.50 89
16822.72 79
16823.95 83
16825.17 70
16826.40 81
16827.63 82
16828.85 83
16830.08 78
16831.31 76
16832.53 86
16833.76 62
16834.99 80
16836.21 70
16837.44 69
16838.67 65
16839.89 67
16841.12 81
16842.35 81
16843.57 88
16844.80 98
16846.03 96
16847.25 72
16848.48 77
16849.71 101
16850.93 93
16852.16 80
16853.39 92
16854.62 81
16855.84 89
16857.07 64
16858.30 79
16859.53 76
16860.75 75
16861.98 85
16863.21 84
16864.44 87
16865.66 67
16866.89 70
16868.12 78
16869.35 84
16870.57 74
16871.80 72
16873.03 69
16874.26 89
16875.49 86
16876.71 77
16877.94 66
16879.17 77
16880.40 66
16881.63 85
16882.86 69
16884.08 70
16885.31 87
16886.54 74
16887.77 90
16889.00 64
16890.23 79
16891.45 91
16892.68 97
16893.91 72
16895.14 90
16896.37 71
16897.60 80
16898.83 89
16900.06 101
16901.29 83
16902.51 70
16903.74 84
16904.97 89
16906.20 91
16907.43 72
16908.66 82
16909.89 88
16911.12 93
16912.35 74
16913.58 74
16914.81 77
16916.04 75
16917.27 83
16918.50 82
16919.73 80
16920.95 73
16922.18 74
16923.41 75
16924.64 118
16925.87 68
16927.10 75
16928.33 84
16929.56 74
16930.79 66
16932.02 86
16933.25 89
16934.48 85
16935.71 69
16936.94 89
16938.18 92
16939.41 76
16940.64 97
16941.87 95
16943.10 89
16944.33 71
16945.56 67
16946.79 70
16948.02 88
16949.25 63
16950.48 96
16951.71 80
16952.94 95
16954.17 88
16955.40 71
16956.64 86
16957.87 69
16959.10 74
16960.33 70
16961.56 66
16962.79 72
16964.02 94
16965.25 75
16966.48 95
16967.72 72
16968.95 53
16970.18 77
16971.41 81
16972.64 71
16973.87 79
16975.11 80
16976.34 73
16977.57 92
16978.80 75
16980.03 77
16981.26 73
16982.50 104
16983.73 74
16984.96 62
16986.19 67
16987.42 79
16988.66 89
16989.89 85
16991.12 74
16992.35 76
16993.59 62
16994.82 69
16996.05 66
16997.28 62
16998.52 57
16999.75 65
17000.98 85
17002.21 83
17003.45 60
17004.68 80
17005.91 80
17007.14 70
17008.38 75
17009.61 69
17010.84 63
17012.08 71
17013.31 86
17014.54 87
17015.78 83
17017.01 70
17018.24 75
17019.47 94
17020.71 100
17021.94 70
17023.17 80
17024.41 90
17025.64 82
17026.88 101
17028.11 63
17029.34 76
17030.58 79
17031.81 87
17033.04 78
17034.28 49
17035.51 77
17036.75 80
17037.98 82
17039.21 71
17040.45 62
17041.68 62
17042.92 63
17044.15 76
17045.38 79
17046.62 64
17047.85 88
17049.09 95
17050.32 74
17051.56 65
17052.79 84
17054.02 77
17055.26 70
17056.49 70
17057.73 74
17058.96 86
17060.20 59
17061.43 62
17062.67 64
17063.90 75
17065.14 84
17066.37 78
17067.61 65
17068.84 74
17070.08 69
17071.31 80
17072.55 79
17073.78 73
17075.02 79
17076.25 70
17077.49 90
17078.72 64
17079.96 77
17081.20 64
17082.43 66
17083.67 68
17084.90 76
17086.14 72
17087.37 96
17088.61 79
17089.85 68
17091.08 62
17092.32 67
17093.55 87
17094.79 82
17096.03 76
17097.26 58
17098.50 85
17099.73 69
17100.97 68
17102.21 62
17103.44 69
17104.68 68
17105.92 90
17107.15 83
17108.39 54
17109.63 72
17110.86 87
17112.10 79
17113.34 63
17114.57 57
17115.81 75
17117.05 85
17118.28 66
17119.52 71
17120.76 67
17121.99 81
17123.23 78
17124.47 76
17125.70 75
17126.94 76
17128.18 69
17129.42 79
17130.65 62
17131.89 75
17133.13 83
17134.37 68
17135.60 85
17136.84 80
17138.08 63
17139.32 80
17140.55 80
17141.79 69
17143.03 71
17144.27 64
17145.50 80
17146.74 90
17147.98 73
17149.22 85
17150.46 70
17151.69 64
17152.93 63
17154.17 65
17155.41 65
17156.65 86
17157.89 74
17159.12 84
17160.36 68
17161.60 82
17162.84 80
17164.08 84
17165.32 63
17166.56 64
17167.79 64
17169.03 68
17170.27 68
17171.51 63
17172.75 85
17173.99 70
17175.23 76
17176.47 70
17177.70 84
17178.94 78
17180.18 52
17181.42 90
17182.66 84
17183.90 81
17185.14 82
17186.38 84
17187.62 88
17188.86 75
17190.10 72
17191.34 84
17192.58 78
17193.82 78
17195.06 78
17196.30 65
17197.54 71
17198.78 73
17200.01 82
17201.25 83
17202.49 75
17203.73 77
17204.97 68
17206.21 73
17207.45 64
17208.70 70
17209.94 83
17211.18 82
17212.42 72
17213.66 79
17214.90 76
17216.14 61
17217.38 71
17218.62 64
17219.86 65
17221.10 63
17222.34 57
17223.58 81
17224.82 66
17226.06 68
17227.30 78
17228.54 65
17229.78 64
17231.03 63
17232.27 79
17233.51 65
17234.75 70
17235.99 87
17237.23 97
17238.47 88
17239.71 76
17240.95 66
17242.20 66
17243.44 67
17244.68 58
17245.92 70
17247.16 60
17248.40 65
17249.65 74
17250.89 71
17252.13 62
17253.37 65
17254.61 69
17255.85 68
17257.10 60
17258.34 62
17259.58 64
17260.82 57
17262.06 68
17263.31 58
17264.55 64
17265.79 70
17267.03 76
17268.27 83
17269.52 66
17270.76 92
17272.00 96
17273.24 73
17274.49 60
17275.73 64
17276.97 74
17278.22 60
17279.46 67
17280.70 66
17281.94 72
17283.19 69
17284.43 89
17285.67 65
17286.91 49
17288.16 80
17289.40 75
17290.64 72
17291.89 66
17293.13 73
17294.37 75
17295.62 71
17296.86 63
17298.10 50
17299.35 75
17300.59 85
17301.83 74
17303.08 69
17304.32 45
17305.56 46
17306.81 76
17308.05 63
17309.30 67
17310.54 73
17311.78 61
17313.03 69
17314.27 73
17315.52 50
17316.76 81
17318.00 82
17319.25 77
17320.49 74
17321.74 76
17322.98 62
17324.23 68
17325.47 67
17326.71 67
17327.96 85
17329.20 88
17330.45 58
17331.69 53
17332.94 49
17334.18 60
17335.43 69
17336.67 80
17337.92 64
17339.16 63
17340.41 63
17341.65 65
17342.90 61
17344.14 53
17345.39 76
17346.63 78
17347.88 79
17349.12 84
17350.37 57
17351.61 67
17352.86 57
17354.10 75
17355.35 62
17356.59 80
17357.84 83
17359.08 76
17360.33 63
17361.58 62
17362.82 68
17364.07 78
17365.31 74
17366.56 64
17367.80 63
17369.05 54
17370.30 86
17371.54 62
17372.79 68
17374.03 73
17375.28 66
17376.53 68
17377.77 62
17379.02 69
17380.27 78
17381.51 65
17382.76 80
17384.01 56
17385.25 63
17386.50 69
17387.75 53
17388.99 67
17390.24 68
17391.49 72
17392.73 71
17393.98 68
17395.23 76
17396.47 82
17397.72 69
17398.97 72
17400.21 69
17401.46 74
17402.71 70
17403.96 72
17405.20 70
17406.45 68
17407.70 67
17408.94 56
17410.19 64
17411.44 72
17412.69 71
17413.93 66
17415.18 78
17416.43 83
17417.68 66
17418.93 88
17420.17 76
17421.42 59
17422.67 70
17423.92 52
17425.16 80
17426.41 71
17427.66 65
17428.91 68
17430.16 62
17431.41 67
17432.65 62
17433.90 88
17435.15 69
17436.40 83
17437.65 71
17438.90 64
17440.14 74
17441.39 87
17442.64 84
17443.89 70
17445.14 56
17446.39 69
17447.64 71
17448.88 63
17450.13 77
17451.38 86
17452.63 83
17453.88 67
17455.13 61
17456.38 62
17457.63 56
17458.88 60
17460.13 73
17461.38 67
17462.62 70
17463.87 77
17465.12 70
17466.37 59
17467.62 58
17468.87 73
17470.12 79
17471.37 75
17472.62 58
17473.87 67
17475.12 67
17476.37 80
17477.62 90
17478.87 54
17480.12 68
17481.37 81
17482.62 66
17483.87 69
17485.12 61
17486.37 78
17487.62 79
17488.87 67
17490.12 71
17491.37 61
17492.62 76
17493.87 68
17495.12 71
17496.37 59
17497.62 75
17498.87 81
17500.12 83
17501.38 65
17502.63 74
17503.88 48
17505.13 68
17506.38 63
17507.63 50
17508.88 61
17510.13 64
17511.38 68
17512.63 56
17513.89 71
17515.14 75
17516.39 68
17517.64 65
17518.89 61
17520.14 54
17521.39 69
17522.64 66
17523.90 54
17525.15 59
17526.40 54
17527.65 76
17528.90 68
17530.15 78
17531.41 51
17532.66 61
17533.91 70
17535.16 74
17536.41 67
17537.67 53
17538.92 67
17540.17 56
17541.42 56
17542.67 69
17543.93 68
17545.18 76
17546.43 66
17547.68 74
17548.94 76
17550.19 56
17551.44 72
17552.69 63
17553.95 71
17555.20 62
17556.45 69
17557.70 57
17558.96 56
17560.21 68
17561.46 73
17562.72 66
17563.97 63
17565.22 74
17566.47 64
17567.73 79
17568.98 73
17570.23 68
17571.49 60
17572.74 79
17573.99 61
17575.25 85
17576.50 75
17577.75 58
17579.01 62
17580.26 59
17581.51 79
17582.77 60
17584.02 70
17585.28 58
17586.53 70
17587.78 75
17589.04 62
17590.29 77
17591.54 66
17592.80 64
17594.05 70
17595.31 70
17596.56 80
17597.81 85
17599.07 96
17600.32 100
17601.58 51
17602.83 66
17604.09 80
17605.34 67
17606.60 60
17607.85 66
17609.10 68
17610.36 71
17611.61 67
17612.87 76
17614.12 64
17615.38 72
17616.63 83
17617.89 91
17619.14 74
17620.40 74
17621.65 68
17622.91 73
17624.16 72
17625.42 57
17626.67 67
17627.93 66
17629.18 92
17630.44 68
17631.69 75
17632.95 54
17634.21 89
17635.46 68
17636.72 84
17637.97 81
17639.23 70
17640.48 74
17641.74 71
17642.99 66
17644.25 71
17645.51 58
17646.76 64
17648.02 83
17649.27 65
17650.53 69
17651.79 64
17653.04 79
17654.30 73
17655.55 74
17656.81 59
17658.07 57
17659.32 75
17660.58 62
17661.84 67
17663.09 58
17664.35 54
17665.61 70
17666.86 79
17668.12 63
17669.38 70
17670.63 75
17671.89 68
17673.15 65
17674.40 72
17675.66 51
17676.92 55
17678.17 72
17679.43 64
17680.69 58
17681.95 49
17683.20 62
17684.46 63
17685.72 97
17686.98 79
17688.23 72
17689.49 65
17690.75 71
17692.01 79
17693.26 72
17694.52 60
17695.78 63
17697.04 76
17698.29 72
17699.55 46
17700.81 62
17702.07 73
17703.32 66
17704.58 56
17705.84 67
17707.10 65
17708.36 59
17709.62 76
17710.87 71
17712.13 62
17713.39 55
17714.65 78
17715.91 53
17717.17 48
17718.42 53
17719.68 59
17720.94 80
17722.20 53
17723.46 73
17724.72 59
17725.98 71
17727.23 69
17728.49 78
17729.75 60
17731.01 55
17732.27 65
17733.53 56
17734.79 56
17736.05 77
17737.31 53
17738.57 70
17739.82 77
17741.08 64
17742.34 64
17743.60 69
17744.86 81
17746.12 62
17747.38 63
17748.64 71
17749.90 78
17751.16 73
17752.42 49
17753.68 62
17754.94 92
17756.20 83
17757.46 64
17758.72 66
17759.98 60
17761.24 69
17762.50 64
17763.76 83
17765.02 59
17766.28 66
17767.54 75
17768.80 74
17770.06 75
17771.32 52
17772.58 58
17773.84 89
17775.10 80
17776.36 62
17777.62 78
17778.88 80
17780.14 70
17781.40 64
17782.67 68
17783.93 65
17785.19 86
17786.45 82
17787.71 74
17788.97 68
17790.23 68
17791.49 66
17792.75 72
17794.01 76
17795.28 69
17796.54 61
17797.80 75
17799.06 64
17800.32 65
17801.58 68
17802.84 65
17804.11 80
17805.37 60
17806.63 63
17807.89 80
17809.15 63
17810.41 74
17811.68 78
17812.94 84
17814.20 62
17815.46 80
17816.72 80
17817.99 78
17819.25 71
17820.51 70
17821.77 79
17823.03 86
17824.30 74
17825.56 74
17826.82 61
17828.08 61
17829.35 67
17830.61 72
17831.87 66
17833.13 78
17834.40 77
17835.66 61
17836.92 75
17838.18 77
17839.45 86
17840.71 65
17841.97 49
17843.24 60
17844.50 76
17845.76 74
17847.02 66
17848.29 53
17849.55 94
17850.81 77
17852.08 87
17853.34 67
17854.60 68
17855.87 83
17857.13 69
17858.39 77
17859.66 54
17860.92 67
17862.18 77
17863.45 72
17864.71 62
17865.98 71
17867.24 66
17868.50 95
17869.77 65
17871.03 65
17872.30 67
17873.56 90
17874.82 76
17876.09 61
17877.35 59
17878.62 61
17879.88 77
17881.14 80
17882.41 74
17883.67 78
17884.94 67
17886.20 69
17887.47 74
17888.73 65
17890.00 76
17891.26 60
17892.52 61
17893.79 71
17895.05 82
17896.32 70
17897.58 71
17898.85 68
17900.11 54
17901.38 55
17902.64 65
17903.91 51
17905.17 62
17906.44 64
17907.70 67
17908.97 69
17910.23 54
17911.50 63
17912.77 77
17914.03 76
17915.30 81
17916.56 65
17917.83 51
17919.09 46
17920.36 58
17921.62 66
17922.89 72
17924.16 63
17925.42 75
17926.69 56
17927.95 62
17929.22 65
17930.49 73
17931.75 84
17933.02 63
17934.28 67
17935.55 58
17936.82 59
17938.08 72
17939.35 74
17940.62 77
17941.88 65
17943.15 62
17944.42 58
17945.68 48
17946.95 81
17948.22 66
17949.48 79
17950.75 68
17952.02 87
17953.28 72
17954.55 61
17955.82 76
17957.08 70
17958.35 67
17959.62 66
17960.88 50
17962.15 61
17963.42 91
17964.69 66
17965.95 65
17967.22 82
17968.49 73
17969.76 69
17971.02 84
17972.29 57
17973.56 68
17974.83 66
17976.09 59
17977.36 68
17978.63 68
17979.90 57
17981.16 69
17982.43 83
17983.70 71
17984.97 61
17986.24 73
17987.50 61
17988.77 60
17990.04 83
17991.31 62
17992.58 52
17993.84 81
17995.11 83
17996.38 66
17997.65 66
17998.92 60
18000.19 85
18001.46 66
18002.72 71
18003.99 73
18005.26 87
18006.53 68
18007.80 79
18009.07 80
18010.34 66
18011.61 74
18012.87 68
18014.14 60
18015.41 60
18016.68 66
18017.95 67
18019.22 62
18020.49 87
18021.76 66
18023.03 86
18024.30 76
18025.57 61
18026.84 83
18028.11 71
18029.37 74
18030.64 59
18031.91 60
18033.18 63
18034.45 66
18035.72 63
18036.99 62
18038.26 65
18039.53 67
18040.80 64
18042.07 79
18043.34 60
18044.61 74
18045.88 67
18047.15 73
18048.42 67
18049.69 58
18050.96 87
18052.23 76
18053.50 74
18054.77 59
18056.05 76
18057.32 62
18058.59 66
18059.86 64
18061.13 74
18062.40 56
18063.67 43
18064.94 57
18066.21 72
18067.48 65
18068.75 72
18070.02 84
18071.29 73
18072.57 77
18073.84 71
18075.11 56
18076.38 56
18077.65 53
18078.92 58
18080.19 72
18081.46 47
18082.74 74
18084.01 64
18085.28 68
18086.55 67
18087.82 58
18089.09 72
18090.37 76
18091.64 79
18092.91 77
18094.18 48
18095.45 66
18096.72 68
18098.00 70
18099.27 57
18100.54 53
18101.81 58
18103.08 73
18104.36 93
18105.63 77
18106.90 58
18108.17 64
18109.45 82
18110.72 61
18111.99 58
18113.26 76
18114.54 61
18115.81 78
18117.08 62
18118.35 71
18119.63 55
18120.90 62
18122.17 56
18123.44 64
18124.72 60
18125.99 72
18127.26 63
18128.54 70
18129.81 51
18131.08 55
18132.36 53
18133.63 65
18134.90 86
18136.18 61
18137.45 74
18138.72 59
18140.00 70
18141.27 70
18142.54 60
18143.82 61
18145.09 54
18146.36 61
18147.64 59
18148.91 61
18150.19 54
18151.46 61
18152.73 51
18154.01 81
18155.28 77
18156.55 77
18157.83 44
18159.10 50
18160.38 74
18161.65 81
18162.93 71
18164.20 71
18165.47 70
18166.75 74
18168.02 76
18169.30 68
18170.57 56
18171.85 59
18173.12 68
18174.40 69
18175.67 59
18176.95 59
18178.22 71
18179.50 59
18180.77 77
18182.04 65
18183.32 60
18184.59 75
18185.87 81
18187.15 65
18188.42 56
18189.70 64
18190.97 50
18192.25 63
18193.52 58
18194.80 71
18196.07 81
18197.35 61
18198.62 69
18199.90 60
18201.17 66
18202.45 82
18203.73 94
18205.00 70
18206.28 68
18207.55 69
18208.83 69
18210.10 76
18211.38 77
18212.66 74
18213.93 68
18215.21 56
18216.48 63
18217.76 75
18219.04 69
18220.31 71
18221.59 61
18222.87 67
18224.14 68
18225.42 75
18226.70 58
18227.97 45
18229.25 69
18230.53 68
18231.80 64
18233.08 64
18234.36 61
18235.63 62
18236.91 55
18238.19 64
18239.46 43
18240.74 55
18242.02 52
18243.29 73
18244.57 65
18245.85 59
18247.13 59
18248.40 62
18249.68 72
18250.96 64
18252.24 68
18253.51 51
18254.79 60
18256.07 76
18257.35 53
18258.62 65
18259.90 66
18261.18 59
18262.46 77
18263.73 54
18265.01 59
18266.29 62
18267.57 61
18268.85 71
18270.12 66
18271.40 82
18272.68 59
18273.96 74
18275.24 52
18276.51 64
18277.79 61
18279.07 72
18280.35 71
18281.63 74
18282.91 58
18284.18 64
18285.46 64
18286.74 76
18288.02 64
18289.30 53
18290.58 66
18291.86 70
18293.14 63
18294.41 54
18295.69 64
18296.97 62
18298.25 82
18299.53 62
18300.81 60
18302.09 71
18303.37 75
18304.65 77
18305.93 63
18307.21 61
18308.49 54
18309.76 81
18311.04 70
18312.32 62
18313.60 61
18314.88 73
18316.16 71
18317.44 66
18318.72 51
18320.00 73
18321.28 73
18322.56 86
18323.84 62
18325.12 58
18326.40 72
18327.68 64
18328.96 78
18330.24 58
18331.52 63
18332.80 61
18334.08 94
18335.36 64
18336.64 51
18337.92 36
18339.20 65
18340.48 58
18341.76 66
18343.05 60
18344.33 58
18345.61 72
18346.89 61
18348.17 70
18349.45 50
18350.73 72
18352.01 69
18353.29 91
18354.57 53
18355.85 56
18357.13 53
18358.42 79
18359.70 78
18360.98 68
18362.26 67
18363.54 95
18364.82 90
18366.10 74
18367.38 68
18368.67 65
18369.95 69
18371.23 71
18372.51 84
18373.79 51
18375.07 65
18376.36 84
18377.64 72
18378.92 75
18380.20 56
18381.48 44
18382.77 63
18384.05 66
18385.33 78
18386.61 70
18387.89 72
18389.18 46
18390.46 61
18391.74 66
18393.02 55
18394.31 60
18395.59 56
18396.87 60
18398.15 54
18399.44 62
18400.72 74
18402.00 63
18403.28 57
18404.57 65
18405.85 77
18407.13 72
18408.41 73
18409.70 77
18410.98 69
18412.26 67
18413.55 63
18414.83 69
18416.11 67
18417.40 57
18418.68 77
18419.96 57
18421.25 58
18422.53 61
18423.81 62
18425.10 71
18426.38 58
18427.66 48
18428.95 59
18430.23 67
18431.51 56
18432.80 84
18434.08 70
18435.37 68
18436.65 68
18437.93 72
18439.22 79
18440.50 73
18441.79 70
18443.07 59
18444.35 76
18445.64 65
18446.92 53
18448.21 53
18449.49 86
18450.78 61
18452.06 77
18453.34 52
18454.63 72
18455.91 70
18457.20 69
18458.48 57
18459.77 67
18461.05 63
18462.34 68
18463.62 86
18464.91 61
18466.19 56
18467.48 64
18468.76 73
18470.05 48
18471.33 59
18472.62 74
18473.90 69
18475.19 66
18476.47 55
18477.76 66
18479.04 62
18480.33 55
18481.61 62
18482.90 72
18484.18 61
18485.47 65
18486.76 85
18488.04 60
18489.33 68
18490.61 67
18491.90 60
18493.18 67
18494.47 66
18495.76 77
18497.04 59
18498.33 58
18499.61 57
18500.90 77
18502.19 75
18503.47 56
18504.76 52
18506.05 45
18507.33 68
18508.62 70
18509.90 60
18511.19 62
18512.48 80
18513.76 71
18515.05 67
18516.34 58
18517.62 62
18518.91 58
18520.20 67
18521.48 55
18522.77 51
18524.06 55
18525.35 76
18526.63 75
18527.92 50
18529.21 68
18530.49 60
18531.78 79
18533.07 82
18534.36 71
18535.64 73
18536.93 66
18538.22 74
18539.50 60
18540.79 49
18542.08 53
18543.37 63
18544.66 80
18545.94 62
18547.23 56
18548.52 59
18549.81 76
18551.09 64
18552.38 71
18553.67 77
18554.96 59
18556.25 67
18557.53 64
18558.82 74
18560.11 61
18561.40 67
18562.69 58
18563.98 48
18565.26 62
18566.55 50
18567.84 78
18569.13 64
18570.42 59
18571.71 69
18572.99 64
18574.28 57
18575.57 51
18576.86 51
18578.15 59
18579.44 73
18580.73 53
18582.02 54
18583.31 53
18584.59 64
18585.88 63
18587.17 72
18588.46 60
18589.75 69
18591.04 57
18592.33 72
18593.62 73
18594.91 68
18596.20 52
18597.49 49
18598.78 67
18600.07 58
18601.36 57
18602.65 70
18603.94 65
18605.23 73
18606.52 60
18607.81 87
18609.09 62
18610.38 69
18611.67 73
18612.96 66
18614.25 76
18615.55 51
18616.84 77
18618.13 68
18619.42 60
18620.71 54
18622.00 66
18623.29 59
18624.58 79
18625.87 60
18627.16 51
18628.45 69
18629.74 71
18631.03 66
18632.32 74
18633.61 68
18634.90 70
18636.19 65
18637.48 75
18638.77 81
18640.07 91
18641.36 65
18642.65 56
18643.94 54
18645.23 72
18646.52 63
18647.81 64
18649.10 66
18650.40 77
18651.69 74
18652.98 59
18654.27 76
18655.56 65
18656.85 63
18658.14 53
18659.44 70
18660.73 69
18662.02 60
18663.31 65
18664.60 75
18665.89 77
18667.19 56
18668.48 66
18669.77 82
18671.06 73
18672.35 67
18673.65 55
18674.94 64
18676.23 60
18677.52 51
18678.82 67
18680.11 61
18681.40 72
18682.69 64
18683.99 65
18685.28 64
18686.57 61
18687.86 68
18689.16 70
18690.45 62
18691.74 59
18693.03 62
18694.33 59
18695.62 56
18696.91 52
18698.21 77
18699.50 68
18700.79 70
18702.09 55
18703.38 72
18704.67 65
18705.97 75
18707.26 63
18708.55 72
18709.85 49
18711.14 52
18712.43 53
18713.73 61
18715.02 69
18716.31 76
18717.61 66
18718.90 64
18720.19 83
18721.49 72
18722.78 72
18724.08 72
18725.37 59
18726.66 68
18727.96 71
18729.25 56
18730.55 66
18731.84 63
18733.13 71
18734.43 70
18735.72 62
18737.02 64
18738.31 69
18739.61 65
18740.90 58
18742.19 71
18743.49 84
18744.78 62
18746.08 58
18747.37 73
18748.67 49
18749.96 55
18751.26 80
18752.55 71
18753.85 58
18755.14 73
18756.44 46
18757.73 68
18759.03 74
18760.32 57
18761.62 69
18762.91 77
18764.21 67
18765.50 51
18766.80 61
18768.09 57
18769.39 63
18770.69 60
18771.98 56
18773.28 73
18774.57 65
18775.87 60
18777.16 57
18778.46 55
18779.76 68
18781.05 57
18782.35 62
18783.64 60
18784.94 72
18786.24 75
18787.53 68
18788.83 70
18790.12 60
18791.42 56
18792.72 64
18794.01 63
18795.31 56
18796.61 50
18797.90 63
18799.20 73
18800.49 70
18801.79 64
18803.09 62
18804.38 85
18805.68 79
18806.98 53
18808.28 49
18809.57 60
18810.87 68
18812.17 71
18813.46 59
18814.76 68
18816.06 59
18817.35 76
18818.65 56
18819.95 65
18821.25 61
18822.54 62
18823.84 64
18825.14 74
18826.44 55
18827.73 54
18829.03 69
18830.33 82
18831.63 63
18832.92 56
18834.22 54
18835.52 64
18836.82 57
18838.11 59
18839.41 57
18840.71 70
18842.01 74
18843.31 62
18844.60 67
18845.90 67
18847.20 71
18848.50 70
18849.80 70
18851.10 63
18852.39 51
18853.69 67
18854.99 62
18856.29 61
18857.59 49
18858.89 80
18860.18 83
18861.48 91
18862.78 65
18864.08 69
18865.38 64
18866.68 64
18867.98 67
18869.28 58
18870.58 69
18871.87 82
18873.17 66
18874.47 67
18875.77 71
18877.07 66
18878.37 73
18879.67 74
18880.97 67
18882.27 60
18883.57 72
18884.87 74
18886.17 59
18887.47 55
18888.77 57
18890.07 62
18891.36 74
18892.66 55
18893.96 61
18895.26 59
18896.56 81
18897.86 75
18899.16 62
18900.46 64
18901.76 60
18903.06 83
18904.36 61
18905.66 57
18906.96 62
18908.27 58
18909.57 67
18910.87 78
18912.17 49
18913.47 50
18914.77 63
18916.07 70
18917.37 66
18918.67 56
18919.97 51
18921.27 54
18922.57 69
18923.87 60
18925.17 57
18926.47 67
18927.77 67
18929.08 65
18930.38 60
18931.68 56
18932.98 62
18934.28 83
18935.58 71
18936.88 68
18938.18 74
18939.49 54
18940.79 57
18942.09 72
18943.39 58
18944.69 73
18945.99 65
18947.29 70
18948.60 75
18949.90 64
18951.20 60
18952.50 72
18953.80 68
18955.11 57
18956.41 65
18957.71 49
18959.01 57
18960.31 59
18961.62 64
18962.92 52
18964.22 68
18965.52 67
18966.82 62
18968.13 62
18969.43 54
18970.73 63
18972.03 59
18973.34 67
18974.64 52
18975.94 57
18977.24 59
18978.55 52
18979.85 43
18981.15 69
18982.46 55
18983.76 58
18985.06 72
18986.36 64
18987.67 61
18988.97 71
18990.27 80
18991.58 68
18992.88 67
18994.18 63
18995.49 63
18996.79 64
18998.09 57
18999.40 63
19000.70 58
19002.00 64
19003.31 70
19004.61 65
19005.91 50
19007.22 59
19008.52 60
19009.83 57
19011.13 69
19012.43 76
19013.74 56
19015.04 60
19016.34 40
19017.65 43
19018.95 50
19020.26 66
19021.56 60
19022.87 72
19024.17 58
19025.47 76
19026.78 60
19028.08 78
19029.39 61
19030.69 55
19032.00 74
19033.30 73
19034.61 64
19035.91 61
19037.22 54
19038.52 66
19039.82 72
19041.13 64
19042.43 58
19043.74 50
19045.04 66
19046.35 67
19047.65 58
19048.96 62
19050.26 67
19051.57 57
19052.88 72
19054.18 51
19055.49 58
19056.79 56
19058.10 67
19059.40 71
19060.71 51
19062.01 63
19063.32 67
19064.62 73
19065.93 65
19067.24 61
19068.54 64
19069.85 57
19071.15 76
19072.46 55
19073.77 57
19075.07 47
19076.38 72
19077.68 60
19078.99 44
19080.30 48
19081.60 71
19082.91 61
19084.22 64
19085.52 48
19086.83 52
19088.13 57
19089.44 50
19090.75 54
19092.05 71
19093.36 51
19094.67 60
19095.97 64
19097.28 46
19098.59 64
19099.90 58
19101.20 77
19102.51 51
19103.82 52
19105.12 59
19106.43 71
19107.74 74
19109.04 66
19110.35 60
19111.66 85
19112.97 57
19114.27 74
19115.58 66
19116.89 57
19118.20 66
19119.50 65
19120.81 56
19122.12 55
19123.43 54
19124.73 62
19126.04 58
19127.35 59
19128.66 65
19129.97 59
19131.27 62
19132.58 68
19133.89 71
19135.20 55
19136.51 49
19137.81 50
19139.12 57
19140.43 55
19141.74 46
19143.05 53
19144.36 68
19145.66 68
19146.97 64
19148.28 53
19149.59 57
19150.90 64
19152.21 50
19153.52 53
19154.83 68
19156.13 66
19157.44 69
19158.75 49
19160.06 52
19161.37 31
19162.68 60
19163.99 59
19165.30 67
19166.61 63
19167.92 55
19169.22 51
19170.53 70
19171.84 58
19173.15 62
19174.46 69
19175.77 64
19177.08 63
19178.39 69
19179.70 58
19181.01 48
19182.32 65
19183.63 70
19184.94 65
19186.25 58
19187.56 57
19188.87 61
19190.18 63
19191.49 52
19192.80 57
19194.11 71
19195.42 65
19196.73 58
19198.04 59
19199.35 77
19200.66 42
19201.97 60
19203.28 76
19204.59 57
19205.90 63
19207.21 64
19208.52 48
19209.83 54
19211.14 49
19212.46 65
19213.77 67
19215.08 46
19216.39 49
19217.70 49
19219.01 51
19220.32 53
19221.63 51
19222.94 47
19224.25 62
19225.57 65
19226.88 50
19228.19 37
19229.50 56
19230.81 56
19232.12 63
19233.43 49
19234.75 48
19236.06 50
19237.37 56
19238.68 54
19239.99 46
19241.30 53
19242.62 60
19243.93 61
19245.24 50
19246.55 44
19247.86 40
19249.18 66
19250.49 85
19251.80 55
19253.11 49
19254.42 53
19255.74 62
19257.05 56
19258.36 54
19259.67 59
19260.99 66
19262.30 65
19263.61 77
19264.92 63
19266.24 65
19267.55 65
19268.86 58
19270.17 49
19271.49 58
19272.80 72
19274.11 61
19275.42 48
19276.74 67
19278.05 56
19279.36 62
19280.68 67
19281.99 69
19283.30 59
19284.62 54
19285.93 63
19287.24 57
19288.56 55
19289.87 52
19291.18 59
19292.50 61
19293.81 62
19295.12 55
19296.44 57
19297.75 60
19299.06 67
19300.38 54
19301.69 51
19303.01 54
19304.32 40
19305.63 59
19306.95 63
19308.26 57
19309.58 50
19310.89 67
19312.20 68
19313.52 55
19314.83 54
19316.15 55
19317.46 67
19318.78 56
19320.09 69
19321.41 67
19322.72 54
19324.03 53
19325.35 66
19326.66 60
19327.98 74
19329.29 66
19330.61 71
19331.92 56
19333.24 67
19334.55 52
19335.87 64
19337.18 60
19338.50 73
19339.81 68
19341.13 53
19342.44 69
19343.76 57
19345.07 62
19346.39 50
19347.70 51
19349.02 54
19350.34 73
19351.65 61
19352.97 56
19354.28 68
19355.60 59
19356.91 57
19358.23 54
19359.54 57
19360.86 57
19362.18 81
19363.49 58
19364.81 44
19366.12 50
19367.44 66
19368.76 63
19370.07 63
19371.39 56
19372.71 61
19374.02 57
19375.34 55
19376.65 59
19377.97 81
19379.29 59
19380.60 66
19381.92 65
19383.24 65
19384.55 75
19385.87 53
19387.19 64
19388.50 69
19389.82 61
19391.14 70
19392.45 58
19393.77 67
19395.09 62
19396.41 81
19397.72 84
19399.04 70
19400.36 67
19401.67 71
19402.99 74
19404.31 73
19405.63 63
19406.94 55
19408.26 68
19409.58 64
19410.90 61
19412.21 57
19413.53 73
19414.85 71
19416.17 66
19417.48 74
19418.80 56
19420.12 54
19421.44 57
19422.76 70
19424.07 73
19425.39 56
19426.71 61
19428.03 55
19429.35 61
19430.66 51
19431.98 54
19433.30 73
19434.62 57
19435.94 61
19437.26 63
19438.57 62
19439.89 70
19441.21 69
19442.53 77
19443.85 70
19445.17 53
19446.49 66
19447.81 67
19449.12 53
19450.44 50
19451.76 66
19453.08 66
19454.40 75
19455.72 73
19457.04 57
19458.36 41
19459.68 65
19461.00 56
19462.32 57
19463.63 47
19464.95 44
19466.27 60
19467.59 55
19468.91 56
19470.23 44
19471.55 61
19472.87 67
19474.19 65
19475.51 56
19476.83 52
19478.15 63
19479.47 64
19480.79 62
19482.11 52
19483.43 55
19484.75 66
19486.07 65
19487.39 59
19488.71 50
19490.03 49
19491.35 71
19492.67 59
19493.99 40
19495.31 56
19496.63 58
19497.95 66
19499.27 53
19500.59 65
19501.91 57
19503.24 75
19504.56 63
19505.88 51
19507.20 62
19508.52 51
19509.84 63
19511.16 50
19512.48 68
19513.80 44
19515.12 69
19516.44 58
19517.77 55
19519.09 54
19520.41 68
19521.73 68
19523.05 63
19524.37 62
19525.69 59
19527.02 72
19528.34 57
19529.66 59
19530.98 55
19532.30 57
19533.62 65
19534.95 79
19536.27 57
19537.59 55
19538.91 50
19540.23 55
19541.56 48
19542.88 49
19544.20 62
19545.52 69
19546.84 58
19548.17 60
19549.49 53
19550.81 58
19552.13 66
19553.46 75
19554.78 80
19556.10 51
19557.42 55
19558.75 52
19560.07 71
19561.39 62
19562.71 62
19564.04 42
19565.36 61
19566.68 55
19568.00 54
19569.33 64
19570.65 66
19571.97 78
19573.30 73
19574.62 69
19575.94 66
19577.27 63
19578.59 54
19579.91 61
19581.24 59
19582.56 80
19583.88 67
19585.21 60
19586.53 71
19587.85 73
19589.18 62
19590.50 64
19591.82 69
19593.15 56
19594.47 73
19595.80 65
19597.12 53
19598.44 43
19599.77 74
19601.09 57
19602.42 62
19603.74 52
19605.06 53
19606.39 61
19607.71 52
19609.04 57
19610.36 54
19611.69 68
19613.01 49
19614.33 65
19615.66 43
19616.98 67
19618.31 61
19619.63 79
19620.96 55
19622.28 60
19623.61 52
19624.93 58
19626.26 57
19627.58 58
19628.91 69
19630.23 67
19631.56 69
19632.88 69
19634.21 62
19635.53 68
19636.86 56
19638.18 55
19639.51 69
19640.83 64
19642.16 63
19643.48 54
19644.81 71
19646.14 59
19647.46 48
19648.79 50
19650.11 61
19651.44 66
19652.76 61
19654.09 66
19655.42 44
19656.74 57
19658.07 39
19659.39 54
19660.72 54
19662.05 56
19663.37 52
19664.70 59
19666.02 48
19667.35 55
19668.68 54
19670.00 75
19671.33 53
19672.66 66
19673.98 52
19675.31 58
19676.64 71
19677.96 51
19679.29 63
19680.62 48
19681.94 74
19683.27 64
19684.60 68
19685.92 59
19687.25 65
19688.58 58
19689.90 54
19691.23 53
19692.56 51
19693.88 73
19695.21 62
19696.54 57
19697.87 41
19699.19 55
19700.52 71
19701.85 71
19703.18 46
19704.50 54
19705.83 39
19707.16 52
19708.49 64
19709.81 58
19711.14 64
19712.47 53
19713.80 71
19715.13 56
19716.45 53
19717.78 45
19719.11 62
19720.44 70
19721.77 60
19723.09 49
19724.42 64
19725.75 61
19727.08 69
19728.41 39
19729.74 54
19731.06 61
19732.39 71
19733.72 64
19735.05 47
19736.38 41
19737.71 40
19739.04 89
19740.36 58
19741.69 66
19743.02 56
19744.35 58
19745.68 53
19747.01 64
19748.34 64
19749.67 65
19751.00 71
19752.32 51
19753.65 57
19754.98 65
19756.31 64
19757.64 65
19758.97 70
19760.30 48
19761.63 58
19762.96 54
19764.29 54
19765.62 39
19766.95 56
19768.28 66
19769.61 66
19770.94 56
19772.27 58
19773.60 68
19774.93 63
19776.26 75
19777.59 59
19778.92 71
19780.25 64
19781.58 67
19782.91 56
19784.24 67
19785.57 67
19786.90 77
19788.23 65
19789.56 69
19790.89 48
19792.22 59
19793.55 59
19794.88 65
19796.21 62
19797.54 51
19798.87 68
19800.20 66
19801.53 69
19802.87 77
19804.20 73
19805.53 46
19806.86 54
19808.19 53
19809.52 60
19810.85 50
19812.18 57
19813.51 67
19814.85 59
19816.18 54
19817.51 45
19818.84 63
19820.17 50
19821.50 65
19822.83 65
19824.17 60
19825.50 44
19826.83 75
19828.16 67
19829.49 65
19830.82 56
19832.16 63
19833.49 54
19834.82 66
19836.15 46
19837.48 64
19838.82 73
19840.15 58
19841.48 46
19842.81 66
19844.14 55
19845.48 40
19846.81 68
19848.14 57
19849.47 57
19850.81 57
19852.14 69
19853.47 63
19854.80 52
19856.14 60
19857.47 63
19858.80 59
19860.14 53
19861.47 62
19862.80 56
19864.13 66
19865.47 53
19866.80 61
19868.13 54
19869.47 44
19870.80 59
19872.13 53
19873.47 59
19874.80 60
19876.13 46
19877.47 61
19878.80 58
19880.13 48
19881.47 66
19882.80 50
19884.13 48
19885.47 52
19886.80 54
19888.13 55
19889.47 51
19890.80 47
19892.14 42
19893.47 67
19894.80 60
19896.14 62
19897.47 61
19898.81 53
19900.14 53
19901.47 58
19902.81 61
19904.14 61
19905.48 47
19906.81 53
19908.15 53
19909.48 71
19910.81 62
19912.15 65
19913.48 65
19914.82 56
19916.15 55
19917.49 53
19918.82 54
19920.16 58
19921.49 54
19922.83 62
19924.16 62
19925.50 70
19926.83 54
19928.17 62
19929.50 70
19930.84 55
19932.17 56
19933.51 52
19934.84 71
19936.18 69
19937.51 54
19938.85 50
19940.18 61
19941.52 46
19942.86 49
19944.19 56
19945.53 61
19946.86 52
19948.20 48
19949.53 69
19950.87 69
19952.21 55
19953.54 56
19954.88 67
19956.21 63
19957.55 64
19958.89 66
19960.22 58
19961.56 66
19962.90 65
19964.23 57
19965.57 70
19966.90 68
19968.24 46
19969.58 50
19970.91 58
19972.25 64
19973.59 74
19974.92 55
19976.26 61
19977.60 65
19978.93 63
19980.27 60
19981.61 48
19982.94 63
19984.28 56
19985.62 62
19986.96 53
19988.29 49
19989.63 67
19990.97 72
19992.30 48
19993.64 60
19994.98 67
19996.32 61
19997.65 46
19998.99 64
20000.33 56
20001.67 51
20003.00 67
20004.34 68
20005.68 63
20007.02 61
20008.35 59
20009.69 63
20011.03 79
20012.37 75
20013.71 53
20015.04 58
20016.38 78
20017.72 72
20019.06 62
20020.40 61
20021.73 66
20023.07 66
20024.41 57
20025.75 57
20027.09 66
20028.43 46
20029.77 66
20031.10 69
20032.44 55
20033.78 64
20035.12 75
20036.46 64
20037.80 64
20039.14 66
20040.47 62
20041.81 74
20043.15 73
20044.49 45
20045.83 54
20047.17 55
20048.51 67
20049.85 77
20051.19 71
20052.53 54
20053.87 57
20055.21 76
20056.54 69
20057.88 56
20059.22 64
20060.56 69
20061.90 70
20063.24 52
20064.58 54
20065.92 59
20067.26 62
20068.60 49
20069.94 67
20071.28 69
20072.62 63
20073.96 65
20075.30 74
20076.64 64
20077.98 78
20079.32 55
20080.66 58
20082.00 63
20083.34 63
20084.68 62
20086.02 55
20087.36 78
20088.70 65
20090.04 59
20091.38 76
20092.73 70
20094.07 71
20095.41 60
20096.75 58
20098.09 52
20099.43 63
20100.77 60
20102.11 67
20103.45 53
20104.79 57
20106.13 73
20107.48 66
20108.82 59
20110.16 54
20111.50 56
20112.84 60
20114.18 47
20115.52 67
20116.86 63
20118.21 64
20119.55 67
20120.89 71
20122.23 71
20123.57 62
20124.91 69
20126.26 65
20127.60 49
20128.94 56
20130.28 74
20131.62 72
20132.96 61
20134.31 70
20135.65 69
