# Supplementary material for: MALDI-TOF MS typing enables the classification of brewing yeasts of the genus Saccharomyces to major beer styles
Source: PLoS One. 2017 Aug 9;12(8):e0181694. doi: 10.1371/journal.pone.0181694 (PMC5549903; doi:10.1371/journal.pone.0181694)
Supplement: S14 File — The directory includes 90 raw files and was zipped to “.zip”; the folder has three strains with 30 spectra per strain; S1 Text explains the raw files with an example and Table 1 represents the yeast strains used within the experiment. (ZIP) [file pone.0181694.s017.zip › 40-42/30637-510-OG-Ale-Ale-YPG-18h-E-E_2015-10-11__0_E12_1.dat]

2000.04 3633
2000.46 3680
2000.88 3459
2001.30 3703
2001.72 3711
2002.14 3640
2002.57 3545
2002.99 3603
2003.41 3402
2003.83 3614
2004.25 3704
2004.67 3749
2005.10 3653
2005.52 3731
2005.94 3609
2006.36 3522
2006.78 3767
2007.21 3681
2007.63 3642
2008.05 3749
2008.47 3938
2008.89 3615
2009.32 3544
2009.74 3607
2010.16 4000
2010.58 3919
2011.01 3970
2011.43 3927
2011.85 3820
2012.27 3833
2012.70 3972
2013.12 3647
2013.54 3663
2013.96 3630
2014.39 3466
2014.81 3536
2015.23 3760
2015.66 3754
2016.08 3536
2016.50 3379
2016.93 3563
2017.35 3839
2017.77 3609
2018.19 3926
2018.62 4068
2019.04 4002
2019.46 3902
2019.89 3834
2020.31 4207
2020.73 3979
2021.16 4081
2021.58 4033
2022.01 4473
2022.43 3959
2022.85 3773
2023.28 3871
2023.70 3655
2024.12 3642
2024.55 4113
2024.97 3664
2025.40 3630
2025.82 3824
2026.24 3805
2026.67 3613
2027.09 3594
2027.52 3737
2027.94 3742
2028.37 3423
2028.79 3522
2029.21 3406
2029.64 3641
2030.06 3474
2030.49 3596
2030.91 3803
2031.34 3613
2031.76 3580
2032.19 3400
2032.61 3697
2033.04 3684
2033.46 3407
2033.88 3622
2034.31 3972
2034.73 3650
2035.16 3763
2035.58 3982
2036.01 3856
2036.43 3856
2036.86 3973
2037.29 4081
2037.71 3931
2038.14 3990
2038.56 3966
2038.99 4070
2039.41 4027
2039.84 3954
2040.26 3835
2040.69 3744
2041.11 3982
2041.54 3754
2041.97 3926
2042.39 3936
2042.82 3723
2043.24 3799
2043.67 3588
2044.09 3509
2044.52 3429
2044.95 3624
2045.37 3617
2045.80 3371
2046.22 3642
2046.65 3467
2047.08 3614
2047.50 3545
2047.93 3480
2048.36 3464
2048.78 3561
2049.21 3630
2049.64 3551
2050.06 3628
2050.49 3475
2050.92 3600
2051.34 3730
2051.77 3903
2052.20 3537
2052.62 3310
2053.05 3436
2053.48 3703
2053.90 3624
2054.33 3657
2054.76 3477
2055.18 3410
2055.61 3436
2056.04 3705
2056.47 3820
2056.89 3736
2057.32 3577
2057.75 3772
2058.17 3593
2058.60 3792
2059.03 3761
2059.46 3582
2059.88 3606
2060.31 3623
2060.74 3559
2061.17 3699
2061.60 3617
2062.02 3688
2062.45 3663
2062.88 3739
2063.31 3759
2063.74 3825
2064.16 4006
2064.59 3846
2065.02 3897
2065.45 3863
2065.88 3795
2066.30 4001
2066.73 4101
2067.16 3816
2067.59 3820
2068.02 3765
2068.45 3790
2068.87 4034
2069.30 3872
2069.73 3782
2070.16 3628
2070.59 3623
2071.02 3546
2071.45 3886
2071.87 3680
2072.30 3374
2072.73 3334
2073.16 3566
2073.59 3519
2074.02 3608
2074.45 3507
2074.88 3555
2075.31 3446
2075.74 3433
2076.17 3674
2076.59 3693
2077.02 3225
2077.45 3877
2077.88 3848
2078.31 3972
2078.74 3891
2079.17 3634
2079.60 3900
2080.03 3840
2080.46 4043
2080.89 4141
2081.32 4275
2081.75 4026
2082.18 3932
2082.61 3802
2083.04 3891
2083.47 3845
2083.90 3972
2084.33 3918
2084.76 3805
2085.19 3730
2085.62 3556
2086.05 3620
2086.48 3785
2086.91 3906
2087.34 3832
2087.77 3685
2088.20 3684
2088.63 3489
2089.06 3416
2089.49 3589
2089.93 3651
2090.36 3697
2090.79 3828
2091.22 3565
2091.65 3542
2092.08 3707
2092.51 3682
2092.94 3920
2093.37 3715
2093.80 3437
2094.23 3592
2094.67 3531
2095.10 3532
2095.53 3518
2095.96 3601
2096.39 3341
2096.82 3512
2097.25 3585
2097.68 3646
2098.12 3606
2098.55 3471
2098.98 3582
2099.41 3567
2099.84 3330
2100.27 3384
2100.71 3593
2101.14 3377
2101.57 3463
2102.00 3605
2102.43 3511
2102.87 3544
2103.30 3558
2103.73 3589
2104.16 3553
2104.59 3544
2105.03 3899
2105.46 3886
2105.89 3755
2106.32 3559
2106.76 3847
2107.19 4217
2107.62 4101
2108.05 4110
2108.49 4025
2108.92 3947
2109.35 3839
2109.78 3814
2110.22 3980
2110.65 3668
2111.08 3580
2111.52 3564
2111.95 3488
2112.38 3705
2112.81 3751
2113.25 3605
2113.68 3371
2114.11 3584
2114.55 3548
2114.98 3427
2115.41 3468
2115.85 3642
2116.28 3594
2116.71 3789
2117.15 3633
2117.58 3330
2118.01 3537
2118.45 3691
2118.88 3691
2119.32 3501
2119.75 3561
2120.18 3659
2120.62 3630
2121.05 3510
2121.48 3493
2121.92 3493
2122.35 3554
2122.79 3628
2123.22 3713
2123.65 3708
2124.09 3724
2124.52 3668
2124.96 3812
2125.39 3787
2125.83 3664
2126.26 3699
2126.70 3562
2127.13 3567
2127.56 3217
2128.00 3406
2128.43 3593
2128.87 3704
2129.30 3615
2129.74 3921
2130.17 3746
2130.61 3705
2131.04 3770
2131.48 3751
2131.91 3742
2132.35 3768
2132.78 4060
2133.22 3907
2133.65 3911
2134.09 3806
2134.52 4203
2134.96 3964
2135.39 3706
2135.83 3850
2136.26 3785
2136.70 4108
2137.14 4016
2137.57 3950
2138.01 4035
2138.44 3913
2138.88 4124
2139.31 3917
2139.75 3864
2140.19 3796
2140.62 3860
2141.06 3625
2141.49 3456
2141.93 3635
2142.37 3520
2142.80 3612
2143.24 3625
2143.67 3397
2144.11 3295
2144.55 3278
2144.98 3618
2145.42 3562
2145.86 3498
2146.29 3372
2146.73 3729
2147.16 3532
2147.60 3375
2148.04 3535
2148.47 3608
2148.91 3783
2149.35 3823
2149.79 3817
2150.22 3950
2150.66 3981
2151.10 4202
2151.53 4409
2151.97 4278
2152.41 4195
2152.84 4262
2153.28 4143
2153.72 4150
2154.16 4159
2154.59 3918
2155.03 3516
2155.47 3575
2155.91 3721
2156.34 3718
2156.78 3545
2157.22 3574
2157.66 3640
2158.09 3384
2158.53 3423
2158.97 3250
2159.41 3678
2159.84 3737
2160.28 3508
2160.72 3478
2161.16 3530
2161.60 3621
2162.03 3792
2162.47 3789
2162.91 3658
2163.35 3793
2163.79 3590
2164.22 3739
2164.66 3802
2165.10 3670
2165.54 3657
2165.98 3626
2166.42 3518
2166.86 3480
2167.29 3595
2167.73 3601
2168.17 3498
2168.61 3407
2169.05 3501
2169.49 3688
2169.93 3566
2170.37 3625
2170.80 3930
2171.24 3875
2171.68 3739
2172.12 3681
2172.56 3739
2173.00 3614
2173.44 3579
2173.88 3849
2174.32 3893
2174.76 3749
2175.20 3810
2175.64 4076
2176.08 4049
2176.51 4385
2176.95 4455
2177.39 4444
2177.83 4325
2178.27 4403
2178.71 4280
2179.15 3939
2179.59 4076
2180.03 4281
2180.47 4161
2180.91 3878
2181.35 3895
2181.79 3802
2182.23 3724
2182.67 3941
2183.11 4075
2183.55 3791
2183.99 3541
2184.43 3489
2184.87 3505
2185.31 3529
2185.76 3438
2186.20 3527
2186.64 3497
2187.08 3586
2187.52 3517
2187.96 3885
2188.40 3901
2188.84 4013
2189.28 3891
2189.72 3884
2190.16 4036
2190.60 4019
2191.04 3849
2191.49 3920
2191.93 4113
2192.37 3950
2192.81 3724
2193.25 3714
2193.69 3595
2194.13 4028
2194.57 4062
2195.02 3826
2195.46 3868
2195.90 3831
2196.34 3872
2196.78 3996
2197.22 4305
2197.66 4314
2198.11 4220
2198.55 4198
2198.99 4160
2199.43 4174
2199.87 4118
2200.32 4027
2200.76 3795
2201.20 3632
2201.64 3550
2202.08 3640
2202.53 3821
2202.97 3743
2203.41 3465
2203.85 3519
2204.29 3547
2204.74 3529
2205.18 3620
2205.62 3374
2206.06 3436
2206.51 3671
2206.95 3843
2207.39 3894
2207.83 3743
2208.28 3790
2208.72 3964
2209.16 3888
2209.61 3818
2210.05 3661
2210.49 3923
2210.93 4030
2211.38 3874
2211.82 3654
2212.26 3827
2212.71 4025
2213.15 3873
2213.59 3933
2214.04 4014
2214.48 3883
2214.92 3800
2215.37 3996
2215.81 4106
2216.25 3777
2216.70 3895
2217.14 3867
2217.59 3812
2218.03 3742
2218.47 3730
2218.92 3491
2219.36 3463
2219.80 3532
2220.25 3420
2220.69 3577
2221.14 3640
2221.58 3661
2222.02 3591
2222.47 3529
2222.91 3649
2223.36 3558
2223.80 3831
2224.25 3568
2224.69 3877
2225.13 4009
2225.58 4078
2226.02 3996
2226.47 3897
2226.91 3825
2227.36 4268
2227.80 4392
2228.25 4245
2228.69 4449
2229.14 4473
2229.58 4449
2230.03 4446
2230.47 4451
2230.92 4518
2231.36 4601
2231.81 4591
2232.25 4739
2232.70 4499
2233.14 4562
2233.59 4578
2234.03 4690
2234.48 4639
2234.92 4371
2235.37 4330
2235.81 4315
2236.26 4444
2236.70 4187
2237.15 4323
2237.60 3997
2238.04 4054
2238.49 3770
2238.93 3664
2239.38 3485
2239.83 3603
2240.27 3554
2240.72 3567
2241.16 3619
2241.61 3438
2242.06 3470
2242.50 3411
2242.95 3394
2243.39 3237
2243.84 3273
2244.29 3371
2244.73 3325
2245.18 3333
2245.63 3387
2246.07 3420
2246.52 3638
2246.97 3391
2247.41 3406
2247.86 3496
2248.31 3571
2248.75 3550
2249.20 3409
2249.65 3470
2250.09 3448
2250.54 3611
2250.99 3667
2251.43 3736
2251.88 3785
2252.33 3822
2252.78 3570
2253.22 3522
2253.67 3767
2254.12 3833
2254.56 3554
2255.01 3551
2255.46 3572
2255.91 3608
2256.35 3578
2256.80 3610
2257.25 3439
2257.70 3344
2258.14 3313
2258.59 3587
2259.04 3342
2259.49 3277
2259.94 3185
2260.38 3369
2260.83 3577
2261.28 3672
2261.73 3437
2262.18 3590
2262.62 3833
2263.07 3892
2263.52 3825
2263.97 3840
2264.42 3762
2264.87 4056
2265.31 3851
2265.76 3946
2266.21 3824
2266.66 3884
2267.11 3823
2267.56 3672
2268.01 3871
2268.45 3741
2268.90 3947
2269.35 4120
2269.80 4340
2270.25 4281
2270.70 3925
2271.15 4290
2271.60 4365
2272.05 4281
2272.49 4511
2272.94 4235
2273.39 4429
2273.84 4390
2274.29 4377
2274.74 4206
2275.19 4164
2275.64 4009
2276.09 3999
2276.54 3786
2276.99 3851
2277.44 3800
2277.89 3667
2278.34 3633
2278.79 3573
2279.24 3479
2279.69 3491
2280.14 3509
2280.59 3637
2281.04 3347
2281.49 3316
2281.94 3697
2282.39 3518
2282.84 3469
2283.29 3694
2283.74 3703
2284.19 3634
2284.64 3683
2285.09 3561
2285.54 3529
2285.99 3617
2286.44 3104
2286.89 3474
2287.34 3461
2287.79 3746
2288.24 3859
2288.69 4110
2289.14 4506
2289.59 4716
2290.05 5107
2290.50 5421
2290.95 6071
2291.40 6703
2291.85 6937
2292.30 7093
2292.75 7456
2293.20 7047
2293.65 6960
2294.11 6317
2294.56 5967
2295.01 6046
2295.46 5513
2295.91 5396
2296.36 4852
2296.81 4535
2297.27 4187
2297.72 4231
2298.17 4244
2298.62 4201
2299.07 3833
2299.52 3740
2299.98 3761
2300.43 3590
2300.88 3622
2301.33 3798
2301.78 3666
2302.24 3479
2302.69 3439
2303.14 3490
2303.59 3675
2304.04 3743
2304.50 3607
2304.95 3308
2305.40 3399
2305.85 3609
2306.31 3774
2306.76 3600
2307.21 3530
2307.66 3550
2308.12 3618
2308.57 3800
2309.02 4000
2309.48 4042
2309.93 4066
2310.38 4038
2310.83 4370
2311.29 4372
2311.74 4208
2312.19 4506
2312.65 4551
2313.10 4478
2313.55 4305
2314.01 4269
2314.46 4153
2314.91 4299
2315.37 3790
2315.82 3825
2316.27 3868
2316.73 3991
2317.18 3809
2317.63 3668
2318.09 3622
2318.54 3786
2318.99 3938
2319.45 4080
2319.90 4053
2320.36 3959
2320.81 4050
2321.26 4022
2321.72 4102
2322.17 4084
2322.63 3930
2323.08 3868
2323.53 3807
2323.99 3683
2324.44 3676
2324.90 3762
2325.35 3780
2325.80 3748
2326.26 3878
2326.71 3953
2327.17 3785
2327.62 3832
2328.08 4114
2328.53 4115
2328.99 4074
2329.44 4236
2329.90 4522
2330.35 4676
2330.81 4542
2331.26 4350
2331.72 4240
2332.17 4599
2332.63 4332
2333.08 4106
2333.54 4171
2333.99 4107
2334.45 3908
2334.90 4012
2335.36 3641
2335.81 3671
2336.27 3437
2336.72 3649
2337.18 3574
2337.63 3735
2338.09 3685
2338.55 3366
2339.00 3672
2339.46 3643
2339.91 3692
2340.37 3597
2340.82 3625
2341.28 3856
2341.74 3693
2342.19 3604
2342.65 3742
2343.10 3620
2343.56 3587
2344.02 3636
2344.47 3538
2344.93 3509
2345.39 3711
2345.84 3783
2346.30 3899
2346.75 4127
2347.21 4165
2347.67 4094
2348.12 4378
2348.58 4345
2349.04 4309
2349.49 4358
2349.95 4361
2350.41 4437
2350.86 4126
2351.32 4086
2351.78 3937
2352.23 3979
2352.69 3934
2353.15 3889
2353.61 3860
2354.06 3818
2354.52 3828
2354.98 3656
2355.43 3951
2355.89 3887
2356.35 3706
2356.81 3894
2357.26 3824
2357.72 3810
2358.18 3844
2358.64 4008
2359.09 3991
2359.55 3943
2360.01 3925
2360.47 3947
2360.93 3995
2361.38 3942
2361.84 3881
2362.30 3920
2362.76 3865
2363.22 3892
2363.67 3758
2364.13 3697
2364.59 4044
2365.05 3898
2365.51 3993
2365.96 3929
2366.42 3873
2366.88 4156
2367.34 4008
2367.80 3915
2368.26 3884
2368.72 4081
2369.17 3898
2369.63 4030
2370.09 4063
2370.55 4057
2371.01 3817
2371.47 4124
2371.93 4145
2372.39 3988
2372.84 3888
2373.30 3908
2373.76 3872
2374.22 3865
2374.68 3891
2375.14 3836
2375.60 4109
2376.06 3894
2376.52 3973
2376.98 3790
2377.44 3861
2377.90 4066
2378.36 3880
2378.81 4166
2379.27 3928
2379.73 3929
2380.19 3925
2380.65 3955
2381.11 3831
2381.57 3538
2382.03 3780
2382.49 3979
2382.95 3916
2383.41 3738
2383.87 3867
2384.33 4013
2384.79 4003
2385.25 3805
2385.71 3843
2386.17 3995
2386.63 3876
2387.09 3763
2387.55 3666
2388.01 3713
2388.48 3642
2388.94 3773
2389.40 4036
2389.86 4016
2390.32 3812
2390.78 3710
2391.24 3916
2391.70 3954
2392.16 4075
2392.62 3900
2393.08 3881
2393.54 4053
2394.00 3810
2394.47 3623
2394.93 3771
2395.39 3564
2395.85 3516
2396.31 3509
2396.77 3611
2397.23 3546
2397.69 3522
2398.16 3537
2398.62 3617
2399.08 3648
2399.54 3617
2400.00 3850
2400.46 3627
2400.92 3721
2401.39 3860
2401.85 3605
2402.31 3789
2402.77 3583
2403.23 3606
2403.70 3637
2404.16 3768
2404.62 3893
2405.08 3697
2405.54 3774
2406.01 3776
2406.47 3733
2406.93 3559
2407.39 3598
2407.86 3298
2408.32 3494
2408.78 3619
2409.24 3654
2409.71 3670
2410.17 3548
2410.63 3599
2411.09 3572
2411.56 3366
2412.02 3472
2412.48 3356
2412.94 3520
2413.41 3677
2413.87 3516
2414.33 3434
2414.80 3603
2415.26 3849
2415.72 3928
2416.19 3598
2416.65 3582
2417.11 3794
2417.57 4026
2418.04 3695
2418.50 4086
2418.96 4086
2419.43 3918
2419.89 3999
2420.36 3712
2420.82 3695
2421.28 3922
2421.75 3696
2422.21 3761
2422.67 3725
2423.14 3877
2423.60 3785
2424.07 3849
2424.53 3970
2424.99 3853
2425.46 3755
2425.92 3966
2426.39 3675
2426.85 3781
2427.31 3922
2427.78 3825
2428.24 3611
2428.71 3585
2429.17 3674
2429.64 3608
2430.10 3376
2430.56 3464
2431.03 3465
2431.49 3711
2431.96 3526
2432.42 3347
2432.89 3382
2433.35 3363
2433.82 3559
2434.28 3450
2434.75 3415
2435.21 3488
2435.68 3470
2436.14 3398
2436.61 3413
2437.07 3616
2437.54 3694
2438.00 3512
2438.47 3779
2438.93 3578
2439.40 3827
2439.86 4103
2440.33 4050
2440.80 4056
2441.26 4258
2441.73 4175
2442.19 4143
2442.66 4269
2443.12 4369
2443.59 4154
2444.06 4344
2444.52 4156
2444.99 4054
2445.45 4171
2445.92 4062
2446.38 3744
2446.85 3802
2447.32 3811
2447.78 3578
2448.25 3462
2448.72 3543
2449.18 3403
2449.65 3615
2450.11 3441
2450.58 3563
2451.05 3499
2451.51 3467
2451.98 3512
2452.45 3534
2452.91 3502
2453.38 3597
2453.85 3435
2454.31 3422
2454.78 3735
2455.25 3677
2455.71 3654
2456.18 3658
2456.65 3390
2457.12 3446
2457.58 3474
2458.05 3419
2458.52 3555
2458.98 3607
2459.45 3659
2459.92 3383
2460.39 3419
2460.85 3120
2461.32 3333
2461.79 3504
2462.26 3391
2462.72 3495
2463.19 3455
2463.66 3428
2464.13 3619
2464.59 3723
2465.06 3624
2465.53 3338
2466.00 3482
2466.47 3736
2466.93 3622
2467.40 3599
2467.87 3507
2468.34 3646
2468.81 3370
2469.27 3317
2469.74 3675
2470.21 3468
2470.68 3590
2471.15 3587
2471.62 3793
2472.09 3584
2472.55 3340
2473.02 3184
2473.49 3104
2473.96 3209
2474.43 3270
2474.90 3296
2475.37 3299
2475.83 3330
2476.30 3420
2476.77 3202
2477.24 3376
2477.71 3420
2478.18 3325
2478.65 3466
2479.12 3566
2479.59 3726
2480.06 3586
2480.53 3823
2480.99 3622
2481.46 3879
2481.93 3688
2482.40 3600
2482.87 3565
2483.34 3528
2483.81 3485
2484.28 3466
2484.75 3659
2485.22 3526
2485.69 3427
2486.16 3396
2486.63 3523
2487.10 3474
2487.57 3488
2488.04 3634
2488.51 3602
2488.98 3469
2489.45 3690
2489.92 3757
2490.39 3578
2490.86 3560
2491.33 3624
2491.80 3696
2492.27 3739
2492.74 3671
2493.21 3591
2493.68 3618
2494.15 3677
2494.62 3702
2495.10 3679
2495.57 3858
2496.04 3739
2496.51 3918
2496.98 3707
2497.45 3551
2497.92 3507
2498.39 3322
2498.86 3507
2499.33 3525
2499.80 3599
2500.28 3591
2500.75 3446
2501.22 3334
2501.69 3451
2502.16 3198
2502.63 3441
2503.10 3196
2503.57 3206
2504.05 3284
2504.52 3214
2504.99 3382
2505.46 3291
2505.93 3228
2506.40 3403
2506.88 3268
2507.35 3448
2507.82 3448
2508.29 3409
2508.76 3515
2509.24 3334
2509.71 3349
2510.18 3439
2510.65 3372
2511.12 3311
2511.60 3410
2512.07 3648
2512.54 3459
2513.01 3393
2513.49 3660
2513.96 3722
2514.43 3717
2514.90 3719
2515.38 3442
2515.85 3514
2516.32 3458
2516.79 3619
2517.27 3601
2517.74 3610
2518.21 3556
2518.68 3474
2519.16 3611
2519.63 3610
2520.10 3648
2520.58 3703
2521.05 3631
2521.52 3740
2522.00 3543
2522.47 3608
2522.94 3702
2523.42 3581
2523.89 3477
2524.36 3281
2524.84 3326
2525.31 3520
2525.78 3383
2526.26 3447
2526.73 3339
2527.20 3458
2527.68 3514
2528.15 3369
2528.63 3479
2529.10 3611
2529.57 3481
2530.05 3284
2530.52 3365
2531.00 3476
2531.47 3553
2531.94 3382
2532.42 3558
2532.89 3420
2533.37 3369
2533.84 3625
2534.32 3549
2534.79 3482
2535.26 3602
2535.74 3581
2536.21 3488
2536.69 3534
2537.16 3467
2537.64 3624
2538.11 3678
2538.59 3289
2539.06 3375
2539.54 3328
2540.01 3560
2540.49 3881
2540.96 3833
2541.44 3426
2541.91 3321
2542.39 3387
2542.86 3276
2543.34 3295
2543.81 3349
2544.29 3402
2544.76 3282
2545.24 3429
2545.71 3438
2546.19 3400
2546.66 3253
2547.14 3191
2547.61 3247
2548.09 3377
2548.57 3572
2549.04 3464
2549.52 3512
2549.99 3430
2550.47 3403
2550.95 3616
2551.42 3567
2551.90 3719
2552.37 3939
2552.85 3803
2553.33 3656
2553.80 3705
2554.28 3987
2554.75 3884
2555.23 3942
2555.71 3986
2556.18 4166
2556.66 4108
2557.14 3812
2557.61 3700
2558.09 3744
2558.57 4034
2559.04 3954
2559.52 3898
2560.00 3833
2560.47 3799
2560.95 3685
2561.43 3784
2561.90 3517
2562.38 3660
2562.86 3663
2563.33 3626
2563.81 3474
2564.29 3433
2564.77 3610
2565.24 3500
2565.72 3534
2566.20 3471
2566.68 3509
2567.15 3493
2567.63 3426
2568.11 3239
2568.59 3172
2569.06 3309
2569.54 3172
2570.02 3164
2570.50 3319
2570.97 3199
2571.45 3280
2571.93 3148
2572.41 3426
2572.89 3599
2573.36 3567
2573.84 3468
2574.32 3275
2574.80 3362
2575.28 3370
2575.75 3263
2576.23 3243
2576.71 3328
2577.19 3347
2577.67 3347
2578.15 3289
2578.62 3273
2579.10 3091
2579.58 2947
2580.06 3106
2580.54 3375
2581.02 3185
2581.50 3106
2581.97 3337
2582.45 3205
2582.93 3228
2583.41 3287
2583.89 3136
2584.37 3273
2584.85 3248
2585.33 3268
2585.81 3155
2586.29 3349
2586.77 3438
2587.24 3273
2587.72 3338
2588.20 3532
2588.68 3566
2589.16 3646
2589.64 3473
2590.12 3549
2590.60 3404
2591.08 3418
2591.56 3623
2592.04 3696
2592.52 3629
2593.00 3632
2593.48 3553
2593.96 3719
2594.44 3723
2594.92 3717
2595.40 3951
2595.88 3730
2596.36 3737
2596.84 3624
2597.32 3430
2597.80 3692
2598.28 3824
2598.76 3484
2599.24 3317
2599.72 3552
2600.20 3424
2600.68 3236
2601.16 3231
2601.64 3130
2602.12 3329
2602.61 3148
2603.09 3270
2603.57 3263
2604.05 3488
2604.53 3294
2605.01 3248
2605.49 3169
2605.97 3422
2606.45 3403
2606.93 3334
2607.42 3181
2607.90 3177
2608.38 3309
2608.86 3405
2609.34 3436
2609.82 3316
2610.30 3362
2610.78 3528
2611.27 3348
2611.75 3204
2612.23 3393
2612.71 3396
2613.19 3470
2613.67 3259
2614.16 3360
2614.64 3456
2615.12 3462
2615.60 3410
2616.08 3315
2616.57 3469
2617.05 3462
2617.53 3434
2618.01 3596
2618.49 3640
2618.98 3461
2619.46 3212
2619.94 3357
2620.42 3566
2620.91 3291
2621.39 3159
2621.87 3274
2622.35 3367
2622.84 3094
2623.32 3124
2623.80 3032
2624.28 3090
2624.77 3309
2625.25 3352
2625.73 3221
2626.21 3102
2626.70 3343
2627.18 3476
2627.66 3468
2628.15 3593
2628.63 3631
2629.11 3565
2629.60 3385
2630.08 3774
2630.56 3705
2631.05 3562
2631.53 3561
2632.01 3735
2632.50 4034
2632.98 3667
2633.46 3834
2633.95 3890
2634.43 3929
2634.91 3874
2635.40 3788
2635.88 3685
2636.37 3539
2636.85 3633
2637.33 3521
2637.82 3535
2638.30 3295
2638.79 3404
2639.27 3409
2639.75 3261
2640.24 3299
2640.72 3356
2641.21 3402
2641.69 3276
2642.18 3387
2642.66 3608
2643.14 3726
2643.63 3559
2644.11 3431
2644.60 3368
2645.08 3220
2645.57 3207
2646.05 3251
2646.54 3410
2647.02 3388
2647.51 3404
2647.99 3241
2648.48 3286
2648.96 3518
2649.45 3271
2649.93 3154
2650.42 3242
2650.90 3484
2651.39 3499
2651.87 3433
2652.36 3350
2652.84 3276
2653.33 3273
2653.81 3373
2654.30 3577
2654.78 3362
2655.27 3248
2655.76 3317
2656.24 3366
2656.73 3550
2657.21 3601
2657.70 3568
2658.18 3487
2658.67 3301
2659.16 3375
2659.64 3259
2660.13 3252
2660.61 3350
2661.10 3330
2661.59 3398
2662.07 3341
2662.56 3357
2663.05 3551
2663.53 3410
2664.02 3398
2664.50 3417
2664.99 3392
2665.48 3257
2665.96 3233
2666.45 3342
2666.94 3293
2667.42 3233
2667.91 3316
2668.40 3367
2668.88 3163
2669.37 3119
2669.86 3359
2670.34 3386
2670.83 3248
2671.32 3411
2671.81 3757
2672.29 3629
2672.78 3738
2673.27 3886
2673.75 3951
2674.24 4114
2674.73 4237
2675.22 4429
2675.70 4858
2676.19 4834
2676.68 4964
2677.17 4894
2677.65 4675
2678.14 4563
2678.63 4483
2679.12 3989
2679.61 3813
2680.09 3840
2680.58 3868
2681.07 3804
2681.56 3548
2682.04 3559
2682.53 3671
2683.02 3693
2683.51 3622
2684.00 3943
2684.49 3876
2684.97 3596
2685.46 3849
2685.95 3781
2686.44 3760
2686.93 3649
2687.42 3533
2687.90 3674
2688.39 3713
2688.88 3627
2689.37 3643
2689.86 3423
2690.35 3245
2690.84 3155
2691.33 3317
2691.81 3166
2692.30 3258
2692.79 3242
2693.28 3200
2693.77 3179
2694.26 3053
2694.75 3138
2695.24 3012
2695.73 3124
2696.22 3117
2696.71 3194
2697.20 3211
2697.68 3306
2698.17 3273
2698.66 3363
2699.15 3231
2699.64 3323
2700.13 3173
2700.62 3367
2701.11 3424
2701.60 3384
2702.09 3690
2702.58 3459
2703.07 3497
2703.56 3602
2704.05 3517
2704.54 3552
2705.03 3708
2705.52 3729
2706.01 3562
2706.50 3706
2706.99 3578
2707.48 3656
2707.97 3391
2708.46 3404
2708.95 3366
2709.44 3475
2709.93 3304
2710.43 3273
2710.92 3257
2711.41 3472
2711.90 3379
2712.39 3265
2712.88 3344
2713.37 3789
2713.86 3309
2714.35 3333
2714.84 3488
2715.33 3351
2715.82 3443
2716.32 3351
2716.81 3345
2717.30 3354
2717.79 3179
2718.28 3114
2718.77 3309
2719.26 3202
2719.76 3005
2720.25 2982
2720.74 3041
2721.23 3044
2721.72 3172
2722.21 3191
2722.70 3221
2723.20 3127
2723.69 3363
2724.18 3317
2724.67 3253
2725.16 3118
2725.66 3057
2726.15 3273
2726.64 3192
2727.13 3081
2727.62 2987
2728.12 3090
2728.61 2870
2729.10 3046
2729.59 3070
2730.09 3084
2730.58 2973
2731.07 3236
2731.56 3255
2732.06 3221
2732.55 3130
2733.04 3192
2733.53 3347
2734.03 3304
2734.52 3223
2735.01 3293
2735.50 3279
2736.00 3500
2736.49 3498
2736.98 3396
2737.48 3594
2737.97 3544
2738.46 3516
2738.96 3449
2739.45 3382
2739.94 3432
2740.44 3372
2740.93 3345
2741.42 3363
2741.92 3354
2742.41 3336
2742.90 3486
2743.40 3331
2743.89 3234
2744.38 3262
2744.88 3333
2745.37 3429
2745.86 3123
2746.36 3167
2746.85 3210
2747.35 3091
2747.84 3099
2748.33 3200
2748.83 3084
2749.32 3241
2749.82 3394
2750.31 3367
2750.81 3126
2751.30 3127
2751.79 3166
2752.29 3346
2752.78 3324
2753.28 3214
2753.77 3240
2754.27 3066
2754.76 3416
2755.26 3466
2755.75 3413
2756.24 3111
2756.74 3293
2757.23 3266
2757.73 3320
2758.22 3311
2758.72 3461
2759.21 3459
2759.71 3467
2760.20 3261
2760.70 2978
2761.19 3238
2761.69 3329
2762.19 3287
2762.68 3393
2763.18 3384
2763.67 3218
2764.17 3217
2764.66 3194
2765.16 3242
2765.65 3201
2766.15 3451
2766.64 3194
2767.14 3145
2767.64 3476
2768.13 3579
2768.63 3298
2769.12 3254
2769.62 3334
2770.12 3238
2770.61 3238
2771.11 3370
2771.60 3394
2772.10 3511
2772.60 3514
2773.09 3305
2773.59 3421
2774.08 3434
2774.58 3568
2775.08 3965
2775.57 4036
2776.07 4321
2776.57 4605
2777.06 4601
2777.56 4698
2778.06 4772
2778.55 4539
2779.05 4670
2779.55 4815
2780.04 4684
2780.54 4493
2781.04 4098
2781.54 3687
2782.03 3676
2782.53 3650
2783.03 3342
2783.52 3332
2784.02 3350
2784.52 3185
2785.02 3164
2785.51 3374
2786.01 3477
2786.51 3346
2787.01 3522
2787.50 3574
2788.00 3148
2788.50 3271
2789.00 3299
2789.49 3092
2789.99 3080
2790.49 3205
2790.99 2820
2791.48 3004
2791.98 3120
2792.48 3244
2792.98 3140
2793.48 3151
2793.97 3125
2794.47 2935
2794.97 3152
2795.47 3345
2795.97 3586
2796.47 3369
2796.96 3640
2797.46 3696
2797.96 3595
2798.46 3963
2798.96 4031
2799.46 3715
2799.96 3714
2800.45 3739
2800.95 3722
2801.45 3465
2801.95 3324
2802.45 3541
2802.95 3545
2803.45 3414
2803.95 3146
2804.45 3182
2804.94 3393
2805.44 3217
2805.94 3070
2806.44 3240
2806.94 3488
2807.44 3452
2807.94 3530
2808.44 3320
2808.94 3590
2809.44 3626
2809.94 3742
2810.44 3574
2810.94 3547
2811.44 3533
2811.94 3509
2812.44 3465
2812.94 3591
2813.44 3633
2813.94 3585
2814.44 3714
2814.94 3458
2815.44 3533
2815.94 3657
2816.44 3641
2816.94 3450
2817.44 3492
2817.94 3536
2818.44 3344
2818.94 3396
2819.44 3266
2819.94 3170
2820.44 3262
2820.94 3490
2821.44 3007
2821.94 3039
2822.44 3329
2822.94 3220
2823.44 3238
2823.94 3234
2824.44 3148
2824.94 3220
2825.45 3084
2825.95 2967
2826.45 2720
2826.95 2819
2827.45 3017
2827.95 3050
2828.45 2974
2828.95 2799
2829.45 2757
2829.96 2793
2830.46 2874
2830.96 2848
2831.46 3121
2831.96 3252
2832.46 3136
2832.96 3030
2833.47 2929
2833.97 2894
2834.47 3023
2834.97 3069
2835.47 3259
2835.97 3203
2836.48 3304
2836.98 3464
2837.48 3417
2837.98 3386
2838.48 3247
2838.99 3142
2839.49 3264
2839.99 3648
2840.49 3462
2841.00 3418
2841.50 3231
2842.00 3047
2842.50 3127
2843.01 3183
2843.51 2980
2844.01 3078
2844.51 3046
2845.02 3000
2845.52 3137
2846.02 3110
2846.52 3031
2847.03 3315
2847.53 3525
2848.03 3547
2848.54 3869
2849.04 3686
2849.54 3672
2850.04 3665
2850.55 3861
2851.05 3737
2851.55 3573
2852.06 3784
2852.56 3516
2853.06 3362
2853.57 3404
2854.07 3259
2854.57 3564
2855.08 3320
2855.58 3357
2856.09 3355
2856.59 3411
2857.09 3446
2857.60 3343
2858.10 3544
2858.60 3342
2859.11 3263
2859.61 3267
2860.12 3256
2860.62 3132
2861.12 3013
2861.63 2949
2862.13 3130
2862.64 2987
2863.14 3103
2863.65 2984
2864.15 2993
2864.65 3034
2865.16 3171
2865.66 3124
2866.17 2997
2866.67 2851
2867.18 2867
2867.68 2943
2868.19 2798
2868.69 2756
2869.20 3025
2869.70 3116
2870.21 3156
2870.71 3185
2871.21 3235
2871.72 3357
2872.23 3179
2872.73 3273
2873.24 3394
2873.74 3475
2874.25 3454
2874.75 3415
2875.26 3413
2875.76 3773
2876.27 3764
2876.77 3844
2877.28 3975
2877.78 3812
2878.29 3704
2878.79 3590
2879.30 3646
2879.81 3660
2880.31 3661
2880.82 3800
2881.32 3514
2881.83 3544
2882.34 3831
2882.84 3675
2883.35 3640
2883.85 3579
2884.36 3679
2884.87 3664
2885.37 3702
2885.88 3563
2886.38 3443
2886.89 3562
2887.40 3649
2887.90 3476
2888.41 3558
2888.92 3717
2889.42 3752
2889.93 3611
2890.44 3507
2890.94 3557
2891.45 3617
2891.96 3343
2892.46 3391
2892.97 3484
2893.48 3551
2893.98 3387
2894.49 3414
2895.00 3498
2895.51 3640
2896.01 3571
2896.52 3726
2897.03 3748
2897.53 3586
2898.04 3458
2898.55 3345
2899.06 3586
2899.56 3682
2900.07 3761
2900.58 3845
2901.09 3664
2901.59 3592
2902.10 3821
2902.61 3820
2903.12 3828
2903.63 3794
2904.13 3953
2904.64 3856
2905.15 3862
2905.66 3852
2906.17 3809
2906.67 4029
2907.18 3827
2907.69 3878
2908.20 4156
2908.71 4205
2909.21 4059
2909.72 3959
2910.23 3724
2910.74 3641
2911.25 3654
2911.76 3578
2912.26 3416
2912.77 3421
2913.28 3627
2913.79 3486
2914.30 3374
2914.81 3378
2915.32 3492
2915.83 3421
2916.34 3567
2916.84 3505
2917.35 3492
2917.86 3631
2918.37 3470
2918.88 3517
2919.39 3570
2919.90 3350
2920.41 3377
2920.92 3440
2921.43 3383
2921.94 3378
2922.45 3167
2922.96 3295
2923.46 3447
2923.97 3466
2924.48 3300
2924.99 3530
2925.50 3730
2926.01 3733
2926.52 3923
2927.03 4005
2927.54 3989
2928.05 3925
2928.56 3843
2929.07 3890
2929.58 3566
2930.09 3610
2930.60 3353
2931.11 3290
2931.62 3125
2932.13 3258
2932.64 3301
2933.15 3136
2933.67 3213
2934.18 2870
2934.69 2946
2935.20 2963
2935.71 3146
2936.22 3141
2936.73 2991
2937.24 3184
2937.75 3224
2938.26 3194
2938.77 3443
2939.28 3477
2939.79 3466
2940.30 3428
2940.82 3341
2941.33 3229
2941.84 3339
2942.35 3454
2942.86 3705
2943.37 3465
2943.88 3373
2944.39 3386
2944.91 3499
2945.42 3589
2945.93 3656
2946.44 3459
2946.95 3864
2947.46 3603
2947.98 3795
2948.49 3784
2949.00 3532
2949.51 3714
2950.02 3603
2950.53 3436
2951.05 3388
2951.56 3468
2952.07 3318
2952.58 3407
2953.09 3244
2953.61 3270
2954.12 3173
2954.63 3206
2955.14 3271
2955.66 3498
2956.17 3217
2956.68 3142
2957.19 3122
2957.71 3163
2958.22 3191
2958.73 3187
2959.24 3285
2959.76 3117
2960.27 3158
2960.78 3293
2961.29 3157
2961.81 3196
2962.32 3327
2962.83 3473
2963.35 3333
2963.86 3417
2964.37 3319
2964.89 3218
2965.40 3298
2965.91 3517
2966.43 3244
2966.94 3264
2967.45 3161
2967.97 3119
2968.48 3045
2968.99 2932
2969.51 2756
2970.02 2867
2970.53 2844
2971.05 2955
2971.56 3046
2972.07 2865
2972.59 2766
2973.10 2856
2973.62 2961
2974.13 3101
2974.64 3055
2975.16 3098
2975.67 3160
2976.19 3126
2976.70 2927
2977.22 3207
2977.73 3121
2978.24 3081
2978.76 2897
2979.27 3074
2979.79 3116
2980.30 2947
2980.82 2912
2981.33 3234
2981.85 3264
2982.36 3180
2982.87 3064
2983.39 2876
2983.90 3222
2984.42 3272
2984.93 3109
2985.45 3118
2985.96 3103
2986.48 3365
2986.99 3118
2987.51 3068
2988.02 3248
2988.54 2984
2989.05 3161
2989.57 3173
2990.09 3167
2990.60 3113
2991.12 3190
2991.63 2841
2992.15 2926
2992.66 2989
2993.18 3116
2993.69 2890
2994.21 2887
2994.73 3022
2995.24 3094
2995.76 3060
2996.27 3043
2996.79 3238
2997.30 3218
2997.82 3102
2998.34 3246
2998.85 3292
2999.37 3369
2999.89 3486
3000.40 3478
3000.92 3346
3001.43 3267
3001.95 3347
3002.47 3260
3002.98 3235
3003.50 3263
3004.02 3284
3004.53 3178
3005.05 3177
3005.57 3360
3006.08 3367
3006.60 3119
3007.12 3303
3007.63 3248
3008.15 3515
3008.67 3502
3009.18 3233
3009.70 3199
3010.22 3092
3010.74 3239
3011.25 3200
3011.77 3138
3012.29 2978
3012.80 2736
3013.32 2847
3013.84 2890
3014.36 3065
3014.87 3111
3015.39 3175
3015.91 3291
3016.43 3277
3016.94 3403
3017.46 3363
3017.98 3431
3018.50 3536
3019.02 3555
3019.53 3715
3020.05 3652
3020.57 3695
3021.09 3439
3021.60 3499
3022.12 3796
3022.64 3612
3023.16 3455
3023.68 3501
3024.20 3354
3024.71 3242
3025.23 3390
3025.75 3313
3026.27 3404
3026.79 3328
3027.31 3515
3027.82 3429
3028.34 3387
3028.86 3331
3029.38 3273
3029.90 3219
3030.42 3337
3030.94 3152
3031.46 3196
3031.98 3320
3032.49 3336
3033.01 3455
3033.53 3369
3034.05 3512
3034.57 3421
3035.09 3670
3035.61 3712
3036.13 3837
3036.65 3738
3037.17 3492
3037.69 3499
3038.21 3558
3038.73 3447
3039.25 3252
3039.76 3286
3040.28 3143
3040.80 3111
3041.32 3115
3041.84 3134
3042.36 2992
3042.88 3209
3043.40 3076
3043.92 2946
3044.44 2966
3044.96 2910
3045.48 3116
3046.00 3135
3046.52 2977
3047.04 3185
3047.56 3165
3048.08 3120
3048.60 2905
3049.13 2838
3049.65 2861
3050.17 2802
3050.69 2815
3051.21 2798
3051.73 2670
3052.25 3070
3052.77 2974
3053.29 2813
3053.81 2997
3054.33 3063
3054.85 3025
3055.37 2896
3055.89 3046
3056.42 2920
3056.94 2944
3057.46 2912
3057.98 3140
3058.50 3138
3059.02 2873
3059.54 3065
3060.06 2847
3060.59 2991
3061.11 3205
3061.63 3219
3062.15 3089
3062.67 3007
3063.19 2941
3063.71 3121
3064.24 3216
3064.76 3126
3065.28 2998
3065.80 3151
3066.32 3291
3066.85 3138
3067.37 2936
3067.89 3136
3068.41 3142
3068.93 3221
3069.46 3267
3069.98 2958
3070.50 2860
3071.02 3073
3071.54 3112
3072.07 3013
3072.59 2925
3073.11 3012
3073.63 3190
3074.16 3102
3074.68 3146
3075.20 2989
3075.73 3102
3076.25 3166
3076.77 3134
3077.29 3097
3077.82 3067
3078.34 3241
3078.86 3359
3079.39 3407
3079.91 3454
3080.43 3382
3080.95 3540
3081.48 3765
3082.00 3496
3082.52 3361
3083.05 3329
3083.57 3471
3084.09 3302
3084.62 3257
3085.14 3264
3085.66 3429
3086.19 3342
3086.71 3162
3087.24 3147
3087.76 3124
3088.28 3263
3088.81 3161
3089.33 3005
3089.85 2995
3090.38 3003
3090.90 2903
3091.43 3006
3091.95 3049
3092.47 3062
3093.00 2944
3093.52 3109
3094.05 3149
3094.57 3012
3095.10 3146
3095.62 3087
3096.14 2972
3096.67 3388
3097.19 3243
3097.72 2998
3098.24 3000
3098.77 3081
3099.29 2902
3099.82 2780
3100.34 2862
3100.87 2884
3101.39 2971
3101.92 2864
3102.44 2998
3102.97 2973
3103.49 2705
3104.02 2865
3104.54 2948
3105.07 3105
3105.59 2995
3106.12 3044
3106.64 3254
3107.17 3163
3107.69 2871
3108.22 2819
3108.74 2755
3109.27 2912
3109.79 3012
3110.32 2839
3110.85 2807
3111.37 2801
3111.90 2828
3112.42 2868
3112.95 2920
3113.48 2836
3114.00 2845
3114.53 2870
3115.05 2963
3115.58 2865
3116.11 2898
3116.63 2983
3117.16 2776
3117.68 2753
3118.21 2927
3118.74 2923
3119.26 2903
3119.79 2901
3120.32 2595
3120.84 2837
3121.37 2668
3121.90 2794
3122.42 2785
3122.95 2819
3123.48 2764
3124.00 2688
3124.53 2865
3125.06 3017
3125.58 3023
3126.11 2983
3126.64 2799
3127.16 2884
3127.69 2660
3128.22 2827
3128.75 2764
3129.27 2738
3129.80 2893
3130.33 2906
3130.85 2819
3131.38 2807
3131.91 2863
3132.44 2804
3132.96 2892
3133.49 2884
3134.02 2726
3134.55 2797
3135.07 2840
3135.60 2633
3136.13 2849
3136.66 2911
3137.19 2734
3137.71 2775
3138.24 3066
3138.77 2885
3139.30 2593
3139.83 2684
3140.35 2703
3140.88 2918
3141.41 2842
3141.94 2949
3142.47 2876
3143.00 2810
3143.52 2764
3144.05 2778
3144.58 2882
3145.11 2897
3145.64 3005
3146.17 2943
3146.70 3026
3147.22 3124
3147.75 3206
3148.28 3479
3148.81 3455
3149.34 3394
3149.87 3506
3150.40 3561
3150.93 3627
3151.46 3663
3151.98 3511
3152.51 3446
3153.04 3501
3153.57 3684
3154.10 3432
3154.63 3344
3155.16 3300
3155.69 3096
3156.22 3036
3156.75 3138
3157.28 2943
3157.81 2926
3158.34 2927
3158.87 3182
3159.40 3095
3159.93 3234
3160.46 3249
3160.99 3100
3161.52 3212
3162.05 3306
3162.58 3286
3163.11 3256
3163.64 3176
3164.17 3039
3164.70 3181
3165.23 3042
3165.76 2966
3166.29 2995
3166.82 2936
3167.35 3006
3167.88 2916
3168.41 2741
3168.94 2754
3169.47 2704
3170.00 2875
3170.53 2726
3171.06 2867
3171.59 2891
3172.13 3009
3172.66 3017
3173.19 2960
3173.72 3249
3174.25 3246
3174.78 3384
3175.31 3310
3175.84 3295
3176.37 3327
3176.90 3335
3177.44 3318
3177.97 3293
3178.50 3057
3179.03 2992
3179.56 3104
3180.09 2928
3180.62 2862
3181.16 2977
3181.69 2974
3182.22 2921
3182.75 2919
3183.28 2840
3183.81 2919
3184.35 2865
3184.88 2877
3185.41 2932
3185.94 2843
3186.47 2965
3187.01 3028
3187.54 3028
3188.07 3162
3188.60 3010
3189.14 2903
3189.67 2971
3190.20 2808
3190.73 2759
3191.26 2794
3191.80 2933
3192.33 2820
3192.86 2878
3193.39 2998
3193.93 2917
3194.46 2752
3194.99 2872
3195.53 2769
3196.06 2902
3196.59 2946
3197.12 3064
3197.66 3059
3198.19 2948
3198.72 3002
3199.26 2929
3199.79 2998
3200.32 2975
3200.86 3173
3201.39 3478
3201.92 3327
3202.46 3235
3202.99 3196
3203.52 3441
3204.06 3402
3204.59 3393
3205.12 3352
3205.66 3201
3206.19 3018
3206.72 3023
3207.26 2995
3207.79 3057
3208.33 3041
3208.86 2950
3209.39 2794
3209.93 3005
3210.46 3105
3211.00 3022
3211.53 2973
3212.06 3228
3212.60 3293
3213.13 3241
3213.67 3342
3214.20 3300
3214.74 3298
3215.27 3389
3215.80 3181
3216.34 3141
3216.87 3095
3217.41 3081
3217.94 3141
3218.48 3115
3219.01 2812
3219.55 2853
3220.08 3022
3220.62 3064
3221.15 3144
3221.69 3223
3222.22 3175
3222.76 3419
3223.29 3230
3223.83 3414
3224.36 3580
3224.90 3722
3225.43 3766
3225.97 3698
3226.50 3852
3227.04 3543
3227.57 3497
3228.11 3564
3228.65 3244
3229.18 3180
3229.72 3249
3230.25 3043
3230.79 3050
3231.32 2888
3231.86 2865
3232.40 2890
3232.93 2897
3233.47 2847
3234.00 2857
3234.54 2958
3235.08 2869
3235.61 2978
3236.15 2897
3236.68 3048
3237.22 3255
3237.76 3236
3238.29 3387
3238.83 3306
3239.37 3405
3239.90 3271
3240.44 3277
3240.97 3582
3241.51 3427
3242.05 3472
3242.58 3363
3243.12 3293
3243.66 3127
3244.20 3112
3244.73 2866
3245.27 2718
3245.81 2855
3246.34 2807
3246.88 2537
3247.42 2657
3247.95 2817
3248.49 2879
3249.03 2701
3249.57 2875
3250.10 2821
3250.64 2847
3251.18 2924
3251.72 2828
3252.25 2898
3252.79 3080
3253.33 2996
3253.87 2895
3254.40 3067
3254.94 3057
3255.48 3144
3256.02 3281
3256.55 3229
3257.09 2976
3257.63 3095
3258.17 3061
3258.71 2972
3259.24 3004
3259.78 2968
3260.32 3225
3260.86 3102
3261.40 2991
3261.94 3016
3262.47 3089
3263.01 3203
3263.55 3192
3264.09 3051
3264.63 3084
3265.17 3286
3265.71 3060
3266.24 3007
3266.78 2937
3267.32 2931
3267.86 3034
3268.40 2867
3268.94 2827
3269.48 2811
3270.02 2686
3270.55 2896
3271.09 2753
3271.63 2732
3272.17 2785
3272.71 2871
3273.25 2878
3273.79 2758
3274.33 2695
3274.87 2882
3275.41 3051
3275.95 2966
3276.49 2799
3277.03 3023
3277.57 3137
3278.11 3154
3278.65 3021
3279.19 3040
3279.73 2742
3280.26 2943
3280.80 2998
3281.34 2711
3281.88 2912
3282.42 3003
3282.96 2906
3283.50 2868
3284.04 2961
3284.59 3116
3285.13 2947
3285.67 3228
3286.21 3175
3286.75 3024
3287.29 2971
3287.83 3265
3288.37 3183
3288.91 3274
3289.45 3128
3289.99 3010
3290.53 3005
3291.07 3193
3291.61 2813
3292.15 2797
3292.69 3052
3293.23 2964
3293.77 2850
3294.32 2939
3294.86 2779
3295.40 2942
3295.94 2975
3296.48 2763
3297.02 2904
3297.56 2900
3298.10 3000
3298.65 3020
3299.19 3054
3299.73 2892
3300.27 2819
3300.81 2925
3301.35 2954
3301.89 3053
3302.44 2880
3302.98 2996
3303.52 3101
3304.06 2989
3304.60 3107
3305.14 3137
3305.69 2870
3306.23 2720
3306.77 2517
3307.31 2744
3307.85 2798
3308.40 2870
3308.94 2759
3309.48 2772
3310.02 2818
3310.57 2821
3311.11 2690
3311.65 2908
3312.19 3052
3312.74 3083
3313.28 2798
3313.82 2753
3314.36 2978
3314.91 3074
3315.45 3151
3315.99 3136
3316.53 3293
3317.08 3095
3317.62 3366
3318.16 3481
3318.71 3281
3319.25 3122
3319.79 3121
3320.34 3187
3320.88 3245
3321.42 2786
3321.96 2816
3322.51 2959
3323.05 2820
3323.59 2867
3324.14 2915
3324.68 3011
3325.23 2973
3325.77 2898
3326.31 3032
3326.86 3117
3327.40 2984
3327.94 2982
3328.49 2776
3329.03 2777
3329.57 2709
3330.12 2864
3330.66 2746
3331.21 2685
3331.75 2552
3332.29 2668
3332.84 2823
3333.38 2757
3333.93 2675
3334.47 2571
3335.02 2676
3335.56 2568
3336.10 2567
3336.65 2740
3337.19 2727
3337.74 2868
3338.28 2766
3338.83 2987
3339.37 3008
3339.92 2973
3340.46 2795
3341.01 2741
3341.55 2808
3342.10 2707
3342.64 2856
3343.19 2910
3343.73 2768
3344.28 2754
3344.82 2794
3345.37 2770
3345.91 2751
3346.46 2719
3347.00 2865
3347.55 2940
3348.09 2694
3348.64 2908
3349.18 2778
3349.73 2753
3350.27 2897
3350.82 2901
3351.37 2656
3351.91 2817
3352.46 2768
3353.00 2717
3353.55 2661
3354.10 2731
3354.64 2798
3355.19 2749
3355.73 2818
3356.28 2901
3356.83 2811
3357.37 2898
3357.92 2756
3358.46 2829
3359.01 2777
3359.56 2848
3360.10 2714
3360.65 2632
3361.20 2807
3361.74 2848
3362.29 2611
3362.84 2584
3363.38 2595
3363.93 2815
3364.48 2725
3365.02 2550
3365.57 2422
3366.12 2538
3366.66 2757
3367.21 2562
3367.76 2610
3368.30 2582
3368.85 2663
3369.40 2645
3369.94 2494
3370.49 2667
3371.04 2770
3371.59 2924
3372.13 2856
3372.68 2801
3373.23 2839
3373.78 2698
3374.32 2610
3374.87 2765
3375.42 2655
3375.97 2702
3376.51 2510
3377.06 2451
3377.61 2418
3378.16 2445
3378.71 2458
3379.25 2542
3379.80 2556
3380.35 2735
3380.90 2631
3381.45 2553
3381.99 2386
3382.54 2488
3383.09 2496
3383.64 2429
3384.19 2492
3384.74 2492
3385.28 2404
3385.83 2460
3386.38 2395
3386.93 2337
3387.48 2587
3388.03 2586
3388.58 2476
3389.12 2468
3389.67 2507
3390.22 2469
3390.77 2615
3391.32 2703
3391.87 2574
3392.42 2630
3392.97 2610
3393.52 2729
3394.06 2756
3394.61 2618
3395.16 2606
3395.71 2872
3396.26 2760
3396.81 2535
3397.36 2449
3397.91 2497
3398.46 2532
3399.01 2423
3399.56 2521
3400.11 2679
3400.66 2519
3401.21 2507
3401.76 2552
3402.31 2612
3402.86 2498
3403.41 2507
3403.96 2594
3404.51 2534
3405.06 2405
3405.61 2389
3406.16 2592
3406.71 2343
3407.26 2457
3407.81 2413
3408.36 2472
3408.91 2609
3409.46 2351
3410.01 2427
3410.56 2449
3411.11 2433
3411.66 2570
3412.21 2476
3412.76 2352
3413.31 2369
3413.86 2600
3414.41 2506
3414.96 2364
3415.51 2314
3416.07 2746
3416.62 2835
3417.17 2699
3417.72 2576
3418.27 2736
3418.82 2589
3419.37 2586
3419.92 2572
3420.47 2583
3421.03 2367
3421.58 2466
3422.13 2454
3422.68 2570
3423.23 2465
3423.78 2511
3424.33 2608
3424.89 2508
3425.44 2523
3425.99 2536
3426.54 2472
3427.09 2496
3427.65 2482
3428.20 2614
3428.75 2605
3429.30 2481
3429.85 2533
3430.41 2527
3430.96 2384
3431.51 2456
3432.06 2508
3432.61 2499
3433.17 2600
3433.72 2556
3434.27 2504
3434.82 2529
3435.38 2598
3435.93 2571
3436.48 2603
3437.03 2519
3437.59 2377
3438.14 2418
3438.69 2545
3439.24 2424
3439.80 2445
3440.35 2282
3440.90 2331
3441.46 2532
3442.01 2614
3442.56 2641
3443.11 2477
3443.67 2522
3444.22 2545
3444.77 2491
3445.33 2483
3445.88 2394
3446.43 2484
3446.99 2489
3447.54 2376
3448.09 2393
3448.65 2428
3449.20 2305
3449.76 2378
3450.31 2483
3450.86 2307
3451.42 2533
3451.97 2593
3452.52 2378
3453.08 2433
3453.63 2320
3454.19 2442
3454.74 2352
3455.29 2471
3455.85 2495
3456.40 2419
3456.96 2411
3457.51 2412
3458.07 2433
3458.62 2433
3459.17 2323
3459.73 2528
3460.28 2446
3460.84 2252
3461.39 2299
3461.95 2526
3462.50 2293
3463.06 2393
3463.61 2376
3464.17 2427
3464.72 2379
3465.27 2405
3465.83 2731
3466.38 2516
3466.94 2550
3467.49 2590
3468.05 2694
3468.61 2791
3469.16 2788
3469.72 2573
3470.27 2507
3470.83 2607
3471.38 2752
3471.94 2816
3472.49 2659
3473.05 2630
3473.60 2572
3474.16 2566
3474.71 2725
3475.27 2567
3475.83 2481
3476.38 2474
3476.94 2485
3477.49 2305
3478.05 2406
3478.61 2433
3479.16 2497
3479.72 2701
3480.27 2759
3480.83 2611
3481.39 2546
3481.94 2574
3482.50 2512
3483.05 2610
3483.61 2566
3484.17 2652
3484.72 2379
3485.28 2332
3485.84 2314
3486.39 2371
3486.95 2387
3487.51 2504
3488.06 2619
3488.62 2551
3489.18 2605
3489.73 2459
3490.29 2554
3490.85 2698
3491.40 2637
3491.96 2730
3492.52 2793
3493.08 2713
3493.63 2563
3494.19 2724
3494.75 2834
3495.30 2676
3495.86 2620
3496.42 2565
3496.98 2626
3497.53 2696
3498.09 2774
3498.65 2697
3499.21 2781
3499.76 2749
3500.32 3016
3500.88 3134
3501.44 3485
3501.99 3565
3502.55 3736
3503.11 3882
3503.67 4234
3504.23 4565
3504.78 4838
3505.34 5409
3505.90 5704
3506.46 5959
3507.02 6502
3507.58 6386
3508.13 6033
3508.69 6042
3509.25 5612
3509.81 5060
3510.37 4599
3510.93 4138
3511.48 3914
3512.04 3668
3512.60 3309
3513.16 3017
3513.72 2848
3514.28 2638
3514.84 2741
3515.40 2649
3515.95 2760
3516.51 2822
3517.07 2732
3517.63 2691
3518.19 2771
3518.75 2718
3519.31 2754
3519.87 2559
3520.43 2748
3520.99 2605
3521.55 2511
3522.11 2506
3522.67 2625
3523.22 2564
3523.78 2423
3524.34 2564
3524.90 2743
3525.46 2706
3526.02 2593
3526.58 2422
3527.14 2539
3527.70 2626
3528.26 2715
3528.82 2593
3529.38 2482
3529.94 2506
3530.50 2651
3531.06 2613
3531.62 2575
3532.18 2544
3532.74 2703
3533.30 2773
3533.86 2775
3534.42 2631
3534.98 2579
3535.54 2651
3536.11 2753
3536.67 2835
3537.23 2738
3537.79 2768
3538.35 3033
3538.91 3133
3539.47 3095
3540.03 3041
3540.59 2865
3541.15 2946
3541.71 3008
3542.27 3067
3542.84 3155
3543.40 3094
3543.96 3220
3544.52 3116
3545.08 3106
3545.64 3195
3546.20 3200
3546.76 3174
3547.33 3256
3547.89 3114
3548.45 3028
3549.01 2920
3549.57 2766
3550.13 2716
3550.69 2731
3551.26 2612
3551.82 2675
3552.38 2653
3552.94 2473
3553.50 2532
3554.07 2487
3554.63 2462
3555.19 2556
3555.75 2586
3556.31 2485
3556.88 2281
3557.44 2590
3558.00 2543
3558.56 2480
3559.13 2414
3559.69 2508
3560.25 2619
3560.81 2718
3561.38 2515
3561.94 2657
3562.50 2683
3563.06 2723
3563.63 2849
3564.19 2736
3564.75 2625
3565.31 2657
3565.88 2694
3566.44 2849
3567.00 2757
3567.57 2467
3568.13 2547
3568.69 2573
3569.26 2516
3569.82 2349
3570.38 2431
3570.95 2536
3571.51 2403
3572.07 2391
3572.64 2321
3573.20 2476
3573.76 2432
3574.33 2421
3574.89 2505
3575.45 2778
3576.02 2588
3576.58 2698
3577.14 2536
3577.71 2322
3578.27 2497
3578.84 2636
3579.40 2718
3579.96 2754
3580.53 2620
3581.09 2493
3581.66 2618
3582.22 2849
3582.78 2681
3583.35 2577
3583.91 2685
3584.48 2895
3585.04 2871
3585.61 2679
3586.17 2666
3586.74 2946
3587.30 3049
3587.86 2827
3588.43 2839
3588.99 2735
3589.56 2666
3590.12 2487
3590.69 2492
3591.25 2624
3591.82 2545
3592.38 2413
3592.95 2554
3593.51 2354
3594.08 2464
3594.64 2504
3595.21 2362
3595.77 2386
3596.34 2385
3596.90 2482
3597.47 2427
3598.04 2412
3598.60 2148
3599.17 2423
3599.73 2328
3600.30 2496
3600.86 2585
3601.43 2347
3601.99 2571
3602.56 2486
3603.13 2395
3603.69 2357
3604.26 2315
3604.82 2251
3605.39 2528
3605.96 2743
3606.52 2639
3607.09 2560
3607.65 2383
3608.22 2391
3608.79 2361
3609.35 2423
3609.92 2292
3610.49 2410
3611.05 2194
3611.62 2261
3612.19 2284
3612.75 2360
3613.32 2403
3613.89 2476
3614.45 2557
3615.02 2733
3615.59 2855
3616.15 2849
3616.72 3144
3617.29 3281
3617.85 3420
3618.42 3706
3618.99 3881
3619.55 4145
3620.12 4036
3620.69 4322
3621.26 4199
3621.82 4177
3622.39 3848
3622.96 3604
3623.53 3412
3624.09 3175
3624.66 3263
3625.23 3054
3625.80 2963
3626.36 2739
3626.93 2713
3627.50 2728
3628.07 2490
3628.63 2495
3629.20 2546
3629.77 2659
3630.34 2453
3630.91 2670
3631.47 2668
3632.04 2755
3632.61 2681
3633.18 2653
3633.75 2843
3634.32 2676
3634.88 2855
3635.45 2804
3636.02 2944
3636.59 2806
3637.16 2646
3637.73 2735
3638.29 2840
3638.86 2684
3639.43 2663
3640.00 2680
3640.57 2609
3641.14 2509
3641.71 2594
3642.28 2632
3642.84 2455
3643.41 2669
3643.98 2722
3644.55 2585
3645.12 2570
3645.69 2606
3646.26 2683
3646.83 2622
3647.40 2603
3647.97 2646
3648.54 2473
3649.11 2499
3649.68 2492
3650.25 2528
3650.81 2532
3651.38 2691
3651.95 2645
3652.52 2586
3653.09 2540
3653.66 2436
3654.23 2634
3654.80 2599
3655.37 2522
3655.94 2633
3656.51 2739
3657.08 2713
3657.65 2752
3658.22 2862
3658.79 2728
3659.36 2725
3659.93 2651
3660.50 2510
3661.07 2625
3661.64 2420
3662.22 2329
3662.79 2388
3663.36 2464
3663.93 2307
3664.50 2495
3665.07 2404
3665.64 2210
3666.21 2083
3666.78 2191
3667.35 2166
3667.92 2093
3668.49 2091
3669.06 2238
3669.64 2343
3670.21 2245
3670.78 2346
3671.35 2476
3671.92 2376
3672.49 2257
3673.06 2450
3673.63 2529
3674.21 2355
3674.78 2266
3675.35 2347
3675.92 2486
3676.49 2376
3677.06 2382
3677.63 2212
3678.21 2532
3678.78 2446
3679.35 2579
3679.92 2428
3680.49 2327
3681.07 2256
3681.64 2341
3682.21 2194
3682.78 2284
3683.35 2314
3683.93 2370
3684.50 2204
3685.07 2281
3685.64 2320
3686.21 2244
3686.79 2179
3687.36 2376
3687.93 2287
3688.50 2123
3689.08 2350
3689.65 2245
3690.22 2271
3690.80 2286
3691.37 2248
3691.94 2259
3692.51 2414
3693.09 2444
3693.66 2461
3694.23 2099
3694.81 2258
3695.38 2387
3695.95 2433
3696.52 2321
3697.10 2266
3697.67 2374
3698.24 2356
3698.82 2321
3699.39 2264
3699.96 2418
3700.54 2471
3701.11 2321
3701.68 2197
3702.26 2238
3702.83 2248
3703.41 2305
3703.98 2282
3704.55 2161
3705.13 2182
3705.70 2237
3706.27 2338
3706.85 2106
3707.42 2131
3708.00 2123
3708.57 2159
3709.14 2199
3709.72 2310
3710.29 2104
3710.87 2099
3711.44 2308
3712.02 2301
3712.59 2234
3713.16 2114
3713.74 2148
3714.31 2212
3714.89 2371
3715.46 2288
3716.04 2341
3716.61 2239
3717.19 2302
3717.76 2309
3718.34 2237
3718.91 2416
3719.49 2339
3720.06 2278
3720.64 2377
3721.21 2232
3721.79 2134
3722.36 2072
3722.94 2236
3723.51 2054
3724.09 1941
3724.66 2036
3725.24 2244
3725.81 2254
3726.39 2103
3726.96 2120
3727.54 2211
3728.12 2182
3728.69 2169
3729.27 2320
3729.84 2335
3730.42 2371
3730.99 2510
3731.57 2605
3732.15 2583
3732.72 2423
3733.30 2441
3733.87 2574
3734.45 2501
3735.03 2622
3735.60 2554
3736.18 2519
3736.75 2303
3737.33 2469
3737.91 2582
3738.48 2432
3739.06 2341
3739.64 2234
3740.21 2198
3740.79 2154
3741.37 2258
3741.94 2314
3742.52 2207
3743.10 2082
3743.67 1961
3744.25 1956
3744.83 2009
3745.40 2065
3745.98 2264
3746.56 2158
3747.13 1988
3747.71 2096
3748.29 1993
3748.87 1966
3749.44 2180
3750.02 2263
3750.60 2263
3751.17 2203
3751.75 2279
3752.33 2117
3752.91 2147
3753.48 2273
3754.06 2269
3754.64 2213
3755.22 2080
3755.80 2123
3756.37 2120
3756.95 1903
3757.53 1989
3758.11 2137
3758.68 2284
3759.26 2281
3759.84 2245
3760.42 2217
3761.00 2174
3761.58 2157
3762.15 2144
3762.73 2260
3763.31 2191
3763.89 2135
3764.47 2192
3765.04 2270
3765.62 2172
3766.20 2230
3766.78 2165
3767.36 2131
3767.94 2210
3768.52 2184
3769.10 2314
3769.67 2371
3770.25 2378
3770.83 2323
3771.41 2184
3771.99 2343
3772.57 2359
3773.15 2200
3773.73 2157
3774.31 2173
3774.89 2175
3775.46 2228
3776.04 2209
3776.62 2171
3777.20 2242
3777.78 2140
3778.36 2065
3778.94 2147
3779.52 1969
3780.10 2100
3780.68 2088
3781.26 1970
3781.84 1991
3782.42 1949
3783.00 1965
3783.58 1992
3784.16 1933
3784.74 1993
3785.32 2002
3785.90 1856
3786.48 1989
3787.06 1993
3787.64 1992
3788.22 2188
3788.80 2099
3789.38 2130
3789.96 2250
3790.54 2166
3791.12 2235
3791.70 2210
3792.28 2185
3792.86 2075
3793.44 2076
3794.02 2171
3794.60 2320
3795.18 2342
3795.77 2264
3796.35 2278
3796.93 2342
3797.51 2236
3798.09 2125
3798.67 2108
3799.25 2125
3799.83 2223
3800.41 2366
3800.99 2379
3801.58 2460
3802.16 2292
3802.74 2547
3803.32 2634
3803.90 2570
3804.48 2654
3805.06 2386
3805.65 2430
3806.23 2440
3806.81 2507
3807.39 2396
3807.97 2398
3808.55 2572
3809.14 2574
3809.72 2577
3810.30 2465
3810.88 2407
3811.46 2382
3812.05 2446
3812.63 2449
3813.21 2390
3813.79 2629
3814.37 2706
3814.96 2534
3815.54 2470
3816.12 2552
3816.70 2448
3817.29 2328
3817.87 2414
3818.45 2302
3819.03 2343
3819.62 2465
3820.20 2321
3820.78 2205
3821.36 2042
3821.95 2147
3822.53 2020
3823.11 2124
3823.70 2083
3824.28 2002
3824.86 2111
3825.45 2081
3826.03 1993
3826.61 2016
3827.19 1944
3827.78 2094
3828.36 2085
3828.94 2136
3829.53 2155
3830.11 2265
3830.69 2037
3831.28 2087
3831.86 2106
3832.45 2126
3833.03 1989
3833.61 2022
3834.20 2094
3834.78 2094
3835.36 1972
3835.95 1937
3836.53 2067
3837.12 2073
3837.70 2186
3838.28 2116
3838.87 2091
3839.45 2044
3840.04 2114
3840.62 2078
3841.20 2034
3841.79 2052
3842.37 2106
3842.96 2056
3843.54 2120
3844.13 2058
3844.71 1912
3845.30 1807
3845.88 2140
3846.47 2162
3847.05 2120
3847.63 1962
3848.22 2236
3848.80 2172
3849.39 2048
3849.97 2069
3850.56 2112
3851.14 2095
3851.73 1938
3852.31 2010
3852.90 2018
3853.48 2168
3854.07 2228
3854.66 2333
3855.24 2109
3855.83 2164
3856.41 2111
3857.00 2089
3857.58 2099
3858.17 2156
3858.75 2255
3859.34 2305
3859.92 2225
3860.51 2240
3861.10 2307
3861.68 2402
3862.27 2650
3862.85 2543
3863.44 2662
3864.03 2758
3864.61 2680
3865.20 2704
3865.78 2701
3866.37 2639
3866.96 2445
3867.54 2433
3868.13 2343
3868.72 2207
3869.30 2149
3869.89 2274
3870.47 2221
3871.06 2138
3871.65 2153
3872.23 2150
3872.82 2163
3873.41 2235
3873.99 2164
3874.58 2157
3875.17 2158
3875.76 2069
3876.34 2182
3876.93 2188
3877.52 2208
3878.10 2126
3878.69 2182
3879.28 2238
3879.86 2178
3880.45 2093
3881.04 2105
3881.63 2047
3882.21 2156
3882.80 1998
3883.39 1897
3883.98 1968
3884.56 1882
3885.15 1983
3885.74 1876
3886.33 1952
3886.91 2029
3887.50 1903
3888.09 1892
3888.68 2056
3889.27 2020
3889.85 1934
3890.44 2020
3891.03 2059
3891.62 1981
3892.21 1955
3892.79 1993
3893.38 2040
3893.97 2209
3894.56 2036
3895.15 2217
3895.74 2197
3896.32 2161
3896.91 2122
3897.50 2103
3898.09 2095
3898.68 2031
3899.27 2097
3899.86 2137
3900.45 2288
3901.03 2321
3901.62 2310
3902.21 2415
3902.80 2326
3903.39 2230
3903.98 2372
3904.57 2121
3905.16 2148
3905.75 2007
3906.34 1874
3906.92 2171
3907.51 2052
3908.10 1909
3908.69 1897
3909.28 1888
3909.87 1817
3910.46 1809
3911.05 1892
3911.64 1877
3912.23 1782
3912.82 1810
3913.41 1939
3914.00 1867
3914.59 1838
3915.18 1961
3915.77 1947
3916.36 1961
3916.95 2005
3917.54 1977
3918.13 1986
3918.72 1858
3919.31 1988
3919.90 1919
3920.49 1832
3921.08 1877
3921.67 1988
3922.26 2065
3922.85 2007
3923.44 1953
3924.03 1911
3924.62 2082
3925.21 1905
3925.80 1925
3926.40 1925
3926.99 2005
3927.58 2071
3928.17 1960
3928.76 2011
3929.35 2003
3929.94 1871
3930.53 1931
3931.12 1915
3931.71 1982
3932.30 1825
3932.90 1918
3933.49 2046
3934.08 1895
3934.67 1881
3935.26 1787
3935.85 1874
3936.44 1952
3937.04 2085
3937.63 2064
3938.22 2003
3938.81 1902
3939.40 1876
3939.99 1878
3940.59 2170
3941.18 2068
3941.77 2139
3942.36 1973
3942.95 2017
3943.55 2080
3944.14 1960
3944.73 1989
3945.32 1931
3945.91 1958
3946.51 1973
3947.10 1887
3947.69 1990
3948.28 2026
3948.88 2125
3949.47 2033
3950.06 1838
3950.65 1872
3951.25 1830
3951.84 1841
3952.43 1855
3953.02 1922
3953.62 1899
3954.21 1884
3954.80 1801
3955.40 1923
3955.99 1972
3956.58 1882
3957.17 1921
3957.77 1907
3958.36 1943
3958.95 1965
3959.55 1978
3960.14 1846
3960.73 2043
3961.33 1870
3961.92 1913
3962.51 1940
3963.11 1852
3963.70 1891
3964.29 1909
3964.89 1817
3965.48 1834
3966.08 1854
3966.67 1808
3967.26 1811
3967.86 1900
3968.45 1927
3969.04 1825
3969.64 1944
3970.23 2017
3970.83 1803
3971.42 1884
3972.01 1981
3972.61 2041
3973.20 1829
3973.80 1762
3974.39 1683
3974.99 1910
3975.58 1928
3976.18 1936
3976.77 1820
3977.36 1721
3977.96 1728
3978.55 1763
3979.15 1950
3979.74 1942
3980.34 1873
3980.93 1818
3981.53 1869
3982.12 1859
3982.72 1928
3983.31 1924
3983.91 1960
3984.50 1973
3985.10 1940
3985.69 1991
3986.29 1981
3986.88 1940
3987.48 1954
3988.07 1904
3988.67 1792
3989.26 1841
3989.86 1904
3990.46 1954
3991.05 1963
3991.65 1789
3992.24 1966
3992.84 1944
3993.43 1930
3994.03 2114
3994.63 2117
3995.22 2008
3995.82 2003
3996.41 2251
3997.01 2281
3997.61 1962
3998.20 2104
3998.80 2221
3999.39 2011
3999.99 1927
4000.59 1913
4001.18 2037
4001.78 1973
4002.38 2070
4002.97 1949
4003.57 1917
4004.17 1934
4004.76 2010
4005.36 1897
4005.96 1811
4006.55 1936
4007.15 2077
4007.75 2030
4008.34 1993
4008.94 1972
4009.54 2170
4010.13 2073
4010.73 2151
4011.33 2063
4011.93 1854
4012.52 2153
4013.12 2128
4013.72 2046
4014.31 1950
4014.91 1975
4015.51 2063
4016.11 2041
4016.70 1960
4017.30 2027
4017.90 2056
4018.50 2156
4019.09 2194
4019.69 2063
4020.29 2073
4020.89 2173
4021.49 2128
4022.08 2021
4022.68 2006
4023.28 2012
4023.88 2106
4024.48 1993
4025.07 2000
4025.67 2081
4026.27 2011
4026.87 2115
4027.47 2220
4028.06 2215
4028.66 2329
4029.26 2420
4029.86 2458
4030.46 2543
4031.06 2422
4031.66 2439
4032.25 2395
4032.85 2419
4033.45 2351
4034.05 2276
4034.65 2119
4035.25 2128
4035.85 1986
4036.45 1951
4037.05 1869
4037.64 1775
4038.24 1901
4038.84 1847
4039.44 1835
4040.04 1898
4040.64 1886
4041.24 1894
4041.84 1835
4042.44 2019
4043.04 1965
4043.64 1892
4044.24 1912
4044.84 1984
4045.44 1991
4046.04 2188
4046.64 2163
4047.24 2205
4047.84 2276
4048.44 2286
4049.03 2241
4049.63 2229
4050.23 2216
4050.83 2314
4051.43 2210
4052.04 2163
4052.64 2054
4053.24 2131
4053.84 2122
4054.44 2191
4055.04 1942
4055.64 1945
4056.24 1980
4056.84 2038
4057.44 2122
4058.04 2000
4058.64 2034
4059.24 1995
4059.84 1858
4060.44 1749
4061.04 1798
4061.64 1925
4062.24 1931
4062.85 1816
4063.45 1755
4064.05 1889
4064.65 2052
4065.25 2002
4065.85 1939
4066.45 1919
4067.05 2057
4067.65 1969
4068.26 1927
4068.86 2092
4069.46 2087
4070.06 1965
4070.66 1895
4071.26 1975
4071.86 1845
4072.47 2029
4073.07 2046
4073.67 1951
4074.27 1862
4074.87 1822
4075.47 1771
4076.08 1851
4076.68 1923
4077.28 1868
4077.88 1814
4078.48 1823
4079.09 1984
4079.69 1992
4080.29 1885
4080.89 1916
4081.50 1824
4082.10 1744
4082.70 1928
4083.30 1890
4083.91 1917
4084.51 1802
4085.11 1908
4085.71 1980
4086.32 1885
4086.92 2035
4087.52 1927
4088.12 1894
4088.73 1817
4089.33 1795
4089.93 1914
4090.54 1808
4091.14 1786
4091.74 1828
4092.35 1895
4092.95 2043
4093.55 1955
4094.15 1831
4094.76 1855
4095.36 1867
4095.96 1963
4096.57 1957
4097.17 1902
4097.78 1819
4098.38 1872
4098.98 1933
4099.59 1923
4100.19 1923
4100.79 1939
4101.40 1880
4102.00 1910
4102.61 1907
4103.21 1789
4103.81 1901
4104.42 1872
4105.02 1784
4105.63 1880
4106.23 1923
4106.83 1886
4107.44 1920
4108.04 1941
4108.65 1883
4109.25 1793
4109.85 1726
4110.46 2029
4111.06 1886
4111.67 1836
4112.27 1879
4112.88 1986
4113.48 1998
4114.09 1872
4114.69 1792
4115.30 1801
4115.90 1852
4116.51 1763
4117.11 1697
4117.72 1790
4118.32 1769
4118.93 1753
4119.53 1887
4120.14 1841
4120.74 1787
4121.35 1832
4121.95 1906
4122.56 1886
4123.16 1835
4123.77 1849
4124.37 1864
4124.98 1707
4125.59 1808
4126.19 1788
4126.80 1864
4127.40 1767
4128.01 1839
4128.61 1977
4129.22 1939
4129.83 1784
4130.43 1846
4131.04 1861
4131.64 1849
4132.25 2001
4132.86 1898
4133.46 1813
4134.07 1921
4134.67 2003
4135.28 1932
4135.89 1922
4136.49 1897
4137.10 2038
4137.71 2181
4138.31 2233
4138.92 2290
4139.53 2251
4140.13 2323
4140.74 2364
4141.35 2390
4141.95 2541
4142.56 2713
4143.17 2573
4143.77 2618
4144.38 2738
4144.99 2855
4145.59 2725
4146.20 2680
4146.81 2447
4147.42 2387
4148.02 2328
4148.63 2189
4149.24 2312
4149.84 2260
4150.45 1976
4151.06 1929
4151.67 1848
4152.27 1877
4152.88 1865
4153.49 1895
4154.10 1801
4154.70 1794
4155.31 1848
4155.92 1784
4156.53 1818
4157.14 1720
4157.74 1866
4158.35 1963
4158.96 1800
4159.57 1640
4160.18 1742
4160.78 1740
4161.39 1807
4162.00 1926
4162.61 1926
4163.22 1851
4163.83 1869
4164.43 1808
4165.04 1837
4165.65 1770
4166.26 1940
4166.87 2060
4167.48 1975
4168.09 2020
4168.69 1965
4169.30 1944
4169.91 2109
4170.52 2051
4171.13 2029
4171.74 1961
4172.35 2002
4172.96 1970
4173.57 2027
4174.17 1890
4174.78 1869
4175.39 1939
4176.00 2068
4176.61 2059
4177.22 2106
4177.83 2148
4178.44 2102
4179.05 2069
4179.66 2068
4180.27 2088
4180.88 2248
4181.49 2352
4182.10 2136
4182.71 2119
4183.32 2140
4183.93 2082
4184.54 2045
4185.15 2042
4185.76 1919
4186.37 1910
4186.98 1880
4187.59 1938
4188.20 1629
4188.81 1827
4189.42 1844
4190.03 1975
4190.64 1837
4191.25 1784
4191.86 1827
4192.47 1762
4193.08 1830
4193.69 1990
4194.30 1842
4194.91 1954
4195.52 1920
4196.13 1944
4196.74 1932
4197.35 1995
4197.97 1987
4198.58 2040
4199.19 1987
4199.80 1969
4200.41 2005
4201.02 1902
4201.63 2020
4202.24 2017
4202.85 1818
4203.47 1974
4204.08 1976
4204.69 1945
4205.30 1834
4205.91 1839
4206.52 1820
4207.13 1880
4207.75 1722
4208.36 1852
4208.97 1909
4209.58 1863
4210.19 1831
4210.80 1738
4211.42 1858
4212.03 1977
4212.64 1847
4213.25 1821
4213.86 1820
4214.48 1889
4215.09 1919
4215.70 1884
4216.31 1922
4216.92 1975
4217.54 2188
4218.15 2277
4218.76 2346
4219.37 2678
4219.99 2566
4220.60 2591
4221.21 2704
4221.82 2608
4222.44 2646
4223.05 2572
4223.66 2511
4224.28 2447
4224.89 2407
4225.50 2326
4226.11 2179
4226.73 2074
4227.34 2020
4227.95 1998
4228.57 2108
4229.18 2101
4229.79 2075
4230.41 1967
4231.02 2019
4231.63 2019
4232.25 1925
4232.86 1933
4233.47 1925
4234.09 1912
4234.70 1873
4235.31 1878
4235.93 1923
4236.54 1912
4237.15 1992
4237.77 2073
4238.38 1940
4239.00 2002
4239.61 1849
4240.22 1832
4240.84 1812
4241.45 1740
4242.07 1914
4242.68 1881
4243.29 1765
4243.91 1719
4244.52 1732
4245.14 1742
4245.75 1807
4246.37 1832
4246.98 1842
4247.59 1874
4248.21 1839
4248.82 1856
4249.44 1895
4250.05 1937
4250.67 2052
4251.28 2063
4251.90 2067
4252.51 2104
4253.13 1962
4253.74 2069
4254.36 2086
4254.97 1910
4255.59 1876
4256.20 1966
4256.82 2072
4257.43 1989
4258.05 1938
4258.66 1984
4259.28 2094
4259.89 1949
4260.51 1957
4261.12 2066
4261.74 1985
4262.35 1891
4262.97 2025
4263.59 1922
4264.20 1947
4264.82 1876
4265.43 1806
4266.05 1862
4266.66 1887
4267.28 1838
4267.90 1771
4268.51 1890
4269.13 1860
4269.74 1875
4270.36 1879
4270.98 1944
4271.59 1825
4272.21 1865
4272.83 1870
4273.44 1707
4274.06 1648
4274.68 1710
4275.29 1752
4275.91 1814
4276.52 1812
4277.14 1777
4277.76 1949
4278.37 2039
4278.99 1939
4279.61 2016
4280.23 1978
4280.84 1864
4281.46 1850
4282.08 1739
4282.69 1680
4283.31 1681
4283.93 1684
4284.54 1652
4285.16 1875
4285.78 1765
4286.40 1731
4287.01 1759
4287.63 1828
4288.25 1760
4288.87 1643
4289.48 1689
4290.10 1818
4290.72 1775
4291.34 1719
4291.95 1657
4292.57 1706
4293.19 1836
4293.81 1829
4294.42 1694
4295.04 1750
4295.66 1784
4296.28 1802
4296.90 1735
4297.51 1810
4298.13 1838
4298.75 1855
4299.37 1852
4299.99 1763
4300.61 1741
4301.22 1701
4301.84 1764
4302.46 1819
4303.08 1745
4303.70 1820
4304.32 1739
4304.94 1868
4305.55 1778
4306.17 1754
4306.79 1783
4307.41 1666
4308.03 1747
4308.65 1847
4309.27 1795
4309.89 1741
4310.50 1761
4311.12 1702
4311.74 1724
4312.36 1831
4312.98 1710
4313.60 1788
4314.22 1764
4314.84 1699
4315.46 1792
4316.08 1606
4316.70 1693
4317.32 1763
4317.94 1648
4318.56 1622
4319.18 1621
4319.80 1505
4320.42 1622
4321.04 1650
4321.65 1624
4322.27 1634
4322.89 1616
4323.51 1617
4324.13 1797
4324.75 1769
4325.37 1556
4325.99 1588
4326.62 1472
4327.24 1531
4327.86 1590
4328.48 1650
4329.10 1668
4329.72 1599
4330.34 1486
4330.96 1632
4331.58 1594
4332.20 1714
4332.82 1544
4333.44 1633
4334.06 1602
4334.68 1621
4335.30 1657
4335.92 1571
4336.54 1501
4337.16 1526
4337.79 1593
4338.41 1543
4339.03 1683
4339.65 1720
4340.27 1742
4340.89 1630
4341.51 1617
4342.13 1530
4342.76 1562
4343.38 1663
4344.00 1697
4344.62 1578
4345.24 1593
4345.86 1679
4346.48 1668
4347.11 1719
4347.73 1874
4348.35 1650
4348.97 1708
4349.59 1797
4350.22 1824
4350.84 1648
4351.46 1461
4352.08 1488
4352.70 1734
4353.33 1654
4353.95 1565
4354.57 1536
4355.19 1663
4355.81 1689
4356.44 1580
4357.06 1706
4357.68 1778
4358.30 1645
4358.93 1638
4359.55 1526
4360.17 1545
4360.79 1534
4361.42 1517
4362.04 1541
4362.66 1549
4363.28 1521
4363.91 1556
4364.53 1464
4365.15 1598
4365.78 1661
4366.40 1518
4367.02 1576
4367.65 1603
4368.27 1590
4368.89 1543
4369.52 1567
4370.14 1505
4370.76 1563
4371.39 1557
4372.01 1554
4372.63 1603
4373.26 1650
4373.88 1529
4374.50 1681
4375.13 1613
4375.75 1514
4376.37 1480
4377.00 1545
4377.62 1488
4378.25 1512
4378.87 1622
4379.49 1615
4380.12 1670
4380.74 1644
4381.37 1644
4381.99 1563
4382.61 1660
4383.24 1611
4383.86 1531
4384.49 1442
4385.11 1626
4385.74 1542
4386.36 1620
4386.98 1571
4387.61 1606
4388.23 1488
4388.86 1585
4389.48 1537
4390.11 1528
4390.73 1538
4391.36 1536
4391.98 1520
4392.61 1589
4393.23 1447
4393.86 1496
4394.48 1581
4395.11 1620
4395.73 1564
4396.36 1515
4396.98 1539
4397.61 1449
4398.23 1465
4398.86 1475
4399.48 1412
4400.11 1626
4400.74 1678
4401.36 1627
4401.99 1605
4402.61 1567
4403.24 1583
4403.86 1611
4404.49 1536
4405.11 1585
4405.74 1642
4406.37 1544
4406.99 1509
4407.62 1444
4408.24 1504
4408.87 1541
4409.50 1627
4410.12 1732
4410.75 1561
4411.38 1514
4412.00 1495
4412.63 1541
4413.25 1414
4413.88 1551
4414.51 1622
4415.13 1568
4415.76 1581
4416.39 1625
4417.01 1668
4417.64 1508
4418.27 1562
4418.89 1647
4419.52 1618
4420.15 1625
4420.77 1598
4421.40 1481
4422.03 1492
4422.66 1422
4423.28 1515
4423.91 1493
4424.54 1658
4425.16 1535
4425.79 1585
4426.42 1537
4427.05 1418
4427.67 1463
4428.30 1479
4428.93 1349
4429.56 1519
4430.18 1465
4430.81 1585
4431.44 1425
4432.07 1449
4432.69 1542
4433.32 1456
4433.95 1485
4434.58 1533
4435.21 1502
4435.83 1611
4436.46 1555
4437.09 1662
4437.72 1691
4438.35 1629
4438.97 1497
4439.60 1475
4440.23 1446
4440.86 1417
4441.49 1349
4442.12 1351
4442.74 1390
4443.37 1482
4444.00 1549
4444.63 1610
4445.26 1498
4445.89 1416
4446.52 1496
4447.14 1589
4447.77 1640
4448.40 1462
4449.03 1475
4449.66 1664
4450.29 1755
4450.92 1664
4451.55 1583
4452.18 1537
4452.81 1436
4453.44 1513
4454.06 1557
4454.69 1489
4455.32 1531
4455.95 1502
4456.58 1499
4457.21 1460
4457.84 1487
4458.47 1410
4459.10 1527
4459.73 1501
4460.36 1544
4460.99 1482
4461.62 1460
4462.25 1594
4462.88 1509
4463.51 1412
4464.14 1356
4464.77 1438
4465.40 1428
4466.03 1479
4466.66 1516
4467.29 1419
4467.92 1401
4468.55 1563
4469.18 1427
4469.81 1378
4470.44 1454
4471.07 1550
4471.70 1500
4472.33 1503
4472.96 1500
4473.59 1589
4474.22 1571
4474.86 1391
4475.49 1365
4476.12 1450
4476.75 1456
4477.38 1448
4478.01 1415
4478.64 1561
4479.27 1351
4479.90 1542
4480.53 1644
4481.17 1429
4481.80 1403
4482.43 1468
4483.06 1349
4483.69 1396
4484.32 1375
4484.95 1431
4485.58 1590
4486.22 1504
4486.85 1430
4487.48 1445
4488.11 1412
4488.74 1477
4489.37 1420
4490.01 1428
4490.64 1559
4491.27 1640
4491.90 1429
4492.53 1376
4493.17 1473
4493.80 1556
4494.43 1449
4495.06 1449
4495.70 1401
4496.33 1407
4496.96 1321
4497.59 1519
4498.22 1546
4498.86 1479
4499.49 1471
4500.12 1498
4500.75 1577
4501.39 1540
4502.02 1520
4502.65 1479
4503.29 1515
4503.92 1525
4504.55 1413
4505.18 1360
4505.82 1485
4506.45 1448
4507.08 1440
4507.72 1487
4508.35 1496
4508.98 1527
4509.62 1419
4510.25 1480
4510.88 1484
4511.52 1440
4512.15 1471
4512.78 1336
4513.42 1486
4514.05 1540
4514.68 1629
4515.32 1494
4515.95 1541
4516.58 1463
4517.22 1366
4517.85 1382
4518.48 1434
4519.12 1504
4519.75 1408
4520.39 1468
4521.02 1576
4521.65 1518
4522.29 1519
4522.92 1474
4523.56 1465
4524.19 1556
4524.83 1513
4525.46 1597
4526.09 1568
4526.73 1530
4527.36 1599
4528.00 1752
4528.63 1598
4529.27 1634
4529.90 1732
4530.54 1830
4531.17 2032
4531.81 2096
4532.44 2107
4533.07 2258
4533.71 2475
4534.34 2308
4534.98 2196
4535.61 1886
4536.25 1955
4536.88 1874
4537.52 1785
4538.16 1691
4538.79 1464
4539.43 1536
4540.06 1620
4540.70 1621
4541.33 1594
4541.97 1484
4542.60 1515
4543.24 1522
4543.87 1594
4544.51 1535
4545.15 1438
4545.78 1492
4546.42 1450
4547.05 1396
4547.69 1382
4548.32 1410
4548.96 1484
4549.60 1517
4550.23 1556
4550.87 1474
4551.50 1456
4552.14 1444
4552.78 1444
4553.41 1402
4554.05 1434
4554.69 1409
4555.32 1456
4555.96 1376
4556.60 1392
4557.23 1407
4557.87 1444
4558.51 1492
4559.14 1503
4559.78 1568
4560.42 1503
4561.05 1489
4561.69 1485
4562.33 1569
4562.96 1519
4563.60 1463
4564.24 1476
4564.87 1533
4565.51 1546
4566.15 1526
4566.79 1445
4567.42 1509
4568.06 1545
4568.70 1690
4569.33 1610
4569.97 1517
4570.61 1609
4571.25 1668
4571.88 1519
4572.52 1525
4573.16 1603
4573.80 1534
4574.44 1527
4575.07 1484
4575.71 1483
4576.35 1417
4576.99 1455
4577.62 1302
4578.26 1321
4578.90 1331
4579.54 1393
4580.18 1454
4580.82 1477
4581.45 1330
4582.09 1460
4582.73 1552
4583.37 1534
4584.01 1421
4584.65 1477
4585.28 1453
4585.92 1419
4586.56 1380
4587.20 1310
4587.84 1436
4588.48 1512
4589.12 1423
4589.75 1370
4590.39 1456
4591.03 1372
4591.67 1464
4592.31 1428
4592.95 1508
4593.59 1487
4594.23 1458
4594.87 1499
4595.51 1499
4596.15 1414
4596.78 1272
4597.42 1373
4598.06 1357
4598.70 1211
4599.34 1420
4599.98 1471
4600.62 1439
4601.26 1474
4601.90 1399
4602.54 1412
4603.18 1374
4603.82 1511
4604.46 1605
4605.10 1637
4605.74 1517
4606.38 1492
4607.02 1530
4607.66 1608
4608.30 1521
4608.94 1540
4609.58 1593
4610.22 1556
4610.86 1481
4611.50 1524
4612.14 1438
4612.78 1553
4613.42 1520
4614.06 1464
4614.70 1463
4615.34 1440
4615.98 1459
4616.63 1400
4617.27 1383
4617.91 1466
4618.55 1470
4619.19 1375
4619.83 1506
4620.47 1420
4621.11 1499
4621.75 1429
4622.39 1290
4623.03 1385
4623.68 1337
4624.32 1328
4624.96 1399
4625.60 1286
4626.24 1435
4626.88 1304
4627.52 1216
4628.17 1265
4628.81 1272
4629.45 1252
4630.09 1349
4630.73 1329
4631.37 1381
4632.02 1390
4632.66 1336
4633.30 1393
4633.94 1345
4634.58 1348
4635.22 1382
4635.87 1328
4636.51 1391
4637.15 1376
4637.79 1491
4638.44 1479
4639.08 1485
4639.72 1386
4640.36 1388
4641.00 1395
4641.65 1282
4642.29 1398
4642.93 1397
4643.57 1253
4644.22 1353
4644.86 1406
4645.50 1379
4646.15 1484
4646.79 1511
4647.43 1525
4648.07 1539
4648.72 1392
4649.36 1328
4650.00 1406
4650.65 1335
4651.29 1562
4651.93 1513
4652.57 1422
4653.22 1341
4653.86 1433
4654.50 1345
4655.15 1356
4655.79 1462
4656.44 1351
4657.08 1280
4657.72 1332
4658.37 1438
4659.01 1343
4659.65 1513
4660.30 1506
4660.94 1460
4661.58 1444
4662.23 1456
4662.87 1510
4663.52 1401
4664.16 1459
4664.80 1391
4665.45 1424
4666.09 1253
4666.74 1434
4667.38 1322
4668.02 1237
4668.67 1346
4669.31 1432
4669.96 1280
4670.60 1311
4671.25 1452
4671.89 1335
4672.54 1316
4673.18 1287
4673.83 1294
4674.47 1341
4675.11 1315
4675.76 1292
4676.40 1273
4677.05 1282
4677.69 1396
4678.34 1303
4678.98 1321
4679.63 1285
4680.27 1284
4680.92 1317
4681.56 1278
4682.21 1333
4682.85 1366
4683.50 1415
4684.15 1353
4684.79 1380
4685.44 1333
4686.08 1311
4686.73 1278
4687.37 1277
4688.02 1421
4688.66 1356
4689.31 1327
4689.96 1350
4690.60 1306
4691.25 1326
4691.89 1386
4692.54 1359
4693.19 1240
4693.83 1322
4694.48 1283
4695.12 1302
4695.77 1318
4696.42 1318
4697.06 1251
4697.71 1361
4698.36 1344
4699.00 1287
4699.65 1336
4700.29 1295
4700.94 1308
4701.59 1405
4702.23 1255
4702.88 1340
4703.53 1274
4704.17 1254
4704.82 1404
4705.47 1405
4706.11 1381
4706.76 1465
4707.41 1390
4708.06 1456
4708.70 1543
4709.35 1613
4710.00 1571
4710.64 1696
4711.29 1511
4711.94 1552
4712.59 1671
4713.23 1432
4713.88 1364
4714.53 1369
4715.18 1512
4715.82 1376
4716.47 1431
4717.12 1224
4717.77 1230
4718.41 1337
4719.06 1319
4719.71 1400
4720.36 1409
4721.01 1310
4721.65 1388
4722.30 1410
4722.95 1363
4723.60 1330
4724.25 1396
4724.89 1454
4725.54 1334
4726.19 1391
4726.84 1375
4727.49 1352
4728.14 1344
4728.78 1218
4729.43 1196
4730.08 1273
4730.73 1342
4731.38 1237
4732.03 1233
4732.68 1169
4733.32 1151
4733.97 1345
4734.62 1410
4735.27 1265
4735.92 1285
4736.57 1282
4737.22 1379
4737.87 1276
4738.52 1360
4739.16 1293
4739.81 1213
4740.46 1351
4741.11 1271
4741.76 1228
4742.41 1232
4743.06 1267
4743.71 1257
4744.36 1305
4745.01 1385
4745.66 1390
4746.31 1309
4746.96 1460
4747.61 1400
4748.26 1357
4748.91 1366
4749.56 1341
4750.21 1399
4750.86 1680
4751.51 1626
4752.16 1556
4752.81 1684
4753.46 1610
4754.11 1639
4754.76 1660
4755.41 1584
4756.06 1524
4756.71 1568
4757.36 1648
4758.01 1468
4758.66 1404
4759.31 1474
4759.96 1327
4760.61 1363
4761.26 1410
4761.91 1297
4762.56 1342
4763.22 1329
4763.87 1279
4764.52 1266
4765.17 1250
4765.82 1332
4766.47 1380
4767.12 1217
4767.77 1273
4768.42 1218
4769.07 1352
4769.73 1315
4770.38 1297
4771.03 1177
4771.68 1220
4772.33 1265
4772.98 1238
4773.63 1309
4774.29 1226
4774.94 1298
4775.59 1230
4776.24 1224
4776.89 1109
4777.54 1162
4778.20 1346
4778.85 1339
4779.50 1287
4780.15 1285
4780.80 1299
4781.46 1211
4782.11 1266
4782.76 1348
4783.41 1264
4784.06 1222
4784.72 1274
4785.37 1319
4786.02 1194
4786.67 1113
4787.33 1185
4787.98 1223
4788.63 1198
4789.28 1253
4789.94 1309
4790.59 1237
4791.24 1291
4791.89 1255
4792.55 1372
4793.20 1210
4793.85 1305
4794.51 1273
4795.16 1245
4795.81 1307
4796.47 1239
4797.12 1290
4797.77 1249
4798.42 1410
4799.08 1335
4799.73 1335
4800.38 1278
4801.04 1300
4801.69 1284
4802.35 1357
4803.00 1241
4803.65 1204
4804.31 1127
4804.96 1178
4805.61 1209
4806.27 1217
4806.92 1265
4807.57 1250
4808.23 1219
4808.88 1232
4809.54 1261
4810.19 1211
4810.84 1221
4811.50 1289
4812.15 1312
4812.81 1358
4813.46 1407
4814.12 1375
4814.77 1213
4815.42 1253
4816.08 1290
4816.73 1189
4817.39 1108
4818.04 1089
4818.70 1200
4819.35 1242
4820.01 1280
4820.66 1254
4821.32 1309
4821.97 1396
4822.63 1285
4823.28 1340
4823.94 1261
4824.59 1390
4825.25 1344
4825.90 1344
4826.56 1307
4827.21 1342
4827.87 1274
4828.52 1330
4829.18 1364
4829.83 1373
4830.49 1359
4831.14 1337
4831.80 1394
4832.45 1376
4833.11 1388
4833.76 1280
4834.42 1379
4835.08 1355
4835.73 1333
4836.39 1360
4837.04 1489
4837.70 1619
4838.36 1480
4839.01 1464
4839.67 1555
4840.32 1419
4840.98 1364
4841.64 1394
4842.29 1241
4842.95 1271
4843.60 1252
4844.26 1230
4844.92 1172
4845.57 1261
4846.23 1302
4846.89 1221
4847.54 1324
4848.20 1361
4848.86 1373
4849.51 1233
4850.17 1266
4850.83 1262
4851.48 1333
4852.14 1272
4852.80 1326
4853.45 1324
4854.11 1386
4854.77 1337
4855.43 1216
4856.08 1255
4856.74 1323
4857.40 1318
4858.05 1235
4858.71 1166
4859.37 1196
4860.03 1171
4860.68 1218
4861.34 1343
4862.00 1394
4862.66 1370
4863.31 1309
4863.97 1387
4864.63 1336
4865.29 1403
4865.95 1383
4866.60 1383
4867.26 1397
4867.92 1420
4868.58 1526
4869.23 1517
4869.89 1536
4870.55 1455
4871.21 1500
4871.87 1472
4872.53 1385
4873.18 1355
4873.84 1469
4874.50 1387
4875.16 1405
4875.82 1411
4876.48 1405
4877.13 1471
4877.79 1437
4878.45 1448
4879.11 1378
4879.77 1277
4880.43 1350
4881.09 1298
4881.75 1274
4882.40 1196
4883.06 1282
4883.72 1351
4884.38 1321
4885.04 1297
4885.70 1254
4886.36 1317
4887.02 1239
4887.68 1301
4888.34 1294
4889.00 1233
4889.66 1190
4890.32 1347
4890.97 1321
4891.63 1341
4892.29 1299
4892.95 1350
4893.61 1332
4894.27 1454
4894.93 1398
4895.59 1418
4896.25 1356
4896.91 1331
4897.57 1423
4898.23 1340
4898.89 1313
4899.55 1384
4900.21 1383
4900.87 1470
4901.53 1514
4902.19 1470
4902.85 1420
4903.51 1333
4904.17 1357
4904.83 1390
4905.50 1304
4906.16 1337
4906.82 1216
4907.48 1269
4908.14 1344
4908.80 1365
4909.46 1320
4910.12 1413
4910.78 1425
4911.44 1350
4912.10 1300
4912.76 1342
4913.42 1309
4914.09 1412
4914.75 1364
4915.41 1252
4916.07 1249
4916.73 1263
4917.39 1259
4918.05 1123
4918.71 1122
4919.38 1308
4920.04 1230
4920.70 1185
4921.36 1217
4922.02 1239
4922.68 1181
4923.35 1162
4924.01 1167
4924.67 1160
4925.33 1179
4925.99 1251
4926.65 1286
4927.32 1224
4927.98 1277
4928.64 1162
4929.30 1226
4929.96 1161
4930.63 1224
4931.29 1178
4931.95 1223
4932.61 1188
4933.28 1272
4933.94 1242
4934.60 1271
4935.26 1269
4935.93 1300
4936.59 1227
4937.25 1161
4937.91 1282
4938.58 1237
4939.24 1207
4939.90 1277
4940.56 1255
4941.23 1219
4941.89 1175
4942.55 1161
4943.22 1202
4943.88 1243
4944.54 1125
4945.21 1087
4945.87 1109
4946.53 1251
4947.20 1247
4947.86 1136
4948.52 1229
4949.19 1237
4949.85 1297
4950.51 1212
4951.18 1094
4951.84 1201
4952.50 1240
4953.17 1114
4953.83 1323
4954.49 1261
4955.16 1180
4955.82 1167
4956.49 1204
4957.15 1342
4957.81 1277
4958.48 1330
4959.14 1288
4959.81 1242
4960.47 1252
4961.14 1279
4961.80 1342
4962.46 1402
4963.13 1412
4963.79 1337
4964.46 1414
4965.12 1448
4965.79 1515
4966.45 1526
4967.12 1428
4967.78 1464
4968.44 1441
4969.11 1363
4969.77 1291
4970.44 1299
4971.10 1168
4971.77 1235
4972.43 1281
4973.10 1235
4973.76 1240
4974.43 1233
4975.09 1218
4975.76 1185
4976.42 1214
4977.09 1362
4977.76 1336
4978.42 1457
4979.09 1383
4979.75 1376
4980.42 1278
4981.08 1311
4981.75 1234
4982.41 1219
4983.08 1238
4983.75 1317
4984.41 1358
4985.08 1276
4985.74 1221
4986.41 1243
4987.07 1322
4987.74 1382
4988.41 1358
4989.07 1304
4989.74 1450
4990.41 1417
4991.07 1445
4991.74 1441
4992.40 1489
4993.07 1574
4993.74 1424
4994.40 1350
4995.07 1316
4995.74 1311
4996.40 1324
4997.07 1357
4997.74 1313
4998.40 1237
4999.07 1205
4999.74 1245
5000.40 1140
5001.07 1259
5001.74 1173
5002.40 1228
5003.07 1185
5003.74 1174
5004.41 1271
5005.07 1158
5005.74 1120
5006.41 1177
5007.07 1178
5007.74 1187
5008.41 1190
5009.08 1222
5009.74 1159
5010.41 1191
5011.08 1096
5011.75 1160
5012.41 1122
5013.08 1218
5013.75 1175
5014.42 1196
5015.09 1227
5015.75 1120
5016.42 1138
5017.09 1217
5017.76 1187
5018.43 1220
5019.09 1297
5019.76 1256
5020.43 1271
5021.10 1328
5021.77 1284
5022.44 1258
5023.10 1339
5023.77 1268
5024.44 1316
5025.11 1296
5025.78 1286
5026.45 1287
5027.11 1286
5027.78 1171
5028.45 1216
5029.12 1199
5029.79 1184
5030.46 1330
5031.13 1259
5031.80 1238
5032.47 1146
5033.13 1173
5033.80 1274
5034.47 1203
5035.14 1159
5035.81 1159
5036.48 1179
5037.15 1193
5037.82 1162
5038.49 1229
5039.16 1135
5039.83 1153
5040.50 1061
5041.17 1158
5041.84 1288
5042.51 1065
5043.18 1089
5043.85 1147
5044.52 1076
5045.18 1101
5045.85 1171
5046.52 1110
5047.19 1197
5047.86 1248
5048.53 1142
5049.20 1177
5049.88 1166
5050.55 1221
5051.22 1212
5051.89 1214
5052.56 1148
5053.23 1104
5053.90 1175
5054.57 1229
5055.24 1165
5055.91 1249
5056.58 1167
5057.25 1236
5057.92 1162
5058.59 1222
5059.26 1168
5059.93 1166
5060.60 1111
5061.27 1188
5061.95 1154
5062.62 1216
5063.29 1129
5063.96 1242
5064.63 1229
5065.30 1149
5065.97 1188
5066.64 1154
5067.31 1127
5067.99 1164
5068.66 1090
5069.33 1070
5070.00 1129
5070.67 1112
5071.34 1142
5072.02 1147
5072.69 1195
5073.36 1181
5074.03 1067
5074.70 1131
5075.37 1147
5076.05 1094
5076.72 1095
5077.39 1039
5078.06 1071
5078.73 1065
5079.41 1008
5080.08 1069
5080.75 1124
5081.42 1223
5082.10 1167
5082.77 1162
5083.44 1062
5084.11 1117
5084.78 1134
5085.46 1261
5086.13 1138
5086.80 1222
5087.48 1185
5088.15 1083
5088.82 1083
5089.49 1138
5090.17 1159
5090.84 1265
5091.51 1182
5092.19 1182
5092.86 1251
5093.53 1264
5094.20 1250
5094.88 1255
5095.55 1151
5096.22 1135
5096.90 1163
5097.57 1202
5098.24 1203
5098.92 1120
5099.59 1066
5100.26 1088
5100.94 1083
5101.61 1126
5102.29 1058
5102.96 1152
5103.63 1039
5104.31 1026
5104.98 1149
5105.65 1104
5106.33 1160
5107.00 1079
5107.68 1168
5108.35 1191
5109.02 1069
5109.70 1069
5110.37 1143
5111.05 1299
5111.72 1235
5112.40 1059
5113.07 1063
5113.74 1032
5114.42 1037
5115.09 1113
5115.77 1059
5116.44 1102
5117.12 1139
5117.79 1161
5118.47 1161
5119.14 1120
5119.82 1058
5120.49 1051
5121.17 1070
5121.84 1069
5122.52 1204
5123.19 1169
5123.87 1174
5124.54 1158
5125.22 1103
5125.89 1104
5126.57 1139
5127.24 1150
5127.92 1115
5128.59 1018
5129.27 1049
5129.94 1075
5130.62 1099
5131.29 1157
5131.97 1086
5132.65 1104
5133.32 1180
5134.00 1112
5134.67 1132
5135.35 1121
5136.02 1241
5136.70 1230
5137.38 1155
5138.05 1224
5138.73 1196
5139.40 1152
5140.08 1183
5140.76 1194
5141.43 1210
5142.11 1199
5142.79 1253
5143.46 1238
5144.14 1110
5144.81 1139
5145.49 1098
5146.17 1129
5146.84 1200
5147.52 1143
5148.20 1098
5148.87 1124
5149.55 1115
5150.23 1203
5150.90 1109
5151.58 1035
5152.26 1015
5152.94 1101
5153.61 1037
5154.29 1152
5154.97 1162
5155.64 1192
5156.32 1091
5157.00 1068
5157.68 1028
5158.35 1094
5159.03 1062
5159.71 1152
5160.39 1127
5161.06 1016
5161.74 1074
5162.42 1135
5163.10 1209
5163.77 1197
5164.45 1087
5165.13 1105
5165.81 1196
5166.48 1174
5167.16 1160
5167.84 1074
5168.52 1147
5169.20 1055
5169.87 1009
5170.55 1105
5171.23 1152
5171.91 1031
5172.59 1023
5173.27 1018
5173.94 984
5174.62 1071
5175.30 1084
5175.98 1104
5176.66 1073
5177.34 1073
5178.02 1097
5178.69 1149
5179.37 1110
5180.05 1164
5180.73 1083
5181.41 1098
5182.09 1179
5182.77 1071
5183.45 1035
5184.12 1078
5184.80 987
5185.48 1165
5186.16 1108
5186.84 1096
5187.52 1131
5188.20 1026
5188.88 1095
5189.56 1068
5190.24 1065
5190.92 1178
5191.60 1087
5192.28 1084
5192.96 1026
5193.64 1043
5194.32 1076
5195.00 1101
5195.68 1083
5196.36 941
5197.03 990
5197.71 986
5198.39 1097
5199.07 1085
5199.75 1151
5200.44 1110
5201.12 1137
5201.80 1093
5202.48 1183
5203.16 1088
5203.84 1039
5204.52 1123
5205.20 1135
5205.88 1117
5206.56 1152
5207.24 1167
5207.92 1127
5208.60 1151
5209.28 1106
5209.96 1086
5210.64 1087
5211.32 1137
5212.00 1120
5212.68 1103
5213.37 1037
5214.05 1056
5214.73 1135
5215.41 1084
5216.09 1004
5216.77 1039
5217.45 997
5218.13 1032
5218.81 1023
5219.50 969
5220.18 1031
5220.86 962
5221.54 961
5222.22 1027
5222.90 1034
5223.59 1063
5224.27 1075
5224.95 1040
5225.63 1026
5226.31 1063
5226.99 1113
5227.68 1119
5228.36 1231
5229.04 1086
5229.72 1021
5230.40 1112
5231.09 1066
5231.77 1017
5232.45 1133
5233.13 1024
5233.81 1006
5234.50 999
5235.18 1194
5235.86 1161
5236.54 1141
5237.23 1173
5237.91 1241
5238.59 1215
5239.27 1237
5239.96 1206
5240.64 1205
5241.32 1339
5242.01 1194
5242.69 1120
5243.37 1122
5244.05 1146
5244.74 1115
5245.42 1116
5246.10 1139
5246.79 1092
5247.47 1182
5248.15 1115
5248.84 1166
5249.52 1054
5250.20 1107
5250.89 1102
5251.57 1057
5252.25 1169
5252.94 937
5253.62 986
5254.30 1028
5254.99 1025
5255.67 1003
5256.36 1136
5257.04 1062
5257.72 1057
5258.41 1104
5259.09 1013
5259.78 981
5260.46 1028
5261.14 1045
5261.83 1054
5262.51 1035
5263.20 1102
5263.88 1068
5264.56 987
5265.25 982
5265.93 979
5266.62 1046
5267.30 948
5267.99 1075
5268.67 971
5269.36 991
5270.04 1115
5270.73 1071
5271.41 1048
5272.09 1144
5272.78 1007
5273.46 1080
5274.15 1075
5274.83 1097
5275.52 1036
5276.20 986
5276.89 1050
5277.57 993
5278.26 1042
5278.94 1025
5279.63 1000
5280.32 997
5281.00 1049
5281.69 1066
5282.37 1063
5283.06 1020
5283.74 1198
5284.43 1203
5285.11 1047
5285.80 1066
5286.49 1093
5287.17 1025
5287.86 996
5288.54 943
5289.23 969
5289.91 1050
5290.60 1001
5291.29 1010
5291.97 1034
5292.66 1110
5293.35 1034
5294.03 1013
5294.72 973
5295.40 1000
5296.09 1095
5296.78 1040
5297.46 1003
5298.15 1033
5298.84 1101
5299.52 1079
5300.21 1069
5300.90 1107
5301.58 1144
5302.27 1117
5302.96 1037
5303.64 1141
5304.33 1125
5305.02 1138
5305.70 1089
5306.39 1066
5307.08 1139
5307.77 1165
5308.45 1039
5309.14 949
5309.83 998
5310.51 943
5311.20 1010
5311.89 1055
5312.58 1031
5313.26 1062
5313.95 1021
5314.64 1072
5315.33 1038
5316.01 1105
5316.70 1063
5317.39 1083
5318.08 1013
5318.77 1077
5319.45 1015
5320.14 1018
5320.83 1102
5321.52 1036
5322.20 1011
5322.89 1009
5323.58 1008
5324.27 1054
5324.96 1110
5325.65 1098
5326.33 995
5327.02 963
5327.71 1049
5328.40 1015
5329.09 1016
5329.78 1016
5330.46 1107
5331.15 1095
5331.84 1021
5332.53 997
5333.22 1073
5333.91 1115
5334.60 970
5335.29 946
5335.98 1052
5336.66 1007
5337.35 961
5338.04 1050
5338.73 1158
5339.42 1073
5340.11 1229
5340.80 1233
5341.49 1151
5342.18 1107
5342.87 1132
5343.56 1071
5344.25 1044
5344.94 1117
5345.62 1058
5346.31 993
5347.00 1004
5347.69 1070
5348.38 1095
5349.07 1108
5349.76 1202
5350.45 1264
5351.14 1270
5351.83 1222
5352.52 1177
5353.21 1241
5353.90 1300
5354.59 1302
5355.28 1100
5355.97 1158
5356.66 1106
5357.35 1116
5358.04 1077
5358.74 1088
5359.43 985
5360.12 1086
5360.81 1146
5361.50 1045
5362.19 1017
5362.88 1060
5363.57 1033
5364.26 1071
5364.95 1017
5365.64 1046
5366.33 1051
5367.02 1165
5367.71 1020
5368.41 957
5369.10 1034
5369.79 1016
5370.48 1010
5371.17 1044
5371.86 999
5372.55 965
5373.24 996
5373.94 1034
5374.63 1073
5375.32 1013
5376.01 1018
5376.70 1095
5377.39 1197
5378.08 1119
5378.78 1067
5379.47 1134
5380.16 1100
5380.85 1107
5381.54 1116
5382.24 1210
5382.93 1272
5383.62 1200
5384.31 1235
5385.00 1242
5385.70 1157
5386.39 1144
5387.08 1157
5387.77 1192
5388.47 1058
5389.16 1030
5389.85 1062
5390.54 1095
5391.23 1011
5391.93 1027
5392.62 1113
5393.31 1095
5394.01 1069
5394.70 1031
5395.39 995
5396.08 986
5396.78 961
5397.47 996
5398.16 1044
5398.86 961
5399.55 982
5400.24 1029
5400.93 1088
5401.63 1058
5402.32 1002
5403.01 1010
5403.71 1003
5404.40 1018
5405.09 977
5405.79 1064
5406.48 1169
5407.17 1205
5407.87 1153
5408.56 1111
5409.26 1091
5409.95 1171
5410.64 1082
5411.34 1079
5412.03 1073
5412.72 1081
5413.42 1064
5414.11 990
5414.81 949
5415.50 944
5416.19 1015
5416.89 1020
5417.58 1066
5418.28 1027
5418.97 1009
5419.67 1102
5420.36 924
5421.05 981
5421.75 1000
5422.44 1053
5423.14 1006
5423.83 1028
5424.53 955
5425.22 1050
5425.92 1030
5426.61 1042
5427.31 976
5428.00 942
5428.70 1032
5429.39 1066
5430.09 1057
5430.78 997
5431.48 969
5432.17 931
5432.87 956
5433.56 942
5434.26 1023
5434.95 1045
5435.65 928
5436.34 1004
5437.04 1109
5437.73 1133
5438.43 1068
5439.13 1074
5439.82 1077
5440.52 1050
5441.21 1058
5441.91 1036
5442.60 990
5443.30 978
5444.00 1025
5444.69 1045
5445.39 1104
5446.08 1050
5446.78 959
5447.48 1015
5448.17 1042
5448.87 967
5449.56 1085
5450.26 1125
5450.96 1059
5451.65 986
5452.35 926
5453.05 958
5453.74 1003
5454.44 959
5455.14 852
5455.83 917
5456.53 919
5457.23 973
5457.92 995
5458.62 966
5459.32 1051
5460.01 948
5460.71 935
5461.41 1029
5462.11 981
5462.80 974
5463.50 1059
5464.20 987
5464.89 1030
5465.59 1009
5466.29 957
5466.99 959
5467.68 1004
5468.38 951
5469.08 1001
5469.78 968
5470.47 932
5471.17 1019
5471.87 913
5472.57 1002
5473.26 996
5473.96 1077
5474.66 1023
5475.36 1030
5476.06 887
5476.75 882
5477.45 957
5478.15 935
5478.85 976
5479.55 964
5480.24 1002
5480.94 841
5481.64 966
5482.34 923
5483.04 988
5483.74 953
5484.43 973
5485.13 898
5485.83 943
5486.53 992
5487.23 1016
5487.93 1046
5488.63 1011
5489.33 905
5490.02 893
5490.72 990
5491.42 996
5492.12 1003
5492.82 892
5493.52 813
5494.22 903
5494.92 1000
5495.62 1000
5496.32 1001
5497.01 968
5497.71 994
5498.41 932
5499.11 994
5499.81 1083
5500.51 1000
5501.21 987
5501.91 1026
5502.61 956
5503.31 902
5504.01 943
5504.71 968
5505.41 996
5506.11 983
5506.81 990
5507.51 997
5508.21 976
5508.91 960
5509.61 1018
5510.31 983
5511.01 1016
5511.71 958
5512.41 957
5513.11 1017
5513.81 1047
5514.51 921
5515.21 995
5515.91 970
5516.61 954
5517.31 944
5518.01 985
5518.72 984
5519.42 898
5520.12 936
5520.82 973
5521.52 930
5522.22 919
5522.92 955
5523.62 881
5524.32 968
5525.02 1003
5525.72 1042
5526.43 1104
5527.13 1014
5527.83 1015
5528.53 933
5529.23 894
5529.93 889
5530.63 947
5531.33 928
5532.04 1002
5532.74 877
5533.44 848
5534.14 949
5534.84 959
5535.54 974
5536.25 957
5536.95 824
5537.65 1018
5538.35 1007
5539.05 995
5539.76 970
5540.46 947
5541.16 910
5541.86 873
5542.56 985
5543.27 909
5543.97 919
5544.67 915
5545.37 958
5546.08 920
5546.78 940
5547.48 1007
5548.18 961
5548.89 893
5549.59 938
5550.29 1009
5550.99 914
5551.70 987
5552.40 952
5553.10 1022
5553.81 955
5554.51 889
5555.21 932
5555.91 953
5556.62 905
5557.32 898
5558.02 881
5558.73 918
5559.43 1013
5560.13 888
5560.84 925
5561.54 886
5562.24 885
5562.95 971
5563.65 943
5564.35 954
5565.06 893
5565.76 962
5566.47 949
5567.17 1035
5567.87 905
5568.58 909
5569.28 979
5569.98 874
5570.69 871
5571.39 857
5572.10 892
5572.80 999
5573.50 1017
5574.21 922
5574.91 991
5575.62 1012
5576.32 978
5577.03 992
5577.73 949
5578.44 937
5579.14 968
5579.84 1036
5580.55 982
5581.25 956
5581.96 865
5582.66 987
5583.37 860
5584.07 881
5584.78 964
5585.48 956
5586.19 918
5586.89 902
5587.60 924
5588.30 909
5589.01 893
5589.71 777
5590.42 819
5591.12 902
5591.83 940
5592.53 978
5593.24 989
5593.94 921
5594.65 860
5595.36 995
5596.06 1006
5596.77 920
5597.47 816
5598.18 877
5598.88 866
5599.59 979
5600.30 1028
5601.00 1009
5601.71 908
5602.41 799
5603.12 823
5603.83 840
5604.53 856
5605.24 909
5605.94 906
5606.65 969
5607.36 968
5608.06 896
5608.77 822
5609.48 760
5610.18 851
5610.89 930
5611.60 866
5612.30 918
5613.01 854
5613.72 894
5614.42 898
5615.13 996
5615.84 937
5616.54 983
5617.25 989
5617.96 895
5618.66 952
5619.37 940
5620.08 942
5620.78 930
5621.49 939
5622.20 906
5622.91 950
5623.61 917
5624.32 851
5625.03 857
5625.74 823
5626.44 860
5627.15 840
5627.86 892
5628.57 894
5629.27 916
5629.98 883
5630.69 899
5631.40 846
5632.11 863
5632.81 839
5633.52 936
5634.23 834
5634.94 791
5635.65 818
5636.35 842
5637.06 876
5637.77 851
5638.48 941
5639.19 908
5639.89 871
5640.60 860
5641.31 906
5642.02 931
5642.73 945
5643.44 876
5644.15 915
5644.85 941
5645.56 896
5646.27 915
5646.98 833
5647.69 877
5648.40 821
5649.11 818
5649.82 863
5650.53 850
5651.23 831
5651.94 794
5652.65 831
5653.36 847
5654.07 892
5654.78 926
5655.49 908
5656.20 933
5656.91 944
5657.62 1039
5658.33 904
5659.04 877
5659.75 877
5660.46 904
5661.17 942
5661.88 1125
5662.59 1003
5663.30 847
5664.00 892
5664.71 910
5665.42 983
5666.13 853
5666.84 846
5667.55 965
5668.27 840
5668.98 847
5669.69 821
5670.40 905
5671.11 884
5671.82 796
5672.53 817
5673.24 873
5673.95 801
5674.66 850
5675.37 868
5676.08 833
5676.79 813
5677.50 763
5678.21 767
5678.92 829
5679.63 811
5680.34 841
5681.06 945
5681.77 908
5682.48 945
5683.19 926
5683.90 846
5684.61 935
5685.32 939
5686.03 869
5686.74 897
5687.46 924
5688.17 917
5688.88 844
5689.59 919
5690.30 940
5691.01 903
5691.72 866
5692.44 859
5693.15 929
5693.86 921
5694.57 930
5695.28 840
5696.00 838
5696.71 845
5697.42 855
5698.13 931
5698.84 881
5699.56 967
5700.27 916
5700.98 877
5701.69 977
5702.40 860
5703.12 804
5703.83 879
5704.54 882
5705.25 970
5705.97 894
5706.68 811
5707.39 864
5708.10 939
5708.82 889
5709.53 833
5710.24 810
5710.95 908
5711.67 857
5712.38 846
5713.09 869
5713.81 816
5714.52 888
5715.23 845
5715.95 914
5716.66 836
5717.37 847
5718.09 857
5718.80 864
5719.51 912
5720.23 852
5720.94 854
5721.65 852
5722.37 863
5723.08 875
5723.79 825
5724.51 853
5725.22 966
5725.93 871
5726.65 788
5727.36 775
5728.08 861
5728.79 856
5729.50 889
5730.22 849
5730.93 838
5731.65 817
5732.36 892
5733.07 875
5733.79 900
5734.50 905
5735.22 828
5735.93 885
5736.65 803
5737.36 835
5738.07 829
5738.79 844
5739.50 879
5740.22 860
5740.93 894
5741.65 861
5742.36 857
5743.08 900
5743.79 839
5744.51 823
5745.22 904
5745.94 850
5746.65 897
5747.37 845
5748.08 845
5748.80 796
5749.51 825
5750.23 810
5750.94 777
5751.66 865
5752.37 800
5753.09 840
5753.80 805
5754.52 907
5755.24 974
5755.95 835
5756.67 850
5757.38 886
5758.10 808
5758.81 809
5759.53 893
5760.25 894
5760.96 836
5761.68 888
5762.39 849
5763.11 931
5763.83 904
5764.54 900
5765.26 914
5765.97 872
5766.69 870
5767.41 919
5768.12 930
5768.84 908
5769.56 917
5770.27 950
5770.99 841
5771.71 929
5772.42 919
5773.14 883
5773.86 877
5774.57 998
5775.29 954
5776.01 941
5776.72 921
5777.44 886
5778.16 987
5778.88 984
5779.59 899
5780.31 868
5781.03 913
5781.74 923
5782.46 821
5783.18 868
5783.90 870
5784.61 940
5785.33 978
5786.05 926
5786.77 943
5787.48 952
5788.20 921
5788.92 935
5789.64 925
5790.35 818
5791.07 905
5791.79 868
5792.51 870
5793.23 877
5793.94 874
5794.66 930
5795.38 897
5796.10 915
5796.82 948
5797.53 915
5798.25 985
5798.97 939
5799.69 1008
5800.41 1016
5801.13 984
5801.84 1034
5802.56 1073
5803.28 1077
5804.00 1089
5804.72 1154
5805.44 1079
5806.16 1112
5806.87 1084
5807.59 1102
5808.31 989
5809.03 1020
5809.75 987
5810.47 969
5811.19 917
5811.91 963
5812.63 1024
5813.35 958
5814.07 997
5814.78 989
5815.50 1127
5816.22 1110
5816.94 1194
5817.66 1084
5818.38 1037
5819.10 1053
5819.82 1165
5820.54 1112
5821.26 1110
5821.98 1107
5822.70 1107
5823.42 1170
5824.14 1066
5824.86 995
5825.58 1045
5826.30 1098
5827.02 1087
5827.74 1054
5828.46 963
5829.18 1053
5829.90 992
5830.62 960
5831.34 996
5832.06 1047
5832.78 1021
5833.50 840
5834.22 926
5834.94 1032
5835.66 960
5836.38 958
5837.10 954
5837.82 928
5838.55 916
5839.27 978
5839.99 930
5840.71 1023
5841.43 952
5842.15 927
5842.87 987
5843.59 900
5844.31 911
5845.03 944
5845.76 893
5846.48 917
5847.20 950
5847.92 945
5848.64 972
5849.36 963
5850.08 892
5850.81 920
5851.53 899
5852.25 888
5852.97 890
5853.69 899
5854.41 905
5855.14 849
5855.86 952
5856.58 881
5857.30 948
5858.02 908
5858.74 938
5859.47 915
5860.19 1063
5860.91 906
5861.63 889
5862.36 924
5863.08 1031
5863.80 980
5864.52 824
5865.24 814
5865.97 860
5866.69 918
5867.41 923
5868.13 761
5868.86 885
5869.58 871
5870.30 856
5871.03 898
5871.75 794
5872.47 905
5873.19 925
5873.92 902
5874.64 875
5875.36 902
5876.09 924
5876.81 888
5877.53 827
5878.26 866
5878.98 872
5879.70 940
5880.43 961
5881.15 869
5881.87 870
5882.60 917
5883.32 926
5884.04 894
5884.77 898
5885.49 909
5886.21 964
5886.94 943
5887.66 979
5888.39 951
5889.11 993
5889.83 991
5890.56 974
5891.28 972
5892.01 913
5892.73 891
5893.45 853
5894.18 1058
5894.90 936
5895.63 908
5896.35 977
5897.07 926
5897.80 1020
5898.52 991
5899.25 929
5899.97 919
5900.70 909
5901.42 922
5902.15 1007
5902.87 999
5903.60 981
5904.32 1001
5905.05 1040
5905.77 1059
5906.50 1005
5907.22 950
5907.95 959
5908.67 912
5909.40 856
5910.12 798
5910.85 847
5911.57 1002
5912.30 917
5913.02 848
5913.75 800
5914.47 750
5915.20 778
5915.92 846
5916.65 792
5917.38 817
5918.10 835
5918.83 861
5919.55 845
5920.28 881
5921.00 862
5921.73 852
5922.46 820
5923.18 863
5923.91 843
5924.63 902
5925.36 902
5926.09 889
5926.81 925
5927.54 873
5928.26 921
5928.99 917
5929.72 907
5930.44 874
5931.17 911
5931.90 902
5932.62 918
5933.35 918
5934.08 888
5934.80 870
5935.53 865
5936.26 890
5936.98 865
5937.71 926
5938.44 836
5939.16 927
5939.89 964
5940.62 965
5941.35 928
5942.07 921
5942.80 914
5943.53 917
5944.25 844
5944.98 919
5945.71 872
5946.44 879
5947.16 903
5947.89 839
5948.62 885
5949.35 797
5950.07 763
5950.80 727
5951.53 814
5952.26 874
5952.99 852
5953.71 849
5954.44 835
5955.17 872
5955.90 830
5956.62 890
5957.35 905
5958.08 904
5958.81 943
5959.54 988
5960.27 982
5960.99 946
5961.72 969
5962.45 893
5963.18 917
5963.91 899
5964.64 864
5965.36 944
5966.09 927
5966.82 898
5967.55 851
5968.28 816
5969.01 867
5969.74 1044
5970.47 919
5971.19 897
5971.92 902
5972.65 803
5973.38 866
5974.11 959
5974.84 909
5975.57 937
5976.30 920
5977.03 950
5977.76 919
5978.49 879
5979.22 878
5979.95 838
5980.67 826
5981.40 877
5982.13 950
5982.86 856
5983.59 919
5984.32 947
5985.05 868
5985.78 849
5986.51 807
5987.24 900
5987.97 926
5988.70 915
5989.43 957
5990.16 817
5990.89 827
5991.62 829
5992.35 809
5993.08 905
5993.81 974
5994.54 960
5995.27 897
5996.00 869
5996.73 890
5997.47 854
5998.20 908
5998.93 887
5999.66 811
6000.39 848
6001.12 881
6001.85 798
6002.58 792
6003.31 948
6004.04 895
6004.77 830
6005.50 796
6006.24 924
6006.97 868
6007.70 839
6008.43 814
6009.16 936
6009.89 905
6010.62 806
6011.35 804
6012.09 852
6012.82 909
6013.55 953
6014.28 933
6015.01 898
6015.74 904
6016.47 895
6017.21 915
6017.94 900
6018.67 996
6019.40 858
6020.13 875
6020.87 897
6021.60 951
6022.33 902
6023.06 941
6023.79 906
6024.53 848
6025.26 853
6025.99 867
6026.72 891
6027.46 900
6028.19 854
6028.92 879
6029.65 892
6030.39 839
6031.12 858
6031.85 831
6032.58 850
6033.32 871
6034.05 843
6034.78 790
6035.51 779
6036.25 848
6036.98 866
6037.71 845
6038.45 866
6039.18 888
6039.91 819
6040.65 828
6041.38 822
6042.11 847
6042.85 892
6043.58 932
6044.31 1027
6045.05 1008
6045.78 992
6046.51 971
6047.25 1016
6047.98 959
6048.71 986
6049.45 921
6050.18 925
6050.91 916
6051.65 877
6052.38 917
6053.12 837
6053.85 883
6054.58 810
6055.32 830
6056.05 861
6056.79 779
6057.52 845
6058.25 779
6058.99 724
6059.72 811
6060.46 819
6061.19 826
6061.93 796
6062.66 772
6063.40 807
6064.13 852
6064.86 913
6065.60 880
6066.33 844
6067.07 808
6067.80 826
6068.54 803
6069.27 750
6070.01 779
6070.74 811
6071.48 871
6072.21 822
6072.95 810
6073.68 890
6074.42 888
6075.15 829
6075.89 923
6076.63 787
6077.36 799
6078.10 866
6078.83 838
6079.57 889
6080.30 892
6081.04 739
6081.77 820
6082.51 821
6083.25 847
6083.98 853
6084.72 868
6085.45 846
6086.19 823
6086.92 903
6087.66 912
6088.40 815
6089.13 822
6089.87 878
6090.61 825
6091.34 804
6092.08 847
6092.81 871
6093.55 765
6094.29 819
6095.02 879
6095.76 856
6096.50 771
6097.23 870
6097.97 817
6098.71 818
6099.44 783
6100.18 813
6100.92 849
6101.65 818
6102.39 852
6103.13 836
6103.86 845
6104.60 789
6105.34 764
6106.08 770
6106.81 772
6107.55 845
6108.29 795
6109.02 786
6109.76 819
6110.50 786
6111.24 778
6111.97 794
6112.71 935
6113.45 829
6114.19 792
6114.92 880
6115.66 795
6116.40 830
6117.14 829
6117.88 784
6118.61 834
6119.35 907
6120.09 847
6120.83 842
6121.57 759
6122.30 799
6123.04 804
6123.78 843
6124.52 812
6125.26 761
6126.00 847
6126.73 806
6127.47 824
6128.21 831
6128.95 909
6129.69 956
6130.43 841
6131.16 876
6131.90 838
6132.64 774
6133.38 821
6134.12 902
6134.86 934
6135.60 878
6136.34 827
6137.08 903
6137.81 895
6138.55 744
6139.29 860
6140.03 761
6140.77 771
6141.51 773
6142.25 793
6142.99 869
6143.73 814
6144.47 752
6145.21 806
6145.95 853
6146.69 828
6147.43 788
6148.17 841
6148.91 791
6149.65 760
6150.39 786
6151.13 821
6151.86 750
6152.60 763
6153.34 762
6154.08 748
6154.83 764
6155.57 823
6156.31 898
6157.05 883
6157.79 817
6158.53 787
6159.27 844
6160.01 741
6160.75 749
6161.49 852
6162.23 773
6162.97 781
6163.71 752
6164.45 752
6165.19 708
6165.93 755
6166.67 793
6167.41 815
6168.15 875
6168.89 817
6169.64 800
6170.38 809
6171.12 789
6171.86 699
6172.60 778
6173.34 810
6174.08 776
6174.82 830
6175.57 770
6176.31 944
6177.05 827
6177.79 772
6178.53 882
6179.27 848
6180.01 851
6180.76 701
6181.50 783
6182.24 798
6182.98 845
6183.72 786
6184.46 669
6185.21 747
6185.95 758
6186.69 763
6187.43 675
6188.17 777
6188.92 767
6189.66 786
6190.40 791
6191.14 779
6191.89 754
6192.63 826
6193.37 728
6194.11 707
6194.86 698
6195.60 725
6196.34 762
6197.08 713
6197.83 815
6198.57 770
6199.31 793
6200.05 754
6200.80 699
6201.54 716
6202.28 822
6203.03 788
6203.77 738
6204.51 765
6205.26 785
6206.00 713
6206.74 829
6207.48 839
6208.23 822
6208.97 854
6209.71 799
6210.46 880
6211.20 891
6211.95 900
6212.69 879
6213.43 828
6214.18 860
6214.92 800
6215.66 768
6216.41 802
6217.15 831
6217.89 746
6218.64 793
6219.38 795
6220.13 673
6220.87 667
6221.61 707
6222.36 745
6223.10 748
6223.85 737
6224.59 783
6225.34 774
6226.08 745
6226.82 774
6227.57 845
6228.31 780
6229.06 826
6229.80 814
6230.55 841
6231.29 826
6232.04 804
6232.78 818
6233.53 756
6234.27 779
6235.02 752
6235.76 768
6236.51 768
6237.25 771
6238.00 731
6238.74 753
6239.49 779
6240.23 770
6240.98 722
6241.72 751
6242.47 780
6243.21 769
6243.96 747
6244.70 726
6245.45 743
6246.20 755
6246.94 821
6247.69 755
6248.43 715
6249.18 726
6249.92 777
6250.67 873
6251.42 762
6252.16 719
6252.91 743
6253.65 759
6254.40 767
6255.15 845
6255.89 806
6256.64 760
6257.38 741
6258.13 718
6258.88 765
6259.62 754
6260.37 750
6261.12 770
6261.86 853
6262.61 800
6263.36 761
6264.10 769
6264.85 813
6265.60 785
6266.34 723
6267.09 720
6267.84 815
6268.58 775
6269.33 788
6270.08 707
6270.82 778
6271.57 777
6272.32 759
6273.07 775
6273.81 835
6274.56 763
6275.31 747
6276.05 773
6276.80 812
6277.55 813
6278.30 814
6279.04 747
6279.79 694
6280.54 708
6281.29 829
6282.03 788
6282.78 719
6283.53 727
6284.28 684
6285.03 655
6285.77 791
6286.52 811
6287.27 696
6288.02 726
6288.77 718
6289.51 767
6290.26 823
6291.01 805
6291.76 768
6292.51 753
6293.26 800
6294.00 727
6294.75 734
6295.50 783
6296.25 707
6297.00 727
6297.75 675
6298.50 688
6299.24 706
6299.99 758
6300.74 696
6301.49 790
6302.24 781
6302.99 760
6303.74 799
6304.49 777
6305.24 736
6305.99 745
6306.73 780
6307.48 814
6308.23 723
6308.98 761
6309.73 710
6310.48 730
6311.23 748
6311.98 755
6312.73 809
6313.48 749
6314.23 768
6314.98 698
6315.73 782
6316.48 771
6317.23 654
6317.98 711
6318.73 622
6319.48 719
6320.23 708
6320.98 758
6321.73 734
6322.48 760
6323.23 685
6323.98 736
6324.73 781
6325.48 748
6326.23 683
6326.98 748
6327.73 746
6328.48 720
6329.23 673
6329.98 797
6330.73 795
6331.48 674
6332.23 669
6332.98 699
6333.73 770
6334.49 744
6335.24 743
6335.99 696
6336.74 692
6337.49 744
6338.24 797
6338.99 700
6339.74 728
6340.49 682
6341.25 727
6342.00 722
6342.75 751
6343.50 710
6344.25 700
6345.00 703
6345.75 710
6346.51 738
6347.26 739
6348.01 690
6348.76 690
6349.51 712
6350.26 685
6351.02 745
6351.77 725
6352.52 699
6353.27 704
6354.02 686
6354.78 702
6355.53 692
6356.28 709
6357.03 731
6357.78 737
6358.54 771
6359.29 753
6360.04 803
6360.79 669
6361.55 647
6362.30 704
6363.05 680
6363.80 684
6364.56 666
6365.31 727
6366.06 736
6366.81 755
6367.57 759
6368.32 817
6369.07 804
6369.83 706
6370.58 636
6371.33 687
6372.08 630
6372.84 729
6373.59 710
6374.34 708
6375.10 705
6375.85 751
6376.60 733
6377.36 736
6378.11 765
6378.86 726
6379.62 750
6380.37 723
6381.12 684
6381.88 735
6382.63 695
6383.39 678
6384.14 725
6384.89 670
6385.65 675
6386.40 707
6387.16 725
6387.91 729
6388.66 657
6389.42 688
6390.17 788
6390.93 699
6391.68 652
6392.43 633
6393.19 711
6393.94 734
6394.70 688
6395.45 723
6396.21 767
6396.96 802
6397.72 701
6398.47 716
6399.22 767
6399.98 779
6400.73 761
6401.49 760
6402.24 714
6403.00 724
6403.75 767
6404.51 718
6405.26 684
6406.02 697
6406.77 758
6407.53 712
6408.28 723
6409.04 748
6409.79 784
6410.55 732
6411.31 655
6412.06 705
6412.82 697
6413.57 691
6414.33 679
6415.08 663
6415.84 661
6416.59 683
6417.35 717
6418.11 771
6418.86 678
6419.62 752
6420.37 743
6421.13 734
6421.89 716
6422.64 715
6423.40 762
6424.15 706
6424.91 655
6425.67 665
6426.42 666
6427.18 687
6427.94 695
6428.69 688
6429.45 685
6430.20 734
6430.96 767
6431.72 824
6432.47 772
6433.23 764
6433.99 733
6434.74 705
6435.50 745
6436.26 828
6437.02 760
6437.77 683
6438.53 778
6439.29 713
6440.04 731
6440.80 679
6441.56 686
6442.32 683
6443.07 725
6443.83 793
6444.59 732
6445.34 688
6446.10 678
6446.86 608
6447.62 633
6448.37 704
6449.13 711
6449.89 684
6450.65 629
6451.41 580
6452.16 624
6452.92 612
6453.68 658
6454.44 713
6455.19 641
6455.95 616
6456.71 618
6457.47 617
6458.23 688
6458.99 725
6459.74 717
6460.50 745
6461.26 696
6462.02 656
6462.78 649
6463.54 670
6464.29 695
6465.05 708
6465.81 694
6466.57 674
6467.33 657
6468.09 685
6468.85 651
6469.60 599
6470.36 616
6471.12 709
6471.88 705
6472.64 682
6473.40 627
6474.16 645
6474.92 651
6475.68 643
6476.44 635
6477.20 718
6477.95 720
6478.71 705
6479.47 677
6480.23 626
6480.99 640
6481.75 650
6482.51 650
6483.27 664
6484.03 645
6484.79 675
6485.55 659
6486.31 699
6487.07 626
6487.83 626
6488.59 583
6489.35 672
6490.11 701
6490.87 676
6491.63 700
6492.39 721
6493.15 630
6493.91 701
6494.67 611
6495.43 660
6496.19 699
6496.95 705
6497.71 654
6498.47 649
6499.23 731
6499.99 747
6500.76 654
6501.52 661
6502.28 652
6503.04 657
6503.80 667
6504.56 652
6505.32 719
6506.08 673
6506.84 654
6507.60 704
6508.36 762
6509.13 712
6509.89 672
6510.65 677
6511.41 645
6512.17 648
6512.93 704
6513.69 654
6514.45 605
6515.22 660
6515.98 633
6516.74 648
6517.50 707
6518.26 671
6519.02 744
6519.79 726
6520.55 722
6521.31 627
6522.07 657
6522.83 694
6523.60 716
6524.36 825
6525.12 718
6525.88 733
6526.64 681
6527.41 764
6528.17 704
6528.93 709
6529.69 664
6530.46 668
6531.22 674
6531.98 753
6532.74 721
6533.51 650
6534.27 669
6535.03 635
6535.79 672
6536.56 702
6537.32 688
6538.08 689
6538.85 767
6539.61 654
6540.37 683
6541.13 647
6541.90 678
6542.66 666
6543.42 691
6544.19 688
6544.95 700
6545.71 743
6546.48 743
6547.24 726
6548.00 702
6548.77 752
6549.53 660
6550.29 608
6551.06 695
6551.82 707
6552.58 688
6553.35 646
6554.11 733
6554.88 701
6555.64 652
6556.40 673
6557.17 735
6557.93 723
6558.70 694
6559.46 693
6560.22 750
6560.99 718
6561.75 687
6562.52 680
6563.28 678
6564.05 732
6564.81 714
6565.57 667
6566.34 783
6567.10 784
6567.87 723
6568.63 709
6569.40 676
6570.16 673
6570.93 702
6571.69 725
6572.46 763
6573.22 726
6573.99 733
6574.75 777
6575.52 775
6576.28 744
6577.05 748
6577.81 733
6578.58 707
6579.34 781
6580.11 727
6580.87 710
6581.64 764
6582.40 731
6583.17 726
6583.93 769
6584.70 834
6585.47 735
6586.23 721
6587.00 731
6587.76 724
6588.53 783
6589.29 745
6590.06 752
6590.83 703
6591.59 728
6592.36 786
6593.12 734
6593.89 693
6594.66 661
6595.42 703
6596.19 644
6596.96 706
6597.72 631
6598.49 707
6599.25 778
6600.02 761
6600.79 700
6601.55 752
6602.32 721
6603.09 749
6603.85 799
6604.62 818
6605.39 750
6606.15 803
6606.92 680
6607.69 700
6608.46 818
6609.22 812
6609.99 673
6610.76 649
6611.52 673
6612.29 694
6613.06 685
6613.83 715
6614.59 735
6615.36 715
6616.13 748
6616.89 730
6617.66 694
6618.43 755
6619.20 776
6619.96 730
6620.73 842
6621.50 804
6622.27 796
6623.04 805
6623.80 866
6624.57 835
6625.34 861
6626.11 789
6626.88 779
6627.64 821
6628.41 771
6629.18 747
6629.95 819
6630.72 784
6631.48 827
6632.25 769
6633.02 789
6633.79 797
6634.56 751
6635.33 851
6636.10 854
6636.86 983
6637.63 999
6638.40 949
6639.17 844
6639.94 869
6640.71 776
6641.48 810
6642.25 848
6643.01 776
6643.78 780
6644.55 783
6645.32 779
6646.09 736
6646.86 733
6647.63 780
6648.40 684
6649.17 745
6649.94 746
6650.71 767
6651.48 754
6652.25 767
6653.01 683
6653.78 666
6654.55 733
6655.32 717
6656.09 761
6656.86 737
6657.63 761
6658.40 783
6659.17 728
6659.94 688
6660.71 711
6661.48 733
6662.25 786
6663.02 774
6663.79 816
6664.56 757
6665.33 808
6666.10 840
6666.87 802
6667.64 794
6668.42 782
6669.19 840
6669.96 792
6670.73 769
6671.50 861
6672.27 775
6673.04 786
6673.81 767
6674.58 749
6675.35 689
6676.12 706
6676.89 803
6677.66 802
6678.44 726
6679.21 747
6679.98 740
6680.75 702
6681.52 744
6682.29 758
6683.06 717
6683.83 743
6684.60 765
6685.38 788
6686.15 724
6686.92 782
6687.69 726
6688.46 721
6689.23 659
6690.01 698
6690.78 847
6691.55 790
6692.32 736
6693.09 698
6693.86 693
6694.64 718
6695.41 691
6696.18 701
6696.95 763
6697.73 749
6698.50 706
6699.27 660
6700.04 785
6700.81 725
6701.59 693
6702.36 599
6703.13 634
6703.90 690
6704.68 673
6705.45 688
6706.22 681
6706.99 661
6707.77 662
6708.54 706
6709.31 689
6710.09 706
6710.86 643
6711.63 660
6712.40 713
6713.18 688
6713.95 715
6714.72 708
6715.50 749
6716.27 709
6717.04 664
6717.82 671
6718.59 632
6719.36 708
6720.14 683
6720.91 651
6721.68 648
6722.46 742
6723.23 748
6724.00 703
6724.78 607
6725.55 602
6726.33 637
6727.10 663
6727.87 610
6728.65 650
6729.42 630
6730.20 644
6730.97 656
6731.74 572
6732.52 628
6733.29 631
6734.07 604
6734.84 600
6735.61 623
6736.39 625
6737.16 670
6737.94 671
6738.71 597
6739.49 612
6740.26 716
6741.04 674
6741.81 594
6742.59 704
6743.36 688
6744.13 608
6744.91 679
6745.68 648
6746.46 643
6747.23 628
6748.01 620
6748.78 637
6749.56 690
6750.33 629
6751.11 677
6751.89 591
6752.66 617
6753.44 620
6754.21 634
6754.99 654
6755.76 711
6756.54 618
6757.31 642
6758.09 646
6758.86 609
6759.64 637
6760.42 612
6761.19 600
6761.97 617
6762.74 652
6763.52 660
6764.30 579
6765.07 626
6765.85 713
6766.62 727
6767.40 707
6768.18 667
6768.95 617
6769.73 587
6770.51 615
6771.28 622
6772.06 664
6772.83 653
6773.61 653
6774.39 620
6775.16 629
6775.94 613
6776.72 633
6777.49 683
6778.27 673
6779.05 700
6779.82 603
6780.60 646
6781.38 684
6782.16 678
6782.93 625
6783.71 649
6784.49 601
6785.26 634
6786.04 633
6786.82 625
6787.60 572
6788.37 556
6789.15 633
6789.93 617
6790.71 598
6791.48 592
6792.26 571
6793.04 573
6793.82 552
6794.59 541
6795.37 643
6796.15 689
6796.93 590
6797.70 669
6798.48 642
6799.26 642
6800.04 643
6800.82 598
6801.60 622
6802.37 568
6803.15 599
6803.93 604
6804.71 551
6805.49 607
6806.26 573
6807.04 575
6807.82 610
6808.60 569
6809.38 621
6810.16 648
6810.94 587
6811.71 650
6812.49 606
6813.27 562
6814.05 617
6814.83 631
6815.61 644
6816.39 659
6817.17 625
6817.95 603
6818.73 603
6819.50 609
6820.28 588
6821.06 576
6821.84 530
6822.62 650
6823.40 636
6824.18 587
6824.96 637
6825.74 559
6826.52 590
6827.30 618
6828.08 631
6828.86 653
6829.64 649
6830.42 647
6831.20 631
6831.98 652
6832.76 613
6833.54 599
6834.32 641
6835.10 624
6835.88 631
6836.66 605
6837.44 661
6838.22 654
6839.00 646
6839.78 664
6840.56 623
6841.34 633
6842.12 637
6842.90 567
6843.68 552
6844.46 619
6845.24 584
6846.02 569
6846.80 590
6847.58 661
6848.36 661
6849.14 596
6849.93 639
6850.71 619
6851.49 609
6852.27 585
6853.05 607
6853.83 647
6854.61 612
6855.39 637
6856.17 595
6856.96 631
6857.74 607
6858.52 567
6859.30 659
6860.08 653
6860.86 560
6861.64 546
6862.43 557
6863.21 603
6863.99 607
6864.77 593
6865.55 611
6866.33 536
6867.12 606
6867.90 571
6868.68 638
6869.46 579
6870.24 567
6871.03 551
6871.81 594
6872.59 687
6873.37 607
6874.16 603
6874.94 637
6875.72 595
6876.50 512
6877.28 559
6878.07 656
6878.85 633
6879.63 615
6880.42 649
6881.20 645
6881.98 645
6882.76 556
6883.55 616
6884.33 580
6885.11 601
6885.89 610
6886.68 636
6887.46 639
6888.24 643
6889.03 634
6889.81 700
6890.59 671
6891.38 653
6892.16 608
6892.94 564
6893.73 617
6894.51 592
6895.29 568
6896.08 619
6896.86 650
6897.64 603
6898.43 579
6899.21 549
6900.00 616
6900.78 665
6901.56 647
6902.35 515
6903.13 561
6903.91 625
6904.70 627
6905.48 550
6906.27 573
6907.05 590
6907.84 628
6908.62 540
6909.40 592
6910.19 552
6910.97 609
6911.76 539
6912.54 550
6913.33 598
6914.11 645
6914.90 675
6915.68 601
6916.46 599
6917.25 618
6918.03 543
6918.82 602
6919.60 516
6920.39 563
6921.17 600
6921.96 634
6922.74 690
6923.53 643
6924.31 751
6925.10 608
6925.88 578
6926.67 607
6927.45 609
6928.24 670
6929.03 633
6929.81 631
6930.60 577
6931.38 596
6932.17 604
6932.95 609
6933.74 551
6934.52 559
6935.31 619
6936.10 643
6936.88 545
6937.67 552
6938.45 494
6939.24 527
6940.03 547
6940.81 582
6941.60 572
6942.38 633
6943.17 638
6943.96 643
6944.74 619
6945.53 564
6946.32 651
6947.10 578
6947.89 671
6948.68 561
6949.46 529
6950.25 583
6951.03 590
6951.82 592
6952.61 601
6953.40 601
6954.18 605
6954.97 527
6955.76 607
6956.54 588
6957.33 597
6958.12 600
6958.90 627
6959.69 663
6960.48 676
6961.27 666
6962.05 619
6962.84 650
6963.63 620
6964.41 611
6965.20 619
6965.99 648
6966.78 606
6967.56 551
6968.35 639
6969.14 678
6969.93 686
6970.72 638
6971.50 612
6972.29 621
6973.08 578
6973.87 627
6974.66 547
6975.44 623
6976.23 628
6977.02 600
6977.81 696
6978.60 584
6979.38 591
6980.17 647
6980.96 713
6981.75 635
6982.54 603
6983.33 582
6984.11 656
6984.90 657
6985.69 637
6986.48 688
6987.27 715
6988.06 615
6988.85 603
6989.64 624
6990.42 690
6991.21 705
6992.00 691
6992.79 703
6993.58 636
6994.37 553
6995.16 574
6995.95 573
6996.74 641
6997.53 624
6998.32 652
6999.10 646
6999.89 658
7000.68 623
7001.47 633
7002.26 585
7003.05 632
7003.84 692
7004.63 628
7005.42 655
7006.21 630
7007.00 602
7007.79 608
7008.58 726
7009.37 712
7010.16 621
7010.95 593
7011.74 639
7012.53 581
7013.32 598
7014.11 563
7014.90 666
7015.69 610
7016.48 574
7017.27 584
7018.06 643
7018.85 615
7019.64 659
7020.43 675
7021.23 599
7022.02 660
7022.81 656
7023.60 631
7024.39 627
7025.18 582
7025.97 658
7026.76 674
7027.55 669
7028.34 640
7029.13 626
7029.93 539
7030.72 600
7031.51 644
7032.30 575
7033.09 581
7033.88 605
7034.67 592
7035.46 557
7036.26 595
7037.05 597
7037.84 601
7038.63 567
7039.42 534
7040.21 559
7041.01 612
7041.80 659
7042.59 623
7043.38 671
7044.17 678
7044.97 628
7045.76 576
7046.55 638
7047.34 666
7048.13 590
7048.93 622
7049.72 589
7050.51 585
7051.30 619
7052.09 613
7052.89 691
7053.68 673
7054.47 635
7055.26 668
7056.06 650
7056.85 607
7057.64 669
7058.44 623
7059.23 618
7060.02 612
7060.81 636
7061.61 578
7062.40 564
7063.19 558
7063.99 546
7064.78 581
7065.57 564
7066.37 616
7067.16 605
7067.95 611
7068.74 555
7069.54 567
7070.33 543
7071.13 593
7071.92 574
7072.71 600
7073.51 567
7074.30 567
7075.09 593
7075.89 640
7076.68 671
7077.47 659
7078.27 576
7079.06 519
7079.86 611
7080.65 655
7081.44 650
7082.24 758
7083.03 681
7083.83 649
7084.62 628
7085.41 655
7086.21 628
7087.00 623
7087.80 683
7088.59 664
7089.39 657
7090.18 684
7090.98 719
7091.77 760
7092.56 694
7093.36 709
7094.15 685
7094.95 651
7095.74 623
7096.54 601
7097.33 603
7098.13 634
7098.92 606
7099.72 611
7100.51 578
7101.31 602
7102.10 602
7102.90 615
7103.69 661
7104.49 623
7105.29 644
7106.08 615
7106.88 623
7107.67 542
7108.47 608
7109.26 611
7110.06 581
7110.85 568
7111.65 614
7112.45 523
7113.24 532
7114.04 598
7114.83 587
7115.63 642
7116.42 592
7117.22 639
7118.02 657
7118.81 619
7119.61 592
7120.41 698
7121.20 642
7122.00 631
7122.79 636
7123.59 670
7124.39 604
7125.18 611
7125.98 687
7126.78 645
7127.57 612
7128.37 619
7129.17 626
7129.96 573
7130.76 601
7131.56 604
7132.35 647
7133.15 616
7133.95 563
7134.74 531
7135.54 517
7136.34 566
7137.14 610
7137.93 574
7138.73 554
7139.53 589
7140.33 623
7141.12 609
7141.92 554
7142.72 623
7143.51 617
7144.31 589
7145.11 631
7145.91 599
7146.71 590
7147.50 605
7148.30 639
7149.10 585
7149.90 583
7150.69 607
7151.49 668
7152.29 609
7153.09 633
7153.89 557
7154.68 558
7155.48 600
7156.28 609
7157.08 572
7157.88 612
7158.68 611
7159.47 594
7160.27 586
7161.07 577
7161.87 631
7162.67 535
7163.47 524
7164.27 603
7165.06 528
7165.86 555
7166.66 544
7167.46 583
7168.26 622
7169.06 637
7169.86 617
7170.66 554
7171.46 560
7172.25 533
7173.05 549
7173.85 630
7174.65 638
7175.45 605
7176.25 631
7177.05 609
7177.85 607
7178.65 614
7179.45 563
7180.25 601
7181.05 585
7181.85 570
7182.65 551
7183.45 573
7184.25 583
7185.05 587
7185.85 560
7186.65 582
7187.45 563
7188.25 565
7189.05 565
7189.85 581
7190.65 528
7191.45 546
7192.25 570
7193.05 536
7193.85 558
7194.65 582
7195.45 597
7196.25 507
7197.05 613
7197.85 589
7198.65 560
7199.45 601
7200.25 592
7201.05 542
7201.85 480
7202.65 547
7203.46 677
7204.26 711
7205.06 599
7205.86 601
7206.66 566
7207.46 599
7208.26 528
7209.06 584
7209.86 625
7210.66 622
7211.47 605
7212.27 582
7213.07 589
7213.87 557
7214.67 531
7215.47 517
7216.27 532
7217.08 514
7217.88 565
7218.68 566
7219.48 603
7220.28 553
7221.09 576
7221.89 556
7222.69 570
7223.49 608
7224.29 635
7225.10 632
7225.90 658
7226.70 608
7227.50 553
7228.30 564
7229.11 554
7229.91 573
7230.71 571
7231.51 588
7232.32 620
7233.12 568
7233.92 541
7234.72 567
7235.53 591
7236.33 623
7237.13 698
7237.93 608
7238.74 595
7239.54 565
7240.34 686
7241.15 673
7241.95 587
7242.75 560
7243.55 598
7244.36 552
7245.16 638
7245.96 610
7246.77 600
7247.57 560
7248.37 530
7249.18 594
7249.98 562
7250.78 534
7251.59 536
7252.39 557
7253.20 614
7254.00 565
7254.80 595
7255.61 585
7256.41 563
7257.21 568
7258.02 506
7258.82 534
7259.63 531
7260.43 549
7261.23 554
7262.04 569
7262.84 561
7263.65 550
7264.45 617
7265.26 660
7266.06 549
7266.86 516
7267.67 505
7268.47 497
7269.28 543
7270.08 597
7270.89 632
7271.69 637
7272.50 661
7273.30 544
7274.11 536
7274.91 576
7275.71 555
7276.52 508
7277.32 560
7278.13 571
7278.93 574
7279.74 581
7280.55 558
7281.35 595
7282.16 571
7282.96 594
7283.77 652
7284.57 639
7285.38 575
7286.18 597
7286.99 604
7287.79 567
7288.60 593
7289.40 613
7290.21 562
7291.02 570
7291.82 548
7292.63 590
7293.43 569
7294.24 569
7295.05 588
7295.85 595
7296.66 574
7297.46 591
7298.27 621
7299.08 623
7299.88 559
7300.69 578
7301.49 587
7302.30 574
7303.11 607
7303.91 558
7304.72 547
7305.53 579
7306.33 593
7307.14 666
7307.95 615
7308.75 614
7309.56 579
7310.37 577
7311.17 600
7311.98 573
7312.79 668
7313.59 592
7314.40 627
7315.21 583
7316.02 524
7316.82 505
7317.63 625
7318.44 603
7319.24 551
7320.05 568
7320.86 557
7321.67 568
7322.47 568
7323.28 556
7324.09 569
7324.90 587
7325.70 594
7326.51 576
7327.32 549
7328.13 578
7328.94 558
7329.74 593
7330.55 580
7331.36 624
7332.17 619
7332.98 623
7333.78 570
7334.59 510
7335.40 509
7336.21 574
7337.02 606
7337.82 656
7338.63 557
7339.44 557
7340.25 567
7341.06 551
7341.87 527
7342.68 519
7343.48 578
7344.29 611
7345.10 527
7345.91 570
7346.72 582
7347.53 539
7348.34 597
7349.15 582
7349.95 495
7350.76 520
7351.57 503
7352.38 515
7353.19 533
7354.00 518
7354.81 534
7355.62 548
7356.43 540
7357.24 554
7358.05 539
7358.86 502
7359.67 567
7360.48 609
7361.29 543
7362.09 554
7362.90 628
7363.71 521
7364.52 564
7365.33 537
7366.14 535
7366.95 564
7367.76 526
7368.57 522
7369.38 568
7370.19 525
7371.00 556
7371.81 535
7372.62 544
7373.43 514
7374.25 527
7375.06 583
7375.87 585
7376.68 523
7377.49 604
7378.30 596
7379.11 630
7379.92 551
7380.73 451
7381.54 498
7382.35 529
7383.16 570
7383.97 503
7384.78 535
7385.59 551
7386.41 512
7387.22 498
7388.03 514
7388.84 591
7389.65 589
7390.46 578
7391.27 545
7392.08 501
7392.89 495
7393.71 504
7394.52 551
7395.33 532
7396.14 476
7396.95 556
7397.76 543
7398.58 550
7399.39 589
7400.20 529
7401.01 507
7401.82 501
7402.63 475
7403.45 490
7404.26 517
7405.07 536
7405.88 516
7406.69 554
7407.51 583
7408.32 469
7409.13 549
7409.94 590
7410.76 512
7411.57 537
7412.38 502
7413.19 528
7414.01 554
7414.82 506
7415.63 494
7416.44 486
7417.26 522
7418.07 516
7418.88 529
7419.69 484
7420.51 536
7421.32 513
7422.13 561
7422.95 509
7423.76 520
7424.57 500
7425.39 513
7426.20 553
7427.01 538
7427.83 482
7428.64 478
7429.45 513
7430.27 508
7431.08 525
7431.89 528
7432.71 527
7433.52 537
7434.33 567
7435.15 535
7435.96 575
7436.77 544
7437.59 498
7438.40 523
7439.22 485
7440.03 531
7440.84 475
7441.66 528
7442.47 539
7443.29 558
7444.10 558
7444.91 572
7445.73 496
7446.54 509
7447.36 482
7448.17 485
7448.99 556
7449.80 536
7450.62 487
7451.43 522
7452.24 534
7453.06 528
7453.87 478
7454.69 557
7455.50 572
7456.32 490
7457.13 550
7457.95 569
7458.76 548
7459.58 557
7460.39 494
7461.21 474
7462.02 544
7462.84 566
7463.65 577
7464.47 549
7465.28 530
7466.10 529
7466.92 506
7467.73 549
7468.55 554
7469.36 556
7470.18 567
7470.99 527
7471.81 567
7472.62 616
7473.44 591
7474.26 622
7475.07 540
7475.89 462
7476.70 480
7477.52 539
7478.34 487
7479.15 515
7479.97 589
7480.78 559
7481.60 543
7482.42 513
7483.23 512
7484.05 530
7484.87 553
7485.68 554
7486.50 531
7487.32 497
7488.13 522
7488.95 546
7489.76 534
7490.58 478
7491.40 495
7492.22 551
7493.03 532
7493.85 521
7494.67 587
7495.48 528
7496.30 563
7497.12 528
7497.93 519
7498.75 581
7499.57 531
7500.39 535
7501.20 592
7502.02 507
7502.84 549
7503.66 573
7504.47 576
7505.29 542
7506.11 532
7506.93 602
7507.74 523
7508.56 496
7509.38 524
7510.20 590
7511.01 564
7511.83 520
7512.65 574
7513.47 515
7514.29 472
7515.10 527
7515.92 543
7516.74 506
7517.56 471
7518.38 484
7519.19 528
7520.01 499
7520.83 543
7521.65 557
7522.47 574
7523.29 601
7524.11 536
7524.92 551
7525.74 503
7526.56 511
7527.38 525
7528.20 514
7529.02 491
7529.84 506
7530.66 486
7531.47 488
7532.29 500
7533.11 497
7533.93 529
7534.75 592
7535.57 653
7536.39 576
7537.21 536
7538.03 539
7538.85 556
7539.67 550
7540.49 538
7541.31 504
7542.12 513
7542.94 532
7543.76 502
7544.58 531
7545.40 505
7546.22 521
7547.04 453
7547.86 526
7548.68 527
7549.50 539
7550.32 548
7551.14 526
7551.96 540
7552.78 522
7553.60 539
7554.42 549
7555.24 482
7556.06 529
7556.88 541
7557.70 588
7558.52 572
7559.35 579
7560.17 531
7560.99 520
7561.81 518
7562.63 564
7563.45 536
7564.27 537
7565.09 568
7565.91 554
7566.73 506
7567.55 534
7568.37 553
7569.19 572
7570.02 530
7570.84 559
7571.66 516
7572.48 515
7573.30 529
7574.12 574
7574.94 515
7575.76 508
7576.59 544
7577.41 545
7578.23 551
7579.05 557
7579.87 496
7580.69 510
7581.51 541
7582.34 538
7583.16 551
7583.98 561
7584.80 532
7585.62 546
7586.45 565
7587.27 533
7588.09 571
7588.91 539
7589.73 573
7590.56 597
7591.38 560
7592.20 511
7593.02 592
7593.85 575
7594.67 590
7595.49 563
7596.31 528
7597.14 567
7597.96 566
7598.78 571
7599.60 575
7600.43 603
7601.25 575
7602.07 589
7602.89 602
7603.72 627
7604.54 596
7605.36 637
7606.19 676
7607.01 666
7607.83 683
7608.66 704
7609.48 602
7610.30 653
7611.12 640
7611.95 608
7612.77 633
7613.59 568
7614.42 643
7615.24 610
7616.07 603
7616.89 540
7617.71 586
7618.54 568
7619.36 620
7620.18 688
7621.01 575
7621.83 553
7622.66 596
7623.48 620
7624.30 599
7625.13 575
7625.95 655
7626.78 683
7627.60 723
7628.42 683
7629.25 704
7630.07 660
7630.90 714
7631.72 711
7632.55 765
7633.37 703
7634.19 821
7635.02 809
7635.84 826
7636.67 776
7637.49 701
7638.32 614
7639.14 566
7639.97 538
7640.79 542
7641.62 635
7642.44 668
7643.27 625
7644.09 589
7644.92 602
7645.74 593
7646.57 558
7647.39 591
7648.22 596
7649.04 652
7649.87 642
7650.70 500
7651.52 541
7652.35 557
7653.17 567
7654.00 578
7654.82 632
7655.65 659
7656.47 607
7657.30 599
7658.13 616
7658.95 565
7659.78 581
7660.60 541
7661.43 575
7662.26 561
7663.08 576
7663.91 572
7664.73 553
7665.56 640
7666.39 581
7667.21 585
7668.04 638
7668.87 620
7669.69 580
7670.52 573
7671.35 551
7672.17 568
7673.00 671
7673.83 641
7674.65 644
7675.48 650
7676.31 618
7677.13 541
7677.96 581
7678.79 586
7679.61 621
7680.44 589
7681.27 606
7682.09 529
7682.92 485
7683.75 544
7684.58 542
7685.40 566
7686.23 566
7687.06 591
7687.89 577
7688.71 547
7689.54 547
7690.37 545
7691.20 467
7692.02 514
7692.85 584
7693.68 649
7694.51 550
7695.33 550
7696.16 513
7696.99 536
7697.82 590
7698.65 561
7699.47 555
7700.30 550
7701.13 615
7701.96 588
7702.79 529
7703.62 504
7704.44 555
7705.27 553
7706.10 580
7706.93 557
7707.76 540
7708.59 530
7709.41 552
7710.24 581
7711.07 612
7711.90 623
7712.73 574
7713.56 549
7714.39 587
7715.22 577
7716.05 535
7716.87 537
7717.70 550
7718.53 512
7719.36 513
7720.19 535
7721.02 522
7721.85 532
7722.68 479
7723.51 610
7724.34 520
7725.17 511
7726.00 527
7726.83 534
7727.66 538
7728.48 507
7729.31 568
7730.14 554
7730.97 549
7731.80 510
7732.63 543
7733.46 527
7734.29 564
7735.12 556
7735.95 527
7736.78 493
7737.61 544
7738.44 524
7739.27 572
7740.10 531
7740.93 508
7741.77 466
7742.60 477
7743.43 478
7744.26 509
7745.09 530
7745.92 475
7746.75 521
7747.58 579
7748.41 562
7749.24 576
7750.07 542
7750.90 594
7751.73 589
7752.56 591
7753.39 609
7754.23 638
7755.06 587
7755.89 579
7756.72 545
7757.55 491
7758.38 579
7759.21 574
7760.04 508
7760.88 501
7761.71 474
7762.54 502
7763.37 515
7764.20 515
7765.03 553
7765.86 532
7766.70 470
7767.53 505
7768.36 544
7769.19 518
7770.02 587
7770.86 519
7771.69 542
7772.52 481
7773.35 500
7774.18 485
7775.02 511
7775.85 532
7776.68 544
7777.51 540
7778.34 536
7779.18 582
7780.01 477
7780.84 575
7781.67 486
7782.51 545
7783.34 498
7784.17 489
7785.00 480
7785.84 526
7786.67 548
7787.50 497
7788.34 518
7789.17 570
7790.00 557
7790.83 496
7791.67 500
7792.50 559
7793.33 567
7794.17 500
7795.00 553
7795.83 494
7796.67 474
7797.50 518
7798.33 494
7799.17 447
7800.00 468
7800.83 507
7801.67 496
7802.50 489
7803.33 492
7804.17 498
7805.00 498
7805.84 429
7806.67 442
7807.50 485
7808.34 531
7809.17 552
7810.01 493
7810.84 498
7811.67 521
7812.51 530
7813.34 508
7814.18 545
7815.01 468
7815.84 472
7816.68 517
7817.51 488
7818.35 489
7819.18 507
7820.02 487
7820.85 454
7821.69 465
7822.52 472
7823.36 533
7824.19 496
7825.03 547
7825.86 494
7826.69 499
7827.53 546
7828.36 491
7829.20 442
7830.03 499
7830.87 515
7831.71 485
7832.54 445
7833.38 443
7834.21 546
7835.05 501
7835.88 507
7836.72 518
7837.55 524
7838.39 509
7839.22 523
7840.06 487
7840.90 476
7841.73 485
7842.57 465
7843.40 470
7844.24 429
7845.07 537
7845.91 516
7846.75 489
7847.58 486
7848.42 469
7849.25 481
7850.09 488
7850.93 504
7851.76 475
7852.60 566
7853.44 561
7854.27 550
7855.11 520
7855.94 482
7856.78 506
7857.62 580
7858.45 563
7859.29 566
7860.13 632
7860.96 656
7861.80 636
7862.64 580
7863.47 544
7864.31 546
7865.15 559
7865.99 503
7866.82 484
7867.66 532
7868.50 522
7869.33 478
7870.17 477
7871.01 509
7871.85 541
7872.68 457
7873.52 460
7874.36 456
7875.20 475
7876.03 522
7876.87 534
7877.71 555
7878.55 582
7879.38 494
7880.22 565
7881.06 521
7881.90 434
7882.74 517
7883.57 480
7884.41 466
7885.25 475
7886.09 481
7886.93 520
7887.76 524
7888.60 471
7889.44 488
7890.28 431
7891.12 524
7891.96 484
7892.79 520
7893.63 472
7894.47 517
7895.31 435
7896.15 408
7896.99 471
7897.83 498
7898.66 538
7899.50 487
7900.34 431
7901.18 495
7902.02 481
7902.86 507
7903.70 499
7904.54 503
7905.38 525
7906.21 516
7907.05 407
7907.89 444
7908.73 427
7909.57 453
7910.41 452
7911.25 445
7912.09 397
7912.93 466
7913.77 505
7914.61 499
7915.45 560
7916.29 507
7917.13 495
7917.97 521
7918.81 495
7919.65 515
7920.49 497
7921.33 503
7922.17 476
7923.01 491
7923.85 480
7924.69 527
7925.53 542
7926.37 501
7927.21 472
7928.05 438
7928.89 493
7929.73 457
7930.57 484
7931.41 471
7932.25 465
7933.09 439
7933.93 395
7934.77 407
7935.61 479
7936.45 493
7937.29 454
7938.14 473
7938.98 413
7939.82 476
7940.66 457
7941.50 490
7942.34 503
7943.18 476
7944.02 472
7944.86 399
7945.70 476
7946.55 490
7947.39 511
7948.23 475
7949.07 489
7949.91 447
7950.75 424
7951.59 456
7952.44 437
7953.28 461
7954.12 455
7954.96 472
7955.80 461
7956.65 427
7957.49 447
7958.33 497
7959.17 457
7960.01 442
7960.86 442
7961.70 444
7962.54 488
7963.38 463
7964.22 447
7965.07 415
7965.91 450
7966.75 508
7967.59 487
7968.44 405
7969.28 434
7970.12 473
7970.96 474
7971.81 436
7972.65 417
7973.49 465
7974.33 429
7975.18 445
7976.02 448
7976.86 528
7977.71 482
7978.55 452
7979.39 409
7980.23 425
7981.08 438
7981.92 467
7982.76 441
7983.61 466
7984.45 440
7985.29 421
7986.14 415
7986.98 436
7987.82 475
7988.67 421
7989.51 410
7990.36 421
7991.20 435
7992.04 377
7992.89 439
7993.73 461
7994.57 431
7995.42 439
7996.26 430
7997.11 434
7997.95 403
7998.79 466
7999.64 436
8000.48 447
8001.33 503
8002.17 470
8003.01 408
8003.86 437
8004.70 468
8005.55 457
8006.39 412
8007.24 428
8008.08 459
8008.93 438
8009.77 439
8010.62 446
8011.46 416
8012.30 439
8013.15 449
8013.99 440
8014.84 374
8015.68 431
8016.53 463
8017.37 389
8018.22 421
8019.06 462
8019.91 410
8020.76 473
8021.60 480
8022.45 457
8023.29 421
8024.14 393
8024.98 437
8025.83 398
8026.67 391
8027.52 421
8028.36 450
8029.21 451
8030.06 413
8030.90 442
8031.75 466
8032.59 447
8033.44 451
8034.28 468
8035.13 440
8035.98 436
8036.82 443
8037.67 440
8038.52 460
8039.36 436
8040.21 437
8041.05 420
8041.90 441
8042.75 421
8043.59 460
8044.44 436
8045.29 473
8046.13 483
8046.98 464
8047.83 431
8048.67 442
8049.52 424
8050.37 372
8051.21 381
8052.06 434
8052.91 435
8053.75 473
8054.60 484
8055.45 425
8056.30 423
8057.14 396
8057.99 414
8058.84 434
8059.68 452
8060.53 433
8061.38 458
8062.23 497
8063.07 435
8063.92 475
8064.77 475
8065.62 487
8066.46 443
8067.31 427
8068.16 419
8069.01 386
8069.85 390
8070.70 408
8071.55 387
8072.40 409
8073.25 438
8074.09 441
8074.94 430
8075.79 367
8076.64 392
8077.49 393
8078.34 420
8079.18 357
8080.03 435
8080.88 424
8081.73 468
8082.58 408
8083.43 417
8084.27 423
8085.12 490
8085.97 481
8086.82 463
8087.67 368
8088.52 358
8089.37 415
8090.22 439
8091.06 426
8091.91 394
8092.76 432
8093.61 390
8094.46 415
8095.31 394
8096.16 429
8097.01 413
8097.86 461
8098.71 424
8099.56 394
8100.41 429
8101.26 462
8102.11 421
8102.95 445
8103.80 414
8104.65 418
8105.50 441
8106.35 463
8107.20 423
8108.05 373
8108.90 436
8109.75 431
8110.60 372
8111.45 371
8112.30 413
8113.15 456
8114.00 414
8114.85 439
8115.70 433
8116.55 440
8117.40 473
8118.25 464
8119.10 439
8119.96 438
8120.81 379
8121.66 402
8122.51 392
8123.36 395
8124.21 426
8125.06 414
8125.91 439
8126.76 422
8127.61 392
8128.46 428
8129.31 384
8130.16 417
8131.02 469
8131.87 420
8132.72 446
8133.57 406
8134.42 414
8135.27 419
8136.12 417
8136.97 425
8137.83 435
8138.68 480
8139.53 445
8140.38 390
8141.23 405
8142.08 458
8142.93 471
8143.79 466
8144.64 460
8145.49 508
8146.34 470
8147.19 465
8148.05 496
8148.90 424
8149.75 446
8150.60 453
8151.45 440
8152.31 421
8153.16 419
8154.01 416
8154.86 502
8155.71 480
8156.57 441
8157.42 429
8158.27 486
8159.12 502
8159.98 496
8160.83 458
8161.68 445
8162.54 435
8163.39 440
8164.24 458
8165.09 463
8165.95 418
8166.80 397
8167.65 403
8168.51 456
8169.36 424
8170.21 468
8171.06 398
8171.92 412
8172.77 502
8173.62 440
8174.48 397
8175.33 390
8176.18 434
8177.04 447
8177.89 441
8178.74 438
8179.60 387
8180.45 376
8181.31 419
8182.16 381
8183.01 407
8183.87 500
8184.72 477
8185.57 419
8186.43 391
8187.28 369
8188.14 412
8188.99 389
8189.84 392
8190.70 367
8191.55 385
8192.41 381
8193.26 381
8194.12 392
8194.97 429
8195.83 393
8196.68 437
8197.53 408
8198.39 387
8199.24 409
8200.10 424
8200.95 397
8201.81 403
8202.66 424
8203.52 428
8204.37 404
8205.23 450
8206.08 408
8206.94 380
8207.79 439
8208.65 406
8209.50 441
8210.36 458
8211.21 421
8212.07 373
8212.92 366
8213.78 352
8214.63 412
8215.49 382
8216.34 398
8217.20 425
8218.06 439
8218.91 437
8219.77 486
8220.62 417
8221.48 354
8222.33 422
8223.19 392
8224.05 458
8224.90 444
8225.76 393
8226.61 374
8227.47 369
8228.33 370
8229.18 358
8230.04 402
8230.90 405
8231.75 361
8232.61 402
8233.46 405
8234.32 369
8235.18 414
8236.03 344
8236.89 354
8237.75 360
8238.60 452
8239.46 447
8240.32 430
8241.17 411
8242.03 418
8242.89 413
8243.74 388
8244.60 370
8245.46 419
8246.32 425
8247.17 388
8248.03 456
8248.89 388
8249.74 407
8250.60 382
8251.46 411
8252.32 434
8253.17 438
8254.03 416
8254.89 411
8255.75 398
8256.60 389
8257.46 371
8258.32 390
8259.18 369
8260.04 358
8260.89 408
8261.75 407
8262.61 384
8263.47 345
8264.32 376
8265.18 380
8266.04 359
8266.90 361
8267.76 347
8268.62 410
8269.47 430
8270.33 431
8271.19 422
8272.05 429
8272.91 388
8273.77 398
8274.62 386
8275.48 392
8276.34 367
8277.20 364
8278.06 354
8278.92 362
8279.78 415
8280.64 414
8281.49 410
8282.35 433
8283.21 380
8284.07 385
8284.93 388
8285.79 363
8286.65 337
8287.51 387
8288.37 452
8289.23 412
8290.09 417
8290.95 364
8291.80 385
8292.66 391
8293.52 402
8294.38 414
8295.24 408
8296.10 367
8296.96 380
8297.82 404
8298.68 371
8299.54 413
8300.40 451
8301.26 439
8302.12 413
8302.98 352
8303.84 385
8304.70 418
8305.56 423
8306.42 438
8307.28 398
8308.14 415
8309.00 419
8309.86 434
8310.72 445
8311.58 410
8312.44 369
8313.31 407
8314.17 433
8315.03 371
8315.89 389
8316.75 422
8317.61 392
8318.47 403
8319.33 421
8320.19 414
8321.05 368
8321.91 351
8322.77 378
8323.64 434
8324.50 414
8325.36 405
8326.22 364
8327.08 350
8327.94 383
8328.80 432
8329.66 432
8330.53 383
8331.39 377
8332.25 399
8333.11 405
8333.97 466
8334.83 422
8335.70 426
8336.56 374
8337.42 364
8338.28 407
8339.14 374
8340.00 390
8340.87 382
8341.73 367
8342.59 363
8343.45 330
8344.32 411
8345.18 435
8346.04 405
8346.90 403
8347.76 421
8348.63 407
8349.49 441
8350.35 448
8351.21 412
8352.08 386
8352.94 417
8353.80 373
8354.66 391
8355.53 422
8356.39 362
8357.25 367
8358.12 418
8358.98 387
8359.84 408
8360.71 410
8361.57 422
8362.43 432
8363.29 379
8364.16 362
8365.02 349
8365.88 378
8366.75 404
8367.61 396
8368.47 407
8369.34 351
8370.20 384
8371.06 418
8371.93 400
8372.79 391
8373.66 387
8374.52 409
8375.38 370
8376.25 375
8377.11 385
8377.97 408
8378.84 391
8379.70 368
8380.57 357
8381.43 373
8382.30 372
8383.16 355
8384.02 370
8384.89 395
8385.75 424
8386.62 381
8387.48 379
8388.35 398
8389.21 419
8390.07 411
8390.94 388
8391.80 416
8392.67 399
8393.53 425
8394.40 395
8395.26 339
8396.13 394
8396.99 463
8397.86 419
8398.72 374
8399.59 399
8400.45 371
8401.32 386
8402.18 392
8403.05 435
8403.91 397
8404.78 375
8405.64 445
8406.51 381
8407.37 399
8408.24 393
8409.11 416
8409.97 427
8410.84 405
8411.70 379
8412.57 417
8413.43 385
8414.30 360
8415.17 376
8416.03 429
8416.90 377
8417.76 451
8418.63 439
8419.50 443
8420.36 400
8421.23 419
8422.09 422
8422.96 374
8423.83 429
8424.69 443
8425.56 391
8426.43 450
8427.29 392
8428.16 331
8429.02 351
8429.89 417
8430.76 383
8431.62 396
8432.49 443
8433.36 472
8434.23 402
8435.09 467
8435.96 442
8436.83 379
8437.69 432
8438.56 427
8439.43 337
8440.29 365
8441.16 450
8442.03 449
8442.90 389
8443.76 401
8444.63 453
8445.50 425
8446.37 436
8447.23 402
8448.10 398
8448.97 420
8449.84 430
8450.70 446
8451.57 414
8452.44 375
8453.31 436
8454.17 444
8455.04 437
8455.91 429
8456.78 422
8457.65 449
8458.51 500
8459.38 469
8460.25 475
8461.12 467
8461.99 472
8462.86 468
8463.72 464
8464.59 415
8465.46 470
8466.33 443
8467.20 455
8468.07 407
8468.93 472
8469.80 487
8470.67 452
8471.54 512
8472.41 485
8473.28 482
8474.15 466
8475.02 468
8475.89 499
8476.75 454
8477.62 464
8478.49 438
8479.36 399
8480.23 407
8481.10 381
8481.97 414
8482.84 414
8483.71 412
8484.58 404
8485.45 403
8486.32 362
8487.19 406
8488.06 433
8488.92 389
8489.79 389
8490.66 435
8491.53 441
8492.40 428
8493.27 441
8494.14 379
8495.01 397
8495.88 391
8496.75 400
8497.62 414
8498.49 445
8499.36 447
8500.23 427
8501.10 464
8501.97 407
8502.85 407
8503.72 399
8504.59 428
8505.46 386
8506.33 456
8507.20 415
8508.07 402
8508.94 428
8509.81 446
8510.68 427
8511.55 425
8512.42 432
8513.29 340
8514.16 387
8515.03 401
8515.91 409
8516.78 415
8517.65 412
8518.52 477
8519.39 427
8520.26 397
8521.13 420
8522.00 438
8522.88 346
8523.75 394
8524.62 416
8525.49 450
8526.36 477
8527.23 452
8528.10 399
8528.98 417
8529.85 448
8530.72 407
8531.59 403
8532.46 371
8533.34 409
8534.21 447
8535.08 427
8535.95 430
8536.82 426
8537.70 464
8538.57 458
8539.44 457
8540.31 469
8541.18 452
8542.06 451
8542.93 438
8543.80 410
8544.67 417
8545.55 392
8546.42 470
8547.29 448
8548.17 382
8549.04 407
8549.91 435
8550.78 488
8551.66 563
8552.53 479
8553.40 545
8554.28 559
8555.15 584
8556.02 550
8556.89 612
8557.77 636
8558.64 567
8559.51 554
8560.39 523
8561.26 551
8562.13 510
8563.01 516
8563.88 429
8564.75 402
8565.63 427
8566.50 423
8567.38 415
8568.25 388
8569.12 418
8570.00 360
8570.87 405
8571.74 424
8572.62 414
8573.49 336
8574.37 355
8575.24 458
8576.11 434
8576.99 398
8577.86 420
8578.74 419
8579.61 412
8580.49 469
8581.36 343
8582.23 343
8583.11 376
8583.98 371
8584.86 387
8585.73 422
8586.61 370
8587.48 395
8588.36 405
8589.23 355
8590.11 392
8590.98 435
8591.86 426
8592.73 455
8593.61 463
8594.48 427
8595.36 393
8596.23 410
8597.11 410
8597.98 452
8598.86 426
8599.73 418
8600.61 394
8601.48 446
8602.36 394
8603.23 415
8604.11 396
8604.99 361
8605.86 382
8606.74 391
8607.61 419
8608.49 391
8609.36 380
8610.24 388
8611.12 438
8611.99 423
8612.87 451
8613.74 386
8614.62 401
8615.50 424
8616.37 422
8617.25 434
8618.12 387
8619.00 370
8619.88 428
8620.75 394
8621.63 384
8622.51 384
8623.38 391
8624.26 335
8625.14 372
8626.01 372
8626.89 409
8627.77 424
8628.64 400
8629.52 441
8630.40 440
8631.27 381
8632.15 389
8633.03 400
8633.90 386
8634.78 399
8635.66 365
8636.54 341
8637.41 373
8638.29 402
8639.17 376
8640.05 354
8640.92 375
8641.80 372
8642.68 377
8643.55 402
8644.43 362
8645.31 389
8646.19 396
8647.07 391
8647.94 386
8648.82 383
8649.70 355
8650.58 385
8651.45 361
8652.33 361
8653.21 358
8654.09 320
8654.97 345
8655.85 351
8656.72 389
8657.60 422
8658.48 398
8659.36 387
8660.24 407
8661.12 370
8661.99 346
8662.87 369
8663.75 390
8664.63 350
8665.51 368
8666.39 378
8667.27 401
8668.14 366
8669.02 350
8669.90 371
8670.78 345
8671.66 413
8672.54 367
8673.42 398
8674.30 370
8675.18 388
8676.06 352
8676.94 376
8677.81 410
8678.69 379
8679.57 346
8680.45 390
8681.33 337
8682.21 319
8683.09 348
8683.97 347
8684.85 420
8685.73 364
8686.61 352
8687.49 381
8688.37 417
8689.25 405
8690.13 382
8691.01 350
8691.89 403
8692.77 375
8693.65 366
8694.53 378
8695.41 379
8696.29 356
8697.17 335
8698.05 374
8698.93 346
8699.81 335
8700.69 367
8701.57 410
8702.45 389
8703.33 357
8704.21 297
8705.09 322
8705.98 382
8706.86 424
8707.74 397
8708.62 359
8709.50 369
8710.38 364
8711.26 342
8712.14 399
8713.02 411
8713.90 379
8714.79 411
8715.67 425
8716.55 355
8717.43 339
8718.31 333
8719.19 403
8720.07 368
8720.95 347
8721.84 304
8722.72 387
8723.60 359
8724.48 394
8725.36 367
8726.24 386
8727.13 351
8728.01 351
8728.89 360
8729.77 406
8730.65 354
8731.54 361
8732.42 370
8733.30 407
8734.18 397
8735.06 352
8735.95 355
8736.83 372
8737.71 392
8738.59 475
8739.48 379
8740.36 357
8741.24 364
8742.12 355
8743.01 387
8743.89 352
8744.77 359
8745.65 333
8746.54 375
8747.42 391
8748.30 344
8749.19 382
8750.07 340
8750.95 356
8751.83 406
8752.72 425
8753.60 353
8754.48 387
8755.37 369
8756.25 405
8757.13 408
8758.02 432
8758.90 387
8759.78 395
8760.67 390
8761.55 417
8762.43 361
8763.32 408
8764.20 399
8765.09 394
8765.97 429
8766.85 397
8767.74 400
8768.62 330
8769.51 371
8770.39 342
8771.27 374
8772.16 381
8773.04 356
8773.93 380
8774.81 354
8775.69 376
8776.58 388
8777.46 390
8778.35 377
8779.23 374
8780.12 374
8781.00 367
8781.89 385
8782.77 372
8783.65 372
8784.54 389
8785.42 377
8786.31 339
8787.19 339
8788.08 343
8788.96 372
8789.85 355
8790.73 351
8791.62 300
8792.50 367
8793.39 362
8794.27 406
8795.16 396
8796.04 367
8796.93 398
8797.82 380
8798.70 361
8799.59 365
8800.47 379
8801.36 394
8802.24 365
8803.13 365
8804.01 413
8804.90 377
8805.79 367
8806.67 379
8807.56 372
8808.44 388
8809.33 370
8810.22 333
8811.10 373
8811.99 368
8812.87 356
8813.76 352
8814.65 329
8815.53 365
8816.42 340
8817.30 386
8818.19 353
8819.08 342
8819.96 364
8820.85 369
8821.74 335
8822.62 347
8823.51 342
8824.40 365
8825.28 363
8826.17 339
8827.06 323
8827.94 326
8828.83 367
8829.72 369
8830.61 316
8831.49 356
8832.38 336
8833.27 323
8834.15 338
8835.04 343
8835.93 348
8836.82 353
8837.70 330
8838.59 353
8839.48 369
8840.37 352
8841.25 341
8842.14 334
8843.03 340
8843.92 380
8844.80 312
8845.69 353
8846.58 376
8847.47 395
8848.36 392
8849.24 347
8850.13 327
8851.02 311
8851.91 291
8852.80 317
8853.68 338
8854.57 303
8855.46 328
8856.35 339
8857.24 325
8858.13 337
8859.01 327
8859.90 326
8860.79 334
8861.68 310
8862.57 331
8863.46 371
8864.35 342
8865.23 365
8866.12 343
8867.01 342
8867.90 341
8868.79 327
8869.68 343
8870.57 368
8871.46 343
8872.35 298
8873.24 323
8874.12 338
8875.01 320
8875.90 318
8876.79 347
8877.68 331
8878.57 329
8879.46 353
8880.35 380
8881.24 318
8882.13 303
8883.02 363
8883.91 331
8884.80 369
8885.69 370
8886.58 363
8887.47 305
8888.36 356
8889.25 339
8890.14 352
8891.03 361
8891.92 349
8892.81 354
8893.70 346
8894.59 324
8895.48 321
8896.37 349
8897.26 358
8898.15 330
8899.04 314
8899.93 307
8900.82 300
8901.71 311
8902.60 346
8903.49 325
8904.38 348
8905.28 304
8906.17 361
8907.06 347
8907.95 353
8908.84 304
8909.73 297
8910.62 322
8911.51 370
8912.40 338
8913.29 339
8914.19 331
8915.08 321
8915.97 303
8916.86 327
8917.75 370
8918.64 395
8919.53 353
8920.43 358
8921.32 287
8922.21 326
8923.10 374
8923.99 304
8924.88 309
8925.78 347
8926.67 349
8927.56 368
8928.45 335
8929.34 304
8930.24 346
8931.13 389
8932.02 355
8932.91 299
8933.80 302
8934.70 287
8935.59 318
8936.48 334
8937.37 285
8938.27 312
8939.16 317
8940.05 298
8940.94 284
8941.84 284
8942.73 327
8943.62 365
8944.51 345
8945.41 308
8946.30 372
8947.19 352
8948.09 362
8948.98 359
8949.87 323
8950.77 355
8951.66 261
8952.55 352
8953.44 311
8954.34 305
8955.23 312
8956.12 333
8957.02 355
8957.91 363
8958.80 306
8959.70 344
8960.59 335
8961.49 388
8962.38 386
8963.27 317
8964.17 320
8965.06 343
8965.95 355
8966.85 302
8967.74 296
8968.64 339
8969.53 341
8970.42 362
8971.32 334
8972.21 283
8973.11 327
8974.00 329
8974.90 299
8975.79 360
8976.68 374
8977.58 344
8978.47 313
8979.37 302
8980.26 312
8981.16 343
8982.05 368
8982.95 350
8983.84 349
8984.74 331
8985.63 316
8986.52 328
8987.42 332
8988.31 292
8989.21 297
8990.10 322
8991.00 305
8991.89 277
8992.79 292
8993.69 294
8994.58 323
8995.48 276
8996.37 325
8997.27 312
8998.16 339
8999.06 311
8999.95 334
9000.85 317
9001.74 318
9002.64 355
9003.54 361
9004.43 339
9005.33 294
9006.22 297
9007.12 319
9008.01 324
9008.91 307
9009.81 314
9010.70 314
9011.60 318
9012.50 321
9013.39 337
9014.29 298
9015.18 292
9016.08 330
9016.98 326
9017.87 304
9018.77 332
9019.67 304
9020.56 284
9021.46 343
9022.36 325
9023.25 311
9024.15 343
9025.05 333
9025.94 326
9026.84 295
9027.74 352
9028.63 315
9029.53 327
9030.43 319
9031.32 314
9032.22 269
9033.12 287
9034.02 320
9034.91 342
9035.81 299
9036.71 309
9037.61 303
9038.50 344
9039.40 366
9040.30 309
9041.20 287
9042.09 254
9042.99 325
9043.89 357
9044.79 317
9045.68 326
9046.58 299
9047.48 304
9048.38 289
9049.28 294
9050.17 313
9051.07 319
9051.97 302
9052.87 316
9053.77 304
9054.66 309
9055.56 305
9056.46 315
9057.36 317
9058.26 343
9059.16 297
9060.06 317
9060.95 310
9061.85 317
9062.75 310
9063.65 320
9064.55 337
9065.45 328
9066.35 326
9067.25 358
9068.14 321
9069.04 307
9069.94 323
9070.84 291
9071.74 310
9072.64 287
9073.54 290
9074.44 314
9075.34 293
9076.24 283
9077.14 306
9078.04 295
9078.93 315
9079.83 352
9080.73 393
9081.63 312
9082.53 258
9083.43 324
9084.33 321
9085.23 319
9086.13 291
9087.03 288
9087.93 276
9088.83 344
9089.73 305
9090.63 260
9091.53 317
9092.43 311
9093.33 297
9094.23 299
9095.13 358
9096.03 315
9096.93 289
9097.83 266
9098.73 315
9099.63 314
9100.54 330
9101.44 309
9102.34 300
9103.24 301
9104.14 287
9105.04 319
9105.94 329
9106.84 307
9107.74 315
9108.64 309
9109.54 349
9110.44 362
9111.35 314
9112.25 336
9113.15 271
9114.05 261
9114.95 307
9115.85 336
9116.75 324
9117.65 330
9118.56 335
9119.46 322
9120.36 304
9121.26 352
9122.16 281
9123.06 318
9123.97 336
9124.87 316
9125.77 357
9126.67 349
9127.57 293
9128.47 320
9129.38 314
9130.28 264
9131.18 303
9132.08 309
9132.98 318
9133.89 294
9134.79 335
9135.69 374
9136.59 358
9137.50 308
9138.40 336
9139.30 335
9140.20 294
9141.11 322
9142.01 321
9142.91 315
9143.81 296
9144.72 299
9145.62 296
9146.52 305
9147.42 303
9148.33 301
9149.23 281
9150.13 309
9151.04 335
9151.94 293
9152.84 308
9153.75 299
9154.65 272
9155.55 281
9156.46 313
9157.36 328
9158.26 324
9159.17 277
9160.07 302
9160.97 317
9161.88 344
9162.78 318
9163.68 311
9164.59 341
9165.49 302
9166.40 302
9167.30 309
9168.20 292
9169.11 285
9170.01 305
9170.92 306
9171.82 332
9172.72 322
9173.63 318
9174.53 288
9175.44 316
9176.34 316
9177.24 312
9178.15 264
9179.05 269
9179.96 302
9180.86 303
9181.77 281
9182.67 273
9183.58 278
9184.48 299
9185.39 318
9186.29 286
9187.20 309
9188.10 330
9189.01 366
9189.91 381
9190.82 351
9191.72 312
9192.63 325
9193.53 330
9194.44 318
9195.34 311
9196.25 256
9197.15 323
9198.06 274
9198.96 279
9199.87 245
9200.77 312
9201.68 310
9202.58 305
9203.49 364
9204.40 315
9205.30 342
9206.21 321
9207.11 244
9208.02 268
9208.92 316
9209.83 297
9210.74 261
9211.64 263
9212.55 273
9213.45 301
9214.36 297
9215.27 289
9216.17 261
9217.08 230
9217.99 305
9218.89 372
9219.80 299
9220.71 278
9221.61 277
9222.52 324
9223.43 295
9224.33 273
9225.24 286
9226.15 297
9227.05 292
9227.96 312
9228.87 251
9229.77 304
9230.68 308
9231.59 273
9232.49 263
9233.40 304
9234.31 310
9235.22 324
9236.12 371
9237.03 331
9237.94 261
9238.84 293
9239.75 340
9240.66 330
9241.57 268
9242.47 274
9243.38 268
9244.29 303
9245.20 275
9246.11 276
9247.01 278
9247.92 274
9248.83 292
9249.74 275
9250.64 316
9251.55 342
9252.46 334
9253.37 302
9254.28 293
9255.19 316
9256.09 323
9257.00 328
9257.91 285
9258.82 258
9259.73 301
9260.64 295
9261.54 282
9262.45 302
9263.36 271
9264.27 301
9265.18 318
9266.09 322
9267.00 304
9267.90 292
9268.81 272
9269.72 257
9270.63 281
9271.54 287
9272.45 279
9273.36 278
9274.27 290
9275.18 282
9276.09 292
9277.00 307
9277.90 284
9278.81 287
9279.72 300
9280.63 284
9281.54 307
9282.45 312
9283.36 277
9284.27 258
9285.18 285
9286.09 267
9287.00 261
9287.91 315
9288.82 277
9289.73 302
9290.64 284
9291.55 286
9292.46 314
9293.37 310
9294.28 288
9295.19 292
9296.10 305
9297.01 276
9297.92 300
9298.83 305
9299.74 308
9300.65 271
9301.56 330
9302.47 352
9303.38 360
9304.29 310
9305.20 313
9306.12 316
9307.03 309
9307.94 281
9308.85 315
9309.76 319
9310.67 319
9311.58 331
9312.49 339
9313.40 314
9314.31 333
9315.22 306
9316.14 271
9317.05 283
9317.96 324
9318.87 337
9319.78 341
9320.69 325
9321.60 328
9322.52 306
9323.43 321
9324.34 311
9325.25 313
9326.16 324
9327.07 293
9327.99 279
9328.90 276
9329.81 286
9330.72 307
9331.63 306
9332.54 321
9333.46 279
9334.37 276
9335.28 326
9336.19 311
9337.11 269
9338.02 259
9338.93 284
9339.84 266
9340.75 282
9341.67 266
9342.58 272
9343.49 311
9344.40 311
9345.32 333
9346.23 298
9347.14 303
9348.06 305
9348.97 310
9349.88 262
9350.79 292
9351.71 285
9352.62 284
9353.53 298
9354.45 323
9355.36 325
9356.27 294
9357.19 280
9358.10 277
9359.01 287
9359.93 272
9360.84 301
9361.75 281
9362.67 280
9363.58 325
9364.49 320
9365.41 290
9366.32 304
9367.23 330
9368.15 300
9369.06 264
9369.97 293
9370.89 290
9371.80 289
9372.72 310
9373.63 306
9374.54 302
9375.46 295
9376.37 297
9377.29 284
9378.20 312
9379.12 269
9380.03 313
9380.94 291
9381.86 312
9382.77 301
9383.69 292
9384.60 269
9385.52 264
9386.43 257
9387.35 277
9388.26 318
9389.18 255
9390.09 279
9391.01 291
9391.92 286
9392.84 285
9393.75 320
9394.67 283
9395.58 286
9396.50 305
9397.41 304
9398.33 286
9399.24 316
9400.16 314
9401.07 300
9401.99 287
9402.90 288
9403.82 317
9404.73 326
9405.65 289
9406.56 299
9407.48 291
9408.40 279
9409.31 292
9410.23 310
9411.14 277
9412.06 251
9412.98 232
9413.89 255
9414.81 287
9415.72 272
9416.64 271
9417.56 301
9418.47 297
9419.39 279
9420.30 279
9421.22 311
9422.14 252
9423.05 291
9423.97 316
9424.89 297
9425.80 272
9426.72 303
9427.64 272
9428.55 287
9429.47 294
9430.39 289
9431.30 332
9432.22 316
9433.14 318
9434.05 332
9434.97 324
9435.89 324
9436.80 291
9437.72 293
9438.64 273
9439.56 301
9440.47 299
9441.39 296
9442.31 304
9443.23 285
9444.14 265
9445.06 287
9445.98 272
9446.90 294
9447.81 277
9448.73 257
9449.65 247
9450.57 305
9451.48 295
9452.40 267
9453.32 290
9454.24 309
9455.16 307
9456.07 285
9456.99 271
9457.91 278
9458.83 258
9459.75 300
9460.66 281
9461.58 250
9462.50 291
9463.42 258
9464.34 259
9465.26 282
9466.18 289
9467.09 243
9468.01 298
9468.93 314
9469.85 268
9470.77 284
9471.69 260
9472.61 280
9473.53 272
9474.44 286
9475.36 258
9476.28 266
9477.20 272
9478.12 265
9479.04 251
9479.96 282
9480.88 255
9481.80 241
9482.72 303
9483.64 320
9484.56 308
9485.47 293
9486.39 278
9487.31 305
9488.23 262
9489.15 279
9490.07 273
9490.99 274
9491.91 301
9492.83 264
9493.75 267
9494.67 297
9495.59 304
9496.51 241
9497.43 292
9498.35 274
9499.27 273
9500.19 263
9501.11 278
9502.03 247
9502.95 264
9503.87 275
9504.79 278
9505.71 250
9506.63 248
9507.56 278
9508.48 266
9509.40 299
9510.32 309
9511.24 299
9512.16 285
9513.08 310
9514.00 290
9514.92 287
9515.84 278
9516.76 279
9517.68 272
9518.61 243
9519.53 244
9520.45 284
9521.37 321
9522.29 302
9523.21 268
9524.13 270
9525.05 278
9525.98 283
9526.90 278
9527.82 292
9528.74 258
9529.66 276
9530.58 294
9531.50 301
9532.43 294
9533.35 295
9534.27 273
9535.19 316
9536.11 320
9537.04 287
9537.96 299
9538.88 302
9539.80 267
9540.72 305
9541.65 273
9542.57 288
9543.49 300
9544.41 293
9545.34 301
9546.26 289
9547.18 268
9548.10 275
9549.03 315
9549.95 287
9550.87 272
9551.79 301
9552.72 327
9553.64 270
9554.56 266
9555.48 281
9556.41 263
9557.33 280
9558.25 298
9559.18 234
9560.10 262
9561.02 284
9561.95 267
9562.87 264
9563.79 299
9564.72 298
9565.64 272
9566.56 280
9567.49 268
9568.41 260
9569.33 284
9570.26 251
9571.18 271
9572.10 273
9573.03 266
9573.95 257
9574.88 290
9575.80 279
9576.72 305
9577.65 277
9578.57 270
9579.49 276
9580.42 260
9581.34 255
9582.27 261
9583.19 303
9584.12 264
9585.04 287
9585.96 274
9586.89 235
9587.81 274
9588.74 323
9589.66 267
9590.59 313
9591.51 259
9592.44 249
9593.36 290
9594.29 253
9595.21 252
9596.14 283
9597.06 302
9597.98 286
9598.91 223
9599.83 251
9600.76 297
9601.68 277
9602.61 330
9603.54 295
9604.46 283
9605.39 276
9606.31 326
9607.24 256
9608.16 250
9609.09 250
9610.01 275
9610.94 262
9611.86 284
9612.79 220
9613.72 247
9614.64 249
9615.57 283
9616.49 254
9617.42 245
9618.34 275
9619.27 314
9620.20 287
9621.12 273
9622.05 297
9622.97 243
9623.90 290
9624.83 292
9625.75 292
9626.68 292
9627.61 265
9628.53 251
9629.46 269
9630.39 250
9631.31 273
9632.24 237
9633.16 271
9634.09 285
9635.02 321
9635.95 289
9636.87 323
9637.80 304
9638.73 280
9639.65 319
9640.58 330
9641.51 277
9642.43 287
9643.36 253
9644.29 274
9645.22 297
9646.14 314
9647.07 328
9648.00 318
9648.92 317
9649.85 311
9650.78 300
9651.71 356
9652.63 312
9653.56 343
9654.49 329
9655.42 334
9656.34 293
9657.27 269
9658.20 290
9659.13 298
9660.06 321
9660.98 274
9661.91 265
9662.84 296
9663.77 287
9664.70 282
9665.62 297
9666.55 314
9667.48 305
9668.41 260
9669.34 249
9670.27 307
9671.19 300
9672.12 311
9673.05 287
9673.98 314
9674.91 311
9675.84 333
9676.77 331
9677.70 295
9678.62 288
9679.55 311
9680.48 324
9681.41 282
9682.34 279
9683.27 316
9684.20 318
9685.13 293
9686.06 278
9686.99 331
9687.91 317
9688.84 311
9689.77 356
9690.70 320
9691.63 316
9692.56 315
9693.49 323
9694.42 287
9695.35 275
9696.28 323
9697.21 320
9698.14 299
9699.07 290
9700.00 337
9700.93 338
9701.86 349
9702.79 307
9703.72 319
9704.65 331
9705.58 317
9706.51 310
9707.44 292
9708.37 314
9709.30 315
9710.23 320
9711.16 288
9712.09 265
9713.02 304
9713.95 317
9714.88 307
9715.81 269
9716.74 291
9717.67 283
9718.61 337
9719.54 300
9720.47 296
9721.40 314
9722.33 331
9723.26 289
9724.19 281
9725.12 297
9726.05 298
9726.98 311
9727.92 325
9728.85 303
9729.78 303
9730.71 311
9731.64 265
9732.57 260
9733.50 261
9734.43 285
9735.37 341
9736.30 362
9737.23 268
9738.16 295
9739.09 310
9740.02 252
9740.96 282
9741.89 303
9742.82 269
9743.75 276
9744.68 285
9745.62 305
9746.55 270
9747.48 296
9748.41 287
9749.34 291
9750.28 314
9751.21 268
9752.14 311
9753.07 314
9754.01 265
9754.94 263
9755.87 309
9756.80 265
9757.74 344
9758.67 321
9759.60 296
9760.53 322
9761.47 325
9762.40 312
9763.33 301
9764.27 302
9765.20 303
9766.13 317
9767.07 295
9768.00 281
9768.93 304
9769.86 325
9770.80 325
9771.73 302
9772.66 309
9773.60 296
9774.53 291
9775.47 330
9776.40 333
9777.33 331
9778.27 304
9779.20 312
9780.13 376
9781.07 337
9782.00 348
9782.93 304
9783.87 324
9784.80 349
9785.74 325
9786.67 311
9787.60 354
9788.54 333
9789.47 318
9790.41 316
9791.34 318
9792.28 285
9793.21 318
9794.14 312
9795.08 273
9796.01 300
9796.95 297
9797.88 282
9798.82 329
9799.75 326
9800.69 309
9801.62 311
9802.56 296
9803.49 302
9804.42 324
9805.36 321
9806.29 331
9807.23 337
9808.16 269
9809.10 293
9810.03 341
9810.97 309
9811.91 307
9812.84 281
9813.78 316
9814.71 308
9815.65 311
9816.58 273
9817.52 303
9818.45 288
9819.39 303
9820.32 295
9821.26 287
9822.20 317
9823.13 341
9824.07 328
9825.00 299
9825.94 319
9826.87 298
9827.81 333
9828.75 311
9829.68 299
9830.62 274
9831.55 282
9832.49 310
9833.43 305
9834.36 286
9835.30 298
9836.24 284
9837.17 296
9838.11 286
9839.05 311
9839.98 329
9840.92 310
9841.86 279
9842.79 262
9843.73 308
9844.67 308
9845.60 315
9846.54 294
9847.48 305
9848.41 301
9849.35 302
9850.29 338
9851.22 264
9852.16 275
9853.10 274
9854.04 296
9854.97 284
9855.91 311
9856.85 286
9857.79 292
9858.72 269
9859.66 303
9860.60 294
9861.54 304
9862.47 295
9863.41 295
9864.35 333
9865.29 316
9866.22 332
9867.16 322
9868.10 315
9869.04 331
9869.98 340
9870.91 351
9871.85 312
9872.79 281
9873.73 323
9874.67 266
9875.60 261
9876.54 267
9877.48 264
9878.42 254
9879.36 299
9880.30 342
9881.24 313
9882.17 277
9883.11 288
9884.05 308
9884.99 309
9885.93 297
9886.87 278
9887.81 286
9888.74 310
9889.68 315
9890.62 295
9891.56 287
9892.50 304
9893.44 292
9894.38 306
9895.32 321
9896.26 328
9897.20 334
9898.14 321
9899.08 267
9900.01 318
9900.95 304
9901.89 304
9902.83 284
9903.77 329
9904.71 315
9905.65 292
9906.59 320
9907.53 306
9908.47 327
9909.41 306
9910.35 333
9911.29 325
9912.23 318
9913.17 291
9914.11 363
9915.05 339
9915.99 345
9916.93 339
9917.87 324
9918.81 342
9919.75 362
9920.69 311
9921.63 270
9922.57 276
9923.51 355
9924.46 403
9925.40 389
9926.34 450
9927.28 465
9928.22 517
9929.16 601
9930.10 569
9931.04 557
9931.98 568
9932.92 565
9933.86 485
9934.80 432
9935.75 350
9936.69 321
9937.63 380
9938.57 365
9939.51 325
9940.45 329
9941.39 319
9942.34 354
9943.28 323
9944.22 314
9945.16 298
9946.10 314
9947.04 308
9947.98 298
9948.93 343
9949.87 321
9950.81 312
9951.75 325
9952.69 312
9953.64 313
9954.58 348
9955.52 332
9956.46 303
9957.40 293
9958.35 289
9959.29 290
9960.23 296
9961.17 302
9962.12 251
9963.06 281
9964.00 269
9964.94 333
9965.89 338
9966.83 346
9967.77 366
9968.71 366
9969.66 310
9970.60 289
9971.54 313
9972.48 303
9973.43 315
9974.37 295
9975.31 315
9976.26 296
9977.20 295
9978.14 282
9979.09 284
9980.03 261
9980.97 283
9981.92 290
9982.86 315
9983.80 274
9984.75 272
9985.69 292
9986.63 302
9987.58 315
9988.52 316
9989.46 315
9990.41 272
9991.35 303
9992.30 259
9993.24 266
9994.18 276
9995.13 290
9996.07 323
9997.01 292
9997.96 255
9998.90 314
9999.85 324
10000.79 292
10001.74 287
10002.68 285
10003.62 331
10004.57 320
10005.51 286
10006.46 290
10007.40 278
10008.35 279
10009.29 312
10010.24 293
10011.18 314
10012.13 286
10013.07 292
10014.01 315
10014.96 324
10015.90 305
10016.85 338
10017.79 325
10018.74 294
10019.68 320
10020.63 325
10021.58 308
10022.52 310
10023.47 302
10024.41 333
10025.36 310
10026.30 327
10027.25 241
10028.19 290
10029.14 296
10030.08 313
10031.03 295
10031.98 296
10032.92 260
10033.87 289
10034.81 295
10035.76 295
10036.70 303
10037.65 312
10038.60 290
10039.54 298
10040.49 265
10041.43 249
10042.38 281
10043.33 270
10044.27 276
10045.22 299
10046.17 263
10047.11 266
10048.06 305
10049.01 280
10049.95 269
10050.90 251
10051.84 267
10052.79 271
10053.74 294
10054.69 292
10055.63 290
10056.58 230
10057.53 268
10058.47 270
10059.42 291
10060.37 240
10061.31 268
10062.26 265
10063.21 284
10064.16 269
10065.10 283
10066.05 295
10067.00 242
10067.94 264
10068.89 257
10069.84 293
10070.79 303
10071.73 296
10072.68 296
10073.63 276
10074.58 303
10075.53 312
10076.47 262
10077.42 268
10078.37 259
10079.32 299
10080.26 299
10081.21 306
10082.16 321
10083.11 243
10084.06 254
10085.01 274
10085.95 289
10086.90 258
10087.85 287
10088.80 299
10089.75 267
10090.70 281
10091.64 255
10092.59 272
10093.54 265
10094.49 244
10095.44 257
10096.39 254
10097.34 268
10098.28 252
10099.23 261
10100.18 265
10101.13 288
10102.08 293
10103.03 283
10103.98 285
10104.93 286
10105.88 286
10106.83 252
10107.78 257
10108.72 252
10109.67 250
10110.62 242
10111.57 245
10112.52 235
10113.47 259
10114.42 224
10115.37 264
10116.32 256
10117.27 300
10118.22 270
10119.17 288
10120.12 249
10121.07 246
10122.02 256
10122.97 247
10123.92 273
10124.87 276
10125.82 275
10126.77 283
10127.72 242
10128.67 262
10129.62 221
10130.57 261
10131.52 253
10132.47 252
10133.42 281
10134.37 325
10135.32 234
10136.27 240
10137.22 282
10138.18 262
10139.13 240
10140.08 264
10141.03 240
10141.98 262
10142.93 286
10143.88 281
10144.83 253
10145.78 258
10146.73 252
10147.68 257
10148.64 224
10149.59 246
10150.54 266
10151.49 256
10152.44 262
10153.39 212
10154.34 242
10155.30 230
10156.25 308
10157.20 263
10158.15 238
10159.10 256
10160.05 257
10161.01 258
10161.96 228
10162.91 240
10163.86 260
10164.81 246
10165.76 265
10166.72 230
10167.67 232
10168.62 265
10169.57 258
10170.53 294
10171.48 235
10172.43 242
10173.38 243
10174.33 239
10175.29 216
10176.24 251
10177.19 224
10178.14 224
10179.10 262
10180.05 242
10181.00 243
10181.96 240
10182.91 242
10183.86 260
10184.81 286
10185.77 266
10186.72 301
10187.67 246
10188.63 227
10189.58 274
10190.53 256
10191.49 234
10192.44 250
10193.39 259
10194.35 286
10195.30 262
10196.25 248
10197.21 283
10198.16 262
10199.11 285
10200.07 233
10201.02 251
10201.97 275
10202.93 252
10203.88 283
10204.84 269
10205.79 250
10206.74 255
10207.70 250
10208.65 281
10209.60 258
10210.56 266
10211.51 297
10212.47 255
10213.42 258
10214.38 232
10215.33 263
10216.28 282
10217.24 297
10218.19 252
10219.15 279
10220.10 231
10221.06 274
10222.01 251
10222.97 219
10223.92 259
10224.88 218
10225.83 245
10226.79 226
10227.74 272
10228.70 248
10229.65 238
10230.61 237
10231.56 280
10232.52 267
10233.47 237
10234.43 217
10235.38 236
10236.34 292
10237.29 273
10238.25 253
10239.20 228
10240.16 254
10241.11 265
10242.07 264
10243.03 255
10243.98 256
10244.94 255
10245.89 259
10246.85 280
10247.80 273
10248.76 256
10249.72 231
10250.67 261
10251.63 265
10252.58 267
10253.54 241
10254.50 300
10255.45 274
10256.41 270
10257.36 245
10258.32 242
10259.28 231
10260.23 240
10261.19 252
10262.15 237
10263.10 237
10264.06 250
10265.02 245
10265.97 220
10266.93 250
10267.89 286
10268.84 259
10269.80 233
10270.76 245
10271.71 247
10272.67 233
10273.63 245
10274.59 260
10275.54 225
10276.50 276
10277.46 242
10278.41 232
10279.37 285
10280.33 259
10281.29 263
10282.24 238
10283.20 236
10284.16 258
10285.12 251
10286.07 268
10287.03 245
10287.99 276
10288.95 271
10289.91 235
10290.86 261
10291.82 240
10292.78 261
10293.74 213
10294.70 255
10295.65 266
10296.61 227
10297.57 232
10298.53 223
10299.49 250
10300.44 277
10301.40 246
10302.36 238
10303.32 272
10304.28 250
10305.24 236
10306.20 250
10307.15 268
10308.11 273
10309.07 285
10310.03 247
10310.99 235
10311.95 251
10312.91 275
10313.87 211
10314.82 230
10315.78 257
10316.74 247
10317.70 247
10318.66 223
10319.62 237
10320.58 236
10321.54 245
10322.50 250
10323.46 240
10324.42 269
10325.38 255
10326.34 244
10327.29 190
10328.25 201
10329.21 224
10330.17 224
10331.13 203
10332.09 227
10333.05 239
10334.01 269
10334.97 267
10335.93 256
10336.89 255
10337.85 270
10338.81 249
10339.77 243
10340.73 217
10341.69 251
10342.65 297
10343.61 244
10344.57 213
10345.54 223
10346.50 257
10347.46 200
10348.42 229
10349.38 202
10350.34 238
10351.30 244
10352.26 245
10353.22 214
10354.18 240
10355.14 235
10356.10 252
10357.06 218
10358.02 232
10358.99 210
10359.95 271
10360.91 274
10361.87 280
10362.83 228
10363.79 239
10364.75 257
10365.71 227
10366.68 224
10367.64 235
10368.60 254
10369.56 237
10370.52 210
10371.48 203
10372.44 221
10373.41 229
10374.37 262
10375.33 256
10376.29 213
10377.25 243
10378.22 240
10379.18 230
10380.14 203
10381.10 210
10382.06 236
10383.03 226
10383.99 223
10384.95 221
10385.91 232
10386.88 263
10387.84 229
10388.80 246
10389.76 227
10390.72 229
10391.69 222
10392.65 227
10393.61 222
10394.58 225
10395.54 196
10396.50 220
10397.46 239
10398.43 225
10399.39 250
10400.35 254
10401.32 266
10402.28 223
10403.24 219
10404.20 236
10405.17 247
10406.13 233
10407.09 231
10408.06 275
10409.02 260
10409.98 216
10410.95 242
10411.91 231
10412.88 231
10413.84 266
10414.80 226
10415.77 258
10416.73 214
10417.69 224
10418.66 234
10419.62 261
10420.59 252
10421.55 240
10422.51 245
10423.48 282
10424.44 264
10425.41 248
10426.37 227
10427.33 211
10428.30 256
10429.26 271
10430.23 265
10431.19 224
10432.16 262
10433.12 270
10434.08 230
10435.05 242
10436.01 224
10436.98 242
10437.94 236
10438.91 244
10439.87 207
10440.84 249
10441.80 234
10442.77 198
10443.73 219
10444.70 223
10445.66 226
10446.63 224
10447.59 215
10448.56 212
10449.52 243
10450.49 228
10451.45 212
10452.42 195
10453.38 230
10454.35 197
10455.32 207
10456.28 247
10457.25 199
10458.21 214
10459.18 252
10460.14 216
10461.11 244
10462.08 232
10463.04 236
10464.01 239
10464.97 210
10465.94 221
10466.90 246
10467.87 275
10468.84 231
10469.80 244
10470.77 237
10471.74 225
10472.70 229
10473.67 250
10474.63 198
10475.60 198
10476.57 205
10477.53 199
10478.50 226
10479.47 193
10480.43 207
10481.40 249
10482.37 216
10483.33 258
10484.30 246
10485.27 209
10486.24 246
10487.20 193
10488.17 207
10489.14 200
10490.10 239
10491.07 223
10492.04 230
10493.01 239
10493.97 233
10494.94 248
10495.91 220
10496.87 258
10497.84 271
10498.81 252
10499.78 240
10500.74 274
10501.71 222
10502.68 229
10503.65 248
10504.62 248
10505.58 217
10506.55 213
10507.52 245
10508.49 231
10509.46 239
10510.42 251
10511.39 221
10512.36 239
10513.33 222
10514.30 256
10515.26 227
10516.23 256
10517.20 253
10518.17 238
10519.14 252
10520.11 231
10521.08 207
10522.04 232
10523.01 246
10523.98 251
10524.95 204
10525.92 220
10526.89 214
10527.86 221
10528.83 207
10529.79 224
10530.76 224
10531.73 250
10532.70 223
10533.67 240
10534.64 253
10535.61 224
10536.58 248
10537.55 238
10538.52 227
10539.49 243
10540.46 225
10541.43 234
10542.39 236
10543.36 256
10544.33 228
10545.30 230
10546.27 225
10547.24 225
10548.21 198
10549.18 211
10550.15 254
10551.12 239
10552.09 234
10553.06 239
10554.03 223
10555.00 223
10555.97 238
10556.94 235
10557.91 244
10558.88 207
10559.85 224
10560.82 250
10561.80 208
10562.77 219
10563.74 221
10564.71 232
10565.68 271
10566.65 242
10567.62 237
10568.59 237
10569.56 247
10570.53 217
10571.50 217
10572.47 228
10573.44 202
10574.41 186
10575.39 214
10576.36 222
10577.33 226
10578.30 209
10579.27 218
10580.24 200
10581.21 228
10582.18 247
10583.16 207
10584.13 211
10585.10 200
10586.07 209
10587.04 219
10588.01 256
10588.99 208
10589.96 252
10590.93 239
10591.90 232
10592.87 199
10593.84 232
10594.82 237
10595.79 255
10596.76 240
10597.73 212
10598.70 230
10599.68 240
10600.65 255
10601.62 226
10602.59 226
10603.57 235
10604.54 211
10605.51 208
10606.48 213
10607.46 208
10608.43 229
10609.40 211
10610.37 232
10611.35 196
10612.32 245
10613.29 254
10614.27 236
10615.24 238
10616.21 207
10617.18 233
10618.16 208
10619.13 240
10620.10 234
10621.08 244
10622.05 209
10623.02 232
10624.00 226
10624.97 204
10625.94 163
10626.92 230
10627.89 210
10628.86 202
10629.84 227
10630.81 206
10631.78 219
10632.76 201
10633.73 198
10634.71 213
10635.68 215
10636.65 232
10637.63 199
10638.60 193
10639.58 241
10640.55 212
10641.52 242
10642.50 226
10643.47 204
10644.45 227
10645.42 230
10646.39 205
10647.37 185
10648.34 194
10649.32 191
10650.29 247
10651.27 206
10652.24 224
10653.22 209
10654.19 227
10655.17 226
10656.14 232
10657.12 222
10658.09 185
10659.07 199
10660.04 207
10661.01 246
10661.99 230
10662.97 220
10663.94 221
10664.92 218
10665.89 222
10666.87 207
10667.84 188
10668.82 243
10669.79 251
10670.77 229
10671.74 204
10672.72 178
10673.69 269
10674.67 195
10675.65 230
10676.62 220
10677.60 208
10678.57 231
10679.55 237
10680.52 217
10681.50 248
10682.48 199
10683.45 231
10684.43 211
10685.40 205
10686.38 216
10687.36 204
10688.33 214
10689.31 202
10690.29 188
10691.26 225
10692.24 237
10693.22 232
10694.19 218
10695.17 184
10696.14 212
10697.12 182
10698.10 229
10699.08 204
10700.05 228
10701.03 227
10702.01 210
10702.98 242
10703.96 227
10704.94 232
10705.91 250
10706.89 210
10707.87 198
10708.85 190
10709.82 193
10710.80 224
10711.78 178
10712.75 199
10713.73 213
10714.71 227
10715.69 195
10716.66 189
10717.64 187
10718.62 209
10719.60 206
10720.57 231
10721.55 197
10722.53 204
10723.51 213
10724.49 173
10725.46 225
10726.44 211
10727.42 244
10728.40 188
10729.38 182
10730.35 221
10731.33 176
10732.31 211
10733.29 222
10734.27 184
10735.25 214
10736.22 219
10737.20 242
10738.18 195
10739.16 195
10740.14 204
10741.12 213
10742.10 217
10743.08 205
10744.05 209
10745.03 201
10746.01 187
10746.99 210
10747.97 212
10748.95 200
10749.93 197
10750.91 202
10751.89 227
10752.87 232
10753.84 213
10754.82 203
10755.80 225
10756.78 217
10757.76 220
10758.74 239
10759.72 217
10760.70 206
10761.68 214
10762.66 183
10763.64 212
10764.62 196
10765.60 243
10766.58 213
10767.56 194
10768.54 201
10769.52 224
10770.50 214
10771.48 235
10772.46 204
10773.44 227
10774.42 223
10775.40 228
10776.38 212
10777.36 197
10778.34 215
10779.32 239
10780.30 199
10781.28 187
10782.26 210
10783.24 197
10784.22 242
10785.20 194
10786.19 229
10787.17 201
10788.15 191
10789.13 220
10790.11 188
10791.09 187
10792.07 221
10793.05 232
10794.03 233
10795.01 192
10796.00 207
10796.98 226
10797.96 197
10798.94 220
10799.92 203
10800.90 221
10801.88 197
10802.86 187
10803.85 185
10804.83 213
10805.81 223
10806.79 215
10807.77 216
10808.75 223
10809.74 214
10810.72 188
10811.70 214
10812.68 246
10813.66 223
10814.65 211
10815.63 205
10816.61 194
10817.59 219
10818.57 210
10819.56 207
10820.54 178
10821.52 192
10822.50 205
10823.49 208
10824.47 238
10825.45 251
10826.43 201
10827.42 215
10828.40 218
10829.38 200
10830.36 197
10831.35 194
10832.33 211
10833.31 200
10834.30 221
10835.28 221
10836.26 215
10837.25 225
10838.23 219
10839.21 217
10840.19 234
10841.18 215
10842.16 217
10843.14 199
10844.13 180
10845.11 217
10846.09 197
10847.08 272
10848.06 199
10849.05 208
10850.03 203
10851.01 210
10852.00 238
10852.98 200
10853.96 203
10854.95 221
10855.93 213
10856.92 218
10857.90 198
10858.88 189
10859.87 210
10860.85 227
10861.84 200
10862.82 186
10863.80 214
10864.79 209
10865.77 237
10866.76 187
10867.74 215
10868.73 222
10869.71 239
10870.70 240
10871.68 205
10872.67 198
10873.65 229
10874.63 206
10875.62 225
10876.60 194
10877.59 203
10878.57 180
10879.56 245
10880.54 205
10881.53 190
10882.51 181
10883.50 210
10884.48 223
10885.47 228
10886.46 210
10887.44 201
10888.43 194
10889.41 210
10890.40 188
10891.38 197
10892.37 199
10893.35 234
10894.34 242
10895.33 207
10896.31 185
10897.30 227
10898.28 222
10899.27 210
10900.25 197
10901.24 207
10902.23 269
10903.21 218
10904.20 203
10905.18 222
10906.17 189
10907.16 195
10908.14 169
10909.13 194
10910.12 196
10911.10 193
10912.09 209
10913.08 218
10914.06 183
10915.05 186
10916.04 197
10917.02 189
10918.01 216
10919.00 172
10919.98 177
10920.97 205
10921.96 209
10922.94 252
10923.93 209
10924.92 220
10925.90 218
10926.89 230
10927.88 205
10928.87 223
10929.85 205
10930.84 191
10931.83 233
10932.82 218
10933.80 200
10934.79 189
10935.78 198
10936.77 190
10937.75 191
10938.74 225
10939.73 213
10940.72 236
10941.70 194
10942.69 166
10943.68 215
10944.67 257
10945.66 202
10946.64 223
10947.63 220
10948.62 190
10949.61 212
10950.60 212
10951.58 219
10952.57 216
10953.56 204
10954.55 221
10955.54 221
10956.53 190
10957.52 186
10958.50 210
10959.49 212
10960.48 197
10961.47 201
10962.46 204
10963.45 209
10964.44 192
10965.42 182
10966.41 208
10967.40 223
10968.39 230
10969.38 170
10970.37 188
10971.36 173
10972.35 210
10973.34 199
10974.33 194
10975.32 167
10976.31 171
10977.29 210
10978.28 196
10979.27 203
10980.26 224
10981.25 221
10982.24 190
10983.23 199
10984.22 229
10985.21 205
10986.20 207
10987.19 210
10988.18 202
10989.17 207
10990.16 197
10991.15 223
10992.14 239
10993.13 206
10994.12 213
10995.11 209
10996.10 212
10997.09 204
10998.08 189
10999.07 195
11000.06 205
11001.05 216
11002.05 201
11003.04 211
11004.03 193
11005.02 175
11006.01 200
11007.00 206
11007.99 232
11008.98 222
11009.97 205
11010.96 202
11011.95 227
11012.94 179
11013.94 223
11014.93 214
11015.92 201
11016.91 184
11017.90 233
11018.89 221
11019.88 236
11020.87 244
11021.87 203
11022.86 188
11023.85 199
11024.84 223
11025.83 215
11026.82 195
11027.81 205
11028.81 199
11029.80 209
11030.79 204
11031.78 222
11032.77 204
11033.77 203
11034.76 201
11035.75 205
11036.74 211
11037.73 207
11038.73 193
11039.72 176
11040.71 193
11041.70 190
11042.70 195
11043.69 203
11044.68 208
11045.67 208
11046.67 235
11047.66 201
11048.65 201
11049.64 192
11050.64 211
11051.63 232
11052.62 189
11053.61 193
11054.61 201
11055.60 179
11056.59 237
11057.59 223
11058.58 215
11059.57 226
11060.57 205
11061.56 186
11062.55 206
11063.55 188
11064.54 177
11065.53 220
11066.53 210
11067.52 172
11068.51 147
11069.51 227
11070.50 210
11071.49 216
11072.49 202
11073.48 184
11074.48 212
11075.47 192
11076.46 156
11077.46 210
11078.45 212
11079.45 203
11080.44 191
11081.43 177
11082.43 222
11083.42 196
11084.42 201
11085.41 192
11086.40 201
11087.40 199
11088.39 246
11089.39 238
11090.38 210
11091.38 170
11092.37 193
11093.37 200
11094.36 213
11095.36 200
11096.35 183
11097.35 217
11098.34 192
11099.34 239
11100.33 193
11101.33 224
11102.32 197
11103.32 195
11104.31 167
11105.31 194
11106.30 199
11107.30 203
11108.29 209
11109.29 213
11110.28 181
11111.28 218
11112.27 205
11113.27 193
11114.26 200
11115.26 168
11116.26 218
11117.25 196
11118.25 201
11119.24 197
11120.24 218
11121.24 197
11122.23 178
11123.23 215
11124.22 199
11125.22 219
11126.22 227
11127.21 191
11128.21 215
11129.20 216
11130.20 225
11131.20 261
11132.19 186
11133.19 236
11134.19 216
11135.18 241
11136.18 215
11137.18 214
11138.17 256
11139.17 221
11140.17 218
11141.16 181
11142.16 205
11143.16 195
11144.15 214
11145.15 209
11146.15 169
11147.14 198
11148.14 195
11149.14 200
11150.14 211
11151.13 186
11152.13 201
11153.13 186
11154.13 191
11155.12 218
11156.12 226
11157.12 232
11158.12 209
11159.11 182
11160.11 209
11161.11 252
11162.11 200
11163.10 197
11164.10 199
11165.10 225
11166.10 220
11167.10 211
11168.09 207
11169.09 174
11170.09 201
11171.09 190
11172.09 173
11173.08 178
11174.08 193
11175.08 193
11176.08 180
11177.08 185
11178.08 206
11179.08 235
11180.07 221
11181.07 192
11182.07 206
11183.07 182
11184.07 205
11185.07 157
11186.07 200
11187.06 159
11188.06 173
11189.06 208
11190.06 199
11191.06 198
11192.06 195
11193.06 221
11194.06 214
11195.06 233
11196.06 211
11197.06 224
11198.06 202
11199.05 198
11200.05 230
11201.05 238
11202.05 219
11203.05 177
11204.05 202
11205.05 188
11206.05 220
11207.05 201
11208.05 184
11209.05 211
11210.05 216
11211.05 230
11212.05 220
11213.05 175
11214.05 191
11215.05 196
11216.05 210
11217.05 197
11218.05 194
11219.05 216
11220.05 193
11221.05 208
11222.05 197
11223.05 198
11224.05 199
11225.06 238
11226.06 174
11227.06 186
11228.06 228
11229.06 207
11230.06 234
11231.06 204
11232.06 198
11233.06 208
11234.06 236
11235.06 219
11236.06 194
11237.07 176
11238.07 190
11239.07 207
11240.07 199
11241.07 182
11242.07 202
11243.07 188
11244.07 147
11245.08 188
11246.08 199
11247.08 223
11248.08 219
11249.08 208
11250.08 168
11251.09 196
11252.09 214
11253.09 196
11254.09 151
11255.09 194
11256.10 191
11257.10 191
11258.10 178
11259.10 208
11260.10 192
11261.11 172
11262.11 220
11263.11 225
11264.11 221
11265.11 172
11266.12 196
11267.12 176
11268.12 193
11269.12 195
11270.13 199
11271.13 205
11272.13 207
11273.14 175
11274.14 213
11275.14 194
11276.14 173
11277.15 176
11278.15 200
11279.15 213
11280.16 205
11281.16 163
11282.16 195
11283.17 201
11284.17 184
11285.17 206
11286.17 213
11287.18 207
11288.18 181
11289.18 206
11290.19 212
11291.19 201
11292.20 187
11293.20 212
11294.20 188
11295.21 200
11296.21 198
11297.21 191
11298.22 204
11299.22 209
11300.23 197
11301.23 182
11302.23 194
11303.24 204
11304.24 190
11305.25 203
11306.25 194
11307.25 210
11308.26 184
11309.26 206
11310.27 200
11311.27 181
11312.28 192
11313.28 200
11314.29 182
11315.29 190
11316.29 205
11317.30 206
11318.30 192
11319.31 215
11320.31 167
11321.32 199
11322.32 183
11323.33 225
11324.33 183
11325.34 187
11326.34 211
11327.35 186
11328.35 213
11329.36 185
11330.36 206
11331.37 196
11332.38 242
11333.38 173
11334.39 188
11335.39 198
11336.40 178
11337.40 174
11338.41 188
11339.41 178
11340.42 195
11341.43 170
11342.43 169
11343.44 182
11344.44 153
11345.45 196
11346.46 177
11347.46 193
11348.47 181
11349.47 205
11350.48 199
11351.49 194
11352.49 187
11353.50 203
11354.50 205
11355.51 171
11356.52 185
11357.52 188
11358.53 194
11359.54 176
11360.54 189
11361.55 159
11362.56 184
11363.56 250
11364.57 239
11365.58 191
11366.58 182
11367.59 209
11368.60 206
11369.61 196
11370.61 172
11371.62 202
11372.63 203
11373.63 191
11374.64 193
11375.65 192
11376.66 161
11377.66 204
11378.67 192
11379.68 192
11380.69 161
11381.69 175
11382.70 203
11383.71 216
11384.72 178
11385.72 208
11386.73 191
11387.74 210
11388.75 230
11389.76 217
11390.76 203
11391.77 173
11392.78 189
11393.79 184
11394.80 191
11395.80 191
11396.81 207
11397.82 196
11398.83 218
11399.84 179
11400.85 166
11401.85 192
11402.86 183
11403.87 182
11404.88 149
11405.89 201
11406.90 221
11407.91 209
11408.91 181
11409.92 173
11410.93 165
11411.94 167
11412.95 151
11413.96 198
11414.97 215
11415.98 197
11416.99 215
11418.00 186
11419.00 177
11420.01 185
11421.02 177
11422.03 198
11423.04 184
11424.05 215
11425.06 196
11426.07 191
11427.08 191
11428.09 156
11429.10 178
11430.11 208
11431.12 229
11432.13 233
11433.14 197
11434.15 203
11435.16 192
11436.17 172
11437.18 176
11438.19 208
11439.20 181
11440.21 203
11441.22 185
11442.23 182
11443.24 201
11444.25 209
11445.26 160
11446.27 214
11447.28 187
11448.29 182
11449.30 189
11450.31 175
11451.32 186
11452.33 181
11453.34 197
11454.36 208
11455.37 197
11456.38 171
11457.39 187
11458.40 187
11459.41 194
11460.42 199
11461.43 190
11462.44 209
11463.45 217
11464.47 212
11465.48 202
11466.49 192
11467.50 182
11468.51 189
11469.52 181
11470.53 192
11471.55 203
11472.56 210
11473.57 197
11474.58 193
11475.59 193
11476.60 205
11477.62 185
11478.63 214
11479.64 219
11480.65 214
11481.66 191
11482.68 197
11483.69 193
11484.70 201
11485.71 205
11486.72 212
11487.74 188
11488.75 213
11489.76 189
11490.77 179
11491.79 199
11492.80 179
11493.81 184
11494.82 187
11495.84 197
11496.85 212
11497.86 195
11498.87 165
11499.89 178
11500.90 212
11501.91 201
11502.93 223
11503.94 247
11504.95 205
11505.96 215
11506.98 198
11507.99 195
11509.00 203
11510.02 219
11511.03 192
11512.04 183
11513.06 184
11514.07 218
11515.08 249
11516.10 205
11517.11 210
11518.13 192
11519.14 195
11520.15 200
11521.17 203
11522.18 199
11523.19 178
11524.21 207
11525.22 229
11526.24 210
11527.25 207
11528.26 198
11529.28 216
11530.29 201
11531.31 212
11532.32 217
11533.33 209
11534.35 188
11535.36 171
11536.38 171
11537.39 208
11538.41 186
11539.42 194
11540.44 198
11541.45 182
11542.47 191
11543.48 163
11544.49 208
11545.51 219
11546.52 207
11547.54 195
11548.55 172
11549.57 209
11550.58 184
11551.60 201
11552.61 179
11553.63 221
11554.64 211
11555.66 204
11556.68 209
11557.69 195
11558.71 197
11559.72 205
11560.74 217
11561.75 213
11562.77 197
11563.78 198
11564.80 203
11565.82 228
11566.83 221
11567.85 196
11568.86 194
11569.88 227
11570.89 232
11571.91 188
11572.93 199
11573.94 211
11574.96 233
11575.97 204
11576.99 197
11578.01 196
11579.02 207
11580.04 223
11581.06 222
11582.07 196
11583.09 213
11584.11 208
11585.12 200
11586.14 200
11587.16 222
11588.17 231
11589.19 230
11590.21 204
11591.22 232
11592.24 256
11593.26 246
11594.27 219
11595.29 238
11596.31 212
11597.32 225
11598.34 240
11599.36 242
11600.38 242
11601.39 299
11602.41 226
11603.43 272
11604.45 254
11605.46 263
11606.48 277
11607.50 326
11608.52 284
11609.53 235
11610.55 220
11611.57 203
11612.59 207
11613.60 228
11614.62 230
11615.64 227
11616.66 235
11617.68 261
11618.69 238
11619.71 205
11620.73 217
11621.75 222
11622.77 233
11623.78 237
11624.80 202
11625.82 235
11626.84 236
11627.86 252
11628.88 229
11629.90 242
11630.91 247
11631.93 272
11632.95 276
11633.97 236
11634.99 257
11636.01 280
11637.03 275
11638.05 278
11639.06 289
11640.08 212
11641.10 254
11642.12 250
11643.14 261
11644.16 254
11645.18 223
11646.20 255
11647.22 259
11648.24 221
11649.26 207
11650.28 240
11651.30 214
11652.31 202
11653.33 216
11654.35 179
11655.37 201
11656.39 223
11657.41 213
11658.43 200
11659.45 220
11660.47 241
11661.49 260
11662.51 255
11663.53 228
11664.55 248
11665.57 224
11666.59 233
11667.61 185
11668.63 197
11669.65 195
11670.67 233
11671.69 219
11672.71 201
11673.73 213
11674.76 231
11675.78 274
11676.80 236
11677.82 225
11678.84 202
11679.86 222
11680.88 197
11681.90 192
11682.92 189
11683.94 232
11684.96 212
11685.98 214
11687.00 211
11688.03 186
11689.05 204
11690.07 215
11691.09 195
11692.11 191
11693.13 220
11694.15 203
11695.17 216
11696.20 210
11697.22 206
11698.24 218
11699.26 220
11700.28 210
11701.30 231
11702.33 213
11703.35 215
11704.37 240
11705.39 228
11706.41 204
11707.44 212
11708.46 216
11709.48 213
11710.50 216
11711.52 177
11712.55 185
11713.57 221
11714.59 203
11715.61 232
11716.63 197
11717.66 175
11718.68 236
11719.70 210
11720.72 225
11721.75 206
11722.77 185
11723.79 221
11724.82 195
11725.84 235
11726.86 198
11727.88 196
11728.91 205
11729.93 209
11730.95 181
11731.98 200
11733.00 194
11734.02 224
11735.04 193
11736.07 175
11737.09 166
11738.11 194
11739.14 193
11740.16 176
11741.18 212
11742.21 189
11743.23 205
11744.25 185
11745.28 202
11746.30 176
11747.33 207
11748.35 187
11749.37 193
11750.40 214
11751.42 203
11752.44 202
11753.47 216
11754.49 218
11755.52 224
11756.54 208
11757.57 215
11758.59 234
11759.61 210
11760.64 197
11761.66 176
11762.69 166
11763.71 204
11764.74 232
11765.76 197
11766.78 193
11767.81 178
11768.83 205
11769.86 188
11770.88 193
11771.91 184
11772.93 219
11773.96 241
11774.98 209
11776.01 198
11777.03 190
11778.06 234
11779.08 205
11780.11 232
11781.13 217
11782.16 208
11783.18 219
11784.21 194
11785.23 228
11786.26 190
11787.28 215
11788.31 186
11789.34 192
11790.36 189
11791.39 188
11792.41 211
11793.44 227
11794.46 217
11795.49 207
11796.52 205
11797.54 231
11798.57 185
11799.59 212
11800.62 190
11801.65 211
11802.67 229
11803.70 207
11804.72 189
11805.75 182
11806.78 219
11807.80 186
11808.83 163
11809.86 202
11810.88 246
11811.91 166
11812.93 181
11813.96 192
11814.99 196
11816.01 157
11817.04 194
11818.07 191
11819.10 175
11820.12 169
11821.15 175
11822.18 208
11823.20 221
11824.23 220
11825.26 171
11826.28 203
11827.31 188
11828.34 209
11829.37 223
11830.39 219
11831.42 202
11832.45 200
11833.48 196
11834.50 209
11835.53 212
11836.56 200
11837.59 247
11838.61 208
11839.64 234
11840.67 201
11841.70 185
11842.72 192
11843.75 218
11844.78 198
11845.81 205
11846.84 172
11847.86 169
11848.89 180
11849.92 174
11850.95 200
11851.98 185
11853.01 193
11854.03 210
11855.06 195
11856.09 223
11857.12 200
11858.15 184
11859.18 194
11860.20 173
11861.23 199
11862.26 194
11863.29 207
11864.32 177
11865.35 174
11866.38 191
11867.41 217
11868.44 173
11869.46 153
11870.49 199
11871.52 205
11872.55 194
11873.58 181
11874.61 193
11875.64 182
11876.67 188
11877.70 186
11878.73 218
11879.76 184
11880.79 200
11881.82 191
11882.85 183
11883.88 187
11884.91 170
11885.93 216
11886.96 179
11887.99 201
11889.02 188
11890.05 195
11891.08 178
11892.11 151
11893.14 180
11894.17 179
11895.20 189
11896.23 161
11897.26 177
11898.30 182
11899.33 170
11900.36 209
11901.39 168
11902.42 177
11903.45 161
11904.48 187
11905.51 182
11906.54 145
11907.57 159
11908.60 166
11909.63 192
11910.66 186
11911.69 172
11912.72 178
11913.75 181
11914.79 199
11915.82 174
11916.85 216
11917.88 180
11918.91 176
11919.94 201
11920.97 213
11922.00 178
11923.04 195
11924.07 191
11925.10 165
11926.13 163
11927.16 155
11928.19 168
11929.22 200
11930.26 168
11931.29 161
11932.32 183
11933.35 193
11934.38 186
11935.41 185
11936.45 227
11937.48 207
11938.51 190
11939.54 180
11940.58 192
11941.61 218
11942.64 207
11943.67 176
11944.70 220
11945.74 229
11946.77 196
11947.80 181
11948.83 185
11949.87 200
11950.90 190
11951.93 188
11952.96 173
11954.00 189
11955.03 183
11956.06 198
11957.09 172
11958.13 180
11959.16 163
11960.19 205
11961.23 194
11962.26 193
11963.29 177
11964.33 178
11965.36 173
11966.39 165
11967.43 165
11968.46 189
11969.49 170
11970.53 182
11971.56 192
11972.59 173
11973.63 208
11974.66 213
11975.69 210
11976.73 184
11977.76 189
11978.79 168
11979.83 182
11980.86 169
11981.90 185
11982.93 203
11983.96 170
11985.00 176
11986.03 183
11987.07 202
11988.10 185
11989.13 188
11990.17 199
11991.20 227
11992.24 174
11993.27 203
11994.31 212
11995.34 175
11996.38 173
11997.41 206
11998.44 210
11999.48 184
12000.51 173
12001.55 179
12002.58 194
12003.62 170
12004.65 183
12005.69 218
12006.72 190
12007.76 156
12008.79 204
12009.83 188
12010.86 191
12011.90 175
12012.93 165
12013.97 186
12015.00 191
12016.04 191
12017.08 215
12018.11 190
12019.15 226
12020.18 189
12021.22 191
12022.25 166
12023.29 162
12024.32 178
12025.36 182
12026.40 177
12027.43 174
12028.47 160
12029.50 152
12030.54 179
12031.58 169
12032.61 208
12033.65 188
12034.68 157
12035.72 172
12036.76 172
12037.79 202
12038.83 184
12039.87 166
12040.90 160
12041.94 193
12042.98 164
12044.01 196
12045.05 173
12046.09 178
12047.12 169
12048.16 163
12049.20 175
12050.23 173
12051.27 175
12052.31 187
12053.34 192
12054.38 154
12055.42 154
12056.45 180
12057.49 166
12058.53 193
12059.57 164
12060.60 177
12061.64 194
12062.68 163
12063.72 222
12064.75 193
12065.79 190
12066.83 188
12067.87 180
12068.90 190
12069.94 172
12070.98 172
12072.02 179
12073.06 187
12074.09 149
12075.13 160
12076.17 181
12077.21 201
12078.24 167
12079.28 178
12080.32 192
12081.36 169
12082.40 160
12083.44 169
12084.47 168
12085.51 159
12086.55 192
12087.59 169
12088.63 150
12089.67 162
12090.71 159
12091.74 172
12092.78 178
12093.82 159
12094.86 171
12095.90 173
12096.94 198
12097.98 145
12099.02 138
12100.05 181
12101.09 192
12102.13 196
12103.17 186
12104.21 170
12105.25 164
12106.29 157
12107.33 156
12108.37 148
12109.41 173
12110.45 192
12111.49 171
12112.53 166
12113.57 180
12114.61 168
12115.65 183
12116.69 168
12117.72 173
12118.76 183
12119.80 199
12120.84 179
12121.88 183
12122.92 194
12123.96 168
12125.00 148
12126.04 187
12127.08 170
12128.12 175
12129.17 176
12130.21 174
12131.25 181
12132.29 162
12133.33 187
12134.37 175
12135.41 161
12136.45 170
12137.49 207
12138.53 203
12139.57 199
12140.61 165
12141.65 190
12142.69 155
12143.73 152
12144.77 161
12145.82 187
12146.86 197
12147.90 161
12148.94 161
12149.98 159
12151.02 180
12152.06 189
12153.10 170
12154.15 173
12155.19 165
12156.23 178
12157.27 191
12158.31 156
12159.35 141
12160.39 176
12161.44 151
12162.48 185
12163.52 142
12164.56 154
12165.60 192
12166.64 177
12167.69 168
12168.73 181
12169.77 178
12170.81 184
12171.85 175
12172.90 177
12173.94 171
12174.98 170
12176.02 150
12177.07 165
12178.11 175
12179.15 166
12180.19 160
12181.24 172
12182.28 154
12183.32 135
12184.36 152
12185.41 177
12186.45 193
12187.49 164
12188.53 140
12189.58 183
12190.62 203
12191.66 175
12192.71 173
12193.75 148
12194.79 171
12195.84 169
12196.88 162
12197.92 149
12198.97 175
12200.01 167
12201.05 154
12202.10 162
12203.14 161
12204.18 159
12205.23 168
12206.27 172
12207.31 154
12208.36 141
12209.40 167
12210.44 181
12211.49 172
12212.53 154
12213.58 146
12214.62 173
12215.66 159
12216.71 172
12217.75 179
12218.80 167
12219.84 140
12220.88 162
12221.93 158
12222.97 171
12224.02 176
12225.06 184
12226.11 157
12227.15 180
12228.19 185
12229.24 157
12230.28 141
12231.33 145
12232.37 150
12233.42 172
12234.46 150
12235.51 139
12236.55 156
12237.60 184
12238.64 154
12239.69 161
12240.73 135
12241.78 141
12242.82 159
12243.87 158
12244.91 139
12245.96 150
12247.00 133
12248.05 161
12249.09 153
12250.14 156
12251.19 177
12252.23 118
12253.28 149
12254.32 170
12255.37 148
12256.41 168
12257.46 166
12258.51 177
12259.55 190
12260.60 165
12261.64 156
12262.69 174
12263.74 159
12264.78 135
12265.83 142
12266.87 169
12267.92 148
12268.97 173
12270.01 181
12271.06 172
12272.11 149
12273.15 151
12274.20 147
12275.24 169
12276.29 159
12277.34 141
12278.38 127
12279.43 158
12280.48 158
12281.52 127
12282.57 150
12283.62 136
12284.67 155
12285.71 191
12286.76 154
12287.81 181
12288.85 182
12289.90 172
12290.95 160
12292.00 153
12293.04 159
12294.09 165
12295.14 172
12296.18 170
12297.23 159
12298.28 156
12299.33 172
12300.38 156
12301.42 141
12302.47 134
12303.52 175
12304.57 178
12305.61 143
12306.66 155
12307.71 143
12308.76 163
12309.81 150
12310.85 156
12311.90 146
12312.95 134
12314.00 157
12315.05 166
12316.09 139
12317.14 150
12318.19 166
12319.24 133
12320.29 124
12321.34 132
12322.39 164
12323.43 158
12324.48 150
12325.53 152
12326.58 151
12327.63 124
12328.68 141
12329.73 172
12330.78 167
12331.82 153
12332.87 137
12333.92 132
12334.97 151
12336.02 156
12337.07 129
12338.12 151
12339.17 156
12340.22 140
12341.27 152
12342.32 178
12343.37 146
12344.42 118
12345.46 168
12346.51 164
12347.56 159
12348.61 124
12349.66 157
12350.71 138
12351.76 138
12352.81 147
12353.86 140
12354.91 145
12355.96 158
12357.01 156
12358.06 157
12359.11 158
12360.16 140
12361.21 158
12362.26 198
12363.31 145
12364.36 152
12365.41 166
12366.47 144
12367.52 149
12368.57 144
12369.62 140
12370.67 143
12371.72 144
12372.77 129
12373.82 137
12374.87 169
12375.92 172
12376.97 149
12378.02 145
12379.07 136
12380.12 163
12381.18 143
12382.23 151
12383.28 167
12384.33 146
12385.38 173
12386.43 177
12387.48 157
12388.53 152
12389.59 142
12390.64 149
12391.69 111
12392.74 138
12393.79 175
12394.84 146
12395.90 143
12396.95 159
12398.00 151
12399.05 138
12400.10 172
12401.15 156
12402.21 174
12403.26 139
12404.31 168
12405.36 157
12406.41 163
12407.47 137
12408.52 168
12409.57 157
12410.62 147
12411.68 172
12412.73 135
12413.78 124
12414.83 155
12415.89 154
12416.94 131
12417.99 150
12419.04 158
12420.10 162
12421.15 134
12422.20 156
12423.26 134
12424.31 146
12425.36 114
12426.41 129
12427.47 151
12428.52 134
12429.57 131
12430.63 162
12431.68 146
12432.73 161
12433.79 160
12434.84 152
12435.89 148
12436.95 127
12438.00 140
12439.05 155
12440.11 179
12441.16 156
12442.21 127
12443.27 143
12444.32 174
12445.38 166
12446.43 151
12447.48 154
12448.54 152
12449.59 166
12450.65 155
12451.70 141
12452.75 161
12453.81 174
12454.86 174
12455.92 178
12456.97 149
12458.02 148
12459.08 156
12460.13 169
12461.19 138
12462.24 158
12463.30 156
12464.35 167
12465.41 157
12466.46 136
12467.52 161
12468.57 144
12469.63 135
12470.68 126
12471.74 141
12472.79 146
12473.85 134
12474.90 152
12475.96 127
12477.01 136
12478.07 163
12479.12 159
12480.18 149
12481.23 142
12482.29 143
12483.34 124
12484.40 136
12485.45 174
12486.51 162
12487.56 147
12488.62 135
12489.68 142
12490.73 128
12491.79 138
12492.84 125
12493.90 140
12494.95 134
12496.01 121
12497.07 124
12498.12 139
12499.18 140
12500.23 139
12501.29 119
12502.35 131
12503.40 164
12504.46 147
12505.52 126
12506.57 164
12507.63 176
12508.69 164
12509.74 135
12510.80 141
12511.86 113
12512.91 128
12513.97 156
12515.03 145
12516.08 113
12517.14 129
12518.20 140
12519.25 150
12520.31 135
12521.37 168
12522.42 169
12523.48 193
12524.54 121
12525.60 138
12526.65 152
12527.71 163
12528.77 153
12529.82 162
12530.88 135
12531.94 137
12533.00 150
12534.05 144
12535.11 168
12536.17 128
12537.23 135
12538.29 152
12539.34 136
12540.40 148
12541.46 119
12542.52 136
12543.57 115
12544.63 128
12545.69 186
12546.75 166
12547.81 146
12548.87 147
12549.92 143
12550.98 157
12552.04 109
12553.10 125
12554.16 151
12555.22 169
12556.27 129
12557.33 136
12558.39 128
12559.45 160
12560.51 138
12561.57 135
12562.63 151
12563.68 146
12564.74 151
12565.80 130
12566.86 123
12567.92 127
12568.98 149
12570.04 152
12571.10 155
12572.16 125
12573.22 132
12574.28 149
12575.33 130
12576.39 130
12577.45 155
12578.51 177
12579.57 177
12580.63 167
12581.69 140
12582.75 137
12583.81 129
12584.87 137
12585.93 168
12586.99 151
12588.05 148
12589.11 162
12590.17 131
12591.23 141
12592.29 122
12593.35 127
12594.41 130
12595.47 154
12596.53 126
12597.59 116
12598.65 112
12599.71 119
12600.77 126
12601.83 124
12602.89 166
12603.95 140
12605.01 133
12606.07 138
12607.13 124
12608.20 111
12609.26 159
12610.32 132
12611.38 136
12612.44 138
12613.50 126
12614.56 149
12615.62 146
12616.68 126
12617.74 134
12618.81 135
12619.87 141
12620.93 119
12621.99 130
12623.05 142
12624.11 115
12625.17 139
12626.23 135
12627.30 137
12628.36 143
12629.42 153
12630.48 135
12631.54 112
12632.60 134
12633.67 140
12634.73 154
12635.79 127
12636.85 156
12637.91 113
12638.98 153
12640.04 117
12641.10 137
12642.16 132
12643.22 137
12644.29 128
12645.35 135
12646.41 147
12647.47 134
12648.54 136
12649.60 143
12650.66 154
12651.72 134
12652.79 154
12653.85 143
12654.91 159
12655.97 141
12657.04 134
12658.10 142
12659.16 163
12660.22 136
12661.29 144
12662.35 148
12663.41 144
12664.48 141
12665.54 124
12666.60 144
12667.67 131
12668.73 171
12669.79 121
12670.86 135
12671.92 131
12672.98 156
12674.05 119
12675.11 128
12676.17 136
12677.24 117
12678.30 126
12679.36 138
12680.43 138
12681.49 141
12682.56 148
12683.62 148
12684.68 139
12685.75 151
12686.81 131
12687.88 136
12688.94 154
12690.00 131
12691.07 153
12692.13 131
12693.20 134
12694.26 137
12695.33 159
12696.39 118
12697.45 121
12698.52 126
12699.58 134
12700.65 141
12701.71 121
12702.78 116
12703.84 121
12704.91 151
12705.97 118
12707.04 136
12708.10 122
12709.17 182
12710.23 148
12711.30 146
12712.36 137
12713.43 148
12714.49 148
12715.56 101
12716.62 146
12717.69 137
12718.75 142
12719.82 133
12720.88 166
12721.95 129
12723.02 120
12724.08 127
12725.15 134
12726.21 132
12727.28 131
12728.34 103
12729.41 134
12730.48 175
12731.54 145
12732.61 130
12733.67 149
12734.74 142
12735.81 130
12736.87 158
12737.94 138
12739.00 139
12740.07 141
12741.14 142
12742.20 135
12743.27 146
12744.34 121
12745.40 128
12746.47 150
12747.54 123
12748.60 112
12749.67 132
12750.74 155
12751.80 124
12752.87 151
12753.94 136
12755.00 121
12756.07 137
12757.14 150
12758.20 182
12759.27 173
12760.34 129
12761.40 133
12762.47 153
12763.54 135
12764.61 146
12765.67 135
12766.74 120
12767.81 128
12768.88 141
12769.94 104
12771.01 130
12772.08 142
12773.15 143
12774.21 120
12775.28 151
12776.35 170
12777.42 131
12778.49 107
12779.55 115
12780.62 115
12781.69 147
12782.76 137
12783.83 130
12784.89 133
12785.96 135
12787.03 146
12788.10 127
12789.17 141
12790.23 110
12791.30 163
12792.37 140
12793.44 158
12794.51 126
12795.58 145
12796.65 159
12797.71 141
12798.78 118
12799.85 131
12800.92 131
12801.99 151
12803.06 123
12804.13 126
12805.20 148
12806.27 129
12807.33 126
12808.40 110
12809.47 104
12810.54 104
12811.61 165
12812.68 145
12813.75 127
12814.82 152
12815.89 121
12816.96 141
12818.03 107
12819.10 118
12820.17 145
12821.24 166
12822.31 122
12823.38 119
12824.45 118
12825.52 112
12826.59 141
12827.66 158
12828.73 133
12829.80 137
12830.87 124
12831.94 122
12833.01 117
12834.08 136
12835.15 113
12836.22 141
12837.29 164
12838.36 118
12839.43 127
12840.50 105
12841.57 137
12842.64 128
12843.71 137
12844.78 136
12845.85 148
12846.92 114
12847.99 118
12849.06 132
12850.13 113
12851.21 136
12852.28 135
12853.35 161
12854.42 157
12855.49 125
12856.56 146
12857.63 152
12858.70 134
12859.77 139
12860.85 138
12861.92 124
12862.99 119
12864.06 113
12865.13 138
12866.20 139
12867.27 127
12868.35 158
12869.42 136
12870.49 121
12871.56 106
12872.63 119
12873.71 136
12874.78 114
12875.85 107
12876.92 140
12877.99 155
12879.07 132
12880.14 164
12881.21 157
12882.28 122
12883.35 121
12884.43 129
12885.50 129
12886.57 121
12887.64 130
12888.72 116
12889.79 139
12890.86 128
12891.93 107
12893.01 156
12894.08 167
12895.15 112
12896.22 129
12897.30 120
12898.37 144
12899.44 119
12900.52 114
12901.59 125
12902.66 128
12903.74 133
12904.81 144
12905.88 138
12906.96 128
12908.03 122
12909.10 149
12910.18 125
12911.25 116
12912.32 117
12913.40 138
12914.47 136
12915.54 130
12916.62 116
12917.69 135
12918.76 120
12919.84 126
12920.91 111
12921.99 117
12923.06 128
12924.13 135
12925.21 150
12926.28 130
12927.36 111
12928.43 129
12929.50 135
12930.58 119
12931.65 113
12932.73 113
12933.80 117
12934.88 116
12935.95 113
12937.02 113
12938.10 132
12939.17 107
12940.25 138
12941.32 134
12942.40 117
12943.47 126
12944.55 132
12945.62 126
12946.70 117
12947.77 125
12948.85 127
12949.92 137
12951.00 114
12952.07 111
12953.15 134
12954.22 130
12955.30 140
12956.37 137
12957.45 126
12958.52 142
12959.60 120
12960.68 118
12961.75 122
12962.83 118
12963.90 106
12964.98 143
12966.05 139
12967.13 132
12968.20 136
12969.28 124
12970.36 120
12971.43 133
12972.51 114
12973.58 130
12974.66 143
12975.74 136
12976.81 135
12977.89 128
12978.97 123
12980.04 114
12981.12 119
12982.19 139
12983.27 123
12984.35 130
12985.42 133
12986.50 138
12987.58 109
12988.65 121
12989.73 111
12990.81 131
12991.88 132
12992.96 139
12994.04 144
12995.11 137
12996.19 148
12997.27 129
12998.35 134
12999.42 126
13000.50 119
13001.58 129
13002.65 121
13003.73 136
13004.81 122
13005.89 127
13006.96 131
13008.04 126
13009.12 135
13010.20 118
13011.27 136
13012.35 128
13013.43 118
13014.51 105
13015.58 103
13016.66 126
13017.74 162
13018.82 124
13019.90 88
13020.97 125
13022.05 133
13023.13 131
13024.21 107
13025.29 109
13026.37 133
13027.44 151
13028.52 120
13029.60 118
13030.68 141
13031.76 132
13032.84 128
13033.91 133
13034.99 112
13036.07 128
13037.15 125
13038.23 136
13039.31 109
13040.39 118
13041.46 121
13042.54 111
13043.62 129
13044.70 124
13045.78 127
13046.86 112
13047.94 125
13049.02 126
13050.10 121
13051.18 122
13052.26 129
13053.34 139
13054.41 140
13055.49 127
13056.57 145
13057.65 134
13058.73 131
13059.81 116
13060.89 112
13061.97 129
13063.05 142
13064.13 159
13065.21 134
13066.29 140
13067.37 140
13068.45 154
13069.53 114
13070.61 124
13071.69 128
13072.77 128
13073.85 110
13074.93 141
13076.01 128
13077.09 137
13078.17 130
13079.25 146
13080.33 142
13081.41 129
13082.49 139
13083.58 116
13084.66 125
13085.74 141
13086.82 135
13087.90 133
13088.98 126
13090.06 138
13091.14 134
13092.22 143
13093.30 119
13094.38 141
13095.46 125
13096.55 102
13097.63 105
13098.71 96
13099.79 103
13100.87 124
13101.95 133
13103.03 128
13104.12 112
13105.20 129
13106.28 123
13107.36 110
13108.44 113
13109.52 120
13110.60 110
13111.69 120
13112.77 120
13113.85 132
13114.93 130
13116.01 135
13117.10 154
13118.18 146
13119.26 130
13120.34 136
13121.42 100
13122.51 119
13123.59 86
13124.67 91
13125.75 104
13126.84 131
13127.92 141
13129.00 129
13130.08 133
13131.17 133
13132.25 111
13133.33 106
13134.41 116
13135.50 138
13136.58 133
13137.66 148
13138.75 129
13139.83 117
13140.91 128
13141.99 112
13143.08 155
13144.16 130
13145.24 124
13146.33 110
13147.41 118
13148.49 122
13149.58 112
13150.66 115
13151.74 112
13152.83 106
13153.91 132
13154.99 134
13156.08 147
13157.16 131
13158.25 106
13159.33 100
13160.41 112
13161.50 127
13162.58 129
13163.66 145
13164.75 118
13165.83 112
13166.92 122
13168.00 104
13169.08 126
13170.17 100
13171.25 121
13172.34 125
13173.42 110
13174.51 133
13175.59 138
13176.67 119
13177.76 95
13178.84 107
13179.93 101
13181.01 138
13182.10 141
13183.18 95
13184.27 93
13185.35 103
13186.44 115
13187.52 119
13188.61 121
13189.69 114
13190.78 116
13191.86 128
13192.95 123
13194.03 126
13195.12 108
13196.20 127
13197.29 118
13198.37 112
13199.46 128
13200.54 98
13201.63 119
13202.72 115
13203.80 111
13204.89 102
13205.97 116
13207.06 116
13208.14 102
13209.23 116
13210.32 113
13211.40 111
13212.49 114
13213.57 136
13214.66 119
13215.75 120
13216.83 109
13217.92 121
13219.00 120
13220.09 124
13221.18 122
13222.26 109
13223.35 109
13224.44 108
13225.52 118
13226.61 111
13227.70 131
13228.78 120
13229.87 103
13230.96 117
13232.04 120
13233.13 144
13234.22 129
13235.30 129
13236.39 122
13237.48 112
13238.56 148
13239.65 139
13240.74 99
13241.82 90
13242.91 136
13244.00 134
13245.09 109
13246.17 124
13247.26 111
13248.35 128
13249.44 130
13250.52 125
13251.61 132
13252.70 120
13253.79 133
13254.87 127
13255.96 134
13257.05 104
13258.14 114
13259.23 132
13260.31 115
13261.40 117
13262.49 106
13263.58 140
13264.67 128
13265.75 159
13266.84 155
13267.93 113
13269.02 127
13270.11 137
13271.19 121
13272.28 109
13273.37 133
13274.46 132
13275.55 112
13276.64 105
13277.73 126
13278.81 135
13279.90 122
13280.99 124
13282.08 112
13283.17 148
13284.26 129
13285.35 112
13286.44 131
13287.53 107
13288.61 130
13289.70 124
13290.79 131
13291.88 123
13292.97 121
13294.06 119
13295.15 115
13296.24 130
13297.33 108
13298.42 129
13299.51 111
13300.60 116
13301.69 105
13302.78 138
13303.87 120
13304.96 118
13306.05 127
13307.14 122
13308.23 127
13309.32 146
13310.41 125
13311.50 117
13312.59 127
13313.68 142
13314.77 110
13315.86 114
13316.95 112
13318.04 131
13319.13 130
13320.22 112
13321.31 98
13322.40 111
13323.49 116
13324.58 107
13325.67 112
13326.76 124
13327.85 106
13328.94 156
13330.03 130
13331.12 128
13332.21 119
13333.31 137
13334.40 106
13335.49 135
13336.58 112
13337.67 114
13338.76 127
13339.85 118
13340.94 113
13342.03 90
13343.13 122
13344.22 120
13345.31 114
13346.40 106
13347.49 103
13348.58 125
13349.67 119
13350.77 112
13351.86 142
13352.95 119
13354.04 122
13355.13 106
13356.22 104
13357.32 121
13358.41 103
13359.50 126
13360.59 126
13361.68 121
13362.78 109
13363.87 123
13364.96 132
13366.05 159
13367.15 118
13368.24 128
13369.33 121
13370.42 108
13371.52 116
13372.61 107
13373.70 140
13374.79 86
13375.89 103
13376.98 109
13378.07 115
13379.16 127
13380.26 109
13381.35 130
13382.44 121
13383.54 119
13384.63 113
13385.72 137
13386.82 105
13387.91 96
13389.00 139
13390.09 118
13391.19 113
13392.28 99
13393.37 113
13394.47 122
13395.56 104
13396.66 132
13397.75 122
13398.84 142
13399.94 118
13401.03 115
13402.12 121
13403.22 128
13404.31 116
13405.40 112
13406.50 108
13407.59 123
13408.69 122
13409.78 103
13410.88 137
13411.97 133
13413.06 130
13414.16 122
13415.25 118
13416.35 121
13417.44 103
13418.53 108
13419.63 134
13420.72 125
13421.82 113
13422.91 98
13424.01 120
13425.10 114
13426.20 126
13427.29 131
13428.39 144
13429.48 130
13430.58 111
13431.67 141
13432.77 97
13433.86 111
13434.96 113
13436.05 117
13437.15 109
13438.24 108
13439.34 102
13440.43 119
13441.53 111
13442.62 119
13443.72 132
13444.81 103
13445.91 120
13447.01 120
13448.10 112
13449.20 111
13450.29 92
13451.39 106
13452.48 131
13453.58 129
13454.68 111
13455.77 102
13456.87 114
13457.96 102
13459.06 101
13460.16 110
13461.25 99
13462.35 108
13463.44 101
13464.54 128
13465.64 103
13466.73 115
13467.83 132
13468.93 130
13470.02 103
13471.12 109
13472.22 113
13473.31 113
13474.41 120
13475.51 145
13476.60 136
13477.70 125
13478.80 128
13479.89 123
13480.99 143
13482.09 119
13483.18 106
13484.28 105
13485.38 96
13486.48 109
13487.57 113
13488.67 119
13489.77 111
13490.87 117
13491.96 117
13493.06 104
13494.16 120
13495.26 117
13496.35 103
13497.45 119
13498.55 110
13499.65 127
13500.74 138
13501.84 101
13502.94 86
13504.04 112
13505.14 104
13506.23 102
13507.33 92
13508.43 125
13509.53 130
13510.63 123
13511.72 121
13512.82 117
13513.92 136
13515.02 124
13516.12 142
13517.22 140
13518.31 142
13519.41 103
13520.51 131
13521.61 123
13522.71 104
13523.81 128
13524.91 122
13526.01 141
13527.10 114
13528.20 106
13529.30 122
13530.40 121
13531.50 119
13532.60 99
13533.70 118
13534.80 114
13535.90 119
13537.00 126
13538.09 118
13539.19 111
13540.29 126
13541.39 118
13542.49 124
13543.59 109
13544.69 99
13545.79 111
13546.89 156
13547.99 122
13549.09 134
13550.19 131
13551.29 127
13552.39 108
13553.49 117
13554.59 117
13555.69 112
13556.79 108
13557.89 97
13558.99 114
13560.09 118
13561.19 117
13562.29 101
13563.39 92
13564.49 113
13565.59 116
13566.69 119
13567.79 100
13568.89 112
13569.99 123
13571.09 112
13572.20 132
13573.30 109
13574.40 101
13575.50 109
13576.60 112
13577.70 122
13578.80 117
13579.90 111
13581.00 134
13582.10 129
13583.20 88
13584.31 103
13585.41 114
13586.51 146
13587.61 104
13588.71 141
13589.81 124
13590.91 116
13592.02 146
13593.12 119
13594.22 98
13595.32 108
13596.42 116
13597.52 101
13598.63 126
13599.73 115
13600.83 111
13601.93 92
13603.03 120
13604.14 98
13605.24 101
13606.34 116
13607.44 112
13608.54 148
13609.65 104
13610.75 112
13611.85 126
13612.95 135
13614.06 113
13615.16 109
13616.26 104
13617.36 114
13618.47 119
13619.57 129
13620.67 110
13621.77 96
13622.88 106
13623.98 113
13625.08 135
13626.18 105
13627.29 98
13628.39 120
13629.49 125
13630.60 109
13631.70 109
13632.80 130
13633.91 157
13635.01 121
13636.11 108
13637.22 124
13638.32 144
13639.42 109
13640.53 122
13641.63 104
13642.73 111
13643.84 100
13644.94 106
13646.04 113
13647.15 116
13648.25 106
13649.36 124
13650.46 138
13651.56 98
13652.67 111
13653.77 129
13654.88 115
13655.98 97
13657.08 124
13658.19 115
13659.29 86
13660.40 106
13661.50 113
13662.60 99
13663.71 120
13664.81 121
13665.92 107
13667.02 118
13668.13 101
13669.23 124
13670.34 131
13671.44 128
13672.55 116
13673.65 118
13674.76 110
13675.86 108
13676.97 105
13678.07 124
13679.18 115
13680.28 115
13681.39 126
13682.49 87
13683.60 88
13684.70 111
13685.81 126
13686.91 117
13688.02 114
13689.12 118
13690.23 127
13691.33 98
13692.44 105
13693.55 97
13694.65 123
13695.76 140
13696.86 132
13697.97 126
13699.07 95
13700.18 112
13701.29 93
13702.39 107
13703.50 96
13704.60 102
13705.71 123
13706.82 109
13707.92 95
13709.03 96
13710.14 93
13711.24 98
13712.35 118
13713.45 115
13714.56 125
13715.67 117
13716.77 98
13717.88 120
13718.99 128
13720.09 104
13721.20 112
13722.31 102
13723.41 100
13724.52 100
13725.63 105
13726.74 123
13727.84 101
13728.95 128
13730.06 128
13731.16 117
13732.27 101
13733.38 93
13734.49 122
13735.59 125
13736.70 116
13737.81 122
13738.91 119
13740.02 126
13741.13 99
13742.24 117
13743.35 117
13744.45 110
13745.56 127
13746.67 129
13747.78 128
13748.88 110
13749.99 100
13751.10 102
13752.21 141
13753.32 112
13754.42 111
13755.53 125
13756.64 108
13757.75 114
13758.86 131
13759.97 116
13761.07 111
13762.18 104
13763.29 140
13764.40 116
13765.51 115
13766.62 130
13767.72 103
13768.83 104
13769.94 112
13771.05 143
13772.16 116
13773.27 114
13774.38 108
13775.49 128
13776.60 102
13777.70 108
13778.81 110
13779.92 104
13781.03 109
13782.14 138
13783.25 116
13784.36 118
13785.47 104
13786.58 107
13787.69 121
13788.80 111
13789.91 94
13791.02 107
13792.13 125
13793.24 131
13794.35 93
13795.45 107
13796.56 101
13797.67 111
13798.78 112
13799.89 93
13801.00 132
13802.11 109
13803.22 116
13804.33 133
13805.44 103
13806.55 93
13807.67 116
13808.78 96
13809.89 113
13811.00 105
13812.11 121
13813.22 122
13814.33 119
13815.44 113
13816.55 117
13817.66 100
13818.77 102
13819.88 122
13820.99 120
13822.10 88
13823.21 105
13824.32 112
13825.44 123
13826.55 130
13827.66 102
13828.77 96
13829.88 106
13830.99 105
13832.10 131
13833.21 100
13834.32 117
13835.44 105
13836.55 116
13837.66 92
13838.77 117
13839.88 113
13840.99 117
13842.10 122
13843.22 109
13844.33 134
13845.44 119
13846.55 99
13847.66 103
13848.78 125
13849.89 120
13851.00 127
13852.11 110
13853.22 116
13854.34 110
13855.45 106
13856.56 107
13857.67 113
13858.78 111
13859.90 108
13861.01 118
13862.12 128
13863.23 88
13864.35 115
13865.46 133
13866.57 110
13867.68 133
13868.80 101
13869.91 119
13871.02 115
13872.14 115
13873.25 105
13874.36 117
13875.47 115
13876.59 84
13877.70 109
13878.81 126
13879.93 113
13881.04 110
13882.15 121
13883.27 126
13884.38 110
13885.49 104
13886.61 113
13887.72 100
13888.83 92
13889.95 101
13891.06 142
13892.17 119
13893.29 111
13894.40 106
13895.52 127
13896.63 134
13897.74 119
13898.86 128
13899.97 99
13901.09 118
13902.20 120
13903.31 124
13904.43 101
13905.54 106
13906.66 110
13907.77 97
13908.89 116
13910.00 111
13911.11 107
13912.23 121
13913.34 104
13914.46 108
13915.57 100
13916.69 109
13917.80 107
13918.92 112
13920.03 97
13921.15 104
13922.26 101
13923.38 107
13924.49 129
13925.61 106
13926.72 102
13927.84 99
13928.95 111
13930.07 113
13931.18 135
13932.30 107
13933.41 112
13934.53 111
13935.64 114
13936.76 105
13937.87 113
13938.99 88
13940.10 96
13941.22 125
13942.34 121
13943.45 118
13944.57 124
13945.68 125
13946.80 107
13947.91 100
13949.03 119
13950.15 111
13951.26 113
13952.38 117
13953.49 120
13954.61 92
13955.73 110
13956.84 94
13957.96 128
13959.08 123
13960.19 93
13961.31 96
13962.43 92
13963.54 96
13964.66 106
13965.78 115
13966.89 107
13968.01 107
13969.13 103
13970.24 90
13971.36 110
13972.48 103
13973.59 120
13974.71 114
13975.83 98
13976.94 110
13978.06 99
13979.18 134
13980.30 108
13981.41 114
13982.53 90
13983.65 112
13984.76 98
13985.88 128
13987.00 117
13988.12 104
13989.23 116
13990.35 119
13991.47 110
13992.59 123
13993.71 105
13994.82 99
13995.94 117
13997.06 104
13998.18 88
13999.29 90
14000.41 119
14001.53 111
14002.65 101
14003.77 93
14004.88 113
14006.00 98
14007.12 94
14008.24 80
14009.36 90
14010.48 113
14011.59 118
14012.71 103
14013.83 99
14014.95 86
14016.07 89
14017.19 114
14018.31 92
14019.43 99
14020.54 100
14021.66 112
14022.78 91
14023.90 109
14025.02 106
14026.14 117
14027.26 127
14028.38 116
14029.50 98
14030.62 105
14031.73 122
14032.85 110
14033.97 138
14035.09 92
14036.21 94
14037.33 91
14038.45 101
14039.57 130
14040.69 111
14041.81 117
14042.93 128
14044.05 129
14045.17 105
14046.29 90
14047.41 93
14048.53 104
14049.65 102
14050.77 108
14051.89 98
14053.01 85
14054.13 100
14055.25 104
14056.37 115
14057.49 99
14058.61 121
14059.73 148
14060.85 110
14061.97 95
14063.09 100
14064.21 90
14065.33 127
14066.45 100
14067.57 87
14068.70 96
14069.82 99
14070.94 113
14072.06 98
14073.18 81
14074.30 108
14075.42 89
14076.54 107
14077.66 116
14078.78 94
14079.91 105
14081.03 105
14082.15 108
14083.27 102
14084.39 80
14085.51 84
14086.63 98
14087.75 100
14088.88 116
14090.00 97
14091.12 109
14092.24 107
14093.36 118
14094.48 113
14095.61 102
14096.73 105
14097.85 107
14098.97 110
14100.09 120
14101.22 86
14102.34 111
14103.46 118
14104.58 87
14105.71 117
14106.83 105
14107.95 92
14109.07 91
14110.19 105
14111.32 110
14112.44 116
14113.56 100
14114.68 118
14115.81 96
14116.93 101
14118.05 111
14119.18 96
14120.30 93
14121.42 89
14122.54 96
14123.67 120
14124.79 103
14125.91 80
14127.04 87
14128.16 102
14129.28 94
14130.41 132
14131.53 108
14132.65 102
14133.78 93
14134.90 120
14136.02 100
14137.15 95
14138.27 105
14139.39 104
14140.52 93
14141.64 83
14142.76 97
14143.89 141
14145.01 117
14146.13 102
14147.26 85
14148.38 125
14149.51 102
14150.63 104
14151.75 105
14152.88 91
14154.00 86
14155.13 101
14156.25 115
14157.38 97
14158.50 97
14159.62 97
14160.75 102
14161.87 106
14163.00 117
14164.12 116
14165.25 125
14166.37 115
14167.50 120
14168.62 123
14169.75 97
14170.87 104
14172.00 110
14173.12 124
14174.25 121
14175.37 96
14176.50 93
14177.62 110
14178.75 94
14179.87 103
14181.00 89
14182.12 95
14183.25 93
14184.37 102
14185.50 93
14186.62 77
14187.75 99
14188.87 100
14190.00 127
14191.13 117
14192.25 105
14193.38 86
14194.50 110
14195.63 92
14196.75 115
14197.88 89
14199.01 113
14200.13 97
14201.26 100
14202.38 114
14203.51 106
14204.64 110
14205.76 91
14206.89 117
14208.01 117
14209.14 113
14210.27 106
14211.39 85
14212.52 95
14213.65 110
14214.77 130
14215.90 107
14217.03 100
14218.15 114
14219.28 100
14220.41 103
14221.53 72
14222.66 99
14223.79 96
14224.91 93
14226.04 99
14227.17 90
14228.30 117
14229.42 104
14230.55 103
14231.68 105
14232.80 95
14233.93 112
14235.06 93
14236.19 104
14237.31 89
14238.44 108
14239.57 101
14240.70 118
14241.82 85
14242.95 107
14244.08 109
14245.21 114
14246.34 86
14247.46 97
14248.59 91
14249.72 113
14250.85 107
14251.98 99
14253.10 91
14254.23 101
14255.36 92
14256.49 85
14257.62 101
14258.74 87
14259.87 83
14261.00 102
14262.13 110
14263.26 103
14264.39 95
14265.52 103
14266.64 105
14267.77 101
14268.90 126
14270.03 94
14271.16 94
14272.29 92
14273.42 98
14274.55 93
14275.68 97
14276.80 96
14277.93 85
14279.06 99
14280.19 80
14281.32 101
14282.45 108
14283.58 117
14284.71 118
14285.84 89
14286.97 95
14288.10 87
14289.23 99
14290.36 86
14291.49 114
14292.62 110
14293.75 106
14294.87 116
14296.00 111
14297.13 87
14298.26 89
14299.39 106
14300.52 106
14301.65 121
14302.78 103
14303.91 103
14305.04 101
14306.17 97
14307.31 105
14308.44 139
14309.57 107
14310.70 114
14311.83 98
14312.96 105
14314.09 99
14315.22 98
14316.35 99
14317.48 108
14318.61 107
14319.74 117
14320.87 105
14322.00 129
14323.13 103
14324.26 103
14325.40 97
14326.53 95
14327.66 127
14328.79 106
14329.92 103
14331.05 79
14332.18 87
14333.31 116
14334.44 111
14335.58 91
14336.71 113
14337.84 102
14338.97 92
14340.10 115
14341.23 98
14342.37 115
14343.50 98
14344.63 106
14345.76 102
14346.89 93
14348.02 95
14349.16 103
14350.29 109
14351.42 99
14352.55 86
14353.68 130
14354.82 109
14355.95 87
14357.08 88
14358.21 99
14359.35 94
14360.48 103
14361.61 102
14362.74 93
14363.87 95
14365.01 96
14366.14 106
14367.27 107
14368.41 132
14369.54 88
14370.67 107
14371.80 99
14372.94 96
14374.07 96
14375.20 96
14376.34 105
14377.47 109
14378.60 88
14379.73 95
14380.87 110
14382.00 102
14383.13 108
14384.27 90
14385.40 118
14386.53 95
14387.67 123
14388.80 98
14389.93 94
14391.07 102
14392.20 98
14393.34 102
14394.47 99
14395.60 97
14396.74 105
14397.87 97
14399.00 125
14400.14 134
14401.27 85
14402.41 90
14403.54 98
14404.67 119
14405.81 110
14406.94 94
14408.08 102
14409.21 101
14410.35 105
14411.48 119
14412.61 87
14413.75 103
14414.88 129
14416.02 113
14417.15 114
14418.29 118
14419.42 136
14420.56 121
14421.69 108
14422.83 87
14423.96 110
14425.10 92
14426.23 103
14427.37 112
14428.50 123
14429.64 119
14430.77 138
14431.91 101
14433.04 81
14434.18 76
14435.31 108
14436.45 91
14437.58 97
14438.72 92
14439.85 89
14440.99 100
14442.13 117
14443.26 128
14444.40 106
14445.53 109
14446.67 132
14447.80 121
14448.94 95
14450.08 92
14451.21 105
14452.35 93
14453.48 101
14454.62 96
14455.76 110
14456.89 105
14458.03 104
14459.16 109
14460.30 92
14461.44 104
14462.57 110
14463.71 116
14464.85 114
14465.98 113
14467.12 85
14468.26 117
14469.39 92
14470.53 106
14471.67 99
14472.80 99
14473.94 99
14475.08 112
14476.21 117
14477.35 109
14478.49 102
14479.62 124
14480.76 114
14481.90 109
14483.04 115
14484.17 102
14485.31 115
14486.45 99
14487.59 120
14488.72 113
14489.86 113
14491.00 96
14492.14 117
14493.27 90
14494.41 95
14495.55 93
14496.69 101
14497.82 104
14498.96 108
14500.10 114
14501.24 88
14502.38 120
14503.51 87
14504.65 83
14505.79 88
14506.93 86
14508.07 93
14509.20 85
14510.34 108
14511.48 113
14512.62 109
14513.76 106
14514.90 123
14516.03 97
14517.17 87
14518.31 103
14519.45 97
14520.59 75
14521.73 104
14522.87 92
14524.01 98
14525.14 105
14526.28 101
14527.42 92
14528.56 95
14529.70 92
14530.84 114
14531.98 116
14533.12 88
14534.26 92
14535.40 103
14536.54 111
14537.67 73
14538.81 106
14539.95 110
14541.09 114
14542.23 97
14543.37 89
14544.51 101
14545.65 101
14546.79 104
14547.93 110
14549.07 106
14550.21 96
14551.35 113
14552.49 88
14553.63 105
14554.77 116
14555.91 96
14557.05 103
14558.19 90
14559.33 113
14560.47 113
14561.61 114
14562.75 101
14563.89 107
14565.03 121
14566.17 91
14567.31 112
14568.45 95
14569.60 92
14570.74 95
14571.88 73
14573.02 102
14574.16 91
14575.30 96
14576.44 99
14577.58 93
14578.72 106
14579.86 98
14581.00 113
14582.14 107
14583.29 115
14584.43 75
14585.57 92
14586.71 110
14587.85 119
14588.99 111
14590.13 88
14591.28 92
14592.42 97
14593.56 89
14594.70 87
14595.84 108
14596.98 118
14598.13 106
14599.27 105
14600.41 80
14601.55 99
14602.69 119
14603.83 105
14604.98 92
14606.12 103
14607.26 106
14608.40 103
14609.54 99
14610.69 92
14611.83 101
14612.97 111
14614.11 96
14615.26 97
14616.40 89
14617.54 102
14618.68 110
14619.83 101
14620.97 119
14622.11 110
14623.25 85
14624.40 110
14625.54 106
14626.68 83
14627.83 104
14628.97 130
14630.11 87
14631.25 92
14632.40 95
14633.54 102
14634.68 116
14635.83 102
14636.97 87
14638.11 120
14639.26 106
14640.40 129
14641.54 103
14642.69 98
14643.83 103
14644.97 97
14646.12 114
14647.26 87
14648.41 80
14649.55 85
14650.69 122
14651.84 104
14652.98 91
14654.13 96
14655.27 102
14656.41 116
14657.56 85
14658.70 107
14659.85 117
14660.99 99
14662.13 94
14663.28 98
14664.42 79
14665.57 97
14666.71 95
14667.86 110
14669.00 106
14670.14 83
14671.29 70
14672.43 84
14673.58 75
14674.72 66
14675.87 121
14677.01 89
14678.16 75
14679.30 92
14680.45 106
14681.59 98
14682.74 94
14683.88 99
14685.03 106
14686.17 96
14687.32 74
14688.46 92
14689.61 91
14690.75 94
14691.90 83
14693.05 112
14694.19 98
14695.34 91
14696.48 105
14697.63 111
14698.77 106
14699.92 89
14701.06 102
14702.21 98
14703.36 84
14704.50 104
14705.65 93
14706.79 108
14707.94 86
14709.09 82
14710.23 76
14711.38 88
14712.53 106
14713.67 97
14714.82 91
14715.96 73
14717.11 103
14718.26 111
14719.40 109
14720.55 82
14721.70 100
14722.84 122
14723.99 95
14725.14 102
14726.28 76
14727.43 104
14728.58 104
14729.72 93
14730.87 85
14732.02 81
14733.16 84
14734.31 98
14735.46 83
14736.61 97
14737.75 78
14738.90 93
14740.05 103
14741.20 114
14742.34 89
14743.49 90
14744.64 116
14745.79 112
14746.93 85
14748.08 86
14749.23 97
14750.38 88
14751.52 91
14752.67 91
14753.82 93
14754.97 100
14756.11 107
14757.26 86
14758.41 90
14759.56 91
14760.71 83
14761.86 103
14763.00 78
14764.15 88
14765.30 94
14766.45 97
14767.60 112
14768.74 134
14769.89 87
14771.04 119
14772.19 96
14773.34 91
14774.49 115
14775.64 105
14776.79 91
14777.93 92
14779.08 104
14780.23 107
14781.38 83
14782.53 96
14783.68 103
14784.83 112
14785.98 94
14787.13 92
14788.28 94
14789.42 99
14790.57 95
14791.72 93
14792.87 101
14794.02 85
14795.17 80
14796.32 118
14797.47 93
14798.62 92
14799.77 100
14800.92 78
14802.07 86
14803.22 98
14804.37 100
14805.52 110
14806.67 89
14807.82 109
14808.97 107
14810.12 100
14811.27 107
14812.42 98
14813.57 112
14814.72 91
14815.87 86
14817.02 96
14818.17 99
14819.32 98
14820.47 95
14821.62 100
14822.77 92
14823.92 92
14825.07 88
14826.22 92
14827.37 75
14828.52 71
14829.68 89
14830.83 105
14831.98 112
14833.13 85
14834.28 99
14835.43 93
14836.58 73
14837.73 119
14838.88 108
14840.03 90
14841.19 106
14842.34 103
14843.49 134
14844.64 101
14845.79 93
14846.94 101
14848.09 112
14849.25 92
14850.40 72
14851.55 89
14852.70 110
14853.85 126
14855.00 90
14856.16 91
14857.31 86
14858.46 74
14859.61 109
14860.76 100
14861.92 94
14863.07 82
14864.22 97
14865.37 125
14866.52 91
14867.68 97
14868.83 118
14869.98 102
14871.13 96
14872.29 94
14873.44 91
14874.59 78
14875.74 91
14876.90 94
14878.05 101
14879.20 104
14880.36 106
14881.51 100
14882.66 95
14883.81 76
14884.97 89
14886.12 115
14887.27 93
14888.43 79
14889.58 95
14890.73 104
14891.89 101
14893.04 111
14894.19 99
14895.35 99
14896.50 105
14897.65 96
14898.81 106
14899.96 100
14901.11 93
14902.27 107
14903.42 105
14904.57 79
14905.73 83
14906.88 75
14908.04 89
14909.19 75
14910.34 79
14911.50 94
14912.65 82
14913.81 98
14914.96 89
14916.11 95
14917.27 96
14918.42 102
14919.58 94
14920.73 106
14921.88 99
14923.04 85
14924.19 99
14925.35 87
14926.50 86
14927.66 109
14928.81 102
14929.97 110
14931.12 87
14932.28 104
14933.43 97
14934.59 112
14935.74 94
14936.90 96
14938.05 87
14939.21 78
14940.36 90
14941.52 91
14942.67 84
14943.83 97
14944.98 103
14946.14 105
14947.29 100
14948.45 65
14949.60 97
14950.76 82
14951.91 98
14953.07 98
14954.23 100
14955.38 98
14956.54 94
14957.69 77
14958.85 109
14960.00 103
14961.16 83
14962.32 98
14963.47 83
14964.63 91
14965.78 93
14966.94 92
14968.10 97
14969.25 87
14970.41 67
14971.57 99
14972.72 86
14973.88 96
14975.04 73
14976.19 74
14977.35 109
14978.50 97
14979.66 102
14980.82 73
14981.97 82
14983.13 102
14984.29 104
14985.45 108
14986.60 74
14987.76 94
14988.92 109
14990.07 113
14991.23 81
14992.39 82
14993.54 63
14994.70 80
14995.86 83
14997.02 96
14998.17 94
14999.33 105
15000.49 101
15001.65 87
15002.80 74
15003.96 94
15005.12 88
15006.28 110
15007.43 100
15008.59 86
15009.75 85
15010.91 114
15012.07 113
15013.22 85
15014.38 111
15015.54 90
15016.70 86
15017.86 97
15019.01 79
15020.17 87
15021.33 96
15022.49 105
15023.65 119
15024.81 121
15025.96 84
15027.12 88
15028.28 112
15029.44 87
15030.60 90
15031.76 110
15032.92 101
15034.07 81
15035.23 77
15036.39 113
15037.55 96
15038.71 102
15039.87 108
15041.03 95
15042.19 93
15043.35 80
15044.50 96
15045.66 92
15046.82 79
15047.98 85
15049.14 103
15050.30 89
15051.46 92
15052.62 93
15053.78 114
15054.94 111
15056.10 118
15057.26 105
15058.42 92
15059.58 114
15060.74 82
15061.90 92
15063.06 91
15064.22 103
15065.38 108
15066.54 103
15067.70 99
15068.86 99
15070.02 89
15071.18 104
15072.34 100
15073.50 91
15074.66 97
15075.82 109
15076.98 97
15078.14 117
15079.30 96
15080.46 105
15081.62 80
15082.78 95
15083.94 102
15085.10 99
15086.26 96
15087.42 107
15088.59 90
15089.75 86
15090.91 92
15092.07 101
15093.23 127
15094.39 89
15095.55 90
15096.71 96
15097.87 97
15099.04 103
15100.20 85
15101.36 96
15102.52 82
15103.68 87
15104.84 112
15106.00 99
15107.17 110
15108.33 96
15109.49 90
15110.65 100
15111.81 89
15112.97 91
15114.14 73
15115.30 102
15116.46 94
15117.62 104
15118.78 78
15119.95 105
15121.11 94
15122.27 103
15123.43 110
15124.59 74
15125.76 90
15126.92 101
15128.08 89
15129.24 85
15130.41 78
15131.57 79
15132.73 86
15133.89 66
15135.06 89
15136.22 92
15137.38 92
15138.54 92
15139.71 76
15140.87 102
15142.03 97
15143.20 84
15144.36 103
15145.52 103
15146.69 78
15147.85 88
15149.01 85
15150.17 86
15151.34 74
15152.50 99
15153.66 72
15154.83 98
15155.99 94
15157.16 104
15158.32 115
15159.48 92
15160.65 95
15161.81 87
15162.97 89
15164.14 77
15165.30 105
15166.46 110
15167.63 79
15168.79 84
15169.96 103
15171.12 101
15172.28 104
15173.45 90
15174.61 95
15175.78 92
15176.94 122
15178.11 111
15179.27 85
15180.43 71
15181.60 84
15182.76 114
15183.93 88
15185.09 81
15186.26 64
15187.42 117
15188.59 99
15189.75 87
15190.92 85
15192.08 87
15193.25 113
15194.41 118
15195.58 98
15196.74 81
15197.91 104
15199.07 110
15200.24 101
15201.40 108
15202.57 88
15203.73 81
15204.90 111
15206.06 94
15207.23 107
15208.39 86
15209.56 104
15210.72 89
15211.89 83
15213.06 89
15214.22 86
15215.39 124
15216.55 77
15217.72 103
15218.88 73
15220.05 94
15221.22 93
15222.38 78
15223.55 80
15224.71 109
15225.88 93
15227.05 111
15228.21 82
15229.38 90
15230.55 77
15231.71 97
15232.88 100
15234.05 94
15235.21 74
15236.38 77
15237.54 112
15238.71 90
15239.88 91
15241.04 70
15242.21 106
15243.38 84
15244.55 96
15245.71 82
15246.88 71
15248.05 106
15249.21 96
15250.38 105
15251.55 91
15252.71 87
15253.88 94
15255.05 100
15256.22 93
15257.38 97
15258.55 83
15259.72 107
15260.89 94
15262.05 98
15263.22 88
15264.39 79
15265.56 88
15266.72 94
15267.89 100
15269.06 97
15270.23 102
15271.40 90
15272.56 85
15273.73 87
15274.90 68
15276.07 84
15277.24 103
15278.40 74
15279.57 105
15280.74 97
15281.91 80
15283.08 91
15284.25 95
15285.41 83
15286.58 87
15287.75 89
15288.92 99
15290.09 87
15291.26 80
15292.43 75
15293.59 88
15294.76 94
15295.93 75
15297.10 82
15298.27 93
15299.44 99
15300.61 79
15301.78 83
15302.95 91
15304.12 107
15305.28 103
15306.45 87
15307.62 97
15308.79 91
15309.96 98
15311.13 83
15312.30 99
15313.47 72
15314.64 85
15315.81 89
15316.98 92
15318.15 87
15319.32 83
15320.49 86
15321.66 93
15322.83 83
15324.00 70
15325.17 85
15326.34 104
15327.51 106
15328.68 69
15329.85 77
15331.02 76
15332.19 91
15333.36 83
15334.53 86
15335.70 94
15336.87 107
15338.04 76
15339.21 103
15340.38 67
15341.55 83
15342.72 94
15343.89 96
15345.06 93
15346.23 66
15347.41 89
15348.58 95
15349.75 93
15350.92 67
15352.09 96
15353.26 92
15354.43 86
15355.60 91
15356.77 88
15357.94 98
15359.12 96
15360.29 112
15361.46 92
15362.63 78
15363.80 62
15364.97 88
15366.14 79
15367.32 74
15368.49 82
15369.66 83
15370.83 85
15372.00 86
15373.17 87
15374.35 89
15375.52 99
15376.69 101
15377.86 90
15379.03 78
15380.21 71
15381.38 72
15382.55 84
15383.72 76
15384.90 72
15386.07 94
15387.24 78
15388.41 67
15389.58 93
15390.76 102
15391.93 71
15393.10 67
15394.27 72
15395.45 112
15396.62 83
15397.79 90
15398.97 59
15400.14 83
15401.31 97
15402.48 84
15403.66 97
15404.83 83
15406.00 87
15407.18 79
15408.35 91
15409.52 85
15410.70 76
15411.87 75
15413.04 76
15414.22 66
15415.39 95
15416.56 82
15417.74 119
15418.91 101
15420.08 74
15421.26 84
15422.43 95
15423.60 88
15424.78 87
15425.95 78
15427.13 97
15428.30 93
15429.47 90
15430.65 78
15431.82 83
15433.00 99
15434.17 91
15435.34 95
15436.52 98
15437.69 93
15438.87 101
15440.04 100
15441.22 76
15442.39 90
15443.56 115
15444.74 87
15445.91 88
15447.09 86
15448.26 86
15449.44 58
15450.61 87
15451.79 103
15452.96 104
15454.14 106
15455.31 95
15456.49 85
15457.66 86
15458.84 95
15460.01 72
15461.19 83
15462.36 98
15463.54 86
15464.71 89
15465.89 92
15467.06 82
15468.24 97
15469.42 105
15470.59 87
15471.77 75
15472.94 83
15474.12 94
15475.29 86
15476.47 67
15477.64 85
15478.82 101
15480.00 110
15481.17 78
15482.35 78
15483.52 99
15484.70 88
15485.88 84
15487.05 70
15488.23 83
15489.41 91
15490.58 82
15491.76 90
15492.93 81
15494.11 94
15495.29 95
15496.46 92
15497.64 89
15498.82 92
15499.99 98
15501.17 94
15502.35 80
15503.52 98
15504.70 101
15505.88 89
15507.05 102
15508.23 91
15509.41 92
15510.59 112
15511.76 92
15512.94 76
15514.12 92
15515.29 104
15516.47 85
15517.65 93
15518.83 94
15520.00 96
15521.18 94
15522.36 104
15523.54 92
15524.71 69
15525.89 80
15527.07 100
15528.25 73
15529.42 100
15530.60 72
15531.78 90
15532.96 87
15534.14 80
15535.31 96
15536.49 70
15537.67 107
15538.85 100
15540.03 106
15541.20 75
15542.38 78
15543.56 82
15544.74 95
15545.92 93
15547.10 88
15548.27 76
15549.45 86
15550.63 89
15551.81 62
15552.99 81
15554.17 93
15555.35 83
15556.53 98
15557.70 79
15558.88 75
15560.06 97
15561.24 93
15562.42 76
15563.60 82
15564.78 66
15565.96 70
15567.14 82
15568.32 76
15569.50 83
15570.67 70
15571.85 91
15573.03 85
15574.21 83
15575.39 97
15576.57 66
15577.75 72
15578.93 81
15580.11 112
15581.29 99
15582.47 87
15583.65 87
15584.83 76
15586.01 84
15587.19 88
15588.37 92
15589.55 112
15590.73 94
15591.91 90
15593.09 99
15594.27 101
15595.45 75
15596.63 93
15597.81 97
15598.99 103
15600.17 74
15601.35 95
15602.53 107
15603.71 81
15604.90 70
15606.08 80
15607.26 119
15608.44 99
15609.62 92
15610.80 82
15611.98 87
15613.16 86
15614.34 101
15615.52 100
15616.70 72
15617.89 99
15619.07 84
15620.25 99
15621.43 88
15622.61 104
15623.79 72
15624.97 79
15626.15 95
15627.34 75
15628.52 90
15629.70 70
15630.88 78
15632.06 78
15633.24 95
15634.43 95
15635.61 95
15636.79 97
15637.97 83
15639.15 71
15640.34 109
15641.52 108
15642.70 83
15643.88 64
15645.06 79
15646.25 82
15647.43 94
15648.61 81
15649.79 95
15650.98 94
15652.16 83
15653.34 112
15654.52 95
15655.71 91
15656.89 93
15658.07 94
15659.25 104
15660.44 100
15661.62 100
15662.80 95
15663.98 99
15665.17 99
15666.35 109
15667.53 104
15668.72 99
15669.90 82
15671.08 97
15672.27 110
15673.45 106
15674.63 106
15675.82 98
15677.00 93
15678.18 101
15679.37 77
15680.55 94
15681.73 103
15682.92 84
15684.10 84
15685.28 83
15686.47 106
15687.65 80
15688.84 96
15690.02 93
15691.20 90
15692.39 97
15693.57 114
15694.76 112
15695.94 98
15697.12 96
15698.31 107
15699.49 115
15700.68 75
15701.86 100
15703.05 114
15704.23 111
15705.41 92
15706.60 80
15707.78 110
15708.97 95
15710.15 98
15711.34 115
15712.52 112
15713.71 98
15714.89 108
15716.08 107
15717.26 100
15718.45 90
15719.63 107
15720.82 139
15722.00 120
15723.19 115
15724.37 92
15725.56 104
15726.74 128
15727.93 122
15729.11 88
15730.30 108
15731.48 111
15732.67 103
15733.85 93
15735.04 128
15736.23 102
15737.41 98
15738.60 104
15739.78 102
15740.97 97
15742.15 103
15743.34 105
15744.53 101
15745.71 98
15746.90 112
15748.08 112
15749.27 98
15750.46 76
15751.64 109
15752.83 140
15754.02 108
15755.20 83
15756.39 119
15757.57 128
15758.76 99
15759.95 88
15761.13 76
15762.32 87
15763.51 101
15764.69 114
15765.88 108
15767.07 94
15768.25 81
15769.44 97
15770.63 97
15771.82 89
15773.00 93
15774.19 108
15775.38 116
15776.56 76
15777.75 89
15778.94 90
15780.13 95
15781.31 92
15782.50 83
15783.69 94
15784.88 91
15786.06 101
15787.25 88
15788.44 111
15789.63 89
15790.81 89
15792.00 80
15793.19 106
15794.38 95
15795.56 80
15796.75 94
15797.94 92
15799.13 90
15800.32 110
15801.50 85
15802.69 105
15803.88 93
15805.07 101
15806.26 113
15807.45 89
15808.63 88
15809.82 91
15811.01 96
15812.20 84
15813.39 92
15814.58 70
15815.77 102
15816.95 85
15818.14 95
15819.33 85
15820.52 103
15821.71 70
15822.90 93
15824.09 96
15825.28 90
15826.46 84
15827.65 101
15828.84 83
15830.03 69
15831.22 75
15832.41 100
15833.60 74
15834.79 101
15835.98 110
15837.17 85
15838.36 101
15839.55 81
15840.74 74
15841.93 88
15843.12 90
15844.31 93
15845.50 131
15846.69 89
15847.88 85
15849.07 89
15850.26 82
15851.45 105
15852.64 87
15853.83 85
15855.02 96
15856.21 110
15857.40 79
15858.59 85
15859.78 84
15860.97 71
15862.16 72
15863.35 92
15864.54 96
15865.73 92
15866.92 110
15868.11 103
15869.30 96
15870.49 87
15871.68 77
15872.87 72
15874.06 64
15875.25 76
15876.45 78
15877.64 79
15878.83 94
15880.02 87
15881.21 81
15882.40 74
15883.59 104
15884.78 94
15885.97 86
15887.17 67
15888.36 92
15889.55 88
15890.74 97
15891.93 76
15893.12 86
15894.31 93
15895.51 108
15896.70 92
15897.89 95
15899.08 91
15900.27 89
15901.46 86
15902.66 84
15903.85 84
15905.04 75
15906.23 81
15907.43 96
15908.62 96
15909.81 69
15911.00 108
15912.19 125
15913.39 101
15914.58 78
15915.77 80
15916.96 93
15918.16 75
15919.35 82
15920.54 89
15921.73 103
15922.93 76
15924.12 89
15925.31 87
15926.50 100
15927.70 78
15928.89 91
15930.08 103
15931.28 77
15932.47 77
15933.66 88
15934.86 88
15936.05 100
15937.24 73
15938.44 89
15939.63 98
15940.82 85
15942.02 77
15943.21 76
15944.40 78
15945.60 103
15946.79 99
15947.98 84
15949.18 119
15950.37 89
15951.56 116
15952.76 98
15953.95 78
15955.15 82
15956.34 95
15957.53 102
15958.73 88
15959.92 89
15961.12 96
15962.31 94
15963.50 89
15964.70 104
15965.89 89
15967.09 75
15968.28 93
15969.48 99
15970.67 94
15971.86 85
15973.06 94
15974.25 92
15975.45 95
15976.64 97
15977.84 91
15979.03 92
15980.23 89
15981.42 100
15982.62 110
15983.81 85
15985.01 75
15986.20 86
15987.40 102
15988.59 96
15989.79 110
15990.98 97
15992.18 95
15993.37 97
15994.57 95
15995.76 96
15996.96 91
15998.16 86
15999.35 103
16000.55 85
16001.74 90
16002.94 100
16004.13 87
16005.33 92
16006.53 75
16007.72 71
16008.92 82
16010.11 108
16011.31 93
16012.51 87
16013.70 93
16014.90 93
16016.09 79
16017.29 85
16018.49 102
16019.68 77
16020.88 81
16022.07 106
16023.27 88
16024.47 66
16025.66 71
16026.86 106
16028.06 99
16029.25 63
16030.45 71
16031.65 120
16032.84 100
16034.04 75
16035.24 80
16036.44 86
16037.63 96
16038.83 83
16040.03 74
16041.22 66
16042.42 68
16043.62 88
16044.82 86
16046.01 100
16047.21 68
16048.41 89
16049.60 102
16050.80 90
16052.00 80
16053.20 91
16054.39 90
16055.59 99
16056.79 66
16057.99 95
16059.19 94
16060.38 97
16061.58 92
16062.78 83
16063.98 98
16065.18 69
16066.37 82
16067.57 82
16068.77 64
16069.97 76
16071.17 86
16072.36 87
16073.56 91
16074.76 78
16075.96 65
16077.16 94
16078.36 74
16079.56 74
16080.75 81
16081.95 74
16083.15 81
16084.35 86
16085.55 75
16086.75 99
16087.95 78
16089.15 89
16090.34 103
16091.54 86
16092.74 92
16093.94 91
16095.14 94
16096.34 73
16097.54 88
16098.74 92
16099.94 100
16101.14 81
16102.34 79
16103.54 104
16104.74 81
16105.93 92
16107.13 88
16108.33 73
16109.53 76
16110.73 84
16111.93 70
16113.13 62
16114.33 70
16115.53 95
16116.73 83
16117.93 73
16119.13 79
16120.33 81
16121.53 95
16122.73 93
16123.93 75
16125.13 74
16126.33 89
16127.53 90
16128.73 97
16129.94 90
16131.14 91
16132.34 89
16133.54 108
16134.74 66
16135.94 89
16137.14 89
16138.34 99
16139.54 89
16140.74 75
16141.94 86
16143.14 67
16144.34 83
16145.55 87
16146.75 84
16147.95 92
16149.15 97
16150.35 90
16151.55 77
16152.75 89
16153.95 92
16155.15 93
16156.36 94
16157.56 87
16158.76 95
16159.96 86
16161.16 66
16162.36 91
16163.57 82
16164.77 82
16165.97 85
16167.17 85
16168.37 67
16169.58 57
16170.78 89
16171.98 109
16173.18 73
16174.38 78
16175.59 70
16176.79 94
16177.99 87
16179.19 91
16180.39 79
16181.60 71
16182.80 95
16184.00 74
16185.20 86
16186.41 92
16187.61 84
16188.81 88
16190.01 108
16191.22 83
16192.42 71
16193.62 74
16194.83 96
16196.03 97
16197.23 83
16198.43 75
16199.64 93
16200.84 76
16202.04 64
16203.25 69
16204.45 80
16205.65 67
16206.86 79
16208.06 92
16209.26 73
16210.47 92
16211.67 76
16212.87 83
16214.08 77
16215.28 104
16216.49 115
16217.69 121
16218.89 86
16220.10 69
16221.30 95
16222.50 96
16223.71 90
16224.91 81
16226.12 87
16227.32 88
16228.52 75
16229.73 82
16230.93 98
16232.14 95
16233.34 92
16234.55 94
16235.75 84
16236.95 87
16238.16 80
16239.36 94
16240.57 67
16241.77 83
16242.98 88
16244.18 89
16245.39 88
16246.59 78
16247.80 65
16249.00 99
16250.21 97
16251.41 86
16252.62 74
16253.82 108
16255.03 95
16256.23 77
16257.44 105
16258.64 88
16259.85 95
16261.05 114
16262.26 101
16263.46 103
16264.67 90
16265.87 80
16267.08 105
16268.29 86
16269.49 69
16270.70 90
16271.90 97
16273.11 103
16274.31 81
16275.52 91
16276.73 104
16277.93 75
16279.14 79
16280.34 65
16281.55 76
16282.76 80
16283.96 91
16285.17 68
16286.38 83
16287.58 95
16288.79 86
16289.99 94
16291.20 84
16292.41 81
16293.61 108
16294.82 100
16296.03 76
16297.23 79
16298.44 106
16299.65 87
16300.85 68
16302.06 57
16303.27 82
16304.47 94
16305.68 88
16306.89 84
16308.10 92
16309.30 91
16310.51 77
16311.72 86
16312.92 80
16314.13 94
16315.34 78
16316.55 102
16317.75 82
16318.96 72
16320.17 95
16321.38 81
16322.58 71
16323.79 81
16325.00 79
16326.21 85
16327.42 79
16328.62 75
16329.83 75
16331.04 87
16332.25 79
16333.46 95
16334.66 79
16335.87 90
16337.08 93
16338.29 66
16339.50 85
16340.70 70
16341.91 88
16343.12 77
16344.33 77
16345.54 86
16346.75 83
16347.96 95
16349.16 84
16350.37 93
16351.58 91
16352.79 94
16354.00 95
16355.21 84
16356.42 76
16357.63 90
16358.83 79
16360.04 78
16361.25 81
16362.46 85
16363.67 67
16364.88 91
16366.09 81
16367.30 86
16368.51 86
16369.72 83
16370.93 99
16372.14 96
16373.35 113
16374.56 79
16375.76 102
16376.97 88
16378.18 85
16379.39 88
16380.60 97
16381.81 91
16383.02 77
16384.23 77
16385.44 87
16386.65 75
16387.86 58
16389.07 98
16390.28 79
16391.49 97
16392.70 83
16393.91 92
16395.12 68
16396.33 82
16397.55 87
16398.76 80
16399.97 76
16401.18 89
16402.39 86
16403.60 77
16404.81 80
16406.02 86
16407.23 123
16408.44 80
16409.65 73
16410.86 91
16412.07 85
16413.28 90
16414.50 93
16415.71 66
16416.92 70
16418.13 103
16419.34 90
16420.55 75
16421.76 79
16422.97 84
16424.19 78
16425.40 93
16426.61 86
16427.82 77
16429.03 75
16430.24 81
16431.46 81
16432.67 89
16433.88 84
16435.09 81
16436.30 82
16437.51 89
16438.73 81
16439.94 84
16441.15 91
16442.36 81
16443.57 71
16444.79 77
16446.00 75
16447.21 85
16448.42 104
16449.64 70
16450.85 97
16452.06 69
16453.27 97
16454.49 68
16455.70 82
16456.91 68
16458.12 73
16459.34 81
16460.55 79
16461.76 79
16462.97 82
16464.19 92
16465.40 93
16466.61 87
16467.83 70
16469.04 100
16470.25 91
16471.47 90
16472.68 81
16473.89 70
16475.11 75
16476.32 75
16477.53 76
16478.75 77
16479.96 87
16481.17 75
16482.39 80
16483.60 94
16484.81 95
16486.03 93
16487.24 74
16488.45 79
16489.67 77
16490.88 88
16492.10 87
16493.31 90
16494.52 73
16495.74 87
16496.95 95
16498.17 73
16499.38 70
16500.59 79
16501.81 81
16503.02 82
16504.24 65
16505.45 79
16506.67 79
16507.88 82
16509.10 75
16510.31 76
16511.52 77
16512.74 75
16513.95 80
16515.17 68
16516.38 83
16517.60 82
16518.81 88
16520.03 72
16521.24 105
16522.46 94
16523.67 82
16524.89 81
16526.10 77
16527.32 69
16528.53 68
16529.75 88
16530.96 74
16532.18 73
16533.40 84
16534.61 91
16535.83 54
16537.04 74
16538.26 75
16539.47 89
16540.69 85
16541.91 95
16543.12 71
16544.34 95
16545.55 65
16546.77 91
16547.98 81
16549.20 58
16550.42 77
16551.63 74
16552.85 90
16554.07 63
16555.28 79
16556.50 85
16557.71 89
16558.93 66
16560.15 88
16561.36 74
16562.58 71
16563.80 78
16565.01 81
16566.23 78
16567.45 96
16568.66 74
16569.88 68
16571.10 95
16572.31 80
16573.53 79
16574.75 66
16575.96 86
16577.18 90
16578.40 88
16579.62 67
16580.83 86
16582.05 74
16583.27 83
16584.48 102
16585.70 83
16586.92 70
16588.14 77
16589.35 73
16590.57 70
16591.79 78
16593.01 87
16594.23 98
16595.44 91
16596.66 79
16597.88 99
16599.10 105
16600.31 101
16601.53 79
16602.75 86
16603.97 80
16605.19 69
16606.40 76
16607.62 70
16608.84 78
16610.06 95
16611.28 100
16612.50 86
16613.71 84
16614.93 91
16616.15 80
16617.37 91
16618.59 78
16619.81 72
16621.03 78
16622.24 118
16623.46 82
16624.68 80
16625.90 75
16627.12 81
16628.34 84
16629.56 71
16630.78 79
16632.00 75
16633.21 91
16634.43 85
16635.65 80
16636.87 80
16638.09 69
16639.31 78
16640.53 85
16641.75 90
16642.97 73
16644.19 89
16645.41 67
16646.63 62
16647.85 68
16649.07 91
16650.29 81
16651.51 84
16652.73 66
16653.95 72
16655.17 80
16656.39 89
16657.61 74
16658.83 77
16660.05 80
16661.27 97
16662.49 90
16663.71 83
16664.93 60
16666.15 85
16667.37 98
16668.59 85
16669.81 69
16671.03 79
16672.25 96
16673.47 84
16674.69 78
16675.91 84
16677.13 98
16678.35 77
16679.57 86
16680.80 82
16682.02 71
16683.24 82
16684.46 91
16685.68 100
16686.90 92
16688.12 81
16689.34 84
16690.56 83
16691.79 82
16693.01 87
16694.23 84
16695.45 72
16696.67 91
16697.89 94
16699.11 80
16700.34 85
16701.56 89
16702.78 87
16704.00 99
16705.22 83
16706.44 83
16707.67 73
16708.89 96
16710.11 69
16711.33 85
16712.55 88
16713.78 61
16715.00 86
16716.22 86
16717.44 79
16718.67 84
16719.89 68
16721.11 85
16722.33 80
16723.55 78
16724.78 92
16726.00 85
16727.22 74
16728.45 66
16729.67 91
16730.89 96
16732.11 75
16733.34 73
16734.56 67
16735.78 81
16737.00 77
16738.23 96
16739.45 88
16740.67 75
16741.90 80
16743.12 77
16744.34 85
16745.57 85
16746.79 65
16748.01 83
16749.24 94
16750.46 85
16751.68 60
16752.91 70
16754.13 99
16755.35 111
16756.58 84
16757.80 71
16759.03 88
16760.25 85
16761.47 79
16762.70 72
16763.92 65
16765.14 69
16766.37 79
16767.59 92
16768.82 74
16770.04 79
16771.27 80
16772.49 84
16773.71 69
16774.94 60
16776.16 67
16777.39 89
16778.61 89
16779.84 77
16781.06 89
16782.29 60
16783.51 79
16784.73 57
16785.96 62
16787.18 88
16788.41 75
16789.63 91
16790.86 96
16792.08 90
16793.31 80
16794.53 69
16795.76 84
16796.98 86
16798.21 66
16799.43 64
16800.66 85
16801.89 79
16803.11 73
16804.34 84
16805.56 71
16806.79 83
16808.01 99
16809.24 81
16810.46 79
16811.69 74
16812.91 77
16814.14 56
16815.37 81
16816.59 78
16817.82 101
16819.04 78
16820.27 97
16821.50 76
16822.72 86
16823.95 80
16825.17 82
16826.40 72
16827.63 91
16828.85 98
16830.08 78
16831.31 65
16832.53 58
16833.76 61
16834.99 71
16836.21 75
16837.44 78
16838.67 79
16839.89 95
16841.12 79
16842.35 92
16843.57 81
16844.80 78
16846.03 74
16847.25 80
16848.48 82
16849.71 84
16850.93 68
16852.16 73
16853.39 86
16854.62 71
16855.84 69
16857.07 92
16858.30 75
16859.53 71
16860.75 66
16861.98 87
16863.21 91
16864.44 78
16865.66 76
16866.89 86
16868.12 88
16869.35 87
16870.57 72
16871.80 88
16873.03 80
16874.26 84
16875.49 85
16876.71 90
16877.94 82
16879.17 90
16880.40 73
16881.63 75
16882.86 83
16884.08 78
16885.31 73
16886.54 82
16887.77 98
16889.00 66
16890.23 82
16891.45 91
16892.68 87
16893.91 78
16895.14 72
16896.37 76
16897.60 103
16898.83 86
16900.06 72
16901.29 77
16902.51 81
16903.74 87
16904.97 94
16906.20 80
16907.43 67
16908.66 79
16909.89 84
16911.12 96
16912.35 88
16913.58 81
16914.81 72
16916.04 79
16917.27 76
16918.50 74
16919.73 74
16920.95 77
16922.18 84
16923.41 70
16924.64 78
16925.87 88
16927.10 79
16928.33 72
16929.56 72
16930.79 72
16932.02 77
16933.25 83
16934.48 77
16935.71 82
16936.94 95
16938.18 72
16939.41 71
16940.64 86
16941.87 80
16943.10 77
16944.33 76
16945.56 76
16946.79 75
16948.02 83
16949.25 72
16950.48 77
16951.71 80
16952.94 96
16954.17 72
16955.40 82
16956.64 64
16957.87 71
16959.10 73
16960.33 61
16961.56 92
16962.79 82
16964.02 75
16965.25 70
16966.48 75
16967.72 57
16968.95 59
16970.18 81
16971.41 92
16972.64 76
16973.87 73
16975.11 86
16976.34 82
16977.57 59
16978.80 67
16980.03 86
16981.26 77
16982.50 82
16983.73 72
16984.96 57
16986.19 61
16987.42 92
16988.66 80
16989.89 71
16991.12 63
16992.35 72
16993.59 87
16994.82 70
16996.05 64
16997.28 86
16998.52 68
16999.75 69
17000.98 58
17002.21 75
17003.45 76
17004.68 83
17005.91 90
17007.14 68
17008.38 58
17009.61 72
17010.84 97
17012.08 65
17013.31 71
17014.54 72
17015.78 82
17017.01 87
17018.24 73
17019.47 65
17020.71 79
17021.94 91
17023.17 74
17024.41 77
17025.64 79
17026.88 93
17028.11 73
17029.34 76
17030.58 65
17031.81 79
17033.04 73
17034.28 80
17035.51 83
17036.75 75
17037.98 84
17039.21 84
17040.45 94
17041.68 69
17042.92 78
17044.15 94
17045.38 93
17046.62 80
17047.85 85
17049.09 65
17050.32 77
17051.56 86
17052.79 76
17054.02 85
17055.26 60
17056.49 81
17057.73 93
17058.96 73
17060.20 67
17061.43 66
17062.67 76
17063.90 86
17065.14 80
17066.37 72
17067.61 67
17068.84 83
17070.08 69
17071.31 75
17072.55 67
17073.78 75
17075.02 81
17076.25 95
17077.49 91
17078.72 80
17079.96 108
17081.20 96
17082.43 72
17083.67 50
17084.90 63
17086.14 76
17087.37 71
17088.61 73
17089.85 75
17091.08 71
17092.32 90
17093.55 82
17094.79 77
17096.03 77
17097.26 61
17098.50 78
17099.73 70
17100.97 65
17102.21 64
17103.44 85
17104.68 81
17105.92 82
17107.15 83
17108.39 88
17109.63 61
17110.86 80
17112.10 70
17113.34 67
17114.57 81
17115.81 64
17117.05 81
17118.28 84
17119.52 82
17120.76 51
17121.99 76
17123.23 63
17124.47 89
17125.70 70
17126.94 62
17128.18 58
17129.42 65
17130.65 82
17131.89 69
17133.13 88
17134.37 71
17135.60 79
17136.84 84
17138.08 84
17139.32 95
17140.55 80
17141.79 75
17143.03 81
17144.27 72
17145.50 78
17146.74 81
17147.98 78
17149.22 86
17150.46 93
17151.69 83
17152.93 55
17154.17 80
17155.41 74
17156.65 84
17157.89 69
17159.12 74
17160.36 69
17161.60 82
17162.84 60
17164.08 87
17165.32 74
17166.56 75
17167.79 72
17169.03 60
17170.27 62
17171.51 48
17172.75 78
17173.99 90
17175.23 76
17176.47 72
17177.70 83
17178.94 72
17180.18 74
17181.42 69
17182.66 85
17183.90 81
17185.14 65
17186.38 74
17187.62 101
17188.86 73
17190.10 76
17191.34 74
17192.58 70
17193.82 72
17195.06 66
17196.30 80
17197.54 68
17198.78 72
17200.01 71
17201.25 69
17202.49 79
17203.73 66
17204.97 62
17206.21 76
17207.45 58
17208.70 62
17209.94 67
17211.18 60
17212.42 73
17213.66 67
17214.90 81
17216.14 57
17217.38 72
17218.62 76
17219.86 69
17221.10 67
17222.34 72
17223.58 70
17224.82 86
17226.06 79
17227.30 82
17228.54 90
17229.78 85
17231.03 71
17232.27 68
17233.51 83
17234.75 69
17235.99 90
17237.23 52
17238.47 75
17239.71 76
17240.95 71
17242.20 80
17243.44 79
17244.68 73
17245.92 71
17247.16 71
17248.40 75
17249.65 80
17250.89 69
17252.13 88
17253.37 58
17254.61 87
17255.85 73
17257.10 91
17258.34 60
17259.58 75
17260.82 81
17262.06 103
17263.31 67
17264.55 84
17265.79 70
17267.03 85
17268.27 67
17269.52 72
17270.76 79
17272.00 68
17273.24 65
17274.49 64
17275.73 78
17276.97 63
17278.22 83
17279.46 80
17280.70 88
17281.94 88
17283.19 67
17284.43 79
17285.67 70
17286.91 78
17288.16 68
17289.40 80
17290.64 74
17291.89 58
17293.13 68
17294.37 66
17295.62 64
17296.86 73
17298.10 69
17299.35 71
17300.59 68
17301.83 74
17303.08 80
17304.32 73
17305.56 74
17306.81 85
17308.05 87
17309.30 62
17310.54 66
17311.78 63
17313.03 64
17314.27 70
17315.52 64
17316.76 61
17318.00 84
17319.25 65
17320.49 57
17321.74 78
17322.98 73
17324.23 73
17325.47 67
17326.71 67
17327.96 76
17329.20 74
17330.45 84
17331.69 80
17332.94 46
17334.18 73
17335.43 78
17336.67 87
17337.92 74
17339.16 63
17340.41 80
17341.65 76
17342.90 59
17344.14 66
17345.39 72
17346.63 57
17347.88 81
17349.12 71
17350.37 90
17351.61 86
17352.86 88
17354.10 91
17355.35 76
17356.59 62
17357.84 79
17359.08 86
17360.33 69
17361.58 77
17362.82 72
17364.07 74
17365.31 73
17366.56 78
17367.80 82
17369.05 72
17370.30 68
17371.54 82
17372.79 69
17374.03 74
17375.28 73
17376.53 75
17377.77 66
17379.02 58
17380.27 70
17381.51 79
17382.76 92
17384.01 69
17385.25 77
17386.50 84
17387.75 79
17388.99 73
17390.24 85
17391.49 85
17392.73 62
17393.98 62
17395.23 66
17396.47 84
17397.72 62
17398.97 66
17400.21 73
17401.46 86
17402.71 74
17403.96 71
17405.20 73
17406.45 74
17407.70 70
17408.94 60
17410.19 76
17411.44 64
17412.69 68
17413.93 95
17415.18 87
17416.43 70
17417.68 71
17418.93 73
17420.17 92
17421.42 65
17422.67 63
17423.92 61
17425.16 78
17426.41 70
17427.66 64
17428.91 75
17430.16 56
17431.41 71
17432.65 74
17433.90 80
17435.15 60
17436.40 88
17437.65 84
17438.90 88
17440.14 70
17441.39 68
17442.64 78
17443.89 86
17445.14 60
17446.39 67
17447.64 92
17448.88 76
17450.13 63
17451.38 62
17452.63 75
17453.88 88
17455.13 75
17456.38 75
17457.63 70
17458.88 74
17460.13 75
17461.38 72
17462.62 78
17463.87 61
17465.12 76
17466.37 73
17467.62 84
17468.87 83
17470.12 68
17471.37 82
17472.62 80
17473.87 62
17475.12 63
17476.37 81
17477.62 77
17478.87 73
17480.12 77
17481.37 71
17482.62 77
17483.87 62
17485.12 74
17486.37 65
17487.62 63
17488.87 69
17490.12 72
17491.37 66
17492.62 61
17493.87 65
17495.12 70
17496.37 76
17497.62 70
17498.87 64
17500.12 72
17501.38 48
17502.63 60
17503.88 63
17505.13 56
17506.38 83
17507.63 76
17508.88 79
17510.13 60
17511.38 69
17512.63 57
17513.89 76
17515.14 66
17516.39 84
17517.64 72
17518.89 75
17520.14 66
17521.39 54
17522.64 68
17523.90 71
17525.15 67
17526.40 70
17527.65 65
17528.90 71
17530.15 71
17531.41 68
17532.66 67
17533.91 55
17535.16 66
17536.41 72
17537.67 72
17538.92 68
17540.17 73
17541.42 67
17542.67 68
17543.93 67
17545.18 64
17546.43 68
17547.68 65
17548.94 80
17550.19 72
17551.44 75
17552.69 69
17553.95 80
17555.20 61
17556.45 84
17557.70 69
17558.96 58
17560.21 78
17561.46 71
17562.72 64
17563.97 65
17565.22 74
17566.47 48
17567.73 79
17568.98 80
17570.23 86
17571.49 60
17572.74 55
17573.99 58
17575.25 69
17576.50 67
17577.75 76
17579.01 61
17580.26 57
17581.51 58
17582.77 83
17584.02 68
17585.28 63
17586.53 93
17587.78 64
17589.04 70
17590.29 56
17591.54 84
17592.80 66
17594.05 62
17595.31 72
17596.56 50
17597.81 69
17599.07 54
17600.32 73
17601.58 76
17602.83 68
17604.09 63
17605.34 63
17606.60 62
17607.85 82
17609.10 72
17610.36 67
17611.61 59
17612.87 82
17614.12 58
17615.38 73
17616.63 59
17617.89 74
17619.14 63
17620.40 66
17621.65 76
17622.91 65
17624.16 73
17625.42 48
17626.67 65
17627.93 73
17629.18 71
17630.44 43
17631.69 69
17632.95 79
17634.21 82
17635.46 75
17636.72 84
17637.97 71
17639.23 84
17640.48 61
17641.74 67
17642.99 69
17644.25 68
17645.51 100
17646.76 55
17648.02 61
17649.27 62
17650.53 89
17651.79 72
17653.04 64
17654.30 60
17655.55 73
17656.81 83
17658.07 103
17659.32 53
17660.58 54
17661.84 72
17663.09 82
17664.35 86
17665.61 67
17666.86 65
17668.12 88
17669.38 86
17670.63 73
17671.89 77
17673.15 80
17674.40 96
17675.66 85
17676.92 70
17678.17 69
17679.43 82
17680.69 91
17681.95 69
17683.20 81
17684.46 85
17685.72 87
17686.98 56
17688.23 57
17689.49 70
17690.75 67
17692.01 79
17693.26 74
17694.52 67
17695.78 71
17697.04 82
17698.29 73
17699.55 71
17700.81 53
17702.07 73
17703.32 70
17704.58 81
17705.84 69
17707.10 68
17708.36 68
17709.62 99
17710.87 49
17712.13 63
17713.39 70
17714.65 76
17715.91 78
17717.17 68
17718.42 68
17719.68 56
17720.94 95
17722.20 58
17723.46 73
17724.72 64
17725.98 89
17727.23 60
17728.49 84
17729.75 67
17731.01 62
17732.27 63
17733.53 64
17734.79 58
17736.05 78
17737.31 83
17738.57 71
17739.82 71
17741.08 65
17742.34 62
17743.60 72
17744.86 84
17746.12 56
17747.38 66
17748.64 65
17749.90 79
17751.16 77
17752.42 71
17753.68 80
17754.94 68
17756.20 78
17757.46 62
17758.72 83
17759.98 74
17761.24 85
17762.50 70
17763.76 78
17765.02 90
17766.28 85
17767.54 66
17768.80 89
17770.06 64
17771.32 66
17772.58 66
17773.84 90
17775.10 87
17776.36 51
17777.62 71
17778.88 55
17780.14 76
17781.40 64
17782.67 81
17783.93 56
17785.19 80
17786.45 77
17787.71 62
17788.97 54
17790.23 72
17791.49 79
17792.75 85
17794.01 62
17795.28 55
17796.54 65
17797.80 72
17799.06 80
17800.32 63
17801.58 64
17802.84 52
17804.11 73
17805.37 88
17806.63 89
17807.89 56
17809.15 73
17810.41 80
17811.68 65
17812.94 81
17814.20 60
17815.46 67
17816.72 66
17817.99 87
17819.25 78
17820.51 70
17821.77 71
17823.03 70
17824.30 69
17825.56 68
17826.82 57
17828.08 70
17829.35 75
17830.61 58
17831.87 58
17833.13 80
17834.40 76
17835.66 77
17836.92 78
17838.18 64
17839.45 74
17840.71 81
17841.97 104
17843.24 71
17844.50 64
17845.76 62
17847.02 56
17848.29 74
17849.55 74
17850.81 62
17852.08 56
17853.34 74
17854.60 76
17855.87 55
17857.13 54
17858.39 73
17859.66 74
17860.92 92
17862.18 72
17863.45 66
17864.71 72
17865.98 73
17867.24 69
17868.50 73
17869.77 80
17871.03 100
17872.30 86
17873.56 70
17874.82 66
17876.09 65
17877.35 87
17878.62 85
17879.88 87
17881.14 62
17882.41 77
17883.67 67
17884.94 70
17886.20 81
17887.47 61
17888.73 68
17890.00 86
17891.26 74
17892.52 62
17893.79 71
17895.05 85
17896.32 81
17897.58 71
17898.85 67
17900.11 76
17901.38 70
17902.64 70
17903.91 81
17905.17 61
17906.44 63
17907.70 87
17908.97 85
17910.23 73
17911.50 67
17912.77 70
17914.03 76
17915.30 60
17916.56 71
17917.83 54
17919.09 56
17920.36 61
17921.62 64
17922.89 65
17924.16 65
17925.42 75
17926.69 71
17927.95 68
17929.22 63
17930.49 86
17931.75 60
17933.02 58
17934.28 79
17935.55 72
17936.82 83
17938.08 63
17939.35 75
17940.62 77
17941.88 87
17943.15 82
17944.42 60
17945.68 72
17946.95 62
17948.22 91
17949.48 80
17950.75 74
17952.02 66
17953.28 63
17954.55 72
17955.82 86
17957.08 68
17958.35 80
17959.62 66
17960.88 64
17962.15 72
17963.42 72
17964.69 61
17965.95 81
17967.22 68
17968.49 61
17969.76 72
17971.02 66
17972.29 63
17973.56 59
17974.83 72
17976.09 53
17977.36 60
17978.63 52
17979.90 71
17981.16 67
17982.43 80
17983.70 72
17984.97 73
17986.24 65
17987.50 57
17988.77 67
17990.04 54
17991.31 63
17992.58 70
17993.84 61
17995.11 66
17996.38 58
17997.65 55
17998.92 71
18000.19 56
18001.46 70
18002.72 56
18003.99 71
18005.26 68
18006.53 57
18007.80 74
18009.07 71
18010.34 65
18011.61 80
18012.87 86
18014.14 66
18015.41 71
18016.68 61
18017.95 71
18019.22 57
18020.49 71
18021.76 68
18023.03 71
18024.30 88
18025.57 79
18026.84 67
18028.11 81
18029.37 67
18030.64 75
18031.91 64
18033.18 67
18034.45 75
18035.72 62
18036.99 69
18038.26 64
18039.53 66
18040.80 43
18042.07 98
18043.34 80
18044.61 74
18045.88 78
18047.15 55
18048.42 70
18049.69 72
18050.96 60
18052.23 50
18053.50 69
18054.77 61
18056.05 59
18057.32 72
18058.59 76
18059.86 79
18061.13 60
18062.40 66
18063.67 72
18064.94 75
18066.21 74
18067.48 72
18068.75 81
18070.02 66
18071.29 75
18072.57 74
18073.84 48
18075.11 55
18076.38 75
18077.65 60
18078.92 83
18080.19 63
18081.46 88
18082.74 72
18084.01 83
18085.28 65
18086.55 56
18087.82 77
18089.09 61
18090.37 78
18091.64 83
18092.91 52
18094.18 63
18095.45 76
18096.72 85
18098.00 65
18099.27 71
18100.54 66
18101.81 63
18103.08 73
18104.36 57
18105.63 75
18106.90 73
18108.17 83
18109.45 73
18110.72 65
18111.99 71
18113.26 56
18114.54 94
18115.81 70
18117.08 75
18118.35 65
18119.63 72
18120.90 59
18122.17 53
18123.44 62
18124.72 63
18125.99 46
18127.26 78
18128.54 73
18129.81 75
18131.08 70
18132.36 78
18133.63 61
18134.90 58
18136.18 67
18137.45 72
18138.72 78
18140.00 57
18141.27 57
18142.54 57
18143.82 66
18145.09 59
18146.36 73
18147.64 89
18148.91 73
18150.19 56
18151.46 50
18152.73 68
18154.01 59
18155.28 67
18156.55 66
18157.83 82
18159.10 74
18160.38 67
18161.65 44
18162.93 78
18164.20 74
18165.47 64
18166.75 68
18168.02 57
18169.30 72
18170.57 94
18171.85 70
18173.12 49
18174.40 60
18175.67 71
18176.95 75
18178.22 54
18179.50 53
18180.77 62
18182.04 72
18183.32 72
18184.59 59
18185.87 59
18187.15 68
18188.42 59
18189.70 63
18190.97 47
18192.25 56
18193.52 65
18194.80 67
18196.07 77
18197.35 66
18198.62 64
18199.90 51
18201.17 78
18202.45 64
18203.73 70
18205.00 62
18206.28 76
18207.55 50
18208.83 60
18210.10 68
18211.38 62
18212.66 63
18213.93 82
18215.21 77
18216.48 55
18217.76 71
18219.04 67
18220.31 65
18221.59 65
18222.87 91
18224.14 69
18225.42 67
18226.70 62
18227.97 68
18229.25 62
18230.53 74
18231.80 70
18233.08 66
18234.36 64
18235.63 50
18236.91 79
18238.19 55
18239.46 74
18240.74 63
18242.02 70
18243.29 85
18244.57 69
18245.85 63
18247.13 59
18248.40 64
18249.68 64
18250.96 50
18252.24 69
18253.51 58
18254.79 56
18256.07 68
18257.35 75
18258.62 70
18259.90 56
18261.18 72
18262.46 57
18263.73 63
18265.01 50
18266.29 68
18267.57 60
18268.85 71
18270.12 61
18271.40 70
18272.68 75
18273.96 63
18275.24 68
18276.51 59
18277.79 67
18279.07 55
18280.35 71
18281.63 62
18282.91 89
18284.18 48
18285.46 72
18286.74 61
18288.02 65
18289.30 57
18290.58 65
18291.86 79
18293.14 55
18294.41 66
18295.69 60
18296.97 68
18298.25 58
18299.53 74
18300.81 81
18302.09 64
18303.37 66
18304.65 77
18305.93 62
18307.21 68
18308.49 52
18309.76 67
18311.04 79
18312.32 64
18313.60 61
18314.88 73
18316.16 67
18317.44 68
18318.72 71
18320.00 59
18321.28 85
18322.56 56
18323.84 64
18325.12 70
18326.40 65
18327.68 79
18328.96 87
18330.24 65
18331.52 53
18332.80 57
18334.08 61
18335.36 78
18336.64 66
18337.92 67
18339.20 71
18340.48 74
18341.76 42
18343.05 50
18344.33 56
18345.61 61
18346.89 67
18348.17 82
18349.45 66
18350.73 79
18352.01 48
18353.29 65
18354.57 67
18355.85 63
18357.13 76
18358.42 69
18359.70 59
18360.98 53
18362.26 71
18363.54 69
18364.82 67
18366.10 70
18367.38 78
18368.67 81
18369.95 58
18371.23 58
18372.51 58
18373.79 68
18375.07 69
18376.36 56
18377.64 67
18378.92 82
18380.20 52
18381.48 66
18382.77 74
18384.05 78
18385.33 79
18386.61 85
18387.89 54
18389.18 58
18390.46 88
18391.74 73
18393.02 60
18394.31 57
18395.59 81
18396.87 79
18398.15 64
18399.44 47
18400.72 78
18402.00 72
18403.28 75
18404.57 71
18405.85 74
18407.13 66
18408.41 68
18409.70 64
18410.98 67
18412.26 61
18413.55 65
18414.83 75
18416.11 69
18417.40 81
18418.68 56
18419.96 70
18421.25 52
18422.53 66
18423.81 55
18425.10 58
18426.38 78
18427.66 57
18428.95 75
18430.23 59
18431.51 58
18432.80 60
18434.08 75
18435.37 70
18436.65 57
18437.93 71
18439.22 71
18440.50 61
18441.79 64
18443.07 58
18444.35 71
18445.64 70
18446.92 54
18448.21 61
18449.49 77
18450.78 86
18452.06 70
18453.34 73
18454.63 64
18455.91 73
18457.20 56
18458.48 68
18459.77 61
18461.05 57
18462.34 54
18463.62 69
18464.91 75
18466.19 64
18467.48 71
18468.76 79
18470.05 66
18471.33 76
18472.62 78
18473.90 54
18475.19 56
18476.47 57
18477.76 74
18479.04 54
18480.33 47
18481.61 70
18482.90 88
18484.18 68
18485.47 56
18486.76 77
18488.04 49
18489.33 72
18490.61 46
18491.90 67
18493.18 59
18494.47 56
18495.76 79
18497.04 66
18498.33 74
18499.61 61
18500.90 64
18502.19 71
18503.47 66
18504.76 57
18506.05 66
18507.33 70
18508.62 64
18509.90 61
18511.19 69
18512.48 46
18513.76 70
18515.05 50
18516.34 58
18517.62 44
18518.91 83
18520.20 64
18521.48 65
18522.77 53
18524.06 64
18525.35 77
18526.63 68
18527.92 66
18529.21 61
18530.49 65
18531.78 58
18533.07 61
18534.36 63
18535.64 70
18536.93 72
18538.22 52
18539.50 60
18540.79 53
18542.08 57
18543.37 60
18544.66 71
18545.94 57
18547.23 57
18548.52 58
18549.81 80
18551.09 68
18552.38 59
18553.67 57
18554.96 64
18556.25 71
18557.53 53
18558.82 53
18560.11 82
18561.40 66
18562.69 68
18563.98 60
18565.26 66
18566.55 67
18567.84 63
18569.13 63
18570.42 56
18571.71 57
18572.99 67
18574.28 66
18575.57 70
18576.86 54
18578.15 58
18579.44 79
18580.73 75
18582.02 60
18583.31 62
18584.59 54
18585.88 78
18587.17 55
18588.46 60
18589.75 68
18591.04 63
18592.33 81
18593.62 70
18594.91 81
18596.20 58
18597.49 65
18598.78 80
18600.07 72
18601.36 68
18602.65 64
18603.94 78
18605.23 64
18606.52 54
18607.81 72
18609.09 82
18610.38 75
18611.67 67
18612.96 68
18614.25 72
18615.55 78
18616.84 62
18618.13 90
18619.42 62
18620.71 75
18622.00 63
18623.29 70
18624.58 62
18625.87 63
18627.16 83
18628.45 69
18629.74 84
18631.03 65
18632.32 73
18633.61 61
18634.90 49
18636.19 70
18637.48 62
18638.77 66
18640.07 74
18641.36 77
18642.65 69
18643.94 75
18645.23 70
18646.52 75
18647.81 64
18649.10 65
18650.40 59
18651.69 79
18652.98 53
18654.27 75
18655.56 58
18656.85 69
18658.14 56
18659.44 69
18660.73 65
18662.02 69
18663.31 57
18664.60 62
18665.89 60
18667.19 60
18668.48 63
18669.77 59
18671.06 86
18672.35 62
18673.65 68
18674.94 65
18676.23 82
18677.52 87
18678.82 74
18680.11 58
18681.40 84
18682.69 74
18683.99 52
18685.28 52
18686.57 60
18687.86 78
18689.16 72
18690.45 78
18691.74 53
18693.03 66
18694.33 62
18695.62 67
18696.91 57
18698.21 54
18699.50 56
18700.79 54
18702.09 58
18703.38 64
18704.67 70
18705.97 68
18707.26 57
18708.55 63
18709.85 64
18711.14 63
18712.43 57
18713.73 66
18715.02 65
18716.31 49
18717.61 61
18718.90 64
18720.19 56
18721.49 70
18722.78 46
18724.08 57
18725.37 62
18726.66 57
18727.96 60
18729.25 61
18730.55 50
18731.84 67
18733.13 53
18734.43 58
18735.72 66
18737.02 59
18738.31 71
18739.61 57
18740.90 47
18742.19 79
18743.49 71
18744.78 58
18746.08 61
18747.37 49
18748.67 67
18749.96 62
18751.26 69
18752.55 51
18753.85 63
18755.14 48
18756.44 65
18757.73 62
18759.03 68
18760.32 51
18761.62 55
18762.91 56
18764.21 50
18765.50 72
18766.80 60
18768.09 51
18769.39 64
18770.69 67
18771.98 63
18773.28 60
18774.57 68
18775.87 58
18777.16 63
18778.46 64
18779.76 65
18781.05 62
18782.35 61
18783.64 70
18784.94 71
18786.24 67
18787.53 65
18788.83 65
18790.12 46
18791.42 59
18792.72 62
18794.01 65
18795.31 83
18796.61 72
18797.90 74
18799.20 72
18800.49 78
18801.79 79
18803.09 64
18804.38 49
18805.68 67
18806.98 70
18808.28 65
18809.57 72
18810.87 62
18812.17 73
18813.46 51
18814.76 65
18816.06 72
18817.35 70
18818.65 46
18819.95 56
18821.25 61
18822.54 54
18823.84 68
18825.14 72
18826.44 74
18827.73 70
18829.03 72
18830.33 62
18831.63 71
18832.92 46
18834.22 62
18835.52 57
18836.82 80
18838.11 52
18839.41 53
18840.71 69
18842.01 68
18843.31 75
18844.60 78
18845.90 74
18847.20 48
18848.50 71
18849.80 63
18851.10 68
18852.39 58
18853.69 64
18854.99 62
18856.29 58
18857.59 67
18858.89 80
18860.18 54
18861.48 56
18862.78 67
18864.08 73
18865.38 80
18866.68 54
18867.98 62
18869.28 76
18870.58 77
18871.87 60
18873.17 62
18874.47 69
18875.77 78
18877.07 66
18878.37 74
18879.67 56
18880.97 74
18882.27 74
18883.57 56
18884.87 61
18886.17 51
18887.47 81
18888.77 65
18890.07 88
18891.36 64
18892.66 82
18893.96 66
18895.26 73
18896.56 78
18897.86 73
18899.16 68
18900.46 65
18901.76 71
18903.06 60
18904.36 79
18905.66 69
18906.96 64
18908.27 77
18909.57 71
18910.87 56
18912.17 80
18913.47 57
18914.77 61
18916.07 52
18917.37 72
18918.67 63
18919.97 72
18921.27 54
18922.57 68
18923.87 63
18925.17 64
18926.47 51
18927.77 34
18929.08 69
18930.38 50
18931.68 73
18932.98 47
18934.28 75
18935.58 42
18936.88 71
18938.18 54
18939.49 55
18940.79 55
18942.09 74
18943.39 60
18944.69 55
18945.99 63
18947.29 50
18948.60 55
18949.90 63
18951.20 83
18952.50 63
18953.80 61
18955.11 53
18956.41 65
18957.71 55
18959.01 75
18960.31 51
18961.62 55
18962.92 43
18964.22 61
18965.52 58
18966.82 61
18968.13 63
18969.43 59
18970.73 67
18972.03 65
18973.34 69
18974.64 61
18975.94 62
18977.24 60
18978.55 73
18979.85 58
18981.15 62
18982.46 57
18983.76 62
18985.06 67
18986.36 51
18987.67 62
18988.97 68
18990.27 74
18991.58 56
18992.88 53
18994.18 43
18995.49 77
18996.79 71
18998.09 62
18999.40 45
19000.70 70
19002.00 71
19003.31 64
19004.61 50
19005.91 51
19007.22 44
19008.52 68
19009.83 71
19011.13 74
19012.43 60
19013.74 65
19015.04 81
19016.34 60
19017.65 53
19018.95 56
19020.26 56
19021.56 66
19022.87 65
19024.17 70
19025.47 56
19026.78 63
19028.08 68
19029.39 73
19030.69 54
19032.00 65
19033.30 62
19034.61 76
19035.91 48
19037.22 68
19038.52 72
19039.82 76
19041.13 55
19042.43 54
19043.74 65
19045.04 67
19046.35 56
19047.65 67
19048.96 81
19050.26 65
19051.57 69
19052.88 59
19054.18 73
19055.49 54
19056.79 70
19058.10 69
19059.40 69
19060.71 52
19062.01 61
19063.32 66
19064.62 61
19065.93 71
19067.24 60
19068.54 65
19069.85 71
19071.15 73
19072.46 63
19073.77 70
19075.07 68
19076.38 72
19077.68 61
19078.99 55
19080.30 57
19081.60 82
19082.91 74
19084.22 69
19085.52 50
19086.83 67
19088.13 66
19089.44 62
19090.75 55
19092.05 53
19093.36 55
19094.67 68
19095.97 70
19097.28 54
19098.59 82
19099.90 63
19101.20 71
19102.51 69
19103.82 50
19105.12 54
19106.43 64
19107.74 69
19109.04 49
19110.35 60
19111.66 73
19112.97 82
19114.27 64
19115.58 46
19116.89 39
19118.20 75
19119.50 71
19120.81 66
19122.12 44
19123.43 54
19124.73 70
19126.04 61
19127.35 73
19128.66 57
19129.97 66
19131.27 57
19132.58 65
19133.89 48
19135.20 44
19136.51 56
19137.81 89
19139.12 47
19140.43 54
19141.74 54
19143.05 85
19144.36 68
19145.66 74
19146.97 73
19148.28 55
19149.59 58
19150.90 59
19152.21 63
19153.52 53
19154.83 51
19156.13 67
19157.44 71
19158.75 65
19160.06 58
19161.37 45
19162.68 75
19163.99 67
19165.30 66
19166.61 72
19167.92 60
19169.22 62
19170.53 69
19171.84 72
19173.15 54
19174.46 56
19175.77 65
19177.08 83
19178.39 58
19179.70 61
19181.01 50
19182.32 66
19183.63 64
19184.94 80
19186.25 49
19187.56 67
19188.87 84
19190.18 65
19191.49 52
19192.80 57
19194.11 61
19195.42 72
19196.73 71
19198.04 69
19199.35 71
19200.66 57
19201.97 64
19203.28 61
19204.59 61
19205.90 48
19207.21 70
19208.52 58
19209.83 62
19211.14 56
19212.46 58
19213.77 57
19215.08 63
19216.39 70
19217.70 51
19219.01 69
19220.32 67
19221.63 70
19222.94 58
19224.25 64
19225.57 52
19226.88 70
19228.19 87
19229.50 56
19230.81 65
19232.12 60
19233.43 65
19234.75 63
19236.06 73
19237.37 57
19238.68 61
19239.99 57
19241.30 61
19242.62 66
19243.93 62
19245.24 60
19246.55 67
19247.86 48
19249.18 56
19250.49 61
19251.80 65
19253.11 80
19254.42 60
19255.74 60
19257.05 55
19258.36 67
19259.67 59
19260.99 77
19262.30 53
19263.61 58
19264.92 52
19266.24 64
19267.55 65
19268.86 62
19270.17 54
19271.49 54
19272.80 67
19274.11 60
19275.42 51
19276.74 62
19278.05 75
19279.36 56
19280.68 72
19281.99 47
19283.30 72
19284.62 72
19285.93 77
19287.24 63
19288.56 72
19289.87 59
19291.18 74
19292.50 64
19293.81 55
19295.12 63
19296.44 64
19297.75 70
19299.06 64
19300.38 60
19301.69 69
19303.01 61
19304.32 68
19305.63 60
19306.95 38
19308.26 69
19309.58 55
19310.89 63
19312.20 46
19313.52 58
19314.83 65
19316.15 60
19317.46 70
19318.78 59
19320.09 62
19321.41 49
19322.72 58
19324.03 58
19325.35 60
19326.66 70
19327.98 71
19329.29 72
19330.61 72
19331.92 70
19333.24 61
19334.55 80
19335.87 70
19337.18 60
19338.50 51
19339.81 63
19341.13 64
19342.44 61
19343.76 55
19345.07 68
19346.39 62
19347.70 63
19349.02 57
19350.34 64
19351.65 61
19352.97 57
19354.28 59
19355.60 47
19356.91 45
19358.23 52
19359.54 62
19360.86 63
19362.18 59
19363.49 51
19364.81 69
19366.12 66
19367.44 72
19368.76 61
19370.07 65
19371.39 69
19372.71 85
19374.02 68
19375.34 70
19376.65 60
19377.97 59
19379.29 52
19380.60 57
19381.92 83
19383.24 58
19384.55 63
19385.87 63
19387.19 62
19388.50 54
19389.82 59
19391.14 56
19392.45 66
19393.77 75
19395.09 61
19396.41 57
19397.72 53
19399.04 50
19400.36 60
19401.67 74
19402.99 67
19404.31 61
19405.63 64
19406.94 55
19408.26 55
19409.58 63
19410.90 79
19412.21 68
19413.53 53
19414.85 59
19416.17 65
19417.48 62
19418.80 67
19420.12 59
19421.44 71
19422.76 57
19424.07 64
19425.39 64
19426.71 61
19428.03 62
19429.35 63
19430.66 57
19431.98 75
19433.30 58
19434.62 56
19435.94 59
19437.26 55
19438.57 75
19439.89 52
19441.21 56
19442.53 53
19443.85 68
19445.17 55
19446.49 62
19447.81 63
19449.12 56
19450.44 72
19451.76 65
19453.08 57
19454.40 48
19455.72 52
19457.04 45
19458.36 63
19459.68 62
19461.00 65
19462.32 56
19463.63 51
19464.95 66
19466.27 55
19467.59 59
19468.91 74
19470.23 58
19471.55 71
19472.87 59
19474.19 55
19475.51 60
19476.83 61
19478.15 68
19479.47 57
19480.79 68
19482.11 57
19483.43 47
19484.75 59
19486.07 70
19487.39 58
19488.71 61
19490.03 60
19491.35 67
19492.67 63
19493.99 63
19495.31 51
19496.63 49
19497.95 69
19499.27 78
19500.59 56
19501.91 55
19503.24 66
19504.56 59
19505.88 70
19507.20 48
19508.52 48
19509.84 63
19511.16 65
19512.48 62
19513.80 57
19515.12 68
19516.44 62
19517.77 51
19519.09 67
19520.41 64
19521.73 56
19523.05 67
19524.37 60
19525.69 62
19527.02 45
19528.34 74
19529.66 62
19530.98 63
19532.30 55
19533.62 79
19534.95 67
19536.27 65
19537.59 60
19538.91 68
19540.23 46
19541.56 56
19542.88 60
19544.20 51
19545.52 60
19546.84 65
19548.17 62
19549.49 54
19550.81 40
19552.13 60
19553.46 61
19554.78 56
19556.10 67
19557.42 59
19558.75 66
19560.07 69
19561.39 63
19562.71 55
19564.04 63
19565.36 58
19566.68 62
19568.00 78
19569.33 64
19570.65 75
19571.97 57
19573.30 48
19574.62 59
19575.94 85
19577.27 55
19578.59 65
19579.91 59
19581.24 58
19582.56 75
19583.88 75
19585.21 71
19586.53 61
19587.85 57
19589.18 77
19590.50 58
19591.82 58
19593.15 60
19594.47 66
19595.80 69
19597.12 60
19598.44 62
19599.77 58
19601.09 77
19602.42 75
19603.74 62
19605.06 66
19606.39 52
19607.71 57
19609.04 64
19610.36 56
19611.69 60
19613.01 57
19614.33 69
19615.66 85
19616.98 66
19618.31 75
19619.63 46
19620.96 58
19622.28 72
19623.61 73
19624.93 70
19626.26 50
19627.58 58
19628.91 52
19630.23 69
19631.56 56
19632.88 65
19634.21 66
19635.53 57
19636.86 71
19638.18 53
19639.51 60
19640.83 63
19642.16 73
19643.48 82
19644.81 68
19646.14 63
19647.46 52
19648.79 63
19650.11 66
19651.44 56
19652.76 73
19654.09 67
19655.42 83
19656.74 54
19658.07 56
19659.39 55
19660.72 59
19662.05 85
19663.37 64
19664.70 78
19666.02 49
19667.35 64
19668.68 72
19670.00 60
19671.33 47
19672.66 51
19673.98 65
19675.31 64
19676.64 67
19677.96 71
19679.29 55
19680.62 75
19681.94 62
19683.27 64
19684.60 53
19685.92 66
19687.25 64
19688.58 67
19689.90 53
19691.23 51
19692.56 70
19693.88 67
19695.21 54
19696.54 42
19697.87 63
19699.19 53
19700.52 70
19701.85 49
19703.18 60
19704.50 44
19705.83 65
19707.16 64
19708.49 61
19709.81 52
19711.14 53
19712.47 62
19713.80 43
19715.13 49
19716.45 50
19717.78 68
19719.11 58
19720.44 61
19721.77 64
19723.09 56
19724.42 62
19725.75 66
19727.08 57
19728.41 62
19729.74 55
19731.06 67
19732.39 54
19733.72 42
19735.05 59
19736.38 58
19737.71 67
19739.04 43
19740.36 50
19741.69 61
19743.02 71
19744.35 59
19745.68 61
19747.01 52
19748.34 63
19749.67 63
19751.00 50
19752.32 66
19753.65 46
19754.98 69
19756.31 58
19757.64 48
19758.97 49
19760.30 62
19761.63 65
19762.96 66
19764.29 51
19765.62 54
19766.95 55
19768.28 66
19769.61 50
19770.94 42
19772.27 52
19773.60 60
19774.93 80
19776.26 55
19777.59 51
19778.92 49
19780.25 51
19781.58 67
19782.91 71
19784.24 52
19785.57 64
19786.90 65
19788.23 55
19789.56 62
19790.89 57
19792.22 72
19793.55 71
19794.88 59
19796.21 49
19797.54 52
19798.87 68
19800.20 50
19801.53 55
19802.87 60
19804.20 46
19805.53 49
19806.86 54
19808.19 64
19809.52 54
19810.85 63
19812.18 67
19813.51 68
19814.85 54
19816.18 50
19817.51 53
19818.84 63
19820.17 55
19821.50 58
19822.83 59
19824.17 57
19825.50 56
19826.83 61
19828.16 55
19829.49 59
19830.82 52
19832.16 72
19833.49 52
19834.82 53
19836.15 60
19837.48 65
19838.82 59
19840.15 63
19841.48 71
19842.81 63
19844.14 72
19845.48 61
19846.81 65
19848.14 43
19849.47 65
19850.81 49
19852.14 64
19853.47 59
19854.80 67
19856.14 57
19857.47 59
19858.80 55
19860.14 62
19861.47 67
19862.80 47
19864.13 54
19865.47 55
19866.80 57
19868.13 65
19869.47 79
19870.80 74
19872.13 53
19873.47 55
19874.80 67
19876.13 54
19877.47 64
19878.80 63
19880.13 65
19881.47 65
19882.80 66
19884.13 65
19885.47 59
19886.80 54
19888.13 58
19889.47 59
19890.80 62
19892.14 66
19893.47 59
19894.80 66
19896.14 72
19897.47 67
19898.81 62
19900.14 53
19901.47 59
19902.81 72
19904.14 68
19905.48 64
19906.81 69
19908.15 64
19909.48 61
19910.81 61
19912.15 49
19913.48 55
19914.82 60
19916.15 53
19917.49 54
19918.82 52
19920.16 64
19921.49 45
19922.83 53
19924.16 70
19925.50 64
19926.83 48
19928.17 49
19929.50 59
19930.84 67
19932.17 65
19933.51 60
19934.84 54
19936.18 63
19937.51 65
19938.85 52
19940.18 56
19941.52 55
19942.86 52
19944.19 57
19945.53 73
19946.86 48
19948.20 61
19949.53 62
19950.87 73
19952.21 95
19953.54 64
19954.88 70
19956.21 66
19957.55 56
19958.89 59
19960.22 57
19961.56 48
19962.90 57
19964.23 65
19965.57 70
19966.90 55
19968.24 49
19969.58 46
19970.91 73
19972.25 59
19973.59 62
19974.92 72
19976.26 47
19977.60 75
19978.93 60
19980.27 50
19981.61 50
19982.94 66
19984.28 68
19985.62 66
19986.96 53
19988.29 53
19989.63 52
19990.97 62
19992.30 54
19993.64 50
19994.98 58
19996.32 64
19997.65 57
19998.99 68
20000.33 71
20001.67 72
20003.00 55
20004.34 76
20005.68 65
20007.02 60
20008.35 64
20009.69 61
20011.03 80
20012.37 61
20013.71 58
20015.04 75
20016.38 67
20017.72 59
20019.06 70
20020.40 69
20021.73 55
20023.07 63
20024.41 63
20025.75 76
20027.09 56
20028.43 51
20029.77 74
20031.10 75
20032.44 57
20033.78 47
20035.12 74
20036.46 80
20037.80 68
20039.14 49
20040.47 53
20041.81 56
20043.15 67
20044.49 72
20045.83 75
20047.17 47
20048.51 54
20049.85 58
20051.19 73
20052.53 64
20053.87 64
20055.21 80
20056.54 72
20057.88 61
20059.22 55
20060.56 80
20061.90 61
20063.24 68
20064.58 66
20065.92 67
20067.26 79
20068.60 68
20069.94 65
20071.28 63
20072.62 59
20073.96 67
20075.30 64
20076.64 73
20077.98 50
20079.32 58
20080.66 57
20082.00 68
20083.34 49
20084.68 64
20086.02 57
20087.36 73
20088.70 63
20090.04 44
20091.38 62
20092.73 62
20094.07 53
20095.41 67
20096.75 76
20098.09 76
20099.43 58
20100.77 69
20102.11 57
20103.45 57
20104.79 73
20106.13 68
20107.48 70
20108.82 50
20110.16 67
20111.50 60
20112.84 59
20114.18 62
20115.52 64
20116.86 71
20118.21 52
20119.55 63
20120.89 49
20122.23 58
20123.57 60
20124.91 68
20126.26 51
20127.60 61
20128.94 63
20130.28 68
20131.62 69
20132.96 55
20134.31 55
20135.65 64
