# Supplementary material for: MALDI-TOF MS typing enables the classification of brewing yeasts of the genus Saccharomyces to major beer styles
Source: PLoS One. 2017 Aug 9;12(8):e0181694. doi: 10.1371/journal.pone.0181694 (PMC5549903; doi:10.1371/journal.pone.0181694)
Supplement: S14 File — The directory includes 90 raw files and was zipped to “.zip”; the folder has three strains with 30 spectra per strain; S1 Text explains the raw files with an example and Table 1 represents the yeast strains used within the experiment. (ZIP) [file pone.0181694.s017.zip › 40-42/30637-510-OG-Ale-Ale-YPG-18h-E-E_2015-10-12__0_E10_1.dat]

2000.04 3830
2000.46 4078
2000.88 3960
2001.30 3757
2001.72 3974
2002.14 4093
2002.57 4094
2002.99 3821
2003.41 3990
2003.83 3871
2004.25 3891
2004.67 3788
2005.10 3915
2005.52 3895
2005.94 4087
2006.36 4158
2006.78 4027
2007.21 3868
2007.63 3903
2008.05 4180
2008.47 4211
2008.89 3977
2009.32 4233
2009.74 4251
2010.16 4318
2010.58 4401
2011.01 4351
2011.43 4555
2011.85 4121
2012.27 3982
2012.70 3952
2013.12 4045
2013.54 3965
2013.96 3863
2014.39 3908
2014.81 3750
2015.23 3683
2015.66 3970
2016.08 4013
2016.50 4056
2016.93 4155
2017.35 4201
2017.77 4416
2018.19 4274
2018.62 4307
2019.04 4251
2019.46 4317
2019.89 4337
2020.31 4516
2020.73 4492
2021.16 4506
2021.58 4468
2022.01 4524
2022.43 4298
2022.85 4535
2023.28 4373
2023.70 4389
2024.12 4167
2024.55 4273
2024.97 4333
2025.40 4120
2025.82 4233
2026.24 3936
2026.67 4092
2027.09 4197
2027.52 3841
2027.94 3853
2028.37 4023
2028.79 3942
2029.21 3754
2029.64 3866
2030.06 3854
2030.49 3698
2030.91 3747
2031.34 3769
2031.76 4047
2032.19 4037
2032.61 4013
2033.04 4020
2033.46 4086
2033.88 4234
2034.31 4542
2034.73 4418
2035.16 4275
2035.58 4302
2036.01 4118
2036.43 4231
2036.86 4146
2037.29 4017
2037.71 4041
2038.14 4175
2038.56 4277
2038.99 4163
2039.41 4141
2039.84 4310
2040.26 4514
2040.69 4462
2041.11 4427
2041.54 4479
2041.97 4276
2042.39 4300
2042.82 4108
2043.24 4007
2043.67 3959
2044.09 3770
2044.52 4051
2044.95 3954
2045.37 3942
2045.80 3595
2046.22 3595
2046.65 3874
2047.08 3887
2047.50 3996
2047.93 3837
2048.36 3723
2048.78 3766
2049.21 3749
2049.64 4078
2050.06 4051
2050.49 3765
2050.92 3680
2051.34 3605
2051.77 3754
2052.20 3983
2052.62 3750
2053.05 3492
2053.48 3628
2053.90 3612
2054.33 3726
2054.76 3888
2055.18 4201
2055.61 3988
2056.04 3975
2056.47 3811
2056.89 3856
2057.32 3995
2057.75 4052
2058.17 4138
2058.60 4178
2059.03 4277
2059.46 4212
2059.88 4343
2060.31 4152
2060.74 4066
2061.17 4114
2061.60 3833
2062.02 4083
2062.45 4019
2062.88 4013
2063.31 3883
2063.74 4125
2064.16 4112
2064.59 4067
2065.02 4327
2065.45 4239
2065.88 4164
2066.30 4310
2066.73 4262
2067.16 4384
2067.59 4277
2068.02 4398
2068.45 4010
2068.87 3942
2069.30 3982
2069.73 4218
2070.16 3894
2070.59 3764
2071.02 3779
2071.45 3901
2071.87 3995
2072.30 3879
2072.73 3854
2073.16 3906
2073.59 3879
2074.02 3902
2074.45 4113
2074.88 3941
2075.31 3886
2075.74 3897
2076.17 3894
2076.59 4136
2077.02 4281
2077.45 3972
2077.88 3997
2078.31 4321
2078.74 4374
2079.17 4319
2079.60 4293
2080.03 4116
2080.46 4265
2080.89 4434
2081.32 4440
2081.75 4414
2082.18 4304
2082.61 4120
2083.04 4113
2083.47 4391
2083.90 4266
2084.33 3839
2084.76 3898
2085.19 3817
2085.62 3876
2086.05 3701
2086.48 3782
2086.91 3864
2087.34 3921
2087.77 3978
2088.20 3849
2088.63 3965
2089.06 3906
2089.49 3922
2089.93 3841
2090.36 3983
2090.79 3984
2091.22 4224
2091.65 4117
2092.08 3911
2092.51 3581
2092.94 3796
2093.37 3865
2093.80 3969
2094.23 3878
2094.67 3852
2095.10 4090
2095.53 3868
2095.96 3939
2096.39 3937
2096.82 3896
2097.25 3991
2097.68 3989
2098.12 3936
2098.55 3794
2098.98 3739
2099.41 3472
2099.84 3456
2100.27 3715
2100.71 3760
2101.14 3762
2101.57 3845
2102.00 3904
2102.43 3869
2102.87 3954
2103.30 3743
2103.73 3804
2104.16 3835
2104.59 3898
2105.03 3975
2105.46 3858
2105.89 3867
2106.32 3934
2106.76 4259
2107.19 4225
2107.62 4330
2108.05 4284
2108.49 4158
2108.92 4094
2109.35 4316
2109.78 4432
2110.22 3919
2110.65 3852
2111.08 4050
2111.52 4057
2111.95 3955
2112.38 4017
2112.81 3823
2113.25 3866
2113.68 3609
2114.11 3738
2114.55 3675
2114.98 3676
2115.41 3583
2115.85 3699
2116.28 3804
2116.71 3696
2117.15 3798
2117.58 3769
2118.01 3616
2118.45 3720
2118.88 3667
2119.32 3707
2119.75 3572
2120.18 3637
2120.62 3533
2121.05 3652
2121.48 3562
2121.92 3670
2122.35 3623
2122.79 3604
2123.22 3714
2123.65 3551
2124.09 3543
2124.52 3668
2124.96 3865
2125.39 4035
2125.83 3805
2126.26 3894
2126.70 3784
2127.13 3615
2127.56 3764
2128.00 3914
2128.43 3691
2128.87 3522
2129.30 3972
2129.74 3857
2130.17 3985
2130.61 4197
2131.04 4278
2131.48 4165
2131.91 4125
2132.35 4181
2132.78 4180
2133.22 3963
2133.65 4199
2134.09 4233
2134.52 4256
2134.96 4209
2135.39 4215
2135.83 4346
2136.26 4479
2136.70 4356
2137.14 4490
2137.57 4516
2138.01 4689
2138.44 4331
2138.88 4421
2139.31 4374
2139.75 4374
2140.19 4090
2140.62 4082
2141.06 3961
2141.49 3892
2141.93 3639
2142.37 3906
2142.80 3824
2143.24 3542
2143.67 3777
2144.11 3823
2144.55 3570
2144.98 3570
2145.42 3628
2145.86 3767
2146.29 3778
2146.73 3752
2147.16 4138
2147.60 4059
2148.04 3874
2148.47 4000
2148.91 4155
2149.35 4207
2149.79 4210
2150.22 4396
2150.66 4717
2151.10 4542
2151.53 4622
2151.97 4539
2152.41 4506
2152.84 4636
2153.28 4362
2153.72 4461
2154.16 4324
2154.59 4156
2155.03 4117
2155.47 4032
2155.91 3913
2156.34 3947
2156.78 4063
2157.22 4180
2157.66 3662
2158.09 3759
2158.53 3855
2158.97 3897
2159.41 3969
2159.84 4012
2160.28 4081
2160.72 3917
2161.16 3767
2161.60 4021
2162.03 4092
2162.47 4169
2162.91 3772
2163.35 4058
2163.79 3944
2164.22 4129
2164.66 3919
2165.10 3775
2165.54 3868
2165.98 3971
2166.42 4038
2166.86 4012
2167.29 3845
2167.73 3836
2168.17 3919
2168.61 4090
2169.05 4127
2169.49 3923
2169.93 4088
2170.37 4068
2170.80 3942
2171.24 3865
2171.68 4034
2172.12 4280
2172.56 4011
2173.00 4190
2173.44 4345
2173.88 4161
2174.32 4155
2174.76 4375
2175.20 4668
2175.64 4736
2176.08 4876
2176.51 5025
2176.95 4899
2177.39 4808
2177.83 4828
2178.27 5073
2178.71 4993
2179.15 4585
2179.59 4494
2180.03 4636
2180.47 4552
2180.91 4352
2181.35 4391
2181.79 4351
2182.23 4142
2182.67 4242
2183.11 4070
2183.55 3892
2183.99 3847
2184.43 3709
2184.87 3706
2185.31 3776
2185.76 3954
2186.20 3868
2186.64 3724
2187.08 3900
2187.52 3914
2187.96 3846
2188.40 4213
2188.84 4258
2189.28 4278
2189.72 4320
2190.16 4352
2190.60 4500
2191.04 4285
2191.49 4478
2191.93 4433
2192.37 4264
2192.81 4337
2193.25 4103
2193.69 4257
2194.13 4145
2194.57 4007
2195.02 4251
2195.46 4224
2195.90 4437
2196.34 4509
2196.78 4495
2197.22 4738
2197.66 4587
2198.11 4608
2198.55 4327
2198.99 4383
2199.43 4630
2199.87 4265
2200.32 3716
2200.76 3817
2201.20 3789
2201.64 3638
2202.08 3641
2202.53 3899
2202.97 3900
2203.41 3806
2203.85 3794
2204.29 3877
2204.74 3790
2205.18 4183
2205.62 4267
2206.06 4358
2206.51 4320
2206.95 4316
2207.39 4298
2207.83 4405
2208.28 4536
2208.72 4579
2209.16 4565
2209.61 4578
2210.05 4531
2210.49 4456
2210.93 4361
2211.38 4120
2211.82 4127
2212.26 4054
2212.71 4245
2213.15 4397
2213.59 4358
2214.04 4338
2214.48 4494
2214.92 4457
2215.37 4157
2215.81 4085
2216.25 3910
2216.70 4015
2217.14 3886
2217.59 4044
2218.03 4007
2218.47 3823
2218.92 3959
2219.36 4024
2219.80 4186
2220.25 3771
2220.69 3853
2221.14 3767
2221.58 3939
2222.02 3736
2222.47 4060
2222.91 4104
2223.36 4099
2223.80 4098
2224.25 4154
2224.69 4294
2225.13 4358
2225.58 4727
2226.02 4728
2226.47 4945
2226.91 4852
2227.36 4959
2227.80 4926
2228.25 5017
2228.69 5014
2229.14 5166
2229.58 5037
2230.03 4996
2230.47 4909
2230.92 5082
2231.36 5211
2231.81 5146
2232.25 5411
2232.70 5178
2233.14 5359
2233.59 5243
2234.03 5256
2234.48 5403
2234.92 5170
2235.37 5229
2235.81 5061
2236.26 4770
2236.70 4475
2237.15 4454
2237.60 4307
2238.04 4047
2238.49 3953
2238.93 4047
2239.38 4115
2239.83 3977
2240.27 3970
2240.72 3646
2241.16 3526
2241.61 3713
2242.06 3771
2242.50 3657
2242.95 3426
2243.39 3395
2243.84 3467
2244.29 3596
2244.73 3619
2245.18 3526
2245.63 3568
2246.07 3606
2246.52 3613
2246.97 3510
2247.41 3853
2247.86 3708
2248.31 3382
2248.75 3610
2249.20 3781
2249.65 3799
2250.09 3670
2250.54 3698
2250.99 3830
2251.43 3950
2251.88 3840
2252.33 3864
2252.78 3816
2253.22 3906
2253.67 3923
2254.12 3838
2254.56 3857
2255.01 3794
2255.46 3720
2255.91 3805
2256.35 3715
2256.80 3644
2257.25 3479
2257.70 3541
2258.14 3614
2258.59 3381
2259.04 3486
2259.49 3282
2259.94 3537
2260.38 3766
2260.83 3972
2261.28 3794
2261.73 3824
2262.18 4033
2262.62 4066
2263.07 3898
2263.52 3869
2263.97 4058
2264.42 4004
2264.87 4079
2265.31 4306
2265.76 4085
2266.21 4153
2266.66 3997
2267.11 4106
2267.56 4028
2268.01 4086
2268.45 4036
2268.90 4236
2269.35 4416
2269.80 4529
2270.25 4549
2270.70 4513
2271.15 4616
2271.60 4705
2272.05 4801
2272.49 4895
2272.94 4676
2273.39 4738
2273.84 4663
2274.29 4750
2274.74 4930
2275.19 4427
2275.64 4274
2276.09 4240
2276.54 4433
2276.99 4110
2277.44 3941
2277.89 3863
2278.34 4027
2278.79 3865
2279.24 3654
2279.69 3713
2280.14 3735
2280.59 3753
2281.04 3808
2281.49 3673
2281.94 3703
2282.39 3634
2282.84 3728
2283.29 3777
2283.74 3819
2284.19 3853
2284.64 4068
2285.09 3745
2285.54 3679
2285.99 3711
2286.44 3552
2286.89 3850
2287.34 4053
2287.79 3974
2288.24 4131
2288.69 4544
2289.14 4975
2289.59 5371
2290.05 6088
2290.50 6587
2290.95 6865
2291.40 7328
2291.85 7824
2292.30 7910
2292.75 7999
2293.20 7810
2293.65 7630
2294.11 7435
2294.56 6827
2295.01 6281
2295.46 6157
2295.91 5713
2296.36 5193
2296.81 4652
2297.27 4850
2297.72 4516
2298.17 4378
2298.62 4276
2299.07 3906
2299.52 3882
2299.98 3734
2300.43 3787
2300.88 3805
2301.33 3920
2301.78 3851
2302.24 3716
2302.69 3821
2303.14 3625
2303.59 3628
2304.04 3691
2304.50 3773
2304.95 3846
2305.40 3850
2305.85 3748
2306.31 3702
2306.76 3751
2307.21 3888
2307.66 4290
2308.12 4653
2308.57 4737
2309.02 4676
2309.48 4809
2309.93 4772
2310.38 5056
2310.83 5343
2311.29 5239
2311.74 5339
2312.19 5403
2312.65 4930
2313.10 4950
2313.55 4819
2314.01 4528
2314.46 4287
2314.91 4452
2315.37 4047
2315.82 4031
2316.27 4025
2316.73 4243
2317.18 4113
2317.63 4219
2318.09 4185
2318.54 4349
2318.99 4332
2319.45 4531
2319.90 4651
2320.36 4439
2320.81 4451
2321.26 4461
2321.72 4514
2322.17 4391
2322.63 4269
2323.08 4384
2323.53 4268
2323.99 4262
2324.44 4067
2324.90 3788
2325.35 3968
2325.80 4028
2326.26 4065
2326.71 4286
2327.17 4409
2327.62 4528
2328.08 4730
2328.53 4697
2328.99 4926
2329.44 4995
2329.90 4882
2330.35 5063
2330.81 4924
2331.26 4947
2331.72 5001
2332.17 4909
2332.63 4695
2333.08 4568
2333.54 4527
2333.99 4003
2334.45 4043
2334.90 3953
2335.36 3873
2335.81 3930
2336.27 3894
2336.72 3896
2337.18 3831
2337.63 3910
2338.09 3960
2338.55 3832
2339.00 3940
2339.46 4014
2339.91 4002
2340.37 3939
2340.82 3910
2341.28 4239
2341.74 4026
2342.19 3961
2342.65 3913
2343.10 3898
2343.56 3995
2344.02 3938
2344.47 3768
2344.93 4040
2345.39 4271
2345.84 4126
2346.30 4594
2346.75 4436
2347.21 4441
2347.67 4606
2348.12 4739
2348.58 4681
2349.04 4704
2349.49 4577
2349.95 4745
2350.41 4632
2350.86 4693
2351.32 4696
2351.78 4325
2352.23 4039
2352.69 4179
2353.15 4038
2353.61 3946
2354.06 3880
2354.52 4241
2354.98 4047
2355.43 4269
2355.89 4144
2356.35 4054
2356.81 4168
2357.26 4130
2357.72 4108
2358.18 4394
2358.64 4306
2359.09 4304
2359.55 4235
2360.01 4265
2360.47 4476
2360.93 4281
2361.38 4399
2361.84 4483
2362.30 4313
2362.76 4218
2363.22 4460
2363.67 4286
2364.13 4382
2364.59 4397
2365.05 4301
2365.51 4344
2365.96 4060
2366.42 4345
2366.88 4272
2367.34 4293
2367.80 4298
2368.26 4400
2368.72 4349
2369.17 4397
2369.63 4292
2370.09 4215
2370.55 4245
2371.01 4129
2371.47 4022
2371.93 3999
2372.39 4044
2372.84 4115
2373.30 4220
2373.76 4265
2374.22 3854
2374.68 4193
2375.14 4292
2375.60 4498
2376.06 4253
2376.52 4329
2376.98 4639
2377.44 4433
2377.90 4119
2378.36 4204
2378.81 4154
2379.27 4073
2379.73 4032
2380.19 4092
2380.65 4040
2381.11 4002
2381.57 4112
2382.03 4388
2382.49 4110
2382.95 3908
2383.41 4231
2383.87 4140
2384.33 4310
2384.79 4286
2385.25 3974
2385.71 3843
2386.17 4016
2386.63 4255
2387.09 4280
2387.55 4080
2388.01 3917
2388.48 4133
2388.94 4130
2389.40 3881
2389.86 3980
2390.32 4186
2390.78 4026
2391.24 4293
2391.70 4430
2392.16 4497
2392.62 4166
2393.08 4107
2393.54 4261
2394.00 4399
2394.47 4123
2394.93 4016
2395.39 4120
2395.85 4040
2396.31 3926
2396.77 3871
2397.23 3831
2397.69 3794
2398.16 3979
2398.62 4053
2399.08 3892
2399.54 3935
2400.00 3776
2400.46 3825
2400.92 3830
2401.39 3979
2401.85 3977
2402.31 3835
2402.77 3854
2403.23 3767
2403.70 3769
2404.16 3937
2404.62 3907
2405.08 3917
2405.54 3804
2406.01 3861
2406.47 3949
2406.93 4204
2407.39 4281
2407.86 3980
2408.32 3851
2408.78 3753
2409.24 3721
2409.71 3661
2410.17 3811
2410.63 3616
2411.09 3631
2411.56 3813
2412.02 3805
2412.48 3540
2412.94 3687
2413.41 3562
2413.87 3738
2414.33 3797
2414.80 3798
2415.26 3735
2415.72 4112
2416.19 4322
2416.65 4002
2417.11 4075
2417.57 4136
2418.04 4175
2418.50 4044
2418.96 4211
2419.43 4252
2419.89 4217
2420.36 4245
2420.82 4213
2421.28 4123
2421.75 4006
2422.21 4093
2422.67 4060
2423.14 3919
2423.60 3937
2424.07 4042
2424.53 3949
2424.99 3977
2425.46 3871
2425.92 3930
2426.39 4135
2426.85 4124
2427.31 3961
2427.78 3980
2428.24 4019
2428.71 3973
2429.17 3943
2429.64 3692
2430.10 4057
2430.56 3679
2431.03 3648
2431.49 3489
2431.96 3510
2432.42 3857
2432.89 3750
2433.35 3976
2433.82 3979
2434.28 3964
2434.75 3962
2435.21 3815
2435.68 3834
2436.14 3821
2436.61 3937
2437.07 4163
2437.54 4066
2438.00 4123
2438.47 4227
2438.93 4135
2439.40 4199
2439.86 4308
2440.33 4447
2440.80 4283
2441.26 4492
2441.73 4810
2442.19 4681
2442.66 4770
2443.12 4843
2443.59 4780
2444.06 4573
2444.52 4644
2444.99 4738
2445.45 4457
2445.92 4190
2446.38 4298
2446.85 4249
2447.32 4023
2447.78 3718
2448.25 3672
2448.72 3773
2449.18 3697
2449.65 3524
2450.11 3674
2450.58 3729
2451.05 3696
2451.51 3896
2451.98 3893
2452.45 3938
2452.91 3916
2453.38 3893
2453.85 3968
2454.31 3849
2454.78 3845
2455.25 3694
2455.71 4006
2456.18 3996
2456.65 4122
2457.12 3882
2457.58 3720
2458.05 3713
2458.52 3739
2458.98 3841
2459.45 3772
2459.92 3735
2460.39 3730
2460.85 3569
2461.32 3673
2461.79 3555
2462.26 3595
2462.72 3509
2463.19 3468
2463.66 3414
2464.13 3502
2464.59 3513
2465.06 3684
2465.53 3673
2466.00 3844
2466.47 3949
2466.93 3716
2467.40 3656
2467.87 3684
2468.34 3648
2468.81 3742
2469.27 3724
2469.74 3618
2470.21 3896
2470.68 3735
2471.15 3775
2471.62 3527
2472.09 3594
2472.55 3495
2473.02 3249
2473.49 3512
2473.96 3793
2474.43 3850
2474.90 3680
2475.37 3668
2475.83 3768
2476.30 3789
2476.77 3701
2477.24 3801
2477.71 3682
2478.18 3711
2478.65 3810
2479.12 3729
2479.59 3624
2480.06 3582
2480.53 3639
2480.99 3703
2481.46 3857
2481.93 3782
2482.40 3724
2482.87 3552
2483.34 3387
2483.81 3628
2484.28 3542
2484.75 3613
2485.22 3584
2485.69 3465
2486.16 3541
2486.63 3690
2487.10 3552
2487.57 3726
2488.04 3737
2488.51 4179
2488.98 3701
2489.45 3696
2489.92 4074
2490.39 4234
2490.86 4023
2491.33 4065
2491.80 4016
2492.27 3922
2492.74 4004
2493.21 3962
2493.68 4045
2494.15 4031
2494.62 4153
2495.10 4144
2495.57 4100
2496.04 4196
2496.51 3998
2496.98 3910
2497.45 4086
2497.92 4046
2498.39 3892
2498.86 3807
2499.33 3770
2499.80 3601
2500.28 3598
2500.75 3562
2501.22 3564
2501.69 3546
2502.16 3455
2502.63 3131
2503.10 3219
2503.57 3303
2504.05 3410
2504.52 3463
2504.99 3554
2505.46 3674
2505.93 3360
2506.40 3374
2506.88 3372
2507.35 3415
2507.82 3586
2508.29 3615
2508.76 3589
2509.24 3482
2509.71 3496
2510.18 3682
2510.65 3728
2511.12 3970
2511.60 3834
2512.07 3799
2512.54 3761
2513.01 3734
2513.49 3891
2513.96 3995
2514.43 3671
2514.90 3984
2515.38 4007
2515.85 3824
2516.32 3825
2516.79 3681
2517.27 3711
2517.74 3614
2518.21 3792
2518.68 3912
2519.16 3863
2519.63 3730
2520.10 4055
2520.58 4031
2521.05 4005
2521.52 3753
2522.00 3811
2522.47 3774
2522.94 4094
2523.42 3875
2523.89 3671
2524.36 3582
2524.84 3672
2525.31 3746
2525.78 3739
2526.26 3731
2526.73 3831
2527.20 3556
2527.68 3815
2528.15 3816
2528.63 3721
2529.10 3689
2529.57 3705
2530.05 3692
2530.52 3663
2531.00 3857
2531.47 3750
2531.94 3674
2532.42 3700
2532.89 3670
2533.37 3618
2533.84 3868
2534.32 3750
2534.79 3842
2535.26 3858
2535.74 3714
2536.21 3778
2536.69 3616
2537.16 3727
2537.64 3812
2538.11 3734
2538.59 3764
2539.06 3804
2539.54 3673
2540.01 3718
2540.49 3823
2540.96 3743
2541.44 3605
2541.91 3751
2542.39 3657
2542.86 3599
2543.34 3724
2543.81 3739
2544.29 3554
2544.76 3469
2545.24 3647
2545.71 3606
2546.19 3643
2546.66 3639
2547.14 3524
2547.61 3485
2548.09 3414
2548.57 3469
2549.04 3459
2549.52 3772
2549.99 3766
2550.47 3855
2550.95 3639
2551.42 3686
2551.90 3834
2552.37 4150
2552.85 4011
2553.33 3965
2553.80 4028
2554.28 4033
2554.75 4096
2555.23 4168
2555.71 4228
2556.18 4535
2556.66 4236
2557.14 4307
2557.61 4278
2558.09 4108
2558.57 4111
2559.04 4115
2559.52 3890
2560.00 3735
2560.47 3905
2560.95 3910
2561.43 3982
2561.90 4208
2562.38 3991
2562.86 3731
2563.33 3952
2563.81 3820
2564.29 3949
2564.77 3967
2565.24 3862
2565.72 3890
2566.20 3872
2566.68 3537
2567.15 3515
2567.63 3647
2568.11 3620
2568.59 3345
2569.06 3388
2569.54 3557
2570.02 3653
2570.50 3844
2570.97 3632
2571.45 3526
2571.93 3804
2572.41 3835
2572.89 3660
2573.36 3621
2573.84 3600
2574.32 3621
2574.80 3441
2575.28 3412
2575.75 3377
2576.23 3420
2576.71 3424
2577.19 3467
2577.67 3441
2578.15 3268
2578.62 3394
2579.10 3327
2579.58 3266
2580.06 3203
2580.54 3305
2581.02 3474
2581.50 3346
2581.97 3212
2582.45 3379
2582.93 3533
2583.41 3361
2583.89 3334
2584.37 3483
2584.85 3551
2585.33 3578
2585.81 3911
2586.29 3792
2586.77 3664
2587.24 3780
2587.72 3580
2588.20 3612
2588.68 3562
2589.16 3666
2589.64 3741
2590.12 3636
2590.60 3843
2591.08 3778
2591.56 3606
2592.04 3959
2592.52 3850
2593.00 3686
2593.48 3991
2593.96 3982
2594.44 3931
2594.92 3948
2595.40 4038
2595.88 4004
2596.36 4011
2596.84 3997
2597.32 3791
2597.80 3504
2598.28 3479
2598.76 3475
2599.24 3310
2599.72 3410
2600.20 3672
2600.68 3455
2601.16 3325
2601.64 3337
2602.12 3208
2602.61 3248
2603.09 3262
2603.57 3233
2604.05 3290
2604.53 3381
2605.01 3308
2605.49 3390
2605.97 3268
2606.45 3384
2606.93 3385
2607.42 3400
2607.90 3461
2608.38 3525
2608.86 3506
2609.34 3286
2609.82 3340
2610.30 3737
2610.78 3718
2611.27 3493
2611.75 3806
2612.23 3446
2612.71 3601
2613.19 3562
2613.67 3519
2614.16 3655
2614.64 3585
2615.12 3702
2615.60 3632
2616.08 3428
2616.57 3386
2617.05 3560
2617.53 3623
2618.01 3581
2618.49 3742
2618.98 3611
2619.46 3445
2619.94 3414
2620.42 3391
2620.91 3477
2621.39 3328
2621.87 3243
2622.35 3319
2622.84 3259
2623.32 3256
2623.80 3373
2624.28 3398
2624.77 3660
2625.25 3576
2625.73 3438
2626.21 3357
2626.70 3443
2627.18 3378
2627.66 3420
2628.15 3566
2628.63 3762
2629.11 3459
2629.60 3830
2630.08 4136
2630.56 4062
2631.05 4112
2631.53 4145
2632.01 4093
2632.50 4311
2632.98 4107
2633.46 4197
2633.95 4170
2634.43 4250
2634.91 4231
2635.40 4069
2635.88 3955
2636.37 3897
2636.85 4002
2637.33 3723
2637.82 3571
2638.30 3623
2638.79 3662
2639.27 3490
2639.75 3554
2640.24 3526
2640.72 3655
2641.21 3572
2641.69 3706
2642.18 3782
2642.66 3761
2643.14 3723
2643.63 3657
2644.11 3727
2644.60 3511
2645.08 3529
2645.57 3766
2646.05 3567
2646.54 3677
2647.02 3713
2647.51 3613
2647.99 3547
2648.48 3747
2648.96 3570
2649.45 3422
2649.93 3695
2650.42 3585
2650.90 3701
2651.39 3606
2651.87 3620
2652.36 3733
2652.84 3621
2653.33 3747
2653.81 3739
2654.30 3872
2654.78 3793
2655.27 4028
2655.76 3845
2656.24 3981
2656.73 3840
2657.21 4059
2657.70 4056
2658.18 3731
2658.67 3838
2659.16 3862
2659.64 3925
2660.13 3465
2660.61 3678
2661.10 3786
2661.59 3514
2662.07 3498
2662.56 3391
2663.05 3286
2663.53 3544
2664.02 3456
2664.50 3577
2664.99 3376
2665.48 3145
2665.96 3350
2666.45 3476
2666.94 3248
2667.42 3604
2667.91 3562
2668.40 3526
2668.88 3305
2669.37 3365
2669.86 3311
2670.34 3368
2670.83 3524
2671.32 3361
2671.81 3571
2672.29 3692
2672.78 3753
2673.27 3837
2673.75 4266
2674.24 4395
2674.73 4804
2675.22 4837
2675.70 4944
2676.19 5207
2676.68 5405
2677.17 5493
2677.65 5241
2678.14 5052
2678.63 4905
2679.12 4726
2679.61 4575
2680.09 4307
2680.58 4000
2681.07 4037
2681.56 3921
2682.04 3976
2682.53 3852
2683.02 4159
2683.51 4272
2684.00 4022
2684.49 3897
2684.97 4077
2685.46 3980
2685.95 4006
2686.44 3808
2686.93 3945
2687.42 3941
2687.90 3696
2688.39 3573
2688.88 3595
2689.37 3583
2689.86 3470
2690.35 3555
2690.84 3410
2691.33 3401
2691.81 3460
2692.30 3273
2692.79 3256
2693.28 3294
2693.77 3386
2694.26 3174
2694.75 3367
2695.24 3580
2695.73 3594
2696.22 3483
2696.71 3258
2697.20 3501
2697.68 3622
2698.17 3612
2698.66 3383
2699.15 3708
2699.64 3484
2700.13 3526
2700.62 3566
2701.11 3503
2701.60 3583
2702.09 3735
2702.58 3751
2703.07 3887
2703.56 3931
2704.05 3959
2704.54 3920
2705.03 3762
2705.52 3699
2706.01 3821
2706.50 3672
2706.99 3683
2707.48 3653
2707.97 3616
2708.46 3549
2708.95 3484
2709.44 3300
2709.93 3278
2710.43 3239
2710.92 3134
2711.41 3361
2711.90 3692
2712.39 3604
2712.88 3586
2713.37 3656
2713.86 3765
2714.35 3801
2714.84 3795
2715.33 3762
2715.82 3792
2716.32 3764
2716.81 3811
2717.30 3637
2717.79 3367
2718.28 3416
2718.77 3342
2719.26 3324
2719.76 3501
2720.25 3415
2720.74 3363
2721.23 3334
2721.72 3338
2722.21 3424
2722.70 3394
2723.20 3267
2723.69 3311
2724.18 3375
2724.67 3381
2725.16 3393
2725.66 3332
2726.15 3231
2726.64 3196
2727.13 3383
2727.62 3316
2728.12 3498
2728.61 3277
2729.10 3378
2729.59 3074
2730.09 2990
2730.58 3226
2731.07 3212
2731.56 3300
2732.06 3534
2732.55 3728
2733.04 3622
2733.53 3649
2734.03 3800
2734.52 3667
2735.01 3769
2735.50 3848
2736.00 4003
2736.49 4081
2736.98 3992
2737.48 3833
2737.97 3723
2738.46 3845
2738.96 3770
2739.45 3582
2739.94 3605
2740.44 3693
2740.93 3526
2741.42 3641
2741.92 3698
2742.41 3334
2742.90 3363
2743.40 3292
2743.89 3323
2744.38 3415
2744.88 3319
2745.37 3185
2745.86 3345
2746.36 3431
2746.85 3356
2747.35 3315
2747.84 3313
2748.33 3281
2748.83 3285
2749.32 3486
2749.82 3419
2750.31 3489
2750.81 3208
2751.30 3128
2751.79 3390
2752.29 3475
2752.78 3358
2753.28 3381
2753.77 3505
2754.27 3581
2754.76 3495
2755.26 3388
2755.75 3681
2756.24 3733
2756.74 3685
2757.23 3545
2757.73 3654
2758.22 3523
2758.72 3546
2759.21 3683
2759.71 3597
2760.20 3345
2760.70 3536
2761.19 3733
2761.69 3730
2762.19 3707
2762.68 3710
2763.18 3448
2763.67 3433
2764.17 3657
2764.66 3536
2765.16 3617
2765.65 3686
2766.15 3558
2766.64 3487
2767.14 3515
2767.64 3653
2768.13 3510
2768.63 3610
2769.12 3612
2769.62 3589
2770.12 3596
2770.61 3564
2771.11 3423
2771.60 3605
2772.10 3586
2772.60 3771
2773.09 3781
2773.59 3784
2774.08 4045
2774.58 4030
2775.08 4272
2775.57 4706
2776.07 4737
2776.57 5135
2777.06 5263
2777.56 5347
2778.06 5634
2778.55 5458
2779.05 5273
2779.55 5085
2780.04 4884
2780.54 4679
2781.04 4741
2781.54 4641
2782.03 4283
2782.53 3778
2783.03 3801
2783.52 3779
2784.02 3633
2784.52 3625
2785.02 3452
2785.51 3417
2786.01 3546
2786.51 3248
2787.01 3252
2787.50 3457
2788.00 3441
2788.50 3490
2789.00 3531
2789.49 3302
2789.99 3304
2790.49 3290
2790.99 3291
2791.48 3300
2791.98 3304
2792.48 3346
2792.98 3508
2793.48 3294
2793.97 3389
2794.47 3515
2794.97 3629
2795.47 3431
2795.97 3625
2796.47 3717
2796.96 3850
2797.46 3758
2797.96 3989
2798.46 4034
2798.96 3883
2799.46 3934
2799.96 3868
2800.45 3738
2800.95 3797
2801.45 3877
2801.95 3621
2802.45 3445
2802.95 3426
2803.45 3276
2803.95 3189
2804.45 3287
2804.94 3354
2805.44 3233
2805.94 3335
2806.44 3358
2806.94 3510
2807.44 3559
2807.94 3468
2808.44 3392
2808.94 3569
2809.44 3659
2809.94 3877
2810.44 3776
2810.94 3861
2811.44 3757
2811.94 4004
2812.44 4058
2812.94 3920
2813.44 3929
2813.94 3978
2814.44 3822
2814.94 3801
2815.44 3790
2815.94 3857
2816.44 3734
2816.94 3621
2817.44 3584
2817.94 3586
2818.44 3622
2818.94 3736
2819.44 3789
2819.94 3502
2820.44 3380
2820.94 3416
2821.44 3518
2821.94 3419
2822.44 3178
2822.94 3047
2823.44 3231
2823.94 3143
2824.44 3161
2824.94 3242
2825.45 3199
2825.95 2946
2826.45 3040
2826.95 2897
2827.45 3137
2827.95 3091
2828.45 3357
2828.95 3196
2829.45 3473
2829.96 3266
2830.46 3106
2830.96 3227
2831.46 3187
2831.96 3189
2832.46 3011
2832.96 3244
2833.47 3127
2833.97 3155
2834.47 3344
2834.97 3347
2835.47 3382
2835.97 3371
2836.48 3245
2836.98 3449
2837.48 3703
2837.98 3627
2838.48 3301
2838.99 3714
2839.49 3842
2839.99 3538
2840.49 3473
2841.00 3501
2841.50 3498
2842.00 3269
2842.50 3410
2843.01 3401
2843.51 3140
2844.01 3115
2844.51 3211
2845.02 3333
2845.52 3192
2846.02 3404
2846.52 3411
2847.03 3632
2847.53 3685
2848.03 3790
2848.54 3950
2849.04 4168
2849.54 4118
2850.04 4038
2850.55 4057
2851.05 4139
2851.55 3997
2852.06 4047
2852.56 4036
2853.06 3748
2853.57 3503
2854.07 3502
2854.57 3602
2855.08 3700
2855.58 3497
2856.09 3531
2856.59 3363
2857.09 3308
2857.60 3231
2858.10 3453
2858.60 3544
2859.11 3334
2859.61 3293
2860.12 3289
2860.62 3324
2861.12 3562
2861.63 3613
2862.13 3357
2862.64 3181
2863.14 3058
2863.65 3115
2864.15 3205
2864.65 3177
2865.16 2988
2865.66 2903
2866.17 2964
2866.67 2983
2867.18 3008
2867.68 3117
2868.19 3065
2868.69 3136
2869.20 3085
2869.70 3179
2870.21 3189
2870.71 3309
2871.21 3355
2871.72 3442
2872.23 3637
2872.73 3437
2873.24 3554
2873.74 3810
2874.25 3937
2874.75 3966
2875.26 4047
2875.76 4022
2876.27 4135
2876.77 4126
2877.28 4214
2877.78 4157
2878.29 4150
2878.79 3851
2879.30 3882
2879.81 3748
2880.31 3640
2880.82 3650
2881.32 3844
2881.83 3676
2882.34 3628
2882.84 3853
2883.35 3690
2883.85 3771
2884.36 3900
2884.87 3718
2885.37 3663
2885.88 3595
2886.38 3514
2886.89 3713
2887.40 3469
2887.90 3737
2888.41 3778
2888.92 3782
2889.42 3735
2889.93 3667
2890.44 3489
2890.94 3580
2891.45 3484
2891.96 3414
2892.46 3316
2892.97 3314
2893.48 3407
2893.98 3450
2894.49 3513
2895.00 3471
2895.51 3665
2896.01 3632
2896.52 3563
2897.03 3565
2897.53 3729
2898.04 3830
2898.55 3466
2899.06 3604
2899.56 3732
2900.07 3954
2900.58 3850
2901.09 3889
2901.59 3999
2902.10 3979
2902.61 4050
2903.12 4178
2903.63 4173
2904.13 4293
2904.64 4218
2905.15 4198
2905.66 4347
2906.17 4256
2906.67 4209
2907.18 4267
2907.69 4196
2908.20 4375
2908.71 4364
2909.21 4322
2909.72 4191
2910.23 4015
2910.74 4056
2911.25 3922
2911.76 3347
2912.26 3413
2912.77 3500
2913.28 3458
2913.79 3543
2914.30 3591
2914.81 3615
2915.32 3597
2915.83 3686
2916.34 3761
2916.84 3664
2917.35 3497
2917.86 3617
2918.37 3543
2918.88 3587
2919.39 3683
2919.90 3609
2920.41 3410
2920.92 3519
2921.43 3495
2921.94 3786
2922.45 3506
2922.96 3555
2923.46 3525
2923.97 3765
2924.48 3860
2924.99 3788
2925.50 3909
2926.01 3774
2926.52 3923
2927.03 3915
2927.54 3918
2928.05 3896
2928.56 3917
2929.07 3805
2929.58 3636
2930.09 3740
2930.60 3475
2931.11 3315
2931.62 3523
2932.13 3305
2932.64 3190
2933.15 3270
2933.67 3436
2934.18 3436
2934.69 3390
2935.20 3436
2935.71 3368
2936.22 3251
2936.73 3307
2937.24 3417
2937.75 3703
2938.26 3611
2938.77 3647
2939.28 3486
2939.79 3493
2940.30 3621
2940.82 3739
2941.33 3667
2941.84 3566
2942.35 3687
2942.86 3496
2943.37 3611
2943.88 3571
2944.39 3790
2944.91 3769
2945.42 3625
2945.93 3861
2946.44 3799
2946.95 4053
2947.46 4041
2947.98 4068
2948.49 3882
2949.00 4173
2949.51 3803
2950.02 3934
2950.53 3942
2951.05 3716
2951.56 3584
2952.07 3668
2952.58 3454
2953.09 3201
2953.61 3277
2954.12 3212
2954.63 3614
2955.14 3397
2955.66 3267
2956.17 3363
2956.68 3183
2957.19 3453
2957.71 3351
2958.22 3299
2958.73 3318
2959.24 3218
2959.76 3365
2960.27 3441
2960.78 3371
2961.29 3388
2961.81 3446
2962.32 3515
2962.83 3510
2963.35 3640
2963.86 3642
2964.37 3450
2964.89 3390
2965.40 3498
2965.91 3402
2966.43 3121
2966.94 3311
2967.45 3145
2967.97 3246
2968.48 3286
2968.99 3109
2969.51 2892
2970.02 3179
2970.53 2979
2971.05 3050
2971.56 2825
2972.07 2854
2972.59 2974
2973.10 3133
2973.62 3152
2974.13 3120
2974.64 3149
2975.16 3115
2975.67 3071
2976.19 3224
2976.70 3162
2977.22 3146
2977.73 3279
2978.24 3163
2978.76 2914
2979.27 3050
2979.79 3106
2980.30 3016
2980.82 2907
2981.33 3141
2981.85 3075
2982.36 3153
2982.87 3318
2983.39 3138
2983.90 3173
2984.42 3147
2984.93 3226
2985.45 3362
2985.96 3406
2986.48 3325
2986.99 3329
2987.51 3318
2988.02 3366
2988.54 3498
2989.05 3451
2989.57 3411
2990.09 3390
2990.60 3380
2991.12 3220
2991.63 3117
2992.15 2983
2992.66 2998
2993.18 2961
2993.69 2910
2994.21 3089
2994.73 3065
2995.24 3170
2995.76 3149
2996.27 3225
2996.79 3176
2997.30 3126
2997.82 3229
2998.34 3551
2998.85 3947
2999.37 3600
2999.89 3556
3000.40 3707
3000.92 3537
3001.43 3451
3001.95 3429
3002.47 3411
3002.98 3319
3003.50 3295
3004.02 3579
3004.53 3620
3005.05 3495
3005.57 3601
3006.08 3553
3006.60 3598
3007.12 3341
3007.63 3480
3008.15 3268
3008.67 3347
3009.18 3136
3009.70 3231
3010.22 3189
3010.74 3242
3011.25 3064
3011.77 2955
3012.29 3214
3012.80 3006
3013.32 3205
3013.84 3105
3014.36 3165
3014.87 3358
3015.39 3342
3015.91 3249
3016.43 3433
3016.94 3714
3017.46 3691
3017.98 3784
3018.50 3752
3019.02 3753
3019.53 3777
3020.05 3952
3020.57 3798
3021.09 3884
3021.60 3823
3022.12 3727
3022.64 3880
3023.16 3900
3023.68 3706
3024.20 3671
3024.71 3753
3025.23 3742
3025.75 3900
3026.27 3741
3026.79 3495
3027.31 3440
3027.82 3641
3028.34 3519
3028.86 3520
3029.38 3350
3029.90 3496
3030.42 3575
3030.94 3623
3031.46 3471
3031.98 3553
3032.49 3745
3033.01 3697
3033.53 3787
3034.05 3846
3034.57 4080
3035.09 4019
3035.61 3816
3036.13 3799
3036.65 3749
3037.17 3604
3037.69 3586
3038.21 3430
3038.73 3391
3039.25 3300
3039.76 3261
3040.28 3345
3040.80 3046
3041.32 2954
3041.84 3214
3042.36 3252
3042.88 3237
3043.40 3019
3043.92 3017
3044.44 3191
3044.96 3035
3045.48 3134
3046.00 3255
3046.52 3034
3047.04 3055
3047.56 2931
3048.08 3078
3048.60 3097
3049.13 2985
3049.65 2983
3050.17 3032
3050.69 3170
3051.21 3008
3051.73 3181
3052.25 3056
3052.77 2900
3053.29 2961
3053.81 3017
3054.33 2961
3054.85 2957
3055.37 3183
3055.89 3142
3056.42 3082
3056.94 3035
3057.46 3293
3057.98 3200
3058.50 3067
3059.02 3193
3059.54 3180
3060.06 3162
3060.59 3211
3061.11 3103
3061.63 3014
3062.15 2876
3062.67 2950
3063.19 3186
3063.71 3114
3064.24 3116
3064.76 3029
3065.28 3194
3065.80 3255
3066.32 3378
3066.85 3178
3067.37 3144
3067.89 3341
3068.41 3336
3068.93 3524
3069.46 3197
3069.98 3234
3070.50 3308
3071.02 3332
3071.54 3245
3072.07 3291
3072.59 3186
3073.11 3141
3073.63 3180
3074.16 3197
3074.68 3331
3075.20 3080
3075.73 3268
3076.25 3181
3076.77 3183
3077.29 3199
3077.82 3581
3078.34 3334
3078.86 3304
3079.39 3447
3079.91 3398
3080.43 3491
3080.95 3521
3081.48 3386
3082.00 3520
3082.52 3444
3083.05 3464
3083.57 3265
3084.09 3358
3084.62 3475
3085.14 3392
3085.66 3307
3086.19 3064
3086.71 3106
3087.24 3257
3087.76 3406
3088.28 3424
3088.81 3396
3089.33 3358
3089.85 3125
3090.38 3264
3090.90 3353
3091.43 3036
3091.95 3144
3092.47 3290
3093.00 3093
3093.52 3017
3094.05 3183
3094.57 3155
3095.10 3188
3095.62 3092
3096.14 3153
3096.67 3253
3097.19 2982
3097.72 3032
3098.24 3087
3098.77 3210
3099.29 3094
3099.82 3066
3100.34 2965
3100.87 3023
3101.39 3016
3101.92 2993
3102.44 3062
3102.97 3025
3103.49 2940
3104.02 2855
3104.54 2962
3105.07 3117
3105.59 3059
3106.12 3127
3106.64 2999
3107.17 2941
3107.69 2919
3108.22 2896
3108.74 2875
3109.27 2816
3109.79 2898
3110.32 2891
3110.85 3163
3111.37 2951
3111.90 3101
3112.42 3197
3112.95 2951
3113.48 2835
3114.00 2954
3114.53 3228
3115.05 3110
3115.58 3001
3116.11 2761
3116.63 2870
3117.16 2812
3117.68 2875
3118.21 2718
3118.74 2770
3119.26 2676
3119.79 2677
3120.32 2791
3120.84 2853
3121.37 2803
3121.90 2819
3122.42 2953
3122.95 2894
3123.48 2933
3124.00 2966
3124.53 3045
3125.06 3072
3125.58 3096
3126.11 2996
3126.64 2919
3127.16 2994
3127.69 2860
3128.22 2859
3128.75 2726
3129.27 2572
3129.80 2785
3130.33 2714
3130.85 3005
3131.38 3024
3131.91 3037
3132.44 3012
3132.96 2942
3133.49 2920
3134.02 3034
3134.55 2996
3135.07 2721
3135.60 2801
3136.13 3070
3136.66 2981
3137.19 2840
3137.71 2699
3138.24 2786
3138.77 2911
3139.30 2782
3139.83 2820
3140.35 2697
3140.88 2719
3141.41 2943
3141.94 2827
3142.47 2917
3143.00 2992
3143.52 2992
3144.05 3031
3144.58 2974
3145.11 3023
3145.64 3112
3146.17 3240
3146.70 3362
3147.22 3421
3147.75 3632
3148.28 3807
3148.81 3790
3149.34 3993
3149.87 3973
3150.40 4037
3150.93 3870
3151.46 3856
3151.98 3857
3152.51 3773
3153.04 3760
3153.57 3753
3154.10 3628
3154.63 3441
3155.16 3374
3155.69 3261
3156.22 3302
3156.75 3249
3157.28 3051
3157.81 3043
3158.34 3144
3158.87 3354
3159.40 3171
3159.93 3297
3160.46 3241
3160.99 3263
3161.52 3381
3162.05 3324
3162.58 3248
3163.11 3215
3163.64 3219
3164.17 3180
3164.70 3112
3165.23 3149
3165.76 3110
3166.29 3110
3166.82 2936
3167.35 2906
3167.88 2874
3168.41 2989
3168.94 2814
3169.47 2765
3170.00 2741
3170.53 2882
3171.06 2883
3171.59 3026
3172.13 2971
3172.66 2989
3173.19 3017
3173.72 3071
3174.25 3117
3174.78 3184
3175.31 3219
3175.84 3189
3176.37 3125
3176.90 3220
3177.44 3388
3177.97 3056
3178.50 2974
3179.03 2996
3179.56 3171
3180.09 3089
3180.62 2884
3181.16 3002
3181.69 3089
3182.22 3228
3182.75 3076
3183.28 2968
3183.81 2912
3184.35 3244
3184.88 3169
3185.41 3161
3185.94 3094
3186.47 3267
3187.01 3064
3187.54 2942
3188.07 3148
3188.60 3087
3189.14 3103
3189.67 3229
3190.20 3055
3190.73 3070
3191.26 2944
3191.80 2941
3192.33 2931
3192.86 3078
3193.39 2843
3193.93 2750
3194.46 3039
3194.99 3119
3195.53 3091
3196.06 3167
3196.59 3034
3197.12 3087
3197.66 2876
3198.19 3042
3198.72 2936
3199.26 2874
3199.79 3225
3200.32 3119
3200.86 3245
3201.39 3253
3201.92 3509
3202.46 3581
3202.99 3499
3203.52 3493
3204.06 3524
3204.59 3459
3205.12 3536
3205.66 3276
3206.19 3219
3206.72 3176
3207.26 3058
3207.79 2986
3208.33 2877
3208.86 2900
3209.39 3251
3209.93 3136
3210.46 3285
3211.00 3456
3211.53 3362
3212.06 3349
3212.60 3394
3213.13 3137
3213.67 3514
3214.20 3727
3214.74 3549
3215.27 3420
3215.80 3254
3216.34 3247
3216.87 3131
3217.41 3045
3217.94 3045
3218.48 2969
3219.01 2980
3219.55 3101
3220.08 3136
3220.62 3247
3221.15 3253
3221.69 3153
3222.22 3542
3222.76 3727
3223.29 3899
3223.83 4018
3224.36 4277
3224.90 4325
3225.43 4287
3225.97 4156
3226.50 4241
3227.04 4075
3227.57 3889
3228.11 3554
3228.65 3446
3229.18 3170
3229.72 3292
3230.25 3269
3230.79 3000
3231.32 2998
3231.86 2983
3232.40 2852
3232.93 2960
3233.47 3019
3234.00 3072
3234.54 3132
3235.08 3167
3235.61 3141
3236.15 3171
3236.68 3248
3237.22 3217
3237.76 3507
3238.29 3605
3238.83 3526
3239.37 3830
3239.90 3785
3240.44 3808
3240.97 4044
3241.51 3835
3242.05 3614
3242.58 3470
3243.12 3295
3243.66 3275
3244.20 3125
3244.73 3170
3245.27 3016
3245.81 2885
3246.34 3058
3246.88 2931
3247.42 2927
3247.95 2867
3248.49 2946
3249.03 3039
3249.57 3115
3250.10 3049
3250.64 3041
3251.18 2992
3251.72 3149
3252.25 3323
3252.79 3211
3253.33 3072
3253.87 3115
3254.40 3040
3254.94 3009
3255.48 2995
3256.02 3120
3256.55 3087
3257.09 2967
3257.63 3053
3258.17 3168
3258.71 3231
3259.24 3063
3259.78 3072
3260.32 3048
3260.86 3098
3261.40 3111
3261.94 3060
3262.47 3268
3263.01 3367
3263.55 3273
3264.09 3234
3264.63 3163
3265.17 3127
3265.71 3427
3266.24 3302
3266.78 3257
3267.32 3101
3267.86 3086
3268.40 3036
3268.94 3061
3269.48 3078
3270.02 2995
3270.55 2779
3271.09 2900
3271.63 2952
3272.17 2978
3272.71 2759
3273.25 2621
3273.79 2672
3274.33 2901
3274.87 2902
3275.41 2736
3275.95 3002
3276.49 3067
3277.03 3014
3277.57 3071
3278.11 3118
3278.65 3117
3279.19 3273
3279.73 3162
3280.26 3032
3280.80 3145
3281.34 3129
3281.88 2963
3282.42 3089
3282.96 3221
3283.50 3059
3284.04 2936
3284.59 2907
3285.13 3305
3285.67 3451
3286.21 3614
3286.75 3683
3287.29 3578
3287.83 3600
3288.37 3649
3288.91 3632
3289.45 3593
3289.99 3394
3290.53 3437
3291.07 3360
3291.61 3162
3292.15 2978
3292.69 2937
3293.23 3046
3293.77 2968
3294.32 3004
3294.86 2981
3295.40 2957
3295.94 3138
3296.48 3235
3297.02 3107
3297.56 3054
3298.10 3126
3298.65 3196
3299.19 3091
3299.73 2989
3300.27 3044
3300.81 3074
3301.35 3053
3301.89 3093
3302.44 3125
3302.98 3136
3303.52 3184
3304.06 3071
3304.60 3117
3305.14 3278
3305.69 3181
3306.23 2992
3306.77 2905
3307.31 3084
3307.85 2894
3308.40 2923
3308.94 2876
3309.48 2984
3310.02 2996
3310.57 2981
3311.11 2870
3311.65 3011
3312.19 2944
3312.74 2946
3313.28 2980
3313.82 2989
3314.36 2951
3314.91 2944
3315.45 3113
3315.99 3442
3316.53 3652
3317.08 3327
3317.62 3390
3318.16 3391
3318.71 3327
3319.25 3192
3319.79 3278
3320.34 3269
3320.88 3226
3321.42 3163
3321.96 2947
3322.51 2978
3323.05 3050
3323.59 3057
3324.14 3103
3324.68 3222
3325.23 3119
3325.77 2992
3326.31 2853
3326.86 3067
3327.40 2877
3327.94 3011
3328.49 2911
3329.03 2946
3329.57 2844
3330.12 2887
3330.66 2668
3331.21 2626
3331.75 2487
3332.29 2444
3332.84 2579
3333.38 2646
3333.93 2670
3334.47 2528
3335.02 2565
3335.56 2638
3336.10 2623
3336.65 2692
3337.19 2704
3337.74 2651
3338.28 2607
3338.83 2649
3339.37 2847
3339.92 2930
3340.46 2918
3341.01 2852
3341.55 2916
3342.10 2853
3342.64 2981
3343.19 2877
3343.73 2795
3344.28 2853
3344.82 2947
3345.37 2819
3345.91 2692
3346.46 3017
3347.00 2853
3347.55 2932
3348.09 2755
3348.64 2740
3349.18 2825
3349.73 2874
3350.27 3010
3350.82 2857
3351.37 2990
3351.91 3124
3352.46 2943
3353.00 2955
3353.55 3085
3354.10 3179
3354.64 3125
3355.19 3063
3355.73 2870
3356.28 3094
3356.83 3092
3357.37 2959
3357.92 2964
3358.46 2921
3359.01 2822
3359.56 2699
3360.10 2793
3360.65 2727
3361.20 2747
3361.74 2710
3362.29 2675
3362.84 2739
3363.38 2643
3363.93 2839
3364.48 2806
3365.02 2568
3365.57 2571
3366.12 2675
3366.66 2675
3367.21 2648
3367.76 2647
3368.30 2628
3368.85 2665
3369.40 2883
3369.94 2743
3370.49 2946
3371.04 3053
3371.59 2882
3372.13 2971
3372.68 2874
3373.23 2879
3373.78 2894
3374.32 2711
3374.87 2729
3375.42 2727
3375.97 2650
3376.51 2652
3377.06 2727
3377.61 2576
3378.16 2547
3378.71 2484
3379.25 2489
3379.80 2676
3380.35 2559
3380.90 2525
3381.45 2451
3381.99 2420
3382.54 2453
3383.09 2461
3383.64 2445
3384.19 2303
3384.74 2213
3385.28 2446
3385.83 2577
3386.38 2475
3386.93 2437
3387.48 2401
3388.03 2490
3388.58 2509
3389.12 2680
3389.67 2580
3390.22 2436
3390.77 2549
3391.32 2579
3391.87 2590
3392.42 2668
3392.97 2695
3393.52 2527
3394.06 2484
3394.61 2526
3395.16 2387
3395.71 2406
3396.26 2520
3396.81 2548
3397.36 2543
3397.91 2366
3398.46 2537
3399.01 2552
3399.56 2631
3400.11 2703
3400.66 2424
3401.21 2463
3401.76 2520
3402.31 2405
3402.86 2639
3403.41 2651
3403.96 2513
3404.51 2509
3405.06 2534
3405.61 2559
3406.16 2495
3406.71 2532
3407.26 2546
3407.81 2459
3408.36 2572
3408.91 2590
3409.46 2488
3410.01 2477
3410.56 2317
3411.11 2469
3411.66 2534
3412.21 2507
3412.76 2547
3413.31 2622
3413.86 2606
3414.41 2658
3414.96 2562
3415.51 2486
3416.07 2410
3416.62 2628
3417.17 2627
3417.72 2503
3418.27 2375
3418.82 2489
3419.37 2581
3419.92 2328
3420.47 2330
3421.03 2317
3421.58 2381
3422.13 2547
3422.68 2517
3423.23 2574
3423.78 2640
3424.33 2628
3424.89 2501
3425.44 2593
3425.99 2615
3426.54 2522
3427.09 2581
3427.65 2639
3428.20 2463
3428.75 2596
3429.30 2548
3429.85 2452
3430.41 2593
3430.96 2730
3431.51 2548
3432.06 2642
3432.61 2486
3433.17 2505
3433.72 2601
3434.27 2793
3434.82 2669
3435.38 2691
3435.93 2672
3436.48 2539
3437.03 2537
3437.59 2606
3438.14 2626
3438.69 2578
3439.24 2552
3439.80 2584
3440.35 2567
3440.90 2564
3441.46 2550
3442.01 2425
3442.56 2622
3443.11 2587
3443.67 2677
3444.22 2568
3444.77 2567
3445.33 2489
3445.88 2468
3446.43 2384
3446.99 2227
3447.54 2429
3448.09 2305
3448.65 2231
3449.20 2295
3449.76 2261
3450.31 2339
3450.86 2378
3451.42 2316
3451.97 2337
3452.52 2393
3453.08 2322
3453.63 2444
3454.19 2396
3454.74 2292
3455.29 2306
3455.85 2314
3456.40 2448
3456.96 2327
3457.51 2300
3458.07 2360
3458.62 2493
3459.17 2431
3459.73 2496
3460.28 2327
3460.84 2479
3461.39 2519
3461.95 2431
3462.50 2463
3463.06 2315
3463.61 2410
3464.17 2484
3464.72 2522
3465.27 2542
3465.83 2474
3466.38 2550
3466.94 2855
3467.49 2573
3468.05 2515
3468.61 2406
3469.16 2530
3469.72 2710
3470.27 2697
3470.83 2731
3471.38 2732
3471.94 2800
3472.49 2507
3473.05 2515
3473.60 2541
3474.16 2741
3474.71 2594
3475.27 2479
3475.83 2434
3476.38 2489
3476.94 2605
3477.49 2434
3478.05 2692
3478.61 2580
3479.16 2673
3479.72 2592
3480.27 2599
3480.83 2692
3481.39 2634
3481.94 2521
3482.50 2587
3483.05 2437
3483.61 2557
3484.17 2526
3484.72 2384
3485.28 2384
3485.84 2526
3486.39 2573
3486.95 2511
3487.51 2629
3488.06 2708
3488.62 2529
3489.18 2574
3489.73 2766
3490.29 2754
3490.85 2595
3491.40 2635
3491.96 2586
3492.52 2791
3493.08 2898
3493.63 2856
3494.19 2674
3494.75 2692
3495.30 2708
3495.86 2782
3496.42 2792
3496.98 2801
3497.53 2900
3498.09 2900
3498.65 2897
3499.21 2850
3499.76 2845
3500.32 3015
3500.88 3109
3501.44 3399
3501.99 3664
3502.55 3589
3503.11 3853
3503.67 4055
3504.23 4375
3504.78 4591
3505.34 4745
3505.90 5001
3506.46 5132
3507.02 5109
3507.58 4981
3508.13 4942
3508.69 4676
3509.25 4558
3509.81 3917
3510.37 3728
3510.93 3522
3511.48 3174
3512.04 2992
3512.60 2859
3513.16 2783
3513.72 2812
3514.28 2512
3514.84 2592
3515.40 2707
3515.95 2549
3516.51 2537
3517.07 2663
3517.63 2653
3518.19 2634
3518.75 2436
3519.31 2573
3519.87 2541
3520.43 2637
3520.99 2568
3521.55 2541
3522.11 2473
3522.67 2572
3523.22 2490
3523.78 2515
3524.34 2651
3524.90 2624
3525.46 2628
3526.02 2729
3526.58 2538
3527.14 2533
3527.70 2458
3528.26 2600
3528.82 2479
3529.38 2523
3529.94 2470
3530.50 2447
3531.06 2371
3531.62 2499
3532.18 2528
3532.74 2493
3533.30 2527
3533.86 2651
3534.42 2722
3534.98 2594
3535.54 2694
3536.11 2784
3536.67 2864
3537.23 2720
3537.79 2737
3538.35 2856
3538.91 3008
3539.47 2888
3540.03 2816
3540.59 2935
3541.15 3045
3541.71 3182
3542.27 3149
3542.84 3009
3543.40 2805
3543.96 3114
3544.52 3105
3545.08 2975
3545.64 2871
3546.20 2866
3546.76 2818
3547.33 2756
3547.89 2778
3548.45 2648
3549.01 2649
3549.57 2597
3550.13 2503
3550.69 2527
3551.26 2594
3551.82 2537
3552.38 2614
3552.94 2535
3553.50 2471
3554.07 2502
3554.63 2420
3555.19 2473
3555.75 2417
3556.31 2493
3556.88 2508
3557.44 2478
3558.00 2529
3558.56 2472
3559.13 2626
3559.69 2643
3560.25 2651
3560.81 2680
3561.38 2762
3561.94 2732
3562.50 2750
3563.06 2744
3563.63 2780
3564.19 2760
3564.75 2659
3565.31 2494
3565.88 2639
3566.44 2605
3567.00 2643
3567.57 2740
3568.13 2621
3568.69 2513
3569.26 2462
3569.82 2374
3570.38 2462
3570.95 2489
3571.51 2372
3572.07 2434
3572.64 2465
3573.20 2364
3573.76 2428
3574.33 2531
3574.89 2413
3575.45 2389
3576.02 2555
3576.58 2553
3577.14 2397
3577.71 2429
3578.27 2453
3578.84 2567
3579.40 2424
3579.96 2402
3580.53 2400
3581.09 2508
3581.66 2435
3582.22 2536
3582.78 2591
3583.35 2578
3583.91 2601
3584.48 2779
3585.04 2740
3585.61 2945
3586.17 2802
3586.74 2796
3587.30 2804
3587.86 2780
3588.43 2712
3588.99 2720
3589.56 2509
3590.12 2523
3590.69 2520
3591.25 2493
3591.82 2493
3592.38 2376
3592.95 2405
3593.51 2382
3594.08 2295
3594.64 2307
3595.21 2302
3595.77 2413
3596.34 2344
3596.90 2421
3597.47 2572
3598.04 2454
3598.60 2525
3599.17 2463
3599.73 2476
3600.30 2385
3600.86 2523
3601.43 2458
3601.99 2437
3602.56 2385
3603.13 2357
3603.69 2289
3604.26 2364
3604.82 2257
3605.39 2290
3605.96 2256
3606.52 2239
3607.09 2198
3607.65 2304
3608.22 2325
3608.79 2393
3609.35 2062
3609.92 2416
3610.49 2371
3611.05 2280
3611.62 2278
3612.19 2328
3612.75 2317
3613.32 2439
3613.89 2582
3614.45 2384
3615.02 2590
3615.59 2769
3616.15 2978
3616.72 2982
3617.29 3241
3617.85 3817
3618.42 3772
3618.99 3768
3619.55 4040
3620.12 4045
3620.69 4075
3621.26 4085
3621.82 3926
3622.39 3643
3622.96 3249
3623.53 3030
3624.09 2956
3624.66 2914
3625.23 2882
3625.80 2576
3626.36 2342
3626.93 2345
3627.50 2486
3628.07 2422
3628.63 2504
3629.20 2267
3629.77 2465
3630.34 2554
3630.91 2696
3631.47 2449
3632.04 2358
3632.61 2537
3633.18 2695
3633.75 2824
3634.32 2929
3634.88 3016
3635.45 2616
3636.02 2764
3636.59 2767
3637.16 2624
3637.73 2599
3638.29 2489
3638.86 2414
3639.43 2295
3640.00 2403
3640.57 2371
3641.14 2551
3641.71 2367
3642.28 2519
3642.84 2416
3643.41 2451
3643.98 2411
3644.55 2345
3645.12 2343
3645.69 2440
3646.26 2670
3646.83 2660
3647.40 2601
3647.97 2490
3648.54 2416
3649.11 2493
3649.68 2511
3650.25 2503
3650.81 2467
3651.38 2431
3651.95 2554
3652.52 2699
3653.09 2634
3653.66 2623
3654.23 2583
3654.80 2506
3655.37 2545
3655.94 2459
3656.51 2506
3657.08 2622
3657.65 2583
3658.22 2502
3658.79 2533
3659.36 2502
3659.93 2527
3660.50 2532
3661.07 2327
3661.64 2275
3662.22 2436
3662.79 2524
3663.36 2319
3663.93 2263
3664.50 2223
3665.07 2435
3665.64 2357
3666.21 2255
3666.78 2181
3667.35 2221
3667.92 2247
3668.49 2232
3669.06 2208
3669.64 2217
3670.21 2308
3670.78 2231
3671.35 2285
3671.92 2198
3672.49 2240
3673.06 2173
3673.63 2241
3674.21 2325
3674.78 2419
3675.35 2315
3675.92 2535
3676.49 2423
3677.06 2389
3677.63 2445
3678.21 2479
3678.78 2689
3679.35 2554
3679.92 2459
3680.49 2482
3681.07 2421
3681.64 2328
3682.21 2173
3682.78 2364
3683.35 2334
3683.93 2304
3684.50 2347
3685.07 2316
3685.64 2309
3686.21 2089
3686.79 2119
3687.36 2235
3687.93 2437
3688.50 2230
3689.08 2233
3689.65 2248
3690.22 2281
3690.80 2273
3691.37 2423
3691.94 2485
3692.51 2354
3693.09 2393
3693.66 2311
3694.23 2223
3694.81 2274
3695.38 2359
3695.95 2233
3696.52 2389
3697.10 2182
3697.67 2219
3698.24 2288
3698.82 2319
3699.39 2422
3699.96 2322
3700.54 2134
3701.11 2000
3701.68 2145
3702.26 2250
3702.83 2302
3703.41 2207
3703.98 2187
3704.55 2152
3705.13 2091
3705.70 2251
3706.27 2067
3706.85 2249
3707.42 2266
3708.00 2125
3708.57 2088
3709.14 2180
3709.72 2087
3710.29 2236
3710.87 2120
3711.44 2096
3712.02 2337
3712.59 2420
3713.16 2235
3713.74 2145
3714.31 2234
3714.89 2281
3715.46 2237
3716.04 2135
3716.61 2231
3717.19 2351
3717.76 2310
3718.34 2276
3718.91 2169
3719.49 2197
3720.06 2223
3720.64 2239
3721.21 2081
3721.79 2257
3722.36 2121
3722.94 2176
3723.51 2051
3724.09 2104
3724.66 2086
3725.24 2107
3725.81 2222
3726.39 2003
3726.96 2035
3727.54 1954
3728.12 2182
3728.69 2299
3729.27 2279
3729.84 2401
3730.42 2421
3730.99 2336
3731.57 2429
3732.15 2539
3732.72 2356
3733.30 2463
3733.87 2695
3734.45 2655
3735.03 2606
3735.60 2381
3736.18 2394
3736.75 2436
3737.33 2281
3737.91 2202
3738.48 2316
3739.06 2240
3739.64 2251
3740.21 2235
3740.79 2117
3741.37 2199
3741.94 2267
3742.52 2101
3743.10 2168
3743.67 2156
3744.25 2156
3744.83 2265
3745.40 2189
3745.98 2295
3746.56 2211
3747.13 2266
3747.71 2314
3748.29 2197
3748.87 2054
3749.44 2131
3750.02 2221
3750.60 2184
3751.17 2266
3751.75 2169
3752.33 2181
3752.91 2167
3753.48 2074
3754.06 1950
3754.64 1943
3755.22 2226
3755.80 2109
3756.37 2009
3756.95 2057
3757.53 1961
3758.11 1987
3758.68 1946
3759.26 2101
3759.84 2221
3760.42 2204
3761.00 2220
3761.58 2230
3762.15 2144
3762.73 2123
3763.31 2147
3763.89 2164
3764.47 2206
3765.04 2201
3765.62 2222
3766.20 2163
3766.78 2252
3767.36 2012
3767.94 2228
3768.52 2237
3769.10 2261
3769.67 2351
3770.25 2245
3770.83 2145
3771.41 2221
3771.99 2378
3772.57 2353
3773.15 2487
3773.73 2415
3774.31 2233
3774.89 2044
3775.46 2183
3776.04 2215
3776.62 2091
3777.20 2247
3777.78 2131
3778.36 2061
3778.94 2106
3779.52 2180
3780.10 2071
3780.68 2083
3781.26 1947
3781.84 2088
3782.42 1909
3783.00 1968
3783.58 1925
3784.16 2135
3784.74 2023
3785.32 1969
3785.90 2028
3786.48 2058
3787.06 2160
3787.64 2125
3788.22 1959
3788.80 2089
3789.38 2200
3789.96 2071
3790.54 2114
3791.12 2094
3791.70 2125
3792.28 2135
3792.86 2075
3793.44 2257
3794.02 2266
3794.60 2262
3795.18 2100
3795.77 2312
3796.35 2366
3796.93 2284
3797.51 2257
3798.09 2384
3798.67 2158
3799.25 2138
3799.83 2188
3800.41 2233
3800.99 2165
3801.58 2144
3802.16 2420
3802.74 2360
3803.32 2322
3803.90 2447
3804.48 2424
3805.06 2403
3805.65 2340
3806.23 2338
3806.81 2339
3807.39 2291
3807.97 2319
3808.55 2167
3809.14 2130
3809.72 2294
3810.30 2396
3810.88 2343
3811.46 2352
3812.05 2529
3812.63 2376
3813.21 2326
3813.79 2229
3814.37 2345
3814.96 2324
3815.54 2333
3816.12 2320
3816.70 2295
3817.29 2229
3817.87 2225
3818.45 2188
3819.03 2240
3819.62 2165
3820.20 2182
3820.78 1981
3821.36 2000
3821.95 2103
3822.53 1963
3823.11 1855
3823.70 2010
3824.28 2046
3824.86 2054
3825.45 2029
3826.03 1887
3826.61 1997
3827.19 1979
3827.78 1887
3828.36 1905
3828.94 2088
3829.53 1949
3830.11 1915
3830.69 1943
3831.28 1910
3831.86 1919
3832.45 1884
3833.03 1948
3833.61 2084
3834.20 2036
3834.78 1922
3835.36 2032
3835.95 1959
3836.53 2007
3837.12 2056
3837.70 2047
3838.28 2063
3838.87 2012
3839.45 1994
3840.04 2045
3840.62 1961
3841.20 2067
3841.79 1868
3842.37 1929
3842.96 1833
3843.54 1850
3844.13 1967
3844.71 1949
3845.30 1909
3845.88 1871
3846.47 2011
3847.05 2031
3847.63 2105
3848.22 2099
3848.80 1905
3849.39 1932
3849.97 2013
3850.56 1844
3851.14 1933
3851.73 1948
3852.31 1963
3852.90 1933
3853.48 2096
3854.07 2162
3854.66 1936
3855.24 2036
3855.83 1974
3856.41 2142
3857.00 2152
3857.58 2119
3858.17 2132
3858.75 2190
3859.34 2157
3859.92 2209
3860.51 2256
3861.10 2374
3861.68 2456
3862.27 2507
3862.85 2618
3863.44 2645
3864.03 2651
3864.61 2667
3865.20 2728
3865.78 2618
3866.37 2431
3866.96 2343
3867.54 2442
3868.13 2418
3868.72 2393
3869.30 2282
3869.89 2144
3870.47 2080
3871.06 2127
3871.65 2191
3872.23 2162
3872.82 2110
3873.41 2118
3873.99 2076
3874.58 1972
3875.17 2134
3875.76 2225
3876.34 2088
3876.93 2062
3877.52 2201
3878.10 2032
3878.69 2120
3879.28 2122
3879.86 2125
3880.45 2087
3881.04 2080
3881.63 2061
3882.21 1876
3882.80 1906
3883.39 1855
3883.98 1919
3884.56 1853
3885.15 1872
3885.74 1842
3886.33 1948
3886.91 1951
3887.50 1828
3888.09 1783
3888.68 1871
3889.27 1991
3889.85 1942
3890.44 1725
3891.03 1783
3891.62 1849
3892.21 1933
3892.79 2134
3893.38 2162
3893.97 2075
3894.56 1925
3895.15 2093
3895.74 2130
3896.32 2081
3896.91 2031
3897.50 1960
3898.09 2061
3898.68 2077
3899.27 2019
3899.86 2061
3900.45 2116
3901.03 2248
3901.62 2313
3902.21 2354
3902.80 2149
3903.39 2060
3903.98 2183
3904.57 2153
3905.16 2181
3905.75 2155
3906.34 1966
3906.92 1817
3907.51 1959
3908.10 1918
3908.69 1883
3909.28 1940
3909.87 1976
3910.46 1780
3911.05 1764
3911.64 1750
3912.23 1827
3912.82 1811
3913.41 1672
3914.00 1783
3914.59 1767
3915.18 1872
3915.77 1827
3916.36 1920
3916.95 1908
3917.54 1910
3918.13 1844
3918.72 1856
3919.31 1879
3919.90 1881
3920.49 1857
3921.08 1868
3921.67 1789
3922.26 1896
3922.85 2110
3923.44 2061
3924.03 1917
3924.62 1976
3925.21 2044
3925.80 1842
3926.40 1915
3926.99 1813
3927.58 1819
3928.17 1786
3928.76 1840
3929.35 1952
3929.94 1943
3930.53 1848
3931.12 1874
3931.71 1866
3932.30 1761
3932.90 1792
3933.49 1971
3934.08 1767
3934.67 1800
3935.26 1826
3935.85 1925
3936.44 1834
3937.04 1839
3937.63 1808
3938.22 1795
3938.81 1995
3939.40 1918
3939.99 1921
3940.59 2060
3941.18 2019
3941.77 1992
3942.36 2023
3942.95 2142
3943.55 1996
3944.14 1995
3944.73 2074
3945.32 2157
3945.91 2109
3946.51 1911
3947.10 1823
3947.69 1883
3948.28 1804
3948.88 1935
3949.47 1938
3950.06 1785
3950.65 1902
3951.25 1844
3951.84 1881
3952.43 1787
3953.02 1887
3953.62 1906
3954.21 1946
3954.80 1881
3955.40 2051
3955.99 1966
3956.58 1822
3957.17 1866
3957.77 1938
3958.36 2059
3958.95 2068
3959.55 2062
3960.14 1878
3960.73 1945
3961.33 1909
3961.92 1889
3962.51 1825
3963.11 1988
3963.70 2028
3964.29 1895
3964.89 1911
3965.48 2111
3966.08 2019
3966.67 1931
3967.26 1803
3967.86 1901
3968.45 1927
3969.04 1741
3969.64 1889
3970.23 1929
3970.83 1723
3971.42 1688
3972.01 1770
3972.61 1805
3973.20 1917
3973.80 1890
3974.39 1708
3974.99 1740
3975.58 1864
3976.18 1883
3976.77 1708
3977.36 1745
3977.96 1800
3978.55 1815
3979.15 1850
3979.74 1942
3980.34 1854
3980.93 1926
3981.53 1875
3982.12 1880
3982.72 1762
3983.31 1948
3983.91 2032
3984.50 2019
3985.10 2110
3985.69 1951
3986.29 1932
3986.88 2027
3987.48 1980
3988.07 2039
3988.67 2006
3989.26 2008
3989.86 1889
3990.46 1769
3991.05 1882
3991.65 1958
3992.24 2011
3992.84 1988
3993.43 2047
3994.03 1883
3994.63 1990
3995.22 2216
3995.82 2278
3996.41 2243
3997.01 2187
3997.61 2190
3998.20 2210
3998.80 2110
3999.39 2091
3999.99 2173
4000.59 2261
4001.18 2100
4001.78 2161
4002.38 2131
4002.97 1967
4003.57 1974
4004.17 1884
4004.76 1916
4005.36 1899
4005.96 2096
4006.55 1990
4007.15 1977
4007.75 1928
4008.34 2003
4008.94 2091
4009.54 1960
4010.13 2057
4010.73 1990
4011.33 1924
4011.93 2034
4012.52 1933
4013.12 2058
4013.72 1966
4014.31 2014
4014.91 2005
4015.51 2090
4016.11 2028
4016.70 2057
4017.30 1930
4017.90 2028
4018.50 2136
4019.09 1978
4019.69 1981
4020.29 2116
4020.89 2044
4021.49 1933
4022.08 2044
4022.68 2102
4023.28 2111
4023.88 1990
4024.48 1971
4025.07 2019
4025.67 2110
4026.27 2030
4026.87 2211
4027.47 2429
4028.06 2468
4028.66 2352
4029.26 2563
4029.86 2599
4030.46 2545
4031.06 2468
4031.66 2384
4032.25 2377
4032.85 2381
4033.45 2168
4034.05 2063
4034.65 2109
4035.25 2064
4035.85 2213
4036.45 1940
4037.05 1956
4037.64 2091
4038.24 1899
4038.84 1936
4039.44 1969
4040.04 1834
4040.64 1857
4041.24 1803
4041.84 1894
4042.44 2030
4043.04 1962
4043.64 1840
4044.24 2111
4044.84 1960
4045.44 2045
4046.04 2058
4046.64 2037
4047.24 2102
4047.84 2260
4048.44 2137
4049.03 2188
4049.63 2235
4050.23 2290
4050.83 2281
4051.43 2143
4052.04 2230
4052.64 2224
4053.24 2221
4053.84 2258
4054.44 2106
4055.04 2068
4055.64 2144
4056.24 2048
4056.84 2061
4057.44 2058
4058.04 2130
4058.64 2087
4059.24 1970
4059.84 1961
4060.44 1811
4061.04 1867
4061.64 1767
4062.24 1839
4062.85 1821
4063.45 1914
4064.05 1809
4064.65 1961
4065.25 1914
4065.85 1910
4066.45 1760
4067.05 1821
4067.65 1939
4068.26 1903
4068.86 1983
4069.46 1955
4070.06 1929
4070.66 1919
4071.26 1990
4071.86 2001
4072.47 1880
4073.07 1930
4073.67 1768
4074.27 1872
4074.87 1890
4075.47 2007
4076.08 1951
4076.68 1841
4077.28 1840
4077.88 1921
4078.48 1808
4079.09 1813
4079.69 1884
4080.29 1751
4080.89 1763
4081.50 1853
4082.10 1875
4082.70 1960
4083.30 1849
4083.91 2002
4084.51 1887
4085.11 1775
4085.71 1722
4086.32 1898
4086.92 1917
4087.52 1879
4088.12 1885
4088.73 1846
4089.33 1644
4089.93 1750
4090.54 1902
4091.14 1787
4091.74 1679
4092.35 1747
4092.95 1758
4093.55 1802
4094.15 1773
4094.76 1871
4095.36 1953
4095.96 1900
4096.57 1803
4097.17 2000
4097.78 1950
4098.38 1855
4098.98 1661
4099.59 1844
4100.19 1918
4100.79 1780
4101.40 1825
4102.00 1631
4102.61 1738
4103.21 1740
4103.81 1766
4104.42 1658
4105.02 1812
4105.63 1669
4106.23 1852
4106.83 1796
4107.44 1728
4108.04 1812
4108.65 1730
4109.25 1612
4109.85 1663
4110.46 1819
4111.06 1731
4111.67 1680
4112.27 1684
4112.88 1781
4113.48 1756
4114.09 1852
4114.69 1751
4115.30 1771
4115.90 1708
4116.51 1824
4117.11 1850
4117.72 1982
4118.32 1842
4118.93 1814
4119.53 1781
4120.14 1937
4120.74 1867
4121.35 1712
4121.95 1682
4122.56 1799
4123.16 1829
4123.77 1794
4124.37 1886
4124.98 1814
4125.59 1855
4126.19 1960
4126.80 1796
4127.40 1891
4128.01 1898
4128.61 1769
4129.22 1824
4129.83 1900
4130.43 1858
4131.04 1898
4131.64 1955
4132.25 1842
4132.86 1901
4133.46 1826
4134.07 1906
4134.67 2044
4135.28 2025
4135.89 2040
4136.49 2174
4137.10 2151
4137.71 2317
4138.31 2234
4138.92 2326
4139.53 2337
4140.13 2335
4140.74 2422
4141.35 2565
4141.95 2640
4142.56 2572
4143.17 2617
4143.77 2733
4144.38 2772
4144.99 2806
4145.59 2663
4146.20 2435
4146.81 2341
4147.42 2351
4148.02 2289
4148.63 2162
4149.24 2191
4149.84 2028
4150.45 2028
4151.06 2114
4151.67 2042
4152.27 1783
4152.88 1825
4153.49 1766
4154.10 1704
4154.70 1661
4155.31 1695
4155.92 1602
4156.53 1592
4157.14 1748
4157.74 1601
4158.35 1683
4158.96 1776
4159.57 1684
4160.18 1646
4160.78 1784
4161.39 1712
4162.00 1635
4162.61 1770
4163.22 1923
4163.83 1808
4164.43 1793
4165.04 1944
4165.65 1964
4166.26 1969
4166.87 2033
4167.48 2147
4168.09 2073
4168.69 2223
4169.30 2083
4169.91 2074
4170.52 2054
4171.13 1963
4171.74 1946
4172.35 2028
4172.96 1934
4173.57 2048
4174.17 2018
4174.78 1884
4175.39 2005
4176.00 2018
4176.61 1963
4177.22 1996
4177.83 2156
4178.44 2115
4179.05 2071
4179.66 2054
4180.27 2069
4180.88 2143
4181.49 2116
4182.10 2228
4182.71 2073
4183.32 2096
4183.93 2036
4184.54 1993
4185.15 1947
4185.76 1901
4186.37 1883
4186.98 1758
4187.59 1716
4188.20 1727
4188.81 1871
4189.42 1815
4190.03 1779
4190.64 1729
4191.25 1907
4191.86 1838
4192.47 1830
4193.08 1740
4193.69 1868
4194.30 2067
4194.91 2202
4195.52 2238
4196.13 2047
4196.74 2124
4197.35 2131
4197.97 2064
4198.58 1982
4199.19 2057
4199.80 2005
4200.41 1899
4201.02 1946
4201.63 1918
4202.24 2022
4202.85 2094
4203.47 1865
4204.08 1865
4204.69 1827
4205.30 1937
4205.91 1896
4206.52 1864
4207.13 1967
4207.75 1842
4208.36 1853
4208.97 1737
4209.58 1753
4210.19 1771
4210.80 1805
4211.42 1857
4212.03 1823
4212.64 1782
4213.25 1821
4213.86 1785
4214.48 1763
4215.09 1774
4215.70 1825
4216.31 1932
4216.92 1857
4217.54 2060
4218.15 2087
4218.76 2132
4219.37 2213
4219.99 2222
4220.60 2289
4221.21 2168
4221.82 2224
4222.44 2282
4223.05 2249
4223.66 2258
4224.28 2195
4224.89 2126
4225.50 2191
4226.11 2002
4226.73 2044
4227.34 1919
4227.95 1966
4228.57 1882
4229.18 2022
4229.79 2020
4230.41 2012
4231.02 2111
4231.63 2072
4232.25 2022
4232.86 1891
4233.47 2014
4234.09 2014
4234.70 2009
4235.31 2083
4235.93 2066
4236.54 2076
4237.15 2000
4237.77 1985
4238.38 1911
4239.00 1938
4239.61 1971
4240.22 1896
4240.84 1918
4241.45 1829
4242.07 1795
4242.68 1830
4243.29 1755
4243.91 1813
4244.52 1788
4245.14 1957
4245.75 1903
4246.37 1827
4246.98 1814
4247.59 1843
4248.21 1983
4248.82 2000
4249.44 2039
4250.05 2005
4250.67 2045
4251.28 2004
4251.90 1832
4252.51 1881
4253.13 1838
4253.74 1884
4254.36 1947
4254.97 1881
4255.59 1849
4256.20 1886
4256.82 2001
4257.43 1964
4258.05 1987
4258.66 1870
4259.28 1997
4259.89 2047
4260.51 1777
4261.12 1895
4261.74 1914
4262.35 1927
4262.97 1927
4263.59 1816
4264.20 1837
4264.82 1829
4265.43 1743
4266.05 1751
4266.66 1761
4267.28 1657
4267.90 1785
4268.51 1828
4269.13 1833
4269.74 1867
4270.36 1686
4270.98 1785
4271.59 1878
4272.21 1821
4272.83 1689
4273.44 1720
4274.06 1697
4274.68 1704
4275.29 1789
4275.91 1815
4276.52 1917
4277.14 1857
4277.76 1835
4278.37 1808
4278.99 1934
4279.61 1764
4280.23 1639
4280.84 1827
4281.46 1660
4282.08 1679
4282.69 1674
4283.31 1596
4283.93 1526
4284.54 1623
4285.16 1617
4285.78 1601
4286.40 1420
4287.01 1509
4287.63 1647
4288.25 1612
4288.87 1657
4289.48 1787
4290.10 1600
4290.72 1573
4291.34 1589
4291.95 1676
4292.57 1573
4293.19 1649
4293.81 1687
4294.42 1767
4295.04 1606
4295.66 1608
4296.28 1636
4296.90 1600
4297.51 1609
4298.13 1541
4298.75 1642
4299.37 1576
4299.99 1698
4300.61 1688
4301.22 1679
4301.84 1713
4302.46 1678
4303.08 1602
4303.70 1628
4304.32 1700
4304.94 1672
4305.55 1673
4306.17 1683
4306.79 1753
4307.41 1691
4308.03 1689
4308.65 1642
4309.27 1585
4309.89 1592
4310.50 1738
4311.12 1714
4311.74 1631
4312.36 1643
4312.98 1736
4313.60 1725
4314.22 1654
4314.84 1657
4315.46 1656
4316.08 1572
4316.70 1649
4317.32 1633
4317.94 1581
4318.56 1640
4319.18 1609
4319.80 1589
4320.42 1561
4321.04 1583
4321.65 1536
4322.27 1533
4322.89 1519
4323.51 1523
4324.13 1575
4324.75 1504
4325.37 1431
4325.99 1486
4326.62 1559
4327.24 1542
4327.86 1626
4328.48 1528
4329.10 1510
4329.72 1440
4330.34 1505
4330.96 1548
4331.58 1600
4332.20 1617
4332.82 1600
4333.44 1627
4334.06 1672
4334.68 1587
4335.30 1423
4335.92 1436
4336.54 1296
4337.16 1492
4337.79 1493
4338.41 1442
4339.03 1511
4339.65 1513
4340.27 1418
4340.89 1357
4341.51 1439
4342.13 1565
4342.76 1583
4343.38 1501
4344.00 1442
4344.62 1546
4345.24 1453
4345.86 1636
4346.48 1656
4347.11 1625
4347.73 1617
4348.35 1575
4348.97 1707
4349.59 1563
4350.22 1563
4350.84 1693
4351.46 1655
4352.08 1714
4352.70 1601
4353.33 1608
4353.95 1478
4354.57 1687
4355.19 1681
4355.81 1754
4356.44 1623
4357.06 1622
4357.68 1567
4358.30 1594
4358.93 1454
4359.55 1526
4360.17 1487
4360.79 1550
4361.42 1611
4362.04 1538
4362.66 1545
4363.28 1590
4363.91 1647
4364.53 1560
4365.15 1546
4365.78 1523
4366.40 1595
4367.02 1544
4367.65 1596
4368.27 1672
4368.89 1518
4369.52 1478
4370.14 1487
4370.76 1487
4371.39 1412
4372.01 1297
4372.63 1432
4373.26 1487
4373.88 1423
4374.50 1449
4375.13 1459
4375.75 1507
4376.37 1426
4377.00 1441
4377.62 1501
4378.25 1485
4378.87 1377
4379.49 1398
4380.12 1496
4380.74 1533
4381.37 1577
4381.99 1611
4382.61 1547
4383.24 1514
4383.86 1582
4384.49 1507
4385.11 1520
4385.74 1385
4386.36 1548
4386.98 1447
4387.61 1464
4388.23 1578
4388.86 1540
4389.48 1457
4390.11 1430
4390.73 1502
4391.36 1598
4391.98 1492
4392.61 1500
4393.23 1455
4393.86 1474
4394.48 1539
4395.11 1449
4395.73 1372
4396.36 1382
4396.98 1535
4397.61 1561
4398.23 1508
4398.86 1529
4399.48 1542
4400.11 1551
4400.74 1561
4401.36 1462
4401.99 1523
4402.61 1629
4403.24 1534
4403.86 1555
4404.49 1491
4405.11 1689
4405.74 1542
4406.37 1563
4406.99 1519
4407.62 1513
4408.24 1520
4408.87 1438
4409.50 1409
4410.12 1360
4410.75 1488
4411.38 1456
4412.00 1597
4412.63 1446
4413.25 1536
4413.88 1433
4414.51 1491
4415.13 1413
4415.76 1374
4416.39 1369
4417.01 1326
4417.64 1424
4418.27 1535
4418.89 1466
4419.52 1379
4420.15 1434
4420.77 1496
4421.40 1601
4422.03 1439
4422.66 1507
4423.28 1352
4423.91 1443
4424.54 1438
4425.16 1322
4425.79 1421
4426.42 1332
4427.05 1372
4427.67 1390
4428.30 1427
4428.93 1447
4429.56 1470
4430.18 1396
4430.81 1427
4431.44 1447
4432.07 1407
4432.69 1332
4433.32 1487
4433.95 1516
4434.58 1418
4435.21 1399
4435.83 1497
4436.46 1485
4437.09 1428
4437.72 1472
4438.35 1436
4438.97 1458
4439.60 1392
4440.23 1431
4440.86 1464
4441.49 1448
4442.12 1427
4442.74 1558
4443.37 1499
4444.00 1505
4444.63 1404
4445.26 1495
4445.89 1562
4446.52 1388
4447.14 1466
4447.77 1548
4448.40 1520
4449.03 1537
4449.66 1604
4450.29 1566
4450.92 1611
4451.55 1511
4452.18 1477
4452.81 1492
4453.44 1446
4454.06 1377
4454.69 1343
4455.32 1343
4455.95 1432
4456.58 1429
4457.21 1500
4457.84 1408
4458.47 1339
4459.10 1320
4459.73 1367
4460.36 1518
4460.99 1498
4461.62 1429
4462.25 1462
4462.88 1550
4463.51 1402
4464.14 1377
4464.77 1353
4465.40 1429
4466.03 1369
4466.66 1313
4467.29 1420
4467.92 1460
4468.55 1545
4469.18 1453
4469.81 1461
4470.44 1461
4471.07 1478
4471.70 1482
4472.33 1380
4472.96 1484
4473.59 1539
4474.22 1581
4474.86 1451
4475.49 1493
4476.12 1470
4476.75 1358
4477.38 1324
4478.01 1365
4478.64 1434
4479.27 1454
4479.90 1405
4480.53 1435
4481.17 1389
4481.80 1408
4482.43 1319
4483.06 1442
4483.69 1499
4484.32 1452
4484.95 1408
4485.58 1438
4486.22 1454
4486.85 1436
4487.48 1382
4488.11 1364
4488.74 1476
4489.37 1453
4490.01 1439
4490.64 1480
4491.27 1396
4491.90 1378
4492.53 1493
4493.17 1444
4493.80 1468
4494.43 1434
4495.06 1356
4495.70 1395
4496.33 1462
4496.96 1328
4497.59 1406
4498.22 1399
4498.86 1335
4499.49 1442
4500.12 1426
4500.75 1439
4501.39 1404
4502.02 1479
4502.65 1394
4503.29 1506
4503.92 1453
4504.55 1527
4505.18 1412
4505.82 1482
4506.45 1424
4507.08 1444
4507.72 1402
4508.35 1353
4508.98 1333
4509.62 1397
4510.25 1432
4510.88 1416
4511.52 1385
4512.15 1395
4512.78 1564
4513.42 1440
4514.05 1332
4514.68 1328
4515.32 1422
4515.95 1360
4516.58 1308
4517.22 1318
4517.85 1298
4518.48 1401
4519.12 1406
4519.75 1354
4520.39 1298
4521.02 1255
4521.65 1414
4522.29 1462
4522.92 1423
4523.56 1488
4524.19 1516
4524.83 1540
4525.46 1461
4526.09 1334
4526.73 1333
4527.36 1527
4528.00 1578
4528.63 1606
4529.27 1704
4529.90 1857
4530.54 1794
4531.17 1834
4531.81 2052
4532.44 1905
4533.07 1921
4533.71 1889
4534.34 1935
4534.98 1893
4535.61 1856
4536.25 1847
4536.88 1527
4537.52 1654
4538.16 1585
4538.79 1515
4539.43 1478
4540.06 1491
4540.70 1378
4541.33 1386
4541.97 1280
4542.60 1419
4543.24 1363
4543.87 1470
4544.51 1531
4545.15 1481
4545.78 1441
4546.42 1465
4547.05 1422
4547.69 1490
4548.32 1374
4548.96 1416
4549.60 1384
4550.23 1375
4550.87 1402
4551.50 1501
4552.14 1390
4552.78 1300
4553.41 1527
4554.05 1511
4554.69 1467
4555.32 1521
4555.96 1420
4556.60 1436
4557.23 1315
4557.87 1383
4558.51 1542
4559.14 1416
4559.78 1453
4560.42 1429
4561.05 1381
4561.69 1493
4562.33 1548
4562.96 1570
4563.60 1533
4564.24 1425
4564.87 1272
4565.51 1423
4566.15 1295
4566.79 1495
4567.42 1405
4568.06 1407
4568.70 1441
4569.33 1390
4569.97 1331
4570.61 1445
4571.25 1371
4571.88 1345
4572.52 1408
4573.16 1371
4573.80 1423
4574.44 1321
4575.07 1329
4575.71 1475
4576.35 1451
4576.99 1379
4577.62 1398
4578.26 1403
4578.90 1426
4579.54 1300
4580.18 1436
4580.82 1475
4581.45 1475
4582.09 1430
4582.73 1383
4583.37 1430
4584.01 1462
4584.65 1381
4585.28 1329
4585.92 1306
4586.56 1415
4587.20 1522
4587.84 1423
4588.48 1358
4589.12 1438
4589.75 1355
4590.39 1202
4591.03 1274
4591.67 1325
4592.31 1329
4592.95 1363
4593.59 1457
4594.23 1440
4594.87 1311
4595.51 1318
4596.15 1330
4596.78 1267
4597.42 1281
4598.06 1310
4598.70 1376
4599.34 1331
4599.98 1351
4600.62 1408
4601.26 1347
4601.90 1294
4602.54 1374
4603.18 1475
4603.82 1580
4604.46 1569
4605.10 1643
4605.74 1704
4606.38 1599
4607.02 1697
4607.66 1648
4608.30 1607
4608.94 1559
4609.58 1581
4610.22 1537
4610.86 1487
4611.50 1475
4612.14 1404
4612.78 1504
4613.42 1379
4614.06 1465
4614.70 1453
4615.34 1352
4615.98 1421
4616.63 1449
4617.27 1427
4617.91 1499
4618.55 1424
4619.19 1436
4619.83 1337
4620.47 1355
4621.11 1445
4621.75 1314
4622.39 1380
4623.03 1343
4623.68 1297
4624.32 1307
4624.96 1433
4625.60 1406
4626.24 1328
4626.88 1130
4627.52 1287
4628.17 1282
4628.81 1345
4629.45 1424
4630.09 1267
4630.73 1280
4631.37 1325
4632.02 1299
4632.66 1257
4633.30 1296
4633.94 1297
4634.58 1398
4635.22 1362
4635.87 1370
4636.51 1252
4637.15 1270
4637.79 1374
4638.44 1381
4639.08 1402
4639.72 1398
4640.36 1401
4641.00 1400
4641.65 1216
4642.29 1235
4642.93 1410
4643.57 1446
4644.22 1443
4644.86 1280
4645.50 1260
4646.15 1304
4646.79 1331
4647.43 1380
4648.07 1365
4648.72 1374
4649.36 1243
4650.00 1259
4650.65 1312
4651.29 1345
4651.93 1326
4652.57 1347
4653.22 1259
4653.86 1268
4654.50 1384
4655.15 1432
4655.79 1480
4656.44 1397
4657.08 1253
4657.72 1418
4658.37 1388
4659.01 1361
4659.65 1319
4660.30 1307
4660.94 1409
4661.58 1403
4662.23 1532
4662.87 1466
4663.52 1392
4664.16 1327
4664.80 1334
4665.45 1342
4666.09 1329
4666.74 1334
4667.38 1398
4668.02 1433
4668.67 1244
4669.31 1285
4669.96 1332
4670.60 1273
4671.25 1185
4671.89 1379
4672.54 1237
4673.18 1269
4673.83 1414
4674.47 1308
4675.11 1330
4675.76 1286
4676.40 1136
4677.05 1258
4677.69 1305
4678.34 1213
4678.98 1271
4679.63 1206
4680.27 1361
4680.92 1456
4681.56 1380
4682.21 1419
4682.85 1370
4683.50 1357
4684.15 1321
4684.79 1374
4685.44 1349
4686.08 1271
4686.73 1303
4687.37 1305
4688.02 1285
4688.66 1162
4689.31 1311
4689.96 1387
4690.60 1317
4691.25 1364
4691.89 1299
4692.54 1248
4693.19 1174
4693.83 1167
4694.48 1147
4695.12 1190
4695.77 1153
4696.42 1259
4697.06 1322
4697.71 1199
4698.36 1201
4699.00 1265
4699.65 1267
4700.29 1264
4700.94 1283
4701.59 1318
4702.23 1349
4702.88 1267
4703.53 1268
4704.17 1288
4704.82 1303
4705.47 1306
4706.11 1342
4706.76 1386
4707.41 1383
4708.06 1460
4708.70 1501
4709.35 1592
4710.00 1503
4710.64 1606
4711.29 1564
4711.94 1574
4712.59 1467
4713.23 1480
4713.88 1450
4714.53 1329
4715.18 1341
4715.82 1215
4716.47 1244
4717.12 1271
4717.77 1251
4718.41 1200
4719.06 1334
4719.71 1257
4720.36 1234
4721.01 1180
4721.65 1265
4722.30 1263
4722.95 1331
4723.60 1420
4724.25 1364
4724.89 1395
4725.54 1365
4726.19 1390
4726.84 1488
4727.49 1310
4728.14 1319
4728.78 1396
4729.43 1393
4730.08 1323
4730.73 1345
4731.38 1392
4732.03 1391
4732.68 1300
4733.32 1300
4733.97 1254
4734.62 1236
4735.27 1276
4735.92 1301
4736.57 1270
4737.22 1284
4737.87 1388
4738.52 1249
4739.16 1180
4739.81 1183
4740.46 1300
4741.11 1299
4741.76 1240
4742.41 1333
4743.06 1350
4743.71 1377
4744.36 1209
4745.01 1273
4745.66 1190
4746.31 1308
4746.96 1277
4747.61 1267
4748.26 1470
4748.91 1400
4749.56 1451
4750.21 1494
4750.86 1501
4751.51 1435
4752.16 1653
4752.81 1570
4753.46 1578
4754.11 1610
4754.76 1630
4755.41 1505
4756.06 1462
4756.71 1457
4757.36 1407
4758.01 1446
4758.66 1389
4759.31 1219
4759.96 1276
4760.61 1184
4761.26 1253
4761.91 1293
4762.56 1241
4763.22 1338
4763.87 1255
4764.52 1214
4765.17 1250
4765.82 1335
4766.47 1254
4767.12 1363
4767.77 1229
4768.42 1185
4769.07 1193
4769.73 1193
4770.38 1231
4771.03 1269
4771.68 1188
4772.33 1216
4772.98 1136
4773.63 1152
4774.29 1171
4774.94 1185
4775.59 1169
4776.24 1190
4776.89 1248
4777.54 1109
4778.20 1168
4778.85 1252
4779.50 1305
4780.15 1368
4780.80 1280
4781.46 1275
4782.11 1243
4782.76 1261
4783.41 1213
4784.06 1201
4784.72 1222
4785.37 1287
4786.02 1282
4786.67 1267
4787.33 1174
4787.98 1211
4788.63 1206
4789.28 1309
4789.94 1216
4790.59 1233
4791.24 1178
4791.89 1251
4792.55 1265
4793.20 1119
4793.85 1264
4794.51 1213
4795.16 1111
4795.81 1242
4796.47 1328
4797.12 1154
4797.77 1179
4798.42 1221
4799.08 1203
4799.73 1080
4800.38 1061
4801.04 994
4801.69 1120
4802.35 1115
4803.00 1091
4803.65 1130
4804.31 1073
4804.96 1074
4805.61 1233
4806.27 1144
4806.92 1120
4807.57 1213
4808.23 1132
4808.88 1115
4809.54 1100
4810.19 1139
4810.84 1141
4811.50 1155
4812.15 1214
4812.81 1284
4813.46 1371
4814.12 1211
4814.77 1243
4815.42 1283
4816.08 1215
4816.73 1260
4817.39 1249
4818.04 1193
4818.70 1223
4819.35 1215
4820.01 1183
4820.66 1312
4821.32 1442
4821.97 1339
4822.63 1291
4823.28 1314
4823.94 1311
4824.59 1314
4825.25 1331
4825.90 1355
4826.56 1332
4827.21 1450
4827.87 1319
4828.52 1316
4829.18 1342
4829.83 1302
4830.49 1244
4831.14 1307
4831.80 1308
4832.45 1334
4833.11 1442
4833.76 1381
4834.42 1567
4835.08 1366
4835.73 1432
4836.39 1381
4837.04 1410
4837.70 1461
4838.36 1488
4839.01 1402
4839.67 1422
4840.32 1436
4840.98 1367
4841.64 1356
4842.29 1364
4842.95 1383
4843.60 1423
4844.26 1346
4844.92 1286
4845.57 1270
4846.23 1390
4846.89 1374
4847.54 1347
4848.20 1304
4848.86 1309
4849.51 1329
4850.17 1264
4850.83 1285
4851.48 1404
4852.14 1402
4852.80 1308
4853.45 1302
4854.11 1350
4854.77 1313
4855.43 1322
4856.08 1345
4856.74 1309
4857.40 1287
4858.05 1318
4858.71 1207
4859.37 1241
4860.03 1306
4860.68 1344
4861.34 1340
4862.00 1410
4862.66 1351
4863.31 1351
4863.97 1434
4864.63 1324
4865.29 1245
4865.95 1448
4866.60 1424
4867.26 1557
4867.92 1407
4868.58 1417
4869.23 1421
4869.89 1407
4870.55 1430
4871.21 1399
4871.87 1379
4872.53 1355
4873.18 1372
4873.84 1394
4874.50 1366
4875.16 1358
4875.82 1247
4876.48 1414
4877.13 1265
4877.79 1252
4878.45 1345
4879.11 1310
4879.77 1223
4880.43 1267
4881.09 1152
4881.75 1234
4882.40 1198
4883.06 1237
4883.72 1186
4884.38 1253
4885.04 1232
4885.70 1288
4886.36 1290
4887.02 1242
4887.68 1176
4888.34 1206
4889.00 1236
4889.66 1343
4890.32 1426
4890.97 1453
4891.63 1395
4892.29 1366
4892.95 1334
4893.61 1323
4894.27 1345
4894.93 1320
4895.59 1361
4896.25 1492
4896.91 1422
4897.57 1337
4898.23 1253
4898.89 1316
4899.55 1300
4900.21 1391
4900.87 1357
4901.53 1342
4902.19 1273
4902.85 1250
4903.51 1330
4904.17 1283
4904.83 1231
4905.50 1326
4906.16 1305
4906.82 1282
4907.48 1286
4908.14 1322
4908.80 1255
4909.46 1230
4910.12 1242
4910.78 1359
4911.44 1360
4912.10 1208
4912.76 1286
4913.42 1254
4914.09 1280
4914.75 1258
4915.41 1271
4916.07 1187
4916.73 1201
4917.39 1202
4918.05 1177
4918.71 1162
4919.38 1193
4920.04 1193
4920.70 1113
4921.36 1124
4922.02 1150
4922.68 1253
4923.35 1216
4924.01 1177
4924.67 1222
4925.33 1244
4925.99 1171
4926.65 1188
4927.32 1199
4927.98 1055
4928.64 1219
4929.30 1264
4929.96 1237
4930.63 1053
4931.29 1093
4931.95 1183
4932.61 1238
4933.28 1226
4933.94 1161
4934.60 1128
4935.26 1039
4935.93 1105
4936.59 1053
4937.25 1093
4937.91 1111
4938.58 1190
4939.24 1122
4939.90 1254
4940.56 1224
4941.23 1158
4941.89 1136
4942.55 1180
4943.22 1174
4943.88 1219
4944.54 1094
4945.21 1144
4945.87 1012
4946.53 1036
4947.20 1095
4947.86 1113
4948.52 1122
4949.19 1150
4949.85 1235
4950.51 1057
4951.18 1170
4951.84 1236
4952.50 1178
4953.17 1194
4953.83 1143
4954.49 1139
4955.16 1196
4955.82 1092
4956.49 1203
4957.15 1234
4957.81 1179
4958.48 1154
4959.14 1254
4959.81 1226
4960.47 1146
4961.14 1176
4961.80 1175
4962.46 1306
4963.13 1239
4963.79 1398
4964.46 1483
4965.12 1506
4965.79 1543
4966.45 1541
4967.12 1421
4967.78 1385
4968.44 1339
4969.11 1323
4969.77 1293
4970.44 1252
4971.10 1288
4971.77 1148
4972.43 1178
4973.10 1139
4973.76 1187
4974.43 1261
4975.09 1315
4975.76 1192
4976.42 1271
4977.09 1262
4977.76 1254
4978.42 1159
4979.09 1114
4979.75 1134
4980.42 1139
4981.08 1216
4981.75 1213
4982.41 1166
4983.08 1132
4983.75 1137
4984.41 1223
4985.08 1202
4985.74 1191
4986.41 1215
4987.07 1279
4987.74 1285
4988.41 1306
4989.07 1283
4989.74 1389
4990.41 1351
4991.07 1305
4991.74 1310
4992.40 1336
4993.07 1334
4993.74 1262
4994.40 1248
4995.07 1236
4995.74 1230
4996.40 1206
4997.07 1255
4997.74 1282
4998.40 1203
4999.07 1285
4999.74 1259
5000.40 1089
5001.07 1153
5001.74 1139
5002.40 1123
5003.07 1157
5003.74 1124
5004.41 1114
5005.07 1113
5005.74 1095
5006.41 1047
5007.07 1135
5007.74 1171
5008.41 1194
5009.08 1139
5009.74 1221
5010.41 1166
5011.08 1133
5011.75 1056
5012.41 1099
5013.08 1275
5013.75 1196
5014.42 1149
5015.09 1145
5015.75 1254
5016.42 1199
5017.09 1145
5017.76 1196
5018.43 1164
5019.09 1159
5019.76 1159
5020.43 1241
5021.10 1251
5021.77 1230
5022.44 1251
5023.10 1138
5023.77 1180
5024.44 1136
5025.11 1195
5025.78 1080
5026.45 1196
5027.11 1226
5027.78 1183
5028.45 1157
5029.12 1182
5029.79 1127
5030.46 1172
5031.13 1140
5031.80 1127
5032.47 1109
5033.13 1138
5033.80 1066
5034.47 1136
5035.14 1113
5035.81 1085
5036.48 1006
5037.15 1081
5037.82 1011
5038.49 1004
5039.16 1041
5039.83 1150
5040.50 1074
5041.17 1038
5041.84 1033
5042.51 1083
5043.18 1144
5043.85 1121
5044.52 1032
5045.18 1113
5045.85 1070
5046.52 1103
5047.19 1090
5047.86 1151
5048.53 1085
5049.20 1081
5049.88 1081
5050.55 1090
5051.22 1052
5051.89 1095
5052.56 1014
5053.23 1046
5053.90 1164
5054.57 1026
5055.24 1150
5055.91 1298
5056.58 1060
5057.25 1104
5057.92 1197
5058.59 1119
5059.26 1109
5059.93 1012
5060.60 1137
5061.27 1157
5061.95 1198
5062.62 1131
5063.29 1036
5063.96 1045
5064.63 1091
5065.30 1148
5065.97 1082
5066.64 1114
5067.31 1132
5067.99 1051
5068.66 1079
5069.33 1048
5070.00 1037
5070.67 1094
5071.34 1092
5072.02 1026
5072.69 1020
5073.36 1056
5074.03 1072
5074.70 1001
5075.37 1003
5076.05 1015
5076.72 1040
5077.39 1110
5078.06 1023
5078.73 1043
5079.41 981
5080.08 1021
5080.75 1099
5081.42 1061
5082.10 1003
5082.77 1032
5083.44 1133
5084.11 1119
5084.78 1121
5085.46 1085
5086.13 1163
5086.80 1100
5087.48 1038
5088.15 1043
5088.82 1148
5089.49 1129
5090.17 1132
5090.84 1036
5091.51 1128
5092.19 1089
5092.86 1146
5093.53 1170
5094.20 1106
5094.88 1201
5095.55 1166
5096.22 1148
5096.90 1161
5097.57 1034
5098.24 1107
5098.92 1160
5099.59 1163
5100.26 1095
5100.94 1088
5101.61 1125
5102.29 1042
5102.96 1055
5103.63 1037
5104.31 1052
5104.98 1127
5105.65 1126
5106.33 1224
5107.00 1146
5107.68 1057
5108.35 1198
5109.02 1182
5109.70 1143
5110.37 1050
5111.05 1118
5111.72 1127
5112.40 1025
5113.07 1042
5113.74 999
5114.42 1106
5115.09 1071
5115.77 965
5116.44 1050
5117.12 1085
5117.79 1129
5118.47 1055
5119.14 1062
5119.82 1012
5120.49 984
5121.17 974
5121.84 1033
5122.52 1068
5123.19 1052
5123.87 1093
5124.54 1046
5125.22 1028
5125.89 1055
5126.57 1079
5127.24 1021
5127.92 1070
5128.59 1106
5129.27 1109
5129.94 1063
5130.62 1003
5131.29 1082
5131.97 1026
5132.65 968
5133.32 1069
5134.00 1140
5134.67 973
5135.35 959
5136.02 1011
5136.70 1110
5137.38 1114
5138.05 1118
5138.73 1114
5139.40 1086
5140.08 1085
5140.76 1238
5141.43 1223
5142.11 1120
5142.79 1170
5143.46 1178
5144.14 1162
5144.81 1035
5145.49 987
5146.17 1060
5146.84 1104
5147.52 1017
5148.20 1112
5148.87 1120
5149.55 1044
5150.23 995
5150.90 1127
5151.58 1079
5152.26 1113
5152.94 1085
5153.61 1090
5154.29 1097
5154.97 998
5155.64 1030
5156.32 996
5157.00 1115
5157.68 1103
5158.35 1063
5159.03 1037
5159.71 1038
5160.39 992
5161.06 1042
5161.74 975
5162.42 1076
5163.10 1100
5163.77 1012
5164.45 1004
5165.13 994
5165.81 1049
5166.48 1020
5167.16 958
5167.84 1076
5168.52 1037
5169.20 1116
5169.87 1052
5170.55 1053
5171.23 1020
5171.91 976
5172.59 1005
5173.27 942
5173.94 928
5174.62 1011
5175.30 1060
5175.98 1013
5176.66 1003
5177.34 1027
5178.02 1003
5178.69 978
5179.37 1028
5180.05 1088
5180.73 1120
5181.41 1087
5182.09 1060
5182.77 1010
5183.45 948
5184.12 1031
5184.80 994
5185.48 1045
5186.16 1089
5186.84 1002
5187.52 1049
5188.20 1044
5188.88 1052
5189.56 1009
5190.24 1064
5190.92 1038
5191.60 1029
5192.28 1085
5192.96 1161
5193.64 1080
5194.32 1020
5195.00 993
5195.68 1031
5196.36 1053
5197.03 1118
5197.71 1041
5198.39 1022
5199.07 1081
5199.75 1034
5200.44 1059
5201.12 1037
5201.80 1082
5202.48 1144
5203.16 1101
5203.84 1139
5204.52 1114
5205.20 1008
5205.88 1068
5206.56 1208
5207.24 1090
5207.92 1100
5208.60 1109
5209.28 1024
5209.96 1010
5210.64 1068
5211.32 1055
5212.00 1017
5212.68 1059
5213.37 1075
5214.05 1092
5214.73 1085
5215.41 1054
5216.09 1026
5216.77 1086
5217.45 938
5218.13 976
5218.81 952
5219.50 1109
5220.18 1004
5220.86 1016
5221.54 1035
5222.22 1002
5222.90 998
5223.59 1044
5224.27 1037
5224.95 1002
5225.63 1067
5226.31 1046
5226.99 1090
5227.68 958
5228.36 989
5229.04 939
5229.72 989
5230.40 1031
5231.09 1015
5231.77 1063
5232.45 985
5233.13 907
5233.81 978
5234.50 1007
5235.18 1043
5235.86 967
5236.54 1043
5237.23 1163
5237.91 1022
5238.59 1102
5239.27 1027
5239.96 1069
5240.64 1133
5241.32 1191
5242.01 1069
5242.69 1175
5243.37 1144
5244.05 1044
5244.74 1056
5245.42 1075
5246.10 1074
5246.79 934
5247.47 997
5248.15 1113
5248.84 1078
5249.52 1142
5250.20 1142
5250.89 1079
5251.57 959
5252.25 960
5252.94 980
5253.62 974
5254.30 968
5254.99 1045
5255.67 1061
5256.36 1040
5257.04 1022
5257.72 1011
5258.41 1022
5259.09 917
5259.78 969
5260.46 1097
5261.14 1074
5261.83 884
5262.51 924
5263.20 875
5263.88 886
5264.56 952
5265.25 979
5265.93 1010
5266.62 1000
5267.30 1027
5267.99 1036
5268.67 1031
5269.36 1076
5270.04 1015
5270.73 982
5271.41 1045
5272.09 1091
5272.78 939
5273.46 857
5274.15 935
5274.83 990
5275.52 1053
5276.20 989
5276.89 948
5277.57 991
5278.26 1020
5278.94 981
5279.63 981
5280.32 1038
5281.00 1042
5281.69 1001
5282.37 1109
5283.06 1103
5283.74 1019
5284.43 1035
5285.11 1055
5285.80 1018
5286.49 1055
5287.17 1035
5287.86 1036
5288.54 898
5289.23 1014
5289.91 1008
5290.60 980
5291.29 1076
5291.97 937
5292.66 1004
5293.35 1022
5294.03 1014
5294.72 930
5295.40 907
5296.09 990
5296.78 1007
5297.46 964
5298.15 955
5298.84 909
5299.52 963
5300.21 976
5300.90 1038
5301.58 1121
5302.27 1078
5302.96 1113
5303.64 1097
5304.33 1039
5305.02 1008
5305.70 1048
5306.39 1096
5307.08 1074
5307.77 1049
5308.45 942
5309.14 891
5309.83 961
5310.51 1021
5311.20 944
5311.89 962
5312.58 1024
5313.26 928
5313.95 975
5314.64 1041
5315.33 918
5316.01 997
5316.70 993
5317.39 975
5318.08 933
5318.77 920
5319.45 1005
5320.14 1031
5320.83 1041
5321.52 990
5322.20 1012
5322.89 995
5323.58 983
5324.27 1038
5324.96 1000
5325.65 1025
5326.33 1108
5327.02 1039
5327.71 1008
5328.40 967
5329.09 956
5329.78 963
5330.46 1048
5331.15 1044
5331.84 998
5332.53 969
5333.22 1122
5333.91 1064
5334.60 957
5335.29 994
5335.98 1021
5336.66 922
5337.35 964
5338.04 952
5338.73 1028
5339.42 992
5340.11 1033
5340.80 977
5341.49 1009
5342.18 1048
5342.87 1031
5343.56 1032
5344.25 995
5344.94 1004
5345.62 1010
5346.31 1045
5347.00 1086
5347.69 1066
5348.38 1028
5349.07 1069
5349.76 1121
5350.45 1191
5351.14 1256
5351.83 1283
5352.52 1291
5353.21 1174
5353.90 1198
5354.59 1234
5355.28 1179
5355.97 1196
5356.66 1059
5357.35 1004
5358.04 1055
5358.74 1075
5359.43 1054
5360.12 1024
5360.81 998
5361.50 1013
5362.19 1049
5362.88 1035
5363.57 1049
5364.26 1192
5364.95 1015
5365.64 948
5366.33 1054
5367.02 975
5367.71 1004
5368.41 953
5369.10 952
5369.79 1021
5370.48 1091
5371.17 1082
5371.86 1008
5372.55 997
5373.24 986
5373.94 1049
5374.63 1080
5375.32 1100
5376.01 1076
5376.70 1044
5377.39 1034
5378.08 1036
5378.78 1040
5379.47 1064
5380.16 1073
5380.85 1074
5381.54 1023
5382.24 1143
5382.93 1163
5383.62 1097
5384.31 1073
5385.00 1056
5385.70 1030
5386.39 1054
5387.08 1092
5387.77 945
5388.47 1077
5389.16 977
5389.85 1018
5390.54 1018
5391.23 981
5391.93 887
5392.62 960
5393.31 977
5394.01 1025
5394.70 960
5395.39 918
5396.08 921
5396.78 955
5397.47 940
5398.16 1066
5398.86 947
5399.55 1030
5400.24 981
5400.93 933
5401.63 907
5402.32 901
5403.01 901
5403.71 948
5404.40 1000
5405.09 949
5405.79 957
5406.48 1012
5407.17 943
5407.87 978
5408.56 1030
5409.26 1064
5409.95 1026
5410.64 1006
5411.34 1065
5412.03 1017
5412.72 996
5413.42 1009
5414.11 978
5414.81 968
5415.50 940
5416.19 921
5416.89 916
5417.58 970
5418.28 973
5418.97 888
5419.67 966
5420.36 969
5421.05 956
5421.75 997
5422.44 994
5423.14 944
5423.83 998
5424.53 944
5425.22 926
5425.92 974
5426.61 1017
5427.31 920
5428.00 920
5428.70 913
5429.39 934
5430.09 938
5430.78 916
5431.48 1036
5432.17 996
5432.87 1061
5433.56 981
5434.26 878
5434.95 913
5435.65 978
5436.34 996
5437.04 1075
5437.73 1028
5438.43 1027
5439.13 1067
5439.82 1054
5440.52 1034
5441.21 949
5441.91 948
5442.60 1012
5443.30 966
5444.00 929
5444.69 879
5445.39 1008
5446.08 1034
5446.78 956
5447.48 923
5448.17 912
5448.87 991
5449.56 1066
5450.26 956
5450.96 941
5451.65 961
5452.35 969
5453.05 954
5453.74 928
5454.44 942
5455.14 938
5455.83 843
5456.53 934
5457.23 1038
5457.92 968
5458.62 872
5459.32 905
5460.01 920
5460.71 964
5461.41 920
5462.11 922
5462.80 964
5463.50 956
5464.20 875
5464.89 983
5465.59 1031
5466.29 983
5466.99 1035
5467.68 941
5468.38 825
5469.08 943
5469.78 911
5470.47 913
5471.17 978
5471.87 975
5472.57 918
5473.26 975
5473.96 1035
5474.66 999
5475.36 905
5476.06 885
5476.75 932
5477.45 930
5478.15 840
5478.85 852
5479.55 865
5480.24 925
5480.94 859
5481.64 859
5482.34 889
5483.04 974
5483.74 923
5484.43 960
5485.13 842
5485.83 878
5486.53 852
5487.23 902
5487.93 872
5488.63 906
5489.33 965
5490.02 915
5490.72 939
5491.42 934
5492.12 867
5492.82 942
5493.52 938
5494.22 772
5494.92 816
5495.62 886
5496.32 819
5497.01 843
5497.71 914
5498.41 953
5499.11 862
5499.81 807
5500.51 910
5501.21 898
5501.91 934
5502.61 932
5503.31 851
5504.01 911
5504.71 993
5505.41 986
5506.11 998
5506.81 1011
5507.51 961
5508.21 956
5508.91 915
5509.61 858
5510.31 931
5511.01 982
5511.71 899
5512.41 897
5513.11 964
5513.81 879
5514.51 860
5515.21 846
5515.91 878
5516.61 834
5517.31 861
5518.01 947
5518.72 865
5519.42 849
5520.12 867
5520.82 878
5521.52 900
5522.22 855
5522.92 893
5523.62 870
5524.32 895
5525.02 881
5525.72 949
5526.43 946
5527.13 990
5527.83 930
5528.53 958
5529.23 930
5529.93 973
5530.63 940
5531.33 871
5532.04 887
5532.74 845
5533.44 844
5534.14 848
5534.84 874
5535.54 958
5536.25 893
5536.95 822
5537.65 913
5538.35 865
5539.05 883
5539.76 939
5540.46 917
5541.16 936
5541.86 860
5542.56 909
5543.27 871
5543.97 848
5544.67 814
5545.37 804
5546.08 917
5546.78 905
5547.48 922
5548.18 925
5548.89 966
5549.59 872
5550.29 979
5550.99 915
5551.70 884
5552.40 983
5553.10 953
5553.81 938
5554.51 938
5555.21 906
5555.91 942
5556.62 942
5557.32 898
5558.02 854
5558.73 832
5559.43 917
5560.13 815
5560.84 807
5561.54 791
5562.24 837
5562.95 913
5563.65 896
5564.35 918
5565.06 921
5565.76 839
5566.47 898
5567.17 863
5567.87 896
5568.58 900
5569.28 863
5569.98 856
5570.69 891
5571.39 814
5572.10 871
5572.80 886
5573.50 829
5574.21 832
5574.91 904
5575.62 921
5576.32 911
5577.03 859
5577.73 834
5578.44 838
5579.14 910
5579.84 884
5580.55 834
5581.25 833
5581.96 915
5582.66 875
5583.37 835
5584.07 879
5584.78 972
5585.48 860
5586.19 863
5586.89 855
5587.60 867
5588.30 932
5589.01 904
5589.71 858
5590.42 847
5591.12 809
5591.83 858
5592.53 916
5593.24 893
5593.94 836
5594.65 916
5595.36 794
5596.06 832
5596.77 855
5597.47 884
5598.18 947
5598.88 835
5599.59 854
5600.30 905
5601.00 824
5601.71 810
5602.41 790
5603.12 887
5603.83 948
5604.53 847
5605.24 737
5605.94 826
5606.65 833
5607.36 834
5608.06 836
5608.77 782
5609.48 778
5610.18 857
5610.89 943
5611.60 871
5612.30 815
5613.01 822
5613.72 831
5614.42 893
5615.13 915
5615.84 862
5616.54 893
5617.25 819
5617.96 889
5618.66 863
5619.37 843
5620.08 835
5620.78 915
5621.49 848
5622.20 878
5622.91 865
5623.61 878
5624.32 939
5625.03 928
5625.74 834
5626.44 853
5627.15 881
5627.86 849
5628.57 823
5629.27 902
5629.98 947
5630.69 831
5631.40 846
5632.11 867
5632.81 842
5633.52 859
5634.23 875
5634.94 881
5635.65 833
5636.35 915
5637.06 939
5637.77 853
5638.48 840
5639.19 869
5639.89 897
5640.60 927
5641.31 866
5642.02 887
5642.73 907
5643.44 887
5644.15 879
5644.85 893
5645.56 855
5646.27 889
5646.98 1024
5647.69 894
5648.40 887
5649.11 862
5649.82 836
5650.53 968
5651.23 903
5651.94 804
5652.65 864
5653.36 880
5654.07 807
5654.78 799
5655.49 771
5656.20 794
5656.91 884
5657.62 871
5658.33 906
5659.04 774
5659.75 794
5660.46 955
5661.17 925
5661.88 893
5662.59 870
5663.30 852
5664.00 798
5664.71 896
5665.42 855
5666.13 790
5666.84 836
5667.55 976
5668.27 864
5668.98 762
5669.69 724
5670.40 702
5671.11 870
5671.82 833
5672.53 858
5673.24 789
5673.95 845
5674.66 809
5675.37 781
5676.08 729
5676.79 873
5677.50 879
5678.21 892
5678.92 853
5679.63 948
5680.34 941
5681.06 899
5681.77 804
5682.48 805
5683.19 844
5683.90 774
5684.61 852
5685.32 843
5686.03 727
5686.74 772
5687.46 830
5688.17 741
5688.88 832
5689.59 815
5690.30 878
5691.01 973
5691.72 895
5692.44 762
5693.15 838
5693.86 850
5694.57 866
5695.28 834
5696.00 754
5696.71 764
5697.42 796
5698.13 843
5698.84 904
5699.56 839
5700.27 827
5700.98 811
5701.69 873
5702.40 883
5703.12 841
5703.83 820
5704.54 834
5705.25 810
5705.97 795
5706.68 778
5707.39 839
5708.10 877
5708.82 884
5709.53 860
5710.24 890
5710.95 798
5711.67 863
5712.38 932
5713.09 826
5713.81 929
5714.52 872
5715.23 899
5715.95 840
5716.66 836
5717.37 933
5718.09 891
5718.80 768
5719.51 837
5720.23 828
5720.94 811
5721.65 829
5722.37 766
5723.08 814
5723.79 850
5724.51 837
5725.22 855
5725.93 846
5726.65 818
5727.36 793
5728.08 862
5728.79 763
5729.50 753
5730.22 869
5730.93 795
5731.65 780
5732.36 864
5733.07 869
5733.79 834
5734.50 782
5735.22 789
5735.93 834
5736.65 788
5737.36 791
5738.07 824
5738.79 862
5739.50 793
5740.22 770
5740.93 812
5741.65 811
5742.36 773
5743.08 780
5743.79 863
5744.51 838
5745.22 809
5745.94 761
5746.65 865
5747.37 876
5748.08 782
5748.80 747
5749.51 803
5750.23 761
5750.94 779
5751.66 855
5752.37 810
5753.09 813
5753.80 789
5754.52 929
5755.24 888
5755.95 877
5756.67 800
5757.38 861
5758.10 914
5758.81 872
5759.53 853
5760.25 807
5760.96 831
5761.68 806
5762.39 820
5763.11 868
5763.83 841
5764.54 818
5765.26 821
5765.97 862
5766.69 862
5767.41 853
5768.12 869
5768.84 940
5769.56 869
5770.27 848
5770.99 845
5771.71 834
5772.42 866
5773.14 966
5773.86 937
5774.57 887
5775.29 811
5776.01 868
5776.72 875
5777.44 890
5778.16 865
5778.88 889
5779.59 865
5780.31 854
5781.03 862
5781.74 906
5782.46 912
5783.18 873
5783.90 873
5784.61 878
5785.33 794
5786.05 839
5786.77 936
5787.48 942
5788.20 974
5788.92 860
5789.64 910
5790.35 864
5791.07 928
5791.79 901
5792.51 829
5793.23 886
5793.94 973
5794.66 972
5795.38 934
5796.10 955
5796.82 1013
5797.53 920
5798.25 948
5798.97 931
5799.69 1025
5800.41 1024
5801.13 1088
5801.84 1204
5802.56 1206
5803.28 1157
5804.00 1300
5804.72 1134
5805.44 1090
5806.16 1058
5806.87 1088
5807.59 1062
5808.31 1050
5809.03 1012
5809.75 993
5810.47 1034
5811.19 954
5811.91 885
5812.63 1009
5813.35 1112
5814.07 1094
5814.78 1097
5815.50 1056
5816.22 1157
5816.94 1228
5817.66 1198
5818.38 1269
5819.10 1148
5819.82 1285
5820.54 1241
5821.26 1156
5821.98 1194
5822.70 1139
5823.42 1061
5824.14 1099
5824.86 1078
5825.58 1076
5826.30 1031
5827.02 1050
5827.74 1018
5828.46 932
5829.18 955
5829.90 1031
5830.62 1018
5831.34 1107
5832.06 1039
5832.78 1041
5833.50 975
5834.22 952
5834.94 971
5835.66 974
5836.38 1033
5837.10 958
5837.82 971
5838.55 1067
5839.27 1016
5839.99 990
5840.71 1059
5841.43 1007
5842.15 961
5842.87 930
5843.59 859
5844.31 875
5845.03 912
5845.76 930
5846.48 833
5847.20 858
5847.92 872
5848.64 951
5849.36 923
5850.08 954
5850.81 817
5851.53 840
5852.25 900
5852.97 892
5853.69 862
5854.41 834
5855.14 890
5855.86 873
5856.58 848
5857.30 871
5858.02 896
5858.74 915
5859.47 964
5860.19 929
5860.91 973
5861.63 873
5862.36 868
5863.08 837
5863.80 865
5864.52 833
5865.24 886
5865.97 891
5866.69 860
5867.41 818
5868.13 856
5868.86 803
5869.58 910
5870.30 914
5871.03 921
5871.75 835
5872.47 898
5873.19 888
5873.92 809
5874.64 803
5875.36 913
5876.09 1005
5876.81 909
5877.53 908
5878.26 914
5878.98 868
5879.70 871
5880.43 803
5881.15 801
5881.87 832
5882.60 870
5883.32 841
5884.04 891
5884.77 863
5885.49 839
5886.21 836
5886.94 915
5887.66 938
5888.39 894
5889.11 918
5889.83 908
5890.56 930
5891.28 832
5892.01 904
5892.73 953
5893.45 968
5894.18 841
5894.90 796
5895.63 831
5896.35 879
5897.07 831
5897.80 856
5898.52 779
5899.25 870
5899.97 900
5900.70 822
5901.42 915
5902.15 985
5902.87 951
5903.60 1066
5904.32 1066
5905.05 1043
5905.77 905
5906.50 992
5907.22 977
5907.95 906
5908.67 884
5909.40 889
5910.12 821
5910.85 834
5911.57 922
5912.30 868
5913.02 791
5913.75 830
5914.47 779
5915.20 830
5915.92 824
5916.65 890
5917.38 875
5918.10 862
5918.83 798
5919.55 818
5920.28 882
5921.00 889
5921.73 802
5922.46 814
5923.18 801
5923.91 770
5924.63 840
5925.36 869
5926.09 801
5926.81 704
5927.54 862
5928.26 885
5928.99 830
5929.72 699
5930.44 809
5931.17 795
5931.90 896
5932.62 849
5933.35 894
5934.08 917
5934.80 901
5935.53 866
5936.26 881
5936.98 862
5937.71 793
5938.44 863
5939.16 885
5939.89 868
5940.62 871
5941.35 944
5942.07 853
5942.80 801
5943.53 801
5944.25 852
5944.98 837
5945.71 808
5946.44 761
5947.16 839
5947.89 826
5948.62 825
5949.35 815
5950.07 885
5950.80 810
5951.53 786
5952.26 832
5952.99 811
5953.71 790
5954.44 826
5955.17 869
5955.90 787
5956.62 818
5957.35 855
5958.08 876
5958.81 904
5959.54 939
5960.27 1018
5960.99 878
5961.72 852
5962.45 945
5963.18 990
5963.91 925
5964.64 894
5965.36 895
5966.09 864
5966.82 880
5967.55 812
5968.28 808
5969.01 906
5969.74 843
5970.47 901
5971.19 839
5971.92 887
5972.65 820
5973.38 876
5974.11 914
5974.84 850
5975.57 909
5976.30 853
5977.03 873
5977.76 858
5978.49 753
5979.22 800
5979.95 790
5980.67 723
5981.40 759
5982.13 752
5982.86 796
5983.59 799
5984.32 802
5985.05 853
5985.78 836
5986.51 867
5987.24 870
5987.97 798
5988.70 827
5989.43 843
5990.16 821
5990.89 797
5991.62 873
5992.35 849
5993.08 850
5993.81 903
5994.54 863
5995.27 959
5996.00 875
5996.73 893
5997.47 922
5998.20 926
5998.93 817
5999.66 856
6000.39 866
6001.12 815
6001.85 895
6002.58 797
6003.31 900
6004.04 843
6004.77 796
6005.50 731
6006.24 755
6006.97 823
6007.70 827
6008.43 821
6009.16 778
6009.89 827
6010.62 903
6011.35 939
6012.09 964
6012.82 1028
6013.55 1073
6014.28 977
6015.01 935
6015.74 1039
6016.47 1110
6017.21 971
6017.94 935
6018.67 926
6019.40 999
6020.13 957
6020.87 885
6021.60 931
6022.33 914
6023.06 881
6023.79 988
6024.53 898
6025.26 821
6025.99 747
6026.72 806
6027.46 837
6028.19 890
6028.92 842
6029.65 872
6030.39 826
6031.12 860
6031.85 844
6032.58 813
6033.32 827
6034.05 883
6034.78 862
6035.51 824
6036.25 785
6036.98 768
6037.71 813
6038.45 779
6039.18 737
6039.91 829
6040.65 854
6041.38 811
6042.11 832
6042.85 894
6043.58 910
6044.31 916
6045.05 885
6045.78 903
6046.51 978
6047.25 985
6047.98 983
6048.71 1066
6049.45 1050
6050.18 929
6050.91 949
6051.65 886
6052.38 814
6053.12 833
6053.85 778
6054.58 752
6055.32 809
6056.05 804
6056.79 799
6057.52 858
6058.25 916
6058.99 846
6059.72 748
6060.46 748
6061.19 768
6061.93 749
6062.66 853
6063.40 840
6064.13 848
6064.86 745
6065.60 823
6066.33 807
6067.07 916
6067.80 817
6068.54 780
6069.27 849
6070.01 784
6070.74 787
6071.48 746
6072.21 837
6072.95 770
6073.68 705
6074.42 789
6075.15 862
6075.89 821
6076.63 754
6077.36 818
6078.10 835
6078.83 803
6079.57 814
6080.30 812
6081.04 815
6081.77 860
6082.51 878
6083.25 877
6083.98 822
6084.72 823
6085.45 813
6086.19 781
6086.92 902
6087.66 873
6088.40 770
6089.13 702
6089.87 831
6090.61 762
6091.34 823
6092.08 852
6092.81 810
6093.55 775
6094.29 819
6095.02 812
6095.76 835
6096.50 815
6097.23 833
6097.97 751
6098.71 723
6099.44 735
6100.18 764
6100.92 738
6101.65 771
6102.39 729
6103.13 748
6103.86 769
6104.60 717
6105.34 717
6106.08 799
6106.81 852
6107.55 781
6108.29 714
6109.02 782
6109.76 761
6110.50 736
6111.24 688
6111.97 725
6112.71 750
6113.45 720
6114.19 745
6114.92 745
6115.66 732
6116.40 769
6117.14 778
6117.88 779
6118.61 727
6119.35 836
6120.09 853
6120.83 848
6121.57 743
6122.30 654
6123.04 686
6123.78 768
6124.52 821
6125.26 796
6126.00 861
6126.73 801
6127.47 859
6128.21 776
6128.95 722
6129.69 680
6130.43 803
6131.16 738
6131.90 820
6132.64 868
6133.38 811
6134.12 813
6134.86 893
6135.60 871
6136.34 812
6137.08 843
6137.81 813
6138.55 867
6139.29 789
6140.03 819
6140.77 738
6141.51 827
6142.25 778
6142.99 718
6143.73 781
6144.47 792
6145.21 741
6145.95 742
6146.69 807
6147.43 743
6148.17 743
6148.91 765
6149.65 829
6150.39 841
6151.13 788
6151.86 874
6152.60 787
6153.34 804
6154.08 813
6154.83 733
6155.57 796
6156.31 803
6157.05 771
6157.79 754
6158.53 674
6159.27 779
6160.01 798
6160.75 819
6161.49 734
6162.23 729
6162.97 788
6163.71 813
6164.45 735
6165.19 746
6165.93 733
6166.67 750
6167.41 835
6168.15 818
6168.89 830
6169.64 715
6170.38 705
6171.12 760
6171.86 840
6172.60 843
6173.34 796
6174.08 739
6174.82 805
6175.57 810
6176.31 869
6177.05 781
6177.79 811
6178.53 776
6179.27 758
6180.01 716
6180.76 759
6181.50 755
6182.24 708
6182.98 700
6183.72 755
6184.46 737
6185.21 674
6185.95 785
6186.69 785
6187.43 710
6188.17 685
6188.92 832
6189.66 707
6190.40 727
6191.14 679
6191.89 702
6192.63 679
6193.37 738
6194.11 721
6194.86 671
6195.60 833
6196.34 794
6197.08 810
6197.83 740
6198.57 762
6199.31 777
6200.05 735
6200.80 697
6201.54 758
6202.28 744
6203.03 714
6203.77 793
6204.51 842
6205.26 836
6206.00 816
6206.74 794
6207.48 777
6208.23 834
6208.97 836
6209.71 953
6210.46 976
6211.20 949
6211.95 778
6212.69 860
6213.43 824
6214.18 848
6214.92 760
6215.66 874
6216.41 913
6217.15 701
6217.89 760
6218.64 685
6219.38 770
6220.13 748
6220.87 750
6221.61 729
6222.36 664
6223.10 668
6223.85 778
6224.59 780
6225.34 762
6226.08 736
6226.82 708
6227.57 730
6228.31 694
6229.06 738
6229.80 750
6230.55 802
6231.29 725
6232.04 831
6232.78 812
6233.53 764
6234.27 836
6235.02 842
6235.76 798
6236.51 738
6237.25 752
6238.00 784
6238.74 733
6239.49 741
6240.23 763
6240.98 715
6241.72 885
6242.47 819
6243.21 775
6243.96 751
6244.70 657
6245.45 750
6246.20 795
6246.94 804
6247.69 788
6248.43 805
6249.18 854
6249.92 838
6250.67 866
6251.42 843
6252.16 848
6252.91 850
6253.65 841
6254.40 771
6255.15 790
6255.89 746
6256.64 766
6257.38 709
6258.13 707
6258.88 703
6259.62 723
6260.37 833
6261.12 762
6261.86 716
6262.61 788
6263.36 816
6264.10 811
6264.85 787
6265.60 769
6266.34 798
6267.09 754
6267.84 755
6268.58 749
6269.33 754
6270.08 762
6270.82 800
6271.57 814
6272.32 749
6273.07 831
6273.81 764
6274.56 730
6275.31 828
6276.05 807
6276.80 704
6277.55 759
6278.30 841
6279.04 735
6279.79 724
6280.54 768
6281.29 780
6282.03 770
6282.78 706
6283.53 732
6284.28 786
6285.03 785
6285.77 693
6286.52 781
6287.27 789
6288.02 723
6288.77 808
6289.51 815
6290.26 762
6291.01 750
6291.76 708
6292.51 786
6293.26 754
6294.00 773
6294.75 710
6295.50 678
6296.25 728
6297.00 712
6297.75 711
6298.50 731
6299.24 706
6299.99 719
6300.74 764
6301.49 720
6302.24 742
6302.99 684
6303.74 708
6304.49 627
6305.24 754
6305.99 800
6306.73 755
6307.48 713
6308.23 716
6308.98 670
6309.73 727
6310.48 741
6311.23 751
6311.98 776
6312.73 710
6313.48 737
6314.23 677
6314.98 721
6315.73 709
6316.48 676
6317.23 715
6317.98 726
6318.73 716
6319.48 788
6320.23 788
6320.98 710
6321.73 771
6322.48 748
6323.23 736
6323.98 762
6324.73 741
6325.48 790
6326.23 778
6326.98 724
6327.73 748
6328.48 669
6329.23 705
6329.98 765
6330.73 737
6331.48 683
6332.23 643
6332.98 632
6333.73 742
6334.49 680
6335.24 693
6335.99 734
6336.74 718
6337.49 680
6338.24 708
6338.99 663
6339.74 691
6340.49 685
6341.25 674
6342.00 716
6342.75 740
6343.50 728
6344.25 767
6345.00 736
6345.75 759
6346.51 748
6347.26 700
6348.01 656
6348.76 756
6349.51 685
6350.26 739
6351.02 707
6351.77 770
6352.52 764
6353.27 717
6354.02 708
6354.78 776
6355.53 718
6356.28 697
6357.03 647
6357.78 699
6358.54 666
6359.29 696
6360.04 754
6360.79 830
6361.55 797
6362.30 690
6363.05 762
6363.80 706
6364.56 712
6365.31 648
6366.06 671
6366.81 759
6367.57 741
6368.32 809
6369.07 741
6369.83 741
6370.58 791
6371.33 812
6372.08 704
6372.84 709
6373.59 678
6374.34 662
6375.10 734
6375.85 760
6376.60 708
6377.36 744
6378.11 730
6378.86 699
6379.62 706
6380.37 764
6381.12 669
6381.88 625
6382.63 770
6383.39 682
6384.14 694
6384.89 624
6385.65 628
6386.40 668
6387.16 655
6387.91 731
6388.66 742
6389.42 745
6390.17 705
6390.93 712
6391.68 709
6392.43 694
6393.19 733
6393.94 752
6394.70 730
6395.45 689
6396.21 721
6396.96 741
6397.72 746
6398.47 723
6399.22 673
6399.98 776
6400.73 699
6401.49 656
6402.24 646
6403.00 670
6403.75 671
6404.51 651
6405.26 681
6406.02 698
6406.77 685
6407.53 719
6408.28 743
6409.04 755
6409.79 722
6410.55 736
6411.31 718
6412.06 710
6412.82 693
6413.57 669
6414.33 642
6415.08 638
6415.84 693
6416.59 684
6417.35 722
6418.11 715
6418.86 652
6419.62 677
6420.37 657
6421.13 643
6421.89 698
6422.64 735
6423.40 710
6424.15 692
6424.91 655
6425.67 711
6426.42 722
6427.18 717
6427.94 681
6428.69 714
6429.45 696
6430.20 661
6430.96 688
6431.72 631
6432.47 691
6433.23 657
6433.99 717
6434.74 596
6435.50 651
6436.26 673
6437.02 659
6437.77 606
6438.53 737
6439.29 674
6440.04 622
6440.80 635
6441.56 630
6442.32 653
6443.07 663
6443.83 607
6444.59 665
6445.34 684
6446.10 706
6446.86 718
6447.62 618
6448.37 703
6449.13 681
6449.89 603
6450.65 699
6451.41 732
6452.16 768
6452.92 688
6453.68 594
6454.44 624
6455.19 577
6455.95 631
6456.71 637
6457.47 713
6458.23 630
6458.99 611
6459.74 600
6460.50 675
6461.26 644
6462.02 671
6462.78 653
6463.54 662
6464.29 647
6465.05 664
6465.81 682
6466.57 665
6467.33 713
6468.09 740
6468.85 680
6469.60 716
6470.36 614
6471.12 636
6471.88 691
6472.64 674
6473.40 664
6474.16 669
6474.92 692
6475.68 706
6476.44 669
6477.20 770
6477.95 770
6478.71 725
6479.47 695
6480.23 690
6480.99 723
6481.75 717
6482.51 664
6483.27 652
6484.03 726
6484.79 697
6485.55 726
6486.31 743
6487.07 677
6487.83 700
6488.59 713
6489.35 792
6490.11 698
6490.87 671
6491.63 665
6492.39 714
6493.15 710
6493.91 723
6494.67 674
6495.43 707
6496.19 766
6496.95 759
6497.71 716
6498.47 723
6499.23 743
6499.99 656
6500.76 704
6501.52 629
6502.28 638
6503.04 659
6503.80 697
6504.56 702
6505.32 696
6506.08 699
6506.84 683
6507.60 620
6508.36 651
6509.13 697
6509.89 661
6510.65 702
6511.41 780
6512.17 770
6512.93 711
6513.69 719
6514.45 675
6515.22 708
6515.98 721
6516.74 673
6517.50 633
6518.26 651
6519.02 780
6519.79 693
6520.55 663
6521.31 722
6522.07 738
6522.83 696
6523.60 774
6524.36 670
6525.12 708
6525.88 747
6526.64 805
6527.41 809
6528.17 794
6528.93 859
6529.69 895
6530.46 779
6531.22 754
6531.98 725
6532.74 757
6533.51 677
6534.27 702
6535.03 788
6535.79 777
6536.56 757
6537.32 805
6538.08 796
6538.85 725
6539.61 746
6540.37 789
6541.13 782
6541.90 715
6542.66 743
6543.42 756
6544.19 740
6544.95 749
6545.71 751
6546.48 655
6547.24 668
6548.00 666
6548.77 705
6549.53 649
6550.29 718
6551.06 763
6551.82 770
6552.58 689
6553.35 748
6554.11 700
6554.88 703
6555.64 743
6556.40 771
6557.17 759
6557.93 749
6558.70 678
6559.46 693
6560.22 664
6560.99 666
6561.75 704
6562.52 690
6563.28 714
6564.05 649
6564.81 724
6565.57 681
6566.34 691
6567.10 711
6567.87 747
6568.63 707
6569.40 667
6570.16 728
6570.93 697
6571.69 624
6572.46 593
6573.22 648
6573.99 699
6574.75 728
6575.52 689
6576.28 688
6577.05 659
6577.81 711
6578.58 714
6579.34 720
6580.11 760
6580.87 697
6581.64 736
6582.40 764
6583.17 801
6583.93 877
6584.70 794
6585.47 772
6586.23 750
6587.00 711
6587.76 797
6588.53 776
6589.29 754
6590.06 727
6590.83 815
6591.59 767
6592.36 753
6593.12 743
6593.89 750
6594.66 742
6595.42 743
6596.19 754
6596.96 781
6597.72 799
6598.49 769
6599.25 743
6600.02 738
6600.79 804
6601.55 770
6602.32 764
6603.09 744
6603.85 708
6604.62 733
6605.39 739
6606.15 705
6606.92 835
6607.69 779
6608.46 766
6609.22 680
6609.99 634
6610.76 698
6611.52 682
6612.29 688
6613.06 653
6613.83 689
6614.59 686
6615.36 711
6616.13 715
6616.89 751
6617.66 688
6618.43 763
6619.20 775
6619.96 725
6620.73 699
6621.50 764
6622.27 756
6623.04 814
6623.80 813
6624.57 750
6625.34 787
6626.11 798
6626.88 725
6627.64 717
6628.41 727
6629.18 739
6629.95 753
6630.72 785
6631.48 807
6632.25 817
6633.02 863
6633.79 853
6634.56 931
6635.33 986
6636.10 1069
6636.86 1009
6637.63 974
6638.40 892
6639.17 880
6639.94 881
6640.71 931
6641.48 898
6642.25 852
6643.01 738
6643.78 759
6644.55 702
6645.32 715
6646.09 733
6646.86 674
6647.63 742
6648.40 708
6649.17 737
6649.94 796
6650.71 698
6651.48 654
6652.25 595
6653.01 608
6653.78 656
6654.55 686
6655.32 716
6656.09 753
6656.86 670
6657.63 644
6658.40 667
6659.17 736
6659.94 707
6660.71 740
6661.48 698
6662.25 750
6663.02 698
6663.79 717
6664.56 788
6665.33 798
6666.10 700
6666.87 769
6667.64 725
6668.42 765
6669.19 696
6669.96 631
6670.73 684
6671.50 703
6672.27 720
6673.04 703
6673.81 752
6674.58 733
6675.35 769
6676.12 782
6676.89 680
6677.66 639
6678.44 646
6679.21 727
6679.98 694
6680.75 684
6681.52 690
6682.29 737
6683.06 739
6683.83 725
6684.60 779
6685.38 772
6686.15 784
6686.92 734
6687.69 752
6688.46 686
6689.23 731
6690.01 725
6690.78 693
6691.55 626
6692.32 721
6693.09 738
6693.86 741
6694.64 684
6695.41 701
6696.18 729
6696.95 765
6697.73 681
6698.50 669
6699.27 764
6700.04 711
6700.81 718
6701.59 680
6702.36 613
6703.13 692
6703.90 742
6704.68 681
6705.45 589
6706.22 641
6706.99 691
6707.77 680
6708.54 685
6709.31 683
6710.09 721
6710.86 752
6711.63 690
6712.40 703
6713.18 679
6713.95 678
6714.72 645
6715.50 695
6716.27 648
6717.04 695
6717.82 655
6718.59 664
6719.36 591
6720.14 639
6720.91 591
6721.68 598
6722.46 633
6723.23 621
6724.00 691
6724.78 652
6725.55 666
6726.33 603
6727.10 634
6727.87 653
6728.65 616
6729.42 670
6730.20 641
6730.97 624
6731.74 639
6732.52 610
6733.29 689
6734.07 611
6734.84 585
6735.61 580
6736.39 650
6737.16 690
6737.94 677
6738.71 687
6739.49 676
6740.26 683
6741.04 640
6741.81 642
6742.59 661
6743.36 670
6744.13 642
6744.91 639
6745.68 658
6746.46 674
6747.23 605
6748.01 635
6748.78 669
6749.56 640
6750.33 664
6751.11 753
6751.89 586
6752.66 651
6753.44 659
6754.21 657
6754.99 601
6755.76 628
6756.54 547
6757.31 559
6758.09 586
6758.86 612
6759.64 663
6760.42 727
6761.19 660
6761.97 633
6762.74 682
6763.52 675
6764.30 613
6765.07 663
6765.85 691
6766.62 653
6767.40 564
6768.18 596
6768.95 683
6769.73 613
6770.51 662
6771.28 615
6772.06 632
6772.83 621
6773.61 627
6774.39 623
6775.16 627
6775.94 656
6776.72 667
6777.49 643
6778.27 672
6779.05 683
6779.82 665
6780.60 668
6781.38 671
6782.16 642
6782.93 632
6783.71 688
6784.49 625
6785.26 615
6786.04 637
6786.82 679
6787.60 684
6788.37 638
6789.15 574
6789.93 634
6790.71 614
6791.48 611
6792.26 648
6793.04 645
6793.82 557
6794.59 647
6795.37 643
6796.15 600
6796.93 579
6797.70 608
6798.48 643
6799.26 612
6800.04 603
6800.82 559
6801.60 581
6802.37 599
6803.15 656
6803.93 672
6804.71 540
6805.49 545
6806.26 582
6807.04 619
6807.82 655
6808.60 615
6809.38 653
6810.16 621
6810.94 629
6811.71 677
6812.49 691
6813.27 689
6814.05 620
6814.83 586
6815.61 587
6816.39 619
6817.17 646
6817.95 650
6818.73 609
6819.50 622
6820.28 662
6821.06 617
6821.84 625
6822.62 605
6823.40 616
6824.18 627
6824.96 614
6825.74 616
6826.52 648
6827.30 639
6828.08 621
6828.86 698
6829.64 663
6830.42 594
6831.20 599
6831.98 644
6832.76 574
6833.54 642
6834.32 618
6835.10 563
6835.88 565
6836.66 629
6837.44 608
6838.22 573
6839.00 584
6839.78 613
6840.56 687
6841.34 679
6842.12 602
6842.90 692
6843.68 599
6844.46 636
6845.24 629
6846.02 657
6846.80 688
6847.58 658
6848.36 631
6849.14 598
6849.93 677
6850.71 704
6851.49 680
6852.27 610
6853.05 643
6853.83 732
6854.61 704
6855.39 685
6856.17 735
6856.96 692
6857.74 663
6858.52 610
6859.30 630
6860.08 577
6860.86 611
6861.64 620
6862.43 653
6863.21 670
6863.99 541
6864.77 604
6865.55 633
6866.33 579
6867.12 544
6867.90 661
6868.68 589
6869.46 650
6870.24 543
6871.03 601
6871.81 606
6872.59 626
6873.37 622
6874.16 597
6874.94 578
6875.72 578
6876.50 620
6877.28 653
6878.07 645
6878.85 628
6879.63 734
6880.42 630
6881.20 674
6881.98 630
6882.76 601
6883.55 603
6884.33 642
6885.11 647
6885.89 629
6886.68 617
6887.46 665
6888.24 640
6889.03 648
6889.81 596
6890.59 616
6891.38 643
6892.16 624
6892.94 655
6893.73 651
6894.51 636
6895.29 655
6896.08 697
6896.86 653
6897.64 613
6898.43 617
6899.21 569
6900.00 627
6900.78 617
6901.56 622
6902.35 673
6903.13 659
6903.91 623
6904.70 553
6905.48 618
6906.27 664
6907.05 606
6907.84 647
6908.62 570
6909.40 584
6910.19 571
6910.97 575
6911.76 602
6912.54 588
6913.33 684
6914.11 663
6914.90 659
6915.68 616
6916.46 692
6917.25 658
6918.03 681
6918.82 621
6919.60 613
6920.39 643
6921.17 679
6921.96 722
6922.74 604
6923.53 639
6924.31 715
6925.10 694
6925.88 694
6926.67 585
6927.45 611
6928.24 650
6929.03 656
6929.81 635
6930.60 570
6931.38 553
6932.17 626
6932.95 630
6933.74 549
6934.52 543
6935.31 645
6936.10 571
6936.88 595
6937.67 585
6938.45 612
6939.24 581
6940.03 617
6940.81 623
6941.60 704
6942.38 639
6943.17 635
6943.96 642
6944.74 583
6945.53 639
6946.32 602
6947.10 612
6947.89 637
6948.68 660
6949.46 589
6950.25 683
6951.03 638
6951.82 696
6952.61 712
6953.40 664
6954.18 664
6954.97 687
6955.76 681
6956.54 644
6957.33 621
6958.12 677
6958.90 626
6959.69 620
6960.48 703
6961.27 670
6962.05 690
6962.84 598
6963.63 606
6964.41 632
6965.20 623
6965.99 626
6966.78 627
6967.56 674
6968.35 595
6969.14 626
6969.93 698
6970.72 684
6971.50 691
6972.29 673
6973.08 697
6973.87 690
6974.66 551
6975.44 614
6976.23 662
6977.02 692
6977.81 703
6978.60 715
6979.38 668
6980.17 726
6980.96 647
6981.75 631
6982.54 666
6983.33 677
6984.11 757
6984.90 737
6985.69 729
6986.48 713
6987.27 679
6988.06 742
6988.85 783
6989.64 720
6990.42 677
6991.21 723
6992.00 659
6992.79 666
6993.58 693
6994.37 796
6995.16 691
6995.95 642
6996.74 611
6997.53 694
6998.32 637
6999.10 730
6999.89 752
7000.68 740
7001.47 756
7002.26 750
7003.05 753
7003.84 705
7004.63 726
7005.42 693
7006.21 650
7007.00 697
7007.79 646
7008.58 704
7009.37 631
7010.16 611
7010.95 653
7011.74 607
7012.53 622
7013.32 695
7014.11 800
7014.90 718
7015.69 671
7016.48 685
7017.27 656
7018.06 689
7018.85 651
7019.64 608
7020.43 618
7021.23 637
7022.02 675
7022.81 626
7023.60 631
7024.39 674
7025.18 633
7025.97 631
7026.76 644
7027.55 619
7028.34 613
7029.13 675
7029.93 689
7030.72 625
7031.51 691
7032.30 673
7033.09 707
7033.88 606
7034.67 632
7035.46 645
7036.26 696
7037.05 607
7037.84 639
7038.63 632
7039.42 640
7040.21 694
7041.01 755
7041.80 738
7042.59 609
7043.38 635
7044.17 663
7044.97 679
7045.76 619
7046.55 604
7047.34 686
7048.13 664
7048.93 702
7049.72 674
7050.51 590
7051.30 568
7052.09 698
7052.89 675
7053.68 615
7054.47 616
7055.26 663
7056.06 713
7056.85 637
7057.64 697
7058.44 683
7059.23 679
7060.02 672
7060.81 701
7061.61 709
7062.40 748
7063.19 648
7063.99 599
7064.78 571
7065.57 613
7066.37 592
7067.16 645
7067.95 628
7068.74 615
7069.54 545
7070.33 565
7071.13 631
7071.92 624
7072.71 594
7073.51 600
7074.30 592
7075.09 585
7075.89 649
7076.68 614
7077.47 532
7078.27 597
7079.06 644
7079.86 700
7080.65 563
7081.44 595
7082.24 597
7083.03 628
7083.83 652
7084.62 687
7085.41 730
7086.21 733
7087.00 723
7087.80 772
7088.59 678
7089.39 679
7090.18 721
7090.98 698
7091.77 739
7092.56 688
7093.36 618
7094.15 623
7094.95 597
7095.74 608
7096.54 601
7097.33 609
7098.13 590
7098.92 600
7099.72 632
7100.51 636
7101.31 574
7102.10 603
7102.90 639
7103.69 555
7104.49 542
7105.29 550
7106.08 605
7106.88 652
7107.67 567
7108.47 603
7109.26 599
7110.06 579
7110.85 616
7111.65 642
7112.45 570
7113.24 603
7114.04 617
7114.83 603
7115.63 472
7116.42 530
7117.22 638
7118.02 612
7118.81 583
7119.61 678
7120.41 733
7121.20 653
7122.00 646
7122.79 678
7123.59 666
7124.39 630
7125.18 630
7125.98 646
7126.78 595
7127.57 580
7128.37 564
7129.17 596
7129.96 628
7130.76 600
7131.56 627
7132.35 631
7133.15 653
7133.95 599
7134.74 640
7135.54 715
7136.34 582
7137.14 560
7137.93 549
7138.73 570
7139.53 574
7140.33 634
7141.12 639
7141.92 640
7142.72 625
7143.51 654
7144.31 735
7145.11 670
7145.91 631
7146.71 606
7147.50 615
7148.30 591
7149.10 579
7149.90 607
7150.69 594
7151.49 600
7152.29 581
7153.09 619
7153.89 572
7154.68 556
7155.48 586
7156.28 615
7157.08 570
7157.88 617
7158.68 621
7159.47 649
7160.27 613
7161.07 621
7161.87 601
7162.67 640
7163.47 627
7164.27 598
7165.06 534
7165.86 582
7166.66 551
7167.46 602
7168.26 626
7169.06 627
7169.86 614
7170.66 605
7171.46 599
7172.25 639
7173.05 604
7173.85 626
7174.65 639
7175.45 641
7176.25 646
7177.05 579
7177.85 538
7178.65 604
7179.45 652
7180.25 579
7181.05 530
7181.85 600
7182.65 654
7183.45 659
7184.25 556
7185.05 598
7185.85 699
7186.65 707
7187.45 622
7188.25 642
7189.05 590
7189.85 617
7190.65 609
7191.45 593
7192.25 540
7193.05 581
7193.85 585
7194.65 540
7195.45 560
7196.25 525
7197.05 580
7197.85 653
7198.65 628
7199.45 567
7200.25 562
7201.05 583
7201.85 604
7202.65 616
7203.46 559
7204.26 546
7205.06 582
7205.86 630
7206.66 546
7207.46 546
7208.26 569
7209.06 603
7209.86 609
7210.66 578
7211.47 611
7212.27 652
7213.07 587
7213.87 588
7214.67 643
7215.47 645
7216.27 674
7217.08 641
7217.88 660
7218.68 578
7219.48 570
7220.28 603
7221.09 630
7221.89 628
7222.69 580
7223.49 553
7224.29 601
7225.10 585
7225.90 586
7226.70 554
7227.50 568
7228.30 541
7229.11 585
7229.91 636
7230.71 576
7231.51 618
7232.32 544
7233.12 596
7233.92 589
7234.72 568
7235.53 604
7236.33 556
7237.13 575
7237.93 637
7238.74 606
7239.54 649
7240.34 661
7241.15 650
7241.95 648
7242.75 623
7243.55 619
7244.36 565
7245.16 593
7245.96 575
7246.77 593
7247.57 605
7248.37 615
7249.18 599
7249.98 601
7250.78 638
7251.59 651
7252.39 606
7253.20 605
7254.00 601
7254.80 658
7255.61 622
7256.41 617
7257.21 617
7258.02 583
7258.82 571
7259.63 537
7260.43 601
7261.23 572
7262.04 563
7262.84 601
7263.65 528
7264.45 546
7265.26 586
7266.06 614
7266.86 642
7267.67 599
7268.47 604
7269.28 642
7270.08 578
7270.89 589
7271.69 628
7272.50 595
7273.30 572
7274.11 647
7274.91 565
7275.71 558
7276.52 572
7277.32 588
7278.13 543
7278.93 520
7279.74 625
7280.55 561
7281.35 617
7282.16 600
7282.96 550
7283.77 607
7284.57 632
7285.38 574
7286.18 624
7286.99 568
7287.79 637
7288.60 592
7289.40 599
7290.21 641
7291.02 589
7291.82 569
7292.63 583
7293.43 620
7294.24 584
7295.05 545
7295.85 568
7296.66 583
7297.46 600
7298.27 620
7299.08 581
7299.88 599
7300.69 608
7301.49 621
7302.30 571
7303.11 631
7303.91 682
7304.72 657
7305.53 648
7306.33 633
7307.14 623
7307.95 629
7308.75 605
7309.56 631
7310.37 629
7311.17 564
7311.98 537
7312.79 538
7313.59 604
7314.40 633
7315.21 602
7316.02 633
7316.82 606
7317.63 625
7318.44 595
7319.24 617
7320.05 631
7320.86 590
7321.67 547
7322.47 640
7323.28 644
7324.09 684
7324.90 661
7325.70 611
7326.51 625
7327.32 678
7328.13 584
7328.94 590
7329.74 560
7330.55 518
7331.36 528
7332.17 592
7332.98 600
7333.78 520
7334.59 523
7335.40 598
7336.21 632
7337.02 579
7337.82 572
7338.63 557
7339.44 557
7340.25 628
7341.06 589
7341.87 541
7342.68 552
7343.48 569
7344.29 535
7345.10 547
7345.91 519
7346.72 569
7347.53 536
7348.34 551
7349.15 585
7349.95 581
7350.76 562
7351.57 521
7352.38 666
7353.19 581
7354.00 569
7354.81 586
7355.62 531
7356.43 528
7357.24 536
7358.05 556
7358.86 566
7359.67 621
7360.48 606
7361.29 546
7362.09 570
7362.90 603
7363.71 516
7364.52 557
7365.33 526
7366.14 517
7366.95 575
7367.76 492
7368.57 539
7369.38 578
7370.19 583
7371.00 556
7371.81 501
7372.62 586
7373.43 547
7374.25 546
7375.06 542
7375.87 582
7376.68 553
7377.49 544
7378.30 531
7379.11 559
7379.92 549
7380.73 548
7381.54 573
7382.35 593
7383.16 570
7383.97 563
7384.78 591
7385.59 541
7386.41 530
7387.22 475
7388.03 531
7388.84 532
7389.65 495
7390.46 518
7391.27 549
7392.08 536
7392.89 505
7393.71 515
7394.52 491
7395.33 555
7396.14 576
7396.95 501
7397.76 522
7398.58 579
7399.39 585
7400.20 507
7401.01 551
7401.82 580
7402.63 608
7403.45 599
7404.26 619
7405.07 571
7405.88 535
7406.69 521
7407.51 536
7408.32 553
7409.13 526
7409.94 520
7410.76 512
7411.57 499
7412.38 513
7413.19 518
7414.01 532
7414.82 485
7415.63 532
7416.44 549
7417.26 595
7418.07 577
7418.88 471
7419.69 465
7420.51 523
7421.32 488
7422.13 471
7422.95 522
7423.76 503
7424.57 479
7425.39 461
7426.20 532
7427.01 518
7427.83 575
7428.64 536
7429.45 540
7430.27 495
7431.08 487
7431.89 494
7432.71 479
7433.52 498
7434.33 564
7435.15 520
7435.96 497
7436.77 459
7437.59 485
7438.40 521
7439.22 522
7440.03 541
7440.84 568
7441.66 493
7442.47 541
7443.29 549
7444.10 476
7444.91 474
7445.73 506
7446.54 501
7447.36 494
7448.17 476
7448.99 516
7449.80 521
7450.62 499
7451.43 578
7452.24 532
7453.06 517
7453.87 507
7454.69 495
7455.50 522
7456.32 467
7457.13 458
7457.95 540
7458.76 563
7459.58 532
7460.39 608
7461.21 526
7462.02 523
7462.84 559
7463.65 628
7464.47 552
7465.28 563
7466.10 632
7466.92 592
7467.73 537
7468.55 584
7469.36 593
7470.18 580
7470.99 554
7471.81 563
7472.62 492
7473.44 533
7474.26 601
7475.07 569
7475.89 545
7476.70 522
7477.52 549
7478.34 527
7479.15 537
7479.97 503
7480.78 519
7481.60 493
7482.42 568
7483.23 571
7484.05 530
7484.87 507
7485.68 549
7486.50 518
7487.32 524
7488.13 584
7488.95 561
7489.76 538
7490.58 559
7491.40 518
7492.22 504
7493.03 543
7493.85 517
7494.67 567
7495.48 579
7496.30 557
7497.12 568
7497.93 523
7498.75 571
7499.57 514
7500.39 553
7501.20 561
7502.02 539
7502.84 549
7503.66 502
7504.47 554
7505.29 555
7506.11 529
7506.93 541
7507.74 589
7508.56 525
7509.38 549
7510.20 592
7511.01 609
7511.83 506
7512.65 520
7513.47 578
7514.29 549
7515.10 510
7515.92 491
7516.74 477
7517.56 510
7518.38 508
7519.19 502
7520.01 484
7520.83 550
7521.65 545
7522.47 533
7523.29 493
7524.11 503
7524.92 457
7525.74 513
7526.56 466
7527.38 507
7528.20 537
7529.02 566
7529.84 530
7530.66 571
7531.47 552
7532.29 548
7533.11 499
7533.93 504
7534.75 507
7535.57 509
7536.39 543
7537.21 533
7538.03 546
7538.85 562
7539.67 532
7540.49 551
7541.31 506
7542.12 486
7542.94 532
7543.76 525
7544.58 544
7545.40 539
7546.22 536
7547.04 497
7547.86 556
7548.68 581
7549.50 592
7550.32 533
7551.14 529
7551.96 547
7552.78 494
7553.60 468
7554.42 487
7555.24 488
7556.06 509
7556.88 550
7557.70 546
7558.52 530
7559.35 533
7560.17 493
7560.99 508
7561.81 500
7562.63 465
7563.45 486
7564.27 520
7565.09 552
7565.91 496
7566.73 505
7567.55 535
7568.37 512
7569.19 521
7570.02 513
7570.84 489
7571.66 500
7572.48 517
7573.30 549
7574.12 556
7574.94 523
7575.76 486
7576.59 499
7577.41 474
7578.23 546
7579.05 542
7579.87 488
7580.69 546
7581.51 578
7582.34 542
7583.16 521
7583.98 544
7584.80 567
7585.62 566
7586.45 517
7587.27 521
7588.09 544
7588.91 488
7589.73 553
7590.56 626
7591.38 540
7592.20 537
7593.02 537
7593.85 523
7594.67 598
7595.49 481
7596.31 551
7597.14 519
7597.96 496
7598.78 526
7599.60 578
7600.43 561
7601.25 582
7602.07 551
7602.89 540
7603.72 629
7604.54 696
7605.36 662
7606.19 654
7607.01 608
7607.83 644
7608.66 622
7609.48 552
7610.30 530
7611.12 578
7611.95 581
7612.77 566
7613.59 626
7614.42 631
7615.24 590
7616.07 621
7616.89 657
7617.71 596
7618.54 547
7619.36 583
7620.18 601
7621.01 599
7621.83 526
7622.66 560
7623.48 588
7624.30 600
7625.13 640
7625.95 622
7626.78 618
7627.60 595
7628.42 603
7629.25 665
7630.07 683
7630.90 713
7631.72 768
7632.55 718
7633.37 716
7634.19 713
7635.02 694
7635.84 675
7636.67 684
7637.49 638
7638.32 645
7639.14 614
7639.97 575
7640.79 551
7641.62 586
7642.44 585
7643.27 615
7644.09 516
7644.92 578
7645.74 560
7646.57 513
7647.39 495
7648.22 523
7649.04 540
7649.87 521
7650.70 576
7651.52 576
7652.35 533
7653.17 567
7654.00 507
7654.82 587
7655.65 548
7656.47 601
7657.30 594
7658.13 532
7658.95 549
7659.78 603
7660.60 612
7661.43 582
7662.26 556
7663.08 581
7663.91 586
7664.73 581
7665.56 571
7666.39 525
7667.21 596
7668.04 647
7668.87 646
7669.69 645
7670.52 607
7671.35 657
7672.17 658
7673.00 634
7673.83 553
7674.65 562
7675.48 562
7676.31 535
7677.13 559
7677.96 537
7678.79 483
7679.61 482
7680.44 528
7681.27 505
7682.09 520
7682.92 564
7683.75 526
7684.58 511
7685.40 544
7686.23 519
7687.06 553
7687.89 562
7688.71 563
7689.54 544
7690.37 533
7691.20 467
7692.02 534
7692.85 599
7693.68 643
7694.51 576
7695.33 594
7696.16 606
7696.99 625
7697.82 578
7698.65 551
7699.47 608
7700.30 630
7701.13 607
7701.96 597
7702.79 613
7703.62 620
7704.44 615
7705.27 597
7706.10 522
7706.93 509
7707.76 566
7708.59 593
7709.41 557
7710.24 555
7711.07 512
7711.90 564
7712.73 539
7713.56 512
7714.39 567
7715.22 541
7716.05 522
7716.87 559
7717.70 491
7718.53 492
7719.36 502
7720.19 483
7721.02 543
7721.85 490
7722.68 498
7723.51 496
7724.34 534
7725.17 491
7726.00 514
7726.83 492
7727.66 514
7728.48 553
7729.31 471
7730.14 476
7730.97 509
7731.80 549
7732.63 515
7733.46 516
7734.29 549
7735.12 597
7735.95 544
7736.78 462
7737.61 493
7738.44 447
7739.27 520
7740.10 539
7740.93 481
7741.77 502
7742.60 581
7743.43 560
7744.26 549
7745.09 548
7745.92 543
7746.75 560
7747.58 595
7748.41 582
7749.24 623
7750.07 652
7750.90 707
7751.73 624
7752.56 592
7753.39 622
7754.23 584
7755.06 577
7755.89 521
7756.72 517
7757.55 475
7758.38 453
7759.21 471
7760.04 464
7760.88 479
7761.71 488
7762.54 474
7763.37 459
7764.20 473
7765.03 480
7765.86 468
7766.70 514
7767.53 473
7768.36 452
7769.19 520
7770.02 506
7770.86 468
7771.69 432
7772.52 465
7773.35 472
7774.18 473
7775.02 518
7775.85 489
7776.68 448
7777.51 475
7778.34 503
7779.18 511
7780.01 514
7780.84 510
7781.67 521
7782.51 524
7783.34 520
7784.17 505
7785.00 521
7785.84 512
7786.67 515
7787.50 510
7788.34 512
7789.17 551
7790.00 499
7790.83 541
7791.67 488
7792.50 492
7793.33 487
7794.17 521
7795.00 493
7795.83 495
7796.67 537
7797.50 562
7798.33 484
7799.17 427
7800.00 463
7800.83 470
7801.67 490
7802.50 482
7803.33 501
7804.17 484
7805.00 483
7805.84 504
7806.67 523
7807.50 515
7808.34 466
7809.17 497
7810.01 536
7810.84 482
7811.67 523
7812.51 420
7813.34 453
7814.18 523
7815.01 490
7815.84 475
7816.68 450
7817.51 498
7818.35 496
7819.18 463
7820.02 417
7820.85 477
7821.69 446
7822.52 522
7823.36 463
7824.19 470
7825.03 519
7825.86 515
7826.69 475
7827.53 559
7828.36 496
7829.20 475
7830.03 507
7830.87 533
7831.71 479
7832.54 459
7833.38 496
7834.21 476
7835.05 533
7835.88 517
7836.72 501
7837.55 508
7838.39 460
7839.22 448
7840.06 528
7840.90 516
7841.73 486
7842.57 533
7843.40 502
7844.24 468
7845.07 538
7845.91 498
7846.75 532
7847.58 534
7848.42 458
7849.25 441
7850.09 467
7850.93 478
7851.76 490
7852.60 511
7853.44 502
7854.27 510
7855.11 548
7855.94 556
7856.78 562
7857.62 538
7858.45 546
7859.29 652
7860.13 578
7860.96 617
7861.80 656
7862.64 604
7863.47 588
7864.31 506
7865.15 569
7865.99 474
7866.82 497
7867.66 471
7868.50 449
7869.33 429
7870.17 452
7871.01 476
7871.85 529
7872.68 499
7873.52 491
7874.36 483
7875.20 505
7876.03 492
7876.87 481
7877.71 510
7878.55 513
7879.38 506
7880.22 524
7881.06 523
7881.90 508
7882.74 467
7883.57 501
7884.41 560
7885.25 456
7886.09 445
7886.93 465
7887.76 490
7888.60 471
7889.44 510
7890.28 571
7891.12 458
7891.96 520
7892.79 502
7893.63 488
7894.47 493
7895.31 493
7896.15 470
7896.99 441
7897.83 476
7898.66 456
7899.50 485
7900.34 516
7901.18 461
7902.02 494
7902.86 507
7903.70 487
7904.54 464
7905.38 505
7906.21 497
7907.05 507
7907.89 472
7908.73 428
7909.57 452
7910.41 476
7911.25 477
7912.09 462
7912.93 436
7913.77 450
7914.61 448
7915.45 471
7916.29 470
7917.13 451
7917.97 514
7918.81 558
7919.65 449
7920.49 525
7921.33 505
7922.17 490
7923.01 447
7923.85 442
7924.69 481
7925.53 430
7926.37 411
7927.21 430
7928.05 457
7928.89 431
7929.73 441
7930.57 417
7931.41 408
7932.25 434
7933.09 428
7933.93 460
7934.77 435
7935.61 444
7936.45 393
7937.29 436
7938.14 420
7938.98 417
7939.82 428
7940.66 434
7941.50 415
7942.34 403
7943.18 405
7944.02 419
7944.86 396
7945.70 468
7946.55 407
7947.39 448
7948.23 475
7949.07 436
7949.91 401
7950.75 426
7951.59 446
7952.44 434
7953.28 480
7954.12 447
7954.96 419
7955.80 418
7956.65 466
7957.49 466
7958.33 411
7959.17 414
7960.01 475
7960.86 415
7961.70 467
7962.54 462
7963.38 389
7964.22 371
7965.07 416
7965.91 429
7966.75 417
7967.59 416
7968.44 400
7969.28 414
7970.12 437
7970.96 407
7971.81 478
7972.65 423
7973.49 411
7974.33 407
7975.18 428
7976.02 439
7976.86 420
7977.71 398
7978.55 438
7979.39 400
7980.23 383
7981.08 442
7981.92 476
7982.76 466
7983.61 463
7984.45 489
7985.29 441
7986.14 412
7986.98 403
7987.82 372
7988.67 420
7989.51 440
7990.36 411
7991.20 418
7992.04 449
7992.89 448
7993.73 419
7994.57 430
7995.42 411
7996.26 431
7997.11 408
7997.95 400
7998.79 379
7999.64 459
8000.48 408
8001.33 432
8002.17 433
8003.01 408
8003.86 427
8004.70 397
8005.55 375
8006.39 392
8007.24 424
8008.08 469
8008.93 468
8009.77 361
8010.62 398
8011.46 397
8012.30 442
8013.15 451
8013.99 399
8014.84 366
8015.68 405
8016.53 401
8017.37 412
8018.22 374
8019.06 464
8019.91 426
8020.76 424
8021.60 403
8022.45 453
8023.29 481
8024.14 415
8024.98 379
8025.83 400
8026.67 424
8027.52 419
8028.36 478
8029.21 429
8030.06 418
8030.90 464
8031.75 443
8032.59 435
8033.44 441
8034.28 397
8035.13 422
8035.98 456
8036.82 398
8037.67 440
8038.52 438
8039.36 444
8040.21 434
8041.05 412
8041.90 450
8042.75 431
8043.59 415
8044.44 438
8045.29 401
8046.13 400
8046.98 402
8047.83 447
8048.67 485
8049.52 417
8050.37 423
8051.21 397
8052.06 392
8052.91 397
8053.75 388
8054.60 413
8055.45 395
8056.30 389
8057.14 392
8057.99 420
8058.84 395
8059.68 371
8060.53 380
8061.38 388
8062.23 361
8063.07 411
8063.92 430
8064.77 448
8065.62 451
8066.46 415
8067.31 399
8068.16 405
8069.01 413
8069.85 438
8070.70 380
8071.55 405
8072.40 446
8073.25 485
8074.09 399
8074.94 407
8075.79 426
8076.64 370
8077.49 372
8078.34 347
8079.18 361
8080.03 399
8080.88 416
8081.73 362
8082.58 407
8083.43 457
8084.27 466
8085.12 390
8085.97 422
8086.82 416
8087.67 436
8088.52 491
8089.37 448
8090.22 408
8091.06 408
8091.91 394
8092.76 429
8093.61 442
8094.46 411
8095.31 374
8096.16 378
8097.01 404
8097.86 394
8098.71 429
8099.56 418
8100.41 394
8101.26 431
8102.11 441
8102.95 443
8103.80 436
8104.65 436
8105.50 424
8106.35 432
8107.20 392
8108.05 427
8108.90 419
8109.75 403
8110.60 425
8111.45 481
8112.30 449
8113.15 428
8114.00 406
8114.85 368
8115.70 426
8116.55 409
8117.40 401
8118.25 448
8119.10 411
8119.96 429
8120.81 400
8121.66 441
8122.51 411
8123.36 421
8124.21 472
8125.06 403
8125.91 426
8126.76 405
8127.61 451
8128.46 438
8129.31 483
8130.16 477
8131.02 454
8131.87 495
8132.72 438
8133.57 431
8134.42 433
8135.27 437
8136.12 406
8136.97 444
8137.83 449
8138.68 446
8139.53 486
8140.38 464
8141.23 444
8142.08 394
8142.93 440
8143.79 440
8144.64 455
8145.49 449
8146.34 493
8147.19 421
8148.05 452
8148.90 433
8149.75 451
8150.60 498
8151.45 528
8152.31 469
8153.16 480
8154.01 471
8154.86 454
8155.71 489
8156.57 538
8157.42 510
8158.27 488
8159.12 427
8159.98 469
8160.83 510
8161.68 386
8162.54 473
8163.39 477
8164.24 478
8165.09 424
8165.95 464
8166.80 432
8167.65 398
8168.51 414
8169.36 458
8170.21 456
8171.06 418
8171.92 456
8172.77 435
8173.62 410
8174.48 414
8175.33 449
8176.18 443
8177.04 418
8177.89 460
8178.74 432
8179.60 372
8180.45 391
8181.31 421
8182.16 466
8183.01 388
8183.87 441
8184.72 438
8185.57 464
8186.43 427
8187.28 421
8188.14 436
8188.99 420
8189.84 399
8190.70 385
8191.55 391
8192.41 392
8193.26 417
8194.12 410
8194.97 440
8195.83 426
8196.68 407
8197.53 402
8198.39 404
8199.24 389
8200.10 419
8200.95 401
8201.81 399
8202.66 347
8203.52 348
8204.37 378
8205.23 406
8206.08 392
8206.94 378
8207.79 414
8208.65 416
8209.50 424
8210.36 403
8211.21 376
8212.07 399
8212.92 370
8213.78 410
8214.63 389
8215.49 399
8216.34 389
8217.20 419
8218.06 397
8218.91 387
8219.77 408
8220.62 412
8221.48 389
8222.33 386
8223.19 421
8224.05 427
8224.90 386
8225.76 353
8226.61 326
8227.47 399
8228.33 407
8229.18 417
8230.04 401
8230.90 412
8231.75 429
8232.61 381
8233.46 376
8234.32 357
8235.18 394
8236.03 387
8236.89 418
8237.75 437
8238.60 407
8239.46 416
8240.32 398
8241.17 403
8242.03 427
8242.89 456
8243.74 449
8244.60 501
8245.46 405
8246.32 370
8247.17 386
8248.03 413
8248.89 420
8249.74 422
8250.60 419
8251.46 340
8252.32 373
8253.17 366
8254.03 408
8254.89 421
8255.75 415
8256.60 406
8257.46 404
8258.32 391
8259.18 394
8260.04 424
8260.89 431
8261.75 360
8262.61 354
8263.47 334
8264.32 359
8265.18 353
8266.04 387
8266.90 420
8267.76 396
8268.62 406
8269.47 338
8270.33 397
8271.19 420
8272.05 400
8272.91 374
8273.77 424
8274.62 430
8275.48 330
8276.34 299
8277.20 395
8278.06 427
8278.92 397
8279.78 387
8280.64 433
8281.49 412
8282.35 396
8283.21 397
8284.07 402
8284.93 364
8285.79 395
8286.65 423
8287.51 423
8288.37 422
8289.23 416
8290.09 387
8290.95 403
8291.80 424
8292.66 416
8293.52 396
8294.38 368
8295.24 385
8296.10 425
8296.96 381
8297.82 385
8298.68 381
8299.54 409
8300.40 396
8301.26 432
8302.12 426
8302.98 460
8303.84 379
8304.70 412
8305.56 414
8306.42 438
8307.28 473
8308.14 462
8309.00 445
8309.86 375
8310.72 418
8311.58 404
8312.44 404
8313.31 379
8314.17 394
8315.03 399
8315.89 400
8316.75 422
8317.61 430
8318.47 396
8319.33 391
8320.19 375
8321.05 383
8321.91 396
8322.77 433
8323.64 411
8324.50 393
8325.36 383
8326.22 451
8327.08 439
8327.94 372
8328.80 461
8329.66 455
8330.53 397
8331.39 361
8332.25 377
8333.11 409
8333.97 425
8334.83 429
8335.70 402
8336.56 452
8337.42 425
8338.28 394
8339.14 411
8340.00 403
8340.87 378
8341.73 463
8342.59 432
8343.45 400
8344.32 416
8345.18 480
8346.04 422
8346.90 389
8347.76 399
8348.63 408
8349.49 454
8350.35 413
8351.21 362
8352.08 405
8352.94 390
8353.80 424
8354.66 461
8355.53 408
8356.39 379
8357.25 400
8358.12 355
8358.98 351
8359.84 375
8360.71 384
8361.57 422
8362.43 386
8363.29 371
8364.16 376
8365.02 396
8365.88 374
8366.75 362
8367.61 381
8368.47 425
8369.34 436
8370.20 389
8371.06 414
8371.93 346
8372.79 380
8373.66 428
8374.52 433
8375.38 438
8376.25 440
8377.11 397
8377.97 440
8378.84 362
8379.70 311
8380.57 366
8381.43 436
8382.30 452
8383.16 423
8384.02 363
8384.89 462
8385.75 410
8386.62 429
8387.48 420
8388.35 411
8389.21 404
8390.07 392
8390.94 371
8391.80 419
8392.67 431
8393.53 429
8394.40 446
8395.26 383
8396.13 421
8396.99 433
8397.86 430
8398.72 416
8399.59 380
8400.45 400
8401.32 408
8402.18 428
8403.05 405
8403.91 357
8404.78 420
8405.64 450
8406.51 429
8407.37 396
8408.24 367
8409.11 358
8409.97 406
8410.84 416
8411.70 403
8412.57 430
8413.43 403
8414.30 412
8415.17 440
8416.03 395
8416.90 422
8417.76 417
8418.63 434
8419.50 412
8420.36 368
8421.23 359
8422.09 379
8422.96 364
8423.83 380
8424.69 403
8425.56 417
8426.43 432
8427.29 434
8428.16 442
8429.02 414
8429.89 470
8430.76 433
8431.62 459
8432.49 428
8433.36 404
8434.23 438
8435.09 432
8435.96 455
8436.83 451
8437.69 461
8438.56 424
8439.43 447
8440.29 423
8441.16 425
8442.03 468
8442.90 462
8443.76 406
8444.63 478
8445.50 451
8446.37 449
8447.23 422
8448.10 486
8448.97 527
8449.84 441
8450.70 437
8451.57 483
8452.44 472
8453.31 492
8454.17 457
8455.04 431
8455.91 425
8456.78 499
8457.65 557
8458.51 566
8459.38 590
8460.25 559
8461.12 543
8461.99 554
8462.86 509
8463.72 497
8464.59 538
8465.46 542
8466.33 500
8467.20 514
8468.07 550
8468.93 500
8469.80 581
8470.67 603
8471.54 631
8472.41 574
8473.28 568
8474.15 618
8475.02 591
8475.89 518
8476.75 550
8477.62 544
8478.49 466
8479.36 461
8480.23 429
8481.10 401
8481.97 441
8482.84 397
8483.71 476
8484.58 418
8485.45 457
8486.32 407
8487.19 365
8488.06 380
8488.92 423
8489.79 456
8490.66 393
8491.53 448
8492.40 419
8493.27 410
8494.14 406
8495.01 453
8495.88 502
8496.75 461
8497.62 399
8498.49 479
8499.36 484
8500.23 448
8501.10 398
8501.97 366
8502.85 446
8503.72 448
8504.59 460
8505.46 460
8506.33 439
8507.20 451
8508.07 443
8508.94 420
8509.81 471
8510.68 478
8511.55 545
8512.42 500
8513.29 417
8514.16 459
8515.03 452
8515.91 408
8516.78 410
8517.65 469
8518.52 499
8519.39 440
8520.26 422
8521.13 403
8522.00 396
8522.88 401
8523.75 419
8524.62 392
8525.49 427
8526.36 426
8527.23 461
8528.10 447
8528.98 450
8529.85 449
8530.72 475
8531.59 429
8532.46 427
8533.34 435
8534.21 389
8535.08 400
8535.95 463
8536.82 480
8537.70 487
8538.57 431
8539.44 405
8540.31 428
8541.18 425
8542.06 409
8542.93 458
8543.80 414
8544.67 427
8545.55 460
8546.42 406
8547.29 419
8548.17 410
8549.04 469
8549.91 448
8550.78 456
8551.66 448
8552.53 497
8553.40 502
8554.28 519
8555.15 486
8556.02 480
8556.89 522
8557.77 521
8558.64 492
8559.51 512
8560.39 472
8561.26 460
8562.13 464
8563.01 420
8563.88 453
8564.75 414
8565.63 391
8566.50 426
8567.38 405
8568.25 433
8569.12 412
8570.00 406
8570.87 412
8571.74 433
8572.62 406
8573.49 423
8574.37 357
8575.24 365
8576.11 368
8576.99 375
8577.86 409
8578.74 424
8579.61 375
8580.49 396
8581.36 368
8582.23 414
8583.11 415
8583.98 387
8584.86 362
8585.73 362
8586.61 427
8587.48 401
8588.36 385
8589.23 382
8590.11 395
8590.98 392
8591.86 328
8592.73 401
8593.61 407
8594.48 422
8595.36 414
8596.23 414
8597.11 420
8597.98 458
8598.86 366
8599.73 351
8600.61 379
8601.48 401
8602.36 362
8603.23 395
8604.11 398
8604.99 384
8605.86 333
8606.74 345
8607.61 345
8608.49 374
8609.36 368
8610.24 370
8611.12 353
8611.99 364
8612.87 364
8613.74 342
8614.62 351
8615.50 369
8616.37 347
8617.25 333
8618.12 357
8619.00 366
8619.88 379
8620.75 377
8621.63 396
8622.51 393
8623.38 389
8624.26 354
8625.14 388
8626.01 384
8626.89 375
8627.77 381
8628.64 406
8629.52 403
8630.40 346
8631.27 401
8632.15 353
8633.03 375
8633.90 343
8634.78 412
8635.66 389
8636.54 424
8637.41 418
8638.29 361
8639.17 359
8640.05 351
8640.92 386
8641.80 356
8642.68 306
8643.55 334
8644.43 362
8645.31 310
8646.19 362
8647.07 369
8647.94 432
8648.82 370
8649.70 392
8650.58 368
8651.45 398
8652.33 373
8653.21 333
8654.09 392
8654.97 385
8655.85 399
8656.72 356
8657.60 376
8658.48 342
8659.36 369
8660.24 350
8661.12 363
8661.99 379
8662.87 432
8663.75 378
8664.63 334
8665.51 387
8666.39 418
8667.27 387
8668.14 356
8669.02 394
8669.90 376
8670.78 357
8671.66 393
8672.54 373
8673.42 334
8674.30 353
8675.18 345
8676.06 340
8676.94 321
8677.81 324
8678.69 328
8679.57 343
8680.45 347
8681.33 319
8682.21 391
8683.09 371
8683.97 395
8684.85 352
8685.73 369
8686.61 322
8687.49 374
8688.37 352
8689.25 377
8690.13 400
8691.01 381
8691.89 369
8692.77 321
8693.65 346
8694.53 352
8695.41 365
8696.29 366
8697.17 309
8698.05 332
8698.93 330
8699.81 278
8700.69 343
8701.57 322
8702.45 329
8703.33 354
8704.21 322
8705.09 326
8705.98 342
8706.86 359
8707.74 364
8708.62 364
8709.50 378
8710.38 396
8711.26 417
8712.14 364
8713.02 327
8713.90 365
8714.79 396
8715.67 340
8716.55 348
8717.43 360
8718.31 329
8719.19 377
8720.07 368
8720.95 329
8721.84 364
8722.72 421
8723.60 386
8724.48 341
8725.36 330
8726.24 299
8727.13 326
8728.01 348
8728.89 360
8729.77 369
8730.65 375
8731.54 353
8732.42 374
8733.30 357
8734.18 380
8735.06 390
8735.95 361
8736.83 370
8737.71 335
8738.59 352
8739.48 365
8740.36 397
8741.24 351
8742.12 364
8743.01 367
8743.89 336
8744.77 386
8745.65 375
8746.54 366
8747.42 341
8748.30 348
8749.19 363
8750.07 393
8750.95 354
8751.83 334
8752.72 325
8753.60 348
8754.48 381
8755.37 365
8756.25 380
8757.13 400
8758.02 323
8758.90 346
8759.78 391
8760.67 408
8761.55 396
8762.43 403
8763.32 386
8764.20 365
8765.09 389
8765.97 386
8766.85 375
8767.74 308
8768.62 337
8769.51 375
8770.39 377
8771.27 369
8772.16 418
8773.04 376
8773.93 378
8774.81 400
8775.69 318
8776.58 370
8777.46 379
8778.35 340
8779.23 354
8780.12 342
8781.00 338
8781.89 332
8782.77 374
8783.65 366
8784.54 324
8785.42 337
8786.31 315
8787.19 351
8788.08 348
8788.96 327
8789.85 344
8790.73 303
8791.62 327
8792.50 341
8793.39 339
8794.27 395
8795.16 382
8796.04 350
8796.93 364
8797.82 383
8798.70 364
8799.59 354
8800.47 343
8801.36 360
8802.24 328
8803.13 365
8804.01 333
8804.90 385
8805.79 357
8806.67 348
8807.56 337
8808.44 356
8809.33 350
8810.22 336
8811.10 338
8811.99 382
8812.87 341
8813.76 341
8814.65 334
8815.53 290
8816.42 311
8817.30 311
8818.19 321
8819.08 289
8819.96 262
8820.85 356
8821.74 401
8822.62 349
8823.51 314
8824.40 309
8825.28 301
8826.17 324
8827.06 342
8827.94 323
8828.83 323
8829.72 300
8830.61 319
8831.49 337
8832.38 315
8833.27 343
8834.15 350
8835.04 329
8835.93 322
8836.82 291
8837.70 345
8838.59 348
8839.48 347
8840.37 308
8841.25 331
8842.14 363
8843.03 401
8843.92 374
8844.80 315
8845.69 298
8846.58 315
8847.47 336
8848.36 333
8849.24 308
8850.13 331
8851.02 334
8851.91 331
8852.80 311
8853.68 338
8854.57 358
8855.46 329
8856.35 321
8857.24 352
8858.13 327
8859.01 320
8859.90 328
8860.79 330
8861.68 328
8862.57 298
8863.46 305
8864.35 346
8865.23 295
8866.12 337
8867.01 330
8867.90 285
8868.79 289
8869.68 308
8870.57 333
8871.46 336
8872.35 293
8873.24 315
8874.12 356
8875.01 333
8875.90 346
8876.79 338
8877.68 278
8878.57 318
8879.46 329
8880.35 332
8881.24 326
8882.13 310
8883.02 333
8883.91 330
8884.80 342
8885.69 303
8886.58 356
8887.47 382
8888.36 367
8889.25 307
8890.14 316
8891.03 328
8891.92 380
8892.81 309
8893.70 320
8894.59 316
8895.48 329
8896.37 299
8897.26 290
8898.15 322
8899.04 302
8899.93 319
8900.82 308
8901.71 307
8902.60 327
8903.49 347
8904.38 326
8905.28 326
8906.17 297
8907.06 337
8907.95 327
8908.84 401
8909.73 327
8910.62 346
8911.51 347
8912.40 319
8913.29 305
8914.19 328
8915.08 357
8915.97 350
8916.86 291
8917.75 343
8918.64 345
8919.53 388
8920.43 325
8921.32 345
8922.21 364
8923.10 349
8923.99 341
8924.88 337
8925.78 296
8926.67 335
8927.56 332
8928.45 324
8929.34 295
8930.24 291
8931.13 306
8932.02 302
8932.91 302
8933.80 348
8934.70 312
8935.59 299
8936.48 304
8937.37 278
8938.27 241
8939.16 254
8940.05 319
8940.94 310
8941.84 331
8942.73 269
8943.62 292
8944.51 321
8945.41 313
8946.30 348
8947.19 327
8948.09 338
8948.98 290
8949.87 313
8950.77 296
8951.66 269
8952.55 347
8953.44 320
8954.34 307
8955.23 288
8956.12 266
8957.02 307
8957.91 297
8958.80 311
8959.70 315
8960.59 324
8961.49 305
8962.38 292
8963.27 293
8964.17 359
8965.06 389
8965.95 321
8966.85 341
8967.74 308
8968.64 325
8969.53 323
8970.42 360
8971.32 296
8972.21 300
8973.11 314
8974.00 313
8974.90 312
8975.79 344
8976.68 281
8977.58 323
8978.47 325
8979.37 312
8980.26 319
8981.16 336
8982.05 320
8982.95 295
8983.84 299
8984.74 317
8985.63 345
8986.52 296
8987.42 310
8988.31 271
8989.21 271
8990.10 338
8991.00 306
8991.89 305
8992.79 234
8993.69 274
8994.58 312
8995.48 316
8996.37 283
8997.27 309
8998.16 306
8999.06 301
8999.95 300
9000.85 320
9001.74 271
9002.64 290
9003.54 318
9004.43 308
9005.33 301
9006.22 289
9007.12 318
9008.01 347
9008.91 367
9009.81 319
9010.70 359
9011.60 287
9012.50 281
9013.39 270
9014.29 309
9015.18 312
9016.08 288
9016.98 276
9017.87 319
9018.77 301
9019.67 256
9020.56 286
9021.46 267
9022.36 292
9023.25 329
9024.15 288
9025.05 294
9025.94 307
9026.84 291
9027.74 300
9028.63 278
9029.53 312
9030.43 298
9031.32 346
9032.22 358
9033.12 268
9034.02 293
9034.91 325
9035.81 302
9036.71 294
9037.61 330
9038.50 320
9039.40 339
9040.30 308
9041.20 309
9042.09 304
9042.99 326
9043.89 318
9044.79 310
9045.68 269
9046.58 257
9047.48 310
9048.38 309
9049.28 321
9050.17 340
9051.07 359
9051.97 307
9052.87 280
9053.77 315
9054.66 267
9055.56 271
9056.46 284
9057.36 276
9058.26 290
9059.16 260
9060.06 298
9060.95 265
9061.85 304
9062.75 296
9063.65 275
9064.55 302
9065.45 292
9066.35 286
9067.25 273
9068.14 331
9069.04 275
9069.94 302
9070.84 302
9071.74 315
9072.64 275
9073.54 255
9074.44 286
9075.34 324
9076.24 324
9077.14 335
9078.04 307
9078.93 282
9079.83 266
9080.73 320
9081.63 370
9082.53 305
9083.43 303
9084.33 296
9085.23 310
9086.13 297
9087.03 274
9087.93 281
9088.83 343
9089.73 303
9090.63 317
9091.53 294
9092.43 304
9093.33 318
9094.23 300
9095.13 308
9096.03 305
9096.93 306
9097.83 344
9098.73 312
9099.63 269
9100.54 325
9101.44 270
9102.34 318
9103.24 339
9104.14 326
9105.04 265
9105.94 307
9106.84 293
9107.74 314
9108.64 290
9109.54 254
9110.44 320
9111.35 310
9112.25 312
9113.15 310
9114.05 305
9114.95 308
9115.85 305
9116.75 288
9117.65 305
9118.56 317
9119.46 329
9120.36 313
9121.26 341
9122.16 325
9123.06 327
9123.97 315
9124.87 328
9125.77 314
9126.67 286
9127.57 355
9128.47 338
9129.38 273
9130.28 293
9131.18 324
9132.08 273
9132.98 307
9133.89 304
9134.79 283
9135.69 313
9136.59 287
9137.50 330
9138.40 278
9139.30 280
9140.20 264
9141.11 285
9142.01 294
9142.91 291
9143.81 312
9144.72 293
9145.62 297
9146.52 324
9147.42 308
9148.33 318
9149.23 298
9150.13 304
9151.04 350
9151.94 347
9152.84 290
9153.75 342
9154.65 364
9155.55 309
9156.46 331
9157.36 323
9158.26 344
9159.17 290
9160.07 271
9160.97 302
9161.88 273
9162.78 277
9163.68 281
9164.59 316
9165.49 306
9166.40 311
9167.30 297
9168.20 309
9169.11 319
9170.01 281
9170.92 286
9171.82 287
9172.72 277
9173.63 268
9174.53 260
9175.44 298
9176.34 294
9177.24 289
9178.15 323
9179.05 290
9179.96 286
9180.86 248
9181.77 258
9182.67 276
9183.58 261
9184.48 276
9185.39 283
9186.29 280
9187.20 302
9188.10 302
9189.01 295
9189.91 261
9190.82 281
9191.72 293
9192.63 235
9193.53 254
9194.44 276
9195.34 317
9196.25 242
9197.15 276
9198.06 271
9198.96 298
9199.87 292
9200.77 266
9201.68 297
9202.58 292
9203.49 301
9204.40 268
9205.30 294
9206.21 354
9207.11 308
9208.02 281
9208.92 283
9209.83 266
9210.74 283
9211.64 244
9212.55 264
9213.45 274
9214.36 270
9215.27 299
9216.17 268
9217.08 270
9217.99 246
9218.89 303
9219.80 297
9220.71 295
9221.61 283
9222.52 295
9223.43 299
9224.33 310
9225.24 276
9226.15 280
9227.05 255
9227.96 309
9228.87 336
9229.77 296
9230.68 266
9231.59 277
9232.49 276
9233.40 280
9234.31 259
9235.22 272
9236.12 257
9237.03 261
9237.94 283
9238.84 305
9239.75 259
9240.66 258
9241.57 257
9242.47 283
9243.38 289
9244.29 257
9245.20 252
9246.11 270
9247.01 266
9247.92 289
9248.83 289
9249.74 262
9250.64 269
9251.55 302
9252.46 291
9253.37 303
9254.28 280
9255.19 266
9256.09 255
9257.00 287
9257.91 299
9258.82 289
9259.73 288
9260.64 289
9261.54 320
9262.45 253
9263.36 267
9264.27 245
9265.18 275
9266.09 319
9267.00 257
9267.90 297
9268.81 285
9269.72 269
9270.63 227
9271.54 293
9272.45 309
9273.36 245
9274.27 272
9275.18 305
9276.09 301
9277.00 272
9277.90 259
9278.81 296
9279.72 253
9280.63 263
9281.54 285
9282.45 295
9283.36 287
9284.27 319
9285.18 310
9286.09 264
9287.00 281
9287.91 285
9288.82 310
9289.73 283
9290.64 303
9291.55 317
9292.46 297
9293.37 301
9294.28 281
9295.19 301
9296.10 261
9297.01 300
9297.92 269
9298.83 257
9299.74 262
9300.65 268
9301.56 284
9302.47 305
9303.38 273
9304.29 263
9305.20 273
9306.12 306
9307.03 294
9307.94 288
9308.85 289
9309.76 361
9310.67 373
9311.58 302
9312.49 306
9313.40 298
9314.31 315
9315.22 347
9316.14 328
9317.05 300
9317.96 290
9318.87 291
9319.78 285
9320.69 234
9321.60 247
9322.52 318
9323.43 357
9324.34 307
9325.25 254
9326.16 301
9327.07 269
9327.99 274
9328.90 274
9329.81 267
9330.72 309
9331.63 276
9332.54 286
9333.46 256
9334.37 257
9335.28 295
9336.19 325
9337.11 329
9338.02 298
9338.93 314
9339.84 296
9340.75 280
9341.67 293
9342.58 306
9343.49 276
9344.40 283
9345.32 304
9346.23 292
9347.14 245
9348.06 266
9348.97 271
9349.88 314
9350.79 295
9351.71 306
9352.62 272
9353.53 299
9354.45 281
9355.36 270
9356.27 300
9357.19 297
9358.10 292
9359.01 305
9359.93 272
9360.84 248
9361.75 277
9362.67 308
9363.58 291
9364.49 285
9365.41 336
9366.32 306
9367.23 252
9368.15 234
9369.06 285
9369.97 288
9370.89 247
9371.80 260
9372.72 297
9373.63 271
9374.54 281
9375.46 268
9376.37 252
9377.29 282
9378.20 295
9379.12 283
9380.03 272
9380.94 279
9381.86 283
9382.77 301
9383.69 302
9384.60 294
9385.52 296
9386.43 271
9387.35 313
9388.26 303
9389.18 333
9390.09 301
9391.01 282
9391.92 310
9392.84 296
9393.75 339
9394.67 295
9395.58 257
9396.50 299
9397.41 305
9398.33 294
9399.24 288
9400.16 324
9401.07 309
9401.99 293
9402.90 270
9403.82 288
9404.73 277
9405.65 265
9406.56 242
9407.48 287
9408.40 277
9409.31 247
9410.23 278
9411.14 254
9412.06 280
9412.98 278
9413.89 319
9414.81 275
9415.72 260
9416.64 312
9417.56 282
9418.47 261
9419.39 242
9420.30 265
9421.22 306
9422.14 314
9423.05 249
9423.97 255
9424.89 261
9425.80 292
9426.72 289
9427.64 263
9428.55 285
9429.47 270
9430.39 287
9431.30 271
9432.22 296
9433.14 264
9434.05 285
9434.97 272
9435.89 289
9436.80 262
9437.72 286
9438.64 292
9439.56 283
9440.47 253
9441.39 265
9442.31 265
9443.23 301
9444.14 304
9445.06 284
9445.98 296
9446.90 268
9447.81 299
9448.73 280
9449.65 289
9450.57 307
9451.48 333
9452.40 301
9453.32 260
9454.24 306
9455.16 317
9456.07 304
9456.99 277
9457.91 291
9458.83 264
9459.75 258
9460.66 270
9461.58 294
9462.50 302
9463.42 263
9464.34 267
9465.26 247
9466.18 283
9467.09 238
9468.01 259
9468.93 256
9469.85 252
9470.77 257
9471.69 278
9472.61 306
9473.53 284
9474.44 290
9475.36 276
9476.28 263
9477.20 256
9478.12 238
9479.04 274
9479.96 272
9480.88 275
9481.80 285
9482.72 337
9483.64 308
9484.56 305
9485.47 295
9486.39 270
9487.31 273
9488.23 273
9489.15 264
9490.07 268
9490.99 274
9491.91 256
9492.83 288
9493.75 270
9494.67 280
9495.59 279
9496.51 241
9497.43 256
9498.35 303
9499.27 287
9500.19 268
9501.11 251
9502.03 300
9502.95 312
9503.87 343
9504.79 314
9505.71 302
9506.63 313
9507.56 280
9508.48 317
9509.40 301
9510.32 301
9511.24 261
9512.16 252
9513.08 305
9514.00 264
9514.92 287
9515.84 247
9516.76 308
9517.68 272
9518.61 303
9519.53 288
9520.45 288
9521.37 314
9522.29 323
9523.21 320
9524.13 303
9525.05 240
9525.98 325
9526.90 335
9527.82 294
9528.74 279
9529.66 304
9530.58 298
9531.50 280
9532.43 258
9533.35 277
9534.27 321
9535.19 270
9536.11 280
9537.04 230
9537.96 280
9538.88 264
9539.80 275
9540.72 242
9541.65 258
9542.57 286
9543.49 280
9544.41 256
9545.34 283
9546.26 283
9547.18 291
9548.10 294
9549.03 277
9549.95 281
9550.87 280
9551.79 305
9552.72 301
9553.64 280
9554.56 258
9555.48 246
9556.41 283
9557.33 276
9558.25 224
9559.18 296
9560.10 297
9561.02 289
9561.95 272
9562.87 262
9563.79 226
9564.72 282
9565.64 304
9566.56 250
9567.49 272
9568.41 303
9569.33 266
9570.26 262
9571.18 267
9572.10 258
9573.03 271
9573.95 278
9574.88 294
9575.80 266
9576.72 264
9577.65 302
9578.57 266
9579.49 225
9580.42 226
9581.34 272
9582.27 285
9583.19 291
9584.12 264
9585.04 243
9585.96 270
9586.89 279
9587.81 255
9588.74 272
9589.66 259
9590.59 272
9591.51 285
9592.44 261
9593.36 252
9594.29 270
9595.21 302
9596.14 317
9597.06 243
9597.98 279
9598.91 266
9599.83 266
9600.76 296
9601.68 276
9602.61 281
9603.54 294
9604.46 267
9605.39 270
9606.31 283
9607.24 286
9608.16 284
9609.09 278
9610.01 311
9610.94 306
9611.86 242
9612.79 264
9613.72 250
9614.64 281
9615.57 304
9616.49 303
9617.42 298
9618.34 281
9619.27 278
9620.20 296
9621.12 260
9622.05 342
9622.97 302
9623.90 312
9624.83 303
9625.75 296
9626.68 301
9627.61 311
9628.53 284
9629.46 307
9630.39 272
9631.31 268
9632.24 281
9633.16 310
9634.09 319
9635.02 294
9635.95 256
9636.87 294
9637.80 309
9638.73 308
9639.65 335
9640.58 334
9641.51 364
9642.43 324
9643.36 305
9644.29 320
9645.22 318
9646.14 344
9647.07 374
9648.00 380
9648.92 359
9649.85 402
9650.78 386
9651.71 345
9652.63 371
9653.56 406
9654.49 384
9655.42 371
9656.34 329
9657.27 337
9658.20 342
9659.13 361
9660.06 330
9660.98 302
9661.91 292
9662.84 313
9663.77 275
9664.70 277
9665.62 334
9666.55 327
9667.48 311
9668.41 313
9669.34 312
9670.27 361
9671.19 336
9672.12 347
9673.05 280
9673.98 291
9674.91 301
9675.84 298
9676.77 312
9677.70 295
9678.62 317
9679.55 298
9680.48 329
9681.41 318
9682.34 367
9683.27 336
9684.20 339
9685.13 312
9686.06 298
9686.99 308
9687.91 333
9688.84 314
9689.77 350
9690.70 320
9691.63 338
9692.56 298
9693.49 317
9694.42 389
9695.35 356
9696.28 333
9697.21 342
9698.14 382
9699.07 431
9700.00 390
9700.93 330
9701.86 347
9702.79 362
9703.72 396
9704.65 343
9705.58 352
9706.51 341
9707.44 323
9708.37 326
9709.30 324
9710.23 302
9711.16 303
9712.09 310
9713.02 317
9713.95 372
9714.88 335
9715.81 322
9716.74 311
9717.67 316
9718.61 306
9719.54 331
9720.47 267
9721.40 306
9722.33 367
9723.26 330
9724.19 309
9725.12 301
9726.05 333
9726.98 316
9727.92 368
9728.85 349
9729.78 324
9730.71 297
9731.64 300
9732.57 269
9733.50 294
9734.43 332
9735.37 330
9736.30 286
9737.23 314
9738.16 309
9739.09 353
9740.02 348
9740.96 370
9741.89 325
9742.82 313
9743.75 304
9744.68 304
9745.62 283
9746.55 281
9747.48 318
9748.41 358
9749.34 307
9750.28 319
9751.21 310
9752.14 347
9753.07 325
9754.01 323
9754.94 272
9755.87 301
9756.80 312
9757.74 337
9758.67 360
9759.60 320
9760.53 359
9761.47 356
9762.40 354
9763.33 341
9764.27 376
9765.20 370
9766.13 359
9767.07 393
9768.00 348
9768.93 354
9769.86 358
9770.80 365
9771.73 368
9772.66 305
9773.60 339
9774.53 343
9775.47 381
9776.40 331
9777.33 332
9778.27 317
9779.20 350
9780.13 365
9781.07 384
9782.00 384
9782.93 438
9783.87 423
9784.80 396
9785.74 454
9786.67 433
9787.60 393
9788.54 362
9789.47 342
9790.41 328
9791.34 322
9792.28 352
9793.21 349
9794.14 376
9795.08 380
9796.01 341
9796.95 322
9797.88 376
9798.82 355
9799.75 376
9800.69 365
9801.62 357
9802.56 350
9803.49 348
9804.42 360
9805.36 329
9806.29 338
9807.23 317
9808.16 330
9809.10 274
9810.03 326
9810.97 322
9811.91 279
9812.84 309
9813.78 343
9814.71 280
9815.65 321
9816.58 256
9817.52 295
9818.45 306
9819.39 287
9820.32 289
9821.26 292
9822.20 299
9823.13 286
9824.07 275
9825.00 323
9825.94 339
9826.87 306
9827.81 349
9828.75 300
9829.68 291
9830.62 312
9831.55 332
9832.49 355
9833.43 302
9834.36 292
9835.30 311
9836.24 296
9837.17 327
9838.11 294
9839.05 310
9839.98 323
9840.92 311
9841.86 333
9842.79 297
9843.73 266
9844.67 275
9845.60 298
9846.54 323
9847.48 315
9848.41 328
9849.35 295
9850.29 307
9851.22 282
9852.16 286
9853.10 315
9854.04 298
9854.97 305
9855.91 312
9856.85 334
9857.79 341
9858.72 318
9859.66 297
9860.60 339
9861.54 316
9862.47 301
9863.41 292
9864.35 335
9865.29 336
9866.22 303
9867.16 302
9868.10 279
9869.04 300
9869.98 347
9870.91 349
9871.85 321
9872.79 290
9873.73 327
9874.67 345
9875.60 347
9876.54 333
9877.48 362
9878.42 366
9879.36 354
9880.30 339
9881.24 325
9882.17 318
9883.11 294
9884.05 354
9884.99 350
9885.93 383
9886.87 362
9887.81 303
9888.74 300
9889.68 333
9890.62 308
9891.56 324
9892.50 308
9893.44 313
9894.38 290
9895.32 286
9896.26 318
9897.20 308
9898.14 329
9899.08 343
9900.01 346
9900.95 320
9901.89 339
9902.83 303
9903.77 317
9904.71 316
9905.65 331
9906.59 322
9907.53 348
9908.47 330
9909.41 321
9910.35 360
9911.29 366
9912.23 362
9913.17 332
9914.11 315
9915.05 325
9915.99 347
9916.93 377
9917.87 339
9918.81 297
9919.75 315
9920.69 288
9921.63 337
9922.57 368
9923.51 412
9924.46 423
9925.40 460
9926.34 585
9927.28 673
9928.22 698
9929.16 659
9930.10 684
9931.04 675
9931.98 671
9932.92 537
9933.86 477
9934.80 439
9935.75 380
9936.69 364
9937.63 348
9938.57 333
9939.51 360
9940.45 315
9941.39 325
9942.34 317
9943.28 325
9944.22 339
9945.16 352
9946.10 306
9947.04 312
9947.98 278
9948.93 301
9949.87 309
9950.81 333
9951.75 309
9952.69 302
9953.64 314
9954.58 356
9955.52 330
9956.46 349
9957.40 282
9958.35 319
9959.29 301
9960.23 306
9961.17 277
9962.12 332
9963.06 318
9964.00 316
9964.94 366
9965.89 330
9966.83 334
9967.77 345
9968.71 369
9969.66 313
9970.60 326
9971.54 298
9972.48 289
9973.43 289
9974.37 273
9975.31 277
9976.26 301
9977.20 320
9978.14 263
9979.09 295
9980.03 270
9980.97 271
9981.92 266
9982.86 239
9983.80 275
9984.75 272
9985.69 317
9986.63 314
9987.58 265
9988.52 283
9989.46 296
9990.41 293
9991.35 292
9992.30 318
9993.24 305
9994.18 318
9995.13 326
9996.07 299
9997.01 349
9997.96 297
9998.90 291
9999.85 307
10000.79 315
10001.74 325
10002.68 324
10003.62 332
10004.57 344
10005.51 313
10006.46 303
10007.40 331
10008.35 308
10009.29 315
10010.24 324
10011.18 310
10012.13 308
10013.07 299
10014.01 315
10014.96 308
10015.90 312
10016.85 279
10017.79 306
10018.74 302
10019.68 314
10020.63 352
10021.58 304
10022.52 320
10023.47 323
10024.41 303
10025.36 338
10026.30 300
10027.25 264
10028.19 315
10029.14 320
10030.08 346
10031.03 342
10031.98 288
10032.92 330
10033.87 307
10034.81 293
10035.76 304
10036.70 300
10037.65 276
10038.60 292
10039.54 284
10040.49 312
10041.43 319
10042.38 291
10043.33 256
10044.27 265
10045.22 295
10046.17 256
10047.11 285
10048.06 262
10049.01 271
10049.95 280
10050.90 293
10051.84 278
10052.79 305
10053.74 271
10054.69 257
10055.63 280
10056.58 276
10057.53 268
10058.47 272
10059.42 277
10060.37 289
10061.31 270
10062.26 248
10063.21 300
10064.16 302
10065.10 295
10066.05 285
10067.00 278
10067.94 328
10068.89 279
10069.84 272
10070.79 277
10071.73 301
10072.68 272
10073.63 281
10074.58 262
10075.53 253
10076.47 274
10077.42 253
10078.37 271
10079.32 267
10080.26 280
10081.21 281
10082.16 258
10083.11 280
10084.06 291
10085.01 244
10085.95 253
10086.90 255
10087.85 262
10088.80 255
10089.75 216
10090.70 238
10091.64 280
10092.59 229
10093.54 245
10094.49 282
10095.44 270
10096.39 269
10097.34 250
10098.28 290
10099.23 289
10100.18 246
10101.13 254
10102.08 217
10103.03 285
10103.98 272
10104.93 270
10105.88 252
10106.83 227
10107.78 259
10108.72 264
10109.67 263
10110.62 241
10111.57 247
10112.52 247
10113.47 262
10114.42 285
10115.37 258
10116.32 241
10117.27 272
10118.22 243
10119.17 235
10120.12 253
10121.07 253
10122.02 269
10122.97 217
10123.92 234
10124.87 231
10125.82 262
10126.77 279
10127.72 267
10128.67 267
10129.62 263
10130.57 259
10131.52 239
10132.47 232
10133.42 236
10134.37 253
10135.32 247
10136.27 231
10137.22 227
10138.18 257
10139.13 244
10140.08 270
10141.03 265
10141.98 235
10142.93 272
10143.88 254
10144.83 248
10145.78 242
10146.73 251
10147.68 255
10148.64 253
10149.59 239
10150.54 265
10151.49 246
10152.44 242
10153.39 232
10154.34 237
10155.30 261
10156.25 241
10157.20 273
10158.15 250
10159.10 244
10160.05 253
10161.01 283
10161.96 264
10162.91 257
10163.86 224
10164.81 258
10165.76 287
10166.72 288
10167.67 250
10168.62 233
10169.57 266
10170.53 212
10171.48 234
10172.43 212
10173.38 238
10174.33 254
10175.29 277
10176.24 246
10177.19 243
10178.14 240
10179.10 236
10180.05 235
10181.00 226
10181.96 254
10182.91 248
10183.86 236
10184.81 208
10185.77 239
10186.72 220
10187.67 282
10188.63 238
10189.58 239
10190.53 213
10191.49 241
10192.44 222
10193.39 255
10194.35 257
10195.30 265
10196.25 221
10197.21 216
10198.16 254
10199.11 230
10200.07 227
10201.02 230
10201.97 228
10202.93 210
10203.88 236
10204.84 253
10205.79 259
10206.74 239
10207.70 240
10208.65 268
10209.60 280
10210.56 266
10211.51 270
10212.47 274
10213.42 285
10214.38 254
10215.33 271
10216.28 261
10217.24 243
10218.19 245
10219.15 216
10220.10 250
10221.06 242
10222.01 249
10222.97 247
10223.92 262
10224.88 249
10225.83 268
10226.79 260
10227.74 234
10228.70 243
10229.65 263
10230.61 238
10231.56 246
10232.52 243
10233.47 248
10234.43 242
10235.38 254
10236.34 223
10237.29 288
10238.25 260
10239.20 233
10240.16 258
10241.11 259
10242.07 226
10243.03 237
10243.98 241
10244.94 234
10245.89 236
10246.85 219
10247.80 214
10248.76 262
10249.72 231
10250.67 300
10251.63 235
10252.58 228
10253.54 227
10254.50 229
10255.45 254
10256.41 244
10257.36 250
10258.32 231
10259.28 231
10260.23 260
10261.19 204
10262.15 260
10263.10 285
10264.06 282
10265.02 267
10265.97 239
10266.93 218
10267.89 245
10268.84 255
10269.80 243
10270.76 200
10271.71 221
10272.67 248
10273.63 259
10274.59 238
10275.54 233
10276.50 225
10277.46 246
10278.41 263
10279.37 260
10280.33 245
10281.29 238
10282.24 256
10283.20 228
10284.16 253
10285.12 260
10286.07 252
10287.03 265
10287.99 242
10288.95 228
10289.91 230
10290.86 229
10291.82 246
10292.78 250
10293.74 221
10294.70 251
10295.65 272
10296.61 278
10297.57 257
10298.53 278
10299.49 245
10300.44 255
10301.40 248
10302.36 223
10303.32 241
10304.28 258
10305.24 221
10306.20 209
10307.15 236
10308.11 247
10309.07 270
10310.03 236
10310.99 222
10311.95 233
10312.91 233
10313.87 230
10314.82 251
10315.78 252
10316.74 272
10317.70 218
10318.66 229
10319.62 225
10320.58 241
10321.54 206
10322.50 220
10323.46 222
10324.42 210
10325.38 239
10326.34 230
10327.29 242
10328.25 220
10329.21 235
10330.17 250
10331.13 232
10332.09 234
10333.05 245
10334.01 233
10334.97 253
10335.93 243
10336.89 268
10337.85 243
10338.81 224
10339.77 252
10340.73 235
10341.69 223
10342.65 252
10343.61 266
10344.57 251
10345.54 210
10346.50 213
10347.46 232
10348.42 247
10349.38 252
10350.34 224
10351.30 232
10352.26 242
10353.22 245
10354.18 233
10355.14 223
10356.10 226
10357.06 273
10358.02 232
10358.99 243
10359.95 217
10360.91 244
10361.87 226
10362.83 247
10363.79 267
10364.75 232
10365.71 238
10366.68 240
10367.64 237
10368.60 229
10369.56 237
10370.52 218
10371.48 254
10372.44 267
10373.41 231
10374.37 185
10375.33 210
10376.29 242
10377.25 224
10378.22 247
10379.18 274
10380.14 241
10381.10 242
10382.06 228
10383.03 211
10383.99 219
10384.95 218
10385.91 221
10386.88 186
10387.84 222
10388.80 217
10389.76 244
10390.72 235
10391.69 218
10392.65 224
10393.61 218
10394.58 227
10395.54 241
10396.50 234
10397.46 204
10398.43 247
10399.39 234
10400.35 207
10401.32 209
10402.28 221
10403.24 253
10404.20 219
10405.17 197
10406.13 189
10407.09 249
10408.06 238
10409.02 239
10409.98 233
10410.95 253
10411.91 237
10412.88 224
10413.84 215
10414.80 225
10415.77 215
10416.73 276
10417.69 274
10418.66 226
10419.62 222
10420.59 273
10421.55 293
10422.51 276
10423.48 254
10424.44 249
10425.41 295
10426.37 246
10427.33 238
10428.30 205
10429.26 247
10430.23 233
10431.19 232
10432.16 227
10433.12 244
10434.08 262
10435.05 258
10436.01 241
10436.98 202
10437.94 229
10438.91 245
10439.87 253
10440.84 233
10441.80 245
10442.77 235
10443.73 209
10444.70 205
10445.66 246
10446.63 232
10447.59 218
10448.56 276
10449.52 258
10450.49 193
10451.45 217
10452.42 269
10453.38 238
10454.35 224
10455.32 202
10456.28 231
10457.25 241
10458.21 252
10459.18 223
10460.14 231
10461.11 234
10462.08 270
10463.04 260
10464.01 230
10464.97 207
10465.94 234
10466.90 234
10467.87 177
10468.84 224
10469.80 240
10470.77 251
10471.74 267
10472.70 225
10473.67 214
10474.63 205
10475.60 223
10476.57 235
10477.53 225
10478.50 223
10479.47 244
10480.43 193
10481.40 207
10482.37 201
10483.33 229
10484.30 210
10485.27 221
10486.24 223
10487.20 231
10488.17 226
10489.14 249
10490.10 254
10491.07 224
10492.04 221
10493.01 234
10493.97 257
10494.94 236
10495.91 234
10496.87 249
10497.84 228
10498.81 229
10499.78 243
10500.74 231
10501.71 225
10502.68 213
10503.65 230
10504.62 233
10505.58 222
10506.55 224
10507.52 222
10508.49 239
10509.46 207
10510.42 181
10511.39 188
10512.36 187
10513.33 192
10514.30 213
10515.26 235
10516.23 218
10517.20 227
10518.17 233
10519.14 220
10520.11 210
10521.08 240
10522.04 218
10523.01 238
10523.98 217
10524.95 253
10525.92 252
10526.89 247
10527.86 223
10528.83 243
10529.79 199
10530.76 202
10531.73 195
10532.70 197
10533.67 208
10534.64 219
10535.61 215
10536.58 243
10537.55 224
10538.52 215
10539.49 217
10540.46 225
10541.43 210
10542.39 198
10543.36 201
10544.33 221
10545.30 241
10546.27 226
10547.24 200
10548.21 193
10549.18 228
10550.15 202
10551.12 205
10552.09 231
10553.06 208
10554.03 220
10555.00 221
10555.97 272
10556.94 263
10557.91 242
10558.88 230
10559.85 223
10560.82 219
10561.80 246
10562.77 221
10563.74 235
10564.71 229
10565.68 206
10566.65 253
10567.62 192
10568.59 177
10569.56 193
10570.53 214
10571.50 210
10572.47 237
10573.44 224
10574.41 196
10575.39 204
10576.36 251
10577.33 222
10578.30 208
10579.27 226
10580.24 219
10581.21 237
10582.18 227
10583.16 201
10584.13 201
10585.10 231
10586.07 237
10587.04 266
10588.01 229
10588.99 227
10589.96 220
10590.93 245
10591.90 233
10592.87 216
10593.84 233
10594.82 244
10595.79 225
10596.76 212
10597.73 214
10598.70 237
10599.68 210
10600.65 218
10601.62 208
10602.59 227
10603.57 215
10604.54 216
10605.51 229
10606.48 244
10607.46 233
10608.43 254
10609.40 214
10610.37 208
10611.35 213
10612.32 247
10613.29 213
10614.27 176
10615.24 234
10616.21 235
10617.18 264
10618.16 219
10619.13 200
10620.10 212
10621.08 214
10622.05 206
10623.02 223
10624.00 221
10624.97 229
10625.94 220
10626.92 227
10627.89 181
10628.86 226
10629.84 221
10630.81 229
10631.78 226
10632.76 212
10633.73 210
10634.71 252
10635.68 223
10636.65 269
10637.63 215
10638.60 272
10639.58 242
10640.55 184
10641.52 200
10642.50 223
10643.47 246
10644.45 234
10645.42 232
10646.39 213
10647.37 202
10648.34 187
10649.32 204
10650.29 202
10651.27 226
10652.24 214
10653.22 203
10654.19 217
10655.17 217
10656.14 213
10657.12 205
10658.09 215
10659.07 204
10660.04 225
10661.01 221
10661.99 193
10662.97 184
10663.94 195
10664.92 215
10665.89 197
10666.87 227
10667.84 208
10668.82 174
10669.79 236
10670.77 211
10671.74 189
10672.72 218
10673.69 246
10674.67 217
10675.65 223
10676.62 208
10677.60 195
10678.57 211
10679.55 199
10680.52 216
10681.50 223
10682.48 194
10683.45 228
10684.43 209
10685.40 205
10686.38 203
10687.36 240
10688.33 231
10689.31 222
10690.29 221
10691.26 216
10692.24 223
10693.22 206
10694.19 198
10695.17 221
10696.14 206
10697.12 243
10698.10 274
10699.08 248
10700.05 214
10701.03 200
10702.01 241
10702.98 228
10703.96 231
10704.94 221
10705.91 212
10706.89 243
10707.87 178
10708.85 215
10709.82 253
10710.80 214
10711.78 205
10712.75 186
10713.73 203
10714.71 214
10715.69 214
10716.66 190
10717.64 185
10718.62 235
10719.60 180
10720.57 203
10721.55 220
10722.53 223
10723.51 231
10724.49 204
10725.46 231
10726.44 205
10727.42 224
10728.40 196
10729.38 190
10730.35 200
10731.33 237
10732.31 226
10733.29 260
10734.27 206
10735.25 234
10736.22 226
10737.20 193
10738.18 228
10739.16 191
10740.14 245
10741.12 199
10742.10 194
10743.08 243
10744.05 195
10745.03 204
10746.01 213
10746.99 230
10747.97 224
10748.95 221
10749.93 210
10750.91 240
10751.89 181
10752.87 182
10753.84 206
10754.82 181
10755.80 179
10756.78 207
10757.76 199
10758.74 214
10759.72 220
10760.70 216
10761.68 213
10762.66 196
10763.64 242
10764.62 233
10765.60 233
10766.58 205
10767.56 198
10768.54 213
10769.52 232
10770.50 209
10771.48 184
10772.46 215
10773.44 225
10774.42 194
10775.40 208
10776.38 235
10777.36 191
10778.34 195
10779.32 218
10780.30 224
10781.28 233
10782.26 199
10783.24 228
10784.22 225
10785.20 224
10786.19 205
10787.17 225
10788.15 203
10789.13 211
10790.11 219
10791.09 234
10792.07 228
10793.05 232
10794.03 214
10795.01 194
10796.00 206
10796.98 223
10797.96 215
10798.94 203
10799.92 192
10800.90 201
10801.88 213
10802.86 231
10803.85 196
10804.83 180
10805.81 197
10806.79 227
10807.77 198
10808.75 233
10809.74 211
10810.72 234
10811.70 211
10812.68 186
10813.66 186
10814.65 213
10815.63 179
10816.61 215
10817.59 173
10818.57 195
10819.56 243
10820.54 236
10821.52 224
10822.50 227
10823.49 219
10824.47 196
10825.45 227
10826.43 248
10827.42 205
10828.40 198
10829.38 188
10830.36 214
10831.35 201
10832.33 203
10833.31 187
10834.30 232
10835.28 208
10836.26 184
10837.25 225
10838.23 214
10839.21 183
10840.19 213
10841.18 190
10842.16 204
10843.14 269
10844.13 243
10845.11 221
10846.09 200
10847.08 194
10848.06 191
10849.05 204
10850.03 195
10851.01 211
10852.00 209
10852.98 231
10853.96 210
10854.95 210
10855.93 239
10856.92 203
10857.90 218
10858.88 208
10859.87 216
10860.85 248
10861.84 258
10862.82 230
10863.80 207
10864.79 223
10865.77 226
10866.76 246
10867.74 236
10868.73 196
10869.71 207
10870.70 182
10871.68 237
10872.67 216
10873.65 169
10874.63 163
10875.62 177
10876.60 192
10877.59 194
10878.57 242
10879.56 220
10880.54 206
10881.53 202
10882.51 215
10883.50 184
10884.48 230
10885.47 224
10886.46 237
10887.44 221
10888.43 208
10889.41 216
10890.40 270
10891.38 216
10892.37 205
10893.35 197
10894.34 244
10895.33 208
10896.31 210
10897.30 212
10898.28 201
10899.27 203
10900.25 230
10901.24 226
10902.23 181
10903.21 234
10904.20 220
10905.18 226
10906.17 192
10907.16 222
10908.14 231
10909.13 220
10910.12 261
10911.10 202
10912.09 203
10913.08 251
10914.06 214
10915.05 184
10916.04 160
10917.02 206
10918.01 230
10919.00 244
10919.98 204
10920.97 202
10921.96 247
10922.94 238
10923.93 205
10924.92 218
10925.90 225
10926.89 213
10927.88 201
10928.87 252
10929.85 207
10930.84 175
10931.83 220
10932.82 218
10933.80 189
10934.79 212
10935.78 224
10936.77 240
10937.75 211
10938.74 199
10939.73 211
10940.72 216
10941.70 201
10942.69 212
10943.68 184
10944.67 201
10945.66 209
10946.64 235
10947.63 179
10948.62 170
10949.61 203
10950.60 225
10951.58 191
10952.57 192
10953.56 222
10954.55 238
10955.54 201
10956.53 212
10957.52 204
10958.50 230
10959.49 209
10960.48 207
10961.47 196
10962.46 179
10963.45 191
10964.44 211
10965.42 183
10966.41 186
10967.40 188
10968.39 216
10969.38 221
10970.37 190
10971.36 201
10972.35 193
10973.34 194
10974.33 228
10975.32 230
10976.31 190
10977.29 205
10978.28 190
10979.27 203
10980.26 193
10981.25 193
10982.24 218
10983.23 217
10984.22 233
10985.21 186
10986.20 208
10987.19 208
10988.18 212
10989.17 194
10990.16 219
10991.15 212
10992.14 183
10993.13 203
10994.12 209
10995.11 208
10996.10 203
10997.09 202
10998.08 236
10999.07 230
11000.06 201
11001.05 208
11002.05 216
11003.04 201
11004.03 215
11005.02 182
11006.01 176
11007.00 230
11007.99 219
11008.98 225
11009.97 217
11010.96 233
11011.95 232
11012.94 209
11013.94 227
11014.93 202
11015.92 189
11016.91 220
11017.90 233
11018.89 192
11019.88 220
11020.87 196
11021.87 195
11022.86 219
11023.85 220
11024.84 224
11025.83 192
11026.82 227
11027.81 214
11028.81 205
11029.80 178
11030.79 200
11031.78 209
11032.77 192
11033.77 179
11034.76 202
11035.75 213
11036.74 175
11037.73 193
11038.73 213
11039.72 220
11040.71 217
11041.70 212
11042.70 206
11043.69 222
11044.68 195
11045.67 225
11046.67 189
11047.66 179
11048.65 171
11049.64 197
11050.64 206
11051.63 174
11052.62 176
11053.61 189
11054.61 212
11055.60 205
11056.59 182
11057.59 202
11058.58 207
11059.57 198
11060.57 224
11061.56 216
11062.55 224
11063.55 215
11064.54 208
11065.53 190
11066.53 171
11067.52 171
11068.51 227
11069.51 215
11070.50 179
11071.49 193
11072.49 192
11073.48 204
11074.48 213
11075.47 221
11076.46 198
11077.46 196
11078.45 202
11079.45 214
11080.44 193
11081.43 180
11082.43 206
11083.42 214
11084.42 198
11085.41 197
11086.40 197
11087.40 213
11088.39 205
11089.39 214
11090.38 221
11091.38 199
11092.37 206
11093.37 229
11094.36 228
11095.36 217
11096.35 213
11097.35 213
11098.34 196
11099.34 205
11100.33 200
11101.33 191
11102.32 206
11103.32 249
11104.31 196
11105.31 212
11106.30 225
11107.30 197
11108.29 168
11109.29 194
11110.28 210
11111.28 203
11112.27 211
11113.27 204
11114.26 198
11115.26 172
11116.26 179
11117.25 180
11118.25 233
11119.24 207
11120.24 186
11121.24 192
11122.23 201
11123.23 230
11124.22 225
11125.22 185
11126.22 216
11127.21 198
11128.21 202
11129.20 183
11130.20 176
11131.20 221
11132.19 225
11133.19 207
11134.19 224
11135.18 233
11136.18 236
11137.18 186
11138.17 196
11139.17 182
11140.17 193
11141.16 185
11142.16 254
11143.16 232
11144.15 194
11145.15 205
11146.15 195
11147.14 207
11148.14 201
11149.14 188
11150.14 179
11151.13 183
11152.13 200
11153.13 198
11154.13 187
11155.12 224
11156.12 216
11157.12 206
11158.12 191
11159.11 178
11160.11 181
11161.11 208
11162.11 212
11163.10 197
11164.10 227
11165.10 244
11166.10 170
11167.10 195
11168.09 188
11169.09 208
11170.09 191
11171.09 191
11172.09 200
11173.08 207
11174.08 180
11175.08 195
11176.08 192
11177.08 190
11178.08 200
11179.08 204
11180.07 190
11181.07 187
11182.07 217
11183.07 194
11184.07 201
11185.07 161
11186.07 203
11187.06 205
11188.06 202
11189.06 168
11190.06 187
11191.06 180
11192.06 191
11193.06 193
11194.06 190
11195.06 203
11196.06 166
11197.06 195
11198.06 217
11199.05 190
11200.05 164
11201.05 227
11202.05 220
11203.05 236
11204.05 190
11205.05 208
11206.05 188
11207.05 195
11208.05 199
11209.05 188
11210.05 181
11211.05 180
11212.05 220
11213.05 203
11214.05 206
11215.05 182
11216.05 203
11217.05 185
11218.05 179
11219.05 149
11220.05 201
11221.05 192
11222.05 193
11223.05 199
11224.05 181
11225.06 191
11226.06 174
11227.06 162
11228.06 186
11229.06 194
11230.06 179
11231.06 192
11232.06 186
11233.06 183
11234.06 177
11235.06 186
11236.06 189
11237.07 183
11238.07 173
11239.07 202
11240.07 224
11241.07 177
11242.07 149
11243.07 179
11244.07 186
11245.08 149
11246.08 185
11247.08 181
11248.08 200
11249.08 193
11250.08 210
11251.09 229
11252.09 209
11253.09 198
11254.09 166
11255.09 194
11256.10 184
11257.10 203
11258.10 199
11259.10 172
11260.10 219
11261.11 186
11262.11 185
11263.11 209
11264.11 183
11265.11 175
11266.12 193
11267.12 174
11268.12 194
11269.12 184
11270.13 195
11271.13 185
11272.13 205
11273.14 222
11274.14 182
11275.14 199
11276.14 192
11277.15 214
11278.15 197
11279.15 189
11280.16 186
11281.16 191
11282.16 200
11283.17 175
11284.17 211
11285.17 214
11286.17 177
11287.18 173
11288.18 188
11289.18 167
11290.19 198
11291.19 195
11292.20 203
11293.20 165
11294.20 203
11295.21 182
11296.21 185
11297.21 164
11298.22 199
11299.22 193
11300.23 219
11301.23 190
11302.23 191
11303.24 191
11304.24 167
11305.25 201
11306.25 207
11307.25 208
11308.26 168
11309.26 163
11310.27 200
11311.27 182
11312.28 194
11313.28 162
11314.29 179
11315.29 171
11316.29 232
11317.30 188
11318.30 176
11319.31 202
11320.31 230
11321.32 242
11322.32 183
11323.33 177
11324.33 206
11325.34 189
11326.34 178
11327.35 184
11328.35 187
11329.36 212
11330.36 189
11331.37 199
11332.38 189
11333.38 199
11334.39 164
11335.39 216
11336.40 204
11337.40 178
11338.41 180
11339.41 177
11340.42 178
11341.43 189
11342.43 186
11343.44 201
11344.44 209
11345.45 206
11346.46 184
11347.46 218
11348.47 172
11349.47 192
11350.48 197
11351.49 185
11352.49 176
11353.50 181
11354.50 197
11355.51 177
11356.52 155
11357.52 209
11358.53 188
11359.54 224
11360.54 210
11361.55 199
11362.56 198
11363.56 175
11364.57 208
11365.58 172
11366.58 153
11367.59 176
11368.60 191
11369.61 194
11370.61 230
11371.62 197
11372.63 205
11373.63 180
11374.64 197
11375.65 195
11376.66 192
11377.66 215
11378.67 187
11379.68 190
11380.69 190
11381.69 196
11382.70 181
11383.71 175
11384.72 199
11385.72 197
11386.73 182
11387.74 220
11388.75 198
11389.76 186
11390.76 185
11391.77 190
11392.78 206
11393.79 200
11394.80 206
11395.80 209
11396.81 198
11397.82 197
11398.83 188
11399.84 165
11400.85 162
11401.85 182
11402.86 186
11403.87 205
11404.88 213
11405.89 188
11406.90 185
11407.91 189
11408.91 204
11409.92 196
11410.93 197
11411.94 185
11412.95 189
11413.96 200
11414.97 208
11415.98 183
11416.99 183
11418.00 205
11419.00 183
11420.01 160
11421.02 196
11422.03 213
11423.04 179
11424.05 210
11425.06 179
11426.07 172
11427.08 196
11428.09 167
11429.10 133
11430.11 205
11431.12 181
11432.13 170
11433.14 150
11434.15 189
11435.16 186
11436.17 152
11437.18 197
11438.19 210
11439.20 181
11440.21 169
11441.22 201
11442.23 212
11443.24 178
11444.25 169
11445.26 167
11446.27 184
11447.28 179
11448.29 184
11449.30 173
11450.31 205
11451.32 237
11452.33 197
11453.34 178
11454.36 176
11455.37 209
11456.38 236
11457.39 220
11458.40 180
11459.41 194
11460.42 213
11461.43 181
11462.44 187
11463.45 182
11464.47 178
11465.48 215
11466.49 211
11467.50 196
11468.51 207
11469.52 177
11470.53 183
11471.55 206
11472.56 187
11473.57 183
11474.58 173
11475.59 200
11476.60 179
11477.62 176
11478.63 214
11479.64 207
11480.65 189
11481.66 182
11482.68 164
11483.69 205
11484.70 191
11485.71 202
11486.72 196
11487.74 202
11488.75 200
11489.76 177
11490.77 178
11491.79 187
11492.80 197
11493.81 192
11494.82 201
11495.84 207
11496.85 204
11497.86 217
11498.87 203
11499.89 178
11500.90 212
11501.91 217
11502.93 201
11503.94 186
11504.95 236
11505.96 221
11506.98 199
11507.99 189
11509.00 218
11510.02 233
11511.03 200
11512.04 162
11513.06 182
11514.07 184
11515.08 221
11516.10 215
11517.11 184
11518.13 198
11519.14 233
11520.15 196
11521.17 195
11522.18 185
11523.19 203
11524.21 209
11525.22 234
11526.24 176
11527.25 202
11528.26 198
11529.28 212
11530.29 186
11531.31 188
11532.32 173
11533.33 185
11534.35 232
11535.36 184
11536.38 223
11537.39 199
11538.41 208
11539.42 208
11540.44 205
11541.45 157
11542.47 207
11543.48 217
11544.49 183
11545.51 202
11546.52 181
11547.54 216
11548.55 220
11549.57 228
11550.58 215
11551.60 234
11552.61 219
11553.63 184
11554.64 197
11555.66 226
11556.68 194
11557.69 208
11558.71 237
11559.72 200
11560.74 197
11561.75 183
11562.77 181
11563.78 195
11564.80 214
11565.82 187
11566.83 210
11567.85 201
11568.86 215
11569.88 212
11570.89 220
11571.91 199
11572.93 220
11573.94 223
11574.96 200
11575.97 222
11576.99 222
11578.01 210
11579.02 200
11580.04 223
11581.06 264
11582.07 210
11583.09 206
11584.11 209
11585.12 237
11586.14 272
11587.16 228
11588.17 282
11589.19 247
11590.21 251
11591.22 264
11592.24 246
11593.26 263
11594.27 254
11595.29 275
11596.31 296
11597.32 297
11598.34 295
11599.36 290
11600.38 311
11601.39 311
11602.41 337
11603.43 327
11604.45 346
11605.46 320
11606.48 334
11607.50 302
11608.52 307
11609.53 318
11610.55 298
11611.57 309
11612.59 293
11613.60 244
11614.62 268
11615.64 244
11616.66 237
11617.68 252
11618.69 268
11619.71 252
11620.73 245
11621.75 251
11622.77 248
11623.78 259
11624.80 297
11625.82 281
11626.84 280
11627.86 274
11628.88 266
11629.90 295
11630.91 310
11631.93 316
11632.95 318
11633.97 400
11634.99 402
11636.01 353
11637.03 286
11638.05 292
11639.06 298
11640.08 255
11641.10 272
11642.12 272
11643.14 246
11644.16 236
11645.18 238
11646.20 249
11647.22 233
11648.24 248
11649.26 239
11650.28 230
11651.30 238
11652.31 231
11653.33 253
11654.35 256
11655.37 234
11656.39 203
11657.41 222
11658.43 244
11659.45 209
11660.47 198
11661.49 271
11662.51 251
11663.53 208
11664.55 213
11665.57 201
11666.59 246
11667.61 242
11668.63 235
11669.65 237
11670.67 220
11671.69 257
11672.71 273
11673.73 223
11674.76 217
11675.78 219
11676.80 245
11677.82 202
11678.84 209
11679.86 253
11680.88 244
11681.90 195
11682.92 221
11683.94 212
11684.96 230
11685.98 208
11687.00 223
11688.03 247
11689.05 184
11690.07 221
11691.09 216
11692.11 222
11693.13 197
11694.15 211
11695.17 238
11696.20 209
11697.22 231
11698.24 212
11699.26 226
11700.28 215
11701.30 194
11702.33 188
11703.35 216
11704.37 206
11705.39 213
11706.41 201
11707.44 188
11708.46 193
11709.48 229
11710.50 257
11711.52 204
11712.55 213
11713.57 231
11714.59 227
11715.61 242
11716.63 227
11717.66 202
11718.68 216
11719.70 195
11720.72 235
11721.75 244
11722.77 224
11723.79 188
11724.82 218
11725.84 214
11726.86 182
11727.88 206
11728.91 190
11729.93 211
11730.95 224
11731.98 212
11733.00 205
11734.02 189
11735.04 180
11736.07 218
11737.09 206
11738.11 186
11739.14 189
11740.16 208
11741.18 178
11742.21 177
11743.23 173
11744.25 215
11745.28 202
11746.30 193
11747.33 189
11748.35 201
11749.37 199
11750.40 198
11751.42 204
11752.44 231
11753.47 228
11754.49 183
11755.52 199
11756.54 197
11757.57 192
11758.59 182
11759.61 199
11760.64 211
11761.66 201
11762.69 180
11763.71 197
11764.74 190
11765.76 223
11766.78 228
11767.81 199
11768.83 186
11769.86 187
11770.88 201
11771.91 206
11772.93 193
11773.96 189
11774.98 207
11776.01 201
11777.03 181
11778.06 173
11779.08 188
11780.11 183
11781.13 187
11782.16 201
11783.18 165
11784.21 178
11785.23 198
11786.26 228
11787.28 209
11788.31 196
11789.34 189
11790.36 189
11791.39 182
11792.41 196
11793.44 215
11794.46 211
11795.49 221
11796.52 188
11797.54 200
11798.57 202
11799.59 190
11800.62 185
11801.65 204
11802.67 189
11803.70 187
11804.72 202
11805.75 219
11806.78 219
11807.80 192
11808.83 207
11809.86 239
11810.88 197
11811.91 183
11812.93 207
11813.96 191
11814.99 175
11816.01 185
11817.04 197
11818.07 188
11819.10 167
11820.12 207
11821.15 210
11822.18 218
11823.20 220
11824.23 205
11825.26 212
11826.28 178
11827.31 222
11828.34 230
11829.37 217
11830.39 212
11831.42 183
11832.45 200
11833.48 175
11834.50 212
11835.53 201
11836.56 179
11837.59 201
11838.61 201
11839.64 173
11840.67 189
11841.70 192
11842.72 169
11843.75 167
11844.78 177
11845.81 169
11846.84 175
11847.86 159
11848.89 182
11849.92 212
11850.95 189
11851.98 185
11853.01 173
11854.03 209
11855.06 199
11856.09 185
11857.12 191
11858.15 185
11859.18 197
11860.20 193
11861.23 180
11862.26 194
11863.29 210
11864.32 172
11865.35 209
11866.38 203
11867.41 210
11868.44 208
11869.46 202
11870.49 174
11871.52 196
11872.55 172
11873.58 179
11874.61 186
11875.64 184
11876.67 191
11877.70 187
11878.73 197
11879.76 148
11880.79 167
11881.82 176
11882.85 164
11883.88 154
11884.91 170
11885.93 148
11886.96 186
11887.99 159
11889.02 176
11890.05 200
11891.08 149
11892.11 178
11893.14 206
11894.17 187
11895.20 191
11896.23 193
11897.26 193
11898.30 177
11899.33 159
11900.36 187
11901.39 170
11902.42 167
11903.45 173
11904.48 204
11905.51 167
11906.54 156
11907.57 166
11908.60 172
11909.63 191
11910.66 194
11911.69 175
11912.72 170
11913.75 161
11914.79 158
11915.82 188
11916.85 162
11917.88 195
11918.91 158
11919.94 179
11920.97 157
11922.00 165
11923.04 178
11924.07 209
11925.10 175
11926.13 151
11927.16 169
11928.19 185
11929.22 183
11930.26 174
11931.29 166
11932.32 201
11933.35 206
11934.38 182
11935.41 164
11936.45 164
11937.48 156
11938.51 172
11939.54 194
11940.58 160
11941.61 176
11942.64 192
11943.67 199
11944.70 189
11945.74 152
11946.77 146
11947.80 160
11948.83 173
11949.87 163
11950.90 169
11951.93 180
11952.96 161
11954.00 158
11955.03 144
11956.06 158
11957.09 172
11958.13 176
11959.16 180
11960.19 183
11961.23 190
11962.26 244
11963.29 184
11964.33 176
11965.36 158
11966.39 188
11967.43 186
11968.46 207
11969.49 171
11970.53 197
11971.56 206
11972.59 164
11973.63 164
11974.66 156
11975.69 147
11976.73 163
11977.76 166
11978.79 171
11979.83 146
11980.86 161
11981.90 210
11982.93 186
11983.96 185
11985.00 155
11986.03 181
11987.07 179
11988.10 213
11989.13 149
11990.17 207
11991.20 160
11992.24 138
11993.27 150
11994.31 146
11995.34 187
11996.38 157
11997.41 171
11998.44 150
11999.48 146
12000.51 154
12001.55 185
12002.58 149
12003.62 180
12004.65 155
12005.69 193
12006.72 219
12007.76 174
12008.79 158
12009.83 165
12010.86 169
12011.90 166
12012.93 194
12013.97 134
12015.00 176
12016.04 207
12017.08 173
12018.11 168
12019.15 168
12020.18 181
12021.22 193
12022.25 167
12023.29 167
12024.32 163
12025.36 177
12026.40 156
12027.43 158
12028.47 169
12029.50 172
12030.54 156
12031.58 154
12032.61 158
12033.65 162
12034.68 157
12035.72 136
12036.76 161
12037.79 168
12038.83 160
12039.87 154
12040.90 158
12041.94 178
12042.98 154
12044.01 181
12045.05 148
12046.09 173
12047.12 143
12048.16 154
12049.20 160
12050.23 172
12051.27 139
12052.31 146
12053.34 163
12054.38 185
12055.42 173
12056.45 162
12057.49 174
12058.53 173
12059.57 177
12060.60 163
12061.64 191
12062.68 175
12063.72 172
12064.75 160
12065.79 188
12066.83 182
12067.87 152
12068.90 166
12069.94 148
12070.98 173
12072.02 173
12073.06 164
12074.09 185
12075.13 198
12076.17 184
12077.21 174
12078.24 182
12079.28 173
12080.32 198
12081.36 166
12082.40 169
12083.44 172
12084.47 157
12085.51 156
12086.55 143
12087.59 158
12088.63 188
12089.67 177
12090.71 175
12091.74 155
12092.78 170
12093.82 165
12094.86 179
12095.90 148
12096.94 154
12097.98 136
12099.02 150
12100.05 154
12101.09 169
12102.13 135
12103.17 171
12104.21 176
12105.25 150
12106.29 193
12107.33 126
12108.37 140
12109.41 152
12110.45 155
12111.49 146
12112.53 141
12113.57 140
12114.61 182
12115.65 153
12116.69 171
12117.72 154
12118.76 162
12119.80 160
12120.84 148
12121.88 130
12122.92 168
12123.96 159
12125.00 154
12126.04 152
12127.08 161
12128.12 175
12129.17 171
12130.21 176
12131.25 169
12132.29 144
12133.33 151
12134.37 161
12135.41 154
12136.45 155
12137.49 179
12138.53 177
12139.57 185
12140.61 159
12141.65 156
12142.69 160
12143.73 171
12144.77 160
12145.82 161
12146.86 160
12147.90 162
12148.94 202
12149.98 175
12151.02 185
12152.06 173
12153.10 173
12154.15 163
12155.19 165
12156.23 170
12157.27 193
12158.31 163
12159.35 186
12160.39 157
12161.44 163
12162.48 157
12163.52 178
12164.56 169
12165.60 141
12166.64 195
12167.69 157
12168.73 149
12169.77 147
12170.81 154
12171.85 144
12172.90 178
12173.94 177
12174.98 173
12176.02 152
12177.07 176
12178.11 159
12179.15 126
12180.19 146
12181.24 151
12182.28 164
12183.32 179
12184.36 183
12185.41 180
12186.45 157
12187.49 154
12188.53 156
12189.58 161
12190.62 174
12191.66 142
12192.71 161
12193.75 166
12194.79 157
12195.84 138
12196.88 138
12197.92 155
12198.97 154
12200.01 141
12201.05 134
12202.10 152
12203.14 177
12204.18 150
12205.23 159
12206.27 173
12207.31 137
12208.36 171
12209.40 158
12210.44 151
12211.49 149
12212.53 130
12213.58 137
12214.62 150
12215.66 136
12216.71 157
12217.75 147
12218.80 129
12219.84 166
12220.88 134
12221.93 159
12222.97 152
12224.02 161
12225.06 161
12226.11 159
12227.15 160
12228.19 195
12229.24 176
12230.28 175
12231.33 177
12232.37 165
12233.42 185
12234.46 158
12235.51 131
12236.55 134
12237.60 167
12238.64 159
12239.69 155
12240.73 155
12241.78 160
12242.82 149
12243.87 147
12244.91 162
12245.96 162
12247.00 172
12248.05 156
12249.09 157
12250.14 157
12251.19 145
12252.23 137
12253.28 136
12254.32 137
12255.37 153
12256.41 154
12257.46 160
12258.51 150
12259.55 168
12260.60 158
12261.64 144
12262.69 145
12263.74 138
12264.78 145
12265.83 146
12266.87 173
12267.92 137
12268.97 155
12270.01 125
12271.06 161
12272.11 159
12273.15 134
12274.20 147
12275.24 171
12276.29 156
12277.34 147
12278.38 175
12279.43 149
12280.48 153
12281.52 170
12282.57 161
12283.62 159
12284.67 178
12285.71 127
12286.76 151
12287.81 149
12288.85 158
12289.90 147
12290.95 162
12292.00 176
12293.04 158
12294.09 130
12295.14 149
12296.18 156
12297.23 147
12298.28 151
12299.33 160
12300.38 143
12301.42 149
12302.47 171
12303.52 143
12304.57 137
12305.61 152
12306.66 168
12307.71 145
12308.76 141
12309.81 141
12310.85 137
12311.90 146
12312.95 128
12314.00 174
12315.05 141
12316.09 183
12317.14 163
12318.19 176
12319.24 137
12320.29 153
12321.34 138
12322.39 155
12323.43 160
12324.48 150
12325.53 144
12326.58 155
12327.63 147
12328.68 148
12329.73 151
12330.78 146
12331.82 163
12332.87 134
12333.92 148
12334.97 140
12336.02 147
12337.07 136
12338.12 154
12339.17 159
12340.22 139
12341.27 127
12342.32 138
12343.37 170
12344.42 162
12345.46 140
12346.51 157
12347.56 172
12348.61 174
12349.66 160
12350.71 153
12351.76 160
12352.81 155
12353.86 160
12354.91 133
12355.96 177
12357.01 158
12358.06 158
12359.11 167
12360.16 124
12361.21 163
12362.26 151
12363.31 144
12364.36 157
12365.41 145
12366.47 112
12367.52 152
12368.57 159
12369.62 144
12370.67 177
12371.72 141
12372.77 164
12373.82 153
12374.87 147
12375.92 150
12376.97 151
12378.02 169
12379.07 155
12380.12 171
12381.18 166
12382.23 133
12383.28 142
12384.33 150
12385.38 146
12386.43 143
12387.48 154
12388.53 150
12389.59 148
12390.64 142
12391.69 158
12392.74 136
12393.79 131
12394.84 169
12395.90 130
12396.95 156
12398.00 155
12399.05 179
12400.10 181
12401.15 153
12402.21 164
12403.26 142
12404.31 141
12405.36 144
12406.41 126
12407.47 120
12408.52 137
12409.57 124
12410.62 162
12411.68 154
12412.73 151
12413.78 163
12414.83 147
12415.89 145
12416.94 149
12417.99 162
12419.04 152
12420.10 125
12421.15 133
12422.20 126
12423.26 144
12424.31 126
12425.36 118
12426.41 130
12427.47 145
12428.52 125
12429.57 131
12430.63 176
12431.68 144
12432.73 131
12433.79 133
12434.84 159
12435.89 146
12436.95 135
12438.00 123
12439.05 173
12440.11 150
12441.16 139
12442.21 141
12443.27 147
12444.32 129
12445.38 131
12446.43 128
12447.48 153
12448.54 164
12449.59 156
12450.65 182
12451.70 131
12452.75 123
12453.81 147
12454.86 134
12455.92 114
12456.97 159
12458.02 166
12459.08 164
12460.13 142
12461.19 123
12462.24 150
12463.30 135
12464.35 137
12465.41 129
12466.46 140
12467.52 130
12468.57 154
12469.63 146
12470.68 135
12471.74 152
12472.79 170
12473.85 148
12474.90 127
12475.96 133
12477.01 140
12478.07 154
12479.12 131
12480.18 150
12481.23 145
12482.29 158
12483.34 150
12484.40 167
12485.45 131
12486.51 145
12487.56 157
12488.62 175
12489.68 171
12490.73 145
12491.79 167
12492.84 165
12493.90 190
12494.95 188
12496.01 192
12497.07 188
12498.12 197
12499.18 166
12500.23 175
12501.29 164
12502.35 177
12503.40 166
12504.46 131
12505.52 148
12506.57 158
12507.63 159
12508.69 150
12509.74 152
12510.80 118
12511.86 145
12512.91 161
12513.97 141
12515.03 141
12516.08 166
12517.14 156
12518.20 159
12519.25 151
12520.31 143
12521.37 153
12522.42 166
12523.48 131
12524.54 133
12525.60 141
12526.65 147
12527.71 138
12528.77 149
12529.82 158
12530.88 143
12531.94 162
12533.00 171
12534.05 160
12535.11 144
12536.17 156
12537.23 163
12538.29 163
12539.34 144
12540.40 121
12541.46 135
12542.52 164
12543.57 137
12544.63 128
12545.69 139
12546.75 108
12547.81 123
12548.87 163
12549.92 154
12550.98 143
12552.04 129
12553.10 127
12554.16 142
12555.22 148
12556.27 145
12557.33 153
12558.39 131
12559.45 136
12560.51 137
12561.57 147
12562.63 147
12563.68 165
12564.74 165
12565.80 155
12566.86 135
12567.92 178
12568.98 160
12570.04 143
12571.10 176
12572.16 185
12573.22 155
12574.28 169
12575.33 180
12576.39 147
12577.45 169
12578.51 159
12579.57 187
12580.63 171
12581.69 158
12582.75 162
12583.81 162
12584.87 166
12585.93 154
12586.99 129
12588.05 162
12589.11 134
12590.17 130
12591.23 159
12592.29 133
12593.35 141
12594.41 137
12595.47 150
12596.53 124
12597.59 128
12598.65 155
12599.71 147
12600.77 154
12601.83 130
12602.89 149
12603.95 135
12605.01 131
12606.07 136
12607.13 133
12608.20 125
12609.26 130
12610.32 159
12611.38 167
12612.44 143
12613.50 166
12614.56 130
12615.62 139
12616.68 137
12617.74 130
12618.81 157
12619.87 149
12620.93 150
12621.99 158
12623.05 147
12624.11 129
12625.17 131
12626.23 142
12627.30 138
12628.36 134
12629.42 170
12630.48 127
12631.54 140
12632.60 126
12633.67 122
12634.73 133
12635.79 138
12636.85 134
12637.91 143
12638.98 143
12640.04 145
12641.10 143
12642.16 128
12643.22 142
12644.29 135
12645.35 114
12646.41 160
12647.47 148
12648.54 142
12649.60 164
12650.66 141
12651.72 148
12652.79 147
12653.85 168
12654.91 156
12655.97 144
12657.04 162
12658.10 170
12659.16 172
12660.22 160
12661.29 145
12662.35 169
12663.41 151
12664.48 137
12665.54 133
12666.60 132
12667.67 167
12668.73 119
12669.79 145
12670.86 134
12671.92 145
12672.98 149
12674.05 140
12675.11 127
12676.17 147
12677.24 147
12678.30 147
12679.36 152
12680.43 140
12681.49 179
12682.56 152
12683.62 143
12684.68 130
12685.75 174
12686.81 139
12687.88 140
12688.94 150
12690.00 145
12691.07 158
12692.13 140
12693.20 166
12694.26 175
12695.33 155
12696.39 140
12697.45 147
12698.52 163
12699.58 172
12700.65 156
12701.71 193
12702.78 162
12703.84 135
12704.91 161
12705.97 133
12707.04 149
12708.10 148
12709.17 143
12710.23 128
12711.30 151
12712.36 154
12713.43 144
12714.49 140
12715.56 138
12716.62 123
12717.69 140
12718.75 137
12719.82 139
12720.88 144
12721.95 135
12723.02 138
12724.08 145
12725.15 169
12726.21 156
12727.28 157
12728.34 120
12729.41 149
12730.48 127
12731.54 142
12732.61 155
12733.67 144
12734.74 143
12735.81 172
12736.87 176
12737.94 182
12739.00 154
12740.07 149
12741.14 143
12742.20 158
12743.27 133
12744.34 171
12745.40 128
12746.47 145
12747.54 152
12748.60 134
12749.67 158
12750.74 136
12751.80 164
12752.87 134
12753.94 126
12755.00 135
12756.07 132
12757.14 137
12758.20 142
12759.27 142
12760.34 153
12761.40 187
12762.47 139
12763.54 136
12764.61 141
12765.67 132
12766.74 158
12767.81 165
12768.88 113
12769.94 112
12771.01 136
12772.08 150
12773.15 115
12774.21 119
12775.28 153
12776.35 148
12777.42 155
12778.49 131
12779.55 118
12780.62 130
12781.69 118
12782.76 142
12783.83 146
12784.89 138
12785.96 127
12787.03 143
12788.10 144
12789.17 122
12790.23 125
12791.30 130
12792.37 133
12793.44 121
12794.51 123
12795.58 133
12796.65 131
12797.71 141
12798.78 135
12799.85 137
12800.92 145
12801.99 113
12803.06 117
12804.13 112
12805.20 122
12806.27 115
12807.33 124
12808.40 126
12809.47 123
12810.54 136
12811.61 126
12812.68 121
12813.75 149
12814.82 134
12815.89 145
12816.96 114
12818.03 136
12819.10 119
12820.17 127
12821.24 121
12822.31 135
12823.38 147
12824.45 138
12825.52 149
12826.59 131
12827.66 108
12828.73 128
12829.80 149
12830.87 128
12831.94 138
12833.01 111
12834.08 137
12835.15 159
12836.22 141
12837.29 115
12838.36 151
12839.43 160
12840.50 144
12841.57 139
12842.64 130
12843.71 127
12844.78 138
12845.85 174
12846.92 155
12847.99 122
12849.06 128
12850.13 161
12851.21 118
12852.28 125
12853.35 128
12854.42 131
12855.49 151
12856.56 138
12857.63 141
12858.70 121
12859.77 140
12860.85 152
12861.92 126
12862.99 112
12864.06 132
12865.13 99
12866.20 112
12867.27 124
12868.35 143
12869.42 138
12870.49 146
12871.56 127
12872.63 137
12873.71 101
12874.78 113
12875.85 149
12876.92 146
12877.99 117
12879.07 108
12880.14 128
12881.21 132
12882.28 147
12883.35 141
12884.43 147
12885.50 117
12886.57 124
12887.64 115
12888.72 117
12889.79 117
12890.86 128
12891.93 152
12893.01 137
12894.08 152
12895.15 146
12896.22 126
12897.30 118
12898.37 115
12899.44 109
12900.52 120
12901.59 127
12902.66 123
12903.74 121
12904.81 120
12905.88 143
12906.96 121
12908.03 125
12909.10 132
12910.18 139
12911.25 136
12912.32 110
12913.40 128
12914.47 114
12915.54 140
12916.62 118
12917.69 116
12918.76 120
12919.84 123
12920.91 111
12921.99 107
12923.06 109
12924.13 124
12925.21 140
12926.28 146
12927.36 126
12928.43 116
12929.50 106
12930.58 115
12931.65 113
12932.73 97
12933.80 83
12934.88 119
12935.95 138
12937.02 125
12938.10 133
12939.17 119
12940.25 122
12941.32 101
12942.40 120
12943.47 116
12944.55 114
12945.62 139
12946.70 154
12947.77 148
12948.85 132
12949.92 124
12951.00 121
12952.07 121
12953.15 118
12954.22 125
12955.30 134
12956.37 139
12957.45 96
12958.52 113
12959.60 130
12960.68 130
12961.75 127
12962.83 166
12963.90 133
12964.98 111
12966.05 126
12967.13 131
12968.20 134
12969.28 145
12970.36 130
12971.43 166
12972.51 145
12973.58 123
12974.66 112
12975.74 111
12976.81 108
12977.89 127
12978.97 128
12980.04 131
12981.12 117
12982.19 134
12983.27 144
12984.35 143
12985.42 129
12986.50 128
12987.58 126
12988.65 115
12989.73 129
12990.81 133
12991.88 135
12992.96 129
12994.04 129
12995.11 135
12996.19 125
12997.27 114
12998.35 138
12999.42 129
13000.50 134
13001.58 131
13002.65 103
13003.73 146
13004.81 128
13005.89 130
13006.96 125
13008.04 124
13009.12 112
13010.20 123
13011.27 125
13012.35 103
13013.43 121
13014.51 93
13015.58 105
13016.66 117
13017.74 134
13018.82 112
13019.90 125
13020.97 118
13022.05 90
13023.13 118
13024.21 115
13025.29 132
13026.37 130
13027.44 140
13028.52 135
13029.60 112
13030.68 109
13031.76 131
13032.84 150
13033.91 129
13034.99 123
13036.07 119
13037.15 136
13038.23 136
13039.31 130
13040.39 108
13041.46 130
13042.54 132
13043.62 149
13044.70 143
13045.78 142
13046.86 131
13047.94 144
13049.02 150
13050.10 133
13051.18 114
13052.26 120
13053.34 136
13054.41 124
13055.49 131
13056.57 132
13057.65 143
13058.73 165
13059.81 139
13060.89 118
13061.97 154
13063.05 152
13064.13 141
13065.21 144
13066.29 140
13067.37 135
13068.45 146
13069.53 130
13070.61 154
13071.69 156
13072.77 137
13073.85 132
13074.93 139
13076.01 124
13077.09 142
13078.17 124
13079.25 136
13080.33 127
13081.41 129
13082.49 125
13083.58 139
13084.66 122
13085.74 140
13086.82 119
13087.90 99
13088.98 143
13090.06 137
13091.14 136
13092.22 116
13093.30 122
13094.38 140
13095.46 120
13096.55 131
13097.63 118
13098.71 122
13099.79 126
13100.87 129
13101.95 104
13103.03 103
13104.12 155
13105.20 121
13106.28 116
13107.36 117
13108.44 121
13109.52 107
13110.60 122
13111.69 115
13112.77 111
13113.85 111
13114.93 126
13116.01 121
13117.10 126
13118.18 119
13119.26 130
13120.34 131
13121.42 134
13122.51 132
13123.59 139
13124.67 109
13125.75 107
13126.84 99
13127.92 112
13129.00 110
13130.08 134
13131.17 128
13132.25 143
13133.33 133
13134.41 120
13135.50 136
13136.58 129
13137.66 104
13138.75 130
13139.83 135
13140.91 143
13141.99 115
13143.08 145
13144.16 107
13145.24 108
13146.33 119
13147.41 102
13148.49 118
13149.58 124
13150.66 120
13151.74 112
13152.83 134
13153.91 104
13154.99 115
13156.08 128
13157.16 127
13158.25 120
13159.33 104
13160.41 132
13161.50 106
13162.58 115
13163.66 125
13164.75 112
13165.83 119
13166.92 100
13168.00 117
13169.08 100
13170.17 105
13171.25 106
13172.34 113
13173.42 114
13174.51 103
13175.59 125
13176.67 100
13177.76 124
13178.84 116
13179.93 103
13181.01 109
13182.10 136
13183.18 141
13184.27 124
13185.35 118
13186.44 122
13187.52 120
13188.61 124
13189.69 125
13190.78 114
13191.86 122
13192.95 110
13194.03 138
13195.12 126
13196.20 129
13197.29 131
13198.37 134
13199.46 152
13200.54 136
13201.63 110
13202.72 121
13203.80 115
13204.89 118
13205.97 119
13207.06 119
13208.14 117
13209.23 118
13210.32 126
13211.40 129
13212.49 125
13213.57 111
13214.66 132
13215.75 115
13216.83 113
13217.92 125
13219.00 121
13220.09 118
13221.18 118
13222.26 97
13223.35 115
13224.44 118
13225.52 129
13226.61 127
13227.70 124
13228.78 135
13229.87 145
13230.96 122
13232.04 117
13233.13 124
13234.22 112
13235.30 149
13236.39 116
13237.48 114
13238.56 103
13239.65 117
13240.74 124
13241.82 127
13242.91 126
13244.00 105
13245.09 117
13246.17 117
13247.26 138
13248.35 100
13249.44 105
13250.52 120
13251.61 107
13252.70 119
13253.79 120
13254.87 119
13255.96 125
13257.05 122
13258.14 117
13259.23 124
13260.31 107
13261.40 97
13262.49 119
13263.58 117
13264.67 101
13265.75 99
13266.84 104
13267.93 102
13269.02 98
13270.11 110
13271.19 107
13272.28 120
13273.37 130
13274.46 128
13275.55 103
13276.64 99
13277.73 105
13278.81 124
13279.90 126
13280.99 109
13282.08 136
13283.17 119
13284.26 117
13285.35 124
13286.44 121
13287.53 122
13288.61 111
13289.70 140
13290.79 115
13291.88 82
13292.97 94
13294.06 114
13295.15 130
13296.24 80
13297.33 108
13298.42 131
13299.51 123
13300.60 105
13301.69 92
13302.78 109
13303.87 113
13304.96 116
13306.05 105
13307.14 104
13308.23 101
13309.32 101
13310.41 113
13311.50 104
13312.59 124
13313.68 118
13314.77 116
13315.86 115
13316.95 108
13318.04 117
13319.13 104
13320.22 117
13321.31 108
13322.40 108
13323.49 149
13324.58 135
13325.67 116
13326.76 100
13327.85 113
13328.94 135
13330.03 113
13331.12 97
13332.21 126
13333.31 121
13334.40 102
13335.49 94
13336.58 119
13337.67 105
13338.76 108
13339.85 128
13340.94 96
13342.03 122
13343.13 129
13344.22 111
13345.31 135
13346.40 100
13347.49 114
13348.58 119
13349.67 110
13350.77 106
13351.86 118
13352.95 125
13354.04 117
13355.13 115
13356.22 132
13357.32 107
13358.41 118
13359.50 97
13360.59 107
13361.68 136
13362.78 127
13363.87 127
13364.96 117
13366.05 125
13367.15 127
13368.24 133
13369.33 143
13370.42 132
13371.52 111
13372.61 108
13373.70 109
13374.79 127
13375.89 117
13376.98 98
13378.07 114
13379.16 125
13380.26 103
13381.35 152
13382.44 119
13383.54 105
13384.63 117
13385.72 119
13386.82 135
13387.91 123
13389.00 123
13390.09 128
13391.19 125
13392.28 102
13393.37 119
13394.47 120
13395.56 112
13396.66 131
13397.75 107
13398.84 127
13399.94 115
13401.03 111
13402.12 123
13403.22 119
13404.31 120
13405.40 126
13406.50 104
13407.59 133
13408.69 121
13409.78 115
13410.88 96
13411.97 124
13413.06 125
13414.16 135
13415.25 108
13416.35 123
13417.44 107
13418.53 108
13419.63 103
13420.72 107
13421.82 128
13422.91 122
13424.01 132
13425.10 107
13426.20 107
13427.29 113
13428.39 123
13429.48 105
13430.58 113
13431.67 110
13432.77 126
13433.86 129
13434.96 111
13436.05 106
13437.15 95
13438.24 120
13439.34 91
13440.43 100
13441.53 78
13442.62 107
13443.72 115
13444.81 107
13445.91 117
13447.01 118
13448.10 103
13449.20 117
13450.29 112
13451.39 115
13452.48 127
13453.58 106
13454.68 96
13455.77 92
13456.87 97
13457.96 97
13459.06 111
13460.16 92
13461.25 106
13462.35 112
13463.44 133
13464.54 113
13465.64 107
13466.73 127
13467.83 110
13468.93 93
13470.02 122
13471.12 111
13472.22 108
13473.31 124
13474.41 110
13475.51 108
13476.60 145
13477.70 126
13478.80 109
13479.89 122
13480.99 114
13482.09 103
13483.18 127
13484.28 101
13485.38 125
13486.48 119
13487.57 125
13488.67 118
13489.77 133
13490.87 108
13491.96 135
13493.06 117
13494.16 139
13495.26 105
13496.35 118
13497.45 116
13498.55 128
13499.65 126
13500.74 99
13501.84 124
13502.94 108
13504.04 116
13505.14 112
13506.23 124
13507.33 101
13508.43 93
13509.53 122
13510.63 122
13511.72 128
13512.82 130
13513.92 142
13515.02 114
13516.12 114
13517.22 102
13518.31 107
13519.41 122
13520.51 118
13521.61 117
13522.71 118
13523.81 112
13524.91 115
13526.01 128
13527.10 111
13528.20 90
13529.30 118
13530.40 115
13531.50 117
13532.60 112
13533.70 99
13534.80 109
13535.90 134
13537.00 121
13538.09 97
13539.19 110
13540.29 100
13541.39 125
13542.49 99
13543.59 103
13544.69 91
13545.79 114
13546.89 100
13547.99 96
13549.09 97
13550.19 103
13551.29 107
13552.39 106
13553.49 98
13554.59 99
13555.69 114
13556.79 139
13557.89 116
13558.99 108
13560.09 111
13561.19 97
13562.29 113
13563.39 90
13564.49 95
13565.59 96
13566.69 116
13567.79 116
13568.89 113
13569.99 104
13571.09 100
13572.20 108
13573.30 111
13574.40 103
13575.50 116
13576.60 125
13577.70 121
13578.80 115
13579.90 103
13581.00 120
13582.10 99
13583.20 100
13584.31 125
13585.41 123
13586.51 95
13587.61 102
13588.71 121
13589.81 89
13590.91 109
13592.02 122
13593.12 111
13594.22 102
13595.32 109
13596.42 109
13597.52 120
13598.63 130
13599.73 87
13600.83 87
13601.93 100
13603.03 97
13604.14 103
13605.24 100
13606.34 119
13607.44 137
13608.54 114
13609.65 96
13610.75 93
13611.85 139
13612.95 115
13614.06 98
13615.16 118
13616.26 118
13617.36 133
13618.47 113
13619.57 110
13620.67 106
13621.77 124
13622.88 122
13623.98 137
13625.08 93
13626.18 126
13627.29 113
13628.39 115
13629.49 118
13630.60 128
13631.70 93
13632.80 120
13633.91 112
13635.01 120
13636.11 104
13637.22 130
13638.32 115
13639.42 122
13640.53 124
13641.63 104
13642.73 107
13643.84 104
13644.94 102
13646.04 98
13647.15 114
13648.25 127
13649.36 147
13650.46 97
13651.56 87
13652.67 117
13653.77 111
13654.88 88
13655.98 129
13657.08 95
13658.19 103
13659.29 113
13660.40 111
13661.50 113
13662.60 106
13663.71 121
13664.81 121
13665.92 110
13667.02 111
13668.13 105
13669.23 120
13670.34 139
13671.44 139
13672.55 113
13673.65 112
13674.76 120
13675.86 120
13676.97 92
13678.07 125
13679.18 119
13680.28 126
13681.39 117
13682.49 97
13683.60 82
13684.70 130
13685.81 133
13686.91 128
13688.02 100
13689.12 78
13690.23 97
13691.33 116
13692.44 105
13693.55 99
13694.65 104
13695.76 117
13696.86 103
13697.97 120
13699.07 96
13700.18 101
13701.29 132
13702.39 102
13703.50 111
13704.60 103
13705.71 94
13706.82 133
13707.92 113
13709.03 88
13710.14 82
13711.24 110
13712.35 127
13713.45 133
13714.56 119
13715.67 110
13716.77 111
13717.88 128
13718.99 114
13720.09 102
13721.20 94
13722.31 123
13723.41 126
13724.52 114
13725.63 128
13726.74 130
13727.84 113
13728.95 128
13730.06 127
13731.16 90
13732.27 116
13733.38 110
13734.49 130
13735.59 115
13736.70 119
13737.81 103
13738.91 144
13740.02 122
13741.13 101
13742.24 118
13743.35 128
13744.45 116
13745.56 111
13746.67 109
13747.78 88
13748.88 92
13749.99 94
13751.10 119
13752.21 127
13753.32 135
13754.42 128
13755.53 144
13756.64 120
13757.75 128
13758.86 126
13759.97 97
13761.07 105
13762.18 117
13763.29 139
13764.40 107
13765.51 124
13766.62 99
13767.72 125
13768.83 131
13769.94 129
13771.05 113
13772.16 115
13773.27 122
13774.38 132
13775.49 124
13776.60 105
13777.70 123
13778.81 125
13779.92 132
13781.03 127
13782.14 108
13783.25 99
13784.36 115
13785.47 102
13786.58 122
13787.69 98
13788.80 110
13789.91 118
13791.02 115
13792.13 103
13793.24 102
13794.35 110
13795.45 110
13796.56 112
13797.67 109
13798.78 117
13799.89 85
13801.00 119
13802.11 123
13803.22 113
13804.33 121
13805.44 112
13806.55 106
13807.67 116
13808.78 107
13809.89 112
13811.00 119
13812.11 111
13813.22 80
13814.33 102
13815.44 107
13816.55 100
13817.66 121
13818.77 103
13819.88 119
13820.99 113
13822.10 108
13823.21 112
13824.32 119
13825.44 118
13826.55 97
13827.66 114
13828.77 126
13829.88 118
13830.99 101
13832.10 103
13833.21 105
13834.32 142
13835.44 119
13836.55 115
13837.66 104
13838.77 118
13839.88 111
13840.99 106
13842.10 106
13843.22 104
13844.33 137
13845.44 89
13846.55 110
13847.66 105
13848.78 102
13849.89 118
13851.00 115
13852.11 92
13853.22 99
13854.34 91
13855.45 110
13856.56 92
13857.67 103
13858.78 114
13859.90 125
13861.01 96
13862.12 111
13863.23 98
13864.35 100
13865.46 123
13866.57 112
13867.68 98
13868.80 105
13869.91 117
13871.02 123
13872.14 109
13873.25 88
13874.36 114
13875.47 95
13876.59 82
13877.70 88
13878.81 92
13879.93 91
13881.04 105
13882.15 110
13883.27 118
13884.38 119
13885.49 90
13886.61 115
13887.72 121
13888.83 105
13889.95 91
13891.06 113
13892.17 93
13893.29 107
13894.40 117
13895.52 117
13896.63 128
13897.74 97
13898.86 99
13899.97 109
13901.09 141
13902.20 89
13903.31 98
13904.43 118
13905.54 129
13906.66 139
13907.77 133
13908.89 106
13910.00 100
13911.11 125
13912.23 113
13913.34 121
13914.46 110
13915.57 131
13916.69 131
13917.80 106
13918.92 89
13920.03 110
13921.15 103
13922.26 104
13923.38 91
13924.49 111
13925.61 106
13926.72 133
13927.84 112
13928.95 107
13930.07 105
13931.18 105
13932.30 126
13933.41 97
13934.53 114
13935.64 104
13936.76 127
13937.87 134
13938.99 116
13940.10 108
13941.22 125
13942.34 120
13943.45 103
13944.57 98
13945.68 117
13946.80 116
13947.91 107
13949.03 124
13950.15 105
13951.26 105
13952.38 96
13953.49 113
13954.61 93
13955.73 104
13956.84 124
13957.96 117
13959.08 110
13960.19 100
13961.31 96
13962.43 103
13963.54 105
13964.66 120
13965.78 103
13966.89 107
13968.01 106
13969.13 100
13970.24 108
13971.36 99
13972.48 103
13973.59 105
13974.71 114
13975.83 108
13976.94 91
13978.06 104
13979.18 93
13980.30 100
13981.41 103
13982.53 119
13983.65 107
13984.76 112
13985.88 117
13987.00 115
13988.12 111
13989.23 102
13990.35 106
13991.47 102
13992.59 91
13993.71 105
13994.82 115
13995.94 96
13997.06 110
13998.18 89
13999.29 115
14000.41 129
14001.53 111
14002.65 102
14003.77 124
14004.88 99
14006.00 108
14007.12 99
14008.24 114
14009.36 120
14010.48 96
14011.59 110
14012.71 105
14013.83 102
14014.95 108
14016.07 116
14017.19 94
14018.31 101
14019.43 111
14020.54 108
14021.66 108
14022.78 105
14023.90 119
14025.02 105
14026.14 115
14027.26 100
14028.38 112
14029.50 112
14030.62 100
14031.73 86
14032.85 97
14033.97 71
14035.09 74
14036.21 100
14037.33 127
14038.45 80
14039.57 96
14040.69 111
14041.81 123
14042.93 111
14044.05 103
14045.17 101
14046.29 93
14047.41 121
14048.53 113
14049.65 115
14050.77 99
14051.89 103
14053.01 95
14054.13 120
14055.25 79
14056.37 95
14057.49 118
14058.61 106
14059.73 80
14060.85 131
14061.97 127
14063.09 113
14064.21 139
14065.33 103
14066.45 108
14067.57 108
14068.70 113
14069.82 102
14070.94 126
14072.06 107
14073.18 94
14074.30 100
14075.42 112
14076.54 114
14077.66 124
14078.78 99
14079.91 104
14081.03 83
14082.15 85
14083.27 113
14084.39 99
14085.51 96
14086.63 100
14087.75 103
14088.88 95
14090.00 121
14091.12 124
14092.24 94
14093.36 104
14094.48 99
14095.61 126
14096.73 111
14097.85 138
14098.97 115
14100.09 106
14101.22 100
14102.34 112
14103.46 145
14104.58 97
14105.71 83
14106.83 105
14107.95 100
14109.07 99
14110.19 91
14111.32 104
14112.44 92
14113.56 103
14114.68 93
14115.81 107
14116.93 102
14118.05 106
14119.18 101
14120.30 104
14121.42 108
14122.54 92
14123.67 95
14124.79 117
14125.91 140
14127.04 75
14128.16 92
14129.28 113
14130.41 109
14131.53 65
14132.65 100
14133.78 122
14134.90 105
14136.02 112
14137.15 122
14138.27 114
14139.39 109
14140.52 109
14141.64 94
14142.76 121
14143.89 92
14145.01 93
14146.13 107
14147.26 96
14148.38 97
14149.51 100
14150.63 114
14151.75 117
14152.88 103
14154.00 104
14155.13 94
14156.25 94
14157.38 110
14158.50 106
14159.62 89
14160.75 96
14161.87 122
14163.00 106
14164.12 96
14165.25 75
14166.37 103
14167.50 79
14168.62 87
14169.75 104
14170.87 121
14172.00 110
14173.12 96
14174.25 127
14175.37 104
14176.50 96
14177.62 113
14178.75 107
14179.87 105
14181.00 120
14182.12 101
14183.25 108
14184.37 116
14185.50 113
14186.62 114
14187.75 95
14188.87 117
14190.00 91
14191.13 111
14192.25 93
14193.38 104
14194.50 101
14195.63 113
14196.75 106
14197.88 120
14199.01 97
14200.13 113
14201.26 117
14202.38 89
14203.51 98
14204.64 101
14205.76 125
14206.89 102
14208.01 99
14209.14 86
14210.27 115
14211.39 104
14212.52 102
14213.65 101
14214.77 111
14215.90 94
14217.03 125
14218.15 111
14219.28 95
14220.41 132
14221.53 104
14222.66 114
14223.79 92
14224.91 110
14226.04 111
14227.17 111
14228.30 101
14229.42 94
14230.55 81
14231.68 106
14232.80 88
14233.93 106
14235.06 104
14236.19 121
14237.31 100
14238.44 95
14239.57 106
14240.70 87
14241.82 111
14242.95 99
14244.08 120
14245.21 111
14246.34 119
14247.46 116
14248.59 125
14249.72 94
14250.85 121
14251.98 124
14253.10 102
14254.23 112
14255.36 100
14256.49 97
14257.62 83
14258.74 106
14259.87 91
14261.00 113
14262.13 115
14263.26 100
14264.39 84
14265.52 98
14266.64 105
14267.77 110
14268.90 116
14270.03 120
14271.16 133
14272.29 114
14273.42 85
14274.55 89
14275.68 127
14276.80 106
14277.93 112
14279.06 91
14280.19 95
14281.32 94
14282.45 112
14283.58 111
14284.71 112
14285.84 106
14286.97 99
14288.10 104
14289.23 87
14290.36 102
14291.49 106
14292.62 101
14293.75 105
14294.87 116
14296.00 81
14297.13 107
14298.26 96
14299.39 96
14300.52 103
14301.65 125
14302.78 101
14303.91 116
14305.04 110
14306.17 116
14307.31 125
14308.44 110
14309.57 107
14310.70 80
14311.83 98
14312.96 100
14314.09 108
14315.22 78
14316.35 98
14317.48 104
14318.61 111
14319.74 112
14320.87 96
14322.00 105
14323.13 113
14324.26 121
14325.40 120
14326.53 107
14327.66 92
14328.79 102
14329.92 104
14331.05 103
14332.18 95
14333.31 115
14334.44 97
14335.58 103
14336.71 106
14337.84 98
14338.97 114
14340.10 90
14341.23 99
14342.37 109
14343.50 95
14344.63 107
14345.76 111
14346.89 98
14348.02 106
14349.16 106
14350.29 123
14351.42 97
14352.55 91
14353.68 94
14354.82 113
14355.95 94
14357.08 107
14358.21 111
14359.35 76
14360.48 104
14361.61 87
14362.74 98
14363.87 100
14365.01 95
14366.14 112
14367.27 117
14368.41 90
14369.54 110
14370.67 99
14371.80 95
14372.94 84
14374.07 111
14375.20 108
14376.34 111
14377.47 103
14378.60 94
14379.73 138
14380.87 114
14382.00 120
14383.13 81
14384.27 120
14385.40 100
14386.53 101
14387.67 93
14388.80 108
14389.93 89
14391.07 87
14392.20 96
14393.34 91
14394.47 89
14395.60 119
14396.74 119
14397.87 97
14399.00 114
14400.14 103
14401.27 104
14402.41 96
14403.54 123
14404.67 116
14405.81 116
14406.94 83
14408.08 107
14409.21 93
14410.35 109
14411.48 91
14412.61 99
14413.75 105
14414.88 94
14416.02 137
14417.15 117
14418.29 119
14419.42 125
14420.56 94
14421.69 103
14422.83 108
14423.96 104
14425.10 80
14426.23 102
14427.37 97
14428.50 125
14429.64 97
14430.77 90
14431.91 79
14433.04 109
14434.18 120
14435.31 104
14436.45 124
14437.58 106
14438.72 113
14439.85 117
14440.99 109
14442.13 95
14443.26 107
14444.40 107
14445.53 114
14446.67 97
14447.80 109
14448.94 70
14450.08 96
14451.21 83
14452.35 85
14453.48 103
14454.62 114
14455.76 105
14456.89 105
14458.03 110
14459.16 102
14460.30 96
14461.44 112
14462.57 105
14463.71 119
14464.85 141
14465.98 125
14467.12 116
14468.26 98
14469.39 124
14470.53 122
14471.67 112
14472.80 115
14473.94 94
14475.08 113
14476.21 125
14477.35 132
14478.49 103
14479.62 104
14480.76 144
14481.90 144
14483.04 108
14484.17 101
14485.31 113
14486.45 107
14487.59 95
14488.72 105
14489.86 97
14491.00 123
14492.14 96
14493.27 111
14494.41 102
14495.55 105
14496.69 109
14497.82 108
14498.96 96
14500.10 81
14501.24 97
14502.38 135
14503.51 137
14504.65 114
14505.79 119
14506.93 92
14508.07 104
14509.20 98
14510.34 102
14511.48 118
14512.62 95
14513.76 132
14514.90 113
14516.03 117
14517.17 99
14518.31 92
14519.45 126
14520.59 112
14521.73 92
14522.87 95
14524.01 99
14525.14 99
14526.28 113
14527.42 97
14528.56 99
14529.70 104
14530.84 107
14531.98 95
14533.12 91
14534.26 86
14535.40 105
14536.54 106
14537.67 101
14538.81 99
14539.95 115
14541.09 89
14542.23 90
14543.37 111
14544.51 100
14545.65 109
14546.79 110
14547.93 121
14549.07 84
14550.21 86
14551.35 80
14552.49 129
14553.63 97
14554.77 88
14555.91 108
14557.05 111
14558.19 110
14559.33 95
14560.47 98
14561.61 103
14562.75 105
14563.89 100
14565.03 91
14566.17 99
14567.31 106
14568.45 98
14569.60 120
14570.74 100
14571.88 95
14573.02 113
14574.16 94
14575.30 97
14576.44 86
14577.58 109
14578.72 91
14579.86 107
14581.00 91
14582.14 92
14583.29 85
14584.43 108
14585.57 95
14586.71 102
14587.85 83
14588.99 85
14590.13 81
14591.28 112
14592.42 133
14593.56 94
14594.70 121
14595.84 119
14596.98 117
14598.13 93
14599.27 108
14600.41 104
14601.55 113
14602.69 113
14603.83 132
14604.98 118
14606.12 112
14607.26 98
14608.40 86
14609.54 94
14610.69 89
14611.83 97
14612.97 90
14614.11 109
14615.26 100
14616.40 134
14617.54 115
14618.68 113
14619.83 101
14620.97 88
14622.11 96
14623.25 115
14624.40 107
14625.54 104
14626.68 92
14627.83 96
14628.97 119
14630.11 101
14631.25 105
14632.40 85
14633.54 91
14634.68 66
14635.83 92
14636.97 104
14638.11 102
14639.26 91
14640.40 135
14641.54 111
14642.69 78
14643.83 94
14644.97 101
14646.12 107
14647.26 89
14648.41 104
14649.55 99
14650.69 104
14651.84 92
14652.98 108
14654.13 74
14655.27 93
14656.41 104
14657.56 106
14658.70 80
14659.85 93
14660.99 94
14662.13 93
14663.28 97
14664.42 98
14665.57 94
14666.71 109
14667.86 106
14669.00 72
14670.14 102
14671.29 92
14672.43 110
14673.58 95
14674.72 95
14675.87 92
14677.01 102
14678.16 72
14679.30 84
14680.45 79
14681.59 98
14682.74 117
14683.88 91
14685.03 96
14686.17 87
14687.32 100
14688.46 101
14689.61 90
14690.75 79
14691.90 107
14693.05 91
14694.19 83
14695.34 97
14696.48 89
14697.63 98
14698.77 97
14699.92 102
14701.06 88
14702.21 82
14703.36 97
14704.50 96
14705.65 82
14706.79 82
14707.94 98
14709.09 103
14710.23 108
14711.38 88
14712.53 92
14713.67 98
14714.82 127
14715.96 105
14717.11 91
14718.26 88
14719.40 112
14720.55 89
14721.70 90
14722.84 99
14723.99 121
14725.14 104
14726.28 97
14727.43 91
14728.58 107
14729.72 89
14730.87 93
14732.02 92
14733.16 102
14734.31 103
14735.46 93
14736.61 115
14737.75 80
14738.90 99
14740.05 97
14741.20 92
14742.34 86
14743.49 86
14744.64 94
14745.79 100
14746.93 95
14748.08 116
14749.23 93
14750.38 79
14751.52 93
14752.67 105
14753.82 115
14754.97 85
14756.11 94
14757.26 89
14758.41 90
14759.56 86
14760.71 107
14761.86 94
14763.00 94
14764.15 81
14765.30 93
14766.45 103
14767.60 84
14768.74 92
14769.89 104
14771.04 108
14772.19 73
14773.34 96
14774.49 85
14775.64 95
14776.79 84
14777.93 87
14779.08 75
14780.23 86
14781.38 70
14782.53 86
14783.68 103
14784.83 82
14785.98 95
14787.13 90
14788.28 96
14789.42 75
14790.57 90
14791.72 82
14792.87 100
14794.02 88
14795.17 68
14796.32 70
14797.47 94
14798.62 92
14799.77 103
14800.92 102
14802.07 107
14803.22 120
14804.37 96
14805.52 121
14806.67 77
14807.82 120
14808.97 97
14810.12 91
14811.27 88
14812.42 102
14813.57 82
14814.72 104
14815.87 101
14817.02 97
14818.17 92
14819.32 97
14820.47 104
14821.62 96
14822.77 91
14823.92 74
14825.07 83
14826.22 85
14827.37 81
14828.52 92
14829.68 140
14830.83 98
14831.98 94
14833.13 84
14834.28 85
14835.43 80
14836.58 85
14837.73 110
14838.88 134
14840.03 96
14841.19 90
14842.34 96
14843.49 85
14844.64 109
14845.79 113
14846.94 82
14848.09 90
14849.25 92
14850.40 102
14851.55 91
14852.70 80
14853.85 70
14855.00 83
14856.16 79
14857.31 99
14858.46 101
14859.61 114
14860.76 93
14861.92 101
14863.07 99
14864.22 81
14865.37 89
14866.52 88
14867.68 84
14868.83 98
14869.98 105
14871.13 82
14872.29 117
14873.44 122
14874.59 95
14875.74 85
14876.90 97
14878.05 93
14879.20 107
14880.36 87
14881.51 95
14882.66 82
14883.81 102
14884.97 85
14886.12 72
14887.27 89
14888.43 79
14889.58 82
14890.73 95
14891.89 103
14893.04 78
14894.19 100
14895.35 83
14896.50 99
14897.65 82
14898.81 101
14899.96 101
14901.11 100
14902.27 98
14903.42 108
14904.57 86
14905.73 119
14906.88 101
14908.04 84
14909.19 84
14910.34 110
14911.50 96
14912.65 102
14913.81 101
14914.96 77
14916.11 104
14917.27 85
14918.42 101
14919.58 104
14920.73 89
14921.88 71
14923.04 101
14924.19 90
14925.35 84
14926.50 79
14927.66 101
14928.81 102
14929.97 90
14931.12 96
14932.28 100
14933.43 98
14934.59 91
14935.74 109
14936.90 101
14938.05 108
14939.21 107
14940.36 126
14941.52 122
14942.67 107
14943.83 81
14944.98 84
14946.14 87
14947.29 86
14948.45 101
14949.60 66
14950.76 81
14951.91 108
14953.07 106
14954.23 92
14955.38 82
14956.54 90
14957.69 119
14958.85 87
14960.00 106
14961.16 94
14962.32 116
14963.47 112
14964.63 107
14965.78 105
14966.94 98
14968.10 107
14969.25 90
14970.41 105
14971.57 88
14972.72 110
14973.88 88
14975.04 104
14976.19 108
14977.35 102
14978.50 91
14979.66 101
14980.82 92
14981.97 103
14983.13 106
14984.29 82
14985.45 113
14986.60 102
14987.76 85
14988.92 90
14990.07 96
14991.23 99
14992.39 113
14993.54 97
14994.70 118
14995.86 139
14997.02 90
14998.17 86
14999.33 111
15000.49 114
15001.65 103
15002.80 110
15003.96 102
15005.12 93
15006.28 100
15007.43 104
15008.59 87
15009.75 82
15010.91 66
15012.07 99
15013.22 96
15014.38 92
15015.54 82
15016.70 109
15017.86 96
15019.01 91
15020.17 78
15021.33 71
15022.49 112
15023.65 93
15024.81 99
15025.96 72
15027.12 71
15028.28 77
15029.44 103
15030.60 104
15031.76 82
15032.92 81
15034.07 85
15035.23 86
15036.39 72
15037.55 87
15038.71 100
15039.87 97
15041.03 96
15042.19 90
15043.35 77
15044.50 102
15045.66 99
15046.82 97
15047.98 91
15049.14 73
15050.30 79
15051.46 92
15052.62 83
15053.78 87
15054.94 85
15056.10 73
15057.26 105
15058.42 85
15059.58 92
15060.74 88
15061.90 117
15063.06 88
15064.22 96
15065.38 106
15066.54 85
15067.70 105
15068.86 88
15070.02 116
15071.18 108
15072.34 109
15073.50 119
15074.66 88
15075.82 95
15076.98 74
15078.14 99
15079.30 89
15080.46 85
15081.62 114
15082.78 100
15083.94 91
15085.10 96
15086.26 76
15087.42 80
15088.59 87
15089.75 110
15090.91 102
15092.07 116
15093.23 103
15094.39 96
15095.55 88
15096.71 86
15097.87 76
15099.04 83
15100.20 89
15101.36 71
15102.52 93
15103.68 81
15104.84 111
15106.00 97
15107.17 102
15108.33 99
15109.49 97
15110.65 100
15111.81 98
15112.97 99
15114.14 107
15115.30 85
15116.46 94
15117.62 85
15118.78 77
15119.95 97
15121.11 87
15122.27 78
15123.43 82
15124.59 91
15125.76 102
15126.92 113
15128.08 68
15129.24 94
15130.41 82
15131.57 80
15132.73 85
15133.89 72
15135.06 86
15136.22 85
15137.38 89
15138.54 83
15139.71 72
15140.87 79
15142.03 87
15143.20 93
15144.36 72
15145.52 77
15146.69 89
15147.85 90
15149.01 89
15150.17 83
15151.34 96
15152.50 91
15153.66 80
15154.83 83
15155.99 115
15157.16 93
15158.32 94
15159.48 82
15160.65 94
15161.81 93
15162.97 99
15164.14 91
15165.30 86
15166.46 103
15167.63 80
15168.79 99
15169.96 93
15171.12 91
15172.28 93
15173.45 100
15174.61 98
15175.78 82
15176.94 89
15178.11 99
15179.27 94
15180.43 104
15181.60 91
15182.76 75
15183.93 105
15185.09 97
15186.26 95
15187.42 93
15188.59 93
15189.75 97
15190.92 103
15192.08 83
15193.25 102
15194.41 100
15195.58 92
15196.74 88
15197.91 95
15199.07 98
15200.24 70
15201.40 103
15202.57 97
15203.73 94
15204.90 98
15206.06 90
15207.23 73
15208.39 77
15209.56 79
15210.72 95
15211.89 92
15213.06 74
15214.22 90
15215.39 93
15216.55 104
15217.72 92
15218.88 96
15220.05 77
15221.22 85
15222.38 98
15223.55 66
15224.71 103
15225.88 91
15227.05 88
15228.21 81
15229.38 85
15230.55 88
15231.71 90
15232.88 91
15234.05 82
15235.21 89
15236.38 85
15237.54 88
15238.71 74
15239.88 82
15241.04 99
15242.21 76
15243.38 108
15244.55 104
15245.71 105
15246.88 84
15248.05 85
15249.21 79
15250.38 97
15251.55 104
15252.71 82
15253.88 86
15255.05 96
15256.22 88
15257.38 85
15258.55 76
15259.72 85
15260.89 84
15262.05 80
15263.22 98
15264.39 83
15265.56 96
15266.72 95
15267.89 84
15269.06 77
15270.23 86
15271.40 99
15272.56 77
15273.73 83
15274.90 92
15276.07 98
15277.24 94
15278.40 97
15279.57 100
15280.74 79
15281.91 109
15283.08 103
15284.25 105
15285.41 96
15286.58 92
15287.75 78
15288.92 81
15290.09 83
15291.26 86
15292.43 109
15293.59 98
15294.76 72
15295.93 79
15297.10 101
15298.27 87
15299.44 100
15300.61 83
15301.78 109
15302.95 87
15304.12 87
15305.28 89
15306.45 98
15307.62 91
15308.79 89
15309.96 97
15311.13 88
15312.30 89
15313.47 97
15314.64 92
15315.81 93
15316.98 87
15318.15 94
15319.32 96
15320.49 97
15321.66 78
15322.83 73
15324.00 83
15325.17 84
15326.34 95
15327.51 101
15328.68 90
15329.85 90
15331.02 106
15332.19 102
15333.36 73
15334.53 88
15335.70 96
15336.87 94
15338.04 77
15339.21 83
15340.38 96
15341.55 95
15342.72 94
15343.89 68
15345.06 94
15346.23 75
15347.41 69
15348.58 97
15349.75 75
15350.92 80
15352.09 78
15353.26 100
15354.43 114
15355.60 109
15356.77 89
15357.94 67
15359.12 92
15360.29 83
15361.46 91
15362.63 94
15363.80 71
15364.97 83
15366.14 84
15367.32 95
15368.49 74
15369.66 89
15370.83 107
15372.00 89
15373.17 107
15374.35 99
15375.52 101
15376.69 84
15377.86 70
15379.03 83
15380.21 87
15381.38 77
15382.55 84
15383.72 99
15384.90 81
15386.07 103
15387.24 96
15388.41 73
15389.58 83
15390.76 98
15391.93 93
15393.10 86
15394.27 81
15395.45 63
15396.62 88
15397.79 105
15398.97 117
15400.14 83
15401.31 67
15402.48 67
15403.66 89
15404.83 97
15406.00 96
15407.18 81
15408.35 96
15409.52 118
15410.70 97
15411.87 81
15413.04 119
15414.22 102
15415.39 92
15416.56 91
15417.74 102
15418.91 96
15420.08 83
15421.26 84
15422.43 100
15423.60 107
15424.78 94
15425.95 96
15427.13 96
15428.30 83
15429.47 62
15430.65 80
15431.82 94
15433.00 98
15434.17 71
15435.34 98
15436.52 84
15437.69 83
15438.87 87
15440.04 75
15441.22 58
15442.39 87
15443.56 80
15444.74 89
15445.91 71
15447.09 96
15448.26 95
15449.44 95
15450.61 97
15451.79 70
15452.96 71
15454.14 97
15455.31 67
15456.49 76
15457.66 96
15458.84 94
15460.01 77
15461.19 87
15462.36 89
15463.54 103
15464.71 99
15465.89 91
15467.06 89
15468.24 99
15469.42 73
15470.59 82
15471.77 83
15472.94 85
15474.12 93
15475.29 92
15476.47 85
15477.64 80
15478.82 79
15480.00 89
15481.17 94
15482.35 98
15483.52 91
15484.70 90
15485.88 93
15487.05 82
15488.23 82
15489.41 92
15490.58 107
15491.76 101
15492.93 77
15494.11 88
15495.29 90
15496.46 91
15497.64 82
15498.82 100
15499.99 77
15501.17 81
15502.35 90
15503.52 93
15504.70 80
15505.88 79
15507.05 87
15508.23 92
15509.41 70
15510.59 83
15511.76 87
15512.94 86
15514.12 74
15515.29 87
15516.47 95
15517.65 94
15518.83 86
15520.00 71
15521.18 87
15522.36 96
15523.54 93
15524.71 76
15525.89 83
15527.07 104
15528.25 92
15529.42 69
15530.60 69
15531.78 86
15532.96 133
15534.14 99
15535.31 81
15536.49 64
15537.67 82
15538.85 84
15540.03 79
15541.20 97
15542.38 88
15543.56 91
15544.74 95
15545.92 91
15547.10 68
15548.27 96
15549.45 94
15550.63 104
15551.81 98
15552.99 77
15554.17 86
15555.35 106
15556.53 90
15557.70 71
15558.88 103
15560.06 99
15561.24 92
15562.42 95
15563.60 96
15564.78 79
15565.96 92
15567.14 112
15568.32 89
15569.50 90
15570.67 102
15571.85 80
15573.03 82
15574.21 61
15575.39 91
15576.57 93
15577.75 95
15578.93 120
15580.11 92
15581.29 102
15582.47 103
15583.65 106
15584.83 85
15586.01 86
15587.19 94
15588.37 89
15589.55 88
15590.73 86
15591.91 75
15593.09 86
15594.27 103
15595.45 101
15596.63 109
15597.81 94
15598.99 92
15600.17 99
15601.35 92
15602.53 100
15603.71 89
15604.90 82
15606.08 77
15607.26 97
15608.44 86
15609.62 77
15610.80 86
15611.98 88
15613.16 93
15614.34 91
15615.52 96
15616.70 88
15617.89 92
15619.07 90
15620.25 95
15621.43 105
15622.61 90
15623.79 97
15624.97 89
15626.15 105
15627.34 86
15628.52 97
15629.70 94
15630.88 82
15632.06 88
15633.24 81
15634.43 85
15635.61 96
15636.79 84
15637.97 97
15639.15 88
15640.34 82
15641.52 79
15642.70 85
15643.88 96
15645.06 109
15646.25 104
15647.43 100
15648.61 88
15649.79 101
15650.98 84
15652.16 93
15653.34 95
15654.52 94
15655.71 103
15656.89 79
15658.07 97
15659.25 104
15660.44 91
15661.62 81
15662.80 105
15663.98 93
15665.17 95
15666.35 93
15667.53 89
15668.72 117
15669.90 91
15671.08 99
15672.27 101
15673.45 100
15674.63 93
15675.82 99
15677.00 82
15678.18 82
15679.37 77
15680.55 90
15681.73 95
15682.92 83
15684.10 112
15685.28 76
15686.47 75
15687.65 97
15688.84 95
15690.02 98
15691.20 108
15692.39 82
15693.57 112
15694.76 100
15695.94 92
15697.12 104
15698.31 96
15699.49 109
15700.68 90
15701.86 90
15703.05 95
15704.23 94
15705.41 123
15706.60 107
15707.78 89
15708.97 101
15710.15 96
15711.34 112
15712.52 115
15713.71 96
15714.89 94
15716.08 121
15717.26 102
15718.45 102
15719.63 100
15720.82 125
15722.00 130
15723.19 115
15724.37 94
15725.56 113
15726.74 99
15727.93 98
15729.11 99
15730.30 86
15731.48 100
15732.67 101
15733.85 113
15735.04 99
15736.23 93
15737.41 106
15738.60 89
15739.78 92
15740.97 96
15742.15 100
15743.34 90
15744.53 99
15745.71 99
15746.90 113
15748.08 94
15749.27 104
15750.46 100
15751.64 114
15752.83 111
15754.02 111
15755.20 89
15756.39 97
15757.57 87
15758.76 96
15759.95 99
15761.13 92
15762.32 99
15763.51 83
15764.69 88
15765.88 87
15767.07 84
15768.25 91
15769.44 89
15770.63 101
15771.82 86
15773.00 119
15774.19 101
15775.38 103
15776.56 82
15777.75 92
15778.94 90
15780.13 135
15781.31 101
15782.50 90
15783.69 87
15784.88 99
15786.06 90
15787.25 108
15788.44 98
15789.63 121
15790.81 95
15792.00 97
15793.19 90
15794.38 110
15795.56 116
15796.75 83
15797.94 87
15799.13 90
15800.32 93
15801.50 101
15802.69 101
15803.88 83
15805.07 87
15806.26 91
15807.45 85
15808.63 94
15809.82 91
15811.01 90
15812.20 103
15813.39 121
15814.58 94
15815.77 93
15816.95 118
15818.14 100
15819.33 87
15820.52 84
15821.71 105
15822.90 90
15824.09 92
15825.28 86
15826.46 85
15827.65 118
15828.84 108
15830.03 100
15831.22 88
15832.41 88
15833.60 87
15834.79 85
15835.98 111
15837.17 82
15838.36 103
15839.55 113
15840.74 96
15841.93 81
15843.12 77
15844.31 106
15845.50 80
15846.69 92
15847.88 92
15849.07 81
15850.26 103
15851.45 85
15852.64 98
15853.83 112
15855.02 69
15856.21 104
15857.40 106
15858.59 120
15859.78 118
15860.97 95
15862.16 86
15863.35 94
15864.54 93
15865.73 89
15866.92 80
15868.11 85
15869.30 89
15870.49 83
15871.68 94
15872.87 82
15874.06 80
15875.25 83
15876.45 67
15877.64 89
15878.83 99
15880.02 74
15881.21 78
15882.40 112
15883.59 104
15884.78 95
15885.97 78
15887.17 83
15888.36 68
15889.55 95
15890.74 87
15891.93 86
15893.12 81
15894.31 73
15895.51 73
15896.70 82
15897.89 93
15899.08 94
15900.27 93
15901.46 78
15902.66 91
15903.85 87
15905.04 59
15906.23 79
15907.43 93
15908.62 76
15909.81 105
15911.00 95
15912.19 134
15913.39 95
15914.58 83
15915.77 80
15916.96 82
15918.16 100
15919.35 87
15920.54 102
15921.73 89
15922.93 72
15924.12 92
15925.31 96
15926.50 84
15927.70 103
15928.89 93
15930.08 85
15931.28 77
15932.47 88
15933.66 82
15934.86 88
15936.05 85
15937.24 89
15938.44 100
15939.63 76
15940.82 77
15942.02 69
15943.21 66
15944.40 79
15945.60 85
15946.79 68
15947.98 114
15949.18 82
15950.37 86
15951.56 76
15952.76 108
15953.95 77
15955.15 71
15956.34 75
15957.53 74
15958.73 75
15959.92 69
15961.12 93
15962.31 67
15963.50 80
15964.70 66
15965.89 79
15967.09 75
15968.28 84
15969.48 97
15970.67 82
15971.86 89
15973.06 98
15974.25 108
15975.45 89
15976.64 92
15977.84 111
15979.03 103
15980.23 98
15981.42 110
15982.62 83
15983.81 86
15985.01 99
15986.20 81
15987.40 75
15988.59 97
15989.79 78
15990.98 74
15992.18 88
15993.37 82
15994.57 81
15995.76 83
15996.96 78
15998.16 93
15999.35 59
16000.55 60
16001.74 82
16002.94 78
16004.13 95
16005.33 80
16006.53 82
16007.72 80
16008.92 93
16010.11 93
16011.31 94
16012.51 89
16013.70 103
16014.90 99
16016.09 76
16017.29 80
16018.49 78
16019.68 122
16020.88 96
16022.07 91
16023.27 70
16024.47 72
16025.66 73
16026.86 95
16028.06 95
16029.25 68
16030.45 89
16031.65 98
16032.84 92
16034.04 76
16035.24 90
16036.44 76
16037.63 102
16038.83 82
16040.03 81
16041.22 78
16042.42 103
16043.62 82
16044.82 77
16046.01 77
16047.21 69
16048.41 89
16049.60 96
16050.80 98
16052.00 81
16053.20 77
16054.39 83
16055.59 84
16056.79 67
16057.99 84
16059.19 110
16060.38 101
16061.58 75
16062.78 81
16063.98 79
16065.18 88
16066.37 92
16067.57 86
16068.77 76
16069.97 77
16071.17 78
16072.36 72
16073.56 88
16074.76 58
16075.96 74
16077.16 83
16078.36 81
16079.56 88
16080.75 88
16081.95 89
16083.15 85
16084.35 90
16085.55 93
16086.75 99
16087.95 89
16089.15 95
16090.34 112
16091.54 88
16092.74 60
16093.94 92
16095.14 87
16096.34 86
16097.54 81
16098.74 97
16099.94 98
16101.14 97
16102.34 76
16103.54 96
16104.74 88
16105.93 102
16107.13 102
16108.33 80
16109.53 70
16110.73 72
16111.93 82
16113.13 79
16114.33 80
16115.53 65
16116.73 79
16117.93 74
16119.13 81
16120.33 66
16121.53 76
16122.73 87
16123.93 79
16125.13 63
16126.33 81
16127.53 93
16128.73 89
16129.94 107
16131.14 94
16132.34 83
16133.54 74
16134.74 74
16135.94 94
16137.14 75
16138.34 73
16139.54 75
16140.74 82
16141.94 79
16143.14 74
16144.34 67
16145.55 89
16146.75 86
16147.95 90
16149.15 91
16150.35 77
16151.55 72
16152.75 88
16153.95 100
16155.15 77
16156.36 77
16157.56 96
16158.76 96
16159.96 93
16161.16 76
16162.36 102
16163.57 102
16164.77 76
16165.97 95
16167.17 92
16168.37 89
16169.58 91
16170.78 104
16171.98 91
16173.18 97
16174.38 96
16175.59 109
16176.79 82
16177.99 79
16179.19 86
16180.39 71
16181.60 86
16182.80 85
16184.00 93
16185.20 77
16186.41 75
16187.61 61
16188.81 89
16190.01 78
16191.22 111
16192.42 79
16193.62 87
16194.83 82
16196.03 69
16197.23 98
16198.43 88
16199.64 90
16200.84 76
16202.04 109
16203.25 89
16204.45 99
16205.65 110
16206.86 94
16208.06 92
16209.26 100
16210.47 99
16211.67 84
16212.87 82
16214.08 95
16215.28 93
16216.49 83
16217.69 75
16218.89 89
16220.10 89
16221.30 94
16222.50 74
16223.71 69
16224.91 96
16226.12 73
16227.32 89
16228.52 70
16229.73 84
16230.93 71
16232.14 90
16233.34 81
16234.55 69
16235.75 82
16236.95 69
16238.16 109
16239.36 108
16240.57 82
16241.77 83
16242.98 92
16244.18 77
16245.39 103
16246.59 102
16247.80 94
16249.00 93
16250.21 88
16251.41 89
16252.62 70
16253.82 83
16255.03 77
16256.23 84
16257.44 86
16258.64 75
16259.85 82
16261.05 90
16262.26 104
16263.46 84
16264.67 91
16265.87 90
16267.08 83
16268.29 105
16269.49 77
16270.70 86
16271.90 71
16273.11 92
16274.31 89
16275.52 80
16276.73 109
16277.93 106
16279.14 100
16280.34 86
16281.55 103
16282.76 74
16283.96 83
16285.17 92
16286.38 76
16287.58 89
16288.79 105
16289.99 97
16291.20 102
16292.41 114
16293.61 94
16294.82 83
16296.03 93
16297.23 86
16298.44 97
16299.65 90
16300.85 93
16302.06 85
16303.27 98
16304.47 92
16305.68 90
16306.89 83
16308.10 88
16309.30 101
16310.51 99
16311.72 90
16312.92 89
16314.13 93
16315.34 99
16316.55 95
16317.75 93
16318.96 86
16320.17 96
16321.38 83
16322.58 90
16323.79 72
16325.00 83
16326.21 92
16327.42 76
16328.62 86
16329.83 90
16331.04 104
16332.25 103
16333.46 85
16334.66 96
16335.87 97
16337.08 98
16338.29 94
16339.50 91
16340.70 90
16341.91 109
16343.12 66
16344.33 62
16345.54 91
16346.75 86
16347.96 82
16349.16 63
16350.37 81
16351.58 75
16352.79 76
16354.00 87
16355.21 83
16356.42 78
16357.63 88
16358.83 77
16360.04 72
16361.25 82
16362.46 88
16363.67 65
16364.88 76
16366.09 86
16367.30 91
16368.51 75
16369.72 76
16370.93 90
16372.14 93
16373.35 64
16374.56 76
16375.76 97
16376.97 88
16378.18 78
16379.39 71
16380.60 94
16381.81 74
16383.02 60
16384.23 75
16385.44 83
16386.65 81
16387.86 83
16389.07 87
16390.28 92
16391.49 79
16392.70 83
16393.91 69
16395.12 86
16396.33 79
16397.55 73
16398.76 75
16399.97 92
16401.18 89
16402.39 77
16403.60 72
16404.81 67
16406.02 77
16407.23 92
16408.44 92
16409.65 82
16410.86 77
16412.07 76
16413.28 80
16414.50 86
16415.71 75
16416.92 77
16418.13 106
16419.34 88
16420.55 64
16421.76 72
16422.97 93
16424.19 83
16425.40 90
16426.61 74
16427.82 85
16429.03 94
16430.24 67
16431.46 84
16432.67 64
16433.88 60
16435.09 78
16436.30 73
16437.51 62
16438.73 78
16439.94 72
16441.15 73
16442.36 78
16443.57 91
16444.79 84
16446.00 69
16447.21 75
16448.42 72
16449.64 70
16450.85 77
16452.06 84
16453.27 73
16454.49 82
16455.70 86
16456.91 87
16458.12 68
16459.34 79
16460.55 76
16461.76 80
16462.97 64
16464.19 85
16465.40 66
16466.61 70
16467.83 72
16469.04 72
16470.25 86
16471.47 89
16472.68 87
16473.89 65
16475.11 88
16476.32 73
16477.53 72
16478.75 88
16479.96 89
16481.17 54
16482.39 92
16483.60 88
16484.81 76
16486.03 68
16487.24 87
16488.45 83
16489.67 72
16490.88 75
16492.10 75
16493.31 98
16494.52 62
16495.74 83
16496.95 104
16498.17 78
16499.38 65
16500.59 70
16501.81 76
16503.02 65
16504.24 81
16505.45 86
16506.67 77
16507.88 74
16509.10 87
16510.31 66
16511.52 86
16512.74 78
16513.95 85
16515.17 74
16516.38 79
16517.60 80
16518.81 84
16520.03 87
16521.24 68
16522.46 82
16523.67 95
16524.89 100
16526.10 98
16527.32 88
16528.53 86
16529.75 92
16530.96 69
16532.18 61
16533.40 75
16534.61 87
16535.83 74
16537.04 82
16538.26 81
16539.47 68
16540.69 74
16541.91 87
16543.12 91
16544.34 67
16545.55 76
16546.77 73
16547.98 81
16549.20 75
16550.42 89
16551.63 77
16552.85 88
16554.07 79
16555.28 92
16556.50 82
16557.71 77
16558.93 90
16560.15 101
16561.36 74
16562.58 72
16563.80 73
16565.01 67
16566.23 96
16567.45 89
16568.66 76
16569.88 93
16571.10 85
16572.31 92
16573.53 81
16574.75 99
16575.96 68
16577.18 98
16578.40 84
16579.62 77
16580.83 66
16582.05 88
16583.27 100
16584.48 85
16585.70 61
16586.92 73
16588.14 70
16589.35 92
16590.57 73
16591.79 89
16593.01 72
16594.23 70
16595.44 99
16596.66 75
16597.88 67
16599.10 73
16600.31 86
16601.53 101
16602.75 68
16603.97 77
16605.19 94
16606.40 83
16607.62 81
16608.84 59
16610.06 98
16611.28 68
16612.50 97
16613.71 85
16614.93 88
16616.15 79
16617.37 96
16618.59 94
16619.81 82
16621.03 73
16622.24 81
16623.46 88
16624.68 67
16625.90 77
16627.12 69
16628.34 85
16629.56 82
16630.78 72
16632.00 85
16633.21 62
16634.43 80
16635.65 94
16636.87 99
16638.09 63
16639.31 64
16640.53 88
16641.75 76
16642.97 60
16644.19 71
16645.41 88
16646.63 87
16647.85 74
16649.07 54
16650.29 72
16651.51 83
16652.73 108
16653.95 74
16655.17 86
16656.39 93
16657.61 80
16658.83 82
16660.05 71
16661.27 80
16662.49 82
16663.71 85
16664.93 70
16666.15 74
16667.37 71
16668.59 88
16669.81 94
16671.03 91
16672.25 82
16673.47 79
16674.69 79
16675.91 88
16677.13 65
16678.35 83
16679.57 80
16680.80 87
16682.02 86
16683.24 75
16684.46 71
16685.68 79
16686.90 77
16688.12 88
16689.34 80
16690.56 77
16691.79 89
16693.01 79
16694.23 79
16695.45 82
16696.67 82
16697.89 106
16699.11 93
16700.34 86
16701.56 94
16702.78 63
16704.00 68
16705.22 74
16706.44 64
16707.67 67
16708.89 71
16710.11 89
16711.33 74
16712.55 68
16713.78 87
16715.00 86
16716.22 65
16717.44 85
16718.67 76
16719.89 66
16721.11 73
16722.33 80
16723.55 83
16724.78 71
16726.00 84
16727.22 87
16728.45 93
16729.67 69
16730.89 72
16732.11 82
16733.34 82
16734.56 56
16735.78 67
16737.00 93
16738.23 89
16739.45 82
16740.67 92
16741.90 80
16743.12 84
16744.34 62
16745.57 64
16746.79 53
16748.01 76
16749.24 83
16750.46 71
16751.68 70
16752.91 67
16754.13 90
16755.35 79
16756.58 81
16757.80 70
16759.03 72
16760.25 77
16761.47 66
16762.70 74
16763.92 80
16765.14 92
16766.37 92
16767.59 85
16768.82 66
16770.04 79
16771.27 60
16772.49 88
16773.71 78
16774.94 85
16776.16 70
16777.39 91
16778.61 78
16779.84 82
16781.06 77
16782.29 87
16783.51 90
16784.73 66
16785.96 64
16787.18 82
16788.41 71
16789.63 58
16790.86 68
16792.08 83
16793.31 86
16794.53 85
16795.76 82
16796.98 74
16798.21 76
16799.43 81
16800.66 78
16801.89 75
16803.11 63
16804.34 81
16805.56 86
16806.79 100
16808.01 71
16809.24 86
16810.46 91
16811.69 73
16812.91 82
16814.14 81
16815.37 92
16816.59 99
16817.82 72
16819.04 88
16820.27 65
16821.50 83
16822.72 88
16823.95 81
16825.17 75
16826.40 83
16827.63 89
16828.85 75
16830.08 84
16831.31 77
16832.53 91
16833.76 93
16834.99 96
16836.21 82
16837.44 65
16838.67 75
16839.89 70
16841.12 73
16842.35 68
16843.57 89
16844.80 71
16846.03 71
16847.25 60
16848.48 73
16849.71 92
16850.93 68
16852.16 53
16853.39 67
16854.62 71
16855.84 90
16857.07 85
16858.30 66
16859.53 77
16860.75 71
16861.98 79
16863.21 95
16864.44 72
16865.66 68
16866.89 82
16868.12 80
16869.35 77
16870.57 65
16871.80 103
16873.03 94
16874.26 79
16875.49 93
16876.71 91
16877.94 77
16879.17 74
16880.40 74
16881.63 69
16882.86 74
16884.08 79
16885.31 78
16886.54 93
16887.77 90
16889.00 80
16890.23 69
16891.45 94
16892.68 85
16893.91 81
16895.14 71
16896.37 79
16897.60 84
16898.83 81
16900.06 81
16901.29 85
16902.51 69
16903.74 71
16904.97 78
16906.20 82
16907.43 71
16908.66 73
16909.89 89
16911.12 78
16912.35 88
16913.58 68
16914.81 71
16916.04 78
16917.27 75
16918.50 76
16919.73 70
16920.95 81
16922.18 78
16923.41 86
16924.64 83
16925.87 60
16927.10 92
16928.33 80
16929.56 68
16930.79 99
16932.02 92
16933.25 81
16934.48 86
16935.71 73
16936.94 61
16938.18 78
16939.41 79
16940.64 71
16941.87 77
16943.10 82
16944.33 71
16945.56 77
16946.79 79
16948.02 74
16949.25 90
16950.48 80
16951.71 82
16952.94 73
16954.17 73
16955.40 68
16956.64 77
16957.87 79
16959.10 89
16960.33 82
16961.56 80
16962.79 63
16964.02 75
16965.25 75
16966.48 86
16967.72 75
16968.95 77
16970.18 86
16971.41 84
16972.64 108
16973.87 81
16975.11 78
16976.34 89
16977.57 69
16978.80 73
16980.03 70
16981.26 73
16982.50 78
16983.73 70
16984.96 75
16986.19 92
16987.42 73
16988.66 78
16989.89 64
16991.12 63
16992.35 62
16993.59 83
16994.82 68
16996.05 82
16997.28 70
16998.52 78
16999.75 57
17000.98 75
17002.21 78
17003.45 74
17004.68 89
17005.91 71
17007.14 84
17008.38 70
17009.61 80
17010.84 77
17012.08 65
17013.31 72
17014.54 92
17015.78 73
17017.01 77
17018.24 63
17019.47 80
17020.71 69
17021.94 63
17023.17 82
17024.41 83
17025.64 71
17026.88 66
17028.11 71
17029.34 77
17030.58 82
17031.81 72
17033.04 81
17034.28 83
17035.51 76
17036.75 55
17037.98 67
17039.21 70
17040.45 64
17041.68 61
17042.92 84
17044.15 66
17045.38 70
17046.62 62
17047.85 65
17049.09 82
17050.32 82
17051.56 59
17052.79 65
17054.02 65
17055.26 72
17056.49 62
17057.73 74
17058.96 79
17060.20 72
17061.43 82
17062.67 60
17063.90 56
17065.14 56
17066.37 55
17067.61 66
17068.84 65
17070.08 87
17071.31 81
17072.55 72
17073.78 54
17075.02 73
17076.25 66
17077.49 80
17078.72 63
17079.96 84
17081.20 78
17082.43 82
17083.67 72
17084.90 64
17086.14 65
17087.37 74
17088.61 86
17089.85 70
17091.08 81
17092.32 66
17093.55 74
17094.79 75
17096.03 71
17097.26 66
17098.50 92
17099.73 84
17100.97 76
17102.21 69
17103.44 56
17104.68 64
17105.92 56
17107.15 77
17108.39 75
17109.63 77
17110.86 76
17112.10 72
17113.34 71
17114.57 55
17115.81 72
17117.05 72
17118.28 73
17119.52 60
17120.76 85
17121.99 76
17123.23 83
17124.47 51
17125.70 75
17126.94 69
17128.18 68
17129.42 62
17130.65 82
17131.89 73
17133.13 84
17134.37 81
17135.60 82
17136.84 84
17138.08 60
17139.32 90
17140.55 82
17141.79 76
17143.03 74
17144.27 82
17145.50 89
17146.74 74
17147.98 68
17149.22 80
17150.46 60
17151.69 74
17152.93 82
17154.17 91
17155.41 75
17156.65 69
17157.89 74
17159.12 70
17160.36 72
17161.60 67
17162.84 92
17164.08 76
17165.32 62
17166.56 59
17167.79 75
17169.03 79
17170.27 81
17171.51 76
17172.75 96
17173.99 47
17175.23 66
17176.47 79
17177.70 68
17178.94 68
17180.18 70
17181.42 80
17182.66 78
17183.90 74
17185.14 76
17186.38 77
17187.62 68
17188.86 76
17190.10 66
17191.34 74
17192.58 67
17193.82 80
17195.06 81
17196.30 74
17197.54 50
17198.78 63
17200.01 87
17201.25 63
17202.49 77
17203.73 77
17204.97 76
17206.21 62
17207.45 82
17208.70 71
17209.94 78
17211.18 63
17212.42 56
17213.66 76
17214.90 76
17216.14 67
17217.38 67
17218.62 79
17219.86 76
17221.10 59
17222.34 50
17223.58 80
17224.82 70
17226.06 62
17227.30 70
17228.54 60
17229.78 82
17231.03 76
17232.27 87
17233.51 76
17234.75 67
17235.99 74
17237.23 80
17238.47 89
17239.71 61
17240.95 59
17242.20 56
17243.44 69
17244.68 68
17245.92 65
17247.16 73
17248.40 66
17249.65 74
17250.89 70
17252.13 78
17253.37 64
17254.61 77
17255.85 73
17257.10 62
17258.34 59
17259.58 61
17260.82 78
17262.06 57
17263.31 75
17264.55 75
17265.79 70
17267.03 68
17268.27 68
17269.52 72
17270.76 79
17272.00 70
17273.24 62
17274.49 78
17275.73 70
17276.97 74
17278.22 74
17279.46 100
17280.70 74
17281.94 75
17283.19 83
17284.43 89
17285.67 60
17286.91 64
17288.16 66
17289.40 89
17290.64 61
17291.89 58
17293.13 77
17294.37 72
17295.62 67
17296.86 75
17298.10 81
17299.35 59
17300.59 65
17301.83 56
17303.08 76
17304.32 62
17305.56 54
17306.81 80
17308.05 62
17309.30 55
17310.54 69
17311.78 79
17313.03 77
17314.27 71
17315.52 63
17316.76 74
17318.00 85
17319.25 66
17320.49 75
17321.74 83
17322.98 66
17324.23 66
17325.47 68
17326.71 77
17327.96 52
17329.20 71
17330.45 92
17331.69 74
17332.94 69
17334.18 66
17335.43 64
17336.67 74
17337.92 74
17339.16 66
17340.41 84
17341.65 63
17342.90 69
17344.14 73
17345.39 70
17346.63 61
17347.88 79
17349.12 79
17350.37 64
17351.61 76
17352.86 99
17354.10 68
17355.35 52
17356.59 72
17357.84 73
17359.08 66
17360.33 58
17361.58 50
17362.82 73
17364.07 68
17365.31 65
17366.56 80
17367.80 76
17369.05 90
17370.30 84
17371.54 80
17372.79 66
17374.03 48
17375.28 79
17376.53 68
17377.77 61
17379.02 67
17380.27 66
17381.51 59
17382.76 72
17384.01 65
17385.25 76
17386.50 84
17387.75 82
17388.99 67
17390.24 58
17391.49 71
17392.73 66
17393.98 61
17395.23 61
17396.47 67
17397.72 60
17398.97 66
17400.21 77
17401.46 66
17402.71 79
17403.96 80
17405.20 82
17406.45 72
17407.70 55
17408.94 64
17410.19 88
17411.44 68
17412.69 64
17413.93 69
17415.18 71
17416.43 73
17417.68 76
17418.93 79
17420.17 73
17421.42 59
17422.67 74
17423.92 81
17425.16 60
17426.41 78
17427.66 88
17428.91 89
17430.16 74
17431.41 60
17432.65 74
17433.90 55
17435.15 65
17436.40 71
17437.65 75
17438.90 70
17440.14 79
17441.39 78
17442.64 81
17443.89 74
17445.14 59
17446.39 75
17447.64 64
17448.88 76
17450.13 85
17451.38 69
17452.63 68
17453.88 53
17455.13 79
17456.38 69
17457.63 82
17458.88 85
17460.13 90
17461.38 67
17462.62 60
17463.87 61
17465.12 62
17466.37 65
17467.62 65
17468.87 61
17470.12 68
17471.37 62
17472.62 69
17473.87 80
17475.12 71
17476.37 65
17477.62 68
17478.87 89
17480.12 74
17481.37 89
17482.62 57
17483.87 54
17485.12 58
17486.37 74
17487.62 84
17488.87 82
17490.12 48
17491.37 62
17492.62 92
17493.87 60
17495.12 59
17496.37 54
17497.62 84
17498.87 87
17500.12 70
17501.38 64
17502.63 70
17503.88 71
17505.13 65
17506.38 68
17507.63 65
17508.88 62
17510.13 82
17511.38 77
17512.63 78
17513.89 50
17515.14 68
17516.39 76
17517.64 74
17518.89 74
17520.14 69
17521.39 59
17522.64 64
17523.90 62
17525.15 76
17526.40 73
17527.65 68
17528.90 62
17530.15 66
17531.41 70
17532.66 70
17533.91 66
17535.16 66
17536.41 78
17537.67 61
17538.92 78
17540.17 73
17541.42 79
17542.67 56
17543.93 76
17545.18 67
17546.43 58
17547.68 53
17548.94 85
17550.19 74
17551.44 78
17552.69 83
17553.95 57
17555.20 65
17556.45 68
17557.70 76
17558.96 63
17560.21 73
17561.46 70
17562.72 64
17563.97 69
17565.22 62
17566.47 66
17567.73 85
17568.98 67
17570.23 68
17571.49 66
17572.74 60
17573.99 43
17575.25 61
17576.50 63
17577.75 71
17579.01 63
17580.26 56
17581.51 67
17582.77 81
17584.02 67
17585.28 64
17586.53 83
17587.78 74
17589.04 68
17590.29 57
17591.54 52
17592.80 72
17594.05 70
17595.31 79
17596.56 62
17597.81 51
17599.07 54
17600.32 58
17601.58 72
17602.83 47
17604.09 65
17605.34 81
17606.60 65
17607.85 53
17609.10 68
17610.36 50
17611.61 69
17612.87 60
17614.12 71
17615.38 65
17616.63 67
17617.89 50
17619.14 46
17620.40 59
17621.65 64
17622.91 66
17624.16 76
17625.42 60
17626.67 53
17627.93 63
17629.18 71
17630.44 68
17631.69 60
17632.95 71
17634.21 72
17635.46 58
17636.72 52
17637.97 54
17639.23 59
17640.48 67
17641.74 75
17642.99 61
17644.25 54
17645.51 63
17646.76 83
17648.02 60
17649.27 60
17650.53 68
17651.79 66
17653.04 43
17654.30 62
17655.55 59
17656.81 74
17658.07 50
17659.32 59
17660.58 73
17661.84 79
17663.09 68
17664.35 65
17665.61 68
17666.86 66
17668.12 60
17669.38 76
17670.63 61
17671.89 56
17673.15 65
17674.40 69
17675.66 54
17676.92 52
17678.17 55
17679.43 71
17680.69 78
17681.95 63
17683.20 59
17684.46 70
17685.72 51
17686.98 69
17688.23 66
17689.49 72
17690.75 65
17692.01 60
17693.26 58
17694.52 65
17695.78 58
17697.04 64
17698.29 65
17699.55 71
17700.81 54
17702.07 51
17703.32 59
17704.58 68
17705.84 79
17707.10 70
17708.36 51
17709.62 78
17710.87 58
17712.13 61
17713.39 65
17714.65 62
17715.91 67
17717.17 63
17718.42 65
17719.68 58
17720.94 58
17722.20 68
17723.46 59
17724.72 69
17725.98 68
17727.23 58
17728.49 50
17729.75 66
17731.01 63
17732.27 47
17733.53 63
17734.79 77
17736.05 46
17737.31 65
17738.57 38
17739.82 49
17741.08 68
17742.34 67
17743.60 53
17744.86 74
17746.12 62
17747.38 60
17748.64 62
17749.90 50
17751.16 53
17752.42 61
17753.68 76
17754.94 73
17756.20 72
17757.46 72
17758.72 55
17759.98 79
17761.24 80
17762.50 69
17763.76 65
17765.02 57
17766.28 74
17767.54 65
17768.80 59
17770.06 71
17771.32 82
17772.58 65
17773.84 58
17775.10 69
17776.36 78
17777.62 61
17778.88 63
17780.14 53
17781.40 64
17782.67 68
17783.93 72
17785.19 53
17786.45 49
17787.71 56
17788.97 54
17790.23 69
17791.49 82
17792.75 67
17794.01 62
17795.28 71
17796.54 75
17797.80 71
17799.06 71
17800.32 68
17801.58 71
17802.84 56
17804.11 56
17805.37 56
17806.63 53
17807.89 63
17809.15 73
17810.41 65
17811.68 54
17812.94 75
17814.20 65
17815.46 53
17816.72 72
17817.99 67
17819.25 63
17820.51 63
17821.77 75
17823.03 68
17824.30 74
17825.56 58
17826.82 52
17828.08 60
17829.35 65
17830.61 60
17831.87 67
17833.13 59
17834.40 52
17835.66 46
17836.92 73
17838.18 65
17839.45 74
17840.71 59
17841.97 76
17843.24 62
17844.50 59
17845.76 85
17847.02 73
17848.29 69
17849.55 52
17850.81 81
17852.08 60
17853.34 57
17854.60 82
17855.87 76
17857.13 78
17858.39 70
17859.66 65
17860.92 62
17862.18 73
17863.45 66
17864.71 67
17865.98 68
17867.24 71
17868.50 68
17869.77 71
17871.03 77
17872.30 65
17873.56 56
17874.82 62
17876.09 69
17877.35 62
17878.62 71
17879.88 72
17881.14 71
17882.41 53
17883.67 70
17884.94 83
17886.20 68
17887.47 77
17888.73 79
17890.00 78
17891.26 47
17892.52 66
17893.79 78
17895.05 75
17896.32 67
17897.58 72
17898.85 74
17900.11 67
17901.38 81
17902.64 72
17903.91 65
17905.17 70
17906.44 67
17907.70 83
17908.97 75
17910.23 45
17911.50 58
17912.77 78
17914.03 61
17915.30 45
17916.56 63
17917.83 73
17919.09 68
17920.36 72
17921.62 60
17922.89 61
17924.16 64
17925.42 65
17926.69 72
17927.95 73
17929.22 75
17930.49 62
17931.75 55
17933.02 51
17934.28 69
17935.55 82
17936.82 73
17938.08 60
17939.35 46
17940.62 71
17941.88 67
17943.15 52
17944.42 42
17945.68 77
17946.95 74
17948.22 59
17949.48 52
17950.75 65
17952.02 73
17953.28 66
17954.55 55
17955.82 57
17957.08 63
17958.35 64
17959.62 72
17960.88 68
17962.15 44
17963.42 62
17964.69 67
17965.95 66
17967.22 61
17968.49 48
17969.76 57
17971.02 64
17972.29 71
17973.56 65
17974.83 63
17976.09 65
17977.36 65
17978.63 78
17979.90 51
17981.16 72
17982.43 75
17983.70 75
17984.97 58
17986.24 50
17987.50 54
17988.77 61
17990.04 59
17991.31 65
17992.58 64
17993.84 57
17995.11 61
17996.38 49
17997.65 60
17998.92 64
18000.19 77
18001.46 67
18002.72 49
18003.99 52
18005.26 60
18006.53 76
18007.80 86
18009.07 56
18010.34 73
18011.61 64
18012.87 62
18014.14 57
18015.41 53
18016.68 59
18017.95 63
18019.22 61
18020.49 70
18021.76 65
18023.03 73
18024.30 67
18025.57 60
18026.84 51
18028.11 56
18029.37 74
18030.64 63
18031.91 58
18033.18 53
18034.45 63
18035.72 76
18036.99 70
18038.26 60
18039.53 71
18040.80 59
18042.07 56
18043.34 58
18044.61 61
18045.88 70
18047.15 58
18048.42 52
18049.69 58
18050.96 64
18052.23 60
18053.50 66
18054.77 52
18056.05 54
18057.32 60
18058.59 58
18059.86 67
18061.13 66
18062.40 67
18063.67 73
18064.94 73
18066.21 51
18067.48 52
18068.75 72
18070.02 54
18071.29 81
18072.57 58
18073.84 72
18075.11 54
18076.38 62
18077.65 56
18078.92 51
18080.19 65
18081.46 45
18082.74 49
18084.01 61
18085.28 50
18086.55 72
18087.82 60
18089.09 54
18090.37 58
18091.64 66
18092.91 66
18094.18 57
18095.45 64
18096.72 66
18098.00 72
18099.27 57
18100.54 64
18101.81 55
18103.08 57
18104.36 64
18105.63 59
18106.90 50
18108.17 62
18109.45 55
18110.72 74
18111.99 54
18113.26 66
18114.54 60
18115.81 64
18117.08 60
18118.35 49
18119.63 51
18120.90 70
18122.17 61
18123.44 51
18124.72 54
18125.99 57
18127.26 58
18128.54 66
18129.81 58
18131.08 51
18132.36 56
18133.63 70
18134.90 68
18136.18 62
18137.45 61
18138.72 78
18140.00 75
18141.27 77
18142.54 62
18143.82 68
18145.09 56
18146.36 60
18147.64 57
18148.91 56
18150.19 52
18151.46 52
18152.73 55
18154.01 47
18155.28 58
18156.55 58
18157.83 72
18159.10 65
18160.38 53
18161.65 49
18162.93 65
18164.20 65
18165.47 70
18166.75 72
18168.02 54
18169.30 58
18170.57 58
18171.85 49
18173.12 50
18174.40 65
18175.67 52
18176.95 56
18178.22 54
18179.50 56
18180.77 58
18182.04 69
18183.32 68
18184.59 57
18185.87 64
18187.15 50
18188.42 65
18189.70 60
18190.97 71
18192.25 55
18193.52 68
18194.80 67
18196.07 60
18197.35 51
18198.62 57
18199.90 73
18201.17 48
18202.45 55
18203.73 54
18205.00 70
18206.28 45
18207.55 45
18208.83 75
18210.10 76
18211.38 63
18212.66 56
18213.93 74
18215.21 61
18216.48 54
18217.76 61
18219.04 70
18220.31 54
18221.59 66
18222.87 75
18224.14 63
18225.42 59
18226.70 53
18227.97 64
18229.25 71
18230.53 72
18231.80 76
18233.08 50
18234.36 68
18235.63 70
18236.91 69
18238.19 49
18239.46 59
18240.74 80
18242.02 72
18243.29 69
18244.57 41
18245.85 49
18247.13 65
18248.40 89
18249.68 59
18250.96 58
18252.24 67
18253.51 59
18254.79 65
18256.07 64
18257.35 59
18258.62 55
18259.90 60
18261.18 70
18262.46 63
18263.73 48
18265.01 49
18266.29 64
18267.57 59
18268.85 67
18270.12 71
18271.40 69
18272.68 65
18273.96 55
18275.24 64
18276.51 67
18277.79 57
18279.07 73
18280.35 65
18281.63 61
18282.91 68
18284.18 65
18285.46 68
18286.74 66
18288.02 61
18289.30 69
18290.58 74
18291.86 58
18293.14 60
18294.41 69
18295.69 71
18296.97 67
18298.25 67
18299.53 67
18300.81 57
18302.09 57
18303.37 58
18304.65 53
18305.93 62
18307.21 53
18308.49 86
18309.76 59
18311.04 66
18312.32 58
18313.60 89
18314.88 79
18316.16 57
18317.44 59
18318.72 67
18320.00 74
18321.28 58
18322.56 66
18323.84 48
18325.12 51
18326.40 62
18327.68 80
18328.96 58
18330.24 64
18331.52 78
18332.80 68
18334.08 53
18335.36 49
18336.64 80
18337.92 74
18339.20 54
18340.48 48
18341.76 66
18343.05 46
18344.33 64
18345.61 61
18346.89 67
18348.17 71
18349.45 55
18350.73 79
18352.01 81
18353.29 72
18354.57 53
18355.85 64
18357.13 68
18358.42 57
18359.70 67
18360.98 63
18362.26 63
18363.54 61
18364.82 58
18366.10 63
18367.38 53
18368.67 55
18369.95 61
18371.23 59
18372.51 65
18373.79 70
18375.07 69
18376.36 64
18377.64 49
18378.92 54
18380.20 61
18381.48 52
18382.77 54
18384.05 55
18385.33 77
18386.61 61
18387.89 49
18389.18 76
18390.46 65
18391.74 67
18393.02 65
18394.31 75
18395.59 69
18396.87 66
18398.15 67
18399.44 70
18400.72 58
18402.00 53
18403.28 76
18404.57 66
18405.85 44
18407.13 56
18408.41 66
18409.70 65
18410.98 61
18412.26 63
18413.55 66
18414.83 52
18416.11 60
18417.40 59
18418.68 70
18419.96 58
18421.25 67
18422.53 78
18423.81 69
18425.10 72
18426.38 55
18427.66 66
18428.95 67
18430.23 61
18431.51 56
18432.80 69
18434.08 79
18435.37 53
18436.65 53
18437.93 52
18439.22 66
18440.50 59
18441.79 56
18443.07 67
18444.35 70
18445.64 60
18446.92 51
18448.21 61
18449.49 49
18450.78 51
18452.06 68
18453.34 71
18454.63 70
18455.91 69
18457.20 61
18458.48 43
18459.77 54
18461.05 55
18462.34 58
18463.62 64
18464.91 70
18466.19 82
18467.48 56
18468.76 57
18470.05 73
18471.33 82
18472.62 61
18473.90 58
18475.19 62
18476.47 74
18477.76 87
18479.04 59
18480.33 56
18481.61 64
18482.90 49
18484.18 59
18485.47 79
18486.76 74
18488.04 50
18489.33 69
18490.61 61
18491.90 47
18493.18 65
18494.47 52
18495.76 57
18497.04 55
18498.33 71
18499.61 72
18500.90 77
18502.19 64
18503.47 59
18504.76 47
18506.05 82
18507.33 81
18508.62 79
18509.90 75
18511.19 57
18512.48 67
18513.76 89
18515.05 59
18516.34 55
18517.62 59
18518.91 88
18520.20 89
18521.48 56
18522.77 56
18524.06 75
18525.35 72
18526.63 65
18527.92 62
18529.21 74
18530.49 62
18531.78 76
18533.07 72
18534.36 58
18535.64 66
18536.93 71
18538.22 70
18539.50 65
18540.79 71
18542.08 70
18543.37 52
18544.66 73
18545.94 67
18547.23 64
18548.52 81
18549.81 57
18551.09 81
18552.38 80
18553.67 65
18554.96 56
18556.25 69
18557.53 64
18558.82 69
18560.11 69
18561.40 64
18562.69 80
18563.98 63
18565.26 50
18566.55 53
18567.84 85
18569.13 68
18570.42 69
18571.71 76
18572.99 86
18574.28 72
18575.57 83
18576.86 72
18578.15 57
18579.44 62
18580.73 92
18582.02 70
18583.31 58
18584.59 54
18585.88 67
18587.17 57
18588.46 59
18589.75 64
18591.04 73
18592.33 84
18593.62 57
18594.91 65
18596.20 64
18597.49 47
18598.78 61
18600.07 76
18601.36 75
18602.65 52
18603.94 45
18605.23 65
18606.52 57
18607.81 49
18609.09 68
18610.38 52
18611.67 73
18612.96 81
18614.25 70
18615.55 74
18616.84 98
18618.13 67
18619.42 64
18620.71 58
18622.00 64
18623.29 75
18624.58 79
18625.87 61
18627.16 51
18628.45 60
18629.74 78
18631.03 54
18632.32 57
18633.61 49
18634.90 66
18636.19 67
18637.48 76
18638.77 66
18640.07 64
18641.36 76
18642.65 68
18643.94 62
18645.23 43
18646.52 51
18647.81 91
18649.10 63
18650.40 62
18651.69 48
18652.98 67
18654.27 63
18655.56 61
18656.85 50
18658.14 57
18659.44 75
18660.73 65
18662.02 60
18663.31 48
18664.60 56
18665.89 74
18667.19 81
18668.48 61
18669.77 62
18671.06 68
18672.35 72
18673.65 69
18674.94 82
18676.23 62
18677.52 59
18678.82 77
18680.11 64
18681.40 63
18682.69 68
18683.99 64
18685.28 77
18686.57 67
18687.86 65
18689.16 63
18690.45 59
18691.74 74
18693.03 59
18694.33 65
18695.62 67
18696.91 52
18698.21 68
18699.50 72
18700.79 50
18702.09 53
18703.38 65
18704.67 68
18705.97 67
18707.26 71
18708.55 65
18709.85 63
18711.14 61
18712.43 63
18713.73 68
18715.02 58
18716.31 70
18717.61 91
18718.90 72
18720.19 54
18721.49 55
18722.78 62
18724.08 61
18725.37 66
18726.66 62
18727.96 62
18729.25 53
18730.55 63
18731.84 58
18733.13 68
18734.43 62
18735.72 50
18737.02 46
18738.31 87
18739.61 54
18740.90 60
18742.19 55
18743.49 54
18744.78 71
18746.08 63
18747.37 66
18748.67 70
18749.96 65
18751.26 49
18752.55 48
18753.85 61
18755.14 59
18756.44 62
18757.73 73
18759.03 62
18760.32 57
18761.62 65
18762.91 72
18764.21 69
18765.50 47
18766.80 97
18768.09 70
18769.39 78
18770.69 71
18771.98 57
18773.28 53
18774.57 66
18775.87 53
18777.16 62
18778.46 59
18779.76 57
18781.05 71
18782.35 60
18783.64 66
18784.94 51
18786.24 82
18787.53 61
18788.83 68
18790.12 55
18791.42 64
18792.72 53
18794.01 74
18795.31 61
18796.61 63
18797.90 41
18799.20 60
18800.49 59
18801.79 57
18803.09 61
18804.38 49
18805.68 59
18806.98 56
18808.28 51
18809.57 56
18810.87 65
18812.17 53
18813.46 72
18814.76 80
18816.06 52
18817.35 48
18818.65 65
18819.95 52
18821.25 65
18822.54 60
18823.84 71
18825.14 86
18826.44 47
18827.73 47
18829.03 59
18830.33 66
18831.63 49
18832.92 49
18834.22 63
18835.52 67
18836.82 57
18838.11 71
18839.41 62
18840.71 68
18842.01 60
18843.31 62
18844.60 63
18845.90 67
18847.20 52
18848.50 61
18849.80 65
18851.10 53
18852.39 65
18853.69 50
18854.99 70
18856.29 49
18857.59 60
18858.89 50
18860.18 68
18861.48 66
18862.78 49
18864.08 56
18865.38 51
18866.68 44
18867.98 65
18869.28 61
18870.58 61
18871.87 50
18873.17 55
18874.47 73
18875.77 62
18877.07 61
18878.37 61
18879.67 58
18880.97 67
18882.27 60
18883.57 60
18884.87 55
18886.17 61
18887.47 51
18888.77 60
18890.07 45
18891.36 61
18892.66 44
18893.96 53
18895.26 55
18896.56 63
18897.86 61
18899.16 74
18900.46 62
18901.76 51
18903.06 64
18904.36 58
18905.66 51
18906.96 49
18908.27 71
18909.57 53
18910.87 68
18912.17 73
18913.47 74
18914.77 53
18916.07 62
18917.37 67
18918.67 75
18919.97 61
18921.27 77
18922.57 79
18923.87 60
18925.17 63
18926.47 46
18927.77 72
18929.08 51
18930.38 54
18931.68 53
18932.98 69
18934.28 66
18935.58 70
18936.88 53
18938.18 59
18939.49 65
18940.79 78
18942.09 72
18943.39 56
18944.69 46
18945.99 65
18947.29 76
18948.60 70
18949.90 65
18951.20 60
18952.50 70
18953.80 64
18955.11 56
18956.41 58
18957.71 66
18959.01 58
18960.31 60
18961.62 54
18962.92 63
18964.22 67
18965.52 58
18966.82 66
18968.13 53
18969.43 82
18970.73 71
18972.03 74
18973.34 51
18974.64 68
18975.94 60
18977.24 70
18978.55 54
18979.85 59
18981.15 46
18982.46 56
18983.76 58
18985.06 59
18986.36 50
18987.67 42
18988.97 68
18990.27 66
18991.58 62
18992.88 47
18994.18 86
18995.49 64
18996.79 70
18998.09 66
18999.40 64
19000.70 53
19002.00 61
19003.31 55
19004.61 46
19005.91 42
19007.22 61
19008.52 60
19009.83 70
19011.13 48
19012.43 59
19013.74 60
19015.04 49
19016.34 58
19017.65 60
19018.95 52
19020.26 67
19021.56 67
19022.87 52
19024.17 62
19025.47 50
19026.78 50
19028.08 58
19029.39 46
19030.69 63
19032.00 72
19033.30 69
19034.61 61
19035.91 45
19037.22 57
19038.52 65
19039.82 73
19041.13 62
19042.43 57
19043.74 60
19045.04 58
19046.35 70
19047.65 59
19048.96 51
19050.26 79
19051.57 80
19052.88 61
19054.18 58
19055.49 68
19056.79 49
19058.10 64
19059.40 49
19060.71 52
19062.01 48
19063.32 60
19064.62 53
19065.93 55
19067.24 53
19068.54 55
19069.85 62
19071.15 53
19072.46 61
19073.77 65
19075.07 66
19076.38 61
19077.68 61
19078.99 60
19080.30 52
19081.60 62
19082.91 50
19084.22 49
19085.52 56
19086.83 66
19088.13 59
19089.44 65
19090.75 45
19092.05 67
19093.36 70
19094.67 69
19095.97 59
19097.28 77
19098.59 48
19099.90 60
19101.20 62
19102.51 45
19103.82 53
19105.12 66
19106.43 57
19107.74 51
19109.04 54
19110.35 45
19111.66 44
19112.97 59
19114.27 51
19115.58 51
19116.89 69
19118.20 62
19119.50 52
19120.81 53
19122.12 63
19123.43 67
19124.73 49
19126.04 58
19127.35 50
19128.66 56
19129.97 44
19131.27 58
19132.58 65
19133.89 66
19135.20 51
19136.51 58
19137.81 59
19139.12 54
19140.43 65
19141.74 55
19143.05 57
19144.36 57
19145.66 62
19146.97 57
19148.28 46
19149.59 56
19150.90 70
19152.21 71
19153.52 60
19154.83 58
19156.13 63
19157.44 51
19158.75 62
19160.06 53
19161.37 68
19162.68 58
19163.99 55
19165.30 63
19166.61 49
19167.92 53
19169.22 63
19170.53 62
19171.84 58
19173.15 68
19174.46 61
19175.77 72
19177.08 46
19178.39 67
19179.70 62
19181.01 61
19182.32 62
19183.63 70
19184.94 69
19186.25 64
19187.56 50
19188.87 71
19190.18 62
19191.49 60
19192.80 58
19194.11 72
19195.42 62
19196.73 48
19198.04 67
19199.35 55
19200.66 55
19201.97 66
19203.28 53
19204.59 72
19205.90 46
19207.21 56
19208.52 50
19209.83 62
19211.14 67
19212.46 61
19213.77 58
19215.08 54
19216.39 59
19217.70 58
19219.01 39
19220.32 58
19221.63 64
19222.94 63
19224.25 61
19225.57 52
19226.88 59
19228.19 53
19229.50 60
19230.81 55
19232.12 58
19233.43 47
19234.75 61
19236.06 59
19237.37 64
19238.68 59
19239.99 66
19241.30 76
19242.62 62
19243.93 62
19245.24 64
19246.55 65
19247.86 70
19249.18 62
19250.49 70
19251.80 52
19253.11 76
19254.42 75
19255.74 64
19257.05 68
19258.36 56
19259.67 71
19260.99 63
19262.30 77
19263.61 64
19264.92 59
19266.24 59
19267.55 71
19268.86 67
19270.17 71
19271.49 58
19272.80 54
19274.11 64
19275.42 54
19276.74 57
19278.05 55
19279.36 51
19280.68 77
19281.99 54
19283.30 57
19284.62 54
19285.93 65
19287.24 67
19288.56 68
19289.87 73
19291.18 63
19292.50 56
19293.81 64
19295.12 48
19296.44 59
19297.75 68
19299.06 59
19300.38 71
19301.69 55
19303.01 82
19304.32 59
19305.63 71
19306.95 50
19308.26 52
19309.58 54
19310.89 68
19312.20 69
19313.52 62
19314.83 57
19316.15 49
19317.46 64
19318.78 58
19320.09 70
19321.41 77
19322.72 41
19324.03 62
19325.35 59
19326.66 58
19327.98 60
19329.29 63
19330.61 63
19331.92 65
19333.24 61
19334.55 51
19335.87 72
19337.18 69
19338.50 68
19339.81 70
19341.13 54
19342.44 54
19343.76 55
19345.07 68
19346.39 58
19347.70 51
19349.02 52
19350.34 47
19351.65 48
19352.97 73
19354.28 77
19355.60 62
19356.91 67
19358.23 50
19359.54 56
19360.86 50
19362.18 63
19363.49 45
19364.81 66
19366.12 61
19367.44 61
19368.76 58
19370.07 60
19371.39 58
19372.71 69
19374.02 58
19375.34 51
19376.65 50
19377.97 43
19379.29 53
19380.60 54
19381.92 52
19383.24 70
19384.55 56
19385.87 51
19387.19 54
19388.50 52
19389.82 49
19391.14 47
19392.45 63
19393.77 57
19395.09 68
19396.41 56
19397.72 52
19399.04 80
19400.36 47
19401.67 57
19402.99 64
19404.31 57
19405.63 56
19406.94 55
19408.26 56
19409.58 67
19410.90 65
19412.21 46
19413.53 54
19414.85 59
19416.17 49
19417.48 74
19418.80 52
19420.12 51
19421.44 60
19422.76 64
19424.07 59
19425.39 59
19426.71 51
19428.03 35
19429.35 54
19430.66 52
19431.98 61
19433.30 56
19434.62 47
19435.94 60
19437.26 42
19438.57 67
19439.89 35
19441.21 59
19442.53 61
19443.85 48
19445.17 47
19446.49 49
19447.81 51
19449.12 58
19450.44 43
19451.76 59
19453.08 48
19454.40 56
19455.72 63
19457.04 83
19458.36 57
19459.68 57
19461.00 71
19462.32 60
19463.63 63
19464.95 57
19466.27 65
19467.59 61
19468.91 61
19470.23 44
19471.55 62
19472.87 79
19474.19 47
19475.51 70
19476.83 61
19478.15 60
19479.47 59
19480.79 54
19482.11 47
19483.43 62
19484.75 60
19486.07 66
19487.39 58
19488.71 62
19490.03 56
19491.35 69
19492.67 49
19493.99 62
19495.31 59
19496.63 45
19497.95 48
19499.27 58
19500.59 57
19501.91 64
19503.24 63
19504.56 64
19505.88 74
19507.20 47
19508.52 54
19509.84 70
19511.16 77
19512.48 45
19513.80 59
19515.12 55
19516.44 63
19517.77 62
19519.09 52
19520.41 65
19521.73 47
19523.05 72
19524.37 62
19525.69 56
19527.02 42
19528.34 56
19529.66 59
19530.98 57
19532.30 45
19533.62 61
19534.95 69
19536.27 67
19537.59 53
19538.91 50
19540.23 48
19541.56 53
19542.88 68
19544.20 62
19545.52 64
19546.84 56
19548.17 63
19549.49 71
19550.81 60
19552.13 54
19553.46 51
19554.78 58
19556.10 61
19557.42 51
19558.75 61
19560.07 67
19561.39 56
19562.71 63
19564.04 41
19565.36 65
19566.68 59
19568.00 48
19569.33 67
19570.65 51
19571.97 49
19573.30 50
19574.62 57
19575.94 49
19577.27 56
19578.59 46
19579.91 52
19581.24 49
19582.56 53
19583.88 47
19585.21 53
19586.53 72
19587.85 60
19589.18 54
19590.50 66
19591.82 51
19593.15 63
19594.47 69
19595.80 49
19597.12 43
19598.44 64
19599.77 58
19601.09 53
19602.42 49
19603.74 50
19605.06 74
19606.39 55
19607.71 54
19609.04 46
19610.36 65
19611.69 74
19613.01 57
19614.33 60
19615.66 54
19616.98 62
19618.31 67
19619.63 60
19620.96 60
19622.28 58
19623.61 73
19624.93 68
19626.26 59
19627.58 55
19628.91 61
19630.23 68
19631.56 58
19632.88 50
19634.21 76
19635.53 57
19636.86 53
19638.18 69
19639.51 51
19640.83 59
19642.16 52
19643.48 74
19644.81 75
19646.14 63
19647.46 70
19648.79 63
19650.11 77
19651.44 56
19652.76 57
19654.09 57
19655.42 60
19656.74 58
19658.07 64
19659.39 59
19660.72 57
19662.05 46
19663.37 60
19664.70 55
19666.02 59
19667.35 56
19668.68 61
19670.00 73
19671.33 51
19672.66 66
19673.98 66
19675.31 52
19676.64 56
19677.96 50
19679.29 61
19680.62 59
19681.94 61
19683.27 68
19684.60 70
19685.92 58
19687.25 54
19688.58 68
19689.90 69
19691.23 53
19692.56 76
19693.88 65
19695.21 65
19696.54 51
19697.87 68
19699.19 62
19700.52 69
19701.85 71
19703.18 70
19704.50 62
19705.83 49
19707.16 54
19708.49 65
19709.81 55
19711.14 37
19712.47 42
19713.80 67
19715.13 63
19716.45 68
19717.78 49
19719.11 60
19720.44 52
19721.77 63
19723.09 68
19724.42 83
19725.75 60
19727.08 56
19728.41 59
19729.74 62
19731.06 48
19732.39 67
19733.72 56
19735.05 55
19736.38 50
19737.71 54
19739.04 54
19740.36 49
19741.69 63
19743.02 57
19744.35 57
19745.68 42
19747.01 52
19748.34 63
19749.67 56
19751.00 51
19752.32 59
19753.65 51
19754.98 56
19756.31 56
19757.64 42
19758.97 49
19760.30 54
19761.63 59
19762.96 53
19764.29 56
19765.62 53
19766.95 57
19768.28 55
19769.61 43
19770.94 48
19772.27 58
19773.60 57
19774.93 66
19776.26 48
19777.59 50
19778.92 64
19780.25 54
19781.58 62
19782.91 46
19784.24 49
19785.57 60
19786.90 72
19788.23 51
19789.56 70
19790.89 64
19792.22 77
19793.55 53
19794.88 38
19796.21 52
19797.54 58
19798.87 63
19800.20 58
19801.53 66
19802.87 56
19804.20 51
19805.53 57
19806.86 49
19808.19 60
19809.52 54
19810.85 54
19812.18 78
19813.51 63
19814.85 63
19816.18 71
19817.51 54
19818.84 65
19820.17 57
19821.50 74
19822.83 55
19824.17 56
19825.50 58
19826.83 68
19828.16 58
19829.49 47
19830.82 44
19832.16 47
19833.49 70
19834.82 62
19836.15 49
19837.48 64
19838.82 57
19840.15 49
19841.48 56
19842.81 45
19844.14 61
19845.48 52
19846.81 50
19848.14 52
19849.47 45
19850.81 38
19852.14 49
19853.47 72
19854.80 55
19856.14 45
19857.47 51
19858.80 52
19860.14 50
19861.47 55
19862.80 52
19864.13 58
19865.47 60
19866.80 60
19868.13 52
19869.47 47
19870.80 65
19872.13 56
19873.47 48
19874.80 56
19876.13 37
19877.47 66
19878.80 48
19880.13 44
19881.47 66
19882.80 58
19884.13 51
19885.47 62
19886.80 59
19888.13 59
19889.47 44
19890.80 52
19892.14 60
19893.47 43
19894.80 42
19896.14 55
19897.47 42
19898.81 56
19900.14 48
19901.47 56
19902.81 42
19904.14 69
19905.48 67
19906.81 66
19908.15 55
19909.48 44
19910.81 62
19912.15 55
19913.48 54
19914.82 40
19916.15 60
19917.49 64
19918.82 59
19920.16 55
19921.49 54
19922.83 59
19924.16 66
19925.50 67
19926.83 61
19928.17 46
19929.50 41
19930.84 58
19932.17 68
19933.51 52
19934.84 50
19936.18 59
19937.51 59
19938.85 46
19940.18 55
19941.52 47
19942.86 57
19944.19 64
19945.53 66
19946.86 57
19948.20 49
19949.53 53
19950.87 45
19952.21 45
19953.54 50
19954.88 55
19956.21 58
19957.55 63
19958.89 51
19960.22 53
19961.56 51
19962.90 67
19964.23 58
19965.57 64
19966.90 40
19968.24 55
19969.58 59
19970.91 44
19972.25 51
19973.59 44
19974.92 60
19976.26 57
19977.60 67
19978.93 59
19980.27 45
19981.61 54
19982.94 78
19984.28 73
19985.62 47
19986.96 43
19988.29 55
19989.63 70
19990.97 51
19992.30 60
19993.64 58
19994.98 55
19996.32 59
19997.65 69
19998.99 70
20000.33 63
20001.67 55
20003.00 67
20004.34 66
20005.68 65
20007.02 50
20008.35 60
20009.69 59
20011.03 53
20012.37 55
20013.71 70
20015.04 82
20016.38 55
20017.72 51
20019.06 65
20020.40 59
20021.73 72
20023.07 54
20024.41 50
20025.75 49
20027.09 59
20028.43 47
20029.77 53
20031.10 59
20032.44 46
20033.78 60
20035.12 59
20036.46 64
20037.80 46
20039.14 57
20040.47 75
20041.81 68
20043.15 66
20044.49 68
20045.83 64
20047.17 70
20048.51 50
20049.85 73
20051.19 55
20052.53 56
20053.87 71
20055.21 62
20056.54 42
20057.88 45
20059.22 58
20060.56 63
20061.90 56
20063.24 65
20064.58 56
20065.92 69
20067.26 48
20068.60 68
20069.94 72
20071.28 57
20072.62 67
20073.96 44
20075.30 55
20076.64 57
20077.98 68
20079.32 70
20080.66 68
20082.00 54
20083.34 56
20084.68 71
20086.02 60
20087.36 62
20088.70 64
20090.04 74
20091.38 64
20092.73 60
20094.07 63
20095.41 65
20096.75 76
20098.09 78
20099.43 68
20100.77 67
20102.11 59
20103.45 67
20104.79 65
20106.13 59
20107.48 56
20108.82 57
20110.16 75
20111.50 73
20112.84 68
20114.18 60
20115.52 57
20116.86 64
20118.21 62
20119.55 71
20120.89 66
20122.23 68
20123.57 60
20124.91 52
20126.26 78
20127.60 52
20128.94 79
20130.28 67
20131.62 68
20132.96 58
20134.31 69
20135.65 62
