# Supplementary material for: MALDI-TOF MS typing enables the classification of brewing yeasts of the genus Saccharomyces to major beer styles
Source: PLoS One. 2017 Aug 9;12(8):e0181694. doi: 10.1371/journal.pone.0181694 (PMC5549903; doi:10.1371/journal.pone.0181694)
Supplement: S14 File — The directory includes 90 raw files and was zipped to “.zip”; the folder has three strains with 30 spectra per strain; S1 Text explains the raw files with an example and Table 1 represents the yeast strains used within the experiment. (ZIP) [file pone.0181694.s017.zip › 40-42/30637-510-OG-Ale-Ale-YPG-18h-E-E_2015-10-12__0_E11_1.dat]

2000.04 3518
2000.46 3688
2000.88 3853
2001.30 3596
2001.72 3877
2002.14 3879
2002.57 3769
2002.99 4018
2003.41 3973
2003.83 3857
2004.25 3563
2004.67 3575
2005.10 3648
2005.52 3731
2005.94 3771
2006.36 3563
2006.78 3964
2007.21 4042
2007.63 3616
2008.05 3640
2008.47 3970
2008.89 4164
2009.32 4163
2009.74 3857
2010.16 3917
2010.58 3804
2011.01 3824
2011.43 3549
2011.85 3426
2012.27 3666
2012.70 3606
2013.12 3702
2013.54 3559
2013.96 3492
2014.39 3675
2014.81 3652
2015.23 3426
2015.66 3638
2016.08 3474
2016.50 3691
2016.93 3573
2017.35 3540
2017.77 3787
2018.19 3758
2018.62 3694
2019.04 3868
2019.46 4247
2019.89 4346
2020.31 4345
2020.73 4388
2021.16 4372
2021.58 4290
2022.01 4196
2022.43 4087
2022.85 4221
2023.28 4089
2023.70 4087
2024.12 4189
2024.55 3916
2024.97 3651
2025.40 3966
2025.82 3815
2026.24 3708
2026.67 3773
2027.09 3759
2027.52 3775
2027.94 3781
2028.37 3652
2028.79 3769
2029.21 3731
2029.64 3529
2030.06 3554
2030.49 3555
2030.91 3490
2031.34 3643
2031.76 3852
2032.19 3771
2032.61 3727
2033.04 3708
2033.46 3707
2033.88 3857
2034.31 3749
2034.73 3665
2035.16 3947
2035.58 3823
2036.01 3862
2036.43 4013
2036.86 3778
2037.29 3865
2037.71 3835
2038.14 3765
2038.56 3801
2038.99 3621
2039.41 4125
2039.84 3852
2040.26 3611
2040.69 3870
2041.11 3949
2041.54 3875
2041.97 3731
2042.39 3763
2042.82 3774
2043.24 3885
2043.67 3789
2044.09 3611
2044.52 3645
2044.95 3439
2045.37 3504
2045.80 3504
2046.22 3429
2046.65 3377
2047.08 3516
2047.50 3665
2047.93 3693
2048.36 3871
2048.78 3752
2049.21 3767
2049.64 3609
2050.06 3461
2050.49 3577
2050.92 3706
2051.34 3646
2051.77 3525
2052.20 3673
2052.62 3621
2053.05 3616
2053.48 3919
2053.90 3886
2054.33 3528
2054.76 3697
2055.18 3922
2055.61 3615
2056.04 3543
2056.47 3742
2056.89 3825
2057.32 3754
2057.75 3745
2058.17 3915
2058.60 3816
2059.03 3741
2059.46 3520
2059.88 3652
2060.31 3749
2060.74 3708
2061.17 3692
2061.60 3602
2062.02 3923
2062.45 3976
2062.88 3972
2063.31 3795
2063.74 3915
2064.16 3777
2064.59 3739
2065.02 3851
2065.45 3695
2065.88 3872
2066.30 3814
2066.73 3959
2067.16 3735
2067.59 3817
2068.02 3903
2068.45 3793
2068.87 3908
2069.30 3733
2069.73 3850
2070.16 3528
2070.59 3677
2071.02 3714
2071.45 3687
2071.87 3708
2072.30 3699
2072.73 3641
2073.16 3538
2073.59 3787
2074.02 3633
2074.45 3561
2074.88 3396
2075.31 3330
2075.74 3588
2076.17 3528
2076.59 3663
2077.02 3841
2077.45 4100
2077.88 3814
2078.31 3799
2078.74 3617
2079.17 3863
2079.60 4061
2080.03 3718
2080.46 4062
2080.89 4121
2081.32 4204
2081.75 4023
2082.18 4098
2082.61 4148
2083.04 3894
2083.47 3724
2083.90 3791
2084.33 3854
2084.76 4001
2085.19 3747
2085.62 3525
2086.05 3560
2086.48 3661
2086.91 3659
2087.34 3818
2087.77 3801
2088.20 3624
2088.63 3779
2089.06 3483
2089.49 3541
2089.93 3695
2090.36 3554
2090.79 3806
2091.22 4001
2091.65 3810
2092.08 3711
2092.51 3715
2092.94 3634
2093.37 3574
2093.80 3335
2094.23 3582
2094.67 3606
2095.10 3738
2095.53 3607
2095.96 3514
2096.39 3525
2096.82 3724
2097.25 3729
2097.68 3276
2098.12 3340
2098.55 3553
2098.98 3446
2099.41 3213
2099.84 3106
2100.27 3292
2100.71 3238
2101.14 3357
2101.57 3714
2102.00 3641
2102.43 3308
2102.87 3463
2103.30 3656
2103.73 3811
2104.16 3709
2104.59 3633
2105.03 3710
2105.46 3561
2105.89 3503
2106.32 3572
2106.76 3680
2107.19 3835
2107.62 3929
2108.05 3832
2108.49 3865
2108.92 3683
2109.35 3816
2109.78 3954
2110.22 3829
2110.65 3753
2111.08 3746
2111.52 3902
2111.95 3727
2112.38 3709
2112.81 3479
2113.25 3745
2113.68 3525
2114.11 3578
2114.55 3445
2114.98 3541
2115.41 3480
2115.85 3492
2116.28 3388
2116.71 3301
2117.15 3472
2117.58 3462
2118.01 3330
2118.45 3222
2118.88 3309
2119.32 3625
2119.75 3569
2120.18 3388
2120.62 3328
2121.05 3265
2121.48 3316
2121.92 3480
2122.35 3425
2122.79 3430
2123.22 3652
2123.65 3540
2124.09 3589
2124.52 3619
2124.96 3449
2125.39 3501
2125.83 3668
2126.26 3570
2126.70 3706
2127.13 3903
2127.56 3787
2128.00 3668
2128.43 3440
2128.87 3386
2129.30 3497
2129.74 3669
2130.17 3675
2130.61 3755
2131.04 3715
2131.48 3590
2131.91 3847
2132.35 3684
2132.78 3827
2133.22 3948
2133.65 4089
2134.09 3990
2134.52 4068
2134.96 4090
2135.39 3992
2135.83 4086
2136.26 4407
2136.70 4485
2137.14 4294
2137.57 4413
2138.01 4541
2138.44 4239
2138.88 4262
2139.31 4375
2139.75 4115
2140.19 3920
2140.62 3863
2141.06 3758
2141.49 3584
2141.93 3606
2142.37 3489
2142.80 3577
2143.24 3656
2143.67 3676
2144.11 3368
2144.55 3313
2144.98 3398
2145.42 3377
2145.86 3497
2146.29 3655
2146.73 3674
2147.16 3743
2147.60 3754
2148.04 3796
2148.47 3536
2148.91 3850
2149.35 3719
2149.79 3514
2150.22 3926
2150.66 4067
2151.10 4013
2151.53 4130
2151.97 4278
2152.41 4160
2152.84 4085
2153.28 4103
2153.72 4103
2154.16 4076
2154.59 4055
2155.03 3895
2155.47 3790
2155.91 3733
2156.34 3557
2156.78 3576
2157.22 3476
2157.66 3511
2158.09 3445
2158.53 3463
2158.97 3537
2159.41 3525
2159.84 3916
2160.28 3868
2160.72 3544
2161.16 3960
2161.60 3975
2162.03 3829
2162.47 3794
2162.91 4150
2163.35 3951
2163.79 3632
2164.22 3816
2164.66 3731
2165.10 3671
2165.54 3594
2165.98 3789
2166.42 3778
2166.86 3943
2167.29 3937
2167.73 3785
2168.17 3864
2168.61 3783
2169.05 3396
2169.49 3696
2169.93 4156
2170.37 3978
2170.80 3809
2171.24 3789
2171.68 3697
2172.12 3757
2172.56 4062
2173.00 4047
2173.44 3782
2173.88 3916
2174.32 4071
2174.76 3898
2175.20 4026
2175.64 4155
2176.08 4301
2176.51 4671
2176.95 4597
2177.39 4408
2177.83 4511
2178.27 4567
2178.71 4812
2179.15 4646
2179.59 4332
2180.03 4292
2180.47 4225
2180.91 4324
2181.35 4261
2181.79 3817
2182.23 3903
2182.67 3813
2183.11 3793
2183.55 3719
2183.99 3755
2184.43 3747
2184.87 3674
2185.31 3464
2185.76 3487
2186.20 3746
2186.64 3593
2187.08 3583
2187.52 3653
2187.96 3774
2188.40 3770
2188.84 4019
2189.28 3994
2189.72 4167
2190.16 4333
2190.60 4373
2191.04 4314
2191.49 4112
2191.93 4190
2192.37 4018
2192.81 4262
2193.25 4140
2193.69 4003
2194.13 4000
2194.57 3937
2195.02 3925
2195.46 4245
2195.90 4301
2196.34 4313
2196.78 4376
2197.22 4283
2197.66 4517
2198.11 4367
2198.55 4290
2198.99 4076
2199.43 4133
2199.87 3831
2200.32 3526
2200.76 3704
2201.20 3941
2201.64 3671
2202.08 3354
2202.53 3577
2202.97 3640
2203.41 3534
2203.85 3723
2204.29 3671
2204.74 3688
2205.18 4077
2205.62 4168
2206.06 4118
2206.51 4138
2206.95 4073
2207.39 4065
2207.83 4067
2208.28 4204
2208.72 4065
2209.16 3885
2209.61 3834
2210.05 3933
2210.49 4345
2210.93 4240
2211.38 4026
2211.82 4109
2212.26 4162
2212.71 4369
2213.15 4224
2213.59 4259
2214.04 4173
2214.48 4048
2214.92 3990
2215.37 3969
2215.81 3948
2216.25 4077
2216.70 4003
2217.14 3635
2217.59 3781
2218.03 3676
2218.47 3681
2218.92 3736
2219.36 3592
2219.80 3575
2220.25 3765
2220.69 3556
2221.14 3479
2221.58 3407
2222.02 3574
2222.47 3725
2222.91 3696
2223.36 3707
2223.80 3758
2224.25 3839
2224.69 3930
2225.13 4070
2225.58 4049
2226.02 4165
2226.47 4565
2226.91 4304
2227.36 4558
2227.80 4590
2228.25 4671
2228.69 4404
2229.14 4669
2229.58 4593
2230.03 4708
2230.47 4900
2230.92 4889
2231.36 5093
2231.81 4786
2232.25 4884
2232.70 4954
2233.14 4892
2233.59 5066
2234.03 5049
2234.48 4874
2234.92 4935
2235.37 5104
2235.81 4927
2236.26 4434
2236.70 4573
2237.15 4349
2237.60 4226
2238.04 4015
2238.49 3825
2238.93 3763
2239.38 3821
2239.83 3870
2240.27 3638
2240.72 3685
2241.16 3800
2241.61 3490
2242.06 3655
2242.50 3631
2242.95 3415
2243.39 3367
2243.84 3289
2244.29 3433
2244.73 3394
2245.18 3369
2245.63 3513
2246.07 3281
2246.52 3396
2246.97 3348
2247.41 3582
2247.86 3583
2248.31 3322
2248.75 3327
2249.20 3326
2249.65 3316
2250.09 3614
2250.54 3606
2250.99 3622
2251.43 3499
2251.88 3719
2252.33 3793
2252.78 3841
2253.22 3567
2253.67 3640
2254.12 3660
2254.56 3667
2255.01 3776
2255.46 3568
2255.91 3419
2256.35 3423
2256.80 3463
2257.25 3466
2257.70 3507
2258.14 3444
2258.59 3312
2259.04 3329
2259.49 3180
2259.94 3355
2260.38 3475
2260.83 3342
2261.28 3304
2261.73 3449
2262.18 3796
2262.62 3896
2263.07 3843
2263.52 3618
2263.97 3819
2264.42 3945
2264.87 3953
2265.31 3955
2265.76 3766
2266.21 3639
2266.66 3881
2267.11 3994
2267.56 3886
2268.01 3692
2268.45 3871
2268.90 3991
2269.35 3815
2269.80 4000
2270.25 4233
2270.70 4568
2271.15 4385
2271.60 4248
2272.05 4407
2272.49 4697
2272.94 4772
2273.39 4569
2273.84 4548
2274.29 4505
2274.74 4457
2275.19 4064
2275.64 4351
2276.09 4078
2276.54 3946
2276.99 3981
2277.44 3715
2277.89 3644
2278.34 3640
2278.79 3660
2279.24 3534
2279.69 3574
2280.14 3427
2280.59 3667
2281.04 3395
2281.49 3642
2281.94 3725
2282.39 3582
2282.84 3866
2283.29 3592
2283.74 3682
2284.19 3792
2284.64 3825
2285.09 3639
2285.54 3570
2285.99 3634
2286.44 3749
2286.89 3736
2287.34 4022
2287.79 3868
2288.24 4200
2288.69 4674
2289.14 4777
2289.59 5330
2290.05 5759
2290.50 6282
2290.95 6752
2291.40 7124
2291.85 7587
2292.30 7845
2292.75 7992
2293.20 7626
2293.65 7321
2294.11 6900
2294.56 6538
2295.01 6242
2295.46 5986
2295.91 5544
2296.36 5224
2296.81 5178
2297.27 4801
2297.72 4132
2298.17 4170
2298.62 3818
2299.07 3577
2299.52 3695
2299.98 3629
2300.43 3715
2300.88 3519
2301.33 3521
2301.78 3847
2302.24 3667
2302.69 3453
2303.14 3517
2303.59 3514
2304.04 3591
2304.50 3538
2304.95 3619
2305.40 3532
2305.85 3403
2306.31 3571
2306.76 3741
2307.21 3884
2307.66 3978
2308.12 4141
2308.57 4139
2309.02 4483
2309.48 4576
2309.93 4516
2310.38 4549
2310.83 4974
2311.29 4874
2311.74 4918
2312.19 4650
2312.65 4817
2313.10 4874
2313.55 4579
2314.01 4575
2314.46 4355
2314.91 4126
2315.37 4269
2315.82 4231
2316.27 4052
2316.73 4114
2317.18 4085
2317.63 4139
2318.09 4075
2318.54 4093
2318.99 4078
2319.45 4355
2319.90 4075
2320.36 4176
2320.81 4321
2321.26 4318
2321.72 4320
2322.17 4137
2322.63 4211
2323.08 4281
2323.53 4264
2323.99 3905
2324.44 3924
2324.90 3955
2325.35 3913
2325.80 3877
2326.26 3969
2326.71 4053
2327.17 4057
2327.62 4022
2328.08 4421
2328.53 4440
2328.99 4729
2329.44 4697
2329.90 4861
2330.35 4830
2330.81 4775
2331.26 4807
2331.72 4612
2332.17 4555
2332.63 4579
2333.08 4309
2333.54 3999
2333.99 3973
2334.45 4030
2334.90 3943
2335.36 3648
2335.81 3718
2336.27 3629
2336.72 3728
2337.18 3749
2337.63 3588
2338.09 3899
2338.55 3914
2339.00 3817
2339.46 3680
2339.91 3657
2340.37 3872
2340.82 3818
2341.28 3854
2341.74 3899
2342.19 4143
2342.65 4065
2343.10 4061
2343.56 3922
2344.02 3826
2344.47 3940
2344.93 3953
2345.39 3869
2345.84 3859
2346.30 3962
2346.75 4090
2347.21 4250
2347.67 4382
2348.12 4457
2348.58 4508
2349.04 4354
2349.49 4456
2349.95 4587
2350.41 4506
2350.86 4137
2351.32 4221
2351.78 4026
2352.23 3833
2352.69 3779
2353.15 3834
2353.61 3648
2354.06 3854
2354.52 3797
2354.98 3813
2355.43 3811
2355.89 3916
2356.35 3855
2356.81 3906
2357.26 4230
2357.72 4080
2358.18 4240
2358.64 4043
2359.09 4030
2359.55 4039
2360.01 3939
2360.47 4030
2360.93 4177
2361.38 4111
2361.84 4365
2362.30 4130
2362.76 4193
2363.22 4490
2363.67 4387
2364.13 4104
2364.59 4181
2365.05 3964
2365.51 3980
2365.96 3916
2366.42 4076
2366.88 4078
2367.34 4138
2367.80 4024
2368.26 4215
2368.72 4253
2369.17 4048
2369.63 4124
2370.09 4257
2370.55 4271
2371.01 4001
2371.47 3916
2371.93 3928
2372.39 3901
2372.84 3778
2373.30 4190
2373.76 3944
2374.22 3884
2374.68 4203
2375.14 3914
2375.60 4121
2376.06 4104
2376.52 3853
2376.98 3875
2377.44 4159
2377.90 4242
2378.36 4064
2378.81 4145
2379.27 4040
2379.73 3965
2380.19 4112
2380.65 4109
2381.11 4047
2381.57 4029
2382.03 3960
2382.49 4296
2382.95 4164
2383.41 3935
2383.87 3907
2384.33 3871
2384.79 4281
2385.25 3936
2385.71 4067
2386.17 4038
2386.63 3819
2387.09 3698
2387.55 3982
2388.01 3955
2388.48 3714
2388.94 3721
2389.40 3722
2389.86 3667
2390.32 3722
2390.78 3751
2391.24 3692
2391.70 3612
2392.16 4026
2392.62 4333
2393.08 4170
2393.54 4003
2394.00 3976
2394.47 3764
2394.93 3710
2395.39 3905
2395.85 3919
2396.31 3840
2396.77 3667
2397.23 3865
2397.69 3813
2398.16 3673
2398.62 3598
2399.08 3737
2399.54 3668
2400.00 3631
2400.46 3721
2400.92 3755
2401.39 3663
2401.85 3595
2402.31 3688
2402.77 3618
2403.23 3811
2403.70 3752
2404.16 3633
2404.62 3425
2405.08 3443
2405.54 3794
2406.01 3686
2406.47 3623
2406.93 3613
2407.39 3748
2407.86 3703
2408.32 3939
2408.78 3879
2409.24 3548
2409.71 3480
2410.17 3573
2410.63 3384
2411.09 3536
2411.56 3650
2412.02 3632
2412.48 3610
2412.94 3475
2413.41 3629
2413.87 3509
2414.33 3517
2414.80 3752
2415.26 3943
2415.72 3846
2416.19 3731
2416.65 3901
2417.11 3846
2417.57 4046
2418.04 3853
2418.50 3985
2418.96 3943
2419.43 4360
2419.89 4061
2420.36 3914
2420.82 3812
2421.28 3898
2421.75 3875
2422.21 3813
2422.67 3761
2423.14 3816
2423.60 3909
2424.07 3802
2424.53 3724
2424.99 3721
2425.46 3515
2425.92 3699
2426.39 3805
2426.85 3609
2427.31 3784
2427.78 3671
2428.24 3669
2428.71 3649
2429.17 3820
2429.64 3706
2430.10 3494
2430.56 3523
2431.03 3740
2431.49 3586
2431.96 3334
2432.42 3485
2432.89 3682
2433.35 3675
2433.82 3703
2434.28 3768
2434.75 3730
2435.21 3655
2435.68 3637
2436.14 3815
2436.61 3892
2437.07 3932
2437.54 3937
2438.00 3953
2438.47 3792
2438.93 3845
2439.40 4130
2439.86 4117
2440.33 4151
2440.80 4370
2441.26 4483
2441.73 4537
2442.19 4571
2442.66 4647
2443.12 4801
2443.59 4562
2444.06 4732
2444.52 4331
2444.99 4191
2445.45 4126
2445.92 3946
2446.38 3908
2446.85 3948
2447.32 3901
2447.78 3877
2448.25 3958
2448.72 3679
2449.18 3548
2449.65 3383
2450.11 3473
2450.58 3536
2451.05 3489
2451.51 3723
2451.98 3668
2452.45 3532
2452.91 3542
2453.38 3626
2453.85 3584
2454.31 3604
2454.78 3595
2455.25 3695
2455.71 3712
2456.18 3748
2456.65 3674
2457.12 3412
2457.58 3406
2458.05 3500
2458.52 3396
2458.98 3569
2459.45 3614
2459.92 3678
2460.39 3371
2460.85 3565
2461.32 3434
2461.79 3464
2462.26 3390
2462.72 3554
2463.19 3475
2463.66 3584
2464.13 3560
2464.59 3628
2465.06 3645
2465.53 3676
2466.00 3512
2466.47 3509
2466.93 3586
2467.40 3484
2467.87 3344
2468.34 3695
2468.81 3610
2469.27 3511
2469.74 3404
2470.21 3641
2470.68 3635
2471.15 3504
2471.62 3490
2472.09 3376
2472.55 3355
2473.02 3277
2473.49 3464
2473.96 3417
2474.43 3303
2474.90 3336
2475.37 3464
2475.83 3561
2476.30 3554
2476.77 3421
2477.24 3296
2477.71 3307
2478.18 3382
2478.65 3619
2479.12 3750
2479.59 3761
2480.06 3733
2480.53 3635
2480.99 3767
2481.46 3650
2481.93 3476
2482.40 3481
2482.87 3873
2483.34 3617
2483.81 3555
2484.28 3610
2484.75 3439
2485.22 3468
2485.69 3469
2486.16 3515
2486.63 3340
2487.10 3251
2487.57 3569
2488.04 3571
2488.51 3795
2488.98 3770
2489.45 3703
2489.92 3766
2490.39 3853
2490.86 3840
2491.33 3802
2491.80 3892
2492.27 3867
2492.74 4243
2493.21 3871
2493.68 3885
2494.15 4104
2494.62 3951
2495.10 4100
2495.57 3933
2496.04 4234
2496.51 4279
2496.98 4050
2497.45 4147
2497.92 4007
2498.39 3989
2498.86 3689
2499.33 3508
2499.80 3514
2500.28 3628
2500.75 3484
2501.22 3521
2501.69 3545
2502.16 3428
2502.63 3650
2503.10 3520
2503.57 3420
2504.05 3234
2504.52 3320
2504.99 3501
2505.46 3319
2505.93 3265
2506.40 3243
2506.88 3261
2507.35 3453
2507.82 3353
2508.29 3476
2508.76 3532
2509.24 3645
2509.71 3496
2510.18 3575
2510.65 3458
2511.12 3620
2511.60 3751
2512.07 3925
2512.54 3874
2513.01 3972
2513.49 3632
2513.96 3701
2514.43 3670
2514.90 3631
2515.38 3828
2515.85 3589
2516.32 3646
2516.79 3831
2517.27 3913
2517.74 3601
2518.21 3690
2518.68 4104
2519.16 4090
2519.63 3986
2520.10 3862
2520.58 3917
2521.05 3745
2521.52 3923
2522.00 3895
2522.47 3853
2522.94 3644
2523.42 3608
2523.89 3685
2524.36 3415
2524.84 3513
2525.31 3521
2525.78 3411
2526.26 3724
2526.73 3659
2527.20 3517
2527.68 3373
2528.15 3380
2528.63 3543
2529.10 3604
2529.57 3614
2530.05 3431
2530.52 3563
2531.00 3579
2531.47 3586
2531.94 3651
2532.42 3518
2532.89 3692
2533.37 3745
2533.84 3703
2534.32 3411
2534.79 3458
2535.26 3987
2535.74 3836
2536.21 3594
2536.69 3541
2537.16 3654
2537.64 3794
2538.11 3532
2538.59 3336
2539.06 3625
2539.54 3449
2540.01 3576
2540.49 3586
2540.96 3690
2541.44 3514
2541.91 3407
2542.39 3432
2542.86 3774
2543.34 3887
2543.81 3528
2544.29 3548
2544.76 3711
2545.24 3590
2545.71 3363
2546.19 3319
2546.66 3309
2547.14 3412
2547.61 3444
2548.09 3588
2548.57 3463
2549.04 3578
2549.52 3658
2549.99 3706
2550.47 3697
2550.95 3573
2551.42 3831
2551.90 3879
2552.37 3615
2552.85 3658
2553.33 3880
2553.80 4024
2554.28 4109
2554.75 3957
2555.23 4058
2555.71 4059
2556.18 4239
2556.66 3965
2557.14 4069
2557.61 4093
2558.09 3915
2558.57 4103
2559.04 4173
2559.52 3870
2560.00 3882
2560.47 3839
2560.95 3853
2561.43 3815
2561.90 3801
2562.38 3995
2562.86 3866
2563.33 3823
2563.81 3749
2564.29 3716
2564.77 3695
2565.24 3625
2565.72 3647
2566.20 3386
2566.68 3349
2567.15 3517
2567.63 3451
2568.11 3297
2568.59 3565
2569.06 3544
2569.54 3402
2570.02 3595
2570.50 3472
2570.97 3561
2571.45 3629
2571.93 3827
2572.41 3746
2572.89 3695
2573.36 3570
2573.84 3570
2574.32 3576
2574.80 3535
2575.28 3500
2575.75 3481
2576.23 3167
2576.71 3233
2577.19 3447
2577.67 3498
2578.15 3584
2578.62 3365
2579.10 3313
2579.58 3233
2580.06 3182
2580.54 3190
2581.02 3196
2581.50 3354
2581.97 3494
2582.45 3459
2582.93 3539
2583.41 3261
2583.89 3397
2584.37 3411
2584.85 3382
2585.33 3435
2585.81 3479
2586.29 3299
2586.77 3367
2587.24 3325
2587.72 3329
2588.20 3368
2588.68 3519
2589.16 3663
2589.64 3478
2590.12 3873
2590.60 3910
2591.08 3670
2591.56 3596
2592.04 3655
2592.52 3776
2593.00 3900
2593.48 3874
2593.96 3941
2594.44 3958
2594.92 3918
2595.40 3843
2595.88 3592
2596.36 3826
2596.84 3906
2597.32 3811
2597.80 3657
2598.28 3707
2598.76 3355
2599.24 3530
2599.72 3362
2600.20 3389
2600.68 3344
2601.16 3420
2601.64 3560
2602.12 3347
2602.61 3301
2603.09 3174
2603.57 3288
2604.05 2977
2604.53 3156
2605.01 3145
2605.49 3235
2605.97 3303
2606.45 3427
2606.93 3355
2607.42 3220
2607.90 3483
2608.38 3468
2608.86 3517
2609.34 3356
2609.82 3567
2610.30 3529
2610.78 3426
2611.27 3365
2611.75 3508
2612.23 3586
2612.71 3492
2613.19 3458
2613.67 3367
2614.16 3362
2614.64 3400
2615.12 3481
2615.60 3356
2616.08 3380
2616.57 3447
2617.05 3472
2617.53 3395
2618.01 3638
2618.49 3526
2618.98 3579
2619.46 3659
2619.94 3791
2620.42 3494
2620.91 3598
2621.39 3553
2621.87 3316
2622.35 3259
2622.84 3188
2623.32 3412
2623.80 3331
2624.28 3357
2624.77 3328
2625.25 3100
2625.73 3117
2626.21 3295
2626.70 3362
2627.18 3257
2627.66 3372
2628.15 3562
2628.63 3570
2629.11 3806
2629.60 3758
2630.08 3848
2630.56 3941
2631.05 4040
2631.53 3937
2632.01 3955
2632.50 4268
2632.98 4152
2633.46 4013
2633.95 3975
2634.43 4391
2634.91 4219
2635.40 4087
2635.88 3855
2636.37 3864
2636.85 3664
2637.33 3495
2637.82 3415
2638.30 3357
2638.79 3340
2639.27 3266
2639.75 3251
2640.24 3335
2640.72 3348
2641.21 3348
2641.69 3567
2642.18 3433
2642.66 3362
2643.14 3679
2643.63 3543
2644.11 3360
2644.60 3483
2645.08 3386
2645.57 3502
2646.05 3412
2646.54 3438
2647.02 3372
2647.51 3314
2647.99 3404
2648.48 3449
2648.96 3500
2649.45 3600
2649.93 3546
2650.42 3242
2650.90 3532
2651.39 3673
2651.87 3633
2652.36 3498
2652.84 3469
2653.33 3722
2653.81 3836
2654.30 3687
2654.78 3876
2655.27 3837
2655.76 3786
2656.24 3738
2656.73 3910
2657.21 3987
2657.70 3792
2658.18 3861
2658.67 3994
2659.16 3651
2659.64 3600
2660.13 3776
2660.61 3492
2661.10 3606
2661.59 3624
2662.07 3502
2662.56 3536
2663.05 3496
2663.53 3523
2664.02 3461
2664.50 3357
2664.99 3376
2665.48 3433
2665.96 3369
2666.45 3438
2666.94 3221
2667.42 3302
2667.91 3461
2668.40 3317
2668.88 3173
2669.37 3234
2669.86 3345
2670.34 3185
2670.83 3390
2671.32 3306
2671.81 3480
2672.29 3718
2672.78 3948
2673.27 4183
2673.75 4226
2674.24 4709
2674.73 4744
2675.22 4646
2675.70 5249
2676.19 5299
2676.68 5176
2677.17 5142
2677.65 5233
2678.14 5145
2678.63 4598
2679.12 4810
2679.61 4732
2680.09 4564
2680.58 4247
2681.07 4067
2681.56 3996
2682.04 3954
2682.53 4076
2683.02 3851
2683.51 3780
2684.00 3967
2684.49 4042
2684.97 4018
2685.46 3950
2685.95 3890
2686.44 3857
2686.93 3648
2687.42 3725
2687.90 3702
2688.39 3530
2688.88 3507
2689.37 3450
2689.86 3389
2690.35 3256
2690.84 3233
2691.33 3485
2691.81 3341
2692.30 3134
2692.79 3342
2693.28 3388
2693.77 3434
2694.26 3349
2694.75 3255
2695.24 3424
2695.73 3473
2696.22 3416
2696.71 3296
2697.20 3235
2697.68 3127
2698.17 3230
2698.66 3500
2699.15 3604
2699.64 3682
2700.13 3603
2700.62 3464
2701.11 3440
2701.60 3655
2702.09 3727
2702.58 3787
2703.07 3845
2703.56 3737
2704.05 3758
2704.54 3853
2705.03 3822
2705.52 3834
2706.01 3820
2706.50 3635
2706.99 3704
2707.48 3600
2707.97 3403
2708.46 3478
2708.95 3576
2709.44 3246
2709.93 3397
2710.43 3420
2710.92 3527
2711.41 3566
2711.90 3404
2712.39 3363
2712.88 3503
2713.37 3690
2713.86 3566
2714.35 3312
2714.84 3486
2715.33 3494
2715.82 3542
2716.32 3700
2716.81 3768
2717.30 3785
2717.79 3478
2718.28 3565
2718.77 3354
2719.26 3300
2719.76 3441
2720.25 3394
2720.74 3139
2721.23 3229
2721.72 3308
2722.21 3135
2722.70 3342
2723.20 3412
2723.69 3379
2724.18 3327
2724.67 3239
2725.16 3365
2725.66 3126
2726.15 3211
2726.64 3050
2727.13 3120
2727.62 3396
2728.12 3160
2728.61 3230
2729.10 2905
2729.59 3073
2730.09 3260
2730.58 3229
2731.07 3355
2731.56 3483
2732.06 3433
2732.55 3425
2733.04 3640
2733.53 3853
2734.03 3751
2734.52 3745
2735.01 3913
2735.50 3958
2736.00 3514
2736.49 3733
2736.98 3652
2737.48 3672
2737.97 3645
2738.46 3583
2738.96 3467
2739.45 3748
2739.94 3688
2740.44 3547
2740.93 3640
2741.42 3531
2741.92 3381
2742.41 3690
2742.90 3602
2743.40 3492
2743.89 3393
2744.38 3422
2744.88 3346
2745.37 3350
2745.86 3476
2746.36 3322
2746.85 3294
2747.35 3412
2747.84 3259
2748.33 3269
2748.83 3154
2749.32 3035
2749.82 3297
2750.31 3206
2750.81 3362
2751.30 3282
2751.79 3425
2752.29 3522
2752.78 3287
2753.28 3256
2753.77 3384
2754.27 3431
2754.76 3399
2755.26 3618
2755.75 3683
2756.24 3456
2756.74 3358
2757.23 3425
2757.73 3565
2758.22 3272
2758.72 3515
2759.21 3399
2759.71 3508
2760.20 3369
2760.70 3209
2761.19 3433
2761.69 3350
2762.19 3414
2762.68 3447
2763.18 3468
2763.67 3418
2764.17 3534
2764.66 3592
2765.16 3435
2765.65 3502
2766.15 3627
2766.64 3704
2767.14 3402
2767.64 3278
2768.13 3554
2768.63 3330
2769.12 3287
2769.62 3377
2770.12 3212
2770.61 3277
2771.11 3504
2771.60 3446
2772.10 3473
2772.60 3416
2773.09 3821
2773.59 3858
2774.08 4001
2774.58 4182
2775.08 4521
2775.57 4645
2776.07 4753
2776.57 5086
2777.06 5256
2777.56 5361
2778.06 4999
2778.55 5344
2779.05 5185
2779.55 5186
2780.04 4912
2780.54 4722
2781.04 4609
2781.54 4281
2782.03 4124
2782.53 3820
2783.03 3906
2783.52 3626
2784.02 3579
2784.52 3455
2785.02 3531
2785.51 3540
2786.01 3561
2786.51 3389
2787.01 3271
2787.50 3293
2788.00 3285
2788.50 3313
2789.00 3359
2789.49 3325
2789.99 3290
2790.49 3000
2790.99 3030
2791.48 3325
2791.98 3279
2792.48 3269
2792.98 3257
2793.48 3206
2793.97 3289
2794.47 3340
2794.97 3287
2795.47 3505
2795.97 3674
2796.47 3585
2796.96 3641
2797.46 3734
2797.96 3811
2798.46 3774
2798.96 3768
2799.46 4005
2799.96 3909
2800.45 3688
2800.95 3800
2801.45 3816
2801.95 3584
2802.45 3447
2802.95 3418
2803.45 3486
2803.95 3513
2804.45 3261
2804.94 3254
2805.44 3434
2805.94 3491
2806.44 3375
2806.94 3516
2807.44 3496
2807.94 3672
2808.44 3787
2808.94 3654
2809.44 3742
2809.94 3673
2810.44 3583
2810.94 3683
2811.44 3865
2811.94 3991
2812.44 3859
2812.94 3764
2813.44 3711
2813.94 3668
2814.44 3714
2814.94 3552
2815.44 3557
2815.94 3583
2816.44 3614
2816.94 3390
2817.44 3581
2817.94 3391
2818.44 3412
2818.94 3414
2819.44 3489
2819.94 3331
2820.44 3256
2820.94 3424
2821.44 3191
2821.94 3108
2822.44 3242
2822.94 3118
2823.44 3071
2823.94 3099
2824.44 2986
2824.94 3059
2825.45 2910
2825.95 2974
2826.45 3433
2826.95 3266
2827.45 3136
2827.95 3059
2828.45 2970
2828.95 3116
2829.45 3007
2829.96 3117
2830.46 3099
2830.96 3134
2831.46 3114
2831.96 3000
2832.46 3139
2832.96 3223
2833.47 3288
2833.97 3000
2834.47 3081
2834.97 3388
2835.47 3262
2835.97 3286
2836.48 3269
2836.98 3362
2837.48 3450
2837.98 3597
2838.48 3566
2838.99 3622
2839.49 3647
2839.99 3386
2840.49 3424
2841.00 3388
2841.50 3552
2842.00 3337
2842.50 3229
2843.01 3214
2843.51 3288
2844.01 3127
2844.51 3240
2845.02 3151
2845.52 3379
2846.02 3387
2846.52 3360
2847.03 3480
2847.53 3457
2848.03 3646
2848.54 3843
2849.04 3831
2849.54 3952
2850.04 3796
2850.55 4050
2851.05 3927
2851.55 4148
2852.06 3866
2852.56 3695
2853.06 3527
2853.57 3528
2854.07 3586
2854.57 3477
2855.08 3343
2855.58 3372
2856.09 3507
2856.59 3421
2857.09 3316
2857.60 3479
2858.10 3394
2858.60 3353
2859.11 3236
2859.61 3425
2860.12 3525
2860.62 3357
2861.12 3182
2861.63 3243
2862.13 3192
2862.64 3084
2863.14 3082
2863.65 3256
2864.15 2963
2864.65 2965
2865.16 3043
2865.66 3203
2866.17 3017
2866.67 2875
2867.18 3006
2867.68 2922
2868.19 2875
2868.69 3111
2869.20 3099
2869.70 3239
2870.21 3282
2870.71 3316
2871.21 3442
2871.72 3395
2872.23 3251
2872.73 3533
2873.24 3625
2873.74 3691
2874.25 3665
2874.75 3849
2875.26 4032
2875.76 4009
2876.27 3898
2876.77 4088
2877.28 4052
2877.78 4041
2878.29 3935
2878.79 3889
2879.30 3890
2879.81 3717
2880.31 3952
2880.82 3859
2881.32 3809
2881.83 3662
2882.34 3606
2882.84 3907
2883.35 3698
2883.85 3471
2884.36 3559
2884.87 3726
2885.37 3642
2885.88 3688
2886.38 3702
2886.89 3674
2887.40 3631
2887.90 3668
2888.41 3639
2888.92 3567
2889.42 3680
2889.93 3405
2890.44 3522
2890.94 3531
2891.45 3632
2891.96 3679
2892.46 3552
2892.97 3615
2893.48 3489
2893.98 3480
2894.49 3722
2895.00 3472
2895.51 3537
2896.01 3546
2896.52 3862
2897.03 3746
2897.53 3750
2898.04 3900
2898.55 3934
2899.06 3900
2899.56 3759
2900.07 3796
2900.58 3858
2901.09 4205
2901.59 4088
2902.10 3745
2902.61 4003
2903.12 4197
2903.63 4378
2904.13 4398
2904.64 4372
2905.15 4682
2905.66 4576
2906.17 4218
2906.67 4170
2907.18 4068
2907.69 4000
2908.20 4082
2908.71 4034
2909.21 4163
2909.72 4034
2910.23 3753
2910.74 3633
2911.25 3501
2911.76 3405
2912.26 3355
2912.77 3379
2913.28 3569
2913.79 3473
2914.30 3447
2914.81 3488
2915.32 3434
2915.83 3527
2916.34 3577
2916.84 3723
2917.35 3647
2917.86 3427
2918.37 3566
2918.88 3459
2919.39 3524
2919.90 3528
2920.41 3421
2920.92 3724
2921.43 3582
2921.94 3390
2922.45 3614
2922.96 3446
2923.46 3410
2923.97 3393
2924.48 3344
2924.99 3735
2925.50 3700
2926.01 3956
2926.52 3901
2927.03 3762
2927.54 3801
2928.05 3796
2928.56 3821
2929.07 3634
2929.58 3781
2930.09 3631
2930.60 3421
2931.11 3457
2931.62 3413
2932.13 3370
2932.64 3056
2933.15 2865
2933.67 3149
2934.18 3086
2934.69 3091
2935.20 3245
2935.71 3160
2936.22 3304
2936.73 3431
2937.24 3346
2937.75 3232
2938.26 3325
2938.77 3440
2939.28 3644
2939.79 3445
2940.30 3481
2940.82 3613
2941.33 3611
2941.84 3529
2942.35 3617
2942.86 3634
2943.37 3615
2943.88 3570
2944.39 3526
2944.91 3682
2945.42 3868
2945.93 3919
2946.44 3998
2946.95 3861
2947.46 3851
2947.98 4042
2948.49 4058
2949.00 3713
2949.51 3902
2950.02 3961
2950.53 3481
2951.05 3299
2951.56 3337
2952.07 3284
2952.58 3183
2953.09 3204
2953.61 3259
2954.12 3181
2954.63 3338
2955.14 3187
2955.66 3211
2956.17 3318
2956.68 3305
2957.19 3269
2957.71 3300
2958.22 3149
2958.73 3133
2959.24 3239
2959.76 3226
2960.27 3200
2960.78 3202
2961.29 3307
2961.81 3477
2962.32 3433
2962.83 3339
2963.35 3403
2963.86 3218
2964.37 3234
2964.89 3311
2965.40 3203
2965.91 3339
2966.43 3123
2966.94 3170
2967.45 3032
2967.97 3159
2968.48 3079
2968.99 3054
2969.51 3287
2970.02 2984
2970.53 3025
2971.05 2860
2971.56 2992
2972.07 2911
2972.59 3037
2973.10 2961
2973.62 3156
2974.13 3218
2974.64 3268
2975.16 3243
2975.67 3297
2976.19 3320
2976.70 3286
2977.22 3293
2977.73 2981
2978.24 2875
2978.76 3184
2979.27 2998
2979.79 2879
2980.30 3022
2980.82 3070
2981.33 3005
2981.85 3038
2982.36 3154
2982.87 3174
2983.39 2984
2983.90 2910
2984.42 2993
2984.93 3219
2985.45 3211
2985.96 3348
2986.48 3413
2986.99 3352
2987.51 3334
2988.02 3473
2988.54 3550
2989.05 3616
2989.57 3293
2990.09 3321
2990.60 3248
2991.12 3102
2991.63 3199
2992.15 3065
2992.66 3127
2993.18 3164
2993.69 3063
2994.21 3107
2994.73 3200
2995.24 3151
2995.76 3154
2996.27 3382
2996.79 3429
2997.30 3540
2997.82 3499
2998.34 3591
2998.85 3552
2999.37 3486
2999.89 3743
3000.40 3684
3000.92 3484
3001.43 3598
3001.95 3374
3002.47 3518
3002.98 3502
3003.50 3505
3004.02 3496
3004.53 3573
3005.05 3366
3005.57 3550
3006.08 3445
3006.60 3289
3007.12 3347
3007.63 3147
3008.15 3247
3008.67 3177
3009.18 3350
3009.70 3361
3010.22 3206
3010.74 3044
3011.25 3111
3011.77 3039
3012.29 2808
3012.80 3013
3013.32 3035
3013.84 2977
3014.36 3193
3014.87 3163
3015.39 3186
3015.91 3351
3016.43 3563
3016.94 3581
3017.46 3437
3017.98 3641
3018.50 3656
3019.02 3677
3019.53 3789
3020.05 3958
3020.57 3764
3021.09 3904
3021.60 3987
3022.12 3905
3022.64 4006
3023.16 3991
3023.68 3747
3024.20 3507
3024.71 3474
3025.23 3568
3025.75 3561
3026.27 3602
3026.79 3528
3027.31 3600
3027.82 3498
3028.34 3301
3028.86 3195
3029.38 3212
3029.90 3510
3030.42 3319
3030.94 3563
3031.46 3669
3031.98 3464
3032.49 3569
3033.01 3707
3033.53 3461
3034.05 3477
3034.57 3679
3035.09 3807
3035.61 3850
3036.13 3559
3036.65 3537
3037.17 3565
3037.69 3180
3038.21 3284
3038.73 3311
3039.25 3292
3039.76 3208
3040.28 3275
3040.80 3200
3041.32 3188
3041.84 3378
3042.36 3380
3042.88 2978
3043.40 3073
3043.92 3009
3044.44 2968
3044.96 2953
3045.48 3039
3046.00 2866
3046.52 3031
3047.04 3110
3047.56 3148
3048.08 3090
3048.60 2990
3049.13 2873
3049.65 3028
3050.17 3190
3050.69 2979
3051.21 3104
3051.73 3213
3052.25 3149
3052.77 3031
3053.29 3234
3053.81 3215
3054.33 2978
3054.85 3046
3055.37 3181
3055.89 3132
3056.42 3095
3056.94 2960
3057.46 3139
3057.98 3159
3058.50 3062
3059.02 3233
3059.54 3319
3060.06 3203
3060.59 2931
3061.11 3005
3061.63 3022
3062.15 3074
3062.67 3077
3063.19 3127
3063.71 3297
3064.24 3279
3064.76 3321
3065.28 3115
3065.80 3146
3066.32 3104
3066.85 3092
3067.37 3228
3067.89 3073
3068.41 3102
3068.93 3037
3069.46 3059
3069.98 3055
3070.50 3072
3071.02 3121
3071.54 3051
3072.07 2967
3072.59 3123
3073.11 3186
3073.63 3277
3074.16 3142
3074.68 3320
3075.20 3139
3075.73 3065
3076.25 2982
3076.77 3200
3077.29 3201
3077.82 3199
3078.34 3403
3078.86 3285
3079.39 3492
3079.91 3532
3080.43 3541
3080.95 3441
3081.48 3636
3082.00 3585
3082.52 3554
3083.05 3646
3083.57 3549
3084.09 3762
3084.62 3346
3085.14 3459
3085.66 3424
3086.19 3294
3086.71 3249
3087.24 3415
3087.76 3307
3088.28 3472
3088.81 3616
3089.33 3502
3089.85 3561
3090.38 3479
3090.90 3255
3091.43 3119
3091.95 2956
3092.47 3301
3093.00 3446
3093.52 3344
3094.05 3256
3094.57 3201
3095.10 3307
3095.62 3229
3096.14 3002
3096.67 3062
3097.19 3178
3097.72 3142
3098.24 3267
3098.77 3043
3099.29 2981
3099.82 3075
3100.34 3238
3100.87 3035
3101.39 2994
3101.92 2936
3102.44 2947
3102.97 3048
3103.49 3148
3104.02 3262
3104.54 3237
3105.07 3066
3105.59 2978
3106.12 2923
3106.64 3028
3107.17 3199
3107.69 2946
3108.22 3006
3108.74 2949
3109.27 2935
3109.79 3146
3110.32 3038
3110.85 2981
3111.37 2964
3111.90 3056
3112.42 3160
3112.95 3163
3113.48 2991
3114.00 2819
3114.53 2927
3115.05 3218
3115.58 3024
3116.11 2897
3116.63 2885
3117.16 2939
3117.68 2874
3118.21 2844
3118.74 2964
3119.26 2985
3119.79 2858
3120.32 2724
3120.84 2921
3121.37 2940
3121.90 2803
3122.42 2937
3122.95 2725
3123.48 2857
3124.00 2800
3124.53 2753
3125.06 2823
3125.58 2683
3126.11 2806
3126.64 2974
3127.16 2804
3127.69 2889
3128.22 3021
3128.75 2803
3129.27 2866
3129.80 2851
3130.33 3089
3130.85 3002
3131.38 2893
3131.91 2970
3132.44 3301
3132.96 3100
3133.49 3042
3134.02 2984
3134.55 3051
3135.07 2843
3135.60 2793
3136.13 2903
3136.66 2790
3137.19 2702
3137.71 2793
3138.24 2909
3138.77 2855
3139.30 2942
3139.83 2821
3140.35 2792
3140.88 2692
3141.41 2900
3141.94 2987
3142.47 2785
3143.00 2963
3143.52 2833
3144.05 2897
3144.58 2995
3145.11 3129
3145.64 3128
3146.17 3314
3146.70 3379
3147.22 3516
3147.75 3557
3148.28 3657
3148.81 3741
3149.34 3939
3149.87 4063
3150.40 4173
3150.93 4193
3151.46 4196
3151.98 4037
3152.51 3684
3153.04 3795
3153.57 3528
3154.10 3223
3154.63 3226
3155.16 3300
3155.69 3378
3156.22 3209
3156.75 3166
3157.28 3245
3157.81 3189
3158.34 3138
3158.87 3321
3159.40 3187
3159.93 3124
3160.46 3461
3160.99 3476
3161.52 3487
3162.05 3443
3162.58 3394
3163.11 3445
3163.64 3454
3164.17 3187
3164.70 3134
3165.23 3033
3165.76 2895
3166.29 2811
3166.82 2836
3167.35 2994
3167.88 2963
3168.41 2831
3168.94 2836
3169.47 2935
3170.00 2848
3170.53 2733
3171.06 2947
3171.59 3067
3172.13 2880
3172.66 3068
3173.19 3083
3173.72 3182
3174.25 3192
3174.78 3256
3175.31 3234
3175.84 3194
3176.37 3480
3176.90 3424
3177.44 3233
3177.97 3262
3178.50 3347
3179.03 3291
3179.56 3363
3180.09 3244
3180.62 3318
3181.16 3202
3181.69 2973
3182.22 2903
3182.75 2973
3183.28 3056
3183.81 3104
3184.35 2832
3184.88 2836
3185.41 3010
3185.94 2981
3186.47 3008
3187.01 3147
3187.54 3077
3188.07 3247
3188.60 2925
3189.14 2937
3189.67 3079
3190.20 2908
3190.73 2809
3191.26 2884
3191.80 3043
3192.33 2858
3192.86 2887
3193.39 2865
3193.93 3146
3194.46 3042
3194.99 3096
3195.53 2935
3196.06 2887
3196.59 2870
3197.12 2948
3197.66 2740
3198.19 2865
3198.72 2991
3199.26 2939
3199.79 3212
3200.32 3295
3200.86 3326
3201.39 3451
3201.92 3313
3202.46 3340
3202.99 3565
3203.52 3608
3204.06 3537
3204.59 3483
3205.12 3298
3205.66 3314
3206.19 3528
3206.72 3392
3207.26 3257
3207.79 3045
3208.33 3138
3208.86 3188
3209.39 3171
3209.93 3042
3210.46 2958
3211.00 3092
3211.53 3219
3212.06 3487
3212.60 3578
3213.13 3548
3213.67 3536
3214.20 3504
3214.74 3442
3215.27 3269
3215.80 3254
3216.34 3043
3216.87 3140
3217.41 3385
3217.94 3252
3218.48 3164
3219.01 3161
3219.55 3053
3220.08 3192
3220.62 3105
3221.15 3309
3221.69 3501
3222.22 3515
3222.76 3665
3223.29 3952
3223.83 3998
3224.36 4025
3224.90 4027
3225.43 4126
3225.97 4169
3226.50 4181
3227.04 4135
3227.57 3864
3228.11 3642
3228.65 3564
3229.18 3510
3229.72 3443
3230.25 3320
3230.79 3111
3231.32 2873
3231.86 2818
3232.40 2872
3232.93 3122
3233.47 3095
3234.00 2960
3234.54 2935
3235.08 2863
3235.61 3174
3236.15 3162
3236.68 3044
3237.22 3411
3237.76 3398
3238.29 3480
3238.83 3695
3239.37 3754
3239.90 3914
3240.44 3736
3240.97 3950
3241.51 4072
3242.05 3769
3242.58 3635
3243.12 3279
3243.66 3311
3244.20 3327
3244.73 3226
3245.27 3116
3245.81 3017
3246.34 2895
3246.88 2885
3247.42 2922
3247.95 2909
3248.49 2984
3249.03 2931
3249.57 3003
3250.10 2854
3250.64 3039
3251.18 3002
3251.72 3073
3252.25 3172
3252.79 3124
3253.33 3122
3253.87 3200
3254.40 3402
3254.94 3245
3255.48 3275
3256.02 3181
3256.55 3090
3257.09 3223
3257.63 3197
3258.17 3205
3258.71 3305
3259.24 3102
3259.78 3046
3260.32 3189
3260.86 3179
3261.40 3101
3261.94 3286
3262.47 3208
3263.01 3289
3263.55 3191
3264.09 3374
3264.63 3396
3265.17 3183
3265.71 3189
3266.24 3215
3266.78 3136
3267.32 3107
3267.86 3040
3268.40 3078
3268.94 2938
3269.48 2918
3270.02 2961
3270.55 2967
3271.09 3036
3271.63 2897
3272.17 2922
3272.71 3099
3273.25 3048
3273.79 2830
3274.33 2818
3274.87 2781
3275.41 2867
3275.95 2837
3276.49 3114
3277.03 3071
3277.57 3100
3278.11 3115
3278.65 2952
3279.19 3315
3279.73 3219
3280.26 3118
3280.80 2991
3281.34 3094
3281.88 3027
3282.42 3089
3282.96 3183
3283.50 3279
3284.04 3224
3284.59 3352
3285.13 3308
3285.67 3460
3286.21 3547
3286.75 3423
3287.29 3544
3287.83 3539
3288.37 3563
3288.91 3426
3289.45 3257
3289.99 3526
3290.53 3517
3291.07 3243
3291.61 3050
3292.15 3237
3292.69 3164
3293.23 3104
3293.77 3258
3294.32 3052
3294.86 2948
3295.40 2931
3295.94 3040
3296.48 2974
3297.02 2985
3297.56 3056
3298.10 3157
3298.65 2904
3299.19 3094
3299.73 2964
3300.27 3038
3300.81 3043
3301.35 2963
3301.89 3293
3302.44 3268
3302.98 3275
3303.52 3252
3304.06 3184
3304.60 3171
3305.14 3084
3305.69 3126
3306.23 3095
3306.77 3052
3307.31 3029
3307.85 3133
3308.40 2896
3308.94 2923
3309.48 2850
3310.02 2765
3310.57 2906
3311.11 3010
3311.65 3059
3312.19 2980
3312.74 2901
3313.28 2966
3313.82 3103
3314.36 3206
3314.91 3108
3315.45 3255
3315.99 3334
3316.53 3547
3317.08 3443
3317.62 3418
3318.16 3309
3318.71 3338
3319.25 3343
3319.79 3291
3320.34 3324
3320.88 3261
3321.42 3113
3321.96 3028
3322.51 2989
3323.05 2992
3323.59 3001
3324.14 3156
3324.68 3411
3325.23 3430
3325.77 3041
3326.31 3150
3326.86 2985
3327.40 2932
3327.94 2885
3328.49 2813
3329.03 2720
3329.57 2695
3330.12 2727
3330.66 2810
3331.21 2652
3331.75 2695
3332.29 2620
3332.84 2608
3333.38 2592
3333.93 2673
3334.47 2687
3335.02 2694
3335.56 2759
3336.10 2935
3336.65 2830
3337.19 2908
3337.74 2895
3338.28 2870
3338.83 2798
3339.37 2758
3339.92 2797
3340.46 2974
3341.01 3071
3341.55 2849
3342.10 2878
3342.64 2875
3343.19 3138
3343.73 3086
3344.28 2765
3344.82 2725
3345.37 3112
3345.91 3032
3346.46 2919
3347.00 2849
3347.55 2927
3348.09 2852
3348.64 2976
3349.18 2963
3349.73 3022
3350.27 2870
3350.82 2927
3351.37 2882
3351.91 2996
3352.46 3210
3353.00 3204
3353.55 2919
3354.10 2936
3354.64 2941
3355.19 3138
3355.73 2971
3356.28 2987
3356.83 3047
3357.37 3001
3357.92 2821
3358.46 2638
3359.01 2971
3359.56 2812
3360.10 2756
3360.65 2832
3361.20 2826
3361.74 2644
3362.29 2784
3362.84 2743
3363.38 2694
3363.93 2722
3364.48 2726
3365.02 2601
3365.57 2516
3366.12 2746
3366.66 2574
3367.21 2516
3367.76 2568
3368.30 2855
3368.85 2768
3369.40 2766
3369.94 2834
3370.49 2761
3371.04 2643
3371.59 2929
3372.13 2913
3372.68 2876
3373.23 2813
3373.78 2775
3374.32 2868
3374.87 2832
3375.42 2822
3375.97 2720
3376.51 2453
3377.06 2600
3377.61 2543
3378.16 2492
3378.71 2504
3379.25 2558
3379.80 2373
3380.35 2395
3380.90 2569
3381.45 2413
3381.99 2588
3382.54 2634
3383.09 2334
3383.64 2245
3384.19 2212
3384.74 2546
3385.28 2446
3385.83 2336
3386.38 2395
3386.93 2537
3387.48 2554
3388.03 2517
3388.58 2498
3389.12 2530
3389.67 2897
3390.22 2698
3390.77 2624
3391.32 2661
3391.87 2595
3392.42 2604
3392.97 2603
3393.52 2741
3394.06 2585
3394.61 2563
3395.16 2725
3395.71 2526
3396.26 2644
3396.81 2605
3397.36 2571
3397.91 2533
3398.46 2745
3399.01 2693
3399.56 2547
3400.11 2534
3400.66 2464
3401.21 2531
3401.76 2610
3402.31 2479
3402.86 2644
3403.41 2549
3403.96 2630
3404.51 2683
3405.06 2606
3405.61 2637
3406.16 2648
3406.71 2598
3407.26 2536
3407.81 2469
3408.36 2487
3408.91 2474
3409.46 2300
3410.01 2425
3410.56 2472
3411.11 2542
3411.66 2578
3412.21 2615
3412.76 2616
3413.31 2527
3413.86 2512
3414.41 2599
3414.96 2571
3415.51 2556
3416.07 2484
3416.62 2524
3417.17 2538
3417.72 2593
3418.27 2625
3418.82 2725
3419.37 2481
3419.92 2514
3420.47 2562
3421.03 2477
3421.58 2482
3422.13 2535
3422.68 2496
3423.23 2666
3423.78 2712
3424.33 2393
3424.89 2398
3425.44 2599
3425.99 2608
3426.54 2734
3427.09 2705
3427.65 2524
3428.20 2584
3428.75 2604
3429.30 2834
3429.85 2697
3430.41 2584
3430.96 2541
3431.51 2760
3432.06 2590
3432.61 2578
3433.17 2507
3433.72 2637
3434.27 2721
3434.82 2791
3435.38 2635
3435.93 2394
3436.48 2568
3437.03 2651
3437.59 2681
3438.14 2722
3438.69 2606
3439.24 2410
3439.80 2458
3440.35 2523
3440.90 2479
3441.46 2492
3442.01 2515
3442.56 2530
3443.11 2625
3443.67 2485
3444.22 2400
3444.77 2372
3445.33 2337
3445.88 2544
3446.43 2407
3446.99 2322
3447.54 2353
3448.09 2285
3448.65 2553
3449.20 2419
3449.76 2207
3450.31 2278
3450.86 2290
3451.42 2280
3451.97 2472
3452.52 2411
3453.08 2177
3453.63 2231
3454.19 2317
3454.74 2417
3455.29 2380
3455.85 2361
3456.40 2295
3456.96 2366
3457.51 2390
3458.07 2324
3458.62 2426
3459.17 2484
3459.73 2309
3460.28 2435
3460.84 2570
3461.39 2641
3461.95 2480
3462.50 2460
3463.06 2425
3463.61 2468
3464.17 2436
3464.72 2696
3465.27 2598
3465.83 2540
3466.38 2382
3466.94 2635
3467.49 2644
3468.05 2757
3468.61 2862
3469.16 2733
3469.72 2814
3470.27 2893
3470.83 2735
3471.38 2710
3471.94 2602
3472.49 2736
3473.05 2862
3473.60 2712
3474.16 2842
3474.71 2802
3475.27 2643
3475.83 2564
3476.38 2560
3476.94 2563
3477.49 2429
3478.05 2373
3478.61 2624
3479.16 2656
3479.72 2764
3480.27 2686
3480.83 2717
3481.39 2784
3481.94 2740
3482.50 2855
3483.05 2714
3483.61 2696
3484.17 2723
3484.72 2590
3485.28 2560
3485.84 2493
3486.39 2678
3486.95 2740
3487.51 2736
3488.06 2688
3488.62 2787
3489.18 2654
3489.73 2751
3490.29 2897
3490.85 2775
3491.40 2686
3491.96 2688
3492.52 2771
3493.08 2851
3493.63 2930
3494.19 2889
3494.75 2890
3495.30 2799
3495.86 2827
3496.42 2991
3496.98 2972
3497.53 2859
3498.09 2975
3498.65 3005
3499.21 3389
3499.76 3357
3500.32 3417
3500.88 3471
3501.44 3660
3501.99 4011
3502.55 4463
3503.11 4531
3503.67 4922
3504.23 5157
3504.78 5617
3505.34 6012
3505.90 6134
3506.46 6191
3507.02 6232
3507.58 5913
3508.13 5774
3508.69 5642
3509.25 5137
3509.81 4732
3510.37 4511
3510.93 4119
3511.48 3575
3512.04 3376
3512.60 3268
3513.16 2934
3513.72 2914
3514.28 2991
3514.84 2739
3515.40 2683
3515.95 2627
3516.51 2379
3517.07 2495
3517.63 2555
3518.19 2574
3518.75 2683
3519.31 2565
3519.87 2536
3520.43 2768
3520.99 2530
3521.55 2624
3522.11 2722
3522.67 2673
3523.22 2664
3523.78 2572
3524.34 2407
3524.90 2678
3525.46 2551
3526.02 2734
3526.58 2454
3527.14 2537
3527.70 2508
3528.26 2509
3528.82 2563
3529.38 2600
3529.94 2565
3530.50 2646
3531.06 2583
3531.62 2463
3532.18 2664
3532.74 2593
3533.30 2421
3533.86 2661
3534.42 2740
3534.98 2738
3535.54 2690
3536.11 2929
3536.67 2900
3537.23 2997
3537.79 2882
3538.35 3025
3538.91 3098
3539.47 2935
3540.03 3195
3540.59 3030
3541.15 3161
3541.71 3119
3542.27 3007
3542.84 3010
3543.40 3028
3543.96 2977
3544.52 3075
3545.08 3168
3545.64 2879
3546.20 2880
3546.76 2902
3547.33 2710
3547.89 2856
3548.45 2908
3549.01 2736
3549.57 2680
3550.13 2744
3550.69 2753
3551.26 2528
3551.82 2538
3552.38 2610
3552.94 2481
3553.50 2561
3554.07 2608
3554.63 2464
3555.19 2383
3555.75 2406
3556.31 2397
3556.88 2625
3557.44 2527
3558.00 2499
3558.56 2511
3559.13 2594
3559.69 2612
3560.25 2664
3560.81 2601
3561.38 2802
3561.94 2896
3562.50 2650
3563.06 2567
3563.63 2715
3564.19 2745
3564.75 2737
3565.31 2677
3565.88 2508
3566.44 2602
3567.00 2580
3567.57 2754
3568.13 2479
3568.69 2584
3569.26 2660
3569.82 2585
3570.38 2457
3570.95 2368
3571.51 2543
3572.07 2627
3572.64 2492
3573.20 2368
3573.76 2398
3574.33 2509
3574.89 2582
3575.45 2721
3576.02 2662
3576.58 2617
3577.14 2595
3577.71 2568
3578.27 2597
3578.84 2547
3579.40 2581
3579.96 2558
3580.53 2735
3581.09 2614
3581.66 2503
3582.22 2586
3582.78 2718
3583.35 2744
3583.91 2673
3584.48 2694
3585.04 2774
3585.61 2818
3586.17 2966
3586.74 2805
3587.30 2693
3587.86 2819
3588.43 2727
3588.99 2639
3589.56 2624
3590.12 2630
3590.69 2579
3591.25 2569
3591.82 2463
3592.38 2401
3592.95 2329
3593.51 2387
3594.08 2398
3594.64 2399
3595.21 2513
3595.77 2509
3596.34 2621
3596.90 2519
3597.47 2427
3598.04 2433
3598.60 2455
3599.17 2455
3599.73 2464
3600.30 2537
3600.86 2402
3601.43 2372
3601.99 2366
3602.56 2481
3603.13 2555
3603.69 2448
3604.26 2583
3604.82 2427
3605.39 2441
3605.96 2544
3606.52 2318
3607.09 2378
3607.65 2416
3608.22 2454
3608.79 2271
3609.35 2228
3609.92 2303
3610.49 2389
3611.05 2259
3611.62 2406
3612.19 2332
3612.75 2320
3613.32 2413
3613.89 2556
3614.45 2752
3615.02 2703
3615.59 2829
3616.15 2965
3616.72 3250
3617.29 3540
3617.85 3438
3618.42 3626
3618.99 3998
3619.55 4158
3620.12 4089
3620.69 4282
3621.26 4096
3621.82 3892
3622.39 3769
3622.96 3682
3623.53 3310
3624.09 3070
3624.66 2833
3625.23 2849
3625.80 2715
3626.36 2628
3626.93 2692
3627.50 2563
3628.07 2543
3628.63 2624
3629.20 2632
3629.77 2644
3630.34 2681
3630.91 2557
3631.47 2693
3632.04 2735
3632.61 2809
3633.18 3002
3633.75 2912
3634.32 3030
3634.88 3294
3635.45 3179
3636.02 2896
3636.59 2978
3637.16 2819
3637.73 2789
3638.29 2659
3638.86 2689
3639.43 2592
3640.00 2520
3640.57 2530
3641.14 2449
3641.71 2255
3642.28 2460
3642.84 2511
3643.41 2719
3643.98 2440
3644.55 2468
3645.12 2460
3645.69 2534
3646.26 2453
3646.83 2472
3647.40 2717
3647.97 2452
3648.54 2442
3649.11 2540
3649.68 2514
3650.25 2504
3650.81 2610
3651.38 2687
3651.95 2622
3652.52 2756
3653.09 2657
3653.66 2560
3654.23 2561
3654.80 2497
3655.37 2370
3655.94 2526
3656.51 2584
3657.08 2527
3657.65 2720
3658.22 2550
3658.79 2587
3659.36 2503
3659.93 2582
3660.50 2677
3661.07 2669
3661.64 2377
3662.22 2415
3662.79 2412
3663.36 2448
3663.93 2276
3664.50 2235
3665.07 2235
3665.64 2170
3666.21 2145
3666.78 2124
3667.35 2266
3667.92 2161
3668.49 2071
3669.06 2111
3669.64 2323
3670.21 2157
3670.78 2214
3671.35 2234
3671.92 2292
3672.49 2350
3673.06 2460
3673.63 2414
3674.21 2157
3674.78 2194
3675.35 2412
3675.92 2495
3676.49 2522
3677.06 2519
3677.63 2509
3678.21 2449
3678.78 2460
3679.35 2589
3679.92 2477
3680.49 2329
3681.07 2212
3681.64 2246
3682.21 2162
3682.78 2159
3683.35 2265
3683.93 2063
3684.50 2076
3685.07 2152
3685.64 2192
3686.21 2122
3686.79 2068
3687.36 2146
3687.93 2217
3688.50 2270
3689.08 2176
3689.65 2125
3690.22 2131
3690.80 2302
3691.37 2105
3691.94 2264
3692.51 2232
3693.09 2264
3693.66 2257
3694.23 2409
3694.81 2325
3695.38 2339
3695.95 2321
3696.52 2274
3697.10 2086
3697.67 2314
3698.24 2355
3698.82 2350
3699.39 2353
3699.96 2262
3700.54 2013
3701.11 2154
3701.68 2181
3702.26 2211
3702.83 2269
3703.41 2180
3703.98 2118
3704.55 2234
3705.13 2352
3705.70 2358
3706.27 2283
3706.85 2246
3707.42 2372
3708.00 2317
3708.57 2245
3709.14 2272
3709.72 2454
3710.29 2224
3710.87 2137
3711.44 2323
3712.02 2512
3712.59 2338
3713.16 2235
3713.74 2182
3714.31 2281
3714.89 2381
3715.46 2196
3716.04 2338
3716.61 2335
3717.19 2269
3717.76 2121
3718.34 2192
3718.91 2276
3719.49 2203
3720.06 2208
3720.64 2273
3721.21 2396
3721.79 2313
3722.36 2204
3722.94 2165
3723.51 2244
3724.09 2086
3724.66 1946
3725.24 2145
3725.81 2105
3726.39 2088
3726.96 2119
3727.54 2177
3728.12 2300
3728.69 2359
3729.27 2312
3729.84 2241
3730.42 2319
3730.99 2422
3731.57 2422
3732.15 2498
3732.72 2479
3733.30 2736
3733.87 2467
3734.45 2381
3735.03 2561
3735.60 2522
3736.18 2632
3736.75 2586
3737.33 2423
3737.91 2360
3738.48 2376
3739.06 2213
3739.64 2322
3740.21 2320
3740.79 2133
3741.37 2275
3741.94 2103
3742.52 2294
3743.10 2166
3743.67 2151
3744.25 2223
3744.83 2185
3745.40 2276
3745.98 2318
3746.56 2495
3747.13 2172
3747.71 2067
3748.29 2182
3748.87 2316
3749.44 2274
3750.02 2131
3750.60 2161
3751.17 2111
3751.75 2220
3752.33 2178
3752.91 2253
3753.48 2074
3754.06 2102
3754.64 2208
3755.22 2197
3755.80 2159
3756.37 2173
3756.95 2290
3757.53 2072
3758.11 2180
3758.68 2046
3759.26 1962
3759.84 1985
3760.42 2102
3761.00 2036
3761.58 2061
3762.15 2264
3762.73 2406
3763.31 2262
3763.89 2289
3764.47 2197
3765.04 2251
3765.62 2262
3766.20 2237
3766.78 2328
3767.36 2201
3767.94 2275
3768.52 2159
3769.10 2160
3769.67 2121
3770.25 2278
3770.83 2178
3771.41 2108
3771.99 2237
3772.57 2281
3773.15 2273
3773.73 2306
3774.31 2338
3774.89 2330
3775.46 2249
3776.04 2229
3776.62 2294
3777.20 2197
3777.78 2161
3778.36 2194
3778.94 2100
3779.52 2119
3780.10 2212
3780.68 2284
3781.26 2127
3781.84 2046
3782.42 2137
3783.00 2167
3783.58 2180
3784.16 2147
3784.74 2099
3785.32 2237
3785.90 2044
3786.48 2109
3787.06 2181
3787.64 2309
3788.22 2185
3788.80 2130
3789.38 2190
3789.96 2122
3790.54 2095
3791.12 2255
3791.70 2191
3792.28 2155
3792.86 2290
3793.44 2394
3794.02 2207
3794.60 2269
3795.18 2313
3795.77 2307
3796.35 2252
3796.93 2288
3797.51 2394
3798.09 2306
3798.67 2249
3799.25 2324
3799.83 2297
3800.41 2403
3800.99 2488
3801.58 2641
3802.16 2655
3802.74 2579
3803.32 2598
3803.90 2567
3804.48 2435
3805.06 2728
3805.65 2546
3806.23 2610
3806.81 2498
3807.39 2564
3807.97 2590
3808.55 2562
3809.14 2577
3809.72 2473
3810.30 2453
3810.88 2691
3811.46 2634
3812.05 2475
3812.63 2509
3813.21 2538
3813.79 2509
3814.37 2591
3814.96 2750
3815.54 2626
3816.12 2545
3816.70 2375
3817.29 2289
3817.87 2407
3818.45 2287
3819.03 2259
3819.62 2134
3820.20 2162
3820.78 2329
3821.36 2330
3821.95 2062
3822.53 1960
3823.11 2088
3823.70 2062
3824.28 2071
3824.86 1894
3825.45 2041
3826.03 2073
3826.61 1991
3827.19 2205
3827.78 2272
3828.36 2156
3828.94 2217
3829.53 2173
3830.11 2255
3830.69 2060
3831.28 2071
3831.86 1878
3832.45 2172
3833.03 2026
3833.61 2102
3834.20 2065
3834.78 2001
3835.36 2049
3835.95 1928
3836.53 2067
3837.12 2059
3837.70 2084
3838.28 1982
3838.87 1976
3839.45 2103
3840.04 2089
3840.62 2184
3841.20 2015
3841.79 1938
3842.37 1925
3842.96 2022
3843.54 2066
3844.13 2016
3844.71 1980
3845.30 2197
3845.88 2219
3846.47 2076
3847.05 2036
3847.63 2086
3848.22 1964
3848.80 2012
3849.39 2086
3849.97 1987
3850.56 2049
3851.14 2177
3851.73 2203
3852.31 1952
3852.90 2047
3853.48 2067
3854.07 2169
3854.66 1998
3855.24 2101
3855.83 2193
3856.41 2079
3857.00 2158
3857.58 2242
3858.17 2092
3858.75 2143
3859.34 2259
3859.92 2285
3860.51 2228
3861.10 2375
3861.68 2344
3862.27 2388
3862.85 2427
3863.44 2688
3864.03 2631
3864.61 2653
3865.20 2543
3865.78 2595
3866.37 2425
3866.96 2483
3867.54 2285
3868.13 2322
3868.72 2278
3869.30 2181
3869.89 2180
3870.47 2071
3871.06 2146
3871.65 2033
3872.23 1965
3872.82 2038
3873.41 2184
3873.99 2117
3874.58 2217
3875.17 2220
3875.76 2199
3876.34 2182
3876.93 2204
3877.52 2231
3878.10 2348
3878.69 2380
3879.28 2326
3879.86 2195
3880.45 2180
3881.04 2061
3881.63 1991
3882.21 2084
3882.80 2007
3883.39 1844
3883.98 1894
3884.56 2016
3885.15 1990
3885.74 1861
3886.33 1847
3886.91 1946
3887.50 2017
3888.09 1822
3888.68 1808
3889.27 2002
3889.85 2111
3890.44 2051
3891.03 1926
3891.62 1959
3892.21 1948
3892.79 2036
3893.38 2036
3893.97 2156
3894.56 2035
3895.15 2056
3895.74 2153
3896.32 2159
3896.91 2252
3897.50 2245
3898.09 2119
3898.68 2212
3899.27 2140
3899.86 2305
3900.45 2114
3901.03 2125
3901.62 2263
3902.21 2174
3902.80 2230
3903.39 2222
3903.98 2124
3904.57 2135
3905.16 2066
3905.75 2026
3906.34 2044
3906.92 2031
3907.51 2105
3908.10 2107
3908.69 2082
3909.28 1978
3909.87 1920
3910.46 1884
3911.05 1835
3911.64 1892
3912.23 1877
3912.82 2078
3913.41 1713
3914.00 1724
3914.59 1963
3915.18 1868
3915.77 1879
3916.36 1808
3916.95 1733
3917.54 1933
3918.13 1911
3918.72 1887
3919.31 1888
3919.90 1938
3920.49 1960
3921.08 1764
3921.67 1902
3922.26 1974
3922.85 1910
3923.44 1835
3924.03 1904
3924.62 1984
3925.21 2031
3925.80 1943
3926.40 2012
3926.99 2095
3927.58 2022
3928.17 1915
3928.76 1904
3929.35 1804
3929.94 1799
3930.53 1827
3931.12 1841
3931.71 2059
3932.30 1826
3932.90 1788
3933.49 1934
3934.08 1820
3934.67 1920
3935.26 1836
3935.85 1932
3936.44 1935
3937.04 1872
3937.63 1997
3938.22 2004
3938.81 1881
3939.40 1935
3939.99 1984
3940.59 1957
3941.18 1935
3941.77 2072
3942.36 2016
3942.95 2012
3943.55 2050
3944.14 2086
3944.73 2074
3945.32 1929
3945.91 1972
3946.51 2064
3947.10 1992
3947.69 1973
3948.28 1918
3948.88 1995
3949.47 1955
3950.06 1898
3950.65 1811
3951.25 1772
3951.84 1875
3952.43 1821
3953.02 1899
3953.62 1853
3954.21 1817
3954.80 2003
3955.40 2137
3955.99 1936
3956.58 1970
3957.17 2030
3957.77 2201
3958.36 2180
3958.95 2130
3959.55 2063
3960.14 1992
3960.73 2038
3961.33 2078
3961.92 1928
3962.51 1972
3963.11 2082
3963.70 1987
3964.29 1823
3964.89 1923
3965.48 1829
3966.08 1863
3966.67 1945
3967.26 1918
3967.86 1984
3968.45 1923
3969.04 1957
3969.64 1888
3970.23 1902
3970.83 1903
3971.42 1879
3972.01 1759
3972.61 1928
3973.20 1859
3973.80 1835
3974.39 1767
3974.99 1917
3975.58 2033
3976.18 1867
3976.77 1942
3977.36 1982
3977.96 1892
3978.55 1781
3979.15 1830
3979.74 2044
3980.34 1940
3980.93 1862
3981.53 1974
3982.12 1817
3982.72 1998
3983.31 1938
3983.91 1901
3984.50 2000
3985.10 1991
3985.69 1931
3986.29 1951
3986.88 1997
3987.48 1992
3988.07 1948
3988.67 1923
3989.26 2013
3989.86 1941
3990.46 1918
3991.05 1890
3991.65 1843
3992.24 1924
3992.84 2001
3993.43 2075
3994.03 2055
3994.63 2042
3995.22 2289
3995.82 2324
3996.41 2388
3997.01 2292
3997.61 2312
3998.20 2238
3998.80 2248
3999.39 2187
3999.99 2230
4000.59 2134
4001.18 2093
4001.78 2078
4002.38 2087
4002.97 2051
4003.57 2195
4004.17 2174
4004.76 2160
4005.36 2081
4005.96 1967
4006.55 2091
4007.15 2111
4007.75 2079
4008.34 2099
4008.94 2232
4009.54 2096
4010.13 2171
4010.73 2201
4011.33 2192
4011.93 2064
4012.52 2091
4013.12 2149
4013.72 2017
4014.31 2137
4014.91 2154
4015.51 2155
4016.11 2102
4016.70 1967
4017.30 2218
4017.90 2181
4018.50 2015
4019.09 2076
4019.69 2073
4020.29 2116
4020.89 2059
4021.49 1938
4022.08 2092
4022.68 2011
4023.28 1886
4023.88 1860
4024.48 1864
4025.07 1981
4025.67 2119
4026.27 2215
4026.87 2417
4027.47 2403
4028.06 2411
4028.66 2445
4029.26 2599
4029.86 2598
4030.46 2519
4031.06 2635
4031.66 2617
4032.25 2570
4032.85 2432
4033.45 2302
4034.05 2239
4034.65 2243
4035.25 2097
4035.85 2095
4036.45 1987
4037.05 1948
4037.64 1922
4038.24 2014
4038.84 1935
4039.44 1834
4040.04 1928
4040.64 1863
4041.24 1775
4041.84 1831
4042.44 1965
4043.04 1926
4043.64 1835
4044.24 1908
4044.84 1924
4045.44 1975
4046.04 2090
4046.64 2123
4047.24 2192
4047.84 2243
4048.44 2371
4049.03 2295
4049.63 2366
4050.23 2283
4050.83 2353
4051.43 2213
4052.04 2183
4052.64 2154
4053.24 2154
4053.84 2169
4054.44 2175
4055.04 2158
4055.64 2091
4056.24 2127
4056.84 2109
4057.44 2000
4058.04 1861
4058.64 1904
4059.24 2001
4059.84 1979
4060.44 1926
4061.04 1924
4061.64 1997
4062.24 2046
4062.85 1940
4063.45 1846
4064.05 1850
4064.65 2009
4065.25 1925
4065.85 1984
4066.45 1971
4067.05 2020
4067.65 1949
4068.26 2014
4068.86 2156
4069.46 2306
4070.06 2051
4070.66 2058
4071.26 2150
4071.86 1943
4072.47 1915
4073.07 2023
4073.67 1933
4074.27 1888
4074.87 1884
4075.47 1920
4076.08 1780
4076.68 1739
4077.28 1928
4077.88 1994
4078.48 1979
4079.09 2036
4079.69 2011
4080.29 1811
4080.89 1871
4081.50 2045
4082.10 2008
4082.70 1906
4083.30 1921
4083.91 1986
4084.51 1870
4085.11 1867
4085.71 1861
4086.32 1872
4086.92 1767
4087.52 1802
4088.12 1703
4088.73 1763
4089.33 1841
4089.93 1794
4090.54 1713
4091.14 1853
4091.74 1883
4092.35 1942
4092.95 1963
4093.55 1908
4094.15 1865
4094.76 1934
4095.36 1923
4095.96 1900
4096.57 1892
4097.17 1911
4097.78 2010
4098.38 1915
4098.98 1932
4099.59 1948
4100.19 1861
4100.79 1825
4101.40 1847
4102.00 1851
4102.61 1816
4103.21 1938
4103.81 1906
4104.42 1880
4105.02 1876
4105.63 1726
4106.23 1853
4106.83 1951
4107.44 1848
4108.04 1857
4108.65 1832
4109.25 1858
4109.85 1865
4110.46 1975
4111.06 1871
4111.67 1737
4112.27 1835
4112.88 1996
4113.48 1879
4114.09 1862
4114.69 1844
4115.30 1813
4115.90 1900
4116.51 1878
4117.11 1892
4117.72 1747
4118.32 1936
4118.93 2017
4119.53 1932
4120.14 1968
4120.74 2128
4121.35 1934
4121.95 2000
4122.56 1890
4123.16 1823
4123.77 1911
4124.37 1840
4124.98 1832
4125.59 1809
4126.19 1919
4126.80 1941
4127.40 1924
4128.01 1902
4128.61 1752
4129.22 1837
4129.83 1928
4130.43 1920
4131.04 1779
4131.64 1802
4132.25 1990
4132.86 2045
4133.46 2017
4134.07 2074
4134.67 2008
4135.28 1952
4135.89 2013
4136.49 2052
4137.10 2164
4137.71 2179
4138.31 2287
4138.92 2275
4139.53 2421
4140.13 2439
4140.74 2484
4141.35 2703
4141.95 2765
4142.56 2804
4143.17 2955
4143.77 2904
4144.38 2927
4144.99 2878
4145.59 2798
4146.20 2751
4146.81 2608
4147.42 2494
4148.02 2464
4148.63 2335
4149.24 2267
4149.84 2017
4150.45 2080
4151.06 1831
4151.67 1838
4152.27 1879
4152.88 1906
4153.49 1982
4154.10 1871
4154.70 1849
4155.31 1821
4155.92 1750
4156.53 1708
4157.14 1804
4157.74 1757
4158.35 1655
4158.96 1699
4159.57 1836
4160.18 1815
4160.78 1769
4161.39 1833
4162.00 1938
4162.61 1925
4163.22 1939
4163.83 1961
4164.43 1912
4165.04 1888
4165.65 1976
4166.26 2136
4166.87 2221
4167.48 2235
4168.09 2186
4168.69 2143
4169.30 2259
4169.91 2041
4170.52 2112
4171.13 2111
4171.74 2157
4172.35 1905
4172.96 1988
4173.57 2066
4174.17 2064
4174.78 2025
4175.39 2012
4176.00 1956
4176.61 1993
4177.22 1978
4177.83 2024
4178.44 2275
4179.05 2131
4179.66 2103
4180.27 2152
4180.88 2156
4181.49 2111
4182.10 2005
4182.71 1935
4183.32 1904
4183.93 2037
4184.54 1948
4185.15 1892
4185.76 1846
4186.37 1729
4186.98 1912
4187.59 1988
4188.20 1931
4188.81 1896
4189.42 1950
4190.03 1841
4190.64 1819
4191.25 1932
4191.86 2027
4192.47 1991
4193.08 2038
4193.69 2147
4194.30 2116
4194.91 2232
4195.52 2206
4196.13 2252
4196.74 2175
4197.35 2102
4197.97 1994
4198.58 2044
4199.19 2161
4199.80 1976
4200.41 1983
4201.02 2015
4201.63 1961
4202.24 1998
4202.85 2030
4203.47 1917
4204.08 2103
4204.69 2013
4205.30 2004
4205.91 2023
4206.52 2033
4207.13 1861
4207.75 1812
4208.36 1793
4208.97 1788
4209.58 1883
4210.19 1934
4210.80 2028
4211.42 1952
4212.03 1880
4212.64 1914
4213.25 1867
4213.86 1865
4214.48 1752
4215.09 1930
4215.70 1975
4216.31 1927
4216.92 1976
4217.54 1983
4218.15 2252
4218.76 2352
4219.37 2358
4219.99 2391
4220.60 2404
4221.21 2425
4221.82 2397
4222.44 2375
4223.05 2480
4223.66 2428
4224.28 2456
4224.89 2329
4225.50 2179
4226.11 2303
4226.73 2108
4227.34 2112
4227.95 2154
4228.57 2095
4229.18 2039
4229.79 2075
4230.41 1897
4231.02 2062
4231.63 2116
4232.25 2007
4232.86 2079
4233.47 2194
4234.09 2202
4234.70 2236
4235.31 2148
4235.93 2305
4236.54 2316
4237.15 2149
4237.77 2123
4238.38 2068
4239.00 2086
4239.61 1954
4240.22 1810
4240.84 1897
4241.45 1856
4242.07 1836
4242.68 1889
4243.29 1860
4243.91 1897
4244.52 1926
4245.14 1840
4245.75 1893
4246.37 1944
4246.98 2010
4247.59 1960
4248.21 2013
4248.82 1962
4249.44 1897
4250.05 1919
4250.67 2115
4251.28 2105
4251.90 2113
4252.51 2099
4253.13 2108
4253.74 2062
4254.36 1970
4254.97 1944
4255.59 1941
4256.20 2120
4256.82 2008
4257.43 1959
4258.05 1939
4258.66 1813
4259.28 1958
4259.89 1917
4260.51 1914
4261.12 1805
4261.74 1945
4262.35 1970
4262.97 1972
4263.59 1928
4264.20 2000
4264.82 2123
4265.43 1848
4266.05 1954
4266.66 1894
4267.28 1878
4267.90 1817
4268.51 1912
4269.13 1976
4269.74 1991
4270.36 1848
4270.98 1795
4271.59 1884
4272.21 1850
4272.83 1837
4273.44 1878
4274.06 1867
4274.68 1809
4275.29 1841
4275.91 1981
4276.52 1942
4277.14 1931
4277.76 1803
4278.37 1866
4278.99 1866
4279.61 1939
4280.23 1859
4280.84 1853
4281.46 1824
4282.08 1664
4282.69 1750
4283.31 1777
4283.93 1726
4284.54 1627
4285.16 1681
4285.78 1666
4286.40 1603
4287.01 1680
4287.63 1589
4288.25 1616
4288.87 1733
4289.48 1771
4290.10 1749
4290.72 1762
4291.34 1731
4291.95 1562
4292.57 1645
4293.19 1687
4293.81 1687
4294.42 1731
4295.04 1703
4295.66 1715
4296.28 1634
4296.90 1847
4297.51 1809
4298.13 1774
4298.75 1756
4299.37 1704
4299.99 1770
4300.61 1742
4301.22 1783
4301.84 1768
4302.46 1732
4303.08 1794
4303.70 1710
4304.32 1723
4304.94 1653
4305.55 1740
4306.17 1787
4306.79 1754
4307.41 1692
4308.03 1679
4308.65 1702
4309.27 1672
4309.89 1778
4310.50 1710
4311.12 1723
4311.74 1665
4312.36 1708
4312.98 1553
4313.60 1648
4314.22 1712
4314.84 1853
4315.46 1751
4316.08 1756
4316.70 1695
4317.32 1627
4317.94 1617
4318.56 1663
4319.18 1625
4319.80 1614
4320.42 1589
4321.04 1515
4321.65 1469
4322.27 1567
4322.89 1539
4323.51 1667
4324.13 1655
4324.75 1594
4325.37 1389
4325.99 1484
4326.62 1509
4327.24 1381
4327.86 1402
4328.48 1582
4329.10 1623
4329.72 1652
4330.34 1584
4330.96 1556
4331.58 1694
4332.20 1596
4332.82 1530
4333.44 1573
4334.06 1687
4334.68 1623
4335.30 1665
4335.92 1700
4336.54 1608
4337.16 1544
4337.79 1543
4338.41 1360
4339.03 1557
4339.65 1720
4340.27 1476
4340.89 1526
4341.51 1563
4342.13 1553
4342.76 1541
4343.38 1515
4344.00 1573
4344.62 1729
4345.24 1672
4345.86 1850
4346.48 1853
4347.11 1780
4347.73 1690
4348.35 1672
4348.97 1806
4349.59 1771
4350.22 1578
4350.84 1686
4351.46 1616
4352.08 1664
4352.70 1651
4353.33 1721
4353.95 1789
4354.57 1735
4355.19 1620
4355.81 1572
4356.44 1599
4357.06 1594
4357.68 1687
4358.30 1688
4358.93 1645
4359.55 1658
4360.17 1732
4360.79 1702
4361.42 1593
4362.04 1605
4362.66 1686
4363.28 1573
4363.91 1615
4364.53 1576
4365.15 1577
4365.78 1546
4366.40 1580
4367.02 1504
4367.65 1448
4368.27 1582
4368.89 1431
4369.52 1497
4370.14 1442
4370.76 1395
4371.39 1472
4372.01 1617
4372.63 1510
4373.26 1565
4373.88 1529
4374.50 1362
4375.13 1436
4375.75 1374
4376.37 1431
4377.00 1549
4377.62 1681
4378.25 1712
4378.87 1716
4379.49 1591
4380.12 1591
4380.74 1605
4381.37 1465
4381.99 1524
4382.61 1482
4383.24 1561
4383.86 1733
4384.49 1561
4385.11 1540
4385.74 1509
4386.36 1635
4386.98 1554
4387.61 1552
4388.23 1545
4388.86 1635
4389.48 1743
4390.11 1515
4390.73 1587
4391.36 1495
4391.98 1584
4392.61 1589
4393.23 1598
4393.86 1501
4394.48 1636
4395.11 1599
4395.73 1564
4396.36 1583
4396.98 1519
4397.61 1550
4398.23 1521
4398.86 1521
4399.48 1446
4400.11 1619
4400.74 1597
4401.36 1547
4401.99 1548
4402.61 1608
4403.24 1650
4403.86 1572
4404.49 1625
4405.11 1464
4405.74 1530
4406.37 1605
4406.99 1577
4407.62 1510
4408.24 1473
4408.87 1595
4409.50 1472
4410.12 1528
4410.75 1658
4411.38 1543
4412.00 1487
4412.63 1457
4413.25 1469
4413.88 1553
4414.51 1434
4415.13 1450
4415.76 1504
4416.39 1606
4417.01 1532
4417.64 1464
4418.27 1426
4418.89 1563
4419.52 1561
4420.15 1528
4420.77 1449
4421.40 1453
4422.03 1392
4422.66 1435
4423.28 1539
4423.91 1504
4424.54 1422
4425.16 1379
4425.79 1572
4426.42 1541
4427.05 1531
4427.67 1277
4428.30 1456
4428.93 1486
4429.56 1490
4430.18 1512
4430.81 1489
4431.44 1512
4432.07 1430
4432.69 1443
4433.32 1486
4433.95 1545
4434.58 1428
4435.21 1639
4435.83 1640
4436.46 1721
4437.09 1599
4437.72 1652
4438.35 1657
4438.97 1553
4439.60 1534
4440.23 1459
4440.86 1424
4441.49 1575
4442.12 1625
4442.74 1471
4443.37 1444
4444.00 1343
4444.63 1416
4445.26 1313
4445.89 1363
4446.52 1544
4447.14 1489
4447.77 1463
4448.40 1511
4449.03 1585
4449.66 1581
4450.29 1616
4450.92 1576
4451.55 1505
4452.18 1592
4452.81 1590
4453.44 1502
4454.06 1567
4454.69 1478
4455.32 1465
4455.95 1488
4456.58 1481
4457.21 1461
4457.84 1430
4458.47 1422
4459.10 1551
4459.73 1408
4460.36 1357
4460.99 1394
4461.62 1422
4462.25 1419
4462.88 1446
4463.51 1435
4464.14 1442
4464.77 1440
4465.40 1468
4466.03 1603
4466.66 1473
4467.29 1486
4467.92 1256
4468.55 1339
4469.18 1421
4469.81 1367
4470.44 1419
4471.07 1544
4471.70 1509
4472.33 1433
4472.96 1469
4473.59 1399
4474.22 1299
4474.86 1355
4475.49 1457
4476.12 1366
4476.75 1461
4477.38 1368
4478.01 1367
4478.64 1377
4479.27 1407
4479.90 1345
4480.53 1323
4481.17 1468
4481.80 1498
4482.43 1423
4483.06 1363
4483.69 1277
4484.32 1442
4484.95 1569
4485.58 1495
4486.22 1574
4486.85 1515
4487.48 1446
4488.11 1403
4488.74 1448
4489.37 1393
4490.01 1344
4490.64 1423
4491.27 1473
4491.90 1411
4492.53 1345
4493.17 1388
4493.80 1445
4494.43 1412
4495.06 1528
4495.70 1495
4496.33 1404
4496.96 1315
4497.59 1341
4498.22 1413
4498.86 1398
4499.49 1436
4500.12 1452
4500.75 1365
4501.39 1398
4502.02 1545
4502.65 1480
4503.29 1419
4503.92 1329
4504.55 1351
4505.18 1425
4505.82 1457
4506.45 1518
4507.08 1439
4507.72 1390
4508.35 1462
4508.98 1428
4509.62 1493
4510.25 1431
4510.88 1424
4511.52 1346
4512.15 1373
4512.78 1370
4513.42 1341
4514.05 1379
4514.68 1353
4515.32 1315
4515.95 1518
4516.58 1505
4517.22 1488
4517.85 1452
4518.48 1424
4519.12 1474
4519.75 1533
4520.39 1590
4521.02 1499
4521.65 1401
4522.29 1445
4522.92 1463
4523.56 1530
4524.19 1521
4524.83 1534
4525.46 1505
4526.09 1500
4526.73 1447
4527.36 1613
4528.00 1683
4528.63 1575
4529.27 1613
4529.90 1734
4530.54 1689
4531.17 1790
4531.81 1867
4532.44 1981
4533.07 1982
4533.71 1891
4534.34 1905
4534.98 1742
4535.61 1901
4536.25 1832
4536.88 1617
4537.52 1646
4538.16 1503
4538.79 1469
4539.43 1583
4540.06 1465
4540.70 1413
4541.33 1477
4541.97 1464
4542.60 1487
4543.24 1470
4543.87 1419
4544.51 1502
4545.15 1426
4545.78 1502
4546.42 1479
4547.05 1453
4547.69 1420
4548.32 1388
4548.96 1517
4549.60 1443
4550.23 1438
4550.87 1449
4551.50 1557
4552.14 1511
4552.78 1535
4553.41 1544
4554.05 1427
4554.69 1490
4555.32 1483
4555.96 1351
4556.60 1434
4557.23 1394
4557.87 1410
4558.51 1491
4559.14 1393
4559.78 1385
4560.42 1409
4561.05 1448
4561.69 1458
4562.33 1364
4562.96 1496
4563.60 1432
4564.24 1475
4564.87 1520
4565.51 1384
4566.15 1323
4566.79 1358
4567.42 1344
4568.06 1498
4568.70 1501
4569.33 1433
4569.97 1426
4570.61 1504
4571.25 1458
4571.88 1413
4572.52 1423
4573.16 1440
4573.80 1487
4574.44 1406
4575.07 1391
4575.71 1413
4576.35 1367
4576.99 1538
4577.62 1441
4578.26 1337
4578.90 1296
4579.54 1388
4580.18 1454
4580.82 1524
4581.45 1457
4582.09 1425
4582.73 1520
4583.37 1472
4584.01 1400
4584.65 1406
4585.28 1488
4585.92 1340
4586.56 1383
4587.20 1385
4587.84 1462
4588.48 1447
4589.12 1493
4589.75 1415
4590.39 1348
4591.03 1501
4591.67 1416
4592.31 1356
4592.95 1357
4593.59 1354
4594.23 1508
4594.87 1442
4595.51 1415
4596.15 1311
4596.78 1278
4597.42 1318
4598.06 1351
4598.70 1428
4599.34 1323
4599.98 1400
4600.62 1498
4601.26 1511
4601.90 1448
4602.54 1477
4603.18 1501
4603.82 1579
4604.46 1506
4605.10 1592
4605.74 1644
4606.38 1707
4607.02 1622
4607.66 1579
4608.30 1505
4608.94 1482
4609.58 1509
4610.22 1471
4610.86 1384
4611.50 1442
4612.14 1463
4612.78 1419
4613.42 1312
4614.06 1417
4614.70 1441
4615.34 1376
4615.98 1424
4616.63 1531
4617.27 1507
4617.91 1450
4618.55 1431
4619.19 1391
4619.83 1434
4620.47 1428
4621.11 1376
4621.75 1478
4622.39 1428
4623.03 1388
4623.68 1355
4624.32 1368
4624.96 1414
4625.60 1263
4626.24 1281
4626.88 1284
4627.52 1297
4628.17 1340
4628.81 1354
4629.45 1412
4630.09 1374
4630.73 1275
4631.37 1291
4632.02 1361
4632.66 1375
4633.30 1301
4633.94 1144
4634.58 1259
4635.22 1381
4635.87 1340
4636.51 1335
4637.15 1391
4637.79 1497
4638.44 1405
4639.08 1380
4639.72 1421
4640.36 1376
4641.00 1346
4641.65 1213
4642.29 1340
4642.93 1439
4643.57 1449
4644.22 1371
4644.86 1280
4645.50 1528
4646.15 1511
4646.79 1500
4647.43 1335
4648.07 1374
4648.72 1359
4649.36 1404
4650.00 1428
4650.65 1369
4651.29 1483
4651.93 1417
4652.57 1426
4653.22 1419
4653.86 1510
4654.50 1428
4655.15 1418
4655.79 1365
4656.44 1373
4657.08 1401
4657.72 1380
4658.37 1438
4659.01 1467
4659.65 1537
4660.30 1532
4660.94 1523
4661.58 1504
4662.23 1520
4662.87 1559
4663.52 1460
4664.16 1535
4664.80 1510
4665.45 1390
4666.09 1406
4666.74 1343
4667.38 1294
4668.02 1257
4668.67 1316
4669.31 1333
4669.96 1378
4670.60 1321
4671.25 1403
4671.89 1290
4672.54 1328
4673.18 1323
4673.83 1282
4674.47 1372
4675.11 1343
4675.76 1292
4676.40 1290
4677.05 1267
4677.69 1307
4678.34 1291
4678.98 1360
4679.63 1313
4680.27 1258
4680.92 1321
4681.56 1370
4682.21 1386
4682.85 1460
4683.50 1434
4684.15 1302
4684.79 1366
4685.44 1369
4686.08 1377
4686.73 1363
4687.37 1320
4688.02 1316
4688.66 1360
4689.31 1401
4689.96 1317
4690.60 1298
4691.25 1224
4691.89 1264
4692.54 1245
4693.19 1263
4693.83 1356
4694.48 1269
4695.12 1217
4695.77 1239
4696.42 1290
4697.06 1294
4697.71 1279
4698.36 1324
4699.00 1222
4699.65 1290
4700.29 1425
4700.94 1385
4701.59 1381
4702.23 1304
4702.88 1431
4703.53 1412
4704.17 1482
4704.82 1433
4705.47 1345
4706.11 1349
4706.76 1526
4707.41 1595
4708.06 1602
4708.70 1645
4709.35 1619
4710.00 1777
4710.64 1682
4711.29 1524
4711.94 1628
4712.59 1663
4713.23 1565
4713.88 1584
4714.53 1540
4715.18 1491
4715.82 1446
4716.47 1377
4717.12 1383
4717.77 1224
4718.41 1271
4719.06 1320
4719.71 1248
4720.36 1307
4721.01 1344
4721.65 1413
4722.30 1481
4722.95 1401
4723.60 1311
4724.25 1368
4724.89 1353
4725.54 1306
4726.19 1306
4726.84 1359
4727.49 1458
4728.14 1356
4728.78 1302
4729.43 1342
4730.08 1327
4730.73 1394
4731.38 1257
4732.03 1407
4732.68 1356
4733.32 1438
4733.97 1401
4734.62 1386
4735.27 1323
4735.92 1301
4736.57 1232
4737.22 1287
4737.87 1242
4738.52 1257
4739.16 1244
4739.81 1323
4740.46 1419
4741.11 1366
4741.76 1346
4742.41 1210
4743.06 1236
4743.71 1217
4744.36 1234
4745.01 1276
4745.66 1404
4746.31 1461
4746.96 1406
4747.61 1374
4748.26 1367
4748.91 1406
4749.56 1394
4750.21 1382
4750.86 1476
4751.51 1590
4752.16 1598
4752.81 1629
4753.46 1697
4754.11 1740
4754.76 1667
4755.41 1648
4756.06 1489
4756.71 1448
4757.36 1408
4758.01 1409
4758.66 1392
4759.31 1331
4759.96 1319
4760.61 1291
4761.26 1274
4761.91 1307
4762.56 1335
4763.22 1293
4763.87 1367
4764.52 1227
4765.17 1186
4765.82 1139
4766.47 1309
4767.12 1362
4767.77 1311
4768.42 1194
4769.07 1283
4769.73 1303
4770.38 1220
4771.03 1299
4771.68 1247
4772.33 1245
4772.98 1236
4773.63 1226
4774.29 1305
4774.94 1279
4775.59 1255
4776.24 1217
4776.89 1204
4777.54 1237
4778.20 1183
4778.85 1245
4779.50 1216
4780.15 1263
4780.80 1214
4781.46 1246
4782.11 1281
4782.76 1214
4783.41 1229
4784.06 1245
4784.72 1243
4785.37 1197
4786.02 1229
4786.67 1241
4787.33 1218
4787.98 1206
4788.63 1183
4789.28 1257
4789.94 1218
4790.59 1195
4791.24 1257
4791.89 1357
4792.55 1380
4793.20 1305
4793.85 1262
4794.51 1269
4795.16 1269
4795.81 1224
4796.47 1164
4797.12 1231
4797.77 1151
4798.42 1199
4799.08 1168
4799.73 1162
4800.38 1187
4801.04 1209
4801.69 1146
4802.35 1346
4803.00 1166
4803.65 1062
4804.31 1132
4804.96 1153
4805.61 1215
4806.27 1116
4806.92 1139
4807.57 1199
4808.23 1155
4808.88 1187
4809.54 1141
4810.19 1209
4810.84 1148
4811.50 1146
4812.15 1301
4812.81 1252
4813.46 1344
4814.12 1377
4814.77 1301
4815.42 1337
4816.08 1286
4816.73 1267
4817.39 1310
4818.04 1232
4818.70 1283
4819.35 1331
4820.01 1316
4820.66 1279
4821.32 1297
4821.97 1361
4822.63 1394
4823.28 1349
4823.94 1376
4824.59 1303
4825.25 1492
4825.90 1481
4826.56 1482
4827.21 1492
4827.87 1575
4828.52 1453
4829.18 1479
4829.83 1458
4830.49 1437
4831.14 1505
4831.80 1411
4832.45 1349
4833.11 1507
4833.76 1477
4834.42 1470
4835.08 1445
4835.73 1385
4836.39 1355
4837.04 1567
4837.70 1572
4838.36 1529
4839.01 1450
4839.67 1463
4840.32 1521
4840.98 1555
4841.64 1493
4842.29 1429
4842.95 1371
4843.60 1339
4844.26 1199
4844.92 1191
4845.57 1320
4846.23 1317
4846.89 1349
4847.54 1347
4848.20 1427
4848.86 1305
4849.51 1362
4850.17 1405
4850.83 1412
4851.48 1376
4852.14 1540
4852.80 1511
4853.45 1500
4854.11 1469
4854.77 1425
4855.43 1392
4856.08 1336
4856.74 1436
4857.40 1330
4858.05 1290
4858.71 1277
4859.37 1299
4860.03 1378
4860.68 1347
4861.34 1379
4862.00 1438
4862.66 1374
4863.31 1548
4863.97 1505
4864.63 1483
4865.29 1488
4865.95 1501
4866.60 1495
4867.26 1597
4867.92 1488
4868.58 1522
4869.23 1377
4869.89 1399
4870.55 1439
4871.21 1457
4871.87 1362
4872.53 1365
4873.18 1509
4873.84 1482
4874.50 1382
4875.16 1522
4875.82 1468
4876.48 1434
4877.13 1360
4877.79 1425
4878.45 1487
4879.11 1409
4879.77 1367
4880.43 1285
4881.09 1250
4881.75 1290
4882.40 1274
4883.06 1135
4883.72 1143
4884.38 1270
4885.04 1234
4885.70 1171
4886.36 1247
4887.02 1233
4887.68 1251
4888.34 1319
4889.00 1413
4889.66 1298
4890.32 1364
4890.97 1546
4891.63 1607
4892.29 1450
4892.95 1528
4893.61 1486
4894.27 1472
4894.93 1530
4895.59 1389
4896.25 1437
4896.91 1453
4897.57 1325
4898.23 1396
4898.89 1423
4899.55 1476
4900.21 1443
4900.87 1394
4901.53 1438
4902.19 1397
4902.85 1464
4903.51 1409
4904.17 1407
4904.83 1418
4905.50 1292
4906.16 1337
4906.82 1408
4907.48 1279
4908.14 1319
4908.80 1312
4909.46 1375
4910.12 1410
4910.78 1267
4911.44 1396
4912.10 1370
4912.76 1386
4913.42 1335
4914.09 1226
4914.75 1272
4915.41 1330
4916.07 1359
4916.73 1326
4917.39 1228
4918.05 1172
4918.71 1216
4919.38 1215
4920.04 1154
4920.70 1128
4921.36 1159
4922.02 1201
4922.68 1260
4923.35 1235
4924.01 1187
4924.67 1214
4925.33 1215
4925.99 1217
4926.65 1271
4927.32 1110
4927.98 1120
4928.64 1197
4929.30 1209
4929.96 1197
4930.63 1170
4931.29 1230
4931.95 1246
4932.61 1079
4933.28 1160
4933.94 1100
4934.60 1203
4935.26 1189
4935.93 1166
4936.59 1180
4937.25 1170
4937.91 1156
4938.58 1220
4939.24 1195
4939.90 1214
4940.56 1246
4941.23 1165
4941.89 1272
4942.55 1275
4943.22 1207
4943.88 1226
4944.54 1142
4945.21 1141
4945.87 1212
4946.53 1146
4947.20 1203
4947.86 1151
4948.52 1137
4949.19 1131
4949.85 1053
4950.51 1200
4951.18 1176
4951.84 1206
4952.50 1171
4953.17 1151
4953.83 1192
4954.49 1183
4955.16 1272
4955.82 1329
4956.49 1299
4957.15 1316
4957.81 1366
4958.48 1387
4959.14 1225
4959.81 1211
4960.47 1313
4961.14 1335
4961.80 1443
4962.46 1309
4963.13 1462
4963.79 1600
4964.46 1484
4965.12 1537
4965.79 1596
4966.45 1647
4967.12 1544
4967.78 1479
4968.44 1431
4969.11 1446
4969.77 1462
4970.44 1361
4971.10 1377
4971.77 1334
4972.43 1333
4973.10 1282
4973.76 1282
4974.43 1405
4975.09 1259
4975.76 1155
4976.42 1227
4977.09 1258
4977.76 1276
4978.42 1220
4979.09 1203
4979.75 1231
4980.42 1357
4981.08 1310
4981.75 1187
4982.41 1151
4983.08 1261
4983.75 1393
4984.41 1359
4985.08 1250
4985.74 1247
4986.41 1404
4987.07 1388
4987.74 1246
4988.41 1293
4989.07 1346
4989.74 1385
4990.41 1278
4991.07 1247
4991.74 1344
4992.40 1296
4993.07 1399
4993.74 1351
4994.40 1285
4995.07 1367
4995.74 1280
4996.40 1355
4997.07 1229
4997.74 1221
4998.40 1262
4999.07 1233
4999.74 1239
5000.40 1207
5001.07 1157
5001.74 1008
5002.40 1117
5003.07 1232
5003.74 1221
5004.41 1212
5005.07 1212
5005.74 1175
5006.41 1167
5007.07 1152
5007.74 1187
5008.41 1124
5009.08 1255
5009.74 1215
5010.41 1130
5011.08 1079
5011.75 1015
5012.41 1066
5013.08 1197
5013.75 1209
5014.42 1226
5015.09 1287
5015.75 1309
5016.42 1248
5017.09 1163
5017.76 1132
5018.43 1211
5019.09 1132
5019.76 1204
5020.43 1196
5021.10 1208
5021.77 1263
5022.44 1263
5023.10 1295
5023.77 1337
5024.44 1295
5025.11 1274
5025.78 1336
5026.45 1335
5027.11 1286
5027.78 1312
5028.45 1221
5029.12 1217
5029.79 1232
5030.46 1209
5031.13 1267
5031.80 1225
5032.47 1283
5033.13 1127
5033.80 1160
5034.47 1150
5035.14 1164
5035.81 1140
5036.48 1090
5037.15 1123
5037.82 1116
5038.49 1104
5039.16 1191
5039.83 1185
5040.50 1132
5041.17 1094
5041.84 1077
5042.51 1102
5043.18 1056
5043.85 1158
5044.52 1284
5045.18 1149
5045.85 1151
5046.52 1155
5047.19 1164
5047.86 1189
5048.53 1156
5049.20 1103
5049.88 1227
5050.55 1230
5051.22 1131
5051.89 1035
5052.56 1235
5053.23 1312
5053.90 1183
5054.57 1136
5055.24 1138
5055.91 1170
5056.58 1075
5057.25 1178
5057.92 1247
5058.59 1094
5059.26 1115
5059.93 1207
5060.60 1092
5061.27 1080
5061.95 1174
5062.62 1220
5063.29 1182
5063.96 1230
5064.63 1173
5065.30 1167
5065.97 1147
5066.64 1097
5067.31 1095
5067.99 1038
5068.66 1109
5069.33 1090
5070.00 1090
5070.67 1180
5071.34 1126
5072.02 1002
5072.69 1087
5073.36 1084
5074.03 1135
5074.70 1018
5075.37 1057
5076.05 1203
5076.72 1118
5077.39 1143
5078.06 1131
5078.73 1088
5079.41 1082
5080.08 1045
5080.75 1120
5081.42 1111
5082.10 1041
5082.77 1168
5083.44 1112
5084.11 1197
5084.78 1196
5085.46 1218
5086.13 1278
5086.80 1141
5087.48 1211
5088.15 1290
5088.82 1224
5089.49 1110
5090.17 1226
5090.84 1308
5091.51 1331
5092.19 1372
5092.86 1279
5093.53 1350
5094.20 1250
5094.88 1254
5095.55 1199
5096.22 1110
5096.90 1133
5097.57 1231
5098.24 1284
5098.92 1104
5099.59 1135
5100.26 1078
5100.94 1091
5101.61 1141
5102.29 1093
5102.96 1115
5103.63 1121
5104.31 1157
5104.98 1081
5105.65 1158
5106.33 1105
5107.00 1111
5107.68 1138
5108.35 1111
5109.02 1079
5109.70 1105
5110.37 1124
5111.05 1199
5111.72 1086
5112.40 1114
5113.07 1188
5113.74 1127
5114.42 1106
5115.09 1135
5115.77 1156
5116.44 1002
5117.12 1009
5117.79 1093
5118.47 1090
5119.14 1040
5119.82 1032
5120.49 1017
5121.17 1132
5121.84 1160
5122.52 1089
5123.19 1041
5123.87 1053
5124.54 1054
5125.22 952
5125.89 1045
5126.57 1078
5127.24 1037
5127.92 1147
5128.59 1055
5129.27 1044
5129.94 1064
5130.62 1092
5131.29 1123
5131.97 1116
5132.65 1033
5133.32 1120
5134.00 1097
5134.67 1122
5135.35 1110
5136.02 1144
5136.70 1102
5137.38 1131
5138.05 1146
5138.73 1125
5139.40 1139
5140.08 1200
5140.76 1213
5141.43 1147
5142.11 1179
5142.79 1159
5143.46 1171
5144.14 1128
5144.81 1191
5145.49 1195
5146.17 1187
5146.84 1138
5147.52 1078
5148.20 1106
5148.87 1081
5149.55 965
5150.23 1047
5150.90 1061
5151.58 1003
5152.26 1088
5152.94 1100
5153.61 1146
5154.29 1189
5154.97 1115
5155.64 1083
5156.32 1069
5157.00 1019
5157.68 1059
5158.35 1031
5159.03 1078
5159.71 1033
5160.39 1130
5161.06 1068
5161.74 991
5162.42 1058
5163.10 1043
5163.77 1029
5164.45 1066
5165.13 1055
5165.81 1043
5166.48 1020
5167.16 1003
5167.84 1029
5168.52 1077
5169.20 1031
5169.87 999
5170.55 983
5171.23 1055
5171.91 1071
5172.59 976
5173.27 1013
5173.94 1034
5174.62 1051
5175.30 1044
5175.98 1036
5176.66 1129
5177.34 1085
5178.02 1109
5178.69 1094
5179.37 1097
5180.05 1124
5180.73 1085
5181.41 1027
5182.09 1062
5182.77 1011
5183.45 1051
5184.12 1034
5184.80 1079
5185.48 1030
5186.16 1004
5186.84 1034
5187.52 1046
5188.20 1103
5188.88 1079
5189.56 1042
5190.24 1077
5190.92 1042
5191.60 949
5192.28 1009
5192.96 981
5193.64 1045
5194.32 935
5195.00 1016
5195.68 1006
5196.36 1031
5197.03 1017
5197.71 1003
5198.39 991
5199.07 1041
5199.75 1059
5200.44 1049
5201.12 1067
5201.80 1086
5202.48 1061
5203.16 1033
5203.84 1085
5204.52 1110
5205.20 1003
5205.88 1047
5206.56 1101
5207.24 1045
5207.92 1187
5208.60 1107
5209.28 1173
5209.96 1220
5210.64 1170
5211.32 1148
5212.00 1086
5212.68 1100
5213.37 1114
5214.05 1116
5214.73 1099
5215.41 1088
5216.09 1104
5216.77 1137
5217.45 1007
5218.13 982
5218.81 1098
5219.50 1063
5220.18 1159
5220.86 1092
5221.54 1096
5222.22 1144
5222.90 1054
5223.59 1041
5224.27 1044
5224.95 1024
5225.63 959
5226.31 946
5226.99 1069
5227.68 1123
5228.36 1119
5229.04 1022
5229.72 1082
5230.40 1031
5231.09 1057
5231.77 1068
5232.45 1018
5233.13 1002
5233.81 924
5234.50 1123
5235.18 1012
5235.86 1022
5236.54 1144
5237.23 1104
5237.91 1127
5238.59 1098
5239.27 1122
5239.96 1137
5240.64 1222
5241.32 1164
5242.01 1150
5242.69 1084
5243.37 1067
5244.05 1204
5244.74 1122
5245.42 1177
5246.10 1060
5246.79 968
5247.47 1001
5248.15 1094
5248.84 1156
5249.52 959
5250.20 950
5250.89 1024
5251.57 1004
5252.25 1080
5252.94 996
5253.62 1054
5254.30 1053
5254.99 1028
5255.67 867
5256.36 970
5257.04 1007
5257.72 889
5258.41 903
5259.09 969
5259.78 1040
5260.46 1018
5261.14 1067
5261.83 1042
5262.51 999
5263.20 1064
5263.88 1021
5264.56 1020
5265.25 1089
5265.93 988
5266.62 963
5267.30 1077
5267.99 1093
5268.67 976
5269.36 986
5270.04 982
5270.73 1049
5271.41 1019
5272.09 1020
5272.78 988
5273.46 943
5274.15 1070
5274.83 1010
5275.52 992
5276.20 1006
5276.89 979
5277.57 1027
5278.26 1112
5278.94 1085
5279.63 1072
5280.32 1084
5281.00 1054
5281.69 1096
5282.37 1115
5283.06 1175
5283.74 1193
5284.43 1140
5285.11 1166
5285.80 1105
5286.49 976
5287.17 1000
5287.86 1040
5288.54 1003
5289.23 987
5289.91 977
5290.60 1003
5291.29 1120
5291.97 1012
5292.66 1113
5293.35 1023
5294.03 981
5294.72 1029
5295.40 1027
5296.09 898
5296.78 881
5297.46 938
5298.15 955
5298.84 964
5299.52 892
5300.21 981
5300.90 980
5301.58 1040
5302.27 1095
5302.96 1122
5303.64 1120
5304.33 1212
5305.02 1213
5305.70 1164
5306.39 1166
5307.08 1071
5307.77 1038
5308.45 1054
5309.14 1134
5309.83 992
5310.51 1047
5311.20 1053
5311.89 1041
5312.58 973
5313.26 1009
5313.95 990
5314.64 1012
5315.33 1052
5316.01 1070
5316.70 1040
5317.39 960
5318.08 1001
5318.77 1013
5319.45 981
5320.14 906
5320.83 1042
5321.52 1064
5322.20 1027
5322.89 1017
5323.58 1088
5324.27 1047
5324.96 1050
5325.65 1012
5326.33 986
5327.02 988
5327.71 1019
5328.40 954
5329.09 941
5329.78 1010
5330.46 1031
5331.15 1024
5331.84 1056
5332.53 1054
5333.22 1107
5333.91 991
5334.60 1027
5335.29 999
5335.98 999
5336.66 1096
5337.35 1050
5338.04 1049
5338.73 1108
5339.42 1075
5340.11 1113
5340.80 1151
5341.49 1111
5342.18 1069
5342.87 1011
5343.56 1038
5344.25 1103
5344.94 991
5345.62 1043
5346.31 1054
5347.00 1122
5347.69 1102
5348.38 1077
5349.07 1142
5349.76 1259
5350.45 1094
5351.14 1174
5351.83 1295
5352.52 1299
5353.21 1278
5353.90 1191
5354.59 1232
5355.28 1194
5355.97 1217
5356.66 1218
5357.35 1191
5358.04 1090
5358.74 1069
5359.43 1080
5360.12 1105
5360.81 950
5361.50 962
5362.19 952
5362.88 983
5363.57 1005
5364.26 935
5364.95 1056
5365.64 976
5366.33 1047
5367.02 1017
5367.71 1062
5368.41 996
5369.10 1011
5369.79 977
5370.48 1044
5371.17 1032
5371.86 1047
5372.55 1143
5373.24 1140
5373.94 1054
5374.63 1124
5375.32 1198
5376.01 1058
5376.70 1079
5377.39 975
5378.08 1050
5378.78 1023
5379.47 1063
5380.16 1143
5380.85 1124
5381.54 1122
5382.24 1192
5382.93 1212
5383.62 1111
5384.31 1056
5385.00 1031
5385.70 1073
5386.39 1061
5387.08 1139
5387.77 1008
5388.47 1006
5389.16 1099
5389.85 1066
5390.54 1000
5391.23 1112
5391.93 1070
5392.62 1040
5393.31 1046
5394.01 926
5394.70 1000
5395.39 1003
5396.08 932
5396.78 938
5397.47 962
5398.16 1009
5398.86 1040
5399.55 944
5400.24 957
5400.93 971
5401.63 883
5402.32 961
5403.01 1034
5403.71 1005
5404.40 1047
5405.09 989
5405.79 1023
5406.48 1004
5407.17 974
5407.87 1015
5408.56 1015
5409.26 1028
5409.95 1011
5410.64 1028
5411.34 982
5412.03 991
5412.72 966
5413.42 953
5414.11 936
5414.81 1005
5415.50 1032
5416.19 987
5416.89 1003
5417.58 981
5418.28 954
5418.97 1013
5419.67 1054
5420.36 1065
5421.05 1014
5421.75 1043
5422.44 1007
5423.14 903
5423.83 1028
5424.53 969
5425.22 1026
5425.92 1071
5426.61 984
5427.31 965
5428.00 940
5428.70 931
5429.39 918
5430.09 956
5430.78 893
5431.48 981
5432.17 912
5432.87 980
5433.56 1029
5434.26 1004
5434.95 984
5435.65 1102
5436.34 1174
5437.04 1159
5437.73 1090
5438.43 1024
5439.13 957
5439.82 972
5440.52 1042
5441.21 966
5441.91 1075
5442.60 1022
5443.30 1073
5444.00 970
5444.69 1054
5445.39 1073
5446.08 1053
5446.78 1077
5447.48 958
5448.17 1098
5448.87 978
5449.56 1013
5450.26 1043
5450.96 981
5451.65 953
5452.35 934
5453.05 941
5453.74 960
5454.44 963
5455.14 998
5455.83 973
5456.53 993
5457.23 954
5457.92 947
5458.62 954
5459.32 1018
5460.01 997
5460.71 978
5461.41 996
5462.11 992
5462.80 924
5463.50 943
5464.20 938
5464.89 939
5465.59 1005
5466.29 960
5466.99 1057
5467.68 912
5468.38 950
5469.08 932
5469.78 870
5470.47 992
5471.17 949
5471.87 852
5472.57 910
5473.26 930
5473.96 903
5474.66 993
5475.36 943
5476.06 1012
5476.75 1023
5477.45 952
5478.15 949
5478.85 929
5479.55 922
5480.24 964
5480.94 949
5481.64 957
5482.34 1047
5483.04 950
5483.74 872
5484.43 912
5485.13 984
5485.83 1012
5486.53 1013
5487.23 982
5487.93 984
5488.63 940
5489.33 963
5490.02 908
5490.72 913
5491.42 914
5492.12 918
5492.82 934
5493.52 948
5494.22 850
5494.92 897
5495.62 916
5496.32 964
5497.01 925
5497.71 865
5498.41 983
5499.11 917
5499.81 899
5500.51 985
5501.21 879
5501.91 972
5502.61 944
5503.31 1018
5504.01 1012
5504.71 967
5505.41 954
5506.11 943
5506.81 1006
5507.51 993
5508.21 906
5508.91 938
5509.61 975
5510.31 1015
5511.01 969
5511.71 919
5512.41 924
5513.11 901
5513.81 882
5514.51 962
5515.21 896
5515.91 868
5516.61 816
5517.31 835
5518.01 978
5518.72 905
5519.42 923
5520.12 876
5520.82 911
5521.52 928
5522.22 876
5522.92 928
5523.62 967
5524.32 941
5525.02 905
5525.72 892
5526.43 888
5527.13 908
5527.83 885
5528.53 954
5529.23 918
5529.93 1036
5530.63 950
5531.33 942
5532.04 958
5532.74 999
5533.44 975
5534.14 925
5534.84 913
5535.54 963
5536.25 935
5536.95 842
5537.65 859
5538.35 876
5539.05 899
5539.76 873
5540.46 847
5541.16 863
5541.86 909
5542.56 821
5543.27 865
5543.97 932
5544.67 979
5545.37 1000
5546.08 947
5546.78 879
5547.48 875
5548.18 892
5548.89 981
5549.59 938
5550.29 991
5550.99 855
5551.70 864
5552.40 979
5553.10 942
5553.81 939
5554.51 856
5555.21 926
5555.91 839
5556.62 849
5557.32 826
5558.02 795
5558.73 892
5559.43 837
5560.13 825
5560.84 862
5561.54 888
5562.24 894
5562.95 925
5563.65 883
5564.35 957
5565.06 975
5565.76 1032
5566.47 925
5567.17 865
5567.87 904
5568.58 940
5569.28 914
5569.98 825
5570.69 824
5571.39 862
5572.10 823
5572.80 845
5573.50 868
5574.21 858
5574.91 930
5575.62 963
5576.32 903
5577.03 833
5577.73 892
5578.44 935
5579.14 878
5579.84 890
5580.55 846
5581.25 832
5581.96 921
5582.66 849
5583.37 917
5584.07 862
5584.78 856
5585.48 899
5586.19 868
5586.89 912
5587.60 883
5588.30 877
5589.01 877
5589.71 852
5590.42 790
5591.12 743
5591.83 866
5592.53 869
5593.24 871
5593.94 942
5594.65 892
5595.36 828
5596.06 900
5596.77 893
5597.47 935
5598.18 958
5598.88 917
5599.59 932
5600.30 905
5601.00 828
5601.71 861
5602.41 832
5603.12 887
5603.83 796
5604.53 881
5605.24 880
5605.94 854
5606.65 884
5607.36 842
5608.06 805
5608.77 914
5609.48 833
5610.18 793
5610.89 850
5611.60 821
5612.30 895
5613.01 864
5613.72 824
5614.42 917
5615.13 889
5615.84 896
5616.54 828
5617.25 894
5617.96 928
5618.66 809
5619.37 876
5620.08 889
5620.78 797
5621.49 735
5622.20 789
5622.91 858
5623.61 918
5624.32 829
5625.03 849
5625.74 850
5626.44 921
5627.15 896
5627.86 863
5628.57 894
5629.27 926
5629.98 938
5630.69 878
5631.40 869
5632.11 867
5632.81 881
5633.52 821
5634.23 839
5634.94 873
5635.65 893
5636.35 972
5637.06 940
5637.77 897
5638.48 890
5639.19 851
5639.89 875
5640.60 893
5641.31 920
5642.02 950
5642.73 894
5643.44 988
5644.15 956
5644.85 947
5645.56 879
5646.27 939
5646.98 926
5647.69 909
5648.40 848
5649.11 850
5649.82 901
5650.53 895
5651.23 842
5651.94 824
5652.65 792
5653.36 835
5654.07 833
5654.78 885
5655.49 870
5656.20 889
5656.91 926
5657.62 876
5658.33 840
5659.04 868
5659.75 885
5660.46 903
5661.17 836
5661.88 933
5662.59 919
5663.30 920
5664.00 871
5664.71 918
5665.42 868
5666.13 897
5666.84 853
5667.55 901
5668.27 853
5668.98 824
5669.69 815
5670.40 879
5671.11 888
5671.82 905
5672.53 911
5673.24 876
5673.95 919
5674.66 954
5675.37 845
5676.08 875
5676.79 845
5677.50 861
5678.21 760
5678.92 915
5679.63 860
5680.34 821
5681.06 820
5681.77 924
5682.48 950
5683.19 854
5683.90 866
5684.61 858
5685.32 825
5686.03 878
5686.74 926
5687.46 858
5688.17 895
5688.88 911
5689.59 881
5690.30 903
5691.01 915
5691.72 831
5692.44 805
5693.15 807
5693.86 888
5694.57 934
5695.28 900
5696.00 881
5696.71 920
5697.42 898
5698.13 909
5698.84 836
5699.56 829
5700.27 840
5700.98 806
5701.69 877
5702.40 845
5703.12 851
5703.83 810
5704.54 885
5705.25 889
5705.97 921
5706.68 833
5707.39 842
5708.10 837
5708.82 748
5709.53 798
5710.24 917
5710.95 884
5711.67 945
5712.38 904
5713.09 849
5713.81 793
5714.52 772
5715.23 873
5715.95 828
5716.66 915
5717.37 888
5718.09 811
5718.80 858
5719.51 845
5720.23 863
5720.94 848
5721.65 851
5722.37 826
5723.08 807
5723.79 933
5724.51 902
5725.22 892
5725.93 813
5726.65 802
5727.36 806
5728.08 859
5728.79 845
5729.50 891
5730.22 910
5730.93 856
5731.65 837
5732.36 860
5733.07 760
5733.79 883
5734.50 929
5735.22 853
5735.93 843
5736.65 820
5737.36 860
5738.07 848
5738.79 758
5739.50 772
5740.22 811
5740.93 837
5741.65 878
5742.36 827
5743.08 841
5743.79 847
5744.51 844
5745.22 806
5745.94 864
5746.65 843
5747.37 825
5748.08 733
5748.80 772
5749.51 785
5750.23 892
5750.94 898
5751.66 828
5752.37 865
5753.09 816
5753.80 940
5754.52 916
5755.24 829
5755.95 898
5756.67 887
5757.38 931
5758.10 971
5758.81 861
5759.53 898
5760.25 893
5760.96 887
5761.68 928
5762.39 933
5763.11 897
5763.83 915
5764.54 863
5765.26 835
5765.97 810
5766.69 908
5767.41 952
5768.12 864
5768.84 816
5769.56 866
5770.27 840
5770.99 827
5771.71 836
5772.42 740
5773.14 824
5773.86 848
5774.57 858
5775.29 843
5776.01 836
5776.72 923
5777.44 948
5778.16 897
5778.88 883
5779.59 922
5780.31 865
5781.03 893
5781.74 860
5782.46 884
5783.18 945
5783.90 926
5784.61 885
5785.33 903
5786.05 859
5786.77 913
5787.48 991
5788.20 976
5788.92 973
5789.64 911
5790.35 827
5791.07 895
5791.79 901
5792.51 836
5793.23 950
5793.94 992
5794.66 987
5795.38 908
5796.10 960
5796.82 981
5797.53 877
5798.25 1078
5798.97 1067
5799.69 1045
5800.41 1081
5801.13 1063
5801.84 1185
5802.56 1255
5803.28 1213
5804.00 1241
5804.72 1275
5805.44 1176
5806.16 1158
5806.87 1133
5807.59 1039
5808.31 1043
5809.03 978
5809.75 930
5810.47 930
5811.19 1008
5811.91 1005
5812.63 1057
5813.35 1041
5814.07 1071
5814.78 1119
5815.50 1121
5816.22 1248
5816.94 1328
5817.66 1201
5818.38 1282
5819.10 1234
5819.82 1200
5820.54 1165
5821.26 1180
5821.98 1167
5822.70 1108
5823.42 1097
5824.14 1108
5824.86 1120
5825.58 1113
5826.30 1065
5827.02 1043
5827.74 1088
5828.46 1063
5829.18 1025
5829.90 1029
5830.62 956
5831.34 1044
5832.06 957
5832.78 961
5833.50 976
5834.22 1032
5834.94 937
5835.66 933
5836.38 917
5837.10 901
5837.82 986
5838.55 978
5839.27 904
5839.99 934
5840.71 893
5841.43 912
5842.15 840
5842.87 943
5843.59 886
5844.31 999
5845.03 1004
5845.76 902
5846.48 918
5847.20 803
5847.92 893
5848.64 909
5849.36 854
5850.08 955
5850.81 862
5851.53 825
5852.25 843
5852.97 888
5853.69 890
5854.41 943
5855.14 1003
5855.86 890
5856.58 789
5857.30 891
5858.02 895
5858.74 834
5859.47 879
5860.19 987
5860.91 947
5861.63 898
5862.36 921
5863.08 885
5863.80 860
5864.52 839
5865.24 885
5865.97 882
5866.69 874
5867.41 875
5868.13 781
5868.86 779
5869.58 837
5870.30 837
5871.03 915
5871.75 850
5872.47 874
5873.19 880
5873.92 802
5874.64 784
5875.36 876
5876.09 808
5876.81 866
5877.53 902
5878.26 869
5878.98 898
5879.70 899
5880.43 792
5881.15 862
5881.87 919
5882.60 843
5883.32 818
5884.04 832
5884.77 840
5885.49 826
5886.21 895
5886.94 853
5887.66 922
5888.39 1018
5889.11 942
5889.83 913
5890.56 916
5891.28 877
5892.01 910
5892.73 936
5893.45 933
5894.18 847
5894.90 848
5895.63 851
5896.35 879
5897.07 897
5897.80 876
5898.52 885
5899.25 926
5899.97 930
5900.70 959
5901.42 930
5902.15 938
5902.87 905
5903.60 926
5904.32 1026
5905.05 970
5905.77 933
5906.50 925
5907.22 881
5907.95 918
5908.67 903
5909.40 903
5910.12 920
5910.85 832
5911.57 807
5912.30 818
5913.02 834
5913.75 794
5914.47 757
5915.20 815
5915.92 936
5916.65 875
5917.38 870
5918.10 864
5918.83 876
5919.55 901
5920.28 942
5921.00 927
5921.73 904
5922.46 870
5923.18 824
5923.91 765
5924.63 863
5925.36 858
5926.09 815
5926.81 849
5927.54 805
5928.26 868
5928.99 824
5929.72 873
5930.44 867
5931.17 894
5931.90 900
5932.62 833
5933.35 885
5934.08 950
5934.80 940
5935.53 898
5936.26 899
5936.98 879
5937.71 939
5938.44 947
5939.16 908
5939.89 830
5940.62 975
5941.35 886
5942.07 879
5942.80 853
5943.53 802
5944.25 820
5944.98 840
5945.71 846
5946.44 937
5947.16 838
5947.89 901
5948.62 820
5949.35 745
5950.07 843
5950.80 828
5951.53 836
5952.26 809
5952.99 873
5953.71 874
5954.44 886
5955.17 850
5955.90 934
5956.62 877
5957.35 898
5958.08 942
5958.81 965
5959.54 1000
5960.27 980
5960.99 937
5961.72 901
5962.45 818
5963.18 955
5963.91 1016
5964.64 832
5965.36 805
5966.09 846
5966.82 912
5967.55 911
5968.28 844
5969.01 859
5969.74 898
5970.47 840
5971.19 787
5971.92 909
5972.65 857
5973.38 913
5974.11 946
5974.84 862
5975.57 864
5976.30 909
5977.03 924
5977.76 959
5978.49 815
5979.22 876
5979.95 809
5980.67 883
5981.40 874
5982.13 897
5982.86 910
5983.59 908
5984.32 890
5985.05 829
5985.78 915
5986.51 888
5987.24 949
5987.97 944
5988.70 932
5989.43 1017
5990.16 952
5990.89 906
5991.62 954
5992.35 930
5993.08 912
5993.81 912
5994.54 865
5995.27 918
5996.00 924
5996.73 913
5997.47 878
5998.20 927
5998.93 925
5999.66 913
6000.39 931
6001.12 861
6001.85 858
6002.58 839
6003.31 793
6004.04 826
6004.77 878
6005.50 834
6006.24 835
6006.97 816
6007.70 859
6008.43 916
6009.16 936
6009.89 973
6010.62 1004
6011.35 889
6012.09 976
6012.82 983
6013.55 941
6014.28 1028
6015.01 1040
6015.74 1140
6016.47 1081
6017.21 1081
6017.94 1071
6018.67 1005
6019.40 1005
6020.13 951
6020.87 943
6021.60 990
6022.33 905
6023.06 942
6023.79 936
6024.53 861
6025.26 877
6025.99 859
6026.72 823
6027.46 813
6028.19 783
6028.92 887
6029.65 869
6030.39 808
6031.12 799
6031.85 891
6032.58 891
6033.32 862
6034.05 771
6034.78 814
6035.51 826
6036.25 767
6036.98 820
6037.71 793
6038.45 787
6039.18 857
6039.91 915
6040.65 838
6041.38 729
6042.11 879
6042.85 811
6043.58 862
6044.31 853
6045.05 848
6045.78 936
6046.51 930
6047.25 954
6047.98 930
6048.71 1001
6049.45 996
6050.18 998
6050.91 870
6051.65 958
6052.38 856
6053.12 851
6053.85 836
6054.58 861
6055.32 837
6056.05 888
6056.79 944
6057.52 841
6058.25 833
6058.99 734
6059.72 786
6060.46 785
6061.19 830
6061.93 758
6062.66 776
6063.40 731
6064.13 813
6064.86 763
6065.60 729
6066.33 790
6067.07 831
6067.80 779
6068.54 775
6069.27 766
6070.01 836
6070.74 891
6071.48 775
6072.21 757
6072.95 779
6073.68 859
6074.42 738
6075.15 806
6075.89 828
6076.63 851
6077.36 775
6078.10 817
6078.83 822
6079.57 811
6080.30 914
6081.04 886
6081.77 939
6082.51 899
6083.25 919
6083.98 901
6084.72 802
6085.45 812
6086.19 857
6086.92 908
6087.66 875
6088.40 770
6089.13 845
6089.87 835
6090.61 845
6091.34 754
6092.08 762
6092.81 815
6093.55 806
6094.29 788
6095.02 781
6095.76 851
6096.50 770
6097.23 727
6097.97 809
6098.71 867
6099.44 828
6100.18 822
6100.92 830
6101.65 745
6102.39 798
6103.13 765
6103.86 760
6104.60 730
6105.34 788
6106.08 778
6106.81 747
6107.55 682
6108.29 703
6109.02 753
6109.76 763
6110.50 772
6111.24 766
6111.97 796
6112.71 761
6113.45 762
6114.19 786
6114.92 755
6115.66 659
6116.40 775
6117.14 887
6117.88 905
6118.61 853
6119.35 810
6120.09 888
6120.83 810
6121.57 829
6122.30 810
6123.04 851
6123.78 808
6124.52 729
6125.26 687
6126.00 718
6126.73 711
6127.47 718
6128.21 808
6128.95 830
6129.69 800
6130.43 805
6131.16 806
6131.90 849
6132.64 903
6133.38 863
6134.12 901
6134.86 845
6135.60 742
6136.34 870
6137.08 785
6137.81 863
6138.55 824
6139.29 839
6140.03 841
6140.77 781
6141.51 775
6142.25 818
6142.99 781
6143.73 741
6144.47 754
6145.21 805
6145.95 762
6146.69 699
6147.43 747
6148.17 817
6148.91 822
6149.65 810
6150.39 774
6151.13 806
6151.86 809
6152.60 759
6153.34 778
6154.08 703
6154.83 739
6155.57 788
6156.31 789
6157.05 806
6157.79 726
6158.53 770
6159.27 783
6160.01 789
6160.75 773
6161.49 796
6162.23 808
6162.97 810
6163.71 794
6164.45 831
6165.19 851
6165.93 828
6166.67 879
6167.41 892
6168.15 800
6168.89 815
6169.64 847
6170.38 785
6171.12 776
6171.86 814
6172.60 801
6173.34 780
6174.08 840
6174.82 846
6175.57 871
6176.31 894
6177.05 794
6177.79 820
6178.53 846
6179.27 891
6180.01 809
6180.76 746
6181.50 814
6182.24 773
6182.98 776
6183.72 723
6184.46 808
6185.21 836
6185.95 819
6186.69 754
6187.43 805
6188.17 776
6188.92 747
6189.66 815
6190.40 806
6191.14 803
6191.89 833
6192.63 726
6193.37 740
6194.11 800
6194.86 749
6195.60 724
6196.34 790
6197.08 858
6197.83 849
6198.57 827
6199.31 768
6200.05 785
6200.80 755
6201.54 788
6202.28 806
6203.03 840
6203.77 728
6204.51 783
6205.26 874
6206.00 931
6206.74 1008
6207.48 943
6208.23 1013
6208.97 920
6209.71 950
6210.46 941
6211.20 978
6211.95 988
6212.69 1003
6213.43 1037
6214.18 932
6214.92 849
6215.66 828
6216.41 828
6217.15 798
6217.89 778
6218.64 728
6219.38 803
6220.13 761
6220.87 798
6221.61 765
6222.36 759
6223.10 739
6223.85 738
6224.59 747
6225.34 862
6226.08 778
6226.82 794
6227.57 782
6228.31 762
6229.06 796
6229.80 806
6230.55 798
6231.29 833
6232.04 962
6232.78 806
6233.53 833
6234.27 791
6235.02 746
6235.76 802
6236.51 780
6237.25 814
6238.00 774
6238.74 807
6239.49 815
6240.23 770
6240.98 779
6241.72 808
6242.47 731
6243.21 747
6243.96 811
6244.70 829
6245.45 778
6246.20 815
6246.94 894
6247.69 870
6248.43 957
6249.18 931
6249.92 999
6250.67 954
6251.42 911
6252.16 875
6252.91 890
6253.65 945
6254.40 927
6255.15 894
6255.89 810
6256.64 824
6257.38 835
6258.13 842
6258.88 840
6259.62 797
6260.37 819
6261.12 877
6261.86 879
6262.61 797
6263.36 819
6264.10 847
6264.85 901
6265.60 902
6266.34 826
6267.09 844
6267.84 806
6268.58 805
6269.33 849
6270.08 930
6270.82 766
6271.57 761
6272.32 816
6273.07 895
6273.81 822
6274.56 798
6275.31 844
6276.05 864
6276.80 797
6277.55 787
6278.30 848
6279.04 803
6279.79 857
6280.54 892
6281.29 800
6282.03 805
6282.78 777
6283.53 796
6284.28 751
6285.03 721
6285.77 776
6286.52 813
6287.27 784
6288.02 846
6288.77 714
6289.51 850
6290.26 869
6291.01 858
6291.76 784
6292.51 803
6293.26 791
6294.00 781
6294.75 799
6295.50 874
6296.25 756
6297.00 783
6297.75 842
6298.50 733
6299.24 731
6299.99 783
6300.74 742
6301.49 809
6302.24 830
6302.99 759
6303.74 748
6304.49 755
6305.24 809
6305.99 783
6306.73 763
6307.48 861
6308.23 860
6308.98 837
6309.73 792
6310.48 739
6311.23 811
6311.98 815
6312.73 792
6313.48 697
6314.23 739
6314.98 769
6315.73 725
6316.48 777
6317.23 771
6317.98 826
6318.73 778
6319.48 697
6320.23 716
6320.98 750
6321.73 774
6322.48 745
6323.23 753
6323.98 732
6324.73 771
6325.48 765
6326.23 673
6326.98 767
6327.73 742
6328.48 824
6329.23 823
6329.98 809
6330.73 791
6331.48 777
6332.23 771
6332.98 819
6333.73 762
6334.49 797
6335.24 689
6335.99 761
6336.74 722
6337.49 768
6338.24 725
6338.99 761
6339.74 772
6340.49 730
6341.25 741
6342.00 716
6342.75 742
6343.50 824
6344.25 785
6345.00 739
6345.75 800
6346.51 769
6347.26 764
6348.01 757
6348.76 726
6349.51 749
6350.26 767
6351.02 803
6351.77 851
6352.52 813
6353.27 818
6354.02 870
6354.78 837
6355.53 852
6356.28 733
6357.03 816
6357.78 863
6358.54 797
6359.29 774
6360.04 739
6360.79 732
6361.55 729
6362.30 811
6363.05 807
6363.80 690
6364.56 740
6365.31 818
6366.06 816
6366.81 797
6367.57 883
6368.32 839
6369.07 782
6369.83 827
6370.58 760
6371.33 784
6372.08 800
6372.84 783
6373.59 865
6374.34 761
6375.10 765
6375.85 766
6376.60 810
6377.36 788
6378.11 763
6378.86 758
6379.62 777
6380.37 734
6381.12 670
6381.88 737
6382.63 689
6383.39 724
6384.14 706
6384.89 726
6385.65 735
6386.40 653
6387.16 703
6387.91 728
6388.66 740
6389.42 661
6390.17 679
6390.93 727
6391.68 741
6392.43 719
6393.19 775
6393.94 679
6394.70 706
6395.45 797
6396.21 720
6396.96 758
6397.72 624
6398.47 704
6399.22 700
6399.98 695
6400.73 689
6401.49 647
6402.24 595
6403.00 668
6403.75 704
6404.51 761
6405.26 773
6406.02 708
6406.77 656
6407.53 738
6408.28 696
6409.04 775
6409.79 784
6410.55 675
6411.31 651
6412.06 726
6412.82 719
6413.57 725
6414.33 803
6415.08 697
6415.84 643
6416.59 706
6417.35 681
6418.11 636
6418.86 639
6419.62 719
6420.37 741
6421.13 712
6421.89 700
6422.64 738
6423.40 754
6424.15 734
6424.91 692
6425.67 693
6426.42 669
6427.18 709
6427.94 686
6428.69 682
6429.45 707
6430.20 768
6430.96 734
6431.72 699
6432.47 632
6433.23 692
6433.99 738
6434.74 659
6435.50 647
6436.26 707
6437.02 741
6437.77 691
6438.53 715
6439.29 768
6440.04 699
6440.80 740
6441.56 700
6442.32 827
6443.07 809
6443.83 696
6444.59 642
6445.34 740
6446.10 715
6446.86 636
6447.62 693
6448.37 627
6449.13 707
6449.89 645
6450.65 675
6451.41 734
6452.16 740
6452.92 662
6453.68 686
6454.44 737
6455.19 643
6455.95 684
6456.71 719
6457.47 718
6458.23 693
6458.99 726
6459.74 747
6460.50 696
6461.26 638
6462.02 711
6462.78 652
6463.54 635
6464.29 697
6465.05 785
6465.81 669
6466.57 652
6467.33 697
6468.09 717
6468.85 697
6469.60 787
6470.36 739
6471.12 715
6471.88 703
6472.64 733
6473.40 675
6474.16 643
6474.92 633
6475.68 600
6476.44 676
6477.20 738
6477.95 773
6478.71 747
6479.47 785
6480.23 721
6480.99 656
6481.75 696
6482.51 737
6483.27 725
6484.03 628
6484.79 677
6485.55 716
6486.31 677
6487.07 710
6487.83 699
6488.59 751
6489.35 796
6490.11 738
6490.87 722
6491.63 719
6492.39 691
6493.15 705
6493.91 734
6494.67 691
6495.43 736
6496.19 678
6496.95 723
6497.71 716
6498.47 675
6499.23 788
6499.99 702
6500.76 702
6501.52 737
6502.28 778
6503.04 691
6503.80 748
6504.56 761
6505.32 755
6506.08 746
6506.84 712
6507.60 864
6508.36 790
6509.13 763
6509.89 718
6510.65 725
6511.41 738
6512.17 731
6512.93 788
6513.69 781
6514.45 724
6515.22 718
6515.98 779
6516.74 704
6517.50 665
6518.26 753
6519.02 834
6519.79 800
6520.55 801
6521.31 906
6522.07 828
6522.83 769
6523.60 799
6524.36 775
6525.12 863
6525.88 876
6526.64 889
6527.41 943
6528.17 1027
6528.93 876
6529.69 955
6530.46 954
6531.22 885
6531.98 889
6532.74 807
6533.51 811
6534.27 849
6535.03 865
6535.79 877
6536.56 802
6537.32 798
6538.08 857
6538.85 813
6539.61 788
6540.37 846
6541.13 767
6541.90 811
6542.66 790
6543.42 683
6544.19 692
6544.95 702
6545.71 746
6546.48 684
6547.24 750
6548.00 721
6548.77 747
6549.53 710
6550.29 742
6551.06 662
6551.82 683
6552.58 772
6553.35 726
6554.11 745
6554.88 678
6555.64 832
6556.40 776
6557.17 718
6557.93 692
6558.70 697
6559.46 735
6560.22 721
6560.99 681
6561.75 680
6562.52 735
6563.28 744
6564.05 756
6564.81 786
6565.57 696
6566.34 798
6567.10 777
6567.87 737
6568.63 744
6569.40 774
6570.16 688
6570.93 704
6571.69 696
6572.46 710
6573.22 776
6573.99 753
6574.75 722
6575.52 763
6576.28 766
6577.05 665
6577.81 773
6578.58 768
6579.34 732
6580.11 826
6580.87 851
6581.64 843
6582.40 944
6583.17 913
6583.93 934
6584.70 884
6585.47 822
6586.23 791
6587.00 793
6587.76 851
6588.53 734
6589.29 731
6590.06 742
6590.83 698
6591.59 726
6592.36 774
6593.12 763
6593.89 779
6594.66 775
6595.42 822
6596.19 830
6596.96 742
6597.72 819
6598.49 807
6599.25 831
6600.02 816
6600.79 844
6601.55 796
6602.32 801
6603.09 833
6603.85 810
6604.62 793
6605.39 845
6606.15 821
6606.92 779
6607.69 822
6608.46 748
6609.22 752
6609.99 788
6610.76 743
6611.52 707
6612.29 757
6613.06 742
6613.83 776
6614.59 761
6615.36 738
6616.13 736
6616.89 796
6617.66 787
6618.43 762
6619.20 875
6619.96 829
6620.73 816
6621.50 809
6622.27 823
6623.04 858
6623.80 838
6624.57 866
6625.34 944
6626.11 851
6626.88 812
6627.64 877
6628.41 828
6629.18 814
6629.95 799
6630.72 928
6631.48 831
6632.25 842
6633.02 868
6633.79 986
6634.56 988
6635.33 967
6636.10 974
6636.86 1045
6637.63 995
6638.40 1006
6639.17 1090
6639.94 972
6640.71 1019
6641.48 876
6642.25 849
6643.01 775
6643.78 717
6644.55 838
6645.32 796
6646.09 795
6646.86 860
6647.63 782
6648.40 736
6649.17 804
6649.94 757
6650.71 741
6651.48 719
6652.25 756
6653.01 711
6653.78 703
6654.55 723
6655.32 705
6656.09 713
6656.86 739
6657.63 738
6658.40 842
6659.17 779
6659.94 725
6660.71 801
6661.48 787
6662.25 831
6663.02 823
6663.79 731
6664.56 823
6665.33 777
6666.10 795
6666.87 766
6667.64 739
6668.42 818
6669.19 765
6669.96 738
6670.73 756
6671.50 712
6672.27 707
6673.04 772
6673.81 759
6674.58 749
6675.35 726
6676.12 685
6676.89 761
6677.66 736
6678.44 709
6679.21 723
6679.98 795
6680.75 690
6681.52 726
6682.29 728
6683.06 778
6683.83 786
6684.60 801
6685.38 762
6686.15 772
6686.92 722
6687.69 771
6688.46 791
6689.23 771
6690.01 787
6690.78 770
6691.55 766
6692.32 780
6693.09 738
6693.86 660
6694.64 677
6695.41 712
6696.18 679
6696.95 692
6697.73 686
6698.50 705
6699.27 703
6700.04 762
6700.81 727
6701.59 701
6702.36 741
6703.13 673
6703.90 639
6704.68 721
6705.45 711
6706.22 710
6706.99 651
6707.77 688
6708.54 639
6709.31 573
6710.09 647
6710.86 654
6711.63 727
6712.40 696
6713.18 721
6713.95 696
6714.72 648
6715.50 625
6716.27 670
6717.04 725
6717.82 662
6718.59 618
6719.36 649
6720.14 701
6720.91 679
6721.68 644
6722.46 631
6723.23 627
6724.00 622
6724.78 650
6725.55 671
6726.33 638
6727.10 679
6727.87 764
6728.65 649
6729.42 672
6730.20 694
6730.97 680
6731.74 650
6732.52 669
6733.29 691
6734.07 651
6734.84 649
6735.61 671
6736.39 668
6737.16 691
6737.94 669
6738.71 605
6739.49 576
6740.26 628
6741.04 644
6741.81 631
6742.59 609
6743.36 652
6744.13 628
6744.91 704
6745.68 729
6746.46 677
6747.23 617
6748.01 664
6748.78 698
6749.56 670
6750.33 634
6751.11 602
6751.89 662
6752.66 625
6753.44 613
6754.21 662
6754.99 664
6755.76 658
6756.54 620
6757.31 667
6758.09 614
6758.86 634
6759.64 660
6760.42 697
6761.19 672
6761.97 622
6762.74 697
6763.52 671
6764.30 616
6765.07 644
6765.85 708
6766.62 656
6767.40 593
6768.18 676
6768.95 690
6769.73 669
6770.51 656
6771.28 665
6772.06 634
6772.83 640
6773.61 658
6774.39 691
6775.16 683
6775.94 685
6776.72 654
6777.49 740
6778.27 732
6779.05 672
6779.82 667
6780.60 764
6781.38 725
6782.16 748
6782.93 656
6783.71 692
6784.49 650
6785.26 714
6786.04 719
6786.82 693
6787.60 678
6788.37 667
6789.15 649
6789.93 689
6790.71 648
6791.48 575
6792.26 606
6793.04 610
6793.82 629
6794.59 640
6795.37 684
6796.15 672
6796.93 714
6797.70 795
6798.48 661
6799.26 636
6800.04 641
6800.82 691
6801.60 621
6802.37 613
6803.15 601
6803.93 587
6804.71 651
6805.49 613
6806.26 699
6807.04 681
6807.82 648
6808.60 628
6809.38 657
6810.16 674
6810.94 660
6811.71 673
6812.49 659
6813.27 622
6814.05 621
6814.83 632
6815.61 729
6816.39 633
6817.17 650
6817.95 614
6818.73 678
6819.50 671
6820.28 633
6821.06 605
6821.84 638
6822.62 609
6823.40 631
6824.18 657
6824.96 612
6825.74 625
6826.52 675
6827.30 684
6828.08 628
6828.86 610
6829.64 622
6830.42 629
6831.20 632
6831.98 644
6832.76 625
6833.54 589
6834.32 619
6835.10 613
6835.88 604
6836.66 610
6837.44 615
6838.22 617
6839.00 635
6839.78 628
6840.56 616
6841.34 653
6842.12 611
6842.90 598
6843.68 590
6844.46 640
6845.24 661
6846.02 666
6846.80 659
6847.58 627
6848.36 632
6849.14 649
6849.93 671
6850.71 610
6851.49 646
6852.27 717
6853.05 773
6853.83 827
6854.61 813
6855.39 735
6856.17 699
6856.96 715
6857.74 698
6858.52 697
6859.30 643
6860.08 633
6860.86 641
6861.64 581
6862.43 621
6863.21 664
6863.99 685
6864.77 669
6865.55 718
6866.33 627
6867.12 589
6867.90 681
6868.68 659
6869.46 550
6870.24 559
6871.03 649
6871.81 654
6872.59 611
6873.37 577
6874.16 612
6874.94 655
6875.72 709
6876.50 596
6877.28 557
6878.07 617
6878.85 638
6879.63 607
6880.42 609
6881.20 603
6881.98 630
6882.76 648
6883.55 640
6884.33 642
6885.11 653
6885.89 677
6886.68 683
6887.46 649
6888.24 658
6889.03 670
6889.81 694
6890.59 648
6891.38 648
6892.16 686
6892.94 638
6893.73 664
6894.51 663
6895.29 669
6896.08 631
6896.86 683
6897.64 621
6898.43 649
6899.21 655
6900.00 622
6900.78 683
6901.56 672
6902.35 597
6903.13 554
6903.91 579
6904.70 562
6905.48 600
6906.27 686
6907.05 685
6907.84 605
6908.62 637
6909.40 647
6910.19 601
6910.97 534
6911.76 645
6912.54 633
6913.33 678
6914.11 670
6914.90 631
6915.68 630
6916.46 561
6917.25 675
6918.03 646
6918.82 704
6919.60 653
6920.39 668
6921.17 693
6921.96 679
6922.74 696
6923.53 660
6924.31 662
6925.10 654
6925.88 655
6926.67 708
6927.45 669
6928.24 674
6929.03 692
6929.81 647
6930.60 700
6931.38 651
6932.17 616
6932.95 624
6933.74 622
6934.52 553
6935.31 615
6936.10 672
6936.88 660
6937.67 609
6938.45 581
6939.24 601
6940.03 694
6940.81 663
6941.60 666
6942.38 657
6943.17 632
6943.96 693
6944.74 694
6945.53 697
6946.32 660
6947.10 687
6947.89 744
6948.68 779
6949.46 728
6950.25 724
6951.03 703
6951.82 658
6952.61 694
6953.40 705
6954.18 656
6954.97 677
6955.76 684
6956.54 644
6957.33 645
6958.12 719
6958.90 784
6959.69 697
6960.48 651
6961.27 673
6962.05 660
6962.84 690
6963.63 701
6964.41 659
6965.20 649
6965.99 637
6966.78 651
6967.56 681
6968.35 713
6969.14 769
6969.93 704
6970.72 682
6971.50 714
6972.29 682
6973.08 752
6973.87 748
6974.66 704
6975.44 684
6976.23 703
6977.02 741
6977.81 740
6978.60 744
6979.38 706
6980.17 697
6980.96 731
6981.75 710
6982.54 788
6983.33 792
6984.11 795
6984.90 814
6985.69 756
6986.48 786
6987.27 803
6988.06 740
6988.85 794
6989.64 783
6990.42 752
6991.21 738
6992.00 690
6992.79 766
6993.58 720
6994.37 680
6995.16 645
6995.95 737
6996.74 744
6997.53 722
6998.32 690
6999.10 767
6999.89 780
7000.68 786
7001.47 774
7002.26 843
7003.05 755
7003.84 795
7004.63 810
7005.42 714
7006.21 685
7007.00 728
7007.79 710
7008.58 756
7009.37 708
7010.16 761
7010.95 742
7011.74 695
7012.53 775
7013.32 722
7014.11 694
7014.90 654
7015.69 668
7016.48 686
7017.27 731
7018.06 743
7018.85 742
7019.64 733
7020.43 687
7021.23 692
7022.02 673
7022.81 646
7023.60 653
7024.39 666
7025.18 649
7025.97 638
7026.76 620
7027.55 634
7028.34 689
7029.13 643
7029.93 642
7030.72 752
7031.51 716
7032.30 644
7033.09 627
7033.88 685
7034.67 636
7035.46 658
7036.26 701
7037.05 714
7037.84 650
7038.63 630
7039.42 685
7040.21 679
7041.01 720
7041.80 663
7042.59 627
7043.38 648
7044.17 641
7044.97 669
7045.76 634
7046.55 633
7047.34 630
7048.13 666
7048.93 637
7049.72 598
7050.51 594
7051.30 640
7052.09 699
7052.89 646
7053.68 675
7054.47 702
7055.26 676
7056.06 584
7056.85 696
7057.64 738
7058.44 704
7059.23 715
7060.02 689
7060.81 639
7061.61 648
7062.40 676
7063.19 647
7063.99 603
7064.78 652
7065.57 678
7066.37 579
7067.16 657
7067.95 650
7068.74 649
7069.54 627
7070.33 644
7071.13 627
7071.92 618
7072.71 667
7073.51 643
7074.30 669
7075.09 597
7075.89 580
7076.68 600
7077.47 594
7078.27 683
7079.06 696
7079.86 622
7080.65 712
7081.44 662
7082.24 672
7083.03 609
7083.83 629
7084.62 698
7085.41 682
7086.21 642
7087.00 635
7087.80 700
7088.59 650
7089.39 736
7090.18 743
7090.98 737
7091.77 740
7092.56 728
7093.36 650
7094.15 679
7094.95 724
7095.74 630
7096.54 608
7097.33 615
7098.13 577
7098.92 599
7099.72 570
7100.51 593
7101.31 588
7102.10 615
7102.90 626
7103.69 560
7104.49 552
7105.29 558
7106.08 586
7106.88 592
7107.67 625
7108.47 624
7109.26 617
7110.06 583
7110.85 594
7111.65 605
7112.45 600
7113.24 652
7114.04 634
7114.83 689
7115.63 607
7116.42 566
7117.22 656
7118.02 715
7118.81 692
7119.61 672
7120.41 703
7121.20 658
7122.00 651
7122.79 631
7123.59 612
7124.39 619
7125.18 623
7125.98 567
7126.78 607
7127.57 692
7128.37 686
7129.17 691
7129.96 582
7130.76 562
7131.56 659
7132.35 610
7133.15 631
7133.95 591
7134.74 580
7135.54 615
7136.34 601
7137.14 584
7137.93 586
7138.73 586
7139.53 638
7140.33 636
7141.12 631
7141.92 662
7142.72 615
7143.51 715
7144.31 648
7145.11 670
7145.91 583
7146.71 663
7147.50 667
7148.30 671
7149.10 702
7149.90 573
7150.69 559
7151.49 610
7152.29 639
7153.09 596
7153.89 625
7154.68 612
7155.48 599
7156.28 628
7157.08 664
7157.88 698
7158.68 662
7159.47 618
7160.27 637
7161.07 624
7161.87 580
7162.67 576
7163.47 632
7164.27 612
7165.06 621
7165.86 626
7166.66 588
7167.46 641
7168.26 659
7169.06 687
7169.86 684
7170.66 655
7171.46 655
7172.25 616
7173.05 564
7173.85 613
7174.65 612
7175.45 689
7176.25 648
7177.05 625
7177.85 609
7178.65 594
7179.45 607
7180.25 612
7181.05 638
7181.85 644
7182.65 627
7183.45 600
7184.25 581
7185.05 585
7185.85 660
7186.65 743
7187.45 668
7188.25 575
7189.05 588
7189.85 635
7190.65 621
7191.45 544
7192.25 604
7193.05 679
7193.85 675
7194.65 558
7195.45 574
7196.25 571
7197.05 605
7197.85 645
7198.65 671
7199.45 631
7200.25 633
7201.05 616
7201.85 643
7202.65 558
7203.46 584
7204.26 583
7205.06 627
7205.86 635
7206.66 654
7207.46 658
7208.26 613
7209.06 590
7209.86 586
7210.66 621
7211.47 540
7212.27 574
7213.07 641
7213.87 611
7214.67 607
7215.47 591
7216.27 572
7217.08 651
7217.88 642
7218.68 588
7219.48 593
7220.28 622
7221.09 638
7221.89 594
7222.69 603
7223.49 636
7224.29 627
7225.10 599
7225.90 572
7226.70 563
7227.50 558
7228.30 627
7229.11 649
7229.91 585
7230.71 566
7231.51 611
7232.32 642
7233.12 582
7233.92 614
7234.72 589
7235.53 581
7236.33 569
7237.13 627
7237.93 601
7238.74 593
7239.54 645
7240.34 674
7241.15 714
7241.95 694
7242.75 594
7243.55 586
7244.36 610
7245.16 589
7245.96 589
7246.77 573
7247.57 647
7248.37 571
7249.18 572
7249.98 542
7250.78 478
7251.59 533
7252.39 589
7253.20 555
7254.00 595
7254.80 601
7255.61 638
7256.41 626
7257.21 582
7258.02 594
7258.82 588
7259.63 580
7260.43 557
7261.23 591
7262.04 617
7262.84 565
7263.65 553
7264.45 590
7265.26 609
7266.06 613
7266.86 646
7267.67 564
7268.47 561
7269.28 564
7270.08 539
7270.89 575
7271.69 635
7272.50 588
7273.30 592
7274.11 543
7274.91 591
7275.71 595
7276.52 591
7277.32 582
7278.13 558
7278.93 615
7279.74 606
7280.55 689
7281.35 611
7282.16 632
7282.96 716
7283.77 662
7284.57 664
7285.38 738
7286.18 763
7286.99 627
7287.79 697
7288.60 696
7289.40 634
7290.21 653
7291.02 625
7291.82 619
7292.63 602
7293.43 533
7294.24 605
7295.05 629
7295.85 625
7296.66 613
7297.46 612
7298.27 685
7299.08 615
7299.88 628
7300.69 625
7301.49 641
7302.30 633
7303.11 575
7303.91 561
7304.72 647
7305.53 618
7306.33 572
7307.14 612
7307.95 620
7308.75 593
7309.56 674
7310.37 604
7311.17 605
7311.98 584
7312.79 661
7313.59 736
7314.40 629
7315.21 585
7316.02 578
7316.82 571
7317.63 573
7318.44 644
7319.24 697
7320.05 692
7320.86 688
7321.67 686
7322.47 679
7323.28 686
7324.09 634
7324.90 695
7325.70 688
7326.51 566
7327.32 645
7328.13 631
7328.94 632
7329.74 608
7330.55 647
7331.36 578
7332.17 587
7332.98 580
7333.78 639
7334.59 594
7335.40 605
7336.21 622
7337.02 528
7337.82 564
7338.63 544
7339.44 600
7340.25 597
7341.06 612
7341.87 591
7342.68 598
7343.48 579
7344.29 597
7345.10 608
7345.91 626
7346.72 612
7347.53 631
7348.34 544
7349.15 572
7349.95 608
7350.76 650
7351.57 590
7352.38 538
7353.19 578
7354.00 546
7354.81 586
7355.62 559
7356.43 552
7357.24 529
7358.05 513
7358.86 546
7359.67 607
7360.48 563
7361.29 539
7362.09 583
7362.90 610
7363.71 545
7364.52 509
7365.33 570
7366.14 570
7366.95 515
7367.76 520
7368.57 561
7369.38 519
7370.19 546
7371.00 554
7371.81 525
7372.62 524
7373.43 558
7374.25 580
7375.06 591
7375.87 601
7376.68 566
7377.49 510
7378.30 536
7379.11 565
7379.92 593
7380.73 562
7381.54 642
7382.35 546
7383.16 545
7383.97 589
7384.78 588
7385.59 566
7386.41 528
7387.22 603
7388.03 624
7388.84 605
7389.65 540
7390.46 542
7391.27 525
7392.08 520
7392.89 508
7393.71 507
7394.52 540
7395.33 513
7396.14 559
7396.95 577
7397.76 576
7398.58 621
7399.39 550
7400.20 548
7401.01 600
7401.82 569
7402.63 580
7403.45 626
7404.26 619
7405.07 652
7405.88 590
7406.69 629
7407.51 584
7408.32 584
7409.13 547
7409.94 552
7410.76 511
7411.57 547
7412.38 560
7413.19 586
7414.01 511
7414.82 471
7415.63 518
7416.44 502
7417.26 553
7418.07 563
7418.88 540
7419.69 545
7420.51 493
7421.32 459
7422.13 513
7422.95 519
7423.76 518
7424.57 518
7425.39 510
7426.20 517
7427.01 491
7427.83 506
7428.64 540
7429.45 535
7430.27 559
7431.08 550
7431.89 545
7432.71 556
7433.52 616
7434.33 560
7435.15 479
7435.96 496
7436.77 554
7437.59 565
7438.40 532
7439.22 497
7440.03 466
7440.84 567
7441.66 614
7442.47 576
7443.29 555
7444.10 543
7444.91 516
7445.73 520
7446.54 486
7447.36 540
7448.17 523
7448.99 588
7449.80 586
7450.62 533
7451.43 493
7452.24 578
7453.06 597
7453.87 551
7454.69 563
7455.50 526
7456.32 510
7457.13 573
7457.95 558
7458.76 553
7459.58 562
7460.39 624
7461.21 583
7462.02 537
7462.84 545
7463.65 569
7464.47 608
7465.28 647
7466.10 522
7466.92 614
7467.73 594
7468.55 547
7469.36 541
7470.18 614
7470.99 606
7471.81 570
7472.62 599
7473.44 528
7474.26 561
7475.07 523
7475.89 627
7476.70 575
7477.52 558
7478.34 527
7479.15 605
7479.97 579
7480.78 558
7481.60 517
7482.42 524
7483.23 573
7484.05 539
7484.87 558
7485.68 566
7486.50 553
7487.32 520
7488.13 493
7488.95 537
7489.76 583
7490.58 526
7491.40 562
7492.22 562
7493.03 544
7493.85 568
7494.67 500
7495.48 531
7496.30 504
7497.12 501
7497.93 554
7498.75 566
7499.57 547
7500.39 569
7501.20 532
7502.02 541
7502.84 467
7503.66 521
7504.47 566
7505.29 557
7506.11 583
7506.93 572
7507.74 552
7508.56 523
7509.38 527
7510.20 562
7511.01 556
7511.83 593
7512.65 593
7513.47 577
7514.29 579
7515.10 584
7515.92 564
7516.74 564
7517.56 596
7518.38 614
7519.19 585
7520.01 544
7520.83 505
7521.65 485
7522.47 641
7523.29 556
7524.11 559
7524.92 539
7525.74 515
7526.56 553
7527.38 556
7528.20 593
7529.02 584
7529.84 539
7530.66 508
7531.47 479
7532.29 540
7533.11 532
7533.93 523
7534.75 529
7535.57 511
7536.39 537
7537.21 579
7538.03 524
7538.85 528
7539.67 544
7540.49 522
7541.31 510
7542.12 593
7542.94 532
7543.76 582
7544.58 585
7545.40 575
7546.22 593
7547.04 537
7547.86 538
7548.68 597
7549.50 565
7550.32 549
7551.14 530
7551.96 509
7552.78 607
7553.60 519
7554.42 544
7555.24 558
7556.06 547
7556.88 551
7557.70 577
7558.52 650
7559.35 669
7560.17 588
7560.99 568
7561.81 605
7562.63 600
7563.45 651
7564.27 576
7565.09 599
7565.91 571
7566.73 599
7567.55 523
7568.37 583
7569.19 497
7570.02 550
7570.84 540
7571.66 572
7572.48 542
7573.30 590
7574.12 562
7574.94 535
7575.76 547
7576.59 577
7577.41 625
7578.23 564
7579.05 564
7579.87 590
7580.69 591
7581.51 520
7582.34 486
7583.16 562
7583.98 611
7584.80 500
7585.62 593
7586.45 635
7587.27 629
7588.09 675
7588.91 658
7589.73 656
7590.56 635
7591.38 638
7592.20 619
7593.02 604
7593.85 592
7594.67 563
7595.49 585
7596.31 605
7597.14 571
7597.96 639
7598.78 559
7599.60 577
7600.43 600
7601.25 531
7602.07 683
7602.89 789
7603.72 793
7604.54 770
7605.36 801
7606.19 828
7607.01 731
7607.83 726
7608.66 736
7609.48 646
7610.30 680
7611.12 669
7611.95 703
7612.77 692
7613.59 654
7614.42 644
7615.24 607
7616.07 676
7616.89 667
7617.71 657
7618.54 672
7619.36 702
7620.18 695
7621.01 650
7621.83 575
7622.66 676
7623.48 668
7624.30 652
7625.13 678
7625.95 731
7626.78 722
7627.60 707
7628.42 752
7629.25 839
7630.07 821
7630.90 872
7631.72 895
7632.55 876
7633.37 936
7634.19 921
7635.02 911
7635.84 843
7636.67 800
7637.49 788
7638.32 735
7639.14 713
7639.97 684
7640.79 628
7641.62 592
7642.44 583
7643.27 596
7644.09 580
7644.92 572
7645.74 561
7646.57 559
7647.39 586
7648.22 606
7649.04 568
7649.87 559
7650.70 595
7651.52 596
7652.35 626
7653.17 629
7654.00 598
7654.82 606
7655.65 596
7656.47 579
7657.30 602
7658.13 560
7658.95 544
7659.78 549
7660.60 580
7661.43 594
7662.26 500
7663.08 538
7663.91 594
7664.73 562
7665.56 593
7666.39 588
7667.21 575
7668.04 620
7668.87 661
7669.69 644
7670.52 670
7671.35 639
7672.17 641
7673.00 637
7673.83 672
7674.65 617
7675.48 652
7676.31 592
7677.13 599
7677.96 604
7678.79 566
7679.61 574
7680.44 540
7681.27 557
7682.09 647
7682.92 564
7683.75 566
7684.58 559
7685.40 547
7686.23 569
7687.06 543
7687.89 625
7688.71 596
7689.54 563
7690.37 519
7691.20 592
7692.02 575
7692.85 574
7693.68 519
7694.51 569
7695.33 618
7696.16 556
7696.99 555
7697.82 515
7698.65 508
7699.47 558
7700.30 611
7701.13 617
7701.96 574
7702.79 566
7703.62 580
7704.44 622
7705.27 574
7706.10 549
7706.93 577
7707.76 636
7708.59 575
7709.41 572
7710.24 602
7711.07 510
7711.90 526
7712.73 561
7713.56 567
7714.39 554
7715.22 520
7716.05 536
7716.87 574
7717.70 502
7718.53 521
7719.36 499
7720.19 564
7721.02 549
7721.85 569
7722.68 478
7723.51 493
7724.34 531
7725.17 587
7726.00 596
7726.83 556
7727.66 523
7728.48 558
7729.31 617
7730.14 632
7730.97 603
7731.80 584
7732.63 521
7733.46 509
7734.29 510
7735.12 544
7735.95 543
7736.78 537
7737.61 558
7738.44 504
7739.27 491
7740.10 486
7740.93 466
7741.77 492
7742.60 597
7743.43 511
7744.26 536
7745.09 582
7745.92 611
7746.75 603
7747.58 612
7748.41 655
7749.24 684
7750.07 693
7750.90 632
7751.73 608
7752.56 609
7753.39 542
7754.23 526
7755.06 527
7755.89 565
7756.72 502
7757.55 519
7758.38 534
7759.21 523
7760.04 517
7760.88 505
7761.71 512
7762.54 581
7763.37 551
7764.20 524
7765.03 450
7765.86 453
7766.70 474
7767.53 498
7768.36 508
7769.19 478
7770.02 476
7770.86 460
7771.69 465
7772.52 493
7773.35 536
7774.18 471
7775.02 467
7775.85 495
7776.68 506
7777.51 463
7778.34 509
7779.18 451
7780.01 456
7780.84 449
7781.67 497
7782.51 476
7783.34 536
7784.17 495
7785.00 512
7785.84 496
7786.67 490
7787.50 514
7788.34 497
7789.17 597
7790.00 555
7790.83 583
7791.67 565
7792.50 596
7793.33 486
7794.17 458
7795.00 516
7795.83 461
7796.67 490
7797.50 501
7798.33 518
7799.17 478
7800.00 517
7800.83 488
7801.67 486
7802.50 499
7803.33 553
7804.17 533
7805.00 529
7805.84 476
7806.67 511
7807.50 538
7808.34 517
7809.17 537
7810.01 534
7810.84 531
7811.67 491
7812.51 487
7813.34 466
7814.18 474
7815.01 507
7815.84 552
7816.68 547
7817.51 544
7818.35 525
7819.18 509
7820.02 471
7820.85 495
7821.69 522
7822.52 553
7823.36 554
7824.19 477
7825.03 475
7825.86 514
7826.69 499
7827.53 493
7828.36 532
7829.20 484
7830.03 500
7830.87 486
7831.71 522
7832.54 468
7833.38 470
7834.21 473
7835.05 539
7835.88 502
7836.72 427
7837.55 505
7838.39 532
7839.22 524
7840.06 488
7840.90 507
7841.73 468
7842.57 513
7843.40 512
7844.24 510
7845.07 499
7845.91 482
7846.75 478
7847.58 515
7848.42 474
7849.25 515
7850.09 503
7850.93 493
7851.76 517
7852.60 530
7853.44 573
7854.27 506
7855.11 550
7855.94 588
7856.78 611
7857.62 576
7858.45 532
7859.29 649
7860.13 673
7860.96 656
7861.80 706
7862.64 739
7863.47 621
7864.31 548
7865.15 564
7865.99 555
7866.82 561
7867.66 529
7868.50 525
7869.33 508
7870.17 470
7871.01 557
7871.85 558
7872.68 549
7873.52 488
7874.36 557
7875.20 583
7876.03 575
7876.87 555
7877.71 518
7878.55 520
7879.38 555
7880.22 601
7881.06 588
7881.90 536
7882.74 535
7883.57 563
7884.41 518
7885.25 536
7886.09 514
7886.93 598
7887.76 571
7888.60 518
7889.44 524
7890.28 457
7891.12 475
7891.96 514
7892.79 518
7893.63 455
7894.47 494
7895.31 504
7896.15 529
7896.99 479
7897.83 513
7898.66 539
7899.50 613
7900.34 556
7901.18 533
7902.02 542
7902.86 539
7903.70 555
7904.54 508
7905.38 529
7906.21 475
7907.05 537
7907.89 543
7908.73 486
7909.57 469
7910.41 523
7911.25 463
7912.09 492
7912.93 521
7913.77 511
7914.61 512
7915.45 477
7916.29 527
7917.13 553
7917.97 476
7918.81 458
7919.65 487
7920.49 485
7921.33 502
7922.17 468
7923.01 499
7923.85 472
7924.69 494
7925.53 469
7926.37 499
7927.21 455
7928.05 458
7928.89 449
7929.73 450
7930.57 466
7931.41 425
7932.25 436
7933.09 435
7933.93 473
7934.77 444
7935.61 410
7936.45 451
7937.29 469
7938.14 438
7938.98 480
7939.82 471
7940.66 457
7941.50 499
7942.34 514
7943.18 456
7944.02 410
7944.86 439
7945.70 455
7946.55 466
7947.39 497
7948.23 451
7949.07 462
7949.91 473
7950.75 433
7951.59 433
7952.44 479
7953.28 455
7954.12 449
7954.96 489
7955.80 495
7956.65 498
7957.49 474
7958.33 477
7959.17 454
7960.01 402
7960.86 407
7961.70 478
7962.54 466
7963.38 453
7964.22 470
7965.07 509
7965.91 495
7966.75 415
7967.59 457
7968.44 462
7969.28 493
7970.12 491
7970.96 423
7971.81 443
7972.65 445
7973.49 451
7974.33 462
7975.18 416
7976.02 355
7976.86 400
7977.71 405
7978.55 431
7979.39 438
7980.23 512
7981.08 447
7981.92 429
7982.76 480
7983.61 417
7984.45 445
7985.29 443
7986.14 468
7986.98 374
7987.82 402
7988.67 433
7989.51 465
7990.36 491
7991.20 431
7992.04 458
7992.89 448
7993.73 423
7994.57 405
7995.42 406
7996.26 444
7997.11 496
7997.95 454
7998.79 401
7999.64 410
8000.48 437
8001.33 443
8002.17 471
8003.01 433
8003.86 424
8004.70 409
8005.55 395
8006.39 385
8007.24 411
8008.08 380
8008.93 434
8009.77 437
8010.62 431
8011.46 401
8012.30 390
8013.15 443
8013.99 483
8014.84 437
8015.68 391
8016.53 418
8017.37 458
8018.22 465
8019.06 456
8019.91 444
8020.76 424
8021.60 442
8022.45 411
8023.29 454
8024.14 466
8024.98 440
8025.83 482
8026.67 496
8027.52 413
8028.36 410
8029.21 499
8030.06 421
8030.90 453
8031.75 397
8032.59 385
8033.44 410
8034.28 504
8035.13 470
8035.98 427
8036.82 407
8037.67 379
8038.52 454
8039.36 393
8040.21 417
8041.05 437
8041.90 514
8042.75 453
8043.59 416
8044.44 412
8045.29 432
8046.13 404
8046.98 438
8047.83 429
8048.67 438
8049.52 432
8050.37 430
8051.21 407
8052.06 445
8052.91 422
8053.75 438
8054.60 441
8055.45 415
8056.30 455
8057.14 434
8057.99 453
8058.84 486
8059.68 457
8060.53 440
8061.38 479
8062.23 437
8063.07 453
8063.92 420
8064.77 463
8065.62 430
8066.46 364
8067.31 387
8068.16 378
8069.01 419
8069.85 402
8070.70 455
8071.55 437
8072.40 457
8073.25 435
8074.09 451
8074.94 439
8075.79 446
8076.64 511
8077.49 483
8078.34 452
8079.18 464
8080.03 432
8080.88 453
8081.73 496
8082.58 471
8083.43 484
8084.27 440
8085.12 480
8085.97 461
8086.82 468
8087.67 452
8088.52 456
8089.37 410
8090.22 410
8091.06 427
8091.91 397
8092.76 429
8093.61 452
8094.46 380
8095.31 402
8096.16 407
8097.01 419
8097.86 424
8098.71 456
8099.56 426
8100.41 465
8101.26 438
8102.11 436
8102.95 449
8103.80 486
8104.65 468
8105.50 445
8106.35 438
8107.20 437
8108.05 444
8108.90 432
8109.75 393
8110.60 428
8111.45 405
8112.30 439
8113.15 445
8114.00 394
8114.85 469
8115.70 423
8116.55 412
8117.40 424
8118.25 433
8119.10 466
8119.96 473
8120.81 444
8121.66 426
8122.51 448
8123.36 437
8124.21 442
8125.06 484
8125.91 474
8126.76 454
8127.61 467
8128.46 477
8129.31 427
8130.16 428
8131.02 439
8131.87 429
8132.72 434
8133.57 468
8134.42 447
8135.27 454
8136.12 494
8136.97 500
8137.83 503
8138.68 470
8139.53 429
8140.38 505
8141.23 437
8142.08 480
8142.93 485
8143.79 503
8144.64 522
8145.49 468
8146.34 476
8147.19 529
8148.05 479
8148.90 450
8149.75 443
8150.60 500
8151.45 506
8152.31 528
8153.16 586
8154.01 551
8154.86 552
8155.71 639
8156.57 660
8157.42 615
8158.27 568
8159.12 659
8159.98 656
8160.83 539
8161.68 492
8162.54 432
8163.39 484
8164.24 450
8165.09 498
8165.95 462
8166.80 485
8167.65 470
8168.51 484
8169.36 469
8170.21 498
8171.06 509
8171.92 472
8172.77 491
8173.62 450
8174.48 440
8175.33 413
8176.18 434
8177.04 466
8177.89 426
8178.74 487
8179.60 476
8180.45 469
8181.31 425
8182.16 435
8183.01 474
8183.87 419
8184.72 418
8185.57 425
8186.43 456
8187.28 392
8188.14 406
8188.99 392
8189.84 429
8190.70 430
8191.55 392
8192.41 425
8193.26 440
8194.12 389
8194.97 353
8195.83 419
8196.68 392
8197.53 373
8198.39 406
8199.24 411
8200.10 395
8200.95 402
8201.81 404
8202.66 427
8203.52 439
8204.37 455
8205.23 452
8206.08 416
8206.94 411
8207.79 392
8208.65 399
8209.50 420
8210.36 423
8211.21 410
8212.07 435
8212.92 388
8213.78 439
8214.63 407
8215.49 388
8216.34 442
8217.20 419
8218.06 437
8218.91 376
8219.77 404
8220.62 449
8221.48 447
8222.33 474
8223.19 431
8224.05 418
8224.90 447
8225.76 454
8226.61 437
8227.47 463
8228.33 412
8229.18 413
8230.04 409
8230.90 399
8231.75 387
8232.61 428
8233.46 350
8234.32 434
8235.18 427
8236.03 417
8236.89 437
8237.75 448
8238.60 392
8239.46 397
8240.32 434
8241.17 465
8242.03 428
8242.89 456
8243.74 437
8244.60 402
8245.46 387
8246.32 462
8247.17 419
8248.03 387
8248.89 430
8249.74 450
8250.60 477
8251.46 422
8252.32 415
8253.17 381
8254.03 438
8254.89 415
8255.75 415
8256.60 454
8257.46 436
8258.32 410
8259.18 410
8260.04 423
8260.89 409
8261.75 416
8262.61 463
8263.47 396
8264.32 371
8265.18 396
8266.04 406
8266.90 433
8267.76 400
8268.62 401
8269.47 348
8270.33 378
8271.19 410
8272.05 450
8272.91 443
8273.77 426
8274.62 430
8275.48 391
8276.34 414
8277.20 447
8278.06 462
8278.92 379
8279.78 373
8280.64 413
8281.49 422
8282.35 434
8283.21 410
8284.07 414
8284.93 386
8285.79 466
8286.65 436
8287.51 397
8288.37 413
8289.23 436
8290.09 407
8290.95 398
8291.80 417
8292.66 410
8293.52 449
8294.38 482
8295.24 410
8296.10 412
8296.96 441
8297.82 452
8298.68 468
8299.54 454
8300.40 444
8301.26 428
8302.12 409
8302.98 468
8303.84 442
8304.70 384
8305.56 457
8306.42 391
8307.28 424
8308.14 458
8309.00 390
8309.86 408
8310.72 345
8311.58 393
8312.44 376
8313.31 403
8314.17 412
8315.03 442
8315.89 424
8316.75 389
8317.61 470
8318.47 488
8319.33 421
8320.19 419
8321.05 360
8321.91 415
8322.77 427
8323.64 429
8324.50 442
8325.36 385
8326.22 361
8327.08 397
8327.94 439
8328.80 357
8329.66 418
8330.53 405
8331.39 421
8332.25 430
8333.11 376
8333.97 425
8334.83 455
8335.70 407
8336.56 440
8337.42 414
8338.28 408
8339.14 373
8340.00 397
8340.87 373
8341.73 426
8342.59 422
8343.45 426
8344.32 444
8345.18 388
8346.04 392
8346.90 425
8347.76 423
8348.63 393
8349.49 421
8350.35 428
8351.21 438
8352.08 398
8352.94 414
8353.80 393
8354.66 394
8355.53 428
8356.39 385
8357.25 433
8358.12 409
8358.98 398
8359.84 389
8360.71 389
8361.57 408
8362.43 396
8363.29 438
8364.16 385
8365.02 393
8365.88 386
8366.75 406
8367.61 374
8368.47 413
8369.34 455
8370.20 402
8371.06 406
8371.93 437
8372.79 428
8373.66 431
8374.52 397
8375.38 455
8376.25 432
8377.11 463
8377.97 461
8378.84 436
8379.70 430
8380.57 470
8381.43 428
8382.30 514
8383.16 478
8384.02 444
8384.89 439
8385.75 452
8386.62 468
8387.48 436
8388.35 449
8389.21 455
8390.07 457
8390.94 443
8391.80 466
8392.67 401
8393.53 389
8394.40 413
8395.26 419
8396.13 423
8396.99 441
8397.86 447
8398.72 453
8399.59 398
8400.45 416
8401.32 476
8402.18 461
8403.05 393
8403.91 395
8404.78 456
8405.64 477
8406.51 477
8407.37 399
8408.24 458
8409.11 468
8409.97 418
8410.84 423
8411.70 409
8412.57 411
8413.43 418
8414.30 447
8415.17 439
8416.03 465
8416.90 455
8417.76 479
8418.63 480
8419.50 474
8420.36 406
8421.23 435
8422.09 410
8422.96 443
8423.83 432
8424.69 422
8425.56 473
8426.43 468
8427.29 481
8428.16 426
8429.02 464
8429.89 447
8430.76 476
8431.62 427
8432.49 466
8433.36 448
8434.23 423
8435.09 454
8435.96 446
8436.83 446
8437.69 467
8438.56 469
8439.43 478
8440.29 562
8441.16 497
8442.03 508
8442.90 510
8443.76 564
8444.63 609
8445.50 615
8446.37 558
8447.23 527
8448.10 557
8448.97 523
8449.84 531
8450.70 535
8451.57 517
8452.44 517
8453.31 547
8454.17 542
8455.04 527
8455.91 555
8456.78 573
8457.65 575
8458.51 654
8459.38 669
8460.25 718
8461.12 659
8461.99 647
8462.86 617
8463.72 615
8464.59 597
8465.46 561
8466.33 586
8467.20 598
8468.07 580
8468.93 574
8469.80 647
8470.67 697
8471.54 746
8472.41 710
8473.28 746
8474.15 728
8475.02 700
8475.89 623
8476.75 614
8477.62 559
8478.49 487
8479.36 485
8480.23 552
8481.10 459
8481.97 456
8482.84 465
8483.71 467
8484.58 489
8485.45 457
8486.32 450
8487.19 480
8488.06 476
8488.92 475
8489.79 477
8490.66 441
8491.53 501
8492.40 483
8493.27 507
8494.14 496
8495.01 475
8495.88 464
8496.75 486
8497.62 472
8498.49 413
8499.36 444
8500.23 462
8501.10 486
8501.97 476
8502.85 456
8503.72 445
8504.59 481
8505.46 490
8506.33 495
8507.20 493
8508.07 459
8508.94 540
8509.81 470
8510.68 463
8511.55 533
8512.42 502
8513.29 500
8514.16 520
8515.03 482
8515.91 526
8516.78 466
8517.65 486
8518.52 482
8519.39 433
8520.26 455
8521.13 495
8522.00 509
8522.88 481
8523.75 488
8524.62 454
8525.49 490
8526.36 447
8527.23 512
8528.10 466
8528.98 460
8529.85 481
8530.72 446
8531.59 468
8532.46 471
8533.34 489
8534.21 486
8535.08 539
8535.95 471
8536.82 487
8537.70 490
8538.57 526
8539.44 471
8540.31 481
8541.18 458
8542.06 468
8542.93 474
8543.80 496
8544.67 499
8545.55 497
8546.42 468
8547.29 509
8548.17 471
8549.04 484
8549.91 534
8550.78 512
8551.66 585
8552.53 585
8553.40 614
8554.28 634
8555.15 730
8556.02 641
8556.89 682
8557.77 651
8558.64 628
8559.51 566
8560.39 593
8561.26 560
8562.13 527
8563.01 499
8563.88 450
8564.75 439
8565.63 420
8566.50 444
8567.38 437
8568.25 410
8569.12 459
8570.00 460
8570.87 458
8571.74 448
8572.62 426
8573.49 462
8574.37 450
8575.24 401
8576.11 407
8576.99 403
8577.86 467
8578.74 410
8579.61 425
8580.49 391
8581.36 381
8582.23 379
8583.11 422
8583.98 459
8584.86 426
8585.73 491
8586.61 464
8587.48 467
8588.36 391
8589.23 366
8590.11 394
8590.98 423
8591.86 417
8592.73 453
8593.61 401
8594.48 447
8595.36 456
8596.23 455
8597.11 492
8597.98 448
8598.86 430
8599.73 474
8600.61 467
8601.48 458
8602.36 454
8603.23 482
8604.11 480
8604.99 514
8605.86 440
8606.74 378
8607.61 390
8608.49 424
8609.36 452
8610.24 414
8611.12 407
8611.99 411
8612.87 389
8613.74 400
8614.62 412
8615.50 440
8616.37 440
8617.25 420
8618.12 399
8619.00 413
8619.88 416
8620.75 404
8621.63 464
8622.51 411
8623.38 382
8624.26 397
8625.14 381
8626.01 400
8626.89 336
8627.77 378
8628.64 390
8629.52 429
8630.40 468
8631.27 453
8632.15 434
8633.03 423
8633.90 333
8634.78 406
8635.66 394
8636.54 388
8637.41 413
8638.29 388
8639.17 387
8640.05 387
8640.92 384
8641.80 400
8642.68 365
8643.55 354
8644.43 356
8645.31 392
8646.19 361
8647.07 411
8647.94 374
8648.82 432
8649.70 400
8650.58 417
8651.45 385
8652.33 356
8653.21 364
8654.09 368
8654.97 369
8655.85 376
8656.72 402
8657.60 393
8658.48 378
8659.36 383
8660.24 375
8661.12 366
8661.99 373
8662.87 445
8663.75 352
8664.63 375
8665.51 377
8666.39 402
8667.27 375
8668.14 358
8669.02 380
8669.90 409
8670.78 379
8671.66 362
8672.54 375
8673.42 380
8674.30 382
8675.18 373
8676.06 398
8676.94 338
8677.81 364
8678.69 339
8679.57 358
8680.45 340
8681.33 388
8682.21 404
8683.09 417
8683.97 374
8684.85 341
8685.73 374
8686.61 360
8687.49 374
8688.37 399
8689.25 388
8690.13 364
8691.01 391
8691.89 395
8692.77 382
8693.65 370
8694.53 366
8695.41 417
8696.29 395
8697.17 385
8698.05 384
8698.93 416
8699.81 343
8700.69 355
8701.57 382
8702.45 359
8703.33 347
8704.21 369
8705.09 365
8705.98 335
8706.86 375
8707.74 395
8708.62 348
8709.50 387
8710.38 428
8711.26 344
8712.14 373
8713.02 335
8713.90 406
8714.79 363
8715.67 330
8716.55 331
8717.43 351
8718.31 368
8719.19 367
8720.07 388
8720.95 384
8721.84 340
8722.72 378
8723.60 374
8724.48 352
8725.36 381
8726.24 395
8727.13 378
8728.01 349
8728.89 338
8729.77 397
8730.65 380
8731.54 330
8732.42 385
8733.30 413
8734.18 363
8735.06 361
8735.95 408
8736.83 391
8737.71 349
8738.59 360
8739.48 357
8740.36 368
8741.24 387
8742.12 406
8743.01 375
8743.89 318
8744.77 335
8745.65 384
8746.54 381
8747.42 403
8748.30 394
8749.19 378
8750.07 374
8750.95 390
8751.83 392
8752.72 356
8753.60 378
8754.48 375
8755.37 379
8756.25 401
8757.13 454
8758.02 409
8758.90 404
8759.78 458
8760.67 435
8761.55 390
8762.43 415
8763.32 445
8764.20 455
8765.09 438
8765.97 413
8766.85 448
8767.74 416
8768.62 406
8769.51 439
8770.39 433
8771.27 384
8772.16 417
8773.04 424
8773.93 450
8774.81 382
8775.69 435
8776.58 410
8777.46 421
8778.35 405
8779.23 418
8780.12 366
8781.00 342
8781.89 385
8782.77 397
8783.65 392
8784.54 367
8785.42 385
8786.31 345
8787.19 359
8788.08 369
8788.96 357
8789.85 330
8790.73 356
8791.62 387
8792.50 377
8793.39 399
8794.27 417
8795.16 385
8796.04 405
8796.93 395
8797.82 403
8798.70 443
8799.59 404
8800.47 351
8801.36 328
8802.24 355
8803.13 348
8804.01 359
8804.90 413
8805.79 386
8806.67 366
8807.56 348
8808.44 344
8809.33 370
8810.22 385
8811.10 358
8811.99 376
8812.87 361
8813.76 355
8814.65 345
8815.53 371
8816.42 365
8817.30 366
8818.19 310
8819.08 272
8819.96 321
8820.85 320
8821.74 332
8822.62 330
8823.51 318
8824.40 303
8825.28 339
8826.17 321
8827.06 357
8827.94 336
8828.83 324
8829.72 306
8830.61 341
8831.49 355
8832.38 294
8833.27 342
8834.15 359
8835.04 337
8835.93 327
8836.82 347
8837.70 359
8838.59 353
8839.48 313
8840.37 345
8841.25 392
8842.14 358
8843.03 337
8843.92 287
8844.80 322
8845.69 368
8846.58 370
8847.47 389
8848.36 377
8849.24 337
8850.13 316
8851.02 304
8851.91 344
8852.80 274
8853.68 315
8854.57 344
8855.46 371
8856.35 335
8857.24 303
8858.13 333
8859.01 362
8859.90 345
8860.79 321
8861.68 338
8862.57 333
8863.46 360
8864.35 320
8865.23 292
8866.12 349
8867.01 392
8867.90 344
8868.79 362
8869.68 350
8870.57 328
8871.46 327
8872.35 323
8873.24 338
8874.12 322
8875.01 336
8875.90 373
8876.79 343
8877.68 332
8878.57 326
8879.46 335
8880.35 339
8881.24 331
8882.13 321
8883.02 303
8883.91 366
8884.80 358
8885.69 312
8886.58 342
8887.47 309
8888.36 307
8889.25 311
8890.14 336
8891.03 375
8891.92 358
8892.81 334
8893.70 355
8894.59 371
8895.48 356
8896.37 329
8897.26 364
8898.15 329
8899.04 350
8899.93 334
8900.82 346
8901.71 382
8902.60 350
8903.49 390
8904.38 324
8905.28 296
8906.17 337
8907.06 332
8907.95 329
8908.84 353
8909.73 284
8910.62 291
8911.51 317
8912.40 332
8913.29 331
8914.19 322
8915.08 346
8915.97 334
8916.86 371
8917.75 384
8918.64 361
8919.53 360
8920.43 326
8921.32 305
8922.21 297
8923.10 303
8923.99 376
8924.88 313
8925.78 307
8926.67 351
8927.56 337
8928.45 306
8929.34 333
8930.24 337
8931.13 320
8932.02 346
8932.91 334
8933.80 318
8934.70 341
8935.59 337
8936.48 350
8937.37 374
8938.27 322
8939.16 347
8940.05 368
8940.94 294
8941.84 297
8942.73 299
8943.62 301
8944.51 338
8945.41 327
8946.30 327
8947.19 358
8948.09 330
8948.98 406
8949.87 355
8950.77 345
8951.66 363
8952.55 359
8953.44 335
8954.34 339
8955.23 289
8956.12 330
8957.02 320
8957.91 313
8958.80 374
8959.70 337
8960.59 329
8961.49 331
8962.38 344
8963.27 300
8964.17 315
8965.06 314
8965.95 324
8966.85 331
8967.74 337
8968.64 383
8969.53 341
8970.42 331
8971.32 356
8972.21 329
8973.11 374
8974.00 340
8974.90 354
8975.79 299
8976.68 318
8977.58 311
8978.47 327
8979.37 348
8980.26 295
8981.16 303
8982.05 328
8982.95 281
8983.84 280
8984.74 319
8985.63 269
8986.52 309
8987.42 333
8988.31 322
8989.21 319
8990.10 264
8991.00 346
8991.89 340
8992.79 345
8993.69 297
8994.58 319
8995.48 299
8996.37 283
8997.27 278
8998.16 302
8999.06 294
8999.95 314
9000.85 321
9001.74 256
9002.64 269
9003.54 324
9004.43 309
9005.33 309
9006.22 354
9007.12 286
9008.01 281
9008.91 296
9009.81 304
9010.70 311
9011.60 315
9012.50 308
9013.39 332
9014.29 318
9015.18 322
9016.08 322
9016.98 306
9017.87 300
9018.77 267
9019.67 291
9020.56 274
9021.46 349
9022.36 304
9023.25 266
9024.15 290
9025.05 294
9025.94 351
9026.84 295
9027.74 303
9028.63 337
9029.53 282
9030.43 284
9031.32 259
9032.22 318
9033.12 340
9034.02 316
9034.91 303
9035.81 314
9036.71 342
9037.61 302
9038.50 284
9039.40 280
9040.30 300
9041.20 308
9042.09 274
9042.99 306
9043.89 317
9044.79 303
9045.68 264
9046.58 321
9047.48 262
9048.38 267
9049.28 265
9050.17 333
9051.07 334
9051.97 292
9052.87 303
9053.77 288
9054.66 297
9055.56 363
9056.46 334
9057.36 340
9058.26 305
9059.16 317
9060.06 354
9060.95 326
9061.85 291
9062.75 319
9063.65 340
9064.55 321
9065.45 299
9066.35 295
9067.25 288
9068.14 266
9069.04 310
9069.94 315
9070.84 298
9071.74 293
9072.64 244
9073.54 283
9074.44 312
9075.34 334
9076.24 271
9077.14 289
9078.04 306
9078.93 297
9079.83 277
9080.73 284
9081.63 309
9082.53 280
9083.43 264
9084.33 317
9085.23 264
9086.13 296
9087.03 277
9087.93 272
9088.83 345
9089.73 313
9090.63 293
9091.53 311
9092.43 311
9093.33 322
9094.23 311
9095.13 308
9096.03 299
9096.93 278
9097.83 338
9098.73 313
9099.63 304
9100.54 333
9101.44 322
9102.34 273
9103.24 270
9104.14 299
9105.04 298
9105.94 327
9106.84 305
9107.74 264
9108.64 308
9109.54 357
9110.44 323
9111.35 312
9112.25 330
9113.15 331
9114.05 355
9114.95 283
9115.85 323
9116.75 318
9117.65 331
9118.56 334
9119.46 306
9120.36 349
9121.26 335
9122.16 281
9123.06 278
9123.97 325
9124.87 308
9125.77 276
9126.67 285
9127.57 306
9128.47 337
9129.38 325
9130.28 261
9131.18 275
9132.08 304
9132.98 282
9133.89 304
9134.79 254
9135.69 315
9136.59 310
9137.50 333
9138.40 288
9139.30 272
9140.20 275
9141.11 322
9142.01 295
9142.91 297
9143.81 303
9144.72 268
9145.62 327
9146.52 306
9147.42 296
9148.33 298
9149.23 293
9150.13 277
9151.04 283
9151.94 261
9152.84 282
9153.75 311
9154.65 324
9155.55 295
9156.46 323
9157.36 297
9158.26 295
9159.17 331
9160.07 336
9160.97 296
9161.88 299
9162.78 293
9163.68 305
9164.59 310
9165.49 288
9166.40 297
9167.30 271
9168.20 338
9169.11 287
9170.01 308
9170.92 274
9171.82 331
9172.72 295
9173.63 269
9174.53 298
9175.44 308
9176.34 326
9177.24 331
9178.15 306
9179.05 295
9179.96 260
9180.86 317
9181.77 284
9182.67 302
9183.58 280
9184.48 288
9185.39 273
9186.29 292
9187.20 305
9188.10 275
9189.01 279
9189.91 281
9190.82 278
9191.72 279
9192.63 289
9193.53 294
9194.44 283
9195.34 281
9196.25 275
9197.15 294
9198.06 333
9198.96 282
9199.87 279
9200.77 280
9201.68 316
9202.58 293
9203.49 307
9204.40 335
9205.30 294
9206.21 309
9207.11 332
9208.02 349
9208.92 325
9209.83 293
9210.74 306
9211.64 315
9212.55 292
9213.45 270
9214.36 286
9215.27 351
9216.17 290
9217.08 282
9217.99 278
9218.89 296
9219.80 285
9220.71 284
9221.61 269
9222.52 329
9223.43 273
9224.33 330
9225.24 319
9226.15 281
9227.05 318
9227.96 281
9228.87 320
9229.77 274
9230.68 264
9231.59 329
9232.49 333
9233.40 309
9234.31 318
9235.22 303
9236.12 325
9237.03 316
9237.94 273
9238.84 278
9239.75 263
9240.66 271
9241.57 304
9242.47 290
9243.38 314
9244.29 319
9245.20 301
9246.11 295
9247.01 286
9247.92 259
9248.83 279
9249.74 298
9250.64 278
9251.55 258
9252.46 302
9253.37 303
9254.28 295
9255.19 275
9256.09 310
9257.00 299
9257.91 305
9258.82 310
9259.73 262
9260.64 298
9261.54 278
9262.45 279
9263.36 300
9264.27 257
9265.18 291
9266.09 290
9267.00 264
9267.90 272
9268.81 261
9269.72 274
9270.63 269
9271.54 321
9272.45 268
9273.36 266
9274.27 254
9275.18 237
9276.09 278
9277.00 301
9277.90 324
9278.81 284
9279.72 296
9280.63 318
9281.54 273
9282.45 268
9283.36 298
9284.27 291
9285.18 336
9286.09 340
9287.00 272
9287.91 326
9288.82 310
9289.73 273
9290.64 252
9291.55 291
9292.46 310
9293.37 271
9294.28 283
9295.19 311
9296.10 304
9297.01 320
9297.92 331
9298.83 308
9299.74 304
9300.65 324
9301.56 316
9302.47 278
9303.38 260
9304.29 252
9305.20 350
9306.12 319
9307.03 290
9307.94 270
9308.85 303
9309.76 333
9310.67 304
9311.58 307
9312.49 267
9313.40 268
9314.31 287
9315.22 316
9316.14 287
9317.05 302
9317.96 290
9318.87 310
9319.78 284
9320.69 323
9321.60 294
9322.52 303
9323.43 281
9324.34 275
9325.25 287
9326.16 312
9327.07 266
9327.99 263
9328.90 268
9329.81 290
9330.72 277
9331.63 312
9332.54 346
9333.46 312
9334.37 290
9335.28 309
9336.19 333
9337.11 288
9338.02 317
9338.93 298
9339.84 290
9340.75 289
9341.67 279
9342.58 332
9343.49 290
9344.40 274
9345.32 297
9346.23 266
9347.14 308
9348.06 319
9348.97 296
9349.88 326
9350.79 296
9351.71 319
9352.62 294
9353.53 312
9354.45 326
9355.36 330
9356.27 288
9357.19 260
9358.10 236
9359.01 268
9359.93 271
9360.84 313
9361.75 311
9362.67 298
9363.58 292
9364.49 280
9365.41 338
9366.32 351
9367.23 267
9368.15 280
9369.06 290
9369.97 282
9370.89 301
9371.80 293
9372.72 274
9373.63 291
9374.54 297
9375.46 312
9376.37 280
9377.29 284
9378.20 299
9379.12 286
9380.03 260
9380.94 284
9381.86 291
9382.77 293
9383.69 301
9384.60 283
9385.52 281
9386.43 291
9387.35 317
9388.26 357
9389.18 333
9390.09 342
9391.01 326
9391.92 315
9392.84 269
9393.75 285
9394.67 310
9395.58 305
9396.50 283
9397.41 289
9398.33 231
9399.24 288
9400.16 299
9401.07 303
9401.99 291
9402.90 286
9403.82 304
9404.73 278
9405.65 284
9406.56 250
9407.48 296
9408.40 356
9409.31 320
9410.23 243
9411.14 263
9412.06 278
9412.98 275
9413.89 343
9414.81 307
9415.72 263
9416.64 265
9417.56 311
9418.47 290
9419.39 267
9420.30 276
9421.22 308
9422.14 279
9423.05 261
9423.97 320
9424.89 294
9425.80 280
9426.72 294
9427.64 339
9428.55 303
9429.47 289
9430.39 321
9431.30 294
9432.22 287
9433.14 258
9434.05 245
9434.97 289
9435.89 315
9436.80 287
9437.72 258
9438.64 290
9439.56 298
9440.47 294
9441.39 311
9442.31 339
9443.23 380
9444.14 275
9445.06 303
9445.98 299
9446.90 278
9447.81 288
9448.73 296
9449.65 303
9450.57 294
9451.48 323
9452.40 293
9453.32 289
9454.24 334
9455.16 372
9456.07 286
9456.99 296
9457.91 317
9458.83 331
9459.75 304
9460.66 317
9461.58 285
9462.50 317
9463.42 283
9464.34 289
9465.26 283
9466.18 277
9467.09 277
9468.01 281
9468.93 276
9469.85 276
9470.77 288
9471.69 335
9472.61 316
9473.53 315
9474.44 288
9475.36 264
9476.28 263
9477.20 309
9478.12 276
9479.04 293
9479.96 287
9480.88 328
9481.80 276
9482.72 274
9483.64 301
9484.56 296
9485.47 262
9486.39 277
9487.31 291
9488.23 283
9489.15 293
9490.07 296
9490.99 271
9491.91 300
9492.83 277
9493.75 321
9494.67 263
9495.59 268
9496.51 257
9497.43 298
9498.35 296
9499.27 284
9500.19 296
9501.11 288
9502.03 330
9502.95 288
9503.87 310
9504.79 287
9505.71 300
9506.63 308
9507.56 300
9508.48 302
9509.40 294
9510.32 295
9511.24 265
9512.16 276
9513.08 303
9514.00 314
9514.92 301
9515.84 266
9516.76 273
9517.68 264
9518.61 314
9519.53 308
9520.45 310
9521.37 283
9522.29 294
9523.21 302
9524.13 330
9525.05 327
9525.98 262
9526.90 284
9527.82 312
9528.74 278
9529.66 329
9530.58 290
9531.50 267
9532.43 311
9533.35 328
9534.27 288
9535.19 335
9536.11 296
9537.04 302
9537.96 315
9538.88 298
9539.80 298
9540.72 297
9541.65 307
9542.57 285
9543.49 282
9544.41 274
9545.34 283
9546.26 281
9547.18 329
9548.10 322
9549.03 287
9549.95 284
9550.87 280
9551.79 293
9552.72 279
9553.64 275
9554.56 257
9555.48 270
9556.41 265
9557.33 258
9558.25 250
9559.18 270
9560.10 273
9561.02 269
9561.95 306
9562.87 270
9563.79 292
9564.72 268
9565.64 297
9566.56 287
9567.49 263
9568.41 271
9569.33 278
9570.26 308
9571.18 293
9572.10 286
9573.03 282
9573.95 278
9574.88 276
9575.80 273
9576.72 264
9577.65 293
9578.57 319
9579.49 349
9580.42 300
9581.34 291
9582.27 319
9583.19 300
9584.12 300
9585.04 291
9585.96 267
9586.89 282
9587.81 266
9588.74 258
9589.66 259
9590.59 271
9591.51 321
9592.44 299
9593.36 279
9594.29 235
9595.21 299
9596.14 316
9597.06 288
9597.98 308
9598.91 309
9599.83 325
9600.76 311
9601.68 266
9602.61 312
9603.54 303
9604.46 294
9605.39 278
9606.31 282
9607.24 287
9608.16 299
9609.09 307
9610.01 270
9610.94 264
9611.86 266
9612.79 302
9613.72 282
9614.64 289
9615.57 295
9616.49 320
9617.42 302
9618.34 313
9619.27 315
9620.20 324
9621.12 300
9622.05 290
9622.97 308
9623.90 342
9624.83 293
9625.75 325
9626.68 348
9627.61 295
9628.53 303
9629.46 309
9630.39 333
9631.31 330
9632.24 343
9633.16 356
9634.09 401
9635.02 309
9635.95 305
9636.87 346
9637.80 345
9638.73 337
9639.65 348
9640.58 333
9641.51 387
9642.43 373
9643.36 321
9644.29 329
9645.22 322
9646.14 353
9647.07 362
9648.00 387
9648.92 378
9649.85 348
9650.78 414
9651.71 459
9652.63 407
9653.56 421
9654.49 394
9655.42 400
9656.34 330
9657.27 333
9658.20 371
9659.13 366
9660.06 304
9660.98 300
9661.91 295
9662.84 347
9663.77 321
9664.70 345
9665.62 344
9666.55 357
9667.48 348
9668.41 399
9669.34 414
9670.27 355
9671.19 381
9672.12 358
9673.05 331
9673.98 308
9674.91 390
9675.84 345
9676.77 340
9677.70 352
9678.62 346
9679.55 344
9680.48 342
9681.41 351
9682.34 323
9683.27 347
9684.20 325
9685.13 346
9686.06 367
9686.99 391
9687.91 380
9688.84 348
9689.77 358
9690.70 328
9691.63 378
9692.56 349
9693.49 393
9694.42 409
9695.35 379
9696.28 371
9697.21 406
9698.14 390
9699.07 428
9700.00 482
9700.93 492
9701.86 450
9702.79 467
9703.72 454
9704.65 412
9705.58 385
9706.51 375
9707.44 359
9708.37 372
9709.30 346
9710.23 314
9711.16 331
9712.09 332
9713.02 324
9713.95 344
9714.88 317
9715.81 349
9716.74 325
9717.67 349
9718.61 325
9719.54 351
9720.47 355
9721.40 337
9722.33 337
9723.26 314
9724.19 359
9725.12 345
9726.05 338
9726.98 323
9727.92 348
9728.85 308
9729.78 330
9730.71 323
9731.64 283
9732.57 320
9733.50 316
9734.43 318
9735.37 359
9736.30 376
9737.23 314
9738.16 339
9739.09 344
9740.02 365
9740.96 372
9741.89 308
9742.82 297
9743.75 322
9744.68 368
9745.62 356
9746.55 343
9747.48 323
9748.41 321
9749.34 351
9750.28 343
9751.21 402
9752.14 352
9753.07 340
9754.01 364
9754.94 372
9755.87 393
9756.80 341
9757.74 379
9758.67 373
9759.60 368
9760.53 379
9761.47 334
9762.40 386
9763.33 407
9764.27 372
9765.20 363
9766.13 374
9767.07 408
9768.00 379
9768.93 374
9769.86 366
9770.80 339
9771.73 383
9772.66 415
9773.60 415
9774.53 415
9775.47 395
9776.40 414
9777.33 426
9778.27 413
9779.20 402
9780.13 375
9781.07 398
9782.00 412
9782.93 462
9783.87 461
9784.80 490
9785.74 504
9786.67 454
9787.60 470
9788.54 460
9789.47 406
9790.41 410
9791.34 403
9792.28 378
9793.21 416
9794.14 421
9795.08 334
9796.01 392
9796.95 413
9797.88 456
9798.82 448
9799.75 473
9800.69 417
9801.62 475
9802.56 413
9803.49 441
9804.42 416
9805.36 377
9806.29 369
9807.23 414
9808.16 359
9809.10 361
9810.03 344
9810.97 355
9811.91 344
9812.84 306
9813.78 321
9814.71 360
9815.65 337
9816.58 345
9817.52 339
9818.45 344
9819.39 386
9820.32 355
9821.26 308
9822.20 334
9823.13 325
9824.07 326
9825.00 365
9825.94 362
9826.87 355
9827.81 405
9828.75 346
9829.68 375
9830.62 327
9831.55 332
9832.49 365
9833.43 346
9834.36 362
9835.30 335
9836.24 322
9837.17 314
9838.11 373
9839.05 344
9839.98 335
9840.92 386
9841.86 376
9842.79 342
9843.73 326
9844.67 321
9845.60 360
9846.54 325
9847.48 338
9848.41 365
9849.35 375
9850.29 372
9851.22 370
9852.16 377
9853.10 352
9854.04 372
9854.97 323
9855.91 347
9856.85 380
9857.79 347
9858.72 362
9859.66 363
9860.60 384
9861.54 364
9862.47 355
9863.41 341
9864.35 348
9865.29 342
9866.22 359
9867.16 361
9868.10 372
9869.04 328
9869.98 302
9870.91 319
9871.85 330
9872.79 365
9873.73 376
9874.67 351
9875.60 375
9876.54 341
9877.48 339
9878.42 378
9879.36 377
9880.30 374
9881.24 341
9882.17 360
9883.11 362
9884.05 366
9884.99 341
9885.93 344
9886.87 353
9887.81 373
9888.74 349
9889.68 330
9890.62 319
9891.56 361
9892.50 349
9893.44 368
9894.38 379
9895.32 358
9896.26 361
9897.20 386
9898.14 364
9899.08 334
9900.01 352
9900.95 368
9901.89 367
9902.83 351
9903.77 445
9904.71 351
9905.65 324
9906.59 352
9907.53 423
9908.47 431
9909.41 399
9910.35 383
9911.29 393
9912.23 395
9913.17 413
9914.11 440
9915.05 398
9915.99 373
9916.93 385
9917.87 411
9918.81 400
9919.75 413
9920.69 398
9921.63 410
9922.57 430
9923.51 520
9924.46 590
9925.40 727
9926.34 791
9927.28 875
9928.22 935
9929.16 1004
9930.10 903
9931.04 891
9931.98 782
9932.92 703
9933.86 618
9934.80 495
9935.75 511
9936.69 470
9937.63 426
9938.57 454
9939.51 385
9940.45 379
9941.39 367
9942.34 430
9943.28 343
9944.22 360
9945.16 317
9946.10 366
9947.04 368
9947.98 356
9948.93 368
9949.87 345
9950.81 324
9951.75 333
9952.69 343
9953.64 386
9954.58 319
9955.52 315
9956.46 387
9957.40 363
9958.35 338
9959.29 305
9960.23 329
9961.17 298
9962.12 343
9963.06 340
9964.00 382
9964.94 378
9965.89 393
9966.83 354
9967.77 384
9968.71 417
9969.66 363
9970.60 343
9971.54 346
9972.48 379
9973.43 331
9974.37 295
9975.31 330
9976.26 305
9977.20 310
9978.14 342
9979.09 347
9980.03 344
9980.97 318
9981.92 350
9982.86 336
9983.80 318
9984.75 331
9985.69 315
9986.63 279
9987.58 325
9988.52 321
9989.46 353
9990.41 379
9991.35 331
9992.30 320
9993.24 269
9994.18 317
9995.13 311
9996.07 341
9997.01 333
9997.96 330
9998.90 359
9999.85 336
10000.79 311
10001.74 325
10002.68 378
10003.62 373
10004.57 374
10005.51 359
10006.46 365
10007.40 394
10008.35 366
10009.29 359
10010.24 347
10011.18 331
10012.13 346
10013.07 381
10014.01 359
10014.96 319
10015.90 331
10016.85 309
10017.79 315
10018.74 322
10019.68 368
10020.63 338
10021.58 354
10022.52 341
10023.47 325
10024.41 351
10025.36 364
10026.30 361
10027.25 326
10028.19 315
10029.14 354
10030.08 384
10031.03 372
10031.98 346
10032.92 332
10033.87 371
10034.81 320
10035.76 365
10036.70 348
10037.65 323
10038.60 407
10039.54 359
10040.49 332
10041.43 339
10042.38 334
10043.33 268
10044.27 326
10045.22 323
10046.17 332
10047.11 312
10048.06 322
10049.01 325
10049.95 295
10050.90 281
10051.84 254
10052.79 299
10053.74 324
10054.69 306
10055.63 304
10056.58 282
10057.53 262
10058.47 292
10059.42 316
10060.37 340
10061.31 343
10062.26 285
10063.21 282
10064.16 241
10065.10 283
10066.05 288
10067.00 361
10067.94 334
10068.89 289
10069.84 264
10070.79 321
10071.73 256
10072.68 306
10073.63 299
10074.58 276
10075.53 302
10076.47 254
10077.42 255
10078.37 324
10079.32 299
10080.26 258
10081.21 315
10082.16 279
10083.11 287
10084.06 300
10085.01 269
10085.95 267
10086.90 293
10087.85 298
10088.80 264
10089.75 254
10090.70 286
10091.64 292
10092.59 282
10093.54 283
10094.49 274
10095.44 274
10096.39 301
10097.34 274
10098.28 273
10099.23 268
10100.18 262
10101.13 282
10102.08 295
10103.03 264
10103.98 272
10104.93 279
10105.88 250
10106.83 275
10107.78 246
10108.72 307
10109.67 268
10110.62 252
10111.57 266
10112.52 307
10113.47 283
10114.42 270
10115.37 278
10116.32 326
10117.27 305
10118.22 310
10119.17 262
10120.12 304
10121.07 257
10122.02 281
10122.97 291
10123.92 259
10124.87 257
10125.82 267
10126.77 280
10127.72 261
10128.67 241
10129.62 261
10130.57 271
10131.52 265
10132.47 237
10133.42 255
10134.37 254
10135.32 261
10136.27 263
10137.22 262
10138.18 217
10139.13 246
10140.08 293
10141.03 274
10141.98 273
10142.93 275
10143.88 288
10144.83 278
10145.78 289
10146.73 236
10147.68 241
10148.64 246
10149.59 305
10150.54 276
10151.49 252
10152.44 268
10153.39 247
10154.34 244
10155.30 249
10156.25 242
10157.20 266
10158.15 277
10159.10 289
10160.05 285
10161.01 256
10161.96 230
10162.91 254
10163.86 249
10164.81 247
10165.76 272
10166.72 248
10167.67 296
10168.62 265
10169.57 297
10170.53 276
10171.48 276
10172.43 244
10173.38 260
10174.33 228
10175.29 221
10176.24 244
10177.19 234
10178.14 235
10179.10 207
10180.05 235
10181.00 294
10181.96 247
10182.91 263
10183.86 232
10184.81 235
10185.77 235
10186.72 232
10187.67 237
10188.63 240
10189.58 277
10190.53 283
10191.49 277
10192.44 296
10193.39 250
10194.35 254
10195.30 274
10196.25 275
10197.21 232
10198.16 284
10199.11 287
10200.07 316
10201.02 286
10201.97 266
10202.93 254
10203.88 245
10204.84 306
10205.79 288
10206.74 269
10207.70 303
10208.65 292
10209.60 281
10210.56 292
10211.51 252
10212.47 273
10213.42 289
10214.38 294
10215.33 254
10216.28 270
10217.24 240
10218.19 213
10219.15 250
10220.10 260
10221.06 268
10222.01 269
10222.97 273
10223.92 213
10224.88 258
10225.83 236
10226.79 258
10227.74 282
10228.70 246
10229.65 213
10230.61 269
10231.56 226
10232.52 305
10233.47 257
10234.43 272
10235.38 275
10236.34 230
10237.29 247
10238.25 228
10239.20 255
10240.16 220
10241.11 277
10242.07 270
10243.03 242
10243.98 260
10244.94 292
10245.89 244
10246.85 242
10247.80 275
10248.76 263
10249.72 246
10250.67 241
10251.63 213
10252.58 218
10253.54 267
10254.50 235
10255.45 252
10256.41 259
10257.36 255
10258.32 279
10259.28 292
10260.23 224
10261.19 195
10262.15 224
10263.10 244
10264.06 235
10265.02 234
10265.97 255
10266.93 245
10267.89 227
10268.84 199
10269.80 218
10270.76 218
10271.71 261
10272.67 256
10273.63 242
10274.59 214
10275.54 247
10276.50 262
10277.46 259
10278.41 250
10279.37 236
10280.33 273
10281.29 275
10282.24 255
10283.20 232
10284.16 254
10285.12 267
10286.07 295
10287.03 226
10287.99 284
10288.95 254
10289.91 292
10290.86 261
10291.82 251
10292.78 246
10293.74 289
10294.70 278
10295.65 283
10296.61 264
10297.57 252
10298.53 301
10299.49 255
10300.44 235
10301.40 232
10302.36 271
10303.32 260
10304.28 205
10305.24 193
10306.20 227
10307.15 232
10308.11 260
10309.07 293
10310.03 244
10310.99 238
10311.95 251
10312.91 236
10313.87 258
10314.82 266
10315.78 249
10316.74 297
10317.70 273
10318.66 263
10319.62 226
10320.58 209
10321.54 251
10322.50 239
10323.46 198
10324.42 239
10325.38 251
10326.34 261
10327.29 248
10328.25 226
10329.21 257
10330.17 253
10331.13 283
10332.09 267
10333.05 266
10334.01 250
10334.97 223
10335.93 238
10336.89 222
10337.85 263
10338.81 208
10339.77 217
10340.73 257
10341.69 232
10342.65 225
10343.61 238
10344.57 232
10345.54 241
10346.50 266
10347.46 277
10348.42 226
10349.38 229
10350.34 241
10351.30 253
10352.26 221
10353.22 217
10354.18 207
10355.14 254
10356.10 251
10357.06 229
10358.02 234
10358.99 231
10359.95 264
10360.91 219
10361.87 229
10362.83 248
10363.79 284
10364.75 238
10365.71 248
10366.68 250
10367.64 227
10368.60 257
10369.56 248
10370.52 259
10371.48 237
10372.44 265
10373.41 241
10374.37 261
10375.33 235
10376.29 271
10377.25 232
10378.22 267
10379.18 277
10380.14 269
10381.10 265
10382.06 233
10383.03 239
10383.99 224
10384.95 229
10385.91 216
10386.88 234
10387.84 229
10388.80 263
10389.76 239
10390.72 257
10391.69 235
10392.65 239
10393.61 215
10394.58 225
10395.54 229
10396.50 248
10397.46 263
10398.43 245
10399.39 263
10400.35 234
10401.32 231
10402.28 244
10403.24 276
10404.20 244
10405.17 253
10406.13 268
10407.09 312
10408.06 257
10409.02 259
10409.98 252
10410.95 261
10411.91 248
10412.88 264
10413.84 247
10414.80 275
10415.77 280
10416.73 259
10417.69 306
10418.66 281
10419.62 287
10420.59 306
10421.55 324
10422.51 299
10423.48 287
10424.44 279
10425.41 290
10426.37 282
10427.33 275
10428.30 226
10429.26 239
10430.23 259
10431.19 249
10432.16 249
10433.12 210
10434.08 216
10435.05 212
10436.01 239
10436.98 249
10437.94 264
10438.91 255
10439.87 254
10440.84 238
10441.80 224
10442.77 211
10443.73 226
10444.70 214
10445.66 247
10446.63 282
10447.59 224
10448.56 228
10449.52 222
10450.49 235
10451.45 225
10452.42 250
10453.38 247
10454.35 262
10455.32 238
10456.28 231
10457.25 235
10458.21 259
10459.18 232
10460.14 251
10461.11 266
10462.08 262
10463.04 238
10464.01 216
10464.97 221
10465.94 210
10466.90 226
10467.87 243
10468.84 254
10469.80 208
10470.77 233
10471.74 200
10472.70 266
10473.67 223
10474.63 257
10475.60 253
10476.57 240
10477.53 241
10478.50 229
10479.47 229
10480.43 208
10481.40 254
10482.37 206
10483.33 203
10484.30 218
10485.27 260
10486.24 242
10487.20 222
10488.17 216
10489.14 232
10490.10 226
10491.07 216
10492.04 220
10493.01 263
10493.97 241
10494.94 230
10495.91 251
10496.87 265
10497.84 236
10498.81 240
10499.78 198
10500.74 212
10501.71 211
10502.68 235
10503.65 219
10504.62 228
10505.58 225
10506.55 252
10507.52 272
10508.49 242
10509.46 228
10510.42 215
10511.39 207
10512.36 249
10513.33 225
10514.30 223
10515.26 250
10516.23 257
10517.20 288
10518.17 212
10519.14 198
10520.11 224
10521.08 258
10522.04 239
10523.01 264
10523.98 231
10524.95 233
10525.92 220
10526.89 246
10527.86 221
10528.83 226
10529.79 230
10530.76 237
10531.73 209
10532.70 231
10533.67 252
10534.64 215
10535.61 198
10536.58 226
10537.55 205
10538.52 236
10539.49 217
10540.46 218
10541.43 205
10542.39 232
10543.36 233
10544.33 205
10545.30 210
10546.27 252
10547.24 256
10548.21 249
10549.18 221
10550.15 234
10551.12 225
10552.09 213
10553.06 237
10554.03 240
10555.00 236
10555.97 230
10556.94 210
10557.91 224
10558.88 250
10559.85 238
10560.82 235
10561.80 231
10562.77 200
10563.74 238
10564.71 239
10565.68 252
10566.65 208
10567.62 212
10568.59 222
10569.56 247
10570.53 239
10571.50 289
10572.47 238
10573.44 216
10574.41 221
10575.39 231
10576.36 217
10577.33 203
10578.30 221
10579.27 207
10580.24 250
10581.21 224
10582.18 226
10583.16 225
10584.13 205
10585.10 234
10586.07 215
10587.04 226
10588.01 215
10588.99 224
10589.96 219
10590.93 231
10591.90 238
10592.87 241
10593.84 227
10594.82 213
10595.79 239
10596.76 240
10597.73 252
10598.70 220
10599.68 220
10600.65 210
10601.62 246
10602.59 251
10603.57 232
10604.54 215
10605.51 217
10606.48 229
10607.46 200
10608.43 224
10609.40 247
10610.37 237
10611.35 198
10612.32 221
10613.29 242
10614.27 265
10615.24 199
10616.21 225
10617.18 215
10618.16 250
10619.13 206
10620.10 213
10621.08 238
10622.05 212
10623.02 221
10624.00 210
10624.97 196
10625.94 234
10626.92 221
10627.89 249
10628.86 245
10629.84 222
10630.81 238
10631.78 210
10632.76 218
10633.73 220
10634.71 241
10635.68 224
10636.65 252
10637.63 227
10638.60 238
10639.58 279
10640.55 237
10641.52 193
10642.50 213
10643.47 219
10644.45 226
10645.42 247
10646.39 204
10647.37 222
10648.34 218
10649.32 201
10650.29 241
10651.27 214
10652.24 221
10653.22 238
10654.19 228
10655.17 207
10656.14 190
10657.12 207
10658.09 221
10659.07 201
10660.04 202
10661.01 186
10661.99 193
10662.97 197
10663.94 245
10664.92 209
10665.89 244
10666.87 240
10667.84 239
10668.82 235
10669.79 205
10670.77 209
10671.74 247
10672.72 186
10673.69 184
10674.67 212
10675.65 212
10676.62 257
10677.60 202
10678.57 200
10679.55 212
10680.52 210
10681.50 243
10682.48 250
10683.45 220
10684.43 193
10685.40 202
10686.38 204
10687.36 215
10688.33 163
10689.31 204
10690.29 183
10691.26 208
10692.24 230
10693.22 204
10694.19 204
10695.17 198
10696.14 216
10697.12 200
10698.10 197
10699.08 229
10700.05 207
10701.03 187
10702.01 219
10702.98 237
10703.96 218
10704.94 194
10705.91 193
10706.89 195
10707.87 213
10708.85 204
10709.82 228
10710.80 230
10711.78 222
10712.75 224
10713.73 212
10714.71 258
10715.69 217
10716.66 235
10717.64 206
10718.62 234
10719.60 204
10720.57 196
10721.55 233
10722.53 204
10723.51 180
10724.49 216
10725.46 218
10726.44 209
10727.42 211
10728.40 227
10729.38 199
10730.35 220
10731.33 210
10732.31 216
10733.29 215
10734.27 197
10735.25 223
10736.22 240
10737.20 221
10738.18 245
10739.16 210
10740.14 208
10741.12 215
10742.10 213
10743.08 202
10744.05 218
10745.03 245
10746.01 250
10746.99 215
10747.97 196
10748.95 246
10749.93 224
10750.91 238
10751.89 206
10752.87 197
10753.84 212
10754.82 202
10755.80 198
10756.78 200
10757.76 177
10758.74 206
10759.72 194
10760.70 202
10761.68 197
10762.66 199
10763.64 205
10764.62 213
10765.60 211
10766.58 221
10767.56 181
10768.54 204
10769.52 227
10770.50 179
10771.48 228
10772.46 229
10773.44 246
10774.42 224
10775.40 186
10776.38 198
10777.36 227
10778.34 205
10779.32 182
10780.30 194
10781.28 248
10782.26 226
10783.24 229
10784.22 222
10785.20 214
10786.19 251
10787.17 230
10788.15 216
10789.13 206
10790.11 214
10791.09 219
10792.07 259
10793.05 218
10794.03 201
10795.01 187
10796.00 215
10796.98 252
10797.96 183
10798.94 188
10799.92 203
10800.90 233
10801.88 235
10802.86 214
10803.85 200
10804.83 196
10805.81 218
10806.79 224
10807.77 179
10808.75 197
10809.74 213
10810.72 200
10811.70 196
10812.68 203
10813.66 214
10814.65 221
10815.63 234
10816.61 216
10817.59 255
10818.57 235
10819.56 204
10820.54 222
10821.52 222
10822.50 210
10823.49 228
10824.47 235
10825.45 223
10826.43 214
10827.42 225
10828.40 237
10829.38 211
10830.36 233
10831.35 237
10832.33 251
10833.31 241
10834.30 208
10835.28 204
10836.26 207
10837.25 218
10838.23 217
10839.21 213
10840.19 218
10841.18 219
10842.16 216
10843.14 223
10844.13 203
10845.11 212
10846.09 264
10847.08 251
10848.06 205
10849.05 205
10850.03 185
10851.01 217
10852.00 223
10852.98 242
10853.96 212
10854.95 250
10855.93 218
10856.92 204
10857.90 212
10858.88 215
10859.87 237
10860.85 228
10861.84 215
10862.82 208
10863.80 198
10864.79 197
10865.77 217
10866.76 183
10867.74 217
10868.73 223
10869.71 191
10870.70 202
10871.68 197
10872.67 202
10873.65 204
10874.63 197
10875.62 195
10876.60 202
10877.59 204
10878.57 208
10879.56 209
10880.54 239
10881.53 192
10882.51 226
10883.50 184
10884.48 202
10885.47 220
10886.46 211
10887.44 226
10888.43 224
10889.41 234
10890.40 195
10891.38 243
10892.37 222
10893.35 229
10894.34 172
10895.33 197
10896.31 238
10897.30 259
10898.28 231
10899.27 236
10900.25 213
10901.24 204
10902.23 207
10903.21 202
10904.20 232
10905.18 222
10906.17 234
10907.16 205
10908.14 206
10909.13 228
10910.12 236
10911.10 233
10912.09 215
10913.08 204
10914.06 229
10915.05 225
10916.04 213
10917.02 219
10918.01 203
10919.00 186
10919.98 259
10920.97 223
10921.96 240
10922.94 236
10923.93 220
10924.92 237
10925.90 225
10926.89 247
10927.88 215
10928.87 212
10929.85 203
10930.84 251
10931.83 247
10932.82 214
10933.80 244
10934.79 216
10935.78 232
10936.77 212
10937.75 209
10938.74 192
10939.73 242
10940.72 249
10941.70 235
10942.69 223
10943.68 246
10944.67 244
10945.66 203
10946.64 214
10947.63 204
10948.62 193
10949.61 205
10950.60 225
10951.58 224
10952.57 227
10953.56 229
10954.55 221
10955.54 225
10956.53 203
10957.52 189
10958.50 226
10959.49 198
10960.48 213
10961.47 199
10962.46 220
10963.45 233
10964.44 225
10965.42 215
10966.41 218
10967.40 227
10968.39 212
10969.38 212
10970.37 208
10971.36 216
10972.35 223
10973.34 216
10974.33 227
10975.32 211
10976.31 200
10977.29 232
10978.28 206
10979.27 226
10980.26 235
10981.25 222
10982.24 261
10983.23 256
10984.22 224
10985.21 210
10986.20 214
10987.19 222
10988.18 229
10989.17 189
10990.16 213
10991.15 225
10992.14 188
10993.13 192
10994.12 222
10995.11 221
10996.10 192
10997.09 248
10998.08 210
10999.07 202
11000.06 214
11001.05 209
11002.05 201
11003.04 213
11004.03 192
11005.02 226
11006.01 232
11007.00 193
11007.99 227
11008.98 212
11009.97 190
11010.96 210
11011.95 188
11012.94 195
11013.94 200
11014.93 229
11015.92 223
11016.91 226
11017.90 241
11018.89 201
11019.88 203
11020.87 190
11021.87 197
11022.86 218
11023.85 211
11024.84 227
11025.83 211
11026.82 227
11027.81 202
11028.81 172
11029.80 189
11030.79 199
11031.78 222
11032.77 199
11033.77 156
11034.76 159
11035.75 206
11036.74 186
11037.73 188
11038.73 199
11039.72 224
11040.71 203
11041.70 199
11042.70 203
11043.69 191
11044.68 188
11045.67 198
11046.67 166
11047.66 238
11048.65 216
11049.64 198
11050.64 202
11051.63 202
11052.62 192
11053.61 228
11054.61 235
11055.60 193
11056.59 217
11057.59 198
11058.58 224
11059.57 183
11060.57 178
11061.56 196
11062.55 205
11063.55 209
11064.54 236
11065.53 225
11066.53 213
11067.52 182
11068.51 206
11069.51 199
11070.50 212
11071.49 217
11072.49 206
11073.48 221
11074.48 214
11075.47 197
11076.46 197
11077.46 205
11078.45 206
11079.45 219
11080.44 196
11081.43 230
11082.43 217
11083.42 225
11084.42 196
11085.41 178
11086.40 178
11087.40 209
11088.39 213
11089.39 179
11090.38 199
11091.38 221
11092.37 208
11093.37 262
11094.36 223
11095.36 196
11096.35 205
11097.35 187
11098.34 203
11099.34 194
11100.33 207
11101.33 201
11102.32 219
11103.32 174
11104.31 188
11105.31 211
11106.30 219
11107.30 202
11108.29 167
11109.29 204
11110.28 179
11111.28 220
11112.27 184
11113.27 196
11114.26 207
11115.26 260
11116.26 226
11117.25 186
11118.25 206
11119.24 165
11120.24 168
11121.24 196
11122.23 188
11123.23 201
11124.22 245
11125.22 235
11126.22 194
11127.21 224
11128.21 207
11129.20 224
11130.20 205
11131.20 229
11132.19 225
11133.19 225
11134.19 249
11135.18 232
11136.18 247
11137.18 203
11138.17 217
11139.17 167
11140.17 186
11141.16 211
11142.16 213
11143.16 235
11144.15 189
11145.15 192
11146.15 220
11147.14 254
11148.14 220
11149.14 239
11150.14 209
11151.13 201
11152.13 198
11153.13 215
11154.13 209
11155.12 196
11156.12 197
11157.12 215
11158.12 223
11159.11 194
11160.11 223
11161.11 217
11162.11 187
11163.10 232
11164.10 238
11165.10 206
11166.10 196
11167.10 192
11168.09 185
11169.09 210
11170.09 193
11171.09 173
11172.09 193
11173.08 223
11174.08 230
11175.08 216
11176.08 224
11177.08 199
11178.08 219
11179.08 232
11180.07 189
11181.07 217
11182.07 182
11183.07 203
11184.07 243
11185.07 195
11186.07 192
11187.06 232
11188.06 229
11189.06 177
11190.06 179
11191.06 240
11192.06 197
11193.06 227
11194.06 212
11195.06 193
11196.06 207
11197.06 184
11198.06 197
11199.05 207
11200.05 178
11201.05 192
11202.05 209
11203.05 198
11204.05 178
11205.05 217
11206.05 206
11207.05 204
11208.05 198
11209.05 205
11210.05 197
11211.05 223
11212.05 187
11213.05 185
11214.05 175
11215.05 210
11216.05 199
11217.05 195
11218.05 177
11219.05 184
11220.05 203
11221.05 213
11222.05 197
11223.05 217
11224.05 196
11225.06 201
11226.06 194
11227.06 186
11228.06 190
11229.06 199
11230.06 189
11231.06 207
11232.06 192
11233.06 191
11234.06 192
11235.06 178
11236.06 197
11237.07 193
11238.07 169
11239.07 190
11240.07 223
11241.07 217
11242.07 206
11243.07 213
11244.07 224
11245.08 213
11246.08 187
11247.08 196
11248.08 219
11249.08 197
11250.08 185
11251.09 199
11252.09 200
11253.09 183
11254.09 193
11255.09 194
11256.10 200
11257.10 204
11258.10 231
11259.10 220
11260.10 222
11261.11 210
11262.11 199
11263.11 224
11264.11 203
11265.11 203
11266.12 203
11267.12 188
11268.12 217
11269.12 206
11270.13 188
11271.13 156
11272.13 206
11273.14 219
11274.14 204
11275.14 204
11276.14 196
11277.15 210
11278.15 211
11279.15 219
11280.16 213
11281.16 211
11282.16 208
11283.17 234
11284.17 190
11285.17 198
11286.17 205
11287.18 236
11288.18 205
11289.18 212
11290.19 190
11291.19 235
11292.20 231
11293.20 215
11294.20 188
11295.21 184
11296.21 183
11297.21 158
11298.22 171
11299.22 190
11300.23 196
11301.23 187
11302.23 194
11303.24 184
11304.24 151
11305.25 204
11306.25 179
11307.25 181
11308.26 186
11309.26 186
11310.27 170
11311.27 218
11312.28 224
11313.28 204
11314.29 216
11315.29 205
11316.29 178
11317.30 195
11318.30 190
11319.31 198
11320.31 199
11321.32 198
11322.32 196
11323.33 183
11324.33 193
11325.34 205
11326.34 207
11327.35 216
11328.35 183
11329.36 181
11330.36 181
11331.37 179
11332.38 176
11333.38 203
11334.39 194
11335.39 167
11336.40 147
11337.40 177
11338.41 169
11339.41 166
11340.42 197
11341.43 185
11342.43 180
11343.44 162
11344.44 180
11345.45 201
11346.46 207
11347.46 205
11348.47 176
11349.47 183
11350.48 206
11351.49 248
11352.49 182
11353.50 179
11354.50 172
11355.51 167
11356.52 154
11357.52 165
11358.53 196
11359.54 169
11360.54 169
11361.55 179
11362.56 166
11363.56 175
11364.57 185
11365.58 173
11366.58 201
11367.59 193
11368.60 190
11369.61 174
11370.61 185
11371.62 177
11372.63 155
11373.63 176
11374.64 162
11375.65 172
11376.66 210
11377.66 214
11378.67 195
11379.68 239
11380.69 190
11381.69 175
11382.70 176
11383.71 175
11384.72 192
11385.72 187
11386.73 190
11387.74 210
11388.75 185
11389.76 184
11390.76 175
11391.77 167
11392.78 209
11393.79 170
11394.80 209
11395.80 182
11396.81 177
11397.82 188
11398.83 199
11399.84 201
11400.85 191
11401.85 169
11402.86 214
11403.87 221
11404.88 208
11405.89 189
11406.90 173
11407.91 181
11408.91 176
11409.92 196
11410.93 183
11411.94 203
11412.95 210
11413.96 182
11414.97 209
11415.98 185
11416.99 198
11418.00 202
11419.00 189
11420.01 188
11421.02 212
11422.03 200
11423.04 209
11424.05 187
11425.06 186
11426.07 188
11427.08 223
11428.09 198
11429.10 222
11430.11 218
11431.12 187
11432.13 183
11433.14 180
11434.15 204
11435.16 166
11436.17 186
11437.18 224
11438.19 214
11439.20 158
11440.21 174
11441.22 191
11442.23 191
11443.24 161
11444.25 160
11445.26 192
11446.27 199
11447.28 194
11448.29 215
11449.30 204
11450.31 183
11451.32 200
11452.33 187
11453.34 196
11454.36 193
11455.37 218
11456.38 203
11457.39 178
11458.40 173
11459.41 189
11460.42 163
11461.43 184
11462.44 198
11463.45 200
11464.47 181
11465.48 155
11466.49 178
11467.50 187
11468.51 170
11469.52 184
11470.53 167
11471.55 174
11472.56 228
11473.57 170
11474.58 194
11475.59 198
11476.60 174
11477.62 181
11478.63 212
11479.64 228
11480.65 195
11481.66 209
11482.68 219
11483.69 233
11484.70 186
11485.71 226
11486.72 158
11487.74 189
11488.75 201
11489.76 204
11490.77 200
11491.79 221
11492.80 213
11493.81 202
11494.82 230
11495.84 215
11496.85 225
11497.86 207
11498.87 202
11499.89 149
11500.90 170
11501.91 164
11502.93 158
11503.94 194
11504.95 177
11505.96 198
11506.98 194
11507.99 221
11509.00 230
11510.02 188
11511.03 194
11512.04 184
11513.06 214
11514.07 229
11515.08 188
11516.10 211
11517.11 199
11518.13 208
11519.14 201
11520.15 233
11521.17 219
11522.18 190
11523.19 185
11524.21 192
11525.22 189
11526.24 179
11527.25 197
11528.26 189
11529.28 197
11530.29 153
11531.31 175
11532.32 178
11533.33 173
11534.35 188
11535.36 179
11536.38 191
11537.39 202
11538.41 184
11539.42 206
11540.44 188
11541.45 206
11542.47 158
11543.48 199
11544.49 207
11545.51 213
11546.52 201
11547.54 202
11548.55 198
11549.57 200
11550.58 200
11551.60 183
11552.61 196
11553.63 205
11554.64 216
11555.66 191
11556.68 186
11557.69 194
11558.71 206
11559.72 189
11560.74 189
11561.75 224
11562.77 242
11563.78 224
11564.80 183
11565.82 202
11566.83 211
11567.85 204
11568.86 234
11569.88 181
11570.89 189
11571.91 204
11572.93 213
11573.94 216
11574.96 218
11575.97 209
11576.99 222
11578.01 206
11579.02 210
11580.04 225
11581.06 246
11582.07 238
11583.09 236
11584.11 212
11585.12 228
11586.14 243
11587.16 243
11588.17 237
11589.19 213
11590.21 232
11591.22 234
11592.24 258
11593.26 240
11594.27 253
11595.29 221
11596.31 231
11597.32 279
11598.34 280
11599.36 274
11600.38 311
11601.39 308
11602.41 288
11603.43 312
11604.45 314
11605.46 333
11606.48 329
11607.50 312
11608.52 285
11609.53 294
11610.55 267
11611.57 275
11612.59 227
11613.60 257
11614.62 240
11615.64 269
11616.66 309
11617.68 259
11618.69 219
11619.71 255
11620.73 265
11621.75 267
11622.77 265
11623.78 234
11624.80 238
11625.82 273
11626.84 266
11627.86 263
11628.88 277
11629.90 290
11630.91 345
11631.93 339
11632.95 295
11633.97 304
11634.99 318
11636.01 309
11637.03 330
11638.05 289
11639.06 280
11640.08 291
11641.10 243
11642.12 267
11643.14 253
11644.16 240
11645.18 236
11646.20 243
11647.22 241
11648.24 239
11649.26 213
11650.28 233
11651.30 227
11652.31 213
11653.33 227
11654.35 202
11655.37 232
11656.39 230
11657.41 205
11658.43 198
11659.45 220
11660.47 215
11661.49 244
11662.51 208
11663.53 203
11664.55 229
11665.57 230
11666.59 208
11667.61 206
11668.63 246
11669.65 223
11670.67 260
11671.69 252
11672.71 248
11673.73 209
11674.76 217
11675.78 217
11676.80 245
11677.82 214
11678.84 230
11679.86 250
11680.88 210
11681.90 246
11682.92 250
11683.94 198
11684.96 229
11685.98 264
11687.00 226
11688.03 228
11689.05 215
11690.07 207
11691.09 235
11692.11 248
11693.13 213
11694.15 231
11695.17 220
11696.20 219
11697.22 217
11698.24 185
11699.26 212
11700.28 197
11701.30 209
11702.33 209
11703.35 218
11704.37 181
11705.39 208
11706.41 187
11707.44 228
11708.46 230
11709.48 256
11710.50 205
11711.52 208
11712.55 219
11713.57 217
11714.59 218
11715.61 210
11716.63 186
11717.66 260
11718.68 256
11719.70 198
11720.72 204
11721.75 203
11722.77 192
11723.79 205
11724.82 201
11725.84 173
11726.86 172
11727.88 217
11728.91 184
11729.93 188
11730.95 227
11731.98 214
11733.00 202
11734.02 201
11735.04 175
11736.07 182
11737.09 206
11738.11 204
11739.14 234
11740.16 204
11741.18 197
11742.21 206
11743.23 216
11744.25 228
11745.28 181
11746.30 175
11747.33 210
11748.35 196
11749.37 187
11750.40 183
11751.42 172
11752.44 150
11753.47 198
11754.49 185
11755.52 195
11756.54 211
11757.57 168
11758.59 192
11759.61 211
11760.64 176
11761.66 185
11762.69 192
11763.71 188
11764.74 196
11765.76 158
11766.78 209
11767.81 203
11768.83 169
11769.86 151
11770.88 192
11771.91 181
11772.93 196
11773.96 209
11774.98 186
11776.01 165
11777.03 203
11778.06 197
11779.08 214
11780.11 192
11781.13 179
11782.16 200
11783.18 182
11784.21 198
11785.23 172
11786.26 221
11787.28 209
11788.31 205
11789.34 202
11790.36 231
11791.39 208
11792.41 205
11793.44 187
11794.46 194
11795.49 162
11796.52 175
11797.54 194
11798.57 177
11799.59 176
11800.62 194
11801.65 209
11802.67 170
11803.70 177
11804.72 154
11805.75 183
11806.78 181
11807.80 211
11808.83 175
11809.86 189
11810.88 189
11811.91 172
11812.93 185
11813.96 181
11814.99 193
11816.01 179
11817.04 184
11818.07 170
11819.10 158
11820.12 178
11821.15 204
11822.18 181
11823.20 196
11824.23 188
11825.26 198
11826.28 203
11827.31 201
11828.34 198
11829.37 216
11830.39 222
11831.42 226
11832.45 213
11833.48 195
11834.50 196
11835.53 196
11836.56 191
11837.59 188
11838.61 193
11839.64 168
11840.67 164
11841.70 189
11842.72 203
11843.75 186
11844.78 178
11845.81 213
11846.84 188
11847.86 199
11848.89 176
11849.92 208
11850.95 174
11851.98 202
11853.01 163
11854.03 167
11855.06 159
11856.09 184
11857.12 185
11858.15 181
11859.18 185
11860.20 176
11861.23 211
11862.26 203
11863.29 186
11864.32 176
11865.35 209
11866.38 170
11867.41 172
11868.44 164
11869.46 161
11870.49 178
11871.52 178
11872.55 173
11873.58 194
11874.61 178
11875.64 175
11876.67 174
11877.70 197
11878.73 192
11879.76 152
11880.79 167
11881.82 165
11882.85 182
11883.88 199
11884.91 191
11885.93 177
11886.96 169
11887.99 157
11889.02 171
11890.05 183
11891.08 177
11892.11 173
11893.14 181
11894.17 162
11895.20 183
11896.23 176
11897.26 168
11898.30 178
11899.33 156
11900.36 197
11901.39 175
11902.42 176
11903.45 148
11904.48 148
11905.51 177
11906.54 191
11907.57 164
11908.60 210
11909.63 199
11910.66 167
11911.69 167
11912.72 198
11913.75 208
11914.79 197
11915.82 198
11916.85 181
11917.88 203
11918.91 236
11919.94 201
11920.97 177
11922.00 174
11923.04 186
11924.07 218
11925.10 152
11926.13 157
11927.16 164
11928.19 160
11929.22 173
11930.26 183
11931.29 204
11932.32 177
11933.35 189
11934.38 188
11935.41 174
11936.45 170
11937.48 198
11938.51 200
11939.54 200
11940.58 187
11941.61 191
11942.64 163
11943.67 165
11944.70 193
11945.74 203
11946.77 195
11947.80 181
11948.83 191
11949.87 183
11950.90 189
11951.93 182
11952.96 195
11954.00 180
11955.03 176
11956.06 156
11957.09 219
11958.13 184
11959.16 171
11960.19 178
11961.23 130
11962.26 179
11963.29 183
11964.33 188
11965.36 163
11966.39 174
11967.43 173
11968.46 176
11969.49 165
11970.53 154
11971.56 174
11972.59 173
11973.63 186
11974.66 166
11975.69 163
11976.73 159
11977.76 188
11978.79 149
11979.83 157
11980.86 167
11981.90 173
11982.93 173
11983.96 184
11985.00 165
11986.03 192
11987.07 179
11988.10 161
11989.13 148
11990.17 160
11991.20 157
11992.24 154
11993.27 156
11994.31 138
11995.34 154
11996.38 176
11997.41 195
11998.44 132
11999.48 134
12000.51 138
12001.55 166
12002.58 170
12003.62 158
12004.65 142
12005.69 193
12006.72 161
12007.76 132
12008.79 174
12009.83 140
12010.86 173
12011.90 163
12012.93 138
12013.97 162
12015.00 202
12016.04 168
12017.08 206
12018.11 165
12019.15 161
12020.18 174
12021.22 189
12022.25 177
12023.29 197
12024.32 159
12025.36 166
12026.40 171
12027.43 147
12028.47 175
12029.50 163
12030.54 170
12031.58 157
12032.61 176
12033.65 134
12034.68 201
12035.72 190
12036.76 172
12037.79 143
12038.83 187
12039.87 191
12040.90 169
12041.94 153
12042.98 161
12044.01 197
12045.05 172
12046.09 166
12047.12 160
12048.16 162
12049.20 157
12050.23 164
12051.27 169
12052.31 183
12053.34 188
12054.38 192
12055.42 178
12056.45 172
12057.49 167
12058.53 171
12059.57 156
12060.60 150
12061.64 170
12062.68 184
12063.72 196
12064.75 167
12065.79 170
12066.83 183
12067.87 185
12068.90 155
12069.94 173
12070.98 178
12072.02 162
12073.06 167
12074.09 147
12075.13 184
12076.17 150
12077.21 153
12078.24 156
12079.28 170
12080.32 161
12081.36 201
12082.40 145
12083.44 164
12084.47 193
12085.51 162
12086.55 192
12087.59 190
12088.63 148
12089.67 154
12090.71 148
12091.74 143
12092.78 158
12093.82 178
12094.86 172
12095.90 135
12096.94 160
12097.98 160
12099.02 154
12100.05 164
12101.09 176
12102.13 163
12103.17 178
12104.21 186
12105.25 205
12106.29 181
12107.33 149
12108.37 158
12109.41 188
12110.45 176
12111.49 148
12112.53 150
12113.57 170
12114.61 180
12115.65 170
12116.69 177
12117.72 163
12118.76 177
12119.80 162
12120.84 160
12121.88 165
12122.92 152
12123.96 160
12125.00 166
12126.04 188
12127.08 144
12128.12 138
12129.17 158
12130.21 189
12131.25 155
12132.29 194
12133.33 168
12134.37 146
12135.41 155
12136.45 155
12137.49 153
12138.53 166
12139.57 184
12140.61 148
12141.65 164
12142.69 139
12143.73 163
12144.77 167
12145.82 167
12146.86 156
12147.90 138
12148.94 167
12149.98 162
12151.02 163
12152.06 163
12153.10 178
12154.15 163
12155.19 173
12156.23 156
12157.27 168
12158.31 166
12159.35 148
12160.39 149
12161.44 162
12162.48 167
12163.52 162
12164.56 152
12165.60 177
12166.64 129
12167.69 133
12168.73 165
12169.77 189
12170.81 152
12171.85 156
12172.90 159
12173.94 144
12174.98 175
12176.02 154
12177.07 156
12178.11 152
12179.15 147
12180.19 162
12181.24 145
12182.28 169
12183.32 150
12184.36 166
12185.41 171
12186.45 170
12187.49 138
12188.53 146
12189.58 154
12190.62 176
12191.66 124
12192.71 170
12193.75 172
12194.79 197
12195.84 141
12196.88 142
12197.92 129
12198.97 162
12200.01 134
12201.05 161
12202.10 168
12203.14 145
12204.18 140
12205.23 146
12206.27 167
12207.31 133
12208.36 149
12209.40 143
12210.44 159
12211.49 168
12212.53 147
12213.58 143
12214.62 153
12215.66 167
12216.71 160
12217.75 140
12218.80 178
12219.84 168
12220.88 151
12221.93 166
12222.97 167
12224.02 160
12225.06 161
12226.11 185
12227.15 154
12228.19 136
12229.24 139
12230.28 162
12231.33 154
12232.37 147
12233.42 140
12234.46 148
12235.51 159
12236.55 158
12237.60 157
12238.64 141
12239.69 175
12240.73 193
12241.78 167
12242.82 163
12243.87 177
12244.91 186
12245.96 181
12247.00 175
12248.05 160
12249.09 164
12250.14 147
12251.19 155
12252.23 153
12253.28 155
12254.32 158
12255.37 157
12256.41 157
12257.46 135
12258.51 130
12259.55 163
12260.60 172
12261.64 120
12262.69 142
12263.74 157
12264.78 165
12265.83 158
12266.87 157
12267.92 136
12268.97 156
12270.01 187
12271.06 214
12272.11 165
12273.15 136
12274.20 172
12275.24 176
12276.29 174
12277.34 167
12278.38 157
12279.43 150
12280.48 170
12281.52 154
12282.57 148
12283.62 147
12284.67 171
12285.71 168
12286.76 153
12287.81 144
12288.85 158
12289.90 156
12290.95 148
12292.00 130
12293.04 131
12294.09 139
12295.14 143
12296.18 136
12297.23 151
12298.28 139
12299.33 168
12300.38 143
12301.42 149
12302.47 142
12303.52 160
12304.57 133
12305.61 146
12306.66 161
12307.71 147
12308.76 158
12309.81 153
12310.85 149
12311.90 158
12312.95 184
12314.00 164
12315.05 157
12316.09 149
12317.14 148
12318.19 137
12319.24 147
12320.29 167
12321.34 154
12322.39 161
12323.43 115
12324.48 154
12325.53 163
12326.58 139
12327.63 140
12328.68 185
12329.73 155
12330.78 159
12331.82 158
12332.87 178
12333.92 174
12334.97 162
12336.02 175
12337.07 181
12338.12 159
12339.17 166
12340.22 144
12341.27 122
12342.32 138
12343.37 139
12344.42 140
12345.46 159
12346.51 163
12347.56 165
12348.61 151
12349.66 175
12350.71 155
12351.76 144
12352.81 161
12353.86 161
12354.91 150
12355.96 150
12357.01 164
12358.06 160
12359.11 132
12360.16 134
12361.21 142
12362.26 154
12363.31 107
12364.36 164
12365.41 179
12366.47 128
12367.52 129
12368.57 143
12369.62 190
12370.67 165
12371.72 141
12372.77 126
12373.82 178
12374.87 155
12375.92 156
12376.97 132
12378.02 142
12379.07 140
12380.12 164
12381.18 171
12382.23 132
12383.28 117
12384.33 121
12385.38 139
12386.43 133
12387.48 146
12388.53 150
12389.59 176
12390.64 155
12391.69 141
12392.74 149
12393.79 153
12394.84 141
12395.90 164
12396.95 131
12398.00 130
12399.05 133
12400.10 130
12401.15 122
12402.21 142
12403.26 133
12404.31 137
12405.36 132
12406.41 148
12407.47 152
12408.52 129
12409.57 174
12410.62 181
12411.68 152
12412.73 148
12413.78 144
12414.83 162
12415.89 149
12416.94 124
12417.99 152
12419.04 137
12420.10 148
12421.15 174
12422.20 151
12423.26 124
12424.31 139
12425.36 149
12426.41 133
12427.47 149
12428.52 171
12429.57 168
12430.63 152
12431.68 178
12432.73 139
12433.79 148
12434.84 127
12435.89 158
12436.95 170
12438.00 142
12439.05 139
12440.11 137
12441.16 151
12442.21 173
12443.27 162
12444.32 134
12445.38 159
12446.43 168
12447.48 149
12448.54 159
12449.59 156
12450.65 163
12451.70 145
12452.75 137
12453.81 147
12454.86 153
12455.92 139
12456.97 141
12458.02 123
12459.08 151
12460.13 160
12461.19 159
12462.24 173
12463.30 178
12464.35 156
12465.41 131
12466.46 130
12467.52 141
12468.57 119
12469.63 171
12470.68 166
12471.74 158
12472.79 144
12473.85 146
12474.90 171
12475.96 167
12477.01 170
12478.07 150
12479.12 143
12480.18 164
12481.23 149
12482.29 173
12483.34 132
12484.40 164
12485.45 159
12486.51 150
12487.56 148
12488.62 159
12489.68 173
12490.73 178
12491.79 188
12492.84 172
12493.90 186
12494.95 224
12496.01 219
12497.07 237
12498.12 241
12499.18 180
12500.23 183
12501.29 208
12502.35 192
12503.40 196
12504.46 167
12505.52 177
12506.57 181
12507.63 162
12508.69 147
12509.74 166
12510.80 158
12511.86 167
12512.91 165
12513.97 146
12515.03 141
12516.08 142
12517.14 151
12518.20 169
12519.25 162
12520.31 145
12521.37 172
12522.42 156
12523.48 148
12524.54 159
12525.60 161
12526.65 174
12527.71 141
12528.77 163
12529.82 153
12530.88 185
12531.94 154
12533.00 181
12534.05 166
12535.11 158
12536.17 154
12537.23 176
12538.29 180
12539.34 129
12540.40 149
12541.46 154
12542.52 135
12543.57 128
12544.63 175
12545.69 162
12546.75 149
12547.81 145
12548.87 147
12549.92 141
12550.98 135
12552.04 161
12553.10 160
12554.16 159
12555.22 142
12556.27 144
12557.33 157
12558.39 160
12559.45 157
12560.51 171
12561.57 184
12562.63 159
12563.68 143
12564.74 200
12565.80 154
12566.86 171
12567.92 176
12568.98 135
12570.04 181
12571.10 160
12572.16 161
12573.22 175
12574.28 139
12575.33 192
12576.39 203
12577.45 180
12578.51 170
12579.57 170
12580.63 200
12581.69 182
12582.75 144
12583.81 164
12584.87 182
12585.93 173
12586.99 161
12588.05 149
12589.11 190
12590.17 157
12591.23 161
12592.29 165
12593.35 167
12594.41 165
12595.47 153
12596.53 161
12597.59 127
12598.65 143
12599.71 169
12600.77 146
12601.83 148
12602.89 157
12603.95 184
12605.01 188
12606.07 152
12607.13 142
12608.20 163
12609.26 149
12610.32 138
12611.38 153
12612.44 126
12613.50 151
12614.56 140
12615.62 179
12616.68 166
12617.74 165
12618.81 159
12619.87 157
12620.93 145
12621.99 157
12623.05 131
12624.11 140
12625.17 115
12626.23 146
12627.30 152
12628.36 154
12629.42 147
12630.48 132
12631.54 171
12632.60 126
12633.67 131
12634.73 140
12635.79 137
12636.85 161
12637.91 108
12638.98 125
12640.04 175
12641.10 162
12642.16 167
12643.22 158
12644.29 182
12645.35 132
12646.41 147
12647.47 156
12648.54 158
12649.60 164
12650.66 153
12651.72 154
12652.79 182
12653.85 161
12654.91 157
12655.97 139
12657.04 167
12658.10 158
12659.16 168
12660.22 174
12661.29 152
12662.35 153
12663.41 150
12664.48 128
12665.54 159
12666.60 169
12667.67 141
12668.73 151
12669.79 158
12670.86 160
12671.92 157
12672.98 144
12674.05 149
12675.11 142
12676.17 147
12677.24 135
12678.30 157
12679.36 160
12680.43 162
12681.49 150
12682.56 144
12683.62 126
12684.68 143
12685.75 160
12686.81 147
12687.88 163
12688.94 146
12690.00 145
12691.07 141
12692.13 123
12693.20 153
12694.26 148
12695.33 168
12696.39 152
12697.45 164
12698.52 166
12699.58 141
12700.65 149
12701.71 151
12702.78 163
12703.84 185
12704.91 174
12705.97 149
12707.04 164
12708.10 178
12709.17 165
12710.23 147
12711.30 153
12712.36 147
12713.43 156
12714.49 153
12715.56 152
12716.62 161
12717.69 177
12718.75 162
12719.82 155
12720.88 155
12721.95 171
12723.02 148
12724.08 149
12725.15 154
12726.21 150
12727.28 165
12728.34 163
12729.41 144
12730.48 162
12731.54 164
12732.61 174
12733.67 151
12734.74 150
12735.81 150
12736.87 182
12737.94 153
12739.00 168
12740.07 172
12741.14 141
12742.20 154
12743.27 177
12744.34 152
12745.40 151
12746.47 154
12747.54 140
12748.60 135
12749.67 125
12750.74 140
12751.80 128
12752.87 128
12753.94 150
12755.00 141
12756.07 144
12757.14 160
12758.20 154
12759.27 145
12760.34 121
12761.40 158
12762.47 145
12763.54 145
12764.61 151
12765.67 136
12766.74 143
12767.81 127
12768.88 130
12769.94 161
12771.01 129
12772.08 174
12773.15 144
12774.21 123
12775.28 153
12776.35 135
12777.42 163
12778.49 147
12779.55 145
12780.62 129
12781.69 116
12782.76 133
12783.83 163
12784.89 153
12785.96 149
12787.03 146
12788.10 131
12789.17 136
12790.23 147
12791.30 153
12792.37 120
12793.44 120
12794.51 134
12795.58 171
12796.65 156
12797.71 153
12798.78 146
12799.85 163
12800.92 151
12801.99 159
12803.06 151
12804.13 138
12805.20 151
12806.27 132
12807.33 148
12808.40 138
12809.47 124
12810.54 143
12811.61 145
12812.68 127
12813.75 115
12814.82 146
12815.89 143
12816.96 124
12818.03 133
12819.10 155
12820.17 171
12821.24 140
12822.31 129
12823.38 136
12824.45 136
12825.52 128
12826.59 158
12827.66 165
12828.73 127
12829.80 131
12830.87 152
12831.94 130
12833.01 136
12834.08 151
12835.15 158
12836.22 144
12837.29 130
12838.36 136
12839.43 147
12840.50 155
12841.57 109
12842.64 120
12843.71 151
12844.78 114
12845.85 124
12846.92 156
12847.99 142
12849.06 133
12850.13 165
12851.21 144
12852.28 131
12853.35 126
12854.42 135
12855.49 146
12856.56 132
12857.63 136
12858.70 144
12859.77 136
12860.85 127
12861.92 117
12862.99 130
12864.06 148
12865.13 135
12866.20 145
12867.27 165
12868.35 134
12869.42 123
12870.49 135
12871.56 157
12872.63 146
12873.71 135
12874.78 144
12875.85 123
12876.92 92
12877.99 133
12879.07 118
12880.14 144
12881.21 135
12882.28 142
12883.35 138
12884.43 122
12885.50 157
12886.57 120
12887.64 135
12888.72 146
12889.79 136
12890.86 145
12891.93 141
12893.01 132
12894.08 124
12895.15 150
12896.22 131
12897.30 113
12898.37 155
12899.44 160
12900.52 153
12901.59 130
12902.66 128
12903.74 124
12904.81 146
12905.88 118
12906.96 127
12908.03 128
12909.10 137
12910.18 155
12911.25 128
12912.32 127
12913.40 120
12914.47 130
12915.54 155
12916.62 147
12917.69 115
12918.76 117
12919.84 143
12920.91 130
12921.99 126
12923.06 113
12924.13 116
12925.21 134
12926.28 148
12927.36 110
12928.43 117
12929.50 117
12930.58 130
12931.65 138
12932.73 105
12933.80 137
12934.88 131
12935.95 156
12937.02 124
12938.10 110
12939.17 114
12940.25 138
12941.32 113
12942.40 124
12943.47 123
12944.55 136
12945.62 103
12946.70 123
12947.77 115
12948.85 111
12949.92 132
12951.00 123
12952.07 101
12953.15 105
12954.22 122
12955.30 141
12956.37 118
12957.45 132
12958.52 132
12959.60 137
12960.68 124
12961.75 127
12962.83 108
12963.90 142
12964.98 157
12966.05 147
12967.13 135
12968.20 133
12969.28 146
12970.36 141
12971.43 135
12972.51 115
12973.58 136
12974.66 128
12975.74 115
12976.81 128
12977.89 132
12978.97 138
12980.04 124
12981.12 129
12982.19 140
12983.27 147
12984.35 144
12985.42 159
12986.50 158
12987.58 122
12988.65 128
12989.73 123
12990.81 150
12991.88 140
12992.96 147
12994.04 122
12995.11 122
12996.19 137
12997.27 145
12998.35 125
12999.42 137
13000.50 133
13001.58 144
13002.65 141
13003.73 120
13004.81 127
13005.89 118
13006.96 136
13008.04 121
13009.12 120
13010.20 113
13011.27 131
13012.35 112
13013.43 122
13014.51 116
13015.58 130
13016.66 139
13017.74 131
13018.82 153
13019.90 139
13020.97 115
13022.05 134
13023.13 135
13024.21 129
13025.29 131
13026.37 116
13027.44 150
13028.52 129
13029.60 126
13030.68 123
13031.76 158
13032.84 142
13033.91 152
13034.99 140
13036.07 132
13037.15 122
13038.23 132
13039.31 125
13040.39 126
13041.46 125
13042.54 147
13043.62 161
13044.70 146
13045.78 134
13046.86 125
13047.94 142
13049.02 138
13050.10 134
13051.18 141
13052.26 153
13053.34 141
13054.41 148
13055.49 148
13056.57 156
13057.65 161
13058.73 134
13059.81 134
13060.89 157
13061.97 136
13063.05 136
13064.13 152
13065.21 125
13066.29 154
13067.37 142
13068.45 156
13069.53 150
13070.61 126
13071.69 127
13072.77 122
13073.85 151
13074.93 137
13076.01 138
13077.09 132
13078.17 129
13079.25 145
13080.33 133
13081.41 118
13082.49 134
13083.58 138
13084.66 140
13085.74 145
13086.82 136
13087.90 153
13088.98 127
13090.06 143
13091.14 129
13092.22 137
13093.30 137
13094.38 159
13095.46 150
13096.55 134
13097.63 135
13098.71 144
13099.79 119
13100.87 136
13101.95 151
13103.03 145
13104.12 129
13105.20 152
13106.28 143
13107.36 147
13108.44 141
13109.52 145
13110.60 137
13111.69 147
13112.77 146
13113.85 141
13114.93 123
13116.01 131
13117.10 132
13118.18 144
13119.26 148
13120.34 147
13121.42 124
13122.51 115
13123.59 121
13124.67 142
13125.75 118
13126.84 130
13127.92 131
13129.00 130
13130.08 95
13131.17 150
13132.25 142
13133.33 133
13134.41 134
13135.50 125
13136.58 131
13137.66 145
13138.75 119
13139.83 133
13140.91 131
13141.99 147
13143.08 148
13144.16 118
13145.24 136
13146.33 112
13147.41 143
13148.49 132
13149.58 133
13150.66 132
13151.74 141
13152.83 130
13153.91 117
13154.99 119
13156.08 127
13157.16 133
13158.25 123
13159.33 136
13160.41 144
13161.50 126
13162.58 130
13163.66 112
13164.75 137
13165.83 96
13166.92 123
13168.00 153
13169.08 128
13170.17 116
13171.25 130
13172.34 122
13173.42 121
13174.51 125
13175.59 110
13176.67 103
13177.76 125
13178.84 121
13179.93 127
13181.01 126
13182.10 137
13183.18 112
13184.27 136
13185.35 121
13186.44 115
13187.52 142
13188.61 151
13189.69 127
13190.78 118
13191.86 111
13192.95 126
13194.03 149
13195.12 146
13196.20 138
13197.29 112
13198.37 122
13199.46 138
13200.54 119
13201.63 111
13202.72 106
13203.80 124
13204.89 135
13205.97 128
13207.06 122
13208.14 117
13209.23 125
13210.32 140
13211.40 124
13212.49 132
13213.57 108
13214.66 110
13215.75 125
13216.83 143
13217.92 109
13219.00 134
13220.09 143
13221.18 118
13222.26 99
13223.35 99
13224.44 136
13225.52 136
13226.61 144
13227.70 113
13228.78 116
13229.87 124
13230.96 114
13232.04 106
13233.13 129
13234.22 142
13235.30 112
13236.39 141
13237.48 124
13238.56 125
13239.65 111
13240.74 113
13241.82 109
13242.91 126
13244.00 118
13245.09 118
13246.17 121
13247.26 115
13248.35 111
13249.44 134
13250.52 133
13251.61 118
13252.70 120
13253.79 120
13254.87 132
13255.96 129
13257.05 120
13258.14 106
13259.23 125
13260.31 129
13261.40 123
13262.49 109
13263.58 141
13264.67 132
13265.75 109
13266.84 111
13267.93 121
13269.02 137
13270.11 129
13271.19 122
13272.28 104
13273.37 109
13274.46 98
13275.55 119
13276.64 116
13277.73 112
13278.81 141
13279.90 107
13280.99 107
13282.08 109
13283.17 133
13284.26 131
13285.35 121
13286.44 120
13287.53 129
13288.61 142
13289.70 113
13290.79 106
13291.88 108
13292.97 131
13294.06 136
13295.15 129
13296.24 120
13297.33 120
13298.42 129
13299.51 109
13300.60 118
13301.69 105
13302.78 115
13303.87 117
13304.96 118
13306.05 110
13307.14 99
13308.23 136
13309.32 126
13310.41 110
13311.50 110
13312.59 124
13313.68 142
13314.77 122
13315.86 126
13316.95 132
13318.04 118
13319.13 129
13320.22 117
13321.31 119
13322.40 117
13323.49 106
13324.58 161
13325.67 138
13326.76 132
13327.85 141
13328.94 144
13330.03 149
13331.12 145
13332.21 149
13333.31 100
13334.40 115
13335.49 108
13336.58 105
13337.67 88
13338.76 102
13339.85 106
13340.94 130
13342.03 94
13343.13 103
13344.22 129
13345.31 132
13346.40 115
13347.49 90
13348.58 83
13349.67 123
13350.77 96
13351.86 90
13352.95 126
13354.04 102
13355.13 97
13356.22 87
13357.32 103
13358.41 113
13359.50 119
13360.59 124
13361.68 126
13362.78 86
13363.87 103
13364.96 116
13366.05 137
13367.15 113
13368.24 98
13369.33 118
13370.42 126
13371.52 128
13372.61 144
13373.70 112
13374.79 118
13375.89 140
13376.98 100
13378.07 120
13379.16 99
13380.26 113
13381.35 113
13382.44 130
13383.54 149
13384.63 106
13385.72 123
13386.82 111
13387.91 124
13389.00 118
13390.09 89
13391.19 128
13392.28 119
13393.37 109
13394.47 131
13395.56 126
13396.66 129
13397.75 106
13398.84 125
13399.94 124
13401.03 145
13402.12 113
13403.22 118
13404.31 116
13405.40 112
13406.50 137
13407.59 131
13408.69 126
13409.78 114
13410.88 108
13411.97 139
13413.06 119
13414.16 104
13415.25 110
13416.35 120
13417.44 130
13418.53 123
13419.63 118
13420.72 116
13421.82 116
13422.91 103
13424.01 116
13425.10 128
13426.20 114
13427.29 107
13428.39 133
13429.48 104
13430.58 97
13431.67 113
13432.77 111
13433.86 89
13434.96 102
13436.05 116
13437.15 136
13438.24 119
13439.34 129
13440.43 122
13441.53 123
13442.62 143
13443.72 117
13444.81 102
13445.91 133
13447.01 103
13448.10 113
13449.20 113
13450.29 116
13451.39 117
13452.48 110
13453.58 119
13454.68 109
13455.77 99
13456.87 120
13457.96 126
13459.06 126
13460.16 130
13461.25 112
13462.35 150
13463.44 106
13464.54 113
13465.64 102
13466.73 105
13467.83 123
13468.93 138
13470.02 126
13471.12 97
13472.22 99
13473.31 102
13474.41 120
13475.51 120
13476.60 119
13477.70 104
13478.80 128
13479.89 122
13480.99 119
13482.09 99
13483.18 104
13484.28 113
13485.38 122
13486.48 138
13487.57 147
13488.67 129
13489.77 114
13490.87 136
13491.96 96
13493.06 113
13494.16 123
13495.26 116
13496.35 108
13497.45 113
13498.55 125
13499.65 113
13500.74 107
13501.84 131
13502.94 110
13504.04 122
13505.14 128
13506.23 145
13507.33 106
13508.43 107
13509.53 116
13510.63 114
13511.72 110
13512.82 102
13513.92 82
13515.02 99
13516.12 120
13517.22 100
13518.31 95
13519.41 93
13520.51 115
13521.61 111
13522.71 89
13523.81 104
13524.91 114
13526.01 118
13527.10 133
13528.20 110
13529.30 105
13530.40 99
13531.50 106
13532.60 131
13533.70 104
13534.80 127
13535.90 116
13537.00 122
13538.09 117
13539.19 101
13540.29 123
13541.39 126
13542.49 116
13543.59 86
13544.69 103
13545.79 115
13546.89 125
13547.99 105
13549.09 121
13550.19 97
13551.29 138
13552.39 121
13553.49 130
13554.59 110
13555.69 106
13556.79 123
13557.89 98
13558.99 123
13560.09 125
13561.19 144
13562.29 124
13563.39 117
13564.49 106
13565.59 116
13566.69 99
13567.79 116
13568.89 101
13569.99 104
13571.09 101
13572.20 106
13573.30 115
13574.40 110
13575.50 118
13576.60 129
13577.70 95
13578.80 117
13579.90 128
13581.00 82
13582.10 115
13583.20 113
13584.31 109
13585.41 109
13586.51 124
13587.61 125
13588.71 104
13589.81 106
13590.91 136
13592.02 125
13593.12 97
13594.22 102
13595.32 107
13596.42 118
13597.52 118
13598.63 117
13599.73 132
13600.83 116
13601.93 113
13603.03 123
13604.14 119
13605.24 123
13606.34 131
13607.44 112
13608.54 116
13609.65 107
13610.75 117
13611.85 103
13612.95 113
13614.06 108
13615.16 108
13616.26 92
13617.36 116
13618.47 106
13619.57 106
13620.67 104
13621.77 127
13622.88 107
13623.98 123
13625.08 101
13626.18 122
13627.29 96
13628.39 102
13629.49 132
13630.60 110
13631.70 108
13632.80 102
13633.91 126
13635.01 106
13636.11 114
13637.22 95
13638.32 104
13639.42 75
13640.53 109
13641.63 109
13642.73 99
13643.84 115
13644.94 104
13646.04 111
13647.15 98
13648.25 109
13649.36 129
13650.46 105
13651.56 95
13652.67 126
13653.77 107
13654.88 115
13655.98 109
13657.08 113
13658.19 105
13659.29 105
13660.40 110
13661.50 104
13662.60 104
13663.71 100
13664.81 129
13665.92 116
13667.02 110
13668.13 107
13669.23 92
13670.34 91
13671.44 106
13672.55 109
13673.65 110
13674.76 107
13675.86 91
13676.97 122
13678.07 122
13679.18 84
13680.28 108
13681.39 120
13682.49 103
13683.60 102
13684.70 115
13685.81 104
13686.91 93
13688.02 114
13689.12 117
13690.23 114
13691.33 104
13692.44 107
13693.55 131
13694.65 115
13695.76 128
13696.86 97
13697.97 112
13699.07 119
13700.18 110
13701.29 96
13702.39 121
13703.50 103
13704.60 103
13705.71 125
13706.82 103
13707.92 114
13709.03 101
13710.14 97
13711.24 88
13712.35 107
13713.45 118
13714.56 117
13715.67 82
13716.77 124
13717.88 117
13718.99 143
13720.09 89
13721.20 86
13722.31 107
13723.41 117
13724.52 114
13725.63 112
13726.74 125
13727.84 118
13728.95 137
13730.06 126
13731.16 114
13732.27 114
13733.38 123
13734.49 116
13735.59 120
13736.70 94
13737.81 109
13738.91 125
13740.02 128
13741.13 120
13742.24 123
13743.35 134
13744.45 121
13745.56 115
13746.67 107
13747.78 104
13748.88 123
13749.99 102
13751.10 115
13752.21 98
13753.32 96
13754.42 108
13755.53 144
13756.64 137
13757.75 92
13758.86 113
13759.97 128
13761.07 112
13762.18 93
13763.29 113
13764.40 128
13765.51 122
13766.62 140
13767.72 109
13768.83 118
13769.94 117
13771.05 160
13772.16 131
13773.27 128
13774.38 91
13775.49 129
13776.60 134
13777.70 113
13778.81 93
13779.92 103
13781.03 126
13782.14 112
13783.25 116
13784.36 68
13785.47 116
13786.58 100
13787.69 99
13788.80 130
13789.91 121
13791.02 94
13792.13 118
13793.24 105
13794.35 98
13795.45 104
13796.56 112
13797.67 120
13798.78 108
13799.89 108
13801.00 111
13802.11 100
13803.22 87
13804.33 98
13805.44 114
13806.55 116
13807.67 94
13808.78 93
13809.89 105
13811.00 101
13812.11 114
13813.22 132
13814.33 113
13815.44 114
13816.55 98
13817.66 100
13818.77 121
13819.88 117
13820.99 106
13822.10 105
13823.21 108
13824.32 121
13825.44 124
13826.55 115
13827.66 110
13828.77 106
13829.88 113
13830.99 104
13832.10 105
13833.21 120
13834.32 119
13835.44 109
13836.55 113
13837.66 103
13838.77 96
13839.88 122
13840.99 85
13842.10 105
13843.22 140
13844.33 108
13845.44 99
13846.55 121
13847.66 111
13848.78 112
13849.89 134
13851.00 127
13852.11 110
13853.22 110
13854.34 102
13855.45 148
13856.56 115
13857.67 113
13858.78 108
13859.90 107
13861.01 108
13862.12 91
13863.23 114
13864.35 129
13865.46 116
13866.57 126
13867.68 115
13868.80 92
13869.91 101
13871.02 117
13872.14 128
13873.25 113
13874.36 128
13875.47 112
13876.59 103
13877.70 111
13878.81 90
13879.93 114
13881.04 129
13882.15 122
13883.27 113
13884.38 107
13885.49 124
13886.61 123
13887.72 126
13888.83 119
13889.95 120
13891.06 120
13892.17 116
13893.29 118
13894.40 114
13895.52 106
13896.63 124
13897.74 122
13898.86 112
13899.97 124
13901.09 171
13902.20 138
13903.31 112
13904.43 137
13905.54 124
13906.66 126
13907.77 128
13908.89 127
13910.00 106
13911.11 134
13912.23 90
13913.34 124
13914.46 121
13915.57 119
13916.69 122
13917.80 115
13918.92 108
13920.03 111
13921.15 121
13922.26 132
13923.38 134
13924.49 92
13925.61 105
13926.72 103
13927.84 100
13928.95 123
13930.07 122
13931.18 124
13932.30 112
13933.41 108
13934.53 99
13935.64 109
13936.76 142
13937.87 120
13938.99 115
13940.10 92
13941.22 112
13942.34 138
13943.45 94
13944.57 102
13945.68 87
13946.80 114
13947.91 111
13949.03 120
13950.15 116
13951.26 99
13952.38 99
13953.49 115
13954.61 110
13955.73 108
13956.84 118
13957.96 110
13959.08 132
13960.19 125
13961.31 104
13962.43 82
13963.54 127
13964.66 114
13965.78 107
13966.89 126
13968.01 132
13969.13 128
13970.24 118
13971.36 96
13972.48 107
13973.59 116
13974.71 101
13975.83 97
13976.94 86
13978.06 117
13979.18 129
13980.30 114
13981.41 100
13982.53 106
13983.65 119
13984.76 113
13985.88 116
13987.00 101
13988.12 87
13989.23 103
13990.35 120
13991.47 106
13992.59 92
13993.71 103
13994.82 113
13995.94 108
13997.06 109
13998.18 96
13999.29 103
14000.41 107
14001.53 126
14002.65 101
14003.77 83
14004.88 123
14006.00 135
14007.12 139
14008.24 117
14009.36 98
14010.48 93
14011.59 102
14012.71 103
14013.83 99
14014.95 122
14016.07 117
14017.19 107
14018.31 108
14019.43 98
14020.54 115
14021.66 117
14022.78 120
14023.90 105
14025.02 95
14026.14 119
14027.26 111
14028.38 121
14029.50 105
14030.62 120
14031.73 114
14032.85 97
14033.97 86
14035.09 99
14036.21 124
14037.33 112
14038.45 133
14039.57 108
14040.69 122
14041.81 123
14042.93 127
14044.05 81
14045.17 97
14046.29 125
14047.41 137
14048.53 100
14049.65 101
14050.77 98
14051.89 113
14053.01 133
14054.13 105
14055.25 107
14056.37 110
14057.49 115
14058.61 114
14059.73 102
14060.85 96
14061.97 108
14063.09 118
14064.21 114
14065.33 96
14066.45 97
14067.57 130
14068.70 111
14069.82 100
14070.94 126
14072.06 129
14073.18 139
14074.30 118
14075.42 107
14076.54 115
14077.66 108
14078.78 126
14079.91 122
14081.03 97
14082.15 93
14083.27 111
14084.39 136
14085.51 107
14086.63 129
14087.75 107
14088.88 104
14090.00 96
14091.12 91
14092.24 107
14093.36 125
14094.48 109
14095.61 103
14096.73 100
14097.85 95
14098.97 82
14100.09 122
14101.22 102
14102.34 106
14103.46 112
14104.58 116
14105.71 88
14106.83 99
14107.95 112
14109.07 98
14110.19 130
14111.32 82
14112.44 83
14113.56 121
14114.68 139
14115.81 94
14116.93 114
14118.05 104
14119.18 115
14120.30 102
14121.42 115
14122.54 115
14123.67 97
14124.79 113
14125.91 101
14127.04 104
14128.16 94
14129.28 121
14130.41 108
14131.53 113
14132.65 89
14133.78 113
14134.90 120
14136.02 114
14137.15 118
14138.27 98
14139.39 118
14140.52 119
14141.64 103
14142.76 98
14143.89 105
14145.01 110
14146.13 118
14147.26 103
14148.38 114
14149.51 99
14150.63 97
14151.75 110
14152.88 96
14154.00 91
14155.13 111
14156.25 128
14157.38 123
14158.50 100
14159.62 98
14160.75 116
14161.87 126
14163.00 126
14164.12 103
14165.25 127
14166.37 101
14167.50 117
14168.62 113
14169.75 104
14170.87 116
14172.00 99
14173.12 134
14174.25 127
14175.37 120
14176.50 127
14177.62 117
14178.75 96
14179.87 94
14181.00 94
14182.12 107
14183.25 104
14184.37 116
14185.50 121
14186.62 119
14187.75 104
14188.87 94
14190.00 115
14191.13 100
14192.25 100
14193.38 92
14194.50 122
14195.63 106
14196.75 124
14197.88 102
14199.01 100
14200.13 127
14201.26 95
14202.38 93
14203.51 85
14204.64 125
14205.76 132
14206.89 110
14208.01 102
14209.14 109
14210.27 105
14211.39 104
14212.52 82
14213.65 112
14214.77 105
14215.90 106
14217.03 105
14218.15 118
14219.28 95
14220.41 105
14221.53 111
14222.66 107
14223.79 102
14224.91 107
14226.04 102
14227.17 106
14228.30 86
14229.42 92
14230.55 106
14231.68 91
14232.80 97
14233.93 104
14235.06 105
14236.19 102
14237.31 104
14238.44 112
14239.57 112
14240.70 112
14241.82 109
14242.95 115
14244.08 99
14245.21 110
14246.34 111
14247.46 120
14248.59 86
14249.72 95
14250.85 113
14251.98 102
14253.10 112
14254.23 111
14255.36 101
14256.49 87
14257.62 93
14258.74 124
14259.87 133
14261.00 94
14262.13 100
14263.26 107
14264.39 107
14265.52 86
14266.64 109
14267.77 100
14268.90 113
14270.03 100
14271.16 101
14272.29 102
14273.42 100
14274.55 126
14275.68 105
14276.80 106
14277.93 120
14279.06 112
14280.19 126
14281.32 117
14282.45 91
14283.58 102
14284.71 109
14285.84 110
14286.97 100
14288.10 108
14289.23 99
14290.36 129
14291.49 121
14292.62 100
14293.75 94
14294.87 86
14296.00 105
14297.13 103
14298.26 93
14299.39 88
14300.52 121
14301.65 110
14302.78 107
14303.91 102
14305.04 77
14306.17 107
14307.31 119
14308.44 98
14309.57 76
14310.70 100
14311.83 144
14312.96 132
14314.09 101
14315.22 95
14316.35 94
14317.48 106
14318.61 93
14319.74 91
14320.87 121
14322.00 92
14323.13 116
14324.26 84
14325.40 84
14326.53 114
14327.66 95
14328.79 108
14329.92 111
14331.05 105
14332.18 97
14333.31 98
14334.44 106
14335.58 99
14336.71 104
14337.84 93
14338.97 124
14340.10 99
14341.23 112
14342.37 101
14343.50 91
14344.63 113
14345.76 115
14346.89 112
14348.02 117
14349.16 97
14350.29 110
14351.42 121
14352.55 107
14353.68 106
14354.82 88
14355.95 111
14357.08 106
14358.21 90
14359.35 95
14360.48 105
14361.61 110
14362.74 110
14363.87 115
14365.01 98
14366.14 125
14367.27 95
14368.41 95
14369.54 86
14370.67 122
14371.80 95
14372.94 95
14374.07 103
14375.20 90
14376.34 99
14377.47 101
14378.60 117
14379.73 103
14380.87 87
14382.00 101
14383.13 116
14384.27 107
14385.40 104
14386.53 108
14387.67 130
14388.80 123
14389.93 120
14391.07 131
14392.20 119
14393.34 118
14394.47 105
14395.60 102
14396.74 96
14397.87 114
14399.00 125
14400.14 117
14401.27 108
14402.41 124
14403.54 117
14404.67 129
14405.81 103
14406.94 99
14408.08 104
14409.21 129
14410.35 103
14411.48 111
14412.61 99
14413.75 119
14414.88 105
14416.02 115
14417.15 125
14418.29 115
14419.42 105
14420.56 114
14421.69 109
14422.83 104
14423.96 124
14425.10 126
14426.23 110
14427.37 116
14428.50 117
14429.64 145
14430.77 125
14431.91 107
14433.04 121
14434.18 106
14435.31 134
14436.45 140
14437.58 113
14438.72 99
14439.85 97
14440.99 134
14442.13 95
14443.26 126
14444.40 105
14445.53 120
14446.67 119
14447.80 94
14448.94 102
14450.08 105
14451.21 125
14452.35 119
14453.48 119
14454.62 85
14455.76 119
14456.89 100
14458.03 104
14459.16 117
14460.30 123
14461.44 100
14462.57 99
14463.71 96
14464.85 110
14465.98 130
14467.12 108
14468.26 111
14469.39 135
14470.53 145
14471.67 113
14472.80 118
14473.94 115
14475.08 109
14476.21 122
14477.35 132
14478.49 106
14479.62 119
14480.76 138
14481.90 125
14483.04 114
14484.17 124
14485.31 106
14486.45 123
14487.59 119
14488.72 101
14489.86 113
14491.00 108
14492.14 111
14493.27 115
14494.41 106
14495.55 81
14496.69 113
14497.82 96
14498.96 104
14500.10 115
14501.24 115
14502.38 125
14503.51 104
14504.65 105
14505.79 92
14506.93 107
14508.07 120
14509.20 94
14510.34 94
14511.48 106
14512.62 96
14513.76 122
14514.90 88
14516.03 116
14517.17 117
14518.31 104
14519.45 108
14520.59 102
14521.73 115
14522.87 115
14524.01 116
14525.14 118
14526.28 120
14527.42 112
14528.56 128
14529.70 104
14530.84 110
14531.98 107
14533.12 116
14534.26 103
14535.40 111
14536.54 101
14537.67 106
14538.81 117
14539.95 119
14541.09 105
14542.23 82
14543.37 108
14544.51 115
14545.65 115
14546.79 116
14547.93 106
14549.07 109
14550.21 125
14551.35 146
14552.49 133
14553.63 108
14554.77 94
14555.91 110
14557.05 103
14558.19 101
14559.33 94
14560.47 114
14561.61 123
14562.75 112
14563.89 102
14565.03 118
14566.17 100
14567.31 121
14568.45 101
14569.60 115
14570.74 107
14571.88 104
14573.02 104
14574.16 87
14575.30 80
14576.44 82
14577.58 112
14578.72 122
14579.86 83
14581.00 95
14582.14 102
14583.29 108
14584.43 92
14585.57 87
14586.71 126
14587.85 123
14588.99 116
14590.13 101
14591.28 86
14592.42 102
14593.56 102
14594.70 107
14595.84 96
14596.98 93
14598.13 114
14599.27 104
14600.41 78
14601.55 77
14602.69 94
14603.83 104
14604.98 106
14606.12 75
14607.26 78
14608.40 113
14609.54 105
14610.69 89
14611.83 74
14612.97 86
14614.11 141
14615.26 106
14616.40 90
14617.54 93
14618.68 91
14619.83 117
14620.97 125
14622.11 100
14623.25 97
14624.40 109
14625.54 106
14626.68 100
14627.83 93
14628.97 106
14630.11 130
14631.25 154
14632.40 111
14633.54 96
14634.68 101
14635.83 102
14636.97 118
14638.11 96
14639.26 79
14640.40 130
14641.54 109
14642.69 107
14643.83 85
14644.97 79
14646.12 125
14647.26 149
14648.41 118
14649.55 98
14650.69 119
14651.84 118
14652.98 107
14654.13 102
14655.27 84
14656.41 101
14657.56 116
14658.70 115
14659.85 88
14660.99 90
14662.13 102
14663.28 92
14664.42 108
14665.57 99
14666.71 102
14667.86 92
14669.00 100
14670.14 98
14671.29 110
14672.43 113
14673.58 136
14674.72 101
14675.87 120
14677.01 100
14678.16 121
14679.30 102
14680.45 83
14681.59 98
14682.74 122
14683.88 114
14685.03 98
14686.17 96
14687.32 89
14688.46 110
14689.61 109
14690.75 85
14691.90 93
14693.05 110
14694.19 112
14695.34 104
14696.48 91
14697.63 88
14698.77 112
14699.92 102
14701.06 121
14702.21 107
14703.36 97
14704.50 111
14705.65 118
14706.79 105
14707.94 82
14709.09 115
14710.23 122
14711.38 99
14712.53 94
14713.67 108
14714.82 116
14715.96 96
14717.11 121
14718.26 106
14719.40 96
14720.55 86
14721.70 100
14722.84 110
14723.99 101
14725.14 102
14726.28 87
14727.43 109
14728.58 94
14729.72 86
14730.87 99
14732.02 103
14733.16 88
14734.31 89
14735.46 94
14736.61 86
14737.75 96
14738.90 113
14740.05 108
14741.20 90
14742.34 90
14743.49 89
14744.64 82
14745.79 94
14746.93 85
14748.08 114
14749.23 114
14750.38 81
14751.52 89
14752.67 92
14753.82 93
14754.97 75
14756.11 105
14757.26 100
14758.41 96
14759.56 120
14760.71 94
14761.86 99
14763.00 82
14764.15 78
14765.30 99
14766.45 98
14767.60 109
14768.74 107
14769.89 111
14771.04 122
14772.19 88
14773.34 94
14774.49 90
14775.64 97
14776.79 91
14777.93 96
14779.08 103
14780.23 93
14781.38 103
14782.53 93
14783.68 119
14784.83 92
14785.98 101
14787.13 94
14788.28 115
14789.42 79
14790.57 103
14791.72 109
14792.87 100
14794.02 83
14795.17 87
14796.32 91
14797.47 88
14798.62 87
14799.77 80
14800.92 108
14802.07 95
14803.22 107
14804.37 100
14805.52 96
14806.67 75
14807.82 83
14808.97 125
14810.12 94
14811.27 89
14812.42 97
14813.57 103
14814.72 72
14815.87 70
14817.02 99
14818.17 93
14819.32 82
14820.47 86
14821.62 87
14822.77 87
14823.92 67
14825.07 84
14826.22 93
14827.37 108
14828.52 102
14829.68 80
14830.83 104
14831.98 93
14833.13 81
14834.28 84
14835.43 87
14836.58 97
14837.73 98
14838.88 82
14840.03 90
14841.19 80
14842.34 78
14843.49 96
14844.64 93
14845.79 94
14846.94 116
14848.09 117
14849.25 101
14850.40 85
14851.55 91
14852.70 97
14853.85 101
14855.00 103
14856.16 95
14857.31 103
14858.46 79
14859.61 92
14860.76 92
14861.92 94
14863.07 86
14864.22 110
14865.37 115
14866.52 105
14867.68 94
14868.83 111
14869.98 87
14871.13 90
14872.29 101
14873.44 76
14874.59 80
14875.74 74
14876.90 79
14878.05 88
14879.20 91
14880.36 94
14881.51 87
14882.66 92
14883.81 103
14884.97 85
14886.12 100
14887.27 105
14888.43 96
14889.58 86
14890.73 93
14891.89 80
14893.04 99
14894.19 96
14895.35 73
14896.50 81
14897.65 84
14898.81 100
14899.96 81
14901.11 87
14902.27 98
14903.42 111
14904.57 78
14905.73 88
14906.88 121
14908.04 94
14909.19 101
14910.34 77
14911.50 93
14912.65 86
14913.81 94
14914.96 82
14916.11 90
14917.27 93
14918.42 93
14919.58 98
14920.73 99
14921.88 101
14923.04 93
14924.19 92
14925.35 80
14926.50 99
14927.66 96
14928.81 94
14929.97 88
14931.12 94
14932.28 98
14933.43 82
14934.59 75
14935.74 107
14936.90 95
14938.05 114
14939.21 103
14940.36 100
14941.52 104
14942.67 107
14943.83 93
14944.98 90
14946.14 90
14947.29 85
14948.45 89
14949.60 95
14950.76 108
14951.91 107
14953.07 107
14954.23 89
14955.38 87
14956.54 91
14957.69 81
14958.85 101
14960.00 74
14961.16 124
14962.32 109
14963.47 100
14964.63 99
14965.78 81
14966.94 87
14968.10 95
14969.25 77
14970.41 98
14971.57 102
14972.72 98
14973.88 111
14975.04 103
14976.19 83
14977.35 71
14978.50 83
14979.66 104
14980.82 78
14981.97 98
14983.13 104
14984.29 82
14985.45 89
14986.60 85
14987.76 102
14988.92 97
14990.07 120
14991.23 135
14992.39 86
14993.54 115
14994.70 86
14995.86 100
14997.02 86
14998.17 93
14999.33 71
15000.49 88
15001.65 75
15002.80 84
15003.96 92
15005.12 100
15006.28 86
15007.43 113
15008.59 93
15009.75 108
15010.91 102
15012.07 114
15013.22 113
15014.38 84
15015.54 94
15016.70 91
15017.86 92
15019.01 99
15020.17 96
15021.33 83
15022.49 87
15023.65 82
15024.81 97
15025.96 93
15027.12 89
15028.28 93
15029.44 80
15030.60 109
15031.76 87
15032.92 94
15034.07 72
15035.23 96
15036.39 88
15037.55 90
15038.71 89
15039.87 78
15041.03 95
15042.19 83
15043.35 83
15044.50 73
15045.66 106
15046.82 88
15047.98 74
15049.14 93
15050.30 98
15051.46 103
15052.62 98
15053.78 105
15054.94 90
15056.10 73
15057.26 95
15058.42 95
15059.58 97
15060.74 94
15061.90 102
15063.06 103
15064.22 88
15065.38 93
15066.54 83
15067.70 78
15068.86 83
15070.02 108
15071.18 94
15072.34 112
15073.50 88
15074.66 109
15075.82 92
15076.98 95
15078.14 109
15079.30 104
15080.46 104
15081.62 87
15082.78 102
15083.94 108
15085.10 90
15086.26 89
15087.42 85
15088.59 87
15089.75 95
15090.91 70
15092.07 71
15093.23 86
15094.39 95
15095.55 95
15096.71 70
15097.87 86
15099.04 99
15100.20 111
15101.36 86
15102.52 84
15103.68 94
15104.84 103
15106.00 80
15107.17 109
15108.33 111
15109.49 114
15110.65 70
15111.81 94
15112.97 93
15114.14 82
15115.30 92
15116.46 95
15117.62 91
15118.78 89
15119.95 86
15121.11 102
15122.27 83
15123.43 98
15124.59 84
15125.76 92
15126.92 89
15128.08 100
15129.24 106
15130.41 114
15131.57 95
15132.73 70
15133.89 73
15135.06 105
15136.22 104
15137.38 101
15138.54 89
15139.71 85
15140.87 92
15142.03 100
15143.20 88
15144.36 107
15145.52 87
15146.69 99
15147.85 77
15149.01 80
15150.17 103
15151.34 82
15152.50 95
15153.66 81
15154.83 98
15155.99 105
15157.16 115
15158.32 94
15159.48 107
15160.65 86
15161.81 80
15162.97 91
15164.14 112
15165.30 101
15166.46 74
15167.63 88
15168.79 101
15169.96 98
15171.12 89
15172.28 102
15173.45 86
15174.61 74
15175.78 90
15176.94 95
15178.11 85
15179.27 91
15180.43 102
15181.60 105
15182.76 98
15183.93 83
15185.09 113
15186.26 110
15187.42 92
15188.59 99
15189.75 102
15190.92 84
15192.08 112
15193.25 82
15194.41 91
15195.58 79
15196.74 68
15197.91 83
15199.07 110
15200.24 95
15201.40 77
15202.57 90
15203.73 104
15204.90 94
15206.06 89
15207.23 90
15208.39 82
15209.56 89
15210.72 88
15211.89 73
15213.06 80
15214.22 95
15215.39 85
15216.55 102
15217.72 91
15218.88 95
15220.05 92
15221.22 103
15222.38 106
15223.55 89
15224.71 84
15225.88 102
15227.05 102
15228.21 102
15229.38 85
15230.55 107
15231.71 100
15232.88 94
15234.05 81
15235.21 78
15236.38 88
15237.54 84
15238.71 107
15239.88 84
15241.04 68
15242.21 98
15243.38 100
15244.55 74
15245.71 94
15246.88 106
15248.05 79
15249.21 88
15250.38 88
15251.55 86
15252.71 108
15253.88 88
15255.05 78
15256.22 79
15257.38 89
15258.55 93
15259.72 86
15260.89 88
15262.05 86
15263.22 71
15264.39 78
15265.56 89
15266.72 84
15267.89 71
15269.06 90
15270.23 105
15271.40 66
15272.56 89
15273.73 82
15274.90 87
15276.07 71
15277.24 68
15278.40 70
15279.57 104
15280.74 97
15281.91 85
15283.08 81
15284.25 76
15285.41 96
15286.58 104
15287.75 103
15288.92 96
15290.09 87
15291.26 81
15292.43 72
15293.59 81
15294.76 74
15295.93 81
15297.10 91
15298.27 83
15299.44 69
15300.61 67
15301.78 78
15302.95 99
15304.12 98
15305.28 81
15306.45 70
15307.62 85
15308.79 100
15309.96 96
15311.13 68
15312.30 74
15313.47 87
15314.64 92
15315.81 96
15316.98 95
15318.15 84
15319.32 85
15320.49 101
15321.66 90
15322.83 87
15324.00 86
15325.17 101
15326.34 89
15327.51 69
15328.68 84
15329.85 80
15331.02 103
15332.19 94
15333.36 92
15334.53 114
15335.70 89
15336.87 91
15338.04 80
15339.21 90
15340.38 74
15341.55 98
15342.72 113
15343.89 104
15345.06 98
15346.23 107
15347.41 103
15348.58 81
15349.75 101
15350.92 111
15352.09 98
15353.26 101
15354.43 90
15355.60 81
15356.77 75
15357.94 72
15359.12 75
15360.29 79
15361.46 87
15362.63 88
15363.80 99
15364.97 74
15366.14 81
15367.32 97
15368.49 97
15369.66 87
15370.83 87
15372.00 106
15373.17 83
15374.35 90
15375.52 83
15376.69 81
15377.86 76
15379.03 91
15380.21 77
15381.38 74
15382.55 83
15383.72 71
15384.90 86
15386.07 75
15387.24 87
15388.41 68
15389.58 89
15390.76 101
15391.93 96
15393.10 90
15394.27 103
15395.45 101
15396.62 84
15397.79 71
15398.97 81
15400.14 86
15401.31 101
15402.48 89
15403.66 77
15404.83 78
15406.00 81
15407.18 89
15408.35 85
15409.52 88
15410.70 72
15411.87 84
15413.04 87
15414.22 76
15415.39 80
15416.56 87
15417.74 82
15418.91 88
15420.08 81
15421.26 95
15422.43 85
15423.60 78
15424.78 78
15425.95 70
15427.13 80
15428.30 85
15429.47 75
15430.65 77
15431.82 76
15433.00 70
15434.17 82
15435.34 88
15436.52 73
15437.69 86
15438.87 77
15440.04 88
15441.22 62
15442.39 79
15443.56 88
15444.74 98
15445.91 84
15447.09 72
15448.26 76
15449.44 85
15450.61 75
15451.79 83
15452.96 74
15454.14 79
15455.31 84
15456.49 99
15457.66 94
15458.84 83
15460.01 87
15461.19 72
15462.36 89
15463.54 82
15464.71 72
15465.89 58
15467.06 84
15468.24 101
15469.42 69
15470.59 67
15471.77 96
15472.94 91
15474.12 99
15475.29 83
15476.47 85
15477.64 94
15478.82 81
15480.00 97
15481.17 83
15482.35 73
15483.52 60
15484.70 77
15485.88 83
15487.05 91
15488.23 100
15489.41 94
15490.58 105
15491.76 88
15492.93 85
15494.11 66
15495.29 69
15496.46 94
15497.64 97
15498.82 89
15499.99 77
15501.17 78
15502.35 85
15503.52 84
15504.70 74
15505.88 63
15507.05 91
15508.23 102
15509.41 90
15510.59 83
15511.76 93
15512.94 75
15514.12 93
15515.29 97
15516.47 72
15517.65 82
15518.83 93
15520.00 99
15521.18 76
15522.36 81
15523.54 85
15524.71 100
15525.89 125
15527.07 87
15528.25 81
15529.42 79
15530.60 102
15531.78 78
15532.96 81
15534.14 79
15535.31 97
15536.49 89
15537.67 93
15538.85 67
15540.03 83
15541.20 97
15542.38 79
15543.56 92
15544.74 81
15545.92 93
15547.10 82
15548.27 117
15549.45 89
15550.63 90
15551.81 78
15552.99 93
15554.17 89
15555.35 91
15556.53 93
15557.70 76
15558.88 82
15560.06 73
15561.24 80
15562.42 93
15563.60 87
15564.78 103
15565.96 79
15567.14 68
15568.32 96
15569.50 82
15570.67 92
15571.85 82
15573.03 74
15574.21 81
15575.39 63
15576.57 84
15577.75 91
15578.93 95
15580.11 90
15581.29 99
15582.47 76
15583.65 96
15584.83 83
15586.01 89
15587.19 87
15588.37 88
15589.55 87
15590.73 107
15591.91 100
15593.09 77
15594.27 78
15595.45 96
15596.63 90
15597.81 89
15598.99 92
15600.17 82
15601.35 94
15602.53 83
15603.71 94
15604.90 81
15606.08 100
15607.26 76
15608.44 84
15609.62 74
15610.80 76
15611.98 87
15613.16 102
15614.34 95
15615.52 95
15616.70 76
15617.89 113
15619.07 122
15620.25 105
15621.43 82
15622.61 102
15623.79 100
15624.97 77
15626.15 81
15627.34 84
15628.52 92
15629.70 100
15630.88 105
15632.06 121
15633.24 99
15634.43 81
15635.61 94
15636.79 89
15637.97 92
15639.15 106
15640.34 107
15641.52 91
15642.70 84
15643.88 95
15645.06 80
15646.25 78
15647.43 85
15648.61 107
15649.79 91
15650.98 86
15652.16 114
15653.34 98
15654.52 105
15655.71 120
15656.89 82
15658.07 91
15659.25 101
15660.44 96
15661.62 68
15662.80 104
15663.98 101
15665.17 77
15666.35 81
15667.53 76
15668.72 76
15669.90 98
15671.08 114
15672.27 136
15673.45 77
15674.63 96
15675.82 127
15677.00 123
15678.18 112
15679.37 101
15680.55 105
15681.73 105
15682.92 102
15684.10 111
15685.28 111
15686.47 96
15687.65 106
15688.84 109
15690.02 83
15691.20 92
15692.39 82
15693.57 111
15694.76 97
15695.94 113
15697.12 102
15698.31 86
15699.49 107
15700.68 92
15701.86 97
15703.05 122
15704.23 123
15705.41 126
15706.60 113
15707.78 101
15708.97 120
15710.15 124
15711.34 119
15712.52 110
15713.71 128
15714.89 146
15716.08 135
15717.26 117
15718.45 116
15719.63 140
15720.82 161
15722.00 138
15723.19 135
15724.37 119
15725.56 101
15726.74 124
15727.93 123
15729.11 114
15730.30 98
15731.48 118
15732.67 109
15733.85 118
15735.04 102
15736.23 119
15737.41 100
15738.60 99
15739.78 93
15740.97 114
15742.15 132
15743.34 121
15744.53 108
15745.71 111
15746.90 123
15748.08 108
15749.27 119
15750.46 119
15751.64 130
15752.83 117
15754.02 105
15755.20 118
15756.39 106
15757.57 106
15758.76 109
15759.95 105
15761.13 105
15762.32 116
15763.51 90
15764.69 85
15765.88 101
15767.07 89
15768.25 98
15769.44 118
15770.63 87
15771.82 79
15773.00 114
15774.19 104
15775.38 84
15776.56 99
15777.75 101
15778.94 112
15780.13 93
15781.31 92
15782.50 87
15783.69 122
15784.88 121
15786.06 99
15787.25 113
15788.44 99
15789.63 108
15790.81 119
15792.00 106
15793.19 78
15794.38 118
15795.56 107
15796.75 115
15797.94 71
15799.13 94
15800.32 116
15801.50 104
15802.69 105
15803.88 92
15805.07 107
15806.26 106
15807.45 83
15808.63 102
15809.82 96
15811.01 102
15812.20 97
15813.39 102
15814.58 85
15815.77 101
15816.95 106
15818.14 110
15819.33 102
15820.52 101
15821.71 133
15822.90 122
15824.09 100
15825.28 77
15826.46 94
15827.65 116
15828.84 104
15830.03 99
15831.22 93
15832.41 81
15833.60 82
15834.79 79
15835.98 75
15837.17 73
15838.36 80
15839.55 82
15840.74 115
15841.93 90
15843.12 93
15844.31 91
15845.50 102
15846.69 96
15847.88 105
15849.07 112
15850.26 109
15851.45 95
15852.64 87
15853.83 86
15855.02 86
15856.21 110
15857.40 102
15858.59 88
15859.78 115
15860.97 110
15862.16 110
15863.35 92
15864.54 91
15865.73 96
15866.92 79
15868.11 90
15869.30 93
15870.49 99
15871.68 73
15872.87 87
15874.06 84
15875.25 95
15876.45 100
15877.64 92
15878.83 83
15880.02 78
15881.21 82
15882.40 103
15883.59 96
15884.78 94
15885.97 84
15887.17 97
15888.36 97
15889.55 79
15890.74 105
15891.93 104
15893.12 96
15894.31 66
15895.51 66
15896.70 101
15897.89 95
15899.08 84
15900.27 88
15901.46 86
15902.66 102
15903.85 98
15905.04 68
15906.23 89
15907.43 98
15908.62 87
15909.81 97
15911.00 97
15912.19 80
15913.39 85
15914.58 74
15915.77 84
15916.96 89
15918.16 81
15919.35 89
15920.54 89
15921.73 89
15922.93 72
15924.12 96
15925.31 98
15926.50 96
15927.70 81
15928.89 77
15930.08 99
15931.28 90
15932.47 86
15933.66 89
15934.86 80
15936.05 87
15937.24 102
15938.44 90
15939.63 102
15940.82 102
15942.02 112
15943.21 84
15944.40 102
15945.60 90
15946.79 96
15947.98 72
15949.18 80
15950.37 98
15951.56 74
15952.76 76
15953.95 97
15955.15 95
15956.34 89
15957.53 87
15958.73 74
15959.92 92
15961.12 90
15962.31 82
15963.50 94
15964.70 99
15965.89 93
15967.09 77
15968.28 76
15969.48 58
15970.67 89
15971.86 106
15973.06 74
15974.25 77
15975.45 100
15976.64 86
15977.84 89
15979.03 79
15980.23 89
15981.42 84
15982.62 85
15983.81 104
15985.01 92
15986.20 97
15987.40 79
15988.59 91
15989.79 73
15990.98 78
15992.18 94
15993.37 95
15994.57 81
15995.76 72
15996.96 92
15998.16 109
15999.35 94
16000.55 101
16001.74 95
16002.94 90
16004.13 93
16005.33 97
16006.53 92
16007.72 76
16008.92 98
16010.11 86
16011.31 84
16012.51 91
16013.70 98
16014.90 82
16016.09 82
16017.29 86
16018.49 79
16019.68 90
16020.88 96
16022.07 84
16023.27 90
16024.47 79
16025.66 106
16026.86 99
16028.06 71
16029.25 96
16030.45 91
16031.65 100
16032.84 80
16034.04 73
16035.24 76
16036.44 100
16037.63 112
16038.83 89
16040.03 75
16041.22 75
16042.42 78
16043.62 73
16044.82 80
16046.01 66
16047.21 81
16048.41 88
16049.60 81
16050.80 93
16052.00 88
16053.20 90
16054.39 79
16055.59 102
16056.79 65
16057.99 89
16059.19 84
16060.38 83
16061.58 81
16062.78 68
16063.98 75
16065.18 82
16066.37 77
16067.57 110
16068.77 86
16069.97 86
16071.17 82
16072.36 94
16073.56 72
16074.76 75
16075.96 100
16077.16 76
16078.36 67
16079.56 81
16080.75 76
16081.95 79
16083.15 90
16084.35 100
16085.55 82
16086.75 95
16087.95 87
16089.15 85
16090.34 89
16091.54 87
16092.74 75
16093.94 75
16095.14 85
16096.34 92
16097.54 73
16098.74 84
16099.94 79
16101.14 79
16102.34 78
16103.54 83
16104.74 81
16105.93 95
16107.13 74
16108.33 87
16109.53 72
16110.73 78
16111.93 91
16113.13 84
16114.33 78
16115.53 87
16116.73 82
16117.93 79
16119.13 86
16120.33 76
16121.53 114
16122.73 82
16123.93 96
16125.13 64
16126.33 93
16127.53 88
16128.73 93
16129.94 78
16131.14 83
16132.34 81
16133.54 98
16134.74 92
16135.94 73
16137.14 92
16138.34 82
16139.54 84
16140.74 97
16141.94 111
16143.14 87
16144.34 85
16145.55 78
16146.75 97
16147.95 88
16149.15 91
16150.35 95
16151.55 70
16152.75 100
16153.95 81
16155.15 86
16156.36 82
16157.56 84
16158.76 92
16159.96 80
16161.16 75
16162.36 77
16163.57 76
16164.77 85
16165.97 102
16167.17 82
16168.37 88
16169.58 80
16170.78 89
16171.98 73
16173.18 76
16174.38 80
16175.59 73
16176.79 79
16177.99 99
16179.19 82
16180.39 90
16181.60 69
16182.80 66
16184.00 88
16185.20 89
16186.41 79
16187.61 75
16188.81 71
16190.01 95
16191.22 84
16192.42 79
16193.62 95
16194.83 101
16196.03 91
16197.23 74
16198.43 75
16199.64 82
16200.84 101
16202.04 103
16203.25 81
16204.45 75
16205.65 83
16206.86 82
16208.06 82
16209.26 76
16210.47 85
16211.67 99
16212.87 104
16214.08 104
16215.28 76
16216.49 78
16217.69 82
16218.89 93
16220.10 100
16221.30 88
16222.50 102
16223.71 105
16224.91 85
16226.12 78
16227.32 66
16228.52 71
16229.73 86
16230.93 89
16232.14 80
16233.34 68
16234.55 68
16235.75 95
16236.95 103
16238.16 86
16239.36 93
16240.57 88
16241.77 88
16242.98 88
16244.18 99
16245.39 98
16246.59 82
16247.80 88
16249.00 100
16250.21 103
16251.41 117
16252.62 93
16253.82 103
16255.03 106
16256.23 96
16257.44 93
16258.64 92
16259.85 109
16261.05 97
16262.26 94
16263.46 96
16264.67 95
16265.87 101
16267.08 95
16268.29 95
16269.49 91
16270.70 109
16271.90 122
16273.11 116
16274.31 94
16275.52 85
16276.73 122
16277.93 93
16279.14 92
16280.34 84
16281.55 95
16282.76 103
16283.96 93
16285.17 90
16286.38 103
16287.58 106
16288.79 108
16289.99 99
16291.20 81
16292.41 102
16293.61 115
16294.82 128
16296.03 105
16297.23 96
16298.44 126
16299.65 109
16300.85 107
16302.06 118
16303.27 106
16304.47 109
16305.68 101
16306.89 97
16308.10 119
16309.30 120
16310.51 103
16311.72 124
16312.92 97
16314.13 117
16315.34 102
16316.55 98
16317.75 126
16318.96 97
16320.17 100
16321.38 105
16322.58 103
16323.79 110
16325.00 114
16326.21 108
16327.42 95
16328.62 105
16329.83 99
16331.04 87
16332.25 96
16333.46 68
16334.66 84
16335.87 91
16337.08 81
16338.29 72
16339.50 109
16340.70 91
16341.91 113
16343.12 119
16344.33 88
16345.54 95
16346.75 92
16347.96 118
16349.16 106
16350.37 102
16351.58 95
16352.79 94
16354.00 77
16355.21 95
16356.42 85
16357.63 94
16358.83 97
16360.04 85
16361.25 87
16362.46 95
16363.67 80
16364.88 90
16366.09 93
16367.30 95
16368.51 83
16369.72 96
16370.93 85
16372.14 71
16373.35 84
16374.56 93
16375.76 91
16376.97 75
16378.18 72
16379.39 101
16380.60 94
16381.81 77
16383.02 72
16384.23 72
16385.44 72
16386.65 79
16387.86 70
16389.07 72
16390.28 81
16391.49 81
16392.70 79
16393.91 75
16395.12 82
16396.33 79
16397.55 72
16398.76 87
16399.97 88
16401.18 91
16402.39 82
16403.60 109
16404.81 86
16406.02 80
16407.23 79
16408.44 98
16409.65 83
16410.86 77
16412.07 74
16413.28 78
16414.50 83
16415.71 68
16416.92 67
16418.13 60
16419.34 91
16420.55 96
16421.76 92
16422.97 76
16424.19 87
16425.40 88
16426.61 87
16427.82 79
16429.03 71
16430.24 87
16431.46 93
16432.67 94
16433.88 70
16435.09 74
16436.30 82
16437.51 85
16438.73 92
16439.94 76
16441.15 59
16442.36 80
16443.57 80
16444.79 87
16446.00 80
16447.21 86
16448.42 97
16449.64 100
16450.85 100
16452.06 87
16453.27 84
16454.49 83
16455.70 90
16456.91 72
16458.12 79
16459.34 82
16460.55 88
16461.76 81
16462.97 82
16464.19 61
16465.40 77
16466.61 71
16467.83 74
16469.04 94
16470.25 68
16471.47 82
16472.68 86
16473.89 89
16475.11 89
16476.32 71
16477.53 78
16478.75 77
16479.96 90
16481.17 72
16482.39 85
16483.60 87
16484.81 89
16486.03 91
16487.24 82
16488.45 87
16489.67 78
16490.88 72
16492.10 85
16493.31 76
16494.52 80
16495.74 101
16496.95 70
16498.17 59
16499.38 65
16500.59 80
16501.81 82
16503.02 74
16504.24 72
16505.45 82
16506.67 80
16507.88 78
16509.10 88
16510.31 91
16511.52 81
16512.74 84
16513.95 70
16515.17 83
16516.38 89
16517.60 89
16518.81 87
16520.03 79
16521.24 61
16522.46 59
16523.67 76
16524.89 68
16526.10 70
16527.32 58
16528.53 97
16529.75 84
16530.96 86
16532.18 60
16533.40 70
16534.61 90
16535.83 97
16537.04 68
16538.26 84
16539.47 98
16540.69 100
16541.91 87
16543.12 85
16544.34 92
16545.55 90
16546.77 83
16547.98 83
16549.20 67
16550.42 81
16551.63 87
16552.85 91
16554.07 76
16555.28 84
16556.50 80
16557.71 83
16558.93 88
16560.15 81
16561.36 76
16562.58 71
16563.80 89
16565.01 79
16566.23 101
16567.45 78
16568.66 72
16569.88 63
16571.10 74
16572.31 66
16573.53 71
16574.75 86
16575.96 83
16577.18 76
16578.40 77
16579.62 86
16580.83 84
16582.05 99
16583.27 77
16584.48 67
16585.70 77
16586.92 78
16588.14 72
16589.35 68
16590.57 72
16591.79 72
16593.01 80
16594.23 73
16595.44 82
16596.66 73
16597.88 74
16599.10 77
16600.31 80
16601.53 74
16602.75 71
16603.97 69
16605.19 94
16606.40 82
16607.62 68
16608.84 74
16610.06 84
16611.28 99
16612.50 72
16613.71 61
16614.93 67
16616.15 99
16617.37 83
16618.59 74
16619.81 77
16621.03 81
16622.24 87
16623.46 77
16624.68 80
16625.90 77
16627.12 83
16628.34 74
16629.56 75
16630.78 78
16632.00 92
16633.21 91
16634.43 66
16635.65 92
16636.87 88
16638.09 79
16639.31 80
16640.53 74
16641.75 102
16642.97 93
16644.19 87
16645.41 81
16646.63 76
16647.85 90
16649.07 94
16650.29 95
16651.51 85
16652.73 81
16653.95 78
16655.17 75
16656.39 77
16657.61 65
16658.83 88
16660.05 99
16661.27 100
16662.49 72
16663.71 87
16664.93 89
16666.15 81
16667.37 72
16668.59 59
16669.81 72
16671.03 78
16672.25 88
16673.47 77
16674.69 78
16675.91 67
16677.13 86
16678.35 77
16679.57 76
16680.80 79
16682.02 66
16683.24 90
16684.46 86
16685.68 65
16686.90 76
16688.12 92
16689.34 97
16690.56 69
16691.79 70
16693.01 69
16694.23 90
16695.45 78
16696.67 70
16697.89 86
16699.11 91
16700.34 90
16701.56 85
16702.78 95
16704.00 74
16705.22 79
16706.44 100
16707.67 100
16708.89 78
16710.11 93
16711.33 86
16712.55 73
16713.78 77
16715.00 73
16716.22 86
16717.44 80
16718.67 84
16719.89 71
16721.11 95
16722.33 76
16723.55 69
16724.78 68
16726.00 74
16727.22 89
16728.45 70
16729.67 85
16730.89 93
16732.11 87
16733.34 69
16734.56 71
16735.78 83
16737.00 86
16738.23 88
16739.45 97
16740.67 76
16741.90 70
16743.12 88
16744.34 78
16745.57 67
16746.79 57
16748.01 90
16749.24 81
16750.46 81
16751.68 76
16752.91 88
16754.13 77
16755.35 87
16756.58 90
16757.80 83
16759.03 78
16760.25 94
16761.47 88
16762.70 87
16763.92 103
16765.14 102
16766.37 105
16767.59 96
16768.82 89
16770.04 89
16771.27 69
16772.49 64
16773.71 66
16774.94 84
16776.16 91
16777.39 69
16778.61 86
16779.84 89
16781.06 91
16782.29 92
16783.51 99
16784.73 67
16785.96 69
16787.18 84
16788.41 90
16789.63 93
16790.86 78
16792.08 98
16793.31 106
16794.53 82
16795.76 86
16796.98 74
16798.21 75
16799.43 87
16800.66 96
16801.89 91
16803.11 72
16804.34 82
16805.56 95
16806.79 95
16808.01 81
16809.24 81
16810.46 81
16811.69 93
16812.91 103
16814.14 85
16815.37 93
16816.59 83
16817.82 101
16819.04 76
16820.27 83
16821.50 90
16822.72 74
16823.95 99
16825.17 99
16826.40 67
16827.63 71
16828.85 70
16830.08 70
16831.31 85
16832.53 104
16833.76 106
16834.99 90
16836.21 90
16837.44 83
16838.67 71
16839.89 83
16841.12 86
16842.35 82
16843.57 83
16844.80 84
16846.03 73
16847.25 94
16848.48 79
16849.71 88
16850.93 86
16852.16 95
16853.39 91
16854.62 79
16855.84 90
16857.07 96
16858.30 86
16859.53 97
16860.75 87
16861.98 116
16863.21 94
16864.44 97
16865.66 88
16866.89 93
16868.12 84
16869.35 90
16870.57 100
16871.80 81
16873.03 78
16874.26 93
16875.49 93
16876.71 102
16877.94 78
16879.17 100
16880.40 94
16881.63 93
16882.86 72
16884.08 80
16885.31 82
16886.54 74
16887.77 91
16889.00 94
16890.23 74
16891.45 79
16892.68 84
16893.91 74
16895.14 70
16896.37 88
16897.60 106
16898.83 94
16900.06 89
16901.29 90
16902.51 81
16903.74 87
16904.97 96
16906.20 81
16907.43 91
16908.66 72
16909.89 105
16911.12 94
16912.35 83
16913.58 68
16914.81 85
16916.04 87
16917.27 80
16918.50 93
16919.73 90
16920.95 93
16922.18 84
16923.41 74
16924.64 75
16925.87 86
16927.10 92
16928.33 71
16929.56 63
16930.79 83
16932.02 82
16933.25 89
16934.48 79
16935.71 82
16936.94 85
16938.18 88
16939.41 82
16940.64 68
16941.87 66
16943.10 90
16944.33 92
16945.56 76
16946.79 84
16948.02 69
16949.25 83
16950.48 80
16951.71 85
16952.94 85
16954.17 88
16955.40 82
16956.64 79
16957.87 75
16959.10 66
16960.33 95
16961.56 109
16962.79 79
16964.02 77
16965.25 96
16966.48 85
16967.72 74
16968.95 71
16970.18 69
16971.41 84
16972.64 88
16973.87 97
16975.11 86
16976.34 90
16977.57 85
16978.80 86
16980.03 93
16981.26 86
16982.50 83
16983.73 94
16984.96 71
16986.19 85
16987.42 86
16988.66 84
16989.89 85
16991.12 89
16992.35 103
16993.59 95
16994.82 92
16996.05 88
16997.28 62
16998.52 61
16999.75 85
17000.98 73
17002.21 70
17003.45 88
17004.68 76
17005.91 84
17007.14 74
17008.38 62
17009.61 70
17010.84 90
17012.08 81
17013.31 80
17014.54 79
17015.78 90
17017.01 81
17018.24 73
17019.47 84
17020.71 70
17021.94 76
17023.17 69
17024.41 75
17025.64 66
17026.88 89
17028.11 76
17029.34 89
17030.58 67
17031.81 90
17033.04 86
17034.28 83
17035.51 81
17036.75 88
17037.98 74
17039.21 84
17040.45 66
17041.68 78
17042.92 89
17044.15 86
17045.38 79
17046.62 81
17047.85 78
17049.09 75
17050.32 80
17051.56 71
17052.79 73
17054.02 76
17055.26 60
17056.49 86
17057.73 87
17058.96 83
17060.20 82
17061.43 55
17062.67 87
17063.90 81
17065.14 78
17066.37 81
17067.61 75
17068.84 64
17070.08 77
17071.31 71
17072.55 61
17073.78 74
17075.02 62
17076.25 76
17077.49 73
17078.72 70
17079.96 55
17081.20 90
17082.43 88
17083.67 72
17084.90 71
17086.14 75
17087.37 75
17088.61 66
17089.85 82
17091.08 65
17092.32 72
17093.55 69
17094.79 69
17096.03 61
17097.26 83
17098.50 75
17099.73 72
17100.97 57
17102.21 78
17103.44 60
17104.68 81
17105.92 69
17107.15 68
17108.39 77
17109.63 64
17110.86 86
17112.10 70
17113.34 60
17114.57 61
17115.81 97
17117.05 77
17118.28 77
17119.52 78
17120.76 76
17121.99 83
17123.23 82
17124.47 55
17125.70 70
17126.94 79
17128.18 72
17129.42 76
17130.65 79
17131.89 77
17133.13 69
17134.37 74
17135.60 83
17136.84 61
17138.08 77
17139.32 74
17140.55 76
17141.79 82
17143.03 69
17144.27 80
17145.50 74
17146.74 84
17147.98 89
17149.22 79
17150.46 66
17151.69 62
17152.93 77
17154.17 68
17155.41 80
17156.65 84
17157.89 68
17159.12 77
17160.36 80
17161.60 64
17162.84 76
17164.08 77
17165.32 79
17166.56 76
17167.79 73
17169.03 57
17170.27 66
17171.51 83
17172.75 70
17173.99 77
17175.23 68
17176.47 75
17177.70 62
17178.94 67
17180.18 64
17181.42 75
17182.66 70
17183.90 93
17185.14 72
17186.38 60
17187.62 59
17188.86 84
17190.10 86
17191.34 64
17192.58 61
17193.82 79
17195.06 82
17196.30 65
17197.54 71
17198.78 85
17200.01 90
17201.25 76
17202.49 64
17203.73 69
17204.97 82
17206.21 85
17207.45 85
17208.70 60
17209.94 49
17211.18 71
17212.42 74
17213.66 81
17214.90 57
17216.14 63
17217.38 65
17218.62 68
17219.86 59
17221.10 67
17222.34 58
17223.58 69
17224.82 64
17226.06 62
17227.30 70
17228.54 67
17229.78 72
17231.03 73
17232.27 61
17233.51 74
17234.75 73
17235.99 71
17237.23 81
17238.47 75
17239.71 80
17240.95 89
17242.20 70
17243.44 66
17244.68 61
17245.92 59
17247.16 69
17248.40 79
17249.65 81
17250.89 90
17252.13 68
17253.37 70
17254.61 53
17255.85 76
17257.10 67
17258.34 67
17259.58 56
17260.82 69
17262.06 56
17263.31 92
17264.55 75
17265.79 70
17267.03 65
17268.27 78
17269.52 74
17270.76 71
17272.00 76
17273.24 70
17274.49 86
17275.73 68
17276.97 68
17278.22 62
17279.46 77
17280.70 69
17281.94 74
17283.19 81
17284.43 86
17285.67 79
17286.91 74
17288.16 75
17289.40 77
17290.64 67
17291.89 80
17293.13 78
17294.37 80
17295.62 84
17296.86 62
17298.10 67
17299.35 67
17300.59 94
17301.83 81
17303.08 80
17304.32 66
17305.56 87
17306.81 75
17308.05 76
17309.30 82
17310.54 72
17311.78 73
17313.03 59
17314.27 62
17315.52 76
17316.76 87
17318.00 94
17319.25 72
17320.49 76
17321.74 77
17322.98 68
17324.23 78
17325.47 59
17326.71 75
17327.96 79
17329.20 95
17330.45 94
17331.69 67
17332.94 70
17334.18 75
17335.43 83
17336.67 59
17337.92 68
17339.16 76
17340.41 70
17341.65 82
17342.90 74
17344.14 70
17345.39 81
17346.63 71
17347.88 63
17349.12 61
17350.37 65
17351.61 66
17352.86 60
17354.10 77
17355.35 79
17356.59 64
17357.84 71
17359.08 86
17360.33 74
17361.58 78
17362.82 56
17364.07 70
17365.31 85
17366.56 86
17367.80 74
17369.05 74
17370.30 57
17371.54 53
17372.79 82
17374.03 88
17375.28 77
17376.53 80
17377.77 90
17379.02 82
17380.27 81
17381.51 69
17382.76 69
17384.01 66
17385.25 66
17386.50 58
17387.75 62
17388.99 72
17390.24 75
17391.49 65
17392.73 51
17393.98 66
17395.23 69
17396.47 70
17397.72 74
17398.97 68
17400.21 70
17401.46 76
17402.71 62
17403.96 78
17405.20 65
17406.45 67
17407.70 66
17408.94 61
17410.19 45
17411.44 60
17412.69 79
17413.93 72
17415.18 100
17416.43 62
17417.68 81
17418.93 75
17420.17 80
17421.42 74
17422.67 59
17423.92 76
17425.16 91
17426.41 87
17427.66 56
17428.91 55
17430.16 82
17431.41 69
17432.65 49
17433.90 61
17435.15 56
17436.40 74
17437.65 60
17438.90 87
17440.14 62
17441.39 78
17442.64 67
17443.89 71
17445.14 78
17446.39 78
17447.64 75
17448.88 68
17450.13 76
17451.38 72
17452.63 68
17453.88 71
17455.13 79
17456.38 69
17457.63 76
17458.88 66
17460.13 74
17461.38 67
17462.62 76
17463.87 78
17465.12 81
17466.37 83
17467.62 69
17468.87 77
17470.12 69
17471.37 75
17472.62 59
17473.87 91
17475.12 72
17476.37 68
17477.62 54
17478.87 70
17480.12 67
17481.37 84
17482.62 65
17483.87 64
17485.12 83
17486.37 57
17487.62 70
17488.87 79
17490.12 64
17491.37 67
17492.62 69
17493.87 58
17495.12 56
17496.37 69
17497.62 85
17498.87 65
17500.12 70
17501.38 68
17502.63 92
17503.88 82
17505.13 68
17506.38 69
17507.63 60
17508.88 74
17510.13 57
17511.38 77
17512.63 61
17513.89 90
17515.14 64
17516.39 74
17517.64 69
17518.89 62
17520.14 66
17521.39 74
17522.64 82
17523.90 84
17525.15 93
17526.40 83
17527.65 80
17528.90 81
17530.15 71
17531.41 76
17532.66 84
17533.91 70
17535.16 78
17536.41 76
17537.67 67
17538.92 65
17540.17 70
17541.42 59
17542.67 75
17543.93 70
17545.18 79
17546.43 64
17547.68 48
17548.94 69
17550.19 67
17551.44 84
17552.69 68
17553.95 90
17555.20 75
17556.45 80
17557.70 76
17558.96 65
17560.21 70
17561.46 79
17562.72 57
17563.97 73
17565.22 75
17566.47 48
17567.73 72
17568.98 72
17570.23 73
17571.49 53
17572.74 69
17573.99 62
17575.25 74
17576.50 59
17577.75 68
17579.01 71
17580.26 76
17581.51 82
17582.77 98
17584.02 73
17585.28 71
17586.53 81
17587.78 72
17589.04 66
17590.29 55
17591.54 79
17592.80 64
17594.05 68
17595.31 61
17596.56 57
17597.81 50
17599.07 79
17600.32 78
17601.58 62
17602.83 65
17604.09 74
17605.34 54
17606.60 62
17607.85 53
17609.10 61
17610.36 66
17611.61 54
17612.87 70
17614.12 54
17615.38 68
17616.63 74
17617.89 80
17619.14 49
17620.40 62
17621.65 72
17622.91 91
17624.16 54
17625.42 68
17626.67 84
17627.93 64
17629.18 77
17630.44 57
17631.69 79
17632.95 67
17634.21 67
17635.46 75
17636.72 73
17637.97 97
17639.23 95
17640.48 76
17641.74 70
17642.99 73
17644.25 56
17645.51 81
17646.76 78
17648.02 77
17649.27 59
17650.53 77
17651.79 64
17653.04 81
17654.30 67
17655.55 64
17656.81 81
17658.07 69
17659.32 83
17660.58 57
17661.84 74
17663.09 85
17664.35 74
17665.61 77
17666.86 93
17668.12 63
17669.38 88
17670.63 68
17671.89 76
17673.15 65
17674.40 74
17675.66 69
17676.92 71
17678.17 89
17679.43 71
17680.69 63
17681.95 74
17683.20 87
17684.46 69
17685.72 66
17686.98 69
17688.23 76
17689.49 78
17690.75 82
17692.01 65
17693.26 99
17694.52 66
17695.78 71
17697.04 92
17698.29 83
17699.55 79
17700.81 77
17702.07 78
17703.32 80
17704.58 80
17705.84 68
17707.10 87
17708.36 71
17709.62 73
17710.87 53
17712.13 75
17713.39 77
17714.65 63
17715.91 63
17717.17 70
17718.42 54
17719.68 74
17720.94 68
17722.20 67
17723.46 76
17724.72 64
17725.98 78
17727.23 58
17728.49 51
17729.75 68
17731.01 85
17732.27 63
17733.53 51
17734.79 66
17736.05 82
17737.31 73
17738.57 67
17739.82 64
17741.08 55
17742.34 56
17743.60 62
17744.86 48
17746.12 70
17747.38 91
17748.64 59
17749.90 89
17751.16 67
17752.42 64
17753.68 70
17754.94 74
17756.20 60
17757.46 58
17758.72 70
17759.98 65
17761.24 94
17762.50 62
17763.76 68
17765.02 92
17766.28 79
17767.54 62
17768.80 69
17770.06 64
17771.32 69
17772.58 56
17773.84 72
17775.10 51
17776.36 62
17777.62 87
17778.88 68
17780.14 51
17781.40 66
17782.67 89
17783.93 64
17785.19 70
17786.45 65
17787.71 70
17788.97 67
17790.23 55
17791.49 61
17792.75 69
17794.01 55
17795.28 61
17796.54 57
17797.80 60
17799.06 56
17800.32 80
17801.58 59
17802.84 51
17804.11 79
17805.37 48
17806.63 72
17807.89 68
17809.15 66
17810.41 70
17811.68 91
17812.94 69
17814.20 60
17815.46 75
17816.72 50
17817.99 64
17819.25 52
17820.51 58
17821.77 69
17823.03 76
17824.30 74
17825.56 69
17826.82 63
17828.08 82
17829.35 80
17830.61 79
17831.87 56
17833.13 65
17834.40 64
17835.66 54
17836.92 67
17838.18 58
17839.45 75
17840.71 60
17841.97 71
17843.24 56
17844.50 61
17845.76 54
17847.02 78
17848.29 65
17849.55 60
17850.81 68
17852.08 63
17853.34 66
17854.60 67
17855.87 89
17857.13 86
17858.39 80
17859.66 64
17860.92 66
17862.18 68
17863.45 75
17864.71 55
17865.98 74
17867.24 73
17868.50 65
17869.77 61
17871.03 72
17872.30 74
17873.56 58
17874.82 55
17876.09 75
17877.35 78
17878.62 35
17879.88 63
17881.14 70
17882.41 81
17883.67 62
17884.94 62
17886.20 77
17887.47 88
17888.73 67
17890.00 71
17891.26 71
17892.52 72
17893.79 59
17895.05 69
17896.32 57
17897.58 73
17898.85 80
17900.11 59
17901.38 74
17902.64 60
17903.91 82
17905.17 59
17906.44 69
17907.70 66
17908.97 72
17910.23 70
17911.50 64
17912.77 81
17914.03 75
17915.30 56
17916.56 64
17917.83 100
17919.09 72
17920.36 80
17921.62 66
17922.89 77
17924.16 60
17925.42 60
17926.69 70
17927.95 49
17929.22 86
17930.49 84
17931.75 74
17933.02 68
17934.28 64
17935.55 92
17936.82 97
17938.08 75
17939.35 72
17940.62 55
17941.88 75
17943.15 67
17944.42 67
17945.68 53
17946.95 89
17948.22 81
17949.48 61
17950.75 70
17952.02 67
17953.28 62
17954.55 64
17955.82 89
17957.08 64
17958.35 66
17959.62 83
17960.88 63
17962.15 64
17963.42 76
17964.69 59
17965.95 78
17967.22 62
17968.49 72
17969.76 67
17971.02 61
17972.29 63
17973.56 64
17974.83 85
17976.09 57
17977.36 73
17978.63 67
17979.90 87
17981.16 73
17982.43 87
17983.70 75
17984.97 68
17986.24 62
17987.50 81
17988.77 64
17990.04 65
17991.31 63
17992.58 82
17993.84 68
17995.11 69
17996.38 65
17997.65 73
17998.92 76
18000.19 65
18001.46 64
18002.72 79
18003.99 78
18005.26 52
18006.53 61
18007.80 77
18009.07 90
18010.34 78
18011.61 63
18012.87 85
18014.14 69
18015.41 70
18016.68 63
18017.95 71
18019.22 58
18020.49 89
18021.76 64
18023.03 80
18024.30 68
18025.57 73
18026.84 69
18028.11 73
18029.37 64
18030.64 55
18031.91 75
18033.18 75
18034.45 76
18035.72 98
18036.99 84
18038.26 59
18039.53 75
18040.80 59
18042.07 75
18043.34 66
18044.61 83
18045.88 68
18047.15 76
18048.42 72
18049.69 59
18050.96 77
18052.23 59
18053.50 62
18054.77 75
18056.05 70
18057.32 68
18058.59 62
18059.86 67
18061.13 71
18062.40 66
18063.67 77
18064.94 60
18066.21 59
18067.48 93
18068.75 70
18070.02 51
18071.29 47
18072.57 66
18073.84 66
18075.11 65
18076.38 67
18077.65 80
18078.92 87
18080.19 67
18081.46 56
18082.74 53
18084.01 70
18085.28 77
18086.55 62
18087.82 72
18089.09 65
18090.37 56
18091.64 68
18092.91 75
18094.18 76
18095.45 73
18096.72 72
18098.00 73
18099.27 65
18100.54 50
18101.81 70
18103.08 84
18104.36 68
18105.63 44
18106.90 61
18108.17 72
18109.45 64
18110.72 72
18111.99 51
18113.26 68
18114.54 67
18115.81 60
18117.08 63
18118.35 57
18119.63 52
18120.90 66
18122.17 42
18123.44 76
18124.72 54
18125.99 55
18127.26 80
18128.54 53
18129.81 75
18131.08 56
18132.36 73
18133.63 73
18134.90 67
18136.18 59
18137.45 75
18138.72 62
18140.00 68
18141.27 65
18142.54 88
18143.82 58
18145.09 65
18146.36 62
18147.64 62
18148.91 62
18150.19 72
18151.46 55
18152.73 65
18154.01 67
18155.28 61
18156.55 70
18157.83 71
18159.10 65
18160.38 59
18161.65 85
18162.93 52
18164.20 76
18165.47 64
18166.75 85
18168.02 71
18169.30 54
18170.57 56
18171.85 74
18173.12 71
18174.40 57
18175.67 72
18176.95 53
18178.22 66
18179.50 59
18180.77 65
18182.04 66
18183.32 96
18184.59 64
18185.87 75
18187.15 74
18188.42 49
18189.70 65
18190.97 65
18192.25 68
18193.52 60
18194.80 63
18196.07 67
18197.35 73
18198.62 75
18199.90 76
18201.17 54
18202.45 70
18203.73 62
18205.00 70
18206.28 82
18207.55 60
18208.83 69
18210.10 57
18211.38 52
18212.66 48
18213.93 70
18215.21 63
18216.48 58
18217.76 62
18219.04 78
18220.31 72
18221.59 70
18222.87 56
18224.14 74
18225.42 60
18226.70 60
18227.97 56
18229.25 73
18230.53 85
18231.80 57
18233.08 67
18234.36 57
18235.63 67
18236.91 51
18238.19 64
18239.46 76
18240.74 69
18242.02 62
18243.29 55
18244.57 72
18245.85 80
18247.13 85
18248.40 69
18249.68 80
18250.96 56
18252.24 79
18253.51 69
18254.79 58
18256.07 69
18257.35 80
18258.62 54
18259.90 61
18261.18 63
18262.46 65
18263.73 61
18265.01 60
18266.29 67
18267.57 58
18268.85 84
18270.12 58
18271.40 60
18272.68 63
18273.96 75
18275.24 68
18276.51 60
18277.79 61
18279.07 62
18280.35 86
18281.63 68
18282.91 50
18284.18 53
18285.46 58
18286.74 88
18288.02 68
18289.30 56
18290.58 76
18291.86 83
18293.14 85
18294.41 65
18295.69 74
18296.97 74
18298.25 79
18299.53 73
18300.81 59
18302.09 52
18303.37 61
18304.65 84
18305.93 73
18307.21 57
18308.49 71
18309.76 85
18311.04 66
18312.32 63
18313.60 55
18314.88 58
18316.16 62
18317.44 74
18318.72 48
18320.00 53
18321.28 70
18322.56 90
18323.84 67
18325.12 63
18326.40 58
18327.68 68
18328.96 77
18330.24 57
18331.52 56
18332.80 63
18334.08 64
18335.36 60
18336.64 54
18337.92 61
18339.20 68
18340.48 63
18341.76 64
18343.05 46
18344.33 71
18345.61 66
18346.89 62
18348.17 62
18349.45 57
18350.73 92
18352.01 62
18353.29 83
18354.57 65
18355.85 85
18357.13 64
18358.42 67
18359.70 64
18360.98 73
18362.26 57
18363.54 57
18364.82 80
18366.10 78
18367.38 71
18368.67 66
18369.95 57
18371.23 52
18372.51 64
18373.79 74
18375.07 72
18376.36 76
18377.64 87
18378.92 53
18380.20 62
18381.48 63
18382.77 64
18384.05 75
18385.33 78
18386.61 67
18387.89 67
18389.18 64
18390.46 62
18391.74 70
18393.02 65
18394.31 61
18395.59 70
18396.87 63
18398.15 61
18399.44 68
18400.72 56
18402.00 75
18403.28 83
18404.57 60
18405.85 52
18407.13 60
18408.41 60
18409.70 71
18410.98 49
18412.26 57
18413.55 61
18414.83 78
18416.11 63
18417.40 45
18418.68 69
18419.96 76
18421.25 66
18422.53 61
18423.81 50
18425.10 50
18426.38 59
18427.66 78
18428.95 61
18430.23 54
18431.51 66
18432.80 71
18434.08 81
18435.37 68
18436.65 59
18437.93 82
18439.22 82
18440.50 84
18441.79 70
18443.07 67
18444.35 75
18445.64 73
18446.92 67
18448.21 53
18449.49 52
18450.78 73
18452.06 67
18453.34 60
18454.63 84
18455.91 68
18457.20 84
18458.48 76
18459.77 70
18461.05 55
18462.34 57
18463.62 63
18464.91 69
18466.19 66
18467.48 66
18468.76 62
18470.05 73
18471.33 63
18472.62 57
18473.90 76
18475.19 67
18476.47 83
18477.76 78
18479.04 74
18480.33 75
18481.61 65
18482.90 72
18484.18 55
18485.47 59
18486.76 64
18488.04 91
18489.33 62
18490.61 92
18491.90 72
18493.18 59
18494.47 62
18495.76 66
18497.04 59
18498.33 61
18499.61 66
18500.90 67
18502.19 60
18503.47 65
18504.76 55
18506.05 72
18507.33 61
18508.62 75
18509.90 78
18511.19 63
18512.48 63
18513.76 58
18515.05 72
18516.34 80
18517.62 89
18518.91 69
18520.20 69
18521.48 64
18522.77 79
18524.06 85
18525.35 77
18526.63 83
18527.92 85
18529.21 68
18530.49 63
18531.78 72
18533.07 62
18534.36 59
18535.64 77
18536.93 84
18538.22 70
18539.50 68
18540.79 84
18542.08 75
18543.37 88
18544.66 66
18545.94 64
18547.23 74
18548.52 65
18549.81 56
18551.09 62
18552.38 79
18553.67 73
18554.96 68
18556.25 70
18557.53 68
18558.82 93
18560.11 67
18561.40 69
18562.69 84
18563.98 85
18565.26 65
18566.55 64
18567.84 60
18569.13 61
18570.42 73
18571.71 72
18572.99 76
18574.28 73
18575.57 71
18576.86 81
18578.15 71
18579.44 79
18580.73 60
18582.02 72
18583.31 69
18584.59 68
18585.88 65
18587.17 75
18588.46 71
18589.75 75
18591.04 61
18592.33 70
18593.62 66
18594.91 76
18596.20 74
18597.49 68
18598.78 84
18600.07 80
18601.36 84
18602.65 78
18603.94 73
18605.23 52
18606.52 80
18607.81 69
18609.09 69
18610.38 67
18611.67 71
18612.96 68
18614.25 85
18615.55 64
18616.84 73
18618.13 66
18619.42 65
18620.71 70
18622.00 88
18623.29 69
18624.58 86
18625.87 77
18627.16 72
18628.45 77
18629.74 69
18631.03 77
18632.32 73
18633.61 75
18634.90 85
18636.19 69
18637.48 67
18638.77 69
18640.07 62
18641.36 72
18642.65 68
18643.94 63
18645.23 58
18646.52 76
18647.81 62
18649.10 61
18650.40 64
18651.69 64
18652.98 58
18654.27 70
18655.56 64
18656.85 68
18658.14 72
18659.44 79
18660.73 77
18662.02 68
18663.31 61
18664.60 54
18665.89 73
18667.19 73
18668.48 55
18669.77 59
18671.06 72
18672.35 57
18673.65 59
18674.94 61
18676.23 44
18677.52 71
18678.82 64
18680.11 54
18681.40 54
18682.69 65
18683.99 76
18685.28 74
18686.57 65
18687.86 46
18689.16 64
18690.45 63
18691.74 65
18693.03 51
18694.33 61
18695.62 60
18696.91 69
18698.21 66
18699.50 59
18700.79 70
18702.09 66
18703.38 64
18704.67 69
18705.97 54
18707.26 61
18708.55 76
18709.85 63
18711.14 65
18712.43 50
18713.73 62
18715.02 70
18716.31 82
18717.61 70
18718.90 69
18720.19 52
18721.49 65
18722.78 58
18724.08 62
18725.37 73
18726.66 79
18727.96 75
18729.25 63
18730.55 77
18731.84 58
18733.13 63
18734.43 66
18735.72 65
18737.02 59
18738.31 70
18739.61 71
18740.90 67
18742.19 75
18743.49 63
18744.78 61
18746.08 54
18747.37 70
18748.67 66
18749.96 70
18751.26 75
18752.55 60
18753.85 58
18755.14 89
18756.44 61
18757.73 82
18759.03 82
18760.32 73
18761.62 73
18762.91 81
18764.21 55
18765.50 59
18766.80 68
18768.09 58
18769.39 78
18770.69 69
18771.98 63
18773.28 71
18774.57 62
18775.87 46
18777.16 64
18778.46 67
18779.76 61
18781.05 65
18782.35 61
18783.64 71
18784.94 60
18786.24 58
18787.53 54
18788.83 70
18790.12 59
18791.42 63
18792.72 65
18794.01 79
18795.31 59
18796.61 70
18797.90 50
18799.20 65
18800.49 63
18801.79 71
18803.09 60
18804.38 48
18805.68 63
18806.98 60
18808.28 71
18809.57 58
18810.87 73
18812.17 72
18813.46 64
18814.76 50
18816.06 62
18817.35 70
18818.65 59
18819.95 61
18821.25 54
18822.54 51
18823.84 55
18825.14 64
18826.44 70
18827.73 57
18829.03 66
18830.33 61
18831.63 48
18832.92 69
18834.22 71
18835.52 71
18836.82 49
18838.11 68
18839.41 65
18840.71 69
18842.01 50
18843.31 53
18844.60 71
18845.90 68
18847.20 61
18848.50 82
18849.80 68
18851.10 48
18852.39 74
18853.69 65
18854.99 65
18856.29 53
18857.59 51
18858.89 69
18860.18 72
18861.48 59
18862.78 60
18864.08 64
18865.38 58
18866.68 53
18867.98 53
18869.28 60
18870.58 70
18871.87 71
18873.17 69
18874.47 61
18875.77 60
18877.07 57
18878.37 64
18879.67 78
18880.97 53
18882.27 63
18883.57 73
18884.87 75
18886.17 67
18887.47 63
18888.77 71
18890.07 63
18891.36 77
18892.66 51
18893.96 70
18895.26 50
18896.56 64
18897.86 60
18899.16 67
18900.46 71
18901.76 63
18903.06 80
18904.36 63
18905.66 74
18906.96 78
18908.27 78
18909.57 73
18910.87 83
18912.17 60
18913.47 60
18914.77 65
18916.07 58
18917.37 66
18918.67 70
18919.97 63
18921.27 66
18922.57 68
18923.87 63
18925.17 47
18926.47 72
18927.77 60
18929.08 54
18930.38 59
18931.68 56
18932.98 55
18934.28 72
18935.58 58
18936.88 54
18938.18 67
18939.49 85
18940.79 64
18942.09 60
18943.39 60
18944.69 60
18945.99 56
18947.29 66
18948.60 53
18949.90 62
18951.20 56
18952.50 72
18953.80 58
18955.11 55
18956.41 61
18957.71 61
18959.01 55
18960.31 60
18961.62 65
18962.92 73
18964.22 74
18965.52 67
18966.82 59
18968.13 63
18969.43 59
18970.73 57
18972.03 62
18973.34 55
18974.64 55
18975.94 94
18977.24 87
18978.55 56
18979.85 49
18981.15 60
18982.46 67
18983.76 61
18985.06 73
18986.36 75
18987.67 61
18988.97 75
18990.27 67
18991.58 53
18992.88 55
18994.18 71
18995.49 67
18996.79 64
18998.09 56
18999.40 67
19000.70 66
19002.00 78
19003.31 62
19004.61 68
19005.91 52
19007.22 76
19008.52 60
19009.83 59
19011.13 61
19012.43 82
19013.74 64
19015.04 71
19016.34 73
19017.65 48
19018.95 63
19020.26 100
19021.56 72
19022.87 68
19024.17 58
19025.47 85
19026.78 61
19028.08 57
19029.39 53
19030.69 60
19032.00 69
19033.30 60
19034.61 75
19035.91 70
19037.22 57
19038.52 72
19039.82 59
19041.13 72
19042.43 67
19043.74 59
19045.04 67
19046.35 51
19047.65 61
19048.96 56
19050.26 55
19051.57 58
19052.88 69
19054.18 65
19055.49 59
19056.79 54
19058.10 62
19059.40 61
19060.71 80
19062.01 64
19063.32 64
19064.62 64
19065.93 55
19067.24 77
19068.54 71
19069.85 57
19071.15 65
19072.46 61
19073.77 66
19075.07 89
19076.38 62
19077.68 61
19078.99 63
19080.30 49
19081.60 54
19082.91 71
19084.22 76
19085.52 63
19086.83 67
19088.13 62
19089.44 64
19090.75 52
19092.05 40
19093.36 49
19094.67 73
19095.97 78
19097.28 78
19098.59 64
19099.90 59
19101.20 67
19102.51 63
19103.82 61
19105.12 66
19106.43 85
19107.74 65
19109.04 73
19110.35 52
19111.66 45
19112.97 48
19114.27 59
19115.58 68
19116.89 76
19118.20 58
19119.50 72
19120.81 55
19122.12 50
19123.43 74
19124.73 43
19126.04 72
19127.35 66
19128.66 61
19129.97 56
19131.27 57
19132.58 63
19133.89 76
19135.20 61
19136.51 54
19137.81 65
19139.12 53
19140.43 55
19141.74 82
19143.05 69
19144.36 79
19145.66 76
19146.97 80
19148.28 69
19149.59 54
19150.90 53
19152.21 70
19153.52 70
19154.83 46
19156.13 68
19157.44 63
19158.75 62
19160.06 62
19161.37 61
19162.68 62
19163.99 52
19165.30 61
19166.61 72
19167.92 61
19169.22 60
19170.53 69
19171.84 61
19173.15 76
19174.46 63
19175.77 62
19177.08 58
19178.39 60
19179.70 56
19181.01 74
19182.32 73
19183.63 55
19184.94 54
19186.25 57
19187.56 55
19188.87 65
19190.18 59
19191.49 68
19192.80 61
19194.11 69
19195.42 80
19196.73 55
19198.04 75
19199.35 76
19200.66 75
19201.97 80
19203.28 52
19204.59 64
19205.90 59
19207.21 56
19208.52 55
19209.83 74
19211.14 55
19212.46 68
19213.77 51
19215.08 67
19216.39 59
19217.70 59
19219.01 69
19220.32 50
19221.63 70
19222.94 57
19224.25 47
19225.57 71
19226.88 61
19228.19 49
19229.50 59
19230.81 57
19232.12 59
19233.43 63
19234.75 66
19236.06 52
19237.37 65
19238.68 61
19239.99 69
19241.30 61
19242.62 41
19243.93 59
19245.24 63
19246.55 57
19247.86 59
19249.18 67
19250.49 56
19251.80 48
19253.11 70
19254.42 60
19255.74 51
19257.05 65
19258.36 69
19259.67 58
19260.99 68
19262.30 66
19263.61 72
19264.92 67
19266.24 58
19267.55 48
19268.86 51
19270.17 53
19271.49 55
19272.80 60
19274.11 54
19275.42 65
19276.74 51
19278.05 63
19279.36 60
19280.68 54
19281.99 54
19283.30 62
19284.62 72
19285.93 56
19287.24 59
19288.56 72
19289.87 79
19291.18 73
19292.50 59
19293.81 58
19295.12 53
19296.44 74
19297.75 62
19299.06 44
19300.38 72
19301.69 52
19303.01 54
19304.32 79
19305.63 75
19306.95 63
19308.26 59
19309.58 91
19310.89 68
19312.20 69
19313.52 53
19314.83 56
19316.15 66
19317.46 70
19318.78 47
19320.09 63
19321.41 60
19322.72 60
19324.03 78
19325.35 51
19326.66 60
19327.98 39
19329.29 61
19330.61 52
19331.92 72
19333.24 59
19334.55 66
19335.87 53
19337.18 58
19338.50 58
19339.81 55
19341.13 48
19342.44 47
19343.76 62
19345.07 57
19346.39 55
19347.70 54
19349.02 58
19350.34 55
19351.65 39
19352.97 47
19354.28 52
19355.60 82
19356.91 68
19358.23 36
19359.54 62
19360.86 61
19362.18 60
19363.49 57
19364.81 64
19366.12 64
19367.44 50
19368.76 53
19370.07 54
19371.39 72
19372.71 57
19374.02 61
19375.34 58
19376.65 63
19377.97 67
19379.29 72
19380.60 72
19381.92 59
19383.24 70
19384.55 57
19385.87 65
19387.19 65
19388.50 57
19389.82 73
19391.14 55
19392.45 59
19393.77 51
19395.09 54
19396.41 66
19397.72 63
19399.04 72
19400.36 40
19401.67 61
19402.99 70
19404.31 62
19405.63 61
19406.94 50
19408.26 75
19409.58 64
19410.90 64
19412.21 58
19413.53 63
19414.85 73
19416.17 70
19417.48 52
19418.80 56
19420.12 75
19421.44 72
19422.76 72
19424.07 65
19425.39 61
19426.71 68
19428.03 81
19429.35 66
19430.66 62
19431.98 59
19433.30 83
19434.62 68
19435.94 55
19437.26 71
19438.57 76
19439.89 71
19441.21 64
19442.53 56
19443.85 61
19445.17 83
19446.49 76
19447.81 79
19449.12 78
19450.44 69
19451.76 67
19453.08 87
19454.40 62
19455.72 63
19457.04 61
19458.36 78
19459.68 86
19461.00 70
19462.32 67
19463.63 67
19464.95 64
19466.27 63
19467.59 51
19468.91 65
19470.23 68
19471.55 77
19472.87 70
19474.19 60
19475.51 69
19476.83 71
19478.15 85
19479.47 63
19480.79 50
19482.11 61
19483.43 70
19484.75 59
19486.07 59
19487.39 55
19488.71 66
19490.03 90
19491.35 57
19492.67 59
19493.99 48
19495.31 71
19496.63 61
19497.95 91
19499.27 55
19500.59 50
19501.91 79
19503.24 78
19504.56 66
19505.88 46
19507.20 69
19508.52 65
19509.84 80
19511.16 68
19512.48 44
19513.80 51
19515.12 73
19516.44 67
19517.77 66
19519.09 73
19520.41 69
19521.73 66
19523.05 75
19524.37 57
19525.69 53
19527.02 65
19528.34 61
19529.66 60
19530.98 46
19532.30 47
19533.62 61
19534.95 60
19536.27 55
19537.59 71
19538.91 67
19540.23 73
19541.56 62
19542.88 63
19544.20 47
19545.52 58
19546.84 61
19548.17 54
19549.49 48
19550.81 61
19552.13 66
19553.46 63
19554.78 54
19556.10 65
19557.42 72
19558.75 85
19560.07 64
19561.39 70
19562.71 56
19564.04 65
19565.36 63
19566.68 62
19568.00 66
19569.33 52
19570.65 73
19571.97 54
19573.30 52
19574.62 64
19575.94 66
19577.27 82
19578.59 64
19579.91 69
19581.24 80
19582.56 64
19583.88 67
19585.21 54
19586.53 89
19587.85 67
19589.18 63
19590.50 66
19591.82 60
19593.15 60
19594.47 71
19595.80 64
19597.12 69
19598.44 60
19599.77 65
19601.09 64
19602.42 78
19603.74 62
19605.06 66
19606.39 89
19607.71 58
19609.04 63
19610.36 54
19611.69 63
19613.01 68
19614.33 57
19615.66 62
19616.98 75
19618.31 49
19619.63 55
19620.96 57
19622.28 87
19623.61 76
19624.93 54
19626.26 61
19627.58 80
19628.91 56
19630.23 73
19631.56 64
19632.88 63
19634.21 67
19635.53 61
19636.86 63
19638.18 50
19639.51 59
19640.83 70
19642.16 61
19643.48 53
19644.81 53
19646.14 55
19647.46 51
19648.79 47
19650.11 58
19651.44 55
19652.76 56
19654.09 70
19655.42 58
19656.74 63
19658.07 51
19659.39 69
19660.72 59
19662.05 50
19663.37 65
19664.70 59
19666.02 56
19667.35 71
19668.68 61
19670.00 70
19671.33 68
19672.66 62
19673.98 59
19675.31 57
19676.64 62
19677.96 61
19679.29 64
19680.62 67
19681.94 56
19683.27 49
19684.60 65
19685.92 56
19687.25 66
19688.58 55
19689.90 63
19691.23 74
19692.56 73
19693.88 77
19695.21 64
19696.54 54
19697.87 59
19699.19 66
19700.52 59
19701.85 54
19703.18 54
19704.50 53
19705.83 53
19707.16 73
19708.49 61
19709.81 53
19711.14 57
19712.47 72
19713.80 59
19715.13 58
19716.45 51
19717.78 64
19719.11 75
19720.44 57
19721.77 57
19723.09 62
19724.42 76
19725.75 61
19727.08 51
19728.41 66
19729.74 53
19731.06 72
19732.39 74
19733.72 47
19735.05 59
19736.38 62
19737.71 76
19739.04 68
19740.36 55
19741.69 61
19743.02 60
19744.35 73
19745.68 44
19747.01 70
19748.34 55
19749.67 86
19751.00 55
19752.32 61
19753.65 65
19754.98 46
19756.31 78
19757.64 78
19758.97 63
19760.30 52
19761.63 69
19762.96 82
19764.29 63
19765.62 50
19766.95 64
19768.28 68
19769.61 63
19770.94 50
19772.27 52
19773.60 67
19774.93 78
19776.26 64
19777.59 62
19778.92 49
19780.25 52
19781.58 75
19782.91 76
19784.24 65
19785.57 49
19786.90 69
19788.23 62
19789.56 66
19790.89 56
19792.22 59
19793.55 76
19794.88 73
19796.21 67
19797.54 62
19798.87 65
19800.20 66
19801.53 63
19802.87 59
19804.20 57
19805.53 44
19806.86 67
19808.19 57
19809.52 67
19810.85 68
19812.18 52
19813.51 61
19814.85 59
19816.18 57
19817.51 52
19818.84 55
19820.17 62
19821.50 48
19822.83 64
19824.17 51
19825.50 53
19826.83 67
19828.16 58
19829.49 58
19830.82 59
19832.16 46
19833.49 57
19834.82 52
19836.15 46
19837.48 47
19838.82 72
19840.15 59
19841.48 59
19842.81 46
19844.14 63
19845.48 44
19846.81 60
19848.14 79
19849.47 65
19850.81 59
19852.14 59
19853.47 64
19854.80 57
19856.14 65
19857.47 70
19858.80 59
19860.14 67
19861.47 50
19862.80 55
19864.13 66
19865.47 65
19866.80 63
19868.13 61
19869.47 63
19870.80 50
19872.13 53
19873.47 57
19874.80 39
19876.13 43
19877.47 62
19878.80 60
19880.13 53
19881.47 46
19882.80 58
19884.13 60
19885.47 60
19886.80 57
19888.13 63
19889.47 52
19890.80 56
19892.14 56
19893.47 66
19894.80 54
19896.14 55
19897.47 65
19898.81 51
19900.14 55
19901.47 59
19902.81 61
19904.14 58
19905.48 43
19906.81 61
19908.15 63
19909.48 63
19910.81 60
19912.15 50
19913.48 51
19914.82 50
19916.15 71
19917.49 72
19918.82 65
19920.16 45
19921.49 70
19922.83 67
19924.16 59
19925.50 43
19926.83 72
19928.17 72
19929.50 79
19930.84 64
19932.17 49
19933.51 55
19934.84 75
19936.18 72
19937.51 60
19938.85 57
19940.18 58
19941.52 76
19942.86 65
19944.19 59
19945.53 48
19946.86 62
19948.20 63
19949.53 57
19950.87 47
19952.21 47
19953.54 64
19954.88 62
19956.21 42
19957.55 42
19958.89 63
19960.22 64
19961.56 58
19962.90 53
19964.23 55
19965.57 55
19966.90 60
19968.24 54
19969.58 68
19970.91 54
19972.25 51
19973.59 64
19974.92 49
19976.26 46
19977.60 72
19978.93 73
19980.27 59
19981.61 57
19982.94 52
19984.28 67
19985.62 70
19986.96 70
19988.29 61
19989.63 81
19990.97 82
19992.30 65
19993.64 70
19994.98 63
19996.32 53
19997.65 66
19998.99 63
20000.33 60
20001.67 62
20003.00 71
20004.34 57
20005.68 63
20007.02 59
20008.35 69
20009.69 76
20011.03 80
20012.37 69
20013.71 58
20015.04 66
20016.38 48
20017.72 77
20019.06 56
20020.40 63
20021.73 63
20023.07 70
20024.41 60
20025.75 73
20027.09 74
20028.43 52
20029.77 67
20031.10 53
20032.44 67
20033.78 66
20035.12 67
20036.46 68
20037.80 73
20039.14 75
20040.47 59
20041.81 84
20043.15 62
20044.49 69
20045.83 77
20047.17 72
20048.51 65
20049.85 71
20051.19 71
20052.53 56
20053.87 72
20055.21 88
20056.54 69
20057.88 80
20059.22 68
20060.56 56
20061.90 53
20063.24 65
20064.58 54
20065.92 64
20067.26 78
20068.60 50
20069.94 75
20071.28 80
20072.62 89
20073.96 69
20075.30 66
20076.64 60
20077.98 101
20079.32 77
20080.66 65
20082.00 68
20083.34 49
20084.68 62
20086.02 77
20087.36 70
20088.70 71
20090.04 61
20091.38 65
20092.73 76
20094.07 55
20095.41 59
20096.75 70
20098.09 84
20099.43 63
20100.77 53
20102.11 49
20103.45 54
20104.79 64
20106.13 62
20107.48 62
20108.82 52
20110.16 62
20111.50 72
20112.84 61
20114.18 51
20115.52 55
20116.86 66
20118.21 63
20119.55 55
20120.89 45
20122.23 70
20123.57 69
20124.91 51
20126.26 64
20127.60 82
20128.94 60
20130.28 71
20131.62 56
20132.96 56
20134.31 63
20135.65 68
