# Supplementary material for: MALDI-TOF MS typing enables the classification of brewing yeasts of the genus Saccharomyces to major beer styles
Source: PLoS One. 2017 Aug 9;12(8):e0181694. doi: 10.1371/journal.pone.0181694 (PMC5549903; doi:10.1371/journal.pone.0181694)
Supplement: S14 File — The directory includes 90 raw files and was zipped to “.zip”; the folder has three strains with 30 spectra per strain; S1 Text explains the raw files with an example and Table 1 represents the yeast strains used within the experiment. (ZIP) [file pone.0181694.s017.zip › 40-42/30637-510-OG-Ale-Ale-YPG-18h-E-E_2015-10-12__0_E12_1.dat]

2000.04 2348
2000.46 2254
2000.88 2523
2001.30 2479
2001.72 2531
2002.14 2506
2002.57 2407
2002.99 2422
2003.41 2483
2003.83 2423
2004.25 2389
2004.67 2532
2005.10 2528
2005.52 2700
2005.94 2494
2006.36 2647
2006.78 2637
2007.21 2520
2007.63 2660
2008.05 2720
2008.47 2656
2008.89 2612
2009.32 2472
2009.74 2563
2010.16 2676
2010.58 2705
2011.01 2795
2011.43 2684
2011.85 2633
2012.27 2494
2012.70 2565
2013.12 2478
2013.54 2328
2013.96 2129
2014.39 2233
2014.81 2270
2015.23 2522
2015.66 2678
2016.08 2544
2016.50 2459
2016.93 2525
2017.35 2588
2017.77 2731
2018.19 2493
2018.62 2659
2019.04 2634
2019.46 2768
2019.89 2803
2020.31 2887
2020.73 2649
2021.16 2745
2021.58 2909
2022.01 2840
2022.43 2826
2022.85 2755
2023.28 2881
2023.70 2580
2024.12 2547
2024.55 2602
2024.97 2659
2025.40 2536
2025.82 2448
2026.24 2516
2026.67 2362
2027.09 2573
2027.52 2657
2027.94 2508
2028.37 2494
2028.79 2460
2029.21 2454
2029.64 2403
2030.06 2447
2030.49 2497
2030.91 2340
2031.34 2445
2031.76 2498
2032.19 2460
2032.61 2506
2033.04 2595
2033.46 2535
2033.88 2774
2034.31 2782
2034.73 2703
2035.16 2786
2035.58 2870
2036.01 2666
2036.43 2635
2036.86 2805
2037.29 2684
2037.71 2546
2038.14 2553
2038.56 2688
2038.99 2655
2039.41 2633
2039.84 2626
2040.26 2561
2040.69 2665
2041.11 2697
2041.54 2540
2041.97 2477
2042.39 2646
2042.82 2581
2043.24 2463
2043.67 2512
2044.09 2461
2044.52 2539
2044.95 2631
2045.37 2350
2045.80 2391
2046.22 2249
2046.65 2526
2047.08 2577
2047.50 2534
2047.93 2558
2048.36 2517
2048.78 2343
2049.21 2594
2049.64 2439
2050.06 2257
2050.49 2312
2050.92 2451
2051.34 2581
2051.77 2549
2052.20 2520
2052.62 2475
2053.05 2431
2053.48 2398
2053.90 2567
2054.33 2562
2054.76 2246
2055.18 2319
2055.61 2555
2056.04 2520
2056.47 2416
2056.89 2395
2057.32 2443
2057.75 2485
2058.17 2440
2058.60 2789
2059.03 2601
2059.46 2641
2059.88 2707
2060.31 2466
2060.74 2391
2061.17 2452
2061.60 2687
2062.02 2504
2062.45 2548
2062.88 2628
2063.31 2395
2063.74 2599
2064.16 2603
2064.59 2389
2065.02 2550
2065.45 2712
2065.88 2641
2066.30 2639
2066.73 2660
2067.16 2622
2067.59 2758
2068.02 2641
2068.45 2665
2068.87 2559
2069.30 2402
2069.73 2483
2070.16 2405
2070.59 2394
2071.02 2412
2071.45 2297
2071.87 2365
2072.30 2325
2072.73 2536
2073.16 2509
2073.59 2513
2074.02 2415
2074.45 2484
2074.88 2608
2075.31 2511
2075.74 2401
2076.17 2629
2076.59 2380
2077.02 2437
2077.45 2411
2077.88 2463
2078.31 2868
2078.74 2537
2079.17 2526
2079.60 2631
2080.03 2546
2080.46 2762
2080.89 2721
2081.32 2687
2081.75 2771
2082.18 2780
2082.61 2639
2083.04 2604
2083.47 2609
2083.90 2430
2084.33 2596
2084.76 2654
2085.19 2382
2085.62 2398
2086.05 2520
2086.48 2371
2086.91 2437
2087.34 2495
2087.77 2448
2088.20 2470
2088.63 2438
2089.06 2426
2089.49 2469
2089.93 2692
2090.36 2613
2090.79 2531
2091.22 2316
2091.65 2266
2092.08 2399
2092.51 2615
2092.94 2579
2093.37 2509
2093.80 2423
2094.23 2540
2094.67 2497
2095.10 2398
2095.53 2299
2095.96 2548
2096.39 2338
2096.82 2286
2097.25 2433
2097.68 2617
2098.12 2374
2098.55 2360
2098.98 2422
2099.41 2287
2099.84 2272
2100.27 2303
2100.71 2393
2101.14 2453
2101.57 2280
2102.00 2147
2102.43 2430
2102.87 2430
2103.30 2381
2103.73 2289
2104.16 2371
2104.59 2444
2105.03 2348
2105.46 2361
2105.89 2501
2106.32 2509
2106.76 2601
2107.19 2675
2107.62 2866
2108.05 2670
2108.49 2485
2108.92 2413
2109.35 2581
2109.78 2548
2110.22 2554
2110.65 2493
2111.08 2525
2111.52 2436
2111.95 2381
2112.38 2393
2112.81 2378
2113.25 2319
2113.68 2325
2114.11 2254
2114.55 2259
2114.98 2303
2115.41 2441
2115.85 2567
2116.28 2269
2116.71 2280
2117.15 2468
2117.58 2412
2118.01 2434
2118.45 2326
2118.88 2558
2119.32 2464
2119.75 2492
2120.18 2431
2120.62 2241
2121.05 2289
2121.48 2421
2121.92 2306
2122.35 2382
2122.79 2531
2123.22 2472
2123.65 2573
2124.09 2532
2124.52 2605
2124.96 2631
2125.39 2587
2125.83 2458
2126.26 2245
2126.70 2385
2127.13 2384
2127.56 2419
2128.00 2390
2128.43 2291
2128.87 2281
2129.30 2315
2129.74 2349
2130.17 2648
2130.61 2645
2131.04 2661
2131.48 2829
2131.91 2752
2132.35 2460
2132.78 2547
2133.22 2743
2133.65 2705
2134.09 2703
2134.52 2702
2134.96 2642
2135.39 2827
2135.83 2733
2136.26 2761
2136.70 2732
2137.14 2860
2137.57 2770
2138.01 2791
2138.44 2821
2138.88 2578
2139.31 2357
2139.75 2543
2140.19 2645
2140.62 2513
2141.06 2538
2141.49 2688
2141.93 2531
2142.37 2532
2142.80 2258
2143.24 2381
2143.67 2386
2144.11 2345
2144.55 2576
2144.98 2380
2145.42 2380
2145.86 2466
2146.29 2384
2146.73 2491
2147.16 2684
2147.60 2651
2148.04 2630
2148.47 2704
2148.91 2748
2149.35 2818
2149.79 2715
2150.22 2963
2150.66 2894
2151.10 2654
2151.53 2705
2151.97 2786
2152.41 2807
2152.84 2718
2153.28 2770
2153.72 2676
2154.16 2450
2154.59 2464
2155.03 2660
2155.47 2582
2155.91 2537
2156.34 2482
2156.78 2607
2157.22 2636
2157.66 2567
2158.09 2401
2158.53 2487
2158.97 2462
2159.41 2576
2159.84 2499
2160.28 2614
2160.72 2641
2161.16 2651
2161.60 2643
2162.03 2541
2162.47 2530
2162.91 2885
2163.35 2661
2163.79 2715
2164.22 2659
2164.66 2393
2165.10 2564
2165.54 2597
2165.98 2418
2166.42 2293
2166.86 2355
2167.29 2604
2167.73 2691
2168.17 2553
2168.61 2584
2169.05 2666
2169.49 2682
2169.93 2462
2170.37 2532
2170.80 2580
2171.24 2819
2171.68 2733
2172.12 2613
2172.56 2746
2173.00 2738
2173.44 2662
2173.88 2785
2174.32 2972
2174.76 2738
2175.20 2778
2175.64 2742
2176.08 2964
2176.51 3191
2176.95 3109
2177.39 3015
2177.83 2792
2178.27 2893
2178.71 2871
2179.15 2771
2179.59 3046
2180.03 2759
2180.47 2767
2180.91 2839
2181.35 2594
2181.79 2462
2182.23 2550
2182.67 2660
2183.11 2551
2183.55 2563
2183.99 2594
2184.43 2491
2184.87 2540
2185.31 2443
2185.76 2355
2186.20 2268
2186.64 2442
2187.08 2583
2187.52 2632
2187.96 2421
2188.40 2588
2188.84 2792
2189.28 2784
2189.72 2750
2190.16 2873
2190.60 2809
2191.04 2864
2191.49 2627
2191.93 2669
2192.37 2448
2192.81 2728
2193.25 2830
2193.69 2801
2194.13 2768
2194.57 2820
2195.02 2699
2195.46 2666
2195.90 2862
2196.34 2818
2196.78 2975
2197.22 2977
2197.66 2886
2198.11 2761
2198.55 2766
2198.99 2631
2199.43 2648
2199.87 2417
2200.32 2495
2200.76 2566
2201.20 2444
2201.64 2310
2202.08 2441
2202.53 2388
2202.97 2398
2203.41 2442
2203.85 2407
2204.29 2447
2204.74 2482
2205.18 2501
2205.62 2589
2206.06 2591
2206.51 2548
2206.95 2603
2207.39 2689
2207.83 2616
2208.28 2661
2208.72 2804
2209.16 2727
2209.61 2699
2210.05 2594
2210.49 2631
2210.93 2688
2211.38 2856
2211.82 2691
2212.26 2704
2212.71 2694
2213.15 2829
2213.59 2646
2214.04 2667
2214.48 2747
2214.92 2683
2215.37 2717
2215.81 2764
2216.25 2743
2216.70 2684
2217.14 2593
2217.59 2469
2218.03 2422
2218.47 2521
2218.92 2363
2219.36 2407
2219.80 2462
2220.25 2605
2220.69 2531
2221.14 2368
2221.58 2441
2222.02 2666
2222.47 2667
2222.91 2480
2223.36 2509
2223.80 2679
2224.25 2682
2224.69 2790
2225.13 2904
2225.58 2985
2226.02 2939
2226.47 3165
2226.91 2990
2227.36 3066
2227.80 3204
2228.25 3277
2228.69 3212
2229.14 3195
2229.58 3215
2230.03 3304
2230.47 3170
2230.92 3205
2231.36 3113
2231.81 3042
2232.25 3232
2232.70 3421
2233.14 3592
2233.59 3312
2234.03 3391
2234.48 3358
2234.92 3334
2235.37 3120
2235.81 3146
2236.26 2900
2236.70 2792
2237.15 2843
2237.60 2847
2238.04 2760
2238.49 2791
2238.93 2652
2239.38 2402
2239.83 2512
2240.27 2542
2240.72 2285
2241.16 2227
2241.61 2128
2242.06 2312
2242.50 2297
2242.95 2368
2243.39 2360
2243.84 2435
2244.29 2288
2244.73 2252
2245.18 2234
2245.63 2285
2246.07 2384
2246.52 2411
2246.97 2372
2247.41 2503
2247.86 2453
2248.31 2245
2248.75 2248
2249.20 2430
2249.65 2340
2250.09 2307
2250.54 2320
2250.99 2285
2251.43 2414
2251.88 2631
2252.33 2701
2252.78 2453
2253.22 2503
2253.67 2616
2254.12 2638
2254.56 2396
2255.01 2505
2255.46 2541
2255.91 2353
2256.35 2459
2256.80 2209
2257.25 2353
2257.70 2597
2258.14 2302
2258.59 2274
2259.04 2427
2259.49 2449
2259.94 2442
2260.38 2387
2260.83 2385
2261.28 2547
2261.73 2596
2262.18 2522
2262.62 2584
2263.07 2733
2263.52 2534
2263.97 2732
2264.42 2694
2264.87 2932
2265.31 2658
2265.76 2662
2266.21 2631
2266.66 2695
2267.11 2724
2267.56 2550
2268.01 2560
2268.45 2671
2268.90 2829
2269.35 2766
2269.80 2753
2270.25 2972
2270.70 3185
2271.15 3304
2271.60 3071
2272.05 3050
2272.49 2963
2272.94 3058
2273.39 3041
2273.84 2881
2274.29 2951
2274.74 2782
2275.19 2781
2275.64 2968
2276.09 2690
2276.54 2755
2276.99 2592
2277.44 2436
2277.89 2447
2278.34 2475
2278.79 2507
2279.24 2499
2279.69 2644
2280.14 2443
2280.59 2466
2281.04 2420
2281.49 2333
2281.94 2452
2282.39 2310
2282.84 2513
2283.29 2323
2283.74 2426
2284.19 2344
2284.64 2359
2285.09 2449
2285.54 2419
2285.99 2387
2286.44 2291
2286.89 2468
2287.34 2743
2287.79 2936
2288.24 2984
2288.69 3331
2289.14 3364
2289.59 3658
2290.05 3851
2290.50 4156
2290.95 4592
2291.40 4972
2291.85 5152
2292.30 4879
2292.75 5120
2293.20 4862
2293.65 4736
2294.11 4728
2294.56 4235
2295.01 4081
2295.46 3773
2295.91 3589
2296.36 3246
2296.81 3136
2297.27 2976
2297.72 2907
2298.17 2752
2298.62 2696
2299.07 2632
2299.52 2574
2299.98 2586
2300.43 2467
2300.88 2306
2301.33 2489
2301.78 2576
2302.24 2422
2302.69 2426
2303.14 2475
2303.59 2368
2304.04 2265
2304.50 2311
2304.95 2321
2305.40 2490
2305.85 2517
2306.31 2626
2306.76 2321
2307.21 2526
2307.66 2763
2308.12 2796
2308.57 2978
2309.02 2983
2309.48 2950
2309.93 3128
2310.38 3124
2310.83 3105
2311.29 3220
2311.74 3203
2312.19 3258
2312.65 3170
2313.10 3033
2313.55 3024
2314.01 2936
2314.46 2805
2314.91 2720
2315.37 2700
2315.82 2425
2316.27 2333
2316.73 2626
2317.18 2642
2317.63 2650
2318.09 2821
2318.54 2819
2318.99 2935
2319.45 2665
2319.90 2736
2320.36 2565
2320.81 2969
2321.26 2844
2321.72 2735
2322.17 2804
2322.63 2667
2323.08 2606
2323.53 2755
2323.99 2723
2324.44 2581
2324.90 2601
2325.35 2846
2325.80 2660
2326.26 2839
2326.71 2807
2327.17 3076
2327.62 3055
2328.08 2788
2328.53 3203
2328.99 3283
2329.44 3177
2329.90 3170
2330.35 3397
2330.81 3297
2331.26 3016
2331.72 2807
2332.17 2876
2332.63 2789
2333.08 2911
2333.54 2724
2333.99 2702
2334.45 2603
2334.90 2743
2335.36 2702
2335.81 2466
2336.27 2360
2336.72 2545
2337.18 2646
2337.63 2524
2338.09 2535
2338.55 2526
2339.00 2485
2339.46 2651
2339.91 2787
2340.37 2600
2340.82 2706
2341.28 2567
2341.74 2469
2342.19 2567
2342.65 2561
2343.10 2567
2343.56 2563
2344.02 2517
2344.47 2720
2344.93 2819
2345.39 2805
2345.84 2817
2346.30 2787
2346.75 2879
2347.21 3099
2347.67 2937
2348.12 3187
2348.58 2970
2349.04 2896
2349.49 3017
2349.95 2966
2350.41 2908
2350.86 2804
2351.32 2775
2351.78 2831
2352.23 2771
2352.69 2552
2353.15 2702
2353.61 2554
2354.06 2583
2354.52 2703
2354.98 2681
2355.43 2752
2355.89 2664
2356.35 2592
2356.81 2647
2357.26 2783
2357.72 2582
2358.18 2659
2358.64 2694
2359.09 2713
2359.55 2756
2360.01 2994
2360.47 2962
2360.93 2897
2361.38 2986
2361.84 2836
2362.30 2875
2362.76 2760
2363.22 2763
2363.67 2700
2364.13 2738
2364.59 2753
2365.05 2717
2365.51 2701
2365.96 2783
2366.42 2703
2366.88 2683
2367.34 2695
2367.80 3003
2368.26 2838
2368.72 2763
2369.17 2843
2369.63 2818
2370.09 2730
2370.55 2676
2371.01 2470
2371.47 2730
2371.93 2660
2372.39 2656
2372.84 2691
2373.30 2681
2373.76 2814
2374.22 2856
2374.68 2813
2375.14 2944
2375.60 3016
2376.06 2977
2376.52 2919
2376.98 2689
2377.44 2672
2377.90 2737
2378.36 2764
2378.81 2801
2379.27 2713
2379.73 2528
2380.19 2544
2380.65 2546
2381.11 2685
2381.57 3051
2382.03 2671
2382.49 2567
2382.95 2710
2383.41 2893
2383.87 2742
2384.33 2585
2384.79 2850
2385.25 2776
2385.71 2745
2386.17 2553
2386.63 2745
2387.09 2852
2387.55 2699
2388.01 2599
2388.48 2550
2388.94 2562
2389.40 2569
2389.86 2504
2390.32 2690
2390.78 2693
2391.24 2594
2391.70 2665
2392.16 2752
2392.62 2666
2393.08 2724
2393.54 2742
2394.00 2559
2394.47 2573
2394.93 2455
2395.39 2505
2395.85 2647
2396.31 2590
2396.77 2521
2397.23 2702
2397.69 2707
2398.16 2693
2398.62 2509
2399.08 2496
2399.54 2601
2400.00 2523
2400.46 2474
2400.92 2568
2401.39 2424
2401.85 2558
2402.31 2416
2402.77 2460
2403.23 2452
2403.70 2398
2404.16 2502
2404.62 2584
2405.08 2423
2405.54 2544
2406.01 2476
2406.47 2728
2406.93 2596
2407.39 2653
2407.86 2380
2408.32 2498
2408.78 2325
2409.24 2453
2409.71 2599
2410.17 2428
2410.63 2492
2411.09 2449
2411.56 2438
2412.02 2498
2412.48 2312
2412.94 2268
2413.41 2558
2413.87 2561
2414.33 2601
2414.80 2689
2415.26 2553
2415.72 2704
2416.19 2779
2416.65 2633
2417.11 2623
2417.57 2767
2418.04 2716
2418.50 2592
2418.96 2771
2419.43 2785
2419.89 2902
2420.36 2766
2420.82 2771
2421.28 2641
2421.75 2494
2422.21 2486
2422.67 2529
2423.14 2718
2423.60 2625
2424.07 2583
2424.53 2576
2424.99 2506
2425.46 2503
2425.92 2711
2426.39 2609
2426.85 2447
2427.31 2557
2427.78 2595
2428.24 2510
2428.71 2548
2429.17 2403
2429.64 2445
2430.10 2396
2430.56 2364
2431.03 2381
2431.49 2517
2431.96 2443
2432.42 2341
2432.89 2553
2433.35 2506
2433.82 2485
2434.28 2553
2434.75 2527
2435.21 2453
2435.68 2457
2436.14 2524
2436.61 2599
2437.07 2454
2437.54 2581
2438.00 2601
2438.47 2609
2438.93 2503
2439.40 2504
2439.86 2745
2440.33 2661
2440.80 2859
2441.26 2884
2441.73 3003
2442.19 2976
2442.66 3072
2443.12 3056
2443.59 3101
2444.06 3064
2444.52 2837
2444.99 2733
2445.45 2700
2445.92 2725
2446.38 2705
2446.85 2558
2447.32 2522
2447.78 2625
2448.25 2444
2448.72 2426
2449.18 2442
2449.65 2369
2450.11 2429
2450.58 2528
2451.05 2483
2451.51 2446
2451.98 2537
2452.45 2464
2452.91 2452
2453.38 2778
2453.85 2645
2454.31 2400
2454.78 2442
2455.25 2568
2455.71 2505
2456.18 2493
2456.65 2472
2457.12 2255
2457.58 2521
2458.05 2481
2458.52 2492
2458.98 2413
2459.45 2311
2459.92 2321
2460.39 2470
2460.85 2270
2461.32 2382
2461.79 2249
2462.26 2345
2462.72 2438
2463.19 2250
2463.66 2440
2464.13 2294
2464.59 2327
2465.06 2504
2465.53 2436
2466.00 2428
2466.47 2358
2466.93 2403
2467.40 2477
2467.87 2363
2468.34 2449
2468.81 2172
2469.27 2293
2469.74 2329
2470.21 2518
2470.68 2387
2471.15 2260
2471.62 2233
2472.09 2393
2472.55 2438
2473.02 2366
2473.49 2305
2473.96 2292
2474.43 2187
2474.90 2136
2475.37 2362
2475.83 2415
2476.30 2433
2476.77 2327
2477.24 2584
2477.71 2437
2478.18 2338
2478.65 2728
2479.12 2732
2479.59 2725
2480.06 2475
2480.53 2547
2480.99 2530
2481.46 2380
2481.93 2390
2482.40 2358
2482.87 2384
2483.34 2165
2483.81 2184
2484.28 2266
2484.75 2253
2485.22 2421
2485.69 2572
2486.16 2590
2486.63 2477
2487.10 2454
2487.57 2502
2488.04 2591
2488.51 2609
2488.98 2413
2489.45 2399
2489.92 2558
2490.39 2504
2490.86 2500
2491.33 2610
2491.80 2696
2492.27 2895
2492.74 2863
2493.21 2588
2493.68 2627
2494.15 2832
2494.62 2745
2495.10 2740
2495.57 2878
2496.04 2767
2496.51 2861
2496.98 2841
2497.45 2617
2497.92 2676
2498.39 2850
2498.86 2591
2499.33 2484
2499.80 2444
2500.28 2392
2500.75 2558
2501.22 2474
2501.69 2358
2502.16 2248
2502.63 2107
2503.10 2245
2503.57 2167
2504.05 2069
2504.52 2250
2504.99 2179
2505.46 2475
2505.93 2472
2506.40 2409
2506.88 2304
2507.35 2186
2507.82 2369
2508.29 2538
2508.76 2608
2509.24 2446
2509.71 2355
2510.18 2295
2510.65 2320
2511.12 2460
2511.60 2628
2512.07 2459
2512.54 2311
2513.01 2396
2513.49 2451
2513.96 2356
2514.43 2506
2514.90 2559
2515.38 2405
2515.85 2463
2516.32 2472
2516.79 2591
2517.27 2568
2517.74 2658
2518.21 2649
2518.68 2658
2519.16 2526
2519.63 2665
2520.10 2591
2520.58 2640
2521.05 2514
2521.52 2431
2522.00 2502
2522.47 2479
2522.94 2445
2523.42 2408
2523.89 2325
2524.36 2347
2524.84 2394
2525.31 2362
2525.78 2503
2526.26 2634
2526.73 2527
2527.20 2323
2527.68 2439
2528.15 2555
2528.63 2587
2529.10 2672
2529.57 2589
2530.05 2561
2530.52 2448
2531.00 2563
2531.47 2484
2531.94 2428
2532.42 2375
2532.89 2444
2533.37 2448
2533.84 2374
2534.32 2506
2534.79 2595
2535.26 2673
2535.74 2655
2536.21 2701
2536.69 2533
2537.16 2363
2537.64 2372
2538.11 2232
2538.59 2350
2539.06 2562
2539.54 2473
2540.01 2410
2540.49 2169
2540.96 2357
2541.44 2543
2541.91 2406
2542.39 2444
2542.86 2537
2543.34 2486
2543.81 2305
2544.29 2459
2544.76 2413
2545.24 2315
2545.71 2395
2546.19 2353
2546.66 2417
2547.14 2569
2547.61 2442
2548.09 2599
2548.57 2483
2549.04 2393
2549.52 2675
2549.99 2705
2550.47 2656
2550.95 2405
2551.42 2432
2551.90 2582
2552.37 2306
2552.85 2467
2553.33 2585
2553.80 2404
2554.28 2686
2554.75 2797
2555.23 2781
2555.71 2562
2556.18 2418
2556.66 2703
2557.14 2655
2557.61 2689
2558.09 2636
2558.57 2566
2559.04 2608
2559.52 2619
2560.00 2761
2560.47 2570
2560.95 2535
2561.43 2596
2561.90 2773
2562.38 2871
2562.86 2677
2563.33 2569
2563.81 2549
2564.29 2547
2564.77 2516
2565.24 2557
2565.72 2550
2566.20 2496
2566.68 2249
2567.15 2212
2567.63 2365
2568.11 2324
2568.59 2293
2569.06 2211
2569.54 2177
2570.02 2402
2570.50 2507
2570.97 2449
2571.45 2589
2571.93 2276
2572.41 2279
2572.89 2281
2573.36 2215
2573.84 2307
2574.32 2300
2574.80 2325
2575.28 2204
2575.75 2370
2576.23 2281
2576.71 2309
2577.19 2127
2577.67 2145
2578.15 2137
2578.62 2271
2579.10 2277
2579.58 2122
2580.06 2193
2580.54 2203
2581.02 2210
2581.50 2335
2581.97 2317
2582.45 2256
2582.93 2243
2583.41 2232
2583.89 2179
2584.37 2348
2584.85 2198
2585.33 2223
2585.81 2317
2586.29 2223
2586.77 2189
2587.24 2354
2587.72 2426
2588.20 2482
2588.68 2691
2589.16 2525
2589.64 2437
2590.12 2408
2590.60 2541
2591.08 2532
2591.56 2527
2592.04 2399
2592.52 2495
2593.00 2458
2593.48 2672
2593.96 2666
2594.44 2351
2594.92 2488
2595.40 2691
2595.88 2699
2596.36 2372
2596.84 2393
2597.32 2362
2597.80 2445
2598.28 2400
2598.76 2458
2599.24 2470
2599.72 2294
2600.20 2344
2600.68 2350
2601.16 2335
2601.64 2070
2602.12 2289
2602.61 2337
2603.09 2268
2603.57 2032
2604.05 2191
2604.53 2277
2605.01 2145
2605.49 2281
2605.97 2166
2606.45 2429
2606.93 2348
2607.42 2213
2607.90 2314
2608.38 2267
2608.86 2333
2609.34 2437
2609.82 2475
2610.30 2326
2610.78 2244
2611.27 2376
2611.75 2265
2612.23 2386
2612.71 2485
2613.19 2493
2613.67 2415
2614.16 2560
2614.64 2463
2615.12 2195
2615.60 2201
2616.08 2410
2616.57 2307
2617.05 2313
2617.53 2306
2618.01 2222
2618.49 2398
2618.98 2284
2619.46 2301
2619.94 2306
2620.42 2209
2620.91 2260
2621.39 2297
2621.87 2253
2622.35 2142
2622.84 2206
2623.32 2171
2623.80 2279
2624.28 2357
2624.77 2248
2625.25 2187
2625.73 2309
2626.21 2239
2626.70 2383
2627.18 2400
2627.66 2362
2628.15 2481
2628.63 2391
2629.11 2534
2629.60 2438
2630.08 2625
2630.56 2618
2631.05 2632
2631.53 2679
2632.01 2753
2632.50 2759
2632.98 2869
2633.46 2892
2633.95 2735
2634.43 2643
2634.91 2715
2635.40 2571
2635.88 2471
2636.37 2400
2636.85 2592
2637.33 2545
2637.82 2409
2638.30 2490
2638.79 2294
2639.27 2383
2639.75 2471
2640.24 2300
2640.72 2357
2641.21 2529
2641.69 2508
2642.18 2395
2642.66 2424
2643.14 2430
2643.63 2261
2644.11 2424
2644.60 2437
2645.08 2323
2645.57 2385
2646.05 2384
2646.54 2424
2647.02 2468
2647.51 2433
2647.99 2278
2648.48 2402
2648.96 2463
2649.45 2536
2649.93 2467
2650.42 2334
2650.90 2288
2651.39 2266
2651.87 2239
2652.36 2346
2652.84 2383
2653.33 2547
2653.81 2573
2654.30 2406
2654.78 2437
2655.27 2487
2655.76 2554
2656.24 2715
2656.73 2684
2657.21 2547
2657.70 2576
2658.18 2506
2658.67 2412
2659.16 2514
2659.64 2175
2660.13 2346
2660.61 2493
2661.10 2446
2661.59 2430
2662.07 2469
2662.56 2436
2663.05 2293
2663.53 2199
2664.02 2298
2664.50 2307
2664.99 2143
2665.48 2176
2665.96 2080
2666.45 2154
2666.94 2164
2667.42 2225
2667.91 2306
2668.40 2328
2668.88 2177
2669.37 2218
2669.86 2153
2670.34 2232
2670.83 2261
2671.32 2513
2671.81 2670
2672.29 2672
2672.78 2751
2673.27 2756
2673.75 2780
2674.24 2908
2674.73 3277
2675.22 3140
2675.70 3123
2676.19 3292
2676.68 3183
2677.17 3104
2677.65 3228
2678.14 3244
2678.63 3186
2679.12 3207
2679.61 2954
2680.09 2969
2680.58 2536
2681.07 2679
2681.56 2694
2682.04 2427
2682.53 2366
2683.02 2673
2683.51 2614
2684.00 2399
2684.49 2676
2684.97 2555
2685.46 2564
2685.95 2677
2686.44 2544
2686.93 2378
2687.42 2285
2687.90 2418
2688.39 2375
2688.88 2475
2689.37 2400
2689.86 2333
2690.35 2430
2690.84 2306
2691.33 2139
2691.81 2274
2692.30 2317
2692.79 2390
2693.28 2428
2693.77 2343
2694.26 2266
2694.75 2159
2695.24 2049
2695.73 2141
2696.22 2110
2696.71 1974
2697.20 2289
2697.68 2361
2698.17 2529
2698.66 2202
2699.15 2084
2699.64 2367
2700.13 2508
2700.62 2397
2701.11 2364
2701.60 2366
2702.09 2468
2702.58 2620
2703.07 2647
2703.56 2555
2704.05 2493
2704.54 2438
2705.03 2576
2705.52 2660
2706.01 2631
2706.50 2435
2706.99 2487
2707.48 2575
2707.97 2483
2708.46 2408
2708.95 2270
2709.44 2326
2709.93 2250
2710.43 2408
2710.92 2430
2711.41 2249
2711.90 2334
2712.39 2465
2712.88 2549
2713.37 2461
2713.86 2454
2714.35 2374
2714.84 2228
2715.33 2365
2715.82 2382
2716.32 2380
2716.81 2264
2717.30 2196
2717.79 2166
2718.28 2230
2718.77 2210
2719.26 2207
2719.76 2261
2720.25 2267
2720.74 2299
2721.23 2273
2721.72 2199
2722.21 2403
2722.70 2451
2723.20 2208
2723.69 2102
2724.18 2347
2724.67 2216
2725.16 2128
2725.66 2212
2726.15 2290
2726.64 2143
2727.13 1999
2727.62 2065
2728.12 2126
2728.61 1955
2729.10 2068
2729.59 2119
2730.09 1982
2730.58 2148
2731.07 2293
2731.56 2336
2732.06 2505
2732.55 2468
2733.04 2418
2733.53 2475
2734.03 2414
2734.52 2439
2735.01 2406
2735.50 2356
2736.00 2583
2736.49 2566
2736.98 2518
2737.48 2403
2737.97 2420
2738.46 2333
2738.96 2273
2739.45 2298
2739.94 2355
2740.44 2379
2740.93 2486
2741.42 2360
2741.92 2323
2742.41 2411
2742.90 2421
2743.40 2327
2743.89 2190
2744.38 2349
2744.88 2283
2745.37 2330
2745.86 2394
2746.36 2308
2746.85 2273
2747.35 2072
2747.84 2100
2748.33 2148
2748.83 2092
2749.32 2121
2749.82 2312
2750.31 2326
2750.81 2132
2751.30 2159
2751.79 2163
2752.29 2197
2752.78 2206
2753.28 2377
2753.77 2385
2754.27 2204
2754.76 2235
2755.26 2364
2755.75 2386
2756.24 2260
2756.74 2426
2757.23 2438
2757.73 2482
2758.22 2313
2758.72 2261
2759.21 2379
2759.71 2297
2760.20 2176
2760.70 2322
2761.19 2472
2761.69 2397
2762.19 2377
2762.68 2406
2763.18 2260
2763.67 2335
2764.17 2416
2764.66 2277
2765.16 2261
2765.65 2311
2766.15 2363
2766.64 2224
2767.14 2467
2767.64 2412
2768.13 2491
2768.63 2364
2769.12 2249
2769.62 2234
2770.12 2359
2770.61 2254
2771.11 2243
2771.60 2343
2772.10 2418
2772.60 2510
2773.09 2501
2773.59 2645
2774.08 2549
2774.58 2716
2775.08 2843
2775.57 2986
2776.07 3094
2776.57 3203
2777.06 3564
2777.56 3691
2778.06 3552
2778.55 3363
2779.05 3352
2779.55 3106
2780.04 2953
2780.54 2887
2781.04 2886
2781.54 2687
2782.03 2615
2782.53 2538
2783.03 2463
2783.52 2418
2784.02 2211
2784.52 2441
2785.02 2446
2785.51 2283
2786.01 2285
2786.51 2419
2787.01 2452
2787.50 2388
2788.00 2169
2788.50 2202
2789.00 2098
2789.49 2070
2789.99 2234
2790.49 2214
2790.99 2268
2791.48 2209
2791.98 2205
2792.48 2332
2792.98 2200
2793.48 2089
2793.97 2198
2794.47 2186
2794.97 2380
2795.47 2428
2795.97 2417
2796.47 2279
2796.96 2389
2797.46 2430
2797.96 2500
2798.46 2484
2798.96 2727
2799.46 2787
2799.96 2405
2800.45 2441
2800.95 2461
2801.45 2470
2801.95 2426
2802.45 2301
2802.95 2288
2803.45 2280
2803.95 2305
2804.45 2383
2804.94 2215
2805.44 2333
2805.94 2445
2806.44 2220
2806.94 2301
2807.44 2225
2807.94 2237
2808.44 2345
2808.94 2377
2809.44 2275
2809.94 2638
2810.44 2507
2810.94 2430
2811.44 2512
2811.94 2670
2812.44 2703
2812.94 2791
2813.44 2608
2813.94 2640
2814.44 2603
2814.94 2576
2815.44 2545
2815.94 2551
2816.44 2382
2816.94 2467
2817.44 2483
2817.94 2305
2818.44 2332
2818.94 2320
2819.44 2349
2819.94 2357
2820.44 2252
2820.94 2332
2821.44 2267
2821.94 2311
2822.44 2315
2822.94 2205
2823.44 2165
2823.94 2255
2824.44 2315
2824.94 2167
2825.45 2218
2825.95 2118
2826.45 2131
2826.95 2111
2827.45 1962
2827.95 2096
2828.45 2093
2828.95 2163
2829.45 2257
2829.96 2114
2830.46 2154
2830.96 2117
2831.46 2121
2831.96 2196
2832.46 2046
2832.96 2111
2833.47 2162
2833.97 1997
2834.47 2030
2834.97 2126
2835.47 2348
2835.97 2200
2836.48 2176
2836.98 2317
2837.48 2293
2837.98 2334
2838.48 2269
2838.99 2277
2839.49 2309
2839.99 2380
2840.49 2459
2841.00 2217
2841.50 2267
2842.00 2380
2842.50 2468
2843.01 2481
2843.51 2226
2844.01 2294
2844.51 2182
2845.02 2179
2845.52 2312
2846.02 2418
2846.52 2440
2847.03 2351
2847.53 2523
2848.03 2549
2848.54 2410
2849.04 2554
2849.54 2696
2850.04 2628
2850.55 2633
2851.05 2712
2851.55 2698
2852.06 2593
2852.56 2384
2853.06 2591
2853.57 2554
2854.07 2498
2854.57 2440
2855.08 2304
2855.58 2313
2856.09 2339
2856.59 2360
2857.09 2430
2857.60 2335
2858.10 2205
2858.60 2301
2859.11 2382
2859.61 2201
2860.12 2236
2860.62 2113
2861.12 2169
2861.63 2144
2862.13 2177
2862.64 2230
2863.14 2074
2863.65 2002
2864.15 1976
2864.65 2321
2865.16 2098
2865.66 2047
2866.17 2065
2866.67 2060
2867.18 2026
2867.68 1923
2868.19 2162
2868.69 2138
2869.20 2051
2869.70 2076
2870.21 2169
2870.71 2212
2871.21 2231
2871.72 2300
2872.23 2281
2872.73 2425
2873.24 2466
2873.74 2642
2874.25 2486
2874.75 2497
2875.26 2495
2875.76 2763
2876.27 2833
2876.77 2517
2877.28 2593
2877.78 2365
2878.29 2356
2878.79 2352
2879.30 2448
2879.81 2567
2880.31 2622
2880.82 2470
2881.32 2545
2881.83 2681
2882.34 2474
2882.84 2328
2883.35 2299
2883.85 2335
2884.36 2520
2884.87 2302
2885.37 2378
2885.88 2380
2886.38 2211
2886.89 2424
2887.40 2348
2887.90 2494
2888.41 2409
2888.92 2504
2889.42 2577
2889.93 2730
2890.44 2477
2890.94 2332
2891.45 2198
2891.96 2430
2892.46 2480
2892.97 2508
2893.48 2323
2893.98 2355
2894.49 2282
2895.00 2384
2895.51 2552
2896.01 2707
2896.52 2549
2897.03 2575
2897.53 2526
2898.04 2590
2898.55 2657
2899.06 2519
2899.56 2637
2900.07 2690
2900.58 2703
2901.09 2911
2901.59 2941
2902.10 2772
2902.61 2671
2903.12 2896
2903.63 2907
2904.13 2814
2904.64 2908
2905.15 3088
2905.66 3021
2906.17 2992
2906.67 2894
2907.18 2858
2907.69 2795
2908.20 2752
2908.71 2765
2909.21 2690
2909.72 2710
2910.23 2634
2910.74 2427
2911.25 2443
2911.76 2438
2912.26 2412
2912.77 2336
2913.28 2272
2913.79 2342
2914.30 2392
2914.81 2400
2915.32 2523
2915.83 2524
2916.34 2428
2916.84 2465
2917.35 2446
2917.86 2421
2918.37 2350
2918.88 2399
2919.39 2306
2919.90 2349
2920.41 2184
2920.92 2209
2921.43 2284
2921.94 2311
2922.45 2268
2922.96 2513
2923.46 2545
2923.97 2569
2924.48 2479
2924.99 2658
2925.50 2477
2926.01 2535
2926.52 2555
2927.03 2556
2927.54 2667
2928.05 2526
2928.56 2556
2929.07 2361
2929.58 2500
2930.09 2327
2930.60 2301
2931.11 2276
2931.62 2269
2932.13 2220
2932.64 2245
2933.15 2327
2933.67 2260
2934.18 2035
2934.69 2212
2935.20 2209
2935.71 2327
2936.22 2373
2936.73 2294
2937.24 2132
2937.75 2175
2938.26 2336
2938.77 2291
2939.28 2176
2939.79 2517
2940.30 2462
2940.82 2440
2941.33 2333
2941.84 2131
2942.35 2365
2942.86 2419
2943.37 2376
2943.88 2598
2944.39 2556
2944.91 2810
2945.42 2774
2945.93 2854
2946.44 2877
2946.95 2870
2947.46 2804
2947.98 2701
2948.49 2660
2949.00 2545
2949.51 2408
2950.02 2328
2950.53 2294
2951.05 2323
2951.56 2371
2952.07 2219
2952.58 2142
2953.09 2237
2953.61 2168
2954.12 2195
2954.63 2227
2955.14 2076
2955.66 2097
2956.17 2128
2956.68 2173
2957.19 2115
2957.71 1900
2958.22 2133
2958.73 2170
2959.24 2166
2959.76 2225
2960.27 2196
2960.78 2310
2961.29 2338
2961.81 2301
2962.32 2466
2962.83 2505
2963.35 2391
2963.86 2294
2964.37 2349
2964.89 2341
2965.40 2359
2965.91 2344
2966.43 2298
2966.94 2171
2967.45 2049
2967.97 2162
2968.48 2103
2968.99 2095
2969.51 2137
2970.02 1972
2970.53 2105
2971.05 2196
2971.56 2007
2972.07 1887
2972.59 2002
2973.10 2091
2973.62 2172
2974.13 2274
2974.64 2170
2975.16 2197
2975.67 2259
2976.19 2169
2976.70 2284
2977.22 2044
2977.73 2223
2978.24 2214
2978.76 2228
2979.27 2133
2979.79 2067
2980.30 2136
2980.82 2080
2981.33 2339
2981.85 2093
2982.36 2059
2982.87 2176
2983.39 2436
2983.90 2340
2984.42 2344
2984.93 2169
2985.45 2176
2985.96 2300
2986.48 2426
2986.99 2395
2987.51 2421
2988.02 2501
2988.54 2357
2989.05 2203
2989.57 2260
2990.09 2211
2990.60 2124
2991.12 2067
2991.63 2060
2992.15 2020
2992.66 1911
2993.18 1957
2993.69 2007
2994.21 1887
2994.73 2131
2995.24 2315
2995.76 2286
2996.27 2494
2996.79 2493
2997.30 2343
2997.82 2319
2998.34 2295
2998.85 2356
2999.37 2434
2999.89 2518
3000.40 2359
3000.92 2366
3001.43 2325
3001.95 2355
3002.47 2368
3002.98 2455
3003.50 2334
3004.02 2402
3004.53 2383
3005.05 2243
3005.57 2456
3006.08 2449
3006.60 2165
3007.12 2209
3007.63 2288
3008.15 2167
3008.67 2167
3009.18 2259
3009.70 2145
3010.22 2057
3010.74 2249
3011.25 2195
3011.77 2006
3012.29 1927
3012.80 1999
3013.32 1988
3013.84 2127
3014.36 2142
3014.87 2311
3015.39 2326
3015.91 2181
3016.43 2269
3016.94 2538
3017.46 2600
3017.98 2373
3018.50 2475
3019.02 2358
3019.53 2457
3020.05 2443
3020.57 2336
3021.09 2429
3021.60 2568
3022.12 2438
3022.64 2414
3023.16 2375
3023.68 2626
3024.20 2556
3024.71 2394
3025.23 2341
3025.75 2455
3026.27 2347
3026.79 2413
3027.31 2362
3027.82 2419
3028.34 2326
3028.86 2390
3029.38 2466
3029.90 2390
3030.42 2404
3030.94 2506
3031.46 2423
3031.98 2432
3032.49 2513
3033.01 2485
3033.53 2607
3034.05 2380
3034.57 2570
3035.09 2454
3035.61 2350
3036.13 2410
3036.65 2348
3037.17 2457
3037.69 2275
3038.21 2262
3038.73 2226
3039.25 2200
3039.76 2092
3040.28 2162
3040.80 2144
3041.32 2179
3041.84 2082
3042.36 1923
3042.88 2122
3043.40 2155
3043.92 2103
3044.44 2118
3044.96 2065
3045.48 2135
3046.00 2071
3046.52 2049
3047.04 2156
3047.56 2073
3048.08 2031
3048.60 1951
3049.13 2056
3049.65 1924
3050.17 1791
3050.69 1786
3051.21 1914
3051.73 2012
3052.25 1883
3052.77 1926
3053.29 1890
3053.81 1943
3054.33 2167
3054.85 2240
3055.37 2135
3055.89 2173
3056.42 1952
3056.94 2144
3057.46 2131
3057.98 2285
3058.50 2305
3059.02 2171
3059.54 2035
3060.06 2200
3060.59 2067
3061.11 1947
3061.63 2037
3062.15 2154
3062.67 2099
3063.19 2127
3063.71 2218
3064.24 2151
3064.76 1983
3065.28 2034
3065.80 2123
3066.32 2090
3066.85 2225
3067.37 2513
3067.89 2362
3068.41 2209
3068.93 2176
3069.46 2022
3069.98 1974
3070.50 2114
3071.02 2100
3071.54 2092
3072.07 2039
3072.59 2077
3073.11 2174
3073.63 2131
3074.16 2138
3074.68 2310
3075.20 2291
3075.73 2195
3076.25 2191
3076.77 2116
3077.29 2024
3077.82 2080
3078.34 2230
3078.86 2197
3079.39 2211
3079.91 2278
3080.43 2312
3080.95 2223
3081.48 2359
3082.00 2374
3082.52 2558
3083.05 2375
3083.57 2341
3084.09 2286
3084.62 2133
3085.14 2258
3085.66 2337
3086.19 2352
3086.71 2278
3087.24 2426
3087.76 2261
3088.28 2206
3088.81 2329
3089.33 2425
3089.85 2234
3090.38 2283
3090.90 2135
3091.43 2096
3091.95 2049
3092.47 2319
3093.00 2162
3093.52 2017
3094.05 1889
3094.57 1944
3095.10 1881
3095.62 2119
3096.14 2153
3096.67 2097
3097.19 2161
3097.72 2098
3098.24 2140
3098.77 2088
3099.29 2120
3099.82 1924
3100.34 1983
3100.87 1929
3101.39 2140
3101.92 1921
3102.44 2077
3102.97 2044
3103.49 2120
3104.02 2122
3104.54 1990
3105.07 1891
3105.59 2001
3106.12 2082
3106.64 2003
3107.17 1972
3107.69 2059
3108.22 1919
3108.74 1883
3109.27 1829
3109.79 1931
3110.32 1978
3110.85 1953
3111.37 1923
3111.90 1929
3112.42 1918
3112.95 1938
3113.48 2066
3114.00 1915
3114.53 1919
3115.05 1868
3115.58 2045
3116.11 1901
3116.63 1960
3117.16 2044
3117.68 1929
3118.21 1932
3118.74 2011
3119.26 1979
3119.79 1886
3120.32 1969
3120.84 1946
3121.37 1964
3121.90 1977
3122.42 1915
3122.95 1913
3123.48 1895
3124.00 1901
3124.53 1884
3125.06 1814
3125.58 1956
3126.11 2031
3126.64 2027
3127.16 2123
3127.69 2117
3128.22 1931
3128.75 2145
3129.27 2183
3129.80 2021
3130.33 1963
3130.85 1939
3131.38 1925
3131.91 1879
3132.44 2015
3132.96 1851
3133.49 1825
3134.02 1945
3134.55 1820
3135.07 1955
3135.60 1968
3136.13 1918
3136.66 1815
3137.19 1926
3137.71 1855
3138.24 1922
3138.77 1895
3139.30 2126
3139.83 2039
3140.35 2068
3140.88 2110
3141.41 1896
3141.94 2045
3142.47 2106
3143.00 2099
3143.52 1802
3144.05 1975
3144.58 2150
3145.11 2164
3145.64 2158
3146.17 2310
3146.70 2225
3147.22 2265
3147.75 2439
3148.28 2547
3148.81 2453
3149.34 2639
3149.87 2633
3150.40 2739
3150.93 2915
3151.46 2814
3151.98 2356
3152.51 2411
3153.04 2544
3153.57 2481
3154.10 2364
3154.63 2193
3155.16 2220
3155.69 2303
3156.22 2182
3156.75 2260
3157.28 2177
3157.81 2209
3158.34 2314
3158.87 2104
3159.40 2086
3159.93 2187
3160.46 2284
3160.99 2153
3161.52 2323
3162.05 2229
3162.58 2132
3163.11 2099
3163.64 2116
3164.17 2031
3164.70 2014
3165.23 1868
3165.76 2099
3166.29 2008
3166.82 1957
3167.35 1970
3167.88 1932
3168.41 1824
3168.94 1923
3169.47 1875
3170.00 1956
3170.53 1994
3171.06 1763
3171.59 1783
3172.13 2074
3172.66 1992
3173.19 2068
3173.72 2231
3174.25 2129
3174.78 2150
3175.31 2333
3175.84 2385
3176.37 2146
3176.90 2218
3177.44 2263
3177.97 2122
3178.50 2178
3179.03 2192
3179.56 2282
3180.09 2067
3180.62 1867
3181.16 2070
3181.69 2088
3182.22 1938
3182.75 1885
3183.28 2207
3183.81 1924
3184.35 1954
3184.88 1950
3185.41 2075
3185.94 2262
3186.47 2192
3187.01 2124
3187.54 2012
3188.07 2082
3188.60 2261
3189.14 2008
3189.67 2226
3190.20 1994
3190.73 1835
3191.26 1963
3191.80 1908
3192.33 2000
3192.86 2101
3193.39 1974
3193.93 1977
3194.46 2184
3194.99 2131
3195.53 2048
3196.06 2009
3196.59 2109
3197.12 2007
3197.66 2062
3198.19 2180
3198.72 2288
3199.26 2156
3199.79 2170
3200.32 2232
3200.86 2302
3201.39 2391
3201.92 2357
3202.46 2197
3202.99 2208
3203.52 2322
3204.06 2468
3204.59 2333
3205.12 2247
3205.66 2357
3206.19 2131
3206.72 2137
3207.26 2029
3207.79 2142
3208.33 2115
3208.86 2046
3209.39 2293
3209.93 2348
3210.46 2275
3211.00 2224
3211.53 2075
3212.06 2125
3212.60 2059
3213.13 2277
3213.67 2188
3214.20 2291
3214.74 2267
3215.27 2281
3215.80 2266
3216.34 2204
3216.87 2139
3217.41 2121
3217.94 2104
3218.48 2162
3219.01 2126
3219.55 2026
3220.08 2215
3220.62 2179
3221.15 2102
3221.69 2363
3222.22 2546
3222.76 2547
3223.29 2549
3223.83 2646
3224.36 2538
3224.90 2592
3225.43 2824
3225.97 2607
3226.50 2568
3227.04 2472
3227.57 2553
3228.11 2454
3228.65 2137
3229.18 2129
3229.72 2338
3230.25 2242
3230.79 2282
3231.32 2103
3231.86 2003
3232.40 2101
3232.93 2219
3233.47 2027
3234.00 2101
3234.54 2110
3235.08 2287
3235.61 2249
3236.15 2294
3236.68 2206
3237.22 2340
3237.76 2225
3238.29 2395
3238.83 2459
3239.37 2515
3239.90 2423
3240.44 2705
3240.97 2694
3241.51 2452
3242.05 2368
3242.58 2372
3243.12 2293
3243.66 2215
3244.20 2228
3244.73 2279
3245.27 2195
3245.81 1968
3246.34 1796
3246.88 2038
3247.42 2058
3247.95 1949
3248.49 2100
3249.03 2071
3249.57 2013
3250.10 1932
3250.64 2119
3251.18 2062
3251.72 2103
3252.25 2104
3252.79 1995
3253.33 2226
3253.87 2085
3254.40 2079
3254.94 1913
3255.48 1990
3256.02 2097
3256.55 2082
3257.09 2227
3257.63 2317
3258.17 2276
3258.71 2296
3259.24 2296
3259.78 2226
3260.32 2202
3260.86 2152
3261.40 2215
3261.94 2224
3262.47 2119
3263.01 2337
3263.55 2316
3264.09 2416
3264.63 2315
3265.17 2116
3265.71 2034
3266.24 2026
3266.78 2071
3267.32 2051
3267.86 2016
3268.40 2181
3268.94 2235
3269.48 2267
3270.02 1957
3270.55 1933
3271.09 2100
3271.63 2041
3272.17 1986
3272.71 2088
3273.25 2061
3273.79 2092
3274.33 1996
3274.87 1998
3275.41 2066
3275.95 2165
3276.49 2121
3277.03 2292
3277.57 2146
3278.11 2183
3278.65 2051
3279.19 2076
3279.73 2136
3280.26 2260
3280.80 2254
3281.34 2081
3281.88 2070
3282.42 2034
3282.96 2197
3283.50 2287
3284.04 2258
3284.59 2307
3285.13 2412
3285.67 2470
3286.21 2327
3286.75 2391
3287.29 2536
3287.83 2323
3288.37 2258
3288.91 2373
3289.45 2340
3289.99 2178
3290.53 2105
3291.07 2116
3291.61 2146
3292.15 2140
3292.69 2114
3293.23 2137
3293.77 2107
3294.32 1976
3294.86 1993
3295.40 1812
3295.94 1910
3296.48 2042
3297.02 2015
3297.56 2118
3298.10 2154
3298.65 1960
3299.19 2083
3299.73 2212
3300.27 2119
3300.81 1936
3301.35 2081
3301.89 1912
3302.44 2063
3302.98 2074
3303.52 1970
3304.06 2062
3304.60 1943
3305.14 2050
3305.69 1925
3306.23 2029
3306.77 2115
3307.31 1968
3307.85 1949
3308.40 2052
3308.94 2245
3309.48 2173
3310.02 2079
3310.57 1987
3311.11 1927
3311.65 1940
3312.19 2054
3312.74 2170
3313.28 2202
3313.82 2372
3314.36 2416
3314.91 2297
3315.45 2126
3315.99 2342
3316.53 2331
3317.08 2425
3317.62 2472
3318.16 2402
3318.71 2262
3319.25 2291
3319.79 2295
3320.34 2123
3320.88 1995
3321.42 2186
3321.96 2146
3322.51 2110
3323.05 2165
3323.59 2073
3324.14 2065
3324.68 2125
3325.23 2145
3325.77 2037
3326.31 2181
3326.86 2082
3327.40 2018
3327.94 2023
3328.49 1823
3329.03 1834
3329.57 1801
3330.12 1801
3330.66 1825
3331.21 1840
3331.75 1815
3332.29 1783
3332.84 1762
3333.38 1900
3333.93 1874
3334.47 1886
3335.02 1905
3335.56 1918
3336.10 1901
3336.65 1907
3337.19 1877
3337.74 1859
3338.28 2151
3338.83 2026
3339.37 2045
3339.92 2000
3340.46 1880
3341.01 1854
3341.55 1929
3342.10 1856
3342.64 2192
3343.19 2146
3343.73 2026
3344.28 1874
3344.82 1951
3345.37 1853
3345.91 1929
3346.46 1886
3347.00 2043
3347.55 1979
3348.09 1849
3348.64 1994
3349.18 2065
3349.73 2048
3350.27 2004
3350.82 1932
3351.37 1797
3351.91 1904
3352.46 2002
3353.00 2252
3353.55 1964
3354.10 1929
3354.64 1981
3355.19 1956
3355.73 1901
3356.28 1908
3356.83 2163
3357.37 2095
3357.92 1861
3358.46 2015
3359.01 1903
3359.56 1965
3360.10 2027
3360.65 1950
3361.20 1845
3361.74 1793
3362.29 1757
3362.84 1890
3363.38 1843
3363.93 1775
3364.48 1813
3365.02 1937
3365.57 1894
3366.12 1953
3366.66 1808
3367.21 1798
3367.76 1948
3368.30 1893
3368.85 2150
3369.40 1934
3369.94 1867
3370.49 1937
3371.04 1986
3371.59 1935
3372.13 1823
3372.68 1818
3373.23 1657
3373.78 1739
3374.32 1960
3374.87 1923
3375.42 1866
3375.97 1796
3376.51 1754
3377.06 1706
3377.61 1739
3378.16 1810
3378.71 1664
3379.25 1633
3379.80 1582
3380.35 1524
3380.90 1700
3381.45 1895
3381.99 1818
3382.54 1750
3383.09 1686
3383.64 1550
3384.19 1734
3384.74 1890
3385.28 2008
3385.83 1858
3386.38 1828
3386.93 1662
3387.48 1886
3388.03 1901
3388.58 1948
3389.12 1833
3389.67 1899
3390.22 1745
3390.77 1686
3391.32 1796
3391.87 1835
3392.42 1898
3392.97 1981
3393.52 1794
3394.06 1713
3394.61 1784
3395.16 1704
3395.71 1731
3396.26 1800
3396.81 1736
3397.36 1752
3397.91 1733
3398.46 1717
3399.01 1722
3399.56 1785
3400.11 1703
3400.66 1726
3401.21 1725
3401.76 1768
3402.31 1633
3402.86 1699
3403.41 1771
3403.96 1690
3404.51 1745
3405.06 1753
3405.61 1752
3406.16 1806
3406.71 1890
3407.26 1842
3407.81 1610
3408.36 1650
3408.91 1723
3409.46 1622
3410.01 1628
3410.56 1561
3411.11 1612
3411.66 1628
3412.21 1606
3412.76 1744
3413.31 1802
3413.86 1736
3414.41 1803
3414.96 1769
3415.51 1911
3416.07 1864
3416.62 1650
3417.17 1653
3417.72 1754
3418.27 1845
3418.82 1723
3419.37 1666
3419.92 1680
3420.47 1715
3421.03 1675
3421.58 1614
3422.13 1717
3422.68 1757
3423.23 1711
3423.78 1769
3424.33 1781
3424.89 1876
3425.44 1743
3425.99 1694
3426.54 1717
3427.09 1656
3427.65 1764
3428.20 1709
3428.75 1692
3429.30 1692
3429.85 1747
3430.41 1882
3430.96 1893
3431.51 1759
3432.06 1880
3432.61 1666
3433.17 1788
3433.72 1742
3434.27 1658
3434.82 1796
3435.38 1762
3435.93 1773
3436.48 1609
3437.03 1805
3437.59 1787
3438.14 1718
3438.69 1897
3439.24 1853
3439.80 1675
3440.35 1570
3440.90 1675
3441.46 1786
3442.01 1821
3442.56 1738
3443.11 1674
3443.67 1663
3444.22 1647
3444.77 1614
3445.33 1544
3445.88 1618
3446.43 1616
3446.99 1651
3447.54 1649
3448.09 1700
3448.65 1580
3449.20 1593
3449.76 1577
3450.31 1661
3450.86 1644
3451.42 1824
3451.97 1625
3452.52 1611
3453.08 1482
3453.63 1636
3454.19 1691
3454.74 1518
3455.29 1668
3455.85 1641
3456.40 1627
3456.96 1616
3457.51 1700
3458.07 1582
3458.62 1739
3459.17 1679
3459.73 1739
3460.28 1709
3460.84 1760
3461.39 1696
3461.95 1774
3462.50 1667
3463.06 1625
3463.61 1764
3464.17 1710
3464.72 1702
3465.27 1756
3465.83 1742
3466.38 1658
3466.94 1839
3467.49 1855
3468.05 1731
3468.61 1742
3469.16 1871
3469.72 1976
3470.27 1918
3470.83 1824
3471.38 1812
3471.94 1662
3472.49 1725
3473.05 1763
3473.60 1925
3474.16 1780
3474.71 1829
3475.27 1743
3475.83 1711
3476.38 1752
3476.94 1712
3477.49 1795
3478.05 1807
3478.61 1752
3479.16 1834
3479.72 1816
3480.27 1744
3480.83 1896
3481.39 1850
3481.94 1811
3482.50 1946
3483.05 1774
3483.61 1741
3484.17 1813
3484.72 1816
3485.28 1980
3485.84 1687
3486.39 1718
3486.95 1709
3487.51 1824
3488.06 1726
3488.62 1614
3489.18 1795
3489.73 1781
3490.29 1838
3490.85 1805
3491.40 1910
3491.96 1862
3492.52 1724
3493.08 1844
3493.63 2042
3494.19 1871
3494.75 1924
3495.30 1964
3495.86 1959
3496.42 1895
3496.98 1874
3497.53 2015
3498.09 2034
3498.65 2136
3499.21 1890
3499.76 2125
3500.32 2258
3500.88 2341
3501.44 2351
3501.99 2536
3502.55 2693
3503.11 2827
3503.67 3066
3504.23 3187
3504.78 3495
3505.34 3457
3505.90 3451
3506.46 3621
3507.02 3863
3507.58 3803
3508.13 3795
3508.69 3592
3509.25 3099
3509.81 3073
3510.37 2676
3510.93 2518
3511.48 2207
3512.04 2160
3512.60 2136
3513.16 1883
3513.72 1808
3514.28 1740
3514.84 1618
3515.40 1765
3515.95 1821
3516.51 1664
3517.07 1657
3517.63 1771
3518.19 1834
3518.75 1663
3519.31 1684
3519.87 1573
3520.43 1772
3520.99 1654
3521.55 1758
3522.11 1812
3522.67 1674
3523.22 1852
3523.78 1712
3524.34 1771
3524.90 1678
3525.46 1504
3526.02 1584
3526.58 1699
3527.14 1852
3527.70 1680
3528.26 1691
3528.82 1700
3529.38 1674
3529.94 1595
3530.50 1597
3531.06 1684
3531.62 1782
3532.18 1707
3532.74 1642
3533.30 1703
3533.86 1746
3534.42 1773
3534.98 1766
3535.54 1780
3536.11 2024
3536.67 2070
3537.23 2048
3537.79 1939
3538.35 1893
3538.91 1879
3539.47 1913
3540.03 1838
3540.59 1982
3541.15 2155
3541.71 2192
3542.27 2082
3542.84 2087
3543.40 2099
3543.96 2052
3544.52 2155
3545.08 2198
3545.64 2057
3546.20 1986
3546.76 2013
3547.33 1899
3547.89 1920
3548.45 1865
3549.01 1885
3549.57 1720
3550.13 1600
3550.69 1790
3551.26 1814
3551.82 1715
3552.38 1721
3552.94 1659
3553.50 1563
3554.07 1724
3554.63 1853
3555.19 1857
3555.75 1611
3556.31 1697
3556.88 1774
3557.44 1789
3558.00 1742
3558.56 1794
3559.13 1809
3559.69 1783
3560.25 1862
3560.81 2001
3561.38 1775
3561.94 1785
3562.50 1839
3563.06 1885
3563.63 1880
3564.19 1900
3564.75 1788
3565.31 1743
3565.88 1719
3566.44 1723
3567.00 1672
3567.57 1681
3568.13 1667
3568.69 1716
3569.26 1750
3569.82 1803
3570.38 1565
3570.95 1642
3571.51 1729
3572.07 1614
3572.64 1630
3573.20 1690
3573.76 1774
3574.33 1753
3574.89 1677
3575.45 1621
3576.02 1702
3576.58 1668
3577.14 1683
3577.71 1756
3578.27 1679
3578.84 1774
3579.40 1727
3579.96 1609
3580.53 1738
3581.09 1762
3581.66 1739
3582.22 1712
3582.78 1709
3583.35 1574
3583.91 1764
3584.48 1820
3585.04 1752
3585.61 1896
3586.17 1879
3586.74 1985
3587.30 1969
3587.86 1851
3588.43 1969
3588.99 1800
3589.56 1703
3590.12 1778
3590.69 1715
3591.25 1759
3591.82 1622
3592.38 1571
3592.95 1584
3593.51 1593
3594.08 1544
3594.64 1665
3595.21 1719
3595.77 1661
3596.34 1631
3596.90 1788
3597.47 1615
3598.04 1730
3598.60 1798
3599.17 1666
3599.73 1736
3600.30 1852
3600.86 1820
3601.43 1632
3601.99 1707
3602.56 1752
3603.13 1639
3603.69 1560
3604.26 1684
3604.82 1696
3605.39 1660
3605.96 1538
3606.52 1462
3607.09 1440
3607.65 1528
3608.22 1572
3608.79 1523
3609.35 1450
3609.92 1530
3610.49 1475
3611.05 1476
3611.62 1604
3612.19 1752
3612.75 1721
3613.32 1620
3613.89 1844
3614.45 1804
3615.02 1897
3615.59 1996
3616.15 2122
3616.72 2263
3617.29 2432
3617.85 2295
3618.42 2500
3618.99 2516
3619.55 2513
3620.12 2488
3620.69 2442
3621.26 2455
3621.82 2231
3622.39 2353
3622.96 2344
3623.53 2301
3624.09 2096
3624.66 1974
3625.23 2000
3625.80 1974
3626.36 1832
3626.93 1738
3627.50 1770
3628.07 1720
3628.63 1775
3629.20 1892
3629.77 1940
3630.34 1803
3630.91 1690
3631.47 1825
3632.04 1811
3632.61 1899
3633.18 1829
3633.75 1854
3634.32 1817
3634.88 2113
3635.45 2034
3636.02 1949
3636.59 1932
3637.16 1831
3637.73 1874
3638.29 1897
3638.86 1657
3639.43 1687
3640.00 1693
3640.57 1789
3641.14 1643
3641.71 1568
3642.28 1670
3642.84 1767
3643.41 1775
3643.98 1727
3644.55 1798
3645.12 1655
3645.69 1652
3646.26 1678
3646.83 1682
3647.40 1613
3647.97 1690
3648.54 1681
3649.11 1712
3649.68 1698
3650.25 1724
3650.81 1793
3651.38 1764
3651.95 1827
3652.52 1779
3653.09 1765
3653.66 1750
3654.23 1833
3654.80 1812
3655.37 1743
3655.94 1535
3656.51 1670
3657.08 1776
3657.65 1664
3658.22 1779
3658.79 1863
3659.36 1805
3659.93 1691
3660.50 1627
3661.07 1722
3661.64 1686
3662.22 1614
3662.79 1735
3663.36 1753
3663.93 1529
3664.50 1699
3665.07 1701
3665.64 1563
3666.21 1491
3666.78 1592
3667.35 1430
3667.92 1585
3668.49 1608
3669.06 1401
3669.64 1542
3670.21 1623
3670.78 1425
3671.35 1535
3671.92 1605
3672.49 1685
3673.06 1660
3673.63 1641
3674.21 1677
3674.78 1710
3675.35 1599
3675.92 1571
3676.49 1720
3677.06 1825
3677.63 1801
3678.21 1774
3678.78 1601
3679.35 1725
3679.92 1546
3680.49 1545
3681.07 1601
3681.64 1581
3682.21 1492
3682.78 1551
3683.35 1609
3683.93 1537
3684.50 1640
3685.07 1492
3685.64 1408
3686.21 1489
3686.79 1508
3687.36 1589
3687.93 1483
3688.50 1621
3689.08 1540
3689.65 1578
3690.22 1568
3690.80 1563
3691.37 1553
3691.94 1579
3692.51 1726
3693.09 1694
3693.66 1591
3694.23 1571
3694.81 1488
3695.38 1446
3695.95 1480
3696.52 1531
3697.10 1434
3697.67 1514
3698.24 1654
3698.82 1598
3699.39 1453
3699.96 1372
3700.54 1402
3701.11 1683
3701.68 1540
3702.26 1560
3702.83 1424
3703.41 1522
3703.98 1536
3704.55 1462
3705.13 1499
3705.70 1541
3706.27 1455
3706.85 1406
3707.42 1474
3708.00 1506
3708.57 1751
3709.14 1676
3709.72 1605
3710.29 1528
3710.87 1514
3711.44 1532
3712.02 1675
3712.59 1479
3713.16 1405
3713.74 1430
3714.31 1455
3714.89 1494
3715.46 1443
3716.04 1558
3716.61 1617
3717.19 1560
3717.76 1454
3718.34 1566
3718.91 1503
3719.49 1582
3720.06 1750
3720.64 1542
3721.21 1477
3721.79 1403
3722.36 1318
3722.94 1597
3723.51 1492
3724.09 1450
3724.66 1467
3725.24 1453
3725.81 1525
3726.39 1478
3726.96 1480
3727.54 1568
3728.12 1642
3728.69 1682
3729.27 1676
3729.84 1637
3730.42 1590
3730.99 1708
3731.57 1674
3732.15 1683
3732.72 1650
3733.30 1760
3733.87 1635
3734.45 1557
3735.03 1516
3735.60 1676
3736.18 1570
3736.75 1531
3737.33 1517
3737.91 1599
3738.48 1651
3739.06 1530
3739.64 1528
3740.21 1609
3740.79 1529
3741.37 1573
3741.94 1465
3742.52 1536
3743.10 1336
3743.67 1443
3744.25 1577
3744.83 1605
3745.40 1548
3745.98 1579
3746.56 1532
3747.13 1540
3747.71 1553
3748.29 1470
3748.87 1428
3749.44 1434
3750.02 1561
3750.60 1560
3751.17 1545
3751.75 1400
3752.33 1419
3752.91 1418
3753.48 1397
3754.06 1430
3754.64 1556
3755.22 1519
3755.80 1370
3756.37 1353
3756.95 1343
3757.53 1343
3758.11 1435
3758.68 1289
3759.26 1504
3759.84 1520
3760.42 1310
3761.00 1454
3761.58 1540
3762.15 1543
3762.73 1515
3763.31 1426
3763.89 1566
3764.47 1559
3765.04 1554
3765.62 1561
3766.20 1493
3766.78 1437
3767.36 1573
3767.94 1463
3768.52 1498
3769.10 1498
3769.67 1577
3770.25 1350
3770.83 1373
3771.41 1480
3771.99 1625
3772.57 1433
3773.15 1420
3773.73 1419
3774.31 1570
3774.89 1568
3775.46 1502
3776.04 1424
3776.62 1319
3777.20 1532
3777.78 1586
3778.36 1400
3778.94 1437
3779.52 1393
3780.10 1453
3780.68 1428
3781.26 1298
3781.84 1359
3782.42 1521
3783.00 1311
3783.58 1281
3784.16 1424
3784.74 1497
3785.32 1504
3785.90 1353
3786.48 1397
3787.06 1539
3787.64 1584
3788.22 1444
3788.80 1434
3789.38 1452
3789.96 1458
3790.54 1333
3791.12 1509
3791.70 1564
3792.28 1506
3792.86 1574
3793.44 1580
3794.02 1506
3794.60 1517
3795.18 1727
3795.77 1791
3796.35 1587
3796.93 1649
3797.51 1564
3798.09 1607
3798.67 1687
3799.25 1715
3799.83 1757
3800.41 1831
3800.99 1669
3801.58 1718
3802.16 1790
3802.74 1869
3803.32 1780
3803.90 1790
3804.48 1718
3805.06 1651
3805.65 1715
3806.23 1674
3806.81 1656
3807.39 1669
3807.97 1710
3808.55 1719
3809.14 1731
3809.72 1737
3810.30 1647
3810.88 1795
3811.46 1748
3812.05 1764
3812.63 1683
3813.21 1609
3813.79 1691
3814.37 1709
3814.96 1858
3815.54 1790
3816.12 1744
3816.70 1745
3817.29 1586
3817.87 1827
3818.45 1690
3819.03 1800
3819.62 1560
3820.20 1601
3820.78 1585
3821.36 1476
3821.95 1556
3822.53 1485
3823.11 1480
3823.70 1532
3824.28 1479
3824.86 1376
3825.45 1486
3826.03 1431
3826.61 1487
3827.19 1501
3827.78 1373
3828.36 1481
3828.94 1493
3829.53 1277
3830.11 1336
3830.69 1368
3831.28 1425
3831.86 1437
3832.45 1450
3833.03 1492
3833.61 1541
3834.20 1473
3834.78 1462
3835.36 1442
3835.95 1434
3836.53 1443
3837.12 1486
3837.70 1313
3838.28 1369
3838.87 1480
3839.45 1570
3840.04 1385
3840.62 1419
3841.20 1417
3841.79 1202
3842.37 1397
3842.96 1489
3843.54 1405
3844.13 1376
3844.71 1299
3845.30 1363
3845.88 1295
3846.47 1414
3847.05 1296
3847.63 1247
3848.22 1235
3848.80 1389
3849.39 1397
3849.97 1186
3850.56 1373
3851.14 1341
3851.73 1367
3852.31 1478
3852.90 1483
3853.48 1558
3854.07 1406
3854.66 1468
3855.24 1533
3855.83 1391
3856.41 1475
3857.00 1490
3857.58 1416
3858.17 1436
3858.75 1495
3859.34 1518
3859.92 1614
3860.51 1607
3861.10 1684
3861.68 1760
3862.27 1745
3862.85 1758
3863.44 1925
3864.03 1797
3864.61 1773
3865.20 1777
3865.78 1770
3866.37 1643
3866.96 1670
3867.54 1617
3868.13 1543
3868.72 1606
3869.30 1535
3869.89 1508
3870.47 1576
3871.06 1393
3871.65 1485
3872.23 1512
3872.82 1601
3873.41 1568
3873.99 1533
3874.58 1411
3875.17 1433
3875.76 1460
3876.34 1398
3876.93 1438
3877.52 1504
3878.10 1541
3878.69 1583
3879.28 1444
3879.86 1289
3880.45 1469
3881.04 1365
3881.63 1378
3882.21 1471
3882.80 1445
3883.39 1257
3883.98 1332
3884.56 1271
3885.15 1436
3885.74 1376
3886.33 1458
3886.91 1364
3887.50 1409
3888.09 1310
3888.68 1258
3889.27 1322
3889.85 1316
3890.44 1328
3891.03 1397
3891.62 1485
3892.21 1418
3892.79 1535
3893.38 1619
3893.97 1473
3894.56 1369
3895.15 1370
3895.74 1427
3896.32 1467
3896.91 1414
3897.50 1500
3898.09 1486
3898.68 1599
3899.27 1568
3899.86 1533
3900.45 1562
3901.03 1547
3901.62 1569
3902.21 1595
3902.80 1408
3903.39 1465
3903.98 1466
3904.57 1490
3905.16 1460
3905.75 1509
3906.34 1522
3906.92 1409
3907.51 1291
3908.10 1311
3908.69 1293
3909.28 1282
3909.87 1365
3910.46 1221
3911.05 1236
3911.64 1368
3912.23 1329
3912.82 1354
3913.41 1240
3914.00 1241
3914.59 1240
3915.18 1209
3915.77 1219
3916.36 1258
3916.95 1353
3917.54 1320
3918.13 1457
3918.72 1464
3919.31 1413
3919.90 1350
3920.49 1291
3921.08 1265
3921.67 1223
3922.26 1307
3922.85 1312
3923.44 1360
3924.03 1327
3924.62 1348
3925.21 1354
3925.80 1431
3926.40 1385
3926.99 1240
3927.58 1268
3928.17 1264
3928.76 1234
3929.35 1305
3929.94 1317
3930.53 1286
3931.12 1303
3931.71 1280
3932.30 1257
3932.90 1181
3933.49 1242
3934.08 1285
3934.67 1392
3935.26 1338
3935.85 1297
3936.44 1304
3937.04 1307
3937.63 1396
3938.22 1374
3938.81 1291
3939.40 1304
3939.99 1264
3940.59 1328
3941.18 1250
3941.77 1283
3942.36 1393
3942.95 1374
3943.55 1274
3944.14 1363
3944.73 1536
3945.32 1476
3945.91 1469
3946.51 1415
3947.10 1357
3947.69 1303
3948.28 1207
3948.88 1191
3949.47 1263
3950.06 1256
3950.65 1232
3951.25 1317
3951.84 1305
3952.43 1293
3953.02 1324
3953.62 1309
3954.21 1402
3954.80 1309
3955.40 1379
3955.99 1221
3956.58 1271
3957.17 1237
3957.77 1268
3958.36 1374
3958.95 1419
3959.55 1305
3960.14 1273
3960.73 1261
3961.33 1264
3961.92 1396
3962.51 1251
3963.11 1213
3963.70 1307
3964.29 1251
3964.89 1241
3965.48 1185
3966.08 1309
3966.67 1360
3967.26 1366
3967.86 1284
3968.45 1325
3969.04 1366
3969.64 1271
3970.23 1276
3970.83 1337
3971.42 1252
3972.01 1313
3972.61 1175
3973.20 1285
3973.80 1273
3974.39 1237
3974.99 1292
3975.58 1415
3976.18 1467
3976.77 1296
3977.36 1237
3977.96 1392
3978.55 1390
3979.15 1248
3979.74 1348
3980.34 1300
3980.93 1355
3981.53 1396
3982.12 1471
3982.72 1437
3983.31 1395
3983.91 1444
3984.50 1378
3985.10 1259
3985.69 1354
3986.29 1320
3986.88 1320
3987.48 1357
3988.07 1299
3988.67 1223
3989.26 1225
3989.86 1346
3990.46 1295
3991.05 1212
3991.65 1346
3992.24 1283
3992.84 1352
3993.43 1374
3994.03 1416
3994.63 1440
3995.22 1438
3995.82 1521
3996.41 1470
3997.01 1539
3997.61 1541
3998.20 1423
3998.80 1462
3999.39 1509
3999.99 1517
4000.59 1513
4001.18 1484
4001.78 1337
4002.38 1471
4002.97 1329
4003.57 1363
4004.17 1461
4004.76 1442
4005.36 1372
4005.96 1332
4006.55 1373
4007.15 1419
4007.75 1432
4008.34 1440
4008.94 1447
4009.54 1367
4010.13 1334
4010.73 1376
4011.33 1389
4011.93 1353
4012.52 1334
4013.12 1343
4013.72 1335
4014.31 1479
4014.91 1440
4015.51 1481
4016.11 1440
4016.70 1427
4017.30 1433
4017.90 1357
4018.50 1468
4019.09 1483
4019.69 1368
4020.29 1443
4020.89 1459
4021.49 1497
4022.08 1454
4022.68 1485
4023.28 1430
4023.88 1305
4024.48 1468
4025.07 1439
4025.67 1416
4026.27 1490
4026.87 1523
4027.47 1623
4028.06 1844
4028.66 1825
4029.26 1725
4029.86 1727
4030.46 1671
4031.06 1748
4031.66 1715
4032.25 1661
4032.85 1579
4033.45 1593
4034.05 1472
4034.65 1386
4035.25 1404
4035.85 1356
4036.45 1300
4037.05 1352
4037.64 1387
4038.24 1314
4038.84 1307
4039.44 1366
4040.04 1370
4040.64 1315
4041.24 1327
4041.84 1367
4042.44 1245
4043.04 1243
4043.64 1205
4044.24 1229
4044.84 1291
4045.44 1352
4046.04 1451
4046.64 1529
4047.24 1514
4047.84 1489
4048.44 1499
4049.03 1511
4049.63 1424
4050.23 1442
4050.83 1430
4051.43 1369
4052.04 1405
4052.64 1506
4053.24 1516
4053.84 1396
4054.44 1402
4055.04 1353
4055.64 1329
4056.24 1322
4056.84 1276
4057.44 1267
4058.04 1355
4058.64 1376
4059.24 1278
4059.84 1222
4060.44 1334
4061.04 1300
4061.64 1346
4062.24 1309
4062.85 1326
4063.45 1315
4064.05 1200
4064.65 1287
4065.25 1457
4065.85 1334
4066.45 1270
4067.05 1318
4067.65 1383
4068.26 1196
4068.86 1240
4069.46 1292
4070.06 1370
4070.66 1284
4071.26 1264
4071.86 1201
4072.47 1337
4073.07 1252
4073.67 1206
4074.27 1231
4074.87 1269
4075.47 1278
4076.08 1321
4076.68 1392
4077.28 1396
4077.88 1425
4078.48 1277
4079.09 1428
4079.69 1298
4080.29 1284
4080.89 1319
4081.50 1299
4082.10 1287
4082.70 1364
4083.30 1273
4083.91 1241
4084.51 1320
4085.11 1259
4085.71 1209
4086.32 1246
4086.92 1258
4087.52 1283
4088.12 1260
4088.73 1229
4089.33 1269
4089.93 1218
4090.54 1189
4091.14 1184
4091.74 1158
4092.35 1114
4092.95 1145
4093.55 1188
4094.15 1114
4094.76 1201
4095.36 1237
4095.96 1347
4096.57 1236
4097.17 1207
4097.78 1132
4098.38 1129
4098.98 1143
4099.59 1136
4100.19 1212
4100.79 1218
4101.40 1349
4102.00 1350
4102.61 1241
4103.21 1322
4103.81 1404
4104.42 1192
4105.02 1164
4105.63 1313
4106.23 1272
4106.83 1318
4107.44 1191
4108.04 1319
4108.65 1330
4109.25 1266
4109.85 1344
4110.46 1242
4111.06 1117
4111.67 1132
4112.27 1219
4112.88 1241
4113.48 1229
4114.09 1218
4114.69 1167
4115.30 1249
4115.90 1204
4116.51 1177
4117.11 1272
4117.72 1293
4118.32 1312
4118.93 1223
4119.53 1311
4120.14 1343
4120.74 1341
4121.35 1303
4121.95 1360
4122.56 1351
4123.16 1396
4123.77 1298
4124.37 1252
4124.98 1281
4125.59 1278
4126.19 1288
4126.80 1305
4127.40 1283
4128.01 1359
4128.61 1381
4129.22 1334
4129.83 1313
4130.43 1247
4131.04 1368
4131.64 1321
4132.25 1332
4132.86 1336
4133.46 1418
4134.07 1413
4134.67 1355
4135.28 1284
4135.89 1452
4136.49 1297
4137.10 1383
4137.71 1571
4138.31 1554
4138.92 1598
4139.53 1627
4140.13 1534
4140.74 1511
4141.35 1572
4141.95 1654
4142.56 1702
4143.17 1686
4143.77 1700
4144.38 1754
4144.99 1898
4145.59 1947
4146.20 1822
4146.81 1649
4147.42 1626
4148.02 1517
4148.63 1522
4149.24 1347
4149.84 1369
4150.45 1303
4151.06 1241
4151.67 1222
4152.27 1267
4152.88 1283
4153.49 1196
4154.10 1147
4154.70 1203
4155.31 1069
4155.92 1125
4156.53 1122
4157.14 1200
4157.74 1224
4158.35 1193
4158.96 1296
4159.57 1202
4160.18 1132
4160.78 1160
4161.39 1160
4162.00 1307
4162.61 1379
4163.22 1344
4163.83 1238
4164.43 1275
4165.04 1400
4165.65 1432
4166.26 1233
4166.87 1324
4167.48 1377
4168.09 1458
4168.69 1402
4169.30 1394
4169.91 1437
4170.52 1337
4171.13 1338
4171.74 1377
4172.35 1309
4172.96 1336
4173.57 1419
4174.17 1465
4174.78 1364
4175.39 1414
4176.00 1444
4176.61 1379
4177.22 1407
4177.83 1445
4178.44 1449
4179.05 1435
4179.66 1481
4180.27 1448
4180.88 1427
4181.49 1431
4182.10 1463
4182.71 1444
4183.32 1291
4183.93 1272
4184.54 1260
4185.15 1249
4185.76 1259
4186.37 1272
4186.98 1285
4187.59 1309
4188.20 1321
4188.81 1173
4189.42 1284
4190.03 1227
4190.64 1249
4191.25 1224
4191.86 1313
4192.47 1440
4193.08 1522
4193.69 1444
4194.30 1417
4194.91 1581
4195.52 1449
4196.13 1488
4196.74 1412
4197.35 1472
4197.97 1392
4198.58 1203
4199.19 1178
4199.80 1230
4200.41 1258
4201.02 1270
4201.63 1239
4202.24 1200
4202.85 1321
4203.47 1253
4204.08 1216
4204.69 1215
4205.30 1249
4205.91 1266
4206.52 1305
4207.13 1328
4207.75 1293
4208.36 1248
4208.97 1285
4209.58 1277
4210.19 1276
4210.80 1159
4211.42 1086
4212.03 1159
4212.64 1156
4213.25 1134
4213.86 1206
4214.48 1370
4215.09 1208
4215.70 1318
4216.31 1270
4216.92 1347
4217.54 1405
4218.15 1474
4218.76 1458
4219.37 1561
4219.99 1667
4220.60 1713
4221.21 1571
4221.82 1519
4222.44 1601
4223.05 1481
4223.66 1447
4224.28 1482
4224.89 1428
4225.50 1356
4226.11 1425
4226.73 1489
4227.34 1350
4227.95 1384
4228.57 1354
4229.18 1377
4229.79 1457
4230.41 1351
4231.02 1260
4231.63 1361
4232.25 1348
4232.86 1423
4233.47 1470
4234.09 1415
4234.70 1423
4235.31 1500
4235.93 1462
4236.54 1504
4237.15 1324
4237.77 1517
4238.38 1494
4239.00 1506
4239.61 1443
4240.22 1349
4240.84 1381
4241.45 1369
4242.07 1312
4242.68 1245
4243.29 1179
4243.91 1171
4244.52 1380
4245.14 1371
4245.75 1297
4246.37 1310
4246.98 1317
4247.59 1387
4248.21 1449
4248.82 1341
4249.44 1372
4250.05 1415
4250.67 1334
4251.28 1282
4251.90 1331
4252.51 1329
4253.13 1198
4253.74 1159
4254.36 1283
4254.97 1318
4255.59 1363
4256.20 1322
4256.82 1385
4257.43 1352
4258.05 1305
4258.66 1311
4259.28 1330
4259.89 1457
4260.51 1316
4261.12 1354
4261.74 1362
4262.35 1360
4262.97 1357
4263.59 1195
4264.20 1264
4264.82 1328
4265.43 1257
4266.05 1331
4266.66 1289
4267.28 1354
4267.90 1218
4268.51 1298
4269.13 1287
4269.74 1331
4270.36 1221
4270.98 1218
4271.59 1228
4272.21 1229
4272.83 1261
4273.44 1198
4274.06 1289
4274.68 1305
4275.29 1306
4275.91 1316
4276.52 1207
4277.14 1322
4277.76 1418
4278.37 1359
4278.99 1482
4279.61 1513
4280.23 1366
4280.84 1310
4281.46 1358
4282.08 1253
4282.69 1348
4283.31 1268
4283.93 1241
4284.54 1177
4285.16 1180
4285.78 1129
4286.40 1223
4287.01 1176
4287.63 1169
4288.25 1214
4288.87 1195
4289.48 1139
4290.10 1159
4290.72 1138
4291.34 1163
4291.95 1225
4292.57 1170
4293.19 1090
4293.81 1185
4294.42 1193
4295.04 1221
4295.66 1280
4296.28 1288
4296.90 1244
4297.51 1173
4298.13 1289
4298.75 1274
4299.37 1110
4299.99 1141
4300.61 1199
4301.22 1142
4301.84 1232
4302.46 1146
4303.08 1152
4303.70 1221
4304.32 1196
4304.94 1234
4305.55 1201
4306.17 1206
4306.79 1220
4307.41 1164
4308.03 1144
4308.65 1190
4309.27 1191
4309.89 1159
4310.50 1159
4311.12 1121
4311.74 1172
4312.36 1206
4312.98 1018
4313.60 1143
4314.22 1170
4314.84 1162
4315.46 1146
4316.08 1152
4316.70 1137
4317.32 1173
4317.94 1208
4318.56 1127
4319.18 1049
4319.80 1127
4320.42 1220
4321.04 1217
4321.65 1174
4322.27 1087
4322.89 1047
4323.51 1229
4324.13 1274
4324.75 1111
4325.37 1119
4325.99 1084
4326.62 1165
4327.24 1144
4327.86 1081
4328.48 1076
4329.10 1134
4329.72 1056
4330.34 1097
4330.96 1103
4331.58 1135
4332.20 1034
4332.82 986
4333.44 1007
4334.06 1083
4334.68 1070
4335.30 1059
4335.92 1063
4336.54 1097
4337.16 1125
4337.79 1121
4338.41 1076
4339.03 1182
4339.65 1163
4340.27 1063
4340.89 1112
4341.51 1172
4342.13 1121
4342.76 1076
4343.38 1134
4344.00 1156
4344.62 1191
4345.24 1186
4345.86 1125
4346.48 1125
4347.11 1121
4347.73 1114
4348.35 1200
4348.97 1220
4349.59 1116
4350.22 1165
4350.84 1197
4351.46 1222
4352.08 1132
4352.70 1100
4353.33 1127
4353.95 1013
4354.57 1033
4355.19 1165
4355.81 1212
4356.44 1115
4357.06 1019
4357.68 1028
4358.30 1122
4358.93 1201
4359.55 1138
4360.17 1177
4360.79 1040
4361.42 1121
4362.04 1234
4362.66 1040
4363.28 1080
4363.91 1116
4364.53 1004
4365.15 1002
4365.78 1041
4366.40 987
4367.02 1049
4367.65 1073
4368.27 1104
4368.89 1117
4369.52 1033
4370.14 1066
4370.76 1044
4371.39 1025
4372.01 1037
4372.63 997
4373.26 1016
4373.88 1093
4374.50 1063
4375.13 1013
4375.75 975
4376.37 1068
4377.00 1140
4377.62 1202
4378.25 1102
4378.87 1108
4379.49 1081
4380.12 1075
4380.74 1074
4381.37 999
4381.99 1009
4382.61 1153
4383.24 1199
4383.86 1121
4384.49 1087
4385.11 1091
4385.74 1061
4386.36 1113
4386.98 1034
4387.61 1117
4388.23 1210
4388.86 1149
4389.48 1123
4390.11 1086
4390.73 953
4391.36 1008
4391.98 989
4392.61 1120
4393.23 1061
4393.86 1009
4394.48 1036
4395.11 1016
4395.73 1085
4396.36 982
4396.98 1140
4397.61 1119
4398.23 1005
4398.86 1199
4399.48 1196
4400.11 1108
4400.74 1148
4401.36 1146
4401.99 1163
4402.61 1146
4403.24 1010
4403.86 1045
4404.49 1044
4405.11 1122
4405.74 1070
4406.37 1020
4406.99 1104
4407.62 1009
4408.24 1058
4408.87 1040
4409.50 1015
4410.12 996
4410.75 1020
4411.38 957
4412.00 1037
4412.63 966
4413.25 986
4413.88 983
4414.51 974
4415.13 935
4415.76 1056
4416.39 1043
4417.01 1077
4417.64 1116
4418.27 1098
4418.89 1173
4419.52 951
4420.15 1008
4420.77 1012
4421.40 997
4422.03 1052
4422.66 1032
4423.28 1032
4423.91 1062
4424.54 1066
4425.16 1065
4425.79 1110
4426.42 978
4427.05 954
4427.67 906
4428.30 922
4428.93 941
4429.56 956
4430.18 991
4430.81 1090
4431.44 980
4432.07 1014
4432.69 915
4433.32 1062
4433.95 1141
4434.58 1066
4435.21 1034
4435.83 1038
4436.46 1093
4437.09 1039
4437.72 1071
4438.35 1078
4438.97 1173
4439.60 1041
4440.23 956
4440.86 1010
4441.49 949
4442.12 1049
4442.74 937
4443.37 1012
4444.00 1102
4444.63 1025
4445.26 947
4445.89 1044
4446.52 1129
4447.14 1040
4447.77 1129
4448.40 1118
4449.03 1165
4449.66 1207
4450.29 998
4450.92 1084
4451.55 1092
4452.18 1069
4452.81 1016
4453.44 1061
4454.06 1051
4454.69 1134
4455.32 1057
4455.95 1100
4456.58 1043
4457.21 934
4457.84 973
4458.47 976
4459.10 1002
4459.73 1010
4460.36 929
4460.99 995
4461.62 947
4462.25 998
4462.88 965
4463.51 951
4464.14 1000
4464.77 952
4465.40 959
4466.03 936
4466.66 946
4467.29 974
4467.92 982
4468.55 997
4469.18 968
4469.81 1023
4470.44 992
4471.07 1125
4471.70 1003
4472.33 970
4472.96 1048
4473.59 925
4474.22 920
4474.86 903
4475.49 969
4476.12 992
4476.75 938
4477.38 980
4478.01 1110
4478.64 1008
4479.27 1034
4479.90 1054
4480.53 871
4481.17 966
4481.80 968
4482.43 960
4483.06 916
4483.69 1062
4484.32 1162
4484.95 1110
4485.58 1117
4486.22 1004
4486.85 982
4487.48 1040
4488.11 1059
4488.74 1025
4489.37 1064
4490.01 938
4490.64 985
4491.27 950
4491.90 962
4492.53 1014
4493.17 1023
4493.80 1045
4494.43 1041
4495.06 1009
4495.70 1000
4496.33 975
4496.96 994
4497.59 971
4498.22 949
4498.86 1044
4499.49 1000
4500.12 969
4500.75 1035
4501.39 1063
4502.02 1044
4502.65 965
4503.29 1023
4503.92 1126
4504.55 1121
4505.18 1032
4505.82 1053
4506.45 1037
4507.08 994
4507.72 899
4508.35 965
4508.98 1018
4509.62 1004
4510.25 1015
4510.88 950
4511.52 979
4512.15 1043
4512.78 1021
4513.42 1080
4514.05 1012
4514.68 977
4515.32 1038
4515.95 1092
4516.58 1016
4517.22 951
4517.85 987
4518.48 1097
4519.12 983
4519.75 961
4520.39 894
4521.02 1015
4521.65 1056
4522.29 1087
4522.92 1027
4523.56 997
4524.19 1007
4524.83 932
4525.46 891
4526.09 1067
4526.73 1034
4527.36 1038
4528.00 1073
4528.63 1169
4529.27 1278
4529.90 1334
4530.54 1341
4531.17 1240
4531.81 1187
4532.44 1353
4533.07 1342
4533.71 1297
4534.34 1420
4534.98 1398
4535.61 1179
4536.25 1207
4536.88 1231
4537.52 1165
4538.16 1091
4538.79 966
4539.43 1016
4540.06 998
4540.70 1018
4541.33 1015
4541.97 1066
4542.60 1058
4543.24 884
4543.87 952
4544.51 957
4545.15 955
4545.78 879
4546.42 911
4547.05 960
4547.69 1030
4548.32 1062
4548.96 968
4549.60 928
4550.23 1008
4550.87 1006
4551.50 1001
4552.14 957
4552.78 926
4553.41 1035
4554.05 934
4554.69 965
4555.32 1019
4555.96 1025
4556.60 932
4557.23 933
4557.87 959
4558.51 957
4559.14 891
4559.78 979
4560.42 903
4561.05 872
4561.69 1007
4562.33 1038
4562.96 1021
4563.60 947
4564.24 1041
4564.87 966
4565.51 999
4566.15 1000
4566.79 1001
4567.42 1118
4568.06 1161
4568.70 990
4569.33 882
4569.97 1023
4570.61 1041
4571.25 1041
4571.88 984
4572.52 956
4573.16 1005
4573.80 1006
4574.44 996
4575.07 945
4575.71 944
4576.35 821
4576.99 1024
4577.62 986
4578.26 980
4578.90 973
4579.54 1007
4580.18 969
4580.82 985
4581.45 977
4582.09 967
4582.73 926
4583.37 948
4584.01 961
4584.65 1087
4585.28 1020
4585.92 993
4586.56 968
4587.20 1081
4587.84 954
4588.48 951
4589.12 905
4589.75 905
4590.39 955
4591.03 947
4591.67 852
4592.31 945
4592.95 889
4593.59 856
4594.23 955
4594.87 984
4595.51 912
4596.15 951
4596.78 921
4597.42 953
4598.06 942
4598.70 905
4599.34 1001
4599.98 1015
4600.62 1007
4601.26 1002
4601.90 1078
4602.54 1139
4603.18 1050
4603.82 1053
4604.46 1073
4605.10 1157
4605.74 1159
4606.38 1019
4607.02 1087
4607.66 1157
4608.30 1069
4608.94 1050
4609.58 1133
4610.22 1054
4610.86 1041
4611.50 968
4612.14 976
4612.78 1073
4613.42 957
4614.06 919
4614.70 1051
4615.34 889
4615.98 954
4616.63 863
4617.27 873
4617.91 895
4618.55 916
4619.19 857
4619.83 968
4620.47 1009
4621.11 1022
4621.75 977
4622.39 905
4623.03 919
4623.68 861
4624.32 901
4624.96 881
4625.60 836
4626.24 821
4626.88 850
4627.52 932
4628.17 845
4628.81 943
4629.45 1048
4630.09 1053
4630.73 880
4631.37 882
4632.02 966
4632.66 999
4633.30 917
4633.94 886
4634.58 970
4635.22 1002
4635.87 967
4636.51 974
4637.15 960
4637.79 939
4638.44 880
4639.08 873
4639.72 807
4640.36 889
4641.00 874
4641.65 860
4642.29 889
4642.93 927
4643.57 953
4644.22 922
4644.86 1081
4645.50 882
4646.15 880
4646.79 885
4647.43 897
4648.07 932
4648.72 940
4649.36 938
4650.00 947
4650.65 974
4651.29 880
4651.93 932
4652.57 833
4653.22 834
4653.86 1026
4654.50 898
4655.15 981
4655.79 1007
4656.44 1023
4657.08 1014
4657.72 1003
4658.37 931
4659.01 908
4659.65 921
4660.30 1046
4660.94 942
4661.58 1007
4662.23 1082
4662.87 904
4663.52 926
4664.16 1007
4664.80 971
4665.45 1010
4666.09 921
4666.74 960
4667.38 988
4668.02 924
4668.67 871
4669.31 886
4669.96 872
4670.60 810
4671.25 864
4671.89 948
4672.54 893
4673.18 911
4673.83 888
4674.47 902
4675.11 973
4675.76 958
4676.40 867
4677.05 906
4677.69 821
4678.34 927
4678.98 932
4679.63 956
4680.27 998
4680.92 946
4681.56 957
4682.21 926
4682.85 904
4683.50 916
4684.15 971
4684.79 1066
4685.44 924
4686.08 896
4686.73 945
4687.37 1010
4688.02 954
4688.66 948
4689.31 909
4689.96 866
4690.60 882
4691.25 888
4691.89 887
4692.54 859
4693.19 839
4693.83 845
4694.48 911
4695.12 795
4695.77 911
4696.42 960
4697.06 991
4697.71 979
4698.36 925
4699.00 900
4699.65 1047
4700.29 1005
4700.94 1004
4701.59 948
4702.23 1019
4702.88 1046
4703.53 1006
4704.17 917
4704.82 988
4705.47 1031
4706.11 900
4706.76 1062
4707.41 1093
4708.06 1200
4708.70 1096
4709.35 1047
4710.00 1093
4710.64 1220
4711.29 1063
4711.94 1052
4712.59 1046
4713.23 1038
4713.88 914
4714.53 890
4715.18 1007
4715.82 911
4716.47 941
4717.12 941
4717.77 916
4718.41 977
4719.06 904
4719.71 929
4720.36 922
4721.01 859
4721.65 884
4722.30 949
4722.95 910
4723.60 905
4724.25 1031
4724.89 933
4725.54 872
4726.19 996
4726.84 893
4727.49 871
4728.14 849
4728.78 860
4729.43 897
4730.08 860
4730.73 922
4731.38 884
4732.03 870
4732.68 890
4733.32 881
4733.97 871
4734.62 885
4735.27 910
4735.92 954
4736.57 884
4737.22 861
4737.87 811
4738.52 903
4739.16 868
4739.81 890
4740.46 855
4741.11 895
4741.76 876
4742.41 878
4743.06 917
4743.71 895
4744.36 919
4745.01 986
4745.66 848
4746.31 783
4746.96 913
4747.61 903
4748.26 999
4748.91 1112
4749.56 1089
4750.21 1056
4750.86 1146
4751.51 1091
4752.16 1053
4752.81 1158
4753.46 1263
4754.11 1226
4754.76 1109
4755.41 1012
4756.06 1044
4756.71 1006
4757.36 928
4758.01 986
4758.66 849
4759.31 935
4759.96 1070
4760.61 903
4761.26 945
4761.91 946
4762.56 922
4763.22 921
4763.87 905
4764.52 825
4765.17 923
4765.82 909
4766.47 873
4767.12 918
4767.77 923
4768.42 800
4769.07 847
4769.73 987
4770.38 925
4771.03 885
4771.68 935
4772.33 910
4772.98 825
4773.63 857
4774.29 944
4774.94 820
4775.59 841
4776.24 801
4776.89 854
4777.54 863
4778.20 811
4778.85 874
4779.50 857
4780.15 817
4780.80 858
4781.46 781
4782.11 918
4782.76 856
4783.41 817
4784.06 851
4784.72 857
4785.37 837
4786.02 896
4786.67 889
4787.33 988
4787.98 881
4788.63 867
4789.28 862
4789.94 940
4790.59 876
4791.24 849
4791.89 826
4792.55 862
4793.20 905
4793.85 902
4794.51 955
4795.16 963
4795.81 974
4796.47 900
4797.12 932
4797.77 837
4798.42 943
4799.08 903
4799.73 820
4800.38 786
4801.04 867
4801.69 830
4802.35 787
4803.00 771
4803.65 843
4804.31 895
4804.96 886
4805.61 850
4806.27 887
4806.92 839
4807.57 890
4808.23 903
4808.88 902
4809.54 777
4810.19 778
4810.84 885
4811.50 835
4812.15 779
4812.81 840
4813.46 849
4814.12 936
4814.77 882
4815.42 848
4816.08 846
4816.73 787
4817.39 828
4818.04 892
4818.70 944
4819.35 1031
4820.01 857
4820.66 922
4821.32 946
4821.97 873
4822.63 944
4823.28 960
4823.94 956
4824.59 955
4825.25 938
4825.90 975
4826.56 1089
4827.21 1096
4827.87 1055
4828.52 994
4829.18 1044
4829.83 973
4830.49 914
4831.14 1026
4831.80 999
4832.45 964
4833.11 960
4833.76 1060
4834.42 1051
4835.08 1015
4835.73 941
4836.39 968
4837.04 1018
4837.70 1006
4838.36 920
4839.01 1032
4839.67 931
4840.32 998
4840.98 1007
4841.64 930
4842.29 999
4842.95 898
4843.60 982
4844.26 984
4844.92 1011
4845.57 1033
4846.23 999
4846.89 904
4847.54 993
4848.20 1016
4848.86 1005
4849.51 1103
4850.17 1052
4850.83 1134
4851.48 1072
4852.14 974
4852.80 1041
4853.45 981
4854.11 994
4854.77 869
4855.43 854
4856.08 838
4856.74 872
4857.40 848
4858.05 844
4858.71 864
4859.37 886
4860.03 856
4860.68 938
4861.34 1065
4862.00 979
4862.66 910
4863.31 878
4863.97 930
4864.63 1019
4865.29 989
4865.95 1055
4866.60 979
4867.26 999
4867.92 983
4868.58 972
4869.23 970
4869.89 1015
4870.55 1058
4871.21 1018
4871.87 949
4872.53 998
4873.18 1013
4873.84 983
4874.50 1042
4875.16 958
4875.82 990
4876.48 974
4877.13 948
4877.79 880
4878.45 886
4879.11 1010
4879.77 919
4880.43 882
4881.09 921
4881.75 909
4882.40 870
4883.06 825
4883.72 961
4884.38 927
4885.04 927
4885.70 858
4886.36 982
4887.02 1002
4887.68 981
4888.34 894
4889.00 939
4889.66 1003
4890.32 1020
4890.97 1123
4891.63 1115
4892.29 1127
4892.95 1195
4893.61 1178
4894.27 1150
4894.93 1173
4895.59 1122
4896.25 1147
4896.91 1028
4897.57 1035
4898.23 1093
4898.89 1024
4899.55 1012
4900.21 1031
4900.87 1004
4901.53 1063
4902.19 1049
4902.85 1018
4903.51 989
4904.17 914
4904.83 897
4905.50 934
4906.16 1049
4906.82 1011
4907.48 1002
4908.14 988
4908.80 1080
4909.46 885
4910.12 897
4910.78 838
4911.44 803
4912.10 930
4912.76 937
4913.42 886
4914.09 839
4914.75 971
4915.41 930
4916.07 894
4916.73 895
4917.39 879
4918.05 918
4918.71 917
4919.38 839
4920.04 740
4920.70 848
4921.36 898
4922.02 782
4922.68 776
4923.35 871
4924.01 774
4924.67 733
4925.33 751
4925.99 829
4926.65 829
4927.32 836
4927.98 890
4928.64 830
4929.30 729
4929.96 849
4930.63 860
4931.29 954
4931.95 837
4932.61 917
4933.28 835
4933.94 876
4934.60 919
4935.26 918
4935.93 846
4936.59 822
4937.25 795
4937.91 834
4938.58 839
4939.24 805
4939.90 869
4940.56 842
4941.23 869
4941.89 831
4942.55 856
4943.22 872
4943.88 805
4944.54 831
4945.21 717
4945.87 825
4946.53 792
4947.20 786
4947.86 892
4948.52 852
4949.19 799
4949.85 823
4950.51 847
4951.18 907
4951.84 929
4952.50 827
4953.17 892
4953.83 802
4954.49 833
4955.16 866
4955.82 833
4956.49 855
4957.15 853
4957.81 811
4958.48 904
4959.14 988
4959.81 928
4960.47 919
4961.14 1066
4961.80 1184
4962.46 1087
4963.13 1100
4963.79 1195
4964.46 1266
4965.12 1339
4965.79 1152
4966.45 1093
4967.12 1160
4967.78 1230
4968.44 1216
4969.11 1102
4969.77 1028
4970.44 921
4971.10 920
4971.77 954
4972.43 890
4973.10 923
4973.76 879
4974.43 909
4975.09 944
4975.76 1052
4976.42 1014
4977.09 1000
4977.76 993
4978.42 796
4979.09 890
4979.75 789
4980.42 820
4981.08 957
4981.75 857
4982.41 859
4983.08 886
4983.75 920
4984.41 936
4985.08 962
4985.74 927
4986.41 924
4987.07 949
4987.74 891
4988.41 935
4989.07 969
4989.74 944
4990.41 1095
4991.07 1144
4991.74 1021
4992.40 944
4993.07 983
4993.74 900
4994.40 896
4995.07 924
4995.74 843
4996.40 782
4997.07 854
4997.74 827
4998.40 876
4999.07 908
4999.74 898
5000.40 894
5001.07 839
5001.74 813
5002.40 841
5003.07 823
5003.74 790
5004.41 809
5005.07 908
5005.74 913
5006.41 828
5007.07 897
5007.74 838
5008.41 930
5009.08 818
5009.74 774
5010.41 789
5011.08 727
5011.75 825
5012.41 872
5013.08 847
5013.75 817
5014.42 870
5015.09 805
5015.75 900
5016.42 861
5017.09 692
5017.76 780
5018.43 771
5019.09 790
5019.76 869
5020.43 837
5021.10 872
5021.77 818
5022.44 944
5023.10 910
5023.77 876
5024.44 953
5025.11 890
5025.78 984
5026.45 901
5027.11 941
5027.78 930
5028.45 961
5029.12 866
5029.79 866
5030.46 930
5031.13 878
5031.80 836
5032.47 797
5033.13 831
5033.80 862
5034.47 815
5035.14 808
5035.81 837
5036.48 861
5037.15 804
5037.82 773
5038.49 700
5039.16 737
5039.83 789
5040.50 814
5041.17 864
5041.84 765
5042.51 764
5043.18 840
5043.85 781
5044.52 841
5045.18 808
5045.85 781
5046.52 728
5047.19 738
5047.86 780
5048.53 787
5049.20 869
5049.88 801
5050.55 883
5051.22 860
5051.89 777
5052.56 818
5053.23 897
5053.90 899
5054.57 819
5055.24 784
5055.91 835
5056.58 726
5057.25 707
5057.92 784
5058.59 869
5059.26 782
5059.93 800
5060.60 750
5061.27 741
5061.95 793
5062.62 669
5063.29 764
5063.96 803
5064.63 728
5065.30 716
5065.97 849
5066.64 780
5067.31 753
5067.99 734
5068.66 630
5069.33 698
5070.00 692
5070.67 693
5071.34 679
5072.02 744
5072.69 693
5073.36 698
5074.03 727
5074.70 694
5075.37 654
5076.05 704
5076.72 692
5077.39 680
5078.06 705
5078.73 687
5079.41 742
5080.08 773
5080.75 754
5081.42 805
5082.10 735
5082.77 690
5083.44 776
5084.11 800
5084.78 749
5085.46 745
5086.13 757
5086.80 770
5087.48 820
5088.15 880
5088.82 857
5089.49 766
5090.17 793
5090.84 816
5091.51 803
5092.19 770
5092.86 775
5093.53 798
5094.20 809
5094.88 811
5095.55 839
5096.22 807
5096.90 847
5097.57 733
5098.24 837
5098.92 758
5099.59 779
5100.26 870
5100.94 771
5101.61 732
5102.29 708
5102.96 689
5103.63 703
5104.31 723
5104.98 774
5105.65 697
5106.33 814
5107.00 855
5107.68 833
5108.35 793
5109.02 835
5109.70 772
5110.37 789
5111.05 809
5111.72 692
5112.40 717
5113.07 702
5113.74 813
5114.42 745
5115.09 766
5115.77 786
5116.44 849
5117.12 834
5117.79 762
5118.47 797
5119.14 700
5119.82 781
5120.49 841
5121.17 831
5121.84 833
5122.52 799
5123.19 707
5123.87 739
5124.54 833
5125.22 842
5125.89 793
5126.57 809
5127.24 844
5127.92 721
5128.59 788
5129.27 782
5129.94 702
5130.62 779
5131.29 722
5131.97 687
5132.65 758
5133.32 810
5134.00 821
5134.67 795
5135.35 794
5136.02 731
5136.70 745
5137.38 785
5138.05 817
5138.73 771
5139.40 809
5140.08 773
5140.76 917
5141.43 837
5142.11 803
5142.79 786
5143.46 795
5144.14 799
5144.81 761
5145.49 786
5146.17 789
5146.84 801
5147.52 725
5148.20 685
5148.87 713
5149.55 744
5150.23 780
5150.90 757
5151.58 780
5152.26 777
5152.94 788
5153.61 761
5154.29 788
5154.97 701
5155.64 793
5156.32 732
5157.00 787
5157.68 723
5158.35 816
5159.03 768
5159.71 816
5160.39 772
5161.06 732
5161.74 708
5162.42 735
5163.10 696
5163.77 744
5164.45 655
5165.13 789
5165.81 763
5166.48 784
5167.16 740
5167.84 776
5168.52 800
5169.20 748
5169.87 699
5170.55 759
5171.23 764
5171.91 720
5172.59 804
5173.27 755
5173.94 696
5174.62 760
5175.30 752
5175.98 745
5176.66 671
5177.34 729
5178.02 731
5178.69 721
5179.37 698
5180.05 776
5180.73 745
5181.41 738
5182.09 763
5182.77 827
5183.45 785
5184.12 790
5184.80 828
5185.48 754
5186.16 784
5186.84 808
5187.52 680
5188.20 743
5188.88 780
5189.56 776
5190.24 728
5190.92 665
5191.60 728
5192.28 685
5192.96 707
5193.64 808
5194.32 790
5195.00 702
5195.68 629
5196.36 683
5197.03 692
5197.71 734
5198.39 744
5199.07 693
5199.75 779
5200.44 738
5201.12 715
5201.80 797
5202.48 746
5203.16 765
5203.84 704
5204.52 811
5205.20 773
5205.88 797
5206.56 816
5207.24 745
5207.92 805
5208.60 740
5209.28 810
5209.96 786
5210.64 742
5211.32 703
5212.00 686
5212.68 772
5213.37 808
5214.05 803
5214.73 729
5215.41 745
5216.09 775
5216.77 703
5217.45 789
5218.13 759
5218.81 697
5219.50 705
5220.18 753
5220.86 740
5221.54 716
5222.22 682
5222.90 784
5223.59 784
5224.27 747
5224.95 724
5225.63 642
5226.31 687
5226.99 692
5227.68 724
5228.36 685
5229.04 643
5229.72 639
5230.40 721
5231.09 761
5231.77 727
5232.45 717
5233.13 784
5233.81 724
5234.50 756
5235.18 762
5235.86 808
5236.54 835
5237.23 769
5237.91 886
5238.59 817
5239.27 897
5239.96 826
5240.64 848
5241.32 760
5242.01 770
5242.69 760
5243.37 768
5244.05 794
5244.74 762
5245.42 732
5246.10 742
5246.79 794
5247.47 782
5248.15 740
5248.84 777
5249.52 772
5250.20 699
5250.89 736
5251.57 709
5252.25 700
5252.94 745
5253.62 782
5254.30 689
5254.99 667
5255.67 730
5256.36 707
5257.04 725
5257.72 644
5258.41 739
5259.09 680
5259.78 673
5260.46 741
5261.14 809
5261.83 798
5262.51 803
5263.20 705
5263.88 749
5264.56 788
5265.25 730
5265.93 839
5266.62 790
5267.30 765
5267.99 763
5268.67 806
5269.36 699
5270.04 658
5270.73 697
5271.41 791
5272.09 757
5272.78 785
5273.46 715
5274.15 828
5274.83 666
5275.52 626
5276.20 636
5276.89 758
5277.57 719
5278.26 704
5278.94 747
5279.63 740
5280.32 753
5281.00 754
5281.69 803
5282.37 698
5283.06 644
5283.74 699
5284.43 708
5285.11 713
5285.80 711
5286.49 755
5287.17 718
5287.86 656
5288.54 643
5289.23 741
5289.91 695
5290.60 648
5291.29 726
5291.97 685
5292.66 659
5293.35 704
5294.03 726
5294.72 703
5295.40 647
5296.09 657
5296.78 710
5297.46 655
5298.15 704
5298.84 730
5299.52 733
5300.21 678
5300.90 774
5301.58 790
5302.27 758
5302.96 711
5303.64 772
5304.33 767
5305.02 784
5305.70 706
5306.39 744
5307.08 743
5307.77 781
5308.45 741
5309.14 789
5309.83 778
5310.51 720
5311.20 760
5311.89 727
5312.58 739
5313.26 693
5313.95 673
5314.64 690
5315.33 788
5316.01 724
5316.70 690
5317.39 701
5318.08 625
5318.77 691
5319.45 696
5320.14 769
5320.83 762
5321.52 773
5322.20 823
5322.89 699
5323.58 673
5324.27 677
5324.96 745
5325.65 752
5326.33 701
5327.02 751
5327.71 714
5328.40 676
5329.09 725
5329.78 750
5330.46 764
5331.15 670
5331.84 680
5332.53 699
5333.22 757
5333.91 743
5334.60 706
5335.29 693
5335.98 746
5336.66 692
5337.35 609
5338.04 772
5338.73 716
5339.42 740
5340.11 680
5340.80 734
5341.49 754
5342.18 736
5342.87 670
5343.56 687
5344.25 693
5344.94 751
5345.62 755
5346.31 689
5347.00 727
5347.69 828
5348.38 798
5349.07 838
5349.76 783
5350.45 864
5351.14 911
5351.83 801
5352.52 865
5353.21 891
5353.90 884
5354.59 800
5355.28 779
5355.97 749
5356.66 736
5357.35 783
5358.04 842
5358.74 744
5359.43 686
5360.12 757
5360.81 839
5361.50 747
5362.19 717
5362.88 729
5363.57 684
5364.26 753
5364.95 702
5365.64 633
5366.33 659
5367.02 624
5367.71 664
5368.41 714
5369.10 616
5369.79 716
5370.48 738
5371.17 763
5371.86 743
5372.55 838
5373.24 737
5373.94 666
5374.63 829
5375.32 727
5376.01 694
5376.70 739
5377.39 697
5378.08 668
5378.78 684
5379.47 742
5380.16 754
5380.85 709
5381.54 802
5382.24 716
5382.93 745
5383.62 753
5384.31 772
5385.00 781
5385.70 759
5386.39 700
5387.08 735
5387.77 790
5388.47 659
5389.16 638
5389.85 649
5390.54 690
5391.23 798
5391.93 771
5392.62 874
5393.31 732
5394.01 704
5394.70 722
5395.39 639
5396.08 680
5396.78 770
5397.47 723
5398.16 664
5398.86 637
5399.55 829
5400.24 698
5400.93 610
5401.63 647
5402.32 598
5403.01 605
5403.71 705
5404.40 745
5405.09 778
5405.79 696
5406.48 680
5407.17 706
5407.87 745
5408.56 745
5409.26 698
5409.95 726
5410.64 764
5411.34 675
5412.03 715
5412.72 658
5413.42 621
5414.11 669
5414.81 722
5415.50 703
5416.19 655
5416.89 716
5417.58 658
5418.28 654
5418.97 678
5419.67 732
5420.36 743
5421.05 714
5421.75 721
5422.44 675
5423.14 673
5423.83 727
5424.53 693
5425.22 708
5425.92 686
5426.61 698
5427.31 755
5428.00 707
5428.70 646
5429.39 684
5430.09 774
5430.78 736
5431.48 728
5432.17 788
5432.87 744
5433.56 679
5434.26 742
5434.95 827
5435.65 757
5436.34 767
5437.04 822
5437.73 852
5438.43 763
5439.13 764
5439.82 720
5440.52 655
5441.21 666
5441.91 659
5442.60 717
5443.30 747
5444.00 721
5444.69 689
5445.39 648
5446.08 718
5446.78 703
5447.48 657
5448.17 730
5448.87 660
5449.56 724
5450.26 706
5450.96 678
5451.65 730
5452.35 631
5453.05 622
5453.74 669
5454.44 640
5455.14 640
5455.83 674
5456.53 723
5457.23 733
5457.92 655
5458.62 645
5459.32 644
5460.01 698
5460.71 672
5461.41 641
5462.11 687
5462.80 575
5463.50 637
5464.20 612
5464.89 661
5465.59 610
5466.29 625
5466.99 624
5467.68 714
5468.38 651
5469.08 737
5469.78 723
5470.47 702
5471.17 686
5471.87 652
5472.57 602
5473.26 583
5473.96 661
5474.66 647
5475.36 717
5476.06 629
5476.75 644
5477.45 717
5478.15 688
5478.85 696
5479.55 699
5480.24 668
5480.94 692
5481.64 680
5482.34 657
5483.04 737
5483.74 629
5484.43 600
5485.13 669
5485.83 609
5486.53 647
5487.23 684
5487.93 703
5488.63 794
5489.33 704
5490.02 646
5490.72 754
5491.42 709
5492.12 638
5492.82 618
5493.52 643
5494.22 635
5494.92 651
5495.62 700
5496.32 697
5497.01 664
5497.71 703
5498.41 671
5499.11 674
5499.81 595
5500.51 650
5501.21 663
5501.91 680
5502.61 668
5503.31 672
5504.01 621
5504.71 657
5505.41 662
5506.11 650
5506.81 702
5507.51 615
5508.21 674
5508.91 665
5509.61 667
5510.31 647
5511.01 714
5511.71 668
5512.41 709
5513.11 664
5513.81 645
5514.51 647
5515.21 664
5515.91 606
5516.61 659
5517.31 707
5518.01 643
5518.72 605
5519.42 614
5520.12 633
5520.82 573
5521.52 643
5522.22 622
5522.92 668
5523.62 650
5524.32 616
5525.02 611
5525.72 590
5526.43 649
5527.13 641
5527.83 591
5528.53 634
5529.23 584
5529.93 612
5530.63 694
5531.33 652
5532.04 634
5532.74 537
5533.44 511
5534.14 551
5534.84 673
5535.54 624
5536.25 545
5536.95 580
5537.65 583
5538.35 607
5539.05 623
5539.76 615
5540.46 616
5541.16 586
5541.86 621
5542.56 654
5543.27 640
5543.97 662
5544.67 625
5545.37 616
5546.08 641
5546.78 649
5547.48 625
5548.18 631
5548.89 645
5549.59 595
5550.29 576
5550.99 665
5551.70 596
5552.40 622
5553.10 575
5553.81 584
5554.51 563
5555.21 639
5555.91 610
5556.62 635
5557.32 625
5558.02 601
5558.73 643
5559.43 634
5560.13 647
5560.84 631
5561.54 644
5562.24 695
5562.95 619
5563.65 627
5564.35 609
5565.06 669
5565.76 624
5566.47 579
5567.17 578
5567.87 591
5568.58 596
5569.28 527
5569.98 729
5570.69 734
5571.39 587
5572.10 577
5572.80 656
5573.50 670
5574.21 652
5574.91 602
5575.62 669
5576.32 665
5577.03 652
5577.73 631
5578.44 587
5579.14 640
5579.84 677
5580.55 696
5581.25 717
5581.96 653
5582.66 603
5583.37 537
5584.07 615
5584.78 626
5585.48 569
5586.19 605
5586.89 646
5587.60 674
5588.30 639
5589.01 632
5589.71 667
5590.42 661
5591.12 639
5591.83 599
5592.53 556
5593.24 671
5593.94 614
5594.65 604
5595.36 648
5596.06 581
5596.77 623
5597.47 610
5598.18 661
5598.88 681
5599.59 689
5600.30 634
5601.00 638
5601.71 620
5602.41 733
5603.12 622
5603.83 540
5604.53 579
5605.24 620
5605.94 639
5606.65 581
5607.36 564
5608.06 646
5608.77 533
5609.48 572
5610.18 603
5610.89 611
5611.60 538
5612.30 535
5613.01 607
5613.72 659
5614.42 694
5615.13 618
5615.84 572
5616.54 600
5617.25 630
5617.96 629
5618.66 690
5619.37 627
5620.08 616
5620.78 612
5621.49 688
5622.20 585
5622.91 560
5623.61 604
5624.32 620
5625.03 646
5625.74 597
5626.44 608
5627.15 592
5627.86 578
5628.57 624
5629.27 637
5629.98 623
5630.69 613
5631.40 612
5632.11 574
5632.81 611
5633.52 581
5634.23 577
5634.94 613
5635.65 608
5636.35 575
5637.06 583
5637.77 563
5638.48 609
5639.19 575
5639.89 553
5640.60 554
5641.31 656
5642.02 617
5642.73 607
5643.44 616
5644.15 592
5644.85 589
5645.56 636
5646.27 681
5646.98 667
5647.69 557
5648.40 559
5649.11 673
5649.82 645
5650.53 613
5651.23 592
5651.94 631
5652.65 675
5653.36 598
5654.07 621
5654.78 642
5655.49 637
5656.20 581
5656.91 606
5657.62 560
5658.33 604
5659.04 664
5659.75 538
5660.46 524
5661.17 611
5661.88 714
5662.59 630
5663.30 588
5664.00 644
5664.71 619
5665.42 627
5666.13 611
5666.84 554
5667.55 570
5668.27 553
5668.98 575
5669.69 557
5670.40 576
5671.11 568
5671.82 615
5672.53 600
5673.24 567
5673.95 551
5674.66 593
5675.37 709
5676.08 625
5676.79 628
5677.50 584
5678.21 546
5678.92 533
5679.63 608
5680.34 628
5681.06 612
5681.77 598
5682.48 612
5683.19 564
5683.90 579
5684.61 557
5685.32 570
5686.03 597
5686.74 652
5687.46 555
5688.17 547
5688.88 579
5689.59 679
5690.30 584
5691.01 564
5691.72 524
5692.44 561
5693.15 589
5693.86 589
5694.57 639
5695.28 542
5696.00 603
5696.71 564
5697.42 607
5698.13 586
5698.84 528
5699.56 584
5700.27 613
5700.98 612
5701.69 594
5702.40 610
5703.12 597
5703.83 580
5704.54 570
5705.25 647
5705.97 636
5706.68 615
5707.39 596
5708.10 567
5708.82 630
5709.53 566
5710.24 587
5710.95 624
5711.67 632
5712.38 568
5713.09 562
5713.81 633
5714.52 719
5715.23 618
5715.95 597
5716.66 595
5717.37 562
5718.09 586
5718.80 530
5719.51 659
5720.23 640
5720.94 665
5721.65 644
5722.37 560
5723.08 611
5723.79 624
5724.51 692
5725.22 605
5725.93 551
5726.65 542
5727.36 598
5728.08 596
5728.79 543
5729.50 572
5730.22 625
5730.93 616
5731.65 645
5732.36 594
5733.07 563
5733.79 612
5734.50 595
5735.22 558
5735.93 587
5736.65 594
5737.36 557
5738.07 529
5738.79 539
5739.50 578
5740.22 539
5740.93 544
5741.65 558
5742.36 559
5743.08 597
5743.79 539
5744.51 506
5745.22 620
5745.94 629
5746.65 611
5747.37 579
5748.08 567
5748.80 619
5749.51 554
5750.23 553
5750.94 534
5751.66 528
5752.37 623
5753.09 590
5753.80 573
5754.52 570
5755.24 625
5755.95 563
5756.67 560
5757.38 608
5758.10 598
5758.81 710
5759.53 693
5760.25 597
5760.96 607
5761.68 558
5762.39 602
5763.11 559
5763.83 550
5764.54 498
5765.26 548
5765.97 561
5766.69 553
5767.41 633
5768.12 618
5768.84 560
5769.56 553
5770.27 589
5770.99 559
5771.71 519
5772.42 605
5773.14 529
5773.86 613
5774.57 618
5775.29 540
5776.01 593
5776.72 685
5777.44 594
5778.16 557
5778.88 611
5779.59 634
5780.31 579
5781.03 588
5781.74 538
5782.46 561
5783.18 599
5783.90 643
5784.61 612
5785.33 601
5786.05 609
5786.77 632
5787.48 655
5788.20 699
5788.92 667
5789.64 616
5790.35 667
5791.07 747
5791.79 674
5792.51 620
5793.23 669
5793.94 661
5794.66 705
5795.38 705
5796.10 660
5796.82 698
5797.53 681
5798.25 665
5798.97 767
5799.69 840
5800.41 850
5801.13 869
5801.84 853
5802.56 812
5803.28 821
5804.00 880
5804.72 823
5805.44 841
5806.16 804
5806.87 683
5807.59 666
5808.31 673
5809.03 648
5809.75 639
5810.47 660
5811.19 693
5811.91 664
5812.63 681
5813.35 797
5814.07 715
5814.78 714
5815.50 789
5816.22 774
5816.94 822
5817.66 752
5818.38 825
5819.10 864
5819.82 928
5820.54 809
5821.26 741
5821.98 727
5822.70 779
5823.42 778
5824.14 761
5824.86 800
5825.58 783
5826.30 810
5827.02 718
5827.74 703
5828.46 672
5829.18 666
5829.90 621
5830.62 708
5831.34 700
5832.06 668
5832.78 634
5833.50 683
5834.22 723
5834.94 682
5835.66 692
5836.38 666
5837.10 681
5837.82 677
5838.55 742
5839.27 684
5839.99 657
5840.71 544
5841.43 623
5842.15 660
5842.87 598
5843.59 577
5844.31 616
5845.03 578
5845.76 667
5846.48 638
5847.20 584
5847.92 669
5848.64 591
5849.36 589
5850.08 583
5850.81 598
5851.53 607
5852.25 584
5852.97 626
5853.69 658
5854.41 627
5855.14 655
5855.86 617
5856.58 639
5857.30 567
5858.02 552
5858.74 619
5859.47 620
5860.19 607
5860.91 641
5861.63 708
5862.36 586
5863.08 573
5863.80 613
5864.52 609
5865.24 625
5865.97 623
5866.69 579
5867.41 599
5868.13 594
5868.86 541
5869.58 553
5870.30 625
5871.03 622
5871.75 588
5872.47 516
5873.19 610
5873.92 663
5874.64 598
5875.36 602
5876.09 549
5876.81 625
5877.53 538
5878.26 567
5878.98 506
5879.70 560
5880.43 615
5881.15 547
5881.87 624
5882.60 645
5883.32 652
5884.04 664
5884.77 648
5885.49 620
5886.21 631
5886.94 600
5887.66 593
5888.39 556
5889.11 599
5889.83 585
5890.56 641
5891.28 663
5892.01 668
5892.73 647
5893.45 610
5894.18 601
5894.90 623
5895.63 604
5896.35 561
5897.07 579
5897.80 571
5898.52 606
5899.25 605
5899.97 715
5900.70 769
5901.42 679
5902.15 791
5902.87 764
5903.60 743
5904.32 712
5905.05 578
5905.77 648
5906.50 700
5907.22 703
5907.95 686
5908.67 621
5909.40 594
5910.12 556
5910.85 622
5911.57 614
5912.30 615
5913.02 589
5913.75 561
5914.47 537
5915.20 493
5915.92 625
5916.65 628
5917.38 606
5918.10 565
5918.83 561
5919.55 620
5920.28 582
5921.00 617
5921.73 609
5922.46 616
5923.18 607
5923.91 542
5924.63 571
5925.36 569
5926.09 631
5926.81 569
5927.54 484
5928.26 567
5928.99 612
5929.72 641
5930.44 591
5931.17 549
5931.90 576
5932.62 654
5933.35 697
5934.08 578
5934.80 546
5935.53 563
5936.26 614
5936.98 632
5937.71 628
5938.44 593
5939.16 596
5939.89 576
5940.62 550
5941.35 565
5942.07 584
5942.80 558
5943.53 612
5944.25 644
5944.98 595
5945.71 572
5946.44 555
5947.16 586
5947.89 605
5948.62 590
5949.35 510
5950.07 545
5950.80 540
5951.53 564
5952.26 573
5952.99 596
5953.71 578
5954.44 692
5955.17 558
5955.90 591
5956.62 588
5957.35 606
5958.08 630
5958.81 598
5959.54 674
5960.27 662
5960.99 590
5961.72 669
5962.45 593
5963.18 556
5963.91 608
5964.64 617
5965.36 588
5966.09 596
5966.82 614
5967.55 572
5968.28 566
5969.01 533
5969.74 592
5970.47 588
5971.19 572
5971.92 672
5972.65 591
5973.38 572
5974.11 558
5974.84 559
5975.57 567
5976.30 535
5977.03 565
5977.76 579
5978.49 573
5979.22 563
5979.95 653
5980.67 631
5981.40 631
5982.13 590
5982.86 640
5983.59 532
5984.32 567
5985.05 569
5985.78 602
5986.51 649
5987.24 670
5987.97 672
5988.70 652
5989.43 713
5990.16 627
5990.89 667
5991.62 659
5992.35 540
5993.08 545
5993.81 578
5994.54 617
5995.27 604
5996.00 550
5996.73 606
5997.47 624
5998.20 626
5998.93 640
5999.66 585
6000.39 593
6001.12 542
6001.85 596
6002.58 626
6003.31 646
6004.04 595
6004.77 509
6005.50 540
6006.24 648
6006.97 580
6007.70 653
6008.43 578
6009.16 581
6009.89 601
6010.62 628
6011.35 615
6012.09 684
6012.82 661
6013.55 651
6014.28 621
6015.01 634
6015.74 591
6016.47 640
6017.21 674
6017.94 668
6018.67 688
6019.40 594
6020.13 593
6020.87 649
6021.60 556
6022.33 639
6023.06 581
6023.79 606
6024.53 597
6025.26 648
6025.99 609
6026.72 584
6027.46 581
6028.19 640
6028.92 731
6029.65 594
6030.39 593
6031.12 643
6031.85 570
6032.58 600
6033.32 647
6034.05 557
6034.78 571
6035.51 524
6036.25 562
6036.98 580
6037.71 588
6038.45 506
6039.18 564
6039.91 578
6040.65 590
6041.38 560
6042.11 561
6042.85 556
6043.58 566
6044.31 588
6045.05 620
6045.78 622
6046.51 570
6047.25 608
6047.98 674
6048.71 662
6049.45 683
6050.18 637
6050.91 599
6051.65 640
6052.38 592
6053.12 544
6053.85 530
6054.58 510
6055.32 526
6056.05 564
6056.79 561
6057.52 518
6058.25 502
6058.99 568
6059.72 502
6060.46 520
6061.19 480
6061.93 533
6062.66 539
6063.40 528
6064.13 558
6064.86 541
6065.60 545
6066.33 592
6067.07 534
6067.80 462
6068.54 529
6069.27 534
6070.01 564
6070.74 550
6071.48 570
6072.21 578
6072.95 530
6073.68 494
6074.42 504
6075.15 512
6075.89 586
6076.63 619
6077.36 625
6078.10 611
6078.83 543
6079.57 549
6080.30 561
6081.04 521
6081.77 567
6082.51 563
6083.25 653
6083.98 550
6084.72 516
6085.45 537
6086.19 602
6086.92 643
6087.66 567
6088.40 568
6089.13 588
6089.87 587
6090.61 581
6091.34 528
6092.08 465
6092.81 563
6093.55 567
6094.29 496
6095.02 482
6095.76 459
6096.50 555
6097.23 514
6097.97 522
6098.71 491
6099.44 494
6100.18 574
6100.92 568
6101.65 573
6102.39 487
6103.13 551
6103.86 550
6104.60 562
6105.34 535
6106.08 513
6106.81 548
6107.55 610
6108.29 566
6109.02 508
6109.76 589
6110.50 524
6111.24 529
6111.97 479
6112.71 513
6113.45 459
6114.19 444
6114.92 533
6115.66 524
6116.40 545
6117.14 528
6117.88 550
6118.61 549
6119.35 524
6120.09 553
6120.83 591
6121.57 582
6122.30 556
6123.04 658
6123.78 581
6124.52 524
6125.26 521
6126.00 539
6126.73 475
6127.47 554
6128.21 587
6128.95 641
6129.69 561
6130.43 565
6131.16 537
6131.90 551
6132.64 602
6133.38 618
6134.12 576
6134.86 543
6135.60 622
6136.34 546
6137.08 517
6137.81 515
6138.55 519
6139.29 583
6140.03 618
6140.77 504
6141.51 504
6142.25 552
6142.99 556
6143.73 525
6144.47 553
6145.21 530
6145.95 544
6146.69 548
6147.43 505
6148.17 566
6148.91 529
6149.65 543
6150.39 501
6151.13 496
6151.86 565
6152.60 606
6153.34 480
6154.08 496
6154.83 478
6155.57 516
6156.31 533
6157.05 468
6157.79 561
6158.53 542
6159.27 578
6160.01 561
6160.75 567
6161.49 504
6162.23 540
6162.97 502
6163.71 580
6164.45 575
6165.19 546
6165.93 495
6166.67 513
6167.41 597
6168.15 596
6168.89 600
6169.64 601
6170.38 601
6171.12 557
6171.86 594
6172.60 637
6173.34 640
6174.08 537
6174.82 559
6175.57 508
6176.31 579
6177.05 589
6177.79 546
6178.53 528
6179.27 510
6180.01 555
6180.76 527
6181.50 505
6182.24 526
6182.98 514
6183.72 526
6184.46 562
6185.21 643
6185.95 588
6186.69 551
6187.43 554
6188.17 529
6188.92 578
6189.66 473
6190.40 531
6191.14 520
6191.89 449
6192.63 562
6193.37 536
6194.11 531
6194.86 574
6195.60 576
6196.34 554
6197.08 564
6197.83 575
6198.57 528
6199.31 518
6200.05 528
6200.80 478
6201.54 469
6202.28 487
6203.03 601
6203.77 522
6204.51 520
6205.26 558
6206.00 545
6206.74 643
6207.48 662
6208.23 639
6208.97 570
6209.71 572
6210.46 553
6211.20 614
6211.95 594
6212.69 569
6213.43 563
6214.18 587
6214.92 506
6215.66 525
6216.41 544
6217.15 529
6217.89 558
6218.64 499
6219.38 533
6220.13 500
6220.87 607
6221.61 622
6222.36 591
6223.10 519
6223.85 503
6224.59 548
6225.34 553
6226.08 545
6226.82 509
6227.57 491
6228.31 551
6229.06 604
6229.80 570
6230.55 523
6231.29 571
6232.04 548
6232.78 528
6233.53 506
6234.27 576
6235.02 586
6235.76 545
6236.51 562
6237.25 557
6238.00 483
6238.74 529
6239.49 510
6240.23 485
6240.98 563
6241.72 586
6242.47 628
6243.21 514
6243.96 499
6244.70 549
6245.45 567
6246.20 518
6246.94 531
6247.69 637
6248.43 669
6249.18 646
6249.92 627
6250.67 607
6251.42 621
6252.16 652
6252.91 613
6253.65 529
6254.40 500
6255.15 599
6255.89 509
6256.64 516
6257.38 526
6258.13 496
6258.88 504
6259.62 531
6260.37 598
6261.12 568
6261.86 598
6262.61 543
6263.36 550
6264.10 518
6264.85 480
6265.60 607
6266.34 554
6267.09 526
6267.84 542
6268.58 530
6269.33 464
6270.08 492
6270.82 547
6271.57 564
6272.32 578
6273.07 569
6273.81 578
6274.56 556
6275.31 548
6276.05 518
6276.80 506
6277.55 481
6278.30 459
6279.04 557
6279.79 543
6280.54 498
6281.29 530
6282.03 542
6282.78 537
6283.53 559
6284.28 534
6285.03 521
6285.77 554
6286.52 563
6287.27 593
6288.02 585
6288.77 532
6289.51 630
6290.26 686
6291.01 633
6291.76 519
6292.51 567
6293.26 515
6294.00 558
6294.75 477
6295.50 454
6296.25 499
6297.00 526
6297.75 507
6298.50 496
6299.24 570
6299.99 511
6300.74 537
6301.49 492
6302.24 402
6302.99 517
6303.74 499
6304.49 547
6305.24 518
6305.99 575
6306.73 525
6307.48 507
6308.23 516
6308.98 515
6309.73 569
6310.48 535
6311.23 556
6311.98 528
6312.73 456
6313.48 489
6314.23 521
6314.98 470
6315.73 502
6316.48 521
6317.23 544
6317.98 494
6318.73 560
6319.48 508
6320.23 565
6320.98 510
6321.73 514
6322.48 484
6323.23 545
6323.98 543
6324.73 470
6325.48 551
6326.23 504
6326.98 533
6327.73 562
6328.48 556
6329.23 531
6329.98 528
6330.73 521
6331.48 472
6332.23 523
6332.98 482
6333.73 525
6334.49 585
6335.24 519
6335.99 469
6336.74 597
6337.49 639
6338.24 573
6338.99 488
6339.74 512
6340.49 488
6341.25 447
6342.00 546
6342.75 531
6343.50 525
6344.25 530
6345.00 527
6345.75 535
6346.51 495
6347.26 486
6348.01 536
6348.76 572
6349.51 518
6350.26 606
6351.02 568
6351.77 542
6352.52 571
6353.27 547
6354.02 525
6354.78 508
6355.53 554
6356.28 656
6357.03 571
6357.78 528
6358.54 493
6359.29 510
6360.04 551
6360.79 558
6361.55 541
6362.30 524
6363.05 575
6363.80 514
6364.56 525
6365.31 516
6366.06 552
6366.81 532
6367.57 551
6368.32 546
6369.07 619
6369.83 578
6370.58 501
6371.33 479
6372.08 543
6372.84 548
6373.59 516
6374.34 487
6375.10 515
6375.85 548
6376.60 560
6377.36 492
6378.11 505
6378.86 531
6379.62 564
6380.37 545
6381.12 545
6381.88 530
6382.63 500
6383.39 577
6384.14 515
6384.89 438
6385.65 477
6386.40 507
6387.16 596
6387.91 600
6388.66 446
6389.42 524
6390.17 497
6390.93 464
6391.68 535
6392.43 533
6393.19 524
6393.94 491
6394.70 528
6395.45 522
6396.21 488
6396.96 542
6397.72 502
6398.47 452
6399.22 460
6399.98 521
6400.73 486
6401.49 495
6402.24 517
6403.00 455
6403.75 451
6404.51 464
6405.26 511
6406.02 465
6406.77 544
6407.53 471
6408.28 532
6409.04 579
6409.79 576
6410.55 519
6411.31 487
6412.06 518
6412.82 537
6413.57 580
6414.33 541
6415.08 508
6415.84 509
6416.59 458
6417.35 499
6418.11 503
6418.86 496
6419.62 449
6420.37 464
6421.13 523
6421.89 472
6422.64 507
6423.40 462
6424.15 488
6424.91 475
6425.67 534
6426.42 498
6427.18 521
6427.94 487
6428.69 437
6429.45 433
6430.20 446
6430.96 495
6431.72 453
6432.47 393
6433.23 447
6433.99 423
6434.74 415
6435.50 434
6436.26 404
6437.02 425
6437.77 471
6438.53 511
6439.29 482
6440.04 418
6440.80 455
6441.56 497
6442.32 487
6443.07 508
6443.83 513
6444.59 463
6445.34 429
6446.10 559
6446.86 523
6447.62 405
6448.37 465
6449.13 497
6449.89 513
6450.65 481
6451.41 507
6452.16 471
6452.92 451
6453.68 435
6454.44 482
6455.19 461
6455.95 467
6456.71 474
6457.47 486
6458.23 500
6458.99 449
6459.74 471
6460.50 482
6461.26 472
6462.02 470
6462.78 478
6463.54 460
6464.29 431
6465.05 432
6465.81 426
6466.57 426
6467.33 386
6468.09 447
6468.85 515
6469.60 534
6470.36 487
6471.12 499
6471.88 510
6472.64 497
6473.40 440
6474.16 462
6474.92 473
6475.68 460
6476.44 484
6477.20 510
6477.95 503
6478.71 441
6479.47 492
6480.23 463
6480.99 508
6481.75 473
6482.51 485
6483.27 543
6484.03 483
6484.79 508
6485.55 513
6486.31 517
6487.07 558
6487.83 518
6488.59 516
6489.35 543
6490.11 484
6490.87 492
6491.63 502
6492.39 490
6493.15 478
6493.91 444
6494.67 476
6495.43 459
6496.19 427
6496.95 432
6497.71 445
6498.47 474
6499.23 500
6499.99 488
6500.76 498
6501.52 453
6502.28 469
6503.04 543
6503.80 520
6504.56 499
6505.32 487
6506.08 493
6506.84 492
6507.60 430
6508.36 473
6509.13 450
6509.89 490
6510.65 482
6511.41 510
6512.17 477
6512.93 546
6513.69 503
6514.45 534
6515.22 480
6515.98 420
6516.74 528
6517.50 560
6518.26 525
6519.02 539
6519.79 593
6520.55 576
6521.31 513
6522.07 504
6522.83 562
6523.60 577
6524.36 573
6525.12 549
6525.88 630
6526.64 565
6527.41 568
6528.17 585
6528.93 603
6529.69 531
6530.46 574
6531.22 625
6531.98 536
6532.74 561
6533.51 531
6534.27 580
6535.03 523
6535.79 536
6536.56 509
6537.32 498
6538.08 518
6538.85 552
6539.61 499
6540.37 509
6541.13 499
6541.90 530
6542.66 502
6543.42 500
6544.19 517
6544.95 531
6545.71 514
6546.48 491
6547.24 512
6548.00 498
6548.77 506
6549.53 516
6550.29 465
6551.06 508
6551.82 523
6552.58 471
6553.35 485
6554.11 531
6554.88 500
6555.64 493
6556.40 518
6557.17 517
6557.93 461
6558.70 481
6559.46 464
6560.22 472
6560.99 485
6561.75 465
6562.52 509
6563.28 500
6564.05 527
6564.81 502
6565.57 520
6566.34 525
6567.10 486
6567.87 510
6568.63 542
6569.40 519
6570.16 500
6570.93 545
6571.69 539
6572.46 510
6573.22 514
6573.99 499
6574.75 419
6575.52 489
6576.28 547
6577.05 492
6577.81 442
6578.58 511
6579.34 563
6580.11 568
6580.87 559
6581.64 611
6582.40 610
6583.17 595
6583.93 570
6584.70 540
6585.47 554
6586.23 518
6587.00 521
6587.76 567
6588.53 549
6589.29 579
6590.06 489
6590.83 524
6591.59 551
6592.36 513
6593.12 551
6593.89 537
6594.66 596
6595.42 497
6596.19 528
6596.96 610
6597.72 543
6598.49 609
6599.25 549
6600.02 489
6600.79 502
6601.55 558
6602.32 559
6603.09 532
6603.85 563
6604.62 553
6605.39 533
6606.15 529
6606.92 499
6607.69 528
6608.46 565
6609.22 510
6609.99 556
6610.76 568
6611.52 543
6612.29 479
6613.06 591
6613.83 533
6614.59 549
6615.36 513
6616.13 520
6616.89 524
6617.66 525
6618.43 502
6619.20 624
6619.96 605
6620.73 585
6621.50 507
6622.27 563
6623.04 562
6623.80 520
6624.57 536
6625.34 587
6626.11 554
6626.88 571
6627.64 530
6628.41 459
6629.18 520
6629.95 598
6630.72 569
6631.48 489
6632.25 684
6633.02 639
6633.79 698
6634.56 649
6635.33 686
6636.10 700
6636.86 637
6637.63 679
6638.40 704
6639.17 689
6639.94 639
6640.71 618
6641.48 593
6642.25 588
6643.01 530
6643.78 543
6644.55 540
6645.32 524
6646.09 435
6646.86 451
6647.63 477
6648.40 496
6649.17 496
6649.94 491
6650.71 511
6651.48 552
6652.25 516
6653.01 460
6653.78 545
6654.55 493
6655.32 507
6656.09 435
6656.86 454
6657.63 450
6658.40 451
6659.17 450
6659.94 487
6660.71 513
6661.48 559
6662.25 530
6663.02 472
6663.79 502
6664.56 501
6665.33 571
6666.10 552
6666.87 556
6667.64 584
6668.42 548
6669.19 563
6669.96 627
6670.73 596
6671.50 518
6672.27 532
6673.04 567
6673.81 552
6674.58 565
6675.35 606
6676.12 497
6676.89 458
6677.66 466
6678.44 508
6679.21 520
6679.98 497
6680.75 543
6681.52 548
6682.29 478
6683.06 500
6683.83 490
6684.60 489
6685.38 474
6686.15 452
6686.92 489
6687.69 490
6688.46 449
6689.23 493
6690.01 475
6690.78 498
6691.55 496
6692.32 456
6693.09 501
6693.86 497
6694.64 469
6695.41 441
6696.18 453
6696.95 457
6697.73 465
6698.50 461
6699.27 427
6700.04 494
6700.81 443
6701.59 481
6702.36 501
6703.13 468
6703.90 483
6704.68 505
6705.45 488
6706.22 487
6706.99 447
6707.77 468
6708.54 447
6709.31 479
6710.09 461
6710.86 494
6711.63 518
6712.40 507
6713.18 490
6713.95 443
6714.72 443
6715.50 468
6716.27 474
6717.04 484
6717.82 473
6718.59 446
6719.36 474
6720.14 467
6720.91 503
6721.68 460
6722.46 416
6723.23 472
6724.00 463
6724.78 429
6725.55 440
6726.33 449
6727.10 491
6727.87 499
6728.65 425
6729.42 441
6730.20 517
6730.97 456
6731.74 421
6732.52 491
6733.29 469
6734.07 463
6734.84 437
6735.61 401
6736.39 503
6737.16 454
6737.94 408
6738.71 458
6739.49 474
6740.26 482
6741.04 520
6741.81 463
6742.59 458
6743.36 457
6744.13 433
6744.91 418
6745.68 430
6746.46 458
6747.23 495
6748.01 523
6748.78 498
6749.56 469
6750.33 428
6751.11 403
6751.89 432
6752.66 488
6753.44 444
6754.21 417
6754.99 429
6755.76 463
6756.54 444
6757.31 439
6758.09 469
6758.86 437
6759.64 523
6760.42 468
6761.19 415
6761.97 448
6762.74 529
6763.52 500
6764.30 443
6765.07 499
6765.85 474
6766.62 455
6767.40 469
6768.18 454
6768.95 443
6769.73 490
6770.51 444
6771.28 445
6772.06 419
6772.83 432
6773.61 454
6774.39 437
6775.16 435
6775.94 452
6776.72 464
6777.49 469
6778.27 455
6779.05 476
6779.82 468
6780.60 485
6781.38 484
6782.16 457
6782.93 428
6783.71 476
6784.49 469
6785.26 428
6786.04 463
6786.82 426
6787.60 480
6788.37 405
6789.15 426
6789.93 449
6790.71 441
6791.48 467
6792.26 465
6793.04 453
6793.82 458
6794.59 457
6795.37 390
6796.15 388
6796.93 423
6797.70 459
6798.48 467
6799.26 430
6800.04 418
6800.82 457
6801.60 435
6802.37 410
6803.15 429
6803.93 414
6804.71 368
6805.49 430
6806.26 392
6807.04 372
6807.82 456
6808.60 515
6809.38 472
6810.16 423
6810.94 431
6811.71 447
6812.49 514
6813.27 475
6814.05 417
6814.83 453
6815.61 451
6816.39 397
6817.17 466
6817.95 475
6818.73 507
6819.50 452
6820.28 437
6821.06 503
6821.84 423
6822.62 459
6823.40 408
6824.18 358
6824.96 402
6825.74 474
6826.52 436
6827.30 470
6828.08 422
6828.86 429
6829.64 463
6830.42 518
6831.20 496
6831.98 458
6832.76 433
6833.54 452
6834.32 535
6835.10 430
6835.88 349
6836.66 445
6837.44 481
6838.22 451
6839.00 433
6839.78 453
6840.56 458
6841.34 455
6842.12 415
6842.90 439
6843.68 414
6844.46 469
6845.24 484
6846.02 480
6846.80 460
6847.58 497
6848.36 432
6849.14 492
6849.93 542
6850.71 465
6851.49 426
6852.27 475
6853.05 496
6853.83 465
6854.61 459
6855.39 507
6856.17 554
6856.96 487
6857.74 481
6858.52 405
6859.30 424
6860.08 402
6860.86 414
6861.64 449
6862.43 470
6863.21 438
6863.99 474
6864.77 418
6865.55 410
6866.33 411
6867.12 405
6867.90 387
6868.68 390
6869.46 403
6870.24 441
6871.03 396
6871.81 411
6872.59 446
6873.37 412
6874.16 460
6874.94 424
6875.72 420
6876.50 471
6877.28 411
6878.07 429
6878.85 441
6879.63 453
6880.42 454
6881.20 477
6881.98 473
6882.76 470
6883.55 411
6884.33 458
6885.11 451
6885.89 447
6886.68 444
6887.46 449
6888.24 482
6889.03 516
6889.81 511
6890.59 495
6891.38 476
6892.16 492
6892.94 480
6893.73 466
6894.51 517
6895.29 504
6896.08 437
6896.86 511
6897.64 459
6898.43 461
6899.21 473
6900.00 453
6900.78 447
6901.56 446
6902.35 448
6903.13 491
6903.91 512
6904.70 443
6905.48 409
6906.27 495
6907.05 434
6907.84 410
6908.62 449
6909.40 409
6910.19 401
6910.97 400
6911.76 360
6912.54 376
6913.33 359
6914.11 391
6914.90 458
6915.68 376
6916.46 396
6917.25 385
6918.03 430
6918.82 498
6919.60 497
6920.39 480
6921.17 431
6921.96 454
6922.74 433
6923.53 433
6924.31 386
6925.10 444
6925.88 467
6926.67 452
6927.45 468
6928.24 451
6929.03 398
6929.81 469
6930.60 413
6931.38 398
6932.17 420
6932.95 449
6933.74 417
6934.52 420
6935.31 444
6936.10 435
6936.88 388
6937.67 401
6938.45 464
6939.24 387
6940.03 414
6940.81 464
6941.60 450
6942.38 416
6943.17 434
6943.96 426
6944.74 454
6945.53 430
6946.32 451
6947.10 476
6947.89 425
6948.68 439
6949.46 429
6950.25 462
6951.03 473
6951.82 484
6952.61 478
6953.40 457
6954.18 433
6954.97 433
6955.76 419
6956.54 460
6957.33 508
6958.12 418
6958.90 470
6959.69 443
6960.48 507
6961.27 447
6962.05 405
6962.84 393
6963.63 525
6964.41 521
6965.20 536
6965.99 487
6966.78 423
6967.56 454
6968.35 502
6969.14 454
6969.93 456
6970.72 539
6971.50 466
6972.29 468
6973.08 462
6973.87 490
6974.66 504
6975.44 479
6976.23 462
6977.02 506
6977.81 496
6978.60 481
6979.38 495
6980.17 521
6980.96 504
6981.75 518
6982.54 501
6983.33 520
6984.11 530
6984.90 577
6985.69 497
6986.48 527
6987.27 540
6988.06 508
6988.85 480
6989.64 473
6990.42 553
6991.21 506
6992.00 464
6992.79 501
6993.58 491
6994.37 492
6995.16 551
6995.95 478
6996.74 497
6997.53 506
6998.32 464
6999.10 490
6999.89 531
7000.68 503
7001.47 455
7002.26 485
7003.05 533
7003.84 565
7004.63 473
7005.42 470
7006.21 420
7007.00 483
7007.79 533
7008.58 496
7009.37 433
7010.16 419
7010.95 492
7011.74 449
7012.53 478
7013.32 489
7014.11 482
7014.90 486
7015.69 465
7016.48 465
7017.27 456
7018.06 524
7018.85 543
7019.64 478
7020.43 476
7021.23 439
7022.02 497
7022.81 456
7023.60 477
7024.39 431
7025.18 415
7025.97 432
7026.76 406
7027.55 406
7028.34 421
7029.13 447
7029.93 393
7030.72 400
7031.51 433
7032.30 371
7033.09 410
7033.88 451
7034.67 495
7035.46 455
7036.26 479
7037.05 430
7037.84 451
7038.63 493
7039.42 487
7040.21 507
7041.01 435
7041.80 425
7042.59 409
7043.38 437
7044.17 447
7044.97 470
7045.76 496
7046.55 500
7047.34 466
7048.13 411
7048.93 474
7049.72 485
7050.51 486
7051.30 419
7052.09 478
7052.89 481
7053.68 424
7054.47 470
7055.26 474
7056.06 509
7056.85 457
7057.64 457
7058.44 537
7059.23 493
7060.02 444
7060.81 462
7061.61 460
7062.40 479
7063.19 440
7063.99 450
7064.78 401
7065.57 399
7066.37 417
7067.16 426
7067.95 388
7068.74 373
7069.54 420
7070.33 424
7071.13 387
7071.92 434
7072.71 449
7073.51 453
7074.30 387
7075.09 440
7075.89 454
7076.68 446
7077.47 477
7078.27 440
7079.06 490
7079.86 456
7080.65 415
7081.44 461
7082.24 467
7083.03 536
7083.83 503
7084.62 536
7085.41 500
7086.21 496
7087.00 494
7087.80 472
7088.59 526
7089.39 480
7090.18 517
7090.98 525
7091.77 487
7092.56 439
7093.36 448
7094.15 497
7094.95 438
7095.74 502
7096.54 495
7097.33 470
7098.13 380
7098.92 374
7099.72 407
7100.51 459
7101.31 428
7102.10 428
7102.90 500
7103.69 432
7104.49 464
7105.29 444
7106.08 419
7106.88 416
7107.67 383
7108.47 454
7109.26 499
7110.06 402
7110.85 436
7111.65 442
7112.45 433
7113.24 438
7114.04 439
7114.83 475
7115.63 483
7116.42 460
7117.22 469
7118.02 454
7118.81 484
7119.61 483
7120.41 470
7121.20 442
7122.00 446
7122.79 495
7123.59 474
7124.39 422
7125.18 420
7125.98 426
7126.78 406
7127.57 431
7128.37 458
7129.17 426
7129.96 458
7130.76 374
7131.56 377
7132.35 378
7133.15 458
7133.95 455
7134.74 514
7135.54 463
7136.34 430
7137.14 413
7137.93 462
7138.73 411
7139.53 450
7140.33 410
7141.12 473
7141.92 461
7142.72 468
7143.51 430
7144.31 464
7145.11 445
7145.91 410
7146.71 438
7147.50 434
7148.30 390
7149.10 428
7149.90 399
7150.69 406
7151.49 408
7152.29 430
7153.09 454
7153.89 454
7154.68 444
7155.48 439
7156.28 428
7157.08 402
7157.88 398
7158.68 394
7159.47 405
7160.27 380
7161.07 431
7161.87 464
7162.67 431
7163.47 398
7164.27 421
7165.06 438
7165.86 446
7166.66 429
7167.46 427
7168.26 470
7169.06 468
7169.86 415
7170.66 437
7171.46 474
7172.25 423
7173.05 382
7173.85 448
7174.65 453
7175.45 451
7176.25 475
7177.05 397
7177.85 377
7178.65 424
7179.45 459
7180.25 469
7181.05 444
7181.85 386
7182.65 403
7183.45 424
7184.25 407
7185.05 411
7185.85 428
7186.65 376
7187.45 414
7188.25 417
7189.05 405
7189.85 438
7190.65 445
7191.45 424
7192.25 414
7193.05 377
7193.85 451
7194.65 458
7195.45 436
7196.25 375
7197.05 434
7197.85 454
7198.65 392
7199.45 418
7200.25 460
7201.05 421
7201.85 402
7202.65 414
7203.46 420
7204.26 380
7205.06 417
7205.86 439
7206.66 409
7207.46 410
7208.26 400
7209.06 430
7209.86 398
7210.66 439
7211.47 421
7212.27 403
7213.07 418
7213.87 431
7214.67 422
7215.47 405
7216.27 430
7217.08 415
7217.88 447
7218.68 404
7219.48 408
7220.28 471
7221.09 458
7221.89 460
7222.69 482
7223.49 461
7224.29 484
7225.10 450
7225.90 458
7226.70 483
7227.50 430
7228.30 373
7229.11 430
7229.91 409
7230.71 392
7231.51 430
7232.32 407
7233.12 439
7233.92 422
7234.72 463
7235.53 501
7236.33 480
7237.13 457
7237.93 430
7238.74 445
7239.54 512
7240.34 460
7241.15 401
7241.95 422
7242.75 436
7243.55 428
7244.36 439
7245.16 424
7245.96 445
7246.77 428
7247.57 397
7248.37 385
7249.18 406
7249.98 419
7250.78 451
7251.59 420
7252.39 400
7253.20 427
7254.00 451
7254.80 455
7255.61 459
7256.41 408
7257.21 431
7258.02 433
7258.82 404
7259.63 443
7260.43 427
7261.23 399
7262.04 360
7262.84 379
7263.65 386
7264.45 378
7265.26 422
7266.06 387
7266.86 404
7267.67 445
7268.47 420
7269.28 402
7270.08 408
7270.89 390
7271.69 373
7272.50 415
7273.30 423
7274.11 384
7274.91 372
7275.71 397
7276.52 374
7277.32 411
7278.13 374
7278.93 390
7279.74 377
7280.55 459
7281.35 400
7282.16 399
7282.96 464
7283.77 493
7284.57 430
7285.38 374
7286.18 435
7286.99 465
7287.79 441
7288.60 380
7289.40 390
7290.21 410
7291.02 423
7291.82 427
7292.63 418
7293.43 335
7294.24 423
7295.05 419
7295.85 407
7296.66 387
7297.46 368
7298.27 388
7299.08 416
7299.88 476
7300.69 397
7301.49 400
7302.30 428
7303.11 463
7303.91 417
7304.72 453
7305.53 490
7306.33 424
7307.14 427
7307.95 420
7308.75 456
7309.56 415
7310.37 457
7311.17 452
7311.98 432
7312.79 458
7313.59 399
7314.40 385
7315.21 420
7316.02 414
7316.82 461
7317.63 428
7318.44 455
7319.24 505
7320.05 456
7320.86 445
7321.67 449
7322.47 498
7323.28 470
7324.09 501
7324.90 433
7325.70 378
7326.51 417
7327.32 428
7328.13 404
7328.94 457
7329.74 446
7330.55 427
7331.36 397
7332.17 430
7332.98 454
7333.78 453
7334.59 401
7335.40 384
7336.21 394
7337.02 397
7337.82 380
7338.63 420
7339.44 381
7340.25 429
7341.06 451
7341.87 404
7342.68 410
7343.48 399
7344.29 414
7345.10 399
7345.91 379
7346.72 356
7347.53 385
7348.34 423
7349.15 415
7349.95 441
7350.76 428
7351.57 406
7352.38 395
7353.19 417
7354.00 408
7354.81 365
7355.62 371
7356.43 360
7357.24 453
7358.05 389
7358.86 359
7359.67 406
7360.48 371
7361.29 406
7362.09 386
7362.90 367
7363.71 361
7364.52 396
7365.33 401
7366.14 333
7366.95 344
7367.76 339
7368.57 328
7369.38 319
7370.19 373
7371.00 403
7371.81 335
7372.62 370
7373.43 397
7374.25 403
7375.06 435
7375.87 381
7376.68 340
7377.49 382
7378.30 357
7379.11 405
7379.92 362
7380.73 343
7381.54 394
7382.35 360
7383.16 397
7383.97 363
7384.78 358
7385.59 360
7386.41 386
7387.22 407
7388.03 419
7388.84 449
7389.65 466
7390.46 424
7391.27 414
7392.08 341
7392.89 410
7393.71 331
7394.52 351
7395.33 390
7396.14 376
7396.95 325
7397.76 380
7398.58 398
7399.39 395
7400.20 368
7401.01 367
7401.82 375
7402.63 388
7403.45 419
7404.26 381
7405.07 382
7405.88 382
7406.69 353
7407.51 340
7408.32 359
7409.13 423
7409.94 401
7410.76 386
7411.57 366
7412.38 332
7413.19 338
7414.01 390
7414.82 358
7415.63 393
7416.44 393
7417.26 392
7418.07 357
7418.88 386
7419.69 331
7420.51 426
7421.32 372
7422.13 360
7422.95 365
7423.76 408
7424.57 368
7425.39 370
7426.20 397
7427.01 362
7427.83 365
7428.64 383
7429.45 356
7430.27 357
7431.08 340
7431.89 333
7432.71 371
7433.52 313
7434.33 317
7435.15 334
7435.96 355
7436.77 336
7437.59 338
7438.40 369
7439.22 333
7440.03 323
7440.84 361
7441.66 363
7442.47 369
7443.29 390
7444.10 365
7444.91 352
7445.73 324
7446.54 338
7447.36 357
7448.17 388
7448.99 366
7449.80 379
7450.62 394
7451.43 429
7452.24 393
7453.06 368
7453.87 437
7454.69 378
7455.50 369
7456.32 332
7457.13 399
7457.95 427
7458.76 430
7459.58 352
7460.39 391
7461.21 436
7462.02 426
7462.84 389
7463.65 396
7464.47 397
7465.28 401
7466.10 381
7466.92 383
7467.73 419
7468.55 427
7469.36 408
7470.18 436
7470.99 414
7471.81 413
7472.62 381
7473.44 381
7474.26 428
7475.07 366
7475.89 388
7476.70 362
7477.52 375
7478.34 386
7479.15 378
7479.97 402
7480.78 363
7481.60 373
7482.42 390
7483.23 398
7484.05 434
7484.87 421
7485.68 432
7486.50 385
7487.32 354
7488.13 386
7488.95 409
7489.76 410
7490.58 394
7491.40 399
7492.22 416
7493.03 445
7493.85 412
7494.67 403
7495.48 385
7496.30 320
7497.12 369
7497.93 372
7498.75 392
7499.57 414
7500.39 439
7501.20 383
7502.02 393
7502.84 399
7503.66 404
7504.47 341
7505.29 370
7506.11 428
7506.93 414
7507.74 377
7508.56 389
7509.38 353
7510.20 369
7511.01 337
7511.83 378
7512.65 362
7513.47 354
7514.29 386
7515.10 381
7515.92 421
7516.74 363
7517.56 374
7518.38 389
7519.19 388
7520.01 430
7520.83 401
7521.65 413
7522.47 375
7523.29 381
7524.11 380
7524.92 402
7525.74 433
7526.56 430
7527.38 409
7528.20 363
7529.02 417
7529.84 382
7530.66 397
7531.47 402
7532.29 402
7533.11 357
7533.93 341
7534.75 384
7535.57 408
7536.39 375
7537.21 332
7538.03 363
7538.85 377
7539.67 380
7540.49 404
7541.31 366
7542.12 408
7542.94 403
7543.76 380
7544.58 455
7545.40 436
7546.22 383
7547.04 392
7547.86 405
7548.68 383
7549.50 320
7550.32 325
7551.14 401
7551.96 345
7552.78 397
7553.60 346
7554.42 314
7555.24 399
7556.06 397
7556.88 411
7557.70 393
7558.52 393
7559.35 400
7560.17 394
7560.99 458
7561.81 466
7562.63 473
7563.45 377
7564.27 343
7565.09 380
7565.91 415
7566.73 439
7567.55 392
7568.37 400
7569.19 388
7570.02 404
7570.84 412
7571.66 437
7572.48 394
7573.30 420
7574.12 414
7574.94 381
7575.76 374
7576.59 373
7577.41 416
7578.23 439
7579.05 462
7579.87 403
7580.69 392
7581.51 400
7582.34 420
7583.16 403
7583.98 435
7584.80 464
7585.62 383
7586.45 339
7587.27 403
7588.09 430
7588.91 444
7589.73 449
7590.56 384
7591.38 429
7592.20 439
7593.02 425
7593.85 395
7594.67 451
7595.49 433
7596.31 446
7597.14 445
7597.96 413
7598.78 442
7599.60 467
7600.43 440
7601.25 405
7602.07 470
7602.89 477
7603.72 487
7604.54 533
7605.36 586
7606.19 485
7607.01 548
7607.83 543
7608.66 515
7609.48 557
7610.30 533
7611.12 473
7611.95 464
7612.77 494
7613.59 492
7614.42 472
7615.24 468
7616.07 487
7616.89 476
7617.71 443
7618.54 427
7619.36 475
7620.18 451
7621.01 505
7621.83 522
7622.66 474
7623.48 464
7624.30 491
7625.13 515
7625.95 475
7626.78 477
7627.60 538
7628.42 541
7629.25 578
7630.07 593
7630.90 634
7631.72 574
7632.55 608
7633.37 634
7634.19 633
7635.02 693
7635.84 543
7636.67 494
7637.49 486
7638.32 458
7639.14 514
7639.97 431
7640.79 443
7641.62 424
7642.44 403
7643.27 396
7644.09 443
7644.92 429
7645.74 455
7646.57 447
7647.39 404
7648.22 410
7649.04 390
7649.87 381
7650.70 403
7651.52 410
7652.35 386
7653.17 422
7654.00 429
7654.82 434
7655.65 460
7656.47 429
7657.30 434
7658.13 449
7658.95 366
7659.78 417
7660.60 391
7661.43 376
7662.26 373
7663.08 438
7663.91 375
7664.73 415
7665.56 434
7666.39 411
7667.21 470
7668.04 444
7668.87 468
7669.69 466
7670.52 479
7671.35 425
7672.17 396
7673.00 471
7673.83 482
7674.65 422
7675.48 423
7676.31 428
7677.13 358
7677.96 370
7678.79 377
7679.61 444
7680.44 402
7681.27 396
7682.09 388
7682.92 376
7683.75 380
7684.58 417
7685.40 402
7686.23 362
7687.06 385
7687.89 347
7688.71 398
7689.54 370
7690.37 385
7691.20 354
7692.02 371
7692.85 435
7693.68 423
7694.51 392
7695.33 401
7696.16 410
7696.99 409
7697.82 429
7698.65 385
7699.47 428
7700.30 386
7701.13 380
7701.96 416
7702.79 451
7703.62 385
7704.44 414
7705.27 450
7706.10 452
7706.93 442
7707.76 427
7708.59 432
7709.41 426
7710.24 386
7711.07 387
7711.90 389
7712.73 352
7713.56 321
7714.39 413
7715.22 391
7716.05 375
7716.87 404
7717.70 406
7718.53 332
7719.36 415
7720.19 389
7721.02 390
7721.85 365
7722.68 356
7723.51 354
7724.34 416
7725.17 392
7726.00 351
7726.83 423
7727.66 361
7728.48 365
7729.31 392
7730.14 370
7730.97 361
7731.80 321
7732.63 367
7733.46 403
7734.29 378
7735.12 356
7735.95 410
7736.78 373
7737.61 343
7738.44 366
7739.27 353
7740.10 354
7740.93 426
7741.77 389
7742.60 371
7743.43 431
7744.26 416
7745.09 398
7745.92 370
7746.75 418
7747.58 464
7748.41 451
7749.24 443
7750.07 427
7750.90 413
7751.73 399
7752.56 365
7753.39 365
7754.23 409
7755.06 426
7755.89 400
7756.72 345
7757.55 386
7758.38 358
7759.21 341
7760.04 322
7760.88 412
7761.71 361
7762.54 332
7763.37 304
7764.20 350
7765.03 377
7765.86 373
7766.70 301
7767.53 309
7768.36 377
7769.19 333
7770.02 388
7770.86 373
7771.69 320
7772.52 313
7773.35 366
7774.18 360
7775.02 346
7775.85 302
7776.68 321
7777.51 363
7778.34 339
7779.18 312
7780.01 279
7780.84 365
7781.67 372
7782.51 358
7783.34 344
7784.17 333
7785.00 348
7785.84 343
7786.67 320
7787.50 391
7788.34 364
7789.17 406
7790.00 344
7790.83 330
7791.67 362
7792.50 359
7793.33 414
7794.17 420
7795.00 404
7795.83 321
7796.67 345
7797.50 401
7798.33 375
7799.17 352
7800.00 343
7800.83 351
7801.67 354
7802.50 308
7803.33 374
7804.17 310
7805.00 324
7805.84 345
7806.67 347
7807.50 333
7808.34 347
7809.17 346
7810.01 382
7810.84 383
7811.67 378
7812.51 356
7813.34 343
7814.18 354
7815.01 335
7815.84 314
7816.68 304
7817.51 383
7818.35 352
7819.18 348
7820.02 362
7820.85 384
7821.69 353
7822.52 321
7823.36 352
7824.19 358
7825.03 338
7825.86 351
7826.69 351
7827.53 317
7828.36 307
7829.20 366
7830.03 402
7830.87 359
7831.71 366
7832.54 356
7833.38 385
7834.21 370
7835.05 350
7835.88 322
7836.72 312
7837.55 379
7838.39 376
7839.22 354
7840.06 355
7840.90 430
7841.73 388
7842.57 403
7843.40 386
7844.24 361
7845.07 382
7845.91 369
7846.75 356
7847.58 307
7848.42 379
7849.25 398
7850.09 405
7850.93 364
7851.76 392
7852.60 361
7853.44 431
7854.27 418
7855.11 430
7855.94 416
7856.78 456
7857.62 456
7858.45 499
7859.29 528
7860.13 491
7860.96 529
7861.80 457
7862.64 447
7863.47 435
7864.31 453
7865.15 351
7865.99 410
7866.82 446
7867.66 451
7868.50 390
7869.33 471
7870.17 419
7871.01 425
7871.85 378
7872.68 433
7873.52 356
7874.36 417
7875.20 387
7876.03 380
7876.87 431
7877.71 411
7878.55 421
7879.38 373
7880.22 384
7881.06 386
7881.90 395
7882.74 369
7883.57 341
7884.41 322
7885.25 371
7886.09 406
7886.93 376
7887.76 373
7888.60 397
7889.44 409
7890.28 428
7891.12 390
7891.96 347
7892.79 390
7893.63 352
7894.47 371
7895.31 400
7896.15 375
7896.99 347
7897.83 367
7898.66 403
7899.50 410
7900.34 395
7901.18 375
7902.02 333
7902.86 378
7903.70 363
7904.54 382
7905.38 381
7906.21 363
7907.05 372
7907.89 309
7908.73 367
7909.57 337
7910.41 367
7911.25 346
7912.09 328
7912.93 335
7913.77 367
7914.61 400
7915.45 340
7916.29 307
7917.13 356
7917.97 354
7918.81 382
7919.65 383
7920.49 336
7921.33 411
7922.17 368
7923.01 367
7923.85 352
7924.69 338
7925.53 350
7926.37 335
7927.21 343
7928.05 321
7928.89 361
7929.73 358
7930.57 331
7931.41 315
7932.25 315
7933.09 365
7933.93 377
7934.77 314
7935.61 339
7936.45 331
7937.29 323
7938.14 347
7938.98 339
7939.82 343
7940.66 284
7941.50 350
7942.34 350
7943.18 362
7944.02 352
7944.86 381
7945.70 313
7946.55 346
7947.39 326
7948.23 347
7949.07 380
7949.91 354
7950.75 331
7951.59 325
7952.44 331
7953.28 345
7954.12 338
7954.96 327
7955.80 329
7956.65 331
7957.49 325
7958.33 365
7959.17 350
7960.01 332
7960.86 369
7961.70 362
7962.54 377
7963.38 361
7964.22 302
7965.07 308
7965.91 351
7966.75 317
7967.59 310
7968.44 330
7969.28 352
7970.12 361
7970.96 324
7971.81 290
7972.65 323
7973.49 313
7974.33 362
7975.18 377
7976.02 315
7976.86 320
7977.71 294
7978.55 325
7979.39 306
7980.23 297
7981.08 336
7981.92 338
7982.76 358
7983.61 332
7984.45 320
7985.29 330
7986.14 301
7986.98 322
7987.82 371
7988.67 360
7989.51 307
7990.36 293
7991.20 322
7992.04 330
7992.89 318
7993.73 336
7994.57 333
7995.42 344
7996.26 249
7997.11 292
7997.95 285
7998.79 262
7999.64 272
8000.48 314
8001.33 295
8002.17 329
8003.01 314
8003.86 326
8004.70 280
8005.55 312
8006.39 331
8007.24 364
8008.08 354
8008.93 323
8009.77 339
8010.62 273
8011.46 313
8012.30 289
8013.15 314
8013.99 269
8014.84 297
8015.68 289
8016.53 349
8017.37 288
8018.22 261
8019.06 282
8019.91 288
8020.76 282
8021.60 282
8022.45 278
8023.29 308
8024.14 333
8024.98 288
8025.83 338
8026.67 310
8027.52 282
8028.36 277
8029.21 294
8030.06 307
8030.90 298
8031.75 324
8032.59 347
8033.44 335
8034.28 314
8035.13 299
8035.98 243
8036.82 280
8037.67 294
8038.52 311
8039.36 284
8040.21 318
8041.05 284
8041.90 270
8042.75 284
8043.59 327
8044.44 320
8045.29 276
8046.13 274
8046.98 318
8047.83 301
8048.67 299
8049.52 343
8050.37 313
8051.21 294
8052.06 309
8052.91 307
8053.75 285
8054.60 322
8055.45 299
8056.30 283
8057.14 307
8057.99 295
8058.84 305
8059.68 304
8060.53 308
8061.38 307
8062.23 294
8063.07 296
8063.92 296
8064.77 267
8065.62 269
8066.46 310
8067.31 340
8068.16 300
8069.01 299
8069.85 331
8070.70 310
8071.55 279
8072.40 289
8073.25 305
8074.09 332
8074.94 262
8075.79 303
8076.64 285
8077.49 299
8078.34 290
8079.18 283
8080.03 288
8080.88 290
8081.73 285
8082.58 298
8083.43 298
8084.27 300
8085.12 276
8085.97 269
8086.82 301
8087.67 233
8088.52 288
8089.37 281
8090.22 308
8091.06 257
8091.91 272
8092.76 297
8093.61 298
8094.46 327
8095.31 325
8096.16 288
8097.01 355
8097.86 340
8098.71 319
8099.56 277
8100.41 281
8101.26 301
8102.11 312
8102.95 294
8103.80 303
8104.65 265
8105.50 323
8106.35 372
8107.20 324
8108.05 335
8108.90 360
8109.75 311
8110.60 298
8111.45 287
8112.30 245
8113.15 344
8114.00 304
8114.85 330
8115.70 280
8116.55 302
8117.40 346
8118.25 334
8119.10 371
8119.96 345
8120.81 312
8121.66 337
8122.51 355
8123.36 309
8124.21 304
8125.06 287
8125.91 297
8126.76 277
8127.61 299
8128.46 287
8129.31 328
8130.16 308
8131.02 327
8131.87 323
8132.72 344
8133.57 282
8134.42 311
8135.27 302
8136.12 278
8136.97 311
8137.83 331
8138.68 359
8139.53 340
8140.38 292
8141.23 360
8142.08 380
8142.93 366
8143.79 374
8144.64 347
8145.49 329
8146.34 358
8147.19 372
8148.05 373
8148.90 362
8149.75 346
8150.60 382
8151.45 359
8152.31 309
8153.16 398
8154.01 407
8154.86 406
8155.71 396
8156.57 441
8157.42 351
8158.27 366
8159.12 332
8159.98 353
8160.83 372
8161.68 324
8162.54 308
8163.39 275
8164.24 347
8165.09 334
8165.95 308
8166.80 308
8167.65 343
8168.51 363
8169.36 368
8170.21 325
8171.06 363
8171.92 408
8172.77 342
8173.62 294
8174.48 333
8175.33 349
8176.18 373
8177.04 354
8177.89 373
8178.74 332
8179.60 324
8180.45 343
8181.31 314
8182.16 284
8183.01 339
8183.87 302
8184.72 329
8185.57 336
8186.43 331
8187.28 306
8188.14 278
8188.99 283
8189.84 296
8190.70 328
8191.55 286
8192.41 291
8193.26 315
8194.12 303
8194.97 299
8195.83 336
8196.68 309
8197.53 300
8198.39 276
8199.24 303
8200.10 295
8200.95 313
8201.81 301
8202.66 293
8203.52 273
8204.37 299
8205.23 322
8206.08 326
8206.94 249
8207.79 295
8208.65 301
8209.50 309
8210.36 292
8211.21 268
8212.07 307
8212.92 310
8213.78 299
8214.63 264
8215.49 257
8216.34 289
8217.20 266
8218.06 290
8218.91 303
8219.77 307
8220.62 322
8221.48 327
8222.33 279
8223.19 267
8224.05 285
8224.90 316
8225.76 338
8226.61 293
8227.47 303
8228.33 324
8229.18 293
8230.04 319
8230.90 321
8231.75 322
8232.61 283
8233.46 295
8234.32 319
8235.18 305
8236.03 296
8236.89 298
8237.75 297
8238.60 325
8239.46 286
8240.32 310
8241.17 319
8242.03 253
8242.89 285
8243.74 264
8244.60 289
8245.46 285
8246.32 294
8247.17 323
8248.03 296
8248.89 319
8249.74 281
8250.60 278
8251.46 304
8252.32 253
8253.17 295
8254.03 298
8254.89 260
8255.75 276
8256.60 276
8257.46 311
8258.32 297
8259.18 273
8260.04 255
8260.89 258
8261.75 276
8262.61 289
8263.47 266
8264.32 290
8265.18 295
8266.04 293
8266.90 308
8267.76 268
8268.62 275
8269.47 286
8270.33 291
8271.19 272
8272.05 243
8272.91 262
8273.77 277
8274.62 278
8275.48 303
8276.34 318
8277.20 271
8278.06 289
8278.92 298
8279.78 273
8280.64 296
8281.49 310
8282.35 297
8283.21 266
8284.07 263
8284.93 269
8285.79 262
8286.65 291
8287.51 305
8288.37 268
8289.23 300
8290.09 290
8290.95 301
8291.80 251
8292.66 264
8293.52 270
8294.38 285
8295.24 268
8296.10 254
8296.96 251
8297.82 295
8298.68 289
8299.54 268
8300.40 282
8301.26 299
8302.12 318
8302.98 261
8303.84 272
8304.70 294
8305.56 286
8306.42 312
8307.28 316
8308.14 282
8309.00 240
8309.86 280
8310.72 305
8311.58 320
8312.44 319
8313.31 284
8314.17 298
8315.03 338
8315.89 365
8316.75 307
8317.61 317
8318.47 339
8319.33 281
8320.19 281
8321.05 327
8321.91 266
8322.77 284
8323.64 338
8324.50 299
8325.36 301
8326.22 310
8327.08 280
8327.94 278
8328.80 277
8329.66 318
8330.53 292
8331.39 314
8332.25 319
8333.11 292
8333.97 261
8334.83 309
8335.70 326
8336.56 324
8337.42 305
8338.28 287
8339.14 288
8340.00 286
8340.87 280
8341.73 261
8342.59 270
8343.45 284
8344.32 298
8345.18 298
8346.04 290
8346.90 263
8347.76 243
8348.63 289
8349.49 287
8350.35 268
8351.21 275
8352.08 307
8352.94 288
8353.80 276
8354.66 277
8355.53 291
8356.39 318
8357.25 322
8358.12 317
8358.98 309
8359.84 262
8360.71 285
8361.57 284
8362.43 261
8363.29 245
8364.16 251
8365.02 303
8365.88 260
8366.75 305
8367.61 252
8368.47 293
8369.34 309
8370.20 298
8371.06 271
8371.93 274
8372.79 280
8373.66 257
8374.52 277
8375.38 252
8376.25 300
8377.11 294
8377.97 274
8378.84 287
8379.70 259
8380.57 269
8381.43 271
8382.30 270
8383.16 323
8384.02 304
8384.89 296
8385.75 285
8386.62 331
8387.48 286
8388.35 293
8389.21 296
8390.07 283
8390.94 305
8391.80 296
8392.67 275
8393.53 289
8394.40 296
8395.26 283
8396.13 282
8396.99 306
8397.86 314
8398.72 339
8399.59 274
8400.45 317
8401.32 332
8402.18 321
8403.05 293
8403.91 297
8404.78 298
8405.64 309
8406.51 278
8407.37 268
8408.24 290
8409.11 243
8409.97 237
8410.84 256
8411.70 250
8412.57 306
8413.43 302
8414.30 255
8415.17 278
8416.03 316
8416.90 290
8417.76 316
8418.63 311
8419.50 291
8420.36 327
8421.23 333
8422.09 319
8422.96 272
8423.83 298
8424.69 295
8425.56 314
8426.43 283
8427.29 309
8428.16 278
8429.02 311
8429.89 303
8430.76 315
8431.62 296
8432.49 286
8433.36 345
8434.23 307
8435.09 285
8435.96 293
8436.83 289
8437.69 339
8438.56 313
8439.43 305
8440.29 323
8441.16 275
8442.03 334
8442.90 294
8443.76 317
8444.63 368
8445.50 386
8446.37 340
8447.23 369
8448.10 343
8448.97 350
8449.84 370
8450.70 361
8451.57 360
8452.44 347
8453.31 373
8454.17 381
8455.04 375
8455.91 346
8456.78 422
8457.65 436
8458.51 410
8459.38 388
8460.25 399
8461.12 354
8461.99 400
8462.86 401
8463.72 381
8464.59 417
8465.46 393
8466.33 365
8467.20 391
8468.07 395
8468.93 442
8469.80 432
8470.67 417
8471.54 365
8472.41 392
8473.28 381
8474.15 402
8475.02 419
8475.89 446
8476.75 399
8477.62 333
8478.49 369
8479.36 352
8480.23 379
8481.10 343
8481.97 298
8482.84 343
8483.71 320
8484.58 312
8485.45 340
8486.32 304
8487.19 285
8488.06 354
8488.92 302
8489.79 270
8490.66 295
8491.53 299
8492.40 318
8493.27 345
8494.14 307
8495.01 327
8495.88 395
8496.75 331
8497.62 302
8498.49 347
8499.36 310
8500.23 323
8501.10 290
8501.97 296
8502.85 281
8503.72 305
8504.59 301
8505.46 314
8506.33 351
8507.20 337
8508.07 343
8508.94 323
8509.81 316
8510.68 358
8511.55 366
8512.42 370
8513.29 380
8514.16 377
8515.03 309
8515.91 312
8516.78 306
8517.65 318
8518.52 339
8519.39 356
8520.26 380
8521.13 327
8522.00 309
8522.88 323
8523.75 335
8524.62 295
8525.49 264
8526.36 290
8527.23 306
8528.10 297
8528.98 313
8529.85 301
8530.72 354
8531.59 320
8532.46 320
8533.34 366
8534.21 347
8535.08 309
8535.95 346
8536.82 339
8537.70 373
8538.57 335
8539.44 356
8540.31 319
8541.18 334
8542.06 328
8542.93 301
8543.80 301
8544.67 367
8545.55 343
8546.42 359
8547.29 401
8548.17 443
8549.04 345
8549.91 371
8550.78 386
8551.66 440
8552.53 433
8553.40 442
8554.28 474
8555.15 525
8556.02 503
8556.89 520
8557.77 463
8558.64 413
8559.51 383
8560.39 364
8561.26 365
8562.13 322
8563.01 350
8563.88 341
8564.75 316
8565.63 310
8566.50 282
8567.38 316
8568.25 318
8569.12 296
8570.00 308
8570.87 295
8571.74 317
8572.62 312
8573.49 304
8574.37 290
8575.24 315
8576.11 330
8576.99 319
8577.86 348
8578.74 323
8579.61 255
8580.49 299
8581.36 338
8582.23 273
8583.11 303
8583.98 294
8584.86 293
8585.73 278
8586.61 307
8587.48 299
8588.36 329
8589.23 307
8590.11 320
8590.98 290
8591.86 289
8592.73 295
8593.61 289
8594.48 308
8595.36 324
8596.23 274
8597.11 337
8597.98 342
8598.86 305
8599.73 339
8600.61 299
8601.48 281
8602.36 279
8603.23 252
8604.11 244
8604.99 246
8605.86 299
8606.74 279
8607.61 288
8608.49 301
8609.36 297
8610.24 285
8611.12 258
8611.99 274
8612.87 335
8613.74 265
8614.62 280
8615.50 289
8616.37 239
8617.25 266
8618.12 247
8619.00 252
8619.88 296
8620.75 281
8621.63 279
8622.51 241
8623.38 242
8624.26 288
8625.14 281
8626.01 270
8626.89 299
8627.77 274
8628.64 286
8629.52 246
8630.40 338
8631.27 327
8632.15 295
8633.03 328
8633.90 290
8634.78 323
8635.66 319
8636.54 277
8637.41 283
8638.29 281
8639.17 273
8640.05 290
8640.92 233
8641.80 296
8642.68 224
8643.55 294
8644.43 296
8645.31 276
8646.19 266
8647.07 275
8647.94 258
8648.82 208
8649.70 252
8650.58 261
8651.45 256
8652.33 224
8653.21 246
8654.09 276
8654.97 305
8655.85 311
8656.72 283
8657.60 257
8658.48 270
8659.36 280
8660.24 280
8661.12 245
8661.99 287
8662.87 299
8663.75 273
8664.63 247
8665.51 255
8666.39 259
8667.27 288
8668.14 259
8669.02 280
8669.90 273
8670.78 291
8671.66 325
8672.54 279
8673.42 277
8674.30 246
8675.18 255
8676.06 232
8676.94 222
8677.81 279
8678.69 306
8679.57 281
8680.45 301
8681.33 278
8682.21 257
8683.09 248
8683.97 319
8684.85 253
8685.73 254
8686.61 262
8687.49 286
8688.37 255
8689.25 248
8690.13 234
8691.01 266
8691.89 254
8692.77 315
8693.65 280
8694.53 242
8695.41 251
8696.29 247
8697.17 252
8698.05 272
8698.93 256
8699.81 264
8700.69 261
8701.57 254
8702.45 284
8703.33 281
8704.21 258
8705.09 233
8705.98 229
8706.86 290
8707.74 323
8708.62 250
8709.50 225
8710.38 226
8711.26 225
8712.14 249
8713.02 273
8713.90 231
8714.79 256
8715.67 246
8716.55 245
8717.43 274
8718.31 245
8719.19 252
8720.07 266
8720.95 233
8721.84 287
8722.72 257
8723.60 240
8724.48 270
8725.36 291
8726.24 265
8727.13 272
8728.01 273
8728.89 289
8729.77 257
8730.65 283
8731.54 295
8732.42 244
8733.30 225
8734.18 266
8735.06 237
8735.95 225
8736.83 244
8737.71 287
8738.59 270
8739.48 263
8740.36 270
8741.24 285
8742.12 259
8743.01 281
8743.89 289
8744.77 283
8745.65 271
8746.54 249
8747.42 278
8748.30 212
8749.19 234
8750.07 255
8750.95 262
8751.83 260
8752.72 302
8753.60 273
8754.48 297
8755.37 265
8756.25 305
8757.13 324
8758.02 323
8758.90 394
8759.78 327
8760.67 310
8761.55 295
8762.43 307
8763.32 306
8764.20 305
8765.09 326
8765.97 306
8766.85 233
8767.74 268
8768.62 266
8769.51 279
8770.39 291
8771.27 295
8772.16 285
8773.04 271
8773.93 289
8774.81 260
8775.69 283
8776.58 251
8777.46 295
8778.35 295
8779.23 282
8780.12 227
8781.00 229
8781.89 276
8782.77 240
8783.65 252
8784.54 265
8785.42 264
8786.31 249
8787.19 284
8788.08 245
8788.96 231
8789.85 246
8790.73 261
8791.62 274
8792.50 254
8793.39 263
8794.27 307
8795.16 264
8796.04 266
8796.93 270
8797.82 286
8798.70 274
8799.59 301
8800.47 272
8801.36 256
8802.24 237
8803.13 260
8804.01 260
8804.90 249
8805.79 247
8806.67 230
8807.56 251
8808.44 249
8809.33 238
8810.22 254
8811.10 224
8811.99 258
8812.87 225
8813.76 253
8814.65 282
8815.53 271
8816.42 237
8817.30 304
8818.19 259
8819.08 246
8819.96 247
8820.85 228
8821.74 217
8822.62 193
8823.51 231
8824.40 210
8825.28 262
8826.17 235
8827.06 238
8827.94 283
8828.83 237
8829.72 236
8830.61 230
8831.49 214
8832.38 257
8833.27 256
8834.15 271
8835.04 208
8835.93 249
8836.82 255
8837.70 240
8838.59 272
8839.48 241
8840.37 228
8841.25 257
8842.14 238
8843.03 207
8843.92 233
8844.80 249
8845.69 200
8846.58 211
8847.47 218
8848.36 227
8849.24 208
8850.13 230
8851.02 241
8851.91 222
8852.80 205
8853.68 271
8854.57 258
8855.46 233
8856.35 243
8857.24 240
8858.13 232
8859.01 224
8859.90 200
8860.79 218
8861.68 224
8862.57 234
8863.46 246
8864.35 226
8865.23 242
8866.12 212
8867.01 272
8867.90 264
8868.79 231
8869.68 208
8870.57 203
8871.46 230
8872.35 253
8873.24 253
8874.12 245
8875.01 236
8875.90 230
8876.79 236
8877.68 201
8878.57 257
8879.46 241
8880.35 236
8881.24 237
8882.13 228
8883.02 258
8883.91 253
8884.80 247
8885.69 216
8886.58 224
8887.47 206
8888.36 228
8889.25 207
8890.14 230
8891.03 230
8891.92 232
8892.81 214
8893.70 229
8894.59 200
8895.48 214
8896.37 226
8897.26 196
8898.15 196
8899.04 227
8899.93 264
8900.82 258
8901.71 261
8902.60 195
8903.49 224
8904.38 249
8905.28 263
8906.17 277
8907.06 216
8907.95 209
8908.84 242
8909.73 204
8910.62 250
8911.51 231
8912.40 253
8913.29 213
8914.19 242
8915.08 240
8915.97 235
8916.86 273
8917.75 241
8918.64 242
8919.53 195
8920.43 244
8921.32 219
8922.21 234
8923.10 191
8923.99 214
8924.88 214
8925.78 217
8926.67 235
8927.56 192
8928.45 197
8929.34 214
8930.24 207
8931.13 242
8932.02 255
8932.91 223
8933.80 249
8934.70 220
8935.59 198
8936.48 227
8937.37 238
8938.27 256
8939.16 236
8940.05 208
8940.94 218
8941.84 195
8942.73 212
8943.62 244
8944.51 223
8945.41 229
8946.30 202
8947.19 224
8948.09 238
8948.98 241
8949.87 230
8950.77 208
8951.66 198
8952.55 216
8953.44 200
8954.34 260
8955.23 221
8956.12 245
8957.02 232
8957.91 223
8958.80 214
8959.70 228
8960.59 232
8961.49 244
8962.38 203
8963.27 196
8964.17 236
8965.06 229
8965.95 246
8966.85 227
8967.74 245
8968.64 234
8969.53 252
8970.42 220
8971.32 217
8972.21 236
8973.11 230
8974.00 226
8974.90 217
8975.79 186
8976.68 175
8977.58 221
8978.47 230
8979.37 213
8980.26 214
8981.16 212
8982.05 203
8982.95 183
8983.84 217
8984.74 223
8985.63 228
8986.52 222
8987.42 222
8988.31 225
8989.21 234
8990.10 222
8991.00 208
8991.89 225
8992.79 212
8993.69 223
8994.58 216
8995.48 196
8996.37 201
8997.27 199
8998.16 210
8999.06 219
8999.95 255
9000.85 254
9001.74 234
9002.64 219
9003.54 188
9004.43 220
9005.33 235
9006.22 227
9007.12 186
9008.01 202
9008.91 208
9009.81 199
9010.70 181
9011.60 195
9012.50 205
9013.39 218
9014.29 203
9015.18 205
9016.08 205
9016.98 202
9017.87 224
9018.77 232
9019.67 199
9020.56 190
9021.46 212
9022.36 231
9023.25 201
9024.15 199
9025.05 249
9025.94 241
9026.84 212
9027.74 230
9028.63 206
9029.53 201
9030.43 231
9031.32 233
9032.22 183
9033.12 217
9034.02 203
9034.91 180
9035.81 197
9036.71 229
9037.61 224
9038.50 208
9039.40 197
9040.30 219
9041.20 222
9042.09 190
9042.99 209
9043.89 215
9044.79 235
9045.68 214
9046.58 156
9047.48 192
9048.38 205
9049.28 239
9050.17 229
9051.07 200
9051.97 210
9052.87 228
9053.77 195
9054.66 216
9055.56 186
9056.46 221
9057.36 192
9058.26 219
9059.16 197
9060.06 204
9060.95 216
9061.85 252
9062.75 254
9063.65 216
9064.55 215
9065.45 186
9066.35 184
9067.25 214
9068.14 194
9069.04 158
9069.94 209
9070.84 196
9071.74 199
9072.64 181
9073.54 193
9074.44 222
9075.34 203
9076.24 212
9077.14 202
9078.04 208
9078.93 226
9079.83 197
9080.73 199
9081.63 205
9082.53 198
9083.43 232
9084.33 218
9085.23 226
9086.13 193
9087.03 228
9087.93 234
9088.83 233
9089.73 173
9090.63 213
9091.53 236
9092.43 222
9093.33 180
9094.23 205
9095.13 218
9096.03 186
9096.93 252
9097.83 237
9098.73 212
9099.63 188
9100.54 214
9101.44 208
9102.34 187
9103.24 208
9104.14 158
9105.04 196
9105.94 206
9106.84 234
9107.74 209
9108.64 217
9109.54 212
9110.44 225
9111.35 199
9112.25 214
9113.15 168
9114.05 229
9114.95 197
9115.85 176
9116.75 183
9117.65 251
9118.56 193
9119.46 180
9120.36 206
9121.26 200
9122.16 208
9123.06 215
9123.97 232
9124.87 217
9125.77 201
9126.67 223
9127.57 228
9128.47 196
9129.38 203
9130.28 195
9131.18 187
9132.08 196
9132.98 191
9133.89 213
9134.79 219
9135.69 250
9136.59 204
9137.50 212
9138.40 211
9139.30 223
9140.20 221
9141.11 210
9142.01 185
9142.91 189
9143.81 225
9144.72 201
9145.62 171
9146.52 213
9147.42 222
9148.33 187
9149.23 171
9150.13 193
9151.04 185
9151.94 195
9152.84 224
9153.75 173
9154.65 204
9155.55 196
9156.46 202
9157.36 219
9158.26 187
9159.17 189
9160.07 171
9160.97 231
9161.88 221
9162.78 206
9163.68 214
9164.59 213
9165.49 199
9166.40 207
9167.30 176
9168.20 212
9169.11 212
9170.01 201
9170.92 221
9171.82 214
9172.72 187
9173.63 196
9174.53 192
9175.44 201
9176.34 185
9177.24 212
9178.15 214
9179.05 191
9179.96 209
9180.86 194
9181.77 203
9182.67 239
9183.58 211
9184.48 164
9185.39 214
9186.29 220
9187.20 200
9188.10 193
9189.01 210
9189.91 200
9190.82 207
9191.72 198
9192.63 183
9193.53 183
9194.44 181
9195.34 215
9196.25 209
9197.15 240
9198.06 220
9198.96 208
9199.87 200
9200.77 249
9201.68 202
9202.58 237
9203.49 219
9204.40 214
9205.30 228
9206.21 209
9207.11 210
9208.02 187
9208.92 183
9209.83 207
9210.74 171
9211.64 183
9212.55 201
9213.45 184
9214.36 197
9215.27 182
9216.17 186
9217.08 171
9217.99 228
9218.89 221
9219.80 194
9220.71 181
9221.61 188
9222.52 203
9223.43 224
9224.33 237
9225.24 230
9226.15 227
9227.05 201
9227.96 213
9228.87 204
9229.77 173
9230.68 199
9231.59 193
9232.49 204
9233.40 229
9234.31 206
9235.22 205
9236.12 208
9237.03 178
9237.94 205
9238.84 193
9239.75 197
9240.66 196
9241.57 227
9242.47 198
9243.38 237
9244.29 194
9245.20 216
9246.11 202
9247.01 184
9247.92 179
9248.83 184
9249.74 184
9250.64 158
9251.55 192
9252.46 203
9253.37 203
9254.28 186
9255.19 195
9256.09 173
9257.00 225
9257.91 229
9258.82 232
9259.73 170
9260.64 182
9261.54 222
9262.45 220
9263.36 189
9264.27 191
9265.18 209
9266.09 183
9267.00 180
9267.90 189
9268.81 233
9269.72 233
9270.63 238
9271.54 202
9272.45 212
9273.36 195
9274.27 202
9275.18 218
9276.09 222
9277.00 184
9277.90 200
9278.81 204
9279.72 218
9280.63 189
9281.54 169
9282.45 184
9283.36 172
9284.27 198
9285.18 168
9286.09 186
9287.00 189
9287.91 206
9288.82 202
9289.73 184
9290.64 198
9291.55 207
9292.46 203
9293.37 200
9294.28 195
9295.19 189
9296.10 193
9297.01 200
9297.92 183
9298.83 203
9299.74 237
9300.65 193
9301.56 213
9302.47 181
9303.38 184
9304.29 194
9305.20 202
9306.12 258
9307.03 198
9307.94 211
9308.85 230
9309.76 255
9310.67 232
9311.58 174
9312.49 216
9313.40 207
9314.31 195
9315.22 215
9316.14 221
9317.05 188
9317.96 187
9318.87 182
9319.78 191
9320.69 183
9321.60 202
9322.52 189
9323.43 244
9324.34 212
9325.25 194
9326.16 215
9327.07 231
9327.99 190
9328.90 185
9329.81 203
9330.72 216
9331.63 185
9332.54 180
9333.46 183
9334.37 222
9335.28 226
9336.19 215
9337.11 213
9338.02 224
9338.93 200
9339.84 211
9340.75 212
9341.67 193
9342.58 215
9343.49 194
9344.40 183
9345.32 213
9346.23 207
9347.14 212
9348.06 197
9348.97 192
9349.88 227
9350.79 235
9351.71 191
9352.62 210
9353.53 195
9354.45 206
9355.36 185
9356.27 214
9357.19 181
9358.10 188
9359.01 200
9359.93 202
9360.84 179
9361.75 177
9362.67 204
9363.58 206
9364.49 197
9365.41 175
9366.32 225
9367.23 211
9368.15 219
9369.06 212
9369.97 236
9370.89 169
9371.80 176
9372.72 201
9373.63 223
9374.54 197
9375.46 180
9376.37 203
9377.29 208
9378.20 218
9379.12 208
9380.03 170
9380.94 185
9381.86 183
9382.77 190
9383.69 198
9384.60 225
9385.52 237
9386.43 209
9387.35 196
9388.26 193
9389.18 245
9390.09 222
9391.01 208
9391.92 203
9392.84 187
9393.75 203
9394.67 245
9395.58 198
9396.50 171
9397.41 208
9398.33 236
9399.24 205
9400.16 191
9401.07 193
9401.99 217
9402.90 258
9403.82 200
9404.73 206
9405.65 203
9406.56 214
9407.48 166
9408.40 188
9409.31 187
9410.23 181
9411.14 190
9412.06 158
9412.98 227
9413.89 217
9414.81 234
9415.72 213
9416.64 205
9417.56 189
9418.47 222
9419.39 234
9420.30 196
9421.22 207
9422.14 215
9423.05 182
9423.97 181
9424.89 202
9425.80 176
9426.72 228
9427.64 200
9428.55 214
9429.47 206
9430.39 239
9431.30 206
9432.22 213
9433.14 205
9434.05 218
9434.97 224
9435.89 223
9436.80 226
9437.72 221
9438.64 211
9439.56 192
9440.47 198
9441.39 177
9442.31 228
9443.23 162
9444.14 197
9445.06 219
9445.98 220
9446.90 219
9447.81 170
9448.73 188
9449.65 204
9450.57 212
9451.48 256
9452.40 182
9453.32 144
9454.24 194
9455.16 203
9456.07 221
9456.99 192
9457.91 176
9458.83 223
9459.75 210
9460.66 208
9461.58 176
9462.50 210
9463.42 200
9464.34 201
9465.26 165
9466.18 190
9467.09 217
9468.01 190
9468.93 188
9469.85 168
9470.77 180
9471.69 221
9472.61 203
9473.53 185
9474.44 228
9475.36 187
9476.28 191
9477.20 253
9478.12 198
9479.04 212
9479.96 218
9480.88 201
9481.80 182
9482.72 169
9483.64 195
9484.56 212
9485.47 208
9486.39 203
9487.31 212
9488.23 188
9489.15 202
9490.07 230
9490.99 190
9491.91 188
9492.83 180
9493.75 206
9494.67 204
9495.59 178
9496.51 198
9497.43 227
9498.35 160
9499.27 240
9500.19 223
9501.11 223
9502.03 175
9502.95 184
9503.87 172
9504.79 216
9505.71 176
9506.63 170
9507.56 205
9508.48 230
9509.40 223
9510.32 206
9511.24 181
9512.16 182
9513.08 183
9514.00 174
9514.92 210
9515.84 182
9516.76 179
9517.68 185
9518.61 196
9519.53 212
9520.45 213
9521.37 206
9522.29 180
9523.21 197
9524.13 173
9525.05 197
9525.98 219
9526.90 189
9527.82 181
9528.74 212
9529.66 227
9530.58 236
9531.50 217
9532.43 172
9533.35 175
9534.27 220
9535.19 226
9536.11 203
9537.04 215
9537.96 193
9538.88 213
9539.80 230
9540.72 172
9541.65 166
9542.57 208
9543.49 178
9544.41 178
9545.34 219
9546.26 155
9547.18 176
9548.10 171
9549.03 188
9549.95 154
9550.87 183
9551.79 178
9552.72 210
9553.64 227
9554.56 204
9555.48 211
9556.41 195
9557.33 218
9558.25 220
9559.18 183
9560.10 202
9561.02 181
9561.95 209
9562.87 182
9563.79 194
9564.72 180
9565.64 187
9566.56 202
9567.49 198
9568.41 192
9569.33 189
9570.26 180
9571.18 193
9572.10 166
9573.03 217
9573.95 187
9574.88 168
9575.80 207
9576.72 209
9577.65 189
9578.57 192
9579.49 211
9580.42 199
9581.34 202
9582.27 187
9583.19 197
9584.12 189
9585.04 179
9585.96 182
9586.89 185
9587.81 169
9588.74 175
9589.66 179
9590.59 166
9591.51 172
9592.44 210
9593.36 202
9594.29 224
9595.21 218
9596.14 216
9597.06 236
9597.98 227
9598.91 192
9599.83 171
9600.76 196
9601.68 163
9602.61 201
9603.54 206
9604.46 207
9605.39 201
9606.31 189
9607.24 238
9608.16 237
9609.09 232
9610.01 188
9610.94 193
9611.86 183
9612.79 232
9613.72 220
9614.64 228
9615.57 200
9616.49 230
9617.42 209
9618.34 211
9619.27 205
9620.20 211
9621.12 218
9622.05 185
9622.97 226
9623.90 220
9624.83 218
9625.75 219
9626.68 191
9627.61 210
9628.53 211
9629.46 174
9630.39 223
9631.31 208
9632.24 222
9633.16 237
9634.09 208
9635.02 241
9635.95 228
9636.87 232
9637.80 266
9638.73 225
9639.65 213
9640.58 202
9641.51 232
9642.43 219
9643.36 228
9644.29 252
9645.22 241
9646.14 226
9647.07 224
9648.00 223
9648.92 250
9649.85 272
9650.78 281
9651.71 286
9652.63 299
9653.56 261
9654.49 269
9655.42 247
9656.34 242
9657.27 208
9658.20 226
9659.13 252
9660.06 209
9660.98 205
9661.91 196
9662.84 217
9663.77 250
9664.70 251
9665.62 235
9666.55 225
9667.48 217
9668.41 269
9669.34 223
9670.27 213
9671.19 223
9672.12 252
9673.05 240
9673.98 213
9674.91 206
9675.84 212
9676.77 223
9677.70 236
9678.62 223
9679.55 236
9680.48 259
9681.41 271
9682.34 277
9683.27 255
9684.20 251
9685.13 243
9686.06 239
9686.99 198
9687.91 237
9688.84 254
9689.77 235
9690.70 221
9691.63 235
9692.56 236
9693.49 219
9694.42 252
9695.35 225
9696.28 267
9697.21 261
9698.14 254
9699.07 271
9700.00 293
9700.93 278
9701.86 261
9702.79 263
9703.72 276
9704.65 263
9705.58 238
9706.51 229
9707.44 261
9708.37 248
9709.30 206
9710.23 225
9711.16 242
9712.09 219
9713.02 243
9713.95 265
9714.88 281
9715.81 209
9716.74 246
9717.67 201
9718.61 247
9719.54 259
9720.47 237
9721.40 212
9722.33 210
9723.26 213
9724.19 260
9725.12 247
9726.05 273
9726.98 230
9727.92 211
9728.85 234
9729.78 232
9730.71 215
9731.64 234
9732.57 238
9733.50 214
9734.43 247
9735.37 279
9736.30 228
9737.23 249
9738.16 222
9739.09 231
9740.02 273
9740.96 231
9741.89 199
9742.82 217
9743.75 224
9744.68 220
9745.62 232
9746.55 242
9747.48 231
9748.41 238
9749.34 235
9750.28 252
9751.21 218
9752.14 238
9753.07 226
9754.01 252
9754.94 249
9755.87 254
9756.80 244
9757.74 221
9758.67 209
9759.60 231
9760.53 259
9761.47 255
9762.40 296
9763.33 258
9764.27 262
9765.20 269
9766.13 273
9767.07 246
9768.00 274
9768.93 248
9769.86 265
9770.80 277
9771.73 214
9772.66 230
9773.60 222
9774.53 238
9775.47 258
9776.40 272
9777.33 263
9778.27 255
9779.20 285
9780.13 278
9781.07 281
9782.00 328
9782.93 336
9783.87 297
9784.80 343
9785.74 321
9786.67 306
9787.60 311
9788.54 290
9789.47 272
9790.41 306
9791.34 244
9792.28 264
9793.21 274
9794.14 296
9795.08 290
9796.01 275
9796.95 290
9797.88 287
9798.82 282
9799.75 279
9800.69 265
9801.62 276
9802.56 304
9803.49 297
9804.42 282
9805.36 241
9806.29 262
9807.23 278
9808.16 244
9809.10 202
9810.03 232
9810.97 251
9811.91 261
9812.84 234
9813.78 209
9814.71 223
9815.65 250
9816.58 241
9817.52 230
9818.45 254
9819.39 213
9820.32 248
9821.26 260
9822.20 256
9823.13 243
9824.07 239
9825.00 221
9825.94 256
9826.87 212
9827.81 264
9828.75 213
9829.68 243
9830.62 231
9831.55 263
9832.49 245
9833.43 215
9834.36 212
9835.30 229
9836.24 238
9837.17 238
9838.11 240
9839.05 233
9839.98 244
9840.92 196
9841.86 265
9842.79 229
9843.73 216
9844.67 228
9845.60 204
9846.54 235
9847.48 279
9848.41 260
9849.35 235
9850.29 236
9851.22 237
9852.16 220
9853.10 222
9854.04 249
9854.97 246
9855.91 245
9856.85 216
9857.79 243
9858.72 210
9859.66 218
9860.60 242
9861.54 252
9862.47 228
9863.41 239
9864.35 255
9865.29 221
9866.22 245
9867.16 277
9868.10 293
9869.04 256
9869.98 289
9870.91 234
9871.85 217
9872.79 226
9873.73 277
9874.67 261
9875.60 258
9876.54 261
9877.48 242
9878.42 232
9879.36 206
9880.30 188
9881.24 233
9882.17 235
9883.11 246
9884.05 241
9884.99 254
9885.93 241
9886.87 242
9887.81 263
9888.74 230
9889.68 243
9890.62 278
9891.56 249
9892.50 215
9893.44 238
9894.38 258
9895.32 259
9896.26 239
9897.20 253
9898.14 235
9899.08 232
9900.01 218
9900.95 232
9901.89 228
9902.83 253
9903.77 267
9904.71 257
9905.65 274
9906.59 231
9907.53 297
9908.47 251
9909.41 279
9910.35 292
9911.29 290
9912.23 290
9913.17 280
9914.11 232
9915.05 240
9915.99 256
9916.93 292
9917.87 280
9918.81 271
9919.75 286
9920.69 299
9921.63 310
9922.57 320
9923.51 347
9924.46 467
9925.40 579
9926.34 607
9927.28 647
9928.22 635
9929.16 646
9930.10 603
9931.04 535
9931.98 470
9932.92 426
9933.86 414
9934.80 351
9935.75 314
9936.69 290
9937.63 309
9938.57 291
9939.51 296
9940.45 260
9941.39 286
9942.34 258
9943.28 271
9944.22 260
9945.16 274
9946.10 250
9947.04 238
9947.98 270
9948.93 240
9949.87 237
9950.81 283
9951.75 252
9952.69 264
9953.64 233
9954.58 267
9955.52 237
9956.46 243
9957.40 237
9958.35 220
9959.29 245
9960.23 222
9961.17 270
9962.12 269
9963.06 274
9964.00 274
9964.94 291
9965.89 279
9966.83 253
9967.77 286
9968.71 270
9969.66 272
9970.60 231
9971.54 239
9972.48 224
9973.43 224
9974.37 265
9975.31 214
9976.26 225
9977.20 191
9978.14 215
9979.09 202
9980.03 270
9980.97 234
9981.92 238
9982.86 213
9983.80 235
9984.75 204
9985.69 248
9986.63 242
9987.58 243
9988.52 219
9989.46 259
9990.41 237
9991.35 247
9992.30 218
9993.24 223
9994.18 264
9995.13 235
9996.07 222
9997.01 261
9997.96 209
9998.90 200
9999.85 250
10000.79 249
10001.74 254
10002.68 269
10003.62 222
10004.57 261
10005.51 267
10006.46 223
10007.40 245
10008.35 240
10009.29 211
10010.24 213
10011.18 216
10012.13 210
10013.07 223
10014.01 226
10014.96 207
10015.90 274
10016.85 275
10017.79 265
10018.74 264
10019.68 212
10020.63 237
10021.58 252
10022.52 276
10023.47 236
10024.41 225
10025.36 216
10026.30 217
10027.25 229
10028.19 247
10029.14 241
10030.08 248
10031.03 221
10031.98 202
10032.92 207
10033.87 211
10034.81 227
10035.76 226
10036.70 219
10037.65 209
10038.60 232
10039.54 235
10040.49 226
10041.43 236
10042.38 250
10043.33 238
10044.27 214
10045.22 196
10046.17 217
10047.11 221
10048.06 234
10049.01 233
10049.95 216
10050.90 220
10051.84 220
10052.79 209
10053.74 200
10054.69 198
10055.63 224
10056.58 192
10057.53 200
10058.47 213
10059.42 206
10060.37 195
10061.31 197
10062.26 215
10063.21 204
10064.16 222
10065.10 196
10066.05 180
10067.00 203
10067.94 194
10068.89 232
10069.84 200
10070.79 195
10071.73 206
10072.68 224
10073.63 228
10074.58 189
10075.53 191
10076.47 175
10077.42 222
10078.37 239
10079.32 216
10080.26 244
10081.21 191
10082.16 185
10083.11 176
10084.06 209
10085.01 197
10085.95 198
10086.90 175
10087.85 198
10088.80 165
10089.75 159
10090.70 190
10091.64 169
10092.59 203
10093.54 179
10094.49 161
10095.44 194
10096.39 172
10097.34 151
10098.28 166
10099.23 202
10100.18 205
10101.13 180
10102.08 214
10103.03 195
10103.98 191
10104.93 196
10105.88 173
10106.83 198
10107.78 191
10108.72 186
10109.67 185
10110.62 188
10111.57 193
10112.52 189
10113.47 205
10114.42 180
10115.37 197
10116.32 179
10117.27 172
10118.22 200
10119.17 193
10120.12 184
10121.07 207
10122.02 168
10122.97 165
10123.92 186
10124.87 225
10125.82 184
10126.77 180
10127.72 208
10128.67 206
10129.62 201
10130.57 225
10131.52 193
10132.47 193
10133.42 188
10134.37 176
10135.32 212
10136.27 169
10137.22 195
10138.18 202
10139.13 180
10140.08 163
10141.03 152
10141.98 187
10142.93 195
10143.88 168
10144.83 172
10145.78 167
10146.73 169
10147.68 199
10148.64 181
10149.59 180
10150.54 182
10151.49 191
10152.44 185
10153.39 183
10154.34 164
10155.30 159
10156.25 170
10157.20 166
10158.15 171
10159.10 184
10160.05 187
10161.01 163
10161.96 181
10162.91 164
10163.86 181
10164.81 188
10165.76 180
10166.72 161
10167.67 167
10168.62 188
10169.57 185
10170.53 214
10171.48 157
10172.43 134
10173.38 191
10174.33 186
10175.29 181
10176.24 203
10177.19 194
10178.14 175
10179.10 172
10180.05 197
10181.00 195
10181.96 211
10182.91 187
10183.86 169
10184.81 173
10185.77 161
10186.72 150
10187.67 186
10188.63 164
10189.58 156
10190.53 171
10191.49 182
10192.44 180
10193.39 180
10194.35 179
10195.30 216
10196.25 177
10197.21 220
10198.16 192
10199.11 174
10200.07 193
10201.02 199
10201.97 184
10202.93 189
10203.88 184
10204.84 227
10205.79 212
10206.74 198
10207.70 175
10208.65 191
10209.60 197
10210.56 186
10211.51 158
10212.47 208
10213.42 197
10214.38 170
10215.33 170
10216.28 181
10217.24 173
10218.19 175
10219.15 161
10220.10 166
10221.06 179
10222.01 159
10222.97 195
10223.92 220
10224.88 192
10225.83 207
10226.79 197
10227.74 192
10228.70 177
10229.65 190
10230.61 156
10231.56 181
10232.52 155
10233.47 178
10234.43 176
10235.38 186
10236.34 190
10237.29 204
10238.25 154
10239.20 165
10240.16 194
10241.11 179
10242.07 177
10243.03 206
10243.98 224
10244.94 207
10245.89 156
10246.85 165
10247.80 159
10248.76 165
10249.72 184
10250.67 180
10251.63 190
10252.58 174
10253.54 170
10254.50 157
10255.45 157
10256.41 194
10257.36 218
10258.32 185
10259.28 184
10260.23 147
10261.19 126
10262.15 180
10263.10 200
10264.06 201
10265.02 172
10265.97 171
10266.93 156
10267.89 157
10268.84 164
10269.80 172
10270.76 160
10271.71 198
10272.67 184
10273.63 149
10274.59 128
10275.54 182
10276.50 209
10277.46 174
10278.41 204
10279.37 166
10280.33 184
10281.29 213
10282.24 193
10283.20 161
10284.16 190
10285.12 180
10286.07 207
10287.03 181
10287.99 169
10288.95 181
10289.91 180
10290.86 157
10291.82 147
10292.78 186
10293.74 167
10294.70 205
10295.65 219
10296.61 180
10297.57 201
10298.53 188
10299.49 174
10300.44 183
10301.40 172
10302.36 192
10303.32 177
10304.28 161
10305.24 173
10306.20 203
10307.15 207
10308.11 206
10309.07 188
10310.03 151
10310.99 188
10311.95 168
10312.91 178
10313.87 153
10314.82 171
10315.78 158
10316.74 171
10317.70 179
10318.66 205
10319.62 165
10320.58 176
10321.54 175
10322.50 165
10323.46 181
10324.42 175
10325.38 150
10326.34 161
10327.29 164
10328.25 140
10329.21 182
10330.17 162
10331.13 159
10332.09 167
10333.05 206
10334.01 170
10334.97 166
10335.93 155
10336.89 174
10337.85 183
10338.81 147
10339.77 152
10340.73 158
10341.69 153
10342.65 184
10343.61 155
10344.57 127
10345.54 162
10346.50 218
10347.46 212
10348.42 154
10349.38 153
10350.34 142
10351.30 170
10352.26 186
10353.22 156
10354.18 154
10355.14 168
10356.10 180
10357.06 157
10358.02 194
10358.99 181
10359.95 167
10360.91 168
10361.87 194
10362.83 169
10363.79 167
10364.75 187
10365.71 147
10366.68 175
10367.64 193
10368.60 222
10369.56 178
10370.52 182
10371.48 176
10372.44 173
10373.41 174
10374.37 180
10375.33 155
10376.29 182
10377.25 149
10378.22 215
10379.18 165
10380.14 169
10381.10 167
10382.06 159
10383.03 179
10383.99 168
10384.95 155
10385.91 177
10386.88 186
10387.84 174
10388.80 183
10389.76 142
10390.72 162
10391.69 196
10392.65 198
10393.61 165
10394.58 168
10395.54 163
10396.50 189
10397.46 183
10398.43 166
10399.39 163
10400.35 170
10401.32 195
10402.28 152
10403.24 145
10404.20 163
10405.17 203
10406.13 209
10407.09 178
10408.06 129
10409.02 133
10409.98 164
10410.95 159
10411.91 172
10412.88 162
10413.84 156
10414.80 184
10415.77 201
10416.73 190
10417.69 194
10418.66 196
10419.62 193
10420.59 212
10421.55 204
10422.51 195
10423.48 200
10424.44 180
10425.41 194
10426.37 143
10427.33 143
10428.30 152
10429.26 154
10430.23 154
10431.19 166
10432.16 169
10433.12 145
10434.08 144
10435.05 170
10436.01 200
10436.98 158
10437.94 170
10438.91 161
10439.87 187
10440.84 156
10441.80 151
10442.77 194
10443.73 186
10444.70 163
10445.66 150
10446.63 181
10447.59 159
10448.56 180
10449.52 150
10450.49 164
10451.45 193
10452.42 134
10453.38 151
10454.35 167
10455.32 172
10456.28 149
10457.25 144
10458.21 150
10459.18 169
10460.14 183
10461.11 164
10462.08 160
10463.04 188
10464.01 163
10464.97 156
10465.94 155
10466.90 155
10467.87 179
10468.84 175
10469.80 187
10470.77 189
10471.74 139
10472.70 149
10473.67 183
10474.63 138
10475.60 167
10476.57 157
10477.53 150
10478.50 163
10479.47 168
10480.43 154
10481.40 161
10482.37 143
10483.33 182
10484.30 162
10485.27 147
10486.24 154
10487.20 147
10488.17 171
10489.14 169
10490.10 173
10491.07 173
10492.04 194
10493.01 148
10493.97 176
10494.94 155
10495.91 131
10496.87 140
10497.84 168
10498.81 167
10499.78 169
10500.74 144
10501.71 166
10502.68 179
10503.65 146
10504.62 151
10505.58 159
10506.55 193
10507.52 181
10508.49 208
10509.46 164
10510.42 181
10511.39 155
10512.36 143
10513.33 147
10514.30 189
10515.26 162
10516.23 162
10517.20 172
10518.17 154
10519.14 157
10520.11 152
10521.08 157
10522.04 144
10523.01 140
10523.98 151
10524.95 168
10525.92 183
10526.89 128
10527.86 176
10528.83 146
10529.79 147
10530.76 181
10531.73 162
10532.70 142
10533.67 159
10534.64 150
10535.61 152
10536.58 153
10537.55 136
10538.52 165
10539.49 160
10540.46 173
10541.43 150
10542.39 175
10543.36 175
10544.33 175
10545.30 186
10546.27 151
10547.24 132
10548.21 147
10549.18 148
10550.15 179
10551.12 163
10552.09 169
10553.06 171
10554.03 144
10555.00 164
10555.97 152
10556.94 164
10557.91 163
10558.88 151
10559.85 172
10560.82 140
10561.80 126
10562.77 132
10563.74 130
10564.71 137
10565.68 135
10566.65 148
10567.62 183
10568.59 179
10569.56 145
10570.53 137
10571.50 177
10572.47 162
10573.44 155
10574.41 150
10575.39 141
10576.36 132
10577.33 151
10578.30 176
10579.27 130
10580.24 140
10581.21 185
10582.18 167
10583.16 140
10584.13 151
10585.10 146
10586.07 159
10587.04 162
10588.01 158
10588.99 128
10589.96 154
10590.93 150
10591.90 143
10592.87 141
10593.84 142
10594.82 174
10595.79 148
10596.76 161
10597.73 159
10598.70 133
10599.68 130
10600.65 170
10601.62 163
10602.59 145
10603.57 150
10604.54 161
10605.51 145
10606.48 149
10607.46 129
10608.43 172
10609.40 173
10610.37 152
10611.35 130
10612.32 143
10613.29 156
10614.27 126
10615.24 169
10616.21 135
10617.18 127
10618.16 145
10619.13 137
10620.10 138
10621.08 118
10622.05 156
10623.02 169
10624.00 179
10624.97 167
10625.94 129
10626.92 135
10627.89 162
10628.86 168
10629.84 156
10630.81 133
10631.78 160
10632.76 145
10633.73 112
10634.71 129
10635.68 140
10636.65 150
10637.63 148
10638.60 153
10639.58 137
10640.55 145
10641.52 127
10642.50 136
10643.47 152
10644.45 165
10645.42 145
10646.39 128
10647.37 130
10648.34 139
10649.32 154
10650.29 146
10651.27 167
10652.24 179
10653.22 152
10654.19 165
10655.17 170
10656.14 166
10657.12 179
10658.09 161
10659.07 173
10660.04 148
10661.01 161
10661.99 171
10662.97 164
10663.94 152
10664.92 146
10665.89 158
10666.87 156
10667.84 161
10668.82 125
10669.79 142
10670.77 151
10671.74 158
10672.72 154
10673.69 132
10674.67 166
10675.65 175
10676.62 138
10677.60 145
10678.57 127
10679.55 139
10680.52 148
10681.50 142
10682.48 141
10683.45 163
10684.43 151
10685.40 138
10686.38 135
10687.36 160
10688.33 160
10689.31 182
10690.29 140
10691.26 152
10692.24 175
10693.22 152
10694.19 139
10695.17 143
10696.14 160
10697.12 142
10698.10 137
10699.08 120
10700.05 128
10701.03 155
10702.01 162
10702.98 150
10703.96 152
10704.94 149
10705.91 161
10706.89 162
10707.87 123
10708.85 157
10709.82 172
10710.80 160
10711.78 129
10712.75 140
10713.73 176
10714.71 173
10715.69 139
10716.66 129
10717.64 169
10718.62 129
10719.60 95
10720.57 144
10721.55 163
10722.53 152
10723.51 144
10724.49 168
10725.46 164
10726.44 155
10727.42 145
10728.40 162
10729.38 153
10730.35 140
10731.33 159
10732.31 167
10733.29 157
10734.27 128
10735.25 127
10736.22 153
10737.20 154
10738.18 154
10739.16 117
10740.14 160
10741.12 160
10742.10 147
10743.08 137
10744.05 149
10745.03 134
10746.01 151
10746.99 125
10747.97 142
10748.95 169
10749.93 159
10750.91 117
10751.89 136
10752.87 152
10753.84 142
10754.82 138
10755.80 133
10756.78 131
10757.76 153
10758.74 152
10759.72 146
10760.70 157
10761.68 143
10762.66 142
10763.64 146
10764.62 163
10765.60 166
10766.58 140
10767.56 138
10768.54 168
10769.52 130
10770.50 134
10771.48 150
10772.46 142
10773.44 159
10774.42 150
10775.40 137
10776.38 137
10777.36 156
10778.34 175
10779.32 174
10780.30 161
10781.28 148
10782.26 132
10783.24 155
10784.22 158
10785.20 152
10786.19 150
10787.17 166
10788.15 150
10789.13 135
10790.11 186
10791.09 140
10792.07 161
10793.05 116
10794.03 141
10795.01 153
10796.00 174
10796.98 144
10797.96 149
10798.94 141
10799.92 144
10800.90 142
10801.88 157
10802.86 122
10803.85 125
10804.83 161
10805.81 184
10806.79 158
10807.77 132
10808.75 162
10809.74 167
10810.72 168
10811.70 147
10812.68 154
10813.66 159
10814.65 155
10815.63 144
10816.61 142
10817.59 163
10818.57 156
10819.56 157
10820.54 134
10821.52 153
10822.50 162
10823.49 156
10824.47 131
10825.45 131
10826.43 150
10827.42 140
10828.40 153
10829.38 144
10830.36 130
10831.35 150
10832.33 136
10833.31 171
10834.30 132
10835.28 165
10836.26 156
10837.25 156
10838.23 142
10839.21 153
10840.19 171
10841.18 177
10842.16 161
10843.14 132
10844.13 116
10845.11 151
10846.09 188
10847.08 163
10848.06 141
10849.05 146
10850.03 172
10851.01 173
10852.00 149
10852.98 153
10853.96 132
10854.95 159
10855.93 168
10856.92 132
10857.90 130
10858.88 145
10859.87 157
10860.85 149
10861.84 118
10862.82 153
10863.80 126
10864.79 152
10865.77 148
10866.76 123
10867.74 143
10868.73 141
10869.71 130
10870.70 142
10871.68 142
10872.67 141
10873.65 147
10874.63 179
10875.62 141
10876.60 144
10877.59 137
10878.57 136
10879.56 127
10880.54 127
10881.53 139
10882.51 155
10883.50 173
10884.48 168
10885.47 145
10886.46 163
10887.44 145
10888.43 151
10889.41 147
10890.40 152
10891.38 175
10892.37 183
10893.35 167
10894.34 138
10895.33 133
10896.31 126
10897.30 130
10898.28 125
10899.27 139
10900.25 172
10901.24 145
10902.23 140
10903.21 128
10904.20 154
10905.18 125
10906.17 123
10907.16 154
10908.14 179
10909.13 164
10910.12 184
10911.10 156
10912.09 135
10913.08 136
10914.06 144
10915.05 156
10916.04 200
10917.02 148
10918.01 142
10919.00 153
10919.98 168
10920.97 149
10921.96 161
10922.94 151
10923.93 176
10924.92 166
10925.90 158
10926.89 157
10927.88 129
10928.87 141
10929.85 136
10930.84 148
10931.83 151
10932.82 170
10933.80 135
10934.79 148
10935.78 146
10936.77 158
10937.75 163
10938.74 130
10939.73 146
10940.72 134
10941.70 136
10942.69 138
10943.68 119
10944.67 142
10945.66 137
10946.64 127
10947.63 163
10948.62 188
10949.61 186
10950.60 153
10951.58 161
10952.57 171
10953.56 193
10954.55 187
10955.54 148
10956.53 138
10957.52 123
10958.50 170
10959.49 161
10960.48 151
10961.47 132
10962.46 162
10963.45 148
10964.44 146
10965.42 153
10966.41 162
10967.40 163
10968.39 154
10969.38 156
10970.37 136
10971.36 138
10972.35 143
10973.34 171
10974.33 167
10975.32 149
10976.31 158
10977.29 182
10978.28 145
10979.27 131
10980.26 143
10981.25 163
10982.24 167
10983.23 150
10984.22 158
10985.21 148
10986.20 128
10987.19 158
10988.18 159
10989.17 134
10990.16 165
10991.15 163
10992.14 151
10993.13 161
10994.12 152
10995.11 162
10996.10 118
10997.09 137
10998.08 146
10999.07 148
11000.06 142
11001.05 130
11002.05 133
11003.04 126
11004.03 149
11005.02 126
11006.01 120
11007.00 139
11007.99 142
11008.98 169
11009.97 177
11010.96 138
11011.95 126
11012.94 154
11013.94 125
11014.93 123
11015.92 114
11016.91 129
11017.90 156
11018.89 136
11019.88 172
11020.87 134
11021.87 157
11022.86 147
11023.85 161
11024.84 150
11025.83 137
11026.82 159
11027.81 152
11028.81 146
11029.80 136
11030.79 153
11031.78 119
11032.77 159
11033.77 137
11034.76 150
11035.75 161
11036.74 174
11037.73 121
11038.73 125
11039.72 149
11040.71 127
11041.70 132
11042.70 130
11043.69 136
11044.68 114
11045.67 113
11046.67 151
11047.66 166
11048.65 156
11049.64 138
11050.64 128
11051.63 144
11052.62 138
11053.61 134
11054.61 155
11055.60 151
11056.59 139
11057.59 147
11058.58 142
11059.57 142
11060.57 152
11061.56 165
11062.55 170
11063.55 125
11064.54 150
11065.53 138
11066.53 131
11067.52 130
11068.51 147
11069.51 143
11070.50 148
11071.49 140
11072.49 147
11073.48 134
11074.48 126
11075.47 146
11076.46 140
11077.46 150
11078.45 136
11079.45 126
11080.44 139
11081.43 141
11082.43 129
11083.42 136
11084.42 157
11085.41 157
11086.40 154
11087.40 138
11088.39 130
11089.39 143
11090.38 137
11091.38 136
11092.37 141
11093.37 142
11094.36 149
11095.36 172
11096.35 143
11097.35 108
11098.34 122
11099.34 124
11100.33 126
11101.33 127
11102.32 144
11103.32 127
11104.31 148
11105.31 156
11106.30 136
11107.30 143
11108.29 116
11109.29 138
11110.28 127
11111.28 140
11112.27 153
11113.27 155
11114.26 160
11115.26 188
11116.26 158
11117.25 130
11118.25 132
11119.24 138
11120.24 127
11121.24 146
11122.23 127
11123.23 151
11124.22 162
11125.22 152
11126.22 165
11127.21 140
11128.21 170
11129.20 157
11130.20 149
11131.20 154
11132.19 164
11133.19 186
11134.19 173
11135.18 183
11136.18 155
11137.18 159
11138.17 164
11139.17 149
11140.17 165
11141.16 158
11142.16 133
11143.16 153
11144.15 132
11145.15 153
11146.15 133
11147.14 156
11148.14 158
11149.14 136
11150.14 123
11151.13 160
11152.13 145
11153.13 152
11154.13 139
11155.12 159
11156.12 179
11157.12 171
11158.12 174
11159.11 150
11160.11 137
11161.11 147
11162.11 162
11163.10 156
11164.10 155
11165.10 133
11166.10 143
11167.10 121
11168.09 163
11169.09 183
11170.09 148
11171.09 147
11172.09 129
11173.08 140
11174.08 134
11175.08 153
11176.08 152
11177.08 145
11178.08 134
11179.08 145
11180.07 106
11181.07 105
11182.07 136
11183.07 155
11184.07 146
11185.07 133
11186.07 139
11187.06 135
11188.06 136
11189.06 110
11190.06 130
11191.06 144
11192.06 138
11193.06 134
11194.06 136
11195.06 147
11196.06 128
11197.06 141
11198.06 122
11199.05 151
11200.05 170
11201.05 127
11202.05 144
11203.05 133
11204.05 128
11205.05 155
11206.05 156
11207.05 135
11208.05 142
11209.05 135
11210.05 142
11211.05 116
11212.05 129
11213.05 153
11214.05 158
11215.05 151
11216.05 167
11217.05 151
11218.05 161
11219.05 142
11220.05 116
11221.05 132
11222.05 134
11223.05 123
11224.05 134
11225.06 119
11226.06 113
11227.06 134
11228.06 131
11229.06 138
11230.06 126
11231.06 150
11232.06 152
11233.06 136
11234.06 129
11235.06 153
11236.06 169
11237.07 166
11238.07 123
11239.07 122
11240.07 131
11241.07 137
11242.07 148
11243.07 140
11244.07 128
11245.08 129
11246.08 125
11247.08 110
11248.08 139
11249.08 144
11250.08 165
11251.09 171
11252.09 134
11253.09 134
11254.09 125
11255.09 144
11256.10 105
11257.10 110
11258.10 97
11259.10 112
11260.10 130
11261.11 141
11262.11 142
11263.11 136
11264.11 128
11265.11 141
11266.12 142
11267.12 135
11268.12 130
11269.12 141
11270.13 121
11271.13 139
11272.13 159
11273.14 164
11274.14 143
11275.14 113
11276.14 142
11277.15 142
11278.15 139
11279.15 130
11280.16 127
11281.16 137
11282.16 142
11283.17 179
11284.17 135
11285.17 135
11286.17 150
11287.18 138
11288.18 154
11289.18 122
11290.19 143
11291.19 171
11292.20 159
11293.20 154
11294.20 117
11295.21 137
11296.21 133
11297.21 141
11298.22 112
11299.22 143
11300.23 159
11301.23 148
11302.23 126
11303.24 133
11304.24 141
11305.25 124
11306.25 125
11307.25 113
11308.26 130
11309.26 151
11310.27 148
11311.27 101
11312.28 126
11313.28 125
11314.29 141
11315.29 144
11316.29 161
11317.30 165
11318.30 129
11319.31 121
11320.31 111
11321.32 151
11322.32 111
11323.33 127
11324.33 120
11325.34 120
11326.34 127
11327.35 140
11328.35 139
11329.36 147
11330.36 135
11331.37 115
11332.38 133
11333.38 116
11334.39 145
11335.39 134
11336.40 134
11337.40 157
11338.41 142
11339.41 140
11340.42 152
11341.43 106
11342.43 120
11343.44 127
11344.44 143
11345.45 139
11346.46 148
11347.46 137
11348.47 153
11349.47 139
11350.48 142
11351.49 120
11352.49 120
11353.50 123
11354.50 134
11355.51 134
11356.52 129
11357.52 161
11358.53 131
11359.54 133
11360.54 137
11361.55 148
11362.56 131
11363.56 131
11364.57 139
11365.58 108
11366.58 130
11367.59 131
11368.60 113
11369.61 119
11370.61 131
11371.62 107
11372.63 126
11373.63 142
11374.64 138
11375.65 116
11376.66 155
11377.66 162
11378.67 148
11379.68 132
11380.69 121
11381.69 138
11382.70 144
11383.71 151
11384.72 116
11385.72 119
11386.73 139
11387.74 119
11388.75 103
11389.76 128
11390.76 126
11391.77 132
11392.78 131
11393.79 137
11394.80 130
11395.80 129
11396.81 125
11397.82 143
11398.83 123
11399.84 159
11400.85 140
11401.85 108
11402.86 136
11403.87 124
11404.88 145
11405.89 136
11406.90 148
11407.91 157
11408.91 123
11409.92 112
11410.93 131
11411.94 138
11412.95 125
11413.96 128
11414.97 154
11415.98 136
11416.99 149
11418.00 130
11419.00 150
11420.01 157
11421.02 132
11422.03 116
11423.04 157
11424.05 143
11425.06 132
11426.07 145
11427.08 130
11428.09 154
11429.10 178
11430.11 124
11431.12 136
11432.13 146
11433.14 119
11434.15 133
11435.16 134
11436.17 138
11437.18 122
11438.19 134
11439.20 161
11440.21 178
11441.22 144
11442.23 150
11443.24 96
11444.25 146
11445.26 151
11446.27 157
11447.28 134
11448.29 135
11449.30 138
11450.31 156
11451.32 123
11452.33 114
11453.34 146
11454.36 150
11455.37 121
11456.38 119
11457.39 136
11458.40 148
11459.41 143
11460.42 125
11461.43 130
11462.44 141
11463.45 119
11464.47 125
11465.48 136
11466.49 124
11467.50 113
11468.51 132
11469.52 115
11470.53 153
11471.55 149
11472.56 154
11473.57 131
11474.58 128
11475.59 129
11476.60 107
11477.62 156
11478.63 176
11479.64 133
11480.65 154
11481.66 124
11482.68 135
11483.69 147
11484.70 135
11485.71 148
11486.72 152
11487.74 149
11488.75 115
11489.76 105
11490.77 104
11491.79 131
11492.80 128
11493.81 137
11494.82 144
11495.84 133
11496.85 123
11497.86 138
11498.87 150
11499.89 150
11500.90 147
11501.91 172
11502.93 149
11503.94 115
11504.95 137
11505.96 123
11506.98 122
11507.99 136
11509.00 127
11510.02 144
11511.03 160
11512.04 151
11513.06 133
11514.07 143
11515.08 138
11516.10 133
11517.11 149
11518.13 127
11519.14 148
11520.15 134
11521.17 120
11522.18 129
11523.19 123
11524.21 161
11525.22 151
11526.24 134
11527.25 115
11528.26 139
11529.28 143
11530.29 136
11531.31 121
11532.32 175
11533.33 153
11534.35 147
11535.36 140
11536.38 128
11537.39 115
11538.41 159
11539.42 159
11540.44 116
11541.45 134
11542.47 124
11543.48 156
11544.49 130
11545.51 135
11546.52 142
11547.54 160
11548.55 149
11549.57 141
11550.58 128
11551.60 116
11552.61 143
11553.63 160
11554.64 138
11555.66 131
11556.68 172
11557.69 135
11558.71 150
11559.72 120
11560.74 141
11561.75 156
11562.77 140
11563.78 150
11564.80 131
11565.82 134
11566.83 172
11567.85 162
11568.86 128
11569.88 130
11570.89 139
11571.91 135
11572.93 121
11573.94 149
11574.96 156
11575.97 137
11576.99 184
11578.01 162
11579.02 132
11580.04 175
11581.06 144
11582.07 133
11583.09 141
11584.11 131
11585.12 154
11586.14 148
11587.16 141
11588.17 128
11589.19 163
11590.21 181
11591.22 190
11592.24 170
11593.26 170
11594.27 166
11595.29 181
11596.31 188
11597.32 184
11598.34 205
11599.36 219
11600.38 241
11601.39 264
11602.41 199
11603.43 227
11604.45 220
11605.46 262
11606.48 228
11607.50 212
11608.52 217
11609.53 196
11610.55 191
11611.57 182
11612.59 219
11613.60 182
11614.62 184
11615.64 143
11616.66 146
11617.68 169
11618.69 152
11619.71 180
11620.73 187
11621.75 182
11622.77 170
11623.78 227
11624.80 190
11625.82 196
11626.84 183
11627.86 211
11628.88 230
11629.90 226
11630.91 210
11631.93 215
11632.95 241
11633.97 207
11634.99 198
11636.01 222
11637.03 222
11638.05 230
11639.06 197
11640.08 167
11641.10 219
11642.12 190
11643.14 218
11644.16 176
11645.18 162
11646.20 153
11647.22 179
11648.24 196
11649.26 156
11650.28 139
11651.30 159
11652.31 139
11653.33 156
11654.35 161
11655.37 159
11656.39 139
11657.41 158
11658.43 171
11659.45 173
11660.47 162
11661.49 177
11662.51 179
11663.53 175
11664.55 179
11665.57 165
11666.59 142
11667.61 169
11668.63 161
11669.65 169
11670.67 141
11671.69 153
11672.71 142
11673.73 175
11674.76 144
11675.78 157
11676.80 166
11677.82 146
11678.84 138
11679.86 124
11680.88 152
11681.90 162
11682.92 163
11683.94 148
11684.96 173
11685.98 122
11687.00 155
11688.03 153
11689.05 153
11690.07 156
11691.09 188
11692.11 180
11693.13 169
11694.15 151
11695.17 162
11696.20 133
11697.22 122
11698.24 170
11699.26 138
11700.28 144
11701.30 123
11702.33 148
11703.35 163
11704.37 184
11705.39 173
11706.41 168
11707.44 139
11708.46 176
11709.48 151
11710.50 143
11711.52 131
11712.55 173
11713.57 154
11714.59 127
11715.61 134
11716.63 115
11717.66 154
11718.68 120
11719.70 142
11720.72 127
11721.75 143
11722.77 164
11723.79 147
11724.82 173
11725.84 138
11726.86 147
11727.88 152
11728.91 166
11729.93 133
11730.95 163
11731.98 122
11733.00 146
11734.02 156
11735.04 167
11736.07 133
11737.09 156
11738.11 182
11739.14 166
11740.16 122
11741.18 140
11742.21 148
11743.23 145
11744.25 142
11745.28 162
11746.30 154
11747.33 150
11748.35 151
11749.37 139
11750.40 144
11751.42 156
11752.44 138
11753.47 145
11754.49 125
11755.52 132
11756.54 140
11757.57 111
11758.59 125
11759.61 121
11760.64 144
11761.66 145
11762.69 141
11763.71 127
11764.74 139
11765.76 142
11766.78 148
11767.81 119
11768.83 136
11769.86 148
11770.88 146
11771.91 132
11772.93 146
11773.96 124
11774.98 137
11776.01 122
11777.03 146
11778.06 107
11779.08 143
11780.11 149
11781.13 132
11782.16 129
11783.18 104
11784.21 142
11785.23 147
11786.26 114
11787.28 126
11788.31 157
11789.34 125
11790.36 129
11791.39 167
11792.41 141
11793.44 157
11794.46 155
11795.49 127
11796.52 130
11797.54 127
11798.57 131
11799.59 126
11800.62 148
11801.65 131
11802.67 121
11803.70 133
11804.72 137
11805.75 149
11806.78 149
11807.80 154
11808.83 149
11809.86 145
11810.88 122
11811.91 144
11812.93 135
11813.96 120
11814.99 132
11816.01 142
11817.04 113
11818.07 125
11819.10 114
11820.12 127
11821.15 127
11822.18 142
11823.20 120
11824.23 103
11825.26 141
11826.28 127
11827.31 143
11828.34 126
11829.37 144
11830.39 132
11831.42 141
11832.45 142
11833.48 144
11834.50 131
11835.53 151
11836.56 144
11837.59 124
11838.61 132
11839.64 139
11840.67 149
11841.70 126
11842.72 154
11843.75 119
11844.78 118
11845.81 132
11846.84 133
11847.86 134
11848.89 136
11849.92 133
11850.95 118
11851.98 102
11853.01 121
11854.03 137
11855.06 123
11856.09 141
11857.12 126
11858.15 145
11859.18 105
11860.20 137
11861.23 143
11862.26 141
11863.29 134
11864.32 129
11865.35 136
11866.38 128
11867.41 139
11868.44 142
11869.46 150
11870.49 146
11871.52 127
11872.55 137
11873.58 147
11874.61 143
11875.64 138
11876.67 168
11877.70 128
11878.73 132
11879.76 137
11880.79 114
11881.82 126
11882.85 131
11883.88 126
11884.91 146
11885.93 130
11886.96 140
11887.99 115
11889.02 170
11890.05 125
11891.08 133
11892.11 145
11893.14 129
11894.17 127
11895.20 138
11896.23 120
11897.26 123
11898.30 118
11899.33 142
11900.36 116
11901.39 129
11902.42 169
11903.45 125
11904.48 136
11905.51 131
11906.54 118
11907.57 113
11908.60 143
11909.63 122
11910.66 151
11911.69 136
11912.72 127
11913.75 152
11914.79 136
11915.82 145
11916.85 167
11917.88 178
11918.91 104
11919.94 133
11920.97 117
11922.00 164
11923.04 151
11924.07 180
11925.10 129
11926.13 160
11927.16 173
11928.19 129
11929.22 140
11930.26 134
11931.29 130
11932.32 132
11933.35 132
11934.38 115
11935.41 129
11936.45 124
11937.48 136
11938.51 132
11939.54 167
11940.58 116
11941.61 142
11942.64 133
11943.67 122
11944.70 115
11945.74 123
11946.77 130
11947.80 120
11948.83 141
11949.87 138
11950.90 151
11951.93 133
11952.96 135
11954.00 110
11955.03 144
11956.06 123
11957.09 150
11958.13 128
11959.16 121
11960.19 144
11961.23 147
11962.26 136
11963.29 108
11964.33 141
11965.36 151
11966.39 126
11967.43 126
11968.46 122
11969.49 97
11970.53 141
11971.56 145
11972.59 120
11973.63 131
11974.66 114
11975.69 137
11976.73 120
11977.76 129
11978.79 132
11979.83 126
11980.86 138
11981.90 149
11982.93 128
11983.96 97
11985.00 114
11986.03 141
11987.07 123
11988.10 113
11989.13 91
11990.17 124
11991.20 132
11992.24 145
11993.27 108
11994.31 100
11995.34 110
11996.38 116
11997.41 134
11998.44 122
11999.48 151
12000.51 139
12001.55 124
12002.58 101
12003.62 114
12004.65 112
12005.69 118
12006.72 112
12007.76 92
12008.79 117
12009.83 115
12010.86 119
12011.90 122
12012.93 80
12013.97 92
12015.00 125
12016.04 116
12017.08 123
12018.11 131
12019.15 111
12020.18 118
12021.22 137
12022.25 110
12023.29 124
12024.32 101
12025.36 122
12026.40 105
12027.43 102
12028.47 108
12029.50 117
12030.54 109
12031.58 96
12032.61 128
12033.65 109
12034.68 132
12035.72 107
12036.76 134
12037.79 117
12038.83 128
12039.87 110
12040.90 138
12041.94 111
12042.98 109
12044.01 123
12045.05 124
12046.09 112
12047.12 107
12048.16 120
12049.20 94
12050.23 92
12051.27 114
12052.31 121
12053.34 126
12054.38 139
12055.42 113
12056.45 114
12057.49 111
12058.53 119
12059.57 103
12060.60 115
12061.64 114
12062.68 119
12063.72 125
12064.75 112
12065.79 127
12066.83 124
12067.87 120
12068.90 131
12069.94 98
12070.98 112
12072.02 99
12073.06 104
12074.09 114
12075.13 118
12076.17 114
12077.21 135
12078.24 110
12079.28 113
12080.32 124
12081.36 148
12082.40 109
12083.44 132
12084.47 111
12085.51 118
12086.55 124
12087.59 149
12088.63 98
12089.67 105
12090.71 121
12091.74 133
12092.78 110
12093.82 94
12094.86 129
12095.90 131
12096.94 139
12097.98 98
12099.02 121
12100.05 93
12101.09 133
12102.13 106
12103.17 113
12104.21 95
12105.25 133
12106.29 122
12107.33 124
12108.37 126
12109.41 111
12110.45 116
12111.49 102
12112.53 127
12113.57 87
12114.61 110
12115.65 111
12116.69 114
12117.72 97
12118.76 113
12119.80 105
12120.84 100
12121.88 107
12122.92 98
12123.96 89
12125.00 122
12126.04 116
12127.08 115
12128.12 118
12129.17 111
12130.21 114
12131.25 108
12132.29 111
12133.33 121
12134.37 100
12135.41 96
12136.45 134
12137.49 133
12138.53 104
12139.57 121
12140.61 111
12141.65 122
12142.69 128
12143.73 129
12144.77 125
12145.82 110
12146.86 122
12147.90 131
12148.94 107
12149.98 118
12151.02 114
12152.06 141
12153.10 109
12154.15 114
12155.19 114
12156.23 131
12157.27 110
12158.31 133
12159.35 113
12160.39 108
12161.44 116
12162.48 106
12163.52 136
12164.56 129
12165.60 131
12166.64 110
12167.69 113
12168.73 123
12169.77 137
12170.81 125
12171.85 101
12172.90 103
12173.94 128
12174.98 93
12176.02 118
12177.07 115
12178.11 104
12179.15 112
12180.19 117
12181.24 117
12182.28 118
12183.32 136
12184.36 113
12185.41 130
12186.45 120
12187.49 107
12188.53 99
12189.58 139
12190.62 100
12191.66 110
12192.71 130
12193.75 118
12194.79 109
12195.84 121
12196.88 137
12197.92 125
12198.97 133
12200.01 95
12201.05 108
12202.10 94
12203.14 141
12204.18 133
12205.23 106
12206.27 124
12207.31 118
12208.36 119
12209.40 106
12210.44 92
12211.49 126
12212.53 148
12213.58 121
12214.62 104
12215.66 101
12216.71 117
12217.75 139
12218.80 122
12219.84 105
12220.88 131
12221.93 130
12222.97 119
12224.02 108
12225.06 129
12226.11 102
12227.15 137
12228.19 106
12229.24 110
12230.28 114
12231.33 125
12232.37 124
12233.42 110
12234.46 108
12235.51 124
12236.55 130
12237.60 133
12238.64 114
12239.69 111
12240.73 127
12241.78 129
12242.82 127
12243.87 109
12244.91 109
12245.96 134
12247.00 116
12248.05 124
12249.09 129
12250.14 124
12251.19 111
12252.23 108
12253.28 96
12254.32 114
12255.37 126
12256.41 91
12257.46 107
12258.51 133
12259.55 97
12260.60 83
12261.64 100
12262.69 134
12263.74 106
12264.78 120
12265.83 108
12266.87 107
12267.92 113
12268.97 133
12270.01 129
12271.06 110
12272.11 116
12273.15 104
12274.20 124
12275.24 114
12276.29 108
12277.34 120
12278.38 120
12279.43 128
12280.48 111
12281.52 110
12282.57 108
12283.62 121
12284.67 92
12285.71 127
12286.76 121
12287.81 122
12288.85 126
12289.90 117
12290.95 77
12292.00 109
12293.04 132
12294.09 140
12295.14 113
12296.18 107
12297.23 99
12298.28 107
12299.33 114
12300.38 93
12301.42 103
12302.47 99
12303.52 99
12304.57 89
12305.61 102
12306.66 86
12307.71 95
12308.76 120
12309.81 93
12310.85 120
12311.90 111
12312.95 93
12314.00 109
12315.05 106
12316.09 99
12317.14 105
12318.19 103
12319.24 105
12320.29 98
12321.34 108
12322.39 102
12323.43 124
12324.48 116
12325.53 111
12326.58 101
12327.63 109
12328.68 81
12329.73 85
12330.78 136
12331.82 103
12332.87 115
12333.92 96
12334.97 97
12336.02 126
12337.07 88
12338.12 97
12339.17 101
12340.22 84
12341.27 91
12342.32 125
12343.37 135
12344.42 107
12345.46 103
12346.51 124
12347.56 129
12348.61 127
12349.66 99
12350.71 100
12351.76 102
12352.81 115
12353.86 97
12354.91 90
12355.96 131
12357.01 127
12358.06 102
12359.11 86
12360.16 97
12361.21 97
12362.26 113
12363.31 107
12364.36 114
12365.41 127
12366.47 103
12367.52 101
12368.57 119
12369.62 105
12370.67 131
12371.72 116
12372.77 117
12373.82 136
12374.87 97
12375.92 134
12376.97 126
12378.02 116
12379.07 94
12380.12 101
12381.18 127
12382.23 100
12383.28 111
12384.33 123
12385.38 130
12386.43 119
12387.48 97
12388.53 90
12389.59 96
12390.64 102
12391.69 92
12392.74 112
12393.79 89
12394.84 102
12395.90 104
12396.95 89
12398.00 115
12399.05 102
12400.10 127
12401.15 90
12402.21 89
12403.26 97
12404.31 97
12405.36 116
12406.41 106
12407.47 104
12408.52 102
12409.57 79
12410.62 100
12411.68 102
12412.73 107
12413.78 108
12414.83 93
12415.89 102
12416.94 108
12417.99 111
12419.04 89
12420.10 114
12421.15 119
12422.20 117
12423.26 92
12424.31 96
12425.36 87
12426.41 126
12427.47 120
12428.52 124
12429.57 83
12430.63 98
12431.68 92
12432.73 98
12433.79 104
12434.84 98
12435.89 113
12436.95 107
12438.00 102
12439.05 90
12440.11 97
12441.16 129
12442.21 119
12443.27 109
12444.32 85
12445.38 86
12446.43 111
12447.48 97
12448.54 105
12449.59 114
12450.65 105
12451.70 107
12452.75 100
12453.81 101
12454.86 99
12455.92 100
12456.97 107
12458.02 97
12459.08 98
12460.13 90
12461.19 82
12462.24 96
12463.30 100
12464.35 101
12465.41 91
12466.46 97
12467.52 96
12468.57 109
12469.63 133
12470.68 99
12471.74 101
12472.79 97
12473.85 94
12474.90 93
12475.96 99
12477.01 96
12478.07 111
12479.12 107
12480.18 101
12481.23 103
12482.29 108
12483.34 146
12484.40 116
12485.45 114
12486.51 117
12487.56 123
12488.62 143
12489.68 122
12490.73 98
12491.79 106
12492.84 142
12493.90 137
12494.95 115
12496.01 151
12497.07 156
12498.12 138
12499.18 139
12500.23 125
12501.29 117
12502.35 101
12503.40 121
12504.46 125
12505.52 132
12506.57 107
12507.63 103
12508.69 89
12509.74 88
12510.80 96
12511.86 94
12512.91 121
12513.97 101
12515.03 110
12516.08 104
12517.14 105
12518.20 102
12519.25 109
12520.31 118
12521.37 108
12522.42 131
12523.48 143
12524.54 106
12525.60 117
12526.65 110
12527.71 126
12528.77 110
12529.82 113
12530.88 120
12531.94 101
12533.00 99
12534.05 98
12535.11 113
12536.17 112
12537.23 130
12538.29 108
12539.34 101
12540.40 97
12541.46 113
12542.52 100
12543.57 93
12544.63 108
12545.69 102
12546.75 106
12547.81 100
12548.87 102
12549.92 103
12550.98 86
12552.04 89
12553.10 121
12554.16 102
12555.22 104
12556.27 114
12557.33 119
12558.39 75
12559.45 90
12560.51 111
12561.57 103
12562.63 90
12563.68 94
12564.74 87
12565.80 118
12566.86 94
12567.92 109
12568.98 117
12570.04 122
12571.10 115
12572.16 117
12573.22 150
12574.28 140
12575.33 135
12576.39 123
12577.45 113
12578.51 115
12579.57 134
12580.63 103
12581.69 118
12582.75 141
12583.81 119
12584.87 109
12585.93 97
12586.99 92
12588.05 97
12589.11 124
12590.17 111
12591.23 103
12592.29 98
12593.35 104
12594.41 92
12595.47 86
12596.53 109
12597.59 100
12598.65 116
12599.71 88
12600.77 82
12601.83 115
12602.89 127
12603.95 107
12605.01 88
12606.07 94
12607.13 124
12608.20 111
12609.26 96
12610.32 127
12611.38 131
12612.44 103
12613.50 104
12614.56 91
12615.62 109
12616.68 96
12617.74 97
12618.81 98
12619.87 96
12620.93 90
12621.99 104
12623.05 110
12624.11 108
12625.17 111
12626.23 98
12627.30 115
12628.36 110
12629.42 81
12630.48 97
12631.54 81
12632.60 108
12633.67 101
12634.73 87
12635.79 110
12636.85 109
12637.91 105
12638.98 105
12640.04 98
12641.10 98
12642.16 112
12643.22 96
12644.29 92
12645.35 83
12646.41 121
12647.47 103
12648.54 93
12649.60 93
12650.66 78
12651.72 98
12652.79 102
12653.85 108
12654.91 109
12655.97 111
12657.04 122
12658.10 121
12659.16 132
12660.22 104
12661.29 91
12662.35 85
12663.41 114
12664.48 114
12665.54 86
12666.60 119
12667.67 115
12668.73 103
12669.79 106
12670.86 129
12671.92 97
12672.98 89
12674.05 97
12675.11 110
12676.17 102
12677.24 104
12678.30 108
12679.36 91
12680.43 110
12681.49 102
12682.56 103
12683.62 109
12684.68 103
12685.75 95
12686.81 108
12687.88 114
12688.94 121
12690.00 118
12691.07 101
12692.13 101
12693.20 104
12694.26 108
12695.33 96
12696.39 110
12697.45 134
12698.52 118
12699.58 110
12700.65 105
12701.71 113
12702.78 121
12703.84 114
12704.91 95
12705.97 93
12707.04 99
12708.10 104
12709.17 113
12710.23 85
12711.30 93
12712.36 102
12713.43 121
12714.49 97
12715.56 84
12716.62 98
12717.69 111
12718.75 110
12719.82 103
12720.88 90
12721.95 94
12723.02 120
12724.08 103
12725.15 88
12726.21 97
12727.28 103
12728.34 89
12729.41 106
12730.48 97
12731.54 112
12732.61 111
12733.67 103
12734.74 90
12735.81 110
12736.87 117
12737.94 133
12739.00 92
12740.07 105
12741.14 94
12742.20 110
12743.27 115
12744.34 114
12745.40 121
12746.47 102
12747.54 96
12748.60 87
12749.67 97
12750.74 96
12751.80 127
12752.87 122
12753.94 113
12755.00 90
12756.07 110
12757.14 103
12758.20 103
12759.27 93
12760.34 101
12761.40 100
12762.47 87
12763.54 105
12764.61 85
12765.67 88
12766.74 116
12767.81 116
12768.88 94
12769.94 105
12771.01 93
12772.08 110
12773.15 98
12774.21 90
12775.28 88
12776.35 80
12777.42 94
12778.49 128
12779.55 107
12780.62 87
12781.69 104
12782.76 106
12783.83 91
12784.89 105
12785.96 103
12787.03 131
12788.10 83
12789.17 93
12790.23 84
12791.30 87
12792.37 96
12793.44 98
12794.51 124
12795.58 97
12796.65 96
12797.71 110
12798.78 97
12799.85 107
12800.92 90
12801.99 96
12803.06 84
12804.13 102
12805.20 119
12806.27 105
12807.33 107
12808.40 83
12809.47 90
12810.54 101
12811.61 97
12812.68 74
12813.75 70
12814.82 84
12815.89 106
12816.96 95
12818.03 90
12819.10 81
12820.17 96
12821.24 106
12822.31 123
12823.38 88
12824.45 103
12825.52 115
12826.59 107
12827.66 101
12828.73 83
12829.80 99
12830.87 92
12831.94 96
12833.01 99
12834.08 114
12835.15 98
12836.22 100
12837.29 98
12838.36 86
12839.43 71
12840.50 103
12841.57 135
12842.64 121
12843.71 109
12844.78 106
12845.85 100
12846.92 103
12847.99 116
12849.06 97
12850.13 102
12851.21 89
12852.28 92
12853.35 100
12854.42 85
12855.49 99
12856.56 90
12857.63 89
12858.70 105
12859.77 87
12860.85 75
12861.92 78
12862.99 93
12864.06 83
12865.13 97
12866.20 100
12867.27 79
12868.35 113
12869.42 79
12870.49 92
12871.56 74
12872.63 82
12873.71 83
12874.78 79
12875.85 95
12876.92 81
12877.99 73
12879.07 74
12880.14 90
12881.21 108
12882.28 85
12883.35 91
12884.43 109
12885.50 117
12886.57 108
12887.64 81
12888.72 76
12889.79 94
12890.86 110
12891.93 82
12893.01 92
12894.08 97
12895.15 83
12896.22 92
12897.30 89
12898.37 98
12899.44 97
12900.52 109
12901.59 102
12902.66 106
12903.74 97
12904.81 87
12905.88 102
12906.96 85
12908.03 80
12909.10 87
12910.18 100
12911.25 89
12912.32 85
12913.40 75
12914.47 100
12915.54 110
12916.62 70
12917.69 86
12918.76 78
12919.84 96
12920.91 96
12921.99 64
12923.06 81
12924.13 58
12925.21 74
12926.28 93
12927.36 86
12928.43 92
12929.50 84
12930.58 103
12931.65 91
12932.73 87
12933.80 86
12934.88 95
12935.95 101
12937.02 70
12938.10 65
12939.17 79
12940.25 85
12941.32 98
12942.40 86
12943.47 97
12944.55 90
12945.62 98
12946.70 104
12947.77 96
12948.85 98
12949.92 99
12951.00 92
12952.07 72
12953.15 93
12954.22 77
12955.30 96
12956.37 87
12957.45 85
12958.52 72
12959.60 96
12960.68 78
12961.75 87
12962.83 78
12963.90 84
12964.98 107
12966.05 86
12967.13 80
12968.20 95
12969.28 93
12970.36 78
12971.43 116
12972.51 86
12973.58 83
12974.66 112
12975.74 75
12976.81 85
12977.89 80
12978.97 78
12980.04 88
12981.12 90
12982.19 86
12983.27 94
12984.35 109
12985.42 87
12986.50 75
12987.58 88
12988.65 94
12989.73 104
12990.81 92
12991.88 97
12992.96 77
12994.04 100
12995.11 79
12996.19 88
12997.27 82
12998.35 101
12999.42 129
13000.50 99
13001.58 89
13002.65 82
13003.73 112
13004.81 99
13005.89 117
13006.96 102
13008.04 99
13009.12 100
13010.20 85
13011.27 81
13012.35 93
13013.43 65
13014.51 78
13015.58 78
13016.66 96
13017.74 84
13018.82 86
13019.90 69
13020.97 71
13022.05 87
13023.13 87
13024.21 69
13025.29 107
13026.37 108
13027.44 78
13028.52 100
13029.60 92
13030.68 74
13031.76 90
13032.84 92
13033.91 88
13034.99 91
13036.07 135
13037.15 105
13038.23 97
13039.31 109
13040.39 92
13041.46 91
13042.54 111
13043.62 111
13044.70 98
13045.78 69
13046.86 106
13047.94 100
13049.02 96
13050.10 82
13051.18 94
13052.26 102
13053.34 101
13054.41 98
13055.49 86
13056.57 89
13057.65 114
13058.73 114
13059.81 88
13060.89 92
13061.97 98
13063.05 116
13064.13 91
13065.21 86
13066.29 102
13067.37 105
13068.45 117
13069.53 99
13070.61 98
13071.69 81
13072.77 83
13073.85 76
13074.93 117
13076.01 92
13077.09 94
13078.17 105
13079.25 120
13080.33 87
13081.41 83
13082.49 106
13083.58 93
13084.66 112
13085.74 87
13086.82 98
13087.90 96
13088.98 91
13090.06 98
13091.14 98
13092.22 90
13093.30 98
13094.38 107
13095.46 99
13096.55 102
13097.63 103
13098.71 91
13099.79 80
13100.87 97
13101.95 98
13103.03 114
13104.12 92
13105.20 95
13106.28 98
13107.36 106
13108.44 87
13109.52 83
13110.60 102
13111.69 128
13112.77 83
13113.85 87
13114.93 113
13116.01 116
13117.10 132
13118.18 95
13119.26 81
13120.34 75
13121.42 89
13122.51 74
13123.59 102
13124.67 92
13125.75 76
13126.84 66
13127.92 93
13129.00 85
13130.08 91
13131.17 90
13132.25 86
13133.33 99
13134.41 100
13135.50 82
13136.58 72
13137.66 88
13138.75 90
13139.83 99
13140.91 78
13141.99 73
13143.08 72
13144.16 113
13145.24 115
13146.33 89
13147.41 82
13148.49 82
13149.58 78
13150.66 88
13151.74 89
13152.83 78
13153.91 106
13154.99 91
13156.08 92
13157.16 106
13158.25 88
13159.33 70
13160.41 114
13161.50 112
13162.58 95
13163.66 81
13164.75 87
13165.83 78
13166.92 97
13168.00 87
13169.08 80
13170.17 77
13171.25 93
13172.34 82
13173.42 94
13174.51 91
13175.59 111
13176.67 98
13177.76 96
13178.84 84
13179.93 85
13181.01 104
13182.10 77
13183.18 82
13184.27 97
13185.35 77
13186.44 75
13187.52 76
13188.61 88
13189.69 93
13190.78 89
13191.86 102
13192.95 91
13194.03 81
13195.12 90
13196.20 81
13197.29 90
13198.37 79
13199.46 87
13200.54 103
13201.63 67
13202.72 83
13203.80 63
13204.89 96
13205.97 79
13207.06 70
13208.14 95
13209.23 111
13210.32 89
13211.40 94
13212.49 80
13213.57 101
13214.66 93
13215.75 99
13216.83 104
13217.92 91
13219.00 79
13220.09 87
13221.18 101
13222.26 85
13223.35 98
13224.44 95
13225.52 100
13226.61 90
13227.70 84
13228.78 88
13229.87 80
13230.96 88
13232.04 105
13233.13 109
13234.22 81
13235.30 88
13236.39 91
13237.48 126
13238.56 112
13239.65 88
13240.74 89
13241.82 89
13242.91 102
13244.00 101
13245.09 90
13246.17 99
13247.26 88
13248.35 91
13249.44 83
13250.52 99
13251.61 85
13252.70 78
13253.79 90
13254.87 88
13255.96 95
13257.05 101
13258.14 86
13259.23 78
13260.31 93
13261.40 85
13262.49 73
13263.58 75
13264.67 88
13265.75 79
13266.84 80
13267.93 75
13269.02 94
13270.11 80
13271.19 73
13272.28 96
13273.37 69
13274.46 94
13275.55 91
13276.64 97
13277.73 91
13278.81 77
13279.90 78
13280.99 89
13282.08 77
13283.17 108
13284.26 88
13285.35 87
13286.44 104
13287.53 87
13288.61 83
13289.70 91
13290.79 104
13291.88 88
13292.97 86
13294.06 100
13295.15 100
13296.24 89
13297.33 84
13298.42 82
13299.51 95
13300.60 83
13301.69 88
13302.78 86
13303.87 85
13304.96 76
13306.05 68
13307.14 76
13308.23 80
13309.32 81
13310.41 67
13311.50 65
13312.59 78
13313.68 109
13314.77 105
13315.86 84
13316.95 75
13318.04 70
13319.13 86
13320.22 86
13321.31 89
13322.40 73
13323.49 95
13324.58 96
13325.67 83
13326.76 80
13327.85 99
13328.94 77
13330.03 78
13331.12 79
13332.21 86
13333.31 97
13334.40 101
13335.49 105
13336.58 70
13337.67 99
13338.76 89
13339.85 90
13340.94 61
13342.03 72
13343.13 85
13344.22 93
13345.31 83
13346.40 55
13347.49 91
13348.58 72
13349.67 88
13350.77 103
13351.86 87
13352.95 73
13354.04 81
13355.13 113
13356.22 96
13357.32 78
13358.41 69
13359.50 80
13360.59 100
13361.68 86
13362.78 80
13363.87 82
13364.96 108
13366.05 89
13367.15 105
13368.24 82
13369.33 79
13370.42 92
13371.52 100
13372.61 87
13373.70 79
13374.79 94
13375.89 82
13376.98 83
13378.07 86
13379.16 95
13380.26 94
13381.35 80
13382.44 92
13383.54 68
13384.63 72
13385.72 78
13386.82 81
13387.91 67
13389.00 84
13390.09 104
13391.19 87
13392.28 96
13393.37 83
13394.47 98
13395.56 89
13396.66 95
13397.75 94
13398.84 97
13399.94 89
13401.03 109
13402.12 101
13403.22 99
13404.31 87
13405.40 85
13406.50 98
13407.59 104
13408.69 88
13409.78 80
13410.88 92
13411.97 86
13413.06 101
13414.16 105
13415.25 72
13416.35 85
13417.44 87
13418.53 71
13419.63 71
13420.72 74
13421.82 89
13422.91 80
13424.01 84
13425.10 72
13426.20 78
13427.29 91
13428.39 86
13429.48 83
13430.58 76
13431.67 85
13432.77 100
13433.86 103
13434.96 77
13436.05 79
13437.15 92
13438.24 77
13439.34 71
13440.43 85
13441.53 81
13442.62 85
13443.72 109
13444.81 82
13445.91 88
13447.01 99
13448.10 72
13449.20 79
13450.29 84
13451.39 53
13452.48 88
13453.58 75
13454.68 87
13455.77 70
13456.87 97
13457.96 96
13459.06 76
13460.16 86
13461.25 94
13462.35 89
13463.44 80
13464.54 78
13465.64 103
13466.73 73
13467.83 77
13468.93 90
13470.02 92
13471.12 90
13472.22 78
13473.31 75
13474.41 85
13475.51 93
13476.60 78
13477.70 64
13478.80 81
13479.89 75
13480.99 99
13482.09 82
13483.18 74
13484.28 84
13485.38 84
13486.48 81
13487.57 89
13488.67 88
13489.77 90
13490.87 79
13491.96 85
13493.06 43
13494.16 80
13495.26 71
13496.35 80
13497.45 57
13498.55 56
13499.65 60
13500.74 84
13501.84 80
13502.94 77
13504.04 83
13505.14 93
13506.23 89
13507.33 70
13508.43 54
13509.53 89
13510.63 92
13511.72 95
13512.82 81
13513.92 70
13515.02 87
13516.12 76
13517.22 88
13518.31 70
13519.41 73
13520.51 82
13521.61 93
13522.71 89
13523.81 74
13524.91 92
13526.01 94
13527.10 97
13528.20 70
13529.30 79
13530.40 94
13531.50 87
13532.60 70
13533.70 68
13534.80 85
13535.90 104
13537.00 98
13538.09 86
13539.19 99
13540.29 82
13541.39 87
13542.49 78
13543.59 94
13544.69 77
13545.79 87
13546.89 81
13547.99 68
13549.09 73
13550.19 90
13551.29 83
13552.39 67
13553.49 92
13554.59 81
13555.69 80
13556.79 86
13557.89 80
13558.99 84
13560.09 78
13561.19 89
13562.29 81
13563.39 95
13564.49 91
13565.59 83
13566.69 103
13567.79 75
13568.89 80
13569.99 114
13571.09 88
13572.20 75
13573.30 61
13574.40 75
13575.50 86
13576.60 105
13577.70 100
13578.80 71
13579.90 72
13581.00 86
13582.10 77
13583.20 101
13584.31 86
13585.41 88
13586.51 86
13587.61 87
13588.71 87
13589.81 81
13590.91 109
13592.02 89
13593.12 82
13594.22 90
13595.32 97
13596.42 71
13597.52 99
13598.63 93
13599.73 98
13600.83 73
13601.93 119
13603.03 110
13604.14 80
13605.24 74
13606.34 100
13607.44 83
13608.54 70
13609.65 83
13610.75 76
13611.85 80
13612.95 78
13614.06 74
13615.16 80
13616.26 80
13617.36 96
13618.47 90
13619.57 59
13620.67 76
13621.77 78
13622.88 77
13623.98 89
13625.08 91
13626.18 64
13627.29 87
13628.39 78
13629.49 76
13630.60 80
13631.70 81
13632.80 87
13633.91 85
13635.01 81
13636.11 88
13637.22 66
13638.32 80
13639.42 87
13640.53 75
13641.63 63
13642.73 96
13643.84 94
13644.94 95
13646.04 78
13647.15 74
13648.25 70
13649.36 78
13650.46 82
13651.56 69
13652.67 69
13653.77 92
13654.88 106
13655.98 73
13657.08 67
13658.19 75
13659.29 77
13660.40 79
13661.50 78
13662.60 66
13663.71 85
13664.81 87
13665.92 74
13667.02 82
13668.13 74
13669.23 71
13670.34 78
13671.44 75
13672.55 87
13673.65 74
13674.76 69
13675.86 91
13676.97 82
13678.07 68
13679.18 66
13680.28 97
13681.39 87
13682.49 87
13683.60 84
13684.70 90
13685.81 79
13686.91 79
13688.02 83
13689.12 63
13690.23 70
13691.33 69
13692.44 75
13693.55 67
13694.65 66
13695.76 107
13696.86 91
13697.97 93
13699.07 80
13700.18 93
13701.29 85
13702.39 80
13703.50 88
13704.60 70
13705.71 89
13706.82 92
13707.92 69
13709.03 72
13710.14 97
13711.24 95
13712.35 70
13713.45 81
13714.56 101
13715.67 83
13716.77 81
13717.88 94
13718.99 93
13720.09 69
13721.20 69
13722.31 79
13723.41 75
13724.52 87
13725.63 95
13726.74 73
13727.84 88
13728.95 94
13730.06 79
13731.16 87
13732.27 73
13733.38 70
13734.49 64
13735.59 85
13736.70 83
13737.81 80
13738.91 77
13740.02 85
13741.13 75
13742.24 73
13743.35 90
13744.45 93
13745.56 71
13746.67 72
13747.78 87
13748.88 79
13749.99 79
13751.10 91
13752.21 89
13753.32 79
13754.42 99
13755.53 79
13756.64 69
13757.75 59
13758.86 77
13759.97 79
13761.07 86
13762.18 77
13763.29 72
13764.40 77
13765.51 103
13766.62 101
13767.72 80
13768.83 91
13769.94 93
13771.05 94
13772.16 97
13773.27 67
13774.38 77
13775.49 75
13776.60 73
13777.70 74
13778.81 83
13779.92 68
13781.03 101
13782.14 71
13783.25 74
13784.36 70
13785.47 67
13786.58 88
13787.69 80
13788.80 64
13789.91 48
13791.02 63
13792.13 95
13793.24 85
13794.35 74
13795.45 67
13796.56 78
13797.67 106
13798.78 71
13799.89 69
13801.00 79
13802.11 90
13803.22 87
13804.33 67
13805.44 90
13806.55 98
13807.67 85
13808.78 87
13809.89 69
13811.00 76
13812.11 78
13813.22 87
13814.33 77
13815.44 77
13816.55 74
13817.66 93
13818.77 101
13819.88 79
13820.99 63
13822.10 80
13823.21 91
13824.32 79
13825.44 73
13826.55 85
13827.66 77
13828.77 89
13829.88 70
13830.99 75
13832.10 62
13833.21 90
13834.32 87
13835.44 80
13836.55 72
13837.66 77
13838.77 75
13839.88 69
13840.99 71
13842.10 79
13843.22 94
13844.33 95
13845.44 106
13846.55 79
13847.66 89
13848.78 92
13849.89 112
13851.00 70
13852.11 86
13853.22 90
13854.34 79
13855.45 102
13856.56 78
13857.67 72
13858.78 77
13859.90 96
13861.01 103
13862.12 75
13863.23 63
13864.35 112
13865.46 79
13866.57 86
13867.68 90
13868.80 77
13869.91 97
13871.02 67
13872.14 88
13873.25 85
13874.36 87
13875.47 91
13876.59 101
13877.70 69
13878.81 63
13879.93 94
13881.04 89
13882.15 98
13883.27 90
13884.38 73
13885.49 94
13886.61 83
13887.72 94
13888.83 88
13889.95 79
13891.06 83
13892.17 93
13893.29 72
13894.40 73
13895.52 86
13896.63 109
13897.74 92
13898.86 57
13899.97 69
13901.09 84
13902.20 87
13903.31 77
13904.43 96
13905.54 88
13906.66 97
13907.77 70
13908.89 78
13910.00 76
13911.11 76
13912.23 79
13913.34 78
13914.46 66
13915.57 60
13916.69 61
13917.80 89
13918.92 65
13920.03 83
13921.15 75
13922.26 68
13923.38 82
13924.49 70
13925.61 77
13926.72 88
13927.84 91
13928.95 84
13930.07 76
13931.18 83
13932.30 68
13933.41 92
13934.53 104
13935.64 82
13936.76 78
13937.87 87
13938.99 97
13940.10 73
13941.22 83
13942.34 82
13943.45 76
13944.57 97
13945.68 78
13946.80 77
13947.91 69
13949.03 97
13950.15 87
13951.26 87
13952.38 89
13953.49 68
13954.61 100
13955.73 89
13956.84 79
13957.96 81
13959.08 62
13960.19 62
13961.31 79
13962.43 75
13963.54 85
13964.66 78
13965.78 67
13966.89 75
13968.01 81
13969.13 68
13970.24 67
13971.36 87
13972.48 93
13973.59 90
13974.71 62
13975.83 66
13976.94 92
13978.06 67
13979.18 75
13980.30 78
13981.41 82
13982.53 67
13983.65 90
13984.76 99
13985.88 103
13987.00 81
13988.12 80
13989.23 93
13990.35 75
13991.47 69
13992.59 77
13993.71 103
13994.82 81
13995.94 76
13997.06 66
13998.18 105
13999.29 61
14000.41 67
14001.53 85
14002.65 87
14003.77 69
14004.88 103
14006.00 81
14007.12 86
14008.24 108
14009.36 76
14010.48 85
14011.59 89
14012.71 79
14013.83 79
14014.95 97
14016.07 99
14017.19 71
14018.31 106
14019.43 91
14020.54 78
14021.66 76
14022.78 74
14023.90 87
14025.02 82
14026.14 89
14027.26 96
14028.38 81
14029.50 89
14030.62 80
14031.73 90
14032.85 80
14033.97 72
14035.09 85
14036.21 80
14037.33 76
14038.45 77
14039.57 89
14040.69 76
14041.81 78
14042.93 85
14044.05 92
14045.17 73
14046.29 73
14047.41 102
14048.53 81
14049.65 82
14050.77 82
14051.89 88
14053.01 77
14054.13 84
14055.25 82
14056.37 64
14057.49 77
14058.61 71
14059.73 87
14060.85 81
14061.97 91
14063.09 79
14064.21 64
14065.33 82
14066.45 82
14067.57 90
14068.70 78
14069.82 83
14070.94 72
14072.06 76
14073.18 74
14074.30 63
14075.42 84
14076.54 77
14077.66 69
14078.78 72
14079.91 68
14081.03 78
14082.15 65
14083.27 65
14084.39 53
14085.51 75
14086.63 69
14087.75 79
14088.88 79
14090.00 70
14091.12 82
14092.24 102
14093.36 79
14094.48 80
14095.61 86
14096.73 94
14097.85 65
14098.97 60
14100.09 77
14101.22 81
14102.34 96
14103.46 76
14104.58 83
14105.71 88
14106.83 82
14107.95 85
14109.07 65
14110.19 79
14111.32 91
14112.44 72
14113.56 73
14114.68 68
14115.81 69
14116.93 84
14118.05 87
14119.18 69
14120.30 88
14121.42 74
14122.54 87
14123.67 71
14124.79 61
14125.91 73
14127.04 63
14128.16 71
14129.28 88
14130.41 83
14131.53 67
14132.65 83
14133.78 85
14134.90 72
14136.02 75
14137.15 83
14138.27 107
14139.39 92
14140.52 83
14141.64 74
14142.76 67
14143.89 93
14145.01 73
14146.13 72
14147.26 75
14148.38 81
14149.51 72
14150.63 67
14151.75 76
14152.88 82
14154.00 71
14155.13 61
14156.25 93
14157.38 76
14158.50 80
14159.62 80
14160.75 81
14161.87 71
14163.00 64
14164.12 89
14165.25 98
14166.37 68
14167.50 62
14168.62 73
14169.75 90
14170.87 109
14172.00 96
14173.12 70
14174.25 77
14175.37 94
14176.50 79
14177.62 62
14178.75 80
14179.87 101
14181.00 74
14182.12 87
14183.25 84
14184.37 77
14185.50 58
14186.62 71
14187.75 71
14188.87 61
14190.00 66
14191.13 83
14192.25 79
14193.38 68
14194.50 73
14195.63 75
14196.75 76
14197.88 92
14199.01 71
14200.13 65
14201.26 71
14202.38 69
14203.51 73
14204.64 73
14205.76 93
14206.89 91
14208.01 108
14209.14 82
14210.27 75
14211.39 94
14212.52 134
14213.65 82
14214.77 76
14215.90 95
14217.03 75
14218.15 82
14219.28 74
14220.41 97
14221.53 73
14222.66 84
14223.79 92
14224.91 80
14226.04 73
14227.17 85
14228.30 85
14229.42 97
14230.55 89
14231.68 79
14232.80 91
14233.93 68
14235.06 81
14236.19 66
14237.31 63
14238.44 83
14239.57 97
14240.70 84
14241.82 64
14242.95 85
14244.08 81
14245.21 75
14246.34 71
14247.46 65
14248.59 69
14249.72 90
14250.85 86
14251.98 71
14253.10 76
14254.23 64
14255.36 79
14256.49 71
14257.62 61
14258.74 67
14259.87 79
14261.00 96
14262.13 81
14263.26 64
14264.39 77
14265.52 90
14266.64 84
14267.77 71
14268.90 71
14270.03 78
14271.16 73
14272.29 81
14273.42 73
14274.55 71
14275.68 91
14276.80 67
14277.93 83
14279.06 59
14280.19 67
14281.32 70
14282.45 71
14283.58 65
14284.71 55
14285.84 78
14286.97 75
14288.10 79
14289.23 72
14290.36 83
14291.49 81
14292.62 72
14293.75 72
14294.87 90
14296.00 98
14297.13 77
14298.26 77
14299.39 68
14300.52 86
14301.65 93
14302.78 79
14303.91 81
14305.04 87
14306.17 86
14307.31 73
14308.44 72
14309.57 72
14310.70 72
14311.83 82
14312.96 86
14314.09 75
14315.22 57
14316.35 72
14317.48 90
14318.61 79
14319.74 63
14320.87 76
14322.00 73
14323.13 85
14324.26 92
14325.40 75
14326.53 97
14327.66 86
14328.79 94
14329.92 80
14331.05 64
14332.18 83
14333.31 97
14334.44 87
14335.58 58
14336.71 81
14337.84 78
14338.97 82
14340.10 66
14341.23 69
14342.37 54
14343.50 77
14344.63 80
14345.76 73
14346.89 90
14348.02 82
14349.16 67
14350.29 87
14351.42 70
14352.55 67
14353.68 86
14354.82 71
14355.95 67
14357.08 56
14358.21 64
14359.35 72
14360.48 80
14361.61 75
14362.74 69
14363.87 80
14365.01 83
14366.14 85
14367.27 99
14368.41 81
14369.54 73
14370.67 87
14371.80 83
14372.94 74
14374.07 87
14375.20 82
14376.34 84
14377.47 87
14378.60 69
14379.73 70
14380.87 80
14382.00 63
14383.13 71
14384.27 76
14385.40 69
14386.53 75
14387.67 75
14388.80 66
14389.93 83
14391.07 77
14392.20 78
14393.34 96
14394.47 86
14395.60 64
14396.74 81
14397.87 74
14399.00 66
14400.14 78
14401.27 100
14402.41 67
14403.54 90
14404.67 81
14405.81 75
14406.94 69
14408.08 71
14409.21 79
14410.35 91
14411.48 89
14412.61 75
14413.75 88
14414.88 93
14416.02 77
14417.15 65
14418.29 83
14419.42 94
14420.56 96
14421.69 72
14422.83 65
14423.96 79
14425.10 87
14426.23 81
14427.37 76
14428.50 81
14429.64 96
14430.77 91
14431.91 66
14433.04 69
14434.18 75
14435.31 110
14436.45 85
14437.58 71
14438.72 51
14439.85 77
14440.99 66
14442.13 94
14443.26 75
14444.40 66
14445.53 96
14446.67 93
14447.80 79
14448.94 77
14450.08 76
14451.21 91
14452.35 95
14453.48 105
14454.62 106
14455.76 75
14456.89 89
14458.03 70
14459.16 97
14460.30 82
14461.44 78
14462.57 81
14463.71 84
14464.85 90
14465.98 78
14467.12 73
14468.26 87
14469.39 95
14470.53 88
14471.67 95
14472.80 84
14473.94 81
14475.08 93
14476.21 86
14477.35 76
14478.49 66
14479.62 76
14480.76 98
14481.90 68
14483.04 93
14484.17 81
14485.31 90
14486.45 70
14487.59 59
14488.72 69
14489.86 79
14491.00 85
14492.14 80
14493.27 68
14494.41 73
14495.55 75
14496.69 81
14497.82 88
14498.96 83
14500.10 65
14501.24 79
14502.38 92
14503.51 88
14504.65 80
14505.79 71
14506.93 80
14508.07 83
14509.20 69
14510.34 85
14511.48 85
14512.62 102
14513.76 96
14514.90 78
14516.03 68
14517.17 71
14518.31 81
14519.45 93
14520.59 82
14521.73 65
14522.87 75
14524.01 58
14525.14 66
14526.28 71
14527.42 90
14528.56 69
14529.70 80
14530.84 89
14531.98 87
14533.12 73
14534.26 75
14535.40 88
14536.54 85
14537.67 67
14538.81 78
14539.95 92
14541.09 59
14542.23 94
14543.37 73
14544.51 97
14545.65 65
14546.79 74
14547.93 82
14549.07 60
14550.21 54
14551.35 71
14552.49 89
14553.63 78
14554.77 76
14555.91 72
14557.05 94
14558.19 75
14559.33 71
14560.47 73
14561.61 84
14562.75 90
14563.89 80
14565.03 75
14566.17 73
14567.31 73
14568.45 96
14569.60 72
14570.74 88
14571.88 66
14573.02 91
14574.16 87
14575.30 60
14576.44 87
14577.58 75
14578.72 88
14579.86 95
14581.00 74
14582.14 83
14583.29 80
14584.43 85
14585.57 70
14586.71 66
14587.85 75
14588.99 81
14590.13 107
14591.28 91
14592.42 82
14593.56 100
14594.70 100
14595.84 85
14596.98 74
14598.13 77
14599.27 85
14600.41 88
14601.55 63
14602.69 76
14603.83 79
14604.98 69
14606.12 80
14607.26 83
14608.40 89
14609.54 66
14610.69 78
14611.83 94
14612.97 66
14614.11 64
14615.26 75
14616.40 81
14617.54 84
14618.68 85
14619.83 91
14620.97 62
14622.11 85
14623.25 74
14624.40 73
14625.54 89
14626.68 70
14627.83 76
14628.97 80
14630.11 82
14631.25 76
14632.40 77
14633.54 79
14634.68 67
14635.83 79
14636.97 76
14638.11 63
14639.26 83
14640.40 93
14641.54 83
14642.69 59
14643.83 65
14644.97 75
14646.12 80
14647.26 64
14648.41 72
14649.55 87
14650.69 84
14651.84 75
14652.98 87
14654.13 66
14655.27 67
14656.41 85
14657.56 73
14658.70 77
14659.85 77
14660.99 72
14662.13 83
14663.28 83
14664.42 65
14665.57 72
14666.71 65
14667.86 92
14669.00 84
14670.14 63
14671.29 76
14672.43 60
14673.58 72
14674.72 66
14675.87 90
14677.01 73
14678.16 86
14679.30 83
14680.45 64
14681.59 85
14682.74 81
14683.88 85
14685.03 70
14686.17 70
14687.32 92
14688.46 80
14689.61 82
14690.75 88
14691.90 69
14693.05 79
14694.19 82
14695.34 65
14696.48 80
14697.63 80
14698.77 68
14699.92 79
14701.06 84
14702.21 65
14703.36 74
14704.50 83
14705.65 76
14706.79 77
14707.94 83
14709.09 77
14710.23 63
14711.38 79
14712.53 82
14713.67 78
14714.82 76
14715.96 63
14717.11 73
14718.26 80
14719.40 79
14720.55 61
14721.70 77
14722.84 90
14723.99 77
14725.14 69
14726.28 77
14727.43 62
14728.58 74
14729.72 76
14730.87 70
14732.02 65
14733.16 78
14734.31 84
14735.46 83
14736.61 57
14737.75 68
14738.90 81
14740.05 76
14741.20 80
14742.34 67
14743.49 85
14744.64 69
14745.79 86
14746.93 73
14748.08 79
14749.23 67
14750.38 79
14751.52 81
14752.67 70
14753.82 63
14754.97 64
14756.11 72
14757.26 83
14758.41 70
14759.56 59
14760.71 78
14761.86 60
14763.00 65
14764.15 83
14765.30 69
14766.45 73
14767.60 74
14768.74 67
14769.89 72
14771.04 79
14772.19 74
14773.34 74
14774.49 74
14775.64 71
14776.79 75
14777.93 74
14779.08 69
14780.23 70
14781.38 79
14782.53 74
14783.68 78
14784.83 79
14785.98 78
14787.13 57
14788.28 80
14789.42 79
14790.57 78
14791.72 89
14792.87 92
14794.02 77
14795.17 61
14796.32 47
14797.47 62
14798.62 86
14799.77 79
14800.92 74
14802.07 67
14803.22 58
14804.37 75
14805.52 68
14806.67 70
14807.82 72
14808.97 77
14810.12 87
14811.27 90
14812.42 63
14813.57 63
14814.72 59
14815.87 83
14817.02 71
14818.17 82
14819.32 83
14820.47 79
14821.62 77
14822.77 57
14823.92 63
14825.07 63
14826.22 81
14827.37 86
14828.52 73
14829.68 85
14830.83 72
14831.98 80
14833.13 60
14834.28 60
14835.43 69
14836.58 66
14837.73 69
14838.88 71
14840.03 61
14841.19 63
14842.34 50
14843.49 68
14844.64 62
14845.79 54
14846.94 52
14848.09 53
14849.25 64
14850.40 47
14851.55 66
14852.70 74
14853.85 87
14855.00 62
14856.16 55
14857.31 78
14858.46 87
14859.61 65
14860.76 53
14861.92 62
14863.07 82
14864.22 66
14865.37 60
14866.52 69
14867.68 69
14868.83 72
14869.98 70
14871.13 71
14872.29 58
14873.44 61
14874.59 86
14875.74 68
14876.90 85
14878.05 59
14879.20 81
14880.36 75
14881.51 74
14882.66 61
14883.81 68
14884.97 80
14886.12 68
14887.27 60
14888.43 62
14889.58 61
14890.73 57
14891.89 61
14893.04 64
14894.19 69
14895.35 66
14896.50 83
14897.65 76
14898.81 74
14899.96 89
14901.11 77
14902.27 63
14903.42 51
14904.57 61
14905.73 64
14906.88 67
14908.04 54
14909.19 68
14910.34 67
14911.50 66
14912.65 78
14913.81 56
14914.96 75
14916.11 60
14917.27 71
14918.42 79
14919.58 68
14920.73 63
14921.88 66
14923.04 77
14924.19 68
14925.35 61
14926.50 67
14927.66 79
14928.81 68
14929.97 87
14931.12 78
14932.28 65
14933.43 65
14934.59 66
14935.74 58
14936.90 66
14938.05 60
14939.21 78
14940.36 88
14941.52 66
14942.67 72
14943.83 78
14944.98 68
14946.14 84
14947.29 64
14948.45 66
14949.60 62
14950.76 69
14951.91 77
14953.07 62
14954.23 71
14955.38 56
14956.54 73
14957.69 73
14958.85 64
14960.00 73
14961.16 59
14962.32 61
14963.47 74
14964.63 66
14965.78 71
14966.94 70
14968.10 69
14969.25 75
14970.41 68
14971.57 41
14972.72 66
14973.88 72
14975.04 62
14976.19 80
14977.35 62
14978.50 65
14979.66 57
14980.82 67
14981.97 68
14983.13 64
14984.29 86
14985.45 61
14986.60 71
14987.76 68
14988.92 78
14990.07 81
14991.23 51
14992.39 62
14993.54 72
14994.70 63
14995.86 57
14997.02 73
14998.17 77
14999.33 70
15000.49 76
15001.65 66
15002.80 82
15003.96 69
15005.12 60
15006.28 50
15007.43 66
15008.59 59
15009.75 62
15010.91 64
15012.07 79
15013.22 46
15014.38 78
15015.54 68
15016.70 77
15017.86 59
15019.01 64
15020.17 64
15021.33 75
15022.49 88
15023.65 57
15024.81 63
15025.96 69
15027.12 70
15028.28 60
15029.44 75
15030.60 66
15031.76 75
15032.92 71
15034.07 74
15035.23 65
15036.39 59
15037.55 66
15038.71 87
15039.87 63
15041.03 73
15042.19 62
15043.35 83
15044.50 65
15045.66 61
15046.82 69
15047.98 73
15049.14 57
15050.30 61
15051.46 78
15052.62 67
15053.78 76
15054.94 58
15056.10 69
15057.26 75
15058.42 79
15059.58 73
15060.74 59
15061.90 59
15063.06 61
15064.22 62
15065.38 57
15066.54 67
15067.70 66
15068.86 83
15070.02 75
15071.18 70
15072.34 69
15073.50 69
15074.66 75
15075.82 54
15076.98 60
15078.14 76
15079.30 75
15080.46 77
15081.62 62
15082.78 74
15083.94 71
15085.10 59
15086.26 71
15087.42 68
15088.59 59
15089.75 71
15090.91 82
15092.07 69
15093.23 74
15094.39 70
15095.55 68
15096.71 92
15097.87 56
15099.04 65
15100.20 62
15101.36 75
15102.52 67
15103.68 77
15104.84 78
15106.00 75
15107.17 74
15108.33 75
15109.49 79
15110.65 61
15111.81 72
15112.97 75
15114.14 70
15115.30 80
15116.46 78
15117.62 77
15118.78 72
15119.95 68
15121.11 88
15122.27 67
15123.43 68
15124.59 77
15125.76 48
15126.92 64
15128.08 63
15129.24 60
15130.41 54
15131.57 68
15132.73 62
15133.89 68
15135.06 86
15136.22 79
15137.38 69
15138.54 71
15139.71 86
15140.87 75
15142.03 68
15143.20 57
15144.36 59
15145.52 61
15146.69 76
15147.85 65
15149.01 64
15150.17 63
15151.34 80
15152.50 74
15153.66 74
15154.83 81
15155.99 76
15157.16 105
15158.32 82
15159.48 68
15160.65 71
15161.81 66
15162.97 56
15164.14 59
15165.30 72
15166.46 63
15167.63 78
15168.79 74
15169.96 59
15171.12 66
15172.28 76
15173.45 69
15174.61 66
15175.78 65
15176.94 51
15178.11 66
15179.27 62
15180.43 63
15181.60 56
15182.76 91
15183.93 80
15185.09 71
15186.26 70
15187.42 65
15188.59 71
15189.75 70
15190.92 66
15192.08 67
15193.25 69
15194.41 71
15195.58 80
15196.74 51
15197.91 50
15199.07 47
15200.24 68
15201.40 84
15202.57 85
15203.73 48
15204.90 60
15206.06 82
15207.23 73
15208.39 70
15209.56 55
15210.72 65
15211.89 69
15213.06 88
15214.22 62
15215.39 57
15216.55 58
15217.72 70
15218.88 67
15220.05 76
15221.22 63
15222.38 73
15223.55 66
15224.71 84
15225.88 79
15227.05 66
15228.21 72
15229.38 54
15230.55 78
15231.71 57
15232.88 72
15234.05 69
15235.21 79
15236.38 54
15237.54 59
15238.71 72
15239.88 76
15241.04 77
15242.21 54
15243.38 74
15244.55 74
15245.71 61
15246.88 60
15248.05 51
15249.21 58
15250.38 60
15251.55 59
15252.71 59
15253.88 60
15255.05 69
15256.22 54
15257.38 58
15258.55 55
15259.72 69
15260.89 83
15262.05 72
15263.22 87
15264.39 54
15265.56 65
15266.72 65
15267.89 65
15269.06 54
15270.23 61
15271.40 67
15272.56 77
15273.73 74
15274.90 48
15276.07 52
15277.24 61
15278.40 78
15279.57 68
15280.74 77
15281.91 60
15283.08 81
15284.25 70
15285.41 46
15286.58 70
15287.75 70
15288.92 63
15290.09 71
15291.26 43
15292.43 64
15293.59 81
15294.76 86
15295.93 66
15297.10 67
15298.27 79
15299.44 82
15300.61 62
15301.78 50
15302.95 52
15304.12 66
15305.28 77
15306.45 71
15307.62 107
15308.79 70
15309.96 64
15311.13 69
15312.30 65
15313.47 61
15314.64 80
15315.81 57
15316.98 71
15318.15 69
15319.32 85
15320.49 72
15321.66 62
15322.83 74
15324.00 44
15325.17 71
15326.34 83
15327.51 73
15328.68 68
15329.85 59
15331.02 84
15332.19 53
15333.36 61
15334.53 50
15335.70 65
15336.87 50
15338.04 59
15339.21 53
15340.38 79
15341.55 57
15342.72 59
15343.89 79
15345.06 59
15346.23 61
15347.41 47
15348.58 80
15349.75 65
15350.92 69
15352.09 58
15353.26 67
15354.43 79
15355.60 76
15356.77 53
15357.94 65
15359.12 63
15360.29 57
15361.46 70
15362.63 73
15363.80 75
15364.97 60
15366.14 58
15367.32 78
15368.49 64
15369.66 66
15370.83 69
15372.00 85
15373.17 74
15374.35 50
15375.52 63
15376.69 65
15377.86 72
15379.03 70
15380.21 52
15381.38 55
15382.55 65
15383.72 70
15384.90 62
15386.07 63
15387.24 74
15388.41 74
15389.58 76
15390.76 61
15391.93 59
15393.10 71
15394.27 72
15395.45 87
15396.62 73
15397.79 65
15398.97 72
15400.14 75
15401.31 63
15402.48 55
15403.66 69
15404.83 84
15406.00 80
15407.18 63
15408.35 59
15409.52 76
15410.70 87
15411.87 54
15413.04 55
15414.22 69
15415.39 60
15416.56 66
15417.74 60
15418.91 60
15420.08 71
15421.26 76
15422.43 84
15423.60 51
15424.78 62
15425.95 80
15427.13 69
15428.30 78
15429.47 59
15430.65 55
15431.82 78
15433.00 74
15434.17 70
15435.34 60
15436.52 72
15437.69 66
15438.87 68
15440.04 58
15441.22 62
15442.39 57
15443.56 84
15444.74 64
15445.91 76
15447.09 67
15448.26 78
15449.44 51
15450.61 69
15451.79 76
15452.96 72
15454.14 62
15455.31 70
15456.49 54
15457.66 65
15458.84 72
15460.01 51
15461.19 59
15462.36 69
15463.54 92
15464.71 85
15465.89 70
15467.06 63
15468.24 61
15469.42 66
15470.59 57
15471.77 78
15472.94 46
15474.12 59
15475.29 58
15476.47 56
15477.64 49
15478.82 63
15480.00 78
15481.17 66
15482.35 50
15483.52 66
15484.70 65
15485.88 50
15487.05 64
15488.23 82
15489.41 60
15490.58 58
15491.76 79
15492.93 69
15494.11 76
15495.29 53
15496.46 78
15497.64 64
15498.82 61
15499.99 57
15501.17 70
15502.35 60
15503.52 63
15504.70 66
15505.88 67
15507.05 70
15508.23 60
15509.41 66
15510.59 61
15511.76 56
15512.94 55
15514.12 59
15515.29 80
15516.47 85
15517.65 69
15518.83 73
15520.00 67
15521.18 63
15522.36 56
15523.54 60
15524.71 74
15525.89 56
15527.07 65
15528.25 54
15529.42 54
15530.60 45
15531.78 62
15532.96 62
15534.14 55
15535.31 64
15536.49 69
15537.67 68
15538.85 73
15540.03 65
15541.20 92
15542.38 80
15543.56 62
15544.74 65
15545.92 85
15547.10 74
15548.27 59
15549.45 65
15550.63 59
15551.81 79
15552.99 60
15554.17 65
15555.35 77
15556.53 71
15557.70 64
15558.88 71
15560.06 69
15561.24 61
15562.42 70
15563.60 58
15564.78 67
15565.96 65
15567.14 72
15568.32 56
15569.50 71
15570.67 72
15571.85 78
15573.03 51
15574.21 58
15575.39 60
15576.57 71
15577.75 71
15578.93 69
15580.11 51
15581.29 61
15582.47 59
15583.65 72
15584.83 71
15586.01 73
15587.19 57
15588.37 62
15589.55 76
15590.73 75
15591.91 77
15593.09 62
15594.27 69
15595.45 77
15596.63 75
15597.81 62
15598.99 71
15600.17 70
15601.35 77
15602.53 78
15603.71 53
15604.90 70
15606.08 81
15607.26 87
15608.44 59
15609.62 62
15610.80 61
15611.98 58
15613.16 68
15614.34 79
15615.52 64
15616.70 59
15617.89 80
15619.07 58
15620.25 66
15621.43 73
15622.61 68
15623.79 70
15624.97 76
15626.15 45
15627.34 49
15628.52 55
15629.70 73
15630.88 66
15632.06 64
15633.24 79
15634.43 63
15635.61 62
15636.79 61
15637.97 57
15639.15 59
15640.34 76
15641.52 57
15642.70 64
15643.88 74
15645.06 73
15646.25 60
15647.43 70
15648.61 60
15649.79 77
15650.98 55
15652.16 61
15653.34 70
15654.52 81
15655.71 84
15656.89 65
15658.07 64
15659.25 73
15660.44 71
15661.62 52
15662.80 61
15663.98 40
15665.17 65
15666.35 82
15667.53 81
15668.72 68
15669.90 62
15671.08 73
15672.27 77
15673.45 66
15674.63 52
15675.82 77
15677.00 86
15678.18 69
15679.37 53
15680.55 70
15681.73 59
15682.92 66
15684.10 76
15685.28 66
15686.47 71
15687.65 72
15688.84 93
15690.02 57
15691.20 53
15692.39 77
15693.57 104
15694.76 85
15695.94 90
15697.12 78
15698.31 77
15699.49 83
15700.68 75
15701.86 70
15703.05 79
15704.23 67
15705.41 73
15706.60 82
15707.78 81
15708.97 74
15710.15 77
15711.34 92
15712.52 85
15713.71 90
15714.89 95
15716.08 110
15717.26 95
15718.45 102
15719.63 86
15720.82 89
15722.00 79
15723.19 90
15724.37 96
15725.56 88
15726.74 82
15727.93 75
15729.11 80
15730.30 64
15731.48 91
15732.67 84
15733.85 77
15735.04 79
15736.23 88
15737.41 66
15738.60 86
15739.78 71
15740.97 66
15742.15 66
15743.34 87
15744.53 83
15745.71 63
15746.90 85
15748.08 80
15749.27 75
15750.46 86
15751.64 66
15752.83 89
15754.02 96
15755.20 81
15756.39 61
15757.57 67
15758.76 87
15759.95 69
15761.13 69
15762.32 80
15763.51 55
15764.69 71
15765.88 85
15767.07 92
15768.25 81
15769.44 83
15770.63 64
15771.82 78
15773.00 76
15774.19 63
15775.38 67
15776.56 69
15777.75 71
15778.94 84
15780.13 88
15781.31 64
15782.50 75
15783.69 80
15784.88 77
15786.06 63
15787.25 66
15788.44 85
15789.63 86
15790.81 77
15792.00 74
15793.19 71
15794.38 83
15795.56 72
15796.75 77
15797.94 59
15799.13 67
15800.32 83
15801.50 82
15802.69 97
15803.88 76
15805.07 69
15806.26 67
15807.45 89
15808.63 64
15809.82 94
15811.01 76
15812.20 71
15813.39 71
15814.58 88
15815.77 76
15816.95 72
15818.14 79
15819.33 71
15820.52 72
15821.71 69
15822.90 66
15824.09 71
15825.28 73
15826.46 103
15827.65 92
15828.84 73
15830.03 72
15831.22 75
15832.41 85
15833.60 79
15834.79 69
15835.98 71
15837.17 76
15838.36 85
15839.55 62
15840.74 79
15841.93 74
15843.12 94
15844.31 71
15845.50 51
15846.69 61
15847.88 60
15849.07 85
15850.26 61
15851.45 61
15852.64 73
15853.83 79
15855.02 83
15856.21 63
15857.40 74
15858.59 57
15859.78 68
15860.97 79
15862.16 66
15863.35 79
15864.54 86
15865.73 91
15866.92 75
15868.11 82
15869.30 76
15870.49 90
15871.68 78
15872.87 67
15874.06 73
15875.25 86
15876.45 76
15877.64 66
15878.83 64
15880.02 60
15881.21 81
15882.40 74
15883.59 60
15884.78 60
15885.97 85
15887.17 81
15888.36 81
15889.55 56
15890.74 67
15891.93 72
15893.12 77
15894.31 77
15895.51 61
15896.70 65
15897.89 67
15899.08 74
15900.27 68
15901.46 86
15902.66 72
15903.85 79
15905.04 51
15906.23 65
15907.43 67
15908.62 80
15909.81 84
15911.00 77
15912.19 62
15913.39 78
15914.58 57
15915.77 82
15916.96 86
15918.16 62
15919.35 70
15920.54 95
15921.73 76
15922.93 57
15924.12 66
15925.31 67
15926.50 79
15927.70 75
15928.89 60
15930.08 57
15931.28 69
15932.47 64
15933.66 85
15934.86 75
15936.05 71
15937.24 61
15938.44 69
15939.63 79
15940.82 58
15942.02 74
15943.21 60
15944.40 77
15945.60 57
15946.79 74
15947.98 73
15949.18 65
15950.37 82
15951.56 84
15952.76 65
15953.95 58
15955.15 67
15956.34 72
15957.53 65
15958.73 53
15959.92 72
15961.12 65
15962.31 75
15963.50 65
15964.70 61
15965.89 66
15967.09 79
15968.28 69
15969.48 72
15970.67 68
15971.86 62
15973.06 60
15974.25 64
15975.45 65
15976.64 61
15977.84 77
15979.03 57
15980.23 70
15981.42 81
15982.62 90
15983.81 78
15985.01 69
15986.20 46
15987.40 60
15988.59 45
15989.79 67
15990.98 75
15992.18 65
15993.37 57
15994.57 52
15995.76 72
15996.96 71
15998.16 63
15999.35 44
16000.55 59
16001.74 50
16002.94 72
16004.13 77
16005.33 91
16006.53 84
16007.72 64
16008.92 65
16010.11 67
16011.31 65
16012.51 66
16013.70 70
16014.90 66
16016.09 75
16017.29 60
16018.49 66
16019.68 75
16020.88 72
16022.07 69
16023.27 91
16024.47 70
16025.66 66
16026.86 54
16028.06 54
16029.25 60
16030.45 54
16031.65 86
16032.84 82
16034.04 72
16035.24 50
16036.44 76
16037.63 67
16038.83 57
16040.03 51
16041.22 76
16042.42 64
16043.62 63
16044.82 63
16046.01 58
16047.21 66
16048.41 85
16049.60 74
16050.80 73
16052.00 73
16053.20 64
16054.39 84
16055.59 46
16056.79 54
16057.99 65
16059.19 86
16060.38 66
16061.58 57
16062.78 63
16063.98 77
16065.18 74
16066.37 61
16067.57 52
16068.77 51
16069.97 64
16071.17 65
16072.36 62
16073.56 35
16074.76 73
16075.96 75
16077.16 79
16078.36 45
16079.56 60
16080.75 64
16081.95 53
16083.15 63
16084.35 47
16085.55 66
16086.75 38
16087.95 69
16089.15 68
16090.34 55
16091.54 54
16092.74 62
16093.94 65
16095.14 63
16096.34 59
16097.54 76
16098.74 65
16099.94 63
16101.14 68
16102.34 71
16103.54 74
16104.74 77
16105.93 49
16107.13 53
16108.33 75
16109.53 57
16110.73 60
16111.93 57
16113.13 55
16114.33 53
16115.53 58
16116.73 86
16117.93 64
16119.13 63
16120.33 62
16121.53 64
16122.73 62
16123.93 65
16125.13 71
16126.33 86
16127.53 77
16128.73 79
16129.94 63
16131.14 61
16132.34 47
16133.54 86
16134.74 71
16135.94 74
16137.14 83
16138.34 72
16139.54 94
16140.74 55
16141.94 61
16143.14 64
16144.34 78
16145.55 57
16146.75 69
16147.95 35
16149.15 56
16150.35 58
16151.55 69
16152.75 76
16153.95 70
16155.15 67
16156.36 82
16157.56 80
16158.76 73
16159.96 55
16161.16 59
16162.36 75
16163.57 78
16164.77 65
16165.97 57
16167.17 63
16168.37 53
16169.58 80
16170.78 74
16171.98 56
16173.18 71
16174.38 66
16175.59 45
16176.79 62
16177.99 85
16179.19 77
16180.39 97
16181.60 74
16182.80 72
16184.00 66
16185.20 57
16186.41 60
16187.61 74
16188.81 53
16190.01 67
16191.22 69
16192.42 83
16193.62 54
16194.83 65
16196.03 69
16197.23 60
16198.43 67
16199.64 69
16200.84 92
16202.04 68
16203.25 63
16204.45 67
16205.65 66
16206.86 55
16208.06 63
16209.26 68
16210.47 66
16211.67 64
16212.87 49
16214.08 61
16215.28 78
16216.49 81
16217.69 66
16218.89 50
16220.10 62
16221.30 67
16222.50 85
16223.71 66
16224.91 84
16226.12 72
16227.32 73
16228.52 77
16229.73 55
16230.93 66
16232.14 86
16233.34 62
16234.55 79
16235.75 63
16236.95 77
16238.16 71
16239.36 74
16240.57 46
16241.77 69
16242.98 65
16244.18 78
16245.39 62
16246.59 66
16247.80 67
16249.00 82
16250.21 81
16251.41 71
16252.62 84
16253.82 75
16255.03 89
16256.23 90
16257.44 66
16258.64 78
16259.85 75
16261.05 86
16262.26 77
16263.46 64
16264.67 58
16265.87 75
16267.08 88
16268.29 70
16269.49 60
16270.70 64
16271.90 56
16273.11 80
16274.31 57
16275.52 55
16276.73 79
16277.93 81
16279.14 74
16280.34 61
16281.55 70
16282.76 56
16283.96 74
16285.17 85
16286.38 74
16287.58 77
16288.79 85
16289.99 81
16291.20 77
16292.41 66
16293.61 63
16294.82 73
16296.03 89
16297.23 76
16298.44 64
16299.65 71
16300.85 94
16302.06 88
16303.27 75
16304.47 67
16305.68 79
16306.89 98
16308.10 78
16309.30 81
16310.51 69
16311.72 79
16312.92 76
16314.13 88
16315.34 71
16316.55 69
16317.75 87
16318.96 90
16320.17 61
16321.38 66
16322.58 81
16323.79 90
16325.00 72
16326.21 54
16327.42 64
16328.62 76
16329.83 80
16331.04 67
16332.25 61
16333.46 54
16334.66 73
16335.87 69
16337.08 91
16338.29 57
16339.50 73
16340.70 79
16341.91 75
16343.12 76
16344.33 65
16345.54 60
16346.75 68
16347.96 71
16349.16 56
16350.37 61
16351.58 72
16352.79 79
16354.00 73
16355.21 74
16356.42 52
16357.63 67
16358.83 75
16360.04 89
16361.25 65
16362.46 64
16363.67 70
16364.88 71
16366.09 60
16367.30 74
16368.51 81
16369.72 70
16370.93 78
16372.14 71
16373.35 67
16374.56 67
16375.76 80
16376.97 79
16378.18 66
16379.39 63
16380.60 83
16381.81 58
16383.02 60
16384.23 55
16385.44 72
16386.65 77
16387.86 50
16389.07 55
16390.28 69
16391.49 74
16392.70 67
16393.91 74
16395.12 58
16396.33 51
16397.55 56
16398.76 54
16399.97 59
16401.18 69
16402.39 72
16403.60 66
16404.81 60
16406.02 58
16407.23 62
16408.44 66
16409.65 86
16410.86 75
16412.07 57
16413.28 71
16414.50 73
16415.71 73
16416.92 83
16418.13 65
16419.34 70
16420.55 77
16421.76 52
16422.97 40
16424.19 65
16425.40 62
16426.61 67
16427.82 59
16429.03 72
16430.24 58
16431.46 72
16432.67 75
16433.88 49
16435.09 72
16436.30 60
16437.51 54
16438.73 65
16439.94 48
16441.15 52
16442.36 70
16443.57 74
16444.79 75
16446.00 71
16447.21 58
16448.42 64
16449.64 70
16450.85 72
16452.06 55
16453.27 59
16454.49 63
16455.70 73
16456.91 63
16458.12 56
16459.34 57
16460.55 64
16461.76 61
16462.97 56
16464.19 61
16465.40 50
16466.61 100
16467.83 59
16469.04 61
16470.25 58
16471.47 63
16472.68 52
16473.89 56
16475.11 45
16476.32 60
16477.53 56
16478.75 77
16479.96 65
16481.17 52
16482.39 61
16483.60 66
16484.81 68
16486.03 50
16487.24 60
16488.45 52
16489.67 68
16490.88 48
16492.10 68
16493.31 57
16494.52 66
16495.74 63
16496.95 64
16498.17 67
16499.38 68
16500.59 82
16501.81 65
16503.02 70
16504.24 64
16505.45 70
16506.67 70
16507.88 79
16509.10 56
16510.31 73
16511.52 64
16512.74 67
16513.95 70
16515.17 86
16516.38 66
16517.60 61
16518.81 59
16520.03 53
16521.24 64
16522.46 51
16523.67 64
16524.89 68
16526.10 64
16527.32 49
16528.53 80
16529.75 66
16530.96 64
16532.18 48
16533.40 73
16534.61 53
16535.83 46
16537.04 68
16538.26 68
16539.47 65
16540.69 53
16541.91 67
16543.12 69
16544.34 67
16545.55 75
16546.77 84
16547.98 70
16549.20 69
16550.42 62
16551.63 74
16552.85 70
16554.07 44
16555.28 88
16556.50 59
16557.71 94
16558.93 51
16560.15 55
16561.36 69
16562.58 72
16563.80 67
16565.01 64
16566.23 61
16567.45 52
16568.66 59
16569.88 72
16571.10 74
16572.31 66
16573.53 63
16574.75 54
16575.96 63
16577.18 61
16578.40 60
16579.62 73
16580.83 65
16582.05 45
16583.27 60
16584.48 57
16585.70 50
16586.92 55
16588.14 73
16589.35 70
16590.57 71
16591.79 66
16593.01 75
16594.23 58
16595.44 59
16596.66 58
16597.88 71
16599.10 71
16600.31 56
16601.53 61
16602.75 65
16603.97 62
16605.19 64
16606.40 73
16607.62 44
16608.84 55
16610.06 73
16611.28 60
16612.50 59
16613.71 74
16614.93 68
16616.15 81
16617.37 66
16618.59 49
16619.81 67
16621.03 76
16622.24 83
16623.46 62
16624.68 51
16625.90 55
16627.12 74
16628.34 74
16629.56 79
16630.78 60
16632.00 70
16633.21 75
16634.43 68
16635.65 61
16636.87 58
16638.09 79
16639.31 74
16640.53 64
16641.75 53
16642.97 67
16644.19 53
16645.41 67
16646.63 69
16647.85 64
16649.07 60
16650.29 60
16651.51 71
16652.73 50
16653.95 62
16655.17 67
16656.39 72
16657.61 64
16658.83 63
16660.05 57
16661.27 71
16662.49 61
16663.71 69
16664.93 70
16666.15 72
16667.37 66
16668.59 67
16669.81 71
16671.03 60
16672.25 70
16673.47 59
16674.69 71
16675.91 59
16677.13 53
16678.35 44
16679.57 72
16680.80 54
16682.02 65
16683.24 70
16684.46 62
16685.68 69
16686.90 76
16688.12 58
16689.34 48
16690.56 57
16691.79 53
16693.01 55
16694.23 56
16695.45 59
16696.67 66
16697.89 85
16699.11 52
16700.34 62
16701.56 66
16702.78 75
16704.00 60
16705.22 55
16706.44 90
16707.67 78
16708.89 61
16710.11 59
16711.33 55
16712.55 70
16713.78 55
16715.00 71
16716.22 72
16717.44 60
16718.67 66
16719.89 58
16721.11 65
16722.33 60
16723.55 66
16724.78 76
16726.00 74
16727.22 62
16728.45 55
16729.67 65
16730.89 69
16732.11 59
16733.34 75
16734.56 77
16735.78 74
16737.00 76
16738.23 62
16739.45 63
16740.67 51
16741.90 86
16743.12 75
16744.34 65
16745.57 81
16746.79 78
16748.01 76
16749.24 72
16750.46 74
16751.68 60
16752.91 74
16754.13 86
16755.35 80
16756.58 59
16757.80 72
16759.03 59
16760.25 71
16761.47 71
16762.70 64
16763.92 69
16765.14 70
16766.37 67
16767.59 67
16768.82 71
16770.04 69
16771.27 78
16772.49 65
16773.71 59
16774.94 58
16776.16 83
16777.39 57
16778.61 51
16779.84 67
16781.06 82
16782.29 66
16783.51 62
16784.73 61
16785.96 53
16787.18 69
16788.41 74
16789.63 75
16790.86 68
16792.08 80
16793.31 71
16794.53 71
16795.76 50
16796.98 57
16798.21 76
16799.43 59
16800.66 65
16801.89 61
16803.11 59
16804.34 68
16805.56 63
16806.79 51
16808.01 63
16809.24 70
16810.46 64
16811.69 63
16812.91 65
16814.14 53
16815.37 64
16816.59 85
16817.82 68
16819.04 70
16820.27 64
16821.50 78
16822.72 70
16823.95 69
16825.17 60
16826.40 78
16827.63 78
16828.85 63
16830.08 78
16831.31 82
16832.53 67
16833.76 55
16834.99 69
16836.21 45
16837.44 53
16838.67 68
16839.89 72
16841.12 63
16842.35 59
16843.57 72
16844.80 80
16846.03 83
16847.25 69
16848.48 61
16849.71 56
16850.93 67
16852.16 54
16853.39 64
16854.62 63
16855.84 65
16857.07 71
16858.30 83
16859.53 54
16860.75 50
16861.98 65
16863.21 64
16864.44 71
16865.66 77
16866.89 64
16868.12 78
16869.35 78
16870.57 76
16871.80 60
16873.03 84
16874.26 70
16875.49 68
16876.71 65
16877.94 80
16879.17 74
16880.40 60
16881.63 91
16882.86 63
16884.08 61
16885.31 69
16886.54 57
16887.77 57
16889.00 68
16890.23 71
16891.45 61
16892.68 44
16893.91 80
16895.14 58
16896.37 75
16897.60 63
16898.83 72
16900.06 72
16901.29 68
16902.51 66
16903.74 56
16904.97 75
16906.20 60
16907.43 66
16908.66 74
16909.89 60
16911.12 62
16912.35 72
16913.58 63
16914.81 49
16916.04 63
16917.27 52
16918.50 51
16919.73 64
16920.95 55
16922.18 74
16923.41 53
16924.64 56
16925.87 66
16927.10 84
16928.33 76
16929.56 65
16930.79 53
16932.02 75
16933.25 66
16934.48 67
16935.71 55
16936.94 51
16938.18 66
16939.41 69
16940.64 60
16941.87 66
16943.10 50
16944.33 66
16945.56 75
16946.79 59
16948.02 56
16949.25 66
16950.48 80
16951.71 86
16952.94 52
16954.17 49
16955.40 63
16956.64 59
16957.87 85
16959.10 43
16960.33 56
16961.56 78
16962.79 77
16964.02 55
16965.25 64
16966.48 63
16967.72 56
16968.95 71
16970.18 44
16971.41 67
16972.64 80
16973.87 63
16975.11 72
16976.34 52
16977.57 55
16978.80 72
16980.03 63
16981.26 63
16982.50 52
16983.73 55
16984.96 75
16986.19 70
16987.42 73
16988.66 53
16989.89 70
16991.12 67
16992.35 71
16993.59 50
16994.82 51
16996.05 52
16997.28 85
16998.52 72
16999.75 72
17000.98 58
17002.21 66
17003.45 75
17004.68 66
17005.91 73
17007.14 62
17008.38 75
17009.61 66
17010.84 65
17012.08 53
17013.31 67
17014.54 68
17015.78 67
17017.01 55
17018.24 70
17019.47 76
17020.71 67
17021.94 78
17023.17 70
17024.41 64
17025.64 65
17026.88 66
17028.11 57
17029.34 70
17030.58 66
17031.81 84
17033.04 78
17034.28 63
17035.51 55
17036.75 65
17037.98 57
17039.21 52
17040.45 53
17041.68 47
17042.92 61
17044.15 64
17045.38 49
17046.62 45
17047.85 64
17049.09 70
17050.32 55
17051.56 52
17052.79 51
17054.02 59
17055.26 58
17056.49 60
17057.73 60
17058.96 48
17060.20 71
17061.43 53
17062.67 55
17063.90 70
17065.14 52
17066.37 64
17067.61 56
17068.84 57
17070.08 67
17071.31 66
17072.55 49
17073.78 53
17075.02 56
17076.25 49
17077.49 48
17078.72 56
17079.96 57
17081.20 53
17082.43 62
17083.67 64
17084.90 56
17086.14 66
17087.37 58
17088.61 54
17089.85 69
17091.08 55
17092.32 59
17093.55 61
17094.79 72
17096.03 42
17097.26 40
17098.50 87
17099.73 61
17100.97 54
17102.21 32
17103.44 54
17104.68 65
17105.92 75
17107.15 47
17108.39 47
17109.63 71
17110.86 71
17112.10 60
17113.34 68
17114.57 64
17115.81 78
17117.05 69
17118.28 69
17119.52 62
17120.76 48
17121.99 69
17123.23 47
17124.47 57
17125.70 57
17126.94 76
17128.18 50
17129.42 71
17130.65 65
17131.89 61
17133.13 58
17134.37 52
17135.60 46
17136.84 60
17138.08 56
17139.32 61
17140.55 56
17141.79 49
17143.03 66
17144.27 76
17145.50 65
17146.74 45
17147.98 57
17149.22 54
17150.46 55
17151.69 50
17152.93 65
17154.17 60
17155.41 66
17156.65 63
17157.89 46
17159.12 51
17160.36 61
17161.60 61
17162.84 57
17164.08 65
17165.32 47
17166.56 59
17167.79 58
17169.03 49
17170.27 48
17171.51 49
17172.75 79
17173.99 68
17175.23 45
17176.47 52
17177.70 54
17178.94 61
17180.18 73
17181.42 59
17182.66 60
17183.90 46
17185.14 64
17186.38 70
17187.62 62
17188.86 65
17190.10 59
17191.34 64
17192.58 60
17193.82 62
17195.06 58
17196.30 60
17197.54 54
17198.78 56
17200.01 55
17201.25 52
17202.49 48
17203.73 66
17204.97 67
17206.21 75
17207.45 56
17208.70 58
17209.94 58
17211.18 74
17212.42 50
17213.66 60
17214.90 58
17216.14 53
17217.38 53
17218.62 47
17219.86 51
17221.10 46
17222.34 73
17223.58 57
17224.82 65
17226.06 49
17227.30 63
17228.54 67
17229.78 65
17231.03 54
17232.27 55
17233.51 60
17234.75 61
17235.99 54
17237.23 64
17238.47 67
17239.71 63
17240.95 67
17242.20 69
17243.44 61
17244.68 61
17245.92 69
17247.16 58
17248.40 55
17249.65 40
17250.89 49
17252.13 61
17253.37 52
17254.61 58
17255.85 65
17257.10 65
17258.34 55
17259.58 52
17260.82 52
17262.06 71
17263.31 53
17264.55 63
17265.79 62
17267.03 64
17268.27 66
17269.52 59
17270.76 66
17272.00 55
17273.24 61
17274.49 56
17275.73 55
17276.97 55
17278.22 67
17279.46 66
17280.70 53
17281.94 50
17283.19 73
17284.43 70
17285.67 80
17286.91 75
17288.16 52
17289.40 50
17290.64 61
17291.89 53
17293.13 53
17294.37 38
17295.62 49
17296.86 66
17298.10 45
17299.35 49
17300.59 50
17301.83 67
17303.08 70
17304.32 57
17305.56 51
17306.81 58
17308.05 61
17309.30 62
17310.54 54
17311.78 70
17313.03 55
17314.27 55
17315.52 59
17316.76 61
17318.00 62
17319.25 50
17320.49 70
17321.74 62
17322.98 48
17324.23 51
17325.47 41
17326.71 56
17327.96 72
17329.20 56
17330.45 60
17331.69 59
17332.94 51
17334.18 64
17335.43 61
17336.67 46
17337.92 53
17339.16 65
17340.41 61
17341.65 63
17342.90 45
17344.14 53
17345.39 45
17346.63 60
17347.88 52
17349.12 59
17350.37 54
17351.61 67
17352.86 61
17354.10 40
17355.35 46
17356.59 48
17357.84 64
17359.08 58
17360.33 81
17361.58 58
17362.82 45
17364.07 47
17365.31 59
17366.56 56
17367.80 75
17369.05 59
17370.30 66
17371.54 41
17372.79 61
17374.03 44
17375.28 47
17376.53 75
17377.77 64
17379.02 56
17380.27 45
17381.51 52
17382.76 50
17384.01 60
17385.25 59
17386.50 47
17387.75 44
17388.99 37
17390.24 65
17391.49 47
17392.73 60
17393.98 53
17395.23 57
17396.47 55
17397.72 69
17398.97 58
17400.21 55
17401.46 65
17402.71 73
17403.96 38
17405.20 54
17406.45 41
17407.70 48
17408.94 52
17410.19 66
17411.44 41
17412.69 42
17413.93 67
17415.18 52
17416.43 61
17417.68 53
17418.93 63
17420.17 60
17421.42 42
17422.67 47
17423.92 50
17425.16 48
17426.41 52
17427.66 37
17428.91 54
17430.16 53
17431.41 73
17432.65 52
17433.90 54
17435.15 56
17436.40 70
17437.65 58
17438.90 56
17440.14 47
17441.39 39
17442.64 68
17443.89 39
17445.14 53
17446.39 57
17447.64 63
17448.88 62
17450.13 45
17451.38 53
17452.63 51
17453.88 56
17455.13 58
17456.38 53
17457.63 48
17458.88 53
17460.13 55
17461.38 72
17462.62 55
17463.87 53
17465.12 53
17466.37 69
17467.62 50
17468.87 51
17470.12 59
17471.37 54
17472.62 65
17473.87 65
17475.12 50
17476.37 49
17477.62 53
17478.87 52
17480.12 62
17481.37 59
17482.62 57
17483.87 59
17485.12 63
17486.37 45
17487.62 57
17488.87 65
17490.12 55
17491.37 48
17492.62 53
17493.87 51
17495.12 36
17496.37 65
17497.62 53
17498.87 66
17500.12 47
17501.38 66
17502.63 58
17503.88 69
17505.13 58
17506.38 59
17507.63 62
17508.88 67
17510.13 59
17511.38 58
17512.63 57
17513.89 56
17515.14 75
17516.39 56
17517.64 52
17518.89 54
17520.14 66
17521.39 53
17522.64 66
17523.90 54
17525.15 60
17526.40 46
17527.65 52
17528.90 61
17530.15 52
17531.41 40
17532.66 52
17533.91 54
17535.16 44
17536.41 74
17537.67 54
17538.92 58
17540.17 40
17541.42 69
17542.67 52
17543.93 55
17545.18 43
17546.43 44
17547.68 58
17548.94 64
17550.19 42
17551.44 51
17552.69 68
17553.95 73
17555.20 97
17556.45 48
17557.70 55
17558.96 47
17560.21 62
17561.46 50
17562.72 70
17563.97 42
17565.22 66
17566.47 64
17567.73 63
17568.98 61
17570.23 53
17571.49 57
17572.74 44
17573.99 60
17575.25 62
17576.50 66
17577.75 44
17579.01 52
17580.26 69
17581.51 53
17582.77 51
17584.02 61
17585.28 50
17586.53 59
17587.78 46
17589.04 62
17590.29 52
17591.54 57
17592.80 51
17594.05 58
17595.31 42
17596.56 44
17597.81 68
17599.07 52
17600.32 76
17601.58 48
17602.83 62
17604.09 60
17605.34 46
17606.60 58
17607.85 59
17609.10 47
17610.36 66
17611.61 74
17612.87 67
17614.12 44
17615.38 47
17616.63 60
17617.89 40
17619.14 61
17620.40 44
17621.65 49
17622.91 65
17624.16 70
17625.42 48
17626.67 53
17627.93 57
17629.18 59
17630.44 52
17631.69 59
17632.95 59
17634.21 43
17635.46 54
17636.72 58
17637.97 58
17639.23 43
17640.48 50
17641.74 45
17642.99 61
17644.25 47
17645.51 55
17646.76 50
17648.02 52
17649.27 51
17650.53 49
17651.79 56
17653.04 52
17654.30 67
17655.55 64
17656.81 54
17658.07 49
17659.32 46
17660.58 51
17661.84 56
17663.09 53
17664.35 48
17665.61 56
17666.86 63
17668.12 52
17669.38 63
17670.63 53
17671.89 67
17673.15 54
17674.40 60
17675.66 55
17676.92 58
17678.17 59
17679.43 42
17680.69 66
17681.95 45
17683.20 58
17684.46 62
17685.72 73
17686.98 59
17688.23 54
17689.49 56
17690.75 62
17692.01 62
17693.26 48
17694.52 59
17695.78 42
17697.04 62
17698.29 47
17699.55 73
17700.81 43
17702.07 73
17703.32 63
17704.58 53
17705.84 51
17707.10 47
17708.36 37
17709.62 47
17710.87 39
17712.13 52
17713.39 62
17714.65 33
17715.91 64
17717.17 49
17718.42 55
17719.68 62
17720.94 59
17722.20 55
17723.46 48
17724.72 51
17725.98 67
17727.23 48
17728.49 65
17729.75 57
17731.01 44
17732.27 55
17733.53 54
17734.79 55
17736.05 44
17737.31 71
17738.57 54
17739.82 57
17741.08 50
17742.34 60
17743.60 65
17744.86 62
17746.12 53
17747.38 46
17748.64 56
17749.90 67
17751.16 51
17752.42 37
17753.68 51
17754.94 48
17756.20 62
17757.46 46
17758.72 51
17759.98 60
17761.24 70
17762.50 56
17763.76 65
17765.02 64
17766.28 61
17767.54 50
17768.80 38
17770.06 63
17771.32 41
17772.58 49
17773.84 55
17775.10 58
17776.36 52
17777.62 64
17778.88 41
17780.14 66
17781.40 65
17782.67 73
17783.93 41
17785.19 61
17786.45 51
17787.71 66
17788.97 35
17790.23 63
17791.49 62
17792.75 42
17794.01 60
17795.28 43
17796.54 50
17797.80 55
17799.06 44
17800.32 51
17801.58 44
17802.84 41
17804.11 67
17805.37 66
17806.63 41
17807.89 55
17809.15 49
17810.41 71
17811.68 55
17812.94 42
17814.20 54
17815.46 49
17816.72 56
17817.99 73
17819.25 36
17820.51 66
17821.77 48
17823.03 46
17824.30 36
17825.56 48
17826.82 61
17828.08 72
17829.35 70
17830.61 60
17831.87 62
17833.13 50
17834.40 66
17835.66 49
17836.92 55
17838.18 52
17839.45 65
17840.71 47
17841.97 72
17843.24 49
17844.50 62
17845.76 42
17847.02 60
17848.29 50
17849.55 49
17850.81 62
17852.08 56
17853.34 49
17854.60 36
17855.87 62
17857.13 76
17858.39 70
17859.66 42
17860.92 58
17862.18 63
17863.45 71
17864.71 50
17865.98 47
17867.24 54
17868.50 58
17869.77 59
17871.03 65
17872.30 40
17873.56 54
17874.82 59
17876.09 55
17877.35 60
17878.62 53
17879.88 51
17881.14 56
17882.41 65
17883.67 49
17884.94 54
17886.20 40
17887.47 48
17888.73 59
17890.00 47
17891.26 53
17892.52 37
17893.79 65
17895.05 55
17896.32 64
17897.58 49
17898.85 60
17900.11 56
17901.38 52
17902.64 47
17903.91 49
17905.17 48
17906.44 57
17907.70 55
17908.97 47
17910.23 59
17911.50 42
17912.77 63
17914.03 60
17915.30 48
17916.56 44
17917.83 63
17919.09 59
17920.36 64
17921.62 46
17922.89 45
17924.16 57
17925.42 42
17926.69 55
17927.95 56
17929.22 63
17930.49 52
17931.75 55
17933.02 59
17934.28 53
17935.55 46
17936.82 54
17938.08 65
17939.35 67
17940.62 52
17941.88 56
17943.15 54
17944.42 54
17945.68 68
17946.95 62
17948.22 50
17949.48 47
17950.75 46
17952.02 55
17953.28 71
17954.55 48
17955.82 66
17957.08 46
17958.35 51
17959.62 54
17960.88 58
17962.15 54
17963.42 49
17964.69 59
17965.95 57
17967.22 46
17968.49 45
17969.76 57
17971.02 62
17972.29 53
17973.56 35
17974.83 55
17976.09 57
17977.36 82
17978.63 67
17979.90 62
17981.16 62
17982.43 44
17983.70 52
17984.97 52
17986.24 57
17987.50 66
17988.77 55
17990.04 53
17991.31 51
17992.58 46
17993.84 62
17995.11 52
17996.38 58
17997.65 56
17998.92 58
18000.19 71
18001.46 65
18002.72 48
18003.99 56
18005.26 62
18006.53 54
18007.80 55
18009.07 46
18010.34 65
18011.61 50
18012.87 52
18014.14 61
18015.41 72
18016.68 41
18017.95 61
18019.22 55
18020.49 61
18021.76 38
18023.03 55
18024.30 55
18025.57 55
18026.84 49
18028.11 47
18029.37 53
18030.64 68
18031.91 57
18033.18 63
18034.45 70
18035.72 32
18036.99 57
18038.26 49
18039.53 46
18040.80 42
18042.07 56
18043.34 47
18044.61 50
18045.88 57
18047.15 77
18048.42 62
18049.69 47
18050.96 53
18052.23 65
18053.50 71
18054.77 46
18056.05 61
18057.32 49
18058.59 50
18059.86 55
18061.13 58
18062.40 43
18063.67 41
18064.94 46
18066.21 72
18067.48 56
18068.75 32
18070.02 59
18071.29 53
18072.57 68
18073.84 50
18075.11 55
18076.38 42
18077.65 53
18078.92 52
18080.19 46
18081.46 47
18082.74 46
18084.01 47
18085.28 57
18086.55 45
18087.82 41
18089.09 67
18090.37 62
18091.64 64
18092.91 50
18094.18 62
18095.45 56
18096.72 53
18098.00 58
18099.27 54
18100.54 56
18101.81 53
18103.08 47
18104.36 57
18105.63 54
18106.90 54
18108.17 61
18109.45 53
18110.72 55
18111.99 39
18113.26 53
18114.54 54
18115.81 72
18117.08 50
18118.35 57
18119.63 68
18120.90 56
18122.17 47
18123.44 49
18124.72 55
18125.99 48
18127.26 50
18128.54 36
18129.81 57
18131.08 46
18132.36 41
18133.63 36
18134.90 39
18136.18 43
18137.45 54
18138.72 61
18140.00 51
18141.27 48
18142.54 58
18143.82 62
18145.09 62
18146.36 45
18147.64 50
18148.91 62
18150.19 40
18151.46 53
18152.73 52
18154.01 55
18155.28 45
18156.55 51
18157.83 39
18159.10 41
18160.38 49
18161.65 55
18162.93 64
18164.20 56
18165.47 51
18166.75 53
18168.02 52
18169.30 52
18170.57 53
18171.85 42
18173.12 39
18174.40 44
18175.67 57
18176.95 40
18178.22 52
18179.50 50
18180.77 53
18182.04 56
18183.32 46
18184.59 52
18185.87 60
18187.15 47
18188.42 52
18189.70 45
18190.97 57
18192.25 50
18193.52 58
18194.80 58
18196.07 39
18197.35 48
18198.62 54
18199.90 59
18201.17 44
18202.45 46
18203.73 60
18205.00 48
18206.28 51
18207.55 63
18208.83 57
18210.10 51
18211.38 54
18212.66 50
18213.93 54
18215.21 37
18216.48 52
18217.76 62
18219.04 46
18220.31 47
18221.59 59
18222.87 65
18224.14 58
18225.42 41
18226.70 33
18227.97 45
18229.25 51
18230.53 60
18231.80 54
18233.08 50
18234.36 48
18235.63 63
18236.91 49
18238.19 52
18239.46 49
18240.74 55
18242.02 60
18243.29 50
18244.57 57
18245.85 40
18247.13 50
18248.40 43
18249.68 34
18250.96 46
18252.24 58
18253.51 61
18254.79 44
18256.07 41
18257.35 56
18258.62 55
18259.90 81
18261.18 64
18262.46 59
18263.73 47
18265.01 60
18266.29 56
18267.57 65
18268.85 51
18270.12 69
18271.40 64
18272.68 52
18273.96 54
18275.24 53
18276.51 60
18277.79 64
18279.07 52
18280.35 51
18281.63 48
18282.91 62
18284.18 72
18285.46 58
18286.74 61
18288.02 66
18289.30 58
18290.58 61
18291.86 48
18293.14 47
18294.41 54
18295.69 49
18296.97 53
18298.25 55
18299.53 60
18300.81 56
18302.09 59
18303.37 50
18304.65 46
18305.93 55
18307.21 57
18308.49 52
18309.76 51
18311.04 41
18312.32 51
18313.60 60
18314.88 60
18316.16 59
18317.44 50
18318.72 50
18320.00 67
18321.28 60
18322.56 51
18323.84 50
18325.12 44
18326.40 55
18327.68 56
18328.96 52
18330.24 45
18331.52 71
18332.80 59
18334.08 45
18335.36 51
18336.64 54
18337.92 55
18339.20 60
18340.48 61
18341.76 59
18343.05 50
18344.33 59
18345.61 52
18346.89 63
18348.17 64
18349.45 60
18350.73 50
18352.01 51
18353.29 50
18354.57 46
18355.85 57
18357.13 48
18358.42 51
18359.70 40
18360.98 60
18362.26 50
18363.54 42
18364.82 42
18366.10 65
18367.38 60
18368.67 42
18369.95 40
18371.23 47
18372.51 65
18373.79 67
18375.07 52
18376.36 51
18377.64 59
18378.92 53
18380.20 64
18381.48 46
18382.77 44
18384.05 47
18385.33 46
18386.61 48
18387.89 46
18389.18 48
18390.46 59
18391.74 47
18393.02 47
18394.31 44
18395.59 71
18396.87 64
18398.15 53
18399.44 47
18400.72 58
18402.00 57
18403.28 44
18404.57 53
18405.85 49
18407.13 59
18408.41 60
18409.70 78
18410.98 63
18412.26 56
18413.55 76
18414.83 72
18416.11 67
18417.40 47
18418.68 58
18419.96 55
18421.25 68
18422.53 51
18423.81 55
18425.10 53
18426.38 65
18427.66 50
18428.95 56
18430.23 40
18431.51 61
18432.80 63
18434.08 57
18435.37 44
18436.65 58
18437.93 49
18439.22 49
18440.50 53
18441.79 59
18443.07 41
18444.35 57
18445.64 57
18446.92 45
18448.21 45
18449.49 48
18450.78 64
18452.06 61
18453.34 48
18454.63 47
18455.91 57
18457.20 46
18458.48 62
18459.77 30
18461.05 55
18462.34 48
18463.62 52
18464.91 37
18466.19 60
18467.48 50
18468.76 46
18470.05 67
18471.33 56
18472.62 60
18473.90 58
18475.19 56
18476.47 38
18477.76 59
18479.04 48
18480.33 60
18481.61 60
18482.90 37
18484.18 48
18485.47 55
18486.76 56
18488.04 46
18489.33 53
18490.61 40
18491.90 62
18493.18 55
18494.47 49
18495.76 44
18497.04 58
18498.33 55
18499.61 45
18500.90 45
18502.19 49
18503.47 57
18504.76 63
18506.05 55
18507.33 36
18508.62 52
18509.90 71
18511.19 59
18512.48 58
18513.76 56
18515.05 52
18516.34 62
18517.62 60
18518.91 67
18520.20 55
18521.48 53
18522.77 59
18524.06 52
18525.35 54
18526.63 48
18527.92 61
18529.21 42
18530.49 49
18531.78 53
18533.07 55
18534.36 63
18535.64 53
18536.93 41
18538.22 60
18539.50 59
18540.79 41
18542.08 60
18543.37 61
18544.66 59
18545.94 53
18547.23 64
18548.52 49
18549.81 63
18551.09 61
18552.38 67
18553.67 40
18554.96 39
18556.25 43
18557.53 67
18558.82 71
18560.11 45
18561.40 51
18562.69 46
18563.98 73
18565.26 67
18566.55 45
18567.84 60
18569.13 67
18570.42 65
18571.71 47
18572.99 61
18574.28 58
18575.57 53
18576.86 61
18578.15 51
18579.44 54
18580.73 50
18582.02 63
18583.31 61
18584.59 49
18585.88 59
18587.17 59
18588.46 73
18589.75 48
18591.04 40
18592.33 46
18593.62 64
18594.91 57
18596.20 39
18597.49 48
18598.78 65
18600.07 52
18601.36 54
18602.65 41
18603.94 50
18605.23 51
18606.52 63
18607.81 55
18609.09 55
18610.38 60
18611.67 69
18612.96 74
18614.25 58
18615.55 62
18616.84 56
18618.13 72
18619.42 62
18620.71 47
18622.00 58
18623.29 62
18624.58 49
18625.87 57
18627.16 55
18628.45 61
18629.74 70
18631.03 59
18632.32 58
18633.61 43
18634.90 61
18636.19 48
18637.48 44
18638.77 61
18640.07 51
18641.36 57
18642.65 58
18643.94 60
18645.23 50
18646.52 61
18647.81 61
18649.10 48
18650.40 35
18651.69 58
18652.98 66
18654.27 70
18655.56 51
18656.85 65
18658.14 50
18659.44 62
18660.73 55
18662.02 53
18663.31 50
18664.60 59
18665.89 83
18667.19 76
18668.48 63
18669.77 58
18671.06 46
18672.35 48
18673.65 64
18674.94 42
18676.23 39
18677.52 57
18678.82 54
18680.11 60
18681.40 45
18682.69 49
18683.99 49
18685.28 59
18686.57 58
18687.86 50
18689.16 59
18690.45 70
18691.74 52
18693.03 56
18694.33 58
18695.62 45
18696.91 50
18698.21 56
18699.50 51
18700.79 45
18702.09 60
18703.38 55
18704.67 51
18705.97 53
18707.26 49
18708.55 44
18709.85 67
18711.14 43
18712.43 56
18713.73 48
18715.02 59
18716.31 45
18717.61 54
18718.90 42
18720.19 40
18721.49 43
18722.78 49
18724.08 40
18725.37 46
18726.66 45
18727.96 50
18729.25 50
18730.55 53
18731.84 48
18733.13 50
18734.43 60
18735.72 52
18737.02 56
18738.31 51
18739.61 48
18740.90 47
18742.19 55
18743.49 53
18744.78 62
18746.08 64
18747.37 48
18748.67 31
18749.96 49
18751.26 58
18752.55 54
18753.85 36
18755.14 45
18756.44 60
18757.73 53
18759.03 52
18760.32 48
18761.62 51
18762.91 62
18764.21 53
18765.50 63
18766.80 39
18768.09 53
18769.39 44
18770.69 63
18771.98 51
18773.28 50
18774.57 45
18775.87 54
18777.16 42
18778.46 48
18779.76 49
18781.05 49
18782.35 80
18783.64 51
18784.94 52
18786.24 50
18787.53 60
18788.83 53
18790.12 54
18791.42 53
18792.72 53
18794.01 51
18795.31 69
18796.61 52
18797.90 52
18799.20 56
18800.49 62
18801.79 54
18803.09 54
18804.38 45
18805.68 52
18806.98 69
18808.28 41
18809.57 51
18810.87 53
18812.17 71
18813.46 44
18814.76 67
18816.06 64
18817.35 50
18818.65 62
18819.95 50
18821.25 49
18822.54 51
18823.84 56
18825.14 58
18826.44 55
18827.73 46
18829.03 59
18830.33 50
18831.63 68
18832.92 40
18834.22 53
18835.52 47
18836.82 43
18838.11 45
18839.41 66
18840.71 62
18842.01 43
18843.31 51
18844.60 48
18845.90 40
18847.20 39
18848.50 41
18849.80 45
18851.10 47
18852.39 57
18853.69 48
18854.99 45
18856.29 48
18857.59 54
18858.89 60
18860.18 56
18861.48 48
18862.78 52
18864.08 46
18865.38 55
18866.68 50
18867.98 44
18869.28 37
18870.58 48
18871.87 49
18873.17 50
18874.47 47
18875.77 42
18877.07 54
18878.37 41
18879.67 51
18880.97 46
18882.27 40
18883.57 59
18884.87 41
18886.17 37
18887.47 43
18888.77 52
18890.07 63
18891.36 44
18892.66 50
18893.96 52
18895.26 70
18896.56 54
18897.86 59
18899.16 51
18900.46 50
18901.76 50
18903.06 79
18904.36 50
18905.66 49
18906.96 63
18908.27 67
18909.57 42
18910.87 49
18912.17 44
18913.47 54
18914.77 60
18916.07 54
18917.37 61
18918.67 49
18919.97 65
18921.27 68
18922.57 46
18923.87 58
18925.17 43
18926.47 54
18927.77 39
18929.08 44
18930.38 38
18931.68 57
18932.98 64
18934.28 58
18935.58 49
18936.88 40
18938.18 52
18939.49 55
18940.79 55
18942.09 40
18943.39 54
18944.69 55
18945.99 56
18947.29 43
18948.60 46
18949.90 45
18951.20 53
18952.50 48
18953.80 57
18955.11 39
18956.41 48
18957.71 62
18959.01 63
18960.31 44
18961.62 43
18962.92 54
18964.22 43
18965.52 55
18966.82 46
18968.13 51
18969.43 55
18970.73 55
18972.03 43
18973.34 54
18974.64 62
18975.94 59
18977.24 50
18978.55 43
18979.85 45
18981.15 68
18982.46 62
18983.76 51
18985.06 47
18986.36 52
18987.67 43
18988.97 57
18990.27 60
18991.58 44
18992.88 53
18994.18 59
18995.49 54
18996.79 52
18998.09 51
18999.40 43
19000.70 60
19002.00 57
19003.31 44
19004.61 46
19005.91 47
19007.22 41
19008.52 58
19009.83 64
19011.13 49
19012.43 48
19013.74 55
19015.04 57
19016.34 44
19017.65 51
19018.95 51
19020.26 53
19021.56 43
19022.87 60
19024.17 59
19025.47 48
19026.78 40
19028.08 57
19029.39 42
19030.69 46
19032.00 62
19033.30 56
19034.61 61
19035.91 39
19037.22 43
19038.52 45
19039.82 55
19041.13 36
19042.43 65
19043.74 56
19045.04 32
19046.35 51
19047.65 64
19048.96 43
19050.26 51
19051.57 63
19052.88 63
19054.18 58
19055.49 59
19056.79 54
19058.10 46
19059.40 48
19060.71 48
19062.01 45
19063.32 55
19064.62 61
19065.93 50
19067.24 48
19068.54 50
19069.85 52
19071.15 45
19072.46 54
19073.77 46
19075.07 39
19076.38 42
19077.68 43
19078.99 49
19080.30 53
19081.60 50
19082.91 46
19084.22 49
19085.52 50
19086.83 50
19088.13 47
19089.44 38
19090.75 45
19092.05 46
19093.36 48
19094.67 40
19095.97 53
19097.28 57
19098.59 54
19099.90 57
19101.20 54
19102.51 31
19103.82 45
19105.12 53
19106.43 39
19107.74 49
19109.04 47
19110.35 57
19111.66 39
19112.97 45
19114.27 48
19115.58 46
19116.89 50
19118.20 51
19119.50 37
19120.81 56
19122.12 36
19123.43 57
19124.73 43
19126.04 47
19127.35 55
19128.66 48
19129.97 41
19131.27 42
19132.58 46
19133.89 36
19135.20 46
19136.51 42
19137.81 57
19139.12 48
19140.43 46
19141.74 34
19143.05 54
19144.36 50
19145.66 53
19146.97 45
19148.28 39
19149.59 58
19150.90 51
19152.21 40
19153.52 57
19154.83 72
19156.13 48
19157.44 53
19158.75 39
19160.06 46
19161.37 44
19162.68 66
19163.99 43
19165.30 36
19166.61 40
19167.92 43
19169.22 57
19170.53 56
19171.84 49
19173.15 46
19174.46 59
19175.77 52
19177.08 59
19178.39 46
19179.70 45
19181.01 51
19182.32 67
19183.63 41
19184.94 34
19186.25 40
19187.56 47
19188.87 57
19190.18 48
19191.49 40
19192.80 50
19194.11 57
19195.42 50
19196.73 38
19198.04 44
19199.35 39
19200.66 53
19201.97 44
19203.28 53
19204.59 39
19205.90 47
19207.21 44
19208.52 45
19209.83 41
19211.14 35
19212.46 43
19213.77 46
19215.08 34
19216.39 42
19217.70 50
19219.01 57
19220.32 48
19221.63 53
19222.94 42
19224.25 37
19225.57 38
19226.88 43
19228.19 42
19229.50 38
19230.81 48
19232.12 41
19233.43 44
19234.75 38
19236.06 47
19237.37 44
19238.68 54
19239.99 41
19241.30 53
19242.62 52
19243.93 54
19245.24 47
19246.55 48
19247.86 57
19249.18 61
19250.49 46
19251.80 46
19253.11 54
19254.42 55
19255.74 47
19257.05 49
19258.36 53
19259.67 43
19260.99 46
19262.30 51
19263.61 46
19264.92 42
19266.24 49
19267.55 49
19268.86 59
19270.17 46
19271.49 36
19272.80 42
19274.11 51
19275.42 53
19276.74 43
19278.05 54
19279.36 46
19280.68 51
19281.99 34
19283.30 41
19284.62 46
19285.93 55
19287.24 42
19288.56 48
19289.87 38
19291.18 54
19292.50 35
19293.81 54
19295.12 48
19296.44 46
19297.75 51
19299.06 44
19300.38 58
19301.69 45
19303.01 51
19304.32 55
19305.63 47
19306.95 47
19308.26 56
19309.58 47
19310.89 52
19312.20 56
19313.52 38
19314.83 49
19316.15 45
19317.46 52
19318.78 49
19320.09 50
19321.41 49
19322.72 41
19324.03 43
19325.35 52
19326.66 50
19327.98 59
19329.29 43
19330.61 57
19331.92 50
19333.24 52
19334.55 47
19335.87 44
19337.18 49
19338.50 34
19339.81 51
19341.13 51
19342.44 33
19343.76 43
19345.07 41
19346.39 48
19347.70 53
19349.02 34
19350.34 37
19351.65 39
19352.97 54
19354.28 45
19355.60 48
19356.91 52
19358.23 63
19359.54 53
19360.86 47
19362.18 33
19363.49 38
19364.81 61
19366.12 63
19367.44 46
19368.76 37
19370.07 57
19371.39 54
19372.71 49
19374.02 42
19375.34 43
19376.65 60
19377.97 66
19379.29 51
19380.60 57
19381.92 48
19383.24 57
19384.55 49
19385.87 43
19387.19 43
19388.50 34
19389.82 50
19391.14 38
19392.45 50
19393.77 41
19395.09 47
19396.41 70
19397.72 43
19399.04 52
19400.36 43
19401.67 51
19402.99 48
19404.31 48
19405.63 57
19406.94 46
19408.26 53
19409.58 50
19410.90 51
19412.21 47
19413.53 38
19414.85 49
19416.17 63
19417.48 51
19418.80 46
19420.12 65
19421.44 55
19422.76 45
19424.07 36
19425.39 50
19426.71 43
19428.03 37
19429.35 47
19430.66 41
19431.98 50
19433.30 46
19434.62 43
19435.94 52
19437.26 45
19438.57 45
19439.89 55
19441.21 51
19442.53 35
19443.85 34
19445.17 42
19446.49 51
19447.81 42
19449.12 38
19450.44 43
19451.76 46
19453.08 43
19454.40 44
19455.72 53
19457.04 51
19458.36 42
19459.68 55
19461.00 47
19462.32 44
19463.63 48
19464.95 52
19466.27 47
19467.59 62
19468.91 49
19470.23 65
19471.55 43
19472.87 45
19474.19 55
19475.51 57
19476.83 53
19478.15 31
19479.47 47
19480.79 49
19482.11 45
19483.43 38
19484.75 46
19486.07 58
19487.39 48
19488.71 54
19490.03 42
19491.35 44
19492.67 51
19493.99 44
19495.31 55
19496.63 43
19497.95 45
19499.27 44
19500.59 52
19501.91 41
19503.24 38
19504.56 68
19505.88 41
19507.20 48
19508.52 38
19509.84 53
19511.16 54
19512.48 56
19513.80 56
19515.12 45
19516.44 50
19517.77 42
19519.09 43
19520.41 39
19521.73 39
19523.05 43
19524.37 52
19525.69 55
19527.02 50
19528.34 46
19529.66 60
19530.98 40
19532.30 38
19533.62 40
19534.95 58
19536.27 48
19537.59 41
19538.91 45
19540.23 43
19541.56 40
19542.88 40
19544.20 61
19545.52 51
19546.84 31
19548.17 51
19549.49 42
19550.81 48
19552.13 49
19553.46 56
19554.78 46
19556.10 49
19557.42 36
19558.75 36
19560.07 56
19561.39 49
19562.71 47
19564.04 44
19565.36 43
19566.68 59
19568.00 55
19569.33 38
19570.65 44
19571.97 41
19573.30 58
19574.62 42
19575.94 34
19577.27 26
19578.59 34
19579.91 50
19581.24 55
19582.56 43
19583.88 44
19585.21 47
19586.53 58
19587.85 58
19589.18 54
19590.50 52
19591.82 46
19593.15 40
19594.47 37
19595.80 42
19597.12 37
19598.44 50
19599.77 49
19601.09 41
19602.42 44
19603.74 41
19605.06 40
19606.39 50
19607.71 34
19609.04 47
19610.36 54
19611.69 58
19613.01 49
19614.33 52
19615.66 49
19616.98 40
19618.31 53
19619.63 45
19620.96 45
19622.28 59
19623.61 50
19624.93 46
19626.26 79
19627.58 54
19628.91 33
19630.23 37
19631.56 40
19632.88 41
19634.21 40
19635.53 42
19636.86 50
19638.18 50
19639.51 52
19640.83 43
19642.16 58
19643.48 51
19644.81 45
19646.14 45
19647.46 48
19648.79 44
19650.11 49
19651.44 56
19652.76 50
19654.09 48
19655.42 55
19656.74 54
19658.07 55
19659.39 37
19660.72 50
19662.05 49
19663.37 55
19664.70 51
19666.02 67
19667.35 54
19668.68 56
19670.00 48
19671.33 51
19672.66 37
19673.98 54
19675.31 46
19676.64 44
19677.96 46
19679.29 37
19680.62 61
19681.94 49
19683.27 58
19684.60 37
19685.92 52
19687.25 58
19688.58 42
19689.90 64
19691.23 60
19692.56 63
19693.88 49
19695.21 56
19696.54 52
19697.87 48
19699.19 39
19700.52 39
19701.85 38
19703.18 52
19704.50 42
19705.83 58
19707.16 39
19708.49 41
19709.81 39
19711.14 51
19712.47 50
19713.80 48
19715.13 47
19716.45 52
19717.78 56
19719.11 42
19720.44 51
19721.77 37
19723.09 63
19724.42 45
19725.75 57
19727.08 38
19728.41 34
19729.74 45
19731.06 53
19732.39 35
19733.72 37
19735.05 45
19736.38 46
19737.71 51
19739.04 52
19740.36 47
19741.69 42
19743.02 52
19744.35 38
19745.68 58
19747.01 51
19748.34 56
19749.67 52
19751.00 57
19752.32 47
19753.65 51
19754.98 49
19756.31 48
19757.64 50
19758.97 56
19760.30 60
19761.63 46
19762.96 41
19764.29 42
19765.62 55
19766.95 46
19768.28 50
19769.61 52
19770.94 59
19772.27 47
19773.60 38
19774.93 52
19776.26 50
19777.59 42
19778.92 33
19780.25 37
19781.58 47
19782.91 41
19784.24 41
19785.57 37
19786.90 48
19788.23 67
19789.56 51
19790.89 51
19792.22 53
19793.55 50
19794.88 53
19796.21 50
19797.54 45
19798.87 49
19800.20 44
19801.53 50
19802.87 55
19804.20 33
19805.53 39
19806.86 47
19808.19 44
19809.52 48
19810.85 45
19812.18 48
19813.51 54
19814.85 50
19816.18 45
19817.51 42
19818.84 50
19820.17 49
19821.50 61
19822.83 57
19824.17 37
19825.50 49
19826.83 43
19828.16 47
19829.49 42
19830.82 39
19832.16 45
19833.49 53
19834.82 69
19836.15 45
19837.48 45
19838.82 53
19840.15 51
19841.48 36
19842.81 42
19844.14 55
19845.48 53
19846.81 46
19848.14 44
19849.47 41
19850.81 51
19852.14 50
19853.47 44
19854.80 51
19856.14 57
19857.47 63
19858.80 55
19860.14 46
19861.47 56
19862.80 50
19864.13 56
19865.47 57
19866.80 31
19868.13 55
19869.47 52
19870.80 53
19872.13 43
19873.47 36
19874.80 46
19876.13 54
19877.47 45
19878.80 42
19880.13 56
19881.47 50
19882.80 54
19884.13 42
19885.47 38
19886.80 37
19888.13 45
19889.47 49
19890.80 35
19892.14 49
19893.47 51
19894.80 50
19896.14 46
19897.47 43
19898.81 46
19900.14 57
19901.47 45
19902.81 36
19904.14 48
19905.48 56
19906.81 39
19908.15 35
19909.48 38
19910.81 42
19912.15 55
19913.48 49
19914.82 48
19916.15 53
19917.49 51
19918.82 46
19920.16 40
19921.49 49
19922.83 48
19924.16 35
19925.50 42
19926.83 40
19928.17 42
19929.50 41
19930.84 55
19932.17 47
19933.51 41
19934.84 43
19936.18 44
19937.51 63
19938.85 49
19940.18 37
19941.52 42
19942.86 50
19944.19 48
19945.53 50
19946.86 46
19948.20 35
19949.53 38
19950.87 47
19952.21 51
19953.54 38
19954.88 62
19956.21 47
19957.55 48
19958.89 54
19960.22 45
19961.56 45
19962.90 54
19964.23 44
19965.57 36
19966.90 37
19968.24 46
19969.58 41
19970.91 36
19972.25 54
19973.59 32
19974.92 45
19976.26 48
19977.60 46
19978.93 42
19980.27 49
19981.61 45
19982.94 51
19984.28 51
19985.62 35
19986.96 35
19988.29 47
19989.63 52
19990.97 60
19992.30 45
19993.64 48
19994.98 60
19996.32 47
19997.65 40
19998.99 40
20000.33 67
20001.67 49
20003.00 47
20004.34 47
20005.68 55
20007.02 48
20008.35 56
20009.69 42
20011.03 45
20012.37 43
20013.71 51
20015.04 54
20016.38 45
20017.72 45
20019.06 52
20020.40 61
20021.73 53
20023.07 61
20024.41 58
20025.75 58
20027.09 44
20028.43 44
20029.77 34
20031.10 61
20032.44 57
20033.78 44
20035.12 42
20036.46 61
20037.80 53
20039.14 52
20040.47 40
20041.81 56
20043.15 40
20044.49 60
20045.83 53
20047.17 42
20048.51 47
20049.85 49
20051.19 64
20052.53 52
20053.87 46
20055.21 66
20056.54 60
20057.88 71
20059.22 62
20060.56 55
20061.90 54
20063.24 46
20064.58 61
20065.92 58
20067.26 50
20068.60 59
20069.94 43
20071.28 54
20072.62 56
20073.96 45
20075.30 51
20076.64 59
20077.98 61
20079.32 40
20080.66 51
20082.00 50
20083.34 56
20084.68 53
20086.02 62
20087.36 46
20088.70 53
20090.04 36
20091.38 51
20092.73 56
20094.07 47
20095.41 46
20096.75 67
20098.09 48
20099.43 58
20100.77 62
20102.11 45
20103.45 50
20104.79 48
20106.13 51
20107.48 45
20108.82 50
20110.16 65
20111.50 62
20112.84 52
20114.18 47
20115.52 57
20116.86 69
20118.21 42
20119.55 49
20120.89 56
20122.23 60
20123.57 42
20124.91 46
20126.26 59
20127.60 50
20128.94 56
20130.28 51
20131.62 45
20132.96 32
20134.31 59
20135.65 58
