# Supplementary material for: MALDI-TOF MS typing enables the classification of brewing yeasts of the genus Saccharomyces to major beer styles
Source: PLoS One. 2017 Aug 9;12(8):e0181694. doi: 10.1371/journal.pone.0181694 (PMC5549903; doi:10.1371/journal.pone.0181694)
Supplement: S14 File — The directory includes 90 raw files and was zipped to “.zip”; the folder has three strains with 30 spectra per strain; S1 Text explains the raw files with an example and Table 1 represents the yeast strains used within the experiment. (ZIP) [file pone.0181694.s017.zip › 40-42/30637-510-OG-Ale-Ale-YPG-18h-E-E_2015-10-16__0_B10_1.dat]

2000.07 11412
2000.49 11603
2000.91 11379
2001.33 11350
2001.75 11429
2002.17 11629
2002.59 11730
2003.02 11724
2003.44 11547
2003.86 11661
2004.28 11578
2004.70 11454
2005.13 11617
2005.55 11521
2005.97 11814
2006.39 11860
2006.81 11984
2007.24 11820
2007.66 12016
2008.08 11790
2008.50 11901
2008.93 12099
2009.35 12317
2009.77 12285
2010.19 12379
2010.61 12818
2011.04 12701
2011.46 12653
2011.88 12847
2012.31 12377
2012.73 11936
2013.15 11703
2013.57 11672
2014.00 11553
2014.42 11384
2014.84 11521
2015.27 11558
2015.69 11481
2016.11 11026
2016.53 11125
2016.96 11680
2017.38 12072
2017.80 12075
2018.23 12369
2018.65 12547
2019.07 12772
2019.50 12716
2019.92 12604
2020.34 12790
2020.77 13338
2021.19 13092
2021.62 12721
2022.04 12821
2022.46 12779
2022.89 12888
2023.31 12503
2023.73 12295
2024.16 12116
2024.58 11822
2025.01 11826
2025.43 11737
2025.86 11680
2026.28 11875
2026.70 11830
2027.13 11565
2027.55 11578
2027.98 11641
2028.40 11637
2028.83 11555
2029.25 11451
2029.67 11549
2030.10 11468
2030.52 11208
2030.95 11364
2031.37 11480
2031.80 11375
2032.22 11362
2032.65 11414
2033.07 11542
2033.50 11424
2033.92 11524
2034.35 11863
2034.77 11840
2035.20 12136
2035.62 12154
2036.05 11843
2036.47 11733
2036.90 11698
2037.32 11900
2037.75 12208
2038.17 12355
2038.60 12313
2039.02 12188
2039.45 12177
2039.88 12151
2040.30 12150
2040.73 12139
2041.15 12211
2041.58 11819
2042.00 11976
2042.43 12032
2042.86 11860
2043.28 11738
2043.71 11444
2044.13 11358
2044.56 11129
2044.99 11136
2045.41 11339
2045.84 11126
2046.26 10867
2046.69 10824
2047.12 10948
2047.54 10896
2047.97 11015
2048.40 10984
2048.82 11020
2049.25 11113
2049.68 11232
2050.10 11162
2050.53 11496
2050.96 11531
2051.38 11194
2051.81 11244
2052.24 11298
2052.66 11321
2053.09 11306
2053.52 11162
2053.95 11256
2054.37 11218
2054.80 11263
2055.23 11370
2055.65 11468
2056.08 11214
2056.51 11180
2056.94 11383
2057.36 11303
2057.79 11154
2058.22 11500
2058.65 11272
2059.07 11325
2059.50 11343
2059.93 11367
2060.36 11317
2060.78 11336
2061.21 11341
2061.64 11426
2062.07 11547
2062.50 11401
2062.92 11462
2063.35 11608
2063.78 11619
2064.21 11866
2064.64 11993
2065.06 12072
2065.49 12013
2065.92 12026
2066.35 11942
2066.78 11879
2067.21 11912
2067.63 12174
2068.06 11798
2068.49 11889
2068.92 11786
2069.35 11669
2069.78 11369
2070.21 11349
2070.63 11099
2071.06 11123
2071.49 11070
2071.92 10985
2072.35 10844
2072.78 11030
2073.21 11194
2073.64 11188
2074.07 11104
2074.50 11174
2074.93 11376
2075.35 11628
2075.78 12092
2076.21 12161
2076.64 12232
2077.07 12291
2077.50 12440
2077.93 12379
2078.36 12287
2078.79 12337
2079.22 12270
2079.65 12506
2080.08 12545
2080.51 12660
2080.94 12663
2081.37 12748
2081.80 12595
2082.23 12625
2082.66 12511
2083.09 12538
2083.52 12073
2083.95 11762
2084.38 11856
2084.81 11919
2085.24 12089
2085.67 11948
2086.10 11527
2086.53 11434
2086.96 11547
2087.39 11813
2087.82 11754
2088.25 11834
2088.68 11784
2089.11 11984
2089.55 11913
2089.98 11760
2090.41 11641
2090.84 11549
2091.27 11809
2091.70 11809
2092.13 11671
2092.56 11783
2092.99 11840
2093.42 11659
2093.86 11959
2094.29 11826
2094.72 11520
2095.15 11606
2095.58 11535
2096.01 11405
2096.44 11661
2096.87 11672
2097.31 11234
2097.74 11321
2098.17 11332
2098.60 11388
2099.03 11463
2099.46 10901
2099.90 10833
2100.33 11239
2100.76 11172
2101.19 11128
2101.62 11031
2102.06 10965
2102.49 11003
2102.92 11044
2103.35 11009
2103.78 11292
2104.22 11466
2104.65 11258
2105.08 11544
2105.51 11744
2105.95 11702
2106.38 11805
2106.81 12080
2107.24 12403
2107.68 12416
2108.11 12661
2108.54 12836
2108.97 12732
2109.41 12480
2109.84 12293
2110.27 12254
2110.71 12138
2111.14 12276
2111.57 11901
2112.01 11593
2112.44 11391
2112.87 11232
2113.30 11277
2113.74 11326
2114.17 11138
2114.60 11007
2115.04 10975
2115.47 11270
2115.90 11031
2116.34 10966
2116.77 11107
2117.21 10788
2117.64 11061
2118.07 10868
2118.51 11044
2118.94 10994
2119.37 10917
2119.81 10858
2120.24 10614
2120.68 10867
2121.11 11079
2121.54 11327
2121.98 11437
2122.41 11289
2122.85 11200
2123.28 11234
2123.71 11296
2124.15 11513
2124.58 11557
2125.02 11753
2125.45 11937
2125.89 11294
2126.32 11199
2126.76 11102
2127.19 11460
2127.63 11682
2128.06 11403
2128.49 11315
2128.93 11376
2129.36 11421
2129.80 12064
2130.23 11959
2130.67 12134
2131.10 12448
2131.54 12530
2131.97 12774
2132.41 12971
2132.84 12466
2133.28 12478
2133.71 12898
2134.15 12726
2134.59 12778
2135.02 12717
2135.46 12597
2135.89 12738
2136.33 12695
2136.76 13014
2137.20 12978
2137.63 12808
2138.07 12492
2138.51 12719
2138.94 12384
2139.38 12135
2139.81 12122
2140.25 11943
2140.69 11721
2141.12 11186
2141.56 11022
2141.99 11137
2142.43 11101
2142.87 11106
2143.30 10995
2143.74 11001
2144.18 11125
2144.61 11064
2145.05 10946
2145.48 11004
2145.92 11053
2146.36 11023
2146.79 11284
2147.23 11547
2147.67 11353
2148.10 11780
2148.54 12027
2148.98 12411
2149.41 12535
2149.85 12728
2150.29 12665
2150.73 13252
2151.16 13323
2151.60 13293
2152.04 13236
2152.47 13521
2152.91 13739
2153.35 13174
2153.79 13234
2154.22 12581
2154.66 12773
2155.10 12469
2155.54 12173
2155.97 12200
2156.41 11797
2156.85 11460
2157.29 11757
2157.72 11683
2158.16 11560
2158.60 11675
2159.04 11922
2159.48 12055
2159.91 12102
2160.35 12173
2160.79 12075
2161.23 12282
2161.67 12242
2162.10 12362
2162.54 12203
2162.98 12568
2163.42 12459
2163.86 12457
2164.30 12227
2164.73 12051
2165.17 11699
2165.61 11624
2166.05 11763
2166.49 11765
2166.93 11775
2167.37 11721
2167.80 11960
2168.24 11910
2168.68 11999
2169.12 11864
2169.56 12194
2170.00 12383
2170.44 12361
2170.88 12384
2171.32 12281
2171.75 11929
2172.19 12395
2172.63 12159
2173.07 12114
2173.51 12102
2173.95 12150
2174.39 12080
2174.83 12646
2175.27 12871
2175.71 12912
2176.15 13173
2176.59 13187
2177.03 13247
2177.47 13707
2177.91 14006
2178.35 14041
2178.79 13662
2179.23 13808
2179.67 13482
2180.11 13404
2180.55 13226
2180.99 13185
2181.43 12957
2181.87 12769
2182.31 12790
2182.75 12173
2183.19 12184
2183.63 12046
2184.07 11919
2184.51 11675
2184.95 11547
2185.39 11638
2185.83 11594
2186.27 11698
2186.71 12111
2187.15 12025
2187.59 12210
2188.03 12374
2188.48 12717
2188.92 12759
2189.36 12996
2189.80 13064
2190.24 12951
2190.68 13250
2191.12 13263
2191.56 13207
2192.00 12872
2192.45 13067
2192.89 12899
2193.33 12679
2193.77 13003
2194.21 12955
2194.65 13048
2195.09 13164
2195.53 13809
2195.98 13696
2196.42 14024
2196.86 14064
2197.30 14177
2197.74 13853
2198.19 13623
2198.63 13091
2199.07 12977
2199.51 12747
2199.95 12399
2200.39 12086
2200.84 11945
2201.28 11740
2201.72 11575
2202.16 11118
2202.61 11297
2203.05 11414
2203.49 11338
2203.93 11589
2204.38 11861
2204.82 12118
2205.26 12265
2205.70 12668
2206.15 13094
2206.59 12993
2207.03 13103
2207.47 13367
2207.92 13424
2208.36 13426
2208.80 13463
2209.25 13546
2209.69 13551
2210.13 13317
2210.57 13028
2211.02 13248
2211.46 13136
2211.90 13323
2212.35 13085
2212.79 12948
2213.23 13096
2213.68 13160
2214.12 12696
2214.56 12655
2215.01 12806
2215.45 13068
2215.89 13028
2216.34 12478
2216.78 12235
2217.23 12176
2217.67 11950
2218.11 11742
2218.56 11879
2219.00 11950
2219.44 11945
2219.89 11660
2220.33 11589
2220.78 11645
2221.22 12039
2221.67 12027
2222.11 12109
2222.55 12728
2223.00 12949
2223.44 12959
2223.89 13336
2224.33 13574
2224.78 13532
2225.22 13772
2225.66 14229
2226.11 14289
2226.55 14408
2227.00 14892
2227.44 14849
2227.89 14847
2228.33 15165
2228.78 15128
2229.22 15407
2229.67 15659
2230.11 15547
2230.56 15686
2231.00 15832
2231.45 15522
2231.89 15831
2232.34 16185
2232.78 15923
2233.23 15900
2233.67 16089
2234.12 15810
2234.57 15568
2235.01 15678
2235.46 15516
2235.90 15091
2236.35 14593
2236.79 14026
2237.24 13766
2237.69 13485
2238.13 12938
2238.58 12524
2239.02 12246
2239.47 12257
2239.91 11956
2240.36 11910
2240.81 11702
2241.25 11382
2241.70 11336
2242.15 11319
2242.59 11345
2243.04 11205
2243.48 11315
2243.93 11033
2244.38 11044
2244.82 11154
2245.27 11276
2245.72 11115
2246.16 11156
2246.61 11344
2247.06 11289
2247.50 11211
2247.95 11412
2248.40 11619
2248.84 11536
2249.29 11450
2249.74 11810
2250.19 11612
2250.63 11593
2251.08 11848
2251.53 12219
2251.97 12182
2252.42 12228
2252.87 11911
2253.32 12112
2253.76 11855
2254.21 11991
2254.66 11755
2255.11 11734
2255.55 11509
2256.00 11374
2256.45 11787
2256.90 11403
2257.34 11147
2257.79 11424
2258.24 11356
2258.69 11292
2259.14 11066
2259.58 11140
2260.03 11370
2260.48 11365
2260.93 11463
2261.38 11702
2261.82 12323
2262.27 12579
2262.72 12776
2263.17 12678
2263.62 13048
2264.07 13266
2264.51 12932
2264.96 12701
2265.41 13412
2265.86 13249
2266.31 12940
2266.76 13071
2267.21 13210
2267.65 13276
2268.10 13092
2268.55 13115
2269.00 13411
2269.45 13797
2269.90 14175
2270.35 14906
2270.80 14918
2271.25 14886
2271.69 15351
2272.14 15696
2272.59 15644
2273.04 15944
2273.49 15599
2273.94 15260
2274.39 14897
2274.84 14554
2275.29 14132
2275.74 13689
2276.19 13329
2276.64 13204
2277.09 12828
2277.54 12541
2277.99 12154
2278.44 11842
2278.89 11651
2279.34 11762
2279.79 11969
2280.24 11918
2280.69 11672
2281.14 11730
2281.59 12050
2282.04 12031
2282.49 12096
2282.94 12128
2283.39 12119
2283.84 12106
2284.29 12102
2284.74 12191
2285.19 12328
2285.64 12225
2286.09 12051
2286.54 12147
2286.99 12781
2287.44 13235
2287.89 13838
2288.35 14762
2288.80 16197
2289.25 17336
2289.70 19267
2290.15 21081
2290.60 22744
2291.05 24863
2291.50 26030
2291.95 26741
2292.40 27587
2292.86 27826
2293.31 27192
2293.76 26147
2294.21 24484
2294.66 22670
2295.11 21388
2295.56 20085
2296.02 18365
2296.47 16754
2296.92 15763
2297.37 14941
2297.82 14271
2298.27 13513
2298.73 13263
2299.18 12856
2299.63 12607
2300.08 12372
2300.53 12274
2300.99 12360
2301.44 12047
2301.89 11736
2302.34 11767
2302.79 11744
2303.25 11796
2303.70 11792
2304.15 11679
2304.60 11784
2305.06 11975
2305.51 11892
2305.96 11886
2306.41 12238
2306.87 12184
2307.32 12448
2307.77 12751
2308.22 13401
2308.68 13504
2309.13 14229
2309.58 14391
2310.04 14757
2310.49 15234
2310.94 15622
2311.40 15630
2311.85 15389
2312.30 15642
2312.75 15625
2313.21 15214
2313.66 15046
2314.11 14625
2314.57 14085
2315.02 13500
2315.47 13318
2315.93 13431
2316.38 13175
2316.84 13028
2317.29 12818
2317.74 13023
2318.20 13232
2318.65 13281
2319.10 13463
2319.56 13665
2320.01 13760
2320.47 14135
2320.92 14128
2321.37 13812
2321.83 13764
2322.28 13500
2322.74 13633
2323.19 13517
2323.65 13189
2324.10 12906
2324.55 12939
2325.01 12837
2325.46 12950
2325.92 12897
2326.37 13157
2326.83 13633
2327.28 13430
2327.74 13962
2328.19 14232
2328.65 14606
2329.10 15071
2329.55 15075
2330.01 15325
2330.46 15354
2330.92 15327
2331.37 15222
2331.83 15104
2332.28 14330
2332.74 14351
2333.20 13880
2333.65 13482
2334.11 13216
2334.56 13219
2335.02 13063
2335.47 12902
2335.93 12735
2336.38 12524
2336.84 12496
2337.29 12313
2337.75 12373
2338.21 12433
2338.66 12718
2339.12 12739
2339.57 12413
2340.03 12628
2340.48 12566
2340.94 12295
2341.40 12540
2341.85 12492
2342.31 12555
2342.76 12361
2343.22 12471
2343.68 12746
2344.13 12607
2344.59 12580
2345.05 12642
2345.50 12783
2345.96 13075
2346.42 13224
2346.87 13659
2347.33 13995
2347.79 14072
2348.24 14349
2348.70 14868
2349.16 14584
2349.61 14041
2350.07 14196
2350.53 13713
2350.98 13501
2351.44 13083
2351.90 12862
2352.35 12868
2352.81 12673
2353.27 12395
2353.73 12584
2354.18 12511
2354.64 12700
2355.10 12396
2355.56 12319
2356.01 12341
2356.47 12482
2356.93 12368
2357.39 12575
2357.84 13006
2358.30 13031
2358.76 12755
2359.22 12782
2359.67 13153
2360.13 13141
2360.59 13030
2361.05 12908
2361.51 13398
2361.96 13708
2362.42 13638
2362.88 13453
2363.34 13227
2363.80 13070
2364.25 12738
2364.71 13113
2365.17 12987
2365.63 13051
2366.09 13226
2366.55 13027
2367.00 13278
2367.46 13459
2367.92 13497
2368.38 13375
2368.84 13386
2369.30 13245
2369.76 13130
2370.22 13201
2370.67 13085
2371.13 13179
2371.59 13179
2372.05 12880
2372.51 12542
2372.97 12787
2373.43 13162
2373.89 12872
2374.35 13344
2374.81 13815
2375.27 14056
2375.72 14101
2376.18 13898
2376.64 13816
2377.10 13913
2377.56 13824
2378.02 13722
2378.48 13401
2378.94 13171
2379.40 13253
2379.86 13516
2380.32 13051
2380.78 13038
2381.24 13402
2381.70 13392
2382.16 13486
2382.62 13457
2383.08 13485
2383.54 13650
2384.00 13396
2384.46 13019
2384.92 13246
2385.38 13303
2385.84 13123
2386.30 12954
2386.76 12795
2387.22 12702
2387.68 12880
2388.14 12698
2388.60 12569
2389.06 12229
2389.53 12271
2389.99 12474
2390.45 12857
2390.91 12961
2391.37 13095
2391.83 12978
2392.29 13099
2392.75 13191
2393.21 13416
2393.67 13345
2394.13 13061
2394.60 12718
2395.06 12695
2395.52 12856
2395.98 12683
2396.44 12626
2396.90 12492
2397.36 12385
2397.83 12134
2398.29 12305
2398.75 12545
2399.21 12642
2399.67 12947
2400.13 13067
2400.60 12738
2401.06 12835
2401.52 13043
2401.98 12645
2402.44 12522
2402.90 12524
2403.37 12290
2403.83 12325
2404.29 12403
2404.75 12275
2405.22 12381
2405.68 12650
2406.14 12610
2406.60 12299
2407.06 12576
2407.53 12691
2407.99 12315
2408.45 12291
2408.91 12195
2409.38 12322
2409.84 12188
2410.30 11849
2410.77 11960
2411.23 11640
2411.69 11557
2412.15 11661
2412.62 11838
2413.08 12082
2413.54 12164
2414.01 12268
2414.47 12334
2414.93 12467
2415.39 12833
2415.86 13083
2416.32 12969
2416.78 12877
2417.25 13250
2417.71 13366
2418.17 13213
2418.64 13410
2419.10 13340
2419.57 13258
2420.03 13311
2420.49 13148
2420.96 12790
2421.42 12651
2421.88 12575
2422.35 12867
2422.81 12818
2423.28 12773
2423.74 12614
2424.20 12486
2424.67 12552
2425.13 12513
2425.60 12427
2426.06 12500
2426.52 12149
2426.99 12045
2427.45 11872
2427.92 12021
2428.38 11891
2428.85 12138
2429.31 12152
2429.78 11985
2430.24 11696
2430.70 11546
2431.17 11654
2431.63 11818
2432.10 11592
2432.56 11556
2433.03 11595
2433.49 11644
2433.96 11699
2434.42 11746
2434.89 11869
2435.35 12173
2435.82 12279
2436.28 12326
2436.75 12375
2437.21 12016
2437.68 12121
2438.15 12445
2438.61 12611
2439.08 12803
2439.54 12720
2440.01 13201
2440.47 13381
2440.94 13733
2441.40 14032
2441.87 14129
2442.34 14102
2442.80 14275
2443.27 14451
2443.73 14318
2444.20 14006
2444.66 13798
2445.13 13554
2445.60 13671
2446.06 13184
2446.53 12679
2447.00 12726
2447.46 12543
2447.93 12303
2448.39 11755
2448.86 11867
2449.33 11799
2449.79 11894
2450.26 11923
2450.73 11654
2451.19 11863
2451.66 12045
2452.13 11973
2452.59 12506
2453.06 12647
2453.53 12108
2453.99 12250
2454.46 12103
2454.93 11715
2455.39 11881
2455.86 12214
2456.33 11973
2456.80 11683
2457.26 11534
2457.73 11730
2458.20 11775
2458.66 11767
2459.13 11602
2459.60 11479
2460.07 11568
2460.53 11944
2461.00 11635
2461.47 11486
2461.94 11488
2462.41 11479
2462.87 11430
2463.34 11439
2463.81 11319
2464.28 11336
2464.74 11287
2465.21 11485
2465.68 11939
2466.15 11885
2466.62 12108
2467.08 11677
2467.55 11815
2468.02 12052
2468.49 12164
2468.96 12108
2469.43 11929
2469.89 11973
2470.36 11978
2470.83 11629
2471.30 11630
2471.77 11498
2472.24 11495
2472.71 11460
2473.17 11536
2473.64 11171
2474.11 10985
2474.58 11181
2475.05 11170
2475.52 11133
2475.99 11439
2476.46 11198
2476.92 11518
2477.39 11640
2477.86 11594
2478.33 11322
2478.80 11684
2479.27 11583
2479.74 11764
2480.21 11607
2480.68 12002
2481.15 11907
2481.62 12036
2482.09 11634
2482.56 11494
2483.03 11217
2483.50 11234
2483.97 11221
2484.44 11285
2484.91 11459
2485.38 11287
2485.85 11435
2486.32 11691
2486.79 11530
2487.26 11682
2487.73 11930
2488.20 12016
2488.67 12232
2489.14 12266
2489.61 12374
2490.08 12520
2490.55 12547
2491.02 12604
2491.49 12954
2491.96 12878
2492.43 12783
2492.90 13163
2493.37 13189
2493.84 12863
2494.31 12654
2494.78 12526
2495.25 12822
2495.72 12979
2496.19 13057
2496.67 12893
2497.14 12573
2497.61 12722
2498.08 12903
2498.55 12758
2499.02 12678
2499.49 12278
2499.96 12153
2500.43 11940
2500.91 11663
2501.38 11202
2501.85 11202
2502.32 11310
2502.79 11093
2503.26 11183
2503.73 11223
2504.21 11141
2504.68 11119
2505.15 11311
2505.62 11284
2506.09 11187
2506.56 11465
2507.04 11655
2507.51 11871
2507.98 11941
2508.45 12049
2508.92 12050
2509.40 12284
2509.87 12669
2510.34 12521
2510.81 12567
2511.29 13016
2511.76 13057
2512.23 12982
2512.70 13196
2513.18 13515
2513.65 13645
2514.12 13572
2514.59 13597
2515.07 13582
2515.54 13399
2516.01 13261
2516.48 13248
2516.96 12691
2517.43 12649
2517.90 12670
2518.38 12731
2518.85 12680
2519.32 12552
2519.79 12746
2520.27 12750
2520.74 12659
2521.21 12599
2521.69 12414
2522.16 12253
2522.63 12378
2523.11 12182
2523.58 12093
2524.05 12144
2524.53 12114
2525.00 11943
2525.48 11924
2525.95 11937
2526.42 12043
2526.90 12176
2527.37 11960
2527.84 12111
2528.32 11904
2528.79 12088
2529.27 11934
2529.74 12055
2530.21 12103
2530.69 12129
2531.16 11795
2531.64 11771
2532.11 12177
2532.59 12053
2533.06 12047
2533.53 12278
2534.01 12423
2534.48 12488
2534.96 12502
2535.43 12502
2535.91 12263
2536.38 12390
2536.86 12562
2537.33 12559
2537.81 12431
2538.28 12347
2538.76 12019
2539.23 11954
2539.71 12099
2540.18 12420
2540.66 12212
2541.13 12003
2541.61 12147
2542.08 11906
2542.56 11816
2543.03 11705
2543.51 11749
2543.98 11624
2544.46 11799
2544.93 11854
2545.41 11641
2545.88 11295
2546.36 11343
2546.84 11394
2547.31 11538
2547.79 11660
2548.26 11900
2548.74 11893
2549.21 11971
2549.69 12154
2550.17 12670
2550.64 12909
2551.12 12770
2551.59 12736
2552.07 13164
2552.55 13117
2553.02 13200
2553.50 13619
2553.97 13465
2554.45 13724
2554.93 13931
2555.40 13825
2555.88 13678
2556.36 13611
2556.83 13709
2557.31 13677
2557.79 13464
2558.26 13762
2558.74 13689
2559.22 13432
2559.69 13317
2560.17 12924
2560.65 12694
2561.12 12675
2561.60 12786
2562.08 13036
2562.56 12883
2563.03 12870
2563.51 12828
2563.99 12815
2564.46 12759
2564.94 12633
2565.42 12217
2565.90 12229
2566.37 12383
2566.85 12122
2567.33 11693
2567.81 11576
2568.28 11540
2568.76 11519
2569.24 11424
2569.72 11358
2570.20 11772
2570.67 11643
2571.15 11310
2571.63 11278
2572.11 11457
2572.59 11417
2573.06 11391
2573.54 11345
2574.02 11451
2574.50 11366
2574.98 11178
2575.45 11126
2575.93 10895
2576.41 11065
2576.89 11089
2577.37 11061
2577.85 11038
2578.33 10961
2578.80 11045
2579.28 10994
2579.76 11033
2580.24 10920
2580.72 11160
2581.20 11241
2581.68 10841
2582.16 11029
2582.63 11114
2583.11 11260
2583.59 11073
2584.07 10962
2584.55 10959
2585.03 11100
2585.51 10978
2585.99 11342
2586.47 11642
2586.95 11687
2587.43 11589
2587.91 11838
2588.39 12284
2588.87 12273
2589.35 12152
2589.82 12135
2590.30 12178
2590.78 12364
2591.26 12046
2591.74 12212
2592.22 12501
2592.70 12373
2593.18 12444
2593.66 12565
2594.14 12443
2594.62 12176
2595.10 12531
2595.58 12381
2596.06 12087
2596.54 12056
2597.02 11919
2597.51 12068
2597.99 11818
2598.47 11910
2598.95 11986
2599.43 11819
2599.91 11464
2600.39 11232
2600.87 11273
2601.35 11137
2601.83 11238
2602.31 11323
2602.79 11312
2603.27 11316
2603.75 11272
2604.23 11009
2604.72 10939
2605.20 11276
2605.68 11367
2606.16 11630
2606.64 11658
2607.12 11550
2607.60 11465
2608.08 11545
2608.57 11455
2609.05 11579
2609.53 11958
2610.01 12021
2610.49 11685
2610.97 11806
2611.45 11894
2611.94 11843
2612.42 11778
2612.90 11469
2613.38 11649
2613.86 11612
2614.35 11465
2614.83 11666
2615.31 11845
2615.79 11516
2616.27 11507
2616.76 11862
2617.24 11867
2617.72 11727
2618.20 11706
2618.68 11843
2619.17 11789
2619.65 11629
2620.13 11447
2620.61 11528
2621.10 11507
2621.58 11371
2622.06 11221
2622.54 11263
2623.03 11178
2623.51 11469
2623.99 11436
2624.48 11116
2624.96 11266
2625.44 11455
2625.92 11433
2626.41 11647
2626.89 11779
2627.37 11665
2627.86 11765
2628.34 11780
2628.82 12245
2629.31 12457
2629.79 12444
2630.27 12954
2630.76 13075
2631.24 13347
2631.72 13748
2632.21 14162
2632.69 14082
2633.17 14605
2633.66 14551
2634.14 14504
2634.63 14265
2635.11 13778
2635.59 13525
2636.08 13153
2636.56 12894
2637.05 12509
2637.53 12176
2638.01 12175
2638.50 12068
2638.98 12022
2639.47 11946
2639.95 11943
2640.43 12043
2640.92 11989
2641.40 11749
2641.89 11948
2642.37 12028
2642.86 12108
2643.34 12237
2643.83 12425
2644.31 12112
2644.80 11573
2645.28 11669
2645.77 11731
2646.25 11603
2646.74 11579
2647.22 11423
2647.70 11329
2648.19 11575
2648.68 11499
2649.16 11510
2649.65 11400
2650.13 11522
2650.62 11761
2651.10 11634
2651.59 11719
2652.07 11865
2652.56 11547
2653.04 11422
2653.53 11452
2654.01 11586
2654.50 11622
2654.99 11706
2655.47 11495
2655.96 11771
2656.44 11821
2656.93 11866
2657.41 11802
2657.90 11978
2658.39 11911
2658.87 11968
2659.36 11782
2659.84 11636
2660.33 11790
2660.82 11433
2661.30 11465
2661.79 11429
2662.28 11546
2662.76 11663
2663.25 11795
2663.73 11736
2664.22 11742
2664.71 11716
2665.19 11756
2665.68 11709
2666.17 11315
2666.65 11502
2667.14 11350
2667.63 11370
2668.11 11386
2668.60 11311
2669.09 11262
2669.58 11311
2670.06 11170
2670.55 11456
2671.04 11956
2671.52 12082
2672.01 12121
2672.50 12400
2672.99 13345
2673.47 14022
2673.96 14448
2674.45 15082
2674.94 15664
2675.42 16443
2675.91 16735
2676.40 16769
2676.89 16750
2677.37 16909
2677.86 16701
2678.35 16300
2678.84 15904
2679.32 15138
2679.81 14439
2680.30 13916
2680.79 13356
2681.28 13122
2681.76 12812
2682.25 12778
2682.74 13114
2683.23 13071
2683.72 12955
2684.21 13219
2684.69 13026
2685.18 12823
2685.67 12888
2686.16 12769
2686.65 12384
2687.14 12104
2687.63 11842
2688.11 11985
2688.60 11790
2689.09 11811
2689.58 11645
2690.07 11253
2690.56 11470
2691.05 11385
2691.54 11019
2692.02 11090
2692.51 11077
2693.00 10976
2693.49 10872
2693.98 10756
2694.47 10933
2694.96 10990
2695.45 10904
2695.94 11141
2696.43 11128
2696.92 11272
2697.41 11424
2697.90 11278
2698.39 11186
2698.88 11387
2699.37 11383
2699.86 11608
2700.35 11596
2700.84 11666
2701.32 12128
2701.81 12367
2702.30 12515
2702.79 12823
2703.28 12929
2703.77 12967
2704.27 12779
2704.76 12853
2705.25 12734
2705.74 12842
2706.23 12653
2706.72 12514
2707.21 12173
2707.70 11975
2708.19 11972
2708.68 11715
2709.17 11440
2709.66 11592
2710.15 11471
2710.64 11380
2711.13 11581
2711.62 11273
2712.11 11191
2712.60 11725
2713.10 11716
2713.59 11639
2714.08 11996
2714.57 11859
2715.06 12130
2715.55 11732
2716.04 11636
2716.53 11500
2717.02 11351
2717.52 11205
2718.01 11036
2718.50 10882
2718.99 10954
2719.48 10868
2719.97 10993
2720.46 10922
2720.96 11215
2721.45 11238
2721.94 11742
2722.43 11424
2722.92 11362
2723.42 11533
2723.91 11617
2724.40 11823
2724.89 11844
2725.38 11512
2725.88 11505
2726.37 11123
2726.86 10860
2727.35 10816
2727.84 10937
2728.34 10754
2728.83 10744
2729.32 10771
2729.81 10704
2730.31 10857
2730.80 10823
2731.29 10927
2731.78 11165
2732.28 11423
2732.77 11467
2733.26 11608
2733.76 12046
2734.25 12074
2734.74 12131
2735.23 12175
2735.73 12343
2736.22 12493
2736.71 12397
2737.21 12457
2737.70 12614
2738.19 12587
2738.69 12663
2739.18 12595
2739.67 12126
2740.17 12343
2740.66 12618
2741.15 12387
2741.65 12326
2742.14 12096
2742.63 11953
2743.13 11858
2743.62 11777
2744.11 11687
2744.61 11742
2745.10 11368
2745.60 11529
2746.09 11361
2746.58 10954
2747.08 10915
2747.57 11209
2748.07 11142
2748.56 11133
2749.05 11135
2749.55 11233
2750.04 11122
2750.54 11001
2751.03 11332
2751.53 11339
2752.02 11321
2752.52 11299
2753.01 11371
2753.50 11363
2754.00 11489
2754.49 11683
2754.99 11722
2755.48 11866
2755.98 12087
2756.47 12084
2756.97 12145
2757.46 12374
2757.96 12257
2758.45 12233
2758.95 12023
2759.44 11694
2759.94 11649
2760.43 11754
2760.93 11649
2761.42 11645
2761.92 11953
2762.42 11782
2762.91 11851
2763.41 11950
2763.90 11862
2764.40 11827
2764.89 11798
2765.39 11863
2765.88 12128
2766.38 12055
2766.88 12155
2767.37 12157
2767.87 11750
2768.36 12033
2768.86 11997
2769.36 12134
2769.85 12175
2770.35 11829
2770.84 11681
2771.34 11797
2771.84 11667
2772.33 12119
2772.83 12300
2773.33 12464
2773.82 12688
2774.32 13084
2774.81 13604
2775.31 14375
2775.81 15111
2776.30 15636
2776.80 16153
2777.30 17016
2777.79 17446
2778.29 17460
2778.79 17539
2779.29 17128
2779.78 16669
2780.28 15849
2780.78 15084
2781.27 14700
2781.77 14192
2782.27 13226
2782.76 12402
2783.26 12244
2783.76 11957
2784.26 11747
2784.75 11744
2785.25 11704
2785.75 11753
2786.25 11565
2786.74 11316
2787.24 11388
2787.74 10873
2788.24 11095
2788.73 11229
2789.23 11027
2789.73 10774
2790.23 10968
2790.73 10872
2791.22 10745
2791.72 10822
2792.22 10934
2792.72 11020
2793.22 10874
2793.71 10951
2794.21 11186
2794.71 11366
2795.21 11619
2795.71 11715
2796.21 11995
2796.71 12334
2797.20 12542
2797.70 12871
2798.20 13389
2798.70 13439
2799.20 13704
2799.70 13765
2800.20 13434
2800.69 13152
2801.19 12710
2801.69 12421
2802.19 12061
2802.69 11995
2803.19 11713
2803.69 11484
2804.19 11436
2804.69 11323
2805.19 11437
2805.69 11466
2806.18 11461
2806.68 11524
2807.18 11724
2807.68 11838
2808.18 12267
2808.68 12644
2809.18 12840
2809.68 12705
2810.18 12717
2810.68 13119
2811.18 13394
2811.68 13003
2812.18 13014
2812.68 12992
2813.18 12662
2813.68 12806
2814.18 12521
2814.68 12253
2815.18 12339
2815.68 12142
2816.18 12213
2816.68 12145
2817.18 11626
2817.68 11805
2818.18 11726
2818.68 11531
2819.18 11352
2819.68 11092
2820.18 11221
2820.68 11088
2821.18 11093
2821.69 11201
2822.19 11138
2822.69 10954
2823.19 10963
2823.69 10910
2824.19 10747
2824.69 10627
2825.19 10727
2825.69 10782
2826.19 10799
2826.69 10621
2827.20 10751
2827.70 10584
2828.20 10665
2828.70 10411
2829.20 10554
2829.70 10724
2830.20 10516
2830.71 10492
2831.21 10646
2831.71 10440
2832.21 10555
2832.71 10357
2833.21 10347
2833.72 10510
2834.22 10699
2834.72 10908
2835.22 10987
2835.72 11050
2836.23 11264
2836.73 11297
2837.23 11393
2837.73 11448
2838.23 11481
2838.74 11466
2839.24 11396
2839.74 11744
2840.24 11819
2840.74 11658
2841.25 11292
2841.75 11163
2842.25 11135
2842.75 11139
2843.26 10979
2843.76 10981
2844.26 11011
2844.77 11243
2845.27 11281
2845.77 11800
2846.27 11680
2846.78 11327
2847.28 12030
2847.78 12463
2848.29 12561
2848.79 13068
2849.29 13368
2849.80 13126
2850.30 13055
2850.80 13302
2851.31 13195
2851.81 13391
2852.31 12922
2852.82 12441
2853.32 12211
2853.82 12188
2854.33 11896
2854.83 11577
2855.33 11594
2855.84 11462
2856.34 11399
2856.84 11541
2857.35 11411
2857.85 11469
2858.36 11353
2858.86 11232
2859.36 11204
2859.87 11269
2860.37 11324
2860.88 11130
2861.38 11135
2861.89 10948
2862.39 10705
2862.89 10878
2863.40 10679
2863.90 10850
2864.41 10824
2864.91 10692
2865.42 10744
2865.92 10663
2866.43 10461
2866.93 10243
2867.44 10241
2867.94 10481
2868.44 10613
2868.95 10770
2869.45 10657
2869.96 10678
2870.46 11190
2870.97 11152
2871.47 11436
2871.98 11725
2872.49 11730
2872.99 12222
2873.50 12520
2874.00 12638
2874.51 12975
2875.01 13524
2875.52 13748
2876.02 13574
2876.53 13875
2877.03 13841
2877.54 13742
2878.05 13750
2878.55 13783
2879.06 13364
2879.56 12880
2880.07 12815
2880.57 12895
2881.08 12878
2881.59 12839
2882.09 12693
2882.60 12751
2883.10 12927
2883.61 12825
2884.12 12685
2884.62 12875
2885.13 13038
2885.64 12816
2886.14 12919
2886.65 12788
2887.16 12470
2887.66 12734
2888.17 13154
2888.67 12859
2889.18 12816
2889.69 12787
2890.20 12804
2890.70 12906
2891.21 12820
2891.72 12767
2892.22 12487
2892.73 12352
2893.24 12158
2893.74 12373
2894.25 12427
2894.76 12447
2895.27 12672
2895.77 12814
2896.28 13158
2896.79 13269
2897.29 13256
2897.80 13244
2898.31 13345
2898.82 13563
2899.32 13559
2899.83 13451
2900.34 13178
2900.85 13595
2901.35 13833
2901.86 13976
2902.37 14333
2902.88 14346
2903.39 14570
2903.89 14519
2904.40 14605
2904.91 14535
2905.42 14638
2905.93 14656
2906.43 14557
2906.94 14705
2907.45 14523
2907.96 14663
2908.47 14780
2908.98 14467
2909.48 14237
2909.99 13895
2910.50 13404
2911.01 12804
2911.52 12425
2912.03 12399
2912.54 12395
2913.05 12021
2913.55 11982
2914.06 12039
2914.57 12024
2915.08 12229
2915.59 12467
2916.10 12424
2916.61 12529
2917.12 12675
2917.63 12514
2918.14 12480
2918.64 12657
2919.15 12643
2919.66 12519
2920.17 12941
2920.68 12666
2921.19 12604
2921.70 12905
2922.21 12672
2922.72 12484
2923.23 12273
2923.74 12718
2924.25 13191
2924.76 12993
2925.27 13198
2925.78 13691
2926.29 13766
2926.80 13926
2927.31 14170
2927.82 14129
2928.33 14003
2928.84 13910
2929.35 13337
2929.86 12893
2930.37 12473
2930.88 12263
2931.39 11979
2931.90 11522
2932.41 11179
2932.92 10972
2933.43 10951
2933.94 11091
2934.45 11036
2934.96 11017
2935.47 11082
2935.99 11257
2936.50 11483
2937.01 11412
2937.52 11686
2938.03 11892
2938.54 11778
2939.05 12069
2939.56 12157
2940.07 12169
2940.58 12280
2941.10 11976
2941.61 11904
2942.12 12149
2942.63 12131
2943.14 12482
2943.65 12043
2944.16 12039
2944.67 12270
2945.19 12496
2945.70 12459
2946.21 12780
2946.72 13007
2947.23 12940
2947.74 13139
2948.26 12947
2948.77 12560
2949.28 12472
2949.79 12337
2950.30 12453
2950.82 12034
2951.33 11486
2951.84 11387
2952.35 11518
2952.87 11283
2953.38 11218
2953.89 11210
2954.40 11096
2954.91 10909
2955.43 10935
2955.94 11265
2956.45 11082
2956.96 11211
2957.48 11085
2957.99 11007
2958.50 11280
2959.02 11200
2959.53 11249
2960.04 11514
2960.55 11318
2961.07 11164
2961.58 11365
2962.09 11763
2962.61 12087
2963.12 11684
2963.63 11914
2964.15 11974
2964.66 11819
2965.17 11669
2965.69 11816
2966.20 11684
2966.71 11421
2967.23 11357
2967.74 11257
2968.25 10942
2968.77 10630
2969.28 10585
2969.79 10575
2970.31 10643
2970.82 10545
2971.34 10480
2971.85 10308
2972.36 10388
2972.88 10663
2973.39 10735
2973.90 10634
2974.42 10788
2974.93 10894
2975.45 10753
2975.96 10782
2976.48 10577
2976.99 10557
2977.50 10590
2978.02 10716
2978.53 10528
2979.05 10517
2979.56 10640
2980.08 10501
2980.59 10475
2981.11 10493
2981.62 10509
2982.14 10491
2982.65 10584
2983.17 10736
2983.68 10714
2984.20 10671
2984.71 10580
2985.23 10776
2985.74 10848
2986.26 10720
2986.77 10934
2987.29 11212
2987.80 11336
2988.32 11142
2988.83 11498
2989.35 11394
2989.86 11202
2990.38 11109
2990.89 11034
2991.41 10587
2991.92 10606
2992.44 10553
2992.96 10588
2993.47 10422
2993.99 10501
2994.50 10630
2995.02 10625
2995.54 10753
2996.05 10760
2996.57 11105
2997.08 11250
2997.60 11530
2998.12 11452
2998.63 11640
2999.15 11813
2999.66 12022
3000.18 12126
3000.70 11869
3001.21 11876
3001.73 11654
3002.25 11582
3002.76 11561
3003.28 11611
3003.80 11359
3004.31 11347
3004.83 11124
3005.35 11450
3005.86 11264
3006.38 11229
3006.90 11298
3007.41 11199
3007.93 11051
3008.45 10858
3008.96 10739
3009.48 11018
3010.00 10777
3010.52 10738
3011.03 10545
3011.55 10567
3012.07 10524
3012.59 10305
3013.10 10340
3013.62 10571
3014.14 10582
3014.66 11292
3015.17 11383
3015.69 11449
3016.21 11595
3016.73 12039
3017.24 12347
3017.76 12452
3018.28 12641
3018.80 12963
3019.32 12874
3019.83 12682
3020.35 12920
3020.87 13144
3021.39 13323
3021.91 13229
3022.42 13025
3022.94 12830
3023.46 12593
3023.98 12408
3024.50 12473
3025.02 12265
3025.54 12087
3026.05 11922
3026.57 11904
3027.09 11693
3027.61 11732
3028.13 11546
3028.65 11649
3029.17 11755
3029.68 11599
3030.20 11406
3030.72 11709
3031.24 11904
3031.76 11883
3032.28 11866
3032.80 12239
3033.32 12440
3033.84 12539
3034.36 12666
3034.88 13063
3035.40 13019
3035.91 13173
3036.43 13265
3036.95 12764
3037.47 12685
3037.99 12194
3038.51 11876
3039.03 11680
3039.55 11294
3040.07 11124
3040.59 11037
3041.11 10962
3041.63 10830
3042.15 10759
3042.67 10670
3043.19 10449
3043.71 10337
3044.23 10323
3044.75 10271
3045.27 10356
3045.79 10327
3046.31 10224
3046.83 10495
3047.35 10546
3047.87 10310
3048.39 10189
3048.91 10278
3049.43 10122
3049.96 10049
3050.48 10228
3051.00 10368
3051.52 10419
3052.04 10262
3052.56 10083
3053.08 10270
3053.60 10450
3054.12 10581
3054.64 10789
3055.16 10783
3055.68 11038
3056.21 10887
3056.73 11156
3057.25 11167
3057.77 10912
3058.29 10719
3058.81 10824
3059.33 11125
3059.86 10859
3060.38 10617
3060.90 10652
3061.42 10519
3061.94 10566
3062.46 10532
3062.98 10552
3063.51 10648
3064.03 10825
3064.55 10960
3065.07 11169
3065.59 10841
3066.12 10963
3066.64 11076
3067.16 11153
3067.68 11051
3068.20 10885
3068.73 10818
3069.25 10807
3069.77 10900
3070.29 10797
3070.82 10667
3071.34 10782
3071.86 10630
3072.38 10722
3072.91 10899
3073.43 10506
3073.95 10610
3074.47 10637
3075.00 10790
3075.52 10870
3076.04 10995
3076.56 10992
3077.09 11234
3077.61 11495
3078.13 11697
3078.66 12189
3079.18 12130
3079.70 12217
3080.23 12553
3080.75 12831
3081.27 13020
3081.80 13221
3082.32 13066
3082.84 12901
3083.37 12544
3083.89 12202
3084.41 12157
3084.94 11857
3085.46 11893
3085.98 12024
3086.51 11833
3087.03 11973
3087.56 11953
3088.08 12038
3088.60 12156
3089.13 11789
3089.65 11561
3090.18 11613
3090.70 11609
3091.22 11574
3091.75 11495
3092.27 11345
3092.80 10948
3093.32 11263
3093.84 11308
3094.37 11433
3094.89 11634
3095.42 11325
3095.94 11164
3096.47 10740
3096.99 11001
3097.52 11066
3098.04 10742
3098.57 10747
3099.09 10594
3099.62 10391
3100.14 10291
3100.67 10014
3101.19 10212
3101.72 10200
3102.24 10276
3102.77 10308
3103.29 10093
3103.82 10310
3104.34 10311
3104.87 10261
3105.39 10320
3105.92 10572
3106.44 10273
3106.97 10096
3107.49 10044
3108.02 10093
3108.54 10096
3109.07 10135
3109.60 10310
3110.12 10429
3110.65 10376
3111.17 10402
3111.70 10497
3112.22 10382
3112.75 10334
3113.28 10329
3113.80 10252
3114.33 10022
3114.85 9970
3115.38 9985
3115.91 9980
3116.43 9930
3116.96 10031
3117.49 10208
3118.01 9938
3118.54 9724
3119.07 9488
3119.59 9758
3120.12 9816
3120.64 9678
3121.17 9661
3121.70 9656
3122.23 9665
3122.75 9681
3123.28 10031
3123.81 9741
3124.33 9761
3124.86 9995
3125.39 9815
3125.91 10007
3126.44 9919
3126.97 9925
3127.49 10019
3128.02 10369
3128.55 10227
3129.08 10072
3129.60 9813
3130.13 10294
3130.66 10581
3131.19 10152
3131.71 10167
3132.24 10318
3132.77 10228
3133.30 10047
3133.82 10106
3134.35 10144
3134.88 10144
3135.41 9928
3135.94 9977
3136.46 9800
3136.99 9903
3137.52 9980
3138.05 10041
3138.58 9729
3139.10 9707
3139.63 9853
3140.16 10162
3140.69 10276
3141.22 9965
3141.75 9926
3142.27 10239
3142.80 10062
3143.33 10316
3143.86 10531
3144.39 10267
3144.92 10553
3145.45 10693
3145.97 11278
3146.50 11229
3147.03 11654
3147.56 11856
3148.09 12360
3148.62 12813
3149.15 13270
3149.68 13311
3150.21 13782
3150.74 13730
3151.26 13622
3151.79 13372
3152.32 12887
3152.85 12811
3153.38 12540
3153.91 12250
3154.44 11874
3154.97 11615
3155.50 11403
3156.03 11542
3156.56 11391
3157.09 11069
3157.62 11166
3158.15 11497
3158.68 11455
3159.21 11680
3159.74 11725
3160.27 11924
3160.80 12061
3161.33 11918
3161.86 12002
3162.39 11631
3162.92 11693
3163.45 11789
3163.98 11592
3164.51 11279
3165.04 11231
3165.57 10842
3166.10 10690
3166.63 10460
3167.16 10188
3167.69 10106
3168.22 10133
3168.75 9919
3169.28 10017
3169.81 10179
3170.35 9776
3170.88 10095
3171.41 10354
3171.94 10766
3172.47 10833
3173.00 10871
3173.53 11176
3174.06 11561
3174.59 11567
3175.12 11569
3175.66 11711
3176.19 11802
3176.72 12028
3177.25 11748
3177.78 11458
3178.31 11397
3178.84 11014
3179.38 11098
3179.91 10965
3180.44 10855
3180.97 10496
3181.50 10653
3182.03 10401
3182.57 10496
3183.10 10656
3183.63 10291
3184.16 10236
3184.69 10220
3185.23 10534
3185.76 10442
3186.29 10411
3186.82 10706
3187.35 10754
3187.89 10490
3188.42 10506
3188.95 10464
3189.48 10300
3190.02 10067
3190.55 10130
3191.08 10231
3191.61 10509
3192.15 10456
3192.68 10337
3193.21 10471
3193.74 10494
3194.28 10439
3194.81 10466
3195.34 10482
3195.88 10344
3196.41 10506
3196.94 10571
3197.48 10723
3198.01 10854
3198.54 11130
3199.07 11320
3199.61 11239
3200.14 11395
3200.67 11409
3201.21 11672
3201.74 11871
3202.27 11921
3202.81 12276
3203.34 12473
3203.88 12629
3204.41 12820
3204.94 12731
3205.48 12544
3206.01 12230
3206.54 11658
3207.08 11453
3207.61 11093
3208.15 10871
3208.68 10767
3209.21 10619
3209.75 10438
3210.28 10749
3210.82 10979
3211.35 11115
3211.88 11287
3212.42 11306
3212.95 11473
3213.49 11651
3214.02 11643
3214.56 11804
3215.09 11602
3215.63 11699
3216.16 11359
3216.70 11344
3217.23 11042
3217.76 10754
3218.30 10568
3218.83 10773
3219.37 11034
3219.90 10774
3220.44 10692
3220.97 11050
3221.51 11123
3222.04 11290
3222.58 12009
3223.11 12141
3223.65 12741
3224.19 13015
3224.72 13174
3225.26 13214
3225.79 13462
3226.33 13635
3226.86 13499
3227.40 12965
3227.93 12654
3228.47 12079
3229.00 11777
3229.54 11637
3230.08 11533
3230.61 11026
3231.15 10691
3231.68 10553
3232.22 10163
3232.76 10384
3233.29 10270
3233.83 10252
3234.36 10356
3234.90 10451
3235.44 10692
3235.97 10850
3236.51 10936
3237.05 11067
3237.58 11439
3238.12 11847
3238.66 12013
3239.19 12021
3239.73 12505
3240.26 12729
3240.80 13020
3241.34 12774
3241.88 12631
3242.41 12279
3242.95 11849
3243.49 11696
3244.02 11219
3244.56 10881
3245.10 10838
3245.63 10374
3246.17 10123
3246.71 10193
3247.25 10178
3247.78 10199
3248.32 10225
3248.86 10286
3249.39 10242
3249.93 10403
3250.47 10573
3251.01 10871
3251.54 10847
3252.08 10820
3252.62 10910
3253.16 10990
3253.70 11202
3254.23 11204
3254.77 11047
3255.31 11281
3255.85 10878
3256.38 10895
3256.92 11139
3257.46 11321
3258.00 11345
3258.54 11450
3259.08 11510
3259.61 11291
3260.15 11310
3260.69 11416
3261.23 11294
3261.77 11211
3262.31 11268
3262.84 11328
3263.38 11385
3263.92 11475
3264.46 11251
3265.00 11377
3265.54 11431
3266.08 11178
3266.61 11058
3267.15 10888
3267.69 10761
3268.23 10830
3268.77 10663
3269.31 10369
3269.85 10395
3270.39 10111
3270.93 10144
3271.47 10251
3272.01 10189
3272.54 10241
3273.08 10293
3273.62 10338
3274.16 10150
3274.70 10567
3275.24 10598
3275.78 10851
3276.32 11088
3276.86 11313
3277.40 11565
3277.94 11551
3278.48 11609
3279.02 11669
3279.56 11386
3280.10 11507
3280.64 11651
3281.18 11693
3281.72 11654
3282.26 11422
3282.80 11691
3283.34 11768
3283.88 11682
3284.42 11639
3284.96 12005
3285.50 12515
3286.04 12908
3286.58 13172
3287.12 13356
3287.66 13096
3288.20 13111
3288.74 13113
3289.28 12826
3289.83 12316
3290.37 12097
3290.91 11794
3291.45 11439
3291.99 11051
3292.53 10791
3293.07 10814
3293.61 10441
3294.15 10500
3294.69 10427
3295.24 10538
3295.78 10653
3296.32 11094
3296.86 10807
3297.40 10539
3297.94 10603
3298.48 10925
3299.02 10871
3299.57 10685
3300.11 10512
3300.65 10555
3301.19 10627
3301.73 11130
3302.27 11263
3302.82 10963
3303.36 10971
3303.90 11138
3304.44 11183
3304.98 11436
3305.53 11438
3306.07 11208
3306.61 11085
3307.15 11054
3307.69 10804
3308.24 10657
3308.78 10514
3309.32 10703
3309.86 10600
3310.41 10690
3310.95 10648
3311.49 10409
3312.03 10771
3312.58 11017
3313.12 11091
3313.66 10946
3314.20 11360
3314.75 11776
3315.29 11959
3315.83 12114
3316.38 12179
3316.92 12441
3317.46 12365
3318.00 12334
3318.55 12186
3319.09 12161
3319.63 12048
3320.18 11656
3320.72 11386
3321.26 11515
3321.81 11160
3322.35 10952
3322.89 11175
3323.44 11364
3323.98 11625
3324.52 11375
3325.07 11337
3325.61 11324
3326.16 11382
3326.70 11261
3327.24 11314
3327.79 11029
3328.33 10723
3328.88 10655
3329.42 10423
3329.96 9990
3330.51 9995
3331.05 9807
3331.60 9593
3332.14 9514
3332.68 9363
3333.23 9324
3333.77 9214
3334.32 9339
3334.86 9389
3335.41 9629
3335.95 9400
3336.49 9212
3337.04 9493
3337.58 9539
3338.13 9782
3338.67 9968
3339.22 10041
3339.76 10019
3340.31 10037
3340.85 10108
3341.40 10307
3341.94 10292
3342.49 10368
3343.03 10427
3343.58 10486
3344.12 10539
3344.67 10539
3345.21 10385
3345.76 10422
3346.30 10136
3346.85 10378
3347.40 10261
3347.94 10098
3348.49 10382
3349.03 10293
3349.58 10524
3350.12 10703
3350.67 10867
3351.21 10654
3351.76 10658
3352.31 10419
3352.85 10394
3353.40 10457
3353.94 10383
3354.49 10357
3355.04 10259
3355.58 10522
3356.13 10337
3356.68 10327
3357.22 10382
3357.77 10066
3358.31 10295
3358.86 10238
3359.41 9906
3359.95 9765
3360.50 9768
3361.05 9214
3361.59 9084
3362.14 9411
3362.69 9320
3363.23 9186
3363.78 9250
3364.33 9266
3364.87 9234
3365.42 9271
3365.97 9192
3366.51 9193
3367.06 9322
3367.61 9529
3368.16 9472
3368.70 9519
3369.25 9548
3369.80 9659
3370.34 9631
3370.89 9778
3371.44 9978
3371.99 9608
3372.53 9694
3373.08 9717
3373.63 9781
3374.18 9608
3374.72 9385
3375.27 9443
3375.82 9300
3376.37 9099
3376.92 8726
3377.46 8813
3378.01 8542
3378.56 8635
3379.11 8633
3379.66 8383
3380.20 8328
3380.75 8198
3381.30 8334
3381.85 8337
3382.40 8501
3382.95 8634
3383.49 8335
3384.04 8509
3384.59 8849
3385.14 8912
3385.69 8664
3386.24 8985
3386.79 8776
3387.33 8990
3387.88 9200
3388.43 9445
3388.98 9389
3389.53 9401
3390.08 9577
3390.63 9301
3391.18 9213
3391.73 9518
3392.27 9859
3392.82 9746
3393.37 9516
3393.92 9485
3394.47 9430
3395.02 9348
3395.57 9165
3396.12 9260
3396.67 9220
3397.22 9277
3397.77 9192
3398.32 9009
3398.87 8970
3399.42 8944
3399.97 8792
3400.52 8998
3401.07 8729
3401.62 8958
3402.17 8854
3402.72 8803
3403.27 8823
3403.82 8868
3404.37 9023
3404.92 8927
3405.47 9089
3406.02 8908
3406.57 8570
3407.12 8778
3407.67 8816
3408.22 8742
3408.77 8703
3409.32 8508
3409.87 8599
3410.42 8541
3410.97 8587
3411.52 8672
3412.07 8587
3412.62 8610
3413.17 8720
3413.72 8830
3414.27 9048
3414.83 8847
3415.38 9002
3415.93 9195
3416.48 9131
3417.03 9160
3417.58 9279
3418.13 8993
3418.68 9213
3419.23 9353
3419.79 8904
3420.34 8755
3420.89 8863
3421.44 8717
3421.99 8618
3422.54 8644
3423.10 8755
3423.65 8927
3424.20 8832
3424.75 8727
3425.30 8870
3425.85 8967
3426.41 8699
3426.96 8870
3427.51 8884
3428.06 8788
3428.61 8959
3429.17 8943
3429.72 8932
3430.27 9008
3430.82 8835
3431.37 8996
3431.93 9265
3432.48 9208
3433.03 9073
3433.58 8931
3434.14 9126
3434.69 9297
3435.24 9151
3435.79 9223
3436.35 9221
3436.90 8928
3437.45 8953
3438.01 8957
3438.56 9008
3439.11 8871
3439.66 8976
3440.22 9044
3440.77 9034
3441.32 9097
3441.88 8907
3442.43 8806
3442.98 8802
3443.54 8886
3444.09 8716
3444.64 8608
3445.20 8819
3445.75 8760
3446.30 8580
3446.86 8601
3447.41 8508
3447.96 8533
3448.52 8555
3449.07 8486
3449.62 8545
3450.18 8532
3450.73 8344
3451.29 8528
3451.84 8560
3452.39 8295
3452.95 8659
3453.50 8724
3454.06 8668
3454.61 8507
3455.16 8396
3455.72 8534
3456.27 8899
3456.83 8484
3457.38 8543
3457.94 8637
3458.49 8728
3459.04 8680
3459.60 8646
3460.15 8607
3460.71 8554
3461.26 8807
3461.82 8688
3462.37 8971
3462.93 9133
3463.48 8967
3464.04 8913
3464.59 9145
3465.15 9407
3465.70 9417
3466.26 9333
3466.81 9328
3467.37 9649
3467.92 9730
3468.48 10035
3469.03 10119
3469.59 10069
3470.14 10202
3470.70 10272
3471.25 10329
3471.81 10246
3472.37 10446
3472.92 10395
3473.48 10374
3474.03 10172
3474.59 9812
3475.14 9666
3475.70 9563
3476.26 9825
3476.81 9646
3477.37 9571
3477.92 9787
3478.48 9727
3479.04 9666
3479.59 9862
3480.15 9807
3480.70 10046
3481.26 10003
3481.82 10084
3482.37 10178
3482.93 10144
3483.49 9922
3484.04 9884
3484.60 9799
3485.16 9684
3485.71 9739
3486.27 10182
3486.83 10037
3487.38 10286
3487.94 10404
3488.50 10610
3489.05 11069
3489.61 11513
3490.17 11811
3490.72 11837
3491.28 12035
3491.84 12433
3492.40 12375
3492.95 12264
3493.51 12257
3494.07 12307
3494.62 12240
3495.18 12119
3495.74 12297
3496.30 11945
3496.85 12340
3497.41 12224
3497.97 11963
3498.53 12478
3499.09 12811
3499.64 12771
3500.20 13208
3500.76 14217
3501.32 15512
3501.87 16847
3502.43 18687
3502.99 20940
3503.55 23411
3504.11 26401
3504.66 29149
3505.22 32950
3505.78 35653
3506.34 37830
3506.90 39408
3507.46 39817
3508.01 39184
3508.57 37193
3509.13 34853
3509.69 31706
3510.25 28168
3510.81 24599
3511.37 21275
3511.92 18823
3512.48 16514
3513.04 14361
3513.60 13355
3514.16 12448
3514.72 11474
3515.28 11186
3515.84 10951
3516.40 10568
3516.96 10193
3517.51 10085
3518.07 10113
3518.63 10209
3519.19 10240
3519.75 9774
3520.31 9813
3520.87 10117
3521.43 9793
3521.99 9667
3522.55 9811
3523.11 9579
3523.67 9759
3524.23 9444
3524.79 9622
3525.35 9771
3525.91 9894
3526.47 9828
3527.03 9829
3527.59 10046
3528.15 10010
3528.71 9898
3529.27 9863
3529.83 9778
3530.39 10182
3530.95 9911
3531.51 9933
3532.07 10094
3532.63 10344
3533.19 10425
3533.75 10758
3534.31 11011
3534.87 11074
3535.43 11135
3535.99 11378
3536.55 11382
3537.11 11603
3537.67 11853
3538.23 11591
3538.80 11577
3539.36 11873
3539.92 11639
3540.48 11732
3541.04 11778
3541.60 11785
3542.16 11672
3542.72 11633
3543.28 11734
3543.85 12065
3544.41 11800
3544.97 11997
3545.53 12055
3546.09 11848
3546.65 11589
3547.21 11373
3547.78 11445
3548.34 10972
3548.90 10811
3549.46 10486
3550.02 10186
3550.58 9846
3551.15 9785
3551.71 9953
3552.27 9667
3552.83 9381
3553.39 9437
3553.96 9390
3554.52 9325
3555.08 9425
3555.64 9385
3556.20 9518
3556.77 9313
3557.33 9442
3557.89 9469
3558.45 9282
3559.02 9428
3559.58 9780
3560.14 9797
3560.70 9737
3561.27 9937
3561.83 9967
3562.39 10111
3562.96 10208
3563.52 10239
3564.08 10151
3564.64 10158
3565.21 10228
3565.77 10204
3566.33 10125
3566.90 9905
3567.46 9757
3568.02 9684
3568.59 9653
3569.15 9542
3569.71 9224
3570.28 9166
3570.84 9119
3571.40 8960
3571.97 9196
3572.53 9337
3573.09 9175
3573.66 9191
3574.22 9409
3574.78 9292
3575.35 9449
3575.91 9393
3576.48 9580
3577.04 9728
3577.60 9733
3578.17 9456
3578.73 9526
3579.30 9450
3579.86 9365
3580.42 9628
3580.99 9829
3581.55 9457
3582.12 9458
3582.68 9621
3583.24 9831
3583.81 9791
3584.37 9779
3584.94 9916
3585.50 10212
3586.07 10361
3586.63 9928
3587.20 10411
3587.76 10249
3588.33 10096
3588.89 9739
3589.46 9805
3590.02 9636
3590.59 9495
3591.15 9272
3591.72 9301
3592.28 8998
3592.85 8940
3593.41 8732
3593.98 9074
3594.54 8787
3595.11 8679
3595.67 8823
3596.24 8825
3596.80 8979
3597.37 9114
3597.93 9027
3598.50 8956
3599.07 9276
3599.63 9308
3600.20 9280
3600.76 9213
3601.33 9261
3601.89 9191
3602.46 9066
3603.03 9217
3603.59 9354
3604.16 9250
3604.72 9330
3605.29 8966
3605.86 9018
3606.42 8816
3606.99 9005
3607.56 9059
3608.12 8886
3608.69 8670
3609.25 8831
3609.82 8669
3610.39 8574
3610.95 8555
3611.52 8200
3612.09 8219
3612.65 8447
3613.22 8696
3613.79 8974
3614.35 9600
3614.92 10028
3615.49 10231
3616.06 10905
3616.62 11566
3617.19 12505
3617.76 13366
3618.32 14446
3618.89 15529
3619.46 16395
3620.03 16856
3620.59 17342
3621.16 17146
3621.73 16669
3622.30 15987
3622.86 14815
3623.43 14045
3624.00 12802
3624.57 11778
3625.13 11080
3625.70 10534
3626.27 10185
3626.84 9578
3627.40 9446
3627.97 9310
3628.54 9038
3629.11 9052
3629.68 9198
3630.24 9116
3630.81 9313
3631.38 9379
3631.95 9726
3632.52 9797
3633.09 9998
3633.65 10296
3634.22 10342
3634.79 10422
3635.36 10560
3635.93 10534
3636.50 10671
3637.06 10644
3637.63 10346
3638.20 9966
3638.77 9625
3639.34 9422
3639.91 9242
3640.48 9028
3641.05 8878
3641.62 8712
3642.18 8941
3642.75 8928
3643.32 8952
3643.89 9039
3644.46 9202
3645.03 9209
3645.60 9335
3646.17 9454
3646.74 9621
3647.31 9548
3647.88 9640
3648.45 9722
3649.02 9538
3649.59 9305
3650.16 9358
3650.72 9416
3651.29 9486
3651.86 9437
3652.43 9336
3653.00 9317
3653.57 9309
3654.14 9369
3654.71 9356
3655.28 9344
3655.85 9137
3656.42 9197
3656.99 9078
3657.56 8911
3658.13 8822
3658.71 8982
3659.28 8945
3659.85 8968
3660.42 8738
3660.99 8659
3661.56 8630
3662.13 8301
3662.70 8417
3663.27 8218
3663.84 8248
3664.41 7961
3664.98 7971
3665.55 8125
3666.12 7911
3666.69 7853
3667.27 7783
3667.84 7799
3668.41 7684
3668.98 7941
3669.55 7968
3670.12 7727
3670.69 7778
3671.26 7948
3671.83 7909
3672.41 7904
3672.98 8008
3673.55 7892
3674.12 7726
3674.69 8103
3675.26 8145
3675.84 8413
3676.41 8668
3676.98 8439
3677.55 8336
3678.12 8332
3678.69 8381
3679.27 8253
3679.84 8172
3680.41 8235
3680.98 7975
3681.55 7964
3682.13 7671
3682.70 7884
3683.27 8013
3683.84 7879
3684.42 7756
3684.99 7669
3685.56 7674
3686.13 7725
3686.70 7533
3687.28 7863
3687.85 7718
3688.42 7793
3689.00 7922
3689.57 7753
3690.14 7979
3690.71 8020
3691.29 8052
3691.86 7971
3692.43 7924
3693.01 7811
3693.58 7958
3694.15 8080
3694.72 8105
3695.30 8141
3695.87 8158
3696.44 8037
3697.02 8034
3697.59 8079
3698.16 7823
3698.74 7658
3699.31 7737
3699.88 7805
3700.46 7723
3701.03 7752
3701.61 7703
3702.18 7777
3702.75 7671
3703.33 7592
3703.90 7727
3704.47 7704
3705.05 7704
3705.62 7693
3706.20 7577
3706.77 7724
3707.34 7867
3707.92 7779
3708.49 7894
3709.07 7903
3709.64 8010
3710.22 8074
3710.79 7809
3711.36 8038
3711.94 8010
3712.51 8097
3713.09 7862
3713.66 7853
3714.24 7914
3714.81 8030
3715.39 7939
3715.96 8094
3716.54 8371
3717.11 7935
3717.69 8006
3718.26 8240
3718.84 8231
3719.41 8147
3719.99 8216
3720.56 8334
3721.14 8171
3721.71 8011
3722.29 7885
3722.86 7986
3723.44 7912
3724.01 7789
3724.59 7733
3725.16 7639
3725.74 7529
3726.31 7566
3726.89 7595
3727.47 7452
3728.04 7534
3728.62 7712
3729.19 7766
3729.77 7952
3730.34 7962
3730.92 8166
3731.50 8592
3732.07 8625
3732.65 8702
3733.22 9067
3733.80 8990
3734.38 8855
3734.95 9278
3735.53 9458
3736.11 9264
3736.68 9150
3737.26 9191
3737.84 8981
3738.41 8631
3738.99 8515
3739.56 8312
3740.14 8320
3740.72 7999
3741.29 7978
3741.87 7909
3742.45 7920
3743.03 7996
3743.60 7872
3744.18 7957
3744.76 7804
3745.33 7680
3745.91 7700
3746.49 7683
3747.06 7799
3747.64 7700
3748.22 7601
3748.80 7594
3749.37 7493
3749.95 7611
3750.53 7761
3751.11 7894
3751.68 7636
3752.26 7485
3752.84 7436
3753.42 7387
3753.99 7144
3754.57 7536
3755.15 7719
3755.73 7375
3756.31 7201
3756.88 7316
3757.46 7425
3758.04 7399
3758.62 7339
3759.20 7427
3759.77 7551
3760.35 7610
3760.93 7625
3761.51 7714
3762.09 7943
3762.67 7963
3763.24 8017
3763.82 8196
3764.40 8340
3764.98 8388
3765.56 8214
3766.14 8168
3766.72 8121
3767.29 7842
3767.87 7959
3768.45 7910
3769.03 7901
3769.61 7890
3770.19 7880
3770.77 8041
3771.35 7972
3771.93 8199
3772.50 8225
3773.08 7989
3773.66 7980
3774.24 8008
3774.82 7943
3775.40 7904
3775.98 7770
3776.56 7857
3777.14 7798
3777.72 7769
3778.30 7702
3778.88 7674
3779.46 7533
3780.04 7474
3780.62 7309
3781.20 7215
3781.78 7407
3782.36 7427
3782.94 7377
3783.52 7574
3784.10 7669
3784.68 7628
3785.26 7322
3785.84 7358
3786.42 7322
3787.00 7497
3787.58 7423
3788.16 7562
3788.74 7436
3789.32 7590
3789.90 7465
3790.48 7581
3791.06 7524
3791.64 7620
3792.22 7871
3792.80 7992
3793.38 7731
3793.96 7895
3794.54 7938
3795.13 7981
3795.71 7803
3796.29 7794
3796.87 8061
3797.45 8157
3798.03 8073
3798.61 8064
3799.19 8015
3799.77 7988
3800.36 8251
3800.94 8242
3801.52 8448
3802.10 8763
3802.68 8979
3803.26 9012
3803.84 9004
3804.43 9321
3805.01 9405
3805.59 9412
3806.17 9369
3806.75 9509
3807.33 9686
3807.92 9489
3808.50 9326
3809.08 9818
3809.66 9909
3810.24 10063
3810.83 10070
3811.41 10322
3811.99 9972
3812.57 9629
3813.15 9676
3813.74 9756
3814.32 9686
3814.90 9508
3815.48 9516
3816.07 9421
3816.65 9559
3817.23 9260
3817.81 9484
3818.40 9201
3818.98 8859
3819.56 8647
3820.14 8480
3820.73 8265
3821.31 8161
3821.89 7988
3822.48 7621
3823.06 7516
3823.64 7623
3824.23 7541
3824.81 7349
3825.39 7208
3825.98 6999
3826.56 7298
3827.14 7503
3827.73 7323
3828.31 7253
3828.89 7313
3829.48 7270
3830.06 7406
3830.64 7383
3831.23 7295
3831.81 7246
3832.39 7179
3832.98 7061
3833.56 7384
3834.15 7379
3834.73 7223
3835.31 7492
3835.90 7486
3836.48 7436
3837.07 7379
3837.65 7660
3838.23 7712
3838.82 7561
3839.40 7439
3839.99 7514
3840.57 7466
3841.15 7433
3841.74 7649
3842.32 7412
3842.91 7268
3843.49 7138
3844.08 7249
3844.66 7238
3845.25 7296
3845.83 7055
3846.42 7205
3847.00 7185
3847.59 7234
3848.17 7094
3848.76 7283
3849.34 7303
3849.93 7160
3850.51 7269
3851.10 7285
3851.68 7380
3852.27 7430
3852.85 7366
3853.44 7426
3854.02 7485
3854.61 7559
3855.19 7493
3855.78 7446
3856.36 7516
3856.95 7736
3857.54 7836
3858.12 7915
3858.71 7989
3859.29 8194
3859.88 8503
3860.46 8991
3861.05 9315
3861.64 9714
3862.22 10183
3862.81 10437
3863.39 11068
3863.98 11010
3864.57 10838
3865.15 10948
3865.74 10515
3866.33 10073
3866.91 9830
3867.50 9229
3868.09 8792
3868.67 8356
3869.26 8159
3869.84 7921
3870.43 7780
3871.02 7795
3871.60 7532
3872.19 7487
3872.78 7518
3873.37 7486
3873.95 7509
3874.54 7904
3875.13 7889
3875.71 7711
3876.30 7832
3876.89 7878
3877.47 7975
3878.06 7959
3878.65 7701
3879.24 7818
3879.82 7836
3880.41 7561
3881.00 7551
3881.59 7336
3882.17 7037
3882.76 7132
3883.35 7021
3883.94 7092
3884.52 6844
3885.11 6892
3885.70 6901
3886.29 6888
3886.87 6735
3887.46 6822
3888.05 6720
3888.64 6757
3889.23 6894
3889.81 6975
3890.40 7134
3890.99 7042
3891.58 7247
3892.17 7278
3892.76 7083
3893.34 7251
3893.93 7223
3894.52 7188
3895.11 7090
3895.70 7090
3896.29 7382
3896.88 7365
3897.46 7607
3898.05 7833
3898.64 7620
3899.23 7531
3899.82 7702
3900.41 7999
3901.00 8172
3901.59 8260
3902.17 8501
3902.76 8573
3903.35 8085
3903.94 8175
3904.53 8086
3905.12 7844
3905.71 7641
3906.30 7398
3906.89 7142
3907.48 7103
3908.07 7024
3908.66 6874
3909.25 6729
3909.84 6688
3910.43 6812
3911.02 6580
3911.61 6389
3912.20 6405
3912.79 6482
3913.37 6336
3913.96 6301
3914.55 6442
3915.14 6514
3915.73 6534
3916.33 6410
3916.92 6456
3917.51 6357
3918.10 6382
3918.69 6571
3919.28 6500
3919.87 6481
3920.46 6704
3921.05 6801
3921.64 6870
3922.23 6929
3922.82 6987
3923.41 7123
3924.00 6833
3924.59 6867
3925.18 7065
3925.77 6831
3926.36 6765
3926.95 6798
3927.55 6668
3928.14 6734
3928.73 6669
3929.32 6583
3929.91 6668
3930.50 6699
3931.09 6769
3931.68 6701
3932.27 6602
3932.87 6529
3933.46 6557
3934.05 6456
3934.64 6506
3935.23 6348
3935.82 6516
3936.41 6499
3937.01 6577
3937.60 6612
3938.19 6650
3938.78 6635
3939.37 6868
3939.97 6831
3940.56 7024
3941.15 7137
3941.74 7418
3942.33 7284
3942.93 7429
3943.52 7219
3944.11 7246
3944.70 7359
3945.29 7261
3945.89 7130
3946.48 7186
3947.07 6882
3947.66 6813
3948.26 6869
3948.85 6859
3949.44 6806
3950.03 6840
3950.63 6600
3951.22 6634
3951.81 6717
3952.41 6597
3953.00 6501
3953.59 6530
3954.18 6627
3954.78 6525
3955.37 6637
3955.96 6787
3956.56 6717
3957.15 6592
3957.74 6824
3958.34 6821
3958.93 6803
3959.52 6756
3960.12 6806
3960.71 6955
3961.30 6782
3961.90 6690
3962.49 6822
3963.08 6775
3963.68 6531
3964.27 6498
3964.86 6568
3965.46 6550
3966.05 6576
3966.65 6511
3967.24 6404
3967.83 6448
3968.43 6612
3969.02 6647
3969.62 6773
3970.21 6591
3970.80 6574
3971.40 6530
3971.99 6540
3972.59 6533
3973.18 6504
3973.78 6500
3974.37 6477
3974.97 6558
3975.56 6514
3976.15 6416
3976.75 6367
3977.34 6603
3977.94 6347
3978.53 6468
3979.13 6564
3979.72 6686
3980.32 6775
3980.91 6747
3981.51 6866
3982.10 6841
3982.70 6758
3983.29 6667
3983.89 6781
3984.48 6906
3985.08 6861
3985.67 6842
3986.27 6791
3986.86 6967
3987.46 6849
3988.06 6906
3988.65 6766
3989.25 6653
3989.84 6640
3990.44 6613
3991.03 6493
3991.63 6543
3992.23 6494
3992.82 6671
3993.42 6872
3994.01 7041
3994.61 7303
3995.20 7544
3995.80 7814
3996.40 7744
3996.99 7833
3997.59 7903
3998.19 7813
3998.78 7626
3999.38 7690
3999.97 7622
4000.57 7598
4001.17 7528
4001.76 7445
4002.36 7187
4002.96 7114
4003.55 7007
4004.15 7085
4004.75 7073
4005.34 7168
4005.94 7105
4006.54 7137
4007.13 7330
4007.73 7269
4008.33 7378
4008.93 7538
4009.52 7473
4010.12 7532
4010.72 7416
4011.31 7262
4011.91 7381
4012.51 7520
4013.11 7464
4013.70 7467
4014.30 7446
4014.90 7520
4015.50 7498
4016.09 7660
4016.69 7736
4017.29 7875
4017.89 7804
4018.48 7933
4019.08 8008
4019.68 7787
4020.28 7638
4020.88 7758
4021.47 7771
4022.07 7668
4022.67 7584
4023.27 7628
4023.87 7663
4024.46 7752
4025.06 8009
4025.66 8510
4026.26 8623
4026.86 8867
4027.46 9180
4028.05 9497
4028.65 9735
4029.25 10103
4029.85 10256
4030.45 10678
4031.05 10702
4031.65 10422
4032.25 10162
4032.84 9533
4033.44 9361
4034.04 9090
4034.64 8567
4035.24 8407
4035.84 8118
4036.44 7848
4037.04 7523
4037.64 7454
4038.24 7568
4038.84 7493
4039.43 7432
4040.03 7261
4040.63 7282
4041.23 7539
4041.83 7571
4042.43 7407
4043.03 7504
4043.63 7376
4044.23 7377
4044.83 7687
4045.43 7861
4046.03 7882
4046.63 8074
4047.23 8267
4047.83 8455
4048.43 8372
4049.03 8614
4049.63 8642
4050.23 8593
4050.83 8633
4051.43 8575
4052.03 8213
4052.63 8207
4053.23 8009
4053.83 7839
4054.43 7941
4055.03 8066
4055.63 7798
4056.23 7571
4056.83 7717
4057.43 7561
4058.04 7549
4058.64 7708
4059.24 7305
4059.84 7170
4060.44 7257
4061.04 7252
4061.64 7036
4062.24 7025
4062.84 6906
4063.44 6997
4064.04 7057
4064.65 6945
4065.25 6916
4065.85 6948
4066.45 7007
4067.05 7077
4067.65 7218
4068.25 7270
4068.86 7336
4069.46 7474
4070.06 7389
4070.66 7455
4071.26 7226
4071.86 7075
4072.47 7111
4073.07 7093
4073.67 6984
4074.27 6825
4074.87 6687
4075.48 6776
4076.08 6863
4076.68 6985
4077.28 6839
4077.88 6743
4078.49 6780
4079.09 6839
4079.69 6920
4080.29 6942
4080.90 7055
4081.50 6854
4082.10 7039
4082.70 6858
4083.31 6588
4083.91 6706
4084.51 6782
4085.11 6901
4085.72 6749
4086.32 6675
4086.92 6753
4087.52 6727
4088.13 6539
4088.73 6573
4089.33 6674
4089.94 6526
4090.54 6414
4091.14 6572
4091.75 6641
4092.35 6567
4092.95 6486
4093.56 6640
4094.16 6608
4094.76 6608
4095.37 6650
4095.97 6664
4096.57 6735
4097.18 6776
4097.78 6745
4098.38 6692
4098.99 6669
4099.59 6649
4100.20 6775
4100.80 6784
4101.40 6754
4102.01 6670
4102.61 6564
4103.22 6361
4103.82 6486
4104.42 6390
4105.03 6561
4105.63 6759
4106.24 6677
4106.84 6536
4107.44 6615
4108.05 6630
4108.65 6622
4109.26 6493
4109.86 6536
4110.47 6554
4111.07 6512
4111.68 6205
4112.28 6390
4112.89 6382
4113.49 6399
4114.10 6460
4114.70 6532
4115.31 6379
4115.91 6539
4116.52 6434
4117.12 6593
4117.73 6697
4118.33 6648
4118.94 6798
4119.54 6622
4120.15 6783
4120.75 6922
4121.36 6767
4121.96 6856
4122.57 6906
4123.17 6864
4123.78 6700
4124.39 6741
4124.99 6784
4125.60 6680
4126.20 6814
4126.81 6811
4127.41 6845
4128.02 6776
4128.63 6752
4129.23 6781
4129.84 6756
4130.44 6502
4131.05 6692
4131.66 6711
4132.26 6875
4132.87 7019
4133.47 7071
4134.08 7018
4134.69 7033
4135.29 6995
4135.90 7001
4136.51 7141
4137.11 7334
4137.72 7490
4138.33 7828
4138.93 7913
4139.54 8108
4140.15 8531
4140.75 8663
4141.36 9067
4141.97 9235
4142.57 9472
4143.18 9991
4143.79 10286
4144.40 10310
4145.00 10475
4145.61 10384
4146.22 10069
4146.82 9604
4147.43 9127
4148.04 8691
4148.65 8233
4149.25 7576
4149.86 7456
4150.47 7278
4151.08 6894
4151.68 6621
4152.29 6601
4152.90 6542
4153.51 6368
4154.11 6340
4154.72 6407
4155.33 6311
4155.94 6120
4156.55 6144
4157.15 6192
4157.76 6179
4158.37 6158
4158.98 6160
4159.59 6112
4160.19 6029
4160.80 6031
4161.41 6200
4162.02 6155
4162.63 6274
4163.24 6416
4163.85 6589
4164.45 6654
4165.06 6774
4165.67 6808
4166.28 6715
4166.89 7035
4167.50 7035
4168.11 6999
4168.71 7292
4169.32 7303
4169.93 7107
4170.54 7001
4171.15 6944
4171.76 6960
4172.37 7033
4172.98 7018
4173.59 7071
4174.20 6948
4174.81 7145
4175.42 7287
4176.02 7170
4176.63 7340
4177.24 7560
4177.85 7563
4178.46 7603
4179.07 7619
4179.68 7741
4180.29 7549
4180.90 7561
4181.51 7472
4182.12 7352
4182.73 7359
4183.34 7103
4183.95 7130
4184.56 7199
4185.17 7057
4185.78 6838
4186.39 6704
4187.00 6739
4187.61 6471
4188.22 6591
4188.83 6469
4189.44 6417
4190.05 6436
4190.66 6692
4191.27 6782
4191.88 6881
4192.50 6947
4193.11 7057
4193.72 7533
4194.33 8017
4194.94 8191
4195.55 8385
4196.16 8251
4196.77 8398
4197.38 8515
4197.99 8254
4198.60 8291
4199.21 7838
4199.83 7658
4200.44 7754
4201.05 7470
4201.66 7262
4202.27 7294
4202.88 7118
4203.49 6926
4204.10 6881
4204.72 6916
4205.33 6914
4205.94 6870
4206.55 6770
4207.16 6767
4207.77 6837
4208.39 6586
4209.00 6471
4209.61 6693
4210.22 6658
4210.83 6407
4211.45 6477
4212.06 6529
4212.67 6425
4213.28 6410
4213.89 6715
4214.51 6836
4215.12 7017
4215.73 7191
4216.34 7348
4216.96 7648
4217.57 8153
4218.18 8489
4218.79 8937
4219.41 9248
4220.02 9771
4220.63 10118
4221.24 10412
4221.86 10880
4222.47 10905
4223.08 10636
4223.69 10280
4224.31 9879
4224.92 9603
4225.53 9273
4226.15 9012
4226.76 8840
4227.37 8512
4227.99 8247
4228.60 7960
4229.21 7802
4229.83 7844
4230.44 7854
4231.05 7752
4231.67 7778
4232.28 7831
4232.89 7878
4233.51 7844
4234.12 7884
4234.73 7931
4235.35 7851
4235.96 7873
4236.58 7785
4237.19 7891
4237.80 7738
4238.42 7390
4239.03 7235
4239.65 7130
4240.26 7021
4240.87 6899
4241.49 6917
4242.10 6695
4242.72 6794
4243.33 6571
4243.94 6489
4244.56 6749
4245.17 6792
4245.79 6933
4246.40 7173
4247.02 7157
4247.63 7500
4248.25 7592
4248.86 7662
4249.48 7910
4250.09 8001
4250.71 7988
4251.32 8040
4251.94 7963
4252.55 7884
4253.17 7977
4253.78 7955
4254.40 7866
4255.01 7814
4255.63 7901
4256.24 7928
4256.86 7659
4257.47 7572
4258.09 7667
4258.70 7428
4259.32 7467
4259.93 7342
4260.55 7375
4261.16 7236
4261.78 7178
4262.40 7146
4263.01 7224
4263.63 7006
4264.24 7154
4264.86 6981
4265.47 6987
4266.09 7056
4266.71 7069
4267.32 7012
4267.94 6980
4268.55 7006
4269.17 6724
4269.79 6762
4270.40 6621
4271.02 6461
4271.64 6552
4272.25 6454
4272.87 6576
4273.49 6475
4274.10 6769
4274.72 6586
4275.34 6470
4275.95 6495
4276.57 6531
4277.19 6700
4277.80 6925
4278.42 6976
4279.04 6898
4279.65 6970
4280.27 6815
4280.89 6821
4281.50 6770
4282.12 6519
4282.74 6236
4283.36 6031
4283.97 6032
4284.59 5915
4285.21 5918
4285.82 5895
4286.44 5896
4287.06 6004
4287.68 6012
4288.29 6035
4288.91 6007
4289.53 6103
4290.15 5975
4290.77 5956
4291.38 6110
4292.00 6013
4292.62 6034
4293.24 6213
4293.85 6113
4294.47 5942
4295.09 6054
4295.71 6166
4296.33 6107
4296.95 6085
4297.56 6037
4298.18 6138
4298.80 5998
4299.42 6015
4300.04 6110
4300.66 6064
4301.27 6190
4301.89 6206
4302.51 6184
4303.13 6131
4303.75 6193
4304.37 6238
4304.99 6241
4305.60 6222
4306.22 6072
4306.84 5992
4307.46 6134
4308.08 6195
4308.70 6061
4309.32 6032
4309.94 5994
4310.56 5974
4311.18 6041
4311.79 6010
4312.41 5951
4313.03 5820
4313.65 5867
4314.27 6022
4314.89 5959
4315.51 5902
4316.13 5791
4316.75 5709
4317.37 5743
4317.99 5841
4318.61 5898
4319.23 5642
4319.85 5564
4320.47 5652
4321.09 5543
4321.71 5526
4322.33 5452
4322.95 5359
4323.57 5482
4324.19 5685
4324.81 5718
4325.43 5667
4326.05 5662
4326.67 5642
4327.29 5642
4327.91 5773
4328.53 5647
4329.15 5557
4329.77 5580
4330.39 5413
4331.01 5541
4331.63 5599
4332.25 5564
4332.88 5281
4333.50 5320
4334.12 5282
4334.74 5378
4335.36 5457
4335.98 5308
4336.60 5153
4337.22 5288
4337.84 5201
4338.46 5355
4339.09 5362
4339.71 5267
4340.33 5218
4340.95 5313
4341.57 5290
4342.19 5400
4342.81 5435
4343.44 5597
4344.06 5884
4344.68 5743
4345.30 5822
4345.92 5767
4346.54 5828
4347.17 5993
4347.79 5892
4348.41 6202
4349.03 6090
4349.65 6037
4350.28 6027
4350.90 5960
4351.52 5958
4352.14 5966
4352.76 6049
4353.39 5662
4354.01 5781
4354.63 5773
4355.25 5735
4355.88 5679
4356.50 5677
4357.12 5728
4357.74 5612
4358.37 5522
4358.99 5415
4359.61 5570
4360.23 5430
4360.86 5472
4361.48 5507
4362.10 5456
4362.72 5450
4363.35 5420
4363.97 5378
4364.59 5588
4365.22 5531
4365.84 5424
4366.46 5392
4367.09 5395
4367.71 5356
4368.33 5248
4368.96 5138
4369.58 5195
4370.20 5076
4370.83 4980
4371.45 5080
4372.07 4964
4372.70 4955
4373.32 5001
4373.94 4960
4374.57 4973
4375.19 4999
4375.82 4967
4376.44 4981
4377.06 5263
4377.69 5270
4378.31 5294
4378.94 5439
4379.56 5393
4380.18 5541
4380.81 5603
4381.43 5443
4382.06 5580
4382.68 5752
4383.31 5589
4383.93 5574
4384.55 5500
4385.18 5446
4385.80 5377
4386.43 5517
4387.05 5430
4387.68 5286
4388.30 5270
4388.93 5302
4389.55 5169
4390.18 5288
4390.80 5324
4391.43 5383
4392.05 5377
4392.68 5235
4393.30 5197
4393.93 5247
4394.55 5111
4395.18 5135
4395.80 5164
4396.43 5398
4397.05 5249
4397.68 5348
4398.30 5284
4398.93 5192
4399.56 5294
4400.18 5402
4400.81 5447
4401.43 5536
4402.06 5481
4402.68 5505
4403.31 5535
4403.94 5517
4404.56 5472
4405.19 5536
4405.81 5465
4406.44 5533
4407.07 5591
4407.69 5628
4408.32 5508
4408.94 5393
4409.57 5448
4410.20 5397
4410.82 5260
4411.45 5184
4412.08 5149
4412.70 5350
4413.33 5323
4413.95 5104
4414.58 5119
4415.21 5113
4415.83 5230
4416.46 5283
4417.09 5302
4417.72 5225
4418.34 5211
4418.97 5372
4419.60 5214
4420.22 5199
4420.85 5308
4421.48 5426
4422.10 5399
4422.73 5048
4423.36 5204
4423.99 5236
4424.61 5105
4425.24 5135
4425.87 5027
4426.50 4886
4427.12 4870
4427.75 4944
4428.38 4901
4429.01 5021
4429.63 4894
4430.26 4879
4430.89 5016
4431.52 5057
4432.14 5066
4432.77 5138
4433.40 5131
4434.03 5180
4434.66 5219
4435.28 5409
4435.91 5384
4436.54 5259
4437.17 5434
4437.80 5588
4438.43 5516
4439.05 5524
4439.68 5432
4440.31 5354
4440.94 5395
4441.57 5443
4442.20 5398
4442.82 5175
4443.45 5085
4444.08 5124
4444.71 5092
4445.34 5168
4445.97 5312
4446.60 5194
4447.23 5187
4447.86 5247
4448.48 5323
4449.11 5656
4449.74 5696
4450.37 5651
4451.00 5534
4451.63 5453
4452.26 5416
4452.89 5505
4453.52 5368
4454.15 5314
4454.78 5404
4455.41 5332
4456.04 5060
4456.67 4985
4457.30 5029
4457.92 5012
4458.55 5024
4459.18 5025
4459.81 4937
4460.44 4801
4461.07 4788
4461.70 4906
4462.33 4875
4462.96 4935
4463.59 4939
4464.22 5080
4464.85 5035
4465.48 4928
4466.11 4974
4466.75 4899
4467.38 4685
4468.01 4823
4468.64 4899
4469.27 4846
4469.90 4890
4470.53 4860
4471.16 4975
4471.79 5042
4472.42 5018
4473.05 4980
4473.68 4999
4474.31 4963
4474.94 4948
4475.57 5011
4476.20 4952
4476.84 4887
4477.47 4883
4478.10 4750
4478.73 4978
4479.36 5044
4479.99 5126
4480.62 4872
4481.25 4802
4481.89 4844
4482.52 4817
4483.15 4909
4483.78 4952
4484.41 4996
4485.04 5026
4485.67 4996
4486.31 4858
4486.94 4967
4487.57 5060
4488.20 5005
4488.83 5069
4489.47 5031
4490.10 4977
4490.73 4834
4491.36 4899
4491.99 4986
4492.63 4842
4493.26 4926
4493.89 5040
4494.52 4998
4495.15 5033
4495.79 4948
4496.42 4969
4497.05 4977
4497.68 5039
4498.32 5051
4498.95 5039
4499.58 5037
4500.22 5086
4500.85 5084
4501.48 5068
4502.11 5150
4502.75 5060
4503.38 5002
4504.01 5257
4504.65 5223
4505.28 5080
4505.91 5190
4506.54 5164
4507.18 5150
4507.81 5020
4508.44 5126
4509.08 5037
4509.71 4863
4510.34 5037
4510.98 5001
4511.61 5160
4512.24 5117
4512.88 5066
4513.51 5103
4514.15 5150
4514.78 5168
4515.41 5214
4516.05 5106
4516.68 5088
4517.31 5030
4517.95 5209
4518.58 5000
4519.22 5284
4519.85 5249
4520.48 5116
4521.12 5138
4521.75 5098
4522.39 5169
4523.02 5330
4523.66 5378
4524.29 5271
4524.92 5403
4525.56 5395
4526.19 5475
4526.83 5692
4527.46 5785
4528.10 6118
4528.73 6602
4529.37 6888
4530.00 7279
4530.64 7755
4531.27 8013
4531.91 8442
4532.54 8756
4533.18 9084
4533.81 9333
4534.45 9523
4535.08 9582
4535.72 9146
4536.35 8872
4536.99 8197
4537.62 7414
4538.26 6808
4538.89 6534
4539.53 6361
4540.16 6040
4540.80 5623
4541.43 5515
4542.07 5443
4542.71 5316
4543.34 5216
4543.98 5228
4544.61 5150
4545.25 5243
4545.88 5242
4546.52 5259
4547.16 5281
4547.79 5316
4548.43 5339
4549.06 5301
4549.70 5215
4550.34 5355
4550.97 5116
4551.61 5175
4552.25 5183
4552.88 5185
4553.52 5103
4554.15 4943
4554.79 4995
4555.43 5045
4556.06 5139
4556.70 4978
4557.34 5017
4557.97 5202
4558.61 5168
4559.25 5103
4559.89 5188
4560.52 5274
4561.16 5380
4561.80 5361
4562.43 5358
4563.07 5343
4563.71 5323
4564.34 5388
4564.98 5417
4565.62 5280
4566.26 5352
4566.89 5369
4567.53 5337
4568.17 5309
4568.81 5318
4569.44 5465
4570.08 5451
4570.72 5581
4571.36 5523
4571.99 5269
4572.63 5359
4573.27 5259
4573.91 5318
4574.55 5118
4575.18 5123
4575.82 5115
4576.46 5082
4577.10 4981
4577.74 5038
4578.37 5042
4579.01 4974
4579.65 5040
4580.29 5112
4580.93 5113
4581.56 5154
4582.20 5157
4582.84 5228
4583.48 5159
4584.12 5233
4584.76 5221
4585.40 5124
4586.03 5010
4586.67 4979
4587.31 4971
4587.95 4821
4588.59 4852
4589.23 4897
4589.87 4969
4590.51 4932
4591.15 4908
4591.79 4746
4592.42 4817
4593.06 4782
4593.70 4643
4594.34 4660
4594.98 4742
4595.62 4701
4596.26 4536
4596.90 4615
4597.54 4800
4598.18 4859
4598.82 4930
4599.46 4785
4600.10 4761
4600.74 4788
4601.38 4918
4602.02 5027
4602.66 4876
4603.30 5038
4603.94 5302
4604.58 5334
4605.22 5261
4605.86 5448
4606.50 5674
4607.14 5662
4607.78 5787
4608.42 5825
4609.06 5670
4609.70 5514
4610.34 5216
4610.98 5331
4611.62 5303
4612.26 5332
4612.90 5255
4613.54 5111
4614.18 5074
4614.82 5121
4615.46 5134
4616.10 5226
4616.74 5317
4617.39 5060
4618.03 5014
4618.67 4966
4619.31 5084
4619.95 4868
4620.59 4828
4621.23 4748
4621.87 4682
4622.51 4630
4623.16 4545
4623.80 4615
4624.44 4556
4625.08 4497
4625.72 4478
4626.36 4484
4627.00 4407
4627.65 4522
4628.29 4651
4628.93 4590
4629.57 4602
4630.21 4573
4630.85 4735
4631.50 4789
4632.14 4777
4632.78 4750
4633.42 4859
4634.06 4704
4634.71 4947
4635.35 4832
4635.99 4766
4636.63 4700
4637.27 4623
4637.92 4701
4638.56 4579
4639.20 4529
4639.84 4508
4640.49 4621
4641.13 4587
4641.77 4562
4642.41 4659
4643.06 4428
4643.70 4503
4644.34 4519
4644.99 4646
4645.63 4629
4646.27 4750
4646.91 4871
4647.56 4927
4648.20 4927
4648.84 4857
4649.49 4933
4650.13 4901
4650.77 4864
4651.42 4941
4652.06 4961
4652.70 4957
4653.35 5017
4653.99 5066
4654.63 5060
4655.28 4967
4655.92 4955
4656.56 4967
4657.21 4952
4657.85 4875
4658.49 5031
4659.14 5028
4659.78 5168
4660.43 5054
4661.07 5004
4661.71 5237
4662.36 5198
4663.00 5269
4663.65 5267
4664.29 5125
4664.93 5052
4665.58 4971
4666.22 4846
4666.87 4827
4667.51 4706
4668.16 4701
4668.80 4716
4669.44 4676
4670.09 4707
4670.73 4535
4671.38 4566
4672.02 4610
4672.67 4587
4673.31 4664
4673.96 4603
4674.60 4479
4675.25 4506
4675.89 4355
4676.54 4254
4677.18 4431
4677.83 4280
4678.47 4203
4679.12 4340
4679.76 4435
4680.41 4527
4681.05 4658
4681.70 4608
4682.34 4652
4682.99 4623
4683.63 4875
4684.28 4953
4684.93 4934
4685.57 4836
4686.22 4798
4686.86 4841
4687.51 4879
4688.15 4835
4688.80 4657
4689.45 4650
4690.09 4567
4690.74 4536
4691.38 4438
4692.03 4355
4692.68 4324
4693.32 4355
4693.97 4493
4694.61 4348
4695.26 4312
4695.91 4259
4696.55 4337
4697.20 4434
4697.85 4353
4698.49 4450
4699.14 4590
4699.79 4604
4700.43 4506
4701.08 4580
4701.73 4535
4702.37 4616
4703.02 4553
4703.67 4565
4704.31 4553
4704.96 4491
4705.61 4576
4706.25 4676
4706.90 4872
4707.55 5019
4708.20 5220
4708.84 5185
4709.49 5401
4710.14 5517
4710.78 5492
4711.43 5540
4712.08 5491
4712.73 5293
4713.37 5300
4714.02 5134
4714.67 4847
4715.32 4823
4715.96 4828
4716.61 4661
4717.26 4626
4717.91 4503
4718.56 4595
4719.20 4497
4719.85 4469
4720.50 4428
4721.15 4531
4721.80 4694
4722.44 4835
4723.09 4754
4723.74 4659
4724.39 4748
4725.04 4745
4725.69 4723
4726.33 4680
4726.98 4703
4727.63 4531
4728.28 4462
4728.93 4308
4729.58 4324
4730.23 4408
4730.87 4379
4731.52 4386
4732.17 4297
4732.82 4324
4733.47 4356
4734.12 4436
4734.77 4380
4735.42 4466
4736.07 4367
4736.71 4433
4737.36 4441
4738.01 4374
4738.66 4422
4739.31 4450
4739.96 4394
4740.61 4437
4741.26 4359
4741.91 4363
4742.56 4426
4743.21 4488
4743.86 4576
4744.51 4402
4745.16 4395
4745.81 4474
4746.46 4719
4747.11 4686
4747.76 4678
4748.41 4875
4749.06 4989
4749.71 5153
4750.36 5421
4751.01 5555
4751.66 5756
4752.31 5922
4752.96 6029
4753.61 6184
4754.26 6351
4754.91 6163
4755.56 5997
4756.21 5871
4756.86 5696
4757.51 5522
4758.16 5350
4758.81 5122
4759.46 4944
4760.11 4720
4760.76 4549
4761.41 4322
4762.07 4380
4762.72 4414
4763.37 4353
4764.02 4355
4764.67 4327
4765.32 4411
4765.97 4417
4766.62 4280
4767.27 4264
4767.92 4239
4768.58 4116
4769.23 4029
4769.88 3925
4770.53 4069
4771.18 4073
4771.83 4097
4772.48 4112
4773.14 4167
4773.79 4062
4774.44 4039
4775.09 4103
4775.74 4038
4776.40 4016
4777.05 4256
4777.70 4189
4778.35 4157
4779.00 4182
4779.66 4173
4780.31 4104
4780.96 4027
4781.61 4001
4782.26 4118
4782.92 4231
4783.57 4113
4784.22 4098
4784.87 4152
4785.53 4128
4786.18 4071
4786.83 4105
4787.48 4199
4788.14 4347
4788.79 4388
4789.44 4323
4790.09 4273
4790.75 4222
4791.40 4245
4792.05 4196
4792.71 4284
4793.36 4105
4794.01 4286
4794.67 4358
4795.32 4184
4795.97 4201
4796.62 4243
4797.28 4332
4797.93 4246
4798.58 4018
4799.24 3926
4799.89 4002
4800.55 3873
4801.20 3964
4801.85 4072
4802.51 3989
4803.16 3903
4803.81 3923
4804.47 3822
4805.12 3777
4805.77 3900
4806.43 3923
4807.08 3961
4807.74 4012
4808.39 3900
4809.04 4081
4809.70 4065
4810.35 4083
4811.01 4086
4811.66 4253
4812.32 4237
4812.97 4134
4813.62 4160
4814.28 4138
4814.93 4215
4815.59 4182
4816.24 4300
4816.90 4442
4817.55 4571
4818.21 4364
4818.86 4396
4819.52 4496
4820.17 4591
4820.83 4640
4821.48 4654
4822.14 4649
4822.79 4757
4823.45 4818
4824.10 4721
4824.76 4828
4825.41 4797
4826.07 4801
4826.72 4749
4827.38 4827
4828.03 4766
4828.69 4978
4829.34 4912
4830.00 4823
4830.65 4871
4831.31 4965
4831.97 5058
4832.62 5107
4833.28 5217
4833.93 5382
4834.59 5447
4835.24 5605
4835.90 5796
4836.56 5998
4837.21 6029
4837.87 5900
4838.52 5876
4839.18 5702
4839.84 5727
4840.49 5582
4841.15 5279
4841.81 5329
4842.46 5209
4843.12 5040
4843.77 5007
4844.43 4765
4845.09 4659
4845.74 4669
4846.40 4550
4847.06 4353
4847.71 4614
4848.37 4570
4849.03 4368
4849.68 4409
4850.34 4434
4851.00 4534
4851.66 4506
4852.31 4628
4852.97 4524
4853.63 4530
4854.28 4544
4854.94 4546
4855.60 4366
4856.26 4187
4856.91 4358
4857.57 4354
4858.23 4478
4858.88 4422
4859.54 4403
4860.20 4429
4860.86 4557
4861.52 4685
4862.17 4590
4862.83 4772
4863.49 4990
4864.15 5107
4864.80 5245
4865.46 5232
4866.12 5301
4866.78 5374
4867.44 5369
4868.09 5328
4868.75 5297
4869.41 5458
4870.07 5181
4870.73 5111
4871.39 5186
4872.04 5204
4872.70 4896
4873.36 5034
4874.02 5008
4874.68 4983
4875.34 4985
4875.99 4941
4876.65 4951
4877.31 4878
4877.97 4748
4878.63 4681
4879.29 4590
4879.95 4508
4880.61 4496
4881.27 4505
4881.92 4360
4882.58 4272
4883.24 4196
4883.90 4237
4884.56 4220
4885.22 4272
4885.88 4449
4886.54 4303
4887.20 4299
4887.86 4270
4888.52 4279
4889.18 4434
4889.84 4635
4890.50 4551
4891.16 4571
4891.81 4861
4892.47 4974
4893.13 5103
4893.79 5097
4894.45 5224
4895.11 5170
4895.77 5257
4896.43 5269
4897.09 5232
4897.75 5143
4898.41 5233
4899.07 5147
4899.73 5038
4900.40 5124
4901.06 5109
4901.72 4953
4902.38 4973
4903.04 5035
4903.70 4952
4904.36 4930
4905.02 4845
4905.68 4673
4906.34 4651
4907.00 4696
4907.66 4683
4908.32 4762
4908.98 4539
4909.64 4475
4910.30 4500
4910.97 4570
4911.63 4762
4912.29 4519
4912.95 4674
4913.61 4640
4914.27 4528
4914.93 4403
4915.59 4387
4916.26 4391
4916.92 4410
4917.58 4287
4918.24 4239
4918.90 4099
4919.56 3990
4920.22 4074
4920.89 4001
4921.55 4034
4922.21 4006
4922.87 4031
4923.53 4142
4924.19 4126
4924.86 3965
4925.52 3970
4926.18 4120
4926.84 4065
4927.50 3900
4928.17 3995
4928.83 4050
4929.49 3963
4930.15 4034
4930.82 4184
4931.48 4058
4932.14 4035
4932.80 4185
4933.47 4060
4934.13 4126
4934.79 3995
4935.45 4082
4936.12 4102
4936.78 3970
4937.44 4120
4938.10 4073
4938.77 4230
4939.43 4031
4940.09 4079
4940.76 4088
4941.42 4114
4942.08 4111
4942.75 4019
4943.41 3942
4944.07 3934
4944.74 4064
4945.40 4079
4946.06 3952
4946.73 4049
4947.39 4013
4948.05 3944
4948.72 3793
4949.38 3855
4950.04 3929
4950.71 4075
4951.37 4114
4952.03 3963
4952.70 4018
4953.36 3966
4954.03 4002
4954.69 4035
4955.35 4141
4956.02 4167
4956.68 4241
4957.35 4080
4958.01 4256
4958.67 4316
4959.34 4368
4960.00 4424
4960.67 4475
4961.33 4569
4962.00 4645
4962.66 4822
4963.32 4962
4963.99 5279
4964.65 5418
4965.32 5638
4965.98 5602
4966.65 5482
4967.31 5411
4967.98 5436
4968.64 5339
4969.31 5197
4969.97 5026
4970.64 4710
4971.30 4670
4971.97 4464
4972.63 4370
4973.30 4465
4973.96 4538
4974.63 4469
4975.29 4468
4975.96 4403
4976.62 4458
4977.29 4482
4977.96 4506
4978.62 4464
4979.29 4387
4979.95 4360
4980.62 4522
4981.28 4353
4981.95 4421
4982.62 4467
4983.28 4322
4983.95 4345
4984.61 4425
4985.28 4669
4985.94 4661
4986.61 4677
4987.28 4826
4987.94 4957
4988.61 4907
4989.28 5091
4989.94 5140
4990.61 5396
4991.27 5605
4991.94 5366
4992.61 5484
4993.27 5394
4993.94 5293
4994.61 4978
4995.27 4685
4995.94 4660
4996.61 4617
4997.27 4484
4997.94 4486
4998.61 4399
4999.27 4326
4999.94 4262
5000.61 4315
5001.28 4337
5001.94 4091
5002.61 4133
5003.28 4065
5003.94 4061
5004.61 3833
5005.28 3971
5005.95 4034
5006.61 3906
5007.28 3972
5007.95 3938
5008.62 3836
5009.28 3743
5009.95 3805
5010.62 3875
5011.29 3924
5011.95 3950
5012.62 3945
5013.29 4007
5013.96 4055
5014.63 4074
5015.29 3985
5015.96 4074
5016.63 4127
5017.30 4118
5017.97 4176
5018.63 4071
5019.30 4209
5019.97 4398
5020.64 4495
5021.31 4450
5021.98 4557
5022.65 4748
5023.31 4837
5023.98 4871
5024.65 4851
5025.32 4889
5025.99 4876
5026.66 4994
5027.33 4903
5027.99 4879
5028.66 4890
5029.33 4652
5030.00 4537
5030.67 4472
5031.34 4508
5032.01 4272
5032.68 4100
5033.35 4145
5034.02 4096
5034.69 4177
5035.35 4153
5036.02 4100
5036.69 4094
5037.36 4133
5038.03 4088
5038.70 3889
5039.37 3900
5040.04 3906
5040.71 3789
5041.38 3904
5042.05 3739
5042.72 3681
5043.39 3902
5044.06 3854
5044.73 3862
5045.40 3879
5046.07 4004
5046.74 3898
5047.41 3843
5048.08 3847
5048.75 3811
5049.42 3966
5050.09 3949
5050.76 4065
5051.43 4150
5052.10 4182
5052.77 4160
5053.44 4097
5054.11 4192
5054.78 4150
5055.46 4084
5056.13 4191
5056.80 4267
5057.47 4050
5058.14 3948
5058.81 4025
5059.48 4169
5060.15 4112
5060.82 4005
5061.49 4098
5062.16 4113
5062.84 4061
5063.51 4006
5064.18 4031
5064.85 3993
5065.52 3953
5066.19 3872
5066.86 3967
5067.54 3914
5068.21 3944
5068.88 3863
5069.55 3750
5070.22 3682
5070.89 3830
5071.56 3744
5072.24 3798
5072.91 3737
5073.58 3677
5074.25 3736
5074.92 3717
5075.60 3753
5076.27 3571
5076.94 3630
5077.61 3719
5078.28 3655
5078.96 3651
5079.63 3773
5080.30 3888
5080.97 3964
5081.65 3872
5082.32 3985
5082.99 3936
5083.66 4003
5084.34 4078
5085.01 4001
5085.68 3907
5086.35 3819
5087.03 3872
5087.70 3928
5088.37 3944
5089.05 3998
5089.72 3899
5090.39 3940
5091.06 4060
5091.74 4103
5092.41 4236
5093.08 4253
5093.76 4193
5094.43 4221
5095.10 4097
5095.78 4163
5096.45 4040
5097.12 4027
5097.80 3938
5098.47 4056
5099.14 4011
5099.82 4030
5100.49 3861
5101.17 3823
5101.84 3797
5102.51 3594
5103.19 3702
5103.86 3711
5104.53 3846
5105.21 3940
5105.88 3952
5106.56 3894
5107.23 4010
5107.91 3913
5108.58 3819
5109.25 3870
5109.93 3958
5110.60 3814
5111.28 3837
5111.95 3853
5112.63 3928
5113.30 3759
5113.97 3721
5114.65 3734
5115.32 3697
5116.00 3743
5116.67 3727
5117.35 3652
5118.02 3633
5118.70 3716
5119.37 3550
5120.05 3515
5120.72 3634
5121.40 3651
5122.07 3586
5122.75 3582
5123.42 3732
5124.10 3728
5124.77 3741
5125.45 3721
5126.12 3883
5126.80 3739
5127.48 3656
5128.15 3716
5128.83 3842
5129.50 3826
5130.18 3813
5130.85 3714
5131.53 3813
5132.20 3829
5132.88 3744
5133.56 3772
5134.23 3930
5134.91 3848
5135.58 3711
5136.26 3709
5136.94 3838
5137.61 3869
5138.29 3878
5138.96 3726
5139.64 3773
5140.32 3865
5140.99 3935
5141.67 4031
5142.35 3987
5143.02 4035
5143.70 4023
5144.38 4060
5145.05 3882
5145.73 3873
5146.41 3871
5147.08 3750
5147.76 3712
5148.44 3787
5149.11 3591
5149.79 3580
5150.47 3758
5151.14 3726
5151.82 3682
5152.50 3653
5153.17 3603
5153.85 3618
5154.53 3664
5155.21 3716
5155.88 3875
5156.56 3710
5157.24 3797
5157.92 3845
5158.59 3574
5159.27 3616
5159.95 3639
5160.63 3819
5161.30 3861
5161.98 3658
5162.66 3608
5163.34 3694
5164.02 3630
5164.69 3625
5165.37 3543
5166.05 3506
5166.73 3518
5167.41 3530
5168.08 3517
5168.76 3529
5169.44 3614
5170.12 3746
5170.80 3602
5171.47 3610
5172.15 3604
5172.83 3546
5173.51 3550
5174.19 3352
5174.87 3382
5175.55 3530
5176.22 3539
5176.90 3548
5177.58 3502
5178.26 3539
5178.94 3471
5179.62 3544
5180.30 3694
5180.98 3660
5181.66 3664
5182.33 3707
5183.01 3729
5183.69 3684
5184.37 3681
5185.05 3758
5185.73 3726
5186.41 3669
5187.09 3581
5187.77 3475
5188.45 3511
5189.13 3548
5189.81 3538
5190.49 3507
5191.17 3515
5191.85 3587
5192.53 3478
5193.21 3389
5193.88 3500
5194.56 3438
5195.24 3381
5195.92 3456
5196.60 3481
5197.28 3329
5197.96 3308
5198.64 3445
5199.33 3405
5200.01 3406
5200.69 3411
5201.37 3570
5202.05 3515
5202.73 3522
5203.41 3459
5204.09 3531
5204.77 3620
5205.45 3686
5206.13 3625
5206.81 3667
5207.49 3762
5208.17 3844
5208.85 3839
5209.53 3827
5210.21 3774
5210.89 3775
5211.58 3726
5212.26 3741
5212.94 3748
5213.62 3646
5214.30 3599
5214.98 3731
5215.66 3595
5216.34 3589
5217.03 3661
5217.71 3656
5218.39 3661
5219.07 3504
5219.75 3411
5220.43 3393
5221.11 3417
5221.80 3540
5222.48 3505
5223.16 3428
5223.84 3447
5224.52 3471
5225.20 3463
5225.89 3492
5226.57 3545
5227.25 3475
5227.93 3427
5228.61 3358
5229.30 3309
5229.98 3307
5230.66 3328
5231.34 3511
5232.03 3537
5232.71 3424
5233.39 3536
5234.07 3574
5234.76 3741
5235.44 3738
5236.12 3639
5236.80 3761
5237.49 3891
5238.17 3970
5238.85 4092
5239.53 4064
5240.22 4162
5240.90 3929
5241.58 3969
5242.27 4017
5242.95 3864
5243.63 3815
5244.32 3816
5245.00 3886
5245.68 3718
5246.36 3698
5247.05 3585
5247.73 3501
5248.41 3539
5249.10 3590
5249.78 3620
5250.47 3581
5251.15 3501
5251.83 3597
5252.52 3617
5253.20 3502
5253.88 3585
5254.57 3537
5255.25 3505
5255.93 3563
5256.62 3601
5257.30 3478
5257.99 3491
5258.67 3425
5259.36 3334
5260.04 3407
5260.72 3627
5261.41 3413
5262.09 3529
5262.78 3529
5263.46 3405
5264.14 3515
5264.83 3522
5265.51 3607
5266.20 3671
5266.88 3604
5267.57 3618
5268.25 3542
5268.94 3555
5269.62 3551
5270.31 3568
5270.99 3627
5271.68 3592
5272.36 3636
5273.05 3582
5273.73 3577
5274.42 3595
5275.10 3683
5275.79 3684
5276.47 3472
5277.16 3572
5277.84 3595
5278.53 3592
5279.21 3600
5279.90 3701
5280.58 3706
5281.27 3851
5281.96 3875
5282.64 3882
5283.33 3993
5284.01 3979
5284.70 3891
5285.38 3880
5286.07 3765
5286.76 3645
5287.44 3621
5288.13 3642
5288.81 3514
5289.50 3590
5290.19 3489
5290.87 3432
5291.56 3299
5292.24 3336
5292.93 3395
5293.62 3359
5294.30 3262
5294.99 3343
5295.68 3376
5296.36 3463
5297.05 3406
5297.74 3430
5298.42 3543
5299.11 3615
5299.80 3668
5300.48 3630
5301.17 3667
5301.86 3700
5302.54 3780
5303.23 3892
5303.92 3812
5304.60 3894
5305.29 3893
5305.98 3967
5306.67 3870
5307.35 3741
5308.04 3697
5308.73 3536
5309.41 3690
5310.10 3614
5310.79 3524
5311.48 3492
5312.16 3400
5312.85 3575
5313.54 3457
5314.23 3429
5314.92 3439
5315.60 3430
5316.29 3440
5316.98 3472
5317.67 3384
5318.35 3421
5319.04 3384
5319.73 3522
5320.42 3386
5321.11 3392
5321.79 3472
5322.48 3279
5323.17 3340
5323.86 3367
5324.55 3290
5325.24 3350
5325.92 3325
5326.61 3393
5327.30 3464
5327.99 3528
5328.68 3516
5329.37 3559
5330.06 3545
5330.75 3522
5331.43 3756
5332.12 3690
5332.81 3727
5333.50 3732
5334.19 3823
5334.88 3721
5335.57 3761
5336.26 3732
5336.95 3666
5337.63 3655
5338.32 3688
5339.01 3822
5339.70 3721
5340.39 3701
5341.08 3715
5341.77 3650
5342.46 3604
5343.15 3606
5343.84 3659
5344.53 3678
5345.22 3664
5345.91 3680
5346.60 3889
5347.29 4115
5347.98 4299
5348.67 4303
5349.36 4398
5350.05 4595
5350.74 4844
5351.43 5035
5352.12 5171
5352.81 5220
5353.50 5372
5354.19 5089
5354.88 4746
5355.57 4694
5356.26 4537
5356.95 4331
5357.64 4168
5358.33 4153
5359.02 3857
5359.71 3885
5360.40 3820
5361.09 3672
5361.78 3591
5362.48 3567
5363.17 3574
5363.86 3571
5364.55 3610
5365.24 3588
5365.93 3583
5366.62 3593
5367.31 3521
5368.00 3537
5368.69 3655
5369.39 3523
5370.08 3513
5370.77 3525
5371.46 3573
5372.15 3604
5372.84 3562
5373.53 3565
5374.23 3553
5374.92 3609
5375.61 3649
5376.30 3648
5376.99 3676
5377.68 3759
5378.38 3803
5379.07 3746
5379.76 3912
5380.45 3886
5381.14 3951
5381.84 4058
5382.53 4204
5383.22 4478
5383.91 4392
5384.60 4312
5385.30 4256
5385.99 4155
5386.68 4038
5387.37 4077
5388.07 3965
5388.76 3773
5389.45 3655
5390.14 3679
5390.84 3693
5391.53 3863
5392.22 3669
5392.91 3580
5393.61 3569
5394.30 3482
5394.99 3450
5395.69 3516
5396.38 3421
5397.07 3327
5397.76 3281
5398.46 3321
5399.15 3239
5399.84 3214
5400.54 3344
5401.23 3309
5401.92 3431
5402.62 3332
5403.31 3373
5404.00 3428
5404.70 3368
5405.39 3454
5406.09 3530
5406.78 3460
5407.47 3551
5408.17 3613
5408.86 3619
5409.55 3638
5410.25 3573
5410.94 3573
5411.64 3569
5412.33 3436
5413.02 3352
5413.72 3424
5414.41 3353
5415.11 3374
5415.80 3360
5416.49 3315
5417.19 3347
5417.88 3402
5418.58 3376
5419.27 3320
5419.97 3249
5420.66 3249
5421.36 3251
5422.05 3198
5422.75 3361
5423.44 3428
5424.13 3403
5424.83 3447
5425.52 3424
5426.22 3334
5426.91 3244
5427.61 3254
5428.30 3316
5429.00 3293
5429.69 3276
5430.39 3255
5431.08 3309
5431.78 3235
5432.48 3194
5433.17 3214
5433.87 3258
5434.56 3280
5435.26 3229
5435.95 3339
5436.65 3360
5437.34 3281
5438.04 3298
5438.73 3461
5439.43 3442
5440.13 3339
5440.82 3290
5441.52 3304
5442.21 3282
5442.91 3342
5443.61 3241
5444.30 3277
5445.00 3273
5445.69 3207
5446.39 3277
5447.09 3224
5447.78 3291
5448.48 3255
5449.18 3249
5449.87 3266
5450.57 3093
5451.27 3157
5451.96 3137
5452.66 3166
5453.35 3114
5454.05 3170
5454.75 3100
5455.45 3204
5456.14 3209
5456.84 3198
5457.54 3064
5458.23 3097
5458.93 3238
5459.63 3180
5460.32 3071
5461.02 3190
5461.72 3224
5462.42 3222
5463.11 3151
5463.81 3208
5464.51 3209
5465.20 3279
5465.90 3259
5466.60 3342
5467.30 3225
5467.99 3198
5468.69 3316
5469.39 3311
5470.09 3135
5470.79 3260
5471.48 3183
5472.18 3107
5472.88 3110
5473.58 3154
5474.27 2990
5474.97 3187
5475.67 3049
5476.37 2977
5477.07 2984
5477.77 2966
5478.46 3000
5479.16 3018
5479.86 3026
5480.56 2962
5481.26 2960
5481.96 3014
5482.65 2982
5483.35 3006
5484.05 3046
5484.75 3020
5485.45 3154
5486.15 3105
5486.85 3029
5487.54 3040
5488.24 3029
5488.94 3088
5489.64 3189
5490.34 3104
5491.04 3113
5491.74 3193
5492.44 3208
5493.14 3204
5493.84 3155
5494.54 3092
5495.23 3168
5495.93 3117
5496.63 3097
5497.33 3071
5498.03 3059
5498.73 3099
5499.43 3070
5500.13 3114
5500.83 3118
5501.53 3010
5502.23 3004
5502.93 2978
5503.63 3037
5504.33 3160
5505.03 3167
5505.73 3220
5506.43 3335
5507.13 3405
5507.83 3291
5508.53 3359
5509.23 3477
5509.93 3456
5510.63 3396
5511.33 3407
5512.03 3354
5512.73 3302
5513.43 3184
5514.13 3203
5514.83 3100
5515.53 3088
5516.24 3126
5516.94 3039
5517.64 3072
5518.34 3129
5519.04 3000
5519.74 2884
5520.44 2889
5521.14 2941
5521.84 2897
5522.54 2880
5523.24 2917
5523.95 2931
5524.65 2863
5525.35 2973
5526.05 2999
5526.75 3103
5527.45 3078
5528.15 3119
5528.85 3214
5529.56 3095
5530.26 3170
5530.96 3070
5531.66 2920
5532.36 3027
5533.06 3036
5533.77 2996
5534.47 3045
5535.17 3088
5535.87 2884
5536.57 2959
5537.28 2953
5537.98 2853
5538.68 2827
5539.38 2921
5540.08 2926
5540.79 2934
5541.49 2907
5542.19 2875
5542.89 2935
5543.60 2993
5544.30 2902
5545.00 2903
5545.70 3103
5546.41 3125
5547.11 2961
5547.81 2990
5548.51 3089
5549.22 3085
5549.92 3129
5550.62 3105
5551.32 3124
5552.03 3067
5552.73 3062
5553.43 3021
5554.14 2988
5554.84 2908
5555.54 2978
5556.25 2944
5556.95 2931
5557.65 2993
5558.36 2996
5559.06 2873
5559.76 2942
5560.47 2914
5561.17 2896
5561.87 2855
5562.58 2947
5563.28 3008
5563.98 2987
5564.69 3046
5565.39 3084
5566.10 3136
5566.80 3172
5567.50 3139
5568.21 2988
5568.91 2969
5569.62 2930
5570.32 2925
5571.02 2956
5571.73 2925
5572.43 2902
5573.14 2933
5573.84 2919
5574.55 3036
5575.25 2939
5575.95 2888
5576.66 2963
5577.36 2907
5578.07 2990
5578.77 2975
5579.48 3072
5580.18 2937
5580.89 2926
5581.59 2952
5582.30 2969
5583.00 2955
5583.71 2854
5584.41 2885
5585.12 2997
5585.82 3030
5586.53 3033
5587.23 3081
5587.94 2924
5588.64 2796
5589.35 2811
5590.05 2913
5590.76 2773
5591.46 2878
5592.17 2952
5592.87 2861
5593.58 2838
5594.29 2923
5594.99 2918
5595.70 2846
5596.40 2948
5597.11 2857
5597.81 2858
5598.52 2755
5599.23 2911
5599.93 2914
5600.64 2890
5601.34 2822
5602.05 2994
5602.76 2945
5603.46 2893
5604.17 2830
5604.87 2848
5605.58 2846
5606.29 2894
5606.99 2820
5607.70 2738
5608.41 2834
5609.11 2757
5609.82 2915
5610.53 2862
5611.23 2863
5611.94 2825
5612.65 2767
5613.35 2869
5614.06 2916
5614.77 2927
5615.47 2926
5616.18 2948
5616.89 2899
5617.60 2929
5618.30 2867
5619.01 2735
5619.72 2828
5620.42 2902
5621.13 2730
5621.84 2772
5622.55 2785
5623.25 2805
5623.96 2763
5624.67 2875
5625.38 2780
5626.08 2805
5626.79 2793
5627.50 2792
5628.21 2731
5628.91 2984
5629.62 2944
5630.33 2875
5631.04 2828
5631.75 2787
5632.45 2926
5633.16 2940
5633.87 2971
5634.58 2866
5635.29 2812
5636.00 2943
5636.70 2955
5637.41 2864
5638.12 2843
5638.83 2962
5639.54 2963
5640.25 2992
5640.95 3065
5641.66 3079
5642.37 3182
5643.08 3213
5643.79 3194
5644.50 3214
5645.21 3233
5645.92 3196
5646.62 3178
5647.33 3037
5648.04 3063
5648.75 2875
5649.46 2841
5650.17 2903
5650.88 2979
5651.59 2950
5652.30 2912
5653.01 2862
5653.72 2833
5654.43 2923
5655.13 2971
5655.84 2856
5656.55 2830
5657.26 2845
5657.97 2904
5658.68 2933
5659.39 2894
5660.10 2801
5660.81 2807
5661.52 2720
5662.23 2957
5662.94 2963
5663.65 2900
5664.36 2776
5665.07 2724
5665.78 2851
5666.49 2784
5667.20 2797
5667.91 2759
5668.62 2756
5669.33 2721
5670.04 2762
5670.75 2776
5671.46 2699
5672.17 2742
5672.89 2667
5673.60 2680
5674.31 2616
5675.02 2645
5675.73 2575
5676.44 2560
5677.15 2771
5677.86 2716
5678.57 2664
5679.28 2647
5679.99 2700
5680.70 2723
5681.42 2767
5682.13 2678
5682.84 2597
5683.55 2614
5684.26 2748
5684.97 2672
5685.68 2770
5686.39 2762
5687.11 2774
5687.82 2885
5688.53 2904
5689.24 2862
5689.95 2749
5690.66 2803
5691.38 2885
5692.09 2790
5692.80 2597
5693.51 2706
5694.22 2757
5694.93 2725
5695.65 2814
5696.36 2725
5697.07 2782
5697.78 2733
5698.50 2701
5699.21 2819
5699.92 2817
5700.63 2822
5701.34 2784
5702.06 2841
5702.77 2862
5703.48 2796
5704.19 2804
5704.91 2718
5705.62 2795
5706.33 2828
5707.04 2888
5707.76 2783
5708.47 2776
5709.18 2751
5709.90 2748
5710.61 2847
5711.32 2702
5712.04 2773
5712.75 2882
5713.46 2861
5714.17 2853
5714.89 2787
5715.60 2678
5716.31 2834
5717.03 2791
5717.74 2775
5718.45 2853
5719.17 2794
5719.88 2862
5720.59 2855
5721.31 2832
5722.02 2676
5722.74 2859
5723.45 2821
5724.16 2854
5724.88 2854
5725.59 2981
5726.30 2875
5727.02 2870
5727.73 2944
5728.45 2937
5729.16 3015
5729.88 3128
5730.59 3132
5731.30 3228
5732.02 3218
5732.73 3071
5733.45 3070
5734.16 3045
5734.88 3001
5735.59 2983
5736.30 2903
5737.02 2859
5737.73 2881
5738.45 2752
5739.16 2807
5739.88 2795
5740.59 2730
5741.31 2800
5742.02 2756
5742.74 2759
5743.45 2749
5744.17 2634
5744.88 2597
5745.60 2754
5746.31 2746
5747.03 2686
5747.74 2668
5748.46 2713
5749.17 2725
5749.89 2704
5750.60 2657
5751.32 2712
5752.04 2802
5752.75 2720
5753.47 2812
5754.18 2822
5754.90 2890
5755.61 3046
5756.33 3112
5757.05 3080
5757.76 3112
5758.48 3186
5759.19 3174
5759.91 3092
5760.62 2877
5761.34 2930
5762.06 2904
5762.77 2830
5763.49 2878
5764.21 2803
5764.92 2786
5765.64 2767
5766.36 2768
5767.07 2820
5767.79 2777
5768.50 2851
5769.22 2846
5769.94 2826
5770.65 2947
5771.37 2868
5772.09 2860
5772.80 2936
5773.52 2991
5774.24 2787
5774.96 3029
5775.67 2962
5776.39 3095
5777.11 3114
5777.82 2992
5778.54 3018
5779.26 3045
5779.98 3067
5780.69 3049
5781.41 3048
5782.13 2955
5782.84 2945
5783.56 3013
5784.28 3012
5785.00 3041
5785.71 2925
5786.43 2966
5787.15 3034
5787.87 3141
5788.59 3165
5789.30 3109
5790.02 3002
5790.74 2934
5791.46 2989
5792.18 2987
5792.89 3043
5793.61 3055
5794.33 3074
5795.05 3101
5795.77 3041
5796.48 3055
5797.20 3130
5797.92 3070
5798.64 3171
5799.36 3256
5800.08 3440
5800.80 3545
5801.51 3599
5802.23 3646
5802.95 3722
5803.67 3935
5804.39 3888
5805.11 3994
5805.83 3723
5806.55 3801
5807.26 3750
5807.98 3443
5808.70 3280
5809.42 3103
5810.14 3214
5810.86 3127
5811.58 3190
5812.30 3126
5813.02 3177
5813.74 3261
5814.46 3302
5815.18 3336
5815.90 3478
5816.61 3644
5817.33 3791
5818.05 3866
5818.77 3912
5819.49 3871
5820.21 3874
5820.93 3996
5821.65 4095
5822.37 3923
5823.09 3736
5823.81 3661
5824.53 3598
5825.25 3493
5825.97 3535
5826.69 3502
5827.41 3360
5828.13 3383
5828.85 3366
5829.57 3377
5830.29 3223
5831.01 3184
5831.74 3236
5832.46 3369
5833.18 3261
5833.90 3195
5834.62 3324
5835.34 3247
5836.06 3214
5836.78 3157
5837.50 3114
5838.22 2986
5838.94 3128
5839.66 3123
5840.38 3069
5841.11 3017
5841.83 2948
5842.55 3058
5843.27 3072
5843.99 3057
5844.71 2905
5845.43 3006
5846.15 2927
5846.88 2861
5847.60 2884
5848.32 2958
5849.04 2851
5849.76 2766
5850.48 2751
5851.20 2847
5851.93 2714
5852.65 2758
5853.37 2829
5854.09 2860
5854.81 2869
5855.54 2965
5856.26 2902
5856.98 2792
5857.70 2803
5858.42 2801
5859.15 2970
5859.87 2940
5860.59 2947
5861.31 2855
5862.04 2801
5862.76 2907
5863.48 2768
5864.20 2702
5864.93 2750
5865.65 2829
5866.37 2714
5867.09 2744
5867.82 2773
5868.54 2804
5869.26 2732
5869.98 2659
5870.71 2748
5871.43 2731
5872.15 2657
5872.88 2774
5873.60 2693
5874.32 2725
5875.05 2614
5875.77 2697
5876.49 2674
5877.22 2663
5877.94 2704
5878.66 2723
5879.39 2814
5880.11 2823
5880.83 2825
5881.56 2829
5882.28 2838
5883.00 2912
5883.73 2824
5884.45 2865
5885.17 2935
5885.90 3014
5886.62 2955
5887.35 2872
5888.07 2978
5888.79 3028
5889.52 2838
5890.24 2875
5890.97 2922
5891.69 2853
5892.41 2861
5893.14 2758
5893.86 2669
5894.59 2712
5895.31 2728
5896.04 2785
5896.76 2735
5897.49 2851
5898.21 2728
5898.93 2806
5899.66 2861
5900.38 2873
5901.11 2833
5901.83 2950
5902.56 2968
5903.28 3018
5904.01 3157
5904.73 3049
5905.46 3134
5906.18 3039
5906.91 2999
5907.63 2997
5908.36 2885
5909.08 2865
5909.81 2721
5910.53 2734
5911.26 2692
5911.99 2685
5912.71 2717
5913.44 2780
5914.16 2857
5914.89 2810
5915.61 2826
5916.34 2838
5917.06 2807
5917.79 2783
5918.52 2802
5919.24 2953
5919.97 2907
5920.69 2788
5921.42 2804
5922.15 2700
5922.87 2667
5923.60 2609
5924.32 2663
5925.05 2599
5925.78 2705
5926.50 2758
5927.23 2757
5927.96 2682
5928.68 2844
5929.41 2791
5930.14 2762
5930.86 2838
5931.59 2810
5932.32 2748
5933.04 2741
5933.77 2814
5934.50 2928
5935.22 2922
5935.95 2908
5936.68 2973
5937.40 2944
5938.13 2924
5938.86 2893
5939.58 2854
5940.31 2752
5941.04 2866
5941.77 2861
5942.49 2833
5943.22 2782
5943.95 2827
5944.68 2870
5945.40 2770
5946.13 2745
5946.86 2734
5947.59 2663
5948.31 2754
5949.04 2705
5949.77 2735
5950.50 2773
5951.22 2709
5951.95 2620
5952.68 2732
5953.41 2838
5954.14 2733
5954.86 2753
5955.59 2881
5956.32 3022
5957.05 3022
5957.78 3036
5958.51 2999
5959.23 3040
5959.96 3185
5960.69 3233
5961.42 3127
5962.15 3225
5962.88 3138
5963.60 3111
5964.33 3068
5965.06 3113
5965.79 3001
5966.52 2921
5967.25 2832
5967.98 2848
5968.71 2850
5969.44 2814
5970.16 2864
5970.89 2853
5971.62 2883
5972.35 2925
5973.08 2892
5973.81 2882
5974.54 2759
5975.27 2806
5976.00 2721
5976.73 2688
5977.46 2727
5978.19 2718
5978.92 2871
5979.65 2723
5980.37 2682
5981.10 2638
5981.83 2742
5982.56 2857
5983.29 2857
5984.02 2727
5984.75 2738
5985.48 2812
5986.21 2886
5986.94 3017
5987.67 3038
5988.40 3037
5989.13 3036
5989.86 3034
5990.59 3175
5991.32 3018
5992.05 2906
5992.79 2917
5993.52 2893
5994.25 2867
5994.98 2828
5995.71 2782
5996.44 2813
5997.17 2814
5997.90 2678
5998.63 2778
5999.36 2797
6000.09 2710
6000.82 2712
6001.55 2722
6002.28 2770
6003.02 2684
6003.75 2709
6004.48 2758
6005.21 2732
6005.94 2780
6006.67 2759
6007.40 2612
6008.13 2633
6008.86 2666
6009.60 2764
6010.33 2857
6011.06 2855
6011.79 2869
6012.52 3021
6013.25 2987
6013.99 2999
6014.72 2887
6015.45 2991
6016.18 2994
6016.91 3011
6017.64 2887
6018.38 2790
6019.11 2838
6019.84 2859
6020.57 2755
6021.30 2764
6022.04 2780
6022.77 2725
6023.50 2778
6024.23 2710
6024.97 2658
6025.70 2618
6026.43 2636
6027.16 2604
6027.90 2539
6028.63 2606
6029.36 2581
6030.09 2707
6030.83 2658
6031.56 2552
6032.29 2544
6033.02 2560
6033.76 2621
6034.49 2578
6035.22 2615
6035.96 2567
6036.69 2615
6037.42 2585
6038.16 2588
6038.89 2496
6039.62 2552
6040.36 2547
6041.09 2495
6041.82 2563
6042.56 2602
6043.29 2560
6044.02 2750
6044.76 2826
6045.49 2952
6046.22 3050
6046.96 3049
6047.69 2968
6048.42 2978
6049.16 2988
6049.89 2880
6050.63 2923
6051.36 2877
6052.09 2844
6052.83 2772
6053.56 2662
6054.30 2538
6055.03 2527
6055.77 2514
6056.50 2541
6057.23 2471
6057.97 2455
6058.70 2378
6059.44 2377
6060.17 2357
6060.91 2458
6061.64 2459
6062.38 2439
6063.11 2441
6063.84 2380
6064.58 2381
6065.31 2432
6066.05 2382
6066.78 2423
6067.52 2476
6068.25 2531
6068.99 2482
6069.72 2422
6070.46 2458
6071.19 2538
6071.93 2352
6072.66 2365
6073.40 2299
6074.14 2448
6074.87 2409
6075.61 2505
6076.34 2523
6077.08 2437
6077.81 2392
6078.55 2426
6079.28 2473
6080.02 2513
6080.76 2470
6081.49 2465
6082.23 2500
6082.96 2571
6083.70 2478
6084.43 2472
6085.17 2532
6085.91 2522
6086.64 2445
6087.38 2498
6088.12 2514
6088.85 2394
6089.59 2351
6090.32 2384
6091.06 2411
6091.80 2447
6092.53 2478
6093.27 2465
6094.01 2393
6094.74 2365
6095.48 2363
6096.22 2419
6096.95 2295
6097.69 2352
6098.43 2362
6099.16 2337
6099.90 2316
6100.64 2314
6101.37 2370
6102.11 2321
6102.85 2380
6103.59 2433
6104.32 2419
6105.06 2266
6105.80 2271
6106.53 2262
6107.27 2415
6108.01 2395
6108.75 2363
6109.48 2277
6110.22 2344
6110.96 2475
6111.70 2313
6112.43 2341
6113.17 2325
6113.91 2437
6114.65 2482
6115.39 2352
6116.12 2318
6116.86 2401
6117.60 2499
6118.34 2474
6119.08 2482
6119.81 2457
6120.55 2508
6121.29 2492
6122.03 2463
6122.77 2518
6123.50 2551
6124.24 2584
6124.98 2582
6125.72 2552
6126.46 2536
6127.20 2521
6127.94 2473
6128.67 2443
6129.41 2519
6130.15 2409
6130.89 2401
6131.63 2582
6132.37 2581
6133.11 2592
6133.85 2524
6134.58 2511
6135.32 2524
6136.06 2607
6136.80 2613
6137.54 2599
6138.28 2617
6139.02 2566
6139.76 2472
6140.50 2422
6141.24 2466
6141.98 2434
6142.72 2411
6143.46 2489
6144.20 2462
6144.94 2409
6145.68 2457
6146.41 2469
6147.15 2432
6147.89 2418
6148.63 2499
6149.37 2423
6150.11 2471
6150.85 2495
6151.59 2364
6152.33 2361
6153.07 2374
6153.81 2411
6154.55 2454
6155.30 2343
6156.04 2348
6156.78 2402
6157.52 2339
6158.26 2389
6159.00 2394
6159.74 2382
6160.48 2575
6161.22 2486
6161.96 2467
6162.70 2438
6163.44 2524
6164.18 2430
6164.92 2455
6165.66 2414
6166.40 2344
6167.15 2365
6167.89 2495
6168.63 2534
6169.37 2457
6170.11 2493
6170.85 2554
6171.59 2549
6172.33 2608
6173.07 2657
6173.82 2648
6174.56 2774
6175.30 2662
6176.04 2707
6176.78 2627
6177.52 2762
6178.26 2754
6179.01 2555
6179.75 2559
6180.49 2550
6181.23 2458
6181.97 2380
6182.72 2348
6183.46 2385
6184.20 2289
6184.94 2305
6185.68 2261
6186.43 2325
6187.17 2326
6187.91 2254
6188.65 2249
6189.39 2271
6190.14 2281
6190.88 2301
6191.62 2253
6192.36 2379
6193.11 2363
6193.85 2235
6194.59 2170
6195.33 2276
6196.08 2339
6196.82 2325
6197.56 2259
6198.31 2267
6199.05 2273
6199.79 2293
6200.53 2325
6201.28 2324
6202.02 2414
6202.76 2346
6203.51 2413
6204.25 2370
6204.99 2367
6205.74 2386
6206.48 2570
6207.22 2558
6207.97 2443
6208.71 2492
6209.45 2480
6210.20 2504
6210.94 2485
6211.68 2488
6212.43 2540
6213.17 2634
6213.92 2460
6214.66 2380
6215.40 2402
6216.15 2415
6216.89 2427
6217.64 2395
6218.38 2374
6219.12 2339
6219.87 2246
6220.61 2211
6221.36 2235
6222.10 2231
6222.84 2254
6223.59 2221
6224.33 2236
6225.08 2212
6225.82 2282
6226.57 2285
6227.31 2334
6228.06 2279
6228.80 2307
6229.55 2356
6230.29 2321
6231.04 2329
6231.78 2396
6232.52 2379
6233.27 2451
6234.01 2353
6234.76 2378
6235.50 2322
6236.25 2355
6237.00 2413
6237.74 2362
6238.49 2333
6239.23 2319
6239.98 2360
6240.72 2248
6241.47 2302
6242.21 2287
6242.96 2288
6243.70 2266
6244.45 2280
6245.19 2239
6245.94 2269
6246.69 2312
6247.43 2342
6248.18 2538
6248.92 2466
6249.67 2504
6250.42 2647
6251.16 2678
6251.91 2632
6252.65 2711
6253.40 2701
6254.15 2564
6254.89 2503
6255.64 2431
6256.39 2497
6257.13 2448
6257.88 2358
6258.62 2383
6259.37 2332
6260.12 2351
6260.86 2265
6261.61 2332
6262.36 2435
6263.10 2432
6263.85 2448
6264.60 2466
6265.34 2508
6266.09 2470
6266.84 2357
6267.59 2454
6268.33 2486
6269.08 2527
6269.83 2457
6270.57 2499
6271.32 2514
6272.07 2521
6272.82 2477
6273.56 2491
6274.31 2441
6275.06 2488
6275.81 2478
6276.55 2480
6277.30 2479
6278.05 2408
6278.80 2500
6279.54 2510
6280.29 2493
6281.04 2598
6281.79 2456
6282.53 2399
6283.28 2469
6284.03 2337
6284.78 2437
6285.53 2500
6286.27 2444
6287.02 2355
6287.77 2406
6288.52 2396
6289.27 2373
6290.02 2436
6290.76 2467
6291.51 2597
6292.26 2451
6293.01 2444
6293.76 2407
6294.51 2400
6295.26 2406
6296.00 2382
6296.75 2327
6297.50 2325
6298.25 2283
6299.00 2346
6299.75 2380
6300.50 2356
6301.25 2319
6302.00 2267
6302.74 2351
6303.49 2372
6304.24 2399
6304.99 2345
6305.74 2386
6306.49 2443
6307.24 2425
6307.99 2439
6308.74 2407
6309.49 2432
6310.24 2489
6310.99 2587
6311.74 2463
6312.49 2427
6313.24 2295
6313.99 2234
6314.74 2301
6315.49 2273
6316.24 2261
6316.99 2321
6317.74 2312
6318.49 2266
6319.24 2226
6319.99 2297
6320.74 2362
6321.49 2302
6322.24 2168
6322.99 2189
6323.74 2184
6324.49 2250
6325.24 2284
6325.99 2225
6326.74 2241
6327.49 2209
6328.24 2209
6328.99 2216
6329.74 2238
6330.49 2244
6331.24 2363
6331.99 2210
6332.74 2241
6333.50 2220
6334.25 2348
6335.00 2449
6335.75 2260
6336.50 2244
6337.25 2239
6338.00 2193
6338.75 2195
6339.50 2170
6340.26 2112
6341.01 2188
6341.76 2166
6342.51 2189
6343.26 2216
6344.01 2177
6344.76 2103
6345.52 2210
6346.27 2304
6347.02 2247
6347.77 2156
6348.52 2207
6349.28 2214
6350.03 2210
6350.78 2269
6351.53 2243
6352.28 2309
6353.04 2208
6353.79 2246
6354.54 2211
6355.29 2235
6356.04 2220
6356.80 2306
6357.55 2248
6358.30 2212
6359.05 2206
6359.81 2254
6360.56 2277
6361.31 2266
6362.06 2177
6362.82 2204
6363.57 2192
6364.32 2216
6365.07 2310
6365.83 2343
6366.58 2306
6367.33 2424
6368.09 2435
6368.84 2476
6369.59 2536
6370.35 2594
6371.10 2641
6371.85 2611
6372.60 2540
6373.36 2543
6374.11 2409
6374.86 2374
6375.62 2396
6376.37 2417
6377.13 2313
6377.88 2320
6378.63 2278
6379.39 2361
6380.14 2245
6380.89 2160
6381.65 2200
6382.40 2188
6383.16 2131
6383.91 2219
6384.66 2281
6385.42 2190
6386.17 2178
6386.93 2220
6387.68 2186
6388.43 2130
6389.19 2140
6389.94 2177
6390.70 2173
6391.45 2218
6392.21 2231
6392.96 2129
6393.71 2251
6394.47 2271
6395.22 2226
6395.98 2181
6396.73 2173
6397.49 2251
6398.24 2211
6399.00 2146
6399.75 2076
6400.51 2073
6401.26 2074
6402.02 2038
6402.77 1973
6403.53 2082
6404.28 2194
6405.04 2160
6405.79 2034
6406.55 2210
6407.30 2158
6408.06 2156
6408.81 2153
6409.57 2070
6410.32 2120
6411.08 2095
6411.84 2098
6412.59 2061
6413.35 2070
6414.10 2191
6414.86 2101
6415.61 2125
6416.37 2110
6417.13 2099
6417.88 2062
6418.64 2072
6419.39 2077
6420.15 2016
6420.91 2066
6421.66 2146
6422.42 2157
6423.17 2124
6423.93 2093
6424.69 2117
6425.44 2130
6426.20 2103
6426.96 2044
6427.71 2071
6428.47 2043
6429.23 2072
6429.98 2133
6430.74 2190
6431.50 2028
6432.25 2034
6433.01 2135
6433.77 2093
6434.52 2087
6435.28 2120
6436.04 2179
6436.79 2087
6437.55 2043
6438.31 2005
6439.07 2129
6439.82 2085
6440.58 2099
6441.34 2149
6442.09 2252
6442.85 2237
6443.61 2343
6444.37 2366
6445.12 2339
6445.88 2239
6446.64 2213
6447.40 2204
6448.15 2258
6448.91 2185
6449.67 2173
6450.43 2112
6451.19 2170
6451.94 2143
6452.70 2106
6453.46 2000
6454.22 2025
6454.98 2038
6455.73 2030
6456.49 2057
6457.25 2117
6458.01 2081
6458.77 2072
6459.53 2085
6460.28 2143
6461.04 2179
6461.80 2178
6462.56 2076
6463.32 2110
6464.08 2118
6464.84 2167
6465.59 2068
6466.35 2044
6467.11 2070
6467.87 2073
6468.63 2035
6469.39 1979
6470.15 2033
6470.91 2110
6471.67 2123
6472.43 2014
6473.18 2006
6473.94 2030
6474.70 2136
6475.46 2161
6476.22 2118
6476.98 2027
6477.74 2152
6478.50 2167
6479.26 2060
6480.02 2161
6480.78 2125
6481.54 2095
6482.30 2135
6483.06 2077
6483.82 1961
6484.58 2046
6485.34 2084
6486.10 2051
6486.86 2021
6487.62 2100
6488.38 2201
6489.14 2214
6489.90 2169
6490.66 2076
6491.42 2051
6492.18 2032
6492.94 2172
6493.70 2148
6494.46 2134
6495.22 2126
6495.98 2114
6496.74 2116
6497.50 2227
6498.26 2136
6499.02 2177
6499.78 2203
6500.54 2178
6501.31 1998
6502.07 1986
6502.83 2109
6503.59 2053
6504.35 2032
6505.11 2053
6505.87 2115
6506.63 2165
6507.39 2128
6508.16 2048
6508.92 2153
6509.68 2122
6510.44 2151
6511.20 2128
6511.96 2138
6512.72 2187
6513.49 2128
6514.25 2134
6515.01 2118
6515.77 2109
6516.53 2179
6517.29 2143
6518.06 2120
6518.82 2075
6519.58 2083
6520.34 2088
6521.10 2124
6521.87 2144
6522.63 2153
6523.39 2252
6524.15 2227
6524.91 2245
6525.68 2253
6526.44 2313
6527.20 2270
6527.96 2333
6528.73 2407
6529.49 2388
6530.25 2450
6531.01 2469
6531.78 2408
6532.54 2275
6533.30 2247
6534.06 2247
6534.83 2255
6535.59 2284
6536.35 2194
6537.12 2131
6537.88 2216
6538.64 2232
6539.40 2160
6540.17 2233
6540.93 2226
6541.69 2286
6542.46 2134
6543.22 2073
6543.98 2147
6544.75 2079
6545.51 2068
6546.27 2017
6547.04 2081
6547.80 2088
6548.56 2095
6549.33 2121
6550.09 2078
6550.86 2014
6551.62 2031
6552.38 2001
6553.15 1989
6553.91 2080
6554.68 2079
6555.44 2078
6556.20 2032
6556.97 2051
6557.73 2116
6558.50 2101
6559.26 2069
6560.02 2063
6560.79 2161
6561.55 2120
6562.32 2151
6563.08 2103
6563.85 2281
6564.61 2124
6565.38 2064
6566.14 2065
6566.90 2219
6567.67 2255
6568.43 2203
6569.20 2172
6569.96 2113
6570.73 2139
6571.49 2111
6572.26 2124
6573.02 2158
6573.79 2215
6574.55 2103
6575.32 2134
6576.08 2181
6576.85 2228
6577.61 2260
6578.38 2231
6579.15 2355
6579.91 2317
6580.68 2460
6581.44 2532
6582.21 2630
6582.97 2651
6583.74 2670
6584.50 2645
6585.27 2570
6586.04 2612
6586.80 2608
6587.57 2601
6588.33 2495
6589.10 2399
6589.87 2481
6590.63 2429
6591.40 2312
6592.16 2374
6592.93 2474
6593.70 2415
6594.46 2398
6595.23 2416
6596.00 2378
6596.76 2366
6597.53 2340
6598.29 2352
6599.06 2365
6599.83 2420
6600.59 2375
6601.36 2402
6602.13 2366
6602.89 2409
6603.66 2429
6604.43 2345
6605.20 2415
6605.96 2513
6606.73 2484
6607.50 2457
6608.26 2461
6609.03 2382
6609.80 2474
6610.57 2593
6611.33 2572
6612.10 2498
6612.87 2464
6613.63 2364
6614.40 2401
6615.17 2465
6615.94 2413
6616.70 2471
6617.47 2454
6618.24 2466
6619.01 2476
6619.78 2546
6620.54 2638
6621.31 2711
6622.08 2667
6622.85 2728
6623.61 2792
6624.38 2869
6625.15 2767
6625.92 2726
6626.69 2942
6627.46 2819
6628.22 2743
6628.99 2775
6629.76 2739
6630.53 2713
6631.30 2658
6632.07 2732
6632.83 2797
6633.60 2976
6634.37 3113
6635.14 3239
6635.91 3355
6636.68 3578
6637.45 3637
6638.21 3610
6638.98 3462
6639.75 3310
6640.52 3258
6641.29 3142
6642.06 2969
6642.83 2663
6643.60 2582
6644.37 2695
6645.14 2476
6645.91 2617
6646.68 2513
6647.44 2440
6648.21 2355
6648.98 2308
6649.75 2363
6650.52 2356
6651.29 2372
6652.06 2451
6652.83 2430
6653.60 2397
6654.37 2410
6655.14 2374
6655.91 2443
6656.68 2407
6657.45 2297
6658.22 2288
6658.99 2299
6659.76 2404
6660.53 2362
6661.30 2360
6662.07 2542
6662.84 2482
6663.61 2463
6664.38 2545
6665.15 2620
6665.92 2716
6666.69 2727
6667.46 2761
6668.23 2775
6669.00 2786
6669.78 2679
6670.55 2602
6671.32 2577
6672.09 2567
6672.86 2466
6673.63 2395
6674.40 2449
6675.17 2413
6675.94 2445
6676.71 2359
6677.48 2442
6678.26 2413
6679.03 2389
6679.80 2449
6680.57 2345
6681.34 2319
6682.11 2303
6682.88 2271
6683.66 2382
6684.43 2412
6685.20 2367
6685.97 2442
6686.74 2611
6687.51 2763
6688.28 2650
6689.06 2595
6689.83 2627
6690.60 2599
6691.37 2661
6692.14 2623
6692.92 2563
6693.69 2345
6694.46 2396
6695.23 2347
6696.00 2239
6696.78 2227
6697.55 2296
6698.32 2284
6699.09 2223
6699.87 2156
6700.64 2094
6701.41 2114
6702.18 2149
6702.96 2117
6703.73 2127
6704.50 2071
6705.27 2103
6706.05 2189
6706.82 2145
6707.59 2031
6708.37 2042
6709.14 2069
6709.91 2131
6710.68 2156
6711.46 2160
6712.23 2140
6713.00 2097
6713.78 2140
6714.55 2162
6715.32 2140
6716.10 2216
6716.87 2129
6717.64 2070
6718.42 2120
6719.19 2053
6719.96 2017
6720.74 1990
6721.51 2004
6722.29 1988
6723.06 1939
6723.83 2063
6724.61 2078
6725.38 2048
6726.15 2018
6726.93 2012
6727.70 2013
6728.48 2099
6729.25 2123
6730.02 1940
6730.80 2016
6731.57 2081
6732.35 2022
6733.12 2072
6733.90 2088
6734.67 2100
6735.45 2069
6736.22 2052
6736.99 2087
6737.77 2118
6738.54 2110
6739.32 2023
6740.09 2034
6740.87 2036
6741.64 2044
6742.42 2071
6743.19 2049
6743.97 1952
6744.74 2051
6745.52 2017
6746.29 1996
6747.07 1963
6747.84 1959
6748.62 2052
6749.39 2052
6750.17 2001
6750.94 1907
6751.72 2017
6752.49 2064
6753.27 1997
6754.05 2040
6754.82 2031
6755.60 1981
6756.37 1924
6757.15 1915
6757.92 1916
6758.70 1902
6759.48 1899
6760.25 1952
6761.03 1941
6761.80 2004
6762.58 1914
6763.36 1927
6764.13 2029
6764.91 1998
6765.68 1918
6766.46 2064
6767.24 2099
6768.01 2097
6768.79 1917
6769.57 1979
6770.34 2039
6771.12 1946
6771.90 1947
6772.67 1962
6773.45 2018
6774.23 1934
6775.00 1934
6775.78 1988
6776.56 2051
6777.33 2181
6778.11 2146
6778.89 2133
6779.66 2152
6780.44 2265
6781.22 2295
6781.99 2337
6782.77 2263
6783.55 2259
6784.33 2273
6785.10 2313
6785.88 2315
6786.66 2156
6787.44 2088
6788.21 2062
6788.99 1988
6789.77 2049
6790.55 2019
6791.32 1980
6792.10 1943
6792.88 1931
6793.66 1914
6794.43 1912
6795.21 1912
6795.99 1828
6796.77 1834
6797.55 1823
6798.32 1854
6799.10 1879
6799.88 1888
6800.66 1903
6801.44 2000
6802.22 1872
6802.99 1919
6803.77 1937
6804.55 1968
6805.33 1988
6806.11 2025
6806.89 1948
6807.67 1933
6808.44 1934
6809.22 1897
6810.00 1829
6810.78 1824
6811.56 1901
6812.34 1850
6813.12 1853
6813.90 1851
6814.67 1842
6815.45 1886
6816.23 1956
6817.01 1900
6817.79 1914
6818.57 1874
6819.35 1882
6820.13 1884
6820.91 1990
6821.69 1923
6822.47 1866
6823.25 1840
6824.03 1912
6824.81 1892
6825.59 1886
6826.37 1790
6827.14 1885
6827.92 1871
6828.70 1949
6829.48 1881
6830.26 1765
6831.04 1834
6831.82 1823
6832.60 1757
6833.38 1773
6834.16 1763
6834.94 1815
6835.72 1781
6836.51 1820
6837.29 1754
6838.07 1789
6838.85 1799
6839.63 1787
6840.41 1781
6841.19 1729
6841.97 1768
6842.75 1807
6843.53 1761
6844.31 1834
6845.09 1851
6845.87 1845
6846.65 1796
6847.43 1754
6848.21 1781
6849.00 1809
6849.78 1910
6850.56 1903
6851.34 1905
6852.12 1894
6852.90 1900
6853.68 1904
6854.46 1966
6855.25 1840
6856.03 1916
6856.81 1941
6857.59 1883
6858.37 1890
6859.15 1894
6859.93 1907
6860.72 1889
6861.50 1927
6862.28 1863
6863.06 1890
6863.84 1859
6864.62 1948
6865.41 1865
6866.19 1836
6866.97 1847
6867.75 1819
6868.53 1801
6869.32 1839
6870.10 1819
6870.88 1753
6871.66 1822
6872.45 1781
6873.23 1839
6874.01 1797
6874.79 1785
6875.58 1821
6876.36 1821
6877.14 1729
6877.92 1778
6878.71 1809
6879.49 1931
6880.27 1918
6881.05 1940
6881.84 1934
6882.62 1926
6883.40 1964
6884.19 1886
6884.97 1919
6885.75 1912
6886.54 1884
6887.32 1861
6888.10 2043
6888.88 1935
6889.67 1975
6890.45 1982
6891.23 2021
6892.02 2001
6892.80 1901
6893.59 1927
6894.37 2034
6895.15 1926
6895.94 1842
6896.72 1888
6897.50 1886
6898.29 1935
6899.07 1877
6899.86 1841
6900.64 1902
6901.42 1931
6902.21 1897
6902.99 1970
6903.78 1947
6904.56 1932
6905.34 1924
6906.13 2044
6906.91 2146
6907.70 2079
6908.48 2084
6909.27 2213
6910.05 2154
6910.83 2185
6911.62 2220
6912.40 2139
6913.19 2236
6913.97 2050
6914.76 2028
6915.54 2019
6916.33 1981
6917.11 1922
6917.90 1952
6918.68 1948
6919.47 1931
6920.25 1941
6921.04 2007
6921.82 2065
6922.61 2016
6923.39 2074
6924.18 2134
6924.96 2161
6925.75 2085
6926.53 2044
6927.32 2043
6928.10 2027
6928.89 2069
6929.68 1969
6930.46 2053
6931.25 1949
6932.03 1917
6932.82 1948
6933.60 1893
6934.39 2003
6935.18 2053
6935.96 1965
6936.75 1956
6937.53 1973
6938.32 1964
6939.11 1926
6939.89 1949
6940.68 1898
6941.47 1964
6942.25 1992
6943.04 1970
6943.82 1952
6944.61 2000
6945.40 1972
6946.18 2102
6946.97 2122
6947.76 2237
6948.54 2204
6949.33 2337
6950.12 2356
6950.90 2532
6951.69 2544
6952.48 2602
6953.26 2532
6954.05 2396
6954.84 2219
6955.63 2176
6956.41 2185
6957.20 2083
6957.99 2101
6958.77 2130
6959.56 2013
6960.35 1998
6961.14 1997
6961.92 1982
6962.71 2163
6963.50 2110
6964.29 2078
6965.07 2179
6965.86 2212
6966.65 2167
6967.44 2185
6968.22 2209
6969.01 2173
6969.80 2189
6970.59 2218
6971.38 2309
6972.16 2211
6972.95 2216
6973.74 2167
6974.53 2150
6975.32 2206
6976.10 2169
6976.89 2323
6977.68 2344
6978.47 2405
6979.26 2494
6980.05 2431
6980.83 2475
6981.62 2445
6982.41 2510
6983.20 2449
6983.99 2347
6984.78 2401
6985.57 2364
6986.36 2221
6987.14 2234
6987.93 2207
6988.72 2241
6989.51 2134
6990.30 2213
6991.09 2204
6991.88 2144
6992.67 2075
6993.46 2042
6994.25 2026
6995.04 2027
6995.82 2043
6996.61 2046
6997.40 2004
6998.19 2025
6998.98 2051
6999.77 2097
7000.56 2109
7001.35 2067
7002.14 2072
7002.93 2084
7003.72 2118
7004.51 2085
7005.30 2075
7006.09 2193
7006.88 2179
7007.67 2108
7008.46 2093
7009.25 2066
7010.04 2099
7010.83 2003
7011.62 2003
7012.41 1971
7013.20 1977
7013.99 1941
7014.78 1942
7015.57 1923
7016.36 1937
7017.15 1901
7017.94 1984
7018.73 1989
7019.53 2015
7020.32 1964
7021.11 1936
7021.90 1917
7022.69 1828
7023.48 1881
7024.27 1898
7025.06 1895
7025.85 1871
7026.64 1855
7027.43 1896
7028.23 1884
7029.02 1854
7029.81 1838
7030.60 1900
7031.39 1866
7032.18 1837
7032.97 1874
7033.77 1876
7034.56 1809
7035.35 1870
7036.14 1812
7036.93 1813
7037.72 1861
7038.51 1854
7039.31 1898
7040.10 1859
7040.89 1895
7041.68 1871
7042.47 1820
7043.27 1902
7044.06 1903
7044.85 1897
7045.64 1943
7046.43 1914
7047.23 1931
7048.02 1912
7048.81 1925
7049.60 1926
7050.40 1901
7051.19 1784
7051.98 1872
7052.77 1842
7053.57 1848
7054.36 1792
7055.15 1907
7055.94 1889
7056.74 1818
7057.53 1866
7058.32 1900
7059.12 1844
7059.91 1829
7060.70 1916
7061.50 1826
7062.29 1856
7063.08 1833
7063.87 1918
7064.67 1911
7065.46 1807
7066.25 1794
7067.05 1797
7067.84 1796
7068.63 1801
7069.43 1805
7070.22 1864
7071.02 1883
7071.81 1978
7072.60 1928
7073.40 1916
7074.19 1923
7074.98 1953
7075.78 1928
7076.57 1899
7077.37 1909
7078.16 1856
7078.95 1889
7079.75 1924
7080.54 1959
7081.34 1913
7082.13 2001
7082.92 1969
7083.72 1988
7084.51 1995
7085.31 2127
7086.10 2226
7086.90 2068
7087.69 2192
7088.49 2265
7089.28 2326
7090.07 2376
7090.87 2346
7091.66 2267
7092.46 2157
7093.25 2319
7094.05 2230
7094.84 2192
7095.64 2115
7096.43 2090
7097.23 2036
7098.02 2000
7098.82 1914
7099.61 1929
7100.41 1913
7101.20 1902
7102.00 1835
7102.79 1897
7103.59 1865
7104.39 1884
7105.18 1869
7105.98 1805
7106.77 1825
7107.57 1877
7108.36 1785
7109.16 1810
7109.96 1818
7110.75 1763
7111.55 1778
7112.34 1819
7113.14 1891
7113.93 1829
7114.73 1764
7115.53 1855
7116.32 1954
7117.12 1972
7117.92 2011
7118.71 2139
7119.51 2127
7120.30 2272
7121.10 2339
7121.90 2211
7122.69 2187
7123.49 2269
7124.29 2158
7125.08 2064
7125.88 2032
7126.68 1987
7127.47 2007
7128.27 1927
7129.07 1905
7129.86 1875
7130.66 1822
7131.46 1790
7132.25 1770
7133.05 1743
7133.85 1800
7134.65 1788
7135.44 1788
7136.24 1731
7137.04 1787
7137.84 1762
7138.63 1760
7139.43 1677
7140.23 1654
7141.03 1714
7141.82 1765
7142.62 1757
7143.42 1760
7144.22 1744
7145.01 1784
7145.81 1720
7146.61 1793
7147.41 1846
7148.20 1776
7149.00 1788
7149.80 1804
7150.60 1820
7151.40 1842
7152.19 1913
7152.99 1845
7153.79 1760
7154.59 1808
7155.39 1786
7156.19 1780
7156.98 1668
7157.78 1661
7158.58 1707
7159.38 1760
7160.18 1760
7160.98 1718
7161.78 1762
7162.57 1745
7163.37 1670
7164.17 1716
7164.97 1742
7165.77 1741
7166.57 1779
7167.37 1718
7168.17 1751
7168.97 1776
7169.77 1785
7170.56 1837
7171.36 1879
7172.16 1770
7172.96 1799
7173.76 1792
7174.56 1795
7175.36 1729
7176.16 1718
7176.96 1762
7177.76 1805
7178.56 1744
7179.36 1712
7180.16 1768
7180.96 1690
7181.76 1783
7182.56 1794
7183.36 1811
7184.16 1672
7184.96 1788
7185.76 1800
7186.56 1738
7187.36 1713
7188.16 1741
7188.96 1735
7189.76 1746
7190.56 1716
7191.36 1669
7192.16 1639
7192.96 1605
7193.76 1734
7194.56 1585
7195.36 1722
7196.16 1675
7196.96 1693
7197.76 1717
7198.56 1703
7199.36 1734
7200.16 1766
7200.97 1834
7201.77 1832
7202.57 1761
7203.37 1760
7204.17 1769
7204.97 1810
7205.77 1748
7206.57 1737
7207.37 1758
7208.18 1747
7208.98 1843
7209.78 1737
7210.58 1772
7211.38 1760
7212.18 1767
7212.98 1816
7213.79 1857
7214.59 1781
7215.39 1821
7216.19 1778
7216.99 1783
7217.79 1813
7218.60 1825
7219.40 1901
7220.20 1909
7221.00 1884
7221.80 1838
7222.61 1900
7223.41 1919
7224.21 1961
7225.01 1878
7225.81 1892
7226.62 1897
7227.42 1924
7228.22 1840
7229.02 1810
7229.83 1756
7230.63 1815
7231.43 1765
7232.23 1659
7233.04 1705
7233.84 1737
7234.64 1763
7235.45 1819
7236.25 1813
7237.05 1746
7237.85 1813
7238.66 1768
7239.46 1839
7240.26 1862
7241.07 1858
7241.87 1846
7242.67 1836
7243.48 1842
7244.28 1871
7245.08 1788
7245.89 1795
7246.69 1778
7247.49 1782
7248.30 1780
7249.10 1754
7249.90 1741
7250.71 1706
7251.51 1739
7252.31 1733
7253.12 1799
7253.92 1723
7254.73 1710
7255.53 1716
7256.33 1653
7257.14 1726
7257.94 1734
7258.75 1672
7259.55 1715
7260.35 1721
7261.16 1688
7261.96 1781
7262.77 1668
7263.57 1693
7264.38 1626
7265.18 1607
7265.98 1712
7266.79 1656
7267.59 1673
7268.40 1678
7269.20 1623
7270.01 1564
7270.81 1617
7271.62 1584
7272.42 1631
7273.23 1602
7274.03 1617
7274.84 1711
7275.64 1692
7276.45 1700
7277.25 1626
7278.06 1633
7278.86 1673
7279.67 1715
7280.47 1705
7281.28 1713
7282.08 1629
7282.89 1707
7283.69 1651
7284.50 1674
7285.31 1605
7286.11 1778
7286.92 1767
7287.72 1724
7288.53 1704
7289.33 1636
7290.14 1607
7290.95 1600
7291.75 1678
7292.56 1686
7293.36 1657
7294.17 1583
7294.98 1614
7295.78 1582
7296.59 1617
7297.39 1641
7298.20 1602
7299.01 1539
7299.81 1607
7300.62 1683
7301.43 1648
7302.23 1638
7303.04 1651
7303.85 1631
7304.65 1673
7305.46 1637
7306.27 1595
7307.07 1686
7307.88 1571
7308.69 1636
7309.49 1588
7310.30 1646
7311.11 1643
7311.91 1676
7312.72 1648
7313.53 1614
7314.33 1584
7315.14 1587
7315.95 1581
7316.76 1665
7317.56 1618
7318.37 1737
7319.18 1681
7319.99 1620
7320.79 1641
7321.60 1702
7322.41 1710
7323.22 1675
7324.02 1693
7324.83 1714
7325.64 1729
7326.45 1616
7327.26 1725
7328.06 1695
7328.87 1704
7329.68 1657
7330.49 1605
7331.30 1575
7332.10 1611
7332.91 1617
7333.72 1585
7334.53 1543
7335.34 1595
7336.15 1596
7336.95 1633
7337.76 1624
7338.57 1581
7339.38 1626
7340.19 1652
7341.00 1600
7341.81 1550
7342.61 1549
7343.42 1553
7344.23 1577
7345.04 1555
7345.85 1590
7346.66 1521
7347.47 1495
7348.28 1563
7349.09 1607
7349.89 1647
7350.70 1518
7351.51 1569
7352.32 1572
7353.13 1670
7353.94 1588
7354.75 1565
7355.56 1540
7356.37 1520
7357.18 1497
7357.99 1518
7358.80 1598
7359.61 1566
7360.42 1548
7361.23 1525
7362.04 1561
7362.85 1521
7363.66 1517
7364.47 1485
7365.28 1575
7366.09 1570
7366.90 1536
7367.71 1474
7368.52 1506
7369.33 1518
7370.14 1464
7370.95 1525
7371.76 1521
7372.57 1571
7373.38 1642
7374.19 1589
7375.00 1485
7375.81 1460
7376.62 1522
7377.43 1591
7378.24 1484
7379.05 1501
7379.86 1537
7380.67 1602
7381.49 1547
7382.30 1583
7383.11 1513
7383.92 1484
7384.73 1540
7385.54 1513
7386.35 1484
7387.16 1559
7387.97 1532
7388.79 1493
7389.60 1505
7390.41 1532
7391.22 1542
7392.03 1537
7392.84 1520
7393.65 1483
7394.47 1576
7395.28 1531
7396.09 1548
7396.90 1445
7397.71 1533
7398.52 1529
7399.34 1546
7400.15 1629
7400.96 1684
7401.77 1806
7402.58 1700
7403.40 1784
7404.21 1740
7405.02 1727
7405.83 1618
7406.64 1644
7407.46 1654
7408.27 1579
7409.08 1559
7409.89 1575
7410.71 1535
7411.52 1529
7412.33 1586
7413.14 1464
7413.96 1467
7414.77 1474
7415.58 1489
7416.40 1491
7417.21 1483
7418.02 1446
7418.83 1497
7419.65 1469
7420.46 1439
7421.27 1497
7422.09 1500
7422.90 1427
7423.71 1471
7424.53 1492
7425.34 1356
7426.15 1411
7426.97 1484
7427.78 1534
7428.59 1530
7429.41 1622
7430.22 1484
7431.03 1465
7431.85 1387
7432.66 1431
7433.47 1531
7434.29 1485
7435.10 1524
7435.92 1512
7436.73 1527
7437.54 1469
7438.36 1495
7439.17 1484
7439.99 1491
7440.80 1515
7441.61 1569
7442.43 1539
7443.24 1523
7444.06 1539
7444.87 1504
7445.69 1568
7446.50 1484
7447.31 1555
7448.13 1624
7448.94 1536
7449.76 1585
7450.57 1570
7451.39 1545
7452.20 1531
7453.02 1542
7453.83 1521
7454.65 1544
7455.46 1547
7456.28 1503
7457.09 1489
7457.91 1530
7458.72 1527
7459.54 1504
7460.35 1462
7461.17 1518
7461.98 1469
7462.80 1456
7463.61 1561
7464.43 1567
7465.24 1549
7466.06 1519
7466.88 1513
7467.69 1565
7468.51 1563
7469.32 1613
7470.14 1572
7470.95 1632
7471.77 1626
7472.59 1550
7473.40 1530
7474.22 1576
7475.03 1569
7475.85 1573
7476.67 1554
7477.48 1466
7478.30 1489
7479.11 1532
7479.93 1489
7480.75 1553
7481.56 1541
7482.38 1509
7483.20 1496
7484.01 1487
7484.83 1591
7485.65 1587
7486.46 1598
7487.28 1592
7488.10 1555
7488.91 1525
7489.73 1517
7490.55 1570
7491.36 1519
7492.18 1507
7493.00 1539
7493.81 1634
7494.63 1657
7495.45 1565
7496.27 1624
7497.08 1633
7497.90 1592
7498.72 1607
7499.53 1557
7500.35 1592
7501.17 1659
7501.99 1544
7502.80 1597
7503.62 1627
7504.44 1643
7505.26 1569
7506.08 1563
7506.89 1610
7507.71 1626
7508.53 1609
7509.35 1672
7510.16 1608
7510.98 1542
7511.80 1555
7512.62 1561
7513.44 1617
7514.25 1636
7515.07 1629
7515.89 1605
7516.71 1637
7517.53 1639
7518.35 1644
7519.16 1699
7519.98 1681
7520.80 1624
7521.62 1692
7522.44 1658
7523.26 1630
7524.08 1596
7524.90 1578
7525.71 1664
7526.53 1661
7527.35 1700
7528.17 1635
7528.99 1612
7529.81 1661
7530.63 1719
7531.45 1632
7532.27 1662
7533.08 1602
7533.90 1610
7534.72 1705
7535.54 1752
7536.36 1696
7537.18 1624
7538.00 1683
7538.82 1725
7539.64 1692
7540.46 1644
7541.28 1648
7542.10 1729
7542.92 1658
7543.74 1656
7544.56 1715
7545.38 1634
7546.20 1652
7547.02 1703
7547.84 1648
7548.66 1706
7549.48 1730
7550.30 1733
7551.12 1678
7551.94 1720
7552.76 1804
7553.58 1787
7554.40 1731
7555.22 1750
7556.04 1760
7556.86 1772
7557.68 1776
7558.50 1867
7559.32 1879
7560.14 1895
7560.96 1912
7561.78 1986
7562.61 1945
7563.43 1984
7564.25 2026
7565.07 2031
7565.89 1964
7566.71 1917
7567.53 1862
7568.35 1871
7569.17 1845
7569.99 1861
7570.82 1913
7571.64 1821
7572.46 1847
7573.28 1892
7574.10 1884
7574.92 1894
7575.74 1887
7576.57 1882
7577.39 1889
7578.21 1891
7579.03 1890
7579.85 1881
7580.67 1889
7581.50 1840
7582.32 1912
7583.14 1944
7583.96 1946
7584.78 2011
7585.61 1999
7586.43 1944
7587.25 1997
7588.07 2078
7588.89 2097
7589.72 2144
7590.54 2164
7591.36 2153
7592.18 2128
7593.01 2143
7593.83 2171
7594.65 2171
7595.47 2052
7596.30 2159
7597.12 2140
7597.94 2133
7598.76 2198
7599.59 2093
7600.41 2090
7601.23 2167
7602.06 2204
7602.88 2341
7603.70 2436
7604.53 2506
7605.35 2654
7606.17 2683
7606.99 2809
7607.82 2785
7608.64 2687
7609.46 2745
7610.29 2637
7611.11 2523
7611.93 2451
7612.76 2413
7613.58 2447
7614.41 2281
7615.23 2198
7616.05 2269
7616.88 2242
7617.70 2260
7618.52 2213
7619.35 2265
7620.17 2218
7621.00 2181
7621.82 2177
7622.64 2180
7623.47 2170
7624.29 2176
7625.12 2159
7625.94 2145
7626.77 2243
7627.59 2263
7628.41 2386
7629.24 2467
7630.06 2605
7630.89 2822
7631.71 2908
7632.54 3137
7633.36 3320
7634.19 3398
7635.01 3316
7635.84 3275
7636.66 3092
7637.48 2939
7638.31 2706
7639.13 2616
7639.96 2505
7640.78 2360
7641.61 2185
7642.43 2050
7643.26 2026
7644.09 1991
7644.91 1982
7645.74 1991
7646.56 1925
7647.39 1894
7648.21 1823
7649.04 1809
7649.86 1864
7650.69 1821
7651.51 1839
7652.34 1788
7653.17 1795
7653.99 1815
7654.82 1779
7655.64 1772
7656.47 1706
7657.29 1810
7658.12 1848
7658.95 1806
7659.77 1881
7660.60 1945
7661.43 1911
7662.25 1847
7663.08 1799
7663.90 1847
7664.73 1787
7665.56 1770
7666.38 1766
7667.21 1715
7668.04 1790
7668.86 1833
7669.69 1780
7670.52 1868
7671.34 1842
7672.17 1770
7673.00 1855
7673.82 1881
7674.65 1812
7675.48 1820
7676.30 1841
7677.13 1835
7677.96 1757
7678.78 1736
7679.61 1727
7680.44 1749
7681.27 1706
7682.09 1695
7682.92 1701
7683.75 1713
7684.58 1788
7685.40 1738
7686.23 1710
7687.06 1689
7687.89 1695
7688.71 1780
7689.54 1699
7690.37 1683
7691.20 1760
7692.02 1683
7692.85 1671
7693.68 1759
7694.51 1660
7695.34 1677
7696.16 1681
7696.99 1745
7697.82 1709
7698.65 1661
7699.48 1691
7700.31 1741
7701.13 1749
7701.96 1655
7702.79 1676
7703.62 1682
7704.45 1650
7705.28 1631
7706.10 1676
7706.93 1694
7707.76 1660
7708.59 1634
7709.42 1639
7710.25 1667
7711.08 1642
7711.91 1653
7712.73 1624
7713.56 1703
7714.39 1636
7715.22 1618
7716.05 1584
7716.88 1608
7717.71 1583
7718.54 1564
7719.37 1572
7720.20 1553
7721.03 1566
7721.86 1555
7722.68 1633
7723.51 1551
7724.34 1542
7725.17 1524
7726.00 1540
7726.83 1580
7727.66 1553
7728.49 1561
7729.32 1607
7730.15 1560
7730.98 1570
7731.81 1616
7732.64 1547
7733.47 1566
7734.30 1482
7735.13 1556
7735.96 1546
7736.79 1545
7737.62 1445
7738.45 1529
7739.28 1552
7740.11 1589
7740.94 1526
7741.77 1488
7742.61 1478
7743.44 1497
7744.27 1516
7745.10 1481
7745.93 1547
7746.76 1650
7747.59 1653
7748.42 1716
7749.25 1769
7750.08 1826
7750.91 1844
7751.74 1816
7752.58 1718
7753.41 1636
7754.24 1665
7755.07 1651
7755.90 1566
7756.73 1530
7757.56 1496
7758.39 1555
7759.23 1555
7760.06 1491
7760.89 1479
7761.72 1476
7762.55 1464
7763.38 1457
7764.22 1467
7765.05 1466
7765.88 1513
7766.71 1460
7767.54 1479
7768.37 1433
7769.21 1445
7770.04 1373
7770.87 1387
7771.70 1390
7772.53 1426
7773.37 1417
7774.20 1431
7775.03 1357
7775.86 1424
7776.70 1369
7777.53 1378
7778.36 1370
7779.19 1466
7780.03 1492
7780.86 1476
7781.69 1474
7782.52 1384
7783.36 1361
7784.19 1410
7785.02 1399
7785.86 1460
7786.69 1481
7787.52 1489
7788.35 1417
7789.19 1475
7790.02 1546
7790.85 1543
7791.69 1482
7792.52 1437
7793.35 1495
7794.19 1430
7795.02 1454
7795.85 1442
7796.69 1391
7797.52 1412
7798.35 1408
7799.19 1384
7800.02 1337
7800.85 1414
7801.69 1399
7802.52 1511
7803.36 1375
7804.19 1396
7805.02 1389
7805.86 1493
7806.69 1487
7807.53 1333
7808.36 1409
7809.19 1407
7810.03 1375
7810.86 1423
7811.70 1454
7812.53 1412
7813.36 1443
7814.20 1430
7815.03 1490
7815.87 1496
7816.70 1472
7817.54 1463
7818.37 1458
7819.21 1436
7820.04 1462
7820.88 1432
7821.71 1471
7822.55 1421
7823.38 1426
7824.22 1404
7825.05 1432
7825.89 1470
7826.72 1425
7827.56 1460
7828.39 1482
7829.23 1529
7830.06 1525
7830.90 1534
7831.73 1543
7832.57 1498
7833.40 1449
7834.24 1620
7835.07 1536
7835.91 1489
7836.74 1509
7837.58 1526
7838.42 1483
7839.25 1452
7840.09 1454
7840.92 1512
7841.76 1511
7842.59 1501
7843.43 1493
7844.27 1513
7845.10 1493
7845.94 1474
7846.77 1541
7847.61 1550
7848.45 1550
7849.28 1564
7850.12 1614
7850.96 1616
7851.79 1652
7852.63 1684
7853.47 1762
7854.30 1700
7855.14 1675
7855.98 1793
7856.81 1814
7857.65 1880
7858.49 1940
7859.32 2095
7860.16 2300
7861.00 2292
7861.83 2372
7862.67 2324
7863.51 2293
7864.34 2189
7865.18 2129
7866.02 2024
7866.86 1884
7867.69 1762
7868.53 1740
7869.37 1771
7870.20 1830
7871.04 1796
7871.88 1754
7872.72 1675
7873.55 1772
7874.39 1826
7875.23 1837
7876.07 1789
7876.91 1797
7877.74 1901
7878.58 2052
7879.42 2044
7880.26 2058
7881.09 2084
7881.93 1989
7882.77 1895
7883.61 1877
7884.45 1820
7885.28 1818
7886.12 1742
7886.96 1709
7887.80 1752
7888.64 1718
7889.48 1693
7890.32 1714
7891.15 1713
7891.99 1789
7892.83 1771
7893.67 1805
7894.51 1766
7895.35 1784
7896.19 1783
7897.02 1749
7897.86 1683
7898.70 1668
7899.54 1621
7900.38 1700
7901.22 1675
7902.06 1544
7902.90 1563
7903.74 1655
7904.58 1613
7905.41 1622
7906.25 1596
7907.09 1518
7907.93 1438
7908.77 1485
7909.61 1494
7910.45 1510
7911.29 1516
7912.13 1507
7912.97 1554
7913.81 1501
7914.65 1471
7915.49 1466
7916.33 1507
7917.17 1464
7918.01 1475
7918.85 1452
7919.69 1461
7920.53 1409
7921.37 1478
7922.21 1489
7923.05 1467
7923.89 1429
7924.73 1387
7925.57 1405
7926.41 1401
7927.25 1413
7928.09 1387
7928.93 1440
7929.77 1416
7930.61 1520
7931.45 1573
7932.29 1498
7933.14 1502
7933.98 1490
7934.82 1416
7935.66 1427
7936.50 1474
7937.34 1411
7938.18 1484
7939.02 1434
7939.86 1444
7940.70 1471
7941.55 1436
7942.39 1427
7943.23 1400
7944.07 1479
7944.91 1435
7945.75 1444
7946.59 1430
7947.43 1438
7948.28 1481
7949.12 1512
7949.96 1470
7950.80 1438
7951.64 1456
7952.48 1479
7953.33 1459
7954.17 1511
7955.01 1568
7955.85 1595
7956.69 1594
7957.54 1580
7958.38 1570
7959.22 1585
7960.06 1495
7960.90 1441
7961.75 1488
7962.59 1424
7963.43 1390
7964.27 1396
7965.12 1421
7965.96 1370
7966.80 1407
7967.64 1397
7968.49 1429
7969.33 1423
7970.17 1426
7971.01 1447
7971.86 1471
7972.70 1381
7973.54 1430
7974.39 1407
7975.23 1426
7976.07 1364
7976.91 1380
7977.76 1392
7978.60 1364
7979.44 1367
7980.29 1350
7981.13 1372
7981.97 1304
7982.82 1333
7983.66 1358
7984.50 1288
7985.35 1323
7986.19 1235
7987.04 1305
7987.88 1325
7988.72 1294
7989.57 1340
7990.41 1360
7991.25 1334
7992.10 1338
7992.94 1340
7993.79 1344
7994.63 1361
7995.47 1362
7996.32 1334
7997.16 1409
7998.01 1295
7998.85 1309
7999.69 1281
8000.54 1322
8001.38 1330
8002.23 1293
8003.07 1266
8003.92 1276
8004.76 1265
8005.61 1307
8006.45 1306
8007.29 1244
8008.14 1289
8008.98 1232
8009.83 1320
8010.67 1295
8011.52 1290
8012.36 1267
8013.21 1340
8014.05 1318
8014.90 1292
8015.74 1319
8016.59 1279
8017.43 1296
8018.28 1280
8019.12 1295
8019.97 1247
8020.82 1232
8021.66 1258
8022.51 1298
8023.35 1273
8024.20 1312
8025.04 1292
8025.89 1289
8026.73 1258
8027.58 1323
8028.43 1266
8029.27 1245
8030.12 1279
8030.96 1257
8031.81 1291
8032.66 1238
8033.50 1284
8034.35 1180
8035.19 1258
8036.04 1260
8036.89 1272
8037.73 1235
8038.58 1219
8039.43 1230
8040.27 1202
8041.12 1220
8041.96 1222
8042.81 1233
8043.66 1246
8044.50 1203
8045.35 1176
8046.20 1201
8047.04 1202
8047.89 1255
8048.74 1184
8049.58 1191
8050.43 1198
8051.28 1193
8052.13 1222
8052.97 1205
8053.82 1219
8054.67 1239
8055.51 1216
8056.36 1165
8057.21 1136
8058.06 1166
8058.90 1232
8059.75 1222
8060.60 1189
8061.45 1216
8062.29 1210
8063.14 1237
8063.99 1175
8064.84 1150
8065.68 1199
8066.53 1170
8067.38 1255
8068.23 1200
8069.08 1141
8069.92 1234
8070.77 1253
8071.62 1213
8072.47 1194
8073.32 1208
8074.16 1205
8075.01 1254
8075.86 1207
8076.71 1192
8077.56 1158
8078.41 1184
8079.25 1179
8080.10 1208
8080.95 1188
8081.80 1198
8082.65 1224
8083.50 1208
8084.35 1193
8085.20 1234
8086.04 1183
8086.89 1206
8087.74 1262
8088.59 1230
8089.44 1207
8090.29 1178
8091.14 1189
8091.99 1209
8092.84 1258
8093.69 1263
8094.53 1211
8095.38 1236
8096.23 1191
8097.08 1205
8097.93 1199
8098.78 1210
8099.63 1196
8100.48 1187
8101.33 1168
8102.18 1189
8103.03 1248
8103.88 1250
8104.73 1185
8105.58 1238
8106.43 1161
8107.28 1127
8108.13 1195
8108.98 1172
8109.83 1172
8110.68 1107
8111.53 1197
8112.38 1227
8113.23 1238
8114.08 1191
8114.93 1238
8115.78 1186
8116.63 1218
8117.48 1145
8118.33 1190
8119.18 1185
8120.03 1234
8120.88 1225
8121.73 1265
8122.59 1253
8123.44 1300
8124.29 1315
8125.14 1223
8125.99 1210
8126.84 1306
8127.69 1291
8128.54 1290
8129.39 1277
8130.24 1189
8131.10 1368
8131.95 1324
8132.80 1285
8133.65 1334
8134.50 1308
8135.35 1308
8136.20 1323
8137.06 1349
8137.91 1411
8138.76 1333
8139.61 1284
8140.46 1250
8141.31 1268
8142.17 1338
8143.02 1354
8143.87 1340
8144.72 1302
8145.57 1407
8146.42 1308
8147.28 1338
8148.13 1417
8148.98 1422
8149.83 1397
8150.69 1366
8151.54 1421
8152.39 1399
8153.24 1395
8154.09 1467
8154.95 1516
8155.80 1457
8156.65 1574
8157.50 1612
8158.36 1567
8159.21 1453
8160.06 1409
8160.92 1454
8161.77 1437
8162.62 1405
8163.47 1339
8164.33 1336
8165.18 1288
8166.03 1331
8166.89 1364
8167.74 1296
8168.59 1295
8169.45 1295
8170.30 1298
8171.15 1346
8172.01 1279
8172.86 1285
8173.71 1350
8174.57 1298
8175.42 1265
8176.27 1250
8177.13 1252
8177.98 1297
8178.83 1232
8179.69 1239
8180.54 1246
8181.40 1176
8182.25 1200
8183.10 1269
8183.96 1229
8184.81 1167
8185.66 1237
8186.52 1220
8187.37 1200
8188.23 1221
8189.08 1221
8189.94 1236
8190.79 1207
8191.64 1228
8192.50 1218
8193.35 1193
8194.21 1183
8195.06 1203
8195.92 1234
8196.77 1158
8197.63 1214
8198.48 1224
8199.34 1157
8200.19 1178
8201.05 1172
8201.90 1218
8202.76 1109
8203.61 1094
8204.47 1192
8205.32 1227
8206.18 1171
8207.03 1140
8207.89 1133
8208.74 1198
8209.60 1250
8210.45 1168
8211.31 1170
8212.16 1185
8213.02 1180
8213.87 1194
8214.73 1181
8215.58 1136
8216.44 1197
8217.30 1180
8218.15 1140
8219.01 1199
8219.86 1149
8220.72 1122
8221.58 1220
8222.43 1235
8223.29 1223
8224.14 1169
8225.00 1143
8225.86 1120
8226.71 1110
8227.57 1137
8228.42 1192
8229.28 1139
8230.14 1167
8230.99 1188
8231.85 1166
8232.71 1091
8233.56 1177
8234.42 1186
8235.28 1157
8236.13 1122
8236.99 1219
8237.85 1221
8238.70 1157
8239.56 1162
8240.42 1201
8241.27 1153
8242.13 1149
8242.99 1161
8243.85 1126
8244.70 1150
8245.56 1162
8246.42 1210
8247.27 1226
8248.13 1171
8248.99 1156
8249.85 1128
8250.70 1186
8251.56 1182
8252.42 1190
8253.28 1198
8254.13 1201
8254.99 1231
8255.85 1142
8256.71 1163
8257.57 1166
8258.42 1179
8259.28 1229
8260.14 1195
8261.00 1189
8261.85 1156
8262.71 1080
8263.57 1074
8264.43 1075
8265.29 1116
8266.15 1133
8267.00 1116
8267.86 1144
8268.72 1157
8269.58 1070
8270.44 1146
8271.30 1110
8272.15 1160
8273.01 1169
8273.87 1169
8274.73 1208
8275.59 1164
8276.45 1196
8277.31 1211
8278.17 1164
8279.02 1217
8279.88 1205
8280.74 1154
8281.60 1166
8282.46 1197
8283.32 1154
8284.18 1161
8285.04 1131
8285.90 1167
8286.76 1159
8287.62 1072
8288.48 1131
8289.34 1219
8290.19 1217
8291.05 1130
8291.91 1157
8292.77 1133
8293.63 1171
8294.49 1221
8295.35 1157
8296.21 1142
8297.07 1143
8297.93 1152
8298.79 1141
8299.65 1154
8300.51 1144
8301.37 1169
8302.23 1091
8303.09 1139
8303.95 1128
8304.81 1159
8305.67 1193
8306.53 1206
8307.39 1212
8308.26 1197
8309.12 1118
8309.98 1139
8310.84 1194
8311.70 1205
8312.56 1123
8313.42 1132
8314.28 1126
8315.14 1182
8316.00 1203
8316.86 1157
8317.72 1191
8318.58 1148
8319.44 1087
8320.31 1208
8321.17 1223
8322.03 1254
8322.89 1253
8323.75 1181
8324.61 1179
8325.47 1213
8326.33 1241
8327.20 1209
8328.06 1206
8328.92 1167
8329.78 1156
8330.64 1160
8331.50 1171
8332.37 1204
8333.23 1125
8334.09 1174
8334.95 1147
8335.81 1191
8336.67 1198
8337.54 1206
8338.40 1150
8339.26 1181
8340.12 1150
8340.99 1146
8341.85 1177
8342.71 1172
8343.57 1183
8344.43 1228
8345.30 1193
8346.16 1238
8347.02 1103
8347.88 1056
8348.75 1118
8349.61 1169
8350.47 1169
8351.33 1129
8352.20 1180
8353.06 1145
8353.92 1132
8354.79 1176
8355.65 1129
8356.51 1143
8357.37 1188
8358.24 1222
8359.10 1123
8359.96 1168
8360.83 1167
8361.69 1132
8362.55 1143
8363.42 1169
8364.28 1127
8365.14 1092
8366.01 1141
8366.87 1158
8367.73 1091
8368.60 1172
8369.46 1100
8370.32 1178
8371.19 1154
8372.05 1144
8372.92 1132
8373.78 1131
8374.64 1230
8375.51 1261
8376.37 1200
8377.24 1254
8378.10 1206
8378.96 1205
8379.83 1223
8380.69 1179
8381.56 1177
8382.42 1204
8383.29 1254
8384.15 1177
8385.01 1143
8385.88 1265
8386.74 1224
8387.61 1230
8388.47 1240
8389.34 1289
8390.20 1218
8391.07 1270
8391.93 1236
8392.80 1205
8393.66 1142
8394.53 1161
8395.39 1260
8396.26 1228
8397.12 1195
8397.99 1160
8398.85 1264
8399.72 1305
8400.58 1219
8401.45 1242
8402.31 1246
8403.18 1193
8404.04 1206
8404.91 1229
8405.77 1273
8406.64 1236
8407.50 1258
8408.37 1244
8409.24 1216
8410.10 1178
8410.97 1192
8411.83 1188
8412.70 1250
8413.57 1200
8414.43 1252
8415.30 1286
8416.16 1316
8417.03 1251
8417.90 1249
8418.76 1277
8419.63 1252
8420.49 1245
8421.36 1281
8422.23 1350
8423.09 1259
8423.96 1307
8424.83 1230
8425.69 1257
8426.56 1297
8427.43 1339
8428.29 1356
8429.16 1264
8430.03 1297
8430.89 1394
8431.76 1362
8432.63 1342
8433.49 1372
8434.36 1362
8435.23 1337
8436.09 1348
8436.96 1369
8437.83 1320
8438.70 1360
8439.56 1432
8440.43 1453
8441.30 1412
8442.17 1514
8443.03 1579
8443.90 1635
8444.77 1584
8445.64 1651
8446.50 1715
8447.37 1629
8448.24 1603
8449.11 1593
8449.97 1578
8450.84 1532
8451.71 1589
8452.58 1532
8453.45 1546
8454.31 1591
8455.18 1658
8456.05 1743
8456.92 1845
8457.79 1959
8458.65 1983
8459.52 2051
8460.39 2170
8461.26 2098
8462.13 2113
8463.00 2105
8463.86 1980
8464.73 1840
8465.60 1771
8466.47 1772
8467.34 1928
8468.21 1872
8469.08 1892
8469.94 1949
8470.81 2045
8471.68 2262
8472.55 2336
8473.42 2327
8474.29 2298
8475.16 2233
8476.03 2217
8476.90 2065
8477.77 1892
8478.64 1789
8479.50 1698
8480.37 1668
8481.24 1615
8482.11 1517
8482.98 1501
8483.85 1497
8484.72 1470
8485.59 1443
8486.46 1450
8487.33 1436
8488.20 1430
8489.07 1402
8489.94 1424
8490.81 1377
8491.68 1397
8492.55 1441
8493.42 1409
8494.29 1415
8495.16 1442
8496.03 1468
8496.90 1461
8497.77 1452
8498.64 1561
8499.51 1528
8500.38 1436
8501.25 1482
8502.12 1482
8502.99 1468
8503.86 1416
8504.73 1456
8505.60 1499
8506.48 1465
8507.35 1430
8508.22 1441
8509.09 1401
8509.96 1385
8510.83 1465
8511.70 1494
8512.57 1562
8513.44 1576
8514.31 1586
8515.18 1638
8516.06 1636
8516.93 1573
8517.80 1513
8518.67 1488
8519.54 1551
8520.41 1460
8521.28 1453
8522.16 1566
8523.03 1505
8523.90 1463
8524.77 1473
8525.64 1473
8526.51 1470
8527.39 1486
8528.26 1485
8529.13 1459
8530.00 1473
8530.87 1462
8531.74 1522
8532.62 1506
8533.49 1538
8534.36 1544
8535.23 1606
8536.11 1615
8536.98 1584
8537.85 1593
8538.72 1574
8539.59 1670
8540.47 1599
8541.34 1659
8542.21 1576
8543.08 1613
8543.96 1604
8544.83 1599
8545.70 1561
8546.58 1623
8547.45 1539
8548.32 1492
8549.19 1526
8550.07 1603
8550.94 1618
8551.81 1654
8552.69 1752
8553.56 1824
8554.43 2027
8555.31 2158
8556.18 2244
8557.05 2377
8557.93 2392
8558.80 2337
8559.67 2179
8560.55 2127
8561.42 2025
8562.29 1855
8563.17 1739
8564.04 1686
8564.91 1609
8565.79 1535
8566.66 1447
8567.53 1462
8568.41 1366
8569.28 1355
8570.16 1352
8571.03 1420
8571.90 1369
8572.78 1336
8573.65 1299
8574.53 1338
8575.40 1311
8576.28 1232
8577.15 1274
8578.02 1305
8578.90 1310
8579.77 1234
8580.65 1307
8581.52 1304
8582.40 1276
8583.27 1277
8584.15 1297
8585.02 1334
8585.90 1305
8586.77 1245
8587.64 1270
8588.52 1318
8589.39 1222
8590.27 1204
8591.14 1219
8592.02 1315
8592.89 1322
8593.77 1328
8594.65 1303
8595.52 1342
8596.40 1359
8597.27 1373
8598.15 1387
8599.02 1387
8599.90 1354
8600.77 1324
8601.65 1260
8602.52 1292
8603.40 1294
8604.28 1274
8605.15 1336
8606.03 1241
8606.90 1257
8607.78 1253
8608.65 1222
8609.53 1202
8610.41 1219
8611.28 1289
8612.16 1260
8613.03 1210
8613.91 1275
8614.79 1271
8615.66 1227
8616.54 1190
8617.42 1193
8618.29 1261
8619.17 1222
8620.05 1226
8620.92 1188
8621.80 1283
8622.68 1247
8623.55 1250
8624.43 1299
8625.31 1219
8626.18 1221
8627.06 1185
8627.94 1266
8628.81 1216
8629.69 1234
8630.57 1221
8631.44 1232
8632.32 1209
8633.20 1242
8634.08 1284
8634.95 1215
8635.83 1201
8636.71 1200
8637.59 1146
8638.46 1232
8639.34 1151
8640.22 1171
8641.10 1117
8641.97 1201
8642.85 1184
8643.73 1206
8644.61 1210
8645.48 1125
8646.36 1159
8647.24 1187
8648.12 1145
8649.00 1172
8649.87 1183
8650.75 1198
8651.63 1160
8652.51 1150
8653.39 1132
8654.26 1135
8655.14 1125
8656.02 1133
8656.90 1115
8657.78 1142
8658.66 1139
8659.53 1153
8660.41 1178
8661.29 1162
8662.17 1103
8663.05 1107
8663.93 1132
8664.81 1135
8665.69 1141
8666.56 1175
8667.44 1159
8668.32 1158
8669.20 1123
8670.08 1106
8670.96 1167
8671.84 1085
8672.72 1109
8673.60 1133
8674.48 1140
8675.36 1114
8676.23 1112
8677.11 1041
8677.99 1071
8678.87 1088
8679.75 1025
8680.63 1023
8681.51 1035
8682.39 1025
8683.27 1020
8684.15 1051
8685.03 1123
8685.91 1123
8686.79 1116
8687.67 1114
8688.55 1070
8689.43 1122
8690.31 1107
8691.19 1187
8692.07 1071
8692.95 1053
8693.83 1034
8694.71 1010
8695.59 1055
8696.47 1047
8697.35 995
8698.23 1061
8699.11 1072
8699.99 1056
8700.88 1039
8701.76 1067
8702.64 1041
8703.52 1080
8704.40 1097
8705.28 1087
8706.16 1073
8707.04 1065
8707.92 1039
8708.80 1034
8709.68 1093
8710.57 1090
8711.45 1035
8712.33 1029
8713.21 1002
8714.09 1074
8714.97 1081
8715.85 1102
8716.73 1063
8717.62 1044
8718.50 1064
8719.38 1126
8720.26 1136
8721.14 1116
8722.02 1074
8722.91 1089
8723.79 1119
8724.67 1077
8725.55 1101
8726.43 1019
8727.31 1075
8728.20 1094
8729.08 1037
8729.96 1069
8730.84 1154
8731.73 1070
8732.61 1098
8733.49 1101
8734.37 1140
8735.25 1079
8736.14 1077
8737.02 1083
8737.90 1089
8738.78 1082
8739.67 1006
8740.55 1050
8741.43 1085
8742.31 1137
8743.20 1063
8744.08 1096
8744.96 1077
8745.85 1031
8746.73 1048
8747.61 1131
8748.50 1130
8749.38 1169
8750.26 1151
8751.14 1132
8752.03 1186
8752.91 1150
8753.79 1193
8754.68 1173
8755.56 1189
8756.44 1232
8757.33 1204
8758.21 1255
8759.10 1420
8759.98 1464
8760.86 1475
8761.75 1462
8762.63 1455
8763.51 1400
8764.40 1358
8765.28 1360
8766.17 1329
8767.05 1332
8767.93 1318
8768.82 1289
8769.70 1223
8770.59 1242
8771.47 1237
8772.35 1266
8773.24 1250
8774.12 1223
8775.01 1141
8775.89 1116
8776.78 1160
8777.66 1127
8778.54 1105
8779.43 1116
8780.31 1133
8781.20 1148
8782.08 1061
8782.97 1099
8783.85 1071
8784.74 1077
8785.62 1054
8786.51 1097
8787.39 1072
8788.28 987
8789.16 1070
8790.05 1102
8790.93 1087
8791.82 1088
8792.70 1048
8793.59 1129
8794.47 1115
8795.36 1093
8796.25 1071
8797.13 1085
8798.02 1110
8798.90 1122
8799.79 1027
8800.67 1028
8801.56 1073
8802.44 1070
8803.33 1047
8804.22 1033
8805.10 1052
8805.99 1009
8806.87 1086
8807.76 1087
8808.65 1054
8809.53 1047
8810.42 1054
8811.30 1029
8812.19 936
8813.08 996
8813.96 1015
8814.85 962
8815.74 891
8816.62 946
8817.51 979
8818.40 1000
8819.28 1033
8820.17 1045
8821.06 932
8821.94 1017
8822.83 1002
8823.72 993
8824.60 978
8825.49 928
8826.38 946
8827.26 1026
8828.15 1007
8829.04 969
8829.93 947
8830.81 1013
8831.70 1000
8832.59 999
8833.47 1028
8834.36 945
8835.25 978
8836.14 943
8837.02 936
8837.91 978
8838.80 941
8839.69 973
8840.57 923
8841.46 948
8842.35 994
8843.24 977
8844.13 948
8845.01 946
8845.90 966
8846.79 1005
8847.68 935
8848.57 927
8849.45 976
8850.34 927
8851.23 924
8852.12 978
8853.01 987
8853.90 996
8854.78 941
8855.67 944
8856.56 948
8857.45 983
8858.34 1005
8859.23 941
8860.12 955
8861.00 895
8861.89 890
8862.78 958
8863.67 922
8864.56 896
8865.45 904
8866.34 898
8867.23 923
8868.12 916
8869.00 917
8869.89 951
8870.78 946
8871.67 939
8872.56 910
8873.45 923
8874.34 917
8875.23 964
8876.12 947
8877.01 955
8877.90 954
8878.79 924
8879.68 946
8880.57 939
8881.46 908
8882.35 905
8883.24 927
8884.13 969
8885.02 931
8885.91 918
8886.80 933
8887.69 943
8888.58 933
8889.47 958
8890.36 952
8891.25 939
8892.14 893
8893.03 926
8893.92 947
8894.81 872
8895.70 905
8896.59 918
8897.48 904
8898.37 897
8899.26 891
8900.15 904
8901.04 905
8901.93 944
8902.82 909
8903.71 934
8904.61 896
8905.50 912
8906.39 886
8907.28 886
8908.17 851
8909.06 907
8909.95 942
8910.84 902
8911.73 874
8912.63 892
8913.52 892
8914.41 860
8915.30 854
8916.19 897
8917.08 923
8917.97 847
8918.87 860
8919.76 919
8920.65 887
8921.54 914
8922.43 862
8923.33 924
8924.22 926
8925.11 906
8926.00 932
8926.89 873
8927.79 867
8928.68 860
8929.57 899
8930.46 894
8931.35 923
8932.25 907
8933.14 856
8934.03 878
8934.92 921
8935.82 870
8936.71 864
8937.60 860
8938.49 907
8939.39 869
8940.28 860
8941.17 844
8942.06 846
8942.96 852
8943.85 892
8944.74 877
8945.64 965
8946.53 927
8947.42 911
8948.31 830
8949.21 851
8950.10 874
8950.99 890
8951.89 893
8952.78 870
8953.67 836
8954.57 792
8955.46 884
8956.35 889
8957.25 884
8958.14 832
8959.04 879
8959.93 930
8960.82 907
8961.72 812
8962.61 886
8963.50 851
8964.40 887
8965.29 898
8966.19 907
8967.08 841
8967.97 869
8968.87 856
8969.76 865
8970.66 868
8971.55 884
8972.45 872
8973.34 917
8974.23 938
8975.13 845
8976.02 887
8976.92 873
8977.81 883
8978.71 836
8979.60 874
8980.50 846
8981.39 841
8982.29 795
8983.18 821
8984.08 832
8984.97 893
8985.87 875
8986.76 859
8987.66 835
8988.55 822
8989.45 799
8990.34 841
8991.24 839
8992.13 788
8993.03 813
8993.92 838
8994.82 874
8995.71 801
8996.61 826
8997.50 808
8998.40 843
8999.30 830
9000.19 832
9001.09 824
9001.98 857
9002.88 827
9003.77 848
9004.67 844
9005.57 839
9006.46 857
9007.36 872
9008.25 885
9009.15 835
9010.05 884
9010.94 880
9011.84 817
9012.74 820
9013.63 824
9014.53 829
9015.42 774
9016.32 842
9017.22 821
9018.11 830
9019.01 869
9019.91 890
9020.80 841
9021.70 855
9022.60 853
9023.49 856
9024.39 810
9025.29 825
9026.19 815
9027.08 822
9027.98 841
9028.88 782
9029.77 813
9030.67 806
9031.57 835
9032.47 768
9033.36 816
9034.26 834
9035.16 834
9036.06 863
9036.95 831
9037.85 760
9038.75 793
9039.65 894
9040.54 812
9041.44 829
9042.34 795
9043.24 786
9044.13 866
9045.03 878
9045.93 786
9046.83 832
9047.73 837
9048.63 835
9049.52 826
9050.42 800
9051.32 803
9052.22 850
9053.12 826
9054.01 828
9054.91 804
9055.81 821
9056.71 862
9057.61 847
9058.51 847
9059.41 826
9060.30 892
9061.20 859
9062.10 855
9063.00 834
9063.90 843
9064.80 874
9065.70 866
9066.60 824
9067.50 829
9068.39 838
9069.29 856
9070.19 843
9071.09 767
9071.99 832
9072.89 843
9073.79 885
9074.69 841
9075.59 829
9076.49 849
9077.39 904
9078.29 898
9079.19 807
9080.09 804
9080.99 862
9081.89 823
9082.79 843
9083.69 816
9084.59 835
9085.49 854
9086.39 837
9087.29 848
9088.19 776
9089.09 822
9089.99 856
9090.89 855
9091.79 791
9092.69 848
9093.59 914
9094.49 920
9095.39 826
9096.29 836
9097.19 832
9098.09 859
9098.99 848
9099.89 837
9100.79 856
9101.69 783
9102.59 817
9103.49 809
9104.40 816
9105.30 784
9106.20 837
9107.10 846
9108.00 805
9108.90 788
9109.80 765
9110.70 778
9111.60 792
9112.51 825
9113.41 823
9114.31 875
9115.21 785
9116.11 794
9117.01 803
9117.91 819
9118.82 832
9119.72 864
9120.62 857
9121.52 831
9122.42 878
9123.32 875
9124.23 799
9125.13 777
9126.03 789
9126.93 822
9127.83 781
9128.74 799
9129.64 810
9130.54 807
9131.44 842
9132.34 832
9133.25 838
9134.15 837
9135.05 820
9135.95 822
9136.86 856
9137.76 811
9138.66 863
9139.56 776
9140.47 796
9141.37 843
9142.27 853
9143.18 788
9144.08 759
9144.98 855
9145.88 821
9146.79 794
9147.69 770
9148.59 802
9149.50 769
9150.40 780
9151.30 807
9152.21 803
9153.11 785
9154.01 779
9154.92 828
9155.82 846
9156.72 812
9157.63 774
9158.53 796
9159.43 775
9160.34 807
9161.24 815
9162.14 796
9163.05 794
9163.95 809
9164.86 806
9165.76 738
9166.66 841
9167.57 827
9168.47 836
9169.38 788
9170.28 788
9171.18 822
9172.09 817
9172.99 809
9173.90 822
9174.80 759
9175.71 803
9176.61 803
9177.52 769
9178.42 745
9179.32 839
9180.23 842
9181.13 854
9182.04 822
9182.94 814
9183.85 765
9184.75 759
9185.66 825
9186.56 793
9187.47 791
9188.37 816
9189.28 767
9190.18 767
9191.09 843
9191.99 837
9192.90 779
9193.80 761
9194.71 831
9195.61 792
9196.52 735
9197.43 800
9198.33 837
9199.24 794
9200.14 780
9201.05 797
9201.95 800
9202.86 820
9203.77 817
9204.67 848
9205.58 815
9206.48 820
9207.39 785
9208.29 818
9209.20 824
9210.11 796
9211.01 787
9211.92 764
9212.83 819
9213.73 764
9214.64 739
9215.54 780
9216.45 767
9217.36 782
9218.26 828
9219.17 753
9220.08 791
9220.98 829
9221.89 795
9222.80 775
9223.70 720
9224.61 775
9225.52 826
9226.42 769
9227.33 749
9228.24 795
9229.15 805
9230.05 819
9230.96 769
9231.87 778
9232.77 782
9233.68 768
9234.59 760
9235.50 722
9236.40 743
9237.31 724
9238.22 765
9239.13 745
9240.03 733
9240.94 782
9241.85 777
9242.76 766
9243.66 733
9244.57 769
9245.48 782
9246.39 761
9247.30 810
9248.20 765
9249.11 743
9250.02 771
9250.93 775
9251.84 802
9252.75 752
9253.65 709
9254.56 745
9255.47 759
9256.38 750
9257.29 732
9258.20 753
9259.10 786
9260.01 770
9260.92 798
9261.83 767
9262.74 754
9263.65 796
9264.56 803
9265.46 797
9266.37 745
9267.28 763
9268.19 769
9269.10 805
9270.01 780
9270.92 774
9271.83 737
9272.74 834
9273.65 808
9274.56 771
9275.47 772
9276.37 802
9277.28 796
9278.19 781
9279.10 815
9280.01 792
9280.92 768
9281.83 802
9282.74 737
9283.65 758
9284.56 785
9285.47 762
9286.38 825
9287.29 754
9288.20 796
9289.11 771
9290.02 826
9290.93 763
9291.84 773
9292.75 750
9293.66 772
9294.57 777
9295.48 755
9296.39 813
9297.30 812
9298.21 830
9299.12 837
9300.03 870
9300.94 822
9301.86 851
9302.77 819
9303.68 836
9304.59 795
9305.50 820
9306.41 851
9307.32 932
9308.23 909
9309.14 917
9310.05 953
9310.96 991
9311.88 990
9312.79 967
9313.70 981
9314.61 947
9315.52 948
9316.43 914
9317.34 935
9318.25 892
9319.17 835
9320.08 943
9320.99 912
9321.90 832
9322.81 841
9323.72 834
9324.64 808
9325.55 806
9326.46 819
9327.37 834
9328.28 859
9329.20 845
9330.11 782
9331.02 782
9331.93 807
9332.84 834
9333.76 816
9334.67 853
9335.58 775
9336.49 763
9337.41 796
9338.32 804
9339.23 783
9340.14 755
9341.06 865
9341.97 844
9342.88 883
9343.79 834
9344.71 775
9345.62 776
9346.53 850
9347.44 829
9348.36 778
9349.27 828
9350.18 805
9351.10 846
9352.01 807
9352.92 766
9353.84 736
9354.75 825
9355.66 820
9356.58 791
9357.49 783
9358.40 785
9359.32 760
9360.23 754
9361.14 741
9362.06 742
9362.97 758
9363.88 823
9364.80 794
9365.71 727
9366.62 731
9367.54 778
9368.45 822
9369.37 812
9370.28 838
9371.19 772
9372.11 794
9373.02 786
9373.94 796
9374.85 813
9375.77 742
9376.68 802
9377.59 802
9378.51 803
9379.42 762
9380.34 790
9381.25 744
9382.17 817
9383.08 828
9384.00 825
9384.91 830
9385.83 841
9386.74 781
9387.65 759
9388.57 847
9389.48 776
9390.40 788
9391.31 759
9392.23 858
9393.14 867
9394.06 882
9394.98 797
9395.89 857
9396.81 867
9397.72 903
9398.64 870
9399.55 811
9400.47 819
9401.38 867
9402.30 821
9403.21 779
9404.13 724
9405.05 787
9405.96 820
9406.88 824
9407.79 797
9408.71 793
9409.62 810
9410.54 785
9411.46 783
9412.37 757
9413.29 817
9414.20 771
9415.12 729
9416.04 744
9416.95 740
9417.87 733
9418.79 748
9419.70 778
9420.62 709
9421.54 782
9422.45 843
9423.37 797
9424.29 752
9425.20 802
9426.12 822
9427.04 794
9427.95 736
9428.87 798
9429.79 780
9430.70 802
9431.62 720
9432.54 762
9433.45 800
9434.37 766
9435.29 790
9436.21 731
9437.12 764
9438.04 738
9438.96 715
9439.87 766
9440.79 764
9441.71 723
9442.63 768
9443.54 796
9444.46 773
9445.38 753
9446.30 754
9447.22 785
9448.13 759
9449.05 757
9449.97 715
9450.89 712
9451.81 782
9452.72 789
9453.64 785
9454.56 769
9455.48 739
9456.40 767
9457.31 736
9458.23 759
9459.15 785
9460.07 813
9460.99 784
9461.91 745
9462.82 751
9463.74 740
9464.66 746
9465.58 726
9466.50 758
9467.42 748
9468.34 729
9469.26 732
9470.17 745
9471.09 783
9472.01 727
9472.93 712
9473.85 788
9474.77 785
9475.69 709
9476.61 703
9477.53 730
9478.45 767
9479.37 822
9480.28 807
9481.20 744
9482.12 752
9483.04 761
9483.96 810
9484.88 795
9485.80 768
9486.72 741
9487.64 825
9488.56 825
9489.48 764
9490.40 787
9491.32 791
9492.24 781
9493.16 767
9494.08 779
9495.00 745
9495.92 765
9496.84 758
9497.76 783
9498.68 762
9499.60 720
9500.52 703
9501.44 767
9502.36 736
9503.28 729
9504.20 765
9505.12 776
9506.04 788
9506.97 731
9507.89 745
9508.81 763
9509.73 768
9510.65 769
9511.57 750
9512.49 723
9513.41 735
9514.33 696
9515.25 716
9516.17 727
9517.10 720
9518.02 774
9518.94 709
9519.86 644
9520.78 640
9521.70 736
9522.62 765
9523.54 730
9524.47 687
9525.39 717
9526.31 732
9527.23 727
9528.15 695
9529.07 720
9530.00 725
9530.92 754
9531.84 764
9532.76 728
9533.68 742
9534.61 766
9535.53 742
9536.45 725
9537.37 731
9538.29 739
9539.22 734
9540.14 739
9541.06 719
9541.98 747
9542.91 804
9543.83 745
9544.75 747
9545.67 735
9546.60 775
9547.52 756
9548.44 775
9549.36 726
9550.29 751
9551.21 693
9552.13 709
9553.06 775
9553.98 724
9554.90 763
9555.82 764
9556.75 775
9557.67 730
9558.59 742
9559.52 746
9560.44 745
9561.36 736
9562.29 755
9563.21 745
9564.13 750
9565.06 777
9565.98 745
9566.90 754
9567.83 739
9568.75 728
9569.68 714
9570.60 722
9571.52 703
9572.45 699
9573.37 739
9574.29 713
9575.22 712
9576.14 697
9577.07 742
9577.99 745
9578.91 753
9579.84 750
9580.76 766
9581.69 708
9582.61 709
9583.54 753
9584.46 736
9585.38 772
9586.31 756
9587.23 732
9588.16 761
9589.08 713
9590.01 758
9590.93 750
9591.86 779
9592.78 778
9593.71 792
9594.63 793
9595.56 752
9596.48 759
9597.41 754
9598.33 775
9599.26 785
9600.18 788
9601.11 744
9602.03 768
9602.96 793
9603.88 780
9604.81 793
9605.73 770
9606.66 757
9607.59 741
9608.51 763
9609.44 791
9610.36 803
9611.29 799
9612.21 776
9613.14 788
9614.07 810
9614.99 798
9615.92 801
9616.84 783
9617.77 795
9618.70 798
9619.62 803
9620.55 772
9621.47 783
9622.40 851
9623.33 806
9624.25 828
9625.18 762
9626.11 846
9627.03 810
9627.96 795
9628.89 772
9629.81 817
9630.74 804
9631.67 865
9632.59 879
9633.52 825
9634.45 841
9635.37 865
9636.30 861
9637.23 892
9638.15 886
9639.08 898
9640.01 929
9640.93 914
9641.86 949
9642.79 949
9643.72 948
9644.64 901
9645.57 916
9646.50 1003
9647.43 998
9648.35 989
9649.28 1035
9650.21 1051
9651.14 1059
9652.06 1012
9652.99 1029
9653.92 1074
9654.85 1047
9655.78 1025
9656.70 999
9657.63 1013
9658.56 992
9659.49 965
9660.42 970
9661.34 964
9662.27 932
9663.20 906
9664.13 927
9665.06 885
9665.98 952
9666.91 949
9667.84 918
9668.77 938
9669.70 947
9670.63 908
9671.56 961
9672.48 967
9673.41 966
9674.34 933
9675.27 920
9676.20 956
9677.13 978
9678.06 988
9678.99 952
9679.92 935
9680.84 935
9681.77 974
9682.70 931
9683.63 989
9684.56 914
9685.49 936
9686.42 960
9687.35 953
9688.28 989
9689.21 972
9690.14 950
9691.07 976
9692.00 967
9692.93 995
9693.86 1007
9694.79 1016
9695.72 1026
9696.65 1024
9697.58 1002
9698.51 983
9699.44 1076
9700.37 1092
9701.30 1036
9702.23 1010
9703.16 1095
9704.09 1087
9705.02 1043
9705.95 1016
9706.88 1021
9707.81 1003
9708.74 972
9709.67 940
9710.60 957
9711.53 960
9712.46 948
9713.39 973
9714.32 1003
9715.25 971
9716.18 917
9717.11 921
9718.04 911
9718.97 957
9719.91 983
9720.84 947
9721.77 955
9722.70 924
9723.63 952
9724.56 1007
9725.49 1011
9726.42 992
9727.35 1048
9728.29 997
9729.22 1040
9730.15 1006
9731.08 1001
9732.01 1001
9732.94 990
9733.88 993
9734.81 951
9735.74 998
9736.67 1007
9737.60 1013
9738.53 1029
9739.47 1002
9740.40 1050
9741.33 1021
9742.26 1029
9743.19 1098
9744.13 1085
9745.06 1103
9745.99 1042
9746.92 1033
9747.86 1004
9748.79 1097
9749.72 1133
9750.65 1113
9751.58 1070
9752.52 1084
9753.45 1089
9754.38 1077
9755.32 1107
9756.25 1061
9757.18 1111
9758.11 1102
9759.05 1131
9759.98 1146
9760.91 1140
9761.84 1112
9762.78 1160
9763.71 1178
9764.64 1189
9765.58 1252
9766.51 1228
9767.44 1167
9768.38 1249
9769.31 1173
9770.24 1214
9771.18 1253
9772.11 1188
9773.04 1168
9773.98 1203
9774.91 1153
9775.84 1205
9776.78 1218
9777.71 1172
9778.65 1210
9779.58 1226
9780.51 1261
9781.45 1324
9782.38 1336
9783.32 1428
9784.25 1443
9785.18 1437
9786.12 1501
9787.05 1606
9787.99 1619
9788.92 1585
9789.85 1488
9790.79 1481
9791.72 1418
9792.66 1408
9793.59 1305
9794.53 1326
9795.46 1236
9796.40 1247
9797.33 1329
9798.27 1367
9799.20 1400
9800.14 1420
9801.07 1455
9802.00 1505
9802.94 1405
9803.87 1386
9804.81 1410
9805.74 1300
9806.68 1236
9807.62 1205
9808.55 1206
9809.49 1135
9810.42 1068
9811.36 1175
9812.29 1104
9813.23 1064
9814.16 1098
9815.10 1098
9816.03 1069
9816.97 1039
9817.90 1051
9818.84 1055
9819.78 1022
9820.71 1034
9821.65 1044
9822.58 1067
9823.52 1047
9824.46 1012
9825.39 1041
9826.33 1079
9827.26 1043
9828.20 1001
9829.14 1013
9830.07 1024
9831.01 1089
9831.94 1042
9832.88 1057
9833.82 1014
9834.75 989
9835.69 995
9836.63 1033
9837.56 995
9838.50 1055
9839.44 1109
9840.37 1099
9841.31 1017
9842.25 1074
9843.18 1076
9844.12 1066
9845.06 1086
9846.00 1062
9846.93 1041
9847.87 1023
9848.81 1096
9849.74 1089
9850.68 1060
9851.62 1074
9852.56 1048
9853.49 1075
9854.43 1108
9855.37 1070
9856.31 1066
9857.24 1052
9858.18 1015
9859.12 1037
9860.06 1039
9860.99 1045
9861.93 1067
9862.87 1126
9863.81 1054
9864.74 1119
9865.68 1083
9866.62 1073
9867.56 1101
9868.50 1097
9869.43 1100
9870.37 1122
9871.31 1103
9872.25 1125
9873.19 1118
9874.13 1152
9875.06 1164
9876.00 1112
9876.94 1197
9877.88 1127
9878.82 1178
9879.76 1171
9880.70 1172
9881.63 1149
9882.57 1200
9883.51 1189
9884.45 1268
9885.39 1162
9886.33 1133
9887.27 1148
9888.21 1196
9889.15 1165
9890.08 1139
9891.02 1114
9891.96 1107
9892.90 1115
9893.84 1120
9894.78 1102
9895.72 1078
9896.66 1155
9897.60 1126
9898.54 1157
9899.48 1119
9900.42 1137
9901.36 1143
9902.30 1148
9903.24 1148
9904.18 1138
9905.12 1172
9906.06 1205
9907.00 1247
9907.94 1245
9908.88 1241
9909.82 1213
9910.76 1290
9911.70 1268
9912.64 1265
9913.58 1288
9914.52 1302
9915.46 1324
9916.40 1314
9917.34 1324
9918.28 1303
9919.22 1336
9920.16 1310
9921.10 1375
9922.04 1372
9922.98 1433
9923.92 1526
9924.86 1793
9925.80 2074
9926.74 2368
9927.68 2589
9928.63 2859
9929.57 2999
9930.51 3175
9931.45 3137
9932.39 2932
9933.33 2728
9934.27 2478
9935.21 2216
9936.15 1970
9937.10 1862
9938.04 1687
9938.98 1546
9939.92 1442
9940.86 1373
9941.80 1307
9942.75 1301
9943.69 1215
9944.63 1142
9945.57 1117
9946.51 1156
9947.45 1125
9948.40 1076
9949.34 1093
9950.28 1057
9951.22 1055
9952.16 1012
9953.11 1052
9954.05 1072
9954.99 1048
9955.93 1043
9956.87 1061
9957.82 1093
9958.76 1027
9959.70 1014
9960.64 1042
9961.59 1010
9962.53 973
9963.47 1002
9964.41 1060
9965.36 1064
9966.30 1088
9967.24 1055
9968.19 1070
9969.13 1115
9970.07 1105
9971.01 1113
9971.96 1088
9972.90 1015
9973.84 1034
9974.79 1010
9975.73 977
9976.67 944
9977.62 962
9978.56 956
9979.50 930
9980.45 918
9981.39 958
9982.33 960
9983.28 920
9984.22 941
9985.16 913
9986.11 899
9987.05 933
9987.99 915
9988.94 962
9989.88 974
9990.83 979
9991.77 937
9992.71 1007
9993.66 931
9994.60 989
9995.55 1035
9996.49 1036
9997.43 997
9998.38 911
9999.32 974
10000.27 1013
10001.21 1010
10002.16 1021
10003.10 1045
10004.05 1091
10004.99 1020
10005.93 1038
10006.88 1083
10007.82 1013
10008.77 1043
10009.71 1067
10010.66 1050
10011.60 1030
10012.55 1031
10013.49 1023
10014.44 1020
10015.38 981
10016.33 967
10017.27 1007
10018.22 978
10019.16 1036
10020.11 975
10021.05 998
10022.00 942
10022.95 999
10023.89 1009
10024.84 1009
10025.78 975
10026.73 997
10027.67 974
10028.62 944
10029.56 994
10030.51 969
10031.46 1033
10032.40 980
10033.35 899
10034.29 922
10035.24 926
10036.19 871
10037.13 910
10038.08 918
10039.02 905
10039.97 878
10040.92 857
10041.86 826
10042.81 813
10043.76 858
10044.70 849
10045.65 842
10046.60 844
10047.54 865
10048.49 877
10049.43 856
10050.38 829
10051.33 851
10052.28 844
10053.22 783
10054.17 782
10055.12 837
10056.06 826
10057.01 812
10057.96 846
10058.90 820
10059.85 789
10060.80 779
10061.75 832
10062.69 827
10063.64 810
10064.59 787
10065.53 822
10066.48 854
10067.43 813
10068.38 756
10069.33 775
10070.27 813
10071.22 806
10072.17 782
10073.12 792
10074.06 781
10075.01 796
10075.96 808
10076.91 814
10077.86 783
10078.80 773
10079.75 824
10080.70 782
10081.65 781
10082.60 744
10083.54 754
10084.49 763
10085.44 752
10086.39 780
10087.34 767
10088.29 804
10089.24 763
10090.18 741
10091.13 755
10092.08 749
10093.03 758
10093.98 789
10094.93 755
10095.88 782
10096.83 746
10097.77 803
10098.72 794
10099.67 737
10100.62 742
10101.57 772
10102.52 762
10103.47 699
10104.42 737
10105.37 745
10106.32 708
10107.27 704
10108.22 724
10109.16 695
10110.11 698
10111.06 696
10112.01 740
10112.96 699
10113.91 703
10114.86 748
10115.81 721
10116.76 688
10117.71 742
10118.66 778
10119.61 722
10120.56 683
10121.51 688
10122.46 694
10123.41 715
10124.36 694
10125.31 695
10126.26 733
10127.21 698
10128.16 713
10129.11 718
10130.06 692
10131.02 696
10131.97 708
10132.92 714
10133.87 696
10134.82 660
10135.77 613
10136.72 714
10137.67 637
10138.62 651
10139.57 661
10140.52 665
10141.47 629
10142.42 629
10143.38 698
10144.33 742
10145.28 708
10146.23 678
10147.18 701
10148.13 670
10149.08 669
10150.03 677
10150.99 728
10151.94 680
10152.89 681
10153.84 704
10154.79 725
10155.74 719
10156.70 653
10157.65 668
10158.60 691
10159.55 677
10160.50 662
10161.46 691
10162.41 679
10163.36 656
10164.31 648
10165.26 662
10166.22 657
10167.17 657
10168.12 650
10169.07 728
10170.02 669
10170.98 693
10171.93 700
10172.88 746
10173.83 721
10174.79 696
10175.74 720
10176.69 718
10177.65 681
10178.60 688
10179.55 655
10180.50 659
10181.46 687
10182.41 706
10183.36 745
10184.32 694
10185.27 706
10186.22 713
10187.17 747
10188.13 718
10189.08 670
10190.03 695
10190.99 677
10191.94 700
10192.89 668
10193.85 684
10194.80 691
10195.76 710
10196.71 702
10197.66 638
10198.62 679
10199.57 715
10200.52 705
10201.48 695
10202.43 670
10203.39 660
10204.34 691
10205.29 774
10206.25 684
10207.20 719
10208.16 760
10209.11 759
10210.06 797
10211.02 777
10211.97 732
10212.93 698
10213.88 780
10214.84 809
10215.79 719
10216.74 679
10217.70 689
10218.65 770
10219.61 763
10220.56 718
10221.52 650
10222.47 695
10223.43 710
10224.38 697
10225.34 698
10226.29 731
10227.25 712
10228.20 705
10229.16 681
10230.11 664
10231.07 653
10232.02 698
10232.98 686
10233.93 643
10234.89 631
10235.84 684
10236.80 757
10237.76 700
10238.71 696
10239.67 688
10240.62 681
10241.58 680
10242.53 692
10243.49 676
10244.45 634
10245.40 689
10246.36 639
10247.31 673
10248.27 687
10249.23 610
10250.18 687
10251.14 685
10252.09 630
10253.05 659
10254.01 696
10254.96 703
10255.92 655
10256.88 643
10257.83 623
10258.79 652
10259.75 643
10260.70 677
10261.66 700
10262.62 646
10263.57 630
10264.53 662
10265.49 658
10266.44 649
10267.40 664
10268.36 648
10269.31 676
10270.27 677
10271.23 664
10272.18 687
10273.14 697
10274.10 630
10275.06 677
10276.01 660
10276.97 639
10277.93 655
10278.89 672
10279.84 644
10280.80 652
10281.76 654
10282.72 663
10283.67 630
10284.63 635
10285.59 645
10286.55 642
10287.51 639
10288.46 604
10289.42 655
10290.38 649
10291.34 651
10292.29 630
10293.25 645
10294.21 675
10295.17 688
10296.13 693
10297.09 700
10298.04 701
10299.00 672
10299.96 701
10300.92 695
10301.88 682
10302.84 682
10303.80 634
10304.75 629
10305.71 675
10306.67 699
10307.63 678
10308.59 640
10309.55 634
10310.51 645
10311.47 672
10312.42 668
10313.38 637
10314.34 633
10315.30 706
10316.26 644
10317.22 654
10318.18 652
10319.14 627
10320.10 658
10321.06 708
10322.02 669
10322.98 606
10323.94 579
10324.90 657
10325.86 668
10326.82 662
10327.78 630
10328.74 603
10329.69 648
10330.65 645
10331.61 632
10332.57 643
10333.53 584
10334.49 645
10335.45 622
10336.41 666
10337.38 603
10338.34 664
10339.30 637
10340.26 639
10341.22 648
10342.18 573
10343.14 549
10344.10 640
10345.06 614
10346.02 608
10346.98 668
10347.94 622
10348.90 627
10349.86 639
10350.82 618
10351.78 615
10352.74 637
10353.71 648
10354.67 654
10355.63 628
10356.59 596
10357.55 650
10358.51 664
10359.47 607
10360.43 597
10361.39 598
10362.36 616
10363.32 638
10364.28 625
10365.24 634
10366.20 650
10367.16 643
10368.12 679
10369.09 661
10370.05 657
10371.01 626
10371.97 658
10372.93 671
10373.90 619
10374.86 599
10375.82 627
10376.78 631
10377.74 668
10378.71 621
10379.67 627
10380.63 670
10381.59 628
10382.55 596
10383.52 605
10384.48 590
10385.44 606
10386.40 636
10387.37 614
10388.33 638
10389.29 609
10390.25 609
10391.22 633
10392.18 631
10393.14 629
10394.11 634
10395.07 609
10396.03 635
10396.99 642
10397.96 621
10398.92 620
10399.88 626
10400.85 645
10401.81 655
10402.77 626
10403.74 658
10404.70 685
10405.66 646
10406.63 672
10407.59 670
10408.55 653
10409.52 659
10410.48 687
10411.44 651
10412.41 667
10413.37 649
10414.33 671
10415.30 686
10416.26 765
10417.23 754
10418.19 723
10419.15 724
10420.12 774
10421.08 797
10422.05 789
10423.01 821
10423.97 808
10424.94 764
10425.90 731
10426.87 785
10427.83 722
10428.80 720
10429.76 697
10430.73 679
10431.69 652
10432.65 656
10433.62 694
10434.58 646
10435.55 652
10436.51 632
10437.48 629
10438.44 582
10439.41 625
10440.37 687
10441.34 662
10442.30 588
10443.27 627
10444.23 627
10445.20 607
10446.16 648
10447.13 606
10448.09 636
10449.06 610
10450.03 629
10450.99 633
10451.96 602
10452.92 591
10453.89 600
10454.85 605
10455.82 607
10456.78 608
10457.75 603
10458.72 616
10459.68 622
10460.65 606
10461.61 667
10462.58 625
10463.55 638
10464.51 614
10465.48 609
10466.44 580
10467.41 578
10468.38 601
10469.34 590
10470.31 602
10471.28 628
10472.24 590
10473.21 588
10474.18 596
10475.14 588
10476.11 594
10477.08 617
10478.04 597
10479.01 621
10479.98 551
10480.94 608
10481.91 627
10482.88 609
10483.84 588
10484.81 589
10485.78 579
10486.74 619
10487.71 622
10488.68 635
10489.65 633
10490.61 609
10491.58 602
10492.55 604
10493.52 634
10494.48 602
10495.45 583
10496.42 566
10497.39 546
10498.35 565
10499.32 585
10500.29 616
10501.26 576
10502.22 571
10503.19 567
10504.16 588
10505.13 558
10506.10 584
10507.06 637
10508.03 617
10509.00 599
10509.97 595
10510.94 622
10511.91 580
10512.87 555
10513.84 558
10514.81 581
10515.78 594
10516.75 596
10517.72 596
10518.68 598
10519.65 620
10520.62 603
10521.59 574
10522.56 556
10523.53 634
10524.50 616
10525.47 575
10526.44 557
10527.40 562
10528.37 562
10529.34 628
10530.31 578
10531.28 578
10532.25 559
10533.22 533
10534.19 563
10535.16 583
10536.13 589
10537.10 570
10538.07 595
10539.04 593
10540.01 550
10540.98 543
10541.94 613
10542.91 607
10543.88 551
10544.85 562
10545.82 606
10546.79 597
10547.76 547
10548.73 562
10549.70 576
10550.67 605
10551.64 614
10552.61 542
10553.58 541
10554.55 570
10555.52 592
10556.50 593
10557.47 568
10558.44 593
10559.41 576
10560.38 625
10561.35 619
10562.32 636
10563.29 639
10564.26 625
10565.23 630
10566.20 626
10567.17 630
10568.14 625
10569.11 642
10570.08 651
10571.06 583
10572.03 604
10573.00 595
10573.97 569
10574.94 585
10575.91 551
10576.88 610
10577.85 565
10578.83 560
10579.80 561
10580.77 571
10581.74 526
10582.71 578
10583.68 601
10584.65 561
10585.63 546
10586.60 563
10587.57 586
10588.54 552
10589.51 530
10590.49 538
10591.46 559
10592.43 568
10593.40 644
10594.37 603
10595.35 534
10596.32 550
10597.29 572
10598.26 569
10599.23 582
10600.21 533
10601.18 600
10602.15 568
10603.12 553
10604.10 539
10605.07 550
10606.04 600
10607.01 561
10607.99 544
10608.96 533
10609.93 549
10610.91 571
10611.88 586
10612.85 568
10613.82 545
10614.80 536
10615.77 544
10616.74 589
10617.72 568
10618.69 600
10619.66 558
10620.64 579
10621.61 535
10622.58 564
10623.56 518
10624.53 506
10625.50 556
10626.48 568
10627.45 533
10628.43 546
10629.40 531
10630.37 558
10631.35 561
10632.32 576
10633.29 578
10634.27 581
10635.24 574
10636.22 561
10637.19 548
10638.16 530
10639.14 514
10640.11 526
10641.09 556
10642.06 504
10643.04 522
10644.01 512
10644.98 532
10645.96 512
10646.93 559
10647.91 551
10648.88 574
10649.86 567
10650.83 585
10651.81 603
10652.78 592
10653.76 591
10654.73 553
10655.71 585
10656.68 572
10657.66 529
10658.63 579
10659.61 554
10660.58 550
10661.56 554
10662.53 571
10663.51 529
10664.48 529
10665.46 524
10666.43 560
10667.41 585
10668.38 531
10669.36 522
10670.33 546
10671.31 562
10672.29 555
10673.26 534
10674.24 578
10675.21 537
10676.19 514
10677.17 533
10678.14 559
10679.12 512
10680.09 555
10681.07 561
10682.05 557
10683.02 505
10684.00 516
10684.97 549
10685.95 523
10686.93 531
10687.90 519
10688.88 555
10689.86 518
10690.83 526
10691.81 548
10692.79 532
10693.76 541
10694.74 503
10695.72 526
10696.69 514
10697.67 554
10698.65 532
10699.62 511
10700.60 510
10701.58 498
10702.55 530
10703.53 533
10704.51 561
10705.49 542
10706.46 563
10707.44 540
10708.42 503
10709.39 517
10710.37 542
10711.35 539
10712.33 533
10713.30 513
10714.28 526
10715.26 498
10716.24 525
10717.22 536
10718.19 538
10719.17 490
10720.15 532
10721.13 538
10722.10 526
10723.08 545
10724.06 527
10725.04 522
10726.02 523
10727.00 539
10727.97 506
10728.95 541
10729.93 497
10730.91 528
10731.89 577
10732.87 561
10733.84 554
10734.82 548
10735.80 553
10736.78 511
10737.76 489
10738.74 560
10739.72 545
10740.69 577
10741.67 557
10742.65 537
10743.63 531
10744.61 555
10745.59 538
10746.57 572
10747.55 570
10748.53 577
10749.51 550
10750.49 556
10751.46 499
10752.44 501
10753.42 526
10754.40 592
10755.38 537
10756.36 526
10757.34 574
10758.32 587
10759.30 541
10760.28 571
10761.26 555
10762.24 579
10763.22 604
10764.20 537
10765.18 553
10766.16 554
10767.14 541
10768.12 568
10769.10 534
10770.08 559
10771.06 555
10772.04 537
10773.02 554
10774.00 572
10774.98 566
10775.96 577
10776.94 582
10777.92 579
10778.90 570
10779.88 621
10780.86 637
10781.85 607
10782.83 593
10783.81 556
10784.79 601
10785.77 613
10786.75 596
10787.73 557
10788.71 544
10789.69 552
10790.67 590
10791.65 620
10792.64 586
10793.62 572
10794.60 567
10795.58 571
10796.56 546
10797.54 576
10798.52 561
10799.51 578
10800.49 584
10801.47 550
10802.45 565
10803.43 557
10804.41 559
10805.40 554
10806.38 592
10807.36 553
10808.34 549
10809.32 600
10810.30 570
10811.29 604
10812.27 601
10813.25 666
10814.23 624
10815.22 570
10816.20 577
10817.18 555
10818.16 600
10819.14 626
10820.13 621
10821.11 632
10822.09 618
10823.07 620
10824.06 624
10825.04 624
10826.02 652
10827.01 652
10827.99 609
10828.97 631
10829.95 637
10830.94 602
10831.92 597
10832.90 551
10833.89 611
10834.87 611
10835.85 593
10836.84 554
10837.82 593
10838.80 606
10839.79 616
10840.77 569
10841.75 585
10842.74 587
10843.72 611
10844.70 570
10845.69 569
10846.67 571
10847.65 580
10848.64 586
10849.62 584
10850.60 572
10851.59 585
10852.57 552
10853.56 584
10854.54 593
10855.52 592
10856.51 604
10857.49 553
10858.48 559
10859.46 588
10860.45 564
10861.43 573
10862.41 550
10863.40 560
10864.38 564
10865.37 537
10866.35 550
10867.34 539
10868.32 586
10869.31 557
10870.29 602
10871.28 598
10872.26 530
10873.24 582
10874.23 582
10875.21 556
10876.20 588
10877.18 547
10878.17 541
10879.16 576
10880.14 602
10881.13 588
10882.11 553
10883.10 562
10884.08 567
10885.07 573
10886.05 603
10887.04 595
10888.02 628
10889.01 637
10889.99 589
10890.98 598
10891.97 595
10892.95 579
10893.94 577
10894.92 575
10895.91 593
10896.89 601
10897.88 604
10898.87 621
10899.85 550
10900.84 573
10901.83 609
10902.81 613
10903.80 614
10904.78 569
10905.77 615
10906.76 627
10907.74 642
10908.73 624
10909.72 616
10910.70 618
10911.69 552
10912.68 569
10913.66 582
10914.65 605
10915.64 615
10916.62 654
10917.61 648
10918.60 560
10919.58 590
10920.57 616
10921.56 594
10922.54 646
10923.53 644
10924.52 629
10925.51 669
10926.49 667
10927.48 726
10928.47 723
10929.46 726
10930.44 710
10931.43 735
10932.42 765
10933.41 749
10934.39 718
10935.38 670
10936.37 658
10937.36 644
10938.34 634
10939.33 617
10940.32 623
10941.31 596
10942.30 600
10943.28 581
10944.27 544
10945.26 599
10946.25 576
10947.24 556
10948.22 570
10949.21 596
10950.20 591
10951.19 579
10952.18 558
10953.17 597
10954.16 610
10955.14 590
10956.13 573
10957.12 559
10958.11 545
10959.10 568
10960.09 575
10961.08 570
10962.07 537
10963.05 569
10964.04 573
10965.03 534
10966.02 554
10967.01 540
10968.00 516
10968.99 553
10969.98 551
10970.97 544
10971.96 544
10972.95 586
10973.94 559
10974.92 602
10975.91 569
10976.90 561
10977.89 542
10978.88 548
10979.87 516
10980.86 555
10981.85 574
10982.84 589
10983.83 556
10984.82 556
10985.81 531
10986.80 597
10987.79 532
10988.78 522
10989.77 539
10990.76 525
10991.75 536
10992.74 558
10993.73 547
10994.72 569
10995.71 528
10996.70 538
10997.70 534
10998.69 569
10999.68 549
11000.67 522
11001.66 575
11002.65 550
11003.64 584
11004.63 593
11005.62 548
11006.61 587
11007.60 576
11008.59 551
11009.58 583
11010.58 577
11011.57 552
11012.56 556
11013.55 559
11014.54 589
11015.53 559
11016.52 550
11017.51 589
11018.51 543
11019.50 571
11020.49 547
11021.48 565
11022.47 521
11023.46 579
11024.46 541
11025.45 530
11026.44 564
11027.43 562
11028.42 511
11029.41 555
11030.41 553
11031.40 563
11032.39 559
11033.38 587
11034.37 580
11035.37 559
11036.36 519
11037.35 544
11038.34 533
11039.34 540
11040.33 516
11041.32 547
11042.31 552
11043.31 541
11044.30 559
11045.29 569
11046.28 538
11047.28 556
11048.27 539
11049.26 544
11050.26 549
11051.25 548
11052.24 535
11053.23 545
11054.23 544
11055.22 545
11056.21 553
11057.21 544
11058.20 542
11059.19 553
11060.19 513
11061.18 536
11062.17 536
11063.17 516
11064.16 530
11065.15 538
11066.15 567
11067.14 550
11068.13 558
11069.13 550
11070.12 537
11071.12 555
11072.11 558
11073.10 532
11074.10 538
11075.09 547
11076.09 536
11077.08 577
11078.07 581
11079.07 548
11080.06 560
11081.06 576
11082.05 597
11083.05 535
11084.04 536
11085.03 582
11086.03 566
11087.02 557
11088.02 563
11089.01 513
11090.01 502
11091.00 565
11092.00 555
11092.99 559
11093.99 539
11094.98 558
11095.98 565
11096.97 565
11097.97 540
11098.96 567
11099.96 584
11100.95 532
11101.95 556
11102.94 600
11103.94 583
11104.93 609
11105.93 593
11106.92 566
11107.92 584
11108.91 557
11109.91 598
11110.91 560
11111.90 539
11112.90 559
11113.89 562
11114.89 552
11115.88 553
11116.88 587
11117.88 592
11118.87 565
11119.87 580
11120.86 598
11121.86 584
11122.86 570
11123.85 618
11124.85 636
11125.84 647
11126.84 594
11127.84 641
11128.83 726
11129.83 747
11130.83 632
11131.82 673
11132.82 660
11133.82 686
11134.81 661
11135.81 643
11136.81 611
11137.80 650
11138.80 658
11139.80 651
11140.79 622
11141.79 630
11142.79 588
11143.79 616
11144.78 618
11145.78 581
11146.78 554
11147.77 591
11148.77 612
11149.77 575
11150.77 604
11151.76 539
11152.76 602
11153.76 600
11154.76 609
11155.75 588
11156.75 558
11157.75 600
11158.75 581
11159.74 576
11160.74 574
11161.74 574
11162.74 622
11163.74 599
11164.73 544
11165.73 557
11166.73 580
11167.73 591
11168.73 589
11169.73 532
11170.72 508
11171.72 533
11172.72 571
11173.72 536
11174.72 546
11175.72 567
11176.71 551
11177.71 544
11178.71 527
11179.71 542
11180.71 541
11181.71 539
11182.71 536
11183.71 540
11184.70 552
11185.70 510
11186.70 501
11187.70 527
11188.70 502
11189.70 491
11190.70 521
11191.70 543
11192.70 522
11193.70 533
11194.70 560
11195.70 566
11196.69 544
11197.69 517
11198.69 573
11199.69 537
11200.69 517
11201.69 550
11202.69 544
11203.69 514
11204.69 559
11205.69 545
11206.69 509
11207.69 539
11208.69 578
11209.69 584
11210.69 559
11211.69 533
11212.69 552
11213.69 593
11214.69 546
11215.69 543
11216.69 541
11217.69 528
11218.69 537
11219.69 531
11220.70 536
11221.70 508
11222.70 493
11223.70 520
11224.70 563
11225.70 519
11226.70 521
11227.70 533
11228.70 556
11229.70 554
11230.70 484
11231.70 521
11232.71 541
11233.71 518
11234.71 534
11235.71 560
11236.71 553
11237.71 536
11238.71 546
11239.71 551
11240.72 526
11241.72 596
11242.72 615
11243.72 547
11244.72 549
11245.72 565
11246.72 573
11247.73 601
11248.73 559
11249.73 547
11250.73 559
11251.73 535
11252.74 573
11253.74 567
11254.74 577
11255.74 577
11256.74 569
11257.75 558
11258.75 607
11259.75 570
11260.75 561
11261.76 597
11262.76 566
11263.76 538
11264.76 559
11265.77 596
11266.77 559
11267.77 556
11268.77 599
11269.78 628
11270.78 589
11271.78 569
11272.78 578
11273.79 604
11274.79 625
11275.79 624
11276.80 644
11277.80 651
11278.80 705
11279.81 694
11280.81 713
11281.81 712
11282.82 694
11283.82 758
11284.82 738
11285.83 681
11286.83 679
11287.83 701
11288.84 636
11289.84 623
11290.84 601
11291.85 593
11292.85 592
11293.86 579
11294.86 576
11295.86 561
11296.87 534
11297.87 539
11298.87 597
11299.88 522
11300.88 518
11301.89 564
11302.89 548
11303.90 529
11304.90 523
11305.90 528
11306.91 561
11307.91 544
11308.92 521
11309.92 513
11310.93 544
11311.93 529
11312.94 535
11313.94 553
11314.95 539
11315.95 518
11316.95 561
11317.96 561
11318.96 539
11319.97 509
11320.97 528
11321.98 572
11322.98 545
11323.99 511
11325.00 531
11326.00 541
11327.01 530
11328.01 538
11329.02 512
11330.02 524
11331.03 568
11332.03 536
11333.04 537
11334.04 487
11335.05 498
11336.06 557
11337.06 539
11338.07 497
11339.07 522
11340.08 548
11341.08 538
11342.09 501
11343.10 507
11344.10 488
11345.11 504
11346.11 523
11347.12 540
11348.13 534
11349.13 504
11350.14 518
11351.15 508
11352.15 536
11353.16 534
11354.17 531
11355.17 499
11356.18 512
11357.18 506
11358.19 475
11359.20 492
11360.20 552
11361.21 518
11362.22 513
11363.23 532
11364.23 478
11365.24 519
11366.25 521
11367.25 517
11368.26 533
11369.27 565
11370.28 541
11371.28 546
11372.29 505
11373.30 492
11374.30 514
11375.31 506
11376.32 505
11377.33 532
11378.33 500
11379.34 538
11380.35 560
11381.36 513
11382.37 521
11383.37 499
11384.38 522
11385.39 537
11386.40 509
11387.40 516
11388.41 523
11389.42 537
11390.43 510
11391.44 486
11392.44 553
11393.45 488
11394.46 478
11395.47 464
11396.48 480
11397.49 481
11398.49 481
11399.50 474
11400.51 500
11401.52 513
11402.53 508
11403.54 520
11404.55 477
11405.56 500
11406.56 517
11407.57 502
11408.58 477
11409.59 487
11410.60 493
11411.61 513
11412.62 488
11413.63 467
11414.64 490
11415.65 527
11416.65 482
11417.66 477
11418.67 504
11419.68 494
11420.69 456
11421.70 493
11422.71 512
11423.72 502
11424.73 531
11425.74 539
11426.75 543
11427.76 466
11428.77 467
11429.78 530
11430.79 487
11431.80 471
11432.81 486
11433.82 532
11434.83 520
11435.84 504
11436.85 523
11437.86 505
11438.87 525
11439.88 494
11440.89 537
11441.90 478
11442.91 441
11443.92 467
11444.93 541
11445.94 496
11446.95 464
11447.96 500
11448.98 518
11449.99 490
11451.00 501
11452.01 521
11453.02 530
11454.03 489
11455.04 488
11456.05 498
11457.06 497
11458.07 534
11459.08 514
11460.10 524
11461.11 515
11462.12 481
11463.13 495
11464.14 483
11465.15 498
11466.16 467
11467.18 526
11468.19 513
11469.20 454
11470.21 467
11471.22 448
11472.23 492
11473.25 471
11474.26 460
11475.27 501
11476.28 510
11477.29 497
11478.30 518
11479.32 533
11480.33 510
11481.34 524
11482.35 497
11483.37 493
11484.38 507
11485.39 496
11486.40 494
11487.41 520
11488.43 498
11489.44 525
11490.45 538
11491.46 517
11492.48 479
11493.49 540
11494.50 508
11495.52 535
11496.53 533
11497.54 518
11498.55 529
11499.57 480
11500.58 457
11501.59 508
11502.61 490
11503.62 494
11504.63 515
11505.65 513
11506.66 482
11507.67 510
11508.69 480
11509.70 501
11510.71 506
11511.73 534
11512.74 566
11513.75 529
11514.77 516
11515.78 514
11516.79 523
11517.81 527
11518.82 511
11519.84 506
11520.85 495
11521.86 518
11522.88 489
11523.89 538
11524.91 517
11525.92 506
11526.93 523
11527.95 552
11528.96 513
11529.98 495
11530.99 508
11532.00 534
11533.02 501
11534.03 536
11535.05 507
11536.06 524
11537.08 518
11538.09 551
11539.11 554
11540.12 550
11541.14 516
11542.15 511
11543.17 545
11544.18 543
11545.20 526
11546.21 523
11547.23 540
11548.24 518
11549.26 551
11550.27 554
11551.29 575
11552.30 596
11553.32 575
11554.33 545
11555.35 526
11556.36 520
11557.38 544
11558.39 583
11559.41 595
11560.43 552
11561.44 557
11562.46 554
11563.47 567
11564.49 589
11565.50 590
11566.52 569
11567.54 598
11568.55 624
11569.57 621
11570.58 602
11571.60 559
11572.62 599
11573.63 603
11574.65 609
11575.67 592
11576.68 590
11577.70 618
11578.71 613
11579.73 635
11580.75 630
11581.76 606
11582.78 643
11583.80 661
11584.81 626
11585.83 634
11586.85 653
11587.86 671
11588.88 731
11589.90 695
11590.92 656
11591.93 687
11592.95 722
11593.97 701
11594.98 705
11596.00 734
11597.02 755
11598.04 825
11599.05 817
11600.07 760
11601.09 857
11602.10 916
11603.12 955
11604.14 941
11605.16 981
11606.18 1021
11607.19 1017
11608.21 1025
11609.23 1024
11610.25 924
11611.26 921
11612.28 873
11613.30 864
11614.32 795
11615.34 757
11616.35 773
11617.37 783
11618.39 766
11619.41 719
11620.43 719
11621.45 709
11622.46 746
11623.48 710
11624.50 709
11625.52 769
11626.54 732
11627.56 829
11628.57 837
11629.59 828
11630.61 814
11631.63 853
11632.65 932
11633.67 963
11634.69 915
11635.71 918
11636.73 954
11637.74 934
11638.76 929
11639.78 899
11640.80 855
11641.82 819
11642.84 792
11643.86 741
11644.88 740
11645.90 716
11646.92 693
11647.94 651
11648.96 648
11649.98 645
11651.00 621
11652.02 669
11653.04 634
11654.06 622
11655.07 648
11656.09 592
11657.11 609
11658.13 627
11659.15 597
11660.17 583
11661.19 573
11662.21 661
11663.23 613
11664.26 622
11665.28 586
11666.30 594
11667.32 611
11668.34 596
11669.36 590
11670.38 628
11671.40 646
11672.42 614
11673.44 597
11674.46 595
11675.48 596
11676.50 576
11677.52 564
11678.54 564
11679.56 596
11680.58 612
11681.61 618
11682.63 597
11683.65 563
11684.67 588
11685.69 615
11686.71 581
11687.73 605
11688.75 623
11689.77 611
11690.80 571
11691.82 586
11692.84 598
11693.86 619
11694.88 596
11695.90 620
11696.93 643
11697.95 583
11698.97 576
11699.99 610
11701.01 595
11702.03 593
11703.06 615
11704.08 627
11705.10 593
11706.12 576
11707.14 548
11708.17 586
11709.19 629
11710.21 612
11711.23 603
11712.25 576
11713.28 574
11714.30 553
11715.32 612
11716.34 581
11717.37 560
11718.39 565
11719.41 603
11720.43 600
11721.46 535
11722.48 581
11723.50 567
11724.53 576
11725.55 511
11726.57 530
11727.59 533
11728.62 576
11729.64 542
11730.66 539
11731.69 513
11732.71 569
11733.73 590
11734.76 535
11735.78 562
11736.80 517
11737.83 521
11738.85 513
11739.87 520
11740.90 522
11741.92 535
11742.94 559
11743.97 524
11744.99 548
11746.02 524
11747.04 509
11748.06 506
11749.09 534
11750.11 523
11751.14 517
11752.16 529
11753.18 528
11754.21 545
11755.23 547
11756.26 546
11757.28 515
11758.30 542
11759.33 472
11760.35 477
11761.38 541
11762.40 554
11763.43 536
11764.45 490
11765.48 504
11766.50 498
11767.53 474
11768.55 496
11769.58 476
11770.60 512
11771.63 465
11772.65 488
11773.68 470
11774.70 505
11775.73 523
11776.75 532
11777.78 554
11778.80 528
11779.83 488
11780.85 502
11781.88 477
11782.90 490
11783.93 518
11784.95 489
11785.98 477
11787.00 504
11788.03 528
11789.06 531
11790.08 504
11791.11 499
11792.13 545
11793.16 523
11794.18 503
11795.21 508
11796.24 522
11797.26 489
11798.29 484
11799.31 523
11800.34 522
11801.37 498
11802.39 502
11803.42 521
11804.45 494
11805.47 476
11806.50 495
11807.52 543
11808.55 532
11809.58 523
11810.60 495
11811.63 495
11812.66 487
11813.68 474
11814.71 482
11815.74 492
11816.77 486
11817.79 488
11818.82 515
11819.85 491
11820.87 490
11821.90 506
11822.93 492
11823.95 507
11824.98 533
11826.01 566
11827.04 571
11828.06 529
11829.09 543
11830.12 584
11831.15 609
11832.17 554
11833.20 587
11834.23 552
11835.26 570
11836.28 547
11837.31 572
11838.34 563
11839.37 581
11840.40 553
11841.42 554
11842.45 548
11843.48 475
11844.51 492
11845.54 513
11846.56 471
11847.59 462
11848.62 478
11849.65 485
11850.68 498
11851.71 508
11852.73 546
11853.76 517
11854.79 513
11855.82 513
11856.85 497
11857.88 481
11858.91 526
11859.93 529
11860.96 527
11861.99 476
11863.02 527
11864.05 550
11865.08 512
11866.11 486
11867.14 455
11868.17 499
11869.20 493
11870.22 491
11871.25 463
11872.28 517
11873.31 528
11874.34 495
11875.37 475
11876.40 470
11877.43 483
11878.46 500
11879.49 487
11880.52 474
11881.55 488
11882.58 542
11883.61 517
11884.64 467
11885.67 479
11886.70 442
11887.73 490
11888.76 499
11889.79 430
11890.82 482
11891.85 490
11892.88 509
11893.91 476
11894.94 520
11895.97 503
11897.00 504
11898.03 500
11899.06 507
11900.09 505
11901.12 489
11902.15 453
11903.18 496
11904.21 486
11905.24 479
11906.27 546
11907.31 529
11908.34 505
11909.37 509
11910.40 563
11911.43 522
11912.46 556
11913.49 593
11914.52 533
11915.55 531
11916.58 570
11917.62 597
11918.65 615
11919.68 589
11920.71 548
11921.74 602
11922.77 606
11923.80 539
11924.84 575
11925.87 578
11926.90 573
11927.93 524
11928.96 508
11929.99 533
11931.03 467
11932.06 473
11933.09 510
11934.12 507
11935.15 483
11936.19 450
11937.22 474
11938.25 495
11939.28 457
11940.32 407
11941.35 457
11942.38 503
11943.41 496
11944.44 485
11945.48 463
11946.51 451
11947.54 476
11948.58 523
11949.61 499
11950.64 461
11951.67 476
11952.71 454
11953.74 511
11954.77 474
11955.80 459
11956.84 461
11957.87 479
11958.90 445
11959.94 520
11960.97 515
11962.00 479
11963.04 455
11964.07 494
11965.10 499
11966.14 476
11967.17 493
11968.20 490
11969.24 451
11970.27 477
11971.30 448
11972.34 498
11973.37 497
11974.40 488
11975.44 492
11976.47 493
11977.51 454
11978.54 457
11979.57 461
11980.61 468
11981.64 468
11982.68 453
11983.71 470
11984.74 469
11985.78 411
11986.81 428
11987.85 518
11988.88 486
11989.92 482
11990.95 473
11991.99 448
11993.02 440
11994.05 459
11995.09 480
11996.12 448
11997.16 485
11998.19 496
11999.23 486
12000.26 489
12001.30 425
12002.33 467
12003.37 483
12004.40 449
12005.44 445
12006.47 469
12007.51 486
12008.54 474
12009.58 462
12010.61 459
12011.65 453
12012.68 459
12013.72 467
12014.76 473
12015.79 488
12016.83 494
12017.86 490
12018.90 466
12019.93 435
12020.97 472
12022.00 466
12023.04 491
12024.08 475
12025.11 458
12026.15 464
12027.18 491
12028.22 432
12029.26 445
12030.29 453
12031.33 431
12032.37 486
12033.40 415
12034.44 435
12035.47 450
12036.51 444
12037.55 476
12038.58 448
12039.62 434
12040.66 479
12041.69 455
12042.73 447
12043.77 441
12044.80 417
12045.84 467
12046.88 437
12047.91 427
12048.95 420
12049.99 445
12051.03 423
12052.06 445
12053.10 471
12054.14 420
12055.17 433
12056.21 435
12057.25 448
12058.29 428
12059.32 449
12060.36 453
12061.40 417
12062.44 416
12063.47 472
12064.51 429
12065.55 466
12066.59 431
12067.62 446
12068.66 462
12069.70 433
12070.74 396
12071.78 471
12072.81 438
12073.85 433
12074.89 429
12075.93 508
12076.97 445
12078.00 445
12079.04 456
12080.08 398
12081.12 426
12082.16 459
12083.20 438
12084.23 399
12085.27 419
12086.31 425
12087.35 438
12088.39 430
12089.43 395
12090.47 421
12091.50 438
12092.54 432
12093.58 446
12094.62 447
12095.66 456
12096.70 414
12097.74 430
12098.78 407
12099.82 424
12100.86 469
12101.90 446
12102.93 462
12103.97 415
12105.01 437
12106.05 410
12107.09 433
12108.13 462
12109.17 444
12110.21 395
12111.25 395
12112.29 430
12113.33 387
12114.37 391
12115.41 417
12116.45 446
12117.49 426
12118.53 376
12119.57 388
12120.61 428
12121.65 406
12122.69 402
12123.73 424
12124.77 432
12125.81 402
12126.85 397
12127.89 384
12128.93 427
12129.97 416
12131.01 421
12132.05 395
12133.09 390
12134.13 430
12135.17 460
12136.22 431
12137.26 388
12138.30 437
12139.34 412
12140.38 404
12141.42 414
12142.46 424
12143.50 396
12144.54 382
12145.58 420
12146.63 417
12147.67 417
12148.71 411
12149.75 380
12150.79 377
12151.83 399
12152.87 395
12153.91 416
12154.96 396
12156.00 379
12157.04 420
12158.08 449
12159.12 420
12160.16 431
12161.21 423
12162.25 401
12163.29 427
12164.33 417
12165.37 420
12166.42 393
12167.46 447
12168.50 419
12169.54 409
12170.58 378
12171.63 401
12172.67 447
12173.71 401
12174.75 381
12175.80 408
12176.84 404
12177.88 395
12178.92 419
12179.97 366
12181.01 384
12182.05 368
12183.09 402
12184.14 405
12185.18 411
12186.22 364
12187.27 413
12188.31 414
12189.35 427
12190.39 392
12191.44 403
12192.48 378
12193.52 416
12194.57 407
12195.61 417
12196.65 416
12197.70 381
12198.74 422
12199.78 399
12200.83 421
12201.87 402
12202.91 419
12203.96 406
12205.00 405
12206.05 425
12207.09 423
12208.13 403
12209.18 403
12210.22 426
12211.27 399
12212.31 453
12213.35 432
12214.40 430
12215.44 436
12216.49 451
12217.53 417
12218.57 456
12219.62 450
12220.66 394
12221.71 415
12222.75 418
12223.80 427
12224.84 383
12225.89 420
12226.93 416
12227.97 433
12229.02 418
12230.06 421
12231.11 413
12232.15 424
12233.20 422
12234.24 449
12235.29 434
12236.33 382
12237.38 396
12238.42 431
12239.47 392
12240.51 443
12241.56 455
12242.60 481
12243.65 448
12244.70 438
12245.74 483
12246.79 505
12247.83 477
12248.88 482
12249.92 504
12250.97 459
12252.01 511
12253.06 451
12254.11 442
12255.15 435
12256.20 413
12257.24 414
12258.29 450
12259.34 407
12260.38 393
12261.43 413
12262.47 425
12263.52 387
12264.57 379
12265.61 397
12266.66 394
12267.70 405
12268.75 387
12269.80 387
12270.84 362
12271.89 419
12272.94 438
12273.98 393
12275.03 376
12276.08 377
12277.12 409
12278.17 401
12279.22 373
12280.26 362
12281.31 393
12282.36 354
12283.41 390
12284.45 385
12285.50 389
12286.55 397
12287.59 398
12288.64 392
12289.69 390
12290.74 383
12291.78 405
12292.83 357
12293.88 348
12294.93 396
12295.97 382
12297.02 408
12298.07 359
12299.12 352
12300.16 357
12301.21 364
12302.26 370
12303.31 405
12304.36 403
12305.40 421
12306.45 392
12307.50 395
12308.55 381
12309.60 383
12310.64 366
12311.69 363
12312.74 376
12313.79 373
12314.84 358
12315.89 386
12316.93 434
12317.98 363
12319.03 358
12320.08 357
12321.13 404
12322.18 395
12323.23 362
12324.28 357
12325.32 377
12326.37 403
12327.42 380
12328.47 389
12329.52 364
12330.57 344
12331.62 359
12332.67 423
12333.72 392
12334.77 402
12335.81 395
12336.86 396
12337.91 343
12338.96 401
12340.01 413
12341.06 356
12342.11 358
12343.16 370
12344.21 358
12345.26 356
12346.31 344
12347.36 348
12348.41 351
12349.46 333
12350.51 354
12351.56 386
12352.61 373
12353.66 367
12354.71 347
12355.76 374
12356.81 360
12357.86 369
12358.91 379
12359.96 372
12361.01 347
12362.06 365
12363.11 368
12364.16 377
12365.21 342
12366.26 368
12367.31 376
12368.36 359
12369.42 356
12370.47 350
12371.52 389
12372.57 391
12373.62 332
12374.67 358
12375.72 357
12376.77 379
12377.82 381
12378.87 391
12379.93 386
12380.98 317
12382.03 353
12383.08 306
12384.13 359
12385.18 330
12386.23 360
12387.28 390
12388.34 395
12389.39 397
12390.44 353
12391.49 373
12392.54 341
12393.59 358
12394.65 353
12395.70 377
12396.75 345
12397.80 376
12398.85 373
12399.91 367
12400.96 365
12402.01 379
12403.06 375
12404.11 366
12405.17 359
12406.22 399
12407.27 362
12408.32 388
12409.38 367
12410.43 341
12411.48 357
12412.53 353
12413.59 386
12414.64 369
12415.69 344
12416.74 358
12417.80 326
12418.85 337
12419.90 359
12420.96 335
12422.01 356
12423.06 398
12424.11 359
12425.17 352
12426.22 347
12427.27 354
12428.33 391
12429.38 380
12430.43 355
12431.49 377
12432.54 368
12433.59 357
12434.65 348
12435.70 342
12436.75 323
12437.81 355
12438.86 375
12439.92 360
12440.97 378
12442.02 349
12443.08 366
12444.13 355
12445.18 391
12446.24 387
12447.29 334
12448.35 322
12449.40 350
12450.46 347
12451.51 333
12452.56 368
12453.62 382
12454.67 358
12455.73 351
12456.78 367
12457.84 350
12458.89 375
12459.94 374
12461.00 402
12462.05 415
12463.11 352
12464.16 371
12465.22 397
12466.27 372
12467.33 359
12468.38 391
12469.44 395
12470.49 386
12471.55 369
12472.60 391
12473.66 359
12474.71 378
12475.77 362
12476.82 378
12477.88 386
12478.93 401
12479.99 408
12481.05 426
12482.10 394
12483.16 369
12484.21 404
12485.27 445
12486.32 435
12487.38 396
12488.44 410
12489.49 427
12490.55 474
12491.60 431
12492.66 498
12493.71 482
12494.77 474
12495.83 508
12496.88 538
12497.94 545
12499.00 520
12500.05 557
12501.11 551
12502.16 524
12503.22 525
12504.28 525
12505.33 507
12506.39 509
12507.45 450
12508.50 472
12509.56 451
12510.62 414
12511.67 409
12512.73 412
12513.79 420
12514.84 426
12515.90 416
12516.96 382
12518.02 375
12519.07 381
12520.13 380
12521.19 379
12522.24 387
12523.30 381
12524.36 392
12525.42 407
12526.47 390
12527.53 390
12528.59 387
12529.65 383
12530.70 402
12531.76 387
12532.82 403
12533.88 386
12534.93 375
12535.99 377
12537.05 389
12538.11 415
12539.17 384
12540.22 353
12541.28 383
12542.34 377
12543.40 366
12544.46 378
12545.51 391
12546.57 410
12547.63 360
12548.69 389
12549.75 372
12550.81 365
12551.86 385
12552.92 375
12553.98 383
12555.04 374
12556.10 400
12557.16 393
12558.22 413
12559.27 358
12560.33 368
12561.39 391
12562.45 410
12563.51 438
12564.57 416
12565.63 419
12566.69 450
12567.75 414
12568.81 410
12569.86 407
12570.92 404
12571.98 419
12573.04 427
12574.10 454
12575.16 422
12576.22 448
12577.28 419
12578.34 461
12579.40 479
12580.46 479
12581.52 482
12582.58 456
12583.64 466
12584.70 432
12585.76 441
12586.82 458
12587.88 443
12588.94 413
12590.00 381
12591.06 419
12592.12 409
12593.18 383
12594.24 367
12595.30 390
12596.36 396
12597.42 393
12598.48 375
12599.54 388
12600.60 345
12601.66 372
12602.72 396
12603.78 405
12604.84 383
12605.91 408
12606.97 430
12608.03 401
12609.09 396
12610.15 407
12611.21 416
12612.27 379
12613.33 351
12614.39 356
12615.45 365
12616.52 346
12617.58 385
12618.64 383
12619.70 388
12620.76 380
12621.82 388
12622.88 372
12623.95 361
12625.01 367
12626.07 382
12627.13 367
12628.19 344
12629.25 380
12630.32 328
12631.38 366
12632.44 356
12633.50 362
12634.56 358
12635.62 358
12636.69 363
12637.75 405
12638.81 364
12639.87 340
12640.94 347
12642.00 388
12643.06 371
12644.12 332
12645.18 353
12646.25 356
12647.31 381
12648.37 378
12649.43 350
12650.50 357
12651.56 380
12652.62 370
12653.69 363
12654.75 367
12655.81 365
12656.87 395
12657.94 419
12659.00 408
12660.06 389
12661.13 412
12662.19 356
12663.25 428
12664.32 391
12665.38 401
12666.44 369
12667.51 370
12668.57 390
12669.63 381
12670.70 379
12671.76 356
12672.82 393
12673.89 400
12674.95 385
12676.01 386
12677.08 409
12678.14 344
12679.21 365
12680.27 365
12681.33 415
12682.40 421
12683.46 396
12684.53 386
12685.59 411
12686.65 402
12687.72 373
12688.78 392
12689.85 360
12690.91 349
12691.98 396
12693.04 419
12694.10 401
12695.17 393
12696.23 408
12697.30 425
12698.36 392
12699.43 393
12700.49 355
12701.56 388
12702.62 436
12703.69 420
12704.75 412
12705.82 409
12706.88 401
12707.95 412
12709.01 426
12710.08 424
12711.14 411
12712.21 437
12713.27 446
12714.34 404
12715.40 445
12716.47 422
12717.53 411
12718.60 406
12719.67 402
12720.73 406
12721.80 397
12722.86 398
12723.93 412
12724.99 448
12726.06 409
12727.13 429
12728.19 418
12729.26 451
12730.32 428
12731.39 437
12732.46 420
12733.52 445
12734.59 454
12735.65 491
12736.72 461
12737.79 484
12738.85 477
12739.92 475
12740.99 479
12742.05 473
12743.12 417
12744.19 447
12745.25 453
12746.32 402
12747.39 405
12748.45 396
12749.52 399
12750.59 401
12751.65 408
12752.72 432
12753.79 400
12754.85 365
12755.92 378
12756.99 389
12758.06 349
12759.12 372
12760.19 332
12761.26 345
12762.32 322
12763.39 386
12764.46 331
12765.53 373
12766.59 345
12767.66 338
12768.73 372
12769.80 380
12770.86 369
12771.93 371
12773.00 380
12774.07 345
12775.14 338
12776.20 311
12777.27 350
12778.34 348
12779.41 323
12780.48 352
12781.54 345
12782.61 363
12783.68 324
12784.75 350
12785.82 373
12786.89 342
12787.95 350
12789.02 347
12790.09 303
12791.16 311
12792.23 322
12793.30 343
12794.37 315
12795.43 324
12796.50 324
12797.57 334
12798.64 295
12799.71 324
12800.78 336
12801.85 353
12802.92 288
12803.99 317
12805.05 321
12806.12 291
12807.19 299
12808.26 325
12809.33 330
12810.40 318
12811.47 319
12812.54 327
12813.61 328
12814.68 296
12815.75 337
12816.82 330
12817.89 306
12818.96 306
12820.03 283
12821.10 297
12822.17 288
12823.24 301
12824.31 336
12825.38 315
12826.45 320
12827.52 308
12828.59 334
12829.66 321
12830.73 304
12831.80 325
12832.87 307
12833.94 343
12835.01 323
12836.08 307
12837.15 307
12838.22 298
12839.29 316
12840.36 307
12841.43 329
12842.50 312
12843.57 320
12844.64 295
12845.72 329
12846.79 294
12847.86 309
12848.93 308
12850.00 329
12851.07 309
12852.14 337
12853.21 287
12854.28 275
12855.35 322
12856.43 343
12857.50 295
12858.57 304
12859.64 315
12860.71 324
12861.78 320
12862.85 291
12863.93 308
12865.00 309
12866.07 319
12867.14 305
12868.21 271
12869.29 255
12870.36 277
12871.43 274
12872.50 290
12873.57 291
12874.64 273
12875.72 298
12876.79 294
12877.86 319
12878.93 256
12880.01 283
12881.08 278
12882.15 320
12883.22 273
12884.30 302
12885.37 265
12886.44 273
12887.51 262
12888.59 280
12889.66 287
12890.73 297
12891.80 313
12892.88 285
12893.95 260
12895.02 283
12896.10 284
12897.17 261
12898.24 265
12899.31 230
12900.39 264
12901.46 255
12902.53 257
12903.61 256
12904.68 275
12905.75 295
12906.83 297
12907.90 266
12908.97 256
12910.05 271
12911.12 282
12912.20 282
12913.27 254
12914.34 271
12915.42 282
12916.49 294
12917.56 298
12918.64 228
12919.71 279
12920.79 287
12921.86 293
12922.93 278
12924.01 266
12925.08 262
12926.16 298
12927.23 300
12928.30 284
12929.38 243
12930.45 280
12931.53 252
12932.60 290
12933.68 254
12934.75 250
12935.83 275
12936.90 312
12937.98 291
12939.05 270
12940.12 303
12941.20 303
12942.27 283
12943.35 252
12944.42 274
12945.50 275
12946.57 282
12947.65 302
12948.72 295
12949.80 257
12950.88 262
12951.95 277
12953.03 279
12954.10 257
12955.18 267
12956.25 300
12957.33 261
12958.40 268
12959.48 266
12960.55 287
12961.63 311
12962.71 277
12963.78 288
12964.86 276
12965.93 278
12967.01 285
12968.09 295
12969.16 291
12970.24 291
12971.31 292
12972.39 279
12973.47 261
12974.54 243
12975.62 253
12976.69 280
12977.77 282
12978.85 256
12979.92 264
12981.00 299
12982.08 276
12983.15 260
12984.23 270
12985.31 275
12986.38 278
12987.46 257
12988.54 285
12989.61 271
12990.69 272
12991.77 296
12992.84 292
12993.92 272
12995.00 263
12996.08 251
12997.15 275
12998.23 264
12999.31 259
13000.38 299
13001.46 304
13002.54 303
13003.62 274
13004.69 262
13005.77 281
13006.85 304
13007.93 301
13009.00 338
13010.08 334
13011.16 273
13012.24 258
13013.32 287
13014.39 286
13015.47 276
13016.55 253
13017.63 291
13018.71 275
13019.78 287
13020.86 320
13021.94 285
13023.02 266
13024.10 273
13025.17 288
13026.25 258
13027.33 275
13028.41 325
13029.49 286
13030.57 298
13031.65 281
13032.72 293
13033.80 298
13034.88 294
13035.96 265
13037.04 270
13038.12 258
13039.20 274
13040.28 293
13041.36 282
13042.43 283
13043.51 293
13044.59 339
13045.67 298
13046.75 252
13047.83 292
13048.91 305
13049.99 311
13051.07 281
13052.15 281
13053.23 279
13054.31 302
13055.39 291
13056.47 290
13057.55 274
13058.63 280
13059.71 308
13060.78 290
13061.86 291
13062.94 267
13064.02 278
13065.10 309
13066.18 289
13067.26 256
13068.34 277
13069.42 317
13070.51 280
13071.59 268
13072.67 278
13073.75 312
13074.83 270
13075.91 258
13076.99 282
13078.07 279
13079.15 288
13080.23 266
13081.31 257
13082.39 285
13083.47 289
13084.55 316
13085.63 307
13086.71 272
13087.79 259
13088.88 293
13089.96 281
13091.04 284
13092.12 279
13093.20 262
13094.28 272
13095.36 295
13096.44 274
13097.53 260
13098.61 269
13099.69 268
13100.77 263
13101.85 289
13102.93 266
13104.01 244
13105.10 241
13106.18 260
13107.26 258
13108.34 277
13109.42 303
13110.50 253
13111.59 252
13112.67 273
13113.75 300
13114.83 269
13115.91 248
13117.00 239
13118.08 298
13119.16 276
13120.24 263
13121.33 252
13122.41 263
13123.49 303
13124.57 262
13125.66 259
13126.74 243
13127.82 249
13128.90 287
13129.99 299
13131.07 290
13132.15 271
13133.23 266
13134.32 289
13135.40 275
13136.48 234
13137.57 287
13138.65 296
13139.73 282
13140.82 278
13141.90 294
13142.98 277
13144.06 292
13145.15 305
13146.23 276
13147.31 242
13148.40 260
13149.48 278
13150.57 262
13151.65 232
13152.73 267
13153.82 251
13154.90 247
13155.98 253
13157.07 268
13158.15 280
13159.24 256
13160.32 282
13161.40 279
13162.49 258
13163.57 270
13164.66 264
13165.74 287
13166.82 269
13167.91 236
13168.99 228
13170.08 271
13171.16 295
13172.25 250
13173.33 245
13174.41 243
13175.50 268
13176.58 289
13177.67 248
13178.75 255
13179.84 250
13180.92 275
13182.01 249
13183.09 253
13184.18 244
13185.26 255
13186.35 261
13187.43 254
13188.52 243
13189.60 238
13190.69 238
13191.77 258
13192.86 260
13193.94 245
13195.03 251
13196.11 234
13197.20 255
13198.29 260
13199.37 282
13200.46 244
13201.54 256
13202.63 247
13203.71 233
13204.80 267
13205.88 260
13206.97 267
13208.06 253
13209.14 284
13210.23 279
13211.31 269
13212.40 272
13213.49 243
13214.57 268
13215.66 248
13216.75 242
13217.83 247
13218.92 249
13220.00 271
13221.09 262
13222.18 231
13223.26 252
13224.35 276
13225.44 234
13226.52 228
13227.61 248
13228.70 246
13229.78 249
13230.87 230
13231.96 237
13233.04 245
13234.13 247
13235.22 281
13236.31 295
13237.39 262
13238.48 266
13239.57 268
13240.65 269
13241.74 256
13242.83 225
13243.92 253
13245.00 258
13246.09 281
13247.18 260
13248.27 277
13249.35 256
13250.44 239
13251.53 247
13252.62 250
13253.71 232
13254.79 232
13255.88 264
13256.97 265
13258.06 251
13259.14 243
13260.23 262
13261.32 258
13262.41 226
13263.50 253
13264.59 278
13265.67 275
13266.76 260
13267.85 273
13268.94 271
13270.03 265
13271.12 280
13272.20 269
13273.29 273
13274.38 263
13275.47 235
13276.56 267
13277.65 262
13278.74 245
13279.83 268
13280.91 271
13282.00 240
13283.09 256
13284.18 266
13285.27 251
13286.36 276
13287.45 266
13288.54 263
13289.63 253
13290.72 253
13291.81 276
13292.90 254
13293.99 290
13295.07 268
13296.16 269
13297.25 243
13298.34 257
13299.43 256
13300.52 250
13301.61 257
13302.70 234
13303.79 235
13304.88 270
13305.97 263
13307.06 252
13308.15 226
13309.24 261
13310.33 264
13311.42 248
13312.51 250
13313.60 266
13314.69 234
13315.78 274
13316.87 252
13317.96 269
13319.05 250
13320.15 250
13321.24 250
13322.33 254
13323.42 246
13324.51 234
13325.60 253
13326.69 229
13327.78 210
13328.87 227
13329.96 246
13331.05 237
13332.14 247
13333.24 244
13334.33 238
13335.42 246
13336.51 271
13337.60 256
13338.69 240
13339.78 231
13340.87 240
13341.97 253
13343.06 260
13344.15 231
13345.24 272
13346.33 233
13347.42 223
13348.51 227
13349.61 236
13350.70 260
13351.79 254
13352.88 239
13353.97 227
13355.07 229
13356.16 228
13357.25 272
13358.34 278
13359.43 244
13360.53 216
13361.62 224
13362.71 225
13363.80 246
13364.90 215
13365.99 223
13367.08 256
13368.17 232
13369.27 238
13370.36 217
13371.45 236
13372.54 242
13373.64 258
13374.73 232
13375.82 220
13376.91 222
13378.01 234
13379.10 251
13380.19 203
13381.29 225
13382.38 237
13383.47 237
13384.57 235
13385.66 215
13386.75 240
13387.85 255
13388.94 249
13390.03 247
13391.13 238
13392.22 212
13393.31 226
13394.41 245
13395.50 209
13396.59 207
13397.69 218
13398.78 250
13399.87 221
13400.97 228
13402.06 241
13403.16 237
13404.25 241
13405.34 226
13406.44 214
13407.53 221
13408.63 226
13409.72 245
13410.82 252
13411.91 210
13413.00 228
13414.10 244
13415.19 237
13416.29 221
13417.38 204
13418.48 239
13419.57 232
13420.67 235
13421.76 204
13422.86 240
13423.95 247
13425.04 268
13426.14 231
13427.23 229
13428.33 220
13429.42 238
13430.52 253
13431.61 237
13432.71 214
13433.80 239
13434.90 253
13436.00 252
13437.09 200
13438.19 214
13439.28 227
13440.38 240
13441.47 224
13442.57 230
13443.66 233
13444.76 216
13445.85 227
13446.95 225
13448.05 237
13449.14 226
13450.24 259
13451.33 263
13452.43 233
13453.53 230
13454.62 213
13455.72 235
13456.81 244
13457.91 252
13459.01 242
13460.10 212
13461.20 220
13462.30 241
13463.39 193
13464.49 204
13465.58 226
13466.68 219
13467.78 236
13468.87 227
13469.97 193
13471.07 203
13472.16 227
13473.26 237
13474.36 230
13475.46 258
13476.55 247
13477.65 223
13478.75 269
13479.84 218
13480.94 237
13482.04 242
13483.13 198
13484.23 219
13485.33 223
13486.43 241
13487.52 263
13488.62 236
13489.72 227
13490.82 189
13491.91 210
13493.01 240
13494.11 208
13495.21 222
13496.30 214
13497.40 210
13498.50 221
13499.60 222
13500.70 198
13501.79 220
13502.89 231
13503.99 244
13505.09 220
13506.19 227
13507.28 223
13508.38 229
13509.48 220
13510.58 211
13511.68 218
13512.78 215
13513.87 202
13514.97 197
13516.07 211
13517.17 198
13518.27 202
13519.37 225
13520.47 223
13521.57 201
13522.66 231
13523.76 205
13524.86 195
13525.96 218
13527.06 218
13528.16 215
13529.26 209
13530.36 213
13531.46 216
13532.56 202
13533.65 212
13534.75 204
13535.85 230
13536.95 221
13538.05 229
13539.15 234
13540.25 243
13541.35 222
13542.45 210
13543.55 213
13544.65 212
13545.75 234
13546.85 259
13547.95 213
13549.05 201
13550.15 219
13551.25 226
13552.35 229
13553.45 197
13554.55 229
13555.65 226
13556.75 220
13557.85 220
13558.95 209
13560.05 211
13561.15 240
13562.25 243
13563.35 230
13564.45 198
13565.55 216
13566.65 248
13567.75 230
13568.86 213
13569.96 222
13571.06 241
13572.16 224
13573.26 229
13574.36 237
13575.46 243
13576.56 229
13577.66 224
13578.76 232
13579.86 224
13580.97 202
13582.07 201
13583.17 236
13584.27 203
13585.37 215
13586.47 229
13587.57 206
13588.68 206
13589.78 211
13590.88 237
13591.98 242
13593.08 231
13594.18 247
13595.29 200
13596.39 251
13597.49 257
13598.59 221
13599.69 199
13600.80 233
13601.90 257
13603.00 244
13604.10 205
13605.20 229
13606.31 216
13607.41 217
13608.51 246
13609.61 228
13610.72 229
13611.82 231
13612.92 244
13614.02 232
13615.13 246
13616.23 238
13617.33 231
13618.43 221
13619.54 225
13620.64 217
13621.74 219
13622.84 226
13623.95 208
13625.05 220
13626.15 205
13627.26 229
13628.36 239
13629.46 242
13630.57 234
13631.67 249
13632.77 204
13633.88 233
13634.98 205
13636.08 216
13637.19 231
13638.29 222
13639.39 236
13640.50 223
13641.60 241
13642.70 215
13643.81 219
13644.91 229
13646.02 227
13647.12 231
13648.22 242
13649.33 253
13650.43 220
13651.54 220
13652.64 210
13653.74 221
13654.85 202
13655.95 217
13657.06 255
13658.16 233
13659.27 206
13660.37 230
13661.47 233
13662.58 231
13663.68 220
13664.79 212
13665.89 225
13667.00 235
13668.10 253
13669.21 208
13670.31 194
13671.42 253
13672.52 266
13673.63 212
13674.73 212
13675.84 219
13676.94 239
13678.05 242
13679.15 238
13680.26 248
13681.36 232
13682.47 231
13683.57 226
13684.68 233
13685.78 208
13686.89 236
13688.00 255
13689.10 234
13690.21 231
13691.31 244
13692.42 226
13693.52 240
13694.63 250
13695.74 225
13696.84 228
13697.95 229
13699.05 237
13700.16 244
13701.27 230
13702.37 240
13703.48 255
13704.58 244
13705.69 239
13706.80 231
13707.90 241
13709.01 267
13710.12 272
13711.22 264
13712.33 224
13713.44 239
13714.54 245
13715.65 241
13716.76 240
13717.86 231
13718.97 242
13720.08 242
13721.18 275
13722.29 253
13723.40 254
13724.50 239
13725.61 237
13726.72 240
13727.83 271
13728.93 246
13730.04 287
13731.15 247
13732.25 251
13733.36 251
13734.47 262
13735.58 284
13736.68 281
13737.79 282
13738.90 254
13740.01 267
13741.11 268
13742.22 263
13743.33 273
13744.44 268
13745.55 266
13746.65 271
13747.76 281
13748.87 263
13749.98 255
13751.09 248
13752.19 247
13753.30 258
13754.41 287
13755.52 248
13756.63 277
13757.74 283
13758.84 285
13759.95 271
13761.06 280
13762.17 280
13763.28 287
13764.39 278
13765.50 284
13766.60 291
13767.71 318
13768.82 295
13769.93 292
13771.04 289
13772.15 293
13773.26 293
13774.37 293
13775.48 302
13776.58 299
13777.69 307
13778.80 316
13779.91 327
13781.02 283
13782.13 286
13783.24 291
13784.35 281
13785.46 262
13786.57 288
13787.68 321
13788.79 304
13789.90 275
13791.01 283
13792.12 289
13793.23 294
13794.34 311
13795.45 306
13796.56 309
13797.67 335
13798.78 350
13799.89 331
13801.00 303
13802.11 334
13803.22 319
13804.33 341
13805.44 338
13806.55 318
13807.66 348
13808.77 382
13809.88 367
13810.99 316
13812.10 332
13813.21 363
13814.32 383
13815.43 391
13816.54 385
13817.65 375
13818.77 416
13819.88 368
13820.99 410
13822.10 383
13823.21 386
13824.32 348
13825.43 341
13826.54 346
13827.65 340
13828.76 331
13829.88 337
13830.99 321
13832.10 320
13833.21 347
13834.32 312
13835.43 318
13836.54 306
13837.66 334
13838.77 312
13839.88 305
13840.99 308
13842.10 335
13843.22 301
13844.33 306
13845.44 321
13846.55 328
13847.66 328
13848.78 293
13849.89 306
13851.00 314
13852.11 322
13853.22 299
13854.34 310
13855.45 302
13856.56 292
13857.67 340
13858.79 316
13859.90 288
13861.01 305
13862.12 307
13863.24 312
13864.35 277
13865.46 265
13866.57 293
13867.69 319
13868.80 305
13869.91 286
13871.03 348
13872.14 322
13873.25 334
13874.36 324
13875.48 317
13876.59 303
13877.70 326
13878.82 302
13879.93 305
13881.04 289
13882.16 305
13883.27 328
13884.38 342
13885.50 332
13886.61 323
13887.73 343
13888.84 325
13889.95 327
13891.07 355
13892.18 395
13893.29 343
13894.41 368
13895.52 364
13896.64 375
13897.75 421
13898.86 441
13899.98 403
13901.09 388
13902.21 394
13903.32 392
13904.43 407
13905.55 347
13906.66 367
13907.78 385
13908.89 363
13910.01 337
13911.12 381
13912.24 357
13913.35 355
13914.47 333
13915.58 317
13916.70 292
13917.81 303
13918.92 313
13920.04 313
13921.15 308
13922.27 303
13923.38 303
13924.50 300
13925.62 313
13926.73 314
13927.85 317
13928.96 310
13930.08 327
13931.19 322
13932.31 299
13933.42 325
13934.54 318
13935.65 313
13936.77 313
13937.88 317
13939.00 312
13940.12 304
13941.23 308
13942.35 327
13943.46 323
13944.58 353
13945.70 337
13946.81 280
13947.93 282
13949.04 308
13950.16 300
13951.28 296
13952.39 283
13953.51 291
13954.62 303
13955.74 285
13956.86 252
13957.97 281
13959.09 260
13960.21 266
13961.32 308
13962.44 290
13963.56 246
13964.67 257
13965.79 309
13966.91 280
13968.02 275
13969.14 285
13970.26 293
13971.37 256
13972.49 264
13973.61 276
13974.73 262
13975.84 294
13976.96 244
13978.08 288
13979.19 294
13980.31 263
13981.43 269
13982.55 271
13983.66 306
13984.78 269
13985.90 284
13987.02 257
13988.13 272
13989.25 263
13990.37 234
13991.49 272
13992.61 256
13993.72 256
13994.84 266
13995.96 274
13997.08 263
13998.20 251
13999.31 263
14000.43 272
14001.55 257
14002.67 246
14003.79 288
14004.91 275
14006.02 241
14007.14 277
14008.26 257
14009.38 220
14010.50 230
14011.62 260
14012.73 265
14013.85 255
14014.97 245
14016.09 260
14017.21 249
14018.33 257
14019.45 225
14020.57 246
14021.69 261
14022.80 246
14023.92 255
14025.04 250
14026.16 230
14027.28 253
14028.40 279
14029.52 243
14030.64 238
14031.76 224
14032.88 242
14034.00 244
14035.12 259
14036.24 240
14037.36 258
14038.48 239
14039.60 221
14040.72 222
14041.84 226
14042.96 254
14044.08 225
14045.20 260
14046.32 226
14047.44 225
14048.56 223
14049.68 257
14050.80 250
14051.92 254
14053.04 260
14054.16 227
14055.28 241
14056.40 235
14057.52 256
14058.64 241
14059.76 246
14060.88 240
14062.00 268
14063.12 229
14064.24 219
14065.36 225
14066.48 237
14067.60 219
14068.72 214
14069.85 243
14070.97 258
14072.09 228
14073.21 235
14074.33 243
14075.45 229
14076.57 226
14077.69 221
14078.81 218
14079.94 237
14081.06 239
14082.18 215
14083.30 223
14084.42 221
14085.54 246
14086.66 216
14087.79 229
14088.91 243
14090.03 207
14091.15 218
14092.27 191
14093.40 212
14094.52 245
14095.64 236
14096.76 206
14097.88 252
14099.01 230
14100.13 238
14101.25 197
14102.37 212
14103.49 232
14104.62 247
14105.74 218
14106.86 223
14107.98 227
14109.11 237
14110.23 228
14111.35 258
14112.47 216
14113.60 200
14114.72 237
14115.84 238
14116.97 246
14118.09 209
14119.21 219
14120.33 230
14121.46 219
14122.58 227
14123.70 210
14124.83 225
14125.95 228
14127.07 247
14128.20 206
14129.32 227
14130.44 224
14131.57 254
14132.69 217
14133.81 198
14134.94 193
14136.06 257
14137.18 226
14138.31 221
14139.43 224
14140.55 244
14141.68 239
14142.80 197
14143.93 196
14145.05 222
14146.17 241
14147.30 227
14148.42 236
14149.55 208
14150.67 227
14151.79 220
14152.92 224
14154.04 239
14155.17 229
14156.29 203
14157.42 241
14158.54 245
14159.67 219
14160.79 205
14161.91 232
14163.04 229
14164.16 216
14165.29 213
14166.41 213
14167.54 213
14168.66 233
14169.79 242
14170.91 254
14172.04 221
14173.16 214
14174.29 204
14175.41 243
14176.54 219
14177.66 252
14178.79 229
14179.91 247
14181.04 226
14182.17 240
14183.29 223
14184.42 221
14185.54 204
14186.67 237
14187.79 219
14188.92 236
14190.04 214
14191.17 247
14192.30 253
14193.42 214
14194.55 183
14195.67 206
14196.80 240
14197.93 202
14199.05 228
14200.18 227
14201.30 238
14202.43 224
14203.56 223
14204.68 202
14205.81 189
14206.94 217
14208.06 227
14209.19 238
14210.32 256
14211.44 248
14212.57 240
14213.70 223
14214.82 201
14215.95 213
14217.08 227
14218.20 238
14219.33 216
14220.46 212
14221.58 214
14222.71 241
14223.84 251
14224.96 226
14226.09 192
14227.22 213
14228.35 193
14229.47 223
14230.60 221
14231.73 221
14232.86 245
14233.98 212
14235.11 223
14236.24 214
14237.37 227
14238.49 212
14239.62 218
14240.75 195
14241.88 234
14243.00 225
14244.13 244
14245.26 240
14246.39 193
14247.52 205
14248.64 216
14249.77 217
14250.90 198
14252.03 230
14253.16 225
14254.29 238
14255.41 212
14256.54 224
14257.67 226
14258.80 221
14259.93 227
14261.06 245
14262.19 229
14263.31 206
14264.44 233
14265.57 214
14266.70 217
14267.83 209
14268.96 229
14270.09 228
14271.22 233
14272.34 228
14273.47 212
14274.60 233
14275.73 256
14276.86 238
14277.99 222
14279.12 199
14280.25 216
14281.38 226
14282.51 228
14283.64 229
14284.77 217
14285.90 212
14287.03 220
14288.16 228
14289.29 233
14290.41 230
14291.54 212
14292.67 226
14293.80 243
14294.93 235
14296.06 218
14297.19 214
14298.32 216
14299.45 229
14300.58 229
14301.71 234
14302.84 232
14303.98 255
14305.11 225
14306.24 214
14307.37 220
14308.50 259
14309.63 249
14310.76 239
14311.89 242
14313.02 216
14314.15 225
14315.28 235
14316.41 230
14317.54 208
14318.67 211
14319.80 246
14320.93 219
14322.07 230
14323.20 232
14324.33 251
14325.46 212
14326.59 227
14327.72 200
14328.85 236
14329.98 228
14331.11 231
14332.25 219
14333.38 236
14334.51 202
14335.64 192
14336.77 260
14337.90 243
14339.04 222
14340.17 227
14341.30 248
14342.43 241
14343.56 258
14344.69 243
14345.83 242
14346.96 245
14348.09 235
14349.22 240
14350.35 221
14351.49 215
14352.62 225
14353.75 226
14354.88 229
14356.02 251
14357.15 236
14358.28 244
14359.41 242
14360.55 237
14361.68 218
14362.81 228
14363.94 247
14365.08 239
14366.21 222
14367.34 242
14368.47 208
14369.61 223
14370.74 251
14371.87 251
14373.01 205
14374.14 216
14375.27 234
14376.41 236
14377.54 205
14378.67 217
14379.81 224
14380.94 221
14382.07 234
14383.21 235
14384.34 240
14385.47 241
14386.61 239
14387.74 233
14388.87 239
14390.01 225
14391.14 223
14392.27 258
14393.41 226
14394.54 232
14395.68 260
14396.81 274
14397.94 242
14399.08 241
14400.21 233
14401.35 258
14402.48 253
14403.61 286
14404.75 253
14405.88 245
14407.02 270
14408.15 249
14409.29 258
14410.42 245
14411.55 258
14412.69 245
14413.82 280
14414.96 249
14416.09 266
14417.23 254
14418.36 256
14419.50 270
14420.63 287
14421.77 276
14422.90 267
14424.04 251
14425.17 248
14426.31 249
14427.44 247
14428.58 269
14429.71 282
14430.85 285
14431.98 256
14433.12 288
14434.25 283
14435.39 276
14436.53 290
14437.66 297
14438.80 248
14439.93 251
14441.07 281
14442.20 333
14443.34 312
14444.48 304
14445.61 288
14446.75 294
14447.88 310
14449.02 286
14450.16 280
14451.29 262
14452.43 281
14453.56 232
14454.70 245
14455.84 264
14456.97 289
14458.11 248
14459.25 249
14460.38 252
14461.52 257
14462.66 258
14463.79 267
14464.93 286
14466.07 248
14467.20 264
14468.34 279
14469.48 259
14470.61 241
14471.75 255
14472.89 291
14474.02 269
14475.16 243
14476.30 273
14477.43 265
14478.57 245
14479.71 253
14480.85 288
14481.98 260
14483.12 243
14484.26 274
14485.40 244
14486.53 257
14487.67 271
14488.81 265
14489.95 247
14491.08 245
14492.22 292
14493.36 289
14494.50 267
14495.63 235
14496.77 252
14497.91 245
14499.05 256
14500.19 259
14501.32 234
14502.46 281
14503.60 253
14504.74 248
14505.88 211
14507.02 263
14508.15 260
14509.29 270
14510.43 253
14511.57 225
14512.71 238
14513.85 272
14514.98 292
14516.12 250
14517.26 225
14518.40 259
14519.54 256
14520.68 243
14521.82 208
14522.96 213
14524.10 237
14525.23 258
14526.37 257
14527.51 208
14528.65 238
14529.79 229
14530.93 234
14532.07 213
14533.21 213
14534.35 220
14535.49 247
14536.63 244
14537.77 256
14538.91 213
14540.05 216
14541.19 225
14542.33 242
14543.46 230
14544.60 218
14545.74 227
14546.88 231
14548.02 244
14549.16 219
14550.30 204
14551.44 215
14552.58 230
14553.72 224
14554.86 205
14556.00 240
14557.15 237
14558.29 215
14559.43 232
14560.57 226
14561.71 251
14562.85 224
14563.99 202
14565.13 241
14566.27 256
14567.41 209
14568.55 246
14569.69 250
14570.83 262
14571.97 231
14573.11 216
14574.25 220
14575.40 243
14576.54 221
14577.68 211
14578.82 222
14579.96 221
14581.10 207
14582.24 218
14583.38 209
14584.53 201
14585.67 228
14586.81 229
14587.95 207
14589.09 229
14590.23 214
14591.37 246
14592.52 205
14593.66 197
14594.80 216
14595.94 205
14597.08 247
14598.22 213
14599.37 207
14600.51 189
14601.65 195
14602.79 220
14603.93 207
14605.08 192
14606.22 206
14607.36 244
14608.50 220
14609.65 224
14610.79 181
14611.93 194
14613.07 228
14614.22 197
14615.36 198
14616.50 213
14617.64 230
14618.79 208
14619.93 190
14621.07 183
14622.21 204
14623.36 200
14624.50 202
14625.64 206
14626.79 176
14627.93 189
14629.07 186
14630.22 203
14631.36 189
14632.50 177
14633.65 200
14634.79 191
14635.93 178
14637.08 171
14638.22 184
14639.36 186
14640.51 191
14641.65 201
14642.79 192
14643.94 193
14645.08 203
14646.22 191
14647.37 217
14648.51 190
14649.66 202
14650.80 219
14651.94 202
14653.09 193
14654.23 175
14655.38 210
14656.52 221
14657.66 185
14658.81 207
14659.95 198
14661.10 189
14662.24 161
14663.39 185
14664.53 210
14665.68 197
14666.82 205
14667.96 207
14669.11 200
14670.25 188
14671.40 174
14672.54 197
14673.69 181
14674.83 167
14675.98 186
14677.12 204
14678.27 201
14679.41 199
14680.56 195
14681.70 203
14682.85 224
14683.99 200
14685.14 182
14686.28 202
14687.43 193
14688.58 184
14689.72 195
14690.87 172
14692.01 197
14693.16 207
14694.30 185
14695.45 201
14696.60 198
14697.74 197
14698.89 204
14700.03 208
14701.18 190
14702.32 191
14703.47 209
14704.62 204
14705.76 169
14706.91 174
14708.05 176
14709.20 169
14710.35 185
14711.49 166
14712.64 195
14713.79 177
14714.93 197
14716.08 197
14717.23 189
14718.37 138
14719.52 190
14720.67 177
14721.81 166
14722.96 163
14724.11 187
14725.25 188
14726.40 192
14727.55 188
14728.69 160
14729.84 188
14730.99 185
14732.14 202
14733.28 181
14734.43 187
14735.58 164
14736.72 199
14737.87 199
14739.02 191
14740.17 166
14741.31 198
14742.46 223
14743.61 188
14744.76 188
14745.90 176
14747.05 191
14748.20 185
14749.35 187
14750.50 171
14751.64 191
14752.79 189
14753.94 203
14755.09 188
14756.24 192
14757.38 198
14758.53 181
14759.68 192
14760.83 181
14761.98 186
14763.13 173
14764.27 194
14765.42 179
14766.57 193
14767.72 178
14768.87 180
14770.02 183
14771.16 177
14772.31 175
14773.46 178
14774.61 174
14775.76 200
14776.91 192
14778.06 184
14779.21 190
14780.36 185
14781.50 196
14782.65 178
14783.80 179
14784.95 187
14786.10 170
14787.25 167
14788.40 187
14789.55 175
14790.70 187
14791.85 197
14793.00 193
14794.15 181
14795.30 195
14796.45 192
14797.60 206
14798.75 187
14799.90 179
14801.05 177
14802.20 188
14803.35 197
14804.50 162
14805.65 168
14806.80 159
14807.95 154
14809.10 183
14810.25 192
14811.40 173
14812.55 172
14813.70 182
14814.85 182
14816.00 179
14817.15 176
14818.30 180
14819.45 192
14820.60 191
14821.75 164
14822.90 184
14824.05 186
14825.20 202
14826.35 173
14827.50 181
14828.66 159
14829.81 186
14830.96 193
14832.11 175
14833.26 163
14834.41 171
14835.56 181
14836.71 178
14837.86 181
14839.02 191
14840.17 187
14841.32 156
14842.47 167
14843.62 164
14844.77 212
14845.92 176
14847.08 180
14848.23 166
14849.38 170
14850.53 162
14851.68 196
14852.83 184
14853.99 180
14855.14 194
14856.29 193
14857.44 207
14858.59 188
14859.75 159
14860.90 159
14862.05 178
14863.20 191
14864.36 182
14865.51 184
14866.66 190
14867.81 168
14868.97 186
14870.12 199
14871.27 205
14872.42 170
14873.58 180
14874.73 179
14875.88 183
14877.03 177
14878.19 180
14879.34 188
14880.49 191
14881.65 192
14882.80 172
14883.95 195
14885.10 178
14886.26 183
14887.41 196
14888.56 179
14889.72 207
14890.87 200
14892.02 197
14893.18 170
14894.33 189
14895.48 195
14896.64 186
14897.79 174
14898.95 181
14900.10 166
14901.25 183
14902.41 192
14903.56 174
14904.71 174
14905.87 189
14907.02 206
14908.18 191
14909.33 176
14910.48 163
14911.64 186
14912.79 201
14913.95 168
14915.10 142
14916.26 157
14917.41 168
14918.56 188
14919.72 178
14920.87 178
14922.03 173
14923.18 189
14924.34 191
14925.49 178
14926.65 183
14927.80 200
14928.96 182
14930.11 161
14931.27 174
14932.42 153
14933.58 153
14934.73 181
14935.89 155
14937.04 168
14938.20 174
14939.35 190
14940.51 159
14941.66 148
14942.82 162
14943.97 175
14945.13 167
14946.28 154
14947.44 146
14948.59 170
14949.75 155
14950.91 180
14952.06 184
14953.22 172
14954.37 190
14955.53 189
14956.68 172
14957.84 170
14959.00 154
14960.15 188
14961.31 185
14962.46 183
14963.62 162
14964.78 176
14965.93 185
14967.09 183
14968.25 161
14969.40 149
14970.56 182
14971.72 164
14972.87 156
14974.03 152
14975.19 174
14976.34 173
14977.50 186
14978.66 164
14979.81 183
14980.97 170
14982.13 185
14983.28 176
14984.44 158
14985.60 177
14986.75 186
14987.91 166
14989.07 143
14990.23 174
14991.38 186
14992.54 196
14993.70 186
14994.85 168
14996.01 178
14997.17 182
14998.33 166
14999.48 191
15000.64 184
15001.80 171
15002.96 181
15004.11 169
15005.27 185
15006.43 169
15007.59 202
15008.75 171
15009.90 180
15011.06 167
15012.22 169
15013.38 177
15014.54 184
15015.69 163
15016.85 169
15018.01 154
15019.17 179
15020.33 153
15021.49 173
15022.64 177
15023.80 171
15024.96 192
15026.12 179
15027.28 175
15028.44 165
15029.60 186
15030.76 158
15031.91 186
15033.07 182
15034.23 149
15035.39 183
15036.55 186
15037.71 158
15038.87 167
15040.03 166
15041.19 172
15042.35 169
15043.50 161
15044.66 180
15045.82 186
15046.98 161
15048.14 175
15049.30 178
15050.46 161
15051.62 183
15052.78 199
15053.94 180
15055.10 151
15056.26 188
15057.42 186
15058.58 155
15059.74 170
15060.90 160
15062.06 179
15063.22 170
15064.38 177
15065.54 156
15066.70 170
15067.86 156
15069.02 172
15070.18 180
15071.34 161
15072.50 143
15073.66 174
15074.82 171
15075.98 166
15077.14 147
15078.30 172
15079.46 185
15080.62 153
15081.79 162
15082.95 180
15084.11 187
15085.27 173
15086.43 187
15087.59 168
15088.75 159
15089.91 168
15091.07 176
15092.23 171
15093.39 167
15094.56 151
15095.72 156
15096.88 177
15098.04 175
15099.20 167
15100.36 171
15101.52 186
15102.69 184
15103.85 182
15105.01 161
15106.17 155
15107.33 161
15108.49 162
15109.66 162
15110.82 157
15111.98 145
15113.14 180
15114.30 167
15115.47 174
15116.63 151
15117.79 190
15118.95 166
15120.11 152
15121.28 166
15122.44 175
15123.60 163
15124.76 162
15125.93 163
15127.09 157
15128.25 171
15129.41 169
15130.58 154
15131.74 152
15132.90 165
15134.06 163
15135.23 163
15136.39 176
15137.55 151
15138.72 202
15139.88 181
15141.04 167
15142.21 164
15143.37 189
15144.53 169
15145.69 158
15146.86 168
15148.02 183
15149.18 164
15150.35 191
15151.51 182
15152.67 137
15153.84 173
15155.00 177
15156.17 164
15157.33 150
15158.49 151
15159.66 153
15160.82 173
15161.98 175
15163.15 140
15164.31 163
15165.48 172
15166.64 176
15167.80 189
15168.97 153
15170.13 178
15171.30 181
15172.46 176
15173.62 173
15174.79 194
15175.95 186
15177.12 183
15178.28 202
15179.45 144
15180.61 167
15181.78 178
15182.94 167
15184.11 167
15185.27 139
15186.44 165
15187.60 156
15188.76 170
15189.93 149
15191.09 173
15192.26 177
15193.42 165
15194.59 157
15195.75 149
15196.92 177
15198.09 179
15199.25 183
15200.42 168
15201.58 156
15202.75 154
15203.91 165
15205.08 171
15206.24 153
15207.41 167
15208.57 156
15209.74 173
15210.91 169
15212.07 138
15213.24 185
15214.40 178
15215.57 181
15216.73 141
15217.90 169
15219.07 148
15220.23 152
15221.40 169
15222.57 151
15223.73 152
15224.90 190
15226.06 170
15227.23 159
15228.40 158
15229.56 181
15230.73 179
15231.90 165
15233.06 142
15234.23 140
15235.40 168
15236.56 185
15237.73 157
15238.90 134
15240.06 173
15241.23 184
15242.40 160
15243.56 168
15244.73 158
15245.90 165
15247.07 137
15248.23 161
15249.40 143
15250.57 145
15251.73 148
15252.90 169
15254.07 169
15255.24 142
15256.40 162
15257.57 151
15258.74 152
15259.91 153
15261.07 164
15262.24 158
15263.41 149
15264.58 165
15265.75 149
15266.91 175
15268.08 146
15269.25 142
15270.42 176
15271.58 154
15272.75 162
15273.92 175
15275.09 175
15276.26 150
15277.43 157
15278.59 154
15279.76 173
15280.93 161
15282.10 155
15283.27 162
15284.44 184
15285.60 154
15286.77 167
15287.94 146
15289.11 130
15290.28 159
15291.45 181
15292.62 154
15293.79 161
15294.96 151
15296.12 174
15297.29 154
15298.46 167
15299.63 158
15300.80 165
15301.97 172
15303.14 158
15304.31 141
15305.48 166
15306.65 166
15307.82 176
15308.99 166
15310.16 175
15311.33 174
15312.49 166
15313.66 176
15314.83 158
15316.00 145
15317.17 162
15318.34 160
15319.51 158
15320.68 182
15321.85 139
15323.02 161
15324.19 176
15325.36 158
15326.53 166
15327.70 178
15328.87 161
15330.04 162
15331.21 159
15332.39 153
15333.56 153
15334.73 175
15335.90 178
15337.07 165
15338.24 169
15339.41 165
15340.58 172
15341.75 151
15342.92 144
15344.09 165
15345.26 178
15346.43 185
15347.60 177
15348.78 160
15349.95 157
15351.12 161
15352.29 160
15353.46 157
15354.63 204
15355.80 170
15356.97 174
15358.15 166
15359.32 175
15360.49 176
15361.66 155
15362.83 167
15364.00 160
15365.17 168
15366.35 191
15367.52 164
15368.69 156
15369.86 165
15371.03 174
15372.21 146
15373.38 142
15374.55 153
15375.72 137
15376.89 145
15378.07 153
15379.24 171
15380.41 159
15381.58 165
15382.75 168
15383.93 154
15385.10 163
15386.27 180
15387.44 182
15388.62 179
15389.79 174
15390.96 155
15392.13 156
15393.31 147
15394.48 145
15395.65 144
15396.83 159
15398.00 146
15399.17 162
15400.34 167
15401.52 191
15402.69 164
15403.86 155
15405.04 156
15406.21 139
15407.38 153
15408.56 173
15409.73 164
15410.90 171
15412.08 165
15413.25 155
15414.42 169
15415.60 182
15416.77 174
15417.94 177
15419.12 159
15420.29 180
15421.47 163
15422.64 152
15423.81 169
15424.99 181
15426.16 166
15427.34 147
15428.51 145
15429.68 159
15430.86 170
15432.03 178
15433.21 180
15434.38 179
15435.56 158
15436.73 179
15437.90 179
15439.08 155
15440.25 158
15441.43 185
15442.60 188
15443.78 174
15444.95 170
15446.13 169
15447.30 177
15448.48 160
15449.65 180
15450.83 177
15452.00 184
15453.18 168
15454.35 186
15455.53 213
15456.70 182
15457.88 161
15459.05 182
15460.23 187
15461.40 178
15462.58 157
15463.75 153
15464.93 180
15466.10 155
15467.28 176
15468.45 179
15469.63 172
15470.81 165
15471.98 172
15473.16 182
15474.33 178
15475.51 164
15476.69 190
15477.86 191
15479.04 148
15480.21 187
15481.39 186
15482.57 165
15483.74 155
15484.92 168
15486.09 191
15487.27 162
15488.45 157
15489.62 174
15490.80 196
15491.98 195
15493.15 196
15494.33 184
15495.51 166
15496.68 172
15497.86 156
15499.04 175
15500.21 162
15501.39 158
15502.57 206
15503.74 191
15504.92 183
15506.10 165
15507.27 170
15508.45 197
15509.63 189
15510.81 165
15511.98 162
15513.16 173
15514.34 159
15515.52 174
15516.69 165
15517.87 145
15519.05 147
15520.23 165
15521.40 168
15522.58 147
15523.76 169
15524.94 182
15526.11 205
15527.29 177
15528.47 179
15529.65 174
15530.83 165
15532.00 181
15533.18 167
15534.36 190
15535.54 191
15536.72 172
15537.89 174
15539.07 203
15540.25 176
15541.43 182
15542.61 200
15543.79 192
15544.96 140
15546.14 181
15547.32 206
15548.50 168
15549.68 162
15550.86 177
15552.04 172
15553.22 183
15554.39 185
15555.57 195
15556.75 180
15557.93 185
15559.11 189
15560.29 203
15561.47 196
15562.65 183
15563.83 178
15565.01 201
15566.19 178
15567.36 167
15568.54 194
15569.72 176
15570.90 188
15572.08 182
15573.26 182
15574.44 198
15575.62 171
15576.80 183
15577.98 210
15579.16 191
15580.34 179
15581.52 196
15582.70 197
15583.88 202
15585.06 183
15586.24 177
15587.42 185
15588.60 203
15589.78 168
15590.96 184
15592.14 184
15593.32 205
15594.50 200
15595.68 187
15596.86 173
15598.04 213
15599.22 206
15600.41 198
15601.59 215
15602.77 179
15603.95 209
15605.13 202
15606.31 202
15607.49 191
15608.67 221
15609.85 213
15611.03 192
15612.21 196
15613.40 207
15614.58 202
15615.76 197
15616.94 201
15618.12 206
15619.30 207
15620.48 228
15621.66 211
15622.85 205
15624.03 200
15625.21 193
15626.39 229
15627.57 215
15628.75 202
15629.94 213
15631.12 213
15632.30 210
15633.48 200
15634.66 195
15635.84 231
15637.03 242
15638.21 212
15639.39 226
15640.57 226
15641.76 236
15642.94 231
15644.12 212
15645.30 211
15646.48 225
15647.67 227
15648.85 246
15650.03 216
15651.21 231
15652.40 193
15653.58 234
15654.76 242
15655.95 262
15657.13 252
15658.31 255
15659.49 250
15660.68 251
15661.86 263
15663.04 262
15664.23 241
15665.41 239
15666.59 277
15667.77 223
15668.96 262
15670.14 253
15671.32 267
15672.51 255
15673.69 278
15674.87 286
15676.06 281
15677.24 265
15678.43 256
15679.61 278
15680.79 278
15681.98 281
15683.16 296
15684.34 291
15685.53 304
15686.71 296
15687.90 297
15689.08 307
15690.26 281
15691.45 314
15692.63 316
15693.82 303
15695.00 331
15696.18 320
15697.37 310
15698.55 344
15699.74 344
15700.92 330
15702.11 377
15703.29 326
15704.48 355
15705.66 335
15706.84 364
15708.03 363
15709.21 357
15710.40 423
15711.58 418
15712.77 400
15713.95 406
15715.14 417
15716.32 438
15717.51 462
15718.69 436
15719.88 393
15721.06 413
15722.25 461
15723.43 428
15724.62 410
15725.81 441
15726.99 444
15728.18 441
15729.36 420
15730.55 426
15731.73 390
15732.92 401
15734.10 369
15735.29 330
15736.48 333
15737.66 353
15738.85 382
15740.03 352
15741.22 317
15742.41 347
15743.59 340
15744.78 353
15745.96 344
15747.15 352
15748.34 335
15749.52 352
15750.71 376
15751.90 351
15753.08 345
15754.27 355
15755.45 352
15756.64 346
15757.83 348
15759.01 351
15760.20 381
15761.39 376
15762.57 327
15763.76 341
15764.95 339
15766.14 360
15767.32 329
15768.51 333
15769.70 330
15770.88 328
15772.07 324
15773.26 306
15774.44 293
15775.63 305
15776.82 318
15778.01 317
15779.19 293
15780.38 282
15781.57 301
15782.76 306
15783.94 298
15785.13 288
15786.32 309
15787.51 333
15788.69 331
15789.88 270
15791.07 294
15792.26 308
15793.45 287
15794.63 291
15795.82 305
15797.01 289
15798.20 280
15799.39 285
15800.58 310
15801.76 308
15802.95 282
15804.14 272
15805.33 269
15806.52 275
15807.71 287
15808.89 291
15810.08 264
15811.27 232
15812.46 275
15813.65 285
15814.84 256
15816.03 265
15817.21 292
15818.40 267
15819.59 249
15820.78 280
15821.97 262
15823.16 252
15824.35 285
15825.54 245
15826.73 276
15827.92 262
15829.11 270
15830.29 268
15831.48 262
15832.67 271
15833.86 288
15835.05 291
15836.24 269
15837.43 255
15838.62 262
15839.81 259
15841.00 271
15842.19 237
15843.38 257
15844.57 253
15845.76 274
15846.95 278
15848.14 237
15849.33 262
15850.52 261
15851.71 247
15852.90 245
15854.09 248
15855.28 258
15856.47 243
15857.66 233
15858.85 253
15860.04 241
15861.23 228
15862.42 257
15863.61 216
15864.80 224
15866.00 223
15867.19 264
15868.38 267
15869.57 224
15870.76 235
15871.95 236
15873.14 245
15874.33 241
15875.52 270
15876.71 234
15877.90 222
15879.10 239
15880.29 262
15881.48 221
15882.67 237
15883.86 233
15885.05 231
15886.24 233
15887.44 230
15888.63 260
15889.82 239
15891.01 242
15892.20 216
15893.39 236
15894.59 242
15895.78 273
15896.97 253
15898.16 249
15899.35 223
15900.54 242
15901.74 208
15902.93 243
15904.12 259
15905.31 246
15906.51 238
15907.70 242
15908.89 223
15910.08 265
15911.27 247
15912.47 230
15913.66 236
15914.85 235
15916.04 226
15917.24 210
15918.43 213
15919.62 216
15920.82 234
15922.01 204
15923.20 233
15924.39 224
15925.59 207
15926.78 226
15927.97 225
15929.17 227
15930.36 217
15931.55 202
15932.75 198
15933.94 219
15935.13 226
15936.33 228
15937.52 204
15938.71 185
15939.91 209
15941.10 218
15942.29 228
15943.49 214
15944.68 203
15945.87 209
15947.07 201
15948.26 214
15949.45 198
15950.65 178
15951.84 203
15953.04 169
15954.23 190
15955.42 179
15956.62 195
15957.81 180
15959.01 184
15960.20 177
15961.40 189
15962.59 174
15963.78 198
15964.98 201
15966.17 181
15967.37 190
15968.56 159
15969.76 198
15970.95 173
15972.15 182
15973.34 191
15974.54 191
15975.73 154
15976.92 177
15978.12 184
15979.31 202
15980.51 181
15981.70 183
15982.90 188
15984.09 188
15985.29 210
15986.49 196
15987.68 205
15988.88 160
15990.07 180
15991.27 178
15992.46 190
15993.66 179
15994.85 194
15996.05 187
15997.24 181
15998.44 175
15999.64 189
16000.83 207
16002.03 179
16003.22 162
16004.42 165
16005.61 164
16006.81 165
16008.01 185
16009.20 173
16010.40 164
16011.60 175
16012.79 183
16013.99 192
16015.18 193
16016.38 185
16017.58 176
16018.77 196
16019.97 165
16021.17 188
16022.36 195
16023.56 175
16024.76 155
16025.95 164
16027.15 169
16028.35 196
16029.54 171
16030.74 167
16031.94 160
16033.13 173
16034.33 160
16035.53 175
16036.72 176
16037.92 170
16039.12 162
16040.32 173
16041.51 188
16042.71 162
16043.91 179
16045.11 175
16046.30 180
16047.50 162
16048.70 149
16049.90 155
16051.09 197
16052.29 158
16053.49 175
16054.69 162
16055.88 170
16057.08 180
16058.28 162
16059.48 168
16060.68 148
16061.87 173
16063.07 169
16064.27 163
16065.47 147
16066.67 176
16067.87 153
16069.06 156
16070.26 171
16071.46 165
16072.66 148
16073.86 161
16075.06 178
16076.25 164
16077.45 176
16078.65 170
16079.85 169
16081.05 150
16082.25 151
16083.45 152
16084.65 183
16085.84 166
16087.04 171
16088.24 158
16089.44 181
16090.64 146
16091.84 141
16093.04 166
16094.24 167
16095.44 198
16096.64 154
16097.84 141
16099.04 148
16100.24 175
16101.43 162
16102.63 199
16103.83 185
16105.03 166
16106.23 165
16107.43 168
16108.63 174
16109.83 160
16111.03 163
16112.23 177
16113.43 168
16114.63 164
16115.83 157
16117.03 163
16118.23 176
16119.43 141
16120.63 151
16121.83 146
16123.03 167
16124.23 182
16125.43 174
16126.64 174
16127.84 169
16129.04 158
16130.24 153
16131.44 165
16132.64 142
16133.84 179
16135.04 153
16136.24 141
16137.44 154
16138.64 173
16139.84 153
16141.04 182
16142.25 157
16143.45 176
16144.65 149
16145.85 186
16147.05 162
16148.25 154
16149.45 145
16150.65 174
16151.86 186
16153.06 168
16154.26 171
16155.46 160
16156.66 172
16157.86 144
16159.06 169
16160.27 172
16161.47 164
16162.67 177
16163.87 169
16165.07 172
16166.28 170
16167.48 172
16168.68 159
16169.88 178
16171.08 151
16172.29 138
16173.49 146
16174.69 157
16175.89 137
16177.10 169
16178.30 152
16179.50 171
16180.70 140
16181.91 162
16183.11 151
16184.31 183
16185.51 178
16186.72 166
16187.92 157
16189.12 164
16190.32 167
16191.53 147
16192.73 179
16193.93 153
16195.14 152
16196.34 156
16197.54 176
16198.75 162
16199.95 164
16201.15 158
16202.35 152
16203.56 178
16204.76 194
16205.97 169
16207.17 179
16208.37 184
16209.58 166
16210.78 165
16211.98 153
16213.19 151
16214.39 148
16215.59 176
16216.80 147
16218.00 175
16219.21 174
16220.41 149
16221.61 154
16222.82 179
16224.02 181
16225.23 176
16226.43 172
16227.63 160
16228.84 158
16230.04 180
16231.25 185
16232.45 165
16233.66 184
16234.86 146
16236.07 176
16237.27 163
16238.47 167
16239.68 161
16240.88 168
16242.09 161
16243.29 176
16244.50 172
16245.70 183
16246.91 192
16248.11 177
16249.32 184
16250.52 160
16251.73 206
16252.93 168
16254.14 202
16255.34 176
16256.55 177
16257.76 196
16258.96 222
16260.17 189
16261.37 179
16262.58 183
16263.78 188
16264.99 214
16266.19 181
16267.40 183
16268.61 188
16269.81 182
16271.02 187
16272.22 181
16273.43 191
16274.63 174
16275.84 184
16277.05 190
16278.25 177
16279.46 214
16280.67 201
16281.87 206
16283.08 185
16284.28 181
16285.49 184
16286.70 179
16287.90 216
16289.11 194
16290.32 203
16291.52 176
16292.73 184
16293.94 208
16295.14 222
16296.35 177
16297.56 215
16298.76 221
16299.97 213
16301.18 180
16302.38 176
16303.59 203
16304.80 210
16306.01 226
16307.21 206
16308.42 206
16309.63 182
16310.84 202
16312.04 235
16313.25 214
16314.46 185
16315.67 184
16316.87 215
16318.08 200
16319.29 169
16320.50 177
16321.70 212
16322.91 214
16324.12 190
16325.33 185
16326.53 183
16327.74 172
16328.95 176
16330.16 174
16331.37 175
16332.58 187
16333.78 186
16334.99 176
16336.20 159
16337.41 169
16338.62 190
16339.82 182
16341.03 176
16342.24 178
16343.45 177
16344.66 175
16345.87 174
16347.08 166
16348.29 177
16349.49 150
16350.70 176
16351.91 181
16353.12 159
16354.33 171
16355.54 189
16356.75 185
16357.96 159
16359.17 140
16360.37 172
16361.58 183
16362.79 179
16364.00 167
16365.21 166
16366.42 167
16367.63 185
16368.84 150
16370.05 173
16371.26 161
16372.47 150
16373.68 147
16374.89 158
16376.10 179
16377.31 148
16378.52 141
16379.73 158
16380.94 154
16382.15 143
16383.36 158
16384.57 191
16385.78 171
16386.99 148
16388.20 174
16389.41 143
16390.62 153
16391.83 147
16393.04 150
16394.25 177
16395.46 150
16396.67 164
16397.88 171
16399.09 164
16400.30 147
16401.51 130
16402.72 147
16403.94 171
16405.15 158
16406.36 164
16407.57 153
16408.78 167
16409.99 146
16411.20 156
16412.41 170
16413.62 145
16414.83 144
16416.05 160
16417.26 148
16418.47 142
16419.68 165
16420.89 161
16422.10 170
16423.31 142
16424.53 150
16425.74 176
16426.95 170
16428.16 167
16429.37 169
16430.58 147
16431.80 148
16433.01 144
16434.22 156
16435.43 148
16436.64 150
16437.86 168
16439.07 158
16440.28 138
16441.49 140
16442.70 176
16443.92 151
16445.13 148
16446.34 153
16447.55 156
16448.77 166
16449.98 161
16451.19 143
16452.40 162
16453.62 160
16454.83 169
16456.04 153
16457.25 161
16458.47 160
16459.68 163
16460.89 170
16462.11 161
16463.32 149
16464.53 128
16465.75 148
16466.96 144
16468.17 176
16469.38 159
16470.60 163
16471.81 154
16473.02 159
16474.24 159
16475.45 164
16476.66 147
16477.88 135
16479.09 155
16480.31 165
16481.52 155
16482.73 169
16483.95 169
16485.16 137
16486.37 160
16487.59 143
16488.80 167
16490.02 169
16491.23 175
16492.44 167
16493.66 200
16494.87 151
16496.09 147
16497.30 165
16498.52 178
16499.73 167
16500.94 150
16502.16 165
16503.37 136
16504.59 131
16505.80 151
16507.02 170
16508.23 159
16509.45 144
16510.66 159
16511.88 170
16513.09 163
16514.31 166
16515.52 151
16516.74 148
16517.95 154
16519.17 159
16520.38 146
16521.60 131
16522.81 146
16524.03 138
16525.24 169
16526.46 118
16527.67 133
16528.89 149
16530.10 157
16531.32 140
16532.53 152
16533.75 148
16534.97 158
16536.18 155
16537.40 153
16538.61 150
16539.83 159
16541.04 142
16542.26 162
16543.48 180
16544.69 145
16545.91 147
16547.12 156
16548.34 174
16549.56 136
16550.77 164
16551.99 143
16553.21 144
16554.42 139
16555.64 143
16556.85 147
16558.07 135
16559.29 142
16560.50 141
16561.72 145
16562.94 141
16564.15 140
16565.37 140
16566.59 170
16567.80 140
16569.02 161
16570.24 167
16571.46 148
16572.67 133
16573.89 153
16575.11 162
16576.32 148
16577.54 163
16578.76 168
16579.98 133
16581.19 132
16582.41 145
16583.63 149
16584.85 161
16586.06 128
16587.28 134
16588.50 142
16589.72 159
16590.93 143
16592.15 133
16593.37 130
16594.59 171
16595.80 164
16597.02 162
16598.24 175
16599.46 154
16600.68 156
16601.89 142
16603.11 144
16604.33 131
16605.55 158
16606.77 136
16607.99 149
16609.20 151
16610.42 145
16611.64 137
16612.86 152
16614.08 162
16615.30 130
16616.52 151
16617.73 141
16618.95 156
16620.17 127
16621.39 159
16622.61 144
16623.83 152
16625.05 142
16626.27 159
16627.49 157
16628.70 166
16629.92 160
16631.14 148
16632.36 160
16633.58 173
16634.80 170
16636.02 141
16637.24 125
16638.46 138
16639.68 163
16640.90 154
16642.12 212
16643.34 153
16644.56 143
16645.78 141
16647.00 155
16648.22 157
16649.44 166
16650.66 152
16651.88 170
16653.10 165
16654.32 128
16655.54 149
16656.76 168
16657.98 161
16659.20 157
16660.42 159
16661.64 161
16662.86 171
16664.08 161
16665.30 143
16666.52 162
16667.74 143
16668.96 158
16670.18 134
16671.40 148
16672.62 150
16673.84 163
16675.06 143
16676.28 134
16677.51 141
16678.73 160
16679.95 150
16681.17 134
16682.39 160
16683.61 141
16684.83 133
16686.05 164
16687.27 148
16688.50 150
16689.72 145
16690.94 158
16692.16 160
16693.38 166
16694.60 164
16695.82 137
16697.05 133
16698.27 131
16699.49 143
16700.71 162
16701.93 165
16703.15 151
16704.38 133
16705.60 145
16706.82 143
16708.04 155
16709.26 134
16710.49 139
16711.71 151
16712.93 145
16714.15 132
16715.38 143
16716.60 148
16717.82 156
16719.04 151
16720.27 154
16721.49 129
16722.71 146
16723.93 156
16725.16 130
16726.38 145
16727.60 143
16728.82 150
16730.05 135
16731.27 151
16732.49 165
16733.72 169
16734.94 159
16736.16 137
16737.38 140
16738.61 139
16739.83 140
16741.05 156
16742.28 142
16743.50 126
16744.72 134
16745.95 154
16747.17 158
16748.39 146
16749.62 150
16750.84 148
16752.07 149
16753.29 134
16754.51 142
16755.74 145
16756.96 173
16758.18 141
16759.41 128
16760.63 131
16761.86 149
16763.08 149
16764.30 153
16765.53 144
16766.75 138
16767.98 129
16769.20 156
16770.43 177
16771.65 153
16772.87 144
16774.10 143
16775.32 177
16776.55 163
16777.77 171
16779.00 139
16780.22 158
16781.45 155
16782.67 145
16783.90 149
16785.12 134
16786.35 145
16787.57 147
16788.80 145
16790.02 139
16791.25 128
16792.47 139
16793.70 164
16794.92 128
16796.15 157
16797.37 136
16798.60 163
16799.82 135
16801.05 151
16802.27 132
16803.50 147
16804.72 152
16805.95 163
16807.18 164
16808.40 154
16809.63 146
16810.85 165
16812.08 158
16813.30 140
16814.53 126
16815.76 138
16816.98 154
16818.21 137
16819.43 138
16820.66 147
16821.89 152
16823.11 141
16824.34 133
16825.57 108
16826.79 152
16828.02 149
16829.25 144
16830.47 152
16831.70 151
16832.92 144
16834.15 128
16835.38 158
16836.61 160
16837.83 140
16839.06 114
16840.29 141
16841.51 131
16842.74 151
16843.97 156
16845.19 159
16846.42 165
16847.65 161
16848.87 162
16850.10 154
16851.33 150
16852.56 167
16853.78 148
16855.01 163
16856.24 161
16857.47 139
16858.69 142
16859.92 152
16861.15 172
16862.38 146
16863.60 160
16864.83 150
16866.06 165
16867.29 157
16868.52 161
16869.74 158
16870.97 171
16872.20 179
16873.43 175
16874.66 189
16875.88 180
16877.11 181
16878.34 182
16879.57 197
16880.80 174
16882.03 200
16883.25 188
16884.48 200
16885.71 173
16886.94 180
16888.17 210
16889.40 224
16890.63 219
16891.85 173
16893.08 197
16894.31 183
16895.54 186
16896.77 197
16898.00 197
16899.23 200
16900.46 207
16901.69 192
16902.92 154
16904.14 157
16905.37 169
16906.60 161
16907.83 159
16909.06 198
16910.29 171
16911.52 151
16912.75 144
16913.98 168
16915.21 147
16916.44 176
16917.67 167
16918.90 172
16920.13 146
16921.36 142
16922.59 142
16923.82 160
16925.05 139
16926.28 177
16927.51 172
16928.74 187
16929.97 171
16931.20 162
16932.43 145
16933.66 157
16934.89 157
16936.12 141
16937.35 150
16938.58 160
16939.81 160
16941.04 127
16942.27 140
16943.50 138
16944.73 152
16945.96 158
16947.20 150
16948.43 140
16949.66 143
16950.89 150
16952.12 117
16953.35 151
16954.58 137
16955.81 175
16957.04 140
16958.27 133
16959.51 118
16960.74 167
16961.97 167
16963.20 155
16964.43 160
16965.66 154
16966.89 162
16968.13 140
16969.36 137
16970.59 116
16971.82 159
16973.05 150
16974.28 135
16975.52 126
16976.75 129
16977.98 145
16979.21 149
16980.44 129
16981.68 127
16982.91 129
16984.14 157
16985.37 156
16986.60 130
16987.84 124
16989.07 132
16990.30 146
16991.53 148
16992.77 138
16994.00 110
16995.23 131
16996.46 138
16997.70 136
16998.93 117
17000.16 138
17001.39 161
17002.63 178
17003.86 122
17005.09 145
17006.33 123
17007.56 154
17008.79 128
17010.02 126
17011.26 130
17012.49 123
17013.72 145
17014.96 136
17016.19 121
17017.42 130
17018.66 139
17019.89 147
17021.12 150
17022.36 153
17023.59 151
17024.83 151
17026.06 164
17027.29 138
17028.53 153
17029.76 165
17030.99 119
17032.23 126
17033.46 131
17034.70 139
17035.93 135
17037.16 129
17038.40 134
17039.63 158
17040.87 147
17042.10 125
17043.33 127
17044.57 122
17045.80 147
17047.04 146
17048.27 152
17049.51 126
17050.74 134
17051.98 129
17053.21 114
17054.45 125
17055.68 123
17056.91 129
17058.15 126
17059.38 142
17060.62 121
17061.85 134
17063.09 137
17064.32 114
17065.56 118
17066.79 121
17068.03 122
17069.27 125
17070.50 152
17071.74 125
17072.97 126
17074.21 122
17075.44 122
17076.68 140
17077.91 118
17079.15 132
17080.38 121
17081.62 135
17082.86 105
17084.09 137
17085.33 151
17086.56 138
17087.80 136
17089.03 136
17090.27 138
17091.51 138
17092.74 135
17093.98 133
17095.22 151
17096.45 124
17097.69 123
17098.92 128
17100.16 133
17101.40 119
17102.63 110
17103.87 133
17105.11 124
17106.34 121
17107.58 135
17108.82 132
17110.05 125
17111.29 120
17112.53 115
17113.76 118
17115.00 114
17116.24 136
17117.47 135
17118.71 144
17119.95 128
17121.19 127
17122.42 139
17123.66 117
17124.90 121
17126.13 119
17127.37 130
17128.61 121
17129.85 116
17131.08 128
17132.32 126
17133.56 120
17134.80 151
17136.03 137
17137.27 118
17138.51 122
17139.75 132
17140.99 132
17142.22 115
17143.46 115
17144.70 125
17145.94 122
17147.18 121
17148.41 96
17149.65 147
17150.89 132
17152.13 119
17153.37 132
17154.60 110
17155.84 109
17157.08 105
17158.32 114
17159.56 139
17160.80 138
17162.04 135
17163.27 123
17164.51 125
17165.75 109
17166.99 100
17168.23 121
17169.47 142
17170.71 111
17171.95 107
17173.18 117
17174.42 132
17175.66 114
17176.90 118
17178.14 150
17179.38 127
17180.62 111
17181.86 130
17183.10 123
17184.34 107
17185.58 137
17186.82 134
17188.06 148
17189.30 119
17190.54 120
17191.78 130
17193.01 124
17194.25 130
17195.49 154
17196.73 129
17197.97 129
17199.21 109
17200.45 125
17201.69 111
17202.93 128
17204.17 128
17205.41 121
17206.65 125
17207.90 117
17209.14 127
17210.38 133
17211.62 126
17212.86 100
17214.10 98
17215.34 113
17216.58 105
17217.82 116
17219.06 117
17220.30 125
17221.54 114
17222.78 99
17224.02 136
17225.26 138
17226.50 109
17227.75 124
17228.99 117
17230.23 116
17231.47 130
17232.71 137
17233.95 123
17235.19 123
17236.43 99
17237.67 141
17238.92 119
17240.16 130
17241.40 126
17242.64 115
17243.88 138
17245.12 120
17246.37 103
17247.61 106
17248.85 133
17250.09 113
17251.33 131
17252.57 109
17253.82 113
17255.06 105
17256.30 130
17257.54 99
17258.78 123
17260.03 128
17261.27 136
17262.51 124
17263.75 127
17265.00 100
17266.24 115
17267.48 121
17268.72 134
17269.97 121
17271.21 109
17272.45 142
17273.69 117
17274.94 138
17276.18 92
17277.42 120
17278.66 120
17279.91 138
17281.15 137
17282.39 125
17283.64 115
17284.88 120
17286.12 131
17287.37 127
17288.61 120
17289.85 120
17291.09 162
17292.34 131
17293.58 131
17294.82 102
17296.07 128
17297.31 128
17298.56 144
17299.80 107
17301.04 108
17302.29 105
17303.53 135
17304.77 134
17306.02 121
17307.26 138
17308.51 118
17309.75 148
17310.99 113
17312.24 107
17313.48 113
17314.73 127
17315.97 135
17317.21 125
17318.46 90
17319.70 106
17320.95 145
17322.19 129
17323.44 111
17324.68 115
17325.92 139
17327.17 125
17328.41 130
17329.66 109
17330.90 117
17332.15 118
17333.39 131
17334.64 93
17335.88 104
17337.13 109
17338.37 124
17339.62 113
17340.86 112
17342.11 100
17343.35 113
17344.60 122
17345.84 127
17347.09 126
17348.33 132
17349.58 122
17350.82 99
17352.07 113
17353.32 118
17354.56 122
17355.81 105
17357.05 99
17358.30 101
17359.54 103
17360.79 119
17362.04 120
17363.28 126
17364.53 108
17365.77 109
17367.02 110
17368.27 111
17369.51 93
17370.76 115
17372.00 116
17373.25 127
17374.50 105
17375.74 109
17376.99 114
17378.24 118
17379.48 92
17380.73 108
17381.97 98
17383.22 121
17384.47 99
17385.71 114
17386.96 116
17388.21 114
17389.46 146
17390.70 126
17391.95 128
17393.20 116
17394.44 107
17395.69 107
17396.94 129
17398.18 91
17399.43 124
17400.68 127
17401.93 118
17403.17 108
17404.42 116
17405.67 124
17406.92 116
17408.16 123
17409.41 113
17410.66 117
17411.91 101
17413.15 126
17414.40 118
17415.65 116
17416.90 105
17418.14 112
17419.39 94
17420.64 115
17421.89 99
17423.14 133
17424.38 102
17425.63 95
17426.88 97
17428.13 118
17429.38 130
17430.63 109
17431.87 119
17433.12 107
17434.37 97
17435.62 101
17436.87 114
17438.12 122
17439.36 108
17440.61 118
17441.86 121
17443.11 117
17444.36 100
17445.61 118
17446.86 136
17448.11 139
17449.36 104
17450.60 132
17451.85 96
17453.10 108
17454.35 103
17455.60 99
17456.85 100
17458.10 109
17459.35 107
17460.60 124
17461.85 104
17463.10 99
17464.35 126
17465.60 99
17466.85 108
17468.10 116
17469.35 124
17470.59 131
17471.84 120
17473.09 111
17474.34 102
17475.59 133
17476.84 113
17478.09 115
17479.34 111
17480.59 122
17481.84 111
17483.09 108
17484.34 109
17485.60 116
17486.85 107
17488.10 112
17489.35 103
17490.60 105
17491.85 104
17493.10 106
17494.35 125
17495.60 127
17496.85 123
17498.10 103
17499.35 129
17500.60 111
17501.85 131
17503.10 104
17504.35 118
17505.61 114
17506.86 119
17508.11 84
17509.36 106
17510.61 100
17511.86 112
17513.11 108
17514.36 110
17515.62 112
17516.87 108
17518.12 103
17519.37 106
17520.62 98
17521.87 75
17523.12 112
17524.38 108
17525.63 108
17526.88 110
17528.13 97
17529.38 106
17530.64 96
17531.89 102
17533.14 112
17534.39 120
17535.64 105
17536.90 105
17538.15 102
17539.40 109
17540.65 102
17541.90 107
17543.16 115
17544.41 112
17545.66 92
17546.91 95
17548.17 91
17549.42 101
17550.67 102
17551.92 106
17553.18 97
17554.43 107
17555.68 123
17556.94 106
17558.19 121
17559.44 89
17560.69 84
17561.95 107
17563.20 128
17564.45 114
17565.71 98
17566.96 94
17568.21 101
17569.47 90
17570.72 104
17571.97 109
17573.23 103
17574.48 111
17575.73 108
17576.99 101
17578.24 94
17579.49 108
17580.75 96
17582.00 101
17583.26 106
17584.51 106
17585.76 127
17587.02 104
17588.27 112
17589.52 111
17590.78 110
17592.03 125
17593.29 95
17594.54 92
17595.80 100
17597.05 109
17598.30 102
17599.56 93
17600.81 105
17602.07 92
17603.32 111
17604.58 90
17605.83 112
17607.09 111
17608.34 87
17609.60 121
17610.85 104
17612.10 90
17613.36 93
17614.61 112
17615.87 98
17617.12 94
17618.38 91
17619.63 91
17620.89 105
17622.14 99
17623.40 84
17624.66 97
17625.91 103
17627.17 99
17628.42 93
17629.68 98
17630.93 111
17632.19 98
17633.44 99
17634.70 106
17635.95 101
17637.21 94
17638.47 108
17639.72 96
17640.98 100
17642.23 94
17643.49 112
17644.75 120
17646.00 105
17647.26 95
17648.51 106
17649.77 106
17651.03 106
17652.28 97
17653.54 97
17654.80 92
17656.05 123
17657.31 89
17658.56 90
17659.82 92
17661.08 129
17662.33 96
17663.59 111
17664.85 106
17666.10 91
17667.36 96
17668.62 115
17669.87 107
17671.13 82
17672.39 105
17673.65 122
17674.90 88
17676.16 104
17677.42 98
17678.67 99
17679.93 100
17681.19 121
17682.45 89
17683.70 87
17684.96 91
17686.22 110
17687.48 111
17688.73 99
17689.99 87
17691.25 90
17692.51 108
17693.76 91
17695.02 93
17696.28 115
17697.54 101
17698.80 86
17700.05 93
17701.31 91
17702.57 95
17703.83 91
17705.09 89
17706.34 94
17707.60 108
17708.86 86
17710.12 104
17711.38 108
17712.64 98
17713.89 106
17715.15 111
17716.41 93
17717.67 100
17718.93 99
17720.19 112
17721.45 99
17722.70 98
17723.96 101
17725.22 86
17726.48 86
17727.74 99
17729.00 100
17730.26 103
17731.52 84
17732.78 112
17734.04 109
17735.29 84
17736.55 95
17737.81 120
17739.07 103
17740.33 106
17741.59 86
17742.85 115
17744.11 99
17745.37 94
17746.63 82
17747.89 108
17749.15 107
17750.41 83
17751.67 124
17752.93 98
17754.19 118
17755.45 92
17756.71 113
17757.97 94
17759.23 91
17760.49 102
17761.75 102
17763.01 101
17764.27 100
17765.53 97
17766.79 121
17768.05 114
17769.31 107
17770.57 106
17771.83 94
17773.09 103
17774.35 94
17775.61 134
17776.87 96
17778.14 91
17779.40 105
17780.66 114
17781.92 106
17783.18 99
17784.44 108
17785.70 103
17786.96 122
17788.22 100
17789.48 103
17790.75 111
17792.01 98
17793.27 143
17794.53 119
17795.79 96
17797.05 80
17798.31 110
17799.57 108
17800.84 113
17802.10 102
17803.36 102
17804.62 115
17805.88 97
17807.14 91
17808.41 117
17809.67 105
17810.93 125
17812.19 108
17813.45 109
17814.72 93
17815.98 112
17817.24 96
17818.50 114
17819.77 96
17821.03 99
17822.29 90
17823.55 108
17824.81 101
17826.08 89
17827.34 102
17828.60 99
17829.86 104
17831.13 103
17832.39 104
17833.65 91
17834.92 97
17836.18 117
17837.44 106
17838.70 77
17839.97 99
17841.23 115
17842.49 104
17843.76 101
17845.02 96
17846.28 120
17847.55 127
17848.81 141
17850.07 85
17851.34 107
17852.60 103
17853.86 101
17855.13 92
17856.39 97
17857.65 94
17858.92 110
17860.18 128
17861.44 88
17862.71 95
17863.97 94
17865.24 130
17866.50 95
17867.76 99
17869.03 77
17870.29 94
17871.56 104
17872.82 102
17874.08 86
17875.35 98
17876.61 96
17877.88 84
17879.14 104
17880.40 100
17881.67 97
17882.93 105
17884.20 110
17885.46 87
17886.73 95
17887.99 112
17889.26 106
17890.52 104
17891.79 95
17893.05 99
17894.32 103
17895.58 74
17896.85 78
17898.11 103
17899.38 93
17900.64 87
17901.91 95
17903.17 97
17904.44 87
17905.70 87
17906.97 87
17908.23 79
17909.50 90
17910.76 111
17912.03 94
17913.29 91
17914.56 80
17915.83 117
17917.09 95
17918.36 105
17919.62 97
17920.89 90
17922.16 117
17923.42 81
17924.69 108
17925.95 93
17927.22 96
17928.49 112
17929.75 104
17931.02 96
17932.28 102
17933.55 114
17934.82 104
17936.08 104
17937.35 112
17938.62 91
17939.88 95
17941.15 106
17942.42 101
17943.68 101
17944.95 98
17946.22 103
17947.48 89
17948.75 101
17950.02 90
17951.28 102
17952.55 87
17953.82 94
17955.08 98
17956.35 76
17957.62 79
17958.88 86
17960.15 126
17961.42 107
17962.69 106
17963.95 95
17965.22 109
17966.49 103
17967.76 121
17969.02 111
17970.29 92
17971.56 93
17972.83 90
17974.09 92
17975.36 85
17976.63 92
17977.90 118
17979.17 93
17980.43 97
17981.70 92
17982.97 82
17984.24 91
17985.51 100
17986.77 90
17988.04 102
17989.31 98
17990.58 97
17991.85 78
17993.12 86
17994.38 92
17995.65 96
17996.92 92
17998.19 66
17999.46 81
18000.73 98
18002.00 106
18003.26 95
18004.53 87
18005.80 83
18007.07 93
18008.34 82
18009.61 85
18010.88 88
18012.15 90
18013.42 85
18014.69 98
18015.95 98
18017.22 95
18018.49 86
18019.76 114
18021.03 119
18022.30 98
18023.57 85
18024.84 89
18026.11 97
18027.38 99
18028.65 90
18029.92 98
18031.19 93
18032.46 86
18033.73 79
18035.00 86
18036.27 87
18037.54 91
18038.81 91
18040.08 97
18041.35 75
18042.62 83
18043.89 112
18045.16 99
18046.43 102
18047.70 100
18048.97 85
18050.24 93
18051.51 75
18052.78 77
18054.05 85
18055.32 87
18056.59 89
18057.86 99
18059.13 111
18060.40 83
18061.68 82
18062.95 115
18064.22 104
18065.49 83
18066.76 103
18068.03 82
18069.30 88
18070.57 85
18071.84 92
18073.11 71
18074.39 76
18075.66 96
18076.93 84
18078.20 72
18079.47 81
18080.74 83
18082.01 91
18083.29 81
18084.56 92
18085.83 69
18087.10 91
18088.37 100
18089.64 88
18090.92 90
18092.19 89
18093.46 74
18094.73 81
18096.00 73
18097.28 72
18098.55 71
18099.82 96
18101.09 93
18102.37 86
18103.64 77
18104.91 95
18106.18 94
18107.45 91
18108.73 78
18110.00 89
18111.27 102
18112.54 101
18113.82 84
18115.09 84
18116.36 93
18117.64 80
18118.91 94
18120.18 93
18121.45 76
18122.73 74
18124.00 97
18125.27 115
18126.55 88
18127.82 74
18129.09 82
18130.37 79
18131.64 90
18132.91 104
18134.19 90
18135.46 79
18136.73 80
18138.01 104
18139.28 87
18140.55 89
18141.83 96
18143.10 81
18144.37 97
18145.65 90
18146.92 93
18148.20 99
18149.47 101
18150.74 103
18152.02 84
18153.29 73
18154.57 86
18155.84 108
18157.11 86
18158.39 77
18159.66 74
18160.94 101
18162.21 92
18163.49 95
18164.76 74
18166.04 67
18167.31 84
18168.58 106
18169.86 94
18171.13 85
18172.41 81
18173.68 94
18174.96 86
18176.23 96
18177.51 74
18178.78 89
18180.06 91
18181.33 94
18182.61 86
18183.88 80
18185.16 76
18186.43 87
18187.71 78
18188.98 101
18190.26 111
18191.53 88
18192.81 85
18194.09 87
18195.36 97
18196.64 81
18197.91 87
18199.19 108
18200.46 84
18201.74 86
18203.02 100
18204.29 96
18205.57 108
18206.84 87
18208.12 87
18209.39 85
18210.67 87
18211.95 72
18213.22 90
18214.50 87
18215.78 80
18217.05 103
18218.33 95
18219.60 91
18220.88 96
18222.16 83
18223.43 71
18224.71 87
18225.99 86
18227.26 84
18228.54 77
18229.82 67
18231.09 74
18232.37 89
18233.65 95
18234.92 86
18236.20 88
18237.48 87
18238.76 86
18240.03 80
18241.31 74
18242.59 92
18243.86 84
18245.14 76
18246.42 67
18247.70 103
18248.97 88
18250.25 82
18251.53 90
18252.81 79
18254.08 85
18255.36 96
18256.64 94
18257.92 88
18259.19 80
18260.47 89
18261.75 76
18263.03 87
18264.31 80
18265.58 75
18266.86 94
18268.14 103
18269.42 80
18270.70 72
18271.98 81
18273.25 80
18274.53 83
18275.81 87
18277.09 78
18278.37 101
18279.65 110
18280.92 83
18282.20 87
18283.48 75
18284.76 92
18286.04 104
18287.32 107
18288.60 77
18289.88 100
18291.15 91
18292.43 83
18293.71 84
18294.99 93
18296.27 79
18297.55 80
18298.83 91
18300.11 98
18301.39 95
18302.67 87
18303.95 120
18305.23 82
18306.50 97
18307.78 109
18309.06 96
18310.34 89
18311.62 79
18312.90 75
18314.18 95
18315.46 89
18316.74 89
18318.02 88
18319.30 77
18320.58 95
18321.86 92
18323.14 105
18324.42 97
18325.70 88
18326.98 88
18328.26 93
18329.54 74
18330.82 83
18332.10 92
18333.38 76
18334.66 85
18335.94 86
18337.22 93
18338.51 96
18339.79 93
18341.07 75
18342.35 79
18343.63 87
18344.91 83
18346.19 84
18347.47 87
18348.75 78
18350.03 80
18351.31 118
18352.59 72
18353.88 80
18355.16 77
18356.44 99
18357.72 81
18359.00 73
18360.28 95
18361.56 105
18362.84 93
18364.13 88
18365.41 92
18366.69 95
18367.97 88
18369.25 105
18370.53 96
18371.82 83
18373.10 95
18374.38 83
18375.66 91
18376.94 108
18378.23 92
18379.51 98
18380.79 106
18382.07 86
18383.35 93
18384.64 74
18385.92 78
18387.20 97
18388.48 87
18389.76 94
18391.05 71
18392.33 89
18393.61 95
18394.89 96
18396.18 68
18397.46 94
18398.74 73
18400.03 113
18401.31 78
18402.59 73
18403.87 89
18405.16 83
18406.44 97
18407.72 84
18409.01 94
18410.29 94
18411.57 78
18412.86 87
18414.14 86
18415.42 85
18416.70 90
18417.99 89
18419.27 109
18420.56 87
18421.84 71
18423.12 82
18424.41 92
18425.69 82
18426.97 90
18428.26 114
18429.54 109
18430.82 82
18432.11 71
18433.39 82
18434.68 87
18435.96 85
18437.24 79
18438.53 84
18439.81 80
18441.10 94
18442.38 94
18443.66 83
18444.95 60
18446.23 93
18447.52 121
18448.80 88
18450.09 89
18451.37 92
18452.66 87
18453.94 89
18455.23 85
18456.51 93
18457.79 86
18459.08 97
18460.36 87
18461.65 90
18462.93 88
18464.22 81
18465.50 92
18466.79 94
18468.07 84
18469.36 93
18470.64 84
18471.93 104
18473.21 96
18474.50 74
18475.79 88
18477.07 104
18478.36 99
18479.64 105
18480.93 100
18482.21 77
18483.50 82
18484.78 85
18486.07 111
18487.36 100
18488.64 92
18489.93 95
18491.21 94
18492.50 101
18493.79 100
18495.07 86
18496.36 95
18497.64 76
18498.93 119
18500.22 81
18501.50 79
18502.79 96
18504.08 111
18505.36 82
18506.65 71
18507.93 77
18509.22 108
18510.51 123
18511.79 84
18513.08 102
18514.37 125
18515.65 86
18516.94 96
18518.23 93
18519.52 93
18520.80 87
18522.09 106
18523.38 103
18524.66 79
18525.95 105
18527.24 94
18528.52 94
18529.81 90
18531.10 93
18532.39 97
18533.67 106
18534.96 116
18536.25 90
18537.54 76
18538.82 84
18540.11 112
18541.40 71
18542.69 89
18543.98 87
18545.26 93
18546.55 114
18547.84 113
18549.13 106
18550.41 94
18551.70 115
18552.99 115
18554.28 89
18555.57 85
18556.86 92
18558.14 105
18559.43 109
18560.72 86
18562.01 116
18563.30 93
18564.59 109
18565.87 89
18567.16 86
18568.45 87
18569.74 113
18571.03 97
18572.32 93
18573.61 89
18574.89 98
18576.18 113
18577.47 111
18578.76 95
18580.05 88
18581.34 110
18582.63 99
18583.92 97
18585.21 87
18586.50 109
18587.79 102
18589.07 108
18590.36 93
18591.65 94
18592.94 87
18594.23 81
18595.52 102
18596.81 104
18598.10 111
18599.39 85
18600.68 114
18601.97 109
18603.26 95
18604.55 80
18605.84 113
18607.13 107
18608.42 113
18609.71 102
18611.00 119
18612.29 118
18613.58 102
18614.87 120
18616.16 80
18617.45 113
18618.74 111
18620.03 111
18621.32 99
18622.61 134
18623.90 92
18625.19 112
18626.49 117
18627.78 121
18629.07 96
18630.36 105
18631.65 102
18632.94 112
18634.23 103
18635.52 112
18636.81 118
18638.10 108
18639.39 85
18640.69 81
18641.98 114
18643.27 91
18644.56 121
18645.85 95
18647.14 102
18648.43 91
18649.72 93
18651.02 121
18652.31 125
18653.60 108
18654.89 89
18656.18 105
18657.47 93
18658.77 105
18660.06 90
18661.35 106
18662.64 122
18663.93 104
18665.23 94
18666.52 94
18667.81 95
18669.10 95
18670.39 83
18671.69 89
18672.98 104
18674.27 92
18675.56 91
18676.86 75
18678.15 92
18679.44 84
18680.73 92
18682.03 90
18683.32 92
18684.61 88
18685.90 93
18687.20 92
18688.49 82
18689.78 69
18691.07 86
18692.37 94
18693.66 82
18694.95 100
18696.25 70
18697.54 99
18698.83 97
18700.13 116
18701.42 90
18702.71 92
18704.01 85
18705.30 93
18706.59 101
18707.89 87
18709.18 79
18710.47 92
18711.77 92
18713.06 83
18714.35 77
18715.65 69
18716.94 77
18718.24 76
18719.53 88
18720.82 99
18722.12 86
18723.41 89
18724.71 91
18726.00 75
18727.29 93
18728.59 87
18729.88 97
18731.18 79
18732.47 109
18733.76 95
18735.06 91
18736.35 99
18737.65 76
18738.94 83
18740.24 87
18741.53 96
18742.83 74
18744.12 105
18745.42 89
18746.71 89
18748.01 98
18749.30 80
18750.60 91
18751.89 95
18753.19 86
18754.48 68
18755.78 83
18757.07 97
18758.37 91
18759.66 93
18760.96 88
18762.25 101
18763.55 98
18764.84 77
18766.14 88
18767.43 71
18768.73 90
18770.03 93
18771.32 88
18772.62 79
18773.91 64
18775.21 85
18776.50 76
18777.80 83
18779.10 83
18780.39 98
18781.69 88
18782.98 86
18784.28 101
18785.58 82
18786.87 90
18788.17 90
18789.47 86
18790.76 81
18792.06 79
18793.35 95
18794.65 95
18795.95 84
18797.24 77
18798.54 99
18799.84 98
18801.13 98
18802.43 99
18803.73 83
18805.02 87
18806.32 86
18807.62 96
18808.92 93
18810.21 111
18811.51 81
18812.81 104
18814.10 94
18815.40 69
18816.70 81
18818.00 88
18819.29 88
18820.59 85
18821.89 86
18823.18 82
18824.48 96
18825.78 75
18827.08 91
18828.38 70
18829.67 78
18830.97 65
18832.27 75
18833.57 87
18834.86 73
18836.16 81
18837.46 91
18838.76 89
18840.06 74
18841.35 89
18842.65 87
18843.95 98
18845.25 77
18846.55 68
18847.85 67
18849.14 86
18850.44 80
18851.74 74
18853.04 71
18854.34 85
18855.64 81
18856.93 85
18858.23 89
18859.53 72
18860.83 88
18862.13 94
18863.43 100
18864.73 80
18866.03 87
18867.33 90
18868.62 73
18869.92 74
18871.22 86
18872.52 92
18873.82 94
18875.12 82
18876.42 89
18877.72 72
18879.02 91
18880.32 83
18881.62 83
18882.92 87
18884.22 85
18885.52 101
18886.82 85
18888.12 79
18889.42 73
18890.72 94
18892.02 90
18893.31 73
18894.61 77
18895.91 80
18897.21 79
18898.51 79
18899.82 77
18901.12 80
18902.42 83
18903.72 75
18905.02 84
18906.32 82
18907.62 99
18908.92 87
18910.22 106
18911.52 87
18912.82 79
18914.12 68
18915.42 85
18916.72 84
18918.02 75
18919.32 84
18920.62 97
18921.92 72
18923.22 70
18924.53 91
18925.83 92
18927.13 78
18928.43 58
18929.73 86
18931.03 94
18932.33 82
18933.63 72
18934.94 76
18936.24 53
18937.54 76
18938.84 87
18940.14 107
18941.44 79
18942.74 75
18944.05 83
18945.35 75
18946.65 79
18947.95 58
18949.25 93
18950.55 89
18951.86 76
18953.16 71
18954.46 76
18955.76 81
18957.07 97
18958.37 86
18959.67 95
18960.97 69
18962.27 75
18963.58 75
18964.88 93
18966.18 67
18967.48 49
18968.79 83
18970.09 92
18971.39 89
18972.69 88
18974.00 79
18975.30 59
18976.60 82
18977.90 82
18979.21 86
18980.51 94
18981.81 65
18983.12 102
18984.42 98
18985.72 72
18987.03 90
18988.33 91
18989.63 78
18990.94 82
18992.24 85
18993.54 85
18994.85 84
18996.15 82
18997.45 94
18998.76 88
19000.06 89
19001.36 77
19002.67 82
19003.97 76
19005.27 69
19006.58 84
19007.88 89
19009.19 89
19010.49 60
19011.79 98
19013.10 83
19014.40 95
19015.71 94
19017.01 86
19018.31 82
19019.62 70
19020.92 83
19022.23 88
19023.53 72
19024.84 73
19026.14 94
19027.45 90
19028.75 59
19030.05 79
19031.36 107
19032.66 77
19033.97 67
19035.27 69
19036.58 75
19037.88 83
19039.19 93
19040.49 71
19041.80 86
19043.10 77
19044.41 71
19045.71 93
19047.02 67
19048.32 77
19049.63 92
19050.93 82
19052.24 90
19053.55 76
19054.85 85
19056.16 86
19057.46 65
19058.77 81
19060.07 79
19061.38 78
19062.68 82
19063.99 80
19065.30 74
19066.60 89
19067.91 98
19069.21 85
19070.52 89
19071.83 79
19073.13 83
19074.44 83
19075.74 91
19077.05 81
19078.36 77
19079.66 102
19080.97 85
19082.28 75
19083.58 81
19084.89 96
19086.20 68
19087.50 68
19088.81 75
19090.12 83
19091.42 81
19092.73 78
19094.04 82
19095.34 82
19096.65 72
19097.96 87
19099.26 88
19100.57 75
19101.88 88
19103.18 70
19104.49 87
19105.80 93
19107.11 82
19108.41 87
19109.72 82
19111.03 78
19112.34 66
19113.64 85
19114.95 87
19116.26 81
19117.57 77
19118.87 72
19120.18 85
19121.49 73
19122.80 75
19124.11 94
19125.41 92
19126.72 83
19128.03 67
19129.34 82
19130.65 71
19131.95 85
19133.26 68
19134.57 87
19135.88 72
19137.19 79
19138.49 81
19139.80 79
19141.11 77
19142.42 78
19143.73 90
19145.04 81
19146.35 73
19147.65 80
19148.96 79
19150.27 93
19151.58 65
19152.89 91
19154.20 88
19155.51 79
19156.82 82
19158.13 80
19159.43 80
19160.74 69
19162.05 83
19163.36 82
19164.67 75
19165.98 92
19167.29 91
19168.60 81
19169.91 66
19171.22 72
19172.53 80
19173.84 82
19175.15 79
19176.46 83
19177.77 57
19179.08 68
19180.39 77
19181.70 85
19183.01 85
19184.32 80
19185.63 77
19186.94 89
19188.25 71
19189.56 68
19190.87 74
19192.18 97
19193.49 88
19194.80 73
19196.11 87
19197.42 78
19198.73 78
19200.04 77
19201.35 83
19202.66 78
19203.97 79
19205.28 94
19206.59 72
19207.90 67
19209.21 77
19210.52 107
19211.83 101
19213.14 81
19214.46 72
19215.77 91
19217.08 84
19218.39 81
19219.70 87
19221.01 92
19222.32 88
19223.63 75
19224.95 82
19226.26 78
19227.57 85
19228.88 73
19230.19 91
19231.50 79
19232.81 83
19234.13 103
19235.44 76
19236.75 81
19238.06 78
19239.37 65
19240.68 78
19242.00 78
19243.31 71
19244.62 93
19245.93 96
19247.24 79
19248.56 68
19249.87 83
19251.18 83
19252.49 86
19253.81 59
19255.12 74
19256.43 83
19257.74 73
19259.06 75
19260.37 79
19261.68 90
19262.99 86
19264.31 69
19265.62 67
19266.93 80
19268.24 85
19269.56 84
19270.87 86
19272.18 80
19273.50 82
19274.81 79
19276.12 79
19277.43 78
19278.75 70
19280.06 72
19281.37 75
19282.69 74
19284.00 84
19285.31 83
19286.63 80
19287.94 65
19289.25 69
19290.57 60
19291.88 79
19293.20 70
19294.51 79
19295.82 65
19297.14 76
19298.45 80
19299.76 69
19301.08 94
19302.39 66
19303.71 71
19305.02 69
19306.33 72
19307.65 89
19308.96 72
19310.28 64
19311.59 76
19312.91 80
19314.22 81
19315.53 61
19316.85 79
19318.16 72
19319.48 79
19320.79 77
19322.11 62
19323.42 66
19324.74 78
19326.05 65
19327.37 67
19328.68 73
19330.00 79
19331.31 79
19332.63 86
19333.94 71
19335.26 67
19336.57 86
19337.89 79
19339.20 90
19340.52 70
19341.83 70
19343.15 68
19344.46 74
19345.78 84
19347.09 71
19348.41 75
19349.73 61
19351.04 87
19352.36 63
19353.67 64
19354.99 71
19356.30 84
19357.62 81
19358.94 74
19360.25 74
19361.57 72
19362.88 93
19364.20 77
19365.52 76
19366.83 72
19368.15 80
19369.46 78
19370.78 74
19372.10 65
19373.41 63
19374.73 79
19376.05 80
19377.36 66
19378.68 67
19380.00 71
19381.31 87
19382.63 85
19383.95 57
19385.26 49
19386.58 89
19387.90 78
19389.21 72
19390.53 86
19391.85 77
19393.17 76
19394.48 85
19395.80 67
19397.12 70
19398.43 71
19399.75 71
19401.07 81
19402.39 67
19403.70 53
19405.02 78
19406.34 82
19407.66 68
19408.97 68
19410.29 75
19411.61 68
19412.93 66
19414.24 66
19415.56 77
19416.88 65
19418.20 70
19419.52 69
19420.83 76
19422.15 75
19423.47 62
19424.79 66
19426.11 80
19427.42 60
19428.74 57
19430.06 64
19431.38 70
19432.70 60
19434.02 66
19435.34 79
19436.65 70
19437.97 77
19439.29 80
19440.61 65
19441.93 67
19443.25 57
19444.57 74
19445.88 80
19447.20 76
19448.52 71
19449.84 64
19451.16 80
19452.48 81
19453.80 74
19455.12 70
19456.44 85
19457.76 83
19459.08 70
19460.40 60
19461.71 61
19463.03 76
19464.35 60
19465.67 84
19466.99 53
19468.31 70
19469.63 77
19470.95 77
19472.27 80
19473.59 76
19474.91 66
19476.23 67
19477.55 81
19478.87 78
19480.19 56
19481.51 49
19482.83 99
19484.15 68
19485.47 69
19486.79 55
19488.11 69
19489.43 78
19490.75 77
19492.07 74
19493.39 87
19494.71 81
19496.04 71
19497.36 82
19498.68 67
19500.00 72
19501.32 67
19502.64 66
19503.96 67
19505.28 71
19506.60 69
19507.92 75
19509.24 68
19510.56 60
19511.89 80
19513.21 101
19514.53 83
19515.85 66
19517.17 55
19518.49 71
19519.81 59
19521.13 77
19522.46 94
19523.78 85
19525.10 70
19526.42 51
19527.74 76
19529.06 91
19530.39 70
19531.71 87
19533.03 77
19534.35 78
19535.67 79
19537.00 66
19538.32 71
19539.64 68
19540.96 72
19542.28 79
19543.61 78
19544.93 75
19546.25 75
19547.57 82
19548.90 71
19550.22 72
19551.54 69
19552.86 58
19554.19 91
19555.51 84
19556.83 85
19558.15 76
19559.48 63
19560.80 89
19562.12 104
19563.44 70
19564.77 82
19566.09 74
19567.41 85
19568.74 76
19570.06 77
19571.38 66
19572.71 80
19574.03 75
19575.35 67
19576.68 84
19578.00 61
19579.32 62
19580.65 69
19581.97 75
19583.29 70
19584.62 91
19585.94 74
19587.26 86
19588.59 82
19589.91 86
19591.24 77
19592.56 73
19593.88 59
19595.21 82
19596.53 77
19597.86 74
19599.18 70
19600.50 75
19601.83 76
19603.15 72
19604.48 85
19605.80 61
19607.12 71
19608.45 58
19609.77 77
19611.10 85
19612.42 73
19613.75 78
19615.07 78
19616.40 87
19617.72 68
19619.05 60
19620.37 70
19621.70 80
19623.02 66
19624.35 77
19625.67 96
19627.00 65
19628.32 52
19629.65 96
19630.97 90
19632.30 87
19633.62 66
19634.95 65
19636.27 73
19637.60 64
19638.92 75
19640.25 77
19641.57 83
19642.90 75
19644.23 72
19645.55 69
19646.88 60
19648.20 70
19649.53 102
19650.85 74
19652.18 74
19653.51 75
19654.83 83
19656.16 72
19657.48 65
19658.81 58
19660.14 71
19661.46 64
19662.79 65
19664.11 74
19665.44 65
19666.77 71
19668.09 73
19669.42 86
19670.75 64
19672.07 58
19673.40 71
19674.73 94
19676.05 71
19677.38 58
19678.71 66
19680.03 72
19681.36 63
19682.69 67
19684.01 75
19685.34 77
19686.67 75
19688.00 71
19689.32 79
19690.65 63
19691.98 70
19693.30 66
19694.63 72
19695.96 47
19697.29 72
19698.61 88
19699.94 84
19701.27 77
19702.60 73
19703.92 70
19705.25 67
19706.58 72
19707.91 63
19709.24 80
19710.56 70
19711.89 85
19713.22 72
19714.55 77
19715.88 65
19717.20 80
19718.53 72
19719.86 95
19721.19 83
19722.52 74
19723.84 86
19725.17 85
19726.50 58
19727.83 72
19729.16 83
19730.49 73
19731.82 78
19733.14 66
19734.47 80
19735.80 69
19737.13 65
19738.46 80
19739.79 62
19741.12 58
19742.45 66
19743.77 91
19745.10 75
19746.43 57
19747.76 55
19749.09 81
19750.42 68
19751.75 72
19753.08 64
19754.41 83
19755.74 64
19757.07 83
19758.40 87
19759.73 88
19761.06 86
19762.39 82
19763.71 90
19765.04 76
19766.37 62
19767.70 73
19769.03 97
19770.36 64
19771.69 83
19773.02 57
19774.35 83
19775.68 72
19777.01 84
19778.34 71
19779.67 60
19781.00 74
19782.33 74
19783.67 73
19785.00 66
19786.33 65
19787.66 95
19788.99 80
19790.32 51
19791.65 69
19792.98 79
19794.31 86
19795.64 78
19796.97 73
19798.30 73
19799.63 90
19800.96 97
19802.29 72
19803.63 74
19804.96 61
19806.29 90
19807.62 88
19808.95 84
19810.28 54
19811.61 67
19812.94 75
19814.28 75
19815.61 50
19816.94 57
19818.27 69
19819.60 94
19820.93 92
19822.26 81
19823.60 70
19824.93 81
19826.26 87
19827.59 84
19828.92 79
19830.26 65
19831.59 82
19832.92 84
19834.25 75
19835.58 53
19836.92 90
19838.25 81
19839.58 76
19840.91 78
19842.24 94
19843.58 89
19844.91 86
19846.24 79
19847.57 96
19848.91 79
19850.24 65
19851.57 65
19852.90 66
19854.24 62
19855.57 62
19856.90 90
19858.24 71
19859.57 76
19860.90 64
19862.23 71
19863.57 71
19864.90 62
19866.23 68
19867.57 76
19868.90 72
19870.23 55
19871.57 69
19872.90 74
19874.23 72
19875.57 56
19876.90 74
19878.23 74
19879.57 60
19880.90 80
19882.24 65
19883.57 59
19884.90 60
19886.24 61
19887.57 71
19888.90 66
19890.24 66
19891.57 69
19892.91 71
19894.24 67
19895.57 71
19896.91 69
19898.24 67
19899.58 56
19900.91 74
19902.25 73
19903.58 63
19904.91 78
19906.25 87
19907.58 80
19908.92 64
19910.25 67
19911.59 83
19912.92 75
19914.26 75
19915.59 79
19916.93 74
19918.26 72
19919.60 73
19920.93 80
19922.27 79
19923.60 92
19924.94 85
19926.27 70
19927.61 86
19928.94 47
19930.28 65
19931.61 97
19932.95 71
19934.28 71
19935.62 78
19936.95 67
19938.29 83
19939.63 80
19940.96 74
19942.30 82
19943.63 85
19944.97 72
19946.30 72
19947.64 76
19948.98 75
19950.31 71
19951.65 91
19952.98 90
19954.32 66
19955.66 72
19956.99 76
19958.33 60
19959.67 74
19961.00 67
19962.34 74
19963.67 61
19965.01 75
19966.35 76
19967.68 65
19969.02 58
19970.36 67
19971.69 70
19973.03 94
19974.37 68
19975.70 74
19977.04 79
19978.38 66
19979.71 79
19981.05 76
19982.39 67
19983.73 72
19985.06 76
19986.40 76
19987.74 85
19989.07 63
19990.41 77
19991.75 88
19993.09 68
19994.42 62
19995.76 68
19997.10 72
19998.44 78
19999.77 66
20001.11 71
20002.45 77
20003.79 79
20005.13 93
20006.46 79
20007.80 84
20009.14 70
20010.48 84
20011.81 109
20013.15 84
20014.49 88
20015.83 70
20017.17 86
20018.51 60
20019.84 54
20021.18 79
20022.52 76
20023.86 83
20025.20 79
20026.54 90
20027.87 74
20029.21 73
20030.55 94
20031.89 81
20033.23 83
20034.57 71
20035.91 82
20037.25 71
20038.59 61
20039.92 68
20041.26 79
20042.60 80
20043.94 71
20045.28 84
20046.62 78
20047.96 75
20049.30 71
20050.64 99
20051.98 80
20053.32 98
20054.66 89
20056.00 67
20057.33 72
20058.67 71
20060.01 82
20061.35 80
20062.69 108
20064.03 91
20065.37 83
20066.71 92
20068.05 70
20069.39 81
20070.73 78
20072.07 84
20073.41 88
20074.75 91
20076.09 68
20077.43 68
20078.77 85
20080.11 78
20081.45 73
20082.79 69
20084.14 66
20085.48 99
20086.82 66
20088.16 85
20089.50 73
20090.84 99
20092.18 87
20093.52 80
20094.86 80
20096.20 81
20097.54 73
20098.88 74
20100.22 76
20101.57 75
20102.91 77
20104.25 69
20105.59 85
20106.93 78
20108.27 74
20109.61 77
20110.95 85
20112.30 72
20113.64 85
20114.98 83
20116.32 88
20117.66 64
20119.00 68
20120.34 76
20121.69 84
20123.03 90
20124.37 74
20125.71 88
20127.05 86
20128.40 81
20129.74 74
20131.08 75
20132.42 93
20133.76 81
20135.11 84
20136.45 77
