# Supplementary material for: MALDI-TOF MS typing enables the classification of brewing yeasts of the genus Saccharomyces to major beer styles
Source: PLoS One. 2017 Aug 9;12(8):e0181694. doi: 10.1371/journal.pone.0181694 (PMC5549903; doi:10.1371/journal.pone.0181694)
Supplement: S14 File — The directory includes 90 raw files and was zipped to “.zip”; the folder has three strains with 30 spectra per strain; S1 Text explains the raw files with an example and Table 1 represents the yeast strains used within the experiment. (ZIP) [file pone.0181694.s017.zip › 40-42/30637-510-OG-Ale-Ale-YPG-18h-E-E_2015-10-16__0_B11_1.dat]

2000.07 16785
2000.49 16919
2000.91 17116
2001.33 16825
2001.75 16896
2002.17 17355
2002.59 17256
2003.02 17440
2003.44 17627
2003.86 17391
2004.28 17189
2004.70 17005
2005.13 17349
2005.55 17275
2005.97 16824
2006.39 16872
2006.81 17413
2007.24 17174
2007.66 17505
2008.08 17484
2008.50 17801
2008.93 17771
2009.35 17541
2009.77 17802
2010.19 17438
2010.61 17281
2011.04 17607
2011.46 17627
2011.88 17531
2012.31 17387
2012.73 17254
2013.15 17063
2013.57 16854
2014.00 16390
2014.42 16183
2014.84 16076
2015.27 16071
2015.69 15989
2016.11 16111
2016.53 16334
2016.96 16527
2017.38 16742
2017.80 17127
2018.23 17058
2018.65 17324
2019.07 17784
2019.50 18032
2019.92 18180
2020.34 18517
2020.77 18318
2021.19 18284
2021.62 18535
2022.04 18478
2022.46 18752
2022.89 18435
2023.31 18395
2023.73 18195
2024.16 18281
2024.58 17716
2025.01 17476
2025.43 17398
2025.86 17291
2026.28 17186
2026.70 16863
2027.13 16846
2027.55 16872
2027.98 16754
2028.40 16754
2028.83 16542
2029.25 16432
2029.67 16580
2030.10 16507
2030.52 15917
2030.95 16129
2031.37 16371
2031.80 16813
2032.22 16836
2032.65 16749
2033.07 17294
2033.50 17460
2033.92 17358
2034.35 17732
2034.77 17799
2035.20 17961
2035.62 18053
2036.05 17795
2036.47 17821
2036.90 17719
2037.32 17618
2037.75 17392
2038.17 17435
2038.60 17584
2039.02 17462
2039.45 17674
2039.88 17806
2040.30 17932
2040.73 17456
2041.15 17480
2041.58 17518
2042.00 17362
2042.43 17438
2042.86 17128
2043.28 16900
2043.71 16527
2044.13 16367
2044.56 16445
2044.99 16010
2045.41 15889
2045.84 15867
2046.26 15999
2046.69 15920
2047.12 16092
2047.54 16303
2047.97 16357
2048.40 16210
2048.82 16099
2049.25 16026
2049.68 16377
2050.10 16587
2050.53 16070
2050.96 16085
2051.38 16271
2051.81 16241
2052.24 15989
2052.66 15981
2053.09 15904
2053.52 15927
2053.95 16095
2054.37 16042
2054.80 16047
2055.23 16212
2055.65 16437
2056.08 16443
2056.51 16393
2056.94 16756
2057.36 16728
2057.79 16462
2058.22 16661
2058.65 17024
2059.07 16761
2059.50 16902
2059.93 16771
2060.36 16771
2060.78 16702
2061.21 16640
2061.64 16647
2062.07 16753
2062.50 16557
2062.92 16811
2063.35 16742
2063.78 16924
2064.21 16930
2064.64 16809
2065.06 17123
2065.49 17239
2065.92 17213
2066.35 17125
2066.78 17117
2067.21 17040
2067.63 16776
2068.06 16733
2068.49 16994
2068.92 17148
2069.35 16733
2069.78 16175
2070.21 16079
2070.63 16572
2071.06 16076
2071.49 16164
2071.92 15945
2072.35 15896
2072.78 16486
2073.21 16841
2073.64 16551
2074.07 16376
2074.50 16431
2074.93 16547
2075.35 16847
2075.78 17165
2076.21 17169
2076.64 17147
2077.07 17341
2077.50 17344
2077.93 17480
2078.36 17345
2078.79 17481
2079.22 17487
2079.65 17765
2080.08 18033
2080.51 18068
2080.94 18254
2081.37 18445
2081.80 18716
2082.23 18742
2082.66 18484
2083.09 18101
2083.52 17713
2083.95 17514
2084.38 17244
2084.81 16707
2085.24 16739
2085.67 16586
2086.10 16517
2086.53 16475
2086.96 16092
2087.39 16237
2087.82 16343
2088.25 16394
2088.68 16432
2089.11 16668
2089.55 16616
2089.98 16366
2090.41 16385
2090.84 16447
2091.27 16151
2091.70 16426
2092.13 16609
2092.56 16654
2092.99 16807
2093.42 16053
2093.86 16576
2094.29 16492
2094.72 16715
2095.15 16446
2095.58 16631
2096.01 16608
2096.44 16063
2096.87 16206
2097.31 16343
2097.74 15846
2098.17 15724
2098.60 15713
2099.03 15762
2099.46 15976
2099.90 15816
2100.33 15750
2100.76 15403
2101.19 15552
2101.62 15608
2102.06 15664
2102.49 16139
2102.92 15791
2103.35 15687
2103.78 15993
2104.22 16000
2104.65 15961
2105.08 16141
2105.51 16469
2105.95 16787
2106.38 17066
2106.81 17105
2107.24 17195
2107.68 17314
2108.11 17459
2108.54 17516
2108.97 17900
2109.41 17808
2109.84 17903
2110.27 17739
2110.71 17535
2111.14 17444
2111.57 17322
2112.01 16720
2112.44 16633
2112.87 16602
2113.30 16446
2113.74 16275
2114.17 15937
2114.60 15966
2115.04 16033
2115.47 16046
2115.90 15898
2116.34 15878
2116.77 15692
2117.21 15598
2117.64 15572
2118.07 15681
2118.51 15541
2118.94 15465
2119.37 15125
2119.81 15371
2120.24 15207
2120.68 15136
2121.11 15475
2121.54 15323
2121.98 15662
2122.41 16041
2122.85 15792
2123.28 16099
2123.71 16528
2124.15 16580
2124.58 16416
2125.02 16035
2125.45 16142
2125.89 15657
2126.32 15553
2126.76 15898
2127.19 16188
2127.63 16152
2128.06 15715
2128.49 16111
2128.93 16047
2129.36 16216
2129.80 16673
2130.23 16588
2130.67 16880
2131.10 17036
2131.54 17430
2131.97 17709
2132.41 17483
2132.84 17744
2133.28 17632
2133.71 17116
2134.15 17016
2134.59 17018
2135.02 17151
2135.46 17447
2135.89 17362
2136.33 17330
2136.76 17521
2137.20 17450
2137.63 17049
2138.07 17283
2138.51 17096
2138.94 17077
2139.38 16768
2139.81 16521
2140.25 16370
2140.69 16053
2141.12 15861
2141.56 15737
2141.99 15891
2142.43 15906
2142.87 15713
2143.30 15594
2143.74 15687
2144.18 15544
2144.61 15349
2145.05 15587
2145.48 15801
2145.92 15482
2146.36 15378
2146.79 15581
2147.23 15762
2147.67 16227
2148.10 16105
2148.54 16289
2148.98 16487
2149.41 16910
2149.85 17584
2150.29 18321
2150.73 18442
2151.16 18733
2151.60 19276
2152.04 19149
2152.47 19258
2152.91 18967
2153.35 18618
2153.79 18384
2154.22 18118
2154.66 18098
2155.10 18005
2155.54 17744
2155.97 17140
2156.41 16833
2156.85 16422
2157.29 16352
2157.72 16680
2158.16 16851
2158.60 16766
2159.04 16629
2159.48 16647
2159.91 16841
2160.35 17223
2160.79 17185
2161.23 17138
2161.67 17194
2162.10 17281
2162.54 17091
2162.98 17288
2163.42 17446
2163.86 17220
2164.30 16767
2164.73 17092
2165.17 16774
2165.61 16666
2166.05 16500
2166.49 16599
2166.93 16615
2167.37 16440
2167.80 16428
2168.24 16297
2168.68 16504
2169.12 16386
2169.56 16577
2170.00 17219
2170.44 16905
2170.88 17399
2171.32 17320
2171.75 17153
2172.19 17509
2172.63 17615
2173.07 17489
2173.51 17663
2173.95 18051
2174.39 18455
2174.83 18295
2175.27 18450
2175.71 19271
2176.15 19475
2176.59 19782
2177.03 20393
2177.47 20670
2177.91 20738
2178.35 20243
2178.79 20146
2179.23 19747
2179.67 19241
2180.11 18768
2180.55 18832
2180.99 18757
2181.43 18180
2181.87 17810
2182.31 17694
2182.75 17291
2183.19 16771
2183.63 16492
2184.07 16330
2184.51 16004
2184.95 15865
2185.39 16027
2185.83 15852
2186.27 16140
2186.71 16354
2187.15 16391
2187.59 16574
2188.03 17217
2188.48 17363
2188.92 17746
2189.36 17896
2189.80 18214
2190.24 18358
2190.68 18292
2191.12 18212
2191.56 18051
2192.00 18184
2192.45 17903
2192.89 17838
2193.33 18168
2193.77 17884
2194.21 17888
2194.65 17853
2195.09 18093
2195.53 18284
2195.98 18207
2196.42 18674
2196.86 19039
2197.30 19109
2197.74 18860
2198.19 18740
2198.63 18788
2199.07 18278
2199.51 18139
2199.95 17508
2200.39 17091
2200.84 16841
2201.28 16576
2201.72 16175
2202.16 16155
2202.61 16064
2203.05 15734
2203.49 16253
2203.93 16163
2204.38 16193
2204.82 16233
2205.26 16410
2205.70 17172
2206.15 17197
2206.59 17262
2207.03 17513
2207.47 17696
2207.92 17745
2208.36 18153
2208.80 17960
2209.25 17832
2209.69 17829
2210.13 18035
2210.57 17835
2211.02 18124
2211.46 17990
2211.90 17759
2212.35 17885
2212.79 18077
2213.23 17738
2213.68 18068
2214.12 18075
2214.56 17675
2215.01 17577
2215.45 18117
2215.89 18444
2216.34 17966
2216.78 17542
2217.23 17421
2217.67 17014
2218.11 16612
2218.56 16507
2219.00 16394
2219.44 16270
2219.89 16166
2220.33 16137
2220.78 16098
2221.22 16112
2221.67 16558
2222.11 16984
2222.55 16933
2223.00 17071
2223.44 17229
2223.89 17670
2224.33 17787
2224.78 17824
2225.22 18012
2225.66 18595
2226.11 19260
2226.55 19518
2227.00 19855
2227.44 20600
2227.89 20782
2228.33 20448
2228.78 20698
2229.22 20916
2229.67 20707
2230.11 20739
2230.56 20739
2231.00 21028
2231.45 21178
2231.89 21055
2232.34 21324
2232.78 21578
2233.23 21659
2233.67 21370
2234.12 21052
2234.57 20818
2235.01 20678
2235.46 20007
2235.90 19795
2236.35 19414
2236.79 19043
2237.24 18691
2237.69 18188
2238.13 17611
2238.58 17094
2239.02 16880
2239.47 16968
2239.91 16658
2240.36 16101
2240.81 16054
2241.25 16003
2241.70 16026
2242.15 16042
2242.59 15727
2243.04 15518
2243.48 15412
2243.93 15547
2244.38 15197
2244.82 15337
2245.27 15648
2245.72 15250
2246.16 15199
2246.61 15574
2247.06 15694
2247.50 15568
2247.95 15635
2248.40 15601
2248.84 15850
2249.29 15821
2249.74 16236
2250.19 16458
2250.63 16462
2251.08 16575
2251.53 16491
2251.97 17031
2252.42 17141
2252.87 16490
2253.32 16474
2253.76 17138
2254.21 16915
2254.66 16825
2255.11 16740
2255.55 16761
2256.00 16391
2256.45 15747
2256.90 16021
2257.34 15698
2257.79 15582
2258.24 15180
2258.69 15070
2259.14 15283
2259.58 15248
2260.03 15033
2260.48 15315
2260.93 15381
2261.38 15997
2261.82 16258
2262.27 16669
2262.72 17197
2263.17 17619
2263.62 17688
2264.07 17893
2264.51 17947
2264.96 18015
2265.41 17962
2265.86 18521
2266.31 18044
2266.76 18175
2267.21 18046
2267.65 18200
2268.10 18599
2268.55 18220
2269.00 18589
2269.45 18920
2269.90 19323
2270.35 19868
2270.80 20284
2271.25 20653
2271.69 20814
2272.14 20967
2272.59 21399
2273.04 21000
2273.49 20964
2273.94 20698
2274.39 20114
2274.84 19911
2275.29 19180
2275.74 19229
2276.19 18605
2276.64 17917
2277.09 17295
2277.54 16870
2277.99 16730
2278.44 16599
2278.89 16102
2279.34 16093
2279.79 15862
2280.24 16189
2280.69 16211
2281.14 16309
2281.59 16116
2282.04 16171
2282.49 16314
2282.94 16500
2283.39 16657
2283.84 16754
2284.29 16784
2284.74 16419
2285.19 16506
2285.64 16278
2286.09 15828
2286.54 16304
2286.99 16793
2287.44 16992
2287.89 17489
2288.35 18170
2288.80 19194
2289.25 20615
2289.70 21960
2290.15 23772
2290.60 26061
2291.05 27753
2291.50 29803
2291.95 31308
2292.40 32161
2292.86 32765
2293.31 31997
2293.76 30640
2294.21 29334
2294.66 27368
2295.11 25516
2295.56 24152
2296.02 23065
2296.47 21547
2296.92 20117
2297.37 19088
2297.82 18376
2298.27 17855
2298.73 17374
2299.18 16968
2299.63 16792
2300.08 16384
2300.53 16146
2300.99 15720
2301.44 16203
2301.89 15960
2302.34 15649
2302.79 15679
2303.25 15542
2303.70 15607
2304.15 15577
2304.60 15604
2305.06 15430
2305.51 15554
2305.96 16097
2306.41 15940
2306.87 15952
2307.32 16225
2307.77 16733
2308.22 17023
2308.68 17745
2309.13 18045
2309.58 19012
2310.04 19573
2310.49 20035
2310.94 20180
2311.40 20546
2311.85 20482
2312.30 20135
2312.75 20188
2313.21 19945
2313.66 19550
2314.11 19236
2314.57 19024
2315.02 18200
2315.47 17794
2315.93 17884
2316.38 17585
2316.84 17205
2317.29 17376
2317.74 17469
2318.20 17832
2318.65 17882
2319.10 17796
2319.56 18342
2320.01 18214
2320.47 18574
2320.92 18684
2321.37 18976
2321.83 19040
2322.28 18437
2322.74 18194
2323.19 17936
2323.65 17396
2324.10 17432
2324.55 17426
2325.01 17258
2325.46 16851
2325.92 17254
2326.37 17197
2326.83 17475
2327.28 17702
2327.74 18087
2328.19 18382
2328.65 18557
2329.10 19024
2329.55 19547
2330.01 19696
2330.46 19793
2330.92 19723
2331.37 19797
2331.83 19506
2332.28 19176
2332.74 18674
2333.20 18055
2333.65 17998
2334.11 17508
2334.56 16888
2335.02 16724
2335.47 16855
2335.93 16758
2336.38 16238
2336.84 16207
2337.29 16428
2337.75 16627
2338.21 16212
2338.66 16571
2339.12 16984
2339.57 17233
2340.03 17431
2340.48 17467
2340.94 17710
2341.40 17708
2341.85 17843
2342.31 17750
2342.76 17579
2343.22 17517
2343.68 17378
2344.13 17397
2344.59 17460
2345.05 17510
2345.50 17202
2345.96 17139
2346.42 17754
2346.87 18320
2347.33 18989
2347.79 18775
2348.24 19224
2348.70 19071
2349.16 19148
2349.61 19054
2350.07 18828
2350.53 18580
2350.98 18522
2351.44 17796
2351.90 17534
2352.35 17270
2352.81 17182
2353.27 16791
2353.73 16602
2354.18 16684
2354.64 16701
2355.10 16593
2355.56 16437
2356.01 16606
2356.47 16863
2356.93 16662
2357.39 16828
2357.84 16742
2358.30 17151
2358.76 17244
2359.22 17168
2359.67 17175
2360.13 17536
2360.59 17629
2361.05 17943
2361.51 18005
2361.96 17969
2362.42 18065
2362.88 18150
2363.34 17591
2363.80 17206
2364.25 17422
2364.71 17454
2365.17 17518
2365.63 17599
2366.09 17247
2366.55 17328
2367.00 17537
2367.46 17536
2367.92 17398
2368.38 17791
2368.84 17924
2369.30 17950
2369.76 18082
2370.22 18326
2370.67 18422
2371.13 18300
2371.59 18191
2372.05 18199
2372.51 18147
2372.97 18177
2373.43 18031
2373.89 17953
2374.35 18248
2374.81 18380
2375.27 19013
2375.72 19336
2376.18 19372
2376.64 19399
2377.10 19076
2377.56 18957
2378.02 19292
2378.48 18402
2378.94 18242
2379.40 18248
2379.86 17914
2380.32 17892
2380.78 18174
2381.24 18201
2381.70 18247
2382.16 18471
2382.62 18257
2383.08 18421
2383.54 18566
2384.00 18689
2384.46 18516
2384.92 18357
2385.38 18161
2385.84 17946
2386.30 17908
2386.76 17656
2387.22 17153
2387.68 16702
2388.14 16605
2388.60 16732
2389.06 16199
2389.53 16188
2389.99 16679
2390.45 16791
2390.91 17031
2391.37 17054
2391.83 17001
2392.29 17318
2392.75 17366
2393.21 17362
2393.67 17384
2394.13 17249
2394.60 17158
2395.06 17212
2395.52 16832
2395.98 16390
2396.44 16344
2396.90 16583
2397.36 16570
2397.83 16566
2398.29 16596
2398.75 16598
2399.21 16723
2399.67 16944
2400.13 17071
2400.60 17084
2401.06 17070
2401.52 17114
2401.98 16938
2402.44 16624
2402.90 16384
2403.37 16361
2403.83 16404
2404.29 16211
2404.75 16423
2405.22 16341
2405.68 16299
2406.14 16705
2406.60 16451
2407.06 16298
2407.53 16578
2407.99 16778
2408.45 17187
2408.91 16662
2409.38 16520
2409.84 16455
2410.30 15997
2410.77 15883
2411.23 15834
2411.69 16011
2412.15 15893
2412.62 15648
2413.08 15688
2413.54 16021
2414.01 16282
2414.47 16375
2414.93 16402
2415.39 16922
2415.86 16829
2416.32 17236
2416.78 17159
2417.25 17584
2417.71 17449
2418.17 17230
2418.64 17496
2419.10 17777
2419.57 17414
2420.03 17093
2420.49 16798
2420.96 16853
2421.42 16804
2421.88 16977
2422.35 16967
2422.81 17220
2423.28 17021
2423.74 17127
2424.20 16575
2424.67 16752
2425.13 16908
2425.60 16647
2426.06 16720
2426.52 16632
2426.99 16869
2427.45 16878
2427.92 16622
2428.38 16617
2428.85 16707
2429.31 16476
2429.78 16488
2430.24 16831
2430.70 16646
2431.17 16447
2431.63 15987
2432.10 15858
2432.56 15983
2433.03 15737
2433.49 15625
2433.96 15868
2434.42 16043
2434.89 16174
2435.35 16068
2435.82 16462
2436.28 16346
2436.75 16123
2437.21 16499
2437.68 16129
2438.15 16573
2438.61 16461
2439.08 16513
2439.54 17010
2440.01 17110
2440.47 17449
2440.94 18440
2441.40 18742
2441.87 18920
2442.34 19026
2442.80 19043
2443.27 18977
2443.73 18919
2444.20 18824
2444.66 18242
2445.13 17895
2445.60 17448
2446.06 17071
2446.53 16833
2447.00 16425
2447.46 16653
2447.93 16362
2448.39 16117
2448.86 15798
2449.33 15973
2449.79 15663
2450.26 15144
2450.73 15196
2451.19 15425
2451.66 16008
2452.13 15895
2452.59 15778
2453.06 15900
2453.53 16180
2453.99 16232
2454.46 16038
2454.93 15970
2455.39 15760
2455.86 15764
2456.33 15454
2456.80 15444
2457.26 15651
2457.73 15777
2458.20 15775
2458.66 15577
2459.13 15413
2459.60 15257
2460.07 15414
2460.53 15469
2461.00 15073
2461.47 14990
2461.94 15298
2462.41 15331
2462.87 14978
2463.34 14946
2463.81 15201
2464.28 15143
2464.74 15351
2465.21 15223
2465.68 15250
2466.15 15399
2466.62 15695
2467.08 16224
2467.55 16017
2468.02 16098
2468.49 15990
2468.96 16248
2469.43 16093
2469.89 16074
2470.36 16070
2470.83 15808
2471.30 15360
2471.77 15101
2472.24 15231
2472.71 15161
2473.17 15056
2473.64 14930
2474.11 14778
2474.58 14773
2475.05 14780
2475.52 14802
2475.99 14755
2476.46 15042
2476.92 14939
2477.39 14879
2477.86 15208
2478.33 15137
2478.80 15129
2479.27 15187
2479.74 15650
2480.21 15655
2480.68 15793
2481.15 15651
2481.62 15848
2482.09 15706
2482.56 15322
2483.03 15198
2483.50 15183
2483.97 15201
2484.44 15262
2484.91 15237
2485.38 14856
2485.85 14745
2486.32 15117
2486.79 15347
2487.26 15364
2487.73 15659
2488.20 15855
2488.67 15979
2489.14 16503
2489.61 16757
2490.08 16515
2490.55 16265
2491.02 16587
2491.49 16388
2491.96 16375
2492.43 16643
2492.90 16603
2493.37 16999
2493.84 16580
2494.31 16497
2494.78 16560
2495.25 16626
2495.72 16802
2496.19 17091
2496.67 16864
2497.14 17071
2497.61 16624
2498.08 16261
2498.55 16200
2499.02 15909
2499.49 16053
2499.96 15956
2500.43 15327
2500.91 15208
2501.38 14638
2501.85 14489
2502.32 14365
2502.79 14343
2503.26 14436
2503.73 14333
2504.21 14378
2504.68 14280
2505.15 14683
2505.62 14553
2506.09 14876
2506.56 15061
2507.04 15151
2507.51 15203
2507.98 15467
2508.45 15936
2508.92 15869
2509.40 15506
2509.87 15925
2510.34 16229
2510.81 15847
2511.29 16279
2511.76 16702
2512.23 17089
2512.70 17112
2513.18 17280
2513.65 17127
2514.12 17399
2514.59 17459
2515.07 17428
2515.54 17277
2516.01 17089
2516.48 16643
2516.96 16533
2517.43 16630
2517.90 16840
2518.38 16889
2518.85 16897
2519.32 17001
2519.79 16924
2520.27 16797
2520.74 16684
2521.21 16987
2521.69 16990
2522.16 16594
2522.63 16243
2523.11 15985
2523.58 16009
2524.05 16209
2524.53 16257
2525.00 15902
2525.48 15939
2525.95 16019
2526.42 16314
2526.90 15825
2527.37 15874
2527.84 15792
2528.32 15882
2528.79 15853
2529.27 15621
2529.74 15569
2530.21 15312
2530.69 15290
2531.16 15325
2531.64 15082
2532.11 15325
2532.59 15337
2533.06 15430
2533.53 15558
2534.01 15696
2534.48 15941
2534.96 15810
2535.43 15766
2535.91 15827
2536.38 15816
2536.86 15793
2537.33 15742
2537.81 15771
2538.28 15375
2538.76 15507
2539.23 15366
2539.71 15347
2540.18 15299
2540.66 15551
2541.13 15589
2541.61 15661
2542.08 15023
2542.56 14920
2543.03 15251
2543.51 15040
2543.98 15132
2544.46 15105
2544.93 14987
2545.41 14967
2545.88 14493
2546.36 14809
2546.84 15165
2547.31 15140
2547.79 15230
2548.26 15160
2548.74 15184
2549.21 15266
2549.69 15574
2550.17 15665
2550.64 15963
2551.12 15972
2551.59 16312
2552.07 16424
2552.55 16792
2553.02 16761
2553.50 16874
2553.97 16619
2554.45 17143
2554.93 17495
2555.40 17839
2555.88 17893
2556.36 18220
2556.83 18218
2557.31 18102
2557.79 18213
2558.26 18120
2558.74 17809
2559.22 17939
2559.69 17350
2560.17 17211
2560.65 17314
2561.12 16949
2561.60 16659
2562.08 16730
2562.56 16515
2563.03 16360
2563.51 16424
2563.99 16080
2564.46 15864
2564.94 16065
2565.42 16321
2565.90 15759
2566.37 15114
2566.85 14712
2567.33 15125
2567.81 15293
2568.28 15119
2568.76 14866
2569.24 14620
2569.72 14571
2570.20 14667
2570.67 14567
2571.15 14655
2571.63 14725
2572.11 14548
2572.59 14459
2573.06 14683
2573.54 14661
2574.02 14473
2574.50 14421
2574.98 14480
2575.45 14542
2575.93 14505
2576.41 14576
2576.89 14592
2577.37 14515
2577.85 14483
2578.33 14112
2578.80 13967
2579.28 14070
2579.76 14292
2580.24 14347
2580.72 14120
2581.20 14374
2581.68 14500
2582.16 14297
2582.63 14309
2583.11 13913
2583.59 14153
2584.07 14486
2584.55 14491
2585.03 14466
2585.51 14422
2585.99 14378
2586.47 14787
2586.95 14693
2587.43 14995
2587.91 14760
2588.39 14823
2588.87 15004
2589.35 15335
2589.82 15321
2590.30 15264
2590.78 15345
2591.26 15183
2591.74 15471
2592.22 15633
2592.70 15651
2593.18 15613
2593.66 15882
2594.14 16192
2594.62 15912
2595.10 16101
2595.58 16074
2596.06 15808
2596.54 15932
2597.02 15884
2597.51 15636
2597.99 15429
2598.47 15425
2598.95 15288
2599.43 14792
2599.91 14730
2600.39 14726
2600.87 14489
2601.35 14372
2601.83 14620
2602.31 14612
2602.79 14205
2603.27 14389
2603.75 14084
2604.23 14255
2604.72 14084
2605.20 14015
2605.68 13997
2606.16 13912
2606.64 13818
2607.12 14171
2607.60 14266
2608.08 14241
2608.57 14623
2609.05 14719
2609.53 14911
2610.01 15073
2610.49 15034
2610.97 15223
2611.45 15324
2611.94 14952
2612.42 14908
2612.90 14854
2613.38 14916
2613.86 15117
2614.35 15229
2614.83 15063
2615.31 15449
2615.79 15443
2616.27 15165
2616.76 15458
2617.24 15511
2617.72 15259
2618.20 15396
2618.68 15331
2619.17 15666
2619.65 15606
2620.13 15480
2620.61 15117
2621.10 14666
2621.58 14461
2622.06 14345
2622.54 14338
2623.03 14272
2623.51 13953
2623.99 14088
2624.48 14115
2624.96 13877
2625.44 14241
2625.92 14193
2626.41 14290
2626.89 14505
2627.37 14559
2627.86 14864
2628.34 14732
2628.82 15137
2629.31 15555
2629.79 15814
2630.27 15543
2630.76 15966
2631.24 16538
2631.72 16784
2632.21 17256
2632.69 17822
2633.17 17845
2633.66 17865
2634.14 17804
2634.63 17205
2635.11 17218
2635.59 16866
2636.08 16279
2636.56 16021
2637.05 15187
2637.53 15254
2638.01 15191
2638.50 15099
2638.98 14875
2639.47 14823
2639.95 14740
2640.43 14583
2640.92 14665
2641.40 14893
2641.89 15335
2642.37 15369
2642.86 15414
2643.34 15141
2643.83 15210
2644.31 15083
2644.80 15002
2645.28 14603
2645.77 14603
2646.25 14647
2646.74 14690
2647.22 14751
2647.70 14746
2648.19 14560
2648.68 14517
2649.16 14411
2649.65 14608
2650.13 14604
2650.62 14874
2651.10 14838
2651.59 14823
2652.07 14671
2652.56 14336
2653.04 14435
2653.53 14721
2654.01 14783
2654.50 14488
2654.99 14699
2655.47 14754
2655.96 15103
2656.44 15011
2656.93 15162
2657.41 14997
2657.90 15269
2658.39 15129
2658.87 14805
2659.36 14722
2659.84 14450
2660.33 14346
2660.82 14209
2661.30 14424
2661.79 14442
2662.28 14306
2662.76 14352
2663.25 14463
2663.73 14464
2664.22 14518
2664.71 14356
2665.19 14352
2665.68 14490
2666.17 14041
2666.65 14088
2667.14 14309
2667.63 14316
2668.11 13938
2668.60 13878
2669.09 13689
2669.58 14073
2670.06 14221
2670.55 14174
2671.04 14348
2671.52 14842
2672.01 15156
2672.50 15746
2672.99 15810
2673.47 16338
2673.96 16937
2674.45 17596
2674.94 18026
2675.42 18498
2675.91 19120
2676.40 19372
2676.89 20001
2677.37 19930
2677.86 19571
2678.35 19075
2678.84 18395
2679.32 17626
2679.81 17159
2680.30 16818
2680.79 16214
2681.28 15956
2681.76 15943
2682.25 15809
2682.74 15750
2683.23 15910
2683.72 15838
2684.21 15751
2684.69 16278
2685.18 16065
2685.67 16081
2686.16 15919
2686.65 16418
2687.14 16032
2687.63 15761
2688.11 15510
2688.60 15023
2689.09 14797
2689.58 14496
2690.07 14284
2690.56 14309
2691.05 14152
2691.54 14109
2692.02 13739
2692.51 13578
2693.00 13622
2693.49 13749
2693.98 13840
2694.47 13725
2694.96 13622
2695.45 13828
2695.94 13701
2696.43 14015
2696.92 13947
2697.41 13878
2697.90 14099
2698.39 14312
2698.88 14319
2699.37 14259
2699.86 14481
2700.35 14332
2700.84 14671
2701.32 15133
2701.81 15029
2702.30 15183
2702.79 15162
2703.28 15727
2703.77 15756
2704.27 15723
2704.76 15752
2705.25 15951
2705.74 15932
2706.23 15625
2706.72 15325
2707.21 15146
2707.70 15071
2708.19 14865
2708.68 14490
2709.17 14725
2709.66 14538
2710.15 14324
2710.64 14323
2711.13 14305
2711.62 14463
2712.11 14416
2712.60 14414
2713.10 14846
2713.59 14923
2714.08 15405
2714.57 15464
2715.06 15213
2715.55 15020
2716.04 14768
2716.53 14819
2717.02 14908
2717.52 14226
2718.01 14247
2718.50 13824
2718.99 13622
2719.48 13779
2719.97 13516
2720.46 13513
2720.96 13767
2721.45 13845
2721.94 13754
2722.43 13831
2722.92 14275
2723.42 14135
2723.91 14273
2724.40 14593
2724.89 14478
2725.38 14301
2725.88 14085
2726.37 13858
2726.86 13864
2727.35 13674
2727.84 13577
2728.34 13379
2728.83 13566
2729.32 13427
2729.81 13363
2730.31 13513
2730.80 13529
2731.29 13572
2731.78 13699
2732.28 14066
2732.77 13994
2733.26 14138
2733.76 14611
2734.25 14850
2734.74 14911
2735.23 14958
2735.73 14997
2736.22 14969
2736.71 15294
2737.21 15084
2737.70 15275
2738.19 15399
2738.69 15476
2739.18 15021
2739.67 15140
2740.17 15166
2740.66 14843
2741.15 15113
2741.65 14904
2742.14 14759
2742.63 14669
2743.13 14725
2743.62 14710
2744.11 14600
2744.61 14011
2745.10 14061
2745.60 14146
2746.09 13901
2746.58 13565
2747.08 13476
2747.57 13540
2748.07 13509
2748.56 13601
2749.05 13575
2749.55 13521
2750.04 13815
2750.54 13835
2751.03 13754
2751.53 13812
2752.02 14037
2752.52 14120
2753.01 14081
2753.50 14373
2754.00 14503
2754.49 14331
2754.99 14350
2755.48 14742
2755.98 14689
2756.47 14607
2756.97 14729
2757.46 14787
2757.96 14913
2758.45 14630
2758.95 14577
2759.44 14268
2759.94 14042
2760.43 14163
2760.93 14211
2761.42 14305
2761.92 14457
2762.42 14471
2762.91 14386
2763.41 14348
2763.90 14744
2764.40 14356
2764.89 14088
2765.39 14215
2765.88 13993
2766.38 14460
2766.88 14430
2767.37 14348
2767.87 14450
2768.36 14302
2768.86 14689
2769.36 14569
2769.85 14354
2770.35 14564
2770.84 14443
2771.34 14302
2771.84 14478
2772.33 14603
2772.83 14753
2773.33 15150
2773.82 15420
2774.32 15646
2774.81 16027
2775.31 16426
2775.81 17267
2776.30 17859
2776.80 18761
2777.30 19272
2777.79 19979
2778.29 20156
2778.79 20012
2779.29 19519
2779.78 19017
2780.28 18621
2780.78 18067
2781.27 17339
2781.77 16540
2782.27 15875
2782.76 15291
2783.26 15024
2783.76 14852
2784.26 14606
2784.75 14192
2785.25 14249
2785.75 14477
2786.25 14424
2786.74 14048
2787.24 13962
2787.74 13810
2788.24 13678
2788.73 13783
2789.23 13520
2789.73 13350
2790.23 13260
2790.73 13225
2791.22 13091
2791.72 13351
2792.22 13195
2792.72 12989
2793.22 13201
2793.71 13436
2794.21 13589
2794.71 13808
2795.21 14112
2795.71 14151
2796.21 14865
2796.71 15618
2797.20 16226
2797.70 16712
2798.20 17300
2798.70 17570
2799.20 17579
2799.70 17746
2800.20 17976
2800.69 17610
2801.19 16890
2801.69 16574
2802.19 15820
2802.69 15237
2803.19 14594
2803.69 14525
2804.19 14229
2804.69 13858
2805.19 13911
2805.69 14013
2806.18 13860
2806.68 13772
2807.18 14058
2807.68 14262
2808.18 14636
2808.68 14977
2809.18 15670
2809.68 15934
2810.18 16130
2810.68 16333
2811.18 16320
2811.68 16320
2812.18 16285
2812.68 16073
2813.18 15869
2813.68 15742
2814.18 15426
2814.68 15044
2815.18 15047
2815.68 14895
2816.18 14625
2816.68 14422
2817.18 14319
2817.68 14267
2818.18 14290
2818.68 14343
2819.18 14238
2819.68 14284
2820.18 14045
2820.68 14047
2821.18 13741
2821.69 13427
2822.19 13728
2822.69 13616
2823.19 13495
2823.69 13351
2824.19 13065
2824.69 13054
2825.19 13125
2825.69 13265
2826.19 13314
2826.69 13077
2827.20 12996
2827.70 13038
2828.20 13133
2828.70 13161
2829.20 12932
2829.70 12928
2830.20 13023
2830.71 13045
2831.21 13047
2831.71 12894
2832.21 13208
2832.71 13000
2833.21 13065
2833.72 13013
2834.22 13250
2834.72 12813
2835.22 13063
2835.72 13372
2836.23 13639
2836.73 13822
2837.23 14272
2837.73 14422
2838.23 14507
2838.74 14433
2839.24 14927
2839.74 14501
2840.24 14524
2840.74 14436
2841.25 14315
2841.75 14406
2842.25 13861
2842.75 13674
2843.26 13882
2843.76 13879
2844.26 13529
2844.77 13374
2845.27 13608
2845.77 13422
2846.27 13786
2846.78 14329
2847.28 14448
2847.78 14850
2848.29 14880
2848.79 15312
2849.29 15710
2849.80 15669
2850.30 16021
2850.80 16279
2851.31 16031
2851.81 15619
2852.31 15452
2852.82 15398
2853.32 15066
2853.82 14821
2854.33 14635
2854.83 14400
2855.33 14108
2855.84 13868
2856.34 13928
2856.84 14109
2857.35 14223
2857.85 14548
2858.36 14303
2858.86 14220
2859.36 14228
2859.87 13810
2860.37 13680
2860.88 13816
2861.38 13582
2861.89 13485
2862.39 13559
2862.89 13236
2863.40 12999
2863.90 13146
2864.41 13245
2864.91 13130
2865.42 12947
2865.92 12548
2866.43 13036
2866.93 12909
2867.44 12427
2867.94 12421
2868.44 12821
2868.95 12998
2869.45 12811
2869.96 13041
2870.46 13384
2870.97 13637
2871.47 13903
2871.98 14251
2872.49 14355
2872.99 14616
2873.50 14862
2874.00 15201
2874.51 15833
2875.01 16061
2875.52 16300
2876.02 16129
2876.53 16530
2877.03 16849
2877.54 16891
2878.05 16433
2878.55 16479
2879.06 16078
2879.56 15761
2880.07 15586
2880.57 15870
2881.08 15592
2881.59 15349
2882.09 15376
2882.60 15332
2883.10 15403
2883.61 15568
2884.12 15442
2884.62 15625
2885.13 15603
2885.64 15343
2886.14 15387
2886.65 15422
2887.16 15667
2887.66 15300
2888.17 15658
2888.67 15264
2889.18 15441
2889.69 15548
2890.20 15153
2890.70 15132
2891.21 14844
2891.72 14935
2892.22 14641
2892.73 14620
2893.24 14617
2893.74 14553
2894.25 14429
2894.76 14189
2895.27 14502
2895.77 14965
2896.28 14861
2896.79 14545
2897.29 14753
2897.80 15062
2898.31 15015
2898.82 15426
2899.32 15574
2899.83 15470
2900.34 15331
2900.85 15491
2901.35 15807
2901.86 15946
2902.37 15951
2902.88 16232
2903.39 16315
2903.89 16408
2904.40 16477
2904.91 16965
2905.42 17075
2905.93 16960
2906.43 17192
2906.94 17049
2907.45 17299
2907.96 17027
2908.47 16864
2908.98 16864
2909.48 16085
2909.99 15812
2910.50 15375
2911.01 15359
2911.52 15322
2912.03 15149
2912.54 14687
2913.05 14677
2913.55 14721
2914.06 14727
2914.57 14927
2915.08 15258
2915.59 15464
2916.10 15483
2916.61 15345
2917.12 15597
2917.63 15900
2918.14 15800
2918.64 15429
2919.15 15587
2919.66 15826
2920.17 15569
2920.68 15728
2921.19 15845
2921.70 15750
2922.21 15575
2922.72 15762
2923.23 15663
2923.74 15691
2924.25 16200
2924.76 16773
2925.27 17182
2925.78 18031
2926.29 18244
2926.80 18709
2927.31 19000
2927.82 19401
2928.33 19174
2928.84 17971
2929.35 17613
2929.86 17101
2930.37 16534
2930.88 15396
2931.39 14538
2931.90 14140
2932.41 13988
2932.92 13782
2933.43 13292
2933.94 13269
2934.45 13200
2934.96 13245
2935.47 13663
2935.99 13463
2936.50 13652
2937.01 13957
2937.52 13968
2938.03 14050
2938.54 14324
2939.05 14446
2939.56 14394
2940.07 14096
2940.58 14579
2941.10 14676
2941.61 14476
2942.12 14409
2942.63 14424
2943.14 14570
2943.65 14648
2944.16 14769
2944.67 15049
2945.19 15261
2945.70 15379
2946.21 15320
2946.72 15540
2947.23 15727
2947.74 15720
2948.26 15369
2948.77 15294
2949.28 15260
2949.79 15299
2950.30 14791
2950.82 14276
2951.33 13931
2951.84 14004
2952.35 13980
2952.87 13929
2953.38 13957
2953.89 13562
2954.40 13616
2954.91 13781
2955.43 13977
2955.94 13671
2956.45 13402
2956.96 13319
2957.48 13430
2957.99 13667
2958.50 13534
2959.02 13594
2959.53 13734
2960.04 13883
2960.55 13900
2961.07 13807
2961.58 13818
2962.09 14160
2962.61 14167
2963.12 14279
2963.63 14260
2964.15 14357
2964.66 14225
2965.17 14268
2965.69 14213
2966.20 13926
2966.71 13859
2967.23 13911
2967.74 13424
2968.25 13300
2968.77 13104
2969.28 13034
2969.79 12761
2970.31 12525
2970.82 12645
2971.34 12373
2971.85 12407
2972.36 12413
2972.88 12550
2973.39 12818
2973.90 12786
2974.42 12926
2974.93 12966
2975.45 13068
2975.96 12833
2976.48 13119
2976.99 13276
2977.50 13155
2978.02 12900
2978.53 12710
2979.05 13041
2979.56 12885
2980.08 12600
2980.59 12632
2981.11 12647
2981.62 12457
2982.14 12703
2982.65 13019
2983.17 12929
2983.68 12702
2984.20 12857
2984.71 12917
2985.23 13017
2985.74 13180
2986.26 13199
2986.77 13492
2987.29 13676
2987.80 13866
2988.32 13555
2988.83 13402
2989.35 13240
2989.86 13464
2990.38 13426
2990.89 13163
2991.41 12619
2991.92 13063
2992.44 12837
2992.96 12785
2993.47 12654
2993.99 12739
2994.50 12705
2995.02 13108
2995.54 13006
2996.05 13191
2996.57 13206
2997.08 13567
2997.60 13592
2998.12 14050
2998.63 14205
2999.15 14340
2999.66 14587
3000.18 14510
3000.70 14547
3001.21 14635
3001.73 14654
3002.25 14375
3002.76 14269
3003.28 14270
3003.80 14209
3004.31 14175
3004.83 14069
3005.35 14189
3005.86 13991
3006.38 13862
3006.90 13925
3007.41 13727
3007.93 13539
3008.45 13529
3008.96 13372
3009.48 13012
3010.00 12930
3010.52 12686
3011.03 12442
3011.55 12456
3012.07 12855
3012.59 12827
3013.10 12773
3013.62 12690
3014.14 12657
3014.66 12812
3015.17 13094
3015.69 13147
3016.21 13355
3016.73 13772
3017.24 14087
3017.76 14210
3018.28 14716
3018.80 15242
3019.32 15458
3019.83 15461
3020.35 15401
3020.87 15312
3021.39 15335
3021.91 15348
3022.42 15200
3022.94 14942
3023.46 14770
3023.98 15046
3024.50 14850
3025.02 14537
3025.54 14673
3026.05 14768
3026.57 14405
3027.09 14474
3027.61 14349
3028.13 14378
3028.65 14280
3029.17 14276
3029.68 14489
3030.20 14413
3030.72 14228
3031.24 14425
3031.76 14540
3032.28 14730
3032.80 15168
3033.32 15286
3033.84 15645
3034.36 16116
3034.88 16072
3035.40 16500
3035.91 16689
3036.43 16306
3036.95 16222
3037.47 15724
3037.99 15621
3038.51 14958
3039.03 14501
3039.55 14156
3040.07 13897
3040.59 13614
3041.11 13281
3041.63 13198
3042.15 12876
3042.67 12546
3043.19 12662
3043.71 12660
3044.23 12539
3044.75 12460
3045.27 12323
3045.79 12485
3046.31 12381
3046.83 12482
3047.35 12515
3047.87 12532
3048.39 12532
3048.91 12331
3049.43 12224
3049.96 12311
3050.48 12253
3051.00 12382
3051.52 12267
3052.04 12303
3052.56 12450
3053.08 12596
3053.60 12638
3054.12 12385
3054.64 12644
3055.16 12813
3055.68 12943
3056.21 13042
3056.73 13299
3057.25 13243
3057.77 13159
3058.29 13222
3058.81 13187
3059.33 13292
3059.86 13115
3060.38 13019
3060.90 12962
3061.42 12869
3061.94 12710
3062.46 12441
3062.98 12703
3063.51 13008
3064.03 12776
3064.55 12681
3065.07 13006
3065.59 13119
3066.12 13185
3066.64 12987
3067.16 13274
3067.68 13380
3068.20 13272
3068.73 13013
3069.25 12904
3069.77 12920
3070.29 13112
3070.82 13142
3071.34 12862
3071.86 12824
3072.38 12998
3072.91 13031
3073.43 12662
3073.95 12724
3074.47 12849
3075.00 13045
3075.52 13207
3076.04 13020
3076.56 12851
3077.09 12884
3077.61 13420
3078.13 13723
3078.66 13619
3079.18 13826
3079.70 14167
3080.23 14382
3080.75 14449
3081.27 14442
3081.80 14468
3082.32 14411
3082.84 14493
3083.37 14491
3083.89 14015
3084.41 13584
3084.94 13496
3085.46 13556
3085.98 13383
3086.51 13612
3087.03 13489
3087.56 13664
3088.08 13853
3088.60 13519
3089.13 13530
3089.65 13534
3090.18 13515
3090.70 13647
3091.22 13291
3091.75 13184
3092.27 13162
3092.80 13284
3093.32 13152
3093.84 12815
3094.37 12977
3094.89 13175
3095.42 13018
3095.94 12881
3096.47 12713
3096.99 13048
3097.52 13049
3098.04 12652
3098.57 12465
3099.09 12262
3099.62 12293
3100.14 12223
3100.67 12227
3101.19 12319
3101.72 12110
3102.24 12061
3102.77 11986
3103.29 11959
3103.82 12123
3104.34 12004
3104.87 12046
3105.39 12236
3105.92 12295
3106.44 12219
3106.97 12120
3107.49 12115
3108.02 11820
3108.54 11868
3109.07 11912
3109.60 12115
3110.12 11987
3110.65 12275
3111.17 12307
3111.70 12686
3112.22 12668
3112.75 12649
3113.28 12493
3113.80 12902
3114.33 12792
3114.85 12322
3115.38 12428
3115.91 12257
3116.43 12011
3116.96 11845
3117.49 11834
3118.01 11981
3118.54 11647
3119.07 11593
3119.59 11658
3120.12 11521
3120.64 11358
3121.17 11243
3121.70 11309
3122.23 11163
3122.75 11504
3123.28 11868
3123.81 11455
3124.33 11646
3124.86 11500
3125.39 11438
3125.91 11687
3126.44 11789
3126.97 11682
3127.49 11401
3128.02 11524
3128.55 11836
3129.08 11633
3129.60 11440
3130.13 11708
3130.66 11934
3131.19 11659
3131.71 11914
3132.24 11899
3132.77 11717
3133.30 11749
3133.82 11832
3134.35 11720
3134.88 11854
3135.41 11786
3135.94 11711
3136.46 11458
3136.99 11961
3137.52 11905
3138.05 11762
3138.58 11709
3139.10 11598
3139.63 11868
3140.16 11697
3140.69 11709
3141.22 11809
3141.75 11801
3142.27 11611
3142.80 11619
3143.33 11515
3143.86 11711
3144.39 11749
3144.92 11853
3145.45 12314
3145.97 12375
3146.50 13074
3147.03 13446
3147.56 13813
3148.09 14127
3148.62 14453
3149.15 14754
3149.68 14954
3150.21 15304
3150.74 15571
3151.26 15555
3151.79 15536
3152.32 15121
3152.85 14910
3153.38 14400
3153.91 14254
3154.44 14087
3154.97 13860
3155.50 13421
3156.03 13164
3156.56 13142
3157.09 12992
3157.62 13044
3158.15 13094
3158.68 13385
3159.21 13604
3159.74 13675
3160.27 13813
3160.80 13828
3161.33 13976
3161.86 13840
3162.39 14128
3162.92 14067
3163.45 13849
3163.98 13877
3164.51 13493
3165.04 12988
3165.57 12591
3166.10 12675
3166.63 12171
3167.16 11842
3167.69 12071
3168.22 12155
3168.75 11805
3169.28 11448
3169.81 11422
3170.35 11599
3170.88 11704
3171.41 11953
3171.94 12140
3172.47 12510
3173.00 12685
3173.53 13206
3174.06 13571
3174.59 13578
3175.12 13723
3175.66 14050
3176.19 14450
3176.72 14038
3177.25 13832
3177.78 13505
3178.31 13719
3178.84 13367
3179.38 13150
3179.91 13051
3180.44 13001
3180.97 12834
3181.50 12564
3182.03 12389
3182.57 12376
3183.10 12297
3183.63 12046
3184.16 12070
3184.69 12185
3185.23 11996
3185.76 11917
3186.29 12144
3186.82 12309
3187.35 12391
3187.89 12405
3188.42 12403
3188.95 12306
3189.48 12079
3190.02 12103
3190.55 12276
3191.08 12203
3191.61 11903
3192.15 11853
3192.68 11885
3193.21 11820
3193.74 11971
3194.28 11963
3194.81 11829
3195.34 11850
3195.88 12012
3196.41 12026
3196.94 12159
3197.48 12463
3198.01 12664
3198.54 12721
3199.07 12763
3199.61 12945
3200.14 13345
3200.67 13644
3201.21 13719
3201.74 14180
3202.27 14085
3202.81 14199
3203.34 14496
3203.88 14314
3204.41 14601
3204.94 14605
3205.48 14228
3206.01 14081
3206.54 13859
3207.08 13608
3207.61 13062
3208.15 12899
3208.68 12725
3209.21 12412
3209.75 12328
3210.28 12103
3210.82 12572
3211.35 12809
3211.88 12695
3212.42 12901
3212.95 13128
3213.49 13289
3214.02 13687
3214.56 13779
3215.09 13541
3215.63 13284
3216.16 13112
3216.70 13001
3217.23 12818
3217.76 12715
3218.30 12426
3218.83 12245
3219.37 12055
3219.90 12346
3220.44 12672
3220.97 12684
3221.51 12843
3222.04 13075
3222.58 13592
3223.11 13689
3223.65 13793
3224.19 14107
3224.72 14375
3225.26 14690
3225.79 14854
3226.33 14977
3226.86 14952
3227.40 14940
3227.93 14355
3228.47 13938
3229.00 13404
3229.54 13101
3230.08 12746
3230.61 12620
3231.15 12301
3231.68 12165
3232.22 12012
3232.76 11626
3233.29 11907
3233.83 11649
3234.36 11665
3234.90 11913
3235.44 11965
3235.97 11942
3236.51 12312
3237.05 12579
3237.58 12491
3238.12 12660
3238.66 13151
3239.19 13651
3239.73 13744
3240.26 13663
3240.80 13899
3241.34 14029
3241.88 13912
3242.41 13669
3242.95 13381
3243.49 13363
3244.02 12931
3244.56 12360
3245.10 11962
3245.63 11748
3246.17 11710
3246.71 11649
3247.25 11595
3247.78 11408
3248.32 11424
3248.86 11600
3249.39 11666
3249.93 11823
3250.47 12003
3251.01 11901
3251.54 12146
3252.08 12083
3252.62 12546
3253.16 12496
3253.70 12203
3254.23 12429
3254.77 12395
3255.31 12421
3255.85 12502
3256.38 12616
3256.92 12535
3257.46 12516
3258.00 12453
3258.54 12530
3259.08 12500
3259.61 12540
3260.15 12520
3260.69 12707
3261.23 12755
3261.77 12800
3262.31 12451
3262.84 12465
3263.38 12797
3263.92 12802
3264.46 12671
3265.00 12789
3265.54 12635
3266.08 12644
3266.61 12591
3267.15 12449
3267.69 12257
3268.23 12056
3268.77 11882
3269.31 11797
3269.85 11713
3270.39 11814
3270.93 12030
3271.47 11815
3272.01 11636
3272.54 11498
3273.08 11359
3273.62 11553
3274.16 11629
3274.70 11751
3275.24 11911
3275.78 12119
3276.32 12072
3276.86 12372
3277.40 12607
3277.94 12680
3278.48 12650
3279.02 12943
3279.56 12958
3280.10 13041
3280.64 13029
3281.18 12792
3281.72 12739
3282.26 12957
3282.80 12992
3283.34 13066
3283.88 13697
3284.42 13667
3284.96 13946
3285.50 14571
3286.04 15192
3286.58 15652
3287.12 16009
3287.66 16407
3288.20 16559
3288.74 16440
3289.28 16124
3289.83 15709
3290.37 14973
3290.91 14375
3291.45 13744
3291.99 13490
3292.53 12872
3293.07 12688
3293.61 12324
3294.15 12402
3294.69 12393
3295.24 12465
3295.78 12394
3296.32 12602
3296.86 12378
3297.40 12555
3297.94 12813
3298.48 12566
3299.02 12571
3299.57 12521
3300.11 12766
3300.65 12672
3301.19 12503
3301.73 12385
3302.27 12564
3302.82 12627
3303.36 12731
3303.90 12576
3304.44 12522
3304.98 12464
3305.53 12691
3306.07 12729
3306.61 12609
3307.15 12304
3307.69 12506
3308.24 12183
3308.78 12106
3309.32 12180
3309.86 12285
3310.41 11976
3310.95 11936
3311.49 11693
3312.03 11794
3312.58 12055
3313.12 12279
3313.66 12503
3314.20 12691
3314.75 13043
3315.29 13123
3315.83 13580
3316.38 13930
3316.92 13966
3317.46 14158
3318.00 14574
3318.55 14524
3319.09 14396
3319.63 14143
3320.18 13683
3320.72 13569
3321.26 13445
3321.81 13537
3322.35 13262
3322.89 13168
3323.44 13289
3323.98 12836
3324.52 13320
3325.07 13430
3325.61 13411
3326.16 13441
3326.70 13076
3327.24 13052
3327.79 12964
3328.33 12787
3328.88 12317
3329.42 12004
3329.96 12017
3330.51 11803
3331.05 11399
3331.60 11361
3332.14 11274
3332.68 10932
3333.23 10929
3333.77 10988
3334.32 11129
3334.86 10996
3335.41 10915
3335.95 10869
3336.49 10873
3337.04 10716
3337.58 10926
3338.13 11001
3338.67 10978
3339.22 11258
3339.76 11452
3340.31 11856
3340.85 11983
3341.40 12011
3341.94 11842
3342.49 11782
3343.03 11936
3343.58 12011
3344.12 11842
3344.67 11892
3345.21 11598
3345.76 11656
3346.30 11661
3346.85 11827
3347.40 11818
3347.94 11783
3348.49 11717
3349.03 11919
3349.58 11847
3350.12 11726
3350.67 11774
3351.21 12069
3351.76 12186
3352.31 12152
3352.85 12135
3353.40 12283
3353.94 12036
3354.49 11900
3355.04 12271
3355.58 12307
3356.13 11973
3356.68 12171
3357.22 12175
3357.77 12345
3358.31 12288
3358.86 12262
3359.41 12125
3359.95 11921
3360.50 11595
3361.05 11157
3361.59 11184
3362.14 11167
3362.69 10916
3363.23 11056
3363.78 10960
3364.33 10941
3364.87 10852
3365.42 10828
3365.97 10847
3366.51 10698
3367.06 10970
3367.61 10915
3368.16 10860
3368.70 10862
3369.25 10906
3369.80 11206
3370.34 11214
3370.89 11274
3371.44 11143
3371.99 11533
3372.53 11319
3373.08 11005
3373.63 11100
3374.18 11067
3374.72 11074
3375.27 10775
3375.82 10692
3376.37 10463
3376.92 10461
3377.46 10339
3378.01 10115
3378.56 9804
3379.11 9796
3379.66 9839
3380.20 9885
3380.75 9811
3381.30 9917
3381.85 9777
3382.40 9798
3382.95 10092
3383.49 10093
3384.04 10160
3384.59 10070
3385.14 10021
3385.69 10166
3386.24 10295
3386.79 10301
3387.33 10326
3387.88 10282
3388.43 10499
3388.98 10769
3389.53 10813
3390.08 10872
3390.63 10716
3391.18 10871
3391.73 10823
3392.27 10514
3392.82 10442
3393.37 10836
3393.92 10876
3394.47 10671
3395.02 10763
3395.57 10641
3396.12 10544
3396.67 10464
3397.22 10428
3397.77 10390
3398.32 10339
3398.87 10207
3399.42 10354
3399.97 10323
3400.52 10276
3401.07 10190
3401.62 10179
3402.17 10312
3402.72 10088
3403.27 10040
3403.82 10185
3404.37 10263
3404.92 10086
3405.47 10323
3406.02 10288
3406.57 10281
3407.12 10077
3407.67 10254
3408.22 10194
3408.77 9883
3409.32 9970
3409.87 10057
3410.42 10000
3410.97 9853
3411.52 9981
3412.07 9842
3412.62 9871
3413.17 10029
3413.72 10201
3414.27 10154
3414.83 10181
3415.38 10309
3415.93 10454
3416.48 10430
3417.03 10364
3417.58 10544
3418.13 10491
3418.68 10454
3419.23 10243
3419.79 10201
3420.34 10324
3420.89 10304
3421.44 9980
3421.99 9898
3422.54 9866
3423.10 9980
3423.65 9756
3424.20 10054
3424.75 10221
3425.30 10264
3425.85 10100
3426.41 9954
3426.96 10214
3427.51 10140
3428.06 10141
3428.61 10258
3429.17 10248
3429.72 10319
3430.27 10323
3430.82 10356
3431.37 10098
3431.93 10378
3432.48 10569
3433.03 10511
3433.58 10551
3434.14 10496
3434.69 10312
3435.24 10307
3435.79 10077
3436.35 10191
3436.90 10237
3437.45 10149
3438.01 10361
3438.56 10284
3439.11 10325
3439.66 10299
3440.22 10349
3440.77 10066
3441.32 10171
3441.88 10127
3442.43 9998
3442.98 10111
3443.54 9820
3444.09 9890
3444.64 9962
3445.20 9534
3445.75 9625
3446.30 9488
3446.86 9669
3447.41 9574
3447.96 9713
3448.52 9756
3449.07 9390
3449.62 9507
3450.18 9572
3450.73 9750
3451.29 9559
3451.84 9785
3452.39 9587
3452.95 9787
3453.50 9712
3454.06 9724
3454.61 9694
3455.16 9693
3455.72 9841
3456.27 9711
3456.83 9686
3457.38 9686
3457.94 9807
3458.49 9855
3459.04 9843
3459.60 9825
3460.15 9795
3460.71 9833
3461.26 9950
3461.82 9953
3462.37 9919
3462.93 9841
3463.48 10019
3464.04 9843
3464.59 10002
3465.15 10095
3465.70 10213
3466.26 10367
3466.81 10289
3467.37 10474
3467.92 10571
3468.48 10508
3469.03 10598
3469.59 10984
3470.14 11142
3470.70 11216
3471.25 11138
3471.81 11107
3472.37 11058
3472.92 11220
3473.48 11255
3474.03 11219
3474.59 10771
3475.14 10533
3475.70 10544
3476.26 10610
3476.81 10668
3477.37 10569
3477.92 10323
3478.48 10277
3479.04 10401
3479.59 10463
3480.15 10781
3480.70 10906
3481.26 11044
3481.82 10655
3482.37 10513
3482.93 10728
3483.49 10698
3484.04 10418
3484.60 10348
3485.16 10518
3485.71 10425
3486.27 10704
3486.83 10538
3487.38 10639
3487.94 10739
3488.50 11086
3489.05 11225
3489.61 11434
3490.17 11548
3490.72 11876
3491.28 11812
3491.84 11742
3492.40 12072
3492.95 12153
3493.51 12007
3494.07 12173
3494.62 11842
3495.18 12018
3495.74 11973
3496.30 11651
3496.85 11932
3497.41 12028
3497.97 12224
3498.53 12283
3499.09 12520
3499.64 12806
3500.20 13011
3500.76 13863
3501.32 14314
3501.87 15374
3502.43 16351
3502.99 17495
3503.55 19633
3504.11 21639
3504.66 24075
3505.22 25698
3505.78 27897
3506.34 29873
3506.90 31825
3507.46 32106
3508.01 31707
3508.57 30633
3509.13 29079
3509.69 27270
3510.25 24828
3510.81 22227
3511.37 19826
3511.92 17748
3512.48 16083
3513.04 14605
3513.60 13510
3514.16 12712
3514.72 12465
3515.28 11825
3515.84 11255
3516.40 11167
3516.96 11066
3517.51 11026
3518.07 10959
3518.63 10907
3519.19 10746
3519.75 10766
3520.31 10696
3520.87 10598
3521.43 10634
3521.99 10526
3522.55 10375
3523.11 10618
3523.67 10677
3524.23 10681
3524.79 10831
3525.35 10806
3525.91 11036
3526.47 10847
3527.03 10821
3527.59 11113
3528.15 11054
3528.71 10964
3529.27 10872
3529.83 10943
3530.39 11049
3530.95 11131
3531.51 11100
3532.07 10818
3532.63 11049
3533.19 11026
3533.75 11287
3534.31 11406
3534.87 11432
3535.43 11577
3535.99 11918
3536.55 12198
3537.11 11954
3537.67 12196
3538.23 12339
3538.80 12506
3539.36 12275
3539.92 12365
3540.48 12595
3541.04 12343
3541.60 12309
3542.16 12248
3542.72 12298
3543.28 12607
3543.85 12460
3544.41 12470
3544.97 12426
3545.53 12426
3546.09 12682
3546.65 12561
3547.21 12449
3547.78 12403
3548.34 12181
3548.90 11963
3549.46 11659
3550.02 11313
3550.58 11137
3551.15 10959
3551.71 10647
3552.27 10593
3552.83 10454
3553.39 10524
3553.96 10631
3554.52 10437
3555.08 10447
3555.64 10557
3556.20 10641
3556.77 10691
3557.33 10796
3557.89 10761
3558.45 10567
3559.02 10721
3559.58 11025
3560.14 10852
3560.70 10668
3561.27 11026
3561.83 11186
3562.39 11341
3562.96 11361
3563.52 11171
3564.08 11123
3564.64 11147
3565.21 10840
3565.77 10689
3566.33 11125
3566.90 11260
3567.46 10875
3568.02 10814
3568.59 10671
3569.15 10749
3569.71 10736
3570.28 10238
3570.84 10239
3571.40 10096
3571.97 10274
3572.53 10364
3573.09 10116
3573.66 10137
3574.22 10148
3574.78 10159
3575.35 10226
3575.91 10301
3576.48 10621
3577.04 10687
3577.60 10357
3578.17 10362
3578.73 10314
3579.30 10475
3579.86 10459
3580.42 10566
3580.99 10379
3581.55 10540
3582.12 10682
3582.68 10842
3583.24 10810
3583.81 10958
3584.37 11277
3584.94 11272
3585.50 11250
3586.07 11225
3586.63 11611
3587.20 11745
3587.76 11511
3588.33 11342
3588.89 10994
3589.46 11142
3590.02 10920
3590.59 10679
3591.15 10494
3591.72 10347
3592.28 10180
3592.85 9967
3593.41 9827
3593.98 9641
3594.54 9868
3595.11 10123
3595.67 10090
3596.24 9870
3596.80 10069
3597.37 10307
3597.93 10205
3598.50 9991
3599.07 10166
3599.63 10484
3600.20 10420
3600.76 10469
3601.33 10593
3601.89 10295
3602.46 10365
3603.03 10476
3603.59 10605
3604.16 10472
3604.72 10268
3605.29 10297
3605.86 10257
3606.42 10299
3606.99 10067
3607.56 9995
3608.12 9801
3608.69 9842
3609.25 9789
3609.82 9724
3610.39 9503
3610.95 9783
3611.52 9761
3612.09 9664
3612.65 9740
3613.22 9887
3613.79 10082
3614.35 10454
3614.92 10910
3615.49 11510
3616.06 12173
3616.62 12853
3617.19 13968
3617.76 15481
3618.32 16495
3618.89 18030
3619.46 19295
3620.03 20160
3620.59 20447
3621.16 20741
3621.73 20594
3622.30 19889
3622.86 18588
3623.43 17120
3624.00 15939
3624.57 14767
3625.13 13565
3625.70 12707
3626.27 11930
3626.84 11475
3627.40 10709
3627.97 10743
3628.54 10710
3629.11 10498
3629.68 10420
3630.24 10492
3630.81 10498
3631.38 10362
3631.95 10421
3632.52 10782
3633.09 10831
3633.65 10889
3634.22 11219
3634.79 11341
3635.36 11200
3635.93 11353
3636.50 11130
3637.06 10926
3637.63 10996
3638.20 10848
3638.77 10680
3639.34 10407
3639.91 10306
3640.48 10149
3641.05 10336
3641.62 10135
3642.18 10017
3642.75 10097
3643.32 10319
3643.89 10247
3644.46 10356
3645.03 10723
3645.60 10832
3646.17 10707
3646.74 10796
3647.31 10918
3647.88 11070
3648.45 11135
3649.02 10856
3649.59 10754
3650.16 10965
3650.72 10864
3651.29 10676
3651.86 10704
3652.43 10885
3653.00 10846
3653.57 10503
3654.14 10335
3654.71 10508
3655.28 10657
3655.85 10383
3656.42 10731
3656.99 10448
3657.56 10528
3658.13 10485
3658.71 10622
3659.28 10678
3659.85 10531
3660.42 10306
3660.99 10092
3661.56 10255
3662.13 9885
3662.70 9835
3663.27 9639
3663.84 9421
3664.41 9201
3664.98 9032
3665.55 8990
3666.12 8954
3666.69 8841
3667.27 8933
3667.84 8835
3668.41 8785
3668.98 8855
3669.55 8907
3670.12 8911
3670.69 8896
3671.26 8879
3671.83 9023
3672.41 9074
3672.98 9014
3673.55 9067
3674.12 9174
3674.69 9268
3675.26 9597
3675.84 9550
3676.41 9501
3676.98 9771
3677.55 9796
3678.12 9936
3678.69 9943
3679.27 9809
3679.84 9641
3680.41 9319
3680.98 9467
3681.55 9369
3682.13 9153
3682.70 9017
3683.27 9059
3683.84 9184
3684.42 9148
3684.99 9020
3685.56 8910
3686.13 8946
3686.70 8931
3687.28 9076
3687.85 9098
3688.42 9098
3689.00 9028
3689.57 9081
3690.14 9171
3690.71 9169
3691.29 9254
3691.86 9613
3692.43 9244
3693.01 9158
3693.58 9370
3694.15 9411
3694.72 9355
3695.30 9294
3695.87 9397
3696.44 9438
3697.02 9326
3697.59 9156
3698.16 9332
3698.74 9096
3699.31 9011
3699.88 9098
3700.46 8921
3701.03 8943
3701.61 8841
3702.18 8853
3702.75 8763
3703.33 8806
3703.90 8953
3704.47 8730
3705.05 8863
3705.62 9014
3706.20 8667
3706.77 8846
3707.34 8769
3707.92 8938
3708.49 8973
3709.07 8759
3709.64 8771
3710.22 9048
3710.79 9011
3711.36 9123
3711.94 9119
3712.51 8973
3713.09 9004
3713.66 9176
3714.24 8974
3714.81 9102
3715.39 9053
3715.96 9093
3716.54 9200
3717.11 9222
3717.69 9427
3718.26 9444
3718.84 9464
3719.41 9565
3719.99 9472
3720.56 9350
3721.14 9413
3721.71 9340
3722.29 9246
3722.86 9122
3723.44 9071
3724.01 8716
3724.59 8479
3725.16 8600
3725.74 8405
3726.31 8444
3726.89 8368
3727.47 8481
3728.04 8660
3728.62 8937
3729.19 9195
3729.77 8923
3730.34 9423
3730.92 9703
3731.50 9934
3732.07 9931
3732.65 10128
3733.22 10302
3733.80 10490
3734.38 10591
3734.95 10701
3735.53 10852
3736.11 10904
3736.68 10911
3737.26 10795
3737.84 10824
3738.41 10439
3738.99 9934
3739.56 9935
3740.14 9841
3740.72 9517
3741.29 9151
3741.87 9159
3742.45 9283
3743.03 9140
3743.60 9016
3744.18 8896
3744.76 9100
3745.33 8921
3745.91 8983
3746.49 8951
3747.06 9056
3747.64 8945
3748.22 8805
3748.80 8894
3749.37 8871
3749.95 8804
3750.53 8825
3751.11 8696
3751.68 8596
3752.26 8621
3752.84 8720
3753.42 8648
3753.99 8581
3754.57 8560
3755.15 8527
3755.73 8584
3756.31 8565
3756.88 8561
3757.46 8631
3758.04 8624
3758.62 8347
3759.20 8539
3759.77 8623
3760.35 8552
3760.93 8806
3761.51 9105
3762.09 8984
3762.67 8761
3763.24 8971
3763.82 9298
3764.40 9294
3764.98 9256
3765.56 9052
3766.14 9000
3766.72 9105
3767.29 9102
3767.87 9141
3768.45 9030
3769.03 8947
3769.61 9077
3770.19 8994
3770.77 8932
3771.35 9054
3771.93 9006
3772.50 9246
3773.08 9237
3773.66 9278
3774.24 9374
3774.82 9453
3775.40 9328
3775.98 9284
3776.56 8984
3777.14 8802
3777.72 8682
3778.30 8822
3778.88 8668
3779.46 8487
3780.04 8489
3780.62 8486
3781.20 8288
3781.78 8322
3782.36 8361
3782.94 8423
3783.52 8272
3784.10 8265
3784.68 8112
3785.26 8261
3785.84 8377
3786.42 8272
3787.00 8202
3787.58 8360
3788.16 8196
3788.74 8369
3789.32 8581
3789.90 8425
3790.48 8370
3791.06 8385
3791.64 8609
3792.22 8698
3792.80 8728
3793.38 8417
3793.96 8680
3794.54 8740
3795.13 8616
3795.71 8866
3796.29 8935
3796.87 8907
3797.45 8943
3798.03 8977
3798.61 8791
3799.19 8801
3799.77 9013
3800.36 8963
3800.94 9109
3801.52 9319
3802.10 9309
3802.68 9327
3803.26 9390
3803.84 9515
3804.43 9675
3805.01 9719
3805.59 9743
3806.17 9684
3806.75 9735
3807.33 9917
3807.92 9834
3808.50 9915
3809.08 10113
3809.66 10006
3810.24 10221
3810.83 10355
3811.41 10164
3811.99 10281
3812.57 10415
3813.15 10359
3813.74 10020
3814.32 9861
3814.90 9950
3815.48 10010
3816.07 10027
3816.65 9855
3817.23 9462
3817.81 9389
3818.40 9445
3818.98 9244
3819.56 9109
3820.14 9073
3820.73 8728
3821.31 8654
3821.89 8625
3822.48 8367
3823.06 8512
3823.64 8219
3824.23 8120
3824.81 8210
3825.39 7914
3825.98 8041
3826.56 8108
3827.14 8027
3827.73 7942
3828.31 7916
3828.89 7934
3829.48 7980
3830.06 7975
3830.64 8165
3831.23 8081
3831.81 8038
3832.39 8266
3832.98 8217
3833.56 8124
3834.15 8190
3834.73 8073
3835.31 8219
3835.90 8259
3836.48 8320
3837.07 8364
3837.65 8348
3838.23 8381
3838.82 8333
3839.40 8316
3839.99 8344
3840.57 8252
3841.15 8252
3841.74 8376
3842.32 8447
3842.91 8418
3843.49 8278
3844.08 8178
3844.66 8220
3845.25 8042
3845.83 7966
3846.42 8079
3847.00 8045
3847.59 7983
3848.17 8288
3848.76 8212
3849.34 8139
3849.93 8211
3850.51 8166
3851.10 8351
3851.68 8475
3852.27 8240
3852.85 8317
3853.44 8314
3854.02 8533
3854.61 8447
3855.19 8614
3855.78 8554
3856.36 8457
3856.95 8534
3857.54 8848
3858.12 8902
3858.71 9071
3859.29 9480
3859.88 10009
3860.46 10276
3861.05 10815
3861.64 11307
3862.22 12068
3862.81 12714
3863.39 13322
3863.98 13671
3864.57 13788
3865.15 13708
3865.74 13332
3866.33 12965
3866.91 12259
3867.50 11401
3868.09 10983
3868.67 10409
3869.26 9987
3869.84 9583
3870.43 9145
3871.02 9168
3871.60 8778
3872.19 8706
3872.78 8644
3873.37 8579
3873.95 8562
3874.54 8764
3875.13 8904
3875.71 8921
3876.30 9019
3876.89 9220
3877.47 9090
3878.06 9023
3878.65 8951
3879.24 8825
3879.82 8795
3880.41 8612
3881.00 8403
3881.59 8288
3882.17 8184
3882.76 8034
3883.35 7958
3883.94 7737
3884.52 7880
3885.11 7839
3885.70 7795
3886.29 7600
3886.87 7625
3887.46 7667
3888.05 7772
3888.64 7798
3889.23 7918
3889.81 7756
3890.40 7816
3890.99 7927
3891.58 7963
3892.17 8014
3892.76 8226
3893.34 8289
3893.93 8484
3894.52 8479
3895.11 8447
3895.70 8301
3896.29 8609
3896.88 8524
3897.46 8404
3898.05 8594
3898.64 8786
3899.23 8823
3899.82 8927
3900.41 8993
3901.00 9217
3901.59 9397
3902.17 9439
3902.76 9347
3903.35 9340
3903.94 9305
3904.53 9289
3905.12 9183
3905.71 8853
3906.30 8642
3906.89 8562
3907.48 8375
3908.07 8036
3908.66 7989
3909.25 7953
3909.84 7839
3910.43 7817
3911.02 7677
3911.61 7492
3912.20 7600
3912.79 7585
3913.37 7286
3913.96 7427
3914.55 7564
3915.14 7509
3915.73 7344
3916.33 7497
3916.92 7579
3917.51 7633
3918.10 7488
3918.69 7624
3919.28 7619
3919.87 7669
3920.46 7613
3921.05 7579
3921.64 7602
3922.23 7656
3922.82 7650
3923.41 7706
3924.00 7825
3924.59 7618
3925.18 7553
3925.77 7831
3926.36 7842
3926.95 7849
3927.55 7681
3928.14 7682
3928.73 7695
3929.32 7578
3929.91 7372
3930.50 7521
3931.09 7401
3931.68 7416
3932.27 7415
3932.87 7333
3933.46 7421
3934.05 7552
3934.64 7486
3935.23 7407
3935.82 7351
3936.41 7239
3937.01 7543
3937.60 7484
3938.19 7420
3938.78 7465
3939.37 7637
3939.97 7611
3940.56 7918
3941.15 7980
3941.74 8031
3942.33 8094
3942.93 8093
3943.52 8156
3944.11 8258
3944.70 8385
3945.29 8202
3945.89 8197
3946.48 8036
3947.07 7937
3947.66 7925
3948.26 7776
3948.85 7803
3949.44 7590
3950.03 7617
3950.63 7497
3951.22 7497
3951.81 7351
3952.41 7577
3953.00 7350
3953.59 7096
3954.18 7283
3954.78 7396
3955.37 7306
3955.96 7449
3956.56 7708
3957.15 7743
3957.74 7663
3958.34 7684
3958.93 7853
3959.52 7675
3960.12 7490
3960.71 7899
3961.30 7820
3961.90 7601
3962.49 7610
3963.08 7689
3963.68 7520
3964.27 7312
3964.86 7439
3965.46 7465
3966.05 7283
3966.65 7569
3967.24 7460
3967.83 7578
3968.43 7328
3969.02 7698
3969.62 7457
3970.21 7237
3970.80 7259
3971.40 7348
3971.99 7487
3972.59 7268
3973.18 7189
3973.78 7278
3974.37 7182
3974.97 7250
3975.56 7290
3976.15 7234
3976.75 7083
3977.34 7354
3977.94 6991
3978.53 7233
3979.13 7439
3979.72 7516
3980.32 7555
3980.91 7649
3981.51 7350
3982.10 7319
3982.70 7324
3983.29 7501
3983.89 7740
3984.48 7640
3985.08 7473
3985.67 7477
3986.27 7601
3986.86 7662
3987.46 7480
3988.06 7290
3988.65 7453
3989.25 7486
3989.84 7383
3990.44 7479
3991.03 7371
3991.63 7279
3992.23 7558
3992.82 7582
3993.42 7685
3994.01 7881
3994.61 7914
3995.20 8159
3995.80 8271
3996.40 8357
3996.99 8600
3997.59 8617
3998.19 8353
3998.78 8396
3999.38 8508
3999.97 8402
4000.57 8580
4001.17 8272
4001.76 8325
4002.36 8275
4002.96 8239
4003.55 8175
4004.15 7963
4004.75 7952
4005.34 7944
4005.94 7884
4006.54 8014
4007.13 7957
4007.73 8050
4008.33 8150
4008.93 8168
4009.52 8217
4010.12 8139
4010.72 8119
4011.31 8210
4011.91 8323
4012.51 8188
4013.11 8269
4013.70 8305
4014.30 8175
4014.90 8165
4015.50 8341
4016.09 8424
4016.69 8606
4017.29 8692
4017.89 8411
4018.48 8845
4019.08 9066
4019.68 8898
4020.28 8918
4020.88 8930
4021.47 8625
4022.07 8591
4022.67 8738
4023.27 8908
4023.87 8684
4024.46 8650
4025.06 8817
4025.66 8971
4026.26 9160
4026.86 9357
4027.46 9810
4028.05 10290
4028.65 10687
4029.25 10929
4029.85 11433
4030.45 11938
4031.05 12075
4031.65 11690
4032.25 11712
4032.84 11578
4033.44 11139
4034.04 10752
4034.64 10153
4035.24 9680
4035.84 9317
4036.44 9159
4037.04 8974
4037.64 8567
4038.24 8370
4038.84 8411
4039.43 8137
4040.03 8061
4040.63 8252
4041.23 7990
4041.83 7934
4042.43 8018
4043.03 8044
4043.63 8185
4044.23 8112
4044.83 8148
4045.43 8505
4046.03 8759
4046.63 8833
4047.23 9225
4047.83 9141
4048.43 9519
4049.03 9416
4049.63 9562
4050.23 9575
4050.83 9632
4051.43 9613
4052.03 9234
4052.63 9314
4053.23 9102
4053.83 8861
4054.43 8716
4055.03 8824
4055.63 8620
4056.23 8739
4056.83 8664
4057.43 8547
4058.04 8433
4058.64 8479
4059.24 8319
4059.84 8166
4060.44 8060
4061.04 8129
4061.64 8129
4062.24 8143
4062.84 7969
4063.44 7790
4064.04 7654
4064.65 7705
4065.25 7670
4065.85 7690
4066.45 7731
4067.05 7864
4067.65 7704
4068.25 8138
4068.86 8151
4069.46 8125
4070.06 8068
4070.66 8132
4071.26 8039
4071.86 8031
4072.47 8078
4073.07 8039
4073.67 7894
4074.27 7797
4074.87 7874
4075.48 7686
4076.08 7574
4076.68 7620
4077.28 7811
4077.88 7684
4078.49 7642
4079.09 7728
4079.69 7598
4080.29 7628
4080.90 7441
4081.50 7584
4082.10 7655
4082.70 7614
4083.31 7582
4083.91 7498
4084.51 7597
4085.11 7664
4085.72 7566
4086.32 7703
4086.92 7722
4087.52 7439
4088.13 7178
4088.73 7196
4089.33 7419
4089.94 7205
4090.54 7225
4091.14 7258
4091.75 7383
4092.35 7300
4092.95 7408
4093.56 7074
4094.16 7262
4094.76 7454
4095.37 7434
4095.97 7295
4096.57 7408
4097.18 7571
4097.78 7697
4098.38 7305
4098.99 7277
4099.59 7414
4100.20 7423
4100.80 7567
4101.40 7421
4102.01 7408
4102.61 7280
4103.22 7320
4103.82 7340
4104.42 7514
4105.03 7300
4105.63 7416
4106.24 7440
4106.84 7372
4107.44 7323
4108.05 7253
4108.65 7373
4109.26 7429
4109.86 7300
4110.47 7416
4111.07 7384
4111.68 7407
4112.28 7212
4112.89 7163
4113.49 7125
4114.10 7159
4114.70 7196
4115.31 7192
4115.91 7268
4116.52 7302
4117.12 7224
4117.73 7188
4118.33 7243
4118.94 7229
4119.54 7250
4120.15 7366
4120.75 7462
4121.36 7527
4121.96 7519
4122.57 7545
4123.17 7409
4123.78 7500
4124.39 7590
4124.99 7506
4125.60 7385
4126.20 7507
4126.81 7566
4127.41 7527
4128.02 7647
4128.63 7540
4129.23 7349
4129.84 7422
4130.44 7297
4131.05 7344
4131.66 7278
4132.26 7486
4132.87 7462
4133.47 7444
4134.08 7578
4134.69 7508
4135.29 7592
4135.90 7714
4136.51 7720
4137.11 8050
4137.72 8329
4138.33 8260
4138.93 8356
4139.54 8596
4140.15 8835
4140.75 8939
4141.36 9267
4141.97 9733
4142.57 9862
4143.18 10187
4143.79 10377
4144.40 10457
4145.00 10516
4145.61 10374
4146.22 10358
4146.82 9894
4147.43 9511
4148.04 9260
4148.65 8739
4149.25 8560
4149.86 8281
4150.47 8017
4151.08 7719
4151.68 7504
4152.29 7368
4152.90 7265
4153.51 7150
4154.11 7133
4154.72 7191
4155.33 6960
4155.94 6939
4156.55 7063
4157.15 7110
4157.76 6843
4158.37 6903
4158.98 6955
4159.59 6942
4160.19 6691
4160.80 6669
4161.41 6814
4162.02 6928
4162.63 6823
4163.24 7063
4163.85 7216
4164.45 7064
4165.06 7178
4165.67 7369
4166.28 7445
4166.89 7681
4167.50 7677
4168.11 7678
4168.71 7363
4169.32 7511
4169.93 7557
4170.54 7608
4171.15 7674
4171.76 7618
4172.37 7569
4172.98 7516
4173.59 7563
4174.20 7615
4174.81 7585
4175.42 7658
4176.02 7842
4176.63 7928
4177.24 8072
4177.85 8167
4178.46 8213
4179.07 8184
4179.68 8348
4180.29 8264
4180.90 8225
4181.51 8056
4182.12 8062
4182.73 7921
4183.34 7768
4183.95 7741
4184.56 7803
4185.17 7515
4185.78 7466
4186.39 7343
4187.00 7262
4187.61 7316
4188.22 7217
4188.83 7381
4189.44 7413
4190.05 7126
4190.66 7079
4191.27 7139
4191.88 7317
4192.50 7612
4193.11 7890
4193.72 7953
4194.33 8042
4194.94 8158
4195.55 8331
4196.16 8384
4196.77 8393
4197.38 8616
4197.99 8480
4198.60 8436
4199.21 8312
4199.83 8189
4200.44 7981
4201.05 7797
4201.66 7764
4202.27 7577
4202.88 7544
4203.49 7418
4204.10 7195
4204.72 7360
4205.33 7342
4205.94 7480
4206.55 7400
4207.16 7379
4207.77 7419
4208.39 7374
4209.00 7226
4209.61 7200
4210.22 7151
4210.83 7097
4211.45 7087
4212.06 6981
4212.67 6983
4213.28 6988
4213.89 7235
4214.51 7142
4215.12 7151
4215.73 7553
4216.34 7654
4216.96 7781
4217.57 7928
4218.18 8259
4218.79 8700
4219.41 9193
4220.02 9541
4220.63 9823
4221.24 9934
4221.86 10351
4222.47 10501
4223.08 10787
4223.69 10484
4224.31 10299
4224.92 10201
4225.53 9842
4226.15 9628
4226.76 9266
4227.37 8895
4227.99 8631
4228.60 8502
4229.21 8450
4229.83 8431
4230.44 8344
4231.05 8226
4231.67 8191
4232.28 8402
4232.89 8472
4233.51 8280
4234.12 8474
4234.73 8558
4235.35 8426
4235.96 8519
4236.58 8376
4237.19 8245
4237.80 8147
4238.42 8118
4239.03 7965
4239.65 7823
4240.26 7668
4240.87 7519
4241.49 7215
4242.10 7240
4242.72 7140
4243.33 7140
4243.94 6930
4244.56 7113
4245.17 7290
4245.79 7307
4246.40 7479
4247.02 7565
4247.63 7655
4248.25 7865
4248.86 8025
4249.48 8402
4250.09 8463
4250.71 8559
4251.32 8455
4251.94 8387
4252.55 8548
4253.17 8804
4253.78 8535
4254.40 8435
4255.01 8465
4255.63 8360
4256.24 8410
4256.86 8363
4257.47 8311
4258.09 8180
4258.70 8291
4259.32 8117
4259.93 8205
4260.55 8082
4261.16 8002
4261.78 7944
4262.40 7965
4263.01 8017
4263.63 8007
4264.24 7980
4264.86 7895
4265.47 7780
4266.09 7584
4266.71 7747
4267.32 7536
4267.94 7542
4268.55 7702
4269.17 7548
4269.79 7590
4270.40 7541
4271.02 7227
4271.64 7413
4272.25 7382
4272.87 7219
4273.49 7194
4274.10 7140
4274.72 7373
4275.34 7156
4275.95 7208
4276.57 7210
4277.19 7507
4277.80 7665
4278.42 7473
4279.04 7475
4279.65 7497
4280.27 7550
4280.89 7447
4281.50 7287
4282.12 7217
4282.74 7090
4283.36 6978
4283.97 6698
4284.59 6635
4285.21 6586
4285.82 6556
4286.44 6660
4287.06 6756
4287.68 6630
4288.29 6446
4288.91 6581
4289.53 6462
4290.15 6612
4290.77 6671
4291.38 6675
4292.00 6869
4292.62 7065
4293.24 6860
4293.85 6601
4294.47 6754
4295.09 6704
4295.71 6763
4296.33 6814
4296.95 6692
4297.56 6651
4298.18 6733
4298.80 6746
4299.42 6864
4300.04 6721
4300.66 6570
4301.27 6762
4301.89 6882
4302.51 6583
4303.13 6730
4303.75 6800
4304.37 6854
4304.99 6917
4305.60 7081
4306.22 7280
4306.84 6970
4307.46 6998
4308.08 6991
4308.70 6796
4309.32 7072
4309.94 6937
4310.56 6769
4311.18 6943
4311.79 6653
4312.41 6699
4313.03 6623
4313.65 6616
4314.27 6697
4314.89 6770
4315.51 6561
4316.13 6734
4316.75 6576
4317.37 6351
4317.99 6487
4318.61 6520
4319.23 6633
4319.85 6343
4320.47 6501
4321.09 6449
4321.71 6289
4322.33 6348
4322.95 6195
4323.57 6190
4324.19 6371
4324.81 6361
4325.43 6324
4326.05 6236
4326.67 6425
4327.29 6602
4327.91 6353
4328.53 6344
4329.15 6315
4329.77 6313
4330.39 6375
4331.01 6124
4331.63 6177
4332.25 6130
4332.88 6283
4333.50 6310
4334.12 6184
4334.74 6042
4335.36 5979
4335.98 6074
4336.60 6110
4337.22 5999
4337.84 6012
4338.46 6084
4339.09 5895
4339.71 6068
4340.33 6128
4340.95 6010
4341.57 6165
4342.19 6168
4342.81 6109
4343.44 6329
4344.06 6304
4344.68 6357
4345.30 6460
4345.92 6548
4346.54 6482
4347.17 6785
4347.79 6697
4348.41 6753
4349.03 6769
4349.65 6688
4350.28 6532
4350.90 6694
4351.52 6712
4352.14 6610
4352.76 6606
4353.39 6529
4354.01 6557
4354.63 6519
4355.25 6374
4355.88 6386
4356.50 6301
4357.12 6354
4357.74 6471
4358.37 6313
4358.99 6320
4359.61 6306
4360.23 6165
4360.86 6197
4361.48 6151
4362.10 5996
4362.72 6239
4363.35 6279
4363.97 6111
4364.59 5981
4365.22 6066
4365.84 6143
4366.46 5773
4367.09 5949
4367.71 6009
4368.33 6002
4368.96 5860
4369.58 5687
4370.20 5719
4370.83 5835
4371.45 5801
4372.07 5735
4372.70 5758
4373.32 5793
4373.94 5713
4374.57 5804
4375.19 5675
4375.82 5726
4376.44 5828
4377.06 5956
4377.69 5901
4378.31 5805
4378.94 5880
4379.56 5957
4380.18 6052
4380.81 6301
4381.43 6133
4382.06 6152
4382.68 6263
4383.31 6257
4383.93 6125
4384.55 6176
4385.18 6141
4385.80 6098
4386.43 5975
4387.05 6018
4387.68 6058
4388.30 6094
4388.93 5861
4389.55 5922
4390.18 5802
4390.80 5844
4391.43 5791
4392.05 5782
4392.68 5840
4393.30 5858
4393.93 5795
4394.55 5744
4395.18 5828
4395.80 5756
4396.43 5780
4397.05 5636
4397.68 5790
4398.30 5873
4398.93 5911
4399.56 6046
4400.18 5878
4400.81 5879
4401.43 5797
4402.06 5974
4402.68 6107
4403.31 6139
4403.94 6178
4404.56 6166
4405.19 6136
4405.81 6180
4406.44 6128
4407.07 6108
4407.69 6128
4408.32 6268
4408.94 6254
4409.57 6228
4410.20 6069
4410.82 6090
4411.45 5960
4412.08 5883
4412.70 5978
4413.33 6047
4413.95 5937
4414.58 5858
4415.21 5931
4415.83 5812
4416.46 5844
4417.09 5847
4417.72 5851
4418.34 5969
4418.97 5908
4419.60 6041
4420.22 5889
4420.85 5810
4421.48 5857
4422.10 5916
4422.73 5917
4423.36 5819
4423.99 5818
4424.61 5784
4425.24 5764
4425.87 5589
4426.50 5663
4427.12 5648
4427.75 5814
4428.38 5681
4429.01 5593
4429.63 5646
4430.26 5559
4430.89 5584
4431.52 5661
4432.14 5771
4432.77 5823
4433.40 5849
4434.03 5916
4434.66 5920
4435.28 5853
4435.91 5822
4436.54 5933
4437.17 6005
4437.80 6179
4438.43 6053
4439.05 5958
4439.68 5890
4440.31 5840
4440.94 5984
4441.57 5889
4442.20 5996
4442.82 5834
4443.45 5774
4444.08 5752
4444.71 5708
4445.34 5701
4445.97 5763
4446.60 5767
4447.23 5862
4447.86 5967
4448.48 6053
4449.11 6022
4449.74 6186
4450.37 6166
4451.00 6244
4451.63 6253
4452.26 6220
4452.89 6204
4453.52 6142
4454.15 6008
4454.78 5959
4455.41 6157
4456.04 5974
4456.67 6011
4457.30 5960
4457.92 5938
4458.55 5862
4459.18 5746
4459.81 5754
4460.44 5706
4461.07 5694
4461.70 5618
4462.33 5555
4462.96 5413
4463.59 5491
4464.22 5487
4464.85 5471
4465.48 5441
4466.11 5435
4466.75 5605
4467.38 5645
4468.01 5593
4468.64 5658
4469.27 5865
4469.90 5622
4470.53 5791
4471.16 5953
4471.79 5808
4472.42 5704
4473.05 5743
4473.68 5555
4474.31 5669
4474.94 5780
4475.57 5781
4476.20 5719
4476.84 5594
4477.47 5688
4478.10 5570
4478.73 5684
4479.36 5655
4479.99 5792
4480.62 5829
4481.25 5753
4481.89 5617
4482.52 5551
4483.15 5686
4483.78 5624
4484.41 5726
4485.04 5683
4485.67 5659
4486.31 5703
4486.94 5502
4487.57 5577
4488.20 5525
4488.83 5479
4489.47 5578
4490.10 5776
4490.73 5682
4491.36 5587
4491.99 5535
4492.63 5658
4493.26 5813
4493.89 5834
4494.52 5649
4495.15 5653
4495.79 5633
4496.42 5783
4497.05 5831
4497.68 5685
4498.32 5797
4498.95 5620
4499.58 5642
4500.22 5720
4500.85 5755
4501.48 5633
4502.11 5679
4502.75 5735
4503.38 5749
4504.01 5680
4504.65 5891
4505.28 5975
4505.91 5899
4506.54 5552
4507.18 5751
4507.81 5896
4508.44 5561
4509.08 5720
4509.71 5846
4510.34 5774
4510.98 5682
4511.61 5743
4512.24 5613
4512.88 5760
4513.51 5864
4514.15 5805
4514.78 5899
4515.41 5769
4516.05 5789
4516.68 5696
4517.31 5772
4517.95 5738
4518.58 5781
4519.22 6019
4519.85 6063
4520.48 6008
4521.12 5995
4521.75 5821
4522.39 5908
4523.02 5837
4523.66 5937
4524.29 5987
4524.92 6074
4525.56 6080
4526.19 6256
4526.83 6463
4527.46 6663
4528.10 7072
4528.73 7244
4529.37 7605
4530.00 8012
4530.64 8706
4531.27 9367
4531.91 10078
4532.54 10716
4533.18 11259
4533.81 11703
4534.45 11896
4535.08 11873
4535.72 11594
4536.35 11115
4536.99 10264
4537.62 9632
4538.26 8733
4538.89 8099
4539.53 7562
4540.16 7084
4540.80 6731
4541.43 6430
4542.07 6349
4542.71 6236
4543.34 6117
4543.98 6062
4544.61 5920
4545.25 5960
4545.88 5864
4546.52 5863
4547.16 5987
4547.79 6023
4548.43 5840
4549.06 5778
4549.70 5931
4550.34 5870
4550.97 5712
4551.61 5638
4552.25 5651
4552.88 5842
4553.52 5846
4554.15 5924
4554.79 5771
4555.43 5693
4556.06 5843
4556.70 5723
4557.34 5814
4557.97 5684
4558.61 5840
4559.25 5842
4559.89 5772
4560.52 5876
4561.16 6000
4561.80 6035
4562.43 5939
4563.07 6104
4563.71 5992
4564.34 5843
4564.98 6008
4565.62 6126
4566.26 6012
4566.89 6015
4567.53 5972
4568.17 6171
4568.81 6288
4569.44 6309
4570.08 6391
4570.72 6453
4571.36 6448
4571.99 6465
4572.63 6436
4573.27 6292
4573.91 6420
4574.55 6232
4575.18 5974
4575.82 5998
4576.46 6050
4577.10 6039
4577.74 6037
4578.37 5734
4579.01 5673
4579.65 5812
4580.29 5677
4580.93 5947
4581.56 5924
4582.20 5928
4582.84 5755
4583.48 5593
4584.12 5732
4584.76 5739
4585.40 5542
4586.03 5780
4586.67 5489
4587.31 5682
4587.95 5707
4588.59 5592
4589.23 5615
4589.87 5526
4590.51 5442
4591.15 5627
4591.79 5504
4592.42 5426
4593.06 5600
4593.70 5373
4594.34 5424
4594.98 5492
4595.62 5543
4596.26 5434
4596.90 5432
4597.54 5445
4598.18 5383
4598.82 5369
4599.46 5446
4600.10 5316
4600.74 5279
4601.38 5451
4602.02 5415
4602.66 5680
4603.30 5810
4603.94 5838
4604.58 6213
4605.22 6233
4605.86 6470
4606.50 6508
4607.14 6586
4607.78 6781
4608.42 6593
4609.06 6621
4609.70 6430
4610.34 6352
4610.98 6482
4611.62 6330
4612.26 6180
4612.90 6122
4613.54 6033
4614.18 6058
4614.82 5807
4615.46 5865
4616.10 5758
4616.74 5779
4617.39 5790
4618.03 5849
4618.67 5899
4619.31 5767
4619.95 5785
4620.59 5643
4621.23 5520
4621.87 5514
4622.51 5371
4623.16 5360
4623.80 5336
4624.44 5133
4625.08 5075
4625.72 5136
4626.36 5187
4627.00 5183
4627.65 5285
4628.29 5166
4628.93 5256
4629.57 5116
4630.21 5242
4630.85 5372
4631.50 5429
4632.14 5479
4632.78 5284
4633.42 5305
4634.06 5363
4634.71 5362
4635.35 5441
4635.99 5341
4636.63 5270
4637.27 5345
4637.92 5321
4638.56 5362
4639.20 5421
4639.84 5347
4640.49 5203
4641.13 5065
4641.77 5168
4642.41 5289
4643.06 5279
4643.70 5267
4644.34 5349
4644.99 5375
4645.63 5406
4646.27 5256
4646.91 5305
4647.56 5221
4648.20 5434
4648.84 5427
4649.49 5384
4650.13 5502
4650.77 5472
4651.42 5475
4652.06 5503
4652.70 5517
4653.35 5416
4653.99 5565
4654.63 5699
4655.28 5722
4655.92 5657
4656.56 5568
4657.21 5591
4657.85 5604
4658.49 5672
4659.14 5736
4659.78 5649
4660.43 5553
4661.07 5470
4661.71 5508
4662.36 5436
4663.00 5617
4663.65 5533
4664.29 5584
4664.93 5493
4665.58 5565
4666.22 5467
4666.87 5334
4667.51 5494
4668.16 5433
4668.80 5258
4669.44 5304
4670.09 5351
4670.73 5062
4671.38 5197
4672.02 5123
4672.67 5158
4673.31 5019
4673.96 5089
4674.60 5066
4675.25 5026
4675.89 5075
4676.54 4983
4677.18 4981
4677.83 4890
4678.47 4822
4679.12 5034
4679.76 4985
4680.41 4969
4681.05 4959
4681.70 5131
4682.34 5207
4682.99 5194
4683.63 5349
4684.28 5323
4684.93 5411
4685.57 5420
4686.22 5581
4686.86 5482
4687.51 5400
4688.15 5489
4688.80 5353
4689.45 5230
4690.09 5107
4690.74 5081
4691.38 4874
4692.03 4948
4692.68 4973
4693.32 4818
4693.97 4827
4694.61 4878
4695.26 4908
4695.91 4863
4696.55 5078
4697.20 5077
4697.85 4996
4698.49 5035
4699.14 5110
4699.79 4978
4700.43 4943
4701.08 4957
4701.73 4974
4702.37 5040
4703.02 5110
4703.67 5139
4704.31 5191
4704.96 5097
4705.61 5128
4706.25 5177
4706.90 5104
4707.55 5281
4708.20 5579
4708.84 5584
4709.49 5615
4710.14 5923
4710.78 6081
4711.43 6064
4712.08 5984
4712.73 5897
4713.37 5907
4714.02 5695
4714.67 5586
4715.32 5413
4715.96 5252
4716.61 5109
4717.26 5070
4717.91 5141
4718.56 4975
4719.20 4932
4719.85 5098
4720.50 5029
4721.15 4973
4721.80 5101
4722.44 5218
4723.09 5332
4723.74 5313
4724.39 5175
4725.04 5163
4725.69 5180
4726.33 5129
4726.98 5111
4727.63 5051
4728.28 5053
4728.93 4836
4729.58 4825
4730.23 5010
4730.87 4922
4731.52 4866
4732.17 5004
4732.82 5000
4733.47 4933
4734.12 4801
4734.77 4808
4735.42 4866
4736.07 4835
4736.71 4857
4737.36 4925
4738.01 5013
4738.66 4888
4739.31 4886
4739.96 4853
4740.61 4818
4741.26 4929
4741.91 5057
4742.56 5107
4743.21 5068
4743.86 4784
4744.51 4714
4745.16 4875
4745.81 5013
4746.46 5180
4747.11 4981
4747.76 5122
4748.41 5091
4749.06 5268
4749.71 5356
4750.36 5574
4751.01 5595
4751.66 5873
4752.31 6229
4752.96 6265
4753.61 6249
4754.26 6421
4754.91 6342
4755.56 6376
4756.21 6372
4756.86 6208
4757.51 5970
4758.16 5734
4758.81 5530
4759.46 5355
4760.11 5297
4760.76 5025
4761.41 5103
4762.07 5050
4762.72 5079
4763.37 4976
4764.02 4825
4764.67 4859
4765.32 4957
4765.97 4846
4766.62 4840
4767.27 4967
4767.92 4881
4768.58 4934
4769.23 4770
4769.88 4651
4770.53 4698
4771.18 4689
4771.83 4767
4772.48 4660
4773.14 4480
4773.79 4590
4774.44 4514
4775.09 4657
4775.74 4562
4776.40 4546
4777.05 4497
4777.70 4613
4778.35 4710
4779.00 4586
4779.66 4704
4780.31 4726
4780.96 4820
4781.61 4670
4782.26 4696
4782.92 4687
4783.57 4694
4784.22 4756
4784.87 4749
4785.53 4712
4786.18 4658
4786.83 4749
4787.48 4682
4788.14 4639
4788.79 4579
4789.44 4718
4790.09 4635
4790.75 4652
4791.40 4690
4792.05 4769
4792.71 4803
4793.36 4862
4794.01 4712
4794.67 4759
4795.32 4877
4795.97 4751
4796.62 4807
4797.28 4782
4797.93 4543
4798.58 4622
4799.24 4689
4799.89 4573
4800.55 4598
4801.20 4546
4801.85 4711
4802.51 4657
4803.16 4639
4803.81 4505
4804.47 4489
4805.12 4499
4805.77 4569
4806.43 4622
4807.08 4579
4807.74 4480
4808.39 4540
4809.04 4623
4809.70 4525
4810.35 4455
4811.01 4461
4811.66 4587
4812.32 4503
4812.97 4524
4813.62 4671
4814.28 4635
4814.93 4634
4815.59 4695
4816.24 4652
4816.90 4659
4817.55 4703
4818.21 4978
4818.86 4970
4819.52 5002
4820.17 4991
4820.83 4863
4821.48 5001
4822.14 5007
4822.79 4934
4823.45 5118
4824.10 5191
4824.76 5003
4825.41 5189
4826.07 5221
4826.72 5194
4827.38 5153
4828.03 5072
4828.69 5284
4829.34 5361
4830.00 5221
4830.65 5308
4831.31 5233
4831.97 5323
4832.62 5369
4833.28 5230
4833.93 5309
4834.59 5595
4835.24 5698
4835.90 5900
4836.56 6089
4837.21 6020
4837.87 5965
4838.52 6065
4839.18 6163
4839.84 6099
4840.49 6159
4841.15 6091
4841.81 5862
4842.46 5884
4843.12 5724
4843.77 5667
4844.43 5350
4845.09 5286
4845.74 5066
4846.40 5022
4847.06 4809
4847.71 4849
4848.37 4931
4849.03 4862
4849.68 4818
4850.34 4916
4851.00 4881
4851.66 4829
4852.31 4993
4852.97 4887
4853.63 4868
4854.28 4977
4854.94 4911
4855.60 4915
4856.26 4852
4856.91 4914
4857.57 4978
4858.23 4807
4858.88 4884
4859.54 4861
4860.20 4874
4860.86 4852
4861.52 5008
4862.17 4932
4862.83 4876
4863.49 5204
4864.15 5417
4864.80 5277
4865.46 5424
4866.12 5525
4866.78 5632
4867.44 5718
4868.09 5808
4868.75 5868
4869.41 5868
4870.07 5860
4870.73 5615
4871.39 5676
4872.04 5586
4872.70 5584
4873.36 5441
4874.02 5460
4874.68 5487
4875.34 5363
4875.99 5303
4876.65 5271
4877.31 5358
4877.97 5296
4878.63 5217
4879.29 5135
4879.95 4979
4880.61 4757
4881.27 4857
4881.92 4815
4882.58 4831
4883.24 4782
4883.90 4762
4884.56 4534
4885.22 4673
4885.88 4672
4886.54 4568
4887.20 4611
4887.86 4771
4888.52 4771
4889.18 4723
4889.84 4816
4890.50 4785
4891.16 5027
4891.81 4919
4892.47 5033
4893.13 5059
4893.79 5114
4894.45 5341
4895.11 5335
4895.77 5524
4896.43 5423
4897.09 5355
4897.75 5378
4898.41 5388
4899.07 5283
4899.73 5297
4900.40 5367
4901.06 5196
4901.72 5293
4902.38 5329
4903.04 5231
4903.70 5127
4904.36 5220
4905.02 5188
4905.68 4999
4906.34 5220
4907.00 5188
4907.66 5186
4908.32 5273
4908.98 5135
4909.64 5189
4910.30 5130
4910.97 5050
4911.63 5016
4912.29 4915
4912.95 4980
4913.61 4885
4914.27 5139
4914.93 4883
4915.59 4805
4916.26 4869
4916.92 4723
4917.58 4645
4918.24 4644
4918.90 4648
4919.56 4607
4920.22 4379
4920.89 4420
4921.55 4358
4922.21 4225
4922.87 4358
4923.53 4431
4924.19 4485
4924.86 4361
4925.52 4451
4926.18 4557
4926.84 4514
4927.50 4617
4928.17 4648
4928.83 4473
4929.49 4484
4930.15 4618
4930.82 4538
4931.48 4569
4932.14 4505
4932.80 4568
4933.47 4583
4934.13 4673
4934.79 4602
4935.45 4593
4936.12 4740
4936.78 4677
4937.44 4676
4938.10 4693
4938.77 4616
4939.43 4495
4940.09 4534
4940.76 4416
4941.42 4502
4942.08 4455
4942.75 4502
4943.41 4462
4944.07 4434
4944.74 4364
4945.40 4576
4946.06 4590
4946.73 4488
4947.39 4371
4948.05 4454
4948.72 4617
4949.38 4514
4950.04 4390
4950.71 4508
4951.37 4456
4952.03 4418
4952.70 4610
4953.36 4530
4954.03 4595
4954.69 4496
4955.35 4548
4956.02 4494
4956.68 4442
4957.35 4570
4958.01 4669
4958.67 4664
4959.34 4748
4960.00 4632
4960.67 4740
4961.33 5010
4962.00 5008
4962.66 5055
4963.32 5319
4963.99 5602
4964.65 5530
4965.32 5738
4965.98 5713
4966.65 5699
4967.31 6022
4967.98 6123
4968.64 5886
4969.31 5580
4969.97 5350
4970.64 5149
4971.30 5199
4971.97 5188
4972.63 5001
4973.30 4866
4973.96 4906
4974.63 4874
4975.29 4885
4975.96 4972
4976.62 5062
4977.29 4982
4977.96 5100
4978.62 4980
4979.29 5046
4979.95 5081
4980.62 4976
4981.28 4874
4981.95 4903
4982.62 4905
4983.28 4992
4983.95 4948
4984.61 5020
4985.28 5073
4985.94 5107
4986.61 5293
4987.28 5383
4987.94 5559
4988.61 5635
4989.28 5820
4989.94 6116
4990.61 6312
4991.27 6370
4991.94 6548
4992.61 6697
4993.27 6516
4993.94 6351
4994.61 6223
4995.27 5860
4995.94 5601
4996.61 5580
4997.27 5497
4997.94 5272
4998.61 5077
4999.27 5082
4999.94 4942
5000.61 4873
5001.28 4808
5001.94 4667
5002.61 4736
5003.28 4686
5003.94 4576
5004.61 4498
5005.28 4594
5005.95 4616
5006.61 4522
5007.28 4531
5007.95 4525
5008.62 4489
5009.28 4410
5009.95 4408
5010.62 4366
5011.29 4588
5011.95 4603
5012.62 4568
5013.29 4455
5013.96 4357
5014.63 4505
5015.29 4597
5015.96 4647
5016.63 4654
5017.30 4398
5017.97 4620
5018.63 4724
5019.30 4734
5019.97 4693
5020.64 4935
5021.31 4960
5021.98 4924
5022.65 5193
5023.31 5356
5023.98 5484
5024.65 5535
5025.32 5695
5025.99 5546
5026.66 5659
5027.33 5828
5027.99 5600
5028.66 5369
5029.33 5116
5030.00 5239
5030.67 5212
5031.34 5021
5032.01 4775
5032.68 4779
5033.35 4845
5034.02 4783
5034.69 4704
5035.35 4514
5036.02 4419
5036.69 4396
5037.36 4408
5038.03 4321
5038.70 4511
5039.37 4420
5040.04 4360
5040.71 4385
5041.38 4329
5042.05 4403
5042.72 4332
5043.39 4349
5044.06 4345
5044.73 4495
5045.40 4510
5046.07 4456
5046.74 4425
5047.41 4641
5048.08 4593
5048.75 4539
5049.42 4558
5050.09 4629
5050.76 4384
5051.43 4465
5052.10 4606
5052.77 4573
5053.44 4669
5054.11 4682
5054.78 4743
5055.46 4685
5056.13 4826
5056.80 4784
5057.47 4903
5058.14 4843
5058.81 4867
5059.48 4717
5060.15 4774
5060.82 4660
5061.49 4543
5062.16 4440
5062.84 4522
5063.51 4526
5064.18 4448
5064.85 4398
5065.52 4359
5066.19 4318
5066.86 4432
5067.54 4495
5068.21 4374
5068.88 4244
5069.55 4198
5070.22 4214
5070.89 4178
5071.56 4122
5072.24 4146
5072.91 4151
5073.58 4268
5074.25 4278
5074.92 4249
5075.60 4193
5076.27 4113
5076.94 4169
5077.61 4209
5078.28 4236
5078.96 4167
5079.63 4145
5080.30 4143
5080.97 4167
5081.65 4190
5082.32 4227
5082.99 4380
5083.66 4401
5084.34 4319
5085.01 4445
5085.68 4420
5086.35 4242
5087.03 4255
5087.70 4355
5088.37 4402
5089.05 4308
5089.72 4358
5090.39 4277
5091.06 4312
5091.74 4350
5092.41 4445
5093.08 4464
5093.76 4408
5094.43 4584
5095.10 4546
5095.78 4517
5096.45 4560
5097.12 4420
5097.80 4338
5098.47 4484
5099.14 4424
5099.82 4313
5100.49 4268
5101.17 4318
5101.84 4165
5102.51 4225
5103.19 4193
5103.86 4179
5104.53 4237
5105.21 4359
5105.88 4372
5106.56 4382
5107.23 4493
5107.91 4495
5108.58 4583
5109.25 4634
5109.93 4428
5110.60 4236
5111.28 4311
5111.95 4337
5112.63 4385
5113.30 4325
5113.97 4263
5114.65 4298
5115.32 4105
5116.00 4165
5116.67 4269
5117.35 4305
5118.02 4144
5118.70 4116
5119.37 4146
5120.05 4110
5120.72 4182
5121.40 4140
5122.07 4022
5122.75 4085
5123.42 4198
5124.10 4216
5124.77 4180
5125.45 4110
5126.12 4001
5126.80 4092
5127.48 4149
5128.15 4057
5128.83 4132
5129.50 4092
5130.18 4258
5130.85 4263
5131.53 4233
5132.20 4181
5132.88 4154
5133.56 4172
5134.23 4195
5134.91 4257
5135.58 4216
5136.26 4317
5136.94 4289
5137.61 4151
5138.29 4181
5138.96 4196
5139.64 4292
5140.32 4491
5140.99 4355
5141.67 4435
5142.35 4523
5143.02 4438
5143.70 4470
5144.38 4616
5145.05 4396
5145.73 4305
5146.41 4198
5147.08 4035
5147.76 4054
5148.44 4183
5149.11 4213
5149.79 4090
5150.47 4069
5151.14 4003
5151.82 4028
5152.50 3999
5153.17 4107
5153.85 4187
5154.53 4118
5155.21 4079
5155.88 4115
5156.56 4148
5157.24 4213
5157.92 4177
5158.59 4257
5159.27 4252
5159.95 4196
5160.63 4052
5161.30 4197
5161.98 4101
5162.66 4005
5163.34 3882
5164.02 3953
5164.69 3984
5165.37 3980
5166.05 4158
5166.73 4142
5167.41 4022
5168.08 3915
5168.76 4007
5169.44 4022
5170.12 3965
5170.80 3945
5171.47 3935
5172.15 3849
5172.83 3914
5173.51 3895
5174.19 3920
5174.87 3928
5175.55 3929
5176.22 3863
5176.90 3842
5177.58 3937
5178.26 3845
5178.94 3894
5179.62 4052
5180.30 4092
5180.98 3986
5181.66 3938
5182.33 4049
5183.01 4133
5183.69 4139
5184.37 4212
5185.05 4238
5185.73 4216
5186.41 4071
5187.09 4066
5187.77 4006
5188.45 3998
5189.13 3875
5189.81 3895
5190.49 3876
5191.17 4005
5191.85 3933
5192.53 3824
5193.21 3837
5193.88 3850
5194.56 3718
5195.24 3739
5195.92 3799
5196.60 3788
5197.28 3871
5197.96 3836
5198.64 3852
5199.33 3810
5200.01 3854
5200.69 3946
5201.37 4016
5202.05 3944
5202.73 3963
5203.41 3970
5204.09 4078
5204.77 4273
5205.45 4294
5206.13 4136
5206.81 4095
5207.49 4151
5208.17 4148
5208.85 4230
5209.53 4167
5210.21 4223
5210.89 4156
5211.58 4192
5212.26 4054
5212.94 4059
5213.62 4102
5214.30 4039
5214.98 3979
5215.66 4035
5216.34 4004
5217.03 4059
5217.71 3990
5218.39 3968
5219.07 4063
5219.75 3934
5220.43 3848
5221.11 3824
5221.80 3835
5222.48 3890
5223.16 3897
5223.84 3918
5224.52 3866
5225.20 3723
5225.89 3725
5226.57 3799
5227.25 3707
5227.93 3811
5228.61 3888
5229.30 3815
5229.98 3844
5230.66 3862
5231.34 3956
5232.03 4017
5232.71 3894
5233.39 3836
5234.07 3922
5234.76 4051
5235.44 4131
5236.12 4195
5236.80 4004
5237.49 4223
5238.17 4228
5238.85 4230
5239.53 4268
5240.22 4345
5240.90 4357
5241.58 4445
5242.27 4246
5242.95 4412
5243.63 4321
5244.32 4177
5245.00 4134
5245.68 4167
5246.36 4058
5247.05 3992
5247.73 3854
5248.41 4002
5249.10 3908
5249.78 3883
5250.47 4036
5251.15 3893
5251.83 3922
5252.52 3863
5253.20 3872
5253.88 3874
5254.57 3852
5255.25 3895
5255.93 3942
5256.62 3907
5257.30 3872
5257.99 3882
5258.67 3801
5259.36 3754
5260.04 3724
5260.72 3898
5261.41 3806
5262.09 3821
5262.78 3975
5263.46 3811
5264.14 3885
5264.83 3926
5265.51 3991
5266.20 3825
5266.88 3927
5267.57 3888
5268.25 3855
5268.94 3948
5269.62 3872
5270.31 3928
5270.99 4007
5271.68 3951
5272.36 3825
5273.05 3867
5273.73 3933
5274.42 3862
5275.10 3929
5275.79 3883
5276.47 4047
5277.16 3919
5277.84 3881
5278.53 3861
5279.21 3978
5279.90 4007
5280.58 4089
5281.27 4040
5281.96 4048
5282.64 4179
5283.33 4103
5284.01 4330
5284.70 4231
5285.38 4056
5286.07 4104
5286.76 4132
5287.44 4073
5288.13 4017
5288.81 3989
5289.50 3917
5290.19 3832
5290.87 3828
5291.56 3781
5292.24 3730
5292.93 3645
5293.62 3740
5294.30 3889
5294.99 3855
5295.68 3781
5296.36 3897
5297.05 3869
5297.74 3745
5298.42 3910
5299.11 3868
5299.80 3897
5300.48 3973
5301.17 3996
5301.86 4071
5302.54 4363
5303.23 4256
5303.92 4263
5304.60 4342
5305.29 4377
5305.98 4359
5306.67 4209
5307.35 4284
5308.04 4219
5308.73 4059
5309.41 4051
5310.10 4000
5310.79 3924
5311.48 3994
5312.16 4007
5312.85 3861
5313.54 3896
5314.23 3852
5314.92 3772
5315.60 3772
5316.29 3782
5316.98 3753
5317.67 3859
5318.35 3876
5319.04 3854
5319.73 3814
5320.42 3822
5321.11 3902
5321.79 3849
5322.48 3928
5323.17 3891
5323.86 3841
5324.55 3768
5325.24 3782
5325.92 3880
5326.61 3899
5327.30 3888
5327.99 3796
5328.68 3792
5329.37 3930
5330.06 4014
5330.75 3879
5331.43 3936
5332.12 4129
5332.81 4149
5333.50 4103
5334.19 4213
5334.88 4210
5335.57 4117
5336.26 4181
5336.95 4142
5337.63 4110
5338.32 4231
5339.01 4159
5339.70 4189
5340.39 4020
5341.08 4052
5341.77 4111
5342.46 3895
5343.15 3974
5343.84 4073
5344.53 4206
5345.22 4238
5345.91 4104
5346.60 4244
5347.29 4391
5347.98 4409
5348.67 4535
5349.36 4610
5350.05 4807
5350.74 5031
5351.43 5232
5352.12 5301
5352.81 5484
5353.50 5638
5354.19 5768
5354.88 5666
5355.57 5453
5356.26 5269
5356.95 5104
5357.64 4813
5358.33 4648
5359.02 4531
5359.71 4426
5360.40 4248
5361.09 4173
5361.78 4213
5362.48 4062
5363.17 4036
5363.86 3990
5364.55 3968
5365.24 4014
5365.93 3955
5366.62 4011
5367.31 4004
5368.00 3980
5368.69 3985
5369.39 4020
5370.08 4038
5370.77 3945
5371.46 3830
5372.15 3912
5372.84 3944
5373.53 3999
5374.23 4184
5374.92 4167
5375.61 4063
5376.30 4103
5376.99 4097
5377.68 4085
5378.38 4128
5379.07 4228
5379.76 4215
5380.45 4409
5381.14 4552
5381.84 4737
5382.53 4987
5383.22 4883
5383.91 4869
5384.60 4858
5385.30 4857
5385.99 4787
5386.68 4621
5387.37 4540
5388.07 4422
5388.76 4270
5389.45 4234
5390.14 4153
5390.84 4002
5391.53 3985
5392.22 4081
5392.91 4041
5393.61 4069
5394.30 4043
5394.99 3899
5395.69 3829
5396.38 3800
5397.07 3848
5397.76 3742
5398.46 3719
5399.15 3654
5399.84 3821
5400.54 3826
5401.23 3705
5401.92 3660
5402.62 3750
5403.31 3668
5404.00 3730
5404.70 3814
5405.39 3779
5406.09 3829
5406.78 3780
5407.47 3792
5408.17 3914
5408.86 3984
5409.55 4079
5410.25 3901
5410.94 4158
5411.64 4011
5412.33 3973
5413.02 3889
5413.72 3855
5414.41 3935
5415.11 3746
5415.80 3650
5416.49 3870
5417.19 3793
5417.88 3776
5418.58 3797
5419.27 3664
5419.97 3592
5420.66 3657
5421.36 3713
5422.05 3812
5422.75 3857
5423.44 3744
5424.13 3759
5424.83 3653
5425.52 3646
5426.22 3749
5426.91 3835
5427.61 3762
5428.30 3821
5429.00 3627
5429.69 3688
5430.39 3699
5431.08 3609
5431.78 3635
5432.48 3651
5433.17 3632
5433.87 3617
5434.56 3679
5435.26 3725
5435.95 3843
5436.65 3802
5437.34 3800
5438.04 3889
5438.73 3832
5439.43 3811
5440.13 3760
5440.82 3669
5441.52 3750
5442.21 3599
5442.91 3674
5443.61 3687
5444.30 3662
5445.00 3674
5445.69 3590
5446.39 3688
5447.09 3581
5447.78 3573
5448.48 3650
5449.18 3785
5449.87 3752
5450.57 3666
5451.27 3658
5451.96 3654
5452.66 3436
5453.35 3634
5454.05 3636
5454.75 3706
5455.45 3649
5456.14 3548
5456.84 3503
5457.54 3505
5458.23 3611
5458.93 3441
5459.63 3500
5460.32 3475
5461.02 3469
5461.72 3414
5462.42 3697
5463.11 3681
5463.81 3733
5464.51 3472
5465.20 3639
5465.90 3660
5466.60 3547
5467.30 3719
5467.99 3536
5468.69 3481
5469.39 3526
5470.09 3712
5470.79 3573
5471.48 3370
5472.18 3392
5472.88 3456
5473.58 3505
5474.27 3423
5474.97 3340
5475.67 3216
5476.37 3399
5477.07 3410
5477.77 3395
5478.46 3381
5479.16 3337
5479.86 3532
5480.56 3331
5481.26 3361
5481.96 3403
5482.65 3437
5483.35 3466
5484.05 3508
5484.75 3505
5485.45 3491
5486.15 3558
5486.85 3522
5487.54 3423
5488.24 3450
5488.94 3488
5489.64 3428
5490.34 3483
5491.04 3472
5491.74 3408
5492.44 3458
5493.14 3449
5493.84 3329
5494.54 3442
5495.23 3452
5495.93 3476
5496.63 3401
5497.33 3467
5498.03 3422
5498.73 3377
5499.43 3536
5500.13 3447
5500.83 3382
5501.53 3360
5502.23 3477
5502.93 3476
5503.63 3468
5504.33 3422
5505.03 3446
5505.73 3551
5506.43 3603
5507.13 3599
5507.83 3598
5508.53 3497
5509.23 3592
5509.93 3749
5510.63 3704
5511.33 3641
5512.03 3487
5512.73 3516
5513.43 3651
5514.13 3532
5514.83 3502
5515.53 3528
5516.24 3439
5516.94 3504
5517.64 3441
5518.34 3503
5519.04 3505
5519.74 3362
5520.44 3328
5521.14 3466
5521.84 3440
5522.54 3330
5523.24 3334
5523.95 3293
5524.65 3448
5525.35 3529
5526.05 3518
5526.75 3440
5527.45 3427
5528.15 3445
5528.85 3450
5529.56 3452
5530.26 3477
5530.96 3520
5531.66 3566
5532.36 3487
5533.06 3362
5533.77 3295
5534.47 3342
5535.17 3370
5535.87 3463
5536.57 3336
5537.28 3366
5537.98 3242
5538.68 3241
5539.38 3309
5540.08 3284
5540.79 3324
5541.49 3342
5542.19 3267
5542.89 3356
5543.60 3363
5544.30 3307
5545.00 3308
5545.70 3414
5546.41 3462
5547.11 3401
5547.81 3385
5548.51 3491
5549.22 3572
5549.92 3493
5550.62 3542
5551.32 3551
5552.03 3532
5552.73 3421
5553.43 3522
5554.14 3433
5554.84 3493
5555.54 3454
5556.25 3225
5556.95 3401
5557.65 3176
5558.36 3354
5559.06 3324
5559.76 3308
5560.47 3215
5561.17 3281
5561.87 3261
5562.58 3279
5563.28 3161
5563.98 3249
5564.69 3369
5565.39 3369
5566.10 3076
5566.80 3316
5567.50 3445
5568.21 3386
5568.91 3330
5569.62 3331
5570.32 3306
5571.02 3280
5571.73 3274
5572.43 3322
5573.14 3210
5573.84 3282
5574.55 3235
5575.25 3278
5575.95 3325
5576.66 3322
5577.36 3363
5578.07 3280
5578.77 3344
5579.48 3279
5580.18 3211
5580.89 3264
5581.59 3262
5582.30 3243
5583.00 3234
5583.71 3306
5584.41 3403
5585.12 3320
5585.82 3307
5586.53 3275
5587.23 3222
5587.94 3340
5588.64 3265
5589.35 3260
5590.05 3245
5590.76 3168
5591.46 3264
5592.17 3231
5592.87 3288
5593.58 3264
5594.29 3260
5594.99 3327
5595.70 3299
5596.40 3347
5597.11 3232
5597.81 3232
5598.52 3377
5599.23 3333
5599.93 3269
5600.64 3231
5601.34 3183
5602.05 3220
5602.76 3176
5603.46 3180
5604.17 3146
5604.87 3176
5605.58 3172
5606.29 3197
5606.99 3258
5607.70 3195
5608.41 3238
5609.11 3217
5609.82 3287
5610.53 3229
5611.23 3227
5611.94 3210
5612.65 3251
5613.35 3243
5614.06 3209
5614.77 3269
5615.47 3116
5616.18 3216
5616.89 3330
5617.60 3410
5618.30 3283
5619.01 3147
5619.72 3078
5620.42 3161
5621.13 3149
5621.84 3106
5622.55 3118
5623.25 3082
5623.96 3139
5624.67 3185
5625.38 3094
5626.08 3205
5626.79 3197
5627.50 3221
5628.21 3286
5628.91 3205
5629.62 3207
5630.33 3111
5631.04 3210
5631.75 3237
5632.45 3291
5633.16 3224
5633.87 3198
5634.58 3189
5635.29 3191
5636.00 3085
5636.70 3210
5637.41 3187
5638.12 3287
5638.83 3172
5639.54 3263
5640.25 3286
5640.95 3327
5641.66 3297
5642.37 3297
5643.08 3403
5643.79 3414
5644.50 3343
5645.21 3301
5645.92 3450
5646.62 3375
5647.33 3284
5648.04 3174
5648.75 3161
5649.46 3220
5650.17 3142
5650.88 3093
5651.59 3078
5652.30 3075
5653.01 3193
5653.72 3085
5654.43 3078
5655.13 3129
5655.84 3219
5656.55 3208
5657.26 3262
5657.97 3242
5658.68 3279
5659.39 3227
5660.10 3116
5660.81 3028
5661.52 3122
5662.23 3196
5662.94 3177
5663.65 3196
5664.36 3267
5665.07 3205
5665.78 3133
5666.49 3077
5667.20 3134
5667.91 3099
5668.62 3049
5669.33 3045
5670.04 3100
5670.75 3096
5671.46 3153
5672.17 3079
5672.89 3101
5673.60 3188
5674.31 3222
5675.02 3106
5675.73 3112
5676.44 3180
5677.15 3158
5677.86 2995
5678.57 3002
5679.28 3053
5679.99 3026
5680.70 3189
5681.42 2978
5682.13 3002
5682.84 3055
5683.55 3108
5684.26 3096
5684.97 3100
5685.68 3040
5686.39 3182
5687.11 3170
5687.82 3213
5688.53 3121
5689.24 3164
5689.95 3148
5690.66 3156
5691.38 3158
5692.09 3137
5692.80 3164
5693.51 3099
5694.22 3139
5694.93 3168
5695.65 3212
5696.36 3133
5697.07 3140
5697.78 3244
5698.50 3197
5699.21 3114
5699.92 3121
5700.63 3119
5701.34 3026
5702.06 3060
5702.77 3169
5703.48 3100
5704.19 3059
5704.91 3123
5705.62 3061
5706.33 3098
5707.04 3263
5707.76 3162
5708.47 2991
5709.18 3026
5709.90 3095
5710.61 3010
5711.32 3055
5712.04 3042
5712.75 2948
5713.46 2990
5714.17 2952
5714.89 3066
5715.60 3069
5716.31 3043
5717.03 3083
5717.74 3146
5718.45 3017
5719.17 3137
5719.88 3150
5720.59 3088
5721.31 3015
5722.02 3070
5722.74 3062
5723.45 2941
5724.16 2996
5724.88 3053
5725.59 3048
5726.30 3090
5727.02 3093
5727.73 3160
5728.45 3086
5729.16 3100
5729.88 3131
5730.59 3184
5731.30 3216
5732.02 3066
5732.73 3127
5733.45 3276
5734.16 3216
5734.88 3162
5735.59 3135
5736.30 3100
5737.02 3106
5737.73 3186
5738.45 3117
5739.16 3044
5739.88 3068
5740.59 3134
5741.31 3132
5742.02 3132
5742.74 3033
5743.45 2965
5744.17 2942
5744.88 3091
5745.60 3077
5746.31 3046
5747.03 3141
5747.74 2874
5748.46 2998
5749.17 3032
5749.89 3010
5750.60 3089
5751.32 3058
5752.04 3002
5752.75 3048
5753.47 3112
5754.18 3196
5754.90 3412
5755.61 3267
5756.33 3275
5757.05 3286
5757.76 3338
5758.48 3405
5759.19 3445
5759.91 3234
5760.62 3362
5761.34 3368
5762.06 3177
5762.77 3297
5763.49 3394
5764.21 3407
5764.92 3231
5765.64 3187
5766.36 3240
5767.07 3283
5767.79 3230
5768.50 3241
5769.22 3139
5769.94 3137
5770.65 3317
5771.37 3225
5772.09 3242
5772.80 3235
5773.52 3297
5774.24 3219
5774.96 3399
5775.67 3248
5776.39 3242
5777.11 3417
5777.82 3403
5778.54 3493
5779.26 3490
5779.98 3469
5780.69 3528
5781.41 3512
5782.13 3483
5782.84 3416
5783.56 3364
5784.28 3282
5785.00 3245
5785.71 3414
5786.43 3437
5787.15 3380
5787.87 3494
5788.59 3508
5789.30 3400
5790.02 3441
5790.74 3405
5791.46 3320
5792.18 3264
5792.89 3295
5793.61 3310
5794.33 3341
5795.05 3470
5795.77 3405
5796.48 3448
5797.20 3409
5797.92 3527
5798.64 3623
5799.36 3632
5800.08 3711
5800.80 3888
5801.51 3991
5802.23 4096
5802.95 4092
5803.67 4299
5804.39 4251
5805.11 4309
5805.83 4400
5806.55 4247
5807.26 4102
5807.98 3949
5808.70 3873
5809.42 3820
5810.14 3729
5810.86 3593
5811.58 3582
5812.30 3523
5813.02 3613
5813.74 3601
5814.46 3678
5815.18 3751
5815.90 3887
5816.61 4130
5817.33 4236
5818.05 4475
5818.77 4365
5819.49 4431
5820.21 4419
5820.93 4346
5821.65 4431
5822.37 4463
5823.09 4355
5823.81 4255
5824.53 4322
5825.25 4086
5825.97 3915
5826.69 3811
5827.41 3893
5828.13 3779
5828.85 3737
5829.57 3715
5830.29 3682
5831.01 3658
5831.74 3547
5832.46 3634
5833.18 3698
5833.90 3578
5834.62 3661
5835.34 3553
5836.06 3449
5836.78 3566
5837.50 3501
5838.22 3482
5838.94 3443
5839.66 3477
5840.38 3456
5841.11 3466
5841.83 3332
5842.55 3362
5843.27 3355
5843.99 3337
5844.71 3471
5845.43 3424
5846.15 3296
5846.88 3294
5847.60 3348
5848.32 3267
5849.04 3268
5849.76 3111
5850.48 3044
5851.20 3130
5851.93 3224
5852.65 3170
5853.37 3189
5854.09 3200
5854.81 3205
5855.54 3110
5856.26 3203
5856.98 3207
5857.70 3313
5858.42 3336
5859.15 3187
5859.87 3211
5860.59 3231
5861.31 3197
5862.04 3205
5862.76 3159
5863.48 3165
5864.20 3223
5864.93 3244
5865.65 3212
5866.37 3183
5867.09 3256
5867.82 3261
5868.54 3115
5869.26 3008
5869.98 2966
5870.71 3076
5871.43 3153
5872.15 3080
5872.88 3153
5873.60 3129
5874.32 3184
5875.05 3161
5875.77 3150
5876.49 3123
5877.22 3082
5877.94 3215
5878.66 3213
5879.39 3125
5880.11 3031
5880.83 3074
5881.56 3106
5882.28 3113
5883.00 3110
5883.73 3089
5884.45 3102
5885.17 3097
5885.90 3197
5886.62 3368
5887.35 3371
5888.07 3360
5888.79 3323
5889.52 3274
5890.24 3363
5890.97 3327
5891.69 3200
5892.41 3097
5893.14 3031
5893.86 3132
5894.59 3139
5895.31 3058
5896.04 3173
5896.76 3106
5897.49 3052
5898.21 3068
5898.93 3012
5899.66 3051
5900.38 3132
5901.11 3117
5901.83 3186
5902.56 3298
5903.28 3387
5904.01 3497
5904.73 3487
5905.46 3457
5906.18 3378
5906.91 3371
5907.63 3365
5908.36 3330
5909.08 3223
5909.81 3132
5910.53 3141
5911.26 3058
5911.99 3044
5912.71 2972
5913.44 3014
5914.16 3055
5914.89 3079
5915.61 3198
5916.34 3017
5917.06 3003
5917.79 3105
5918.52 3089
5919.24 3114
5919.97 3056
5920.69 3111
5921.42 3042
5922.15 3092
5922.87 2973
5923.60 2999
5924.32 3091
5925.05 3030
5925.78 3071
5926.50 2998
5927.23 3109
5927.96 3139
5928.68 3000
5929.41 2999
5930.14 3096
5930.86 3215
5931.59 3233
5932.32 3231
5933.04 3149
5933.77 3234
5934.50 3209
5935.22 3194
5935.95 3287
5936.68 3302
5937.40 3390
5938.13 3309
5938.86 3184
5939.58 3378
5940.31 3257
5941.04 3180
5941.77 3233
5942.49 3198
5943.22 3167
5943.95 3162
5944.68 3136
5945.40 3220
5946.13 3031
5946.86 3062
5947.59 3061
5948.31 3178
5949.04 3161
5949.77 3081
5950.50 3051
5951.22 3062
5951.95 3026
5952.68 2977
5953.41 3004
5954.14 3125
5954.86 3144
5955.59 3035
5956.32 3184
5957.05 3161
5957.78 3150
5958.51 3091
5959.23 3257
5959.96 3360
5960.69 3400
5961.42 3432
5962.15 3313
5962.88 3321
5963.60 3315
5964.33 3230
5965.06 3253
5965.79 3323
5966.52 3274
5967.25 3219
5967.98 3205
5968.71 3225
5969.44 3184
5970.16 3121
5970.89 3221
5971.62 3268
5972.35 3209
5973.08 3159
5973.81 3256
5974.54 3215
5975.27 3152
5976.00 3260
5976.73 3218
5977.46 3051
5978.19 3021
5978.92 3043
5979.65 3032
5980.37 3147
5981.10 3086
5981.83 3005
5982.56 3024
5983.29 2891
5984.02 2948
5984.75 3059
5985.48 3046
5986.21 3086
5986.94 3123
5987.67 3126
5988.40 2960
5989.13 2980
5989.86 3120
5990.59 3110
5991.32 3134
5992.05 3088
5992.79 3120
5993.52 3132
5994.25 3154
5994.98 3150
5995.71 3153
5996.44 3125
5997.17 2960
5997.90 3100
5998.63 3188
5999.36 3194
6000.09 3085
6000.82 3163
6001.55 3133
6002.28 3058
6003.02 3084
6003.75 3058
6004.48 3096
6005.21 2970
6005.94 2936
6006.67 3047
6007.40 2978
6008.13 2987
6008.86 3012
6009.60 2903
6010.33 3008
6011.06 3061
6011.79 3008
6012.52 3147
6013.25 3150
6013.99 3223
6014.72 3220
6015.45 3232
6016.18 3182
6016.91 3163
6017.64 3020
6018.38 3110
6019.11 3201
6019.84 3254
6020.57 3157
6021.30 3184
6022.04 3154
6022.77 3141
6023.50 3067
6024.23 3115
6024.97 3133
6025.70 3136
6026.43 3100
6027.16 3114
6027.90 3141
6028.63 3118
6029.36 2953
6030.09 2948
6030.83 2941
6031.56 2949
6032.29 3024
6033.02 2941
6033.76 2942
6034.49 2937
6035.22 2964
6035.96 2934
6036.69 2861
6037.42 2882
6038.16 2921
6038.89 2954
6039.62 2955
6040.36 2901
6041.09 2914
6041.82 2880
6042.56 2907
6043.29 3059
6044.02 2983
6044.76 3078
6045.49 3059
6046.22 3234
6046.96 3400
6047.69 3293
6048.42 3274
6049.16 3311
6049.89 3318
6050.63 3366
6051.36 3294
6052.09 3201
6052.83 3193
6053.56 3090
6054.30 3140
6055.03 3042
6055.77 2939
6056.50 2957
6057.23 2797
6057.97 2826
6058.70 2817
6059.44 2816
6060.17 2809
6060.91 2715
6061.64 2647
6062.38 2753
6063.11 2701
6063.84 2734
6064.58 2700
6065.31 2747
6066.05 2739
6066.78 2839
6067.52 2694
6068.25 2732
6068.99 2723
6069.72 2680
6070.46 2840
6071.19 2736
6071.93 2673
6072.66 2771
6073.40 2794
6074.14 2887
6074.87 2815
6075.61 2683
6076.34 2781
6077.08 2803
6077.81 2923
6078.55 2830
6079.28 2879
6080.02 2817
6080.76 2926
6081.49 2858
6082.23 2763
6082.96 2760
6083.70 2781
6084.43 2752
6085.17 2881
6085.91 2773
6086.64 2824
6087.38 2935
6088.12 2870
6088.85 2821
6089.59 2713
6090.32 2759
6091.06 2789
6091.80 2738
6092.53 2641
6093.27 2645
6094.01 2692
6094.74 2755
6095.48 2775
6096.22 2693
6096.95 2733
6097.69 2663
6098.43 2646
6099.16 2689
6099.90 2658
6100.64 2667
6101.37 2815
6102.11 2787
6102.85 2659
6103.59 2691
6104.32 2669
6105.06 2701
6105.80 2676
6106.53 2716
6107.27 2649
6108.01 2653
6108.75 2621
6109.48 2669
6110.22 2683
6110.96 2598
6111.70 2567
6112.43 2652
6113.17 2697
6113.91 2779
6114.65 2778
6115.39 2790
6116.12 2710
6116.86 2615
6117.60 2654
6118.34 2603
6119.08 2744
6119.81 2788
6120.55 2708
6121.29 2657
6122.03 2740
6122.77 2813
6123.50 2861
6124.24 2765
6124.98 2735
6125.72 2760
6126.46 2860
6127.20 2836
6127.94 2779
6128.67 2750
6129.41 2844
6130.15 2784
6130.89 2769
6131.63 2792
6132.37 2729
6133.11 2822
6133.85 2868
6134.58 2844
6135.32 2860
6136.06 2859
6136.80 2849
6137.54 2826
6138.28 2822
6139.02 2905
6139.76 2832
6140.50 2773
6141.24 2700
6141.98 2729
6142.72 2726
6143.46 2718
6144.20 2709
6144.94 2650
6145.68 2678
6146.41 2738
6147.15 2739
6147.89 2701
6148.63 2734
6149.37 2674
6150.11 2741
6150.85 2684
6151.59 2687
6152.33 2727
6153.07 2716
6153.81 2729
6154.55 2654
6155.30 2767
6156.04 2602
6156.78 2588
6157.52 2689
6158.26 2649
6159.00 2711
6159.74 2797
6160.48 2806
6161.22 2704
6161.96 2717
6162.70 2708
6163.44 2774
6164.18 2703
6164.92 2776
6165.66 2747
6166.40 2684
6167.15 2731
6167.89 2632
6168.63 2661
6169.37 2706
6170.11 2709
6170.85 2730
6171.59 2785
6172.33 2816
6173.07 2821
6173.82 2801
6174.56 2814
6175.30 2918
6176.04 2968
6176.78 2892
6177.52 2851
6178.26 2814
6179.01 2810
6179.75 2821
6180.49 2775
6181.23 2661
6181.97 2708
6182.72 2771
6183.46 2725
6184.20 2543
6184.94 2558
6185.68 2628
6186.43 2589
6187.17 2637
6187.91 2611
6188.65 2677
6189.39 2548
6190.14 2710
6190.88 2638
6191.62 2557
6192.36 2459
6193.11 2606
6193.85 2549
6194.59 2485
6195.33 2520
6196.08 2563
6196.82 2609
6197.56 2572
6198.31 2611
6199.05 2528
6199.79 2572
6200.53 2560
6201.28 2536
6202.02 2559
6202.76 2607
6203.51 2607
6204.25 2597
6204.99 2662
6205.74 2625
6206.48 2708
6207.22 2709
6207.97 2582
6208.71 2707
6209.45 2776
6210.20 2809
6210.94 2704
6211.68 2725
6212.43 2629
6213.17 2577
6213.92 2649
6214.66 2705
6215.40 2685
6216.15 2715
6216.89 2633
6217.64 2611
6218.38 2671
6219.12 2569
6219.87 2579
6220.61 2637
6221.36 2587
6222.10 2626
6222.84 2477
6223.59 2510
6224.33 2491
6225.08 2513
6225.82 2636
6226.57 2559
6227.31 2532
6228.06 2587
6228.80 2634
6229.55 2556
6230.29 2622
6231.04 2580
6231.78 2619
6232.52 2639
6233.27 2633
6234.01 2749
6234.76 2622
6235.50 2604
6236.25 2617
6237.00 2656
6237.74 2665
6238.49 2607
6239.23 2641
6239.98 2604
6240.72 2554
6241.47 2562
6242.21 2598
6242.96 2669
6243.70 2607
6244.45 2574
6245.19 2566
6245.94 2603
6246.69 2726
6247.43 2643
6248.18 2725
6248.92 2820
6249.67 2786
6250.42 2829
6251.16 2900
6251.91 2911
6252.65 2941
6253.40 2920
6254.15 2806
6254.89 2821
6255.64 2723
6256.39 2705
6257.13 2759
6257.88 2777
6258.62 2712
6259.37 2673
6260.12 2760
6260.86 2675
6261.61 2624
6262.36 2662
6263.10 2747
6263.85 2752
6264.60 2724
6265.34 2745
6266.09 2817
6266.84 2827
6267.59 2813
6268.33 2765
6269.08 2820
6269.83 2746
6270.57 2807
6271.32 2826
6272.07 2689
6272.82 2806
6273.56 2819
6274.31 2725
6275.06 2754
6275.81 2823
6276.55 2803
6277.30 2830
6278.05 2894
6278.80 2805
6279.54 2956
6280.29 2886
6281.04 2932
6281.79 2732
6282.53 2754
6283.28 2756
6284.03 2794
6284.78 2760
6285.53 2740
6286.27 2678
6287.02 2607
6287.77 2732
6288.52 2765
6289.27 2778
6290.02 2789
6290.76 2910
6291.51 2878
6292.26 2818
6293.01 2751
6293.76 2800
6294.51 2724
6295.26 2655
6296.00 2647
6296.75 2610
6297.50 2643
6298.25 2668
6299.00 2675
6299.75 2596
6300.50 2569
6301.25 2608
6302.00 2677
6302.74 2654
6303.49 2623
6304.24 2740
6304.99 2745
6305.74 2688
6306.49 2695
6307.24 2708
6307.99 2767
6308.74 2790
6309.49 2662
6310.24 2769
6310.99 2758
6311.74 2754
6312.49 2658
6313.24 2634
6313.99 2531
6314.74 2596
6315.49 2601
6316.24 2651
6316.99 2545
6317.74 2522
6318.49 2594
6319.24 2482
6319.99 2566
6320.74 2464
6321.49 2493
6322.24 2520
6322.99 2560
6323.74 2520
6324.49 2603
6325.24 2659
6325.99 2601
6326.74 2550
6327.49 2658
6328.24 2589
6328.99 2512
6329.74 2547
6330.49 2525
6331.24 2528
6331.99 2561
6332.74 2546
6333.50 2559
6334.25 2691
6335.00 2586
6335.75 2607
6336.50 2629
6337.25 2629
6338.00 2687
6338.75 2661
6339.50 2576
6340.26 2594
6341.01 2674
6341.76 2625
6342.51 2433
6343.26 2520
6344.01 2492
6344.76 2467
6345.52 2553
6346.27 2497
6347.02 2501
6347.77 2469
6348.52 2497
6349.28 2532
6350.03 2526
6350.78 2493
6351.53 2480
6352.28 2504
6353.04 2457
6353.79 2492
6354.54 2531
6355.29 2519
6356.04 2512
6356.80 2586
6357.55 2463
6358.30 2510
6359.05 2484
6359.81 2516
6360.56 2428
6361.31 2468
6362.06 2487
6362.82 2554
6363.57 2503
6364.32 2474
6365.07 2475
6365.83 2447
6366.58 2497
6367.33 2571
6368.09 2505
6368.84 2703
6369.59 2655
6370.35 2628
6371.10 2709
6371.85 2642
6372.60 2713
6373.36 2590
6374.11 2551
6374.86 2517
6375.62 2534
6376.37 2574
6377.13 2617
6377.88 2568
6378.63 2559
6379.39 2473
6380.14 2442
6380.89 2459
6381.65 2438
6382.40 2460
6383.16 2487
6383.91 2483
6384.66 2466
6385.42 2435
6386.17 2416
6386.93 2450
6387.68 2438
6388.43 2410
6389.19 2401
6389.94 2552
6390.70 2586
6391.45 2562
6392.21 2543
6392.96 2478
6393.71 2556
6394.47 2551
6395.22 2545
6395.98 2474
6396.73 2487
6397.49 2522
6398.24 2492
6399.00 2399
6399.75 2516
6400.51 2491
6401.26 2311
6402.02 2374
6402.77 2437
6403.53 2472
6404.28 2391
6405.04 2519
6405.79 2434
6406.55 2484
6407.30 2473
6408.06 2431
6408.81 2472
6409.57 2447
6410.32 2466
6411.08 2489
6411.84 2419
6412.59 2396
6413.35 2389
6414.10 2416
6414.86 2366
6415.61 2400
6416.37 2371
6417.13 2309
6417.88 2445
6418.64 2397
6419.39 2411
6420.15 2408
6420.91 2426
6421.66 2408
6422.42 2374
6423.17 2428
6423.93 2495
6424.69 2415
6425.44 2415
6426.20 2382
6426.96 2335
6427.71 2365
6428.47 2347
6429.23 2379
6429.98 2429
6430.74 2333
6431.50 2385
6432.25 2393
6433.01 2237
6433.77 2311
6434.52 2355
6435.28 2394
6436.04 2384
6436.79 2384
6437.55 2384
6438.31 2386
6439.07 2312
6439.82 2332
6440.58 2450
6441.34 2405
6442.09 2354
6442.85 2249
6443.61 2364
6444.37 2494
6445.12 2428
6445.88 2289
6446.64 2422
6447.40 2382
6448.15 2400
6448.91 2361
6449.67 2292
6450.43 2314
6451.19 2372
6451.94 2331
6452.70 2253
6453.46 2331
6454.22 2224
6454.98 2325
6455.73 2263
6456.49 2253
6457.25 2285
6458.01 2222
6458.77 2232
6459.53 2281
6460.28 2402
6461.04 2547
6461.80 2432
6462.56 2325
6463.32 2365
6464.08 2351
6464.84 2341
6465.59 2420
6466.35 2221
6467.11 2251
6467.87 2333
6468.63 2364
6469.39 2306
6470.15 2308
6470.91 2350
6471.67 2288
6472.43 2299
6473.18 2350
6473.94 2310
6474.70 2300
6475.46 2340
6476.22 2472
6476.98 2404
6477.74 2312
6478.50 2417
6479.26 2494
6480.02 2387
6480.78 2327
6481.54 2356
6482.30 2361
6483.06 2283
6483.82 2280
6484.58 2397
6485.34 2312
6486.10 2316
6486.86 2349
6487.62 2382
6488.38 2381
6489.14 2396
6489.90 2436
6490.66 2363
6491.42 2334
6492.18 2361
6492.94 2328
6493.70 2299
6494.46 2287
6495.22 2299
6495.98 2322
6496.74 2354
6497.50 2305
6498.26 2426
6499.02 2362
6499.78 2259
6500.54 2260
6501.31 2260
6502.07 2291
6502.83 2266
6503.59 2297
6504.35 2308
6505.11 2310
6505.87 2425
6506.63 2324
6507.39 2370
6508.16 2392
6508.92 2374
6509.68 2300
6510.44 2268
6511.20 2315
6511.96 2375
6512.72 2374
6513.49 2393
6514.25 2288
6515.01 2308
6515.77 2321
6516.53 2269
6517.29 2328
6518.06 2305
6518.82 2384
6519.58 2267
6520.34 2305
6521.10 2406
6521.87 2281
6522.63 2382
6523.39 2472
6524.15 2399
6524.91 2389
6525.68 2490
6526.44 2577
6527.20 2556
6527.96 2603
6528.73 2546
6529.49 2487
6530.25 2505
6531.01 2480
6531.78 2522
6532.54 2448
6533.30 2525
6534.06 2407
6534.83 2505
6535.59 2457
6536.35 2422
6537.12 2436
6537.88 2427
6538.64 2449
6539.40 2470
6540.17 2437
6540.93 2389
6541.69 2486
6542.46 2437
6543.22 2421
6543.98 2402
6544.75 2380
6545.51 2326
6546.27 2394
6547.04 2371
6547.80 2427
6548.56 2435
6549.33 2380
6550.09 2288
6550.86 2300
6551.62 2362
6552.38 2374
6553.15 2395
6553.91 2332
6554.68 2278
6555.44 2274
6556.20 2301
6556.97 2319
6557.73 2342
6558.50 2306
6559.26 2325
6560.02 2344
6560.79 2344
6561.55 2393
6562.32 2445
6563.08 2424
6563.85 2319
6564.61 2337
6565.38 2391
6566.14 2532
6566.90 2480
6567.67 2467
6568.43 2432
6569.20 2467
6569.96 2400
6570.73 2440
6571.49 2403
6572.26 2386
6573.02 2326
6573.79 2395
6574.55 2390
6575.32 2351
6576.08 2492
6576.85 2443
6577.61 2449
6578.38 2507
6579.15 2493
6579.91 2493
6580.68 2560
6581.44 2662
6582.21 2803
6582.97 2777
6583.74 2836
6584.50 2816
6585.27 2710
6586.04 2789
6586.80 2793
6587.57 2693
6588.33 2687
6589.10 2613
6589.87 2584
6590.63 2546
6591.40 2561
6592.16 2588
6592.93 2501
6593.70 2597
6594.46 2528
6595.23 2504
6596.00 2462
6596.76 2645
6597.53 2671
6598.29 2519
6599.06 2583
6599.83 2603
6600.59 2565
6601.36 2517
6602.13 2599
6602.89 2696
6603.66 2616
6604.43 2596
6605.20 2638
6605.96 2598
6606.73 2652
6607.50 2690
6608.26 2743
6609.03 2707
6609.80 2703
6610.57 2816
6611.33 2704
6612.10 2748
6612.87 2596
6613.63 2670
6614.40 2651
6615.17 2636
6615.94 2565
6616.70 2571
6617.47 2582
6618.24 2637
6619.01 2618
6619.78 2716
6620.54 2904
6621.31 2871
6622.08 2871
6622.85 2877
6623.61 2967
6624.38 2996
6625.15 3019
6625.92 3003
6626.69 3041
6627.46 3093
6628.22 2972
6628.99 2893
6629.76 2894
6630.53 2779
6631.30 2890
6632.07 2844
6632.83 2985
6633.60 3125
6634.37 3177
6635.14 3328
6635.91 3469
6636.68 3632
6637.45 3823
6638.21 3865
6638.98 4061
6639.75 3822
6640.52 3608
6641.29 3488
6642.06 3329
6642.83 3116
6643.60 2997
6644.37 2942
6645.14 2842
6645.91 2807
6646.68 2757
6647.44 2692
6648.21 2665
6648.98 2659
6649.75 2774
6650.52 2612
6651.29 2650
6652.06 2654
6652.83 2665
6653.60 2608
6654.37 2664
6655.14 2633
6655.91 2567
6656.68 2641
6657.45 2680
6658.22 2552
6658.99 2480
6659.76 2605
6660.53 2632
6661.30 2565
6662.07 2556
6662.84 2744
6663.61 2805
6664.38 2891
6665.15 2965
6665.92 3072
6666.69 3096
6667.46 3064
6668.23 3106
6669.00 3157
6669.78 3142
6670.55 3051
6671.32 2987
6672.09 2906
6672.86 2842
6673.63 2835
6674.40 2791
6675.17 2681
6675.94 2759
6676.71 2599
6677.48 2614
6678.26 2618
6679.03 2727
6679.80 2637
6680.57 2539
6681.34 2531
6682.11 2550
6682.88 2510
6683.66 2508
6684.43 2569
6685.20 2536
6685.97 2580
6686.74 2632
6687.51 2764
6688.28 2750
6689.06 2762
6689.83 2788
6690.60 2799
6691.37 2750
6692.14 2775
6692.92 2762
6693.69 2661
6694.46 2634
6695.23 2630
6696.00 2540
6696.78 2501
6697.55 2516
6698.32 2419
6699.09 2401
6699.87 2512
6700.64 2401
6701.41 2461
6702.18 2460
6702.96 2453
6703.73 2384
6704.50 2441
6705.27 2434
6706.05 2398
6706.82 2447
6707.59 2379
6708.37 2386
6709.14 2355
6709.91 2290
6710.68 2327
6711.46 2366
6712.23 2290
6713.00 2384
6713.78 2343
6714.55 2377
6715.32 2357
6716.10 2331
6716.87 2314
6717.64 2364
6718.42 2417
6719.19 2305
6719.96 2257
6720.74 2381
6721.51 2417
6722.29 2398
6723.06 2391
6723.83 2376
6724.61 2275
6725.38 2253
6726.15 2361
6726.93 2380
6727.70 2310
6728.48 2288
6729.25 2271
6730.02 2293
6730.80 2302
6731.57 2376
6732.35 2249
6733.12 2273
6733.90 2272
6734.67 2284
6735.45 2354
6736.22 2308
6736.99 2317
6737.77 2298
6738.54 2305
6739.32 2253
6740.09 2232
6740.87 2226
6741.64 2311
6742.42 2240
6743.19 2253
6743.97 2315
6744.74 2334
6745.52 2318
6746.29 2343
6747.07 2278
6747.84 2308
6748.62 2317
6749.39 2329
6750.17 2341
6750.94 2401
6751.72 2357
6752.49 2324
6753.27 2235
6754.05 2215
6754.82 2285
6755.60 2239
6756.37 2150
6757.15 2229
6757.92 2289
6758.70 2248
6759.48 2236
6760.25 2187
6761.03 2227
6761.80 2257
6762.58 2246
6763.36 2225
6764.13 2282
6764.91 2277
6765.68 2204
6766.46 2219
6767.24 2286
6768.01 2295
6768.79 2284
6769.57 2293
6770.34 2241
6771.12 2254
6771.90 2284
6772.67 2320
6773.45 2235
6774.23 2253
6775.00 2198
6775.78 2231
6776.56 2312
6777.33 2288
6778.11 2264
6778.89 2285
6779.66 2408
6780.44 2487
6781.22 2486
6781.99 2454
6782.77 2563
6783.55 2499
6784.33 2424
6785.10 2426
6785.88 2404
6786.66 2392
6787.44 2290
6788.21 2299
6788.99 2192
6789.77 2196
6790.55 2243
6791.32 2254
6792.10 2207
6792.88 2189
6793.66 2200
6794.43 2200
6795.21 2155
6795.99 2085
6796.77 2137
6797.55 2129
6798.32 2219
6799.10 2174
6799.88 2198
6800.66 2155
6801.44 2255
6802.22 2166
6802.99 2215
6803.77 2169
6804.55 2174
6805.33 2173
6806.11 2168
6806.89 2133
6807.67 2172
6808.44 2148
6809.22 2208
6810.00 2205
6810.78 2128
6811.56 2138
6812.34 2180
6813.12 2137
6813.90 2146
6814.67 2146
6815.45 2064
6816.23 2106
6817.01 2022
6817.79 2107
6818.57 2178
6819.35 2171
6820.13 2210
6820.91 2212
6821.69 2201
6822.47 2200
6823.25 2189
6824.03 2140
6824.81 2087
6825.59 2113
6826.37 2140
6827.14 2084
6827.92 2107
6828.70 2071
6829.48 2085
6830.26 2130
6831.04 2168
6831.82 2126
6832.60 2203
6833.38 2130
6834.16 2148
6834.94 2208
6835.72 2191
6836.51 1995
6837.29 1986
6838.07 2067
6838.85 2083
6839.63 2103
6840.41 2003
6841.19 1953
6841.97 2014
6842.75 1992
6843.53 1983
6844.31 2140
6845.09 2190
6845.87 2099
6846.65 2125
6847.43 2071
6848.21 2068
6849.00 2132
6849.78 2150
6850.56 2186
6851.34 2173
6852.12 2201
6852.90 2183
6853.68 2128
6854.46 2146
6855.25 2148
6856.03 2188
6856.81 2210
6857.59 2238
6858.37 2152
6859.15 2168
6859.93 2233
6860.72 2186
6861.50 2191
6862.28 2034
6863.06 2094
6863.84 2074
6864.62 2107
6865.41 2069
6866.19 2095
6866.97 2075
6867.75 2022
6868.53 2061
6869.32 2082
6870.10 2077
6870.88 2072
6871.66 2133
6872.45 2161
6873.23 2051
6874.01 2196
6874.79 2137
6875.58 2053
6876.36 2013
6877.14 2084
6877.92 2165
6878.71 2147
6879.49 2192
6880.27 2134
6881.05 2199
6881.84 2163
6882.62 2053
6883.40 2099
6884.19 2181
6884.97 2193
6885.75 2170
6886.54 2209
6887.32 2245
6888.10 2212
6888.88 2163
6889.67 2211
6890.45 2163
6891.23 2198
6892.02 2214
6892.80 2230
6893.59 2282
6894.37 2137
6895.15 2148
6895.94 2184
6896.72 2159
6897.50 2185
6898.29 2205
6899.07 2141
6899.86 2148
6900.64 2064
6901.42 2130
6902.21 2147
6902.99 2117
6903.78 2117
6904.56 2137
6905.34 2036
6906.13 2024
6906.91 2119
6907.70 2237
6908.48 2246
6909.27 2277
6910.05 2292
6910.83 2277
6911.62 2295
6912.40 2186
6913.19 2187
6913.97 2216
6914.76 2203
6915.54 2232
6916.33 2128
6917.11 2158
6917.90 2159
6918.68 2213
6919.47 2139
6920.25 2128
6921.04 2186
6921.82 2227
6922.61 2244
6923.39 2271
6924.18 2339
6924.96 2288
6925.75 2294
6926.53 2325
6927.32 2204
6928.10 2208
6928.89 2194
6929.68 2242
6930.46 2179
6931.25 2124
6932.03 2092
6932.82 2160
6933.60 2134
6934.39 2047
6935.18 2032
6935.96 2056
6936.75 2201
6937.53 2226
6938.32 2098
6939.11 2079
6939.89 2084
6940.68 2210
6941.47 2164
6942.25 2066
6943.04 2124
6943.82 2154
6944.61 2159
6945.40 2144
6946.18 2193
6946.97 2114
6947.76 2168
6948.54 2336
6949.33 2318
6950.12 2349
6950.90 2394
6951.69 2456
6952.48 2514
6953.26 2490
6954.05 2402
6954.84 2304
6955.63 2335
6956.41 2406
6957.20 2271
6957.99 2171
6958.77 2227
6959.56 2166
6960.35 2192
6961.14 2295
6961.92 2317
6962.71 2337
6963.50 2243
6964.29 2120
6965.07 2123
6965.86 2186
6966.65 2285
6967.44 2279
6968.22 2331
6969.01 2334
6969.80 2338
6970.59 2400
6971.38 2358
6972.16 2382
6972.95 2349
6973.74 2340
6974.53 2362
6975.32 2275
6976.10 2253
6976.89 2380
6977.68 2407
6978.47 2477
6979.26 2454
6980.05 2465
6980.83 2394
6981.62 2470
6982.41 2539
6983.20 2528
6983.99 2510
6984.78 2440
6985.57 2403
6986.36 2404
6987.14 2370
6987.93 2319
6988.72 2394
6989.51 2351
6990.30 2319
6991.09 2304
6991.88 2365
6992.67 2247
6993.46 2192
6994.25 2216
6995.04 2180
6995.82 2204
6996.61 2234
6997.40 2198
6998.19 2239
6998.98 2262
6999.77 2276
7000.56 2310
7001.35 2244
7002.14 2276
7002.93 2250
7003.72 2267
7004.51 2357
7005.30 2295
7006.09 2251
7006.88 2271
7007.67 2258
7008.46 2307
7009.25 2295
7010.04 2309
7010.83 2257
7011.62 2174
7012.41 2191
7013.20 2291
7013.99 2224
7014.78 2262
7015.57 2215
7016.36 2290
7017.15 2324
7017.94 2342
7018.73 2352
7019.53 2195
7020.32 2174
7021.11 2314
7021.90 2248
7022.69 2254
7023.48 2215
7024.27 2238
7025.06 2173
7025.85 2167
7026.64 2162
7027.43 2208
7028.23 2135
7029.02 2108
7029.81 2092
7030.60 2088
7031.39 2086
7032.18 2117
7032.97 2129
7033.77 2083
7034.56 2144
7035.35 2165
7036.14 2163
7036.93 2159
7037.72 2174
7038.51 2197
7039.31 2282
7040.10 2193
7040.89 2300
7041.68 2236
7042.47 2222
7043.27 2298
7044.06 2310
7044.85 2315
7045.64 2313
7046.43 2313
7047.23 2331
7048.02 2235
7048.81 2319
7049.60 2338
7050.40 2255
7051.19 2184
7051.98 2184
7052.77 2233
7053.57 2204
7054.36 2220
7055.15 2122
7055.94 2227
7056.74 2242
7057.53 2110
7058.32 2121
7059.12 2346
7059.91 2251
7060.70 2145
7061.50 2105
7062.29 2135
7063.08 2151
7063.87 2157
7064.67 2213
7065.46 2128
7066.25 2054
7067.05 2051
7067.84 2175
7068.63 2219
7069.43 2263
7070.22 2177
7071.02 2133
7071.81 2205
7072.60 2184
7073.40 2242
7074.19 2214
7074.98 2274
7075.78 2204
7076.57 2281
7077.37 2277
7078.16 2246
7078.95 2193
7079.75 2293
7080.54 2276
7081.34 2263
7082.13 2275
7082.92 2352
7083.72 2316
7084.51 2389
7085.31 2385
7086.10 2439
7086.90 2484
7087.69 2453
7088.49 2581
7089.28 2636
7090.07 2713
7090.87 2689
7091.66 2751
7092.46 2706
7093.25 2656
7094.05 2693
7094.84 2604
7095.64 2457
7096.43 2478
7097.23 2531
7098.02 2346
7098.82 2308
7099.61 2409
7100.41 2336
7101.20 2166
7102.00 2119
7102.79 2187
7103.59 2204
7104.39 2184
7105.18 2223
7105.98 2194
7106.77 2145
7107.57 2122
7108.36 2141
7109.16 2204
7109.96 2237
7110.75 2127
7111.55 2113
7112.34 2208
7113.14 2281
7113.93 2232
7114.73 2236
7115.53 2236
7116.32 2340
7117.12 2289
7117.92 2407
7118.71 2438
7119.51 2538
7120.30 2642
7121.10 2684
7121.90 2701
7122.69 2566
7123.49 2622
7124.29 2558
7125.08 2554
7125.88 2517
7126.68 2365
7127.47 2366
7128.27 2320
7129.07 2362
7129.86 2266
7130.66 2265
7131.46 2223
7132.25 2188
7133.05 2139
7133.85 2179
7134.65 2127
7135.44 2055
7136.24 2129
7137.04 2080
7137.84 2076
7138.63 2198
7139.43 2239
7140.23 2047
7141.03 2103
7141.82 2170
7142.62 2185
7143.42 2185
7144.22 2178
7145.01 2257
7145.81 2214
7146.61 2109
7147.41 2148
7148.20 2211
7149.00 2170
7149.80 2175
7150.60 2165
7151.40 2217
7152.19 2133
7152.99 2132
7153.79 2214
7154.59 2075
7155.39 2167
7156.19 2109
7156.98 2074
7157.78 2129
7158.58 2163
7159.38 2132
7160.18 2152
7160.98 2111
7161.78 2087
7162.57 2191
7163.37 2202
7164.17 2116
7164.97 2211
7165.77 2241
7166.57 2174
7167.37 2174
7168.17 2183
7168.97 2185
7169.77 2204
7170.56 2209
7171.36 2284
7172.16 2193
7172.96 2209
7173.76 2163
7174.56 2101
7175.36 2141
7176.16 2237
7176.96 2119
7177.76 2120
7178.56 2198
7179.36 2172
7180.16 2109
7180.96 2168
7181.76 2137
7182.56 2212
7183.36 2210
7184.16 2120
7184.96 2181
7185.76 2100
7186.56 2131
7187.36 2143
7188.16 2179
7188.96 2207
7189.76 2104
7190.56 2089
7191.36 2121
7192.16 2083
7192.96 2113
7193.76 2060
7194.56 2017
7195.36 2072
7196.16 2056
7196.96 1997
7197.76 2079
7198.56 2021
7199.36 2002
7200.16 2148
7200.97 2155
7201.77 2000
7202.57 2068
7203.37 2059
7204.17 2087
7204.97 2175
7205.77 2119
7206.57 2144
7207.37 2161
7208.18 2110
7208.98 2160
7209.78 2074
7210.58 2063
7211.38 2097
7212.18 2056
7212.98 2141
7213.79 2162
7214.59 2107
7215.39 2098
7216.19 2145
7216.99 2112
7217.79 2131
7218.60 2205
7219.40 2207
7220.20 2166
7221.00 2204
7221.80 2195
7222.61 2231
7223.41 2177
7224.21 2122
7225.01 2173
7225.81 2193
7226.62 2089
7227.42 2142
7228.22 2145
7229.02 2124
7229.83 2067
7230.63 2068
7231.43 2036
7232.23 2008
7233.04 2126
7233.84 2104
7234.64 2136
7235.45 2089
7236.25 2154
7237.05 2066
7237.85 2120
7238.66 2213
7239.46 2174
7240.26 2095
7241.07 2103
7241.87 2162
7242.67 2234
7243.48 2118
7244.28 2108
7245.08 2179
7245.89 2101
7246.69 2095
7247.49 2055
7248.30 2080
7249.10 1988
7249.90 2055
7250.71 2044
7251.51 1976
7252.31 2020
7253.12 2072
7253.92 2058
7254.73 2034
7255.53 2087
7256.33 2031
7257.14 2037
7257.94 2014
7258.75 2004
7259.55 2024
7260.35 1966
7261.16 2010
7261.96 2053
7262.77 2091
7263.57 1983
7264.38 1953
7265.18 1984
7265.98 2008
7266.79 1994
7267.59 1949
7268.40 1982
7269.20 1954
7270.01 2040
7270.81 1981
7271.62 1983
7272.42 1966
7273.23 1952
7274.03 2004
7274.84 1984
7275.64 2041
7276.45 2046
7277.25 2052
7278.06 2081
7278.86 1987
7279.67 2006
7280.47 2040
7281.28 1986
7282.08 2046
7282.89 2017
7283.69 1958
7284.50 1934
7285.31 2001
7286.11 2001
7286.92 1998
7287.72 2000
7288.53 2019
7289.33 1936
7290.14 1929
7290.95 2056
7291.75 2024
7292.56 2013
7293.36 2008
7294.17 1940
7294.98 1989
7295.78 1886
7296.59 1875
7297.39 1936
7298.20 1898
7299.01 1951
7299.81 1871
7300.62 1927
7301.43 1938
7302.23 1985
7303.04 1892
7303.85 1918
7304.65 1956
7305.46 1982
7306.27 1981
7307.07 2030
7307.88 2068
7308.69 2046
7309.49 1953
7310.30 1988
7311.11 2022
7311.91 2050
7312.72 1954
7313.53 1968
7314.33 1901
7315.14 1977
7315.95 2017
7316.76 1989
7317.56 1972
7318.37 1966
7319.18 1970
7319.99 1931
7320.79 1877
7321.60 1910
7322.41 2042
7323.22 2039
7324.02 2010
7324.83 2048
7325.64 2062
7326.45 2029
7327.26 2065
7328.06 2138
7328.87 2069
7329.68 2066
7330.49 2069
7331.30 2019
7332.10 1934
7332.91 1986
7333.72 1953
7334.53 2029
7335.34 2041
7336.15 1955
7336.95 1943
7337.76 2039
7338.57 1935
7339.38 1950
7340.19 1967
7341.00 2002
7341.81 1967
7342.61 1927
7343.42 1882
7344.23 1956
7345.04 1962
7345.85 1989
7346.66 1964
7347.47 1981
7348.28 1965
7349.09 1993
7349.89 1992
7350.70 1980
7351.51 1938
7352.32 1884
7353.13 1880
7353.94 1776
7354.75 1853
7355.56 1883
7356.37 1925
7357.18 1895
7357.99 1897
7358.80 1843
7359.61 1842
7360.42 1793
7361.23 1790
7362.04 1885
7362.85 1879
7363.66 1871
7364.47 1912
7365.28 1968
7366.09 1915
7366.90 1916
7367.71 1950
7368.52 1868
7369.33 1905
7370.14 1834
7370.95 1844
7371.76 1877
7372.57 1880
7373.38 1888
7374.19 1874
7375.00 1898
7375.81 1892
7376.62 1913
7377.43 1900
7378.24 1897
7379.05 1847
7379.86 1862
7380.67 1862
7381.49 1882
7382.30 1870
7383.11 1873
7383.92 1853
7384.73 1866
7385.54 1823
7386.35 1882
7387.16 1858
7387.97 1915
7388.79 1875
7389.60 1821
7390.41 1852
7391.22 1791
7392.03 1832
7392.84 1810
7393.65 1822
7394.47 1850
7395.28 1841
7396.09 1796
7396.90 1885
7397.71 1864
7398.52 1853
7399.34 1810
7400.15 1913
7400.96 1958
7401.77 1962
7402.58 1967
7403.40 1907
7404.21 2020
7405.02 1996
7405.83 1954
7406.64 1994
7407.46 1998
7408.27 1907
7409.08 1881
7409.89 1904
7410.71 1872
7411.52 1890
7412.33 1861
7413.14 1860
7413.96 1852
7414.77 1876
7415.58 1851
7416.40 1802
7417.21 1819
7418.02 1778
7418.83 1766
7419.65 1788
7420.46 1740
7421.27 1752
7422.09 1805
7422.90 1797
7423.71 1738
7424.53 1752
7425.34 1789
7426.15 1759
7426.97 1807
7427.78 1808
7428.59 1834
7429.41 1824
7430.22 1793
7431.03 1778
7431.85 1826
7432.66 1728
7433.47 1736
7434.29 1810
7435.10 1800
7435.92 1777
7436.73 1823
7437.54 1819
7438.36 1857
7439.17 1907
7439.99 1872
7440.80 1817
7441.61 1890
7442.43 1828
7443.24 1846
7444.06 1723
7444.87 1713
7445.69 1759
7446.50 1791
7447.31 1841
7448.13 1848
7448.94 1840
7449.76 1814
7450.57 1867
7451.39 1786
7452.20 1715
7453.02 1776
7453.83 1769
7454.65 1734
7455.46 1734
7456.28 1732
7457.09 1788
7457.91 1801
7458.72 1832
7459.54 1820
7460.35 1782
7461.17 1788
7461.98 1794
7462.80 1743
7463.61 1794
7464.43 1802
7465.24 1813
7466.06 1797
7466.88 1838
7467.69 1815
7468.51 1900
7469.32 1934
7470.14 1937
7470.95 1844
7471.77 1761
7472.59 1791
7473.40 1786
7474.22 1765
7475.03 1804
7475.85 1871
7476.67 1832
7477.48 1862
7478.30 1757
7479.11 1733
7479.93 1719
7480.75 1791
7481.56 1768
7482.38 1784
7483.20 1726
7484.01 1757
7484.83 1873
7485.65 1870
7486.46 1742
7487.28 1731
7488.10 1773
7488.91 1827
7489.73 1891
7490.55 1807
7491.36 1828
7492.18 1858
7493.00 1923
7493.81 1978
7494.63 2015
7495.45 1872
7496.27 1884
7497.08 1895
7497.90 1870
7498.72 1810
7499.53 1974
7500.35 1916
7501.17 2020
7501.99 1967
7502.80 1890
7503.62 1809
7504.44 1830
7505.26 1873
7506.08 1883
7506.89 1921
7507.71 1912
7508.53 1883
7509.35 1994
7510.16 1917
7510.98 1901
7511.80 1861
7512.62 1867
7513.44 1925
7514.25 1842
7515.07 1821
7515.89 1904
7516.71 1865
7517.53 1910
7518.35 1849
7519.16 1857
7519.98 1885
7520.80 1956
7521.62 1887
7522.44 1856
7523.26 1880
7524.08 1868
7524.90 1817
7525.71 1799
7526.53 1793
7527.35 1938
7528.17 1904
7528.99 1805
7529.81 1781
7530.63 1822
7531.45 1898
7532.27 1951
7533.08 1902
7533.90 1869
7534.72 1839
7535.54 1856
7536.36 1779
7537.18 1867
7538.00 1901
7538.82 1918
7539.64 1947
7540.46 1918
7541.28 1899
7542.10 1894
7542.92 1916
7543.74 1939
7544.56 1936
7545.38 1870
7546.20 1890
7547.02 1918
7547.84 1891
7548.66 1833
7549.48 1853
7550.30 1890
7551.12 1871
7551.94 1869
7552.76 1902
7553.58 1961
7554.40 1899
7555.22 1930
7556.04 1901
7556.86 1882
7557.68 1945
7558.50 1895
7559.32 1937
7560.14 1977
7560.96 2012
7561.78 2006
7562.61 2003
7563.43 2016
7564.25 2006
7565.07 2040
7565.89 2071
7566.71 1942
7567.53 1952
7568.35 1996
7569.17 1932
7569.99 1943
7570.82 1980
7571.64 2031
7572.46 2024
7573.28 1937
7574.10 1978
7574.92 1972
7575.74 2055
7576.57 1911
7577.39 1883
7578.21 1943
7579.03 1982
7579.85 2013
7580.67 2015
7581.50 2009
7582.32 1949
7583.14 2007
7583.96 2060
7584.78 2016
7585.61 1948
7586.43 1987
7587.25 1924
7588.07 2041
7588.89 2155
7589.72 2000
7590.54 2026
7591.36 2074
7592.18 2140
7593.01 2119
7593.83 2042
7594.65 2101
7595.47 2069
7596.30 2045
7597.12 2083
7597.94 2116
7598.76 2070
7599.59 2061
7600.41 2107
7601.23 2141
7602.06 2171
7602.88 2281
7603.70 2269
7604.53 2289
7605.35 2346
7606.17 2461
7606.99 2448
7607.82 2556
7608.64 2503
7609.46 2524
7610.29 2508
7611.11 2336
7611.93 2298
7612.76 2347
7613.58 2257
7614.41 2207
7615.23 2192
7616.05 2205
7616.88 2093
7617.70 2192
7618.52 2176
7619.35 2260
7620.17 2255
7621.00 2266
7621.82 2208
7622.64 2096
7623.47 2116
7624.29 2184
7625.12 2242
7625.94 2185
7626.77 2225
7627.59 2309
7628.41 2302
7629.24 2388
7630.06 2454
7630.89 2583
7631.71 2669
7632.54 2846
7633.36 2939
7634.19 2996
7635.01 2972
7635.84 3048
7636.66 2968
7637.48 2888
7638.31 2824
7639.13 2690
7639.96 2444
7640.78 2283
7641.61 2227
7642.43 2223
7643.26 2155
7644.09 2094
7644.91 2068
7645.74 2027
7646.56 2074
7647.39 2017
7648.21 2025
7649.04 2076
7649.86 1957
7650.69 1991
7651.51 2045
7652.34 2032
7653.17 2078
7653.99 2057
7654.82 2069
7655.64 1973
7656.47 2006
7657.29 2090
7658.12 2188
7658.95 2172
7659.77 2141
7660.60 2091
7661.43 2144
7662.25 2215
7663.08 2156
7663.90 2084
7664.73 2107
7665.56 2111
7666.38 2103
7667.21 2067
7668.04 2142
7668.86 2097
7669.69 2036
7670.52 2016
7671.34 2011
7672.17 2139
7673.00 2229
7673.82 2143
7674.65 2093
7675.48 2088
7676.30 2097
7677.13 2030
7677.96 1965
7678.78 2026
7679.61 1987
7680.44 1961
7681.27 2005
7682.09 1960
7682.92 1976
7683.75 1948
7684.58 2001
7685.40 1965
7686.23 1913
7687.06 1918
7687.89 1987
7688.71 2050
7689.54 1985
7690.37 1996
7691.20 1999
7692.02 1971
7692.85 1974
7693.68 1937
7694.51 1910
7695.34 1930
7696.16 1959
7696.99 1924
7697.82 1895
7698.65 1936
7699.48 2062
7700.31 1993
7701.13 1973
7701.96 1968
7702.79 2006
7703.62 2067
7704.45 1960
7705.28 2002
7706.10 2034
7706.93 1988
7707.76 1940
7708.59 1918
7709.42 1843
7710.25 1812
7711.08 1852
7711.91 1855
7712.73 1883
7713.56 1860
7714.39 1940
7715.22 1865
7716.05 1902
7716.88 1918
7717.71 1907
7718.54 1901
7719.37 1854
7720.20 1859
7721.03 1916
7721.86 1841
7722.68 1944
7723.51 1858
7724.34 1812
7725.17 1836
7726.00 1846
7726.83 1898
7727.66 1854
7728.49 1822
7729.32 1938
7730.15 2008
7730.98 1915
7731.81 1853
7732.64 1947
7733.47 1850
7734.30 1782
7735.13 1815
7735.96 1858
7736.79 1872
7737.62 1888
7738.45 1818
7739.28 1825
7740.11 1757
7740.94 1765
7741.77 1842
7742.61 1855
7743.44 1742
7744.27 1827
7745.10 1805
7745.93 1836
7746.76 1894
7747.59 1930
7748.42 1989
7749.25 1964
7750.08 2067
7750.91 2068
7751.74 2135
7752.58 2130
7753.41 2047
7754.24 1941
7755.07 1968
7755.90 1958
7756.73 1925
7757.56 1912
7758.39 1750
7759.23 1733
7760.06 1774
7760.89 1794
7761.72 1781
7762.55 1807
7763.38 1773
7764.22 1738
7765.05 1722
7765.88 1719
7766.71 1684
7767.54 1759
7768.37 1696
7769.21 1655
7770.04 1720
7770.87 1657
7771.70 1635
7772.53 1571
7773.37 1698
7774.20 1792
7775.03 1690
7775.86 1657
7776.70 1757
7777.53 1745
7778.36 1705
7779.19 1758
7780.03 1771
7780.86 1742
7781.69 1768
7782.52 1701
7783.36 1708
7784.19 1730
7785.02 1741
7785.86 1812
7786.69 1816
7787.52 1666
7788.35 1775
7789.19 1763
7790.02 1854
7790.85 1802
7791.69 1903
7792.52 1829
7793.35 1804
7794.19 1773
7795.02 1832
7795.85 1832
7796.69 1770
7797.52 1742
7798.35 1721
7799.19 1732
7800.02 1736
7800.85 1703
7801.69 1692
7802.52 1699
7803.36 1748
7804.19 1699
7805.02 1712
7805.86 1708
7806.69 1767
7807.53 1723
7808.36 1667
7809.19 1703
7810.03 1744
7810.86 1718
7811.70 1728
7812.53 1703
7813.36 1698
7814.20 1671
7815.03 1685
7815.87 1679
7816.70 1745
7817.54 1714
7818.37 1774
7819.21 1740
7820.04 1788
7820.88 1766
7821.71 1766
7822.55 1810
7823.38 1765
7824.22 1692
7825.05 1723
7825.89 1792
7826.72 1818
7827.56 1682
7828.39 1695
7829.23 1758
7830.06 1763
7830.90 1700
7831.73 1660
7832.57 1798
7833.40 1802
7834.24 1748
7835.07 1719
7835.91 1730
7836.74 1736
7837.58 1676
7838.42 1674
7839.25 1729
7840.09 1758
7840.92 1740
7841.76 1714
7842.59 1751
7843.43 1814
7844.27 1762
7845.10 1840
7845.94 1847
7846.77 1844
7847.61 1773
7848.45 1763
7849.28 1801
7850.12 1824
7850.96 1839
7851.79 1886
7852.63 1820
7853.47 1923
7854.30 1921
7855.14 1895
7855.98 1915
7856.81 1925
7857.65 1995
7858.49 2110
7859.32 2261
7860.16 2274
7861.00 2244
7861.83 2427
7862.67 2589
7863.51 2508
7864.34 2516
7865.18 2319
7866.02 2274
7866.86 2120
7867.69 2044
7868.53 1942
7869.37 1943
7870.20 1912
7871.04 1903
7871.88 1900
7872.72 1923
7873.55 1917
7874.39 1929
7875.23 2020
7876.07 1961
7876.91 1986
7877.74 1925
7878.58 1975
7879.42 1986
7880.26 2015
7881.09 2015
7881.93 1921
7882.77 1918
7883.61 1961
7884.45 1922
7885.28 1827
7886.12 1808
7886.96 1831
7887.80 1844
7888.64 1805
7889.48 1877
7890.32 1858
7891.15 1896
7891.99 1882
7892.83 1802
7893.67 1869
7894.51 1891
7895.35 1890
7896.19 1833
7897.02 1829
7897.86 1761
7898.70 1786
7899.54 1824
7900.38 1740
7901.22 1826
7902.06 1781
7902.90 1771
7903.74 1716
7904.58 1670
7905.41 1741
7906.25 1717
7907.09 1737
7907.93 1713
7908.77 1670
7909.61 1674
7910.45 1631
7911.29 1641
7912.13 1637
7912.97 1629
7913.81 1637
7914.65 1746
7915.49 1663
7916.33 1614
7917.17 1697
7918.01 1708
7918.85 1708
7919.69 1605
7920.53 1687
7921.37 1679
7922.21 1690
7923.05 1652
7923.89 1656
7924.73 1694
7925.57 1614
7926.41 1653
7927.25 1643
7928.09 1653
7928.93 1586
7929.77 1590
7930.61 1617
7931.45 1590
7932.29 1587
7933.14 1657
7933.98 1627
7934.82 1539
7935.66 1562
7936.50 1616
7937.34 1564
7938.18 1585
7939.02 1521
7939.86 1568
7940.70 1579
7941.55 1563
7942.39 1594
7943.23 1638
7944.07 1646
7944.91 1588
7945.75 1534
7946.59 1586
7947.43 1547
7948.28 1567
7949.12 1582
7949.96 1535
7950.80 1613
7951.64 1609
7952.48 1614
7953.33 1662
7954.17 1671
7955.01 1699
7955.85 1668
7956.69 1559
7957.54 1620
7958.38 1610
7959.22 1616
7960.06 1653
7960.90 1602
7961.75 1630
7962.59 1523
7963.43 1564
7964.27 1634
7965.12 1562
7965.96 1525
7966.80 1525
7967.64 1559
7968.49 1541
7969.33 1547
7970.17 1575
7971.01 1535
7971.86 1559
7972.70 1540
7973.54 1545
7974.39 1556
7975.23 1536
7976.07 1571
7976.91 1586
7977.76 1577
7978.60 1492
7979.44 1439
7980.29 1596
7981.13 1528
7981.97 1503
7982.82 1501
7983.66 1513
7984.50 1569
7985.35 1611
7986.19 1593
7987.04 1552
7987.88 1522
7988.72 1514
7989.57 1521
7990.41 1555
7991.25 1585
7992.10 1525
7992.94 1605
7993.79 1529
7994.63 1532
7995.47 1456
7996.32 1514
7997.16 1523
7998.01 1474
7998.85 1470
7999.69 1547
8000.54 1544
8001.38 1520
8002.23 1556
8003.07 1528
8003.92 1479
8004.76 1480
8005.61 1484
8006.45 1526
8007.29 1480
8008.14 1482
8008.98 1530
8009.83 1515
8010.67 1519
8011.52 1528
8012.36 1493
8013.21 1514
8014.05 1526
8014.90 1491
8015.74 1562
8016.59 1530
8017.43 1523
8018.28 1553
8019.12 1563
8019.97 1479
8020.82 1462
8021.66 1447
8022.51 1494
8023.35 1477
8024.20 1524
8025.04 1543
8025.89 1455
8026.73 1463
8027.58 1469
8028.43 1600
8029.27 1498
8030.12 1480
8030.96 1455
8031.81 1451
8032.66 1449
8033.50 1488
8034.35 1463
8035.19 1524
8036.04 1459
8036.89 1402
8037.73 1501
8038.58 1441
8039.43 1473
8040.27 1483
8041.12 1452
8041.96 1409
8042.81 1456
8043.66 1455
8044.50 1477
8045.35 1415
8046.20 1393
8047.04 1465
8047.89 1381
8048.74 1419
8049.58 1431
8050.43 1563
8051.28 1451
8052.13 1455
8052.97 1452
8053.82 1468
8054.67 1460
8055.51 1518
8056.36 1486
8057.21 1407
8058.06 1336
8058.90 1369
8059.75 1451
8060.60 1397
8061.45 1426
8062.29 1492
8063.14 1436
8063.99 1402
8064.84 1403
8065.68 1443
8066.53 1443
8067.38 1432
8068.23 1396
8069.08 1399
8069.92 1392
8070.77 1339
8071.62 1345
8072.47 1353
8073.32 1333
8074.16 1380
8075.01 1318
8075.86 1397
8076.71 1349
8077.56 1324
8078.41 1365
8079.25 1333
8080.10 1319
8080.95 1406
8081.80 1444
8082.65 1435
8083.50 1453
8084.35 1436
8085.20 1433
8086.04 1441
8086.89 1386
8087.74 1425
8088.59 1404
8089.44 1411
8090.29 1421
8091.14 1420
8091.99 1426
8092.84 1351
8093.69 1452
8094.53 1450
8095.38 1448
8096.23 1416
8097.08 1457
8097.93 1423
8098.78 1393
8099.63 1395
8100.48 1418
8101.33 1456
8102.18 1426
8103.03 1474
8103.88 1408
8104.73 1418
8105.58 1440
8106.43 1500
8107.28 1447
8108.13 1393
8108.98 1379
8109.83 1398
8110.68 1389
8111.53 1432
8112.38 1415
8113.23 1420
8114.08 1471
8114.93 1410
8115.78 1440
8116.63 1390
8117.48 1371
8118.33 1411
8119.18 1478
8120.03 1455
8120.88 1423
8121.73 1419
8122.59 1423
8123.44 1492
8124.29 1507
8125.14 1457
8125.99 1446
8126.84 1553
8127.69 1549
8128.54 1450
8129.39 1433
8130.24 1466
8131.10 1464
8131.95 1419
8132.80 1424
8133.65 1467
8134.50 1482
8135.35 1515
8136.20 1499
8137.06 1466
8137.91 1483
8138.76 1588
8139.61 1520
8140.46 1469
8141.31 1523
8142.17 1525
8143.02 1545
8143.87 1596
8144.72 1578
8145.57 1536
8146.42 1598
8147.28 1578
8148.13 1522
8148.98 1508
8149.83 1591
8150.69 1510
8151.54 1582
8152.39 1550
8153.24 1482
8154.09 1605
8154.95 1676
8155.80 1667
8156.65 1669
8157.50 1677
8158.36 1679
8159.21 1655
8160.06 1719
8160.92 1642
8161.77 1668
8162.62 1631
8163.47 1574
8164.33 1598
8165.18 1491
8166.03 1468
8166.89 1514
8167.74 1466
8168.59 1492
8169.45 1520
8170.30 1549
8171.15 1466
8172.01 1480
8172.86 1487
8173.71 1502
8174.57 1540
8175.42 1504
8176.27 1465
8177.13 1526
8177.98 1524
8178.83 1417
8179.69 1503
8180.54 1459
8181.40 1492
8182.25 1459
8183.10 1455
8183.96 1428
8184.81 1463
8185.66 1470
8186.52 1493
8187.37 1464
8188.23 1431
8189.08 1492
8189.94 1470
8190.79 1440
8191.64 1426
8192.50 1380
8193.35 1426
8194.21 1370
8195.06 1373
8195.92 1365
8196.77 1386
8197.63 1443
8198.48 1435
8199.34 1394
8200.19 1370
8201.05 1405
8201.90 1467
8202.76 1432
8203.61 1387
8204.47 1395
8205.32 1364
8206.18 1355
8207.03 1378
8207.89 1360
8208.74 1366
8209.60 1384
8210.45 1378
8211.31 1358
8212.16 1399
8213.02 1391
8213.87 1457
8214.73 1355
8215.58 1348
8216.44 1382
8217.30 1457
8218.15 1379
8219.01 1363
8219.86 1361
8220.72 1357
8221.58 1387
8222.43 1386
8223.29 1360
8224.14 1333
8225.00 1399
8225.86 1431
8226.71 1436
8227.57 1438
8228.42 1398
8229.28 1413
8230.14 1386
8230.99 1350
8231.85 1377
8232.71 1338
8233.56 1405
8234.42 1357
8235.28 1333
8236.13 1301
8236.99 1347
8237.85 1348
8238.70 1359
8239.56 1380
8240.42 1355
8241.27 1406
8242.13 1379
8242.99 1424
8243.85 1416
8244.70 1415
8245.56 1378
8246.42 1365
8247.27 1422
8248.13 1361
8248.99 1332
8249.85 1328
8250.70 1288
8251.56 1339
8252.42 1372
8253.28 1360
8254.13 1403
8254.99 1380
8255.85 1312
8256.71 1340
8257.57 1384
8258.42 1415
8259.28 1365
8260.14 1360
8261.00 1426
8261.85 1427
8262.71 1360
8263.57 1363
8264.43 1341
8265.29 1429
8266.15 1360
8267.00 1396
8267.86 1346
8268.72 1338
8269.58 1373
8270.44 1368
8271.30 1396
8272.15 1341
8273.01 1334
8273.87 1338
8274.73 1380
8275.59 1303
8276.45 1356
8277.31 1340
8278.17 1405
8279.02 1344
8279.88 1392
8280.74 1365
8281.60 1399
8282.46 1388
8283.32 1409
8284.18 1352
8285.04 1352
8285.90 1327
8286.76 1308
8287.62 1379
8288.48 1414
8289.34 1354
8290.19 1355
8291.05 1368
8291.91 1294
8292.77 1333
8293.63 1296
8294.49 1323
8295.35 1350
8296.21 1385
8297.07 1399
8297.93 1404
8298.79 1367
8299.65 1376
8300.51 1381
8301.37 1311
8302.23 1315
8303.09 1329
8303.95 1402
8304.81 1437
8305.67 1361
8306.53 1356
8307.39 1372
8308.26 1339
8309.12 1392
8309.98 1407
8310.84 1343
8311.70 1330
8312.56 1408
8313.42 1402
8314.28 1318
8315.14 1342
8316.00 1335
8316.86 1385
8317.72 1347
8318.58 1377
8319.44 1364
8320.31 1350
8321.17 1328
8322.03 1381
8322.89 1369
8323.75 1316
8324.61 1310
8325.47 1356
8326.33 1383
8327.20 1345
8328.06 1303
8328.92 1310
8329.78 1362
8330.64 1320
8331.50 1399
8332.37 1373
8333.23 1356
8334.09 1370
8334.95 1332
8335.81 1357
8336.67 1427
8337.54 1282
8338.40 1420
8339.26 1391
8340.12 1321
8340.99 1375
8341.85 1361
8342.71 1383
8343.57 1356
8344.43 1357
8345.30 1381
8346.16 1407
8347.02 1321
8347.88 1360
8348.75 1410
8349.61 1433
8350.47 1384
8351.33 1394
8352.20 1323
8353.06 1353
8353.92 1370
8354.79 1336
8355.65 1368
8356.51 1333
8357.37 1378
8358.24 1423
8359.10 1358
8359.96 1337
8360.83 1278
8361.69 1321
8362.55 1374
8363.42 1336
8364.28 1311
8365.14 1367
8366.01 1332
8366.87 1340
8367.73 1372
8368.60 1310
8369.46 1340
8370.32 1363
8371.19 1323
8372.05 1438
8372.92 1364
8373.78 1378
8374.64 1346
8375.51 1368
8376.37 1371
8377.24 1376
8378.10 1360
8378.96 1386
8379.83 1322
8380.69 1329
8381.56 1384
8382.42 1389
8383.29 1363
8384.15 1362
8385.01 1356
8385.88 1340
8386.74 1366
8387.61 1381
8388.47 1359
8389.34 1360
8390.20 1436
8391.07 1490
8391.93 1478
8392.80 1397
8393.66 1394
8394.53 1386
8395.39 1405
8396.26 1353
8397.12 1320
8397.99 1309
8398.85 1377
8399.72 1393
8400.58 1328
8401.45 1363
8402.31 1431
8403.18 1456
8404.04 1332
8404.91 1329
8405.77 1395
8406.64 1464
8407.50 1389
8408.37 1369
8409.24 1356
8410.10 1405
8410.97 1386
8411.83 1378
8412.70 1366
8413.57 1432
8414.43 1459
8415.30 1416
8416.16 1384
8417.03 1345
8417.90 1354
8418.76 1454
8419.63 1409
8420.49 1402
8421.36 1350
8422.23 1384
8423.09 1348
8423.96 1362
8424.83 1427
8425.69 1395
8426.56 1411
8427.43 1425
8428.29 1457
8429.16 1430
8430.03 1449
8430.89 1412
8431.76 1385
8432.63 1452
8433.49 1504
8434.36 1499
8435.23 1489
8436.09 1501
8436.96 1478
8437.83 1446
8438.70 1502
8439.56 1499
8440.43 1580
8441.30 1566
8442.17 1571
8443.03 1554
8443.90 1619
8444.77 1666
8445.64 1678
8446.50 1720
8447.37 1725
8448.24 1645
8449.11 1652
8449.97 1709
8450.84 1694
8451.71 1633
8452.58 1598
8453.45 1584
8454.31 1628
8455.18 1641
8456.05 1662
8456.92 1713
8457.79 1781
8458.65 1864
8459.52 1915
8460.39 1902
8461.26 1965
8462.13 2008
8463.00 1945
8463.86 1888
8464.73 1868
8465.60 1824
8466.47 1842
8467.34 1779
8468.21 1796
8469.08 1820
8469.94 1905
8470.81 1929
8471.68 2063
8472.55 2115
8473.42 2137
8474.29 2204
8475.16 2160
8476.03 2126
8476.90 2101
8477.77 2008
8478.64 1915
8479.50 1853
8480.37 1687
8481.24 1691
8482.11 1678
8482.98 1621
8483.85 1634
8484.72 1570
8485.59 1538
8486.46 1463
8487.33 1525
8488.20 1482
8489.07 1497
8489.94 1547
8490.81 1492
8491.68 1527
8492.55 1523
8493.42 1445
8494.29 1507
8495.16 1557
8496.03 1503
8496.90 1580
8497.77 1627
8498.64 1585
8499.51 1535
8500.38 1493
8501.25 1535
8502.12 1532
8502.99 1545
8503.86 1548
8504.73 1502
8505.60 1583
8506.48 1552
8507.35 1591
8508.22 1569
8509.09 1551
8509.96 1592
8510.83 1643
8511.70 1628
8512.57 1618
8513.44 1589
8514.31 1628
8515.18 1602
8516.06 1545
8516.93 1574
8517.80 1564
8518.67 1602
8519.54 1572
8520.41 1523
8521.28 1566
8522.16 1485
8523.03 1527
8523.90 1504
8524.77 1566
8525.64 1527
8526.51 1559
8527.39 1561
8528.26 1540
8529.13 1536
8530.00 1559
8530.87 1582
8531.74 1531
8532.62 1533
8533.49 1555
8534.36 1547
8535.23 1551
8536.11 1602
8536.98 1649
8537.85 1604
8538.72 1608
8539.59 1665
8540.47 1625
8541.34 1678
8542.21 1680
8543.08 1689
8543.96 1713
8544.83 1661
8545.70 1606
8546.58 1598
8547.45 1616
8548.32 1581
8549.19 1602
8550.07 1620
8550.94 1577
8551.81 1628
8552.69 1764
8553.56 1768
8554.43 1903
8555.31 2006
8556.18 2087
8557.05 2186
8557.93 2236
8558.80 2223
8559.67 2339
8560.55 2254
8561.42 2089
8562.29 2029
8563.17 1947
8564.04 1803
8564.91 1692
8565.79 1719
8566.66 1601
8567.53 1564
8568.41 1585
8569.28 1484
8570.16 1392
8571.03 1455
8571.90 1428
8572.78 1431
8573.65 1441
8574.53 1420
8575.40 1467
8576.28 1467
8577.15 1413
8578.02 1406
8578.90 1357
8579.77 1360
8580.65 1389
8581.52 1374
8582.40 1428
8583.27 1385
8584.15 1411
8585.02 1442
8585.90 1373
8586.77 1420
8587.64 1393
8588.52 1428
8589.39 1453
8590.27 1414
8591.14 1433
8592.02 1425
8592.89 1441
8593.77 1507
8594.65 1491
8595.52 1466
8596.40 1431
8597.27 1483
8598.15 1484
8599.02 1506
8599.90 1431
8600.77 1407
8601.65 1439
8602.52 1392
8603.40 1371
8604.28 1497
8605.15 1440
8606.03 1357
8606.90 1406
8607.78 1377
8608.65 1380
8609.53 1340
8610.41 1364
8611.28 1442
8612.16 1370
8613.03 1361
8613.91 1391
8614.79 1349
8615.66 1326
8616.54 1339
8617.42 1422
8618.29 1357
8619.17 1396
8620.05 1445
8620.92 1387
8621.80 1432
8622.68 1294
8623.55 1310
8624.43 1318
8625.31 1389
8626.18 1393
8627.06 1370
8627.94 1379
8628.81 1285
8629.69 1351
8630.57 1383
8631.44 1386
8632.32 1362
8633.20 1324
8634.08 1416
8634.95 1322
8635.83 1312
8636.71 1318
8637.59 1327
8638.46 1276
8639.34 1297
8640.22 1345
8641.10 1369
8641.97 1334
8642.85 1348
8643.73 1349
8644.61 1330
8645.48 1337
8646.36 1314
8647.24 1332
8648.12 1350
8649.00 1282
8649.87 1271
8650.75 1326
8651.63 1356
8652.51 1316
8653.39 1334
8654.26 1277
8655.14 1256
8656.02 1216
8656.90 1267
8657.78 1262
8658.66 1273
8659.53 1304
8660.41 1282
8661.29 1258
8662.17 1262
8663.05 1286
8663.93 1279
8664.81 1223
8665.69 1276
8666.56 1281
8667.44 1330
8668.32 1243
8669.20 1279
8670.08 1286
8670.96 1269
8671.84 1225
8672.72 1260
8673.60 1228
8674.48 1247
8675.36 1261
8676.23 1252
8677.11 1225
8677.99 1279
8678.87 1196
8679.75 1245
8680.63 1227
8681.51 1160
8682.39 1191
8683.27 1204
8684.15 1277
8685.03 1270
8685.91 1316
8686.79 1251
8687.67 1222
8688.55 1233
8689.43 1229
8690.31 1211
8691.19 1178
8692.07 1144
8692.95 1232
8693.83 1225
8694.71 1200
8695.59 1216
8696.47 1231
8697.35 1268
8698.23 1188
8699.11 1186
8699.99 1192
8700.88 1280
8701.76 1227
8702.64 1243
8703.52 1205
8704.40 1247
8705.28 1245
8706.16 1230
8707.04 1191
8707.92 1172
8708.80 1229
8709.68 1265
8710.57 1194
8711.45 1183
8712.33 1155
8713.21 1193
8714.09 1214
8714.97 1170
8715.85 1233
8716.73 1293
8717.62 1189
8718.50 1218
8719.38 1283
8720.26 1234
8721.14 1220
8722.02 1239
8722.91 1194
8723.79 1217
8724.67 1239
8725.55 1279
8726.43 1285
8727.31 1292
8728.20 1301
8729.08 1262
8729.96 1262
8730.84 1321
8731.73 1297
8732.61 1290
8733.49 1239
8734.37 1296
8735.25 1348
8736.14 1242
8737.02 1258
8737.90 1227
8738.78 1288
8739.67 1283
8740.55 1263
8741.43 1248
8742.31 1290
8743.20 1269
8744.08 1303
8744.96 1262
8745.85 1256
8746.73 1278
8747.61 1279
8748.50 1227
8749.38 1248
8750.26 1234
8751.14 1305
8752.03 1265
8752.91 1264
8753.79 1312
8754.68 1295
8755.56 1325
8756.44 1311
8757.33 1378
8758.21 1389
8759.10 1486
8759.98 1488
8760.86 1444
8761.75 1449
8762.63 1570
8763.51 1532
8764.40 1471
8765.28 1521
8766.17 1464
8767.05 1415
8767.93 1367
8768.82 1391
8769.70 1358
8770.59 1327
8771.47 1331
8772.35 1332
8773.24 1375
8774.12 1280
8775.01 1335
8775.89 1313
8776.78 1325
8777.66 1363
8778.54 1247
8779.43 1319
8780.31 1285
8781.20 1294
8782.08 1236
8782.97 1295
8783.85 1236
8784.74 1212
8785.62 1212
8786.51 1178
8787.39 1230
8788.28 1175
8789.16 1279
8790.05 1236
8790.93 1256
8791.82 1220
8792.70 1276
8793.59 1272
8794.47 1250
8795.36 1272
8796.25 1342
8797.13 1303
8798.02 1320
8798.90 1282
8799.79 1256
8800.67 1247
8801.56 1229
8802.44 1184
8803.33 1193
8804.22 1189
8805.10 1243
8805.99 1220
8806.87 1227
8807.76 1242
8808.65 1225
8809.53 1228
8810.42 1209
8811.30 1226
8812.19 1217
8813.08 1228
8813.96 1203
8814.85 1172
8815.74 1169
8816.62 1142
8817.51 1166
8818.40 1174
8819.28 1162
8820.17 1130
8821.06 1120
8821.94 1160
8822.83 1199
8823.72 1207
8824.60 1136
8825.49 1135
8826.38 1145
8827.26 1155
8828.15 1122
8829.04 1147
8829.93 1208
8830.81 1184
8831.70 1185
8832.59 1210
8833.47 1133
8834.36 1160
8835.25 1125
8836.14 1188
8837.02 1200
8837.91 1149
8838.80 1189
8839.69 1131
8840.57 1160
8841.46 1119
8842.35 1065
8843.24 1162
8844.13 1130
8845.01 1123
8845.90 1217
8846.79 1203
8847.68 1141
8848.57 1142
8849.45 1143
8850.34 1134
8851.23 1127
8852.12 1107
8853.01 1101
8853.90 1085
8854.78 1090
8855.67 1096
8856.56 1136
8857.45 1124
8858.34 1172
8859.23 1136
8860.12 1111
8861.00 1199
8861.89 1120
8862.78 1087
8863.67 1133
8864.56 1172
8865.45 1135
8866.34 1113
8867.23 1150
8868.12 1066
8869.00 1071
8869.89 1104
8870.78 1105
8871.67 1131
8872.56 1107
8873.45 1073
8874.34 1105
8875.23 1052
8876.12 1080
8877.01 1105
8877.90 1102
8878.79 1148
8879.68 1117
8880.57 1080
8881.46 1126
8882.35 1108
8883.24 1105
8884.13 1199
8885.02 1203
8885.91 1156
8886.80 1139
8887.69 1089
8888.58 1110
8889.47 1176
8890.36 1095
8891.25 1129
8892.14 1090
8893.03 1161
8893.92 1138
8894.81 1116
8895.70 1118
8896.59 1119
8897.48 1129
8898.37 1134
8899.26 1136
8900.15 1105
8901.04 1147
8901.93 1111
8902.82 1094
8903.71 1130
8904.61 1102
8905.50 1125
8906.39 1127
8907.28 1109
8908.17 1076
8909.06 1093
8909.95 1142
8910.84 1155
8911.73 1105
8912.63 1100
8913.52 1148
8914.41 1104
8915.30 1129
8916.19 1121
8917.08 1122
8917.97 1113
8918.87 1154
8919.76 1136
8920.65 1046
8921.54 1113
8922.43 1151
8923.33 1147
8924.22 1066
8925.11 1066
8926.00 1057
8926.89 1051
8927.79 1123
8928.68 1117
8929.57 1097
8930.46 1094
8931.35 1127
8932.25 1094
8933.14 1139
8934.03 1082
8934.92 1112
8935.82 1037
8936.71 1056
8937.60 1003
8938.49 1021
8939.39 1122
8940.28 1120
8941.17 1088
8942.06 1055
8942.96 1087
8943.85 1102
8944.74 1076
8945.64 1044
8946.53 1054
8947.42 1035
8948.31 1163
8949.21 1142
8950.10 1089
8950.99 1035
8951.89 1082
8952.78 1100
8953.67 1109
8954.57 1053
8955.46 1095
8956.35 1142
8957.25 1070
8958.14 1058
8959.04 1017
8959.93 1084
8960.82 1095
8961.72 1113
8962.61 1115
8963.50 1088
8964.40 1088
8965.29 1067
8966.19 1029
8967.08 1071
8967.97 1129
8968.87 1151
8969.76 1139
8970.66 1091
8971.55 1103
8972.45 1096
8973.34 1125
8974.23 1100
8975.13 1086
8976.02 1024
8976.92 1051
8977.81 1051
8978.71 1077
8979.60 1058
8980.50 1021
8981.39 1017
8982.29 1080
8983.18 1082
8984.08 992
8984.97 1098
8985.87 1073
8986.76 1077
8987.66 1041
8988.55 1067
8989.45 991
8990.34 1064
8991.24 1046
8992.13 1085
8993.03 1047
8993.92 1058
8994.82 1021
8995.71 1056
8996.61 1041
8997.50 1010
8998.40 1037
8999.30 1040
9000.19 1048
9001.09 998
9001.98 1051
9002.88 1006
9003.77 1045
9004.67 1018
9005.57 1061
9006.46 1003
9007.36 1032
9008.25 1052
9009.15 1012
9010.05 1063
9010.94 1081
9011.84 1079
9012.74 1040
9013.63 998
9014.53 958
9015.42 1022
9016.32 1020
9017.22 1074
9018.11 1017
9019.01 1078
9019.91 1011
9020.80 996
9021.70 1000
9022.60 1043
9023.49 1055
9024.39 1056
9025.29 1036
9026.19 1035
9027.08 1091
9027.98 1017
9028.88 1023
9029.77 1023
9030.67 1004
9031.57 1018
9032.47 1041
9033.36 1032
9034.26 1046
9035.16 1002
9036.06 1048
9036.95 1057
9037.85 998
9038.75 985
9039.65 1038
9040.54 1017
9041.44 969
9042.34 1029
9043.24 1013
9044.13 1067
9045.03 1074
9045.93 986
9046.83 1022
9047.73 1084
9048.63 1038
9049.52 1032
9050.42 1011
9051.32 1017
9052.22 1060
9053.12 1041
9054.01 1004
9054.91 1046
9055.81 1058
9056.71 1038
9057.61 993
9058.51 1056
9059.41 1089
9060.30 1044
9061.20 1052
9062.10 1035
9063.00 1033
9063.90 1016
9064.80 1048
9065.70 1046
9066.60 1007
9067.50 1063
9068.39 1069
9069.29 1012
9070.19 975
9071.09 1013
9071.99 1042
9072.89 1077
9073.79 1014
9074.69 1075
9075.59 1038
9076.49 1012
9077.39 1042
9078.29 1062
9079.19 1080
9080.09 1024
9080.99 1055
9081.89 1050
9082.79 1071
9083.69 1040
9084.59 1048
9085.49 1100
9086.39 1057
9087.29 1065
9088.19 1056
9089.09 1001
9089.99 1079
9090.89 1038
9091.79 998
9092.69 1078
9093.59 1064
9094.49 1032
9095.39 1028
9096.29 996
9097.19 1039
9098.09 1024
9098.99 1025
9099.89 1065
9100.79 1051
9101.69 1050
9102.59 1049
9103.49 1059
9104.40 991
9105.30 1024
9106.20 998
9107.10 1019
9108.00 1052
9108.90 1002
9109.80 1000
9110.70 996
9111.60 1031
9112.51 1014
9113.41 1017
9114.31 1046
9115.21 1021
9116.11 959
9117.01 1049
9117.91 999
9118.82 1017
9119.72 1034
9120.62 1058
9121.52 1015
9122.42 1036
9123.32 1039
9124.23 1067
9125.13 1030
9126.03 1019
9126.93 989
9127.83 1035
9128.74 1079
9129.64 1012
9130.54 1012
9131.44 1018
9132.34 1042
9133.25 1003
9134.15 1052
9135.05 1039
9135.95 1001
9136.86 1020
9137.76 1020
9138.66 1037
9139.56 1008
9140.47 1034
9141.37 991
9142.27 1013
9143.18 967
9144.08 959
9144.98 996
9145.88 1036
9146.79 1039
9147.69 1021
9148.59 965
9149.50 984
9150.40 1027
9151.30 1082
9152.21 1057
9153.11 1034
9154.01 1012
9154.92 1065
9155.82 1099
9156.72 1077
9157.63 974
9158.53 1005
9159.43 1034
9160.34 1024
9161.24 995
9162.14 1014
9163.05 1029
9163.95 1013
9164.86 1043
9165.76 943
9166.66 1038
9167.57 1053
9168.47 998
9169.38 975
9170.28 989
9171.18 994
9172.09 1021
9172.99 992
9173.90 1020
9174.80 991
9175.71 992
9176.61 974
9177.52 1029
9178.42 1004
9179.32 1034
9180.23 1015
9181.13 1010
9182.04 964
9182.94 992
9183.85 1023
9184.75 1044
9185.66 1004
9186.56 1023
9187.47 1023
9188.37 1052
9189.28 1028
9190.18 995
9191.09 1024
9191.99 1062
9192.90 1069
9193.80 1036
9194.71 1033
9195.61 1003
9196.52 1040
9197.43 974
9198.33 994
9199.24 1022
9200.14 1036
9201.05 1034
9201.95 1003
9202.86 1036
9203.77 1016
9204.67 1041
9205.58 1050
9206.48 1046
9207.39 1041
9208.29 1006
9209.20 1016
9210.11 970
9211.01 968
9211.92 916
9212.83 977
9213.73 1039
9214.64 1007
9215.54 962
9216.45 1002
9217.36 950
9218.26 976
9219.17 1016
9220.08 964
9220.98 989
9221.89 928
9222.80 947
9223.70 985
9224.61 898
9225.52 930
9226.42 941
9227.33 964
9228.24 927
9229.15 1019
9230.05 919
9230.96 935
9231.87 954
9232.77 970
9233.68 944
9234.59 973
9235.50 956
9236.40 1030
9237.31 1003
9238.22 966
9239.13 976
9240.03 944
9240.94 1009
9241.85 989
9242.76 1013
9243.66 973
9244.57 956
9245.48 982
9246.39 986
9247.30 961
9248.20 997
9249.11 986
9250.02 992
9250.93 953
9251.84 900
9252.75 900
9253.65 1008
9254.56 944
9255.47 961
9256.38 1027
9257.29 986
9258.20 966
9259.10 948
9260.01 956
9260.92 952
9261.83 989
9262.74 1020
9263.65 983
9264.56 989
9265.46 937
9266.37 984
9267.28 994
9268.19 981
9269.10 947
9270.01 1008
9270.92 1011
9271.83 979
9272.74 959
9273.65 1034
9274.56 971
9275.47 954
9276.37 953
9277.28 1006
9278.19 978
9279.10 933
9280.01 952
9280.92 977
9281.83 956
9282.74 956
9283.65 954
9284.56 978
9285.47 985
9286.38 970
9287.29 990
9288.20 1005
9289.11 1028
9290.02 1018
9290.93 1024
9291.84 947
9292.75 963
9293.66 971
9294.57 1019
9295.48 1041
9296.39 999
9297.30 994
9298.21 973
9299.12 1007
9300.03 985
9300.94 958
9301.86 927
9302.77 1001
9303.68 1019
9304.59 1024
9305.50 1038
9306.41 1042
9307.32 1025
9308.23 1031
9309.14 1019
9310.05 1111
9310.96 1151
9311.88 1115
9312.79 1097
9313.70 1118
9314.61 1052
9315.52 1059
9316.43 1069
9317.34 1050
9318.25 1068
9319.17 1060
9320.08 1131
9320.99 1066
9321.90 999
9322.81 1044
9323.72 1067
9324.64 1050
9325.55 1064
9326.46 1058
9327.37 1039
9328.28 979
9329.20 943
9330.11 944
9331.02 1025
9331.93 1003
9332.84 979
9333.76 964
9334.67 1022
9335.58 977
9336.49 942
9337.41 945
9338.32 989
9339.23 973
9340.14 987
9341.06 959
9341.97 1037
9342.88 981
9343.79 1012
9344.71 1026
9345.62 994
9346.53 988
9347.44 1017
9348.36 962
9349.27 977
9350.18 980
9351.10 1043
9352.01 1030
9352.92 996
9353.84 1001
9354.75 976
9355.66 989
9356.58 934
9357.49 958
9358.40 915
9359.32 969
9360.23 997
9361.14 938
9362.06 978
9362.97 973
9363.88 996
9364.80 964
9365.71 884
9366.62 963
9367.54 929
9368.45 947
9369.37 971
9370.28 951
9371.19 935
9372.11 990
9373.02 997
9373.94 946
9374.85 934
9375.77 978
9376.68 957
9377.59 969
9378.51 1034
9379.42 948
9380.34 967
9381.25 1029
9382.17 958
9383.08 930
9384.00 947
9384.91 969
9385.83 963
9386.74 959
9387.65 931
9388.57 1000
9389.48 1013
9390.40 1020
9391.31 989
9392.23 989
9393.14 959
9394.06 1029
9394.98 1036
9395.89 980
9396.81 996
9397.72 1028
9398.64 1014
9399.55 995
9400.47 1012
9401.38 1014
9402.30 1013
9403.21 1011
9404.13 953
9405.05 991
9405.96 998
9406.88 989
9407.79 1066
9408.71 978
9409.62 973
9410.54 965
9411.46 927
9412.37 940
9413.29 920
9414.20 955
9415.12 960
9416.04 906
9416.95 935
9417.87 884
9418.79 935
9419.70 944
9420.62 965
9421.54 947
9422.45 930
9423.37 958
9424.29 975
9425.20 965
9426.12 959
9427.04 1005
9427.95 962
9428.87 970
9429.79 937
9430.70 937
9431.62 949
9432.54 994
9433.45 965
9434.37 927
9435.29 911
9436.21 928
9437.12 907
9438.04 938
9438.96 924
9439.87 896
9440.79 948
9441.71 925
9442.63 950
9443.54 927
9444.46 945
9445.38 955
9446.30 901
9447.22 874
9448.13 891
9449.05 944
9449.97 978
9450.89 888
9451.81 974
9452.72 979
9453.64 908
9454.56 933
9455.48 1004
9456.40 960
9457.31 938
9458.23 949
9459.15 966
9460.07 985
9460.99 925
9461.91 938
9462.82 919
9463.74 855
9464.66 869
9465.58 913
9466.50 906
9467.42 918
9468.34 972
9469.26 923
9470.17 947
9471.09 928
9472.01 959
9472.93 884
9473.85 970
9474.77 947
9475.69 935
9476.61 936
9477.53 933
9478.45 891
9479.37 894
9480.28 895
9481.20 909
9482.12 897
9483.04 952
9483.96 947
9484.88 931
9485.80 988
9486.72 936
9487.64 977
9488.56 958
9489.48 928
9490.40 893
9491.32 895
9492.24 851
9493.16 960
9494.08 917
9495.00 931
9495.92 911
9496.84 943
9497.76 848
9498.68 887
9499.60 926
9500.52 843
9501.44 915
9502.36 891
9503.28 944
9504.20 930
9505.12 911
9506.04 868
9506.97 933
9507.89 883
9508.81 902
9509.73 958
9510.65 900
9511.57 876
9512.49 877
9513.41 948
9514.33 886
9515.25 928
9516.17 931
9517.10 889
9518.02 904
9518.94 927
9519.86 876
9520.78 932
9521.70 908
9522.62 901
9523.54 907
9524.47 863
9525.39 889
9526.31 892
9527.23 948
9528.15 876
9529.07 873
9530.00 900
9530.92 901
9531.84 910
9532.76 931
9533.68 919
9534.61 958
9535.53 850
9536.45 830
9537.37 855
9538.29 933
9539.22 908
9540.14 864
9541.06 893
9541.98 941
9542.91 884
9543.83 868
9544.75 915
9545.67 920
9546.60 924
9547.52 926
9548.44 945
9549.36 897
9550.29 907
9551.21 890
9552.13 961
9553.06 961
9553.98 907
9554.90 910
9555.82 898
9556.75 886
9557.67 890
9558.59 887
9559.52 901
9560.44 916
9561.36 892
9562.29 919
9563.21 922
9564.13 908
9565.06 906
9565.98 901
9566.90 891
9567.83 900
9568.75 887
9569.68 868
9570.60 864
9571.52 899
9572.45 866
9573.37 834
9574.29 873
9575.22 944
9576.14 955
9577.07 901
9577.99 942
9578.91 926
9579.84 943
9580.76 954
9581.69 927
9582.61 884
9583.54 895
9584.46 938
9585.38 922
9586.31 883
9587.23 918
9588.16 987
9589.08 904
9590.01 939
9590.93 883
9591.86 896
9592.78 875
9593.71 918
9594.63 900
9595.56 930
9596.48 903
9597.41 987
9598.33 954
9599.26 923
9600.18 970
9601.11 925
9602.03 924
9602.96 921
9603.88 930
9604.81 934
9605.73 949
9606.66 875
9607.59 880
9608.51 902
9609.44 872
9610.36 964
9611.29 949
9612.21 944
9613.14 965
9614.07 985
9614.99 928
9615.92 941
9616.84 969
9617.77 963
9618.70 972
9619.62 1040
9620.55 933
9621.47 957
9622.40 962
9623.33 969
9624.25 962
9625.18 961
9626.11 949
9627.03 1016
9627.96 936
9628.89 911
9629.81 943
9630.74 966
9631.67 1025
9632.59 959
9633.52 926
9634.45 1001
9635.37 1028
9636.30 1017
9637.23 1017
9638.15 1038
9639.08 1057
9640.01 1073
9640.93 1036
9641.86 1058
9642.79 1076
9643.72 1073
9644.64 1101
9645.57 1087
9646.50 1121
9647.43 1095
9648.35 1079
9649.28 1107
9650.21 1099
9651.14 1129
9652.06 1167
9652.99 1173
9653.92 1187
9654.85 1167
9655.78 1153
9656.70 1161
9657.63 1113
9658.56 1094
9659.49 1152
9660.42 1027
9661.34 1079
9662.27 1060
9663.20 1035
9664.13 1051
9665.06 1040
9665.98 1012
9666.91 1025
9667.84 1070
9668.77 1091
9669.70 1055
9670.63 1058
9671.56 1048
9672.48 1093
9673.41 1096
9674.34 1085
9675.27 1072
9676.20 1102
9677.13 1092
9678.06 986
9678.99 1072
9679.92 1059
9680.84 1143
9681.77 1077
9682.70 1042
9683.63 1060
9684.56 1101
9685.49 1099
9686.42 1097
9687.35 1102
9688.28 1047
9689.21 1050
9690.14 1057
9691.07 1130
9692.00 1097
9692.93 1100
9693.86 1088
9694.79 1150
9695.72 1114
9696.65 1146
9697.58 1134
9698.51 1109
9699.44 1157
9700.37 1128
9701.30 1158
9702.23 1179
9703.16 1139
9704.09 1185
9705.02 1126
9705.95 1118
9706.88 1128
9707.81 1079
9708.74 1131
9709.67 1116
9710.60 1096
9711.53 1063
9712.46 1081
9713.39 1104
9714.32 1055
9715.25 1090
9716.18 1068
9717.11 1054
9718.04 1080
9718.97 1075
9719.91 1025
9720.84 1038
9721.77 994
9722.70 1081
9723.63 1048
9724.56 1113
9725.49 1143
9726.42 1106
9727.35 1069
9728.29 1076
9729.22 1044
9730.15 1088
9731.08 1108
9732.01 1083
9732.94 1116
9733.88 1079
9734.81 1056
9735.74 1072
9736.67 1038
9737.60 1033
9738.53 1105
9739.47 1075
9740.40 1057
9741.33 1072
9742.26 1084
9743.19 1061
9744.13 1127
9745.06 1098
9745.99 1109
9746.92 1121
9747.86 1068
9748.79 1113
9749.72 1143
9750.65 1129
9751.58 1103
9752.52 1099
9753.45 1135
9754.38 1114
9755.32 1113
9756.25 1169
9757.18 1144
9758.11 1109
9759.05 1155
9759.98 1168
9760.91 1142
9761.84 1200
9762.78 1202
9763.71 1209
9764.64 1103
9765.58 1189
9766.51 1200
9767.44 1205
9768.38 1210
9769.31 1172
9770.24 1210
9771.18 1256
9772.11 1234
9773.04 1257
9773.98 1221
9774.91 1200
9775.84 1231
9776.78 1210
9777.71 1242
9778.65 1252
9779.58 1266
9780.51 1259
9781.45 1257
9782.38 1296
9783.32 1374
9784.25 1348
9785.18 1407
9786.12 1459
9787.05 1442
9787.99 1488
9788.92 1497
9789.85 1487
9790.79 1481
9791.72 1420
9792.66 1374
9793.59 1390
9794.53 1400
9795.46 1299
9796.40 1301
9797.33 1324
9798.27 1279
9799.20 1354
9800.14 1423
9801.07 1431
9802.00 1481
9802.94 1502
9803.87 1480
9804.81 1420
9805.74 1422
9806.68 1354
9807.62 1294
9808.55 1284
9809.49 1274
9810.42 1199
9811.36 1178
9812.29 1122
9813.23 1179
9814.16 1209
9815.10 1174
9816.03 1170
9816.97 1156
9817.90 1102
9818.84 1124
9819.78 1095
9820.71 1103
9821.65 1168
9822.58 1106
9823.52 1074
9824.46 1087
9825.39 1125
9826.33 1131
9827.26 1114
9828.20 1094
9829.14 1097
9830.07 1129
9831.01 1066
9831.94 1082
9832.88 1122
9833.82 1110
9834.75 1072
9835.69 1103
9836.63 1092
9837.56 1066
9838.50 1109
9839.44 1166
9840.37 1110
9841.31 1117
9842.25 1114
9843.18 1099
9844.12 1055
9845.06 1101
9846.00 1088
9846.93 1105
9847.87 1110
9848.81 1091
9849.74 1116
9850.68 1114
9851.62 1078
9852.56 1105
9853.49 1095
9854.43 1090
9855.37 1133
9856.31 1132
9857.24 1098
9858.18 1133
9859.12 1100
9860.06 1118
9860.99 1139
9861.93 1115
9862.87 1092
9863.81 1118
9864.74 1123
9865.68 1182
9866.62 1153
9867.56 1224
9868.50 1231
9869.43 1164
9870.37 1160
9871.31 1159
9872.25 1167
9873.19 1197
9874.13 1151
9875.06 1227
9876.00 1217
9876.94 1221
9877.88 1217
9878.82 1259
9879.76 1210
9880.70 1216
9881.63 1220
9882.57 1251
9883.51 1248
9884.45 1237
9885.39 1251
9886.33 1260
9887.27 1242
9888.21 1217
9889.15 1188
9890.08 1181
9891.02 1180
9891.96 1225
9892.90 1202
9893.84 1181
9894.78 1127
9895.72 1149
9896.66 1189
9897.60 1195
9898.54 1215
9899.48 1185
9900.42 1229
9901.36 1207
9902.30 1270
9903.24 1258
9904.18 1275
9905.12 1302
9906.06 1260
9907.00 1261
9907.94 1283
9908.88 1331
9909.82 1364
9910.76 1330
9911.70 1334
9912.64 1373
9913.58 1429
9914.52 1406
9915.46 1372
9916.40 1375
9917.34 1386
9918.28 1382
9919.22 1362
9920.16 1339
9921.10 1482
9922.04 1466
9922.98 1443
9923.92 1577
9924.86 1680
9925.80 1926
9926.74 2186
9927.68 2434
9928.63 2584
9929.57 2891
9930.51 3042
9931.45 3057
9932.39 2923
9933.33 2910
9934.27 2750
9935.21 2602
9936.15 2341
9937.10 2033
9938.04 1879
9938.98 1766
9939.92 1623
9940.86 1580
9941.80 1525
9942.75 1382
9943.69 1429
9944.63 1340
9945.57 1307
9946.51 1264
9947.45 1213
9948.40 1299
9949.34 1302
9950.28 1207
9951.22 1221
9952.16 1253
9953.11 1214
9954.05 1241
9954.99 1224
9955.93 1239
9956.87 1181
9957.82 1223
9958.76 1180
9959.70 1204
9960.64 1185
9961.59 1237
9962.53 1211
9963.47 1172
9964.41 1154
9965.36 1188
9966.30 1199
9967.24 1163
9968.19 1189
9969.13 1231
9970.07 1267
9971.01 1229
9971.96 1267
9972.90 1249
9973.84 1246
9974.79 1216
9975.73 1142
9976.67 1158
9977.62 1171
9978.56 1119
9979.50 1086
9980.45 1064
9981.39 1025
9982.33 1091
9983.28 1121
9984.22 1089
9985.16 1050
9986.11 1060
9987.05 1102
9987.99 1066
9988.94 1064
9989.88 1130
9990.83 1122
9991.77 1128
9992.71 1104
9993.66 1110
9994.60 1116
9995.55 1107
9996.49 1134
9997.43 1105
9998.38 1091
9999.32 1127
10000.27 1144
10001.21 1122
10002.16 1164
10003.10 1184
10004.05 1195
10004.99 1161
10005.93 1150
10006.88 1165
10007.82 1194
10008.77 1145
10009.71 1182
10010.66 1181
10011.60 1122
10012.55 1131
10013.49 1131
10014.44 1227
10015.38 1143
10016.33 1102
10017.27 1152
10018.22 1116
10019.16 1138
10020.11 1054
10021.05 1069
10022.00 1171
10022.95 1111
10023.89 1075
10024.84 1091
10025.78 1114
10026.73 1145
10027.67 1082
10028.62 1110
10029.56 1024
10030.51 1079
10031.46 1101
10032.40 1128
10033.35 1131
10034.29 1095
10035.24 1048
10036.19 1041
10037.13 1046
10038.08 1055
10039.02 1016
10039.97 1033
10040.92 1036
10041.86 1014
10042.81 1036
10043.76 990
10044.70 1032
10045.65 1034
10046.60 1000
10047.54 1000
10048.49 974
10049.43 968
10050.38 1081
10051.33 982
10052.28 987
10053.22 996
10054.17 1008
10055.12 961
10056.06 945
10057.01 985
10057.96 1005
10058.90 962
10059.85 976
10060.80 1028
10061.75 927
10062.69 961
10063.64 992
10064.59 991
10065.53 959
10066.48 989
10067.43 1018
10068.38 959
10069.33 910
10070.27 896
10071.22 969
10072.17 984
10073.12 955
10074.06 980
10075.01 1016
10075.96 913
10076.91 932
10077.86 965
10078.80 1022
10079.75 965
10080.70 940
10081.65 1002
10082.60 982
10083.54 916
10084.49 950
10085.44 990
10086.39 926
10087.34 898
10088.29 941
10089.24 955
10090.18 965
10091.13 958
10092.08 933
10093.03 922
10093.98 887
10094.93 916
10095.88 960
10096.83 910
10097.77 930
10098.72 908
10099.67 937
10100.62 904
10101.57 873
10102.52 919
10103.47 961
10104.42 901
10105.37 935
10106.32 892
10107.27 930
10108.22 916
10109.16 898
10110.11 906
10111.06 867
10112.01 904
10112.96 936
10113.91 902
10114.86 884
10115.81 888
10116.76 904
10117.71 887
10118.66 893
10119.61 874
10120.56 895
10121.51 908
10122.46 905
10123.41 881
10124.36 838
10125.31 908
10126.26 854
10127.21 844
10128.16 867
10129.11 827
10130.06 868
10131.02 840
10131.97 869
10132.92 885
10133.87 868
10134.82 846
10135.77 848
10136.72 818
10137.67 865
10138.62 911
10139.57 812
10140.52 855
10141.47 870
10142.42 866
10143.38 798
10144.33 806
10145.28 845
10146.23 805
10147.18 844
10148.13 832
10149.08 831
10150.03 902
10150.99 804
10151.94 839
10152.89 838
10153.84 790
10154.79 878
10155.74 886
10156.70 839
10157.65 843
10158.60 842
10159.55 873
10160.50 893
10161.46 845
10162.41 868
10163.36 878
10164.31 881
10165.26 826
10166.22 839
10167.17 864
10168.12 865
10169.07 862
10170.02 911
10170.98 888
10171.93 836
10172.88 845
10173.83 840
10174.79 850
10175.74 868
10176.69 843
10177.65 798
10178.60 856
10179.55 802
10180.50 815
10181.46 824
10182.41 848
10183.36 848
10184.32 876
10185.27 865
10186.22 858
10187.17 841
10188.13 824
10189.08 843
10190.03 824
10190.99 828
10191.94 826
10192.89 812
10193.85 795
10194.80 845
10195.76 821
10196.71 820
10197.66 808
10198.62 838
10199.57 815
10200.52 865
10201.48 884
10202.43 832
10203.39 764
10204.34 837
10205.29 900
10206.25 913
10207.20 909
10208.16 871
10209.11 927
10210.06 912
10211.02 878
10211.97 932
10212.93 889
10213.88 856
10214.84 911
10215.79 878
10216.74 916
10217.70 889
10218.65 883
10219.61 840
10220.56 831
10221.52 875
10222.47 832
10223.43 852
10224.38 849
10225.34 845
10226.29 845
10227.25 857
10228.20 826
10229.16 825
10230.11 818
10231.07 805
10232.02 815
10232.98 835
10233.93 855
10234.89 818
10235.84 819
10236.80 807
10237.76 854
10238.71 827
10239.67 785
10240.62 767
10241.58 846
10242.53 785
10243.49 826
10244.45 803
10245.40 787
10246.36 799
10247.31 814
10248.27 786
10249.23 847
10250.18 836
10251.14 813
10252.09 838
10253.05 825
10254.01 848
10254.96 851
10255.92 825
10256.88 838
10257.83 838
10258.79 798
10259.75 815
10260.70 853
10261.66 826
10262.62 802
10263.57 747
10264.53 809
10265.49 819
10266.44 815
10267.40 809
10268.36 799
10269.31 853
10270.27 838
10271.23 826
10272.18 797
10273.14 794
10274.10 819
10275.06 854
10276.01 748
10276.97 740
10277.93 803
10278.89 842
10279.84 851
10280.80 815
10281.76 813
10282.72 859
10283.67 836
10284.63 832
10285.59 786
10286.55 803
10287.51 809
10288.46 796
10289.42 785
10290.38 810
10291.34 864
10292.29 865
10293.25 860
10294.21 863
10295.17 833
10296.13 886
10297.09 866
10298.04 881
10299.00 828
10299.96 839
10300.92 834
10301.88 871
10302.84 865
10303.80 807
10304.75 785
10305.71 801
10306.67 768
10307.63 791
10308.59 792
10309.55 819
10310.51 834
10311.47 796
10312.42 777
10313.38 766
10314.34 796
10315.30 828
10316.26 812
10317.22 782
10318.18 805
10319.14 852
10320.10 847
10321.06 806
10322.02 741
10322.98 781
10323.94 813
10324.90 823
10325.86 781
10326.82 733
10327.78 783
10328.74 855
10329.69 844
10330.65 800
10331.61 808
10332.57 819
10333.53 802
10334.49 781
10335.45 756
10336.41 829
10337.38 799
10338.34 800
10339.30 779
10340.26 779
10341.22 809
10342.18 786
10343.14 831
10344.10 827
10345.06 763
10346.02 773
10346.98 760
10347.94 759
10348.90 803
10349.86 770
10350.82 817
10351.78 772
10352.74 795
10353.71 779
10354.67 753
10355.63 808
10356.59 812
10357.55 783
10358.51 826
10359.47 779
10360.43 795
10361.39 829
10362.36 799
10363.32 779
10364.28 784
10365.24 802
10366.20 805
10367.16 790
10368.12 793
10369.09 767
10370.05 793
10371.01 769
10371.97 810
10372.93 827
10373.90 755
10374.86 745
10375.82 769
10376.78 811
10377.74 790
10378.71 772
10379.67 795
10380.63 764
10381.59 802
10382.55 833
10383.52 819
10384.48 812
10385.44 775
10386.40 808
10387.37 833
10388.33 814
10389.29 815
10390.25 757
10391.22 757
10392.18 804
10393.14 816
10394.11 784
10395.07 802
10396.03 834
10396.99 791
10397.96 790
10398.92 772
10399.88 782
10400.85 824
10401.81 822
10402.77 796
10403.74 811
10404.70 836
10405.66 819
10406.63 802
10407.59 828
10408.55 863
10409.52 788
10410.48 762
10411.44 818
10412.41 833
10413.37 806
10414.33 796
10415.30 811
10416.26 887
10417.23 859
10418.19 891
10419.15 927
10420.12 887
10421.08 971
10422.05 949
10423.01 893
10423.97 906
10424.94 920
10425.90 880
10426.87 944
10427.83 868
10428.80 892
10429.76 855
10430.73 826
10431.69 845
10432.65 822
10433.62 812
10434.58 812
10435.55 792
10436.51 825
10437.48 823
10438.44 822
10439.41 818
10440.37 746
10441.34 793
10442.30 826
10443.27 800
10444.23 790
10445.20 805
10446.16 791
10447.13 790
10448.09 809
10449.06 801
10450.03 811
10450.99 774
10451.96 759
10452.92 777
10453.89 801
10454.85 788
10455.82 743
10456.78 789
10457.75 780
10458.72 741
10459.68 748
10460.65 760
10461.61 782
10462.58 724
10463.55 731
10464.51 816
10465.48 748
10466.44 753
10467.41 760
10468.38 724
10469.34 747
10470.31 783
10471.28 749
10472.24 777
10473.21 771
10474.18 756
10475.14 722
10476.11 785
10477.08 787
10478.04 719
10479.01 734
10479.98 763
10480.94 777
10481.91 741
10482.88 768
10483.84 784
10484.81 786
10485.78 775
10486.74 767
10487.71 739
10488.68 750
10489.65 741
10490.61 749
10491.58 755
10492.55 779
10493.52 790
10494.48 784
10495.45 755
10496.42 730
10497.39 738
10498.35 763
10499.32 742
10500.29 779
10501.26 739
10502.22 719
10503.19 750
10504.16 803
10505.13 765
10506.10 832
10507.06 761
10508.03 791
10509.00 763
10509.97 737
10510.94 716
10511.91 736
10512.87 752
10513.84 747
10514.81 711
10515.78 729
10516.75 747
10517.72 737
10518.68 741
10519.65 712
10520.62 686
10521.59 736
10522.56 787
10523.53 743
10524.50 759
10525.47 730
10526.44 794
10527.40 754
10528.37 709
10529.34 700
10530.31 771
10531.28 787
10532.25 727
10533.22 708
10534.19 751
10535.16 739
10536.13 716
10537.10 746
10538.07 733
10539.04 740
10540.01 730
10540.98 777
10541.94 714
10542.91 706
10543.88 721
10544.85 757
10545.82 768
10546.79 738
10547.76 723
10548.73 743
10549.70 800
10550.67 744
10551.64 731
10552.61 690
10553.58 723
10554.55 765
10555.52 780
10556.50 715
10557.47 744
10558.44 734
10559.41 765
10560.38 762
10561.35 724
10562.32 735
10563.29 769
10564.26 772
10565.23 770
10566.20 858
10567.17 757
10568.14 790
10569.11 747
10570.08 722
10571.06 723
10572.03 695
10573.00 716
10573.97 779
10574.94 733
10575.91 703
10576.88 704
10577.85 736
10578.83 727
10579.80 725
10580.77 731
10581.74 709
10582.71 691
10583.68 698
10584.65 741
10585.63 722
10586.60 736
10587.57 755
10588.54 737
10589.51 690
10590.49 696
10591.46 736
10592.43 732
10593.40 727
10594.37 683
10595.35 714
10596.32 741
10597.29 746
10598.26 697
10599.23 709
10600.21 754
10601.18 741
10602.15 728
10603.12 764
10604.10 714
10605.07 763
10606.04 775
10607.01 760
10607.99 770
10608.96 716
10609.93 698
10610.91 794
10611.88 749
10612.85 728
10613.82 736
10614.80 678
10615.77 720
10616.74 762
10617.72 716
10618.69 695
10619.66 701
10620.64 689
10621.61 692
10622.58 686
10623.56 666
10624.53 731
10625.50 723
10626.48 707
10627.45 707
10628.43 691
10629.40 704
10630.37 705
10631.35 708
10632.32 709
10633.29 751
10634.27 779
10635.24 734
10636.22 754
10637.19 746
10638.16 706
10639.14 728
10640.11 729
10641.09 726
10642.06 726
10643.04 728
10644.01 736
10644.98 760
10645.96 744
10646.93 740
10647.91 705
10648.88 767
10649.86 694
10650.83 708
10651.81 689
10652.78 697
10653.76 666
10654.73 705
10655.71 715
10656.68 715
10657.66 704
10658.63 672
10659.61 680
10660.58 724
10661.56 737
10662.53 721
10663.51 741
10664.48 682
10665.46 699
10666.43 712
10667.41 711
10668.38 754
10669.36 664
10670.33 703
10671.31 676
10672.29 625
10673.26 674
10674.24 702
10675.21 735
10676.19 724
10677.17 721
10678.14 726
10679.12 702
10680.09 715
10681.07 667
10682.05 674
10683.02 724
10684.00 738
10684.97 720
10685.95 686
10686.93 716
10687.90 741
10688.88 748
10689.86 684
10690.83 645
10691.81 685
10692.79 720
10693.76 682
10694.74 680
10695.72 634
10696.69 644
10697.67 708
10698.65 701
10699.62 703
10700.60 742
10701.58 723
10702.55 716
10703.53 682
10704.51 678
10705.49 693
10706.46 731
10707.44 675
10708.42 696
10709.39 729
10710.37 703
10711.35 691
10712.33 730
10713.30 673
10714.28 675
10715.26 701
10716.24 737
10717.22 712
10718.19 674
10719.17 688
10720.15 736
10721.13 688
10722.10 700
10723.08 740
10724.06 754
10725.04 724
10726.02 729
10727.00 702
10727.97 674
10728.95 688
10729.93 682
10730.91 697
10731.89 716
10732.87 702
10733.84 708
10734.82 724
10735.80 722
10736.78 705
10737.76 689
10738.74 699
10739.72 713
10740.69 715
10741.67 705
10742.65 720
10743.63 708
10744.61 705
10745.59 696
10746.57 685
10747.55 692
10748.53 684
10749.51 640
10750.49 648
10751.46 682
10752.44 734
10753.42 685
10754.40 713
10755.38 691
10756.36 690
10757.34 728
10758.32 740
10759.30 687
10760.28 695
10761.26 673
10762.24 682
10763.22 699
10764.20 695
10765.18 715
10766.16 704
10767.14 686
10768.12 655
10769.10 681
10770.08 733
10771.06 724
10772.04 718
10773.02 711
10774.00 730
10774.98 764
10775.96 755
10776.94 695
10777.92 713
10778.90 725
10779.88 741
10780.86 766
10781.85 749
10782.83 734
10783.81 694
10784.79 709
10785.77 696
10786.75 679
10787.73 703
10788.71 768
10789.69 706
10790.67 712
10791.65 688
10792.64 726
10793.62 755
10794.60 726
10795.58 718
10796.56 688
10797.54 703
10798.52 726
10799.51 729
10800.49 711
10801.47 718
10802.45 734
10803.43 735
10804.41 730
10805.40 694
10806.38 696
10807.36 711
10808.34 755
10809.32 693
10810.30 704
10811.29 715
10812.27 690
10813.25 704
10814.23 708
10815.22 729
10816.20 705
10817.18 752
10818.16 743
10819.14 769
10820.13 725
10821.11 744
10822.09 752
10823.07 731
10824.06 710
10825.04 777
10826.02 818
10827.01 777
10827.99 785
10828.97 778
10829.95 815
10830.94 743
10831.92 716
10832.90 749
10833.89 760
10834.87 747
10835.85 768
10836.84 725
10837.82 746
10838.80 751
10839.79 786
10840.77 721
10841.75 706
10842.74 731
10843.72 732
10844.70 732
10845.69 709
10846.67 733
10847.65 769
10848.64 733
10849.62 718
10850.60 730
10851.59 708
10852.57 734
10853.56 737
10854.54 776
10855.52 761
10856.51 720
10857.49 751
10858.48 782
10859.46 721
10860.45 758
10861.43 760
10862.41 805
10863.40 746
10864.38 735
10865.37 716
10866.35 762
10867.34 742
10868.32 775
10869.31 746
10870.29 758
10871.28 724
10872.26 724
10873.24 694
10874.23 724
10875.21 701
10876.20 707
10877.18 715
10878.17 677
10879.16 700
10880.14 703
10881.13 705
10882.11 690
10883.10 704
10884.08 729
10885.07 721
10886.05 725
10887.04 746
10888.02 703
10889.01 703
10889.99 736
10890.98 747
10891.97 741
10892.95 754
10893.94 734
10894.92 737
10895.91 717
10896.89 711
10897.88 738
10898.87 738
10899.85 749
10900.84 726
10901.83 690
10902.81 701
10903.80 770
10904.78 742
10905.77 733
10906.76 743
10907.74 746
10908.73 756
10909.72 735
10910.70 781
10911.69 745
10912.68 756
10913.66 785
10914.65 760
10915.64 744
10916.62 753
10917.61 737
10918.60 739
10919.58 755
10920.57 734
10921.56 763
10922.54 763
10923.53 757
10924.52 760
10925.51 731
10926.49 777
10927.48 800
10928.47 799
10929.46 816
10930.44 785
10931.43 858
10932.42 857
10933.41 784
10934.39 800
10935.38 786
10936.37 787
10937.36 756
10938.34 779
10939.33 748
10940.32 715
10941.31 745
10942.30 739
10943.28 778
10944.27 764
10945.26 742
10946.25 774
10947.24 755
10948.22 767
10949.21 720
10950.20 729
10951.19 785
10952.18 724
10953.17 736
10954.16 779
10955.14 748
10956.13 735
10957.12 722
10958.11 738
10959.10 659
10960.09 733
10961.08 715
10962.07 684
10963.05 724
10964.04 719
10965.03 681
10966.02 700
10967.01 701
10968.00 720
10968.99 741
10969.98 724
10970.97 749
10971.96 729
10972.95 718
10973.94 710
10974.92 736
10975.91 759
10976.90 691
10977.89 715
10978.88 742
10979.87 777
10980.86 781
10981.85 722
10982.84 711
10983.83 716
10984.82 746
10985.81 724
10986.80 702
10987.79 683
10988.78 677
10989.77 715
10990.76 717
10991.75 673
10992.74 709
10993.73 740
10994.72 747
10995.71 764
10996.70 731
10997.70 716
10998.69 733
10999.68 713
11000.67 711
11001.66 692
11002.65 707
11003.64 705
11004.63 720
11005.62 742
11006.61 676
11007.60 694
11008.59 713
11009.58 704
11010.58 701
11011.57 722
11012.56 719
11013.55 749
11014.54 728
11015.53 727
11016.52 716
11017.51 730
11018.51 702
11019.50 733
11020.49 723
11021.48 687
11022.47 704
11023.46 710
11024.46 741
11025.45 741
11026.44 722
11027.43 754
11028.42 767
11029.41 723
11030.41 683
11031.40 715
11032.39 711
11033.38 732
11034.37 688
11035.37 718
11036.36 716
11037.35 710
11038.34 701
11039.34 665
11040.33 688
11041.32 720
11042.31 732
11043.31 705
11044.30 716
11045.29 743
11046.28 712
11047.28 722
11048.27 715
11049.26 717
11050.26 713
11051.25 707
11052.24 685
11053.23 644
11054.23 676
11055.22 638
11056.21 699
11057.21 689
11058.20 698
11059.19 686
11060.19 696
11061.18 710
11062.17 676
11063.17 692
11064.16 660
11065.15 708
11066.15 692
11067.14 652
11068.13 698
11069.13 694
11070.12 660
11071.12 695
11072.11 743
11073.10 736
11074.10 691
11075.09 674
11076.09 653
11077.08 719
11078.07 680
11079.07 693
11080.06 664
11081.06 667
11082.05 684
11083.05 713
11084.04 706
11085.03 683
11086.03 678
11087.02 681
11088.02 702
11089.01 731
11090.01 760
11091.00 718
11092.00 683
11092.99 662
11093.99 726
11094.98 729
11095.98 726
11096.97 694
11097.97 713
11098.96 720
11099.96 733
11100.95 720
11101.95 700
11102.94 713
11103.94 705
11104.93 733
11105.93 731
11106.92 702
11107.92 745
11108.91 721
11109.91 742
11110.91 728
11111.90 752
11112.90 728
11113.89 715
11114.89 716
11115.88 718
11116.88 734
11117.88 778
11118.87 783
11119.87 728
11120.86 724
11121.86 731
11122.86 730
11123.85 747
11124.85 734
11125.84 773
11126.84 809
11127.84 726
11128.83 766
11129.83 779
11130.83 788
11131.82 807
11132.82 800
11133.82 741
11134.81 794
11135.81 765
11136.81 780
11137.80 782
11138.80 762
11139.80 779
11140.79 753
11141.79 767
11142.79 757
11143.79 756
11144.78 720
11145.78 770
11146.78 771
11147.77 725
11148.77 719
11149.77 781
11150.77 791
11151.76 774
11152.76 707
11153.76 747
11154.76 687
11155.75 768
11156.75 738
11157.75 705
11158.75 774
11159.74 726
11160.74 755
11161.74 724
11162.74 733
11163.74 729
11164.73 718
11165.73 710
11166.73 693
11167.73 695
11168.73 744
11169.73 739
11170.72 720
11171.72 703
11172.72 726
11173.72 746
11174.72 714
11175.72 711
11176.71 704
11177.71 684
11178.71 702
11179.71 717
11180.71 744
11181.71 703
11182.71 676
11183.71 743
11184.70 693
11185.70 701
11186.70 700
11187.70 740
11188.70 723
11189.70 739
11190.70 716
11191.70 705
11192.70 681
11193.70 748
11194.70 744
11195.70 668
11196.69 725
11197.69 697
11198.69 735
11199.69 716
11200.69 728
11201.69 725
11202.69 739
11203.69 729
11204.69 731
11205.69 700
11206.69 702
11207.69 692
11208.69 726
11209.69 717
11210.69 711
11211.69 759
11212.69 728
11213.69 723
11214.69 724
11215.69 726
11216.69 722
11217.69 722
11218.69 754
11219.69 722
11220.70 684
11221.70 738
11222.70 716
11223.70 701
11224.70 735
11225.70 734
11226.70 747
11227.70 634
11228.70 665
11229.70 683
11230.70 686
11231.70 714
11232.71 695
11233.71 760
11234.71 716
11235.71 714
11236.71 731
11237.71 730
11238.71 694
11239.71 713
11240.72 730
11241.72 697
11242.72 703
11243.72 737
11244.72 679
11245.72 654
11246.72 632
11247.73 683
11248.73 694
11249.73 719
11250.73 693
11251.73 727
11252.74 760
11253.74 743
11254.74 731
11255.74 707
11256.74 738
11257.75 724
11258.75 712
11259.75 687
11260.75 732
11261.76 768
11262.76 738
11263.76 740
11264.76 732
11265.77 750
11266.77 742
11267.77 732
11268.77 728
11269.78 739
11270.78 724
11271.78 754
11272.78 720
11273.79 784
11274.79 740
11275.79 762
11276.80 756
11277.80 773
11278.80 733
11279.81 774
11280.81 746
11281.81 802
11282.82 767
11283.82 789
11284.82 820
11285.83 833
11286.83 834
11287.83 770
11288.84 781
11289.84 748
11290.84 746
11291.85 752
11292.85 725
11293.86 725
11294.86 739
11295.86 734
11296.87 747
11297.87 741
11298.87 733
11299.88 757
11300.88 752
11301.89 716
11302.89 700
11303.90 672
11304.90 735
11305.90 722
11306.91 704
11307.91 767
11308.92 752
11309.92 744
11310.93 712
11311.93 734
11312.94 700
11313.94 688
11314.95 657
11315.95 663
11316.95 706
11317.96 692
11318.96 724
11319.97 751
11320.97 707
11321.98 731
11322.98 706
11323.99 721
11325.00 673
11326.00 704
11327.01 740
11328.01 717
11329.02 699
11330.02 728
11331.03 724
11332.03 702
11333.04 684
11334.04 693
11335.05 690
11336.06 685
11337.06 714
11338.07 731
11339.07 731
11340.08 723
11341.08 711
11342.09 743
11343.10 707
11344.10 657
11345.11 687
11346.11 715
11347.12 719
11348.13 715
11349.13 737
11350.14 701
11351.15 719
11352.15 705
11353.16 716
11354.17 712
11355.17 700
11356.18 683
11357.18 689
11358.19 704
11359.20 677
11360.20 715
11361.21 709
11362.22 715
11363.23 680
11364.23 690
11365.24 734
11366.25 701
11367.25 722
11368.26 698
11369.27 722
11370.28 696
11371.28 656
11372.29 695
11373.30 686
11374.30 677
11375.31 726
11376.32 697
11377.33 702
11378.33 681
11379.34 672
11380.35 670
11381.36 663
11382.37 701
11383.37 696
11384.38 694
11385.39 699
11386.40 673
11387.40 687
11388.41 698
11389.42 691
11390.43 683
11391.44 644
11392.44 677
11393.45 678
11394.46 691
11395.47 657
11396.48 661
11397.49 689
11398.49 678
11399.50 674
11400.51 704
11401.52 675
11402.53 695
11403.54 643
11404.55 620
11405.56 653
11406.56 640
11407.57 632
11408.58 684
11409.59 653
11410.60 656
11411.61 673
11412.62 677
11413.63 692
11414.64 678
11415.65 677
11416.65 662
11417.66 649
11418.67 690
11419.68 663
11420.69 672
11421.70 666
11422.71 677
11423.72 688
11424.73 672
11425.74 648
11426.75 662
11427.76 709
11428.77 711
11429.78 709
11430.79 695
11431.80 698
11432.81 677
11433.82 674
11434.83 658
11435.84 671
11436.85 704
11437.86 672
11438.87 715
11439.88 717
11440.89 693
11441.90 689
11442.91 674
11443.92 668
11444.93 644
11445.94 662
11446.95 704
11447.96 699
11448.98 700
11449.99 708
11451.00 691
11452.01 736
11453.02 744
11454.03 658
11455.04 720
11456.05 732
11457.06 698
11458.07 696
11459.08 687
11460.10 659
11461.11 701
11462.12 683
11463.13 704
11464.14 709
11465.15 642
11466.16 687
11467.18 667
11468.19 682
11469.20 699
11470.21 752
11471.22 717
11472.23 734
11473.25 709
11474.26 684
11475.27 703
11476.28 793
11477.29 710
11478.30 688
11479.32 679
11480.33 738
11481.34 724
11482.35 733
11483.37 700
11484.38 659
11485.39 731
11486.40 740
11487.41 713
11488.43 698
11489.44 732
11490.45 751
11491.46 720
11492.48 688
11493.49 720
11494.50 735
11495.52 759
11496.53 772
11497.54 729
11498.55 714
11499.57 765
11500.58 738
11501.59 727
11502.61 726
11503.62 697
11504.63 749
11505.65 723
11506.66 736
11507.67 741
11508.69 726
11509.70 769
11510.71 777
11511.73 760
11512.74 770
11513.75 733
11514.77 756
11515.78 768
11516.79 699
11517.81 740
11518.82 754
11519.84 741
11520.85 702
11521.86 691
11522.88 697
11523.89 713
11524.91 764
11525.92 742
11526.93 737
11527.95 747
11528.96 767
11529.98 744
11530.99 748
11532.00 728
11533.02 740
11534.03 732
11535.05 713
11536.06 759
11537.08 741
11538.09 756
11539.11 737
11540.12 737
11541.14 779
11542.15 787
11543.17 754
11544.18 800
11545.20 753
11546.21 740
11547.23 744
11548.24 750
11549.26 760
11550.27 768
11551.29 757
11552.30 749
11553.32 755
11554.33 761
11555.35 698
11556.36 738
11557.38 749
11558.39 771
11559.41 770
11560.43 778
11561.44 779
11562.46 755
11563.47 802
11564.49 815
11565.50 798
11566.52 764
11567.54 790
11568.55 803
11569.57 782
11570.58 778
11571.60 821
11572.62 810
11573.63 811
11574.65 853
11575.67 831
11576.68 828
11577.70 826
11578.71 820
11579.73 821
11580.75 781
11581.76 847
11582.78 830
11583.80 885
11584.81 886
11585.83 911
11586.85 914
11587.86 875
11588.88 885
11589.90 956
11590.92 895
11591.93 918
11592.95 972
11593.97 986
11594.98 977
11596.00 994
11597.02 1035
11598.04 1063
11599.05 1072
11600.07 1106
11601.09 1189
11602.10 1160
11603.12 1235
11604.14 1211
11605.16 1217
11606.18 1248
11607.19 1221
11608.21 1299
11609.23 1310
11610.25 1287
11611.26 1228
11612.28 1257
11613.30 1246
11614.32 1136
11615.34 1111
11616.35 1069
11617.37 1054
11618.39 1011
11619.41 1054
11620.43 1047
11621.45 1048
11622.46 1031
11623.48 1041
11624.50 958
11625.52 991
11626.54 1050
11627.56 1019
11628.57 1066
11629.59 1075
11630.61 1163
11631.63 1194
11632.65 1190
11633.67 1212
11634.69 1202
11635.71 1238
11636.73 1214
11637.74 1214
11638.76 1274
11639.78 1238
11640.80 1213
11641.82 1128
11642.84 1116
11643.86 1040
11644.88 1066
11645.90 1060
11646.92 1004
11647.94 1018
11648.96 994
11649.98 970
11651.00 990
11652.02 919
11653.04 930
11654.06 946
11655.07 907
11656.09 885
11657.11 866
11658.13 834
11659.15 834
11660.17 864
11661.19 854
11662.21 854
11663.23 841
11664.26 846
11665.28 851
11666.30 834
11667.32 874
11668.34 854
11669.36 855
11670.38 869
11671.40 890
11672.42 859
11673.44 855
11674.46 842
11675.48 874
11676.50 892
11677.52 881
11678.54 863
11679.56 868
11680.58 879
11681.61 824
11682.63 836
11683.65 874
11684.67 828
11685.69 848
11686.71 839
11687.73 860
11688.75 856
11689.77 860
11690.80 847
11691.82 828
11692.84 859
11693.86 815
11694.88 886
11695.90 890
11696.93 842
11697.95 845
11698.97 848
11699.99 845
11701.01 824
11702.03 797
11703.06 831
11704.08 833
11705.10 834
11706.12 838
11707.14 852
11708.17 846
11709.19 782
11710.21 787
11711.23 821
11712.25 802
11713.28 796
11714.30 809
11715.32 846
11716.34 836
11717.37 797
11718.39 762
11719.41 817
11720.43 816
11721.46 803
11722.48 808
11723.50 819
11724.53 864
11725.55 776
11726.57 775
11727.59 811
11728.62 817
11729.64 814
11730.66 761
11731.69 789
11732.71 757
11733.73 793
11734.76 760
11735.78 744
11736.80 809
11737.83 794
11738.85 801
11739.87 772
11740.90 777
11741.92 772
11742.94 788
11743.97 745
11744.99 778
11746.02 750
11747.04 726
11748.06 770
11749.09 739
11750.11 746
11751.14 771
11752.16 761
11753.18 782
11754.21 756
11755.23 753
11756.26 731
11757.28 751
11758.30 753
11759.33 743
11760.35 727
11761.38 794
11762.40 754
11763.43 735
11764.45 748
11765.48 734
11766.50 698
11767.53 727
11768.55 738
11769.58 738
11770.60 690
11771.63 766
11772.65 771
11773.68 702
11774.70 719
11775.73 732
11776.75 710
11777.78 744
11778.80 677
11779.83 728
11780.85 735
11781.88 707
11782.90 753
11783.93 726
11784.95 725
11785.98 680
11787.00 718
11788.03 703
11789.06 710
11790.08 716
11791.11 714
11792.13 714
11793.16 767
11794.18 760
11795.21 799
11796.24 768
11797.26 687
11798.29 721
11799.31 732
11800.34 754
11801.37 763
11802.39 723
11803.42 737
11804.45 732
11805.47 703
11806.50 734
11807.52 762
11808.55 727
11809.58 712
11810.60 732
11811.63 721
11812.66 664
11813.68 748
11814.71 756
11815.74 761
11816.77 771
11817.79 746
11818.82 741
11819.85 710
11820.87 711
11821.90 744
11822.93 749
11823.95 740
11824.98 753
11826.01 787
11827.04 764
11828.06 797
11829.09 761
11830.12 756
11831.15 781
11832.17 768
11833.20 794
11834.23 716
11835.26 790
11836.28 764
11837.31 746
11838.34 790
11839.37 776
11840.40 786
11841.42 777
11842.45 756
11843.48 719
11844.51 758
11845.54 745
11846.56 762
11847.59 741
11848.62 736
11849.65 708
11850.68 731
11851.71 742
11852.73 724
11853.76 733
11854.79 731
11855.82 767
11856.85 752
11857.88 731
11858.91 704
11859.93 725
11860.96 771
11861.99 743
11863.02 731
11864.05 710
11865.08 742
11866.11 739
11867.14 734
11868.17 734
11869.20 697
11870.22 721
11871.25 711
11872.28 742
11873.31 673
11874.34 677
11875.37 718
11876.40 680
11877.43 693
11878.46 698
11879.49 711
11880.52 681
11881.55 680
11882.58 663
11883.61 696
11884.64 654
11885.67 699
11886.70 746
11887.73 702
11888.76 684
11889.79 664
11890.82 691
11891.85 678
11892.88 657
11893.91 707
11894.94 716
11895.97 669
11897.00 689
11898.03 659
11899.06 702
11900.09 682
11901.12 675
11902.15 677
11903.18 682
11904.21 703
11905.24 706
11906.27 688
11907.31 709
11908.34 689
11909.37 708
11910.40 721
11911.43 745
11912.46 720
11913.49 708
11914.52 733
11915.55 676
11916.58 697
11917.62 749
11918.65 762
11919.68 745
11920.71 755
11921.74 718
11922.77 707
11923.80 759
11924.84 738
11925.87 757
11926.90 675
11927.93 731
11928.96 703
11929.99 684
11931.03 649
11932.06 666
11933.09 676
11934.12 662
11935.15 622
11936.19 661
11937.22 707
11938.25 675
11939.28 687
11940.32 659
11941.35 681
11942.38 692
11943.41 670
11944.44 674
11945.48 691
11946.51 661
11947.54 697
11948.58 672
11949.61 681
11950.64 660
11951.67 650
11952.71 692
11953.74 652
11954.77 616
11955.80 637
11956.84 691
11957.87 670
11958.90 671
11959.94 625
11960.97 637
11962.00 667
11963.04 656
11964.07 668
11965.10 601
11966.14 684
11967.17 679
11968.20 719
11969.24 659
11970.27 673
11971.30 669
11972.34 658
11973.37 632
11974.40 674
11975.44 646
11976.47 634
11977.51 661
11978.54 682
11979.57 646
11980.61 662
11981.64 681
11982.68 690
11983.71 659
11984.74 634
11985.78 631
11986.81 659
11987.85 705
11988.88 650
11989.92 676
11990.95 708
11991.99 697
11993.02 673
11994.05 666
11995.09 663
11996.12 637
11997.16 673
11998.19 653
11999.23 634
12000.26 604
12001.30 644
12002.33 662
12003.37 631
12004.40 588
12005.44 659
12006.47 656
12007.51 702
12008.54 606
12009.58 625
12010.61 673
12011.65 711
12012.68 645
12013.72 699
12014.76 624
12015.79 622
12016.83 686
12017.86 685
12018.90 679
12019.93 592
12020.97 654
12022.00 672
12023.04 642
12024.08 633
12025.11 677
12026.15 658
12027.18 645
12028.22 614
12029.26 610
12030.29 617
12031.33 677
12032.37 654
12033.40 669
12034.44 667
12035.47 629
12036.51 688
12037.55 630
12038.58 667
12039.62 706
12040.66 632
12041.69 644
12042.73 648
12043.77 620
12044.80 635
12045.84 606
12046.88 588
12047.91 635
12048.95 656
12049.99 647
12051.03 641
12052.06 639
12053.10 624
12054.14 637
12055.17 632
12056.21 644
12057.25 611
12058.29 635
12059.32 605
12060.36 598
12061.40 594
12062.44 560
12063.47 597
12064.51 638
12065.55 633
12066.59 600
12067.62 608
12068.66 660
12069.70 611
12070.74 549
12071.78 619
12072.81 600
12073.85 581
12074.89 598
12075.93 607
12076.97 591
12078.00 602
12079.04 611
12080.08 621
12081.12 584
12082.16 565
12083.20 588
12084.23 612
12085.27 600
12086.31 595
12087.35 606
12088.39 593
12089.43 569
12090.47 596
12091.50 648
12092.54 584
12093.58 577
12094.62 570
12095.66 612
12096.70 605
12097.74 576
12098.78 596
12099.82 569
12100.86 615
12101.90 566
12102.93 601
12103.97 596
12105.01 590
12106.05 591
12107.09 590
12108.13 582
12109.17 556
12110.21 554
12111.25 615
12112.29 608
12113.33 583
12114.37 590
12115.41 637
12116.45 627
12117.49 585
12118.53 604
12119.57 589
12120.61 624
12121.65 616
12122.69 616
12123.73 554
12124.77 540
12125.81 579
12126.85 589
12127.89 554
12128.93 545
12129.97 603
12131.01 592
12132.05 567
12133.09 551
12134.13 596
12135.17 586
12136.22 582
12137.26 582
12138.30 579
12139.34 563
12140.38 582
12141.42 583
12142.46 538
12143.50 536
12144.54 569
12145.58 591
12146.63 584
12147.67 594
12148.71 579
12149.75 544
12150.79 575
12151.83 608
12152.87 571
12153.91 609
12154.96 594
12156.00 565
12157.04 589
12158.08 604
12159.12 552
12160.16 581
12161.21 563
12162.25 548
12163.29 578
12164.33 576
12165.37 614
12166.42 577
12167.46 611
12168.50 578
12169.54 577
12170.58 565
12171.63 593
12172.67 561
12173.71 546
12174.75 570
12175.80 571
12176.84 585
12177.88 565
12178.92 571
12179.97 593
12181.01 622
12182.05 561
12183.09 562
12184.14 528
12185.18 565
12186.22 565
12187.27 591
12188.31 585
12189.35 589
12190.39 561
12191.44 592
12192.48 612
12193.52 557
12194.57 530
12195.61 548
12196.65 545
12197.70 538
12198.74 554
12199.78 581
12200.83 575
12201.87 578
12202.91 561
12203.96 545
12205.00 543
12206.05 549
12207.09 568
12208.13 582
12209.18 566
12210.22 564
12211.27 558
12212.31 599
12213.35 559
12214.40 537
12215.44 531
12216.49 597
12217.53 587
12218.57 563
12219.62 536
12220.66 579
12221.71 549
12222.75 572
12223.80 592
12224.84 569
12225.89 561
12226.93 533
12227.97 532
12229.02 523
12230.06 535
12231.11 567
12232.15 610
12233.20 570
12234.24 558
12235.29 567
12236.33 563
12237.38 543
12238.42 556
12239.47 574
12240.51 602
12241.56 596
12242.60 593
12243.65 607
12244.70 588
12245.74 550
12246.79 574
12247.83 612
12248.88 595
12249.92 559
12250.97 552
12252.01 603
12253.06 575
12254.11 592
12255.15 562
12256.20 554
12257.24 547
12258.29 574
12259.34 562
12260.38 548
12261.43 512
12262.47 553
12263.52 565
12264.57 526
12265.61 531
12266.66 520
12267.70 509
12268.75 535
12269.80 502
12270.84 502
12271.89 515
12272.94 536
12273.98 477
12275.03 506
12276.08 492
12277.12 539
12278.17 559
12279.22 515
12280.26 525
12281.31 535
12282.36 517
12283.41 543
12284.45 548
12285.50 517
12286.55 507
12287.59 515
12288.64 546
12289.69 546
12290.74 510
12291.78 511
12292.83 540
12293.88 515
12294.93 514
12295.97 527
12297.02 507
12298.07 491
12299.12 530
12300.16 496
12301.21 509
12302.26 535
12303.31 509
12304.36 551
12305.40 544
12306.45 522
12307.50 525
12308.55 531
12309.60 541
12310.64 529
12311.69 502
12312.74 543
12313.79 543
12314.84 485
12315.89 513
12316.93 496
12317.98 523
12319.03 548
12320.08 512
12321.13 485
12322.18 465
12323.23 509
12324.28 472
12325.32 480
12326.37 496
12327.42 532
12328.47 508
12329.52 528
12330.57 492
12331.62 455
12332.67 491
12333.72 537
12334.77 488
12335.81 506
12336.86 501
12337.91 524
12338.96 521
12340.01 531
12341.06 513
12342.11 516
12343.16 499
12344.21 495
12345.26 481
12346.31 485
12347.36 535
12348.41 526
12349.46 492
12350.51 484
12351.56 508
12352.61 513
12353.66 564
12354.71 486
12355.76 491
12356.81 531
12357.86 525
12358.91 509
12359.96 470
12361.01 511
12362.06 498
12363.11 468
12364.16 487
12365.21 455
12366.26 482
12367.31 483
12368.36 468
12369.42 511
12370.47 486
12371.52 489
12372.57 529
12373.62 496
12374.67 485
12375.72 469
12376.77 478
12377.82 512
12378.87 493
12379.93 481
12380.98 474
12382.03 512
12383.08 475
12384.13 477
12385.18 438
12386.23 468
12387.28 508
12388.34 501
12389.39 438
12390.44 478
12391.49 481
12392.54 524
12393.59 475
12394.65 496
12395.70 479
12396.75 468
12397.80 479
12398.85 495
12399.91 492
12400.96 480
12402.01 448
12403.06 455
12404.11 460
12405.17 500
12406.22 516
12407.27 481
12408.32 476
12409.38 464
12410.43 479
12411.48 481
12412.53 475
12413.59 427
12414.64 486
12415.69 484
12416.74 459
12417.80 451
12418.85 483
12419.90 496
12420.96 496
12422.01 482
12423.06 484
12424.11 484
12425.17 474
12426.22 507
12427.27 453
12428.33 471
12429.38 452
12430.43 465
12431.49 478
12432.54 472
12433.59 431
12434.65 485
12435.70 481
12436.75 488
12437.81 489
12438.86 468
12439.92 473
12440.97 513
12442.02 495
12443.08 480
12444.13 474
12445.18 473
12446.24 497
12447.29 447
12448.35 465
12449.40 479
12450.46 455
12451.51 473
12452.56 458
12453.62 460
12454.67 468
12455.73 443
12456.78 483
12457.84 488
12458.89 498
12459.94 489
12461.00 500
12462.05 480
12463.11 459
12464.16 473
12465.22 490
12466.27 463
12467.33 491
12468.38 459
12469.44 503
12470.49 472
12471.55 474
12472.60 458
12473.66 462
12474.71 477
12475.77 469
12476.82 468
12477.88 462
12478.93 474
12479.99 504
12481.05 524
12482.10 537
12483.16 452
12484.21 473
12485.27 503
12486.32 453
12487.38 469
12488.44 495
12489.49 497
12490.55 545
12491.60 522
12492.66 527
12493.71 566
12494.77 538
12495.83 541
12496.88 576
12497.94 583
12499.00 604
12500.05 602
12501.11 564
12502.16 574
12503.22 600
12504.28 580
12505.33 599
12506.39 542
12507.45 515
12508.50 511
12509.56 576
12510.62 531
12511.67 503
12512.73 498
12513.79 515
12514.84 497
12515.90 484
12516.96 452
12518.02 495
12519.07 499
12520.13 469
12521.19 467
12522.24 473
12523.30 507
12524.36 457
12525.42 480
12526.47 486
12527.53 452
12528.59 495
12529.65 514
12530.70 497
12531.76 476
12532.82 467
12533.88 449
12534.93 496
12535.99 455
12537.05 508
12538.11 521
12539.17 488
12540.22 455
12541.28 489
12542.34 469
12543.40 461
12544.46 468
12545.51 492
12546.57 434
12547.63 490
12548.69 485
12549.75 483
12550.81 467
12551.86 458
12552.92 476
12553.98 468
12555.04 474
12556.10 463
12557.16 446
12558.22 452
12559.27 426
12560.33 437
12561.39 471
12562.45 464
12563.51 480
12564.57 479
12565.63 446
12566.69 466
12567.75 423
12568.81 480
12569.86 481
12570.92 456
12571.98 437
12573.04 476
12574.10 478
12575.16 467
12576.22 494
12577.28 514
12578.34 522
12579.40 510
12580.46 500
12581.52 534
12582.58 518
12583.64 491
12584.70 521
12585.76 538
12586.82 519
12587.88 474
12588.94 496
12590.00 484
12591.06 501
12592.12 508
12593.18 486
12594.24 481
12595.30 501
12596.36 506
12597.42 452
12598.48 435
12599.54 440
12600.60 472
12601.66 455
12602.72 447
12603.78 434
12604.84 483
12605.91 463
12606.97 464
12608.03 454
12609.09 447
12610.15 433
12611.21 454
12612.27 424
12613.33 412
12614.39 421
12615.45 446
12616.52 477
12617.58 393
12618.64 426
12619.70 436
12620.76 464
12621.82 456
12622.88 436
12623.95 454
12625.01 455
12626.07 400
12627.13 429
12628.19 416
12629.25 467
12630.32 439
12631.38 445
12632.44 422
12633.50 414
12634.56 423
12635.62 446
12636.69 504
12637.75 477
12638.81 415
12639.87 445
12640.94 451
12642.00 447
12643.06 411
12644.12 439
12645.18 466
12646.25 454
12647.31 442
12648.37 444
12649.43 433
12650.50 454
12651.56 442
12652.62 487
12653.69 425
12654.75 446
12655.81 440
12656.87 474
12657.94 475
12659.00 472
12660.06 491
12661.13 472
12662.19 453
12663.25 435
12664.32 450
12665.38 434
12666.44 462
12667.51 477
12668.57 455
12669.63 440
12670.70 438
12671.76 422
12672.82 452
12673.89 415
12674.95 432
12676.01 468
12677.08 441
12678.14 427
12679.21 442
12680.27 454
12681.33 463
12682.40 466
12683.46 429
12684.53 437
12685.59 467
12686.65 446
12687.72 467
12688.78 479
12689.85 436
12690.91 466
12691.98 449
12693.04 447
12694.10 475
12695.17 449
12696.23 477
12697.30 424
12698.36 434
12699.43 469
12700.49 475
12701.56 439
12702.62 429
12703.69 426
12704.75 488
12705.82 493
12706.88 428
12707.95 436
12709.01 418
12710.08 452
12711.14 500
12712.21 482
12713.27 446
12714.34 439
12715.40 469
12716.47 455
12717.53 431
12718.60 449
12719.67 437
12720.73 489
12721.80 433
12722.86 432
12723.93 435
12724.99 485
12726.06 469
12727.13 430
12728.19 465
12729.26 478
12730.32 481
12731.39 453
12732.46 483
12733.52 445
12734.59 482
12735.65 479
12736.72 456
12737.79 437
12738.85 487
12739.92 472
12740.99 468
12742.05 460
12743.12 480
12744.19 478
12745.25 471
12746.32 451
12747.39 447
12748.45 452
12749.52 423
12750.59 467
12751.65 461
12752.72 457
12753.79 441
12754.85 421
12755.92 443
12756.99 422
12758.06 427
12759.12 448
12760.19 419
12761.26 407
12762.32 417
12763.39 423
12764.46 419
12765.53 422
12766.59 434
12767.66 427
12768.73 405
12769.80 393
12770.86 397
12771.93 382
12773.00 410
12774.07 412
12775.14 415
12776.20 387
12777.27 397
12778.34 420
12779.41 403
12780.48 376
12781.54 366
12782.61 425
12783.68 400
12784.75 449
12785.82 385
12786.89 374
12787.95 390
12789.02 410
12790.09 388
12791.16 379
12792.23 378
12793.30 359
12794.37 398
12795.43 380
12796.50 399
12797.57 395
12798.64 374
12799.71 382
12800.78 404
12801.85 397
12802.92 383
12803.99 369
12805.05 381
12806.12 401
12807.19 388
12808.26 378
12809.33 374
12810.40 387
12811.47 409
12812.54 377
12813.61 373
12814.68 378
12815.75 385
12816.82 383
12817.89 407
12818.96 414
12820.03 377
12821.10 396
12822.17 378
12823.24 397
12824.31 357
12825.38 368
12826.45 382
12827.52 389
12828.59 370
12829.66 383
12830.73 412
12831.80 379
12832.87 366
12833.94 361
12835.01 395
12836.08 386
12837.15 362
12838.22 348
12839.29 400
12840.36 390
12841.43 356
12842.50 370
12843.57 372
12844.64 372
12845.72 345
12846.79 359
12847.86 334
12848.93 377
12850.00 377
12851.07 388
12852.14 371
12853.21 361
12854.28 364
12855.35 365
12856.43 357
12857.50 347
12858.57 361
12859.64 364
12860.71 344
12861.78 363
12862.85 381
12863.93 349
12865.00 346
12866.07 386
12867.14 397
12868.21 391
12869.29 351
12870.36 382
12871.43 381
12872.50 354
12873.57 365
12874.64 373
12875.72 339
12876.79 375
12877.86 353
12878.93 381
12880.01 374
12881.08 367
12882.15 405
12883.22 404
12884.30 361
12885.37 389
12886.44 364
12887.51 383
12888.59 365
12889.66 368
12890.73 355
12891.80 365
12892.88 370
12893.95 423
12895.02 380
12896.10 334
12897.17 333
12898.24 354
12899.31 335
12900.39 301
12901.46 380
12902.53 392
12903.61 386
12904.68 356
12905.75 386
12906.83 354
12907.90 343
12908.97 338
12910.05 353
12911.12 369
12912.20 336
12913.27 388
12914.34 345
12915.42 350
12916.49 304
12917.56 348
12918.64 354
12919.71 364
12920.79 349
12921.86 373
12922.93 365
12924.01 337
12925.08 377
12926.16 354
12927.23 352
12928.30 337
12929.38 350
12930.45 370
12931.53 354
12932.60 355
12933.68 372
12934.75 356
12935.83 358
12936.90 387
12937.98 376
12939.05 376
12940.12 340
12941.20 355
12942.27 355
12943.35 400
12944.42 366
12945.50 364
12946.57 310
12947.65 322
12948.72 359
12949.80 333
12950.88 357
12951.95 376
12953.03 313
12954.10 366
12955.18 359
12956.25 358
12957.33 346
12958.40 345
12959.48 363
12960.55 336
12961.63 324
12962.71 345
12963.78 344
12964.86 318
12965.93 338
12967.01 355
12968.09 357
12969.16 347
12970.24 332
12971.31 340
12972.39 358
12973.47 343
12974.54 355
12975.62 339
12976.69 358
12977.77 345
12978.85 358
12979.92 327
12981.00 347
12982.08 359
12983.15 366
12984.23 364
12985.31 350
12986.38 336
12987.46 299
12988.54 347
12989.61 346
12990.69 365
12991.77 364
12992.84 331
12993.92 334
12995.00 344
12996.08 365
12997.15 328
12998.23 342
12999.31 348
13000.38 369
13001.46 354
13002.54 370
13003.62 364
13004.69 333
13005.77 336
13006.85 320
13007.93 329
13009.00 323
13010.08 336
13011.16 378
13012.24 362
13013.32 331
13014.39 352
13015.47 356
13016.55 360
13017.63 335
13018.71 363
13019.78 319
13020.86 359
13021.94 337
13023.02 350
13024.10 372
13025.17 344
13026.25 366
13027.33 344
13028.41 349
13029.49 347
13030.57 379
13031.65 365
13032.72 360
13033.80 350
13034.88 385
13035.96 386
13037.04 371
13038.12 326
13039.20 352
13040.28 363
13041.36 375
13042.43 371
13043.51 369
13044.59 364
13045.67 362
13046.75 350
13047.83 318
13048.91 347
13049.99 323
13051.07 331
13052.15 341
13053.23 304
13054.31 345
13055.39 383
13056.47 374
13057.55 348
13058.63 342
13059.71 350
13060.78 380
13061.86 344
13062.94 332
13064.02 343
13065.10 381
13066.18 331
13067.26 355
13068.34 324
13069.42 309
13070.51 344
13071.59 385
13072.67 336
13073.75 336
13074.83 352
13075.91 342
13076.99 379
13078.07 311
13079.15 348
13080.23 359
13081.31 363
13082.39 345
13083.47 323
13084.55 359
13085.63 380
13086.71 360
13087.79 333
13088.88 353
13089.96 343
13091.04 378
13092.12 354
13093.20 337
13094.28 315
13095.36 369
13096.44 357
13097.53 341
13098.61 356
13099.69 374
13100.77 350
13101.85 350
13102.93 339
13104.01 354
13105.10 348
13106.18 345
13107.26 359
13108.34 384
13109.42 347
13110.50 322
13111.59 399
13112.67 377
13113.75 350
13114.83 328
13115.91 318
13117.00 332
13118.08 323
13119.16 364
13120.24 338
13121.33 324
13122.41 335
13123.49 343
13124.57 309
13125.66 325
13126.74 352
13127.82 344
13128.90 319
13129.99 353
13131.07 324
13132.15 380
13133.23 363
13134.32 341
13135.40 324
13136.48 339
13137.57 334
13138.65 322
13139.73 353
13140.82 344
13141.90 350
13142.98 344
13144.06 343
13145.15 346
13146.23 325
13147.31 349
13148.40 329
13149.48 312
13150.57 331
13151.65 327
13152.73 326
13153.82 332
13154.90 316
13155.98 344
13157.07 307
13158.15 295
13159.24 311
13160.32 316
13161.40 366
13162.49 328
13163.57 296
13164.66 305
13165.74 326
13166.82 343
13167.91 361
13168.99 352
13170.08 336
13171.16 341
13172.25 350
13173.33 335
13174.41 308
13175.50 337
13176.58 345
13177.67 366
13178.75 305
13179.84 315
13180.92 336
13182.01 326
13183.09 328
13184.18 335
13185.26 346
13186.35 345
13187.43 334
13188.52 341
13189.60 319
13190.69 312
13191.77 333
13192.86 329
13193.94 303
13195.03 292
13196.11 319
13197.20 333
13198.29 352
13199.37 315
13200.46 345
13201.54 331
13202.63 325
13203.71 343
13204.80 325
13205.88 344
13206.97 301
13208.06 323
13209.14 312
13210.23 313
13211.31 326
13212.40 333
13213.49 342
13214.57 330
13215.66 339
13216.75 351
13217.83 316
13218.92 311
13220.00 325
13221.09 364
13222.18 327
13223.26 300
13224.35 300
13225.44 330
13226.52 356
13227.61 304
13228.70 299
13229.78 319
13230.87 339
13231.96 324
13233.04 340
13234.13 299
13235.22 332
13236.31 391
13237.39 349
13238.48 347
13239.57 294
13240.65 326
13241.74 339
13242.83 309
13243.92 310
13245.00 329
13246.09 319
13247.18 312
13248.27 300
13249.35 334
13250.44 301
13251.53 314
13252.62 317
13253.71 350
13254.79 306
13255.88 316
13256.97 314
13258.06 313
13259.14 293
13260.23 305
13261.32 313
13262.41 317
13263.50 312
13264.59 314
13265.67 363
13266.76 322
13267.85 296
13268.94 315
13270.03 310
13271.12 325
13272.20 319
13273.29 320
13274.38 345
13275.47 346
13276.56 338
13277.65 312
13278.74 335
13279.83 344
13280.91 327
13282.00 331
13283.09 295
13284.18 308
13285.27 330
13286.36 349
13287.45 347
13288.54 332
13289.63 317
13290.72 320
13291.81 373
13292.90 332
13293.99 316
13295.07 344
13296.16 346
13297.25 322
13298.34 335
13299.43 302
13300.52 328
13301.61 296
13302.70 314
13303.79 320
13304.88 326
13305.97 339
13307.06 324
13308.15 337
13309.24 320
13310.33 317
13311.42 340
13312.51 318
13313.60 313
13314.69 326
13315.78 320
13316.87 332
13317.96 301
13319.05 300
13320.15 309
13321.24 293
13322.33 271
13323.42 303
13324.51 290
13325.60 302
13326.69 308
13327.78 329
13328.87 305
13329.96 292
13331.05 326
13332.14 310
13333.24 312
13334.33 355
13335.42 280
13336.51 313
13337.60 314
13338.69 308
13339.78 309
13340.87 305
13341.97 291
13343.06 271
13344.15 343
13345.24 298
13346.33 302
13347.42 317
13348.51 301
13349.61 284
13350.70 289
13351.79 320
13352.88 305
13353.97 317
13355.07 286
13356.16 277
13357.25 284
13358.34 317
13359.43 322
13360.53 319
13361.62 333
13362.71 315
13363.80 319
13364.90 284
13365.99 272
13367.08 284
13368.17 309
13369.27 302
13370.36 300
13371.45 313
13372.54 295
13373.64 287
13374.73 282
13375.82 294
13376.91 295
13378.01 321
13379.10 304
13380.19 301
13381.29 291
13382.38 298
13383.47 311
13384.57 306
13385.66 309
13386.75 302
13387.85 338
13388.94 317
13390.03 280
13391.13 288
13392.22 316
13393.31 277
13394.41 270
13395.50 281
13396.59 298
13397.69 328
13398.78 307
13399.87 297
13400.97 296
13402.06 285
13403.16 281
13404.25 302
13405.34 257
13406.44 296
13407.53 272
13408.63 302
13409.72 313
13410.82 319
13411.91 314
13413.00 303
13414.10 310
13415.19 300
13416.29 275
13417.38 289
13418.48 320
13419.57 305
13420.67 299
13421.76 294
13422.86 309
13423.95 325
13425.04 305
13426.14 333
13427.23 296
13428.33 275
13429.42 280
13430.52 303
13431.61 297
13432.71 269
13433.80 327
13434.90 296
13436.00 280
13437.09 298
13438.19 317
13439.28 291
13440.38 319
13441.47 301
13442.57 275
13443.66 288
13444.76 275
13445.85 289
13446.95 265
13448.05 275
13449.14 289
13450.24 285
13451.33 273
13452.43 272
13453.53 314
13454.62 289
13455.72 296
13456.81 291
13457.91 279
13459.01 312
13460.10 287
13461.20 300
13462.30 266
13463.39 293
13464.49 284
13465.58 314
13466.68 301
13467.78 299
13468.87 290
13469.97 286
13471.07 292
13472.16 292
13473.26 304
13474.36 312
13475.46 281
13476.55 297
13477.65 279
13478.75 263
13479.84 279
13480.94 265
13482.04 278
13483.13 286
13484.23 289
13485.33 259
13486.43 267
13487.52 312
13488.62 286
13489.72 281
13490.82 306
13491.91 290
13493.01 296
13494.11 301
13495.21 271
13496.30 285
13497.40 273
13498.50 326
13499.60 311
13500.70 291
13501.79 279
13502.89 312
13503.99 310
13505.09 296
13506.19 251
13507.28 281
13508.38 314
13509.48 298
13510.58 287
13511.68 275
13512.78 314
13513.87 303
13514.97 288
13516.07 293
13517.17 281
13518.27 288
13519.37 285
13520.47 312
13521.57 279
13522.66 260
13523.76 287
13524.86 305
13525.96 283
13527.06 287
13528.16 311
13529.26 339
13530.36 298
13531.46 277
13532.56 285
13533.65 282
13534.75 266
13535.85 299
13536.95 286
13538.05 301
13539.15 281
13540.25 300
13541.35 270
13542.45 290
13543.55 286
13544.65 305
13545.75 292
13546.85 258
13547.95 284
13549.05 277
13550.15 282
13551.25 271
13552.35 277
13553.45 290
13554.55 304
13555.65 301
13556.75 285
13557.85 282
13558.95 290
13560.05 297
13561.15 302
13562.25 309
13563.35 256
13564.45 251
13565.55 306
13566.65 297
13567.75 308
13568.86 287
13569.96 269
13571.06 300
13572.16 293
13573.26 274
13574.36 267
13575.46 310
13576.56 323
13577.66 291
13578.76 324
13579.86 297
13580.97 299
13582.07 311
13583.17 313
13584.27 286
13585.37 268
13586.47 285
13587.57 302
13588.68 264
13589.78 297
13590.88 273
13591.98 290
13593.08 258
13594.18 275
13595.29 248
13596.39 271
13597.49 283
13598.59 283
13599.69 298
13600.80 262
13601.90 315
13603.00 272
13604.10 275
13605.20 288
13606.31 288
13607.41 274
13608.51 265
13609.61 272
13610.72 272
13611.82 270
13612.92 274
13614.02 282
13615.13 262
13616.23 261
13617.33 278
13618.43 258
13619.54 305
13620.64 314
13621.74 268
13622.84 249
13623.95 285
13625.05 262
13626.15 283
13627.26 273
13628.36 268
13629.46 287
13630.57 293
13631.67 288
13632.77 291
13633.88 242
13634.98 264
13636.08 294
13637.19 267
13638.29 257
13639.39 274
13640.50 252
13641.60 300
13642.70 298
13643.81 257
13644.91 272
13646.02 273
13647.12 274
13648.22 308
13649.33 253
13650.43 294
13651.54 336
13652.64 288
13653.74 270
13654.85 301
13655.95 291
13657.06 293
13658.16 283
13659.27 271
13660.37 290
13661.47 278
13662.58 262
13663.68 291
13664.79 253
13665.89 270
13667.00 250
13668.10 281
13669.21 286
13670.31 274
13671.42 292
13672.52 314
13673.63 320
13674.73 290
13675.84 267
13676.94 275
13678.05 277
13679.15 255
13680.26 263
13681.36 303
13682.47 265
13683.57 275
13684.68 291
13685.78 272
13686.89 292
13688.00 279
13689.10 283
13690.21 289
13691.31 284
13692.42 284
13693.52 268
13694.63 281
13695.74 277
13696.84 269
13697.95 298
13699.05 299
13700.16 287
13701.27 279
13702.37 318
13703.48 318
13704.58 306
13705.69 315
13706.80 292
13707.90 261
13709.01 293
13710.12 272
13711.22 291
13712.33 279
13713.44 258
13714.54 282
13715.65 296
13716.76 297
13717.86 295
13718.97 274
13720.08 296
13721.18 293
13722.29 277
13723.40 278
13724.50 313
13725.61 282
13726.72 292
13727.83 276
13728.93 282
13730.04 281
13731.15 288
13732.25 282
13733.36 294
13734.47 288
13735.58 288
13736.68 271
13737.79 283
13738.90 268
13740.01 298
13741.11 300
13742.22 301
13743.33 280
13744.44 309
13745.55 314
13746.65 292
13747.76 304
13748.87 301
13749.98 323
13751.09 323
13752.19 315
13753.30 332
13754.41 319
13755.52 315
13756.63 289
13757.74 330
13758.84 300
13759.95 301
13761.06 309
13762.17 296
13763.28 307
13764.39 304
13765.50 286
13766.60 306
13767.71 311
13768.82 348
13769.93 305
13771.04 299
13772.15 293
13773.26 324
13774.37 319
13775.48 307
13776.58 288
13777.69 313
13778.80 329
13779.91 313
13781.02 296
13782.13 275
13783.24 311
13784.35 290
13785.46 306
13786.57 277
13787.68 281
13788.79 347
13789.90 312
13791.01 291
13792.12 294
13793.23 288
13794.34 340
13795.45 306
13796.56 288
13797.67 288
13798.78 306
13799.89 315
13801.00 295
13802.11 307
13803.22 310
13804.33 317
13805.44 315
13806.55 339
13807.66 313
13808.77 306
13809.88 337
13810.99 336
13812.10 305
13813.21 320
13814.32 323
13815.43 339
13816.54 354
13817.65 320
13818.77 330
13819.88 302
13820.99 297
13822.10 325
13823.21 352
13824.32 348
13825.43 349
13826.54 336
13827.65 335
13828.76 347
13829.88 340
13830.99 343
13832.10 311
13833.21 318
13834.32 325
13835.43 321
13836.54 328
13837.66 348
13838.77 311
13839.88 336
13840.99 306
13842.10 287
13843.22 306
13844.33 332
13845.44 330
13846.55 349
13847.66 328
13848.78 287
13849.89 316
13851.00 300
13852.11 318
13853.22 301
13854.34 297
13855.45 285
13856.56 319
13857.67 305
13858.79 291
13859.90 308
13861.01 307
13862.12 328
13863.24 323
13864.35 301
13865.46 317
13866.57 353
13867.69 355
13868.80 320
13869.91 309
13871.03 304
13872.14 326
13873.25 320
13874.36 278
13875.48 313
13876.59 343
13877.70 329
13878.82 291
13879.93 292
13881.04 313
13882.16 313
13883.27 309
13884.38 313
13885.50 326
13886.61 328
13887.73 323
13888.84 324
13889.95 347
13891.07 334
13892.18 357
13893.29 350
13894.41 323
13895.52 316
13896.64 361
13897.75 367
13898.86 388
13899.98 403
13901.09 351
13902.21 375
13903.32 349
13904.43 369
13905.55 385
13906.66 349
13907.78 329
13908.89 369
13910.01 350
13911.12 372
13912.24 345
13913.35 349
13914.47 323
13915.58 313
13916.70 311
13917.81 326
13918.92 335
13920.04 319
13921.15 327
13922.27 310
13923.38 317
13924.50 341
13925.62 315
13926.73 312
13927.85 349
13928.96 357
13930.08 333
13931.19 331
13932.31 331
13933.42 302
13934.54 312
13935.65 323
13936.77 306
13937.88 326
13939.00 306
13940.12 344
13941.23 330
13942.35 308
13943.46 349
13944.58 326
13945.70 304
13946.81 316
13947.93 321
13949.04 307
13950.16 286
13951.28 300
13952.39 285
13953.51 312
13954.62 329
13955.74 333
13956.86 304
13957.97 301
13959.09 318
13960.21 324
13961.32 316
13962.44 313
13963.56 279
13964.67 290
13965.79 348
13966.91 285
13968.02 281
13969.14 282
13970.26 286
13971.37 292
13972.49 272
13973.61 339
13974.73 292
13975.84 322
13976.96 280
13978.08 278
13979.19 296
13980.31 319
13981.43 311
13982.55 340
13983.66 330
13984.78 317
13985.90 292
13987.02 311
13988.13 313
13989.25 282
13990.37 306
13991.49 324
13992.61 303
13993.72 291
13994.84 335
13995.96 308
13997.08 291
13998.20 291
13999.31 292
14000.43 308
14001.55 281
14002.67 311
14003.79 296
14004.91 274
14006.02 305
14007.14 295
14008.26 278
14009.38 276
14010.50 291
14011.62 260
14012.73 282
14013.85 270
14014.97 265
14016.09 281
14017.21 310
14018.33 308
14019.45 287
14020.57 288
14021.69 295
14022.80 283
14023.92 291
14025.04 274
14026.16 284
14027.28 263
14028.40 285
14029.52 283
14030.64 286
14031.76 287
14032.88 301
14034.00 292
14035.12 286
14036.24 270
14037.36 272
14038.48 288
14039.60 256
14040.72 278
14041.84 276
14042.96 274
14044.08 259
14045.20 283
14046.32 261
14047.44 263
14048.56 287
14049.68 327
14050.80 287
14051.92 268
14053.04 285
14054.16 293
14055.28 292
14056.40 289
14057.52 265
14058.64 297
14059.76 240
14060.88 302
14062.00 303
14063.12 276
14064.24 283
14065.36 269
14066.48 328
14067.60 283
14068.72 283
14069.85 306
14070.97 277
14072.09 277
14073.21 268
14074.33 276
14075.45 269
14076.57 278
14077.69 269
14078.81 279
14079.94 267
14081.06 264
14082.18 273
14083.30 290
14084.42 274
14085.54 298
14086.66 270
14087.79 296
14088.91 294
14090.03 275
14091.15 287
14092.27 287
14093.40 265
14094.52 289
14095.64 298
14096.76 289
14097.88 264
14099.01 305
14100.13 294
14101.25 279
14102.37 279
14103.49 279
14104.62 283
14105.74 252
14106.86 261
14107.98 270
14109.11 290
14110.23 285
14111.35 275
14112.47 287
14113.60 272
14114.72 280
14115.84 276
14116.97 290
14118.09 261
14119.21 250
14120.33 268
14121.46 287
14122.58 269
14123.70 279
14124.83 281
14125.95 266
14127.07 272
14128.20 277
14129.32 254
14130.44 254
14131.57 270
14132.69 289
14133.81 265
14134.94 280
14136.06 304
14137.18 315
14138.31 273
14139.43 248
14140.55 283
14141.68 276
14142.80 302
14143.93 261
14145.05 254
14146.17 279
14147.30 256
14148.42 267
14149.55 272
14150.67 271
14151.79 270
14152.92 285
14154.04 247
14155.17 247
14156.29 236
14157.42 287
14158.54 323
14159.67 244
14160.79 266
14161.91 275
14163.04 305
14164.16 278
14165.29 258
14166.41 266
14167.54 262
14168.66 277
14169.79 271
14170.91 297
14172.04 255
14173.16 246
14174.29 285
14175.41 311
14176.54 264
14177.66 279
14178.79 281
14179.91 295
14181.04 282
14182.17 278
14183.29 277
14184.42 277
14185.54 288
14186.67 300
14187.79 299
14188.92 266
14190.04 293
14191.17 274
14192.30 294
14193.42 290
14194.55 278
14195.67 315
14196.80 292
14197.93 252
14199.05 246
14200.18 305
14201.30 295
14202.43 265
14203.56 256
14204.68 291
14205.81 271
14206.94 251
14208.06 273
14209.19 255
14210.32 256
14211.44 288
14212.57 256
14213.70 233
14214.82 235
14215.95 267
14217.08 274
14218.20 299
14219.33 270
14220.46 243
14221.58 262
14222.71 282
14223.84 245
14224.96 281
14226.09 277
14227.22 281
14228.35 279
14229.47 255
14230.60 268
14231.73 247
14232.86 278
14233.98 261
14235.11 231
14236.24 264
14237.37 319
14238.49 312
14239.62 272
14240.75 242
14241.88 242
14243.00 266
14244.13 282
14245.26 268
14246.39 278
14247.52 255
14248.64 262
14249.77 288
14250.90 260
14252.03 249
14253.16 255
14254.29 287
14255.41 267
14256.54 236
14257.67 282
14258.80 297
14259.93 279
14261.06 284
14262.19 235
14263.31 293
14264.44 296
14265.57 281
14266.70 266
14267.83 285
14268.96 271
14270.09 284
14271.22 282
14272.34 268
14273.47 240
14274.60 263
14275.73 263
14276.86 302
14277.99 285
14279.12 262
14280.25 293
14281.38 297
14282.51 264
14283.64 254
14284.77 279
14285.90 280
14287.03 269
14288.16 268
14289.29 283
14290.41 245
14291.54 270
14292.67 276
14293.80 248
14294.93 277
14296.06 277
14297.19 309
14298.32 265
14299.45 268
14300.58 230
14301.71 257
14302.84 265
14303.98 276
14305.11 275
14306.24 281
14307.37 254
14308.50 264
14309.63 274
14310.76 252
14311.89 278
14313.02 291
14314.15 258
14315.28 255
14316.41 294
14317.54 271
14318.67 283
14319.80 239
14320.93 271
14322.07 253
14323.20 262
14324.33 269
14325.46 260
14326.59 263
14327.72 253
14328.85 253
14329.98 264
14331.11 256
14332.25 245
14333.38 256
14334.51 266
14335.64 289
14336.77 244
14337.90 277
14339.04 268
14340.17 271
14341.30 284
14342.43 254
14343.56 248
14344.69 258
14345.83 258
14346.96 297
14348.09 296
14349.22 240
14350.35 254
14351.49 291
14352.62 252
14353.75 253
14354.88 256
14356.02 232
14357.15 263
14358.28 263
14359.41 257
14360.55 225
14361.68 249
14362.81 258
14363.94 262
14365.08 268
14366.21 248
14367.34 271
14368.47 285
14369.61 288
14370.74 248
14371.87 248
14373.01 291
14374.14 292
14375.27 261
14376.41 237
14377.54 305
14378.67 261
14379.81 245
14380.94 271
14382.07 216
14383.21 220
14384.34 264
14385.47 265
14386.61 265
14387.74 242
14388.87 275
14390.01 285
14391.14 298
14392.27 282
14393.41 282
14394.54 287
14395.68 273
14396.81 277
14397.94 298
14399.08 265
14400.21 296
14401.35 320
14402.48 305
14403.61 267
14404.75 286
14405.88 305
14407.02 292
14408.15 276
14409.29 240
14410.42 295
14411.55 306
14412.69 295
14413.82 265
14414.96 263
14416.09 297
14417.23 259
14418.36 283
14419.50 267
14420.63 295
14421.77 264
14422.90 318
14424.04 279
14425.17 271
14426.31 310
14427.44 313
14428.58 307
14429.71 316
14430.85 283
14431.98 306
14433.12 324
14434.25 283
14435.39 287
14436.53 316
14437.66 330
14438.80 307
14439.93 332
14441.07 307
14442.20 302
14443.34 292
14444.48 325
14445.61 313
14446.75 295
14447.88 312
14449.02 311
14450.16 290
14451.29 274
14452.43 274
14453.56 306
14454.70 268
14455.84 282
14456.97 305
14458.11 297
14459.25 298
14460.38 264
14461.52 311
14462.66 295
14463.79 300
14464.93 279
14466.07 281
14467.20 290
14468.34 295
14469.48 309
14470.61 272
14471.75 318
14472.89 311
14474.02 305
14475.16 291
14476.30 301
14477.43 294
14478.57 295
14479.71 291
14480.85 306
14481.98 337
14483.12 325
14484.26 322
14485.40 269
14486.53 316
14487.67 330
14488.81 338
14489.95 299
14491.08 287
14492.22 275
14493.36 280
14494.50 282
14495.63 294
14496.77 253
14497.91 265
14499.05 311
14500.19 300
14501.32 271
14502.46 260
14503.60 301
14504.74 290
14505.88 280
14507.02 291
14508.15 302
14509.29 315
14510.43 302
14511.57 289
14512.71 304
14513.85 269
14514.98 288
14516.12 297
14517.26 265
14518.40 255
14519.54 253
14520.68 276
14521.82 283
14522.96 247
14524.10 250
14525.23 281
14526.37 289
14527.51 282
14528.65 295
14529.79 282
14530.93 286
14532.07 299
14533.21 267
14534.35 260
14535.49 238
14536.63 265
14537.77 293
14538.91 261
14540.05 243
14541.19 262
14542.33 273
14543.46 250
14544.60 272
14545.74 263
14546.88 284
14548.02 263
14549.16 270
14550.30 280
14551.44 261
14552.58 240
14553.72 251
14554.86 289
14556.00 296
14557.15 299
14558.29 275
14559.43 268
14560.57 298
14561.71 253
14562.85 255
14563.99 244
14565.13 257
14566.27 262
14567.41 240
14568.55 265
14569.69 269
14570.83 262
14571.97 273
14573.11 259
14574.25 265
14575.40 286
14576.54 254
14577.68 232
14578.82 260
14579.96 278
14581.10 269
14582.24 264
14583.38 235
14584.53 259
14585.67 254
14586.81 254
14587.95 283
14589.09 256
14590.23 255
14591.37 260
14592.52 249
14593.66 263
14594.80 249
14595.94 258
14597.08 289
14598.22 263
14599.37 227
14600.51 235
14601.65 271
14602.79 279
14603.93 237
14605.08 237
14606.22 258
14607.36 256
14608.50 252
14609.65 265
14610.79 270
14611.93 293
14613.07 265
14614.22 243
14615.36 220
14616.50 263
14617.64 259
14618.79 239
14619.93 233
14621.07 248
14622.21 245
14623.36 281
14624.50 226
14625.64 220
14626.79 237
14627.93 269
14629.07 259
14630.22 278
14631.36 249
14632.50 283
14633.65 240
14634.79 242
14635.93 249
14637.08 244
14638.22 254
14639.36 232
14640.51 227
14641.65 207
14642.79 267
14643.94 251
14645.08 248
14646.22 220
14647.37 223
14648.51 247
14649.66 270
14650.80 236
14651.94 267
14653.09 257
14654.23 273
14655.38 225
14656.52 244
14657.66 242
14658.81 243
14659.95 242
14661.10 226
14662.24 242
14663.39 246
14664.53 253
14665.68 222
14666.82 280
14667.96 239
14669.11 226
14670.25 257
14671.40 231
14672.54 237
14673.69 236
14674.83 224
14675.98 247
14677.12 234
14678.27 237
14679.41 229
14680.56 254
14681.70 255
14682.85 253
14683.99 266
14685.14 236
14686.28 274
14687.43 233
14688.58 259
14689.72 234
14690.87 229
14692.01 238
14693.16 229
14694.30 269
14695.45 241
14696.60 208
14697.74 212
14698.89 240
14700.03 243
14701.18 268
14702.32 235
14703.47 264
14704.62 211
14705.76 220
14706.91 250
14708.05 241
14709.20 228
14710.35 246
14711.49 197
14712.64 231
14713.79 221
14714.93 238
14716.08 246
14717.23 229
14718.37 229
14719.52 218
14720.67 268
14721.81 248
14722.96 243
14724.11 235
14725.25 259
14726.40 233
14727.55 212
14728.69 233
14729.84 234
14730.99 245
14732.14 254
14733.28 262
14734.43 213
14735.58 239
14736.72 242
14737.87 267
14739.02 239
14740.17 242
14741.31 224
14742.46 275
14743.61 230
14744.76 239
14745.90 251
14747.05 262
14748.20 230
14749.35 264
14750.50 255
14751.64 210
14752.79 226
14753.94 226
14755.09 219
14756.24 204
14757.38 231
14758.53 248
14759.68 252
14760.83 223
14761.98 238
14763.13 223
14764.27 248
14765.42 246
14766.57 251
14767.72 241
14768.87 217
14770.02 233
14771.16 225
14772.31 219
14773.46 220
14774.61 248
14775.76 218
14776.91 248
14778.06 219
14779.21 220
14780.36 230
14781.50 269
14782.65 244
14783.80 231
14784.95 234
14786.10 228
14787.25 224
14788.40 225
14789.55 230
14790.70 240
14791.85 254
14793.00 243
14794.15 240
14795.30 203
14796.45 250
14797.60 243
14798.75 245
14799.90 213
14801.05 225
14802.20 241
14803.35 255
14804.50 261
14805.65 225
14806.80 232
14807.95 239
14809.10 240
14810.25 242
14811.40 267
14812.55 179
14813.70 262
14814.85 253
14816.00 227
14817.15 247
14818.30 244
14819.45 272
14820.60 242
14821.75 216
14822.90 198
14824.05 232
14825.20 206
14826.35 242
14827.50 227
14828.66 244
14829.81 224
14830.96 268
14832.11 244
14833.26 235
14834.41 200
14835.56 228
14836.71 241
14837.86 219
14839.02 237
14840.17 235
14841.32 232
14842.47 214
14843.62 200
14844.77 224
14845.92 225
14847.08 169
14848.23 244
14849.38 217
14850.53 229
14851.68 243
14852.83 212
14853.99 230
14855.14 246
14856.29 249
14857.44 244
14858.59 247
14859.75 229
14860.90 243
14862.05 226
14863.20 215
14864.36 230
14865.51 247
14866.66 231
14867.81 267
14868.97 229
14870.12 237
14871.27 233
14872.42 247
14873.58 222
14874.73 243
14875.88 235
14877.03 243
14878.19 218
14879.34 212
14880.49 260
14881.65 226
14882.80 217
14883.95 195
14885.10 219
14886.26 229
14887.41 239
14888.56 253
14889.72 196
14890.87 226
14892.02 229
14893.18 232
14894.33 227
14895.48 261
14896.64 232
14897.79 254
14898.95 217
14900.10 214
14901.25 217
14902.41 232
14903.56 245
14904.71 250
14905.87 230
14907.02 232
14908.18 240
14909.33 246
14910.48 228
14911.64 232
14912.79 259
14913.95 258
14915.10 248
14916.26 210
14917.41 261
14918.56 257
14919.72 245
14920.87 235
14922.03 234
14923.18 249
14924.34 239
14925.49 240
14926.65 249
14927.80 231
14928.96 249
14930.11 275
14931.27 240
14932.42 221
14933.58 230
14934.73 207
14935.89 207
14937.04 212
14938.20 198
14939.35 243
14940.51 211
14941.66 211
14942.82 238
14943.97 258
14945.13 225
14946.28 209
14947.44 230
14948.59 212
14949.75 230
14950.91 232
14952.06 253
14953.22 209
14954.37 233
14955.53 223
14956.68 221
14957.84 201
14959.00 228
14960.15 243
14961.31 235
14962.46 204
14963.62 208
14964.78 187
14965.93 223
14967.09 248
14968.25 208
14969.40 237
14970.56 240
14971.72 225
14972.87 225
14974.03 216
14975.19 191
14976.34 211
14977.50 239
14978.66 243
14979.81 206
14980.97 197
14982.13 210
14983.28 219
14984.44 221
14985.60 204
14986.75 206
14987.91 214
14989.07 236
14990.23 206
14991.38 208
14992.54 197
14993.70 225
14994.85 226
14996.01 232
14997.17 221
14998.33 223
14999.48 234
15000.64 236
15001.80 213
15002.96 221
15004.11 239
15005.27 218
15006.43 229
15007.59 233
15008.75 228
15009.90 223
15011.06 235
15012.22 230
15013.38 229
15014.54 221
15015.69 249
15016.85 225
15018.01 219
15019.17 244
15020.33 244
15021.49 236
15022.64 204
15023.80 226
15024.96 221
15026.12 229
15027.28 208
15028.44 226
15029.60 214
15030.76 232
15031.91 225
15033.07 226
15034.23 229
15035.39 214
15036.55 216
15037.71 243
15038.87 232
15040.03 211
15041.19 218
15042.35 224
15043.50 222
15044.66 207
15045.82 218
15046.98 237
15048.14 223
15049.30 186
15050.46 223
15051.62 207
15052.78 237
15053.94 238
15055.10 236
15056.26 240
15057.42 224
15058.58 235
15059.74 241
15060.90 199
15062.06 207
15063.22 222
15064.38 227
15065.54 211
15066.70 195
15067.86 178
15069.02 193
15070.18 219
15071.34 212
15072.50 214
15073.66 221
15074.82 224
15075.98 222
15077.14 203
15078.30 202
15079.46 219
15080.62 216
15081.79 239
15082.95 235
15084.11 215
15085.27 225
15086.43 234
15087.59 194
15088.75 216
15089.91 234
15091.07 217
15092.23 214
15093.39 221
15094.56 211
15095.72 205
15096.88 216
15098.04 193
15099.20 195
15100.36 189
15101.52 207
15102.69 228
15103.85 226
15105.01 212
15106.17 202
15107.33 229
15108.49 228
15109.66 212
15110.82 207
15111.98 232
15113.14 225
15114.30 207
15115.47 201
15116.63 209
15117.79 218
15118.95 222
15120.11 220
15121.28 208
15122.44 222
15123.60 205
15124.76 204
15125.93 204
15127.09 209
15128.25 194
15129.41 230
15130.58 227
15131.74 207
15132.90 205
15134.06 199
15135.23 207
15136.39 201
15137.55 208
15138.72 228
15139.88 215
15141.04 212
15142.21 181
15143.37 201
15144.53 182
15145.69 221
15146.86 209
15148.02 209
15149.18 184
15150.35 214
15151.51 221
15152.67 234
15153.84 195
15155.00 206
15156.17 229
15157.33 201
15158.49 218
15159.66 215
15160.82 203
15161.98 204
15163.15 220
15164.31 194
15165.48 201
15166.64 217
15167.80 216
15168.97 206
15170.13 226
15171.30 207
15172.46 234
15173.62 248
15174.79 215
15175.95 200
15177.12 202
15178.28 196
15179.45 234
15180.61 229
15181.78 205
15182.94 214
15184.11 216
15185.27 263
15186.44 229
15187.60 215
15188.76 203
15189.93 231
15191.09 228
15192.26 210
15193.42 193
15194.59 204
15195.75 224
15196.92 234
15198.09 209
15199.25 228
15200.42 227
15201.58 226
15202.75 229
15203.91 190
15205.08 230
15206.24 221
15207.41 224
15208.57 214
15209.74 212
15210.91 205
15212.07 220
15213.24 219
15214.40 196
15215.57 188
15216.73 202
15217.90 222
15219.07 193
15220.23 215
15221.40 205
15222.57 219
15223.73 198
15224.90 209
15226.06 221
15227.23 217
15228.40 237
15229.56 220
15230.73 228
15231.90 220
15233.06 232
15234.23 236
15235.40 199
15236.56 188
15237.73 196
15238.90 215
15240.06 221
15241.23 204
15242.40 189
15243.56 213
15244.73 232
15245.90 209
15247.07 190
15248.23 217
15249.40 203
15250.57 205
15251.73 198
15252.90 218
15254.07 209
15255.24 198
15256.40 214
15257.57 217
15258.74 217
15259.91 194
15261.07 204
15262.24 186
15263.41 206
15264.58 199
15265.75 211
15266.91 207
15268.08 204
15269.25 219
15270.42 220
15271.58 205
15272.75 230
15273.92 196
15275.09 214
15276.26 182
15277.43 214
15278.59 202
15279.76 207
15280.93 220
15282.10 190
15283.27 199
15284.44 211
15285.60 227
15286.77 192
15287.94 224
15289.11 204
15290.28 227
15291.45 226
15292.62 201
15293.79 229
15294.96 226
15296.12 221
15297.29 222
15298.46 221
15299.63 190
15300.80 224
15301.97 201
15303.14 204
15304.31 186
15305.48 206
15306.65 200
15307.82 221
15308.99 183
15310.16 203
15311.33 221
15312.49 199
15313.66 221
15314.83 219
15316.00 211
15317.17 196
15318.34 228
15319.51 192
15320.68 196
15321.85 186
15323.02 198
15324.19 200
15325.36 204
15326.53 209
15327.70 223
15328.87 198
15330.04 215
15331.21 212
15332.39 203
15333.56 216
15334.73 205
15335.90 203
15337.07 202
15338.24 209
15339.41 206
15340.58 216
15341.75 188
15342.92 203
15344.09 229
15345.26 209
15346.43 215
15347.60 218
15348.78 199
15349.95 205
15351.12 208
15352.29 191
15353.46 205
15354.63 222
15355.80 209
15356.97 206
15358.15 222
15359.32 208
15360.49 207
15361.66 201
15362.83 197
15364.00 209
15365.17 215
15366.35 227
15367.52 220
15368.69 220
15369.86 235
15371.03 246
15372.21 221
15373.38 220
15374.55 165
15375.72 199
15376.89 197
15378.07 212
15379.24 194
15380.41 187
15381.58 229
15382.75 200
15383.93 199
15385.10 198
15386.27 210
15387.44 219
15388.62 216
15389.79 201
15390.96 212
15392.13 213
15393.31 215
15394.48 184
15395.65 227
15396.83 201
15398.00 238
15399.17 204
15400.34 201
15401.52 221
15402.69 230
15403.86 226
15405.04 177
15406.21 191
15407.38 203
15408.56 211
15409.73 225
15410.90 217
15412.08 207
15413.25 211
15414.42 211
15415.60 194
15416.77 198
15417.94 178
15419.12 219
15420.29 222
15421.47 232
15422.64 203
15423.81 218
15424.99 220
15426.16 229
15427.34 201
15428.51 214
15429.68 218
15430.86 229
15432.03 216
15433.21 221
15434.38 218
15435.56 213
15436.73 215
15437.90 232
15439.08 208
15440.25 215
15441.43 248
15442.60 217
15443.78 208
15444.95 214
15446.13 218
15447.30 183
15448.48 196
15449.65 220
15450.83 214
15452.00 207
15453.18 220
15454.35 215
15455.53 198
15456.70 214
15457.88 207
15459.05 229
15460.23 214
15461.40 211
15462.58 189
15463.75 215
15464.93 199
15466.10 206
15467.28 215
15468.45 197
15469.63 188
15470.81 194
15471.98 195
15473.16 207
15474.33 196
15475.51 201
15476.69 190
15477.86 202
15479.04 212
15480.21 204
15481.39 200
15482.57 189
15483.74 193
15484.92 198
15486.09 206
15487.27 206
15488.45 222
15489.62 205
15490.80 236
15491.98 231
15493.15 198
15494.33 225
15495.51 190
15496.68 201
15497.86 230
15499.04 249
15500.21 217
15501.39 212
15502.57 190
15503.74 210
15504.92 184
15506.10 231
15507.27 212
15508.45 222
15509.63 259
15510.81 195
15511.98 204
15513.16 207
15514.34 248
15515.52 220
15516.69 243
15517.87 216
15519.05 218
15520.23 208
15521.40 208
15522.58 179
15523.76 213
15524.94 208
15526.11 206
15527.29 200
15528.47 222
15529.65 213
15530.83 205
15532.00 230
15533.18 212
15534.36 235
15535.54 200
15536.72 227
15537.89 215
15539.07 186
15540.25 213
15541.43 215
15542.61 231
15543.79 208
15544.96 195
15546.14 225
15547.32 215
15548.50 214
15549.68 213
15550.86 184
15552.04 218
15553.22 225
15554.39 190
15555.57 200
15556.75 191
15557.93 239
15559.11 214
15560.29 175
15561.47 217
15562.65 185
15563.83 219
15565.01 214
15566.19 201
15567.36 232
15568.54 216
15569.72 216
15570.90 213
15572.08 215
15573.26 219
15574.44 216
15575.62 199
15576.80 202
15577.98 222
15579.16 223
15580.34 230
15581.52 209
15582.70 205
15583.88 211
15585.06 226
15586.24 204
15587.42 227
15588.60 186
15589.78 205
15590.96 198
15592.14 212
15593.32 223
15594.50 225
15595.68 231
15596.86 220
15598.04 219
15599.22 217
15600.41 195
15601.59 211
15602.77 222
15603.95 232
15605.13 228
15606.31 204
15607.49 220
15608.67 243
15609.85 207
15611.03 211
15612.21 232
15613.40 203
15614.58 216
15615.76 203
15616.94 217
15618.12 181
15619.30 235
15620.48 231
15621.66 265
15622.85 228
15624.03 206
15625.21 228
15626.39 250
15627.57 238
15628.75 235
15629.94 254
15631.12 238
15632.30 222
15633.48 240
15634.66 265
15635.84 235
15637.03 209
15638.21 229
15639.39 224
15640.57 250
15641.76 209
15642.94 245
15644.12 253
15645.30 257
15646.48 250
15647.67 261
15648.85 241
15650.03 234
15651.21 258
15652.40 267
15653.58 238
15654.76 240
15655.95 260
15657.13 237
15658.31 242
15659.49 266
15660.68 274
15661.86 250
15663.04 271
15664.23 245
15665.41 289
15666.59 258
15667.77 283
15668.96 298
15670.14 283
15671.32 261
15672.51 278
15673.69 314
15674.87 302
15676.06 308
15677.24 279
15678.43 285
15679.61 273
15680.79 292
15681.98 291
15683.16 271
15684.34 253
15685.53 301
15686.71 307
15687.90 325
15689.08 284
15690.26 263
15691.45 303
15692.63 326
15693.82 312
15695.00 295
15696.18 309
15697.37 310
15698.55 332
15699.74 332
15700.92 350
15702.11 326
15703.29 315
15704.48 313
15705.66 377
15706.84 349
15708.03 364
15709.21 386
15710.40 401
15711.58 363
15712.77 384
15713.95 390
15715.14 391
15716.32 422
15717.51 419
15718.69 407
15719.88 389
15721.06 425
15722.25 423
15723.43 432
15724.62 404
15725.81 397
15726.99 401
15728.18 396
15729.36 404
15730.55 375
15731.73 373
15732.92 382
15734.10 399
15735.29 404
15736.48 368
15737.66 341
15738.85 357
15740.03 366
15741.22 345
15742.41 350
15743.59 329
15744.78 356
15745.96 357
15747.15 350
15748.34 336
15749.52 321
15750.71 323
15751.90 337
15753.08 319
15754.27 344
15755.45 320
15756.64 341
15757.83 309
15759.01 296
15760.20 304
15761.39 347
15762.57 317
15763.76 315
15764.95 315
15766.14 313
15767.32 308
15768.51 324
15769.70 317
15770.88 295
15772.07 305
15773.26 289
15774.44 285
15775.63 314
15776.82 316
15778.01 283
15779.19 301
15780.38 276
15781.57 289
15782.76 272
15783.94 300
15785.13 293
15786.32 281
15787.51 291
15788.69 271
15789.88 298
15791.07 285
15792.26 290
15793.45 280
15794.63 270
15795.82 293
15797.01 313
15798.20 292
15799.39 272
15800.58 264
15801.76 269
15802.95 276
15804.14 255
15805.33 289
15806.52 257
15807.71 276
15808.89 280
15810.08 270
15811.27 287
15812.46 273
15813.65 267
15814.84 281
15816.03 281
15817.21 263
15818.40 282
15819.59 273
15820.78 248
15821.97 239
15823.16 272
15824.35 279
15825.54 265
15826.73 239
15827.92 263
15829.11 254
15830.29 242
15831.48 262
15832.67 245
15833.86 240
15835.05 231
15836.24 256
15837.43 252
15838.62 284
15839.81 255
15841.00 227
15842.19 235
15843.38 239
15844.57 276
15845.76 245
15846.95 266
15848.14 231
15849.33 217
15850.52 280
15851.71 286
15852.90 260
15854.09 221
15855.28 256
15856.47 272
15857.66 239
15858.85 255
15860.04 253
15861.23 281
15862.42 257
15863.61 272
15864.80 227
15866.00 215
15867.19 240
15868.38 255
15869.57 228
15870.76 222
15871.95 247
15873.14 257
15874.33 233
15875.52 219
15876.71 250
15877.90 253
15879.10 284
15880.29 260
15881.48 255
15882.67 251
15883.86 245
15885.05 257
15886.24 231
15887.44 230
15888.63 229
15889.82 263
15891.01 247
15892.20 217
15893.39 208
15894.59 241
15895.78 233
15896.97 232
15898.16 220
15899.35 257
15900.54 234
15901.74 242
15902.93 224
15904.12 235
15905.31 236
15906.51 214
15907.70 254
15908.89 235
15910.08 240
15911.27 238
15912.47 259
15913.66 233
15914.85 224
15916.04 215
15917.24 235
15918.43 239
15919.62 233
15920.82 226
15922.01 241
15923.20 255
15924.39 253
15925.59 242
15926.78 208
15927.97 208
15929.17 232
15930.36 215
15931.55 215
15932.75 220
15933.94 237
15935.13 235
15936.33 221
15937.52 215
15938.71 223
15939.91 217
15941.10 238
15942.29 198
15943.49 211
15944.68 190
15945.87 198
15947.07 222
15948.26 219
15949.45 225
15950.65 220
15951.84 207
15953.04 194
15954.23 213
15955.42 224
15956.62 203
15957.81 220
15959.01 217
15960.20 221
15961.40 232
15962.59 214
15963.78 207
15964.98 214
15966.17 233
15967.37 206
15968.56 199
15969.76 214
15970.95 212
15972.15 205
15973.34 210
15974.54 208
15975.73 230
15976.92 229
15978.12 232
15979.31 218
15980.51 217
15981.70 207
15982.90 209
15984.09 211
15985.29 204
15986.49 183
15987.68 229
15988.88 218
15990.07 170
15991.27 184
15992.46 174
15993.66 218
15994.85 203
15996.05 196
15997.24 214
15998.44 211
15999.64 204
16000.83 205
16002.03 201
16003.22 207
16004.42 223
16005.61 185
16006.81 197
16008.01 204
16009.20 206
16010.40 220
16011.60 225
16012.79 203
16013.99 183
16015.18 200
16016.38 208
16017.58 173
16018.77 184
16019.97 208
16021.17 224
16022.36 218
16023.56 206
16024.76 212
16025.95 229
16027.15 201
16028.35 180
16029.54 203
16030.74 205
16031.94 195
16033.13 214
16034.33 210
16035.53 186
16036.72 191
16037.92 221
16039.12 231
16040.32 169
16041.51 180
16042.71 182
16043.91 219
16045.11 194
16046.30 195
16047.50 188
16048.70 208
16049.90 181
16051.09 193
16052.29 199
16053.49 211
16054.69 178
16055.88 181
16057.08 188
16058.28 187
16059.48 200
16060.68 200
16061.87 202
16063.07 208
16064.27 185
16065.47 187
16066.67 221
16067.87 199
16069.06 182
16070.26 198
16071.46 188
16072.66 178
16073.86 177
16075.06 166
16076.25 192
16077.45 214
16078.65 204
16079.85 206
16081.05 200
16082.25 187
16083.45 206
16084.65 197
16085.84 180
16087.04 193
16088.24 208
16089.44 177
16090.64 203
16091.84 177
16093.04 194
16094.24 194
16095.44 222
16096.64 202
16097.84 181
16099.04 185
16100.24 202
16101.43 194
16102.63 197
16103.83 196
16105.03 182
16106.23 206
16107.43 185
16108.63 173
16109.83 188
16111.03 174
16112.23 186
16113.43 193
16114.63 169
16115.83 211
16117.03 201
16118.23 179
16119.43 197
16120.63 188
16121.83 173
16123.03 191
16124.23 179
16125.43 186
16126.64 185
16127.84 184
16129.04 183
16130.24 157
16131.44 170
16132.64 177
16133.84 174
16135.04 171
16136.24 213
16137.44 185
16138.64 199
16139.84 173
16141.04 188
16142.25 178
16143.45 164
16144.65 193
16145.85 183
16147.05 211
16148.25 201
16149.45 223
16150.65 186
16151.86 198
16153.06 181
16154.26 206
16155.46 212
16156.66 194
16157.86 180
16159.06 174
16160.27 187
16161.47 189
16162.67 196
16163.87 174
16165.07 190
16166.28 209
16167.48 194
16168.68 171
16169.88 179
16171.08 161
16172.29 175
16173.49 165
16174.69 180
16175.89 171
16177.10 183
16178.30 198
16179.50 186
16180.70 194
16181.91 197
16183.11 200
16184.31 172
16185.51 202
16186.72 176
16187.92 209
16189.12 193
16190.32 227
16191.53 198
16192.73 189
16193.93 164
16195.14 213
16196.34 211
16197.54 178
16198.75 192
16199.95 206
16201.15 203
16202.35 200
16203.56 209
16204.76 195
16205.97 191
16207.17 191
16208.37 196
16209.58 205
16210.78 204
16211.98 195
16213.19 191
16214.39 214
16215.59 203
16216.80 183
16218.00 183
16219.21 225
16220.41 215
16221.61 212
16222.82 195
16224.02 191
16225.23 176
16226.43 221
16227.63 194
16228.84 216
16230.04 196
16231.25 227
16232.45 187
16233.66 188
16234.86 209
16236.07 235
16237.27 211
16238.47 195
16239.68 218
16240.88 217
16242.09 195
16243.29 220
16244.50 197
16245.70 211
16246.91 217
16248.11 190
16249.32 222
16250.52 200
16251.73 210
16252.93 213
16254.14 202
16255.34 198
16256.55 208
16257.76 210
16258.96 216
16260.17 184
16261.37 199
16262.58 219
16263.78 216
16264.99 217
16266.19 215
16267.40 215
16268.61 198
16269.81 207
16271.02 196
16272.22 199
16273.43 218
16274.63 213
16275.84 257
16277.05 221
16278.25 226
16279.46 227
16280.67 227
16281.87 193
16283.08 216
16284.28 226
16285.49 229
16286.70 214
16287.90 210
16289.11 211
16290.32 251
16291.52 228
16292.73 226
16293.94 240
16295.14 225
16296.35 224
16297.56 222
16298.76 225
16299.97 212
16301.18 218
16302.38 213
16303.59 242
16304.80 221
16306.01 230
16307.21 225
16308.42 233
16309.63 241
16310.84 224
16312.04 219
16313.25 220
16314.46 225
16315.67 225
16316.87 230
16318.08 212
16319.29 217
16320.50 207
16321.70 232
16322.91 205
16324.12 208
16325.33 247
16326.53 254
16327.74 205
16328.95 234
16330.16 242
16331.37 226
16332.58 209
16333.78 239
16334.99 231
16336.20 203
16337.41 204
16338.62 213
16339.82 236
16341.03 205
16342.24 198
16343.45 179
16344.66 194
16345.87 192
16347.08 206
16348.29 210
16349.49 198
16350.70 215
16351.91 216
16353.12 229
16354.33 203
16355.54 194
16356.75 179
16357.96 204
16359.17 193
16360.37 229
16361.58 172
16362.79 187
16364.00 190
16365.21 210
16366.42 198
16367.63 200
16368.84 189
16370.05 200
16371.26 240
16372.47 190
16373.68 192
16374.89 177
16376.10 217
16377.31 186
16378.52 212
16379.73 190
16380.94 182
16382.15 183
16383.36 193
16384.57 178
16385.78 171
16386.99 199
16388.20 218
16389.41 203
16390.62 170
16391.83 185
16393.04 196
16394.25 185
16395.46 155
16396.67 183
16397.88 173
16399.09 192
16400.30 185
16401.51 189
16402.72 191
16403.94 192
16405.15 185
16406.36 207
16407.57 195
16408.78 174
16409.99 194
16411.20 176
16412.41 193
16413.62 179
16414.83 192
16416.05 169
16417.26 199
16418.47 172
16419.68 180
16420.89 175
16422.10 177
16423.31 183
16424.53 193
16425.74 200
16426.95 193
16428.16 198
16429.37 167
16430.58 197
16431.80 176
16433.01 215
16434.22 205
16435.43 227
16436.64 223
16437.86 180
16439.07 184
16440.28 180
16441.49 165
16442.70 183
16443.92 189
16445.13 174
16446.34 199
16447.55 204
16448.77 225
16449.98 202
16451.19 195
16452.40 177
16453.62 206
16454.83 177
16456.04 177
16457.25 162
16458.47 172
16459.68 186
16460.89 198
16462.11 177
16463.32 158
16464.53 186
16465.75 192
16466.96 209
16468.17 183
16469.38 200
16470.60 176
16471.81 188
16473.02 148
16474.24 181
16475.45 160
16476.66 186
16477.88 162
16479.09 188
16480.31 187
16481.52 177
16482.73 162
16483.95 170
16485.16 185
16486.37 164
16487.59 178
16488.80 183
16490.02 173
16491.23 173
16492.44 183
16493.66 189
16494.87 184
16496.09 154
16497.30 174
16498.52 178
16499.73 172
16500.94 172
16502.16 175
16503.37 192
16504.59 161
16505.80 187
16507.02 181
16508.23 222
16509.45 156
16510.66 185
16511.88 169
16513.09 176
16514.31 184
16515.52 189
16516.74 174
16517.95 181
16519.17 161
16520.38 174
16521.60 163
16522.81 166
16524.03 168
16525.24 172
16526.46 182
16527.67 166
16528.89 192
16530.10 159
16531.32 157
16532.53 166
16533.75 172
16534.97 176
16536.18 189
16537.40 191
16538.61 158
16539.83 192
16541.04 163
16542.26 188
16543.48 172
16544.69 200
16545.91 171
16547.12 205
16548.34 177
16549.56 193
16550.77 172
16551.99 174
16553.21 219
16554.42 195
16555.64 173
16556.85 175
16558.07 166
16559.29 184
16560.50 143
16561.72 173
16562.94 180
16564.15 180
16565.37 172
16566.59 154
16567.80 170
16569.02 171
16570.24 180
16571.46 145
16572.67 170
16573.89 175
16575.11 195
16576.32 188
16577.54 215
16578.76 183
16579.98 155
16581.19 187
16582.41 176
16583.63 181
16584.85 157
16586.06 188
16587.28 175
16588.50 203
16589.72 181
16590.93 178
16592.15 146
16593.37 188
16594.59 174
16595.80 177
16597.02 168
16598.24 164
16599.46 158
16600.68 179
16601.89 180
16603.11 164
16604.33 178
16605.55 180
16606.77 185
16607.99 157
16609.20 163
16610.42 169
16611.64 176
16612.86 168
16614.08 165
16615.30 155
16616.52 182
16617.73 170
16618.95 159
16620.17 165
16621.39 182
16622.61 191
16623.83 171
16625.05 178
16626.27 179
16627.49 188
16628.70 192
16629.92 167
16631.14 204
16632.36 167
16633.58 164
16634.80 160
16636.02 177
16637.24 170
16638.46 168
16639.68 177
16640.90 191
16642.12 190
16643.34 223
16644.56 184
16645.78 205
16647.00 190
16648.22 180
16649.44 171
16650.66 169
16651.88 190
16653.10 177
16654.32 175
16655.54 167
16656.76 172
16657.98 152
16659.20 152
16660.42 156
16661.64 207
16662.86 181
16664.08 175
16665.30 190
16666.52 188
16667.74 177
16668.96 161
16670.18 156
16671.40 170
16672.62 191
16673.84 181
16675.06 145
16676.28 167
16677.51 185
16678.73 177
16679.95 214
16681.17 155
16682.39 182
16683.61 191
16684.83 178
16686.05 164
16687.27 157
16688.50 176
16689.72 195
16690.94 200
16692.16 182
16693.38 176
16694.60 194
16695.82 193
16697.05 174
16698.27 176
16699.49 159
16700.71 189
16701.93 172
16703.15 183
16704.38 161
16705.60 191
16706.82 166
16708.04 184
16709.26 185
16710.49 166
16711.71 165
16712.93 171
16714.15 168
16715.38 173
16716.60 157
16717.82 194
16719.04 189
16720.27 188
16721.49 188
16722.71 176
16723.93 185
16725.16 172
16726.38 185
16727.60 179
16728.82 166
16730.05 173
16731.27 170
16732.49 146
16733.72 168
16734.94 203
16736.16 199
16737.38 164
16738.61 159
16739.83 174
16741.05 219
16742.28 202
16743.50 171
16744.72 142
16745.95 190
16747.17 173
16748.39 161
16749.62 151
16750.84 157
16752.07 163
16753.29 157
16754.51 187
16755.74 165
16756.96 164
16758.18 213
16759.41 205
16760.63 152
16761.86 163
16763.08 205
16764.30 208
16765.53 187
16766.75 177
16767.98 167
16769.20 184
16770.43 200
16771.65 175
16772.87 161
16774.10 169
16775.32 183
16776.55 199
16777.77 177
16779.00 174
16780.22 166
16781.45 192
16782.67 184
16783.90 152
16785.12 153
16786.35 181
16787.57 183
16788.80 167
16790.02 174
16791.25 177
16792.47 171
16793.70 159
16794.92 174
16796.15 153
16797.37 159
16798.60 163
16799.82 183
16801.05 176
16802.27 190
16803.50 193
16804.72 180
16805.95 175
16807.18 148
16808.40 177
16809.63 154
16810.85 151
16812.08 183
16813.30 187
16814.53 188
16815.76 175
16816.98 170
16818.21 168
16819.43 176
16820.66 165
16821.89 168
16823.11 162
16824.34 187
16825.57 165
16826.79 164
16828.02 174
16829.25 174
16830.47 187
16831.70 167
16832.92 168
16834.15 167
16835.38 175
16836.61 185
16837.83 173
16839.06 172
16840.29 155
16841.51 187
16842.74 179
16843.97 167
16845.19 164
16846.42 168
16847.65 166
16848.87 149
16850.10 164
16851.33 175
16852.56 175
16853.78 172
16855.01 201
16856.24 175
16857.47 140
16858.69 160
16859.92 182
16861.15 158
16862.38 156
16863.60 175
16864.83 187
16866.06 163
16867.29 172
16868.52 183
16869.74 180
16870.97 160
16872.20 198
16873.43 186
16874.66 165
16875.88 180
16877.11 192
16878.34 175
16879.57 193
16880.80 200
16882.03 207
16883.25 195
16884.48 173
16885.71 177
16886.94 190
16888.17 176
16889.40 186
16890.63 190
16891.85 185
16893.08 167
16894.31 197
16895.54 220
16896.77 187
16898.00 196
16899.23 184
16900.46 223
16901.69 199
16902.92 173
16904.14 173
16905.37 194
16906.60 174
16907.83 166
16909.06 170
16910.29 171
16911.52 180
16912.75 176
16913.98 195
16915.21 174
16916.44 191
16917.67 196
16918.90 189
16920.13 175
16921.36 156
16922.59 170
16923.82 189
16925.05 173
16926.28 166
16927.51 162
16928.74 172
16929.97 192
16931.20 166
16932.43 190
16933.66 184
16934.89 171
16936.12 164
16937.35 169
16938.58 188
16939.81 179
16941.04 167
16942.27 176
16943.50 153
16944.73 164
16945.96 167
16947.20 161
16948.43 151
16949.66 170
16950.89 160
16952.12 172
16953.35 175
16954.58 165
16955.81 177
16957.04 147
16958.27 156
16959.51 152
16960.74 180
16961.97 167
16963.20 159
16964.43 152
16965.66 148
16966.89 170
16968.13 164
16969.36 181
16970.59 160
16971.82 177
16973.05 168
16974.28 180
16975.52 172
16976.75 172
16977.98 161
16979.21 175
16980.44 148
16981.68 171
16982.91 128
16984.14 151
16985.37 179
16986.60 164
16987.84 163
16989.07 164
16990.30 193
16991.53 176
16992.77 174
16994.00 157
16995.23 167
16996.46 168
16997.70 154
16998.93 156
17000.16 158
17001.39 168
17002.63 165
17003.86 163
17005.09 164
17006.33 144
17007.56 171
17008.79 181
17010.02 168
17011.26 143
17012.49 154
17013.72 160
17014.96 176
17016.19 168
17017.42 145
17018.66 161
17019.89 185
17021.12 180
17022.36 140
17023.59 161
17024.83 157
17026.06 186
17027.29 156
17028.53 132
17029.76 148
17030.99 172
17032.23 168
17033.46 155
17034.70 176
17035.93 155
17037.16 155
17038.40 160
17039.63 150
17040.87 156
17042.10 177
17043.33 175
17044.57 175
17045.80 147
17047.04 152
17048.27 148
17049.51 165
17050.74 177
17051.98 149
17053.21 150
17054.45 166
17055.68 165
17056.91 152
17058.15 141
17059.38 149
17060.62 170
17061.85 178
17063.09 160
17064.32 146
17065.56 143
17066.79 161
17068.03 155
17069.27 180
17070.50 129
17071.74 173
17072.97 148
17074.21 161
17075.44 156
17076.68 163
17077.91 179
17079.15 171
17080.38 166
17081.62 138
17082.86 133
17084.09 163
17085.33 169
17086.56 139
17087.80 121
17089.03 150
17090.27 194
17091.51 172
17092.74 129
17093.98 139
17095.22 157
17096.45 159
17097.69 138
17098.92 133
17100.16 153
17101.40 142
17102.63 162
17103.87 156
17105.11 137
17106.34 146
17107.58 173
17108.82 197
17110.05 144
17111.29 134
17112.53 155
17113.76 175
17115.00 155
17116.24 145
17117.47 135
17118.71 156
17119.95 151
17121.19 167
17122.42 168
17123.66 167
17124.90 157
17126.13 156
17127.37 157
17128.61 147
17129.85 160
17131.08 144
17132.32 144
17133.56 145
17134.80 164
17136.03 144
17137.27 147
17138.51 147
17139.75 146
17140.99 163
17142.22 177
17143.46 158
17144.70 148
17145.94 164
17147.18 152
17148.41 148
17149.65 157
17150.89 178
17152.13 159
17153.37 162
17154.60 160
17155.84 132
17157.08 138
17158.32 145
17159.56 162
17160.80 157
17162.04 153
17163.27 147
17164.51 144
17165.75 126
17166.99 151
17168.23 162
17169.47 133
17170.71 151
17171.95 142
17173.18 131
17174.42 124
17175.66 124
17176.90 151
17178.14 143
17179.38 139
17180.62 144
17181.86 166
17183.10 135
17184.34 141
17185.58 154
17186.82 137
17188.06 162
17189.30 142
17190.54 159
17191.78 153
17193.01 140
17194.25 145
17195.49 137
17196.73 145
17197.97 165
17199.21 162
17200.45 143
17201.69 175
17202.93 147
17204.17 150
17205.41 128
17206.65 127
17207.90 128
17209.14 146
17210.38 168
17211.62 139
17212.86 140
17214.10 148
17215.34 138
17216.58 158
17217.82 130
17219.06 142
17220.30 147
17221.54 140
17222.78 172
17224.02 142
17225.26 135
17226.50 141
17227.75 138
17228.99 156
17230.23 134
17231.47 116
17232.71 135
17233.95 147
17235.19 152
17236.43 132
17237.67 137
17238.92 142
17240.16 141
17241.40 161
17242.64 121
17243.88 121
17245.12 134
17246.37 139
17247.61 133
17248.85 117
17250.09 126
17251.33 151
17252.57 148
17253.82 159
17255.06 140
17256.30 115
17257.54 131
17258.78 145
17260.03 157
17261.27 124
17262.51 152
17263.75 154
17265.00 156
17266.24 151
17267.48 137
17268.72 135
17269.97 143
17271.21 133
17272.45 129
17273.69 122
17274.94 137
17276.18 157
17277.42 149
17278.66 134
17279.91 159
17281.15 158
17282.39 143
17283.64 149
17284.88 143
17286.12 148
17287.37 135
17288.61 153
17289.85 128
17291.09 116
17292.34 132
17293.58 126
17294.82 126
17296.07 148
17297.31 141
17298.56 133
17299.80 155
17301.04 168
17302.29 149
17303.53 143
17304.77 147
17306.02 148
17307.26 156
17308.51 156
17309.75 135
17310.99 144
17312.24 139
17313.48 143
17314.73 141
17315.97 159
17317.21 133
17318.46 141
17319.70 143
17320.95 149
17322.19 146
17323.44 136
17324.68 134
17325.92 149
17327.17 126
17328.41 118
17329.66 144
17330.90 163
17332.15 146
17333.39 123
17334.64 139
17335.88 140
17337.13 143
17338.37 139
17339.62 132
17340.86 137
17342.11 159
17343.35 138
17344.60 155
17345.84 131
17347.09 141
17348.33 143
17349.58 146
17350.82 129
17352.07 150
17353.32 130
17354.56 150
17355.81 123
17357.05 120
17358.30 142
17359.54 165
17360.79 141
17362.04 129
17363.28 135
17364.53 142
17365.77 139
17367.02 158
17368.27 124
17369.51 105
17370.76 126
17372.00 143
17373.25 157
17374.50 128
17375.74 144
17376.99 138
17378.24 153
17379.48 129
17380.73 119
17381.97 163
17383.22 155
17384.47 151
17385.71 136
17386.96 144
17388.21 139
17389.46 125
17390.70 115
17391.95 143
17393.20 140
17394.44 135
17395.69 138
17396.94 131
17398.18 144
17399.43 133
17400.68 159
17401.93 125
17403.17 125
17404.42 133
17405.67 129
17406.92 146
17408.16 128
17409.41 163
17410.66 136
17411.91 149
17413.15 134
17414.40 135
17415.65 136
17416.90 131
17418.14 138
17419.39 129
17420.64 142
17421.89 138
17423.14 142
17424.38 144
17425.63 141
17426.88 148
17428.13 153
17429.38 143
17430.63 143
17431.87 133
17433.12 136
17434.37 129
17435.62 143
17436.87 112
17438.12 143
17439.36 158
17440.61 132
17441.86 139
17443.11 136
17444.36 143
17445.61 112
17446.86 139
17448.11 134
17449.36 124
17450.60 126
17451.85 131
17453.10 132
17454.35 130
17455.60 149
17456.85 147
17458.10 156
17459.35 122
17460.60 143
17461.85 161
17463.10 140
17464.35 143
17465.60 132
17466.85 151
17468.10 162
17469.35 144
17470.59 140
17471.84 129
17473.09 123
17474.34 139
17475.59 158
17476.84 155
17478.09 123
17479.34 120
17480.59 133
17481.84 117
17483.09 145
17484.34 120
17485.60 135
17486.85 127
17488.10 130
17489.35 138
17490.60 133
17491.85 134
17493.10 140
17494.35 142
17495.60 124
17496.85 137
17498.10 149
17499.35 147
17500.60 138
17501.85 141
17503.10 138
17504.35 159
17505.61 163
17506.86 134
17508.11 138
17509.36 125
17510.61 115
17511.86 166
17513.11 145
17514.36 136
17515.62 109
17516.87 144
17518.12 164
17519.37 131
17520.62 132
17521.87 157
17523.12 152
17524.38 140
17525.63 126
17526.88 107
17528.13 115
17529.38 136
17530.64 145
17531.89 140
17533.14 131
17534.39 130
17535.64 137
17536.90 138
17538.15 128
17539.40 120
17540.65 134
17541.90 155
17543.16 130
17544.41 120
17545.66 137
17546.91 121
17548.17 138
17549.42 146
17550.67 127
17551.92 132
17553.18 138
17554.43 143
17555.68 110
17556.94 113
17558.19 120
17559.44 124
17560.69 136
17561.95 107
17563.20 121
17564.45 133
17565.71 134
17566.96 145
17568.21 117
17569.47 109
17570.72 132
17571.97 133
17573.23 126
17574.48 130
17575.73 131
17576.99 133
17578.24 132
17579.49 131
17580.75 134
17582.00 144
17583.26 122
17584.51 131
17585.76 131
17587.02 126
17588.27 120
17589.52 138
17590.78 133
17592.03 132
17593.29 118
17594.54 113
17595.80 135
17597.05 133
17598.30 125
17599.56 117
17600.81 133
17602.07 145
17603.32 127
17604.58 124
17605.83 114
17607.09 111
17608.34 113
17609.60 131
17610.85 114
17612.10 116
17613.36 122
17614.61 120
17615.87 134
17617.12 135
17618.38 138
17619.63 119
17620.89 124
17622.14 116
17623.40 114
17624.66 142
17625.91 141
17627.17 140
17628.42 115
17629.68 126
17630.93 135
17632.19 126
17633.44 135
17634.70 120
17635.95 133
17637.21 112
17638.47 147
17639.72 124
17640.98 119
17642.23 126
17643.49 134
17644.75 127
17646.00 142
17647.26 136
17648.51 135
17649.77 128
17651.03 149
17652.28 126
17653.54 130
17654.80 137
17656.05 133
17657.31 137
17658.56 113
17659.82 134
17661.08 132
17662.33 136
17663.59 129
17664.85 131
17666.10 118
17667.36 133
17668.62 119
17669.87 139
17671.13 115
17672.39 136
17673.65 132
17674.90 150
17676.16 145
17677.42 131
17678.67 131
17679.93 136
17681.19 138
17682.45 138
17683.70 112
17684.96 138
17686.22 146
17687.48 134
17688.73 129
17689.99 138
17691.25 142
17692.51 124
17693.76 111
17695.02 131
17696.28 137
17697.54 130
17698.80 136
17700.05 128
17701.31 117
17702.57 111
17703.83 127
17705.09 157
17706.34 108
17707.60 106
17708.86 129
17710.12 133
17711.38 127
17712.64 129
17713.89 121
17715.15 121
17716.41 131
17717.67 132
17718.93 134
17720.19 111
17721.45 137
17722.70 128
17723.96 108
17725.22 111
17726.48 114
17727.74 131
17729.00 110
17730.26 108
17731.52 130
17732.78 129
17734.04 122
17735.29 112
17736.55 119
17737.81 136
17739.07 115
17740.33 132
17741.59 128
17742.85 140
17744.11 128
17745.37 126
17746.63 135
17747.89 115
17749.15 123
17750.41 131
17751.67 117
17752.93 134
17754.19 141
17755.45 145
17756.71 131
17757.97 121
17759.23 140
17760.49 127
17761.75 140
17763.01 136
17764.27 122
17765.53 121
17766.79 122
17768.05 145
17769.31 118
17770.57 120
17771.83 93
17773.09 123
17774.35 147
17775.61 118
17776.87 129
17778.14 128
17779.40 134
17780.66 129
17781.92 119
17783.18 134
17784.44 142
17785.70 109
17786.96 147
17788.22 123
17789.48 115
17790.75 124
17792.01 122
17793.27 132
17794.53 131
17795.79 128
17797.05 130
17798.31 134
17799.57 117
17800.84 106
17802.10 103
17803.36 139
17804.62 122
17805.88 132
17807.14 144
17808.41 141
17809.67 112
17810.93 108
17812.19 124
17813.45 136
17814.72 117
17815.98 125
17817.24 159
17818.50 120
17819.77 108
17821.03 122
17822.29 119
17823.55 135
17824.81 144
17826.08 134
17827.34 135
17828.60 126
17829.86 122
17831.13 141
17832.39 124
17833.65 128
17834.92 133
17836.18 146
17837.44 127
17838.70 114
17839.97 132
17841.23 134
17842.49 119
17843.76 143
17845.02 147
17846.28 113
17847.55 100
17848.81 135
17850.07 130
17851.34 115
17852.60 114
17853.86 129
17855.13 129
17856.39 124
17857.65 120
17858.92 112
17860.18 118
17861.44 118
17862.71 147
17863.97 121
17865.24 127
17866.50 106
17867.76 119
17869.03 121
17870.29 131
17871.56 132
17872.82 129
17874.08 127
17875.35 132
17876.61 139
17877.88 135
17879.14 135
17880.40 116
17881.67 114
17882.93 119
17884.20 128
17885.46 140
17886.73 147
17887.99 124
17889.26 136
17890.52 118
17891.79 133
17893.05 136
17894.32 118
17895.58 131
17896.85 135
17898.11 121
17899.38 147
17900.64 110
17901.91 133
17903.17 131
17904.44 116
17905.70 108
17906.97 127
17908.23 138
17909.50 115
17910.76 117
17912.03 121
17913.29 111
17914.56 159
17915.83 132
17917.09 128
17918.36 114
17919.62 123
17920.89 131
17922.16 123
17923.42 121
17924.69 113
17925.95 120
17927.22 122
17928.49 135
17929.75 137
17931.02 135
17932.28 108
17933.55 119
17934.82 115
17936.08 114
17937.35 117
17938.62 127
17939.88 103
17941.15 132
17942.42 131
17943.68 127
17944.95 138
17946.22 137
17947.48 123
17948.75 120
17950.02 121
17951.28 118
17952.55 115
17953.82 113
17955.08 99
17956.35 92
17957.62 123
17958.88 123
17960.15 126
17961.42 105
17962.69 104
17963.95 136
17965.22 115
17966.49 115
17967.76 140
17969.02 126
17970.29 124
17971.56 110
17972.83 126
17974.09 124
17975.36 113
17976.63 122
17977.90 123
17979.17 121
17980.43 106
17981.70 126
17982.97 113
17984.24 111
17985.51 123
17986.77 142
17988.04 115
17989.31 115
17990.58 125
17991.85 107
17993.12 93
17994.38 113
17995.65 117
17996.92 119
17998.19 115
17999.46 111
18000.73 106
18002.00 123
18003.26 111
18004.53 112
18005.80 105
18007.07 113
18008.34 116
18009.61 125
18010.88 128
18012.15 134
18013.42 122
18014.69 129
18015.95 141
18017.22 100
18018.49 126
18019.76 128
18021.03 125
18022.30 143
18023.57 98
18024.84 119
18026.11 99
18027.38 127
18028.65 117
18029.92 94
18031.19 104
18032.46 136
18033.73 133
18035.00 104
18036.27 114
18037.54 114
18038.81 125
18040.08 122
18041.35 110
18042.62 105
18043.89 106
18045.16 117
18046.43 126
18047.70 110
18048.97 115
18050.24 141
18051.51 120
18052.78 128
18054.05 110
18055.32 105
18056.59 128
18057.86 144
18059.13 112
18060.40 104
18061.68 108
18062.95 133
18064.22 123
18065.49 128
18066.76 131
18068.03 112
18069.30 134
18070.57 136
18071.84 119
18073.11 106
18074.39 132
18075.66 130
18076.93 123
18078.20 119
18079.47 105
18080.74 132
18082.01 132
18083.29 116
18084.56 124
18085.83 130
18087.10 127
18088.37 131
18089.64 135
18090.92 120
18092.19 126
18093.46 143
18094.73 129
18096.00 105
18097.28 119
18098.55 124
18099.82 129
18101.09 144
18102.37 104
18103.64 123
18104.91 134
18106.18 114
18107.45 125
18108.73 107
18110.00 145
18111.27 131
18112.54 122
18113.82 108
18115.09 111
18116.36 127
18117.64 145
18118.91 118
18120.18 116
18121.45 110
18122.73 144
18124.00 140
18125.27 107
18126.55 119
18127.82 127
18129.09 134
18130.37 108
18131.64 103
18132.91 134
18134.19 144
18135.46 121
18136.73 125
18138.01 117
18139.28 126
18140.55 133
18141.83 136
18143.10 116
18144.37 101
18145.65 118
18146.92 121
18148.20 123
18149.47 121
18150.74 94
18152.02 128
18153.29 129
18154.57 97
18155.84 116
18157.11 123
18158.39 121
18159.66 129
18160.94 128
18162.21 106
18163.49 127
18164.76 125
18166.04 131
18167.31 117
18168.58 126
18169.86 131
18171.13 139
18172.41 121
18173.68 93
18174.96 118
18176.23 121
18177.51 128
18178.78 92
18180.06 133
18181.33 130
18182.61 110
18183.88 120
18185.16 138
18186.43 111
18187.71 132
18188.98 123
18190.26 122
18191.53 118
18192.81 115
18194.09 120
18195.36 115
18196.64 133
18197.91 110
18199.19 118
18200.46 127
18201.74 130
18203.02 133
18204.29 112
18205.57 121
18206.84 140
18208.12 134
18209.39 112
18210.67 130
18211.95 100
18213.22 120
18214.50 115
18215.78 111
18217.05 108
18218.33 105
18219.60 118
18220.88 125
18222.16 124
18223.43 111
18224.71 130
18225.99 140
18227.26 124
18228.54 134
18229.82 128
18231.09 135
18232.37 130
18233.65 112
18234.92 128
18236.20 105
18237.48 110
18238.76 128
18240.03 120
18241.31 106
18242.59 121
18243.86 142
18245.14 134
18246.42 118
18247.70 118
18248.97 123
18250.25 116
18251.53 129
18252.81 121
18254.08 112
18255.36 113
18256.64 113
18257.92 101
18259.19 90
18260.47 117
18261.75 116
18263.03 121
18264.31 108
18265.58 114
18266.86 111
18268.14 128
18269.42 117
18270.70 112
18271.98 110
18273.25 125
18274.53 128
18275.81 135
18277.09 103
18278.37 110
18279.65 144
18280.92 120
18282.20 113
18283.48 151
18284.76 139
18286.04 130
18287.32 111
18288.60 89
18289.88 120
18291.15 114
18292.43 106
18293.71 103
18294.99 102
18296.27 117
18297.55 122
18298.83 121
18300.11 107
18301.39 111
18302.67 117
18303.95 128
18305.23 119
18306.50 112
18307.78 108
18309.06 140
18310.34 127
18311.62 109
18312.90 103
18314.18 114
18315.46 110
18316.74 119
18318.02 125
18319.30 107
18320.58 118
18321.86 138
18323.14 111
18324.42 108
18325.70 117
18326.98 119
18328.26 122
18329.54 120
18330.82 107
18332.10 134
18333.38 122
18334.66 119
18335.94 97
18337.22 106
18338.51 132
18339.79 146
18341.07 119
18342.35 119
18343.63 129
18344.91 135
18346.19 120
18347.47 118
18348.75 120
18350.03 115
18351.31 120
18352.59 155
18353.88 118
18355.16 104
18356.44 108
18357.72 132
18359.00 110
18360.28 79
18361.56 92
18362.84 118
18364.13 134
18365.41 117
18366.69 131
18367.97 116
18369.25 125
18370.53 142
18371.82 105
18373.10 101
18374.38 120
18375.66 135
18376.94 168
18378.23 131
18379.51 125
18380.79 124
18382.07 156
18383.35 144
18384.64 103
18385.92 106
18387.20 111
18388.48 131
18389.76 118
18391.05 134
18392.33 120
18393.61 136
18394.89 130
18396.18 114
18397.46 102
18398.74 111
18400.03 128
18401.31 105
18402.59 114
18403.87 102
18405.16 127
18406.44 132
18407.72 117
18409.01 101
18410.29 85
18411.57 123
18412.86 127
18414.14 116
18415.42 113
18416.70 117
18417.99 120
18419.27 119
18420.56 134
18421.84 114
18423.12 117
18424.41 128
18425.69 126
18426.97 138
18428.26 111
18429.54 147
18430.82 112
18432.11 117
18433.39 120
18434.68 136
18435.96 147
18437.24 140
18438.53 100
18439.81 125
18441.10 134
18442.38 118
18443.66 128
18444.95 122
18446.23 135
18447.52 110
18448.80 117
18450.09 122
18451.37 113
18452.66 113
18453.94 121
18455.23 141
18456.51 101
18457.79 110
18459.08 123
18460.36 134
18461.65 103
18462.93 115
18464.22 123
18465.50 118
18466.79 137
18468.07 137
18469.36 125
18470.64 109
18471.93 123
18473.21 126
18474.50 126
18475.79 123
18477.07 106
18478.36 137
18479.64 120
18480.93 118
18482.21 120
18483.50 126
18484.78 130
18486.07 128
18487.36 135
18488.64 106
18489.93 102
18491.21 98
18492.50 128
18493.79 119
18495.07 111
18496.36 105
18497.64 86
18498.93 120
18500.22 120
18501.50 122
18502.79 94
18504.08 121
18505.36 110
18506.65 129
18507.93 122
18509.22 127
18510.51 122
18511.79 136
18513.08 126
18514.37 106
18515.65 108
18516.94 113
18518.23 126
18519.52 120
18520.80 102
18522.09 115
18523.38 125
18524.66 113
18525.95 115
18527.24 108
18528.52 105
18529.81 127
18531.10 114
18532.39 127
18533.67 97
18534.96 122
18536.25 115
18537.54 96
18538.82 96
18540.11 122
18541.40 127
18542.69 117
18543.98 100
18545.26 92
18546.55 104
18547.84 121
18549.13 106
18550.41 119
18551.70 106
18552.99 127
18554.28 121
18555.57 115
18556.86 115
18558.14 127
18559.43 123
18560.72 119
18562.01 121
18563.30 114
18564.59 138
18565.87 136
18567.16 116
18568.45 118
18569.74 119
18571.03 145
18572.32 131
18573.61 113
18574.89 110
18576.18 103
18577.47 121
18578.76 112
18580.05 124
18581.34 106
18582.63 123
18583.92 122
18585.21 137
18586.50 112
18587.79 102
18589.07 127
18590.36 142
18591.65 148
18592.94 123
18594.23 104
18595.52 120
18596.81 123
18598.10 127
18599.39 103
18600.68 125
18601.97 140
18603.26 119
18604.55 125
18605.84 126
18607.13 120
18608.42 136
18609.71 112
18611.00 141
18612.29 146
18613.58 142
18614.87 122
18616.16 115
18617.45 134
18618.74 134
18620.03 128
18621.32 134
18622.61 132
18623.90 127
18625.19 143
18626.49 147
18627.78 123
18629.07 111
18630.36 126
18631.65 137
18632.94 141
18634.23 122
18635.52 116
18636.81 137
18638.10 137
18639.39 135
18640.69 117
18641.98 120
18643.27 123
18644.56 132
18645.85 128
18647.14 125
18648.43 133
18649.72 136
18651.02 125
18652.31 123
18653.60 117
18654.89 116
18656.18 133
18657.47 112
18658.77 100
18660.06 95
18661.35 125
18662.64 147
18663.93 124
18665.23 105
18666.52 113
18667.81 120
18669.10 138
18670.39 137
18671.69 126
18672.98 115
18674.27 125
18675.56 135
18676.86 117
18678.15 108
18679.44 115
18680.73 102
18682.03 126
18683.32 97
18684.61 98
18685.90 107
18687.20 130
18688.49 114
18689.78 91
18691.07 128
18692.37 130
18693.66 112
18694.95 99
18696.25 107
18697.54 118
18698.83 101
18700.13 107
18701.42 106
18702.71 130
18704.01 123
18705.30 117
18706.59 109
18707.89 112
18709.18 117
18710.47 116
18711.77 127
18713.06 113
18714.35 124
18715.65 112
18716.94 114
18718.24 114
18719.53 105
18720.82 104
18722.12 116
18723.41 122
18724.71 120
18726.00 118
18727.29 106
18728.59 106
18729.88 106
18731.18 126
18732.47 125
18733.76 141
18735.06 117
18736.35 112
18737.65 128
18738.94 111
18740.24 123
18741.53 124
18742.83 115
18744.12 131
18745.42 141
18746.71 126
18748.01 109
18749.30 99
18750.60 118
18751.89 143
18753.19 120
18754.48 113
18755.78 110
18757.07 130
18758.37 131
18759.66 105
18760.96 135
18762.25 142
18763.55 139
18764.84 124
18766.14 103
18767.43 118
18768.73 135
18770.03 126
18771.32 131
18772.62 112
18773.91 100
18775.21 119
18776.50 111
18777.80 110
18779.10 105
18780.39 122
18781.69 121
18782.98 115
18784.28 106
18785.58 111
18786.87 111
18788.17 124
18789.47 118
18790.76 115
18792.06 110
18793.35 123
18794.65 126
18795.95 110
18797.24 117
18798.54 107
18799.84 128
18801.13 112
18802.43 122
18803.73 126
18805.02 131
18806.32 101
18807.62 112
18808.92 92
18810.21 123
18811.51 121
18812.81 129
18814.10 114
18815.40 103
18816.70 109
18818.00 117
18819.29 111
18820.59 120
18821.89 114
18823.18 118
18824.48 107
18825.78 90
18827.08 107
18828.38 106
18829.67 114
18830.97 107
18832.27 107
18833.57 106
18834.86 130
18836.16 121
18837.46 129
18838.76 127
18840.06 104
18841.35 107
18842.65 118
18843.95 111
18845.25 118
18846.55 100
18847.85 109
18849.14 119
18850.44 110
18851.74 111
18853.04 83
18854.34 111
18855.64 118
18856.93 101
18858.23 114
18859.53 99
18860.83 121
18862.13 124
18863.43 102
18864.73 112
18866.03 111
18867.33 125
18868.62 122
18869.92 99
18871.22 97
18872.52 127
18873.82 127
18875.12 122
18876.42 110
18877.72 97
18879.02 98
18880.32 100
18881.62 107
18882.92 124
18884.22 124
18885.52 100
18886.82 128
18888.12 113
18889.42 103
18890.72 110
18892.02 120
18893.31 111
18894.61 106
18895.91 101
18897.21 115
18898.51 104
18899.82 126
18901.12 140
18902.42 99
18903.72 90
18905.02 109
18906.32 104
18907.62 109
18908.92 112
18910.22 107
18911.52 114
18912.82 112
18914.12 111
18915.42 93
18916.72 103
18918.02 89
18919.32 105
18920.62 108
18921.92 108
18923.22 111
18924.53 98
18925.83 115
18927.13 105
18928.43 104
18929.73 116
18931.03 101
18932.33 103
18933.63 108
18934.94 110
18936.24 119
18937.54 134
18938.84 115
18940.14 105
18941.44 97
18942.74 113
18944.05 119
18945.35 110
18946.65 101
18947.95 101
18949.25 105
18950.55 113
18951.86 123
18953.16 112
18954.46 115
18955.76 119
18957.07 124
18958.37 91
18959.67 99
18960.97 100
18962.27 94
18963.58 99
18964.88 90
18966.18 94
18967.48 104
18968.79 105
18970.09 106
18971.39 97
18972.69 103
18974.00 101
18975.30 108
18976.60 92
18977.90 111
18979.21 124
18980.51 97
18981.81 103
18983.12 105
18984.42 112
18985.72 105
18987.03 108
18988.33 118
18989.63 116
18990.94 98
18992.24 105
18993.54 129
18994.85 103
18996.15 102
18997.45 98
18998.76 119
19000.06 95
19001.36 97
19002.67 90
19003.97 91
19005.27 95
19006.58 106
19007.88 84
19009.19 100
19010.49 105
19011.79 91
19013.10 109
19014.40 82
19015.71 113
19017.01 110
19018.31 108
19019.62 101
19020.92 96
19022.23 93
19023.53 103
19024.84 112
19026.14 113
19027.45 98
19028.75 106
19030.05 90
19031.36 109
19032.66 119
19033.97 97
19035.27 110
19036.58 115
19037.88 111
19039.19 117
19040.49 106
19041.80 102
19043.10 110
19044.41 107
19045.71 107
19047.02 96
19048.32 88
19049.63 86
19050.93 102
19052.24 121
19053.55 105
19054.85 99
19056.16 91
19057.46 106
19058.77 110
19060.07 112
19061.38 110
19062.68 114
19063.99 96
19065.30 124
19066.60 119
19067.91 112
19069.21 88
19070.52 104
19071.83 111
19073.13 103
19074.44 105
19075.74 108
19077.05 114
19078.36 94
19079.66 117
19080.97 96
19082.28 93
19083.58 115
19084.89 123
19086.20 128
19087.50 106
19088.81 89
19090.12 125
19091.42 146
19092.73 113
19094.04 98
19095.34 113
19096.65 122
19097.96 94
19099.26 110
19100.57 108
19101.88 111
19103.18 115
19104.49 121
19105.80 107
19107.11 81
19108.41 96
19109.72 111
19111.03 125
19112.34 109
19113.64 108
19114.95 125
19116.26 111
19117.57 93
19118.87 105
19120.18 129
19121.49 102
19122.80 76
19124.11 107
19125.41 92
19126.72 104
19128.03 88
19129.34 107
19130.65 117
19131.95 98
19133.26 117
19134.57 90
19135.88 118
19137.19 106
19138.49 111
19139.80 92
19141.11 104
19142.42 102
19143.73 120
19145.04 98
19146.35 108
19147.65 85
19148.96 112
19150.27 107
19151.58 109
19152.89 113
19154.20 85
19155.51 102
19156.82 107
19158.13 107
19159.43 108
19160.74 105
19162.05 103
19163.36 112
19164.67 95
19165.98 99
19167.29 110
19168.60 105
19169.91 96
19171.22 96
19172.53 110
19173.84 103
19175.15 101
19176.46 100
19177.77 111
19179.08 113
19180.39 104
19181.70 125
19183.01 100
19184.32 67
19185.63 101
19186.94 116
19188.25 117
19189.56 79
19190.87 106
19192.18 104
19193.49 112
19194.80 109
19196.11 86
19197.42 96
19198.73 104
19200.04 102
19201.35 98
19202.66 115
19203.97 97
19205.28 107
19206.59 98
19207.90 113
19209.21 102
19210.52 100
19211.83 110
19213.14 97
19214.46 75
19215.77 100
19217.08 107
19218.39 124
19219.70 96
19221.01 102
19222.32 131
19223.63 112
19224.95 126
19226.26 116
19227.57 111
19228.88 118
19230.19 122
19231.50 133
19232.81 101
19234.13 91
19235.44 84
19236.75 129
19238.06 134
19239.37 113
19240.68 99
19242.00 122
19243.31 118
19244.62 130
19245.93 109
19247.24 97
19248.56 104
19249.87 101
19251.18 91
19252.49 87
19253.81 93
19255.12 111
19256.43 116
19257.74 103
19259.06 88
19260.37 94
19261.68 121
19262.99 101
19264.31 103
19265.62 80
19266.93 129
19268.24 106
19269.56 108
19270.87 120
19272.18 91
19273.50 89
19274.81 105
19276.12 110
19277.43 92
19278.75 95
19280.06 122
19281.37 126
19282.69 93
19284.00 101
19285.31 102
19286.63 116
19287.94 103
19289.25 105
19290.57 81
19291.88 93
19293.20 109
19294.51 121
19295.82 106
19297.14 91
19298.45 119
19299.76 120
19301.08 91
19302.39 80
19303.71 99
19305.02 114
19306.33 117
19307.65 102
19308.96 129
19310.28 115
19311.59 108
19312.91 105
19314.22 105
19315.53 94
19316.85 86
19318.16 110
19319.48 115
19320.79 106
19322.11 75
19323.42 108
19324.74 97
19326.05 104
19327.37 99
19328.68 109
19330.00 108
19331.31 93
19332.63 100
19333.94 106
19335.26 103
19336.57 91
19337.89 87
19339.20 104
19340.52 92
19341.83 100
19343.15 120
19344.46 108
19345.78 110
19347.09 93
19348.41 109
19349.73 104
19351.04 107
19352.36 95
19353.67 108
19354.99 97
19356.30 100
19357.62 92
19358.94 102
19360.25 114
19361.57 92
19362.88 118
19364.20 103
19365.52 104
19366.83 89
19368.15 100
19369.46 94
19370.78 97
19372.10 84
19373.41 77
19374.73 98
19376.05 98
19377.36 79
19378.68 104
19380.00 97
19381.31 90
19382.63 111
19383.95 102
19385.26 83
19386.58 96
19387.90 124
19389.21 101
19390.53 81
19391.85 107
19393.17 93
19394.48 99
19395.80 110
19397.12 98
19398.43 94
19399.75 100
19401.07 90
19402.39 92
19403.70 78
19405.02 112
19406.34 97
19407.66 114
19408.97 81
19410.29 99
19411.61 97
19412.93 91
19414.24 92
19415.56 90
19416.88 110
19418.20 89
19419.52 107
19420.83 89
19422.15 85
19423.47 98
19424.79 97
19426.11 110
19427.42 101
19428.74 100
19430.06 113
19431.38 108
19432.70 113
19434.02 100
19435.34 101
19436.65 121
19437.97 97
19439.29 110
19440.61 116
19441.93 96
19443.25 89
19444.57 99
19445.88 89
19447.20 109
19448.52 79
19449.84 90
19451.16 98
19452.48 103
19453.80 103
19455.12 91
19456.44 86
19457.76 122
19459.08 114
19460.40 106
19461.71 109
19463.03 103
19464.35 103
19465.67 101
19466.99 121
19468.31 100
19469.63 112
19470.95 97
19472.27 81
19473.59 97
19474.91 133
19476.23 141
19477.55 99
19478.87 90
19480.19 91
19481.51 111
19482.83 95
19484.15 112
19485.47 83
19486.79 100
19488.11 118
19489.43 105
19490.75 103
19492.07 83
19493.39 95
19494.71 116
19496.04 92
19497.36 91
19498.68 84
19500.00 105
19501.32 97
19502.64 92
19503.96 104
19505.28 78
19506.60 98
19507.92 83
19509.24 98
19510.56 108
19511.89 103
19513.21 90
19514.53 103
19515.85 96
19517.17 87
19518.49 103
19519.81 107
19521.13 109
19522.46 85
19523.78 87
19525.10 96
19526.42 109
19527.74 97
19529.06 100
19530.39 97
19531.71 104
19533.03 106
19534.35 107
19535.67 103
19537.00 98
19538.32 93
19539.64 101
19540.96 100
19542.28 109
19543.61 88
19544.93 86
19546.25 94
19547.57 88
19548.90 81
19550.22 101
19551.54 97
19552.86 109
19554.19 99
19555.51 105
19556.83 114
19558.15 114
19559.48 119
19560.80 92
19562.12 92
19563.44 85
19564.77 90
19566.09 118
19567.41 97
19568.74 95
19570.06 82
19571.38 102
19572.71 88
19574.03 101
19575.35 97
19576.68 80
19578.00 106
19579.32 92
19580.65 85
19581.97 98
19583.29 97
19584.62 106
19585.94 92
19587.26 81
19588.59 79
19589.91 107
19591.24 101
19592.56 87
19593.88 105
19595.21 101
19596.53 97
19597.86 79
19599.18 95
19600.50 99
19601.83 84
19603.15 111
19604.48 112
19605.80 104
19607.12 89
19608.45 89
19609.77 99
19611.10 93
19612.42 80
19613.75 103
19615.07 116
19616.40 88
19617.72 83
19619.05 97
19620.37 97
19621.70 92
19623.02 117
19624.35 105
19625.67 95
19627.00 113
19628.32 96
19629.65 90
19630.97 109
19632.30 99
19633.62 118
19634.95 100
19636.27 89
19637.60 107
19638.92 112
19640.25 126
19641.57 102
19642.90 103
19644.23 97
19645.55 101
19646.88 90
19648.20 107
19649.53 113
19650.85 110
19652.18 112
19653.51 114
19654.83 90
19656.16 97
19657.48 118
19658.81 129
19660.14 103
19661.46 100
19662.79 107
19664.11 108
19665.44 106
19666.77 99
19668.09 99
19669.42 89
19670.75 81
19672.07 94
19673.40 111
19674.73 98
19676.05 107
19677.38 88
19678.71 88
19680.03 83
19681.36 97
19682.69 102
19684.01 101
19685.34 94
19686.67 105
19688.00 110
19689.32 99
19690.65 85
19691.98 99
19693.30 119
19694.63 106
19695.96 84
19697.29 91
19698.61 103
19699.94 93
19701.27 106
19702.60 122
19703.92 99
19705.25 124
19706.58 107
19707.91 104
19709.24 93
19710.56 98
19711.89 86
19713.22 110
19714.55 97
19715.88 97
19717.20 94
19718.53 114
19719.86 98
19721.19 91
19722.52 114
19723.84 90
19725.17 99
19726.50 110
19727.83 113
19729.16 78
19730.49 96
19731.82 100
19733.14 97
19734.47 114
19735.80 93
19737.13 107
19738.46 100
19739.79 84
19741.12 91
19742.45 90
19743.77 106
19745.10 109
19746.43 94
19747.76 89
19749.09 89
19750.42 90
19751.75 115
19753.08 98
19754.41 97
19755.74 88
19757.07 96
19758.40 100
19759.73 102
19761.06 100
19762.39 104
19763.71 93
19765.04 85
19766.37 97
19767.70 89
19769.03 115
19770.36 93
19771.69 102
19773.02 86
19774.35 90
19775.68 79
19777.01 91
19778.34 91
19779.67 100
19781.00 84
19782.33 85
19783.67 81
19785.00 62
19786.33 85
19787.66 85
19788.99 95
19790.32 85
19791.65 71
19792.98 83
19794.31 89
19795.64 93
19796.97 87
19798.30 68
19799.63 86
19800.96 85
19802.29 96
19803.63 69
19804.96 104
19806.29 81
19807.62 86
19808.95 91
19810.28 102
19811.61 102
19812.94 99
19814.28 101
19815.61 93
19816.94 95
19818.27 93
19819.60 99
19820.93 84
19822.26 72
19823.60 89
19824.93 94
19826.26 101
19827.59 105
19828.92 65
19830.26 84
19831.59 103
19832.92 103
19834.25 74
19835.58 88
19836.92 104
19838.25 92
19839.58 101
19840.91 90
19842.24 91
19843.58 91
19844.91 89
19846.24 90
19847.57 92
19848.91 92
19850.24 104
19851.57 101
19852.90 102
19854.24 85
19855.57 101
19856.90 97
19858.24 79
19859.57 100
19860.90 100
19862.23 96
19863.57 97
19864.90 89
19866.23 95
19867.57 97
19868.90 92
19870.23 83
19871.57 103
19872.90 99
19874.23 112
19875.57 99
19876.90 105
19878.23 84
19879.57 87
19880.90 100
19882.24 89
19883.57 89
19884.90 101
19886.24 87
19887.57 106
19888.90 73
19890.24 107
19891.57 109
19892.91 92
19894.24 85
19895.57 96
19896.91 135
19898.24 96
19899.58 111
19900.91 95
19902.25 104
19903.58 100
19904.91 94
19906.25 85
19907.58 109
19908.92 94
19910.25 105
19911.59 132
19912.92 123
19914.26 100
19915.59 121
19916.93 114
19918.26 108
19919.60 129
19920.93 97
19922.27 114
19923.60 101
19924.94 111
19926.27 130
19927.61 117
19928.94 113
19930.28 123
19931.61 95
19932.95 83
19934.28 108
19935.62 95
19936.95 105
19938.29 81
19939.63 88
19940.96 98
19942.30 93
19943.63 90
19944.97 102
19946.30 118
19947.64 105
19948.98 90
19950.31 107
19951.65 110
19952.98 106
19954.32 113
19955.66 109
19956.99 100
19958.33 86
19959.67 102
19961.00 87
19962.34 103
19963.67 100
19965.01 100
19966.35 114
19967.68 91
19969.02 100
19970.36 91
19971.69 90
19973.03 80
19974.37 87
19975.70 88
19977.04 108
19978.38 102
19979.71 94
19981.05 96
19982.39 100
19983.73 79
19985.06 97
19986.40 102
19987.74 92
19989.07 83
19990.41 92
19991.75 109
19993.09 100
19994.42 94
19995.76 116
19997.10 109
19998.44 93
19999.77 100
20001.11 99
20002.45 98
20003.79 97
20005.13 121
20006.46 95
20007.80 105
20009.14 100
20010.48 111
20011.81 117
20013.15 101
20014.49 102
20015.83 108
20017.17 117
20018.51 114
20019.84 97
20021.18 97
20022.52 109
20023.86 108
20025.20 104
20026.54 103
20027.87 119
20029.21 122
20030.55 92
20031.89 97
20033.23 86
20034.57 123
20035.91 114
20037.25 110
20038.59 115
20039.92 112
20041.26 114
20042.60 112
20043.94 108
20045.28 106
20046.62 121
20047.96 115
20049.30 103
20050.64 117
20051.98 87
20053.32 108
20054.66 102
20056.00 130
20057.33 94
20058.67 113
20060.01 130
20061.35 109
20062.69 105
20064.03 90
20065.37 110
20066.71 128
20068.05 92
20069.39 102
20070.73 99
20072.07 123
20073.41 115
20074.75 107
20076.09 97
20077.43 105
20078.77 105
20080.11 121
20081.45 114
20082.79 99
20084.14 104
20085.48 122
20086.82 107
20088.16 111
20089.50 110
20090.84 104
20092.18 131
20093.52 106
20094.86 118
20096.20 118
20097.54 118
20098.88 91
20100.22 98
20101.57 105
20102.91 108
20104.25 108
20105.59 100
20106.93 122
20108.27 121
20109.61 102
20110.95 93
20112.30 91
20113.64 112
20114.98 104
20116.32 107
20117.66 84
20119.00 89
20120.34 111
20121.69 108
20123.03 86
20124.37 89
20125.71 94
20127.05 95
20128.40 100
20129.74 84
20131.08 96
20132.42 97
20133.76 90
20135.11 91
20136.45 97
