# Supplementary material for: MALDI-TOF MS typing enables the classification of brewing yeasts of the genus Saccharomyces to major beer styles
Source: PLoS One. 2017 Aug 9;12(8):e0181694. doi: 10.1371/journal.pone.0181694 (PMC5549903; doi:10.1371/journal.pone.0181694)
Supplement: S14 File — The directory includes 90 raw files and was zipped to “.zip”; the folder has three strains with 30 spectra per strain; S1 Text explains the raw files with an example and Table 1 represents the yeast strains used within the experiment. (ZIP) [file pone.0181694.s017.zip › 40-42/30637-510-OG-Ale-Ale-YPG-18h-E-E_2015-10-16__0_B12_1.dat]

2000.07 15451
2000.49 15643
2000.91 15456
2001.33 16021
2001.75 16032
2002.17 15763
2002.59 16053
2003.02 16034
2003.44 16076
2003.86 15686
2004.28 15588
2004.70 15836
2005.13 15879
2005.55 15754
2005.97 15671
2006.39 15881
2006.81 15851
2007.24 15626
2007.66 15970
2008.08 16069
2008.50 16537
2008.93 16181
2009.35 16165
2009.77 16291
2010.19 16175
2010.61 16157
2011.04 16603
2011.46 16253
2011.88 15884
2012.31 15991
2012.73 15964
2013.15 15810
2013.57 15773
2014.00 15646
2014.42 15231
2014.84 15284
2015.27 15123
2015.69 15370
2016.11 15069
2016.53 15464
2016.96 15575
2017.38 15860
2017.80 15625
2018.23 15854
2018.65 15753
2019.07 16238
2019.50 16557
2019.92 16645
2020.34 16765
2020.77 17063
2021.19 17182
2021.62 16911
2022.04 16672
2022.46 17004
2022.89 16880
2023.31 16460
2023.73 16417
2024.16 16209
2024.58 15954
2025.01 16158
2025.43 16040
2025.86 15969
2026.28 16052
2026.70 15650
2027.13 15865
2027.55 15690
2027.98 15322
2028.40 15532
2028.83 15505
2029.25 15421
2029.67 15196
2030.10 15540
2030.52 15162
2030.95 15498
2031.37 15408
2031.80 15354
2032.22 15663
2032.65 15460
2033.07 15353
2033.50 15757
2033.92 15825
2034.35 15939
2034.77 16081
2035.20 16027
2035.62 16089
2036.05 15862
2036.47 15550
2036.90 15829
2037.32 15843
2037.75 16199
2038.17 16062
2038.60 16237
2039.02 16186
2039.45 15900
2039.88 16095
2040.30 16129
2040.73 16171
2041.15 15946
2041.58 15774
2042.00 15823
2042.43 16071
2042.86 15721
2043.28 15473
2043.71 15432
2044.13 15189
2044.56 15113
2044.99 15347
2045.41 14991
2045.84 14838
2046.26 14914
2046.69 14895
2047.12 15106
2047.54 15065
2047.97 15079
2048.40 14783
2048.82 15248
2049.25 15391
2049.68 15352
2050.10 15513
2050.53 15269
2050.96 15481
2051.38 15433
2051.81 15584
2052.24 15084
2052.66 15502
2053.09 15297
2053.52 15184
2053.95 15260
2054.37 14951
2054.80 15204
2055.23 15358
2055.65 15041
2056.08 15204
2056.51 15254
2056.94 15485
2057.36 15413
2057.79 15558
2058.22 15445
2058.65 15595
2059.07 15819
2059.50 15430
2059.93 15476
2060.36 15798
2060.78 15441
2061.21 15484
2061.64 15365
2062.07 15345
2062.50 15344
2062.92 15801
2063.35 15985
2063.78 15968
2064.21 15828
2064.64 16162
2065.06 16024
2065.49 15723
2065.92 15949
2066.35 16118
2066.78 15963
2067.21 15838
2067.63 15781
2068.06 15738
2068.49 15566
2068.92 15321
2069.35 15125
2069.78 15210
2070.21 14992
2070.63 15147
2071.06 15096
2071.49 14921
2071.92 14956
2072.35 15254
2072.78 15341
2073.21 14998
2073.64 15137
2074.07 15059
2074.50 15435
2074.93 15458
2075.35 15789
2075.78 16145
2076.21 15757
2076.64 15901
2077.07 16441
2077.50 16074
2077.93 16077
2078.36 15985
2078.79 16350
2079.22 16560
2079.65 16874
2080.08 16768
2080.51 17030
2080.94 17058
2081.37 16963
2081.80 16846
2082.23 16693
2082.66 16611
2083.09 16402
2083.52 16192
2083.95 15956
2084.38 15787
2084.81 15417
2085.24 15429
2085.67 15600
2086.10 15795
2086.53 15523
2086.96 15176
2087.39 15357
2087.82 15186
2088.25 15125
2088.68 15311
2089.11 15435
2089.55 15520
2089.98 15383
2090.41 15222
2090.84 15432
2091.27 15239
2091.70 15325
2092.13 14967
2092.56 15133
2092.99 15345
2093.42 15255
2093.86 15476
2094.29 15187
2094.72 15131
2095.15 15283
2095.58 15160
2096.01 15330
2096.44 15283
2096.87 15005
2097.31 15027
2097.74 15273
2098.17 14953
2098.60 15033
2099.03 14859
2099.46 14787
2099.90 14855
2100.33 14584
2100.76 15044
2101.19 14778
2101.62 14672
2102.06 14831
2102.49 14892
2102.92 14594
2103.35 14779
2103.78 15145
2104.22 15463
2104.65 15715
2105.08 15701
2105.51 15622
2105.95 15345
2106.38 15668
2106.81 16184
2107.24 16478
2107.68 16170
2108.11 16426
2108.54 16186
2108.97 16262
2109.41 16476
2109.84 16312
2110.27 16051
2110.71 15839
2111.14 15664
2111.57 15419
2112.01 15411
2112.44 15417
2112.87 15584
2113.30 15134
2113.74 15075
2114.17 15120
2114.60 15016
2115.04 15158
2115.47 14992
2115.90 15024
2116.34 14810
2116.77 14572
2117.21 14845
2117.64 15163
2118.07 14865
2118.51 14764
2118.94 14509
2119.37 14552
2119.81 14606
2120.24 14773
2120.68 14624
2121.11 14970
2121.54 15133
2121.98 15299
2122.41 15653
2122.85 15629
2123.28 15396
2123.71 15262
2124.15 15138
2124.58 15345
2125.02 15505
2125.45 15292
2125.89 15304
2126.32 15457
2126.76 15324
2127.19 15297
2127.63 15309
2128.06 15191
2128.49 15092
2128.93 15355
2129.36 15874
2129.80 15634
2130.23 15663
2130.67 15908
2131.10 15818
2131.54 15877
2131.97 15973
2132.41 16154
2132.84 16168
2133.28 16247
2133.71 16236
2134.15 16333
2134.59 16400
2135.02 16252
2135.46 16122
2135.89 16109
2136.33 16037
2136.76 16300
2137.20 16106
2137.63 16126
2138.07 16269
2138.51 16090
2138.94 15910
2139.38 15754
2139.81 15683
2140.25 15366
2140.69 14934
2141.12 15161
2141.56 15267
2141.99 15102
2142.43 14817
2142.87 14642
2143.30 14932
2143.74 14787
2144.18 14790
2144.61 14775
2145.05 14704
2145.48 14497
2145.92 14498
2146.36 14854
2146.79 14777
2147.23 14878
2147.67 15340
2148.10 15638
2148.54 15640
2148.98 15903
2149.41 16130
2149.85 16306
2150.29 16423
2150.73 16624
2151.16 16941
2151.60 17075
2152.04 17006
2152.47 17042
2152.91 16782
2153.35 16830
2153.79 16600
2154.22 16353
2154.66 16237
2155.10 16100
2155.54 16159
2155.97 15583
2156.41 15562
2156.85 15429
2157.29 15490
2157.72 15548
2158.16 15448
2158.60 15378
2159.04 15489
2159.48 15681
2159.91 15477
2160.35 15747
2160.79 16057
2161.23 16456
2161.67 16101
2162.10 15795
2162.54 16220
2162.98 15984
2163.42 15694
2163.86 15569
2164.30 15627
2164.73 15704
2165.17 15930
2165.61 15741
2166.05 15408
2166.49 15640
2166.93 15610
2167.37 15356
2167.80 15368
2168.24 15299
2168.68 15482
2169.12 15765
2169.56 15965
2170.00 16175
2170.44 15531
2170.88 15719
2171.32 16183
2171.75 16067
2172.19 16067
2172.63 16405
2173.07 16399
2173.51 16278
2173.95 16721
2174.39 16805
2174.83 16996
2175.27 16978
2175.71 17343
2176.15 17796
2176.59 17751
2177.03 17773
2177.47 18050
2177.91 17895
2178.35 17999
2178.79 17836
2179.23 17272
2179.67 17390
2180.11 17170
2180.55 16895
2180.99 16838
2181.43 16630
2181.87 16351
2182.31 15981
2182.75 15751
2183.19 15616
2183.63 15416
2184.07 15163
2184.51 15545
2184.95 15024
2185.39 15158
2185.83 15030
2186.27 15045
2186.71 15537
2187.15 15543
2187.59 15781
2188.03 16160
2188.48 16300
2188.92 16562
2189.36 16595
2189.80 16510
2190.24 16905
2190.68 16651
2191.12 16767
2191.56 16669
2192.00 16713
2192.45 16401
2192.89 16342
2193.33 16532
2193.77 16687
2194.21 16965
2194.65 16951
2195.09 17185
2195.53 16991
2195.98 16858
2196.42 17323
2196.86 17325
2197.30 17413
2197.74 17257
2198.19 17228
2198.63 16916
2199.07 16763
2199.51 16403
2199.95 16023
2200.39 16133
2200.84 15728
2201.28 15435
2201.72 15595
2202.16 15200
2202.61 15037
2203.05 15157
2203.49 15215
2203.93 15277
2204.38 15605
2204.82 15825
2205.26 15798
2205.70 16039
2206.15 16150
2206.59 16290
2207.03 16135
2207.47 16309
2207.92 16473
2208.36 16641
2208.80 16559
2209.25 16465
2209.69 16269
2210.13 16880
2210.57 16716
2211.02 16892
2211.46 16850
2211.90 16662
2212.35 16441
2212.79 16536
2213.23 16450
2213.68 16768
2214.12 17043
2214.56 16869
2215.01 16957
2215.45 16789
2215.89 16384
2216.34 16562
2216.78 16281
2217.23 16117
2217.67 15814
2218.11 16171
2218.56 16154
2219.00 15409
2219.44 15368
2219.89 15359
2220.33 15080
2220.78 15191
2221.22 15445
2221.67 15625
2222.11 15557
2222.55 15803
2223.00 15950
2223.44 16059
2223.89 16382
2224.33 16656
2224.78 16942
2225.22 16966
2225.66 17442
2226.11 17951
2226.55 18197
2227.00 18274
2227.44 18581
2227.89 18824
2228.33 19041
2228.78 18870
2229.22 18944
2229.67 18513
2230.11 18740
2230.56 19126
2231.00 19549
2231.45 19282
2231.89 19199
2232.34 19020
2232.78 19347
2233.23 19154
2233.67 19071
2234.12 19042
2234.57 19282
2235.01 19039
2235.46 18278
2235.90 18160
2236.35 17753
2236.79 17108
2237.24 17240
2237.69 16695
2238.13 16556
2238.58 15981
2239.02 15806
2239.47 15666
2239.91 15542
2240.36 15267
2240.81 14933
2241.25 15321
2241.70 14703
2242.15 14828
2242.59 14731
2243.04 14685
2243.48 14557
2243.93 14452
2244.38 14635
2244.82 14834
2245.27 14618
2245.72 14608
2246.16 14772
2246.61 14785
2247.06 14940
2247.50 14525
2247.95 14889
2248.40 15115
2248.84 15059
2249.29 15035
2249.74 15368
2250.19 15514
2250.63 15184
2251.08 15626
2251.53 15613
2251.97 15669
2252.42 15853
2252.87 15965
2253.32 15949
2253.76 15966
2254.21 15692
2254.66 15764
2255.11 15552
2255.55 15195
2256.00 15258
2256.45 15297
2256.90 14995
2257.34 15022
2257.79 14961
2258.24 14578
2258.69 14603
2259.14 14204
2259.58 14462
2260.03 14843
2260.48 14870
2260.93 15116
2261.38 15178
2261.82 15668
2262.27 16215
2262.72 16012
2263.17 16245
2263.62 16711
2264.07 16825
2264.51 16623
2264.96 16717
2265.41 16896
2265.86 16801
2266.31 16783
2266.76 16653
2267.21 16923
2267.65 17029
2268.10 17217
2268.55 17514
2269.00 17015
2269.45 17717
2269.90 17765
2270.35 17606
2270.80 18230
2271.25 18479
2271.69 18583
2272.14 18905
2272.59 19012
2273.04 18945
2273.49 18937
2273.94 18953
2274.39 18899
2274.84 18218
2275.29 17492
2275.74 17160
2276.19 16909
2276.64 16311
2277.09 16112
2277.54 15903
2277.99 15572
2278.44 15424
2278.89 15095
2279.34 15474
2279.79 15443
2280.24 15041
2280.69 15213
2281.14 15294
2281.59 15192
2282.04 15352
2282.49 15605
2282.94 15335
2283.39 15552
2283.84 15217
2284.29 15826
2284.74 15636
2285.19 15436
2285.64 15494
2286.09 15263
2286.54 15685
2286.99 16010
2287.44 16471
2287.89 16846
2288.35 17637
2288.80 18569
2289.25 19646
2289.70 21217
2290.15 22482
2290.60 23812
2291.05 25347
2291.50 26840
2291.95 27662
2292.40 27726
2292.86 28244
2293.31 27725
2293.76 26915
2294.21 25992
2294.66 24608
2295.11 23566
2295.56 21600
2296.02 20665
2296.47 19551
2296.92 18636
2297.37 17998
2297.82 17368
2298.27 16628
2298.73 16137
2299.18 16006
2299.63 15676
2300.08 15028
2300.53 15189
2300.99 15321
2301.44 15772
2301.89 15538
2302.34 14962
2302.79 15198
2303.25 15046
2303.70 14945
2304.15 15297
2304.60 15121
2305.06 15136
2305.51 15064
2305.96 15482
2306.41 15394
2306.87 15571
2307.32 15791
2307.77 16067
2308.22 16468
2308.68 16996
2309.13 17627
2309.58 18018
2310.04 18189
2310.49 18323
2310.94 18425
2311.40 18663
2311.85 18678
2312.30 18243
2312.75 18636
2313.21 18239
2313.66 17911
2314.11 17789
2314.57 17184
2315.02 17057
2315.47 16743
2315.93 16711
2316.38 16656
2316.84 16592
2317.29 16449
2317.74 16429
2318.20 16650
2318.65 16474
2319.10 16584
2319.56 16976
2320.01 17218
2320.47 16896
2320.92 17089
2321.37 17046
2321.83 16919
2322.28 16699
2322.74 16464
2323.19 16342
2323.65 16164
2324.10 16193
2324.55 16335
2325.01 16245
2325.46 16144
2325.92 16446
2326.37 16595
2326.83 16745
2327.28 16866
2327.74 16961
2328.19 17705
2328.65 18196
2329.10 18204
2329.55 18750
2330.01 18862
2330.46 19046
2330.92 18562
2331.37 18406
2331.83 18505
2332.28 18540
2332.74 17935
2333.20 17448
2333.65 16812
2334.11 16683
2334.56 16742
2335.02 16130
2335.47 15692
2335.93 15790
2336.38 15728
2336.84 15581
2337.29 15760
2337.75 15760
2338.21 15772
2338.66 15963
2339.12 15910
2339.57 15876
2340.03 15856
2340.48 15996
2340.94 15903
2341.40 16321
2341.85 16338
2342.31 16147
2342.76 15857
2343.22 16312
2343.68 16594
2344.13 16499
2344.59 16521
2345.05 16296
2345.50 16299
2345.96 16598
2346.42 17224
2346.87 17470
2347.33 17246
2347.79 17725
2348.24 18214
2348.70 17988
2349.16 17739
2349.61 17646
2350.07 17736
2350.53 17386
2350.98 17269
2351.44 17154
2351.90 16861
2352.35 16639
2352.81 16497
2353.27 16309
2353.73 16115
2354.18 16563
2354.64 16445
2355.10 16217
2355.56 16037
2356.01 15955
2356.47 15973
2356.93 16177
2357.39 15998
2357.84 16183
2358.30 16225
2358.76 16230
2359.22 16263
2359.67 16539
2360.13 16263
2360.59 16280
2361.05 16343
2361.51 16251
2361.96 16432
2362.42 16670
2362.88 16691
2363.34 16350
2363.80 16589
2364.25 16997
2364.71 16518
2365.17 16344
2365.63 15996
2366.09 16428
2366.55 16594
2367.00 16667
2367.46 16630
2367.92 17057
2368.38 17112
2368.84 17053
2369.30 17406
2369.76 17199
2370.22 17405
2370.67 16977
2371.13 16820
2371.59 17202
2372.05 16969
2372.51 17043
2372.97 17123
2373.43 17155
2373.89 17437
2374.35 17460
2374.81 17546
2375.27 17352
2375.72 17221
2376.18 17507
2376.64 17769
2377.10 17566
2377.56 17372
2378.02 17401
2378.48 17251
2378.94 17002
2379.40 16801
2379.86 16723
2380.32 16434
2380.78 16679
2381.24 16597
2381.70 16477
2382.16 16792
2382.62 16657
2383.08 16791
2383.54 16785
2384.00 16650
2384.46 16486
2384.92 16649
2385.38 16535
2385.84 16742
2386.30 16162
2386.76 16282
2387.22 16567
2387.68 16278
2388.14 16092
2388.60 15879
2389.06 15956
2389.53 15770
2389.99 15617
2390.45 15813
2390.91 16263
2391.37 16182
2391.83 16118
2392.29 16359
2392.75 16470
2393.21 16452
2393.67 16444
2394.13 16844
2394.60 16467
2395.06 15905
2395.52 15886
2395.98 15912
2396.44 15706
2396.90 15486
2397.36 15624
2397.83 15858
2398.29 15386
2398.75 15667
2399.21 15915
2399.67 15920
2400.13 15834
2400.60 15656
2401.06 16026
2401.52 15688
2401.98 15557
2402.44 15585
2402.90 15697
2403.37 15370
2403.83 15220
2404.29 15219
2404.75 15490
2405.22 15691
2405.68 15774
2406.14 15994
2406.60 16066
2407.06 15995
2407.53 15790
2407.99 15909
2408.45 16020
2408.91 15958
2409.38 15769
2409.84 15600
2410.30 15520
2410.77 15710
2411.23 15252
2411.69 15197
2412.15 15403
2412.62 14975
2413.08 15017
2413.54 15036
2414.01 15334
2414.47 15465
2414.93 15911
2415.39 16332
2415.86 16579
2416.32 16385
2416.78 16214
2417.25 16471
2417.71 16798
2418.17 16541
2418.64 16392
2419.10 16157
2419.57 15898
2420.03 16361
2420.49 16236
2420.96 16207
2421.42 16210
2421.88 16204
2422.35 16276
2422.81 16118
2423.28 15916
2423.74 15832
2424.20 15718
2424.67 15913
2425.13 15885
2425.60 15987
2426.06 15850
2426.52 15536
2426.99 15648
2427.45 15588
2427.92 15633
2428.38 15766
2428.85 15548
2429.31 15517
2429.78 15528
2430.24 15472
2430.70 15316
2431.17 14792
2431.63 14978
2432.10 15042
2432.56 14959
2433.03 15272
2433.49 15123
2433.96 15100
2434.42 15320
2434.89 15268
2435.35 15224
2435.82 15225
2436.28 14935
2436.75 15144
2437.21 15225
2437.68 15278
2438.15 15804
2438.61 16156
2439.08 16224
2439.54 16290
2440.01 16527
2440.47 16561
2440.94 16757
2441.40 17193
2441.87 17202
2442.34 17413
2442.80 17725
2443.27 16974
2443.73 16826
2444.20 16725
2444.66 16912
2445.13 16675
2445.60 16479
2446.06 16090
2446.53 16058
2447.00 15520
2447.46 15129
2447.93 15298
2448.39 15392
2448.86 15026
2449.33 14895
2449.79 15102
2450.26 14597
2450.73 14957
2451.19 15148
2451.66 14935
2452.13 15105
2452.59 15270
2453.06 15357
2453.53 15249
2453.99 15289
2454.46 15397
2454.93 15345
2455.39 15424
2455.86 15583
2456.33 15317
2456.80 15022
2457.26 14895
2457.73 15270
2458.20 15130
2458.66 15031
2459.13 15140
2459.60 15009
2460.07 14731
2460.53 14668
2461.00 14685
2461.47 14439
2461.94 14410
2462.41 14546
2462.87 14710
2463.34 14543
2463.81 14480
2464.28 14613
2464.74 14751
2465.21 14744
2465.68 14580
2466.15 14787
2466.62 14611
2467.08 14735
2467.55 15051
2468.02 15094
2468.49 15084
2468.96 15148
2469.43 15046
2469.89 15257
2470.36 14977
2470.83 15242
2471.30 14771
2471.77 14597
2472.24 14569
2472.71 14430
2473.17 14689
2473.64 14320
2474.11 14114
2474.58 14601
2475.05 14243
2475.52 14324
2475.99 14608
2476.46 14746
2476.92 14733
2477.39 14731
2477.86 14771
2478.33 14741
2478.80 15054
2479.27 15099
2479.74 14726
2480.21 14934
2480.68 15020
2481.15 15225
2481.62 15172
2482.09 14889
2482.56 14816
2483.03 14923
2483.50 15136
2483.97 15105
2484.44 15000
2484.91 14673
2485.38 14612
2485.85 14352
2486.32 14817
2486.79 14745
2487.26 14807
2487.73 14925
2488.20 15206
2488.67 15552
2489.14 15579
2489.61 15261
2490.08 15357
2490.55 15564
2491.02 15386
2491.49 15680
2491.96 15629
2492.43 15480
2492.90 15181
2493.37 15573
2493.84 15847
2494.31 15797
2494.78 15401
2495.25 15780
2495.72 15799
2496.19 15465
2496.67 15577
2497.14 15573
2497.61 15713
2498.08 15626
2498.55 15358
2499.02 15287
2499.49 15236
2499.96 14671
2500.43 14655
2500.91 14764
2501.38 14695
2501.85 14612
2502.32 14153
2502.79 13984
2503.26 13903
2503.73 13768
2504.21 14040
2504.68 14285
2505.15 14230
2505.62 14342
2506.09 14326
2506.56 14567
2507.04 14195
2507.51 14102
2507.98 14580
2508.45 14651
2508.92 14857
2509.40 15211
2509.87 15183
2510.34 15263
2510.81 15568
2511.29 15638
2511.76 15341
2512.23 16040
2512.70 16171
2513.18 16288
2513.65 16266
2514.12 15851
2514.59 16129
2515.07 16075
2515.54 15994
2516.01 16240
2516.48 15906
2516.96 15673
2517.43 15841
2517.90 15808
2518.38 15721
2518.85 15534
2519.32 15537
2519.79 16064
2520.27 15953
2520.74 15583
2521.21 15721
2521.69 15641
2522.16 15669
2522.63 15242
2523.11 15123
2523.58 14831
2524.05 14495
2524.53 14785
2525.00 15264
2525.48 14876
2525.95 14990
2526.42 14925
2526.90 14816
2527.37 14945
2527.84 14768
2528.32 14805
2528.79 15008
2529.27 14923
2529.74 15050
2530.21 14965
2530.69 14667
2531.16 14274
2531.64 14268
2532.11 14860
2532.59 14848
2533.06 14783
2533.53 14614
2534.01 15017
2534.48 15153
2534.96 15220
2535.43 14888
2535.91 14927
2536.38 15353
2536.86 15010
2537.33 14851
2537.81 14832
2538.28 14972
2538.76 14699
2539.23 14759
2539.71 14732
2540.18 14539
2540.66 14814
2541.13 14908
2541.61 15066
2542.08 14812
2542.56 14659
2543.03 14733
2543.51 14804
2543.98 14563
2544.46 14606
2544.93 14753
2545.41 14817
2545.88 14482
2546.36 14520
2546.84 14183
2547.31 14462
2547.79 14707
2548.26 14881
2548.74 14820
2549.21 14928
2549.69 15040
2550.17 15166
2550.64 15021
2551.12 15283
2551.59 15266
2552.07 15698
2552.55 16018
2553.02 16027
2553.50 16063
2553.97 16293
2554.45 16433
2554.93 16494
2555.40 16759
2555.88 16691
2556.36 16601
2556.83 16560
2557.31 16584
2557.79 16392
2558.26 16124
2558.74 16297
2559.22 16231
2559.69 16053
2560.17 16104
2560.65 15964
2561.12 15953
2561.60 15499
2562.08 15464
2562.56 15529
2563.03 15369
2563.51 15260
2563.99 15346
2564.46 15175
2564.94 15107
2565.42 15040
2565.90 14804
2566.37 14719
2566.85 14472
2567.33 14509
2567.81 14532
2568.28 14395
2568.76 14369
2569.24 14123
2569.72 14232
2570.20 14427
2570.67 14148
2571.15 14222
2571.63 14077
2572.11 14011
2572.59 14259
2573.06 14250
2573.54 14316
2574.02 14193
2574.50 14205
2574.98 14614
2575.45 14453
2575.93 14058
2576.41 14353
2576.89 14313
2577.37 14047
2577.85 13775
2578.33 13752
2578.80 13902
2579.28 13915
2579.76 13817
2580.24 13752
2580.72 13793
2581.20 13787
2581.68 13766
2582.16 13883
2582.63 13738
2583.11 13671
2583.59 13770
2584.07 13873
2584.55 13697
2585.03 13664
2585.51 13741
2585.99 13823
2586.47 13834
2586.95 14356
2587.43 14438
2587.91 14311
2588.39 14306
2588.87 14698
2589.35 14638
2589.82 14496
2590.30 14737
2590.78 14767
2591.26 14478
2591.74 14911
2592.22 15031
2592.70 14864
2593.18 15397
2593.66 15322
2594.14 15326
2594.62 15365
2595.10 15799
2595.58 15706
2596.06 15390
2596.54 15524
2597.02 15222
2597.51 14788
2597.99 14670
2598.47 14677
2598.95 14893
2599.43 14767
2599.91 14641
2600.39 14248
2600.87 13754
2601.35 14113
2601.83 14004
2602.31 13873
2602.79 13897
2603.27 14066
2603.75 13601
2604.23 13499
2604.72 13686
2605.20 13836
2605.68 13700
2606.16 13660
2606.64 13714
2607.12 14211
2607.60 14033
2608.08 14014
2608.57 14213
2609.05 14248
2609.53 14147
2610.01 14128
2610.49 14251
2610.97 14343
2611.45 14295
2611.94 14641
2612.42 14239
2612.90 14235
2613.38 14694
2613.86 14450
2614.35 14563
2614.83 14807
2615.31 15098
2615.79 14875
2616.27 14711
2616.76 14492
2617.24 14422
2617.72 14673
2618.20 14893
2618.68 14755
2619.17 14476
2619.65 14377
2620.13 14256
2620.61 14198
2621.10 14126
2621.58 14067
2622.06 13756
2622.54 13937
2623.03 13834
2623.51 13749
2623.99 13698
2624.48 13636
2624.96 13674
2625.44 13854
2625.92 13781
2626.41 13762
2626.89 13942
2627.37 14250
2627.86 14568
2628.34 14430
2628.82 14701
2629.31 15177
2629.79 14993
2630.27 15026
2630.76 15042
2631.24 15723
2631.72 16034
2632.21 15990
2632.69 16230
2633.17 16527
2633.66 16337
2634.14 16288
2634.63 16298
2635.11 16329
2635.59 15988
2636.08 15476
2636.56 15305
2637.05 14939
2637.53 15062
2638.01 14852
2638.50 14725
2638.98 14693
2639.47 14369
2639.95 14276
2640.43 14308
2640.92 14581
2641.40 14497
2641.89 14517
2642.37 14405
2642.86 14608
2643.34 14516
2643.83 14147
2644.31 14411
2644.80 14575
2645.28 14189
2645.77 14334
2646.25 14254
2646.74 14061
2647.22 14153
2647.70 14165
2648.19 14136
2648.68 14321
2649.16 14119
2649.65 13995
2650.13 14326
2650.62 14041
2651.10 14049
2651.59 14405
2652.07 14443
2652.56 14217
2653.04 14038
2653.53 14072
2654.01 14112
2654.50 14223
2654.99 14078
2655.47 14020
2655.96 14409
2656.44 14430
2656.93 14672
2657.41 14387
2657.90 14468
2658.39 14255
2658.87 14395
2659.36 14427
2659.84 14165
2660.33 14150
2660.82 14007
2661.30 13900
2661.79 13816
2662.28 14225
2662.76 13827
2663.25 13831
2663.73 14189
2664.22 14288
2664.71 14142
2665.19 13731
2665.68 14241
2666.17 14167
2666.65 14080
2667.14 13926
2667.63 13819
2668.11 14115
2668.60 13947
2669.09 13739
2669.58 13887
2670.06 13940
2670.55 14279
2671.04 14311
2671.52 14595
2672.01 14825
2672.50 15169
2672.99 15543
2673.47 16265
2673.96 16270
2674.45 16743
2674.94 17157
2675.42 17607
2675.91 17895
2676.40 18068
2676.89 17748
2677.37 18018
2677.86 17943
2678.35 17693
2678.84 17420
2679.32 16833
2679.81 16305
2680.30 16111
2680.79 15530
2681.28 15224
2681.76 15374
2682.25 15244
2682.74 15003
2683.23 15012
2683.72 15314
2684.21 15227
2684.69 15227
2685.18 14768
2685.67 15064
2686.16 15351
2686.65 15090
2687.14 14659
2687.63 14410
2688.11 14449
2688.60 14578
2689.09 14350
2689.58 13933
2690.07 13647
2690.56 13695
2691.05 13883
2691.54 14171
2692.02 13608
2692.51 13379
2693.00 13311
2693.49 13400
2693.98 13069
2694.47 13265
2694.96 13613
2695.45 13526
2695.94 13489
2696.43 13513
2696.92 13362
2697.41 13597
2697.90 14004
2698.39 14070
2698.88 13996
2699.37 13825
2699.86 14053
2700.35 14098
2700.84 14312
2701.32 14509
2701.81 14232
2702.30 14332
2702.79 14458
2703.28 15012
2703.77 14958
2704.27 15093
2704.76 15283
2705.25 14977
2705.74 14934
2706.23 14909
2706.72 15062
2707.21 14786
2707.70 14563
2708.19 14334
2708.68 14171
2709.17 13954
2709.66 13970
2710.15 14156
2710.64 13798
2711.13 14196
2711.62 14214
2712.11 14129
2712.60 14319
2713.10 14761
2713.59 14633
2714.08 14721
2714.57 14761
2715.06 14555
2715.55 14275
2716.04 14142
2716.53 14113
2717.02 14077
2717.52 13966
2718.01 13641
2718.50 13519
2718.99 13308
2719.48 13272
2719.97 13213
2720.46 13506
2720.96 13740
2721.45 13373
2721.94 13507
2722.43 13693
2722.92 13982
2723.42 13880
2723.91 14030
2724.40 13956
2724.89 13907
2725.38 14123
2725.88 13879
2726.37 13953
2726.86 13532
2727.35 13347
2727.84 13429
2728.34 13161
2728.83 13119
2729.32 13095
2729.81 13164
2730.31 13194
2730.80 13450
2731.29 13729
2731.78 13591
2732.28 13632
2732.77 13529
2733.26 13702
2733.76 13742
2734.25 14269
2734.74 14255
2735.23 14434
2735.73 14752
2736.22 14869
2736.71 14419
2737.21 14472
2737.70 14711
2738.19 14821
2738.69 14856
2739.18 14556
2739.67 14551
2740.17 14425
2740.66 14527
2741.15 14665
2741.65 14449
2742.14 14162
2742.63 14529
2743.13 14107
2743.62 13830
2744.11 13794
2744.61 13820
2745.10 13808
2745.60 13529
2746.09 13817
2746.58 13700
2747.08 13379
2747.57 13496
2748.07 13337
2748.56 13397
2749.05 13496
2749.55 13440
2750.04 13503
2750.54 13390
2751.03 13426
2751.53 13504
2752.02 13467
2752.52 13757
2753.01 13718
2753.50 13881
2754.00 13885
2754.49 13724
2754.99 13789
2755.48 13903
2755.98 13982
2756.47 14168
2756.97 14358
2757.46 14195
2757.96 13935
2758.45 14054
2758.95 14167
2759.44 13943
2759.94 13869
2760.43 14186
2760.93 14056
2761.42 13943
2761.92 13739
2762.42 14018
2762.91 14022
2763.41 13922
2763.90 13847
2764.40 13638
2764.89 13773
2765.39 13850
2765.88 13959
2766.38 13669
2766.88 14049
2767.37 14051
2767.87 14172
2768.36 14333
2768.86 13969
2769.36 13850
2769.85 13942
2770.35 13961
2770.84 14268
2771.34 14327
2771.84 13979
2772.33 14390
2772.83 14728
2773.33 14726
2773.82 15404
2774.32 15530
2774.81 15978
2775.31 16268
2775.81 16322
2776.30 17179
2776.80 17681
2777.30 18122
2777.79 18495
2778.29 18548
2778.79 18342
2779.29 18165
2779.78 17440
2780.28 17103
2780.78 16763
2781.27 16168
2781.77 15461
2782.27 15161
2782.76 14680
2783.26 14495
2783.76 14215
2784.26 13745
2784.75 13732
2785.25 13739
2785.75 13528
2786.25 13336
2786.74 13293
2787.24 13463
2787.74 13280
2788.24 13410
2788.73 13375
2789.23 13393
2789.73 13027
2790.23 12854
2790.73 13045
2791.22 13045
2791.72 13021
2792.22 13170
2792.72 13151
2793.22 13052
2793.71 13405
2794.21 13378
2794.71 13533
2795.21 13915
2795.71 13997
2796.21 14569
2796.71 14948
2797.20 15203
2797.70 15418
2798.20 15579
2798.70 15806
2799.20 15887
2799.70 16021
2800.20 15982
2800.69 15798
2801.19 15333
2801.69 14731
2802.19 14390
2802.69 14024
2803.19 13996
2803.69 13756
2804.19 13712
2804.69 13736
2805.19 13585
2805.69 13879
2806.18 13872
2806.68 14079
2807.18 14035
2807.68 14327
2808.18 14507
2808.68 14706
2809.18 15227
2809.68 15352
2810.18 15230
2810.68 15325
2811.18 15430
2811.68 15335
2812.18 15479
2812.68 15421
2813.18 15548
2813.68 15101
2814.18 14881
2814.68 14694
2815.18 14495
2815.68 14485
2816.18 14140
2816.68 14289
2817.18 14299
2817.68 14081
2818.18 13908
2818.68 13815
2819.18 13873
2819.68 14017
2820.18 13590
2820.68 13173
2821.18 13272
2821.69 13392
2822.19 13123
2822.69 13196
2823.19 13125
2823.69 13153
2824.19 12872
2824.69 12960
2825.19 12935
2825.69 12855
2826.19 12722
2826.69 13010
2827.20 12969
2827.70 12904
2828.20 12963
2828.70 13183
2829.20 12863
2829.70 12841
2830.20 12788
2830.71 12745
2831.21 12927
2831.71 12747
2832.21 12760
2832.71 12549
2833.21 12728
2833.72 12936
2834.22 13118
2834.72 13113
2835.22 13337
2835.72 13536
2836.23 13743
2836.73 13829
2837.23 13860
2837.73 13646
2838.23 13828
2838.74 13983
2839.24 13863
2839.74 14039
2840.24 13858
2840.74 13906
2841.25 13678
2841.75 13298
2842.25 13529
2842.75 13277
2843.26 13440
2843.76 13240
2844.26 13182
2844.77 13382
2845.27 13422
2845.77 13518
2846.27 13724
2846.78 14037
2847.28 14178
2847.78 14375
2848.29 14619
2848.79 14808
2849.29 14680
2849.80 15116
2850.30 15119
2850.80 15144
2851.31 15478
2851.81 15337
2852.31 14820
2852.82 14680
2853.32 14464
2853.82 14138
2854.33 14111
2854.83 13728
2855.33 13713
2855.84 13721
2856.34 13811
2856.84 13932
2857.35 13760
2857.85 13551
2858.36 13733
2858.86 13535
2859.36 13507
2859.87 13588
2860.37 13556
2860.88 13272
2861.38 13082
2861.89 13293
2862.39 13132
2862.89 13033
2863.40 12890
2863.90 12968
2864.41 12821
2864.91 12894
2865.42 12757
2865.92 12600
2866.43 12661
2866.93 12686
2867.44 12750
2867.94 12471
2868.44 12576
2868.95 12959
2869.45 12661
2869.96 13189
2870.46 13158
2870.97 12991
2871.47 13312
2871.98 13736
2872.49 13974
2872.99 14091
2873.50 14531
2874.00 14709
2874.51 15181
2875.01 15117
2875.52 15398
2876.02 15783
2876.53 15560
2877.03 15430
2877.54 15575
2878.05 15419
2878.55 15154
2879.06 14982
2879.56 15274
2880.07 14971
2880.57 14628
2881.08 14790
2881.59 14919
2882.09 14614
2882.60 14712
2883.10 14799
2883.61 14833
2884.12 14413
2884.62 14359
2885.13 14774
2885.64 14917
2886.14 14853
2886.65 14562
2887.16 14743
2887.66 14660
2888.17 14715
2888.67 14899
2889.18 15004
2889.69 15107
2890.20 14631
2890.70 14456
2891.21 14004
2891.72 14059
2892.22 14225
2892.73 14392
2893.24 14061
2893.74 14129
2894.25 14157
2894.76 14388
2895.27 14575
2895.77 14469
2896.28 14597
2896.79 14528
2897.29 14594
2897.80 14881
2898.31 15050
2898.82 15108
2899.32 15141
2899.83 15055
2900.34 15074
2900.85 15132
2901.35 14969
2901.86 15073
2902.37 15462
2902.88 15289
2903.39 15433
2903.89 15799
2904.40 16151
2904.91 16252
2905.42 16177
2905.93 16007
2906.43 15883
2906.94 15927
2907.45 16167
2907.96 16005
2908.47 15755
2908.98 15791
2909.48 15796
2909.99 15305
2910.50 14946
2911.01 14792
2911.52 14588
2912.03 14385
2912.54 14644
2913.05 14310
2913.55 14453
2914.06 14236
2914.57 14407
2915.08 14666
2915.59 14595
2916.10 14920
2916.61 15119
2917.12 15139
2917.63 14854
2918.14 14915
2918.64 15001
2919.15 14762
2919.66 14893
2920.17 14959
2920.68 14592
2921.19 14729
2921.70 14939
2922.21 14722
2922.72 15076
2923.23 15216
2923.74 15275
2924.25 15372
2924.76 15582
2925.27 15672
2925.78 16073
2926.29 16434
2926.80 16460
2927.31 16827
2927.82 16808
2928.33 16686
2928.84 16474
2929.35 15752
2929.86 15059
2930.37 14684
2930.88 14579
2931.39 14290
2931.90 14085
2932.41 13494
2932.92 13278
2933.43 13352
2933.94 13311
2934.45 13269
2934.96 13363
2935.47 13428
2935.99 13414
2936.50 13338
2937.01 13778
2937.52 14034
2938.03 14350
2938.54 14135
2939.05 14148
2939.56 14187
2940.07 14265
2940.58 14487
2941.10 14701
2941.61 14509
2942.12 14521
2942.63 14594
2943.14 14549
2943.65 14438
2944.16 14391
2944.67 14426
2945.19 14723
2945.70 14652
2946.21 14882
2946.72 15162
2947.23 15047
2947.74 14997
2948.26 14922
2948.77 15151
2949.28 15158
2949.79 14788
2950.30 14529
2950.82 14328
2951.33 14053
2951.84 14104
2952.35 13568
2952.87 13636
2953.38 13649
2953.89 13493
2954.40 13449
2954.91 13034
2955.43 13377
2955.94 13555
2956.45 13535
2956.96 13481
2957.48 13244
2957.99 13412
2958.50 13352
2959.02 13468
2959.53 13323
2960.04 13311
2960.55 13340
2961.07 13391
2961.58 13713
2962.09 13622
2962.61 13774
2963.12 13879
2963.63 13945
2964.15 14010
2964.66 14151
2965.17 14099
2965.69 13821
2966.20 13609
2966.71 13130
2967.23 13089
2967.74 13098
2968.25 12784
2968.77 12777
2969.28 12514
2969.79 12619
2970.31 12713
2970.82 12798
2971.34 12571
2971.85 12530
2972.36 12489
2972.88 12825
2973.39 12759
2973.90 12888
2974.42 12718
2974.93 12686
2975.45 13003
2975.96 13123
2976.48 13161
2976.99 12901
2977.50 12414
2978.02 12560
2978.53 12530
2979.05 12958
2979.56 13006
2980.08 12804
2980.59 12456
2981.11 12681
2981.62 12600
2982.14 12477
2982.65 12803
2983.17 12842
2983.68 12791
2984.20 13023
2984.71 13047
2985.23 13260
2985.74 13279
2986.26 13185
2986.77 13365
2987.29 13145
2987.80 13389
2988.32 13318
2988.83 13280
2989.35 12956
2989.86 13109
2990.38 13025
2990.89 12884
2991.41 12899
2991.92 13009
2992.44 12779
2992.96 12320
2993.47 12619
2993.99 12833
2994.50 13137
2995.02 13150
2995.54 13115
2996.05 13110
2996.57 13422
2997.08 13324
2997.60 13676
2998.12 13869
2998.63 13898
2999.15 14122
2999.66 14199
3000.18 14106
3000.70 13890
3001.21 14064
3001.73 14136
3002.25 14043
3002.76 14085
3003.28 13910
3003.80 13901
3004.31 13622
3004.83 13609
3005.35 13505
3005.86 13564
3006.38 13394
3006.90 13475
3007.41 13195
3007.93 12924
3008.45 13288
3008.96 12828
3009.48 13028
3010.00 12757
3010.52 12751
3011.03 12757
3011.55 12632
3012.07 12672
3012.59 12585
3013.10 12550
3013.62 12727
3014.14 12819
3014.66 12862
3015.17 12973
3015.69 12918
3016.21 13220
3016.73 13772
3017.24 13859
3017.76 13937
3018.28 14342
3018.80 14770
3019.32 14408
3019.83 14376
3020.35 14760
3020.87 14651
3021.39 14794
3021.91 14928
3022.42 14861
3022.94 14727
3023.46 14428
3023.98 14609
3024.50 14583
3025.02 14133
3025.54 14163
3026.05 14186
3026.57 14175
3027.09 14005
3027.61 13686
3028.13 13770
3028.65 13566
3029.17 13792
3029.68 13911
3030.20 13512
3030.72 13638
3031.24 13702
3031.76 13918
3032.28 13986
3032.80 13896
3033.32 14430
3033.84 14524
3034.36 14844
3034.88 14955
3035.40 15087
3035.91 14970
3036.43 14931
3036.95 14866
3037.47 14745
3037.99 14570
3038.51 13862
3039.03 13815
3039.55 13536
3040.07 13497
3040.59 13156
3041.11 12879
3041.63 12864
3042.15 12603
3042.67 12544
3043.19 12451
3043.71 12453
3044.23 12615
3044.75 12493
3045.27 12306
3045.79 12290
3046.31 12566
3046.83 12485
3047.35 12373
3047.87 12337
3048.39 12374
3048.91 11901
3049.43 12095
3049.96 12090
3050.48 12064
3051.00 12208
3051.52 12140
3052.04 12296
3052.56 12311
3053.08 12198
3053.60 12501
3054.12 12767
3054.64 12437
3055.16 12522
3055.68 12564
3056.21 12677
3056.73 12933
3057.25 13302
3057.77 13047
3058.29 12930
3058.81 13027
3059.33 13108
3059.86 13112
3060.38 12769
3060.90 12742
3061.42 12917
3061.94 12763
3062.46 12649
3062.98 12602
3063.51 12616
3064.03 12678
3064.55 12835
3065.07 12893
3065.59 12930
3066.12 13059
3066.64 13069
3067.16 13136
3067.68 13074
3068.20 13100
3068.73 12980
3069.25 13113
3069.77 13358
3070.29 13174
3070.82 13109
3071.34 13131
3071.86 12888
3072.38 13009
3072.91 12810
3073.43 12712
3073.95 12878
3074.47 12662
3075.00 13225
3075.52 13144
3076.04 13100
3076.56 13147
3077.09 12995
3077.61 13156
3078.13 13334
3078.66 13532
3079.18 13651
3079.70 13817
3080.23 14103
3080.75 14513
3081.27 14689
3081.80 14528
3082.32 14246
3082.84 14220
3083.37 14168
3083.89 13807
3084.41 13741
3084.94 13614
3085.46 13638
3085.98 13294
3086.51 13405
3087.03 13583
3087.56 13423
3088.08 13457
3088.60 13399
3089.13 13273
3089.65 13000
3090.18 13120
3090.70 13137
3091.22 13211
3091.75 13009
3092.27 12992
3092.80 12760
3093.32 12946
3093.84 12800
3094.37 13002
3094.89 12967
3095.42 13027
3095.94 12733
3096.47 12746
3096.99 12791
3097.52 12596
3098.04 12595
3098.57 12525
3099.09 12424
3099.62 12392
3100.14 12286
3100.67 12094
3101.19 12163
3101.72 11978
3102.24 12047
3102.77 12180
3103.29 12033
3103.82 12248
3104.34 12270
3104.87 12256
3105.39 12072
3105.92 12004
3106.44 12088
3106.97 12308
3107.49 12296
3108.02 12084
3108.54 12098
3109.07 11961
3109.60 12033
3110.12 11988
3110.65 12053
3111.17 12048
3111.70 12248
3112.22 12135
3112.75 12374
3113.28 12374
3113.80 12336
3114.33 12330
3114.85 11963
3115.38 12153
3115.91 12013
3116.43 11982
3116.96 12100
3117.49 12023
3118.01 11711
3118.54 12003
3119.07 12029
3119.59 12112
3120.12 11826
3120.64 11772
3121.17 11713
3121.70 11433
3122.23 11532
3122.75 11710
3123.28 11639
3123.81 11906
3124.33 11669
3124.86 11978
3125.39 11742
3125.91 11631
3126.44 11793
3126.97 11600
3127.49 11785
3128.02 11928
3128.55 11850
3129.08 11923
3129.60 11755
3130.13 12055
3130.66 11802
3131.19 12179
3131.71 12297
3132.24 12158
3132.77 12362
3133.30 12061
3133.82 11950
3134.35 12046
3134.88 12001
3135.41 11998
3135.94 11912
3136.46 11721
3136.99 11677
3137.52 11541
3138.05 11566
3138.58 12079
3139.10 11834
3139.63 11640
3140.16 11833
3140.69 11676
3141.22 11599
3141.75 11891
3142.27 11904
3142.80 12141
3143.33 12321
3143.86 12246
3144.39 12149
3144.92 12043
3145.45 12167
3145.97 12708
3146.50 12770
3147.03 13230
3147.56 13556
3148.09 14068
3148.62 14291
3149.15 14353
3149.68 14330
3150.21 14579
3150.74 14596
3151.26 14443
3151.79 14636
3152.32 14346
3152.85 14196
3153.38 14029
3153.91 13729
3154.44 13835
3154.97 13633
3155.50 13228
3156.03 13002
3156.56 12924
3157.09 13099
3157.62 13025
3158.15 12675
3158.68 12941
3159.21 13331
3159.74 13163
3160.27 13409
3160.80 13460
3161.33 13525
3161.86 13346
3162.39 13439
3162.92 13548
3163.45 13273
3163.98 12708
3164.51 12759
3165.04 12691
3165.57 12672
3166.10 12522
3166.63 12379
3167.16 12289
3167.69 11912
3168.22 11849
3168.75 11435
3169.28 11514
3169.81 11729
3170.35 11670
3170.88 11999
3171.41 12152
3171.94 12502
3172.47 12613
3173.00 12528
3173.53 12525
3174.06 12655
3174.59 12861
3175.12 13200
3175.66 13276
3176.19 13316
3176.72 13039
3177.25 13240
3177.78 12964
3178.31 13222
3178.84 13054
3179.38 12367
3179.91 12352
3180.44 12380
3180.97 12308
3181.50 12307
3182.03 12329
3182.57 12099
3183.10 12174
3183.63 12260
3184.16 11984
3184.69 12203
3185.23 12088
3185.76 12234
3186.29 12084
3186.82 11879
3187.35 12176
3187.89 12238
3188.42 12695
3188.95 12327
3189.48 12164
3190.02 12593
3190.55 12278
3191.08 12096
3191.61 11920
3192.15 11812
3192.68 11878
3193.21 12329
3193.74 12260
3194.28 12424
3194.81 12158
3195.34 11694
3195.88 11878
3196.41 12209
3196.94 12503
3197.48 12307
3198.01 12496
3198.54 12712
3199.07 12712
3199.61 12910
3200.14 13101
3200.67 13202
3201.21 13269
3201.74 13675
3202.27 13872
3202.81 14012
3203.34 14195
3203.88 14143
3204.41 13774
3204.94 13997
3205.48 13609
3206.01 13634
3206.54 13564
3207.08 13174
3207.61 12747
3208.15 12345
3208.68 12478
3209.21 12272
3209.75 12243
3210.28 12321
3210.82 12374
3211.35 12790
3211.88 12850
3212.42 12887
3212.95 13033
3213.49 13084
3214.02 13211
3214.56 13174
3215.09 13178
3215.63 13327
3216.16 12893
3216.70 12927
3217.23 13007
3217.76 12758
3218.30 12435
3218.83 12345
3219.37 12291
3219.90 12274
3220.44 12204
3220.97 12610
3221.51 12866
3222.04 12935
3222.58 13217
3223.11 13728
3223.65 14010
3224.19 14244
3224.72 14280
3225.26 14693
3225.79 14607
3226.33 15051
3226.86 14709
3227.40 14489
3227.93 14449
3228.47 13881
3229.00 13487
3229.54 13343
3230.08 12924
3230.61 12720
3231.15 12650
3231.68 12015
3232.22 12054
3232.76 12004
3233.29 11838
3233.83 12207
3234.36 11926
3234.90 12014
3235.44 11950
3235.97 12342
3236.51 12307
3237.05 12296
3237.58 13105
3238.12 13283
3238.66 13505
3239.19 13518
3239.73 13458
3240.26 13840
3240.80 13917
3241.34 13899
3241.88 13672
3242.41 13426
3242.95 13259
3243.49 13053
3244.02 12751
3244.56 12835
3245.10 12428
3245.63 11906
3246.17 11553
3246.71 12023
3247.25 11861
3247.78 11838
3248.32 11590
3248.86 11926
3249.39 12148
3249.93 11936
3250.47 12294
3251.01 12505
3251.54 12582
3252.08 12563
3252.62 12308
3253.16 12301
3253.70 12697
3254.23 12553
3254.77 12603
3255.31 12308
3255.85 12672
3256.38 12589
3256.92 12280
3257.46 12562
3258.00 12669
3258.54 12660
3259.08 12722
3259.61 12775
3260.15 12892
3260.69 12999
3261.23 13105
3261.77 12941
3262.31 12902
3262.84 13208
3263.38 12875
3263.92 13128
3264.46 13371
3265.00 13346
3265.54 13143
3266.08 13277
3266.61 13064
3267.15 12856
3267.69 12558
3268.23 12262
3268.77 12115
3269.31 12156
3269.85 11701
3270.39 11611
3270.93 11530
3271.47 11587
3272.01 11806
3272.54 11636
3273.08 11631
3273.62 11726
3274.16 11766
3274.70 12023
3275.24 12149
3275.78 12293
3276.32 12276
3276.86 12526
3277.40 12642
3277.94 12780
3278.48 12795
3279.02 13199
3279.56 13370
3280.10 13162
3280.64 12963
3281.18 12999
3281.72 13234
3282.26 13031
3282.80 13218
3283.34 13343
3283.88 13651
3284.42 13420
3284.96 13653
3285.50 14010
3286.04 14149
3286.58 14373
3287.12 14611
3287.66 14971
3288.20 14743
3288.74 14645
3289.28 14448
3289.83 14150
3290.37 13834
3290.91 13595
3291.45 13016
3291.99 12738
3292.53 12715
3293.07 12559
3293.61 12344
3294.15 12236
3294.69 12486
3295.24 12422
3295.78 12157
3296.32 12111
3296.86 12183
3297.40 12323
3297.94 12194
3298.48 12247
3299.02 12494
3299.57 12479
3300.11 12571
3300.65 12386
3301.19 12385
3301.73 12422
3302.27 12469
3302.82 12576
3303.36 12666
3303.90 12871
3304.44 12502
3304.98 12803
3305.53 12789
3306.07 12674
3306.61 12572
3307.15 12420
3307.69 12435
3308.24 12237
3308.78 12134
3309.32 12193
3309.86 12247
3310.41 12476
3310.95 12051
3311.49 12116
3312.03 12533
3312.58 12523
3313.12 12423
3313.66 12655
3314.20 12703
3314.75 13004
3315.29 13203
3315.83 13376
3316.38 13510
3316.92 13761
3317.46 13470
3318.00 13502
3318.55 13832
3319.09 13881
3319.63 13567
3320.18 13580
3320.72 13094
3321.26 12946
3321.81 13187
3322.35 13176
3322.89 13016
3323.44 13043
3323.98 13001
3324.52 12705
3325.07 13072
3325.61 13323
3326.16 13098
3326.70 13088
3327.24 13013
3327.79 13114
3328.33 12579
3328.88 12282
3329.42 12180
3329.96 12070
3330.51 11966
3331.05 11646
3331.60 11502
3332.14 11439
3332.68 11476
3333.23 11175
3333.77 11232
3334.32 11350
3334.86 11179
3335.41 11052
3335.95 11002
3336.49 11090
3337.04 11193
3337.58 11210
3338.13 11327
3338.67 11475
3339.22 11508
3339.76 11766
3340.31 11647
3340.85 12018
3341.40 12063
3341.94 12172
3342.49 12323
3343.03 12144
3343.58 12070
3344.12 12011
3344.67 11875
3345.21 12239
3345.76 11867
3346.30 11826
3346.85 11892
3347.40 11893
3347.94 11908
3348.49 12109
3349.03 11781
3349.58 11889
3350.12 12001
3350.67 12386
3351.21 12274
3351.76 12186
3352.31 12127
3352.85 12253
3353.40 12231
3353.94 12141
3354.49 12245
3355.04 12220
3355.58 12126
3356.13 12229
3356.68 12356
3357.22 12175
3357.77 12107
3358.31 11752
3358.86 11688
3359.41 11697
3359.95 11608
3360.50 11527
3361.05 11433
3361.59 11432
3362.14 11162
3362.69 11047
3363.23 11158
3363.78 11144
3364.33 11091
3364.87 11217
3365.42 11095
3365.97 11154
3366.51 11194
3367.06 11265
3367.61 11254
3368.16 11392
3368.70 11327
3369.25 11264
3369.80 11121
3370.34 11073
3370.89 11133
3371.44 11370
3371.99 11338
3372.53 11341
3373.08 11433
3373.63 11210
3374.18 11123
3374.72 11063
3375.27 10902
3375.82 10915
3376.37 10932
3376.92 10746
3377.46 10588
3378.01 10194
3378.56 10268
3379.11 10411
3379.66 10228
3380.20 10332
3380.75 10335
3381.30 10135
3381.85 10231
3382.40 10228
3382.95 10356
3383.49 10337
3384.04 10451
3384.59 10674
3385.14 10662
3385.69 10537
3386.24 10386
3386.79 10731
3387.33 10599
3387.88 10596
3388.43 10732
3388.98 10644
3389.53 10879
3390.08 10877
3390.63 10847
3391.18 11099
3391.73 11079
3392.27 11209
3392.82 11380
3393.37 11415
3393.92 11257
3394.47 10935
3395.02 10708
3395.57 10991
3396.12 10875
3396.67 10673
3397.22 10709
3397.77 10742
3398.32 10467
3398.87 10763
3399.42 10726
3399.97 10576
3400.52 10600
3401.07 10550
3401.62 10674
3402.17 10253
3402.72 10499
3403.27 10509
3403.82 10717
3404.37 10835
3404.92 10459
3405.47 10466
3406.02 10746
3406.57 10335
3407.12 10414
3407.67 10299
3408.22 10385
3408.77 10280
3409.32 10329
3409.87 10477
3410.42 10063
3410.97 10237
3411.52 10420
3412.07 10197
3412.62 10480
3413.17 10560
3413.72 10604
3414.27 10582
3414.83 10555
3415.38 10464
3415.93 10582
3416.48 10644
3417.03 10566
3417.58 10775
3418.13 10801
3418.68 10667
3419.23 10354
3419.79 10533
3420.34 10338
3420.89 10446
3421.44 10397
3421.99 10420
3422.54 10367
3423.10 10602
3423.65 10446
3424.20 10309
3424.75 10192
3425.30 10357
3425.85 10504
3426.41 10611
3426.96 10762
3427.51 10513
3428.06 10566
3428.61 10580
3429.17 10611
3429.72 10480
3430.27 10393
3430.82 10372
3431.37 10744
3431.93 10778
3432.48 10540
3433.03 10431
3433.58 10651
3434.14 10814
3434.69 10989
3435.24 10725
3435.79 10788
3436.35 10878
3436.90 10796
3437.45 10700
3438.01 10678
3438.56 10630
3439.11 10562
3439.66 10736
3440.22 10577
3440.77 10373
3441.32 10646
3441.88 10314
3442.43 10297
3442.98 10431
3443.54 10529
3444.09 10457
3444.64 10438
3445.20 10187
3445.75 10269
3446.30 10238
3446.86 10094
3447.41 10123
3447.96 10191
3448.52 9948
3449.07 10030
3449.62 10105
3450.18 9929
3450.73 9832
3451.29 10138
3451.84 10092
3452.39 10151
3452.95 10136
3453.50 10257
3454.06 10197
3454.61 10128
3455.16 10123
3455.72 10201
3456.27 10405
3456.83 10314
3457.38 10323
3457.94 10243
3458.49 10350
3459.04 10206
3459.60 9945
3460.15 10164
3460.71 10414
3461.26 10172
3461.82 10285
3462.37 10273
3462.93 10394
3463.48 10551
3464.04 10661
3464.59 10635
3465.15 10760
3465.70 10753
3466.26 10873
3466.81 10796
3467.37 10959
3467.92 11215
3468.48 11071
3469.03 11038
3469.59 11085
3470.14 11101
3470.70 11301
3471.25 11261
3471.81 11175
3472.37 11276
3472.92 11200
3473.48 11069
3474.03 11210
3474.59 11164
3475.14 11167
3475.70 11126
3476.26 10858
3476.81 11012
3477.37 10917
3477.92 10796
3478.48 10795
3479.04 10606
3479.59 10725
3480.15 10925
3480.70 11039
3481.26 11052
3481.82 11299
3482.37 11166
3482.93 11173
3483.49 11074
3484.04 11221
3484.60 11019
3485.16 10834
3485.71 10915
3486.27 10880
3486.83 11096
3487.38 11086
3487.94 11286
3488.50 11858
3489.05 11867
3489.61 12012
3490.17 12220
3490.72 12562
3491.28 12504
3491.84 12538
3492.40 12723
3492.95 12578
3493.51 12660
3494.07 12212
3494.62 12276
3495.18 12222
3495.74 12488
3496.30 12423
3496.85 12392
3497.41 12220
3497.97 12293
3498.53 12524
3499.09 12908
3499.64 13412
3500.20 13767
3500.76 14660
3501.32 15510
3501.87 16400
3502.43 17968
3502.99 19195
3503.55 20759
3504.11 22341
3504.66 23882
3505.22 26207
3505.78 27935
3506.34 29445
3506.90 30144
3507.46 30528
3508.01 30349
3508.57 29559
3509.13 28456
3509.69 25729
3510.25 23685
3510.81 21501
3511.37 19532
3511.92 17533
3512.48 15962
3513.04 14928
3513.60 13584
3514.16 12905
3514.72 12688
3515.28 12003
3515.84 11581
3516.40 11624
3516.96 11524
3517.51 11071
3518.07 10987
3518.63 11236
3519.19 11222
3519.75 11163
3520.31 11125
3520.87 10896
3521.43 11085
3521.99 10932
3522.55 10911
3523.11 10877
3523.67 11082
3524.23 11108
3524.79 10855
3525.35 11111
3525.91 11453
3526.47 11572
3527.03 11329
3527.59 11498
3528.15 11503
3528.71 11555
3529.27 11629
3529.83 11533
3530.39 11521
3530.95 11595
3531.51 11506
3532.07 11370
3532.63 11588
3533.19 11818
3533.75 11672
3534.31 11768
3534.87 11812
3535.43 11981
3535.99 12133
3536.55 12263
3537.11 12587
3537.67 12790
3538.23 12451
3538.80 12586
3539.36 12676
3539.92 12661
3540.48 12586
3541.04 13005
3541.60 13094
3542.16 12938
3542.72 13363
3543.28 13667
3543.85 13660
3544.41 14195
3544.97 14017
3545.53 14181
3546.09 14024
3546.65 13906
3547.21 13627
3547.78 13231
3548.34 12704
3548.90 12297
3549.46 12029
3550.02 11845
3550.58 12000
3551.15 11608
3551.71 11421
3552.27 11232
3552.83 11085
3553.39 10792
3553.96 10986
3554.52 10618
3555.08 10703
3555.64 11021
3556.20 10932
3556.77 10828
3557.33 11227
3557.89 10789
3558.45 10947
3559.02 11102
3559.58 10905
3560.14 11127
3560.70 11249
3561.27 11384
3561.83 11308
3562.39 11434
3562.96 11599
3563.52 11277
3564.08 11323
3564.64 11270
3565.21 11334
3565.77 11490
3566.33 11363
3566.90 11486
3567.46 11525
3568.02 11459
3568.59 11111
3569.15 10733
3569.71 10786
3570.28 10810
3570.84 10645
3571.40 10669
3571.97 10675
3572.53 10564
3573.09 10683
3573.66 10728
3574.22 10460
3574.78 10660
3575.35 10902
3575.91 10803
3576.48 10703
3577.04 11056
3577.60 11090
3578.17 11043
3578.73 11130
3579.30 10928
3579.86 11125
3580.42 11420
3580.99 11291
3581.55 11298
3582.12 11230
3582.68 11523
3583.24 11580
3583.81 11843
3584.37 11993
3584.94 12050
3585.50 11678
3586.07 11797
3586.63 11944
3587.20 11390
3587.76 11537
3588.33 11574
3588.89 11461
3589.46 11410
3590.02 11064
3590.59 10805
3591.15 10745
3591.72 10760
3592.28 10603
3592.85 10296
3593.41 10225
3593.98 10505
3594.54 10321
3595.11 10325
3595.67 10263
3596.24 10346
3596.80 10458
3597.37 10442
3597.93 10670
3598.50 10631
3599.07 10450
3599.63 10569
3600.20 10571
3600.76 10854
3601.33 10850
3601.89 10791
3602.46 10613
3603.03 10783
3603.59 10931
3604.16 10961
3604.72 10855
3605.29 10609
3605.86 10683
3606.42 10467
3606.99 10542
3607.56 10318
3608.12 10271
3608.69 10396
3609.25 10331
3609.82 10137
3610.39 10105
3610.95 9978
3611.52 9816
3612.09 10177
3612.65 10275
3613.22 10481
3613.79 10777
3614.35 11050
3614.92 11461
3615.49 11896
3616.06 12373
3616.62 13006
3617.19 13920
3617.76 14614
3618.32 15306
3618.89 16057
3619.46 16696
3620.03 17655
3620.59 17970
3621.16 17827
3621.73 17633
3622.30 17190
3622.86 16296
3623.43 15337
3624.00 14499
3624.57 13627
3625.13 12857
3625.70 12493
3626.27 11848
3626.84 11478
3627.40 11227
3627.97 11049
3628.54 10974
3629.11 10916
3629.68 10749
3630.24 10733
3630.81 10948
3631.38 10881
3631.95 11126
3632.52 11232
3633.09 11303
3633.65 11662
3634.22 11588
3634.79 11657
3635.36 11715
3635.93 11478
3636.50 11489
3637.06 11473
3637.63 11326
3638.20 11306
3638.77 11016
3639.34 10825
3639.91 10890
3640.48 10561
3641.05 10446
3641.62 10629
3642.18 10588
3642.75 10664
3643.32 10892
3643.89 10846
3644.46 11074
3645.03 11045
3645.60 11142
3646.17 11088
3646.74 11064
3647.31 11036
3647.88 11119
3648.45 10938
3649.02 10868
3649.59 11204
3650.16 10757
3650.72 10969
3651.29 10924
3651.86 11032
3652.43 10948
3653.00 10739
3653.57 11148
3654.14 11004
3654.71 10906
3655.28 10774
3655.85 10980
3656.42 11028
3656.99 10689
3657.56 10926
3658.13 11125
3658.71 10945
3659.28 10970
3659.85 10970
3660.42 10990
3660.99 10666
3661.56 10558
3662.13 10305
3662.70 10200
3663.27 9967
3663.84 10002
3664.41 9680
3664.98 9569
3665.55 9511
3666.12 9390
3666.69 9411
3667.27 9383
3667.84 9277
3668.41 9221
3668.98 9258
3669.55 9435
3670.12 9395
3670.69 9489
3671.26 9355
3671.83 9430
3672.41 9416
3672.98 9541
3673.55 9724
3674.12 9661
3674.69 9852
3675.26 9922
3675.84 9921
3676.41 9844
3676.98 9948
3677.55 9996
3678.12 9996
3678.69 10058
3679.27 10164
3679.84 10208
3680.41 9882
3680.98 9694
3681.55 9854
3682.13 9647
3682.70 9602
3683.27 9497
3683.84 9618
3684.42 9450
3684.99 9404
3685.56 9465
3686.13 9413
3686.70 9402
3687.28 9366
3687.85 9409
3688.42 9286
3689.00 9639
3689.57 9731
3690.14 9520
3690.71 9617
3691.29 9313
3691.86 9767
3692.43 9927
3693.01 9767
3693.58 9804
3694.15 9567
3694.72 9854
3695.30 9926
3695.87 9794
3696.44 9871
3697.02 9988
3697.59 9842
3698.16 9685
3698.74 9503
3699.31 9622
3699.88 9470
3700.46 9339
3701.03 9355
3701.61 9108
3702.18 9228
3702.75 9250
3703.33 9233
3703.90 9106
3704.47 9348
3705.05 9421
3705.62 9194
3706.20 9295
3706.77 9326
3707.34 9358
3707.92 9245
3708.49 9429
3709.07 9376
3709.64 9410
3710.22 9550
3710.79 9290
3711.36 9494
3711.94 9495
3712.51 9526
3713.09 9553
3713.66 9408
3714.24 9364
3714.81 9536
3715.39 9348
3715.96 9487
3716.54 9509
3717.11 9507
3717.69 9530
3718.26 9604
3718.84 9644
3719.41 9670
3719.99 9733
3720.56 9548
3721.14 9519
3721.71 9648
3722.29 9482
3722.86 9298
3723.44 9253
3724.01 8961
3724.59 8829
3725.16 8859
3725.74 8925
3726.31 9056
3726.89 8991
3727.47 8971
3728.04 9130
3728.62 9401
3729.19 9385
3729.77 9352
3730.34 9787
3730.92 9921
3731.50 10112
3732.07 10041
3732.65 10244
3733.22 10411
3733.80 10702
3734.38 10722
3734.95 10660
3735.53 10598
3736.11 10604
3736.68 10310
3737.26 10437
3737.84 10481
3738.41 10097
3738.99 10065
3739.56 9786
3740.14 9433
3740.72 9561
3741.29 9371
3741.87 9271
3742.45 9405
3743.03 9275
3743.60 9350
3744.18 9297
3744.76 9207
3745.33 9319
3745.91 9472
3746.49 9112
3747.06 9436
3747.64 9339
3748.22 8981
3748.80 9098
3749.37 9241
3749.95 9161
3750.53 9032
3751.11 9271
3751.68 9262
3752.26 9010
3752.84 9061
3753.42 9020
3753.99 9163
3754.57 8918
3755.15 8880
3755.73 8853
3756.31 9076
3756.88 8978
3757.46 8860
3758.04 8864
3758.62 9116
3759.20 8971
3759.77 9013
3760.35 8925
3760.93 8914
3761.51 9118
3762.09 9446
3762.67 9616
3763.24 9395
3763.82 9212
3764.40 9280
3764.98 9449
3765.56 9496
3766.14 9416
3766.72 9491
3767.29 9490
3767.87 9336
3768.45 9561
3769.03 9360
3769.61 9317
3770.19 9407
3770.77 9497
3771.35 9489
3771.93 9561
3772.50 9477
3773.08 9644
3773.66 9729
3774.24 9509
3774.82 9533
3775.40 9562
3775.98 9431
3776.56 9266
3777.14 9166
3777.72 9300
3778.30 9221
3778.88 8954
3779.46 8828
3780.04 8676
3780.62 8884
3781.20 9016
3781.78 8878
3782.36 8847
3782.94 8844
3783.52 8754
3784.10 8848
3784.68 8760
3785.26 8848
3785.84 8887
3786.42 8835
3787.00 8800
3787.58 8986
3788.16 9043
3788.74 9168
3789.32 8960
3789.90 9154
3790.48 9074
3791.06 8712
3791.64 8875
3792.22 9019
3792.80 9186
3793.38 9219
3793.96 9533
3794.54 9279
3795.13 9119
3795.71 9367
3796.29 9382
3796.87 9364
3797.45 9479
3798.03 9489
3798.61 9473
3799.19 9419
3799.77 9698
3800.36 9795
3800.94 9671
3801.52 9682
3802.10 9950
3802.68 10249
3803.26 10323
3803.84 10211
3804.43 10288
3805.01 10399
3805.59 10336
3806.17 10508
3806.75 10589
3807.33 10401
3807.92 10474
3808.50 10527
3809.08 10685
3809.66 10657
3810.24 10772
3810.83 10553
3811.41 10683
3811.99 10950
3812.57 10949
3813.15 10738
3813.74 10837
3814.32 10805
3814.90 10757
3815.48 10673
3816.07 10956
3816.65 10686
3817.23 10309
3817.81 10321
3818.40 10133
3818.98 9960
3819.56 9929
3820.14 9859
3820.73 9599
3821.31 9315
3821.89 9052
3822.48 8965
3823.06 8912
3823.64 8963
3824.23 8766
3824.81 8777
3825.39 8611
3825.98 8757
3826.56 8607
3827.14 8564
3827.73 8540
3828.31 8726
3828.89 8619
3829.48 8619
3830.06 8818
3830.64 8678
3831.23 8679
3831.81 8894
3832.39 8717
3832.98 8635
3833.56 8706
3834.15 8774
3834.73 8913
3835.31 8820
3835.90 8780
3836.48 8929
3837.07 8911
3837.65 8718
3838.23 8815
3838.82 8798
3839.40 8748
3839.99 8763
3840.57 8929
3841.15 8962
3841.74 8782
3842.32 8796
3842.91 8665
3843.49 8694
3844.08 8650
3844.66 8691
3845.25 8642
3845.83 8656
3846.42 8726
3847.00 8631
3847.59 8855
3848.17 8997
3848.76 8871
3849.34 8932
3849.93 8882
3850.51 9053
3851.10 8966
3851.68 8539
3852.27 8863
3852.85 8725
3853.44 8880
3854.02 8991
3854.61 8897
3855.19 8807
3855.78 8818
3856.36 8954
3856.95 9060
3857.54 9206
3858.12 9224
3858.71 9763
3859.29 9701
3859.88 9819
3860.46 10102
3861.05 10398
3861.64 10899
3862.22 11380
3862.81 11610
3863.39 11767
3863.98 12194
3864.57 12149
3865.15 11882
3865.74 11536
3866.33 11472
3866.91 10972
3867.50 10613
3868.09 10233
3868.67 9978
3869.26 9526
3869.84 9504
3870.43 9313
3871.02 9028
3871.60 8982
3872.19 9138
3872.78 9259
3873.37 9097
3873.95 9153
3874.54 9170
3875.13 9046
3875.71 9144
3876.30 9008
3876.89 9129
3877.47 9066
3878.06 9341
3878.65 9279
3879.24 9137
3879.82 8927
3880.41 8822
3881.00 8640
3881.59 8633
3882.17 8711
3882.76 8412
3883.35 8341
3883.94 8383
3884.52 8536
3885.11 8361
3885.70 8290
3886.29 8303
3886.87 8327
3887.46 8372
3888.05 8412
3888.64 8326
3889.23 8224
3889.81 8259
3890.40 8562
3890.99 8584
3891.58 8613
3892.17 8575
3892.76 8548
3893.34 8457
3893.93 8423
3894.52 8765
3895.11 8944
3895.70 8917
3896.29 9039
3896.88 9079
3897.46 9145
3898.05 9148
3898.64 9219
3899.23 9313
3899.82 9466
3900.41 9586
3901.00 9800
3901.59 9671
3902.17 9704
3902.76 9790
3903.35 9808
3903.94 9727
3904.53 9379
3905.12 9361
3905.71 8985
3906.30 8920
3906.89 8748
3907.48 8715
3908.07 8483
3908.66 8280
3909.25 8356
3909.84 8274
3910.43 8202
3911.02 8371
3911.61 8209
3912.20 8242
3912.79 8122
3913.37 7692
3913.96 7765
3914.55 7772
3915.14 7903
3915.73 7955
3916.33 7877
3916.92 7943
3917.51 7944
3918.10 8114
3918.69 8061
3919.28 8033
3919.87 8169
3920.46 8058
3921.05 8236
3921.64 8182
3922.23 8090
3922.82 8272
3923.41 8081
3924.00 8343
3924.59 8423
3925.18 8409
3925.77 8270
3926.36 8225
3926.95 8385
3927.55 8490
3928.14 8056
3928.73 8100
3929.32 8063
3929.91 8034
3930.50 8116
3931.09 8041
3931.68 8000
3932.27 7925
3932.87 7855
3933.46 7919
3934.05 7819
3934.64 7912
3935.23 8173
3935.82 8128
3936.41 8066
3937.01 8092
3937.60 8275
3938.19 8338
3938.78 8383
3939.37 8480
3939.97 8424
3940.56 8458
3941.15 8586
3941.74 8535
3942.33 8604
3942.93 8554
3943.52 8625
3944.11 8681
3944.70 8547
3945.29 8423
3945.89 8175
3946.48 8233
3947.07 8325
3947.66 8172
3948.26 8111
3948.85 8187
3949.44 8146
3950.03 8135
3950.63 8013
3951.22 7885
3951.81 7876
3952.41 7878
3953.00 8010
3953.59 7800
3954.18 7796
3954.78 7932
3955.37 8030
3955.96 7878
3956.56 7867
3957.15 7948
3957.74 8046
3958.34 8159
3958.93 8261
3959.52 8208
3960.12 8289
3960.71 8221
3961.30 8085
3961.90 8020
3962.49 8074
3963.08 8053
3963.68 7913
3964.27 7865
3964.86 7971
3965.46 7776
3966.05 7848
3966.65 7999
3967.24 7876
3967.83 7730
3968.43 7956
3969.02 7999
3969.62 8111
3970.21 7943
3970.80 8075
3971.40 8067
3971.99 7971
3972.59 7687
3973.18 7810
3973.78 7761
3974.37 7884
3974.97 7796
3975.56 7849
3976.15 7887
3976.75 7891
3977.34 7923
3977.94 7936
3978.53 7917
3979.13 8038
3979.72 8328
3980.32 8194
3980.91 8270
3981.51 8054
3982.10 8203
3982.70 8095
3983.29 8064
3983.89 8025
3984.48 8086
3985.08 8037
3985.67 8052
3986.27 7977
3986.86 8067
3987.46 8103
3988.06 7897
3988.65 7907
3989.25 7894
3989.84 7938
3990.44 7794
3991.03 7936
3991.63 7962
3992.23 8160
3992.82 8289
3993.42 8308
3994.01 8334
3994.61 8374
3995.20 8386
3995.80 8518
3996.40 9057
3996.99 8946
3997.59 8805
3998.19 9057
3998.78 9135
3999.38 8781
3999.97 8876
4000.57 8614
4001.17 8819
4001.76 8640
4002.36 8632
4002.96 8568
4003.55 8531
4004.15 8486
4004.75 8466
4005.34 8333
4005.94 8243
4006.54 8265
4007.13 8243
4007.73 8516
4008.33 8596
4008.93 8498
4009.52 8561
4010.12 8591
4010.72 8495
4011.31 8450
4011.91 8550
4012.51 8571
4013.11 8658
4013.70 8503
4014.30 8649
4014.90 8619
4015.50 8474
4016.09 8680
4016.69 8829
4017.29 8927
4017.89 8916
4018.48 9108
4019.08 9178
4019.68 9096
4020.28 8934
4020.88 9062
4021.47 8902
4022.07 8818
4022.67 8787
4023.27 8862
4023.87 8953
4024.46 9069
4025.06 9013
4025.66 9292
4026.26 9657
4026.86 10014
4027.46 9956
4028.05 10208
4028.65 10635
4029.25 10764
4029.85 10752
4030.45 11191
4031.05 11350
4031.65 11153
4032.25 11097
4032.84 10724
4033.44 10333
4034.04 10024
4034.64 9708
4035.24 9383
4035.84 9358
4036.44 9055
4037.04 8815
4037.64 8619
4038.24 8444
4038.84 8474
4039.43 8341
4040.03 8529
4040.63 8397
4041.23 8327
4041.83 8248
4042.43 8484
4043.03 8467
4043.63 8635
4044.23 8763
4044.83 8769
4045.43 8906
4046.03 9164
4046.63 9133
4047.23 9488
4047.83 9576
4048.43 9704
4049.03 9585
4049.63 9424
4050.23 9361
4050.83 9446
4051.43 9335
4052.03 9370
4052.63 9234
4053.23 9124
4053.83 9054
4054.43 9104
4055.03 9144
4055.63 8877
4056.23 8926
4056.83 8865
4057.43 8890
4058.04 8876
4058.64 8725
4059.24 8736
4059.84 8549
4060.44 8412
4061.04 8160
4061.64 8411
4062.24 8370
4062.84 8296
4063.44 8260
4064.04 8247
4064.65 8383
4065.25 8393
4065.85 8451
4066.45 8287
4067.05 8531
4067.65 8503
4068.25 8700
4068.86 8595
4069.46 8700
4070.06 8774
4070.66 8647
4071.26 8694
4071.86 8662
4072.47 8734
4073.07 8547
4073.67 8483
4074.27 8348
4074.87 7893
4075.48 8057
4076.08 8000
4076.68 8126
4077.28 8130
4077.88 7996
4078.49 7918
4079.09 8105
4079.69 8389
4080.29 8040
4080.90 7949
4081.50 8035
4082.10 8068
4082.70 8128
4083.31 7896
4083.91 7945
4084.51 8132
4085.11 7959
4085.72 8000
4086.32 7892
4086.92 8053
4087.52 8068
4088.13 7981
4088.73 8018
4089.33 7845
4089.94 7872
4090.54 7960
4091.14 7954
4091.75 7806
4092.35 7819
4092.95 7981
4093.56 8189
4094.16 8141
4094.76 8084
4095.37 8103
4095.97 8180
4096.57 8279
4097.18 8053
4097.78 7905
4098.38 7861
4098.99 7889
4099.59 7642
4100.20 7819
4100.80 7897
4101.40 7774
4102.01 7705
4102.61 7607
4103.22 7677
4103.82 7717
4104.42 7888
4105.03 7834
4105.63 7882
4106.24 7907
4106.84 7842
4107.44 7978
4108.05 7731
4108.65 7710
4109.26 7978
4109.86 7809
4110.47 7924
4111.07 7904
4111.68 7717
4112.28 7763
4112.89 7749
4113.49 7644
4114.10 7698
4114.70 7610
4115.31 7774
4115.91 7842
4116.52 7886
4117.12 7687
4117.73 7921
4118.33 7864
4118.94 7788
4119.54 7869
4120.15 7989
4120.75 8126
4121.36 8024
4121.96 7991
4122.57 7989
4123.17 8135
4123.78 8120
4124.39 7902
4124.99 7778
4125.60 8015
4126.20 7928
4126.81 8002
4127.41 7920
4128.02 8043
4128.63 7997
4129.23 8034
4129.84 8029
4130.44 7946
4131.05 7933
4131.66 7880
4132.26 7823
4132.87 7921
4133.47 8062
4134.08 8168
4134.69 8032
4135.29 8295
4135.90 8499
4136.51 8467
4137.11 8540
4137.72 8546
4138.33 8648
4138.93 9019
4139.54 9047
4140.15 9462
4140.75 9901
4141.36 9997
4141.97 9898
4142.57 9971
4143.18 10331
4143.79 10248
4144.40 10169
4145.00 10282
4145.61 10380
4146.22 10245
4146.82 9930
4147.43 9627
4148.04 9540
4148.65 8990
4149.25 8728
4149.86 8384
4150.47 8236
4151.08 8146
4151.68 7907
4152.29 7647
4152.90 7775
4153.51 7729
4154.11 7649
4154.72 7528
4155.33 7538
4155.94 7526
4156.55 7283
4157.15 7245
4157.76 7242
4158.37 7395
4158.98 7314
4159.59 7527
4160.19 7509
4160.80 7330
4161.41 7660
4162.02 7562
4162.63 7582
4163.24 7576
4163.85 7738
4164.45 7886
4165.06 7845
4165.67 8071
4166.28 7988
4166.89 8184
4167.50 8148
4168.11 8128
4168.71 8012
4169.32 8022
4169.93 8027
4170.54 8111
4171.15 8246
4171.76 8156
4172.37 8012
4172.98 8137
4173.59 8059
4174.20 8100
4174.81 8298
4175.42 8279
4176.02 8374
4176.63 8464
4177.24 8608
4177.85 8482
4178.46 8596
4179.07 8856
4179.68 8712
4180.29 8509
4180.90 8819
4181.51 8696
4182.12 8653
4182.73 8575
4183.34 8403
4183.95 8302
4184.56 8223
4185.17 8162
4185.78 8129
4186.39 8020
4187.00 7962
4187.61 7881
4188.22 8017
4188.83 8019
4189.44 7818
4190.05 7869
4190.66 7920
4191.27 7996
4191.88 8068
4192.50 8145
4193.11 8000
4193.72 8151
4194.33 8374
4194.94 8446
4195.55 8661
4196.16 8767
4196.77 8943
4197.38 8952
4197.99 8918
4198.60 8770
4199.21 8480
4199.83 8403
4200.44 8356
4201.05 8103
4201.66 8221
4202.27 8131
4202.88 7774
4203.49 7907
4204.10 7790
4204.72 7812
4205.33 7926
4205.94 7906
4206.55 8001
4207.16 8175
4207.77 8071
4208.39 8149
4209.00 7941
4209.61 7931
4210.22 7806
4210.83 7658
4211.45 7580
4212.06 7655
4212.67 7856
4213.28 7830
4213.89 7966
4214.51 8179
4215.12 8386
4215.73 8349
4216.34 8523
4216.96 8744
4217.57 8829
4218.18 8950
4218.79 9499
4219.41 9985
4220.02 10077
4220.63 9999
4221.24 10528
4221.86 10823
4222.47 10792
4223.08 10677
4223.69 10221
4224.31 10253
4224.92 10076
4225.53 9789
4226.15 9661
4226.76 9640
4227.37 9443
4227.99 9284
4228.60 9074
4229.21 8849
4229.83 8906
4230.44 8765
4231.05 8689
4231.67 8592
4232.28 8690
4232.89 8888
4233.51 8887
4234.12 8835
4234.73 8957
4235.35 9034
4235.96 8938
4236.58 8826
4237.19 8852
4237.80 8689
4238.42 8512
4239.03 8554
4239.65 8565
4240.26 8245
4240.87 8154
4241.49 8147
4242.10 7903
4242.72 7800
4243.33 7934
4243.94 7981
4244.56 7930
4245.17 8129
4245.79 7992
4246.40 7960
4247.02 8167
4247.63 8277
4248.25 8615
4248.86 8941
4249.48 8727
4250.09 8736
4250.71 8820
4251.32 8956
4251.94 8746
4252.55 8773
4253.17 8770
4253.78 8823
4254.40 8754
4255.01 8895
4255.63 9018
4256.24 8869
4256.86 8785
4257.47 9030
4258.09 8946
4258.70 8855
4259.32 8696
4259.93 8626
4260.55 8641
4261.16 8669
4261.78 8624
4262.40 8463
4263.01 8496
4263.63 8272
4264.24 8122
4264.86 8131
4265.47 8329
4266.09 8101
4266.71 7991
4267.32 8003
4267.94 8070
4268.55 8016
4269.17 7910
4269.79 7859
4270.40 7810
4271.02 7631
4271.64 7783
4272.25 7855
4272.87 8006
4273.49 7801
4274.10 7841
4274.72 7792
4275.34 7615
4275.95 7890
4276.57 8256
4277.19 8132
4277.80 8004
4278.42 8047
4279.04 8225
4279.65 8154
4280.27 8027
4280.89 8002
4281.50 7920
4282.12 7780
4282.74 7528
4283.36 7592
4283.97 7236
4284.59 7284
4285.21 7408
4285.82 7355
4286.44 7169
4287.06 7214
4287.68 7454
4288.29 7528
4288.91 7411
4289.53 7561
4290.15 7433
4290.77 7474
4291.38 7511
4292.00 7338
4292.62 7371
4293.24 7520
4293.85 7445
4294.47 7385
4295.09 7360
4295.71 7301
4296.33 7460
4296.95 7517
4297.56 7623
4298.18 7448
4298.80 7449
4299.42 7409
4300.04 7514
4300.66 7638
4301.27 7496
4301.89 7301
4302.51 7476
4303.13 7518
4303.75 7568
4304.37 7516
4304.99 7496
4305.60 7598
4306.22 7370
4306.84 7315
4307.46 7455
4308.08 7489
4308.70 7547
4309.32 7435
4309.94 7485
4310.56 7337
4311.18 7315
4311.79 7194
4312.41 7266
4313.03 7173
4313.65 7148
4314.27 7015
4314.89 6942
4315.51 7323
4316.13 7289
4316.75 7030
4317.37 7185
4317.99 7032
4318.61 6984
4319.23 6984
4319.85 6887
4320.47 7098
4321.09 6963
4321.71 6955
4322.33 6897
4322.95 6912
4323.57 6792
4324.19 6768
4324.81 7060
4325.43 6870
4326.05 6824
4326.67 6882
4327.29 7009
4327.91 6992
4328.53 6977
4329.15 7026
4329.77 7094
4330.39 6937
4331.01 6778
4331.63 6987
4332.25 6891
4332.88 6853
4333.50 6849
4334.12 6734
4334.74 6694
4335.36 6694
4335.98 6945
4336.60 6837
4337.22 6764
4337.84 6619
4338.46 6576
4339.09 6763
4339.71 6685
4340.33 6602
4340.95 6676
4341.57 6777
4342.19 6799
4342.81 6870
4343.44 6953
4344.06 6854
4344.68 6915
4345.30 7104
4345.92 7186
4346.54 7130
4347.17 7136
4347.79 7288
4348.41 7235
4349.03 7159
4349.65 7386
4350.28 7059
4350.90 7017
4351.52 7198
4352.14 7396
4352.76 7023
4353.39 6771
4354.01 6860
4354.63 6908
4355.25 6902
4355.88 6825
4356.50 7038
4357.12 6800
4357.74 6730
4358.37 6766
4358.99 6920
4359.61 6859
4360.23 6650
4360.86 6689
4361.48 6605
4362.10 6731
4362.72 6907
4363.35 6835
4363.97 6658
4364.59 6714
4365.22 6694
4365.84 6722
4366.46 6644
4367.09 6680
4367.71 6593
4368.33 6556
4368.96 6669
4369.58 6412
4370.20 6363
4370.83 6465
4371.45 6454
4372.07 6495
4372.70 6565
4373.32 6479
4373.94 6323
4374.57 6337
4375.19 6371
4375.82 6471
4376.44 6449
4377.06 6361
4377.69 6469
4378.31 6525
4378.94 6512
4379.56 6623
4380.18 6808
4380.81 6936
4381.43 6979
4382.06 6882
4382.68 6807
4383.31 6931
4383.93 7075
4384.55 6789
4385.18 6854
4385.80 6637
4386.43 6562
4387.05 6606
4387.68 6633
4388.30 6846
4388.93 6713
4389.55 6581
4390.18 6314
4390.80 6560
4391.43 6698
4392.05 6524
4392.68 6317
4393.30 6440
4393.93 6224
4394.55 6520
4395.18 6427
4395.80 6478
4396.43 6396
4397.05 6481
4397.68 6650
4398.30 6507
4398.93 6475
4399.56 6504
4400.18 6477
4400.81 6583
4401.43 6532
4402.06 6757
4402.68 6784
4403.31 6780
4403.94 6713
4404.56 6579
4405.19 6681
4405.81 6679
4406.44 6614
4407.07 6793
4407.69 6586
4408.32 6578
4408.94 6606
4409.57 6596
4410.20 6612
4410.82 6706
4411.45 6599
4412.08 6458
4412.70 6365
4413.33 6363
4413.95 6108
4414.58 6330
4415.21 6410
4415.83 6393
4416.46 6327
4417.09 6331
4417.72 6577
4418.34 6551
4418.97 6329
4419.60 6436
4420.22 6529
4420.85 6472
4421.48 6420
4422.10 6344
4422.73 6382
4423.36 6396
4423.99 6258
4424.61 6206
4425.24 6184
4425.87 6237
4426.50 6207
4427.12 6292
4427.75 6116
4428.38 6100
4429.01 6176
4429.63 6315
4430.26 6129
4430.89 6029
4431.52 6155
4432.14 6149
4432.77 6178
4433.40 6362
4434.03 6520
4434.66 6451
4435.28 6597
4435.91 6523
4436.54 6638
4437.17 6471
4437.80 6484
4438.43 6572
4439.05 6342
4439.68 6405
4440.31 6380
4440.94 6499
4441.57 6393
4442.20 6218
4442.82 6320
4443.45 6417
4444.08 6387
4444.71 6151
4445.34 6406
4445.97 6448
4446.60 6490
4447.23 6725
4447.86 6479
4448.48 6540
4449.11 6502
4449.74 6653
4450.37 6827
4451.00 6587
4451.63 6625
4452.26 6632
4452.89 6556
4453.52 6555
4454.15 6497
4454.78 6482
4455.41 6295
4456.04 6297
4456.67 6171
4457.30 6066
4457.92 6076
4458.55 6129
4459.18 6173
4459.81 6135
4460.44 6031
4461.07 6078
4461.70 6088
4462.33 6044
4462.96 6168
4463.59 6090
4464.22 6242
4464.85 6127
4465.48 6099
4466.11 6180
4466.75 6232
4467.38 6062
4468.01 5992
4468.64 6175
4469.27 6251
4469.90 6212
4470.53 6189
4471.16 6210
4471.79 6240
4472.42 6322
4473.05 6400
4473.68 6366
4474.31 6241
4474.94 6272
4475.57 6178
4476.20 6096
4476.84 6120
4477.47 6171
4478.10 6171
4478.73 5964
4479.36 6100
4479.99 6075
4480.62 5966
4481.25 6094
4481.89 6171
4482.52 6319
4483.15 6426
4483.78 6236
4484.41 6129
4485.04 6168
4485.67 6054
4486.31 6072
4486.94 6237
4487.57 6236
4488.20 6137
4488.83 6292
4489.47 6418
4490.10 6231
4490.73 6206
4491.36 6094
4491.99 5948
4492.63 6108
4493.26 6187
4493.89 6045
4494.52 6153
4495.15 6320
4495.79 6195
4496.42 6171
4497.05 6097
4497.68 5985
4498.32 6034
4498.95 6088
4499.58 6008
4500.22 6124
4500.85 6112
4501.48 6246
4502.11 6274
4502.75 6340
4503.38 6233
4504.01 6381
4504.65 6321
4505.28 6347
4505.91 6360
4506.54 6257
4507.18 6211
4507.81 6093
4508.44 6297
4509.08 6237
4509.71 6122
4510.34 6340
4510.98 6149
4511.61 6136
4512.24 6310
4512.88 6245
4513.51 6261
4514.15 6258
4514.78 6265
4515.41 6254
4516.05 6182
4516.68 6240
4517.31 6334
4517.95 6173
4518.58 6268
4519.22 6380
4519.85 6571
4520.48 6569
4521.12 6163
4521.75 6216
4522.39 6181
4523.02 6423
4523.66 6599
4524.29 6645
4524.92 6515
4525.56 6475
4526.19 6663
4526.83 6780
4527.46 7066
4528.10 7152
4528.73 7483
4529.37 7865
4530.00 8013
4530.64 8466
4531.27 8787
4531.91 9279
4532.54 9673
4533.18 10072
4533.81 10182
4534.45 10304
4535.08 10142
4535.72 9892
4536.35 9463
4536.99 9063
4537.62 8733
4538.26 8300
4538.89 7615
4539.53 7278
4540.16 7029
4540.80 6628
4541.43 6678
4542.07 6422
4542.71 6373
4543.34 6303
4543.98 6259
4544.61 6356
4545.25 6586
4545.88 6511
4546.52 6482
4547.16 6365
4547.79 6317
4548.43 6270
4549.06 6221
4549.70 6234
4550.34 6333
4550.97 6311
4551.61 6295
4552.25 6172
4552.88 6314
4553.52 6182
4554.15 6439
4554.79 6259
4555.43 6366
4556.06 6159
4556.70 6245
4557.34 6278
4557.97 6049
4558.61 6130
4559.25 6246
4559.89 6260
4560.52 6308
4561.16 6396
4561.80 6448
4562.43 6470
4563.07 6425
4563.71 6354
4564.34 6447
4564.98 6722
4565.62 6816
4566.26 6663
4566.89 6271
4567.53 6431
4568.17 6586
4568.81 6647
4569.44 6767
4570.08 6647
4570.72 6725
4571.36 6659
4571.99 6747
4572.63 6805
4573.27 6562
4573.91 6646
4574.55 6562
4575.18 6516
4575.82 6270
4576.46 6209
4577.10 5972
4577.74 6117
4578.37 6119
4579.01 6300
4579.65 6264
4580.29 6369
4580.93 6197
4581.56 6216
4582.20 6285
4582.84 6230
4583.48 6204
4584.12 6291
4584.76 6281
4585.40 6077
4586.03 6138
4586.67 6300
4587.31 6268
4587.95 6127
4588.59 6154
4589.23 6261
4589.87 5941
4590.51 6176
4591.15 6144
4591.79 6143
4592.42 5998
4593.06 5924
4593.70 6058
4594.34 6063
4594.98 5997
4595.62 5945
4596.26 5942
4596.90 5900
4597.54 5817
4598.18 5810
4598.82 6041
4599.46 5892
4600.10 5934
4600.74 5828
4601.38 5892
4602.02 6058
4602.66 6194
4603.30 6086
4603.94 6279
4604.58 6567
4605.22 6736
4605.86 6940
4606.50 6934
4607.14 6750
4607.78 6831
4608.42 6704
4609.06 6619
4609.70 6901
4610.34 6723
4610.98 6702
4611.62 6659
4612.26 6418
4612.90 6290
4613.54 6365
4614.18 6332
4614.82 6429
4615.46 6296
4616.10 6200
4616.74 6289
4617.39 6323
4618.03 6163
4618.67 6212
4619.31 6084
4619.95 6113
4620.59 5995
4621.23 5925
4621.87 5718
4622.51 5809
4623.16 5742
4623.80 5697
4624.44 5616
4625.08 5672
4625.72 5725
4626.36 5756
4627.00 5608
4627.65 5527
4628.29 5732
4628.93 5777
4629.57 5779
4630.21 5743
4630.85 5702
4631.50 5717
4632.14 5835
4632.78 5870
4633.42 5773
4634.06 5795
4634.71 5797
4635.35 5841
4635.99 5865
4636.63 5799
4637.27 5792
4637.92 5733
4638.56 5696
4639.20 5790
4639.84 5869
4640.49 5686
4641.13 5735
4641.77 5813
4642.41 5949
4643.06 5770
4643.70 5961
4644.34 6049
4644.99 5992
4645.63 5983
4646.27 5992
4646.91 6032
4647.56 5976
4648.20 5963
4648.84 6046
4649.49 6003
4650.13 5964
4650.77 6078
4651.42 6014
4652.06 5951
4652.70 6053
4653.35 6176
4653.99 5959
4654.63 5997
4655.28 5946
4655.92 5941
4656.56 5959
4657.21 6004
4657.85 6195
4658.49 6260
4659.14 6209
4659.78 5911
4660.43 5937
4661.07 6011
4661.71 5927
4662.36 5904
4663.00 6088
4663.65 6261
4664.29 6021
4664.93 6007
4665.58 6050
4666.22 6030
4666.87 5947
4667.51 5792
4668.16 5841
4668.80 5800
4669.44 5708
4670.09 5764
4670.73 5763
4671.38 5691
4672.02 5640
4672.67 5754
4673.31 5641
4673.96 5581
4674.60 5523
4675.25 5463
4675.89 5439
4676.54 5580
4677.18 5518
4677.83 5567
4678.47 5665
4679.12 5567
4679.76 5558
4680.41 5578
4681.05 5510
4681.70 5435
4682.34 5658
4682.99 5904
4683.63 6084
4684.28 5903
4684.93 5877
4685.57 5928
4686.22 5901
4686.86 5728
4687.51 5944
4688.15 5792
4688.80 5812
4689.45 5858
4690.09 5839
4690.74 5768
4691.38 5430
4692.03 5500
4692.68 5669
4693.32 5516
4693.97 5626
4694.61 5403
4695.26 5505
4695.91 5555
4696.55 5723
4697.20 5598
4697.85 5647
4698.49 5508
4699.14 5573
4699.79 5603
4700.43 5524
4701.08 5595
4701.73 5682
4702.37 5534
4703.02 5559
4703.67 5791
4704.31 5852
4704.96 5594
4705.61 5636
4706.25 5687
4706.90 5841
4707.55 5879
4708.20 5940
4708.84 6129
4709.49 6431
4710.14 6499
4710.78 6558
4711.43 6426
4712.08 6381
4712.73 6157
4713.37 6351
4714.02 6333
4714.67 6201
4715.32 6001
4715.96 5729
4716.61 5620
4717.26 5742
4717.91 5563
4718.56 5575
4719.20 5485
4719.85 5502
4720.50 5820
4721.15 5976
4721.80 5769
4722.44 5743
4723.09 5932
4723.74 5710
4724.39 5647
4725.04 5591
4725.69 5677
4726.33 5632
4726.98 5627
4727.63 5557
4728.28 5483
4728.93 5353
4729.58 5392
4730.23 5421
4730.87 5325
4731.52 5414
4732.17 5570
4732.82 5465
4733.47 5437
4734.12 5539
4734.77 5455
4735.42 5312
4736.07 5340
4736.71 5445
4737.36 5524
4738.01 5627
4738.66 5490
4739.31 5423
4739.96 5595
4740.61 5550
4741.26 5495
4741.91 5466
4742.56 5583
4743.21 5692
4743.86 5658
4744.51 5545
4745.16 5604
4745.81 5603
4746.46 5836
4747.11 5755
4747.76 5933
4748.41 6068
4749.06 6115
4749.71 6217
4750.36 6230
4751.01 6336
4751.66 6633
4752.31 6892
4752.96 6981
4753.61 7273
4754.26 7264
4754.91 7256
4755.56 7061
4756.21 6974
4756.86 6798
4757.51 6537
4758.16 6309
4758.81 6097
4759.46 5859
4760.11 5832
4760.76 5780
4761.41 5684
4762.07 5480
4762.72 5506
4763.37 5596
4764.02 5621
4764.67 5467
4765.32 5285
4765.97 5532
4766.62 5447
4767.27 5442
4767.92 5521
4768.58 5469
4769.23 5444
4769.88 5388
4770.53 5265
4771.18 5190
4771.83 5222
4772.48 5180
4773.14 5016
4773.79 5092
4774.44 5181
4775.09 5288
4775.74 5326
4776.40 5161
4777.05 5042
4777.70 5250
4778.35 5259
4779.00 5340
4779.66 5322
4780.31 5298
4780.96 5457
4781.61 5339
4782.26 5312
4782.92 5338
4783.57 5331
4784.22 5328
4784.87 5346
4785.53 5303
4786.18 5296
4786.83 5412
4787.48 5314
4788.14 5309
4788.79 5346
4789.44 5321
4790.09 5463
4790.75 5370
4791.40 5313
4792.05 5295
4792.71 5408
4793.36 5437
4794.01 5547
4794.67 5534
4795.32 5474
4795.97 5503
4796.62 5432
4797.28 5091
4797.93 5096
4798.58 5191
4799.24 5157
4799.89 5179
4800.55 5145
4801.20 5233
4801.85 5282
4802.51 5197
4803.16 5103
4803.81 4986
4804.47 5027
4805.12 4976
4805.77 5145
4806.43 5061
4807.08 5159
4807.74 5161
4808.39 5075
4809.04 5125
4809.70 5150
4810.35 5249
4811.01 5068
4811.66 5061
4812.32 5216
4812.97 5218
4813.62 5167
4814.28 5365
4814.93 5351
4815.59 5277
4816.24 5249
4816.90 5370
4817.55 5386
4818.21 5385
4818.86 5436
4819.52 5383
4820.17 5526
4820.83 5505
4821.48 5564
4822.14 5705
4822.79 5642
4823.45 5661
4824.10 5661
4824.76 5655
4825.41 5611
4826.07 5518
4826.72 5549
4827.38 5743
4828.03 5620
4828.69 5659
4829.34 5867
4830.00 5891
4830.65 5795
4831.31 5813
4831.97 5785
4832.62 5840
4833.28 5731
4833.93 5978
4834.59 6109
4835.24 6364
4835.90 6294
4836.56 6164
4837.21 6252
4837.87 6240
4838.52 6404
4839.18 6457
4839.84 6327
4840.49 6240
4841.15 6228
4841.81 6287
4842.46 6111
4843.12 5953
4843.77 5930
4844.43 5758
4845.09 5635
4845.74 5655
4846.40 5628
4847.06 5358
4847.71 5488
4848.37 5436
4849.03 5499
4849.68 5423
4850.34 5332
4851.00 5502
4851.66 5443
4852.31 5624
4852.97 5483
4853.63 5569
4854.28 5379
4854.94 5369
4855.60 5434
4856.26 5464
4856.91 5385
4857.57 5363
4858.23 5444
4858.88 5499
4859.54 5509
4860.20 5516
4860.86 5505
4861.52 5628
4862.17 5653
4862.83 5726
4863.49 5924
4864.15 6032
4864.80 5990
4865.46 6023
4866.12 6232
4866.78 6330
4867.44 6272
4868.09 6226
4868.75 6358
4869.41 6362
4870.07 6283
4870.73 6159
4871.39 6054
4872.04 5839
4872.70 6047
4873.36 6119
4874.02 5879
4874.68 5911
4875.34 5887
4875.99 5930
4876.65 5767
4877.31 5779
4877.97 5794
4878.63 5663
4879.29 5567
4879.95 5633
4880.61 5565
4881.27 5539
4881.92 5490
4882.58 5470
4883.24 5300
4883.90 5325
4884.56 5405
4885.22 5459
4885.88 5227
4886.54 5308
4887.20 5289
4887.86 5330
4888.52 5404
4889.18 5480
4889.84 5763
4890.50 5480
4891.16 5652
4891.81 5704
4892.47 5744
4893.13 6094
4893.79 6136
4894.45 6157
4895.11 6293
4895.77 6172
4896.43 6304
4897.09 6214
4897.75 6209
4898.41 6136
4899.07 6063
4899.73 5966
4900.40 5953
4901.06 5928
4901.72 6034
4902.38 5919
4903.04 6107
4903.70 5943
4904.36 6041
4905.02 6149
4905.68 5910
4906.34 5685
4907.00 5766
4907.66 5738
4908.32 5718
4908.98 5772
4909.64 5497
4910.30 5580
4910.97 5759
4911.63 5719
4912.29 5616
4912.95 5635
4913.61 5613
4914.27 5656
4914.93 5672
4915.59 5597
4916.26 5676
4916.92 5417
4917.58 5325
4918.24 5257
4918.90 5125
4919.56 5324
4920.22 5310
4920.89 5163
4921.55 5083
4922.21 5079
4922.87 4957
4923.53 4980
4924.19 5175
4924.86 5016
4925.52 5112
4926.18 5225
4926.84 5314
4927.50 5180
4928.17 5105
4928.83 5088
4929.49 5090
4930.15 5108
4930.82 5126
4931.48 5133
4932.14 5034
4932.80 5172
4933.47 5201
4934.13 5229
4934.79 5135
4935.45 5260
4936.12 5181
4936.78 5196
4937.44 5243
4938.10 5274
4938.77 5177
4939.43 5240
4940.09 5081
4940.76 5117
4941.42 5137
4942.08 5074
4942.75 5077
4943.41 5058
4944.07 5118
4944.74 5053
4945.40 5164
4946.06 5145
4946.73 5069
4947.39 5006
4948.05 5202
4948.72 5128
4949.38 5025
4950.04 5071
4950.71 5027
4951.37 4957
4952.03 5084
4952.70 5053
4953.36 5128
4954.03 5120
4954.69 5113
4955.35 5031
4956.02 5071
4956.68 5105
4957.35 5064
4958.01 5171
4958.67 5119
4959.34 5152
4960.00 5350
4960.67 5399
4961.33 5427
4962.00 5812
4962.66 5886
4963.32 5879
4963.99 5984
4964.65 6069
4965.32 6161
4965.98 6127
4966.65 6301
4967.31 6225
4967.98 6132
4968.64 5980
4969.31 5831
4969.97 5628
4970.64 5730
4971.30 5668
4971.97 5532
4972.63 5336
4973.30 5339
4973.96 5379
4974.63 5504
4975.29 5493
4975.96 5384
4976.62 5499
4977.29 5588
4977.96 5413
4978.62 5332
4979.29 5411
4979.95 5547
4980.62 5641
4981.28 5502
4981.95 5434
4982.62 5646
4983.28 5686
4983.95 5428
4984.61 5317
4985.28 5515
4985.94 5655
4986.61 5764
4987.28 5869
4987.94 6010
4988.61 5985
4989.28 6015
4989.94 6276
4990.61 6409
4991.27 6401
4991.94 6594
4992.61 6511
4993.27 6390
4993.94 6178
4994.61 6104
4995.27 5903
4995.94 5744
4996.61 5739
4997.27 5587
4997.94 5558
4998.61 5524
4999.27 5234
4999.94 5305
5000.61 5328
5001.28 5427
5001.94 5232
5002.61 5133
5003.28 5156
5003.94 5081
5004.61 5067
5005.28 4896
5005.95 5070
5006.61 5093
5007.28 4921
5007.95 4949
5008.62 4858
5009.28 4898
5009.95 4941
5010.62 5092
5011.29 5116
5011.95 5010
5012.62 4813
5013.29 5113
5013.96 4989
5014.63 5102
5015.29 5190
5015.96 4945
5016.63 4955
5017.30 5046
5017.97 5076
5018.63 5202
5019.30 5232
5019.97 5229
5020.64 5325
5021.31 5408
5021.98 5540
5022.65 5543
5023.31 5712
5023.98 5779
5024.65 5687
5025.32 5990
5025.99 5997
5026.66 6091
5027.33 5977
5027.99 5664
5028.66 5654
5029.33 5668
5030.00 5631
5030.67 5502
5031.34 5537
5032.01 5237
5032.68 5125
5033.35 5186
5034.02 5012
5034.69 5145
5035.35 5062
5036.02 5055
5036.69 5016
5037.36 4979
5038.03 4922
5038.70 5021
5039.37 4889
5040.04 5003
5040.71 4750
5041.38 4776
5042.05 4809
5042.72 4759
5043.39 4769
5044.06 4775
5044.73 4827
5045.40 4779
5046.07 4867
5046.74 4951
5047.41 4898
5048.08 4754
5048.75 4755
5049.42 5029
5050.09 4949
5050.76 4950
5051.43 4991
5052.10 5116
5052.77 5230
5053.44 5054
5054.11 5052
5054.78 5027
5055.46 5068
5056.13 5085
5056.80 5003
5057.47 5107
5058.14 5095
5058.81 4998
5059.48 4929
5060.15 5030
5060.82 4955
5061.49 5020
5062.16 5086
5062.84 4932
5063.51 4746
5064.18 4962
5064.85 4987
5065.52 4966
5066.19 4895
5066.86 4924
5067.54 4935
5068.21 4863
5068.88 4856
5069.55 4700
5070.22 4592
5070.89 4862
5071.56 4889
5072.24 4752
5072.91 4619
5073.58 4747
5074.25 4713
5074.92 4520
5075.60 4705
5076.27 4702
5076.94 4547
5077.61 4551
5078.28 4800
5078.96 4847
5079.63 4829
5080.30 4768
5080.97 4772
5081.65 4746
5082.32 4838
5082.99 4975
5083.66 5042
5084.34 4860
5085.01 4799
5085.68 4794
5086.35 4758
5087.03 4843
5087.70 4943
5088.37 4700
5089.05 4714
5089.72 4738
5090.39 4832
5091.06 4900
5091.74 4862
5092.41 4902
5093.08 5019
5093.76 5009
5094.43 4918
5095.10 4899
5095.78 4950
5096.45 4926
5097.12 4892
5097.80 4756
5098.47 4725
5099.14 4767
5099.82 4767
5100.49 4745
5101.17 4847
5101.84 4655
5102.51 4690
5103.19 4661
5103.86 4772
5104.53 4776
5105.21 4815
5105.88 4790
5106.56 4816
5107.23 4798
5107.91 4783
5108.58 4836
5109.25 4725
5109.93 4816
5110.60 4869
5111.28 4734
5111.95 4568
5112.63 4721
5113.30 4772
5113.97 4848
5114.65 4663
5115.32 4614
5116.00 4657
5116.67 4660
5117.35 4659
5118.02 4527
5118.70 4647
5119.37 4638
5120.05 4621
5120.72 4615
5121.40 4597
5122.07 4747
5122.75 4767
5123.42 4600
5124.10 4638
5124.77 4713
5125.45 4690
5126.12 4568
5126.80 4653
5127.48 4679
5128.15 4640
5128.83 4693
5129.50 4745
5130.18 4665
5130.85 4880
5131.53 4847
5132.20 4734
5132.88 4721
5133.56 4687
5134.23 4758
5134.91 4723
5135.58 4812
5136.26 4881
5136.94 4795
5137.61 4689
5138.29 4700
5138.96 4827
5139.64 5009
5140.32 4860
5140.99 5021
5141.67 5037
5142.35 5048
5143.02 4993
5143.70 5043
5144.38 4932
5145.05 4922
5145.73 4884
5146.41 4742
5147.08 4842
5147.76 4859
5148.44 4688
5149.11 4778
5149.79 4666
5150.47 4734
5151.14 4816
5151.82 4551
5152.50 4684
5153.17 4740
5153.85 4638
5154.53 4590
5155.21 4662
5155.88 4561
5156.56 4485
5157.24 4680
5157.92 4583
5158.59 4578
5159.27 4463
5159.95 4572
5160.63 4546
5161.30 4599
5161.98 4543
5162.66 4759
5163.34 4759
5164.02 4588
5164.69 4591
5165.37 4453
5166.05 4485
5166.73 4560
5167.41 4399
5168.08 4416
5168.76 4446
5169.44 4661
5170.12 4606
5170.80 4474
5171.47 4552
5172.15 4460
5172.83 4485
5173.51 4476
5174.19 4580
5174.87 4496
5175.55 4405
5176.22 4323
5176.90 4283
5177.58 4459
5178.26 4652
5178.94 4666
5179.62 4572
5180.30 4616
5180.98 4537
5181.66 4509
5182.33 4695
5183.01 4701
5183.69 4596
5184.37 4497
5185.05 4532
5185.73 4492
5186.41 4462
5187.09 4493
5187.77 4491
5188.45 4566
5189.13 4360
5189.81 4350
5190.49 4477
5191.17 4314
5191.85 4377
5192.53 4262
5193.21 4349
5193.88 4335
5194.56 4519
5195.24 4361
5195.92 4409
5196.60 4338
5197.28 4282
5197.96 4329
5198.64 4493
5199.33 4399
5200.01 4353
5200.69 4461
5201.37 4516
5202.05 4433
5202.73 4630
5203.41 4531
5204.09 4544
5204.77 4567
5205.45 4528
5206.13 4661
5206.81 4634
5207.49 4765
5208.17 4697
5208.85 4804
5209.53 4594
5210.21 4678
5210.89 4745
5211.58 4518
5212.26 4453
5212.94 4522
5213.62 4599
5214.30 4619
5214.98 4603
5215.66 4575
5216.34 4428
5217.03 4354
5217.71 4449
5218.39 4456
5219.07 4427
5219.75 4359
5220.43 4408
5221.11 4436
5221.80 4268
5222.48 4337
5223.16 4566
5223.84 4447
5224.52 4523
5225.20 4495
5225.89 4286
5226.57 4315
5227.25 4434
5227.93 4405
5228.61 4413
5229.30 4471
5229.98 4332
5230.66 4353
5231.34 4499
5232.03 4576
5232.71 4502
5233.39 4565
5234.07 4520
5234.76 4588
5235.44 4644
5236.12 4571
5236.80 4647
5237.49 4777
5238.17 4868
5238.85 4920
5239.53 5006
5240.22 5049
5240.90 4984
5241.58 4823
5242.27 4927
5242.95 5086
5243.63 4815
5244.32 4863
5245.00 4740
5245.68 4623
5246.36 4529
5247.05 4598
5247.73 4629
5248.41 4436
5249.10 4486
5249.78 4677
5250.47 4510
5251.15 4413
5251.83 4431
5252.52 4384
5253.20 4532
5253.88 4605
5254.57 4511
5255.25 4512
5255.93 4391
5256.62 4424
5257.30 4530
5257.99 4284
5258.67 4380
5259.36 4428
5260.04 4161
5260.72 4250
5261.41 4328
5262.09 4440
5262.78 4471
5263.46 4493
5264.14 4452
5264.83 4457
5265.51 4433
5266.20 4621
5266.88 4508
5267.57 4513
5268.25 4400
5268.94 4437
5269.62 4560
5270.31 4551
5270.99 4479
5271.68 4486
5272.36 4513
5273.05 4518
5273.73 4380
5274.42 4311
5275.10 4483
5275.79 4557
5276.47 4532
5277.16 4456
5277.84 4498
5278.53 4625
5279.21 4601
5279.90 4627
5280.58 4676
5281.27 4747
5281.96 4864
5282.64 4793
5283.33 4789
5284.01 4751
5284.70 4702
5285.38 4727
5286.07 4724
5286.76 4632
5287.44 4619
5288.13 4511
5288.81 4507
5289.50 4305
5290.19 4379
5290.87 4429
5291.56 4412
5292.24 4233
5292.93 4321
5293.62 4354
5294.30 4429
5294.99 4332
5295.68 4395
5296.36 4425
5297.05 4288
5297.74 4352
5298.42 4504
5299.11 4477
5299.80 4436
5300.48 4536
5301.17 4656
5301.86 4824
5302.54 4772
5303.23 4893
5303.92 4733
5304.60 4886
5305.29 4864
5305.98 4660
5306.67 4670
5307.35 4564
5308.04 4534
5308.73 4549
5309.41 4497
5310.10 4492
5310.79 4494
5311.48 4707
5312.16 4400
5312.85 4427
5313.54 4466
5314.23 4323
5314.92 4354
5315.60 4448
5316.29 4373
5316.98 4129
5317.67 4187
5318.35 4373
5319.04 4404
5319.73 4407
5320.42 4390
5321.11 4388
5321.79 4283
5322.48 4462
5323.17 4389
5323.86 4419
5324.55 4378
5325.24 4379
5325.92 4344
5326.61 4255
5327.30 4402
5327.99 4383
5328.68 4421
5329.37 4446
5330.06 4501
5330.75 4473
5331.43 4459
5332.12 4552
5332.81 4689
5333.50 4689
5334.19 4510
5334.88 4440
5335.57 4568
5336.26 4629
5336.95 4582
5337.63 4588
5338.32 4703
5339.01 4581
5339.70 4517
5340.39 4658
5341.08 4638
5341.77 4674
5342.46 4586
5343.15 4517
5343.84 4475
5344.53 4541
5345.22 4646
5345.91 4825
5346.60 4773
5347.29 4806
5347.98 4998
5348.67 5079
5349.36 5167
5350.05 5326
5350.74 5512
5351.43 5512
5352.12 5722
5352.81 5730
5353.50 5622
5354.19 5582
5354.88 5613
5355.57 5413
5356.26 5421
5356.95 5232
5357.64 5109
5358.33 4923
5359.02 4724
5359.71 4673
5360.40 4598
5361.09 4603
5361.78 4543
5362.48 4521
5363.17 4433
5363.86 4415
5364.55 4461
5365.24 4375
5365.93 4523
5366.62 4432
5367.31 4399
5368.00 4448
5368.69 4408
5369.39 4370
5370.08 4402
5370.77 4330
5371.46 4448
5372.15 4610
5372.84 4478
5373.53 4399
5374.23 4425
5374.92 4495
5375.61 4556
5376.30 4379
5376.99 4480
5377.68 4596
5378.38 4625
5379.07 4764
5379.76 4738
5380.45 4800
5381.14 4833
5381.84 4837
5382.53 5066
5383.22 5165
5383.91 5069
5384.60 4850
5385.30 4899
5385.99 4956
5386.68 4797
5387.37 4779
5388.07 4620
5388.76 4622
5389.45 4527
5390.14 4543
5390.84 4578
5391.53 4439
5392.22 4618
5392.91 4557
5393.61 4404
5394.30 4353
5394.99 4358
5395.69 4392
5396.38 4361
5397.07 4304
5397.76 4348
5398.46 4289
5399.15 4295
5399.84 4229
5400.54 4256
5401.23 4159
5401.92 4233
5402.62 4094
5403.31 4071
5404.00 4194
5404.70 4324
5405.39 4422
5406.09 4318
5406.78 4398
5407.47 4321
5408.17 4447
5408.86 4424
5409.55 4339
5410.25 4379
5410.94 4391
5411.64 4429
5412.33 4345
5413.02 4206
5413.72 4307
5414.41 4298
5415.11 4193
5415.80 4097
5416.49 4177
5417.19 4320
5417.88 4195
5418.58 4144
5419.27 4154
5419.97 4133
5420.66 4256
5421.36 4333
5422.05 4229
5422.75 4261
5423.44 4354
5424.13 4333
5424.83 4194
5425.52 4169
5426.22 4211
5426.91 4130
5427.61 4199
5428.30 4186
5429.00 4136
5429.69 4153
5430.39 4165
5431.08 4062
5431.78 4041
5432.48 4195
5433.17 4200
5433.87 4181
5434.56 4354
5435.26 4237
5435.95 4137
5436.65 4259
5437.34 4247
5438.04 4154
5438.73 4250
5439.43 4317
5440.13 4261
5440.82 4335
5441.52 4208
5442.21 4102
5442.91 4150
5443.61 4160
5444.30 4228
5445.00 4285
5445.69 4268
5446.39 4099
5447.09 4200
5447.78 4238
5448.48 4030
5449.18 4074
5449.87 4211
5450.57 4113
5451.27 4188
5451.96 4134
5452.66 4108
5453.35 4096
5454.05 4214
5454.75 4161
5455.45 4147
5456.14 4131
5456.84 4021
5457.54 4112
5458.23 4061
5458.93 4103
5459.63 4119
5460.32 4153
5461.02 4196
5461.72 4173
5462.42 4180
5463.11 4087
5463.81 4045
5464.51 4034
5465.20 4073
5465.90 4096
5466.60 4234
5467.30 4187
5467.99 4106
5468.69 4161
5469.39 4076
5470.09 3998
5470.79 4036
5471.48 4017
5472.18 3897
5472.88 4023
5473.58 4022
5474.27 3913
5474.97 4080
5475.67 3980
5476.37 3782
5477.07 3888
5477.77 3907
5478.46 3900
5479.16 3857
5479.86 3872
5480.56 3834
5481.26 3909
5481.96 3880
5482.65 3731
5483.35 3868
5484.05 3874
5484.75 3926
5485.45 3986
5486.15 4005
5486.85 4023
5487.54 3991
5488.24 4004
5488.94 3906
5489.64 3904
5490.34 3951
5491.04 3935
5491.74 3937
5492.44 3972
5493.14 4063
5493.84 4013
5494.54 3960
5495.23 3844
5495.93 3922
5496.63 4034
5497.33 3898
5498.03 3922
5498.73 4016
5499.43 3906
5500.13 3879
5500.83 3912
5501.53 3891
5502.23 3881
5502.93 3899
5503.63 4002
5504.33 3928
5505.03 3991
5505.73 4080
5506.43 4084
5507.13 4181
5507.83 4213
5508.53 4071
5509.23 4091
5509.93 4035
5510.63 4210
5511.33 4196
5512.03 4101
5512.73 4050
5513.43 3966
5514.13 3888
5514.83 3891
5515.53 3772
5516.24 3795
5516.94 3950
5517.64 3922
5518.34 3992
5519.04 3838
5519.74 3750
5520.44 3827
5521.14 3823
5521.84 3843
5522.54 3852
5523.24 3855
5523.95 3835
5524.65 4006
5525.35 3813
5526.05 3774
5526.75 3916
5527.45 4013
5528.15 3965
5528.85 3885
5529.56 3924
5530.26 3823
5530.96 3895
5531.66 3804
5532.36 3809
5533.06 3642
5533.77 3571
5534.47 3908
5535.17 3774
5535.87 3762
5536.57 3784
5537.28 3775
5537.98 3722
5538.68 3731
5539.38 3772
5540.08 3681
5540.79 3765
5541.49 3712
5542.19 3708
5542.89 3736
5543.60 3779
5544.30 3838
5545.00 3887
5545.70 3951
5546.41 3809
5547.11 3869
5547.81 3894
5548.51 4037
5549.22 3955
5549.92 3942
5550.62 4040
5551.32 3785
5552.03 3804
5552.73 3723
5553.43 3699
5554.14 3708
5554.84 3788
5555.54 3840
5556.25 3770
5556.95 3726
5557.65 3780
5558.36 3734
5559.06 3834
5559.76 3941
5560.47 3857
5561.17 3908
5561.87 3782
5562.58 3768
5563.28 3794
5563.98 3904
5564.69 3844
5565.39 3856
5566.10 3898
5566.80 3807
5567.50 3725
5568.21 3791
5568.91 3791
5569.62 3775
5570.32 3735
5571.02 3771
5571.73 3779
5572.43 3734
5573.14 3806
5573.84 3839
5574.55 3727
5575.25 3742
5575.95 3827
5576.66 3676
5577.36 3796
5578.07 3794
5578.77 3807
5579.48 3725
5580.18 3738
5580.89 3635
5581.59 3699
5582.30 3662
5583.00 3742
5583.71 3817
5584.41 3706
5585.12 3784
5585.82 3893
5586.53 3775
5587.23 3699
5587.94 3712
5588.64 3680
5589.35 3833
5590.05 3744
5590.76 3616
5591.46 3777
5592.17 3870
5592.87 3864
5593.58 3788
5594.29 3753
5594.99 3848
5595.70 3760
5596.40 3856
5597.11 3802
5597.81 3683
5598.52 3775
5599.23 3811
5599.93 3713
5600.64 3670
5601.34 3842
5602.05 3787
5602.76 3742
5603.46 3683
5604.17 3755
5604.87 3814
5605.58 3711
5606.29 3701
5606.99 3644
5607.70 3700
5608.41 3705
5609.11 3763
5609.82 3687
5610.53 3787
5611.23 3691
5611.94 3683
5612.65 3594
5613.35 3616
5614.06 3659
5614.77 3677
5615.47 3581
5616.18 3662
5616.89 3664
5617.60 3675
5618.30 3686
5619.01 3645
5619.72 3535
5620.42 3515
5621.13 3639
5621.84 3696
5622.55 3651
5623.25 3621
5623.96 3696
5624.67 3742
5625.38 3727
5626.08 3578
5626.79 3584
5627.50 3609
5628.21 3627
5628.91 3585
5629.62 3628
5630.33 3738
5631.04 3661
5631.75 3750
5632.45 3645
5633.16 3623
5633.87 3648
5634.58 3507
5635.29 3587
5636.00 3570
5636.70 3560
5637.41 3689
5638.12 3699
5638.83 3862
5639.54 3741
5640.25 3723
5640.95 3741
5641.66 3811
5642.37 3795
5643.08 3866
5643.79 3801
5644.50 3859
5645.21 3815
5645.92 3785
5646.62 3680
5647.33 3841
5648.04 3834
5648.75 3770
5649.46 3711
5650.17 3745
5650.88 3674
5651.59 3666
5652.30 3578
5653.01 3570
5653.72 3552
5654.43 3497
5655.13 3515
5655.84 3648
5656.55 3568
5657.26 3600
5657.97 3681
5658.68 3602
5659.39 3587
5660.10 3688
5660.81 3790
5661.52 3823
5662.23 3674
5662.94 3748
5663.65 3645
5664.36 3584
5665.07 3537
5665.78 3708
5666.49 3659
5667.20 3622
5667.91 3598
5668.62 3474
5669.33 3413
5670.04 3510
5670.75 3496
5671.46 3568
5672.17 3559
5672.89 3477
5673.60 3473
5674.31 3464
5675.02 3475
5675.73 3528
5676.44 3544
5677.15 3466
5677.86 3426
5678.57 3495
5679.28 3587
5679.99 3431
5680.70 3387
5681.42 3432
5682.13 3431
5682.84 3428
5683.55 3467
5684.26 3705
5684.97 3609
5685.68 3499
5686.39 3559
5687.11 3560
5687.82 3586
5688.53 3636
5689.24 3652
5689.95 3586
5690.66 3537
5691.38 3544
5692.09 3609
5692.80 3666
5693.51 3569
5694.22 3593
5694.93 3453
5695.65 3515
5696.36 3589
5697.07 3695
5697.78 3576
5698.50 3546
5699.21 3530
5699.92 3628
5700.63 3545
5701.34 3463
5702.06 3511
5702.77 3592
5703.48 3677
5704.19 3563
5704.91 3511
5705.62 3552
5706.33 3553
5707.04 3643
5707.76 3626
5708.47 3577
5709.18 3459
5709.90 3521
5710.61 3498
5711.32 3559
5712.04 3619
5712.75 3650
5713.46 3589
5714.17 3491
5714.89 3635
5715.60 3482
5716.31 3495
5717.03 3540
5717.74 3379
5718.45 3476
5719.17 3472
5719.88 3486
5720.59 3526
5721.31 3576
5722.02 3615
5722.74 3532
5723.45 3542
5724.16 3442
5724.88 3581
5725.59 3653
5726.30 3617
5727.02 3592
5727.73 3489
5728.45 3649
5729.16 3684
5729.88 3737
5730.59 3638
5731.30 3630
5732.02 3606
5732.73 3696
5733.45 3582
5734.16 3581
5734.88 3553
5735.59 3641
5736.30 3746
5737.02 3561
5737.73 3502
5738.45 3675
5739.16 3643
5739.88 3619
5740.59 3525
5741.31 3513
5742.02 3571
5742.74 3501
5743.45 3539
5744.17 3441
5744.88 3461
5745.60 3432
5746.31 3462
5747.03 3415
5747.74 3470
5748.46 3482
5749.17 3506
5749.89 3499
5750.60 3518
5751.32 3572
5752.04 3533
5752.75 3558
5753.47 3671
5754.18 3680
5754.90 3580
5755.61 3728
5756.33 3788
5757.05 3609
5757.76 3716
5758.48 3759
5759.19 3681
5759.91 3875
5760.62 3659
5761.34 3798
5762.06 3858
5762.77 3737
5763.49 3765
5764.21 3627
5764.92 3652
5765.64 3648
5766.36 3633
5767.07 3665
5767.79 3614
5768.50 3618
5769.22 3674
5769.94 3701
5770.65 3598
5771.37 3753
5772.09 3780
5772.80 3725
5773.52 3734
5774.24 3703
5774.96 3760
5775.67 3691
5776.39 3715
5777.11 3841
5777.82 3888
5778.54 3864
5779.26 3851
5779.98 3712
5780.69 3619
5781.41 3691
5782.13 3810
5782.84 3768
5783.56 3787
5784.28 3762
5785.00 3763
5785.71 3740
5786.43 3841
5787.15 3999
5787.87 3820
5788.59 3885
5789.30 3915
5790.02 3782
5790.74 3887
5791.46 3899
5792.18 3700
5792.89 3723
5793.61 3797
5794.33 3863
5795.05 3884
5795.77 3827
5796.48 3765
5797.20 3905
5797.92 3955
5798.64 4127
5799.36 4061
5800.08 4142
5800.80 4136
5801.51 4330
5802.23 4468
5802.95 4598
5803.67 4592
5804.39 4671
5805.11 4590
5805.83 4588
5806.55 4507
5807.26 4399
5807.98 4301
5808.70 4204
5809.42 4176
5810.14 4079
5810.86 4174
5811.58 4159
5812.30 4003
5813.02 4160
5813.74 4193
5814.46 4228
5815.18 4177
5815.90 4416
5816.61 4529
5817.33 4623
5818.05 4681
5818.77 4772
5819.49 4778
5820.21 4816
5820.93 4798
5821.65 4874
5822.37 4582
5823.09 4513
5823.81 4509
5824.53 4456
5825.25 4418
5825.97 4395
5826.69 4293
5827.41 4238
5828.13 4242
5828.85 4201
5829.57 4201
5830.29 4156
5831.01 3965
5831.74 3939
5832.46 4014
5833.18 4042
5833.90 3998
5834.62 3990
5835.34 4003
5836.06 3861
5836.78 3880
5837.50 3930
5838.22 3878
5838.94 3904
5839.66 3990
5840.38 3991
5841.11 4069
5841.83 4080
5842.55 3893
5843.27 3873
5843.99 3913
5844.71 3810
5845.43 3799
5846.15 3746
5846.88 3710
5847.60 3783
5848.32 3756
5849.04 3694
5849.76 3625
5850.48 3749
5851.20 3673
5851.93 3664
5852.65 3668
5853.37 3593
5854.09 3721
5854.81 3865
5855.54 3753
5856.26 3725
5856.98 3606
5857.70 3637
5858.42 3869
5859.15 3806
5859.87 3755
5860.59 3890
5861.31 3897
5862.04 3847
5862.76 3699
5863.48 3673
5864.20 3697
5864.93 3739
5865.65 3667
5866.37 3610
5867.09 3605
5867.82 3754
5868.54 3645
5869.26 3595
5869.98 3501
5870.71 3569
5871.43 3570
5872.15 3730
5872.88 3604
5873.60 3639
5874.32 3595
5875.05 3582
5875.77 3514
5876.49 3407
5877.22 3390
5877.94 3466
5878.66 3538
5879.39 3635
5880.11 3720
5880.83 3756
5881.56 3600
5882.28 3570
5883.00 3603
5883.73 3666
5884.45 3627
5885.17 3494
5885.90 3521
5886.62 3674
5887.35 3812
5888.07 3685
5888.79 3609
5889.52 3718
5890.24 3642
5890.97 3736
5891.69 3624
5892.41 3554
5893.14 3625
5893.86 3527
5894.59 3473
5895.31 3545
5896.04 3497
5896.76 3481
5897.49 3404
5898.21 3465
5898.93 3541
5899.66 3495
5900.38 3670
5901.11 3593
5901.83 3702
5902.56 3697
5903.28 3725
5904.01 3863
5904.73 3727
5905.46 3676
5906.18 3752
5906.91 3764
5907.63 3761
5908.36 3705
5909.08 3698
5909.81 3638
5910.53 3579
5911.26 3538
5911.99 3531
5912.71 3482
5913.44 3500
5914.16 3586
5914.89 3616
5915.61 3547
5916.34 3463
5917.06 3500
5917.79 3456
5918.52 3532
5919.24 3441
5919.97 3426
5920.69 3455
5921.42 3529
5922.15 3500
5922.87 3422
5923.60 3449
5924.32 3538
5925.05 3536
5925.78 3565
5926.50 3514
5927.23 3629
5927.96 3533
5928.68 3526
5929.41 3564
5930.14 3678
5930.86 3595
5931.59 3598
5932.32 3558
5933.04 3661
5933.77 3753
5934.50 3665
5935.22 3567
5935.95 3646
5936.68 3632
5937.40 3685
5938.13 3595
5938.86 3762
5939.58 3678
5940.31 3714
5941.04 3623
5941.77 3628
5942.49 3684
5943.22 3643
5943.95 3598
5944.68 3601
5945.40 3586
5946.13 3515
5946.86 3446
5947.59 3440
5948.31 3416
5949.04 3462
5949.77 3417
5950.50 3509
5951.22 3560
5951.95 3520
5952.68 3519
5953.41 3503
5954.14 3552
5954.86 3600
5955.59 3701
5956.32 3641
5957.05 3687
5957.78 3706
5958.51 3649
5959.23 3620
5959.96 3603
5960.69 3855
5961.42 3839
5962.15 3661
5962.88 3700
5963.60 3718
5964.33 3621
5965.06 3578
5965.79 3620
5966.52 3582
5967.25 3598
5967.98 3652
5968.71 3622
5969.44 3538
5970.16 3560
5970.89 3626
5971.62 3579
5972.35 3532
5973.08 3469
5973.81 3587
5974.54 3510
5975.27 3479
5976.00 3521
5976.73 3542
5977.46 3488
5978.19 3536
5978.92 3452
5979.65 3414
5980.37 3454
5981.10 3571
5981.83 3420
5982.56 3480
5983.29 3438
5984.02 3449
5984.75 3366
5985.48 3425
5986.21 3455
5986.94 3488
5987.67 3516
5988.40 3505
5989.13 3673
5989.86 3625
5990.59 3525
5991.32 3519
5992.05 3456
5992.79 3478
5993.52 3509
5994.25 3423
5994.98 3424
5995.71 3441
5996.44 3524
5997.17 3498
5997.90 3492
5998.63 3451
5999.36 3483
6000.09 3517
6000.82 3400
6001.55 3450
6002.28 3482
6003.02 3326
6003.75 3478
6004.48 3492
6005.21 3453
6005.94 3401
6006.67 3364
6007.40 3447
6008.13 3438
6008.86 3375
6009.60 3515
6010.33 3553
6011.06 3440
6011.79 3553
6012.52 3406
6013.25 3531
6013.99 3536
6014.72 3571
6015.45 3611
6016.18 3594
6016.91 3561
6017.64 3738
6018.38 3543
6019.11 3622
6019.84 3652
6020.57 3522
6021.30 3414
6022.04 3469
6022.77 3483
6023.50 3528
6024.23 3473
6024.97 3437
6025.70 3470
6026.43 3485
6027.16 3452
6027.90 3467
6028.63 3355
6029.36 3329
6030.09 3484
6030.83 3349
6031.56 3345
6032.29 3369
6033.02 3403
6033.76 3407
6034.49 3398
6035.22 3318
6035.96 3242
6036.69 3263
6037.42 3411
6038.16 3364
6038.89 3245
6039.62 3212
6040.36 3185
6041.09 3161
6041.82 3299
6042.56 3398
6043.29 3423
6044.02 3457
6044.76 3468
6045.49 3662
6046.22 3631
6046.96 3715
6047.69 3734
6048.42 3827
6049.16 3794
6049.89 3649
6050.63 3708
6051.36 3514
6052.09 3386
6052.83 3342
6053.56 3319
6054.30 3288
6055.03 3310
6055.77 3236
6056.50 3134
6057.23 3082
6057.97 3182
6058.70 3177
6059.44 3278
6060.17 3172
6060.91 3139
6061.64 3256
6062.38 3193
6063.11 3198
6063.84 3267
6064.58 3298
6065.31 3182
6066.05 3135
6066.78 3152
6067.52 3177
6068.25 3141
6068.99 3080
6069.72 3144
6070.46 3030
6071.19 3193
6071.93 3242
6072.66 3178
6073.40 3243
6074.14 3265
6074.87 3138
6075.61 3198
6076.34 3274
6077.08 3148
6077.81 3227
6078.55 3188
6079.28 3164
6080.02 3284
6080.76 3177
6081.49 3218
6082.23 3226
6082.96 3163
6083.70 3200
6084.43 3294
6085.17 3298
6085.91 3314
6086.64 3164
6087.38 3138
6088.12 3168
6088.85 3311
6089.59 3228
6090.32 3333
6091.06 3159
6091.80 3148
6092.53 3271
6093.27 3248
6094.01 3105
6094.74 3147
6095.48 3254
6096.22 3305
6096.95 3210
6097.69 3144
6098.43 3054
6099.16 3097
6099.90 3148
6100.64 3124
6101.37 3043
6102.11 3166
6102.85 3049
6103.59 3105
6104.32 3079
6105.06 3160
6105.80 3107
6106.53 3092
6107.27 3123
6108.01 3116
6108.75 3110
6109.48 3073
6110.22 3089
6110.96 3151
6111.70 3187
6112.43 3114
6113.17 3085
6113.91 3158
6114.65 3071
6115.39 3211
6116.12 3241
6116.86 3208
6117.60 3265
6118.34 3205
6119.08 3138
6119.81 3181
6120.55 3161
6121.29 3203
6122.03 3347
6122.77 3233
6123.50 3259
6124.24 3252
6124.98 3362
6125.72 3266
6126.46 3116
6127.20 3131
6127.94 3234
6128.67 3253
6129.41 3153
6130.15 3041
6130.89 3137
6131.63 3234
6132.37 3201
6133.11 3202
6133.85 3308
6134.58 3223
6135.32 3328
6136.06 3161
6136.80 3244
6137.54 3200
6138.28 3204
6139.02 3041
6139.76 3146
6140.50 3125
6141.24 3097
6141.98 3121
6142.72 3004
6143.46 3007
6144.20 3143
6144.94 3171
6145.68 3057
6146.41 3024
6147.15 3076
6147.89 3143
6148.63 3059
6149.37 3090
6150.11 3110
6150.85 3028
6151.59 3117
6152.33 3139
6153.07 3050
6153.81 3045
6154.55 3041
6155.30 3040
6156.04 3092
6156.78 3119
6157.52 3118
6158.26 3181
6159.00 3048
6159.74 3070
6160.48 3033
6161.22 3128
6161.96 3179
6162.70 3135
6163.44 3115
6164.18 2962
6164.92 3094
6165.66 3138
6166.40 3117
6167.15 3065
6167.89 2973
6168.63 3057
6169.37 3254
6170.11 3151
6170.85 3111
6171.59 3154
6172.33 3113
6173.07 3182
6173.82 3068
6174.56 3106
6175.30 3177
6176.04 3128
6176.78 3274
6177.52 3180
6178.26 3248
6179.01 3252
6179.75 3139
6180.49 3124
6181.23 3050
6181.97 2985
6182.72 2957
6183.46 3066
6184.20 2950
6184.94 2974
6185.68 2859
6186.43 2885
6187.17 2912
6187.91 2922
6188.65 2964
6189.39 2952
6190.14 3002
6190.88 2990
6191.62 3000
6192.36 3065
6193.11 2932
6193.85 2927
6194.59 2963
6195.33 2926
6196.08 2978
6196.82 2967
6197.56 2966
6198.31 2909
6199.05 2947
6199.79 2997
6200.53 2988
6201.28 3055
6202.02 2995
6202.76 2990
6203.51 3047
6204.25 3047
6204.99 3059
6205.74 3101
6206.48 3156
6207.22 3170
6207.97 3112
6208.71 3061
6209.45 3169
6210.20 3181
6210.94 3190
6211.68 3177
6212.43 3116
6213.17 3189
6213.92 3217
6214.66 3124
6215.40 3129
6216.15 3200
6216.89 3115
6217.64 3004
6218.38 3019
6219.12 2991
6219.87 3009
6220.61 2976
6221.36 3016
6222.10 2902
6222.84 2880
6223.59 2927
6224.33 2916
6225.08 2937
6225.82 2942
6226.57 2931
6227.31 2881
6228.06 3071
6228.80 3092
6229.55 3040
6230.29 3133
6231.04 3009
6231.78 3042
6232.52 3145
6233.27 3038
6234.01 3052
6234.76 3080
6235.50 3102
6236.25 3058
6237.00 3029
6237.74 2987
6238.49 3028
6239.23 3082
6239.98 3004
6240.72 3062
6241.47 3009
6242.21 3054
6242.96 2988
6243.70 2880
6244.45 3092
6245.19 3038
6245.94 3029
6246.69 3099
6247.43 3168
6248.18 3214
6248.92 3193
6249.67 3235
6250.42 3257
6251.16 3182
6251.91 3241
6252.65 3176
6253.40 3180
6254.15 3074
6254.89 3058
6255.64 3081
6256.39 3044
6257.13 2984
6257.88 3027
6258.62 2941
6259.37 2997
6260.12 3076
6260.86 3037
6261.61 3000
6262.36 2983
6263.10 3183
6263.85 3217
6264.60 3181
6265.34 3078
6266.09 3135
6266.84 3093
6267.59 3060
6268.33 3174
6269.08 3085
6269.83 3084
6270.57 3156
6271.32 3069
6272.07 3116
6272.82 3151
6273.56 3244
6274.31 3228
6275.06 3162
6275.81 3137
6276.55 3070
6277.30 3041
6278.05 3069
6278.80 3150
6279.54 3194
6280.29 3239
6281.04 3155
6281.79 3097
6282.53 3096
6283.28 3130
6284.03 3084
6284.78 3060
6285.53 2986
6286.27 3089
6287.02 3097
6287.77 3170
6288.52 3198
6289.27 3044
6290.02 3116
6290.76 3138
6291.51 3042
6292.26 2991
6293.01 2969
6293.76 2926
6294.51 2921
6295.26 2922
6296.00 3051
6296.75 3036
6297.50 2931
6298.25 3075
6299.00 2964
6299.75 3005
6300.50 3125
6301.25 3216
6302.00 2998
6302.74 3014
6303.49 3173
6304.24 3096
6304.99 3018
6305.74 3093
6306.49 3084
6307.24 3121
6307.99 3183
6308.74 3087
6309.49 3147
6310.24 3110
6310.99 3112
6311.74 3047
6312.49 3041
6313.24 2943
6313.99 3002
6314.74 3068
6315.49 3057
6316.24 2941
6316.99 2994
6317.74 2934
6318.49 2911
6319.24 2916
6319.99 2866
6320.74 2879
6321.49 2976
6322.24 2991
6322.99 2966
6323.74 2944
6324.49 2890
6325.24 2940
6325.99 2936
6326.74 2982
6327.49 2825
6328.24 2870
6328.99 2930
6329.74 2866
6330.49 2800
6331.24 2849
6331.99 3030
6332.74 2892
6333.50 2809
6334.25 2947
6335.00 3038
6335.75 2964
6336.50 2979
6337.25 2885
6338.00 2786
6338.75 2911
6339.50 3064
6340.26 2861
6341.01 2766
6341.76 2737
6342.51 2751
6343.26 2841
6344.01 2950
6344.76 2907
6345.52 2868
6346.27 2900
6347.02 2956
6347.77 2853
6348.52 2769
6349.28 2883
6350.03 2906
6350.78 2851
6351.53 2906
6352.28 2986
6353.04 3004
6353.79 2903
6354.54 2903
6355.29 2840
6356.04 2920
6356.80 3044
6357.55 2964
6358.30 2904
6359.05 2924
6359.81 2879
6360.56 2857
6361.31 2860
6362.06 2879
6362.82 2899
6363.57 2911
6364.32 2883
6365.07 2944
6365.83 2926
6366.58 2900
6367.33 2885
6368.09 2923
6368.84 2894
6369.59 2984
6370.35 3040
6371.10 3003
6371.85 3004
6372.60 3078
6373.36 3037
6374.11 2887
6374.86 2915
6375.62 2997
6376.37 2952
6377.13 2825
6377.88 2914
6378.63 2862
6379.39 2924
6380.14 2903
6380.89 2794
6381.65 2893
6382.40 2930
6383.16 2943
6383.91 2820
6384.66 2737
6385.42 2917
6386.17 2886
6386.93 2801
6387.68 2859
6388.43 2891
6389.19 2921
6389.94 2954
6390.70 2966
6391.45 2900
6392.21 2859
6392.96 2878
6393.71 2884
6394.47 2879
6395.22 2912
6395.98 2877
6396.73 2835
6397.49 2734
6398.24 2789
6399.00 2746
6399.75 2720
6400.51 2788
6401.26 2749
6402.02 2727
6402.77 2732
6403.53 2680
6404.28 2768
6405.04 2812
6405.79 2776
6406.55 2781
6407.30 2727
6408.06 2744
6408.81 2832
6409.57 2768
6410.32 2811
6411.08 2819
6411.84 2880
6412.59 2845
6413.35 2806
6414.10 2884
6414.86 2796
6415.61 2723
6416.37 2734
6417.13 2784
6417.88 2871
6418.64 2778
6419.39 2709
6420.15 2749
6420.91 2828
6421.66 2799
6422.42 2869
6423.17 2761
6423.93 2836
6424.69 2851
6425.44 2787
6426.20 2708
6426.96 2767
6427.71 2769
6428.47 2905
6429.23 2796
6429.98 2723
6430.74 2665
6431.50 2673
6432.25 2818
6433.01 2765
6433.77 2756
6434.52 2667
6435.28 2730
6436.04 2825
6436.79 2816
6437.55 2778
6438.31 2689
6439.07 2783
6439.82 2832
6440.58 2712
6441.34 2798
6442.09 2796
6442.85 2767
6443.61 2778
6444.37 2735
6445.12 2750
6445.88 2676
6446.64 2648
6447.40 2786
6448.15 2802
6448.91 2820
6449.67 2761
6450.43 2642
6451.19 2679
6451.94 2637
6452.70 2598
6453.46 2742
6454.22 2784
6454.98 2737
6455.73 2645
6456.49 2636
6457.25 2693
6458.01 2719
6458.77 2657
6459.53 2711
6460.28 2738
6461.04 2636
6461.80 2748
6462.56 2763
6463.32 2742
6464.08 2649
6464.84 2690
6465.59 2764
6466.35 2679
6467.11 2719
6467.87 2764
6468.63 2745
6469.39 2677
6470.15 2725
6470.91 2778
6471.67 2756
6472.43 2709
6473.18 2736
6473.94 2642
6474.70 2676
6475.46 2768
6476.22 2705
6476.98 2618
6477.74 2713
6478.50 2779
6479.26 2743
6480.02 2727
6480.78 2738
6481.54 2744
6482.30 2850
6483.06 2730
6483.82 2759
6484.58 2746
6485.34 2726
6486.10 2839
6486.86 2736
6487.62 2871
6488.38 2841
6489.14 2740
6489.90 2725
6490.66 2836
6491.42 2802
6492.18 2739
6492.94 2673
6493.70 2709
6494.46 2805
6495.22 2651
6495.98 2597
6496.74 2781
6497.50 2738
6498.26 2734
6499.02 2681
6499.78 2688
6500.54 2763
6501.31 2777
6502.07 2747
6502.83 2697
6503.59 2687
6504.35 2700
6505.11 2767
6505.87 2717
6506.63 2662
6507.39 2638
6508.16 2660
6508.92 2624
6509.68 2649
6510.44 2706
6511.20 2811
6511.96 2706
6512.72 2620
6513.49 2719
6514.25 2675
6515.01 2654
6515.77 2670
6516.53 2684
6517.29 2704
6518.06 2714
6518.82 2738
6519.58 2713
6520.34 2699
6521.10 2861
6521.87 2857
6522.63 2770
6523.39 2831
6524.15 2846
6524.91 2906
6525.68 2846
6526.44 2893
6527.20 2912
6527.96 2966
6528.73 2999
6529.49 2931
6530.25 2894
6531.01 2882
6531.78 2855
6532.54 2906
6533.30 2909
6534.06 2997
6534.83 2835
6535.59 2868
6536.35 2846
6537.12 2775
6537.88 2799
6538.64 2808
6539.40 2896
6540.17 2764
6540.93 2794
6541.69 2759
6542.46 2740
6543.22 2780
6543.98 2703
6544.75 2721
6545.51 2675
6546.27 2673
6547.04 2757
6547.80 2708
6548.56 2737
6549.33 2769
6550.09 2701
6550.86 2760
6551.62 2775
6552.38 2840
6553.15 2818
6553.91 2737
6554.68 2755
6555.44 2772
6556.20 2701
6556.97 2686
6557.73 2622
6558.50 2710
6559.26 2767
6560.02 2824
6560.79 2828
6561.55 2828
6562.32 2790
6563.08 2818
6563.85 2845
6564.61 2847
6565.38 2820
6566.14 2715
6566.90 2780
6567.67 2798
6568.43 2730
6569.20 2716
6569.96 2862
6570.73 2984
6571.49 2864
6572.26 2858
6573.02 2878
6573.79 2770
6574.55 2718
6575.32 2794
6576.08 2804
6576.85 2897
6577.61 2919
6578.38 2837
6579.15 2845
6579.91 2826
6580.68 2936
6581.44 3098
6582.21 3173
6582.97 3177
6583.74 3246
6584.50 3216
6585.27 3035
6586.04 3139
6586.80 3113
6587.57 3142
6588.33 3093
6589.10 2990
6589.87 3012
6590.63 2949
6591.40 2974
6592.16 2923
6592.93 2896
6593.70 2919
6594.46 2962
6595.23 2875
6596.00 2913
6596.76 2939
6597.53 2893
6598.29 2908
6599.06 2908
6599.83 2914
6600.59 2945
6601.36 2965
6602.13 3027
6602.89 3071
6603.66 3035
6604.43 2987
6605.20 3028
6605.96 3074
6606.73 2998
6607.50 3021
6608.26 3047
6609.03 3114
6609.80 3199
6610.57 3099
6611.33 3003
6612.10 3014
6612.87 2982
6613.63 3033
6614.40 3021
6615.17 2951
6615.94 3010
6616.70 3078
6617.47 3056
6618.24 3099
6619.01 3033
6619.78 3016
6620.54 3154
6621.31 3178
6622.08 3280
6622.85 3222
6623.61 3283
6624.38 3289
6625.15 3446
6625.92 3337
6626.69 3370
6627.46 3351
6628.22 3230
6628.99 3145
6629.76 3266
6630.53 3383
6631.30 3436
6632.07 3388
6632.83 3471
6633.60 3469
6634.37 3637
6635.14 3697
6635.91 3865
6636.68 3963
6637.45 3983
6638.21 4126
6638.98 3947
6639.75 3801
6640.52 3650
6641.29 3714
6642.06 3657
6642.83 3366
6643.60 3299
6644.37 3169
6645.14 3160
6645.91 3018
6646.68 2965
6647.44 2920
6648.21 2896
6648.98 2833
6649.75 2822
6650.52 2884
6651.29 2942
6652.06 2924
6652.83 2912
6653.60 2984
6654.37 3093
6655.14 3035
6655.91 2907
6656.68 2916
6657.45 2901
6658.22 2932
6658.99 3020
6659.76 3090
6660.53 3028
6661.30 2982
6662.07 3002
6662.84 3082
6663.61 3182
6664.38 3234
6665.15 3333
6665.92 3217
6666.69 3293
6667.46 3427
6668.23 3382
6669.00 3398
6669.78 3344
6670.55 3193
6671.32 3252
6672.09 3173
6672.86 3150
6673.63 3001
6674.40 2975
6675.17 2980
6675.94 2942
6676.71 2993
6677.48 2964
6678.26 3012
6679.03 2938
6679.80 2817
6680.57 2870
6681.34 2920
6682.11 2887
6682.88 2804
6683.66 2862
6684.43 2898
6685.20 2938
6685.97 2928
6686.74 2982
6687.51 3041
6688.28 3023
6689.06 3085
6689.83 3081
6690.60 3048
6691.37 3045
6692.14 3023
6692.92 2826
6693.69 2889
6694.46 2952
6695.23 2895
6696.00 2791
6696.78 2717
6697.55 2755
6698.32 2891
6699.09 2717
6699.87 2750
6700.64 2843
6701.41 2772
6702.18 2678
6702.96 2757
6703.73 2771
6704.50 2769
6705.27 2729
6706.05 2688
6706.82 2771
6707.59 2800
6708.37 2692
6709.14 2686
6709.91 2772
6710.68 2826
6711.46 2747
6712.23 2702
6713.00 2680
6713.78 2725
6714.55 2687
6715.32 2701
6716.10 2635
6716.87 2672
6717.64 2702
6718.42 2675
6719.19 2693
6719.96 2677
6720.74 2635
6721.51 2648
6722.29 2652
6723.06 2682
6723.83 2673
6724.61 2626
6725.38 2685
6726.15 2641
6726.93 2613
6727.70 2603
6728.48 2628
6729.25 2748
6730.02 2763
6730.80 2653
6731.57 2606
6732.35 2637
6733.12 2721
6733.90 2607
6734.67 2688
6735.45 2715
6736.22 2720
6736.99 2627
6737.77 2638
6738.54 2664
6739.32 2654
6740.09 2754
6740.87 2716
6741.64 2667
6742.42 2595
6743.19 2666
6743.97 2617
6744.74 2656
6745.52 2708
6746.29 2713
6747.07 2670
6747.84 2637
6748.62 2663
6749.39 2631
6750.17 2625
6750.94 2617
6751.72 2614
6752.49 2623
6753.27 2595
6754.05 2567
6754.82 2610
6755.60 2504
6756.37 2558
6757.15 2553
6757.92 2519
6758.70 2606
6759.48 2534
6760.25 2470
6761.03 2583
6761.80 2614
6762.58 2513
6763.36 2630
6764.13 2511
6764.91 2596
6765.68 2744
6766.46 2658
6767.24 2685
6768.01 2621
6768.79 2647
6769.57 2608
6770.34 2623
6771.12 2686
6771.90 2578
6772.67 2520
6773.45 2495
6774.23 2587
6775.00 2636
6775.78 2611
6776.56 2621
6777.33 2700
6778.11 2812
6778.89 2813
6779.66 2660
6780.44 2758
6781.22 2688
6781.99 2756
6782.77 2789
6783.55 2861
6784.33 2702
6785.10 2643
6785.88 2635
6786.66 2625
6787.44 2647
6788.21 2603
6788.99 2526
6789.77 2676
6790.55 2635
6791.32 2458
6792.10 2486
6792.88 2428
6793.66 2537
6794.43 2363
6795.21 2508
6795.99 2530
6796.77 2392
6797.55 2434
6798.32 2453
6799.10 2435
6799.88 2443
6800.66 2331
6801.44 2373
6802.22 2491
6802.99 2573
6803.77 2414
6804.55 2418
6805.33 2409
6806.11 2385
6806.89 2371
6807.67 2351
6808.44 2374
6809.22 2408
6810.00 2394
6810.78 2308
6811.56 2392
6812.34 2364
6813.12 2480
6813.90 2572
6814.67 2572
6815.45 2453
6816.23 2441
6817.01 2448
6817.79 2431
6818.57 2441
6819.35 2531
6820.13 2509
6820.91 2417
6821.69 2374
6822.47 2439
6823.25 2409
6824.03 2469
6824.81 2407
6825.59 2407
6826.37 2432
6827.14 2410
6827.92 2404
6828.70 2473
6829.48 2410
6830.26 2481
6831.04 2355
6831.82 2437
6832.60 2470
6833.38 2411
6834.16 2300
6834.94 2378
6835.72 2394
6836.51 2374
6837.29 2411
6838.07 2429
6838.85 2379
6839.63 2389
6840.41 2425
6841.19 2382
6841.97 2480
6842.75 2435
6843.53 2359
6844.31 2298
6845.09 2394
6845.87 2440
6846.65 2447
6847.43 2396
6848.21 2367
6849.00 2403
6849.78 2437
6850.56 2547
6851.34 2402
6852.12 2421
6852.90 2475
6853.68 2549
6854.46 2537
6855.25 2512
6856.03 2480
6856.81 2483
6857.59 2481
6858.37 2471
6859.15 2408
6859.93 2433
6860.72 2440
6861.50 2436
6862.28 2436
6863.06 2345
6863.84 2422
6864.62 2449
6865.41 2430
6866.19 2397
6866.97 2409
6867.75 2430
6868.53 2372
6869.32 2432
6870.10 2362
6870.88 2349
6871.66 2374
6872.45 2407
6873.23 2351
6874.01 2374
6874.79 2397
6875.58 2506
6876.36 2443
6877.14 2455
6877.92 2461
6878.71 2466
6879.49 2513
6880.27 2491
6881.05 2358
6881.84 2385
6882.62 2401
6883.40 2432
6884.19 2546
6884.97 2566
6885.75 2532
6886.54 2496
6887.32 2459
6888.10 2494
6888.88 2568
6889.67 2491
6890.45 2470
6891.23 2504
6892.02 2420
6892.80 2560
6893.59 2494
6894.37 2420
6895.15 2444
6895.94 2518
6896.72 2535
6897.50 2523
6898.29 2489
6899.07 2492
6899.86 2521
6900.64 2445
6901.42 2367
6902.21 2432
6902.99 2496
6903.78 2460
6904.56 2390
6905.34 2399
6906.13 2395
6906.91 2438
6907.70 2322
6908.48 2463
6909.27 2514
6910.05 2438
6910.83 2510
6911.62 2515
6912.40 2542
6913.19 2528
6913.97 2459
6914.76 2422
6915.54 2516
6916.33 2470
6917.11 2473
6917.90 2406
6918.68 2561
6919.47 2650
6920.25 2514
6921.04 2450
6921.82 2530
6922.61 2597
6923.39 2484
6924.18 2501
6924.96 2438
6925.75 2542
6926.53 2619
6927.32 2545
6928.10 2454
6928.89 2460
6929.68 2593
6930.46 2480
6931.25 2381
6932.03 2390
6932.82 2480
6933.60 2477
6934.39 2434
6935.18 2464
6935.96 2372
6936.75 2460
6937.53 2440
6938.32 2463
6939.11 2409
6939.89 2507
6940.68 2513
6941.47 2439
6942.25 2416
6943.04 2430
6943.82 2417
6944.61 2439
6945.40 2535
6946.18 2607
6946.97 2530
6947.76 2563
6948.54 2558
6949.33 2671
6950.12 2624
6950.90 2693
6951.69 2744
6952.48 2675
6953.26 2681
6954.05 2664
6954.84 2659
6955.63 2578
6956.41 2601
6957.20 2528
6957.99 2487
6958.77 2511
6959.56 2573
6960.35 2549
6961.14 2586
6961.92 2560
6962.71 2575
6963.50 2605
6964.29 2506
6965.07 2519
6965.86 2492
6966.65 2616
6967.44 2666
6968.22 2666
6969.01 2565
6969.80 2621
6970.59 2594
6971.38 2629
6972.16 2522
6972.95 2570
6973.74 2618
6974.53 2647
6975.32 2594
6976.10 2624
6976.89 2578
6977.68 2638
6978.47 2816
6979.26 2784
6980.05 2652
6980.83 2697
6981.62 2769
6982.41 2687
6983.20 2742
6983.99 2772
6984.78 2699
6985.57 2713
6986.36 2705
6987.14 2564
6987.93 2520
6988.72 2633
6989.51 2645
6990.30 2713
6991.09 2714
6991.88 2627
6992.67 2609
6993.46 2532
6994.25 2507
6995.04 2560
6995.82 2670
6996.61 2567
6997.40 2620
6998.19 2570
6998.98 2390
6999.77 2433
7000.56 2542
7001.35 2522
7002.14 2541
7002.93 2492
7003.72 2610
7004.51 2506
7005.30 2575
7006.09 2574
7006.88 2527
7007.67 2597
7008.46 2567
7009.25 2475
7010.04 2498
7010.83 2442
7011.62 2501
7012.41 2515
7013.20 2522
7013.99 2490
7014.78 2554
7015.57 2634
7016.36 2524
7017.15 2569
7017.94 2555
7018.73 2575
7019.53 2533
7020.32 2475
7021.11 2579
7021.90 2530
7022.69 2592
7023.48 2544
7024.27 2558
7025.06 2525
7025.85 2380
7026.64 2397
7027.43 2439
7028.23 2417
7029.02 2482
7029.81 2431
7030.60 2469
7031.39 2484
7032.18 2466
7032.97 2565
7033.77 2488
7034.56 2506
7035.35 2510
7036.14 2441
7036.93 2407
7037.72 2450
7038.51 2335
7039.31 2356
7040.10 2499
7040.89 2469
7041.68 2414
7042.47 2532
7043.27 2582
7044.06 2515
7044.85 2461
7045.64 2464
7046.43 2552
7047.23 2516
7048.02 2508
7048.81 2536
7049.60 2547
7050.40 2443
7051.19 2544
7051.98 2481
7052.77 2480
7053.57 2484
7054.36 2474
7055.15 2476
7055.94 2543
7056.74 2513
7057.53 2513
7058.32 2527
7059.12 2473
7059.91 2569
7060.70 2573
7061.50 2509
7062.29 2457
7063.08 2501
7063.87 2506
7064.67 2498
7065.46 2392
7066.25 2354
7067.05 2354
7067.84 2434
7068.63 2437
7069.43 2409
7070.22 2409
7071.02 2429
7071.81 2258
7072.60 2346
7073.40 2390
7074.19 2404
7074.98 2470
7075.78 2584
7076.57 2531
7077.37 2504
7078.16 2492
7078.95 2575
7079.75 2567
7080.54 2540
7081.34 2612
7082.13 2597
7082.92 2732
7083.72 2648
7084.51 2588
7085.31 2713
7086.10 2777
7086.90 2741
7087.69 2817
7088.49 2789
7089.28 2855
7090.07 2866
7090.87 2891
7091.66 2923
7092.46 2879
7093.25 2978
7094.05 2748
7094.84 2696
7095.64 2758
7096.43 2587
7097.23 2651
7098.02 2708
7098.82 2591
7099.61 2531
7100.41 2539
7101.20 2509
7102.00 2466
7102.79 2484
7103.59 2466
7104.39 2491
7105.18 2440
7105.98 2394
7106.77 2403
7107.57 2506
7108.36 2509
7109.16 2353
7109.96 2488
7110.75 2368
7111.55 2374
7112.34 2461
7113.14 2508
7113.93 2551
7114.73 2604
7115.53 2642
7116.32 2628
7117.12 2676
7117.92 2679
7118.71 2680
7119.51 2761
7120.30 2757
7121.10 2784
7121.90 2733
7122.69 2675
7123.49 2745
7124.29 2640
7125.08 2587
7125.88 2585
7126.68 2546
7127.47 2523
7128.27 2478
7129.07 2458
7129.86 2475
7130.66 2446
7131.46 2408
7132.25 2455
7133.05 2431
7133.85 2453
7134.65 2482
7135.44 2362
7136.24 2380
7137.04 2336
7137.84 2364
7138.63 2261
7139.43 2389
7140.23 2245
7141.03 2276
7141.82 2333
7142.62 2301
7143.42 2273
7144.22 2337
7145.01 2451
7145.81 2419
7146.61 2337
7147.41 2299
7148.20 2310
7149.00 2316
7149.80 2390
7150.60 2314
7151.40 2386
7152.19 2388
7152.99 2417
7153.79 2394
7154.59 2338
7155.39 2288
7156.19 2317
7156.98 2392
7157.78 2395
7158.58 2376
7159.38 2404
7160.18 2351
7160.98 2401
7161.78 2458
7162.57 2437
7163.37 2384
7164.17 2399
7164.97 2421
7165.77 2460
7166.57 2448
7167.37 2446
7168.17 2417
7168.97 2372
7169.77 2405
7170.56 2424
7171.36 2391
7172.16 2370
7172.96 2367
7173.76 2444
7174.56 2381
7175.36 2339
7176.16 2344
7176.96 2400
7177.76 2363
7178.56 2405
7179.36 2374
7180.16 2379
7180.96 2352
7181.76 2391
7182.56 2384
7183.36 2272
7184.16 2374
7184.96 2320
7185.76 2341
7186.56 2391
7187.36 2438
7188.16 2470
7188.96 2334
7189.76 2317
7190.56 2344
7191.36 2359
7192.16 2274
7192.96 2269
7193.76 2265
7194.56 2246
7195.36 2347
7196.16 2308
7196.96 2382
7197.76 2441
7198.56 2432
7199.36 2430
7200.16 2327
7200.97 2435
7201.77 2259
7202.57 2314
7203.37 2267
7204.17 2344
7204.97 2299
7205.77 2300
7206.57 2294
7207.37 2334
7208.18 2380
7208.98 2358
7209.78 2365
7210.58 2313
7211.38 2352
7212.18 2312
7212.98 2364
7213.79 2395
7214.59 2370
7215.39 2283
7216.19 2337
7216.99 2367
7217.79 2473
7218.60 2327
7219.40 2444
7220.20 2387
7221.00 2406
7221.80 2397
7222.61 2493
7223.41 2518
7224.21 2420
7225.01 2394
7225.81 2444
7226.62 2384
7227.42 2435
7228.22 2394
7229.02 2347
7229.83 2337
7230.63 2333
7231.43 2324
7232.23 2297
7233.04 2280
7233.84 2368
7234.64 2342
7235.45 2322
7236.25 2323
7237.05 2353
7237.85 2369
7238.66 2332
7239.46 2309
7240.26 2418
7241.07 2453
7241.87 2450
7242.67 2355
7243.48 2363
7244.28 2390
7245.08 2374
7245.89 2337
7246.69 2297
7247.49 2330
7248.30 2312
7249.10 2293
7249.90 2321
7250.71 2276
7251.51 2284
7252.31 2231
7253.12 2263
7253.92 2276
7254.73 2278
7255.53 2272
7256.33 2251
7257.14 2334
7257.94 2329
7258.75 2333
7259.55 2331
7260.35 2334
7261.16 2320
7261.96 2316
7262.77 2395
7263.57 2340
7264.38 2364
7265.18 2232
7265.98 2238
7266.79 2206
7267.59 2157
7268.40 2202
7269.20 2223
7270.01 2271
7270.81 2206
7271.62 2278
7272.42 2291
7273.23 2247
7274.03 2277
7274.84 2223
7275.64 2195
7276.45 2274
7277.25 2279
7278.06 2384
7278.86 2253
7279.67 2281
7280.47 2285
7281.28 2266
7282.08 2281
7282.89 2294
7283.69 2318
7284.50 2292
7285.31 2270
7286.11 2266
7286.92 2263
7287.72 2321
7288.53 2245
7289.33 2289
7290.14 2199
7290.95 2270
7291.75 2251
7292.56 2256
7293.36 2241
7294.17 2187
7294.98 2259
7295.78 2228
7296.59 2158
7297.39 2206
7298.20 2153
7299.01 2196
7299.81 2160
7300.62 2245
7301.43 2128
7302.23 2264
7303.04 2261
7303.85 2220
7304.65 2171
7305.46 2223
7306.27 2342
7307.07 2307
7307.88 2155
7308.69 2177
7309.49 2218
7310.30 2110
7311.11 2202
7311.91 2179
7312.72 2127
7313.53 2181
7314.33 2283
7315.14 2168
7315.95 2162
7316.76 2172
7317.56 2145
7318.37 2169
7319.18 2120
7319.99 2214
7320.79 2207
7321.60 2256
7322.41 2254
7323.22 2248
7324.02 2217
7324.83 2392
7325.64 2305
7326.45 2292
7327.26 2257
7328.06 2171
7328.87 2233
7329.68 2174
7330.49 2184
7331.30 2268
7332.10 2208
7332.91 2208
7333.72 2255
7334.53 2263
7335.34 2132
7336.15 2000
7336.95 2100
7337.76 2185
7338.57 2108
7339.38 1999
7340.19 2123
7341.00 2188
7341.81 2135
7342.61 2185
7343.42 2126
7344.23 2120
7345.04 2186
7345.85 2141
7346.66 2153
7347.47 2237
7348.28 2201
7349.09 2160
7349.89 2062
7350.70 2180
7351.51 2220
7352.32 2148
7353.13 2076
7353.94 2134
7354.75 2202
7355.56 2121
7356.37 2110
7357.18 2137
7357.99 2097
7358.80 2152
7359.61 2081
7360.42 2182
7361.23 2198
7362.04 2040
7362.85 2164
7363.66 2152
7364.47 2025
7365.28 2094
7366.09 2107
7366.90 2082
7367.71 2140
7368.52 2122
7369.33 2162
7370.14 2131
7370.95 2168
7371.76 2051
7372.57 2072
7373.38 2109
7374.19 2070
7375.00 2039
7375.81 2044
7376.62 2125
7377.43 2142
7378.24 2130
7379.05 2188
7379.86 2141
7380.67 2071
7381.49 2090
7382.30 2179
7383.11 2098
7383.92 2093
7384.73 2011
7385.54 2070
7386.35 2069
7387.16 2033
7387.97 2044
7388.79 2039
7389.60 2082
7390.41 2144
7391.22 2136
7392.03 2069
7392.84 2065
7393.65 2077
7394.47 2037
7395.28 2102
7396.09 2040
7396.90 2026
7397.71 2116
7398.52 2062
7399.34 2110
7400.15 2149
7400.96 2098
7401.77 2153
7402.58 2134
7403.40 2166
7404.21 2090
7405.02 2152
7405.83 2212
7406.64 2136
7407.46 2069
7408.27 2121
7409.08 2132
7409.89 2156
7410.71 2131
7411.52 2177
7412.33 2143
7413.14 2091
7413.96 1993
7414.77 2001
7415.58 2095
7416.40 2091
7417.21 2054
7418.02 2028
7418.83 2045
7419.65 2042
7420.46 2027
7421.27 2035
7422.09 1992
7422.90 1972
7423.71 2050
7424.53 2033
7425.34 2021
7426.15 2006
7426.97 2021
7427.78 2085
7428.59 2048
7429.41 1997
7430.22 1999
7431.03 2019
7431.85 2030
7432.66 2049
7433.47 2016
7434.29 2063
7435.10 2018
7435.92 2057
7436.73 1997
7437.54 2089
7438.36 2038
7439.17 2096
7439.99 2041
7440.80 2106
7441.61 2116
7442.43 2181
7443.24 2123
7444.06 2130
7444.87 2067
7445.69 2103
7446.50 2104
7447.31 2005
7448.13 2043
7448.94 2019
7449.76 2069
7450.57 1984
7451.39 2028
7452.20 2055
7453.02 2088
7453.83 2091
7454.65 2067
7455.46 2062
7456.28 2065
7457.09 2071
7457.91 2090
7458.72 2003
7459.54 2000
7460.35 2014
7461.17 2017
7461.98 2058
7462.80 2046
7463.61 2137
7464.43 2063
7465.24 2149
7466.06 2191
7466.88 2149
7467.69 2162
7468.51 2128
7469.32 2138
7470.14 2163
7470.95 2050
7471.77 2080
7472.59 2067
7473.40 2011
7474.22 1980
7475.03 2047
7475.85 2038
7476.67 2089
7477.48 2080
7478.30 2022
7479.11 2056
7479.93 2086
7480.75 2081
7481.56 2073
7482.38 2104
7483.20 2131
7484.01 2050
7484.83 2120
7485.65 2043
7486.46 2016
7487.28 2028
7488.10 2128
7488.91 2159
7489.73 2183
7490.55 2014
7491.36 2106
7492.18 2201
7493.00 2190
7493.81 2111
7494.63 2079
7495.45 2184
7496.27 2135
7497.08 2121
7497.90 2075
7498.72 2067
7499.53 2092
7500.35 2122
7501.17 2167
7501.99 2101
7502.80 2080
7503.62 2125
7504.44 2203
7505.26 2098
7506.08 2066
7506.89 2094
7507.71 2250
7508.53 2173
7509.35 2151
7510.16 2165
7510.98 2144
7511.80 2219
7512.62 2184
7513.44 2154
7514.25 2179
7515.07 2156
7515.89 2173
7516.71 2142
7517.53 2160
7518.35 2060
7519.16 2081
7519.98 2127
7520.80 2206
7521.62 2143
7522.44 2161
7523.26 2203
7524.08 2194
7524.90 2078
7525.71 2134
7526.53 2139
7527.35 2149
7528.17 2153
7528.99 2118
7529.81 2173
7530.63 2165
7531.45 2141
7532.27 2130
7533.08 2117
7533.90 2119
7534.72 2138
7535.54 2200
7536.36 2196
7537.18 2177
7538.00 2222
7538.82 2239
7539.64 2208
7540.46 2198
7541.28 2200
7542.10 2262
7542.92 2240
7543.74 2201
7544.56 2265
7545.38 2191
7546.20 2161
7547.02 2175
7547.84 2192
7548.66 2209
7549.48 2225
7550.30 2262
7551.12 2186
7551.94 2225
7552.76 2195
7553.58 2248
7554.40 2197
7555.22 2276
7556.04 2257
7556.86 2279
7557.68 2232
7558.50 2305
7559.32 2413
7560.14 2318
7560.96 2300
7561.78 2367
7562.61 2363
7563.43 2357
7564.25 2336
7565.07 2360
7565.89 2331
7566.71 2345
7567.53 2333
7568.35 2293
7569.17 2387
7569.99 2407
7570.82 2348
7571.64 2280
7572.46 2306
7573.28 2295
7574.10 2401
7574.92 2336
7575.74 2378
7576.57 2330
7577.39 2312
7578.21 2302
7579.03 2276
7579.85 2312
7580.67 2282
7581.50 2321
7582.32 2342
7583.14 2447
7583.96 2510
7584.78 2462
7585.61 2408
7586.43 2337
7587.25 2484
7588.07 2575
7588.89 2537
7589.72 2554
7590.54 2554
7591.36 2591
7592.18 2566
7593.01 2588
7593.83 2629
7594.65 2642
7595.47 2617
7596.30 2447
7597.12 2471
7597.94 2517
7598.76 2593
7599.59 2554
7600.41 2536
7601.23 2547
7602.06 2691
7602.88 2730
7603.70 2724
7604.53 2837
7605.35 2885
7606.17 3012
7606.99 3019
7607.82 3087
7608.64 2953
7609.46 2959
7610.29 2973
7611.11 2925
7611.93 2945
7612.76 2805
7613.58 2731
7614.41 2692
7615.23 2660
7616.05 2708
7616.88 2643
7617.70 2615
7618.52 2656
7619.35 2712
7620.17 2644
7621.00 2661
7621.82 2613
7622.64 2596
7623.47 2631
7624.29 2585
7625.12 2485
7625.94 2633
7626.77 2764
7627.59 2799
7628.41 2868
7629.24 2981
7630.06 2983
7630.89 3214
7631.71 3374
7632.54 3491
7633.36 3502
7634.19 3613
7635.01 3578
7635.84 3604
7636.66 3452
7637.48 3276
7638.31 3031
7639.13 2895
7639.96 2874
7640.78 2650
7641.61 2650
7642.43 2616
7643.26 2582
7644.09 2534
7644.91 2440
7645.74 2458
7646.56 2494
7647.39 2394
7648.21 2317
7649.04 2439
7649.86 2424
7650.69 2425
7651.51 2341
7652.34 2350
7653.17 2340
7653.99 2329
7654.82 2313
7655.64 2287
7656.47 2350
7657.29 2355
7658.12 2408
7658.95 2412
7659.77 2447
7660.60 2464
7661.43 2400
7662.25 2378
7663.08 2371
7663.90 2340
7664.73 2328
7665.56 2312
7666.38 2364
7667.21 2330
7668.04 2434
7668.86 2466
7669.69 2439
7670.52 2459
7671.34 2504
7672.17 2497
7673.00 2532
7673.82 2542
7674.65 2546
7675.48 2366
7676.30 2363
7677.13 2357
7677.96 2317
7678.78 2269
7679.61 2297
7680.44 2184
7681.27 2221
7682.09 2278
7682.92 2224
7683.75 2271
7684.58 2314
7685.40 2237
7686.23 2312
7687.06 2309
7687.89 2214
7688.71 2264
7689.54 2231
7690.37 2175
7691.20 2292
7692.02 2245
7692.85 2193
7693.68 2263
7694.51 2265
7695.34 2234
7696.16 2233
7696.99 2267
7697.82 2270
7698.65 2395
7699.48 2260
7700.31 2410
7701.13 2284
7701.96 2300
7702.79 2277
7703.62 2188
7704.45 2191
7705.28 2291
7706.10 2229
7706.93 2158
7707.76 2229
7708.59 2297
7709.42 2282
7710.25 2316
7711.08 2296
7711.91 2189
7712.73 2229
7713.56 2221
7714.39 2134
7715.22 2147
7716.05 2105
7716.88 2188
7717.71 2228
7718.54 2161
7719.37 2103
7720.20 2154
7721.03 2147
7721.86 2098
7722.68 2056
7723.51 2022
7724.34 2145
7725.17 2149
7726.00 2152
7726.83 2137
7727.66 2185
7728.49 2159
7729.32 2147
7730.15 2121
7730.98 2175
7731.81 2163
7732.64 2193
7733.47 2093
7734.30 2072
7735.13 2220
7735.96 2214
7736.79 2170
7737.62 2076
7738.45 2117
7739.28 2141
7740.11 2106
7740.94 2091
7741.77 2061
7742.61 2107
7743.44 2055
7744.27 2075
7745.10 2151
7745.93 2196
7746.76 2287
7747.59 2236
7748.42 2265
7749.25 2255
7750.08 2265
7750.91 2314
7751.74 2290
7752.58 2201
7753.41 2156
7754.24 2134
7755.07 2170
7755.90 2131
7756.73 2074
7757.56 2154
7758.39 2049
7759.23 2057
7760.06 2059
7760.89 2036
7761.72 2092
7762.55 1990
7763.38 1983
7764.22 2008
7765.05 2048
7765.88 2167
7766.71 2083
7767.54 1939
7768.37 1903
7769.21 1890
7770.04 1925
7770.87 2014
7771.70 1928
7772.53 1926
7773.37 1910
7774.20 1960
7775.03 1993
7775.86 1996
7776.70 2020
7777.53 1967
7778.36 2038
7779.19 2040
7780.03 1979
7780.86 2011
7781.69 1998
7782.52 2100
7783.36 2061
7784.19 1990
7785.02 2011
7785.86 2077
7786.69 2077
7787.52 2017
7788.35 2094
7789.19 2077
7790.02 2154
7790.85 2096
7791.69 2048
7792.52 2044
7793.35 2044
7794.19 2028
7795.02 2065
7795.85 2013
7796.69 2023
7797.52 2000
7798.35 1994
7799.19 1977
7800.02 1881
7800.85 1905
7801.69 1938
7802.52 2025
7803.36 1989
7804.19 2020
7805.02 2004
7805.86 1949
7806.69 1902
7807.53 1939
7808.36 1979
7809.19 1943
7810.03 1901
7810.86 1951
7811.70 2002
7812.53 1998
7813.36 2036
7814.20 1957
7815.03 2018
7815.87 1938
7816.70 2014
7817.54 2023
7818.37 1929
7819.21 2011
7820.04 2036
7820.88 1989
7821.71 1986
7822.55 2065
7823.38 2012
7824.22 1960
7825.05 1956
7825.89 2037
7826.72 2012
7827.56 2026
7828.39 1956
7829.23 1954
7830.06 2027
7830.90 2038
7831.73 1997
7832.57 1960
7833.40 1969
7834.24 2038
7835.07 1999
7835.91 2007
7836.74 1941
7837.58 2012
7838.42 2116
7839.25 2022
7840.09 1953
7840.92 2005
7841.76 1990
7842.59 2114
7843.43 2084
7844.27 2030
7845.10 2021
7845.94 2121
7846.77 2100
7847.61 2085
7848.45 2111
7849.28 2051
7850.12 2087
7850.96 2178
7851.79 2089
7852.63 2160
7853.47 2163
7854.30 2217
7855.14 2221
7855.98 2270
7856.81 2308
7857.65 2398
7858.49 2478
7859.32 2561
7860.16 2664
7861.00 2763
7861.83 2819
7862.67 2717
7863.51 2707
7864.34 2640
7865.18 2531
7866.02 2510
7866.86 2435
7867.69 2373
7868.53 2325
7869.37 2256
7870.20 2215
7871.04 2241
7871.88 2264
7872.72 2239
7873.55 2291
7874.39 2380
7875.23 2398
7876.07 2356
7876.91 2329
7877.74 2348
7878.58 2476
7879.42 2415
7880.26 2411
7881.09 2328
7881.93 2280
7882.77 2338
7883.61 2244
7884.45 2282
7885.28 2185
7886.12 2220
7886.96 2125
7887.80 2141
7888.64 2238
7889.48 2217
7890.32 2096
7891.15 2140
7891.99 2219
7892.83 2315
7893.67 2255
7894.51 2241
7895.35 2199
7896.19 2161
7897.02 2096
7897.86 2127
7898.70 2145
7899.54 2141
7900.38 2089
7901.22 2085
7902.06 2035
7902.90 2063
7903.74 2088
7904.58 2040
7905.41 2038
7906.25 2096
7907.09 2038
7907.93 2023
7908.77 1951
7909.61 2037
7910.45 2020
7911.29 1985
7912.13 2011
7912.97 1945
7913.81 1898
7914.65 1938
7915.49 1908
7916.33 1986
7917.17 1936
7918.01 1983
7918.85 1929
7919.69 1906
7920.53 1934
7921.37 1865
7922.21 1914
7923.05 1955
7923.89 2014
7924.73 1988
7925.57 1944
7926.41 1928
7927.25 1925
7928.09 1884
7928.93 1898
7929.77 1868
7930.61 1960
7931.45 1898
7932.29 1824
7933.14 1944
7933.98 1873
7934.82 1849
7935.66 1947
7936.50 1926
7937.34 1940
7938.18 1952
7939.02 1925
7939.86 1947
7940.70 1942
7941.55 1921
7942.39 1923
7943.23 1875
7944.07 1853
7944.91 1801
7945.75 1869
7946.59 1881
7947.43 1841
7948.28 1921
7949.12 1938
7949.96 1825
7950.80 1940
7951.64 1895
7952.48 1934
7953.33 1906
7954.17 1917
7955.01 1963
7955.85 1954
7956.69 1914
7957.54 1894
7958.38 2007
7959.22 1845
7960.06 1807
7960.90 1874
7961.75 1834
7962.59 1784
7963.43 1806
7964.27 1861
7965.12 1886
7965.96 1873
7966.80 1790
7967.64 1888
7968.49 1895
7969.33 1789
7970.17 1843
7971.01 1865
7971.86 1944
7972.70 1913
7973.54 1863
7974.39 1853
7975.23 1874
7976.07 1780
7976.91 1747
7977.76 1838
7978.60 1850
7979.44 1858
7980.29 1765
7981.13 1794
7981.97 1777
7982.82 1859
7983.66 1762
7984.50 1822
7985.35 1822
7986.19 1787
7987.04 1774
7987.88 1793
7988.72 1858
7989.57 1875
7990.41 1786
7991.25 1817
7992.10 1819
7992.94 1767
7993.79 1796
7994.63 1833
7995.47 1734
7996.32 1741
7997.16 1783
7998.01 1791
7998.85 1736
7999.69 1734
8000.54 1696
8001.38 1717
8002.23 1813
8003.07 1670
8003.92 1752
8004.76 1789
8005.61 1777
8006.45 1753
8007.29 1727
8008.14 1768
8008.98 1794
8009.83 1721
8010.67 1703
8011.52 1738
8012.36 1749
8013.21 1727
8014.05 1727
8014.90 1737
8015.74 1787
8016.59 1770
8017.43 1798
8018.28 1723
8019.12 1733
8019.97 1715
8020.82 1675
8021.66 1692
8022.51 1762
8023.35 1706
8024.20 1727
8025.04 1734
8025.89 1758
8026.73 1743
8027.58 1711
8028.43 1671
8029.27 1672
8030.12 1758
8030.96 1694
8031.81 1700
8032.66 1718
8033.50 1784
8034.35 1750
8035.19 1749
8036.04 1684
8036.89 1668
8037.73 1675
8038.58 1747
8039.43 1729
8040.27 1692
8041.12 1777
8041.96 1708
8042.81 1727
8043.66 1723
8044.50 1776
8045.35 1692
8046.20 1601
8047.04 1635
8047.89 1644
8048.74 1676
8049.58 1779
8050.43 1721
8051.28 1671
8052.13 1673
8052.97 1681
8053.82 1728
8054.67 1722
8055.51 1715
8056.36 1750
8057.21 1707
8058.06 1658
8058.90 1729
8059.75 1667
8060.60 1631
8061.45 1659
8062.29 1659
8063.14 1695
8063.99 1669
8064.84 1658
8065.68 1627
8066.53 1691
8067.38 1721
8068.23 1713
8069.08 1675
8069.92 1597
8070.77 1633
8071.62 1758
8072.47 1641
8073.32 1606
8074.16 1621
8075.01 1702
8075.86 1707
8076.71 1660
8077.56 1718
8078.41 1690
8079.25 1692
8080.10 1690
8080.95 1648
8081.80 1627
8082.65 1715
8083.50 1603
8084.35 1619
8085.20 1605
8086.04 1652
8086.89 1660
8087.74 1677
8088.59 1727
8089.44 1723
8090.29 1676
8091.14 1734
8091.99 1653
8092.84 1609
8093.69 1696
8094.53 1641
8095.38 1695
8096.23 1694
8097.08 1693
8097.93 1662
8098.78 1630
8099.63 1583
8100.48 1622
8101.33 1612
8102.18 1639
8103.03 1752
8103.88 1718
8104.73 1641
8105.58 1620
8106.43 1635
8107.28 1635
8108.13 1637
8108.98 1683
8109.83 1650
8110.68 1625
8111.53 1616
8112.38 1599
8113.23 1650
8114.08 1600
8114.93 1645
8115.78 1654
8116.63 1694
8117.48 1643
8118.33 1636
8119.18 1624
8120.03 1661
8120.88 1688
8121.73 1688
8122.59 1668
8123.44 1707
8124.29 1718
8125.14 1726
8125.99 1734
8126.84 1659
8127.69 1616
8128.54 1805
8129.39 1733
8130.24 1681
8131.10 1743
8131.95 1747
8132.80 1693
8133.65 1711
8134.50 1698
8135.35 1727
8136.20 1728
8137.06 1762
8137.91 1778
8138.76 1743
8139.61 1814
8140.46 1820
8141.31 1825
8142.17 1809
8143.02 1788
8143.87 1799
8144.72 1802
8145.57 1787
8146.42 1854
8147.28 1792
8148.13 1762
8148.98 1795
8149.83 1892
8150.69 1847
8151.54 1822
8152.39 1818
8153.24 1893
8154.09 1887
8154.95 1927
8155.80 1899
8156.65 1963
8157.50 2005
8158.36 1948
8159.21 1968
8160.06 1924
8160.92 1856
8161.77 1814
8162.62 1799
8163.47 1777
8164.33 1807
8165.18 1851
8166.03 1853
8166.89 1786
8167.74 1813
8168.59 1743
8169.45 1775
8170.30 1742
8171.15 1763
8172.01 1852
8172.86 1813
8173.71 1803
8174.57 1740
8175.42 1732
8176.27 1670
8177.13 1711
8177.98 1727
8178.83 1699
8179.69 1748
8180.54 1689
8181.40 1680
8182.25 1644
8183.10 1683
8183.96 1684
8184.81 1669
8185.66 1660
8186.52 1621
8187.37 1620
8188.23 1688
8189.08 1609
8189.94 1654
8190.79 1715
8191.64 1646
8192.50 1611
8193.35 1641
8194.21 1605
8195.06 1585
8195.92 1554
8196.77 1653
8197.63 1643
8198.48 1587
8199.34 1576
8200.19 1646
8201.05 1617
8201.90 1585
8202.76 1650
8203.61 1684
8204.47 1640
8205.32 1642
8206.18 1672
8207.03 1579
8207.89 1640
8208.74 1598
8209.60 1641
8210.45 1604
8211.31 1562
8212.16 1639
8213.02 1621
8213.87 1653
8214.73 1646
8215.58 1595
8216.44 1539
8217.30 1564
8218.15 1536
8219.01 1592
8219.86 1578
8220.72 1628
8221.58 1654
8222.43 1607
8223.29 1683
8224.14 1658
8225.00 1600
8225.86 1610
8226.71 1572
8227.57 1555
8228.42 1595
8229.28 1576
8230.14 1574
8230.99 1620
8231.85 1608
8232.71 1645
8233.56 1625
8234.42 1610
8235.28 1597
8236.13 1571
8236.99 1626
8237.85 1676
8238.70 1663
8239.56 1559
8240.42 1613
8241.27 1675
8242.13 1631
8242.99 1651
8243.85 1595
8244.70 1593
8245.56 1561
8246.42 1598
8247.27 1634
8248.13 1613
8248.99 1545
8249.85 1517
8250.70 1564
8251.56 1587
8252.42 1562
8253.28 1506
8254.13 1601
8254.99 1596
8255.85 1482
8256.71 1471
8257.57 1573
8258.42 1606
8259.28 1588
8260.14 1572
8261.00 1531
8261.85 1514
8262.71 1499
8263.57 1556
8264.43 1568
8265.29 1545
8266.15 1552
8267.00 1588
8267.86 1509
8268.72 1549
8269.58 1609
8270.44 1588
8271.30 1528
8272.15 1542
8273.01 1576
8273.87 1558
8274.73 1567
8275.59 1689
8276.45 1643
8277.31 1573
8278.17 1547
8279.02 1607
8279.88 1546
8280.74 1569
8281.60 1544
8282.46 1506
8283.32 1584
8284.18 1537
8285.04 1560
8285.90 1563
8286.76 1578
8287.62 1589
8288.48 1592
8289.34 1572
8290.19 1577
8291.05 1622
8291.91 1594
8292.77 1592
8293.63 1613
8294.49 1610
8295.35 1584
8296.21 1632
8297.07 1583
8297.93 1534
8298.79 1564
8299.65 1556
8300.51 1592
8301.37 1544
8302.23 1479
8303.09 1614
8303.95 1636
8304.81 1639
8305.67 1546
8306.53 1536
8307.39 1593
8308.26 1537
8309.12 1555
8309.98 1599
8310.84 1610
8311.70 1699
8312.56 1633
8313.42 1569
8314.28 1660
8315.14 1620
8316.00 1649
8316.86 1650
8317.72 1644
8318.58 1593
8319.44 1579
8320.31 1585
8321.17 1583
8322.03 1593
8322.89 1652
8323.75 1580
8324.61 1597
8325.47 1574
8326.33 1566
8327.20 1513
8328.06 1527
8328.92 1608
8329.78 1628
8330.64 1653
8331.50 1667
8332.37 1591
8333.23 1633
8334.09 1617
8334.95 1574
8335.81 1569
8336.67 1601
8337.54 1598
8338.40 1652
8339.26 1619
8340.12 1614
8340.99 1537
8341.85 1583
8342.71 1539
8343.57 1550
8344.43 1544
8345.30 1582
8346.16 1582
8347.02 1675
8347.88 1645
8348.75 1586
8349.61 1557
8350.47 1533
8351.33 1556
8352.20 1546
8353.06 1573
8353.92 1610
8354.79 1620
8355.65 1594
8356.51 1631
8357.37 1604
8358.24 1639
8359.10 1649
8359.96 1656
8360.83 1585
8361.69 1640
8362.55 1586
8363.42 1587
8364.28 1578
8365.14 1606
8366.01 1651
8366.87 1612
8367.73 1647
8368.60 1585
8369.46 1680
8370.32 1596
8371.19 1577
8372.05 1576
8372.92 1520
8373.78 1563
8374.64 1628
8375.51 1682
8376.37 1676
8377.24 1593
8378.10 1590
8378.96 1680
8379.83 1708
8380.69 1691
8381.56 1562
8382.42 1646
8383.29 1680
8384.15 1663
8385.01 1627
8385.88 1583
8386.74 1608
8387.61 1606
8388.47 1617
8389.34 1668
8390.20 1620
8391.07 1654
8391.93 1631
8392.80 1605
8393.66 1563
8394.53 1538
8395.39 1618
8396.26 1633
8397.12 1589
8397.99 1552
8398.85 1615
8399.72 1560
8400.58 1587
8401.45 1581
8402.31 1608
8403.18 1568
8404.04 1580
8404.91 1586
8405.77 1628
8406.64 1619
8407.50 1637
8408.37 1679
8409.24 1670
8410.10 1574
8410.97 1547
8411.83 1570
8412.70 1541
8413.57 1549
8414.43 1565
8415.30 1582
8416.16 1616
8417.03 1668
8417.90 1553
8418.76 1626
8419.63 1645
8420.49 1600
8421.36 1664
8422.23 1619
8423.09 1645
8423.96 1608
8424.83 1653
8425.69 1646
8426.56 1640
8427.43 1641
8428.29 1690
8429.16 1639
8430.03 1698
8430.89 1694
8431.76 1688
8432.63 1703
8433.49 1693
8434.36 1722
8435.23 1736
8436.09 1715
8436.96 1737
8437.83 1745
8438.70 1758
8439.56 1720
8440.43 1797
8441.30 1808
8442.17 1824
8443.03 1864
8443.90 1922
8444.77 1942
8445.64 1991
8446.50 1963
8447.37 1914
8448.24 1864
8449.11 1848
8449.97 1851
8450.84 1870
8451.71 1813
8452.58 1827
8453.45 1792
8454.31 1932
8455.18 1987
8456.05 2015
8456.92 2105
8457.79 2173
8458.65 2258
8459.52 2216
8460.39 2206
8461.26 2144
8462.13 2162
8463.00 2050
8463.86 2057
8464.73 1960
8465.60 2044
8466.47 2056
8467.34 2070
8468.21 2053
8469.08 2107
8469.94 2187
8470.81 2282
8471.68 2211
8472.55 2269
8473.42 2364
8474.29 2397
8475.16 2346
8476.03 2315
8476.90 2216
8477.77 2134
8478.64 2095
8479.50 2012
8480.37 1934
8481.24 1879
8482.11 1858
8482.98 1784
8483.85 1804
8484.72 1839
8485.59 1789
8486.46 1683
8487.33 1728
8488.20 1802
8489.07 1844
8489.94 1739
8490.81 1716
8491.68 1767
8492.55 1723
8493.42 1816
8494.29 1866
8495.16 1826
8496.03 1812
8496.90 1786
8497.77 1819
8498.64 1836
8499.51 1852
8500.38 1857
8501.25 1797
8502.12 1803
8502.99 1823
8503.86 1813
8504.73 1842
8505.60 1755
8506.48 1779
8507.35 1783
8508.22 1784
8509.09 1846
8509.96 1876
8510.83 1860
8511.70 1816
8512.57 1838
8513.44 1913
8514.31 1875
8515.18 1846
8516.06 1886
8516.93 1844
8517.80 1875
8518.67 1810
8519.54 1899
8520.41 1769
8521.28 1739
8522.16 1795
8523.03 1740
8523.90 1809
8524.77 1826
8525.64 1823
8526.51 1835
8527.39 1830
8528.26 1853
8529.13 1869
8530.00 1875
8530.87 1928
8531.74 1853
8532.62 1910
8533.49 1876
8534.36 1908
8535.23 1902
8536.11 1920
8536.98 1941
8537.85 1961
8538.72 1914
8539.59 1907
8540.47 1925
8541.34 1936
8542.21 1866
8543.08 1885
8543.96 1913
8544.83 1927
8545.70 1900
8546.58 1854
8547.45 1899
8548.32 1854
8549.19 1907
8550.07 1816
8550.94 1903
8551.81 1929
8552.69 2049
8553.56 2254
8554.43 2294
8555.31 2401
8556.18 2568
8557.05 2565
8557.93 2436
8558.80 2501
8559.67 2468
8560.55 2341
8561.42 2217
8562.29 2118
8563.17 2082
8564.04 1998
8564.91 1886
8565.79 1799
8566.66 1820
8567.53 1764
8568.41 1772
8569.28 1749
8570.16 1783
8571.03 1703
8571.90 1747
8572.78 1711
8573.65 1727
8574.53 1670
8575.40 1693
8576.28 1712
8577.15 1672
8578.02 1615
8578.90 1676
8579.77 1711
8580.65 1709
8581.52 1637
8582.40 1645
8583.27 1715
8584.15 1696
8585.02 1670
8585.90 1648
8586.77 1618
8587.64 1636
8588.52 1643
8589.39 1664
8590.27 1699
8591.14 1649
8592.02 1761
8592.89 1750
8593.77 1719
8594.65 1727
8595.52 1697
8596.40 1742
8597.27 1770
8598.15 1748
8599.02 1720
8599.90 1756
8600.77 1735
8601.65 1731
8602.52 1773
8603.40 1745
8604.28 1742
8605.15 1696
8606.03 1639
8606.90 1642
8607.78 1623
8608.65 1622
8609.53 1698
8610.41 1670
8611.28 1684
8612.16 1660
8613.03 1681
8613.91 1674
8614.79 1665
8615.66 1716
8616.54 1700
8617.42 1631
8618.29 1637
8619.17 1693
8620.05 1625
8620.92 1631
8621.80 1606
8622.68 1581
8623.55 1593
8624.43 1626
8625.31 1571
8626.18 1592
8627.06 1631
8627.94 1636
8628.81 1632
8629.69 1626
8630.57 1655
8631.44 1625
8632.32 1627
8633.20 1678
8634.08 1631
8634.95 1590
8635.83 1620
8636.71 1676
8637.59 1641
8638.46 1602
8639.34 1573
8640.22 1546
8641.10 1617
8641.97 1571
8642.85 1553
8643.73 1530
8644.61 1555
8645.48 1542
8646.36 1494
8647.24 1516
8648.12 1566
8649.00 1577
8649.87 1508
8650.75 1532
8651.63 1488
8652.51 1544
8653.39 1529
8654.26 1552
8655.14 1538
8656.02 1502
8656.90 1558
8657.78 1617
8658.66 1527
8659.53 1501
8660.41 1526
8661.29 1515
8662.17 1525
8663.05 1493
8663.93 1500
8664.81 1509
8665.69 1441
8666.56 1424
8667.44 1435
8668.32 1547
8669.20 1544
8670.08 1444
8670.96 1514
8671.84 1411
8672.72 1499
8673.60 1525
8674.48 1519
8675.36 1468
8676.23 1486
8677.11 1434
8677.99 1503
8678.87 1522
8679.75 1462
8680.63 1439
8681.51 1460
8682.39 1538
8683.27 1486
8684.15 1503
8685.03 1495
8685.91 1517
8686.79 1529
8687.67 1480
8688.55 1491
8689.43 1412
8690.31 1536
8691.19 1480
8692.07 1429
8692.95 1427
8693.83 1498
8694.71 1510
8695.59 1440
8696.47 1464
8697.35 1535
8698.23 1511
8699.11 1439
8699.99 1466
8700.88 1439
8701.76 1444
8702.64 1454
8703.52 1429
8704.40 1455
8705.28 1431
8706.16 1456
8707.04 1487
8707.92 1438
8708.80 1385
8709.68 1439
8710.57 1442
8711.45 1484
8712.33 1428
8713.21 1429
8714.09 1472
8714.97 1503
8715.85 1492
8716.73 1445
8717.62 1473
8718.50 1511
8719.38 1453
8720.26 1496
8721.14 1460
8722.02 1451
8722.91 1460
8723.79 1475
8724.67 1464
8725.55 1467
8726.43 1488
8727.31 1478
8728.20 1502
8729.08 1523
8729.96 1491
8730.84 1550
8731.73 1526
8732.61 1527
8733.49 1521
8734.37 1504
8735.25 1443
8736.14 1450
8737.02 1548
8737.90 1473
8738.78 1494
8739.67 1500
8740.55 1480
8741.43 1428
8742.31 1451
8743.20 1501
8744.08 1464
8744.96 1477
8745.85 1459
8746.73 1530
8747.61 1474
8748.50 1433
8749.38 1468
8750.26 1476
8751.14 1511
8752.03 1489
8752.91 1488
8753.79 1567
8754.68 1524
8755.56 1538
8756.44 1587
8757.33 1642
8758.21 1725
8759.10 1753
8759.98 1768
8760.86 1809
8761.75 1849
8762.63 1806
8763.51 1775
8764.40 1780
8765.28 1715
8766.17 1639
8767.05 1615
8767.93 1696
8768.82 1654
8769.70 1593
8770.59 1591
8771.47 1552
8772.35 1589
8773.24 1603
8774.12 1532
8775.01 1547
8775.89 1595
8776.78 1577
8777.66 1528
8778.54 1539
8779.43 1502
8780.31 1471
8781.20 1526
8782.08 1511
8782.97 1556
8783.85 1413
8784.74 1415
8785.62 1450
8786.51 1439
8787.39 1385
8788.28 1448
8789.16 1482
8790.05 1458
8790.93 1387
8791.82 1436
8792.70 1479
8793.59 1507
8794.47 1514
8795.36 1463
8796.25 1437
8797.13 1464
8798.02 1523
8798.90 1496
8799.79 1494
8800.67 1480
8801.56 1476
8802.44 1465
8803.33 1451
8804.22 1468
8805.10 1506
8805.99 1494
8806.87 1390
8807.76 1404
8808.65 1453
8809.53 1458
8810.42 1421
8811.30 1429
8812.19 1441
8813.08 1421
8813.96 1412
8814.85 1449
8815.74 1421
8816.62 1378
8817.51 1384
8818.40 1387
8819.28 1368
8820.17 1405
8821.06 1382
8821.94 1422
8822.83 1412
8823.72 1361
8824.60 1381
8825.49 1392
8826.38 1379
8827.26 1351
8828.15 1403
8829.04 1385
8829.93 1365
8830.81 1327
8831.70 1381
8832.59 1439
8833.47 1373
8834.36 1342
8835.25 1324
8836.14 1362
8837.02 1390
8837.91 1370
8838.80 1356
8839.69 1326
8840.57 1359
8841.46 1366
8842.35 1305
8843.24 1397
8844.13 1380
8845.01 1400
8845.90 1303
8846.79 1406
8847.68 1369
8848.57 1338
8849.45 1343
8850.34 1348
8851.23 1365
8852.12 1388
8853.01 1349
8853.90 1338
8854.78 1294
8855.67 1370
8856.56 1362
8857.45 1370
8858.34 1367
8859.23 1327
8860.12 1377
8861.00 1349
8861.89 1295
8862.78 1304
8863.67 1323
8864.56 1277
8865.45 1351
8866.34 1408
8867.23 1387
8868.12 1397
8869.00 1401
8869.89 1422
8870.78 1332
8871.67 1415
8872.56 1362
8873.45 1353
8874.34 1350
8875.23 1329
8876.12 1356
8877.01 1320
8877.90 1314
8878.79 1386
8879.68 1289
8880.57 1264
8881.46 1316
8882.35 1379
8883.24 1337
8884.13 1316
8885.02 1346
8885.91 1318
8886.80 1290
8887.69 1285
8888.58 1324
8889.47 1312
8890.36 1301
8891.25 1286
8892.14 1282
8893.03 1248
8893.92 1287
8894.81 1310
8895.70 1269
8896.59 1203
8897.48 1253
8898.37 1328
8899.26 1378
8900.15 1334
8901.04 1273
8901.93 1229
8902.82 1268
8903.71 1220
8904.61 1275
8905.50 1331
8906.39 1316
8907.28 1266
8908.17 1352
8909.06 1275
8909.95 1252
8910.84 1301
8911.73 1304
8912.63 1268
8913.52 1277
8914.41 1361
8915.30 1346
8916.19 1297
8917.08 1248
8917.97 1265
8918.87 1229
8919.76 1299
8920.65 1300
8921.54 1276
8922.43 1233
8923.33 1218
8924.22 1223
8925.11 1276
8926.00 1200
8926.89 1247
8927.79 1270
8928.68 1300
8929.57 1245
8930.46 1295
8931.35 1296
8932.25 1285
8933.14 1212
8934.03 1201
8934.92 1253
8935.82 1274
8936.71 1302
8937.60 1242
8938.49 1275
8939.39 1282
8940.28 1271
8941.17 1226
8942.06 1236
8942.96 1237
8943.85 1225
8944.74 1295
8945.64 1318
8946.53 1208
8947.42 1263
8948.31 1315
8949.21 1219
8950.10 1276
8950.99 1316
8951.89 1331
8952.78 1239
8953.67 1209
8954.57 1231
8955.46 1251
8956.35 1298
8957.25 1246
8958.14 1276
8959.04 1247
8959.93 1267
8960.82 1278
8961.72 1292
8962.61 1217
8963.50 1247
8964.40 1345
8965.29 1294
8966.19 1251
8967.08 1260
8967.97 1217
8968.87 1245
8969.76 1212
8970.66 1299
8971.55 1225
8972.45 1216
8973.34 1231
8974.23 1251
8975.13 1248
8976.02 1200
8976.92 1246
8977.81 1192
8978.71 1212
8979.60 1263
8980.50 1229
8981.39 1138
8982.29 1171
8983.18 1210
8984.08 1191
8984.97 1191
8985.87 1185
8986.76 1180
8987.66 1221
8988.55 1223
8989.45 1194
8990.34 1213
8991.24 1210
8992.13 1161
8993.03 1148
8993.92 1126
8994.82 1223
8995.71 1234
8996.61 1186
8997.50 1240
8998.40 1218
8999.30 1211
9000.19 1237
9001.09 1173
9001.98 1198
9002.88 1184
9003.77 1155
9004.67 1167
9005.57 1246
9006.46 1203
9007.36 1225
9008.25 1232
9009.15 1246
9010.05 1163
9010.94 1210
9011.84 1160
9012.74 1162
9013.63 1191
9014.53 1225
9015.42 1195
9016.32 1182
9017.22 1223
9018.11 1202
9019.01 1179
9019.91 1228
9020.80 1240
9021.70 1184
9022.60 1194
9023.49 1217
9024.39 1159
9025.29 1187
9026.19 1257
9027.08 1198
9027.98 1202
9028.88 1165
9029.77 1176
9030.67 1173
9031.57 1189
9032.47 1178
9033.36 1232
9034.26 1144
9035.16 1112
9036.06 1180
9036.95 1166
9037.85 1114
9038.75 1171
9039.65 1226
9040.54 1221
9041.44 1142
9042.34 1178
9043.24 1212
9044.13 1167
9045.03 1179
9045.93 1186
9046.83 1153
9047.73 1116
9048.63 1178
9049.52 1113
9050.42 1175
9051.32 1206
9052.22 1193
9053.12 1170
9054.01 1130
9054.91 1174
9055.81 1200
9056.71 1190
9057.61 1198
9058.51 1239
9059.41 1171
9060.30 1252
9061.20 1202
9062.10 1183
9063.00 1208
9063.90 1239
9064.80 1264
9065.70 1199
9066.60 1199
9067.50 1136
9068.39 1162
9069.29 1150
9070.19 1188
9071.09 1234
9071.99 1198
9072.89 1220
9073.79 1206
9074.69 1188
9075.59 1174
9076.49 1216
9077.39 1197
9078.29 1180
9079.19 1151
9080.09 1200
9080.99 1273
9081.89 1228
9082.79 1210
9083.69 1192
9084.59 1235
9085.49 1221
9086.39 1211
9087.29 1203
9088.19 1233
9089.09 1239
9089.99 1218
9090.89 1218
9091.79 1157
9092.69 1175
9093.59 1186
9094.49 1208
9095.39 1158
9096.29 1194
9097.19 1176
9098.09 1192
9098.99 1236
9099.89 1153
9100.79 1168
9101.69 1236
9102.59 1225
9103.49 1205
9104.40 1126
9105.30 1154
9106.20 1136
9107.10 1119
9108.00 1184
9108.90 1138
9109.80 1160
9110.70 1180
9111.60 1231
9112.51 1200
9113.41 1205
9114.31 1214
9115.21 1185
9116.11 1184
9117.01 1183
9117.91 1204
9118.82 1156
9119.72 1168
9120.62 1105
9121.52 1160
9122.42 1211
9123.32 1215
9124.23 1176
9125.13 1152
9126.03 1234
9126.93 1199
9127.83 1168
9128.74 1172
9129.64 1170
9130.54 1142
9131.44 1201
9132.34 1177
9133.25 1164
9134.15 1239
9135.05 1169
9135.95 1153
9136.86 1200
9137.76 1221
9138.66 1217
9139.56 1195
9140.47 1166
9141.37 1155
9142.27 1111
9143.18 1126
9144.08 1168
9144.98 1134
9145.88 1115
9146.79 1156
9147.69 1183
9148.59 1186
9149.50 1162
9150.40 1236
9151.30 1173
9152.21 1113
9153.11 1117
9154.01 1185
9154.92 1200
9155.82 1215
9156.72 1187
9157.63 1217
9158.53 1126
9159.43 1142
9160.34 1142
9161.24 1151
9162.14 1166
9163.05 1166
9163.95 1104
9164.86 1152
9165.76 1195
9166.66 1154
9167.57 1139
9168.47 1121
9169.38 1157
9170.28 1144
9171.18 1177
9172.09 1145
9172.99 1152
9173.90 1079
9174.80 1070
9175.71 1138
9176.61 1118
9177.52 1139
9178.42 1102
9179.32 1112
9180.23 1101
9181.13 1146
9182.04 1120
9182.94 1120
9183.85 1142
9184.75 1110
9185.66 1130
9186.56 1116
9187.47 1135
9188.37 1054
9189.28 1125
9190.18 1141
9191.09 1182
9191.99 1141
9192.90 1188
9193.80 1161
9194.71 1109
9195.61 1184
9196.52 1139
9197.43 1057
9198.33 1109
9199.24 1202
9200.14 1189
9201.05 1177
9201.95 1192
9202.86 1216
9203.77 1182
9204.67 1140
9205.58 1146
9206.48 1204
9207.39 1136
9208.29 1135
9209.20 1111
9210.11 1105
9211.01 1210
9211.92 1151
9212.83 1144
9213.73 1088
9214.64 1124
9215.54 1090
9216.45 1063
9217.36 1101
9218.26 1078
9219.17 1035
9220.08 1102
9220.98 1156
9221.89 1135
9222.80 1080
9223.70 1163
9224.61 1090
9225.52 1122
9226.42 1146
9227.33 1101
9228.24 1142
9229.15 1091
9230.05 1085
9230.96 1076
9231.87 1125
9232.77 1073
9233.68 1097
9234.59 1083
9235.50 1051
9236.40 1096
9237.31 1097
9238.22 1158
9239.13 1130
9240.03 1095
9240.94 1167
9241.85 1148
9242.76 1068
9243.66 1149
9244.57 1134
9245.48 1123
9246.39 1107
9247.30 1130
9248.20 1129
9249.11 1111
9250.02 1132
9250.93 1183
9251.84 1179
9252.75 1122
9253.65 1115
9254.56 1161
9255.47 1162
9256.38 1108
9257.29 1130
9258.20 1141
9259.10 1110
9260.01 1112
9260.92 1139
9261.83 1086
9262.74 1073
9263.65 1096
9264.56 1114
9265.46 1170
9266.37 1166
9267.28 1095
9268.19 1154
9269.10 1153
9270.01 1096
9270.92 1103
9271.83 1116
9272.74 1092
9273.65 1151
9274.56 1149
9275.47 1084
9276.37 1113
9277.28 1160
9278.19 1135
9279.10 1168
9280.01 1077
9280.92 1125
9281.83 1161
9282.74 1156
9283.65 1107
9284.56 1123
9285.47 1101
9286.38 1171
9287.29 1133
9288.20 1101
9289.11 1148
9290.02 1179
9290.93 1055
9291.84 1142
9292.75 1165
9293.66 1110
9294.57 1136
9295.48 1194
9296.39 1107
9297.30 1156
9298.21 1224
9299.12 1228
9300.03 1203
9300.94 1148
9301.86 1167
9302.77 1136
9303.68 1149
9304.59 1149
9305.50 1129
9306.41 1169
9307.32 1204
9308.23 1240
9309.14 1219
9310.05 1212
9310.96 1284
9311.88 1251
9312.79 1163
9313.70 1224
9314.61 1259
9315.52 1227
9316.43 1237
9317.34 1233
9318.25 1212
9319.17 1155
9320.08 1165
9320.99 1163
9321.90 1214
9322.81 1126
9323.72 1103
9324.64 1103
9325.55 1187
9326.46 1190
9327.37 1079
9328.28 1125
9329.20 1129
9330.11 1114
9331.02 1134
9331.93 1092
9332.84 1095
9333.76 1082
9334.67 1119
9335.58 1114
9336.49 1149
9337.41 1153
9338.32 1156
9339.23 1153
9340.14 1146
9341.06 1152
9341.97 1125
9342.88 1165
9343.79 1162
9344.71 1133
9345.62 1095
9346.53 1107
9347.44 1096
9348.36 1104
9349.27 1120
9350.18 1126
9351.10 1122
9352.01 1195
9352.92 1170
9353.84 1077
9354.75 1046
9355.66 1037
9356.58 1109
9357.49 1114
9358.40 1122
9359.32 1143
9360.23 1135
9361.14 1123
9362.06 1018
9362.97 1061
9363.88 1108
9364.80 1063
9365.71 1092
9366.62 1094
9367.54 1085
9368.45 1112
9369.37 1146
9370.28 1116
9371.19 1068
9372.11 1082
9373.02 1048
9373.94 1117
9374.85 1109
9375.77 1086
9376.68 1071
9377.59 1123
9378.51 1163
9379.42 1119
9380.34 1139
9381.25 1110
9382.17 1117
9383.08 1089
9384.00 1083
9384.91 1093
9385.83 1117
9386.74 1076
9387.65 1127
9388.57 1100
9389.48 1108
9390.40 1128
9391.31 1133
9392.23 1071
9393.14 1115
9394.06 1097
9394.98 1210
9395.89 1165
9396.81 1138
9397.72 1145
9398.64 1161
9399.55 1193
9400.47 1205
9401.38 1154
9402.30 1159
9403.21 1130
9404.13 1144
9405.05 1153
9405.96 1154
9406.88 1049
9407.79 1069
9408.71 1103
9409.62 1109
9410.54 1111
9411.46 1106
9412.37 1088
9413.29 1083
9414.20 1072
9415.12 1065
9416.04 1034
9416.95 1062
9417.87 1127
9418.79 1139
9419.70 1109
9420.62 1100
9421.54 1082
9422.45 1113
9423.37 1086
9424.29 1060
9425.20 1087
9426.12 1116
9427.04 1116
9427.95 1149
9428.87 1095
9429.79 1152
9430.70 1145
9431.62 1151
9432.54 1078
9433.45 1106
9434.37 1093
9435.29 1115
9436.21 1139
9437.12 1057
9438.04 1082
9438.96 1042
9439.87 1093
9440.79 1140
9441.71 1099
9442.63 1048
9443.54 1097
9444.46 1089
9445.38 1015
9446.30 1046
9447.22 1070
9448.13 1122
9449.05 1158
9449.97 1064
9450.89 1132
9451.81 1111
9452.72 1063
9453.64 1094
9454.56 1105
9455.48 1094
9456.40 1033
9457.31 1013
9458.23 1080
9459.15 1095
9460.07 1146
9460.99 1102
9461.91 1128
9462.82 1079
9463.74 1053
9464.66 1064
9465.58 1084
9466.50 1038
9467.42 1036
9468.34 1072
9469.26 1043
9470.17 1065
9471.09 1043
9472.01 1093
9472.93 1045
9473.85 1097
9474.77 1105
9475.69 1080
9476.61 1101
9477.53 1078
9478.45 1085
9479.37 1107
9480.28 1068
9481.20 1062
9482.12 1132
9483.04 1081
9483.96 1018
9484.88 1097
9485.80 1081
9486.72 1093
9487.64 1121
9488.56 1103
9489.48 1154
9490.40 1141
9491.32 1128
9492.24 1044
9493.16 1105
9494.08 1074
9495.00 1070
9495.92 1071
9496.84 998
9497.76 1027
9498.68 1048
9499.60 1045
9500.52 1105
9501.44 1149
9502.36 1051
9503.28 1051
9504.20 1072
9505.12 1088
9506.04 1034
9506.97 1037
9507.89 1000
9508.81 978
9509.73 1087
9510.65 1058
9511.57 1027
9512.49 1091
9513.41 1082
9514.33 1096
9515.25 1031
9516.17 1047
9517.10 1078
9518.02 1048
9518.94 1095
9519.86 1071
9520.78 1046
9521.70 1070
9522.62 1029
9523.54 1028
9524.47 1109
9525.39 1044
9526.31 1005
9527.23 1068
9528.15 1101
9529.07 1046
9530.00 1088
9530.92 1124
9531.84 1089
9532.76 1068
9533.68 1077
9534.61 1043
9535.53 1037
9536.45 1093
9537.37 1080
9538.29 1064
9539.22 1061
9540.14 1027
9541.06 1022
9541.98 1012
9542.91 1012
9543.83 1018
9544.75 1064
9545.67 1067
9546.60 1057
9547.52 1063
9548.44 1038
9549.36 1064
9550.29 1054
9551.21 1041
9552.13 1044
9553.06 1064
9553.98 1127
9554.90 1078
9555.82 1018
9556.75 1052
9557.67 1055
9558.59 1113
9559.52 1107
9560.44 1041
9561.36 1061
9562.29 1080
9563.21 1097
9564.13 1065
9565.06 1059
9565.98 1040
9566.90 990
9567.83 1059
9568.75 1018
9569.68 1009
9570.60 1055
9571.52 1061
9572.45 1053
9573.37 1069
9574.29 1114
9575.22 1094
9576.14 1059
9577.07 1023
9577.99 1073
9578.91 1031
9579.84 1059
9580.76 1080
9581.69 1111
9582.61 1011
9583.54 1053
9584.46 1036
9585.38 1103
9586.31 1083
9587.23 1041
9588.16 1029
9589.08 1067
9590.01 1054
9590.93 1001
9591.86 1048
9592.78 1015
9593.71 1047
9594.63 1084
9595.56 1049
9596.48 993
9597.41 1068
9598.33 1062
9599.26 1062
9600.18 1060
9601.11 1071
9602.03 1040
9602.96 1090
9603.88 1021
9604.81 1051
9605.73 1069
9606.66 1094
9607.59 1067
9608.51 1095
9609.44 1091
9610.36 1088
9611.29 1086
9612.21 1050
9613.14 1088
9614.07 1020
9614.99 1108
9615.92 1142
9616.84 1099
9617.77 1106
9618.70 1122
9619.62 1165
9620.55 1121
9621.47 1077
9622.40 1075
9623.33 1084
9624.25 1079
9625.18 1091
9626.11 1094
9627.03 1112
9627.96 1175
9628.89 1158
9629.81 1138
9630.74 1105
9631.67 1148
9632.59 1154
9633.52 1153
9634.45 1231
9635.37 1187
9636.30 1281
9637.23 1273
9638.15 1212
9639.08 1234
9640.01 1202
9640.93 1266
9641.86 1242
9642.79 1223
9643.72 1253
9644.64 1177
9645.57 1171
9646.50 1216
9647.43 1192
9648.35 1270
9649.28 1266
9650.21 1258
9651.14 1252
9652.06 1326
9652.99 1306
9653.92 1313
9654.85 1315
9655.78 1285
9656.70 1289
9657.63 1244
9658.56 1253
9659.49 1229
9660.42 1278
9661.34 1222
9662.27 1211
9663.20 1254
9664.13 1210
9665.06 1215
9665.98 1227
9666.91 1243
9667.84 1251
9668.77 1165
9669.70 1224
9670.63 1243
9671.56 1233
9672.48 1223
9673.41 1231
9674.34 1247
9675.27 1240
9676.20 1240
9677.13 1306
9678.06 1267
9678.99 1251
9679.92 1232
9680.84 1231
9681.77 1218
9682.70 1281
9683.63 1194
9684.56 1237
9685.49 1231
9686.42 1197
9687.35 1225
9688.28 1269
9689.21 1259
9690.14 1245
9691.07 1263
9692.00 1310
9692.93 1354
9693.86 1339
9694.79 1306
9695.72 1307
9696.65 1277
9697.58 1307
9698.51 1333
9699.44 1370
9700.37 1294
9701.30 1318
9702.23 1327
9703.16 1265
9704.09 1316
9705.02 1265
9705.95 1273
9706.88 1250
9707.81 1239
9708.74 1222
9709.67 1298
9710.60 1338
9711.53 1272
9712.46 1239
9713.39 1224
9714.32 1264
9715.25 1245
9716.18 1268
9717.11 1281
9718.04 1263
9718.97 1264
9719.91 1245
9720.84 1253
9721.77 1309
9722.70 1288
9723.63 1287
9724.56 1268
9725.49 1247
9726.42 1298
9727.35 1238
9728.29 1292
9729.22 1255
9730.15 1257
9731.08 1283
9732.01 1258
9732.94 1179
9733.88 1241
9734.81 1255
9735.74 1291
9736.67 1311
9737.60 1267
9738.53 1288
9739.47 1295
9740.40 1336
9741.33 1358
9742.26 1315
9743.19 1291
9744.13 1327
9745.06 1325
9745.99 1302
9746.92 1267
9747.86 1331
9748.79 1307
9749.72 1337
9750.65 1394
9751.58 1373
9752.52 1336
9753.45 1428
9754.38 1429
9755.32 1364
9756.25 1357
9757.18 1373
9758.11 1352
9759.05 1339
9759.98 1388
9760.91 1379
9761.84 1399
9762.78 1441
9763.71 1481
9764.64 1393
9765.58 1422
9766.51 1387
9767.44 1454
9768.38 1429
9769.31 1405
9770.24 1457
9771.18 1378
9772.11 1461
9773.04 1490
9773.98 1457
9774.91 1395
9775.84 1359
9776.78 1420
9777.71 1425
9778.65 1456
9779.58 1584
9780.51 1539
9781.45 1546
9782.38 1602
9783.32 1676
9784.25 1656
9785.18 1730
9786.12 1743
9787.05 1738
9787.99 1745
9788.92 1670
9789.85 1718
9790.79 1621
9791.72 1587
9792.66 1552
9793.59 1534
9794.53 1497
9795.46 1516
9796.40 1524
9797.33 1591
9798.27 1641
9799.20 1632
9800.14 1624
9801.07 1629
9802.00 1663
9802.94 1608
9803.87 1643
9804.81 1592
9805.74 1527
9806.68 1483
9807.62 1467
9808.55 1481
9809.49 1447
9810.42 1377
9811.36 1418
9812.29 1365
9813.23 1336
9814.16 1315
9815.10 1311
9816.03 1296
9816.97 1307
9817.90 1321
9818.84 1325
9819.78 1340
9820.71 1328
9821.65 1302
9822.58 1294
9823.52 1371
9824.46 1362
9825.39 1334
9826.33 1398
9827.26 1346
9828.20 1373
9829.14 1340
9830.07 1286
9831.01 1254
9831.94 1369
9832.88 1277
9833.82 1313
9834.75 1332
9835.69 1340
9836.63 1296
9837.56 1294
9838.50 1262
9839.44 1349
9840.37 1341
9841.31 1382
9842.25 1321
9843.18 1265
9844.12 1243
9845.06 1256
9846.00 1328
9846.93 1355
9847.87 1302
9848.81 1264
9849.74 1372
9850.68 1398
9851.62 1312
9852.56 1338
9853.49 1370
9854.43 1295
9855.37 1331
9856.31 1321
9857.24 1308
9858.18 1342
9859.12 1323
9860.06 1338
9860.99 1375
9861.93 1387
9862.87 1337
9863.81 1345
9864.74 1363
9865.68 1354
9866.62 1391
9867.56 1362
9868.50 1315
9869.43 1364
9870.37 1409
9871.31 1401
9872.25 1369
9873.19 1369
9874.13 1354
9875.06 1315
9876.00 1394
9876.94 1344
9877.88 1430
9878.82 1415
9879.76 1390
9880.70 1406
9881.63 1445
9882.57 1396
9883.51 1411
9884.45 1430
9885.39 1416
9886.33 1440
9887.27 1435
9888.21 1403
9889.15 1334
9890.08 1355
9891.02 1408
9891.96 1448
9892.90 1425
9893.84 1390
9894.78 1365
9895.72 1345
9896.66 1389
9897.60 1387
9898.54 1406
9899.48 1353
9900.42 1417
9901.36 1383
9902.30 1319
9903.24 1378
9904.18 1371
9905.12 1418
9906.06 1344
9907.00 1402
9907.94 1489
9908.88 1483
9909.82 1486
9910.76 1480
9911.70 1516
9912.64 1495
9913.58 1534
9914.52 1513
9915.46 1562
9916.40 1554
9917.34 1511
9918.28 1472
9919.22 1507
9920.16 1579
9921.10 1503
9922.04 1578
9922.98 1568
9923.92 1660
9924.86 1829
9925.80 2044
9926.74 2230
9927.68 2435
9928.63 2684
9929.57 2928
9930.51 2921
9931.45 2814
9932.39 2685
9933.33 2537
9934.27 2426
9935.21 2235
9936.15 1993
9937.10 1837
9938.04 1798
9938.98 1640
9939.92 1590
9940.86 1554
9941.80 1535
9942.75 1487
9943.69 1452
9944.63 1365
9945.57 1328
9946.51 1342
9947.45 1350
9948.40 1339
9949.34 1352
9950.28 1400
9951.22 1379
9952.16 1407
9953.11 1303
9954.05 1357
9954.99 1312
9955.93 1319
9956.87 1321
9957.82 1317
9958.76 1365
9959.70 1391
9960.64 1352
9961.59 1315
9962.53 1328
9963.47 1352
9964.41 1376
9965.36 1431
9966.30 1382
9967.24 1385
9968.19 1400
9969.13 1423
9970.07 1404
9971.01 1326
9971.96 1294
9972.90 1379
9973.84 1305
9974.79 1287
9975.73 1324
9976.67 1305
9977.62 1295
9978.56 1261
9979.50 1281
9980.45 1210
9981.39 1202
9982.33 1236
9983.28 1203
9984.22 1216
9985.16 1262
9986.11 1266
9987.05 1279
9987.99 1253
9988.94 1255
9989.88 1271
9990.83 1281
9991.77 1263
9992.71 1216
9993.66 1232
9994.60 1304
9995.55 1279
9996.49 1297
9997.43 1215
9998.38 1260
9999.32 1250
10000.27 1287
10001.21 1256
10002.16 1289
10003.10 1299
10004.05 1298
10004.99 1357
10005.93 1391
10006.88 1351
10007.82 1311
10008.77 1350
10009.71 1332
10010.66 1329
10011.60 1316
10012.55 1305
10013.49 1279
10014.44 1295
10015.38 1277
10016.33 1290
10017.27 1292
10018.22 1293
10019.16 1231
10020.11 1216
10021.05 1181
10022.00 1224
10022.95 1284
10023.89 1282
10024.84 1298
10025.78 1169
10026.73 1255
10027.67 1250
10028.62 1280
10029.56 1206
10030.51 1218
10031.46 1254
10032.40 1259
10033.35 1241
10034.29 1202
10035.24 1242
10036.19 1223
10037.13 1222
10038.08 1235
10039.02 1183
10039.97 1190
10040.92 1178
10041.86 1164
10042.81 1193
10043.76 1166
10044.70 1193
10045.65 1165
10046.60 1116
10047.54 1091
10048.49 1159
10049.43 1164
10050.38 1189
10051.33 1165
10052.28 1100
10053.22 1125
10054.17 1113
10055.12 1152
10056.06 1123
10057.01 1098
10057.96 1112
10058.90 1141
10059.85 1078
10060.80 1148
10061.75 1106
10062.69 1079
10063.64 1081
10064.59 1112
10065.53 1088
10066.48 1097
10067.43 1102
10068.38 1101
10069.33 1129
10070.27 1121
10071.22 1110
10072.17 1113
10073.12 1147
10074.06 1094
10075.01 1104
10075.96 1049
10076.91 1093
10077.86 1067
10078.80 1034
10079.75 1065
10080.70 1094
10081.65 1102
10082.60 1100
10083.54 1087
10084.49 1030
10085.44 1034
10086.39 1034
10087.34 1084
10088.29 1101
10089.24 1026
10090.18 1017
10091.13 1032
10092.08 1013
10093.03 1031
10093.98 1042
10094.93 1062
10095.88 986
10096.83 1003
10097.77 1117
10098.72 1069
10099.67 1122
10100.62 1033
10101.57 1006
10102.52 1023
10103.47 1070
10104.42 1055
10105.37 1036
10106.32 1027
10107.27 1003
10108.22 1024
10109.16 1018
10110.11 1051
10111.06 1018
10112.01 991
10112.96 947
10113.91 1042
10114.86 1014
10115.81 983
10116.76 1007
10117.71 1022
10118.66 1077
10119.61 1027
10120.56 1022
10121.51 1036
10122.46 1045
10123.41 995
10124.36 1060
10125.31 1026
10126.26 997
10127.21 1054
10128.16 1031
10129.11 964
10130.06 991
10131.02 963
10131.97 973
10132.92 987
10133.87 982
10134.82 1004
10135.77 992
10136.72 1004
10137.67 993
10138.62 1016
10139.57 966
10140.52 1001
10141.47 1052
10142.42 970
10143.38 960
10144.33 946
10145.28 964
10146.23 912
10147.18 948
10148.13 970
10149.08 991
10150.03 1039
10150.99 961
10151.94 960
10152.89 974
10153.84 980
10154.79 971
10155.74 989
10156.70 1009
10157.65 1009
10158.60 1024
10159.55 984
10160.50 962
10161.46 961
10162.41 974
10163.36 958
10164.31 952
10165.26 994
10166.22 996
10167.17 983
10168.12 951
10169.07 951
10170.02 1013
10170.98 1031
10171.93 978
10172.88 990
10173.83 997
10174.79 956
10175.74 955
10176.69 992
10177.65 989
10178.60 976
10179.55 984
10180.50 952
10181.46 909
10182.41 935
10183.36 971
10184.32 1003
10185.27 922
10186.22 984
10187.17 1024
10188.13 1010
10189.08 991
10190.03 980
10190.99 936
10191.94 931
10192.89 956
10193.85 974
10194.80 973
10195.76 948
10196.71 950
10197.66 960
10198.62 949
10199.57 894
10200.52 940
10201.48 956
10202.43 1010
10203.39 970
10204.34 908
10205.29 982
10206.25 955
10207.20 977
10208.16 1032
10209.11 985
10210.06 1030
10211.02 988
10211.97 1034
10212.93 1028
10213.88 961
10214.84 979
10215.79 980
10216.74 957
10217.70 978
10218.65 993
10219.61 1015
10220.56 966
10221.52 1003
10222.47 950
10223.43 915
10224.38 922
10225.34 910
10226.29 995
10227.25 973
10228.20 921
10229.16 971
10230.11 953
10231.07 927
10232.02 957
10232.98 926
10233.93 931
10234.89 994
10235.84 927
10236.80 995
10237.76 973
10238.71 1031
10239.67 954
10240.62 968
10241.58 923
10242.53 891
10243.49 939
10244.45 999
10245.40 962
10246.36 962
10247.31 913
10248.27 1001
10249.23 950
10250.18 922
10251.14 898
10252.09 931
10253.05 953
10254.01 956
10254.96 930
10255.92 958
10256.88 916
10257.83 897
10258.79 934
10259.75 888
10260.70 966
10261.66 934
10262.62 926
10263.57 905
10264.53 935
10265.49 901
10266.44 933
10267.40 981
10268.36 938
10269.31 937
10270.27 934
10271.23 941
10272.18 946
10273.14 948
10274.10 922
10275.06 923
10276.01 916
10276.97 885
10277.93 882
10278.89 943
10279.84 911
10280.80 932
10281.76 925
10282.72 869
10283.67 892
10284.63 904
10285.59 919
10286.55 899
10287.51 926
10288.46 892
10289.42 861
10290.38 948
10291.34 979
10292.29 953
10293.25 959
10294.21 978
10295.17 1015
10296.13 976
10297.09 965
10298.04 987
10299.00 960
10299.96 1038
10300.92 970
10301.88 978
10302.84 937
10303.80 962
10304.75 938
10305.71 923
10306.67 928
10307.63 952
10308.59 919
10309.55 914
10310.51 899
10311.47 918
10312.42 929
10313.38 962
10314.34 946
10315.30 945
10316.26 959
10317.22 917
10318.18 920
10319.14 884
10320.10 951
10321.06 898
10322.02 864
10322.98 883
10323.94 897
10324.90 900
10325.86 925
10326.82 896
10327.78 883
10328.74 847
10329.69 858
10330.65 884
10331.61 891
10332.57 857
10333.53 901
10334.49 912
10335.45 898
10336.41 919
10337.38 922
10338.34 927
10339.30 858
10340.26 858
10341.22 923
10342.18 847
10343.14 884
10344.10 900
10345.06 883
10346.02 871
10346.98 867
10347.94 927
10348.90 909
10349.86 895
10350.82 913
10351.78 891
10352.74 876
10353.71 893
10354.67 922
10355.63 897
10356.59 899
10357.55 937
10358.51 928
10359.47 944
10360.43 925
10361.39 903
10362.36 913
10363.32 925
10364.28 908
10365.24 878
10366.20 879
10367.16 944
10368.12 874
10369.09 856
10370.05 867
10371.01 902
10371.97 902
10372.93 925
10373.90 961
10374.86 891
10375.82 855
10376.78 889
10377.74 917
10378.71 881
10379.67 899
10380.63 910
10381.59 902
10382.55 893
10383.52 900
10384.48 889
10385.44 866
10386.40 894
10387.37 882
10388.33 874
10389.29 867
10390.25 885
10391.22 882
10392.18 903
10393.14 951
10394.11 922
10395.07 880
10396.03 961
10396.99 916
10397.96 874
10398.92 901
10399.88 891
10400.85 927
10401.81 952
10402.77 939
10403.74 893
10404.70 915
10405.66 902
10406.63 858
10407.59 908
10408.55 924
10409.52 938
10410.48 919
10411.44 923
10412.41 910
10413.37 920
10414.33 941
10415.30 885
10416.26 911
10417.23 928
10418.19 986
10419.15 1036
10420.12 994
10421.08 973
10422.05 1032
10423.01 1085
10423.97 1006
10424.94 1025
10425.90 944
10426.87 943
10427.83 947
10428.80 884
10429.76 916
10430.73 970
10431.69 950
10432.65 945
10433.62 925
10434.58 888
10435.55 888
10436.51 916
10437.48 895
10438.44 848
10439.41 884
10440.37 936
10441.34 867
10442.30 823
10443.27 826
10444.23 828
10445.20 883
10446.16 944
10447.13 879
10448.09 841
10449.06 886
10450.03 898
10450.99 886
10451.96 892
10452.92 881
10453.89 955
10454.85 903
10455.82 960
10456.78 873
10457.75 863
10458.72 867
10459.68 907
10460.65 906
10461.61 891
10462.58 925
10463.55 935
10464.51 899
10465.48 848
10466.44 907
10467.41 889
10468.38 892
10469.34 882
10470.31 885
10471.28 859
10472.24 816
10473.21 884
10474.18 875
10475.14 855
10476.11 881
10477.08 842
10478.04 864
10479.01 872
10479.98 830
10480.94 892
10481.91 867
10482.88 918
10483.84 889
10484.81 847
10485.78 856
10486.74 887
10487.71 829
10488.68 835
10489.65 874
10490.61 860
10491.58 844
10492.55 847
10493.52 849
10494.48 859
10495.45 879
10496.42 894
10497.39 881
10498.35 852
10499.32 860
10500.29 834
10501.26 888
10502.22 879
10503.19 892
10504.16 871
10505.13 872
10506.10 836
10507.06 870
10508.03 893
10509.00 854
10509.97 878
10510.94 880
10511.91 838
10512.87 855
10513.84 873
10514.81 770
10515.78 843
10516.75 831
10517.72 831
10518.68 864
10519.65 839
10520.62 818
10521.59 815
10522.56 835
10523.53 883
10524.50 914
10525.47 922
10526.44 888
10527.40 881
10528.37 844
10529.34 843
10530.31 852
10531.28 837
10532.25 824
10533.22 849
10534.19 881
10535.16 810
10536.13 811
10537.10 833
10538.07 862
10539.04 872
10540.01 913
10540.98 910
10541.94 824
10542.91 886
10543.88 824
10544.85 853
10545.82 815
10546.79 840
10547.76 830
10548.73 837
10549.70 838
10550.67 835
10551.64 781
10552.61 839
10553.58 791
10554.55 777
10555.52 862
10556.50 800
10557.47 815
10558.44 852
10559.41 851
10560.38 876
10561.35 854
10562.32 835
10563.29 863
10564.26 887
10565.23 888
10566.20 845
10567.17 882
10568.14 874
10569.11 882
10570.08 859
10571.06 806
10572.03 841
10573.00 796
10573.97 816
10574.94 800
10575.91 843
10576.88 805
10577.85 802
10578.83 819
10579.80 843
10580.77 821
10581.74 771
10582.71 848
10583.68 825
10584.65 850
10585.63 809
10586.60 850
10587.57 835
10588.54 802
10589.51 840
10590.49 893
10591.46 874
10592.43 856
10593.40 805
10594.37 869
10595.35 856
10596.32 819
10597.29 829
10598.26 818
10599.23 777
10600.21 808
10601.18 798
10602.15 821
10603.12 867
10604.10 821
10605.07 807
10606.04 871
10607.01 819
10607.99 775
10608.96 790
10609.93 810
10610.91 805
10611.88 783
10612.85 788
10613.82 812
10614.80 800
10615.77 807
10616.74 766
10617.72 794
10618.69 782
10619.66 809
10620.64 799
10621.61 793
10622.58 774
10623.56 770
10624.53 772
10625.50 830
10626.48 821
10627.45 822
10628.43 818
10629.40 844
10630.37 793
10631.35 776
10632.32 722
10633.29 796
10634.27 800
10635.24 812
10636.22 765
10637.19 781
10638.16 813
10639.14 746
10640.11 750
10641.09 774
10642.06 818
10643.04 777
10644.01 759
10644.98 844
10645.96 830
10646.93 770
10647.91 797
10648.88 827
10649.86 809
10650.83 801
10651.81 816
10652.78 796
10653.76 803
10654.73 735
10655.71 733
10656.68 797
10657.66 790
10658.63 784
10659.61 878
10660.58 866
10661.56 835
10662.53 845
10663.51 847
10664.48 780
10665.46 788
10666.43 805
10667.41 835
10668.38 799
10669.36 792
10670.33 778
10671.31 836
10672.29 759
10673.26 798
10674.24 775
10675.21 760
10676.19 808
10677.17 753
10678.14 777
10679.12 758
10680.09 806
10681.07 856
10682.05 828
10683.02 775
10684.00 773
10684.97 765
10685.95 784
10686.93 779
10687.90 774
10688.88 790
10689.86 789
10690.83 759
10691.81 760
10692.79 758
10693.76 739
10694.74 720
10695.72 755
10696.69 777
10697.67 772
10698.65 764
10699.62 752
10700.60 829
10701.58 801
10702.55 778
10703.53 776
10704.51 784
10705.49 821
10706.46 780
10707.44 778
10708.42 748
10709.39 799
10710.37 779
10711.35 796
10712.33 773
10713.30 758
10714.28 774
10715.26 815
10716.24 747
10717.22 753
10718.19 759
10719.17 805
10720.15 745
10721.13 687
10722.10 724
10723.08 714
10724.06 776
10725.04 771
10726.02 824
10727.00 766
10727.97 806
10728.95 864
10729.93 872
10730.91 739
10731.89 768
10732.87 780
10733.84 789
10734.82 753
10735.80 810
10736.78 768
10737.76 816
10738.74 776
10739.72 789
10740.69 742
10741.67 763
10742.65 773
10743.63 751
10744.61 782
10745.59 799
10746.57 829
10747.55 837
10748.53 802
10749.51 740
10750.49 781
10751.46 807
10752.44 807
10753.42 765
10754.40 786
10755.38 791
10756.36 789
10757.34 761
10758.32 798
10759.30 771
10760.28 832
10761.26 794
10762.24 749
10763.22 717
10764.20 748
10765.18 766
10766.16 801
10767.14 789
10768.12 795
10769.10 774
10770.08 800
10771.06 768
10772.04 786
10773.02 802
10774.00 775
10774.98 763
10775.96 749
10776.94 776
10777.92 830
10778.90 832
10779.88 837
10780.86 828
10781.85 790
10782.83 814
10783.81 804
10784.79 772
10785.77 790
10786.75 740
10787.73 825
10788.71 827
10789.69 789
10790.67 787
10791.65 785
10792.64 833
10793.62 799
10794.60 783
10795.58 802
10796.56 828
10797.54 804
10798.52 819
10799.51 815
10800.49 805
10801.47 764
10802.45 794
10803.43 772
10804.41 768
10805.40 826
10806.38 901
10807.36 803
10808.34 720
10809.32 771
10810.30 812
10811.29 807
10812.27 810
10813.25 816
10814.23 806
10815.22 787
10816.20 782
10817.18 805
10818.16 783
10819.14 757
10820.13 859
10821.11 822
10822.09 799
10823.07 793
10824.06 836
10825.04 849
10826.02 823
10827.01 791
10827.99 789
10828.97 805
10829.95 831
10830.94 769
10831.92 820
10832.90 803
10833.89 777
10834.87 853
10835.85 790
10836.84 795
10837.82 793
10838.80 810
10839.79 824
10840.77 808
10841.75 795
10842.74 796
10843.72 838
10844.70 776
10845.69 795
10846.67 805
10847.65 817
10848.64 842
10849.62 820
10850.60 790
10851.59 797
10852.57 797
10853.56 809
10854.54 826
10855.52 830
10856.51 800
10857.49 822
10858.48 802
10859.46 768
10860.45 772
10861.43 772
10862.41 806
10863.40 806
10864.38 756
10865.37 803
10866.35 791
10867.34 767
10868.32 810
10869.31 843
10870.29 764
10871.28 753
10872.26 774
10873.24 789
10874.23 770
10875.21 779
10876.20 829
10877.18 806
10878.17 790
10879.16 794
10880.14 811
10881.13 827
10882.11 822
10883.10 812
10884.08 796
10885.07 797
10886.05 815
10887.04 815
10888.02 772
10889.01 789
10889.99 802
10890.98 837
10891.97 844
10892.95 816
10893.94 752
10894.92 834
10895.91 788
10896.89 762
10897.88 746
10898.87 758
10899.85 820
10900.84 784
10901.83 825
10902.81 860
10903.80 823
10904.78 783
10905.77 802
10906.76 809
10907.74 821
10908.73 846
10909.72 824
10910.70 835
10911.69 794
10912.68 818
10913.66 793
10914.65 842
10915.64 805
10916.62 806
10917.61 809
10918.60 809
10919.58 783
10920.57 795
10921.56 767
10922.54 788
10923.53 804
10924.52 828
10925.51 825
10926.49 771
10927.48 906
10928.47 898
10929.46 845
10930.44 840
10931.43 937
10932.42 876
10933.41 845
10934.39 853
10935.38 866
10936.37 818
10937.36 809
10938.34 785
10939.33 821
10940.32 788
10941.31 817
10942.30 809
10943.28 791
10944.27 766
10945.26 778
10946.25 810
10947.24 820
10948.22 771
10949.21 811
10950.20 849
10951.19 790
10952.18 773
10953.17 791
10954.16 800
10955.14 840
10956.13 859
10957.12 783
10958.11 828
10959.10 803
10960.09 778
10961.08 823
10962.07 782
10963.05 780
10964.04 793
10965.03 786
10966.02 814
10967.01 760
10968.00 833
10968.99 808
10969.98 823
10970.97 846
10971.96 823
10972.95 813
10973.94 782
10974.92 763
10975.91 806
10976.90 823
10977.89 784
10978.88 787
10979.87 780
10980.86 786
10981.85 770
10982.84 795
10983.83 796
10984.82 773
10985.81 756
10986.80 825
10987.79 810
10988.78 787
10989.77 726
10990.76 764
10991.75 765
10992.74 789
10993.73 771
10994.72 777
10995.71 724
10996.70 770
10997.70 803
10998.69 817
10999.68 803
11000.67 772
11001.66 851
11002.65 777
11003.64 751
11004.63 778
11005.62 839
11006.61 783
11007.60 787
11008.59 773
11009.58 765
11010.58 781
11011.57 773
11012.56 797
11013.55 808
11014.54 767
11015.53 763
11016.52 794
11017.51 788
11018.51 804
11019.50 795
11020.49 786
11021.48 811
11022.47 773
11023.46 771
11024.46 783
11025.45 759
11026.44 794
11027.43 818
11028.42 793
11029.41 770
11030.41 738
11031.40 809
11032.39 830
11033.38 742
11034.37 767
11035.37 754
11036.36 783
11037.35 770
11038.34 779
11039.34 850
11040.33 758
11041.32 763
11042.31 772
11043.31 796
11044.30 771
11045.29 815
11046.28 778
11047.28 826
11048.27 818
11049.26 807
11050.26 789
11051.25 741
11052.24 803
11053.23 842
11054.23 809
11055.22 778
11056.21 793
11057.21 747
11058.20 785
11059.19 767
11060.19 757
11061.18 776
11062.17 780
11063.17 794
11064.16 762
11065.15 758
11066.15 795
11067.14 792
11068.13 763
11069.13 779
11070.12 788
11071.12 800
11072.11 824
11073.10 771
11074.10 780
11075.09 787
11076.09 810
11077.08 803
11078.07 763
11079.07 720
11080.06 771
11081.06 778
11082.05 739
11083.05 721
11084.04 744
11085.03 786
11086.03 753
11087.02 762
11088.02 757
11089.01 797
11090.01 796
11091.00 791
11092.00 793
11092.99 771
11093.99 781
11094.98 813
11095.98 799
11096.97 754
11097.97 757
11098.96 749
11099.96 773
11100.95 766
11101.95 769
11102.94 739
11103.94 832
11104.93 802
11105.93 775
11106.92 791
11107.92 778
11108.91 824
11109.91 781
11110.91 764
11111.90 804
11112.90 769
11113.89 762
11114.89 769
11115.88 785
11116.88 785
11117.88 813
11118.87 824
11119.87 757
11120.86 796
11121.86 830
11122.86 808
11123.85 817
11124.85 898
11125.84 836
11126.84 827
11127.84 854
11128.83 880
11129.83 850
11130.83 856
11131.82 870
11132.82 832
11133.82 786
11134.81 812
11135.81 809
11136.81 799
11137.80 822
11138.80 841
11139.80 807
11140.79 836
11141.79 817
11142.79 812
11143.79 827
11144.78 775
11145.78 808
11146.78 834
11147.77 850
11148.77 835
11149.77 836
11150.77 794
11151.76 819
11152.76 807
11153.76 827
11154.76 809
11155.75 797
11156.75 775
11157.75 786
11158.75 763
11159.74 767
11160.74 830
11161.74 775
11162.74 768
11163.74 817
11164.73 798
11165.73 811
11166.73 785
11167.73 795
11168.73 785
11169.73 795
11170.72 775
11171.72 792
11172.72 771
11173.72 782
11174.72 787
11175.72 778
11176.71 812
11177.71 771
11178.71 756
11179.71 765
11180.71 782
11181.71 760
11182.71 732
11183.71 745
11184.70 750
11185.70 789
11186.70 800
11187.70 765
11188.70 778
11189.70 787
11190.70 780
11191.70 768
11192.70 768
11193.70 756
11194.70 744
11195.70 772
11196.69 767
11197.69 760
11198.69 749
11199.69 790
11200.69 749
11201.69 786
11202.69 751
11203.69 738
11204.69 744
11205.69 747
11206.69 770
11207.69 780
11208.69 756
11209.69 788
11210.69 754
11211.69 776
11212.69 702
11213.69 781
11214.69 804
11215.69 778
11216.69 753
11217.69 782
11218.69 800
11219.69 816
11220.70 793
11221.70 762
11222.70 773
11223.70 775
11224.70 738
11225.70 762
11226.70 778
11227.70 746
11228.70 743
11229.70 777
11230.70 787
11231.70 739
11232.71 732
11233.71 760
11234.71 791
11235.71 804
11236.71 774
11237.71 844
11238.71 801
11239.71 770
11240.72 741
11241.72 761
11242.72 787
11243.72 785
11244.72 809
11245.72 834
11246.72 816
11247.73 805
11248.73 811
11249.73 792
11250.73 764
11251.73 762
11252.74 798
11253.74 797
11254.74 761
11255.74 741
11256.74 752
11257.75 727
11258.75 740
11259.75 753
11260.75 761
11261.76 780
11262.76 755
11263.76 792
11264.76 753
11265.77 802
11266.77 815
11267.77 777
11268.77 790
11269.78 768
11270.78 820
11271.78 804
11272.78 760
11273.79 810
11274.79 805
11275.79 789
11276.80 841
11277.80 816
11278.80 835
11279.81 858
11280.81 902
11281.81 912
11282.82 876
11283.82 910
11284.82 876
11285.83 865
11286.83 860
11287.83 898
11288.84 843
11289.84 820
11290.84 827
11291.85 793
11292.85 783
11293.86 782
11294.86 782
11295.86 761
11296.87 776
11297.87 795
11298.87 762
11299.88 783
11300.88 761
11301.89 755
11302.89 782
11303.90 789
11304.90 747
11305.90 743
11306.91 774
11307.91 763
11308.92 821
11309.92 746
11310.93 790
11311.93 778
11312.94 786
11313.94 782
11314.95 814
11315.95 839
11316.95 805
11317.96 756
11318.96 770
11319.97 814
11320.97 849
11321.98 824
11322.98 744
11323.99 756
11325.00 764
11326.00 757
11327.01 759
11328.01 775
11329.02 701
11330.02 778
11331.03 789
11332.03 773
11333.04 774
11334.04 722
11335.05 765
11336.06 733
11337.06 769
11338.07 733
11339.07 762
11340.08 715
11341.08 733
11342.09 757
11343.10 818
11344.10 793
11345.11 751
11346.11 757
11347.12 752
11348.13 786
11349.13 791
11350.14 767
11351.15 742
11352.15 780
11353.16 795
11354.17 783
11355.17 754
11356.18 759
11357.18 751
11358.19 770
11359.20 757
11360.20 757
11361.21 723
11362.22 719
11363.23 752
11364.23 775
11365.24 804
11366.25 757
11367.25 764
11368.26 767
11369.27 805
11370.28 765
11371.28 759
11372.29 723
11373.30 767
11374.30 757
11375.31 743
11376.32 745
11377.33 781
11378.33 754
11379.34 745
11380.35 755
11381.36 754
11382.37 757
11383.37 759
11384.38 742
11385.39 744
11386.40 755
11387.40 780
11388.41 762
11389.42 709
11390.43 770
11391.44 796
11392.44 804
11393.45 799
11394.46 715
11395.47 725
11396.48 722
11397.49 796
11398.49 777
11399.50 730
11400.51 732
11401.52 766
11402.53 779
11403.54 777
11404.55 776
11405.56 746
11406.56 774
11407.57 722
11408.58 752
11409.59 731
11410.60 750
11411.61 775
11412.62 778
11413.63 738
11414.64 733
11415.65 760
11416.65 759
11417.66 736
11418.67 740
11419.68 752
11420.69 729
11421.70 768
11422.71 722
11423.72 736
11424.73 730
11425.74 760
11426.75 747
11427.76 735
11428.77 751
11429.78 775
11430.79 736
11431.80 742
11432.81 748
11433.82 728
11434.83 739
11435.84 753
11436.85 730
11437.86 738
11438.87 759
11439.88 799
11440.89 753
11441.90 740
11442.91 797
11443.92 769
11444.93 799
11445.94 718
11446.95 752
11447.96 729
11448.98 747
11449.99 753
11451.00 738
11452.01 702
11453.02 709
11454.03 787
11455.04 789
11456.05 714
11457.06 762
11458.07 776
11459.08 756
11460.10 759
11461.11 797
11462.12 780
11463.13 746
11464.14 745
11465.15 776
11466.16 773
11467.18 746
11468.19 777
11469.20 782
11470.21 733
11471.22 733
11472.23 791
11473.25 773
11474.26 734
11475.27 762
11476.28 758
11477.29 779
11478.30 764
11479.32 808
11480.33 763
11481.34 743
11482.35 737
11483.37 786
11484.38 806
11485.39 746
11486.40 790
11487.41 810
11488.43 781
11489.44 728
11490.45 761
11491.46 782
11492.48 817
11493.49 837
11494.50 784
11495.52 743
11496.53 768
11497.54 794
11498.55 762
11499.57 787
11500.58 789
11501.59 796
11502.61 780
11503.62 776
11504.63 728
11505.65 742
11506.66 800
11507.67 800
11508.69 757
11509.70 753
11510.71 794
11511.73 797
11512.74 822
11513.75 740
11514.77 735
11515.78 780
11516.79 827
11517.81 765
11518.82 808
11519.84 798
11520.85 840
11521.86 816
11522.88 787
11523.89 787
11524.91 773
11525.92 784
11526.93 816
11527.95 796
11528.96 792
11529.98 774
11530.99 834
11532.00 784
11533.02 813
11534.03 775
11535.05 766
11536.06 792
11537.08 830
11538.09 733
11539.11 800
11540.12 855
11541.14 823
11542.15 755
11543.17 772
11544.18 801
11545.20 793
11546.21 745
11547.23 783
11548.24 797
11549.26 794
11550.27 799
11551.29 780
11552.30 767
11553.32 797
11554.33 816
11555.35 797
11556.36 812
11557.38 836
11558.39 829
11559.41 828
11560.43 861
11561.44 824
11562.46 827
11563.47 815
11564.49 881
11565.50 868
11566.52 876
11567.54 799
11568.55 848
11569.57 872
11570.58 891
11571.60 835
11572.62 830
11573.63 847
11574.65 888
11575.67 893
11576.68 842
11577.70 893
11578.71 898
11579.73 930
11580.75 893
11581.76 894
11582.78 884
11583.80 893
11584.81 936
11585.83 892
11586.85 899
11587.86 924
11588.88 925
11589.90 932
11590.92 931
11591.93 945
11592.95 979
11593.97 999
11594.98 980
11596.00 1020
11597.02 978
11598.04 1008
11599.05 1074
11600.07 1076
11601.09 1128
11602.10 1161
11603.12 1180
11604.14 1268
11605.16 1260
11606.18 1290
11607.19 1257
11608.21 1280
11609.23 1247
11610.25 1211
11611.26 1133
11612.28 1157
11613.30 1098
11614.32 1083
11615.34 1011
11616.35 1046
11617.37 1070
11618.39 1024
11619.41 1000
11620.43 983
11621.45 1013
11622.46 1015
11623.48 962
11624.50 1007
11625.52 1003
11626.54 1085
11627.56 1044
11628.57 1052
11629.59 1093
11630.61 1072
11631.63 1186
11632.65 1227
11633.67 1212
11634.69 1202
11635.71 1190
11636.73 1178
11637.74 1230
11638.76 1199
11639.78 1139
11640.80 1178
11641.82 1129
11642.84 1109
11643.86 1088
11644.88 1107
11645.90 1022
11646.92 1008
11647.94 962
11648.96 961
11649.98 922
11651.00 933
11652.02 971
11653.04 939
11654.06 891
11655.07 902
11656.09 888
11657.11 887
11658.13 924
11659.15 862
11660.17 904
11661.19 891
11662.21 899
11663.23 923
11664.26 932
11665.28 926
11666.30 928
11667.32 929
11668.34 866
11669.36 933
11670.38 902
11671.40 906
11672.42 962
11673.44 932
11674.46 876
11675.48 897
11676.50 928
11677.52 937
11678.54 903
11679.56 948
11680.58 905
11681.61 907
11682.63 875
11683.65 882
11684.67 870
11685.69 863
11686.71 879
11687.73 909
11688.75 896
11689.77 843
11690.80 825
11691.82 897
11692.84 865
11693.86 867
11694.88 859
11695.90 869
11696.93 893
11697.95 877
11698.97 892
11699.99 894
11701.01 924
11702.03 914
11703.06 900
11704.08 851
11705.10 851
11706.12 870
11707.14 845
11708.17 904
11709.19 895
11710.21 891
11711.23 813
11712.25 857
11713.28 838
11714.30 875
11715.32 870
11716.34 869
11717.37 925
11718.39 908
11719.41 879
11720.43 837
11721.46 849
11722.48 850
11723.50 849
11724.53 877
11725.55 858
11726.57 853
11727.59 851
11728.62 844
11729.64 846
11730.66 866
11731.69 824
11732.71 799
11733.73 825
11734.76 818
11735.78 816
11736.80 829
11737.83 805
11738.85 848
11739.87 846
11740.90 872
11741.92 821
11742.94 799
11743.97 804
11744.99 843
11746.02 801
11747.04 794
11748.06 828
11749.09 787
11750.11 745
11751.14 763
11752.16 817
11753.18 797
11754.21 785
11755.23 798
11756.26 796
11757.28 759
11758.30 800
11759.33 812
11760.35 793
11761.38 728
11762.40 764
11763.43 812
11764.45 819
11765.48 803
11766.50 788
11767.53 799
11768.55 806
11769.58 817
11770.60 828
11771.63 793
11772.65 710
11773.68 745
11774.70 787
11775.73 757
11776.75 728
11777.78 764
11778.80 770
11779.83 787
11780.85 773
11781.88 771
11782.90 752
11783.93 772
11784.95 790
11785.98 799
11787.00 801
11788.03 779
11789.06 785
11790.08 795
11791.11 820
11792.13 744
11793.16 743
11794.18 789
11795.21 776
11796.24 797
11797.26 794
11798.29 799
11799.31 802
11800.34 806
11801.37 807
11802.39 786
11803.42 801
11804.45 802
11805.47 806
11806.50 775
11807.52 786
11808.55 800
11809.58 769
11810.60 783
11811.63 747
11812.66 816
11813.68 810
11814.71 783
11815.74 799
11816.77 782
11817.79 744
11818.82 807
11819.85 811
11820.87 784
11821.90 780
11822.93 779
11823.95 806
11824.98 847
11826.01 802
11827.04 867
11828.06 845
11829.09 785
11830.12 820
11831.15 808
11832.17 851
11833.20 814
11834.23 825
11835.26 833
11836.28 810
11837.31 804
11838.34 838
11839.37 862
11840.40 804
11841.42 750
11842.45 790
11843.48 796
11844.51 761
11845.54 727
11846.56 720
11847.59 761
11848.62 746
11849.65 756
11850.68 748
11851.71 754
11852.73 769
11853.76 772
11854.79 767
11855.82 807
11856.85 769
11857.88 753
11858.91 775
11859.93 722
11860.96 739
11861.99 766
11863.02 799
11864.05 743
11865.08 731
11866.11 782
11867.14 763
11868.17 760
11869.20 766
11870.22 730
11871.25 731
11872.28 757
11873.31 710
11874.34 733
11875.37 722
11876.40 690
11877.43 754
11878.46 770
11879.49 735
11880.52 728
11881.55 745
11882.58 753
11883.61 711
11884.64 797
11885.67 765
11886.70 757
11887.73 759
11888.76 775
11889.79 747
11890.82 719
11891.85 751
11892.88 725
11893.91 714
11894.94 745
11895.97 719
11897.00 759
11898.03 715
11899.06 739
11900.09 773
11901.12 732
11902.15 733
11903.18 730
11904.21 732
11905.24 791
11906.27 700
11907.31 746
11908.34 714
11909.37 717
11910.40 729
11911.43 735
11912.46 782
11913.49 790
11914.52 771
11915.55 816
11916.58 799
11917.62 758
11918.65 759
11919.68 807
11920.71 804
11921.74 753
11922.77 774
11923.80 775
11924.84 789
11925.87 715
11926.90 748
11927.93 736
11928.96 716
11929.99 695
11931.03 716
11932.06 785
11933.09 732
11934.12 675
11935.15 710
11936.19 699
11937.22 693
11938.25 693
11939.28 722
11940.32 711
11941.35 689
11942.38 738
11943.41 738
11944.44 728
11945.48 692
11946.51 754
11947.54 696
11948.58 699
11949.61 690
11950.64 714
11951.67 734
11952.71 732
11953.74 690
11954.77 703
11955.80 688
11956.84 708
11957.87 713
11958.90 704
11959.94 720
11960.97 722
11962.00 742
11963.04 757
11964.07 730
11965.10 675
11966.14 741
11967.17 745
11968.20 695
11969.24 730
11970.27 667
11971.30 728
11972.34 719
11973.37 721
11974.40 686
11975.44 683
11976.47 675
11977.51 707
11978.54 734
11979.57 696
11980.61 705
11981.64 688
11982.68 701
11983.71 685
11984.74 684
11985.78 659
11986.81 679
11987.85 693
11988.88 709
11989.92 722
11990.95 736
11991.99 714
11993.02 717
11994.05 713
11995.09 740
11996.12 744
11997.16 746
11998.19 740
11999.23 701
12000.26 723
12001.30 737
12002.33 733
12003.37 687
12004.40 677
12005.44 689
12006.47 707
12007.51 719
12008.54 707
12009.58 681
12010.61 664
12011.65 719
12012.68 714
12013.72 683
12014.76 688
12015.79 784
12016.83 726
12017.86 717
12018.90 693
12019.93 757
12020.97 755
12022.00 754
12023.04 717
12024.08 740
12025.11 719
12026.15 714
12027.18 687
12028.22 719
12029.26 650
12030.29 683
12031.33 693
12032.37 679
12033.40 644
12034.44 655
12035.47 731
12036.51 672
12037.55 691
12038.58 708
12039.62 681
12040.66 659
12041.69 686
12042.73 730
12043.77 709
12044.80 710
12045.84 716
12046.88 725
12047.91 671
12048.95 680
12049.99 709
12051.03 684
12052.06 637
12053.10 639
12054.14 686
12055.17 632
12056.21 626
12057.25 656
12058.29 657
12059.32 695
12060.36 655
12061.40 676
12062.44 670
12063.47 685
12064.51 692
12065.55 659
12066.59 663
12067.62 691
12068.66 664
12069.70 624
12070.74 648
12071.78 635
12072.81 667
12073.85 670
12074.89 666
12075.93 640
12076.97 654
12078.00 645
12079.04 684
12080.08 690
12081.12 641
12082.16 692
12083.20 690
12084.23 687
12085.27 684
12086.31 656
12087.35 668
12088.39 659
12089.43 649
12090.47 611
12091.50 646
12092.54 644
12093.58 662
12094.62 665
12095.66 660
12096.70 650
12097.74 750
12098.78 666
12099.82 626
12100.86 632
12101.90 667
12102.93 652
12103.97 635
12105.01 632
12106.05 680
12107.09 616
12108.13 656
12109.17 626
12110.21 640
12111.25 671
12112.29 665
12113.33 685
12114.37 714
12115.41 681
12116.45 627
12117.49 620
12118.53 666
12119.57 632
12120.61 636
12121.65 650
12122.69 606
12123.73 647
12124.77 648
12125.81 651
12126.85 670
12127.89 628
12128.93 674
12129.97 677
12131.01 615
12132.05 605
12133.09 624
12134.13 649
12135.17 645
12136.22 594
12137.26 609
12138.30 643
12139.34 662
12140.38 623
12141.42 663
12142.46 630
12143.50 633
12144.54 660
12145.58 625
12146.63 634
12147.67 613
12148.71 649
12149.75 648
12150.79 635
12151.83 616
12152.87 664
12153.91 629
12154.96 616
12156.00 653
12157.04 639
12158.08 653
12159.12 614
12160.16 613
12161.21 637
12162.25 640
12163.29 617
12164.33 655
12165.37 677
12166.42 636
12167.46 621
12168.50 607
12169.54 584
12170.58 607
12171.63 610
12172.67 605
12173.71 588
12174.75 604
12175.80 646
12176.84 665
12177.88 625
12178.92 615
12179.97 654
12181.01 657
12182.05 665
12183.09 656
12184.14 678
12185.18 633
12186.22 607
12187.27 609
12188.31 636
12189.35 642
12190.39 613
12191.44 674
12192.48 653
12193.52 611
12194.57 579
12195.61 633
12196.65 596
12197.70 592
12198.74 607
12199.78 601
12200.83 634
12201.87 646
12202.91 606
12203.96 610
12205.00 609
12206.05 640
12207.09 582
12208.13 614
12209.18 624
12210.22 621
12211.27 695
12212.31 654
12213.35 629
12214.40 582
12215.44 657
12216.49 656
12217.53 638
12218.57 619
12219.62 648
12220.66 615
12221.71 609
12222.75 656
12223.80 592
12224.84 605
12225.89 631
12226.93 659
12227.97 641
12229.02 602
12230.06 649
12231.11 638
12232.15 606
12233.20 596
12234.24 638
12235.29 653
12236.33 658
12237.38 655
12238.42 607
12239.47 586
12240.51 591
12241.56 643
12242.60 638
12243.65 628
12244.70 642
12245.74 654
12246.79 645
12247.83 637
12248.88 634
12249.92 643
12250.97 628
12252.01 605
12253.06 608
12254.11 612
12255.15 590
12256.20 609
12257.24 592
12258.29 599
12259.34 607
12260.38 628
12261.43 591
12262.47 665
12263.52 572
12264.57 594
12265.61 627
12266.66 606
12267.70 595
12268.75 590
12269.80 599
12270.84 604
12271.89 608
12272.94 624
12273.98 626
12275.03 568
12276.08 540
12277.12 587
12278.17 609
12279.22 564
12280.26 570
12281.31 599
12282.36 581
12283.41 583
12284.45 615
12285.50 616
12286.55 622
12287.59 569
12288.64 597
12289.69 581
12290.74 610
12291.78 581
12292.83 587
12293.88 578
12294.93 558
12295.97 567
12297.02 598
12298.07 580
12299.12 582
12300.16 582
12301.21 602
12302.26 580
12303.31 576
12304.36 594
12305.40 586
12306.45 567
12307.50 571
12308.55 564
12309.60 628
12310.64 574
12311.69 604
12312.74 594
12313.79 615
12314.84 573
12315.89 601
12316.93 585
12317.98 582
12319.03 568
12320.08 564
12321.13 567
12322.18 614
12323.23 594
12324.28 556
12325.32 558
12326.37 537
12327.42 585
12328.47 566
12329.52 585
12330.57 555
12331.62 569
12332.67 590
12333.72 642
12334.77 565
12335.81 585
12336.86 578
12337.91 585
12338.96 576
12340.01 556
12341.06 582
12342.11 603
12343.16 597
12344.21 624
12345.26 562
12346.31 572
12347.36 587
12348.41 566
12349.46 568
12350.51 540
12351.56 590
12352.61 608
12353.66 557
12354.71 521
12355.76 526
12356.81 570
12357.86 515
12358.91 535
12359.96 550
12361.01 523
12362.06 542
12363.11 549
12364.16 584
12365.21 558
12366.26 552
12367.31 575
12368.36 531
12369.42 549
12370.47 527
12371.52 566
12372.57 553
12373.62 565
12374.67 557
12375.72 562
12376.77 547
12377.82 562
12378.87 592
12379.93 547
12380.98 530
12382.03 579
12383.08 563
12384.13 566
12385.18 545
12386.23 548
12387.28 555
12388.34 603
12389.39 566
12390.44 608
12391.49 549
12392.54 539
12393.59 584
12394.65 548
12395.70 556
12396.75 536
12397.80 545
12398.85 570
12399.91 527
12400.96 530
12402.01 523
12403.06 529
12404.11 563
12405.17 511
12406.22 530
12407.27 523
12408.32 576
12409.38 543
12410.43 555
12411.48 606
12412.53 573
12413.59 519
12414.64 526
12415.69 499
12416.74 509
12417.80 549
12418.85 560
12419.90 577
12420.96 561
12422.01 554
12423.06 599
12424.11 554
12425.17 535
12426.22 553
12427.27 574
12428.33 565
12429.38 558
12430.43 584
12431.49 578
12432.54 552
12433.59 531
12434.65 536
12435.70 508
12436.75 528
12437.81 551
12438.86 571
12439.92 543
12440.97 532
12442.02 564
12443.08 568
12444.13 533
12445.18 525
12446.24 544
12447.29 540
12448.35 565
12449.40 493
12450.46 511
12451.51 565
12452.56 542
12453.62 509
12454.67 526
12455.73 509
12456.78 528
12457.84 524
12458.89 559
12459.94 537
12461.00 534
12462.05 551
12463.11 546
12464.16 545
12465.22 530
12466.27 523
12467.33 547
12468.38 548
12469.44 533
12470.49 551
12471.55 548
12472.60 553
12473.66 522
12474.71 562
12475.77 547
12476.82 573
12477.88 590
12478.93 567
12479.99 562
12481.05 546
12482.10 543
12483.16 541
12484.21 559
12485.27 566
12486.32 573
12487.38 585
12488.44 567
12489.49 550
12490.55 538
12491.60 557
12492.66 563
12493.71 633
12494.77 655
12495.83 678
12496.88 650
12497.94 640
12499.00 674
12500.05 621
12501.11 655
12502.16 647
12503.22 622
12504.28 631
12505.33 607
12506.39 633
12507.45 555
12508.50 566
12509.56 622
12510.62 534
12511.67 532
12512.73 580
12513.79 569
12514.84 560
12515.90 507
12516.96 544
12518.02 569
12519.07 605
12520.13 603
12521.19 552
12522.24 508
12523.30 526
12524.36 526
12525.42 582
12526.47 562
12527.53 517
12528.59 510
12529.65 576
12530.70 562
12531.76 541
12532.82 563
12533.88 539
12534.93 564
12535.99 541
12537.05 565
12538.11 564
12539.17 524
12540.22 503
12541.28 564
12542.34 556
12543.40 534
12544.46 531
12545.51 512
12546.57 546
12547.63 532
12548.69 573
12549.75 560
12550.81 545
12551.86 602
12552.92 560
12553.98 504
12555.04 522
12556.10 560
12557.16 590
12558.22 568
12559.27 547
12560.33 525
12561.39 547
12562.45 554
12563.51 556
12564.57 546
12565.63 561
12566.69 570
12567.75 555
12568.81 576
12569.86 567
12570.92 576
12571.98 587
12573.04 585
12574.10 583
12575.16 569
12576.22 599
12577.28 598
12578.34 608
12579.40 622
12580.46 598
12581.52 594
12582.58 593
12583.64 610
12584.70 559
12585.76 572
12586.82 566
12587.88 536
12588.94 558
12590.00 538
12591.06 541
12592.12 525
12593.18 517
12594.24 516
12595.30 529
12596.36 527
12597.42 548
12598.48 525
12599.54 541
12600.60 556
12601.66 535
12602.72 509
12603.78 526
12604.84 510
12605.91 528
12606.97 520
12608.03 493
12609.09 531
12610.15 510
12611.21 511
12612.27 531
12613.33 531
12614.39 538
12615.45 536
12616.52 565
12617.58 547
12618.64 538
12619.70 533
12620.76 592
12621.82 552
12622.88 556
12623.95 517
12625.01 515
12626.07 506
12627.13 516
12628.19 489
12629.25 544
12630.32 524
12631.38 520
12632.44 481
12633.50 495
12634.56 533
12635.62 505
12636.69 526
12637.75 536
12638.81 538
12639.87 538
12640.94 548
12642.00 514
12643.06 517
12644.12 501
12645.18 504
12646.25 520
12647.31 529
12648.37 506
12649.43 504
12650.50 489
12651.56 525
12652.62 563
12653.69 511
12654.75 546
12655.81 535
12656.87 548
12657.94 547
12659.00 547
12660.06 544
12661.13 580
12662.19 528
12663.25 561
12664.32 534
12665.38 482
12666.44 470
12667.51 515
12668.57 508
12669.63 496
12670.70 518
12671.76 550
12672.82 545
12673.89 541
12674.95 527
12676.01 503
12677.08 511
12678.14 544
12679.21 525
12680.27 546
12681.33 577
12682.40 556
12683.46 561
12684.53 536
12685.59 558
12686.65 532
12687.72 550
12688.78 526
12689.85 524
12690.91 514
12691.98 509
12693.04 527
12694.10 535
12695.17 557
12696.23 525
12697.30 552
12698.36 536
12699.43 577
12700.49 550
12701.56 556
12702.62 600
12703.69 580
12704.75 549
12705.82 569
12706.88 556
12707.95 568
12709.01 531
12710.08 525
12711.14 546
12712.21 576
12713.27 536
12714.34 531
12715.40 526
12716.47 566
12717.53 542
12718.60 541
12719.67 516
12720.73 535
12721.80 592
12722.86 554
12723.93 536
12724.99 543
12726.06 549
12727.13 553
12728.19 567
12729.26 571
12730.32 537
12731.39 590
12732.46 558
12733.52 565
12734.59 576
12735.65 560
12736.72 573
12737.79 558
12738.85 586
12739.92 570
12740.99 544
12742.05 538
12743.12 556
12744.19 507
12745.25 536
12746.32 546
12747.39 529
12748.45 587
12749.52 548
12750.59 548
12751.65 527
12752.72 527
12753.79 509
12754.85 502
12755.92 497
12756.99 520
12758.06 520
12759.12 528
12760.19 540
12761.26 531
12762.32 504
12763.39 515
12764.46 489
12765.53 493
12766.59 486
12767.66 533
12768.73 533
12769.80 515
12770.86 477
12771.93 457
12773.00 531
12774.07 525
12775.14 483
12776.20 456
12777.27 508
12778.34 496
12779.41 469
12780.48 435
12781.54 492
12782.61 504
12783.68 529
12784.75 520
12785.82 511
12786.89 486
12787.95 468
12789.02 469
12790.09 505
12791.16 500
12792.23 513
12793.30 514
12794.37 453
12795.43 453
12796.50 441
12797.57 478
12798.64 489
12799.71 472
12800.78 496
12801.85 463
12802.92 448
12803.99 476
12805.05 454
12806.12 473
12807.19 501
12808.26 473
12809.33 479
12810.40 469
12811.47 511
12812.54 500
12813.61 459
12814.68 476
12815.75 494
12816.82 445
12817.89 457
12818.96 455
12820.03 498
12821.10 496
12822.17 481
12823.24 501
12824.31 476
12825.38 472
12826.45 449
12827.52 461
12828.59 456
12829.66 467
12830.73 492
12831.80 470
12832.87 445
12833.94 454
12835.01 456
12836.08 464
12837.15 452
12838.22 441
12839.29 457
12840.36 466
12841.43 468
12842.50 457
12843.57 471
12844.64 434
12845.72 454
12846.79 473
12847.86 453
12848.93 424
12850.00 429
12851.07 483
12852.14 486
12853.21 446
12854.28 416
12855.35 449
12856.43 462
12857.50 427
12858.57 453
12859.64 468
12860.71 480
12861.78 493
12862.85 431
12863.93 447
12865.00 434
12866.07 436
12867.14 429
12868.21 434
12869.29 393
12870.36 437
12871.43 481
12872.50 459
12873.57 468
12874.64 434
12875.72 463
12876.79 433
12877.86 425
12878.93 456
12880.01 490
12881.08 477
12882.15 444
12883.22 437
12884.30 419
12885.37 421
12886.44 397
12887.51 434
12888.59 406
12889.66 435
12890.73 445
12891.80 445
12892.88 442
12893.95 461
12895.02 474
12896.10 502
12897.17 476
12898.24 459
12899.31 458
12900.39 447
12901.46 428
12902.53 424
12903.61 424
12904.68 414
12905.75 439
12906.83 420
12907.90 414
12908.97 379
12910.05 424
12911.12 432
12912.20 408
12913.27 405
12914.34 420
12915.42 419
12916.49 412
12917.56 418
12918.64 422
12919.71 410
12920.79 411
12921.86 440
12922.93 434
12924.01 396
12925.08 414
12926.16 435
12927.23 430
12928.30 413
12929.38 407
12930.45 379
12931.53 403
12932.60 443
12933.68 435
12934.75 411
12935.83 421
12936.90 439
12937.98 399
12939.05 436
12940.12 418
12941.20 418
12942.27 424
12943.35 432
12944.42 439
12945.50 444
12946.57 419
12947.65 466
12948.72 396
12949.80 382
12950.88 407
12951.95 446
12953.03 390
12954.10 413
12955.18 415
12956.25 402
12957.33 391
12958.40 435
12959.48 424
12960.55 421
12961.63 424
12962.71 398
12963.78 425
12964.86 414
12965.93 408
12967.01 411
12968.09 426
12969.16 453
12970.24 482
12971.31 440
12972.39 409
12973.47 418
12974.54 412
12975.62 430
12976.69 465
12977.77 433
12978.85 413
12979.92 424
12981.00 422
12982.08 396
12983.15 373
12984.23 390
12985.31 421
12986.38 423
12987.46 422
12988.54 395
12989.61 418
12990.69 416
12991.77 401
12992.84 421
12993.92 408
12995.00 402
12996.08 425
12997.15 430
12998.23 404
12999.31 411
13000.38 437
13001.46 419
13002.54 422
13003.62 422
13004.69 428
13005.77 432
13006.85 423
13007.93 490
13009.00 436
13010.08 454
13011.16 437
13012.24 404
13013.32 440
13014.39 452
13015.47 441
13016.55 428
13017.63 427
13018.71 411
13019.78 445
13020.86 402
13021.94 387
13023.02 414
13024.10 438
13025.17 399
13026.25 395
13027.33 401
13028.41 423
13029.49 431
13030.57 426
13031.65 403
13032.72 430
13033.80 443
13034.88 407
13035.96 427
13037.04 442
13038.12 458
13039.20 431
13040.28 448
13041.36 425
13042.43 406
13043.51 430
13044.59 441
13045.67 437
13046.75 396
13047.83 463
13048.91 426
13049.99 415
13051.07 453
13052.15 415
13053.23 413
13054.31 443
13055.39 436
13056.47 470
13057.55 426
13058.63 458
13059.71 448
13060.78 463
13061.86 417
13062.94 407
13064.02 441
13065.10 440
13066.18 403
13067.26 412
13068.34 428
13069.42 449
13070.51 466
13071.59 408
13072.67 375
13073.75 404
13074.83 399
13075.91 441
13076.99 411
13078.07 391
13079.15 417
13080.23 467
13081.31 448
13082.39 446
13083.47 399
13084.55 434
13085.63 456
13086.71 407
13087.79 403
13088.88 429
13089.96 388
13091.04 427
13092.12 427
13093.20 402
13094.28 423
13095.36 432
13096.44 389
13097.53 404
13098.61 385
13099.69 417
13100.77 403
13101.85 408
13102.93 427
13104.01 387
13105.10 388
13106.18 427
13107.26 436
13108.34 397
13109.42 394
13110.50 382
13111.59 407
13112.67 404
13113.75 389
13114.83 413
13115.91 425
13117.00 386
13118.08 408
13119.16 384
13120.24 392
13121.33 375
13122.41 415
13123.49 405
13124.57 427
13125.66 385
13126.74 385
13127.82 420
13128.90 411
13129.99 436
13131.07 400
13132.15 398
13133.23 414
13134.32 410
13135.40 395
13136.48 403
13137.57 412
13138.65 403
13139.73 401
13140.82 381
13141.90 422
13142.98 394
13144.06 377
13145.15 387
13146.23 405
13147.31 407
13148.40 393
13149.48 425
13150.57 412
13151.65 389
13152.73 428
13153.82 412
13154.90 451
13155.98 424
13157.07 370
13158.15 411
13159.24 391
13160.32 374
13161.40 385
13162.49 376
13163.57 395
13164.66 411
13165.74 381
13166.82 378
13167.91 371
13168.99 427
13170.08 407
13171.16 347
13172.25 420
13173.33 406
13174.41 350
13175.50 368
13176.58 401
13177.67 360
13178.75 359
13179.84 382
13180.92 395
13182.01 394
13183.09 391
13184.18 429
13185.26 400
13186.35 418
13187.43 403
13188.52 441
13189.60 428
13190.69 414
13191.77 407
13192.86 391
13193.94 405
13195.03 425
13196.11 382
13197.20 414
13198.29 405
13199.37 384
13200.46 404
13201.54 388
13202.63 386
13203.71 420
13204.80 385
13205.88 415
13206.97 366
13208.06 368
13209.14 408
13210.23 363
13211.31 367
13212.40 418
13213.49 418
13214.57 395
13215.66 394
13216.75 377
13217.83 402
13218.92 386
13220.00 336
13221.09 352
13222.18 388
13223.26 412
13224.35 381
13225.44 411
13226.52 389
13227.61 409
13228.70 407
13229.78 398
13230.87 373
13231.96 402
13233.04 388
13234.13 394
13235.22 393
13236.31 403
13237.39 396
13238.48 395
13239.57 416
13240.65 365
13241.74 428
13242.83 406
13243.92 408
13245.00 406
13246.09 409
13247.18 393
13248.27 390
13249.35 390
13250.44 396
13251.53 408
13252.62 380
13253.71 401
13254.79 379
13255.88 345
13256.97 375
13258.06 371
13259.14 341
13260.23 384
13261.32 402
13262.41 369
13263.50 384
13264.59 403
13265.67 398
13266.76 398
13267.85 369
13268.94 399
13270.03 378
13271.12 349
13272.20 385
13273.29 407
13274.38 420
13275.47 394
13276.56 385
13277.65 369
13278.74 377
13279.83 367
13280.91 381
13282.00 419
13283.09 400
13284.18 376
13285.27 374
13286.36 373
13287.45 370
13288.54 407
13289.63 406
13290.72 433
13291.81 379
13292.90 383
13293.99 370
13295.07 397
13296.16 362
13297.25 404
13298.34 441
13299.43 354
13300.52 374
13301.61 364
13302.70 395
13303.79 381
13304.88 361
13305.97 353
13307.06 400
13308.15 400
13309.24 396
13310.33 370
13311.42 361
13312.51 353
13313.60 389
13314.69 394
13315.78 392
13316.87 352
13317.96 404
13319.05 360
13320.15 362
13321.24 379
13322.33 367
13323.42 376
13324.51 373
13325.60 409
13326.69 341
13327.78 351
13328.87 363
13329.96 376
13331.05 381
13332.14 319
13333.24 369
13334.33 347
13335.42 385
13336.51 387
13337.60 396
13338.69 347
13339.78 370
13340.87 389
13341.97 375
13343.06 357
13344.15 365
13345.24 364
13346.33 376
13347.42 373
13348.51 357
13349.61 360
13350.70 371
13351.79 379
13352.88 337
13353.97 348
13355.07 379
13356.16 388
13357.25 374
13358.34 370
13359.43 361
13360.53 396
13361.62 350
13362.71 372
13363.80 364
13364.90 355
13365.99 343
13367.08 363
13368.17 356
13369.27 358
13370.36 340
13371.45 310
13372.54 361
13373.64 356
13374.73 334
13375.82 356
13376.91 350
13378.01 375
13379.10 355
13380.19 340
13381.29 326
13382.38 370
13383.47 385
13384.57 393
13385.66 338
13386.75 349
13387.85 336
13388.94 363
13390.03 365
13391.13 370
13392.22 350
13393.31 367
13394.41 367
13395.50 394
13396.59 364
13397.69 353
13398.78 393
13399.87 366
13400.97 367
13402.06 321
13403.16 358
13404.25 349
13405.34 395
13406.44 360
13407.53 366
13408.63 356
13409.72 350
13410.82 347
13411.91 363
13413.00 357
13414.10 346
13415.19 365
13416.29 339
13417.38 371
13418.48 373
13419.57 384
13420.67 358
13421.76 383
13422.86 368
13423.95 358
13425.04 366
13426.14 357
13427.23 367
13428.33 370
13429.42 380
13430.52 340
13431.61 380
13432.71 351
13433.80 358
13434.90 331
13436.00 338
13437.09 336
13438.19 360
13439.28 335
13440.38 352
13441.47 365
13442.57 365
13443.66 328
13444.76 372
13445.85 364
13446.95 349
13448.05 354
13449.14 368
13450.24 381
13451.33 330
13452.43 342
13453.53 357
13454.62 338
13455.72 310
13456.81 311
13457.91 350
13459.01 363
13460.10 320
13461.20 333
13462.30 347
13463.39 371
13464.49 358
13465.58 326
13466.68 355
13467.78 341
13468.87 330
13469.97 387
13471.07 359
13472.16 360
13473.26 350
13474.36 319
13475.46 357
13476.55 345
13477.65 363
13478.75 356
13479.84 353
13480.94 361
13482.04 329
13483.13 341
13484.23 326
13485.33 335
13486.43 354
13487.52 354
13488.62 320
13489.72 364
13490.82 342
13491.91 359
13493.01 353
13494.11 332
13495.21 346
13496.30 375
13497.40 333
13498.50 322
13499.60 346
13500.70 324
13501.79 330
13502.89 367
13503.99 349
13505.09 345
13506.19 330
13507.28 330
13508.38 369
13509.48 348
13510.58 349
13511.68 386
13512.78 367
13513.87 356
13514.97 353
13516.07 378
13517.17 345
13518.27 343
13519.37 344
13520.47 332
13521.57 331
13522.66 368
13523.76 376
13524.86 345
13525.96 308
13527.06 329
13528.16 330
13529.26 327
13530.36 316
13531.46 357
13532.56 334
13533.65 305
13534.75 329
13535.85 354
13536.95 335
13538.05 325
13539.15 372
13540.25 340
13541.35 353
13542.45 357
13543.55 328
13544.65 323
13545.75 349
13546.85 331
13547.95 348
13549.05 331
13550.15 316
13551.25 357
13552.35 332
13553.45 372
13554.55 341
13555.65 347
13556.75 360
13557.85 371
13558.95 360
13560.05 363
13561.15 319
13562.25 339
13563.35 320
13564.45 350
13565.55 363
13566.65 353
13567.75 336
13568.86 334
13569.96 358
13571.06 345
13572.16 370
13573.26 332
13574.36 337
13575.46 304
13576.56 339
13577.66 334
13578.76 337
13579.86 345
13580.97 358
13582.07 355
13583.17 327
13584.27 353
13585.37 350
13586.47 366
13587.57 336
13588.68 337
13589.78 350
13590.88 338
13591.98 333
13593.08 344
13594.18 344
13595.29 346
13596.39 346
13597.49 364
13598.59 334
13599.69 334
13600.80 339
13601.90 330
13603.00 331
13604.10 353
13605.20 342
13606.31 333
13607.41 335
13608.51 354
13609.61 361
13610.72 304
13611.82 371
13612.92 346
13614.02 355
13615.13 349
13616.23 376
13617.33 335
13618.43 343
13619.54 329
13620.64 342
13621.74 352
13622.84 349
13623.95 374
13625.05 349
13626.15 360
13627.26 333
13628.36 343
13629.46 337
13630.57 347
13631.67 362
13632.77 361
13633.88 321
13634.98 347
13636.08 378
13637.19 360
13638.29 350
13639.39 362
13640.50 358
13641.60 376
13642.70 325
13643.81 344
13644.91 342
13646.02 359
13647.12 346
13648.22 323
13649.33 350
13650.43 365
13651.54 359
13652.64 348
13653.74 340
13654.85 386
13655.95 353
13657.06 351
13658.16 386
13659.27 363
13660.37 370
13661.47 401
13662.58 341
13663.68 330
13664.79 344
13665.89 349
13667.00 347
13668.10 296
13669.21 296
13670.31 293
13671.42 354
13672.52 333
13673.63 342
13674.73 354
13675.84 349
13676.94 349
13678.05 354
13679.15 336
13680.26 359
13681.36 360
13682.47 351
13683.57 341
13684.68 288
13685.78 327
13686.89 339
13688.00 328
13689.10 330
13690.21 348
13691.31 364
13692.42 359
13693.52 330
13694.63 354
13695.74 377
13696.84 327
13697.95 317
13699.05 324
13700.16 327
13701.27 341
13702.37 355
13703.48 349
13704.58 369
13705.69 370
13706.80 349
13707.90 350
13709.01 375
13710.12 364
13711.22 362
13712.33 355
13713.44 352
13714.54 372
13715.65 366
13716.76 350
13717.86 339
13718.97 354
13720.08 354
13721.18 384
13722.29 335
13723.40 374
13724.50 348
13725.61 333
13726.72 357
13727.83 404
13728.93 371
13730.04 352
13731.15 341
13732.25 344
13733.36 366
13734.47 328
13735.58 380
13736.68 355
13737.79 394
13738.90 365
13740.01 378
13741.11 368
13742.22 371
13743.33 379
13744.44 376
13745.55 372
13746.65 339
13747.76 368
13748.87 402
13749.98 347
13751.09 342
13752.19 386
13753.30 401
13754.41 358
13755.52 348
13756.63 352
13757.74 337
13758.84 326
13759.95 331
13761.06 378
13762.17 348
13763.28 347
13764.39 380
13765.50 388
13766.60 365
13767.71 368
13768.82 358
13769.93 347
13771.04 366
13772.15 381
13773.26 388
13774.37 373
13775.48 366
13776.58 351
13777.69 371
13778.80 381
13779.91 365
13781.02 342
13782.13 354
13783.24 365
13784.35 373
13785.46 379
13786.57 352
13787.68 386
13788.79 392
13789.90 393
13791.01 382
13792.12 343
13793.23 364
13794.34 364
13795.45 385
13796.56 359
13797.67 333
13798.78 388
13799.89 365
13801.00 370
13802.11 400
13803.22 400
13804.33 383
13805.44 372
13806.55 382
13807.66 365
13808.77 369
13809.88 403
13810.99 414
13812.10 378
13813.21 407
13814.32 426
13815.43 442
13816.54 410
13817.65 384
13818.77 407
13819.88 404
13820.99 403
13822.10 374
13823.21 373
13824.32 374
13825.43 345
13826.54 374
13827.65 378
13828.76 338
13829.88 372
13830.99 346
13832.10 360
13833.21 387
13834.32 371
13835.43 390
13836.54 386
13837.66 387
13838.77 381
13839.88 400
13840.99 372
13842.10 365
13843.22 364
13844.33 379
13845.44 315
13846.55 361
13847.66 346
13848.78 385
13849.89 380
13851.00 373
13852.11 401
13853.22 367
13854.34 376
13855.45 382
13856.56 374
13857.67 379
13858.79 407
13859.90 386
13861.01 374
13862.12 379
13863.24 379
13864.35 378
13865.46 376
13866.57 405
13867.69 352
13868.80 369
13869.91 358
13871.03 337
13872.14 342
13873.25 342
13874.36 336
13875.48 410
13876.59 374
13877.70 379
13878.82 362
13879.93 372
13881.04 392
13882.16 379
13883.27 378
13884.38 364
13885.50 408
13886.61 383
13887.73 430
13888.84 400
13889.95 378
13891.07 396
13892.18 427
13893.29 419
13894.41 403
13895.52 364
13896.64 406
13897.75 439
13898.86 433
13899.98 420
13901.09 428
13902.21 402
13903.32 405
13904.43 409
13905.55 398
13906.66 409
13907.78 409
13908.89 420
13910.01 402
13911.12 411
13912.24 397
13913.35 387
13914.47 377
13915.58 390
13916.70 372
13917.81 367
13918.92 355
13920.04 375
13921.15 368
13922.27 379
13923.38 411
13924.50 394
13925.62 386
13926.73 375
13927.85 361
13928.96 367
13930.08 378
13931.19 370
13932.31 376
13933.42 411
13934.54 398
13935.65 428
13936.77 349
13937.88 394
13939.00 397
13940.12 396
13941.23 391
13942.35 384
13943.46 386
13944.58 380
13945.70 358
13946.81 391
13947.93 384
13949.04 361
13950.16 377
13951.28 369
13952.39 368
13953.51 351
13954.62 334
13955.74 388
13956.86 377
13957.97 348
13959.09 362
13960.21 370
13961.32 386
13962.44 361
13963.56 349
13964.67 363
13965.79 384
13966.91 407
13968.02 345
13969.14 376
13970.26 370
13971.37 368
13972.49 360
13973.61 389
13974.73 324
13975.84 355
13976.96 395
13978.08 363
13979.19 361
13980.31 374
13981.43 337
13982.55 360
13983.66 363
13984.78 341
13985.90 330
13987.02 368
13988.13 394
13989.25 366
13990.37 357
13991.49 352
13992.61 382
13993.72 343
13994.84 339
13995.96 337
13997.08 348
13998.20 365
13999.31 342
14000.43 340
14001.55 347
14002.67 370
14003.79 337
14004.91 368
14006.02 317
14007.14 350
14008.26 351
14009.38 381
14010.50 339
14011.62 328
14012.73 358
14013.85 382
14014.97 368
14016.09 357
14017.21 363
14018.33 335
14019.45 331
14020.57 348
14021.69 340
14022.80 318
14023.92 356
14025.04 327
14026.16 357
14027.28 323
14028.40 337
14029.52 353
14030.64 351
14031.76 342
14032.88 338
14034.00 364
14035.12 330
14036.24 364
14037.36 336
14038.48 335
14039.60 344
14040.72 370
14041.84 364
14042.96 379
14044.08 352
14045.20 342
14046.32 321
14047.44 322
14048.56 350
14049.68 331
14050.80 369
14051.92 354
14053.04 352
14054.16 326
14055.28 323
14056.40 309
14057.52 333
14058.64 352
14059.76 349
14060.88 318
14062.00 391
14063.12 367
14064.24 367
14065.36 341
14066.48 331
14067.60 340
14068.72 340
14069.85 337
14070.97 324
14072.09 339
14073.21 339
14074.33 367
14075.45 357
14076.57 345
14077.69 323
14078.81 331
14079.94 282
14081.06 333
14082.18 336
14083.30 359
14084.42 371
14085.54 356
14086.66 332
14087.79 337
14088.91 311
14090.03 323
14091.15 326
14092.27 352
14093.40 367
14094.52 340
14095.64 345
14096.76 315
14097.88 340
14099.01 371
14100.13 319
14101.25 330
14102.37 314
14103.49 339
14104.62 339
14105.74 341
14106.86 306
14107.98 376
14109.11 340
14110.23 359
14111.35 264
14112.47 322
14113.60 327
14114.72 345
14115.84 333
14116.97 364
14118.09 321
14119.21 335
14120.33 351
14121.46 327
14122.58 335
14123.70 349
14124.83 343
14125.95 339
14127.07 325
14128.20 308
14129.32 363
14130.44 322
14131.57 339
14132.69 336
14133.81 319
14134.94 351
14136.06 333
14137.18 308
14138.31 312
14139.43 311
14140.55 348
14141.68 354
14142.80 311
14143.93 330
14145.05 300
14146.17 324
14147.30 326
14148.42 330
14149.55 301
14150.67 339
14151.79 365
14152.92 332
14154.04 315
14155.17 318
14156.29 325
14157.42 332
14158.54 361
14159.67 311
14160.79 366
14161.91 350
14163.04 330
14164.16 309
14165.29 321
14166.41 366
14167.54 350
14168.66 319
14169.79 294
14170.91 322
14172.04 355
14173.16 366
14174.29 326
14175.41 359
14176.54 305
14177.66 348
14178.79 331
14179.91 347
14181.04 319
14182.17 340
14183.29 316
14184.42 336
14185.54 346
14186.67 323
14187.79 345
14188.92 343
14190.04 375
14191.17 317
14192.30 343
14193.42 326
14194.55 367
14195.67 342
14196.80 337
14197.93 324
14199.05 360
14200.18 308
14201.30 313
14202.43 323
14203.56 331
14204.68 356
14205.81 349
14206.94 309
14208.06 358
14209.19 359
14210.32 320
14211.44 359
14212.57 322
14213.70 326
14214.82 323
14215.95 355
14217.08 319
14218.20 346
14219.33 349
14220.46 375
14221.58 342
14222.71 343
14223.84 331
14224.96 332
14226.09 342
14227.22 338
14228.35 338
14229.47 319
14230.60 362
14231.73 333
14232.86 320
14233.98 332
14235.11 324
14236.24 367
14237.37 350
14238.49 312
14239.62 294
14240.75 341
14241.88 347
14243.00 346
14244.13 340
14245.26 357
14246.39 346
14247.52 314
14248.64 335
14249.77 361
14250.90 342
14252.03 341
14253.16 362
14254.29 338
14255.41 325
14256.54 347
14257.67 360
14258.80 348
14259.93 328
14261.06 332
14262.19 308
14263.31 301
14264.44 356
14265.57 322
14266.70 348
14267.83 294
14268.96 317
14270.09 337
14271.22 321
14272.34 313
14273.47 343
14274.60 336
14275.73 316
14276.86 355
14277.99 309
14279.12 336
14280.25 337
14281.38 324
14282.51 310
14283.64 346
14284.77 352
14285.90 347
14287.03 340
14288.16 387
14289.29 346
14290.41 358
14291.54 374
14292.67 371
14293.80 352
14294.93 346
14296.06 324
14297.19 359
14298.32 333
14299.45 315
14300.58 319
14301.71 334
14302.84 335
14303.98 325
14305.11 356
14306.24 335
14307.37 330
14308.50 345
14309.63 354
14310.76 358
14311.89 347
14313.02 359
14314.15 292
14315.28 337
14316.41 336
14317.54 333
14318.67 333
14319.80 342
14320.93 329
14322.07 323
14323.20 302
14324.33 336
14325.46 359
14326.59 319
14327.72 332
14328.85 342
14329.98 345
14331.11 319
14332.25 306
14333.38 345
14334.51 367
14335.64 304
14336.77 328
14337.90 309
14339.04 305
14340.17 314
14341.30 320
14342.43 332
14343.56 329
14344.69 327
14345.83 316
14346.96 328
14348.09 319
14349.22 331
14350.35 328
14351.49 341
14352.62 289
14353.75 312
14354.88 333
14356.02 336
14357.15 357
14358.28 302
14359.41 309
14360.55 323
14361.68 303
14362.81 327
14363.94 330
14365.08 339
14366.21 307
14367.34 330
14368.47 351
14369.61 323
14370.74 341
14371.87 328
14373.01 334
14374.14 297
14375.27 306
14376.41 293
14377.54 316
14378.67 338
14379.81 368
14380.94 357
14382.07 327
14383.21 334
14384.34 350
14385.47 371
14386.61 320
14387.74 344
14388.87 311
14390.01 342
14391.14 351
14392.27 336
14393.41 319
14394.54 371
14395.68 369
14396.81 383
14397.94 330
14399.08 347
14400.21 362
14401.35 379
14402.48 340
14403.61 326
14404.75 362
14405.88 338
14407.02 361
14408.15 311
14409.29 315
14410.42 342
14411.55 362
14412.69 314
14413.82 328
14414.96 333
14416.09 369
14417.23 373
14418.36 332
14419.50 307
14420.63 335
14421.77 355
14422.90 357
14424.04 346
14425.17 346
14426.31 338
14427.44 353
14428.58 347
14429.71 323
14430.85 370
14431.98 370
14433.12 330
14434.25 357
14435.39 389
14436.53 380
14437.66 358
14438.80 367
14439.93 365
14441.07 379
14442.20 349
14443.34 369
14444.48 362
14445.61 334
14446.75 345
14447.88 348
14449.02 390
14450.16 349
14451.29 333
14452.43 361
14453.56 370
14454.70 326
14455.84 342
14456.97 342
14458.11 377
14459.25 329
14460.38 378
14461.52 375
14462.66 369
14463.79 341
14464.93 340
14466.07 377
14467.20 348
14468.34 355
14469.48 357
14470.61 361
14471.75 355
14472.89 367
14474.02 375
14475.16 383
14476.30 364
14477.43 363
14478.57 401
14479.71 391
14480.85 339
14481.98 380
14483.12 399
14484.26 357
14485.40 334
14486.53 355
14487.67 356
14488.81 350
14489.95 353
14491.08 367
14492.22 360
14493.36 360
14494.50 388
14495.63 362
14496.77 360
14497.91 352
14499.05 340
14500.19 353
14501.32 325
14502.46 345
14503.60 351
14504.74 362
14505.88 310
14507.02 338
14508.15 353
14509.29 367
14510.43 333
14511.57 326
14512.71 343
14513.85 337
14514.98 324
14516.12 358
14517.26 328
14518.40 321
14519.54 352
14520.68 338
14521.82 346
14522.96 308
14524.10 314
14525.23 345
14526.37 326
14527.51 320
14528.65 373
14529.79 361
14530.93 370
14532.07 334
14533.21 327
14534.35 325
14535.49 351
14536.63 324
14537.77 337
14538.91 326
14540.05 339
14541.19 326
14542.33 329
14543.46 334
14544.60 299
14545.74 314
14546.88 302
14548.02 301
14549.16 351
14550.30 334
14551.44 338
14552.58 332
14553.72 311
14554.86 297
14556.00 308
14557.15 277
14558.29 346
14559.43 325
14560.57 358
14561.71 319
14562.85 328
14563.99 320
14565.13 325
14566.27 302
14567.41 340
14568.55 347
14569.69 308
14570.83 314
14571.97 315
14573.11 327
14574.25 297
14575.40 356
14576.54 338
14577.68 311
14578.82 303
14579.96 322
14581.10 316
14582.24 332
14583.38 336
14584.53 310
14585.67 321
14586.81 320
14587.95 332
14589.09 340
14590.23 307
14591.37 306
14592.52 332
14593.66 357
14594.80 315
14595.94 314
14597.08 318
14598.22 302
14599.37 276
14600.51 272
14601.65 293
14602.79 319
14603.93 300
14605.08 283
14606.22 317
14607.36 318
14608.50 306
14609.65 335
14610.79 298
14611.93 307
14613.07 310
14614.22 315
14615.36 295
14616.50 296
14617.64 300
14618.79 301
14619.93 319
14621.07 301
14622.21 309
14623.36 331
14624.50 319
14625.64 288
14626.79 317
14627.93 330
14629.07 328
14630.22 307
14631.36 286
14632.50 311
14633.65 294
14634.79 257
14635.93 341
14637.08 323
14638.22 320
14639.36 321
14640.51 322
14641.65 281
14642.79 274
14643.94 316
14645.08 312
14646.22 321
14647.37 282
14648.51 275
14649.66 274
14650.80 301
14651.94 282
14653.09 329
14654.23 302
14655.38 291
14656.52 293
14657.66 294
14658.81 311
14659.95 279
14661.10 283
14662.24 291
14663.39 298
14664.53 305
14665.68 273
14666.82 299
14667.96 275
14669.11 288
14670.25 323
14671.40 316
14672.54 306
14673.69 286
14674.83 331
14675.98 339
14677.12 297
14678.27 280
14679.41 320
14680.56 307
14681.70 315
14682.85 301
14683.99 310
14685.14 287
14686.28 264
14687.43 284
14688.58 281
14689.72 318
14690.87 290
14692.01 311
14693.16 309
14694.30 268
14695.45 288
14696.60 312
14697.74 306
14698.89 327
14700.03 317
14701.18 292
14702.32 264
14703.47 295
14704.62 300
14705.76 308
14706.91 309
14708.05 278
14709.20 258
14710.35 304
14711.49 299
14712.64 292
14713.79 312
14714.93 260
14716.08 296
14717.23 272
14718.37 265
14719.52 298
14720.67 275
14721.81 293
14722.96 289
14724.11 305
14725.25 293
14726.40 331
14727.55 283
14728.69 292
14729.84 296
14730.99 304
14732.14 321
14733.28 290
14734.43 296
14735.58 302
14736.72 299
14737.87 314
14739.02 329
14740.17 289
14741.31 292
14742.46 309
14743.61 299
14744.76 322
14745.90 276
14747.05 305
14748.20 300
14749.35 288
14750.50 285
14751.64 280
14752.79 274
14753.94 265
14755.09 278
14756.24 317
14757.38 273
14758.53 287
14759.68 295
14760.83 292
14761.98 286
14763.13 293
14764.27 289
14765.42 301
14766.57 311
14767.72 276
14768.87 269
14770.02 276
14771.16 288
14772.31 333
14773.46 312
14774.61 291
14775.76 305
14776.91 298
14778.06 291
14779.21 266
14780.36 257
14781.50 270
14782.65 291
14783.80 289
14784.95 290
14786.10 282
14787.25 283
14788.40 279
14789.55 282
14790.70 288
14791.85 285
14793.00 297
14794.15 285
14795.30 283
14796.45 267
14797.60 271
14798.75 290
14799.90 285
14801.05 255
14802.20 265
14803.35 297
14804.50 282
14805.65 244
14806.80 292
14807.95 273
14809.10 302
14810.25 298
14811.40 310
14812.55 304
14813.70 310
14814.85 313
14816.00 275
14817.15 300
14818.30 276
14819.45 287
14820.60 281
14821.75 271
14822.90 262
14824.05 289
14825.20 293
14826.35 290
14827.50 263
14828.66 285
14829.81 287
14830.96 269
14832.11 267
14833.26 277
14834.41 300
14835.56 264
14836.71 260
14837.86 274
14839.02 263
14840.17 265
14841.32 295
14842.47 288
14843.62 265
14844.77 277
14845.92 275
14847.08 266
14848.23 278
14849.38 300
14850.53 302
14851.68 315
14852.83 326
14853.99 304
14855.14 271
14856.29 290
14857.44 256
14858.59 285
14859.75 294
14860.90 293
14862.05 293
14863.20 295
14864.36 274
14865.51 280
14866.66 272
14867.81 281
14868.97 296
14870.12 268
14871.27 281
14872.42 282
14873.58 276
14874.73 279
14875.88 277
14877.03 284
14878.19 288
14879.34 273
14880.49 252
14881.65 286
14882.80 305
14883.95 281
14885.10 287
14886.26 308
14887.41 288
14888.56 292
14889.72 288
14890.87 268
14892.02 291
14893.18 308
14894.33 275
14895.48 269
14896.64 293
14897.79 286
14898.95 264
14900.10 258
14901.25 273
14902.41 298
14903.56 287
14904.71 258
14905.87 285
14907.02 291
14908.18 284
14909.33 278
14910.48 263
14911.64 274
14912.79 256
14913.95 246
14915.10 252
14916.26 277
14917.41 284
14918.56 260
14919.72 286
14920.87 289
14922.03 281
14923.18 273
14924.34 260
14925.49 282
14926.65 266
14927.80 269
14928.96 278
14930.11 266
14931.27 272
14932.42 300
14933.58 269
14934.73 276
14935.89 266
14937.04 282
14938.20 287
14939.35 287
14940.51 274
14941.66 268
14942.82 281
14943.97 291
14945.13 280
14946.28 260
14947.44 270
14948.59 269
14949.75 312
14950.91 280
14952.06 258
14953.22 275
14954.37 294
14955.53 272
14956.68 253
14957.84 303
14959.00 318
14960.15 271
14961.31 263
14962.46 250
14963.62 257
14964.78 275
14965.93 259
14967.09 273
14968.25 252
14969.40 296
14970.56 266
14971.72 287
14972.87 286
14974.03 260
14975.19 270
14976.34 304
14977.50 292
14978.66 271
14979.81 265
14980.97 266
14982.13 279
14983.28 257
14984.44 285
14985.60 247
14986.75 288
14987.91 289
14989.07 249
14990.23 279
14991.38 303
14992.54 293
14993.70 268
14994.85 283
14996.01 281
14997.17 272
14998.33 254
14999.48 254
15000.64 248
15001.80 252
15002.96 251
15004.11 253
15005.27 257
15006.43 255
15007.59 266
15008.75 298
15009.90 266
15011.06 265
15012.22 265
15013.38 283
15014.54 263
15015.69 273
15016.85 263
15018.01 274
15019.17 274
15020.33 280
15021.49 278
15022.64 266
15023.80 252
15024.96 274
15026.12 285
15027.28 279
15028.44 277
15029.60 299
15030.76 276
15031.91 285
15033.07 245
15034.23 272
15035.39 264
15036.55 263
15037.71 258
15038.87 268
15040.03 259
15041.19 305
15042.35 280
15043.50 292
15044.66 276
15045.82 285
15046.98 274
15048.14 272
15049.30 268
15050.46 264
15051.62 294
15052.78 265
15053.94 273
15055.10 282
15056.26 250
15057.42 270
15058.58 273
15059.74 263
15060.90 278
15062.06 274
15063.22 270
15064.38 280
15065.54 301
15066.70 248
15067.86 266
15069.02 254
15070.18 298
15071.34 267
15072.50 288
15073.66 274
15074.82 265
15075.98 278
15077.14 228
15078.30 280
15079.46 251
15080.62 244
15081.79 257
15082.95 259
15084.11 280
15085.27 259
15086.43 281
15087.59 270
15088.75 260
15089.91 239
15091.07 298
15092.23 256
15093.39 264
15094.56 254
15095.72 255
15096.88 261
15098.04 252
15099.20 256
15100.36 274
15101.52 277
15102.69 272
15103.85 266
15105.01 263
15106.17 258
15107.33 261
15108.49 278
15109.66 244
15110.82 274
15111.98 262
15113.14 266
15114.30 251
15115.47 276
15116.63 242
15117.79 262
15118.95 248
15120.11 257
15121.28 275
15122.44 280
15123.60 283
15124.76 276
15125.93 266
15127.09 256
15128.25 264
15129.41 276
15130.58 253
15131.74 250
15132.90 262
15134.06 271
15135.23 257
15136.39 238
15137.55 265
15138.72 260
15139.88 252
15141.04 254
15142.21 280
15143.37 247
15144.53 273
15145.69 277
15146.86 258
15148.02 261
15149.18 243
15150.35 258
15151.51 245
15152.67 264
15153.84 273
15155.00 287
15156.17 284
15157.33 250
15158.49 252
15159.66 267
15160.82 279
15161.98 230
15163.15 265
15164.31 259
15165.48 272
15166.64 260
15167.80 295
15168.97 276
15170.13 233
15171.30 240
15172.46 243
15173.62 250
15174.79 254
15175.95 254
15177.12 264
15178.28 239
15179.45 240
15180.61 254
15181.78 260
15182.94 288
15184.11 264
15185.27 263
15186.44 253
15187.60 247
15188.76 261
15189.93 275
15191.09 279
15192.26 265
15193.42 251
15194.59 246
15195.75 258
15196.92 263
15198.09 289
15199.25 249
15200.42 254
15201.58 273
15202.75 303
15203.91 266
15205.08 287
15206.24 279
15207.41 275
15208.57 263
15209.74 234
15210.91 253
15212.07 263
15213.24 263
15214.40 231
15215.57 244
15216.73 226
15217.90 253
15219.07 248
15220.23 238
15221.40 242
15222.57 262
15223.73 236
15224.90 252
15226.06 250
15227.23 264
15228.40 260
15229.56 279
15230.73 257
15231.90 241
15233.06 244
15234.23 269
15235.40 259
15236.56 253
15237.73 263
15238.90 231
15240.06 244
15241.23 263
15242.40 291
15243.56 275
15244.73 287
15245.90 233
15247.07 238
15248.23 276
15249.40 244
15250.57 278
15251.73 246
15252.90 255
15254.07 273
15255.24 267
15256.40 248
15257.57 221
15258.74 280
15259.91 275
15261.07 235
15262.24 251
15263.41 245
15264.58 275
15265.75 261
15266.91 239
15268.08 254
15269.25 272
15270.42 252
15271.58 284
15272.75 269
15273.92 252
15275.09 293
15276.26 267
15277.43 261
15278.59 247
15279.76 231
15280.93 237
15282.10 263
15283.27 235
15284.44 256
15285.60 260
15286.77 271
15287.94 270
15289.11 249
15290.28 254
15291.45 265
15292.62 287
15293.79 251
15294.96 261
15296.12 281
15297.29 278
15298.46 288
15299.63 290
15300.80 227
15301.97 239
15303.14 273
15304.31 250
15305.48 232
15306.65 245
15307.82 258
15308.99 262
15310.16 275
15311.33 218
15312.49 234
15313.66 281
15314.83 278
15316.00 289
15317.17 263
15318.34 249
15319.51 277
15320.68 299
15321.85 268
15323.02 257
15324.19 264
15325.36 270
15326.53 264
15327.70 254
15328.87 281
15330.04 268
15331.21 271
15332.39 261
15333.56 259
15334.73 257
15335.90 275
15337.07 279
15338.24 258
15339.41 242
15340.58 238
15341.75 230
15342.92 264
15344.09 256
15345.26 260
15346.43 265
15347.60 273
15348.78 277
15349.95 274
15351.12 276
15352.29 244
15353.46 266
15354.63 274
15355.80 221
15356.97 262
15358.15 276
15359.32 290
15360.49 265
15361.66 249
15362.83 268
15364.00 277
15365.17 258
15366.35 279
15367.52 251
15368.69 242
15369.86 293
15371.03 286
15372.21 261
15373.38 254
15374.55 259
15375.72 247
15376.89 257
15378.07 261
15379.24 251
15380.41 270
15381.58 292
15382.75 258
15383.93 237
15385.10 255
15386.27 271
15387.44 285
15388.62 259
15389.79 261
15390.96 252
15392.13 274
15393.31 266
15394.48 294
15395.65 263
15396.83 262
15398.00 299
15399.17 253
15400.34 274
15401.52 258
15402.69 271
15403.86 280
15405.04 270
15406.21 239
15407.38 261
15408.56 261
15409.73 289
15410.90 264
15412.08 276
15413.25 263
15414.42 249
15415.60 254
15416.77 282
15417.94 262
15419.12 226
15420.29 249
15421.47 259
15422.64 284
15423.81 279
15424.99 245
15426.16 262
15427.34 268
15428.51 273
15429.68 257
15430.86 233
15432.03 257
15433.21 264
15434.38 236
15435.56 232
15436.73 267
15437.90 266
15439.08 272
15440.25 281
15441.43 312
15442.60 279
15443.78 265
15444.95 282
15446.13 253
15447.30 261
15448.48 263
15449.65 313
15450.83 286
15452.00 269
15453.18 230
15454.35 288
15455.53 276
15456.70 252
15457.88 249
15459.05 275
15460.23 286
15461.40 276
15462.58 295
15463.75 250
15464.93 283
15466.10 290
15467.28 280
15468.45 264
15469.63 261
15470.81 276
15471.98 308
15473.16 284
15474.33 264
15475.51 316
15476.69 303
15477.86 298
15479.04 279
15480.21 255
15481.39 280
15482.57 278
15483.74 263
15484.92 294
15486.09 277
15487.27 303
15488.45 311
15489.62 287
15490.80 258
15491.98 265
15493.15 286
15494.33 297
15495.51 280
15496.68 272
15497.86 293
15499.04 261
15500.21 271
15501.39 235
15502.57 296
15503.74 278
15504.92 285
15506.10 264
15507.27 277
15508.45 268
15509.63 254
15510.81 275
15511.98 311
15513.16 247
15514.34 215
15515.52 271
15516.69 271
15517.87 275
15519.05 265
15520.23 307
15521.40 273
15522.58 264
15523.76 257
15524.94 280
15526.11 266
15527.29 266
15528.47 268
15529.65 293
15530.83 252
15532.00 268
15533.18 294
15534.36 276
15535.54 264
15536.72 239
15537.89 275
15539.07 245
15540.25 267
15541.43 287
15542.61 270
15543.79 281
15544.96 284
15546.14 263
15547.32 280
15548.50 276
15549.68 281
15550.86 293
15552.04 284
15553.22 254
15554.39 258
15555.57 261
15556.75 274
15557.93 273
15559.11 275
15560.29 283
15561.47 261
15562.65 259
15563.83 260
15565.01 269
15566.19 267
15567.36 283
15568.54 255
15569.72 277
15570.90 256
15572.08 276
15573.26 300
15574.44 288
15575.62 291
15576.80 294
15577.98 268
15579.16 287
15580.34 292
15581.52 280
15582.70 295
15583.88 285
15585.06 273
15586.24 295
15587.42 288
15588.60 296
15589.78 297
15590.96 265
15592.14 247
15593.32 311
15594.50 312
15595.68 282
15596.86 281
15598.04 274
15599.22 292
15600.41 325
15601.59 293
15602.77 294
15603.95 304
15605.13 285
15606.31 262
15607.49 299
15608.67 296
15609.85 309
15611.03 317
15612.21 267
15613.40 273
15614.58 270
15615.76 300
15616.94 315
15618.12 296
15619.30 258
15620.48 302
15621.66 283
15622.85 271
15624.03 294
15625.21 282
15626.39 288
15627.57 313
15628.75 282
15629.94 298
15631.12 310
15632.30 315
15633.48 304
15634.66 326
15635.84 293
15637.03 299
15638.21 324
15639.39 295
15640.57 274
15641.76 298
15642.94 333
15644.12 288
15645.30 313
15646.48 314
15647.67 285
15648.85 292
15650.03 285
15651.21 336
15652.40 328
15653.58 333
15654.76 328
15655.95 295
15657.13 321
15658.31 314
15659.49 309
15660.68 328
15661.86 339
15663.04 321
15664.23 311
15665.41 350
15666.59 340
15667.77 320
15668.96 346
15670.14 313
15671.32 302
15672.51 335
15673.69 344
15674.87 359
15676.06 313
15677.24 358
15678.43 371
15679.61 325
15680.79 310
15681.98 342
15683.16 384
15684.34 345
15685.53 352
15686.71 404
15687.90 389
15689.08 399
15690.26 353
15691.45 403
15692.63 381
15693.82 418
15695.00 407
15696.18 400
15697.37 401
15698.55 362
15699.74 401
15700.92 417
15702.11 388
15703.29 371
15704.48 429
15705.66 456
15706.84 420
15708.03 439
15709.21 465
15710.40 454
15711.58 462
15712.77 439
15713.95 442
15715.14 488
15716.32 493
15717.51 459
15718.69 503
15719.88 496
15721.06 500
15722.25 513
15723.43 498
15724.62 496
15725.81 485
15726.99 495
15728.18 493
15729.36 521
15730.55 508
15731.73 460
15732.92 479
15734.10 466
15735.29 428
15736.48 401
15737.66 440
15738.85 442
15740.03 438
15741.22 409
15742.41 451
15743.59 419
15744.78 403
15745.96 411
15747.15 408
15748.34 396
15749.52 438
15750.71 410
15751.90 416
15753.08 446
15754.27 433
15755.45 435
15756.64 430
15757.83 444
15759.01 416
15760.20 441
15761.39 396
15762.57 370
15763.76 411
15764.95 424
15766.14 431
15767.32 407
15768.51 375
15769.70 438
15770.88 392
15772.07 402
15773.26 396
15774.44 377
15775.63 405
15776.82 391
15778.01 372
15779.19 365
15780.38 367
15781.57 402
15782.76 401
15783.94 407
15785.13 382
15786.32 403
15787.51 399
15788.69 418
15789.88 376
15791.07 347
15792.26 369
15793.45 381
15794.63 350
15795.82 369
15797.01 389
15798.20 348
15799.39 341
15800.58 364
15801.76 359
15802.95 367
15804.14 349
15805.33 344
15806.52 390
15807.71 383
15808.89 361
15810.08 390
15811.27 365
15812.46 359
15813.65 373
15814.84 361
15816.03 373
15817.21 336
15818.40 350
15819.59 339
15820.78 323
15821.97 355
15823.16 305
15824.35 344
15825.54 376
15826.73 354
15827.92 325
15829.11 332
15830.29 375
15831.48 366
15832.67 337
15833.86 334
15835.05 361
15836.24 363
15837.43 349
15838.62 355
15839.81 348
15841.00 331
15842.19 352
15843.38 323
15844.57 339
15845.76 338
15846.95 359
15848.14 394
15849.33 331
15850.52 367
15851.71 369
15852.90 366
15854.09 346
15855.28 353
15856.47 348
15857.66 344
15858.85 343
15860.04 341
15861.23 366
15862.42 352
15863.61 353
15864.80 353
15866.00 346
15867.19 338
15868.38 350
15869.57 355
15870.76 355
15871.95 350
15873.14 334
15874.33 373
15875.52 331
15876.71 340
15877.90 336
15879.10 348
15880.29 354
15881.48 319
15882.67 325
15883.86 327
15885.05 342
15886.24 334
15887.44 345
15888.63 342
15889.82 314
15891.01 334
15892.20 300
15893.39 327
15894.59 338
15895.78 323
15896.97 351
15898.16 325
15899.35 300
15900.54 319
15901.74 303
15902.93 320
15904.12 333
15905.31 340
15906.51 326
15907.70 319
15908.89 315
15910.08 310
15911.27 312
15912.47 320
15913.66 295
15914.85 314
15916.04 342
15917.24 319
15918.43 318
15919.62 316
15920.82 316
15922.01 290
15923.20 305
15924.39 283
15925.59 306
15926.78 342
15927.97 339
15929.17 325
15930.36 304
15931.55 310
15932.75 309
15933.94 275
15935.13 256
15936.33 328
15937.52 314
15938.71 297
15939.91 295
15941.10 287
15942.29 277
15943.49 299
15944.68 303
15945.87 285
15947.07 278
15948.26 306
15949.45 318
15950.65 293
15951.84 280
15953.04 292
15954.23 293
15955.42 312
15956.62 279
15957.81 281
15959.01 305
15960.20 315
15961.40 268
15962.59 262
15963.78 308
15964.98 290
15966.17 313
15967.37 299
15968.56 274
15969.76 299
15970.95 288
15972.15 306
15973.34 281
15974.54 295
15975.73 267
15976.92 286
15978.12 274
15979.31 273
15980.51 279
15981.70 284
15982.90 291
15984.09 270
15985.29 278
15986.49 284
15987.68 319
15988.88 252
15990.07 296
15991.27 268
15992.46 279
15993.66 249
15994.85 287
15996.05 287
15997.24 281
15998.44 253
15999.64 269
16000.83 285
16002.03 277
16003.22 275
16004.42 280
16005.61 292
16006.81 288
16008.01 299
16009.20 289
16010.40 307
16011.60 299
16012.79 305
16013.99 279
16015.18 289
16016.38 289
16017.58 288
16018.77 277
16019.97 253
16021.17 265
16022.36 261
16023.56 289
16024.76 253
16025.95 277
16027.15 248
16028.35 261
16029.54 258
16030.74 277
16031.94 245
16033.13 238
16034.33 313
16035.53 266
16036.72 228
16037.92 249
16039.12 263
16040.32 253
16041.51 259
16042.71 249
16043.91 284
16045.11 285
16046.30 299
16047.50 275
16048.70 259
16049.90 290
16051.09 295
16052.29 282
16053.49 287
16054.69 272
16055.88 235
16057.08 287
16058.28 263
16059.48 244
16060.68 238
16061.87 276
16063.07 261
16064.27 231
16065.47 250
16066.67 274
16067.87 279
16069.06 255
16070.26 270
16071.46 279
16072.66 278
16073.86 259
16075.06 289
16076.25 276
16077.45 280
16078.65 256
16079.85 285
16081.05 256
16082.25 278
16083.45 289
16084.65 292
16085.84 250
16087.04 269
16088.24 284
16089.44 251
16090.64 236
16091.84 262
16093.04 253
16094.24 246
16095.44 286
16096.64 252
16097.84 269
16099.04 255
16100.24 253
16101.43 247
16102.63 252
16103.83 270
16105.03 249
16106.23 270
16107.43 252
16108.63 234
16109.83 254
16111.03 264
16112.23 256
16113.43 271
16114.63 279
16115.83 275
16117.03 268
16118.23 236
16119.43 255
16120.63 277
16121.83 273
16123.03 245
16124.23 255
16125.43 273
16126.64 269
16127.84 271
16129.04 248
16130.24 238
16131.44 260
16132.64 252
16133.84 229
16135.04 230
16136.24 254
16137.44 255
16138.64 251
16139.84 221
16141.04 235
16142.25 244
16143.45 257
16144.65 242
16145.85 242
16147.05 232
16148.25 244
16149.45 280
16150.65 238
16151.86 225
16153.06 244
16154.26 258
16155.46 227
16156.66 255
16157.86 224
16159.06 248
16160.27 254
16161.47 275
16162.67 266
16163.87 257
16165.07 268
16166.28 265
16167.48 250
16168.68 258
16169.88 253
16171.08 250
16172.29 279
16173.49 266
16174.69 275
16175.89 259
16177.10 248
16178.30 256
16179.50 249
16180.70 263
16181.91 266
16183.11 258
16184.31 234
16185.51 234
16186.72 236
16187.92 262
16189.12 254
16190.32 275
16191.53 258
16192.73 269
16193.93 228
16195.14 267
16196.34 272
16197.54 259
16198.75 229
16199.95 272
16201.15 285
16202.35 288
16203.56 265
16204.76 241
16205.97 262
16207.17 250
16208.37 240
16209.58 252
16210.78 255
16211.98 239
16213.19 231
16214.39 235
16215.59 268
16216.80 235
16218.00 244
16219.21 268
16220.41 234
16221.61 236
16222.82 284
16224.02 288
16225.23 250
16226.43 263
16227.63 284
16228.84 275
16230.04 217
16231.25 233
16232.45 232
16233.66 264
16234.86 241
16236.07 236
16237.27 254
16238.47 249
16239.68 247
16240.88 287
16242.09 267
16243.29 261
16244.50 250
16245.70 276
16246.91 280
16248.11 271
16249.32 274
16250.52 265
16251.73 286
16252.93 285
16254.14 243
16255.34 230
16256.55 278
16257.76 279
16258.96 275
16260.17 278
16261.37 274
16262.58 295
16263.78 283
16264.99 286
16266.19 300
16267.40 284
16268.61 274
16269.81 288
16271.02 276
16272.22 279
16273.43 276
16274.63 263
16275.84 249
16277.05 267
16278.25 243
16279.46 285
16280.67 257
16281.87 278
16283.08 286
16284.28 267
16285.49 272
16286.70 264
16287.90 291
16289.11 256
16290.32 272
16291.52 279
16292.73 298
16293.94 288
16295.14 266
16296.35 267
16297.56 260
16298.76 272
16299.97 293
16301.18 308
16302.38 275
16303.59 264
16304.80 295
16306.01 298
16307.21 315
16308.42 290
16309.63 286
16310.84 280
16312.04 291
16313.25 292
16314.46 283
16315.67 295
16316.87 290
16318.08 321
16319.29 319
16320.50 283
16321.70 291
16322.91 277
16324.12 321
16325.33 280
16326.53 267
16327.74 264
16328.95 274
16330.16 272
16331.37 266
16332.58 257
16333.78 248
16334.99 282
16336.20 279
16337.41 285
16338.62 274
16339.82 257
16341.03 291
16342.24 280
16343.45 246
16344.66 271
16345.87 293
16347.08 303
16348.29 255
16349.49 234
16350.70 281
16351.91 280
16353.12 258
16354.33 265
16355.54 250
16356.75 251
16357.96 244
16359.17 245
16360.37 241
16361.58 256
16362.79 243
16364.00 290
16365.21 253
16366.42 256
16367.63 249
16368.84 255
16370.05 303
16371.26 283
16372.47 253
16373.68 261
16374.89 275
16376.10 283
16377.31 252
16378.52 246
16379.73 264
16380.94 276
16382.15 249
16383.36 239
16384.57 264
16385.78 255
16386.99 247
16388.20 258
16389.41 244
16390.62 242
16391.83 258
16393.04 261
16394.25 242
16395.46 236
16396.67 249
16397.88 265
16399.09 233
16400.30 248
16401.51 235
16402.72 253
16403.94 254
16405.15 233
16406.36 237
16407.57 244
16408.78 246
16409.99 243
16411.20 239
16412.41 255
16413.62 260
16414.83 248
16416.05 250
16417.26 220
16418.47 224
16419.68 244
16420.89 248
16422.10 253
16423.31 242
16424.53 250
16425.74 234
16426.95 265
16428.16 256
16429.37 246
16430.58 258
16431.80 271
16433.01 251
16434.22 234
16435.43 229
16436.64 242
16437.86 250
16439.07 254
16440.28 225
16441.49 252
16442.70 236
16443.92 250
16445.13 270
16446.34 232
16447.55 257
16448.77 234
16449.98 246
16451.19 217
16452.40 242
16453.62 248
16454.83 231
16456.04 221
16457.25 244
16458.47 272
16459.68 256
16460.89 248
16462.11 257
16463.32 241
16464.53 240
16465.75 269
16466.96 245
16468.17 241
16469.38 253
16470.60 239
16471.81 243
16473.02 224
16474.24 234
16475.45 247
16476.66 237
16477.88 241
16479.09 247
16480.31 239
16481.52 256
16482.73 222
16483.95 216
16485.16 213
16486.37 215
16487.59 247
16488.80 254
16490.02 226
16491.23 227
16492.44 226
16493.66 238
16494.87 237
16496.09 268
16497.30 245
16498.52 252
16499.73 259
16500.94 228
16502.16 201
16503.37 247
16504.59 231
16505.80 249
16507.02 228
16508.23 223
16509.45 230
16510.66 233
16511.88 249
16513.09 232
16514.31 250
16515.52 223
16516.74 245
16517.95 218
16519.17 251
16520.38 247
16521.60 233
16522.81 245
16524.03 251
16525.24 252
16526.46 274
16527.67 231
16528.89 237
16530.10 237
16531.32 240
16532.53 235
16533.75 226
16534.97 225
16536.18 238
16537.40 222
16538.61 216
16539.83 224
16541.04 214
16542.26 220
16543.48 235
16544.69 248
16545.91 260
16547.12 251
16548.34 204
16549.56 207
16550.77 227
16551.99 212
16553.21 202
16554.42 213
16555.64 212
16556.85 190
16558.07 233
16559.29 239
16560.50 218
16561.72 206
16562.94 241
16564.15 245
16565.37 223
16566.59 214
16567.80 230
16569.02 249
16570.24 222
16571.46 227
16572.67 209
16573.89 228
16575.11 222
16576.32 245
16577.54 239
16578.76 245
16579.98 236
16581.19 231
16582.41 240
16583.63 245
16584.85 207
16586.06 227
16587.28 235
16588.50 228
16589.72 243
16590.93 226
16592.15 251
16593.37 218
16594.59 242
16595.80 238
16597.02 241
16598.24 198
16599.46 252
16600.68 265
16601.89 232
16603.11 234
16604.33 237
16605.55 242
16606.77 248
16607.99 222
16609.20 224
16610.42 232
16611.64 229
16612.86 226
16614.08 206
16615.30 236
16616.52 218
16617.73 215
16618.95 226
16620.17 257
16621.39 211
16622.61 233
16623.83 232
16625.05 204
16626.27 220
16627.49 212
16628.70 265
16629.92 238
16631.14 236
16632.36 214
16633.58 228
16634.80 223
16636.02 207
16637.24 236
16638.46 221
16639.68 222
16640.90 255
16642.12 251
16643.34 230
16644.56 250
16645.78 223
16647.00 250
16648.22 221
16649.44 234
16650.66 224
16651.88 266
16653.10 219
16654.32 240
16655.54 210
16656.76 245
16657.98 268
16659.20 263
16660.42 230
16661.64 193
16662.86 215
16664.08 199
16665.30 231
16666.52 223
16667.74 227
16668.96 235
16670.18 259
16671.40 208
16672.62 219
16673.84 231
16675.06 208
16676.28 235
16677.51 235
16678.73 242
16679.95 211
16681.17 251
16682.39 214
16683.61 223
16684.83 220
16686.05 226
16687.27 215
16688.50 204
16689.72 217
16690.94 230
16692.16 255
16693.38 224
16694.60 240
16695.82 219
16697.05 225
16698.27 218
16699.49 215
16700.71 205
16701.93 240
16703.15 229
16704.38 224
16705.60 214
16706.82 227
16708.04 200
16709.26 227
16710.49 211
16711.71 226
16712.93 230
16714.15 229
16715.38 220
16716.60 236
16717.82 242
16719.04 225
16720.27 243
16721.49 211
16722.71 230
16723.93 223
16725.16 229
16726.38 204
16727.60 213
16728.82 233
16730.05 248
16731.27 250
16732.49 220
16733.72 228
16734.94 254
16736.16 220
16737.38 182
16738.61 218
16739.83 243
16741.05 251
16742.28 241
16743.50 250
16744.72 251
16745.95 244
16747.17 235
16748.39 236
16749.62 219
16750.84 222
16752.07 254
16753.29 206
16754.51 225
16755.74 199
16756.96 245
16758.18 246
16759.41 257
16760.63 222
16761.86 219
16763.08 243
16764.30 238
16765.53 239
16766.75 225
16767.98 221
16769.20 238
16770.43 209
16771.65 193
16772.87 210
16774.10 199
16775.32 226
16776.55 261
16777.77 246
16779.00 221
16780.22 218
16781.45 210
16782.67 227
16783.90 211
16785.12 201
16786.35 224
16787.57 223
16788.80 222
16790.02 202
16791.25 225
16792.47 201
16793.70 225
16794.92 219
16796.15 238
16797.37 200
16798.60 226
16799.82 210
16801.05 238
16802.27 208
16803.50 233
16804.72 229
16805.95 206
16807.18 209
16808.40 212
16809.63 210
16810.85 208
16812.08 211
16813.30 217
16814.53 212
16815.76 205
16816.98 234
16818.21 211
16819.43 235
16820.66 204
16821.89 223
16823.11 206
16824.34 213
16825.57 224
16826.79 205
16828.02 215
16829.25 244
16830.47 219
16831.70 218
16832.92 220
16834.15 218
16835.38 241
16836.61 216
16837.83 238
16839.06 212
16840.29 214
16841.51 207
16842.74 225
16843.97 217
16845.19 215
16846.42 223
16847.65 226
16848.87 229
16850.10 233
16851.33 233
16852.56 222
16853.78 256
16855.01 234
16856.24 246
16857.47 230
16858.69 263
16859.92 250
16861.15 226
16862.38 212
16863.60 259
16864.83 240
16866.06 215
16867.29 228
16868.52 236
16869.74 207
16870.97 222
16872.20 248
16873.43 214
16874.66 236
16875.88 245
16877.11 249
16878.34 265
16879.57 246
16880.80 232
16882.03 263
16883.25 275
16884.48 236
16885.71 245
16886.94 259
16888.17 250
16889.40 229
16890.63 253
16891.85 249
16893.08 241
16894.31 239
16895.54 283
16896.77 255
16898.00 219
16899.23 253
16900.46 284
16901.69 266
16902.92 239
16904.14 222
16905.37 242
16906.60 227
16907.83 228
16909.06 231
16910.29 220
16911.52 262
16912.75 252
16913.98 255
16915.21 211
16916.44 231
16917.67 283
16918.90 238
16920.13 206
16921.36 206
16922.59 249
16923.82 274
16925.05 242
16926.28 194
16927.51 219
16928.74 193
16929.97 261
16931.20 237
16932.43 248
16933.66 223
16934.89 234
16936.12 225
16937.35 234
16938.58 224
16939.81 258
16941.04 236
16942.27 239
16943.50 209
16944.73 219
16945.96 218
16947.20 218
16948.43 200
16949.66 202
16950.89 215
16952.12 192
16953.35 237
16954.58 226
16955.81 227
16957.04 218
16958.27 235
16959.51 219
16960.74 223
16961.97 207
16963.20 205
16964.43 236
16965.66 213
16966.89 224
16968.13 219
16969.36 229
16970.59 225
16971.82 218
16973.05 215
16974.28 216
16975.52 193
16976.75 213
16977.98 231
16979.21 252
16980.44 204
16981.68 233
16982.91 249
16984.14 204
16985.37 237
16986.60 231
16987.84 213
16989.07 193
16990.30 220
16991.53 207
16992.77 205
16994.00 198
16995.23 223
16996.46 202
16997.70 234
16998.93 201
17000.16 223
17001.39 216
17002.63 214
17003.86 220
17005.09 199
17006.33 225
17007.56 241
17008.79 244
17010.02 220
17011.26 197
17012.49 207
17013.72 220
17014.96 218
17016.19 211
17017.42 220
17018.66 197
17019.89 223
17021.12 201
17022.36 225
17023.59 207
17024.83 221
17026.06 238
17027.29 206
17028.53 195
17029.76 195
17030.99 205
17032.23 224
17033.46 202
17034.70 228
17035.93 203
17037.16 225
17038.40 235
17039.63 200
17040.87 208
17042.10 221
17043.33 238
17044.57 204
17045.80 192
17047.04 208
17048.27 215
17049.51 185
17050.74 208
17051.98 216
17053.21 232
17054.45 208
17055.68 183
17056.91 208
17058.15 213
17059.38 212
17060.62 203
17061.85 197
17063.09 211
17064.32 181
17065.56 188
17066.79 196
17068.03 182
17069.27 210
17070.50 188
17071.74 203
17072.97 199
17074.21 178
17075.44 193
17076.68 193
17077.91 215
17079.15 191
17080.38 192
17081.62 190
17082.86 228
17084.09 210
17085.33 215
17086.56 180
17087.80 217
17089.03 203
17090.27 194
17091.51 195
17092.74 196
17093.98 185
17095.22 200
17096.45 191
17097.69 206
17098.92 203
17100.16 200
17101.40 212
17102.63 186
17103.87 223
17105.11 224
17106.34 187
17107.58 185
17108.82 218
17110.05 186
17111.29 189
17112.53 191
17113.76 203
17115.00 182
17116.24 189
17117.47 191
17118.71 230
17119.95 203
17121.19 194
17122.42 200
17123.66 186
17124.90 197
17126.13 201
17127.37 203
17128.61 193
17129.85 196
17131.08 223
17132.32 198
17133.56 210
17134.80 195
17136.03 177
17137.27 195
17138.51 179
17139.75 183
17140.99 203
17142.22 217
17143.46 213
17144.70 190
17145.94 203
17147.18 194
17148.41 185
17149.65 180
17150.89 220
17152.13 231
17153.37 209
17154.60 184
17155.84 187
17157.08 193
17158.32 204
17159.56 207
17160.80 198
17162.04 216
17163.27 192
17164.51 189
17165.75 199
17166.99 183
17168.23 174
17169.47 211
17170.71 201
17171.95 176
17173.18 200
17174.42 217
17175.66 206
17176.90 191
17178.14 211
17179.38 192
17180.62 179
17181.86 164
17183.10 158
17184.34 205
17185.58 189
17186.82 188
17188.06 170
17189.30 189
17190.54 222
17191.78 198
17193.01 228
17194.25 172
17195.49 175
17196.73 203
17197.97 178
17199.21 198
17200.45 196
17201.69 197
17202.93 197
17204.17 205
17205.41 182
17206.65 198
17207.90 192
17209.14 217
17210.38 198
17211.62 194
17212.86 183
17214.10 168
17215.34 201
17216.58 148
17217.82 173
17219.06 183
17220.30 178
17221.54 211
17222.78 176
17224.02 169
17225.26 192
17226.50 190
17227.75 206
17228.99 172
17230.23 184
17231.47 184
17232.71 200
17233.95 168
17235.19 186
17236.43 185
17237.67 181
17238.92 210
17240.16 187
17241.40 173
17242.64 190
17243.88 199
17245.12 166
17246.37 179
17247.61 198
17248.85 212
17250.09 184
17251.33 187
17252.57 212
17253.82 197
17255.06 174
17256.30 181
17257.54 190
17258.78 181
17260.03 190
17261.27 181
17262.51 190
17263.75 189
17265.00 211
17266.24 170
17267.48 196
17268.72 206
17269.97 193
17271.21 203
17272.45 209
17273.69 181
17274.94 171
17276.18 178
17277.42 179
17278.66 175
17279.91 180
17281.15 185
17282.39 178
17283.64 189
17284.88 183
17286.12 184
17287.37 180
17288.61 169
17289.85 185
17291.09 205
17292.34 181
17293.58 182
17294.82 175
17296.07 173
17297.31 177
17298.56 172
17299.80 185
17301.04 195
17302.29 185
17303.53 196
17304.77 201
17306.02 185
17307.26 182
17308.51 169
17309.75 176
17310.99 166
17312.24 191
17313.48 192
17314.73 193
17315.97 199
17317.21 191
17318.46 172
17319.70 201
17320.95 200
17322.19 183
17323.44 181
17324.68 164
17325.92 177
17327.17 168
17328.41 181
17329.66 196
17330.90 207
17332.15 198
17333.39 219
17334.64 185
17335.88 203
17337.13 193
17338.37 184
17339.62 178
17340.86 181
17342.11 178
17343.35 175
17344.60 193
17345.84 178
17347.09 169
17348.33 190
17349.58 182
17350.82 193
17352.07 191
17353.32 177
17354.56 202
17355.81 186
17357.05 183
17358.30 187
17359.54 202
17360.79 188
17362.04 163
17363.28 176
17364.53 194
17365.77 198
17367.02 167
17368.27 161
17369.51 191
17370.76 175
17372.00 166
17373.25 182
17374.50 178
17375.74 177
17376.99 195
17378.24 226
17379.48 189
17380.73 180
17381.97 167
17383.22 176
17384.47 179
17385.71 173
17386.96 168
17388.21 197
17389.46 165
17390.70 177
17391.95 186
17393.20 187
17394.44 176
17395.69 175
17396.94 176
17398.18 162
17399.43 190
17400.68 185
17401.93 183
17403.17 168
17404.42 184
17405.67 192
17406.92 171
17408.16 177
17409.41 166
17410.66 171
17411.91 188
17413.15 177
17414.40 166
17415.65 178
17416.90 190
17418.14 175
17419.39 186
17420.64 166
17421.89 174
17423.14 189
17424.38 178
17425.63 185
17426.88 189
17428.13 194
17429.38 197
17430.63 188
17431.87 196
17433.12 177
17434.37 189
17435.62 188
17436.87 165
17438.12 186
17439.36 207
17440.61 206
17441.86 152
17443.11 173
17444.36 179
17445.61 181
17446.86 193
17448.11 186
17449.36 198
17450.60 186
17451.85 180
17453.10 191
17454.35 186
17455.60 189
17456.85 188
17458.10 154
17459.35 174
17460.60 176
17461.85 201
17463.10 186
17464.35 172
17465.60 176
17466.85 174
17468.10 183
17469.35 180
17470.59 162
17471.84 175
17473.09 174
17474.34 172
17475.59 190
17476.84 186
17478.09 195
17479.34 193
17480.59 200
17481.84 184
17483.09 176
17484.34 180
17485.60 185
17486.85 175
17488.10 173
17489.35 174
17490.60 185
17491.85 168
17493.10 161
17494.35 190
17495.60 179
17496.85 178
17498.10 155
17499.35 160
17500.60 166
17501.85 175
17503.10 174
17504.35 175
17505.61 179
17506.86 171
17508.11 186
17509.36 194
17510.61 195
17511.86 205
17513.11 194
17514.36 174
17515.62 177
17516.87 159
17518.12 192
17519.37 183
17520.62 200
17521.87 167
17523.12 211
17524.38 194
17525.63 170
17526.88 175
17528.13 207
17529.38 187
17530.64 191
17531.89 177
17533.14 180
17534.39 184
17535.64 187
17536.90 191
17538.15 176
17539.40 181
17540.65 197
17541.90 189
17543.16 192
17544.41 174
17545.66 185
17546.91 188
17548.17 182
17549.42 187
17550.67 157
17551.92 173
17553.18 172
17554.43 169
17555.68 167
17556.94 177
17558.19 193
17559.44 181
17560.69 175
17561.95 166
17563.20 178
17564.45 192
17565.71 193
17566.96 175
17568.21 160
17569.47 178
17570.72 178
17571.97 173
17573.23 182
17574.48 190
17575.73 172
17576.99 176
17578.24 171
17579.49 172
17580.75 198
17582.00 208
17583.26 183
17584.51 179
17585.76 177
17587.02 172
17588.27 177
17589.52 171
17590.78 179
17592.03 182
17593.29 172
17594.54 175
17595.80 154
17597.05 166
17598.30 187
17599.56 172
17600.81 182
17602.07 174
17603.32 188
17604.58 164
17605.83 185
17607.09 181
17608.34 173
17609.60 163
17610.85 149
17612.10 166
17613.36 167
17614.61 171
17615.87 164
17617.12 187
17618.38 162
17619.63 180
17620.89 154
17622.14 196
17623.40 186
17624.66 177
17625.91 173
17627.17 166
17628.42 148
17629.68 161
17630.93 177
17632.19 178
17633.44 149
17634.70 170
17635.95 192
17637.21 189
17638.47 194
17639.72 152
17640.98 172
17642.23 150
17643.49 173
17644.75 176
17646.00 164
17647.26 163
17648.51 159
17649.77 166
17651.03 165
17652.28 164
17653.54 169
17654.80 192
17656.05 161
17657.31 148
17658.56 160
17659.82 177
17661.08 183
17662.33 152
17663.59 176
17664.85 188
17666.10 196
17667.36 191
17668.62 196
17669.87 178
17671.13 186
17672.39 178
17673.65 193
17674.90 162
17676.16 185
17677.42 166
17678.67 173
17679.93 167
17681.19 169
17682.45 158
17683.70 179
17684.96 174
17686.22 209
17687.48 186
17688.73 162
17689.99 147
17691.25 153
17692.51 179
17693.76 170
17695.02 157
17696.28 138
17697.54 180
17698.80 181
17700.05 175
17701.31 140
17702.57 174
17703.83 169
17705.09 184
17706.34 175
17707.60 173
17708.86 165
17710.12 187
17711.38 164
17712.64 153
17713.89 171
17715.15 166
17716.41 146
17717.67 160
17718.93 178
17720.19 173
17721.45 174
17722.70 158
17723.96 169
17725.22 174
17726.48 163
17727.74 168
17729.00 166
17730.26 156
17731.52 135
17732.78 169
17734.04 164
17735.29 179
17736.55 140
17737.81 144
17739.07 170
17740.33 151
17741.59 142
17742.85 168
17744.11 186
17745.37 173
17746.63 170
17747.89 164
17749.15 165
17750.41 172
17751.67 175
17752.93 183
17754.19 165
17755.45 166
17756.71 201
17757.97 171
17759.23 170
17760.49 175
17761.75 188
17763.01 198
17764.27 168
17765.53 150
17766.79 154
17768.05 172
17769.31 180
17770.57 149
17771.83 143
17773.09 166
17774.35 152
17775.61 163
17776.87 143
17778.14 161
17779.40 169
17780.66 152
17781.92 150
17783.18 171
17784.44 176
17785.70 174
17786.96 199
17788.22 184
17789.48 187
17790.75 168
17792.01 170
17793.27 167
17794.53 161
17795.79 198
17797.05 168
17798.31 175
17799.57 177
17800.84 169
17802.10 199
17803.36 171
17804.62 158
17805.88 171
17807.14 190
17808.41 172
17809.67 140
17810.93 154
17812.19 171
17813.45 174
17814.72 149
17815.98 159
17817.24 169
17818.50 160
17819.77 186
17821.03 181
17822.29 179
17823.55 164
17824.81 192
17826.08 181
17827.34 174
17828.60 167
17829.86 200
17831.13 183
17832.39 172
17833.65 165
17834.92 174
17836.18 166
17837.44 176
17838.70 145
17839.97 152
17841.23 184
17842.49 163
17843.76 151
17845.02 143
17846.28 165
17847.55 187
17848.81 183
17850.07 155
17851.34 152
17852.60 157
17853.86 155
17855.13 157
17856.39 148
17857.65 159
17858.92 179
17860.18 152
17861.44 162
17862.71 141
17863.97 176
17865.24 158
17866.50 156
17867.76 158
17869.03 153
17870.29 161
17871.56 165
17872.82 154
17874.08 138
17875.35 162
17876.61 202
17877.88 167
17879.14 159
17880.40 168
17881.67 166
17882.93 172
17884.20 153
17885.46 170
17886.73 154
17887.99 163
17889.26 196
17890.52 160
17891.79 193
17893.05 153
17894.32 169
17895.58 157
17896.85 139
17898.11 139
17899.38 163
17900.64 183
17901.91 172
17903.17 135
17904.44 151
17905.70 170
17906.97 190
17908.23 151
17909.50 129
17910.76 153
17912.03 174
17913.29 134
17914.56 137
17915.83 137
17917.09 136
17918.36 158
17919.62 189
17920.89 153
17922.16 142
17923.42 132
17924.69 157
17925.95 167
17927.22 176
17928.49 154
17929.75 151
17931.02 151
17932.28 158
17933.55 160
17934.82 159
17936.08 173
17937.35 148
17938.62 153
17939.88 161
17941.15 158
17942.42 158
17943.68 142
17944.95 144
17946.22 151
17947.48 148
17948.75 163
17950.02 148
17951.28 154
17952.55 150
17953.82 180
17955.08 193
17956.35 153
17957.62 159
17958.88 161
17960.15 151
17961.42 157
17962.69 151
17963.95 183
17965.22 166
17966.49 167
17967.76 157
17969.02 168
17970.29 152
17971.56 143
17972.83 155
17974.09 158
17975.36 150
17976.63 150
17977.90 181
17979.17 173
17980.43 136
17981.70 137
17982.97 161
17984.24 159
17985.51 153
17986.77 149
17988.04 136
17989.31 146
17990.58 175
17991.85 165
17993.12 168
17994.38 175
17995.65 171
17996.92 163
17998.19 150
17999.46 154
18000.73 172
18002.00 157
18003.26 157
18004.53 160
18005.80 155
18007.07 144
18008.34 148
18009.61 166
18010.88 169
18012.15 148
18013.42 159
18014.69 151
18015.95 150
18017.22 158
18018.49 163
18019.76 150
18021.03 148
18022.30 159
18023.57 146
18024.84 149
18026.11 181
18027.38 167
18028.65 161
18029.92 161
18031.19 168
18032.46 163
18033.73 168
18035.00 154
18036.27 166
18037.54 165
18038.81 179
18040.08 186
18041.35 168
18042.62 162
18043.89 160
18045.16 160
18046.43 151
18047.70 131
18048.97 183
18050.24 160
18051.51 138
18052.78 163
18054.05 153
18055.32 150
18056.59 149
18057.86 153
18059.13 150
18060.40 159
18061.68 163
18062.95 146
18064.22 131
18065.49 140
18066.76 155
18068.03 153
18069.30 178
18070.57 165
18071.84 161
18073.11 163
18074.39 169
18075.66 147
18076.93 133
18078.20 155
18079.47 176
18080.74 157
18082.01 152
18083.29 141
18084.56 147
18085.83 152
18087.10 161
18088.37 165
18089.64 148
18090.92 159
18092.19 160
18093.46 151
18094.73 140
18096.00 144
18097.28 154
18098.55 146
18099.82 160
18101.09 153
18102.37 144
18103.64 151
18104.91 161
18106.18 148
18107.45 160
18108.73 163
18110.00 172
18111.27 160
18112.54 135
18113.82 135
18115.09 164
18116.36 161
18117.64 161
18118.91 152
18120.18 153
18121.45 150
18122.73 160
18124.00 138
18125.27 157
18126.55 165
18127.82 169
18129.09 169
18130.37 137
18131.64 147
18132.91 164
18134.19 154
18135.46 165
18136.73 157
18138.01 161
18139.28 171
18140.55 160
18141.83 155
18143.10 157
18144.37 154
18145.65 174
18146.92 159
18148.20 147
18149.47 142
18150.74 170
18152.02 167
18153.29 155
18154.57 141
18155.84 180
18157.11 162
18158.39 172
18159.66 148
18160.94 137
18162.21 162
18163.49 147
18164.76 158
18166.04 165
18167.31 140
18168.58 127
18169.86 181
18171.13 164
18172.41 142
18173.68 139
18174.96 165
18176.23 150
18177.51 159
18178.78 163
18180.06 156
18181.33 160
18182.61 158
18183.88 168
18185.16 133
18186.43 171
18187.71 146
18188.98 175
18190.26 155
18191.53 171
18192.81 125
18194.09 164
18195.36 162
18196.64 160
18197.91 150
18199.19 150
18200.46 153
18201.74 156
18203.02 185
18204.29 171
18205.57 136
18206.84 132
18208.12 176
18209.39 139
18210.67 131
18211.95 123
18213.22 162
18214.50 175
18215.78 159
18217.05 123
18218.33 139
18219.60 177
18220.88 177
18222.16 157
18223.43 146
18224.71 150
18225.99 140
18227.26 172
18228.54 156
18229.82 145
18231.09 144
18232.37 185
18233.65 180
18234.92 146
18236.20 146
18237.48 146
18238.76 171
18240.03 140
18241.31 132
18242.59 136
18243.86 160
18245.14 161
18246.42 157
18247.70 144
18248.97 138
18250.25 162
18251.53 181
18252.81 144
18254.08 150
18255.36 154
18256.64 177
18257.92 168
18259.19 141
18260.47 167
18261.75 146
18263.03 152
18264.31 134
18265.58 134
18266.86 124
18268.14 165
18269.42 173
18270.70 136
18271.98 142
18273.25 171
18274.53 144
18275.81 159
18277.09 158
18278.37 148
18279.65 158
18280.92 146
18282.20 147
18283.48 144
18284.76 137
18286.04 161
18287.32 153
18288.60 127
18289.88 172
18291.15 152
18292.43 165
18293.71 126
18294.99 138
18296.27 160
18297.55 180
18298.83 174
18300.11 143
18301.39 150
18302.67 141
18303.95 186
18305.23 136
18306.50 160
18307.78 129
18309.06 155
18310.34 167
18311.62 154
18312.90 123
18314.18 143
18315.46 154
18316.74 167
18318.02 158
18319.30 122
18320.58 149
18321.86 165
18323.14 165
18324.42 131
18325.70 153
18326.98 140
18328.26 163
18329.54 140
18330.82 133
18332.10 132
18333.38 138
18334.66 148
18335.94 136
18337.22 148
18338.51 120
18339.79 149
18341.07 140
18342.35 180
18343.63 139
18344.91 147
18346.19 144
18347.47 164
18348.75 163
18350.03 155
18351.31 125
18352.59 169
18353.88 148
18355.16 124
18356.44 149
18357.72 166
18359.00 148
18360.28 123
18361.56 137
18362.84 140
18364.13 170
18365.41 159
18366.69 173
18367.97 138
18369.25 134
18370.53 154
18371.82 156
18373.10 137
18374.38 145
18375.66 166
18376.94 172
18378.23 150
18379.51 129
18380.79 164
18382.07 140
18383.35 168
18384.64 174
18385.92 176
18387.20 136
18388.48 161
18389.76 156
18391.05 147
18392.33 160
18393.61 142
18394.89 142
18396.18 117
18397.46 141
18398.74 161
18400.03 150
18401.31 138
18402.59 168
18403.87 151
18405.16 159
18406.44 137
18407.72 149
18409.01 125
18410.29 150
18411.57 151
18412.86 166
18414.14 140
18415.42 135
18416.70 149
18417.99 149
18419.27 144
18420.56 147
18421.84 167
18423.12 130
18424.41 158
18425.69 145
18426.97 129
18428.26 140
18429.54 159
18430.82 140
18432.11 151
18433.39 139
18434.68 147
18435.96 174
18437.24 141
18438.53 154
18439.81 133
18441.10 146
18442.38 159
18443.66 168
18444.95 119
18446.23 154
18447.52 151
18448.80 146
18450.09 134
18451.37 137
18452.66 166
18453.94 150
18455.23 150
18456.51 134
18457.79 163
18459.08 161
18460.36 181
18461.65 154
18462.93 139
18464.22 146
18465.50 154
18466.79 172
18468.07 152
18469.36 142
18470.64 155
18471.93 144
18473.21 135
18474.50 122
18475.79 124
18477.07 158
18478.36 143
18479.64 155
18480.93 145
18482.21 176
18483.50 157
18484.78 158
18486.07 156
18487.36 146
18488.64 155
18489.93 171
18491.21 159
18492.50 137
18493.79 126
18495.07 175
18496.36 155
18497.64 146
18498.93 161
18500.22 125
18501.50 148
18502.79 135
18504.08 131
18505.36 143
18506.65 167
18507.93 146
18509.22 142
18510.51 157
18511.79 139
18513.08 145
18514.37 126
18515.65 154
18516.94 144
18518.23 170
18519.52 147
18520.80 153
18522.09 133
18523.38 144
18524.66 131
18525.95 155
18527.24 144
18528.52 174
18529.81 151
18531.10 150
18532.39 150
18533.67 143
18534.96 135
18536.25 138
18537.54 160
18538.82 159
18540.11 153
18541.40 129
18542.69 164
18543.98 159
18545.26 142
18546.55 141
18547.84 156
18549.13 146
18550.41 135
18551.70 153
18552.99 167
18554.28 174
18555.57 146
18556.86 158
18558.14 141
18559.43 145
18560.72 128
18562.01 173
18563.30 169
18564.59 171
18565.87 178
18567.16 171
18568.45 185
18569.74 155
18571.03 178
18572.32 176
18573.61 138
18574.89 161
18576.18 178
18577.47 147
18578.76 142
18580.05 177
18581.34 169
18582.63 160
18583.92 153
18585.21 144
18586.50 169
18587.79 149
18589.07 167
18590.36 158
18591.65 188
18592.94 184
18594.23 165
18595.52 183
18596.81 157
18598.10 164
18599.39 150
18600.68 169
18601.97 166
18603.26 185
18604.55 161
18605.84 168
18607.13 158
18608.42 148
18609.71 153
18611.00 156
18612.29 156
18613.58 147
18614.87 171
18616.16 154
18617.45 153
18618.74 150
18620.03 181
18621.32 154
18622.61 171
18623.90 160
18625.19 167
18626.49 148
18627.78 156
18629.07 168
18630.36 160
18631.65 161
18632.94 168
18634.23 161
18635.52 164
18636.81 174
18638.10 147
18639.39 179
18640.69 147
18641.98 159
18643.27 139
18644.56 148
18645.85 174
18647.14 151
18648.43 174
18649.72 161
18651.02 144
18652.31 163
18653.60 190
18654.89 170
18656.18 181
18657.47 174
18658.77 191
18660.06 166
18661.35 177
18662.64 136
18663.93 157
18665.23 143
18666.52 157
18667.81 162
18669.10 161
18670.39 151
18671.69 171
18672.98 159
18674.27 149
18675.56 157
18676.86 162
18678.15 182
18679.44 155
18680.73 165
18682.03 128
18683.32 171
18684.61 161
18685.90 165
18687.20 134
18688.49 152
18689.78 164
18691.07 149
18692.37 143
18693.66 147
18694.95 150
18696.25 189
18697.54 156
18698.83 142
18700.13 154
18701.42 146
18702.71 184
18704.01 160
18705.30 148
18706.59 156
18707.89 154
18709.18 167
18710.47 153
18711.77 131
18713.06 173
18714.35 161
18715.65 161
18716.94 177
18718.24 149
18719.53 159
18720.82 151
18722.12 182
18723.41 151
18724.71 154
18726.00 154
18727.29 149
18728.59 132
18729.88 143
18731.18 186
18732.47 181
18733.76 167
18735.06 140
18736.35 157
18737.65 126
18738.94 159
18740.24 148
18741.53 143
18742.83 150
18744.12 151
18745.42 164
18746.71 144
18748.01 153
18749.30 166
18750.60 173
18751.89 158
18753.19 144
18754.48 141
18755.78 163
18757.07 163
18758.37 145
18759.66 137
18760.96 179
18762.25 164
18763.55 151
18764.84 126
18766.14 168
18767.43 149
18768.73 153
18770.03 168
18771.32 128
18772.62 154
18773.91 154
18775.21 176
18776.50 146
18777.80 132
18779.10 137
18780.39 146
18781.69 142
18782.98 142
18784.28 146
18785.58 165
18786.87 130
18788.17 158
18789.47 141
18790.76 146
18792.06 142
18793.35 157
18794.65 131
18795.95 143
18797.24 175
18798.54 185
18799.84 158
18801.13 131
18802.43 131
18803.73 137
18805.02 165
18806.32 145
18807.62 167
18808.92 153
18810.21 146
18811.51 159
18812.81 151
18814.10 157
18815.40 122
18816.70 154
18818.00 158
18819.29 146
18820.59 139
18821.89 151
18823.18 157
18824.48 145
18825.78 135
18827.08 136
18828.38 137
18829.67 150
18830.97 154
18832.27 143
18833.57 148
18834.86 150
18836.16 178
18837.46 154
18838.76 140
18840.06 130
18841.35 135
18842.65 152
18843.95 153
18845.25 144
18846.55 145
18847.85 157
18849.14 141
18850.44 123
18851.74 129
18853.04 148
18854.34 128
18855.64 133
18856.93 133
18858.23 140
18859.53 155
18860.83 149
18862.13 142
18863.43 133
18864.73 142
18866.03 136
18867.33 170
18868.62 135
18869.92 136
18871.22 123
18872.52 141
18873.82 152
18875.12 163
18876.42 129
18877.72 139
18879.02 153
18880.32 142
18881.62 128
18882.92 139
18884.22 151
18885.52 154
18886.82 138
18888.12 155
18889.42 142
18890.72 141
18892.02 138
18893.31 132
18894.61 133
18895.91 145
18897.21 143
18898.51 143
18899.82 146
18901.12 146
18902.42 135
18903.72 140
18905.02 157
18906.32 136
18907.62 128
18908.92 127
18910.22 152
18911.52 163
18912.82 151
18914.12 141
18915.42 142
18916.72 140
18918.02 123
18919.32 133
18920.62 133
18921.92 117
18923.22 144
18924.53 164
18925.83 128
18927.13 116
18928.43 126
18929.73 147
18931.03 140
18932.33 133
18933.63 158
18934.94 135
18936.24 145
18937.54 142
18938.84 148
18940.14 130
18941.44 119
18942.74 148
18944.05 151
18945.35 131
18946.65 122
18947.95 174
18949.25 151
18950.55 138
18951.86 125
18953.16 157
18954.46 142
18955.76 167
18957.07 140
18958.37 154
18959.67 166
18960.97 150
18962.27 144
18963.58 130
18964.88 129
18966.18 128
18967.48 115
18968.79 123
18970.09 149
18971.39 145
18972.69 146
18974.00 157
18975.30 139
18976.60 146
18977.90 143
18979.21 142
18980.51 130
18981.81 145
18983.12 133
18984.42 145
18985.72 114
18987.03 148
18988.33 129
18989.63 158
18990.94 121
18992.24 143
18993.54 127
18994.85 126
18996.15 142
18997.45 172
18998.76 143
19000.06 132
19001.36 148
19002.67 133
19003.97 115
19005.27 135
19006.58 139
19007.88 164
19009.19 155
19010.49 126
19011.79 158
19013.10 156
19014.40 144
19015.71 147
19017.01 140
19018.31 143
19019.62 143
19020.92 142
19022.23 122
19023.53 149
19024.84 145
19026.14 149
19027.45 147
19028.75 159
19030.05 150
19031.36 151
19032.66 152
19033.97 139
19035.27 120
19036.58 137
19037.88 132
19039.19 154
19040.49 137
19041.80 130
19043.10 121
19044.41 130
19045.71 145
19047.02 129
19048.32 146
19049.63 144
19050.93 163
19052.24 138
19053.55 141
19054.85 145
19056.16 145
19057.46 128
19058.77 134
19060.07 138
19061.38 140
19062.68 143
19063.99 141
19065.30 131
19066.60 127
19067.91 138
19069.21 133
19070.52 116
19071.83 114
19073.13 116
19074.44 141
19075.74 164
19077.05 126
19078.36 120
19079.66 126
19080.97 123
19082.28 136
19083.58 141
19084.89 155
19086.20 144
19087.50 158
19088.81 164
19090.12 151
19091.42 123
19092.73 143
19094.04 152
19095.34 140
19096.65 136
19097.96 144
19099.26 143
19100.57 129
19101.88 131
19103.18 123
19104.49 158
19105.80 149
19107.11 166
19108.41 139
19109.72 134
19111.03 127
19112.34 147
19113.64 141
19114.95 126
19116.26 132
19117.57 149
19118.87 154
19120.18 145
19121.49 141
19122.80 157
19124.11 168
19125.41 164
19126.72 144
19128.03 124
19129.34 144
19130.65 145
19131.95 151
19133.26 114
19134.57 127
19135.88 138
19137.19 165
19138.49 156
19139.80 129
19141.11 128
19142.42 143
19143.73 147
19145.04 127
19146.35 152
19147.65 142
19148.96 136
19150.27 122
19151.58 133
19152.89 131
19154.20 149
19155.51 134
19156.82 152
19158.13 119
19159.43 118
19160.74 138
19162.05 133
19163.36 149
19164.67 133
19165.98 120
19167.29 142
19168.60 142
19169.91 131
19171.22 144
19172.53 136
19173.84 166
19175.15 123
19176.46 149
19177.77 112
19179.08 129
19180.39 148
19181.70 138
19183.01 110
19184.32 125
19185.63 131
19186.94 123
19188.25 120
19189.56 110
19190.87 125
19192.18 131
19193.49 137
19194.80 122
19196.11 125
19197.42 130
19198.73 131
19200.04 155
19201.35 141
19202.66 123
19203.97 127
19205.28 121
19206.59 113
19207.90 129
19209.21 126
19210.52 158
19211.83 133
19213.14 134
19214.46 113
19215.77 148
19217.08 163
19218.39 131
19219.70 149
19221.01 141
19222.32 160
19223.63 124
19224.95 146
19226.26 127
19227.57 123
19228.88 137
19230.19 137
19231.50 111
19232.81 113
19234.13 127
19235.44 141
19236.75 127
19238.06 141
19239.37 131
19240.68 133
19242.00 124
19243.31 145
19244.62 138
19245.93 121
19247.24 152
19248.56 121
19249.87 132
19251.18 129
19252.49 125
19253.81 130
19255.12 151
19256.43 134
19257.74 144
19259.06 133
19260.37 137
19261.68 133
19262.99 134
19264.31 145
19265.62 137
19266.93 152
19268.24 122
19269.56 147
19270.87 116
19272.18 161
19273.50 143
19274.81 161
19276.12 146
19277.43 141
19278.75 133
19280.06 133
19281.37 131
19282.69 148
19284.00 129
19285.31 138
19286.63 145
19287.94 127
19289.25 136
19290.57 121
19291.88 119
19293.20 134
19294.51 140
19295.82 135
19297.14 138
19298.45 127
19299.76 128
19301.08 123
19302.39 146
19303.71 138
19305.02 133
19306.33 127
19307.65 146
19308.96 138
19310.28 119
19311.59 127
19312.91 135
19314.22 146
19315.53 140
19316.85 159
19318.16 131
19319.48 131
19320.79 146
19322.11 157
19323.42 134
19324.74 117
19326.05 117
19327.37 137
19328.68 145
19330.00 132
19331.31 144
19332.63 120
19333.94 137
19335.26 135
19336.57 148
19337.89 127
19339.20 151
19340.52 154
19341.83 140
19343.15 129
19344.46 153
19345.78 134
19347.09 146
19348.41 131
19349.73 139
19351.04 149
19352.36 122
19353.67 119
19354.99 112
19356.30 155
19357.62 143
19358.94 132
19360.25 152
19361.57 147
19362.88 132
19364.20 142
19365.52 135
19366.83 123
19368.15 133
19369.46 126
19370.78 128
19372.10 127
19373.41 137
19374.73 145
19376.05 152
19377.36 128
19378.68 121
19380.00 115
19381.31 161
19382.63 141
19383.95 149
19385.26 143
19386.58 145
19387.90 123
19389.21 146
19390.53 137
19391.85 115
19393.17 148
19394.48 139
19395.80 141
19397.12 130
19398.43 114
19399.75 143
19401.07 146
19402.39 127
19403.70 127
19405.02 135
19406.34 124
19407.66 139
19408.97 117
19410.29 142
19411.61 127
19412.93 119
19414.24 132
19415.56 117
19416.88 124
19418.20 142
19419.52 124
19420.83 145
19422.15 121
19423.47 131
19424.79 133
19426.11 146
19427.42 146
19428.74 126
19430.06 145
19431.38 139
19432.70 153
19434.02 136
19435.34 152
19436.65 105
19437.97 128
19439.29 152
19440.61 128
19441.93 131
19443.25 121
19444.57 138
19445.88 141
19447.20 154
19448.52 130
19449.84 139
19451.16 128
19452.48 112
19453.80 118
19455.12 143
19456.44 116
19457.76 142
19459.08 150
19460.40 120
19461.71 105
19463.03 139
19464.35 150
19465.67 130
19466.99 118
19468.31 142
19469.63 134
19470.95 128
19472.27 121
19473.59 136
19474.91 114
19476.23 119
19477.55 124
19478.87 125
19480.19 118
19481.51 127
19482.83 148
19484.15 118
19485.47 110
19486.79 139
19488.11 148
19489.43 150
19490.75 133
19492.07 117
19493.39 140
19494.71 137
19496.04 138
19497.36 137
19498.68 120
19500.00 114
19501.32 119
19502.64 136
19503.96 91
19505.28 118
19506.60 122
19507.92 151
19509.24 145
19510.56 105
19511.89 132
19513.21 133
19514.53 116
19515.85 107
19517.17 133
19518.49 131
19519.81 135
19521.13 129
19522.46 129
19523.78 116
19525.10 125
19526.42 133
19527.74 148
19529.06 119
19530.39 108
19531.71 119
19533.03 137
19534.35 119
19535.67 106
19537.00 135
19538.32 146
19539.64 131
19540.96 128
19542.28 158
19543.61 128
19544.93 128
19546.25 145
19547.57 125
19548.90 136
19550.22 138
19551.54 146
19552.86 154
19554.19 115
19555.51 125
19556.83 137
19558.15 150
19559.48 146
19560.80 126
19562.12 145
19563.44 131
19564.77 162
19566.09 135
19567.41 145
19568.74 117
19570.06 117
19571.38 118
19572.71 139
19574.03 145
19575.35 122
19576.68 136
19578.00 126
19579.32 125
19580.65 114
19581.97 125
19583.29 140
19584.62 137
19585.94 129
19587.26 134
19588.59 127
19589.91 132
19591.24 104
19592.56 128
19593.88 103
19595.21 126
19596.53 150
19597.86 132
19599.18 131
19600.50 123
19601.83 157
19603.15 147
19604.48 119
19605.80 117
19607.12 126
19608.45 140
19609.77 131
19611.10 104
19612.42 144
19613.75 132
19615.07 144
19616.40 154
19617.72 138
19619.05 117
19620.37 133
19621.70 143
19623.02 117
19624.35 126
19625.67 136
19627.00 129
19628.32 131
19629.65 107
19630.97 132
19632.30 144
19633.62 155
19634.95 140
19636.27 125
19637.60 123
19638.92 143
19640.25 143
19641.57 142
19642.90 105
19644.23 137
19645.55 133
19646.88 127
19648.20 134
19649.53 116
19650.85 123
19652.18 137
19653.51 138
19654.83 129
19656.16 125
19657.48 168
19658.81 128
19660.14 120
19661.46 119
19662.79 112
19664.11 145
19665.44 132
19666.77 121
19668.09 140
19669.42 124
19670.75 110
19672.07 133
19673.40 130
19674.73 128
19676.05 133
19677.38 142
19678.71 129
19680.03 119
19681.36 119
19682.69 116
19684.01 123
19685.34 118
19686.67 107
19688.00 126
19689.32 116
19690.65 121
19691.98 134
19693.30 117
19694.63 155
19695.96 138
19697.29 144
19698.61 134
19699.94 125
19701.27 130
19702.60 108
19703.92 121
19705.25 140
19706.58 137
19707.91 149
19709.24 141
19710.56 119
19711.89 152
19713.22 122
19714.55 120
19715.88 121
19717.20 132
19718.53 130
19719.86 135
19721.19 120
19722.52 118
19723.84 109
19725.17 126
19726.50 113
19727.83 117
19729.16 147
19730.49 102
19731.82 143
19733.14 130
19734.47 124
19735.80 111
19737.13 111
19738.46 139
19739.79 134
19741.12 131
19742.45 124
19743.77 135
19745.10 123
19746.43 119
19747.76 120
19749.09 114
19750.42 119
19751.75 127
19753.08 142
19754.41 128
19755.74 121
19757.07 133
19758.40 112
19759.73 122
19761.06 109
19762.39 115
19763.71 113
19765.04 138
19766.37 116
19767.70 146
19769.03 122
19770.36 137
19771.69 144
19773.02 114
19774.35 136
19775.68 108
19777.01 124
19778.34 149
19779.67 143
19781.00 141
19782.33 135
19783.67 114
19785.00 110
19786.33 129
19787.66 125
19788.99 139
19790.32 131
19791.65 144
19792.98 129
19794.31 140
19795.64 141
19796.97 111
19798.30 113
19799.63 123
19800.96 114
19802.29 110
19803.63 122
19804.96 154
19806.29 133
19807.62 138
19808.95 115
19810.28 130
19811.61 144
19812.94 133
19814.28 123
19815.61 112
19816.94 137
19818.27 144
19819.60 142
19820.93 135
19822.26 134
19823.60 121
19824.93 134
19826.26 123
19827.59 145
19828.92 146
19830.26 133
19831.59 153
19832.92 115
19834.25 127
19835.58 110
19836.92 146
19838.25 116
19839.58 112
19840.91 137
19842.24 121
19843.58 121
19844.91 136
19846.24 130
19847.57 156
19848.91 143
19850.24 124
19851.57 121
19852.90 114
19854.24 112
19855.57 133
19856.90 129
19858.24 141
19859.57 126
19860.90 120
19862.23 159
19863.57 123
19864.90 124
19866.23 125
19867.57 138
19868.90 141
19870.23 128
19871.57 122
19872.90 127
19874.23 135
19875.57 137
19876.90 160
19878.23 147
19879.57 130
19880.90 143
19882.24 129
19883.57 108
19884.90 124
19886.24 110
19887.57 112
19888.90 120
19890.24 130
19891.57 140
19892.91 136
19894.24 134
19895.57 117
19896.91 123
19898.24 136
19899.58 144
19900.91 117
19902.25 132
19903.58 104
19904.91 140
19906.25 130
19907.58 128
19908.92 122
19910.25 141
19911.59 125
19912.92 128
19914.26 134
19915.59 123
19916.93 127
19918.26 142
19919.60 124
19920.93 130
19922.27 123
19923.60 124
19924.94 138
19926.27 132
19927.61 131
19928.94 124
19930.28 130
19931.61 136
19932.95 137
19934.28 115
19935.62 132
19936.95 116
19938.29 136
19939.63 137
19940.96 140
19942.30 117
19943.63 114
19944.97 132
19946.30 121
19947.64 123
19948.98 109
19950.31 140
19951.65 141
19952.98 142
19954.32 127
19955.66 144
19956.99 128
19958.33 126
19959.67 117
19961.00 126
19962.34 123
19963.67 106
19965.01 143
19966.35 129
19967.68 133
19969.02 130
19970.36 137
19971.69 135
19973.03 134
19974.37 123
19975.70 128
19977.04 130
19978.38 119
19979.71 131
19981.05 140
19982.39 126
19983.73 125
19985.06 154
19986.40 120
19987.74 138
19989.07 126
19990.41 134
19991.75 126
19993.09 128
19994.42 130
19995.76 128
19997.10 129
19998.44 132
19999.77 158
20001.11 131
20002.45 128
20003.79 123
20005.13 167
20006.46 152
20007.80 148
20009.14 120
20010.48 126
20011.81 139
20013.15 147
20014.49 143
20015.83 136
20017.17 149
20018.51 145
20019.84 134
20021.18 142
20022.52 132
20023.86 130
20025.20 131
20026.54 152
20027.87 154
20029.21 116
20030.55 134
20031.89 123
20033.23 151
20034.57 140
20035.91 149
20037.25 145
20038.59 135
20039.92 152
20041.26 166
20042.60 130
20043.94 116
20045.28 145
20046.62 124
20047.96 133
20049.30 132
20050.64 137
20051.98 133
20053.32 140
20054.66 139
20056.00 151
20057.33 118
20058.67 134
20060.01 138
20061.35 145
20062.69 156
20064.03 151
20065.37 128
20066.71 128
20068.05 133
20069.39 109
20070.73 136
20072.07 141
20073.41 169
20074.75 164
20076.09 144
20077.43 140
20078.77 172
20080.11 174
20081.45 127
20082.79 140
20084.14 149
20085.48 177
20086.82 144
20088.16 144
20089.50 146
20090.84 134
20092.18 131
20093.52 150
20094.86 138
20096.20 126
20097.54 151
20098.88 148
20100.22 132
20101.57 134
20102.91 140
20104.25 149
20105.59 134
20106.93 127
20108.27 156
20109.61 129
20110.95 133
20112.30 151
20113.64 163
20114.98 130
20116.32 143
20117.66 114
20119.00 140
20120.34 141
20121.69 141
20123.03 121
20124.37 142
20125.71 153
20127.05 124
20128.40 145
20129.74 136
20131.08 140
20132.42 137
20133.76 140
20135.11 118
20136.45 122
