# Supplementary material for: MALDI-TOF MS typing enables the classification of brewing yeasts of the genus Saccharomyces to major beer styles
Source: PLoS One. 2017 Aug 9;12(8):e0181694. doi: 10.1371/journal.pone.0181694 (PMC5549903; doi:10.1371/journal.pone.0181694)
Supplement: S14 File — The directory includes 90 raw files and was zipped to “.zip”; the folder has three strains with 30 spectra per strain; S1 Text explains the raw files with an example and Table 1 represents the yeast strains used within the experiment. (ZIP) [file pone.0181694.s017.zip › 40-42/30637-510-OG-Ale-Ale-YPG-18h-E-E_2015-10-20__0_B10_1.dat]

1999.81 9702
2000.23 9730
2000.65 9846
2001.07 9927
2001.50 9848
2001.92 10089
2002.34 10132
2002.76 10133
2003.18 10088
2003.60 9976
2004.03 9714
2004.45 9733
2004.87 10020
2005.29 9696
2005.71 9773
2006.14 10101
2006.56 10106
2006.98 10044
2007.40 10057
2007.83 9979
2008.25 10111
2008.67 10293
2009.09 10382
2009.52 10521
2009.94 10571
2010.36 10308
2010.78 10151
2011.21 10311
2011.63 10223
2012.05 10305
2012.48 9982
2012.90 9731
2013.32 9725
2013.74 9478
2014.17 9274
2014.59 9446
2015.01 9259
2015.44 9306
2015.86 9489
2016.28 9428
2016.71 9696
2017.13 9998
2017.55 10000
2017.98 10140
2018.40 10257
2018.82 10644
2019.25 10659
2019.67 10966
2020.09 11281
2020.52 11133
2020.94 10757
2021.37 10777
2021.79 10712
2022.21 10702
2022.64 10490
2023.06 10365
2023.48 10216
2023.91 10203
2024.33 10100
2024.76 10084
2025.18 9668
2025.61 9659
2026.03 9870
2026.45 9756
2026.88 9866
2027.30 9825
2027.73 9846
2028.15 9539
2028.58 9640
2029.00 9885
2029.43 9733
2029.85 9764
2030.28 9529
2030.70 9466
2031.12 9658
2031.55 9565
2031.97 9916
2032.40 9994
2032.82 10026
2033.25 10100
2033.67 10299
2034.10 10302
2034.52 10145
2034.95 10450
2035.38 10282
2035.80 10059
2036.23 10152
2036.65 10192
2037.08 9996
2037.50 10176
2037.93 10082
2038.35 9986
2038.78 10022
2039.20 10201
2039.63 10134
2040.06 10179
2040.48 10192
2040.91 10214
2041.33 10057
2041.76 10287
2042.19 9761
2042.61 9688
2043.04 9834
2043.46 9750
2043.89 9468
2044.32 9584
2044.74 9443
2045.17 9242
2045.59 9372
2046.02 9615
2046.45 9631
2046.87 9665
2047.30 9570
2047.73 9489
2048.15 9811
2048.58 9979
2049.01 9967
2049.43 9651
2049.86 9680
2050.29 9583
2050.71 9725
2051.14 9964
2051.57 10273
2051.99 9889
2052.42 10042
2052.85 9825
2053.28 9889
2053.70 9847
2054.13 9703
2054.56 9831
2054.99 9987
2055.41 10016
2055.84 10011
2056.27 9872
2056.69 9944
2057.12 10391
2057.55 10233
2057.98 10282
2058.41 10327
2058.83 10326
2059.26 10122
2059.69 10115
2060.12 10045
2060.54 10084
2060.97 9791
2061.40 9891
2061.83 9969
2062.26 10146
2062.68 10023
2063.11 10050
2063.54 10226
2063.97 10493
2064.40 10557
2064.83 10297
2065.25 10570
2065.68 10563
2066.11 10845
2066.54 10890
2066.97 10643
2067.40 10214
2067.82 10163
2068.25 10362
2068.68 10307
2069.11 9984
2069.54 9819
2069.97 9974
2070.40 10161
2070.83 9701
2071.26 9635
2071.68 9601
2072.11 9709
2072.54 9644
2072.97 9627
2073.40 9615
2073.83 9672
2074.26 9852
2074.69 9829
2075.12 10151
2075.55 10212
2075.98 10344
2076.41 10354
2076.84 10288
2077.27 10318
2077.70 10363
2078.13 10445
2078.55 10691
2078.98 10680
2079.41 10778
2079.84 11001
2080.27 10775
2080.70 10808
2081.13 10641
2081.56 10696
2081.99 10457
2082.42 10414
2082.85 10319
2083.29 10369
2083.72 10299
2084.15 10170
2084.58 9703
2085.01 9870
2085.44 9985
2085.87 9604
2086.30 9602
2086.73 9748
2087.16 9579
2087.59 9748
2088.02 9898
2088.45 9997
2088.88 9993
2089.31 9887
2089.74 10038
2090.17 9900
2090.61 9848
2091.04 9788
2091.47 10146
2091.90 10105
2092.33 9897
2092.76 9940
2093.19 10105
2093.62 9960
2094.06 9930
2094.49 10026
2094.92 10057
2095.35 10006
2095.78 9863
2096.21 9776
2096.64 9921
2097.08 9742
2097.51 9238
2097.94 9504
2098.37 9663
2098.80 9447
2099.24 9436
2099.67 9419
2100.10 9328
2100.53 9426
2100.96 9324
2101.40 9469
2101.83 9541
2102.26 9560
2102.69 9565
2103.12 9865
2103.56 9486
2103.99 9765
2104.42 10254
2104.85 9881
2105.29 9875
2105.72 10055
2106.15 10114
2106.58 10640
2107.02 10718
2107.45 10906
2107.88 10703
2108.31 10433
2108.75 10631
2109.18 10657
2109.61 10236
2110.05 10057
2110.48 10211
2110.91 10034
2111.35 9933
2111.78 9636
2112.21 9530
2112.65 9535
2113.08 9658
2113.51 9756
2113.95 9586
2114.38 9531
2114.81 9546
2115.25 9697
2115.68 9282
2116.11 9390
2116.55 9542
2116.98 9475
2117.41 9197
2117.85 9093
2118.28 9295
2118.72 9131
2119.15 9408
2119.58 9464
2120.02 9059
2120.45 9039
2120.89 9241
2121.32 9584
2121.75 9552
2122.19 9297
2122.62 9410
2123.06 9623
2123.49 9736
2123.93 9643
2124.36 9531
2124.79 9599
2125.23 9659
2125.66 9970
2126.10 9855
2126.53 9666
2126.97 9649
2127.40 9545
2127.84 9122
2128.27 9369
2128.71 9874
2129.14 10028
2129.58 9922
2130.01 9908
2130.45 10185
2130.88 10353
2131.32 10481
2131.75 10534
2132.19 10563
2132.62 10486
2133.06 10320
2133.49 10275
2133.93 10531
2134.37 10580
2134.80 10561
2135.24 10641
2135.67 10755
2136.11 10730
2136.54 10558
2136.98 10579
2137.41 10876
2137.85 10981
2138.29 10741
2138.72 10412
2139.16 10360
2139.59 10223
2140.03 10073
2140.47 9741
2140.90 9812
2141.34 9505
2141.78 9629
2142.21 9320
2142.65 9164
2143.08 9360
2143.52 9259
2143.96 9594
2144.39 9516
2144.83 9424
2145.27 9629
2145.70 9518
2146.14 9278
2146.58 9409
2147.01 9699
2147.45 9554
2147.89 9841
2148.32 9766
2148.76 10244
2149.20 10441
2149.64 10414
2150.07 10720
2150.51 11130
2150.95 11223
2151.38 11242
2151.82 11306
2152.26 11332
2152.70 11281
2153.13 10914
2153.57 10641
2154.01 10570
2154.45 10218
2154.88 9889
2155.32 9755
2155.76 9652
2156.20 9787
2156.63 9380
2157.07 9285
2157.51 9531
2157.95 9541
2158.39 9837
2158.82 9968
2159.26 9887
2159.70 10064
2160.14 10012
2160.58 10175
2161.01 10148
2161.45 10187
2161.89 10229
2162.33 10032
2162.77 10466
2163.21 10400
2163.64 10556
2164.08 10309
2164.52 10053
2164.96 9959
2165.40 9977
2165.84 9849
2166.28 9721
2166.71 9929
2167.15 9947
2167.59 10040
2168.03 10249
2168.47 10324
2168.91 10460
2169.35 10770
2169.79 10679
2170.23 10496
2170.67 10690
2171.10 10760
2171.54 10802
2171.98 10533
2172.42 10377
2172.86 10519
2173.30 10484
2173.74 10528
2174.18 10871
2174.62 10786
2175.06 10732
2175.50 11418
2175.94 11554
2176.38 11358
2176.82 11887
2177.26 11928
2177.70 11594
2178.14 11843
2178.58 11597
2179.02 11344
2179.46 11265
2179.90 11116
2180.34 10856
2180.78 10865
2181.22 11022
2181.66 10828
2182.10 10422
2182.54 10244
2182.98 10254
2183.42 10128
2183.86 9735
2184.30 9675
2184.74 9573
2185.18 9694
2185.62 9668
2186.06 9617
2186.51 10059
2186.95 10132
2187.39 10021
2187.83 10017
2188.27 10660
2188.71 10714
2189.15 10811
2189.59 10907
2190.03 10937
2190.47 10863
2190.92 10815
2191.36 11117
2191.80 11111
2192.24 10862
2192.68 10669
2193.12 10890
2193.56 10492
2194.01 10668
2194.45 10596
2194.89 10917
2195.33 11062
2195.77 11757
2196.21 11774
2196.66 11561
2197.10 11674
2197.54 11355
2197.98 10908
2198.42 10917
2198.87 10687
2199.31 10562
2199.75 10365
2200.19 10111
2200.63 9895
2201.08 9875
2201.52 9637
2201.96 9656
2202.40 9836
2202.85 10037
2203.29 9984
2203.73 10311
2204.17 10525
2204.62 10316
2205.06 10600
2205.50 10669
2205.94 10900
2206.39 11072
2206.83 10950
2207.27 11054
2207.71 10966
2208.16 11224
2208.60 11193
2209.04 11361
2209.49 11372
2209.93 10899
2210.37 10691
2210.82 11011
2211.26 11033
2211.70 11095
2212.15 10575
2212.59 10663
2213.03 10546
2213.48 10740
2213.92 10811
2214.36 10414
2214.81 10598
2215.25 10392
2215.69 10616
2216.14 10226
2216.58 10231
2217.03 10127
2217.47 9744
2217.91 9715
2218.36 9848
2218.80 9973
2219.25 9779
2219.69 9877
2220.13 10058
2220.58 10268
2221.02 10114
2221.47 10316
2221.91 10098
2222.36 10564
2222.80 10833
2223.24 10959
2223.69 10981
2224.13 11288
2224.58 11447
2225.02 11673
2225.47 11916
2225.91 12046
2226.36 11947
2226.80 12195
2227.25 12567
2227.69 12471
2228.14 12131
2228.58 12743
2229.03 12619
2229.47 12707
2229.92 13047
2230.36 12621
2230.81 12952
2231.25 13207
2231.70 13500
2232.14 13398
2232.59 13290
2233.03 13142
2233.48 12840
2233.93 12689
2234.37 12536
2234.82 12456
2235.26 11883
2235.71 11562
2236.15 11482
2236.60 11072
2237.05 11069
2237.49 10824
2237.94 10713
2238.38 10352
2238.83 9890
2239.28 9974
2239.72 9740
2240.17 9659
2240.61 9761
2241.06 9783
2241.51 9466
2241.95 9503
2242.40 9319
2242.85 9529
2243.29 9551
2243.74 9488
2244.19 9506
2244.63 9353
2245.08 9418
2245.52 9518
2245.97 9618
2246.42 9595
2246.87 9478
2247.31 9521
2247.76 9787
2248.21 9766
2248.65 9740
2249.10 9866
2249.55 10034
2249.99 9690
2250.44 9747
2250.89 9782
2251.34 10346
2251.78 10267
2252.23 9924
2252.68 10070
2253.13 9943
2253.57 10148
2254.02 9965
2254.47 9634
2254.92 9568
2255.36 9583
2255.81 9717
2256.26 9564
2256.71 9120
2257.15 9466
2257.60 9359
2258.05 9334
2258.50 9568
2258.95 9486
2259.39 9102
2259.84 9540
2260.29 9892
2260.74 10042
2261.19 10085
2261.64 10248
2262.08 10510
2262.53 10677
2262.98 10898
2263.43 11122
2263.88 11311
2264.33 10955
2264.77 10810
2265.22 10855
2265.67 10607
2266.12 10755
2266.57 10730
2267.02 10811
2267.47 10944
2267.92 10903
2268.37 11222
2268.81 11392
2269.26 11590
2269.71 11578
2270.16 11857
2270.61 12225
2271.06 12259
2271.51 12285
2271.96 12305
2272.41 12082
2272.86 11988
2273.31 11750
2273.76 11595
2274.21 11711
2274.66 11139
2275.11 10562
2275.55 10627
2276.00 10688
2276.45 10458
2276.90 10017
2277.35 9848
2277.80 9837
2278.25 9761
2278.70 9756
2279.15 9411
2279.60 9383
2280.05 9472
2280.50 9607
2280.95 9707
2281.40 9933
2281.85 9982
2282.31 9914
2282.76 9939
2283.21 9842
2283.66 10123
2284.11 9861
2284.56 9943
2285.01 9771
2285.46 9834
2285.91 9859
2286.36 10039
2286.81 10636
2287.26 10737
2287.71 10962
2288.16 11811
2288.61 12415
2289.07 13638
2289.52 15086
2289.97 16055
2290.42 17724
2290.87 18840
2291.32 20001
2291.77 20049
2292.22 20015
2292.68 20061
2293.13 19421
2293.58 18584
2294.03 17409
2294.48 16301
2294.93 15268
2295.38 14380
2295.84 13643
2296.29 12896
2296.74 12221
2297.19 11472
2297.64 10879
2298.10 10805
2298.55 10448
2299.00 10062
2299.45 10121
2299.90 10000
2300.36 9860
2300.81 9651
2301.26 9718
2301.71 9670
2302.16 9604
2302.62 9956
2303.07 9855
2303.52 9575
2303.97 9318
2304.43 9594
2304.88 9787
2305.33 9840
2305.78 9726
2306.24 10208
2306.69 10205
2307.14 10571
2307.60 10810
2308.05 10920
2308.50 11352
2308.95 11649
2309.41 11950
2309.86 12021
2310.31 12270
2310.77 12243
2311.22 12278
2311.67 12309
2312.13 12321
2312.58 12272
2313.03 11704
2313.49 11553
2313.94 11138
2314.39 10993
2314.85 10745
2315.30 10785
2315.75 10714
2316.21 10835
2316.66 11043
2317.11 11223
2317.57 11196
2318.02 11291
2318.48 11050
2318.93 11643
2319.38 11978
2319.84 11654
2320.29 11516
2320.75 11667
2321.20 11630
2321.66 11341
2322.11 11143
2322.56 11156
2323.02 11196
2323.47 10767
2323.93 10657
2324.38 10745
2324.84 10662
2325.29 10685
2325.74 10380
2326.20 10575
2326.65 10886
2327.11 10944
2327.56 11189
2328.02 11162
2328.47 11428
2328.93 11856
2329.38 12206
2329.84 12360
2330.29 12339
2330.75 12116
2331.20 11769
2331.66 11608
2332.11 11490
2332.57 11065
2333.02 10919
2333.48 10626
2333.94 10532
2334.39 10373
2334.85 10355
2335.30 10272
2335.76 10311
2336.21 10146
2336.67 10218
2337.12 10068
2337.58 10252
2338.04 10028
2338.49 10364
2338.95 10692
2339.40 10385
2339.86 10641
2340.32 10237
2340.77 10510
2341.23 10486
2341.68 10480
2342.14 10801
2342.60 10718
2343.05 10684
2343.51 10601
2343.97 10816
2344.42 10872
2344.88 11009
2345.34 11124
2345.79 10964
2346.25 11244
2346.71 11715
2347.16 11772
2347.62 11945
2348.08 11945
2348.53 11779
2348.99 11934
2349.45 11740
2349.90 11460
2350.36 10915
2350.82 10939
2351.27 10820
2351.73 10533
2352.19 10459
2352.65 10082
2353.10 10190
2353.56 10442
2354.02 10357
2354.48 10316
2354.93 10460
2355.39 10189
2355.85 10286
2356.31 10382
2356.76 10163
2357.22 10297
2357.68 10345
2358.14 10460
2358.59 10373
2359.05 10416
2359.51 10670
2359.97 10746
2360.43 10803
2360.88 11120
2361.34 11149
2361.80 11084
2362.26 11141
2362.72 11089
2363.17 10727
2363.63 10581
2364.09 10770
2364.55 10745
2365.01 10514
2365.47 10475
2365.92 10521
2366.38 10799
2366.84 10911
2367.30 10850
2367.76 10815
2368.22 10691
2368.68 10752
2369.14 10793
2369.59 10999
2370.05 10574
2370.51 10505
2370.97 10743
2371.43 10580
2371.89 10344
2372.35 10550
2372.81 10469
2373.27 10564
2373.73 10910
2374.19 11149
2374.65 11547
2375.10 11293
2375.56 11671
2376.02 11681
2376.48 11553
2376.94 11572
2377.40 11536
2377.86 11130
2378.32 10939
2378.78 10857
2379.24 11097
2379.70 11084
2380.16 10824
2380.62 10919
2381.08 10611
2381.54 11084
2382.00 10697
2382.46 10760
2382.92 10955
2383.38 10830
2383.84 10997
2384.30 10992
2384.76 10948
2385.22 10644
2385.68 10362
2386.14 10412
2386.60 10049
2387.07 10091
2387.53 10018
2387.99 10020
2388.45 9997
2388.91 9822
2389.37 10017
2389.83 10485
2390.29 10910
2390.75 11019
2391.21 11081
2391.67 10812
2392.13 10930
2392.60 10904
2393.06 10941
2393.52 10937
2393.98 10913
2394.44 10632
2394.90 10289
2395.36 10071
2395.82 10028
2396.29 10201
2396.75 9897
2397.21 10364
2397.67 10422
2398.13 10288
2398.59 10179
2399.06 10101
2399.52 10545
2399.98 10311
2400.44 10210
2400.90 10373
2401.37 10106
2401.83 10067
2402.29 10134
2402.75 9854
2403.21 9637
2403.68 9996
2404.14 10225
2404.60 9871
2405.06 10043
2405.52 9967
2405.99 10144
2406.45 10043
2406.91 10129
2407.37 10238
2407.84 10267
2408.30 10154
2408.76 9882
2409.22 9884
2409.69 9903
2410.15 9815
2410.61 9537
2411.08 9834
2411.54 9495
2412.00 9618
2412.47 9841
2412.93 9860
2413.39 9940
2413.85 10080
2414.32 10257
2414.78 10390
2415.24 10378
2415.71 10906
2416.17 10736
2416.63 10864
2417.10 10957
2417.56 11031
2418.02 11389
2418.49 11246
2418.95 11323
2419.42 11017
2419.88 10625
2420.34 10477
2420.81 10589
2421.27 10368
2421.73 10130
2422.20 10377
2422.66 10402
2423.13 10491
2423.59 10400
2424.06 10400
2424.52 10612
2424.98 10646
2425.45 10360
2425.91 10312
2426.38 9978
2426.84 10117
2427.31 10222
2427.77 10089
2428.23 10257
2428.70 10033
2429.16 10205
2429.63 10257
2430.09 9823
2430.56 10055
2431.02 10126
2431.49 10136
2431.95 10129
2432.42 9879
2432.88 9949
2433.35 10060
2433.81 10203
2434.28 9974
2434.74 10238
2435.21 10065
2435.67 10315
2436.14 10216
2436.60 10149
2437.07 10502
2437.53 10244
2438.00 10023
2438.47 10335
2438.93 10607
2439.40 10953
2439.86 10961
2440.33 11006
2440.79 11677
2441.26 11920
2441.73 11668
2442.19 11738
2442.66 12050
2443.12 11923
2443.59 11653
2444.05 11145
2444.52 11166
2444.99 10937
2445.45 10919
2445.92 10565
2446.39 10336
2446.85 10045
2447.32 9802
2447.78 9626
2448.25 9702
2448.72 9404
2449.18 9488
2449.65 9732
2450.12 9948
2450.58 9974
2451.05 9896
2451.52 9882
2451.98 10092
2452.45 10209
2452.92 10413
2453.39 10137
2453.85 10127
2454.32 10106
2454.79 10036
2455.25 9979
2455.72 10374
2456.19 9983
2456.65 9940
2457.12 9704
2457.59 9728
2458.06 9622
2458.52 9762
2458.99 9627
2459.46 9570
2459.93 9116
2460.39 9573
2460.86 9588
2461.33 9627
2461.80 9435
2462.27 9235
2462.73 9586
2463.20 9536
2463.67 9411
2464.14 9675
2464.60 9524
2465.07 9732
2465.54 9666
2466.01 9699
2466.48 9737
2466.95 9725
2467.41 9937
2467.88 9845
2468.35 9735
2468.82 10153
2469.29 9862
2469.76 9535
2470.22 9848
2470.69 9648
2471.16 9594
2471.63 9594
2472.10 9712
2472.57 9567
2473.04 9400
2473.51 9414
2473.97 9485
2474.44 9339
2474.91 9191
2475.38 9572
2475.85 9484
2476.32 9349
2476.79 9513
2477.26 9541
2477.73 9617
2478.20 9589
2478.67 9587
2479.13 9658
2479.60 9534
2480.07 9874
2480.54 9700
2481.01 9602
2481.48 9685
2481.95 9462
2482.42 9575
2482.89 9371
2483.36 9284
2483.83 9333
2484.30 9233
2484.77 9126
2485.24 9213
2485.71 9035
2486.18 9134
2486.65 9491
2487.12 9755
2487.59 9894
2488.06 9802
2488.53 9793
2489.00 10131
2489.47 9955
2489.94 10078
2490.41 10305
2490.88 10797
2491.35 10535
2491.83 10648
2492.30 10675
2492.77 10911
2493.24 10794
2493.71 11192
2494.18 10990
2494.65 10805
2495.12 10761
2495.59 11226
2496.06 10840
2496.53 10855
2497.00 10532
2497.48 10818
2497.95 10600
2498.42 10188
2498.89 10158
2499.36 10116
2499.83 9646
2500.30 9377
2500.77 9648
2501.25 9285
2501.72 8994
2502.19 8788
2502.66 8669
2503.13 8794
2503.60 9176
2504.08 9208
2504.55 9171
2505.02 9466
2505.49 9192
2505.96 9211
2506.44 9161
2506.91 9315
2507.38 9478
2507.85 9311
2508.32 9519
2508.80 9679
2509.27 9776
2509.74 10030
2510.21 10171
2510.68 10295
2511.16 10563
2511.63 10515
2512.10 10846
2512.57 10985
2513.05 11049
2513.52 10922
2513.99 10819
2514.47 10712
2514.94 10279
2515.41 10225
2515.88 10464
2516.36 10562
2516.83 10398
2517.30 10269
2517.78 10541
2518.25 10649
2518.72 10513
2519.19 10420
2519.67 10488
2520.14 10510
2520.61 10146
2521.09 10260
2521.56 10167
2522.03 9853
2522.51 10306
2522.98 10174
2523.46 9658
2523.93 10120
2524.40 10046
2524.88 9956
2525.35 9838
2525.82 9946
2526.30 9825
2526.77 9820
2527.25 9970
2527.72 10210
2528.19 10157
2528.67 10116
2529.14 9936
2529.62 9769
2530.09 9929
2530.56 9750
2531.04 9691
2531.51 9722
2531.99 9782
2532.46 9838
2532.94 9627
2533.41 9406
2533.89 9575
2534.36 9558
2534.83 9578
2535.31 9907
2535.78 10099
2536.26 9792
2536.73 9886
2537.21 9776
2537.68 9743
2538.16 9830
2538.63 9794
2539.11 9807
2539.58 9548
2540.06 9884
2540.53 9617
2541.01 9732
2541.48 9767
2541.96 9704
2542.43 9697
2542.91 9578
2543.39 9432
2543.86 9323
2544.34 9195
2544.81 9207
2545.29 9413
2545.76 9463
2546.24 9446
2546.71 9214
2547.19 9581
2547.67 9724
2548.14 9395
2548.62 9375
2549.09 9617
2549.57 9933
2550.05 10004
2550.52 10024
2551.00 10276
2551.47 10182
2551.95 10347
2552.43 10634
2552.90 10667
2553.38 10913
2553.86 11017
2554.33 10881
2554.81 11162
2555.29 11038
2555.76 10896
2556.24 11070
2556.72 11129
2557.19 11268
2557.67 11280
2558.15 11245
2558.62 11114
2559.10 10781
2559.58 10484
2560.05 10605
2560.53 10334
2561.01 10290
2561.48 10376
2561.96 10173
2562.44 10210
2562.92 10032
2563.39 10200
2563.87 10149
2564.35 9815
2564.83 9760
2565.30 9708
2565.78 9620
2566.26 9413
2566.74 9392
2567.21 9290
2567.69 9436
2568.17 9375
2568.65 9256
2569.12 9306
2569.60 9319
2570.08 9034
2570.56 9185
2571.04 9364
2571.51 9297
2571.99 9563
2572.47 9109
2572.95 9329
2573.43 9177
2573.91 9023
2574.38 9163
2574.86 8898
2575.34 9140
2575.82 9085
2576.30 9225
2576.78 9085
2577.25 8710
2577.73 8871
2578.21 8886
2578.69 8861
2579.17 8859
2579.65 9166
2580.13 8937
2580.61 8744
2581.09 9123
2581.56 8972
2582.04 8945
2582.52 9233
2583.00 9131
2583.48 9035
2583.96 9121
2584.44 9030
2584.92 9423
2585.40 9402
2585.88 9606
2586.36 9463
2586.84 9313
2587.32 9652
2587.79 9864
2588.27 9878
2588.75 9741
2589.23 9802
2589.71 9729
2590.19 9635
2590.67 9592
2591.15 9805
2591.63 9912
2592.11 9812
2592.59 10071
2593.07 10108
2593.55 10270
2594.03 10229
2594.51 10490
2594.99 10407
2595.47 10040
2595.95 9785
2596.43 9953
2596.92 10024
2597.40 9744
2597.88 9234
2598.36 9143
2598.84 9309
2599.32 9280
2599.80 9249
2600.28 9399
2600.76 9350
2601.24 9058
2601.72 9330
2602.20 9175
2602.68 9151
2603.16 9154
2603.65 9068
2604.13 9127
2604.61 9332
2605.09 8923
2605.57 8920
2606.05 8969
2606.53 9212
2607.01 9142
2607.50 9157
2607.98 9610
2608.46 9623
2608.94 9256
2609.42 9612
2609.90 9485
2610.38 9551
2610.87 9287
2611.35 9483
2611.83 9424
2612.31 9292
2612.79 9676
2613.28 9520
2613.76 9417
2614.24 9530
2614.72 9724
2615.20 9660
2615.69 10041
2616.17 9868
2616.65 9805
2617.13 10044
2617.62 10410
2618.10 10090
2618.58 9910
2619.06 10043
2619.54 9832
2620.03 9974
2620.51 9474
2620.99 9297
2621.48 9399
2621.96 9625
2622.44 9195
2622.92 9000
2623.41 9082
2623.89 9080
2624.37 9159
2624.86 9366
2625.34 9422
2625.82 9565
2626.30 9319
2626.79 9570
2627.27 9799
2627.75 9661
2628.24 9837
2628.72 9828
2629.20 10177
2629.69 10791
2630.17 10780
2630.65 10859
2631.14 11460
2631.62 11404
2632.11 12008
2632.59 12158
2633.07 11999
2633.56 11972
2634.04 11959
2634.52 11389
2635.01 11156
2635.49 10911
2635.98 11019
2636.46 10558
2636.94 10246
2637.43 9705
2637.91 9637
2638.40 9633
2638.88 9671
2639.37 9761
2639.85 9426
2640.33 9452
2640.82 9517
2641.30 9867
2641.79 9883
2642.27 9770
2642.76 9721
2643.24 9664
2643.73 9675
2644.21 9990
2644.70 9787
2645.18 9486
2645.67 9416
2646.15 9673
2646.64 9576
2647.12 9382
2647.61 9343
2648.09 9533
2648.58 9593
2649.06 9570
2649.55 9546
2650.03 9446
2650.52 9535
2651.00 9730
2651.49 9486
2651.97 9490
2652.46 9533
2652.95 9656
2653.43 9626
2653.92 9462
2654.40 9594
2654.89 9626
2655.37 10036
2655.86 10026
2656.35 9966
2656.83 9968
2657.32 9765
2657.80 9807
2658.29 9814
2658.78 9853
2659.26 9421
2659.75 9454
2660.23 9596
2660.72 9221
2661.21 9105
2661.69 9288
2662.18 9630
2662.67 9803
2663.15 9314
2663.64 9159
2664.13 9301
2664.61 9462
2665.10 9252
2665.59 9214
2666.07 9599
2666.56 9499
2667.05 9065
2667.53 9148
2668.02 9033
2668.51 9293
2668.99 9425
2669.48 9520
2669.97 9379
2670.46 9429
2670.94 9571
2671.43 9857
2671.92 10323
2672.40 10598
2672.89 11464
2673.38 12171
2673.87 12472
2674.35 13079
2674.84 13647
2675.33 14120
2675.82 14748
2676.31 14986
2676.79 15114
2677.28 14925
2677.77 14000
2678.26 13498
2678.74 13118
2679.23 12682
2679.72 11930
2680.21 11545
2680.70 11066
2681.18 10851
2681.67 10906
2682.16 10867
2682.65 10790
2683.14 10878
2683.63 10806
2684.11 11080
2684.60 10873
2685.09 10649
2685.58 10914
2686.07 10671
2686.56 10352
2687.05 9665
2687.53 9799
2688.02 9907
2688.51 9863
2689.00 9133
2689.49 9098
2689.98 9112
2690.47 9202
2690.96 9208
2691.45 9096
2691.94 9137
2692.42 8966
2692.91 9098
2693.40 9125
2693.89 8842
2694.38 8852
2694.87 9244
2695.36 8958
2695.85 9062
2696.34 9216
2696.83 9442
2697.32 9264
2697.81 9102
2698.30 9536
2698.79 9532
2699.28 9634
2699.77 9601
2700.26 9420
2700.75 9739
2701.24 9821
2701.73 10118
2702.22 10381
2702.71 10245
2703.20 10347
2703.69 10444
2704.18 10578
2704.67 10394
2705.16 10345
2705.65 10443
2706.14 10069
2706.63 9911
2707.12 9815
2707.61 9696
2708.10 9403
2708.59 9672
2709.08 9487
2709.57 8905
2710.06 9148
2710.56 9416
2711.05 9440
2711.54 9464
2712.03 9684
2712.52 9759
2713.01 10019
2713.50 9992
2713.99 9879
2714.48 9915
2714.98 9645
2715.47 9749
2715.96 9640
2716.45 9351
2716.94 9402
2717.43 9230
2717.92 9091
2718.42 8889
2718.91 8724
2719.40 8960
2719.89 8764
2720.38 8935
2720.87 8881
2721.37 9160
2721.86 9133
2722.35 9059
2722.84 9607
2723.33 9469
2723.82 9589
2724.32 9466
2724.81 9422
2725.30 9336
2725.79 8969
2726.29 9226
2726.78 9090
2727.27 8933
2727.76 8967
2728.26 8705
2728.75 8728
2729.24 8528
2729.73 8956
2730.23 8692
2730.72 8881
2731.21 8908
2731.70 8936
2732.20 8923
2732.69 9368
2733.18 9530
2733.67 9933
2734.17 10198
2734.66 10330
2735.15 10094
2735.65 10033
2736.14 10116
2736.63 10039
2737.13 10123
2737.62 10160
2738.11 9864
2738.61 9836
2739.10 9846
2739.59 9951
2740.09 10441
2740.58 10190
2741.07 10135
2741.57 9868
2742.06 9894
2742.55 9717
2743.05 9547
2743.54 9626
2744.04 9616
2744.53 9630
2745.02 9221
2745.52 8893
2746.01 8730
2746.51 8888
2747.00 9073
2747.49 9035
2747.99 9071
2748.48 9300
2748.98 9237
2749.47 8837
2749.97 8943
2750.46 9046
2750.96 9179
2751.45 9087
2751.94 8964
2752.44 8888
2752.93 9127
2753.43 9135
2753.92 9196
2754.42 9307
2754.91 9438
2755.41 9458
2755.90 9507
2756.40 9727
2756.89 9933
2757.39 9803
2757.88 9825
2758.38 9606
2758.87 9489
2759.37 9462
2759.86 9300
2760.36 9541
2760.85 9556
2761.35 9408
2761.84 9298
2762.34 9533
2762.84 9664
2763.33 9666
2763.83 9724
2764.32 9468
2764.82 9563
2765.31 9421
2765.81 9419
2766.31 9508
2766.80 9149
2767.30 9442
2767.79 9536
2768.29 9260
2768.79 9522
2769.28 9649
2769.78 9481
2770.27 9379
2770.77 9226
2771.27 9488
2771.76 9402
2772.26 9645
2772.76 9961
2773.25 10278
2773.75 10479
2774.25 10946
2774.74 11777
2775.24 12300
2775.74 12747
2776.23 13718
2776.73 14129
2777.23 14693
2777.72 14909
2778.22 14824
2778.72 14695
2779.21 13979
2779.71 13552
2780.21 12967
2780.71 12091
2781.20 11259
2781.70 10679
2782.20 10404
2782.69 9987
2783.19 10014
2783.69 9799
2784.19 9540
2784.68 9458
2785.18 9485
2785.68 9432
2786.18 9155
2786.67 9262
2787.17 9285
2787.67 9131
2788.17 8850
2788.67 8977
2789.16 9049
2789.66 8749
2790.16 8740
2790.66 8721
2791.16 8661
2791.65 8825
2792.15 8845
2792.65 8726
2793.15 8762
2793.65 9079
2794.14 9249
2794.64 9611
2795.14 9999
2795.64 9865
2796.14 10194
2796.64 10682
2797.14 11251
2797.63 11692
2798.13 11565
2798.63 11565
2799.13 11701
2799.63 11477
2800.13 11302
2800.63 10712
2801.13 10076
2801.63 10004
2802.12 9916
2802.62 9838
2803.12 9414
2803.62 9333
2804.12 9231
2804.62 9241
2805.12 9174
2805.62 9005
2806.12 9410
2806.62 9367
2807.12 9747
2807.62 10012
2808.12 10225
2808.62 10444
2809.12 10339
2809.62 10326
2810.12 10874
2810.62 10711
2811.12 10780
2811.61 10830
2812.11 11053
2812.61 10830
2813.11 10443
2813.62 10428
2814.12 10322
2814.62 10132
2815.12 10245
2815.62 9996
2816.12 9915
2816.62 9517
2817.12 9516
2817.62 9634
2818.12 9290
2818.62 9155
2819.12 9107
2819.62 9036
2820.12 9009
2820.62 8734
2821.12 8913
2821.62 8939
2822.12 8818
2822.62 8849
2823.13 8823
2823.63 8614
2824.13 8593
2824.63 8618
2825.13 8831
2825.63 8734
2826.13 8789
2826.63 8829
2827.13 8602
2827.64 8700
2828.14 8431
2828.64 8459
2829.14 8398
2829.64 8725
2830.14 8632
2830.64 8333
2831.15 8342
2831.65 8500
2832.15 8533
2832.65 8552
2833.15 8756
2833.65 8811
2834.16 8783
2834.66 8984
2835.16 9011
2835.66 9228
2836.16 9651
2836.67 9778
2837.17 9731
2837.67 10064
2838.17 9774
2838.68 9856
2839.18 10002
2839.68 9817
2840.18 9637
2840.69 9826
2841.19 9750
2841.69 9355
2842.19 9282
2842.70 9296
2843.20 9222
2843.70 9231
2844.20 9346
2844.71 9008
2845.21 9172
2845.71 9613
2846.22 9685
2846.72 9776
2847.22 9897
2847.73 10564
2848.23 10886
2848.73 10684
2849.23 10908
2849.74 11154
2850.24 11135
2850.74 11198
2851.25 10817
2851.75 10696
2852.26 10553
2852.76 10095
2853.26 9908
2853.77 9920
2854.27 9794
2854.77 9995
2855.28 9660
2855.78 9632
2856.28 9461
2856.79 9720
2857.29 9658
2857.80 9709
2858.30 9763
2858.80 9265
2859.31 9271
2859.81 9155
2860.32 9206
2860.82 9176
2861.33 9105
2861.83 9079
2862.33 9032
2862.84 8839
2863.34 8699
2863.85 8655
2864.35 8628
2864.86 8610
2865.36 8683
2865.87 8476
2866.37 8494
2866.88 8392
2867.38 8375
2867.89 8409
2868.39 8387
2868.90 8800
2869.40 8700
2869.91 8687
2870.41 8988
2870.92 9040
2871.42 9080
2871.93 9912
2872.43 9993
2872.94 10296
2873.44 10551
2873.95 11052
2874.45 11285
2874.96 11365
2875.46 11472
2875.97 11852
2876.48 11658
2876.98 11586
2877.49 11518
2877.99 11237
2878.50 11339
2879.00 11167
2879.51 10870
2880.02 10672
2880.52 10846
2881.03 10962
2881.53 10799
2882.04 10520
2882.55 11014
2883.05 10617
2883.56 10371
2884.07 10279
2884.57 10381
2885.08 10521
2885.59 10300
2886.09 10295
2886.60 10340
2887.10 10175
2887.61 10251
2888.12 10461
2888.62 10416
2889.13 10240
2889.64 10121
2890.15 9897
2890.65 10165
2891.16 9920
2891.67 9903
2892.17 9647
2892.68 9678
2893.19 9528
2893.69 9869
2894.20 10173
2894.71 10316
2895.22 10291
2895.72 10176
2896.23 10298
2896.74 10397
2897.25 10428
2897.75 10324
2898.26 10642
2898.77 10573
2899.28 10392
2899.78 10487
2900.29 10693
2900.80 10816
2901.31 10603
2901.81 11054
2902.32 11339
2902.83 10894
2903.34 10976
2903.85 11424
2904.35 11634
2904.86 11800
2905.37 11610
2905.88 11349
2906.39 11528
2906.90 11259
2907.40 11434
2907.91 11305
2908.42 10686
2908.93 10880
2909.44 10818
2909.95 10833
2910.46 10320
2910.96 9918
2911.47 9984
2911.98 9752
2912.49 9802
2913.00 10062
2913.51 9823
2914.02 10141
2914.53 9792
2915.04 9778
2915.54 10126
2916.05 10071
2916.56 10379
2917.07 10147
2917.58 9887
2918.09 10038
2918.60 10004
2919.11 9642
2919.62 9699
2920.13 9813
2920.64 10059
2921.15 9839
2921.66 10073
2922.17 9892
2922.68 9963
2923.19 9959
2923.70 10450
2924.21 10654
2924.72 10818
2925.23 11059
2925.74 11625
2926.25 12204
2926.76 12150
2927.27 11979
2927.78 12032
2928.29 11479
2928.80 11248
2929.31 10577
2929.82 10343
2930.33 10038
2930.84 9652
2931.35 9467
2931.86 9195
2932.37 9164
2932.88 8882
2933.39 8767
2933.90 8778
2934.41 8952
2934.92 8955
2935.43 9007
2935.94 9078
2936.45 9203
2936.97 9428
2937.48 9721
2937.99 9879
2938.50 9674
2939.01 9902
2939.52 9778
2940.03 9757
2940.54 9794
2941.05 9666
2941.57 9805
2942.08 9683
2942.59 9883
2943.10 9847
2943.61 9887
2944.12 10111
2944.63 10120
2945.15 10207
2945.66 10514
2946.17 10515
2946.68 10516
2947.19 10646
2947.71 10778
2948.22 10644
2948.73 10538
2949.24 10156
2949.75 10090
2950.27 10061
2950.78 9873
2951.29 9561
2951.80 9954
2952.31 9551
2952.83 8909
2953.34 8951
2953.85 9021
2954.36 9128
2954.88 9115
2955.39 8972
2955.90 8732
2956.41 8809
2956.93 8981
2957.44 9142
2957.95 8901
2958.47 9114
2958.98 9115
2959.49 8878
2960.00 9140
2960.52 9367
2961.03 9361
2961.54 9081
2962.06 9368
2962.57 9567
2963.08 9686
2963.60 9818
2964.11 9419
2964.62 9575
2965.14 9316
2965.65 9323
2966.16 8914
2966.68 8827
2967.19 8844
2967.70 8555
2968.22 8575
2968.73 8429
2969.24 8444
2969.76 8418
2970.27 8535
2970.79 8724
2971.30 8524
2971.81 8532
2972.33 8308
2972.84 8363
2973.36 8372
2973.87 8502
2974.38 8602
2974.90 8559
2975.41 8479
2975.93 8862
2976.44 8768
2976.96 8685
2977.47 8440
2977.99 8438
2978.50 8577
2979.01 8617
2979.53 8460
2980.04 8467
2980.56 8683
2981.07 8440
2981.59 8523
2982.10 8770
2982.62 8599
2983.13 8410
2983.65 8386
2984.16 8706
2984.68 8887
2985.19 9083
2985.71 9276
2986.22 9023
2986.74 9095
2987.25 9218
2987.77 9429
2988.28 9593
2988.80 9258
2989.32 9353
2989.83 9006
2990.35 8872
2990.86 8511
2991.38 8432
2991.89 8454
2992.41 8522
2992.92 8541
2993.44 8600
2993.96 8567
2994.47 8623
2994.99 8991
2995.50 8887
2996.02 8825
2996.54 9211
2997.05 9399
2997.57 9563
2998.09 9715
2998.60 9462
2999.12 9456
2999.63 9821
3000.15 9660
3000.67 9643
3001.18 9627
3001.70 9293
3002.22 9364
3002.73 9391
3003.25 9205
3003.77 9340
3004.28 9355
3004.80 9583
3005.32 9566
3005.83 9454
3006.35 9305
3006.87 9130
3007.39 8856
3007.90 8767
3008.42 8789
3008.94 8726
3009.45 8900
3009.97 8489
3010.49 8516
3011.01 8354
3011.52 8400
3012.04 8090
3012.56 8555
3013.08 8553
3013.59 8580
3014.11 8608
3014.63 8941
3015.15 9364
3015.66 9370
3016.18 9691
3016.70 9863
3017.22 9997
3017.74 9963
3018.25 10004
3018.77 10171
3019.29 10547
3019.81 10853
3020.33 10966
3020.84 10731
3021.36 10645
3021.88 10666
3022.40 10576
3022.92 10563
3023.44 10148
3023.95 10060
3024.47 10087
3024.99 10166
3025.51 10357
3026.03 9957
3026.55 9949
3027.07 10096
3027.58 9956
3028.10 9786
3028.62 9432
3029.14 9562
3029.66 9478
3030.18 9543
3030.70 9618
3031.22 9541
3031.74 9735
3032.26 9768
3032.77 10129
3033.29 10108
3033.81 10202
3034.33 10022
3034.85 10098
3035.37 10094
3035.89 10088
3036.41 10189
3036.93 10067
3037.45 9879
3037.97 9694
3038.49 9216
3039.01 9167
3039.53 9036
3040.05 9078
3040.57 8523
3041.09 8470
3041.61 8380
3042.13 8517
3042.65 8431
3043.17 8238
3043.69 8315
3044.21 8368
3044.73 8485
3045.25 8604
3045.77 8548
3046.29 8411
3046.81 8370
3047.33 8262
3047.85 8276
3048.37 8350
3048.89 8400
3049.41 8171
3049.93 8101
3050.45 8163
3050.98 7996
3051.50 8036
3052.02 8259
3052.54 8270
3053.06 8262
3053.58 8345
3054.10 8462
3054.62 8601
3055.14 8914
3055.66 9021
3056.19 8775
3056.71 8551
3057.23 8646
3057.75 8476
3058.27 8531
3058.79 8587
3059.31 8512
3059.84 8902
3060.36 8434
3060.88 8531
3061.40 8447
3061.92 8404
3062.44 8199
3062.97 8182
3063.49 8211
3064.01 8316
3064.53 8567
3065.05 8850
3065.58 8854
3066.10 8787
3066.62 8795
3067.14 8783
3067.66 8882
3068.19 8682
3068.71 8651
3069.23 8761
3069.75 8796
3070.28 8830
3070.80 8864
3071.32 8689
3071.84 8458
3072.37 8484
3072.89 8731
3073.41 8596
3073.93 8574
3074.46 8734
3074.98 8602
3075.50 8541
3076.03 8544
3076.55 8542
3077.07 8610
3077.59 8743
3078.12 9104
3078.64 9505
3079.16 9801
3079.69 9607
3080.21 9663
3080.73 9715
3081.26 9837
3081.78 9904
3082.30 9671
3082.83 9508
3083.35 9406
3083.87 9146
3084.40 9200
3084.92 9198
3085.45 9192
3085.97 9254
3086.49 9379
3087.02 9320
3087.54 9180
3088.06 9376
3088.59 9473
3089.11 9458
3089.64 9335
3090.16 8943
3090.68 8849
3091.21 8978
3091.73 8640
3092.26 8456
3092.78 8725
3093.31 8627
3093.83 8360
3094.36 8388
3094.88 8572
3095.40 8550
3095.93 8787
3096.45 8602
3096.98 8828
3097.50 8366
3098.03 8301
3098.55 8408
3099.08 8150
3099.60 8191
3100.13 8041
3100.65 8205
3101.18 7998
3101.70 8027
3102.23 8027
3102.75 7982
3103.28 7995
3103.80 8280
3104.33 8419
3104.85 8512
3105.38 8295
3105.90 8407
3106.43 8321
3106.96 8458
3107.48 8308
3108.01 8172
3108.53 8064
3109.06 8159
3109.58 8208
3110.11 8394
3110.64 8326
3111.16 8109
3111.69 8183
3112.21 8644
3112.74 8674
3113.27 8507
3113.79 8594
3114.32 8667
3114.84 8253
3115.37 8040
3115.90 7923
3116.42 8003
3116.95 7947
3117.48 7689
3118.00 7875
3118.53 7679
3119.06 7691
3119.58 7587
3120.11 7725
3120.64 7773
3121.16 7500
3121.69 7599
3122.22 7814
3122.74 7777
3123.27 7803
3123.80 7937
3124.32 8029
3124.85 7699
3125.38 7751
3125.90 7838
3126.43 7927
3126.96 7751
3127.49 7644
3128.01 7880
3128.54 8072
3129.07 8090
3129.60 8053
3130.12 7793
3130.65 8039
3131.18 8176
3131.71 8132
3132.23 8099
3132.76 8181
3133.29 8258
3133.82 8175
3134.35 8576
3134.87 8137
3135.40 7747
3135.93 7825
3136.46 7815
3136.99 7955
3137.51 8098
3138.04 7855
3138.57 7851
3139.10 7918
3139.63 8001
3140.15 8023
3140.68 8033
3141.21 7833
3141.74 7793
3142.27 7751
3142.80 8342
3143.33 8064
3143.85 8014
3144.38 8372
3144.91 8440
3145.44 8565
3145.97 8973
3146.50 9235
3147.03 9568
3147.56 9681
3148.08 9915
3148.61 9928
3149.14 10498
3149.67 11009
3150.20 11005
3150.73 10949
3151.26 10983
3151.79 11072
3152.32 10915
3152.85 10549
3153.38 10444
3153.91 10240
3154.44 9842
3154.97 9784
3155.50 9227
3156.03 8982
3156.56 8841
3157.08 8985
3157.61 8986
3158.14 9263
3158.67 9006
3159.20 9143
3159.73 9098
3160.26 9239
3160.79 9338
3161.32 9390
3161.85 9417
3162.39 9329
3162.92 9257
3163.45 9188
3163.98 9070
3164.51 9138
3165.04 8781
3165.57 8618
3166.10 8421
3166.63 8285
3167.16 8053
3167.69 7922
3168.22 8156
3168.75 7875
3169.28 7765
3169.81 8128
3170.34 8241
3170.87 8024
3171.41 8193
3171.94 8591
3172.47 8647
3173.00 8972
3173.53 9497
3174.06 9817
3174.59 9972
3175.12 9857
3175.65 9923
3176.19 9890
3176.72 9794
3177.25 9757
3177.78 9567
3178.31 9273
3178.84 8941
3179.38 8623
3179.91 8864
3180.44 8721
3180.97 8599
3181.50 8856
3182.03 8876
3182.57 8466
3183.10 8357
3183.63 8573
3184.16 8550
3184.69 8510
3185.23 8360
3185.76 8498
3186.29 8565
3186.82 8486
3187.36 8182
3187.89 8215
3188.42 8317
3188.95 8136
3189.49 8311
3190.02 8208
3190.55 8111
3191.08 8246
3191.62 8210
3192.15 8283
3192.68 8224
3193.21 8294
3193.75 8318
3194.28 8324
3194.81 8132
3195.35 8333
3195.88 8271
3196.41 8568
3196.94 8508
3197.48 8661
3198.01 8548
3198.54 8654
3199.08 8818
3199.61 8994
3200.14 9195
3200.68 9233
3201.21 9166
3201.74 9489
3202.28 9592
3202.81 10017
3203.35 10209
3203.88 10313
3204.41 10115
3204.95 10166
3205.48 9848
3206.01 9849
3206.55 9340
3207.08 8830
3207.62 8850
3208.15 8503
3208.68 8451
3209.22 8366
3209.75 8539
3210.29 8740
3210.82 8937
3211.36 9003
3211.89 9158
3212.42 9532
3212.96 9270
3213.49 9379
3214.03 9438
3214.56 9501
3215.10 9151
3215.63 8893
3216.17 9130
3216.70 9221
3217.24 8626
3217.77 8625
3218.31 8509
3218.84 8386
3219.38 8275
3219.91 8244
3220.45 8625
3220.98 8830
3221.52 8931
3222.05 9318
3222.59 10014
3223.12 10376
3223.66 10942
3224.19 11255
3224.73 11505
3225.26 11450
3225.80 11528
3226.33 11802
3226.87 11051
3227.41 10528
3227.94 10281
3228.48 9756
3229.01 9458
3229.55 9242
3230.08 9087
3230.62 8697
3231.16 8478
3231.69 8240
3232.23 8256
3232.76 8110
3233.30 7878
3233.84 8069
3234.37 8310
3234.91 8341
3235.45 8251
3235.98 8606
3236.52 8606
3237.05 8948
3237.59 8968
3238.13 9285
3238.66 9397
3239.20 9760
3239.74 9986
3240.27 9585
3240.81 9910
3241.35 9888
3241.88 9923
3242.42 9557
3242.96 9418
3243.50 9057
3244.03 8599
3244.57 8579
3245.11 8345
3245.64 8226
3246.18 8058
3246.72 7858
3247.26 7995
3247.79 8146
3248.33 8127
3248.87 8159
3249.40 8414
3249.94 8112
3250.48 8343
3251.02 8536
3251.56 8484
3252.09 8286
3252.63 8635
3253.17 8550
3253.71 8768
3254.24 8659
3254.78 8858
3255.32 8950
3255.86 8787
3256.40 8930
3256.93 8972
3257.47 9212
3258.01 9229
3258.55 9008
3259.09 8990
3259.63 9134
3260.16 9433
3260.70 9010
3261.24 9077
3261.78 9077
3262.32 8940
3262.86 9056
3263.39 8938
3263.93 9007
3264.47 9258
3265.01 8956
3265.55 8835
3266.09 8694
3266.63 8668
3267.17 8529
3267.71 8512
3268.24 8487
3268.78 8178
3269.32 8468
3269.86 8481
3270.40 8171
3270.94 7970
3271.48 7842
3272.02 7973
3272.56 7894
3273.10 7908
3273.64 7916
3274.18 8117
3274.72 8478
3275.26 8352
3275.80 8401
3276.34 8886
3276.87 8797
3277.41 8550
3277.95 8810
3278.49 8984
3279.03 9034
3279.57 8925
3280.11 8829
3280.65 8927
3281.19 8969
3281.73 8765
3282.27 8783
3282.81 8804
3283.36 8975
3283.90 9095
3284.44 9484
3284.98 9672
3285.52 9718
3286.06 10086
3286.60 10872
3287.14 10447
3287.68 10934
3288.22 10704
3288.76 10174
3289.30 10024
3289.84 9549
3290.38 9420
3290.92 9226
3291.46 8897
3292.01 8733
3292.55 8553
3293.09 8413
3293.63 8521
3294.17 8211
3294.71 8288
3295.25 8458
3295.79 8450
3296.34 8353
3296.88 8444
3297.42 8189
3297.96 8297
3298.50 8494
3299.04 8541
3299.58 8888
3300.13 8678
3300.67 8397
3301.21 8645
3301.75 8918
3302.29 8817
3302.83 8743
3303.38 9218
3303.92 9195
3304.46 8840
3305.00 8779
3305.54 8553
3306.09 8563
3306.63 8418
3307.17 8537
3307.71 8473
3308.26 8442
3308.80 8204
3309.34 8138
3309.88 8198
3310.43 8341
3310.97 8183
3311.51 8548
3312.05 8592
3312.60 8482
3313.14 8749
3313.68 8821
3314.22 9164
3314.77 9282
3315.31 9434
3315.85 9921
3316.40 9439
3316.94 9513
3317.48 9767
3318.03 9717
3318.57 9620
3319.11 9195
3319.65 8962
3320.20 9026
3320.74 8798
3321.28 8774
3321.83 8601
3322.37 8594
3322.92 8737
3323.46 8700
3324.00 8740
3324.55 9024
3325.09 8826
3325.63 9156
3326.18 8896
3326.72 8649
3327.27 8728
3327.81 8345
3328.35 8050
3328.90 7974
3329.44 7952
3329.99 7925
3330.53 7959
3331.07 7850
3331.62 7568
3332.16 7650
3332.71 7449
3333.25 7580
3333.80 7542
3334.34 7451
3334.88 7384
3335.43 7486
3335.97 7552
3336.52 7381
3337.06 7432
3337.61 7466
3338.15 7636
3338.70 7641
3339.24 8101
3339.79 7938
3340.33 7904
3340.88 8566
3341.42 8241
3341.97 8188
3342.51 8331
3343.06 8198
3343.60 8211
3344.15 8306
3344.69 8521
3345.24 8185
3345.78 8069
3346.33 7904
3346.87 7968
3347.42 8206
3347.97 7969
3348.51 8326
3349.06 8337
3349.60 8367
3350.15 8707
3350.69 8613
3351.24 8630
3351.79 8599
3352.33 8518
3352.88 8310
3353.42 8264
3353.97 8261
3354.52 8602
3355.06 8559
3355.61 8581
3356.15 8343
3356.70 8581
3357.25 8542
3357.79 8322
3358.34 8165
3358.89 8302
3359.43 8088
3359.98 7756
3360.53 7638
3361.07 7821
3361.62 7592
3362.17 7363
3362.71 7364
3363.26 7392
3363.81 7555
3364.35 7479
3364.90 7745
3365.45 7619
3365.99 7673
3366.54 7623
3367.09 7590
3367.64 7679
3368.18 7908
3368.73 7888
3369.28 7878
3369.82 7919
3370.37 8086
3370.92 8119
3371.47 8143
3372.01 8071
3372.56 8112
3373.11 8283
3373.66 7796
3374.21 7687
3374.75 7751
3375.30 7340
3375.85 7429
3376.40 7332
3376.94 7305
3377.49 6958
3378.04 6946
3378.59 6811
3379.14 6817
3379.68 6747
3380.23 6718
3380.78 6878
3381.33 6846
3381.88 6777
3382.43 6748
3382.97 6800
3383.52 6782
3384.07 6822
3384.62 7049
3385.17 6895
3385.72 6922
3386.27 6882
3386.81 6979
3387.36 7158
3387.91 7332
3388.46 7252
3389.01 7211
3389.56 7440
3390.11 7665
3390.66 7800
3391.21 7896
3391.76 7931
3392.30 7846
3392.85 7776
3393.40 7643
3393.95 7627
3394.50 7413
3395.05 7677
3395.60 7551
3396.15 7620
3396.70 7474
3397.25 7351
3397.80 7284
3398.35 7198
3398.90 7244
3399.45 7287
3400.00 7105
3400.55 6987
3401.10 7209
3401.65 7125
3402.20 7052
3402.75 6968
3403.30 6966
3403.85 7144
3404.40 7162
3404.95 7186
3405.50 7059
3406.05 6943
3406.60 7041
3407.15 6983
3407.70 6836
3408.25 6957
3408.80 6817
3409.35 6746
3409.90 6823
3410.45 6734
3411.00 6765
3411.55 6766
3412.10 6919
3412.66 7229
3413.21 7013
3413.76 7102
3414.31 7058
3414.86 7028
3415.41 6972
3415.96 7182
3416.51 7267
3417.06 7254
3417.61 7053
3418.17 7087
3418.72 7364
3419.27 7183
3419.82 7355
3420.37 7097
3420.92 7075
3421.47 7023
3422.03 7033
3422.58 7196
3423.13 6958
3423.68 7168
3424.23 7087
3424.78 7288
3425.34 7325
3425.89 7345
3426.44 6948
3426.99 7189
3427.54 7011
3428.10 7190
3428.65 6929
3429.20 7091
3429.75 6966
3430.31 7003
3430.86 7196
3431.41 7014
3431.96 7126
3432.51 7200
3433.07 7194
3433.62 7063
3434.17 7197
3434.72 7131
3435.28 6984
3435.83 7135
3436.38 7155
3436.94 7353
3437.49 7128
3438.04 7085
3438.59 7005
3439.15 7305
3439.70 7178
3440.25 7254
3440.81 7144
3441.36 7203
3441.91 7130
3442.47 7020
3443.02 7184
3443.57 7246
3444.13 6922
3444.68 6738
3445.23 6894
3445.79 6823
3446.34 6817
3446.89 6950
3447.45 6836
3448.00 6691
3448.55 6647
3449.11 6889
3449.66 6843
3450.22 6889
3450.77 6887
3451.32 7024
3451.88 6609
3452.43 6792
3452.99 6864
3453.54 6916
3454.09 6884
3454.65 6884
3455.20 6949
3455.76 6840
3456.31 6883
3456.87 6922
3457.42 6732
3457.97 6922
3458.53 6696
3459.08 6875
3459.64 7041
3460.19 7201
3460.75 7087
3461.30 7330
3461.86 7198
3462.41 7304
3462.97 7452
3463.52 7334
3464.08 7220
3464.63 7375
3465.19 7552
3465.74 7722
3466.30 7641
3466.85 7630
3467.41 7717
3467.96 8018
3468.52 7984
3469.07 8033
3469.63 8179
3470.18 8229
3470.74 8124
3471.30 7889
3471.85 7853
3472.41 8161
3472.96 8110
3473.52 8164
3474.07 7912
3474.63 7862
3475.19 7832
3475.74 7845
3476.30 7729
3476.85 7687
3477.41 7650
3477.97 7847
3478.52 7996
3479.08 7893
3479.63 7781
3480.19 7979
3480.75 7891
3481.30 7800
3481.86 7671
3482.42 7979
3482.97 7982
3483.53 7831
3484.08 7703
3484.64 7718
3485.20 7658
3485.75 7725
3486.31 8189
3486.87 8344
3487.43 8382
3487.98 8672
3488.54 9243
3489.10 9412
3489.65 9327
3490.21 9746
3490.77 9870
3491.32 9867
3491.88 10046
3492.44 9811
3493.00 9897
3493.55 9766
3494.11 9584
3494.67 9658
3495.23 9361
3495.78 9395
3496.34 9473
3496.90 9597
3497.46 9556
3498.01 9746
3498.57 9993
3499.13 10596
3499.69 10868
3500.24 11303
3500.80 11870
3501.36 13137
3501.92 14623
3502.48 16485
3503.03 18667
3503.59 21375
3504.15 24041
3504.71 27027
3505.27 29710
3505.83 31567
3506.38 33193
3506.94 34419
3507.50 34311
3508.06 33028
3508.62 30607
3509.18 27731
3509.74 24693
3510.29 21526
3510.85 18773
3511.41 16256
3511.97 14028
3512.53 12290
3513.09 10942
3513.65 10231
3514.21 9617
3514.76 9197
3515.32 8833
3515.88 8704
3516.44 8404
3517.00 8220
3517.56 8615
3518.12 8265
3518.68 8284
3519.24 8178
3519.80 8031
3520.36 7980
3520.92 7931
3521.48 7824
3522.04 7627
3522.60 7763
3523.16 7692
3523.71 7777
3524.27 7820
3524.83 7842
3525.39 7976
3525.95 8133
3526.51 7958
3527.07 8055
3527.63 8279
3528.19 8140
3528.75 8233
3529.31 8361
3529.87 8143
3530.44 8167
3531.00 8413
3531.56 8597
3532.12 8613
3532.68 8433
3533.24 8784
3533.80 9018
3534.36 9164
3534.92 9334
3535.48 9503
3536.04 9617
3536.60 9730
3537.16 9665
3537.72 9892
3538.28 9484
3538.84 9590
3539.41 9566
3539.97 9648
3540.53 9607
3541.09 9243
3541.65 9307
3542.21 9606
3542.77 9759
3543.33 9873
3543.89 9810
3544.46 9648
3545.02 9811
3545.58 10045
3546.14 9964
3546.70 9448
3547.26 9544
3547.83 9291
3548.39 9118
3548.95 8761
3549.51 8730
3550.07 8562
3550.63 8333
3551.20 8086
3551.76 8035
3552.32 7984
3552.88 7726
3553.44 7771
3554.01 7771
3554.57 7864
3555.13 7692
3555.69 7559
3556.26 7619
3556.82 7518
3557.38 7422
3557.94 7609
3558.50 7456
3559.07 7657
3559.63 7780
3560.19 7756
3560.76 7893
3561.32 8027
3561.88 8168
3562.44 8198
3563.01 8063
3563.57 8001
3564.13 8218
3564.70 8323
3565.26 8304
3565.82 8143
3566.38 7913
3566.95 7866
3567.51 7858
3568.07 7658
3568.64 7653
3569.20 7731
3569.76 7794
3570.33 7483
3570.89 7266
3571.45 7637
3572.02 7593
3572.58 7624
3573.15 7627
3573.71 7531
3574.27 7771
3574.84 7615
3575.40 7693
3575.96 7684
3576.53 7642
3577.09 7925
3577.66 7841
3578.22 7729
3578.78 7921
3579.35 8001
3579.91 7764
3580.48 7646
3581.04 7890
3581.61 7735
3582.17 7949
3582.73 8276
3583.30 8067
3583.86 8108
3584.43 8030
3584.99 8134
3585.56 8183
3586.12 8068
3586.69 8393
3587.25 8340
3587.82 8269
3588.38 8066
3588.95 7947
3589.51 7715
3590.08 7584
3590.64 7498
3591.21 7494
3591.77 7404
3592.34 7244
3592.90 6992
3593.47 7086
3594.03 7293
3594.60 6969
3595.16 6919
3595.73 7140
3596.29 7303
3596.86 7131
3597.42 7249
3597.99 7284
3598.56 7369
3599.12 7580
3599.69 7397
3600.25 7253
3600.82 7385
3601.38 7444
3601.95 7409
3602.52 7625
3603.08 7478
3603.65 7556
3604.21 7619
3604.78 7466
3605.35 7317
3605.91 7233
3606.48 7273
3607.05 7240
3607.61 7255
3608.18 7176
3608.74 7037
3609.31 6938
3609.88 6949
3610.44 6825
3611.01 6722
3611.58 6864
3612.14 7009
3612.71 6995
3613.28 7038
3613.84 7337
3614.41 7735
3614.98 8201
3615.55 8499
3616.11 9533
3616.68 10084
3617.25 11128
3617.81 12240
3618.38 13009
3618.95 13815
3619.52 14736
3620.08 15225
3620.65 15270
3621.22 14944
3621.79 14052
3622.35 13271
3622.92 12302
3623.49 11406
3624.06 10345
3624.62 9481
3625.19 8965
3625.76 8294
3626.33 8168
3626.89 7778
3627.46 7772
3628.03 7871
3628.60 7594
3629.17 7498
3629.73 7635
3630.30 7509
3630.87 7777
3631.44 8127
3632.01 8098
3632.58 8447
3633.14 8791
3633.71 9107
3634.28 9206
3634.85 8939
3635.42 9074
3635.99 9116
3636.56 8718
3637.12 8610
3637.69 8554
3638.26 8574
3638.83 8083
3639.40 7905
3639.97 7523
3640.54 7633
3641.11 7577
3641.67 7373
3642.24 7344
3642.81 7280
3643.38 7069
3643.95 7242
3644.52 7374
3645.09 7475
3645.66 7501
3646.23 7472
3646.80 7906
3647.37 7916
3647.94 7761
3648.51 7685
3649.08 7867
3649.65 7619
3650.22 7677
3650.79 7806
3651.36 7610
3651.93 7630
3652.50 7919
3653.06 7617
3653.63 7647
3654.20 7644
3654.77 7756
3655.35 7575
3655.92 7782
3656.49 7489
3657.06 7344
3657.63 7292
3658.20 7485
3658.77 7258
3659.34 7187
3659.91 7188
3660.48 7184
3661.05 7033
3661.62 7138
3662.19 7059
3662.76 6700
3663.33 6839
3663.90 6611
3664.47 6497
3665.04 6715
3665.61 6478
3666.19 6312
3666.76 6374
3667.33 6239
3667.90 6076
3668.47 6469
3669.04 6470
3669.61 6177
3670.18 6358
3670.75 6469
3671.33 6558
3671.90 6398
3672.47 6249
3673.04 6491
3673.61 6473
3674.18 6644
3674.76 6770
3675.33 6842
3675.90 6742
3676.47 6939
3677.04 7069
3677.61 7164
3678.19 7035
3678.76 7096
3679.33 6962
3679.90 6783
3680.47 6591
3681.05 6731
3681.62 6528
3682.19 6576
3682.76 6375
3683.33 6258
3683.91 6308
3684.48 6315
3685.05 6163
3685.62 6337
3686.20 6493
3686.77 6317
3687.34 6148
3687.91 6465
3688.49 6470
3689.06 6585
3689.63 6495
3690.21 6562
3690.78 6444
3691.35 6461
3691.92 6602
3692.50 6678
3693.07 6822
3693.64 6751
3694.22 6568
3694.79 6726
3695.36 6442
3695.94 6527
3696.51 6686
3697.08 6500
3697.66 6560
3698.23 6524
3698.80 6734
3699.38 6421
3699.95 6380
3700.52 6506
3701.10 6580
3701.67 6643
3702.24 6755
3702.82 6585
3703.39 6319
3703.97 6367
3704.54 6282
3705.11 6543
3705.69 6523
3706.26 6635
3706.84 6626
3707.41 6586
3707.98 6393
3708.56 6457
3709.13 6552
3709.71 6531
3710.28 6611
3710.86 6330
3711.43 6399
3712.01 6691
3712.58 6664
3713.15 6561
3713.73 6491
3714.30 6762
3714.88 6689
3715.45 6532
3716.03 6405
3716.60 6719
3717.18 6537
3717.75 6513
3718.33 6701
3718.90 6712
3719.48 6756
3720.05 6739
3720.63 6739
3721.20 6692
3721.78 6568
3722.35 6562
3722.93 6326
3723.51 6166
3724.08 6045
3724.66 6126
3725.23 6020
3725.81 6181
3726.38 6259
3726.96 6197
3727.53 6159
3728.11 6222
3728.69 6510
3729.26 6523
3729.84 6681
3730.41 6645
3730.99 6805
3731.57 7056
3732.14 7195
3732.72 7350
3733.29 7315
3733.87 7922
3734.45 7932
3735.02 7652
3735.60 7857
3736.18 8065
3736.75 7701
3737.33 7691
3737.90 7429
3738.48 7276
3739.06 6872
3739.63 6684
3740.21 6713
3740.79 6541
3741.36 6511
3741.94 6720
3742.52 6565
3743.10 6583
3743.67 6714
3744.25 6584
3744.83 6393
3745.40 6518
3745.98 6365
3746.56 6582
3747.13 6427
3747.71 6572
3748.29 6378
3748.87 6500
3749.44 6350
3750.02 6212
3750.60 6246
3751.18 6300
3751.75 6168
3752.33 6034
3752.91 5941
3753.49 6066
3754.06 6214
3754.64 6161
3755.22 5934
3755.80 5819
3756.38 6010
3756.95 5973
3757.53 6112
3758.11 5971
3758.69 6071
3759.27 6146
3759.84 6125
3760.42 6071
3761.00 6138
3761.58 6424
3762.16 6731
3762.74 6599
3763.32 6602
3763.89 6648
3764.47 6780
3765.05 6543
3765.63 6740
3766.21 6605
3766.79 6537
3767.37 6756
3767.94 6618
3768.52 6551
3769.10 6399
3769.68 6309
3770.26 6659
3770.84 6597
3771.42 6807
3772.00 6870
3772.58 6522
3773.16 6668
3773.74 6900
3774.31 6769
3774.89 6503
3775.47 6559
3776.05 6397
3776.63 6210
3777.21 6208
3777.79 6222
3778.37 6236
3778.95 6327
3779.53 5997
3780.11 5981
3780.69 6103
3781.27 5950
3781.85 5844
3782.43 5912
3783.01 5807
3783.59 5706
3784.17 5986
3784.75 5954
3785.33 5723
3785.91 6012
3786.49 5863
3787.07 5750
3787.65 5721
3788.23 5926
3788.81 6016
3789.39 5951
3789.97 6088
3790.55 6126
3791.13 5974
3791.71 6134
3792.30 6144
3792.88 6216
3793.46 6340
3794.04 6425
3794.62 6557
3795.20 6682
3795.78 6498
3796.36 6573
3796.94 6597
3797.52 6622
3798.10 6730
3798.69 6589
3799.27 6471
3799.85 6580
3800.43 6723
3801.01 6489
3801.59 6634
3802.17 6763
3802.76 6793
3803.34 6932
3803.92 6961
3804.50 7055
3805.08 7233
3805.66 7105
3806.25 7187
3806.83 7270
3807.41 7279
3807.99 7463
3808.57 7647
3809.16 7555
3809.74 7499
3810.32 7587
3810.90 7550
3811.48 7542
3812.07 7511
3812.65 7297
3813.23 7297
3813.81 7207
3814.39 7181
3814.98 6868
3815.56 6731
3816.14 6639
3816.72 6896
3817.31 6811
3817.89 6569
3818.47 6227
3819.06 6500
3819.64 6390
3820.22 6040
3820.80 6105
3821.39 5884
3821.97 5841
3822.55 5649
3823.14 5725
3823.72 5651
3824.30 5670
3824.89 5794
3825.47 5616
3826.05 5463
3826.64 5705
3827.22 5893
3827.80 5820
3828.39 5929
3828.97 5798
3829.55 5786
3830.14 5737
3830.72 5594
3831.30 5864
3831.89 5833
3832.47 5646
3833.05 5888
3833.64 5833
3834.22 5828
3834.81 5851
3835.39 5768
3835.97 5837
3836.56 5823
3837.14 6009
3837.73 5981
3838.31 5703
3838.90 5907
3839.48 6009
3840.06 5984
3840.65 6121
3841.23 6038
3841.82 5907
3842.40 5914
3842.99 5953
3843.57 5935
3844.16 6088
3844.74 5839
3845.33 5840
3845.91 5766
3846.50 5813
3847.08 5839
3847.66 5797
3848.25 5849
3848.83 5940
3849.42 6043
3850.00 5936
3850.59 5982
3851.18 5852
3851.76 5992
3852.35 5891
3852.93 5991
3853.52 6067
3854.10 6020
3854.69 6326
3855.27 6147
3855.86 6357
3856.44 6169
3857.03 6146
3857.62 6467
3858.20 6287
3858.79 6578
3859.37 7071
3859.96 7383
3860.54 7728
3861.13 8149
3861.72 8444
3862.30 8922
3862.89 9353
3863.47 9533
3864.06 9690
3864.65 9601
3865.23 9337
3865.82 9069
3866.41 8318
3866.99 7793
3867.58 7394
3868.17 7071
3868.75 6616
3869.34 6547
3869.93 6572
3870.51 6264
3871.10 5971
3871.69 6235
3872.27 6124
3872.86 5951
3873.45 6047
3874.03 6196
3874.62 6180
3875.21 6308
3875.79 6275
3876.38 6327
3876.97 6149
3877.56 6247
3878.14 6127
3878.73 6132
3879.32 6158
3879.90 6208
3880.49 5976
3881.08 5922
3881.67 5719
3882.25 5761
3882.84 5583
3883.43 5475
3884.02 5574
3884.61 5621
3885.19 5516
3885.78 5541
3886.37 5658
3886.96 5562
3887.54 5560
3888.13 5561
3888.72 5642
3889.31 5451
3889.90 5560
3890.48 5759
3891.07 5766
3891.66 5852
3892.25 5933
3892.84 5866
3893.43 6047
3894.01 6037
3894.60 5889
3895.19 5916
3895.78 5897
3896.37 6092
3896.96 6015
3897.55 6340
3898.14 6343
3898.72 6465
3899.31 6429
3899.90 6576
3900.49 6538
3901.08 6814
3901.67 6887
3902.26 6524
3902.85 6776
3903.44 6519
3904.03 6258
3904.61 6147
3905.20 6233
3905.79 6226
3906.38 5858
3906.97 5536
3907.56 5453
3908.15 5508
3908.74 5443
3909.33 5411
3909.92 5469
3910.51 5396
3911.10 5313
3911.69 5298
3912.28 5227
3912.87 5158
3913.46 5016
3914.05 5221
3914.64 5079
3915.23 5299
3915.82 5300
3916.41 5152
3917.00 5148
3917.59 5476
3918.18 5463
3918.77 5418
3919.36 5411
3919.95 5466
3920.54 5517
3921.13 5511
3921.72 5480
3922.31 5744
3922.90 5781
3923.49 5693
3924.08 5821
3924.68 5635
3925.27 5500
3925.86 5792
3926.45 5691
3927.04 5562
3927.63 5532
3928.22 5708
3928.81 5478
3929.40 5454
3929.99 5503
3930.59 5475
3931.18 5594
3931.77 5413
3932.36 5409
3932.95 5369
3933.54 5278
3934.13 5179
3934.73 5204
3935.32 5218
3935.91 5227
3936.50 5270
3937.09 5451
3937.68 5430
3938.28 5410
3938.87 5474
3939.46 5283
3940.05 5562
3940.64 5671
3941.23 5927
3941.83 5730
3942.42 5677
3943.01 5922
3943.60 5979
3944.20 5833
3944.79 5713
3945.38 5532
3945.97 5562
3946.56 5688
3947.16 5616
3947.75 5530
3948.34 5283
3948.94 5337
3949.53 5264
3950.12 5242
3950.71 5425
3951.31 5370
3951.90 5245
3952.49 5078
3953.08 5098
3953.68 5128
3954.27 5098
3954.86 5175
3955.46 5401
3956.05 5199
3956.64 5445
3957.24 5544
3957.83 5341
3958.42 5472
3959.02 5569
3959.61 5329
3960.20 5454
3960.80 5544
3961.39 5566
3961.98 5467
3962.58 5682
3963.17 5560
3963.76 5469
3964.36 5468
3964.95 5464
3965.55 5393
3966.14 5463
3966.73 5529
3967.33 5486
3967.92 5375
3968.52 5465
3969.11 5571
3969.70 5521
3970.30 5318
3970.89 5366
3971.49 5338
3972.08 5105
3972.68 5225
3973.27 5419
3973.86 5072
3974.46 5043
3975.05 5089
3975.65 5083
3976.24 5074
3976.84 5204
3977.43 5347
3978.03 5276
3978.62 5407
3979.22 5543
3979.81 5458
3980.41 5540
3981.00 5495
3981.60 5544
3982.19 5427
3982.79 5500
3983.38 5415
3983.98 5355
3984.57 5404
3985.17 5498
3985.76 5559
3986.36 5453
3986.95 5277
3987.55 5231
3988.14 5309
3988.74 5294
3989.34 5296
3989.93 5545
3990.53 5478
3991.12 5354
3991.72 5456
3992.31 5825
3992.91 5997
3993.51 5829
3994.10 5864
3994.70 5918
3995.29 6348
3995.89 6223
3996.49 6449
3997.08 6436
3997.68 6416
3998.28 6376
3998.87 6409
3999.47 6339
4000.06 6221
4000.66 6255
4001.26 5940
4001.85 5975
4002.45 5754
4003.05 5705
4003.64 5772
4004.24 5692
4004.84 5388
4005.43 5470
4006.03 5516
4006.63 5629
4007.22 5692
4007.82 5745
4008.42 5905
4009.02 5962
4009.61 5937
4010.21 5904
4010.81 5943
4011.40 6234
4012.00 6014
4012.60 5747
4013.20 5791
4013.79 5844
4014.39 5934
4014.99 5928
4015.59 5959
4016.18 6183
4016.78 6278
4017.38 6258
4017.98 6246
4018.58 6478
4019.17 6415
4019.77 6229
4020.37 6385
4020.97 6184
4021.56 6218
4022.16 6141
4022.76 6164
4023.36 5945
4023.96 6219
4024.56 6207
4025.15 6396
4025.75 6567
4026.35 6664
4026.95 6974
4027.55 7329
4028.15 7456
4028.74 7661
4029.34 8046
4029.94 8282
4030.54 8425
4031.14 8388
4031.74 8266
4032.34 7702
4032.94 7312
4033.53 7061
4034.13 6808
4034.73 6588
4035.33 6370
4035.93 6270
4036.53 5889
4037.13 5695
4037.73 5688
4038.33 5616
4038.93 5581
4039.53 5497
4040.13 5416
4040.72 5580
4041.32 5701
4041.92 5371
4042.52 5435
4043.12 5602
4043.72 5782
4044.32 5885
4044.92 5913
4045.52 6022
4046.12 5973
4046.72 6264
4047.32 6381
4047.92 6424
4048.52 6677
4049.12 6809
4049.72 6678
4050.32 6523
4050.92 6659
4051.52 6707
4052.12 6509
4052.72 6493
4053.32 6334
4053.92 6235
4054.52 6408
4055.13 6236
4055.73 6275
4056.33 6269
4056.93 6263
4057.53 6072
4058.13 6043
4058.73 5829
4059.33 5691
4059.93 5599
4060.53 5579
4061.13 5789
4061.73 5637
4062.33 5432
4062.94 5484
4063.54 5378
4064.14 5590
4064.74 5577
4065.34 5652
4065.94 5468
4066.54 5508
4067.14 5629
4067.75 5691
4068.35 5501
4068.95 5597
4069.55 5713
4070.15 5695
4070.75 5604
4071.36 5624
4071.96 5632
4072.56 5768
4073.16 5563
4073.76 5407
4074.36 5397
4074.97 5490
4075.57 5461
4076.17 5357
4076.77 5356
4077.38 5320
4077.98 5423
4078.58 5300
4079.18 5304
4079.78 5408
4080.39 5318
4080.99 5279
4081.59 5241
4082.19 5200
4082.80 5395
4083.40 5207
4084.00 5367
4084.60 5320
4085.21 5203
4085.81 5147
4086.41 5150
4087.02 5022
4087.62 5162
4088.22 5246
4088.82 5152
4089.43 5176
4090.03 5230
4090.63 4942
4091.24 5030
4091.84 5229
4092.44 5292
4093.05 5367
4093.65 5459
4094.25 5544
4094.86 5480
4095.46 5538
4096.06 5547
4096.67 5303
4097.27 5325
4097.88 5240
4098.48 5442
4099.08 5535
4099.69 5456
4100.29 5369
4100.89 5297
4101.50 5166
4102.10 5263
4102.71 5231
4103.31 5343
4103.91 5400
4104.52 5370
4105.12 5605
4105.73 5615
4106.33 5471
4106.94 5543
4107.54 5471
4108.14 5413
4108.75 5381
4109.35 5416
4109.96 5352
4110.56 5156
4111.17 5194
4111.77 5301
4112.38 5130
4112.98 5000
4113.59 4943
4114.19 5140
4114.80 5176
4115.40 5284
4116.01 5287
4116.61 5365
4117.22 5296
4117.82 5468
4118.43 5351
4119.03 5634
4119.64 5573
4120.24 5548
4120.85 5643
4121.45 5681
4122.06 5660
4122.66 5700
4123.27 5472
4123.88 5633
4124.48 5597
4125.09 5294
4125.69 5401
4126.30 5477
4126.90 5463
4127.51 5396
4128.12 5570
4128.72 5441
4129.33 5363
4129.93 5422
4130.54 5470
4131.15 5501
4131.75 5407
4132.36 5616
4132.96 5706
4133.57 5597
4134.18 5986
4134.78 6027
4135.39 5932
4136.00 5887
4136.60 6264
4137.21 6325
4137.82 6418
4138.42 6491
4139.03 6592
4139.64 6805
4140.24 6812
4140.85 7022
4141.46 7423
4142.06 7291
4142.67 7573
4143.28 7478
4143.89 7624
4144.49 7777
4145.10 7829
4145.71 7689
4146.31 7317
4146.92 7051
4147.53 6963
4148.14 6617
4148.74 6328
4149.35 6105
4149.96 5818
4150.57 5682
4151.17 5421
4151.78 5443
4152.39 5322
4153.00 5235
4153.60 5086
4154.21 4952
4154.82 5183
4155.43 5257
4156.04 5108
4156.64 5083
4157.25 5032
4157.86 5046
4158.47 4980
4159.08 4932
4159.68 5143
4160.29 5121
4160.90 5086
4161.51 5130
4162.12 5269
4162.73 5416
4163.33 5447
4163.94 5432
4164.55 5555
4165.16 5607
4165.77 5582
4166.38 5782
4166.99 5713
4167.60 6037
4168.20 5888
4168.81 5902
4169.42 5742
4170.03 5855
4170.64 5745
4171.25 5648
4171.86 5702
4172.47 5824
4173.08 5782
4173.69 5812
4174.29 5961
4174.90 5972
4175.51 5983
4176.12 6070
4176.73 6270
4177.34 6159
4177.95 6292
4178.56 6484
4179.17 6607
4179.78 6566
4180.39 6549
4181.00 6398
4181.61 6393
4182.22 6241
4182.83 6043
4183.44 6119
4184.05 5915
4184.66 5767
4185.27 5626
4185.88 5583
4186.49 5396
4187.10 5426
4187.71 5464
4188.32 5342
4188.93 5365
4189.54 5382
4190.15 5288
4190.76 5308
4191.37 5337
4191.98 5511
4192.59 5901
4193.20 5672
4193.82 5932
4194.43 6223
4195.04 6225
4195.65 6528
4196.26 6382
4196.87 6463
4197.48 6413
4198.09 6178
4198.70 6054
4199.31 5925
4199.93 5731
4200.54 5576
4201.15 5470
4201.76 5629
4202.37 5532
4202.98 5536
4203.59 5337
4204.20 5328
4204.82 5608
4205.43 5509
4206.04 5555
4206.65 5525
4207.26 5676
4207.87 5611
4208.49 5504
4209.10 5652
4209.71 5491
4210.32 5481
4210.93 5456
4211.55 5401
4212.16 5310
4212.77 5292
4213.38 5270
4213.99 5393
4214.61 5487
4215.22 5614
4215.83 5885
4216.44 6052
4217.06 6126
4217.67 6167
4218.28 6469
4218.89 6812
4219.51 7242
4220.12 7724
4220.73 7886
4221.34 8030
4221.96 8114
4222.57 8039
4223.18 7951
4223.80 7878
4224.41 7630
4225.02 7536
4225.63 7006
4226.25 6771
4226.86 6586
4227.47 6439
4228.09 6209
4228.70 6244
4229.31 6076
4229.93 6171
4230.54 5991
4231.15 5844
4231.77 5829
4232.38 5984
4232.99 6017
4233.61 6083
4234.22 5943
4234.83 6022
4235.45 6038
4236.06 5987
4236.68 6173
4237.29 6006
4237.90 5831
4238.52 5497
4239.13 5564
4239.75 5742
4240.36 5378
4240.97 5403
4241.59 5468
4242.20 5391
4242.82 5423
4243.43 5389
4244.05 5592
4244.66 5300
4245.27 5361
4245.89 5619
4246.50 5984
4247.12 5970
4247.73 6369
4248.35 6430
4248.96 6591
4249.58 6527
4250.19 6518
4250.81 6413
4251.42 6358
4252.04 6116
4252.65 6511
4253.27 6418
4253.88 6230
4254.50 6265
4255.11 6275
4255.73 6028
4256.34 6064
4256.96 6060
4257.57 6030
4258.19 6070
4258.80 5909
4259.42 5825
4260.03 5787
4260.65 5705
4261.27 5777
4261.88 5624
4262.50 5569
4263.11 5399
4263.73 5760
4264.34 5694
4264.96 5646
4265.58 5698
4266.19 5505
4266.81 5565
4267.42 5361
4268.04 5254
4268.66 5273
4269.27 5284
4269.89 5323
4270.51 5257
4271.12 5185
4271.74 5315
4272.35 5212
4272.97 5199
4273.59 5231
4274.20 5216
4274.82 5249
4275.44 5365
4276.05 5370
4276.67 5401
4277.29 5498
4277.90 5426
4278.52 5576
4279.14 5476
4279.76 5217
4280.37 4952
4280.99 5098
4281.61 5139
4282.22 5022
4282.84 4869
4283.46 4662
4284.07 4715
4284.69 4732
4285.31 4715
4285.93 4656
4286.54 4807
4287.16 4848
4287.78 4878
4288.40 4886
4289.01 4711
4289.63 4568
4290.25 4608
4290.87 4716
4291.49 4859
4292.10 4660
4292.72 4748
4293.34 4774
4293.96 4695
4294.58 4706
4295.19 4690
4295.81 4732
4296.43 4556
4297.05 4754
4297.67 4742
4298.28 4763
4298.90 4747
4299.52 4778
4300.14 4797
4300.76 4896
4301.38 4915
4301.99 4859
4302.61 5067
4303.23 4843
4303.85 4843
4304.47 4948
4305.09 4934
4305.71 4836
4306.33 4766
4306.94 4953
4307.56 5051
4308.18 4976
4308.80 4867
4309.42 4900
4310.04 4888
4310.66 4820
4311.28 4807
4311.90 4801
4312.52 4857
4313.14 4745
4313.76 4693
4314.38 4664
4314.99 4786
4315.61 4655
4316.23 4545
4316.85 4491
4317.47 4549
4318.09 4647
4318.71 4672
4319.33 4654
4319.95 4571
4320.57 4464
4321.19 4356
4321.81 4362
4322.43 4268
4323.05 4272
4323.67 4352
4324.29 4421
4324.91 4452
4325.53 4273
4326.15 4426
4326.77 4466
4327.39 4550
4328.01 4421
4328.63 4403
4329.26 4369
4329.88 4339
4330.50 4330
4331.12 4239
4331.74 4322
4332.36 4489
4332.98 4277
4333.60 4419
4334.22 4322
4334.84 4197
4335.46 4439
4336.08 4422
4336.70 4353
4337.33 4350
4337.95 4200
4338.57 4203
4339.19 4313
4339.81 4374
4340.43 4340
4341.05 4374
4341.67 4207
4342.30 4262
4342.92 4357
4343.54 4569
4344.16 4575
4344.78 4612
4345.40 4442
4346.03 4864
4346.65 4892
4347.27 4753
4347.89 4689
4348.51 4813
4349.14 4806
4349.76 4834
4350.38 4817
4351.00 4744
4351.62 4830
4352.25 4659
4352.87 4763
4353.49 4703
4354.11 4578
4354.73 4489
4355.36 4571
4355.98 4497
4356.60 4506
4357.22 4587
4357.85 4540
4358.47 4265
4359.09 4592
4359.71 4458
4360.34 4496
4360.96 4413
4361.58 4507
4362.21 4527
4362.83 4342
4363.45 4342
4364.07 4349
4364.70 4453
4365.32 4529
4365.94 4264
4366.57 4197
4367.19 4213
4367.81 4127
4368.44 4212
4369.06 4130
4369.68 4021
4370.31 4154
4370.93 4106
4371.55 4080
4372.18 4004
4372.80 4002
4373.43 4146
4374.05 4325
4374.67 4145
4375.30 4217
4375.92 4014
4376.54 4110
4377.17 4202
4377.79 4283
4378.42 4445
4379.04 4349
4379.66 4377
4380.29 4456
4380.91 4422
4381.54 4379
4382.16 4324
4382.79 4261
4383.41 4443
4384.03 4323
4384.66 4501
4385.28 4403
4385.91 4295
4386.53 4151
4387.16 4261
4387.78 4199
4388.41 4144
4389.03 4179
4389.66 4384
4390.28 4248
4390.91 4199
4391.53 4280
4392.16 4347
4392.78 4260
4393.41 4141
4394.03 4072
4394.66 4072
4395.28 4097
4395.91 4270
4396.53 4358
4397.16 4328
4397.78 4295
4398.41 4267
4399.03 4394
4399.66 4257
4400.29 4346
4400.91 4339
4401.54 4387
4402.16 4366
4402.79 4378
4403.41 4598
4404.04 4485
4404.67 4458
4405.29 4324
4405.92 4252
4406.54 4383
4407.17 4387
4407.80 4404
4408.42 4402
4409.05 4451
4409.67 4366
4410.30 4198
4410.93 4301
4411.55 4355
4412.18 4293
4412.81 4308
4413.43 4276
4414.06 4200
4414.69 4321
4415.31 4147
4415.94 4203
4416.57 4256
4417.19 4294
4417.82 4256
4418.45 4213
4419.07 4274
4419.70 4223
4420.33 4107
4420.95 4346
4421.58 4431
4422.21 4411
4422.84 4144
4423.46 4137
4424.09 4114
4424.72 4239
4425.35 4065
4425.97 3876
4426.60 3927
4427.23 4054
4427.86 3972
4428.48 4031
4429.11 4007
4429.74 4095
4430.37 4152
4430.99 4097
4431.62 4150
4432.25 4306
4432.88 4247
4433.51 4353
4434.13 4499
4434.76 4355
4435.39 4517
4436.02 4343
4436.65 4488
4437.27 4471
4437.90 4570
4438.53 4430
4439.16 4247
4439.79 4258
4440.42 4306
4441.04 4362
4441.67 4176
4442.30 4236
4442.93 4243
4443.56 4230
4444.19 4234
4444.82 4131
4445.44 4238
4446.07 4376
4446.70 4361
4447.33 4485
4447.96 4692
4448.59 4629
4449.22 4704
4449.85 4883
4450.48 4899
4451.11 4832
4451.74 4943
4452.36 4736
4452.99 4667
4453.62 4436
4454.25 4520
4454.88 4550
4455.51 4329
4456.14 4116
4456.77 4159
4457.40 4137
4458.03 4103
4458.66 4064
4459.29 4070
4459.92 4122
4460.55 4084
4461.18 4034
4461.81 4173
4462.44 4174
4463.07 3987
4463.70 4126
4464.33 3912
4464.96 3930
4465.59 4165
4466.22 4056
4466.85 4071
4467.48 4016
4468.11 3928
4468.74 4030
4469.37 4090
4470.00 4103
4470.63 4088
4471.26 3996
4471.89 4174
4472.53 4352
4473.16 4291
4473.79 4135
4474.42 4005
4475.05 3994
4475.68 4013
4476.31 4133
4476.94 4045
4477.57 3917
4478.20 4067
4478.83 4189
4479.47 4239
4480.10 4112
4480.73 4033
4481.36 4221
4481.99 4199
4482.62 4099
4483.25 3974
4483.89 4075
4484.52 4173
4485.15 4240
4485.78 3995
4486.41 4031
4487.04 4165
4487.68 4145
4488.31 3949
4488.94 3861
4489.57 4069
4490.20 3916
4490.84 4144
4491.47 4124
4492.10 4027
4492.73 4298
4493.36 4188
4494.00 4327
4494.63 4144
4495.26 4133
4495.89 4184
4496.53 4124
4497.16 4165
4497.79 4059
4498.42 4149
4499.06 4376
4499.69 4178
4500.32 4142
4500.95 4088
4501.59 4092
4502.22 4291
4502.85 4272
4503.48 4164
4504.12 4219
4504.75 4233
4505.38 4305
4506.02 4243
4506.65 4177
4507.28 4234
4507.92 4248
4508.55 4215
4509.18 4413
4509.82 4280
4510.45 4276
4511.08 4155
4511.72 4259
4512.35 4343
4512.98 4238
4513.62 4076
4514.25 4260
4514.88 4281
4515.52 4334
4516.15 4350
4516.79 4337
4517.42 4158
4518.05 4329
4518.69 4264
4519.32 4265
4519.96 4205
4520.59 4346
4521.22 4328
4521.86 4307
4522.49 4461
4523.13 4462
4523.76 4432
4524.40 4429
4525.03 4459
4525.66 4563
4526.30 4539
4526.93 4757
4527.57 4904
4528.20 5061
4528.84 5403
4529.47 5741
4530.11 6082
4530.74 6697
4531.38 7243
4532.01 7782
4532.65 8128
4533.28 8221
4533.92 8391
4534.55 8282
4535.19 8198
4535.82 7814
4536.46 7196
4537.09 6594
4537.73 6359
4538.36 5684
4539.00 5236
4539.63 4789
4540.27 4667
4540.90 4579
4541.54 4574
4542.18 4446
4542.81 4347
4543.45 4410
4544.08 4396
4544.72 4395
4545.35 4339
4545.99 4333
4546.63 4359
4547.26 4291
4547.90 4229
4548.53 4252
4549.17 4279
4549.81 4297
4550.44 4421
4551.08 4255
4551.72 4314
4552.35 4285
4552.99 4387
4553.62 4127
4554.26 4002
4554.90 4059
4555.53 4209
4556.17 4188
4556.81 4161
4557.44 4195
4558.08 4289
4558.72 4346
4559.35 4314
4559.99 4352
4560.63 4254
4561.26 4304
4561.90 4420
4562.54 4356
4563.18 4256
4563.81 4447
4564.45 4361
4565.09 4301
4565.72 4287
4566.36 4383
4567.00 4402
4567.64 4497
4568.27 4539
4568.91 4482
4569.55 4457
4570.19 4341
4570.82 4302
4571.46 4359
4572.10 4421
4572.74 4422
4573.38 4384
4574.01 4442
4574.65 4370
4575.29 4349
4575.93 4204
4576.56 4149
4577.20 4278
4577.84 4256
4578.48 4290
4579.12 4417
4579.76 4284
4580.39 4088
4581.03 4196
4581.67 4236
4582.31 4234
4582.95 4356
4583.59 4438
4584.22 4366
4584.86 4265
4585.50 4289
4586.14 4065
4586.78 4094
4587.42 4086
4588.06 4084
4588.70 4227
4589.33 4052
4589.97 3979
4590.61 3935
4591.25 3965
4591.89 3983
4592.53 3997
4593.17 3939
4593.81 3952
4594.45 3912
4595.09 3801
4595.73 3896
4596.37 3997
4597.00 3937
4597.64 3999
4598.28 3846
4598.92 3945
4599.56 4005
4600.20 3954
4600.84 3927
4601.48 4053
4602.12 4156
4602.76 4089
4603.40 4446
4604.04 4531
4604.68 4483
4605.32 4613
4605.96 4759
4606.60 4674
4607.24 4784
4607.88 4839
4608.52 4745
4609.16 4698
4609.80 4571
4610.44 4405
4611.08 4534
4611.72 4414
4612.36 4481
4613.01 4237
4613.65 4169
4614.29 4191
4614.93 4139
4615.57 4194
4616.21 4229
4616.85 4111
4617.49 4160
4618.13 4256
4618.77 4113
4619.41 3992
4620.05 4004
4620.70 3978
4621.34 3887
4621.98 3905
4622.62 3852
4623.26 3738
4623.90 3744
4624.54 3822
4625.18 3605
4625.83 3680
4626.47 3772
4627.11 3728
4627.75 3652
4628.39 3614
4629.03 3739
4629.68 3846
4630.32 3929
4630.96 3913
4631.60 3880
4632.24 3846
4632.88 3839
4633.53 3979
4634.17 3839
4634.81 3858
4635.45 3827
4636.10 3853
4636.74 3805
4637.38 3864
4638.02 3886
4638.66 3720
4639.31 3716
4639.95 3836
4640.59 3835
4641.23 3860
4641.88 3831
4642.52 3803
4643.16 3762
4643.80 3559
4644.45 3744
4645.09 3883
4645.73 3981
4646.38 3915
4647.02 3745
4647.66 3885
4648.30 3824
4648.95 3740
4649.59 3886
4650.23 3980
4650.88 3940
4651.52 3967
4652.16 4010
4652.81 4143
4653.45 4213
4654.09 4041
4654.74 4098
4655.38 4058
4656.02 4005
4656.67 4136
4657.31 4242
4657.96 4022
4658.60 3939
4659.24 3883
4659.89 3862
4660.53 4173
4661.17 4144
4661.82 4039
4662.46 4162
4663.11 4240
4663.75 4391
4664.39 4251
4665.04 4246
4665.68 4130
4666.33 4056
4666.97 4141
4667.62 3951
4668.26 3834
4668.90 3842
4669.55 3898
4670.19 3926
4670.84 3787
4671.48 3697
4672.13 3617
4672.77 3561
4673.42 3699
4674.06 3612
4674.71 3659
4675.35 3704
4676.00 3665
4676.64 3575
4677.29 3559
4677.93 3769
4678.58 3746
4679.22 3798
4679.87 3755
4680.51 3899
4681.16 3772
4681.80 3869
4682.45 4032
4683.09 4089
4683.74 4001
4684.38 4136
4685.03 4072
4685.68 4055
4686.32 3824
4686.97 3903
4687.61 3936
4688.26 3925
4688.90 3755
4689.55 3632
4690.20 3807
4690.84 3658
4691.49 3590
4692.13 3602
4692.78 3682
4693.43 3649
4694.07 3473
4694.72 3542
4695.36 3586
4696.01 3579
4696.66 3658
4697.30 3676
4697.95 3748
4698.60 3653
4699.24 3863
4699.89 3790
4700.54 3685
4701.18 3723
4701.83 3684
4702.48 3785
4703.12 3722
4703.77 3822
4704.42 3882
4705.06 3793
4705.71 3923
4706.36 3907
4707.00 3983
4707.65 4119
4708.30 4273
4708.95 4498
4709.59 4703
4710.24 4679
4710.89 4619
4711.54 4895
4712.18 4790
4712.83 4722
4713.48 4665
4714.13 4562
4714.77 4464
4715.42 4123
4716.07 3913
4716.72 3877
4717.36 3899
4718.01 3738
4718.66 3603
4719.31 3645
4719.96 3787
4720.60 3707
4721.25 3614
4721.90 3703
4722.55 3781
4723.20 3653
4723.84 3655
4724.49 3772
4725.14 3691
4725.79 3812
4726.44 3733
4727.09 3835
4727.73 3882
4728.38 3701
4729.03 3656
4729.68 3598
4730.33 3565
4730.98 3576
4731.63 3637
4732.27 3480
4732.92 3693
4733.57 3599
4734.22 3604
4734.87 3551
4735.52 3559
4736.17 3484
4736.82 3474
4737.47 3612
4738.12 3650
4738.77 3595
4739.41 3566
4740.06 3576
4740.71 3689
4741.36 3742
4742.01 3589
4742.66 3598
4743.31 3613
4743.96 3666
4744.61 3579
4745.26 3701
4745.91 3654
4746.56 3782
4747.21 3860
4747.86 3926
4748.51 3949
4749.16 3986
4749.81 4349
4750.46 4493
4751.11 4519
4751.76 4647
4752.41 4722
4753.06 4744
4753.71 4768
4754.36 4831
4755.01 4777
4755.66 4705
4756.31 4536
4756.96 4314
4757.61 3989
4758.26 4018
4758.91 3858
4759.56 3825
4760.22 3613
4760.87 3628
4761.52 3712
4762.17 3657
4762.82 3722
4763.47 3744
4764.12 3623
4764.77 3573
4765.42 3551
4766.07 3453
4766.72 3493
4767.38 3555
4768.03 3521
4768.68 3423
4769.33 3373
4769.98 3438
4770.63 3490
4771.28 3363
4771.94 3320
4772.59 3282
4773.24 3337
4773.89 3358
4774.54 3322
4775.19 3422
4775.85 3520
4776.50 3417
4777.15 3492
4777.80 3400
4778.45 3340
4779.11 3382
4779.76 3327
4780.41 3312
4781.06 3314
4781.71 3360
4782.37 3481
4783.02 3501
4783.67 3368
4784.32 3454
4784.98 3430
4785.63 3453
4786.28 3491
4786.93 3355
4787.59 3336
4788.24 3354
4788.89 3409
4789.54 3546
4790.20 3505
4790.85 3464
4791.50 3442
4792.15 3466
4792.81 3388
4793.46 3442
4794.11 3397
4794.77 3551
4795.42 3367
4796.07 3380
4796.73 3275
4797.38 3400
4798.03 3511
4798.69 3464
4799.34 3291
4799.99 3324
4800.65 3360
4801.30 3319
4801.95 3333
4802.61 3370
4803.26 3261
4803.91 3329
4804.57 3244
4805.22 3222
4805.88 3386
4806.53 3274
4807.18 3322
4807.84 3372
4808.49 3454
4809.15 3281
4809.80 3174
4810.45 3261
4811.11 3411
4811.76 3376
4812.42 3365
4813.07 3411
4813.73 3451
4814.38 3392
4815.03 3329
4815.69 3324
4816.34 3483
4817.00 3457
4817.65 3517
4818.31 3513
4818.96 3478
4819.62 3722
4820.27 3635
4820.93 3698
4821.58 3633
4822.24 3814
4822.89 3816
4823.55 3859
4824.20 3835
4824.86 3918
4825.51 3844
4826.17 3886
4826.82 3922
4827.48 3900
4828.13 3877
4828.79 3848
4829.44 3779
4830.10 3827
4830.75 3895
4831.41 3843
4832.07 3841
4832.72 3930
4833.38 3929
4834.03 4060
4834.69 4221
4835.34 4338
4836.00 4260
4836.66 4278
4837.31 4442
4837.97 4503
4838.62 4493
4839.28 4519
4839.94 4369
4840.59 4311
4841.25 4199
4841.91 4284
4842.56 4135
4843.22 3845
4843.87 3880
4844.53 3761
4845.19 3706
4845.84 3529
4846.50 3410
4847.16 3616
4847.81 3711
4848.47 3630
4849.13 3579
4849.78 3741
4850.44 3912
4851.10 3679
4851.75 3673
4852.41 3717
4853.07 3717
4853.73 3408
4854.38 3591
4855.04 3660
4855.70 3574
4856.35 3527
4857.01 3492
4857.67 3416
4858.33 3653
4858.98 3538
4859.64 3698
4860.30 3593
4860.96 3588
4861.61 3663
4862.27 3671
4862.93 3859
4863.59 4071
4864.25 4145
4864.90 4180
4865.56 4270
4866.22 4229
4866.88 4342
4867.54 4443
4868.19 4471
4868.85 4360
4869.51 4187
4870.17 4196
4870.83 4224
4871.48 4066
4872.14 4187
4872.80 4213
4873.46 4118
4874.12 3858
4874.78 3898
4875.43 4026
4876.09 3987
4876.75 3854
4877.41 3830
4878.07 3796
4878.73 3914
4879.39 3790
4880.05 3721
4880.70 3567
4881.36 3532
4882.02 3490
4882.68 3531
4883.34 3496
4884.00 3391
4884.66 3394
4885.32 3336
4885.98 3407
4886.64 3352
4887.30 3349
4887.96 3397
4888.62 3385
4889.27 3360
4889.93 3521
4890.59 3572
4891.25 3631
4891.91 3742
4892.57 3770
4893.23 3825
4893.89 3954
4894.55 3951
4895.21 3831
4895.87 3976
4896.53 3751
4897.19 3744
4897.85 3780
4898.51 3786
4899.17 3713
4899.83 3885
4900.49 3792
4901.15 3792
4901.81 3664
4902.47 3733
4903.13 3592
4903.79 3646
4904.46 3655
4905.12 3645
4905.78 3633
4906.44 3597
4907.10 3560
4907.76 3567
4908.42 3575
4909.08 3627
4909.74 3745
4910.40 3578
4911.06 3540
4911.72 3530
4912.38 3548
4913.05 3514
4913.71 3559
4914.37 3614
4915.03 3499
4915.69 3335
4916.35 3311
4917.01 3327
4917.67 3198
4918.34 3135
4919.00 3203
4919.66 3311
4920.32 3263
4920.98 3152
4921.64 3113
4922.31 3172
4922.97 3250
4923.63 3169
4924.29 3206
4924.95 3155
4925.62 3230
4926.28 3177
4926.94 3275
4927.60 3199
4928.26 3087
4928.93 3143
4929.59 3305
4930.25 3258
4930.91 3244
4931.57 3277
4932.24 3361
4932.90 3509
4933.56 3271
4934.22 3412
4934.89 3424
4935.55 3359
4936.21 3233
4936.88 3238
4937.54 3286
4938.20 3294
4938.86 3337
4939.53 3324
4940.19 3296
4940.85 3325
4941.52 3197
4942.18 3270
4942.84 3134
4943.50 3211
4944.17 2950
4944.83 3186
4945.49 3183
4946.16 3099
4946.82 3332
4947.48 3273
4948.15 3325
4948.81 3371
4949.47 3251
4950.14 3159
4950.80 3221
4951.47 3166
4952.13 3188
4952.79 3271
4953.46 3379
4954.12 3316
4954.78 3354
4955.45 3178
4956.11 3263
4956.78 3373
4957.44 3486
4958.10 3290
4958.77 3252
4959.43 3352
4960.10 3518
4960.76 3580
4961.43 3610
4962.09 3646
4962.76 3758
4963.42 3706
4964.08 3873
4964.75 3866
4965.41 4124
4966.08 4174
4966.74 3970
4967.41 4092
4968.07 4011
4968.74 3991
4969.40 3707
4970.07 3590
4970.73 3493
4971.40 3661
4972.06 3690
4972.73 3421
4973.39 3363
4974.06 3556
4974.72 3620
4975.39 3630
4976.05 3444
4976.72 3554
4977.38 3736
4978.05 3571
4978.71 3584
4979.38 3654
4980.05 3553
4980.71 3528
4981.38 3650
4982.04 3466
4982.71 3465
4983.37 3496
4984.04 3590
4984.71 3479
4985.37 3539
4986.04 3766
4986.70 3845
4987.37 3986
4988.04 4091
4988.70 4272
4989.37 4464
4990.04 4684
4990.70 4832
4991.37 4747
4992.03 4781
4992.70 4704
4993.37 4380
4994.03 4324
4994.70 4243
4995.37 4023
4996.03 3824
4996.70 3751
4997.37 3701
4998.03 3556
4998.70 3729
4999.37 3548
5000.03 3556
5000.70 3306
5001.37 3394
5002.04 3386
5002.70 3259
5003.37 3317
5004.04 3137
5004.70 3062
5005.37 3245
5006.04 3178
5006.71 3056
5007.37 3117
5008.04 3135
5008.71 3305
5009.38 3160
5010.04 3157
5010.71 3367
5011.38 3275
5012.05 3115
5012.71 3098
5013.38 3130
5014.05 3254
5014.72 3242
5015.39 3217
5016.05 3197
5016.72 3351
5017.39 3419
5018.06 3383
5018.73 3505
5019.39 3513
5020.06 3518
5020.73 3683
5021.40 3668
5022.07 3587
5022.74 3699
5023.41 3876
5024.07 3998
5024.74 3873
5025.41 3960
5026.08 3987
5026.75 3849
5027.42 3887
5028.09 3888
5028.75 3915
5029.42 3933
5030.09 3625
5030.76 3542
5031.43 3595
5032.10 3539
5032.77 3354
5033.44 3337
5034.11 3273
5034.78 3317
5035.45 3339
5036.12 3242
5036.78 3277
5037.45 3179
5038.12 3080
5038.79 3034
5039.46 3081
5040.13 3196
5040.80 3245
5041.47 3203
5042.14 3171
5042.81 3247
5043.48 3249
5044.15 3235
5044.82 3228
5045.49 3366
5046.16 3302
5046.83 3133
5047.50 3201
5048.17 3263
5048.84 3282
5049.51 3109
5050.18 3260
5050.85 3227
5051.52 3189
5052.19 3354
5052.86 3420
5053.53 3446
5054.20 3578
5054.87 3526
5055.55 3480
5056.22 3574
5056.89 3391
5057.56 3400
5058.23 3338
5058.90 3324
5059.57 3342
5060.24 3267
5060.91 3228
5061.58 3304
5062.25 3324
5062.93 3386
5063.60 3343
5064.27 3224
5064.94 3214
5065.61 3202
5066.28 3220
5066.95 3182
5067.62 3045
5068.30 3066
5068.97 3007
5069.64 3087
5070.31 3111
5070.98 2961
5071.65 2962
5072.33 3057
5073.00 3065
5073.67 2985
5074.34 2979
5075.01 2951
5075.68 3130
5076.36 3036
5077.03 2934
5077.70 3055
5078.37 2991
5079.05 3031
5079.72 2972
5080.39 3057
5081.06 3197
5081.73 3168
5082.41 3144
5083.08 3258
5083.75 3272
5084.42 3127
5085.10 3231
5085.77 3201
5086.44 3151
5087.12 3054
5087.79 3040
5088.46 3043
5089.13 3152
5089.81 3176
5090.48 3165
5091.15 3263
5091.83 3423
5092.50 3408
5093.17 3306
5093.84 3345
5094.52 3417
5095.19 3415
5095.86 3371
5096.54 3299
5097.21 3113
5097.88 3173
5098.56 3373
5099.23 3177
5099.91 2980
5100.58 3018
5101.25 2870
5101.93 3043
5102.60 3115
5103.27 3113
5103.95 3124
5104.62 3158
5105.30 3111
5105.97 3207
5106.64 3268
5107.32 3245
5107.99 3142
5108.67 3090
5109.34 3254
5110.01 3196
5110.69 3033
5111.36 3010
5112.04 3072
5112.71 3008
5113.39 3006
5114.06 2928
5114.74 2921
5115.41 3004
5116.08 2895
5116.76 3058
5117.43 2973
5118.11 2929
5118.78 2818
5119.46 2955
5120.13 2914
5120.81 2891
5121.48 3047
5122.16 3020
5122.83 2930
5123.51 2909
5124.18 2948
5124.86 3047
5125.53 3000
5126.21 3035
5126.88 3072
5127.56 3121
5128.24 3013
5128.91 3053
5129.59 3056
5130.26 3025
5130.94 3146
5131.61 3185
5132.29 3143
5132.96 3114
5133.64 2985
5134.32 2971
5134.99 2956
5135.67 2991
5136.34 2993
5137.02 3003
5137.70 3066
5138.37 3187
5139.05 3071
5139.72 2957
5140.40 3186
5141.08 3250
5141.75 3242
5142.43 3207
5143.11 3123
5143.78 3227
5144.46 3252
5145.14 3168
5145.81 3085
5146.49 2977
5147.17 3035
5147.84 2964
5148.52 3104
5149.20 2869
5149.87 2959
5150.55 2981
5151.23 2794
5151.90 2926
5152.58 2948
5153.26 3032
5153.94 2899
5154.61 2872
5155.29 2877
5155.97 2988
5156.64 2858
5157.32 3007
5158.00 3033
5158.68 2949
5159.35 2900
5160.03 2922
5160.71 2958
5161.39 2949
5162.06 2914
5162.74 3001
5163.42 2816
5164.10 2989
5164.78 2916
5165.45 2847
5166.13 2947
5166.81 2886
5167.49 2821
5168.17 2879
5168.84 3000
5169.52 2825
5170.20 2843
5170.88 2922
5171.56 2771
5172.23 2728
5172.91 2749
5173.59 2836
5174.27 2740
5174.95 2741
5175.63 2724
5176.31 2825
5176.98 2796
5177.66 2926
5178.34 2970
5179.02 2990
5179.70 2995
5180.38 3025
5181.06 2875
5181.74 2937
5182.42 2969
5183.09 2951
5183.77 2864
5184.45 2962
5185.13 2902
5185.81 2969
5186.49 2983
5187.17 2959
5187.85 2873
5188.53 2819
5189.21 2910
5189.89 2796
5190.57 2775
5191.25 2832
5191.93 2880
5192.61 2756
5193.29 2730
5193.97 2873
5194.64 2829
5195.32 2923
5196.00 2786
5196.68 2736
5197.36 2782
5198.04 2888
5198.72 2933
5199.40 2867
5200.08 2908
5200.77 2942
5201.45 2910
5202.13 2986
5202.81 2889
5203.49 3023
5204.17 2982
5204.85 2992
5205.53 2994
5206.21 3023
5206.89 3064
5207.57 3104
5208.25 3168
5208.93 2955
5209.61 2986
5210.29 3034
5210.97 3144
5211.65 3130
5212.34 3164
5213.02 3041
5213.70 3022
5214.38 3033
5215.06 3005
5215.74 2894
5216.42 2851
5217.10 2901
5217.78 2709
5218.47 2802
5219.15 2748
5219.83 2625
5220.51 2777
5221.19 2733
5221.87 2740
5222.56 2774
5223.24 2732
5223.92 2770
5224.60 2922
5225.28 2728
5225.96 2772
5226.65 2644
5227.33 2725
5228.01 2713
5228.69 2757
5229.37 2768
5230.06 2988
5230.74 2789
5231.42 2725
5232.10 2843
5232.79 2973
5233.47 2923
5234.15 2855
5234.83 2805
5235.51 2912
5236.20 2929
5236.88 3007
5237.56 3039
5238.25 3126
5238.93 3267
5239.61 3148
5240.29 3181
5240.98 3183
5241.66 3128
5242.34 3192
5243.03 3179
5243.71 3065
5244.39 2934
5245.07 2862
5245.76 2945
5246.44 2842
5247.12 2769
5247.81 2772
5248.49 2708
5249.17 2681
5249.86 2776
5250.54 2825
5251.22 2785
5251.91 2951
5252.59 2817
5253.28 2763
5253.96 2706
5254.64 2719
5255.33 2889
5256.01 2859
5256.69 2771
5257.38 2752
5258.06 2704
5258.75 2675
5259.43 2780
5260.11 2677
5260.80 2800
5261.48 2830
5262.17 2723
5262.85 2882
5263.53 2882
5264.22 2960
5264.90 2935
5265.59 2810
5266.27 2737
5266.96 2771
5267.64 2822
5268.33 2760
5269.01 2793
5269.70 2798
5270.38 2826
5271.07 2778
5271.75 2759
5272.44 2779
5273.12 2764
5273.80 2846
5274.49 2813
5275.18 2801
5275.86 2940
5276.55 2938
5277.23 2830
5277.92 2765
5278.60 2810
5279.29 2858
5279.97 2925
5280.66 3035
5281.34 2875
5282.03 2798
5282.71 3042
5283.40 3032
5284.08 3030
5284.77 2907
5285.46 3002
5286.14 2996
5286.83 2801
5287.51 2824
5288.20 2757
5288.89 2771
5289.57 2766
5290.26 2615
5290.94 2598
5291.63 2600
5292.32 2655
5293.00 2819
5293.69 2749
5294.38 2690
5295.06 2701
5295.75 2660
5296.43 2780
5297.12 2772
5297.81 2773
5298.49 2751
5299.18 2835
5299.87 2891
5300.55 2912
5301.24 3021
5301.93 3019
5302.61 3080
5303.30 3196
5303.99 3269
5304.68 3183
5305.36 3139
5306.05 3193
5306.74 3110
5307.42 2972
5308.11 3053
5308.80 2981
5309.49 2812
5310.17 2854
5310.86 2870
5311.55 2877
5312.23 2799
5312.92 2790
5313.61 2805
5314.30 2778
5314.99 2895
5315.67 2881
5316.36 2853
5317.05 2688
5317.74 2748
5318.42 2751
5319.11 2781
5319.80 2724
5320.49 2698
5321.18 2699
5321.86 2763
5322.55 2755
5323.24 2807
5323.93 2765
5324.62 2691
5325.31 2630
5325.99 2737
5326.68 2778
5327.37 2830
5328.06 2829
5328.75 2940
5329.44 2916
5330.12 2890
5330.81 2973
5331.50 3121
5332.19 3086
5332.88 3016
5333.57 3081
5334.26 2970
5334.95 3009
5335.64 3020
5336.32 2985
5337.01 2957
5337.70 2906
5338.39 2934
5339.08 2995
5339.77 2878
5340.46 2836
5341.15 2951
5341.84 2847
5342.53 2874
5343.22 2965
5343.91 3061
5344.60 3057
5345.29 3019
5345.98 3093
5346.67 3225
5347.36 3347
5348.04 3367
5348.73 3350
5349.42 3434
5350.11 3708
5350.80 3831
5351.49 3934
5352.18 4120
5352.87 4076
5353.56 4191
5354.25 4107
5354.95 3945
5355.64 3876
5356.33 3739
5357.02 3645
5357.71 3359
5358.40 3246
5359.09 3031
5359.78 2908
5360.47 2900
5361.16 3150
5361.85 2928
5362.54 2872
5363.23 2963
5363.92 2956
5364.61 3153
5365.30 3051
5365.99 2931
5366.69 2910
5367.38 2932
5368.07 2935
5368.76 2995
5369.45 2875
5370.14 2836
5370.83 2875
5371.52 2899
5372.22 2950
5372.91 2929
5373.60 2995
5374.29 3086
5374.98 2952
5375.67 3096
5376.36 3085
5377.06 3108
5377.75 3195
5378.44 3203
5379.13 3197
5379.82 3238
5380.52 3257
5381.21 3495
5381.90 3535
5382.59 3628
5383.28 3613
5383.98 3531
5384.67 3605
5385.36 3563
5386.05 3374
5386.74 3231
5387.44 3236
5388.13 3267
5388.82 2991
5389.51 2962
5390.21 2904
5390.90 2952
5391.59 3145
5392.28 3051
5392.98 2955
5393.67 2900
5394.36 2870
5395.06 2919
5395.75 2824
5396.44 2818
5397.13 2846
5397.83 2778
5398.52 2762
5399.21 2779
5399.91 2687
5400.60 2645
5401.29 2655
5401.99 2672
5402.68 2761
5403.37 2748
5404.07 2692
5404.76 2714
5405.45 2660
5406.15 2663
5406.84 2732
5407.53 2751
5408.23 2742
5408.92 2960
5409.61 2994
5410.31 2864
5411.00 2839
5411.70 2877
5412.39 2980
5413.08 2847
5413.78 2804
5414.47 2795
5415.17 2704
5415.86 2591
5416.55 2635
5417.25 2736
5417.94 2734
5418.64 2771
5419.33 2643
5420.03 2606
5420.72 2730
5421.42 2676
5422.11 2722
5422.80 2714
5423.50 2638
5424.19 2783
5424.89 2790
5425.58 2861
5426.28 2758
5426.97 2766
5427.67 2629
5428.36 2676
5429.06 2713
5429.75 2651
5430.45 2678
5431.14 2603
5431.84 2735
5432.53 2607
5433.23 2587
5433.92 2656
5434.62 2641
5435.31 2619
5436.01 2678
5436.71 2698
5437.40 2755
5438.10 2698
5438.79 2633
5439.49 2640
5440.18 2673
5440.88 2857
5441.58 2803
5442.27 2711
5442.97 2622
5443.66 2664
5444.36 2746
5445.06 2699
5445.75 2500
5446.45 2618
5447.14 2653
5447.84 2797
5448.54 2713
5449.23 2572
5449.93 2666
5450.63 2634
5451.32 2591
5452.02 2709
5452.71 2732
5453.41 2688
5454.11 2580
5454.80 2528
5455.50 2600
5456.20 2461
5456.89 2682
5457.59 2768
5458.29 2597
5458.99 2516
5459.68 2618
5460.38 2635
5461.08 2346
5461.77 2420
5462.47 2493
5463.17 2482
5463.86 2520
5464.56 2525
5465.26 2555
5465.96 2509
5466.65 2588
5467.35 2534
5468.05 2536
5468.75 2528
5469.44 2578
5470.14 2507
5470.84 2443
5471.54 2500
5472.24 2473
5472.93 2557
5473.63 2560
5474.33 2528
5475.03 2495
5475.72 2452
5476.42 2571
5477.12 2515
5477.82 2548
5478.52 2518
5479.22 2545
5479.91 2426
5480.61 2397
5481.31 2438
5482.01 2484
5482.71 2537
5483.41 2497
5484.10 2537
5484.80 2525
5485.50 2579
5486.20 2471
5486.90 2608
5487.60 2555
5488.30 2623
5488.99 2532
5489.69 2586
5490.39 2546
5491.09 2505
5491.79 2499
5492.49 2515
5493.19 2509
5493.89 2477
5494.59 2438
5495.29 2501
5495.99 2554
5496.69 2553
5497.38 2499
5498.08 2461
5498.78 2442
5499.48 2491
5500.18 2504
5500.88 2523
5501.58 2526
5502.28 2488
5502.98 2566
5503.68 2453
5504.38 2564
5505.08 2497
5505.78 2456
5506.48 2530
5507.18 2491
5507.88 2554
5508.58 2603
5509.28 2633
5509.98 2557
5510.68 2516
5511.38 2458
5512.08 2431
5512.78 2384
5513.48 2325
5514.18 2532
5514.88 2404
5515.58 2431
5516.28 2607
5516.98 2536
5517.69 2382
5518.39 2462
5519.09 2354
5519.79 2346
5520.49 2414
5521.19 2406
5521.89 2367
5522.59 2485
5523.29 2423
5523.99 2507
5524.69 2505
5525.40 2456
5526.10 2511
5526.80 2508
5527.50 2516
5528.20 2409
5528.90 2366
5529.60 2543
5530.31 2492
5531.01 2402
5531.71 2310
5532.41 2432
5533.11 2438
5533.81 2436
5534.51 2367
5535.22 2413
5535.92 2325
5536.62 2304
5537.32 2409
5538.02 2444
5538.73 2386
5539.43 2382
5540.13 2355
5540.83 2340
5541.53 2388
5542.24 2363
5542.94 2376
5543.64 2416
5544.34 2370
5545.05 2511
5545.75 2412
5546.45 2389
5547.15 2470
5547.86 2468
5548.56 2419
5549.26 2557
5549.96 2555
5550.67 2528
5551.37 2553
5552.07 2620
5552.78 2475
5553.48 2471
5554.18 2441
5554.88 2391
5555.59 2285
5556.29 2289
5556.99 2241
5557.70 2232
5558.40 2224
5559.10 2270
5559.81 2218
5560.51 2369
5561.21 2400
5561.92 2225
5562.62 2315
5563.32 2358
5564.03 2498
5564.73 2432
5565.44 2409
5566.14 2408
5566.84 2413
5567.55 2350
5568.25 2347
5568.95 2313
5569.66 2287
5570.36 2285
5571.07 2320
5571.77 2422
5572.47 2322
5573.18 2223
5573.88 2265
5574.59 2349
5575.29 2334
5576.00 2395
5576.70 2538
5577.40 2538
5578.11 2437
5578.81 2371
5579.52 2567
5580.22 2352
5580.93 2278
5581.63 2421
5582.34 2370
5583.04 2483
5583.75 2394
5584.45 2490
5585.16 2538
5585.86 2399
5586.57 2411
5587.27 2523
5587.98 2414
5588.68 2345
5589.39 2400
5590.09 2366
5590.80 2448
5591.50 2327
5592.21 2322
5592.91 2438
5593.62 2453
5594.33 2435
5595.03 2350
5595.74 2420
5596.44 2409
5597.15 2393
5597.85 2365
5598.56 2260
5599.27 2266
5599.97 2265
5600.68 2409
5601.38 2414
5602.09 2345
5602.79 2372
5603.50 2325
5604.21 2418
5604.91 2368
5605.62 2286
5606.33 2397
5607.03 2386
5607.74 2250
5608.45 2356
5609.15 2391
5609.86 2339
5610.56 2368
5611.27 2446
5611.98 2430
5612.68 2372
5613.39 2379
5614.10 2493
5614.80 2468
5615.51 2496
5616.22 2409
5616.93 2487
5617.63 2485
5618.34 2508
5619.05 2398
5619.75 2453
5620.46 2354
5621.17 2291
5621.88 2261
5622.58 2315
5623.29 2227
5624.00 2279
5624.70 2298
5625.41 2341
5626.12 2331
5626.83 2369
5627.54 2276
5628.24 2366
5628.95 2295
5629.66 2352
5630.37 2429
5631.07 2424
5631.78 2418
5632.49 2270
5633.20 2205
5633.91 2246
5634.61 2370
5635.32 2280
5636.03 2273
5636.74 2348
5637.45 2534
5638.15 2412
5638.86 2423
5639.57 2291
5640.28 2380
5640.99 2318
5641.70 2417
5642.41 2557
5643.11 2504
5643.82 2474
5644.53 2421
5645.24 2439
5645.95 2382
5646.66 2493
5647.37 2377
5648.08 2345
5648.78 2224
5649.49 2269
5650.20 2359
5650.91 2326
5651.62 2385
5652.33 2301
5653.04 2330
5653.75 2347
5654.46 2268
5655.17 2289
5655.88 2215
5656.59 2260
5657.30 2271
5658.00 2175
5658.71 2299
5659.42 2355
5660.13 2391
5660.84 2234
5661.55 2213
5662.26 2414
5662.97 2355
5663.68 2357
5664.39 2415
5665.10 2359
5665.81 2415
5666.52 2402
5667.23 2355
5667.94 2236
5668.65 2174
5669.36 2162
5670.07 2307
5670.78 2329
5671.49 2261
5672.20 2275
5672.92 2207
5673.63 2195
5674.34 2290
5675.05 2322
5675.76 2272
5676.47 2325
5677.18 2258
5677.89 2228
5678.60 2246
5679.31 2249
5680.02 2215
5680.73 2172
5681.44 2215
5682.16 2205
5682.87 2394
5683.58 2220
5684.29 2208
5685.00 2342
5685.71 2309
5686.42 2263
5687.13 2300
5687.85 2292
5688.56 2329
5689.27 2273
5689.98 2250
5690.69 2357
5691.40 2290
5692.11 2382
5692.83 2333
5693.54 2281
5694.25 2266
5694.96 2340
5695.67 2277
5696.39 2249
5697.10 2257
5697.81 2289
5698.52 2312
5699.23 2312
5699.95 2245
5700.66 2247
5701.37 2189
5702.08 2213
5702.80 2292
5703.51 2340
5704.22 2291
5704.93 2292
5705.64 2287
5706.36 2271
5707.07 2320
5707.78 2261
5708.50 2261
5709.21 2244
5709.92 2196
5710.63 2260
5711.35 2253
5712.06 2311
5712.77 2310
5713.49 2149
5714.20 2157
5714.91 2168
5715.62 2325
5716.34 2191
5717.05 2217
5717.76 2193
5718.48 2261
5719.19 2306
5719.90 2234
5720.62 2339
5721.33 2329
5722.05 2352
5722.76 2359
5723.47 2267
5724.19 2294
5724.90 2350
5725.61 2303
5726.33 2264
5727.04 2383
5727.76 2300
5728.47 2313
5729.18 2264
5729.90 2386
5730.61 2248
5731.33 2316
5732.04 2321
5732.75 2253
5733.47 2252
5734.18 2383
5734.90 2301
5735.61 2168
5736.33 2334
5737.04 2268
5737.75 2143
5738.47 2217
5739.18 2303
5739.90 2325
5740.61 2192
5741.33 2235
5742.04 2177
5742.76 2282
5743.47 2228
5744.19 2181
5744.90 2247
5745.62 2233
5746.33 2127
5747.05 2156
5747.76 2241
5748.48 2254
5749.19 2250
5749.91 2259
5750.62 2216
5751.34 2270
5752.05 2242
5752.77 2219
5753.49 2356
5754.20 2322
5754.92 2299
5755.63 2379
5756.35 2400
5757.06 2420
5757.78 2469
5758.50 2525
5759.21 2454
5759.93 2382
5760.64 2407
5761.36 2233
5762.07 2432
5762.79 2442
5763.51 2370
5764.22 2305
5764.94 2283
5765.66 2260
5766.37 2347
5767.09 2253
5767.80 2338
5768.52 2382
5769.24 2386
5769.95 2419
5770.67 2275
5771.39 2400
5772.10 2406
5772.82 2475
5773.54 2429
5774.25 2514
5774.97 2445
5775.69 2471
5776.41 2423
5777.12 2532
5777.84 2485
5778.56 2581
5779.27 2625
5779.99 2567
5780.71 2416
5781.42 2452
5782.14 2425
5782.86 2335
5783.58 2414
5784.29 2470
5785.01 2422
5785.73 2466
5786.45 2516
5787.16 2491
5787.88 2533
5788.60 2451
5789.32 2469
5790.04 2550
5790.75 2578
5791.47 2651
5792.19 2601
5792.91 2551
5793.62 2521
5794.34 2466
5795.06 2526
5795.78 2638
5796.50 2556
5797.22 2553
5797.93 2572
5798.65 2585
5799.37 2681
5800.09 2718
5800.81 3003
5801.53 3076
5802.24 2979
5802.96 3067
5803.68 3249
5804.40 3258
5805.12 3178
5805.84 3130
5806.56 3156
5807.28 3014
5807.99 3029
5808.71 2873
5809.43 2846
5810.15 2777
5810.87 2634
5811.59 2660
5812.31 2677
5813.03 2584
5813.75 2700
5814.47 2757
5815.19 2844
5815.90 2932
5816.62 2980
5817.34 3100
5818.06 3206
5818.78 3148
5819.50 3388
5820.22 3431
5820.94 3351
5821.66 3301
5822.38 3203
5823.10 3235
5823.82 3173
5824.54 3050
5825.26 3054
5825.98 2979
5826.70 2924
5827.42 2875
5828.14 2871
5828.86 2753
5829.58 2688
5830.30 2739
5831.02 2861
5831.74 2834
5832.46 2768
5833.18 2673
5833.90 2697
5834.62 2593
5835.35 2652
5836.07 2776
5836.79 2760
5837.51 2586
5838.23 2552
5838.95 2602
5839.67 2660
5840.39 2533
5841.11 2585
5841.83 2539
5842.55 2524
5843.27 2462
5844.00 2507
5844.72 2465
5845.44 2507
5846.16 2548
5846.88 2378
5847.60 2342
5848.32 2392
5849.04 2384
5849.77 2379
5850.49 2398
5851.21 2367
5851.93 2301
5852.65 2410
5853.37 2434
5854.10 2398
5854.82 2392
5855.54 2335
5856.26 2402
5856.98 2423
5857.71 2465
5858.43 2434
5859.15 2445
5859.87 2356
5860.59 2368
5861.32 2467
5862.04 2553
5862.76 2529
5863.48 2476
5864.21 2458
5864.93 2383
5865.65 2412
5866.37 2365
5867.10 2353
5867.82 2311
5868.54 2421
5869.26 2403
5869.99 2290
5870.71 2324
5871.43 2318
5872.15 2298
5872.88 2315
5873.60 2398
5874.32 2301
5875.05 2450
5875.77 2312
5876.49 2313
5877.22 2362
5877.94 2426
5878.66 2366
5879.39 2455
5880.11 2400
5880.83 2307
5881.56 2317
5882.28 2387
5883.00 2415
5883.73 2448
5884.45 2536
5885.17 2532
5885.90 2589
5886.62 2552
5887.34 2486
5888.07 2605
5888.79 2548
5889.52 2478
5890.24 2519
5890.96 2535
5891.69 2472
5892.41 2435
5893.14 2412
5893.86 2356
5894.58 2364
5895.31 2426
5896.03 2389
5896.76 2416
5897.48 2416
5898.21 2354
5898.93 2471
5899.66 2524
5900.38 2676
5901.11 2724
5901.83 2812
5902.55 2979
5903.28 2879
5904.00 2901
5904.73 2964
5905.45 2881
5906.18 2844
5906.90 2799
5907.63 2700
5908.35 2596
5909.08 2683
5909.80 2624
5910.53 2498
5911.25 2530
5911.98 2467
5912.71 2418
5913.43 2393
5914.16 2329
5914.88 2274
5915.61 2400
5916.33 2321
5917.06 2360
5917.78 2263
5918.51 2254
5919.24 2281
5919.96 2267
5920.69 2384
5921.41 2290
5922.14 2153
5922.87 2168
5923.59 2268
5924.32 2249
5925.04 2304
5925.77 2258
5926.50 2409
5927.22 2410
5927.95 2360
5928.67 2344
5929.40 2478
5930.13 2357
5930.85 2350
5931.58 2340
5932.31 2501
5933.03 2574
5933.76 2592
5934.49 2383
5935.21 2363
5935.94 2443
5936.67 2383
5937.39 2501
5938.12 2568
5938.85 2599
5939.58 2528
5940.30 2504
5941.03 2459
5941.76 2328
5942.48 2364
5943.21 2377
5943.94 2373
5944.67 2394
5945.39 2397
5946.12 2462
5946.85 2317
5947.58 2373
5948.30 2364
5949.03 2318
5949.76 2265
5950.49 2380
5951.21 2406
5951.94 2387
5952.67 2267
5953.40 2444
5954.12 2453
5954.85 2560
5955.58 2393
5956.31 2394
5957.04 2497
5957.76 2374
5958.49 2540
5959.22 2507
5959.95 2511
5960.68 2663
5961.41 2627
5962.13 2577
5962.86 2606
5963.59 2543
5964.32 2494
5965.05 2540
5965.78 2517
5966.51 2460
5967.23 2458
5967.96 2471
5968.69 2475
5969.42 2508
5970.15 2439
5970.88 2429
5971.61 2433
5972.34 2368
5973.07 2457
5973.79 2426
5974.52 2464
5975.25 2407
5975.98 2316
5976.71 2311
5977.44 2418
5978.17 2317
5978.90 2279
5979.63 2364
5980.36 2263
5981.09 2275
5981.82 2310
5982.55 2299
5983.28 2351
5984.01 2400
5984.74 2345
5985.47 2349
5986.20 2382
5986.93 2406
5987.66 2335
5988.39 2354
5989.12 2375
5989.85 2409
5990.58 2463
5991.31 2391
5992.04 2386
5992.77 2398
5993.50 2488
5994.23 2441
5994.96 2406
5995.69 2419
5996.42 2380
5997.15 2383
5997.88 2394
5998.61 2346
5999.34 2245
6000.07 2272
6000.80 2274
6001.53 2384
6002.26 2315
6003.00 2369
6003.73 2307
6004.46 2355
6005.19 2359
6005.92 2227
6006.65 2328
6007.38 2271
6008.11 2274
6008.84 2408
6009.58 2418
6010.31 2232
6011.04 2375
6011.77 2382
6012.50 2452
6013.23 2439
6013.96 2491
6014.70 2446
6015.43 2401
6016.16 2477
6016.89 2420
6017.62 2492
6018.35 2497
6019.09 2490
6019.82 2426
6020.55 2368
6021.28 2370
6022.01 2374
6022.75 2334
6023.48 2342
6024.21 2356
6024.94 2300
6025.67 2268
6026.41 2337
6027.14 2250
6027.87 2326
6028.60 2279
6029.34 2341
6030.07 2280
6030.80 2118
6031.53 2278
6032.27 2301
6033.00 2298
6033.73 2307
6034.47 2318
6035.20 2250
6035.93 2229
6036.66 2264
6037.40 2258
6038.13 2168
6038.86 2192
6039.60 2158
6040.33 2210
6041.06 2262
6041.80 2306
6042.53 2308
6043.26 2475
6044.00 2463
6044.73 2646
6045.46 2735
6046.20 2763
6046.93 2726
6047.66 2879
6048.40 2893
6049.13 2915
6049.86 3004
6050.60 2899
6051.33 2639
6052.07 2504
6052.80 2459
6053.53 2402
6054.27 2257
6055.00 2244
6055.74 2181
6056.47 2225
6057.20 2184
6057.94 2251
6058.67 2230
6059.41 2224
6060.14 2187
6060.88 2227
6061.61 2119
6062.34 2203
6063.08 2209
6063.81 2145
6064.55 2119
6065.28 2170
6066.02 2174
6066.75 2219
6067.49 2082
6068.22 2127
6068.96 2053
6069.69 2161
6070.43 2106
6071.16 2080
6071.90 2143
6072.63 2172
6073.37 2198
6074.10 2166
6074.84 2124
6075.57 2106
6076.31 2165
6077.04 2245
6077.78 2209
6078.52 2122
6079.25 2137
6079.99 2140
6080.72 2240
6081.46 2173
6082.19 2092
6082.93 1985
6083.66 2032
6084.40 2120
6085.14 2109
6085.87 2222
6086.61 2348
6087.34 2155
6088.08 2113
6088.82 2240
6089.55 2210
6090.29 2139
6091.02 2072
6091.76 2036
6092.50 2089
6093.23 2097
6093.97 2142
6094.71 2207
6095.44 2108
6096.18 1926
6096.92 2009
6097.65 2100
6098.39 2086
6099.13 2116
6099.86 2186
6100.60 2111
6101.34 2134
6102.07 2149
6102.81 2082
6103.55 2089
6104.28 2067
6105.02 2063
6105.76 2011
6106.50 2037
6107.23 1960
6107.97 1979
6108.71 1984
6109.45 1992
6110.18 2124
6110.92 2098
6111.66 2019
6112.40 2009
6113.13 1970
6113.87 2043
6114.61 1973
6115.35 2123
6116.08 2140
6116.82 2076
6117.56 2142
6118.30 2211
6119.03 2178
6119.77 2072
6120.51 2038
6121.25 2035
6121.99 2077
6122.73 2027
6123.46 2202
6124.20 2164
6124.94 2161
6125.68 2222
6126.42 2189
6127.15 2157
6127.89 2226
6128.63 2028
6129.37 2169
6130.11 2129
6130.85 2041
6131.59 2205
6132.33 2249
6133.06 2247
6133.80 2197
6134.54 2313
6135.28 2349
6136.02 2418
6136.76 2373
6137.50 2269
6138.24 2348
6138.98 2263
6139.71 2151
6140.45 2142
6141.19 2141
6141.93 2085
6142.67 2015
6143.41 2011
6144.15 1972
6144.89 2036
6145.63 2158
6146.37 2114
6147.11 2118
6147.85 2008
6148.59 2174
6149.33 2246
6150.07 2180
6150.81 2077
6151.55 2153
6152.29 2076
6153.03 2104
6153.77 2148
6154.51 2070
6155.25 2067
6155.99 2063
6156.73 2072
6157.47 2122
6158.21 2103
6158.95 2153
6159.69 2169
6160.43 2179
6161.17 2144
6161.91 2126
6162.65 2044
6163.39 2044
6164.13 2125
6164.87 2146
6165.61 2081
6166.35 2072
6167.10 2092
6167.84 1998
6168.58 2012
6169.32 2085
6170.06 2181
6170.80 2200
6171.54 2078
6172.28 2153
6173.02 2273
6173.77 2190
6174.51 2070
6175.25 2276
6175.99 2322
6176.73 2221
6177.47 2116
6178.21 2083
6178.96 2077
6179.70 2030
6180.44 2074
6181.18 2139
6181.92 2001
6182.66 1981
6183.41 2001
6184.15 2083
6184.89 2054
6185.63 1958
6186.37 1980
6187.11 1977
6187.86 1962
6188.60 2054
6189.34 2015
6190.08 1932
6190.83 1981
6191.57 2007
6192.31 2043
6193.05 1990
6193.80 1992
6194.54 2094
6195.28 1977
6196.02 1998
6196.77 2019
6197.51 1968
6198.25 2014
6198.99 1984
6199.74 2057
6200.48 2053
6201.22 2102
6201.96 2075
6202.71 2001
6203.45 1893
6204.19 1955
6204.94 2010
6205.68 2109
6206.42 2112
6207.17 2120
6207.91 2014
6208.65 2057
6209.40 2098
6210.14 2248
6210.88 2220
6211.63 2146
6212.37 2195
6213.11 2115
6213.86 2186
6214.60 2075
6215.34 2095
6216.09 2103
6216.83 2021
6217.58 2015
6218.32 1941
6219.06 1926
6219.81 1884
6220.55 1973
6221.30 2008
6222.04 1973
6222.78 1901
6223.53 1945
6224.27 1874
6225.02 1937
6225.76 2025
6226.51 1987
6227.25 1957
6228.00 1965
6228.74 1960
6229.48 1997
6230.23 2114
6230.97 2096
6231.72 2148
6232.46 2134
6233.21 2083
6233.95 2107
6234.70 2081
6235.44 2071
6236.19 2108
6236.93 2071
6237.68 2005
6238.42 2001
6239.17 2138
6239.91 2061
6240.66 1920
6241.40 1932
6242.15 1959
6242.89 2057
6243.64 2029
6244.38 1961
6245.13 2027
6245.88 2072
6246.62 2177
6247.37 2099
6248.11 2068
6248.86 2030
6249.60 2271
6250.35 2201
6251.10 2268
6251.84 2202
6252.59 2191
6253.33 2178
6254.08 2184
6254.83 2065
6255.57 2090
6256.32 2044
6257.06 1960
6257.81 2043
6258.56 2036
6259.30 1958
6260.05 1987
6260.80 2054
6261.54 2005
6262.29 2023
6263.04 2102
6263.78 2197
6264.53 2217
6265.28 2162
6266.02 2041
6266.77 2115
6267.52 2187
6268.26 2108
6269.01 2158
6269.76 2249
6270.50 2214
6271.25 2117
6272.00 2136
6272.75 2189
6273.49 2142
6274.24 2158
6274.99 2120
6275.73 2185
6276.48 2227
6277.23 2095
6277.98 2104
6278.72 2034
6279.47 2125
6280.22 2180
6280.97 2126
6281.71 2074
6282.46 2005
6283.21 1959
6283.96 2059
6284.71 2002
6285.45 1988
6286.20 2012
6286.95 2054
6287.70 2094
6288.45 2106
6289.19 2042
6289.94 2148
6290.69 2163
6291.44 2141
6292.19 1998
6292.94 2085
6293.68 1988
6294.43 1927
6295.18 1969
6295.93 2051
6296.68 2027
6297.43 1932
6298.18 1930
6298.92 1965
6299.67 1888
6300.42 1915
6301.17 1892
6301.92 1991
6302.67 1919
6303.42 1950
6304.17 2031
6304.92 2014
6305.66 2049
6306.41 2136
6307.16 2027
6307.91 2031
6308.66 2114
6309.41 2105
6310.16 2000
6310.91 2006
6311.66 1987
6312.41 1944
6313.16 1859
6313.91 1879
6314.66 1913
6315.41 1841
6316.16 1826
6316.91 1948
6317.66 1952
6318.41 1887
6319.16 1808
6319.91 1871
6320.66 1868
6321.41 1915
6322.16 1910
6322.91 1878
6323.66 1919
6324.41 1909
6325.16 1959
6325.91 1885
6326.66 1926
6327.41 1890
6328.16 1888
6328.91 1940
6329.66 1943
6330.41 1877
6331.16 1938
6331.91 1907
6332.66 1971
6333.41 1811
6334.16 1884
6334.91 1979
6335.67 1827
6336.42 1814
6337.17 1920
6337.92 1928
6338.67 1906
6339.42 1904
6340.17 1985
6340.92 1904
6341.67 1876
6342.43 1922
6343.18 1891
6343.93 1879
6344.68 1923
6345.43 1951
6346.18 1862
6346.93 1908
6347.69 1895
6348.44 1831
6349.19 1962
6349.94 1878
6350.69 1912
6351.45 1764
6352.20 1897
6352.95 1854
6353.70 1823
6354.45 1891
6355.20 1963
6355.96 1828
6356.71 1821
6357.46 1841
6358.21 1892
6358.97 1939
6359.72 1826
6360.47 1846
6361.22 1831
6361.98 1756
6362.73 1796
6363.48 1861
6364.23 1864
6364.99 1921
6365.74 1804
6366.49 1891
6367.24 1975
6368.00 1902
6368.75 1910
6369.50 1876
6370.26 1766
6371.01 1808
6371.76 1895
6372.51 1833
6373.27 1942
6374.02 1805
6374.77 1744
6375.53 1873
6376.28 1938
6377.03 1857
6377.79 1887
6378.54 1821
6379.29 1910
6380.05 1909
6380.80 1938
6381.56 1892
6382.31 1818
6383.06 1928
6383.82 1884
6384.57 1797
6385.32 1885
6386.08 1944
6386.83 1979
6387.59 1863
6388.34 1870
6389.09 1747
6389.85 1909
6390.60 1925
6391.36 1823
6392.11 1754
6392.86 1871
6393.62 1971
6394.37 1822
6395.13 1819
6395.88 1839
6396.64 1809
6397.39 1864
6398.15 1830
6398.90 1875
6399.66 1696
6400.41 1732
6401.16 1777
6401.92 1767
6402.67 1717
6403.43 1712
6404.18 1711
6404.94 1737
6405.69 1770
6406.45 1773
6407.20 1825
6407.96 1849
6408.72 1825
6409.47 1814
6410.23 1833
6410.98 1721
6411.74 1796
6412.49 1792
6413.25 1801
6414.00 1783
6414.76 1860
6415.51 1867
6416.27 1878
6417.03 1735
6417.78 1786
6418.54 1791
6419.29 1739
6420.05 1892
6420.80 1781
6421.56 1802
6422.32 1829
6423.07 1787
6423.83 1795
6424.59 1779
6425.34 1830
6426.10 1773
6426.85 1742
6427.61 1746
6428.37 1680
6429.12 1806
6429.88 1735
6430.64 1766
6431.39 1803
6432.15 1723
6432.91 1682
6433.66 1677
6434.42 1714
6435.18 1816
6435.93 1794
6436.69 1792
6437.45 1818
6438.20 1765
6438.96 1820
6439.72 1732
6440.47 1654
6441.23 1652
6441.99 1696
6442.75 1732
6443.50 1740
6444.26 1670
6445.02 1747
6445.78 1726
6446.53 1658
6447.29 1812
6448.05 1695
6448.81 1785
6449.56 1844
6450.32 1755
6451.08 1683
6451.84 1775
6452.59 1798
6453.35 1780
6454.11 1717
6454.87 1716
6455.63 1765
6456.38 1717
6457.14 1743
6457.90 1712
6458.66 1719
6459.42 1720
6460.17 1724
6460.93 1699
6461.69 1743
6462.45 1774
6463.21 1670
6463.97 1725
6464.73 1783
6465.48 1755
6466.24 1787
6467.00 1786
6467.76 1730
6468.52 1688
6469.28 1728
6470.04 1651
6470.80 1719
6471.55 1768
6472.31 1781
6473.07 1781
6473.83 1802
6474.59 1820
6475.35 1799
6476.11 1748
6476.87 1754
6477.63 1734
6478.39 1741
6479.15 1852
6479.91 1855
6480.66 1773
6481.42 1740
6482.18 1699
6482.94 1776
6483.70 1705
6484.46 1824
6485.22 1766
6485.98 1778
6486.74 1769
6487.50 1873
6488.26 1857
6489.02 1702
6489.78 1784
6490.54 1841
6491.30 1809
6492.06 1803
6492.82 1867
6493.58 1824
6494.34 1750
6495.10 1743
6495.86 1772
6496.62 1740
6497.38 1787
6498.14 1829
6498.91 1834
6499.67 1808
6500.43 1812
6501.19 1704
6501.95 1713
6502.71 1742
6503.47 1785
6504.23 1758
6504.99 1790
6505.75 1692
6506.51 1715
6507.27 1812
6508.04 1778
6508.80 1803
6509.56 1878
6510.32 1840
6511.08 1871
6511.84 1815
6512.60 1805
6513.36 1854
6514.13 1820
6514.89 1843
6515.65 1784
6516.41 1861
6517.17 1831
6517.93 1773
6518.69 1753
6519.46 1745
6520.22 1704
6520.98 1765
6521.74 1673
6522.50 1812
6523.27 1905
6524.03 1911
6524.79 1919
6525.55 1958
6526.31 1893
6527.08 1943
6527.84 1961
6528.60 2000
6529.36 1976
6530.13 1962
6530.89 1881
6531.65 1850
6532.41 1923
6533.18 1898
6533.94 1878
6534.70 1873
6535.46 1872
6536.23 1871
6536.99 1912
6537.75 1904
6538.51 1894
6539.28 1941
6540.04 1899
6540.80 1843
6541.57 1925
6542.33 1832
6543.09 1842
6543.86 1791
6544.62 1887
6545.38 1876
6546.15 1815
6546.91 1770
6547.67 1840
6548.44 1842
6549.20 1763
6549.96 1810
6550.73 1856
6551.49 1806
6552.25 1841
6553.02 1832
6553.78 1844
6554.54 1753
6555.31 1709
6556.07 1722
6556.84 1875
6557.60 1889
6558.36 1812
6559.13 1741
6559.89 1900
6560.66 1934
6561.42 1893
6562.18 1895
6562.95 1732
6563.71 1775
6564.48 1875
6565.24 1927
6566.01 1850
6566.77 1842
6567.54 1908
6568.30 1965
6569.06 1894
6569.83 1901
6570.59 1919
6571.36 1864
6572.12 1835
6572.89 1894
6573.65 1863
6574.42 1906
6575.18 1861
6575.95 1898
6576.71 1951
6577.48 1996
6578.24 2045
6579.01 2034
6579.77 1996
6580.54 2099
6581.31 2209
6582.07 2240
6582.84 2286
6583.60 2267
6584.37 2288
6585.13 2293
6585.90 2290
6586.66 2255
6587.43 2244
6588.20 2286
6588.96 2083
6589.73 2120
6590.49 2069
6591.26 2079
6592.02 2035
6592.79 2027
6593.56 1890
6594.32 1913
6595.09 2140
6595.86 2132
6596.62 1943
6597.39 1928
6598.15 1969
6598.92 2063
6599.69 2010
6600.45 2042
6601.22 2025
6601.99 2007
6602.75 2096
6603.52 2090
6604.29 1994
6605.05 2176
6605.82 2181
6606.59 2144
6607.35 2083
6608.12 2098
6608.89 2140
6609.65 2103
6610.42 2187
6611.19 2144
6611.96 2060
6612.72 2070
6613.49 2142
6614.26 2141
6615.02 2117
6615.79 2198
6616.56 2232
6617.33 2143
6618.09 2125
6618.86 2162
6619.63 2038
6620.40 2204
6621.16 2253
6621.93 2242
6622.70 2272
6623.47 2401
6624.24 2423
6625.00 2403
6625.77 2422
6626.54 2452
6627.31 2335
6628.08 2378
6628.84 2255
6629.61 2424
6630.38 2234
6631.15 2199
6631.92 2270
6632.68 2348
6633.45 2455
6634.22 2659
6634.99 2661
6635.76 2804
6636.53 3002
6637.30 3028
6638.06 2949
6638.83 2993
6639.60 2871
6640.37 2644
6641.14 2517
6641.91 2397
6642.68 2343
6643.45 2189
6644.22 2022
6644.98 2082
6645.75 2007
6646.52 2022
6647.29 2045
6648.06 2046
6648.83 2047
6649.60 2076
6650.37 1970
6651.14 1908
6651.91 1997
6652.68 1912
6653.45 1922
6654.22 2035
6654.99 1984
6655.76 2046
6656.53 2000
6657.30 1908
6658.06 1915
6658.83 1933
6659.60 2049
6660.37 2031
6661.14 2012
6661.91 1972
6662.68 1968
6663.45 2065
6664.22 2184
6665.00 2205
6665.77 2221
6666.54 2345
6667.31 2482
6668.08 2311
6668.85 2207
6669.62 2303
6670.39 2172
6671.16 2259
6671.93 2221
6672.70 2105
6673.47 2048
6674.24 2044
6675.01 1997
6675.78 2042
6676.55 1981
6677.32 1950
6678.10 1974
6678.87 1948
6679.64 1946
6680.41 1887
6681.18 2019
6681.95 1995
6682.72 1972
6683.49 1936
6684.26 1947
6685.04 2042
6685.81 1995
6686.58 2039
6687.35 1981
6688.12 2111
6688.89 2238
6689.67 2074
6690.44 2115
6691.21 2090
6691.98 2028
6692.75 1932
6693.52 1810
6694.30 1991
6695.07 1957
6695.84 1831
6696.61 1861
6697.38 1858
6698.16 1869
6698.93 1912
6699.70 1827
6700.47 1854
6701.25 1944
6702.02 1847
6702.79 1832
6703.56 1724
6704.33 1794
6705.11 1715
6705.88 1728
6706.65 1784
6707.43 1746
6708.20 1875
6708.97 1852
6709.74 1781
6710.52 1831
6711.29 1729
6712.06 1832
6712.84 1757
6713.61 1781
6714.38 1690
6715.15 1752
6715.93 1781
6716.70 1783
6717.47 1831
6718.25 1750
6719.02 1758
6719.79 1803
6720.57 1768
6721.34 1772
6722.11 1741
6722.89 1738
6723.66 1755
6724.43 1797
6725.21 1743
6725.98 1635
6726.76 1594
6727.53 1676
6728.30 1653
6729.08 1654
6729.85 1620
6730.63 1646
6731.40 1733
6732.17 1716
6732.95 1677
6733.72 1692
6734.50 1648
6735.27 1681
6736.04 1664
6736.82 1758
6737.59 1723
6738.37 1656
6739.14 1684
6739.92 1748
6740.69 1685
6741.47 1697
6742.24 1692
6743.02 1682
6743.79 1733
6744.57 1720
6745.34 1732
6746.12 1652
6746.89 1757
6747.66 1624
6748.44 1616
6749.22 1719
6749.99 1675
6750.77 1718
6751.54 1630
6752.32 1692
6753.09 1671
6753.87 1682
6754.64 1680
6755.42 1622
6756.19 1633
6756.97 1590
6757.74 1608
6758.52 1696
6759.29 1581
6760.07 1650
6760.85 1718
6761.62 1670
6762.40 1654
6763.17 1633
6763.95 1712
6764.73 1627
6765.50 1732
6766.28 1722
6767.05 1759
6767.83 1714
6768.61 1674
6769.38 1682
6770.16 1724
6770.94 1682
6771.71 1666
6772.49 1758
6773.26 1744
6774.04 1705
6774.82 1724
6775.59 1695
6776.37 1713
6777.15 1680
6777.92 1707
6778.70 1732
6779.48 1668
6780.25 1841
6781.03 1884
6781.81 1863
6782.59 1874
6783.36 1804
6784.14 1657
6784.92 1667
6785.69 1718
6786.47 1678
6787.25 1688
6788.03 1705
6788.80 1709
6789.58 1672
6790.36 1543
6791.13 1571
6791.91 1646
6792.69 1601
6793.47 1572
6794.25 1550
6795.02 1515
6795.80 1514
6796.58 1493
6797.36 1496
6798.13 1572
6798.91 1553
6799.69 1571
6800.47 1572
6801.25 1645
6802.02 1588
6802.80 1578
6803.58 1568
6804.36 1624
6805.14 1555
6805.92 1493
6806.69 1542
6807.47 1470
6808.25 1433
6809.03 1535
6809.81 1546
6810.59 1532
6811.36 1585
6812.14 1601
6812.92 1589
6813.70 1546
6814.48 1461
6815.26 1565
6816.04 1500
6816.82 1563
6817.60 1610
6818.37 1627
6819.15 1635
6819.93 1627
6820.71 1661
6821.49 1615
6822.27 1599
6823.05 1542
6823.83 1554
6824.61 1528
6825.39 1529
6826.17 1542
6826.95 1584
6827.73 1516
6828.51 1529
6829.29 1582
6830.07 1500
6830.85 1529
6831.63 1566
6832.40 1555
6833.18 1485
6833.96 1505
6834.74 1550
6835.52 1560
6836.30 1532
6837.08 1638
6837.87 1524
6838.65 1504
6839.43 1518
6840.21 1557
6840.99 1492
6841.77 1524
6842.55 1529
6843.33 1557
6844.11 1637
6844.89 1532
6845.67 1608
6846.45 1552
6847.23 1542
6848.01 1565
6848.79 1535
6849.57 1587
6850.35 1606
6851.13 1602
6851.92 1669
6852.70 1627
6853.48 1564
6854.26 1628
6855.04 1668
6855.82 1652
6856.60 1612
6857.38 1614
6858.16 1655
6858.95 1597
6859.73 1625
6860.51 1567
6861.29 1528
6862.07 1533
6862.85 1571
6863.64 1592
6864.42 1546
6865.20 1537
6865.98 1599
6866.76 1502
6867.54 1515
6868.33 1562
6869.11 1545
6869.89 1496
6870.67 1528
6871.45 1515
6872.24 1468
6873.02 1495
6873.80 1481
6874.58 1515
6875.36 1534
6876.15 1519
6876.93 1535
6877.71 1577
6878.49 1498
6879.28 1607
6880.06 1635
6880.84 1587
6881.62 1642
6882.41 1559
6883.19 1571
6883.97 1604
6884.76 1606
6885.54 1600
6886.32 1622
6887.10 1609
6887.89 1508
6888.67 1570
6889.45 1654
6890.24 1621
6891.02 1625
6891.80 1599
6892.59 1527
6893.37 1626
6894.15 1612
6894.94 1566
6895.72 1564
6896.50 1654
6897.29 1630
6898.07 1538
6898.85 1552
6899.64 1541
6900.42 1514
6901.21 1569
6901.99 1436
6902.77 1508
6903.56 1573
6904.34 1612
6905.12 1558
6905.91 1539
6906.69 1553
6907.48 1603
6908.26 1608
6909.05 1589
6909.83 1542
6910.61 1512
6911.40 1501
6912.18 1612
6912.97 1615
6913.75 1571
6914.54 1561
6915.32 1577
6916.11 1480
6916.89 1551
6917.67 1567
6918.46 1750
6919.24 1710
6920.03 1582
6920.81 1590
6921.60 1645
6922.38 1612
6923.17 1743
6923.95 1754
6924.74 1717
6925.52 1809
6926.31 1777
6927.09 1653
6927.88 1642
6928.67 1736
6929.45 1661
6930.24 1642
6931.02 1657
6931.81 1557
6932.59 1590
6933.38 1576
6934.16 1567
6934.95 1562
6935.74 1572
6936.52 1643
6937.31 1609
6938.09 1542
6938.88 1562
6939.66 1591
6940.45 1580
6941.24 1649
6942.02 1629
6942.81 1595
6943.59 1495
6944.38 1610
6945.17 1640
6945.95 1577
6946.74 1635
6947.53 1640
6948.31 1631
6949.10 1668
6949.89 1779
6950.67 1820
6951.46 1778
6952.25 1798
6953.03 1834
6953.82 1611
6954.61 1719
6955.39 1660
6956.18 1596
6956.97 1639
6957.75 1669
6958.54 1583
6959.33 1606
6960.11 1588
6960.90 1622
6961.69 1581
6962.48 1682
6963.26 1692
6964.05 1619
6964.84 1724
6965.63 1694
6966.41 1697
6967.20 1694
6967.99 1753
6968.78 1752
6969.56 1776
6970.35 1788
6971.14 1792
6971.93 1743
6972.71 1784
6973.50 1709
6974.29 1746
6975.08 1674
6975.87 1745
6976.65 1680
6977.44 1754
6978.23 1700
6979.02 1802
6979.81 1843
6980.60 1801
6981.38 1746
6982.17 1736
6982.96 1732
6983.75 1751
6984.54 1765
6985.33 1793
6986.11 1809
6986.90 1737
6987.69 1808
6988.48 1747
6989.27 1766
6990.06 1730
6990.85 1708
6991.64 1699
6992.42 1706
6993.21 1684
6994.00 1656
6994.79 1631
6995.58 1679
6996.37 1641
6997.16 1593
6997.95 1704
6998.74 1664
6999.53 1690
7000.32 1721
7001.11 1742
7001.90 1836
7002.68 1733
7003.47 1764
7004.26 1724
7005.05 1743
7005.84 1702
7006.63 1682
7007.42 1729
7008.21 1679
7009.00 1686
7009.79 1711
7010.58 1663
7011.37 1663
7012.16 1643
7012.95 1574
7013.74 1560
7014.53 1602
7015.32 1596
7016.11 1625
7016.90 1692
7017.69 1582
7018.48 1688
7019.27 1623
7020.07 1661
7020.86 1618
7021.65 1603
7022.44 1613
7023.23 1588
7024.02 1669
7024.81 1638
7025.60 1517
7026.39 1514
7027.18 1597
7027.97 1594
7028.76 1581
7029.55 1641
7030.35 1618
7031.14 1609
7031.93 1600
7032.72 1626
7033.51 1663
7034.30 1604
7035.09 1674
7035.88 1599
7036.68 1524
7037.47 1525
7038.26 1581
7039.05 1577
7039.84 1625
7040.63 1613
7041.43 1549
7042.22 1527
7043.01 1598
7043.80 1589
7044.59 1698
7045.38 1612
7046.18 1705
7046.97 1693
7047.76 1626
7048.55 1655
7049.35 1679
7050.14 1673
7050.93 1660
7051.72 1599
7052.51 1555
7053.31 1605
7054.10 1567
7054.89 1663
7055.68 1678
7056.48 1645
7057.27 1571
7058.06 1493
7058.85 1529
7059.65 1591
7060.44 1552
7061.23 1615
7062.03 1655
7062.82 1646
7063.61 1597
7064.40 1521
7065.20 1649
7065.99 1566
7066.78 1584
7067.58 1621
7068.37 1659
7069.16 1660
7069.96 1585
7070.75 1627
7071.54 1605
7072.34 1616
7073.13 1654
7073.92 1537
7074.72 1522
7075.51 1497
7076.30 1648
7077.10 1636
7077.89 1695
7078.69 1623
7079.48 1685
7080.27 1672
7081.07 1630
7081.86 1695
7082.66 1733
7083.45 1776
7084.24 1750
7085.04 1678
7085.83 1809
7086.63 1849
7087.42 1850
7088.21 1890
7089.01 2014
7089.80 1997
7090.60 1891
7091.39 1893
7092.19 1899
7092.98 1813
7093.78 1840
7094.57 1697
7095.37 1709
7096.16 1745
7096.96 1640
7097.75 1605
7098.55 1539
7099.34 1561
7100.14 1606
7100.93 1549
7101.73 1533
7102.52 1553
7103.32 1678
7104.11 1578
7104.91 1617
7105.70 1572
7106.50 1506
7107.29 1569
7108.09 1477
7108.88 1431
7109.68 1505
7110.47 1555
7111.27 1543
7112.07 1563
7112.86 1647
7113.66 1607
7114.45 1548
7115.25 1519
7116.04 1613
7116.84 1608
7117.64 1766
7118.43 1695
7119.23 1745
7120.02 1832
7120.82 1874
7121.62 1839
7122.41 1817
7123.21 1751
7124.01 1784
7124.80 1716
7125.60 1745
7126.40 1709
7127.19 1587
7127.99 1563
7128.79 1605
7129.58 1584
7130.38 1508
7131.18 1577
7131.97 1552
7132.77 1588
7133.57 1558
7134.36 1513
7135.16 1523
7135.96 1525
7136.75 1545
7137.55 1505
7138.35 1493
7139.14 1479
7139.94 1546
7140.74 1488
7141.54 1522
7142.33 1568
7143.13 1615
7143.93 1521
7144.73 1530
7145.52 1499
7146.32 1514
7147.12 1488
7147.92 1537
7148.71 1563
7149.51 1509
7150.31 1555
7151.11 1561
7151.91 1526
7152.70 1556
7153.50 1452
7154.30 1435
7155.10 1426
7155.90 1511
7156.69 1529
7157.49 1449
7158.29 1466
7159.09 1514
7159.89 1482
7160.69 1487
7161.48 1460
7162.28 1442
7163.08 1489
7163.88 1539
7164.68 1539
7165.48 1519
7166.28 1561
7167.07 1574
7167.87 1517
7168.67 1621
7169.47 1641
7170.27 1633
7171.07 1575
7171.87 1597
7172.67 1602
7173.47 1624
7174.27 1568
7175.06 1591
7175.86 1538
7176.66 1557
7177.46 1504
7178.26 1475
7179.06 1604
7179.86 1547
7180.66 1550
7181.46 1575
7182.26 1531
7183.06 1466
7183.86 1530
7184.66 1629
7185.46 1602
7186.26 1584
7187.06 1627
7187.86 1514
7188.66 1521
7189.46 1473
7190.26 1525
7191.06 1404
7191.86 1439
7192.66 1471
7193.46 1407
7194.26 1436
7195.06 1519
7195.86 1544
7196.66 1413
7197.46 1463
7198.26 1375
7199.06 1487
7199.86 1516
7200.66 1497
7201.46 1472
7202.26 1493
7203.06 1524
7203.87 1583
7204.67 1544
7205.47 1520
7206.27 1567
7207.07 1441
7207.87 1424
7208.67 1471
7209.47 1502
7210.27 1564
7211.07 1595
7211.88 1528
7212.68 1483
7213.48 1471
7214.28 1500
7215.08 1521
7215.88 1455
7216.68 1517
7217.49 1563
7218.29 1503
7219.09 1527
7219.89 1522
7220.69 1547
7221.49 1472
7222.30 1445
7223.10 1541
7223.90 1438
7224.70 1514
7225.50 1554
7226.31 1520
7227.11 1443
7227.91 1508
7228.71 1435
7229.51 1462
7230.32 1482
7231.12 1486
7231.92 1437
7232.72 1421
7233.53 1451
7234.33 1349
7235.13 1461
7235.93 1433
7236.74 1419
7237.54 1365
7238.34 1416
7239.14 1352
7239.95 1400
7240.75 1497
7241.55 1492
7242.36 1489
7243.16 1440
7243.96 1526
7244.77 1491
7245.57 1423
7246.37 1444
7247.17 1408
7247.98 1437
7248.78 1454
7249.58 1324
7250.39 1422
7251.19 1394
7251.99 1472
7252.80 1493
7253.60 1408
7254.41 1417
7255.21 1383
7256.01 1409
7256.82 1484
7257.62 1370
7258.42 1405
7259.23 1449
7260.03 1386
7260.84 1360
7261.64 1360
7262.44 1419
7263.25 1447
7264.05 1369
7264.86 1439
7265.66 1373
7266.46 1343
7267.27 1415
7268.07 1386
7268.88 1429
7269.68 1353
7270.49 1393
7271.29 1382
7272.10 1390
7272.90 1355
7273.71 1357
7274.51 1345
7275.31 1348
7276.12 1368
7276.92 1392
7277.73 1405
7278.53 1475
7279.34 1384
7280.14 1364
7280.95 1406
7281.75 1395
7282.56 1352
7283.37 1402
7284.17 1419
7284.98 1389
7285.78 1509
7286.59 1487
7287.39 1390
7288.20 1456
7289.00 1378
7289.81 1312
7290.61 1345
7291.42 1417
7292.23 1354
7293.03 1373
7293.84 1358
7294.64 1331
7295.45 1362
7296.25 1356
7297.06 1409
7297.87 1340
7298.67 1508
7299.48 1453
7300.28 1512
7301.09 1467
7301.90 1517
7302.70 1442
7303.51 1464
7304.32 1485
7305.12 1516
7305.93 1519
7306.74 1439
7307.54 1466
7308.35 1542
7309.16 1506
7309.96 1502
7310.77 1454
7311.58 1437
7312.38 1503
7313.19 1545
7314.00 1367
7314.80 1422
7315.61 1403
7316.42 1396
7317.22 1385
7318.03 1419
7318.84 1386
7319.65 1543
7320.45 1450
7321.26 1416
7322.07 1380
7322.88 1475
7323.68 1423
7324.49 1503
7325.30 1483
7326.11 1549
7326.91 1506
7327.72 1484
7328.53 1446
7329.34 1482
7330.14 1446
7330.95 1362
7331.76 1455
7332.57 1441
7333.38 1407
7334.18 1422
7334.99 1426
7335.80 1405
7336.61 1396
7337.42 1315
7338.22 1366
7339.03 1388
7339.84 1346
7340.65 1369
7341.46 1333
7342.27 1439
7343.07 1290
7343.88 1294
7344.69 1382
7345.50 1399
7346.31 1370
7347.12 1388
7347.93 1480
7348.74 1437
7349.54 1438
7350.35 1346
7351.16 1354
7351.97 1354
7352.78 1315
7353.59 1342
7354.40 1388
7355.21 1333
7356.02 1384
7356.83 1339
7357.64 1399
7358.45 1274
7359.25 1250
7360.06 1337
7360.87 1427
7361.68 1383
7362.49 1363
7363.30 1417
7364.11 1353
7364.92 1316
7365.73 1321
7366.54 1349
7367.35 1308
7368.16 1335
7368.97 1361
7369.78 1358
7370.59 1257
7371.40 1399
7372.21 1418
7373.02 1381
7373.83 1400
7374.64 1357
7375.45 1371
7376.26 1397
7377.07 1346
7377.88 1339
7378.69 1354
7379.50 1387
7380.31 1410
7381.13 1407
7381.94 1336
7382.75 1297
7383.56 1414
7384.37 1368
7385.18 1340
7385.99 1296
7386.80 1354
7387.61 1317
7388.42 1299
7389.23 1269
7390.05 1398
7390.86 1408
7391.67 1359
7392.48 1309
7393.29 1271
7394.10 1310
7394.91 1328
7395.72 1357
7396.54 1291
7397.35 1268
7398.16 1289
7398.97 1390
7399.78 1432
7400.59 1422
7401.41 1486
7402.22 1528
7403.03 1509
7403.84 1491
7404.65 1470
7405.46 1486
7406.28 1503
7407.09 1363
7407.90 1349
7408.71 1398
7409.52 1405
7410.34 1344
7411.15 1369
7411.96 1299
7412.77 1219
7413.59 1254
7414.40 1313
7415.21 1301
7416.02 1311
7416.84 1293
7417.65 1240
7418.46 1318
7419.27 1265
7420.09 1273
7420.90 1225
7421.71 1282
7422.53 1304
7423.34 1336
7424.15 1319
7424.96 1294
7425.78 1286
7426.59 1299
7427.40 1243
7428.22 1305
7429.03 1222
7429.84 1291
7430.66 1270
7431.47 1236
7432.28 1265
7433.10 1276
7433.91 1284
7434.72 1325
7435.54 1345
7436.35 1259
7437.17 1249
7437.98 1250
7438.79 1300
7439.61 1270
7440.42 1279
7441.23 1266
7442.05 1293
7442.86 1289
7443.68 1329
7444.49 1319
7445.30 1311
7446.12 1295
7446.93 1294
7447.75 1275
7448.56 1275
7449.38 1247
7450.19 1268
7451.00 1296
7451.82 1290
7452.63 1352
7453.45 1323
7454.26 1298
7455.08 1299
7455.89 1311
7456.71 1344
7457.52 1354
7458.34 1416
7459.15 1314
7459.97 1387
7460.78 1369
7461.60 1315
7462.41 1407
7463.23 1378
7464.04 1360
7464.86 1324
7465.67 1449
7466.49 1317
7467.30 1375
7468.12 1360
7468.93 1409
7469.75 1360
7470.56 1371
7471.38 1303
7472.20 1382
7473.01 1366
7473.83 1355
7474.64 1310
7475.46 1359
7476.27 1355
7477.09 1346
7477.91 1381
7478.72 1270
7479.54 1278
7480.35 1301
7481.17 1377
7481.99 1340
7482.80 1289
7483.62 1294
7484.44 1411
7485.25 1363
7486.07 1334
7486.88 1380
7487.70 1365
7488.52 1393
7489.33 1381
7490.15 1298
7490.97 1331
7491.78 1351
7492.60 1381
7493.42 1322
7494.23 1376
7495.05 1413
7495.87 1423
7496.69 1460
7497.50 1463
7498.32 1377
7499.14 1340
7499.95 1333
7500.77 1340
7501.59 1385
7502.40 1371
7503.22 1366
7504.04 1339
7504.86 1326
7505.67 1378
7506.49 1359
7507.31 1410
7508.13 1356
7508.94 1380
7509.76 1363
7510.58 1399
7511.40 1318
7512.22 1420
7513.03 1350
7513.85 1437
7514.67 1368
7515.49 1451
7516.31 1391
7517.12 1401
7517.94 1348
7518.76 1295
7519.58 1333
7520.40 1283
7521.21 1305
7522.03 1327
7522.85 1391
7523.67 1366
7524.49 1353
7525.31 1273
7526.12 1228
7526.94 1286
7527.76 1302
7528.58 1306
7529.40 1344
7530.22 1296
7531.04 1290
7531.86 1319
7532.67 1301
7533.49 1361
7534.31 1371
7535.13 1349
7535.95 1381
7536.77 1384
7537.59 1409
7538.41 1324
7539.23 1325
7540.05 1420
7540.87 1394
7541.69 1315
7542.51 1382
7543.32 1300
7544.14 1339
7544.96 1370
7545.78 1381
7546.60 1356
7547.42 1380
7548.24 1379
7549.06 1471
7549.88 1424
7550.70 1389
7551.52 1372
7552.34 1334
7553.16 1421
7553.98 1352
7554.80 1290
7555.62 1339
7556.44 1438
7557.26 1393
7558.08 1427
7558.90 1447
7559.72 1484
7560.54 1512
7561.36 1521
7562.19 1480
7563.01 1492
7563.83 1481
7564.65 1472
7565.47 1482
7566.29 1438
7567.11 1411
7567.93 1449
7568.75 1494
7569.57 1459
7570.39 1390
7571.21 1396
7572.03 1426
7572.86 1398
7573.68 1396
7574.50 1359
7575.32 1381
7576.14 1475
7576.96 1434
7577.78 1482
7578.60 1396
7579.43 1407
7580.25 1453
7581.07 1439
7581.89 1441
7582.71 1453
7583.53 1427
7584.36 1534
7585.18 1488
7586.00 1458
7586.82 1438
7587.64 1524
7588.47 1470
7589.29 1596
7590.11 1579
7590.93 1546
7591.75 1554
7592.58 1515
7593.40 1539
7594.22 1509
7595.04 1462
7595.86 1493
7596.69 1483
7597.51 1439
7598.33 1477
7599.15 1455
7599.98 1555
7600.80 1527
7601.62 1483
7602.45 1632
7603.27 1661
7604.09 1729
7604.91 1628
7605.74 1691
7606.56 1791
7607.38 1729
7608.21 1695
7609.03 1803
7609.85 1698
7610.67 1610
7611.50 1665
7612.32 1635
7613.14 1630
7613.97 1587
7614.79 1539
7615.61 1656
7616.44 1572
7617.26 1549
7618.08 1581
7618.91 1565
7619.73 1596
7620.56 1635
7621.38 1555
7622.20 1609
7623.03 1545
7623.85 1559
7624.67 1577
7625.50 1592
7626.32 1603
7627.15 1703
7627.97 1805
7628.80 1765
7629.62 1806
7630.44 1922
7631.27 2031
7632.09 2066
7632.92 2066
7633.74 2081
7634.57 2015
7635.39 2020
7636.21 2084
7637.04 1918
7637.86 1829
7638.69 1783
7639.51 1664
7640.34 1598
7641.16 1525
7641.99 1535
7642.81 1480
7643.64 1430
7644.46 1409
7645.29 1397
7646.11 1454
7646.94 1466
7647.76 1393
7648.59 1358
7649.41 1380
7650.24 1404
7651.06 1430
7651.89 1474
7652.71 1442
7653.54 1487
7654.37 1500
7655.19 1557
7656.02 1517
7656.84 1518
7657.67 1614
7658.49 1657
7659.32 1558
7660.14 1614
7660.97 1589
7661.80 1491
7662.62 1493
7663.45 1526
7664.27 1437
7665.10 1404
7665.93 1412
7666.75 1507
7667.58 1499
7668.41 1458
7669.23 1584
7670.06 1552
7670.88 1492
7671.71 1598
7672.54 1590
7673.36 1583
7674.19 1462
7675.02 1496
7675.84 1461
7676.67 1407
7677.50 1423
7678.32 1369
7679.15 1419
7679.98 1418
7680.81 1402
7681.63 1332
7682.46 1314
7683.29 1426
7684.11 1381
7684.94 1432
7685.77 1404
7686.59 1401
7687.42 1417
7688.25 1435
7689.08 1398
7689.90 1427
7690.73 1478
7691.56 1419
7692.39 1382
7693.21 1397
7694.04 1365
7694.87 1445
7695.70 1378
7696.53 1428
7697.35 1394
7698.18 1367
7699.01 1444
7699.84 1464
7700.66 1452
7701.49 1538
7702.32 1467
7703.15 1388
7703.98 1313
7704.81 1279
7705.63 1387
7706.46 1379
7707.29 1356
7708.12 1243
7708.95 1361
7709.78 1327
7710.60 1317
7711.43 1269
7712.26 1278
7713.09 1276
7713.92 1237
7714.75 1269
7715.58 1290
7716.41 1265
7717.23 1358
7718.06 1370
7718.89 1329
7719.72 1308
7720.55 1311
7721.38 1312
7722.21 1277
7723.04 1298
7723.87 1287
7724.70 1335
7725.53 1333
7726.36 1247
7727.18 1228
7728.01 1249
7728.84 1303
7729.67 1300
7730.50 1228
7731.33 1310
7732.16 1342
7732.99 1318
7733.82 1313
7734.65 1319
7735.48 1348
7736.31 1284
7737.14 1298
7737.97 1348
7738.80 1295
7739.63 1212
7740.46 1214
7741.29 1269
7742.12 1289
7742.95 1239
7743.78 1259
7744.61 1240
7745.44 1356
7746.27 1302
7747.10 1347
7747.94 1424
7748.77 1441
7749.60 1411
7750.43 1467
7751.26 1460
7752.09 1451
7752.92 1424
7753.75 1408
7754.58 1333
7755.41 1287
7756.24 1330
7757.07 1269
7757.91 1239
7758.74 1268
7759.57 1250
7760.40 1251
7761.23 1200
7762.06 1205
7762.89 1234
7763.72 1198
7764.56 1265
7765.39 1210
7766.22 1160
7767.05 1231
7767.88 1145
7768.71 1231
7769.55 1251
7770.38 1300
7771.21 1176
7772.04 1160
7772.87 1180
7773.70 1170
7774.54 1166
7775.37 1151
7776.20 1205
7777.03 1179
7777.86 1177
7778.70 1220
7779.53 1188
7780.36 1195
7781.19 1150
7782.03 1210
7782.86 1150
7783.69 1277
7784.52 1340
7785.36 1259
7786.19 1297
7787.02 1273
7787.85 1258
7788.69 1297
7789.52 1308
7790.35 1377
7791.19 1246
7792.02 1261
7792.85 1268
7793.68 1153
7794.52 1220
7795.35 1296
7796.18 1272
7797.02 1179
7797.85 1131
7798.68 1205
7799.52 1228
7800.35 1190
7801.18 1197
7802.02 1163
7802.85 1158
7803.68 1191
7804.52 1210
7805.35 1162
7806.18 1213
7807.02 1196
7807.85 1173
7808.69 1263
7809.52 1263
7810.35 1163
7811.19 1144
7812.02 1218
7812.86 1311
7813.69 1243
7814.52 1197
7815.36 1244
7816.19 1265
7817.03 1278
7817.86 1242
7818.70 1303
7819.53 1270
7820.36 1246
7821.20 1305
7822.03 1332
7822.87 1177
7823.70 1197
7824.54 1268
7825.37 1219
7826.21 1194
7827.04 1190
7827.88 1215
7828.71 1125
7829.55 1171
7830.38 1193
7831.22 1232
7832.05 1225
7832.89 1279
7833.72 1247
7834.56 1271
7835.39 1268
7836.23 1255
7837.06 1269
7837.90 1253
7838.73 1317
7839.57 1223
7840.40 1248
7841.24 1260
7842.07 1258
7842.91 1185
7843.75 1156
7844.58 1238
7845.42 1255
7846.25 1313
7847.09 1258
7847.93 1232
7848.76 1282
7849.60 1362
7850.43 1345
7851.27 1276
7852.11 1219
7852.94 1368
7853.78 1331
7854.61 1290
7855.45 1317
7856.29 1342
7857.12 1309
7857.96 1400
7858.80 1480
7859.63 1614
7860.47 1645
7861.31 1707
7862.14 1690
7862.98 1572
7863.82 1549
7864.65 1459
7865.49 1470
7866.33 1284
7867.16 1342
7868.00 1272
7868.84 1246
7869.67 1286
7870.51 1298
7871.35 1254
7872.19 1318
7873.02 1269
7873.86 1269
7874.70 1388
7875.53 1324
7876.37 1331
7877.21 1418
7878.05 1430
7878.88 1427
7879.72 1369
7880.56 1356
7881.40 1364
7882.24 1346
7883.07 1294
7883.91 1267
7884.75 1251
7885.59 1237
7886.42 1263
7887.26 1223
7888.10 1195
7888.94 1276
7889.78 1276
7890.62 1290
7891.45 1184
7892.29 1313
7893.13 1324
7893.97 1214
7894.81 1265
7895.65 1297
7896.48 1169
7897.32 1262
7898.16 1210
7899.00 1203
7899.84 1192
7900.68 1140
7901.52 1204
7902.35 1229
7903.19 1193
7904.03 1211
7904.87 1228
7905.71 1154
7906.55 1180
7907.39 1115
7908.23 1108
7909.07 1165
7909.91 1166
7910.75 1165
7911.58 1159
7912.42 1144
7913.26 1213
7914.10 1184
7914.94 1155
7915.78 1135
7916.62 1164
7917.46 1235
7918.30 1172
7919.14 1143
7919.98 1083
7920.82 1170
7921.66 1167
7922.50 1207
7923.34 1209
7924.18 1232
7925.02 1213
7925.86 1168
7926.70 1103
7927.54 1151
7928.38 1138
7929.22 1185
7930.06 1240
7930.90 1109
7931.74 1127
7932.58 1078
7933.42 1049
7934.26 1110
7935.10 1125
7935.94 1081
7936.78 1106
7937.62 1124
7938.47 1091
7939.31 1011
7940.15 1125
7940.99 1179
7941.83 1085
7942.67 1158
7943.51 1138
7944.35 1077
7945.19 1106
7946.03 1179
7946.88 1106
7947.72 1113
7948.56 1160
7949.40 1144
7950.24 1205
7951.08 1156
7951.92 1072
7952.76 1130
7953.61 1185
7954.45 1134
7955.29 1099
7956.13 1028
7956.97 1124
7957.81 1144
7958.66 1090
7959.50 1101
7960.34 1123
7961.18 1080
7962.02 1073
7962.87 1046
7963.71 1086
7964.55 1032
7965.39 1079
7966.23 1085
7967.08 1054
7967.92 1023
7968.76 1095
7969.60 1142
7970.45 1112
7971.29 1097
7972.13 1052
7972.97 1067
7973.82 1057
7974.66 1113
7975.50 1103
7976.34 1070
7977.19 1062
7978.03 1116
7978.87 1075
7979.72 1085
7980.56 1091
7981.40 1041
7982.24 1058
7983.09 1084
7983.93 1150
7984.77 1085
7985.62 1106
7986.46 1104
7987.30 1055
7988.15 1081
7988.99 1046
7989.83 1077
7990.68 1068
7991.52 1091
7992.36 1052
7993.21 1119
7994.05 1027
7994.90 1083
7995.74 1086
7996.58 1048
7997.43 1000
7998.27 1007
7999.11 979
7999.96 1042
8000.80 1061
8001.65 993
8002.49 968
8003.34 970
8004.18 995
8005.02 1084
8005.87 1033
8006.71 1032
8007.56 1058
8008.40 1046
8009.25 1114
8010.09 1110
8010.93 1001
8011.78 1030
8012.62 1094
8013.47 1059
8014.31 1075
8015.16 1067
8016.00 1067
8016.85 1007
8017.69 1017
8018.54 1012
8019.38 1003
8020.23 1057
8021.07 1018
8021.92 1067
8022.76 1010
8023.61 1040
8024.45 1015
8025.30 1028
8026.14 960
8026.99 1039
8027.83 1033
8028.68 1018
8029.53 1044
8030.37 1023
8031.22 1056
8032.06 1108
8032.91 1012
8033.75 974
8034.60 987
8035.45 1043
8036.29 1055
8037.14 1033
8037.98 1061
8038.83 918
8039.68 1051
8040.52 1061
8041.37 1048
8042.21 995
8043.06 1006
8043.91 962
8044.75 999
8045.60 1007
8046.45 1020
8047.29 1036
8048.14 999
8048.99 1041
8049.83 1060
8050.68 1048
8051.53 1027
8052.37 1089
8053.22 1072
8054.07 1094
8054.91 1003
8055.76 996
8056.61 1003
8057.45 1035
8058.30 1010
8059.15 1037
8060.00 1004
8060.84 960
8061.69 988
8062.54 993
8063.38 1034
8064.23 1073
8065.08 1029
8065.93 1009
8066.77 991
8067.62 1009
8068.47 1030
8069.32 1031
8070.16 1031
8071.01 1045
8071.86 978
8072.71 1022
8073.56 1041
8074.40 997
8075.25 994
8076.10 949
8076.95 960
8077.80 985
8078.64 983
8079.49 939
8080.34 964
8081.19 945
8082.04 981
8082.89 1023
8083.73 960
8084.58 978
8085.43 1007
8086.28 1002
8087.13 927
8087.98 976
8088.82 950
8089.67 1021
8090.52 1050
8091.37 963
8092.22 964
8093.07 989
8093.92 947
8094.77 1102
8095.62 1054
8096.46 1012
8097.31 1047
8098.16 1047
8099.01 1021
8099.86 1037
8100.71 1044
8101.56 1018
8102.41 1022
8103.26 966
8104.11 1013
8104.96 962
8105.81 965
8106.66 1028
8107.51 964
8108.36 971
8109.21 1028
8110.06 1075
8110.91 1009
8111.76 1000
8112.61 1015
8113.46 1020
8114.31 1015
8115.16 1049
8116.01 1045
8116.86 946
8117.71 1005
8118.56 1020
8119.41 1032
8120.26 999
8121.11 1003
8121.96 1044
8122.81 1039
8123.66 1073
8124.51 1080
8125.36 1114
8126.21 1027
8127.06 1035
8127.91 1016
8128.76 1015
8129.61 1103
8130.46 1036
8131.31 1032
8132.17 1039
8133.02 1091
8133.87 1094
8134.72 1119
8135.57 1122
8136.42 1099
8137.27 1145
8138.12 1091
8138.97 1067
8139.83 1029
8140.68 1070
8141.53 1161
8142.38 1068
8143.23 1153
8144.08 1128
8144.94 1077
8145.79 1081
8146.64 1121
8147.49 1127
8148.34 1096
8149.19 1108
8150.05 1118
8150.90 1139
8151.75 1090
8152.60 1120
8153.45 1147
8154.31 1175
8155.16 1158
8156.01 1203
8156.86 1255
8157.71 1244
8158.57 1226
8159.42 1235
8160.27 1143
8161.12 1010
8161.98 1100
8162.83 1114
8163.68 1100
8164.53 1025
8165.39 1061
8166.24 1019
8167.09 1062
8167.95 1055
8168.80 1025
8169.65 993
8170.50 1048
8171.36 998
8172.21 1078
8173.06 1064
8173.92 1035
8174.77 1150
8175.62 1092
8176.48 1067
8177.33 1084
8178.18 1020
8179.04 1043
8179.89 1086
8180.74 1023
8181.60 977
8182.45 969
8183.30 1009
8184.16 948
8185.01 994
8185.86 1021
8186.72 1048
8187.57 1028
8188.43 955
8189.28 971
8190.13 1068
8190.99 967
8191.84 955
8192.70 993
8193.55 947
8194.40 965
8195.26 978
8196.11 1007
8196.97 1022
8197.82 1028
8198.68 950
8199.53 964
8200.39 1008
8201.24 1084
8202.09 946
8202.95 1020
8203.80 1031
8204.66 1003
8205.51 936
8206.37 951
8207.22 979
8208.08 957
8208.93 964
8209.79 970
8210.64 1019
8211.50 980
8212.35 1012
8213.21 1020
8214.06 1039
8214.92 1012
8215.77 1014
8216.63 1056
8217.49 1074
8218.34 1026
8219.20 1050
8220.05 1027
8220.91 1073
8221.76 997
8222.62 1011
8223.47 1028
8224.33 1003
8225.19 951
8226.04 971
8226.90 1014
8227.75 998
8228.61 965
8229.47 979
8230.32 955
8231.18 986
8232.03 971
8232.89 936
8233.75 971
8234.60 908
8235.46 960
8236.32 976
8237.17 961
8238.03 960
8238.88 1019
8239.74 987
8240.60 913
8241.45 958
8242.31 990
8243.17 994
8244.02 1004
8244.88 952
8245.74 999
8246.60 1019
8247.45 954
8248.31 957
8249.17 985
8250.02 940
8250.88 980
8251.74 1005
8252.59 1035
8253.45 979
8254.31 942
8255.17 945
8256.02 990
8256.88 983
8257.74 936
8258.60 1000
8259.45 996
8260.31 978
8261.17 960
8262.03 1003
8262.89 960
8263.74 969
8264.60 966
8265.46 951
8266.32 957
8267.17 1004
8268.03 976
8268.89 1005
8269.75 913
8270.61 970
8271.47 937
8272.32 914
8273.18 838
8274.04 921
8274.90 945
8275.76 949
8276.62 995
8277.47 976
8278.33 946
8279.19 953
8280.05 982
8280.91 998
8281.77 1020
8282.63 954
8283.48 954
8284.34 946
8285.20 939
8286.06 938
8286.92 971
8287.78 1043
8288.64 1055
8289.50 1040
8290.36 960
8291.22 988
8292.08 975
8292.94 984
8293.79 1022
8294.65 1004
8295.51 985
8296.37 1042
8297.23 990
8298.09 992
8298.95 1046
8299.81 1048
8300.67 986
8301.53 986
8302.39 1034
8303.25 968
8304.11 996
8304.97 1001
8305.83 1002
8306.69 1019
8307.55 1049
8308.41 1041
8309.27 1013
8310.13 1047
8310.99 1019
8311.85 980
8312.71 1008
8313.57 983
8314.43 916
8315.29 997
8316.15 1017
8317.01 995
8317.88 991
8318.74 1050
8319.60 1057
8320.46 1047
8321.32 1027
8322.18 1001
8323.04 1036
8323.90 1029
8324.76 992
8325.62 1016
8326.48 977
8327.34 1034
8328.21 1000
8329.07 1005
8329.93 1039
8330.79 978
8331.65 999
8332.51 1025
8333.37 1008
8334.24 967
8335.10 967
8335.96 1022
8336.82 1059
8337.68 1024
8338.54 1004
8339.41 1012
8340.27 998
8341.13 957
8341.99 923
8342.85 905
8343.71 966
8344.58 1074
8345.44 1022
8346.30 1018
8347.16 951
8348.02 1008
8348.89 970
8349.75 931
8350.61 1036
8351.47 999
8352.34 964
8353.20 940
8354.06 973
8354.92 990
8355.79 970
8356.65 996
8357.51 973
8358.37 924
8359.24 997
8360.10 977
8360.96 955
8361.83 933
8362.69 944
8363.55 936
8364.41 936
8365.28 984
8366.14 990
8367.00 969
8367.87 940
8368.73 973
8369.59 1026
8370.46 1067
8371.32 1015
8372.18 961
8373.05 1007
8373.91 1032
8374.77 1034
8375.64 1086
8376.50 1034
8377.37 1036
8378.23 1020
8379.09 953
8379.96 1008
8380.82 1028
8381.68 1018
8382.55 1026
8383.41 1047
8384.28 1088
8385.14 1048
8386.01 1004
8386.87 994
8387.73 1015
8388.60 1000
8389.46 1006
8390.33 1054
8391.19 1063
8392.06 1027
8392.92 990
8393.78 1011
8394.65 1020
8395.51 1023
8396.38 1006
8397.24 951
8398.11 983
8398.97 1011
8399.84 1011
8400.70 1022
8401.57 990
8402.43 974
8403.30 956
8404.16 1017
8405.03 1043
8405.89 1023
8406.76 1045
8407.62 976
8408.49 1001
8409.35 1039
8410.22 1074
8411.08 1075
8411.95 1084
8412.82 1090
8413.68 1048
8414.55 1047
8415.41 1038
8416.28 992
8417.14 1011
8418.01 1024
8418.88 1035
8419.74 986
8420.61 944
8421.47 1005
8422.34 1024
8423.21 1060
8424.07 1019
8424.94 1055
8425.80 1042
8426.67 1121
8427.54 1090
8428.40 1070
8429.27 1049
8430.14 1096
8431.00 1070
8431.87 1087
8432.74 1106
8433.60 1087
8434.47 1072
8435.34 1096
8436.20 1082
8437.07 1099
8437.94 1183
8438.80 1212
8439.67 1107
8440.54 1099
8441.40 1066
8442.27 1196
8443.14 1225
8444.00 1217
8444.87 1194
8445.74 1246
8446.61 1201
8447.47 1274
8448.34 1192
8449.21 1189
8450.08 1194
8450.94 1205
8451.81 1193
8452.68 1195
8453.55 1182
8454.41 1196
8455.28 1251
8456.15 1331
8457.02 1346
8457.88 1315
8458.75 1387
8459.62 1467
8460.49 1539
8461.36 1468
8462.22 1495
8463.09 1465
8463.96 1407
8464.83 1498
8465.70 1399
8466.57 1325
8467.43 1323
8468.30 1330
8469.17 1444
8470.04 1465
8470.91 1504
8471.78 1528
8472.65 1675
8473.51 1683
8474.38 1570
8475.25 1532
8476.12 1511
8476.99 1443
8477.86 1397
8478.73 1351
8479.60 1268
8480.46 1161
8481.33 1183
8482.20 1190
8483.07 1165
8483.94 1152
8484.81 1149
8485.68 1095
8486.55 1131
8487.42 1166
8488.29 1136
8489.16 1127
8490.03 1078
8490.90 1083
8491.77 1050
8492.64 1078
8493.51 1087
8494.37 1118
8495.24 1118
8496.11 1094
8496.98 1183
8497.85 1143
8498.72 1120
8499.59 1108
8500.46 1144
8501.33 1126
8502.20 1043
8503.07 1059
8503.94 1036
8504.82 1106
8505.69 1099
8506.56 1156
8507.43 1093
8508.30 1179
8509.17 1178
8510.04 1162
8510.91 1156
8511.78 1119
8512.65 1224
8513.52 1172
8514.39 1222
8515.26 1280
8516.13 1174
8517.00 1114
8517.87 1204
8518.75 1218
8519.62 1105
8520.49 1127
8521.36 1165
8522.23 1099
8523.10 1200
8523.97 1102
8524.84 1115
8525.71 1145
8526.59 1160
8527.46 1244
8528.33 1156
8529.20 1164
8530.07 1164
8530.94 1159
8531.82 1134
8532.69 1116
8533.56 1178
8534.43 1163
8535.30 1131
8536.17 1202
8537.05 1195
8537.92 1139
8538.79 1207
8539.66 1230
8540.53 1168
8541.41 1185
8542.28 1149
8543.15 1126
8544.02 1176
8544.90 1126
8545.77 1138
8546.64 1079
8547.51 1165
8548.39 1153
8549.26 1154
8550.13 1163
8551.00 1120
8551.88 1181
8552.75 1266
8553.62 1293
8554.49 1353
8555.37 1529
8556.24 1569
8557.11 1640
8557.99 1556
8558.86 1495
8559.73 1508
8560.60 1421
8561.48 1290
8562.35 1291
8563.22 1246
8564.10 1185
8564.97 1197
8565.84 1147
8566.72 1078
8567.59 1026
8568.46 982
8569.34 1021
8570.21 993
8571.09 1031
8571.96 968
8572.83 988
8573.71 1053
8574.58 1036
8575.45 986
8576.33 1042
8577.20 1013
8578.08 969
8578.95 1000
8579.82 1026
8580.70 993
8581.57 972
8582.45 931
8583.32 990
8584.20 995
8585.07 947
8585.94 1023
8586.82 1027
8587.69 992
8588.57 959
8589.44 945
8590.32 1014
8591.19 1017
8592.07 987
8592.94 961
8593.82 1004
8594.69 1000
8595.57 1024
8596.44 1023
8597.32 1009
8598.19 1020
8599.07 1031
8599.94 974
8600.82 981
8601.69 1009
8602.57 1010
8603.44 1033
8604.32 994
8605.19 953
8606.07 943
8606.94 958
8607.82 942
8608.69 1015
8609.57 951
8610.45 967
8611.32 953
8612.20 955
8613.07 1007
8613.95 1017
8614.82 952
8615.70 1003
8616.58 1014
8617.45 986
8618.33 961
8619.21 992
8620.08 1010
8620.96 969
8621.83 960
8622.71 940
8623.59 927
8624.46 950
8625.34 956
8626.22 1014
8627.09 1008
8627.97 1055
8628.85 968
8629.72 968
8630.60 993
8631.48 972
8632.35 1000
8633.23 923
8634.11 930
8634.98 979
8635.86 967
8636.74 970
8637.61 961
8638.49 891
8639.37 929
8640.24 943
8641.12 939
8642.00 938
8642.88 941
8643.75 927
8644.63 887
8645.51 940
8646.39 1001
8647.26 912
8648.14 926
8649.02 970
8649.90 952
8650.77 943
8651.65 903
8652.53 938
8653.41 955
8654.29 927
8655.16 895
8656.04 928
8656.92 929
8657.80 903
8658.68 872
8659.55 939
8660.43 965
8661.31 927
8662.19 884
8663.07 879
8663.95 871
8664.82 896
8665.70 877
8666.58 861
8667.46 874
8668.34 865
8669.22 889
8670.10 854
8670.97 929
8671.85 900
8672.73 891
8673.61 857
8674.49 865
8675.37 880
8676.25 910
8677.13 908
8678.01 863
8678.88 866
8679.76 851
8680.64 871
8681.52 897
8682.40 873
8683.28 905
8684.16 906
8685.04 905
8685.92 931
8686.80 911
8687.68 886
8688.56 912
8689.44 856
8690.32 928
8691.20 904
8692.08 922
8692.96 879
8693.84 897
8694.72 884
8695.60 857
8696.48 842
8697.36 886
8698.24 921
8699.12 832
8700.00 947
8700.88 879
8701.76 875
8702.64 880
8703.52 831
8704.40 853
8705.28 887
8706.16 875
8707.04 877
8707.92 901
8708.80 919
8709.68 894
8710.56 922
8711.44 880
8712.33 865
8713.21 879
8714.09 933
8714.97 923
8715.85 846
8716.73 851
8717.61 870
8718.49 878
8719.37 902
8720.25 896
8721.14 857
8722.02 880
8722.90 881
8723.78 925
8724.66 876
8725.54 965
8726.42 912
8727.31 943
8728.19 906
8729.07 931
8729.95 954
8730.83 986
8731.72 1003
8732.60 1031
8733.48 1008
8734.36 905
8735.24 928
8736.12 926
8737.01 940
8737.89 875
8738.77 864
8739.65 833
8740.54 898
8741.42 885
8742.30 884
8743.18 921
8744.07 912
8744.95 849
8745.83 921
8746.71 934
8747.60 922
8748.48 856
8749.36 906
8750.24 943
8751.13 913
8752.01 827
8752.89 890
8753.77 867
8754.66 928
8755.54 942
8756.42 1012
8757.31 1034
8758.19 1000
8759.07 1057
8759.96 1113
8760.84 1074
8761.72 1097
8762.61 1073
8763.49 1060
8764.37 1041
8765.26 1026
8766.14 1010
8767.02 969
8767.91 977
8768.79 1003
8769.68 965
8770.56 930
8771.44 992
8772.33 959
8773.21 932
8774.09 957
8774.98 895
8775.86 814
8776.75 859
8777.63 889
8778.52 955
8779.40 912
8780.28 853
8781.17 879
8782.05 880
8782.94 853
8783.82 878
8784.71 868
8785.59 869
8786.47 861
8787.36 856
8788.24 857
8789.13 832
8790.01 909
8790.90 920
8791.78 897
8792.67 935
8793.55 887
8794.44 918
8795.32 961
8796.21 916
8797.09 841
8797.98 920
8798.86 937
8799.75 892
8800.63 906
8801.52 891
8802.41 847
8803.29 916
8804.18 835
8805.06 860
8805.95 877
8806.83 849
8807.72 809
8808.60 862
8809.49 867
8810.38 852
8811.26 809
8812.15 811
8813.03 796
8813.92 803
8814.81 843
8815.69 803
8816.58 837
8817.46 777
8818.35 823
8819.24 817
8820.12 787
8821.01 762
8821.89 822
8822.78 776
8823.67 826
8824.55 793
8825.44 777
8826.33 770
8827.21 787
8828.10 837
8828.99 751
8829.87 801
8830.76 814
8831.65 767
8832.53 811
8833.42 777
8834.31 755
8835.20 794
8836.08 816
8836.97 844
8837.86 816
8838.74 793
8839.63 819
8840.52 796
8841.41 759
8842.29 815
8843.18 855
8844.07 812
8844.96 841
8845.84 746
8846.73 801
8847.62 780
8848.51 810
8849.39 797
8850.28 787
8851.17 741
8852.06 779
8852.95 747
8853.83 750
8854.72 814
8855.61 874
8856.50 823
8857.39 846
8858.27 775
8859.16 763
8860.05 762
8860.94 761
8861.83 752
8862.72 738
8863.60 740
8864.49 739
8865.38 764
8866.27 760
8867.16 769
8868.05 743
8868.94 747
8869.83 798
8870.71 767
8871.60 749
8872.49 775
8873.38 729
8874.27 767
8875.16 772
8876.05 745
8876.94 764
8877.83 774
8878.72 752
8879.60 760
8880.49 752
8881.38 742
8882.27 758
8883.16 775
8884.05 778
8884.94 759
8885.83 700
8886.72 771
8887.61 770
8888.50 776
8889.39 714
8890.28 756
8891.17 749
8892.06 746
8892.95 726
8893.84 781
8894.73 748
8895.62 749
8896.51 721
8897.40 720
8898.29 775
8899.18 776
8900.07 791
8900.96 776
8901.85 730
8902.74 753
8903.63 813
8904.52 796
8905.41 798
8906.30 713
8907.19 755
8908.08 753
8908.98 749
8909.87 789
8910.76 734
8911.65 733
8912.54 733
8913.43 781
8914.32 703
8915.21 706
8916.10 758
8916.99 797
8917.89 751
8918.78 740
8919.67 729
8920.56 783
8921.45 784
8922.34 821
8923.23 770
8924.13 751
8925.02 734
8925.91 697
8926.80 750
8927.69 749
8928.58 735
8929.48 690
8930.37 753
8931.26 789
8932.15 755
8933.04 747
8933.93 743
8934.83 797
8935.72 746
8936.61 773
8937.50 744
8938.40 722
8939.29 744
8940.18 697
8941.07 729
8941.96 714
8942.86 719
8943.75 729
8944.64 731
8945.53 789
8946.43 732
8947.32 719
8948.21 728
8949.11 706
8950.00 703
8950.89 760
8951.78 770
8952.68 732
8953.57 710
8954.46 744
8955.36 702
8956.25 705
8957.14 759
8958.04 792
8958.93 782
8959.82 727
8960.72 722
8961.61 665
8962.50 739
8963.40 763
8964.29 748
8965.18 735
8966.08 706
8966.97 757
8967.86 784
8968.76 820
8969.65 767
8970.54 800
8971.44 758
8972.33 766
8973.23 749
8974.12 759
8975.01 768
8975.91 747
8976.80 727
8977.70 749
8978.59 764
8979.49 749
8980.38 680
8981.27 696
8982.17 678
8983.06 647
8983.96 692
8984.85 737
8985.75 762
8986.64 675
8987.54 743
8988.43 711
8989.33 681
8990.22 724
8991.12 689
8992.01 705
8992.90 735
8993.80 703
8994.69 736
8995.59 719
8996.49 698
8997.38 736
8998.28 720
8999.17 716
9000.07 729
9000.96 698
9001.86 718
9002.75 743
9003.65 724
9004.54 705
9005.44 720
9006.33 731
9007.23 758
9008.13 698
9009.02 717
9009.92 705
9010.81 723
9011.71 683
9012.60 727
9013.50 700
9014.40 720
9015.29 745
9016.19 741
9017.09 718
9017.98 684
9018.88 702
9019.77 741
9020.67 737
9021.57 737
9022.46 696
9023.36 649
9024.26 666
9025.15 680
9026.05 712
9026.95 608
9027.84 613
9028.74 690
9029.64 730
9030.53 688
9031.43 671
9032.33 710
9033.22 716
9034.12 650
9035.02 650
9035.91 684
9036.81 700
9037.71 671
9038.61 670
9039.50 688
9040.40 690
9041.30 717
9042.20 717
9043.09 718
9043.99 710
9044.89 732
9045.79 704
9046.68 748
9047.58 767
9048.48 728
9049.38 704
9050.27 722
9051.17 702
9052.07 717
9052.97 750
9053.87 727
9054.76 720
9055.66 765
9056.56 692
9057.46 673
9058.36 715
9059.25 753
9060.15 730
9061.05 685
9061.95 760
9062.85 701
9063.75 683
9064.64 714
9065.54 696
9066.44 707
9067.34 693
9068.24 754
9069.14 728
9070.04 750
9070.94 764
9071.83 731
9072.73 746
9073.63 705
9074.53 734
9075.43 695
9076.33 720
9077.23 698
9078.13 707
9079.03 683
9079.93 697
9080.83 689
9081.72 693
9082.62 696
9083.52 684
9084.42 685
9085.32 697
9086.22 692
9087.12 694
9088.02 672
9088.92 714
9089.82 707
9090.72 722
9091.62 717
9092.52 729
9093.42 709
9094.32 673
9095.22 748
9096.12 716
9097.02 754
9097.92 762
9098.82 792
9099.72 694
9100.62 718
9101.52 700
9102.42 697
9103.32 640
9104.22 668
9105.12 647
9106.02 642
9106.92 665
9107.83 727
9108.73 708
9109.63 753
9110.53 681
9111.43 669
9112.33 729
9113.23 659
9114.13 685
9115.03 731
9115.93 693
9116.83 674
9117.74 669
9118.64 686
9119.54 710
9120.44 687
9121.34 668
9122.24 686
9123.14 667
9124.04 692
9124.95 708
9125.85 676
9126.75 635
9127.65 649
9128.55 709
9129.45 687
9130.36 727
9131.26 662
9132.16 700
9133.06 678
9133.96 730
9134.87 683
9135.77 675
9136.67 735
9137.57 682
9138.47 675
9139.38 701
9140.28 663
9141.18 635
9142.08 638
9142.99 619
9143.89 664
9144.79 734
9145.69 657
9146.60 656
9147.50 684
9148.40 619
9149.30 673
9150.21 654
9151.11 655
9152.01 688
9152.92 673
9153.82 709
9154.72 669
9155.62 698
9156.53 684
9157.43 688
9158.33 679
9159.24 644
9160.14 658
9161.04 676
9161.95 658
9162.85 692
9163.75 684
9164.66 637
9165.56 679
9166.46 683
9167.37 637
9168.27 687
9169.17 636
9170.08 690
9170.98 699
9171.89 651
9172.79 595
9173.69 651
9174.60 678
9175.50 612
9176.41 677
9177.31 702
9178.21 651
9179.12 649
9180.02 688
9180.93 696
9181.83 693
9182.74 669
9183.64 670
9184.54 647
9185.45 635
9186.35 662
9187.26 708
9188.16 686
9189.07 660
9189.97 699
9190.88 718
9191.78 693
9192.69 640
9193.59 670
9194.50 678
9195.40 718
9196.31 689
9197.21 683
9198.12 683
9199.02 678
9199.93 677
9200.83 682
9201.74 692
9202.64 679
9203.55 742
9204.45 748
9205.36 750
9206.26 760
9207.17 743
9208.08 724
9208.98 712
9209.89 676
9210.79 701
9211.70 685
9212.60 734
9213.51 741
9214.42 679
9215.32 694
9216.23 633
9217.13 675
9218.04 647
9218.95 640
9219.85 661
9220.76 703
9221.66 657
9222.57 658
9223.48 688
9224.38 710
9225.29 647
9226.20 675
9227.10 692
9228.01 665
9228.92 622
9229.82 650
9230.73 649
9231.64 638
9232.54 675
9233.45 667
9234.36 694
9235.26 683
9236.17 688
9237.08 632
9237.99 649
9238.89 632
9239.80 671
9240.71 622
9241.61 640
9242.52 690
9243.43 651
9244.34 620
9245.24 670
9246.15 680
9247.06 626
9247.97 722
9248.87 699
9249.78 705
9250.69 644
9251.60 708
9252.50 685
9253.41 655
9254.32 637
9255.23 665
9256.14 626
9257.04 631
9257.95 648
9258.86 659
9259.77 650
9260.68 627
9261.59 669
9262.49 635
9263.40 710
9264.31 678
9265.22 674
9266.13 684
9267.04 689
9267.94 671
9268.85 677
9269.76 697
9270.67 686
9271.58 673
9272.49 649
9273.40 631
9274.31 643
9275.21 644
9276.12 632
9277.03 642
9277.94 666
9278.85 625
9279.76 630
9280.67 655
9281.58 612
9282.49 628
9283.40 632
9284.31 626
9285.22 688
9286.12 703
9287.03 622
9287.94 664
9288.85 744
9289.76 700
9290.67 674
9291.58 639
9292.49 627
9293.40 681
9294.31 633
9295.22 644
9296.13 670
9297.04 616
9297.95 662
9298.86 664
9299.77 691
9300.68 660
9301.59 630
9302.50 681
9303.41 672
9304.32 671
9305.23 681
9306.14 715
9307.05 644
9307.96 685
9308.88 723
9309.79 712
9310.70 724
9311.61 646
9312.52 704
9313.43 714
9314.34 745
9315.25 682
9316.16 687
9317.07 707
9317.98 733
9318.89 683
9319.81 692
9320.72 662
9321.63 649
9322.54 691
9323.45 737
9324.36 637
9325.27 678
9326.18 673
9327.10 661
9328.01 641
9328.92 673
9329.83 696
9330.74 623
9331.65 624
9332.57 635
9333.48 651
9334.39 663
9335.30 644
9336.21 652
9337.12 671
9338.04 666
9338.95 705
9339.86 651
9340.77 681
9341.69 743
9342.60 750
9343.51 731
9344.42 663
9345.33 647
9346.25 658
9347.16 670
9348.07 640
9348.98 639
9349.90 662
9350.81 668
9351.72 665
9352.63 631
9353.55 599
9354.46 584
9355.37 588
9356.29 649
9357.20 660
9358.11 654
9359.02 636
9359.94 649
9360.85 634
9361.76 597
9362.68 656
9363.59 633
9364.50 592
9365.42 595
9366.33 597
9367.24 610
9368.16 623
9369.07 641
9369.98 658
9370.90 648
9371.81 673
9372.73 659
9373.64 685
9374.55 755
9375.47 736
9376.38 612
9377.29 636
9378.21 717
9379.12 675
9380.04 639
9380.95 680
9381.86 674
9382.78 687
9383.69 681
9384.61 675
9385.52 649
9386.44 638
9387.35 686
9388.26 682
9389.18 687
9390.09 659
9391.01 674
9391.92 724
9392.84 668
9393.75 716
9394.67 668
9395.58 737
9396.50 665
9397.41 671
9398.33 705
9399.24 741
9400.16 680
9401.07 614
9401.99 629
9402.90 674
9403.82 647
9404.73 638
9405.65 604
9406.56 638
9407.48 626
9408.39 636
9409.31 628
9410.22 579
9411.14 627
9412.06 599
9412.97 656
9413.89 689
9414.80 655
9415.72 611
9416.63 646
9417.55 634
9418.47 658
9419.38 637
9420.30 656
9421.21 672
9422.13 696
9423.05 623
9423.96 623
9424.88 647
9425.80 677
9426.71 683
9427.63 652
9428.54 612
9429.46 623
9430.38 620
9431.29 703
9432.21 639
9433.13 626
9434.04 636
9434.96 675
9435.88 618
9436.79 645
9437.71 604
9438.63 665
9439.55 614
9440.46 613
9441.38 608
9442.30 603
9443.21 607
9444.13 616
9445.05 605
9445.96 592
9446.88 600
9447.80 614
9448.72 655
9449.63 655
9450.55 666
9451.47 673
9452.39 682
9453.30 631
9454.22 584
9455.14 585
9456.06 589
9456.98 658
9457.89 598
9458.81 627
9459.73 651
9460.65 629
9461.57 591
9462.48 589
9463.40 576
9464.32 621
9465.24 613
9466.16 577
9467.07 561
9467.99 593
9468.91 642
9469.83 637
9470.75 673
9471.67 585
9472.58 593
9473.50 615
9474.42 650
9475.34 642
9476.26 635
9477.18 615
9478.10 648
9479.02 629
9479.93 666
9480.85 658
9481.77 678
9482.69 653
9483.61 609
9484.53 665
9485.45 669
9486.37 650
9487.29 669
9488.21 607
9489.13 659
9490.05 684
9490.97 646
9491.88 625
9492.80 637
9493.72 616
9494.64 540
9495.56 600
9496.48 641
9497.40 609
9498.32 560
9499.24 613
9500.16 658
9501.08 659
9502.00 659
9502.92 659
9503.84 649
9504.76 592
9505.68 594
9506.60 612
9507.52 680
9508.44 652
9509.36 642
9510.28 618
9511.20 587
9512.12 596
9513.05 566
9513.97 573
9514.89 634
9515.81 592
9516.73 629
9517.65 626
9518.57 569
9519.49 642
9520.41 607
9521.33 625
9522.25 634
9523.17 617
9524.09 600
9525.02 617
9525.94 627
9526.86 610
9527.78 625
9528.70 643
9529.62 663
9530.54 626
9531.46 618
9532.39 591
9533.31 691
9534.23 646
9535.15 662
9536.07 671
9536.99 660
9537.92 654
9538.84 611
9539.76 636
9540.68 649
9541.60 649
9542.53 640
9543.45 613
9544.37 623
9545.29 634
9546.21 597
9547.14 606
9548.06 565
9548.98 630
9549.90 641
9550.82 679
9551.75 645
9552.67 648
9553.59 595
9554.51 634
9555.44 595
9556.36 687
9557.28 677
9558.21 669
9559.13 693
9560.05 661
9560.97 654
9561.90 660
9562.82 658
9563.74 652
9564.67 639
9565.59 568
9566.51 597
9567.43 640
9568.36 649
9569.28 603
9570.20 622
9571.13 646
9572.05 594
9572.97 584
9573.90 606
9574.82 658
9575.74 650
9576.67 671
9577.59 663
9578.52 696
9579.44 729
9580.36 676
9581.29 658
9582.21 635
9583.13 665
9584.06 673
9584.98 625
9585.91 640
9586.83 645
9587.76 660
9588.68 631
9589.60 629
9590.53 713
9591.45 712
9592.38 673
9593.30 658
9594.23 654
9595.15 636
9596.07 694
9597.00 683
9597.92 642
9598.85 670
9599.77 650
9600.70 658
9601.62 664
9602.55 683
9603.47 689
9604.40 697
9605.32 679
9606.25 676
9607.17 644
9608.10 663
9609.02 669
9609.95 708
9610.87 718
9611.80 676
9612.72 715
9613.65 702
9614.57 654
9615.50 662
9616.43 667
9617.35 709
9618.28 753
9619.20 684
9620.13 708
9621.05 733
9621.98 759
9622.91 702
9623.83 719
9624.76 659
9625.68 762
9626.61 771
9627.54 759
9628.46 788
9629.39 753
9630.31 743
9631.24 752
9632.17 767
9633.09 770
9634.02 797
9634.95 831
9635.87 853
9636.80 825
9637.72 825
9638.65 842
9639.58 855
9640.50 858
9641.43 834
9642.36 798
9643.28 850
9644.21 838
9645.14 842
9646.07 837
9646.99 792
9647.92 860
9648.85 896
9649.77 884
9650.70 925
9651.63 1011
9652.56 931
9653.48 928
9654.41 965
9655.34 977
9656.26 921
9657.19 876
9658.12 795
9659.05 840
9659.98 802
9660.90 819
9661.83 788
9662.76 730
9663.69 823
9664.61 769
9665.54 833
9666.47 807
9667.40 847
9668.33 813
9669.25 828
9670.18 799
9671.11 780
9672.04 818
9672.97 900
9673.89 856
9674.82 810
9675.75 849
9676.68 857
9677.61 868
9678.54 816
9679.47 807
9680.39 746
9681.32 772
9682.25 855
9683.18 853
9684.11 820
9685.04 824
9685.97 810
9686.90 818
9687.82 781
9688.75 818
9689.68 845
9690.61 851
9691.54 871
9692.47 864
9693.40 898
9694.33 859
9695.26 922
9696.19 936
9697.12 898
9698.05 865
9698.98 888
9699.90 875
9700.83 898
9701.76 963
9702.69 863
9703.62 876
9704.55 892
9705.48 877
9706.41 900
9707.34 814
9708.27 790
9709.20 772
9710.13 784
9711.06 793
9711.99 829
9712.92 804
9713.85 767
9714.78 774
9715.71 764
9716.64 800
9717.57 818
9718.50 811
9719.44 810
9720.37 744
9721.30 813
9722.23 790
9723.16 766
9724.09 745
9725.02 793
9725.95 816
9726.88 746
9727.81 783
9728.74 875
9729.67 857
9730.60 803
9731.54 803
9732.47 795
9733.40 769
9734.33 795
9735.26 821
9736.19 761
9737.12 815
9738.05 808
9738.99 785
9739.92 829
9740.85 833
9741.78 841
9742.71 867
9743.64 823
9744.57 818
9745.51 795
9746.44 846
9747.37 859
9748.30 789
9749.23 841
9750.17 787
9751.10 825
9752.03 812
9752.96 825
9753.89 821
9754.83 851
9755.76 833
9756.69 805
9757.62 792
9758.56 831
9759.49 836
9760.42 848
9761.35 824
9762.29 808
9763.22 893
9764.15 940
9765.08 873
9766.02 860
9766.95 899
9767.88 928
9768.81 921
9769.75 910
9770.68 897
9771.61 897
9772.55 916
9773.48 865
9774.41 879
9775.35 910
9776.28 885
9777.21 925
9778.14 834
9779.08 856
9780.01 901
9780.94 958
9781.88 946
9782.81 938
9783.75 941
9784.68 999
9785.61 1024
9786.55 1077
9787.48 1020
9788.41 976
9789.35 998
9790.28 1026
9791.22 915
9792.15 880
9793.08 876
9794.02 860
9794.95 841
9795.89 835
9796.82 826
9797.75 903
9798.69 906
9799.62 922
9800.56 965
9801.49 940
9802.43 950
9803.36 972
9804.29 907
9805.23 800
9806.16 787
9807.10 814
9808.03 806
9808.97 842
9809.90 832
9810.84 823
9811.77 799
9812.71 763
9813.64 770
9814.58 795
9815.51 811
9816.45 783
9817.38 746
9818.32 789
9819.25 858
9820.19 807
9821.12 814
9822.06 741
9822.99 793
9823.93 756
9824.87 780
9825.80 765
9826.74 751
9827.67 748
9828.61 796
9829.54 798
9830.48 815
9831.42 800
9832.35 785
9833.29 825
9834.22 783
9835.16 806
9836.10 834
9837.03 783
9837.97 825
9838.90 846
9839.84 779
9840.78 802
9841.71 847
9842.65 889
9843.59 804
9844.52 819
9845.46 812
9846.40 808
9847.33 819
9848.27 765
9849.20 796
9850.14 813
9851.08 821
9852.02 813
9852.95 857
9853.89 847
9854.83 839
9855.76 833
9856.70 881
9857.64 867
9858.57 845
9859.51 898
9860.45 815
9861.39 841
9862.32 879
9863.26 908
9864.20 944
9865.14 884
9866.07 850
9867.01 832
9867.95 870
9868.89 911
9869.82 896
9870.76 818
9871.70 844
9872.64 882
9873.57 912
9874.51 942
9875.45 909
9876.39 874
9877.33 926
9878.26 958
9879.20 926
9880.14 885
9881.08 882
9882.02 955
9882.96 932
9883.89 893
9884.83 942
9885.77 934
9886.71 967
9887.65 969
9888.59 931
9889.52 945
9890.46 907
9891.40 870
9892.34 866
9893.28 848
9894.22 846
9895.16 868
9896.10 936
9897.03 912
9897.97 854
9898.91 872
9899.85 913
9900.79 912
9901.73 893
9902.67 859
9903.61 897
9904.55 926
9905.49 943
9906.43 981
9907.37 963
9908.31 992
9909.25 1050
9910.18 993
9911.12 1052
9912.06 1100
9913.00 1076
9913.94 1063
9914.88 1002
9915.82 1075
9916.76 1084
9917.70 1039
9918.64 1037
9919.58 1007
9920.52 1043
9921.46 988
9922.40 1074
9923.34 1204
9924.28 1237
9925.22 1435
9926.16 1728
9927.10 1928
9928.05 2178
9928.99 2258
9929.93 2351
9930.87 2319
9931.81 2257
9932.75 2044
9933.69 1759
9934.63 1580
9935.57 1441
9936.51 1287
9937.45 1178
9938.39 1053
9939.33 1003
9940.27 1010
9941.22 980
9942.16 901
9943.10 862
9944.04 856
9944.98 895
9945.92 930
9946.86 909
9947.80 855
9948.75 840
9949.69 865
9950.63 831
9951.57 852
9952.51 829
9953.45 795
9954.40 771
9955.34 784
9956.28 813
9957.22 762
9958.16 827
9959.10 849
9960.05 806
9960.99 767
9961.93 830
9962.87 852
9963.81 829
9964.76 810
9965.70 787
9966.64 793
9967.58 877
9968.53 944
9969.47 895
9970.41 851
9971.35 822
9972.30 842
9973.24 823
9974.18 765
9975.12 770
9976.07 811
9977.01 772
9977.95 769
9978.89 736
9979.84 774
9980.78 743
9981.72 743
9982.67 722
9983.61 734
9984.55 749
9985.50 769
9986.44 769
9987.38 798
9988.33 821
9989.27 825
9990.21 771
9991.16 777
9992.10 837
9993.04 837
9993.99 883
9994.93 852
9995.87 846
9996.82 857
9997.76 871
9998.70 799
9999.65 875
10000.59 858
10001.54 826
10002.48 836
10003.42 890
10004.37 884
10005.31 886
10006.26 862
10007.20 870
10008.14 877
10009.09 829
10010.03 877
10010.98 891
10011.92 826
10012.87 829
10013.81 868
10014.76 846
10015.70 861
10016.64 842
10017.59 810
10018.53 867
10019.48 800
10020.42 831
10021.37 785
10022.31 766
10023.26 786
10024.20 767
10025.15 784
10026.09 797
10027.04 799
10027.98 741
10028.93 765
10029.87 780
10030.82 783
10031.76 773
10032.71 765
10033.66 797
10034.60 769
10035.55 798
10036.49 800
10037.44 730
10038.38 741
10039.33 752
10040.27 777
10041.22 707
10042.17 768
10043.11 745
10044.06 701
10045.00 737
10045.95 708
10046.90 736
10047.84 720
10048.79 738
10049.73 730
10050.68 687
10051.63 641
10052.57 727
10053.52 711
10054.47 707
10055.41 682
10056.36 658
10057.31 685
10058.25 666
10059.20 702
10060.15 651
10061.09 696
10062.04 711
10062.99 644
10063.93 708
10064.88 685
10065.83 690
10066.77 709
10067.72 663
10068.67 656
10069.61 675
10070.56 672
10071.51 704
10072.46 728
10073.40 665
10074.35 668
10075.30 689
10076.25 637
10077.19 605
10078.14 680
10079.09 701
10080.04 640
10080.98 645
10081.93 655
10082.88 599
10083.83 623
10084.77 651
10085.72 633
10086.67 621
10087.62 653
10088.57 705
10089.51 647
10090.46 633
10091.41 622
10092.36 638
10093.31 606
10094.26 603
10095.20 629
10096.15 650
10097.10 648
10098.05 607
10099.00 610
10099.95 610
10100.89 592
10101.84 612
10102.79 588
10103.74 620
10104.69 648
10105.64 636
10106.59 614
10107.54 592
10108.49 589
10109.43 625
10110.38 591
10111.33 617
10112.28 632
10113.23 655
10114.18 644
10115.13 595
10116.08 612
10117.03 622
10117.98 611
10118.93 665
10119.88 612
10120.83 618
10121.78 603
10122.72 607
10123.67 634
10124.62 584
10125.57 621
10126.52 619
10127.47 627
10128.42 570
10129.37 604
10130.32 602
10131.27 589
10132.22 529
10133.17 597
10134.12 617
10135.07 614
10136.02 583
10136.97 571
10137.92 558
10138.88 615
10139.83 611
10140.78 601
10141.73 595
10142.68 568
10143.63 583
10144.58 584
10145.53 614
10146.48 577
10147.43 558
10148.38 575
10149.33 533
10150.28 564
10151.23 601
10152.19 593
10153.14 585
10154.09 581
10155.04 576
10155.99 582
10156.94 611
10157.89 584
10158.84 571
10159.80 580
10160.75 593
10161.70 629
10162.65 603
10163.60 594
10164.55 589
10165.50 589
10166.46 622
10167.41 617
10168.36 597
10169.31 597
10170.26 604
10171.21 598
10172.17 618
10173.12 587
10174.07 539
10175.02 555
10175.98 544
10176.93 584
10177.88 590
10178.83 606
10179.78 602
10180.74 629
10181.69 622
10182.64 591
10183.59 578
10184.55 561
10185.50 591
10186.45 595
10187.40 580
10188.36 616
10189.31 575
10190.26 590
10191.22 580
10192.17 617
10193.12 598
10194.07 576
10195.03 591
10195.98 590
10196.93 575
10197.89 539
10198.84 588
10199.79 572
10200.75 584
10201.70 583
10202.65 605
10203.61 600
10204.56 574
10205.51 584
10206.47 608
10207.42 614
10208.37 626
10209.33 669
10210.28 635
10211.24 663
10212.19 639
10213.14 629
10214.10 621
10215.05 633
10216.00 571
10216.96 606
10217.91 567
10218.87 597
10219.82 543
10220.78 566
10221.73 589
10222.68 616
10223.64 603
10224.59 552
10225.55 563
10226.50 572
10227.46 575
10228.41 569
10229.37 569
10230.32 550
10231.27 551
10232.23 589
10233.18 561
10234.14 523
10235.09 624
10236.05 588
10237.00 580
10237.96 559
10238.91 589
10239.87 599
10240.82 580
10241.78 582
10242.73 544
10243.69 537
10244.65 566
10245.60 551
10246.56 543
10247.51 596
10248.47 594
10249.42 588
10250.38 565
10251.33 522
10252.29 509
10253.25 563
10254.20 557
10255.16 550
10256.11 551
10257.07 528
10258.02 548
10258.98 547
10259.94 536
10260.89 540
10261.85 543
10262.81 561
10263.76 577
10264.72 579
10265.67 549
10266.63 556
10267.59 612
10268.54 608
10269.50 559
10270.46 548
10271.41 562
10272.37 594
10273.33 557
10274.28 534
10275.24 538
10276.20 546
10277.15 584
10278.11 552
10279.07 529
10280.02 538
10280.98 511
10281.94 584
10282.90 546
10283.85 560
10284.81 540
10285.77 599
10286.72 598
10287.68 562
10288.64 541
10289.60 552
10290.55 505
10291.51 575
10292.47 580
10293.43 561
10294.38 573
10295.34 584
10296.30 624
10297.26 591
10298.22 530
10299.17 600
10300.13 581
10301.09 551
10302.05 594
10303.01 548
10303.96 548
10304.92 557
10305.88 535
10306.84 605
10307.80 569
10308.75 555
10309.71 536
10310.67 539
10311.63 543
10312.59 541
10313.55 548
10314.51 593
10315.46 572
10316.42 517
10317.38 556
10318.34 585
10319.30 532
10320.26 573
10321.22 602
10322.18 575
10323.14 576
10324.09 562
10325.05 533
10326.01 562
10326.97 537
10327.93 605
10328.89 593
10329.85 533
10330.81 523
10331.77 556
10332.73 599
10333.69 570
10334.65 486
10335.61 547
10336.57 599
10337.53 571
10338.49 554
10339.45 520
10340.40 530
10341.36 566
10342.32 551
10343.28 563
10344.24 494
10345.20 505
10346.16 577
10347.12 528
10348.08 489
10349.05 533
10350.01 572
10350.97 534
10351.93 477
10352.89 497
10353.85 534
10354.81 523
10355.77 531
10356.73 523
10357.69 499
10358.65 480
10359.61 561
10360.57 610
10361.53 566
10362.49 509
10363.45 522
10364.41 558
10365.38 568
10366.34 538
10367.30 510
10368.26 575
10369.22 496
10370.18 544
10371.14 484
10372.10 523
10373.06 511
10374.03 572
10374.99 525
10375.95 529
10376.91 520
10377.87 503
10378.83 567
10379.80 501
10380.76 544
10381.72 502
10382.68 589
10383.64 535
10384.60 563
10385.57 538
10386.53 537
10387.49 551
10388.45 519
10389.41 510
10390.38 529
10391.34 523
10392.30 537
10393.26 568
10394.23 541
10395.19 550
10396.15 515
10397.11 556
10398.07 518
10399.04 530
10400.00 524
10400.96 568
10401.93 503
10402.89 515
10403.85 530
10404.81 536
10405.78 537
10406.74 574
10407.70 546
10408.67 549
10409.63 576
10410.59 568
10411.55 585
10412.52 535
10413.48 561
10414.44 549
10415.41 571
10416.37 581
10417.33 617
10418.30 683
10419.26 640
10420.22 667
10421.19 653
10422.15 665
10423.12 673
10424.08 659
10425.04 639
10426.01 637
10426.97 613
10427.93 590
10428.90 609
10429.86 580
10430.83 552
10431.79 506
10432.75 533
10433.72 498
10434.68 530
10435.65 532
10436.61 553
10437.58 546
10438.54 566
10439.50 538
10440.47 539
10441.43 517
10442.40 517
10443.36 501
10444.33 497
10445.29 519
10446.26 563
10447.22 548
10448.19 535
10449.15 515
10450.12 525
10451.08 544
10452.05 547
10453.01 503
10453.98 527
10454.94 556
10455.91 523
10456.87 526
10457.84 521
10458.80 530
10459.77 543
10460.73 546
10461.70 525
10462.66 508
10463.63 493
10464.59 511
10465.56 528
10466.53 512
10467.49 486
10468.46 492
10469.42 547
10470.39 490
10471.35 508
10472.32 515
10473.29 516
10474.25 492
10475.22 510
10476.18 486
10477.15 479
10478.12 470
10479.08 490
10480.05 520
10481.02 502
10481.98 528
10482.95 509
10483.91 522
10484.88 516
10485.85 517
10486.81 527
10487.78 481
10488.75 542
10489.71 541
10490.68 530
10491.65 520
10492.61 518
10493.58 562
10494.55 545
10495.52 535
10496.48 526
10497.45 556
10498.42 503
10499.38 470
10500.35 460
10501.32 546
10502.29 523
10503.25 509
10504.22 513
10505.19 500
10506.16 536
10507.12 521
10508.09 509
10509.06 497
10510.03 493
10510.99 556
10511.96 533
10512.93 530
10513.90 500
10514.87 505
10515.83 484
10516.80 512
10517.77 498
10518.74 515
10519.71 461
10520.67 532
10521.64 493
10522.61 467
10523.58 467
10524.55 483
10525.51 505
10526.48 486
10527.45 495
10528.42 485
10529.39 519
10530.36 487
10531.33 476
10532.29 505
10533.26 489
10534.23 456
10535.20 500
10536.17 448
10537.14 501
10538.11 496
10539.08 525
10540.05 521
10541.01 476
10541.98 486
10542.95 506
10543.92 595
10544.89 517
10545.86 485
10546.83 516
10547.80 565
10548.77 503
10549.74 509
10550.71 457
10551.68 488
10552.65 505
10553.62 474
10554.59 479
10555.56 482
10556.53 502
10557.50 493
10558.47 499
10559.44 497
10560.41 526
10561.38 503
10562.35 540
10563.32 544
10564.29 527
10565.26 508
10566.23 475
10567.20 478
10568.17 521
10569.14 505
10570.11 557
10571.08 515
10572.05 510
10573.02 487
10573.99 440
10574.96 465
10575.93 466
10576.90 471
10577.87 456
10578.84 497
10579.82 484
10580.79 495
10581.76 483
10582.73 469
10583.70 478
10584.67 468
10585.64 462
10586.61 450
10587.58 464
10588.56 480
10589.53 499
10590.50 478
10591.47 555
10592.44 500
10593.41 525
10594.38 502
10595.36 547
10596.33 458
10597.30 469
10598.27 475
10599.24 492
10600.21 450
10601.19 461
10602.16 462
10603.13 465
10604.10 474
10605.07 452
10606.05 493
10607.02 469
10607.99 534
10608.96 515
10609.93 499
10610.91 525
10611.88 454
10612.85 457
10613.82 495
10614.80 458
10615.77 441
10616.74 484
10617.71 435
10618.69 442
10619.66 426
10620.63 457
10621.61 461
10622.58 469
10623.55 445
10624.52 469
10625.50 493
10626.47 494
10627.44 450
10628.42 458
10629.39 440
10630.36 422
10631.34 442
10632.31 465
10633.28 470
10634.26 454
10635.23 444
10636.20 440
10637.18 484
10638.15 464
10639.12 441
10640.10 480
10641.07 488
10642.04 416
10643.02 423
10643.99 483
10644.97 476
10645.94 442
10646.91 447
10647.89 473
10648.86 423
10649.84 452
10650.81 482
10651.78 484
10652.76 442
10653.73 472
10654.71 472
10655.68 491
10656.66 431
10657.63 487
10658.60 456
10659.58 467
10660.55 462
10661.53 468
10662.50 452
10663.48 428
10664.45 463
10665.43 484
10666.40 478
10667.38 481
10668.35 463
10669.33 449
10670.30 451
10671.28 469
10672.25 456
10673.23 456
10674.20 448
10675.18 466
10676.15 442
10677.13 455
10678.10 454
10679.08 499
10680.05 450
10681.03 466
10682.01 481
10682.98 484
10683.96 449
10684.93 428
10685.91 433
10686.88 451
10687.86 454
10688.84 440
10689.81 463
10690.79 474
10691.76 478
10692.74 432
10693.72 440
10694.69 417
10695.67 445
10696.64 444
10697.62 444
10698.60 429
10699.57 429
10700.55 430
10701.53 390
10702.50 428
10703.48 472
10704.46 429
10705.43 472
10706.41 437
10707.39 452
10708.36 441
10709.34 458
10710.32 443
10711.29 434
10712.27 462
10713.25 426
10714.22 449
10715.20 420
10716.18 462
10717.16 426
10718.13 415
10719.11 448
10720.09 460
10721.07 455
10722.04 409
10723.02 434
10724.00 440
10724.98 433
10725.95 478
10726.93 490
10727.91 434
10728.89 449
10729.86 443
10730.84 488
10731.82 478
10732.80 474
10733.78 469
10734.75 449
10735.73 483
10736.71 448
10737.69 458
10738.67 436
10739.64 470
10740.62 413
10741.60 459
10742.58 397
10743.56 432
10744.54 411
10745.51 436
10746.49 487
10747.47 443
10748.45 454
10749.43 461
10750.41 430
10751.39 423
10752.36 412
10753.34 442
10754.32 446
10755.30 450
10756.28 456
10757.26 449
10758.24 502
10759.22 454
10760.20 470
10761.18 448
10762.15 481
10763.13 476
10764.11 455
10765.09 436
10766.07 418
10767.05 447
10768.03 433
10769.01 459
10769.99 409
10770.97 455
10771.95 456
10772.93 468
10773.91 436
10774.89 447
10775.87 440
10776.85 434
10777.83 435
10778.81 451
10779.79 442
10780.77 445
10781.75 448
10782.73 478
10783.71 421
10784.69 432
10785.67 451
10786.65 483
10787.63 499
10788.61 436
10789.59 475
10790.57 482
10791.55 480
10792.53 470
10793.51 432
10794.49 401
10795.47 433
10796.46 461
10797.44 470
10798.42 471
10799.40 401
10800.38 467
10801.36 436
10802.34 490
10803.32 477
10804.30 450
10805.28 463
10806.27 449
10807.25 419
10808.23 423
10809.21 425
10810.19 430
10811.17 454
10812.15 481
10813.14 476
10814.12 432
10815.10 434
10816.08 438
10817.06 456
10818.04 458
10819.03 471
10820.01 455
10820.99 459
10821.97 440
10822.95 500
10823.94 509
10824.92 490
10825.90 490
10826.88 491
10827.86 449
10828.85 472
10829.83 462
10830.81 472
10831.79 501
10832.78 439
10833.76 489
10834.74 457
10835.72 475
10836.71 489
10837.69 470
10838.67 442
10839.65 418
10840.64 438
10841.62 449
10842.60 426
10843.59 437
10844.57 449
10845.55 437
10846.54 463
10847.52 452
10848.50 468
10849.48 439
10850.47 445
10851.45 441
10852.43 449
10853.42 451
10854.40 424
10855.39 452
10856.37 436
10857.35 441
10858.34 470
10859.32 502
10860.30 429
10861.29 419
10862.27 452
10863.25 476
10864.24 500
10865.22 483
10866.21 445
10867.19 466
10868.17 476
10869.16 452
10870.14 451
10871.13 456
10872.11 461
10873.10 473
10874.08 461
10875.06 438
10876.05 478
10877.03 419
10878.02 413
10879.00 402
10879.99 448
10880.97 452
10881.96 488
10882.94 411
10883.93 438
10884.91 457
10885.89 451
10886.88 450
10887.86 463
10888.85 450
10889.83 453
10890.82 481
10891.80 426
10892.79 429
10893.78 461
10894.76 467
10895.75 486
10896.73 470
10897.72 443
10898.70 436
10899.69 470
10900.67 478
10901.66 483
10902.64 481
10903.63 493
10904.62 465
10905.60 489
10906.59 497
10907.57 453
10908.56 535
10909.54 543
10910.53 467
10911.52 448
10912.50 494
10913.49 489
10914.48 503
10915.46 498
10916.45 450
10917.43 491
10918.42 471
10919.41 475
10920.39 487
10921.38 475
10922.37 493
10923.35 469
10924.34 512
10925.33 463
10926.31 534
10927.30 552
10928.29 505
10929.27 469
10930.26 507
10931.25 513
10932.23 543
10933.22 464
10934.21 463
10935.19 513
10936.18 479
10937.17 475
10938.16 456
10939.14 442
10940.13 464
10941.12 486
10942.11 509
10943.09 513
10944.08 457
10945.07 455
10946.06 453
10947.04 463
10948.03 449
10949.02 453
10950.01 521
10950.99 440
10951.98 446
10952.97 469
10953.96 472
10954.95 432
10955.93 452
10956.92 493
10957.91 488
10958.90 441
10959.89 469
10960.87 452
10961.86 441
10962.85 442
10963.84 459
10964.83 441
10965.82 410
10966.81 454
10967.79 445
10968.78 432
10969.77 377
10970.76 390
10971.75 417
10972.74 423
10973.73 501
10974.71 455
10975.70 417
10976.69 440
10977.68 438
10978.67 444
10979.66 431
10980.65 464
10981.64 455
10982.63 427
10983.62 466
10984.61 454
10985.60 469
10986.58 436
10987.57 448
10988.56 396
10989.55 391
10990.54 443
10991.53 495
10992.52 443
10993.51 449
10994.50 447
10995.49 476
10996.48 469
10997.47 442
10998.46 441
10999.45 468
11000.44 493
11001.43 458
11002.42 461
11003.41 398
11004.40 462
11005.39 487
11006.38 415
11007.37 448
11008.36 458
11009.35 479
11010.34 478
11011.33 446
11012.33 432
11013.32 412
11014.31 455
11015.30 469
11016.29 485
11017.28 421
11018.27 436
11019.26 474
11020.25 472
11021.24 476
11022.23 457
11023.22 468
11024.22 503
11025.21 507
11026.20 446
11027.19 416
11028.18 428
11029.17 439
11030.16 432
11031.15 469
11032.15 437
11033.14 411
11034.13 436
11035.12 392
11036.11 418
11037.10 418
11038.10 433
11039.09 514
11040.08 450
11041.07 429
11042.06 401
11043.06 438
11044.05 429
11045.04 426
11046.03 470
11047.02 436
11048.02 446
11049.01 429
11050.00 414
11050.99 400
11051.98 409
11052.98 428
11053.97 437
11054.96 428
11055.95 410
11056.95 404
11057.94 393
11058.93 400
11059.93 458
11060.92 468
11061.91 433
11062.90 389
11063.90 436
11064.89 432
11065.88 437
11066.88 426
11067.87 415
11068.86 454
11069.86 488
11070.85 447
11071.84 469
11072.83 440
11073.83 473
11074.82 463
11075.82 440
11076.81 438
11077.80 458
11078.80 425
11079.79 436
11080.78 429
11081.78 458
11082.77 463
11083.76 446
11084.76 422
11085.75 422
11086.75 446
11087.74 490
11088.73 485
11089.73 460
11090.72 472
11091.72 425
11092.71 421
11093.70 449
11094.70 439
11095.69 459
11096.69 434
11097.68 440
11098.68 457
11099.67 418
11100.67 421
11101.66 451
11102.65 438
11103.65 444
11104.64 468
11105.64 485
11106.63 453
11107.63 431
11108.62 447
11109.62 453
11110.61 491
11111.61 432
11112.60 451
11113.60 452
11114.59 427
11115.59 487
11116.58 446
11117.58 426
11118.57 481
11119.57 459
11120.57 453
11121.56 467
11122.56 460
11123.55 492
11124.55 471
11125.54 443
11126.54 522
11127.54 509
11128.53 456
11129.53 490
11130.52 531
11131.52 496
11132.51 487
11133.51 478
11134.51 475
11135.50 465
11136.50 474
11137.50 461
11138.49 472
11139.49 464
11140.48 432
11141.48 450
11142.48 436
11143.47 414
11144.47 446
11145.47 451
11146.46 469
11147.46 482
11148.46 513
11149.45 436
11150.45 444
11151.45 507
11152.44 480
11153.44 468
11154.44 456
11155.43 430
11156.43 465
11157.43 482
11158.43 466
11159.42 459
11160.42 523
11161.42 455
11162.41 418
11163.41 430
11164.41 452
11165.41 446
11166.40 427
11167.40 456
11168.40 438
11169.40 440
11170.39 432
11171.39 427
11172.39 427
11173.39 461
11174.39 474
11175.38 471
11176.38 415
11177.38 453
11178.38 402
11179.38 430
11180.37 410
11181.37 420
11182.37 461
11183.37 409
11184.37 427
11185.37 402
11186.36 447
11187.36 441
11188.36 385
11189.36 428
11190.36 464
11191.36 441
11192.35 414
11193.35 428
11194.35 447
11195.35 410
11196.35 445
11197.35 447
11198.35 451
11199.35 436
11200.35 449
11201.34 436
11202.34 429
11203.34 452
11204.34 472
11205.34 464
11206.34 431
11207.34 467
11208.34 443
11209.34 440
11210.34 427
11211.34 404
11212.34 460
11213.34 450
11214.34 447
11215.34 454
11216.34 480
11217.34 451
11218.34 449
11219.34 447
11220.34 452
11221.34 462
11222.34 435
11223.34 421
11224.34 449
11225.34 425
11226.34 438
11227.34 447
11228.34 454
11229.34 414
11230.34 433
11231.34 440
11232.34 400
11233.34 472
11234.34 455
11235.34 442
11236.34 441
11237.34 474
11238.34 446
11239.34 470
11240.34 450
11241.34 460
11242.34 457
11243.35 456
11244.35 421
11245.35 462
11246.35 455
11247.35 431
11248.35 455
11249.35 453
11250.35 432
11251.35 428
11252.36 425
11253.36 421
11254.36 419
11255.36 455
11256.36 436
11257.36 452
11258.37 399
11259.37 427
11260.37 433
11261.37 441
11262.37 419
11263.37 444
11264.38 416
11265.38 463
11266.38 424
11267.38 430
11268.38 447
11269.39 458
11270.39 460
11271.39 402
11272.39 400
11273.39 423
11274.40 428
11275.40 451
11276.40 447
11277.40 422
11278.41 452
11279.41 428
11280.41 446
11281.41 489
11282.42 472
11283.42 474
11284.42 468
11285.43 419
11286.43 410
11287.43 457
11288.43 434
11289.44 416
11290.44 415
11291.44 404
11292.45 408
11293.45 443
11294.45 426
11295.46 408
11296.46 407
11297.46 427
11298.47 399
11299.47 443
11300.47 413
11301.48 394
11302.48 446
11303.48 419
11304.49 440
11305.49 431
11306.49 413
11307.50 427
11308.50 440
11309.51 440
11310.51 454
11311.51 408
11312.52 453
11313.52 414
11314.53 406
11315.53 389
11316.53 431
11317.54 400
11318.54 422
11319.55 441
11320.55 436
11321.56 392
11322.56 414
11323.57 397
11324.57 382
11325.57 436
11326.58 400
11327.58 418
11328.59 426
11329.59 427
11330.60 403
11331.60 439
11332.61 410
11333.61 383
11334.62 399
11335.62 440
11336.63 416
11337.63 383
11338.64 400
11339.64 404
11340.65 421
11341.65 409
11342.66 390
11343.66 447
11344.67 445
11345.68 423
11346.68 486
11347.69 427
11348.69 387
11349.70 438
11350.70 446
11351.71 430
11352.72 392
11353.72 420
11354.73 393
11355.73 408
11356.74 383
11357.75 437
11358.75 423
11359.76 434
11360.76 408
11361.77 412
11362.78 393
11363.78 455
11364.79 438
11365.80 447
11366.80 431
11367.81 430
11368.81 439
11369.82 416
11370.83 420
11371.83 421
11372.84 443
11373.85 433
11374.85 405
11375.86 438
11376.87 467
11377.88 439
11378.88 403
11379.89 392
11380.90 425
11381.90 428
11382.91 423
11383.92 402
11384.92 407
11385.93 452
11386.94 452
11387.95 500
11388.95 389
11389.96 386
11390.97 414
11391.98 430
11392.98 439
11393.99 438
11395.00 383
11396.01 422
11397.02 415
11398.02 418
11399.03 427
11400.04 424
11401.05 427
11402.05 424
11403.06 398
11404.07 397
11405.08 410
11406.09 414
11407.10 400
11408.10 405
11409.11 434
11410.12 418
11411.13 426
11412.14 394
11413.15 417
11414.15 437
11415.16 425
11416.17 417
11417.18 390
11418.19 427
11419.20 411
11420.21 379
11421.22 420
11422.22 410
11423.23 400
11424.24 456
11425.25 399
11426.26 427
11427.27 411
11428.28 400
11429.29 397
11430.30 435
11431.31 428
11432.32 427
11433.32 394
11434.33 389
11435.34 441
11436.35 432
11437.36 479
11438.37 442
11439.38 431
11440.39 450
11441.40 386
11442.41 419
11443.42 389
11444.43 407
11445.44 446
11446.45 458
11447.46 421
11448.47 455
11449.48 432
11450.49 376
11451.50 415
11452.51 422
11453.52 397
11454.53 454
11455.54 416
11456.55 458
11457.56 394
11458.57 381
11459.58 421
11460.59 437
11461.61 439
11462.62 433
11463.63 441
11464.64 440
11465.65 470
11466.66 419
11467.67 419
11468.68 409
11469.69 466
11470.70 422
11471.71 464
11472.73 439
11473.74 455
11474.75 459
11475.76 459
11476.77 441
11477.78 425
11478.79 425
11479.80 462
11480.82 473
11481.83 429
11482.84 459
11483.85 466
11484.86 466
11485.87 428
11486.89 420
11487.90 406
11488.91 424
11489.92 437
11490.93 465
11491.95 424
11492.96 417
11493.97 411
11494.98 441
11495.99 452
11497.01 447
11498.02 426
11499.03 434
11500.04 475
11501.05 446
11502.07 438
11503.08 408
11504.09 460
11505.10 454
11506.12 442
11507.13 443
11508.14 462
11509.16 446
11510.17 454
11511.18 462
11512.19 461
11513.21 474
11514.22 449
11515.23 415
11516.25 447
11517.26 468
11518.27 450
11519.29 454
11520.30 456
11521.31 461
11522.33 432
11523.34 415
11524.35 429
11525.37 441
11526.38 464
11527.39 436
11528.41 491
11529.42 481
11530.43 454
11531.45 467
11532.46 459
11533.47 469
11534.49 484
11535.50 424
11536.52 442
11537.53 465
11538.54 500
11539.56 454
11540.57 441
11541.59 426
11542.60 460
11543.61 515
11544.63 488
11545.64 485
11546.66 481
11547.67 474
11548.69 515
11549.70 463
11550.72 441
11551.73 477
11552.75 486
11553.76 508
11554.77 463
11555.79 486
11556.80 496
11557.82 498
11558.83 451
11559.85 461
11560.86 530
11561.88 509
11562.89 483
11563.91 468
11564.92 487
11565.94 517
11566.95 542
11567.97 472
11568.99 537
11570.00 544
11571.02 499
11572.03 493
11573.05 544
11574.06 533
11575.08 550
11576.09 548
11577.11 558
11578.13 551
11579.14 548
11580.16 579
11581.17 542
11582.19 611
11583.21 534
11584.22 568
11585.24 593
11586.25 628
11587.27 595
11588.29 610
11589.30 608
11590.32 615
11591.33 586
11592.35 626
11593.37 651
11594.38 672
11595.40 676
11596.42 692
11597.43 755
11598.45 730
11599.47 787
11600.48 805
11601.50 852
11602.52 795
11603.53 874
11604.55 880
11605.57 899
11606.59 876
11607.60 826
11608.62 800
11609.64 797
11610.65 781
11611.67 715
11612.69 752
11613.71 675
11614.72 639
11615.74 664
11616.76 638
11617.78 610
11618.79 632
11619.81 605
11620.83 630
11621.85 619
11622.86 615
11623.88 662
11624.90 688
11625.92 664
11626.94 647
11627.95 665
11628.97 702
11629.99 785
11631.01 791
11632.03 803
11633.04 804
11634.06 817
11635.08 851
11636.10 831
11637.12 762
11638.14 775
11639.15 786
11640.17 736
11641.19 660
11642.21 635
11643.23 610
11644.25 633
11645.27 620
11646.28 594
11647.30 597
11648.32 549
11649.34 566
11650.36 554
11651.38 536
11652.40 525
11653.42 541
11654.44 537
11655.45 517
11656.47 524
11657.49 515
11658.51 563
11659.53 531
11660.55 540
11661.57 549
11662.59 567
11663.61 567
11664.63 573
11665.65 491
11666.67 540
11667.69 578
11668.71 573
11669.73 541
11670.75 521
11671.77 529
11672.79 583
11673.81 597
11674.83 543
11675.85 531
11676.87 545
11677.89 504
11678.91 475
11679.93 545
11680.95 526
11681.97 523
11682.99 556
11684.01 507
11685.03 481
11686.05 473
11687.07 501
11688.09 519
11689.11 507
11690.13 511
11691.15 512
11692.17 529
11693.20 523
11694.22 547
11695.24 504
11696.26 513
11697.28 532
11698.30 498
11699.32 491
11700.34 503
11701.36 487
11702.38 478
11703.41 500
11704.43 488
11705.45 508
11706.47 513
11707.49 499
11708.51 484
11709.53 465
11710.56 476
11711.58 475
11712.60 525
11713.62 494
11714.64 457
11715.66 495
11716.69 518
11717.71 482
11718.73 490
11719.75 478
11720.77 506
11721.80 536
11722.82 492
11723.84 475
11724.86 512
11725.88 482
11726.91 515
11727.93 486
11728.95 455
11729.97 484
11731.00 526
11732.02 490
11733.04 429
11734.06 458
11735.09 525
11736.11 479
11737.13 466
11738.16 430
11739.18 424
11740.20 458
11741.22 487
11742.25 449
11743.27 453
11744.29 473
11745.32 497
11746.34 445
11747.36 439
11748.39 453
11749.41 459
11750.43 513
11751.46 485
11752.48 439
11753.50 443
11754.53 481
11755.55 475
11756.57 463
11757.60 460
11758.62 463
11759.64 389
11760.67 451
11761.69 420
11762.72 478
11763.74 457
11764.76 431
11765.79 409
11766.81 408
11767.84 490
11768.86 454
11769.88 453
11770.91 407
11771.93 422
11772.96 423
11773.98 434
11775.01 441
11776.03 414
11777.05 421
11778.08 420
11779.10 444
11780.13 443
11781.15 419
11782.18 455
11783.20 445
11784.23 479
11785.25 435
11786.28 416
11787.30 444
11788.33 399
11789.35 439
11790.38 431
11791.40 412
11792.43 419
11793.45 429
11794.48 403
11795.50 462
11796.53 427
11797.55 410
11798.58 414
11799.60 437
11800.63 455
11801.65 457
11802.68 401
11803.71 403
11804.73 416
11805.76 397
11806.78 460
11807.81 444
11808.84 427
11809.86 426
11810.89 378
11811.91 430
11812.94 457
11813.97 415
11814.99 391
11816.02 407
11817.04 418
11818.07 395
11819.10 406
11820.12 431
11821.15 435
11822.18 407
11823.20 403
11824.23 423
11825.25 435
11826.28 418
11827.31 448
11828.33 474
11829.36 455
11830.39 441
11831.42 461
11832.44 447
11833.47 458
11834.50 439
11835.52 475
11836.55 423
11837.58 434
11838.60 410
11839.63 426
11840.66 457
11841.69 417
11842.71 405
11843.74 396
11844.77 406
11845.80 424
11846.82 433
11847.85 426
11848.88 385
11849.91 433
11850.93 423
11851.96 394
11852.99 394
11854.02 377
11855.05 394
11856.07 436
11857.10 423
11858.13 337
11859.16 394
11860.19 403
11861.21 392
11862.24 403
11863.27 421
11864.30 375
11865.33 385
11866.35 369
11867.38 377
11868.41 378
11869.44 410
11870.47 371
11871.50 380
11872.53 420
11873.55 394
11874.58 382
11875.61 406
11876.64 430
11877.67 396
11878.70 344
11879.73 360
11880.76 379
11881.79 383
11882.81 397
11883.84 404
11884.87 415
11885.90 374
11886.93 383
11887.96 355
11888.99 351
11890.02 354
11891.05 364
11892.08 377
11893.11 374
11894.14 405
11895.17 389
11896.20 420
11897.23 390
11898.26 364
11899.29 352
11900.32 345
11901.35 363
11902.38 346
11903.41 395
11904.44 369
11905.47 363
11906.50 401
11907.53 387
11908.56 393
11909.59 365
11910.62 376
11911.65 405
11912.68 375
11913.71 384
11914.74 427
11915.77 408
11916.80 426
11917.83 394
11918.86 389
11919.89 410
11920.92 407
11921.95 362
11922.98 383
11924.01 387
11925.05 348
11926.08 383
11927.11 407
11928.14 359
11929.17 347
11930.20 376
11931.23 395
11932.26 374
11933.29 367
11934.33 377
11935.36 402
11936.39 363
11937.42 356
11938.45 347
11939.48 366
11940.51 378
11941.55 389
11942.58 367
11943.61 387
11944.64 337
11945.67 349
11946.70 353
11947.74 351
11948.77 396
11949.80 423
11950.83 369
11951.86 341
11952.90 382
11953.93 376
11954.96 366
11955.99 371
11957.03 377
11958.06 362
11959.09 389
11960.12 373
11961.16 397
11962.19 373
11963.22 381
11964.25 395
11965.29 388
11966.32 357
11967.35 366
11968.38 375
11969.42 401
11970.45 352
11971.48 360
11972.52 349
11973.55 370
11974.58 363
11975.61 345
11976.65 393
11977.68 340
11978.71 335
11979.75 359
11980.78 364
11981.81 396
11982.85 330
11983.88 329
11984.91 337
11985.95 369
11986.98 393
11988.02 331
11989.05 368
11990.08 371
11991.12 372
11992.15 340
11993.18 364
11994.22 401
11995.25 398
11996.29 365
11997.32 374
11998.35 419
11999.39 349
12000.42 365
12001.46 382
12002.49 345
12003.53 382
12004.56 396
12005.59 344
12006.63 356
12007.66 370
12008.70 386
12009.73 364
12010.77 371
12011.80 379
12012.84 407
12013.87 374
12014.91 365
12015.94 348
12016.98 364
12018.01 356
12019.05 340
12020.08 387
12021.12 364
12022.15 359
12023.19 329
12024.22 345
12025.26 338
12026.29 371
12027.33 339
12028.36 370
12029.40 366
12030.43 334
12031.47 335
12032.50 337
12033.54 359
12034.58 350
12035.61 382
12036.65 356
12037.68 372
12038.72 345
12039.75 346
12040.79 334
12041.83 359
12042.86 355
12043.90 359
12044.93 385
12045.97 387
12047.01 333
12048.04 363
12049.08 349
12050.12 372
12051.15 354
12052.19 333
12053.22 347
12054.26 369
12055.30 381
12056.33 318
12057.37 353
12058.41 361
12059.44 339
12060.48 324
12061.52 337
12062.55 351
12063.59 352
12064.63 347
12065.67 332
12066.70 339
12067.74 322
12068.78 344
12069.81 343
12070.85 347
12071.89 328
12072.93 318
12073.96 322
12075.00 326
12076.04 314
12077.08 331
12078.11 304
12079.15 362
12080.19 316
12081.23 373
12082.26 368
12083.30 351
12084.34 358
12085.38 352
12086.41 338
12087.45 318
12088.49 354
12089.53 377
12090.57 342
12091.60 341
12092.64 332
12093.68 327
12094.72 339
12095.76 356
12096.80 337
12097.83 391
12098.87 368
12099.91 353
12100.95 370
12101.99 349
12103.03 353
12104.07 339
12105.10 336
12106.14 350
12107.18 326
12108.22 356
12109.26 371
12110.30 334
12111.34 355
12112.38 326
12113.42 353
12114.45 348
12115.49 359
12116.53 370
12117.57 318
12118.61 362
12119.65 335
12120.69 328
12121.73 342
12122.77 332
12123.81 355
12124.85 355
12125.89 308
12126.93 311
12127.97 346
12129.01 301
12130.05 314
12131.09 354
12132.13 371
12133.17 340
12134.21 303
12135.25 309
12136.29 344
12137.33 345
12138.37 311
12139.41 314
12140.45 344
12141.49 360
12142.53 364
12143.57 329
12144.61 381
12145.65 349
12146.69 399
12147.73 363
12148.77 344
12149.81 368
12150.85 358
12151.89 366
12152.93 345
12153.97 333
12155.01 340
12156.05 352
12157.10 343
12158.14 323
12159.18 343
12160.22 362
12161.26 336
12162.30 321
12163.34 317
12164.38 312
12165.42 364
12166.47 356
12167.51 348
12168.55 340
12169.59 346
12170.63 316
12171.67 324
12172.71 334
12173.76 355
12174.80 369
12175.84 340
12176.88 322
12177.92 347
12178.96 332
12180.01 331
12181.05 299
12182.09 286
12183.13 345
12184.17 333
12185.22 343
12186.26 302
12187.30 324
12188.34 308
12189.39 339
12190.43 312
12191.47 298
12192.51 301
12193.56 309
12194.60 325
12195.64 320
12196.68 311
12197.73 310
12198.77 311
12199.81 338
12200.85 325
12201.90 312
12202.94 328
12203.98 331
12205.03 341
12206.07 336
12207.11 304
12208.16 299
12209.20 348
12210.24 308
12211.28 339
12212.33 321
12213.37 317
12214.41 335
12215.46 338
12216.50 314
12217.55 308
12218.59 328
12219.63 350
12220.68 342
12221.72 328
12222.76 331
12223.81 328
12224.85 345
12225.89 352
12226.94 358
12227.98 372
12229.03 331
12230.07 314
12231.11 335
12232.16 327
12233.20 347
12234.25 327
12235.29 330
12236.34 321
12237.38 335
12238.42 311
12239.47 368
12240.51 350
12241.56 298
12242.60 320
12243.65 379
12244.69 361
12245.74 346
12246.78 318
12247.83 328
12248.87 342
12249.92 372
12250.96 323
12252.01 324
12253.05 321
12254.10 330
12255.14 310
12256.19 345
12257.23 299
12258.28 298
12259.32 334
12260.37 313
12261.41 332
12262.46 344
12263.50 338
12264.55 311
12265.59 331
12266.64 286
12267.69 319
12268.73 337
12269.78 325
12270.82 278
12271.87 293
12272.92 303
12273.96 330
12275.01 322
12276.05 292
12277.10 299
12278.15 335
12279.19 324
12280.24 317
12281.28 305
12282.33 293
12283.38 331
12284.42 297
12285.47 321
12286.52 319
12287.56 322
12288.61 338
12289.66 324
12290.70 271
12291.75 285
12292.80 306
12293.84 333
12294.89 330
12295.94 280
12296.98 314
12298.03 282
12299.08 302
12300.12 293
12301.17 320
12302.22 306
12303.27 308
12304.31 299
12305.36 310
12306.41 307
12307.45 325
12308.50 323
12309.55 324
12310.60 314
12311.64 325
12312.69 309
12313.74 308
12314.79 302
12315.83 289
12316.88 310
12317.93 313
12318.98 306
12320.03 297
12321.07 306
12322.12 312
12323.17 292
12324.22 317
12325.27 315
12326.31 332
12327.36 299
12328.41 306
12329.46 294
12330.51 280
12331.56 265
12332.60 303
12333.65 346
12334.70 320
12335.75 299
12336.80 306
12337.85 301
12338.90 343
12339.94 308
12340.99 297
12342.04 313
12343.09 286
12344.14 305
12345.19 318
12346.24 290
12347.29 294
12348.34 311
12349.38 309
12350.43 302
12351.48 265
12352.53 319
12353.58 311
12354.63 277
12355.68 280
12356.73 257
12357.78 273
12358.83 286
12359.88 318
12360.93 306
12361.98 308
12363.03 315
12364.08 288
12365.13 296
12366.18 291
12367.23 288
12368.28 288
12369.33 304
12370.38 334
12371.43 290
12372.48 322
12373.53 297
12374.58 306
12375.63 275
12376.68 267
12377.73 298
12378.78 296
12379.83 293
12380.88 308
12381.93 317
12382.98 304
12384.03 305
12385.08 299
12386.13 276
12387.18 302
12388.23 318
12389.29 284
12390.34 309
12391.39 330
12392.44 279
12393.49 314
12394.54 282
12395.59 289
12396.64 333
12397.69 296
12398.74 303
12399.80 325
12400.85 289
12401.90 276
12402.95 268
12404.00 301
12405.05 308
12406.10 294
12407.16 297
12408.21 278
12409.26 287
12410.31 297
12411.36 310
12412.42 296
12413.47 275
12414.52 285
12415.57 316
12416.62 309
12417.67 310
12418.73 317
12419.78 313
12420.83 313
12421.88 290
12422.94 310
12423.99 328
12425.04 314
12426.09 290
12427.15 298
12428.20 283
12429.25 321
12430.30 299
12431.36 322
12432.41 306
12433.46 319
12434.51 338
12435.57 322
12436.62 307
12437.67 297
12438.73 290
12439.78 322
12440.83 329
12441.88 304
12442.94 306
12443.99 298
12445.04 303
12446.10 316
12447.15 342
12448.20 301
12449.26 323
12450.31 322
12451.36 315
12452.42 307
12453.47 314
12454.52 286
12455.58 310
12456.63 328
12457.69 318
12458.74 347
12459.79 343
12460.85 319
12461.90 302
12462.96 302
12464.01 338
12465.06 356
12466.12 320
12467.17 297
12468.23 291
12469.28 305
12470.33 324
12471.39 332
12472.44 334
12473.50 350
12474.55 339
12475.61 354
12476.66 339
12477.72 346
12478.77 375
12479.82 366
12480.88 333
12481.93 342
12482.99 361
12484.04 337
12485.10 349
12486.15 357
12487.21 347
12488.26 330
12489.32 356
12490.37 364
12491.43 355
12492.48 385
12493.54 445
12494.59 412
12495.65 399
12496.71 438
12497.76 472
12498.82 487
12499.87 461
12500.93 462
12501.98 462
12503.04 399
12504.09 340
12505.15 374
12506.21 343
12507.26 336
12508.32 341
12509.37 309
12510.43 358
12511.49 309
12512.54 303
12513.60 334
12514.65 340
12515.71 349
12516.77 333
12517.82 327
12518.88 364
12519.94 341
12520.99 296
12522.05 316
12523.11 336
12524.16 309
12525.22 308
12526.27 303
12527.33 293
12528.39 315
12529.45 305
12530.50 299
12531.56 325
12532.62 302
12533.67 327
12534.73 329
12535.79 336
12536.84 355
12537.90 346
12538.96 352
12540.02 361
12541.07 299
12542.13 299
12543.19 306
12544.24 340
12545.30 321
12546.36 298
12547.42 322
12548.47 340
12549.53 329
12550.59 298
12551.65 303
12552.71 344
12553.76 319
12554.82 322
12555.88 357
12556.94 337
12558.00 356
12559.05 305
12560.11 336
12561.17 309
12562.23 333
12563.29 306
12564.34 334
12565.40 314
12566.46 334
12567.52 364
12568.58 368
12569.64 361
12570.69 353
12571.75 348
12572.81 380
12573.87 358
12574.93 379
12575.99 370
12577.05 354
12578.11 414
12579.16 395
12580.22 385
12581.28 418
12582.34 385
12583.40 356
12584.46 338
12585.52 342
12586.58 361
12587.64 344
12588.70 338
12589.76 325
12590.81 328
12591.87 356
12592.93 378
12593.99 358
12595.05 309
12596.11 335
12597.17 366
12598.23 330
12599.29 303
12600.35 341
12601.41 333
12602.47 319
12603.53 318
12604.59 330
12605.65 317
12606.71 325
12607.77 306
12608.83 323
12609.89 308
12610.95 326
12612.01 304
12613.07 302
12614.13 324
12615.19 335
12616.25 306
12617.31 305
12618.37 308
12619.43 315
12620.50 306
12621.56 304
12622.62 310
12623.68 311
12624.74 273
12625.80 280
12626.86 289
12627.92 278
12628.98 303
12630.04 312
12631.10 304
12632.17 288
12633.23 304
12634.29 301
12635.35 301
12636.41 311
12637.47 315
12638.53 310
12639.59 302
12640.66 340
12641.72 327
12642.78 308
12643.84 337
12644.90 309
12645.96 314
12647.03 320
12648.09 332
12649.15 298
12650.21 319
12651.27 356
12652.34 353
12653.40 323
12654.46 378
12655.52 368
12656.58 329
12657.65 330
12658.71 327
12659.77 376
12660.83 330
12661.89 320
12662.96 298
12664.02 323
12665.08 301
12666.14 303
12667.21 346
12668.27 334
12669.33 318
12670.40 298
12671.46 334
12672.52 300
12673.58 306
12674.65 311
12675.71 336
12676.77 323
12677.84 313
12678.90 321
12679.96 326
12681.02 320
12682.09 293
12683.15 323
12684.21 283
12685.28 300
12686.34 305
12687.40 325
12688.47 302
12689.53 293
12690.60 316
12691.66 315
12692.72 330
12693.79 341
12694.85 348
12695.91 337
12696.98 337
12698.04 342
12699.11 340
12700.17 374
12701.23 334
12702.30 349
12703.36 358
12704.43 317
12705.49 309
12706.55 309
12707.62 322
12708.68 317
12709.75 298
12710.81 324
12711.88 320
12712.94 344
12714.01 276
12715.07 346
12716.13 323
12717.20 327
12718.26 322
12719.33 318
12720.39 316
12721.46 297
12722.52 330
12723.59 333
12724.65 353
12725.72 341
12726.78 304
12727.85 315
12728.91 327
12729.98 327
12731.04 330
12732.11 337
12733.18 313
12734.24 314
12735.31 317
12736.37 326
12737.44 328
12738.50 332
12739.57 323
12740.63 332
12741.70 322
12742.77 371
12743.83 387
12744.90 333
12745.96 298
12747.03 294
12748.09 307
12749.16 292
12750.23 284
12751.29 297
12752.36 281
12753.43 283
12754.49 276
12755.56 275
12756.62 286
12757.69 287
12758.76 280
12759.82 304
12760.89 282
12761.96 272
12763.02 296
12764.09 284
12765.16 305
12766.22 292
12767.29 275
12768.36 282
12769.42 240
12770.49 280
12771.56 275
12772.62 258
12773.69 273
12774.76 274
12775.83 293
12776.89 271
12777.96 265
12779.03 288
12780.10 290
12781.16 330
12782.23 277
12783.30 266
12784.37 266
12785.43 265
12786.50 263
12787.57 258
12788.64 286
12789.70 281
12790.77 290
12791.84 270
12792.91 256
12793.97 289
12795.04 298
12796.11 299
12797.18 266
12798.25 255
12799.31 287
12800.38 279
12801.45 257
12802.52 227
12803.59 256
12804.66 261
12805.72 276
12806.79 256
12807.86 249
12808.93 276
12810.00 270
12811.07 280
12812.14 283
12813.20 291
12814.27 247
12815.34 266
12816.41 275
12817.48 268
12818.55 246
12819.62 251
12820.69 275
12821.76 275
12822.83 263
12823.89 232
12824.96 251
12826.03 262
12827.10 305
12828.17 248
12829.24 227
12830.31 263
12831.38 270
12832.45 263
12833.52 282
12834.59 278
12835.66 303
12836.73 286
12837.80 248
12838.87 279
12839.94 271
12841.01 277
12842.08 286
12843.15 319
12844.22 289
12845.29 264
12846.36 269
12847.43 270
12848.50 264
12849.57 274
12850.64 251
12851.71 290
12852.78 247
12853.85 266
12854.92 250
12855.99 279
12857.06 277
12858.13 259
12859.20 284
12860.27 250
12861.34 250
12862.41 245
12863.48 275
12864.56 235
12865.63 228
12866.70 288
12867.77 268
12868.84 274
12869.91 235
12870.98 263
12872.05 268
12873.12 260
12874.20 257
12875.27 307
12876.34 250
12877.41 247
12878.48 254
12879.55 249
12880.62 264
12881.70 252
12882.77 240
12883.84 269
12884.91 266
12885.98 242
12887.05 246
12888.13 219
12889.20 287
12890.27 231
12891.34 222
12892.41 253
12893.49 286
12894.56 271
12895.63 212
12896.70 242
12897.77 231
12898.85 248
12899.92 229
12900.99 220
12902.06 213
12903.14 292
12904.21 241
12905.28 254
12906.35 246
12907.43 264
12908.50 242
12909.57 294
12910.64 248
12911.72 254
12912.79 243
12913.86 263
12914.94 221
12916.01 226
12917.08 247
12918.16 252
12919.23 245
12920.30 250
12921.37 238
12922.45 270
12923.52 279
12924.59 263
12925.67 236
12926.74 204
12927.82 259
12928.89 236
12929.96 239
12931.04 239
12932.11 236
12933.18 246
12934.26 270
12935.33 235
12936.40 210
12937.48 252
12938.55 268
12939.63 253
12940.70 261
12941.77 273
12942.85 266
12943.92 291
12945.00 248
12946.07 242
12947.15 288
12948.22 251
12949.29 273
12950.37 232
12951.44 227
12952.52 239
12953.59 258
12954.67 258
12955.74 225
12956.82 220
12957.89 234
12958.97 220
12960.04 233
12961.12 218
12962.19 269
12963.27 253
12964.34 245
12965.42 218
12966.49 304
12967.57 241
12968.64 218
12969.72 210
12970.79 241
12971.87 250
12972.94 255
12974.02 253
12975.09 251
12976.17 262
12977.24 206
12978.32 246
12979.40 262
12980.47 253
12981.55 246
12982.62 232
12983.70 215
12984.77 243
12985.85 249
12986.93 220
12988.00 288
12989.08 251
12990.15 248
12991.23 275
12992.31 242
12993.38 257
12994.46 273
12995.54 253
12996.61 231
12997.69 264
12998.76 262
12999.84 233
13000.92 239
13001.99 236
13003.07 244
13004.15 249
13005.22 245
13006.30 256
13007.38 246
13008.45 244
13009.53 211
13010.61 234
13011.69 237
13012.76 229
13013.84 239
13014.92 253
13015.99 248
13017.07 265
13018.15 253
13019.23 248
13020.30 258
13021.38 260
13022.46 233
13023.54 253
13024.61 227
13025.69 232
13026.77 255
13027.85 255
13028.92 221
13030.00 245
13031.08 262
13032.16 254
13033.23 241
13034.31 254
13035.39 272
13036.47 266
13037.55 225
13038.62 246
13039.70 279
13040.78 261
13041.86 246
13042.94 254
13044.02 244
13045.09 244
13046.17 272
13047.25 268
13048.33 232
13049.41 243
13050.49 238
13051.57 261
13052.64 260
13053.72 232
13054.80 259
13055.88 239
13056.96 264
13058.04 276
13059.12 241
13060.20 269
13061.27 260
13062.35 255
13063.43 262
13064.51 245
13065.59 249
13066.67 263
13067.75 238
13068.83 256
13069.91 232
13070.99 273
13072.07 252
13073.15 256
13074.23 211
13075.31 272
13076.39 247
13077.47 251
13078.55 219
13079.63 272
13080.71 259
13081.79 242
13082.86 232
13083.94 264
13085.02 239
13086.11 247
13087.19 244
13088.27 237
13089.35 203
13090.43 231
13091.51 237
13092.59 248
13093.67 240
13094.75 260
13095.83 268
13096.91 276
13097.99 258
13099.07 237
13100.15 241
13101.23 248
13102.31 228
13103.39 277
13104.47 221
13105.55 236
13106.63 240
13107.72 266
13108.80 220
13109.88 213
13110.96 250
13112.04 273
13113.12 236
13114.20 221
13115.28 276
13116.37 240
13117.45 221
13118.53 244
13119.61 222
13120.69 249
13121.77 258
13122.85 232
13123.94 247
13125.02 223
13126.10 229
13127.18 230
13128.26 272
13129.34 243
13130.43 225
13131.51 227
13132.59 237
13133.67 240
13134.75 249
13135.84 267
13136.92 248
13138.00 250
13139.08 246
13140.17 252
13141.25 225
13142.33 216
13143.41 235
13144.49 293
13145.58 225
13146.66 232
13147.74 219
13148.83 287
13149.91 232
13150.99 245
13152.07 283
13153.16 257
13154.24 240
13155.32 230
13156.41 219
13157.49 213
13158.57 265
13159.65 233
13160.74 229
13161.82 220
13162.90 218
13163.99 238
13165.07 244
13166.15 211
13167.24 230
13168.32 210
13169.40 239
13170.49 220
13171.57 208
13172.66 255
13173.74 226
13174.82 191
13175.91 199
13176.99 247
13178.07 199
13179.16 227
13180.24 238
13181.33 216
13182.41 227
13183.49 237
13184.58 279
13185.66 246
13186.75 224
13187.83 243
13188.91 233
13190.00 243
13191.08 222
13192.17 213
13193.25 248
13194.34 220
13195.42 236
13196.51 207
13197.59 211
13198.68 218
13199.76 208
13200.85 213
13201.93 189
13203.02 219
13204.10 222
13205.19 230
13206.27 206
13207.36 237
13208.44 224
13209.53 240
13210.61 223
13211.70 243
13212.78 218
13213.87 205
13214.95 201
13216.04 241
13217.12 241
13218.21 199
13219.29 206
13220.38 224
13221.47 218
13222.55 209
13223.64 209
13224.72 256
13225.81 251
13226.89 231
13227.98 223
13229.07 225
13230.15 239
13231.24 242
13232.32 242
13233.41 258
13234.50 204
13235.58 201
13236.67 245
13237.76 270
13238.84 216
13239.93 191
13241.01 177
13242.10 206
13243.19 192
13244.27 206
13245.36 226
13246.45 242
13247.53 216
13248.62 212
13249.71 226
13250.79 227
13251.88 253
13252.97 217
13254.06 248
13255.14 217
13256.23 203
13257.32 200
13258.40 232
13259.49 236
13260.58 228
13261.67 182
13262.75 221
13263.84 229
13264.93 212
13266.02 206
13267.10 192
13268.19 203
13269.28 184
13270.37 212
13271.45 213
13272.54 237
13273.63 220
13274.72 215
13275.80 226
13276.89 228
13277.98 218
13279.07 221
13280.16 224
13281.24 233
13282.33 242
13283.42 245
13284.51 222
13285.60 259
13286.69 256
13287.77 207
13288.86 234
13289.95 190
13291.04 242
13292.13 226
13293.22 255
13294.31 210
13295.39 200
13296.48 212
13297.57 239
13298.66 227
13299.75 222
13300.84 267
13301.93 235
13303.02 250
13304.11 237
13305.19 257
13306.28 243
13307.37 239
13308.46 213
13309.55 203
13310.64 218
13311.73 229
13312.82 221
13313.91 208
13315.00 232
13316.09 243
13317.18 233
13318.27 215
13319.36 213
13320.45 214
13321.54 223
13322.63 229
13323.72 204
13324.81 196
13325.90 217
13326.99 211
13328.08 215
13329.17 208
13330.26 204
13331.35 194
13332.44 209
13333.53 213
13334.62 190
13335.71 227
13336.80 194
13337.89 242
13338.98 244
13340.07 202
13341.16 212
13342.25 258
13343.34 245
13344.43 188
13345.52 195
13346.61 196
13347.70 196
13348.79 222
13349.89 206
13350.98 196
13352.07 231
13353.16 197
13354.25 235
13355.34 227
13356.43 239
13357.52 223
13358.61 240
13359.71 212
13360.80 207
13361.89 194
13362.98 225
13364.07 201
13365.16 217
13366.26 190
13367.35 208
13368.44 225
13369.53 223
13370.62 218
13371.71 201
13372.81 228
13373.90 193
13374.99 201
13376.08 175
13377.17 234
13378.27 246
13379.36 264
13380.45 226
13381.54 220
13382.63 222
13383.73 217
13384.82 199
13385.91 204
13387.00 188
13388.10 196
13389.19 189
13390.28 212
13391.37 208
13392.47 247
13393.56 228
13394.65 207
13395.75 215
13396.84 200
13397.93 204
13399.02 196
13400.12 230
13401.21 245
13402.30 185
13403.40 210
13404.49 211
13405.58 185
13406.68 187
13407.77 215
13408.86 197
13409.96 195
13411.05 196
13412.14 208
13413.24 203
13414.33 237
13415.42 213
13416.52 214
13417.61 219
13418.70 217
13419.80 187
13420.89 183
13421.99 199
13423.08 191
13424.17 229
13425.27 222
13426.36 211
13427.46 175
13428.55 210
13429.64 230
13430.74 210
13431.83 185
13432.93 188
13434.02 214
13435.12 237
13436.21 192
13437.30 215
13438.40 191
13439.49 202
13440.59 207
13441.68 178
13442.78 192
13443.87 186
13444.97 178
13446.06 203
13447.16 224
13448.25 165
13449.35 231
13450.44 230
13451.54 210
13452.63 206
13453.73 230
13454.82 226
13455.92 196
13457.01 185
13458.11 216
13459.20 239
13460.30 208
13461.39 215
13462.49 172
13463.59 212
13464.68 208
13465.78 227
13466.87 212
13467.97 212
13469.06 207
13470.16 234
13471.26 208
13472.35 184
13473.45 193
13474.54 197
13475.64 205
13476.74 195
13477.83 198
13478.93 191
13480.03 176
13481.12 197
13482.22 204
13483.31 222
13484.41 193
13485.51 214
13486.60 214
13487.70 223
13488.80 211
13489.89 205
13490.99 220
13492.09 201
13493.18 205
13494.28 201
13495.38 218
13496.47 211
13497.57 214
13498.67 209
13499.77 195
13500.86 213
13501.96 236
13503.06 209
13504.15 191
13505.25 189
13506.35 178
13507.45 191
13508.54 199
13509.64 175
13510.74 205
13511.84 191
13512.93 166
13514.03 192
13515.13 192
13516.23 211
13517.32 203
13518.42 185
13519.52 171
13520.62 205
13521.72 186
13522.81 177
13523.91 198
13525.01 201
13526.11 178
13527.21 190
13528.30 206
13529.40 192
13530.50 193
13531.60 220
13532.70 196
13533.80 207
13534.89 206
13535.99 193
13537.09 193
13538.19 195
13539.29 224
13540.39 209
13541.49 185
13542.58 198
13543.68 187
13544.78 204
13545.88 168
13546.98 191
13548.08 203
13549.18 217
13550.28 185
13551.38 190
13552.48 184
13553.58 206
13554.67 224
13555.77 212
13556.87 196
13557.97 231
13559.07 201
13560.17 174
13561.27 186
13562.37 185
13563.47 192
13564.57 223
13565.67 196
13566.77 231
13567.87 212
13568.97 203
13570.07 196
13571.17 182
13572.27 184
13573.37 186
13574.47 201
13575.57 183
13576.67 186
13577.77 161
13578.87 206
13579.97 220
13581.07 219
13582.17 215
13583.27 201
13584.37 185
13585.47 207
13586.57 199
13587.67 187
13588.77 219
13589.88 216
13590.98 207
13592.08 183
13593.18 187
13594.28 230
13595.38 202
13596.48 211
13597.58 177
13598.68 209
13599.78 177
13600.88 207
13601.99 183
13603.09 200
13604.19 205
13605.29 213
13606.39 194
13607.49 187
13608.59 177
13609.70 181
13610.80 215
13611.90 184
13613.00 208
13614.10 185
13615.20 209
13616.31 199
13617.41 185
13618.51 224
13619.61 197
13620.71 210
13621.82 186
13622.92 190
13624.02 183
13625.12 197
13626.22 169
13627.33 198
13628.43 164
13629.53 204
13630.63 190
13631.74 205
13632.84 194
13633.94 211
13635.04 205
13636.15 223
13637.25 183
13638.35 192
13639.45 196
13640.56 176
13641.66 204
13642.76 185
13643.87 184
13644.97 205
13646.07 201
13647.17 225
13648.28 215
13649.38 178
13650.48 189
13651.59 203
13652.69 221
13653.79 200
13654.90 206
13656.00 194
13657.10 174
13658.21 196
13659.31 174
13660.41 197
13661.52 208
13662.62 223
13663.72 219
13664.83 207
13665.93 189
13667.04 222
13668.14 201
13669.24 225
13670.35 207
13671.45 221
13672.56 210
13673.66 196
13674.76 171
13675.87 183
13676.97 202
13678.08 206
13679.18 194
13680.29 203
13681.39 206
13682.49 201
13683.60 200
13684.70 194
13685.81 216
13686.91 228
13688.02 207
13689.12 205
13690.23 214
13691.33 211
13692.44 203
13693.54 196
13694.65 199
13695.75 203
13696.86 215
13697.96 204
13699.07 206
13700.17 205
13701.28 189
13702.38 194
13703.49 187
13704.59 208
13705.70 210
13706.80 209
13707.91 217
13709.02 191
13710.12 188
13711.23 180
13712.33 200
13713.44 226
13714.54 217
13715.65 216
13716.76 203
13717.86 220
13718.97 204
13720.07 194
13721.18 212
13722.29 213
13723.39 206
13724.50 214
13725.60 204
13726.71 219
13727.82 204
13728.92 188
13730.03 208
13731.14 216
13732.24 212
13733.35 218
13734.46 226
13735.56 214
13736.67 224
13737.78 215
13738.88 211
13739.99 183
13741.10 204
13742.20 221
13743.31 247
13744.42 211
13745.52 246
13746.63 221
13747.74 231
13748.84 203
13749.95 217
13751.06 202
13752.17 193
13753.27 207
13754.38 203
13755.49 241
13756.60 269
13757.70 257
13758.81 204
13759.92 199
13761.03 191
13762.13 213
13763.24 200
13764.35 216
13765.46 213
13766.57 215
13767.67 241
13768.78 210
13769.89 203
13771.00 209
13772.11 208
13773.21 225
13774.32 217
13775.43 220
13776.54 220
13777.65 204
13778.75 221
13779.86 220
13780.97 222
13782.08 219
13783.19 239
13784.30 219
13785.41 200
13786.51 214
13787.62 204
13788.73 215
13789.84 191
13790.95 241
13792.06 206
13793.17 206
13794.28 218
13795.39 230
13796.49 191
13797.60 211
13798.71 206
13799.82 214
13800.93 245
13802.04 218
13803.15 217
13804.26 204
13805.37 227
13806.48 238
13807.59 223
13808.70 180
13809.81 205
13810.92 194
13812.03 199
13813.14 217
13814.25 227
13815.36 198
13816.47 250
13817.58 238
13818.69 208
13819.80 208
13820.91 228
13822.02 226
13823.13 200
13824.24 240
13825.35 213
13826.46 228
13827.57 199
13828.68 233
13829.79 217
13830.90 246
13832.01 210
13833.12 249
13834.23 200
13835.34 211
13836.45 209
13837.56 220
13838.67 190
13839.78 218
13840.89 198
13842.01 188
13843.12 214
13844.23 210
13845.34 202
13846.45 194
13847.56 216
13848.67 223
13849.78 227
13850.89 215
13852.01 246
13853.12 230
13854.23 222
13855.34 200
13856.45 202
13857.56 246
13858.67 245
13859.79 236
13860.90 234
13862.01 258
13863.12 245
13864.23 221
13865.34 214
13866.46 245
13867.57 240
13868.68 256
13869.79 249
13870.90 218
13872.02 246
13873.13 228
13874.24 245
13875.35 225
13876.47 276
13877.58 234
13878.69 271
13879.80 229
13880.92 255
13882.03 249
13883.14 247
13884.25 206
13885.37 206
13886.48 241
13887.59 242
13888.70 242
13889.82 258
13890.93 229
13892.04 232
13893.16 275
13894.27 282
13895.38 250
13896.49 249
13897.61 282
13898.72 274
13899.83 273
13900.95 242
13902.06 258
13903.17 241
13904.29 263
13905.40 243
13906.51 258
13907.63 255
13908.74 234
13909.85 238
13910.97 246
13912.08 264
13913.20 254
13914.31 227
13915.42 256
13916.54 243
13917.65 217
13918.77 240
13919.88 214
13920.99 220
13922.11 215
13923.22 210
13924.34 213
13925.45 171
13926.56 196
13927.68 195
13928.79 215
13929.91 219
13931.02 243
13932.14 247
13933.25 224
13934.37 236
13935.48 229
13936.60 212
13937.71 227
13938.83 255
13939.94 268
13941.05 247
13942.17 213
13943.28 226
13944.40 232
13945.51 238
13946.63 218
13947.75 230
13948.86 236
13949.98 275
13951.09 222
13952.21 199
13953.32 206
13954.44 220
13955.55 240
13956.67 258
13957.78 250
13958.90 225
13960.01 188
13961.13 207
13962.25 205
13963.36 191
13964.48 199
13965.59 228
13966.71 232
13967.83 197
13968.94 220
13970.06 211
13971.17 194
13972.29 204
13973.41 218
13974.52 205
13975.64 198
13976.75 227
13977.87 225
13978.99 218
13980.10 231
13981.22 224
13982.34 239
13983.45 209
13984.57 207
13985.69 206
13986.80 224
13987.92 210
13989.04 232
13990.15 213
13991.27 214
13992.39 210
13993.50 209
13994.62 206
13995.74 223
13996.86 207
13997.97 209
13999.09 226
14000.21 188
14001.33 222
14002.44 223
14003.56 200
14004.68 210
14005.79 176
14006.91 197
14008.03 189
14009.15 212
14010.27 190
14011.38 225
14012.50 218
14013.62 216
14014.74 219
14015.85 195
14016.97 176
14018.09 203
14019.21 211
14020.33 222
14021.44 189
14022.56 192
14023.68 229
14024.80 188
14025.92 214
14027.04 189
14028.15 216
14029.27 197
14030.39 204
14031.51 198
14032.63 193
14033.75 205
14034.86 215
14035.98 244
14037.10 201
14038.22 228
14039.34 206
14040.46 217
14041.58 193
14042.70 197
14043.82 196
14044.93 231
14046.05 205
14047.17 196
14048.29 224
14049.41 206
14050.53 199
14051.65 169
14052.77 214
14053.89 197
14055.01 189
14056.13 212
14057.25 213
14058.37 202
14059.49 227
14060.61 222
14061.73 212
14062.85 191
14063.97 188
14065.09 225
14066.20 216
14067.32 218
14068.44 193
14069.56 215
14070.68 245
14071.81 205
14072.93 202
14074.05 227
14075.17 222
14076.29 231
14077.41 253
14078.53 226
14079.65 231
14080.77 199
14081.89 199
14083.01 179
14084.13 199
14085.25 189
14086.37 204
14087.49 211
14088.61 203
14089.73 188
14090.85 192
14091.97 219
14093.10 224
14094.22 212
14095.34 202
14096.46 196
14097.58 227
14098.70 194
14099.82 188
14100.94 182
14102.07 190
14103.19 191
14104.31 208
14105.43 206
14106.55 192
14107.67 210
14108.79 177
14109.92 174
14111.04 201
14112.16 210
14113.28 217
14114.40 198
14115.52 197
14116.65 188
14117.77 171
14118.89 197
14120.01 203
14121.13 195
14122.26 173
14123.38 171
14124.50 181
14125.62 185
14126.75 212
14127.87 182
14128.99 176
14130.11 175
14131.24 194
14132.36 190
14133.48 193
14134.60 188
14135.73 197
14136.85 185
14137.97 212
14139.09 201
14140.22 191
14141.34 197
14142.46 188
14143.59 206
14144.71 229
14145.83 200
14146.95 193
14148.08 186
14149.20 190
14150.32 200
14151.45 193
14152.57 193
14153.69 203
14154.82 194
14155.94 191
14157.06 185
14158.19 184
14159.31 180
14160.44 199
14161.56 201
14162.68 201
14163.81 171
14164.93 159
14166.05 201
14167.18 184
14168.30 195
14169.43 214
14170.55 192
14171.67 202
14172.80 210
14173.92 176
14175.05 190
14176.17 195
14177.30 173
14178.42 174
14179.54 193
14180.67 212
14181.79 212
14182.92 194
14184.04 198
14185.17 164
14186.29 202
14187.42 213
14188.54 180
14189.67 194
14190.79 181
14191.92 187
14193.04 189
14194.17 208
14195.29 167
14196.42 182
14197.54 179
14198.67 223
14199.79 208
14200.92 183
14202.04 163
14203.17 176
14204.29 197
14205.42 191
14206.54 180
14207.67 189
14208.79 186
14209.92 173
14211.05 177
14212.17 186
14213.30 229
14214.42 233
14215.55 199
14216.67 212
14217.80 206
14218.93 183
14220.05 180
14221.18 194
14222.30 188
14223.43 173
14224.56 185
14225.68 223
14226.81 204
14227.94 189
14229.06 192
14230.19 212
14231.32 210
14232.44 217
14233.57 195
14234.70 184
14235.82 186
14236.95 172
14238.08 214
14239.20 197
14240.33 182
14241.46 181
14242.58 184
14243.71 187
14244.84 186
14245.96 201
14247.09 199
14248.22 189
14249.34 200
14250.47 209
14251.60 190
14252.73 194
14253.85 221
14254.98 210
14256.11 173
14257.24 195
14258.36 198
14259.49 228
14260.62 175
14261.75 200
14262.87 197
14264.00 176
14265.13 166
14266.26 210
14267.39 205
14268.51 169
14269.64 175
14270.77 179
14271.90 205
14273.03 196
14274.15 179
14275.28 166
14276.41 203
14277.54 179
14278.67 163
14279.80 184
14280.92 207
14282.05 226
14283.18 197
14284.31 203
14285.44 195
14286.57 169
14287.70 203
14288.82 229
14289.95 191
14291.08 179
14292.21 209
14293.34 206
14294.47 186
14295.60 204
14296.73 210
14297.86 183
14298.99 204
14300.11 213
14301.24 194
14302.37 180
14303.50 213
14304.63 199
14305.76 181
14306.89 172
14308.02 175
14309.15 173
14310.28 177
14311.41 179
14312.54 157
14313.67 207
14314.80 214
14315.93 203
14317.06 214
14318.19 211
14319.32 177
14320.45 175
14321.58 189
14322.71 174
14323.84 180
14324.97 198
14326.10 189
14327.23 189
14328.36 194
14329.49 188
14330.62 183
14331.75 190
14332.88 205
14334.01 204
14335.14 194
14336.27 195
14337.40 204
14338.53 219
14339.66 202
14340.79 206
14341.93 198
14343.06 200
14344.19 202
14345.32 190
14346.45 182
14347.58 184
14348.71 177
14349.84 187
14350.97 194
14352.11 175
14353.24 200
14354.37 182
14355.50 191
14356.63 208
14357.76 197
14358.89 187
14360.03 190
14361.16 179
14362.29 233
14363.42 221
14364.55 192
14365.68 204
14366.82 173
14367.95 192
14369.08 201
14370.21 189
14371.34 181
14372.48 184
14373.61 184
14374.74 184
14375.87 202
14377.00 204
14378.14 173
14379.27 195
14380.40 194
14381.53 199
14382.67 173
14383.80 184
14384.93 208
14386.06 189
14387.20 179
14388.33 174
14389.46 182
14390.59 196
14391.73 237
14392.86 220
14393.99 199
14395.13 180
14396.26 194
14397.39 189
14398.53 204
14399.66 190
14400.79 207
14401.92 218
14403.06 200
14404.19 199
14405.32 213
14406.46 196
14407.59 185
14408.72 180
14409.86 211
14410.99 195
14412.13 187
14413.26 197
14414.39 204
14415.53 198
14416.66 189
14417.79 208
14418.93 219
14420.06 216
14421.20 197
14422.33 183
14423.46 207
14424.60 203
14425.73 193
14426.87 209
14428.00 198
14429.14 198
14430.27 220
14431.40 231
14432.54 205
14433.67 197
14434.81 194
14435.94 214
14437.08 199
14438.21 210
14439.35 201
14440.48 209
14441.62 223
14442.75 173
14443.88 217
14445.02 230
14446.15 220
14447.29 200
14448.42 204
14449.56 179
14450.70 214
14451.83 210
14452.97 213
14454.10 173
14455.24 189
14456.37 210
14457.51 182
14458.64 180
14459.78 205
14460.91 190
14462.05 190
14463.18 218
14464.32 212
14465.46 212
14466.59 203
14467.73 220
14468.86 223
14470.00 248
14471.14 217
14472.27 233
14473.41 232
14474.54 240
14475.68 209
14476.82 218
14477.95 221
14479.09 219
14480.22 184
14481.36 174
14482.50 210
14483.63 227
14484.77 187
14485.91 188
14487.04 207
14488.18 214
14489.32 226
14490.45 222
14491.59 193
14492.73 204
14493.86 200
14495.00 232
14496.14 183
14497.27 214
14498.41 210
14499.55 204
14500.69 197
14501.82 204
14502.96 186
14504.10 197
14505.23 197
14506.37 190
14507.51 196
14508.65 220
14509.78 209
14510.92 204
14512.06 214
14513.20 200
14514.33 201
14515.47 187
14516.61 197
14517.75 187
14518.89 187
14520.02 194
14521.16 173
14522.30 208
14523.44 210
14524.57 190
14525.71 166
14526.85 191
14527.99 180
14529.13 201
14530.27 223
14531.40 186
14532.54 176
14533.68 168
14534.82 190
14535.96 195
14537.10 183
14538.23 199
14539.37 193
14540.51 211
14541.65 221
14542.79 200
14543.93 209
14545.07 184
14546.21 183
14547.35 195
14548.48 201
14549.62 187
14550.76 177
14551.90 180
14553.04 176
14554.18 152
14555.32 174
14556.46 188
14557.60 199
14558.74 209
14559.88 217
14561.02 172
14562.16 204
14563.30 181
14564.43 159
14565.57 180
14566.71 185
14567.85 173
14568.99 183
14570.13 214
14571.27 185
14572.41 197
14573.55 193
14574.69 214
14575.83 217
14576.97 194
14578.11 190
14579.25 210
14580.39 206
14581.53 200
14582.67 199
14583.81 220
14584.96 181
14586.10 189
14587.24 214
14588.38 171
14589.52 180
14590.66 204
14591.80 192
14592.94 200
14594.08 196
14595.22 193
14596.36 187
14597.50 176
14598.64 162
14599.78 176
14600.93 191
14602.07 174
14603.21 191
14604.35 175
14605.49 195
14606.63 156
14607.77 170
14608.91 205
14610.06 158
14611.20 176
14612.34 182
14613.48 186
14614.62 201
14615.76 140
14616.91 160
14618.05 187
14619.19 171
14620.33 164
14621.47 179
14622.61 183
14623.76 172
14624.90 179
14626.04 178
14627.18 172
14628.32 166
14629.47 182
14630.61 203
14631.75 171
14632.89 158
14634.04 189
14635.18 194
14636.32 180
14637.46 179
14638.61 181
14639.75 204
14640.89 194
14642.03 207
14643.18 158
14644.32 152
14645.46 172
14646.60 176
14647.75 180
14648.89 187
14650.03 165
14651.18 159
14652.32 179
14653.46 176
14654.61 170
14655.75 186
14656.89 197
14658.03 197
14659.18 200
14660.32 185
14661.46 184
14662.61 167
14663.75 180
14664.90 146
14666.04 171
14667.18 171
14668.33 176
14669.47 179
14670.61 172
14671.76 186
14672.90 203
14674.05 168
14675.19 183
14676.33 202
14677.48 184
14678.62 180
14679.77 164
14680.91 209
14682.05 180
14683.20 200
14684.34 185
14685.49 180
14686.63 152
14687.78 178
14688.92 205
14690.06 195
14691.21 157
14692.35 149
14693.50 197
14694.64 188
14695.79 188
14696.93 153
14698.08 168
14699.22 191
14700.37 201
14701.51 195
14702.66 173
14703.80 157
14704.95 178
14706.09 174
14707.24 185
14708.38 177
14709.53 192
14710.67 182
14711.82 177
14712.96 160
14714.11 170
14715.26 168
14716.40 182
14717.55 168
14718.69 164
14719.84 149
14720.98 168
14722.13 174
14723.28 158
14724.42 165
14725.57 169
14726.71 192
14727.86 175
14729.01 159
14730.15 171
14731.30 182
14732.44 153
14733.59 178
14734.74 178
14735.88 171
14737.03 184
14738.18 166
14739.32 170
14740.47 167
14741.61 166
14742.76 161
14743.91 149
14745.05 170
14746.20 156
14747.35 174
14748.49 169
14749.64 186
14750.79 161
14751.94 184
14753.08 169
14754.23 180
14755.38 177
14756.52 167
14757.67 187
14758.82 188
14759.97 163
14761.11 175
14762.26 177
14763.41 187
14764.55 212
14765.70 167
14766.85 183
14768.00 175
14769.15 180
14770.29 166
14771.44 165
14772.59 145
14773.74 187
14774.88 184
14776.03 170
14777.18 177
14778.33 177
14779.48 181
14780.62 153
14781.77 191
14782.92 159
14784.07 176
14785.22 171
14786.36 175
14787.51 174
14788.66 148
14789.81 169
14790.96 175
14792.11 156
14793.26 195
14794.40 174
14795.55 187
14796.70 181
14797.85 186
14799.00 166
14800.15 155
14801.30 148
14802.45 168
14803.59 179
14804.74 172
14805.89 192
14807.04 158
14808.19 189
14809.34 176
14810.49 158
14811.64 171
14812.79 176
14813.94 173
14815.09 178
14816.24 179
14817.39 145
14818.53 182
14819.68 181
14820.83 181
14821.98 164
14823.13 146
14824.28 162
14825.43 180
14826.58 164
14827.73 164
14828.88 183
14830.03 156
14831.18 178
14832.33 169
14833.48 166
14834.63 151
14835.78 186
14836.93 164
14838.08 197
14839.23 179
14840.38 143
14841.53 159
14842.69 182
14843.84 169
14844.99 169
14846.14 148
14847.29 146
14848.44 158
14849.59 160
14850.74 166
14851.89 172
14853.04 154
14854.19 147
14855.34 165
14856.49 177
14857.65 164
14858.80 209
14859.95 172
14861.10 169
14862.25 160
14863.40 172
14864.55 174
14865.70 174
14866.86 162
14868.01 160
14869.16 167
14870.31 185
14871.46 193
14872.61 173
14873.77 144
14874.92 176
14876.07 174
14877.22 175
14878.37 170
14879.52 154
14880.68 154
14881.83 158
14882.98 159
14884.13 155
14885.28 156
14886.44 137
14887.59 160
14888.74 174
14889.89 160
14891.05 139
14892.20 158
14893.35 160
14894.50 181
14895.66 158
14896.81 178
14897.96 196
14899.11 162
14900.27 146
14901.42 164
14902.57 172
14903.72 159
14904.88 155
14906.03 162
14907.18 185
14908.34 176
14909.49 168
14910.64 174
14911.80 174
14912.95 168
14914.10 176
14915.26 149
14916.41 170
14917.56 171
14918.72 172
14919.87 197
14921.02 169
14922.18 173
14923.33 156
14924.48 177
14925.64 197
14926.79 162
14927.94 160
14929.10 171
14930.25 156
14931.41 169
14932.56 164
14933.71 193
14934.87 158
14936.02 178
14937.18 177
14938.33 175
14939.48 169
14940.64 160
14941.79 176
14942.95 168
14944.10 146
14945.26 145
14946.41 173
14947.57 142
14948.72 164
14949.87 167
14951.03 161
14952.18 165
14953.34 153
14954.49 180
14955.65 162
14956.80 147
14957.96 166
14959.11 160
14960.27 136
14961.42 143
14962.58 158
14963.73 156
14964.89 151
14966.04 184
14967.20 155
14968.36 193
14969.51 162
14970.67 177
14971.82 139
14972.98 128
14974.13 163
14975.29 149
14976.44 149
14977.60 161
14978.76 151
14979.91 136
14981.07 153
14982.22 150
14983.38 144
14984.53 151
14985.69 192
14986.85 156
14988.00 162
14989.16 161
14990.32 160
14991.47 164
14992.63 170
14993.78 155
14994.94 136
14996.10 169
14997.25 171
14998.41 155
14999.57 145
15000.72 152
15001.88 150
15003.04 177
15004.19 144
15005.35 168
15006.51 176
15007.66 163
15008.82 146
15009.98 156
15011.13 158
15012.29 130
15013.45 160
15014.61 151
15015.76 162
15016.92 159
15018.08 165
15019.23 137
15020.39 159
15021.55 114
15022.71 140
15023.86 143
15025.02 151
15026.18 178
15027.34 190
15028.49 153
15029.65 146
15030.81 133
15031.97 134
15033.13 160
15034.28 159
15035.44 172
15036.60 144
15037.76 163
15038.92 163
15040.07 183
15041.23 158
15042.39 147
15043.55 167
15044.71 172
15045.87 168
15047.02 175
15048.18 160
15049.34 163
15050.50 159
15051.66 160
15052.82 175
15053.98 156
15055.13 155
15056.29 172
15057.45 170
15058.61 167
15059.77 168
15060.93 155
15062.09 173
15063.25 143
15064.40 148
15065.56 157
15066.72 162
15067.88 154
15069.04 139
15070.20 147
15071.36 163
15072.52 121
15073.68 155
15074.84 153
15076.00 160
15077.16 173
15078.32 145
15079.48 148
15080.64 148
15081.80 149
15082.96 150
15084.12 157
15085.28 154
15086.44 143
15087.60 151
15088.76 153
15089.92 177
15091.08 158
15092.24 144
15093.40 136
15094.56 159
15095.72 161
15096.88 158
15098.04 150
15099.20 136
15100.36 174
15101.52 176
15102.68 152
15103.84 155
15105.00 173
15106.16 139
15107.32 155
15108.48 154
15109.64 151
15110.80 147
15111.96 171
15113.13 182
15114.29 142
15115.45 144
15116.61 149
15117.77 161
15118.93 140
15120.09 183
15121.25 181
15122.42 156
15123.58 168
15124.74 164
15125.90 149
15127.06 148
15128.22 140
15129.38 147
15130.55 148
15131.71 153
15132.87 152
15134.03 179
15135.19 149
15136.35 164
15137.52 152
15138.68 172
15139.84 150
15141.00 158
15142.16 153
15143.33 156
15144.49 154
15145.65 150
15146.81 152
15147.97 155
15149.14 132
15150.30 139
15151.46 136
15152.62 159
15153.79 151
15154.95 142
15156.11 179
15157.27 135
15158.44 130
15159.60 130
15160.76 143
15161.93 127
15163.09 172
15164.25 164
15165.41 151
15166.58 145
15167.74 160
15168.90 140
15170.07 129
15171.23 129
15172.39 140
15173.56 138
15174.72 157
15175.88 160
15177.05 174
15178.21 190
15179.37 159
15180.54 143
15181.70 147
15182.86 113
15184.03 139
15185.19 170
15186.36 188
15187.52 122
15188.68 139
15189.85 177
15191.01 175
15192.17 128
15193.34 149
15194.50 152
15195.67 159
15196.83 179
15198.00 158
15199.16 159
15200.32 137
15201.49 142
15202.65 177
15203.82 148
15204.98 181
15206.15 154
15207.31 146
15208.48 185
15209.64 149
15210.80 144
15211.97 189
15213.13 175
15214.30 140
15215.46 142
15216.63 137
15217.79 156
15218.96 158
15220.12 153
15221.29 187
15222.45 138
15223.62 153
15224.78 156
15225.95 136
15227.11 128
15228.28 166
15229.45 168
15230.61 143
15231.78 135
15232.94 143
15234.11 153
15235.27 123
15236.44 146
15237.60 140
15238.77 137
15239.94 174
15241.10 138
15242.27 163
15243.43 157
15244.60 156
15245.77 157
15246.93 149
15248.10 161
15249.26 140
15250.43 165
15251.60 158
15252.76 140
15253.93 157
15255.10 159
15256.26 174
15257.43 165
15258.60 162
15259.76 164
15260.93 143
15262.10 147
15263.26 149
15264.43 145
15265.60 158
15266.76 186
15267.93 194
15269.10 173
15270.26 145
15271.43 133
15272.60 145
15273.76 156
15274.93 156
15276.10 150
15277.27 146
15278.43 152
15279.60 161
15280.77 158
15281.94 139
15283.10 146
15284.27 143
15285.44 147
15286.61 136
15287.77 160
15288.94 172
15290.11 163
15291.28 165
15292.44 147
15293.61 145
15294.78 171
15295.95 162
15297.12 148
15298.28 144
15299.45 148
15300.62 174
15301.79 150
15302.96 171
15304.12 133
15305.29 148
15306.46 178
15307.63 183
15308.80 156
15309.97 135
15311.14 164
15312.30 142
15313.47 156
15314.64 127
15315.81 155
15316.98 173
15318.15 178
15319.32 145
15320.49 136
15321.65 128
15322.82 139
15323.99 197
15325.16 177
15326.33 169
15327.50 167
15328.67 146
15329.84 147
15331.01 147
15332.18 152
15333.35 206
15334.52 150
15335.69 138
15336.85 129
15338.02 136
15339.19 143
15340.36 132
15341.53 155
15342.70 136
15343.87 147
15345.04 140
15346.21 151
15347.38 140
15348.55 147
15349.72 157
15350.89 128
15352.06 125
15353.23 144
15354.40 150
15355.57 145
15356.74 131
15357.91 134
15359.08 163
15360.25 163
15361.43 152
15362.60 145
15363.77 155
15364.94 158
15366.11 147
15367.28 164
15368.45 142
15369.62 137
15370.79 169
15371.96 133
15373.13 143
15374.30 154
15375.47 145
15376.65 144
15377.82 160
15378.99 132
15380.16 143
15381.33 125
15382.50 149
15383.67 164
15384.84 134
15386.02 145
15387.19 130
15388.36 173
15389.53 140
15390.70 133
15391.87 152
15393.04 154
15394.22 177
15395.39 161
15396.56 169
15397.73 130
15398.90 143
15400.08 138
15401.25 152
15402.42 146
15403.59 131
15404.76 162
15405.94 163
15407.11 159
15408.28 155
15409.45 135
15410.63 152
15411.80 165
15412.97 153
15414.14 154
15415.31 164
15416.49 163
15417.66 175
15418.83 159
15420.01 156
15421.18 179
15422.35 162
15423.52 143
15424.70 163
15425.87 169
15427.04 162
15428.22 149
15429.39 142
15430.56 131
15431.73 136
15432.91 156
15434.08 138
15435.25 140
15436.43 145
15437.60 134
15438.77 157
15439.95 157
15441.12 150
15442.30 157
15443.47 160
15444.64 157
15445.82 163
15446.99 141
15448.16 151
15449.34 165
15450.51 153
15451.69 150
15452.86 155
15454.03 172
15455.21 156
15456.38 147
15457.56 167
15458.73 163
15459.90 172
15461.08 194
15462.25 178
15463.43 142
15464.60 153
15465.78 158
15466.95 157
15468.12 181
15469.30 161
15470.47 158
15471.65 149
15472.82 144
15474.00 150
15475.17 181
15476.35 156
15477.52 138
15478.70 142
15479.87 174
15481.05 148
15482.22 151
15483.40 139
15484.57 166
15485.75 174
15486.92 160
15488.10 114
15489.27 165
15490.45 182
15491.62 153
15492.80 162
15493.98 157
15495.15 147
15496.33 164
15497.50 156
15498.68 125
15499.85 128
15501.03 142
15502.21 175
15503.38 157
15504.56 183
15505.73 170
15506.91 197
15508.09 164
15509.26 160
15510.44 165
15511.61 140
15512.79 157
15513.97 157
15515.14 136
15516.32 152
15517.50 172
15518.67 157
15519.85 146
15521.02 167
15522.20 164
15523.38 157
15524.55 144
15525.73 153
15526.91 140
15528.09 160
15529.26 188
15530.44 152
15531.62 154
15532.79 171
15533.97 161
15535.15 172
15536.32 160
15537.50 179
15538.68 184
15539.86 153
15541.03 150
15542.21 156
15543.39 180
15544.57 163
15545.74 144
15546.92 143
15548.10 172
15549.28 169
15550.45 144
15551.63 168
15552.81 169
15553.99 167
15555.16 155
15556.34 169
15557.52 166
15558.70 162
15559.88 184
15561.05 149
15562.23 148
15563.41 139
15564.59 167
15565.77 141
15566.95 141
15568.12 159
15569.30 136
15570.48 153
15571.66 180
15572.84 153
15574.02 177
15575.19 154
15576.37 150
15577.55 179
15578.73 168
15579.91 160
15581.09 185
15582.27 153
15583.45 159
15584.62 179
15585.80 174
15586.98 185
15588.16 163
15589.34 150
15590.52 139
15591.70 173
15592.88 175
15594.06 178
15595.24 174
15596.42 143
15597.60 182
15598.78 180
15599.96 144
15601.14 165
15602.31 155
15603.49 196
15604.67 171
15605.85 168
15607.03 159
15608.21 203
15609.39 187
15610.57 162
15611.75 161
15612.93 184
15614.11 170
15615.29 152
15616.47 153
15617.65 171
15618.83 193
15620.01 191
15621.19 182
15622.38 153
15623.56 169
15624.74 173
15625.92 186
15627.10 165
15628.28 191
15629.46 194
15630.64 192
15631.82 170
15633.00 170
15634.18 149
15635.36 176
15636.54 206
15637.72 172
15638.91 194
15640.09 174
15641.27 194
15642.45 194
15643.63 200
15644.81 175
15645.99 184
15647.17 202
15648.36 205
15649.54 190
15650.72 172
15651.90 167
15653.08 212
15654.26 222
15655.44 194
15656.63 199
15657.81 187
15658.99 211
15660.17 204
15661.35 216
15662.54 219
15663.72 206
15664.90 205
15666.08 195
15667.26 191
15668.45 231
15669.63 227
15670.81 186
15671.99 197
15673.17 221
15674.36 203
15675.54 217
15676.72 207
15677.90 181
15679.09 196
15680.27 196
15681.45 233
15682.63 191
15683.82 189
15685.00 245
15686.18 220
15687.37 233
15688.55 235
15689.73 267
15690.91 228
15692.10 248
15693.28 249
15694.46 260
15695.65 257
15696.83 252
15698.01 282
15699.20 255
15700.38 246
15701.56 254
15702.75 281
15703.93 243
15705.11 251
15706.30 268
15707.48 264
15708.66 268
15709.85 267
15711.03 262
15712.22 278
15713.40 304
15714.58 288
15715.77 288
15716.95 278
15718.14 291
15719.32 305
15720.50 306
15721.69 306
15722.87 285
15724.06 268
15725.24 274
15726.43 259
15727.61 241
15728.79 234
15729.98 209
15731.16 259
15732.35 240
15733.53 212
15734.72 204
15735.90 196
15737.09 226
15738.27 243
15739.46 195
15740.64 184
15741.83 224
15743.01 235
15744.20 226
15745.38 227
15746.57 235
15747.75 239
15748.94 240
15750.12 208
15751.31 191
15752.49 228
15753.68 243
15754.86 232
15756.05 200
15757.23 208
15758.42 215
15759.60 222
15760.79 230
15761.98 204
15763.16 187
15764.35 181
15765.53 231
15766.72 212
15767.90 192
15769.09 189
15770.28 227
15771.46 221
15772.65 209
15773.83 221
15775.02 193
15776.21 229
15777.39 221
15778.58 199
15779.77 209
15780.95 196
15782.14 223
15783.33 242
15784.51 206
15785.70 188
15786.89 185
15788.07 205
15789.26 168
15790.45 197
15791.63 195
15792.82 196
15794.01 209
15795.19 200
15796.38 192
15797.57 193
15798.75 220
15799.94 186
15801.13 181
15802.32 174
15803.50 189
15804.69 206
15805.88 209
15807.06 177
15808.25 191
15809.44 196
15810.63 191
15811.81 202
15813.00 215
15814.19 193
15815.38 208
15816.57 206
15817.75 190
15818.94 171
15820.13 194
15821.32 203
15822.50 200
15823.69 193
15824.88 186
15826.07 183
15827.26 181
15828.44 183
15829.63 190
15830.82 176
15832.01 201
15833.20 217
15834.39 179
15835.57 182
15836.76 201
15837.95 193
15839.14 180
15840.33 180
15841.52 206
15842.71 189
15843.90 206
15845.08 206
15846.27 185
15847.46 186
15848.65 160
15849.84 192
15851.03 211
15852.22 167
15853.41 172
15854.60 201
15855.79 170
15856.97 194
15858.16 208
15859.35 177
15860.54 191
15861.73 189
15862.92 186
15864.11 156
15865.30 160
15866.49 188
15867.68 177
15868.87 188
15870.06 182
15871.25 170
15872.44 183
15873.63 191
15874.82 182
15876.01 156
15877.20 167
15878.39 173
15879.58 179
15880.77 173
15881.96 171
15883.15 158
15884.34 168
15885.53 156
15886.72 161
15887.91 160
15889.10 159
15890.29 176
15891.48 163
15892.67 182
15893.86 168
15895.05 191
15896.24 172
15897.44 168
15898.63 178
15899.82 174
15901.01 177
15902.20 194
15903.39 159
15904.58 164
15905.77 160
15906.96 185
15908.15 179
15909.35 165
15910.54 151
15911.73 177
15912.92 192
15914.11 163
15915.30 137
15916.49 164
15917.69 190
15918.88 180
15920.07 174
15921.26 157
15922.45 182
15923.64 159
15924.84 164
15926.03 137
15927.22 125
15928.41 154
15929.60 168
15930.80 189
15931.99 172
15933.18 157
15934.37 159
15935.56 172
15936.76 155
15937.95 143
15939.14 163
15940.33 172
15941.53 171
15942.72 174
15943.91 166
15945.10 149
15946.30 138
15947.49 151
15948.68 148
15949.87 151
15951.07 140
15952.26 159
15953.45 153
15954.65 166
15955.84 156
15957.03 148
15958.22 169
15959.42 153
15960.61 178
15961.80 156
15963.00 156
15964.19 187
15965.38 171
15966.58 171
15967.77 140
15968.96 152
15970.16 162
15971.35 151
15972.54 171
15973.74 159
15974.93 177
15976.13 176
15977.32 181
15978.51 177
15979.71 168
15980.90 163
15982.09 158
15983.29 166
15984.48 179
15985.68 170
15986.87 160
15988.06 146
15989.26 144
15990.45 159
15991.65 155
15992.84 148
15994.04 179
15995.23 140
15996.43 148
15997.62 145
15998.81 138
16000.01 161
16001.20 163
16002.40 183
16003.59 156
16004.79 159
16005.98 136
16007.18 134
16008.37 131
16009.57 162
16010.76 150
16011.96 126
16013.15 152
16014.35 154
16015.54 148
16016.74 148
16017.93 176
16019.13 154
16020.32 133
16021.52 145
16022.72 123
16023.91 143
16025.11 145
16026.30 150
16027.50 145
16028.69 149
16029.89 165
16031.08 128
16032.28 156
16033.48 167
16034.67 152
16035.87 147
16037.06 145
16038.26 171
16039.46 136
16040.65 140
16041.85 152
16043.05 151
16044.24 150
16045.44 132
16046.63 162
16047.83 159
16049.03 141
16050.22 153
16051.42 166
16052.62 134
16053.81 149
16055.01 157
16056.21 174
16057.40 143
16058.60 146
16059.80 162
16060.99 153
16062.19 137
16063.39 143
16064.58 141
16065.78 132
16066.98 124
16068.18 136
16069.37 138
16070.57 125
16071.77 147
16072.97 135
16074.16 147
16075.36 133
16076.56 137
16077.76 139
16078.95 153
16080.15 132
16081.35 162
16082.55 142
16083.74 156
16084.94 146
16086.14 144
16087.34 151
16088.53 135
16089.73 133
16090.93 145
16092.13 161
16093.33 148
16094.53 129
16095.72 143
16096.92 138
16098.12 120
16099.32 124
16100.52 121
16101.72 155
16102.91 142
16104.11 169
16105.31 151
16106.51 130
16107.71 149
16108.91 167
16110.11 131
16111.30 140
16112.50 140
16113.70 137
16114.90 147
16116.10 160
16117.30 130
16118.50 141
16119.70 132
16120.90 137
16122.10 142
16123.29 145
16124.49 141
16125.69 161
16126.89 161
16128.09 160
16129.29 162
16130.49 140
16131.69 176
16132.89 147
16134.09 134
16135.29 166
16136.49 189
16137.69 149
16138.89 124
16140.09 141
16141.29 130
16142.49 140
16143.69 154
16144.89 133
16146.09 132
16147.29 169
16148.49 144
16149.69 132
16150.89 137
16152.09 133
16153.29 150
16154.49 171
16155.69 142
16156.89 140
16158.09 154
16159.29 116
16160.49 121
16161.69 147
16162.89 145
16164.09 126
16165.30 139
16166.50 128
16167.70 153
16168.90 163
16170.10 151
16171.30 132
16172.50 140
16173.70 176
16174.90 155
16176.10 147
16177.31 146
16178.51 136
16179.71 146
16180.91 152
16182.11 138
16183.31 151
16184.51 155
16185.72 166
16186.92 159
16188.12 158
16189.32 145
16190.52 137
16191.72 138
16192.93 138
16194.13 152
16195.33 175
16196.53 177
16197.73 172
16198.94 148
16200.14 130
16201.34 157
16202.54 158
16203.74 156
16204.95 169
16206.15 142
16207.35 155
16208.55 161
16209.76 139
16210.96 129
16212.16 176
16213.36 177
16214.57 150
16215.77 150
16216.97 172
16218.17 163
16219.38 146
16220.58 133
16221.78 139
16222.99 167
16224.19 151
16225.39 178
16226.59 173
16227.80 167
16229.00 153
16230.20 175
16231.41 155
16232.61 150
16233.81 159
16235.02 145
16236.22 134
16237.42 148
16238.63 143
16239.83 138
16241.04 158
16242.24 141
16243.44 147
16244.65 149
16245.85 168
16247.05 118
16248.26 148
16249.46 164
16250.67 152
16251.87 157
16253.07 152
16254.28 155
16255.48 155
16256.69 158
16257.89 156
16259.09 147
16260.30 142
16261.50 162
16262.71 173
16263.91 172
16265.12 153
16266.32 142
16267.53 160
16268.73 164
16269.94 142
16271.14 157
16272.34 156
16273.55 169
16274.75 155
16275.96 147
16277.16 148
16278.37 154
16279.57 167
16280.78 145
16281.98 144
16283.19 150
16284.39 164
16285.60 188
16286.81 174
16288.01 158
16289.22 180
16290.42 159
16291.63 177
16292.83 193
16294.04 185
16295.24 187
16296.45 167
16297.66 174
16298.86 157
16300.07 161
16301.27 173
16302.48 173
16303.68 167
16304.89 155
16306.10 172
16307.30 171
16308.51 150
16309.71 173
16310.92 163
16312.13 167
16313.33 161
16314.54 165
16315.75 154
16316.95 132
16318.16 163
16319.37 167
16320.57 176
16321.78 154
16322.99 141
16324.19 149
16325.40 182
16326.61 155
16327.81 146
16329.02 163
16330.23 164
16331.43 163
16332.64 155
16333.85 163
16335.05 143
16336.26 171
16337.47 150
16338.68 157
16339.88 155
16341.09 142
16342.30 152
16343.51 148
16344.71 151
16345.92 148
16347.13 159
16348.34 158
16349.54 155
16350.75 155
16351.96 141
16353.17 149
16354.37 158
16355.58 134
16356.79 152
16358.00 134
16359.21 140
16360.41 146
16361.62 146
16362.83 132
16364.04 131
16365.25 146
16366.45 153
16367.66 145
16368.87 123
16370.08 166
16371.29 147
16372.50 147
16373.71 143
16374.91 131
16376.12 154
16377.33 148
16378.54 169
16379.75 144
16380.96 137
16382.17 135
16383.38 145
16384.58 140
16385.79 130
16387.00 148
16388.21 154
16389.42 145
16390.63 154
16391.84 169
16393.05 151
16394.26 137
16395.47 141
16396.68 150
16397.89 165
16399.09 120
16400.30 151
16401.51 174
16402.72 151
16403.93 151
16405.14 135
16406.35 147
16407.56 147
16408.77 151
16409.98 136
16411.19 132
16412.40 124
16413.61 156
16414.82 157
16416.03 152
16417.24 144
16418.45 126
16419.66 133
16420.87 127
16422.08 132
16423.29 135
16424.50 132
16425.71 138
16426.92 135
16428.14 128
16429.35 134
16430.56 148
16431.77 153
16432.98 125
16434.19 141
16435.40 144
16436.61 140
16437.82 136
16439.03 138
16440.24 121
16441.45 159
16442.67 149
16443.88 129
16445.09 127
16446.30 134
16447.51 151
16448.72 159
16449.93 143
16451.14 141
16452.36 158
16453.57 127
16454.78 117
16455.99 126
16457.20 152
16458.41 140
16459.63 148
16460.84 137
16462.05 137
16463.26 133
16464.47 139
16465.68 158
16466.90 145
16468.11 137
16469.32 138
16470.53 141
16471.74 138
16472.96 136
16474.17 142
16475.38 143
16476.59 143
16477.81 167
16479.02 136
16480.23 127
16481.44 161
16482.66 140
16483.87 134
16485.08 115
16486.29 155
16487.51 142
16488.72 142
16489.93 149
16491.15 177
16492.36 137
16493.57 146
16494.78 149
16496.00 142
16497.21 141
16498.42 121
16499.64 120
16500.85 140
16502.06 129
16503.28 130
16504.49 122
16505.70 126
16506.92 130
16508.13 145
16509.34 148
16510.56 145
16511.77 127
16512.98 126
16514.20 133
16515.41 151
16516.63 130
16517.84 128
16519.05 114
16520.27 126
16521.48 143
16522.70 120
16523.91 121
16525.12 134
16526.34 110
16527.55 113
16528.77 146
16529.98 125
16531.20 121
16532.41 142
16533.62 136
16534.84 142
16536.05 144
16537.27 138
16538.48 149
16539.70 137
16540.91 152
16542.13 138
16543.34 143
16544.56 142
16545.77 179
16546.99 152
16548.20 137
16549.42 131
16550.63 136
16551.85 139
16553.06 130
16554.28 136
16555.49 137
16556.71 156
16557.92 137
16559.14 121
16560.35 115
16561.57 122
16562.78 129
16564.00 157
16565.21 153
16566.43 134
16567.65 127
16568.86 136
16570.08 163
16571.29 129
16572.51 123
16573.73 120
16574.94 151
16576.16 129
16577.37 147
16578.59 118
16579.81 143
16581.02 149
16582.24 157
16583.45 149
16584.67 141
16585.89 143
16587.10 130
16588.32 174
16589.54 147
16590.75 137
16591.97 155
16593.19 134
16594.40 150
16595.62 136
16596.84 125
16598.05 154
16599.27 158
16600.49 141
16601.70 131
16602.92 139
16604.14 114
16605.35 134
16606.57 155
16607.79 120
16609.01 135
16610.22 113
16611.44 128
16612.66 144
16613.88 127
16615.09 137
16616.31 159
16617.53 123
16618.75 122
16619.96 137
16621.18 141
16622.40 127
16623.62 146
16624.83 152
16626.05 114
16627.27 121
16628.49 118
16629.71 163
16630.92 130
16632.14 110
16633.36 123
16634.58 120
16635.80 137
16637.01 141
16638.23 129
16639.45 148
16640.67 117
16641.89 133
16643.11 139
16644.32 144
16645.54 123
16646.76 129
16647.98 157
16649.20 148
16650.42 155
16651.64 143
16652.86 121
16654.07 128
16655.29 137
16656.51 140
16657.73 134
16658.95 143
16660.17 141
16661.39 150
16662.61 138
16663.83 137
16665.05 122
16666.27 138
16667.48 132
16668.70 122
16669.92 117
16671.14 107
16672.36 145
16673.58 125
16674.80 151
16676.02 132
16677.24 138
16678.46 134
16679.68 142
16680.90 136
16682.12 121
16683.34 124
16684.56 126
16685.78 120
16687.00 113
16688.22 122
16689.44 122
16690.66 141
16691.88 132
16693.10 124
16694.32 131
16695.54 130
16696.76 126
16697.98 138
16699.20 107
16700.42 131
16701.64 115
16702.87 158
16704.09 139
16705.31 125
16706.53 145
16707.75 152
16708.97 132
16710.19 135
16711.41 141
16712.63 135
16713.85 114
16715.07 133
16716.30 141
16717.52 118
16718.74 123
16719.96 134
16721.18 158
16722.40 145
16723.62 128
16724.85 140
16726.07 132
16727.29 148
16728.51 106
16729.73 125
16730.95 123
16732.17 140
16733.40 157
16734.62 154
16735.84 140
16737.06 161
16738.28 157
16739.51 130
16740.73 123
16741.95 127
16743.17 149
16744.39 170
16745.62 135
16746.84 127
16748.06 147
16749.28 151
16750.51 131
16751.73 134
16752.95 130
16754.17 132
16755.40 149
16756.62 143
16757.84 145
16759.06 112
16760.29 143
16761.51 143
16762.73 128
16763.96 134
16765.18 143
16766.40 137
16767.62 160
16768.85 126
16770.07 140
16771.29 134
16772.52 119
16773.74 166
16774.96 146
16776.19 167
16777.41 128
16778.63 118
16779.86 140
16781.08 128
16782.30 134
16783.53 133
16784.75 144
16785.97 109
16787.20 128
16788.42 134
16789.65 139
16790.87 125
16792.09 137
16793.32 129
16794.54 165
16795.77 133
16796.99 126
16798.21 123
16799.44 112
16800.66 132
16801.89 122
16803.11 133
16804.34 121
16805.56 125
16806.78 127
16808.01 136
16809.23 137
16810.46 127
16811.68 145
16812.91 149
16814.13 115
16815.36 146
16816.58 127
16817.81 133
16819.03 133
16820.26 132
16821.48 130
16822.71 126
16823.93 124
16825.16 130
16826.38 127
16827.61 142
16828.83 152
16830.06 134
16831.28 131
16832.51 128
16833.73 167
16834.96 173
16836.19 115
16837.41 121
16838.64 146
16839.86 134
16841.09 138
16842.31 143
16843.54 118
16844.76 138
16845.99 138
16847.22 142
16848.44 166
16849.67 134
16850.89 146
16852.12 136
16853.35 141
16854.57 140
16855.80 131
16857.03 125
16858.25 134
16859.48 133
16860.71 154
16861.93 134
16863.16 153
16864.38 123
16865.61 142
16866.84 126
16868.06 139
16869.29 130
16870.52 130
16871.74 159
16872.97 130
16874.20 120
16875.43 121
16876.65 160
16877.88 136
16879.11 138
16880.33 121
16881.56 142
16882.79 154
16884.02 172
16885.24 147
16886.47 143
16887.70 140
16888.93 167
16890.15 128
16891.38 134
16892.61 149
16893.84 177
16895.06 150
16896.29 161
16897.52 145
16898.75 136
16899.97 159
16901.20 138
16902.43 142
16903.66 124
16904.89 126
16906.11 142
16907.34 140
16908.57 145
16909.80 145
16911.03 156
16912.26 128
16913.48 137
16914.71 141
16915.94 139
16917.17 132
16918.40 154
16919.63 112
16920.85 155
16922.08 132
16923.31 135
16924.54 134
16925.77 127
16927.00 152
16928.23 128
16929.46 118
16930.69 138
16931.91 130
16933.14 121
16934.37 111
16935.60 141
16936.83 123
16938.06 118
16939.29 129
16940.52 146
16941.75 125
16942.98 120
16944.21 135
16945.44 150
16946.67 128
16947.90 143
16949.13 162
16950.35 123
16951.58 143
16952.81 135
16954.04 133
16955.27 145
16956.50 142
16957.73 168
16958.96 148
16960.19 137
16961.42 150
16962.65 123
16963.88 134
16965.11 143
16966.34 122
16967.58 134
16968.81 133
16970.04 132
16971.27 131
16972.50 141
16973.73 125
16974.96 106
16976.19 119
16977.42 112
16978.65 116
16979.88 108
16981.11 141
16982.34 133
16983.57 127
16984.80 135
16986.04 125
16987.27 132
16988.50 112
16989.73 126
16990.96 134
16992.19 133
16993.42 130
16994.65 147
16995.88 127
16997.12 122
16998.35 134
16999.58 138
17000.81 127
17002.04 126
17003.27 128
17004.51 115
17005.74 117
17006.97 125
17008.20 135
17009.43 121
17010.66 129
17011.90 119
17013.13 150
17014.36 120
17015.59 137
17016.82 120
17018.06 131
17019.29 110
17020.52 131
17021.75 116
17022.99 118
17024.22 124
17025.45 136
17026.68 120
17027.92 154
17029.15 121
17030.38 126
17031.61 114
17032.85 123
17034.08 129
17035.31 133
17036.54 138
17037.78 132
17039.01 125
17040.24 105
17041.48 104
17042.71 123
17043.94 139
17045.18 119
17046.41 113
17047.64 117
17048.88 124
17050.11 120
17051.34 123
17052.58 125
17053.81 135
17055.04 158
17056.28 119
17057.51 102
17058.74 108
17059.98 131
17061.21 126
17062.44 115
17063.68 113
17064.91 113
17066.15 112
17067.38 110
17068.61 120
17069.85 98
17071.08 118
17072.32 140
17073.55 135
17074.78 99
17076.02 129
17077.25 142
17078.49 155
17079.72 124
17080.96 139
17082.19 139
17083.42 126
17084.66 131
17085.89 107
17087.13 97
17088.36 124
17089.60 135
17090.83 111
17092.07 104
17093.30 105
17094.54 136
17095.77 125
17097.01 118
17098.24 111
17099.48 124
17100.71 111
17101.95 136
17103.18 108
17104.42 113
17105.65 123
17106.89 122
17108.12 134
17109.36 94
17110.60 113
17111.83 110
17113.07 123
17114.30 92
17115.54 114
17116.77 105
17118.01 122
17119.25 113
17120.48 92
17121.72 115
17122.95 122
17124.19 130
17125.43 115
17126.66 106
17127.90 115
17129.13 128
17130.37 114
17131.61 121
17132.84 131
17134.08 111
17135.32 124
17136.55 127
17137.79 109
17139.02 115
17140.26 116
17141.50 110
17142.73 141
17143.97 134
17145.21 120
17146.44 109
17147.68 105
17148.92 91
17150.16 120
17151.39 110
17152.63 156
17153.87 121
17155.10 136
17156.34 124
17157.58 116
17158.82 157
17160.05 122
17161.29 100
17162.53 118
17163.76 130
17165.00 119
17166.24 97
17167.48 103
17168.72 126
17169.95 123
17171.19 115
17172.43 95
17173.67 104
17174.90 106
17176.14 106
17177.38 116
17178.62 106
17179.86 92
17181.09 109
17182.33 108
17183.57 109
17184.81 125
17186.05 130
17187.28 119
17188.52 114
17189.76 118
17191.00 100
17192.24 121
17193.48 126
17194.72 115
17195.95 109
17197.19 117
17198.43 117
17199.67 115
17200.91 109
17202.15 107
17203.39 93
17204.63 98
17205.86 120
17207.10 104
17208.34 104
17209.58 114
17210.82 132
17212.06 101
17213.30 94
17214.54 116
17215.78 105
17217.02 112
17218.26 101
17219.50 124
17220.74 112
17221.97 110
17223.21 122
17224.45 114
17225.69 98
17226.93 101
17228.17 141
17229.41 121
17230.65 97
17231.89 108
17233.13 113
17234.37 120
17235.61 102
17236.85 113
17238.09 105
17239.33 109
17240.57 106
17241.81 99
17243.05 107
17244.29 116
17245.53 117
17246.77 101
17248.02 122
17249.26 128
17250.50 113
17251.74 125
17252.98 101
17254.22 111
17255.46 113
17256.70 107
17257.94 122
17259.18 96
17260.42 110
17261.66 111
17262.90 93
17264.15 102
17265.39 106
17266.63 120
17267.87 109
17269.11 117
17270.35 120
17271.59 121
17272.83 105
17274.08 151
17275.32 158
17276.56 105
17277.80 115
17279.04 120
17280.28 115
17281.52 107
17282.77 122
17284.01 129
17285.25 129
17286.49 112
17287.73 97
17288.98 137
17290.22 136
17291.46 86
17292.70 100
17293.94 130
17295.19 125
17296.43 95
17297.67 111
17298.91 111
17300.16 119
17301.40 121
17302.64 109
17303.88 109
17305.13 104
17306.37 117
17307.61 128
17308.85 144
17310.10 88
17311.34 117
17312.58 123
17313.82 120
17315.07 123
17316.31 100
17317.55 139
17318.80 107
17320.04 106
17321.28 111
17322.53 119
17323.77 139
17325.01 129
17326.26 127
17327.50 99
17328.74 111
17329.99 115
17331.23 127
17332.47 112
17333.72 90
17334.96 121
17336.20 117
17337.45 111
17338.69 107
17339.93 116
17341.18 109
17342.42 107
17343.67 129
17344.91 134
17346.15 108
17347.40 118
17348.64 129
17349.89 112
17351.13 99
17352.37 119
17353.62 128
17354.86 111
17356.11 99
17357.35 101
17358.60 122
17359.84 99
17361.09 98
17362.33 93
17363.57 99
17364.82 100
17366.06 113
17367.31 120
17368.55 105
17369.80 98
17371.04 108
17372.29 120
17373.53 100
17374.78 98
17376.02 99
17377.27 119
17378.51 109
17379.76 110
17381.00 99
17382.25 122
17383.50 120
17384.74 93
17385.99 99
17387.23 100
17388.48 112
17389.72 89
17390.97 113
17392.21 92
17393.46 97
17394.71 114
17395.95 115
17397.20 121
17398.44 100
17399.69 117
17400.93 99
17402.18 112
17403.43 111
17404.67 114
17405.92 114
17407.17 99
17408.41 95
17409.66 117
17410.90 96
17412.15 104
17413.40 108
17414.64 129
17415.89 123
17417.14 114
17418.38 97
17419.63 105
17420.88 93
17422.12 95
17423.37 124
17424.62 110
17425.86 113
17427.11 97
17428.36 108
17429.60 92
17430.85 102
17432.10 113
17433.35 113
17434.59 94
17435.84 91
17437.09 100
17438.33 105
17439.58 103
17440.83 107
17442.08 118
17443.32 115
17444.57 94
17445.82 98
17447.07 107
17448.32 94
17449.56 104
17450.81 107
17452.06 100
17453.31 119
17454.55 109
17455.80 115
17457.05 122
17458.30 107
17459.55 91
17460.79 103
17462.04 104
17463.29 98
17464.54 100
17465.79 117
17467.04 96
17468.28 120
17469.53 103
17470.78 116
17472.03 116
17473.28 99
17474.53 103
17475.78 109
17477.02 86
17478.27 100
17479.52 96
17480.77 114
17482.02 123
17483.27 112
17484.52 115
17485.77 106
17487.02 119
17488.26 106
17489.51 127
17490.76 117
17492.01 89
17493.26 87
17494.51 91
17495.76 100
17497.01 105
17498.26 118
17499.51 101
17500.76 97
17502.01 97
17503.26 121
17504.51 114
17505.76 136
17507.01 104
17508.26 89
17509.51 122
17510.76 116
17512.01 131
17513.26 129
17514.51 113
17515.76 105
17517.01 117
17518.26 121
17519.51 98
17520.76 106
17522.01 94
17523.26 117
17524.51 113
17525.76 96
17527.01 107
17528.26 107
17529.51 116
17530.76 95
17532.01 109
17533.26 104
17534.51 94
17535.76 88
17537.01 89
17538.27 98
17539.52 97
17540.77 116
17542.02 104
17543.27 114
17544.52 100
17545.77 113
17547.02 94
17548.27 103
17549.53 97
17550.78 100
17552.03 98
17553.28 91
17554.53 115
17555.78 101
17557.03 100
17558.29 108
17559.54 91
17560.79 87
17562.04 95
17563.29 95
17564.54 111
17565.80 98
17567.05 95
17568.30 98
17569.55 93
17570.80 102
17572.06 107
17573.31 125
17574.56 123
17575.81 127
17577.07 127
17578.32 101
17579.57 114
17580.82 102
17582.08 118
17583.33 112
17584.58 99
17585.83 115
17587.09 106
17588.34 124
17589.59 99
17590.84 92
17592.10 105
17593.35 105
17594.60 107
17595.86 96
17597.11 87
17598.36 108
17599.61 121
17600.87 110
17602.12 114
17603.37 125
17604.63 124
17605.88 104
17607.13 100
17608.39 110
17609.64 97
17610.89 127
17612.15 138
17613.40 103
17614.66 97
17615.91 97
17617.16 131
17618.42 97
17619.67 84
17620.92 97
17622.18 115
17623.43 119
17624.69 92
17625.94 96
17627.19 104
17628.45 113
17629.70 117
17630.96 111
17632.21 85
17633.47 83
17634.72 115
17635.97 83
17637.23 77
17638.48 123
17639.74 93
17640.99 116
17642.25 105
17643.50 107
17644.76 108
17646.01 87
17647.27 91
17648.52 84
17649.78 102
17651.03 87
17652.28 97
17653.54 103
17654.80 100
17656.05 80
17657.31 105
17658.56 118
17659.82 82
17661.07 102
17662.33 97
17663.58 107
17664.84 106
17666.09 82
17667.35 90
17668.60 100
17669.86 114
17671.11 101
17672.37 97
17673.63 103
17674.88 103
17676.14 114
17677.39 112
17678.65 93
17679.91 106
17681.16 99
17682.42 108
17683.67 101
17684.93 97
17686.19 87
17687.44 98
17688.70 98
17689.95 86
17691.21 101
17692.47 89
17693.72 94
17694.98 93
17696.24 90
17697.49 102
17698.75 104
17700.01 108
17701.26 130
17702.52 97
17703.78 91
17705.03 114
17706.29 101
17707.55 85
17708.81 92
17710.06 105
17711.32 114
17712.58 107
17713.83 103
17715.09 105
17716.35 113
17717.61 100
17718.86 120
17720.12 118
17721.38 112
17722.63 118
17723.89 105
17725.15 88
17726.41 88
17727.67 111
17728.92 108
17730.18 106
17731.44 99
17732.70 103
17733.95 96
17735.21 81
17736.47 106
17737.73 87
17738.99 104
17740.24 101
17741.50 93
17742.76 96
17744.02 98
17745.28 105
17746.54 89
17747.79 98
17749.05 120
17750.31 98
17751.57 122
17752.83 97
17754.09 103
17755.35 114
17756.60 114
17757.86 102
17759.12 102
17760.38 94
17761.64 115
17762.90 103
17764.16 106
17765.42 116
17766.67 83
17767.93 99
17769.19 87
17770.45 84
17771.71 101
17772.97 98
17774.23 99
17775.49 96
17776.75 114
17778.01 93
17779.27 101
17780.53 121
17781.79 102
17783.05 105
17784.31 98
17785.57 106
17786.83 79
17788.09 91
17789.35 80
17790.61 91
17791.87 86
17793.13 82
17794.39 102
17795.65 120
17796.91 78
17798.17 89
17799.43 98
17800.69 72
17801.95 79
17803.21 82
17804.47 100
17805.73 119
17806.99 93
17808.25 86
17809.51 111
17810.77 100
17812.03 127
17813.29 94
17814.55 119
17815.81 103
17817.07 104
17818.33 100
17819.60 76
17820.86 104
17822.12 103
17823.38 112
17824.64 89
17825.90 96
17827.16 97
17828.42 90
17829.68 117
17830.95 99
17832.21 118
17833.47 125
17834.73 105
17835.99 85
17837.25 100
17838.51 90
17839.78 105
17841.04 104
17842.30 75
17843.56 78
17844.82 91
17846.08 97
17847.35 102
17848.61 95
17849.87 110
17851.13 93
17852.39 113
17853.66 87
17854.92 84
17856.18 100
17857.44 100
17858.71 113
17859.97 112
17861.23 111
17862.49 111
17863.76 101
17865.02 121
17866.28 107
17867.54 93
17868.81 79
17870.07 91
17871.33 114
17872.59 99
17873.86 86
17875.12 115
17876.38 109
17877.65 92
17878.91 100
17880.17 122
17881.44 100
17882.70 81
17883.96 78
17885.22 97
17886.49 97
17887.75 97
17889.01 96
17890.28 104
17891.54 85
17892.81 98
17894.07 98
17895.33 80
17896.60 87
17897.86 102
17899.12 97
17900.39 103
17901.65 95
17902.92 84
17904.18 105
17905.44 97
17906.71 92
17907.97 93
17909.24 97
17910.50 81
17911.76 92
17913.03 87
17914.29 89
17915.56 99
17916.82 85
17918.09 86
17919.35 138
17920.61 110
17921.88 108
17923.14 78
17924.41 78
17925.67 115
17926.94 102
17928.20 107
17929.47 134
17930.73 94
17932.00 134
17933.26 88
17934.53 73
17935.79 104
17937.06 97
17938.32 89
17939.59 99
17940.85 82
17942.12 112
17943.38 100
17944.65 123
17945.91 106
17947.18 95
17948.44 97
17949.71 82
17950.98 110
17952.24 81
17953.51 86
17954.77 107
17956.04 77
17957.30 71
17958.57 102
17959.84 97
17961.10 84
17962.37 94
17963.63 97
17964.90 107
17966.17 98
17967.43 97
17968.70 101
17969.96 90
17971.23 96
17972.50 98
17973.76 89
17975.03 90
17976.30 88
17977.56 118
17978.83 80
17980.10 96
17981.36 92
17982.63 107
17983.90 105
17985.16 93
17986.43 89
17987.70 117
17988.96 89
17990.23 79
17991.50 83
17992.76 105
17994.03 102
17995.30 104
17996.57 98
17997.83 102
17999.10 107
18000.37 91
18001.64 105
18002.90 89
18004.17 104
18005.44 100
18006.71 103
18007.97 84
18009.24 84
18010.51 98
18011.78 101
18013.04 88
18014.31 93
18015.58 89
18016.85 101
18018.12 112
18019.38 89
18020.65 88
18021.92 97
18023.19 116
18024.46 85
18025.72 83
18026.99 73
18028.26 88
18029.53 96
18030.80 106
18032.07 73
18033.33 75
18034.60 95
18035.87 108
18037.14 101
18038.41 82
18039.68 105
18040.95 111
18042.22 112
18043.48 93
18044.75 78
18046.02 84
18047.29 85
18048.56 85
18049.83 83
18051.10 74
18052.37 90
18053.64 86
18054.91 93
18056.17 78
18057.44 86
18058.71 97
18059.98 101
18061.25 90
18062.52 88
18063.79 83
18065.06 111
18066.33 96
18067.60 79
18068.87 93
18070.14 96
18071.41 88
18072.68 94
18073.95 70
18075.22 74
18076.49 93
18077.76 98
18079.03 117
18080.30 109
18081.57 82
18082.84 87
18084.11 81
18085.38 97
18086.65 96
18087.92 91
18089.19 86
18090.46 114
18091.73 96
18093.00 81
18094.27 110
18095.55 102
18096.82 89
18098.09 82
18099.36 82
18100.63 107
18101.90 119
18103.17 77
18104.44 87
18105.71 88
18106.98 91
18108.25 88
18109.53 83
18110.80 86
18112.07 109
18113.34 111
18114.61 80
18115.88 75
18117.15 99
18118.43 97
18119.70 99
18120.97 85
18122.24 97
18123.51 104
18124.78 116
18126.05 109
18127.33 90
18128.60 82
18129.87 102
18131.14 108
18132.41 95
18133.69 81
18134.96 86
18136.23 133
18137.50 97
18138.77 81
18140.05 96
18141.32 93
18142.59 151
18143.86 124
18145.14 89
18146.41 74
18147.68 114
18148.95 113
18150.23 93
18151.50 75
18152.77 100
18154.04 97
18155.32 101
18156.59 89
18157.86 94
18159.14 115
18160.41 104
18161.68 82
18162.96 84
18164.23 99
18165.50 101
18166.77 123
18168.05 100
18169.32 101
18170.59 97
18171.87 114
18173.14 104
18174.41 100
18175.69 111
18176.96 93
18178.24 97
18179.51 84
18180.78 99
18182.06 103
18183.33 102
18184.60 118
18185.88 92
18187.15 78
18188.43 92
18189.70 107
18190.97 113
18192.25 95
18193.52 98
18194.80 99
18196.07 113
18197.34 100
18198.62 88
18199.89 98
18201.17 86
18202.44 109
18203.72 90
18204.99 87
18206.27 90
18207.54 107
18208.82 101
18210.09 91
18211.36 102
18212.64 107
18213.91 109
18215.19 93
18216.46 84
18217.74 97
18219.01 91
18220.29 105
18221.56 95
18222.84 94
18224.11 96
18225.39 88
18226.67 106
18227.94 86
18229.22 98
18230.49 98
18231.77 83
18233.04 103
18234.32 81
18235.59 92
18236.87 116
18238.14 96
18239.42 87
18240.70 98
18241.97 95
18243.25 104
18244.52 109
18245.80 103
18247.08 86
18248.35 89
18249.63 85
18250.90 88
18252.18 91
18253.46 87
18254.73 87
18256.01 95
18257.29 103
18258.56 92
18259.84 106
18261.11 106
18262.39 90
18263.67 104
18264.94 82
18266.22 95
18267.50 101
18268.77 103
18270.05 97
18271.33 105
18272.61 107
18273.88 87
18275.16 81
18276.44 91
18277.71 104
18278.99 95
18280.27 97
18281.54 101
18282.82 97
18284.10 99
18285.38 108
18286.65 105
18287.93 83
18289.21 95
18290.49 102
18291.76 116
18293.04 105
18294.32 92
18295.60 83
18296.88 86
18298.15 101
18299.43 79
18300.71 69
18301.99 88
18303.26 97
18304.54 92
18305.82 81
18307.10 86
18308.38 95
18309.66 87
18310.93 86
18312.21 86
18313.49 95
18314.77 104
18316.05 81
18317.33 90
18318.60 95
18319.88 96
18321.16 93
18322.44 90
18323.72 77
18325.00 71
18326.28 102
18327.55 101
18328.83 102
18330.11 92
18331.39 86
18332.67 100
18333.95 98
18335.23 86
18336.51 83
18337.79 74
18339.07 102
18340.35 105
18341.62 79
18342.90 83
18344.18 94
18345.46 92
18346.74 100
18348.02 103
18349.30 88
18350.58 77
18351.86 83
18353.14 80
18354.42 100
18355.70 88
18356.98 80
18358.26 80
18359.54 82
18360.82 79
18362.10 82
18363.38 92
18364.66 99
18365.94 99
18367.22 94
18368.50 96
18369.78 99
18371.06 100
18372.34 85
18373.62 101
18374.90 96
18376.18 98
18377.46 83
18378.74 88
18380.03 107
18381.31 91
18382.59 74
18383.87 91
18385.15 98
18386.43 107
18387.71 98
18388.99 88
18390.27 95
18391.55 88
18392.83 95
18394.12 84
18395.40 94
18396.68 84
18397.96 95
18399.24 80
18400.52 87
18401.80 93
18403.08 81
18404.37 80
18405.65 82
18406.93 95
18408.21 89
18409.49 101
18410.77 96
18412.06 100
18413.34 89
18414.62 90
18415.90 81
18417.18 75
18418.47 100
18419.75 90
18421.03 70
18422.31 84
18423.59 108
18424.88 88
18426.16 89
18427.44 102
18428.72 98
18430.01 77
18431.29 86
18432.57 88
18433.85 115
18435.14 103
18436.42 80
18437.70 96
18438.98 94
18440.27 87
18441.55 95
18442.83 86
18444.12 85
18445.40 98
18446.68 78
18447.96 90
18449.25 87
18450.53 112
18451.81 103
18453.10 83
18454.38 100
18455.66 98
18456.95 99
18458.23 88
18459.51 94
18460.80 85
18462.08 95
18463.36 86
18464.65 83
18465.93 101
18467.22 94
18468.50 81
18469.78 92
18471.07 72
18472.35 80
18473.63 101
18474.92 95
18476.20 97
18477.49 95
18478.77 79
18480.05 85
18481.34 103
18482.62 99
18483.91 97
18485.19 92
18486.48 94
18487.76 92
18489.04 97
18490.33 97
18491.61 89
18492.90 95
18494.18 89
18495.47 92
18496.75 79
18498.04 87
18499.32 81
18500.61 98
18501.89 97
18503.18 77
18504.46 112
18505.75 114
18507.03 96
18508.32 97
18509.60 116
18510.89 103
18512.17 86
18513.46 102
18514.74 85
18516.03 81
18517.31 100
18518.60 114
18519.89 95
18521.17 102
18522.46 93
18523.74 122
18525.03 96
18526.31 103
18527.60 94
18528.89 88
18530.17 94
18531.46 112
18532.74 88
18534.03 91
18535.32 90
18536.60 94
18537.89 100
18539.17 90
18540.46 77
18541.75 98
18543.03 102
18544.32 96
18545.61 84
18546.89 89
18548.18 100
18549.47 112
18550.75 91
18552.04 85
18553.33 84
18554.61 107
18555.90 87
18557.19 84
18558.47 96
18559.76 95
18561.05 102
18562.33 87
18563.62 89
18564.91 90
18566.19 100
18567.48 108
18568.77 107
18570.06 102
18571.34 97
18572.63 91
18573.92 85
18575.21 101
18576.49 94
18577.78 95
18579.07 111
18580.36 106
18581.64 99
18582.93 87
18584.22 94
18585.51 92
18586.80 104
18588.08 85
18589.37 88
18590.66 98
18591.95 119
18593.24 109
18594.52 110
18595.81 97
18597.10 98
18598.39 120
18599.68 112
18600.96 84
18602.25 90
18603.54 108
18604.83 113
18606.12 108
18607.41 81
18608.70 105
18609.98 99
18611.27 89
18612.56 115
18613.85 100
18615.14 109
18616.43 115
18617.72 96
18619.01 104
18620.30 98
18621.58 106
18622.87 97
18624.16 94
18625.45 98
18626.74 96
18628.03 104
18629.32 84
18630.61 101
18631.90 115
18633.19 107
18634.48 93
18635.77 88
18637.06 90
18638.35 82
18639.64 88
18640.93 102
18642.22 94
18643.51 99
18644.80 90
18646.09 65
18647.38 70
18648.67 95
18649.96 87
18651.25 95
18652.54 109
18653.83 102
18655.12 91
18656.41 73
18657.70 104
18658.99 79
18660.28 108
18661.57 88
18662.86 87
18664.15 97
18665.44 91
18666.73 81
18668.02 92
18669.31 90
18670.60 89
18671.89 98
18673.18 109
18674.48 95
18675.77 75
18677.06 101
18678.35 90
18679.64 84
18680.93 99
18682.22 90
18683.51 100
18684.80 82
18686.10 102
18687.39 85
18688.68 88
18689.97 86
18691.26 90
18692.55 109
18693.84 92
18695.14 70
18696.43 99
18697.72 83
18699.01 83
18700.30 86
18701.60 96
18702.89 104
18704.18 84
18705.47 81
18706.76 87
18708.06 104
18709.35 109
18710.64 101
18711.93 86
18713.22 86
18714.52 106
18715.81 98
18717.10 84
18718.39 78
18719.69 92
18720.98 101
18722.27 116
18723.56 77
18724.86 96
18726.15 105
18727.44 112
18728.73 86
18730.03 85
18731.32 86
18732.61 92
18733.91 101
18735.20 113
18736.49 83
18737.79 92
18739.08 105
18740.37 88
18741.66 95
18742.96 67
18744.25 88
18745.54 110
18746.84 97
18748.13 75
18749.43 83
18750.72 96
18752.01 110
18753.31 89
18754.60 81
18755.89 71
18757.19 94
18758.48 87
18759.77 73
18761.07 91
18762.36 80
18763.66 87
18764.95 102
18766.24 92
18767.54 93
18768.83 101
18770.13 99
18771.42 95
18772.72 83
18774.01 82
18775.30 90
18776.60 97
18777.89 90
18779.19 89
18780.48 81
18781.78 108
18783.07 97
18784.37 100
18785.66 82
18786.96 100
18788.25 106
18789.55 91
18790.84 100
18792.14 73
18793.43 96
18794.73 82
18796.02 94
18797.32 76
18798.61 85
18799.91 86
18801.20 91
18802.50 82
18803.79 93
18805.09 82
18806.38 66
18807.68 89
18808.97 81
18810.27 97
18811.57 79
18812.86 116
18814.16 88
18815.45 86
18816.75 88
18818.05 103
18819.34 87
18820.64 83
18821.93 78
18823.23 85
18824.53 90
18825.82 67
18827.12 79
18828.41 87
18829.71 102
18831.01 75
18832.30 80
18833.60 77
18834.90 88
18836.19 88
18837.49 84
18838.79 99
18840.08 93
18841.38 106
18842.68 88
18843.97 109
18845.27 99
18846.57 92
18847.86 92
18849.16 88
18850.46 76
18851.75 97
18853.05 97
18854.35 82
18855.65 79
18856.94 96
18858.24 98
18859.54 72
18860.83 77
18862.13 106
18863.43 90
18864.73 77
18866.02 92
18867.32 72
18868.62 88
18869.92 81
18871.21 98
18872.51 86
18873.81 87
18875.11 79
18876.41 78
18877.70 83
18879.00 81
18880.30 94
18881.60 96
18882.90 69
18884.19 81
18885.49 69
18886.79 106
18888.09 90
18889.39 77
18890.69 83
18891.98 80
18893.28 94
18894.58 76
18895.88 100
18897.18 82
18898.48 88
18899.78 90
18901.07 82
18902.37 88
18903.67 95
18904.97 80
18906.27 96
18907.57 97
18908.87 101
18910.17 95
18911.47 87
18912.77 76
18914.06 81
18915.36 112
18916.66 90
18917.96 93
18919.26 94
18920.56 95
18921.86 81
18923.16 87
18924.46 89
18925.76 88
18927.06 85
18928.36 91
18929.66 87
18930.96 72
18932.26 82
18933.56 84
18934.86 76
18936.16 87
18937.46 95
18938.76 78
18940.06 88
18941.36 96
18942.66 100
18943.96 96
18945.26 94
18946.56 86
18947.86 72
18949.16 91
18950.46 106
18951.76 96
18953.06 93
18954.36 102
18955.66 69
18956.96 112
18958.26 86
18959.56 89
18960.87 78
18962.17 87
18963.47 97
18964.77 108
18966.07 104
18967.37 81
18968.67 86
18969.97 84
18971.27 101
18972.57 95
18973.88 101
18975.18 76
18976.48 92
18977.78 111
18979.08 94
18980.38 89
18981.68 127
18982.99 79
18984.29 81
18985.59 94
18986.89 101
18988.19 99
18989.49 88
18990.80 83
18992.10 67
18993.40 77
18994.70 100
18996.00 140
18997.31 75
18998.61 77
18999.91 85
19001.21 119
19002.51 116
19003.82 97
19005.12 82
19006.42 77
19007.72 97
19009.03 108
19010.33 96
19011.63 92
19012.93 99
19014.24 102
19015.54 89
19016.84 86
19018.15 82
19019.45 99
19020.75 104
19022.05 100
19023.36 80
19024.66 79
19025.96 97
19027.27 115
19028.57 86
19029.87 77
19031.18 98
19032.48 98
19033.78 85
19035.09 90
19036.39 80
19037.69 95
19039.00 114
19040.30 90
19041.60 72
19042.91 72
19044.21 76
19045.51 94
19046.82 89
19048.12 85
19049.43 88
19050.73 81
19052.03 100
19053.34 69
19054.64 96
19055.95 96
19057.25 107
19058.55 98
19059.86 82
19061.16 86
19062.47 94
19063.77 85
19065.08 83
19066.38 81
19067.68 85
19068.99 89
19070.29 94
19071.60 89
19072.90 85
19074.21 91
19075.51 82
19076.82 83
19078.12 74
19079.43 100
19080.73 90
19082.04 99
19083.34 78
19084.65 95
19085.95 94
19087.26 93
19088.56 91
19089.87 83
19091.17 100
19092.48 79
19093.78 93
19095.09 76
19096.39 90
19097.70 79
19099.00 79
19100.31 85
19101.62 79
19102.92 84
19104.23 94
19105.53 114
19106.84 92
19108.14 76
19109.45 87
19110.76 105
19112.06 98
19113.37 119
19114.67 89
19115.98 102
19117.29 77
19118.59 83
19119.90 83
19121.21 87
19122.51 92
19123.82 99
19125.13 86
19126.43 100
19127.74 80
19129.04 83
19130.35 83
19131.66 83
19132.96 91
19134.27 92
19135.58 104
19136.89 86
19138.19 100
19139.50 76
19140.81 72
19142.11 100
19143.42 84
19144.73 101
19146.03 74
19147.34 84
19148.65 86
19149.96 93
19151.26 86
19152.57 81
19153.88 74
19155.19 95
19156.49 88
19157.80 91
19159.11 85
19160.42 103
19161.72 95
19163.03 82
19164.34 84
19165.65 84
19166.96 79
19168.26 70
19169.57 89
19170.88 96
19172.19 83
19173.50 76
19174.80 90
19176.11 96
19177.42 91
19178.73 99
19180.04 111
19181.34 90
19182.65 89
19183.96 103
19185.27 90
19186.58 81
19187.89 80
19189.20 94
19190.50 90
19191.81 78
19193.12 84
19194.43 93
19195.74 82
19197.05 83
19198.36 93
19199.67 85
19200.98 93
19202.28 101
19203.59 80
19204.90 83
19206.21 112
19207.52 83
19208.83 63
19210.14 91
19211.45 72
19212.76 92
19214.07 99
19215.38 87
19216.69 92
19218.00 76
19219.31 65
19220.62 63
19221.93 95
19223.24 89
19224.55 100
19225.86 88
19227.17 91
19228.48 86
19229.79 86
19231.10 103
19232.41 92
19233.72 93
19235.03 82
19236.34 90
19237.65 86
19238.96 90
19240.27 103
19241.58 86
19242.89 89
19244.20 74
19245.51 77
19246.82 94
19248.13 68
19249.44 92
19250.75 78
19252.06 75
19253.37 83
19254.69 84
19256.00 78
19257.31 84
19258.62 102
19259.93 69
19261.24 89
19262.55 89
19263.86 89
19265.17 88
19266.49 76
19267.80 78
19269.11 88
19270.42 83
19271.73 82
19273.04 82
19274.35 84
19275.67 74
19276.98 81
19278.29 79
19279.60 83
19280.91 79
19282.22 88
19283.54 101
19284.85 88
19286.16 79
19287.47 79
19288.78 81
19290.10 80
19291.41 69
19292.72 80
19294.03 85
19295.34 70
19296.66 89
19297.97 75
19299.28 88
19300.59 87
19301.91 84
19303.22 83
19304.53 80
19305.84 96
19307.16 92
19308.47 85
19309.78 106
19311.10 84
19312.41 77
19313.72 77
19315.03 89
19316.35 79
19317.66 75
19318.97 58
19320.29 83
19321.60 106
19322.91 91
19324.23 89
19325.54 111
19326.85 93
19328.17 81
19329.48 72
19330.79 96
19332.11 93
19333.42 95
19334.73 70
19336.05 86
19337.36 84
19338.67 98
19339.99 79
19341.30 79
19342.62 91
19343.93 87
19345.24 102
19346.56 90
19347.87 74
19349.19 99
19350.50 111
19351.81 79
19353.13 76
19354.44 75
19355.76 81
19357.07 91
19358.39 83
19359.70 72
19361.02 81
19362.33 88
19363.64 68
19364.96 86
19366.27 63
19367.59 87
19368.90 97
19370.22 101
19371.53 92
19372.85 59
19374.16 68
19375.48 92
19376.79 99
19378.11 80
19379.42 74
19380.74 92
19382.05 102
19383.37 88
19384.68 86
19386.00 81
19387.31 92
19388.63 89
19389.95 77
19391.26 91
19392.58 86
19393.89 91
19395.21 90
19396.52 87
19397.84 76
19399.16 90
19400.47 85
19401.79 75
19403.10 77
19404.42 96
19405.73 84
19407.05 75
19408.37 68
19409.68 69
19411.00 83
19412.32 78
19413.63 87
19414.95 97
19416.26 80
19417.58 98
19418.90 97
19420.21 86
19421.53 79
19422.85 85
19424.16 90
19425.48 86
19426.80 92
19428.11 66
19429.43 82
19430.75 97
19432.06 77
19433.38 82
19434.70 81
19436.02 90
19437.33 82
19438.65 77
19439.97 84
19441.28 70
19442.60 90
19443.92 75
19445.24 81
19446.55 92
19447.87 73
19449.19 87
19450.51 84
19451.82 80
19453.14 74
19454.46 93
19455.78 94
19457.09 85
19458.41 79
19459.73 76
19461.05 84
19462.37 104
19463.68 70
19465.00 73
19466.32 80
19467.64 84
19468.96 84
19470.28 66
19471.59 78
19472.91 101
19474.23 97
19475.55 72
19476.87 65
19478.19 92
19479.50 100
19480.82 81
19482.14 82
19483.46 97
19484.78 86
19486.10 96
19487.42 95
19488.73 79
19490.05 79
19491.37 104
19492.69 73
19494.01 66
19495.33 79
19496.65 73
19497.97 90
19499.29 69
19500.61 56
19501.93 75
19503.25 88
19504.56 97
19505.88 65
19507.20 99
19508.52 79
19509.84 94
19511.16 70
19512.48 67
19513.80 84
19515.12 79
19516.44 95
19517.76 78
19519.08 70
19520.40 60
19521.72 81
19523.04 95
19524.36 77
19525.68 75
19527.00 94
19528.32 89
19529.64 78
19530.96 80
19532.28 80
19533.60 76
19534.92 76
19536.24 92
19537.56 88
19538.88 80
19540.20 78
19541.53 88
19542.85 88
19544.17 74
19545.49 69
19546.81 81
19548.13 69
19549.45 85
19550.77 72
19552.09 80
19553.41 83
19554.73 90
19556.06 75
19557.38 69
19558.70 119
19560.02 69
19561.34 66
19562.66 82
19563.98 89
19565.30 72
19566.63 63
19567.95 62
19569.27 74
19570.59 69
19571.91 72
19573.23 69
19574.56 66
19575.88 82
19577.20 89
19578.52 91
19579.84 74
19581.17 82
19582.49 84
19583.81 85
19585.13 85
19586.45 88
19587.78 75
19589.10 72
19590.42 85
19591.74 90
19593.07 80
19594.39 88
19595.71 80
19597.03 80
19598.36 70
19599.68 62
19601.00 100
19602.32 81
19603.65 81
19604.97 72
19606.29 90
19607.61 57
19608.94 81
19610.26 75
19611.58 84
19612.91 79
19614.23 79
19615.55 88
19616.88 86
19618.20 80
19619.52 81
19620.85 77
19622.17 81
19623.49 71
19624.82 79
19626.14 96
19627.46 66
19628.79 91
19630.11 78
19631.43 63
19632.76 88
19634.08 76
19635.41 82
19636.73 79
19638.05 97
19639.38 62
19640.70 87
19642.03 83
19643.35 80
19644.67 88
19646.00 93
19647.32 77
19648.65 80
19649.97 74
19651.29 86
19652.62 76
19653.94 79
19655.27 89
19656.59 83
19657.92 94
19659.24 82
19660.57 96
19661.89 88
19663.22 91
19664.54 95
19665.87 70
19667.19 69
19668.52 74
19669.84 90
19671.17 75
19672.49 90
19673.82 75
19675.14 83
19676.47 89
19677.79 86
19679.12 70
19680.44 77
19681.77 78
19683.09 85
19684.42 76
19685.74 69
19687.07 69
19688.39 86
19689.72 72
19691.05 101
19692.37 74
19693.70 73
19695.02 77
19696.35 66
19697.68 54
19699.00 61
19700.33 80
19701.65 82
19702.98 61
19704.31 65
19705.63 90
19706.96 82
19708.28 82
19709.61 91
19710.94 81
19712.26 84
19713.59 82
19714.92 76
19716.24 81
19717.57 84
19718.90 73
19720.22 75
19721.55 75
19722.88 82
19724.20 87
19725.53 79
19726.86 75
19728.18 67
19729.51 53
19730.84 75
19732.16 80
19733.49 70
19734.82 78
19736.15 85
19737.47 108
19738.80 78
19740.13 104
19741.46 80
19742.78 78
19744.11 77
19745.44 81
19746.77 63
19748.09 81
19749.42 81
19750.75 70
19752.08 65
19753.40 74
19754.73 89
19756.06 68
19757.39 100
19758.72 79
19760.04 88
19761.37 72
19762.70 75
19764.03 83
19765.36 85
19766.68 82
19768.01 74
19769.34 75
19770.67 77
19772.00 77
19773.33 66
19774.66 73
19775.98 89
19777.31 106
19778.64 79
19779.97 77
19781.30 69
19782.63 80
19783.96 77
19785.29 59
19786.61 61
19787.94 74
19789.27 91
19790.60 91
19791.93 61
19793.26 67
19794.59 85
19795.92 92
19797.25 87
19798.58 67
19799.91 62
19801.24 70
19802.56 82
19803.89 102
19805.22 80
19806.55 69
19807.88 83
19809.21 70
19810.54 87
19811.87 63
19813.20 86
19814.53 90
19815.86 92
19817.19 72
19818.52 65
19819.85 74
19821.18 69
19822.51 87
19823.84 70
19825.17 92
19826.50 81
19827.83 75
19829.16 80
19830.49 72
19831.82 71
19833.15 75
19834.49 79
19835.82 72
19837.15 63
19838.48 83
19839.81 95
19841.14 78
19842.47 86
19843.80 64
19845.13 77
19846.46 71
19847.79 82
19849.12 87
19850.46 75
19851.79 73
19853.12 94
19854.45 75
19855.78 78
19857.11 92
19858.44 89
19859.77 77
19861.11 83
19862.44 65
19863.77 60
19865.10 76
19866.43 62
19867.76 91
19869.09 85
19870.43 88
19871.76 77
19873.09 97
19874.42 95
19875.75 83
19877.09 77
19878.42 66
19879.75 76
19881.08 79
19882.41 94
19883.75 76
19885.08 95
19886.41 71
19887.74 81
19889.08 83
19890.41 87
19891.74 84
19893.07 94
19894.41 85
19895.74 68
19897.07 82
19898.40 76
19899.74 75
19901.07 76
19902.40 89
19903.73 82
19905.07 90
19906.40 86
19907.73 82
19909.07 73
19910.40 89
19911.73 69
19913.07 81
19914.40 88
19915.73 74
19917.07 85
19918.40 88
19919.73 88
19921.07 71
19922.40 90
19923.73 79
19925.07 73
19926.40 72
19927.73 78
19929.07 78
19930.40 80
19931.74 76
19933.07 90
19934.40 68
19935.74 74
19937.07 81
19938.40 96
19939.74 81
19941.07 79
19942.41 90
19943.74 76
19945.08 85
19946.41 68
19947.74 87
19949.08 88
19950.41 76
19951.75 102
19953.08 94
19954.42 92
19955.75 87
19957.09 90
19958.42 87
19959.76 89
19961.09 88
19962.42 77
19963.76 88
19965.09 73
19966.43 65
19967.76 80
19969.10 90
19970.43 104
19971.77 80
19973.11 70
19974.44 87
19975.78 83
19977.11 89
19978.45 77
19979.78 85
19981.12 82
19982.45 75
19983.79 72
19985.12 88
19986.46 82
19987.80 102
19989.13 86
19990.47 104
19991.80 95
19993.14 86
19994.47 83
19995.81 79
19997.15 81
19998.48 95
19999.82 95
20001.15 89
20002.49 88
20003.83 83
20005.16 98
20006.50 95
20007.84 96
20009.17 59
20010.51 84
20011.85 90
20013.18 88
20014.52 101
20015.85 88
20017.19 99
20018.53 92
20019.87 116
20021.20 77
20022.54 78
20023.88 83
20025.21 97
20026.55 92
20027.89 97
20029.22 87
20030.56 96
20031.90 113
20033.24 101
20034.57 86
20035.91 89
20037.25 83
20038.58 78
20039.92 76
20041.26 82
20042.60 83
20043.93 88
20045.27 106
20046.61 82
20047.95 97
20049.29 80
20050.62 98
20051.96 86
20053.30 90
20054.64 79
20055.97 87
20057.31 84
20058.65 98
20059.99 94
20061.33 93
20062.66 92
20064.00 89
20065.34 99
20066.68 67
20068.02 78
20069.36 91
20070.70 99
20072.03 94
20073.37 105
20074.71 80
20076.05 94
20077.39 78
20078.73 72
20080.07 81
20081.40 93
20082.74 101
20084.08 95
20085.42 99
20086.76 115
20088.10 96
20089.44 75
20090.78 83
20092.12 69
20093.46 80
20094.80 75
20096.13 93
20097.47 67
20098.81 85
20100.15 81
20101.49 76
20102.83 74
20104.17 78
20105.51 84
20106.85 68
20108.19 68
20109.53 64
20110.87 86
20112.21 74
20113.55 85
20114.89 71
20116.23 77
20117.57 73
20118.91 86
20120.25 83
20121.59 86
20122.93 63
20124.27 82
