# Supplementary material for: MALDI-TOF MS typing enables the classification of brewing yeasts of the genus Saccharomyces to major beer styles
Source: PLoS One. 2017 Aug 9;12(8):e0181694. doi: 10.1371/journal.pone.0181694 (PMC5549903; doi:10.1371/journal.pone.0181694)
Supplement: S14 File — The directory includes 90 raw files and was zipped to “.zip”; the folder has three strains with 30 spectra per strain; S1 Text explains the raw files with an example and Table 1 represents the yeast strains used within the experiment. (ZIP) [file pone.0181694.s017.zip › 40-42/30637-510-OG-Ale-Ale-YPG-18h-E-E_2015-10-20__0_B11_1.dat]

1999.81 8989
2000.23 8818
2000.65 8748
2001.07 8530
2001.50 8766
2001.92 9071
2002.34 9005
2002.76 8929
2003.18 8752
2003.60 8811
2004.03 8981
2004.45 8785
2004.87 8848
2005.29 8811
2005.71 8754
2006.14 8681
2006.56 8695
2006.98 8766
2007.40 8922
2007.83 9018
2008.25 9237
2008.67 8936
2009.09 9205
2009.52 9024
2009.94 9337
2010.36 9558
2010.78 9418
2011.21 8955
2011.63 8925
2012.05 8814
2012.48 8661
2012.90 8609
2013.32 8481
2013.74 8420
2014.17 8172
2014.59 8301
2015.01 8307
2015.44 8138
2015.86 8390
2016.28 8565
2016.71 8619
2017.13 8920
2017.55 9049
2017.98 9376
2018.40 9246
2018.82 9225
2019.25 9509
2019.67 9683
2020.09 9533
2020.52 9652
2020.94 9540
2021.37 9829
2021.79 9451
2022.21 9389
2022.64 9424
2023.06 9214
2023.48 9074
2023.91 9184
2024.33 9089
2024.76 8888
2025.18 8699
2025.61 8920
2026.03 8940
2026.45 8655
2026.88 8726
2027.30 8791
2027.73 8731
2028.15 8440
2028.58 8405
2029.00 8514
2029.43 8480
2029.85 8355
2030.28 8288
2030.70 8237
2031.12 8268
2031.55 8602
2031.97 8666
2032.40 8717
2032.82 8861
2033.25 8906
2033.67 9045
2034.10 9117
2034.52 9030
2034.95 9161
2035.38 9128
2035.80 9129
2036.23 8721
2036.65 8583
2037.08 8982
2037.50 8974
2037.93 8752
2038.35 8589
2038.78 8639
2039.20 8557
2039.63 8697
2040.06 8974
2040.48 8909
2040.91 8779
2041.33 8880
2041.76 8632
2042.19 8500
2042.61 8816
2043.04 8839
2043.46 8528
2043.89 8470
2044.32 8282
2044.74 8438
2045.17 8738
2045.59 8423
2046.02 8243
2046.45 8440
2046.87 8848
2047.30 8537
2047.73 8334
2048.15 8451
2048.58 8863
2049.01 8695
2049.43 8884
2049.86 8723
2050.29 8674
2050.71 8761
2051.14 8726
2051.57 8741
2051.99 8616
2052.42 8497
2052.85 8534
2053.28 8589
2053.70 8398
2054.13 8590
2054.56 8596
2054.99 8658
2055.41 8633
2055.84 8768
2056.27 8797
2056.69 8679
2057.12 9021
2057.55 9141
2057.98 9318
2058.41 9333
2058.83 9202
2059.26 8592
2059.69 8783
2060.12 8835
2060.54 8994
2060.97 8938
2061.40 8699
2061.83 8669
2062.26 8591
2062.68 9151
2063.11 9039
2063.54 8818
2063.97 8848
2064.40 9056
2064.83 8958
2065.25 9335
2065.68 9349
2066.11 9162
2066.54 9451
2066.97 9419
2067.40 9099
2067.82 9170
2068.25 9070
2068.68 8732
2069.11 8648
2069.54 8505
2069.97 8519
2070.40 8604
2070.83 8442
2071.26 8675
2071.68 8513
2072.11 8142
2072.54 8379
2072.97 8387
2073.40 8618
2073.83 8639
2074.26 8749
2074.69 8523
2075.12 8426
2075.55 8601
2075.98 8876
2076.41 9004
2076.84 9121
2077.27 9339
2077.70 9106
2078.13 9222
2078.55 8934
2078.98 8885
2079.41 9170
2079.84 9062
2080.27 8993
2080.70 9086
2081.13 9106
2081.56 9509
2081.99 9579
2082.42 9455
2082.85 9164
2083.29 8910
2083.72 8743
2084.15 8682
2084.58 8836
2085.01 8744
2085.44 8580
2085.87 8673
2086.30 8634
2086.73 8364
2087.16 8539
2087.59 8736
2088.02 8681
2088.45 8589
2088.88 8275
2089.31 8424
2089.74 8561
2090.17 8642
2090.61 8645
2091.04 8268
2091.47 8768
2091.90 8416
2092.33 8824
2092.76 8683
2093.19 8407
2093.62 8728
2094.06 8977
2094.49 9230
2094.92 9195
2095.35 8490
2095.78 8649
2096.21 8512
2096.64 8621
2097.08 8555
2097.51 8568
2097.94 8588
2098.37 8519
2098.80 8125
2099.24 8464
2099.67 8140
2100.10 8205
2100.53 8246
2100.96 8167
2101.40 8478
2101.83 8455
2102.26 8517
2102.69 8495
2103.12 8647
2103.56 8529
2103.99 8605
2104.42 8837
2104.85 8742
2105.29 9030
2105.72 9090
2106.15 9147
2106.58 9436
2107.02 9409
2107.45 9499
2107.88 9476
2108.31 9335
2108.75 9130
2109.18 9352
2109.61 9269
2110.05 9090
2110.48 9230
2110.91 9004
2111.35 8825
2111.78 8641
2112.21 8571
2112.65 8450
2113.08 8401
2113.51 8567
2113.95 8439
2114.38 8517
2114.81 8261
2115.25 8193
2115.68 8186
2116.11 8462
2116.55 8533
2116.98 8352
2117.41 8412
2117.85 8183
2118.28 8101
2118.72 8060
2119.15 8246
2119.58 8106
2120.02 8208
2120.45 8461
2120.89 8534
2121.32 8384
2121.75 8392
2122.19 8619
2122.62 8550
2123.06 8497
2123.49 8708
2123.93 8506
2124.36 8364
2124.79 8377
2125.23 8455
2125.66 8407
2126.10 8365
2126.53 8194
2126.97 8374
2127.40 8623
2127.84 8488
2128.27 8613
2128.71 8821
2129.14 8888
2129.58 8784
2130.01 8963
2130.45 9000
2130.88 9148
2131.32 8939
2131.75 8897
2132.19 9031
2132.62 8948
2133.06 8716
2133.49 9303
2133.93 9220
2134.37 9059
2134.80 9123
2135.24 9569
2135.67 9566
2136.11 9372
2136.54 9476
2136.98 9357
2137.41 9313
2137.85 9311
2138.29 9137
2138.72 9161
2139.16 9020
2139.59 8798
2140.03 8713
2140.47 8370
2140.90 8406
2141.34 8491
2141.78 8429
2142.21 8277
2142.65 8173
2143.08 8179
2143.52 8208
2143.96 8330
2144.39 8444
2144.83 8204
2145.27 8171
2145.70 8089
2146.14 8172
2146.58 8284
2147.01 8512
2147.45 8474
2147.89 8507
2148.32 8715
2148.76 8756
2149.20 8950
2149.64 9386
2150.07 9540
2150.51 9549
2150.95 9743
2151.38 9656
2151.82 9559
2152.26 9432
2152.70 9349
2153.13 9313
2153.57 9248
2154.01 9217
2154.45 8831
2154.88 8521
2155.32 8564
2155.76 8629
2156.20 8527
2156.63 8592
2157.07 8422
2157.51 8289
2157.95 8558
2158.39 8342
2158.82 8559
2159.26 8475
2159.70 8393
2160.14 9121
2160.58 9089
2161.01 8782
2161.45 8936
2161.89 8674
2162.33 8840
2162.77 8929
2163.21 8908
2163.64 8993
2164.08 8557
2164.52 8654
2164.96 8262
2165.40 8518
2165.84 8385
2166.28 8698
2166.71 8745
2167.15 8785
2167.59 8875
2168.03 8776
2168.47 8776
2168.91 8953
2169.35 9196
2169.79 9106
2170.23 9028
2170.67 9083
2171.10 9216
2171.54 9158
2171.98 9194
2172.42 9100
2172.86 9196
2173.30 9404
2173.74 9380
2174.18 9841
2174.62 9952
2175.06 10101
2175.50 10237
2175.94 10169
2176.38 10237
2176.82 10342
2177.26 10437
2177.70 10320
2178.14 10579
2178.58 10405
2179.02 10314
2179.46 10202
2179.90 10212
2180.34 9887
2180.78 9413
2181.22 9524
2181.66 9226
2182.10 9136
2182.54 8963
2182.98 8901
2183.42 8521
2183.86 8561
2184.30 8584
2184.74 8483
2185.18 8393
2185.62 8431
2186.06 8666
2186.51 8628
2186.95 8738
2187.39 9100
2187.83 9094
2188.27 9259
2188.71 9394
2189.15 9607
2189.59 9489
2190.03 9488
2190.47 9439
2190.92 9432
2191.36 9071
2191.80 9302
2192.24 9467
2192.68 9382
2193.12 9515
2193.56 9480
2194.01 9512
2194.45 9630
2194.89 9898
2195.33 9740
2195.77 9793
2196.21 9953
2196.66 9727
2197.10 9721
2197.54 9767
2197.98 9683
2198.42 9318
2198.87 9516
2199.31 9254
2199.75 8899
2200.19 8709
2200.63 8575
2201.08 8366
2201.52 8288
2201.96 8555
2202.40 8777
2202.85 8688
2203.29 8754
2203.73 8627
2204.17 9085
2204.62 8813
2205.06 9024
2205.50 9309
2205.94 9216
2206.39 9204
2206.83 9455
2207.27 9661
2207.71 9312
2208.16 9600
2208.60 9716
2209.04 9974
2209.49 9611
2209.93 9456
2210.37 9404
2210.82 9689
2211.26 9761
2211.70 9552
2212.15 9514
2212.59 9498
2213.03 9653
2213.48 9429
2213.92 9307
2214.36 9307
2214.81 9267
2215.25 9176
2215.69 9279
2216.14 9286
2216.58 9289
2217.03 9174
2217.47 9028
2217.91 8710
2218.36 8637
2218.80 8555
2219.25 8553
2219.69 8320
2220.13 8501
2220.58 8893
2221.02 8887
2221.47 8805
2221.91 9017
2222.36 9097
2222.80 9114
2223.24 9154
2223.69 9373
2224.13 9841
2224.58 9818
2225.02 10121
2225.47 10279
2225.91 10054
2226.36 10554
2226.80 10680
2227.25 10617
2227.69 10691
2228.14 10525
2228.58 10845
2229.03 10959
2229.47 10831
2229.92 10942
2230.36 11258
2230.81 11455
2231.25 10908
2231.70 11144
2232.14 11464
2232.59 11321
2233.03 11069
2233.48 10958
2233.93 10975
2234.37 10766
2234.82 10509
2235.26 10180
2235.71 10104
2236.15 9907
2236.60 9782
2237.05 9418
2237.49 9090
2237.94 9134
2238.38 9005
2238.83 8841
2239.28 8525
2239.72 8470
2240.17 8388
2240.61 8362
2241.06 8543
2241.51 8433
2241.95 8155
2242.40 8219
2242.85 8364
2243.29 8363
2243.74 8451
2244.19 8228
2244.63 8400
2245.08 8228
2245.52 8292
2245.97 8143
2246.42 8345
2246.87 8438
2247.31 8411
2247.76 8446
2248.21 8509
2248.65 8799
2249.10 8808
2249.55 8982
2249.99 8929
2250.44 8766
2250.89 8648
2251.34 8851
2251.78 9045
2252.23 8885
2252.68 8971
2253.13 8773
2253.57 8810
2254.02 8785
2254.47 8637
2254.92 8506
2255.36 8440
2255.81 8331
2256.26 8275
2256.71 8283
2257.15 8154
2257.60 8191
2258.05 8036
2258.50 8107
2258.95 8146
2259.39 8315
2259.84 8218
2260.29 8236
2260.74 8634
2261.19 8897
2261.64 8762
2262.08 9049
2262.53 9515
2262.98 9680
2263.43 9694
2263.88 9763
2264.33 9747
2264.77 9589
2265.22 9776
2265.67 9527
2266.12 9175
2266.57 9489
2267.02 9919
2267.47 9571
2267.92 9705
2268.37 10100
2268.81 9908
2269.26 10236
2269.71 10462
2270.16 10294
2270.61 10374
2271.06 10537
2271.51 10712
2271.96 10788
2272.41 10927
2272.86 10857
2273.31 10563
2273.76 10057
2274.21 9972
2274.66 9730
2275.11 9533
2275.55 9344
2276.00 9372
2276.45 8932
2276.90 8924
2277.35 8560
2277.80 8574
2278.25 8466
2278.70 8216
2279.15 8420
2279.60 8405
2280.05 8400
2280.50 8327
2280.95 8486
2281.40 8674
2281.85 8794
2282.31 8766
2282.76 8907
2283.21 8810
2283.66 8968
2284.11 8993
2284.56 8774
2285.01 8359
2285.46 8503
2285.91 8576
2286.36 8876
2286.81 9060
2287.26 9373
2287.71 9734
2288.16 10517
2288.61 10977
2289.07 11584
2289.52 12569
2289.97 13895
2290.42 15176
2290.87 16111
2291.32 16468
2291.77 16979
2292.22 17038
2292.68 16647
2293.13 16060
2293.58 15743
2294.03 14350
2294.48 13657
2294.93 12550
2295.38 11814
2295.84 11268
2296.29 10718
2296.74 10534
2297.19 9781
2297.64 9399
2298.10 9347
2298.55 8895
2299.00 8737
2299.45 8891
2299.90 8752
2300.36 8608
2300.81 8525
2301.26 8472
2301.71 8589
2302.16 8457
2302.62 8484
2303.07 8511
2303.52 8288
2303.97 8420
2304.43 8506
2304.88 8581
2305.33 8482
2305.78 8590
2306.24 8843
2306.69 8979
2307.14 9245
2307.60 9694
2308.05 9875
2308.50 10045
2308.95 10401
2309.41 10520
2309.86 10787
2310.31 10947
2310.77 11120
2311.22 11104
2311.67 11024
2312.13 10795
2312.58 10350
2313.03 10201
2313.49 10143
2313.94 10090
2314.39 9963
2314.85 10028
2315.30 9290
2315.75 9200
2316.21 9243
2316.66 9165
2317.11 9541
2317.57 9451
2318.02 9675
2318.48 9476
2318.93 9892
2319.38 10167
2319.84 10213
2320.29 9854
2320.75 9733
2321.20 9847
2321.66 9669
2322.11 9775
2322.56 9537
2323.02 9525
2323.47 9335
2323.93 9093
2324.38 9267
2324.84 9177
2325.29 9027
2325.74 9225
2326.20 9126
2326.65 9036
2327.11 9336
2327.56 9835
2328.02 10476
2328.47 10310
2328.93 10395
2329.38 10550
2329.84 10468
2330.29 10547
2330.75 10498
2331.20 10493
2331.66 10367
2332.11 10256
2332.57 9905
2333.02 9417
2333.48 9333
2333.94 9117
2334.39 9098
2334.85 9096
2335.30 8958
2335.76 8996
2336.21 9116
2336.67 8987
2337.12 8968
2337.58 9079
2338.04 8762
2338.49 9082
2338.95 8948
2339.40 9011
2339.86 9117
2340.32 9277
2340.77 9430
2341.23 9538
2341.68 9273
2342.14 9088
2342.60 9123
2343.05 9417
2343.51 9417
2343.97 9467
2344.42 9309
2344.88 9402
2345.34 9533
2345.79 9733
2346.25 9885
2346.71 10105
2347.16 10197
2347.62 10293
2348.08 10634
2348.53 10396
2348.99 10188
2349.45 10021
2349.90 10058
2350.36 9878
2350.82 9717
2351.27 9702
2351.73 9619
2352.19 9423
2352.65 9344
2353.10 9393
2353.56 9227
2354.02 9174
2354.48 9186
2354.93 9230
2355.39 9240
2355.85 9366
2356.31 9283
2356.76 8793
2357.22 9087
2357.68 8902
2358.14 9192
2358.59 9243
2359.05 9283
2359.51 9708
2359.97 9426
2360.43 9608
2360.88 9728
2361.34 9651
2361.80 9710
2362.26 9791
2362.72 9465
2363.17 9477
2363.63 9396
2364.09 9502
2364.55 9503
2365.01 9495
2365.47 9151
2365.92 9078
2366.38 9603
2366.84 9709
2367.30 9584
2367.76 9701
2368.22 9405
2368.68 9494
2369.14 9594
2369.59 9507
2370.05 9362
2370.51 9558
2370.97 9336
2371.43 8863
2371.89 9213
2372.35 9464
2372.81 9288
2373.27 9235
2373.73 9652
2374.19 9461
2374.65 9800
2375.10 10136
2375.56 10045
2376.02 10024
2376.48 9813
2376.94 9801
2377.40 9666
2377.86 9609
2378.32 9559
2378.78 9700
2379.24 9382
2379.70 9586
2380.16 9550
2380.62 9558
2381.08 9569
2381.54 9627
2382.00 9495
2382.46 9273
2382.92 9575
2383.38 9405
2383.84 9453
2384.30 9293
2384.76 9412
2385.22 9296
2385.68 9102
2386.14 9252
2386.60 9032
2387.07 9086
2387.53 8987
2387.99 9075
2388.45 9054
2388.91 8893
2389.37 9009
2389.83 9124
2390.29 9070
2390.75 9572
2391.21 9768
2391.67 9708
2392.13 9481
2392.60 9471
2393.06 9373
2393.52 9271
2393.98 9614
2394.44 9601
2394.90 9462
2395.36 9256
2395.82 9108
2396.29 8834
2396.75 8856
2397.21 8922
2397.67 9118
2398.13 9034
2398.59 9240
2399.06 9160
2399.52 8767
2399.98 8934
2400.44 9095
2400.90 8782
2401.37 8784
2401.83 8949
2402.29 8676
2402.75 8536
2403.21 8665
2403.68 8500
2404.14 8444
2404.60 8578
2405.06 8443
2405.52 8653
2405.99 8763
2406.45 8833
2406.91 9132
2407.37 9068
2407.84 9205
2408.30 8868
2408.76 8839
2409.22 8502
2409.69 8407
2410.15 8436
2410.61 8530
2411.08 8651
2411.54 8764
2412.00 8712
2412.47 8434
2412.93 8702
2413.39 8734
2413.85 8804
2414.32 9155
2414.78 9154
2415.24 9048
2415.71 9391
2416.17 9892
2416.63 9669
2417.10 9610
2417.56 9700
2418.02 9781
2418.49 9657
2418.95 9708
2419.42 9346
2419.88 9200
2420.34 9217
2420.81 9598
2421.27 9022
2421.73 9292
2422.20 9375
2422.66 9160
2423.13 9022
2423.59 9191
2424.06 9005
2424.52 9021
2424.98 8965
2425.45 9102
2425.91 9017
2426.38 8781
2426.84 8765
2427.31 8850
2427.77 8833
2428.23 8969
2428.70 8848
2429.16 9152
2429.63 9097
2430.09 9227
2430.56 8999
2431.02 8633
2431.49 8599
2431.95 8725
2432.42 8707
2432.88 8701
2433.35 8941
2433.81 8621
2434.28 8856
2434.74 9098
2435.21 8908
2435.67 8761
2436.14 8997
2436.60 9127
2437.07 8847
2437.53 8989
2438.00 9167
2438.47 9228
2438.93 9446
2439.40 9637
2439.86 9733
2440.33 9909
2440.79 10178
2441.26 10282
2441.73 10348
2442.19 10359
2442.66 10165
2443.12 10277
2443.59 10164
2444.05 9799
2444.52 9731
2444.99 9657
2445.45 9351
2445.92 9202
2446.39 9106
2446.85 8988
2447.32 8983
2447.78 9034
2448.25 8777
2448.72 8527
2449.18 8371
2449.65 8193
2450.12 8311
2450.58 8338
2451.05 8539
2451.52 8468
2451.98 8417
2452.45 8817
2452.92 8875
2453.39 8685
2453.85 8507
2454.32 8594
2454.79 8781
2455.25 8758
2455.72 8471
2456.19 8447
2456.65 8411
2457.12 8522
2457.59 8631
2458.06 8392
2458.52 8440
2458.99 8399
2459.46 8126
2459.93 8003
2460.39 7991
2460.86 8362
2461.33 8001
2461.80 7986
2462.27 8328
2462.73 8315
2463.20 8364
2463.67 8337
2464.14 8170
2464.60 8251
2465.07 8294
2465.54 8442
2466.01 8469
2466.48 8497
2466.95 8786
2467.41 8586
2467.88 8802
2468.35 8886
2468.82 8564
2469.29 8755
2469.76 8714
2470.22 8328
2470.69 8413
2471.16 8403
2471.63 8249
2472.10 8177
2472.57 8101
2473.04 8157
2473.51 8249
2473.97 8187
2474.44 8084
2474.91 8044
2475.38 7994
2475.85 8344
2476.32 8468
2476.79 8537
2477.26 8335
2477.73 8507
2478.20 8572
2478.67 8593
2479.13 8416
2479.60 8572
2480.07 8567
2480.54 8588
2481.01 8382
2481.48 8377
2481.95 8082
2482.42 8261
2482.89 8251
2483.36 8033
2483.83 8153
2484.30 8318
2484.77 8241
2485.24 8225
2485.71 8151
2486.18 8316
2486.65 8352
2487.12 8308
2487.59 8398
2488.06 8501
2488.53 8688
2489.00 8844
2489.47 8864
2489.94 8763
2490.41 8751
2490.88 9067
2491.35 9055
2491.83 9150
2492.30 8925
2492.77 9180
2493.24 9498
2493.71 9429
2494.18 9514
2494.65 9323
2495.12 9236
2495.59 9283
2496.06 9253
2496.53 9204
2497.00 8935
2497.48 8999
2497.95 9155
2498.42 8949
2498.89 8531
2499.36 8559
2499.83 8444
2500.30 8359
2500.77 8041
2501.25 7876
2501.72 7865
2502.19 7728
2502.66 8003
2503.13 7984
2503.60 7772
2504.08 7886
2504.55 7920
2505.02 7970
2505.49 7955
2505.96 8147
2506.44 7773
2506.91 7950
2507.38 8358
2507.85 8578
2508.32 8537
2508.80 8412
2509.27 8502
2509.74 8665
2510.21 8610
2510.68 9100
2511.16 9097
2511.63 9203
2512.10 9461
2512.57 9456
2513.05 9396
2513.52 9504
2513.99 9446
2514.47 9370
2514.94 9343
2515.41 8948
2515.88 8881
2516.36 8935
2516.83 8707
2517.30 8923
2517.78 9012
2518.25 8857
2518.72 9033
2519.19 8775
2519.67 8932
2520.14 9130
2520.61 8971
2521.09 8840
2521.56 8955
2522.03 9053
2522.51 8916
2522.98 8649
2523.46 8566
2523.93 8800
2524.40 8594
2524.88 8623
2525.35 8618
2525.82 8441
2526.30 8588
2526.77 8750
2527.25 8734
2527.72 8544
2528.19 8679
2528.67 8574
2529.14 8426
2529.62 8445
2530.09 8673
2530.56 8214
2531.04 8364
2531.51 8220
2531.99 8379
2532.46 8574
2532.94 8616
2533.41 8891
2533.89 8621
2534.36 8765
2534.83 8698
2535.31 8874
2535.78 8660
2536.26 8593
2536.73 8661
2537.21 8417
2537.68 8635
2538.16 8499
2538.63 8598
2539.11 8439
2539.58 8524
2540.06 8673
2540.53 8586
2541.01 8642
2541.48 8400
2541.96 8389
2542.43 8712
2542.91 8373
2543.39 8065
2543.86 8264
2544.34 8529
2544.81 8180
2545.29 7961
2545.76 8009
2546.24 8021
2546.71 8070
2547.19 8100
2547.67 8446
2548.14 8301
2548.62 8423
2549.09 8485
2549.57 8600
2550.05 8499
2550.52 8618
2551.00 8614
2551.47 8610
2551.95 8954
2552.43 9084
2552.90 9065
2553.38 9095
2553.86 9435
2554.33 9610
2554.81 9756
2555.29 9814
2555.76 9595
2556.24 9523
2556.72 9656
2557.19 9584
2557.67 9552
2558.15 9109
2558.62 9476
2559.10 9406
2559.58 9172
2560.05 9073
2560.53 9000
2561.01 9015
2561.48 8956
2561.96 8664
2562.44 8613
2562.92 9057
2563.39 8907
2563.87 8585
2564.35 8821
2564.83 8575
2565.30 8395
2565.78 8314
2566.26 8262
2566.74 8364
2567.21 8341
2567.69 8292
2568.17 8145
2568.65 7994
2569.12 7947
2569.60 7965
2570.08 8193
2570.56 8080
2571.04 8262
2571.51 8324
2571.99 8317
2572.47 8062
2572.95 8057
2573.43 8035
2573.91 8165
2574.38 8275
2574.86 8233
2575.34 8321
2575.82 8063
2576.30 8138
2576.78 7880
2577.25 7837
2577.73 7967
2578.21 8129
2578.69 7946
2579.17 8021
2579.65 7740
2580.13 7850
2580.61 8005
2581.09 7991
2581.56 8001
2582.04 7967
2582.52 7940
2583.00 7907
2583.48 7915
2583.96 7980
2584.44 8332
2584.92 8155
2585.40 7937
2585.88 8088
2586.36 7994
2586.84 8056
2587.32 8054
2587.79 8246
2588.27 8428
2588.75 8426
2589.23 8566
2589.71 8537
2590.19 8397
2590.67 8540
2591.15 8795
2591.63 8562
2592.11 8373
2592.59 8666
2593.07 8729
2593.55 8527
2594.03 9059
2594.51 8826
2594.99 8887
2595.47 8959
2595.95 8821
2596.43 8888
2596.92 8464
2597.40 8538
2597.88 8300
2598.36 7989
2598.84 8059
2599.32 8205
2599.80 8017
2600.28 7933
2600.76 7905
2601.24 8072
2601.72 8092
2602.20 7988
2602.68 8100
2603.16 8156
2603.65 7960
2604.13 8147
2604.61 7861
2605.09 7947
2605.57 8092
2606.05 8102
2606.53 8190
2607.01 8216
2607.50 8089
2607.98 8298
2608.46 8499
2608.94 8180
2609.42 8206
2609.90 8308
2610.38 8239
2610.87 8241
2611.35 8210
2611.83 8172
2612.31 8370
2612.79 7952
2613.28 8350
2613.76 8420
2614.24 8488
2614.72 8482
2615.20 8331
2615.69 8496
2616.17 8761
2616.65 8639
2617.13 8507
2617.62 8577
2618.10 8617
2618.58 8778
2619.06 8578
2619.54 8467
2620.03 8298
2620.51 8303
2620.99 7949
2621.48 8079
2621.96 8247
2622.44 8184
2622.92 8122
2623.41 7935
2623.89 8155
2624.37 8075
2624.86 8149
2625.34 8126
2625.82 7974
2626.30 7811
2626.79 8169
2627.27 8440
2627.75 8358
2628.24 8515
2628.72 8661
2629.20 8687
2629.69 9022
2630.17 9034
2630.65 9027
2631.14 9664
2631.62 10188
2632.11 10198
2632.59 10430
2633.07 10662
2633.56 10336
2634.04 10090
2634.52 9947
2635.01 9748
2635.49 9352
2635.98 9163
2636.46 9087
2636.94 8631
2637.43 8434
2637.91 8236
2638.40 8161
2638.88 8127
2639.37 8384
2639.85 8154
2640.33 7949
2640.82 8475
2641.30 8365
2641.79 8310
2642.27 8281
2642.76 8301
2643.24 8185
2643.73 7986
2644.21 8311
2644.70 8220
2645.18 7927
2645.67 8275
2646.15 8166
2646.64 8340
2647.12 8184
2647.61 8199
2648.09 8177
2648.58 8390
2649.06 8124
2649.55 8312
2650.03 8092
2650.52 8168
2651.00 8062
2651.49 8043
2651.97 8202
2652.46 8430
2652.95 8376
2653.43 8628
2653.92 8306
2654.40 8358
2654.89 8158
2655.37 8435
2655.86 8619
2656.35 8521
2656.83 8526
2657.32 8552
2657.80 8693
2658.29 8560
2658.78 8488
2659.26 8482
2659.75 8182
2660.23 7847
2660.72 8183
2661.21 8148
2661.69 8039
2662.18 7996
2662.67 7981
2663.15 8012
2663.64 7850
2664.13 7988
2664.61 8002
2665.10 8029
2665.59 8249
2666.07 8096
2666.56 7985
2667.05 8260
2667.53 7794
2668.02 7678
2668.51 7960
2668.99 8048
2669.48 8216
2669.97 8125
2670.46 7985
2670.94 8384
2671.43 8600
2671.92 9074
2672.40 9537
2672.89 9756
2673.38 10012
2673.87 10474
2674.35 10705
2674.84 10955
2675.33 11245
2675.82 11929
2676.31 12103
2676.79 12087
2677.28 12048
2677.77 11643
2678.26 11323
2678.74 10749
2679.23 10226
2679.72 9808
2680.21 9575
2680.70 9299
2681.18 9313
2681.67 9348
2682.16 9123
2682.65 9157
2683.14 9188
2683.63 9475
2684.11 9289
2684.60 9349
2685.09 9203
2685.58 9020
2686.07 8805
2686.56 8689
2687.05 8861
2687.53 8564
2688.02 8303
2688.51 8159
2689.00 7872
2689.49 8101
2689.98 8404
2690.47 7753
2690.96 7863
2691.45 7517
2691.94 7651
2692.42 7657
2692.91 7860
2693.40 7766
2693.89 7986
2694.38 7934
2694.87 8070
2695.36 8032
2695.85 7991
2696.34 7909
2696.83 7891
2697.32 7775
2697.81 8055
2698.30 8390
2698.79 8502
2699.28 8308
2699.77 8273
2700.26 8379
2700.75 8462
2701.24 8475
2701.73 8746
2702.22 8729
2702.71 8782
2703.20 8949
2703.69 9034
2704.18 8961
2704.67 8854
2705.16 8882
2705.65 9041
2706.14 8912
2706.63 8809
2707.12 8738
2707.61 8611
2708.10 8473
2708.59 8080
2709.08 8250
2709.57 7967
2710.06 8162
2710.56 8065
2711.05 8212
2711.54 8295
2712.03 8099
2712.52 8215
2713.01 8571
2713.50 8558
2713.99 8620
2714.48 8710
2714.98 8330
2715.47 8235
2715.96 8268
2716.45 8402
2716.94 8151
2717.43 8111
2717.92 7878
2718.42 8202
2718.91 7977
2719.40 7651
2719.89 7594
2720.38 7873
2720.87 7911
2721.37 8094
2721.86 8058
2722.35 7824
2722.84 7915
2723.33 8215
2723.82 8142
2724.32 8229
2724.81 8193
2725.30 8201
2725.79 8129
2726.29 7939
2726.78 7744
2727.27 7659
2727.76 7675
2728.26 7634
2728.75 7614
2729.24 7499
2729.73 7373
2730.23 7623
2730.72 7683
2731.21 7725
2731.70 7930
2732.20 8240
2732.69 8171
2733.18 8373
2733.67 8383
2734.17 8596
2734.66 8797
2735.15 9005
2735.65 8837
2736.14 8632
2736.63 8617
2737.13 8694
2737.62 8881
2738.11 8353
2738.61 8413
2739.10 8701
2739.59 8480
2740.09 8551
2740.58 8669
2741.07 8624
2741.57 8785
2742.06 8576
2742.55 8481
2743.05 8271
2743.54 8044
2744.04 8211
2744.53 8346
2745.02 8402
2745.52 7859
2746.01 7858
2746.51 7800
2747.00 7781
2747.49 7565
2747.99 7717
2748.48 7708
2748.98 7916
2749.47 7648
2749.97 7853
2750.46 7797
2750.96 7973
2751.45 7878
2751.94 7673
2752.44 7802
2752.93 7812
2753.43 8019
2753.92 8069
2754.42 8043
2754.91 8413
2755.41 8351
2755.90 8413
2756.40 7968
2756.89 8354
2757.39 8218
2757.88 8116
2758.38 8473
2758.87 8281
2759.37 7974
2759.86 8055
2760.36 8149
2760.85 8028
2761.35 8087
2761.84 8407
2762.34 8181
2762.84 8276
2763.33 8237
2763.83 8251
2764.32 8114
2764.82 8079
2765.31 7979
2765.81 8078
2766.31 8244
2766.80 8321
2767.30 8237
2767.79 8381
2768.29 8386
2768.79 8181
2769.28 8141
2769.78 8354
2770.27 8360
2770.77 8492
2771.27 8501
2771.76 8530
2772.26 8487
2772.76 8493
2773.25 8725
2773.75 9356
2774.25 9369
2774.74 10031
2775.24 10718
2775.74 10807
2776.23 11226
2776.73 12042
2777.23 12228
2777.72 12390
2778.22 12497
2778.72 12199
2779.21 11730
2779.71 10925
2780.21 10386
2780.71 9959
2781.20 9518
2781.70 9044
2782.20 8762
2782.69 8534
2783.19 8380
2783.69 8111
2784.19 8102
2784.68 8343
2785.18 8207
2785.68 8401
2786.18 8145
2786.67 7952
2787.17 7745
2787.67 7861
2788.17 7731
2788.67 7694
2789.16 7677
2789.66 7709
2790.16 7715
2790.66 7662
2791.16 7555
2791.65 7570
2792.15 7805
2792.65 7807
2793.15 7613
2793.65 8008
2794.14 8188
2794.64 8267
2795.14 8639
2795.64 8918
2796.14 8907
2796.64 9036
2797.14 9346
2797.63 9773
2798.13 9563
2798.63 9931
2799.13 10238
2799.63 9926
2800.13 9485
2800.63 9274
2801.13 9180
2801.63 8603
2802.12 8501
2802.62 8199
2803.12 8203
2803.62 8043
2804.12 7862
2804.62 7863
2805.12 8228
2805.62 8077
2806.12 7994
2806.62 8379
2807.12 8459
2807.62 8688
2808.12 8938
2808.62 8775
2809.12 9031
2809.62 9124
2810.12 9121
2810.62 9319
2811.12 9306
2811.61 9239
2812.11 9341
2812.61 9135
2813.11 8873
2813.62 8898
2814.12 8918
2814.62 8899
2815.12 8812
2815.62 8610
2816.12 8466
2816.62 8505
2817.12 8524
2817.62 8163
2818.12 8110
2818.62 7906
2819.12 7937
2819.62 7922
2820.12 8342
2820.62 7789
2821.12 7787
2821.62 7838
2822.12 7742
2822.62 7394
2823.13 7405
2823.63 7260
2824.13 7252
2824.63 7394
2825.13 7543
2825.63 7848
2826.13 7659
2826.63 7736
2827.13 7647
2827.64 7527
2828.14 7399
2828.64 7543
2829.14 7480
2829.64 7435
2830.14 7321
2830.64 7494
2831.15 7613
2831.65 7640
2832.15 7385
2832.65 7594
2833.15 7619
2833.65 7764
2834.16 7949
2834.66 7868
2835.16 7940
2835.66 8068
2836.16 8381
2836.67 8504
2837.17 8199
2837.67 8349
2838.17 8531
2838.68 8646
2839.18 8367
2839.68 8479
2840.18 8303
2840.69 8197
2841.19 8098
2841.69 8013
2842.19 7957
2842.70 7902
2843.20 7885
2843.70 7664
2844.20 7596
2844.71 7739
2845.21 8210
2845.71 8125
2846.22 8159
2846.72 8207
2847.22 8470
2847.73 8839
2848.23 9042
2848.73 9200
2849.23 9274
2849.74 9424
2850.24 9581
2850.74 9524
2851.25 9144
2851.75 9175
2852.26 9245
2852.76 9159
2853.26 8631
2853.77 8554
2854.27 8332
2854.77 8779
2855.28 8634
2855.78 8320
2856.28 8319
2856.79 8149
2857.29 8204
2857.80 8121
2858.30 8246
2858.80 7875
2859.31 7752
2859.81 8053
2860.32 8068
2860.82 8000
2861.33 7890
2861.83 7799
2862.33 7775
2862.84 8007
2863.34 7567
2863.85 7463
2864.35 7588
2864.86 7667
2865.36 7490
2865.87 7628
2866.37 7578
2866.88 7557
2867.38 7415
2867.89 7460
2868.39 7503
2868.90 7374
2869.40 7712
2869.91 7872
2870.41 7805
2870.92 8008
2871.42 8323
2871.93 8394
2872.43 8787
2872.94 9099
2873.44 9704
2873.95 9583
2874.45 9620
2874.96 10023
2875.46 9967
2875.97 10297
2876.48 10011
2876.98 10153
2877.49 9904
2877.99 9516
2878.50 9344
2879.00 9279
2879.51 9252
2880.02 9506
2880.52 9694
2881.03 9408
2881.53 9215
2882.04 9066
2882.55 8923
2883.05 8926
2883.56 8877
2884.07 9068
2884.57 8823
2885.08 9152
2885.59 9116
2886.09 8851
2886.60 8873
2887.10 8888
2887.61 9159
2888.12 9017
2888.62 9225
2889.13 9059
2889.64 8773
2890.15 8906
2890.65 8855
2891.16 8607
2891.67 8410
2892.17 8494
2892.68 8406
2893.19 8213
2893.69 8605
2894.20 8502
2894.71 8640
2895.22 8720
2895.72 8941
2896.23 8877
2896.74 8893
2897.25 9181
2897.75 9224
2898.26 9117
2898.77 9238
2899.28 9638
2899.78 9494
2900.29 9454
2900.80 9422
2901.31 9443
2901.81 9780
2902.32 10074
2902.83 9970
2903.34 9859
2903.85 9845
2904.35 9585
2904.86 9748
2905.37 9719
2905.88 9463
2906.39 9922
2906.90 9861
2907.40 9763
2907.91 9636
2908.42 9629
2908.93 9455
2909.44 9414
2909.95 9012
2910.46 8921
2910.96 9029
2911.47 8781
2911.98 8540
2912.49 8326
2913.00 8473
2913.51 8431
2914.02 8595
2914.53 8639
2915.04 8845
2915.54 8904
2916.05 8934
2916.56 8473
2917.07 8551
2917.58 8461
2918.09 8375
2918.60 8365
2919.11 8495
2919.62 8664
2920.13 8646
2920.64 8657
2921.15 8482
2921.66 8619
2922.17 8497
2922.68 8675
2923.19 8618
2923.70 8957
2924.21 9164
2924.72 9487
2925.23 9821
2925.74 9912
2926.25 10011
2926.76 10136
2927.27 10243
2927.78 10136
2928.29 10094
2928.80 9542
2929.31 9362
2929.82 9168
2930.33 8794
2930.84 8439
2931.35 7792
2931.86 7758
2932.37 7965
2932.88 7709
2933.39 7799
2933.90 7738
2934.41 7668
2934.92 7808
2935.43 8046
2935.94 8331
2936.45 8257
2936.97 8420
2937.48 8409
2937.99 8385
2938.50 8382
2939.01 8561
2939.52 8693
2940.03 8827
2940.54 8856
2941.05 8724
2941.57 8773
2942.08 8816
2942.59 8493
2943.10 8595
2943.61 8639
2944.12 8694
2944.63 8942
2945.15 8790
2945.66 8869
2946.17 8961
2946.68 8945
2947.19 9060
2947.71 9148
2948.22 9011
2948.73 8925
2949.24 8763
2949.75 8525
2950.27 8431
2950.78 8380
2951.29 8231
2951.80 8235
2952.31 8058
2952.83 8191
2953.34 7875
2953.85 7794
2954.36 7934
2954.88 8172
2955.39 8133
2955.90 8020
2956.41 7815
2956.93 7771
2957.44 7687
2957.95 7839
2958.47 7987
2958.98 7987
2959.49 7838
2960.00 8017
2960.52 8248
2961.03 8141
2961.54 8276
2962.06 8167
2962.57 8024
2963.08 8332
2963.60 8396
2964.11 8250
2964.62 8326
2965.14 8546
2965.65 8253
2966.16 7906
2966.68 8078
2967.19 8068
2967.70 7798
2968.22 7332
2968.73 7490
2969.24 7489
2969.76 7430
2970.27 7220
2970.79 7259
2971.30 7289
2971.81 7564
2972.33 7623
2972.84 7567
2973.36 7498
2973.87 7607
2974.38 7538
2974.90 7370
2975.41 7455
2975.93 7428
2976.44 7452
2976.96 7749
2977.47 7741
2977.99 8056
2978.50 7712
2979.01 7441
2979.53 7381
2980.04 7671
2980.56 7534
2981.07 7423
2981.59 7496
2982.10 7272
2982.62 7782
2983.13 7792
2983.65 7771
2984.16 7618
2984.68 7764
2985.19 7813
2985.71 7842
2986.22 7909
2986.74 8125
2987.25 8148
2987.77 7901
2988.28 8066
2988.80 8252
2989.32 8133
2989.83 8166
2990.35 7798
2990.86 7709
2991.38 7661
2991.89 7567
2992.41 7493
2992.92 7474
2993.44 7443
2993.96 7539
2994.47 7573
2994.99 7677
2995.50 7899
2996.02 7861
2996.54 7930
2997.05 8120
2997.57 8011
2998.09 8099
2998.60 8471
2999.12 8457
2999.63 8440
3000.15 8355
3000.67 8720
3001.18 8692
3001.70 8535
3002.22 8327
3002.73 7982
3003.25 8192
3003.77 8201
3004.28 8225
3004.80 8242
3005.32 8192
3005.83 7997
3006.35 8270
3006.87 7966
3007.39 7891
3007.90 7913
3008.42 7645
3008.94 7546
3009.45 7721
3009.97 7386
3010.49 7626
3011.01 7482
3011.52 7458
3012.04 7300
3012.56 7342
3013.08 7320
3013.59 7406
3014.11 7513
3014.63 7621
3015.15 7902
3015.66 8076
3016.18 8228
3016.70 8279
3017.22 8542
3017.74 8593
3018.25 8739
3018.77 8904
3019.29 9056
3019.81 9414
3020.33 9316
3020.84 9253
3021.36 8878
3021.88 8837
3022.40 8759
3022.92 8939
3023.44 8937
3023.95 8710
3024.47 8873
3024.99 8513
3025.51 8563
3026.03 8573
3026.55 8635
3027.07 8840
3027.58 8642
3028.10 8590
3028.62 8438
3029.14 8314
3029.66 8143
3030.18 8081
3030.70 7925
3031.22 8115
3031.74 8248
3032.26 8398
3032.77 8522
3033.29 8603
3033.81 8553
3034.33 8391
3034.85 8643
3035.37 8870
3035.89 8708
3036.41 8486
3036.93 8326
3037.45 8287
3037.97 8162
3038.49 7843
3039.01 7938
3039.53 7574
3040.05 7582
3040.57 7637
3041.09 7561
3041.61 7423
3042.13 7477
3042.65 7203
3043.17 7324
3043.69 7212
3044.21 7023
3044.73 7217
3045.25 7195
3045.77 7161
3046.29 7299
3046.81 7277
3047.33 7233
3047.85 7298
3048.37 7254
3048.89 7207
3049.41 7402
3049.93 7071
3050.45 7360
3050.98 7228
3051.50 7156
3052.02 7169
3052.54 7132
3053.06 7064
3053.58 7343
3054.10 7624
3054.62 7457
3055.14 7363
3055.66 7776
3056.19 7780
3056.71 7681
3057.23 7683
3057.75 7452
3058.27 7732
3058.79 7772
3059.31 7676
3059.84 7637
3060.36 7541
3060.88 7313
3061.40 7349
3061.92 7281
3062.44 7427
3062.97 7507
3063.49 7253
3064.01 7538
3064.53 7833
3065.05 7433
3065.58 7420
3066.10 7823
3066.62 7786
3067.14 7648
3067.66 7780
3068.19 7768
3068.71 7622
3069.23 7674
3069.75 7531
3070.28 7759
3070.80 7625
3071.32 7625
3071.84 7678
3072.37 7490
3072.89 7520
3073.41 7331
3073.93 7439
3074.46 7292
3074.98 7473
3075.50 7432
3076.03 7570
3076.55 7772
3077.07 7700
3077.59 7687
3078.12 7946
3078.64 7998
3079.16 8274
3079.69 8417
3080.21 8929
3080.73 9009
3081.26 8721
3081.78 8560
3082.30 8377
3082.83 8283
3083.35 8208
3083.87 8278
3084.40 8436
3084.92 8160
3085.45 8004
3085.97 8109
3086.49 8126
3087.02 8229
3087.54 8155
3088.06 8264
3088.59 8275
3089.11 8218
3089.64 8082
3090.16 7793
3090.68 7808
3091.21 7667
3091.73 7660
3092.26 7843
3092.78 7618
3093.31 7730
3093.83 7723
3094.36 7809
3094.88 7520
3095.40 7684
3095.93 7669
3096.45 7657
3096.98 7524
3097.50 7410
3098.03 7407
3098.55 7290
3099.08 7397
3099.60 7128
3100.13 7324
3100.65 7429
3101.18 7453
3101.70 7451
3102.23 7060
3102.75 7102
3103.28 7360
3103.80 7581
3104.33 7281
3104.85 7301
3105.38 7338
3105.90 7583
3106.43 7399
3106.96 7247
3107.48 7162
3108.01 7311
3108.53 7142
3109.06 7163
3109.58 7352
3110.11 7298
3110.64 7182
3111.16 7396
3111.69 7347
3112.21 7482
3112.74 7460
3113.27 7388
3113.79 7115
3114.32 7298
3114.84 7077
3115.37 7061
3115.90 7040
3116.42 6847
3116.95 7075
3117.48 7114
3118.00 6738
3118.53 6946
3119.06 7014
3119.58 7156
3120.11 6919
3120.64 6829
3121.16 6793
3121.69 6970
3122.22 6765
3122.74 6890
3123.27 7021
3123.80 6893
3124.32 7041
3124.85 7084
3125.38 6990
3125.90 7026
3126.43 6657
3126.96 6815
3127.49 7044
3128.01 7037
3128.54 7047
3129.07 7168
3129.60 7177
3130.12 7262
3130.65 7160
3131.18 7239
3131.71 7207
3132.23 7194
3132.76 7090
3133.29 7228
3133.82 7124
3134.35 7210
3134.87 7010
3135.40 7025
3135.93 7170
3136.46 7038
3136.99 6553
3137.51 6986
3138.04 7245
3138.57 7152
3139.10 6927
3139.63 6879
3140.15 7028
3140.68 7140
3141.21 7153
3141.74 6932
3142.27 7059
3142.80 6935
3143.33 6992
3143.85 7058
3144.38 7258
3144.91 7238
3145.44 7428
3145.97 7695
3146.50 8022
3147.03 8530
3147.56 8911
3148.08 8851
3148.61 9053
3149.14 9353
3149.67 9609
3150.20 9591
3150.73 9322
3151.26 9305
3151.79 9478
3152.32 9408
3152.85 8855
3153.38 9053
3153.91 8952
3154.44 8428
3154.97 8177
3155.50 8159
3156.03 7873
3156.56 7825
3157.08 7935
3157.61 8128
3158.14 7809
3158.67 8046
3159.20 7986
3159.73 8058
3160.26 8198
3160.79 8123
3161.32 8186
3161.85 7996
3162.39 7994
3162.92 7878
3163.45 7640
3163.98 7563
3164.51 7476
3165.04 7586
3165.57 7411
3166.10 7235
3166.63 7243
3167.16 7023
3167.69 7201
3168.22 7178
3168.75 7035
3169.28 7268
3169.81 7141
3170.34 7252
3170.87 7189
3171.41 7450
3171.94 7669
3172.47 7853
3173.00 8018
3173.53 8108
3174.06 8424
3174.59 8626
3175.12 8754
3175.65 8419
3176.19 8582
3176.72 8429
3177.25 8248
3177.78 8161
3178.31 8365
3178.84 7804
3179.38 7542
3179.91 7740
3180.44 7662
3180.97 7364
3181.50 7407
3182.03 7448
3182.57 7479
3183.10 7238
3183.63 7118
3184.16 7238
3184.69 7397
3185.23 7431
3185.76 7260
3186.29 7449
3186.82 7458
3187.36 7329
3187.89 7205
3188.42 7045
3188.95 7220
3189.49 7251
3190.02 7238
3190.55 7137
3191.08 7404
3191.62 7440
3192.15 7104
3192.68 7204
3193.21 7306
3193.75 7250
3194.28 7063
3194.81 7179
3195.35 7156
3195.88 7385
3196.41 7328
3196.94 7558
3197.48 7669
3198.01 7498
3198.54 7488
3199.08 7563
3199.61 7669
3200.14 7909
3200.68 8023
3201.21 8264
3201.74 8326
3202.28 8498
3202.81 8834
3203.35 8875
3203.88 8786
3204.41 8545
3204.95 8870
3205.48 8658
3206.01 8434
3206.55 7933
3207.08 7763
3207.62 7595
3208.15 7527
3208.68 7471
3209.22 7487
3209.75 7578
3210.29 7650
3210.82 7905
3211.36 7885
3211.89 8198
3212.42 8056
3212.96 8046
3213.49 8245
3214.03 8369
3214.56 8225
3215.10 8208
3215.63 7823
3216.17 7548
3216.70 7644
3217.24 7786
3217.77 7452
3218.31 7523
3218.84 7399
3219.38 7404
3219.91 7508
3220.45 7847
3220.98 7910
3221.52 8220
3222.05 8441
3222.59 8854
3223.12 8912
3223.66 9149
3224.19 9564
3224.73 9733
3225.26 9913
3225.80 9785
3226.33 9597
3226.87 9604
3227.41 9374
3227.94 8955
3228.48 8479
3229.01 8172
3229.55 7725
3230.08 7673
3230.62 7702
3231.16 7472
3231.69 7331
3232.23 7211
3232.76 7126
3233.30 7075
3233.84 7410
3234.37 7251
3234.91 7447
3235.45 7414
3235.98 7558
3236.52 7647
3237.05 7894
3237.59 7971
3238.13 8103
3238.66 8532
3239.20 8892
3239.74 8838
3240.27 8599
3240.81 8674
3241.35 8672
3241.88 8443
3242.42 8351
3242.96 7947
3243.50 7649
3244.03 7512
3244.57 7398
3245.11 7079
3245.64 7288
3246.18 7286
3246.72 7320
3247.26 7208
3247.79 7298
3248.33 7337
3248.87 7360
3249.40 7299
3249.94 7622
3250.48 7692
3251.02 7635
3251.56 7608
3252.09 7550
3252.63 7846
3253.17 7720
3253.71 7885
3254.24 7608
3254.78 7832
3255.32 7764
3255.86 7891
3256.40 7623
3256.93 7687
3257.47 7873
3258.01 7806
3258.55 7897
3259.09 7917
3259.63 8050
3260.16 8226
3260.70 8135
3261.24 8161
3261.78 8180
3262.32 8103
3262.86 8071
3263.39 8010
3263.93 8156
3264.47 8106
3265.01 7859
3265.55 8011
3266.09 7835
3266.63 7839
3267.17 7676
3267.71 7570
3268.24 7594
3268.78 7455
3269.32 7230
3269.86 7306
3270.40 6946
3270.94 7299
3271.48 7344
3272.02 7117
3272.56 6929
3273.10 7236
3273.64 7230
3274.18 7151
3274.72 7312
3275.26 7624
3275.80 7448
3276.34 7771
3276.87 7783
3277.41 7615
3277.95 7940
3278.49 7721
3279.03 7763
3279.57 7851
3280.11 7792
3280.65 8065
3281.19 7991
3281.73 8038
3282.27 7947
3282.81 7608
3283.36 7951
3283.90 8292
3284.44 8265
3284.98 8426
3285.52 8625
3286.06 9154
3286.60 9448
3287.14 9270
3287.68 9123
3288.22 9086
3288.76 8889
3289.30 8788
3289.84 8533
3290.38 8501
3290.92 7960
3291.46 7745
3292.01 7599
3292.55 7529
3293.09 7520
3293.63 7178
3294.17 7234
3294.71 7235
3295.25 7554
3295.79 7367
3296.34 7328
3296.88 7469
3297.42 7499
3297.96 7390
3298.50 7330
3299.04 7237
3299.58 7543
3300.13 7476
3300.67 7585
3301.21 7547
3301.75 7830
3302.29 8102
3302.83 8106
3303.38 7985
3303.92 7944
3304.46 7820
3305.00 7706
3305.54 7782
3306.09 7713
3306.63 7406
3307.17 7512
3307.71 7525
3308.26 7493
3308.80 7339
3309.34 7306
3309.88 7555
3310.43 7454
3310.97 7402
3311.51 7618
3312.05 7601
3312.60 7721
3313.14 7827
3313.68 8111
3314.22 8258
3314.77 8276
3315.31 8434
3315.85 8680
3316.40 8647
3316.94 8745
3317.48 8643
3318.03 8557
3318.57 8661
3319.11 8444
3319.65 8118
3320.20 7908
3320.74 7632
3321.28 7975
3321.83 7786
3322.37 7884
3322.92 7880
3323.46 7613
3324.00 7531
3324.55 7470
3325.09 7546
3325.63 7702
3326.18 7746
3326.72 7778
3327.27 7504
3327.81 7509
3328.35 7317
3328.90 6907
3329.44 6905
3329.99 7100
3330.53 6981
3331.07 6737
3331.62 6725
3332.16 6732
3332.71 6839
3333.25 6905
3333.80 6762
3334.34 6866
3334.88 6685
3335.43 6694
3335.97 6542
3336.52 6641
3337.06 6653
3337.61 6581
3338.15 6746
3338.70 6953
3339.24 6953
3339.79 7126
3340.33 7183
3340.88 7340
3341.42 7309
3341.97 7445
3342.51 7352
3343.06 7335
3343.60 7561
3344.15 7437
3344.69 7235
3345.24 7095
3345.78 7543
3346.33 7482
3346.87 7345
3347.42 7155
3347.97 7287
3348.51 7403
3349.06 7277
3349.60 7398
3350.15 7501
3350.69 7587
3351.24 7686
3351.79 7499
3352.33 7553
3352.88 7370
3353.42 7398
3353.97 7408
3354.52 7628
3355.06 7488
3355.61 7598
3356.15 7527
3356.70 7529
3357.25 7567
3357.79 7355
3358.34 7344
3358.89 7464
3359.43 7221
3359.98 7074
3360.53 6830
3361.07 6680
3361.62 6645
3362.17 6779
3362.71 6591
3363.26 6548
3363.81 6514
3364.35 6709
3364.90 6737
3365.45 6740
3365.99 6525
3366.54 6561
3367.09 6556
3367.64 6607
3368.18 6834
3368.73 6839
3369.28 6854
3369.82 6900
3370.37 6873
3370.92 7001
3371.47 7023
3372.01 7124
3372.56 7100
3373.11 7148
3373.66 6800
3374.21 6606
3374.75 6796
3375.30 6750
3375.85 6573
3376.40 6614
3376.94 6364
3377.49 6183
3378.04 6150
3378.59 6135
3379.14 6104
3379.68 6090
3380.23 5955
3380.78 5853
3381.33 6188
3381.88 6097
3382.43 5979
3382.97 6005
3383.52 6187
3384.07 6164
3384.62 6072
3385.17 6243
3385.72 6427
3386.27 6347
3386.81 6350
3387.36 6427
3387.91 6687
3388.46 6610
3389.01 6534
3389.56 6768
3390.11 6910
3390.66 6914
3391.21 6865
3391.76 6790
3392.30 6944
3392.85 6857
3393.40 6875
3393.95 6761
3394.50 6651
3395.05 6738
3395.60 6832
3396.15 6619
3396.70 6460
3397.25 6370
3397.80 6295
3398.35 6364
3398.90 6479
3399.45 6404
3400.00 6444
3400.55 6403
3401.10 6314
3401.65 6186
3402.20 6281
3402.75 6346
3403.30 6602
3403.85 6430
3404.40 6344
3404.95 6317
3405.50 6305
3406.05 6405
3406.60 6269
3407.15 6240
3407.70 6109
3408.25 6195
3408.80 6065
3409.35 6064
3409.90 6180
3410.45 6041
3411.00 6217
3411.55 6274
3412.10 6097
3412.66 6295
3413.21 6362
3413.76 6329
3414.31 6219
3414.86 6402
3415.41 6408
3415.96 6462
3416.51 6258
3417.06 6384
3417.61 6263
3418.17 6241
3418.72 6363
3419.27 6357
3419.82 6119
3420.37 6177
3420.92 6284
3421.47 6170
3422.03 6082
3422.58 6153
3423.13 6192
3423.68 6042
3424.23 6372
3424.78 6389
3425.34 6453
3425.89 6231
3426.44 6417
3426.99 6344
3427.54 6364
3428.10 6301
3428.65 6173
3429.20 6323
3429.75 6131
3430.31 6237
3430.86 6412
3431.41 6698
3431.96 6683
3432.51 6549
3433.07 6701
3433.62 6568
3434.17 6429
3434.72 6576
3435.28 6565
3435.83 6383
3436.38 6420
3436.94 6560
3437.49 6438
3438.04 6319
3438.59 6300
3439.15 6328
3439.70 6614
3440.25 6533
3440.81 6327
3441.36 6437
3441.91 6438
3442.47 6355
3443.02 6435
3443.57 6319
3444.13 6350
3444.68 6234
3445.23 6320
3445.79 6151
3446.34 6184
3446.89 6198
3447.45 5978
3448.00 5987
3448.55 6141
3449.11 6018
3449.66 5893
3450.22 6030
3450.77 6063
3451.32 6097
3451.88 5987
3452.43 6114
3452.99 6186
3453.54 6073
3454.09 6109
3454.65 6132
3455.20 6182
3455.76 6131
3456.31 6117
3456.87 5995
3457.42 6281
3457.97 6371
3458.53 6200
3459.08 6386
3459.64 6224
3460.19 6293
3460.75 6318
3461.30 6485
3461.86 6594
3462.41 6619
3462.97 6699
3463.52 6808
3464.08 6848
3464.63 6655
3465.19 6721
3465.74 6891
3466.30 6970
3466.85 7032
3467.41 7025
3467.96 6862
3468.52 7061
3469.07 7189
3469.63 7326
3470.18 7234
3470.74 7317
3471.30 7450
3471.85 7571
3472.41 7521
3472.96 7279
3473.52 7586
3474.07 7378
3474.63 7239
3475.19 7249
3475.74 7243
3476.30 7035
3476.85 6730
3477.41 6914
3477.97 7083
3478.52 7170
3479.08 7105
3479.63 7131
3480.19 7020
3480.75 7132
3481.30 7159
3481.86 7108
3482.42 7259
3482.97 6921
3483.53 7028
3484.08 7245
3484.64 7195
3485.20 7015
3485.75 7076
3486.31 7598
3486.87 7498
3487.43 7542
3487.98 7791
3488.54 8231
3489.10 8485
3489.65 8680
3490.21 9008
3490.77 8919
3491.32 9018
3491.88 9085
3492.44 8789
3493.00 8803
3493.55 8652
3494.11 8574
3494.67 8579
3495.23 8351
3495.78 8341
3496.34 8455
3496.90 8543
3497.46 8501
3498.01 8822
3498.57 9268
3499.13 9255
3499.69 9480
3500.24 10111
3500.80 10881
3501.36 12045
3501.92 13824
3502.48 15464
3503.03 18051
3503.59 20305
3504.15 23157
3504.71 25496
3505.27 28031
3505.83 30166
3506.38 32447
3506.94 32886
3507.50 32667
3508.06 31560
3508.62 29301
3509.18 26621
3509.74 23334
3510.29 20025
3510.85 17434
3511.41 14750
3511.97 12768
3512.53 11217
3513.09 9977
3513.65 9195
3514.21 8587
3514.76 7787
3515.32 7611
3515.88 7666
3516.44 7535
3517.00 7519
3517.56 7602
3518.12 7524
3518.68 7492
3519.24 7282
3519.80 7114
3520.36 7128
3520.92 7021
3521.48 7134
3522.04 6937
3522.60 7025
3523.16 6926
3523.71 6915
3524.27 7139
3524.83 6906
3525.39 7254
3525.95 7392
3526.51 7518
3527.07 7611
3527.63 7509
3528.19 7519
3528.75 7772
3529.31 7603
3529.87 7490
3530.44 7611
3531.00 7395
3531.56 7580
3532.12 7988
3532.68 7773
3533.24 8044
3533.80 8401
3534.36 8537
3534.92 8582
3535.48 8729
3536.04 9223
3536.60 9277
3537.16 9296
3537.72 8666
3538.28 8669
3538.84 8769
3539.41 8999
3539.97 8612
3540.53 8191
3541.09 8781
3541.65 9120
3542.21 9151
3542.77 9400
3543.33 9690
3543.89 9841
3544.46 9839
3545.02 9737
3545.58 9987
3546.14 9567
3546.70 9309
3547.26 9105
3547.83 8747
3548.39 8335
3548.95 8118
3549.51 7795
3550.07 7659
3550.63 7507
3551.20 7548
3551.76 7193
3552.32 7215
3552.88 7231
3553.44 6877
3554.01 7031
3554.57 7021
3555.13 6857
3555.69 6738
3556.26 7004
3556.82 6861
3557.38 6944
3557.94 6932
3558.50 7193
3559.07 7027
3559.63 7079
3560.19 7115
3560.76 7057
3561.32 7101
3561.88 7207
3562.44 7175
3563.01 7534
3563.57 7424
3564.13 7345
3564.70 7241
3565.26 7104
3565.82 7616
3566.38 7428
3566.95 7125
3567.51 6947
3568.07 7237
3568.64 7168
3569.20 6866
3569.76 6935
3570.33 7025
3570.89 6953
3571.45 7019
3572.02 6861
3572.58 6593
3573.15 6652
3573.71 6756
3574.27 6822
3574.84 6872
3575.40 6797
3575.96 6896
3576.53 7028
3577.09 6946
3577.66 6971
3578.22 7488
3578.78 7433
3579.35 7363
3579.91 7296
3580.48 7489
3581.04 7692
3581.61 7509
3582.17 7563
3582.73 7736
3583.30 7552
3583.86 7539
3584.43 7434
3584.99 7701
3585.56 7803
3586.12 7826
3586.69 7840
3587.25 7394
3587.82 7155
3588.38 7148
3588.95 7077
3589.51 7023
3590.08 6849
3590.64 6664
3591.21 6622
3591.77 6618
3592.34 6545
3592.90 6362
3593.47 6348
3594.03 6404
3594.60 6185
3595.16 6306
3595.73 6519
3596.29 6284
3596.86 6061
3597.42 6320
3597.99 6545
3598.56 6757
3599.12 6709
3599.69 6599
3600.25 6436
3600.82 6553
3601.38 6642
3601.95 6876
3602.52 6800
3603.08 6802
3603.65 6614
3604.21 6686
3604.78 6763
3605.35 6629
3605.91 6358
3606.48 6393
3607.05 6350
3607.61 6525
3608.18 6357
3608.74 6386
3609.31 6250
3609.88 6521
3610.44 6493
3611.01 6452
3611.58 6152
3612.14 6283
3612.71 6433
3613.28 6523
3613.84 6577
3614.41 6989
3614.98 7268
3615.55 7797
3616.11 8534
3616.68 8953
3617.25 9273
3617.81 10054
3618.38 10831
3618.95 11556
3619.52 12392
3620.08 12642
3620.65 12766
3621.22 12482
3621.79 11966
3622.35 11075
3622.92 10504
3623.49 9608
3624.06 9010
3624.62 8297
3625.19 7644
3625.76 7303
3626.33 7411
3626.89 7073
3627.46 6735
3628.03 6550
3628.60 6667
3629.17 6959
3629.73 6791
3630.30 6835
3630.87 7077
3631.44 7297
3632.01 7468
3632.58 7540
3633.14 7704
3633.71 8150
3634.28 8337
3634.85 8376
3635.42 8295
3635.99 8328
3636.56 8314
3637.12 8187
3637.69 7609
3638.26 7655
3638.83 7292
3639.40 7046
3639.97 6867
3640.54 6723
3641.11 6735
3641.67 6277
3642.24 6529
3642.81 6672
3643.38 6617
3643.95 6647
3644.52 6679
3645.09 6542
3645.66 6773
3646.23 6975
3646.80 6661
3647.37 6677
3647.94 6863
3648.51 6805
3649.08 6732
3649.65 6868
3650.22 6821
3650.79 6884
3651.36 6969
3651.93 6931
3652.50 6949
3653.06 6786
3653.63 7104
3654.20 7118
3654.77 7018
3655.35 6655
3655.92 6632
3656.49 6926
3657.06 6871
3657.63 6734
3658.20 6846
3658.77 6915
3659.34 6909
3659.91 6747
3660.48 6632
3661.05 6664
3661.62 6384
3662.19 6311
3662.76 6358
3663.33 6180
3663.90 6006
3664.47 5961
3665.04 5894
3665.61 5745
3666.19 5750
3666.76 5799
3667.33 5656
3667.90 5717
3668.47 5609
3669.04 5634
3669.61 5675
3670.18 5683
3670.75 5750
3671.33 5798
3671.90 5994
3672.47 5913
3673.04 5997
3673.61 6103
3674.18 5980
3674.76 5995
3675.33 6228
3675.90 6151
3676.47 6132
3677.04 6170
3677.61 6134
3678.19 6219
3678.76 5912
3679.33 5928
3679.90 5980
3680.47 6067
3681.05 5787
3681.62 5693
3682.19 5776
3682.76 5666
3683.33 5718
3683.91 5768
3684.48 5752
3685.05 5572
3685.62 5744
3686.20 5710
3686.77 5599
3687.34 5765
3687.91 5973
3688.49 6056
3689.06 5867
3689.63 5813
3690.21 5772
3690.78 5834
3691.35 5793
3691.92 5896
3692.50 5941
3693.07 6066
3693.64 5995
3694.22 5906
3694.79 5796
3695.36 5887
3695.94 6055
3696.51 5862
3697.08 5800
3697.66 5706
3698.23 5878
3698.80 5882
3699.38 5835
3699.95 5916
3700.52 5823
3701.10 6050
3701.67 5769
3702.24 5779
3702.82 5539
3703.39 5597
3703.97 5637
3704.54 5725
3705.11 5795
3705.69 5694
3706.26 5701
3706.84 5721
3707.41 5881
3707.98 5806
3708.56 5528
3709.13 5863
3709.71 5902
3710.28 5609
3710.86 5761
3711.43 5747
3712.01 5839
3712.58 5813
3713.15 5871
3713.73 5621
3714.30 6005
3714.88 6002
3715.45 5903
3716.03 5980
3716.60 5929
3717.18 6193
3717.75 5922
3718.33 5918
3718.90 5960
3719.48 5861
3720.05 5976
3720.63 5835
3721.20 5792
3721.78 5815
3722.35 5753
3722.93 5693
3723.51 5683
3724.08 5543
3724.66 5575
3725.23 5637
3725.81 5568
3726.38 5536
3726.96 5352
3727.53 5365
3728.11 5700
3728.69 5865
3729.26 5810
3729.84 5864
3730.41 5936
3730.99 6176
3731.57 6336
3732.14 6219
3732.72 6382
3733.29 6606
3733.87 6823
3734.45 6779
3735.02 6697
3735.60 6773
3736.18 6539
3736.75 6558
3737.33 6631
3737.90 6373
3738.48 6238
3739.06 6240
3739.63 6124
3740.21 6028
3740.79 5798
3741.36 5795
3741.94 5972
3742.52 5891
3743.10 5632
3743.67 5535
3744.25 5706
3744.83 5912
3745.40 5815
3745.98 5818
3746.56 5577
3747.13 5775
3747.71 5824
3748.29 5672
3748.87 5752
3749.44 5555
3750.02 5620
3750.60 5660
3751.18 5437
3751.75 5334
3752.33 5298
3752.91 5371
3753.49 5549
3754.06 5443
3754.64 5481
3755.22 5290
3755.80 5297
3756.38 5630
3756.95 5574
3757.53 5657
3758.11 5637
3758.69 5418
3759.27 5334
3759.84 5630
3760.42 5757
3761.00 5696
3761.58 5691
3762.16 5774
3762.74 5853
3763.32 5819
3763.89 5712
3764.47 5834
3765.05 5837
3765.63 5868
3766.21 5647
3766.79 5334
3767.37 5556
3767.94 5663
3768.52 5860
3769.10 5837
3769.68 5865
3770.26 5894
3770.84 5923
3771.42 5893
3772.00 5783
3772.58 6107
3773.16 5885
3773.74 5829
3774.31 5776
3774.89 5637
3775.47 5751
3776.05 5719
3776.63 5464
3777.21 5516
3777.79 5439
3778.37 5413
3778.95 5411
3779.53 5180
3780.11 5239
3780.69 5475
3781.27 5529
3781.85 5235
3782.43 5382
3783.01 5369
3783.59 5460
3784.17 5444
3784.75 5398
3785.33 5600
3785.91 5545
3786.49 5377
3787.07 5591
3787.65 5671
3788.23 5630
3788.81 5406
3789.39 5325
3789.97 5536
3790.55 5503
3791.13 5523
3791.71 5604
3792.30 5768
3792.88 5627
3793.46 5671
3794.04 6033
3794.62 5768
3795.20 5908
3795.78 5863
3796.36 6179
3796.94 6077
3797.52 6175
3798.10 6071
3798.69 6043
3799.27 5870
3799.85 6038
3800.43 5987
3801.01 5869
3801.59 6197
3802.17 6289
3802.76 6199
3803.34 6457
3803.92 6674
3804.50 6662
3805.08 6683
3805.66 6639
3806.25 6786
3806.83 6837
3807.41 6749
3807.99 6693
3808.57 6982
3809.16 7017
3809.74 6835
3810.32 7145
3810.90 7190
3811.48 6955
3812.07 6875
3812.65 6843
3813.23 6791
3813.81 6733
3814.39 6783
3814.98 6799
3815.56 6749
3816.14 6880
3816.72 6907
3817.31 6631
3817.89 6713
3818.47 6505
3819.06 6256
3819.64 6303
3820.22 6280
3820.80 5862
3821.39 5827
3821.97 5393
3822.55 5640
3823.14 5618
3823.72 5406
3824.30 5418
3824.89 5563
3825.47 5602
3826.05 5471
3826.64 5434
3827.22 5713
3827.80 5412
3828.39 5187
3828.97 5286
3829.55 5279
3830.14 5295
3830.72 5204
3831.30 5622
3831.89 5356
3832.47 5272
3833.05 5234
3833.64 5364
3834.22 5459
3834.81 5343
3835.39 5471
3835.97 5450
3836.56 5250
3837.14 5314
3837.73 5331
3838.31 5342
3838.90 5227
3839.48 5233
3840.06 5471
3840.65 5529
3841.23 5391
3841.82 5241
3842.40 5350
3842.99 5409
3843.57 5335
3844.16 5218
3844.74 5292
3845.33 5190
3845.91 5317
3846.50 5278
3847.08 5332
3847.66 5445
3848.25 5197
3848.83 5328
3849.42 5406
3850.00 5316
3850.59 5324
3851.18 5380
3851.76 5443
3852.35 5443
3852.93 5367
3853.52 5534
3854.10 5565
3854.69 5736
3855.27 5643
3855.86 5684
3856.44 5595
3857.03 5523
3857.62 5698
3858.20 5721
3858.79 5905
3859.37 6153
3859.96 6457
3860.54 6682
3861.13 6925
3861.72 7259
3862.30 7490
3862.89 7851
3863.47 7876
3864.06 7649
3864.65 7842
3865.23 7831
3865.82 7409
3866.41 6884
3866.99 6707
3867.58 6415
3868.17 6157
3868.75 5996
3869.34 6024
3869.93 5726
3870.51 5420
3871.10 5511
3871.69 5453
3872.27 5555
3872.86 5361
3873.45 5632
3874.03 5696
3874.62 5555
3875.21 5714
3875.79 5829
3876.38 5802
3876.97 5602
3877.56 5710
3878.14 5686
3878.73 5666
3879.32 5602
3879.90 5477
3880.49 5682
3881.08 5585
3881.67 5145
3882.25 5146
3882.84 5355
3883.43 5198
3884.02 5182
3884.61 5158
3885.19 4994
3885.78 4935
3886.37 4906
3886.96 4991
3887.54 5237
3888.13 5122
3888.72 4876
3889.31 4758
3889.90 5057
3890.48 5055
3891.07 5227
3891.66 5338
3892.25 5388
3892.84 5406
3893.43 5386
3894.01 5468
3894.60 5308
3895.19 5370
3895.78 5439
3896.37 5395
3896.96 5463
3897.55 5581
3898.14 5778
3898.72 5681
3899.31 5710
3899.90 5589
3900.49 5700
3901.08 5834
3901.67 5985
3902.26 6119
3902.85 6113
3903.44 5954
3904.03 5751
3904.61 5664
3905.20 5593
3905.79 5253
3906.38 5278
3906.97 5115
3907.56 5204
3908.15 5079
3908.74 5108
3909.33 4856
3909.92 4751
3910.51 4860
3911.10 4658
3911.69 4779
3912.28 4694
3912.87 4566
3913.46 4792
3914.05 4581
3914.64 4628
3915.23 4630
3915.82 4759
3916.41 4861
3917.00 4656
3917.59 4745
3918.18 4973
3918.77 4840
3919.36 4880
3919.95 4927
3920.54 4810
3921.13 4887
3921.72 4913
3922.31 5076
3922.90 5135
3923.49 5005
3924.08 5204
3924.68 5139
3925.27 5152
3925.86 4899
3926.45 4915
3927.04 4731
3927.63 4644
3928.22 4596
3928.81 4708
3929.40 4983
3929.99 5083
3930.59 4949
3931.18 4916
3931.77 4653
3932.36 4638
3932.95 4751
3933.54 4766
3934.13 4750
3934.73 4725
3935.32 4632
3935.91 4940
3936.50 5012
3937.09 4867
3937.68 4807
3938.28 4769
3938.87 4840
3939.46 5168
3940.05 5055
3940.64 4993
3941.23 5100
3941.83 5220
3942.42 5197
3943.01 5270
3943.60 5151
3944.20 5255
3944.79 5082
3945.38 5000
3945.97 4998
3946.56 4926
3947.16 4978
3947.75 4922
3948.34 4698
3948.94 4893
3949.53 4828
3950.12 4534
3950.71 4687
3951.31 4847
3951.90 4883
3952.49 4849
3953.08 4703
3953.68 4759
3954.27 4715
3954.86 4671
3955.46 4564
3956.05 4799
3956.64 4865
3957.24 4853
3957.83 5115
3958.42 5197
3959.02 5148
3959.61 5115
3960.20 4981
3960.80 5041
3961.39 5088
3961.98 4794
3962.58 4711
3963.17 5016
3963.76 4887
3964.36 4720
3964.95 4667
3965.55 4942
3966.14 4888
3966.73 4800
3967.33 4792
3967.92 4816
3968.52 4722
3969.11 4654
3969.70 4797
3970.30 4675
3970.89 4598
3971.49 4776
3972.08 4670
3972.68 4508
3973.27 4721
3973.86 4715
3974.46 4548
3975.05 4556
3975.65 4621
3976.24 4719
3976.84 4770
3977.43 4798
3978.03 4888
3978.62 4859
3979.22 5026
3979.81 4991
3980.41 4989
3981.00 5202
3981.60 5027
3982.19 4881
3982.79 5067
3983.38 5025
3983.98 4976
3984.57 4998
3985.17 4859
3985.76 5063
3986.36 4980
3986.95 4920
3987.55 4864
3988.14 4988
3988.74 4722
3989.34 4673
3989.93 4716
3990.53 4748
3991.12 4799
3991.72 4833
3992.31 5095
3992.91 4969
3993.51 5201
3994.10 5460
3994.70 5378
3995.29 5318
3995.89 5423
3996.49 5711
3997.08 5683
3997.68 5576
3998.28 5586
3998.87 5672
3999.47 5597
4000.06 5460
4000.66 5270
4001.26 5223
4001.85 5263
4002.45 5194
4003.05 5331
4003.64 5148
4004.24 5015
4004.84 5171
4005.43 5241
4006.03 4859
4006.63 4932
4007.22 5060
4007.82 5244
4008.42 5362
4009.02 5262
4009.61 5165
4010.21 5193
4010.81 5387
4011.40 5177
4012.00 5225
4012.60 5149
4013.20 5247
4013.79 5290
4014.39 5227
4014.99 5400
4015.59 5444
4016.18 5519
4016.78 5453
4017.38 5477
4017.98 5561
4018.58 5499
4019.17 5448
4019.77 5386
4020.37 5525
4020.97 5323
4021.56 5179
4022.16 5185
4022.76 5467
4023.36 5470
4023.96 5440
4024.56 5470
4025.15 5497
4025.75 5651
4026.35 5899
4026.95 6067
4027.55 6323
4028.15 6521
4028.74 6686
4029.34 6884
4029.94 7075
4030.54 7050
4031.14 6839
4031.74 6680
4032.34 6745
4032.94 6409
4033.53 5880
4034.13 5824
4034.73 5722
4035.33 5495
4035.93 5330
4036.53 5352
4037.13 5303
4037.73 4979
4038.33 4823
4038.93 4832
4039.53 4835
4040.13 4757
4040.72 4741
4041.32 4848
4041.92 4964
4042.52 5055
4043.12 4924
4043.72 5138
4044.32 5026
4044.92 5180
4045.52 5330
4046.12 5362
4046.72 5327
4047.32 5613
4047.92 5542
4048.52 5876
4049.12 5806
4049.72 5625
4050.32 5706
4050.92 5652
4051.52 5619
4052.12 5537
4052.72 5483
4053.32 5309
4053.92 5375
4054.52 5407
4055.13 5248
4055.73 5137
4056.33 5240
4056.93 5311
4057.53 5167
4058.13 5318
4058.73 5365
4059.33 5416
4059.93 5192
4060.53 4970
4061.13 4958
4061.73 4915
4062.33 4914
4062.94 4814
4063.54 4925
4064.14 4764
4064.74 4911
4065.34 5120
4065.94 5051
4066.54 4926
4067.14 5108
4067.75 5044
4068.35 5018
4068.95 4976
4069.55 5171
4070.15 5106
4070.75 4857
4071.36 4954
4071.96 5033
4072.56 4966
4073.16 4885
4073.76 4650
4074.36 4789
4074.97 4897
4075.57 4807
4076.17 4629
4076.77 4815
4077.38 4749
4077.98 4805
4078.58 4942
4079.18 4756
4079.78 4773
4080.39 4709
4080.99 4708
4081.59 4889
4082.19 4886
4082.80 4837
4083.40 4778
4084.00 4744
4084.60 4885
4085.21 4853
4085.81 4776
4086.41 4723
4087.02 4884
4087.62 4752
4088.22 4767
4088.82 4858
4089.43 4646
4090.03 4612
4090.63 4652
4091.24 4556
4091.84 4618
4092.44 4671
4093.05 4637
4093.65 4584
4094.25 4659
4094.86 4808
4095.46 4803
4096.06 4766
4096.67 4843
4097.27 4903
4097.88 5095
4098.48 4921
4099.08 4760
4099.69 4849
4100.29 4802
4100.89 4697
4101.50 4768
4102.10 4997
4102.71 4647
4103.31 4693
4103.91 4646
4104.52 4817
4105.12 4916
4105.73 4666
4106.33 4733
4106.94 4774
4107.54 4832
4108.14 4834
4108.75 4820
4109.35 4662
4109.96 4700
4110.56 4781
4111.17 4647
4111.77 4704
4112.38 4541
4112.98 4829
4113.59 4719
4114.19 4665
4114.80 4717
4115.40 4683
4116.01 4851
4116.61 4819
4117.22 4970
4117.82 4992
4118.43 5003
4119.03 4926
4119.64 4984
4120.24 4874
4120.85 4987
4121.45 5068
4122.06 5192
4122.66 5089
4123.27 4942
4123.88 4868
4124.48 4996
4125.09 4795
4125.69 4657
4126.30 4724
4126.90 4795
4127.51 4809
4128.12 4731
4128.72 4917
4129.33 5019
4129.93 4892
4130.54 4950
4131.15 4791
4131.75 4863
4132.36 5019
4132.96 5074
4133.57 5109
4134.18 5361
4134.78 5360
4135.39 5548
4136.00 5434
4136.60 5380
4137.21 5367
4137.82 5583
4138.42 5657
4139.03 5738
4139.64 5831
4140.24 6084
4140.85 6489
4141.46 6667
4142.06 6496
4142.67 6623
4143.28 6880
4143.89 6881
4144.49 6895
4145.10 6881
4145.71 6767
4146.31 6731
4146.92 6562
4147.53 6160
4148.14 5911
4148.74 5558
4149.35 5452
4149.96 5156
4150.57 5011
4151.17 4897
4151.78 4867
4152.39 4957
4153.00 4950
4153.60 4737
4154.21 4680
4154.82 4627
4155.43 4638
4156.04 4867
4156.64 4742
4157.25 4559
4157.86 4508
4158.47 4456
4159.08 4339
4159.68 4471
4160.29 4381
4160.90 4586
4161.51 4622
4162.12 4736
4162.73 4781
4163.33 4675
4163.94 4948
4164.55 5026
4165.16 5164
4165.77 5148
4166.38 5163
4166.99 5242
4167.60 5262
4168.20 5350
4168.81 5231
4169.42 4998
4170.03 5143
4170.64 5199
4171.25 5100
4171.86 5028
4172.47 4913
4173.08 5008
4173.69 4994
4174.29 5012
4174.90 4991
4175.51 5294
4176.12 5361
4176.73 5533
4177.34 5585
4177.95 5632
4178.56 5634
4179.17 5713
4179.78 5785
4180.39 5601
4181.00 5709
4181.61 5677
4182.22 5477
4182.83 5427
4183.44 5323
4184.05 5317
4184.66 5287
4185.27 5161
4185.88 4972
4186.49 4967
4187.10 4865
4187.71 4794
4188.32 4650
4188.93 4863
4189.54 4699
4190.15 4674
4190.76 4861
4191.37 4665
4191.98 4835
4192.59 5330
4193.20 5460
4193.82 5459
4194.43 5677
4195.04 5590
4195.65 5793
4196.26 5757
4196.87 5798
4197.48 5886
4198.09 5854
4198.70 5579
4199.31 5270
4199.93 5260
4200.54 5179
4201.15 5125
4201.76 4991
4202.37 4925
4202.98 4863
4203.59 4878
4204.20 4890
4204.82 5117
4205.43 5069
4206.04 5071
4206.65 4937
4207.26 5036
4207.87 5029
4208.49 5063
4209.10 4913
4209.71 4914
4210.32 4997
4210.93 4989
4211.55 4831
4212.16 4883
4212.77 4966
4213.38 4977
4213.99 5019
4214.61 5015
4215.22 5196
4215.83 5325
4216.44 5473
4217.06 5763
4217.67 6111
4218.28 6118
4218.89 6453
4219.51 6813
4220.12 7032
4220.73 7443
4221.34 7311
4221.96 7515
4222.57 7625
4223.18 7432
4223.80 7347
4224.41 6837
4225.02 6570
4225.63 6329
4226.25 5953
4226.86 5829
4227.47 5710
4228.09 5480
4228.70 5384
4229.31 5283
4229.93 5505
4230.54 5494
4231.15 5470
4231.77 5431
4232.38 5409
4232.99 5401
4233.61 5480
4234.22 5529
4234.83 5443
4235.45 5496
4236.06 5442
4236.68 5638
4237.29 5543
4237.90 5326
4238.52 5362
4239.13 5268
4239.75 5182
4240.36 5227
4240.97 5128
4241.59 4845
4242.20 4764
4242.82 5025
4243.43 4819
4244.05 4809
4244.66 5019
4245.27 5182
4245.89 5303
4246.50 5281
4247.12 5306
4247.73 5600
4248.35 5682
4248.96 5788
4249.58 5874
4250.19 5950
4250.81 6110
4251.42 5939
4252.04 5739
4252.65 5721
4253.27 5784
4253.88 5798
4254.50 5788
4255.11 5523
4255.73 5573
4256.34 5670
4256.96 5481
4257.57 5519
4258.19 5501
4258.80 5402
4259.42 5191
4260.03 5202
4260.65 5107
4261.27 5193
4261.88 5107
4262.50 5184
4263.11 5061
4263.73 4988
4264.34 5129
4264.96 5174
4265.58 5158
4266.19 4961
4266.81 5075
4267.42 4872
4268.04 4916
4268.66 4903
4269.27 4904
4269.89 4797
4270.51 4864
4271.12 4758
4271.74 4798
4272.35 4925
4272.97 4941
4273.59 4918
4274.20 4847
4274.82 4863
4275.44 4967
4276.05 5104
4276.67 5066
4277.29 5125
4277.90 5072
4278.52 5177
4279.14 5216
4279.76 5275
4280.37 5072
4280.99 5017
4281.61 4917
4282.22 4804
4282.84 4630
4283.46 4597
4284.07 4617
4284.69 4452
4285.31 4303
4285.93 4327
4286.54 4368
4287.16 4595
4287.78 4403
4288.40 4413
4289.01 4556
4289.63 4573
4290.25 4502
4290.87 4359
4291.49 4380
4292.10 4244
4292.72 4486
4293.34 4297
4293.96 4520
4294.58 4322
4295.19 4455
4295.81 4437
4296.43 4272
4297.05 4428
4297.67 4656
4298.28 4555
4298.90 4575
4299.52 4447
4300.14 4491
4300.76 4552
4301.38 4521
4301.99 4638
4302.61 4736
4303.23 4595
4303.85 4467
4304.47 4419
4305.09 4580
4305.71 4540
4306.33 4574
4306.94 4617
4307.56 4592
4308.18 4388
4308.80 4450
4309.42 4242
4310.04 4368
4310.66 4469
4311.28 4390
4311.90 4488
4312.52 4332
4313.14 4381
4313.76 4537
4314.38 4233
4314.99 4303
4315.61 4323
4316.23 4196
4316.85 4096
4317.47 4104
4318.09 4161
4318.71 4171
4319.33 4097
4319.95 4127
4320.57 4345
4321.19 4148
4321.81 3826
4322.43 3962
4323.05 4090
4323.67 4081
4324.29 4013
4324.91 4199
4325.53 4353
4326.15 4328
4326.77 4164
4327.39 4197
4328.01 4007
4328.63 4072
4329.26 4078
4329.88 4062
4330.50 4093
4331.12 4173
4331.74 4117
4332.36 3962
4332.98 3979
4333.60 4031
4334.22 4003
4334.84 4070
4335.46 4157
4336.08 4073
4336.70 3938
4337.33 3862
4337.95 3968
4338.57 3910
4339.19 3820
4339.81 3995
4340.43 3778
4341.05 3787
4341.67 3823
4342.30 4121
4342.92 4193
4343.54 4172
4344.16 4061
4344.78 4252
4345.40 4269
4346.03 4430
4346.65 4362
4347.27 4450
4347.89 4198
4348.51 4380
4349.14 4569
4349.76 4530
4350.38 4227
4351.00 4239
4351.62 4185
4352.25 4136
4352.87 4144
4353.49 4060
4354.11 4159
4354.73 4294
4355.36 4348
4355.98 3962
4356.60 3963
4357.22 4131
4357.85 4242
4358.47 4041
4359.09 4186
4359.71 4368
4360.34 4239
4360.96 4137
4361.58 4143
4362.21 4154
4362.83 4088
4363.45 4097
4364.07 4099
4364.70 4072
4365.32 3957
4365.94 3854
4366.57 3742
4367.19 3688
4367.81 3591
4368.44 3809
4369.06 3910
4369.68 3773
4370.31 3756
4370.93 3860
4371.55 3723
4372.18 3654
4372.80 3571
4373.43 3734
4374.05 3867
4374.67 3899
4375.30 3851
4375.92 3783
4376.54 3767
4377.17 3752
4377.79 3924
4378.42 3879
4379.04 4017
4379.66 4028
4380.29 4082
4380.91 4096
4381.54 4227
4382.16 4066
4382.79 4144
4383.41 4183
4384.03 4217
4384.66 4041
4385.28 4038
4385.91 3970
4386.53 4003
4387.16 3967
4387.78 3988
4388.41 3907
4389.03 4122
4389.66 3995
4390.28 4029
4390.91 3948
4391.53 3880
4392.16 3853
4392.78 3838
4393.41 3827
4394.03 3841
4394.66 3917
4395.28 3826
4395.91 3876
4396.53 3845
4397.16 3724
4397.78 4077
4398.41 3853
4399.03 3865
4399.66 3919
4400.29 3993
4400.91 3991
4401.54 3954
4402.16 3955
4402.79 4158
4403.41 4154
4404.04 3986
4404.67 4076
4405.29 3936
4405.92 3904
4406.54 4048
4407.17 4054
4407.80 3881
4408.42 3918
4409.05 3972
4409.67 4077
4410.30 4006
4410.93 3849
4411.55 3776
4412.18 4002
4412.81 3842
4413.43 3794
4414.06 3789
4414.69 3821
4415.31 3964
4415.94 3818
4416.57 3899
4417.19 4132
4417.82 3948
4418.45 3975
4419.07 3902
4419.70 3889
4420.33 4117
4420.95 3999
4421.58 3830
4422.21 3845
4422.84 3817
4423.46 3868
4424.09 3860
4424.72 3765
4425.35 3630
4425.97 3754
4426.60 3689
4427.23 3705
4427.86 3778
4428.48 3798
4429.11 3775
4429.74 3679
4430.37 3780
4430.99 3885
4431.62 3917
4432.25 3980
4432.88 3974
4433.51 3884
4434.13 3885
4434.76 4105
4435.39 4039
4436.02 4083
4436.65 3883
4437.27 4036
4437.90 3864
4438.53 3881
4439.16 3947
4439.79 3847
4440.42 3986
4441.04 3886
4441.67 3787
4442.30 3742
4442.93 3875
4443.56 3749
4444.19 3708
4444.82 3842
4445.44 3929
4446.07 3931
4446.70 3959
4447.33 4007
4447.96 4114
4448.59 4231
4449.22 4259
4449.85 4460
4450.48 4350
4451.11 4258
4451.74 4334
4452.36 4223
4452.99 4056
4453.62 4129
4454.25 4071
4454.88 4011
4455.51 3990
4456.14 3892
4456.77 3921
4457.40 3828
4458.03 3618
4458.66 3570
4459.29 3698
4459.92 3703
4460.55 3749
4461.18 3753
4461.81 3756
4462.44 3773
4463.07 3701
4463.70 3675
4464.33 3604
4464.96 3683
4465.59 3661
4466.22 3632
4466.85 3672
4467.48 3654
4468.11 3779
4468.74 3611
4469.37 3742
4470.00 3868
4470.63 3834
4471.26 3773
4471.89 3707
4472.53 3769
4473.16 3764
4473.79 3662
4474.42 3839
4475.05 3617
4475.68 3630
4476.31 3668
4476.94 3637
4477.57 3688
4478.20 3791
4478.83 3902
4479.47 3670
4480.10 3673
4480.73 3695
4481.36 3745
4481.99 3623
4482.62 3773
4483.25 3559
4483.89 3625
4484.52 3696
4485.15 3675
4485.78 3647
4486.41 3576
4487.04 3656
4487.68 3622
4488.31 3741
4488.94 3823
4489.57 3710
4490.20 3735
4490.84 3634
4491.47 3662
4492.10 3552
4492.73 3670
4493.36 3730
4494.00 3701
4494.63 3679
4495.26 3564
4495.89 3655
4496.53 3872
4497.16 3786
4497.79 3811
4498.42 3747
4499.06 3712
4499.69 3712
4500.32 3763
4500.95 3673
4501.59 3741
4502.22 3892
4502.85 3786
4503.48 3794
4504.12 3787
4504.75 3797
4505.38 3918
4506.02 3907
4506.65 3992
4507.28 3938
4507.92 3910
4508.55 3814
4509.18 3752
4509.82 3710
4510.45 3848
4511.08 3921
4511.72 3799
4512.35 3756
4512.98 3649
4513.62 3804
4514.25 3924
4514.88 3823
4515.52 3787
4516.15 3792
4516.79 3754
4517.42 3769
4518.05 3842
4518.69 3865
4519.32 3765
4519.96 3690
4520.59 3732
4521.22 3838
4521.86 3871
4522.49 3775
4523.13 3831
4523.76 3910
4524.40 3982
4525.03 4097
4525.66 4055
4526.30 4086
4526.93 4165
4527.57 4311
4528.20 4651
4528.84 4861
4529.47 5027
4530.11 5248
4530.74 5587
4531.38 6051
4532.01 6266
4532.65 6559
4533.28 6865
4533.92 6951
4534.55 6920
4535.19 6434
4535.82 6353
4536.46 5984
4537.09 5380
4537.73 5055
4538.36 4691
4539.00 4540
4539.63 4324
4540.27 4135
4540.90 3912
4541.54 3780
4542.18 3763
4542.81 3865
4543.45 4001
4544.08 3830
4544.72 3823
4545.35 3947
4545.99 3956
4546.63 4007
4547.26 3981
4547.90 4022
4548.53 4022
4549.17 3959
4549.81 3960
4550.44 3948
4551.08 3864
4551.72 3821
4552.35 3866
4552.99 3691
4553.62 3511
4554.26 3639
4554.90 3816
4555.53 3797
4556.17 3720
4556.81 3628
4557.44 3605
4558.08 3703
4558.72 3807
4559.35 3708
4559.99 3835
4560.63 3921
4561.26 4094
4561.90 3909
4562.54 3767
4563.18 3711
4563.81 3800
4564.45 3826
4565.09 3816
4565.72 3782
4566.36 3882
4567.00 3822
4567.64 3903
4568.27 3879
4568.91 3972
4569.55 3916
4570.19 4106
4570.82 4084
4571.46 3979
4572.10 3919
4572.74 3896
4573.38 3827
4574.01 3925
4574.65 3892
4575.29 3855
4575.93 3786
4576.56 3726
4577.20 3750
4577.84 3760
4578.48 3831
4579.12 3804
4579.76 3849
4580.39 3783
4581.03 3763
4581.67 3591
4582.31 3862
4582.95 3971
4583.59 3858
4584.22 3856
4584.86 3760
4585.50 3776
4586.14 3868
4586.78 3767
4587.42 3728
4588.06 3729
4588.70 3607
4589.33 3588
4589.97 3557
4590.61 3564
4591.25 3567
4591.89 3474
4592.53 3518
4593.17 3446
4593.81 3551
4594.45 3608
4595.09 3599
4595.73 3527
4596.37 3473
4597.00 3594
4597.64 3478
4598.28 3556
4598.92 3533
4599.56 3442
4600.20 3544
4600.84 3574
4601.48 3634
4602.12 3757
4602.76 3777
4603.40 3855
4604.04 3798
4604.68 3963
4605.32 4104
4605.96 4133
4606.60 4142
4607.24 4144
4607.88 4300
4608.52 4186
4609.16 4134
4609.80 4128
4610.44 4032
4611.08 4034
4611.72 3945
4612.36 3910
4613.01 3822
4613.65 3939
4614.29 3751
4614.93 3666
4615.57 3698
4616.21 3837
4616.85 3712
4617.49 3753
4618.13 3736
4618.77 3719
4619.41 3599
4620.05 3668
4620.70 3687
4621.34 3431
4621.98 3491
4622.62 3492
4623.26 3577
4623.90 3438
4624.54 3323
4625.18 3327
4625.83 3351
4626.47 3429
4627.11 3340
4627.75 3485
4628.39 3460
4629.03 3567
4629.68 3548
4630.32 3601
4630.96 3539
4631.60 3583
4632.24 3601
4632.88 3566
4633.53 3566
4634.17 3572
4634.81 3533
4635.45 3551
4636.10 3470
4636.74 3397
4637.38 3390
4638.02 3484
4638.66 3386
4639.31 3278
4639.95 3333
4640.59 3387
4641.23 3281
4641.88 3469
4642.52 3516
4643.16 3555
4643.80 3471
4644.45 3652
4645.09 3722
4645.73 3585
4646.38 3654
4647.02 3655
4647.66 3660
4648.30 3765
4648.95 3577
4649.59 3696
4650.23 3833
4650.88 3712
4651.52 3646
4652.16 3633
4652.81 3678
4653.45 3692
4654.09 3614
4654.74 3556
4655.38 3693
4656.02 3775
4656.67 3761
4657.31 3764
4657.96 3754
4658.60 3937
4659.24 3948
4659.89 3696
4660.53 3684
4661.17 3733
4661.82 3926
4662.46 3858
4663.11 4025
4663.75 3989
4664.39 3907
4665.04 3827
4665.68 3794
4666.33 3726
4666.97 3684
4667.62 3526
4668.26 3409
4668.90 3401
4669.55 3375
4670.19 3534
4670.84 3534
4671.48 3463
4672.13 3505
4672.77 3261
4673.42 3373
4674.06 3380
4674.71 3444
4675.35 3206
4676.00 3369
4676.64 3385
4677.29 3318
4677.93 3410
4678.58 3425
4679.22 3338
4679.87 3398
4680.51 3333
4681.16 3530
4681.80 3540
4682.45 3626
4683.09 3686
4683.74 3656
4684.38 3554
4685.03 3627
4685.68 3633
4686.32 3595
4686.97 3613
4687.61 3542
4688.26 3513
4688.90 3531
4689.55 3342
4690.20 3362
4690.84 3387
4691.49 3261
4692.13 3389
4692.78 3389
4693.43 3384
4694.07 3219
4694.72 3252
4695.36 3242
4696.01 3284
4696.66 3182
4697.30 3212
4697.95 3384
4698.60 3420
4699.24 3478
4699.89 3411
4700.54 3352
4701.18 3371
4701.83 3408
4702.48 3654
4703.12 3507
4703.77 3451
4704.42 3569
4705.06 3485
4705.71 3512
4706.36 3664
4707.00 3794
4707.65 3750
4708.30 3828
4708.95 4080
4709.59 4371
4710.24 4336
4710.89 4290
4711.54 4340
4712.18 4322
4712.83 4152
4713.48 4090
4714.13 3956
4714.77 3643
4715.42 3657
4716.07 3469
4716.72 3405
4717.36 3348
4718.01 3392
4718.66 3473
4719.31 3385
4719.96 3414
4720.60 3290
4721.25 3372
4721.90 3532
4722.55 3478
4723.20 3450
4723.84 3429
4724.49 3549
4725.14 3454
4725.79 3520
4726.44 3565
4727.09 3553
4727.73 3382
4728.38 3334
4729.03 3427
4729.68 3234
4730.33 3248
4730.98 3292
4731.63 3297
4732.27 3284
4732.92 3363
4733.57 3391
4734.22 3254
4734.87 3290
4735.52 3198
4736.17 3151
4736.82 3202
4737.47 3264
4738.12 3056
4738.77 3164
4739.41 3175
4740.06 3210
4740.71 3441
4741.36 3428
4742.01 3474
4742.66 3450
4743.31 3328
4743.96 3258
4744.61 3253
4745.26 3326
4745.91 3501
4746.56 3572
4747.21 3522
4747.86 3573
4748.51 3635
4749.16 3795
4749.81 3847
4750.46 3946
4751.11 3929
4751.76 4148
4752.41 4281
4753.06 4353
4753.71 4359
4754.36 4284
4755.01 4390
4755.66 4345
4756.31 4078
4756.96 4066
4757.61 3977
4758.26 3904
4758.91 3684
4759.56 3411
4760.22 3466
4760.87 3294
4761.52 3254
4762.17 3191
4762.82 3109
4763.47 3208
4764.12 3388
4764.77 3247
4765.42 3292
4766.07 3257
4766.72 3169
4767.38 3194
4768.03 3257
4768.68 3266
4769.33 3197
4769.98 3097
4770.63 3056
4771.28 3008
4771.94 3086
4772.59 3072
4773.24 2945
4773.89 3018
4774.54 3143
4775.19 3150
4775.85 3097
4776.50 3150
4777.15 3073
4777.80 3107
4778.45 3079
4779.11 3227
4779.76 3087
4780.41 3112
4781.06 3159
4781.71 3166
4782.37 3069
4783.02 3207
4783.67 3144
4784.32 3085
4784.98 3218
4785.63 3133
4786.28 3141
4786.93 3153
4787.59 2973
4788.24 3092
4788.89 3225
4789.54 3211
4790.20 3124
4790.85 3296
4791.50 3426
4792.15 3184
4792.81 3138
4793.46 3320
4794.11 3188
4794.77 3188
4795.42 3159
4796.07 3199
4796.73 3118
4797.38 3136
4798.03 3068
4798.69 3173
4799.34 3134
4799.99 3077
4800.65 3151
4801.30 2983
4801.95 3124
4802.61 3150
4803.26 3115
4803.91 3118
4804.57 3137
4805.22 3047
4805.88 3153
4806.53 2962
4807.18 2968
4807.84 3043
4808.49 2988
4809.15 3025
4809.80 3071
4810.45 3078
4811.11 2977
4811.76 3037
4812.42 3076
4813.07 3078
4813.73 3021
4814.38 3001
4815.03 3105
4815.69 3177
4816.34 3207
4817.00 3151
4817.65 3248
4818.31 3212
4818.96 3186
4819.62 3329
4820.27 3354
4820.93 3240
4821.58 3389
4822.24 3538
4822.89 3490
4823.55 3638
4824.20 3562
4824.86 3628
4825.51 3556
4826.17 3530
4826.82 3409
4827.48 3746
4828.13 3778
4828.79 3655
4829.44 3487
4830.10 3560
4830.75 3675
4831.41 3651
4832.07 3635
4832.72 3729
4833.38 3661
4834.03 3920
4834.69 3906
4835.34 3980
4836.00 4098
4836.66 4178
4837.31 4205
4837.97 4082
4838.62 4061
4839.28 4168
4839.94 4139
4840.59 3985
4841.25 4006
4841.91 3768
4842.56 3735
4843.22 3654
4843.87 3473
4844.53 3431
4845.19 3471
4845.84 3330
4846.50 3294
4847.16 3357
4847.81 3271
4848.47 3345
4849.13 3545
4849.78 3456
4850.44 3514
4851.10 3437
4851.75 3555
4852.41 3413
4853.07 3319
4853.73 3447
4854.38 3351
4855.04 3429
4855.70 3500
4856.35 3268
4857.01 3227
4857.67 3308
4858.33 3254
4858.98 3303
4859.64 3293
4860.30 3447
4860.96 3497
4861.61 3535
4862.27 3603
4862.93 3580
4863.59 3687
4864.25 3805
4864.90 3760
4865.56 3811
4866.22 3964
4866.88 4124
4867.54 4112
4868.19 4071
4868.85 4021
4869.51 4042
4870.17 4010
4870.83 3957
4871.48 3828
4872.14 3791
4872.80 3857
4873.46 3859
4874.12 3601
4874.78 3751
4875.43 3765
4876.09 3825
4876.75 3793
4877.41 3623
4878.07 3668
4878.73 3661
4879.39 3656
4880.05 3533
4880.70 3328
4881.36 3359
4882.02 3234
4882.68 3255
4883.34 3081
4884.00 3304
4884.66 3389
4885.32 3254
4885.98 3191
4886.64 3414
4887.30 3348
4887.96 3318
4888.62 3377
4889.27 3415
4889.93 3522
4890.59 3471
4891.25 3666
4891.91 3719
4892.57 3641
4893.23 3880
4893.89 3919
4894.55 4027
4895.21 3870
4895.87 4070
4896.53 4006
4897.19 3862
4897.85 4068
4898.51 3897
4899.17 3787
4899.83 3696
4900.49 3883
4901.15 4002
4901.81 3818
4902.47 3808
4903.13 3690
4903.79 3731
4904.46 3717
4905.12 3751
4905.78 3728
4906.44 3716
4907.10 3585
4907.76 3449
4908.42 3556
4909.08 3557
4909.74 3495
4910.40 3499
4911.06 3554
4911.72 3445
4912.38 3374
4913.05 3453
4913.71 3534
4914.37 3529
4915.03 3471
4915.69 3280
4916.35 3082
4917.01 3158
4917.67 3252
4918.34 3199
4919.00 3211
4919.66 3223
4920.32 3163
4920.98 3151
4921.64 3226
4922.31 3079
4922.97 3017
4923.63 3138
4924.29 3140
4924.95 2944
4925.62 3119
4926.28 3221
4926.94 3078
4927.60 3113
4928.26 3098
4928.93 3107
4929.59 3005
4930.25 3061
4930.91 3065
4931.57 3063
4932.24 2972
4932.90 3027
4933.56 3150
4934.22 3224
4934.89 3170
4935.55 3290
4936.21 3142
4936.88 3044
4937.54 3154
4938.20 3037
4938.86 3062
4939.53 3125
4940.19 3208
4940.85 2969
4941.52 3071
4942.18 2936
4942.84 3053
4943.50 3065
4944.17 3055
4944.83 3038
4945.49 3127
4946.16 3241
4946.82 3082
4947.48 3098
4948.15 3191
4948.81 3145
4949.47 3159
4950.14 3112
4950.80 3132
4951.47 3169
4952.13 3055
4952.79 3147
4953.46 2974
4954.12 2902
4954.78 2893
4955.45 3037
4956.11 3222
4956.78 3426
4957.44 3353
4958.10 3264
4958.77 3285
4959.43 3400
4960.10 3244
4960.76 3397
4961.43 3461
4962.09 3489
4962.76 3512
4963.42 3763
4964.08 3927
4964.75 4108
4965.41 4039
4966.08 4084
4966.74 4161
4967.41 4237
4968.07 4102
4968.74 3963
4969.40 3736
4970.07 3552
4970.73 3539
4971.40 3332
4972.06 3246
4972.73 3161
4973.39 3303
4974.06 3389
4974.72 3338
4975.39 3361
4976.05 3607
4976.72 3459
4977.38 3465
4978.05 3530
4978.71 3335
4979.38 3281
4980.05 3453
4980.71 3440
4981.38 3370
4982.04 3097
4982.71 3384
4983.37 3315
4984.04 3248
4984.71 3532
4985.37 3516
4986.04 3538
4986.70 3604
4987.37 3730
4988.04 3682
4988.70 4022
4989.37 4096
4990.04 4034
4990.70 4014
4991.37 4223
4992.03 4075
4992.70 3971
4993.37 3922
4994.03 3843
4994.70 3785
4995.37 3749
4996.03 3512
4996.70 3511
4997.37 3372
4998.03 3288
4998.70 3288
4999.37 3229
5000.03 3117
5000.70 3128
5001.37 3208
5002.04 3143
5002.70 3064
5003.37 3024
5004.04 3052
5004.70 3011
5005.37 2989
5006.04 2980
5006.71 2952
5007.37 3002
5008.04 2883
5008.71 2908
5009.38 2994
5010.04 3017
5010.71 2978
5011.38 2952
5012.05 3090
5012.71 3001
5013.38 3036
5014.05 3083
5014.72 3063
5015.39 2957
5016.05 3013
5016.72 3109
5017.39 3099
5018.06 3144
5018.73 3074
5019.39 3116
5020.06 3299
5020.73 3399
5021.40 3348
5022.07 3355
5022.74 3398
5023.41 3492
5024.07 3535
5024.74 3623
5025.41 3603
5026.08 3669
5026.75 3442
5027.42 3389
5028.09 3453
5028.75 3343
5029.42 3317
5030.09 3349
5030.76 3188
5031.43 3301
5032.10 3085
5032.77 3007
5033.44 2989
5034.11 3014
5034.78 3003
5035.45 3012
5036.12 2963
5036.78 2868
5037.45 2843
5038.12 2834
5038.79 2917
5039.46 2995
5040.13 2838
5040.80 2806
5041.47 2741
5042.14 2745
5042.81 2938
5043.48 2968
5044.15 3016
5044.82 2906
5045.49 2826
5046.16 2841
5046.83 2828
5047.50 2850
5048.17 2951
5048.84 2947
5049.51 2847
5050.18 2927
5050.85 2939
5051.52 2977
5052.19 3119
5052.86 2973
5053.53 2926
5054.20 3125
5054.87 3103
5055.55 3149
5056.22 3153
5056.89 3122
5057.56 3095
5058.23 3066
5058.90 3034
5059.57 3082
5060.24 2980
5060.91 2913
5061.58 2989
5062.25 3015
5062.93 2961
5063.60 2980
5064.27 2942
5064.94 2893
5065.61 3033
5066.28 2966
5066.95 2912
5067.62 2947
5068.30 3030
5068.97 2915
5069.64 2892
5070.31 2811
5070.98 2802
5071.65 2894
5072.33 2861
5073.00 2892
5073.67 2837
5074.34 2870
5075.01 2918
5075.68 2803
5076.36 2713
5077.03 2858
5077.70 2841
5078.37 2920
5079.05 2909
5079.72 2816
5080.39 2762
5081.06 2871
5081.73 2895
5082.41 2973
5083.08 2843
5083.75 2972
5084.42 2821
5085.10 2915
5085.77 2882
5086.44 2999
5087.12 2939
5087.79 2984
5088.46 2834
5089.13 2790
5089.81 2835
5090.48 2946
5091.15 2945
5091.83 2969
5092.50 3107
5093.17 3220
5093.84 3180
5094.52 2938
5095.19 2832
5095.86 2859
5096.54 2946
5097.21 2927
5097.88 2958
5098.56 2862
5099.23 2814
5099.91 2795
5100.58 2770
5101.25 2792
5101.93 2864
5102.60 2826
5103.27 2944
5103.95 2883
5104.62 2855
5105.30 2975
5105.97 2866
5106.64 2821
5107.32 2922
5107.99 2870
5108.67 2854
5109.34 2745
5110.01 2787
5110.69 2788
5111.36 2810
5112.04 2784
5112.71 2860
5113.39 2979
5114.06 2793
5114.74 2894
5115.41 2749
5116.08 2780
5116.76 2807
5117.43 2710
5118.11 2867
5118.78 2812
5119.46 2740
5120.13 2787
5120.81 2756
5121.48 2780
5122.16 2805
5122.83 2717
5123.51 2824
5124.18 2814
5124.86 2668
5125.53 2846
5126.21 2830
5126.88 2866
5127.56 2820
5128.24 2814
5128.91 2810
5129.59 2786
5130.26 2666
5130.94 2815
5131.61 2931
5132.29 2856
5132.96 2738
5133.64 2852
5134.32 2758
5134.99 2718
5135.67 2846
5136.34 2851
5137.02 2765
5137.70 2887
5138.37 2959
5139.05 3078
5139.72 3008
5140.40 2935
5141.08 2890
5141.75 2977
5142.43 2941
5143.11 2943
5143.78 3021
5144.46 3052
5145.14 2964
5145.81 2929
5146.49 2832
5147.17 2726
5147.84 2770
5148.52 2817
5149.20 2729
5149.87 2768
5150.55 2758
5151.23 2747
5151.90 2740
5152.58 2682
5153.26 2759
5153.94 2824
5154.61 2650
5155.29 2651
5155.97 2667
5156.64 2765
5157.32 2674
5158.00 2639
5158.68 2788
5159.35 2762
5160.03 2742
5160.71 2765
5161.39 2812
5162.06 2671
5162.74 2565
5163.42 2643
5164.10 2634
5164.78 2738
5165.45 2798
5166.13 2744
5166.81 2673
5167.49 2615
5168.17 2795
5168.84 2854
5169.52 2725
5170.20 2693
5170.88 2628
5171.56 2693
5172.23 2765
5172.91 2756
5173.59 2671
5174.27 2693
5174.95 2692
5175.63 2747
5176.31 2762
5176.98 2827
5177.66 2632
5178.34 2691
5179.02 2766
5179.70 2686
5180.38 2711
5181.06 2768
5181.74 2842
5182.42 2788
5183.09 2836
5183.77 2661
5184.45 2812
5185.13 2755
5185.81 2607
5186.49 2793
5187.17 2801
5187.85 2720
5188.53 2714
5189.21 2677
5189.89 2558
5190.57 2670
5191.25 2615
5191.93 2563
5192.61 2661
5193.29 2639
5193.97 2666
5194.64 2586
5195.32 2675
5196.00 2604
5196.68 2684
5197.36 2806
5198.04 2769
5198.72 2577
5199.40 2540
5200.08 2621
5200.77 2713
5201.45 2726
5202.13 2684
5202.81 2800
5203.49 2776
5204.17 2768
5204.85 2811
5205.53 2912
5206.21 2875
5206.89 2768
5207.57 2888
5208.25 2908
5208.93 2897
5209.61 2951
5210.29 2892
5210.97 2946
5211.65 2907
5212.34 2840
5213.02 2820
5213.70 2936
5214.38 2709
5215.06 2839
5215.74 2907
5216.42 2790
5217.10 2686
5217.78 2660
5218.47 2669
5219.15 2523
5219.83 2478
5220.51 2577
5221.19 2640
5221.87 2650
5222.56 2659
5223.24 2636
5223.92 2595
5224.60 2732
5225.28 2686
5225.96 2730
5226.65 2709
5227.33 2644
5228.01 2678
5228.69 2589
5229.37 2634
5230.06 2660
5230.74 2592
5231.42 2683
5232.10 2652
5232.79 2813
5233.47 2736
5234.15 2753
5234.83 2942
5235.51 2845
5236.20 2876
5236.88 2832
5237.56 2777
5238.25 2838
5238.93 2917
5239.61 3151
5240.29 3062
5240.98 3067
5241.66 3087
5242.34 3051
5243.03 2976
5243.71 2947
5244.39 2957
5245.07 2913
5245.76 2742
5246.44 2724
5247.12 2681
5247.81 2700
5248.49 2660
5249.17 2732
5249.86 2665
5250.54 2665
5251.22 2803
5251.91 2746
5252.59 2657
5253.28 2625
5253.96 2608
5254.64 2802
5255.33 2645
5256.01 2737
5256.69 2693
5257.38 2660
5258.06 2561
5258.75 2566
5259.43 2624
5260.11 2706
5260.80 2607
5261.48 2669
5262.17 2655
5262.85 2689
5263.53 2741
5264.22 2705
5264.90 2655
5265.59 2513
5266.27 2568
5266.96 2574
5267.64 2597
5268.33 2670
5269.01 2555
5269.70 2731
5270.38 2680
5271.07 2689
5271.75 2783
5272.44 2758
5273.12 2621
5273.80 2658
5274.49 2681
5275.18 2718
5275.86 2595
5276.55 2744
5277.23 2690
5277.92 2739
5278.60 2773
5279.29 2881
5279.97 2838
5280.66 2817
5281.34 2816
5282.03 2817
5282.71 2948
5283.40 2880
5284.08 2861
5284.77 2834
5285.46 2785
5286.14 2817
5286.83 2725
5287.51 2616
5288.20 2561
5288.89 2567
5289.57 2587
5290.26 2594
5290.94 2619
5291.63 2501
5292.32 2513
5293.00 2694
5293.69 2634
5294.38 2607
5295.06 2630
5295.75 2609
5296.43 2582
5297.12 2535
5297.81 2622
5298.49 2526
5299.18 2721
5299.87 2809
5300.55 2758
5301.24 2837
5301.93 2784
5302.61 2890
5303.30 2829
5303.99 2803
5304.68 2940
5305.36 2845
5306.05 2806
5306.74 2779
5307.42 2771
5308.11 2895
5308.80 2728
5309.49 2735
5310.17 2791
5310.86 2637
5311.55 2639
5312.23 2643
5312.92 2698
5313.61 2716
5314.30 2606
5314.99 2642
5315.67 2649
5316.36 2565
5317.05 2516
5317.74 2576
5318.42 2515
5319.11 2684
5319.80 2682
5320.49 2644
5321.18 2594
5321.86 2581
5322.55 2646
5323.24 2708
5323.93 2644
5324.62 2577
5325.31 2535
5325.99 2571
5326.68 2564
5327.37 2566
5328.06 2587
5328.75 2483
5329.44 2578
5330.12 2562
5330.81 2589
5331.50 2747
5332.19 2802
5332.88 2800
5333.57 2771
5334.26 2767
5334.95 2842
5335.64 2780
5336.32 2694
5337.01 2668
5337.70 2664
5338.39 2750
5339.08 2730
5339.77 2756
5340.46 2829
5341.15 2721
5341.84 2663
5342.53 2742
5343.22 2737
5343.91 2717
5344.60 2755
5345.29 2804
5345.98 2745
5346.67 2908
5347.36 2932
5348.04 2989
5348.73 3030
5349.42 3253
5350.11 3316
5350.80 3359
5351.49 3449
5352.18 3549
5352.87 3627
5353.56 3564
5354.25 3433
5354.95 3391
5355.64 3356
5356.33 3233
5357.02 3204
5357.71 3020
5358.40 2923
5359.09 2737
5359.78 2684
5360.47 2789
5361.16 2710
5361.85 2718
5362.54 2836
5363.23 2814
5363.92 2650
5364.61 2660
5365.30 2750
5365.99 2814
5366.69 2806
5367.38 2798
5368.07 2786
5368.76 2755
5369.45 2658
5370.14 2680
5370.83 2692
5371.52 2536
5372.22 2614
5372.91 2751
5373.60 2702
5374.29 2629
5374.98 2697
5375.67 2812
5376.36 2758
5377.06 2730
5377.75 2884
5378.44 2872
5379.13 2833
5379.82 2945
5380.52 3104
5381.21 3046
5381.90 3227
5382.59 3284
5383.28 3187
5383.98 3177
5384.67 3060
5385.36 3084
5386.05 3062
5386.74 2916
5387.44 2879
5388.13 2880
5388.82 2730
5389.51 2664
5390.21 2614
5390.90 2789
5391.59 2682
5392.28 2575
5392.98 2547
5393.67 2532
5394.36 2676
5395.06 2613
5395.75 2527
5396.44 2647
5397.13 2778
5397.83 2574
5398.52 2481
5399.21 2519
5399.91 2514
5400.60 2429
5401.29 2442
5401.99 2457
5402.68 2385
5403.37 2382
5404.07 2621
5404.76 2670
5405.45 2589
5406.15 2556
5406.84 2754
5407.53 2819
5408.23 2806
5408.92 2925
5409.61 2871
5410.31 2755
5411.00 2752
5411.70 2710
5412.39 2626
5413.08 2580
5413.78 2535
5414.47 2578
5415.17 2544
5415.86 2587
5416.55 2712
5417.25 2625
5417.94 2496
5418.64 2518
5419.33 2559
5420.03 2547
5420.72 2539
5421.42 2565
5422.11 2651
5422.80 2638
5423.50 2551
5424.19 2482
5424.89 2440
5425.58 2497
5426.28 2542
5426.97 2485
5427.67 2569
5428.36 2513
5429.06 2415
5429.75 2594
5430.45 2454
5431.14 2388
5431.84 2451
5432.53 2448
5433.23 2512
5433.92 2493
5434.62 2584
5435.31 2639
5436.01 2557
5436.71 2571
5437.40 2511
5438.10 2575
5438.79 2594
5439.49 2555
5440.18 2677
5440.88 2640
5441.58 2607
5442.27 2550
5442.97 2506
5443.66 2561
5444.36 2435
5445.06 2497
5445.75 2511
5446.45 2474
5447.14 2523
5447.84 2467
5448.54 2548
5449.23 2484
5449.93 2361
5450.63 2483
5451.32 2536
5452.02 2503
5452.71 2446
5453.41 2442
5454.11 2505
5454.80 2487
5455.50 2485
5456.20 2517
5456.89 2438
5457.59 2458
5458.29 2341
5458.99 2290
5459.68 2356
5460.38 2369
5461.08 2440
5461.77 2530
5462.47 2463
5463.17 2330
5463.86 2422
5464.56 2427
5465.26 2336
5465.96 2449
5466.65 2459
5467.35 2550
5468.05 2443
5468.75 2477
5469.44 2371
5470.14 2453
5470.84 2419
5471.54 2439
5472.24 2449
5472.93 2386
5473.63 2432
5474.33 2406
5475.03 2430
5475.72 2307
5476.42 2210
5477.12 2193
5477.82 2212
5478.52 2239
5479.22 2180
5479.91 2223
5480.61 2180
5481.31 2315
5482.01 2302
5482.71 2375
5483.41 2401
5484.10 2367
5484.80 2413
5485.50 2400
5486.20 2400
5486.90 2320
5487.60 2416
5488.30 2424
5488.99 2559
5489.69 2445
5490.39 2432
5491.09 2363
5491.79 2328
5492.49 2413
5493.19 2353
5493.89 2415
5494.59 2346
5495.29 2425
5495.99 2386
5496.69 2263
5497.38 2391
5498.08 2396
5498.78 2326
5499.48 2331
5500.18 2298
5500.88 2302
5501.58 2269
5502.28 2520
5502.98 2381
5503.68 2347
5504.38 2368
5505.08 2367
5505.78 2318
5506.48 2380
5507.18 2343
5507.88 2414
5508.58 2382
5509.28 2363
5509.98 2359
5510.68 2394
5511.38 2451
5512.08 2397
5512.78 2458
5513.48 2442
5514.18 2320
5514.88 2291
5515.58 2301
5516.28 2288
5516.98 2370
5517.69 2358
5518.39 2246
5519.09 2192
5519.79 2146
5520.49 2195
5521.19 2221
5521.89 2217
5522.59 2231
5523.29 2407
5523.99 2324
5524.69 2222
5525.40 2219
5526.10 2317
5526.80 2360
5527.50 2323
5528.20 2280
5528.90 2387
5529.60 2328
5530.31 2252
5531.01 2338
5531.71 2407
5532.41 2369
5533.11 2307
5533.81 2285
5534.51 2268
5535.22 2243
5535.92 2198
5536.62 2253
5537.32 2152
5538.02 2196
5538.73 2247
5539.43 2332
5540.13 2307
5540.83 2301
5541.53 2163
5542.24 2147
5542.94 2201
5543.64 2288
5544.34 2234
5545.05 2210
5545.75 2209
5546.45 2208
5547.15 2214
5547.86 2207
5548.56 2228
5549.26 2213
5549.96 2363
5550.67 2297
5551.37 2393
5552.07 2328
5552.78 2278
5553.48 2333
5554.18 2194
5554.88 2119
5555.59 2210
5556.29 2112
5556.99 2227
5557.70 2230
5558.40 2225
5559.10 2206
5559.81 2166
5560.51 2165
5561.21 2192
5561.92 2275
5562.62 2281
5563.32 2348
5564.03 2336
5564.73 2328
5565.44 2373
5566.14 2363
5566.84 2339
5567.55 2356
5568.25 2217
5568.95 2281
5569.66 2286
5570.36 2155
5571.07 2256
5571.77 2226
5572.47 2260
5573.18 2268
5573.88 2173
5574.59 2269
5575.29 2292
5576.00 2196
5576.70 2151
5577.40 2373
5578.11 2238
5578.81 2191
5579.52 2315
5580.22 2292
5580.93 2113
5581.63 2145
5582.34 2314
5583.04 2362
5583.75 2203
5584.45 2301
5585.16 2299
5585.86 2253
5586.57 2309
5587.27 2316
5587.98 2239
5588.68 2257
5589.39 2177
5590.09 2174
5590.80 2249
5591.50 2260
5592.21 2201
5592.91 2253
5593.62 2260
5594.33 2266
5595.03 2305
5595.74 2260
5596.44 2343
5597.15 2267
5597.85 2285
5598.56 2247
5599.27 2305
5599.97 2311
5600.68 2274
5601.38 2185
5602.09 2105
5602.79 2293
5603.50 2262
5604.21 2200
5604.91 2165
5605.62 2314
5606.33 2304
5607.03 2293
5607.74 2199
5608.45 2144
5609.15 2159
5609.86 2188
5610.56 2131
5611.27 2140
5611.98 2232
5612.68 2305
5613.39 2315
5614.10 2310
5614.80 2234
5615.51 2248
5616.22 2295
5616.93 2276
5617.63 2202
5618.34 2111
5619.05 2093
5619.75 2151
5620.46 2244
5621.17 2229
5621.88 2178
5622.58 2123
5623.29 2138
5624.00 2176
5624.70 2113
5625.41 2204
5626.12 2185
5626.83 2154
5627.54 2200
5628.24 2229
5628.95 2207
5629.66 2234
5630.37 2302
5631.07 2165
5631.78 2102
5632.49 2215
5633.20 2255
5633.91 2105
5634.61 2192
5635.32 2151
5636.03 2198
5636.74 2277
5637.45 2141
5638.15 2260
5638.86 2271
5639.57 2152
5640.28 2095
5640.99 2242
5641.70 2330
5642.41 2335
5643.11 2368
5643.82 2407
5644.53 2369
5645.24 2360
5645.95 2335
5646.66 2250
5647.37 2132
5648.08 2106
5648.78 2213
5649.49 2204
5650.20 2200
5650.91 2351
5651.62 2237
5652.33 2155
5653.04 2109
5653.75 2196
5654.46 2244
5655.17 2224
5655.88 2201
5656.59 2124
5657.30 2085
5658.00 2194
5658.71 2196
5659.42 2113
5660.13 2216
5660.84 2270
5661.55 2191
5662.26 2317
5662.97 2273
5663.68 2305
5664.39 2201
5665.10 2182
5665.81 2229
5666.52 2185
5667.23 2201
5667.94 2128
5668.65 2167
5669.36 2194
5670.07 2246
5670.78 2199
5671.49 2200
5672.20 2214
5672.92 2125
5673.63 2140
5674.34 2103
5675.05 2171
5675.76 2202
5676.47 2107
5677.18 2120
5677.89 2042
5678.60 2093
5679.31 2128
5680.02 2057
5680.73 2070
5681.44 2136
5682.16 1971
5682.87 2060
5683.58 2098
5684.29 2184
5685.00 2032
5685.71 2107
5686.42 2184
5687.13 2185
5687.85 2116
5688.56 2158
5689.27 2136
5689.98 2170
5690.69 2320
5691.40 2231
5692.11 2202
5692.83 2229
5693.54 2127
5694.25 1975
5694.96 2086
5695.67 2127
5696.39 2261
5697.10 2193
5697.81 2212
5698.52 2202
5699.23 2255
5699.95 2251
5700.66 2262
5701.37 2244
5702.08 2213
5702.80 2170
5703.51 2246
5704.22 2192
5704.93 2237
5705.64 2181
5706.36 2114
5707.07 2183
5707.78 2169
5708.50 2119
5709.21 2096
5709.92 2104
5710.63 2137
5711.35 2087
5712.06 2201
5712.77 2147
5713.49 2198
5714.20 2061
5714.91 2057
5715.62 2074
5716.34 2108
5717.05 2155
5717.76 2147
5718.48 2102
5719.19 2100
5719.90 2065
5720.62 2052
5721.33 2036
5722.05 2166
5722.76 2273
5723.47 2094
5724.19 2210
5724.90 2062
5725.61 2106
5726.33 2143
5727.04 2105
5727.76 2081
5728.47 2135
5729.18 2197
5729.90 2171
5730.61 2133
5731.33 2126
5732.04 2222
5732.75 2177
5733.47 2151
5734.18 2107
5734.90 2069
5735.61 2180
5736.33 2154
5737.04 2297
5737.75 2170
5738.47 2207
5739.18 2083
5739.90 2044
5740.61 2043
5741.33 2164
5742.04 2024
5742.76 2124
5743.47 1997
5744.19 2065
5744.90 2124
5745.62 2062
5746.33 2035
5747.05 2127
5747.76 2163
5748.48 2117
5749.19 2113
5749.91 2045
5750.62 2188
5751.34 2238
5752.05 2156
5752.77 2136
5753.49 2077
5754.20 2180
5754.92 2309
5755.63 2221
5756.35 2251
5757.06 2269
5757.78 2288
5758.50 2283
5759.21 2267
5759.93 2221
5760.64 2269
5761.36 2217
5762.07 2161
5762.79 2215
5763.51 2205
5764.22 2112
5764.94 2073
5765.66 2177
5766.37 2227
5767.09 2158
5767.80 2121
5768.52 2085
5769.24 2161
5769.95 2223
5770.67 2202
5771.39 2255
5772.10 2187
5772.82 2207
5773.54 2392
5774.25 2385
5774.97 2336
5775.69 2374
5776.41 2290
5777.12 2277
5777.84 2393
5778.56 2295
5779.27 2341
5779.99 2284
5780.71 2325
5781.42 2219
5782.14 2325
5782.86 2367
5783.58 2417
5784.29 2264
5785.01 2317
5785.73 2342
5786.45 2476
5787.16 2412
5787.88 2380
5788.60 2296
5789.32 2402
5790.04 2399
5790.75 2255
5791.47 2339
5792.19 2396
5792.91 2294
5793.62 2358
5794.34 2362
5795.06 2223
5795.78 2439
5796.50 2490
5797.22 2516
5797.93 2425
5798.65 2398
5799.37 2592
5800.09 2623
5800.81 2617
5801.53 2837
5802.24 2983
5802.96 3098
5803.68 3034
5804.40 3137
5805.12 3056
5805.84 2939
5806.56 3018
5807.28 2784
5807.99 2754
5808.71 2622
5809.43 2666
5810.15 2603
5810.87 2553
5811.59 2596
5812.31 2570
5813.03 2574
5813.75 2708
5814.47 2681
5815.19 2651
5815.90 2680
5816.62 2863
5817.34 3044
5818.06 3193
5818.78 3229
5819.50 3278
5820.22 3336
5820.94 3203
5821.66 3122
5822.38 2987
5823.10 3145
5823.82 2993
5824.54 2949
5825.26 2902
5825.98 2629
5826.70 2700
5827.42 2691
5828.14 2587
5828.86 2552
5829.58 2635
5830.30 2564
5831.02 2587
5831.74 2494
5832.46 2616
5833.18 2687
5833.90 2643
5834.62 2634
5835.35 2585
5836.07 2474
5836.79 2620
5837.51 2518
5838.23 2557
5838.95 2485
5839.67 2453
5840.39 2502
5841.11 2506
5841.83 2437
5842.55 2457
5843.27 2411
5844.00 2460
5844.72 2424
5845.44 2396
5846.16 2366
5846.88 2281
5847.60 2359
5848.32 2318
5849.04 2319
5849.77 2310
5850.49 2320
5851.21 2415
5851.93 2299
5852.65 2238
5853.37 2286
5854.10 2336
5854.82 2371
5855.54 2383
5856.26 2421
5856.98 2367
5857.71 2328
5858.43 2392
5859.15 2395
5859.87 2417
5860.59 2322
5861.32 2322
5862.04 2437
5862.76 2364
5863.48 2300
5864.21 2305
5864.93 2289
5865.65 2260
5866.37 2201
5867.10 2257
5867.82 2020
5868.54 2112
5869.26 2275
5869.99 2201
5870.71 2121
5871.43 2141
5872.15 2235
5872.88 2264
5873.60 2251
5874.32 2126
5875.05 2257
5875.77 2214
5876.49 2139
5877.22 2225
5877.94 2252
5878.66 2170
5879.39 2122
5880.11 2137
5880.83 2141
5881.56 2273
5882.28 2209
5883.00 2160
5883.73 2277
5884.45 2497
5885.17 2422
5885.90 2307
5886.62 2358
5887.34 2404
5888.07 2350
5888.79 2433
5889.52 2301
5890.24 2273
5890.96 2338
5891.69 2401
5892.41 2350
5893.14 2302
5893.86 2289
5894.58 2154
5895.31 2370
5896.03 2133
5896.76 2228
5897.48 2278
5898.21 2254
5898.93 2306
5899.66 2238
5900.38 2304
5901.11 2345
5901.83 2516
5902.55 2569
5903.28 2495
5904.00 2615
5904.73 2564
5905.45 2479
5906.18 2635
5906.90 2543
5907.63 2494
5908.35 2345
5909.08 2259
5909.80 2217
5910.53 2179
5911.25 2329
5911.98 2326
5912.71 2242
5913.43 2194
5914.16 2148
5914.88 2103
5915.61 2143
5916.33 2132
5917.06 2138
5917.78 2100
5918.51 2218
5919.24 2195
5919.96 2163
5920.69 2122
5921.41 2090
5922.14 2083
5922.87 2047
5923.59 2094
5924.32 2144
5925.04 2116
5925.77 2143
5926.50 2161
5927.22 2168
5927.95 2199
5928.67 2170
5929.40 2326
5930.13 2243
5930.85 2216
5931.58 2209
5932.31 2323
5933.03 2264
5933.76 2279
5934.49 2279
5935.21 2338
5935.94 2333
5936.67 2202
5937.39 2361
5938.12 2254
5938.85 2313
5939.58 2309
5940.30 2193
5941.03 2272
5941.76 2355
5942.48 2257
5943.21 2332
5943.94 2213
5944.67 2239
5945.39 2177
5946.12 2239
5946.85 2217
5947.58 2178
5948.30 2207
5949.03 2221
5949.76 2220
5950.49 2172
5951.21 2190
5951.94 2238
5952.67 2176
5953.40 2182
5954.12 2175
5954.85 2216
5955.58 2165
5956.31 2290
5957.04 2254
5957.76 2238
5958.49 2233
5959.22 2293
5959.95 2473
5960.68 2444
5961.41 2354
5962.13 2444
5962.86 2534
5963.59 2547
5964.32 2288
5965.05 2368
5965.78 2293
5966.51 2245
5967.23 2193
5967.96 2299
5968.69 2221
5969.42 2280
5970.15 2305
5970.88 2219
5971.61 2095
5972.34 2178
5973.07 2150
5973.79 2265
5974.52 2137
5975.25 2071
5975.98 2094
5976.71 2055
5977.44 2101
5978.17 2161
5978.90 2134
5979.63 2172
5980.36 2159
5981.09 2108
5981.82 2172
5982.55 2173
5983.28 2105
5984.01 2257
5984.74 2143
5985.47 2165
5986.20 2252
5986.93 2259
5987.66 2183
5988.39 2156
5989.12 2163
5989.85 2216
5990.58 2248
5991.31 2233
5992.04 2173
5992.77 2134
5993.50 2168
5994.23 2195
5994.96 2215
5995.69 2216
5996.42 2240
5997.15 2107
5997.88 2249
5998.61 2061
5999.34 2031
6000.07 2085
6000.80 2193
6001.53 2235
6002.26 2222
6003.00 2162
6003.73 2147
6004.46 2054
6005.19 2133
6005.92 2119
6006.65 2103
6007.38 2067
6008.11 2050
6008.84 2068
6009.58 2153
6010.31 2090
6011.04 2085
6011.77 2178
6012.50 2148
6013.23 2167
6013.96 2193
6014.70 2308
6015.43 2298
6016.16 2213
6016.89 2329
6017.62 2296
6018.35 2249
6019.09 2155
6019.82 2167
6020.55 2308
6021.28 2196
6022.01 2136
6022.75 2186
6023.48 2223
6024.21 2148
6024.94 2087
6025.67 2092
6026.41 2102
6027.14 2107
6027.87 2168
6028.60 2062
6029.34 2007
6030.07 2108
6030.80 2071
6031.53 2112
6032.27 2086
6033.00 2050
6033.73 2084
6034.47 2010
6035.20 2069
6035.93 2062
6036.66 2013
6037.40 2037
6038.13 1986
6038.86 1992
6039.60 2019
6040.33 2011
6041.06 1992
6041.80 2020
6042.53 2087
6043.26 2175
6044.00 2240
6044.73 2345
6045.46 2454
6046.20 2541
6046.93 2602
6047.66 2578
6048.40 2490
6049.13 2481
6049.86 2483
6050.60 2452
6051.33 2437
6052.07 2245
6052.80 2236
6053.53 2255
6054.27 2069
6055.00 2092
6055.74 2001
6056.47 1950
6057.20 2003
6057.94 2002
6058.67 1944
6059.41 1888
6060.14 1945
6060.88 1977
6061.61 2121
6062.34 1894
6063.08 1958
6063.81 1980
6064.55 1923
6065.28 1914
6066.02 1878
6066.75 1913
6067.49 2011
6068.22 1830
6068.96 1905
6069.69 1935
6070.43 1835
6071.16 2029
6071.90 2052
6072.63 2004
6073.37 1981
6074.10 1951
6074.84 1859
6075.57 1925
6076.31 1870
6077.04 2000
6077.78 1986
6078.52 2020
6079.25 1935
6079.99 1961
6080.72 1897
6081.46 1953
6082.19 2051
6082.93 2091
6083.66 2112
6084.40 2060
6085.14 2065
6085.87 2149
6086.61 2018
6087.34 1900
6088.08 2012
6088.82 2053
6089.55 1979
6090.29 1996
6091.02 2035
6091.76 2038
6092.50 1957
6093.23 1967
6093.97 1955
6094.71 1849
6095.44 1893
6096.18 1886
6096.92 1947
6097.65 1946
6098.39 1909
6099.13 1938
6099.86 1916
6100.60 2035
6101.34 1897
6102.07 1917
6102.81 1957
6103.55 1949
6104.28 1929
6105.02 1896
6105.76 1830
6106.50 1862
6107.23 1827
6107.97 1824
6108.71 1881
6109.45 1965
6110.18 1937
6110.92 1863
6111.66 1836
6112.40 1931
6113.13 1931
6113.87 1902
6114.61 1855
6115.35 1888
6116.08 1951
6116.82 2033
6117.56 2007
6118.30 1986
6119.03 1969
6119.77 2006
6120.51 2079
6121.25 2090
6121.99 2035
6122.73 2031
6123.46 2072
6124.20 2053
6124.94 2068
6125.68 2011
6126.42 1857
6127.15 1961
6127.89 1921
6128.63 1886
6129.37 1985
6130.11 1962
6130.85 2095
6131.59 2053
6132.33 2048
6133.06 2040
6133.80 2124
6134.54 2179
6135.28 2089
6136.02 2150
6136.76 2058
6137.50 2123
6138.24 2077
6138.98 2099
6139.71 2036
6140.45 1887
6141.19 1809
6141.93 1937
6142.67 1909
6143.41 1971
6144.15 2017
6144.89 1804
6145.63 1778
6146.37 1926
6147.11 1977
6147.85 1939
6148.59 1904
6149.33 1983
6150.07 1955
6150.81 1981
6151.55 2013
6152.29 1915
6153.03 1900
6153.77 1886
6154.51 1995
6155.25 2000
6155.99 1943
6156.73 1838
6157.47 1771
6158.21 1935
6158.95 1935
6159.69 1963
6160.43 1949
6161.17 1880
6161.91 1896
6162.65 1944
6163.39 1885
6164.13 2011
6164.87 1955
6165.61 1954
6166.35 1866
6167.10 1898
6167.84 1898
6168.58 1850
6169.32 1875
6170.06 1930
6170.80 1871
6171.54 1950
6172.28 1919
6173.02 1916
6173.77 1956
6174.51 2032
6175.25 2055
6175.99 1942
6176.73 1963
6177.47 1952
6178.21 2126
6178.96 2002
6179.70 1899
6180.44 1994
6181.18 1979
6181.92 1800
6182.66 1818
6183.41 1759
6184.15 1797
6184.89 1786
6185.63 1856
6186.37 1877
6187.11 1861
6187.86 1913
6188.60 1920
6189.34 1845
6190.08 1719
6190.83 1760
6191.57 1755
6192.31 1825
6193.05 1772
6193.80 1732
6194.54 1812
6195.28 1820
6196.02 1871
6196.77 1864
6197.51 1855
6198.25 1910
6198.99 1845
6199.74 1788
6200.48 1709
6201.22 1772
6201.96 1832
6202.71 1825
6203.45 1853
6204.19 1851
6204.94 1863
6205.68 1902
6206.42 1921
6207.17 1990
6207.91 1979
6208.65 1996
6209.40 1945
6210.14 2044
6210.88 2084
6211.63 2039
6212.37 1929
6213.11 1837
6213.86 1905
6214.60 1978
6215.34 1932
6216.09 1893
6216.83 1889
6217.58 1863
6218.32 1743
6219.06 1789
6219.81 1733
6220.55 1906
6221.30 1780
6222.04 1718
6222.78 1760
6223.53 1797
6224.27 1780
6225.02 1819
6225.76 1786
6226.51 1787
6227.25 1854
6228.00 1865
6228.74 1865
6229.48 1746
6230.23 1874
6230.97 1945
6231.72 1877
6232.46 1984
6233.21 1933
6233.95 1925
6234.70 1986
6235.44 1897
6236.19 1889
6236.93 1923
6237.68 1833
6238.42 1803
6239.17 1869
6239.91 1966
6240.66 1922
6241.40 1744
6242.15 1781
6242.89 1797
6243.64 1808
6244.38 1836
6245.13 1892
6245.88 1833
6246.62 1879
6247.37 1810
6248.11 1930
6248.86 2017
6249.60 2134
6250.35 2204
6251.10 2138
6251.84 2094
6252.59 2073
6253.33 2041
6254.08 1913
6254.83 2009
6255.57 1944
6256.32 1860
6257.06 1866
6257.81 1843
6258.56 1805
6259.30 1805
6260.05 1976
6260.80 1978
6261.54 1904
6262.29 1897
6263.04 1915
6263.78 2020
6264.53 1942
6265.28 1878
6266.02 1935
6266.77 1946
6267.52 1929
6268.26 1986
6269.01 1891
6269.76 1939
6270.50 2007
6271.25 2049
6272.00 2044
6272.75 1986
6273.49 2015
6274.24 1959
6274.99 1962
6275.73 2041
6276.48 2009
6277.23 1972
6277.98 1898
6278.72 2004
6279.47 1995
6280.22 2026
6280.97 1979
6281.71 1885
6282.46 1872
6283.21 1865
6283.96 1881
6284.71 1944
6285.45 1868
6286.20 1846
6286.95 1865
6287.70 1923
6288.45 1909
6289.19 1884
6289.94 1917
6290.69 1928
6291.44 2049
6292.19 1959
6292.94 1916
6293.68 1840
6294.43 1891
6295.18 1837
6295.93 1918
6296.68 1829
6297.43 1841
6298.18 1810
6298.92 1821
6299.67 1847
6300.42 1870
6301.17 1820
6301.92 1793
6302.67 1798
6303.42 1777
6304.17 1842
6304.92 1893
6305.66 1946
6306.41 1855
6307.16 1855
6307.91 1846
6308.66 1934
6309.41 1911
6310.16 1931
6310.91 1856
6311.66 1836
6312.41 1857
6313.16 1791
6313.91 1790
6314.66 1822
6315.41 1726
6316.16 1716
6316.91 1802
6317.66 1761
6318.41 1816
6319.16 1800
6319.91 1846
6320.66 1787
6321.41 1850
6322.16 1820
6322.91 1755
6323.66 1745
6324.41 1846
6325.16 1826
6325.91 1787
6326.66 1799
6327.41 1745
6328.16 1770
6328.91 1819
6329.66 1879
6330.41 1785
6331.16 1747
6331.91 1737
6332.66 1782
6333.41 1879
6334.16 1775
6334.91 1732
6335.67 1783
6336.42 1818
6337.17 1773
6337.92 1693
6338.67 1683
6339.42 1816
6340.17 1843
6340.92 1766
6341.67 1780
6342.43 1742
6343.18 1651
6343.93 1703
6344.68 1764
6345.43 1769
6346.18 1830
6346.93 1708
6347.69 1741
6348.44 1814
6349.19 1862
6349.94 1784
6350.69 1760
6351.45 1840
6352.20 1788
6352.95 1785
6353.70 1825
6354.45 1792
6355.20 1829
6355.96 1800
6356.71 1869
6357.46 1821
6358.21 1847
6358.97 1757
6359.72 1709
6360.47 1836
6361.22 1812
6361.98 1762
6362.73 1830
6363.48 1779
6364.23 1798
6364.99 1791
6365.74 1778
6366.49 1824
6367.24 1832
6368.00 1735
6368.75 1772
6369.50 1797
6370.26 1887
6371.01 1840
6371.76 1843
6372.51 1940
6373.27 1942
6374.02 1835
6374.77 1853
6375.53 1825
6376.28 1820
6377.03 1812
6377.79 1804
6378.54 1744
6379.29 1733
6380.05 1784
6380.80 1689
6381.56 1847
6382.31 1752
6383.06 1752
6383.82 1746
6384.57 1725
6385.32 1782
6386.08 1731
6386.83 1667
6387.59 1775
6388.34 1687
6389.09 1819
6389.85 1784
6390.60 1712
6391.36 1797
6392.11 1858
6392.86 1770
6393.62 1827
6394.37 1784
6395.13 1671
6395.88 1664
6396.64 1748
6397.39 1754
6398.15 1741
6398.90 1718
6399.66 1648
6400.41 1687
6401.16 1630
6401.92 1721
6402.67 1757
6403.43 1631
6404.18 1591
6404.94 1608
6405.69 1662
6406.45 1721
6407.20 1658
6407.96 1655
6408.72 1656
6409.47 1751
6410.23 1741
6410.98 1701
6411.74 1672
6412.49 1637
6413.25 1732
6414.00 1674
6414.76 1728
6415.51 1678
6416.27 1694
6417.03 1621
6417.78 1584
6418.54 1632
6419.29 1718
6420.05 1705
6420.80 1655
6421.56 1634
6422.32 1634
6423.07 1566
6423.83 1597
6424.59 1644
6425.34 1753
6426.10 1656
6426.85 1630
6427.61 1624
6428.37 1613
6429.12 1622
6429.88 1600
6430.64 1579
6431.39 1624
6432.15 1581
6432.91 1669
6433.66 1621
6434.42 1700
6435.18 1667
6435.93 1592
6436.69 1670
6437.45 1726
6438.20 1633
6438.96 1612
6439.72 1561
6440.47 1720
6441.23 1645
6441.99 1661
6442.75 1668
6443.50 1662
6444.26 1658
6445.02 1580
6445.78 1609
6446.53 1673
6447.29 1641
6448.05 1592
6448.81 1613
6449.56 1571
6450.32 1604
6451.08 1518
6451.84 1616
6452.59 1606
6453.35 1513
6454.11 1582
6454.87 1579
6455.63 1642
6456.38 1639
6457.14 1625
6457.90 1631
6458.66 1633
6459.42 1599
6460.17 1599
6460.93 1665
6461.69 1620
6462.45 1579
6463.21 1640
6463.97 1656
6464.73 1602
6465.48 1546
6466.24 1520
6467.00 1553
6467.76 1561
6468.52 1561
6469.28 1520
6470.04 1558
6470.80 1607
6471.55 1524
6472.31 1615
6473.07 1633
6473.83 1639
6474.59 1672
6475.35 1623
6476.11 1627
6476.87 1718
6477.63 1712
6478.39 1711
6479.15 1656
6479.91 1606
6480.66 1681
6481.42 1674
6482.18 1596
6482.94 1707
6483.70 1613
6484.46 1804
6485.22 1842
6485.98 1764
6486.74 1741
6487.50 1683
6488.26 1730
6489.02 1841
6489.78 1711
6490.54 1719
6491.30 1725
6492.06 1704
6492.82 1716
6493.58 1581
6494.34 1666
6495.10 1634
6495.86 1623
6496.62 1657
6497.38 1669
6498.14 1729
6498.91 1705
6499.67 1657
6500.43 1633
6501.19 1653
6501.95 1636
6502.71 1663
6503.47 1676
6504.23 1626
6504.99 1659
6505.75 1668
6506.51 1615
6507.27 1683
6508.04 1625
6508.80 1709
6509.56 1591
6510.32 1624
6511.08 1613
6511.84 1714
6512.60 1659
6513.36 1752
6514.13 1795
6514.89 1755
6515.65 1686
6516.41 1756
6517.17 1678
6517.93 1706
6518.69 1710
6519.46 1638
6520.22 1642
6520.98 1690
6521.74 1659
6522.50 1649
6523.27 1718
6524.03 1664
6524.79 1757
6525.55 1777
6526.31 1691
6527.08 1707
6527.84 1773
6528.60 1879
6529.36 1856
6530.13 1865
6530.89 1843
6531.65 1766
6532.41 1705
6533.18 1730
6533.94 1755
6534.70 1774
6535.46 1751
6536.23 1791
6536.99 1670
6537.75 1690
6538.51 1751
6539.28 1806
6540.04 1732
6540.80 1743
6541.57 1738
6542.33 1658
6543.09 1708
6543.86 1687
6544.62 1621
6545.38 1669
6546.15 1683
6546.91 1586
6547.67 1570
6548.44 1762
6549.20 1674
6549.96 1664
6550.73 1732
6551.49 1774
6552.25 1674
6553.02 1674
6553.78 1684
6554.54 1787
6555.31 1688
6556.07 1657
6556.84 1723
6557.60 1743
6558.36 1685
6559.13 1625
6559.89 1577
6560.66 1703
6561.42 1800
6562.18 1817
6562.95 1749
6563.71 1714
6564.48 1710
6565.24 1748
6566.01 1856
6566.77 1691
6567.54 1706
6568.30 1774
6569.06 1760
6569.83 1662
6570.59 1742
6571.36 1772
6572.12 1730
6572.89 1743
6573.65 1718
6574.42 1744
6575.18 1790
6575.95 1811
6576.71 1831
6577.48 1845
6578.24 1896
6579.01 1965
6579.77 1898
6580.54 1981
6581.31 2061
6582.07 2066
6582.84 2159
6583.60 2172
6584.37 2166
6585.13 2210
6585.90 2143
6586.66 2169
6587.43 2110
6588.20 2015
6588.96 2000
6589.73 1974
6590.49 1843
6591.26 1925
6592.02 1875
6592.79 1797
6593.56 1855
6594.32 1856
6595.09 1964
6595.86 1813
6596.62 1805
6597.39 1860
6598.15 1765
6598.92 1785
6599.69 1882
6600.45 1885
6601.22 1922
6601.99 1856
6602.75 1931
6603.52 1913
6604.29 1928
6605.05 1927
6605.82 1938
6606.59 1860
6607.35 1969
6608.12 2011
6608.89 2003
6609.65 1985
6610.42 2014
6611.19 1878
6611.96 1897
6612.72 1887
6613.49 1923
6614.26 1896
6615.02 1919
6615.79 2024
6616.56 1942
6617.33 1874
6618.09 2048
6618.86 2030
6619.63 1958
6620.40 2054
6621.16 2062
6621.93 2061
6622.70 2116
6623.47 2260
6624.24 2181
6625.00 2215
6625.77 2216
6626.54 2245
6627.31 2156
6628.08 2108
6628.84 2175
6629.61 2148
6630.38 2084
6631.15 2042
6631.92 2109
6632.68 2193
6633.45 2182
6634.22 2322
6634.99 2477
6635.76 2561
6636.53 2669
6637.30 2756
6638.06 2804
6638.83 2622
6639.60 2462
6640.37 2345
6641.14 2212
6641.91 2175
6642.68 2047
6643.45 1927
6644.22 1914
6644.98 1848
6645.75 1881
6646.52 1834
6647.29 1793
6648.06 1934
6648.83 1915
6649.60 1828
6650.37 1862
6651.14 1838
6651.91 1866
6652.68 1810
6653.45 1825
6654.22 1848
6654.99 1793
6655.76 1852
6656.53 1909
6657.30 1828
6658.06 1752
6658.83 1894
6659.60 2025
6660.37 1886
6661.14 1841
6661.91 1870
6662.68 1922
6663.45 1923
6664.22 1988
6665.00 2017
6665.77 2088
6666.54 2170
6667.31 2216
6668.08 2180
6668.85 2057
6669.62 2010
6670.39 2067
6671.16 1976
6671.93 1869
6672.70 1900
6673.47 1958
6674.24 1927
6675.01 1984
6675.78 1971
6676.55 1902
6677.32 1847
6678.10 1823
6678.87 1773
6679.64 1769
6680.41 1766
6681.18 1786
6681.95 1864
6682.72 1895
6683.49 1822
6684.26 1892
6685.04 1871
6685.81 1898
6686.58 1904
6687.35 1913
6688.12 1877
6688.89 2085
6689.67 1965
6690.44 1907
6691.21 1934
6691.98 1805
6692.75 1816
6693.52 1782
6694.30 1813
6695.07 1799
6695.84 1790
6696.61 1726
6697.38 1759
6698.16 1740
6698.93 1677
6699.70 1735
6700.47 1673
6701.25 1701
6702.02 1704
6702.79 1669
6703.56 1664
6704.33 1677
6705.11 1688
6705.88 1678
6706.65 1694
6707.43 1614
6708.20 1649
6708.97 1667
6709.74 1755
6710.52 1766
6711.29 1708
6712.06 1658
6712.84 1614
6713.61 1648
6714.38 1640
6715.15 1639
6715.93 1675
6716.70 1741
6717.47 1678
6718.25 1604
6719.02 1619
6719.79 1672
6720.57 1621
6721.34 1611
6722.11 1647
6722.89 1625
6723.66 1631
6724.43 1643
6725.21 1577
6725.98 1666
6726.76 1601
6727.53 1567
6728.30 1594
6729.08 1612
6729.85 1591
6730.63 1596
6731.40 1631
6732.17 1669
6732.95 1656
6733.72 1629
6734.50 1668
6735.27 1627
6736.04 1602
6736.82 1559
6737.59 1634
6738.37 1583
6739.14 1542
6739.92 1591
6740.69 1660
6741.47 1628
6742.24 1626
6743.02 1536
6743.79 1630
6744.57 1615
6745.34 1631
6746.12 1524
6746.89 1513
6747.66 1551
6748.44 1591
6749.22 1572
6749.99 1527
6750.77 1553
6751.54 1613
6752.32 1608
6753.09 1572
6753.87 1571
6754.64 1582
6755.42 1556
6756.19 1518
6756.97 1553
6757.74 1511
6758.52 1538
6759.29 1479
6760.07 1493
6760.85 1449
6761.62 1497
6762.40 1537
6763.17 1573
6763.95 1512
6764.73 1607
6765.50 1586
6766.28 1602
6767.05 1653
6767.83 1581
6768.61 1574
6769.38 1611
6770.16 1582
6770.94 1594
6771.71 1527
6772.49 1501
6773.26 1505
6774.04 1585
6774.82 1587
6775.59 1577
6776.37 1579
6777.15 1670
6777.92 1667
6778.70 1579
6779.48 1636
6780.25 1723
6781.03 1674
6781.81 1731
6782.59 1717
6783.36 1716
6784.14 1769
6784.92 1719
6785.69 1557
6786.47 1619
6787.25 1613
6788.03 1558
6788.80 1500
6789.58 1521
6790.36 1540
6791.13 1568
6791.91 1469
6792.69 1421
6793.47 1394
6794.25 1441
6795.02 1452
6795.80 1426
6796.58 1401
6797.36 1390
6798.13 1448
6798.91 1483
6799.69 1391
6800.47 1375
6801.25 1314
6802.02 1404
6802.80 1464
6803.58 1458
6804.36 1464
6805.14 1433
6805.92 1482
6806.69 1480
6807.47 1430
6808.25 1537
6809.03 1532
6809.81 1473
6810.59 1416
6811.36 1410
6812.14 1413
6812.92 1403
6813.70 1432
6814.48 1430
6815.26 1434
6816.04 1509
6816.82 1514
6817.60 1524
6818.37 1482
6819.15 1524
6819.93 1519
6820.71 1494
6821.49 1558
6822.27 1496
6823.05 1450
6823.83 1484
6824.61 1501
6825.39 1412
6826.17 1398
6826.95 1397
6827.73 1449
6828.51 1456
6829.29 1463
6830.07 1584
6830.85 1507
6831.63 1464
6832.40 1462
6833.18 1486
6833.96 1493
6834.74 1473
6835.52 1471
6836.30 1471
6837.08 1412
6837.87 1429
6838.65 1477
6839.43 1425
6840.21 1475
6840.99 1412
6841.77 1430
6842.55 1420
6843.33 1443
6844.11 1406
6844.89 1456
6845.67 1390
6846.45 1374
6847.23 1429
6848.01 1394
6848.79 1516
6849.57 1523
6850.35 1508
6851.13 1531
6851.92 1502
6852.70 1536
6853.48 1597
6854.26 1554
6855.04 1588
6855.82 1595
6856.60 1449
6857.38 1528
6858.16 1484
6858.95 1508
6859.73 1421
6860.51 1358
6861.29 1451
6862.07 1479
6862.85 1373
6863.64 1406
6864.42 1371
6865.20 1455
6865.98 1478
6866.76 1472
6867.54 1466
6868.33 1369
6869.11 1478
6869.89 1423
6870.67 1375
6871.45 1407
6872.24 1454
6873.02 1369
6873.80 1455
6874.58 1456
6875.36 1450
6876.15 1465
6876.93 1428
6877.71 1397
6878.49 1345
6879.28 1389
6880.06 1408
6880.84 1423
6881.62 1448
6882.41 1495
6883.19 1403
6883.97 1499
6884.76 1531
6885.54 1500
6886.32 1432
6887.10 1445
6887.89 1484
6888.67 1410
6889.45 1491
6890.24 1527
6891.02 1536
6891.80 1529
6892.59 1513
6893.37 1570
6894.15 1460
6894.94 1398
6895.72 1416
6896.50 1485
6897.29 1491
6898.07 1440
6898.85 1388
6899.64 1416
6900.42 1464
6901.21 1438
6901.99 1400
6902.77 1455
6903.56 1560
6904.34 1477
6905.12 1409
6905.91 1369
6906.69 1473
6907.48 1458
6908.26 1433
6909.05 1449
6909.83 1513
6910.61 1472
6911.40 1430
6912.18 1509
6912.97 1526
6913.75 1417
6914.54 1438
6915.32 1513
6916.11 1531
6916.89 1498
6917.67 1469
6918.46 1532
6919.24 1537
6920.03 1473
6920.81 1504
6921.60 1625
6922.38 1594
6923.17 1648
6923.95 1579
6924.74 1647
6925.52 1581
6926.31 1580
6927.09 1612
6927.88 1537
6928.67 1516
6929.45 1462
6930.24 1544
6931.02 1624
6931.81 1540
6932.59 1556
6933.38 1616
6934.16 1547
6934.95 1489
6935.74 1508
6936.52 1546
6937.31 1541
6938.09 1395
6938.88 1439
6939.66 1511
6940.45 1539
6941.24 1490
6942.02 1520
6942.81 1528
6943.59 1550
6944.38 1511
6945.17 1559
6945.95 1567
6946.74 1542
6947.53 1640
6948.31 1659
6949.10 1714
6949.89 1597
6950.67 1697
6951.46 1839
6952.25 1837
6953.03 1728
6953.82 1670
6954.61 1647
6955.39 1735
6956.18 1652
6956.97 1662
6957.75 1621
6958.54 1577
6959.33 1589
6960.11 1576
6960.90 1541
6961.69 1614
6962.48 1554
6963.26 1591
6964.05 1570
6964.84 1638
6965.63 1694
6966.41 1628
6967.20 1696
6967.99 1673
6968.78 1662
6969.56 1642
6970.35 1589
6971.14 1625
6971.93 1655
6972.71 1613
6973.50 1595
6974.29 1681
6975.08 1656
6975.87 1706
6976.65 1639
6977.44 1681
6978.23 1720
6979.02 1853
6979.81 1743
6980.60 1679
6981.38 1794
6982.17 1798
6982.96 1746
6983.75 1772
6984.54 1664
6985.33 1688
6986.11 1673
6986.90 1660
6987.69 1687
6988.48 1696
6989.27 1690
6990.06 1664
6990.85 1633
6991.64 1708
6992.42 1628
6993.21 1588
6994.00 1587
6994.79 1514
6995.58 1575
6996.37 1550
6997.16 1544
6997.95 1521
6998.74 1530
6999.53 1486
7000.32 1509
7001.11 1688
7001.90 1620
7002.68 1597
7003.47 1613
7004.26 1645
7005.05 1618
7005.84 1651
7006.63 1627
7007.42 1696
7008.21 1638
7009.00 1642
7009.79 1634
7010.58 1633
7011.37 1505
7012.16 1548
7012.95 1557
7013.74 1545
7014.53 1526
7015.32 1449
7016.11 1509
7016.90 1556
7017.69 1583
7018.48 1539
7019.27 1560
7020.07 1537
7020.86 1593
7021.65 1516
7022.44 1500
7023.23 1586
7024.02 1564
7024.81 1468
7025.60 1429
7026.39 1470
7027.18 1567
7027.97 1581
7028.76 1493
7029.55 1463
7030.35 1553
7031.14 1503
7031.93 1431
7032.72 1580
7033.51 1530
7034.30 1446
7035.09 1503
7035.88 1580
7036.68 1520
7037.47 1522
7038.26 1458
7039.05 1482
7039.84 1505
7040.63 1527
7041.43 1517
7042.22 1532
7043.01 1538
7043.80 1506
7044.59 1474
7045.38 1620
7046.18 1600
7046.97 1546
7047.76 1561
7048.55 1450
7049.35 1529
7050.14 1515
7050.93 1535
7051.72 1528
7052.51 1442
7053.31 1490
7054.10 1529
7054.89 1489
7055.68 1510
7056.48 1578
7057.27 1545
7058.06 1548
7058.85 1532
7059.65 1544
7060.44 1563
7061.23 1502
7062.03 1447
7062.82 1459
7063.61 1465
7064.40 1456
7065.20 1470
7065.99 1340
7066.78 1430
7067.58 1495
7068.37 1521
7069.16 1542
7069.96 1563
7070.75 1491
7071.54 1495
7072.34 1488
7073.13 1510
7073.92 1620
7074.72 1562
7075.51 1456
7076.30 1624
7077.10 1628
7077.89 1495
7078.69 1515
7079.48 1519
7080.27 1540
7081.07 1574
7081.86 1541
7082.66 1611
7083.45 1572
7084.24 1561
7085.04 1631
7085.83 1655
7086.63 1689
7087.42 1725
7088.21 1681
7089.01 1812
7089.80 1772
7090.60 1844
7091.39 1853
7092.19 1843
7092.98 1824
7093.78 1719
7094.57 1653
7095.37 1717
7096.16 1602
7096.96 1529
7097.75 1586
7098.55 1487
7099.34 1513
7100.14 1594
7100.93 1571
7101.73 1496
7102.52 1479
7103.32 1540
7104.11 1499
7104.91 1382
7105.70 1413
7106.50 1416
7107.29 1386
7108.09 1371
7108.88 1428
7109.68 1342
7110.47 1406
7111.27 1450
7112.07 1491
7112.86 1409
7113.66 1386
7114.45 1459
7115.25 1404
7116.04 1522
7116.84 1559
7117.64 1463
7118.43 1545
7119.23 1551
7120.02 1720
7120.82 1772
7121.62 1658
7122.41 1673
7123.21 1670
7124.01 1625
7124.80 1581
7125.60 1605
7126.40 1513
7127.19 1504
7127.99 1469
7128.79 1397
7129.58 1451
7130.38 1405
7131.18 1443
7131.97 1474
7132.77 1506
7133.57 1490
7134.36 1369
7135.16 1351
7135.96 1429
7136.75 1430
7137.55 1452
7138.35 1392
7139.14 1380
7139.94 1443
7140.74 1440
7141.54 1399
7142.33 1400
7143.13 1462
7143.93 1450
7144.73 1509
7145.52 1471
7146.32 1446
7147.12 1429
7147.92 1381
7148.71 1404
7149.51 1370
7150.31 1448
7151.11 1421
7151.91 1463
7152.70 1485
7153.50 1408
7154.30 1471
7155.10 1435
7155.90 1406
7156.69 1394
7157.49 1408
7158.29 1508
7159.09 1460
7159.89 1511
7160.69 1448
7161.48 1434
7162.28 1442
7163.08 1450
7163.88 1428
7164.68 1399
7165.48 1447
7166.28 1369
7167.07 1391
7167.87 1443
7168.67 1512
7169.47 1479
7170.27 1535
7171.07 1551
7171.87 1519
7172.67 1442
7173.47 1391
7174.27 1441
7175.06 1489
7175.86 1470
7176.66 1495
7177.46 1524
7178.26 1452
7179.06 1405
7179.86 1396
7180.66 1362
7181.46 1350
7182.26 1383
7183.06 1359
7183.86 1425
7184.66 1412
7185.46 1492
7186.26 1428
7187.06 1353
7187.86 1370
7188.66 1310
7189.46 1294
7190.26 1385
7191.06 1361
7191.86 1338
7192.66 1331
7193.46 1382
7194.26 1420
7195.06 1381
7195.86 1391
7196.66 1371
7197.46 1302
7198.26 1318
7199.06 1366
7199.86 1380
7200.66 1510
7201.46 1425
7202.26 1385
7203.06 1328
7203.87 1353
7204.67 1430
7205.47 1452
7206.27 1454
7207.07 1526
7207.87 1395
7208.67 1411
7209.47 1436
7210.27 1355
7211.07 1329
7211.88 1318
7212.68 1406
7213.48 1427
7214.28 1405
7215.08 1426
7215.88 1451
7216.68 1444
7217.49 1345
7218.29 1430
7219.09 1316
7219.89 1419
7220.69 1446
7221.49 1399
7222.30 1412
7223.10 1407
7223.90 1448
7224.70 1368
7225.50 1387
7226.31 1448
7227.11 1460
7227.91 1415
7228.71 1358
7229.51 1403
7230.32 1399
7231.12 1358
7231.92 1323
7232.72 1336
7233.53 1371
7234.33 1277
7235.13 1343
7235.93 1341
7236.74 1418
7237.54 1362
7238.34 1450
7239.14 1418
7239.95 1488
7240.75 1553
7241.55 1470
7242.36 1357
7243.16 1307
7243.96 1417
7244.77 1399
7245.57 1387
7246.37 1378
7247.17 1399
7247.98 1360
7248.78 1355
7249.58 1367
7250.39 1327
7251.19 1384
7251.99 1402
7252.80 1385
7253.60 1408
7254.41 1325
7255.21 1368
7256.01 1388
7256.82 1367
7257.62 1385
7258.42 1316
7259.23 1275
7260.03 1320
7260.84 1347
7261.64 1305
7262.44 1352
7263.25 1363
7264.05 1370
7264.86 1340
7265.66 1367
7266.46 1354
7267.27 1280
7268.07 1323
7268.88 1254
7269.68 1334
7270.49 1335
7271.29 1346
7272.10 1344
7272.90 1330
7273.71 1354
7274.51 1378
7275.31 1332
7276.12 1338
7276.92 1388
7277.73 1324
7278.53 1360
7279.34 1375
7280.14 1370
7280.95 1397
7281.75 1420
7282.56 1417
7283.37 1354
7284.17 1302
7284.98 1292
7285.78 1332
7286.59 1309
7287.39 1358
7288.20 1348
7289.00 1340
7289.81 1273
7290.61 1280
7291.42 1325
7292.23 1333
7293.03 1284
7293.84 1291
7294.64 1281
7295.45 1276
7296.25 1301
7297.06 1308
7297.87 1276
7298.67 1231
7299.48 1308
7300.28 1362
7301.09 1339
7301.90 1420
7302.70 1339
7303.51 1411
7304.32 1409
7305.12 1380
7305.93 1346
7306.74 1358
7307.54 1279
7308.35 1296
7309.16 1315
7309.96 1321
7310.77 1298
7311.58 1304
7312.38 1296
7313.19 1321
7314.00 1290
7314.80 1251
7315.61 1233
7316.42 1218
7317.22 1281
7318.03 1367
7318.84 1253
7319.65 1296
7320.45 1311
7321.26 1337
7322.07 1275
7322.88 1312
7323.68 1342
7324.49 1329
7325.30 1353
7326.11 1430
7326.91 1344
7327.72 1334
7328.53 1333
7329.34 1333
7330.14 1325
7330.95 1242
7331.76 1321
7332.57 1244
7333.38 1255
7334.18 1277
7334.99 1311
7335.80 1356
7336.61 1352
7337.42 1306
7338.22 1266
7339.03 1247
7339.84 1246
7340.65 1334
7341.46 1332
7342.27 1201
7343.07 1242
7343.88 1263
7344.69 1261
7345.50 1319
7346.31 1249
7347.12 1267
7347.93 1406
7348.74 1358
7349.54 1312
7350.35 1210
7351.16 1358
7351.97 1278
7352.78 1252
7353.59 1218
7354.40 1200
7355.21 1252
7356.02 1258
7356.83 1255
7357.64 1329
7358.45 1249
7359.25 1211
7360.06 1255
7360.87 1258
7361.68 1178
7362.49 1222
7363.30 1207
7364.11 1235
7364.92 1293
7365.73 1249
7366.54 1286
7367.35 1272
7368.16 1202
7368.97 1220
7369.78 1240
7370.59 1211
7371.40 1257
7372.21 1204
7373.02 1189
7373.83 1269
7374.64 1230
7375.45 1229
7376.26 1256
7377.07 1208
7377.88 1200
7378.69 1141
7379.50 1207
7380.31 1250
7381.13 1271
7381.94 1226
7382.75 1235
7383.56 1227
7384.37 1259
7385.18 1255
7385.99 1249
7386.80 1265
7387.61 1265
7388.42 1219
7389.23 1204
7390.05 1190
7390.86 1240
7391.67 1259
7392.48 1209
7393.29 1275
7394.10 1203
7394.91 1177
7395.72 1195
7396.54 1180
7397.35 1248
7398.16 1240
7398.97 1279
7399.78 1308
7400.59 1290
7401.41 1341
7402.22 1361
7403.03 1378
7403.84 1313
7404.65 1287
7405.46 1371
7406.28 1434
7407.09 1321
7407.90 1305
7408.71 1285
7409.52 1259
7410.34 1302
7411.15 1254
7411.96 1242
7412.77 1159
7413.59 1157
7414.40 1203
7415.21 1217
7416.02 1204
7416.84 1253
7417.65 1231
7418.46 1219
7419.27 1188
7420.09 1248
7420.90 1233
7421.71 1229
7422.53 1188
7423.34 1244
7424.15 1219
7424.96 1185
7425.78 1214
7426.59 1231
7427.40 1236
7428.22 1219
7429.03 1254
7429.84 1253
7430.66 1203
7431.47 1198
7432.28 1190
7433.10 1255
7433.91 1241
7434.72 1198
7435.54 1191
7436.35 1177
7437.17 1165
7437.98 1193
7438.79 1223
7439.61 1236
7440.42 1223
7441.23 1308
7442.05 1310
7442.86 1199
7443.68 1241
7444.49 1264
7445.30 1352
7446.12 1207
7446.93 1186
7447.75 1272
7448.56 1240
7449.38 1218
7450.19 1197
7451.00 1191
7451.82 1161
7452.63 1185
7453.45 1181
7454.26 1161
7455.08 1242
7455.89 1183
7456.71 1129
7457.52 1217
7458.34 1206
7459.15 1214
7459.97 1284
7460.78 1273
7461.60 1302
7462.41 1320
7463.23 1162
7464.04 1230
7464.86 1330
7465.67 1248
7466.49 1269
7467.30 1207
7468.12 1290
7468.93 1224
7469.75 1236
7470.56 1307
7471.38 1251
7472.20 1275
7473.01 1261
7473.83 1291
7474.64 1231
7475.46 1276
7476.27 1271
7477.09 1331
7477.91 1220
7478.72 1210
7479.54 1271
7480.35 1211
7481.17 1281
7481.99 1265
7482.80 1241
7483.62 1304
7484.44 1279
7485.25 1229
7486.07 1226
7486.88 1310
7487.70 1322
7488.52 1298
7489.33 1240
7490.15 1211
7490.97 1268
7491.78 1275
7492.60 1312
7493.42 1329
7494.23 1307
7495.05 1300
7495.87 1308
7496.69 1310
7497.50 1297
7498.32 1251
7499.14 1279
7499.95 1287
7500.77 1306
7501.59 1281
7502.40 1333
7503.22 1370
7504.04 1319
7504.86 1253
7505.67 1240
7506.49 1317
7507.31 1322
7508.13 1387
7508.94 1364
7509.76 1281
7510.58 1379
7511.40 1275
7512.22 1281
7513.03 1265
7513.85 1265
7514.67 1242
7515.49 1256
7516.31 1298
7517.12 1294
7517.94 1300
7518.76 1325
7519.58 1295
7520.40 1331
7521.21 1275
7522.03 1322
7522.85 1362
7523.67 1275
7524.49 1279
7525.31 1345
7526.12 1418
7526.94 1326
7527.76 1281
7528.58 1321
7529.40 1262
7530.22 1293
7531.04 1429
7531.86 1402
7532.67 1353
7533.49 1359
7534.31 1375
7535.13 1358
7535.95 1371
7536.77 1376
7537.59 1348
7538.41 1369
7539.23 1372
7540.05 1315
7540.87 1372
7541.69 1388
7542.51 1401
7543.32 1308
7544.14 1338
7544.96 1294
7545.78 1350
7546.60 1316
7547.42 1354
7548.24 1423
7549.06 1444
7549.88 1450
7550.70 1493
7551.52 1380
7552.34 1280
7553.16 1335
7553.98 1388
7554.80 1355
7555.62 1314
7556.44 1331
7557.26 1390
7558.08 1467
7558.90 1489
7559.72 1499
7560.54 1463
7561.36 1488
7562.19 1480
7563.01 1392
7563.83 1490
7564.65 1436
7565.47 1449
7566.29 1438
7567.11 1417
7567.93 1455
7568.75 1464
7569.57 1488
7570.39 1416
7571.21 1368
7572.03 1419
7572.86 1366
7573.68 1417
7574.50 1470
7575.32 1381
7576.14 1472
7576.96 1439
7577.78 1418
7578.60 1462
7579.43 1448
7580.25 1404
7581.07 1511
7581.89 1547
7582.71 1557
7583.53 1545
7584.36 1497
7585.18 1409
7586.00 1468
7586.82 1548
7587.64 1564
7588.47 1541
7589.29 1593
7590.11 1613
7590.93 1571
7591.75 1627
7592.58 1571
7593.40 1636
7594.22 1656
7595.04 1606
7595.86 1571
7596.69 1575
7597.51 1581
7598.33 1520
7599.15 1527
7599.98 1622
7600.80 1672
7601.62 1602
7602.45 1630
7603.27 1610
7604.09 1691
7604.91 1840
7605.74 1802
7606.56 1861
7607.38 1884
7608.21 1890
7609.03 1930
7609.85 1913
7610.67 1843
7611.50 1774
7612.32 1757
7613.14 1726
7613.97 1774
7614.79 1679
7615.61 1706
7616.44 1636
7617.26 1715
7618.08 1726
7618.91 1676
7619.73 1669
7620.56 1656
7621.38 1688
7622.20 1653
7623.03 1755
7623.85 1701
7624.67 1697
7625.50 1775
7626.32 1778
7627.15 1810
7627.97 1754
7628.80 1795
7629.62 1977
7630.44 2061
7631.27 2085
7632.09 2142
7632.92 2308
7633.74 2370
7634.57 2411
7635.39 2352
7636.21 2247
7637.04 2157
7637.86 2088
7638.69 1911
7639.51 1822
7640.34 1708
7641.16 1605
7641.99 1592
7642.81 1568
7643.64 1549
7644.46 1483
7645.29 1454
7646.11 1412
7646.94 1373
7647.76 1399
7648.59 1534
7649.41 1427
7650.24 1398
7651.06 1408
7651.89 1440
7652.71 1500
7653.54 1446
7654.37 1429
7655.19 1403
7656.02 1427
7656.84 1444
7657.67 1467
7658.49 1456
7659.32 1345
7660.14 1436
7660.97 1433
7661.80 1448
7662.62 1446
7663.45 1429
7664.27 1469
7665.10 1445
7665.93 1411
7666.75 1398
7667.58 1470
7668.41 1504
7669.23 1559
7670.06 1610
7670.88 1476
7671.71 1615
7672.54 1635
7673.36 1629
7674.19 1602
7675.02 1562
7675.84 1527
7676.67 1484
7677.50 1439
7678.32 1460
7679.15 1428
7679.98 1376
7680.81 1307
7681.63 1341
7682.46 1432
7683.29 1436
7684.11 1403
7684.94 1353
7685.77 1324
7686.59 1292
7687.42 1364
7688.25 1370
7689.08 1354
7689.90 1334
7690.73 1327
7691.56 1428
7692.39 1334
7693.21 1353
7694.04 1440
7694.87 1400
7695.70 1333
7696.53 1381
7697.35 1391
7698.18 1368
7699.01 1429
7699.84 1470
7700.66 1376
7701.49 1379
7702.32 1383
7703.15 1429
7703.98 1309
7704.81 1356
7705.63 1320
7706.46 1385
7707.29 1307
7708.12 1327
7708.95 1344
7709.78 1298
7710.60 1316
7711.43 1320
7712.26 1280
7713.09 1277
7713.92 1290
7714.75 1261
7715.58 1258
7716.41 1279
7717.23 1260
7718.06 1293
7718.89 1226
7719.72 1182
7720.55 1226
7721.38 1251
7722.21 1230
7723.04 1218
7723.87 1207
7724.70 1266
7725.53 1313
7726.36 1219
7727.18 1224
7728.01 1243
7728.84 1247
7729.67 1280
7730.50 1205
7731.33 1207
7732.16 1165
7732.99 1185
7733.82 1290
7734.65 1246
7735.48 1198
7736.31 1254
7737.14 1252
7737.97 1241
7738.80 1252
7739.63 1244
7740.46 1181
7741.29 1233
7742.12 1204
7742.95 1214
7743.78 1231
7744.61 1182
7745.44 1211
7746.27 1240
7747.10 1248
7747.94 1323
7748.77 1374
7749.60 1410
7750.43 1393
7751.26 1390
7752.09 1412
7752.92 1338
7753.75 1316
7754.58 1346
7755.41 1277
7756.24 1315
7757.07 1247
7757.91 1231
7758.74 1217
7759.57 1220
7760.40 1194
7761.23 1161
7762.06 1186
7762.89 1196
7763.72 1074
7764.56 1100
7765.39 1169
7766.22 1115
7767.05 1133
7767.88 1129
7768.71 1202
7769.55 1187
7770.38 1095
7771.21 1137
7772.04 1193
7772.87 1178
7773.70 1214
7774.54 1104
7775.37 1094
7776.20 1079
7777.03 1183
7777.86 1125
7778.70 1126
7779.53 1172
7780.36 1235
7781.19 1199
7782.03 1184
7782.86 1216
7783.69 1108
7784.52 1157
7785.36 1151
7786.19 1123
7787.02 1225
7787.85 1277
7788.69 1234
7789.52 1140
7790.35 1247
7791.19 1256
7792.02 1290
7792.85 1221
7793.68 1147
7794.52 1154
7795.35 1219
7796.18 1192
7797.02 1118
7797.85 1132
7798.68 1143
7799.52 1168
7800.35 1152
7801.18 1104
7802.02 1109
7802.85 1134
7803.68 1148
7804.52 1150
7805.35 1150
7806.18 1159
7807.02 1177
7807.85 1205
7808.69 1190
7809.52 1163
7810.35 1187
7811.19 1209
7812.02 1181
7812.86 1202
7813.69 1169
7814.52 1222
7815.36 1177
7816.19 1196
7817.03 1204
7817.86 1156
7818.70 1197
7819.53 1243
7820.36 1197
7821.20 1172
7822.03 1140
7822.87 1150
7823.70 1150
7824.54 1157
7825.37 1231
7826.21 1239
7827.04 1166
7827.88 1209
7828.71 1213
7829.55 1144
7830.38 1137
7831.22 1119
7832.05 1174
7832.89 1244
7833.72 1219
7834.56 1209
7835.39 1240
7836.23 1181
7837.06 1190
7837.90 1261
7838.73 1238
7839.57 1216
7840.40 1197
7841.24 1204
7842.07 1267
7842.91 1170
7843.75 1234
7844.58 1287
7845.42 1342
7846.25 1356
7847.09 1269
7847.93 1197
7848.76 1284
7849.60 1255
7850.43 1289
7851.27 1303
7852.11 1294
7852.94 1374
7853.78 1386
7854.61 1353
7855.45 1412
7856.29 1453
7857.12 1513
7857.96 1565
7858.80 1649
7859.63 1762
7860.47 1912
7861.31 1953
7862.14 2008
7862.98 1919
7863.82 1791
7864.65 1656
7865.49 1576
7866.33 1483
7867.16 1383
7868.00 1378
7868.84 1356
7869.67 1380
7870.51 1400
7871.35 1362
7872.19 1391
7873.02 1396
7873.86 1440
7874.70 1473
7875.53 1477
7876.37 1389
7877.21 1435
7878.05 1493
7878.88 1389
7879.72 1448
7880.56 1502
7881.40 1468
7882.24 1496
7883.07 1475
7883.91 1357
7884.75 1293
7885.59 1297
7886.42 1276
7887.26 1236
7888.10 1339
7888.94 1271
7889.78 1299
7890.62 1308
7891.45 1295
7892.29 1322
7893.13 1335
7893.97 1358
7894.81 1365
7895.65 1347
7896.48 1270
7897.32 1364
7898.16 1337
7899.00 1278
7899.84 1287
7900.68 1314
7901.52 1286
7902.35 1264
7903.19 1209
7904.03 1183
7904.87 1170
7905.71 1175
7906.55 1207
7907.39 1211
7908.23 1201
7909.07 1240
7909.91 1196
7910.75 1126
7911.58 1166
7912.42 1220
7913.26 1224
7914.10 1202
7914.94 1221
7915.78 1160
7916.62 1175
7917.46 1189
7918.30 1145
7919.14 1166
7919.98 1152
7920.82 1224
7921.66 1204
7922.50 1133
7923.34 1117
7924.18 1163
7925.02 1192
7925.86 1155
7926.70 1168
7927.54 1135
7928.38 1132
7929.22 1182
7930.06 1117
7930.90 1135
7931.74 1149
7932.58 1154
7933.42 1102
7934.26 1128
7935.10 1114
7935.94 1078
7936.78 1134
7937.62 1120
7938.47 1084
7939.31 1125
7940.15 1069
7940.99 1117
7941.83 1145
7942.67 1139
7943.51 1141
7944.35 1170
7945.19 1159
7946.03 1149
7946.88 1074
7947.72 1090
7948.56 1046
7949.40 1142
7950.24 1095
7951.08 1083
7951.92 1190
7952.76 1182
7953.61 1142
7954.45 1047
7955.29 1099
7956.13 1093
7956.97 1143
7957.81 1159
7958.66 1161
7959.50 1079
7960.34 1098
7961.18 1124
7962.02 1044
7962.87 1084
7963.71 1065
7964.55 1060
7965.39 1056
7966.23 1045
7967.08 1083
7967.92 1084
7968.76 1030
7969.60 1064
7970.45 1168
7971.29 1080
7972.13 1016
7972.97 1011
7973.82 1071
7974.66 1042
7975.50 1025
7976.34 1071
7977.19 1008
7978.03 1035
7978.87 1110
7979.72 1054
7980.56 1063
7981.40 1039
7982.24 1007
7983.09 997
7983.93 1048
7984.77 1035
7985.62 1040
7986.46 1064
7987.30 1065
7988.15 1010
7988.99 1066
7989.83 1107
7990.68 1055
7991.52 1024
7992.36 1070
7993.21 1024
7994.05 1057
7994.90 1080
7995.74 1050
7996.58 1064
7997.43 1048
7998.27 982
7999.11 989
7999.96 1021
8000.80 1052
8001.65 984
8002.49 945
8003.34 1013
8004.18 985
8005.02 906
8005.87 996
8006.71 1003
8007.56 957
8008.40 964
8009.25 980
8010.09 990
8010.93 1056
8011.78 978
8012.62 966
8013.47 1001
8014.31 998
8015.16 945
8016.00 970
8016.85 1033
8017.69 1027
8018.54 1024
8019.38 1033
8020.23 979
8021.07 970
8021.92 1035
8022.76 1008
8023.61 1032
8024.45 970
8025.30 1028
8026.14 1023
8026.99 1032
8027.83 967
8028.68 995
8029.53 965
8030.37 998
8031.22 1058
8032.06 1001
8032.91 989
8033.75 988
8034.60 971
8035.45 991
8036.29 972
8037.14 978
8037.98 962
8038.83 983
8039.68 1008
8040.52 986
8041.37 978
8042.21 988
8043.06 948
8043.91 988
8044.75 1015
8045.60 979
8046.45 972
8047.29 936
8048.14 945
8048.99 909
8049.83 923
8050.68 921
8051.53 899
8052.37 838
8053.22 947
8054.07 937
8054.91 930
8055.76 969
8056.61 875
8057.45 987
8058.30 922
8059.15 909
8060.00 946
8060.84 922
8061.69 1019
8062.54 909
8063.38 918
8064.23 934
8065.08 1009
8065.93 956
8066.77 921
8067.62 932
8068.47 939
8069.32 950
8070.16 948
8071.01 989
8071.86 943
8072.71 924
8073.56 943
8074.40 913
8075.25 929
8076.10 890
8076.95 915
8077.80 976
8078.64 957
8079.49 911
8080.34 1022
8081.19 1005
8082.04 1008
8082.89 957
8083.73 939
8084.58 960
8085.43 945
8086.28 990
8087.13 964
8087.98 949
8088.82 944
8089.67 935
8090.52 992
8091.37 947
8092.22 1043
8093.07 1079
8093.92 1022
8094.77 980
8095.62 984
8096.46 920
8097.31 946
8098.16 942
8099.01 945
8099.86 919
8100.71 921
8101.56 999
8102.41 988
8103.26 1004
8104.11 937
8104.96 942
8105.81 924
8106.66 989
8107.51 985
8108.36 942
8109.21 995
8110.06 989
8110.91 986
8111.76 947
8112.61 919
8113.46 937
8114.31 976
8115.16 928
8116.01 951
8116.86 909
8117.71 954
8118.56 957
8119.41 932
8120.26 956
8121.11 924
8121.96 986
8122.81 957
8123.66 981
8124.51 989
8125.36 975
8126.21 968
8127.06 1018
8127.91 1037
8128.76 1045
8129.61 1045
8130.46 1085
8131.31 1048
8132.17 1098
8133.02 1034
8133.87 1078
8134.72 1142
8135.57 1077
8136.42 976
8137.27 1021
8138.12 1004
8138.97 1085
8139.83 1030
8140.68 1030
8141.53 1049
8142.38 1069
8143.23 1021
8144.08 1056
8144.94 1152
8145.79 1148
8146.64 1103
8147.49 1053
8148.34 1093
8149.19 1096
8150.05 1137
8150.90 1110
8151.75 1124
8152.60 1112
8153.45 1099
8154.31 1167
8155.16 1188
8156.01 1120
8156.86 1219
8157.71 1261
8158.57 1288
8159.42 1232
8160.27 1194
8161.12 1141
8161.98 1174
8162.83 1115
8163.68 1115
8164.53 1124
8165.39 1079
8166.24 1061
8167.09 982
8167.95 1002
8168.80 983
8169.65 1013
8170.50 1039
8171.36 1052
8172.21 968
8173.06 1002
8173.92 1096
8174.77 1059
8175.62 1037
8176.48 1050
8177.33 1049
8178.18 1052
8179.04 1043
8179.89 1038
8180.74 1017
8181.60 1018
8182.45 999
8183.30 1018
8184.16 1001
8185.01 1031
8185.86 1008
8186.72 965
8187.57 968
8188.43 980
8189.28 955
8190.13 950
8190.99 960
8191.84 907
8192.70 934
8193.55 980
8194.40 993
8195.26 980
8196.11 997
8196.97 989
8197.82 947
8198.68 1025
8199.53 952
8200.39 939
8201.24 974
8202.09 980
8202.95 1000
8203.80 920
8204.66 936
8205.51 883
8206.37 954
8207.22 941
8208.08 958
8208.93 925
8209.79 857
8210.64 916
8211.50 893
8212.35 963
8213.21 1003
8214.06 968
8214.92 986
8215.77 942
8216.63 888
8217.49 904
8218.34 999
8219.20 978
8220.05 923
8220.91 890
8221.76 885
8222.62 882
8223.47 875
8224.33 900
8225.19 891
8226.04 871
8226.90 910
8227.75 938
8228.61 951
8229.47 972
8230.32 961
8231.18 974
8232.03 982
8232.89 960
8233.75 912
8234.60 923
8235.46 928
8236.32 926
8237.17 839
8238.03 927
8238.88 915
8239.74 917
8240.60 874
8241.45 885
8242.31 931
8243.17 985
8244.02 919
8244.88 925
8245.74 936
8246.60 926
8247.45 948
8248.31 917
8249.17 894
8250.02 932
8250.88 947
8251.74 890
8252.59 902
8253.45 909
8254.31 860
8255.17 833
8256.02 872
8256.88 884
8257.74 963
8258.60 957
8259.45 891
8260.31 845
8261.17 926
8262.03 908
8262.89 928
8263.74 969
8264.60 947
8265.46 985
8266.32 942
8267.17 897
8268.03 883
8268.89 856
8269.75 910
8270.61 913
8271.47 931
8272.32 932
8273.18 909
8274.04 928
8274.90 895
8275.76 938
8276.62 991
8277.47 990
8278.33 878
8279.19 939
8280.05 981
8280.91 1006
8281.77 992
8282.63 1006
8283.48 943
8284.34 908
8285.20 918
8286.06 962
8286.92 969
8287.78 911
8288.64 919
8289.50 963
8290.36 973
8291.22 947
8292.08 939
8292.94 951
8293.79 913
8294.65 898
8295.51 962
8296.37 964
8297.23 908
8298.09 883
8298.95 859
8299.81 902
8300.67 948
8301.53 942
8302.39 911
8303.25 960
8304.11 969
8304.97 964
8305.83 1054
8306.69 1058
8307.55 965
8308.41 957
8309.27 1014
8310.13 976
8310.99 931
8311.85 974
8312.71 1000
8313.57 907
8314.43 878
8315.29 932
8316.15 939
8317.01 959
8317.88 964
8318.74 989
8319.60 932
8320.46 939
8321.32 941
8322.18 939
8323.04 964
8323.90 959
8324.76 982
8325.62 921
8326.48 894
8327.34 943
8328.21 945
8329.07 946
8329.93 929
8330.79 995
8331.65 961
8332.51 1023
8333.37 991
8334.24 945
8335.10 989
8335.96 922
8336.82 951
8337.68 913
8338.54 893
8339.41 899
8340.27 925
8341.13 910
8341.99 889
8342.85 912
8343.71 927
8344.58 946
8345.44 953
8346.30 913
8347.16 991
8348.02 863
8348.89 872
8349.75 934
8350.61 984
8351.47 960
8352.34 993
8353.20 965
8354.06 937
8354.92 927
8355.79 894
8356.65 950
8357.51 970
8358.37 943
8359.24 944
8360.10 946
8360.96 930
8361.83 884
8362.69 895
8363.55 933
8364.41 970
8365.28 855
8366.14 883
8367.00 875
8367.87 817
8368.73 825
8369.59 916
8370.46 963
8371.32 979
8372.18 898
8373.05 887
8373.91 926
8374.77 971
8375.64 922
8376.50 933
8377.37 912
8378.23 929
8379.09 916
8379.96 916
8380.82 928
8381.68 970
8382.55 992
8383.41 992
8384.28 970
8385.14 922
8386.01 1005
8386.87 1012
8387.73 962
8388.60 1010
8389.46 935
8390.33 977
8391.19 979
8392.06 967
8392.92 989
8393.78 915
8394.65 916
8395.51 912
8396.38 937
8397.24 950
8398.11 979
8398.97 973
8399.84 936
8400.70 942
8401.57 898
8402.43 1004
8403.30 959
8404.16 896
8405.03 955
8405.89 969
8406.76 952
8407.62 971
8408.49 986
8409.35 942
8410.22 954
8411.08 956
8411.95 975
8412.82 993
8413.68 949
8414.55 1042
8415.41 987
8416.28 932
8417.14 964
8418.01 982
8418.88 958
8419.74 989
8420.61 950
8421.47 993
8422.34 1003
8423.21 1013
8424.07 940
8424.94 950
8425.80 932
8426.67 863
8427.54 947
8428.40 991
8429.27 1003
8430.14 966
8431.00 982
8431.87 1004
8432.74 972
8433.60 999
8434.47 1084
8435.34 1061
8436.20 991
8437.07 1015
8437.94 1060
8438.80 1046
8439.67 1130
8440.54 1096
8441.40 1105
8442.27 1117
8443.14 1106
8444.00 1250
8444.87 1281
8445.74 1189
8446.61 1239
8447.47 1222
8448.34 1200
8449.21 1143
8450.08 1148
8450.94 1185
8451.81 1202
8452.68 1105
8453.55 1206
8454.41 1242
8455.28 1270
8456.15 1248
8457.02 1242
8457.88 1398
8458.75 1407
8459.62 1390
8460.49 1480
8461.36 1472
8462.22 1385
8463.09 1359
8463.96 1370
8464.83 1282
8465.70 1267
8466.57 1254
8467.43 1183
8468.30 1226
8469.17 1257
8470.04 1355
8470.91 1381
8471.78 1377
8472.65 1499
8473.51 1477
8474.38 1488
8475.25 1486
8476.12 1372
8476.99 1345
8477.86 1201
8478.73 1228
8479.60 1210
8480.46 1166
8481.33 1100
8482.20 1116
8483.07 1103
8483.94 1160
8484.81 1130
8485.68 1128
8486.55 1043
8487.42 995
8488.29 1058
8489.16 1147
8490.03 1036
8490.90 1049
8491.77 1003
8492.64 1063
8493.51 1036
8494.37 1100
8495.24 1063
8496.11 1097
8496.98 1092
8497.85 1108
8498.72 1188
8499.59 1160
8500.46 1158
8501.33 1134
8502.20 1088
8503.07 1149
8503.94 1116
8504.82 1063
8505.69 1097
8506.56 1053
8507.43 1080
8508.30 1100
8509.17 1125
8510.04 1165
8510.91 1128
8511.78 1144
8512.65 1165
8513.52 1149
8514.39 1175
8515.26 1140
8516.13 1192
8517.00 1214
8517.87 1153
8518.75 1143
8519.62 1142
8520.49 1143
8521.36 1135
8522.23 1052
8523.10 1110
8523.97 1133
8524.84 1077
8525.71 1105
8526.59 1107
8527.46 1077
8528.33 1073
8529.20 1028
8530.07 1119
8530.94 1131
8531.82 1122
8532.69 1102
8533.56 1088
8534.43 1161
8535.30 1200
8536.17 1211
8537.05 1177
8537.92 1201
8538.79 1202
8539.66 1196
8540.53 1244
8541.41 1314
8542.28 1248
8543.15 1153
8544.02 1163
8544.90 1122
8545.77 1107
8546.64 1049
8547.51 1058
8548.39 1122
8549.26 1140
8550.13 1084
8551.00 1066
8551.88 1230
8552.75 1255
8553.62 1258
8554.49 1476
8555.37 1563
8556.24 1520
8557.11 1733
8557.99 1681
8558.86 1618
8559.73 1531
8560.60 1391
8561.48 1315
8562.35 1206
8563.22 1178
8564.10 1137
8564.97 1073
8565.84 995
8566.72 1028
8567.59 1009
8568.46 991
8569.34 979
8570.21 964
8571.09 985
8571.96 983
8572.83 1024
8573.71 992
8574.58 1013
8575.45 1006
8576.33 935
8577.20 943
8578.08 969
8578.95 965
8579.82 1012
8580.70 973
8581.57 943
8582.45 1015
8583.32 1000
8584.20 1025
8585.07 924
8585.94 916
8586.82 975
8587.69 1017
8588.57 1003
8589.44 962
8590.32 952
8591.19 927
8592.07 961
8592.94 1000
8593.82 1015
8594.69 995
8595.57 953
8596.44 978
8597.32 1009
8598.19 1041
8599.07 1018
8599.94 1050
8600.82 1030
8601.69 996
8602.57 963
8603.44 1022
8604.32 973
8605.19 986
8606.07 970
8606.94 1011
8607.82 971
8608.69 958
8609.57 935
8610.45 965
8611.32 943
8612.20 928
8613.07 978
8613.95 975
8614.82 962
8615.70 919
8616.58 955
8617.45 950
8618.33 912
8619.21 961
8620.08 964
8620.96 996
8621.83 966
8622.71 878
8623.59 922
8624.46 1029
8625.34 950
8626.22 1031
8627.09 985
8627.97 949
8628.85 951
8629.72 933
8630.60 905
8631.48 940
8632.35 920
8633.23 927
8634.11 965
8634.98 960
8635.86 920
8636.74 942
8637.61 906
8638.49 927
8639.37 906
8640.24 901
8641.12 895
8642.00 903
8642.88 874
8643.75 874
8644.63 858
8645.51 860
8646.39 899
8647.26 905
8648.14 850
8649.02 886
8649.90 879
8650.77 887
8651.65 895
8652.53 911
8653.41 862
8654.29 826
8655.16 853
8656.04 905
8656.92 875
8657.80 857
8658.68 857
8659.55 824
8660.43 865
8661.31 868
8662.19 838
8663.07 849
8663.95 866
8664.82 861
8665.70 844
8666.58 848
8667.46 884
8668.34 883
8669.22 852
8670.10 867
8670.97 828
8671.85 838
8672.73 840
8673.61 835
8674.49 835
8675.37 834
8676.25 868
8677.13 869
8678.01 853
8678.88 889
8679.76 854
8680.64 850
8681.52 839
8682.40 800
8683.28 785
8684.16 839
8685.04 848
8685.92 836
8686.80 863
8687.68 877
8688.56 909
8689.44 868
8690.32 832
8691.20 809
8692.08 792
8692.96 769
8693.84 797
8694.72 886
8695.60 878
8696.48 808
8697.36 846
8698.24 820
8699.12 882
8700.00 871
8700.88 828
8701.76 838
8702.64 796
8703.52 804
8704.40 824
8705.28 838
8706.16 861
8707.04 838
8707.92 853
8708.80 747
8709.68 770
8710.56 765
8711.44 893
8712.33 848
8713.21 842
8714.09 869
8714.97 823
8715.85 822
8716.73 807
8717.61 864
8718.49 910
8719.37 855
8720.25 875
8721.14 916
8722.02 839
8722.90 856
8723.78 827
8724.66 848
8725.54 807
8726.42 830
8727.31 819
8728.19 877
8729.07 861
8729.95 872
8730.83 862
8731.72 851
8732.60 838
8733.48 851
8734.36 905
8735.24 902
8736.12 886
8737.01 868
8737.89 856
8738.77 860
8739.65 856
8740.54 850
8741.42 834
8742.30 823
8743.18 820
8744.07 807
8744.95 839
8745.83 828
8746.71 880
8747.60 894
8748.48 877
8749.36 884
8750.24 878
8751.13 901
8752.01 875
8752.89 929
8753.77 878
8754.66 899
8755.54 925
8756.42 926
8757.31 1017
8758.19 1035
8759.07 1028
8759.96 1065
8760.84 1089
8761.72 1148
8762.61 1159
8763.49 1088
8764.37 1022
8765.26 977
8766.14 1032
8767.02 981
8767.91 998
8768.79 978
8769.68 931
8770.56 879
8771.44 936
8772.33 955
8773.21 957
8774.09 945
8774.98 925
8775.86 919
8776.75 895
8777.63 841
8778.52 812
8779.40 781
8780.28 820
8781.17 822
8782.05 801
8782.94 782
8783.82 833
8784.71 836
8785.59 834
8786.47 822
8787.36 878
8788.24 786
8789.13 797
8790.01 809
8790.90 888
8791.78 905
8792.67 903
8793.55 887
8794.44 861
8795.32 863
8796.21 808
8797.09 837
8797.98 850
8798.86 869
8799.75 833
8800.63 812
8801.52 855
8802.41 836
8803.29 855
8804.18 874
8805.06 849
8805.95 803
8806.83 838
8807.72 755
8808.60 794
8809.49 780
8810.38 797
8811.26 829
8812.15 837
8813.03 834
8813.92 756
8814.81 774
8815.69 795
8816.58 802
8817.46 824
8818.35 815
8819.24 736
8820.12 728
8821.01 772
8821.89 783
8822.78 692
8823.67 718
8824.55 796
8825.44 823
8826.33 816
8827.21 822
8828.10 760
8828.99 798
8829.87 824
8830.76 823
8831.65 748
8832.53 785
8833.42 776
8834.31 805
8835.20 777
8836.08 778
8836.97 769
8837.86 798
8838.74 756
8839.63 675
8840.52 770
8841.41 785
8842.29 781
8843.18 725
8844.07 741
8844.96 800
8845.84 766
8846.73 753
8847.62 783
8848.51 760
8849.39 758
8850.28 782
8851.17 733
8852.06 730
8852.95 692
8853.83 744
8854.72 673
8855.61 707
8856.50 724
8857.39 736
8858.27 748
8859.16 735
8860.05 726
8860.94 752
8861.83 771
8862.72 775
8863.60 703
8864.49 703
8865.38 735
8866.27 721
8867.16 678
8868.05 725
8868.94 701
8869.83 711
8870.71 707
8871.60 725
8872.49 686
8873.38 736
8874.27 758
8875.16 694
8876.05 747
8876.94 753
8877.83 754
8878.72 701
8879.60 718
8880.49 721
8881.38 704
8882.27 698
8883.16 659
8884.05 677
8884.94 699
8885.83 692
8886.72 745
8887.61 731
8888.50 710
8889.39 732
8890.28 711
8891.17 706
8892.06 705
8892.95 752
8893.84 741
8894.73 708
8895.62 713
8896.51 692
8897.40 751
8898.29 690
8899.18 735
8900.07 738
8900.96 704
8901.85 673
8902.74 711
8903.63 665
8904.52 655
8905.41 694
8906.30 669
8907.19 691
8908.08 656
8908.98 701
8909.87 680
8910.76 722
8911.65 718
8912.54 730
8913.43 713
8914.32 765
8915.21 695
8916.10 698
8916.99 685
8917.89 734
8918.78 680
8919.67 667
8920.56 689
8921.45 709
8922.34 752
8923.23 735
8924.13 692
8925.02 678
8925.91 674
8926.80 658
8927.69 746
8928.58 675
8929.48 675
8930.37 659
8931.26 709
8932.15 682
8933.04 670
8933.93 691
8934.83 684
8935.72 691
8936.61 709
8937.50 680
8938.40 681
8939.29 701
8940.18 706
8941.07 733
8941.96 705
8942.86 713
8943.75 690
8944.64 695
8945.53 644
8946.43 686
8947.32 725
8948.21 718
8949.11 718
8950.00 695
8950.89 655
8951.78 652
8952.68 633
8953.57 659
8954.46 648
8955.36 669
8956.25 618
8957.14 657
8958.04 681
8958.93 691
8959.82 659
8960.72 649
8961.61 701
8962.50 689
8963.40 676
8964.29 651
8965.18 633
8966.08 680
8966.97 639
8967.86 658
8968.76 678
8969.65 689
8970.54 692
8971.44 713
8972.33 659
8973.23 681
8974.12 670
8975.01 672
8975.91 677
8976.80 640
8977.70 709
8978.59 668
8979.49 658
8980.38 610
8981.27 629
8982.17 650
8983.06 672
8983.96 630
8984.85 620
8985.75 638
8986.64 645
8987.54 654
8988.43 653
8989.33 619
8990.22 752
8991.12 756
8992.01 644
8992.90 643
8993.80 665
8994.69 703
8995.59 662
8996.49 663
8997.38 639
8998.28 638
8999.17 596
9000.07 651
9000.96 636
9001.86 662
9002.75 676
9003.65 669
9004.54 642
9005.44 602
9006.33 666
9007.23 598
9008.13 634
9009.02 680
9009.92 669
9010.81 627
9011.71 596
9012.60 622
9013.50 637
9014.40 612
9015.29 648
9016.19 653
9017.09 632
9017.98 611
9018.88 608
9019.77 626
9020.67 667
9021.57 646
9022.46 669
9023.36 624
9024.26 656
9025.15 660
9026.05 607
9026.95 635
9027.84 670
9028.74 703
9029.64 657
9030.53 652
9031.43 600
9032.33 624
9033.22 615
9034.12 656
9035.02 670
9035.91 655
9036.81 622
9037.71 652
9038.61 653
9039.50 653
9040.40 694
9041.30 629
9042.20 644
9043.09 679
9043.99 655
9044.89 655
9045.79 664
9046.68 639
9047.58 601
9048.48 662
9049.38 622
9050.27 665
9051.17 597
9052.07 631
9052.97 591
9053.87 698
9054.76 631
9055.66 614
9056.56 647
9057.46 628
9058.36 594
9059.25 690
9060.15 681
9061.05 699
9061.95 683
9062.85 725
9063.75 682
9064.64 736
9065.54 680
9066.44 659
9067.34 665
9068.24 615
9069.14 697
9070.04 657
9070.94 699
9071.83 703
9072.73 689
9073.63 657
9074.53 661
9075.43 620
9076.33 579
9077.23 611
9078.13 666
9079.03 648
9079.93 591
9080.83 581
9081.72 570
9082.62 646
9083.52 625
9084.42 621
9085.32 671
9086.22 685
9087.12 652
9088.02 618
9088.92 690
9089.82 665
9090.72 646
9091.62 650
9092.52 624
9093.42 646
9094.32 636
9095.22 661
9096.12 611
9097.02 641
9097.92 679
9098.82 646
9099.72 624
9100.62 647
9101.52 688
9102.42 674
9103.32 663
9104.22 670
9105.12 605
9106.02 655
9106.92 607
9107.83 600
9108.73 597
9109.63 653
9110.53 634
9111.43 577
9112.33 564
9113.23 651
9114.13 595
9115.03 616
9115.93 602
9116.83 616
9117.74 663
9118.64 648
9119.54 642
9120.44 614
9121.34 629
9122.24 633
9123.14 612
9124.04 629
9124.95 631
9125.85 621
9126.75 639
9127.65 631
9128.55 648
9129.45 648
9130.36 612
9131.26 580
9132.16 605
9133.06 679
9133.96 631
9134.87 672
9135.77 669
9136.67 634
9137.57 637
9138.47 631
9139.38 646
9140.28 645
9141.18 617
9142.08 666
9142.99 605
9143.89 578
9144.79 622
9145.69 620
9146.60 613
9147.50 621
9148.40 632
9149.30 612
9150.21 596
9151.11 628
9152.01 586
9152.92 589
9153.82 651
9154.72 604
9155.62 627
9156.53 628
9157.43 620
9158.33 614
9159.24 680
9160.14 612
9161.04 600
9161.95 639
9162.85 617
9163.75 578
9164.66 579
9165.56 607
9166.46 592
9167.37 620
9168.27 588
9169.17 607
9170.08 594
9170.98 609
9171.89 646
9172.79 587
9173.69 580
9174.60 583
9175.50 567
9176.41 579
9177.31 576
9178.21 573
9179.12 647
9180.02 662
9180.93 619
9181.83 620
9182.74 636
9183.64 599
9184.54 629
9185.45 625
9186.35 597
9187.26 619
9188.16 585
9189.07 660
9189.97 672
9190.88 585
9191.78 659
9192.69 640
9193.59 598
9194.50 627
9195.40 611
9196.31 586
9197.21 587
9198.12 669
9199.02 754
9199.93 652
9200.83 634
9201.74 693
9202.64 660
9203.55 651
9204.45 630
9205.36 656
9206.26 712
9207.17 732
9208.08 654
9208.98 657
9209.89 666
9210.79 653
9211.70 624
9212.60 637
9213.51 590
9214.42 601
9215.32 554
9216.23 594
9217.13 606
9218.04 623
9218.95 647
9219.85 625
9220.76 625
9221.66 624
9222.57 586
9223.48 603
9224.38 574
9225.29 585
9226.20 584
9227.10 604
9228.01 633
9228.92 617
9229.82 563
9230.73 591
9231.64 590
9232.54 632
9233.45 600
9234.36 567
9235.26 622
9236.17 598
9237.08 610
9237.99 603
9238.89 658
9239.80 662
9240.71 661
9241.61 545
9242.52 576
9243.43 642
9244.34 649
9245.24 547
9246.15 559
9247.06 592
9247.97 603
9248.87 618
9249.78 586
9250.69 603
9251.60 584
9252.50 566
9253.41 630
9254.32 596
9255.23 581
9256.14 589
9257.04 614
9257.95 610
9258.86 590
9259.77 579
9260.68 595
9261.59 611
9262.49 583
9263.40 587
9264.31 584
9265.22 583
9266.13 608
9267.04 629
9267.94 658
9268.85 638
9269.76 597
9270.67 603
9271.58 590
9272.49 592
9273.40 641
9274.31 607
9275.21 604
9276.12 587
9277.03 598
9277.94 609
9278.85 609
9279.76 648
9280.67 594
9281.58 631
9282.49 599
9283.40 590
9284.31 643
9285.22 618
9286.12 631
9287.03 635
9287.94 667
9288.85 649
9289.76 660
9290.67 651
9291.58 636
9292.49 575
9293.40 599
9294.31 608
9295.22 584
9296.13 648
9297.04 585
9297.95 604
9298.86 592
9299.77 579
9300.68 604
9301.59 632
9302.50 610
9303.41 636
9304.32 653
9305.23 639
9306.14 636
9307.05 650
9307.96 632
9308.88 685
9309.79 724
9310.70 716
9311.61 716
9312.52 726
9313.43 694
9314.34 643
9315.25 615
9316.16 646
9317.07 596
9317.98 628
9318.89 661
9319.81 654
9320.72 654
9321.63 607
9322.54 661
9323.45 673
9324.36 652
9325.27 611
9326.18 593
9327.10 654
9328.01 618
9328.92 655
9329.83 615
9330.74 655
9331.65 622
9332.57 635
9333.48 640
9334.39 556
9335.30 599
9336.21 652
9337.12 545
9338.04 493
9338.95 582
9339.86 627
9340.77 622
9341.69 640
9342.60 615
9343.51 614
9344.42 621
9345.33 623
9346.25 627
9347.16 607
9348.07 627
9348.98 684
9349.90 585
9350.81 568
9351.72 602
9352.63 669
9353.55 625
9354.46 667
9355.37 639
9356.29 650
9357.20 575
9358.11 600
9359.02 595
9359.94 603
9360.85 657
9361.76 630
9362.68 628
9363.59 569
9364.50 553
9365.42 594
9366.33 612
9367.24 625
9368.16 604
9369.07 622
9369.98 580
9370.90 597
9371.81 643
9372.73 607
9373.64 553
9374.55 571
9375.47 605
9376.38 606
9377.29 595
9378.21 593
9379.12 616
9380.04 635
9380.95 639
9381.86 590
9382.78 594
9383.69 657
9384.61 615
9385.52 544
9386.44 620
9387.35 605
9388.26 636
9389.18 594
9390.09 634
9391.01 613
9391.92 640
9392.84 650
9393.75 684
9394.67 606
9395.58 591
9396.50 678
9397.41 647
9398.33 622
9399.24 605
9400.16 651
9401.07 608
9401.99 564
9402.90 602
9403.82 614
9404.73 605
9405.65 576
9406.56 570
9407.48 612
9408.39 564
9409.31 556
9410.22 597
9411.14 601
9412.06 653
9412.97 598
9413.89 583
9414.80 579
9415.72 580
9416.63 622
9417.55 606
9418.47 605
9419.38 625
9420.30 625
9421.21 648
9422.13 624
9423.05 559
9423.96 547
9424.88 598
9425.80 580
9426.71 573
9427.63 558
9428.54 606
9429.46 619
9430.38 605
9431.29 606
9432.21 616
9433.13 627
9434.04 604
9434.96 603
9435.88 571
9436.79 575
9437.71 638
9438.63 604
9439.55 551
9440.46 607
9441.38 604
9442.30 586
9443.21 574
9444.13 530
9445.05 527
9445.96 604
9446.88 616
9447.80 616
9448.72 583
9449.63 563
9450.55 613
9451.47 634
9452.39 582
9453.30 581
9454.22 573
9455.14 636
9456.06 620
9456.98 592
9457.89 584
9458.81 591
9459.73 667
9460.65 621
9461.57 576
9462.48 615
9463.40 608
9464.32 630
9465.24 579
9466.16 555
9467.07 554
9467.99 620
9468.91 650
9469.83 593
9470.75 563
9471.67 538
9472.58 615
9473.50 567
9474.42 529
9475.34 580
9476.26 618
9477.18 612
9478.10 561
9479.02 559
9479.93 609
9480.85 587
9481.77 649
9482.69 629
9483.61 560
9484.53 559
9485.45 592
9486.37 611
9487.29 572
9488.21 554
9489.13 585
9490.05 581
9490.97 540
9491.88 583
9492.80 564
9493.72 586
9494.64 568
9495.56 597
9496.48 577
9497.40 562
9498.32 589
9499.24 636
9500.16 631
9501.08 529
9502.00 544
9502.92 611
9503.84 602
9504.76 547
9505.68 552
9506.60 535
9507.52 558
9508.44 575
9509.36 564
9510.28 541
9511.20 547
9512.12 567
9513.05 541
9513.97 620
9514.89 575
9515.81 596
9516.73 596
9517.65 548
9518.57 570
9519.49 587
9520.41 585
9521.33 579
9522.25 564
9523.17 564
9524.09 617
9525.02 604
9525.94 561
9526.86 591
9527.78 617
9528.70 640
9529.62 598
9530.54 612
9531.46 578
9532.39 563
9533.31 660
9534.23 610
9535.15 580
9536.07 600
9536.99 619
9537.92 572
9538.84 604
9539.76 539
9540.68 566
9541.60 619
9542.53 572
9543.45 578
9544.37 563
9545.29 573
9546.21 568
9547.14 591
9548.06 582
9548.98 592
9549.90 571
9550.82 556
9551.75 538
9552.67 582
9553.59 598
9554.51 607
9555.44 622
9556.36 547
9557.28 565
9558.21 556
9559.13 550
9560.05 561
9560.97 560
9561.90 578
9562.82 547
9563.74 568
9564.67 567
9565.59 531
9566.51 592
9567.43 582
9568.36 539
9569.28 567
9570.20 580
9571.13 567
9572.05 626
9572.97 572
9573.90 603
9574.82 580
9575.74 628
9576.67 604
9577.59 553
9578.52 595
9579.44 602
9580.36 624
9581.29 563
9582.21 591
9583.13 551
9584.06 610
9584.98 589
9585.91 523
9586.83 541
9587.76 619
9588.68 591
9589.60 644
9590.53 604
9591.45 564
9592.38 545
9593.30 562
9594.23 584
9595.15 593
9596.07 582
9597.00 623
9597.92 581
9598.85 601
9599.77 625
9600.70 640
9601.62 621
9602.55 575
9603.47 660
9604.40 671
9605.32 657
9606.25 624
9607.17 624
9608.10 611
9609.02 620
9609.95 631
9610.87 657
9611.80 658
9612.72 626
9613.65 600
9614.57 654
9615.50 634
9616.43 661
9617.35 674
9618.28 643
9619.20 690
9620.13 659
9621.05 665
9621.98 675
9622.91 696
9623.83 651
9624.76 644
9625.68 716
9626.61 692
9627.54 691
9628.46 690
9629.39 664
9630.31 666
9631.24 676
9632.17 750
9633.09 747
9634.02 711
9634.95 694
9635.87 730
9636.80 755
9637.72 796
9638.65 775
9639.58 748
9640.50 762
9641.43 785
9642.36 785
9643.28 765
9644.21 759
9645.14 764
9646.07 781
9646.99 773
9647.92 809
9648.85 849
9649.77 766
9650.70 827
9651.63 909
9652.56 885
9653.48 832
9654.41 835
9655.34 793
9656.26 892
9657.19 854
9658.12 789
9659.05 789
9659.98 747
9660.90 772
9661.83 739
9662.76 743
9663.69 742
9664.61 699
9665.54 708
9666.47 779
9667.40 753
9668.33 774
9669.25 777
9670.18 729
9671.11 813
9672.04 826
9672.97 809
9673.89 746
9674.82 795
9675.75 766
9676.68 757
9677.61 776
9678.54 804
9679.47 784
9680.39 779
9681.32 734
9682.25 782
9683.18 764
9684.11 759
9685.04 772
9685.97 757
9686.90 706
9687.82 761
9688.75 810
9689.68 770
9690.61 843
9691.54 830
9692.47 831
9693.40 813
9694.33 844
9695.26 834
9696.19 852
9697.12 864
9698.05 801
9698.98 826
9699.90 817
9700.83 824
9701.76 768
9702.69 812
9703.62 815
9704.55 774
9705.48 852
9706.41 766
9707.34 741
9708.27 829
9709.20 809
9710.13 794
9711.06 733
9711.99 763
9712.92 772
9713.85 769
9714.78 774
9715.71 758
9716.64 747
9717.57 740
9718.50 742
9719.44 738
9720.37 790
9721.30 765
9722.23 751
9723.16 709
9724.09 744
9725.02 744
9725.95 771
9726.88 795
9727.81 803
9728.74 775
9729.67 789
9730.60 779
9731.54 848
9732.47 801
9733.40 745
9734.33 799
9735.26 762
9736.19 811
9737.12 823
9738.05 806
9738.99 812
9739.92 810
9740.85 838
9741.78 795
9742.71 805
9743.64 830
9744.57 788
9745.51 794
9746.44 804
9747.37 803
9748.30 799
9749.23 853
9750.17 837
9751.10 800
9752.03 808
9752.96 831
9753.89 902
9754.83 881
9755.76 878
9756.69 888
9757.62 857
9758.56 809
9759.49 814
9760.42 824
9761.35 827
9762.29 861
9763.22 855
9764.15 835
9765.08 877
9766.02 925
9766.95 921
9767.88 898
9768.81 832
9769.75 901
9770.68 911
9771.61 934
9772.55 945
9773.48 920
9774.41 928
9775.35 926
9776.28 919
9777.21 924
9778.14 936
9779.08 904
9780.01 939
9780.94 959
9781.88 975
9782.81 1016
9783.75 1057
9784.68 1074
9785.61 1110
9786.55 1074
9787.48 1112
9788.41 1134
9789.35 1081
9790.28 1064
9791.22 1022
9792.15 968
9793.08 924
9794.02 917
9794.95 898
9795.89 877
9796.82 943
9797.75 977
9798.69 939
9799.62 985
9800.56 970
9801.49 1044
9802.43 1043
9803.36 990
9804.29 937
9805.23 972
9806.16 948
9807.10 913
9808.03 849
9808.97 833
9809.90 835
9810.84 753
9811.77 766
9812.71 749
9813.64 783
9814.58 759
9815.51 769
9816.45 800
9817.38 872
9818.32 835
9819.25 779
9820.19 799
9821.12 785
9822.06 794
9822.99 822
9823.93 786
9824.87 772
9825.80 802
9826.74 829
9827.67 788
9828.61 793
9829.54 819
9830.48 765
9831.42 850
9832.35 807
9833.29 797
9834.22 739
9835.16 735
9836.10 792
9837.03 817
9837.97 782
9838.90 823
9839.84 838
9840.78 835
9841.71 770
9842.65 751
9843.59 829
9844.52 850
9845.46 834
9846.40 774
9847.33 763
9848.27 792
9849.20 813
9850.14 825
9851.08 830
9852.02 872
9852.95 822
9853.89 775
9854.83 779
9855.76 800
9856.70 845
9857.64 839
9858.57 832
9859.51 863
9860.45 870
9861.39 808
9862.32 808
9863.26 820
9864.20 858
9865.14 827
9866.07 861
9867.01 838
9867.95 824
9868.89 801
9869.82 859
9870.76 904
9871.70 831
9872.64 866
9873.57 912
9874.51 938
9875.45 902
9876.39 860
9877.33 860
9878.26 897
9879.20 921
9880.14 925
9881.08 900
9882.02 917
9882.96 909
9883.89 894
9884.83 850
9885.77 909
9886.71 834
9887.65 902
9888.59 832
9889.52 808
9890.46 849
9891.40 875
9892.34 895
9893.28 843
9894.22 876
9895.16 915
9896.10 856
9897.03 830
9897.97 862
9898.91 840
9899.85 870
9900.79 866
9901.73 936
9902.67 905
9903.61 894
9904.55 879
9905.49 894
9906.43 890
9907.37 874
9908.31 952
9909.25 926
9910.18 947
9911.12 976
9912.06 959
9913.00 1019
9913.94 1004
9914.88 958
9915.82 1012
9916.76 935
9917.70 980
9918.64 1023
9919.58 1039
9920.52 968
9921.46 993
9922.40 979
9923.34 1068
9924.28 1163
9925.22 1353
9926.16 1588
9927.10 1815
9928.05 2057
9928.99 2214
9929.93 2344
9930.87 2255
9931.81 2121
9932.75 2020
9933.69 1778
9934.63 1554
9935.57 1306
9936.51 1157
9937.45 1079
9938.39 1031
9939.33 955
9940.27 917
9941.22 886
9942.16 888
9943.10 889
9944.04 825
9944.98 822
9945.92 869
9946.86 861
9947.80 863
9948.75 826
9949.69 848
9950.63 819
9951.57 815
9952.51 820
9953.45 796
9954.40 805
9955.34 854
9956.28 822
9957.22 758
9958.16 805
9959.10 840
9960.05 817
9960.99 814
9961.93 834
9962.87 775
9963.81 759
9964.76 804
9965.70 842
9966.64 856
9967.58 824
9968.53 783
9969.47 867
9970.41 825
9971.35 858
9972.30 834
9973.24 736
9974.18 770
9975.12 787
9976.07 827
9977.01 780
9977.95 749
9978.89 721
9979.84 737
9980.78 743
9981.72 729
9982.67 730
9983.61 724
9984.55 757
9985.50 775
9986.44 770
9987.38 797
9988.33 754
9989.27 784
9990.21 830
9991.16 730
9992.10 776
9993.04 826
9993.99 800
9994.93 791
9995.87 827
9996.82 814
9997.76 799
9998.70 788
9999.65 776
10000.59 846
10001.54 799
10002.48 815
10003.42 903
10004.37 842
10005.31 859
10006.26 885
10007.20 835
10008.14 845
10009.09 778
10010.03 820
10010.98 822
10011.92 799
10012.87 790
10013.81 780
10014.76 762
10015.70 793
10016.64 781
10017.59 767
10018.53 793
10019.48 790
10020.42 831
10021.37 842
10022.31 822
10023.26 797
10024.20 806
10025.15 766
10026.09 769
10027.04 757
10027.98 804
10028.93 820
10029.87 772
10030.82 803
10031.76 777
10032.71 725
10033.66 678
10034.60 720
10035.55 768
10036.49 786
10037.44 709
10038.38 713
10039.33 691
10040.27 693
10041.22 651
10042.17 618
10043.11 646
10044.06 671
10045.00 715
10045.95 670
10046.90 706
10047.84 649
10048.79 696
10049.73 662
10050.68 686
10051.63 622
10052.57 658
10053.52 639
10054.47 667
10055.41 612
10056.36 629
10057.31 653
10058.25 690
10059.20 660
10060.15 674
10061.09 672
10062.04 657
10062.99 658
10063.93 672
10064.88 661
10065.83 635
10066.77 683
10067.72 610
10068.67 615
10069.61 572
10070.56 620
10071.51 613
10072.46 685
10073.40 672
10074.35 611
10075.30 614
10076.25 683
10077.19 697
10078.14 641
10079.09 637
10080.04 596
10080.98 622
10081.93 627
10082.88 650
10083.83 600
10084.77 588
10085.72 634
10086.67 649
10087.62 587
10088.57 619
10089.51 589
10090.46 597
10091.41 592
10092.36 572
10093.31 580
10094.26 521
10095.20 604
10096.15 576
10097.10 621
10098.05 585
10099.00 571
10099.95 626
10100.89 657
10101.84 600
10102.79 617
10103.74 601
10104.69 547
10105.64 580
10106.59 584
10107.54 596
10108.49 611
10109.43 611
10110.38 559
10111.33 569
10112.28 560
10113.23 616
10114.18 544
10115.13 558
10116.08 563
10117.03 584
10117.98 559
10118.93 545
10119.88 548
10120.83 592
10121.78 553
10122.72 506
10123.67 526
10124.62 521
10125.57 531
10126.52 569
10127.47 588
10128.42 549
10129.37 593
10130.32 593
10131.27 568
10132.22 528
10133.17 554
10134.12 556
10135.07 568
10136.02 615
10136.97 523
10137.92 537
10138.88 528
10139.83 580
10140.78 542
10141.73 572
10142.68 524
10143.63 499
10144.58 544
10145.53 570
10146.48 581
10147.43 514
10148.38 553
10149.33 596
10150.28 539
10151.23 528
10152.19 555
10153.14 566
10154.09 530
10155.04 531
10155.99 551
10156.94 512
10157.89 510
10158.84 537
10159.80 559
10160.75 486
10161.70 517
10162.65 526
10163.60 546
10164.55 546
10165.50 585
10166.46 595
10167.41 534
10168.36 549
10169.31 565
10170.26 592
10171.21 545
10172.17 579
10173.12 545
10174.07 521
10175.02 522
10175.98 576
10176.93 555
10177.88 538
10178.83 556
10179.78 569
10180.74 572
10181.69 548
10182.64 544
10183.59 520
10184.55 584
10185.50 586
10186.45 536
10187.40 563
10188.36 546
10189.31 533
10190.26 566
10191.22 545
10192.17 511
10193.12 537
10194.07 596
10195.03 561
10195.98 538
10196.93 533
10197.89 559
10198.84 542
10199.79 496
10200.75 566
10201.70 609
10202.65 540
10203.61 550
10204.56 601
10205.51 569
10206.47 576
10207.42 580
10208.37 610
10209.33 616
10210.28 599
10211.24 580
10212.19 572
10213.14 550
10214.10 565
10215.05 575
10216.00 573
10216.96 578
10217.91 614
10218.87 620
10219.82 526
10220.78 527
10221.73 513
10222.68 516
10223.64 526
10224.59 533
10225.55 535
10226.50 545
10227.46 477
10228.41 522
10229.37 520
10230.32 518
10231.27 542
10232.23 539
10233.18 537
10234.14 507
10235.09 571
10236.05 536
10237.00 542
10237.96 571
10238.91 541
10239.87 569
10240.82 499
10241.78 555
10242.73 507
10243.69 518
10244.65 541
10245.60 545
10246.56 515
10247.51 523
10248.47 519
10249.42 556
10250.38 537
10251.33 542
10252.29 554
10253.25 527
10254.20 505
10255.16 545
10256.11 480
10257.07 489
10258.02 509
10258.98 515
10259.94 502
10260.89 482
10261.85 474
10262.81 566
10263.76 558
10264.72 529
10265.67 497
10266.63 541
10267.59 533
10268.54 513
10269.50 510
10270.46 500
10271.41 493
10272.37 525
10273.33 473
10274.28 548
10275.24 524
10276.20 542
10277.15 531
10278.11 559
10279.07 449
10280.02 522
10280.98 540
10281.94 535
10282.90 567
10283.85 553
10284.81 504
10285.77 488
10286.72 528
10287.68 513
10288.64 522
10289.60 488
10290.55 517
10291.51 518
10292.47 579
10293.43 577
10294.38 542
10295.34 488
10296.30 562
10297.26 548
10298.22 530
10299.17 532
10300.13 542
10301.09 544
10302.05 528
10303.01 526
10303.96 470
10304.92 517
10305.88 494
10306.84 513
10307.80 477
10308.75 504
10309.71 511
10310.67 537
10311.63 513
10312.59 526
10313.55 488
10314.51 497
10315.46 498
10316.42 507
10317.38 460
10318.34 478
10319.30 521
10320.26 515
10321.22 525
10322.18 442
10323.14 459
10324.09 488
10325.05 538
10326.01 526
10326.97 477
10327.93 486
10328.89 503
10329.85 492
10330.81 522
10331.77 475
10332.73 471
10333.69 485
10334.65 490
10335.61 487
10336.57 486
10337.53 448
10338.49 467
10339.45 485
10340.40 466
10341.36 509
10342.32 543
10343.28 531
10344.24 468
10345.20 504
10346.16 507
10347.12 518
10348.08 465
10349.05 521
10350.01 540
10350.97 477
10351.93 518
10352.89 453
10353.85 485
10354.81 494
10355.77 519
10356.73 530
10357.69 513
10358.65 482
10359.61 484
10360.57 474
10361.53 505
10362.49 524
10363.45 525
10364.41 517
10365.38 571
10366.34 505
10367.30 449
10368.26 518
10369.22 545
10370.18 532
10371.14 509
10372.10 527
10373.06 520
10374.03 527
10374.99 486
10375.95 495
10376.91 498
10377.87 527
10378.83 526
10379.80 499
10380.76 505
10381.72 486
10382.68 540
10383.64 524
10384.60 478
10385.57 449
10386.53 471
10387.49 512
10388.45 505
10389.41 466
10390.38 515
10391.34 487
10392.30 507
10393.26 501
10394.23 480
10395.19 496
10396.15 478
10397.11 472
10398.07 489
10399.04 542
10400.00 507
10400.96 520
10401.93 500
10402.89 468
10403.85 488
10404.81 514
10405.78 524
10406.74 513
10407.70 471
10408.67 529
10409.63 564
10410.59 556
10411.55 515
10412.52 513
10413.48 546
10414.44 528
10415.41 531
10416.37 497
10417.33 559
10418.30 647
10419.26 635
10420.22 589
10421.19 627
10422.15 615
10423.12 647
10424.08 635
10425.04 579
10426.01 575
10426.97 527
10427.93 591
10428.90 545
10429.86 508
10430.83 526
10431.79 514
10432.75 515
10433.72 508
10434.68 441
10435.65 481
10436.61 504
10437.58 493
10438.54 481
10439.50 484
10440.47 476
10441.43 456
10442.40 503
10443.36 504
10444.33 487
10445.29 485
10446.26 494
10447.22 456
10448.19 493
10449.15 477
10450.12 525
10451.08 457
10452.05 480
10453.01 457
10453.98 475
10454.94 452
10455.91 479
10456.87 477
10457.84 501
10458.80 463
10459.77 461
10460.73 473
10461.70 456
10462.66 507
10463.63 472
10464.59 467
10465.56 472
10466.53 471
10467.49 409
10468.46 471
10469.42 452
10470.39 475
10471.35 469
10472.32 420
10473.29 415
10474.25 461
10475.22 493
10476.18 468
10477.15 482
10478.12 408
10479.08 474
10480.05 452
10481.02 461
10481.98 437
10482.95 436
10483.91 426
10484.88 470
10485.85 453
10486.81 443
10487.78 485
10488.75 467
10489.71 498
10490.68 500
10491.65 474
10492.61 465
10493.58 470
10494.55 433
10495.52 446
10496.48 473
10497.45 478
10498.42 485
10499.38 502
10500.35 484
10501.32 428
10502.29 484
10503.25 487
10504.22 470
10505.19 446
10506.16 477
10507.12 440
10508.09 465
10509.06 421
10510.03 474
10510.99 467
10511.96 463
10512.93 449
10513.90 479
10514.87 481
10515.83 489
10516.80 445
10517.77 428
10518.74 437
10519.71 453
10520.67 489
10521.64 464
10522.61 441
10523.58 411
10524.55 466
10525.51 468
10526.48 450
10527.45 417
10528.42 481
10529.39 443
10530.36 450
10531.33 432
10532.29 446
10533.26 429
10534.23 444
10535.20 473
10536.17 464
10537.14 458
10538.11 444
10539.08 427
10540.05 448
10541.01 447
10541.98 459
10542.95 451
10543.92 415
10544.89 415
10545.86 441
10546.83 434
10547.80 423
10548.77 442
10549.74 438
10550.71 423
10551.68 446
10552.65 406
10553.62 431
10554.59 427
10555.56 457
10556.53 436
10557.50 395
10558.47 407
10559.44 467
10560.41 453
10561.38 463
10562.35 497
10563.32 479
10564.29 464
10565.26 465
10566.23 451
10567.20 429
10568.17 458
10569.14 475
10570.11 438
10571.08 428
10572.05 434
10573.02 380
10573.99 423
10574.96 438
10575.93 426
10576.90 402
10577.87 445
10578.84 397
10579.82 452
10580.79 439
10581.76 444
10582.73 423
10583.70 441
10584.67 427
10585.64 434
10586.61 443
10587.58 410
10588.56 409
10589.53 417
10590.50 430
10591.47 417
10592.44 462
10593.41 459
10594.38 418
10595.36 456
10596.33 421
10597.30 385
10598.27 414
10599.24 414
10600.21 433
10601.19 395
10602.16 418
10603.13 391
10604.10 400
10605.07 448
10606.05 406
10607.02 408
10607.99 407
10608.96 393
10609.93 371
10610.91 398
10611.88 390
10612.85 395
10613.82 406
10614.80 426
10615.77 430
10616.74 397
10617.71 415
10618.69 362
10619.66 427
10620.63 439
10621.61 425
10622.58 426
10623.55 461
10624.52 413
10625.50 416
10626.47 399
10627.44 415
10628.42 423
10629.39 412
10630.36 443
10631.34 445
10632.31 406
10633.28 400
10634.26 423
10635.23 412
10636.20 418
10637.18 420
10638.15 405
10639.12 403
10640.10 406
10641.07 432
10642.04 408
10643.02 416
10643.99 445
10644.97 444
10645.94 419
10646.91 435
10647.89 416
10648.86 467
10649.84 431
10650.81 440
10651.78 429
10652.76 435
10653.73 408
10654.71 426
10655.68 397
10656.66 428
10657.63 425
10658.60 400
10659.58 373
10660.55 379
10661.53 369
10662.50 385
10663.48 398
10664.45 439
10665.43 442
10666.40 400
10667.38 417
10668.35 408
10669.33 393
10670.30 381
10671.28 392
10672.25 415
10673.23 400
10674.20 415
10675.18 417
10676.15 378
10677.13 372
10678.10 422
10679.08 414
10680.05 405
10681.03 395
10682.01 432
10682.98 435
10683.96 426
10684.93 387
10685.91 390
10686.88 372
10687.86 432
10688.84 402
10689.81 420
10690.79 419
10691.76 380
10692.74 393
10693.72 348
10694.69 353
10695.67 393
10696.64 408
10697.62 409
10698.60 371
10699.57 388
10700.55 358
10701.53 408
10702.50 426
10703.48 375
10704.46 422
10705.43 448
10706.41 411
10707.39 390
10708.36 385
10709.34 435
10710.32 442
10711.29 415
10712.27 377
10713.25 360
10714.22 406
10715.20 417
10716.18 385
10717.16 373
10718.13 403
10719.11 413
10720.09 392
10721.07 386
10722.04 376
10723.02 437
10724.00 421
10724.98 382
10725.95 405
10726.93 393
10727.91 400
10728.89 406
10729.86 383
10730.84 393
10731.82 393
10732.80 388
10733.78 418
10734.75 384
10735.73 429
10736.71 403
10737.69 398
10738.67 400
10739.64 450
10740.62 400
10741.60 401
10742.58 418
10743.56 435
10744.54 422
10745.51 426
10746.49 418
10747.47 398
10748.45 399
10749.43 386
10750.41 365
10751.39 447
10752.36 399
10753.34 392
10754.32 395
10755.30 409
10756.28 412
10757.26 419
10758.24 457
10759.22 416
10760.20 411
10761.18 441
10762.15 382
10763.13 385
10764.11 356
10765.09 399
10766.07 419
10767.05 388
10768.03 423
10769.01 367
10769.99 374
10770.97 389
10771.95 416
10772.93 447
10773.91 424
10774.89 390
10775.87 398
10776.85 412
10777.83 347
10778.81 392
10779.79 376
10780.77 396
10781.75 392
10782.73 366
10783.71 398
10784.69 382
10785.67 385
10786.65 419
10787.63 400
10788.61 386
10789.59 440
10790.57 408
10791.55 398
10792.53 379
10793.51 396
10794.49 458
10795.47 399
10796.46 409
10797.44 422
10798.42 402
10799.40 409
10800.38 421
10801.36 390
10802.34 392
10803.32 382
10804.30 428
10805.28 435
10806.27 375
10807.25 389
10808.23 412
10809.21 425
10810.19 422
10811.17 388
10812.15 409
10813.14 412
10814.12 410
10815.10 388
10816.08 384
10817.06 388
10818.04 413
10819.03 405
10820.01 412
10820.99 415
10821.97 446
10822.95 453
10823.94 437
10824.92 397
10825.90 395
10826.88 441
10827.86 419
10828.85 381
10829.83 408
10830.81 427
10831.79 433
10832.78 447
10833.76 389
10834.74 432
10835.72 403
10836.71 421
10837.69 418
10838.67 397
10839.65 396
10840.64 421
10841.62 427
10842.60 430
10843.59 390
10844.57 429
10845.55 428
10846.54 488
10847.52 407
10848.50 412
10849.48 408
10850.47 408
10851.45 406
10852.43 400
10853.42 369
10854.40 408
10855.39 453
10856.37 432
10857.35 426
10858.34 441
10859.32 392
10860.30 419
10861.29 397
10862.27 347
10863.25 389
10864.24 450
10865.22 451
10866.21 403
10867.19 381
10868.17 405
10869.16 408
10870.14 407
10871.13 372
10872.11 416
10873.10 395
10874.08 391
10875.06 400
10876.05 415
10877.03 384
10878.02 436
10879.00 399
10879.99 377
10880.97 419
10881.96 453
10882.94 386
10883.93 397
10884.91 405
10885.89 418
10886.88 425
10887.86 421
10888.85 410
10889.83 418
10890.82 416
10891.80 428
10892.79 424
10893.78 416
10894.76 385
10895.75 379
10896.73 418
10897.72 425
10898.70 370
10899.69 461
10900.67 428
10901.66 398
10902.64 363
10903.63 395
10904.62 428
10905.60 385
10906.59 376
10907.57 398
10908.56 351
10909.54 411
10910.53 427
10911.52 417
10912.50 399
10913.49 447
10914.48 435
10915.46 536
10916.45 399
10917.43 388
10918.42 438
10919.41 457
10920.39 430
10921.38 405
10922.37 452
10923.35 429
10924.34 424
10925.33 448
10926.31 445
10927.30 478
10928.29 476
10929.27 501
10930.26 462
10931.25 451
10932.23 428
10933.22 429
10934.21 440
10935.19 455
10936.18 454
10937.17 476
10938.16 394
10939.14 415
10940.13 408
10941.12 415
10942.11 401
10943.09 437
10944.08 405
10945.07 391
10946.06 395
10947.04 434
10948.03 443
10949.02 400
10950.01 425
10950.99 436
10951.98 396
10952.97 431
10953.96 375
10954.95 360
10955.93 403
10956.92 400
10957.91 417
10958.90 416
10959.89 405
10960.87 414
10961.86 394
10962.85 395
10963.84 408
10964.83 426
10965.82 382
10966.81 396
10967.79 387
10968.78 386
10969.77 418
10970.76 443
10971.75 345
10972.74 389
10973.73 422
10974.71 393
10975.70 408
10976.69 369
10977.68 436
10978.67 408
10979.66 376
10980.65 373
10981.64 413
10982.63 389
10983.62 418
10984.61 402
10985.60 410
10986.58 384
10987.57 356
10988.56 392
10989.55 402
10990.54 370
10991.53 398
10992.52 436
10993.51 400
10994.50 409
10995.49 407
10996.48 430
10997.47 424
10998.46 420
10999.45 409
11000.44 419
11001.43 403
11002.42 449
11003.41 372
11004.40 410
11005.39 366
11006.38 425
11007.37 453
11008.36 394
11009.35 403
11010.34 404
11011.33 420
11012.33 366
11013.32 367
11014.31 401
11015.30 412
11016.29 398
11017.28 396
11018.27 404
11019.26 369
11020.25 395
11021.24 411
11022.23 433
11023.22 364
11024.22 399
11025.21 437
11026.20 407
11027.19 360
11028.18 413
11029.17 394
11030.16 400
11031.15 381
11032.15 404
11033.14 392
11034.13 394
11035.12 393
11036.11 368
11037.10 392
11038.10 398
11039.09 419
11040.08 409
11041.07 418
11042.06 382
11043.06 386
11044.05 411
11045.04 382
11046.03 399
11047.02 392
11048.02 392
11049.01 393
11050.00 397
11050.99 412
11051.98 340
11052.98 321
11053.97 335
11054.96 361
11055.95 379
11056.95 386
11057.94 420
11058.93 411
11059.93 384
11060.92 369
11061.91 373
11062.90 398
11063.90 395
11064.89 400
11065.88 386
11066.88 443
11067.87 402
11068.86 386
11069.86 444
11070.85 379
11071.84 330
11072.83 373
11073.83 368
11074.82 411
11075.82 369
11076.81 426
11077.80 421
11078.80 396
11079.79 418
11080.78 441
11081.78 400
11082.77 391
11083.76 415
11084.76 408
11085.75 394
11086.75 388
11087.74 431
11088.73 397
11089.73 369
11090.72 349
11091.72 369
11092.71 369
11093.70 410
11094.70 405
11095.69 403
11096.69 423
11097.68 386
11098.68 398
11099.67 413
11100.67 420
11101.66 417
11102.65 391
11103.65 413
11104.64 408
11105.64 414
11106.63 460
11107.63 423
11108.62 374
11109.62 382
11110.61 408
11111.61 419
11112.60 415
11113.60 410
11114.59 380
11115.59 364
11116.58 350
11117.58 421
11118.57 376
11119.57 383
11120.57 383
11121.56 393
11122.56 387
11123.55 380
11124.55 413
11125.54 411
11126.54 413
11127.54 434
11128.53 458
11129.53 465
11130.52 485
11131.52 490
11132.51 450
11133.51 419
11134.51 412
11135.50 411
11136.50 448
11137.50 425
11138.49 380
11139.49 402
11140.48 421
11141.48 399
11142.48 314
11143.47 370
11144.47 431
11145.47 411
11146.46 373
11147.46 404
11148.46 427
11149.45 437
11150.45 422
11151.45 409
11152.44 371
11153.44 377
11154.44 402
11155.43 383
11156.43 376
11157.43 363
11158.43 402
11159.42 425
11160.42 411
11161.42 384
11162.41 397
11163.41 422
11164.41 439
11165.41 418
11166.40 422
11167.40 421
11168.40 395
11169.40 411
11170.39 397
11171.39 382
11172.39 387
11173.39 412
11174.39 404
11175.38 406
11176.38 371
11177.38 397
11178.38 386
11179.38 411
11180.37 377
11181.37 392
11182.37 418
11183.37 387
11184.37 383
11185.37 389
11186.36 403
11187.36 355
11188.36 368
11189.36 361
11190.36 397
11191.36 413
11192.35 420
11193.35 382
11194.35 332
11195.35 379
11196.35 407
11197.35 416
11198.35 341
11199.35 350
11200.35 423
11201.34 413
11202.34 404
11203.34 369
11204.34 376
11205.34 406
11206.34 388
11207.34 392
11208.34 411
11209.34 423
11210.34 437
11211.34 436
11212.34 417
11213.34 388
11214.34 411
11215.34 390
11216.34 373
11217.34 356
11218.34 381
11219.34 398
11220.34 399
11221.34 382
11222.34 376
11223.34 395
11224.34 396
11225.34 355
11226.34 378
11227.34 363
11228.34 365
11229.34 378
11230.34 424
11231.34 361
11232.34 385
11233.34 394
11234.34 349
11235.34 363
11236.34 364
11237.34 389
11238.34 363
11239.34 371
11240.34 340
11241.34 366
11242.34 391
11243.35 420
11244.35 331
11245.35 369
11246.35 378
11247.35 418
11248.35 349
11249.35 369
11250.35 368
11251.35 378
11252.36 395
11253.36 397
11254.36 393
11255.36 398
11256.36 399
11257.36 404
11258.37 362
11259.37 399
11260.37 407
11261.37 358
11262.37 337
11263.37 394
11264.38 373
11265.38 374
11266.38 343
11267.38 407
11268.38 409
11269.39 420
11270.39 384
11271.39 393
11272.39 366
11273.39 400
11274.40 397
11275.40 413
11276.40 381
11277.40 420
11278.41 418
11279.41 439
11280.41 449
11281.41 426
11282.42 453
11283.42 456
11284.42 449
11285.43 441
11286.43 448
11287.43 387
11288.43 398
11289.44 412
11290.44 394
11291.44 373
11292.45 402
11293.45 381
11294.45 384
11295.46 385
11296.46 375
11297.46 365
11298.47 350
11299.47 340
11300.47 374
11301.48 390
11302.48 377
11303.48 409
11304.49 339
11305.49 362
11306.49 376
11307.50 392
11308.50 362
11309.51 414
11310.51 404
11311.51 410
11312.52 392
11313.52 397
11314.53 390
11315.53 384
11316.53 407
11317.54 368
11318.54 369
11319.55 355
11320.55 408
11321.56 376
11322.56 336
11323.57 366
11324.57 407
11325.57 378
11326.58 351
11327.58 375
11328.59 371
11329.59 365
11330.60 341
11331.60 377
11332.61 341
11333.61 369
11334.62 355
11335.62 371
11336.63 352
11337.63 385
11338.64 377
11339.64 408
11340.65 468
11341.65 354
11342.66 379
11343.66 337
11344.67 362
11345.68 372
11346.68 386
11347.69 377
11348.69 394
11349.70 388
11350.70 348
11351.71 362
11352.72 393
11353.72 394
11354.73 398
11355.73 381
11356.74 364
11357.75 401
11358.75 361
11359.76 382
11360.76 364
11361.77 375
11362.78 385
11363.78 375
11364.79 386
11365.80 391
11366.80 372
11367.81 371
11368.81 361
11369.82 414
11370.83 420
11371.83 378
11372.84 376
11373.85 331
11374.85 346
11375.86 365
11376.87 359
11377.88 357
11378.88 394
11379.89 347
11380.90 366
11381.90 354
11382.91 386
11383.92 357
11384.92 356
11385.93 390
11386.94 367
11387.95 360
11388.95 287
11389.96 326
11390.97 346
11391.98 351
11392.98 346
11393.99 353
11395.00 330
11396.01 380
11397.02 355
11398.02 328
11399.03 350
11400.04 369
11401.05 355
11402.05 364
11403.06 346
11404.07 315
11405.08 352
11406.09 349
11407.10 374
11408.10 299
11409.11 343
11410.12 342
11411.13 350
11412.14 332
11413.15 334
11414.15 346
11415.16 373
11416.17 360
11417.18 324
11418.19 314
11419.20 340
11420.21 352
11421.22 328
11422.22 364
11423.23 364
11424.24 340
11425.25 344
11426.26 386
11427.27 403
11428.28 361
11429.29 393
11430.30 390
11431.31 373
11432.32 360
11433.32 386
11434.33 360
11435.34 373
11436.35 381
11437.36 371
11438.37 390
11439.38 399
11440.39 358
11441.40 413
11442.41 402
11443.42 329
11444.43 376
11445.44 398
11446.45 375
11447.46 364
11448.47 378
11449.48 392
11450.49 406
11451.50 347
11452.51 361
11453.52 400
11454.53 374
11455.54 383
11456.55 397
11457.56 391
11458.57 368
11459.58 371
11460.59 359
11461.61 339
11462.62 360
11463.63 372
11464.64 371
11465.65 369
11466.66 405
11467.67 393
11468.68 366
11469.69 355
11470.70 348
11471.71 397
11472.73 350
11473.74 355
11474.75 368
11475.76 395
11476.77 409
11477.78 387
11478.79 391
11479.80 391
11480.82 422
11481.83 378
11482.84 391
11483.85 339
11484.86 401
11485.87 377
11486.89 339
11487.90 352
11488.91 408
11489.92 385
11490.93 410
11491.95 415
11492.96 445
11493.97 406
11494.98 356
11495.99 350
11497.01 370
11498.02 363
11499.03 388
11500.04 376
11501.05 431
11502.07 437
11503.08 373
11504.09 342
11505.10 391
11506.12 417
11507.13 385
11508.14 361
11509.16 377
11510.17 398
11511.18 442
11512.19 396
11513.21 386
11514.22 377
11515.23 434
11516.25 392
11517.26 404
11518.27 406
11519.29 389
11520.30 389
11521.31 391
11522.33 392
11523.34 376
11524.35 397
11525.37 451
11526.38 399
11527.39 395
11528.41 450
11529.42 432
11530.43 446
11531.45 444
11532.46 393
11533.47 378
11534.49 374
11535.50 366
11536.52 398
11537.53 410
11538.54 425
11539.56 418
11540.57 362
11541.59 410
11542.60 416
11543.61 400
11544.63 395
11545.64 397
11546.66 404
11547.67 409
11548.69 410
11549.70 426
11550.72 441
11551.73 427
11552.75 416
11553.76 419
11554.77 415
11555.79 411
11556.80 431
11557.82 454
11558.83 445
11559.85 424
11560.86 436
11561.88 446
11562.89 445
11563.91 495
11564.92 433
11565.94 463
11566.95 436
11567.97 450
11568.99 442
11570.00 454
11571.02 468
11572.03 463
11573.05 457
11574.06 473
11575.08 440
11576.09 462
11577.11 433
11578.13 514
11579.14 511
11580.16 489
11581.17 475
11582.19 450
11583.21 464
11584.22 479
11585.24 491
11586.25 498
11587.27 511
11588.29 490
11589.30 510
11590.32 519
11591.33 530
11592.35 520
11593.37 523
11594.38 562
11595.40 572
11596.42 585
11597.43 601
11598.45 676
11599.47 648
11600.48 657
11601.50 694
11602.52 744
11603.53 739
11604.55 786
11605.57 757
11606.59 748
11607.60 741
11608.62 761
11609.64 741
11610.65 669
11611.67 613
11612.69 586
11613.71 541
11614.72 566
11615.74 571
11616.76 570
11617.78 539
11618.79 552
11619.81 584
11620.83 616
11621.85 566
11622.86 521
11623.88 593
11624.90 590
11625.92 565
11626.94 611
11627.95 634
11628.97 622
11629.99 659
11631.01 649
11632.03 706
11633.04 695
11634.06 699
11635.08 737
11636.10 670
11637.12 675
11638.14 683
11639.15 657
11640.17 628
11641.19 546
11642.21 565
11643.23 539
11644.25 552
11645.27 508
11646.28 487
11647.30 505
11648.32 532
11649.34 533
11650.36 471
11651.38 439
11652.40 480
11653.42 471
11654.44 473
11655.45 464
11656.47 477
11657.49 488
11658.51 502
11659.53 443
11660.55 463
11661.57 428
11662.59 504
11663.61 478
11664.63 460
11665.65 468
11666.67 506
11667.69 480
11668.71 462
11669.73 482
11670.75 502
11671.77 455
11672.79 467
11673.81 487
11674.83 517
11675.85 502
11676.87 443
11677.89 452
11678.91 447
11679.93 484
11680.95 484
11681.97 489
11682.99 461
11684.01 445
11685.03 443
11686.05 462
11687.07 466
11688.09 462
11689.11 461
11690.13 449
11691.15 456
11692.17 466
11693.20 467
11694.22 464
11695.24 429
11696.26 451
11697.28 443
11698.30 465
11699.32 450
11700.34 473
11701.36 455
11702.38 450
11703.41 451
11704.43 422
11705.45 432
11706.47 471
11707.49 492
11708.51 497
11709.53 440
11710.56 406
11711.58 448
11712.60 499
11713.62 489
11714.64 457
11715.66 407
11716.69 401
11717.71 463
11718.73 437
11719.75 429
11720.77 446
11721.80 433
11722.82 473
11723.84 424
11724.86 420
11725.88 379
11726.91 410
11727.93 405
11728.95 437
11729.97 415
11731.00 447
11732.02 400
11733.04 401
11734.06 376
11735.09 429
11736.11 397
11737.13 412
11738.16 426
11739.18 403
11740.20 377
11741.22 360
11742.25 403
11743.27 402
11744.29 437
11745.32 426
11746.34 411
11747.36 426
11748.39 417
11749.41 388
11750.43 370
11751.46 401
11752.48 364
11753.50 437
11754.53 431
11755.55 393
11756.57 387
11757.60 426
11758.62 415
11759.64 396
11760.67 359
11761.69 426
11762.72 412
11763.74 389
11764.76 408
11765.79 412
11766.81 390
11767.84 389
11768.86 387
11769.88 390
11770.91 359
11771.93 410
11772.96 415
11773.98 365
11775.01 345
11776.03 366
11777.05 413
11778.08 422
11779.10 384
11780.13 401
11781.15 418
11782.18 385
11783.20 379
11784.23 407
11785.25 368
11786.28 373
11787.30 386
11788.33 363
11789.35 338
11790.38 353
11791.40 372
11792.43 400
11793.45 386
11794.48 341
11795.50 382
11796.53 419
11797.55 389
11798.58 343
11799.60 356
11800.63 383
11801.65 413
11802.68 356
11803.71 379
11804.73 389
11805.76 365
11806.78 422
11807.81 431
11808.84 358
11809.86 364
11810.89 363
11811.91 404
11812.94 348
11813.97 377
11814.99 360
11816.02 352
11817.04 357
11818.07 392
11819.10 365
11820.12 365
11821.15 386
11822.18 407
11823.20 395
11824.23 356
11825.25 369
11826.28 370
11827.31 381
11828.33 411
11829.36 412
11830.39 403
11831.42 412
11832.44 418
11833.47 422
11834.50 421
11835.52 366
11836.55 346
11837.58 357
11838.60 389
11839.63 365
11840.66 400
11841.69 390
11842.71 373
11843.74 378
11844.77 370
11845.80 363
11846.82 403
11847.85 379
11848.88 388
11849.91 378
11850.93 375
11851.96 359
11852.99 367
11854.02 355
11855.05 354
11856.07 362
11857.10 351
11858.13 359
11859.16 335
11860.19 383
11861.21 378
11862.24 323
11863.27 358
11864.30 322
11865.33 369
11866.35 395
11867.38 386
11868.41 379
11869.44 384
11870.47 345
11871.50 361
11872.53 357
11873.55 333
11874.58 325
11875.61 388
11876.64 375
11877.67 371
11878.70 344
11879.73 332
11880.76 329
11881.79 350
11882.81 338
11883.84 344
11884.87 352
11885.90 359
11886.93 369
11887.96 378
11888.99 333
11890.02 356
11891.05 374
11892.08 352
11893.11 370
11894.14 364
11895.17 355
11896.20 367
11897.23 355
11898.26 346
11899.29 344
11900.32 359
11901.35 381
11902.38 372
11903.41 346
11904.44 333
11905.47 336
11906.50 383
11907.53 369
11908.56 335
11909.59 337
11910.62 320
11911.65 369
11912.68 377
11913.71 394
11914.74 389
11915.77 351
11916.80 397
11917.83 390
11918.86 400
11919.89 387
11920.92 387
11921.95 405
11922.98 385
11924.01 383
11925.05 370
11926.08 360
11927.11 359
11928.14 360
11929.17 329
11930.20 334
11931.23 374
11932.26 353
11933.29 355
11934.33 289
11935.36 297
11936.39 328
11937.42 357
11938.45 383
11939.48 342
11940.51 308
11941.55 294
11942.58 337
11943.61 367
11944.64 313
11945.67 315
11946.70 327
11947.74 367
11948.77 334
11949.80 352
11950.83 342
11951.86 342
11952.90 353
11953.93 313
11954.96 339
11955.99 348
11957.03 346
11958.06 342
11959.09 349
11960.12 337
11961.16 353
11962.19 337
11963.22 321
11964.25 339
11965.29 315
11966.32 335
11967.35 366
11968.38 325
11969.42 313
11970.45 339
11971.48 322
11972.52 306
11973.55 341
11974.58 326
11975.61 326
11976.65 311
11977.68 334
11978.71 342
11979.75 307
11980.78 323
11981.81 337
11982.85 308
11983.88 323
11984.91 355
11985.95 372
11986.98 329
11988.02 309
11989.05 316
11990.08 348
11991.12 335
11992.15 354
11993.18 329
11994.22 350
11995.25 332
11996.29 319
11997.32 312
11998.35 333
11999.39 349
12000.42 335
12001.46 324
12002.49 311
12003.53 327
12004.56 345
12005.59 342
12006.63 309
12007.66 304
12008.70 328
12009.73 386
12010.77 342
12011.80 291
12012.84 300
12013.87 355
12014.91 347
12015.94 322
12016.98 325
12018.01 330
12019.05 317
12020.08 344
12021.12 340
12022.15 329
12023.19 343
12024.22 349
12025.26 314
12026.29 316
12027.33 312
12028.36 351
12029.40 349
12030.43 316
12031.47 312
12032.50 337
12033.54 322
12034.58 284
12035.61 282
12036.65 357
12037.68 339
12038.72 340
12039.75 337
12040.79 342
12041.83 310
12042.86 306
12043.90 310
12044.93 313
12045.97 315
12047.01 332
12048.04 328
12049.08 355
12050.12 307
12051.15 312
12052.19 289
12053.22 315
12054.26 303
12055.30 310
12056.33 330
12057.37 296
12058.41 320
12059.44 301
12060.48 345
12061.52 309
12062.55 318
12063.59 330
12064.63 302
12065.67 314
12066.70 304
12067.74 279
12068.78 304
12069.81 323
12070.85 318
12071.89 294
12072.93 304
12073.96 288
12075.00 298
12076.04 331
12077.08 298
12078.11 320
12079.15 274
12080.19 261
12081.23 276
12082.26 308
12083.30 295
12084.34 323
12085.38 323
12086.41 280
12087.45 319
12088.49 293
12089.53 277
12090.57 303
12091.60 325
12092.64 314
12093.68 300
12094.72 324
12095.76 333
12096.80 273
12097.83 312
12098.87 302
12099.91 313
12100.95 291
12101.99 268
12103.03 308
12104.07 308
12105.10 335
12106.14 331
12107.18 298
12108.22 311
12109.26 304
12110.30 315
12111.34 300
12112.38 297
12113.42 294
12114.45 294
12115.49 293
12116.53 324
12117.57 303
12118.61 310
12119.65 320
12120.69 345
12121.73 281
12122.77 318
12123.81 323
12124.85 322
12125.89 287
12126.93 311
12127.97 313
12129.01 315
12130.05 337
12131.09 296
12132.13 334
12133.17 302
12134.21 279
12135.25 312
12136.29 300
12137.33 336
12138.37 312
12139.41 324
12140.45 351
12141.49 306
12142.53 302
12143.57 300
12144.61 343
12145.65 276
12146.69 271
12147.73 344
12148.77 301
12149.81 295
12150.85 317
12151.89 316
12152.93 306
12153.97 293
12155.01 294
12156.05 321
12157.10 294
12158.14 286
12159.18 295
12160.22 284
12161.26 276
12162.30 308
12163.34 289
12164.38 292
12165.42 294
12166.47 253
12167.51 274
12168.55 298
12169.59 271
12170.63 279
12171.67 282
12172.71 270
12173.76 283
12174.80 307
12175.84 305
12176.88 302
12177.92 291
12178.96 277
12180.01 270
12181.05 274
12182.09 271
12183.13 286
12184.17 288
12185.22 280
12186.26 276
12187.30 285
12188.34 291
12189.39 300
12190.43 274
12191.47 278
12192.51 302
12193.56 261
12194.60 280
12195.64 266
12196.68 310
12197.73 296
12198.77 301
12199.81 329
12200.85 297
12201.90 305
12202.94 328
12203.98 298
12205.03 294
12206.07 305
12207.11 288
12208.16 301
12209.20 288
12210.24 278
12211.28 285
12212.33 299
12213.37 313
12214.41 295
12215.46 275
12216.50 283
12217.55 313
12218.59 292
12219.63 295
12220.68 313
12221.72 312
12222.76 326
12223.81 293
12224.85 317
12225.89 257
12226.94 289
12227.98 296
12229.03 290
12230.07 308
12231.11 263
12232.16 283
12233.20 293
12234.25 326
12235.29 282
12236.34 295
12237.38 301
12238.42 294
12239.47 299
12240.51 272
12241.56 272
12242.60 288
12243.65 292
12244.69 304
12245.74 319
12246.78 328
12247.83 334
12248.87 331
12249.92 331
12250.96 296
12252.01 318
12253.05 279
12254.10 301
12255.14 309
12256.19 299
12257.23 274
12258.28 307
12259.32 330
12260.37 267
12261.41 267
12262.46 272
12263.50 275
12264.55 258
12265.59 254
12266.64 296
12267.69 292
12268.73 285
12269.78 265
12270.82 234
12271.87 276
12272.92 281
12273.96 277
12275.01 252
12276.05 274
12277.10 284
12278.15 265
12279.19 306
12280.24 283
12281.28 284
12282.33 283
12283.38 286
12284.42 277
12285.47 297
12286.52 295
12287.56 321
12288.61 294
12289.66 297
12290.70 316
12291.75 284
12292.80 308
12293.84 258
12294.89 292
12295.94 288
12296.98 261
12298.03 325
12299.08 279
12300.12 228
12301.17 299
12302.22 263
12303.27 256
12304.31 272
12305.36 290
12306.41 277
12307.45 262
12308.50 285
12309.55 305
12310.60 285
12311.64 291
12312.69 304
12313.74 300
12314.79 321
12315.83 304
12316.88 291
12317.93 264
12318.98 301
12320.03 294
12321.07 290
12322.12 272
12323.17 259
12324.22 291
12325.27 288
12326.31 279
12327.36 291
12328.41 270
12329.46 289
12330.51 303
12331.56 241
12332.60 287
12333.65 283
12334.70 299
12335.75 312
12336.80 269
12337.85 267
12338.90 266
12339.94 287
12340.99 293
12342.04 277
12343.09 240
12344.14 276
12345.19 280
12346.24 276
12347.29 234
12348.34 245
12349.38 278
12350.43 280
12351.48 228
12352.53 271
12353.58 270
12354.63 260
12355.68 262
12356.73 257
12357.78 258
12358.83 265
12359.88 294
12360.93 285
12361.98 242
12363.03 250
12364.08 282
12365.13 272
12366.18 260
12367.23 271
12368.28 271
12369.33 281
12370.38 265
12371.43 251
12372.48 290
12373.53 273
12374.58 271
12375.63 267
12376.68 268
12377.73 252
12378.78 269
12379.83 272
12380.88 273
12381.93 228
12382.98 239
12384.03 329
12385.08 286
12386.13 229
12387.18 239
12388.23 266
12389.29 255
12390.34 266
12391.39 267
12392.44 266
12393.49 251
12394.54 262
12395.59 279
12396.64 265
12397.69 245
12398.74 291
12399.80 274
12400.85 226
12401.90 216
12402.95 247
12404.00 273
12405.05 263
12406.10 267
12407.16 247
12408.21 260
12409.26 277
12410.31 253
12411.36 231
12412.42 247
12413.47 259
12414.52 259
12415.57 242
12416.62 242
12417.67 250
12418.73 256
12419.78 266
12420.83 243
12421.88 239
12422.94 260
12423.99 273
12425.04 238
12426.09 229
12427.15 263
12428.20 264
12429.25 259
12430.30 271
12431.36 257
12432.41 270
12433.46 281
12434.51 300
12435.57 263
12436.62 231
12437.67 234
12438.73 258
12439.78 262
12440.83 248
12441.88 240
12442.94 285
12443.99 261
12445.04 288
12446.10 275
12447.15 260
12448.20 282
12449.26 281
12450.31 279
12451.36 268
12452.42 263
12453.47 261
12454.52 277
12455.58 267
12456.63 264
12457.69 246
12458.74 266
12459.79 291
12460.85 287
12461.90 290
12462.96 288
12464.01 305
12465.06 268
12466.12 307
12467.17 286
12468.23 263
12469.28 268
12470.33 291
12471.39 247
12472.44 268
12473.50 312
12474.55 291
12475.61 286
12476.66 257
12477.72 283
12478.77 312
12479.82 287
12480.88 269
12481.93 320
12482.99 337
12484.04 278
12485.10 315
12486.15 325
12487.21 324
12488.26 325
12489.32 313
12490.37 319
12491.43 347
12492.48 338
12493.54 324
12494.59 325
12495.65 383
12496.71 372
12497.76 351
12498.82 422
12499.87 400
12500.93 402
12501.98 369
12503.04 316
12504.09 301
12505.15 296
12506.21 360
12507.26 326
12508.32 275
12509.37 273
12510.43 275
12511.49 274
12512.54 268
12513.60 266
12514.65 294
12515.71 282
12516.77 293
12517.82 332
12518.88 303
12519.94 306
12520.99 301
12522.05 288
12523.11 258
12524.16 276
12525.22 254
12526.27 256
12527.33 265
12528.39 282
12529.45 332
12530.50 295
12531.56 303
12532.62 275
12533.67 279
12534.73 283
12535.79 292
12536.84 284
12537.90 262
12538.96 289
12540.02 299
12541.07 265
12542.13 284
12543.19 284
12544.24 264
12545.30 270
12546.36 250
12547.42 287
12548.47 278
12549.53 270
12550.59 255
12551.65 242
12552.71 259
12553.76 297
12554.82 285
12555.88 262
12556.94 275
12558.00 252
12559.05 277
12560.11 294
12561.17 319
12562.23 306
12563.29 289
12564.34 302
12565.40 287
12566.46 251
12567.52 283
12568.58 314
12569.64 326
12570.69 346
12571.75 345
12572.81 325
12573.87 317
12574.93 321
12575.99 328
12577.05 368
12578.11 341
12579.16 330
12580.22 366
12581.28 331
12582.34 337
12583.40 338
12584.46 315
12585.52 318
12586.58 302
12587.64 306
12588.70 251
12589.76 269
12590.81 252
12591.87 268
12592.93 297
12593.99 264
12595.05 272
12596.11 266
12597.17 298
12598.23 279
12599.29 288
12600.35 304
12601.41 320
12602.47 293
12603.53 290
12604.59 283
12605.65 325
12606.71 267
12607.77 247
12608.83 250
12609.89 258
12610.95 261
12612.01 279
12613.07 250
12614.13 323
12615.19 305
12616.25 269
12617.31 255
12618.37 265
12619.43 308
12620.50 314
12621.56 308
12622.62 232
12623.68 253
12624.74 313
12625.80 281
12626.86 245
12627.92 246
12628.98 242
12630.04 255
12631.10 270
12632.17 263
12633.23 270
12634.29 291
12635.35 300
12636.41 265
12637.47 268
12638.53 274
12639.59 286
12640.66 276
12641.72 269
12642.78 261
12643.84 255
12644.90 269
12645.96 270
12647.03 280
12648.09 271
12649.15 271
12650.21 271
12651.27 297
12652.34 276
12653.40 269
12654.46 299
12655.52 294
12656.58 272
12657.65 278
12658.71 296
12659.77 276
12660.83 264
12661.89 268
12662.96 285
12664.02 291
12665.08 316
12666.14 311
12667.21 294
12668.27 293
12669.33 340
12670.40 283
12671.46 256
12672.52 244
12673.58 259
12674.65 255
12675.71 270
12676.77 239
12677.84 275
12678.90 280
12679.96 295
12681.02 303
12682.09 280
12683.15 251
12684.21 282
12685.28 297
12686.34 302
12687.40 271
12688.47 268
12689.53 299
12690.60 299
12691.66 292
12692.72 299
12693.79 339
12694.85 314
12695.91 277
12696.98 294
12698.04 307
12699.11 314
12700.17 295
12701.23 290
12702.30 315
12703.36 279
12704.43 287
12705.49 297
12706.55 304
12707.62 319
12708.68 287
12709.75 286
12710.81 300
12711.88 287
12712.94 281
12714.01 252
12715.07 281
12716.13 285
12717.20 293
12718.26 235
12719.33 283
12720.39 285
12721.46 301
12722.52 279
12723.59 265
12724.65 281
12725.72 307
12726.78 292
12727.85 263
12728.91 304
12729.98 268
12731.04 272
12732.11 245
12733.18 271
12734.24 282
12735.31 281
12736.37 298
12737.44 301
12738.50 272
12739.57 276
12740.63 280
12741.70 297
12742.77 271
12743.83 259
12744.90 273
12745.96 289
12747.03 260
12748.09 280
12749.16 296
12750.23 249
12751.29 269
12752.36 235
12753.43 250
12754.49 248
12755.56 269
12756.62 249
12757.69 253
12758.76 275
12759.82 241
12760.89 253
12761.96 244
12763.02 243
12764.09 231
12765.16 252
12766.22 249
12767.29 273
12768.36 254
12769.42 283
12770.49 270
12771.56 228
12772.62 205
12773.69 250
12774.76 269
12775.83 258
12776.89 271
12777.96 229
12779.03 229
12780.10 235
12781.16 237
12782.23 222
12783.30 237
12784.37 254
12785.43 298
12786.50 275
12787.57 279
12788.64 238
12789.70 221
12790.77 244
12791.84 242
12792.91 255
12793.97 235
12795.04 249
12796.11 258
12797.18 244
12798.25 238
12799.31 254
12800.38 232
12801.45 237
12802.52 238
12803.59 223
12804.66 250
12805.72 230
12806.79 230
12807.86 273
12808.93 240
12810.00 226
12811.07 230
12812.14 226
12813.20 256
12814.27 265
12815.34 243
12816.41 243
12817.48 251
12818.55 220
12819.62 230
12820.69 252
12821.76 234
12822.83 249
12823.89 252
12824.96 245
12826.03 215
12827.10 232
12828.17 267
12829.24 229
12830.31 243
12831.38 255
12832.45 229
12833.52 226
12834.59 215
12835.66 243
12836.73 270
12837.80 231
12838.87 206
12839.94 230
12841.01 230
12842.08 228
12843.15 241
12844.22 252
12845.29 215
12846.36 262
12847.43 239
12848.50 225
12849.57 210
12850.64 201
12851.71 233
12852.78 234
12853.85 201
12854.92 192
12855.99 237
12857.06 238
12858.13 232
12859.20 235
12860.27 217
12861.34 238
12862.41 222
12863.48 212
12864.56 212
12865.63 217
12866.70 201
12867.77 230
12868.84 220
12869.91 199
12870.98 243
12872.05 240
12873.12 221
12874.20 222
12875.27 190
12876.34 187
12877.41 198
12878.48 209
12879.55 212
12880.62 230
12881.70 188
12882.77 210
12883.84 252
12884.91 210
12885.98 201
12887.05 234
12888.13 237
12889.20 274
12890.27 221
12891.34 217
12892.41 217
12893.49 249
12894.56 228
12895.63 195
12896.70 221
12897.77 243
12898.85 203
12899.92 226
12900.99 208
12902.06 212
12903.14 196
12904.21 192
12905.28 214
12906.35 226
12907.43 220
12908.50 194
12909.57 204
12910.64 222
12911.72 222
12912.79 223
12913.86 219
12914.94 205
12916.01 224
12917.08 189
12918.16 187
12919.23 193
12920.30 222
12921.37 203
12922.45 234
12923.52 229
12924.59 213
12925.67 200
12926.74 207
12927.82 213
12928.89 198
12929.96 222
12931.04 184
12932.11 208
12933.18 200
12934.26 195
12935.33 208
12936.40 221
12937.48 219
12938.55 219
12939.63 191
12940.70 199
12941.77 219
12942.85 210
12943.92 195
12945.00 200
12946.07 206
12947.15 228
12948.22 252
12949.29 213
12950.37 190
12951.44 229
12952.52 242
12953.59 199
12954.67 208
12955.74 224
12956.82 226
12957.89 212
12958.97 230
12960.04 213
12961.12 202
12962.19 216
12963.27 216
12964.34 214
12965.42 194
12966.49 212
12967.57 217
12968.64 223
12969.72 226
12970.79 210
12971.87 193
12972.94 202
12974.02 218
12975.09 224
12976.17 200
12977.24 193
12978.32 226
12979.40 224
12980.47 209
12981.55 207
12982.62 178
12983.70 235
12984.77 217
12985.85 206
12986.93 196
12988.00 196
12989.08 226
12990.15 201
12991.23 190
12992.31 208
12993.38 237
12994.46 236
12995.54 217
12996.61 202
12997.69 195
12998.76 196
12999.84 203
13000.92 210
13001.99 189
13003.07 198
13004.15 205
13005.22 201
13006.30 239
13007.38 202
13008.45 209
13009.53 205
13010.61 212
13011.69 228
13012.76 267
13013.84 248
13014.92 212
13015.99 247
13017.07 210
13018.15 177
13019.23 225
13020.30 194
13021.38 193
13022.46 231
13023.54 211
13024.61 200
13025.69 229
13026.77 214
13027.85 201
13028.92 235
13030.00 203
13031.08 226
13032.16 213
13033.23 222
13034.31 227
13035.39 201
13036.47 193
13037.55 216
13038.62 218
13039.70 214
13040.78 216
13041.86 209
13042.94 210
13044.02 223
13045.09 228
13046.17 229
13047.25 221
13048.33 214
13049.41 203
13050.49 198
13051.57 257
13052.64 260
13053.72 224
13054.80 226
13055.88 206
13056.96 224
13058.04 217
13059.12 224
13060.20 247
13061.27 221
13062.35 216
13063.43 187
13064.51 218
13065.59 226
13066.67 232
13067.75 222
13068.83 224
13069.91 188
13070.99 211
13072.07 197
13073.15 215
13074.23 220
13075.31 196
13076.39 218
13077.47 236
13078.55 209
13079.63 203
13080.71 197
13081.79 220
13082.86 212
13083.94 178
13085.02 214
13086.11 182
13087.19 194
13088.27 189
13089.35 195
13090.43 204
13091.51 216
13092.59 188
13093.67 207
13094.75 228
13095.83 233
13096.91 225
13097.99 190
13099.07 231
13100.15 201
13101.23 211
13102.31 211
13103.39 210
13104.47 194
13105.55 202
13106.63 196
13107.72 210
13108.80 233
13109.88 203
13110.96 188
13112.04 166
13113.12 209
13114.20 251
13115.28 223
13116.37 206
13117.45 201
13118.53 182
13119.61 202
13120.69 189
13121.77 211
13122.85 195
13123.94 227
13125.02 193
13126.10 183
13127.18 206
13128.26 193
13129.34 219
13130.43 213
13131.51 196
13132.59 232
13133.67 208
13134.75 208
13135.84 201
13136.92 182
13138.00 228
13139.08 227
13140.17 240
13141.25 204
13142.33 212
13143.41 185
13144.49 206
13145.58 185
13146.66 202
13147.74 226
13148.83 192
13149.91 208
13150.99 192
13152.07 200
13153.16 198
13154.24 224
13155.32 217
13156.41 200
13157.49 204
13158.57 195
13159.65 187
13160.74 194
13161.82 211
13162.90 180
13163.99 195
13165.07 163
13166.15 177
13167.24 197
13168.32 172
13169.40 154
13170.49 180
13171.57 202
13172.66 186
13173.74 184
13174.82 205
13175.91 209
13176.99 209
13178.07 209
13179.16 199
13180.24 186
13181.33 210
13182.41 206
13183.49 212
13184.58 194
13185.66 187
13186.75 210
13187.83 227
13188.91 194
13190.00 181
13191.08 205
13192.17 219
13193.25 210
13194.34 170
13195.42 163
13196.51 226
13197.59 208
13198.68 201
13199.76 190
13200.85 203
13201.93 193
13203.02 204
13204.10 187
13205.19 170
13206.27 179
13207.36 186
13208.44 248
13209.53 204
13210.61 194
13211.70 180
13212.78 193
13213.87 173
13214.95 206
13216.04 196
13217.12 183
13218.21 193
13219.29 189
13220.38 233
13221.47 208
13222.55 186
13223.64 185
13224.72 211
13225.81 197
13226.89 156
13227.98 200
13229.07 215
13230.15 181
13231.24 176
13232.32 155
13233.41 183
13234.50 198
13235.58 184
13236.67 186
13237.76 216
13238.84 180
13239.93 176
13241.01 201
13242.10 197
13243.19 195
13244.27 202
13245.36 183
13246.45 213
13247.53 194
13248.62 180
13249.71 232
13250.79 225
13251.88 188
13252.97 200
13254.06 173
13255.14 183
13256.23 225
13257.32 207
13258.40 170
13259.49 195
13260.58 192
13261.67 214
13262.75 193
13263.84 207
13264.93 197
13266.02 219
13267.10 200
13268.19 188
13269.28 199
13270.37 186
13271.45 198
13272.54 187
13273.63 186
13274.72 191
13275.80 198
13276.89 198
13277.98 188
13279.07 192
13280.16 179
13281.24 202
13282.33 185
13283.42 172
13284.51 193
13285.60 192
13286.69 195
13287.77 186
13288.86 209
13289.95 209
13291.04 209
13292.13 190
13293.22 170
13294.31 168
13295.39 166
13296.48 187
13297.57 175
13298.66 165
13299.75 150
13300.84 186
13301.93 190
13303.02 171
13304.11 189
13305.19 157
13306.28 186
13307.37 176
13308.46 178
13309.55 210
13310.64 183
13311.73 177
13312.82 209
13313.91 199
13315.00 174
13316.09 178
13317.18 218
13318.27 189
13319.36 166
13320.45 190
13321.54 204
13322.63 180
13323.72 186
13324.81 169
13325.90 200
13326.99 172
13328.08 179
13329.17 174
13330.26 183
13331.35 174
13332.44 171
13333.53 189
13334.62 207
13335.71 173
13336.80 200
13337.89 205
13338.98 215
13340.07 166
13341.16 185
13342.25 170
13343.34 191
13344.43 179
13345.52 197
13346.61 184
13347.70 199
13348.79 177
13349.89 198
13350.98 204
13352.07 160
13353.16 180
13354.25 181
13355.34 154
13356.43 166
13357.52 199
13358.61 199
13359.71 201
13360.80 197
13361.89 199
13362.98 196
13364.07 164
13365.16 188
13366.26 163
13367.35 163
13368.44 160
13369.53 193
13370.62 187
13371.71 184
13372.81 198
13373.90 189
13374.99 156
13376.08 197
13377.17 187
13378.27 178
13379.36 185
13380.45 187
13381.54 156
13382.63 157
13383.73 202
13384.82 176
13385.91 194
13387.00 221
13388.10 188
13389.19 168
13390.28 172
13391.37 185
13392.47 192
13393.56 184
13394.65 204
13395.75 192
13396.84 183
13397.93 198
13399.02 172
13400.12 173
13401.21 174
13402.30 173
13403.40 178
13404.49 179
13405.58 184
13406.68 157
13407.77 163
13408.86 156
13409.96 175
13411.05 152
13412.14 156
13413.24 152
13414.33 188
13415.42 184
13416.52 167
13417.61 157
13418.70 165
13419.80 196
13420.89 180
13421.99 202
13423.08 207
13424.17 161
13425.27 201
13426.36 167
13427.46 194
13428.55 187
13429.64 160
13430.74 164
13431.83 167
13432.93 185
13434.02 175
13435.12 211
13436.21 189
13437.30 182
13438.40 169
13439.49 167
13440.59 144
13441.68 159
13442.78 161
13443.87 179
13444.97 190
13446.06 156
13447.16 174
13448.25 176
13449.35 169
13450.44 157
13451.54 153
13452.63 165
13453.73 168
13454.82 170
13455.92 140
13457.01 149
13458.11 168
13459.20 180
13460.30 172
13461.39 128
13462.49 148
13463.59 150
13464.68 168
13465.78 153
13466.87 147
13467.97 150
13469.06 180
13470.16 171
13471.26 170
13472.35 184
13473.45 166
13474.54 163
13475.64 167
13476.74 155
13477.83 185
13478.93 169
13480.03 173
13481.12 173
13482.22 169
13483.31 165
13484.41 164
13485.51 179
13486.60 161
13487.70 175
13488.80 169
13489.89 178
13490.99 166
13492.09 150
13493.18 182
13494.28 180
13495.38 171
13496.47 150
13497.57 157
13498.67 158
13499.77 166
13500.86 159
13501.96 138
13503.06 162
13504.15 173
13505.25 164
13506.35 166
13507.45 179
13508.54 185
13509.64 167
13510.74 176
13511.84 199
13512.93 158
13514.03 168
13515.13 152
13516.23 178
13517.32 177
13518.42 172
13519.52 164
13520.62 172
13521.72 163
13522.81 176
13523.91 172
13525.01 168
13526.11 161
13527.21 127
13528.30 171
13529.40 180
13530.50 179
13531.60 162
13532.70 183
13533.80 176
13534.89 177
13535.99 150
13537.09 161
13538.19 165
13539.29 159
13540.39 167
13541.49 155
13542.58 160
13543.68 149
13544.78 148
13545.88 160
13546.98 160
13548.08 171
13549.18 167
13550.28 172
13551.38 162
13552.48 177
13553.58 179
13554.67 194
13555.77 172
13556.87 176
13557.97 183
13559.07 164
13560.17 177
13561.27 158
13562.37 155
13563.47 155
13564.57 171
13565.67 176
13566.77 137
13567.87 150
13568.97 154
13570.07 151
13571.17 170
13572.27 162
13573.37 158
13574.47 173
13575.57 156
13576.67 182
13577.77 163
13578.87 164
13579.97 169
13581.07 142
13582.17 164
13583.27 129
13584.37 171
13585.47 184
13586.57 196
13587.67 163
13588.77 181
13589.88 189
13590.98 172
13592.08 188
13593.18 173
13594.28 177
13595.38 175
13596.48 156
13597.58 129
13598.68 174
13599.78 164
13600.88 157
13601.99 162
13603.09 165
13604.19 164
13605.29 174
13606.39 153
13607.49 138
13608.59 166
13609.70 168
13610.80 180
13611.90 169
13613.00 168
13614.10 175
13615.20 164
13616.31 169
13617.41 187
13618.51 160
13619.61 157
13620.71 183
13621.82 174
13622.92 178
13624.02 172
13625.12 165
13626.22 178
13627.33 169
13628.43 160
13629.53 172
13630.63 162
13631.74 181
13632.84 160
13633.94 163
13635.04 193
13636.15 204
13637.25 176
13638.35 157
13639.45 159
13640.56 168
13641.66 146
13642.76 164
13643.87 157
13644.97 152
13646.07 190
13647.17 176
13648.28 180
13649.38 140
13650.48 168
13651.59 183
13652.69 164
13653.79 181
13654.90 165
13656.00 167
13657.10 178
13658.21 176
13659.31 185
13660.41 159
13661.52 170
13662.62 212
13663.72 170
13664.83 147
13665.93 164
13667.04 191
13668.14 173
13669.24 147
13670.35 187
13671.45 201
13672.56 177
13673.66 166
13674.76 150
13675.87 151
13676.97 138
13678.08 151
13679.18 168
13680.29 189
13681.39 141
13682.49 159
13683.60 173
13684.70 143
13685.81 168
13686.91 153
13688.02 167
13689.12 159
13690.23 176
13691.33 185
13692.44 156
13693.54 173
13694.65 187
13695.75 201
13696.86 178
13697.96 163
13699.07 151
13700.17 165
13701.28 156
13702.38 183
13703.49 170
13704.59 193
13705.70 173
13706.80 181
13707.91 182
13709.02 167
13710.12 167
13711.23 170
13712.33 178
13713.44 166
13714.54 162
13715.65 184
13716.76 176
13717.86 173
13718.97 172
13720.07 165
13721.18 148
13722.29 176
13723.39 177
13724.50 176
13725.60 206
13726.71 190
13727.82 195
13728.92 209
13730.03 173
13731.14 159
13732.24 171
13733.35 192
13734.46 183
13735.56 207
13736.67 191
13737.78 163
13738.88 152
13739.99 149
13741.10 130
13742.20 178
13743.31 180
13744.42 194
13745.52 183
13746.63 204
13747.74 187
13748.84 178
13749.95 193
13751.06 183
13752.17 196
13753.27 199
13754.38 208
13755.49 183
13756.60 205
13757.70 163
13758.81 192
13759.92 189
13761.03 169
13762.13 173
13763.24 195
13764.35 212
13765.46 189
13766.57 160
13767.67 158
13768.78 187
13769.89 198
13771.00 171
13772.11 168
13773.21 168
13774.32 179
13775.43 192
13776.54 180
13777.65 155
13778.75 168
13779.86 208
13780.97 177
13782.08 160
13783.19 165
13784.30 156
13785.41 205
13786.51 180
13787.62 155
13788.73 163
13789.84 202
13790.95 211
13792.06 184
13793.17 138
13794.28 192
13795.39 180
13796.49 180
13797.60 178
13798.71 158
13799.82 210
13800.93 199
13802.04 193
13803.15 189
13804.26 168
13805.37 220
13806.48 187
13807.59 174
13808.70 185
13809.81 180
13810.92 159
13812.03 190
13813.14 190
13814.25 158
13815.36 163
13816.47 187
13817.58 192
13818.69 179
13819.80 186
13820.91 182
13822.02 182
13823.13 203
13824.24 170
13825.35 196
13826.46 179
13827.57 213
13828.68 202
13829.79 193
13830.90 193
13832.01 172
13833.12 220
13834.23 172
13835.34 153
13836.45 167
13837.56 170
13838.67 177
13839.78 190
13840.89 167
13842.01 210
13843.12 222
13844.23 226
13845.34 193
13846.45 200
13847.56 176
13848.67 198
13849.78 183
13850.89 174
13852.01 184
13853.12 202
13854.23 211
13855.34 165
13856.45 177
13857.56 197
13858.67 236
13859.79 195
13860.90 189
13862.01 165
13863.12 203
13864.23 208
13865.34 178
13866.46 182
13867.57 205
13868.68 202
13869.79 218
13870.90 195
13872.02 188
13873.13 206
13874.24 174
13875.35 230
13876.47 173
13877.58 225
13878.69 200
13879.80 239
13880.92 203
13882.03 195
13883.14 186
13884.25 215
13885.37 209
13886.48 217
13887.59 200
13888.70 216
13889.82 216
13890.93 176
13892.04 239
13893.16 213
13894.27 256
13895.38 221
13896.49 245
13897.61 252
13898.72 219
13899.83 251
13900.95 246
13902.06 231
13903.17 209
13904.29 208
13905.40 217
13906.51 235
13907.63 208
13908.74 201
13909.85 178
13910.97 190
13912.08 174
13913.20 191
13914.31 184
13915.42 187
13916.54 181
13917.65 197
13918.77 233
13919.88 219
13920.99 176
13922.11 181
13923.22 202
13924.34 212
13925.45 230
13926.56 193
13927.68 213
13928.79 202
13929.91 216
13931.02 211
13932.14 196
13933.25 180
13934.37 205
13935.48 199
13936.60 197
13937.71 217
13938.83 215
13939.94 237
13941.05 205
13942.17 214
13943.28 165
13944.40 209
13945.51 165
13946.63 197
13947.75 164
13948.86 184
13949.98 186
13951.09 174
13952.21 195
13953.32 187
13954.44 178
13955.55 187
13956.67 172
13957.78 166
13958.90 167
13960.01 203
13961.13 207
13962.25 180
13963.36 189
13964.48 164
13965.59 188
13966.71 182
13967.83 171
13968.94 173
13970.06 185
13971.17 184
13972.29 181
13973.41 185
13974.52 179
13975.64 191
13976.75 180
13977.87 184
13978.99 157
13980.10 177
13981.22 158
13982.34 198
13983.45 186
13984.57 193
13985.69 160
13986.80 202
13987.92 196
13989.04 164
13990.15 160
13991.27 190
13992.39 197
13993.50 197
13994.62 189
13995.74 180
13996.86 175
13997.97 163
13999.09 214
14000.21 163
14001.33 178
14002.44 186
14003.56 174
14004.68 167
14005.79 157
14006.91 184
14008.03 159
14009.15 175
14010.27 161
14011.38 164
14012.50 149
14013.62 183
14014.74 186
14015.85 209
14016.97 199
14018.09 181
14019.21 184
14020.33 170
14021.44 174
14022.56 168
14023.68 181
14024.80 187
14025.92 180
14027.04 164
14028.15 184
14029.27 190
14030.39 193
14031.51 168
14032.63 186
14033.75 167
14034.86 176
14035.98 167
14037.10 188
14038.22 162
14039.34 145
14040.46 152
14041.58 172
14042.70 150
14043.82 151
14044.93 196
14046.05 187
14047.17 170
14048.29 160
14049.41 193
14050.53 193
14051.65 174
14052.77 150
14053.89 169
14055.01 153
14056.13 175
14057.25 202
14058.37 178
14059.49 153
14060.61 140
14061.73 171
14062.85 176
14063.97 151
14065.09 180
14066.20 185
14067.32 167
14068.44 186
14069.56 171
14070.68 188
14071.81 185
14072.93 174
14074.05 157
14075.17 180
14076.29 151
14077.41 156
14078.53 166
14079.65 163
14080.77 140
14081.89 151
14083.01 192
14084.13 178
14085.25 169
14086.37 164
14087.49 167
14088.61 207
14089.73 189
14090.85 172
14091.97 163
14093.10 184
14094.22 166
14095.34 163
14096.46 139
14097.58 131
14098.70 149
14099.82 168
14100.94 149
14102.07 162
14103.19 166
14104.31 186
14105.43 195
14106.55 167
14107.67 169
14108.79 183
14109.92 188
14111.04 160
14112.16 188
14113.28 168
14114.40 150
14115.52 164
14116.65 151
14117.77 148
14118.89 183
14120.01 152
14121.13 173
14122.26 171
14123.38 183
14124.50 177
14125.62 177
14126.75 154
14127.87 169
14128.99 171
14130.11 196
14131.24 186
14132.36 154
14133.48 162
14134.60 160
14135.73 170
14136.85 157
14137.97 158
14139.09 145
14140.22 180
14141.34 162
14142.46 151
14143.59 156
14144.71 159
14145.83 166
14146.95 132
14148.08 141
14149.20 167
14150.32 168
14151.45 144
14152.57 148
14153.69 143
14154.82 159
14155.94 152
14157.06 143
14158.19 163
14159.31 175
14160.44 165
14161.56 185
14162.68 186
14163.81 159
14164.93 156
14166.05 160
14167.18 177
14168.30 146
14169.43 161
14170.55 156
14171.67 187
14172.80 174
14173.92 168
14175.05 159
14176.17 164
14177.30 157
14178.42 165
14179.54 166
14180.67 162
14181.79 162
14182.92 147
14184.04 147
14185.17 158
14186.29 147
14187.42 153
14188.54 184
14189.67 162
14190.79 153
14191.92 147
14193.04 148
14194.17 161
14195.29 157
14196.42 155
14197.54 155
14198.67 154
14199.79 154
14200.92 161
14202.04 150
14203.17 173
14204.29 146
14205.42 176
14206.54 149
14207.67 161
14208.79 176
14209.92 169
14211.05 163
14212.17 172
14213.30 190
14214.42 148
14215.55 166
14216.67 166
14217.80 173
14218.93 154
14220.05 149
14221.18 159
14222.30 189
14223.43 167
14224.56 186
14225.68 153
14226.81 165
14227.94 173
14229.06 189
14230.19 185
14231.32 159
14232.44 178
14233.57 157
14234.70 163
14235.82 133
14236.95 148
14238.08 162
14239.20 171
14240.33 155
14241.46 136
14242.58 151
14243.71 153
14244.84 181
14245.96 160
14247.09 137
14248.22 138
14249.34 160
14250.47 179
14251.60 159
14252.73 152
14253.85 138
14254.98 188
14256.11 164
14257.24 157
14258.36 146
14259.49 147
14260.62 150
14261.75 124
14262.87 139
14264.00 173
14265.13 171
14266.26 143
14267.39 157
14268.51 150
14269.64 142
14270.77 141
14271.90 151
14273.03 171
14274.15 127
14275.28 161
14276.41 172
14277.54 179
14278.67 161
14279.80 176
14280.92 152
14282.05 138
14283.18 142
14284.31 150
14285.44 129
14286.57 153
14287.70 145
14288.82 138
14289.95 177
14291.08 160
14292.21 156
14293.34 147
14294.47 133
14295.60 155
14296.73 164
14297.86 187
14298.99 172
14300.11 181
14301.24 163
14302.37 160
14303.50 197
14304.63 154
14305.76 179
14306.89 169
14308.02 166
14309.15 178
14310.28 171
14311.41 142
14312.54 134
14313.67 163
14314.80 180
14315.93 152
14317.06 167
14318.19 166
14319.32 166
14320.45 176
14321.58 149
14322.71 154
14323.84 165
14324.97 175
14326.10 178
14327.23 151
14328.36 157
14329.49 174
14330.62 181
14331.75 173
14332.88 155
14334.01 148
14335.14 163
14336.27 149
14337.40 149
14338.53 159
14339.66 163
14340.79 155
14341.93 163
14343.06 163
14344.19 175
14345.32 157
14346.45 166
14347.58 158
14348.71 167
14349.84 161
14350.97 163
14352.11 158
14353.24 150
14354.37 176
14355.50 136
14356.63 162
14357.76 162
14358.89 164
14360.03 163
14361.16 138
14362.29 127
14363.42 181
14364.55 171
14365.68 147
14366.82 142
14367.95 169
14369.08 163
14370.21 184
14371.34 174
14372.48 143
14373.61 149
14374.74 155
14375.87 179
14377.00 157
14378.14 157
14379.27 178
14380.40 191
14381.53 166
14382.67 135
14383.80 156
14384.93 155
14386.06 191
14387.20 175
14388.33 144
14389.46 169
14390.59 168
14391.73 187
14392.86 175
14393.99 178
14395.13 185
14396.26 173
14397.39 180
14398.53 141
14399.66 190
14400.79 171
14401.92 183
14403.06 162
14404.19 148
14405.32 176
14406.46 163
14407.59 188
14408.72 162
14409.86 181
14410.99 168
14412.13 179
14413.26 145
14414.39 155
14415.53 144
14416.66 156
14417.79 168
14418.93 168
14420.06 199
14421.20 153
14422.33 176
14423.46 170
14424.60 175
14425.73 174
14426.87 171
14428.00 170
14429.14 156
14430.27 150
14431.40 172
14432.54 176
14433.67 152
14434.81 161
14435.94 157
14437.08 169
14438.21 192
14439.35 170
14440.48 188
14441.62 193
14442.75 172
14443.88 168
14445.02 151
14446.15 196
14447.29 157
14448.42 169
14449.56 147
14450.70 154
14451.83 186
14452.97 180
14454.10 160
14455.24 141
14456.37 180
14457.51 169
14458.64 194
14459.78 172
14460.91 156
14462.05 176
14463.18 184
14464.32 160
14465.46 171
14466.59 179
14467.73 173
14468.86 185
14470.00 154
14471.14 157
14472.27 181
14473.41 163
14474.54 185
14475.68 185
14476.82 164
14477.95 169
14479.09 151
14480.22 172
14481.36 169
14482.50 212
14483.63 157
14484.77 160
14485.91 164
14487.04 192
14488.18 173
14489.32 184
14490.45 195
14491.59 142
14492.73 153
14493.86 153
14495.00 180
14496.14 175
14497.27 183
14498.41 183
14499.55 166
14500.69 173
14501.82 183
14502.96 158
14504.10 175
14505.23 163
14506.37 181
14507.51 147
14508.65 190
14509.78 181
14510.92 156
14512.06 155
14513.20 157
14514.33 204
14515.47 179
14516.61 169
14517.75 183
14518.89 163
14520.02 166
14521.16 162
14522.30 163
14523.44 159
14524.57 187
14525.71 154
14526.85 165
14527.99 160
14529.13 152
14530.27 157
14531.40 164
14532.54 148
14533.68 172
14534.82 157
14535.96 169
14537.10 176
14538.23 165
14539.37 171
14540.51 163
14541.65 176
14542.79 139
14543.93 149
14545.07 146
14546.21 169
14547.35 160
14548.48 162
14549.62 160
14550.76 157
14551.90 158
14553.04 158
14554.18 156
14555.32 161
14556.46 152
14557.60 149
14558.74 155
14559.88 170
14561.02 162
14562.16 161
14563.30 155
14564.43 145
14565.57 158
14566.71 159
14567.85 167
14568.99 169
14570.13 137
14571.27 148
14572.41 148
14573.55 167
14574.69 145
14575.83 141
14576.97 172
14578.11 164
14579.25 124
14580.39 171
14581.53 166
14582.67 153
14583.81 155
14584.96 153
14586.10 136
14587.24 156
14588.38 151
14589.52 158
14590.66 163
14591.80 165
14592.94 147
14594.08 154
14595.22 153
14596.36 132
14597.50 168
14598.64 161
14599.78 137
14600.93 130
14602.07 153
14603.21 157
14604.35 142
14605.49 136
14606.63 141
14607.77 157
14608.91 160
14610.06 156
14611.20 162
14612.34 143
14613.48 141
14614.62 180
14615.76 152
14616.91 127
14618.05 158
14619.19 164
14620.33 148
14621.47 174
14622.61 147
14623.76 160
14624.90 137
14626.04 126
14627.18 132
14628.32 170
14629.47 191
14630.61 143
14631.75 178
14632.89 135
14634.04 178
14635.18 150
14636.32 164
14637.46 140
14638.61 141
14639.75 146
14640.89 154
14642.03 168
14643.18 149
14644.32 164
14645.46 152
14646.60 161
14647.75 153
14648.89 127
14650.03 123
14651.18 161
14652.32 135
14653.46 162
14654.61 129
14655.75 145
14656.89 164
14658.03 139
14659.18 134
14660.32 160
14661.46 139
14662.61 143
14663.75 165
14664.90 119
14666.04 126
14667.18 149
14668.33 138
14669.47 129
14670.61 156
14671.76 127
14672.90 146
14674.05 157
14675.19 172
14676.33 142
14677.48 133
14678.62 140
14679.77 149
14680.91 132
14682.05 152
14683.20 167
14684.34 164
14685.49 134
14686.63 128
14687.78 135
14688.92 143
14690.06 146
14691.21 137
14692.35 120
14693.50 137
14694.64 156
14695.79 135
14696.93 165
14698.08 147
14699.22 148
14700.37 147
14701.51 155
14702.66 128
14703.80 142
14704.95 162
14706.09 158
14707.24 158
14708.38 135
14709.53 137
14710.67 155
14711.82 163
14712.96 140
14714.11 146
14715.26 146
14716.40 134
14717.55 121
14718.69 122
14719.84 159
14720.98 160
14722.13 138
14723.28 146
14724.42 130
14725.57 153
14726.71 143
14727.86 142
14729.01 157
14730.15 141
14731.30 147
14732.44 144
14733.59 151
14734.74 136
14735.88 132
14737.03 164
14738.18 127
14739.32 133
14740.47 120
14741.61 143
14742.76 142
14743.91 123
14745.05 125
14746.20 152
14747.35 132
14748.49 143
14749.64 127
14750.79 136
14751.94 145
14753.08 149
14754.23 149
14755.38 148
14756.52 134
14757.67 145
14758.82 133
14759.97 123
14761.11 131
14762.26 125
14763.41 144
14764.55 138
14765.70 157
14766.85 177
14768.00 127
14769.15 139
14770.29 120
14771.44 125
14772.59 152
14773.74 137
14774.88 118
14776.03 125
14777.18 142
14778.33 142
14779.48 133
14780.62 134
14781.77 135
14782.92 141
14784.07 124
14785.22 137
14786.36 135
14787.51 145
14788.66 149
14789.81 154
14790.96 145
14792.11 142
14793.26 143
14794.40 122
14795.55 140
14796.70 142
14797.85 148
14799.00 135
14800.15 124
14801.30 121
14802.45 132
14803.59 135
14804.74 143
14805.89 149
14807.04 150
14808.19 148
14809.34 131
14810.49 126
14811.64 118
14812.79 124
14813.94 124
14815.09 109
14816.24 110
14817.39 142
14818.53 157
14819.68 188
14820.83 146
14821.98 133
14823.13 124
14824.28 134
14825.43 121
14826.58 139
14827.73 155
14828.88 142
14830.03 136
14831.18 133
14832.33 171
14833.48 142
14834.63 144
14835.78 141
14836.93 136
14838.08 129
14839.23 169
14840.38 147
14841.53 153
14842.69 122
14843.84 142
14844.99 164
14846.14 154
14847.29 129
14848.44 137
14849.59 152
14850.74 139
14851.89 150
14853.04 175
14854.19 172
14855.34 150
14856.49 145
14857.65 126
14858.80 132
14859.95 129
14861.10 144
14862.25 141
14863.40 144
14864.55 136
14865.70 129
14866.86 143
14868.01 139
14869.16 158
14870.31 131
14871.46 152
14872.61 144
14873.77 122
14874.92 118
14876.07 138
14877.22 149
14878.37 119
14879.52 145
14880.68 137
14881.83 147
14882.98 131
14884.13 125
14885.28 129
14886.44 134
14887.59 117
14888.74 129
14889.89 114
14891.05 141
14892.20 137
14893.35 117
14894.50 116
14895.66 136
14896.81 156
14897.96 154
14899.11 147
14900.27 138
14901.42 165
14902.57 154
14903.72 175
14904.88 149
14906.03 124
14907.18 145
14908.34 140
14909.49 135
14910.64 134
14911.80 138
14912.95 133
14914.10 153
14915.26 152
14916.41 142
14917.56 124
14918.72 180
14919.87 152
14921.02 126
14922.18 122
14923.33 159
14924.48 144
14925.64 137
14926.79 132
14927.94 133
14929.10 145
14930.25 135
14931.41 132
14932.56 159
14933.71 120
14934.87 128
14936.02 138
14937.18 139
14938.33 142
14939.48 129
14940.64 146
14941.79 138
14942.95 151
14944.10 163
14945.26 150
14946.41 140
14947.57 122
14948.72 131
14949.87 136
14951.03 126
14952.18 134
14953.34 138
14954.49 123
14955.65 149
14956.80 138
14957.96 127
14959.11 139
14960.27 129
14961.42 118
14962.58 132
14963.73 143
14964.89 152
14966.04 126
14967.20 120
14968.36 139
14969.51 122
14970.67 129
14971.82 150
14972.98 134
14974.13 115
14975.29 139
14976.44 121
14977.60 115
14978.76 131
14979.91 134
14981.07 127
14982.22 133
14983.38 122
14984.53 133
14985.69 131
14986.85 140
14988.00 111
14989.16 125
14990.32 124
14991.47 137
14992.63 126
14993.78 119
14994.94 147
14996.10 105
14997.25 172
14998.41 132
14999.57 118
15000.72 138
15001.88 128
15003.04 123
15004.19 107
15005.35 122
15006.51 136
15007.66 164
15008.82 150
15009.98 119
15011.13 116
15012.29 124
15013.45 138
15014.61 122
15015.76 131
15016.92 122
15018.08 143
15019.23 125
15020.39 129
15021.55 122
15022.71 135
15023.86 128
15025.02 123
15026.18 117
15027.34 124
15028.49 127
15029.65 142
15030.81 129
15031.97 125
15033.13 113
15034.28 135
15035.44 112
15036.60 117
15037.76 110
15038.92 126
15040.07 125
15041.23 118
15042.39 118
15043.55 121
15044.71 141
15045.87 128
15047.02 144
15048.18 121
15049.34 137
15050.50 109
15051.66 132
15052.82 128
15053.98 130
15055.13 144
15056.29 138
15057.45 98
15058.61 107
15059.77 113
15060.93 129
15062.09 129
15063.25 130
15064.40 121
15065.56 110
15066.72 106
15067.88 118
15069.04 126
15070.20 122
15071.36 136
15072.52 144
15073.68 130
15074.84 141
15076.00 122
15077.16 129
15078.32 170
15079.48 142
15080.64 120
15081.80 123
15082.96 129
15084.12 108
15085.28 138
15086.44 128
15087.60 110
15088.76 149
15089.92 144
15091.08 146
15092.24 134
15093.40 134
15094.56 125
15095.72 142
15096.88 134
15098.04 123
15099.20 113
15100.36 171
15101.52 160
15102.68 126
15103.84 129
15105.00 149
15106.16 152
15107.32 131
15108.48 126
15109.64 110
15110.80 141
15111.96 132
15113.13 131
15114.29 109
15115.45 132
15116.61 145
15117.77 117
15118.93 131
15120.09 121
15121.25 126
15122.42 129
15123.58 120
15124.74 121
15125.90 127
15127.06 138
15128.22 133
15129.38 133
15130.55 122
15131.71 119
15132.87 124
15134.03 129
15135.19 123
15136.35 125
15137.52 130
15138.68 122
15139.84 132
15141.00 118
15142.16 109
15143.33 129
15144.49 142
15145.65 139
15146.81 107
15147.97 128
15149.14 122
15150.30 137
15151.46 110
15152.62 106
15153.79 102
15154.95 120
15156.11 111
15157.27 118
15158.44 120
15159.60 117
15160.76 138
15161.93 125
15163.09 148
15164.25 128
15165.41 125
15166.58 134
15167.74 134
15168.90 114
15170.07 112
15171.23 133
15172.39 132
15173.56 134
15174.72 107
15175.88 118
15177.05 106
15178.21 118
15179.37 119
15180.54 134
15181.70 132
15182.86 126
15184.03 119
15185.19 132
15186.36 116
15187.52 137
15188.68 127
15189.85 123
15191.01 134
15192.17 135
15193.34 165
15194.50 141
15195.67 109
15196.83 124
15198.00 135
15199.16 137
15200.32 117
15201.49 118
15202.65 133
15203.82 110
15204.98 115
15206.15 126
15207.31 101
15208.48 127
15209.64 117
15210.80 133
15211.97 107
15213.13 105
15214.30 136
15215.46 130
15216.63 132
15217.79 125
15218.96 125
15220.12 139
15221.29 130
15222.45 105
15223.62 101
15224.78 113
15225.95 135
15227.11 127
15228.28 132
15229.45 139
15230.61 96
15231.78 106
15232.94 131
15234.11 136
15235.27 125
15236.44 114
15237.60 143
15238.77 122
15239.94 131
15241.10 118
15242.27 113
15243.43 134
15244.60 117
15245.77 123
15246.93 102
15248.10 125
15249.26 143
15250.43 115
15251.60 125
15252.76 121
15253.93 106
15255.10 106
15256.26 109
15257.43 106
15258.60 116
15259.76 130
15260.93 127
15262.10 128
15263.26 142
15264.43 110
15265.60 130
15266.76 120
15267.93 124
15269.10 112
15270.26 122
15271.43 118
15272.60 116
15273.76 109
15274.93 134
15276.10 118
15277.27 107
15278.43 107
15279.60 114
15280.77 113
15281.94 119
15283.10 123
15284.27 119
15285.44 119
15286.61 132
15287.77 130
15288.94 123
15290.11 131
15291.28 120
15292.44 140
15293.61 141
15294.78 121
15295.95 125
15297.12 111
15298.28 112
15299.45 109
15300.62 123
15301.79 123
15302.96 127
15304.12 132
15305.29 116
15306.46 120
15307.63 143
15308.80 119
15309.97 117
15311.14 128
15312.30 106
15313.47 131
15314.64 130
15315.81 108
15316.98 125
15318.15 135
15319.32 112
15320.49 133
15321.65 130
15322.82 133
15323.99 126
15325.16 145
15326.33 144
15327.50 145
15328.67 119
15329.84 109
15331.01 146
15332.18 128
15333.35 119
15334.52 128
15335.69 139
15336.85 119
15338.02 112
15339.19 127
15340.36 129
15341.53 105
15342.70 114
15343.87 127
15345.04 101
15346.21 118
15347.38 127
15348.55 128
15349.72 118
15350.89 133
15352.06 131
15353.23 118
15354.40 112
15355.57 129
15356.74 121
15357.91 121
15359.08 124
15360.25 123
15361.43 123
15362.60 131
15363.77 128
15364.94 134
15366.11 122
15367.28 143
15368.45 113
15369.62 117
15370.79 120
15371.96 131
15373.13 117
15374.30 117
15375.47 135
15376.65 118
15377.82 105
15378.99 134
15380.16 126
15381.33 128
15382.50 130
15383.67 137
15384.84 116
15386.02 99
15387.19 108
15388.36 123
15389.53 126
15390.70 136
15391.87 120
15393.04 121
15394.22 98
15395.39 130
15396.56 132
15397.73 120
15398.90 116
15400.08 127
15401.25 132
15402.42 141
15403.59 108
15404.76 125
15405.94 119
15407.11 154
15408.28 155
15409.45 129
15410.63 119
15411.80 130
15412.97 122
15414.14 143
15415.31 110
15416.49 111
15417.66 125
15418.83 138
15420.01 127
15421.18 99
15422.35 147
15423.52 135
15424.70 149
15425.87 143
15427.04 146
15428.22 123
15429.39 129
15430.56 147
15431.73 129
15432.91 121
15434.08 137
15435.25 129
15436.43 124
15437.60 138
15438.77 137
15439.95 142
15441.12 125
15442.30 128
15443.47 148
15444.64 125
15445.82 139
15446.99 118
15448.16 133
15449.34 116
15450.51 126
15451.69 121
15452.86 144
15454.03 143
15455.21 124
15456.38 121
15457.56 134
15458.73 134
15459.90 142
15461.08 124
15462.25 129
15463.43 131
15464.60 133
15465.78 118
15466.95 135
15468.12 140
15469.30 138
15470.47 144
15471.65 130
15472.82 142
15474.00 137
15475.17 147
15476.35 141
15477.52 127
15478.70 119
15479.87 152
15481.05 130
15482.22 153
15483.40 134
15484.57 141
15485.75 118
15486.92 142
15488.10 128
15489.27 133
15490.45 122
15491.62 130
15492.80 115
15493.98 114
15495.15 121
15496.33 119
15497.50 124
15498.68 126
15499.85 113
15501.03 133
15502.21 137
15503.38 133
15504.56 129
15505.73 146
15506.91 153
15508.09 149
15509.26 147
15510.44 139
15511.61 134
15512.79 130
15513.97 128
15515.14 131
15516.32 131
15517.50 130
15518.67 120
15519.85 137
15521.02 121
15522.20 132
15523.38 138
15524.55 159
15525.73 152
15526.91 125
15528.09 140
15529.26 134
15530.44 124
15531.62 144
15532.79 171
15533.97 143
15535.15 128
15536.32 126
15537.50 131
15538.68 119
15539.86 145
15541.03 124
15542.21 103
15543.39 117
15544.57 135
15545.74 139
15546.92 123
15548.10 131
15549.28 141
15550.45 155
15551.63 132
15552.81 129
15553.99 161
15555.16 139
15556.34 143
15557.52 152
15558.70 151
15559.88 126
15561.05 146
15562.23 154
15563.41 168
15564.59 148
15565.77 124
15566.95 134
15568.12 152
15569.30 140
15570.48 144
15571.66 135
15572.84 129
15574.02 131
15575.19 135
15576.37 128
15577.55 116
15578.73 161
15579.91 178
15581.09 151
15582.27 128
15583.45 142
15584.62 153
15585.80 150
15586.98 156
15588.16 130
15589.34 156
15590.52 135
15591.70 144
15592.88 126
15594.06 119
15595.24 132
15596.42 147
15597.60 149
15598.78 162
15599.96 138
15601.14 138
15602.31 164
15603.49 159
15604.67 126
15605.85 168
15607.03 161
15608.21 181
15609.39 156
15610.57 150
15611.75 152
15612.93 173
15614.11 184
15615.29 161
15616.47 139
15617.65 132
15618.83 164
15620.01 158
15621.19 164
15622.38 137
15623.56 142
15624.74 140
15625.92 167
15627.10 146
15628.28 157
15629.46 157
15630.64 181
15631.82 170
15633.00 169
15634.18 181
15635.36 156
15636.54 161
15637.72 157
15638.91 145
15640.09 166
15641.27 160
15642.45 166
15643.63 165
15644.81 150
15645.99 177
15647.17 153
15648.36 176
15649.54 173
15650.72 193
15651.90 185
15653.08 194
15654.26 155
15655.44 165
15656.63 173
15657.81 189
15658.99 182
15660.17 166
15661.35 169
15662.54 193
15663.72 183
15664.90 171
15666.08 180
15667.26 200
15668.45 207
15669.63 189
15670.81 173
15671.99 192
15673.17 228
15674.36 197
15675.54 225
15676.72 208
15677.90 190
15679.09 229
15680.27 205
15681.45 204
15682.63 217
15683.82 220
15685.00 235
15686.18 226
15687.37 192
15688.55 249
15689.73 261
15690.91 222
15692.10 219
15693.28 210
15694.46 240
15695.65 250
15696.83 254
15698.01 235
15699.20 280
15700.38 262
15701.56 255
15702.75 238
15703.93 231
15705.11 260
15706.30 295
15707.48 281
15708.66 283
15709.85 329
15711.03 298
15712.22 261
15713.40 269
15714.58 275
15715.77 269
15716.95 278
15718.14 297
15719.32 291
15720.50 275
15721.69 295
15722.87 291
15724.06 281
15725.24 293
15726.43 266
15727.61 268
15728.79 277
15729.98 255
15731.16 237
15732.35 227
15733.53 267
15734.72 236
15735.90 198
15737.09 219
15738.27 208
15739.46 206
15740.64 205
15741.83 203
15743.01 212
15744.20 220
15745.38 204
15746.57 229
15747.75 237
15748.94 248
15750.12 220
15751.31 242
15752.49 210
15753.68 215
15754.86 206
15756.05 211
15757.23 205
15758.42 207
15759.60 237
15760.79 197
15761.98 173
15763.16 186
15764.35 209
15765.53 205
15766.72 186
15767.90 187
15769.09 213
15770.28 235
15771.46 235
15772.65 190
15773.83 179
15775.02 200
15776.21 210
15777.39 190
15778.58 181
15779.77 166
15780.95 188
15782.14 201
15783.33 212
15784.51 225
15785.70 186
15786.89 193
15788.07 190
15789.26 209
15790.45 190
15791.63 199
15792.82 203
15794.01 187
15795.19 185
15796.38 160
15797.57 173
15798.75 176
15799.94 198
15801.13 203
15802.32 167
15803.50 174
15804.69 177
15805.88 176
15807.06 188
15808.25 181
15809.44 175
15810.63 163
15811.81 161
15813.00 170
15814.19 160
15815.38 163
15816.57 175
15817.75 207
15818.94 197
15820.13 180
15821.32 181
15822.50 183
15823.69 176
15824.88 180
15826.07 168
15827.26 154
15828.44 163
15829.63 171
15830.82 157
15832.01 180
15833.20 180
15834.39 175
15835.57 178
15836.76 168
15837.95 157
15839.14 182
15840.33 175
15841.52 201
15842.71 187
15843.90 179
15845.08 172
15846.27 158
15847.46 170
15848.65 189
15849.84 161
15851.03 170
15852.22 168
15853.41 173
15854.60 150
15855.79 188
15856.97 170
15858.16 179
15859.35 196
15860.54 164
15861.73 190
15862.92 150
15864.11 168
15865.30 176
15866.49 192
15867.68 151
15868.87 142
15870.06 167
15871.25 172
15872.44 167
15873.63 161
15874.82 166
15876.01 158
15877.20 163
15878.39 159
15879.58 175
15880.77 160
15881.96 175
15883.15 177
15884.34 190
15885.53 149
15886.72 160
15887.91 177
15889.10 173
15890.29 154
15891.48 166
15892.67 151
15893.86 150
15895.05 144
15896.24 160
15897.44 168
15898.63 188
15899.82 178
15901.01 160
15902.20 156
15903.39 174
15904.58 153
15905.77 162
15906.96 157
15908.15 144
15909.35 162
15910.54 161
15911.73 156
15912.92 155
15914.11 147
15915.30 178
15916.49 159
15917.69 144
15918.88 146
15920.07 154
15921.26 175
15922.45 149
15923.64 142
15924.84 133
15926.03 146
15927.22 164
15928.41 128
15929.60 155
15930.80 140
15931.99 150
15933.18 174
15934.37 144
15935.56 122
15936.76 147
15937.95 139
15939.14 161
15940.33 158
15941.53 161
15942.72 151
15943.91 150
15945.10 134
15946.30 130
15947.49 139
15948.68 143
15949.87 130
15951.07 153
15952.26 162
15953.45 134
15954.65 150
15955.84 169
15957.03 151
15958.22 151
15959.42 146
15960.61 147
15961.80 133
15963.00 143
15964.19 142
15965.38 128
15966.58 118
15967.77 130
15968.96 122
15970.16 126
15971.35 121
15972.54 145
15973.74 134
15974.93 120
15976.13 129
15977.32 135
15978.51 148
15979.71 149
15980.90 150
15982.09 152
15983.29 138
15984.48 151
15985.68 151
15986.87 154
15988.06 129
15989.26 136
15990.45 132
15991.65 120
15992.84 130
15994.04 144
15995.23 119
15996.43 123
15997.62 146
15998.81 153
16000.01 128
16001.20 162
16002.40 146
16003.59 147
16004.79 137
16005.98 132
16007.18 141
16008.37 136
16009.57 134
16010.76 105
16011.96 145
16013.15 133
16014.35 131
16015.54 128
16016.74 133
16017.93 122
16019.13 134
16020.32 143
16021.52 147
16022.72 137
16023.91 144
16025.11 123
16026.30 150
16027.50 138
16028.69 121
16029.89 134
16031.08 115
16032.28 156
16033.48 139
16034.67 134
16035.87 131
16037.06 128
16038.26 128
16039.46 117
16040.65 129
16041.85 126
16043.05 147
16044.24 155
16045.44 144
16046.63 108
16047.83 112
16049.03 121
16050.22 122
16051.42 115
16052.62 131
16053.81 156
16055.01 128
16056.21 148
16057.40 135
16058.60 120
16059.80 114
16060.99 130
16062.19 134
16063.39 130
16064.58 128
16065.78 127
16066.98 137
16068.18 109
16069.37 129
16070.57 126
16071.77 150
16072.97 121
16074.16 135
16075.36 139
16076.56 111
16077.76 110
16078.95 114
16080.15 134
16081.35 130
16082.55 111
16083.74 128
16084.94 114
16086.14 124
16087.34 119
16088.53 124
16089.73 152
16090.93 129
16092.13 142
16093.33 139
16094.53 119
16095.72 123
16096.92 124
16098.12 131
16099.32 117
16100.52 119
16101.72 112
16102.91 118
16104.11 133
16105.31 113
16106.51 132
16107.71 133
16108.91 134
16110.11 127
16111.30 108
16112.50 117
16113.70 122
16114.90 138
16116.10 121
16117.30 116
16118.50 134
16119.70 124
16120.90 133
16122.10 124
16123.29 123
16124.49 117
16125.69 117
16126.89 123
16128.09 123
16129.29 111
16130.49 114
16131.69 130
16132.89 134
16134.09 114
16135.29 122
16136.49 121
16137.69 139
16138.89 119
16140.09 121
16141.29 107
16142.49 129
16143.69 139
16144.89 133
16146.09 116
16147.29 113
16148.49 151
16149.69 134
16150.89 135
16152.09 140
16153.29 112
16154.49 155
16155.69 132
16156.89 129
16158.09 159
16159.29 138
16160.49 118
16161.69 130
16162.89 118
16164.09 133
16165.30 128
16166.50 127
16167.70 130
16168.90 139
16170.10 147
16171.30 140
16172.50 135
16173.70 145
16174.90 141
16176.10 128
16177.31 121
16178.51 124
16179.71 134
16180.91 147
16182.11 157
16183.31 134
16184.51 131
16185.72 131
16186.92 124
16188.12 129
16189.32 130
16190.52 115
16191.72 124
16192.93 156
16194.13 142
16195.33 139
16196.53 144
16197.73 166
16198.94 157
16200.14 147
16201.34 139
16202.54 164
16203.74 155
16204.95 148
16206.15 137
16207.35 119
16208.55 145
16209.76 160
16210.96 124
16212.16 136
16213.36 123
16214.57 116
16215.77 135
16216.97 127
16218.17 123
16219.38 145
16220.58 142
16221.78 148
16222.99 138
16224.19 122
16225.39 134
16226.59 136
16227.80 144
16229.00 124
16230.20 134
16231.41 144
16232.61 149
16233.81 131
16235.02 139
16236.22 142
16237.42 145
16238.63 124
16239.83 138
16241.04 158
16242.24 127
16243.44 121
16244.65 144
16245.85 135
16247.05 125
16248.26 133
16249.46 137
16250.67 171
16251.87 155
16253.07 139
16254.28 149
16255.48 137
16256.69 120
16257.89 141
16259.09 136
16260.30 153
16261.50 145
16262.71 121
16263.91 144
16265.12 131
16266.32 134
16267.53 139
16268.73 137
16269.94 148
16271.14 163
16272.34 139
16273.55 140
16274.75 122
16275.96 141
16277.16 145
16278.37 151
16279.57 166
16280.78 146
16281.98 138
16283.19 124
16284.39 143
16285.60 156
16286.81 165
16288.01 168
16289.22 142
16290.42 147
16291.63 151
16292.83 150
16294.04 139
16295.24 135
16296.45 145
16297.66 153
16298.86 147
16300.07 149
16301.27 170
16302.48 172
16303.68 144
16304.89 139
16306.10 166
16307.30 140
16308.51 173
16309.71 151
16310.92 121
16312.13 137
16313.33 172
16314.54 160
16315.75 133
16316.95 127
16318.16 137
16319.37 132
16320.57 132
16321.78 126
16322.99 152
16324.19 147
16325.40 145
16326.61 138
16327.81 136
16329.02 159
16330.23 121
16331.43 140
16332.64 174
16333.85 149
16335.05 146
16336.26 134
16337.47 122
16338.68 119
16339.88 114
16341.09 122
16342.30 148
16343.51 135
16344.71 140
16345.92 152
16347.13 136
16348.34 136
16349.54 130
16350.75 141
16351.96 152
16353.17 127
16354.37 129
16355.58 135
16356.79 145
16358.00 153
16359.21 131
16360.41 107
16361.62 123
16362.83 120
16364.04 130
16365.25 142
16366.45 125
16367.66 137
16368.87 118
16370.08 103
16371.29 117
16372.50 150
16373.71 133
16374.91 111
16376.12 114
16377.33 121
16378.54 107
16379.75 120
16380.96 139
16382.17 104
16383.38 110
16384.58 109
16385.79 143
16387.00 123
16388.21 129
16389.42 122
16390.63 136
16391.84 135
16393.05 149
16394.26 105
16395.47 91
16396.68 112
16397.89 129
16399.09 124
16400.30 121
16401.51 119
16402.72 109
16403.93 118
16405.14 129
16406.35 118
16407.56 132
16408.77 110
16409.98 110
16411.19 106
16412.40 111
16413.61 121
16414.82 123
16416.03 128
16417.24 106
16418.45 117
16419.66 133
16420.87 119
16422.08 106
16423.29 134
16424.50 128
16425.71 135
16426.92 143
16428.14 116
16429.35 117
16430.56 118
16431.77 115
16432.98 128
16434.19 126
16435.40 128
16436.61 111
16437.82 121
16439.03 113
16440.24 117
16441.45 114
16442.67 106
16443.88 93
16445.09 103
16446.30 114
16447.51 125
16448.72 111
16449.93 117
16451.14 105
16452.36 133
16453.57 119
16454.78 106
16455.99 96
16457.20 101
16458.41 107
16459.63 103
16460.84 135
16462.05 102
16463.26 139
16464.47 139
16465.68 121
16466.90 106
16468.11 119
16469.32 113
16470.53 107
16471.74 99
16472.96 134
16474.17 124
16475.38 120
16476.59 114
16477.81 117
16479.02 116
16480.23 113
16481.44 124
16482.66 101
16483.87 119
16485.08 103
16486.29 111
16487.51 121
16488.72 120
16489.93 119
16491.15 111
16492.36 120
16493.57 119
16494.78 125
16496.00 120
16497.21 108
16498.42 112
16499.64 108
16500.85 94
16502.06 106
16503.28 104
16504.49 114
16505.70 114
16506.92 122
16508.13 115
16509.34 126
16510.56 111
16511.77 122
16512.98 113
16514.20 124
16515.41 128
16516.63 103
16517.84 101
16519.05 129
16520.27 115
16521.48 108
16522.70 100
16523.91 131
16525.12 148
16526.34 123
16527.55 97
16528.77 110
16529.98 114
16531.20 135
16532.41 138
16533.62 121
16534.84 123
16536.05 125
16537.27 89
16538.48 114
16539.70 112
16540.91 115
16542.13 113
16543.34 113
16544.56 105
16545.77 106
16546.99 112
16548.20 113
16549.42 98
16550.63 128
16551.85 103
16553.06 114
16554.28 117
16555.49 127
16556.71 109
16557.92 111
16559.14 116
16560.35 105
16561.57 104
16562.78 110
16564.00 121
16565.21 113
16566.43 124
16567.65 133
16568.86 131
16570.08 113
16571.29 97
16572.51 123
16573.73 103
16574.94 106
16576.16 120
16577.37 116
16578.59 114
16579.81 94
16581.02 91
16582.24 113
16583.45 90
16584.67 100
16585.89 115
16587.10 113
16588.32 119
16589.54 131
16590.75 112
16591.97 106
16593.19 105
16594.40 115
16595.62 89
16596.84 122
16598.05 126
16599.27 103
16600.49 119
16601.70 113
16602.92 95
16604.14 113
16605.35 99
16606.57 111
16607.79 106
16609.01 107
16610.22 106
16611.44 100
16612.66 95
16613.88 106
16615.09 117
16616.31 118
16617.53 106
16618.75 94
16619.96 103
16621.18 130
16622.40 118
16623.62 112
16624.83 108
16626.05 101
16627.27 101
16628.49 112
16629.71 122
16630.92 130
16632.14 111
16633.36 127
16634.58 93
16635.80 88
16637.01 102
16638.23 105
16639.45 102
16640.67 103
16641.89 123
16643.11 129
16644.32 114
16645.54 131
16646.76 109
16647.98 127
16649.20 95
16650.42 109
16651.64 115
16652.86 100
16654.07 100
16655.29 116
16656.51 99
16657.73 114
16658.95 87
16660.17 104
16661.39 100
16662.61 112
16663.83 97
16665.05 103
16666.27 122
16667.48 110
16668.70 119
16669.92 99
16671.14 113
16672.36 122
16673.58 105
16674.80 91
16676.02 109
16677.24 104
16678.46 99
16679.68 97
16680.90 104
16682.12 119
16683.34 120
16684.56 117
16685.78 101
16687.00 106
16688.22 110
16689.44 108
16690.66 107
16691.88 136
16693.10 126
16694.32 123
16695.54 102
16696.76 108
16697.98 109
16699.20 99
16700.42 122
16701.64 119
16702.87 121
16704.09 131
16705.31 98
16706.53 129
16707.75 126
16708.97 141
16710.19 114
16711.41 106
16712.63 95
16713.85 90
16715.07 97
16716.30 123
16717.52 121
16718.74 120
16719.96 111
16721.18 120
16722.40 133
16723.62 131
16724.85 95
16726.07 108
16727.29 120
16728.51 139
16729.73 104
16730.95 111
16732.17 99
16733.40 100
16734.62 128
16735.84 91
16737.06 96
16738.28 127
16739.51 130
16740.73 111
16741.95 112
16743.17 99
16744.39 115
16745.62 138
16746.84 138
16748.06 118
16749.28 115
16750.51 116
16751.73 119
16752.95 99
16754.17 89
16755.40 115
16756.62 125
16757.84 141
16759.06 119
16760.29 126
16761.51 117
16762.73 106
16763.96 115
16765.18 112
16766.40 108
16767.62 112
16768.85 106
16770.07 113
16771.29 84
16772.52 123
16773.74 132
16774.96 109
16776.19 105
16777.41 118
16778.63 122
16779.86 140
16781.08 108
16782.30 110
16783.53 98
16784.75 111
16785.97 111
16787.20 124
16788.42 118
16789.65 121
16790.87 81
16792.09 95
16793.32 122
16794.54 132
16795.77 115
16796.99 93
16798.21 107
16799.44 115
16800.66 118
16801.89 108
16803.11 126
16804.34 107
16805.56 121
16806.78 115
16808.01 113
16809.23 96
16810.46 110
16811.68 117
16812.91 103
16814.13 105
16815.36 95
16816.58 106
16817.81 118
16819.03 106
16820.26 112
16821.48 107
16822.71 127
16823.93 116
16825.16 114
16826.38 104
16827.61 104
16828.83 137
16830.06 140
16831.28 114
16832.51 117
16833.73 118
16834.96 124
16836.19 112
16837.41 102
16838.64 119
16839.86 112
16841.09 136
16842.31 117
16843.54 107
16844.76 100
16845.99 105
16847.22 100
16848.44 128
16849.67 107
16850.89 118
16852.12 111
16853.35 138
16854.57 110
16855.80 97
16857.03 104
16858.25 111
16859.48 129
16860.71 123
16861.93 110
16863.16 110
16864.38 127
16865.61 105
16866.84 127
16868.06 118
16869.29 101
16870.52 103
16871.74 131
16872.97 108
16874.20 108
16875.43 104
16876.65 123
16877.88 129
16879.11 118
16880.33 118
16881.56 130
16882.79 142
16884.02 135
16885.24 124
16886.47 112
16887.70 127
16888.93 121
16890.15 140
16891.38 115
16892.61 136
16893.84 122
16895.06 127
16896.29 114
16897.52 129
16898.75 124
16899.97 119
16901.20 134
16902.43 98
16903.66 105
16904.89 107
16906.11 115
16907.34 106
16908.57 113
16909.80 105
16911.03 120
16912.26 110
16913.48 112
16914.71 112
16915.94 101
16917.17 99
16918.40 124
16919.63 110
16920.85 119
16922.08 118
16923.31 85
16924.54 90
16925.77 98
16927.00 122
16928.23 114
16929.46 119
16930.69 116
16931.91 124
16933.14 124
16934.37 96
16935.60 96
16936.83 124
16938.06 109
16939.29 101
16940.52 128
16941.75 116
16942.98 140
16944.21 102
16945.44 93
16946.67 115
16947.90 100
16949.13 118
16950.35 110
16951.58 108
16952.81 114
16954.04 103
16955.27 119
16956.50 105
16957.73 101
16958.96 102
16960.19 95
16961.42 111
16962.65 104
16963.88 122
16965.11 125
16966.34 118
16967.58 117
16968.81 107
16970.04 97
16971.27 93
16972.50 100
16973.73 108
16974.96 100
16976.19 92
16977.42 104
16978.65 102
16979.88 104
16981.11 104
16982.34 108
16983.57 96
16984.80 103
16986.04 115
16987.27 104
16988.50 95
16989.73 122
16990.96 109
16992.19 121
16993.42 119
16994.65 93
16995.88 95
16997.12 97
16998.35 118
16999.58 108
17000.81 120
17002.04 107
17003.27 121
17004.51 120
17005.74 122
17006.97 103
17008.20 89
17009.43 102
17010.66 110
17011.90 115
17013.13 122
17014.36 119
17015.59 110
17016.82 116
17018.06 125
17019.29 131
17020.52 118
17021.75 85
17022.99 106
17024.22 117
17025.45 123
17026.68 125
17027.92 92
17029.15 110
17030.38 109
17031.61 105
17032.85 102
17034.08 95
17035.31 116
17036.54 100
17037.78 120
17039.01 94
17040.24 109
17041.48 118
17042.71 117
17043.94 120
17045.18 104
17046.41 93
17047.64 84
17048.88 99
17050.11 106
17051.34 108
17052.58 105
17053.81 104
17055.04 100
17056.28 100
17057.51 101
17058.74 135
17059.98 111
17061.21 92
17062.44 92
17063.68 104
17064.91 100
17066.15 100
17067.38 91
17068.61 94
17069.85 102
17071.08 92
17072.32 100
17073.55 105
17074.78 89
17076.02 105
17077.25 114
17078.49 96
17079.72 110
17080.96 106
17082.19 107
17083.42 124
17084.66 94
17085.89 91
17087.13 88
17088.36 91
17089.60 90
17090.83 75
17092.07 95
17093.30 99
17094.54 88
17095.77 101
17097.01 90
17098.24 98
17099.48 100
17100.71 114
17101.95 97
17103.18 97
17104.42 106
17105.65 98
17106.89 99
17108.12 81
17109.36 95
17110.60 83
17111.83 92
17113.07 87
17114.30 85
17115.54 85
17116.77 107
17118.01 105
17119.25 76
17120.48 106
17121.72 107
17122.95 94
17124.19 90
17125.43 87
17126.66 84
17127.90 100
17129.13 81
17130.37 78
17131.61 95
17132.84 80
17134.08 80
17135.32 80
17136.55 76
17137.79 97
17139.02 77
17140.26 92
17141.50 96
17142.73 81
17143.97 78
17145.21 86
17146.44 92
17147.68 90
17148.92 96
17150.16 81
17151.39 78
17152.63 78
17153.87 96
17155.10 85
17156.34 94
17157.58 71
17158.82 91
17160.05 89
17161.29 100
17162.53 97
17163.76 80
17165.00 94
17166.24 94
17167.48 87
17168.72 74
17169.95 94
17171.19 91
17172.43 103
17173.67 79
17174.90 92
17176.14 84
17177.38 96
17178.62 88
17179.86 90
17181.09 103
17182.33 105
17183.57 88
17184.81 80
17186.05 78
17187.28 83
17188.52 95
17189.76 80
17191.00 69
17192.24 80
17193.48 91
17194.72 91
17195.95 88
17197.19 83
17198.43 99
17199.67 82
17200.91 101
17202.15 98
17203.39 82
17204.63 88
17205.86 92
17207.10 118
17208.34 87
17209.58 80
17210.82 89
17212.06 102
17213.30 85
17214.54 85
17215.78 84
17217.02 101
17218.26 88
17219.50 93
17220.74 92
17221.97 104
17223.21 99
17224.45 98
17225.69 85
17226.93 82
17228.17 102
17229.41 106
17230.65 91
17231.89 74
17233.13 80
17234.37 94
17235.61 97
17236.85 82
17238.09 87
17239.33 83
17240.57 103
17241.81 83
17243.05 85
17244.29 89
17245.53 109
17246.77 127
17248.02 89
17249.26 87
17250.50 91
17251.74 80
17252.98 81
17254.22 82
17255.46 94
17256.70 82
17257.94 85
17259.18 83
17260.42 90
17261.66 93
17262.90 85
17264.15 88
17265.39 109
17266.63 74
17267.87 96
17269.11 78
17270.35 88
17271.59 92
17272.83 87
17274.08 88
17275.32 96
17276.56 94
17277.80 70
17279.04 100
17280.28 97
17281.52 114
17282.77 98
17284.01 87
17285.25 93
17286.49 83
17287.73 81
17288.98 83
17290.22 86
17291.46 90
17292.70 78
17293.94 107
17295.19 88
17296.43 90
17297.67 83
17298.91 84
17300.16 92
17301.40 78
17302.64 110
17303.88 88
17305.13 101
17306.37 85
17307.61 101
17308.85 74
17310.10 96
17311.34 77
17312.58 99
17313.82 95
17315.07 108
17316.31 104
17317.55 97
17318.80 84
17320.04 83
17321.28 90
17322.53 70
17323.77 100
17325.01 76
17326.26 84
17327.50 87
17328.74 84
17329.99 86
17331.23 80
17332.47 95
17333.72 85
17334.96 87
17336.20 84
17337.45 74
17338.69 84
17339.93 94
17341.18 84
17342.42 94
17343.67 80
17344.91 98
17346.15 98
17347.40 85
17348.64 96
17349.89 105
17351.13 81
17352.37 79
17353.62 89
17354.86 64
17356.11 102
17357.35 82
17358.60 90
17359.84 75
17361.09 121
17362.33 89
17363.57 79
17364.82 84
17366.06 81
17367.31 83
17368.55 88
17369.80 76
17371.04 87
17372.29 58
17373.53 87
17374.78 68
17376.02 77
17377.27 92
17378.51 89
17379.76 105
17381.00 68
17382.25 90
17383.50 92
17384.74 87
17385.99 80
17387.23 84
17388.48 74
17389.72 83
17390.97 103
17392.21 107
17393.46 82
17394.71 75
17395.95 83
17397.20 77
17398.44 78
17399.69 91
17400.93 99
17402.18 79
17403.43 95
17404.67 66
17405.92 91
17407.17 87
17408.41 56
17409.66 74
17410.90 75
17412.15 88
17413.40 87
17414.64 99
17415.89 69
17417.14 96
17418.38 72
17419.63 99
17420.88 95
17422.12 115
17423.37 85
17424.62 82
17425.86 75
17427.11 73
17428.36 86
17429.60 94
17430.85 91
17432.10 81
17433.35 76
17434.59 75
17435.84 107
17437.09 87
17438.33 61
17439.58 87
17440.83 82
17442.08 83
17443.32 86
17444.57 57
17445.82 80
17447.07 84
17448.32 92
17449.56 84
17450.81 67
17452.06 79
17453.31 89
17454.55 96
17455.80 89
17457.05 95
17458.30 89
17459.55 71
17460.79 83
17462.04 63
17463.29 76
17464.54 66
17465.79 95
17467.04 100
17468.28 71
17469.53 78
17470.78 73
17472.03 89
17473.28 92
17474.53 78
17475.78 78
17477.02 90
17478.27 75
17479.52 73
17480.77 62
17482.02 69
17483.27 57
17484.52 76
17485.77 77
17487.02 70
17488.26 72
17489.51 78
17490.76 83
17492.01 73
17493.26 71
17494.51 81
17495.76 97
17497.01 91
17498.26 77
17499.51 87
17500.76 80
17502.01 93
17503.26 79
17504.51 100
17505.76 96
17507.01 78
17508.26 82
17509.51 91
17510.76 87
17512.01 53
17513.26 76
17514.51 82
17515.76 97
17517.01 75
17518.26 62
17519.51 88
17520.76 81
17522.01 80
17523.26 71
17524.51 84
17525.76 76
17527.01 83
17528.26 64
17529.51 79
17530.76 84
17532.01 95
17533.26 93
17534.51 73
17535.76 74
17537.01 84
17538.27 91
17539.52 82
17540.77 64
17542.02 102
17543.27 96
17544.52 81
17545.77 67
17547.02 93
17548.27 83
17549.53 87
17550.78 75
17552.03 76
17553.28 79
17554.53 74
17555.78 96
17557.03 68
17558.29 86
17559.54 99
17560.79 88
17562.04 80
17563.29 70
17564.54 67
17565.80 85
17567.05 93
17568.30 75
17569.55 62
17570.80 86
17572.06 88
17573.31 87
17574.56 64
17575.81 69
17577.07 73
17578.32 89
17579.57 98
17580.82 78
17582.08 85
17583.33 68
17584.58 90
17585.83 69
17587.09 83
17588.34 96
17589.59 114
17590.84 99
17592.10 67
17593.35 78
17594.60 77
17595.86 78
17597.11 72
17598.36 66
17599.61 74
17600.87 88
17602.12 64
17603.37 71
17604.63 65
17605.88 80
17607.13 86
17608.39 79
17609.64 74
17610.89 77
17612.15 102
17613.40 92
17614.66 74
17615.91 72
17617.16 70
17618.42 75
17619.67 74
17620.92 82
17622.18 92
17623.43 98
17624.69 85
17625.94 92
17627.19 73
17628.45 62
17629.70 82
17630.96 88
17632.21 94
17633.47 93
17634.72 86
17635.97 78
17637.23 76
17638.48 75
17639.74 78
17640.99 80
17642.25 82
17643.50 66
17644.76 87
17646.01 98
17647.27 61
17648.52 82
17649.78 87
17651.03 88
17652.28 76
17653.54 74
17654.80 63
17656.05 78
17657.31 90
17658.56 74
17659.82 81
17661.07 64
17662.33 72
17663.58 84
17664.84 75
17666.09 74
17667.35 65
17668.60 92
17669.86 100
17671.11 75
17672.37 93
17673.63 87
17674.88 58
17676.14 66
17677.39 99
17678.65 106
17679.91 68
17681.16 79
17682.42 85
17683.67 76
17684.93 103
17686.19 71
17687.44 77
17688.70 79
17689.95 66
17691.21 67
17692.47 69
17693.72 80
17694.98 79
17696.24 91
17697.49 78
17698.75 82
17700.01 70
17701.26 86
17702.52 73
17703.78 75
17705.03 80
17706.29 98
17707.55 97
17708.81 85
17710.06 87
17711.32 91
17712.58 73
17713.83 67
17715.09 66
17716.35 74
17717.61 89
17718.86 69
17720.12 73
17721.38 72
17722.63 80
17723.89 85
17725.15 84
17726.41 71
17727.67 80
17728.92 70
17730.18 93
17731.44 61
17732.70 73
17733.95 81
17735.21 90
17736.47 89
17737.73 81
17738.99 90
17740.24 100
17741.50 101
17742.76 90
17744.02 78
17745.28 94
17746.54 81
17747.79 77
17749.05 82
17750.31 76
17751.57 76
17752.83 81
17754.09 97
17755.35 73
17756.60 64
17757.86 104
17759.12 74
17760.38 85
17761.64 88
17762.90 105
17764.16 81
17765.42 65
17766.67 71
17767.93 77
17769.19 65
17770.45 73
17771.71 54
17772.97 101
17774.23 91
17775.49 73
17776.75 70
17778.01 68
17779.27 74
17780.53 78
17781.79 97
17783.05 81
17784.31 72
17785.57 89
17786.83 98
17788.09 74
17789.35 85
17790.61 87
17791.87 77
17793.13 82
17794.39 83
17795.65 82
17796.91 89
17798.17 80
17799.43 77
17800.69 93
17801.95 91
17803.21 85
17804.47 85
17805.73 86
17806.99 76
17808.25 80
17809.51 79
17810.77 95
17812.03 101
17813.29 77
17814.55 74
17815.81 76
17817.07 87
17818.33 89
17819.60 78
17820.86 88
17822.12 64
17823.38 76
17824.64 79
17825.90 75
17827.16 68
17828.42 87
17829.68 74
17830.95 86
17832.21 77
17833.47 86
17834.73 78
17835.99 85
17837.25 97
17838.51 96
17839.78 71
17841.04 76
17842.30 82
17843.56 81
17844.82 56
17846.08 77
17847.35 88
17848.61 67
17849.87 71
17851.13 80
17852.39 66
17853.66 79
17854.92 87
17856.18 90
17857.44 87
17858.71 64
17859.97 56
17861.23 73
17862.49 95
17863.76 79
17865.02 78
17866.28 70
17867.54 73
17868.81 90
17870.07 88
17871.33 86
17872.59 74
17873.86 85
17875.12 92
17876.38 82
17877.65 86
17878.91 78
17880.17 106
17881.44 87
17882.70 61
17883.96 80
17885.22 79
17886.49 67
17887.75 76
17889.01 73
17890.28 70
17891.54 79
17892.81 79
17894.07 71
17895.33 67
17896.60 92
17897.86 91
17899.12 68
17900.39 81
17901.65 60
17902.92 65
17904.18 86
17905.44 71
17906.71 90
17907.97 76
17909.24 93
17910.50 72
17911.76 88
17913.03 62
17914.29 79
17915.56 92
17916.82 79
17918.09 75
17919.35 79
17920.61 82
17921.88 94
17923.14 95
17924.41 82
17925.67 71
17926.94 91
17928.20 78
17929.47 60
17930.73 71
17932.00 70
17933.26 94
17934.53 76
17935.79 87
17937.06 74
17938.32 83
17939.59 76
17940.85 77
17942.12 70
17943.38 74
17944.65 69
17945.91 80
17947.18 77
17948.44 72
17949.71 79
17950.98 84
17952.24 76
17953.51 83
17954.77 92
17956.04 64
17957.30 84
17958.57 73
17959.84 81
17961.10 67
17962.37 59
17963.63 68
17964.90 104
17966.17 60
17967.43 74
17968.70 77
17969.96 65
17971.23 60
17972.50 56
17973.76 69
17975.03 79
17976.30 80
17977.56 75
17978.83 83
17980.10 63
17981.36 84
17982.63 94
17983.90 84
17985.16 65
17986.43 72
17987.70 83
17988.96 68
17990.23 71
17991.50 63
17992.76 83
17994.03 64
17995.30 62
17996.57 73
17997.83 78
17999.10 78
18000.37 61
18001.64 72
18002.90 82
18004.17 78
18005.44 83
18006.71 70
18007.97 74
18009.24 75
18010.51 79
18011.78 72
18013.04 72
18014.31 64
18015.58 63
18016.85 75
18018.12 61
18019.38 65
18020.65 76
18021.92 75
18023.19 85
18024.46 70
18025.72 70
18026.99 87
18028.26 104
18029.53 87
18030.80 79
18032.07 69
18033.33 79
18034.60 58
18035.87 90
18037.14 66
18038.41 76
18039.68 94
18040.95 96
18042.22 79
18043.48 54
18044.75 78
18046.02 63
18047.29 80
18048.56 85
18049.83 67
18051.10 72
18052.37 84
18053.64 102
18054.91 83
18056.17 67
18057.44 75
18058.71 73
18059.98 82
18061.25 91
18062.52 71
18063.79 77
18065.06 74
18066.33 70
18067.60 83
18068.87 74
18070.14 71
18071.41 66
18072.68 67
18073.95 77
18075.22 67
18076.49 61
18077.76 83
18079.03 91
18080.30 77
18081.57 63
18082.84 86
18084.11 84
18085.38 61
18086.65 59
18087.92 80
18089.19 78
18090.46 81
18091.73 70
18093.00 81
18094.27 66
18095.55 91
18096.82 80
18098.09 82
18099.36 70
18100.63 67
18101.90 73
18103.17 66
18104.44 66
18105.71 67
18106.98 85
18108.25 70
18109.53 60
18110.80 71
18112.07 77
18113.34 76
18114.61 81
18115.88 63
18117.15 68
18118.43 87
18119.70 63
18120.97 85
18122.24 90
18123.51 81
18124.78 65
18126.05 79
18127.33 57
18128.60 68
18129.87 74
18131.14 81
18132.41 83
18133.69 64
18134.96 86
18136.23 75
18137.50 91
18138.77 71
18140.05 59
18141.32 78
18142.59 77
18143.86 69
18145.14 86
18146.41 58
18147.68 74
18148.95 90
18150.23 71
18151.50 68
18152.77 72
18154.04 79
18155.32 85
18156.59 82
18157.86 58
18159.14 80
18160.41 95
18161.68 79
18162.96 61
18164.23 68
18165.50 89
18166.77 85
18168.05 88
18169.32 78
18170.59 71
18171.87 105
18173.14 88
18174.41 81
18175.69 62
18176.96 58
18178.24 77
18179.51 80
18180.78 95
18182.06 75
18183.33 75
18184.60 81
18185.88 66
18187.15 80
18188.43 61
18189.70 67
18190.97 73
18192.25 77
18193.52 67
18194.80 71
18196.07 77
18197.34 84
18198.62 83
18199.89 70
18201.17 74
18202.44 86
18203.72 81
18204.99 87
18206.27 70
18207.54 73
18208.82 80
18210.09 66
18211.36 82
18212.64 54
18213.91 78
18215.19 68
18216.46 87
18217.74 77
18219.01 83
18220.29 86
18221.56 72
18222.84 76
18224.11 73
18225.39 72
18226.67 85
18227.94 79
18229.22 67
18230.49 63
18231.77 74
18233.04 82
18234.32 79
18235.59 100
18236.87 81
18238.14 58
18239.42 73
18240.70 77
18241.97 55
18243.25 61
18244.52 90
18245.80 88
18247.08 74
18248.35 69
18249.63 78
18250.90 78
18252.18 67
18253.46 88
18254.73 79
18256.01 68
18257.29 104
18258.56 72
18259.84 83
18261.11 83
18262.39 75
18263.67 80
18264.94 64
18266.22 73
18267.50 96
18268.77 80
18270.05 60
18271.33 74
18272.61 83
18273.88 76
18275.16 77
18276.44 88
18277.71 83
18278.99 67
18280.27 77
18281.54 90
18282.82 84
18284.10 75
18285.38 71
18286.65 87
18287.93 74
18289.21 74
18290.49 75
18291.76 74
18293.04 62
18294.32 72
18295.60 85
18296.88 72
18298.15 87
18299.43 78
18300.71 62
18301.99 80
18303.26 63
18304.54 78
18305.82 84
18307.10 70
18308.38 87
18309.66 97
18310.93 68
18312.21 63
18313.49 74
18314.77 72
18316.05 63
18317.33 63
18318.60 69
18319.88 82
18321.16 79
18322.44 78
18323.72 87
18325.00 64
18326.28 76
18327.55 73
18328.83 89
18330.11 74
18331.39 71
18332.67 89
18333.95 83
18335.23 75
18336.51 75
18337.79 63
18339.07 70
18340.35 74
18341.62 65
18342.90 68
18344.18 97
18345.46 68
18346.74 86
18348.02 89
18349.30 59
18350.58 69
18351.86 67
18353.14 94
18354.42 75
18355.70 62
18356.98 60
18358.26 74
18359.54 81
18360.82 52
18362.10 76
18363.38 74
18364.66 69
18365.94 86
18367.22 75
18368.50 75
18369.78 73
18371.06 83
18372.34 84
18373.62 57
18374.90 71
18376.18 99
18377.46 64
18378.74 75
18380.03 70
18381.31 54
18382.59 63
18383.87 69
18385.15 82
18386.43 52
18387.71 67
18388.99 75
18390.27 80
18391.55 86
18392.83 73
18394.12 70
18395.40 80
18396.68 77
18397.96 72
18399.24 58
18400.52 68
18401.80 67
18403.08 86
18404.37 78
18405.65 70
18406.93 77
18408.21 59
18409.49 78
18410.77 60
18412.06 68
18413.34 69
18414.62 82
18415.90 75
18417.18 74
18418.47 65
18419.75 73
18421.03 73
18422.31 78
18423.59 84
18424.88 79
18426.16 70
18427.44 88
18428.72 75
18430.01 78
18431.29 67
18432.57 89
18433.85 87
18435.14 64
18436.42 65
18437.70 87
18438.98 86
18440.27 77
18441.55 77
18442.83 87
18444.12 68
18445.40 89
18446.68 66
18447.96 71
18449.25 85
18450.53 79
18451.81 81
18453.10 68
18454.38 59
18455.66 62
18456.95 78
18458.23 71
18459.51 60
18460.80 69
18462.08 63
18463.36 77
18464.65 61
18465.93 71
18467.22 90
18468.50 77
18469.78 75
18471.07 67
18472.35 74
18473.63 80
18474.92 84
18476.20 65
18477.49 68
18478.77 87
18480.05 76
18481.34 89
18482.62 67
18483.91 70
18485.19 68
18486.48 52
18487.76 71
18489.04 57
18490.33 66
18491.61 72
18492.90 84
18494.18 74
18495.47 77
18496.75 60
18498.04 73
18499.32 54
18500.61 71
18501.89 71
18503.18 66
18504.46 63
18505.75 76
18507.03 65
18508.32 69
18509.60 77
18510.89 81
18512.17 82
18513.46 77
18514.74 80
18516.03 64
18517.31 52
18518.60 70
18519.89 77
18521.17 81
18522.46 83
18523.74 67
18525.03 69
18526.31 74
18527.60 82
18528.89 78
18530.17 71
18531.46 70
18532.74 71
18534.03 65
18535.32 71
18536.60 53
18537.89 66
18539.17 83
18540.46 79
18541.75 78
18543.03 97
18544.32 93
18545.61 79
18546.89 82
18548.18 68
18549.47 68
18550.75 79
18552.04 64
18553.33 71
18554.61 56
18555.90 64
18557.19 89
18558.47 73
18559.76 77
18561.05 73
18562.33 80
18563.62 56
18564.91 73
18566.19 75
18567.48 76
18568.77 79
18570.06 77
18571.34 79
18572.63 83
18573.92 71
18575.21 69
18576.49 66
18577.78 72
18579.07 79
18580.36 86
18581.64 85
18582.93 77
18584.22 73
18585.51 89
18586.80 70
18588.08 81
18589.37 71
18590.66 68
18591.95 68
18593.24 70
18594.52 65
18595.81 69
18597.10 82
18598.39 78
18599.68 82
18600.96 96
18602.25 63
18603.54 88
18604.83 74
18606.12 95
18607.41 73
18608.70 69
18609.98 80
18611.27 81
18612.56 81
18613.85 89
18615.14 89
18616.43 78
18617.72 91
18619.01 67
18620.30 68
18621.58 78
18622.87 81
18624.16 78
18625.45 74
18626.74 75
18628.03 79
18629.32 75
18630.61 68
18631.90 75
18633.19 90
18634.48 93
18635.77 112
18637.06 72
18638.35 67
18639.64 76
18640.93 78
18642.22 86
18643.51 60
18644.80 70
18646.09 85
18647.38 68
18648.67 70
18649.96 64
18651.25 81
18652.54 81
18653.83 98
18655.12 68
18656.41 71
18657.70 76
18658.99 92
18660.28 80
18661.57 88
18662.86 64
18664.15 76
18665.44 87
18666.73 63
18668.02 66
18669.31 64
18670.60 78
18671.89 64
18673.18 69
18674.48 80
18675.77 82
18677.06 77
18678.35 79
18679.64 80
18680.93 72
18682.22 68
18683.51 76
18684.80 83
18686.10 72
18687.39 75
18688.68 70
18689.97 64
18691.26 83
18692.55 72
18693.84 73
18695.14 84
18696.43 63
18697.72 67
18699.01 51
18700.30 76
18701.60 77
18702.89 48
18704.18 71
18705.47 64
18706.76 69
18708.06 69
18709.35 53
18710.64 59
18711.93 72
18713.22 61
18714.52 83
18715.81 85
18717.10 95
18718.39 88
18719.69 78
18720.98 75
18722.27 93
18723.56 78
18724.86 84
18726.15 74
18727.44 78
18728.73 66
18730.03 67
18731.32 55
18732.61 71
18733.91 91
18735.20 74
18736.49 84
18737.79 70
18739.08 73
18740.37 78
18741.66 71
18742.96 71
18744.25 81
18745.54 95
18746.84 90
18748.13 79
18749.43 82
18750.72 75
18752.01 71
18753.31 91
18754.60 63
18755.89 83
18757.19 81
18758.48 72
18759.77 79
18761.07 84
18762.36 82
18763.66 81
18764.95 86
18766.24 82
18767.54 78
18768.83 70
18770.13 57
18771.42 73
18772.72 75
18774.01 61
18775.30 83
18776.60 65
18777.89 66
18779.19 67
18780.48 79
18781.78 59
18783.07 66
18784.37 77
18785.66 71
18786.96 89
18788.25 75
18789.55 90
18790.84 78
18792.14 83
18793.43 50
18794.73 66
18796.02 67
18797.32 57
18798.61 64
18799.91 56
18801.20 49
18802.50 66
18803.79 74
18805.09 84
18806.38 66
18807.68 79
18808.97 77
18810.27 78
18811.57 81
18812.86 53
18814.16 81
18815.45 62
18816.75 63
18818.05 68
18819.34 91
18820.64 76
18821.93 68
18823.23 60
18824.53 85
18825.82 65
18827.12 75
18828.41 87
18829.71 70
18831.01 75
18832.30 67
18833.60 78
18834.90 76
18836.19 73
18837.49 60
18838.79 69
18840.08 61
18841.38 56
18842.68 68
18843.97 74
18845.27 56
18846.57 57
18847.86 65
18849.16 62
18850.46 72
18851.75 57
18853.05 84
18854.35 68
18855.65 64
18856.94 68
18858.24 71
18859.54 74
18860.83 73
18862.13 74
18863.43 70
18864.73 62
18866.02 72
18867.32 81
18868.62 75
18869.92 81
18871.21 80
18872.51 75
18873.81 72
18875.11 60
18876.41 69
18877.70 61
18879.00 56
18880.30 64
18881.60 65
18882.90 75
18884.19 64
18885.49 59
18886.79 55
18888.09 62
18889.39 66
18890.69 62
18891.98 65
18893.28 64
18894.58 60
18895.88 62
18897.18 78
18898.48 69
18899.78 63
18901.07 59
18902.37 83
18903.67 63
18904.97 64
18906.27 55
18907.57 70
18908.87 74
18910.17 70
18911.47 60
18912.77 62
18914.06 58
18915.36 84
18916.66 75
18917.96 57
18919.26 56
18920.56 58
18921.86 72
18923.16 72
18924.46 59
18925.76 58
18927.06 67
18928.36 54
18929.66 60
18930.96 72
18932.26 55
18933.56 70
18934.86 77
18936.16 68
18937.46 58
18938.76 66
18940.06 64
18941.36 75
18942.66 60
18943.96 61
18945.26 70
18946.56 62
18947.86 73
18949.16 60
18950.46 86
18951.76 73
18953.06 57
18954.36 62
18955.66 54
18956.96 66
18958.26 68
18959.56 74
18960.87 77
18962.17 64
18963.47 78
18964.77 82
18966.07 86
18967.37 57
18968.67 78
18969.97 65
18971.27 60
18972.57 56
18973.88 81
18975.18 74
18976.48 45
18977.78 59
18979.08 43
18980.38 73
18981.68 57
18982.99 59
18984.29 65
18985.59 47
18986.89 53
18988.19 64
18989.49 82
18990.80 57
18992.10 49
18993.40 74
18994.70 72
18996.00 54
18997.31 52
18998.61 57
18999.91 65
19001.21 67
19002.51 77
19003.82 62
19005.12 77
19006.42 59
19007.72 65
19009.03 61
19010.33 70
19011.63 53
19012.93 67
19014.24 79
19015.54 60
19016.84 69
19018.15 63
19019.45 76
19020.75 66
19022.05 66
19023.36 53
19024.66 66
19025.96 66
19027.27 64
19028.57 64
19029.87 57
19031.18 63
19032.48 77
19033.78 73
19035.09 62
19036.39 67
19037.69 66
19039.00 65
19040.30 68
19041.60 64
19042.91 65
19044.21 66
19045.51 57
19046.82 65
19048.12 78
19049.43 68
19050.73 60
19052.03 67
19053.34 54
19054.64 70
19055.95 73
19057.25 66
19058.55 61
19059.86 60
19061.16 63
19062.47 56
19063.77 68
19065.08 58
19066.38 62
19067.68 75
19068.99 71
19070.29 60
19071.60 58
19072.90 77
19074.21 60
19075.51 81
19076.82 68
19078.12 69
19079.43 64
19080.73 73
19082.04 55
19083.34 67
19084.65 84
19085.95 71
19087.26 94
19088.56 78
19089.87 68
19091.17 75
19092.48 59
19093.78 59
19095.09 59
19096.39 75
19097.70 75
19099.00 69
19100.31 76
19101.62 64
19102.92 58
19104.23 70
19105.53 61
19106.84 64
19108.14 76
19109.45 56
19110.76 85
19112.06 65
19113.37 72
19114.67 64
19115.98 63
19117.29 60
19118.59 56
19119.90 66
19121.21 59
19122.51 49
19123.82 51
19125.13 59
19126.43 56
19127.74 71
19129.04 75
19130.35 60
19131.66 66
19132.96 69
19134.27 59
19135.58 61
19136.89 56
19138.19 67
19139.50 72
19140.81 64
19142.11 68
19143.42 60
19144.73 64
19146.03 67
19147.34 75
19148.65 68
19149.96 62
19151.26 44
19152.57 79
19153.88 63
19155.19 75
19156.49 66
19157.80 64
19159.11 60
19160.42 68
19161.72 65
19163.03 58
19164.34 68
19165.65 74
19166.96 70
19168.26 63
19169.57 79
19170.88 58
19172.19 63
19173.50 68
19174.80 93
19176.11 54
19177.42 74
19178.73 56
19180.04 76
19181.34 66
19182.65 69
19183.96 60
19185.27 52
19186.58 66
19187.89 69
19189.20 71
19190.50 51
19191.81 76
19193.12 57
19194.43 65
19195.74 56
19197.05 72
19198.36 73
19199.67 76
19200.98 61
19202.28 76
19203.59 60
19204.90 44
19206.21 60
19207.52 50
19208.83 67
19210.14 59
19211.45 58
19212.76 70
19214.07 59
19215.38 46
19216.69 71
19218.00 64
19219.31 64
19220.62 55
19221.93 60
19223.24 73
19224.55 66
19225.86 75
19227.17 52
19228.48 71
19229.79 59
19231.10 63
19232.41 46
19233.72 84
19235.03 72
19236.34 69
19237.65 70
19238.96 68
19240.27 65
19241.58 60
19242.89 68
19244.20 56
19245.51 77
19246.82 83
19248.13 76
19249.44 56
19250.75 76
19252.06 68
19253.37 54
19254.69 62
19256.00 69
19257.31 66
19258.62 66
19259.93 67
19261.24 68
19262.55 61
19263.86 58
19265.17 78
19266.49 91
19267.80 68
19269.11 70
19270.42 67
19271.73 61
19273.04 58
19274.35 49
19275.67 74
19276.98 65
19278.29 52
19279.60 58
19280.91 62
19282.22 68
19283.54 59
19284.85 53
19286.16 51
19287.47 58
19288.78 53
19290.10 63
19291.41 57
19292.72 70
19294.03 61
19295.34 89
19296.66 81
19297.97 70
19299.28 60
19300.59 54
19301.91 57
19303.22 53
19304.53 62
19305.84 60
19307.16 72
19308.47 56
19309.78 51
19311.10 52
19312.41 64
19313.72 58
19315.03 64
19316.35 59
19317.66 77
19318.97 67
19320.29 74
19321.60 69
19322.91 60
19324.23 56
19325.54 67
19326.85 62
19328.17 65
19329.48 66
19330.79 64
19332.11 58
19333.42 66
19334.73 67
19336.05 59
19337.36 53
19338.67 67
19339.99 82
19341.30 59
19342.62 47
19343.93 68
19345.24 61
19346.56 59
19347.87 74
19349.19 52
19350.50 58
19351.81 68
19353.13 67
19354.44 54
19355.76 51
19357.07 61
19358.39 64
19359.70 66
19361.02 67
19362.33 69
19363.64 75
19364.96 68
19366.27 50
19367.59 55
19368.90 66
19370.22 74
19371.53 63
19372.85 51
19374.16 64
19375.48 59
19376.79 71
19378.11 54
19379.42 55
19380.74 61
19382.05 62
19383.37 67
19384.68 70
19386.00 49
19387.31 49
19388.63 71
19389.95 80
19391.26 55
19392.58 47
19393.89 76
19395.21 79
19396.52 62
19397.84 61
19399.16 62
19400.47 67
19401.79 86
19403.10 53
19404.42 66
19405.73 62
19407.05 84
19408.37 65
19409.68 65
19411.00 53
19412.32 66
19413.63 92
19414.95 70
19416.26 56
19417.58 54
19418.90 55
19420.21 59
19421.53 64
19422.85 65
19424.16 55
19425.48 63
19426.80 65
19428.11 56
19429.43 63
19430.75 64
19432.06 66
19433.38 59
19434.70 53
19436.02 53
19437.33 50
19438.65 56
19439.97 56
19441.28 76
19442.60 64
19443.92 74
19445.24 70
19446.55 70
19447.87 65
19449.19 59
19450.51 55
19451.82 58
19453.14 77
19454.46 53
19455.78 72
19457.09 59
19458.41 61
19459.73 67
19461.05 76
19462.37 53
19463.68 63
19465.00 50
19466.32 61
19467.64 50
19468.96 71
19470.28 67
19471.59 61
19472.91 63
19474.23 51
19475.55 74
19476.87 70
19478.19 71
19479.50 57
19480.82 56
19482.14 68
19483.46 65
19484.78 63
19486.10 60
19487.42 66
19488.73 68
19490.05 72
19491.37 62
19492.69 47
19494.01 68
19495.33 68
19496.65 76
19497.97 70
19499.29 59
19500.61 76
19501.93 68
19503.25 66
19504.56 62
19505.88 72
19507.20 68
19508.52 68
19509.84 73
19511.16 57
19512.48 70
19513.80 70
19515.12 47
19516.44 74
19517.76 71
19519.08 59
19520.40 70
19521.72 73
19523.04 58
19524.36 61
19525.68 53
19527.00 75
19528.32 73
19529.64 74
19530.96 76
19532.28 98
19533.60 79
19534.92 77
19536.24 77
19537.56 66
19538.88 70
19540.20 72
19541.53 59
19542.85 69
19544.17 50
19545.49 60
19546.81 62
19548.13 82
19549.45 55
19550.77 65
19552.09 59
19553.41 63
19554.73 52
19556.06 62
19557.38 50
19558.70 53
19560.02 63
19561.34 53
19562.66 64
19563.98 71
19565.30 66
19566.63 65
19567.95 75
19569.27 42
19570.59 72
19571.91 75
19573.23 51
19574.56 52
19575.88 65
19577.20 58
19578.52 75
19579.84 82
19581.17 65
19582.49 60
19583.81 64
19585.13 78
19586.45 69
19587.78 72
19589.10 68
19590.42 58
19591.74 50
19593.07 59
19594.39 59
19595.71 63
19597.03 69
19598.36 57
19599.68 54
19601.00 51
19602.32 64
19603.65 56
19604.97 56
19606.29 64
19607.61 65
19608.94 58
19610.26 61
19611.58 62
19612.91 63
19614.23 58
19615.55 57
19616.88 58
19618.20 58
19619.52 72
19620.85 55
19622.17 54
19623.49 65
19624.82 50
19626.14 70
19627.46 80
19628.79 73
19630.11 52
19631.43 56
19632.76 62
19634.08 60
19635.41 59
19636.73 55
19638.05 73
19639.38 65
19640.70 70
19642.03 55
19643.35 71
19644.67 55
19646.00 63
19647.32 57
19648.65 61
19649.97 63
19651.29 77
19652.62 56
19653.94 55
19655.27 66
19656.59 53
19657.92 61
19659.24 59
19660.57 55
19661.89 85
19663.22 66
19664.54 71
19665.87 70
19667.19 65
19668.52 62
19669.84 75
19671.17 68
19672.49 67
19673.82 71
19675.14 81
19676.47 59
19677.79 49
19679.12 69
19680.44 58
19681.77 57
19683.09 58
19684.42 51
19685.74 58
19687.07 51
19688.39 55
19689.72 50
19691.05 60
19692.37 44
19693.70 54
19695.02 73
19696.35 63
19697.68 52
19699.00 54
19700.33 66
19701.65 67
19702.98 69
19704.31 62
19705.63 46
19706.96 55
19708.28 61
19709.61 62
19710.94 65
19712.26 68
19713.59 75
19714.92 68
19716.24 82
19717.57 41
19718.90 57
19720.22 75
19721.55 72
19722.88 62
19724.20 60
19725.53 59
19726.86 66
19728.18 68
19729.51 61
19730.84 50
19732.16 53
19733.49 62
19734.82 67
19736.15 65
19737.47 52
19738.80 51
19740.13 62
19741.46 60
19742.78 61
19744.11 47
19745.44 67
19746.77 58
19748.09 65
19749.42 46
19750.75 43
19752.08 63
19753.40 70
19754.73 69
19756.06 58
19757.39 49
19758.72 51
19760.04 61
19761.37 54
19762.70 58
19764.03 62
19765.36 64
19766.68 51
19768.01 69
19769.34 64
19770.67 60
19772.00 70
19773.33 70
19774.66 57
19775.98 62
19777.31 58
19778.64 64
19779.97 67
19781.30 61
19782.63 71
19783.96 58
19785.29 59
19786.61 63
19787.94 73
19789.27 64
19790.60 65
19791.93 59
19793.26 71
19794.59 69
19795.92 47
19797.25 63
19798.58 52
19799.91 81
19801.24 61
19802.56 66
19803.89 51
19805.22 68
19806.55 71
19807.88 57
19809.21 56
19810.54 69
19811.87 59
19813.20 57
19814.53 47
19815.86 51
19817.19 51
19818.52 62
19819.85 65
19821.18 57
19822.51 67
19823.84 68
19825.17 71
19826.50 64
19827.83 59
19829.16 63
19830.49 77
19831.82 65
19833.15 54
19834.49 57
19835.82 49
19837.15 63
19838.48 73
19839.81 65
19841.14 48
19842.47 58
19843.80 55
19845.13 75
19846.46 80
19847.79 75
19849.12 60
19850.46 68
19851.79 61
19853.12 54
19854.45 58
19855.78 60
19857.11 79
19858.44 60
19859.77 62
19861.11 56
19862.44 67
19863.77 51
19865.10 61
19866.43 63
19867.76 57
19869.09 57
19870.43 79
19871.76 68
19873.09 58
19874.42 61
19875.75 58
19877.09 76
19878.42 55
19879.75 66
19881.08 53
19882.41 60
19883.75 64
19885.08 58
19886.41 48
19887.74 57
19889.08 51
19890.41 53
19891.74 57
19893.07 58
19894.41 68
19895.74 56
19897.07 51
19898.40 38
19899.74 50
19901.07 61
19902.40 55
19903.73 59
19905.07 78
19906.40 56
19907.73 72
19909.07 66
19910.40 68
19911.73 57
19913.07 59
19914.40 70
19915.73 62
19917.07 72
19918.40 62
19919.73 60
19921.07 62
19922.40 42
19923.73 39
19925.07 67
19926.40 59
19927.73 59
19929.07 46
19930.40 60
19931.74 50
19933.07 69
19934.40 85
19935.74 51
19937.07 56
19938.40 68
19939.74 51
19941.07 46
19942.41 56
19943.74 63
19945.08 77
19946.41 56
19947.74 63
19949.08 67
19950.41 69
19951.75 75
19953.08 71
19954.42 61
19955.75 57
19957.09 59
19958.42 67
19959.76 47
19961.09 53
19962.42 54
19963.76 69
19965.09 73
19966.43 74
19967.76 62
19969.10 71
19970.43 67
19971.77 57
19973.11 59
19974.44 66
19975.78 81
19977.11 62
19978.45 72
19979.78 70
19981.12 79
19982.45 49
19983.79 59
19985.12 76
19986.46 85
19987.80 85
19989.13 67
19990.47 66
19991.80 50
19993.14 71
19994.47 79
19995.81 58
19997.15 59
19998.48 77
19999.82 72
20001.15 68
20002.49 64
20003.83 67
20005.16 75
20006.50 92
20007.84 75
20009.17 65
20010.51 62
20011.85 59
20013.18 73
20014.52 67
20015.85 72
20017.19 77
20018.53 74
20019.87 84
20021.20 83
20022.54 74
20023.88 80
20025.21 92
20026.55 83
20027.89 68
20029.22 64
20030.56 56
20031.90 93
20033.24 97
20034.57 97
20035.91 74
20037.25 98
20038.58 99
20039.92 85
20041.26 58
20042.60 63
20043.93 104
20045.27 83
20046.61 88
20047.95 75
20049.29 71
20050.62 93
20051.96 91
20053.30 64
20054.64 69
20055.97 81
20057.31 94
20058.65 86
20059.99 70
20061.33 52
20062.66 80
20064.00 101
20065.34 63
20066.68 49
20068.02 88
20069.36 94
20070.70 69
20072.03 65
20073.37 92
20074.71 83
20076.05 71
20077.39 79
20078.73 70
20080.07 73
20081.40 74
20082.74 81
20084.08 76
20085.42 56
20086.76 83
20088.10 80
20089.44 68
20090.78 59
20092.12 62
20093.46 71
20094.80 71
20096.13 77
20097.47 56
20098.81 66
20100.15 70
20101.49 87
20102.83 70
20104.17 81
20105.51 71
20106.85 74
20108.19 61
20109.53 59
20110.87 40
20112.21 74
20113.55 71
20114.89 54
20116.23 63
20117.57 55
20118.91 72
20120.25 71
20121.59 43
20122.93 43
20124.27 65
