# Supplementary material for: MALDI-TOF MS typing enables the classification of brewing yeasts of the genus Saccharomyces to major beer styles
Source: PLoS One. 2017 Aug 9;12(8):e0181694. doi: 10.1371/journal.pone.0181694 (PMC5549903; doi:10.1371/journal.pone.0181694)
Supplement: S14 File — The directory includes 90 raw files and was zipped to “.zip”; the folder has three strains with 30 spectra per strain; S1 Text explains the raw files with an example and Table 1 represents the yeast strains used within the experiment. (ZIP) [file pone.0181694.s017.zip › 40-42/30637-510-OG-Ale-Ale-YPG-18h-E-E_2015-10-20__0_B12_1.dat]

1999.81 6312
2000.23 6504
2000.65 6485
2001.07 6373
2001.50 6642
2001.92 6702
2002.34 6381
2002.76 6608
2003.18 6817
2003.60 6630
2004.03 6683
2004.45 6802
2004.87 6710
2005.29 6725
2005.71 6552
2006.14 6599
2006.56 6526
2006.98 6479
2007.40 6415
2007.83 6872
2008.25 6761
2008.67 6927
2009.09 6919
2009.52 6981
2009.94 7041
2010.36 6853
2010.78 6786
2011.21 6920
2011.63 6547
2012.05 6343
2012.48 6503
2012.90 6427
2013.32 6451
2013.74 6324
2014.17 6109
2014.59 6280
2015.01 6315
2015.44 5998
2015.86 6198
2016.28 6487
2016.71 6603
2017.13 6689
2017.55 6604
2017.98 6700
2018.40 7116
2018.82 7170
2019.25 7037
2019.67 7047
2020.09 7259
2020.52 7448
2020.94 7433
2021.37 7457
2021.79 7160
2022.21 6833
2022.64 6995
2023.06 7005
2023.48 6825
2023.91 6587
2024.33 6480
2024.76 6502
2025.18 6722
2025.61 6551
2026.03 6638
2026.45 6593
2026.88 6664
2027.30 6621
2027.73 6310
2028.15 6377
2028.58 6370
2029.00 6432
2029.43 6203
2029.85 6238
2030.28 6098
2030.70 6409
2031.12 6260
2031.55 6548
2031.97 6621
2032.40 6817
2032.82 6730
2033.25 7008
2033.67 7174
2034.10 7180
2034.52 6888
2034.95 6934
2035.38 6827
2035.80 6546
2036.23 6785
2036.65 6883
2037.08 6780
2037.50 6703
2037.93 6777
2038.35 6911
2038.78 6446
2039.20 6517
2039.63 6904
2040.06 6646
2040.48 6535
2040.91 6823
2041.33 6630
2041.76 6355
2042.19 6358
2042.61 6304
2043.04 6461
2043.46 6559
2043.89 6423
2044.32 6364
2044.74 6318
2045.17 6216
2045.59 6085
2046.02 6255
2046.45 6189
2046.87 6305
2047.30 6313
2047.73 6333
2048.15 6531
2048.58 6485
2049.01 6236
2049.43 6292
2049.86 6594
2050.29 6692
2050.71 6424
2051.14 6532
2051.57 6457
2051.99 6573
2052.42 6402
2052.85 6389
2053.28 6404
2053.70 6252
2054.13 6553
2054.56 6549
2054.99 6633
2055.41 6490
2055.84 6232
2056.27 6402
2056.69 6674
2057.12 6955
2057.55 6786
2057.98 6816
2058.41 6812
2058.83 7027
2059.26 6834
2059.69 6549
2060.12 6728
2060.54 6389
2060.97 6636
2061.40 6632
2061.83 6485
2062.26 6608
2062.68 6613
2063.11 6816
2063.54 6973
2063.97 6866
2064.40 6925
2064.83 6783
2065.25 6916
2065.68 6974
2066.11 6990
2066.54 6735
2066.97 6884
2067.40 6907
2067.82 6577
2068.25 6648
2068.68 6520
2069.11 6430
2069.54 6340
2069.97 6327
2070.40 6461
2070.83 6812
2071.26 6285
2071.68 6478
2072.11 6388
2072.54 6487
2072.97 6489
2073.40 6393
2073.83 6434
2074.26 6584
2074.69 6744
2075.12 6839
2075.55 6570
2075.98 6519
2076.41 6726
2076.84 6927
2077.27 6729
2077.70 6724
2078.13 7014
2078.55 7148
2078.98 7070
2079.41 7146
2079.84 7048
2080.27 6996
2080.70 7086
2081.13 6983
2081.56 7036
2081.99 6691
2082.42 6596
2082.85 6491
2083.29 6583
2083.72 6645
2084.15 6469
2084.58 6540
2085.01 6483
2085.44 6386
2085.87 6250
2086.30 6333
2086.73 6508
2087.16 6548
2087.59 6561
2088.02 6685
2088.45 6492
2088.88 6570
2089.31 6607
2089.74 6534
2090.17 6608
2090.61 6485
2091.04 6495
2091.47 6404
2091.90 6409
2092.33 6648
2092.76 6351
2093.19 6472
2093.62 6534
2094.06 6348
2094.49 6110
2094.92 6466
2095.35 6885
2095.78 6560
2096.21 6447
2096.64 6269
2097.08 6461
2097.51 6550
2097.94 6538
2098.37 6603
2098.80 6305
2099.24 6074
2099.67 6005
2100.10 6139
2100.53 6263
2100.96 5825
2101.40 6008
2101.83 6282
2102.26 6224
2102.69 6226
2103.12 6265
2103.56 6283
2103.99 6237
2104.42 6185
2104.85 6496
2105.29 6733
2105.72 6953
2106.15 6680
2106.58 6729
2107.02 6836
2107.45 7144
2107.88 6954
2108.31 7045
2108.75 7047
2109.18 7126
2109.61 6777
2110.05 6891
2110.48 6814
2110.91 6755
2111.35 6632
2111.78 6760
2112.21 6460
2112.65 6532
2113.08 6441
2113.51 6302
2113.95 6194
2114.38 6114
2114.81 5926
2115.25 6122
2115.68 6247
2116.11 6127
2116.55 6178
2116.98 6202
2117.41 6035
2117.85 5829
2118.28 5852
2118.72 6012
2119.15 6088
2119.58 5964
2120.02 6026
2120.45 6270
2120.89 6113
2121.32 6207
2121.75 6197
2122.19 6299
2122.62 6411
2123.06 6056
2123.49 6202
2123.93 6476
2124.36 6352
2124.79 6281
2125.23 6510
2125.66 6099
2126.10 6397
2126.53 6319
2126.97 6289
2127.40 6325
2127.84 6470
2128.27 6426
2128.71 6660
2129.14 6712
2129.58 6458
2130.01 6635
2130.45 6592
2130.88 6776
2131.32 6763
2131.75 6842
2132.19 6725
2132.62 6928
2133.06 6962
2133.49 6856
2133.93 6680
2134.37 6831
2134.80 6697
2135.24 7074
2135.67 7037
2136.11 7120
2136.54 6894
2136.98 6877
2137.41 7013
2137.85 6711
2138.29 6812
2138.72 6791
2139.16 6639
2139.59 6533
2140.03 6492
2140.47 6707
2140.90 6254
2141.34 6398
2141.78 6329
2142.21 6374
2142.65 6061
2143.08 6162
2143.52 6203
2143.96 6031
2144.39 6261
2144.83 6401
2145.27 6380
2145.70 6214
2146.14 6192
2146.58 6503
2147.01 6388
2147.45 6233
2147.89 6234
2148.32 6652
2148.76 6911
2149.20 7153
2149.64 7167
2150.07 7085
2150.51 7160
2150.95 7484
2151.38 7417
2151.82 7288
2152.26 7404
2152.70 7149
2153.13 6717
2153.57 6866
2154.01 6750
2154.45 6801
2154.88 6813
2155.32 6429
2155.76 6359
2156.20 6432
2156.63 6247
2157.07 6236
2157.51 6399
2157.95 6425
2158.39 6450
2158.82 6529
2159.26 6683
2159.70 6866
2160.14 6860
2160.58 6732
2161.01 6517
2161.45 6926
2161.89 6922
2162.33 6727
2162.77 6682
2163.21 6543
2163.64 6505
2164.08 6503
2164.52 6273
2164.96 6408
2165.40 6344
2165.84 6266
2166.28 6379
2166.71 6337
2167.15 6560
2167.59 6672
2168.03 6929
2168.47 6962
2168.91 6899
2169.35 7120
2169.79 7233
2170.23 6973
2170.67 7083
2171.10 6925
2171.54 6722
2171.98 6831
2172.42 6573
2172.86 6679
2173.30 6986
2173.74 7256
2174.18 7503
2174.62 7791
2175.06 7696
2175.50 7783
2175.94 8191
2176.38 7993
2176.82 8017
2177.26 8075
2177.70 8060
2178.14 7917
2178.58 7875
2179.02 7569
2179.46 7247
2179.90 7347
2180.34 7185
2180.78 7349
2181.22 7117
2181.66 6900
2182.10 6989
2182.54 6990
2182.98 6592
2183.42 6464
2183.86 6360
2184.30 6392
2184.74 6225
2185.18 6346
2185.62 6393
2186.06 6215
2186.51 6586
2186.95 6647
2187.39 6872
2187.83 6917
2188.27 7040
2188.71 6970
2189.15 7085
2189.59 7350
2190.03 7190
2190.47 7095
2190.92 7153
2191.36 7150
2191.80 7277
2192.24 7191
2192.68 6842
2193.12 7188
2193.56 7049
2194.01 7054
2194.45 7091
2194.89 7296
2195.33 7499
2195.77 7371
2196.21 7496
2196.66 7659
2197.10 7596
2197.54 7526
2197.98 7031
2198.42 7115
2198.87 6900
2199.31 6572
2199.75 6606
2200.19 6582
2200.63 6413
2201.08 6515
2201.52 6212
2201.96 6145
2202.40 6141
2202.85 6319
2203.29 6452
2203.73 6433
2204.17 6778
2204.62 7089
2205.06 7053
2205.50 6988
2205.94 6882
2206.39 7150
2206.83 7105
2207.27 7168
2207.71 7461
2208.16 7171
2208.60 7178
2209.04 7145
2209.49 7359
2209.93 7054
2210.37 7093
2210.82 7018
2211.26 7070
2211.70 7005
2212.15 6874
2212.59 7099
2213.03 7236
2213.48 7109
2213.92 7011
2214.36 6983
2214.81 7037
2215.25 7111
2215.69 6923
2216.14 6625
2216.58 6577
2217.03 6680
2217.47 6452
2217.91 6348
2218.36 6433
2218.80 6354
2219.25 6330
2219.69 6474
2220.13 6383
2220.58 6402
2221.02 6475
2221.47 6617
2221.91 7058
2222.36 7211
2222.80 6838
2223.24 6762
2223.69 7056
2224.13 7500
2224.58 7243
2225.02 7651
2225.47 7981
2225.91 7769
2226.36 7930
2226.80 8167
2227.25 8334
2227.69 8342
2228.14 8348
2228.58 8210
2229.03 8241
2229.47 8355
2229.92 8453
2230.36 8689
2230.81 8769
2231.25 8585
2231.70 8501
2232.14 8846
2232.59 8620
2233.03 8433
2233.48 8372
2233.93 8108
2234.37 7985
2234.82 8025
2235.26 7629
2235.71 7558
2236.15 7573
2236.60 7059
2237.05 6828
2237.49 6844
2237.94 6870
2238.38 6658
2238.83 6404
2239.28 6234
2239.72 6103
2240.17 6204
2240.61 6048
2241.06 6266
2241.51 6232
2241.95 6124
2242.40 5939
2242.85 6024
2243.29 6099
2243.74 6155
2244.19 6010
2244.63 6058
2245.08 6250
2245.52 6146
2245.97 6289
2246.42 6255
2246.87 6144
2247.31 6218
2247.76 6281
2248.21 6180
2248.65 6273
2249.10 6332
2249.55 6603
2249.99 6574
2250.44 6610
2250.89 6413
2251.34 6537
2251.78 6633
2252.23 6525
2252.68 6718
2253.13 6658
2253.57 6580
2254.02 6392
2254.47 6405
2254.92 6087
2255.36 6135
2255.81 6257
2256.26 5988
2256.71 5938
2257.15 5953
2257.60 5807
2258.05 6037
2258.50 6112
2258.95 6127
2259.39 6100
2259.84 6428
2260.29 6627
2260.74 6490
2261.19 6310
2261.64 6678
2262.08 6604
2262.53 6801
2262.98 6804
2263.43 6945
2263.88 7053
2264.33 7311
2264.77 7247
2265.22 7075
2265.67 7222
2266.12 7072
2266.57 7037
2267.02 7046
2267.47 7530
2267.92 7069
2268.37 7113
2268.81 7504
2269.26 7484
2269.71 7920
2270.16 7944
2270.61 7933
2271.06 7932
2271.51 7893
2271.96 7927
2272.41 7856
2272.86 8022
2273.31 7680
2273.76 7382
2274.21 7461
2274.66 7526
2275.11 7267
2275.55 6798
2276.00 6509
2276.45 6412
2276.90 6328
2277.35 5937
2277.80 6261
2278.25 6393
2278.70 6411
2279.15 6060
2279.60 6185
2280.05 6188
2280.50 6284
2280.95 6191
2281.40 6254
2281.85 6386
2282.31 6428
2282.76 6528
2283.21 6479
2283.66 6454
2284.11 6527
2284.56 6464
2285.01 6420
2285.46 6462
2285.91 6410
2286.36 6608
2286.81 6649
2287.26 6821
2287.71 7256
2288.16 7945
2288.61 8915
2289.07 9332
2289.52 10322
2289.97 10736
2290.42 11282
2290.87 11766
2291.32 12079
2291.77 12029
2292.22 12483
2292.68 11692
2293.13 11337
2293.58 10989
2294.03 10553
2294.48 9812
2294.93 9087
2295.38 8580
2295.84 8097
2296.29 7580
2296.74 7396
2297.19 7157
2297.64 6697
2298.10 6678
2298.55 6763
2299.00 6657
2299.45 6496
2299.90 6551
2300.36 6398
2300.81 6470
2301.26 6314
2301.71 6204
2302.16 6195
2302.62 6145
2303.07 6227
2303.52 6324
2303.97 6197
2304.43 6419
2304.88 6440
2305.33 6416
2305.78 6523
2306.24 6718
2306.69 6725
2307.14 6850
2307.60 7072
2308.05 7346
2308.50 7390
2308.95 7674
2309.41 7706
2309.86 7707
2310.31 7923
2310.77 8176
2311.22 8008
2311.67 7926
2312.13 7826
2312.58 7606
2313.03 7335
2313.49 7624
2313.94 7466
2314.39 7443
2314.85 7100
2315.30 6806
2315.75 7008
2316.21 6869
2316.66 7037
2317.11 7128
2317.57 7421
2318.02 7513
2318.48 7595
2318.93 7463
2319.38 7682
2319.84 7610
2320.29 7448
2320.75 7385
2321.20 7542
2321.66 7269
2322.11 7044
2322.56 7046
2323.02 7099
2323.47 6893
2323.93 6713
2324.38 6767
2324.84 7141
2325.29 6718
2325.74 6680
2326.20 6755
2326.65 7226
2327.11 7337
2327.56 7210
2328.02 7522
2328.47 7492
2328.93 7650
2329.38 7376
2329.84 7595
2330.29 7596
2330.75 7331
2331.20 7242
2331.66 7209
2332.11 7343
2332.57 7006
2333.02 6872
2333.48 6783
2333.94 6725
2334.39 6668
2334.85 6570
2335.30 6560
2335.76 6542
2336.21 6777
2336.67 6624
2337.12 6407
2337.58 6446
2338.04 6627
2338.49 6768
2338.95 6710
2339.40 6988
2339.86 7307
2340.32 7192
2340.77 7128
2341.23 7245
2341.68 7052
2342.14 7127
2342.60 7053
2343.05 6882
2343.51 7083
2343.97 7265
2344.42 7209
2344.88 7193
2345.34 7326
2345.79 7546
2346.25 7836
2346.71 7815
2347.16 7695
2347.62 7454
2348.08 7729
2348.53 7509
2348.99 7496
2349.45 7320
2349.90 7466
2350.36 7321
2350.82 6912
2351.27 6832
2351.73 6940
2352.19 7051
2352.65 6799
2353.10 6863
2353.56 6627
2354.02 6534
2354.48 6511
2354.93 6801
2355.39 7014
2355.85 6706
2356.31 6671
2356.76 6838
2357.22 6624
2357.68 6465
2358.14 6651
2358.59 6792
2359.05 6855
2359.51 7182
2359.97 6971
2360.43 7116
2360.88 7473
2361.34 7247
2361.80 7410
2362.26 7179
2362.72 6942
2363.17 6806
2363.63 7186
2364.09 7242
2364.55 6981
2365.01 6685
2365.47 6807
2365.92 6870
2366.38 6986
2366.84 6849
2367.30 6877
2367.76 7127
2368.22 7240
2368.68 6888
2369.14 7118
2369.59 6874
2370.05 6814
2370.51 7012
2370.97 6935
2371.43 6671
2371.89 6877
2372.35 6995
2372.81 7152
2373.27 7360
2373.73 7375
2374.19 7207
2374.65 7455
2375.10 7724
2375.56 7716
2376.02 7501
2376.48 7295
2376.94 7355
2377.40 7428
2377.86 7099
2378.32 7041
2378.78 7300
2379.24 7140
2379.70 7053
2380.16 7043
2380.62 7004
2381.08 7018
2381.54 6962
2382.00 7269
2382.46 7231
2382.92 7259
2383.38 7058
2383.84 6743
2384.30 6950
2384.76 6885
2385.22 6925
2385.68 6605
2386.14 6634
2386.60 6752
2387.07 6670
2387.53 6740
2387.99 6657
2388.45 6722
2388.91 6439
2389.37 6667
2389.83 6823
2390.29 6879
2390.75 6960
2391.21 6928
2391.67 6982
2392.13 6950
2392.60 6800
2393.06 6923
2393.52 6702
2393.98 6663
2394.44 6560
2394.90 6490
2395.36 6452
2395.82 6464
2396.29 6774
2396.75 6979
2397.21 6638
2397.67 6713
2398.13 6665
2398.59 6544
2399.06 6741
2399.52 6660
2399.98 6621
2400.44 6726
2400.90 6636
2401.37 6482
2401.83 6597
2402.29 6457
2402.75 6432
2403.21 6525
2403.68 6420
2404.14 6406
2404.60 6423
2405.06 6570
2405.52 6519
2405.99 6323
2406.45 6327
2406.91 6612
2407.37 6571
2407.84 6682
2408.30 6521
2408.76 6592
2409.22 6119
2409.69 6448
2410.15 6337
2410.61 6597
2411.08 6349
2411.54 6272
2412.00 6316
2412.47 6290
2412.93 6460
2413.39 6371
2413.85 6404
2414.32 6607
2414.78 6638
2415.24 6722
2415.71 6761
2416.17 6817
2416.63 6858
2417.10 6994
2417.56 6940
2418.02 6908
2418.49 7052
2418.95 6891
2419.42 6761
2419.88 6962
2420.34 6975
2420.81 6907
2421.27 6859
2421.73 7012
2422.20 6909
2422.66 6900
2423.13 6786
2423.59 6842
2424.06 6812
2424.52 6917
2424.98 6764
2425.45 6895
2425.91 6827
2426.38 6512
2426.84 6572
2427.31 6557
2427.77 6375
2428.23 6561
2428.70 6895
2429.16 6877
2429.63 6542
2430.09 6436
2430.56 6351
2431.02 6284
2431.49 6231
2431.95 6303
2432.42 6440
2432.88 6502
2433.35 6517
2433.81 6602
2434.28 6417
2434.74 6514
2435.21 6650
2435.67 6661
2436.14 6423
2436.60 6308
2437.07 6517
2437.53 6884
2438.00 6795
2438.47 6922
2438.93 6992
2439.40 7189
2439.86 7520
2440.33 7397
2440.79 7840
2441.26 7748
2441.73 7728
2442.19 7845
2442.66 7905
2443.12 7679
2443.59 7645
2444.05 7293
2444.52 7290
2444.99 7167
2445.45 7051
2445.92 6895
2446.39 6677
2446.85 6667
2447.32 6702
2447.78 6256
2448.25 6164
2448.72 6127
2449.18 6242
2449.65 6251
2450.12 6291
2450.58 6290
2451.05 6103
2451.52 6257
2451.98 6442
2452.45 6422
2452.92 6458
2453.39 6479
2453.85 6377
2454.32 6519
2454.79 6178
2455.25 6218
2455.72 6389
2456.19 6236
2456.65 6060
2457.12 6243
2457.59 6524
2458.06 6304
2458.52 6071
2458.99 6308
2459.46 6383
2459.93 6081
2460.39 6006
2460.86 6330
2461.33 6402
2461.80 6322
2462.27 6094
2462.73 6023
2463.20 5993
2463.67 6189
2464.14 6145
2464.60 5900
2465.07 6025
2465.54 6180
2466.01 6432
2466.48 6375
2466.95 6397
2467.41 6456
2467.88 6567
2468.35 6515
2468.82 6605
2469.29 6326
2469.76 6203
2470.22 5973
2470.69 6214
2471.16 6228
2471.63 5885
2472.10 6117
2472.57 5953
2473.04 5765
2473.51 5781
2473.97 6065
2474.44 6075
2474.91 6079
2475.38 6166
2475.85 6247
2476.32 6024
2476.79 5972
2477.26 5871
2477.73 5884
2478.20 6261
2478.67 6228
2479.13 6221
2479.60 6196
2480.07 6375
2480.54 6226
2481.01 5993
2481.48 6096
2481.95 6050
2482.42 6299
2482.89 6143
2483.36 5957
2483.83 5844
2484.30 5946
2484.77 5990
2485.24 6167
2485.71 6154
2486.18 6219
2486.65 6280
2487.12 6300
2487.59 6133
2488.06 6058
2488.53 6229
2489.00 6561
2489.47 6556
2489.94 6464
2490.41 6714
2490.88 6560
2491.35 6751
2491.83 6803
2492.30 6986
2492.77 7059
2493.24 7029
2493.71 6951
2494.18 6880
2494.65 6823
2495.12 6824
2495.59 6768
2496.06 6998
2496.53 7172
2497.00 7012
2497.48 6764
2497.95 6461
2498.42 6520
2498.89 6402
2499.36 6198
2499.83 5977
2500.30 5773
2500.77 5945
2501.25 5821
2501.72 5763
2502.19 5837
2502.66 5720
2503.13 5592
2503.60 5970
2504.08 5868
2504.55 5844
2505.02 5781
2505.49 5868
2505.96 5645
2506.44 5905
2506.91 6166
2507.38 6024
2507.85 5934
2508.32 5955
2508.80 6210
2509.27 6133
2509.74 6308
2510.21 6629
2510.68 6358
2511.16 6437
2511.63 6718
2512.10 6568
2512.57 6680
2513.05 6810
2513.52 6884
2513.99 6854
2514.47 6640
2514.94 6769
2515.41 6998
2515.88 6745
2516.36 6803
2516.83 6679
2517.30 6506
2517.78 6570
2518.25 6595
2518.72 6502
2519.19 6508
2519.67 6514
2520.14 6575
2520.61 6827
2521.09 6629
2521.56 6257
2522.03 6476
2522.51 6539
2522.98 6642
2523.46 6518
2523.93 6545
2524.40 6266
2524.88 6469
2525.35 6526
2525.82 6351
2526.30 6331
2526.77 6714
2527.25 6553
2527.72 6417
2528.19 6402
2528.67 6543
2529.14 6178
2529.62 6287
2530.09 6295
2530.56 5978
2531.04 6219
2531.51 6284
2531.99 6313
2532.46 6178
2532.94 6183
2533.41 6341
2533.89 6331
2534.36 6202
2534.83 6160
2535.31 6282
2535.78 6042
2536.26 5917
2536.73 5981
2537.21 6067
2537.68 6030
2538.16 5963
2538.63 6130
2539.11 6041
2539.58 6155
2540.06 6364
2540.53 6078
2541.01 6059
2541.48 6306
2541.96 6208
2542.43 6229
2542.91 5931
2543.39 6024
2543.86 6028
2544.34 5869
2544.81 6007
2545.29 5947
2545.76 5987
2546.24 6005
2546.71 5918
2547.19 6156
2547.67 6254
2548.14 6397
2548.62 6339
2549.09 6335
2549.57 6258
2550.05 6272
2550.52 6479
2551.00 6372
2551.47 6702
2551.95 6633
2552.43 6773
2552.90 6917
2553.38 6794
2553.86 7055
2554.33 7140
2554.81 7139
2555.29 7198
2555.76 6824
2556.24 7165
2556.72 7168
2557.19 7113
2557.67 6965
2558.15 6523
2558.62 6605
2559.10 6814
2559.58 6740
2560.05 6675
2560.53 6590
2561.01 6606
2561.48 6649
2561.96 6600
2562.44 6509
2562.92 6224
2563.39 6554
2563.87 6310
2564.35 6246
2564.83 6187
2565.30 6072
2565.78 6177
2566.26 5790
2566.74 5994
2567.21 5886
2567.69 5655
2568.17 5780
2568.65 5808
2569.12 5738
2569.60 5888
2570.08 5848
2570.56 5777
2571.04 6002
2571.51 5911
2571.99 5884
2572.47 5858
2572.95 5966
2573.43 6077
2573.91 6012
2574.38 5817
2574.86 6092
2575.34 5802
2575.82 5650
2576.30 5710
2576.78 5839
2577.25 5779
2577.73 5630
2578.21 5782
2578.69 5709
2579.17 5668
2579.65 5752
2580.13 5792
2580.61 5763
2581.09 5674
2581.56 6053
2582.04 5670
2582.52 5729
2583.00 5959
2583.48 5848
2583.96 5757
2584.44 5819
2584.92 5838
2585.40 5880
2585.88 6000
2586.36 5994
2586.84 5947
2587.32 6021
2587.79 6115
2588.27 6118
2588.75 5856
2589.23 6068
2589.71 6104
2590.19 5957
2590.67 6223
2591.15 6175
2591.63 6276
2592.11 6190
2592.59 6389
2593.07 6491
2593.55 6580
2594.03 6718
2594.51 6719
2594.99 6599
2595.47 6557
2595.95 6502
2596.43 6419
2596.92 6049
2597.40 5978
2597.88 5992
2598.36 5957
2598.84 6016
2599.32 5925
2599.80 5901
2600.28 5900
2600.76 5539
2601.24 5744
2601.72 5853
2602.20 5705
2602.68 5619
2603.16 5453
2603.65 5882
2604.13 5924
2604.61 5662
2605.09 5610
2605.57 5603
2606.05 5603
2606.53 5754
2607.01 5976
2607.50 5774
2607.98 5699
2608.46 5677
2608.94 5823
2609.42 5837
2609.90 6125
2610.38 6173
2610.87 6101
2611.35 6108
2611.83 5977
2612.31 6047
2612.79 6290
2613.28 5930
2613.76 5953
2614.24 6064
2614.72 6347
2615.20 6411
2615.69 6419
2616.17 6232
2616.65 6399
2617.13 6357
2617.62 6238
2618.10 6147
2618.58 6164
2619.06 6340
2619.54 5981
2620.03 6011
2620.51 6033
2620.99 5950
2621.48 5728
2621.96 5719
2622.44 5765
2622.92 5761
2623.41 5626
2623.89 5620
2624.37 5743
2624.86 5774
2625.34 5948
2625.82 5668
2626.30 6120
2626.79 6106
2627.27 6000
2627.75 6109
2628.24 6338
2628.72 6450
2629.20 6511
2629.69 6837
2630.17 6837
2630.65 7034
2631.14 7033
2631.62 7253
2632.11 7348
2632.59 7387
2633.07 7381
2633.56 7382
2634.04 7249
2634.52 7343
2635.01 6961
2635.49 6671
2635.98 6514
2636.46 6243
2636.94 6212
2637.43 6331
2637.91 6214
2638.40 6188
2638.88 6085
2639.37 6198
2639.85 6245
2640.33 6022
2640.82 5915
2641.30 6108
2641.79 6089
2642.27 6066
2642.76 5850
2643.24 6010
2643.73 6068
2644.21 5838
2644.70 6081
2645.18 5973
2645.67 6026
2646.15 6012
2646.64 5918
2647.12 5932
2647.61 6073
2648.09 5909
2648.58 5873
2649.06 5889
2649.55 6023
2650.03 5834
2650.52 6004
2651.00 6036
2651.49 5951
2651.97 5893
2652.46 6315
2652.95 6173
2653.43 6105
2653.92 6132
2654.40 6200
2654.89 6222
2655.37 6216
2655.86 6180
2656.35 6150
2656.83 6384
2657.32 6195
2657.80 6263
2658.29 6209
2658.78 6012
2659.26 5933
2659.75 5971
2660.23 5883
2660.72 5932
2661.21 5878
2661.69 5863
2662.18 5805
2662.67 6058
2663.15 5731
2663.64 5729
2664.13 5709
2664.61 5738
2665.10 5682
2665.59 5656
2666.07 5795
2666.56 5696
2667.05 5504
2667.53 5510
2668.02 5639
2668.51 5808
2668.99 5618
2669.48 5832
2669.97 5783
2670.46 6001
2670.94 6332
2671.43 6405
2671.92 6507
2672.40 6600
2672.89 6932
2673.38 7448
2673.87 7586
2674.35 7981
2674.84 8337
2675.33 8252
2675.82 8376
2676.31 8544
2676.79 8671
2677.28 8430
2677.77 8057
2678.26 7785
2678.74 7583
2679.23 7288
2679.72 6890
2680.21 6807
2680.70 6694
2681.18 6653
2681.67 6605
2682.16 6697
2682.65 6725
2683.14 6639
2683.63 6812
2684.11 6881
2684.60 6821
2685.09 6599
2685.58 6653
2686.07 6830
2686.56 6457
2687.05 6293
2687.53 6312
2688.02 5995
2688.51 5900
2689.00 5923
2689.49 5782
2689.98 5726
2690.47 5701
2690.96 5676
2691.45 5619
2691.94 5431
2692.42 5605
2692.91 5572
2693.40 5627
2693.89 5728
2694.38 5632
2694.87 5681
2695.36 5481
2695.85 5728
2696.34 6006
2696.83 5742
2697.32 6098
2697.81 6127
2698.30 6078
2698.79 6041
2699.28 6084
2699.77 6141
2700.26 6140
2700.75 6418
2701.24 6277
2701.73 6188
2702.22 6598
2702.71 6497
2703.20 6596
2703.69 6416
2704.18 6403
2704.67 6535
2705.16 6701
2705.65 6303
2706.14 6388
2706.63 6284
2707.12 6111
2707.61 5974
2708.10 6131
2708.59 5923
2709.08 5832
2709.57 5865
2710.06 5750
2710.56 5774
2711.05 5882
2711.54 6144
2712.03 6213
2712.52 6041
2713.01 6024
2713.50 5927
2713.99 5914
2714.48 6060
2714.98 6181
2715.47 6110
2715.96 6175
2716.45 5964
2716.94 6069
2717.43 5788
2717.92 5566
2718.42 5589
2718.91 5605
2719.40 5473
2719.89 5695
2720.38 5739
2720.87 5682
2721.37 5788
2721.86 5631
2722.35 5685
2722.84 5964
2723.33 5981
2723.82 5819
2724.32 5936
2724.81 5803
2725.30 5896
2725.79 5621
2726.29 5537
2726.78 5438
2727.27 5502
2727.76 5566
2728.26 5458
2728.75 5498
2729.24 5511
2729.73 5252
2730.23 5449
2730.72 5504
2731.21 5732
2731.70 6042
2732.20 6027
2732.69 6080
2733.18 6090
2733.67 6149
2734.17 6201
2734.66 6135
2735.15 6232
2735.65 6231
2736.14 6267
2736.63 6148
2737.13 6119
2737.62 6053
2738.11 6317
2738.61 6241
2739.10 6273
2739.59 6116
2740.09 6155
2740.58 6040
2741.07 6141
2741.57 6161
2742.06 6042
2742.55 6193
2743.05 6137
2743.54 5843
2744.04 5773
2744.53 5618
2745.02 5720
2745.52 5826
2746.01 5641
2746.51 5365
2747.00 5701
2747.49 5559
2747.99 5712
2748.48 5588
2748.98 5677
2749.47 5668
2749.97 5646
2750.46 5581
2750.96 5526
2751.45 5664
2751.94 5788
2752.44 5886
2752.93 5823
2753.43 5952
2753.92 5715
2754.42 5916
2754.91 5956
2755.41 6124
2755.90 6126
2756.40 5982
2756.89 5719
2757.39 5822
2757.88 5927
2758.38 5772
2758.87 5888
2759.37 5971
2759.86 5758
2760.36 5983
2760.85 6022
2761.35 5947
2761.84 5955
2762.34 5942
2762.84 5853
2763.33 6021
2763.83 5897
2764.32 5845
2764.82 5561
2765.31 5916
2765.81 5959
2766.31 5851
2766.80 6060
2767.30 5928
2767.79 5865
2768.29 6034
2768.79 6078
2769.28 6159
2769.78 5891
2770.27 5821
2770.77 5724
2771.27 5880
2771.76 6190
2772.26 6233
2772.76 6445
2773.25 6666
2773.75 6737
2774.25 6950
2774.74 7022
2775.24 7610
2775.74 7917
2776.23 8273
2776.73 8598
2777.23 8780
2777.72 8965
2778.22 8597
2778.72 8705
2779.21 8206
2779.71 7936
2780.21 7624
2780.71 7212
2781.20 6684
2781.70 6530
2782.20 6544
2782.69 6582
2783.19 6215
2783.69 6259
2784.19 5967
2784.68 5871
2785.18 5875
2785.68 5793
2786.18 5710
2786.67 5584
2787.17 5797
2787.67 5611
2788.17 5631
2788.67 5213
2789.16 5154
2789.66 5395
2790.16 5374
2790.66 5447
2791.16 5556
2791.65 5570
2792.15 5328
2792.65 5428
2793.15 5625
2793.65 6019
2794.14 6091
2794.64 6093
2795.14 6228
2795.64 6352
2796.14 6535
2796.64 6728
2797.14 7097
2797.63 7283
2798.13 7404
2798.63 7626
2799.13 7509
2799.63 7198
2800.13 6711
2800.63 6733
2801.13 6415
2801.63 5981
2802.12 6061
2802.62 6064
2803.12 5933
2803.62 5822
2804.12 5562
2804.62 5844
2805.12 5697
2805.62 5764
2806.12 5950
2806.62 5970
2807.12 5916
2807.62 6025
2808.12 6011
2808.62 6347
2809.12 6473
2809.62 6631
2810.12 6752
2810.62 6690
2811.12 6593
2811.61 6646
2812.11 6231
2812.61 6436
2813.11 6390
2813.62 6618
2814.12 6376
2814.62 6290
2815.12 6244
2815.62 6183
2816.12 6171
2816.62 6026
2817.12 6073
2817.62 6024
2818.12 5853
2818.62 5809
2819.12 5498
2819.62 5565
2820.12 5611
2820.62 5629
2821.12 5637
2821.62 5680
2822.12 5444
2822.62 5251
2823.13 5168
2823.63 5461
2824.13 5302
2824.63 5368
2825.13 5292
2825.63 5197
2826.13 5295
2826.63 5277
2827.13 5557
2827.64 5470
2828.14 5405
2828.64 5293
2829.14 5343
2829.64 5175
2830.14 5166
2830.64 5285
2831.15 5213
2831.65 5350
2832.15 5549
2832.65 5451
2833.15 5342
2833.65 5540
2834.16 5605
2834.66 5748
2835.16 5831
2835.66 5738
2836.16 5702
2836.67 5796
2837.17 5773
2837.67 6095
2838.17 6242
2838.68 6241
2839.18 6200
2839.68 6153
2840.18 5837
2840.69 5807
2841.19 5727
2841.69 5633
2842.19 5637
2842.70 5693
2843.20 5634
2843.70 5865
2844.20 5502
2844.71 5611
2845.21 5700
2845.71 5792
2846.22 6175
2846.72 6118
2847.22 6246
2847.73 6388
2848.23 6618
2848.73 6573
2849.23 6533
2849.74 6708
2850.24 6609
2850.74 6659
2851.25 6486
2851.75 6251
2852.26 5981
2852.76 6126
2853.26 6074
2853.77 5956
2854.27 6103
2854.77 5943
2855.28 6010
2855.78 5914
2856.28 5950
2856.79 5934
2857.29 5984
2857.80 5979
2858.30 5849
2858.80 5988
2859.31 5943
2859.81 5574
2860.32 5670
2860.82 5572
2861.33 5632
2861.83 5596
2862.33 5547
2862.84 5598
2863.34 5482
2863.85 5457
2864.35 5362
2864.86 5536
2865.36 5520
2865.87 5418
2866.37 5509
2866.88 5440
2867.38 5351
2867.89 5415
2868.39 5582
2868.90 5513
2869.40 5439
2869.91 5613
2870.41 5657
2870.92 6049
2871.42 6306
2871.93 6231
2872.43 6676
2872.94 6594
2873.44 6649
2873.95 6642
2874.45 6986
2874.96 7038
2875.46 7116
2875.97 7019
2876.48 7218
2876.98 6820
2877.49 6743
2877.99 7091
2878.50 6919
2879.00 6823
2879.51 6492
2880.02 6602
2880.52 6708
2881.03 6592
2881.53 6483
2882.04 6387
2882.55 6498
2883.05 6590
2883.56 6464
2884.07 6340
2884.57 6337
2885.08 6388
2885.59 6473
2886.09 6556
2886.60 6467
2887.10 6330
2887.61 6590
2888.12 6412
2888.62 6422
2889.13 6250
2889.64 6339
2890.15 6183
2890.65 6292
2891.16 5927
2891.67 6070
2892.17 5997
2892.68 6222
2893.19 6188
2893.69 6178
2894.20 6005
2894.71 5828
2895.22 6239
2895.72 6254
2896.23 6039
2896.74 6011
2897.25 6180
2897.75 6313
2898.26 6410
2898.77 6439
2899.28 6432
2899.78 6373
2900.29 6364
2900.80 6629
2901.31 6491
2901.81 6663
2902.32 6605
2902.83 6788
2903.34 6809
2903.85 6941
2904.35 6903
2904.86 6967
2905.37 6850
2905.88 6909
2906.39 6984
2906.90 7120
2907.40 7117
2907.91 6871
2908.42 6742
2908.93 6698
2909.44 6750
2909.95 6281
2910.46 6249
2910.96 6070
2911.47 6124
2911.98 6156
2912.49 6257
2913.00 6205
2913.51 6319
2914.02 6275
2914.53 6117
2915.04 6074
2915.54 6276
2916.05 6268
2916.56 6215
2917.07 6389
2917.58 6260
2918.09 6229
2918.60 6291
2919.11 6050
2919.62 5864
2920.13 6273
2920.64 5891
2921.15 6003
2921.66 6079
2922.17 6184
2922.68 6433
2923.19 6500
2923.70 6789
2924.21 7208
2924.72 7295
2925.23 7165
2925.74 7392
2926.25 7779
2926.76 7666
2927.27 7593
2927.78 7416
2928.29 7371
2928.80 6945
2929.31 6586
2929.82 6356
2930.33 6252
2930.84 6107
2931.35 5899
2931.86 5815
2932.37 5751
2932.88 5605
2933.39 5617
2933.90 5337
2934.41 5555
2934.92 5577
2935.43 5661
2935.94 5692
2936.45 5739
2936.97 6019
2937.48 5919
2937.99 5925
2938.50 6006
2939.01 6167
2939.52 6220
2940.03 6055
2940.54 5902
2941.05 5961
2941.57 6123
2942.08 6252
2942.59 6340
2943.10 6163
2943.61 6091
2944.12 6351
2944.63 6462
2945.15 6172
2945.66 6342
2946.17 6431
2946.68 6256
2947.19 6262
2947.71 6359
2948.22 6249
2948.73 6213
2949.24 6235
2949.75 6051
2950.27 5824
2950.78 6039
2951.29 5838
2951.80 5723
2952.31 5781
2952.83 5672
2953.34 5762
2953.85 5645
2954.36 5591
2954.88 5435
2955.39 5416
2955.90 5397
2956.41 5398
2956.93 5465
2957.44 5583
2957.95 5466
2958.47 5442
2958.98 5650
2959.49 5591
2960.00 5763
2960.52 5617
2961.03 5724
2961.54 5657
2962.06 5913
2962.57 5933
2963.08 5825
2963.60 5900
2964.11 5832
2964.62 5892
2965.14 5918
2965.65 5704
2966.16 5521
2966.68 5394
2967.19 5451
2967.70 5451
2968.22 5140
2968.73 5287
2969.24 5307
2969.76 5096
2970.27 5219
2970.79 5151
2971.30 5146
2971.81 5479
2972.33 5358
2972.84 5407
2973.36 5254
2973.87 5315
2974.38 5376
2974.90 5443
2975.41 5249
2975.93 5390
2976.44 5454
2976.96 5316
2977.47 5338
2977.99 5506
2978.50 5386
2979.01 5413
2979.53 5552
2980.04 5277
2980.56 5192
2981.07 5310
2981.59 5255
2982.10 5230
2982.62 5061
2983.13 5185
2983.65 5337
2984.16 5315
2984.68 5355
2985.19 5481
2985.71 5379
2986.22 5615
2986.74 5613
2987.25 5689
2987.77 5807
2988.28 5638
2988.80 5670
2989.32 5662
2989.83 5378
2990.35 5473
2990.86 5442
2991.38 5238
2991.89 5226
2992.41 5365
2992.92 5150
2993.44 5190
2993.96 5319
2994.47 5306
2994.99 5559
2995.50 5678
2996.02 5598
2996.54 5808
2997.05 5751
2997.57 5646
2998.09 6100
2998.60 5974
2999.12 5913
2999.63 5799
3000.15 5924
3000.67 5907
3001.18 5836
3001.70 5664
3002.22 5904
3002.73 6045
3003.25 5974
3003.77 5862
3004.28 5817
3004.80 5911
3005.32 5832
3005.83 5754
3006.35 5561
3006.87 5598
3007.39 5376
3007.90 5573
3008.42 5421
3008.94 5406
3009.45 5322
3009.97 5315
3010.49 5277
3011.01 5366
3011.52 5288
3012.04 5139
3012.56 5150
3013.08 5174
3013.59 5434
3014.11 5588
3014.63 5661
3015.15 5696
3015.66 5773
3016.18 5937
3016.70 6228
3017.22 5975
3017.74 6161
3018.25 6571
3018.77 6488
3019.29 6546
3019.81 6567
3020.33 6528
3020.84 6463
3021.36 6690
3021.88 6384
3022.40 6559
3022.92 6452
3023.44 6312
3023.95 6460
3024.47 6345
3024.99 6279
3025.51 6217
3026.03 6387
3026.55 6168
3027.07 5951
3027.58 6010
3028.10 6152
3028.62 6010
3029.14 6000
3029.66 5922
3030.18 6074
3030.70 5832
3031.22 6051
3031.74 6100
3032.26 6172
3032.77 6318
3033.29 6348
3033.81 6322
3034.33 6629
3034.85 6679
3035.37 6372
3035.89 6267
3036.41 6306
3036.93 6079
3037.45 5936
3037.97 5705
3038.49 5599
3039.01 5641
3039.53 5571
3040.05 5470
3040.57 5299
3041.09 5273
3041.61 5017
3042.13 5118
3042.65 4885
3043.17 5132
3043.69 5346
3044.21 5262
3044.73 4920
3045.25 5073
3045.77 5020
3046.29 5003
3046.81 5043
3047.33 4965
3047.85 5000
3048.37 5046
3048.89 5190
3049.41 4970
3049.93 5096
3050.45 5219
3050.98 5020
3051.50 5031
3052.02 4844
3052.54 5114
3053.06 5264
3053.58 5064
3054.10 5287
3054.62 5233
3055.14 5133
3055.66 5152
3056.19 5267
3056.71 5491
3057.23 5379
3057.75 5287
3058.27 5141
3058.79 5362
3059.31 5190
3059.84 5230
3060.36 5311
3060.88 5311
3061.40 5312
3061.92 5215
3062.44 5023
3062.97 5128
3063.49 5387
3064.01 5325
3064.53 5245
3065.05 5229
3065.58 5463
3066.10 5169
3066.62 5283
3067.14 5375
3067.66 5490
3068.19 5553
3068.71 5461
3069.23 5171
3069.75 5257
3070.28 5259
3070.80 5500
3071.32 5497
3071.84 5318
3072.37 5251
3072.89 5246
3073.41 5189
3073.93 5241
3074.46 5264
3074.98 5187
3075.50 5223
3076.03 5206
3076.55 5350
3077.07 5665
3077.59 5500
3078.12 5575
3078.64 5825
3079.16 6001
3079.69 6027
3080.21 5815
3080.73 5926
3081.26 5897
3081.78 5888
3082.30 6081
3082.83 5972
3083.35 5712
3083.87 5715
3084.40 5622
3084.92 5752
3085.45 5612
3085.97 5570
3086.49 5533
3087.02 5875
3087.54 5665
3088.06 5584
3088.59 5849
3089.11 5617
3089.64 5527
3090.16 5494
3090.68 5305
3091.21 5543
3091.73 5412
3092.26 5497
3092.78 5408
3093.31 5372
3093.83 5552
3094.36 5411
3094.88 5162
3095.40 5159
3095.93 5311
3096.45 5015
3096.98 5166
3097.50 4884
3098.03 5087
3098.55 5108
3099.08 5135
3099.60 5186
3100.13 4909
3100.65 4949
3101.18 4961
3101.70 5174
3102.23 4946
3102.75 5051
3103.28 5130
3103.80 4962
3104.33 4976
3104.85 5123
3105.38 4977
3105.90 5156
3106.43 5123
3106.96 5098
3107.48 4967
3108.01 5276
3108.53 5154
3109.06 5093
3109.58 4982
3110.11 5167
3110.64 5283
3111.16 5319
3111.69 5324
3112.21 5358
3112.74 5314
3113.27 5072
3113.79 5202
3114.32 5043
3114.84 5068
3115.37 4961
3115.90 4993
3116.42 5017
3116.95 4828
3117.48 4848
3118.00 4908
3118.53 4708
3119.06 4822
3119.58 4842
3120.11 4829
3120.64 4705
3121.16 4666
3121.69 4692
3122.22 4644
3122.74 4550
3123.27 4783
3123.80 4943
3124.32 4860
3124.85 4966
3125.38 4936
3125.90 5082
3126.43 4890
3126.96 4783
3127.49 4841
3128.01 4884
3128.54 4784
3129.07 4704
3129.60 4955
3130.12 4903
3130.65 5042
3131.18 5015
3131.71 4948
3132.23 4879
3132.76 4909
3133.29 4972
3133.82 4852
3134.35 4824
3134.87 4842
3135.40 4784
3135.93 4811
3136.46 4861
3136.99 4792
3137.51 4724
3138.04 4892
3138.57 5063
3139.10 4933
3139.63 4769
3140.15 5026
3140.68 4733
3141.21 4774
3141.74 4714
3142.27 4936
3142.80 4887
3143.33 4971
3143.85 5007
3144.38 5236
3144.91 5369
3145.44 5529
3145.97 5648
3146.50 5698
3147.03 5904
3147.56 6168
3148.08 6178
3148.61 6488
3149.14 6466
3149.67 6358
3150.20 6316
3150.73 6454
3151.26 6448
3151.79 6435
3152.32 6541
3152.85 6387
3153.38 6345
3153.91 6017
3154.44 5905
3154.97 5583
3155.50 5451
3156.03 5730
3156.56 5817
3157.08 5637
3157.61 5489
3158.14 5495
3158.67 5696
3159.20 5570
3159.73 5573
3160.26 5596
3160.79 5854
3161.32 5854
3161.85 5691
3162.39 5511
3162.92 5672
3163.45 5528
3163.98 5375
3164.51 5099
3165.04 5109
3165.57 4989
3166.10 5235
3166.63 5105
3167.16 5017
3167.69 4775
3168.22 4819
3168.75 4842
3169.28 4973
3169.81 5113
3170.34 5073
3170.87 5217
3171.41 5229
3171.94 5247
3172.47 5564
3173.00 5799
3173.53 5711
3174.06 6013
3174.59 5967
3175.12 6018
3175.65 5976
3176.19 6021
3176.72 5692
3177.25 5654
3177.78 5821
3178.31 5839
3178.84 5605
3179.38 5616
3179.91 5550
3180.44 5298
3180.97 5201
3181.50 5101
3182.03 5203
3182.57 5376
3183.10 5005
3183.63 5025
3184.16 5020
3184.69 5232
3185.23 5176
3185.76 5107
3186.29 5162
3186.82 4949
3187.36 5057
3187.89 4996
3188.42 5090
3188.95 5131
3189.49 5106
3190.02 4902
3190.55 4844
3191.08 5165
3191.62 5043
3192.15 4984
3192.68 5279
3193.21 5239
3193.75 5199
3194.28 5063
3194.81 5099
3195.35 5135
3195.88 5177
3196.41 5158
3196.94 5105
3197.48 5203
3198.01 5272
3198.54 5380
3199.08 5647
3199.61 5709
3200.14 5684
3200.68 5981
3201.21 5846
3201.74 6233
3202.28 6080
3202.81 6160
3203.35 6300
3203.88 6058
3204.41 6164
3204.95 5912
3205.48 5757
3206.01 5530
3206.55 5594
3207.08 5360
3207.62 5282
3208.15 5216
3208.68 5122
3209.22 5312
3209.75 5419
3210.29 5291
3210.82 5518
3211.36 5430
3211.89 5653
3212.42 5541
3212.96 5493
3213.49 5569
3214.03 5644
3214.56 5663
3215.10 5520
3215.63 5371
3216.17 5434
3216.70 5496
3217.24 5233
3217.77 5226
3218.31 5312
3218.84 5170
3219.38 5193
3219.91 5282
3220.45 5218
3220.98 5493
3221.52 5874
3222.05 6073
3222.59 5942
3223.12 6422
3223.66 6408
3224.19 6385
3224.73 6604
3225.26 6855
3225.80 6520
3226.33 6528
3226.87 6356
3227.41 6083
3227.94 5904
3228.48 5926
3229.01 5693
3229.55 5459
3230.08 5444
3230.62 5155
3231.16 4919
3231.69 4824
3232.23 4932
3232.76 5028
3233.30 4823
3233.84 5073
3234.37 5157
3234.91 5295
3235.45 5176
3235.98 5315
3236.52 5491
3237.05 5534
3237.59 5469
3238.13 5731
3238.66 5729
3239.20 5803
3239.74 5615
3240.27 5696
3240.81 5914
3241.35 5769
3241.88 5566
3242.42 5810
3242.96 5602
3243.50 5343
3244.03 5147
3244.57 5150
3245.11 5054
3245.64 4938
3246.18 4913
3246.72 4897
3247.26 4948
3247.79 4943
3248.33 5120
3248.87 5060
3249.40 4989
3249.94 5088
3250.48 5041
3251.02 5075
3251.56 5082
3252.09 5145
3252.63 5188
3253.17 5201
3253.71 5224
3254.24 5458
3254.78 5220
3255.32 5331
3255.86 5346
3256.40 5314
3256.93 5430
3257.47 5389
3258.01 5437
3258.55 5307
3259.09 5275
3259.63 5295
3260.16 5326
3260.70 5564
3261.24 5512
3261.78 5274
3262.32 5420
3262.86 5458
3263.39 5592
3263.93 5444
3264.47 5551
3265.01 5643
3265.55 5331
3266.09 5327
3266.63 5389
3267.17 5361
3267.71 5199
3268.24 5121
3268.78 5232
3269.32 5005
3269.86 5004
3270.40 4935
3270.94 4872
3271.48 4873
3272.02 4845
3272.56 4749
3273.10 4799
3273.64 4969
3274.18 5207
3274.72 5168
3275.26 5074
3275.80 4988
3276.34 5103
3276.87 5151
3277.41 5378
3277.95 5247
3278.49 5054
3279.03 5279
3279.57 5377
3280.11 5347
3280.65 5409
3281.19 5351
3281.73 5478
3282.27 5538
3282.81 5394
3283.36 5734
3283.90 6042
3284.44 6075
3284.98 6314
3285.52 6410
3286.06 6224
3286.60 6406
3287.14 6494
3287.68 6290
3288.22 6440
3288.76 6154
3289.30 6313
3289.84 6124
3290.38 5763
3290.92 5670
3291.46 5575
3292.01 5186
3292.55 5205
3293.09 5122
3293.63 5185
3294.17 5095
3294.71 5195
3295.25 5131
3295.79 5179
3296.34 5157
3296.88 5145
3297.42 5117
3297.96 5097
3298.50 5148
3299.04 5378
3299.58 5485
3300.13 5332
3300.67 5376
3301.21 5214
3301.75 5339
3302.29 5466
3302.83 5347
3303.38 5243
3303.92 5198
3304.46 5318
3305.00 5391
3305.54 5293
3306.09 5176
3306.63 5096
3307.17 5070
3307.71 5278
3308.26 5285
3308.80 5132
3309.34 5223
3309.88 5308
3310.43 5158
3310.97 5081
3311.51 4999
3312.05 5114
3312.60 5213
3313.14 5509
3313.68 5577
3314.22 5342
3314.77 5532
3315.31 5724
3315.85 5720
3316.40 5766
3316.94 5811
3317.48 6089
3318.03 5882
3318.57 5787
3319.11 5537
3319.65 5544
3320.20 5529
3320.74 5363
3321.28 5474
3321.83 5414
3322.37 5300
3322.92 5107
3323.46 4954
3324.00 5281
3324.55 5213
3325.09 5131
3325.63 5303
3326.18 5403
3326.72 5274
3327.27 5168
3327.81 4923
3328.35 4791
3328.90 4747
3329.44 4692
3329.99 4684
3330.53 4589
3331.07 4480
3331.62 4524
3332.16 4570
3332.71 4572
3333.25 4755
3333.80 4675
3334.34 4630
3334.88 4722
3335.43 4650
3335.97 4601
3336.52 4667
3337.06 4848
3337.61 4546
3338.15 4784
3338.70 4967
3339.24 5075
3339.79 5132
3340.33 4831
3340.88 4716
3341.42 4832
3341.97 4884
3342.51 4925
3343.06 5075
3343.60 5117
3344.15 5096
3344.69 5276
3345.24 4836
3345.78 4917
3346.33 4984
3346.87 5058
3347.42 5193
3347.97 5011
3348.51 5033
3349.06 5044
3349.60 5010
3350.15 5133
3350.69 5238
3351.24 5268
3351.79 5180
3352.33 5165
3352.88 5193
3353.42 5246
3353.97 5252
3354.52 5224
3355.06 5333
3355.61 5421
3356.15 5398
3356.70 5215
3357.25 5167
3357.79 5192
3358.34 5081
3358.89 4938
3359.43 4883
3359.98 4978
3360.53 4818
3361.07 4710
3361.62 4750
3362.17 4718
3362.71 4630
3363.26 4654
3363.81 4531
3364.35 4650
3364.90 4661
3365.45 4550
3365.99 4450
3366.54 4664
3367.09 4591
3367.64 4643
3368.18 4719
3368.73 4786
3369.28 4747
3369.82 4726
3370.37 4801
3370.92 4853
3371.47 4759
3372.01 4860
3372.56 4706
3373.11 4762
3373.66 4640
3374.21 4676
3374.75 4503
3375.30 4705
3375.85 4448
3376.40 4301
3376.94 4405
3377.49 4376
3378.04 4261
3378.59 4091
3379.14 4177
3379.68 4127
3380.23 4114
3380.78 4055
3381.33 4204
3381.88 4300
3382.43 4176
3382.97 4220
3383.52 4259
3384.07 4137
3384.62 4104
3385.17 4188
3385.72 4224
3386.27 4375
3386.81 4433
3387.36 4319
3387.91 4399
3388.46 4347
3389.01 4455
3389.56 4514
3390.11 4524
3390.66 4547
3391.21 4545
3391.76 4573
3392.30 4642
3392.85 4423
3393.40 4737
3393.95 4750
3394.50 4586
3395.05 4404
3395.60 4401
3396.15 4359
3396.70 4439
3397.25 4450
3397.80 4371
3398.35 4212
3398.90 4213
3399.45 4342
3400.00 4328
3400.55 4217
3401.10 4201
3401.65 4378
3402.20 4408
3402.75 4365
3403.30 4390
3403.85 4394
3404.40 4437
3404.95 4317
3405.50 4423
3406.05 4245
3406.60 4131
3407.15 4243
3407.70 4183
3408.25 4084
3408.80 4007
3409.35 4142
3409.90 4163
3410.45 4046
3411.00 4347
3411.55 4197
3412.10 4094
3412.66 4357
3413.21 4302
3413.76 4461
3414.31 4494
3414.86 4432
3415.41 4377
3415.96 4280
3416.51 4331
3417.06 4376
3417.61 4243
3418.17 4334
3418.72 4308
3419.27 4482
3419.82 4376
3420.37 4216
3420.92 4171
3421.47 4116
3422.03 4329
3422.58 4294
3423.13 4234
3423.68 4293
3424.23 4373
3424.78 4318
3425.34 4403
3425.89 4513
3426.44 4404
3426.99 4144
3427.54 4212
3428.10 4249
3428.65 4331
3429.20 4463
3429.75 4242
3430.31 4319
3430.86 4274
3431.41 4382
3431.96 4414
3432.51 4370
3433.07 4457
3433.62 4420
3434.17 4197
3434.72 4279
3435.28 4267
3435.83 4414
3436.38 4278
3436.94 4563
3437.49 4463
3438.04 4404
3438.59 4475
3439.15 4325
3439.70 4322
3440.25 4210
3440.81 4550
3441.36 4261
3441.91 4258
3442.47 4430
3443.02 4343
3443.57 4358
3444.13 4367
3444.68 4282
3445.23 4055
3445.79 4137
3446.34 4235
3446.89 4292
3447.45 4063
3448.00 4202
3448.55 4225
3449.11 4110
3449.66 3980
3450.22 4024
3450.77 4242
3451.32 4000
3451.88 4110
3452.43 4017
3452.99 4078
3453.54 4187
3454.09 4243
3454.65 4167
3455.20 4213
3455.76 4255
3456.31 4238
3456.87 4250
3457.42 4181
3457.97 4112
3458.53 4018
3459.08 4287
3459.64 4129
3460.19 3995
3460.75 4238
3461.30 4405
3461.86 4497
3462.41 4429
3462.97 4508
3463.52 4491
3464.08 4302
3464.63 4517
3465.19 4431
3465.74 4452
3466.30 4509
3466.85 4519
3467.41 4652
3467.96 4756
3468.52 4734
3469.07 4830
3469.63 4824
3470.18 4745
3470.74 4878
3471.30 4942
3471.85 4782
3472.41 4877
3472.96 4682
3473.52 4722
3474.07 4521
3474.63 4507
3475.19 4565
3475.74 4686
3476.30 4850
3476.85 4626
3477.41 4832
3477.97 4896
3478.52 4838
3479.08 4665
3479.63 4889
3480.19 4930
3480.75 4834
3481.30 4937
3481.86 4781
3482.42 4817
3482.97 4593
3483.53 4590
3484.08 4870
3484.64 4728
3485.20 4700
3485.75 4780
3486.31 4910
3486.87 5206
3487.43 5078
3487.98 5220
3488.54 5276
3489.10 5432
3489.65 5563
3490.21 5506
3490.77 5701
3491.32 5744
3491.88 5888
3492.44 5631
3493.00 5404
3493.55 5371
3494.11 5327
3494.67 5407
3495.23 5642
3495.78 5876
3496.34 5666
3496.90 5565
3497.46 5624
3498.01 5902
3498.57 6026
3499.13 6249
3499.69 6542
3500.24 6916
3500.80 7672
3501.36 8540
3501.92 9355
3502.48 10389
3503.03 11597
3503.59 12819
3504.15 13991
3504.71 15317
3505.27 16634
3505.83 17164
3506.38 17701
3506.94 17471
3507.50 17436
3508.06 16599
3508.62 15612
3509.18 14643
3509.74 13479
3510.29 11589
3510.85 10205
3511.41 8744
3511.97 8069
3512.53 7084
3513.09 6526
3513.65 6112
3514.21 5600
3514.76 5213
3515.32 5209
3515.88 5191
3516.44 5254
3517.00 4996
3517.56 5006
3518.12 5041
3518.68 4896
3519.24 4769
3519.80 4866
3520.36 4837
3520.92 4736
3521.48 4808
3522.04 4688
3522.60 4674
3523.16 4796
3523.71 4878
3524.27 4961
3524.83 5020
3525.39 4855
3525.95 4867
3526.51 4994
3527.07 5043
3527.63 4900
3528.19 4891
3528.75 4887
3529.31 5063
3529.87 4936
3530.44 5274
3531.00 5046
3531.56 4998
3532.12 5277
3532.68 5241
3533.24 5241
3533.80 5228
3534.36 5472
3534.92 5655
3535.48 5578
3536.04 5786
3536.60 5946
3537.16 5920
3537.72 5816
3538.28 5540
3538.84 5663
3539.41 5697
3539.97 5619
3540.53 5612
3541.09 5992
3541.65 5754
3542.21 5837
3542.77 5959
3543.33 6099
3543.89 6208
3544.46 6090
3545.02 6082
3545.58 5948
3546.14 5514
3546.70 5526
3547.26 5610
3547.83 5494
3548.39 5440
3548.95 5089
3549.51 4973
3550.07 4736
3550.63 4935
3551.20 4876
3551.76 4694
3552.32 4718
3552.88 4708
3553.44 4662
3554.01 4672
3554.57 4459
3555.13 4524
3555.69 4628
3556.26 4496
3556.82 4599
3557.38 4460
3557.94 4455
3558.50 4541
3559.07 4683
3559.63 4869
3560.19 4956
3560.76 4701
3561.32 4758
3561.88 4724
3562.44 4775
3563.01 5032
3563.57 4965
3564.13 4983
3564.70 5019
3565.26 4850
3565.82 4881
3566.38 4764
3566.95 4995
3567.51 4778
3568.07 4557
3568.64 4607
3569.20 4568
3569.76 4481
3570.33 4605
3570.89 4468
3571.45 4556
3572.02 4433
3572.58 4472
3573.15 4576
3573.71 4551
3574.27 4521
3574.84 4478
3575.40 4533
3575.96 4671
3576.53 4513
3577.09 4519
3577.66 4654
3578.22 4626
3578.78 4629
3579.35 4580
3579.91 4728
3580.48 4768
3581.04 4803
3581.61 4806
3582.17 5039
3582.73 4942
3583.30 5125
3583.86 5120
3584.43 5009
3584.99 5019
3585.56 5056
3586.12 5044
3586.69 5100
3587.25 4892
3587.82 4938
3588.38 4895
3588.95 4689
3589.51 4541
3590.08 4359
3590.64 4373
3591.21 4418
3591.77 4468
3592.34 4592
3592.90 4212
3593.47 4198
3594.03 4278
3594.60 4263
3595.16 4328
3595.73 4545
3596.29 4420
3596.86 4278
3597.42 4326
3597.99 4626
3598.56 4535
3599.12 4442
3599.69 4365
3600.25 4529
3600.82 4583
3601.38 4412
3601.95 4416
3602.52 4428
3603.08 4459
3603.65 4571
3604.21 4490
3604.78 4301
3605.35 4429
3605.91 4449
3606.48 4401
3607.05 4413
3607.61 4414
3608.18 4477
3608.74 4487
3609.31 4231
3609.88 4294
3610.44 4239
3611.01 4285
3611.58 4283
3612.14 4243
3612.71 4340
3613.28 4456
3613.84 4863
3614.41 5026
3614.98 5581
3615.55 5893
3616.11 6112
3616.68 6529
3617.25 7285
3617.81 7792
3618.38 7964
3618.95 8351
3619.52 8496
3620.08 8824
3620.65 8778
3621.22 8332
3621.79 7837
3622.35 7472
3622.92 7061
3623.49 6530
3624.06 6090
3624.62 5777
3625.19 5445
3625.76 5056
3626.33 4926
3626.89 4796
3627.46 4725
3628.03 4594
3628.60 4618
3629.17 4930
3629.73 4853
3630.30 4882
3630.87 4912
3631.44 4732
3632.01 5064
3632.58 5173
3633.14 5293
3633.71 5386
3634.28 5461
3634.85 5228
3635.42 5404
3635.99 5282
3636.56 5004
3637.12 5169
3637.69 5182
3638.26 5031
3638.83 4892
3639.40 4673
3639.97 4456
3640.54 4388
3641.11 4264
3641.67 4337
3642.24 4163
3642.81 4288
3643.38 4389
3643.95 4420
3644.52 4384
3645.09 4509
3645.66 4585
3646.23 4812
3646.80 4612
3647.37 4773
3647.94 4842
3648.51 4877
3649.08 4729
3649.65 4729
3650.22 4701
3650.79 4776
3651.36 4741
3651.93 4642
3652.50 4688
3653.06 4770
3653.63 4585
3654.20 4558
3654.77 4631
3655.35 4479
3655.92 4608
3656.49 4504
3657.06 4539
3657.63 4675
3658.20 4550
3658.77 4543
3659.34 4517
3659.91 4384
3660.48 4408
3661.05 4287
3661.62 4399
3662.19 4209
3662.76 4072
3663.33 4013
3663.90 3895
3664.47 3938
3665.04 4033
3665.61 3984
3666.19 4009
3666.76 3720
3667.33 3708
3667.90 3923
3668.47 3779
3669.04 3825
3669.61 3705
3670.18 3899
3670.75 4028
3671.33 3988
3671.90 4014
3672.47 4021
3673.04 3972
3673.61 4036
3674.18 4114
3674.76 4167
3675.33 4125
3675.90 4019
3676.47 4087
3677.04 4221
3677.61 4026
3678.19 4064
3678.76 4184
3679.33 4163
3679.90 4115
3680.47 4033
3681.05 3971
3681.62 4112
3682.19 3862
3682.76 3780
3683.33 4070
3683.91 3999
3684.48 3818
3685.05 3973
3685.62 3894
3686.20 3786
3686.77 3920
3687.34 3869
3687.91 3855
3688.49 4132
3689.06 4076
3689.63 4179
3690.21 4103
3690.78 4135
3691.35 4223
3691.92 3925
3692.50 3860
3693.07 4083
3693.64 4274
3694.22 4086
3694.79 3993
3695.36 3959
3695.94 4151
3696.51 4040
3697.08 3991
3697.66 3681
3698.23 3953
3698.80 3906
3699.38 4046
3699.95 3898
3700.52 3892
3701.10 3902
3701.67 3971
3702.24 3948
3702.82 3867
3703.39 4010
3703.97 3800
3704.54 3880
3705.11 3917
3705.69 3913
3706.26 4012
3706.84 3820
3707.41 3935
3707.98 4038
3708.56 3907
3709.13 4083
3709.71 3966
3710.28 3976
3710.86 3978
3711.43 3939
3712.01 3747
3712.58 3799
3713.15 3935
3713.73 3907
3714.30 4067
3714.88 3962
3715.45 3743
3716.03 3859
3716.60 3991
3717.18 4003
3717.75 4103
3718.33 4124
3718.90 4098
3719.48 4028
3720.05 3978
3720.63 3939
3721.20 4068
3721.78 3994
3722.35 3789
3722.93 3701
3723.51 3851
3724.08 3785
3724.66 3649
3725.23 3682
3725.81 3648
3726.38 3793
3726.96 3749
3727.53 3963
3728.11 3878
3728.69 4005
3729.26 4002
3729.84 4030
3730.41 4183
3730.99 4326
3731.57 4331
3732.14 4494
3732.72 4607
3733.29 4699
3733.87 4784
3734.45 4620
3735.02 4579
3735.60 4732
3736.18 4632
3736.75 4466
3737.33 4488
3737.90 4307
3738.48 4287
3739.06 4385
3739.63 4144
3740.21 4152
3740.79 3914
3741.36 3781
3741.94 3912
3742.52 4009
3743.10 3887
3743.67 3996
3744.25 3967
3744.83 4078
3745.40 4068
3745.98 4096
3746.56 4064
3747.13 3952
3747.71 3843
3748.29 3820
3748.87 3771
3749.44 3721
3750.02 3734
3750.60 3864
3751.18 3877
3751.75 3765
3752.33 3784
3752.91 3893
3753.49 3725
3754.06 3540
3754.64 3756
3755.22 3703
3755.80 3595
3756.38 3556
3756.95 3726
3757.53 3642
3758.11 3687
3758.69 3736
3759.27 3719
3759.84 3825
3760.42 3718
3761.00 3852
3761.58 3887
3762.16 3820
3762.74 3952
3763.32 4002
3763.89 4017
3764.47 4030
3765.05 3878
3765.63 3927
3766.21 3796
3766.79 3830
3767.37 3952
3767.94 3849
3768.52 3761
3769.10 3924
3769.68 3847
3770.26 3850
3770.84 4148
3771.42 4102
3772.00 3893
3772.58 4030
3773.16 4164
3773.74 3981
3774.31 3925
3774.89 4052
3775.47 4008
3776.05 3886
3776.63 3786
3777.21 3723
3777.79 3712
3778.37 3581
3778.95 3698
3779.53 3640
3780.11 3595
3780.69 3558
3781.27 3563
3781.85 3518
3782.43 3556
3783.01 3577
3783.59 3488
3784.17 3677
3784.75 3494
3785.33 3507
3785.91 3595
3786.49 3747
3787.07 3615
3787.65 3626
3788.23 3665
3788.81 3755
3789.39 3756
3789.97 3781
3790.55 3790
3791.13 3686
3791.71 3635
3792.30 3762
3792.88 4051
3793.46 3826
3794.04 3782
3794.62 3896
3795.20 3958
3795.78 3852
3796.36 3875
3796.94 3943
3797.52 4020
3798.10 4048
3798.69 3931
3799.27 3982
3799.85 4004
3800.43 4068
3801.01 4146
3801.59 4013
3802.17 4107
3802.76 4101
3803.34 3876
3803.92 4103
3804.50 4200
3805.08 4282
3805.66 4027
3806.25 4213
3806.83 4307
3807.41 4327
3807.99 4240
3808.57 4283
3809.16 4371
3809.74 4253
3810.32 4411
3810.90 4383
3811.48 4404
3812.07 4345
3812.65 4394
3813.23 4210
3813.81 4224
3814.39 4278
3814.98 4058
3815.56 4041
3816.14 3966
3816.72 3894
3817.31 4158
3817.89 4119
3818.47 3979
3819.06 3897
3819.64 3881
3820.22 3780
3820.80 3598
3821.39 3753
3821.97 3717
3822.55 3718
3823.14 3638
3823.72 3413
3824.30 3440
3824.89 3618
3825.47 3495
3826.05 3570
3826.64 3444
3827.22 3342
3827.80 3549
3828.39 3499
3828.97 3553
3829.55 3531
3830.14 3453
3830.72 3507
3831.30 3406
3831.89 3416
3832.47 3447
3833.05 3510
3833.64 3542
3834.22 3619
3834.81 3516
3835.39 3512
3835.97 3635
3836.56 3726
3837.14 3655
3837.73 3571
3838.31 3620
3838.90 3540
3839.48 3613
3840.06 3754
3840.65 3562
3841.23 3521
3841.82 3554
3842.40 3470
3842.99 3470
3843.57 3583
3844.16 3619
3844.74 3577
3845.33 3688
3845.91 3503
3846.50 3630
3847.08 3512
3847.66 3357
3848.25 3379
3848.83 3430
3849.42 3412
3850.00 3463
3850.59 3686
3851.18 3693
3851.76 3540
3852.35 3650
3852.93 3657
3853.52 3532
3854.10 3681
3854.69 3601
3855.27 3636
3855.86 3709
3856.44 3754
3857.03 3730
3857.62 3759
3858.20 3965
3858.79 4326
3859.37 4498
3859.96 4759
3860.54 4744
3861.13 4952
3861.72 5214
3862.30 5410
3862.89 5574
3863.47 5616
3864.06 5508
3864.65 5305
3865.23 5335
3865.82 4885
3866.41 4812
3866.99 4700
3867.58 4473
3868.17 4103
3868.75 4072
3869.34 3911
3869.93 3884
3870.51 3889
3871.10 3598
3871.69 3710
3872.27 3714
3872.86 3717
3873.45 3656
3874.03 3687
3874.62 3877
3875.21 3888
3875.79 3660
3876.38 3895
3876.97 3940
3877.56 3837
3878.14 3704
3878.73 3735
3879.32 3757
3879.90 3627
3880.49 3553
3881.08 3515
3881.67 3494
3882.25 3588
3882.84 3229
3883.43 3205
3884.02 3460
3884.61 3388
3885.19 3374
3885.78 3409
3886.37 3365
3886.96 3433
3887.54 3319
3888.13 3513
3888.72 3621
3889.31 3417
3889.90 3483
3890.48 3469
3891.07 3321
3891.66 3383
3892.25 3498
3892.84 3694
3893.43 3720
3894.01 3497
3894.60 3538
3895.19 3598
3895.78 3649
3896.37 3710
3896.96 3604
3897.55 3697
3898.14 3810
3898.72 3863
3899.31 3925
3899.90 3886
3900.49 4074
3901.08 3881
3901.67 3840
3902.26 3801
3902.85 4006
3903.44 3920
3904.03 3762
3904.61 3633
3905.20 3682
3905.79 3608
3906.38 3685
3906.97 3520
3907.56 3531
3908.15 3401
3908.74 3332
3909.33 3172
3909.92 3100
3910.51 3136
3911.10 3111
3911.69 3152
3912.28 3325
3912.87 3205
3913.46 3181
3914.05 3122
3914.64 3218
3915.23 3222
3915.82 3236
3916.41 3147
3917.00 3216
3917.59 3158
3918.18 3295
3918.77 3357
3919.36 3320
3919.95 3252
3920.54 3300
3921.13 3374
3921.72 3275
3922.31 3274
3922.90 3172
3923.49 3222
3924.08 3274
3924.68 3248
3925.27 3277
3925.86 3240
3926.45 3280
3927.04 3283
3927.63 3170
3928.22 3313
3928.81 3392
3929.40 3183
3929.99 3356
3930.59 3168
3931.18 3245
3931.77 3255
3932.36 3180
3932.95 3082
3933.54 3131
3934.13 3120
3934.73 3144
3935.32 3257
3935.91 3122
3936.50 3321
3937.09 3205
3937.68 3258
3938.28 3320
3938.87 3554
3939.46 3517
3940.05 3518
3940.64 3614
3941.23 3428
3941.83 3455
3942.42 3497
3943.01 3513
3943.60 3531
3944.20 3413
3944.79 3426
3945.38 3395
3945.97 3276
3946.56 3342
3947.16 3239
3947.75 3169
3948.34 3232
3948.94 3273
3949.53 3212
3950.12 3130
3950.71 3235
3951.31 3133
3951.90 3284
3952.49 3148
3953.08 3055
3953.68 3030
3954.27 3239
3954.86 3126
3955.46 3220
3956.05 3440
3956.64 3329
3957.24 3314
3957.83 3485
3958.42 3501
3959.02 3388
3959.61 3320
3960.20 3391
3960.80 3462
3961.39 3323
3961.98 3355
3962.58 3235
3963.17 3144
3963.76 3193
3964.36 3113
3964.95 3213
3965.55 3212
3966.14 3249
3966.73 3135
3967.33 3237
3967.92 3340
3968.52 3286
3969.11 3321
3969.70 3366
3970.30 3165
3970.89 3149
3971.49 3026
3972.08 3266
3972.68 3196
3973.27 3214
3973.86 3184
3974.46 3224
3975.05 3259
3975.65 3269
3976.24 3085
3976.84 3033
3977.43 3114
3978.03 3142
3978.62 3215
3979.22 3204
3979.81 3174
3980.41 3287
3981.00 3269
3981.60 3365
3982.19 3467
3982.79 3513
3983.38 3534
3983.98 3489
3984.57 3440
3985.17 3436
3985.76 3454
3986.36 3473
3986.95 3266
3987.55 3401
3988.14 3314
3988.74 3290
3989.34 3269
3989.93 3283
3990.53 3346
3991.12 3299
3991.72 3258
3992.31 3504
3992.91 3480
3993.51 3551
3994.10 3565
3994.70 3747
3995.29 3949
3995.89 3915
3996.49 3842
3997.08 3866
3997.68 3720
3998.28 3563
3998.87 3728
3999.47 3768
4000.06 3716
4000.66 3541
4001.26 3483
4001.85 3379
4002.45 3526
4003.05 3667
4003.64 3499
4004.24 3501
4004.84 3543
4005.43 3367
4006.03 3190
4006.63 3274
4007.22 3381
4007.82 3477
4008.42 3549
4009.02 3590
4009.61 3670
4010.21 3730
4010.81 3450
4011.40 3573
4012.00 3644
4012.60 3599
4013.20 3609
4013.79 3553
4014.39 3487
4014.99 3621
4015.59 3593
4016.18 3562
4016.78 3646
4017.38 3761
4017.98 3845
4018.58 3873
4019.17 3904
4019.77 3800
4020.37 3728
4020.97 3577
4021.56 3648
4022.16 3799
4022.76 3713
4023.36 3624
4023.96 3732
4024.56 3756
4025.15 3748
4025.75 3833
4026.35 4027
4026.95 4291
4027.55 4272
4028.15 4400
4028.74 4619
4029.34 4818
4029.94 4908
4030.54 4572
4031.14 4413
4031.74 4508
4032.34 4423
4032.94 4338
4033.53 4077
4034.13 3724
4034.73 3628
4035.33 3566
4035.93 3549
4036.53 3501
4037.13 3570
4037.73 3369
4038.33 3437
4038.93 3372
4039.53 3372
4040.13 3303
4040.72 3231
4041.32 3362
4041.92 3424
4042.52 3402
4043.12 3318
4043.72 3474
4044.32 3563
4044.92 3561
4045.52 3651
4046.12 3728
4046.72 3826
4047.32 3790
4047.92 3911
4048.52 3756
4049.12 3945
4049.72 3996
4050.32 4075
4050.92 3922
4051.52 3971
4052.12 3891
4052.72 3673
4053.32 3751
4053.92 3716
4054.52 3671
4055.13 3673
4055.73 3499
4056.33 3501
4056.93 3482
4057.53 3615
4058.13 3586
4058.73 3634
4059.33 3426
4059.93 3461
4060.53 3531
4061.13 3404
4061.73 3312
4062.33 3239
4062.94 3343
4063.54 3378
4064.14 3263
4064.74 3350
4065.34 3347
4065.94 3339
4066.54 3353
4067.14 3299
4067.75 3409
4068.35 3278
4068.95 3303
4069.55 3366
4070.15 3260
4070.75 3329
4071.36 3398
4071.96 3354
4072.56 3461
4073.16 3235
4073.76 3278
4074.36 3187
4074.97 3110
4075.57 3197
4076.17 3250
4076.77 3261
4077.38 3379
4077.98 3249
4078.58 3207
4079.18 3323
4079.78 3135
4080.39 3086
4080.99 3148
4081.59 3215
4082.19 3209
4082.80 3184
4083.40 3303
4084.00 3156
4084.60 3284
4085.21 3244
4085.81 3141
4086.41 3100
4087.02 3168
4087.62 2933
4088.22 3023
4088.82 3148
4089.43 3157
4090.03 3156
4090.63 3267
4091.24 3259
4091.84 3197
4092.44 3245
4093.05 3322
4093.65 3185
4094.25 3177
4094.86 3267
4095.46 3330
4096.06 3381
4096.67 3251
4097.27 3269
4097.88 3313
4098.48 3296
4099.08 3300
4099.69 3380
4100.29 3228
4100.89 3174
4101.50 3208
4102.10 3178
4102.71 3197
4103.31 3125
4103.91 3225
4104.52 3186
4105.12 3181
4105.73 3209
4106.33 3194
4106.94 3244
4107.54 3238
4108.14 3236
4108.75 3237
4109.35 3144
4109.96 3205
4110.56 3252
4111.17 3150
4111.77 3027
4112.38 3134
4112.98 3122
4113.59 2868
4114.19 3042
4114.80 3254
4115.40 3296
4116.01 3228
4116.61 3185
4117.22 3346
4117.82 3242
4118.43 3265
4119.03 3335
4119.64 3345
4120.24 3246
4120.85 3319
4121.45 3272
4122.06 3312
4122.66 3228
4123.27 3210
4123.88 3213
4124.48 3349
4125.09 3186
4125.69 3344
4126.30 3270
4126.90 3238
4127.51 3417
4128.12 3366
4128.72 3460
4129.33 3414
4129.93 3222
4130.54 3260
4131.15 3280
4131.75 3324
4132.36 3362
4132.96 3450
4133.57 3525
4134.18 3462
4134.78 3459
4135.39 3510
4136.00 3613
4136.60 3705
4137.21 3805
4137.82 3602
4138.42 3975
4139.03 4088
4139.64 4021
4140.24 4203
4140.85 4208
4141.46 4178
4142.06 4373
4142.67 4342
4143.28 4698
4143.89 4658
4144.49 4541
4145.10 4514
4145.71 4345
4146.31 4171
4146.92 4077
4147.53 3928
4148.14 3865
4148.74 3590
4149.35 3474
4149.96 3446
4150.57 3289
4151.17 3308
4151.78 3266
4152.39 3040
4153.00 3071
4153.60 3158
4154.21 3131
4154.82 3129
4155.43 3148
4156.04 3169
4156.64 3100
4157.25 3023
4157.86 3025
4158.47 3151
4159.08 3064
4159.68 3311
4160.29 3212
4160.90 3219
4161.51 3145
4162.12 3193
4162.73 3197
4163.33 3119
4163.94 3251
4164.55 3290
4165.16 3424
4165.77 3321
4166.38 3362
4166.99 3536
4167.60 3551
4168.20 3555
4168.81 3464
4169.42 3472
4170.03 3366
4170.64 3346
4171.25 3352
4171.86 3435
4172.47 3462
4173.08 3508
4173.69 3428
4174.29 3594
4174.90 3538
4175.51 3574
4176.12 3630
4176.73 3615
4177.34 3670
4177.95 3736
4178.56 3782
4179.17 3721
4179.78 3731
4180.39 3982
4181.00 3823
4181.61 3736
4182.22 3574
4182.83 3694
4183.44 3664
4184.05 3428
4184.66 3456
4185.27 3362
4185.88 3052
4186.49 3205
4187.10 3275
4187.71 3214
4188.32 3237
4188.93 3209
4189.54 3254
4190.15 3239
4190.76 3231
4191.37 3150
4191.98 3343
4192.59 3491
4193.20 3608
4193.82 3780
4194.43 3802
4195.04 3600
4195.65 3623
4196.26 3838
4196.87 3656
4197.48 3566
4198.09 3472
4198.70 3541
4199.31 3501
4199.93 3392
4200.54 3241
4201.15 3213
4201.76 3323
4202.37 3148
4202.98 3214
4203.59 3274
4204.20 3345
4204.82 3186
4205.43 3303
4206.04 3120
4206.65 3172
4207.26 3447
4207.87 3355
4208.49 3272
4209.10 3220
4209.71 3200
4210.32 3280
4210.93 3198
4211.55 3117
4212.16 3134
4212.77 3304
4213.38 3269
4213.99 3208
4214.61 3324
4215.22 3377
4215.83 3412
4216.44 3534
4217.06 3733
4217.67 3773
4218.28 4008
4218.89 4044
4219.51 4173
4220.12 4575
4220.73 4550
4221.34 4500
4221.96 4588
4222.57 4474
4223.18 4461
4223.80 4481
4224.41 4123
4225.02 4078
4225.63 4097
4226.25 3987
4226.86 3820
4227.47 3805
4228.09 3744
4228.70 3607
4229.31 3346
4229.93 3382
4230.54 3391
4231.15 3350
4231.77 3515
4232.38 3562
4232.99 3479
4233.61 3495
4234.22 3561
4234.83 3498
4235.45 3666
4236.06 3605
4236.68 3609
4237.29 3332
4237.90 3380
4238.52 3308
4239.13 3033
4239.75 3085
4240.36 3236
4240.97 3092
4241.59 3175
4242.20 3159
4242.82 3210
4243.43 3326
4244.05 3195
4244.66 3248
4245.27 3338
4245.89 3269
4246.50 3382
4247.12 3477
4247.73 3552
4248.35 3565
4248.96 3733
4249.58 3873
4250.19 3811
4250.81 3833
4251.42 3755
4252.04 3625
4252.65 3774
4253.27 3713
4253.88 3701
4254.50 3781
4255.11 3681
4255.73 3632
4256.34 3544
4256.96 3502
4257.57 3591
4258.19 3678
4258.80 3500
4259.42 3440
4260.03 3381
4260.65 3371
4261.27 3362
4261.88 3488
4262.50 3116
4263.11 3320
4263.73 3344
4264.34 3482
4264.96 3487
4265.58 3379
4266.19 3211
4266.81 3031
4267.42 3185
4268.04 3209
4268.66 3104
4269.27 3200
4269.89 3219
4270.51 3043
4271.12 3257
4271.74 3172
4272.35 3181
4272.97 3104
4273.59 3130
4274.20 3188
4274.82 3191
4275.44 3278
4276.05 3188
4276.67 3132
4277.29 3201
4277.90 3279
4278.52 3370
4279.14 3389
4279.76 3177
4280.37 3256
4280.99 3035
4281.61 2972
4282.22 3040
4282.84 2938
4283.46 2896
4284.07 2836
4284.69 2897
4285.31 2828
4285.93 2847
4286.54 2923
4287.16 2856
4287.78 2944
4288.40 3061
4289.01 2994
4289.63 2916
4290.25 2826
4290.87 2805
4291.49 2924
4292.10 2856
4292.72 2724
4293.34 2831
4293.96 2900
4294.58 2833
4295.19 2854
4295.81 2911
4296.43 2887
4297.05 2818
4297.67 2901
4298.28 2966
4298.90 2894
4299.52 2828
4300.14 3000
4300.76 2895
4301.38 2968
4301.99 3019
4302.61 2835
4303.23 2952
4303.85 2880
4304.47 2906
4305.09 2995
4305.71 2944
4306.33 2893
4306.94 2965
4307.56 3052
4308.18 2962
4308.80 3020
4309.42 2883
4310.04 2850
4310.66 2895
4311.28 2957
4311.90 2828
4312.52 2902
4313.14 2996
4313.76 2832
4314.38 2802
4314.99 2942
4315.61 2852
4316.23 2865
4316.85 2735
4317.47 2715
4318.09 2753
4318.71 2642
4319.33 2725
4319.95 2645
4320.57 2512
4321.19 2759
4321.81 2633
4322.43 2663
4323.05 2598
4323.67 2522
4324.29 2699
4324.91 2791
4325.53 2705
4326.15 2686
4326.77 2728
4327.39 2679
4328.01 2664
4328.63 2675
4329.26 2714
4329.88 2805
4330.50 2853
4331.12 2724
4331.74 2700
4332.36 2636
4332.98 2588
4333.60 2471
4334.22 2500
4334.84 2520
4335.46 2521
4336.08 2627
4336.70 2593
4337.33 2519
4337.95 2639
4338.57 2592
4339.19 2515
4339.81 2546
4340.43 2512
4341.05 2628
4341.67 2640
4342.30 2733
4342.92 2795
4343.54 2773
4344.16 2837
4344.78 2865
4345.40 2924
4346.03 2880
4346.65 2810
4347.27 2836
4347.89 2932
4348.51 2952
4349.14 2918
4349.76 2961
4350.38 2985
4351.00 2947
4351.62 2813
4352.25 2825
4352.87 2832
4353.49 2741
4354.11 2696
4354.73 2766
4355.36 2669
4355.98 2726
4356.60 2611
4357.22 2562
4357.85 2702
4358.47 2654
4359.09 2678
4359.71 2557
4360.34 2614
4360.96 2764
4361.58 2768
4362.21 2604
4362.83 2504
4363.45 2555
4364.07 2585
4364.70 2523
4365.32 2782
4365.94 2732
4366.57 2494
4367.19 2565
4367.81 2446
4368.44 2519
4369.06 2399
4369.68 2417
4370.31 2401
4370.93 2457
4371.55 2599
4372.18 2505
4372.80 2554
4373.43 2565
4374.05 2580
4374.67 2617
4375.30 2479
4375.92 2467
4376.54 2669
4377.17 2592
4377.79 2532
4378.42 2678
4379.04 2614
4379.66 2517
4380.29 2595
4380.91 2559
4381.54 2654
4382.16 2692
4382.79 2794
4383.41 2668
4384.03 2639
4384.66 2616
4385.28 2609
4385.91 2621
4386.53 2551
4387.16 2571
4387.78 2686
4388.41 2625
4389.03 2615
4389.66 2719
4390.28 2652
4390.91 2603
4391.53 2527
4392.16 2537
4392.78 2622
4393.41 2642
4394.03 2448
4394.66 2677
4395.28 2593
4395.91 2540
4396.53 2530
4397.16 2625
4397.78 2555
4398.41 2497
4399.03 2549
4399.66 2690
4400.29 2691
4400.91 2750
4401.54 2599
4402.16 2521
4402.79 2630
4403.41 2685
4404.04 2546
4404.67 2686
4405.29 2604
4405.92 2655
4406.54 2696
4407.17 2483
4407.80 2599
4408.42 2705
4409.05 2585
4409.67 2487
4410.30 2420
4410.93 2562
4411.55 2647
4412.18 2584
4412.81 2515
4413.43 2544
4414.06 2648
4414.69 2725
4415.31 2613
4415.94 2497
4416.57 2551
4417.19 2638
4417.82 2492
4418.45 2625
4419.07 2579
4419.70 2504
4420.33 2465
4420.95 2541
4421.58 2549
4422.21 2512
4422.84 2539
4423.46 2511
4424.09 2496
4424.72 2465
4425.35 2569
4425.97 2362
4426.60 2352
4427.23 2373
4427.86 2494
4428.48 2386
4429.11 2324
4429.74 2392
4430.37 2563
4430.99 2660
4431.62 2675
4432.25 2662
4432.88 2684
4433.51 2643
4434.13 2744
4434.76 2626
4435.39 2682
4436.02 2723
4436.65 2675
4437.27 2694
4437.90 2689
4438.53 2607
4439.16 2660
4439.79 2617
4440.42 2665
4441.04 2720
4441.67 2584
4442.30 2545
4442.93 2718
4443.56 2695
4444.19 2621
4444.82 2645
4445.44 2608
4446.07 2622
4446.70 2718
4447.33 2760
4447.96 2645
4448.59 2694
4449.22 2832
4449.85 2749
4450.48 2828
4451.11 2888
4451.74 2706
4452.36 2726
4452.99 2734
4453.62 2723
4454.25 2597
4454.88 2493
4455.51 2493
4456.14 2584
4456.77 2615
4457.40 2460
4458.03 2488
4458.66 2480
4459.29 2438
4459.92 2480
4460.55 2464
4461.18 2395
4461.81 2372
4462.44 2358
4463.07 2475
4463.70 2531
4464.33 2417
4464.96 2556
4465.59 2483
4466.22 2487
4466.85 2451
4467.48 2425
4468.11 2527
4468.74 2546
4469.37 2459
4470.00 2455
4470.63 2490
4471.26 2489
4471.89 2507
4472.53 2612
4473.16 2478
4473.79 2650
4474.42 2472
4475.05 2447
4475.68 2467
4476.31 2476
4476.94 2408
4477.57 2498
4478.20 2472
4478.83 2421
4479.47 2540
4480.10 2473
4480.73 2466
4481.36 2446
4481.99 2435
4482.62 2484
4483.25 2459
4483.89 2464
4484.52 2515
4485.15 2430
4485.78 2315
4486.41 2422
4487.04 2406
4487.68 2520
4488.31 2460
4488.94 2508
4489.57 2439
4490.20 2427
4490.84 2606
4491.47 2565
4492.10 2527
4492.73 2443
4493.36 2542
4494.00 2607
4494.63 2668
4495.26 2545
4495.89 2479
4496.53 2400
4497.16 2517
4497.79 2506
4498.42 2397
4499.06 2549
4499.69 2602
4500.32 2446
4500.95 2540
4501.59 2548
4502.22 2511
4502.85 2687
4503.48 2508
4504.12 2442
4504.75 2500
4505.38 2688
4506.02 2547
4506.65 2380
4507.28 2504
4507.92 2504
4508.55 2513
4509.18 2514
4509.82 2373
4510.45 2609
4511.08 2559
4511.72 2496
4512.35 2493
4512.98 2520
4513.62 2679
4514.25 2439
4514.88 2592
4515.52 2634
4516.15 2566
4516.79 2511
4517.42 2520
4518.05 2557
4518.69 2664
4519.32 2656
4519.96 2578
4520.59 2550
4521.22 2593
4521.86 2574
4522.49 2577
4523.13 2662
4523.76 2580
4524.40 2860
4525.03 2904
4525.66 2818
4526.30 2974
4526.93 2968
4527.57 3124
4528.20 3434
4528.84 3450
4529.47 3698
4530.11 3964
4530.74 4204
4531.38 4532
4532.01 4709
4532.65 4716
4533.28 4921
4533.92 4782
4534.55 4699
4535.19 4651
4535.82 4307
4536.46 4111
4537.09 3787
4537.73 3539
4538.36 3357
4539.00 3091
4539.63 2957
4540.27 3025
4540.90 2710
4541.54 2664
4542.18 2637
4542.81 2550
4543.45 2676
4544.08 2519
4544.72 2566
4545.35 2515
4545.99 2474
4546.63 2481
4547.26 2574
4547.90 2654
4548.53 2677
4549.17 2562
4549.81 2501
4550.44 2667
4551.08 2681
4551.72 2701
4552.35 2567
4552.99 2527
4553.62 2607
4554.26 2530
4554.90 2435
4555.53 2492
4556.17 2575
4556.81 2529
4557.44 2432
4558.08 2525
4558.72 2530
4559.35 2579
4559.99 2630
4560.63 2548
4561.26 2599
4561.90 2735
4562.54 2593
4563.18 2592
4563.81 2706
4564.45 2657
4565.09 2662
4565.72 2638
4566.36 2768
4567.00 2741
4567.64 2703
4568.27 2801
4568.91 2660
4569.55 2799
4570.19 2655
4570.82 2620
4571.46 2754
4572.10 2694
4572.74 2713
4573.38 2714
4574.01 2672
4574.65 2766
4575.29 2637
4575.93 2573
4576.56 2652
4577.20 2544
4577.84 2543
4578.48 2502
4579.12 2636
4579.76 2625
4580.39 2479
4581.03 2546
4581.67 2651
4582.31 2558
4582.95 2589
4583.59 2564
4584.22 2406
4584.86 2420
4585.50 2501
4586.14 2570
4586.78 2629
4587.42 2558
4588.06 2481
4588.70 2507
4589.33 2524
4589.97 2427
4590.61 2333
4591.25 2358
4591.89 2332
4592.53 2230
4593.17 2181
4593.81 2336
4594.45 2450
4595.09 2385
4595.73 2302
4596.37 2344
4597.00 2253
4597.64 2408
4598.28 2441
4598.92 2495
4599.56 2544
4600.20 2477
4600.84 2473
4601.48 2365
4602.12 2484
4602.76 2590
4603.40 2630
4604.04 2698
4604.68 2738
4605.32 2777
4605.96 2747
4606.60 2697
4607.24 2742
4607.88 2796
4608.52 2696
4609.16 2677
4609.80 2610
4610.44 2668
4611.08 2622
4611.72 2629
4612.36 2570
4613.01 2632
4613.65 2667
4614.29 2565
4614.93 2506
4615.57 2440
4616.21 2551
4616.85 2635
4617.49 2565
4618.13 2645
4618.77 2555
4619.41 2461
4620.05 2479
4620.70 2413
4621.34 2284
4621.98 2271
4622.62 2314
4623.26 2315
4623.90 2258
4624.54 2348
4625.18 2418
4625.83 2397
4626.47 2324
4627.11 2225
4627.75 2209
4628.39 2389
4629.03 2317
4629.68 2314
4630.32 2360
4630.96 2300
4631.60 2206
4632.24 2302
4632.88 2316
4633.53 2358
4634.17 2369
4634.81 2233
4635.45 2284
4636.10 2361
4636.74 2267
4637.38 2369
4638.02 2347
4638.66 2395
4639.31 2380
4639.95 2340
4640.59 2295
4641.23 2332
4641.88 2334
4642.52 2346
4643.16 2446
4643.80 2272
4644.45 2225
4645.09 2332
4645.73 2300
4646.38 2379
4647.02 2506
4647.66 2286
4648.30 2419
4648.95 2388
4649.59 2283
4650.23 2282
4650.88 2451
4651.52 2411
4652.16 2484
4652.81 2446
4653.45 2472
4654.09 2468
4654.74 2482
4655.38 2407
4656.02 2524
4656.67 2437
4657.31 2492
4657.96 2624
4658.60 2537
4659.24 2440
4659.89 2338
4660.53 2552
4661.17 2531
4661.82 2556
4662.46 2599
4663.11 2514
4663.75 2571
4664.39 2574
4665.04 2545
4665.68 2533
4666.33 2495
4666.97 2463
4667.62 2429
4668.26 2358
4668.90 2296
4669.55 2333
4670.19 2310
4670.84 2275
4671.48 2215
4672.13 2327
4672.77 2294
4673.42 2179
4674.06 2262
4674.71 2288
4675.35 2232
4676.00 2194
4676.64 2299
4677.29 2292
4677.93 2284
4678.58 2218
4679.22 2295
4679.87 2362
4680.51 2315
4681.16 2300
4681.80 2353
4682.45 2377
4683.09 2463
4683.74 2386
4684.38 2500
4685.03 2350
4685.68 2395
4686.32 2357
4686.97 2407
4687.61 2424
4688.26 2282
4688.90 2229
4689.55 2335
4690.20 2276
4690.84 2208
4691.49 2295
4692.13 2247
4692.78 2167
4693.43 2175
4694.07 2204
4694.72 2347
4695.36 2372
4696.01 2219
4696.66 2218
4697.30 2182
4697.95 2382
4698.60 2282
4699.24 2235
4699.89 2306
4700.54 2282
4701.18 2270
4701.83 2462
4702.48 2481
4703.12 2250
4703.77 2280
4704.42 2417
4705.06 2380
4705.71 2645
4706.36 2627
4707.00 2587
4707.65 2605
4708.30 2735
4708.95 2751
4709.59 2874
4710.24 2836
4710.89 2954
4711.54 2851
4712.18 2717
4712.83 2704
4713.48 2790
4714.13 2615
4714.77 2536
4715.42 2398
4716.07 2398
4716.72 2317
4717.36 2160
4718.01 2352
4718.66 2251
4719.31 2214
4719.96 2311
4720.60 2466
4721.25 2447
4721.90 2279
4722.55 2315
4723.20 2248
4723.84 2323
4724.49 2393
4725.14 2439
4725.79 2313
4726.44 2250
4727.09 2219
4727.73 2204
4728.38 2347
4729.03 2218
4729.68 2148
4730.33 2168
4730.98 2192
4731.63 2276
4732.27 2265
4732.92 2183
4733.57 2184
4734.22 2273
4734.87 2190
4735.52 2147
4736.17 2143
4736.82 2229
4737.47 2302
4738.12 2262
4738.77 2191
4739.41 2162
4740.06 2165
4740.71 2227
4741.36 2262
4742.01 2128
4742.66 2146
4743.31 2113
4743.96 2159
4744.61 2211
4745.26 2265
4745.91 2247
4746.56 2210
4747.21 2405
4747.86 2445
4748.51 2515
4749.16 2494
4749.81 2584
4750.46 2776
4751.11 2896
4751.76 2914
4752.41 2929
4753.06 2965
4753.71 2788
4754.36 2837
4755.01 2856
4755.66 2696
4756.31 2712
4756.96 2712
4757.61 2611
4758.26 2496
4758.91 2413
4759.56 2281
4760.22 2202
4760.87 2204
4761.52 2225
4762.17 2126
4762.82 2115
4763.47 2279
4764.12 2268
4764.77 2151
4765.42 2192
4766.07 2165
4766.72 2169
4767.38 2077
4768.03 2117
4768.68 2119
4769.33 2177
4769.98 2197
4770.63 2171
4771.28 2134
4771.94 2154
4772.59 2087
4773.24 2120
4773.89 2197
4774.54 2144
4775.19 2034
4775.85 2023
4776.50 2105
4777.15 2086
4777.80 2087
4778.45 2165
4779.11 2131
4779.76 2079
4780.41 2069
4781.06 2149
4781.71 2156
4782.37 2111
4783.02 2128
4783.67 2304
4784.32 2143
4784.98 2068
4785.63 2064
4786.28 2090
4786.93 2054
4787.59 2055
4788.24 2068
4788.89 2059
4789.54 2021
4790.20 2047
4790.85 2157
4791.50 2217
4792.15 2292
4792.81 2113
4793.46 2239
4794.11 2241
4794.77 2051
4795.42 2157
4796.07 2075
4796.73 2013
4797.38 1968
4798.03 2096
4798.69 2156
4799.34 2091
4799.99 2021
4800.65 1987
4801.30 2075
4801.95 2047
4802.61 1993
4803.26 2157
4803.91 2158
4804.57 2139
4805.22 2035
4805.88 1987
4806.53 2060
4807.18 2049
4807.84 2049
4808.49 2148
4809.15 2011
4809.80 1934
4810.45 1960
4811.11 2082
4811.76 2095
4812.42 2046
4813.07 2052
4813.73 1945
4814.38 1930
4815.03 2113
4815.69 2178
4816.34 2033
4817.00 1984
4817.65 2080
4818.31 2077
4818.96 2182
4819.62 2183
4820.27 2108
4820.93 2147
4821.58 2306
4822.24 2283
4822.89 2308
4823.55 2405
4824.20 2362
4824.86 2303
4825.51 2421
4826.17 2326
4826.82 2340
4827.48 2254
4828.13 2517
4828.79 2346
4829.44 2379
4830.10 2306
4830.75 2318
4831.41 2376
4832.07 2294
4832.72 2359
4833.38 2450
4834.03 2389
4834.69 2544
4835.34 2542
4836.00 2632
4836.66 2804
4837.31 2657
4837.97 2608
4838.62 2667
4839.28 2572
4839.94 2469
4840.59 2485
4841.25 2547
4841.91 2512
4842.56 2367
4843.22 2374
4843.87 2405
4844.53 2310
4845.19 2421
4845.84 2272
4846.50 2265
4847.16 2201
4847.81 2317
4848.47 2227
4849.13 2251
4849.78 2343
4850.44 2249
4851.10 2182
4851.75 2220
4852.41 2342
4853.07 2350
4853.73 2201
4854.38 2143
4855.04 2165
4855.70 2066
4856.35 2195
4857.01 2140
4857.67 2119
4858.33 2179
4858.98 2111
4859.64 2185
4860.30 2221
4860.96 2362
4861.61 2334
4862.27 2212
4862.93 2400
4863.59 2374
4864.25 2416
4864.90 2566
4865.56 2462
4866.22 2549
4866.88 2738
4867.54 2660
4868.19 2508
4868.85 2524
4869.51 2464
4870.17 2444
4870.83 2490
4871.48 2623
4872.14 2574
4872.80 2517
4873.46 2396
4874.12 2449
4874.78 2318
4875.43 2472
4876.09 2522
4876.75 2430
4877.41 2438
4878.07 2420
4878.73 2321
4879.39 2264
4880.05 2213
4880.70 2135
4881.36 2101
4882.02 2088
4882.68 2056
4883.34 1985
4884.00 2051
4884.66 2129
4885.32 1970
4885.98 1975
4886.64 2005
4887.30 1974
4887.96 2025
4888.62 2130
4889.27 2229
4889.93 2211
4890.59 2201
4891.25 2175
4891.91 2242
4892.57 2305
4893.23 2242
4893.89 2357
4894.55 2363
4895.21 2317
4895.87 2310
4896.53 2271
4897.19 2364
4897.85 2316
4898.51 2402
4899.17 2332
4899.83 2417
4900.49 2380
4901.15 2389
4901.81 2390
4902.47 2281
4903.13 2266
4903.79 2302
4904.46 2340
4905.12 2351
4905.78 2446
4906.44 2244
4907.10 2170
4907.76 2200
4908.42 2222
4909.08 2220
4909.74 2221
4910.40 2152
4911.06 2150
4911.72 2165
4912.38 2135
4913.05 2161
4913.71 2128
4914.37 2192
4915.03 2063
4915.69 2057
4916.35 2073
4917.01 2173
4917.67 2082
4918.34 2022
4919.00 2013
4919.66 2039
4920.32 2094
4920.98 1993
4921.64 1946
4922.31 1970
4922.97 2019
4923.63 1976
4924.29 1944
4924.95 1998
4925.62 1827
4926.28 1882
4926.94 2041
4927.60 1992
4928.26 1934
4928.93 1871
4929.59 1978
4930.25 1973
4930.91 2038
4931.57 1972
4932.24 2023
4932.90 2052
4933.56 2103
4934.22 2081
4934.89 1985
4935.55 2068
4936.21 2001
4936.88 1949
4937.54 2235
4938.20 2159
4938.86 2178
4939.53 2095
4940.19 1929
4940.85 1953
4941.52 2067
4942.18 1954
4942.84 1872
4943.50 1888
4944.17 1842
4944.83 1932
4945.49 1901
4946.16 2060
4946.82 1938
4947.48 1898
4948.15 1974
4948.81 1978
4949.47 1984
4950.14 1988
4950.80 1918
4951.47 1899
4952.13 2050
4952.79 2065
4953.46 2054
4954.12 2076
4954.78 2132
4955.45 2178
4956.11 2112
4956.78 2063
4957.44 1927
4958.10 2103
4958.77 2272
4959.43 2282
4960.10 2324
4960.76 2137
4961.43 2352
4962.09 2431
4962.76 2503
4963.42 2519
4964.08 2532
4964.75 2310
4965.41 2371
4966.08 2503
4966.74 2532
4967.41 2660
4968.07 2582
4968.74 2408
4969.40 2206
4970.07 2334
4970.73 2203
4971.40 2171
4972.06 2248
4972.73 2241
4973.39 2167
4974.06 2241
4974.72 2196
4975.39 2253
4976.05 2192
4976.72 2124
4977.38 2066
4978.05 2273
4978.71 2278
4979.38 2247
4980.05 2217
4980.71 2228
4981.38 2181
4982.04 2258
4982.71 2212
4983.37 2139
4984.04 2118
4984.71 2144
4985.37 2270
4986.04 2421
4986.70 2367
4987.37 2471
4988.04 2449
4988.70 2620
4989.37 2595
4990.04 2548
4990.70 2658
4991.37 2685
4992.03 2736
4992.70 2632
4993.37 2520
4994.03 2522
4994.70 2476
4995.37 2313
4996.03 2295
4996.70 2268
4997.37 2139
4998.03 2158
4998.70 2149
4999.37 2144
5000.03 2163
5000.70 2156
5001.37 2092
5002.04 2018
5002.70 2003
5003.37 1924
5004.04 1847
5004.70 2039
5005.37 2050
5006.04 2055
5006.71 2041
5007.37 1971
5008.04 2081
5008.71 2000
5009.38 1932
5010.04 1928
5010.71 2047
5011.38 1997
5012.05 2065
5012.71 2081
5013.38 2072
5014.05 2003
5014.72 2079
5015.39 2014
5016.05 2162
5016.72 2187
5017.39 2138
5018.06 2064
5018.73 2084
5019.39 2191
5020.06 2164
5020.73 2220
5021.40 2241
5022.07 2171
5022.74 2218
5023.41 2387
5024.07 2454
5024.74 2316
5025.41 2292
5026.08 2315
5026.75 2405
5027.42 2289
5028.09 2251
5028.75 2303
5029.42 2208
5030.09 2154
5030.76 2216
5031.43 2154
5032.10 2176
5032.77 2020
5033.44 2099
5034.11 1972
5034.78 1949
5035.45 1983
5036.12 2016
5036.78 1897
5037.45 1965
5038.12 1900
5038.79 1995
5039.46 1963
5040.13 1901
5040.80 1862
5041.47 1913
5042.14 1930
5042.81 1978
5043.48 1930
5044.15 1987
5044.82 2006
5045.49 2011
5046.16 2006
5046.83 2028
5047.50 2023
5048.17 2036
5048.84 1916
5049.51 2042
5050.18 2012
5050.85 1952
5051.52 1960
5052.19 2005
5052.86 2185
5053.53 2071
5054.20 2104
5054.87 2114
5055.55 2150
5056.22 1996
5056.89 2151
5057.56 2080
5058.23 2034
5058.90 1989
5059.57 2000
5060.24 2042
5060.91 2044
5061.58 1924
5062.25 1988
5062.93 1961
5063.60 1911
5064.27 1862
5064.94 2001
5065.61 1944
5066.28 1924
5066.95 2041
5067.62 1942
5068.30 1933
5068.97 2018
5069.64 1909
5070.31 1879
5070.98 1981
5071.65 2001
5072.33 1931
5073.00 1835
5073.67 1887
5074.34 1792
5075.01 1840
5075.68 1844
5076.36 1821
5077.03 1851
5077.70 1898
5078.37 1910
5079.05 1921
5079.72 1904
5080.39 1904
5081.06 1921
5081.73 1947
5082.41 1975
5083.08 2023
5083.75 1930
5084.42 1956
5085.10 2009
5085.77 1947
5086.44 2050
5087.12 2040
5087.79 1978
5088.46 1960
5089.13 1883
5089.81 1902
5090.48 1955
5091.15 2043
5091.83 2042
5092.50 2033
5093.17 2133
5093.84 1960
5094.52 2058
5095.19 1954
5095.86 1972
5096.54 2033
5097.21 1959
5097.88 1926
5098.56 1919
5099.23 1876
5099.91 1885
5100.58 1866
5101.25 1893
5101.93 1838
5102.60 1860
5103.27 1926
5103.95 1984
5104.62 1987
5105.30 1937
5105.97 1857
5106.64 1894
5107.32 1973
5107.99 2032
5108.67 1912
5109.34 1830
5110.01 1908
5110.69 1867
5111.36 1915
5112.04 1862
5112.71 1923
5113.39 1818
5114.06 1896
5114.74 1913
5115.41 1900
5116.08 1855
5116.76 1933
5117.43 1852
5118.11 1910
5118.78 1750
5119.46 1804
5120.13 1931
5120.81 1743
5121.48 1863
5122.16 1821
5122.83 1894
5123.51 1924
5124.18 1866
5124.86 1774
5125.53 1749
5126.21 1874
5126.88 1834
5127.56 1873
5128.24 1916
5128.91 1967
5129.59 1881
5130.26 1926
5130.94 1815
5131.61 1810
5132.29 1836
5132.96 1822
5133.64 1757
5134.32 1845
5134.99 1752
5135.67 1764
5136.34 1799
5137.02 1792
5137.70 1875
5138.37 1902
5139.05 1988
5139.72 2001
5140.40 1978
5141.08 1902
5141.75 2027
5142.43 1994
5143.11 1887
5143.78 1936
5144.46 1811
5145.14 1871
5145.81 1828
5146.49 1802
5147.17 1831
5147.84 1948
5148.52 1869
5149.20 1799
5149.87 1762
5150.55 1733
5151.23 1815
5151.90 1853
5152.58 1831
5153.26 1885
5153.94 1814
5154.61 1816
5155.29 1804
5155.97 1783
5156.64 1728
5157.32 1829
5158.00 1749
5158.68 1850
5159.35 1761
5160.03 1865
5160.71 1848
5161.39 1849
5162.06 1842
5162.74 1822
5163.42 1906
5164.10 1728
5164.78 1743
5165.45 1831
5166.13 1801
5166.81 1798
5167.49 1826
5168.17 1766
5168.84 1789
5169.52 1802
5170.20 1791
5170.88 1856
5171.56 1808
5172.23 1794
5172.91 1667
5173.59 1647
5174.27 1723
5174.95 1768
5175.63 1775
5176.31 1817
5176.98 1799
5177.66 1903
5178.34 1831
5179.02 1811
5179.70 1881
5180.38 1804
5181.06 1766
5181.74 1780
5182.42 1859
5183.09 1791
5183.77 1834
5184.45 1704
5185.13 1706
5185.81 1844
5186.49 1819
5187.17 1911
5187.85 1842
5188.53 1797
5189.21 1714
5189.89 1757
5190.57 1785
5191.25 1778
5191.93 1763
5192.61 1752
5193.29 1742
5193.97 1766
5194.64 1847
5195.32 1859
5196.00 1835
5196.68 1675
5197.36 1689
5198.04 1719
5198.72 1782
5199.40 1695
5200.08 1783
5200.77 1782
5201.45 1775
5202.13 1768
5202.81 1755
5203.49 1804
5204.17 1970
5204.85 1821
5205.53 1824
5206.21 1893
5206.89 1928
5207.57 1824
5208.25 1878
5208.93 1927
5209.61 1937
5210.29 2045
5210.97 2007
5211.65 1934
5212.34 1863
5213.02 1967
5213.70 1889
5214.38 1922
5215.06 1718
5215.74 1740
5216.42 1818
5217.10 1783
5217.78 1789
5218.47 1766
5219.15 1752
5219.83 1721
5220.51 1761
5221.19 1768
5221.87 1686
5222.56 1624
5223.24 1587
5223.92 1700
5224.60 1681
5225.28 1827
5225.96 1791
5226.65 1630
5227.33 1755
5228.01 1715
5228.69 1703
5229.37 1775
5230.06 1597
5230.74 1606
5231.42 1693
5232.10 1879
5232.79 1750
5233.47 1801
5234.15 1795
5234.83 1844
5235.51 1842
5236.20 1949
5236.88 1956
5237.56 1914
5238.25 1978
5238.93 2004
5239.61 2080
5240.29 2034
5240.98 1973
5241.66 1991
5242.34 1977
5243.03 1948
5243.71 1946
5244.39 1859
5245.07 1913
5245.76 1931
5246.44 1881
5247.12 1771
5247.81 1774
5248.49 1763
5249.17 1770
5249.86 1761
5250.54 1736
5251.22 1689
5251.91 1684
5252.59 1730
5253.28 1700
5253.96 1730
5254.64 1696
5255.33 1696
5256.01 1674
5256.69 1622
5257.38 1674
5258.06 1597
5258.75 1657
5259.43 1707
5260.11 1603
5260.80 1713
5261.48 1656
5262.17 1726
5262.85 1718
5263.53 1748
5264.22 1775
5264.90 1736
5265.59 1668
5266.27 1713
5266.96 1751
5267.64 1696
5268.33 1674
5269.01 1679
5269.70 1726
5270.38 1644
5271.07 1641
5271.75 1741
5272.44 1753
5273.12 1753
5273.80 1870
5274.49 1854
5275.18 1793
5275.86 1710
5276.55 1768
5277.23 1864
5277.92 1744
5278.60 1735
5279.29 1842
5279.97 1856
5280.66 1830
5281.34 1773
5282.03 1832
5282.71 1952
5283.40 1900
5284.08 2008
5284.77 1974
5285.46 1870
5286.14 1845
5286.83 1837
5287.51 1742
5288.20 1710
5288.89 1740
5289.57 1787
5290.26 1825
5290.94 1715
5291.63 1735
5292.32 1721
5293.00 1714
5293.69 1681
5294.38 1679
5295.06 1689
5295.75 1671
5296.43 1695
5297.12 1698
5297.81 1704
5298.49 1719
5299.18 1695
5299.87 1806
5300.55 1885
5301.24 1955
5301.93 1931
5302.61 1893
5303.30 1881
5303.99 1922
5304.68 1927
5305.36 1870
5306.05 1854
5306.74 1937
5307.42 1845
5308.11 1788
5308.80 1761
5309.49 1775
5310.17 1817
5310.86 1789
5311.55 1767
5312.23 1705
5312.92 1735
5313.61 1791
5314.30 1820
5314.99 1768
5315.67 1802
5316.36 1768
5317.05 1689
5317.74 1637
5318.42 1700
5319.11 1755
5319.80 1719
5320.49 1686
5321.18 1676
5321.86 1640
5322.55 1734
5323.24 1656
5323.93 1598
5324.62 1666
5325.31 1628
5325.99 1645
5326.68 1676
5327.37 1724
5328.06 1687
5328.75 1713
5329.44 1821
5330.12 1895
5330.81 1704
5331.50 1914
5332.19 1870
5332.88 1829
5333.57 1838
5334.26 1854
5334.95 1884
5335.64 1801
5336.32 1810
5337.01 1851
5337.70 1813
5338.39 1801
5339.08 1665
5339.77 1806
5340.46 1805
5341.15 1789
5341.84 1879
5342.53 1702
5343.22 1776
5343.91 1833
5344.60 1839
5345.29 1897
5345.98 1908
5346.67 1953
5347.36 1853
5348.04 1995
5348.73 2125
5349.42 2296
5350.11 2228
5350.80 2194
5351.49 2311
5352.18 2316
5352.87 2448
5353.56 2484
5354.25 2308
5354.95 2299
5355.64 2094
5356.33 2094
5357.02 2174
5357.71 2130
5358.40 1971
5359.09 1895
5359.78 1847
5360.47 1848
5361.16 1896
5361.85 1829
5362.54 1772
5363.23 1829
5363.92 1794
5364.61 1793
5365.30 1807
5365.99 1897
5366.69 1801
5367.38 1730
5368.07 1787
5368.76 1888
5369.45 1855
5370.14 1674
5370.83 1709
5371.52 1838
5372.22 1793
5372.91 1797
5373.60 1792
5374.29 1801
5374.98 1807
5375.67 1868
5376.36 1976
5377.06 1945
5377.75 1942
5378.44 1933
5379.13 2059
5379.82 1994
5380.52 2001
5381.21 2102
5381.90 2041
5382.59 1992
5383.28 2023
5383.98 1981
5384.67 2039
5385.36 2023
5386.05 1932
5386.74 1854
5387.44 1778
5388.13 1795
5388.82 1838
5389.51 1806
5390.21 1769
5390.90 1693
5391.59 1752
5392.28 1715
5392.98 1734
5393.67 1762
5394.36 1750
5395.06 1817
5395.75 1776
5396.44 1739
5397.13 1766
5397.83 1709
5398.52 1704
5399.21 1661
5399.91 1663
5400.60 1557
5401.29 1639
5401.99 1779
5402.68 1668
5403.37 1692
5404.07 1740
5404.76 1791
5405.45 1758
5406.15 1751
5406.84 1876
5407.53 1878
5408.23 1926
5408.92 1950
5409.61 1739
5410.31 1716
5411.00 1749
5411.70 1861
5412.39 1740
5413.08 1803
5413.78 1743
5414.47 1766
5415.17 1712
5415.86 1628
5416.55 1625
5417.25 1621
5417.94 1591
5418.64 1685
5419.33 1862
5420.03 1829
5420.72 1691
5421.42 1676
5422.11 1635
5422.80 1787
5423.50 1621
5424.19 1652
5424.89 1671
5425.58 1706
5426.28 1610
5426.97 1734
5427.67 1618
5428.36 1639
5429.06 1608
5429.75 1668
5430.45 1588
5431.14 1645
5431.84 1690
5432.53 1593
5433.23 1508
5433.92 1604
5434.62 1693
5435.31 1679
5436.01 1598
5436.71 1649
5437.40 1707
5438.10 1735
5438.79 1719
5439.49 1738
5440.18 1771
5440.88 1740
5441.58 1652
5442.27 1698
5442.97 1698
5443.66 1680
5444.36 1644
5445.06 1672
5445.75 1704
5446.45 1626
5447.14 1635
5447.84 1592
5448.54 1567
5449.23 1623
5449.93 1696
5450.63 1631
5451.32 1672
5452.02 1598
5452.71 1563
5453.41 1627
5454.11 1628
5454.80 1606
5455.50 1530
5456.20 1667
5456.89 1574
5457.59 1589
5458.29 1603
5458.99 1512
5459.68 1489
5460.38 1456
5461.08 1593
5461.77 1600
5462.47 1651
5463.17 1602
5463.86 1630
5464.56 1623
5465.26 1612
5465.96 1631
5466.65 1569
5467.35 1667
5468.05 1628
5468.75 1708
5469.44 1687
5470.14 1671
5470.84 1641
5471.54 1623
5472.24 1602
5472.93 1581
5473.63 1576
5474.33 1597
5475.03 1514
5475.72 1400
5476.42 1443
5477.12 1515
5477.82 1460
5478.52 1407
5479.22 1488
5479.91 1544
5480.61 1547
5481.31 1499
5482.01 1450
5482.71 1477
5483.41 1526
5484.10 1510
5484.80 1544
5485.50 1564
5486.20 1588
5486.90 1526
5487.60 1499
5488.30 1548
5488.99 1518
5489.69 1596
5490.39 1510
5491.09 1529
5491.79 1544
5492.49 1561
5493.19 1416
5493.89 1498
5494.59 1527
5495.29 1578
5495.99 1498
5496.69 1510
5497.38 1537
5498.08 1500
5498.78 1519
5499.48 1595
5500.18 1570
5500.88 1523
5501.58 1580
5502.28 1534
5502.98 1498
5503.68 1501
5504.38 1565
5505.08 1594
5505.78 1592
5506.48 1591
5507.18 1520
5507.88 1656
5508.58 1625
5509.28 1651
5509.98 1645
5510.68 1654
5511.38 1653
5512.08 1682
5512.78 1610
5513.48 1538
5514.18 1562
5514.88 1647
5515.58 1536
5516.28 1524
5516.98 1454
5517.69 1487
5518.39 1561
5519.09 1435
5519.79 1487
5520.49 1513
5521.19 1510
5521.89 1540
5522.59 1482
5523.29 1475
5523.99 1406
5524.69 1491
5525.40 1475
5526.10 1565
5526.80 1512
5527.50 1501
5528.20 1531
5528.90 1481
5529.60 1508
5530.31 1541
5531.01 1637
5531.71 1575
5532.41 1544
5533.11 1550
5533.81 1490
5534.51 1586
5535.22 1477
5535.92 1528
5536.62 1455
5537.32 1439
5538.02 1535
5538.73 1465
5539.43 1408
5540.13 1464
5540.83 1498
5541.53 1423
5542.24 1378
5542.94 1374
5543.64 1456
5544.34 1484
5545.05 1485
5545.75 1547
5546.45 1539
5547.15 1509
5547.86 1399
5548.56 1445
5549.26 1501
5549.96 1555
5550.67 1569
5551.37 1495
5552.07 1453
5552.78 1503
5553.48 1476
5554.18 1450
5554.88 1502
5555.59 1529
5556.29 1454
5556.99 1596
5557.70 1502
5558.40 1413
5559.10 1445
5559.81 1480
5560.51 1449
5561.21 1451
5561.92 1435
5562.62 1473
5563.32 1498
5564.03 1425
5564.73 1453
5565.44 1530
5566.14 1575
5566.84 1473
5567.55 1460
5568.25 1524
5568.95 1484
5569.66 1482
5570.36 1492
5571.07 1485
5571.77 1490
5572.47 1466
5573.18 1537
5573.88 1447
5574.59 1497
5575.29 1388
5576.00 1460
5576.70 1460
5577.40 1446
5578.11 1394
5578.81 1571
5579.52 1441
5580.22 1456
5580.93 1494
5581.63 1545
5582.34 1589
5583.04 1532
5583.75 1525
5584.45 1503
5585.16 1569
5585.86 1551
5586.57 1490
5587.27 1499
5587.98 1549
5588.68 1417
5589.39 1418
5590.09 1522
5590.80 1433
5591.50 1386
5592.21 1479
5592.91 1531
5593.62 1537
5594.33 1476
5595.03 1443
5595.74 1528
5596.44 1473
5597.15 1477
5597.85 1512
5598.56 1516
5599.27 1498
5599.97 1446
5600.68 1348
5601.38 1504
5602.09 1450
5602.79 1423
5603.50 1448
5604.21 1378
5604.91 1368
5605.62 1438
5606.33 1476
5607.03 1361
5607.74 1457
5608.45 1464
5609.15 1452
5609.86 1549
5610.56 1452
5611.27 1457
5611.98 1446
5612.68 1449
5613.39 1402
5614.10 1395
5614.80 1488
5615.51 1463
5616.22 1371
5616.93 1409
5617.63 1435
5618.34 1512
5619.05 1520
5619.75 1466
5620.46 1423
5621.17 1455
5621.88 1606
5622.58 1495
5623.29 1475
5624.00 1435
5624.70 1366
5625.41 1406
5626.12 1464
5626.83 1437
5627.54 1429
5628.24 1444
5628.95 1392
5629.66 1403
5630.37 1433
5631.07 1390
5631.78 1353
5632.49 1413
5633.20 1452
5633.91 1371
5634.61 1460
5635.32 1484
5636.03 1369
5636.74 1475
5637.45 1315
5638.15 1401
5638.86 1483
5639.57 1482
5640.28 1449
5640.99 1411
5641.70 1466
5642.41 1505
5643.11 1425
5643.82 1479
5644.53 1506
5645.24 1571
5645.95 1479
5646.66 1525
5647.37 1476
5648.08 1392
5648.78 1292
5649.49 1355
5650.20 1458
5650.91 1458
5651.62 1405
5652.33 1487
5653.04 1454
5653.75 1451
5654.46 1451
5655.17 1406
5655.88 1408
5656.59 1509
5657.30 1411
5658.00 1439
5658.71 1461
5659.42 1480
5660.13 1523
5660.84 1516
5661.55 1413
5662.26 1576
5662.97 1466
5663.68 1446
5664.39 1417
5665.10 1382
5665.81 1384
5666.52 1421
5667.23 1425
5667.94 1500
5668.65 1440
5669.36 1464
5670.07 1419
5670.78 1342
5671.49 1350
5672.20 1326
5672.92 1372
5673.63 1335
5674.34 1397
5675.05 1438
5675.76 1389
5676.47 1367
5677.18 1386
5677.89 1395
5678.60 1316
5679.31 1334
5680.02 1331
5680.73 1296
5681.44 1335
5682.16 1330
5682.87 1394
5683.58 1395
5684.29 1404
5685.00 1474
5685.71 1453
5686.42 1402
5687.13 1402
5687.85 1456
5688.56 1398
5689.27 1449
5689.98 1396
5690.69 1409
5691.40 1440
5692.11 1489
5692.83 1530
5693.54 1547
5694.25 1475
5694.96 1451
5695.67 1383
5696.39 1382
5697.10 1418
5697.81 1386
5698.52 1456
5699.23 1447
5699.95 1375
5700.66 1407
5701.37 1445
5702.08 1408
5702.80 1494
5703.51 1439
5704.22 1415
5704.93 1460
5705.64 1359
5706.36 1276
5707.07 1346
5707.78 1439
5708.50 1377
5709.21 1448
5709.92 1416
5710.63 1345
5711.35 1326
5712.06 1397
5712.77 1449
5713.49 1376
5714.20 1451
5714.91 1388
5715.62 1359
5716.34 1377
5717.05 1400
5717.76 1412
5718.48 1382
5719.19 1324
5719.90 1303
5720.62 1420
5721.33 1441
5722.05 1430
5722.76 1444
5723.47 1441
5724.19 1446
5724.90 1430
5725.61 1436
5726.33 1336
5727.04 1355
5727.76 1445
5728.47 1406
5729.18 1426
5729.90 1482
5730.61 1400
5731.33 1391
5732.04 1330
5732.75 1426
5733.47 1440
5734.18 1344
5734.90 1450
5735.61 1416
5736.33 1390
5737.04 1397
5737.75 1409
5738.47 1379
5739.18 1390
5739.90 1375
5740.61 1408
5741.33 1459
5742.04 1377
5742.76 1379
5743.47 1384
5744.19 1357
5744.90 1356
5745.62 1358
5746.33 1444
5747.05 1372
5747.76 1306
5748.48 1346
5749.19 1364
5749.91 1292
5750.62 1316
5751.34 1323
5752.05 1331
5752.77 1363
5753.49 1325
5754.20 1385
5754.92 1335
5755.63 1423
5756.35 1444
5757.06 1448
5757.78 1477
5758.50 1447
5759.21 1508
5759.93 1446
5760.64 1519
5761.36 1507
5762.07 1581
5762.79 1506
5763.51 1525
5764.22 1456
5764.94 1394
5765.66 1391
5766.37 1466
5767.09 1365
5767.80 1569
5768.52 1540
5769.24 1469
5769.95 1453
5770.67 1506
5771.39 1524
5772.10 1510
5772.82 1554
5773.54 1471
5774.25 1494
5774.97 1568
5775.69 1493
5776.41 1572
5777.12 1485
5777.84 1514
5778.56 1592
5779.27 1563
5779.99 1499
5780.71 1601
5781.42 1586
5782.14 1526
5782.86 1519
5783.58 1621
5784.29 1656
5785.01 1624
5785.73 1557
5786.45 1593
5787.16 1581
5787.88 1587
5788.60 1491
5789.32 1492
5790.04 1587
5790.75 1623
5791.47 1541
5792.19 1552
5792.91 1494
5793.62 1585
5794.34 1515
5795.06 1514
5795.78 1623
5796.50 1582
5797.22 1619
5797.93 1611
5798.65 1553
5799.37 1681
5800.09 1754
5800.81 1814
5801.53 1877
5802.24 1824
5802.96 1876
5803.68 1947
5804.40 1925
5805.12 1903
5805.84 1853
5806.56 1845
5807.28 1853
5807.99 1741
5808.71 1713
5809.43 1642
5810.15 1584
5810.87 1723
5811.59 1693
5812.31 1715
5813.03 1652
5813.75 1775
5814.47 1833
5815.19 1893
5815.90 1835
5816.62 1808
5817.34 1876
5818.06 2079
5818.78 2056
5819.50 2039
5820.22 1995
5820.94 2016
5821.66 1991
5822.38 1913
5823.10 1821
5823.82 1850
5824.54 1828
5825.26 1779
5825.98 1865
5826.70 1778
5827.42 1698
5828.14 1741
5828.86 1734
5829.58 1702
5830.30 1662
5831.02 1701
5831.74 1622
5832.46 1665
5833.18 1663
5833.90 1714
5834.62 1631
5835.35 1547
5836.07 1582
5836.79 1612
5837.51 1664
5838.23 1770
5838.95 1744
5839.67 1616
5840.39 1575
5841.11 1523
5841.83 1511
5842.55 1562
5843.27 1448
5844.00 1445
5844.72 1509
5845.44 1512
5846.16 1500
5846.88 1467
5847.60 1504
5848.32 1512
5849.04 1485
5849.77 1504
5850.49 1522
5851.21 1466
5851.93 1441
5852.65 1474
5853.37 1433
5854.10 1494
5854.82 1470
5855.54 1519
5856.26 1494
5856.98 1450
5857.71 1536
5858.43 1566
5859.15 1476
5859.87 1510
5860.59 1567
5861.32 1514
5862.04 1503
5862.76 1495
5863.48 1516
5864.21 1515
5864.93 1503
5865.65 1483
5866.37 1464
5867.10 1477
5867.82 1434
5868.54 1507
5869.26 1577
5869.99 1448
5870.71 1400
5871.43 1477
5872.15 1567
5872.88 1382
5873.60 1480
5874.32 1429
5875.05 1481
5875.77 1426
5876.49 1433
5877.22 1407
5877.94 1419
5878.66 1429
5879.39 1453
5880.11 1469
5880.83 1545
5881.56 1427
5882.28 1494
5883.00 1534
5883.73 1602
5884.45 1551
5885.17 1579
5885.90 1537
5886.62 1544
5887.34 1553
5888.07 1537
5888.79 1530
5889.52 1521
5890.24 1491
5890.96 1511
5891.69 1529
5892.41 1489
5893.14 1410
5893.86 1471
5894.58 1536
5895.31 1491
5896.03 1436
5896.76 1494
5897.48 1472
5898.21 1449
5898.93 1560
5899.66 1530
5900.38 1583
5901.11 1629
5901.83 1688
5902.55 1664
5903.28 1836
5904.00 1747
5904.73 1700
5905.45 1705
5906.18 1737
5906.90 1634
5907.63 1627
5908.35 1564
5909.08 1596
5909.80 1573
5910.53 1527
5911.25 1482
5911.98 1405
5912.71 1458
5913.43 1414
5914.16 1433
5914.88 1494
5915.61 1480
5916.33 1411
5917.06 1486
5917.78 1459
5918.51 1454
5919.24 1379
5919.96 1437
5920.69 1502
5921.41 1356
5922.14 1353
5922.87 1441
5923.59 1533
5924.32 1451
5925.04 1392
5925.77 1396
5926.50 1414
5927.22 1561
5927.95 1446
5928.67 1428
5929.40 1450
5930.13 1479
5930.85 1533
5931.58 1545
5932.31 1576
5933.03 1621
5933.76 1501
5934.49 1570
5935.21 1496
5935.94 1514
5936.67 1530
5937.39 1518
5938.12 1588
5938.85 1496
5939.58 1439
5940.30 1578
5941.03 1482
5941.76 1466
5942.48 1458
5943.21 1450
5943.94 1513
5944.67 1473
5945.39 1360
5946.12 1319
5946.85 1385
5947.58 1420
5948.30 1438
5949.03 1517
5949.76 1430
5950.49 1520
5951.21 1535
5951.94 1460
5952.67 1484
5953.40 1525
5954.12 1404
5954.85 1420
5955.58 1473
5956.31 1460
5957.04 1442
5957.76 1499
5958.49 1533
5959.22 1409
5959.95 1449
5960.68 1562
5961.41 1648
5962.13 1519
5962.86 1492
5963.59 1551
5964.32 1581
5965.05 1481
5965.78 1343
5966.51 1425
5967.23 1470
5967.96 1430
5968.69 1492
5969.42 1517
5970.15 1466
5970.88 1443
5971.61 1514
5972.34 1495
5973.07 1397
5973.79 1420
5974.52 1376
5975.25 1357
5975.98 1451
5976.71 1426
5977.44 1339
5978.17 1413
5978.90 1394
5979.63 1348
5980.36 1403
5981.09 1375
5981.82 1409
5982.55 1406
5983.28 1550
5984.01 1468
5984.74 1417
5985.47 1364
5986.20 1415
5986.93 1361
5987.66 1404
5988.39 1442
5989.12 1545
5989.85 1449
5990.58 1416
5991.31 1425
5992.04 1390
5992.77 1431
5993.50 1464
5994.23 1385
5994.96 1353
5995.69 1439
5996.42 1457
5997.15 1444
5997.88 1440
5998.61 1434
5999.34 1433
6000.07 1348
6000.80 1360
6001.53 1392
6002.26 1420
6003.00 1425
6003.73 1439
6004.46 1413
6005.19 1409
6005.92 1421
6006.65 1511
6007.38 1481
6008.11 1363
6008.84 1404
6009.58 1532
6010.31 1490
6011.04 1406
6011.77 1448
6012.50 1487
6013.23 1524
6013.96 1610
6014.70 1555
6015.43 1585
6016.16 1585
6016.89 1548
6017.62 1560
6018.35 1599
6019.09 1496
6019.82 1455
6020.55 1423
6021.28 1421
6022.01 1489
6022.75 1522
6023.48 1488
6024.21 1460
6024.94 1443
6025.67 1397
6026.41 1421
6027.14 1387
6027.87 1420
6028.60 1472
6029.34 1437
6030.07 1396
6030.80 1396
6031.53 1387
6032.27 1392
6033.00 1326
6033.73 1372
6034.47 1404
6035.20 1370
6035.93 1330
6036.66 1386
6037.40 1479
6038.13 1442
6038.86 1317
6039.60 1387
6040.33 1441
6041.06 1382
6041.80 1443
6042.53 1465
6043.26 1451
6044.00 1473
6044.73 1640
6045.46 1494
6046.20 1581
6046.93 1665
6047.66 1600
6048.40 1668
6049.13 1692
6049.86 1611
6050.60 1582
6051.33 1572
6052.07 1483
6052.80 1486
6053.53 1439
6054.27 1486
6055.00 1416
6055.74 1348
6056.47 1261
6057.20 1270
6057.94 1250
6058.67 1260
6059.41 1288
6060.14 1243
6060.88 1210
6061.61 1283
6062.34 1249
6063.08 1266
6063.81 1371
6064.55 1360
6065.28 1335
6066.02 1335
6066.75 1311
6067.49 1288
6068.22 1242
6068.96 1203
6069.69 1321
6070.43 1264
6071.16 1267
6071.90 1296
6072.63 1377
6073.37 1322
6074.10 1256
6074.84 1248
6075.57 1245
6076.31 1259
6077.04 1229
6077.78 1316
6078.52 1259
6079.25 1228
6079.99 1240
6080.72 1390
6081.46 1420
6082.19 1459
6082.93 1406
6083.66 1399
6084.40 1359
6085.14 1348
6085.87 1498
6086.61 1363
6087.34 1371
6088.08 1373
6088.82 1414
6089.55 1358
6090.29 1325
6091.02 1349
6091.76 1315
6092.50 1317
6093.23 1391
6093.97 1274
6094.71 1431
6095.44 1331
6096.18 1292
6096.92 1254
6097.65 1278
6098.39 1300
6099.13 1257
6099.86 1231
6100.60 1275
6101.34 1311
6102.07 1321
6102.81 1323
6103.55 1379
6104.28 1318
6105.02 1260
6105.76 1315
6106.50 1353
6107.23 1326
6107.97 1245
6108.71 1276
6109.45 1274
6110.18 1233
6110.92 1211
6111.66 1232
6112.40 1221
6113.13 1267
6113.87 1296
6114.61 1214
6115.35 1182
6116.08 1232
6116.82 1364
6117.56 1297
6118.30 1340
6119.03 1399
6119.77 1322
6120.51 1252
6121.25 1342
6121.99 1282
6122.73 1321
6123.46 1243
6124.20 1343
6124.94 1315
6125.68 1277
6126.42 1304
6127.15 1259
6127.89 1387
6128.63 1354
6129.37 1342
6130.11 1338
6130.85 1418
6131.59 1376
6132.33 1371
6133.06 1404
6133.80 1451
6134.54 1421
6135.28 1387
6136.02 1354
6136.76 1418
6137.50 1366
6138.24 1326
6138.98 1307
6139.71 1348
6140.45 1248
6141.19 1181
6141.93 1223
6142.67 1184
6143.41 1244
6144.15 1300
6144.89 1265
6145.63 1340
6146.37 1239
6147.11 1338
6147.85 1334
6148.59 1276
6149.33 1270
6150.07 1295
6150.81 1267
6151.55 1259
6152.29 1299
6153.03 1255
6153.77 1340
6154.51 1262
6155.25 1261
6155.99 1299
6156.73 1292
6157.47 1237
6158.21 1229
6158.95 1315
6159.69 1387
6160.43 1316
6161.17 1296
6161.91 1281
6162.65 1309
6163.39 1238
6164.13 1274
6164.87 1303
6165.61 1227
6166.35 1197
6167.10 1214
6167.84 1235
6168.58 1329
6169.32 1337
6170.06 1260
6170.80 1343
6171.54 1368
6172.28 1406
6173.02 1328
6173.77 1300
6174.51 1269
6175.25 1320
6175.99 1431
6176.73 1436
6177.47 1335
6178.21 1298
6178.96 1298
6179.70 1313
6180.44 1340
6181.18 1301
6181.92 1244
6182.66 1268
6183.41 1210
6184.15 1191
6184.89 1222
6185.63 1281
6186.37 1235
6187.11 1248
6187.86 1238
6188.60 1223
6189.34 1261
6190.08 1152
6190.83 1205
6191.57 1213
6192.31 1281
6193.05 1187
6193.80 1208
6194.54 1240
6195.28 1285
6196.02 1228
6196.77 1240
6197.51 1262
6198.25 1231
6198.99 1226
6199.74 1189
6200.48 1318
6201.22 1267
6201.96 1297
6202.71 1197
6203.45 1196
6204.19 1233
6204.94 1254
6205.68 1280
6206.42 1336
6207.17 1295
6207.91 1354
6208.65 1372
6209.40 1338
6210.14 1267
6210.88 1245
6211.63 1206
6212.37 1210
6213.11 1283
6213.86 1297
6214.60 1303
6215.34 1216
6216.09 1150
6216.83 1148
6217.58 1141
6218.32 1199
6219.06 1171
6219.81 1207
6220.55 1172
6221.30 1133
6222.04 1184
6222.78 1221
6223.53 1192
6224.27 1206
6225.02 1194
6225.76 1230
6226.51 1207
6227.25 1160
6228.00 1110
6228.74 1222
6229.48 1308
6230.23 1348
6230.97 1347
6231.72 1296
6232.46 1295
6233.21 1334
6233.95 1320
6234.70 1239
6235.44 1247
6236.19 1260
6236.93 1286
6237.68 1273
6238.42 1260
6239.17 1290
6239.91 1241
6240.66 1246
6241.40 1199
6242.15 1205
6242.89 1264
6243.64 1206
6244.38 1106
6245.13 1219
6245.88 1199
6246.62 1229
6247.37 1311
6248.11 1244
6248.86 1276
6249.60 1270
6250.35 1396
6251.10 1274
6251.84 1341
6252.59 1355
6253.33 1217
6254.08 1223
6254.83 1264
6255.57 1274
6256.32 1282
6257.06 1250
6257.81 1211
6258.56 1225
6259.30 1278
6260.05 1229
6260.80 1218
6261.54 1225
6262.29 1311
6263.04 1224
6263.78 1282
6264.53 1260
6265.28 1194
6266.02 1194
6266.77 1248
6267.52 1338
6268.26 1312
6269.01 1293
6269.76 1404
6270.50 1356
6271.25 1299
6272.00 1338
6272.75 1323
6273.49 1301
6274.24 1311
6274.99 1293
6275.73 1318
6276.48 1280
6277.23 1297
6277.98 1257
6278.72 1257
6279.47 1180
6280.22 1151
6280.97 1167
6281.71 1283
6282.46 1192
6283.21 1195
6283.96 1239
6284.71 1335
6285.45 1302
6286.20 1288
6286.95 1275
6287.70 1291
6288.45 1149
6289.19 1211
6289.94 1230
6290.69 1197
6291.44 1137
6292.19 1203
6292.94 1228
6293.68 1204
6294.43 1171
6295.18 1249
6295.93 1171
6296.68 1240
6297.43 1174
6298.18 1206
6298.92 1251
6299.67 1265
6300.42 1217
6301.17 1228
6301.92 1152
6302.67 1164
6303.42 1215
6304.17 1189
6304.92 1187
6305.66 1189
6306.41 1262
6307.16 1282
6307.91 1159
6308.66 1273
6309.41 1234
6310.16 1247
6310.91 1221
6311.66 1217
6312.41 1146
6313.16 1138
6313.91 1206
6314.66 1148
6315.41 1124
6316.16 1119
6316.91 1181
6317.66 1182
6318.41 1163
6319.16 1081
6319.91 1154
6320.66 1239
6321.41 1238
6322.16 1122
6322.91 1059
6323.66 1119
6324.41 1200
6325.16 1261
6325.91 1154
6326.66 1149
6327.41 1201
6328.16 1210
6328.91 1228
6329.66 1154
6330.41 1180
6331.16 1174
6331.91 1188
6332.66 1123
6333.41 1132
6334.16 1158
6334.91 1203
6335.67 1191
6336.42 1121
6337.17 1143
6337.92 1101
6338.67 1143
6339.42 1166
6340.17 1166
6340.92 1172
6341.67 1165
6342.43 1119
6343.18 1289
6343.93 1234
6344.68 1212
6345.43 1186
6346.18 1153
6346.93 1215
6347.69 1157
6348.44 1214
6349.19 1123
6349.94 1131
6350.69 1143
6351.45 1184
6352.20 1175
6352.95 1190
6353.70 1107
6354.45 1134
6355.20 1135
6355.96 1137
6356.71 1141
6357.46 1144
6358.21 1144
6358.97 1150
6359.72 1115
6360.47 1180
6361.22 1100
6361.98 1157
6362.73 1178
6363.48 1095
6364.23 1165
6364.99 1110
6365.74 1132
6366.49 1124
6367.24 1095
6368.00 1123
6368.75 1207
6369.50 1227
6370.26 1161
6371.01 1217
6371.76 1187
6372.51 1185
6373.27 1163
6374.02 1109
6374.77 1114
6375.53 1206
6376.28 1167
6377.03 1099
6377.79 1163
6378.54 1141
6379.29 1150
6380.05 1142
6380.80 1141
6381.56 1184
6382.31 1149
6383.06 1166
6383.82 1128
6384.57 1177
6385.32 1224
6386.08 1148
6386.83 1165
6387.59 1265
6388.34 1169
6389.09 1107
6389.85 1106
6390.60 1205
6391.36 1181
6392.11 1198
6392.86 1174
6393.62 1135
6394.37 1168
6395.13 1181
6395.88 1190
6396.64 1199
6397.39 1151
6398.15 1111
6398.90 1160
6399.66 1144
6400.41 1118
6401.16 1140
6401.92 1152
6402.67 1050
6403.43 1133
6404.18 1110
6404.94 1052
6405.69 1124
6406.45 1137
6407.20 1132
6407.96 1167
6408.72 1139
6409.47 1141
6410.23 1173
6410.98 1144
6411.74 1193
6412.49 1101
6413.25 1119
6414.00 1084
6414.76 1170
6415.51 1180
6416.27 1084
6417.03 1133
6417.78 1153
6418.54 1100
6419.29 1134
6420.05 1077
6420.80 1092
6421.56 1070
6422.32 1116
6423.07 1057
6423.83 1135
6424.59 1127
6425.34 1077
6426.10 1064
6426.85 1146
6427.61 1098
6428.37 1096
6429.12 1104
6429.88 1059
6430.64 1077
6431.39 1164
6432.15 1164
6432.91 1071
6433.66 1067
6434.42 1056
6435.18 1131
6435.93 1137
6436.69 1069
6437.45 1151
6438.20 1166
6438.96 1106
6439.72 1105
6440.47 1079
6441.23 1116
6441.99 1167
6442.75 1041
6443.50 1036
6444.26 1112
6445.02 1177
6445.78 1123
6446.53 1057
6447.29 1053
6448.05 978
6448.81 987
6449.56 1036
6450.32 1090
6451.08 1104
6451.84 1046
6452.59 1045
6453.35 1134
6454.11 1033
6454.87 1090
6455.63 1064
6456.38 1135
6457.14 1176
6457.90 1069
6458.66 1019
6459.42 1032
6460.17 1026
6460.93 1069
6461.69 1033
6462.45 1041
6463.21 1014
6463.97 991
6464.73 1052
6465.48 988
6466.24 1077
6467.00 1041
6467.76 1117
6468.52 1038
6469.28 1002
6470.04 1032
6470.80 1045
6471.55 1057
6472.31 1056
6473.07 1060
6473.83 1100
6474.59 1123
6475.35 1133
6476.11 1137
6476.87 1063
6477.63 1098
6478.39 1187
6479.15 1162
6479.91 1129
6480.66 1071
6481.42 1092
6482.18 1111
6482.94 1150
6483.70 1070
6484.46 1079
6485.22 1128
6485.98 1098
6486.74 1137
6487.50 1147
6488.26 1205
6489.02 1151
6489.78 1170
6490.54 1204
6491.30 1188
6492.06 1146
6492.82 1146
6493.58 1093
6494.34 1093
6495.10 1124
6495.86 1136
6496.62 1056
6497.38 1109
6498.14 1083
6498.91 1086
6499.67 1121
6500.43 1063
6501.19 1007
6501.95 1098
6502.71 1108
6503.47 1066
6504.23 1056
6504.99 1055
6505.75 1083
6506.51 1113
6507.27 1092
6508.04 1097
6508.80 1136
6509.56 1100
6510.32 1109
6511.08 1087
6511.84 1073
6512.60 1118
6513.36 1126
6514.13 1130
6514.89 1098
6515.65 1069
6516.41 1064
6517.17 1116
6517.93 1066
6518.69 1082
6519.46 1087
6520.22 1117
6520.98 1170
6521.74 1140
6522.50 1094
6523.27 1138
6524.03 1137
6524.79 1139
6525.55 1245
6526.31 1132
6527.08 1176
6527.84 1259
6528.60 1117
6529.36 1094
6530.13 1145
6530.89 1168
6531.65 1138
6532.41 1191
6533.18 1182
6533.94 1067
6534.70 1246
6535.46 1160
6536.23 1095
6536.99 1177
6537.75 1179
6538.51 1202
6539.28 1183
6540.04 1115
6540.80 1119
6541.57 1134
6542.33 1088
6543.09 1213
6543.86 1209
6544.62 1127
6545.38 1122
6546.15 1175
6546.91 1148
6547.67 1107
6548.44 1102
6549.20 1060
6549.96 983
6550.73 1115
6551.49 1058
6552.25 1127
6553.02 1112
6553.78 1101
6554.54 1051
6555.31 1070
6556.07 1116
6556.84 1085
6557.60 1119
6558.36 1122
6559.13 1137
6559.89 1157
6560.66 1156
6561.42 1213
6562.18 1153
6562.95 1181
6563.71 1164
6564.48 1249
6565.24 1266
6566.01 1163
6566.77 1066
6567.54 1105
6568.30 1149
6569.06 1110
6569.83 1109
6570.59 1143
6571.36 1121
6572.12 1123
6572.89 1201
6573.65 1087
6574.42 1092
6575.18 1210
6575.95 1164
6576.71 1086
6577.48 1140
6578.24 1198
6579.01 1201
6579.77 1290
6580.54 1327
6581.31 1311
6582.07 1288
6582.84 1398
6583.60 1356
6584.37 1289
6585.13 1347
6585.90 1372
6586.66 1261
6587.43 1313
6588.20 1326
6588.96 1295
6589.73 1267
6590.49 1306
6591.26 1209
6592.02 1209
6592.79 1217
6593.56 1180
6594.32 1221
6595.09 1162
6595.86 1206
6596.62 1142
6597.39 1230
6598.15 1221
6598.92 1201
6599.69 1321
6600.45 1274
6601.22 1294
6601.99 1407
6602.75 1261
6603.52 1271
6604.29 1266
6605.05 1218
6605.82 1233
6606.59 1292
6607.35 1360
6608.12 1270
6608.89 1311
6609.65 1300
6610.42 1274
6611.19 1289
6611.96 1333
6612.72 1300
6613.49 1278
6614.26 1238
6615.02 1256
6615.79 1239
6616.56 1231
6617.33 1291
6618.09 1248
6618.86 1257
6619.63 1348
6620.40 1350
6621.16 1450
6621.93 1382
6622.70 1353
6623.47 1396
6624.24 1405
6625.00 1436
6625.77 1429
6626.54 1425
6627.31 1383
6628.08 1370
6628.84 1393
6629.61 1421
6630.38 1426
6631.15 1416
6631.92 1412
6632.68 1532
6633.45 1619
6634.22 1564
6634.99 1551
6635.76 1666
6636.53 1734
6637.30 1716
6638.06 1746
6638.83 1697
6639.60 1576
6640.37 1563
6641.14 1515
6641.91 1457
6642.68 1342
6643.45 1295
6644.22 1290
6644.98 1250
6645.75 1219
6646.52 1163
6647.29 1182
6648.06 1239
6648.83 1302
6649.60 1293
6650.37 1252
6651.14 1268
6651.91 1208
6652.68 1105
6653.45 1145
6654.22 1230
6654.99 1160
6655.76 1236
6656.53 1311
6657.30 1184
6658.06 1127
6658.83 1190
6659.60 1193
6660.37 1270
6661.14 1256
6661.91 1302
6662.68 1320
6663.45 1324
6664.22 1357
6665.00 1390
6665.77 1393
6666.54 1369
6667.31 1383
6668.08 1375
6668.85 1286
6669.62 1266
6670.39 1332
6671.16 1354
6671.93 1299
6672.70 1349
6673.47 1228
6674.24 1146
6675.01 1179
6675.78 1183
6676.55 1165
6677.32 1212
6678.10 1209
6678.87 1206
6679.64 1278
6680.41 1172
6681.18 1150
6681.95 1166
6682.72 1167
6683.49 1227
6684.26 1187
6685.04 1246
6685.81 1279
6686.58 1250
6687.35 1348
6688.12 1320
6688.89 1256
6689.67 1248
6690.44 1236
6691.21 1191
6691.98 1199
6692.75 1224
6693.52 1205
6694.30 1150
6695.07 1195
6695.84 1237
6696.61 1157
6697.38 1168
6698.16 1242
6698.93 1154
6699.70 1116
6700.47 1208
6701.25 1223
6702.02 1100
6702.79 1108
6703.56 1116
6704.33 1094
6705.11 1088
6705.88 1175
6706.65 1140
6707.43 1073
6708.20 1092
6708.97 1144
6709.74 1111
6710.52 1078
6711.29 1092
6712.06 1089
6712.84 1105
6713.61 1109
6714.38 1119
6715.15 1089
6715.93 1168
6716.70 1170
6717.47 1147
6718.25 1018
6719.02 1054
6719.79 983
6720.57 1039
6721.34 1058
6722.11 1050
6722.89 1093
6723.66 1106
6724.43 1099
6725.21 1078
6725.98 988
6726.76 1035
6727.53 1104
6728.30 1067
6729.08 1069
6729.85 998
6730.63 1101
6731.40 1150
6732.17 1102
6732.95 1091
6733.72 1149
6734.50 1116
6735.27 1074
6736.04 1094
6736.82 1051
6737.59 1062
6738.37 1097
6739.14 1047
6739.92 1059
6740.69 999
6741.47 1034
6742.24 1021
6743.02 973
6743.79 1079
6744.57 1037
6745.34 1101
6746.12 1059
6746.89 1042
6747.66 1185
6748.44 1093
6749.22 1036
6749.99 1057
6750.77 1025
6751.54 974
6752.32 1023
6753.09 1132
6753.87 1140
6754.64 1166
6755.42 1085
6756.19 1084
6756.97 1060
6757.74 999
6758.52 1006
6759.29 1017
6760.07 1109
6760.85 1055
6761.62 1011
6762.40 971
6763.17 1078
6763.95 1074
6764.73 1021
6765.50 1052
6766.28 1023
6767.05 1046
6767.83 1045
6768.61 1044
6769.38 991
6770.16 1005
6770.94 1052
6771.71 1044
6772.49 984
6773.26 1036
6774.04 1065
6774.82 1088
6775.59 1045
6776.37 1108
6777.15 1150
6777.92 1085
6778.70 1016
6779.48 1089
6780.25 1056
6781.03 1093
6781.81 1102
6782.59 1165
6783.36 1110
6784.14 1104
6784.92 1063
6785.69 1028
6786.47 1021
6787.25 1014
6788.03 1003
6788.80 993
6789.58 1025
6790.36 1026
6791.13 1005
6791.91 1008
6792.69 996
6793.47 920
6794.25 929
6795.02 980
6795.80 977
6796.58 957
6797.36 978
6798.13 959
6798.91 952
6799.69 955
6800.47 990
6801.25 987
6802.02 993
6802.80 990
6803.58 1002
6804.36 996
6805.14 984
6805.92 948
6806.69 956
6807.47 939
6808.25 977
6809.03 972
6809.81 938
6810.59 945
6811.36 967
6812.14 1012
6812.92 1005
6813.70 917
6814.48 993
6815.26 951
6816.04 994
6816.82 1011
6817.60 1041
6818.37 984
6819.15 963
6819.93 1026
6820.71 1003
6821.49 964
6822.27 958
6823.05 934
6823.83 1005
6824.61 1007
6825.39 930
6826.17 916
6826.95 897
6827.73 912
6828.51 954
6829.29 917
6830.07 935
6830.85 970
6831.63 938
6832.40 870
6833.18 960
6833.96 922
6834.74 924
6835.52 923
6836.30 927
6837.08 908
6837.87 952
6838.65 997
6839.43 905
6840.21 943
6840.99 947
6841.77 956
6842.55 917
6843.33 920
6844.11 931
6844.89 924
6845.67 900
6846.45 945
6847.23 1034
6848.01 1022
6848.79 1047
6849.57 1053
6850.35 1072
6851.13 979
6851.92 1020
6852.70 974
6853.48 1007
6854.26 978
6855.04 1033
6855.82 1091
6856.60 1061
6857.38 1039
6858.16 1002
6858.95 998
6859.73 1013
6860.51 986
6861.29 959
6862.07 1018
6862.85 954
6863.64 1035
6864.42 994
6865.20 1002
6865.98 989
6866.76 991
6867.54 902
6868.33 943
6869.11 1020
6869.89 910
6870.67 973
6871.45 934
6872.24 913
6873.02 952
6873.80 920
6874.58 957
6875.36 966
6876.15 965
6876.93 906
6877.71 995
6878.49 921
6879.28 941
6880.06 918
6880.84 990
6881.62 994
6882.41 1013
6883.19 1024
6883.97 1006
6884.76 959
6885.54 978
6886.32 985
6887.10 955
6887.89 1021
6888.67 961
6889.45 1045
6890.24 989
6891.02 951
6891.80 987
6892.59 961
6893.37 960
6894.15 936
6894.94 984
6895.72 1060
6896.50 985
6897.29 924
6898.07 963
6898.85 934
6899.64 1000
6900.42 914
6901.21 927
6901.99 893
6902.77 928
6903.56 1018
6904.34 976
6905.12 923
6905.91 907
6906.69 956
6907.48 1007
6908.26 959
6909.05 921
6909.83 982
6910.61 910
6911.40 915
6912.18 914
6912.97 992
6913.75 941
6914.54 958
6915.32 922
6916.11 950
6916.89 980
6917.67 1032
6918.46 1018
6919.24 972
6920.03 945
6920.81 976
6921.60 1012
6922.38 1100
6923.17 985
6923.95 984
6924.74 1063
6925.52 1112
6926.31 1132
6927.09 1010
6927.88 1067
6928.67 1005
6929.45 998
6930.24 1008
6931.02 983
6931.81 989
6932.59 962
6933.38 994
6934.16 943
6934.95 992
6935.74 973
6936.52 1007
6937.31 975
6938.09 917
6938.88 1029
6939.66 1021
6940.45 1006
6941.24 999
6942.02 947
6942.81 1041
6943.59 1087
6944.38 1091
6945.17 974
6945.95 983
6946.74 1060
6947.53 1024
6948.31 1103
6949.10 1061
6949.89 1003
6950.67 1024
6951.46 1025
6952.25 1085
6953.03 1071
6953.82 1069
6954.61 1077
6955.39 1037
6956.18 1031
6956.97 997
6957.75 1093
6958.54 1010
6959.33 982
6960.11 1086
6960.90 1037
6961.69 1002
6962.48 1008
6963.26 999
6964.05 1059
6964.84 1080
6965.63 1060
6966.41 1083
6967.20 1110
6967.99 1057
6968.78 1059
6969.56 1001
6970.35 1034
6971.14 1099
6971.93 1035
6972.71 1035
6973.50 1074
6974.29 1071
6975.08 1087
6975.87 1050
6976.65 1076
6977.44 1066
6978.23 1061
6979.02 995
6979.81 1025
6980.60 1103
6981.38 1163
6982.17 1136
6982.96 1126
6983.75 1118
6984.54 1128
6985.33 1139
6986.11 1143
6986.90 1172
6987.69 1083
6988.48 1066
6989.27 1076
6990.06 1081
6990.85 1045
6991.64 1033
6992.42 1097
6993.21 1055
6994.00 1066
6994.79 999
6995.58 1054
6996.37 1046
6997.16 1071
6997.95 1005
6998.74 1050
6999.53 972
7000.32 1042
7001.11 1060
7001.90 1084
7002.68 1069
7003.47 1168
7004.26 1114
7005.05 1025
7005.84 1004
7006.63 1067
7007.42 1100
7008.21 1045
7009.00 1023
7009.79 987
7010.58 972
7011.37 983
7012.16 976
7012.95 944
7013.74 960
7014.53 1043
7015.32 1078
7016.11 1057
7016.90 1065
7017.69 1035
7018.48 1053
7019.27 1046
7020.07 989
7020.86 1001
7021.65 1003
7022.44 1009
7023.23 989
7024.02 1031
7024.81 1053
7025.60 1051
7026.39 1020
7027.18 1043
7027.97 970
7028.76 999
7029.55 1051
7030.35 998
7031.14 984
7031.93 965
7032.72 998
7033.51 1033
7034.30 1059
7035.09 965
7035.88 1010
7036.68 1061
7037.47 1063
7038.26 1027
7039.05 1014
7039.84 1043
7040.63 1037
7041.43 967
7042.22 1037
7043.01 1030
7043.80 990
7044.59 1049
7045.38 1033
7046.18 995
7046.97 1030
7047.76 1003
7048.55 1076
7049.35 1036
7050.14 1111
7050.93 1042
7051.72 1012
7052.51 962
7053.31 949
7054.10 1010
7054.89 982
7055.68 976
7056.48 945
7057.27 985
7058.06 1030
7058.85 967
7059.65 996
7060.44 943
7061.23 975
7062.03 977
7062.82 1052
7063.61 934
7064.40 1019
7065.20 989
7065.99 992
7066.78 952
7067.58 998
7068.37 1043
7069.16 1030
7069.96 1052
7070.75 1024
7071.54 1017
7072.34 1014
7073.13 1055
7073.92 1042
7074.72 1036
7075.51 956
7076.30 997
7077.10 1054
7077.89 1085
7078.69 982
7079.48 1017
7080.27 1044
7081.07 1003
7081.86 1031
7082.66 1044
7083.45 1083
7084.24 1126
7085.04 1131
7085.83 1133
7086.63 1087
7087.42 1061
7088.21 1208
7089.01 1184
7089.80 1248
7090.60 1259
7091.39 1180
7092.19 1202
7092.98 1154
7093.78 1130
7094.57 1157
7095.37 1144
7096.16 1122
7096.96 1119
7097.75 1101
7098.55 1094
7099.34 1011
7100.14 1029
7100.93 1103
7101.73 991
7102.52 973
7103.32 986
7104.11 964
7104.91 1011
7105.70 999
7106.50 1094
7107.29 974
7108.09 992
7108.88 975
7109.68 903
7110.47 943
7111.27 949
7112.07 945
7112.86 993
7113.66 1010
7114.45 990
7115.25 1010
7116.04 1045
7116.84 1081
7117.64 1111
7118.43 1108
7119.23 1175
7120.02 1145
7120.82 1156
7121.62 1090
7122.41 1163
7123.21 1071
7124.01 1142
7124.80 1053
7125.60 1000
7126.40 1063
7127.19 1116
7127.99 979
7128.79 966
7129.58 916
7130.38 981
7131.18 1021
7131.97 1040
7132.77 1016
7133.57 886
7134.36 872
7135.16 920
7135.96 999
7136.75 1016
7137.55 1046
7138.35 1019
7139.14 1012
7139.94 983
7140.74 1040
7141.54 1001
7142.33 998
7143.13 1019
7143.93 1032
7144.73 1036
7145.52 1023
7146.32 1025
7147.12 994
7147.92 1022
7148.71 948
7149.51 971
7150.31 933
7151.11 961
7151.91 968
7152.70 927
7153.50 949
7154.30 886
7155.10 960
7155.90 1001
7156.69 923
7157.49 908
7158.29 937
7159.09 906
7159.89 913
7160.69 939
7161.48 1021
7162.28 1005
7163.08 1015
7163.88 996
7164.68 1017
7165.48 1003
7166.28 1011
7167.07 1023
7167.87 1035
7168.67 1087
7169.47 1046
7170.27 1031
7171.07 992
7171.87 1015
7172.67 978
7173.47 989
7174.27 968
7175.06 970
7175.86 1016
7176.66 972
7177.46 961
7178.26 973
7179.06 944
7179.86 924
7180.66 961
7181.46 1045
7182.26 1038
7183.06 987
7183.86 1056
7184.66 977
7185.46 1015
7186.26 997
7187.06 1012
7187.86 941
7188.66 1016
7189.46 991
7190.26 930
7191.06 955
7191.86 883
7192.66 868
7193.46 826
7194.26 923
7195.06 931
7195.86 909
7196.66 921
7197.46 937
7198.26 926
7199.06 998
7199.86 916
7200.66 917
7201.46 936
7202.26 921
7203.06 990
7203.87 948
7204.67 1017
7205.47 968
7206.27 910
7207.07 966
7207.87 932
7208.67 958
7209.47 876
7210.27 939
7211.07 971
7211.88 957
7212.68 944
7213.48 961
7214.28 955
7215.08 1020
7215.88 978
7216.68 975
7217.49 988
7218.29 969
7219.09 904
7219.89 1035
7220.69 964
7221.49 970
7222.30 944
7223.10 951
7223.90 960
7224.70 1041
7225.50 1012
7226.31 909
7227.11 1026
7227.91 949
7228.71 921
7229.51 928
7230.32 995
7231.12 933
7231.92 958
7232.72 898
7233.53 944
7234.33 939
7235.13 898
7235.93 875
7236.74 867
7237.54 883
7238.34 851
7239.14 840
7239.95 899
7240.75 947
7241.55 988
7242.36 927
7243.16 915
7243.96 923
7244.77 1028
7245.57 1055
7246.37 943
7247.17 930
7247.98 905
7248.78 878
7249.58 864
7250.39 872
7251.19 861
7251.99 930
7252.80 885
7253.60 827
7254.41 831
7255.21 834
7256.01 934
7256.82 879
7257.62 961
7258.42 949
7259.23 900
7260.03 888
7260.84 896
7261.64 881
7262.44 891
7263.25 867
7264.05 849
7264.86 868
7265.66 902
7266.46 930
7267.27 905
7268.07 892
7268.88 846
7269.68 856
7270.49 839
7271.29 900
7272.10 893
7272.90 931
7273.71 872
7274.51 856
7275.31 919
7276.12 910
7276.92 904
7277.73 894
7278.53 933
7279.34 941
7280.14 977
7280.95 898
7281.75 899
7282.56 892
7283.37 823
7284.17 867
7284.98 902
7285.78 812
7286.59 891
7287.39 908
7288.20 907
7289.00 892
7289.81 870
7290.61 854
7291.42 924
7292.23 879
7293.03 890
7293.84 846
7294.64 873
7295.45 933
7296.25 916
7297.06 863
7297.87 859
7298.67 926
7299.48 952
7300.28 928
7301.09 900
7301.90 930
7302.70 895
7303.51 846
7304.32 936
7305.12 958
7305.93 963
7306.74 969
7307.54 871
7308.35 876
7309.16 896
7309.96 919
7310.77 931
7311.58 851
7312.38 861
7313.19 922
7314.00 923
7314.80 856
7315.61 859
7316.42 884
7317.22 950
7318.03 921
7318.84 894
7319.65 947
7320.45 904
7321.26 905
7322.07 895
7322.88 925
7323.68 956
7324.49 976
7325.30 932
7326.11 901
7326.91 890
7327.72 857
7328.53 932
7329.34 964
7330.14 936
7330.95 947
7331.76 921
7332.57 957
7333.38 919
7334.18 873
7334.99 843
7335.80 889
7336.61 905
7337.42 908
7338.22 927
7339.03 839
7339.84 943
7340.65 911
7341.46 889
7342.27 863
7343.07 870
7343.88 904
7344.69 897
7345.50 918
7346.31 832
7347.12 874
7347.93 901
7348.74 920
7349.54 867
7350.35 827
7351.16 861
7351.97 821
7352.78 816
7353.59 811
7354.40 796
7355.21 751
7356.02 851
7356.83 905
7357.64 872
7358.45 880
7359.25 853
7360.06 861
7360.87 892
7361.68 844
7362.49 831
7363.30 854
7364.11 884
7364.92 865
7365.73 825
7366.54 789
7367.35 858
7368.16 899
7368.97 883
7369.78 845
7370.59 850
7371.40 836
7372.21 841
7373.02 823
7373.83 817
7374.64 907
7375.45 849
7376.26 873
7377.07 805
7377.88 816
7378.69 853
7379.50 839
7380.31 860
7381.13 849
7381.94 793
7382.75 826
7383.56 856
7384.37 779
7385.18 845
7385.99 864
7386.80 809
7387.61 835
7388.42 878
7389.23 804
7390.05 842
7390.86 889
7391.67 857
7392.48 891
7393.29 809
7394.10 850
7394.91 837
7395.72 834
7396.54 798
7397.35 825
7398.16 860
7398.97 827
7399.78 831
7400.59 912
7401.41 887
7402.22 898
7403.03 941
7403.84 903
7404.65 920
7405.46 878
7406.28 851
7407.09 863
7407.90 904
7408.71 857
7409.52 903
7410.34 844
7411.15 836
7411.96 821
7412.77 864
7413.59 889
7414.40 870
7415.21 807
7416.02 846
7416.84 778
7417.65 780
7418.46 765
7419.27 762
7420.09 788
7420.90 749
7421.71 742
7422.53 819
7423.34 801
7424.15 830
7424.96 769
7425.78 716
7426.59 816
7427.40 769
7428.22 788
7429.03 778
7429.84 780
7430.66 828
7431.47 837
7432.28 825
7433.10 824
7433.91 835
7434.72 820
7435.54 819
7436.35 813
7437.17 802
7437.98 868
7438.79 902
7439.61 815
7440.42 814
7441.23 818
7442.05 851
7442.86 839
7443.68 896
7444.49 815
7445.30 817
7446.12 878
7446.93 859
7447.75 790
7448.56 801
7449.38 841
7450.19 882
7451.00 836
7451.82 815
7452.63 813
7453.45 836
7454.26 796
7455.08 881
7455.89 884
7456.71 823
7457.52 845
7458.34 828
7459.15 766
7459.97 784
7460.78 778
7461.60 897
7462.41 888
7463.23 870
7464.04 903
7464.86 873
7465.67 926
7466.49 958
7467.30 892
7468.12 920
7468.93 884
7469.75 944
7470.56 845
7471.38 839
7472.20 836
7473.01 788
7473.83 839
7474.64 861
7475.46 914
7476.27 889
7477.09 846
7477.91 855
7478.72 758
7479.54 774
7480.35 789
7481.17 826
7481.99 905
7482.80 864
7483.62 781
7484.44 839
7485.25 888
7486.07 859
7486.88 844
7487.70 893
7488.52 924
7489.33 882
7490.15 863
7490.97 930
7491.78 902
7492.60 807
7493.42 888
7494.23 815
7495.05 862
7495.87 856
7496.69 833
7497.50 920
7498.32 901
7499.14 848
7499.95 871
7500.77 921
7501.59 874
7502.40 885
7503.22 866
7504.04 875
7504.86 840
7505.67 852
7506.49 812
7507.31 832
7508.13 806
7508.94 870
7509.76 901
7510.58 866
7511.40 872
7512.22 933
7513.03 866
7513.85 802
7514.67 781
7515.49 833
7516.31 858
7517.12 917
7517.94 853
7518.76 818
7519.58 870
7520.40 851
7521.21 858
7522.03 840
7522.85 824
7523.67 862
7524.49 883
7525.31 939
7526.12 866
7526.94 833
7527.76 815
7528.58 846
7529.40 826
7530.22 812
7531.04 765
7531.86 807
7532.67 911
7533.49 816
7534.31 835
7535.13 839
7535.95 901
7536.77 881
7537.59 900
7538.41 877
7539.23 887
7540.05 913
7540.87 918
7541.69 865
7542.51 869
7543.32 859
7544.14 825
7544.96 878
7545.78 783
7546.60 857
7547.42 865
7548.24 897
7549.06 929
7549.88 928
7550.70 886
7551.52 919
7552.34 888
7553.16 856
7553.98 882
7554.80 926
7555.62 938
7556.44 864
7557.26 862
7558.08 853
7558.90 941
7559.72 944
7560.54 939
7561.36 1014
7562.19 909
7563.01 902
7563.83 929
7564.65 966
7565.47 941
7566.29 965
7567.11 898
7567.93 885
7568.75 870
7569.57 876
7570.39 940
7571.21 908
7572.03 884
7572.86 897
7573.68 894
7574.50 863
7575.32 887
7576.14 937
7576.96 848
7577.78 863
7578.60 872
7579.43 934
7580.25 902
7581.07 936
7581.89 913
7582.71 898
7583.53 905
7584.36 878
7585.18 926
7586.00 917
7586.82 916
7587.64 854
7588.47 893
7589.29 927
7590.11 944
7590.93 928
7591.75 907
7592.58 936
7593.40 984
7594.22 1055
7595.04 967
7595.86 961
7596.69 975
7597.51 915
7598.33 938
7599.15 902
7599.98 964
7600.80 987
7601.62 977
7602.45 980
7603.27 985
7604.09 1052
7604.91 1079
7605.74 1039
7606.56 1041
7607.38 1086
7608.21 1105
7609.03 1088
7609.85 1100
7610.67 1084
7611.50 1055
7612.32 1015
7613.14 1053
7613.97 997
7614.79 963
7615.61 1006
7616.44 1045
7617.26 963
7618.08 944
7618.91 915
7619.73 980
7620.56 974
7621.38 981
7622.20 1005
7623.03 1011
7623.85 1043
7624.67 1043
7625.50 1092
7626.32 1060
7627.15 1084
7627.97 1097
7628.80 1082
7629.62 1101
7630.44 1125
7631.27 1278
7632.09 1324
7632.92 1283
7633.74 1308
7634.57 1303
7635.39 1224
7636.21 1174
7637.04 1154
7637.86 1221
7638.69 1163
7639.51 1060
7640.34 983
7641.16 1032
7641.99 993
7642.81 923
7643.64 1002
7644.46 995
7645.29 960
7646.11 949
7646.94 910
7647.76 877
7648.59 906
7649.41 879
7650.24 916
7651.06 920
7651.89 929
7652.71 876
7653.54 950
7654.37 972
7655.19 971
7656.02 950
7656.84 988
7657.67 923
7658.49 914
7659.32 992
7660.14 1002
7660.97 1025
7661.80 967
7662.62 996
7663.45 967
7664.27 965
7665.10 941
7665.93 889
7666.75 925
7667.58 959
7668.41 971
7669.23 946
7670.06 952
7670.88 912
7671.71 981
7672.54 1005
7673.36 972
7674.19 938
7675.02 948
7675.84 862
7676.67 847
7677.50 882
7678.32 927
7679.15 861
7679.98 882
7680.81 809
7681.63 875
7682.46 889
7683.29 924
7684.11 888
7684.94 948
7685.77 878
7686.59 959
7687.42 913
7688.25 923
7689.08 1038
7689.90 911
7690.73 862
7691.56 852
7692.39 910
7693.21 887
7694.04 930
7694.87 939
7695.70 942
7696.53 960
7697.35 931
7698.18 937
7699.01 973
7699.84 968
7700.66 907
7701.49 959
7702.32 876
7703.15 851
7703.98 830
7704.81 861
7705.63 913
7706.46 867
7707.29 846
7708.12 847
7708.95 871
7709.78 842
7710.60 809
7711.43 841
7712.26 860
7713.09 847
7713.92 906
7714.75 751
7715.58 817
7716.41 830
7717.23 919
7718.06 851
7718.89 840
7719.72 845
7720.55 872
7721.38 925
7722.21 890
7723.04 834
7723.87 829
7724.70 809
7725.53 874
7726.36 885
7727.18 839
7728.01 828
7728.84 847
7729.67 836
7730.50 828
7731.33 822
7732.16 800
7732.99 821
7733.82 844
7734.65 812
7735.48 834
7736.31 900
7737.14 901
7737.97 851
7738.80 842
7739.63 818
7740.46 847
7741.29 804
7742.12 851
7742.95 803
7743.78 778
7744.61 801
7745.44 824
7746.27 832
7747.10 955
7747.94 970
7748.77 863
7749.60 788
7750.43 875
7751.26 914
7752.09 962
7752.92 959
7753.75 878
7754.58 858
7755.41 834
7756.24 873
7757.07 845
7757.91 832
7758.74 820
7759.57 803
7760.40 786
7761.23 798
7762.06 781
7762.89 762
7763.72 774
7764.56 769
7765.39 751
7766.22 771
7767.05 808
7767.88 787
7768.71 763
7769.55 807
7770.38 768
7771.21 773
7772.04 764
7772.87 750
7773.70 812
7774.54 733
7775.37 738
7776.20 756
7777.03 788
7777.86 801
7778.70 784
7779.53 810
7780.36 806
7781.19 769
7782.03 808
7782.86 754
7783.69 790
7784.52 806
7785.36 807
7786.19 778
7787.02 712
7787.85 844
7788.69 758
7789.52 856
7790.35 855
7791.19 801
7792.02 836
7792.85 856
7793.68 844
7794.52 715
7795.35 779
7796.18 838
7797.02 759
7797.85 714
7798.68 710
7799.52 747
7800.35 766
7801.18 778
7802.02 756
7802.85 799
7803.68 746
7804.52 741
7805.35 797
7806.18 783
7807.02 725
7807.85 737
7808.69 696
7809.52 776
7810.35 754
7811.19 776
7812.02 755
7812.86 861
7813.69 791
7814.52 774
7815.36 778
7816.19 758
7817.03 792
7817.86 813
7818.70 842
7819.53 841
7820.36 766
7821.20 751
7822.03 765
7822.87 826
7823.70 755
7824.54 739
7825.37 760
7826.21 765
7827.04 717
7827.88 707
7828.71 768
7829.55 784
7830.38 851
7831.22 789
7832.05 812
7832.89 790
7833.72 784
7834.56 794
7835.39 800
7836.23 772
7837.06 774
7837.90 765
7838.73 747
7839.57 763
7840.40 829
7841.24 787
7842.07 756
7842.91 793
7843.75 829
7844.58 826
7845.42 818
7846.25 810
7847.09 848
7847.93 845
7848.76 822
7849.60 866
7850.43 845
7851.27 858
7852.11 926
7852.94 923
7853.78 856
7854.61 870
7855.45 899
7856.29 871
7857.12 961
7857.96 987
7858.80 1046
7859.63 1118
7860.47 1102
7861.31 1078
7862.14 1181
7862.98 1148
7863.82 1034
7864.65 961
7865.49 959
7866.33 1008
7867.16 825
7868.00 816
7868.84 846
7869.67 828
7870.51 795
7871.35 788
7872.19 820
7873.02 869
7873.86 949
7874.70 912
7875.53 859
7876.37 879
7877.21 973
7878.05 962
7878.88 932
7879.72 889
7880.56 901
7881.40 880
7882.24 860
7883.07 750
7883.91 788
7884.75 810
7885.59 819
7886.42 816
7887.26 776
7888.10 784
7888.94 803
7889.78 820
7890.62 850
7891.45 809
7892.29 817
7893.13 844
7893.97 790
7894.81 785
7895.65 748
7896.48 792
7897.32 742
7898.16 788
7899.00 802
7899.84 870
7900.68 791
7901.52 772
7902.35 787
7903.19 793
7904.03 729
7904.87 757
7905.71 784
7906.55 760
7907.39 756
7908.23 759
7909.07 770
7909.91 717
7910.75 741
7911.58 778
7912.42 817
7913.26 785
7914.10 738
7914.94 678
7915.78 746
7916.62 803
7917.46 804
7918.30 728
7919.14 701
7919.98 717
7920.82 760
7921.66 741
7922.50 708
7923.34 687
7924.18 700
7925.02 695
7925.86 688
7926.70 718
7927.54 703
7928.38 769
7929.22 705
7930.06 697
7930.90 735
7931.74 640
7932.58 670
7933.42 697
7934.26 727
7935.10 684
7935.94 729
7936.78 673
7937.62 650
7938.47 689
7939.31 721
7940.15 691
7940.99 715
7941.83 715
7942.67 719
7943.51 705
7944.35 706
7945.19 735
7946.03 716
7946.88 765
7947.72 675
7948.56 688
7949.40 660
7950.24 795
7951.08 723
7951.92 685
7952.76 691
7953.61 727
7954.45 742
7955.29 716
7956.13 690
7956.97 731
7957.81 720
7958.66 694
7959.50 698
7960.34 654
7961.18 661
7962.02 693
7962.87 713
7963.71 695
7964.55 662
7965.39 698
7966.23 731
7967.08 664
7967.92 605
7968.76 626
7969.60 641
7970.45 649
7971.29 678
7972.13 728
7972.97 646
7973.82 667
7974.66 696
7975.50 706
7976.34 712
7977.19 672
7978.03 672
7978.87 678
7979.72 698
7980.56 670
7981.40 626
7982.24 626
7983.09 678
7983.93 651
7984.77 689
7985.62 662
7986.46 680
7987.30 696
7988.15 682
7988.99 697
7989.83 747
7990.68 708
7991.52 744
7992.36 672
7993.21 686
7994.05 688
7994.90 719
7995.74 709
7996.58 711
7997.43 674
7998.27 619
7999.11 662
7999.96 681
8000.80 673
8001.65 634
8002.49 651
8003.34 621
8004.18 618
8005.02 636
8005.87 650
8006.71 726
8007.56 635
8008.40 640
8009.25 674
8010.09 688
8010.93 680
8011.78 684
8012.62 671
8013.47 680
8014.31 665
8015.16 655
8016.00 667
8016.85 653
8017.69 729
8018.54 666
8019.38 625
8020.23 654
8021.07 650
8021.92 584
8022.76 633
8023.61 669
8024.45 695
8025.30 661
8026.14 676
8026.99 645
8027.83 646
8028.68 568
8029.53 649
8030.37 698
8031.22 622
8032.06 627
8032.91 637
8033.75 700
8034.60 640
8035.45 610
8036.29 645
8037.14 661
8037.98 715
8038.83 696
8039.68 641
8040.52 661
8041.37 688
8042.21 676
8043.06 587
8043.91 599
8044.75 603
8045.60 599
8046.45 592
8047.29 602
8048.14 616
8048.99 591
8049.83 638
8050.68 620
8051.53 611
8052.37 612
8053.22 596
8054.07 601
8054.91 601
8055.76 610
8056.61 664
8057.45 607
8058.30 613
8059.15 651
8060.00 645
8060.84 658
8061.69 652
8062.54 648
8063.38 617
8064.23 671
8065.08 614
8065.93 651
8066.77 597
8067.62 629
8068.47 642
8069.32 634
8070.16 660
8071.01 633
8071.86 628
8072.71 615
8073.56 662
8074.40 643
8075.25 614
8076.10 582
8076.95 615
8077.80 606
8078.64 672
8079.49 630
8080.34 607
8081.19 602
8082.04 699
8082.89 671
8083.73 660
8084.58 667
8085.43 670
8086.28 657
8087.13 629
8087.98 702
8088.82 640
8089.67 650
8090.52 600
8091.37 640
8092.22 600
8093.07 634
8093.92 637
8094.77 615
8095.62 619
8096.46 676
8097.31 597
8098.16 629
8099.01 604
8099.86 600
8100.71 655
8101.56 694
8102.41 672
8103.26 641
8104.11 698
8104.96 661
8105.81 638
8106.66 600
8107.51 614
8108.36 608
8109.21 646
8110.06 615
8110.91 667
8111.76 641
8112.61 629
8113.46 604
8114.31 595
8115.16 628
8116.01 665
8116.86 689
8117.71 582
8118.56 654
8119.41 621
8120.26 661
8121.11 664
8121.96 630
8122.81 673
8123.66 694
8124.51 660
8125.36 650
8126.21 624
8127.06 595
8127.91 621
8128.76 667
8129.61 682
8130.46 628
8131.31 724
8132.17 703
8133.02 656
8133.87 598
8134.72 698
8135.57 679
8136.42 661
8137.27 683
8138.12 746
8138.97 780
8139.83 717
8140.68 711
8141.53 713
8142.38 703
8143.23 738
8144.08 750
8144.94 699
8145.79 728
8146.64 723
8147.49 753
8148.34 765
8149.19 701
8150.05 682
8150.90 721
8151.75 691
8152.60 707
8153.45 869
8154.31 802
8155.16 788
8156.01 713
8156.86 778
8157.71 701
8158.57 736
8159.42 738
8160.27 823
8161.12 811
8161.98 773
8162.83 761
8163.68 712
8164.53 689
8165.39 667
8166.24 612
8167.09 639
8167.95 649
8168.80 647
8169.65 663
8170.50 682
8171.36 626
8172.21 686
8173.06 732
8173.92 693
8174.77 697
8175.62 660
8176.48 713
8177.33 649
8178.18 633
8179.04 698
8179.89 708
8180.74 636
8181.60 640
8182.45 646
8183.30 620
8184.16 620
8185.01 613
8185.86 634
8186.72 637
8187.57 640
8188.43 614
8189.28 617
8190.13 596
8190.99 612
8191.84 645
8192.70 630
8193.55 650
8194.40 674
8195.26 680
8196.11 599
8196.97 657
8197.82 634
8198.68 599
8199.53 594
8200.39 639
8201.24 619
8202.09 612
8202.95 632
8203.80 625
8204.66 583
8205.51 586
8206.37 603
8207.22 619
8208.08 653
8208.93 579
8209.79 584
8210.64 608
8211.50 637
8212.35 644
8213.21 619
8214.06 642
8214.92 661
8215.77 587
8216.63 578
8217.49 595
8218.34 622
8219.20 614
8220.05 623
8220.91 595
8221.76 600
8222.62 581
8223.47 592
8224.33 633
8225.19 649
8226.04 627
8226.90 596
8227.75 602
8228.61 635
8229.47 591
8230.32 575
8231.18 640
8232.03 696
8232.89 657
8233.75 609
8234.60 573
8235.46 614
8236.32 604
8237.17 629
8238.03 584
8238.88 609
8239.74 642
8240.60 598
8241.45 592
8242.31 613
8243.17 612
8244.02 628
8244.88 642
8245.74 601
8246.60 597
8247.45 588
8248.31 598
8249.17 562
8250.02 636
8250.88 632
8251.74 613
8252.59 596
8253.45 627
8254.31 641
8255.17 651
8256.02 589
8256.88 645
8257.74 643
8258.60 608
8259.45 534
8260.31 559
8261.17 604
8262.03 578
8262.89 612
8263.74 578
8264.60 600
8265.46 590
8266.32 600
8267.17 616
8268.03 610
8268.89 596
8269.75 657
8270.61 632
8271.47 600
8272.32 591
8273.18 578
8274.04 581
8274.90 563
8275.76 640
8276.62 642
8277.47 651
8278.33 606
8279.19 602
8280.05 631
8280.91 677
8281.77 618
8282.63 654
8283.48 601
8284.34 622
8285.20 582
8286.06 644
8286.92 596
8287.78 614
8288.64 616
8289.50 614
8290.36 634
8291.22 593
8292.08 644
8292.94 710
8293.79 655
8294.65 606
8295.51 549
8296.37 591
8297.23 611
8298.09 677
8298.95 624
8299.81 563
8300.67 614
8301.53 667
8302.39 661
8303.25 619
8304.11 623
8304.97 618
8305.83 705
8306.69 661
8307.55 648
8308.41 661
8309.27 667
8310.13 651
8310.99 589
8311.85 652
8312.71 614
8313.57 608
8314.43 632
8315.29 569
8316.15 600
8317.01 637
8317.88 641
8318.74 632
8319.60 657
8320.46 680
8321.32 640
8322.18 623
8323.04 644
8323.90 616
8324.76 634
8325.62 640
8326.48 669
8327.34 647
8328.21 617
8329.07 649
8329.93 648
8330.79 632
8331.65 636
8332.51 669
8333.37 648
8334.24 612
8335.10 631
8335.96 587
8336.82 642
8337.68 675
8338.54 666
8339.41 626
8340.27 622
8341.13 594
8341.99 618
8342.85 583
8343.71 596
8344.58 591
8345.44 612
8346.30 619
8347.16 666
8348.02 633
8348.89 658
8349.75 668
8350.61 647
8351.47 658
8352.34 660
8353.20 650
8354.06 596
8354.92 603
8355.79 659
8356.65 647
8357.51 636
8358.37 594
8359.24 613
8360.10 602
8360.96 594
8361.83 599
8362.69 578
8363.55 643
8364.41 630
8365.28 597
8366.14 582
8367.00 642
8367.87 614
8368.73 649
8369.59 635
8370.46 682
8371.32 687
8372.18 655
8373.05 644
8373.91 575
8374.77 604
8375.64 573
8376.50 572
8377.37 619
8378.23 642
8379.09 640
8379.96 592
8380.82 663
8381.68 694
8382.55 637
8383.41 627
8384.28 605
8385.14 623
8386.01 610
8386.87 627
8387.73 692
8388.60 674
8389.46 595
8390.33 599
8391.19 629
8392.06 595
8392.92 573
8393.78 543
8394.65 574
8395.51 563
8396.38 558
8397.24 601
8398.11 629
8398.97 631
8399.84 630
8400.70 638
8401.57 613
8402.43 617
8403.30 641
8404.16 637
8405.03 616
8405.89 627
8406.76 668
8407.62 620
8408.49 605
8409.35 583
8410.22 587
8411.08 630
8411.95 596
8412.82 631
8413.68 622
8414.55 675
8415.41 652
8416.28 632
8417.14 561
8418.01 590
8418.88 582
8419.74 660
8420.61 628
8421.47 594
8422.34 575
8423.21 544
8424.07 556
8424.94 618
8425.80 680
8426.67 716
8427.54 593
8428.40 579
8429.27 626
8430.14 688
8431.00 651
8431.87 631
8432.74 651
8433.60 612
8434.47 661
8435.34 628
8436.20 670
8437.07 679
8437.94 666
8438.80 705
8439.67 684
8440.54 643
8441.40 694
8442.27 708
8443.14 708
8444.00 737
8444.87 775
8445.74 706
8446.61 711
8447.47 735
8448.34 688
8449.21 704
8450.08 735
8450.94 701
8451.81 705
8452.68 725
8453.55 679
8454.41 662
8455.28 779
8456.15 771
8457.02 832
8457.88 801
8458.75 825
8459.62 809
8460.49 822
8461.36 823
8462.22 694
8463.09 767
8463.96 799
8464.83 805
8465.70 752
8466.57 761
8467.43 773
8468.30 763
8469.17 784
8470.04 836
8470.91 804
8471.78 887
8472.65 883
8473.51 873
8474.38 866
8475.25 819
8476.12 862
8476.99 821
8477.86 821
8478.73 727
8479.60 739
8480.46 734
8481.33 731
8482.20 673
8483.07 676
8483.94 666
8484.81 670
8485.68 697
8486.55 675
8487.42 619
8488.29 694
8489.16 720
8490.03 682
8490.90 652
8491.77 618
8492.64 683
8493.51 661
8494.37 758
8495.24 744
8496.11 717
8496.98 664
8497.85 729
8498.72 709
8499.59 657
8500.46 677
8501.33 687
8502.20 703
8503.07 701
8503.94 677
8504.82 659
8505.69 722
8506.56 633
8507.43 698
8508.30 684
8509.17 697
8510.04 725
8510.91 766
8511.78 698
8512.65 746
8513.52 719
8514.39 718
8515.26 730
8516.13 751
8517.00 779
8517.87 764
8518.75 761
8519.62 683
8520.49 714
8521.36 686
8522.23 701
8523.10 680
8523.97 731
8524.84 710
8525.71 696
8526.59 659
8527.46 676
8528.33 680
8529.20 750
8530.07 709
8530.94 691
8531.82 728
8532.69 692
8533.56 762
8534.43 730
8535.30 718
8536.17 707
8537.05 740
8537.92 725
8538.79 719
8539.66 763
8540.53 748
8541.41 710
8542.28 714
8543.15 744
8544.02 750
8544.90 738
8545.77 757
8546.64 730
8547.51 686
8548.39 711
8549.26 735
8550.13 733
8551.00 739
8551.88 758
8552.75 770
8553.62 905
8554.49 1008
8555.37 982
8556.24 1003
8557.11 954
8557.99 968
8558.86 974
8559.73 901
8560.60 775
8561.48 820
8562.35 803
8563.22 743
8564.10 693
8564.97 701
8565.84 698
8566.72 680
8567.59 687
8568.46 630
8569.34 655
8570.21 633
8571.09 694
8571.96 646
8572.83 653
8573.71 587
8574.58 683
8575.45 640
8576.33 592
8577.20 582
8578.08 648
8578.95 649
8579.82 604
8580.70 593
8581.57 566
8582.45 591
8583.32 638
8584.20 625
8585.07 609
8585.94 657
8586.82 624
8587.69 623
8588.57 600
8589.44 665
8590.32 706
8591.19 656
8592.07 555
8592.94 634
8593.82 628
8594.69 675
8595.57 731
8596.44 659
8597.32 662
8598.19 613
8599.07 648
8599.94 650
8600.82 659
8601.69 669
8602.57 603
8603.44 620
8604.32 618
8605.19 587
8606.07 611
8606.94 622
8607.82 661
8608.69 654
8609.57 604
8610.45 643
8611.32 621
8612.20 577
8613.07 577
8613.95 606
8614.82 586
8615.70 678
8616.58 666
8617.45 674
8618.33 596
8619.21 609
8620.08 622
8620.96 644
8621.83 557
8622.71 572
8623.59 554
8624.46 560
8625.34 620
8626.22 564
8627.09 625
8627.97 602
8628.85 635
8629.72 594
8630.60 668
8631.48 591
8632.35 656
8633.23 592
8634.11 610
8634.98 585
8635.86 593
8636.74 626
8637.61 618
8638.49 643
8639.37 624
8640.24 602
8641.12 620
8642.00 594
8642.88 572
8643.75 568
8644.63 592
8645.51 591
8646.39 632
8647.26 655
8648.14 631
8649.02 553
8649.90 602
8650.77 579
8651.65 580
8652.53 560
8653.41 565
8654.29 556
8655.16 628
8656.04 550
8656.92 548
8657.80 571
8658.68 606
8659.55 565
8660.43 583
8661.31 537
8662.19 556
8663.07 539
8663.95 531
8664.82 549
8665.70 538
8666.58 552
8667.46 564
8668.34 604
8669.22 510
8670.10 515
8670.97 551
8671.85 578
8672.73 557
8673.61 559
8674.49 585
8675.37 619
8676.25 565
8677.13 505
8678.01 560
8678.88 563
8679.76 576
8680.64 549
8681.52 565
8682.40 587
8683.28 549
8684.16 557
8685.04 585
8685.92 580
8686.80 602
8687.68 571
8688.56 560
8689.44 610
8690.32 564
8691.20 536
8692.08 549
8692.96 542
8693.84 534
8694.72 579
8695.60 541
8696.48 532
8697.36 529
8698.24 559
8699.12 529
8700.00 520
8700.88 516
8701.76 563
8702.64 558
8703.52 544
8704.40 531
8705.28 518
8706.16 520
8707.04 548
8707.92 561
8708.80 577
8709.68 554
8710.56 516
8711.44 557
8712.33 530
8713.21 547
8714.09 548
8714.97 541
8715.85 522
8716.73 535
8717.61 592
8718.49 564
8719.37 554
8720.25 541
8721.14 577
8722.02 581
8722.90 540
8723.78 528
8724.66 569
8725.54 540
8726.42 612
8727.31 619
8728.19 563
8729.07 522
8729.95 608
8730.83 593
8731.72 574
8732.60 597
8733.48 571
8734.36 607
8735.24 556
8736.12 573
8737.01 609
8737.89 594
8738.77 562
8739.65 528
8740.54 551
8741.42 551
8742.30 575
8743.18 580
8744.07 557
8744.95 585
8745.83 559
8746.71 571
8747.60 533
8748.48 561
8749.36 612
8750.24 614
8751.13 520
8752.01 558
8752.89 626
8753.77 603
8754.66 625
8755.54 607
8756.42 687
8757.31 647
8758.19 681
8759.07 611
8759.96 633
8760.84 700
8761.72 659
8762.61 682
8763.49 648
8764.37 619
8765.26 580
8766.14 642
8767.02 662
8767.91 662
8768.79 603
8769.68 645
8770.56 646
8771.44 591
8772.33 596
8773.21 620
8774.09 636
8774.98 598
8775.86 587
8776.75 580
8777.63 626
8778.52 575
8779.40 608
8780.28 619
8781.17 529
8782.05 528
8782.94 609
8783.82 502
8784.71 531
8785.59 536
8786.47 546
8787.36 553
8788.24 527
8789.13 523
8790.01 591
8790.90 542
8791.78 551
8792.67 552
8793.55 555
8794.44 562
8795.32 509
8796.21 573
8797.09 574
8797.98 516
8798.86 507
8799.75 539
8800.63 569
8801.52 553
8802.41 523
8803.29 577
8804.18 561
8805.06 499
8805.95 512
8806.83 493
8807.72 546
8808.60 564
8809.49 555
8810.38 538
8811.26 539
8812.15 521
8813.03 524
8813.92 541
8814.81 520
8815.69 543
8816.58 502
8817.46 504
8818.35 504
8819.24 518
8820.12 485
8821.01 533
8821.89 527
8822.78 572
8823.67 526
8824.55 504
8825.44 516
8826.33 520
8827.21 580
8828.10 582
8828.99 523
8829.87 535
8830.76 511
8831.65 516
8832.53 514
8833.42 539
8834.31 583
8835.20 530
8836.08 549
8836.97 532
8837.86 545
8838.74 480
8839.63 452
8840.52 509
8841.41 509
8842.29 524
8843.18 496
8844.07 519
8844.96 499
8845.84 517
8846.73 487
8847.62 484
8848.51 506
8849.39 520
8850.28 477
8851.17 454
8852.06 477
8852.95 509
8853.83 551
8854.72 501
8855.61 538
8856.50 520
8857.39 463
8858.27 493
8859.16 514
8860.05 484
8860.94 510
8861.83 502
8862.72 517
8863.60 482
8864.49 451
8865.38 475
8866.27 503
8867.16 481
8868.05 473
8868.94 471
8869.83 492
8870.71 492
8871.60 501
8872.49 504
8873.38 502
8874.27 542
8875.16 543
8876.05 554
8876.94 499
8877.83 516
8878.72 516
8879.60 485
8880.49 485
8881.38 507
8882.27 527
8883.16 524
8884.05 536
8884.94 519
8885.83 481
8886.72 501
8887.61 479
8888.50 513
8889.39 471
8890.28 483
8891.17 518
8892.06 467
8892.95 467
8893.84 450
8894.73 440
8895.62 487
8896.51 479
8897.40 477
8898.29 496
8899.18 481
8900.07 450
8900.96 461
8901.85 477
8902.74 451
8903.63 463
8904.52 455
8905.41 447
8906.30 466
8907.19 472
8908.08 453
8908.98 479
8909.87 519
8910.76 502
8911.65 458
8912.54 443
8913.43 474
8914.32 451
8915.21 503
8916.10 498
8916.99 446
8917.89 511
8918.78 466
8919.67 507
8920.56 470
8921.45 489
8922.34 530
8923.23 482
8924.13 429
8925.02 489
8925.91 454
8926.80 457
8927.69 443
8928.58 460
8929.48 498
8930.37 487
8931.26 489
8932.15 449
8933.04 468
8933.93 470
8934.83 431
8935.72 421
8936.61 458
8937.50 462
8938.40 447
8939.29 484
8940.18 458
8941.07 445
8941.96 460
8942.86 490
8943.75 440
8944.64 447
8945.53 466
8946.43 456
8947.32 451
8948.21 480
8949.11 457
8950.00 499
8950.89 469
8951.78 518
8952.68 548
8953.57 470
8954.46 431
8955.36 403
8956.25 450
8957.14 469
8958.04 499
8958.93 474
8959.82 462
8960.72 449
8961.61 479
8962.50 473
8963.40 425
8964.29 484
8965.18 496
8966.08 447
8966.97 468
8967.86 474
8968.76 489
8969.65 468
8970.54 458
8971.44 457
8972.33 449
8973.23 462
8974.12 431
8975.01 442
8975.91 452
8976.80 438
8977.70 472
8978.59 452
8979.49 451
8980.38 410
8981.27 434
8982.17 449
8983.06 429
8983.96 469
8984.85 447
8985.75 412
8986.64 414
8987.54 457
8988.43 444
8989.33 434
8990.22 488
8991.12 458
8992.01 532
8992.90 460
8993.80 436
8994.69 464
8995.59 462
8996.49 502
8997.38 442
8998.28 474
8999.17 458
9000.07 486
9000.96 454
9001.86 423
9002.75 465
9003.65 483
9004.54 504
9005.44 462
9006.33 435
9007.23 421
9008.13 464
9009.02 458
9009.92 479
9010.81 478
9011.71 489
9012.60 479
9013.50 442
9014.40 459
9015.29 452
9016.19 502
9017.09 471
9017.98 498
9018.88 427
9019.77 474
9020.67 459
9021.57 450
9022.46 420
9023.36 428
9024.26 424
9025.15 443
9026.05 473
9026.95 486
9027.84 472
9028.74 470
9029.64 465
9030.53 466
9031.43 477
9032.33 460
9033.22 449
9034.12 467
9035.02 466
9035.91 430
9036.81 472
9037.71 447
9038.61 475
9039.50 441
9040.40 440
9041.30 449
9042.20 460
9043.09 439
9043.99 426
9044.89 500
9045.79 456
9046.68 449
9047.58 454
9048.48 494
9049.38 487
9050.27 448
9051.17 440
9052.07 430
9052.97 436
9053.87 436
9054.76 434
9055.66 477
9056.56 450
9057.46 427
9058.36 455
9059.25 464
9060.15 467
9061.05 474
9061.95 446
9062.85 414
9063.75 473
9064.64 472
9065.54 468
9066.44 456
9067.34 437
9068.24 462
9069.14 476
9070.04 464
9070.94 459
9071.83 453
9072.73 471
9073.63 460
9074.53 474
9075.43 445
9076.33 446
9077.23 485
9078.13 454
9079.03 458
9079.93 476
9080.83 439
9081.72 450
9082.62 412
9083.52 433
9084.42 440
9085.32 456
9086.22 442
9087.12 486
9088.02 434
9088.92 443
9089.82 455
9090.72 443
9091.62 476
9092.52 461
9093.42 420
9094.32 461
9095.22 467
9096.12 443
9097.02 462
9097.92 437
9098.82 466
9099.72 454
9100.62 463
9101.52 460
9102.42 476
9103.32 452
9104.22 465
9105.12 411
9106.02 466
9106.92 451
9107.83 448
9108.73 479
9109.63 440
9110.53 422
9111.43 471
9112.33 435
9113.23 432
9114.13 466
9115.03 440
9115.93 452
9116.83 456
9117.74 443
9118.64 423
9119.54 427
9120.44 442
9121.34 461
9122.24 443
9123.14 421
9124.04 432
9124.95 452
9125.85 408
9126.75 419
9127.65 466
9128.55 428
9129.45 439
9130.36 462
9131.26 480
9132.16 454
9133.06 451
9133.96 453
9134.87 421
9135.77 422
9136.67 470
9137.57 467
9138.47 470
9139.38 447
9140.28 467
9141.18 480
9142.08 424
9142.99 451
9143.89 448
9144.79 457
9145.69 426
9146.60 434
9147.50 412
9148.40 398
9149.30 402
9150.21 445
9151.11 481
9152.01 417
9152.92 409
9153.82 446
9154.72 462
9155.62 452
9156.53 447
9157.43 429
9158.33 417
9159.24 418
9160.14 421
9161.04 429
9161.95 428
9162.85 422
9163.75 405
9164.66 423
9165.56 418
9166.46 430
9167.37 400
9168.27 423
9169.17 461
9170.08 449
9170.98 460
9171.89 463
9172.79 431
9173.69 410
9174.60 399
9175.50 418
9176.41 433
9177.31 416
9178.21 426
9179.12 403
9180.02 420
9180.93 435
9181.83 450
9182.74 429
9183.64 414
9184.54 420
9185.45 432
9186.35 460
9187.26 456
9188.16 447
9189.07 411
9189.97 412
9190.88 432
9191.78 442
9192.69 398
9193.59 440
9194.50 393
9195.40 393
9196.31 448
9197.21 448
9198.12 456
9199.02 419
9199.93 448
9200.83 484
9201.74 459
9202.64 505
9203.55 474
9204.45 474
9205.36 522
9206.26 457
9207.17 416
9208.08 435
9208.98 411
9209.89 407
9210.79 455
9211.70 436
9212.60 431
9213.51 416
9214.42 403
9215.32 448
9216.23 458
9217.13 435
9218.04 480
9218.95 467
9219.85 403
9220.76 394
9221.66 428
9222.57 422
9223.48 406
9224.38 447
9225.29 392
9226.20 386
9227.10 447
9228.01 419
9228.92 402
9229.82 390
9230.73 437
9231.64 452
9232.54 434
9233.45 368
9234.36 421
9235.26 440
9236.17 484
9237.08 426
9237.99 409
9238.89 431
9239.80 408
9240.71 409
9241.61 460
9242.52 481
9243.43 414
9244.34 413
9245.24 429
9246.15 435
9247.06 411
9247.97 400
9248.87 450
9249.78 392
9250.69 409
9251.60 453
9252.50 433
9253.41 418
9254.32 416
9255.23 455
9256.14 431
9257.04 401
9257.95 408
9258.86 420
9259.77 450
9260.68 464
9261.59 429
9262.49 449
9263.40 409
9264.31 420
9265.22 389
9266.13 422
9267.04 448
9267.94 361
9268.85 406
9269.76 379
9270.67 364
9271.58 429
9272.49 421
9273.40 426
9274.31 398
9275.21 449
9276.12 449
9277.03 434
9277.94 447
9278.85 419
9279.76 473
9280.67 411
9281.58 396
9282.49 368
9283.40 427
9284.31 415
9285.22 407
9286.12 397
9287.03 407
9287.94 411
9288.85 443
9289.76 404
9290.67 404
9291.58 407
9292.49 386
9293.40 388
9294.31 396
9295.22 425
9296.13 433
9297.04 426
9297.95 405
9298.86 446
9299.77 450
9300.68 430
9301.59 425
9302.50 459
9303.41 433
9304.32 432
9305.23 404
9306.14 451
9307.05 494
9307.96 453
9308.88 447
9309.79 481
9310.70 462
9311.61 476
9312.52 458
9313.43 423
9314.34 409
9315.25 442
9316.16 454
9317.07 449
9317.98 411
9318.89 407
9319.81 456
9320.72 452
9321.63 446
9322.54 436
9323.45 492
9324.36 434
9325.27 416
9326.18 413
9327.10 442
9328.01 411
9328.92 465
9329.83 462
9330.74 417
9331.65 434
9332.57 408
9333.48 390
9334.39 413
9335.30 441
9336.21 423
9337.12 417
9338.04 389
9338.95 425
9339.86 393
9340.77 402
9341.69 401
9342.60 393
9343.51 459
9344.42 386
9345.33 362
9346.25 430
9347.16 389
9348.07 375
9348.98 423
9349.90 440
9350.81 385
9351.72 392
9352.63 425
9353.55 456
9354.46 407
9355.37 407
9356.29 394
9357.20 400
9358.11 395
9359.02 439
9359.94 460
9360.85 409
9361.76 449
9362.68 431
9363.59 429
9364.50 438
9365.42 396
9366.33 418
9367.24 421
9368.16 431
9369.07 465
9369.98 426
9370.90 452
9371.81 450
9372.73 420
9373.64 366
9374.55 458
9375.47 434
9376.38 433
9377.29 421
9378.21 387
9379.12 396
9380.04 432
9380.95 448
9381.86 411
9382.78 429
9383.69 427
9384.61 436
9385.52 423
9386.44 413
9387.35 464
9388.26 437
9389.18 416
9390.09 448
9391.01 438
9391.92 444
9392.84 421
9393.75 440
9394.67 423
9395.58 412
9396.50 429
9397.41 405
9398.33 474
9399.24 403
9400.16 420
9401.07 424
9401.99 389
9402.90 439
9403.82 419
9404.73 416
9405.65 424
9406.56 432
9407.48 438
9408.39 431
9409.31 398
9410.22 374
9411.14 354
9412.06 412
9412.97 379
9413.89 377
9414.80 396
9415.72 382
9416.63 390
9417.55 413
9418.47 394
9419.38 421
9420.30 415
9421.21 382
9422.13 419
9423.05 406
9423.96 411
9424.88 411
9425.80 425
9426.71 445
9427.63 378
9428.54 364
9429.46 408
9430.38 386
9431.29 398
9432.21 429
9433.13 371
9434.04 358
9434.96 420
9435.88 413
9436.79 400
9437.71 407
9438.63 431
9439.55 432
9440.46 435
9441.38 440
9442.30 448
9443.21 418
9444.13 392
9445.05 417
9445.96 400
9446.88 428
9447.80 414
9448.72 374
9449.63 411
9450.55 396
9451.47 442
9452.39 418
9453.30 456
9454.22 426
9455.14 455
9456.06 386
9456.98 425
9457.89 415
9458.81 410
9459.73 391
9460.65 406
9461.57 392
9462.48 403
9463.40 405
9464.32 419
9465.24 395
9466.16 398
9467.07 397
9467.99 406
9468.91 392
9469.83 386
9470.75 397
9471.67 407
9472.58 427
9473.50 441
9474.42 420
9475.34 419
9476.26 404
9477.18 369
9478.10 386
9479.02 394
9479.93 395
9480.85 428
9481.77 437
9482.69 411
9483.61 454
9484.53 389
9485.45 377
9486.37 434
9487.29 430
9488.21 388
9489.13 418
9490.05 399
9490.97 387
9491.88 408
9492.80 391
9493.72 395
9494.64 376
9495.56 407
9496.48 372
9497.40 374
9498.32 367
9499.24 337
9500.16 368
9501.08 381
9502.00 387
9502.92 386
9503.84 389
9504.76 401
9505.68 409
9506.60 375
9507.52 358
9508.44 391
9509.36 390
9510.28 426
9511.20 396
9512.12 392
9513.05 402
9513.97 393
9514.89 426
9515.81 414
9516.73 455
9517.65 390
9518.57 402
9519.49 418
9520.41 439
9521.33 415
9522.25 382
9523.17 380
9524.09 374
9525.02 362
9525.94 423
9526.86 367
9527.78 370
9528.70 392
9529.62 400
9530.54 397
9531.46 397
9532.39 402
9533.31 401
9534.23 413
9535.15 422
9536.07 410
9536.99 384
9537.92 437
9538.84 402
9539.76 399
9540.68 433
9541.60 486
9542.53 394
9543.45 384
9544.37 404
9545.29 358
9546.21 408
9547.14 441
9548.06 422
9548.98 402
9549.90 480
9550.82 446
9551.75 418
9552.67 433
9553.59 366
9554.51 381
9555.44 400
9556.36 424
9557.28 389
9558.21 395
9559.13 387
9560.05 368
9560.97 378
9561.90 424
9562.82 407
9563.74 404
9564.67 407
9565.59 385
9566.51 406
9567.43 398
9568.36 428
9569.28 413
9570.20 383
9571.13 398
9572.05 356
9572.97 342
9573.90 403
9574.82 387
9575.74 378
9576.67 383
9577.59 436
9578.52 441
9579.44 433
9580.36 368
9581.29 407
9582.21 405
9583.13 408
9584.06 402
9584.98 470
9585.91 408
9586.83 405
9587.76 402
9588.68 402
9589.60 423
9590.53 417
9591.45 406
9592.38 410
9593.30 406
9594.23 438
9595.15 410
9596.07 395
9597.00 438
9597.92 432
9598.85 434
9599.77 454
9600.70 433
9601.62 400
9602.55 378
9603.47 391
9604.40 388
9605.32 393
9606.25 438
9607.17 453
9608.10 463
9609.02 378
9609.95 404
9610.87 425
9611.80 440
9612.72 443
9613.65 411
9614.57 452
9615.50 468
9616.43 463
9617.35 423
9618.28 448
9619.20 443
9620.13 449
9621.05 489
9621.98 483
9622.91 461
9623.83 463
9624.76 522
9625.68 523
9626.61 490
9627.54 501
9628.46 463
9629.39 495
9630.31 516
9631.24 521
9632.17 489
9633.09 479
9634.02 467
9634.95 511
9635.87 459
9636.80 478
9637.72 500
9638.65 532
9639.58 557
9640.50 557
9641.43 540
9642.36 536
9643.28 524
9644.21 553
9645.14 549
9646.07 565
9646.99 549
9647.92 563
9648.85 552
9649.77 523
9650.70 569
9651.63 595
9652.56 587
9653.48 581
9654.41 672
9655.34 568
9656.26 550
9657.19 590
9658.12 544
9659.05 489
9659.98 481
9660.90 522
9661.83 505
9662.76 507
9663.69 523
9664.61 556
9665.54 490
9666.47 533
9667.40 551
9668.33 543
9669.25 505
9670.18 534
9671.11 564
9672.04 547
9672.97 515
9673.89 513
9674.82 463
9675.75 550
9676.68 536
9677.61 532
9678.54 530
9679.47 500
9680.39 563
9681.32 526
9682.25 503
9683.18 476
9684.11 536
9685.04 469
9685.97 471
9686.90 449
9687.82 479
9688.75 490
9689.68 489
9690.61 523
9691.54 515
9692.47 561
9693.40 539
9694.33 538
9695.26 538
9696.19 552
9697.12 605
9698.05 567
9698.98 527
9699.90 553
9700.83 535
9701.76 512
9702.69 535
9703.62 555
9704.55 562
9705.48 538
9706.41 572
9707.34 530
9708.27 540
9709.20 543
9710.13 594
9711.06 558
9711.99 495
9712.92 509
9713.85 515
9714.78 443
9715.71 454
9716.64 522
9717.57 498
9718.50 488
9719.44 521
9720.37 499
9721.30 480
9722.23 487
9723.16 461
9724.09 502
9725.02 478
9725.95 512
9726.88 496
9727.81 501
9728.74 484
9729.67 536
9730.60 548
9731.54 513
9732.47 531
9733.40 557
9734.33 525
9735.26 530
9736.19 552
9737.12 513
9738.05 490
9738.99 488
9739.92 483
9740.85 505
9741.78 524
9742.71 539
9743.64 553
9744.57 530
9745.51 508
9746.44 555
9747.37 541
9748.30 539
9749.23 473
9750.17 544
9751.10 564
9752.03 538
9752.96 523
9753.89 523
9754.83 510
9755.76 496
9756.69 562
9757.62 577
9758.56 537
9759.49 546
9760.42 517
9761.35 512
9762.29 547
9763.22 544
9764.15 541
9765.08 564
9766.02 577
9766.95 564
9767.88 543
9768.81 560
9769.75 539
9770.68 622
9771.61 554
9772.55 542
9773.48 524
9774.41 485
9775.35 557
9776.28 621
9777.21 525
9778.14 572
9779.08 550
9780.01 593
9780.94 594
9781.88 626
9782.81 668
9783.75 660
9784.68 630
9785.61 641
9786.55 674
9787.48 686
9788.41 646
9789.35 642
9790.28 636
9791.22 564
9792.15 580
9793.08 548
9794.02 590
9794.95 573
9795.89 591
9796.82 570
9797.75 575
9798.69 586
9799.62 606
9800.56 543
9801.49 589
9802.43 592
9803.36 588
9804.29 566
9805.23 607
9806.16 614
9807.10 525
9808.03 499
9808.97 508
9809.90 532
9810.84 511
9811.77 496
9812.71 514
9813.64 513
9814.58 524
9815.51 507
9816.45 489
9817.38 523
9818.32 491
9819.25 549
9820.19 529
9821.12 493
9822.06 499
9822.99 495
9823.93 551
9824.87 494
9825.80 492
9826.74 463
9827.67 533
9828.61 518
9829.54 538
9830.48 489
9831.42 530
9832.35 470
9833.29 491
9834.22 509
9835.16 528
9836.10 491
9837.03 467
9837.97 474
9838.90 479
9839.84 531
9840.78 531
9841.71 490
9842.65 479
9843.59 519
9844.52 513
9845.46 516
9846.40 473
9847.33 480
9848.27 526
9849.20 518
9850.14 504
9851.08 530
9852.02 508
9852.95 527
9853.89 516
9854.83 493
9855.76 528
9856.70 523
9857.64 537
9858.57 582
9859.51 497
9860.45 520
9861.39 530
9862.32 532
9863.26 555
9864.20 515
9865.14 504
9866.07 514
9867.01 566
9867.95 547
9868.89 562
9869.82 572
9870.76 564
9871.70 560
9872.64 558
9873.57 553
9874.51 561
9875.45 521
9876.39 562
9877.33 537
9878.26 579
9879.20 549
9880.14 557
9881.08 579
9882.02 574
9882.96 587
9883.89 572
9884.83 581
9885.77 590
9886.71 588
9887.65 554
9888.59 554
9889.52 547
9890.46 548
9891.40 557
9892.34 569
9893.28 528
9894.22 501
9895.16 514
9896.10 583
9897.03 578
9897.97 567
9898.91 602
9899.85 572
9900.79 592
9901.73 682
9902.67 617
9903.61 611
9904.55 634
9905.49 585
9906.43 608
9907.37 652
9908.31 637
9909.25 607
9910.18 599
9911.12 599
9912.06 610
9913.00 646
9913.94 677
9914.88 696
9915.82 654
9916.76 647
9917.70 587
9918.64 644
9919.58 625
9920.52 716
9921.46 715
9922.40 756
9923.34 781
9924.28 898
9925.22 1042
9926.16 1077
9927.10 1234
9928.05 1366
9928.99 1490
9929.93 1485
9930.87 1466
9931.81 1382
9932.75 1185
9933.69 1199
9934.63 997
9935.57 891
9936.51 816
9937.45 727
9938.39 676
9939.33 667
9940.27 615
9941.22 583
9942.16 604
9943.10 550
9944.04 568
9944.98 546
9945.92 546
9946.86 581
9947.80 542
9948.75 512
9949.69 485
9950.63 532
9951.57 509
9952.51 509
9953.45 537
9954.40 533
9955.34 526
9956.28 527
9957.22 498
9958.16 522
9959.10 516
9960.05 540
9960.99 566
9961.93 505
9962.87 523
9963.81 508
9964.76 530
9965.70 526
9966.64 554
9967.58 530
9968.53 519
9969.47 581
9970.41 541
9971.35 547
9972.30 505
9973.24 501
9974.18 531
9975.12 514
9976.07 506
9977.01 446
9977.95 461
9978.89 527
9979.84 469
9980.78 482
9981.72 463
9982.67 455
9983.61 506
9984.55 493
9985.50 494
9986.44 514
9987.38 491
9988.33 503
9989.27 505
9990.21 513
9991.16 507
9992.10 490
9993.04 527
9993.99 513
9994.93 506
9995.87 496
9996.82 529
9997.76 524
9998.70 541
9999.65 509
10000.59 528
10001.54 531
10002.48 547
10003.42 562
10004.37 507
10005.31 559
10006.26 553
10007.20 577
10008.14 553
10009.09 563
10010.03 586
10010.98 577
10011.92 527
10012.87 551
10013.81 544
10014.76 447
10015.70 464
10016.64 472
10017.59 546
10018.53 544
10019.48 524
10020.42 522
10021.37 491
10022.31 499
10023.26 479
10024.20 464
10025.15 491
10026.09 473
10027.04 525
10027.98 493
10028.93 534
10029.87 514
10030.82 513
10031.76 474
10032.71 487
10033.66 452
10034.60 458
10035.55 495
10036.49 465
10037.44 444
10038.38 433
10039.33 454
10040.27 494
10041.22 473
10042.17 437
10043.11 465
10044.06 474
10045.00 467
10045.95 452
10046.90 427
10047.84 404
10048.79 459
10049.73 438
10050.68 428
10051.63 431
10052.57 437
10053.52 444
10054.47 414
10055.41 402
10056.36 404
10057.31 423
10058.25 453
10059.20 415
10060.15 414
10061.09 410
10062.04 415
10062.99 448
10063.93 417
10064.88 418
10065.83 417
10066.77 416
10067.72 442
10068.67 431
10069.61 423
10070.56 418
10071.51 410
10072.46 391
10073.40 431
10074.35 393
10075.30 408
10076.25 412
10077.19 425
10078.14 411
10079.09 391
10080.04 379
10080.98 417
10081.93 423
10082.88 377
10083.83 426
10084.77 408
10085.72 381
10086.67 395
10087.62 410
10088.57 452
10089.51 445
10090.46 409
10091.41 411
10092.36 387
10093.31 392
10094.26 406
10095.20 410
10096.15 446
10097.10 371
10098.05 420
10099.00 404
10099.95 424
10100.89 403
10101.84 408
10102.79 402
10103.74 401
10104.69 399
10105.64 394
10106.59 387
10107.54 410
10108.49 414
10109.43 411
10110.38 398
10111.33 362
10112.28 380
10113.23 398
10114.18 360
10115.13 365
10116.08 359
10117.03 396
10117.98 391
10118.93 386
10119.88 367
10120.83 376
10121.78 370
10122.72 389
10123.67 383
10124.62 357
10125.57 346
10126.52 355
10127.47 374
10128.42 353
10129.37 346
10130.32 382
10131.27 408
10132.22 393
10133.17 398
10134.12 373
10135.07 347
10136.02 364
10136.97 369
10137.92 404
10138.88 382
10139.83 374
10140.78 367
10141.73 406
10142.68 366
10143.63 353
10144.58 360
10145.53 380
10146.48 362
10147.43 374
10148.38 383
10149.33 378
10150.28 445
10151.23 386
10152.19 369
10153.14 359
10154.09 369
10155.04 387
10155.99 379
10156.94 377
10157.89 380
10158.84 345
10159.80 345
10160.75 354
10161.70 330
10162.65 334
10163.60 349
10164.55 371
10165.50 385
10166.46 361
10167.41 343
10168.36 359
10169.31 370
10170.26 342
10171.21 338
10172.17 353
10173.12 352
10174.07 332
10175.02 346
10175.98 346
10176.93 341
10177.88 409
10178.83 380
10179.78 352
10180.74 358
10181.69 363
10182.64 341
10183.59 337
10184.55 370
10185.50 379
10186.45 358
10187.40 366
10188.36 375
10189.31 376
10190.26 370
10191.22 402
10192.17 391
10193.12 352
10194.07 367
10195.03 383
10195.98 321
10196.93 343
10197.89 369
10198.84 386
10199.79 352
10200.75 333
10201.70 357
10202.65 397
10203.61 371
10204.56 380
10205.51 381
10206.47 375
10207.42 386
10208.37 414
10209.33 427
10210.28 393
10211.24 405
10212.19 419
10213.14 383
10214.10 362
10215.05 374
10216.00 369
10216.96 382
10217.91 375
10218.87 376
10219.82 377
10220.78 366
10221.73 348
10222.68 373
10223.64 368
10224.59 344
10225.55 380
10226.50 390
10227.46 331
10228.41 346
10229.37 360
10230.32 371
10231.27 342
10232.23 314
10233.18 358
10234.14 323
10235.09 356
10236.05 358
10237.00 336
10237.96 361
10238.91 364
10239.87 350
10240.82 342
10241.78 325
10242.73 341
10243.69 330
10244.65 352
10245.60 336
10246.56 316
10247.51 367
10248.47 328
10249.42 368
10250.38 347
10251.33 369
10252.29 373
10253.25 404
10254.20 370
10255.16 361
10256.11 329
10257.07 350
10258.02 351
10258.98 387
10259.94 368
10260.89 385
10261.85 362
10262.81 367
10263.76 387
10264.72 408
10265.67 366
10266.63 336
10267.59 388
10268.54 352
10269.50 352
10270.46 381
10271.41 413
10272.37 355
10273.33 350
10274.28 354
10275.24 378
10276.20 378
10277.15 332
10278.11 347
10279.07 353
10280.02 391
10280.98 368
10281.94 342
10282.90 369
10283.85 365
10284.81 404
10285.77 352
10286.72 389
10287.68 399
10288.64 416
10289.60 372
10290.55 345
10291.51 367
10292.47 363
10293.43 406
10294.38 383
10295.34 352
10296.30 372
10297.26 362
10298.22 332
10299.17 374
10300.13 369
10301.09 374
10302.05 352
10303.01 361
10303.96 349
10304.92 352
10305.88 334
10306.84 379
10307.80 388
10308.75 321
10309.71 328
10310.67 367
10311.63 337
10312.59 293
10313.55 327
10314.51 314
10315.46 359
10316.42 360
10317.38 359
10318.34 366
10319.30 365
10320.26 317
10321.22 331
10322.18 343
10323.14 393
10324.09 348
10325.05 356
10326.01 330
10326.97 322
10327.93 298
10328.89 333
10329.85 331
10330.81 328
10331.77 355
10332.73 314
10333.69 339
10334.65 347
10335.61 352
10336.57 329
10337.53 342
10338.49 336
10339.45 327
10340.40 349
10341.36 334
10342.32 348
10343.28 337
10344.24 352
10345.20 352
10346.16 362
10347.12 367
10348.08 345
10349.05 307
10350.01 324
10350.97 341
10351.93 353
10352.89 373
10353.85 346
10354.81 352
10355.77 356
10356.73 328
10357.69 321
10358.65 359
10359.61 375
10360.57 361
10361.53 358
10362.49 362
10363.45 286
10364.41 319
10365.38 322
10366.34 325
10367.30 346
10368.26 370
10369.22 370
10370.18 357
10371.14 314
10372.10 385
10373.06 347
10374.03 347
10374.99 374
10375.95 336
10376.91 335
10377.87 315
10378.83 368
10379.80 354
10380.76 320
10381.72 333
10382.68 328
10383.64 315
10384.60 310
10385.57 334
10386.53 304
10387.49 332
10388.45 347
10389.41 321
10390.38 293
10391.34 313
10392.30 355
10393.26 341
10394.23 341
10395.19 347
10396.15 350
10397.11 364
10398.07 319
10399.04 363
10400.00 352
10400.96 350
10401.93 348
10402.89 374
10403.85 339
10404.81 327
10405.78 334
10406.74 347
10407.70 387
10408.67 335
10409.63 358
10410.59 355
10411.55 344
10412.52 347
10413.48 361
10414.44 373
10415.41 367
10416.37 380
10417.33 413
10418.30 413
10419.26 352
10420.22 411
10421.19 441
10422.15 446
10423.12 405
10424.08 422
10425.04 394
10426.01 409
10426.97 394
10427.93 368
10428.90 370
10429.86 326
10430.83 351
10431.79 356
10432.75 353
10433.72 380
10434.68 400
10435.65 363
10436.61 351
10437.58 332
10438.54 307
10439.50 335
10440.47 353
10441.43 344
10442.40 331
10443.36 331
10444.33 341
10445.29 328
10446.26 341
10447.22 341
10448.19 326
10449.15 295
10450.12 312
10451.08 346
10452.05 327
10453.01 369
10453.98 367
10454.94 380
10455.91 321
10456.87 329
10457.84 356
10458.80 370
10459.77 308
10460.73 382
10461.70 352
10462.66 334
10463.63 313
10464.59 328
10465.56 308
10466.53 312
10467.49 335
10468.46 319
10469.42 328
10470.39 320
10471.35 327
10472.32 313
10473.29 285
10474.25 339
10475.22 357
10476.18 347
10477.15 306
10478.12 336
10479.08 337
10480.05 310
10481.02 286
10481.98 305
10482.95 334
10483.91 342
10484.88 338
10485.85 345
10486.81 315
10487.78 311
10488.75 341
10489.71 342
10490.68 327
10491.65 329
10492.61 328
10493.58 322
10494.55 331
10495.52 329
10496.48 341
10497.45 345
10498.42 350
10499.38 335
10500.35 367
10501.32 356
10502.29 316
10503.25 338
10504.22 310
10505.19 351
10506.16 348
10507.12 326
10508.09 327
10509.06 358
10510.03 307
10510.99 310
10511.96 316
10512.93 295
10513.90 297
10514.87 298
10515.83 308
10516.80 323
10517.77 303
10518.74 314
10519.71 300
10520.67 285
10521.64 302
10522.61 307
10523.58 304
10524.55 332
10525.51 345
10526.48 300
10527.45 299
10528.42 313
10529.39 279
10530.36 249
10531.33 318
10532.29 340
10533.26 313
10534.23 314
10535.20 334
10536.17 309
10537.14 330
10538.11 320
10539.08 305
10540.05 298
10541.01 287
10541.98 342
10542.95 334
10543.92 346
10544.89 295
10545.86 326
10546.83 318
10547.80 304
10548.77 286
10549.74 283
10550.71 300
10551.68 304
10552.65 308
10553.62 315
10554.59 329
10555.56 298
10556.53 298
10557.50 285
10558.47 307
10559.44 302
10560.41 293
10561.38 287
10562.35 279
10563.32 320
10564.29 333
10565.26 307
10566.23 337
10567.20 333
10568.17 314
10569.14 310
10570.11 307
10571.08 303
10572.05 300
10573.02 335
10573.99 309
10574.96 311
10575.93 350
10576.90 343
10577.87 280
10578.84 311
10579.82 319
10580.79 310
10581.76 306
10582.73 318
10583.70 294
10584.67 304
10585.64 341
10586.61 328
10587.58 301
10588.56 319
10589.53 331
10590.50 297
10591.47 314
10592.44 344
10593.41 343
10594.38 335
10595.36 306
10596.33 296
10597.30 288
10598.27 254
10599.24 313
10600.21 312
10601.19 317
10602.16 283
10603.13 283
10604.10 325
10605.07 316
10606.05 300
10607.02 280
10607.99 320
10608.96 322
10609.93 318
10610.91 315
10611.88 318
10612.85 339
10613.82 294
10614.80 304
10615.77 302
10616.74 302
10617.71 267
10618.69 342
10619.66 295
10620.63 278
10621.61 295
10622.58 282
10623.55 313
10624.52 328
10625.50 322
10626.47 301
10627.44 318
10628.42 300
10629.39 288
10630.36 309
10631.34 307
10632.31 283
10633.28 277
10634.26 302
10635.23 297
10636.20 310
10637.18 311
10638.15 303
10639.12 306
10640.10 327
10641.07 327
10642.04 325
10643.02 314
10643.99 291
10644.97 264
10645.94 324
10646.91 312
10647.89 302
10648.86 303
10649.84 296
10650.81 329
10651.78 321
10652.76 290
10653.73 294
10654.71 280
10655.68 310
10656.66 282
10657.63 275
10658.60 308
10659.58 307
10660.55 288
10661.53 302
10662.50 287
10663.48 276
10664.45 278
10665.43 275
10666.40 302
10667.38 294
10668.35 253
10669.33 278
10670.30 302
10671.28 281
10672.25 276
10673.23 290
10674.20 307
10675.18 320
10676.15 270
10677.13 278
10678.10 288
10679.08 282
10680.05 297
10681.03 313
10682.01 300
10682.98 291
10683.96 308
10684.93 287
10685.91 294
10686.88 266
10687.86 305
10688.84 262
10689.81 276
10690.79 281
10691.76 312
10692.74 298
10693.72 309
10694.69 297
10695.67 286
10696.64 280
10697.62 276
10698.60 300
10699.57 273
10700.55 294
10701.53 290
10702.50 270
10703.48 325
10704.46 302
10705.43 292
10706.41 303
10707.39 293
10708.36 250
10709.34 312
10710.32 299
10711.29 320
10712.27 260
10713.25 264
10714.22 257
10715.20 248
10716.18 306
10717.16 290
10718.13 265
10719.11 302
10720.09 320
10721.07 300
10722.04 287
10723.02 284
10724.00 271
10724.98 244
10725.95 300
10726.93 300
10727.91 270
10728.89 260
10729.86 270
10730.84 292
10731.82 295
10732.80 268
10733.78 255
10734.75 292
10735.73 323
10736.71 266
10737.69 250
10738.67 259
10739.64 298
10740.62 257
10741.60 291
10742.58 292
10743.56 282
10744.54 315
10745.51 275
10746.49 291
10747.47 270
10748.45 284
10749.43 313
10750.41 301
10751.39 263
10752.36 308
10753.34 301
10754.32 297
10755.30 292
10756.28 272
10757.26 283
10758.24 289
10759.22 250
10760.20 273
10761.18 298
10762.15 274
10763.13 284
10764.11 275
10765.09 295
10766.07 274
10767.05 277
10768.03 283
10769.01 306
10769.99 302
10770.97 300
10771.95 281
10772.93 295
10773.91 299
10774.89 295
10775.87 290
10776.85 262
10777.83 283
10778.81 271
10779.79 263
10780.77 261
10781.75 268
10782.73 275
10783.71 292
10784.69 288
10785.67 290
10786.65 295
10787.63 299
10788.61 264
10789.59 280
10790.57 281
10791.55 310
10792.53 285
10793.51 251
10794.49 257
10795.47 291
10796.46 269
10797.44 286
10798.42 280
10799.40 281
10800.38 292
10801.36 287
10802.34 297
10803.32 306
10804.30 337
10805.28 320
10806.27 280
10807.25 314
10808.23 284
10809.21 303
10810.19 307
10811.17 325
10812.15 271
10813.14 282
10814.12 297
10815.10 271
10816.08 282
10817.06 304
10818.04 320
10819.03 317
10820.01 297
10820.99 283
10821.97 312
10822.95 288
10823.94 287
10824.92 313
10825.90 316
10826.88 321
10827.86 308
10828.85 290
10829.83 270
10830.81 294
10831.79 310
10832.78 311
10833.76 298
10834.74 287
10835.72 278
10836.71 297
10837.69 259
10838.67 261
10839.65 278
10840.64 274
10841.62 295
10842.60 300
10843.59 286
10844.57 304
10845.55 315
10846.54 318
10847.52 289
10848.50 287
10849.48 290
10850.47 273
10851.45 283
10852.43 249
10853.42 274
10854.40 333
10855.39 308
10856.37 301
10857.35 291
10858.34 311
10859.32 294
10860.30 302
10861.29 294
10862.27 285
10863.25 289
10864.24 266
10865.22 306
10866.21 296
10867.19 288
10868.17 329
10869.16 309
10870.14 292
10871.13 314
10872.11 273
10873.10 269
10874.08 252
10875.06 302
10876.05 279
10877.03 268
10878.02 276
10879.00 264
10879.99 256
10880.97 274
10881.96 286
10882.94 284
10883.93 301
10884.91 291
10885.89 310
10886.88 303
10887.86 280
10888.85 272
10889.83 277
10890.82 291
10891.80 300
10892.79 268
10893.78 315
10894.76 262
10895.75 293
10896.73 328
10897.72 272
10898.70 278
10899.69 308
10900.67 291
10901.66 275
10902.64 279
10903.63 323
10904.62 325
10905.60 295
10906.59 310
10907.57 304
10908.56 297
10909.54 322
10910.53 297
10911.52 314
10912.50 300
10913.49 276
10914.48 306
10915.46 325
10916.45 307
10917.43 290
10918.42 286
10919.41 304
10920.39 297
10921.38 309
10922.37 301
10923.35 296
10924.34 323
10925.33 342
10926.31 302
10927.30 288
10928.29 284
10929.27 340
10930.26 349
10931.25 351
10932.23 304
10933.22 304
10934.21 316
10935.19 303
10936.18 333
10937.17 285
10938.16 309
10939.14 280
10940.13 298
10941.12 239
10942.11 291
10943.09 286
10944.08 283
10945.07 292
10946.06 283
10947.04 271
10948.03 276
10949.02 333
10950.01 317
10950.99 253
10951.98 269
10952.97 321
10953.96 288
10954.95 304
10955.93 224
10956.92 273
10957.91 292
10958.90 265
10959.89 266
10960.87 294
10961.86 272
10962.85 302
10963.84 287
10964.83 270
10965.82 274
10966.81 287
10967.79 290
10968.78 307
10969.77 288
10970.76 254
10971.75 290
10972.74 260
10973.73 265
10974.71 286
10975.70 312
10976.69 335
10977.68 281
10978.67 303
10979.66 296
10980.65 299
10981.64 296
10982.63 310
10983.62 273
10984.61 269
10985.60 306
10986.58 281
10987.57 292
10988.56 279
10989.55 267
10990.54 287
10991.53 300
10992.52 303
10993.51 281
10994.50 260
10995.49 288
10996.48 310
10997.47 274
10998.46 275
10999.45 263
11000.44 271
11001.43 299
11002.42 285
11003.41 244
11004.40 259
11005.39 276
11006.38 274
11007.37 282
11008.36 275
11009.35 284
11010.34 293
11011.33 288
11012.33 287
11013.32 273
11014.31 273
11015.30 273
11016.29 275
11017.28 258
11018.27 266
11019.26 289
11020.25 333
11021.24 299
11022.23 317
11023.22 283
11024.22 288
11025.21 276
11026.20 280
11027.19 269
11028.18 281
11029.17 299
11030.16 288
11031.15 288
11032.15 259
11033.14 297
11034.13 312
11035.12 290
11036.11 257
11037.10 270
11038.10 273
11039.09 297
11040.08 278
11041.07 276
11042.06 271
11043.06 275
11044.05 270
11045.04 268
11046.03 286
11047.02 304
11048.02 271
11049.01 270
11050.00 259
11050.99 280
11051.98 310
11052.98 264
11053.97 279
11054.96 283
11055.95 266
11056.95 251
11057.94 264
11058.93 247
11059.93 261
11060.92 263
11061.91 277
11062.90 284
11063.90 253
11064.89 230
11065.88 258
11066.88 286
11067.87 264
11068.86 256
11069.86 320
11070.85 266
11071.84 285
11072.83 273
11073.83 272
11074.82 285
11075.82 245
11076.81 255
11077.80 253
11078.80 286
11079.79 294
11080.78 289
11081.78 296
11082.77 270
11083.76 285
11084.76 284
11085.75 288
11086.75 323
11087.74 272
11088.73 275
11089.73 293
11090.72 277
11091.72 322
11092.71 304
11093.70 268
11094.70 277
11095.69 292
11096.69 278
11097.68 284
11098.68 322
11099.67 319
11100.67 278
11101.66 297
11102.65 279
11103.65 262
11104.64 270
11105.64 301
11106.63 302
11107.63 269
11108.62 288
11109.62 316
11110.61 257
11111.61 291
11112.60 317
11113.60 255
11114.59 294
11115.59 263
11116.58 270
11117.58 294
11118.57 302
11119.57 284
11120.57 276
11121.56 245
11122.56 268
11123.55 261
11124.55 297
11125.54 286
11126.54 305
11127.54 335
11128.53 277
11129.53 318
11130.52 294
11131.52 310
11132.51 307
11133.51 323
11134.51 315
11135.50 296
11136.50 278
11137.50 292
11138.49 286
11139.49 284
11140.48 294
11141.48 275
11142.48 292
11143.47 275
11144.47 318
11145.47 286
11146.46 255
11147.46 298
11148.46 336
11149.45 289
11150.45 286
11151.45 293
11152.44 290
11153.44 273
11154.44 309
11155.43 254
11156.43 289
11157.43 275
11158.43 258
11159.42 270
11160.42 271
11161.42 291
11162.41 302
11163.41 323
11164.41 291
11165.41 263
11166.40 253
11167.40 292
11168.40 292
11169.40 293
11170.39 312
11171.39 248
11172.39 274
11173.39 285
11174.39 279
11175.38 297
11176.38 277
11177.38 257
11178.38 279
11179.38 289
11180.37 286
11181.37 256
11182.37 265
11183.37 305
11184.37 289
11185.37 278
11186.36 295
11187.36 267
11188.36 280
11189.36 292
11190.36 262
11191.36 252
11192.35 272
11193.35 245
11194.35 253
11195.35 258
11196.35 261
11197.35 286
11198.35 284
11199.35 279
11200.35 274
11201.34 282
11202.34 254
11203.34 270
11204.34 289
11205.34 256
11206.34 266
11207.34 289
11208.34 307
11209.34 322
11210.34 277
11211.34 281
11212.34 299
11213.34 305
11214.34 293
11215.34 283
11216.34 267
11217.34 286
11218.34 284
11219.34 304
11220.34 249
11221.34 255
11222.34 271
11223.34 296
11224.34 292
11225.34 256
11226.34 265
11227.34 293
11228.34 275
11229.34 280
11230.34 271
11231.34 256
11232.34 283
11233.34 236
11234.34 275
11235.34 278
11236.34 298
11237.34 291
11238.34 269
11239.34 275
11240.34 287
11241.34 254
11242.34 300
11243.35 260
11244.35 269
11245.35 245
11246.35 282
11247.35 284
11248.35 262
11249.35 311
11250.35 276
11251.35 300
11252.36 268
11253.36 263
11254.36 294
11255.36 273
11256.36 290
11257.36 304
11258.37 252
11259.37 273
11260.37 288
11261.37 307
11262.37 281
11263.37 286
11264.38 299
11265.38 250
11266.38 266
11267.38 279
11268.38 278
11269.39 305
11270.39 324
11271.39 254
11272.39 285
11273.39 288
11274.40 272
11275.40 277
11276.40 276
11277.40 287
11278.41 318
11279.41 284
11280.41 300
11281.41 326
11282.42 326
11283.42 328
11284.42 291
11285.43 296
11286.43 314
11287.43 296
11288.43 314
11289.44 268
11290.44 286
11291.44 279
11292.45 278
11293.45 263
11294.45 264
11295.46 270
11296.46 284
11297.46 318
11298.47 310
11299.47 262
11300.47 261
11301.48 258
11302.48 289
11303.48 286
11304.49 294
11305.49 296
11306.49 285
11307.50 288
11308.50 263
11309.51 255
11310.51 288
11311.51 263
11312.52 279
11313.52 264
11314.53 259
11315.53 292
11316.53 263
11317.54 257
11318.54 278
11319.55 251
11320.55 287
11321.56 246
11322.56 262
11323.57 264
11324.57 273
11325.57 286
11326.58 268
11327.58 260
11328.59 325
11329.59 275
11330.60 260
11331.60 268
11332.61 255
11333.61 247
11334.62 243
11335.62 278
11336.63 267
11337.63 266
11338.64 319
11339.64 295
11340.65 284
11341.65 250
11342.66 273
11343.66 263
11344.67 267
11345.68 249
11346.68 262
11347.69 273
11348.69 282
11349.70 299
11350.70 257
11351.71 240
11352.72 269
11353.72 278
11354.73 263
11355.73 284
11356.74 288
11357.75 290
11358.75 300
11359.76 291
11360.76 304
11361.77 309
11362.78 307
11363.78 332
11364.79 302
11365.80 262
11366.80 258
11367.81 274
11368.81 271
11369.82 293
11370.83 284
11371.83 286
11372.84 274
11373.85 265
11374.85 303
11375.86 294
11376.87 260
11377.88 260
11378.88 297
11379.89 267
11380.90 260
11381.90 274
11382.91 250
11383.92 260
11384.92 238
11385.93 256
11386.94 260
11387.95 264
11388.95 293
11389.96 259
11390.97 271
11391.98 239
11392.98 278
11393.99 276
11395.00 276
11396.01 321
11397.02 306
11398.02 289
11399.03 307
11400.04 283
11401.05 252
11402.05 287
11403.06 260
11404.07 251
11405.08 272
11406.09 236
11407.10 270
11408.10 249
11409.11 246
11410.12 269
11411.13 241
11412.14 278
11413.15 292
11414.15 278
11415.16 275
11416.17 271
11417.18 249
11418.19 258
11419.20 263
11420.21 284
11421.22 253
11422.22 270
11423.23 283
11424.24 305
11425.25 285
11426.26 292
11427.27 293
11428.28 297
11429.29 300
11430.30 291
11431.31 249
11432.32 256
11433.32 237
11434.33 284
11435.34 259
11436.35 292
11437.36 280
11438.37 259
11439.38 268
11440.39 285
11441.40 257
11442.41 256
11443.42 273
11444.43 304
11445.44 310
11446.45 283
11447.46 261
11448.47 271
11449.48 279
11450.49 295
11451.50 294
11452.51 294
11453.52 325
11454.53 282
11455.54 252
11456.55 279
11457.56 306
11458.57 300
11459.58 289
11460.59 280
11461.61 287
11462.62 275
11463.63 256
11464.64 266
11465.65 278
11466.66 306
11467.67 276
11468.68 284
11469.69 289
11470.70 278
11471.71 259
11472.73 295
11473.74 262
11474.75 264
11475.76 268
11476.77 282
11477.78 279
11478.79 287
11479.80 317
11480.82 276
11481.83 293
11482.84 275
11483.85 294
11484.86 277
11485.87 276
11486.89 327
11487.90 299
11488.91 323
11489.92 305
11490.93 284
11491.95 277
11492.96 276
11493.97 304
11494.98 292
11495.99 284
11497.01 272
11498.02 275
11499.03 272
11500.04 275
11501.05 337
11502.07 320
11503.08 325
11504.09 299
11505.10 278
11506.12 307
11507.13 321
11508.14 322
11509.16 287
11510.17 318
11511.18 318
11512.19 302
11513.21 261
11514.22 310
11515.23 274
11516.25 290
11517.26 266
11518.27 310
11519.29 304
11520.30 306
11521.31 330
11522.33 270
11523.34 286
11524.35 287
11525.37 279
11526.38 290
11527.39 286
11528.41 256
11529.42 304
11530.43 263
11531.45 297
11532.46 300
11533.47 275
11534.49 277
11535.50 268
11536.52 285
11537.53 360
11538.54 306
11539.56 329
11540.57 349
11541.59 259
11542.60 291
11543.61 279
11544.63 305
11545.64 314
11546.66 340
11547.67 286
11548.69 309
11549.70 261
11550.72 323
11551.73 313
11552.75 308
11553.76 287
11554.77 299
11555.79 331
11556.80 299
11557.82 325
11558.83 324
11559.85 297
11560.86 294
11561.88 303
11562.89 320
11563.91 340
11564.92 319
11565.94 332
11566.95 325
11567.97 317
11568.99 292
11570.00 298
11571.02 331
11572.03 325
11573.05 336
11574.06 343
11575.08 354
11576.09 308
11577.11 335
11578.13 357
11579.14 340
11580.16 351
11581.17 335
11582.19 354
11583.21 404
11584.22 353
11585.24 359
11586.25 426
11587.27 414
11588.29 334
11589.30 362
11590.32 409
11591.33 386
11592.35 425
11593.37 399
11594.38 401
11595.40 423
11596.42 426
11597.43 405
11598.45 414
11599.47 433
11600.48 472
11601.50 496
11602.52 493
11603.53 535
11604.55 480
11605.57 544
11606.59 515
11607.60 473
11608.62 464
11609.64 451
11610.65 432
11611.67 442
11612.69 412
11613.71 374
11614.72 387
11615.74 375
11616.76 364
11617.78 364
11618.79 347
11619.81 410
11620.83 418
11621.85 367
11622.86 379
11623.88 422
11624.90 371
11625.92 410
11626.94 380
11627.95 448
11628.97 433
11629.99 415
11631.01 495
11632.03 478
11633.04 476
11634.06 495
11635.08 468
11636.10 500
11637.12 443
11638.14 471
11639.15 445
11640.17 482
11641.19 420
11642.21 398
11643.23 395
11644.25 392
11645.27 364
11646.28 356
11647.30 389
11648.32 377
11649.34 355
11650.36 352
11651.38 319
11652.40 322
11653.42 299
11654.44 346
11655.45 349
11656.47 340
11657.49 332
11658.51 325
11659.53 333
11660.55 348
11661.57 313
11662.59 338
11663.61 330
11664.63 316
11665.65 317
11666.67 342
11667.69 350
11668.71 325
11669.73 302
11670.75 313
11671.77 341
11672.79 363
11673.81 352
11674.83 336
11675.85 330
11676.87 354
11677.89 336
11678.91 322
11679.93 314
11680.95 341
11681.97 344
11682.99 310
11684.01 333
11685.03 327
11686.05 300
11687.07 312
11688.09 337
11689.11 290
11690.13 331
11691.15 331
11692.17 315
11693.20 333
11694.22 334
11695.24 322
11696.26 323
11697.28 304
11698.30 307
11699.32 300
11700.34 282
11701.36 315
11702.38 328
11703.41 312
11704.43 312
11705.45 366
11706.47 353
11707.49 318
11708.51 345
11709.53 302
11710.56 333
11711.58 311
11712.60 341
11713.62 313
11714.64 307
11715.66 324
11716.69 331
11717.71 280
11718.73 286
11719.75 284
11720.77 307
11721.80 326
11722.82 316
11723.84 306
11724.86 337
11725.88 345
11726.91 307
11727.93 277
11728.95 282
11729.97 311
11731.00 314
11732.02 245
11733.04 251
11734.06 260
11735.09 301
11736.11 320
11737.13 252
11738.16 275
11739.18 305
11740.20 280
11741.22 303
11742.25 273
11743.27 294
11744.29 299
11745.32 269
11746.34 276
11747.36 294
11748.39 266
11749.41 256
11750.43 286
11751.46 297
11752.48 286
11753.50 311
11754.53 272
11755.55 280
11756.57 303
11757.60 281
11758.62 280
11759.64 265
11760.67 255
11761.69 296
11762.72 286
11763.74 279
11764.76 284
11765.79 281
11766.81 277
11767.84 278
11768.86 301
11769.88 266
11770.91 281
11771.93 273
11772.96 249
11773.98 277
11775.01 271
11776.03 269
11777.05 265
11778.08 275
11779.10 290
11780.13 275
11781.15 276
11782.18 287
11783.20 298
11784.23 299
11785.25 289
11786.28 285
11787.30 279
11788.33 289
11789.35 264
11790.38 249
11791.40 247
11792.43 289
11793.45 290
11794.48 259
11795.50 276
11796.53 255
11797.55 263
11798.58 271
11799.60 268
11800.63 231
11801.65 268
11802.68 315
11803.71 322
11804.73 291
11805.76 254
11806.78 260
11807.81 270
11808.84 286
11809.86 279
11810.89 275
11811.91 299
11812.94 308
11813.97 300
11814.99 263
11816.02 276
11817.04 275
11818.07 279
11819.10 258
11820.12 252
11821.15 255
11822.18 270
11823.20 296
11824.23 287
11825.25 254
11826.28 261
11827.31 267
11828.33 291
11829.36 265
11830.39 306
11831.42 300
11832.44 276
11833.47 284
11834.50 261
11835.52 304
11836.55 254
11837.58 267
11838.60 263
11839.63 263
11840.66 276
11841.69 279
11842.71 255
11843.74 274
11844.77 288
11845.80 305
11846.82 292
11847.85 282
11848.88 310
11849.91 254
11850.93 278
11851.96 248
11852.99 243
11854.02 240
11855.05 246
11856.07 258
11857.10 274
11858.13 273
11859.16 248
11860.19 244
11861.21 256
11862.24 235
11863.27 239
11864.30 243
11865.33 269
11866.35 269
11867.38 271
11868.41 265
11869.44 265
11870.47 235
11871.50 227
11872.53 251
11873.55 244
11874.58 233
11875.61 228
11876.64 257
11877.67 232
11878.70 244
11879.73 245
11880.76 246
11881.79 255
11882.81 264
11883.84 285
11884.87 266
11885.90 258
11886.93 262
11887.96 267
11888.99 250
11890.02 246
11891.05 250
11892.08 238
11893.11 248
11894.14 240
11895.17 230
11896.20 244
11897.23 273
11898.26 256
11899.29 247
11900.32 253
11901.35 235
11902.38 259
11903.41 261
11904.44 236
11905.47 239
11906.50 272
11907.53 279
11908.56 244
11909.59 238
11910.62 254
11911.65 246
11912.68 249
11913.71 262
11914.74 248
11915.77 255
11916.80 249
11917.83 264
11918.86 246
11919.89 274
11920.92 285
11921.95 230
11922.98 277
11924.01 263
11925.05 242
11926.08 263
11927.11 248
11928.14 268
11929.17 243
11930.20 252
11931.23 245
11932.26 261
11933.29 238
11934.33 229
11935.36 257
11936.39 222
11937.42 245
11938.45 269
11939.48 255
11940.51 254
11941.55 277
11942.58 269
11943.61 244
11944.64 263
11945.67 200
11946.70 214
11947.74 244
11948.77 253
11949.80 242
11950.83 235
11951.86 238
11952.90 238
11953.93 235
11954.96 238
11955.99 234
11957.03 241
11958.06 204
11959.09 226
11960.12 228
11961.16 245
11962.19 236
11963.22 240
11964.25 231
11965.29 243
11966.32 245
11967.35 223
11968.38 208
11969.42 222
11970.45 234
11971.48 253
11972.52 226
11973.55 237
11974.58 227
11975.61 218
11976.65 218
11977.68 246
11978.71 227
11979.75 202
11980.78 210
11981.81 217
11982.85 250
11983.88 270
11984.91 241
11985.95 284
11986.98 250
11988.02 239
11989.05 262
11990.08 261
11991.12 211
11992.15 225
11993.18 252
11994.22 251
11995.25 244
11996.29 246
11997.32 223
11998.35 252
11999.39 238
12000.42 264
12001.46 211
12002.49 224
12003.53 249
12004.56 252
12005.59 183
12006.63 223
12007.66 216
12008.70 226
12009.73 214
12010.77 199
12011.80 229
12012.84 236
12013.87 246
12014.91 244
12015.94 248
12016.98 241
12018.01 247
12019.05 233
12020.08 204
12021.12 236
12022.15 234
12023.19 218
12024.22 266
12025.26 215
12026.29 219
12027.33 243
12028.36 244
12029.40 223
12030.43 249
12031.47 236
12032.50 261
12033.54 263
12034.58 264
12035.61 253
12036.65 284
12037.68 232
12038.72 240
12039.75 231
12040.79 243
12041.83 244
12042.86 244
12043.90 240
12044.93 234
12045.97 235
12047.01 258
12048.04 223
12049.08 206
12050.12 234
12051.15 253
12052.19 230
12053.22 220
12054.26 195
12055.30 239
12056.33 231
12057.37 198
12058.41 213
12059.44 201
12060.48 232
12061.52 235
12062.55 197
12063.59 197
12064.63 212
12065.67 220
12066.70 231
12067.74 223
12068.78 206
12069.81 214
12070.85 225
12071.89 220
12072.93 218
12073.96 199
12075.00 230
12076.04 224
12077.08 212
12078.11 209
12079.15 240
12080.19 214
12081.23 203
12082.26 228
12083.30 213
12084.34 231
12085.38 227
12086.41 245
12087.45 220
12088.49 214
12089.53 218
12090.57 234
12091.60 251
12092.64 233
12093.68 197
12094.72 242
12095.76 236
12096.80 229
12097.83 237
12098.87 204
12099.91 218
12100.95 188
12101.99 189
12103.03 210
12104.07 226
12105.10 214
12106.14 200
12107.18 215
12108.22 211
12109.26 230
12110.30 203
12111.34 202
12112.38 235
12113.42 225
12114.45 225
12115.49 223
12116.53 239
12117.57 225
12118.61 207
12119.65 188
12120.69 202
12121.73 223
12122.77 227
12123.81 212
12124.85 219
12125.89 212
12126.93 228
12127.97 193
12129.01 218
12130.05 194
12131.09 205
12132.13 180
12133.17 198
12134.21 208
12135.25 204
12136.29 228
12137.33 206
12138.37 201
12139.41 200
12140.45 220
12141.49 203
12142.53 202
12143.57 207
12144.61 189
12145.65 227
12146.69 221
12147.73 226
12148.77 216
12149.81 204
12150.85 189
12151.89 208
12152.93 208
12153.97 197
12155.01 213
12156.05 220
12157.10 210
12158.14 233
12159.18 222
12160.22 240
12161.26 183
12162.30 204
12163.34 200
12164.38 236
12165.42 226
12166.47 212
12167.51 210
12168.55 215
12169.59 216
12170.63 209
12171.67 210
12172.71 212
12173.76 234
12174.80 218
12175.84 201
12176.88 201
12177.92 209
12178.96 209
12180.01 236
12181.05 191
12182.09 210
12183.13 236
12184.17 249
12185.22 201
12186.26 184
12187.30 227
12188.34 236
12189.39 220
12190.43 189
12191.47 191
12192.51 241
12193.56 206
12194.60 207
12195.64 213
12196.68 188
12197.73 223
12198.77 231
12199.81 220
12200.85 208
12201.90 231
12202.94 191
12203.98 223
12205.03 202
12206.07 227
12207.11 229
12208.16 183
12209.20 197
12210.24 212
12211.28 244
12212.33 227
12213.37 242
12214.41 221
12215.46 185
12216.50 209
12217.55 213
12218.59 211
12219.63 196
12220.68 228
12221.72 217
12222.76 238
12223.81 186
12224.85 240
12225.89 204
12226.94 221
12227.98 215
12229.03 201
12230.07 228
12231.11 218
12232.16 230
12233.20 254
12234.25 228
12235.29 206
12236.34 228
12237.38 219
12238.42 201
12239.47 210
12240.51 222
12241.56 241
12242.60 224
12243.65 214
12244.69 211
12245.74 225
12246.78 245
12247.83 232
12248.87 233
12249.92 212
12250.96 196
12252.01 249
12253.05 228
12254.10 221
12255.14 189
12256.19 202
12257.23 211
12258.28 181
12259.32 190
12260.37 202
12261.41 219
12262.46 210
12263.50 170
12264.55 225
12265.59 196
12266.64 208
12267.69 193
12268.73 216
12269.78 212
12270.82 206
12271.87 215
12272.92 224
12273.96 230
12275.01 212
12276.05 202
12277.10 254
12278.15 214
12279.19 217
12280.24 225
12281.28 199
12282.33 219
12283.38 199
12284.42 190
12285.47 196
12286.52 210
12287.56 225
12288.61 206
12289.66 203
12290.70 198
12291.75 166
12292.80 200
12293.84 210
12294.89 193
12295.94 217
12296.98 222
12298.03 183
12299.08 202
12300.12 185
12301.17 192
12302.22 197
12303.27 224
12304.31 204
12305.36 216
12306.41 224
12307.45 227
12308.50 222
12309.55 179
12310.60 169
12311.64 214
12312.69 207
12313.74 213
12314.79 189
12315.83 176
12316.88 191
12317.93 174
12318.98 204
12320.03 234
12321.07 231
12322.12 202
12323.17 198
12324.22 184
12325.27 232
12326.31 236
12327.36 204
12328.41 200
12329.46 212
12330.51 193
12331.56 218
12332.60 236
12333.65 184
12334.70 184
12335.75 203
12336.80 184
12337.85 193
12338.90 202
12339.94 217
12340.99 211
12342.04 185
12343.09 178
12344.14 197
12345.19 190
12346.24 206
12347.29 187
12348.34 186
12349.38 198
12350.43 194
12351.48 197
12352.53 180
12353.58 198
12354.63 202
12355.68 206
12356.73 189
12357.78 191
12358.83 208
12359.88 204
12360.93 194
12361.98 200
12363.03 201
12364.08 208
12365.13 203
12366.18 203
12367.23 197
12368.28 207
12369.33 186
12370.38 204
12371.43 183
12372.48 194
12373.53 171
12374.58 200
12375.63 206
12376.68 207
12377.73 214
12378.78 197
12379.83 213
12380.88 203
12381.93 203
12382.98 189
12384.03 202
12385.08 203
12386.13 181
12387.18 207
12388.23 233
12389.29 202
12390.34 228
12391.39 211
12392.44 183
12393.49 172
12394.54 174
12395.59 183
12396.64 171
12397.69 211
12398.74 198
12399.80 205
12400.85 222
12401.90 201
12402.95 198
12404.00 201
12405.05 216
12406.10 201
12407.16 211
12408.21 185
12409.26 207
12410.31 229
12411.36 187
12412.42 183
12413.47 178
12414.52 207
12415.57 202
12416.62 198
12417.67 192
12418.73 180
12419.78 206
12420.83 203
12421.88 202
12422.94 184
12423.99 180
12425.04 204
12426.09 213
12427.15 216
12428.20 174
12429.25 208
12430.30 203
12431.36 189
12432.41 172
12433.46 182
12434.51 187
12435.57 218
12436.62 180
12437.67 185
12438.73 203
12439.78 187
12440.83 211
12441.88 182
12442.94 173
12443.99 192
12445.04 206
12446.10 186
12447.15 188
12448.20 188
12449.26 196
12450.31 208
12451.36 198
12452.42 192
12453.47 194
12454.52 217
12455.58 193
12456.63 171
12457.69 196
12458.74 182
12459.79 174
12460.85 181
12461.90 184
12462.96 160
12464.01 175
12465.06 193
12466.12 196
12467.17 152
12468.23 158
12469.28 193
12470.33 201
12471.39 171
12472.44 166
12473.50 189
12474.55 186
12475.61 174
12476.66 194
12477.72 225
12478.77 197
12479.82 166
12480.88 225
12481.93 167
12482.99 178
12484.04 187
12485.10 171
12486.15 165
12487.21 175
12488.26 199
12489.32 226
12490.37 222
12491.43 195
12492.48 206
12493.54 192
12494.59 237
12495.65 287
12496.71 249
12497.76 230
12498.82 213
12499.87 221
12500.93 224
12501.98 198
12503.04 169
12504.09 182
12505.15 191
12506.21 188
12507.26 200
12508.32 173
12509.37 193
12510.43 213
12511.49 186
12512.54 194
12513.60 197
12514.65 234
12515.71 205
12516.77 212
12517.82 197
12518.88 168
12519.94 203
12520.99 221
12522.05 213
12523.11 193
12524.16 210
12525.22 197
12526.27 201
12527.33 200
12528.39 207
12529.45 200
12530.50 203
12531.56 179
12532.62 182
12533.67 191
12534.73 214
12535.79 212
12536.84 195
12537.90 195
12538.96 207
12540.02 202
12541.07 206
12542.13 187
12543.19 197
12544.24 198
12545.30 180
12546.36 174
12547.42 173
12548.47 208
12549.53 191
12550.59 159
12551.65 190
12552.71 204
12553.76 184
12554.82 194
12555.88 178
12556.94 177
12558.00 225
12559.05 197
12560.11 213
12561.17 200
12562.23 181
12563.29 211
12564.34 228
12565.40 180
12566.46 199
12567.52 214
12568.58 199
12569.64 187
12570.69 169
12571.75 174
12572.81 199
12573.87 185
12574.93 196
12575.99 216
12577.05 185
12578.11 233
12579.16 222
12580.22 222
12581.28 224
12582.34 234
12583.40 212
12584.46 206
12585.52 194
12586.58 192
12587.64 208
12588.70 205
12589.76 202
12590.81 173
12591.87 217
12592.93 198
12593.99 200
12595.05 185
12596.11 204
12597.17 173
12598.23 176
12599.29 178
12600.35 160
12601.41 177
12602.47 184
12603.53 197
12604.59 199
12605.65 218
12606.71 203
12607.77 205
12608.83 191
12609.89 180
12610.95 176
12612.01 165
12613.07 198
12614.13 180
12615.19 194
12616.25 191
12617.31 199
12618.37 165
12619.43 176
12620.50 162
12621.56 179
12622.62 170
12623.68 192
12624.74 172
12625.80 162
12626.86 177
12627.92 199
12628.98 201
12630.04 185
12631.10 185
12632.17 176
12633.23 198
12634.29 185
12635.35 178
12636.41 187
12637.47 180
12638.53 181
12639.59 205
12640.66 153
12641.72 171
12642.78 184
12643.84 188
12644.90 202
12645.96 184
12647.03 174
12648.09 177
12649.15 218
12650.21 191
12651.27 208
12652.34 187
12653.40 183
12654.46 188
12655.52 186
12656.58 199
12657.65 192
12658.71 195
12659.77 188
12660.83 189
12661.89 183
12662.96 193
12664.02 183
12665.08 196
12666.14 171
12667.21 199
12668.27 177
12669.33 203
12670.40 190
12671.46 183
12672.52 182
12673.58 199
12674.65 190
12675.71 200
12676.77 192
12677.84 179
12678.90 205
12679.96 198
12681.02 216
12682.09 206
12683.15 203
12684.21 204
12685.28 212
12686.34 191
12687.40 194
12688.47 171
12689.53 229
12690.60 192
12691.66 183
12692.72 181
12693.79 195
12694.85 166
12695.91 203
12696.98 183
12698.04 196
12699.11 176
12700.17 179
12701.23 182
12702.30 172
12703.36 211
12704.43 196
12705.49 198
12706.55 196
12707.62 189
12708.68 181
12709.75 191
12710.81 167
12711.88 201
12712.94 180
12714.01 163
12715.07 186
12716.13 188
12717.20 205
12718.26 170
12719.33 187
12720.39 180
12721.46 181
12722.52 198
12723.59 186
12724.65 158
12725.72 197
12726.78 174
12727.85 204
12728.91 211
12729.98 190
12731.04 189
12732.11 203
12733.18 214
12734.24 194
12735.31 176
12736.37 177
12737.44 197
12738.50 194
12739.57 193
12740.63 204
12741.70 183
12742.77 172
12743.83 182
12744.90 199
12745.96 226
12747.03 191
12748.09 186
12749.16 188
12750.23 160
12751.29 165
12752.36 188
12753.43 165
12754.49 147
12755.56 187
12756.62 180
12757.69 172
12758.76 177
12759.82 163
12760.89 192
12761.96 178
12763.02 143
12764.09 180
12765.16 172
12766.22 159
12767.29 175
12768.36 188
12769.42 179
12770.49 194
12771.56 182
12772.62 193
12773.69 188
12774.76 156
12775.83 140
12776.89 170
12777.96 181
12779.03 175
12780.10 174
12781.16 195
12782.23 197
12783.30 162
12784.37 165
12785.43 180
12786.50 182
12787.57 204
12788.64 183
12789.70 183
12790.77 178
12791.84 166
12792.91 169
12793.97 158
12795.04 180
12796.11 186
12797.18 202
12798.25 180
12799.31 171
12800.38 170
12801.45 166
12802.52 186
12803.59 207
12804.66 167
12805.72 168
12806.79 181
12807.86 199
12808.93 158
12810.00 184
12811.07 156
12812.14 155
12813.20 155
12814.27 162
12815.34 177
12816.41 187
12817.48 182
12818.55 171
12819.62 168
12820.69 184
12821.76 192
12822.83 164
12823.89 154
12824.96 143
12826.03 147
12827.10 183
12828.17 208
12829.24 152
12830.31 162
12831.38 159
12832.45 176
12833.52 169
12834.59 146
12835.66 151
12836.73 157
12837.80 170
12838.87 139
12839.94 145
12841.01 161
12842.08 181
12843.15 166
12844.22 160
12845.29 169
12846.36 158
12847.43 180
12848.50 177
12849.57 156
12850.64 189
12851.71 196
12852.78 186
12853.85 152
12854.92 150
12855.99 179
12857.06 199
12858.13 193
12859.20 149
12860.27 178
12861.34 161
12862.41 195
12863.48 185
12864.56 147
12865.63 135
12866.70 162
12867.77 172
12868.84 161
12869.91 175
12870.98 175
12872.05 174
12873.12 179
12874.20 174
12875.27 142
12876.34 165
12877.41 180
12878.48 156
12879.55 168
12880.62 185
12881.70 183
12882.77 160
12883.84 171
12884.91 174
12885.98 162
12887.05 146
12888.13 176
12889.20 196
12890.27 167
12891.34 135
12892.41 171
12893.49 173
12894.56 136
12895.63 147
12896.70 151
12897.77 164
12898.85 186
12899.92 157
12900.99 152
12902.06 149
12903.14 171
12904.21 152
12905.28 178
12906.35 137
12907.43 162
12908.50 186
12909.57 166
12910.64 168
12911.72 161
12912.79 164
12913.86 154
12914.94 170
12916.01 171
12917.08 135
12918.16 205
12919.23 200
12920.30 153
12921.37 143
12922.45 162
12923.52 178
12924.59 196
12925.67 135
12926.74 141
12927.82 154
12928.89 184
12929.96 168
12931.04 175
12932.11 168
12933.18 156
12934.26 169
12935.33 163
12936.40 150
12937.48 162
12938.55 162
12939.63 146
12940.70 171
12941.77 164
12942.85 156
12943.92 171
12945.00 164
12946.07 160
12947.15 189
12948.22 189
12949.29 172
12950.37 164
12951.44 162
12952.52 174
12953.59 167
12954.67 180
12955.74 164
12956.82 168
12957.89 163
12958.97 172
12960.04 193
12961.12 223
12962.19 197
12963.27 143
12964.34 165
12965.42 146
12966.49 165
12967.57 180
12968.64 174
12969.72 167
12970.79 173
12971.87 167
12972.94 183
12974.02 164
12975.09 173
12976.17 175
12977.24 170
12978.32 165
12979.40 168
12980.47 158
12981.55 163
12982.62 161
12983.70 182
12984.77 180
12985.85 158
12986.93 159
12988.00 154
12989.08 153
12990.15 141
12991.23 156
12992.31 174
12993.38 193
12994.46 160
12995.54 169
12996.61 154
12997.69 139
12998.76 175
12999.84 150
13000.92 175
13001.99 155
13003.07 141
13004.15 156
13005.22 172
13006.30 159
13007.38 156
13008.45 160
13009.53 157
13010.61 171
13011.69 188
13012.76 162
13013.84 173
13014.92 174
13015.99 171
13017.07 155
13018.15 161
13019.23 156
13020.30 161
13021.38 166
13022.46 163
13023.54 148
13024.61 166
13025.69 155
13026.77 179
13027.85 160
13028.92 161
13030.00 200
13031.08 162
13032.16 153
13033.23 156
13034.31 193
13035.39 147
13036.47 145
13037.55 172
13038.62 157
13039.70 173
13040.78 181
13041.86 172
13042.94 154
13044.02 160
13045.09 168
13046.17 162
13047.25 176
13048.33 163
13049.41 167
13050.49 179
13051.57 158
13052.64 176
13053.72 161
13054.80 162
13055.88 183
13056.96 162
13058.04 140
13059.12 163
13060.20 161
13061.27 156
13062.35 163
13063.43 181
13064.51 139
13065.59 167
13066.67 162
13067.75 160
13068.83 207
13069.91 175
13070.99 166
13072.07 158
13073.15 166
13074.23 176
13075.31 158
13076.39 185
13077.47 149
13078.55 165
13079.63 161
13080.71 151
13081.79 151
13082.86 155
13083.94 153
13085.02 162
13086.11 150
13087.19 156
13088.27 144
13089.35 133
13090.43 142
13091.51 172
13092.59 151
13093.67 138
13094.75 165
13095.83 161
13096.91 136
13097.99 169
13099.07 185
13100.15 181
13101.23 156
13102.31 148
13103.39 164
13104.47 166
13105.55 166
13106.63 149
13107.72 167
13108.80 145
13109.88 151
13110.96 183
13112.04 148
13113.12 181
13114.20 168
13115.28 157
13116.37 165
13117.45 155
13118.53 160
13119.61 162
13120.69 158
13121.77 133
13122.85 144
13123.94 140
13125.02 151
13126.10 143
13127.18 145
13128.26 164
13129.34 141
13130.43 161
13131.51 147
13132.59 171
13133.67 169
13134.75 181
13135.84 171
13136.92 134
13138.00 138
13139.08 145
13140.17 179
13141.25 129
13142.33 131
13143.41 156
13144.49 164
13145.58 146
13146.66 154
13147.74 157
13148.83 127
13149.91 147
13150.99 142
13152.07 146
13153.16 136
13154.24 158
13155.32 160
13156.41 151
13157.49 148
13158.57 157
13159.65 159
13160.74 152
13161.82 143
13162.90 138
13163.99 153
13165.07 159
13166.15 136
13167.24 134
13168.32 159
13169.40 159
13170.49 149
13171.57 169
13172.66 176
13173.74 149
13174.82 136
13175.91 156
13176.99 127
13178.07 141
13179.16 141
13180.24 186
13181.33 178
13182.41 134
13183.49 145
13184.58 168
13185.66 136
13186.75 132
13187.83 147
13188.91 160
13190.00 143
13191.08 147
13192.17 146
13193.25 123
13194.34 120
13195.42 144
13196.51 148
13197.59 137
13198.68 142
13199.76 139
13200.85 150
13201.93 155
13203.02 151
13204.10 173
13205.19 164
13206.27 147
13207.36 173
13208.44 143
13209.53 150
13210.61 154
13211.70 170
13212.78 149
13213.87 146
13214.95 166
13216.04 163
13217.12 135
13218.21 142
13219.29 146
13220.38 167
13221.47 137
13222.55 138
13223.64 138
13224.72 142
13225.81 148
13226.89 157
13227.98 141
13229.07 164
13230.15 150
13231.24 127
13232.32 177
13233.41 159
13234.50 145
13235.58 129
13236.67 138
13237.76 133
13238.84 142
13239.93 150
13241.01 128
13242.10 122
13243.19 124
13244.27 153
13245.36 119
13246.45 136
13247.53 146
13248.62 149
13249.71 149
13250.79 150
13251.88 117
13252.97 129
13254.06 168
13255.14 143
13256.23 174
13257.32 158
13258.40 133
13259.49 148
13260.58 166
13261.67 156
13262.75 139
13263.84 145
13264.93 150
13266.02 150
13267.10 120
13268.19 180
13269.28 174
13270.37 147
13271.45 123
13272.54 136
13273.63 150
13274.72 157
13275.80 154
13276.89 149
13277.98 128
13279.07 159
13280.16 140
13281.24 153
13282.33 156
13283.42 149
13284.51 152
13285.60 131
13286.69 138
13287.77 148
13288.86 127
13289.95 143
13291.04 143
13292.13 160
13293.22 133
13294.31 161
13295.39 139
13296.48 138
13297.57 151
13298.66 137
13299.75 162
13300.84 152
13301.93 149
13303.02 142
13304.11 131
13305.19 139
13306.28 146
13307.37 112
13308.46 143
13309.55 131
13310.64 161
13311.73 121
13312.82 95
13313.91 136
13315.00 160
13316.09 146
13317.18 135
13318.27 145
13319.36 127
13320.45 142
13321.54 146
13322.63 124
13323.72 138
13324.81 157
13325.90 154
13326.99 152
13328.08 113
13329.17 123
13330.26 147
13331.35 130
13332.44 125
13333.53 132
13334.62 140
13335.71 134
13336.80 134
13337.89 145
13338.98 145
13340.07 114
13341.16 140
13342.25 146
13343.34 143
13344.43 153
13345.52 120
13346.61 166
13347.70 146
13348.79 126
13349.89 135
13350.98 155
13352.07 129
13353.16 133
13354.25 150
13355.34 137
13356.43 126
13357.52 144
13358.61 126
13359.71 131
13360.80 148
13361.89 147
13362.98 127
13364.07 130
13365.16 153
13366.26 143
13367.35 123
13368.44 114
13369.53 150
13370.62 172
13371.71 142
13372.81 145
13373.90 136
13374.99 138
13376.08 127
13377.17 125
13378.27 161
13379.36 153
13380.45 139
13381.54 152
13382.63 138
13383.73 108
13384.82 133
13385.91 147
13387.00 138
13388.10 120
13389.19 146
13390.28 129
13391.37 140
13392.47 130
13393.56 144
13394.65 128
13395.75 153
13396.84 133
13397.93 123
13399.02 133
13400.12 129
13401.21 122
13402.30 119
13403.40 103
13404.49 108
13405.58 123
13406.68 123
13407.77 131
13408.86 156
13409.96 136
13411.05 125
13412.14 163
13413.24 117
13414.33 144
13415.42 114
13416.52 145
13417.61 145
13418.70 160
13419.80 140
13420.89 129
13421.99 149
13423.08 118
13424.17 126
13425.27 129
13426.36 138
13427.46 118
13428.55 137
13429.64 150
13430.74 123
13431.83 130
13432.93 115
13434.02 126
13435.12 138
13436.21 153
13437.30 142
13438.40 123
13439.49 127
13440.59 133
13441.68 148
13442.78 148
13443.87 117
13444.97 116
13446.06 141
13447.16 157
13448.25 141
13449.35 124
13450.44 129
13451.54 150
13452.63 151
13453.73 128
13454.82 126
13455.92 128
13457.01 121
13458.11 147
13459.20 144
13460.30 116
13461.39 145
13462.49 146
13463.59 123
13464.68 138
13465.78 135
13466.87 143
13467.97 156
13469.06 140
13470.16 132
13471.26 114
13472.35 115
13473.45 138
13474.54 133
13475.64 141
13476.74 127
13477.83 121
13478.93 133
13480.03 131
13481.12 128
13482.22 123
13483.31 141
13484.41 129
13485.51 139
13486.60 124
13487.70 129
13488.80 145
13489.89 146
13490.99 124
13492.09 143
13493.18 132
13494.28 145
13495.38 130
13496.47 151
13497.57 130
13498.67 132
13499.77 136
13500.86 119
13501.96 148
13503.06 148
13504.15 145
13505.25 109
13506.35 133
13507.45 163
13508.54 123
13509.64 129
13510.74 137
13511.84 109
13512.93 132
13514.03 141
13515.13 148
13516.23 142
13517.32 107
13518.42 120
13519.52 138
13520.62 130
13521.72 108
13522.81 117
13523.91 139
13525.01 147
13526.11 141
13527.21 148
13528.30 141
13529.40 132
13530.50 152
13531.60 125
13532.70 134
13533.80 122
13534.89 146
13535.99 138
13537.09 109
13538.19 123
13539.29 151
13540.39 113
13541.49 127
13542.58 138
13543.68 129
13544.78 115
13545.88 120
13546.98 136
13548.08 152
13549.18 168
13550.28 117
13551.38 107
13552.48 142
13553.58 138
13554.67 130
13555.77 137
13556.87 121
13557.97 126
13559.07 120
13560.17 137
13561.27 114
13562.37 139
13563.47 122
13564.57 113
13565.67 141
13566.77 115
13567.87 126
13568.97 119
13570.07 109
13571.17 127
13572.27 137
13573.37 121
13574.47 133
13575.57 138
13576.67 136
13577.77 121
13578.87 118
13579.97 112
13581.07 142
13582.17 117
13583.27 130
13584.37 128
13585.47 125
13586.57 142
13587.67 119
13588.77 132
13589.88 107
13590.98 118
13592.08 124
13593.18 114
13594.28 135
13595.38 115
13596.48 134
13597.58 128
13598.68 137
13599.78 134
13600.88 164
13601.99 127
13603.09 116
13604.19 147
13605.29 134
13606.39 116
13607.49 129
13608.59 134
13609.70 123
13610.80 133
13611.90 138
13613.00 126
13614.10 124
13615.20 131
13616.31 127
13617.41 129
13618.51 123
13619.61 140
13620.71 132
13621.82 129
13622.92 132
13624.02 129
13625.12 130
13626.22 138
13627.33 148
13628.43 121
13629.53 126
13630.63 135
13631.74 142
13632.84 141
13633.94 163
13635.04 138
13636.15 128
13637.25 144
13638.35 126
13639.45 125
13640.56 120
13641.66 135
13642.76 123
13643.87 101
13644.97 123
13646.07 117
13647.17 118
13648.28 117
13649.38 112
13650.48 130
13651.59 118
13652.69 120
13653.79 115
13654.90 153
13656.00 133
13657.10 156
13658.21 108
13659.31 133
13660.41 124
13661.52 115
13662.62 135
13663.72 108
13664.83 132
13665.93 140
13667.04 150
13668.14 147
13669.24 146
13670.35 131
13671.45 141
13672.56 122
13673.66 142
13674.76 162
13675.87 138
13676.97 159
13678.08 158
13679.18 140
13680.29 121
13681.39 129
13682.49 104
13683.60 125
13684.70 117
13685.81 103
13686.91 123
13688.02 128
13689.12 126
13690.23 130
13691.33 148
13692.44 152
13693.54 120
13694.65 138
13695.75 129
13696.86 120
13697.96 154
13699.07 123
13700.17 145
13701.28 125
13702.38 136
13703.49 135
13704.59 147
13705.70 121
13706.80 135
13707.91 126
13709.02 175
13710.12 130
13711.23 155
13712.33 134
13713.44 114
13714.54 156
13715.65 135
13716.76 117
13717.86 122
13718.97 127
13720.07 132
13721.18 142
13722.29 127
13723.39 155
13724.50 135
13725.60 153
13726.71 160
13727.82 132
13728.92 133
13730.03 154
13731.14 131
13732.24 133
13733.35 122
13734.46 126
13735.56 131
13736.67 148
13737.78 151
13738.88 128
13739.99 135
13741.10 125
13742.20 129
13743.31 120
13744.42 122
13745.52 119
13746.63 113
13747.74 116
13748.84 115
13749.95 132
13751.06 125
13752.17 139
13753.27 129
13754.38 116
13755.49 109
13756.60 177
13757.70 160
13758.81 140
13759.92 158
13761.03 115
13762.13 150
13763.24 136
13764.35 132
13765.46 156
13766.57 163
13767.67 141
13768.78 130
13769.89 128
13771.00 179
13772.11 149
13773.21 139
13774.32 135
13775.43 146
13776.54 137
13777.65 163
13778.75 141
13779.86 133
13780.97 133
13782.08 143
13783.19 158
13784.30 126
13785.41 131
13786.51 152
13787.62 147
13788.73 135
13789.84 153
13790.95 152
13792.06 144
13793.17 120
13794.28 140
13795.39 119
13796.49 129
13797.60 140
13798.71 142
13799.82 132
13800.93 146
13802.04 159
13803.15 141
13804.26 149
13805.37 141
13806.48 130
13807.59 103
13808.70 139
13809.81 112
13810.92 141
13812.03 125
13813.14 123
13814.25 121
13815.36 160
13816.47 161
13817.58 150
13818.69 134
13819.80 135
13820.91 133
13822.02 127
13823.13 143
13824.24 141
13825.35 144
13826.46 118
13827.57 142
13828.68 133
13829.79 127
13830.90 130
13832.01 152
13833.12 173
13834.23 141
13835.34 153
13836.45 127
13837.56 129
13838.67 118
13839.78 139
13840.89 146
13842.01 138
13843.12 156
13844.23 156
13845.34 150
13846.45 148
13847.56 142
13848.67 154
13849.78 150
13850.89 148
13852.01 164
13853.12 175
13854.23 143
13855.34 133
13856.45 140
13857.56 131
13858.67 148
13859.79 132
13860.90 169
13862.01 166
13863.12 170
13864.23 131
13865.34 129
13866.46 161
13867.57 178
13868.68 147
13869.79 137
13870.90 124
13872.02 118
13873.13 149
13874.24 140
13875.35 157
13876.47 156
13877.58 160
13878.69 162
13879.80 134
13880.92 125
13882.03 140
13883.14 145
13884.25 143
13885.37 162
13886.48 138
13887.59 163
13888.70 140
13889.82 123
13890.93 165
13892.04 186
13893.16 156
13894.27 163
13895.38 171
13896.49 154
13897.61 152
13898.72 154
13899.83 159
13900.95 140
13902.06 148
13903.17 137
13904.29 142
13905.40 140
13906.51 146
13907.63 143
13908.74 134
13909.85 144
13910.97 148
13912.08 144
13913.20 116
13914.31 154
13915.42 163
13916.54 158
13917.65 139
13918.77 131
13919.88 134
13920.99 143
13922.11 177
13923.22 146
13924.34 134
13925.45 152
13926.56 158
13927.68 151
13928.79 139
13929.91 141
13931.02 126
13932.14 148
13933.25 162
13934.37 132
13935.48 113
13936.60 130
13937.71 153
13938.83 125
13939.94 133
13941.05 123
13942.17 150
13943.28 173
13944.40 135
13945.51 130
13946.63 122
13947.75 121
13948.86 114
13949.98 153
13951.09 148
13952.21 133
13953.32 151
13954.44 135
13955.55 124
13956.67 109
13957.78 106
13958.90 137
13960.01 120
13961.13 117
13962.25 125
13963.36 130
13964.48 108
13965.59 122
13966.71 144
13967.83 111
13968.94 127
13970.06 105
13971.17 143
13972.29 98
13973.41 111
13974.52 135
13975.64 152
13976.75 144
13977.87 129
13978.99 130
13980.10 133
13981.22 165
13982.34 143
13983.45 136
13984.57 132
13985.69 131
13986.80 124
13987.92 139
13989.04 113
13990.15 132
13991.27 163
13992.39 138
13993.50 136
13994.62 121
13995.74 107
13996.86 113
13997.97 121
13999.09 121
14000.21 134
14001.33 132
14002.44 128
14003.56 139
14004.68 129
14005.79 109
14006.91 133
14008.03 146
14009.15 134
14010.27 123
14011.38 123
14012.50 133
14013.62 147
14014.74 145
14015.85 93
14016.97 119
14018.09 122
14019.21 130
14020.33 121
14021.44 141
14022.56 108
14023.68 111
14024.80 132
14025.92 133
14027.04 122
14028.15 140
14029.27 132
14030.39 116
14031.51 145
14032.63 139
14033.75 129
14034.86 128
14035.98 138
14037.10 113
14038.22 136
14039.34 128
14040.46 140
14041.58 123
14042.70 124
14043.82 128
14044.93 134
14046.05 112
14047.17 109
14048.29 138
14049.41 112
14050.53 155
14051.65 127
14052.77 134
14053.89 129
14055.01 121
14056.13 133
14057.25 116
14058.37 130
14059.49 112
14060.61 117
14061.73 116
14062.85 112
14063.97 132
14065.09 154
14066.20 115
14067.32 126
14068.44 134
14069.56 120
14070.68 122
14071.81 126
14072.93 135
14074.05 123
14075.17 144
14076.29 120
14077.41 111
14078.53 126
14079.65 138
14080.77 121
14081.89 123
14083.01 128
14084.13 116
14085.25 118
14086.37 136
14087.49 149
14088.61 140
14089.73 114
14090.85 110
14091.97 109
14093.10 133
14094.22 127
14095.34 139
14096.46 101
14097.58 137
14098.70 115
14099.82 129
14100.94 118
14102.07 102
14103.19 139
14104.31 127
14105.43 132
14106.55 111
14107.67 131
14108.79 116
14109.92 124
14111.04 156
14112.16 129
14113.28 113
14114.40 107
14115.52 147
14116.65 140
14117.77 128
14118.89 90
14120.01 135
14121.13 133
14122.26 122
14123.38 130
14124.50 156
14125.62 112
14126.75 138
14127.87 146
14128.99 125
14130.11 124
14131.24 133
14132.36 157
14133.48 130
14134.60 119
14135.73 137
14136.85 127
14137.97 108
14139.09 117
14140.22 118
14141.34 131
14142.46 131
14143.59 131
14144.71 118
14145.83 134
14146.95 144
14148.08 135
14149.20 112
14150.32 121
14151.45 137
14152.57 144
14153.69 131
14154.82 130
14155.94 142
14157.06 136
14158.19 138
14159.31 126
14160.44 126
14161.56 111
14162.68 129
14163.81 132
14164.93 119
14166.05 113
14167.18 121
14168.30 137
14169.43 123
14170.55 124
14171.67 122
14172.80 104
14173.92 103
14175.05 137
14176.17 126
14177.30 121
14178.42 123
14179.54 135
14180.67 135
14181.79 116
14182.92 120
14184.04 133
14185.17 150
14186.29 122
14187.42 116
14188.54 141
14189.67 122
14190.79 129
14191.92 118
14193.04 97
14194.17 122
14195.29 114
14196.42 123
14197.54 106
14198.67 111
14199.79 113
14200.92 134
14202.04 110
14203.17 117
14204.29 113
14205.42 114
14206.54 120
14207.67 133
14208.79 136
14209.92 109
14211.05 130
14212.17 133
14213.30 126
14214.42 125
14215.55 122
14216.67 114
14217.80 117
14218.93 113
14220.05 120
14221.18 127
14222.30 114
14223.43 133
14224.56 120
14225.68 125
14226.81 136
14227.94 115
14229.06 124
14230.19 138
14231.32 136
14232.44 125
14233.57 119
14234.70 110
14235.82 131
14236.95 142
14238.08 133
14239.20 159
14240.33 134
14241.46 127
14242.58 150
14243.71 155
14244.84 150
14245.96 123
14247.09 116
14248.22 112
14249.34 138
14250.47 122
14251.60 117
14252.73 112
14253.85 138
14254.98 120
14256.11 130
14257.24 134
14258.36 169
14259.49 129
14260.62 122
14261.75 126
14262.87 117
14264.00 124
14265.13 125
14266.26 136
14267.39 134
14268.51 128
14269.64 126
14270.77 142
14271.90 126
14273.03 136
14274.15 160
14275.28 136
14276.41 117
14277.54 111
14278.67 123
14279.80 116
14280.92 120
14282.05 112
14283.18 102
14284.31 131
14285.44 135
14286.57 131
14287.70 148
14288.82 117
14289.95 107
14291.08 123
14292.21 110
14293.34 119
14294.47 108
14295.60 122
14296.73 116
14297.86 110
14298.99 136
14300.11 150
14301.24 157
14302.37 132
14303.50 121
14304.63 133
14305.76 135
14306.89 120
14308.02 121
14309.15 149
14310.28 142
14311.41 122
14312.54 119
14313.67 110
14314.80 115
14315.93 117
14317.06 125
14318.19 132
14319.32 138
14320.45 145
14321.58 128
14322.71 121
14323.84 123
14324.97 113
14326.10 147
14327.23 135
14328.36 141
14329.49 133
14330.62 140
14331.75 130
14332.88 128
14334.01 144
14335.14 124
14336.27 137
14337.40 116
14338.53 145
14339.66 121
14340.79 115
14341.93 143
14343.06 195
14344.19 121
14345.32 119
14346.45 118
14347.58 114
14348.71 130
14349.84 125
14350.97 127
14352.11 121
14353.24 128
14354.37 125
14355.50 138
14356.63 96
14357.76 108
14358.89 101
14360.03 121
14361.16 112
14362.29 122
14363.42 140
14364.55 111
14365.68 116
14366.82 120
14367.95 116
14369.08 120
14370.21 137
14371.34 128
14372.48 129
14373.61 97
14374.74 113
14375.87 113
14377.00 122
14378.14 118
14379.27 114
14380.40 122
14381.53 156
14382.67 144
14383.80 135
14384.93 127
14386.06 133
14387.20 130
14388.33 111
14389.46 143
14390.59 117
14391.73 148
14392.86 138
14393.99 135
14395.13 117
14396.26 148
14397.39 150
14398.53 140
14399.66 127
14400.79 127
14401.92 136
14403.06 115
14404.19 139
14405.32 150
14406.46 144
14407.59 130
14408.72 139
14409.86 126
14410.99 151
14412.13 146
14413.26 130
14414.39 136
14415.53 148
14416.66 152
14417.79 131
14418.93 146
14420.06 106
14421.20 108
14422.33 123
14423.46 126
14424.60 120
14425.73 133
14426.87 154
14428.00 136
14429.14 130
14430.27 141
14431.40 127
14432.54 139
14433.67 124
14434.81 150
14435.94 142
14437.08 119
14438.21 123
14439.35 111
14440.48 126
14441.62 115
14442.75 162
14443.88 153
14445.02 122
14446.15 117
14447.29 141
14448.42 158
14449.56 156
14450.70 119
14451.83 154
14452.97 140
14454.10 136
14455.24 128
14456.37 132
14457.51 131
14458.64 143
14459.78 149
14460.91 115
14462.05 121
14463.18 109
14464.32 135
14465.46 125
14466.59 121
14467.73 111
14468.86 129
14470.00 137
14471.14 130
14472.27 170
14473.41 134
14474.54 122
14475.68 124
14476.82 144
14477.95 136
14479.09 131
14480.22 130
14481.36 130
14482.50 132
14483.63 130
14484.77 139
14485.91 165
14487.04 147
14488.18 130
14489.32 133
14490.45 146
14491.59 121
14492.73 114
14493.86 140
14495.00 139
14496.14 135
14497.27 120
14498.41 135
14499.55 132
14500.69 159
14501.82 146
14502.96 172
14504.10 123
14505.23 128
14506.37 131
14507.51 140
14508.65 148
14509.78 121
14510.92 136
14512.06 119
14513.20 140
14514.33 129
14515.47 140
14516.61 105
14517.75 127
14518.89 134
14520.02 139
14521.16 117
14522.30 110
14523.44 140
14524.57 140
14525.71 144
14526.85 104
14527.99 129
14529.13 128
14530.27 102
14531.40 132
14532.54 139
14533.68 143
14534.82 112
14535.96 124
14537.10 136
14538.23 118
14539.37 125
14540.51 125
14541.65 127
14542.79 112
14543.93 144
14545.07 148
14546.21 125
14547.35 118
14548.48 121
14549.62 141
14550.76 101
14551.90 122
14553.04 123
14554.18 118
14555.32 117
14556.46 122
14557.60 124
14558.74 109
14559.88 115
14561.02 106
14562.16 139
14563.30 121
14564.43 108
14565.57 103
14566.71 140
14567.85 108
14568.99 104
14570.13 120
14571.27 140
14572.41 144
14573.55 170
14574.69 133
14575.83 130
14576.97 124
14578.11 122
14579.25 111
14580.39 110
14581.53 126
14582.67 125
14583.81 129
14584.96 118
14586.10 122
14587.24 130
14588.38 147
14589.52 123
14590.66 119
14591.80 106
14592.94 109
14594.08 122
14595.22 119
14596.36 132
14597.50 131
14598.64 124
14599.78 117
14600.93 126
14602.07 109
14603.21 116
14604.35 121
14605.49 116
14606.63 111
14607.77 120
14608.91 132
14610.06 124
14611.20 125
14612.34 113
14613.48 145
14614.62 122
14615.76 120
14616.91 153
14618.05 129
14619.19 138
14620.33 128
14621.47 118
14622.61 136
14623.76 130
14624.90 133
14626.04 131
14627.18 138
14628.32 112
14629.47 115
14630.61 122
14631.75 114
14632.89 105
14634.04 116
14635.18 120
14636.32 130
14637.46 118
14638.61 108
14639.75 129
14640.89 122
14642.03 130
14643.18 125
14644.32 124
14645.46 106
14646.60 116
14647.75 137
14648.89 116
14650.03 101
14651.18 119
14652.32 106
14653.46 111
14654.61 113
14655.75 91
14656.89 120
14658.03 105
14659.18 129
14660.32 91
14661.46 98
14662.61 101
14663.75 95
14664.90 108
14666.04 87
14667.18 89
14668.33 109
14669.47 125
14670.61 103
14671.76 106
14672.90 123
14674.05 93
14675.19 100
14676.33 104
14677.48 107
14678.62 117
14679.77 113
14680.91 101
14682.05 95
14683.20 101
14684.34 115
14685.49 109
14686.63 112
14687.78 117
14688.92 92
14690.06 100
14691.21 99
14692.35 127
14693.50 115
14694.64 92
14695.79 118
14696.93 79
14698.08 98
14699.22 111
14700.37 110
14701.51 97
14702.66 108
14703.80 111
14704.95 119
14706.09 113
14707.24 111
14708.38 120
14709.53 115
14710.67 111
14711.82 129
14712.96 124
14714.11 124
14715.26 109
14716.40 135
14717.55 130
14718.69 102
14719.84 128
14720.98 130
14722.13 115
14723.28 103
14724.42 119
14725.57 142
14726.71 112
14727.86 108
14729.01 115
14730.15 131
14731.30 100
14732.44 125
14733.59 113
14734.74 133
14735.88 106
14737.03 107
14738.18 116
14739.32 99
14740.47 111
14741.61 102
14742.76 126
14743.91 125
14745.05 115
14746.20 130
14747.35 96
14748.49 103
14749.64 114
14750.79 112
14751.94 87
14753.08 93
14754.23 109
14755.38 116
14756.52 117
14757.67 110
14758.82 121
14759.97 108
14761.11 127
14762.26 95
14763.41 122
14764.55 126
14765.70 110
14766.85 118
14768.00 104
14769.15 95
14770.29 103
14771.44 120
14772.59 110
14773.74 106
14774.88 95
14776.03 102
14777.18 109
14778.33 116
14779.48 119
14780.62 125
14781.77 117
14782.92 107
14784.07 105
14785.22 118
14786.36 115
14787.51 103
14788.66 124
14789.81 115
14790.96 107
14792.11 101
14793.26 109
14794.40 120
14795.55 125
14796.70 130
14797.85 154
14799.00 132
14800.15 119
14801.30 132
14802.45 134
14803.59 148
14804.74 110
14805.89 118
14807.04 92
14808.19 100
14809.34 97
14810.49 104
14811.64 94
14812.79 95
14813.94 112
14815.09 112
14816.24 93
14817.39 88
14818.53 122
14819.68 111
14820.83 110
14821.98 84
14823.13 108
14824.28 112
14825.43 160
14826.58 120
14827.73 120
14828.88 97
14830.03 111
14831.18 103
14832.33 126
14833.48 100
14834.63 105
14835.78 126
14836.93 114
14838.08 118
14839.23 98
14840.38 103
14841.53 100
14842.69 104
14843.84 98
14844.99 128
14846.14 102
14847.29 113
14848.44 102
14849.59 107
14850.74 118
14851.89 102
14853.04 115
14854.19 120
14855.34 104
14856.49 97
14857.65 116
14858.80 115
14859.95 93
14861.10 111
14862.25 114
14863.40 108
14864.55 118
14865.70 129
14866.86 121
14868.01 113
14869.16 100
14870.31 119
14871.46 102
14872.61 110
14873.77 100
14874.92 104
14876.07 130
14877.22 118
14878.37 118
14879.52 109
14880.68 103
14881.83 129
14882.98 129
14884.13 121
14885.28 123
14886.44 115
14887.59 115
14888.74 129
14889.89 118
14891.05 109
14892.20 141
14893.35 129
14894.50 95
14895.66 108
14896.81 122
14897.96 98
14899.11 111
14900.27 104
14901.42 110
14902.57 96
14903.72 100
14904.88 107
14906.03 98
14907.18 110
14908.34 105
14909.49 118
14910.64 105
14911.80 106
14912.95 129
14914.10 123
14915.26 97
14916.41 113
14917.56 105
14918.72 103
14919.87 91
14921.02 90
14922.18 104
14923.33 105
14924.48 108
14925.64 94
14926.79 106
14927.94 95
14929.10 84
14930.25 90
14931.41 101
14932.56 107
14933.71 109
14934.87 107
14936.02 98
14937.18 107
14938.33 115
14939.48 104
14940.64 116
14941.79 92
14942.95 94
14944.10 129
14945.26 117
14946.41 113
14947.57 88
14948.72 92
14949.87 91
14951.03 110
14952.18 116
14953.34 120
14954.49 100
14955.65 106
14956.80 132
14957.96 112
14959.11 102
14960.27 104
14961.42 110
14962.58 111
14963.73 105
14964.89 103
14966.04 116
14967.20 109
14968.36 113
14969.51 125
14970.67 92
14971.82 110
14972.98 115
14974.13 107
14975.29 105
14976.44 101
14977.60 98
14978.76 101
14979.91 97
14981.07 90
14982.22 109
14983.38 117
14984.53 111
14985.69 113
14986.85 102
14988.00 93
14989.16 107
14990.32 100
14991.47 96
14992.63 96
14993.78 104
14994.94 108
14996.10 98
14997.25 121
14998.41 103
14999.57 115
15000.72 113
15001.88 114
15003.04 123
15004.19 117
15005.35 103
15006.51 102
15007.66 101
15008.82 104
15009.98 105
15011.13 95
15012.29 106
15013.45 113
15014.61 121
15015.76 120
15016.92 95
15018.08 92
15019.23 102
15020.39 114
15021.55 128
15022.71 102
15023.86 116
15025.02 119
15026.18 99
15027.34 96
15028.49 98
15029.65 112
15030.81 116
15031.97 88
15033.13 94
15034.28 112
15035.44 117
15036.60 102
15037.76 103
15038.92 105
15040.07 111
15041.23 111
15042.39 129
15043.55 106
15044.71 83
15045.87 110
15047.02 96
15048.18 89
15049.34 90
15050.50 100
15051.66 114
15052.82 120
15053.98 95
15055.13 114
15056.29 116
15057.45 116
15058.61 116
15059.77 103
15060.93 93
15062.09 108
15063.25 109
15064.40 112
15065.56 104
15066.72 102
15067.88 105
15069.04 114
15070.20 104
15071.36 95
15072.52 102
15073.68 108
15074.84 104
15076.00 92
15077.16 93
15078.32 107
15079.48 103
15080.64 119
15081.80 95
15082.96 98
15084.12 111
15085.28 109
15086.44 121
15087.60 110
15088.76 76
15089.92 96
15091.08 94
15092.24 71
15093.40 86
15094.56 98
15095.72 130
15096.88 96
15098.04 81
15099.20 112
15100.36 88
15101.52 90
15102.68 98
15103.84 82
15105.00 89
15106.16 94
15107.32 106
15108.48 113
15109.64 95
15110.80 116
15111.96 115
15113.13 102
15114.29 99
15115.45 105
15116.61 112
15117.77 91
15118.93 116
15120.09 110
15121.25 123
15122.42 110
15123.58 96
15124.74 90
15125.90 90
15127.06 102
15128.22 107
15129.38 102
15130.55 91
15131.71 108
15132.87 102
15134.03 100
15135.19 80
15136.35 97
15137.52 92
15138.68 112
15139.84 109
15141.00 94
15142.16 111
15143.33 102
15144.49 90
15145.65 103
15146.81 113
15147.97 96
15149.14 82
15150.30 105
15151.46 107
15152.62 99
15153.79 100
15154.95 94
15156.11 99
15157.27 93
15158.44 104
15159.60 102
15160.76 93
15161.93 103
15163.09 92
15164.25 121
15165.41 113
15166.58 100
15167.74 137
15168.90 114
15170.07 112
15171.23 89
15172.39 88
15173.56 111
15174.72 108
15175.88 108
15177.05 80
15178.21 71
15179.37 94
15180.54 102
15181.70 100
15182.86 107
15184.03 97
15185.19 114
15186.36 99
15187.52 105
15188.68 115
15189.85 102
15191.01 87
15192.17 103
15193.34 97
15194.50 90
15195.67 124
15196.83 98
15198.00 115
15199.16 100
15200.32 103
15201.49 92
15202.65 116
15203.82 110
15204.98 110
15206.15 102
15207.31 107
15208.48 111
15209.64 91
15210.80 106
15211.97 106
15213.13 114
15214.30 112
15215.46 92
15216.63 102
15217.79 99
15218.96 91
15220.12 116
15221.29 105
15222.45 107
15223.62 108
15224.78 111
15225.95 101
15227.11 113
15228.28 96
15229.45 94
15230.61 104
15231.78 107
15232.94 102
15234.11 110
15235.27 100
15236.44 108
15237.60 109
15238.77 96
15239.94 110
15241.10 106
15242.27 124
15243.43 109
15244.60 113
15245.77 86
15246.93 110
15248.10 115
15249.26 89
15250.43 112
15251.60 104
15252.76 104
15253.93 98
15255.10 86
15256.26 88
15257.43 96
15258.60 109
15259.76 96
15260.93 79
15262.10 116
15263.26 91
15264.43 124
15265.60 100
15266.76 91
15267.93 104
15269.10 104
15270.26 107
15271.43 91
15272.60 99
15273.76 102
15274.93 101
15276.10 91
15277.27 83
15278.43 100
15279.60 103
15280.77 108
15281.94 110
15283.10 88
15284.27 101
15285.44 108
15286.61 89
15287.77 102
15288.94 79
15290.11 112
15291.28 74
15292.44 91
15293.61 98
15294.78 109
15295.95 91
15297.12 89
15298.28 99
15299.45 102
15300.62 121
15301.79 87
15302.96 79
15304.12 107
15305.29 106
15306.46 100
15307.63 105
15308.80 107
15309.97 104
15311.14 97
15312.30 111
15313.47 103
15314.64 99
15315.81 89
15316.98 95
15318.15 88
15319.32 106
15320.49 90
15321.65 77
15322.82 94
15323.99 93
15325.16 102
15326.33 104
15327.50 93
15328.67 84
15329.84 95
15331.01 98
15332.18 97
15333.35 98
15334.52 104
15335.69 103
15336.85 118
15338.02 117
15339.19 99
15340.36 107
15341.53 89
15342.70 107
15343.87 105
15345.04 104
15346.21 93
15347.38 116
15348.55 98
15349.72 122
15350.89 99
15352.06 92
15353.23 93
15354.40 110
15355.57 100
15356.74 110
15357.91 104
15359.08 114
15360.25 127
15361.43 100
15362.60 102
15363.77 103
15364.94 104
15366.11 101
15367.28 93
15368.45 93
15369.62 106
15370.79 86
15371.96 109
15373.13 102
15374.30 89
15375.47 97
15376.65 107
15377.82 96
15378.99 117
15380.16 88
15381.33 87
15382.50 90
15383.67 100
15384.84 116
15386.02 101
15387.19 133
15388.36 117
15389.53 91
15390.70 81
15391.87 92
15393.04 113
15394.22 104
15395.39 97
15396.56 85
15397.73 85
15398.90 89
15400.08 108
15401.25 86
15402.42 101
15403.59 94
15404.76 107
15405.94 92
15407.11 99
15408.28 98
15409.45 112
15410.63 105
15411.80 106
15412.97 90
15414.14 112
15415.31 81
15416.49 88
15417.66 119
15418.83 105
15420.01 116
15421.18 93
15422.35 103
15423.52 84
15424.70 99
15425.87 95
15427.04 82
15428.22 98
15429.39 98
15430.56 92
15431.73 89
15432.91 84
15434.08 124
15435.25 100
15436.43 100
15437.60 81
15438.77 100
15439.95 111
15441.12 110
15442.30 108
15443.47 106
15444.64 102
15445.82 98
15446.99 101
15448.16 109
15449.34 102
15450.51 102
15451.69 110
15452.86 101
15454.03 105
15455.21 122
15456.38 118
15457.56 110
15458.73 92
15459.90 113
15461.08 96
15462.25 125
15463.43 104
15464.60 110
15465.78 97
15466.95 88
15468.12 105
15469.30 97
15470.47 110
15471.65 112
15472.82 105
15474.00 115
15475.17 101
15476.35 106
15477.52 103
15478.70 117
15479.87 98
15481.05 109
15482.22 107
15483.40 131
15484.57 110
15485.75 92
15486.92 108
15488.10 115
15489.27 98
15490.45 105
15491.62 123
15492.80 108
15493.98 105
15495.15 88
15496.33 100
15497.50 98
15498.68 90
15499.85 105
15501.03 92
15502.21 103
15503.38 95
15504.56 91
15505.73 103
15506.91 108
15508.09 88
15509.26 118
15510.44 118
15511.61 94
15512.79 117
15513.97 91
15515.14 87
15516.32 104
15517.50 101
15518.67 100
15519.85 93
15521.02 92
15522.20 88
15523.38 112
15524.55 100
15525.73 103
15526.91 96
15528.09 101
15529.26 93
15530.44 89
15531.62 96
15532.79 95
15533.97 106
15535.15 95
15536.32 88
15537.50 123
15538.68 99
15539.86 115
15541.03 85
15542.21 102
15543.39 102
15544.57 123
15545.74 118
15546.92 100
15548.10 116
15549.28 120
15550.45 121
15551.63 100
15552.81 103
15553.99 112
15555.16 117
15556.34 96
15557.52 88
15558.70 101
15559.88 100
15561.05 112
15562.23 85
15563.41 97
15564.59 107
15565.77 127
15566.95 105
15568.12 93
15569.30 116
15570.48 103
15571.66 107
15572.84 129
15574.02 78
15575.19 110
15576.37 119
15577.55 118
15578.73 102
15579.91 99
15581.09 110
15582.27 113
15583.45 111
15584.62 101
15585.80 91
15586.98 99
15588.16 102
15589.34 115
15590.52 113
15591.70 107
15592.88 110
15594.06 114
15595.24 110
15596.42 96
15597.60 111
15598.78 115
15599.96 120
15601.14 125
15602.31 100
15603.49 132
15604.67 120
15605.85 106
15607.03 106
15608.21 103
15609.39 92
15610.57 133
15611.75 110
15612.93 107
15614.11 129
15615.29 123
15616.47 98
15617.65 100
15618.83 122
15620.01 115
15621.19 130
15622.38 100
15623.56 115
15624.74 92
15625.92 130
15627.10 123
15628.28 111
15629.46 109
15630.64 109
15631.82 113
15633.00 119
15634.18 121
15635.36 129
15636.54 154
15637.72 126
15638.91 103
15640.09 133
15641.27 103
15642.45 124
15643.63 122
15644.81 106
15645.99 102
15647.17 111
15648.36 136
15649.54 125
15650.72 155
15651.90 155
15653.08 119
15654.26 134
15655.44 153
15656.63 116
15657.81 118
15658.99 127
15660.17 112
15661.35 143
15662.54 141
15663.72 140
15664.90 149
15666.08 136
15667.26 111
15668.45 133
15669.63 139
15670.81 142
15671.99 148
15673.17 153
15674.36 162
15675.54 145
15676.72 152
15677.90 144
15679.09 146
15680.27 167
15681.45 156
15682.63 140
15683.82 137
15685.00 123
15686.18 124
15687.37 150
15688.55 171
15689.73 142
15690.91 179
15692.10 164
15693.28 145
15694.46 128
15695.65 161
15696.83 177
15698.01 180
15699.20 192
15700.38 163
15701.56 165
15702.75 168
15703.93 171
15705.11 171
15706.30 168
15707.48 193
15708.66 223
15709.85 231
15711.03 171
15712.22 173
15713.40 217
15714.58 211
15715.77 196
15716.95 192
15718.14 205
15719.32 203
15720.50 176
15721.69 193
15722.87 193
15724.06 210
15725.24 179
15726.43 169
15727.61 156
15728.79 163
15729.98 160
15731.16 195
15732.35 166
15733.53 128
15734.72 166
15735.90 191
15737.09 173
15738.27 148
15739.46 140
15740.64 149
15741.83 148
15743.01 150
15744.20 146
15745.38 150
15746.57 134
15747.75 172
15748.94 150
15750.12 178
15751.31 141
15752.49 138
15753.68 152
15754.86 154
15756.05 143
15757.23 123
15758.42 137
15759.60 153
15760.79 140
15761.98 136
15763.16 129
15764.35 139
15765.53 146
15766.72 124
15767.90 136
15769.09 126
15770.28 131
15771.46 147
15772.65 131
15773.83 140
15775.02 160
15776.21 174
15777.39 128
15778.58 128
15779.77 147
15780.95 129
15782.14 121
15783.33 143
15784.51 139
15785.70 134
15786.89 151
15788.07 110
15789.26 123
15790.45 125
15791.63 111
15792.82 113
15794.01 128
15795.19 124
15796.38 127
15797.57 134
15798.75 130
15799.94 141
15801.13 114
15802.32 154
15803.50 128
15804.69 115
15805.88 122
15807.06 150
15808.25 140
15809.44 122
15810.63 135
15811.81 128
15813.00 124
15814.19 119
15815.38 118
15816.57 117
15817.75 122
15818.94 141
15820.13 101
15821.32 112
15822.50 147
15823.69 122
15824.88 121
15826.07 130
15827.26 125
15828.44 118
15829.63 127
15830.82 151
15832.01 126
15833.20 126
15834.39 134
15835.57 117
15836.76 126
15837.95 112
15839.14 119
15840.33 112
15841.52 138
15842.71 124
15843.90 133
15845.08 148
15846.27 127
15847.46 103
15848.65 111
15849.84 125
15851.03 136
15852.22 113
15853.41 115
15854.60 124
15855.79 133
15856.97 111
15858.16 100
15859.35 126
15860.54 145
15861.73 120
15862.92 118
15864.11 110
15865.30 106
15866.49 129
15867.68 137
15868.87 119
15870.06 129
15871.25 123
15872.44 133
15873.63 118
15874.82 103
15876.01 113
15877.20 125
15878.39 154
15879.58 130
15880.77 119
15881.96 96
15883.15 106
15884.34 119
15885.53 123
15886.72 101
15887.91 120
15889.10 117
15890.29 119
15891.48 103
15892.67 117
15893.86 120
15895.05 119
15896.24 120
15897.44 117
15898.63 121
15899.82 129
15901.01 125
15902.20 112
15903.39 102
15904.58 116
15905.77 125
15906.96 120
15908.15 103
15909.35 115
15910.54 105
15911.73 98
15912.92 105
15914.11 116
15915.30 114
15916.49 134
15917.69 136
15918.88 142
15920.07 126
15921.26 123
15922.45 110
15923.64 115
15924.84 103
15926.03 117
15927.22 132
15928.41 119
15929.60 112
15930.80 111
15931.99 110
15933.18 108
15934.37 123
15935.56 93
15936.76 112
15937.95 107
15939.14 116
15940.33 116
15941.53 96
15942.72 101
15943.91 118
15945.10 114
15946.30 120
15947.49 110
15948.68 92
15949.87 120
15951.07 122
15952.26 126
15953.45 102
15954.65 101
15955.84 109
15957.03 117
15958.22 100
15959.42 112
15960.61 98
15961.80 107
15963.00 129
15964.19 83
15965.38 90
15966.58 108
15967.77 125
15968.96 88
15970.16 93
15971.35 82
15972.54 91
15973.74 116
15974.93 108
15976.13 89
15977.32 103
15978.51 110
15979.71 84
15980.90 88
15982.09 101
15983.29 102
15984.48 122
15985.68 103
15986.87 91
15988.06 99
15989.26 97
15990.45 103
15991.65 97
15992.84 97
15994.04 115
15995.23 108
15996.43 103
15997.62 89
15998.81 94
16000.01 105
16001.20 112
16002.40 96
16003.59 88
16004.79 86
16005.98 110
16007.18 117
16008.37 100
16009.57 110
16010.76 90
16011.96 105
16013.15 109
16014.35 106
16015.54 93
16016.74 110
16017.93 113
16019.13 90
16020.32 97
16021.52 92
16022.72 132
16023.91 133
16025.11 102
16026.30 90
16027.50 104
16028.69 85
16029.89 106
16031.08 102
16032.28 116
16033.48 116
16034.67 107
16035.87 80
16037.06 95
16038.26 117
16039.46 109
16040.65 114
16041.85 101
16043.05 87
16044.24 84
16045.44 93
16046.63 99
16047.83 95
16049.03 103
16050.22 114
16051.42 95
16052.62 87
16053.81 77
16055.01 80
16056.21 97
16057.40 98
16058.60 100
16059.80 96
16060.99 116
16062.19 111
16063.39 117
16064.58 94
16065.78 99
16066.98 109
16068.18 114
16069.37 98
16070.57 78
16071.77 117
16072.97 119
16074.16 109
16075.36 116
16076.56 132
16077.76 98
16078.95 103
16080.15 105
16081.35 83
16082.55 92
16083.74 79
16084.94 111
16086.14 95
16087.34 107
16088.53 73
16089.73 95
16090.93 103
16092.13 91
16093.33 92
16094.53 100
16095.72 117
16096.92 105
16098.12 85
16099.32 92
16100.52 102
16101.72 101
16102.91 107
16104.11 105
16105.31 88
16106.51 107
16107.71 98
16108.91 80
16110.11 91
16111.30 93
16112.50 112
16113.70 89
16114.90 100
16116.10 107
16117.30 92
16118.50 92
16119.70 109
16120.90 109
16122.10 114
16123.29 107
16124.49 103
16125.69 81
16126.89 95
16128.09 100
16129.29 99
16130.49 107
16131.69 121
16132.89 98
16134.09 94
16135.29 91
16136.49 90
16137.69 97
16138.89 101
16140.09 96
16141.29 104
16142.49 104
16143.69 118
16144.89 102
16146.09 94
16147.29 112
16148.49 102
16149.69 105
16150.89 101
16152.09 103
16153.29 92
16154.49 114
16155.69 138
16156.89 108
16158.09 99
16159.29 80
16160.49 97
16161.69 89
16162.89 98
16164.09 93
16165.30 103
16166.50 104
16167.70 86
16168.90 93
16170.10 89
16171.30 95
16172.50 101
16173.70 113
16174.90 103
16176.10 93
16177.31 105
16178.51 91
16179.71 100
16180.91 97
16182.11 114
16183.31 104
16184.51 94
16185.72 101
16186.92 92
16188.12 77
16189.32 82
16190.52 95
16191.72 112
16192.93 103
16194.13 98
16195.33 117
16196.53 115
16197.73 106
16198.94 103
16200.14 104
16201.34 105
16202.54 88
16203.74 111
16204.95 93
16206.15 85
16207.35 101
16208.55 100
16209.76 136
16210.96 96
16212.16 101
16213.36 91
16214.57 105
16215.77 110
16216.97 118
16218.17 119
16219.38 92
16220.58 102
16221.78 106
16222.99 100
16224.19 103
16225.39 118
16226.59 92
16227.80 99
16229.00 109
16230.20 113
16231.41 94
16232.61 120
16233.81 80
16235.02 113
16236.22 113
16237.42 108
16238.63 90
16239.83 89
16241.04 112
16242.24 104
16243.44 117
16244.65 114
16245.85 123
16247.05 97
16248.26 105
16249.46 95
16250.67 98
16251.87 106
16253.07 101
16254.28 111
16255.48 94
16256.69 77
16257.89 109
16259.09 103
16260.30 97
16261.50 92
16262.71 107
16263.91 115
16265.12 117
16266.32 111
16267.53 111
16268.73 122
16269.94 107
16271.14 115
16272.34 99
16273.55 104
16274.75 122
16275.96 120
16277.16 102
16278.37 94
16279.57 95
16280.78 117
16281.98 95
16283.19 92
16284.39 98
16285.60 103
16286.81 111
16288.01 116
16289.22 115
16290.42 115
16291.63 119
16292.83 126
16294.04 138
16295.24 98
16296.45 104
16297.66 110
16298.86 111
16300.07 128
16301.27 107
16302.48 106
16303.68 115
16304.89 128
16306.10 92
16307.30 109
16308.51 97
16309.71 111
16310.92 116
16312.13 111
16313.33 104
16314.54 115
16315.75 125
16316.95 102
16318.16 83
16319.37 84
16320.57 123
16321.78 116
16322.99 108
16324.19 88
16325.40 104
16326.61 130
16327.81 103
16329.02 115
16330.23 124
16331.43 110
16332.64 114
16333.85 96
16335.05 96
16336.26 109
16337.47 97
16338.68 106
16339.88 102
16341.09 102
16342.30 90
16343.51 116
16344.71 105
16345.92 107
16347.13 103
16348.34 128
16349.54 108
16350.75 101
16351.96 89
16353.17 122
16354.37 93
16355.58 88
16356.79 101
16358.00 103
16359.21 99
16360.41 94
16361.62 125
16362.83 106
16364.04 89
16365.25 105
16366.45 113
16367.66 94
16368.87 92
16370.08 104
16371.29 104
16372.50 87
16373.71 90
16374.91 128
16376.12 103
16377.33 90
16378.54 95
16379.75 93
16380.96 105
16382.17 126
16383.38 98
16384.58 129
16385.79 105
16387.00 96
16388.21 92
16389.42 94
16390.63 86
16391.84 101
16393.05 117
16394.26 97
16395.47 107
16396.68 100
16397.89 123
16399.09 97
16400.30 89
16401.51 82
16402.72 116
16403.93 99
16405.14 92
16406.35 97
16407.56 105
16408.77 90
16409.98 120
16411.19 117
16412.40 89
16413.61 105
16414.82 94
16416.03 106
16417.24 92
16418.45 99
16419.66 79
16420.87 108
16422.08 103
16423.29 87
16424.50 91
16425.71 83
16426.92 83
16428.14 95
16429.35 95
16430.56 77
16431.77 86
16432.98 92
16434.19 85
16435.40 89
16436.61 97
16437.82 96
16439.03 95
16440.24 82
16441.45 79
16442.67 82
16443.88 75
16445.09 89
16446.30 105
16447.51 126
16448.72 88
16449.93 88
16451.14 72
16452.36 84
16453.57 83
16454.78 91
16455.99 78
16457.20 82
16458.41 92
16459.63 98
16460.84 77
16462.05 78
16463.26 79
16464.47 90
16465.68 91
16466.90 93
16468.11 102
16469.32 88
16470.53 97
16471.74 96
16472.96 114
16474.17 103
16475.38 99
16476.59 63
16477.81 113
16479.02 113
16480.23 86
16481.44 86
16482.66 93
16483.87 101
16485.08 116
16486.29 97
16487.51 87
16488.72 82
16489.93 94
16491.15 86
16492.36 112
16493.57 91
16494.78 86
16496.00 89
16497.21 68
16498.42 85
16499.64 86
16500.85 88
16502.06 84
16503.28 92
16504.49 109
16505.70 97
16506.92 94
16508.13 88
16509.34 77
16510.56 89
16511.77 85
16512.98 76
16514.20 85
16515.41 93
16516.63 80
16517.84 79
16519.05 84
16520.27 89
16521.48 76
16522.70 91
16523.91 85
16525.12 85
16526.34 74
16527.55 78
16528.77 77
16529.98 90
16531.20 85
16532.41 78
16533.62 66
16534.84 95
16536.05 96
16537.27 82
16538.48 83
16539.70 62
16540.91 87
16542.13 84
16543.34 104
16544.56 93
16545.77 99
16546.99 97
16548.20 97
16549.42 82
16550.63 88
16551.85 103
16553.06 84
16554.28 78
16555.49 81
16556.71 86
16557.92 82
16559.14 94
16560.35 100
16561.57 82
16562.78 89
16564.00 94
16565.21 101
16566.43 72
16567.65 83
16568.86 98
16570.08 78
16571.29 80
16572.51 79
16573.73 96
16574.94 66
16576.16 90
16577.37 81
16578.59 97
16579.81 88
16581.02 69
16582.24 86
16583.45 96
16584.67 93
16585.89 87
16587.10 87
16588.32 91
16589.54 89
16590.75 98
16591.97 85
16593.19 82
16594.40 82
16595.62 79
16596.84 101
16598.05 67
16599.27 63
16600.49 85
16601.70 103
16602.92 87
16604.14 78
16605.35 76
16606.57 89
16607.79 91
16609.01 81
16610.22 92
16611.44 90
16612.66 98
16613.88 82
16615.09 82
16616.31 91
16617.53 90
16618.75 84
16619.96 101
16621.18 98
16622.40 105
16623.62 81
16624.83 83
16626.05 84
16627.27 90
16628.49 93
16629.71 104
16630.92 83
16632.14 97
16633.36 96
16634.58 95
16635.80 107
16637.01 106
16638.23 105
16639.45 93
16640.67 81
16641.89 102
16643.11 99
16644.32 101
16645.54 106
16646.76 94
16647.98 88
16649.20 72
16650.42 95
16651.64 98
16652.86 87
16654.07 96
16655.29 94
16656.51 106
16657.73 99
16658.95 78
16660.17 98
16661.39 83
16662.61 101
16663.83 74
16665.05 88
16666.27 113
16667.48 91
16668.70 89
16669.92 73
16671.14 115
16672.36 104
16673.58 103
16674.80 80
16676.02 92
16677.24 90
16678.46 88
16679.68 90
16680.90 83
16682.12 117
16683.34 89
16684.56 98
16685.78 83
16687.00 83
16688.22 77
16689.44 84
16690.66 80
16691.88 100
16693.10 113
16694.32 84
16695.54 94
16696.76 91
16697.98 90
16699.20 63
16700.42 124
16701.64 102
16702.87 96
16704.09 83
16705.31 90
16706.53 93
16707.75 87
16708.97 83
16710.19 89
16711.41 94
16712.63 105
16713.85 80
16715.07 95
16716.30 84
16717.52 90
16718.74 88
16719.96 79
16721.18 106
16722.40 72
16723.62 99
16724.85 79
16726.07 82
16727.29 91
16728.51 95
16729.73 104
16730.95 86
16732.17 81
16733.40 93
16734.62 100
16735.84 88
16737.06 97
16738.28 117
16739.51 98
16740.73 79
16741.95 77
16743.17 91
16744.39 114
16745.62 102
16746.84 104
16748.06 90
16749.28 103
16750.51 119
16751.73 108
16752.95 86
16754.17 71
16755.40 97
16756.62 101
16757.84 77
16759.06 83
16760.29 91
16761.51 72
16762.73 102
16763.96 94
16765.18 81
16766.40 80
16767.62 73
16768.85 90
16770.07 80
16771.29 78
16772.52 84
16773.74 81
16774.96 119
16776.19 82
16777.41 80
16778.63 90
16779.86 105
16781.08 104
16782.30 95
16783.53 93
16784.75 91
16785.97 86
16787.20 90
16788.42 101
16789.65 83
16790.87 78
16792.09 91
16793.32 93
16794.54 74
16795.77 83
16796.99 87
16798.21 81
16799.44 81
16800.66 82
16801.89 93
16803.11 83
16804.34 103
16805.56 94
16806.78 80
16808.01 107
16809.23 93
16810.46 98
16811.68 86
16812.91 96
16814.13 93
16815.36 82
16816.58 84
16817.81 85
16819.03 80
16820.26 87
16821.48 107
16822.71 96
16823.93 77
16825.16 92
16826.38 98
16827.61 73
16828.83 90
16830.06 74
16831.28 78
16832.51 78
16833.73 100
16834.96 80
16836.19 69
16837.41 88
16838.64 87
16839.86 77
16841.09 80
16842.31 103
16843.54 92
16844.76 75
16845.99 88
16847.22 93
16848.44 80
16849.67 85
16850.89 71
16852.12 91
16853.35 83
16854.57 79
16855.80 79
16857.03 97
16858.25 106
16859.48 105
16860.71 84
16861.93 90
16863.16 121
16864.38 106
16865.61 103
16866.84 86
16868.06 91
16869.29 79
16870.52 88
16871.74 75
16872.97 109
16874.20 92
16875.43 95
16876.65 90
16877.88 74
16879.11 69
16880.33 81
16881.56 89
16882.79 82
16884.02 118
16885.24 101
16886.47 90
16887.70 88
16888.93 92
16890.15 96
16891.38 98
16892.61 104
16893.84 89
16895.06 74
16896.29 106
16897.52 82
16898.75 92
16899.97 66
16901.20 64
16902.43 86
16903.66 86
16904.89 66
16906.11 69
16907.34 82
16908.57 83
16909.80 87
16911.03 63
16912.26 67
16913.48 86
16914.71 91
16915.94 79
16917.17 59
16918.40 85
16919.63 91
16920.85 90
16922.08 75
16923.31 70
16924.54 82
16925.77 94
16927.00 95
16928.23 79
16929.46 89
16930.69 102
16931.91 94
16933.14 91
16934.37 79
16935.60 73
16936.83 83
16938.06 85
16939.29 77
16940.52 84
16941.75 75
16942.98 88
16944.21 97
16945.44 99
16946.67 82
16947.90 101
16949.13 110
16950.35 104
16951.58 85
16952.81 78
16954.04 86
16955.27 100
16956.50 99
16957.73 76
16958.96 72
16960.19 78
16961.42 94
16962.65 75
16963.88 72
16965.11 82
16966.34 91
16967.58 96
16968.81 85
16970.04 91
16971.27 86
16972.50 83
16973.73 87
16974.96 67
16976.19 83
16977.42 86
16978.65 100
16979.88 93
16981.11 69
16982.34 94
16983.57 95
16984.80 90
16986.04 83
16987.27 66
16988.50 73
16989.73 66
16990.96 110
16992.19 88
16993.42 97
16994.65 83
16995.88 97
16997.12 93
16998.35 85
16999.58 84
17000.81 71
17002.04 85
17003.27 88
17004.51 87
17005.74 79
17006.97 84
17008.20 76
17009.43 82
17010.66 89
17011.90 85
17013.13 82
17014.36 95
17015.59 93
17016.82 83
17018.06 75
17019.29 75
17020.52 91
17021.75 91
17022.99 72
17024.22 72
17025.45 107
17026.68 85
17027.92 78
17029.15 82
17030.38 79
17031.61 99
17032.85 82
17034.08 75
17035.31 77
17036.54 73
17037.78 82
17039.01 74
17040.24 85
17041.48 84
17042.71 93
17043.94 88
17045.18 94
17046.41 66
17047.64 85
17048.88 85
17050.11 85
17051.34 86
17052.58 93
17053.81 87
17055.04 87
17056.28 95
17057.51 88
17058.74 75
17059.98 74
17061.21 85
17062.44 86
17063.68 86
17064.91 63
17066.15 88
17067.38 92
17068.61 102
17069.85 80
17071.08 79
17072.32 87
17073.55 67
17074.78 81
17076.02 74
17077.25 82
17078.49 78
17079.72 79
17080.96 74
17082.19 70
17083.42 94
17084.66 94
17085.89 83
17087.13 82
17088.36 83
17089.60 83
17090.83 82
17092.07 66
17093.30 68
17094.54 86
17095.77 78
17097.01 70
17098.24 79
17099.48 80
17100.71 82
17101.95 81
17103.18 75
17104.42 86
17105.65 92
17106.89 96
17108.12 69
17109.36 65
17110.60 74
17111.83 98
17113.07 76
17114.30 86
17115.54 83
17116.77 84
17118.01 80
17119.25 62
17120.48 79
17121.72 72
17122.95 81
17124.19 89
17125.43 107
17126.66 77
17127.90 90
17129.13 94
17130.37 93
17131.61 82
17132.84 85
17134.08 98
17135.32 100
17136.55 69
17137.79 91
17139.02 90
17140.26 63
17141.50 81
17142.73 79
17143.97 78
17145.21 90
17146.44 73
17147.68 85
17148.92 81
17150.16 93
17151.39 91
17152.63 87
17153.87 70
17155.10 68
17156.34 70
17157.58 70
17158.82 83
17160.05 72
17161.29 87
17162.53 61
17163.76 66
17165.00 75
17166.24 64
17167.48 81
17168.72 87
17169.95 79
17171.19 88
17172.43 90
17173.67 71
17174.90 72
17176.14 83
17177.38 88
17178.62 82
17179.86 70
17181.09 77
17182.33 62
17183.57 70
17184.81 72
17186.05 79
17187.28 67
17188.52 79
17189.76 79
17191.00 83
17192.24 68
17193.48 88
17194.72 71
17195.95 65
17197.19 64
17198.43 69
17199.67 67
17200.91 84
17202.15 85
17203.39 69
17204.63 61
17205.86 71
17207.10 72
17208.34 69
17209.58 64
17210.82 73
17212.06 83
17213.30 70
17214.54 81
17215.78 67
17217.02 83
17218.26 79
17219.50 85
17220.74 71
17221.97 65
17223.21 68
17224.45 80
17225.69 75
17226.93 72
17228.17 68
17229.41 60
17230.65 84
17231.89 86
17233.13 63
17234.37 63
17235.61 63
17236.85 66
17238.09 65
17239.33 77
17240.57 75
17241.81 88
17243.05 77
17244.29 73
17245.53 83
17246.77 54
17248.02 72
17249.26 87
17250.50 91
17251.74 59
17252.98 80
17254.22 79
17255.46 71
17256.70 68
17257.94 81
17259.18 64
17260.42 67
17261.66 65
17262.90 68
17264.15 67
17265.39 82
17266.63 70
17267.87 93
17269.11 67
17270.35 66
17271.59 78
17272.83 81
17274.08 100
17275.32 73
17276.56 72
17277.80 78
17279.04 74
17280.28 70
17281.52 55
17282.77 72
17284.01 76
17285.25 67
17286.49 62
17287.73 60
17288.98 66
17290.22 76
17291.46 78
17292.70 56
17293.94 64
17295.19 68
17296.43 74
17297.67 73
17298.91 61
17300.16 63
17301.40 86
17302.64 68
17303.88 68
17305.13 63
17306.37 74
17307.61 69
17308.85 63
17310.10 68
17311.34 62
17312.58 76
17313.82 64
17315.07 71
17316.31 68
17317.55 59
17318.80 62
17320.04 72
17321.28 67
17322.53 72
17323.77 50
17325.01 71
17326.26 61
17327.50 54
17328.74 64
17329.99 70
17331.23 63
17332.47 80
17333.72 70
17334.96 75
17336.20 80
17337.45 60
17338.69 63
17339.93 67
17341.18 67
17342.42 76
17343.67 75
17344.91 70
17346.15 72
17347.40 80
17348.64 69
17349.89 71
17351.13 77
17352.37 71
17353.62 59
17354.86 68
17356.11 75
17357.35 72
17358.60 65
17359.84 67
17361.09 69
17362.33 69
17363.57 86
17364.82 82
17366.06 81
17367.31 71
17368.55 76
17369.80 72
17371.04 81
17372.29 74
17373.53 61
17374.78 77
17376.02 83
17377.27 78
17378.51 79
17379.76 66
17381.00 85
17382.25 81
17383.50 81
17384.74 84
17385.99 78
17387.23 70
17388.48 50
17389.72 67
17390.97 67
17392.21 87
17393.46 64
17394.71 80
17395.95 88
17397.20 79
17398.44 72
17399.69 74
17400.93 63
17402.18 76
17403.43 78
17404.67 78
17405.92 53
17407.17 83
17408.41 76
17409.66 72
17410.90 79
17412.15 54
17413.40 80
17414.64 79
17415.89 87
17417.14 66
17418.38 67
17419.63 79
17420.88 72
17422.12 68
17423.37 74
17424.62 82
17425.86 72
17427.11 85
17428.36 85
17429.60 75
17430.85 69
17432.10 66
17433.35 83
17434.59 79
17435.84 63
17437.09 84
17438.33 62
17439.58 74
17440.83 69
17442.08 78
17443.32 65
17444.57 65
17445.82 66
17447.07 75
17448.32 83
17449.56 63
17450.81 79
17452.06 70
17453.31 81
17454.55 70
17455.80 78
17457.05 71
17458.30 78
17459.55 65
17460.79 78
17462.04 67
17463.29 58
17464.54 61
17465.79 86
17467.04 83
17468.28 60
17469.53 79
17470.78 76
17472.03 76
17473.28 56
17474.53 77
17475.78 61
17477.02 49
17478.27 53
17479.52 73
17480.77 77
17482.02 68
17483.27 77
17484.52 60
17485.77 78
17487.02 83
17488.26 78
17489.51 71
17490.76 54
17492.01 69
17493.26 64
17494.51 84
17495.76 56
17497.01 87
17498.26 74
17499.51 64
17500.76 80
17502.01 71
17503.26 75
17504.51 90
17505.76 85
17507.01 78
17508.26 80
17509.51 57
17510.76 58
17512.01 80
17513.26 91
17514.51 90
17515.76 78
17517.01 74
17518.26 62
17519.51 59
17520.76 66
17522.01 77
17523.26 85
17524.51 94
17525.76 82
17527.01 81
17528.26 73
17529.51 58
17530.76 88
17532.01 70
17533.26 54
17534.51 69
17535.76 73
17537.01 72
17538.27 88
17539.52 68
17540.77 61
17542.02 66
17543.27 75
17544.52 67
17545.77 67
17547.02 70
17548.27 73
17549.53 80
17550.78 61
17552.03 71
17553.28 82
17554.53 86
17555.78 80
17557.03 60
17558.29 69
17559.54 96
17560.79 70
17562.04 55
17563.29 51
17564.54 80
17565.80 92
17567.05 49
17568.30 55
17569.55 68
17570.80 77
17572.06 68
17573.31 64
17574.56 71
17575.81 69
17577.07 60
17578.32 66
17579.57 81
17580.82 74
17582.08 95
17583.33 82
17584.58 74
17585.83 72
17587.09 71
17588.34 76
17589.59 85
17590.84 76
17592.10 70
17593.35 82
17594.60 89
17595.86 92
17597.11 60
17598.36 78
17599.61 93
17600.87 95
17602.12 64
17603.37 77
17604.63 85
17605.88 82
17607.13 86
17608.39 67
17609.64 66
17610.89 85
17612.15 84
17613.40 54
17614.66 72
17615.91 84
17617.16 82
17618.42 77
17619.67 76
17620.92 84
17622.18 59
17623.43 85
17624.69 87
17625.94 75
17627.19 71
17628.45 67
17629.70 75
17630.96 57
17632.21 71
17633.47 75
17634.72 69
17635.97 77
17637.23 56
17638.48 59
17639.74 85
17640.99 86
17642.25 70
17643.50 74
17644.76 65
17646.01 64
17647.27 90
17648.52 76
17649.78 75
17651.03 58
17652.28 78
17653.54 72
17654.80 62
17656.05 54
17657.31 59
17658.56 65
17659.82 63
17661.07 71
17662.33 71
17663.58 80
17664.84 71
17666.09 64
17667.35 68
17668.60 69
17669.86 55
17671.11 71
17672.37 55
17673.63 55
17674.88 56
17676.14 58
17677.39 65
17678.65 72
17679.91 71
17681.16 69
17682.42 65
17683.67 62
17684.93 65
17686.19 77
17687.44 68
17688.70 69
17689.95 65
17691.21 83
17692.47 65
17693.72 71
17694.98 68
17696.24 62
17697.49 71
17698.75 61
17700.01 86
17701.26 73
17702.52 78
17703.78 78
17705.03 88
17706.29 69
17707.55 69
17708.81 79
17710.06 73
17711.32 62
17712.58 60
17713.83 62
17715.09 70
17716.35 76
17717.61 66
17718.86 70
17720.12 59
17721.38 58
17722.63 63
17723.89 76
17725.15 61
17726.41 77
17727.67 78
17728.92 84
17730.18 74
17731.44 75
17732.70 90
17733.95 55
17735.21 57
17736.47 62
17737.73 69
17738.99 80
17740.24 95
17741.50 82
17742.76 74
17744.02 66
17745.28 58
17746.54 77
17747.79 65
17749.05 62
17750.31 67
17751.57 64
17752.83 75
17754.09 73
17755.35 52
17756.60 63
17757.86 63
17759.12 78
17760.38 63
17761.64 81
17762.90 70
17764.16 78
17765.42 75
17766.67 64
17767.93 58
17769.19 66
17770.45 79
17771.71 60
17772.97 63
17774.23 68
17775.49 84
17776.75 76
17778.01 75
17779.27 67
17780.53 85
17781.79 74
17783.05 55
17784.31 71
17785.57 71
17786.83 70
17788.09 70
17789.35 80
17790.61 67
17791.87 52
17793.13 74
17794.39 93
17795.65 53
17796.91 68
17798.17 79
17799.43 68
17800.69 57
17801.95 63
17803.21 65
17804.47 83
17805.73 76
17806.99 77
17808.25 52
17809.51 74
17810.77 77
17812.03 73
17813.29 69
17814.55 73
17815.81 80
17817.07 77
17818.33 96
17819.60 70
17820.86 77
17822.12 70
17823.38 77
17824.64 82
17825.90 70
17827.16 60
17828.42 64
17829.68 77
17830.95 67
17832.21 62
17833.47 55
17834.73 62
17835.99 68
17837.25 77
17838.51 59
17839.78 78
17841.04 79
17842.30 70
17843.56 57
17844.82 62
17846.08 68
17847.35 72
17848.61 80
17849.87 72
17851.13 65
17852.39 56
17853.66 73
17854.92 73
17856.18 88
17857.44 64
17858.71 83
17859.97 75
17861.23 87
17862.49 83
17863.76 52
17865.02 75
17866.28 76
17867.54 70
17868.81 70
17870.07 62
17871.33 70
17872.59 70
17873.86 65
17875.12 73
17876.38 70
17877.65 67
17878.91 56
17880.17 67
17881.44 67
17882.70 72
17883.96 63
17885.22 71
17886.49 71
17887.75 64
17889.01 71
17890.28 66
17891.54 73
17892.81 62
17894.07 67
17895.33 64
17896.60 73
17897.86 96
17899.12 76
17900.39 55
17901.65 64
17902.92 71
17904.18 73
17905.44 70
17906.71 67
17907.97 65
17909.24 78
17910.50 73
17911.76 75
17913.03 74
17914.29 46
17915.56 63
17916.82 73
17918.09 63
17919.35 81
17920.61 60
17921.88 63
17923.14 68
17924.41 59
17925.67 49
17926.94 77
17928.20 86
17929.47 76
17930.73 65
17932.00 67
17933.26 69
17934.53 88
17935.79 76
17937.06 65
17938.32 54
17939.59 70
17940.85 75
17942.12 63
17943.38 63
17944.65 64
17945.91 88
17947.18 82
17948.44 61
17949.71 59
17950.98 71
17952.24 68
17953.51 55
17954.77 60
17956.04 70
17957.30 64
17958.57 86
17959.84 66
17961.10 52
17962.37 54
17963.63 73
17964.90 65
17966.17 48
17967.43 66
17968.70 73
17969.96 73
17971.23 66
17972.50 67
17973.76 63
17975.03 62
17976.30 55
17977.56 74
17978.83 69
17980.10 66
17981.36 77
17982.63 71
17983.90 66
17985.16 57
17986.43 73
17987.70 71
17988.96 73
17990.23 78
17991.50 69
17992.76 79
17994.03 52
17995.30 58
17996.57 60
17997.83 68
17999.10 77
18000.37 75
18001.64 47
18002.90 52
18004.17 62
18005.44 77
18006.71 68
18007.97 65
18009.24 50
18010.51 83
18011.78 68
18013.04 66
18014.31 58
18015.58 55
18016.85 85
18018.12 66
18019.38 65
18020.65 70
18021.92 63
18023.19 72
18024.46 71
18025.72 50
18026.99 57
18028.26 59
18029.53 80
18030.80 77
18032.07 58
18033.33 66
18034.60 63
18035.87 75
18037.14 67
18038.41 54
18039.68 66
18040.95 71
18042.22 78
18043.48 78
18044.75 51
18046.02 72
18047.29 75
18048.56 84
18049.83 72
18051.10 75
18052.37 67
18053.64 69
18054.91 66
18056.17 59
18057.44 51
18058.71 64
18059.98 64
18061.25 62
18062.52 62
18063.79 70
18065.06 73
18066.33 73
18067.60 83
18068.87 84
18070.14 69
18071.41 59
18072.68 88
18073.95 77
18075.22 74
18076.49 59
18077.76 62
18079.03 77
18080.30 57
18081.57 52
18082.84 80
18084.11 79
18085.38 64
18086.65 71
18087.92 66
18089.19 65
18090.46 87
18091.73 66
18093.00 47
18094.27 57
18095.55 65
18096.82 72
18098.09 66
18099.36 52
18100.63 53
18101.90 72
18103.17 63
18104.44 75
18105.71 76
18106.98 43
18108.25 67
18109.53 66
18110.80 56
18112.07 56
18113.34 87
18114.61 74
18115.88 82
18117.15 78
18118.43 59
18119.70 67
18120.97 81
18122.24 63
18123.51 64
18124.78 70
18126.05 68
18127.33 71
18128.60 65
18129.87 65
18131.14 61
18132.41 71
18133.69 80
18134.96 65
18136.23 68
18137.50 65
18138.77 63
18140.05 62
18141.32 64
18142.59 61
18143.86 73
18145.14 77
18146.41 73
18147.68 46
18148.95 68
18150.23 59
18151.50 67
18152.77 64
18154.04 77
18155.32 67
18156.59 59
18157.86 59
18159.14 59
18160.41 73
18161.68 66
18162.96 71
18164.23 62
18165.50 70
18166.77 56
18168.05 62
18169.32 70
18170.59 66
18171.87 54
18173.14 66
18174.41 62
18175.69 61
18176.96 55
18178.24 60
18179.51 73
18180.78 68
18182.06 67
18183.33 74
18184.60 65
18185.88 53
18187.15 53
18188.43 59
18189.70 78
18190.97 45
18192.25 51
18193.52 58
18194.80 60
18196.07 68
18197.34 58
18198.62 58
18199.89 59
18201.17 61
18202.44 51
18203.72 52
18204.99 62
18206.27 52
18207.54 75
18208.82 60
18210.09 66
18211.36 73
18212.64 56
18213.91 68
18215.19 79
18216.46 70
18217.74 76
18219.01 52
18220.29 58
18221.56 58
18222.84 82
18224.11 55
18225.39 54
18226.67 53
18227.94 73
18229.22 59
18230.49 57
18231.77 67
18233.04 61
18234.32 79
18235.59 68
18236.87 75
18238.14 64
18239.42 53
18240.70 78
18241.97 69
18243.25 68
18244.52 61
18245.80 69
18247.08 84
18248.35 71
18249.63 64
18250.90 64
18252.18 71
18253.46 75
18254.73 86
18256.01 65
18257.29 62
18258.56 68
18259.84 47
18261.11 58
18262.39 58
18263.67 48
18264.94 50
18266.22 64
18267.50 59
18268.77 72
18270.05 51
18271.33 74
18272.61 48
18273.88 64
18275.16 60
18276.44 56
18277.71 59
18278.99 50
18280.27 60
18281.54 50
18282.82 60
18284.10 64
18285.38 60
18286.65 62
18287.93 57
18289.21 56
18290.49 62
18291.76 73
18293.04 62
18294.32 51
18295.60 57
18296.88 60
18298.15 69
18299.43 55
18300.71 59
18301.99 73
18303.26 62
18304.54 39
18305.82 43
18307.10 68
18308.38 65
18309.66 74
18310.93 55
18312.21 62
18313.49 67
18314.77 74
18316.05 76
18317.33 55
18318.60 66
18319.88 70
18321.16 92
18322.44 37
18323.72 72
18325.00 68
18326.28 74
18327.55 54
18328.83 67
18330.11 61
18331.39 66
18332.67 62
18333.95 56
18335.23 55
18336.51 75
18337.79 70
18339.07 60
18340.35 52
18341.62 45
18342.90 60
18344.18 56
18345.46 60
18346.74 54
18348.02 60
18349.30 62
18350.58 64
18351.86 62
18353.14 61
18354.42 66
18355.70 69
18356.98 94
18358.26 65
18359.54 70
18360.82 48
18362.10 56
18363.38 49
18364.66 65
18365.94 61
18367.22 82
18368.50 74
18369.78 71
18371.06 49
18372.34 70
18373.62 80
18374.90 60
18376.18 76
18377.46 57
18378.74 58
18380.03 80
18381.31 65
18382.59 57
18383.87 65
18385.15 44
18386.43 63
18387.71 64
18388.99 69
18390.27 84
18391.55 76
18392.83 64
18394.12 67
18395.40 61
18396.68 72
18397.96 67
18399.24 65
18400.52 56
18401.80 80
18403.08 80
18404.37 68
18405.65 65
18406.93 62
18408.21 64
18409.49 51
18410.77 65
18412.06 55
18413.34 59
18414.62 79
18415.90 66
18417.18 80
18418.47 61
18419.75 73
18421.03 69
18422.31 86
18423.59 62
18424.88 66
18426.16 75
18427.44 68
18428.72 65
18430.01 41
18431.29 54
18432.57 69
18433.85 80
18435.14 83
18436.42 51
18437.70 75
18438.98 53
18440.27 50
18441.55 74
18442.83 69
18444.12 62
18445.40 50
18446.68 75
18447.96 63
18449.25 50
18450.53 52
18451.81 61
18453.10 70
18454.38 44
18455.66 52
18456.95 66
18458.23 56
18459.51 60
18460.80 51
18462.08 69
18463.36 71
18464.65 59
18465.93 75
18467.22 48
18468.50 60
18469.78 69
18471.07 70
18472.35 61
18473.63 53
18474.92 66
18476.20 76
18477.49 84
18478.77 61
18480.05 67
18481.34 74
18482.62 59
18483.91 59
18485.19 81
18486.48 61
18487.76 53
18489.04 70
18490.33 59
18491.61 47
18492.90 58
18494.18 68
18495.47 71
18496.75 66
18498.04 62
18499.32 72
18500.61 55
18501.89 68
18503.18 58
18504.46 44
18505.75 64
18507.03 48
18508.32 54
18509.60 63
18510.89 67
18512.17 58
18513.46 48
18514.74 65
18516.03 49
18517.31 71
18518.60 77
18519.89 75
18521.17 66
18522.46 69
18523.74 78
18525.03 69
18526.31 57
18527.60 48
18528.89 82
18530.17 77
18531.46 50
18532.74 55
18534.03 54
18535.32 68
18536.60 64
18537.89 69
18539.17 62
18540.46 58
18541.75 69
18543.03 72
18544.32 54
18545.61 63
18546.89 78
18548.18 75
18549.47 66
18550.75 74
18552.04 48
18553.33 83
18554.61 59
18555.90 65
18557.19 51
18558.47 45
18559.76 59
18561.05 60
18562.33 69
18563.62 64
18564.91 62
18566.19 66
18567.48 76
18568.77 77
18570.06 51
18571.34 49
18572.63 60
18573.92 59
18575.21 71
18576.49 61
18577.78 52
18579.07 58
18580.36 59
18581.64 57
18582.93 69
18584.22 70
18585.51 68
18586.80 51
18588.08 53
18589.37 75
18590.66 67
18591.95 69
18593.24 48
18594.52 60
18595.81 67
18597.10 63
18598.39 67
18599.68 53
18600.96 58
18602.25 50
18603.54 47
18604.83 57
18606.12 67
18607.41 53
18608.70 66
18609.98 74
18611.27 67
18612.56 65
18613.85 70
18615.14 82
18616.43 57
18617.72 68
18619.01 65
18620.30 74
18621.58 88
18622.87 65
18624.16 63
18625.45 76
18626.74 87
18628.03 64
18629.32 69
18630.61 62
18631.90 59
18633.19 63
18634.48 84
18635.77 65
18637.06 51
18638.35 52
18639.64 65
18640.93 47
18642.22 53
18643.51 48
18644.80 70
18646.09 67
18647.38 66
18648.67 61
18649.96 77
18651.25 98
18652.54 57
18653.83 63
18655.12 55
18656.41 61
18657.70 74
18658.99 60
18660.28 58
18661.57 55
18662.86 52
18664.15 69
18665.44 47
18666.73 54
18668.02 55
18669.31 65
18670.60 55
18671.89 80
18673.18 67
18674.48 71
18675.77 87
18677.06 69
18678.35 53
18679.64 66
18680.93 55
18682.22 65
18683.51 66
18684.80 69
18686.10 74
18687.39 70
18688.68 52
18689.97 56
18691.26 57
18692.55 73
18693.84 66
18695.14 68
18696.43 61
18697.72 80
18699.01 57
18700.30 69
18701.60 58
18702.89 77
18704.18 73
18705.47 76
18706.76 71
18708.06 49
18709.35 62
18710.64 79
18711.93 65
18713.22 52
18714.52 50
18715.81 71
18717.10 66
18718.39 68
18719.69 66
18720.98 54
18722.27 79
18723.56 73
18724.86 54
18726.15 42
18727.44 72
18728.73 78
18730.03 73
18731.32 51
18732.61 54
18733.91 73
18735.20 85
18736.49 70
18737.79 53
18739.08 73
18740.37 66
18741.66 80
18742.96 64
18744.25 50
18745.54 60
18746.84 68
18748.13 64
18749.43 51
18750.72 63
18752.01 83
18753.31 61
18754.60 56
18755.89 58
18757.19 71
18758.48 64
18759.77 67
18761.07 55
18762.36 54
18763.66 73
18764.95 67
18766.24 72
18767.54 60
18768.83 66
18770.13 74
18771.42 71
18772.72 75
18774.01 62
18775.30 63
18776.60 60
18777.89 72
18779.19 51
18780.48 61
18781.78 76
18783.07 77
18784.37 70
18785.66 66
18786.96 62
18788.25 69
18789.55 70
18790.84 74
18792.14 59
18793.43 49
18794.73 61
18796.02 71
18797.32 64
18798.61 61
18799.91 65
18801.20 72
18802.50 78
18803.79 58
18805.09 64
18806.38 64
18807.68 68
18808.97 64
18810.27 60
18811.57 61
18812.86 58
18814.16 73
18815.45 59
18816.75 48
18818.05 68
18819.34 80
18820.64 63
18821.93 71
18823.23 55
18824.53 60
18825.82 77
18827.12 102
18828.41 72
18829.71 57
18831.01 71
18832.30 66
18833.60 60
18834.90 46
18836.19 65
18837.49 73
18838.79 75
18840.08 63
18841.38 63
18842.68 48
18843.97 60
18845.27 72
18846.57 58
18847.86 57
18849.16 65
18850.46 75
18851.75 77
18853.05 66
18854.35 56
18855.65 59
18856.94 65
18858.24 69
18859.54 53
18860.83 56
18862.13 77
18863.43 77
18864.73 60
18866.02 59
18867.32 62
18868.62 69
18869.92 78
18871.21 75
18872.51 54
18873.81 62
18875.11 61
18876.41 80
18877.70 62
18879.00 52
18880.30 75
18881.60 88
18882.90 73
18884.19 50
18885.49 52
18886.79 61
18888.09 65
18889.39 72
18890.69 53
18891.98 48
18893.28 48
18894.58 53
18895.88 61
18897.18 55
18898.48 61
18899.78 71
18901.07 69
18902.37 58
18903.67 65
18904.97 75
18906.27 62
18907.57 61
18908.87 47
18910.17 54
18911.47 55
18912.77 68
18914.06 54
18915.36 64
18916.66 52
18917.96 59
18919.26 71
18920.56 56
18921.86 60
18923.16 47
18924.46 74
18925.76 57
18927.06 43
18928.36 46
18929.66 45
18930.96 65
18932.26 58
18933.56 56
18934.86 63
18936.16 52
18937.46 56
18938.76 57
18940.06 48
18941.36 55
18942.66 58
18943.96 63
18945.26 55
18946.56 45
18947.86 53
18949.16 62
18950.46 63
18951.76 54
18953.06 46
18954.36 68
18955.66 66
18956.96 74
18958.26 57
18959.56 44
18960.87 67
18962.17 61
18963.47 59
18964.77 56
18966.07 52
18967.37 70
18968.67 76
18969.97 59
18971.27 50
18972.57 47
18973.88 59
18975.18 55
18976.48 51
18977.78 69
18979.08 67
18980.38 57
18981.68 59
18982.99 70
18984.29 55
18985.59 59
18986.89 49
18988.19 56
18989.49 68
18990.80 60
18992.10 54
18993.40 56
18994.70 56
18996.00 63
18997.31 73
18998.61 64
18999.91 64
19001.21 68
19002.51 55
19003.82 47
19005.12 81
19006.42 51
19007.72 76
19009.03 62
19010.33 49
19011.63 47
19012.93 46
19014.24 67
19015.54 68
19016.84 56
19018.15 51
19019.45 63
19020.75 51
19022.05 50
19023.36 49
19024.66 56
19025.96 61
19027.27 59
19028.57 59
19029.87 57
19031.18 69
19032.48 73
19033.78 48
19035.09 60
19036.39 58
19037.69 60
19039.00 56
19040.30 69
19041.60 58
19042.91 57
19044.21 71
19045.51 51
19046.82 65
19048.12 54
19049.43 50
19050.73 46
19052.03 72
19053.34 50
19054.64 44
19055.95 50
19057.25 55
19058.55 51
19059.86 63
19061.16 54
19062.47 45
19063.77 59
19065.08 46
19066.38 60
19067.68 43
19068.99 62
19070.29 54
19071.60 58
19072.90 51
19074.21 51
19075.51 66
19076.82 56
19078.12 42
19079.43 52
19080.73 43
19082.04 59
19083.34 54
19084.65 58
19085.95 56
19087.26 60
19088.56 66
19089.87 54
19091.17 45
19092.48 51
19093.78 62
19095.09 57
19096.39 36
19097.70 50
19099.00 49
19100.31 61
19101.62 58
19102.92 68
19104.23 62
19105.53 66
19106.84 43
19108.14 56
19109.45 56
19110.76 66
19112.06 56
19113.37 68
19114.67 79
19115.98 67
19117.29 52
19118.59 68
19119.90 52
19121.21 43
19122.51 67
19123.82 66
19125.13 62
19126.43 41
19127.74 59
19129.04 54
19130.35 66
19131.66 78
19132.96 55
19134.27 57
19135.58 59
19136.89 65
19138.19 65
19139.50 43
19140.81 54
19142.11 66
19143.42 65
19144.73 48
19146.03 53
19147.34 55
19148.65 59
19149.96 63
19151.26 50
19152.57 51
19153.88 66
19155.19 84
19156.49 66
19157.80 54
19159.11 63
19160.42 61
19161.72 56
19163.03 60
19164.34 66
19165.65 61
19166.96 60
19168.26 49
19169.57 72
19170.88 51
19172.19 51
19173.50 70
19174.80 49
19176.11 49
19177.42 40
19178.73 58
19180.04 53
19181.34 58
19182.65 47
19183.96 54
19185.27 69
19186.58 53
19187.89 66
19189.20 55
19190.50 62
19191.81 53
19193.12 62
19194.43 49
19195.74 59
19197.05 74
19198.36 57
19199.67 55
19200.98 50
19202.28 64
19203.59 62
19204.90 59
19206.21 51
19207.52 54
19208.83 52
19210.14 48
19211.45 43
19212.76 46
19214.07 68
19215.38 60
19216.69 53
19218.00 45
19219.31 58
19220.62 66
19221.93 65
19223.24 60
19224.55 50
19225.86 53
19227.17 53
19228.48 50
19229.79 48
19231.10 52
19232.41 53
19233.72 67
19235.03 50
19236.34 43
19237.65 47
19238.96 72
19240.27 63
19241.58 71
19242.89 48
19244.20 58
19245.51 89
19246.82 73
19248.13 61
19249.44 54
19250.75 46
19252.06 57
19253.37 56
19254.69 54
19256.00 43
19257.31 56
19258.62 74
19259.93 50
19261.24 67
19262.55 50
19263.86 79
19265.17 53
19266.49 50
19267.80 69
19269.11 68
19270.42 70
19271.73 62
19273.04 54
19274.35 41
19275.67 62
19276.98 59
19278.29 68
19279.60 56
19280.91 76
19282.22 58
19283.54 61
19284.85 62
19286.16 62
19287.47 61
19288.78 63
19290.10 53
19291.41 63
19292.72 58
19294.03 65
19295.34 58
19296.66 49
19297.97 70
19299.28 54
19300.59 55
19301.91 61
19303.22 93
19304.53 61
19305.84 53
19307.16 60
19308.47 57
19309.78 64
19311.10 56
19312.41 67
19313.72 63
19315.03 64
19316.35 50
19317.66 55
19318.97 70
19320.29 66
19321.60 67
19322.91 49
19324.23 55
19325.54 56
19326.85 61
19328.17 68
19329.48 53
19330.79 53
19332.11 54
19333.42 66
19334.73 61
19336.05 59
19337.36 46
19338.67 52
19339.99 75
19341.30 65
19342.62 51
19343.93 56
19345.24 40
19346.56 58
19347.87 82
19349.19 57
19350.50 65
19351.81 63
19353.13 63
19354.44 60
19355.76 47
19357.07 48
19358.39 75
19359.70 72
19361.02 43
19362.33 56
19363.64 57
19364.96 66
19366.27 71
19367.59 60
19368.90 53
19370.22 50
19371.53 66
19372.85 71
19374.16 53
19375.48 50
19376.79 71
19378.11 68
19379.42 68
19380.74 57
19382.05 54
19383.37 58
19384.68 53
19386.00 50
19387.31 60
19388.63 66
19389.95 65
19391.26 39
19392.58 47
19393.89 60
19395.21 52
19396.52 58
19397.84 59
19399.16 67
19400.47 39
19401.79 58
19403.10 68
19404.42 64
19405.73 53
19407.05 76
19408.37 69
19409.68 54
19411.00 57
19412.32 55
19413.63 47
19414.95 62
19416.26 56
19417.58 52
19418.90 59
19420.21 74
19421.53 60
19422.85 59
19424.16 71
19425.48 31
19426.80 67
19428.11 63
19429.43 44
19430.75 55
19432.06 50
19433.38 63
19434.70 54
19436.02 68
19437.33 61
19438.65 62
19439.97 46
19441.28 52
19442.60 46
19443.92 55
19445.24 47
19446.55 71
19447.87 53
19449.19 56
19450.51 57
19451.82 80
19453.14 72
19454.46 50
19455.78 57
19457.09 59
19458.41 71
19459.73 53
19461.05 52
19462.37 37
19463.68 65
19465.00 70
19466.32 83
19467.64 59
19468.96 52
19470.28 59
19471.59 61
19472.91 58
19474.23 51
19475.55 68
19476.87 65
19478.19 76
19479.50 49
19480.82 53
19482.14 54
19483.46 68
19484.78 64
19486.10 59
19487.42 53
19488.73 52
19490.05 52
19491.37 49
19492.69 53
19494.01 63
19495.33 63
19496.65 51
19497.97 51
19499.29 42
19500.61 48
19501.93 62
19503.25 59
19504.56 63
19505.88 82
19507.20 56
19508.52 52
19509.84 54
19511.16 48
19512.48 61
19513.80 68
19515.12 61
19516.44 53
19517.76 45
19519.08 53
19520.40 48
19521.72 55
19523.04 36
19524.36 53
19525.68 80
19527.00 60
19528.32 53
19529.64 61
19530.96 66
19532.28 55
19533.60 59
19534.92 64
19536.24 49
19537.56 56
19538.88 50
19540.20 48
19541.53 45
19542.85 41
19544.17 66
19545.49 56
19546.81 44
19548.13 41
19549.45 62
19550.77 64
19552.09 67
19553.41 60
19554.73 63
19556.06 70
19557.38 53
19558.70 47
19560.02 56
19561.34 58
19562.66 48
19563.98 59
19565.30 66
19566.63 50
19567.95 52
19569.27 38
19570.59 59
19571.91 74
19573.23 64
19574.56 57
19575.88 61
19577.20 64
19578.52 53
19579.84 53
19581.17 54
19582.49 67
19583.81 77
19585.13 56
19586.45 48
19587.78 45
19589.10 58
19590.42 69
19591.74 54
19593.07 56
19594.39 51
19595.71 60
19597.03 55
19598.36 64
19599.68 59
19601.00 51
19602.32 43
19603.65 54
19604.97 61
19606.29 48
19607.61 55
19608.94 59
19610.26 58
19611.58 74
19612.91 61
19614.23 58
19615.55 56
19616.88 46
19618.20 56
19619.52 52
19620.85 50
19622.17 56
19623.49 56
19624.82 69
19626.14 44
19627.46 41
19628.79 50
19630.11 41
19631.43 49
19632.76 54
19634.08 45
19635.41 56
19636.73 58
19638.05 57
19639.38 63
19640.70 70
19642.03 58
19643.35 71
19644.67 50
19646.00 45
19647.32 50
19648.65 44
19649.97 45
19651.29 60
19652.62 52
19653.94 67
19655.27 51
19656.59 45
19657.92 59
19659.24 45
19660.57 65
19661.89 57
19663.22 72
19664.54 52
19665.87 57
19667.19 52
19668.52 61
19669.84 59
19671.17 57
19672.49 53
19673.82 56
19675.14 51
19676.47 34
19677.79 53
19679.12 52
19680.44 65
19681.77 60
19683.09 46
19684.42 68
19685.74 69
19687.07 38
19688.39 47
19689.72 62
19691.05 81
19692.37 55
19693.70 45
19695.02 61
19696.35 64
19697.68 67
19699.00 89
19700.33 55
19701.65 71
19702.98 70
19704.31 61
19705.63 56
19706.96 56
19708.28 71
19709.61 57
19710.94 73
19712.26 60
19713.59 60
19714.92 57
19716.24 62
19717.57 67
19718.90 63
19720.22 61
19721.55 77
19722.88 53
19724.20 63
19725.53 77
19726.86 58
19728.18 62
19729.51 65
19730.84 65
19732.16 55
19733.49 70
19734.82 66
19736.15 49
19737.47 53
19738.80 58
19740.13 47
19741.46 45
19742.78 55
19744.11 48
19745.44 67
19746.77 48
19748.09 38
19749.42 37
19750.75 64
19752.08 55
19753.40 56
19754.73 52
19756.06 37
19757.39 61
19758.72 54
19760.04 52
19761.37 56
19762.70 49
19764.03 62
19765.36 62
19766.68 45
19768.01 51
19769.34 69
19770.67 78
19772.00 62
19773.33 52
19774.66 57
19775.98 69
19777.31 70
19778.64 56
19779.97 77
19781.30 56
19782.63 63
19783.96 50
19785.29 51
19786.61 48
19787.94 61
19789.27 71
19790.60 56
19791.93 38
19793.26 49
19794.59 47
19795.92 59
19797.25 58
19798.58 50
19799.91 50
19801.24 69
19802.56 57
19803.89 67
19805.22 53
19806.55 70
19807.88 61
19809.21 54
19810.54 57
19811.87 63
19813.20 74
19814.53 64
19815.86 45
19817.19 60
19818.52 64
19819.85 83
19821.18 62
19822.51 46
19823.84 46
19825.17 50
19826.50 53
19827.83 61
19829.16 66
19830.49 70
19831.82 55
19833.15 44
19834.49 37
19835.82 53
19837.15 63
19838.48 67
19839.81 57
19841.14 68
19842.47 61
19843.80 61
19845.13 78
19846.46 54
19847.79 43
19849.12 63
19850.46 69
19851.79 67
19853.12 72
19854.45 60
19855.78 54
19857.11 65
19858.44 53
19859.77 63
19861.11 46
19862.44 44
19863.77 59
19865.10 62
19866.43 52
19867.76 44
19869.09 56
19870.43 49
19871.76 58
19873.09 65
19874.42 50
19875.75 70
19877.09 59
19878.42 60
19879.75 49
19881.08 61
19882.41 66
19883.75 75
19885.08 65
19886.41 54
19887.74 65
19889.08 75
19890.41 68
19891.74 56
19893.07 58
19894.41 67
19895.74 69
19897.07 50
19898.40 59
19899.74 60
19901.07 70
19902.40 72
19903.73 49
19905.07 43
19906.40 65
19907.73 53
19909.07 51
19910.40 71
19911.73 66
19913.07 53
19914.40 52
19915.73 59
19917.07 58
19918.40 49
19919.73 46
19921.07 60
19922.40 43
19923.73 44
19925.07 45
19926.40 56
19927.73 82
19929.07 63
19930.40 49
19931.74 56
19933.07 62
19934.40 44
19935.74 46
19937.07 59
19938.40 68
19939.74 67
19941.07 37
19942.41 46
19943.74 43
19945.08 60
19946.41 37
19947.74 52
19949.08 55
19950.41 58
19951.75 80
19953.08 64
19954.42 46
19955.75 53
19957.09 58
19958.42 65
19959.76 62
19961.09 56
19962.42 48
19963.76 49
19965.09 52
19966.43 61
19967.76 62
19969.10 60
19970.43 78
19971.77 63
19973.11 66
19974.44 68
19975.78 53
19977.11 55
19978.45 55
19979.78 55
19981.12 51
19982.45 50
19983.79 47
19985.12 59
19986.46 64
19987.80 52
19989.13 47
19990.47 53
19991.80 61
19993.14 41
19994.47 40
19995.81 43
19997.15 56
19998.48 58
19999.82 42
20001.15 50
20002.49 64
20003.83 56
20005.16 73
20006.50 53
20007.84 59
20009.17 68
20010.51 48
20011.85 54
20013.18 46
20014.52 49
20015.85 57
20017.19 69
20018.53 74
20019.87 57
20021.20 54
20022.54 66
20023.88 47
20025.21 48
20026.55 63
20027.89 49
20029.22 52
20030.56 60
20031.90 54
20033.24 57
20034.57 55
20035.91 55
20037.25 59
20038.58 62
20039.92 60
20041.26 67
20042.60 72
20043.93 58
20045.27 56
20046.61 57
20047.95 44
20049.29 70
20050.62 60
20051.96 61
20053.30 50
20054.64 53
20055.97 59
20057.31 52
20058.65 63
20059.99 45
20061.33 50
20062.66 62
20064.00 48
20065.34 44
20066.68 54
20068.02 58
20069.36 54
20070.70 55
20072.03 44
20073.37 56
20074.71 58
20076.05 56
20077.39 51
20078.73 44
20080.07 64
20081.40 70
20082.74 68
20084.08 57
20085.42 57
20086.76 59
20088.10 56
20089.44 58
20090.78 56
20092.12 57
20093.46 61
20094.80 56
20096.13 52
20097.47 45
20098.81 57
20100.15 58
20101.49 51
20102.83 40
20104.17 45
20105.51 63
20106.85 63
20108.19 58
20109.53 57
20110.87 57
20112.21 52
20113.55 65
20114.89 48
20116.23 52
20117.57 42
20118.91 64
20120.25 58
20121.59 45
20122.93 42
20124.27 46
