# Supplementary material for: MALDI-TOF MS typing enables the classification of brewing yeasts of the genus Saccharomyces to major beer styles
Source: PLoS One. 2017 Aug 9;12(8):e0181694. doi: 10.1371/journal.pone.0181694 (PMC5549903; doi:10.1371/journal.pone.0181694)
Supplement: S14 File — The directory includes 90 raw files and was zipped to “.zip”; the folder has three strains with 30 spectra per strain; S1 Text explains the raw files with an example and Table 1 represents the yeast strains used within the experiment. (ZIP) [file pone.0181694.s017.zip › 40-42/30637-510-OG-Ale-Ale-YPG-18h-E-E_2015-10-21__0_B10_1.dat]

1999.81 3746
2000.23 3846
2000.65 3928
2001.07 3947
2001.50 4038
2001.92 3834
2002.34 3711
2002.76 3758
2003.18 3950
2003.60 3961
2004.03 3871
2004.45 3887
2004.87 3928
2005.29 3795
2005.71 3781
2006.14 3975
2006.56 3869
2006.98 4038
2007.40 3939
2007.83 3692
2008.25 3515
2008.67 3793
2009.09 3966
2009.52 3820
2009.94 4118
2010.36 3929
2010.78 3804
2011.21 3698
2011.63 3667
2012.05 3639
2012.48 3557
2012.90 3558
2013.32 3769
2013.74 3625
2014.17 3435
2014.59 3476
2015.01 3444
2015.44 3552
2015.86 3608
2016.28 3785
2016.71 3851
2017.13 4092
2017.55 4029
2017.98 4067
2018.40 3980
2018.82 4117
2019.25 4334
2019.67 4021
2020.09 4054
2020.52 4209
2020.94 4421
2021.37 4224
2021.79 4276
2022.21 4044
2022.64 3943
2023.06 4071
2023.48 4317
2023.91 3950
2024.33 3859
2024.76 3932
2025.18 3817
2025.61 3816
2026.03 3868
2026.45 3689
2026.88 3857
2027.30 3781
2027.73 3689
2028.15 3818
2028.58 3768
2029.00 3624
2029.43 3769
2029.85 3659
2030.28 3741
2030.70 3920
2031.12 4050
2031.55 3837
2031.97 4094
2032.40 4042
2032.82 4006
2033.25 4122
2033.67 3944
2034.10 4022
2034.52 3937
2034.95 3909
2035.38 3826
2035.80 3886
2036.23 4158
2036.65 3808
2037.08 3835
2037.50 3739
2037.93 3875
2038.35 3741
2038.78 3643
2039.20 3783
2039.63 3791
2040.06 3864
2040.48 3711
2040.91 3726
2041.33 3716
2041.76 3746
2042.19 3746
2042.61 3512
2043.04 3788
2043.46 3560
2043.89 3716
2044.32 3725
2044.74 3731
2045.17 3896
2045.59 3832
2046.02 3822
2046.45 3836
2046.87 3811
2047.30 3838
2047.73 3798
2048.15 3796
2048.58 3907
2049.01 3955
2049.43 3764
2049.86 3910
2050.29 3857
2050.71 3838
2051.14 3952
2051.57 3879
2051.99 3822
2052.42 3805
2052.85 3740
2053.28 3639
2053.70 3713
2054.13 3729
2054.56 3797
2054.99 3782
2055.41 3739
2055.84 3723
2056.27 3937
2056.69 3879
2057.12 3961
2057.55 3765
2057.98 4071
2058.41 4131
2058.83 4153
2059.26 4138
2059.69 4011
2060.12 3830
2060.54 3816
2060.97 3845
2061.40 4042
2061.83 3945
2062.26 3972
2062.68 4135
2063.11 4188
2063.54 3971
2063.97 4232
2064.40 4250
2064.83 4312
2065.25 4272
2065.68 4225
2066.11 3978
2066.54 3945
2066.97 3931
2067.40 4156
2067.82 3975
2068.25 3970
2068.68 3720
2069.11 3740
2069.54 3670
2069.97 3618
2070.40 3781
2070.83 3681
2071.26 3472
2071.68 3514
2072.11 3689
2072.54 3754
2072.97 3830
2073.40 4053
2073.83 4152
2074.26 3993
2074.69 3739
2075.12 3899
2075.55 3866
2075.98 4103
2076.41 4055
2076.84 4055
2077.27 4085
2077.70 4089
2078.13 4167
2078.55 3964
2078.98 3905
2079.41 4020
2079.84 4065
2080.27 3935
2080.70 4164
2081.13 3854
2081.56 3865
2081.99 3772
2082.42 3958
2082.85 3724
2083.29 3717
2083.72 3812
2084.15 3730
2084.58 3638
2085.01 3752
2085.44 3487
2085.87 3749
2086.30 3924
2086.73 3625
2087.16 3716
2087.59 3699
2088.02 3765
2088.45 3794
2088.88 3792
2089.31 3708
2089.74 3789
2090.17 3923
2090.61 3712
2091.04 3759
2091.47 4009
2091.90 3828
2092.33 3848
2092.76 3737
2093.19 3820
2093.62 3727
2094.06 3658
2094.49 3708
2094.92 3863
2095.35 3782
2095.78 3685
2096.21 3582
2096.64 3537
2097.08 3514
2097.51 3475
2097.94 3476
2098.37 3552
2098.80 3598
2099.24 3461
2099.67 3505
2100.10 3606
2100.53 3568
2100.96 3577
2101.40 3867
2101.83 3753
2102.26 3591
2102.69 3758
2103.12 3597
2103.56 3729
2103.99 3979
2104.42 3930
2104.85 4206
2105.29 4054
2105.72 3831
2106.15 3898
2106.58 4085
2107.02 4041
2107.45 3936
2107.88 4062
2108.31 4000
2108.75 4061
2109.18 3989
2109.61 3870
2110.05 3779
2110.48 3950
2110.91 3760
2111.35 3469
2111.78 3714
2112.21 3764
2112.65 3692
2113.08 3612
2113.51 3490
2113.95 3634
2114.38 3771
2114.81 3550
2115.25 3559
2115.68 3439
2116.11 3486
2116.55 3392
2116.98 3309
2117.41 3251
2117.85 3388
2118.28 3355
2118.72 3354
2119.15 3372
2119.58 3573
2120.02 3502
2120.45 3620
2120.89 3577
2121.32 3454
2121.75 3509
2122.19 3540
2122.62 3579
2123.06 3651
2123.49 3592
2123.93 3602
2124.36 3727
2124.79 3575
2125.23 3741
2125.66 3566
2126.10 3399
2126.53 3388
2126.97 3527
2127.40 3567
2127.84 3603
2128.27 3690
2128.71 3922
2129.14 3939
2129.58 3836
2130.01 3984
2130.45 4061
2130.88 3909
2131.32 3831
2131.75 3857
2132.19 4100
2132.62 3990
2133.06 3930
2133.49 3585
2133.93 3624
2134.37 3721
2134.80 3838
2135.24 3631
2135.67 3721
2136.11 3657
2136.54 3859
2136.98 3841
2137.41 3646
2137.85 3717
2138.29 3710
2138.72 3499
2139.16 3548
2139.59 3525
2140.03 3587
2140.47 3583
2140.90 3700
2141.34 3828
2141.78 3658
2142.21 3528
2142.65 3456
2143.08 3395
2143.52 3573
2143.96 3570
2144.39 3661
2144.83 3506
2145.27 3540
2145.70 3627
2146.14 3571
2146.58 3587
2147.01 3716
2147.45 3835
2147.89 3746
2148.32 3751
2148.76 3823
2149.20 3771
2149.64 4046
2150.07 4128
2150.51 4007
2150.95 3987
2151.38 3966
2151.82 3913
2152.26 3911
2152.70 3823
2153.13 3746
2153.57 3861
2154.01 3795
2154.45 3614
2154.88 3490
2155.32 3548
2155.76 3688
2156.20 3597
2156.63 3409
2157.07 3793
2157.51 3630
2157.95 3686
2158.39 3481
2158.82 3376
2159.26 3457
2159.70 3716
2160.14 3890
2160.58 4031
2161.01 3874
2161.45 3946
2161.89 3754
2162.33 3875
2162.77 3732
2163.21 3845
2163.64 3918
2164.08 3671
2164.52 3685
2164.96 3784
2165.40 3687
2165.84 3661
2166.28 3718
2166.71 3645
2167.15 3632
2167.59 3751
2168.03 3647
2168.47 3877
2168.91 3917
2169.35 3752
2169.79 4067
2170.23 4077
2170.67 3947
2171.10 3861
2171.54 4062
2171.98 3924
2172.42 3908
2172.86 3942
2173.30 4104
2173.74 4097
2174.18 4325
2174.62 4542
2175.06 4425
2175.50 4463
2175.94 4554
2176.38 4528
2176.82 4584
2177.26 4538
2177.70 4564
2178.14 4293
2178.58 4253
2179.02 4129
2179.46 3957
2179.90 3685
2180.34 3790
2180.78 3786
2181.22 3675
2181.66 3467
2182.10 3732
2182.54 3678
2182.98 3714
2183.42 3667
2183.86 3455
2184.30 3468
2184.74 3530
2185.18 3582
2185.62 3657
2186.06 3578
2186.51 3604
2186.95 3746
2187.39 3616
2187.83 3716
2188.27 3840
2188.71 3878
2189.15 4078
2189.59 4005
2190.03 4035
2190.47 3955
2190.92 3968
2191.36 4090
2191.80 3948
2192.24 3851
2192.68 3871
2193.12 4062
2193.56 4054
2194.01 4133
2194.45 4132
2194.89 4086
2195.33 4116
2195.77 3974
2196.21 4197
2196.66 4165
2197.10 3899
2197.54 3963
2197.98 3886
2198.42 3937
2198.87 3900
2199.31 3619
2199.75 3606
2200.19 3743
2200.63 3757
2201.08 3523
2201.52 3503
2201.96 3481
2202.40 3620
2202.85 3546
2203.29 3749
2203.73 3864
2204.17 3984
2204.62 3991
2205.06 3841
2205.50 3966
2205.94 4141
2206.39 4012
2206.83 4196
2207.27 4003
2207.71 3889
2208.16 3890
2208.60 4108
2209.04 3907
2209.49 3787
2209.93 3752
2210.37 4057
2210.82 3869
2211.26 3717
2211.70 3691
2212.15 3869
2212.59 3922
2213.03 3775
2213.48 4027
2213.92 4014
2214.36 3743
2214.81 3660
2215.25 3642
2215.69 3932
2216.14 3713
2216.58 3585
2217.03 3739
2217.47 3444
2217.91 3457
2218.36 3674
2218.80 3520
2219.25 3577
2219.69 3740
2220.13 3760
2220.58 3826
2221.02 3852
2221.47 3874
2221.91 3748
2222.36 3901
2222.80 4216
2223.24 4188
2223.69 4159
2224.13 4026
2224.58 4243
2225.02 4539
2225.47 4375
2225.91 4418
2226.36 4496
2226.80 4429
2227.25 4452
2227.69 4399
2228.14 4463
2228.58 4495
2229.03 4441
2229.47 4403
2229.92 4526
2230.36 4802
2230.81 4639
2231.25 4577
2231.70 4696
2232.14 4526
2232.59 4434
2233.03 4531
2233.48 4426
2233.93 4274
2234.37 4161
2234.82 4413
2235.26 4273
2235.71 3843
2236.15 3869
2236.60 3917
2237.05 3902
2237.49 3864
2237.94 3582
2238.38 3587
2238.83 3533
2239.28 3625
2239.72 3681
2240.17 3705
2240.61 3529
2241.06 3447
2241.51 3620
2241.95 3448
2242.40 3581
2242.85 3507
2243.29 3421
2243.74 3559
2244.19 3758
2244.63 3731
2245.08 3458
2245.52 3330
2245.97 3517
2246.42 3384
2246.87 3548
2247.31 3463
2247.76 3460
2248.21 3498
2248.65 3685
2249.10 3648
2249.55 3644
2249.99 3767
2250.44 3663
2250.89 3872
2251.34 3815
2251.78 3662
2252.23 3523
2252.68 3743
2253.13 3636
2253.57 3611
2254.02 3568
2254.47 3720
2254.92 3451
2255.36 3352
2255.81 3352
2256.26 3410
2256.71 3502
2257.15 3541
2257.60 3575
2258.05 3532
2258.50 3373
2258.95 3256
2259.39 3393
2259.84 3699
2260.29 3704
2260.74 3706
2261.19 3887
2261.64 3965
2262.08 4056
2262.53 4274
2262.98 4326
2263.43 4368
2263.88 4243
2264.33 4133
2264.77 3942
2265.22 3883
2265.67 3944
2266.12 4027
2266.57 4134
2267.02 4059
2267.47 4060
2267.92 4109
2268.37 4097
2268.81 4164
2269.26 4309
2269.71 4256
2270.16 4479
2270.61 4287
2271.06 4151
2271.51 4538
2271.96 4459
2272.41 4300
2272.86 4297
2273.31 4304
2273.76 4074
2274.21 3869
2274.66 3960
2275.11 3813
2275.55 3777
2276.00 3741
2276.45 3756
2276.90 3615
2277.35 3735
2277.80 3690
2278.25 3748
2278.70 3663
2279.15 3570
2279.60 3411
2280.05 3628
2280.50 3683
2280.95 3612
2281.40 3542
2281.85 3661
2282.31 3686
2282.76 3673
2283.21 3797
2283.66 3667
2284.11 3530
2284.56 3687
2285.01 3613
2285.46 3543
2285.91 3634
2286.36 3700
2286.81 4176
2287.26 4437
2287.71 4498
2288.16 4505
2288.61 5040
2289.07 5131
2289.52 5557
2289.97 5908
2290.42 6357
2290.87 6305
2291.32 6364
2291.77 6407
2292.22 6172
2292.68 6286
2293.13 5830
2293.58 5407
2294.03 5135
2294.48 4830
2294.93 4379
2295.38 4266
2295.84 4390
2296.29 3896
2296.74 3804
2297.19 3664
2297.64 3691
2298.10 3563
2298.55 3494
2299.00 3563
2299.45 3646
2299.90 3543
2300.36 3550
2300.81 3565
2301.26 3699
2301.71 3294
2302.16 3461
2302.62 3453
2303.07 3415
2303.52 3531
2303.97 3552
2304.43 3619
2304.88 3603
2305.33 3790
2305.78 3828
2306.24 3675
2306.69 3638
2307.14 3954
2307.60 4131
2308.05 4232
2308.50 4256
2308.95 4377
2309.41 4381
2309.86 4368
2310.31 4549
2310.77 4268
2311.22 4221
2311.67 4262
2312.13 4235
2312.58 4311
2313.03 4226
2313.49 4090
2313.94 4131
2314.39 4041
2314.85 3837
2315.30 3812
2315.75 3819
2316.21 3708
2316.66 3822
2317.11 3798
2317.57 3973
2318.02 4017
2318.48 3845
2318.93 4094
2319.38 4157
2319.84 4013
2320.29 3893
2320.75 4006
2321.20 4008
2321.66 3955
2322.11 3772
2322.56 3887
2323.02 3775
2323.47 3759
2323.93 3832
2324.38 3792
2324.84 3873
2325.29 3758
2325.74 3899
2326.20 3884
2326.65 4178
2327.11 4003
2327.56 4001
2328.02 4307
2328.47 4311
2328.93 4235
2329.38 4320
2329.84 4306
2330.29 4131
2330.75 4100
2331.20 3856
2331.66 4049
2332.11 3967
2332.57 3641
2333.02 3656
2333.48 3717
2333.94 3800
2334.39 4051
2334.85 3655
2335.30 3700
2335.76 3738
2336.21 3748
2336.67 3660
2337.12 3741
2337.58 3689
2338.04 3733
2338.49 3818
2338.95 3868
2339.40 3965
2339.86 4167
2340.32 3837
2340.77 3951
2341.23 3927
2341.68 3716
2342.14 3953
2342.60 4100
2343.05 3922
2343.51 3771
2343.97 4003
2344.42 4126
2344.88 4152
2345.34 4266
2345.79 4293
2346.25 4519
2346.71 4338
2347.16 4350
2347.62 4183
2348.08 4089
2348.53 3922
2348.99 4292
2349.45 4231
2349.90 4031
2350.36 3938
2350.82 3877
2351.27 3697
2351.73 3735
2352.19 3645
2352.65 3653
2353.10 3693
2353.56 3651
2354.02 3817
2354.48 3926
2354.93 3863
2355.39 3872
2355.85 3710
2356.31 3609
2356.76 3718
2357.22 3776
2357.68 3844
2358.14 3854
2358.59 3929
2359.05 3823
2359.51 3879
2359.97 3801
2360.43 3985
2360.88 3952
2361.34 4013
2361.80 4221
2362.26 3790
2362.72 3892
2363.17 3894
2363.63 3943
2364.09 3999
2364.55 3932
2365.01 3797
2365.47 3893
2365.92 3825
2366.38 3892
2366.84 3774
2367.30 3852
2367.76 3763
2368.22 3630
2368.68 3867
2369.14 3753
2369.59 3914
2370.05 4026
2370.51 3739
2370.97 3667
2371.43 3745
2371.89 3747
2372.35 3858
2372.81 4031
2373.27 3904
2373.73 3887
2374.19 4028
2374.65 4104
2375.10 4128
2375.56 4219
2376.02 4349
2376.48 4124
2376.94 3969
2377.40 3927
2377.86 4061
2378.32 4172
2378.78 3884
2379.24 3888
2379.70 3735
2380.16 3956
2380.62 3933
2381.08 3888
2381.54 3786
2382.00 3853
2382.46 3804
2382.92 4009
2383.38 4071
2383.84 3678
2384.30 3979
2384.76 3904
2385.22 3702
2385.68 3731
2386.14 3683
2386.60 3766
2387.07 3726
2387.53 3703
2387.99 3730
2388.45 3805
2388.91 3752
2389.37 3948
2389.83 3714
2390.29 3829
2390.75 3943
2391.21 3810
2391.67 3940
2392.13 3997
2392.60 3712
2393.06 3771
2393.52 3820
2393.98 3874
2394.44 3859
2394.90 3746
2395.36 3695
2395.82 3728
2396.29 3636
2396.75 3594
2397.21 3616
2397.67 3559
2398.13 3516
2398.59 3554
2399.06 3614
2399.52 3703
2399.98 3676
2400.44 3603
2400.90 3484
2401.37 3680
2401.83 3594
2402.29 3603
2402.75 3515
2403.21 3555
2403.68 3462
2404.14 3449
2404.60 3531
2405.06 3539
2405.52 3608
2405.99 3754
2406.45 3532
2406.91 3538
2407.37 3476
2407.84 3461
2408.30 3462
2408.76 3362
2409.22 3396
2409.69 3425
2410.15 3434
2410.61 3507
2411.08 3785
2411.54 3563
2412.00 3495
2412.47 3660
2412.93 3679
2413.39 3617
2413.85 3524
2414.32 3802
2414.78 3852
2415.24 3736
2415.71 3887
2416.17 4074
2416.63 3922
2417.10 3937
2417.56 3980
2418.02 3741
2418.49 3713
2418.95 3737
2419.42 3715
2419.88 3620
2420.34 3580
2420.81 3750
2421.27 3932
2421.73 3792
2422.20 3711
2422.66 3754
2423.13 3567
2423.59 3550
2424.06 3622
2424.52 3613
2424.98 3602
2425.45 3819
2425.91 3822
2426.38 3753
2426.84 3823
2427.31 3855
2427.77 4039
2428.23 3597
2428.70 3533
2429.16 3714
2429.63 3560
2430.09 3621
2430.56 3803
2431.02 3594
2431.49 3653
2431.95 3464
2432.42 3601
2432.88 3657
2433.35 3633
2433.81 3590
2434.28 3558
2434.74 3721
2435.21 3664
2435.67 3507
2436.14 3485
2436.60 3326
2437.07 3434
2437.53 3559
2438.00 3775
2438.47 3726
2438.93 3765
2439.40 3774
2439.86 3994
2440.33 4059
2440.79 4042
2441.26 4091
2441.73 4099
2442.19 4176
2442.66 4074
2443.12 3933
2443.59 3921
2444.05 4075
2444.52 3748
2444.99 3534
2445.45 3699
2445.92 3577
2446.39 3480
2446.85 3526
2447.32 3469
2447.78 3293
2448.25 3229
2448.72 3420
2449.18 3503
2449.65 3321
2450.12 3234
2450.58 3423
2451.05 3549
2451.52 3349
2451.98 3382
2452.45 3422
2452.92 3544
2453.39 3451
2453.85 3495
2454.32 3494
2454.79 3433
2455.25 3488
2455.72 3520
2456.19 3587
2456.65 3525
2457.12 3433
2457.59 3419
2458.06 3389
2458.52 3207
2458.99 3223
2459.46 3226
2459.93 3227
2460.39 3323
2460.86 3382
2461.33 3335
2461.80 3224
2462.27 3160
2462.73 3396
2463.20 3591
2463.67 3295
2464.14 3509
2464.60 3503
2465.07 3396
2465.54 3527
2466.01 3464
2466.48 3329
2466.95 3457
2467.41 3417
2467.88 3433
2468.35 3454
2468.82 3510
2469.29 3612
2469.76 3399
2470.22 3511
2470.69 3442
2471.16 3289
2471.63 3237
2472.10 3289
2472.57 3319
2473.04 3277
2473.51 3128
2473.97 3243
2474.44 3520
2474.91 3426
2475.38 3304
2475.85 3411
2476.32 3428
2476.79 3390
2477.26 3308
2477.73 3331
2478.20 3505
2478.67 3385
2479.13 3342
2479.60 3541
2480.07 3515
2480.54 3319
2481.01 3287
2481.48 3215
2481.95 3371
2482.42 3459
2482.89 3419
2483.36 3269
2483.83 3249
2484.30 3451
2484.77 3486
2485.24 3447
2485.71 3533
2486.18 3556
2486.65 3468
2487.12 3646
2487.59 3530
2488.06 3610
2488.53 3512
2489.00 3605
2489.47 3713
2489.94 3793
2490.41 3766
2490.88 3664
2491.35 3755
2491.83 3734
2492.30 3920
2492.77 3761
2493.24 3694
2493.71 3857
2494.18 3767
2494.65 3749
2495.12 3698
2495.59 3743
2496.06 3670
2496.53 3734
2497.00 3730
2497.48 3694
2497.95 3614
2498.42 3371
2498.89 3314
2499.36 3216
2499.83 3099
2500.30 3139
2500.77 3106
2501.25 3350
2501.72 3255
2502.19 3209
2502.66 3173
2503.13 3201
2503.60 3186
2504.08 3288
2504.55 3133
2505.02 3311
2505.49 3255
2505.96 3365
2506.44 3404
2506.91 3263
2507.38 3264
2507.85 3375
2508.32 3352
2508.80 3478
2509.27 3526
2509.74 3529
2510.21 3835
2510.68 3575
2511.16 3673
2511.63 3865
2512.10 3797
2512.57 3720
2513.05 3646
2513.52 3779
2513.99 3804
2514.47 3676
2514.94 3592
2515.41 3519
2515.88 3614
2516.36 3474
2516.83 3615
2517.30 3581
2517.78 3533
2518.25 3486
2518.72 3685
2519.19 3611
2519.67 3596
2520.14 3672
2520.61 3624
2521.09 3518
2521.56 3625
2522.03 3695
2522.51 3589
2522.98 3693
2523.46 3555
2523.93 3711
2524.40 3677
2524.88 3414
2525.35 3299
2525.82 3514
2526.30 3552
2526.77 3604
2527.25 3582
2527.72 3583
2528.19 3404
2528.67 3301
2529.14 3378
2529.62 3671
2530.09 3558
2530.56 3430
2531.04 3450
2531.51 3264
2531.99 3496
2532.46 3440
2532.94 3487
2533.41 3334
2533.89 3278
2534.36 3409
2534.83 3417
2535.31 3318
2535.78 3289
2536.26 3440
2536.73 3303
2537.21 3266
2537.68 3351
2538.16 3530
2538.63 3437
2539.11 3339
2539.58 3433
2540.06 3465
2540.53 3460
2541.01 3509
2541.48 3450
2541.96 3246
2542.43 3186
2542.91 3234
2543.39 3308
2543.86 3434
2544.34 3282
2544.81 3189
2545.29 3160
2545.76 3216
2546.24 3182
2546.71 3219
2547.19 3453
2547.67 3404
2548.14 3686
2548.62 3720
2549.09 3505
2549.57 3368
2550.05 3674
2550.52 3651
2551.00 3420
2551.47 3644
2551.95 3575
2552.43 3460
2552.90 3542
2553.38 3587
2553.86 3610
2554.33 3909
2554.81 3997
2555.29 3927
2555.76 3790
2556.24 3923
2556.72 3884
2557.19 4070
2557.67 4032
2558.15 3886
2558.62 3792
2559.10 3585
2559.58 3734
2560.05 3617
2560.53 3713
2561.01 3603
2561.48 3467
2561.96 3404
2562.44 3393
2562.92 3625
2563.39 3469
2563.87 3249
2564.35 3193
2564.83 3446
2565.30 3279
2565.78 3186
2566.26 3180
2566.74 3225
2567.21 3252
2567.69 3292
2568.17 3328
2568.65 3128
2569.12 3229
2569.60 3254
2570.08 3082
2570.56 3153
2571.04 3272
2571.51 3189
2571.99 3095
2572.47 3287
2572.95 3312
2573.43 3271
2573.91 3132
2574.38 3255
2574.86 3113
2575.34 3153
2575.82 3200
2576.30 3230
2576.78 3391
2577.25 3434
2577.73 3239
2578.21 3063
2578.69 3163
2579.17 3147
2579.65 3204
2580.13 3128
2580.61 3179
2581.09 3155
2581.56 3081
2582.04 3202
2582.52 3249
2583.00 3062
2583.48 3003
2583.96 3280
2584.44 3323
2584.92 3206
2585.40 3387
2585.88 3241
2586.36 3403
2586.84 3295
2587.32 3332
2587.79 3353
2588.27 3420
2588.75 3511
2589.23 3297
2589.71 3198
2590.19 3318
2590.67 3383
2591.15 3291
2591.63 3298
2592.11 3445
2592.59 3484
2593.07 3477
2593.55 3402
2594.03 3379
2594.51 3424
2594.99 3689
2595.47 3432
2595.95 3525
2596.43 3353
2596.92 3318
2597.40 3343
2597.88 3357
2598.36 3459
2598.84 3308
2599.32 3018
2599.80 3250
2600.28 3116
2600.76 3103
2601.24 3069
2601.72 3009
2602.20 2980
2602.68 3001
2603.16 3092
2603.65 3311
2604.13 3205
2604.61 3194
2605.09 3105
2605.57 3061
2606.05 3048
2606.53 3047
2607.01 3171
2607.50 3195
2607.98 3244
2608.46 3046
2608.94 3168
2609.42 3506
2609.90 3336
2610.38 3279
2610.87 3328
2611.35 3510
2611.83 3250
2612.31 3322
2612.79 3311
2613.28 3152
2613.76 3505
2614.24 3428
2614.72 3429
2615.20 3586
2615.69 3542
2616.17 3456
2616.65 3560
2617.13 3531
2617.62 3311
2618.10 3257
2618.58 3263
2619.06 3283
2619.54 3255
2620.03 3399
2620.51 3252
2620.99 3219
2621.48 3305
2621.96 3232
2622.44 3155
2622.92 3228
2623.41 3157
2623.89 3074
2624.37 3139
2624.86 3258
2625.34 3235
2625.82 3129
2626.30 3206
2626.79 3387
2627.27 3323
2627.75 3359
2628.24 3479
2628.72 3580
2629.20 3666
2629.69 3639
2630.17 3761
2630.65 3836
2631.14 3852
2631.62 3920
2632.11 3951
2632.59 3953
2633.07 3916
2633.56 3894
2634.04 3830
2634.52 3772
2635.01 3662
2635.49 3487
2635.98 3414
2636.46 3339
2636.94 3225
2637.43 3415
2637.91 3350
2638.40 3307
2638.88 3183
2639.37 3148
2639.85 3259
2640.33 3245
2640.82 3170
2641.30 3333
2641.79 3312
2642.27 3283
2642.76 3276
2643.24 3306
2643.73 3294
2644.21 3116
2644.70 3206
2645.18 3265
2645.67 3169
2646.15 3309
2646.64 3390
2647.12 3170
2647.61 3252
2648.09 3248
2648.58 3109
2649.06 3047
2649.55 3127
2650.03 3229
2650.52 3222
2651.00 3247
2651.49 3229
2651.97 3249
2652.46 3312
2652.95 3224
2653.43 3011
2653.92 3103
2654.40 3132
2654.89 3044
2655.37 3296
2655.86 3193
2656.35 3234
2656.83 3407
2657.32 3369
2657.80 3159
2658.29 3164
2658.78 3230
2659.26 3335
2659.75 3089
2660.23 2931
2660.72 2927
2661.21 3010
2661.69 3088
2662.18 2946
2662.67 3081
2663.15 3142
2663.64 3209
2664.13 3140
2664.61 3161
2665.10 3048
2665.59 3033
2666.07 3085
2666.56 3179
2667.05 3147
2667.53 3218
2668.02 3196
2668.51 3133
2668.99 3175
2669.48 3014
2669.97 3129
2670.46 3467
2670.94 3658
2671.43 3521
2671.92 3737
2672.40 3577
2672.89 3892
2673.38 4202
2673.87 4244
2674.35 4231
2674.84 4691
2675.33 4394
2675.82 4327
2676.31 4409
2676.79 4615
2677.28 4432
2677.77 4410
2678.26 4178
2678.74 3804
2679.23 3804
2679.72 3633
2680.21 3730
2680.70 3512
2681.18 3649
2681.67 3500
2682.16 3514
2682.65 3538
2683.14 3616
2683.63 3507
2684.11 3605
2684.60 3596
2685.09 3500
2685.58 3533
2686.07 3603
2686.56 3470
2687.05 3257
2687.53 3206
2688.02 3267
2688.51 3153
2689.00 3061
2689.49 3056
2689.98 2987
2690.47 3075
2690.96 3184
2691.45 3181
2691.94 3223
2692.42 2969
2692.91 3177
2693.40 3278
2693.89 3117
2694.38 3090
2694.87 3086
2695.36 3109
2695.85 3039
2696.34 2956
2696.83 2964
2697.32 3153
2697.81 3207
2698.30 3398
2698.79 3080
2699.28 3252
2699.77 3462
2700.26 3478
2700.75 3560
2701.24 3358
2701.73 3245
2702.22 3390
2702.71 3385
2703.20 3295
2703.69 3361
2704.18 3269
2704.67 3243
2705.16 3258
2705.65 3389
2706.14 3348
2706.63 3425
2707.12 3319
2707.61 3204
2708.10 3131
2708.59 3117
2709.08 3042
2709.57 3134
2710.06 3171
2710.56 3195
2711.05 3327
2711.54 3228
2712.03 3292
2712.52 3324
2713.01 3205
2713.50 3260
2713.99 3347
2714.48 3368
2714.98 3316
2715.47 3163
2715.96 3206
2716.45 3061
2716.94 3078
2717.43 2914
2717.92 2987
2718.42 2899
2718.91 2912
2719.40 2938
2719.89 2939
2720.38 3128
2720.87 3002
2721.37 3118
2721.86 3122
2722.35 3102
2722.84 3092
2723.33 2981
2723.82 3210
2724.32 3232
2724.81 3107
2725.30 3061
2725.79 3050
2726.29 3148
2726.78 3208
2727.27 3061
2727.76 3084
2728.26 2969
2728.75 2889
2729.24 2993
2729.73 2919
2730.23 3072
2730.72 3147
2731.21 3207
2731.70 3136
2732.20 2972
2732.69 3159
2733.18 3219
2733.67 3317
2734.17 3235
2734.66 3208
2735.15 3200
2735.65 3347
2736.14 3306
2736.63 3306
2737.13 3334
2737.62 3435
2738.11 3364
2738.61 3168
2739.10 3239
2739.59 3600
2740.09 3389
2740.58 3190
2741.07 3293
2741.57 3450
2742.06 3378
2742.55 3326
2743.05 3131
2743.54 3118
2744.04 3088
2744.53 3303
2745.02 3306
2745.52 3155
2746.01 3072
2746.51 3070
2747.00 3022
2747.49 2943
2747.99 2924
2748.48 3063
2748.98 2913
2749.47 3060
2749.97 3062
2750.46 2834
2750.96 2941
2751.45 3084
2751.94 3047
2752.44 2971
2752.93 3174
2753.43 3210
2753.92 3330
2754.42 3363
2754.91 3338
2755.41 3387
2755.90 3173
2756.40 3294
2756.89 3124
2757.39 3209
2757.88 3219
2758.38 3281
2758.87 3217
2759.37 3141
2759.86 3303
2760.36 3101
2760.85 3058
2761.35 3179
2761.84 3224
2762.34 3046
2762.84 3024
2763.33 3252
2763.83 3206
2764.32 3240
2764.82 3054
2765.31 2966
2765.81 3245
2766.31 3184
2766.80 3270
2767.30 3087
2767.79 3191
2768.29 3181
2768.79 3214
2769.28 3166
2769.78 3197
2770.27 3107
2770.77 3073
2771.27 3267
2771.76 3164
2772.26 3293
2772.76 3466
2773.25 3556
2773.75 3729
2774.25 3819
2774.74 3863
2775.24 4056
2775.74 4318
2776.23 4163
2776.73 4107
2777.23 4237
2777.72 4265
2778.22 3979
2778.72 4144
2779.21 3989
2779.71 3897
2780.21 3614
2780.71 3441
2781.20 3483
2781.70 3441
2782.20 3213
2782.69 3058
2783.19 3152
2783.69 3130
2784.19 3145
2784.68 3124
2785.18 2969
2785.68 3073
2786.18 3132
2786.67 3051
2787.17 3278
2787.67 3223
2788.17 2995
2788.67 2830
2789.16 2916
2789.66 2958
2790.16 2971
2790.66 2918
2791.16 3055
2791.65 3039
2792.15 2977
2792.65 3064
2793.15 3053
2793.65 3175
2794.14 3265
2794.64 3468
2795.14 3517
2795.64 3574
2796.14 3800
2796.64 3811
2797.14 4048
2797.63 3954
2798.13 3917
2798.63 4011
2799.13 3755
2799.63 3665
2800.13 3551
2800.63 3540
2801.13 3470
2801.63 3397
2802.12 3274
2802.62 3319
2803.12 3077
2803.62 3268
2804.12 3343
2804.62 3295
2805.12 3063
2805.62 3070
2806.12 3191
2806.62 3218
2807.12 3265
2807.62 3330
2808.12 3548
2808.62 3586
2809.12 3477
2809.62 3522
2810.12 3763
2810.62 3649
2811.12 3806
2811.61 3637
2812.11 3297
2812.61 3308
2813.11 3234
2813.62 3241
2814.12 3304
2814.62 3287
2815.12 3306
2815.62 3191
2816.12 3142
2816.62 2949
2817.12 2669
2817.62 2836
2818.12 2975
2818.62 2951
2819.12 2977
2819.62 3050
2820.12 2950
2820.62 2876
2821.12 2984
2821.62 2883
2822.12 2756
2822.62 2858
2823.13 3024
2823.63 2762
2824.13 2825
2824.63 2852
2825.13 2869
2825.63 3048
2826.13 2937
2826.63 2865
2827.13 2812
2827.64 2949
2828.14 2977
2828.64 2817
2829.14 2827
2829.64 2771
2830.14 2809
2830.64 2871
2831.15 2801
2831.65 2900
2832.15 2907
2832.65 2796
2833.15 3005
2833.65 3046
2834.16 3032
2834.66 2970
2835.16 3061
2835.66 3097
2836.16 3089
2836.67 3299
2837.17 3290
2837.67 3224
2838.17 3040
2838.68 3220
2839.18 3141
2839.68 3344
2840.18 3232
2840.69 3034
2841.19 3046
2841.69 3098
2842.19 3004
2842.70 2909
2843.20 2948
2843.70 2892
2844.20 3003
2844.71 3206
2845.21 3146
2845.71 3223
2846.22 3274
2846.72 3371
2847.22 3612
2847.73 3575
2848.23 3496
2848.73 3638
2849.23 3641
2849.74 3440
2850.24 3428
2850.74 3460
2851.25 3364
2851.75 3442
2852.26 3250
2852.76 3202
2853.26 3232
2853.77 3263
2854.27 3255
2854.77 3083
2855.28 3080
2855.78 3219
2856.28 3141
2856.79 3054
2857.29 3103
2857.80 3111
2858.30 3164
2858.80 3232
2859.31 3149
2859.81 3132
2860.32 3019
2860.82 2879
2861.33 2911
2861.83 3016
2862.33 3155
2862.84 2880
2863.34 3015
2863.85 2963
2864.35 2873
2864.86 2753
2865.36 2718
2865.87 2884
2866.37 2813
2866.88 2905
2867.38 2996
2867.89 3012
2868.39 2930
2868.90 3078
2869.40 3041
2869.91 3129
2870.41 3204
2870.92 3143
2871.42 3325
2871.93 3245
2872.43 3483
2872.94 3423
2873.44 3537
2873.95 3694
2874.45 3583
2874.96 3639
2875.46 3631
2875.97 3525
2876.48 3566
2876.98 3702
2877.49 3582
2877.99 3384
2878.50 3411
2879.00 3309
2879.51 3317
2880.02 3232
2880.52 3325
2881.03 3272
2881.53 3459
2882.04 3512
2882.55 3543
2883.05 3584
2883.56 3454
2884.07 3321
2884.57 3434
2885.08 3477
2885.59 3602
2886.09 3477
2886.60 3366
2887.10 3260
2887.61 3278
2888.12 3314
2888.62 3319
2889.13 3109
2889.64 3179
2890.15 3061
2890.65 3208
2891.16 3315
2891.67 3193
2892.17 3095
2892.68 3088
2893.19 3232
2893.69 3198
2894.20 3252
2894.71 3206
2895.22 3231
2895.72 3138
2896.23 3215
2896.74 3265
2897.25 3545
2897.75 3475
2898.26 3379
2898.77 3619
2899.28 3694
2899.78 3545
2900.29 3582
2900.80 3519
2901.31 3641
2901.81 3607
2902.32 3561
2902.83 3435
2903.34 3609
2903.85 3789
2904.35 3855
2904.86 3722
2905.37 3692
2905.88 3688
2906.39 3619
2906.90 3615
2907.40 3616
2907.91 3474
2908.42 3522
2908.93 3554
2909.44 3391
2909.95 3360
2910.46 3206
2910.96 3210
2911.47 3351
2911.98 3281
2912.49 3347
2913.00 3218
2913.51 3140
2914.02 3045
2914.53 3238
2915.04 3249
2915.54 3264
2916.05 3276
2916.56 3216
2917.07 3058
2917.58 3199
2918.09 3178
2918.60 3360
2919.11 3425
2919.62 3278
2920.13 3328
2920.64 3188
2921.15 3460
2921.66 3505
2922.17 3384
2922.68 3515
2923.19 3820
2923.70 3791
2924.21 3789
2924.72 4037
2925.23 4158
2925.74 4208
2926.25 4018
2926.76 4033
2927.27 3968
2927.78 3682
2928.29 3825
2928.80 3646
2929.31 3360
2929.82 3304
2930.33 3224
2930.84 3103
2931.35 3068
2931.86 2974
2932.37 3027
2932.88 3111
2933.39 3060
2933.90 2931
2934.41 2796
2934.92 2962
2935.43 3127
2935.94 3347
2936.45 3035
2936.97 3038
2937.48 3149
2937.99 3340
2938.50 3307
2939.01 3321
2939.52 3428
2940.03 3252
2940.54 3150
2941.05 3235
2941.57 3246
2942.08 3331
2942.59 3251
2943.10 3259
2943.61 3359
2944.12 3297
2944.63 3455
2945.15 3415
2945.66 3365
2946.17 3405
2946.68 3386
2947.19 3490
2947.71 3566
2948.22 3315
2948.73 3309
2949.24 3280
2949.75 3114
2950.27 3121
2950.78 3114
2951.29 3086
2951.80 3201
2952.31 2989
2952.83 3061
2953.34 3045
2953.85 3136
2954.36 2884
2954.88 2942
2955.39 3146
2955.90 2950
2956.41 2946
2956.93 2842
2957.44 2927
2957.95 2849
2958.47 2844
2958.98 2948
2959.49 2949
2960.00 2894
2960.52 2977
2961.03 3105
2961.54 3116
2962.06 3053
2962.57 2991
2963.08 2855
2963.60 3198
2964.11 3100
2964.62 3125
2965.14 2873
2965.65 3039
2966.16 2909
2966.68 2881
2967.19 2818
2967.70 2834
2968.22 2855
2968.73 2807
2969.24 2739
2969.76 2765
2970.27 2702
2970.79 2852
2971.30 2867
2971.81 2780
2972.33 2742
2972.84 2983
2973.36 2933
2973.87 2870
2974.38 2664
2974.90 2792
2975.41 2837
2975.93 2786
2976.44 2834
2976.96 2906
2977.47 2810
2977.99 2683
2978.50 2875
2979.01 2890
2979.53 2844
2980.04 2883
2980.56 2915
2981.07 2862
2981.59 2839
2982.10 2956
2982.62 2985
2983.13 2804
2983.65 2865
2984.16 2874
2984.68 2737
2985.19 2920
2985.71 3074
2986.22 3019
2986.74 3062
2987.25 3002
2987.77 2840
2988.28 2819
2988.80 2977
2989.32 2851
2989.83 2850
2990.35 2920
2990.86 2867
2991.38 2788
2991.89 2778
2992.41 2839
2992.92 2638
2993.44 2882
2993.96 2839
2994.47 2848
2994.99 2945
2995.50 3019
2996.02 2993
2996.54 3065
2997.05 3034
2997.57 3214
2998.09 3312
2998.60 3162
2999.12 3259
2999.63 3309
3000.15 3213
3000.67 3096
3001.18 3199
3001.70 3255
3002.22 3302
3002.73 3328
3003.25 3235
3003.77 3201
3004.28 3211
3004.80 3254
3005.32 3117
3005.83 3109
3006.35 3089
3006.87 3134
3007.39 3008
3007.90 2874
3008.42 2803
3008.94 2879
3009.45 2951
3009.97 2889
3010.49 2917
3011.01 2909
3011.52 2803
3012.04 2912
3012.56 2902
3013.08 2938
3013.59 2958
3014.11 3070
3014.63 2936
3015.15 2941
3015.66 3183
3016.18 3185
3016.70 3240
3017.22 3194
3017.74 3245
3018.25 3371
3018.77 3392
3019.29 3478
3019.81 3382
3020.33 3432
3020.84 3383
3021.36 3426
3021.88 3386
3022.40 3361
3022.92 3325
3023.44 3253
3023.95 3267
3024.47 3253
3024.99 3175
3025.51 3136
3026.03 3028
3026.55 3180
3027.07 3096
3027.58 3066
3028.10 3052
3028.62 3026
3029.14 3157
3029.66 3159
3030.18 3384
3030.70 3497
3031.22 3320
3031.74 3367
3032.26 3463
3032.77 3400
3033.29 3469
3033.81 3345
3034.33 3357
3034.85 3209
3035.37 3230
3035.89 3219
3036.41 3213
3036.93 3166
3037.45 3319
3037.97 3100
3038.49 3050
3039.01 2978
3039.53 3051
3040.05 3017
3040.57 2785
3041.09 2860
3041.61 3066
3042.13 2724
3042.65 2906
3043.17 2805
3043.69 2772
3044.21 2925
3044.73 2703
3045.25 2693
3045.77 2650
3046.29 2791
3046.81 2918
3047.33 2897
3047.85 2713
3048.37 2749
3048.89 2705
3049.41 2529
3049.93 2667
3050.45 2845
3050.98 2872
3051.50 2749
3052.02 2667
3052.54 2617
3053.06 2728
3053.58 2752
3054.10 2878
3054.62 2878
3055.14 2840
3055.66 2768
3056.19 2836
3056.71 2970
3057.23 2969
3057.75 2864
3058.27 2862
3058.79 2817
3059.31 2870
3059.84 2918
3060.36 2991
3060.88 2817
3061.40 2965
3061.92 2819
3062.44 2831
3062.97 2942
3063.49 2889
3064.01 2867
3064.53 2896
3065.05 2900
3065.58 2937
3066.10 2860
3066.62 2932
3067.14 2897
3067.66 2908
3068.19 3123
3068.71 3020
3069.23 2977
3069.75 3039
3070.28 3040
3070.80 2916
3071.32 2845
3071.84 2842
3072.37 2842
3072.89 2889
3073.41 2935
3073.93 2849
3074.46 2866
3074.98 3036
3075.50 2878
3076.03 3025
3076.55 3057
3077.07 2951
3077.59 2977
3078.12 3144
3078.64 3346
3079.16 3202
3079.69 3220
3080.21 3390
3080.73 3217
3081.26 3202
3081.78 3205
3082.30 3084
3082.83 3041
3083.35 2945
3083.87 3109
3084.40 3095
3084.92 2894
3085.45 2982
3085.97 2918
3086.49 2957
3087.02 2939
3087.54 2762
3088.06 3046
3088.59 2806
3089.11 2874
3089.64 2896
3090.16 2896
3090.68 2996
3091.21 2899
3091.73 2906
3092.26 2828
3092.78 2803
3093.31 2926
3093.83 2847
3094.36 2726
3094.88 2827
3095.40 2714
3095.93 2808
3096.45 2839
3096.98 2796
3097.50 2835
3098.03 2886
3098.55 2782
3099.08 2659
3099.60 2664
3100.13 2679
3100.65 2578
3101.18 2815
3101.70 2752
3102.23 2688
3102.75 2723
3103.28 2695
3103.80 2539
3104.33 2791
3104.85 2771
3105.38 2869
3105.90 2756
3106.43 2694
3106.96 2867
3107.48 2742
3108.01 2700
3108.53 2747
3109.06 2792
3109.58 2859
3110.11 2806
3110.64 2722
3111.16 2780
3111.69 2887
3112.21 2838
3112.74 2875
3113.27 2876
3113.79 2794
3114.32 2718
3114.84 2570
3115.37 2656
3115.90 2561
3116.42 2595
3116.95 2530
3117.48 2615
3118.00 2629
3118.53 2605
3119.06 2537
3119.58 2580
3120.11 2570
3120.64 2527
3121.16 2581
3121.69 2523
3122.22 2500
3122.74 2494
3123.27 2658
3123.80 2701
3124.32 2650
3124.85 2612
3125.38 2693
3125.90 2563
3126.43 2528
3126.96 2513
3127.49 2649
3128.01 2778
3128.54 2771
3129.07 2632
3129.60 2640
3130.12 2541
3130.65 2547
3131.18 2619
3131.71 2521
3132.23 2679
3132.76 2789
3133.29 2542
3133.82 2549
3134.35 2530
3134.87 2609
3135.40 2718
3135.93 2538
3136.46 2577
3136.99 2639
3137.51 2492
3138.04 2457
3138.57 2542
3139.10 2664
3139.63 2580
3140.15 2575
3140.68 2652
3141.21 2570
3141.74 2547
3142.27 2560
3142.80 2703
3143.33 2727
3143.85 2631
3144.38 2693
3144.91 2711
3145.44 2798
3145.97 2946
3146.50 3109
3147.03 3157
3147.56 3137
3148.08 3198
3148.61 3374
3149.14 3362
3149.67 3295
3150.20 3482
3150.73 3425
3151.26 3336
3151.79 3334
3152.32 3209
3152.85 3222
3153.38 3335
3153.91 3099
3154.44 2902
3154.97 2898
3155.50 2919
3156.03 2940
3156.56 3008
3157.08 2956
3157.61 2869
3158.14 2914
3158.67 2852
3159.20 3118
3159.73 3017
3160.26 2864
3160.79 2995
3161.32 2874
3161.85 2979
3162.39 2896
3162.92 2921
3163.45 2768
3163.98 2784
3164.51 2745
3165.04 2590
3165.57 2639
3166.10 2776
3166.63 2826
3167.16 2555
3167.69 2413
3168.22 2644
3168.75 2545
3169.28 2561
3169.81 2725
3170.34 2621
3170.87 2879
3171.41 3001
3171.94 2976
3172.47 3056
3173.00 3136
3173.53 3161
3174.06 3171
3174.59 3149
3175.12 3049
3175.65 3216
3176.19 3107
3176.72 2978
3177.25 2968
3177.78 3059
3178.31 2926
3178.84 2774
3179.38 2688
3179.91 2748
3180.44 2789
3180.97 2712
3181.50 2602
3182.03 2846
3182.57 2769
3183.10 2704
3183.63 2806
3184.16 2772
3184.69 2810
3185.23 2971
3185.76 2814
3186.29 2598
3186.82 2581
3187.36 2728
3187.89 2814
3188.42 2829
3188.95 2710
3189.49 2652
3190.02 2809
3190.55 2647
3191.08 2708
3191.62 2618
3192.15 2706
3192.68 2826
3193.21 2727
3193.75 2649
3194.28 2540
3194.81 2757
3195.35 2824
3195.88 2934
3196.41 3021
3196.94 2804
3197.48 2813
3198.01 2775
3198.54 2916
3199.08 2875
3199.61 2966
3200.14 2935
3200.68 3067
3201.21 3085
3201.74 3177
3202.28 3195
3202.81 3276
3203.35 3187
3203.88 3223
3204.41 3041
3204.95 3022
3205.48 2947
3206.01 2946
3206.55 2841
3207.08 2980
3207.62 2855
3208.15 2737
3208.68 2826
3209.22 2795
3209.75 2678
3210.29 2813
3210.82 3009
3211.36 2831
3211.89 2929
3212.42 2914
3212.96 2957
3213.49 2889
3214.03 2969
3214.56 2981
3215.10 2922
3215.63 2941
3216.17 2794
3216.70 2707
3217.24 2675
3217.77 2658
3218.31 2752
3218.84 2810
3219.38 2844
3219.91 2820
3220.45 2877
3220.98 2961
3221.52 2883
3222.05 3047
3222.59 2973
3223.12 3252
3223.66 3342
3224.19 3313
3224.73 3313
3225.26 3284
3225.80 3381
3226.33 3205
3226.87 3211
3227.41 3128
3227.94 3057
3228.48 2926
3229.01 2894
3229.55 2861
3230.08 2729
3230.62 2717
3231.16 2536
3231.69 2547
3232.23 2555
3232.76 2565
3233.30 2452
3233.84 2564
3234.37 2623
3234.91 2625
3235.45 2699
3235.98 2684
3236.52 2796
3237.05 2945
3237.59 2890
3238.13 3009
3238.66 3007
3239.20 3061
3239.74 3019
3240.27 2844
3240.81 2848
3241.35 3035
3241.88 2947
3242.42 2818
3242.96 2626
3243.50 2662
3244.03 2680
3244.57 2675
3245.11 2473
3245.64 2471
3246.18 2690
3246.72 2672
3247.26 2616
3247.79 2571
3248.33 2585
3248.87 2740
3249.40 2712
3249.94 2703
3250.48 2798
3251.02 2803
3251.56 2693
3252.09 2646
3252.63 2735
3253.17 2740
3253.71 2760
3254.24 2829
3254.78 2646
3255.32 2662
3255.86 2509
3256.40 2654
3256.93 2719
3257.47 2756
3258.01 2778
3258.55 2664
3259.09 2654
3259.63 2816
3260.16 2749
3260.70 2729
3261.24 2871
3261.78 2971
3262.32 2861
3262.86 3004
3263.39 2908
3263.93 2829
3264.47 2865
3265.01 2856
3265.55 2742
3266.09 2731
3266.63 2783
3267.17 2758
3267.71 2815
3268.24 2579
3268.78 2659
3269.32 2664
3269.86 2702
3270.40 2707
3270.94 2663
3271.48 2741
3272.02 2840
3272.56 2709
3273.10 2561
3273.64 2629
3274.18 2717
3274.72 2566
3275.26 2680
3275.80 2900
3276.34 2744
3276.87 2695
3277.41 2896
3277.95 2893
3278.49 2743
3279.03 2875
3279.57 2834
3280.11 2765
3280.65 2740
3281.19 3033
3281.73 2948
3282.27 2975
3282.81 3293
3283.36 3322
3283.90 3036
3284.44 3127
3284.98 3303
3285.52 3340
3286.06 3252
3286.60 3234
3287.14 3214
3287.68 3221
3288.22 3390
3288.76 3181
3289.30 3068
3289.84 3081
3290.38 3008
3290.92 2998
3291.46 2912
3292.01 2787
3292.55 2733
3293.09 2721
3293.63 2730
3294.17 2705
3294.71 2836
3295.25 2826
3295.79 2734
3296.34 2833
3296.88 2901
3297.42 2838
3297.96 2794
3298.50 2835
3299.04 2804
3299.58 2900
3300.13 2830
3300.67 2941
3301.21 3005
3301.75 2946
3302.29 2958
3302.83 3055
3303.38 2922
3303.92 2878
3304.46 2722
3305.00 2888
3305.54 2874
3306.09 2801
3306.63 2680
3307.17 2633
3307.71 2638
3308.26 2742
3308.80 2831
3309.34 2719
3309.88 2741
3310.43 2631
3310.97 2717
3311.51 2832
3312.05 2862
3312.60 2827
3313.14 2893
3313.68 2905
3314.22 3085
3314.77 3245
3315.31 3197
3315.85 3381
3316.40 3184
3316.94 3030
3317.48 3099
3318.03 3096
3318.57 3063
3319.11 3098
3319.65 2882
3320.20 2776
3320.74 2828
3321.28 2742
3321.83 2724
3322.37 2626
3322.92 2896
3323.46 2917
3324.00 2670
3324.55 2621
3325.09 2855
3325.63 2875
3326.18 2756
3326.72 2646
3327.27 2676
3327.81 2584
3328.35 2505
3328.90 2571
3329.44 2521
3329.99 2635
3330.53 2469
3331.07 2518
3331.62 2294
3332.16 2488
3332.71 2481
3333.25 2457
3333.80 2511
3334.34 2265
3334.88 2338
3335.43 2592
3335.97 2460
3336.52 2665
3337.06 2607
3337.61 2512
3338.15 2571
3338.70 2590
3339.24 2575
3339.79 2724
3340.33 2717
3340.88 2648
3341.42 2614
3341.97 2560
3342.51 2576
3343.06 2634
3343.60 2550
3344.15 2571
3344.69 2640
3345.24 2650
3345.78 2648
3346.33 2754
3346.87 2630
3347.42 2652
3347.97 2731
3348.51 2652
3349.06 2692
3349.60 2822
3350.15 2719
3350.69 2794
3351.24 2690
3351.79 2752
3352.33 2985
3352.88 2878
3353.42 2837
3353.97 2934
3354.52 2881
3355.06 2765
3355.61 2932
3356.15 2926
3356.70 2990
3357.25 2810
3357.79 2900
3358.34 2831
3358.89 2575
3359.43 2625
3359.98 2638
3360.53 2662
3361.07 2464
3361.62 2414
3362.17 2502
3362.71 2414
3363.26 2301
3363.81 2303
3364.35 2334
3364.90 2333
3365.45 2441
3365.99 2395
3366.54 2386
3367.09 2521
3367.64 2546
3368.18 2583
3368.73 2618
3369.28 2727
3369.82 2696
3370.37 2619
3370.92 2613
3371.47 2703
3372.01 2681
3372.56 2624
3373.11 2627
3373.66 2508
3374.21 2351
3374.75 2351
3375.30 2377
3375.85 2285
3376.40 2424
3376.94 2445
3377.49 2374
3378.04 2333
3378.59 2299
3379.14 2272
3379.68 2256
3380.23 2299
3380.78 2385
3381.33 2321
3381.88 2113
3382.43 2301
3382.97 2238
3383.52 2176
3384.07 2252
3384.62 2364
3385.17 2577
3385.72 2471
3386.27 2425
3386.81 2366
3387.36 2368
3387.91 2375
3388.46 2441
3389.01 2320
3389.56 2496
3390.11 2338
3390.66 2249
3391.21 2429
3391.76 2439
3392.30 2441
3392.85 2401
3393.40 2276
3393.95 2375
3394.50 2307
3395.05 2265
3395.60 2449
3396.15 2378
3396.70 2338
3397.25 2405
3397.80 2188
3398.35 2270
3398.90 2280
3399.45 2304
3400.00 2354
3400.55 2311
3401.10 2339
3401.65 2338
3402.20 2363
3402.75 2381
3403.30 2172
3403.85 2329
3404.40 2294
3404.95 2223
3405.50 2213
3406.05 2184
3406.60 2261
3407.15 2322
3407.70 2163
3408.25 2128
3408.80 2132
3409.35 2278
3409.90 2305
3410.45 2321
3411.00 2387
3411.55 2256
3412.10 2168
3412.66 2268
3413.21 2265
3413.76 2267
3414.31 2225
3414.86 2256
3415.41 2189
3415.96 2245
3416.51 2443
3417.06 2495
3417.61 2391
3418.17 2317
3418.72 2329
3419.27 2349
3419.82 2334
3420.37 2268
3420.92 2211
3421.47 2098
3422.03 2190
3422.58 2311
3423.13 2254
3423.68 2242
3424.23 2333
3424.78 2215
3425.34 2250
3425.89 2460
3426.44 2335
3426.99 2379
3427.54 2407
3428.10 2269
3428.65 2207
3429.20 2189
3429.75 2231
3430.31 2280
3430.86 2405
3431.41 2347
3431.96 2410
3432.51 2487
3433.07 2362
3433.62 2372
3434.17 2391
3434.72 2258
3435.28 2350
3435.83 2334
3436.38 2238
3436.94 2360
3437.49 2405
3438.04 2230
3438.59 2253
3439.15 2396
3439.70 2378
3440.25 2369
3440.81 2306
3441.36 2367
3441.91 2313
3442.47 2318
3443.02 2219
3443.57 2285
3444.13 2364
3444.68 2189
3445.23 2240
3445.79 2337
3446.34 2181
3446.89 2189
3447.45 2140
3448.00 2236
3448.55 2247
3449.11 2220
3449.66 2151
3450.22 2186
3450.77 2235
3451.32 2291
3451.88 2141
3452.43 2096
3452.99 2214
3453.54 2237
3454.09 2230
3454.65 2178
3455.20 2199
3455.76 2186
3456.31 2175
3456.87 2347
3457.42 2263
3457.97 2182
3458.53 2141
3459.08 2350
3459.64 2314
3460.19 2252
3460.75 2192
3461.30 2173
3461.86 2258
3462.41 2209
3462.97 2307
3463.52 2323
3464.08 2407
3464.63 2541
3465.19 2489
3465.74 2431
3466.30 2360
3466.85 2451
3467.41 2429
3467.96 2450
3468.52 2447
3469.07 2593
3469.63 2541
3470.18 2513
3470.74 2581
3471.30 2602
3471.85 2418
3472.41 2467
3472.96 2582
3473.52 2511
3474.07 2359
3474.63 2301
3475.19 2392
3475.74 2450
3476.30 2406
3476.85 2343
3477.41 2471
3477.97 2541
3478.52 2471
3479.08 2449
3479.63 2513
3480.19 2491
3480.75 2519
3481.30 2514
3481.86 2532
3482.42 2472
3482.97 2346
3483.53 2446
3484.08 2565
3484.64 2568
3485.20 2645
3485.75 2795
3486.31 2737
3486.87 2733
3487.43 2759
3487.98 2793
3488.54 2808
3489.10 2818
3489.65 2938
3490.21 2978
3490.77 3008
3491.32 2934
3491.88 2943
3492.44 2986
3493.00 2993
3493.55 2861
3494.11 2847
3494.67 2960
3495.23 2994
3495.78 2743
3496.34 2727
3496.90 2994
3497.46 3056
3498.01 3143
3498.57 3203
3499.13 3531
3499.69 3709
3500.24 4143
3500.80 4448
3501.36 4967
3501.92 5226
3502.48 5609
3503.03 6491
3503.59 6971
3504.15 7106
3504.71 7519
3505.27 7987
3505.83 8108
3506.38 8175
3506.94 7988
3507.50 7504
3508.06 6910
3508.62 6428
3509.18 5789
3509.74 5263
3510.29 4482
3510.85 4024
3511.41 3658
3511.97 3248
3512.53 3034
3513.09 3035
3513.65 2815
3514.21 2847
3514.76 2727
3515.32 2742
3515.88 2644
3516.44 2503
3517.00 2677
3517.56 2528
3518.12 2506
3518.68 2571
3519.24 2635
3519.80 2543
3520.36 2436
3520.92 2270
3521.48 2498
3522.04 2508
3522.60 2564
3523.16 2630
3523.71 2534
3524.27 2501
3524.83 2437
3525.39 2444
3525.95 2664
3526.51 2726
3527.07 2702
3527.63 2494
3528.19 2657
3528.75 2580
3529.31 2626
3529.87 2708
3530.44 2716
3531.00 2699
3531.56 2778
3532.12 2821
3532.68 2916
3533.24 2943
3533.80 3088
3534.36 2854
3534.92 2907
3535.48 3165
3536.04 3067
3536.60 2973
3537.16 3166
3537.72 3041
3538.28 3072
3538.84 3061
3539.41 2963
3539.97 2700
3540.53 2941
3541.09 3234
3541.65 3113
3542.21 3093
3542.77 2933
3543.33 3188
3543.89 3070
3544.46 3023
3545.02 3069
3545.58 3027
3546.14 2958
3546.70 2997
3547.26 2872
3547.83 2845
3548.39 2697
3548.95 2564
3549.51 2586
3550.07 2569
3550.63 2510
3551.20 2600
3551.76 2396
3552.32 2321
3552.88 2378
3553.44 2361
3554.01 2419
3554.57 2435
3555.13 2440
3555.69 2429
3556.26 2510
3556.82 2522
3557.38 2554
3557.94 2541
3558.50 2610
3559.07 2504
3559.63 2578
3560.19 2531
3560.76 2530
3561.32 2582
3561.88 2701
3562.44 2749
3563.01 2735
3563.57 2599
3564.13 2645
3564.70 2683
3565.26 2581
3565.82 2497
3566.38 2474
3566.95 2513
3567.51 2471
3568.07 2483
3568.64 2607
3569.20 2444
3569.76 2380
3570.33 2434
3570.89 2323
3571.45 2311
3572.02 2285
3572.58 2338
3573.15 2412
3573.71 2456
3574.27 2457
3574.84 2462
3575.40 2498
3575.96 2503
3576.53 2316
3577.09 2377
3577.66 2485
3578.22 2497
3578.78 2522
3579.35 2536
3579.91 2490
3580.48 2559
3581.04 2693
3581.61 2562
3582.17 2569
3582.73 2604
3583.30 2688
3583.86 2735
3584.43 2718
3584.99 2631
3585.56 2719
3586.12 2766
3586.69 2547
3587.25 2589
3587.82 2587
3588.38 2578
3588.95 2587
3589.51 2583
3590.08 2395
3590.64 2470
3591.21 2386
3591.77 2394
3592.34 2439
3592.90 2290
3593.47 2375
3594.03 2346
3594.60 2470
3595.16 2330
3595.73 2427
3596.29 2424
3596.86 2546
3597.42 2399
3597.99 2378
3598.56 2410
3599.12 2311
3599.69 2322
3600.25 2223
3600.82 2381
3601.38 2395
3601.95 2289
3602.52 2340
3603.08 2322
3603.65 2356
3604.21 2361
3604.78 2468
3605.35 2296
3605.91 2161
3606.48 2231
3607.05 2318
3607.61 2374
3608.18 2266
3608.74 2239
3609.31 2420
3609.88 2231
3610.44 2316
3611.01 2355
3611.58 2359
3612.14 2324
3612.71 2356
3613.28 2608
3613.84 2666
3614.41 3036
3614.98 3196
3615.55 3383
3616.11 3571
3616.68 3589
3617.25 4043
3617.81 4082
3618.38 4255
3618.95 4146
3619.52 4286
3620.08 4572
3620.65 4220
3621.22 4012
3621.79 3796
3622.35 3543
3622.92 3210
3623.49 3093
3624.06 2790
3624.62 2722
3625.19 2617
3625.76 2568
3626.33 2427
3626.89 2473
3627.46 2420
3628.03 2552
3628.60 2526
3629.17 2500
3629.73 2649
3630.30 2789
3630.87 2651
3631.44 2761
3632.01 2986
3632.58 3068
3633.14 3133
3633.71 2968
3634.28 2877
3634.85 3040
3635.42 3055
3635.99 3031
3636.56 2987
3637.12 3052
3637.69 2837
3638.26 2654
3638.83 2558
3639.40 2622
3639.97 2553
3640.54 2588
3641.11 2633
3641.67 2617
3642.24 2470
3642.81 2348
3643.38 2364
3643.95 2394
3644.52 2496
3645.09 2545
3645.66 2472
3646.23 2405
3646.80 2431
3647.37 2396
3647.94 2395
3648.51 2479
3649.08 2399
3649.65 2430
3650.22 2411
3650.79 2372
3651.36 2375
3651.93 2443
3652.50 2590
3653.06 2646
3653.63 2456
3654.20 2637
3654.77 2514
3655.35 2508
3655.92 2521
3656.49 2450
3657.06 2476
3657.63 2417
3658.20 2376
3658.77 2531
3659.34 2355
3659.91 2365
3660.48 2362
3661.05 2303
3661.62 2300
3662.19 2326
3662.76 2377
3663.33 2327
3663.90 2121
3664.47 2146
3665.04 2159
3665.61 2234
3666.19 2199
3666.76 2096
3667.33 2024
3667.90 2087
3668.47 2139
3669.04 1998
3669.61 2044
3670.18 2101
3670.75 2152
3671.33 2145
3671.90 2112
3672.47 2199
3673.04 2204
3673.61 2095
3674.18 2175
3674.76 2263
3675.33 2247
3675.90 2257
3676.47 2365
3677.04 2330
3677.61 2221
3678.19 2087
3678.76 2185
3679.33 2169
3679.90 2155
3680.47 2154
3681.05 2219
3681.62 2057
3682.19 2177
3682.76 2220
3683.33 2163
3683.91 2160
3684.48 2050
3685.05 2019
3685.62 2083
3686.20 2121
3686.77 2067
3687.34 2197
3687.91 2177
3688.49 2214
3689.06 2090
3689.63 2171
3690.21 2123
3690.78 2061
3691.35 2207
3691.92 2247
3692.50 2230
3693.07 2083
3693.64 2151
3694.22 2143
3694.79 2067
3695.36 2119
3695.94 2245
3696.51 2134
3697.08 2026
3697.66 1964
3698.23 2039
3698.80 2057
3699.38 2090
3699.95 1946
3700.52 1922
3701.10 2110
3701.67 2133
3702.24 2107
3702.82 1992
3703.39 2051
3703.97 2028
3704.54 2187
3705.11 2134
3705.69 2144
3706.26 2183
3706.84 2189
3707.41 2084
3707.98 2103
3708.56 2126
3709.13 2179
3709.71 2027
3710.28 2021
3710.86 2086
3711.43 2144
3712.01 2141
3712.58 2038
3713.15 2119
3713.73 2194
3714.30 2065
3714.88 2054
3715.45 2126
3716.03 2206
3716.60 2233
3717.18 2041
3717.75 2182
3718.33 2203
3718.90 2237
3719.48 2103
3720.05 1967
3720.63 1926
3721.20 2088
3721.78 2095
3722.35 2100
3722.93 2036
3723.51 1918
3724.08 1930
3724.66 2004
3725.23 1965
3725.81 1864
3726.38 1929
3726.96 2065
3727.53 2122
3728.11 2039
3728.69 2100
3729.26 2314
3729.84 2374
3730.41 2400
3730.99 2325
3731.57 2335
3732.14 2479
3732.72 2507
3733.29 2488
3733.87 2440
3734.45 2579
3735.02 2623
3735.60 2568
3736.18 2510
3736.75 2402
3737.33 2429
3737.90 2376
3738.48 2171
3739.06 2085
3739.63 2155
3740.21 2111
3740.79 2169
3741.36 2118
3741.94 1933
3742.52 2028
3743.10 2158
3743.67 2107
3744.25 1940
3744.83 1991
3745.40 2004
3745.98 2164
3746.56 2300
3747.13 2167
3747.71 2089
3748.29 2014
3748.87 2157
3749.44 1923
3750.02 2013
3750.60 2012
3751.18 2037
3751.75 1915
3752.33 1887
3752.91 1905
3753.49 2016
3754.06 1806
3754.64 1872
3755.22 1920
3755.80 1931
3756.38 2062
3756.95 1993
3757.53 2047
3758.11 1836
3758.69 1973
3759.27 2016
3759.84 1951
3760.42 2071
3761.00 2114
3761.58 2083
3762.16 2192
3762.74 2213
3763.32 2253
3763.89 2155
3764.47 2147
3765.05 2034
3765.63 2051
3766.21 2030
3766.79 2181
3767.37 2052
3767.94 2027
3768.52 2100
3769.10 2161
3769.68 2013
3770.26 2017
3770.84 2158
3771.42 2112
3772.00 2177
3772.58 2091
3773.16 2230
3773.74 2119
3774.31 2081
3774.89 2083
3775.47 1965
3776.05 1966
3776.63 1976
3777.21 1977
3777.79 1962
3778.37 2009
3778.95 1942
3779.53 1961
3780.11 1981
3780.69 1992
3781.27 1921
3781.85 2084
3782.43 1973
3783.01 1903
3783.59 1851
3784.17 1986
3784.75 1943
3785.33 2002
3785.91 1999
3786.49 1921
3787.07 1857
3787.65 1873
3788.23 1904
3788.81 2019
3789.39 2075
3789.97 2076
3790.55 2080
3791.13 2035
3791.71 2036
3792.30 2047
3792.88 2078
3793.46 1969
3794.04 2059
3794.62 2057
3795.20 2097
3795.78 2135
3796.36 2067
3796.94 2049
3797.52 2124
3798.10 2083
3798.69 2087
3799.27 2040
3799.85 2040
3800.43 2102
3801.01 2115
3801.59 2057
3802.17 2146
3802.76 2154
3803.34 2257
3803.92 2251
3804.50 2257
3805.08 2268
3805.66 2436
3806.25 2275
3806.83 2148
3807.41 2221
3807.99 2211
3808.57 2171
3809.16 2244
3809.74 2276
3810.32 2307
3810.90 2192
3811.48 2183
3812.07 2222
3812.65 2343
3813.23 2222
3813.81 2225
3814.39 2249
3814.98 2192
3815.56 2293
3816.14 2154
3816.72 2118
3817.31 2160
3817.89 2093
3818.47 2120
3819.06 1924
3819.64 1901
3820.22 2016
3820.80 1944
3821.39 2036
3821.97 1981
3822.55 1879
3823.14 1939
3823.72 1813
3824.30 1939
3824.89 2032
3825.47 1950
3826.05 1900
3826.64 2016
3827.22 2030
3827.80 1913
3828.39 1794
3828.97 1743
3829.55 1882
3830.14 1806
3830.72 1796
3831.30 1846
3831.89 1916
3832.47 1860
3833.05 1987
3833.64 1907
3834.22 1862
3834.81 1846
3835.39 1914
3835.97 1843
3836.56 1943
3837.14 1926
3837.73 1995
3838.31 1931
3838.90 1924
3839.48 1896
3840.06 1916
3840.65 1925
3841.23 1985
3841.82 1932
3842.40 1892
3842.99 1911
3843.57 1917
3844.16 1886
3844.74 1933
3845.33 1767
3845.91 1747
3846.50 1880
3847.08 1937
3847.66 1947
3848.25 2000
3848.83 2000
3849.42 2077
3850.00 2101
3850.59 2002
3851.18 2009
3851.76 1929
3852.35 1988
3852.93 2220
3853.52 2022
3854.10 1963
3854.69 2024
3855.27 2056
3855.86 2154
3856.44 2146
3857.03 2228
3857.62 2222
3858.20 2258
3858.79 2417
3859.37 2494
3859.96 2680
3860.54 2826
3861.13 2978
3861.72 3173
3862.30 3070
3862.89 3178
3863.47 3265
3864.06 3033
3864.65 2921
3865.23 2687
3865.82 2649
3866.41 2554
3866.99 2433
3867.58 2223
3868.17 2140
3868.75 1973
3869.34 1969
3869.93 1917
3870.51 1962
3871.10 1928
3871.69 1998
3872.27 1941
3872.86 1978
3873.45 2065
3874.03 2113
3874.62 2140
3875.21 1986
3875.79 2188
3876.38 2063
3876.97 2055
3877.56 2246
3878.14 2091
3878.73 1979
3879.32 2057
3879.90 1832
3880.49 1964
3881.08 1893
3881.67 1778
3882.25 1870
3882.84 1932
3883.43 1898
3884.02 1873
3884.61 1915
3885.19 1977
3885.78 1893
3886.37 1785
3886.96 1834
3887.54 1879
3888.13 1899
3888.72 1963
3889.31 1949
3889.90 1893
3890.48 1843
3891.07 1751
3891.66 1838
3892.25 1882
3892.84 2123
3893.43 1984
3894.01 2016
3894.60 2159
3895.19 2010
3895.78 1975
3896.37 2051
3896.96 2067
3897.55 2112
3898.14 1977
3898.72 2122
3899.31 2048
3899.90 2140
3900.49 2096
3901.08 2147
3901.67 2125
3902.26 2114
3902.85 2033
3903.44 1984
3904.03 1980
3904.61 1875
3905.20 1819
3905.79 1903
3906.38 1799
3906.97 1761
3907.56 1873
3908.15 1800
3908.74 1775
3909.33 1884
3909.92 1875
3910.51 1761
3911.10 1685
3911.69 1735
3912.28 1690
3912.87 1665
3913.46 1738
3914.05 1820
3914.64 1700
3915.23 1715
3915.82 1757
3916.41 1666
3917.00 1584
3917.59 1789
3918.18 1848
3918.77 1666
3919.36 1851
3919.95 1829
3920.54 1743
3921.13 1705
3921.72 1702
3922.31 1789
3922.90 1729
3923.49 1791
3924.08 1874
3924.68 1754
3925.27 1685
3925.86 1850
3926.45 1866
3927.04 1794
3927.63 1829
3928.22 1737
3928.81 1686
3929.40 1766
3929.99 1698
3930.59 1671
3931.18 1754
3931.77 1701
3932.36 1720
3932.95 1802
3933.54 1746
3934.13 1741
3934.73 1822
3935.32 1680
3935.91 1821
3936.50 1735
3937.09 1715
3937.68 1727
3938.28 1746
3938.87 1838
3939.46 1836
3940.05 1770
3940.64 1747
3941.23 1848
3941.83 1879
3942.42 1867
3943.01 1864
3943.60 1880
3944.20 1906
3944.79 1851
3945.38 1793
3945.97 1818
3946.56 1726
3947.16 1568
3947.75 1680
3948.34 1727
3948.94 1722
3949.53 1623
3950.12 1605
3950.71 1706
3951.31 1689
3951.90 1685
3952.49 1704
3953.08 1644
3953.68 1676
3954.27 1768
3954.86 1796
3955.46 1817
3956.05 1787
3956.64 1782
3957.24 1824
3957.83 1826
3958.42 1786
3959.02 1662
3959.61 1624
3960.20 1713
3960.80 1725
3961.39 1704
3961.98 1838
3962.58 1725
3963.17 1716
3963.76 1706
3964.36 1657
3964.95 1674
3965.55 1690
3966.14 1706
3966.73 1770
3967.33 1759
3967.92 1796
3968.52 1705
3969.11 1826
3969.70 1753
3970.30 1712
3970.89 1772
3971.49 1675
3972.08 1733
3972.68 1724
3973.27 1709
3973.86 1726
3974.46 1774
3975.05 1794
3975.65 1714
3976.24 1777
3976.84 1840
3977.43 1729
3978.03 1655
3978.62 1751
3979.22 1751
3979.81 1799
3980.41 1722
3981.00 1762
3981.60 1813
3982.19 1890
3982.79 1787
3983.38 1619
3983.98 1805
3984.57 1762
3985.17 1814
3985.76 1839
3986.36 1698
3986.95 1709
3987.55 1721
3988.14 1675
3988.74 1710
3989.34 1683
3989.93 1778
3990.53 1854
3991.12 2004
3991.72 2014
3992.31 1957
3992.91 1971
3993.51 1883
3994.10 1953
3994.70 1971
3995.29 2063
3995.89 1939
3996.49 1937
3997.08 2036
3997.68 1985
3998.28 1940
3998.87 2051
3999.47 2001
4000.06 1895
4000.66 1932
4001.26 1890
4001.85 1782
4002.45 1783
4003.05 1786
4003.64 1865
4004.24 1792
4004.84 1774
4005.43 1846
4006.03 1857
4006.63 1749
4007.22 1855
4007.82 1874
4008.42 1775
4009.02 1800
4009.61 1862
4010.21 1808
4010.81 1768
4011.40 1843
4012.00 1844
4012.60 1814
4013.20 1699
4013.79 1883
4014.39 1866
4014.99 1832
4015.59 1920
4016.18 2052
4016.78 2044
4017.38 1922
4017.98 1940
4018.58 1908
4019.17 1899
4019.77 1959
4020.37 2015
4020.97 1891
4021.56 1893
4022.16 1925
4022.76 1844
4023.36 1929
4023.96 1982
4024.56 2030
4025.15 2091
4025.75 2062
4026.35 2111
4026.95 2158
4027.55 2207
4028.15 2223
4028.74 2357
4029.34 2372
4029.94 2367
4030.54 2326
4031.14 2311
4031.74 2197
4032.34 2247
4032.94 2129
4033.53 1939
4034.13 1901
4034.73 1971
4035.33 1955
4035.93 1890
4036.53 1912
4037.13 2045
4037.73 1860
4038.33 1756
4038.93 1717
4039.53 1826
4040.13 1735
4040.72 1728
4041.32 1794
4041.92 1725
4042.52 1673
4043.12 1804
4043.72 1812
4044.32 1926
4044.92 1805
4045.52 1961
4046.12 2100
4046.72 2075
4047.32 2160
4047.92 2071
4048.52 2122
4049.12 1882
4049.72 1893
4050.32 1929
4050.92 1846
4051.52 1853
4052.12 1921
4052.72 1817
4053.32 1794
4053.92 1871
4054.52 1720
4055.13 1818
4055.73 1916
4056.33 1811
4056.93 1778
4057.53 1733
4058.13 1770
4058.73 1797
4059.33 1734
4059.93 1685
4060.53 1607
4061.13 1634
4061.73 1689
4062.33 1582
4062.94 1768
4063.54 1806
4064.14 1699
4064.74 1716
4065.34 1789
4065.94 1794
4066.54 1786
4067.14 1774
4067.75 1748
4068.35 1819
4068.95 1833
4069.55 1782
4070.15 1781
4070.75 1685
4071.36 1693
4071.96 1706
4072.56 1692
4073.16 1693
4073.76 1676
4074.36 1685
4074.97 1598
4075.57 1742
4076.17 1734
4076.77 1695
4077.38 1690
4077.98 1751
4078.58 1631
4079.18 1681
4079.78 1670
4080.39 1695
4080.99 1758
4081.59 1737
4082.19 1751
4082.80 1745
4083.40 1784
4084.00 1645
4084.60 1717
4085.21 1665
4085.81 1547
4086.41 1681
4087.02 1578
4087.62 1667
4088.22 1750
4088.82 1615
4089.43 1570
4090.03 1534
4090.63 1658
4091.24 1617
4091.84 1715
4092.44 1713
4093.05 1708
4093.65 1709
4094.25 1740
4094.86 1776
4095.46 1714
4096.06 1769
4096.67 1709
4097.27 1730
4097.88 1728
4098.48 1631
4099.08 1668
4099.69 1758
4100.29 1704
4100.89 1709
4101.50 1627
4102.10 1545
4102.71 1700
4103.31 1678
4103.91 1649
4104.52 1647
4105.12 1699
4105.73 1788
4106.33 1746
4106.94 1679
4107.54 1692
4108.14 1708
4108.75 1677
4109.35 1622
4109.96 1641
4110.56 1598
4111.17 1706
4111.77 1619
4112.38 1644
4112.98 1682
4113.59 1726
4114.19 1729
4114.80 1656
4115.40 1527
4116.01 1613
4116.61 1668
4117.22 1594
4117.82 1775
4118.43 1732
4119.03 1712
4119.64 1717
4120.24 1797
4120.85 1680
4121.45 1682
4122.06 1769
4122.66 1758
4123.27 1836
4123.88 1848
4124.48 1780
4125.09 1720
4125.69 1725
4126.30 1800
4126.90 1743
4127.51 1621
4128.12 1625
4128.72 1652
4129.33 1689
4129.93 1612
4130.54 1717
4131.15 1700
4131.75 1734
4132.36 1820
4132.96 1779
4133.57 1663
4134.18 1782
4134.78 1760
4135.39 1813
4136.00 1717
4136.60 1763
4137.21 1934
4137.82 1912
4138.42 1965
4139.03 2001
4139.64 2097
4140.24 1938
4140.85 1988
4141.46 2152
4142.06 2090
4142.67 1990
4143.28 2079
4143.89 2040
4144.49 2009
4145.10 1986
4145.71 1964
4146.31 1895
4146.92 1743
4147.53 1794
4148.14 1914
4148.74 1870
4149.35 1876
4149.96 1713
4150.57 1759
4151.17 1659
4151.78 1665
4152.39 1676
4153.00 1651
4153.60 1690
4154.21 1671
4154.82 1593
4155.43 1572
4156.04 1632
4156.64 1641
4157.25 1563
4157.86 1503
4158.47 1505
4159.08 1578
4159.68 1602
4160.29 1594
4160.90 1586
4161.51 1621
4162.12 1707
4162.73 1783
4163.33 1719
4163.94 1683
4164.55 1772
4165.16 1802
4165.77 1767
4166.38 1706
4166.99 1771
4167.60 1752
4168.20 1778
4168.81 1795
4169.42 1724
4170.03 1791
4170.64 1837
4171.25 1854
4171.86 1868
4172.47 1852
4173.08 1849
4173.69 1876
4174.29 1859
4174.90 1770
4175.51 1914
4176.12 1811
4176.73 1878
4177.34 1843
4177.95 1893
4178.56 1924
4179.17 1885
4179.78 1869
4180.39 1876
4181.00 1795
4181.61 1871
4182.22 1911
4182.83 1829
4183.44 1938
4184.05 1837
4184.66 1674
4185.27 1675
4185.88 1720
4186.49 1666
4187.10 1668
4187.71 1583
4188.32 1660
4188.93 1624
4189.54 1670
4190.15 1684
4190.76 1798
4191.37 1811
4191.98 1800
4192.59 1779
4193.20 1917
4193.82 1795
4194.43 1908
4195.04 1996
4195.65 1917
4196.26 1941
4196.87 1856
4197.48 1791
4198.09 1772
4198.70 1822
4199.31 1823
4199.93 1725
4200.54 1674
4201.15 1741
4201.76 1711
4202.37 1567
4202.98 1618
4203.59 1641
4204.20 1621
4204.82 1677
4205.43 1677
4206.04 1537
4206.65 1612
4207.26 1585
4207.87 1658
4208.49 1607
4209.10 1669
4209.71 1699
4210.32 1613
4210.93 1658
4211.55 1629
4212.16 1596
4212.77 1736
4213.38 1592
4213.99 1712
4214.61 1750
4215.22 1822
4215.83 1902
4216.44 2039
4217.06 2029
4217.67 1989
4218.28 1995
4218.89 2135
4219.51 2111
4220.12 2092
4220.73 2213
4221.34 2123
4221.96 2090
4222.57 2094
4223.18 2074
4223.80 2020
4224.41 1987
4225.02 2008
4225.63 1967
4226.25 1928
4226.86 2003
4227.47 1899
4228.09 1803
4228.70 1769
4229.31 1782
4229.93 1927
4230.54 1771
4231.15 1715
4231.77 1787
4232.38 1905
4232.99 1848
4233.61 1768
4234.22 1896
4234.83 1941
4235.45 1971
4236.06 1938
4236.68 1833
4237.29 1843
4237.90 1874
4238.52 1812
4239.13 1733
4239.75 1722
4240.36 1718
4240.97 1635
4241.59 1763
4242.20 1713
4242.82 1625
4243.43 1577
4244.05 1794
4244.66 1892
4245.27 1901
4245.89 1834
4246.50 1766
4247.12 1843
4247.73 1911
4248.35 1838
4248.96 1823
4249.58 1882
4250.19 1901
4250.81 1903
4251.42 1716
4252.04 1920
4252.65 1946
4253.27 1888
4253.88 1880
4254.50 1945
4255.11 1988
4255.73 1837
4256.34 1830
4256.96 1797
4257.57 1679
4258.19 1801
4258.80 1816
4259.42 1800
4260.03 1752
4260.65 1776
4261.27 1760
4261.88 1779
4262.50 1746
4263.11 1754
4263.73 1792
4264.34 1827
4264.96 1613
4265.58 1641
4266.19 1733
4266.81 1769
4267.42 1714
4268.04 1721
4268.66 1771
4269.27 1817
4269.89 1723
4270.51 1679
4271.12 1672
4271.74 1623
4272.35 1731
4272.97 1737
4273.59 1627
4274.20 1672
4274.82 1664
4275.44 1899
4276.05 1773
4276.67 1777
4277.29 1891
4277.90 1912
4278.52 1647
4279.14 1760
4279.76 1706
4280.37 1621
4280.99 1614
4281.61 1594
4282.22 1493
4282.84 1594
4283.46 1643
4284.07 1554
4284.69 1561
4285.31 1596
4285.93 1542
4286.54 1587
4287.16 1590
4287.78 1604
4288.40 1595
4289.01 1540
4289.63 1633
4290.25 1535
4290.87 1575
4291.49 1518
4292.10 1514
4292.72 1510
4293.34 1502
4293.96 1577
4294.58 1585
4295.19 1534
4295.81 1508
4296.43 1507
4297.05 1645
4297.67 1630
4298.28 1477
4298.90 1516
4299.52 1609
4300.14 1619
4300.76 1580
4301.38 1592
4301.99 1579
4302.61 1536
4303.23 1660
4303.85 1645
4304.47 1564
4305.09 1707
4305.71 1670
4306.33 1623
4306.94 1562
4307.56 1560
4308.18 1574
4308.80 1491
4309.42 1504
4310.04 1511
4310.66 1505
4311.28 1579
4311.90 1556
4312.52 1512
4313.14 1598
4313.76 1608
4314.38 1602
4314.99 1599
4315.61 1557
4316.23 1558
4316.85 1587
4317.47 1569
4318.09 1475
4318.71 1458
4319.33 1561
4319.95 1521
4320.57 1491
4321.19 1458
4321.81 1397
4322.43 1490
4323.05 1589
4323.67 1444
4324.29 1412
4324.91 1433
4325.53 1487
4326.15 1408
4326.77 1497
4327.39 1514
4328.01 1464
4328.63 1454
4329.26 1539
4329.88 1492
4330.50 1419
4331.12 1414
4331.74 1455
4332.36 1492
4332.98 1483
4333.60 1511
4334.22 1421
4334.84 1476
4335.46 1475
4336.08 1366
4336.70 1461
4337.33 1529
4337.95 1504
4338.57 1530
4339.19 1424
4339.81 1530
4340.43 1564
4341.05 1566
4341.67 1440
4342.30 1442
4342.92 1477
4343.54 1437
4344.16 1555
4344.78 1538
4345.40 1536
4346.03 1550
4346.65 1729
4347.27 1586
4347.89 1617
4348.51 1588
4349.14 1575
4349.76 1555
4350.38 1653
4351.00 1499
4351.62 1554
4352.25 1514
4352.87 1447
4353.49 1433
4354.11 1545
4354.73 1403
4355.36 1485
4355.98 1514
4356.60 1447
4357.22 1427
4357.85 1459
4358.47 1394
4359.09 1456
4359.71 1535
4360.34 1413
4360.96 1361
4361.58 1440
4362.21 1540
4362.83 1442
4363.45 1512
4364.07 1435
4364.70 1404
4365.32 1387
4365.94 1379
4366.57 1445
4367.19 1395
4367.81 1387
4368.44 1304
4369.06 1416
4369.68 1350
4370.31 1333
4370.93 1377
4371.55 1247
4372.18 1390
4372.80 1380
4373.43 1368
4374.05 1443
4374.67 1401
4375.30 1334
4375.92 1280
4376.54 1503
4377.17 1608
4377.79 1499
4378.42 1558
4379.04 1432
4379.66 1437
4380.29 1430
4380.91 1399
4381.54 1484
4382.16 1506
4382.79 1443
4383.41 1393
4384.03 1467
4384.66 1394
4385.28 1522
4385.91 1364
4386.53 1329
4387.16 1331
4387.78 1434
4388.41 1417
4389.03 1316
4389.66 1363
4390.28 1341
4390.91 1387
4391.53 1401
4392.16 1350
4392.78 1303
4393.41 1369
4394.03 1374
4394.66 1470
4395.28 1487
4395.91 1488
4396.53 1415
4397.16 1404
4397.78 1393
4398.41 1464
4399.03 1373
4399.66 1341
4400.29 1452
4400.91 1459
4401.54 1457
4402.16 1436
4402.79 1380
4403.41 1472
4404.04 1348
4404.67 1486
4405.29 1507
4405.92 1412
4406.54 1420
4407.17 1447
4407.80 1397
4408.42 1305
4409.05 1405
4409.67 1412
4410.30 1404
4410.93 1374
4411.55 1332
4412.18 1403
4412.81 1413
4413.43 1251
4414.06 1282
4414.69 1468
4415.31 1435
4415.94 1425
4416.57 1387
4417.19 1415
4417.82 1444
4418.45 1404
4419.07 1323
4419.70 1430
4420.33 1440
4420.95 1329
4421.58 1347
4422.21 1365
4422.84 1457
4423.46 1308
4424.09 1277
4424.72 1358
4425.35 1336
4425.97 1344
4426.60 1371
4427.23 1380
4427.86 1410
4428.48 1316
4429.11 1347
4429.74 1323
4430.37 1327
4430.99 1389
4431.62 1325
4432.25 1401
4432.88 1366
4433.51 1403
4434.13 1318
4434.76 1414
4435.39 1433
4436.02 1260
4436.65 1391
4437.27 1524
4437.90 1507
4438.53 1455
4439.16 1414
4439.79 1300
4440.42 1445
4441.04 1405
4441.67 1378
4442.30 1344
4442.93 1423
4443.56 1395
4444.19 1383
4444.82 1407
4445.44 1494
4446.07 1513
4446.70 1535
4447.33 1534
4447.96 1536
4448.59 1533
4449.22 1540
4449.85 1555
4450.48 1566
4451.11 1528
4451.74 1417
4452.36 1329
4452.99 1390
4453.62 1362
4454.25 1373
4454.88 1322
4455.51 1455
4456.14 1312
4456.77 1268
4457.40 1315
4458.03 1322
4458.66 1302
4459.29 1194
4459.92 1262
4460.55 1256
4461.18 1403
4461.81 1320
4462.44 1316
4463.07 1285
4463.70 1261
4464.33 1341
4464.96 1272
4465.59 1287
4466.22 1350
4466.85 1370
4467.48 1266
4468.11 1380
4468.74 1365
4469.37 1305
4470.00 1289
4470.63 1495
4471.26 1429
4471.89 1332
4472.53 1293
4473.16 1334
4473.79 1326
4474.42 1292
4475.05 1363
4475.68 1309
4476.31 1256
4476.94 1254
4477.57 1267
4478.20 1314
4478.83 1413
4479.47 1327
4480.10 1374
4480.73 1348
4481.36 1353
4481.99 1440
4482.62 1431
4483.25 1395
4483.89 1385
4484.52 1319
4485.15 1339
4485.78 1355
4486.41 1422
4487.04 1404
4487.68 1395
4488.31 1385
4488.94 1351
4489.57 1340
4490.20 1323
4490.84 1333
4491.47 1406
4492.10 1334
4492.73 1329
4493.36 1262
4494.00 1386
4494.63 1443
4495.26 1393
4495.89 1342
4496.53 1321
4497.16 1375
4497.79 1385
4498.42 1283
4499.06 1305
4499.69 1377
4500.32 1359
4500.95 1385
4501.59 1383
4502.22 1301
4502.85 1303
4503.48 1335
4504.12 1350
4504.75 1331
4505.38 1414
4506.02 1311
4506.65 1315
4507.28 1290
4507.92 1404
4508.55 1326
4509.18 1353
4509.82 1430
4510.45 1388
4511.08 1359
4511.72 1356
4512.35 1416
4512.98 1455
4513.62 1438
4514.25 1471
4514.88 1419
4515.52 1483
4516.15 1403
4516.79 1500
4517.42 1410
4518.05 1387
4518.69 1376
4519.32 1415
4519.96 1423
4520.59 1537
4521.22 1483
4521.86 1470
4522.49 1448
4523.13 1431
4523.76 1471
4524.40 1520
4525.03 1605
4525.66 1571
4526.30 1693
4526.93 1972
4527.57 2120
4528.20 2162
4528.84 2263
4529.47 2558
4530.11 2709
4530.74 2738
4531.38 2765
4532.01 2890
4532.65 3014
4533.28 2973
4533.92 2966
4534.55 2705
4535.19 2678
4535.82 2489
4536.46 2316
4537.09 2169
4537.73 1854
4538.36 1757
4539.00 1572
4539.63 1539
4540.27 1567
4540.90 1459
4541.54 1528
4542.18 1472
4542.81 1433
4543.45 1420
4544.08 1469
4544.72 1389
4545.35 1304
4545.99 1425
4546.63 1409
4547.26 1489
4547.90 1386
4548.53 1397
4549.17 1418
4549.81 1390
4550.44 1381
4551.08 1304
4551.72 1414
4552.35 1353
4552.99 1441
4553.62 1454
4554.26 1403
4554.90 1403
4555.53 1358
4556.17 1378
4556.81 1502
4557.44 1433
4558.08 1388
4558.72 1432
4559.35 1389
4559.99 1424
4560.63 1396
4561.26 1405
4561.90 1428
4562.54 1378
4563.18 1480
4563.81 1509
4564.45 1534
4565.09 1602
4565.72 1476
4566.36 1392
4567.00 1450
4567.64 1505
4568.27 1582
4568.91 1522
4569.55 1541
4570.19 1576
4570.82 1565
4571.46 1585
4572.10 1552
4572.74 1531
4573.38 1387
4574.01 1473
4574.65 1552
4575.29 1487
4575.93 1544
4576.56 1366
4577.20 1452
4577.84 1419
4578.48 1318
4579.12 1507
4579.76 1431
4580.39 1427
4581.03 1411
4581.67 1497
4582.31 1396
4582.95 1379
4583.59 1517
4584.22 1550
4584.86 1508
4585.50 1507
4586.14 1365
4586.78 1307
4587.42 1422
4588.06 1355
4588.70 1454
4589.33 1446
4589.97 1383
4590.61 1336
4591.25 1283
4591.89 1322
4592.53 1360
4593.17 1290
4593.81 1261
4594.45 1271
4595.09 1278
4595.73 1331
4596.37 1379
4597.00 1321
4597.64 1283
4598.28 1319
4598.92 1364
4599.56 1317
4600.20 1348
4600.84 1361
4601.48 1379
4602.12 1394
4602.76 1441
4603.40 1458
4604.04 1470
4604.68 1422
4605.32 1435
4605.96 1516
4606.60 1473
4607.24 1415
4607.88 1446
4608.52 1342
4609.16 1375
4609.80 1434
4610.44 1434
4611.08 1357
4611.72 1347
4612.36 1355
4613.01 1398
4613.65 1387
4614.29 1420
4614.93 1314
4615.57 1336
4616.21 1351
4616.85 1402
4617.49 1349
4618.13 1333
4618.77 1281
4619.41 1325
4620.05 1286
4620.70 1173
4621.34 1214
4621.98 1329
4622.62 1271
4623.26 1251
4623.90 1222
4624.54 1275
4625.18 1243
4625.83 1213
4626.47 1250
4627.11 1234
4627.75 1258
4628.39 1276
4629.03 1211
4629.68 1360
4630.32 1277
4630.96 1259
4631.60 1246
4632.24 1246
4632.88 1275
4633.53 1215
4634.17 1296
4634.81 1219
4635.45 1259
4636.10 1198
4636.74 1212
4637.38 1272
4638.02 1197
4638.66 1231
4639.31 1229
4639.95 1276
4640.59 1171
4641.23 1198
4641.88 1286
4642.52 1177
4643.16 1177
4643.80 1248
4644.45 1245
4645.09 1269
4645.73 1300
4646.38 1373
4647.02 1316
4647.66 1284
4648.30 1257
4648.95 1232
4649.59 1159
4650.23 1332
4650.88 1267
4651.52 1276
4652.16 1305
4652.81 1304
4653.45 1330
4654.09 1287
4654.74 1263
4655.38 1350
4656.02 1273
4656.67 1166
4657.31 1243
4657.96 1294
4658.60 1366
4659.24 1264
4659.89 1226
4660.53 1334
4661.17 1288
4661.82 1267
4662.46 1257
4663.11 1247
4663.75 1209
4664.39 1302
4665.04 1249
4665.68 1251
4666.33 1255
4666.97 1175
4667.62 1198
4668.26 1210
4668.90 1175
4669.55 1205
4670.19 1183
4670.84 1221
4671.48 1208
4672.13 1156
4672.77 1169
4673.42 1238
4674.06 1261
4674.71 1177
4675.35 1213
4676.00 1233
4676.64 1249
4677.29 1243
4677.93 1308
4678.58 1325
4679.22 1254
4679.87 1283
4680.51 1343
4681.16 1335
4681.80 1351
4682.45 1287
4683.09 1297
4683.74 1217
4684.38 1264
4685.03 1215
4685.68 1266
4686.32 1368
4686.97 1336
4687.61 1189
4688.26 1175
4688.90 1156
4689.55 1256
4690.20 1295
4690.84 1204
4691.49 1210
4692.13 1161
4692.78 1229
4693.43 1149
4694.07 1201
4694.72 1231
4695.36 1228
4696.01 1244
4696.66 1117
4697.30 1233
4697.95 1187
4698.60 1278
4699.24 1234
4699.89 1252
4700.54 1222
4701.18 1262
4701.83 1230
4702.48 1143
4703.12 1207
4703.77 1349
4704.42 1323
4705.06 1285
4705.71 1347
4706.36 1344
4707.00 1369
4707.65 1406
4708.30 1438
4708.95 1484
4709.59 1409
4710.24 1405
4710.89 1367
4711.54 1416
4712.18 1259
4712.83 1294
4713.48 1356
4714.13 1242
4714.77 1246
4715.42 1244
4716.07 1226
4716.72 1256
4717.36 1251
4718.01 1253
4718.66 1233
4719.31 1259
4719.96 1256
4720.60 1227
4721.25 1200
4721.90 1278
4722.55 1276
4723.20 1240
4723.84 1241
4724.49 1221
4725.14 1284
4725.79 1288
4726.44 1181
4727.09 1128
4727.73 1223
4728.38 1149
4729.03 1147
4729.68 1177
4730.33 1189
4730.98 1167
4731.63 1160
4732.27 1205
4732.92 1204
4733.57 1182
4734.22 1097
4734.87 1125
4735.52 1121
4736.17 1122
4736.82 1183
4737.47 1235
4738.12 1174
4738.77 1203
4739.41 1207
4740.06 1225
4740.71 1218
4741.36 1088
4742.01 1216
4742.66 1279
4743.31 1150
4743.96 1229
4744.61 1223
4745.26 1204
4745.91 1229
4746.56 1177
4747.21 1239
4747.86 1366
4748.51 1381
4749.16 1394
4749.81 1465
4750.46 1429
4751.11 1407
4751.76 1401
4752.41 1499
4753.06 1610
4753.71 1540
4754.36 1545
4755.01 1437
4755.66 1445
4756.31 1513
4756.96 1389
4757.61 1290
4758.26 1278
4758.91 1291
4759.56 1229
4760.22 1180
4760.87 1137
4761.52 1245
4762.17 1215
4762.82 1180
4763.47 1080
4764.12 1089
4764.77 1160
4765.42 1175
4766.07 1136
4766.72 1144
4767.38 1120
4768.03 1155
4768.68 1175
4769.33 1125
4769.98 1135
4770.63 1051
4771.28 1037
4771.94 1138
4772.59 1195
4773.24 1120
4773.89 1148
4774.54 1126
4775.19 1162
4775.85 1081
4776.50 1060
4777.15 1180
4777.80 1201
4778.45 1093
4779.11 1161
4779.76 1153
4780.41 1124
4781.06 1108
4781.71 1180
4782.37 1196
4783.02 1188
4783.67 1200
4784.32 1193
4784.98 1104
4785.63 1102
4786.28 1168
4786.93 1162
4787.59 1133
4788.24 1102
4788.89 1097
4789.54 1194
4790.20 1118
4790.85 1137
4791.50 1098
4792.15 1076
4792.81 1044
4793.46 1117
4794.11 1231
4794.77 1149
4795.42 1167
4796.07 1165
4796.73 1152
4797.38 1134
4798.03 1141
4798.69 1158
4799.34 1108
4799.99 1100
4800.65 1061
4801.30 1116
4801.95 1092
4802.61 1052
4803.26 1030
4803.91 1038
4804.57 1143
4805.22 1106
4805.88 1022
4806.53 1135
4807.18 1107
4807.84 1059
4808.49 1148
4809.15 1044
4809.80 1070
4810.45 1105
4811.11 1150
4811.76 1224
4812.42 1174
4813.07 1144
4813.73 1112
4814.38 1092
4815.03 1160
4815.69 1145
4816.34 1084
4817.00 1028
4817.65 1063
4818.31 1171
4818.96 1153
4819.62 1149
4820.27 1133
4820.93 1274
4821.58 1192
4822.24 1242
4822.89 1309
4823.55 1184
4824.20 1176
4824.86 1236
4825.51 1288
4826.17 1216
4826.82 1219
4827.48 1243
4828.13 1258
4828.79 1110
4829.44 1209
4830.10 1274
4830.75 1257
4831.41 1241
4832.07 1222
4832.72 1313
4833.38 1247
4834.03 1179
4834.69 1362
4835.34 1287
4836.00 1182
4836.66 1349
4837.31 1307
4837.97 1308
4838.62 1329
4839.28 1331
4839.94 1361
4840.59 1308
4841.25 1347
4841.91 1327
4842.56 1203
4843.22 1214
4843.87 1145
4844.53 1214
4845.19 1251
4845.84 1156
4846.50 1213
4847.16 1139
4847.81 1220
4848.47 1172
4849.13 1252
4849.78 1245
4850.44 1257
4851.10 1263
4851.75 1102
4852.41 1151
4853.07 1211
4853.73 1187
4854.38 1146
4855.04 1102
4855.70 1107
4856.35 1178
4857.01 1250
4857.67 1185
4858.33 1123
4858.98 1203
4859.64 1228
4860.30 1223
4860.96 1263
4861.61 1196
4862.27 1345
4862.93 1291
4863.59 1258
4864.25 1379
4864.90 1390
4865.56 1338
4866.22 1369
4866.88 1251
4867.54 1336
4868.19 1363
4868.85 1253
4869.51 1245
4870.17 1126
4870.83 1166
4871.48 1290
4872.14 1307
4872.80 1266
4873.46 1185
4874.12 1289
4874.78 1226
4875.43 1238
4876.09 1226
4876.75 1169
4877.41 1169
4878.07 1077
4878.73 1151
4879.39 1146
4880.05 1127
4880.70 1105
4881.36 1158
4882.02 1162
4882.68 1121
4883.34 1129
4884.00 1095
4884.66 1193
4885.32 1093
4885.98 1087
4886.64 1134
4887.30 1143
4887.96 1113
4888.62 1136
4889.27 1128
4889.93 1264
4890.59 1217
4891.25 1238
4891.91 1169
4892.57 1169
4893.23 1192
4893.89 1128
4894.55 1234
4895.21 1195
4895.87 1173
4896.53 1210
4897.19 1210
4897.85 1145
4898.51 1105
4899.17 1153
4899.83 1152
4900.49 1247
4901.15 1205
4901.81 1107
4902.47 1086
4903.13 1189
4903.79 1239
4904.46 1218
4905.12 1129
4905.78 1190
4906.44 1246
4907.10 1254
4907.76 1176
4908.42 1069
4909.08 1158
4909.74 1200
4910.40 1171
4911.06 1251
4911.72 1123
4912.38 1098
4913.05 1125
4913.71 1058
4914.37 1167
4915.03 1101
4915.69 995
4916.35 1088
4917.01 1074
4917.67 999
4918.34 1103
4919.00 1058
4919.66 1077
4920.32 1029
4920.98 1056
4921.64 1067
4922.31 1059
4922.97 1037
4923.63 1159
4924.29 1002
4924.95 991
4925.62 1120
4926.28 1201
4926.94 1018
4927.60 1029
4928.26 1205
4928.93 1144
4929.59 1113
4930.25 1091
4930.91 1096
4931.57 1057
4932.24 1088
4932.90 1069
4933.56 1084
4934.22 1017
4934.89 1066
4935.55 1079
4936.21 1101
4936.88 993
4937.54 1137
4938.20 1125
4938.86 1094
4939.53 1078
4940.19 1060
4940.85 1056
4941.52 1041
4942.18 1035
4942.84 1055
4943.50 1034
4944.17 1054
4944.83 1066
4945.49 1031
4946.16 1018
4946.82 1047
4947.48 1017
4948.15 1111
4948.81 1081
4949.47 1016
4950.14 1035
4950.80 1049
4951.47 1056
4952.13 1085
4952.79 1089
4953.46 1017
4954.12 1126
4954.78 1029
4955.45 1063
4956.11 1042
4956.78 1068
4957.44 1041
4958.10 1105
4958.77 1112
4959.43 1109
4960.10 1156
4960.76 1264
4961.43 1171
4962.09 1135
4962.76 1253
4963.42 1251
4964.08 1216
4964.75 1154
4965.41 1253
4966.08 1284
4966.74 1220
4967.41 1194
4968.07 1234
4968.74 1227
4969.40 1159
4970.07 1045
4970.73 1040
4971.40 1026
4972.06 1107
4972.73 1174
4973.39 1110
4974.06 1043
4974.72 1061
4975.39 1165
4976.05 1206
4976.72 1187
4977.38 1181
4978.05 1179
4978.71 1145
4979.38 1166
4980.05 1137
4980.71 1117
4981.38 1145
4982.04 1135
4982.71 1187
4983.37 1194
4984.04 1227
4984.71 1347
4985.37 1266
4986.04 1397
4986.70 1423
4987.37 1461
4988.04 1510
4988.70 1646
4989.37 1648
4990.04 1759
4990.70 1717
4991.37 1643
4992.03 1580
4992.70 1500
4993.37 1475
4994.03 1405
4994.70 1376
4995.37 1319
4996.03 1269
4996.70 1204
4997.37 1197
4998.03 1150
4998.70 1143
4999.37 1121
5000.03 1057
5000.70 1109
5001.37 1163
5002.04 1096
5002.70 1060
5003.37 1045
5004.04 1068
5004.70 1110
5005.37 1041
5006.04 1109
5006.71 1059
5007.37 1178
5008.04 1112
5008.71 1081
5009.38 1133
5010.04 1124
5010.71 1112
5011.38 1067
5012.05 1086
5012.71 1061
5013.38 1125
5014.05 1170
5014.72 1098
5015.39 1108
5016.05 1096
5016.72 1110
5017.39 1164
5018.06 1178
5018.73 1170
5019.39 1160
5020.06 1139
5020.73 1219
5021.40 1209
5022.07 1262
5022.74 1230
5023.41 1240
5024.07 1267
5024.74 1270
5025.41 1264
5026.08 1205
5026.75 1158
5027.42 1261
5028.09 1232
5028.75 1292
5029.42 1122
5030.09 1187
5030.76 1083
5031.43 1027
5032.10 1135
5032.77 1061
5033.44 1085
5034.11 1088
5034.78 1049
5035.45 1075
5036.12 996
5036.78 1033
5037.45 1030
5038.12 999
5038.79 1051
5039.46 1137
5040.13 1056
5040.80 1062
5041.47 1047
5042.14 1028
5042.81 1010
5043.48 987
5044.15 1056
5044.82 985
5045.49 1079
5046.16 1042
5046.83 1132
5047.50 1027
5048.17 1004
5048.84 1036
5049.51 1076
5050.18 1154
5050.85 1065
5051.52 1040
5052.19 1122
5052.86 1021
5053.53 1100
5054.20 986
5054.87 1070
5055.55 1112
5056.22 1046
5056.89 1065
5057.56 1089
5058.23 1092
5058.90 1024
5059.57 1102
5060.24 1102
5060.91 1086
5061.58 1069
5062.25 1131
5062.93 1107
5063.60 1043
5064.27 1055
5064.94 1039
5065.61 1120
5066.28 1093
5066.95 1111
5067.62 1049
5068.30 1114
5068.97 967
5069.64 975
5070.31 983
5070.98 975
5071.65 988
5072.33 961
5073.00 1000
5073.67 1034
5074.34 934
5075.01 978
5075.68 1070
5076.36 1057
5077.03 975
5077.70 962
5078.37 1068
5079.05 1029
5079.72 1079
5080.39 1004
5081.06 1015
5081.73 1119
5082.41 1163
5083.08 1021
5083.75 1061
5084.42 1030
5085.10 1093
5085.77 1080
5086.44 1059
5087.12 1112
5087.79 1175
5088.46 1078
5089.13 1100
5089.81 1068
5090.48 988
5091.15 1045
5091.83 1110
5092.50 1108
5093.17 1107
5093.84 1094
5094.52 1014
5095.19 943
5095.86 1018
5096.54 1037
5097.21 1147
5097.88 1101
5098.56 1104
5099.23 1026
5099.91 1013
5100.58 990
5101.25 1079
5101.93 1043
5102.60 1090
5103.27 1028
5103.95 1159
5104.62 1087
5105.30 1031
5105.97 1031
5106.64 1060
5107.32 1009
5107.99 1023
5108.67 989
5109.34 1062
5110.01 1045
5110.69 1034
5111.36 1052
5112.04 1047
5112.71 1002
5113.39 951
5114.06 1003
5114.74 970
5115.41 1000
5116.08 1051
5116.76 1023
5117.43 960
5118.11 970
5118.78 1015
5119.46 1001
5120.13 1070
5120.81 1051
5121.48 1001
5122.16 972
5122.83 989
5123.51 1075
5124.18 1070
5124.86 1039
5125.53 1001
5126.21 940
5126.88 974
5127.56 1115
5128.24 1013
5128.91 1035
5129.59 1050
5130.26 1077
5130.94 1061
5131.61 1005
5132.29 1014
5132.96 987
5133.64 962
5134.32 1024
5134.99 1022
5135.67 1049
5136.34 1054
5137.02 1013
5137.70 1006
5138.37 960
5139.05 1065
5139.72 1108
5140.40 1041
5141.08 929
5141.75 952
5142.43 1025
5143.11 1004
5143.78 984
5144.46 1039
5145.14 971
5145.81 970
5146.49 992
5147.17 974
5147.84 908
5148.52 1019
5149.20 1067
5149.87 1041
5150.55 983
5151.23 946
5151.90 961
5152.58 938
5153.26 969
5153.94 967
5154.61 952
5155.29 912
5155.97 977
5156.64 981
5157.32 1113
5158.00 1020
5158.68 959
5159.35 934
5160.03 880
5160.71 963
5161.39 895
5162.06 930
5162.74 939
5163.42 921
5164.10 969
5164.78 944
5165.45 944
5166.13 989
5166.81 1058
5167.49 1011
5168.17 1038
5168.84 956
5169.52 857
5170.20 880
5170.88 980
5171.56 915
5172.23 986
5172.91 937
5173.59 992
5174.27 977
5174.95 947
5175.63 907
5176.31 945
5176.98 872
5177.66 956
5178.34 992
5179.02 936
5179.70 1014
5180.38 972
5181.06 1019
5181.74 910
5182.42 920
5183.09 1006
5183.77 1004
5184.45 925
5185.13 930
5185.81 930
5186.49 954
5187.17 1031
5187.85 1053
5188.53 952
5189.21 918
5189.89 1002
5190.57 896
5191.25 937
5191.93 961
5192.61 860
5193.29 911
5193.97 907
5194.64 923
5195.32 912
5196.00 883
5196.68 920
5197.36 959
5198.04 908
5198.72 915
5199.40 985
5200.08 963
5200.77 1026
5201.45 960
5202.13 897
5202.81 933
5203.49 919
5204.17 996
5204.85 917
5205.53 990
5206.21 1044
5206.89 899
5207.57 1001
5208.25 988
5208.93 911
5209.61 1022
5210.29 1021
5210.97 961
5211.65 942
5212.34 939
5213.02 966
5213.70 987
5214.38 1022
5215.06 985
5215.74 1013
5216.42 1071
5217.10 1060
5217.78 981
5218.47 926
5219.15 954
5219.83 1017
5220.51 1001
5221.19 917
5221.87 914
5222.56 800
5223.24 922
5223.92 894
5224.60 899
5225.28 936
5225.96 919
5226.65 875
5227.33 893
5228.01 881
5228.69 940
5229.37 875
5230.06 943
5230.74 974
5231.42 876
5232.10 891
5232.79 921
5233.47 951
5234.15 944
5234.83 986
5235.51 905
5236.20 924
5236.88 1004
5237.56 1048
5238.25 953
5238.93 971
5239.61 907
5240.29 1008
5240.98 968
5241.66 1062
5242.34 1046
5243.03 1004
5243.71 962
5244.39 945
5245.07 950
5245.76 866
5246.44 907
5247.12 884
5247.81 920
5248.49 973
5249.17 939
5249.86 935
5250.54 892
5251.22 910
5251.91 948
5252.59 918
5253.28 852
5253.96 861
5254.64 945
5255.33 872
5256.01 858
5256.69 873
5257.38 936
5258.06 840
5258.75 755
5259.43 887
5260.11 882
5260.80 975
5261.48 940
5262.17 918
5262.85 877
5263.53 961
5264.22 867
5264.90 906
5265.59 888
5266.27 886
5266.96 845
5267.64 882
5268.33 913
5269.01 919
5269.70 846
5270.38 776
5271.07 887
5271.75 955
5272.44 922
5273.12 853
5273.80 916
5274.49 1016
5275.18 917
5275.86 957
5276.55 972
5277.23 962
5277.92 919
5278.60 942
5279.29 961
5279.97 980
5280.66 924
5281.34 976
5282.03 960
5282.71 988
5283.40 1069
5284.08 1037
5284.77 1038
5285.46 974
5286.14 902
5286.83 966
5287.51 891
5288.20 862
5288.89 872
5289.57 890
5290.26 817
5290.94 827
5291.63 883
5292.32 943
5293.00 948
5293.69 923
5294.38 867
5295.06 881
5295.75 843
5296.43 875
5297.12 966
5297.81 968
5298.49 871
5299.18 893
5299.87 992
5300.55 1051
5301.24 950
5301.93 977
5302.61 959
5303.30 993
5303.99 916
5304.68 959
5305.36 1009
5306.05 939
5306.74 947
5307.42 917
5308.11 950
5308.80 853
5309.49 901
5310.17 892
5310.86 870
5311.55 853
5312.23 984
5312.92 877
5313.61 993
5314.30 950
5314.99 952
5315.67 920
5316.36 939
5317.05 914
5317.74 942
5318.42 996
5319.11 999
5319.80 977
5320.49 966
5321.18 887
5321.86 935
5322.55 942
5323.24 928
5323.93 902
5324.62 899
5325.31 863
5325.99 931
5326.68 931
5327.37 862
5328.06 917
5328.75 943
5329.44 1023
5330.12 931
5330.81 1007
5331.50 1025
5332.19 980
5332.88 1033
5333.57 931
5334.26 1056
5334.95 963
5335.64 939
5336.32 990
5337.01 1022
5337.70 982
5338.39 912
5339.08 948
5339.77 940
5340.46 964
5341.15 959
5341.84 958
5342.53 944
5343.22 1008
5343.91 948
5344.60 1023
5345.29 1054
5345.98 968
5346.67 1012
5347.36 1074
5348.04 1069
5348.73 1169
5349.42 1120
5350.11 1129
5350.80 1156
5351.49 1174
5352.18 1126
5352.87 1120
5353.56 1135
5354.25 1121
5354.95 1073
5355.64 1070
5356.33 1071
5357.02 985
5357.71 977
5358.40 963
5359.09 1008
5359.78 1020
5360.47 1051
5361.16 967
5361.85 938
5362.54 899
5363.23 874
5363.92 1008
5364.61 921
5365.30 907
5365.99 897
5366.69 1017
5367.38 931
5368.07 936
5368.76 1002
5369.45 922
5370.14 935
5370.83 986
5371.52 962
5372.22 986
5372.91 1039
5373.60 1005
5374.29 975
5374.98 1010
5375.67 1015
5376.36 935
5377.06 1054
5377.75 1096
5378.44 1116
5379.13 993
5379.82 1057
5380.52 1103
5381.21 1107
5381.90 1129
5382.59 1111
5383.28 1024
5383.98 1012
5384.67 1003
5385.36 1038
5386.05 963
5386.74 976
5387.44 1031
5388.13 983
5388.82 911
5389.51 953
5390.21 1015
5390.90 947
5391.59 924
5392.28 954
5392.98 1004
5393.67 961
5394.36 913
5395.06 861
5395.75 888
5396.44 863
5397.13 951
5397.83 917
5398.52 952
5399.21 934
5399.91 939
5400.60 925
5401.29 939
5401.99 905
5402.68 866
5403.37 935
5404.07 888
5404.76 913
5405.45 880
5406.15 949
5406.84 920
5407.53 886
5408.23 904
5408.92 882
5409.61 899
5410.31 930
5411.00 871
5411.70 852
5412.39 873
5413.08 883
5413.78 919
5414.47 845
5415.17 939
5415.86 908
5416.55 824
5417.25 914
5417.94 924
5418.64 855
5419.33 897
5420.03 918
5420.72 867
5421.42 844
5422.11 900
5422.80 890
5423.50 926
5424.19 948
5424.89 873
5425.58 863
5426.28 848
5426.97 889
5427.67 846
5428.36 920
5429.06 835
5429.75 852
5430.45 879
5431.14 863
5431.84 827
5432.53 848
5433.23 947
5433.92 889
5434.62 882
5435.31 912
5436.01 852
5436.71 899
5437.40 905
5438.10 886
5438.79 952
5439.49 915
5440.18 873
5440.88 866
5441.58 880
5442.27 823
5442.97 821
5443.66 907
5444.36 910
5445.06 928
5445.75 882
5446.45 897
5447.14 904
5447.84 828
5448.54 854
5449.23 866
5449.93 830
5450.63 869
5451.32 931
5452.02 915
5452.71 866
5453.41 828
5454.11 832
5454.80 888
5455.50 826
5456.20 850
5456.89 915
5457.59 813
5458.29 864
5458.99 829
5459.68 810
5460.38 852
5461.08 848
5461.77 834
5462.47 902
5463.17 887
5463.86 909
5464.56 948
5465.26 897
5465.96 878
5466.65 897
5467.35 872
5468.05 864
5468.75 854
5469.44 885
5470.14 901
5470.84 847
5471.54 841
5472.24 862
5472.93 913
5473.63 883
5474.33 844
5475.03 796
5475.72 841
5476.42 850
5477.12 872
5477.82 783
5478.52 773
5479.22 857
5479.91 816
5480.61 811
5481.31 801
5482.01 847
5482.71 756
5483.41 857
5484.10 830
5484.80 763
5485.50 872
5486.20 878
5486.90 849
5487.60 865
5488.30 828
5488.99 813
5489.69 825
5490.39 742
5491.09 869
5491.79 831
5492.49 828
5493.19 805
5493.89 810
5494.59 823
5495.29 777
5495.99 846
5496.69 811
5497.38 831
5498.08 859
5498.78 875
5499.48 833
5500.18 793
5500.88 774
5501.58 891
5502.28 831
5502.98 859
5503.68 840
5504.38 904
5505.08 885
5505.78 812
5506.48 803
5507.18 823
5507.88 845
5508.58 864
5509.28 836
5509.98 784
5510.68 826
5511.38 820
5512.08 854
5512.78 838
5513.48 820
5514.18 806
5514.88 766
5515.58 785
5516.28 791
5516.98 861
5517.69 816
5518.39 836
5519.09 776
5519.79 816
5520.49 772
5521.19 806
5521.89 857
5522.59 814
5523.29 796
5523.99 825
5524.69 864
5525.40 781
5526.10 829
5526.80 798
5527.50 820
5528.20 826
5528.90 860
5529.60 853
5530.31 826
5531.01 782
5531.71 817
5532.41 780
5533.11 791
5533.81 868
5534.51 744
5535.22 746
5535.92 795
5536.62 728
5537.32 757
5538.02 804
5538.73 759
5539.43 839
5540.13 758
5540.83 769
5541.53 851
5542.24 814
5542.94 802
5543.64 720
5544.34 738
5545.05 879
5545.75 782
5546.45 743
5547.15 860
5547.86 805
5548.56 853
5549.26 842
5549.96 799
5550.67 813
5551.37 779
5552.07 796
5552.78 802
5553.48 813
5554.18 862
5554.88 810
5555.59 775
5556.29 735
5556.99 807
5557.70 783
5558.40 778
5559.10 778
5559.81 855
5560.51 865
5561.21 834
5561.92 823
5562.62 841
5563.32 764
5564.03 791
5564.73 790
5565.44 764
5566.14 765
5566.84 734
5567.55 817
5568.25 730
5568.95 728
5569.66 754
5570.36 734
5571.07 771
5571.77 731
5572.47 721
5573.18 756
5573.88 812
5574.59 822
5575.29 858
5576.00 779
5576.70 745
5577.40 797
5578.11 802
5578.81 782
5579.52 830
5580.22 814
5580.93 858
5581.63 773
5582.34 776
5583.04 793
5583.75 839
5584.45 843
5585.16 774
5585.86 724
5586.57 758
5587.27 770
5587.98 853
5588.68 845
5589.39 793
5590.09 767
5590.80 812
5591.50 833
5592.21 786
5592.91 803
5593.62 827
5594.33 859
5595.03 820
5595.74 857
5596.44 806
5597.15 792
5597.85 788
5598.56 765
5599.27 791
5599.97 799
5600.68 762
5601.38 699
5602.09 750
5602.79 734
5603.50 749
5604.21 839
5604.91 809
5605.62 807
5606.33 812
5607.03 761
5607.74 789
5608.45 760
5609.15 735
5609.86 819
5610.56 737
5611.27 720
5611.98 791
5612.68 894
5613.39 726
5614.10 715
5614.80 769
5615.51 752
5616.22 740
5616.93 778
5617.63 738
5618.34 688
5619.05 708
5619.75 791
5620.46 814
5621.17 711
5621.88 712
5622.58 728
5623.29 729
5624.00 756
5624.70 842
5625.41 795
5626.12 773
5626.83 724
5627.54 720
5628.24 739
5628.95 777
5629.66 772
5630.37 794
5631.07 847
5631.78 814
5632.49 787
5633.20 745
5633.91 785
5634.61 749
5635.32 737
5636.03 770
5636.74 734
5637.45 750
5638.15 814
5638.86 770
5639.57 749
5640.28 762
5640.99 837
5641.70 783
5642.41 788
5643.11 731
5643.82 692
5644.53 713
5645.24 756
5645.95 803
5646.66 744
5647.37 704
5648.08 782
5648.78 756
5649.49 731
5650.20 817
5650.91 758
5651.62 766
5652.33 758
5653.04 727
5653.75 737
5654.46 810
5655.17 790
5655.88 825
5656.59 732
5657.30 743
5658.00 799
5658.71 759
5659.42 814
5660.13 769
5660.84 762
5661.55 759
5662.26 766
5662.97 712
5663.68 753
5664.39 762
5665.10 747
5665.81 738
5666.52 746
5667.23 729
5667.94 666
5668.65 732
5669.36 806
5670.07 790
5670.78 758
5671.49 717
5672.20 724
5672.92 701
5673.63 684
5674.34 705
5675.05 722
5675.76 696
5676.47 759
5677.18 756
5677.89 791
5678.60 699
5679.31 698
5680.02 764
5680.73 759
5681.44 742
5682.16 737
5682.87 761
5683.58 776
5684.29 736
5685.00 738
5685.71 793
5686.42 812
5687.13 853
5687.85 785
5688.56 820
5689.27 793
5689.98 770
5690.69 738
5691.40 757
5692.11 736
5692.83 747
5693.54 807
5694.25 716
5694.96 726
5695.67 820
5696.39 737
5697.10 673
5697.81 725
5698.52 767
5699.23 781
5699.95 717
5700.66 722
5701.37 763
5702.08 811
5702.80 799
5703.51 733
5704.22 711
5704.93 761
5705.64 710
5706.36 819
5707.07 814
5707.78 783
5708.50 726
5709.21 738
5709.92 768
5710.63 720
5711.35 730
5712.06 758
5712.77 712
5713.49 712
5714.20 695
5714.91 676
5715.62 663
5716.34 779
5717.05 725
5717.76 701
5718.48 758
5719.19 744
5719.90 711
5720.62 725
5721.33 726
5722.05 729
5722.76 812
5723.47 871
5724.19 736
5724.90 737
5725.61 691
5726.33 706
5727.04 736
5727.76 736
5728.47 758
5729.18 719
5729.90 779
5730.61 773
5731.33 766
5732.04 735
5732.75 747
5733.47 773
5734.18 742
5734.90 723
5735.61 789
5736.33 777
5737.04 846
5737.75 719
5738.47 766
5739.18 735
5739.90 729
5740.61 799
5741.33 708
5742.04 730
5742.76 744
5743.47 759
5744.19 756
5744.90 771
5745.62 725
5746.33 754
5747.05 761
5747.76 723
5748.48 715
5749.19 734
5749.91 764
5750.62 757
5751.34 751
5752.05 684
5752.77 776
5753.49 759
5754.20 854
5754.92 774
5755.63 762
5756.35 749
5757.06 840
5757.78 764
5758.50 795
5759.21 753
5759.93 799
5760.64 797
5761.36 765
5762.07 724
5762.79 705
5763.51 730
5764.22 709
5764.94 787
5765.66 754
5766.37 728
5767.09 717
5767.80 702
5768.52 763
5769.24 751
5769.95 783
5770.67 773
5771.39 829
5772.10 804
5772.82 781
5773.54 808
5774.25 815
5774.97 805
5775.69 881
5776.41 781
5777.12 739
5777.84 773
5778.56 899
5779.27 814
5779.99 771
5780.71 782
5781.42 811
5782.14 784
5782.86 791
5783.58 728
5784.29 786
5785.01 767
5785.73 754
5786.45 782
5787.16 735
5787.88 833
5788.60 857
5789.32 825
5790.04 816
5790.75 872
5791.47 802
5792.19 874
5792.91 858
5793.62 856
5794.34 855
5795.06 872
5795.78 795
5796.50 885
5797.22 868
5797.93 955
5798.65 832
5799.37 863
5800.09 907
5800.81 958
5801.53 961
5802.24 1008
5802.96 1015
5803.68 1013
5804.40 964
5805.12 1001
5805.84 981
5806.56 940
5807.28 850
5807.99 912
5808.71 949
5809.43 852
5810.15 850
5810.87 908
5811.59 849
5812.31 901
5813.03 876
5813.75 960
5814.47 914
5815.19 972
5815.90 989
5816.62 1086
5817.34 1063
5818.06 1098
5818.78 1041
5819.50 972
5820.22 960
5820.94 1020
5821.66 928
5822.38 1018
5823.10 1018
5823.82 956
5824.54 918
5825.26 902
5825.98 866
5826.70 837
5827.42 946
5828.14 879
5828.86 795
5829.58 834
5830.30 871
5831.02 892
5831.74 847
5832.46 915
5833.18 877
5833.90 908
5834.62 925
5835.35 846
5836.07 852
5836.79 884
5837.51 824
5838.23 864
5838.95 846
5839.67 817
5840.39 858
5841.11 856
5841.83 802
5842.55 740
5843.27 795
5844.00 793
5844.72 834
5845.44 786
5846.16 792
5846.88 790
5847.60 797
5848.32 768
5849.04 806
5849.77 866
5850.49 831
5851.21 786
5851.93 783
5852.65 783
5853.37 790
5854.10 817
5854.82 807
5855.54 818
5856.26 830
5856.98 885
5857.71 783
5858.43 826
5859.15 866
5859.87 805
5860.59 753
5861.32 837
5862.04 831
5862.76 813
5863.48 853
5864.21 835
5864.93 818
5865.65 780
5866.37 823
5867.10 786
5867.82 777
5868.54 726
5869.26 755
5869.99 786
5870.71 758
5871.43 743
5872.15 796
5872.88 784
5873.60 747
5874.32 776
5875.05 756
5875.77 700
5876.49 713
5877.22 765
5877.94 749
5878.66 812
5879.39 819
5880.11 798
5880.83 821
5881.56 823
5882.28 724
5883.00 781
5883.73 808
5884.45 783
5885.17 780
5885.90 839
5886.62 859
5887.34 837
5888.07 809
5888.79 806
5889.52 780
5890.24 792
5890.96 820
5891.69 848
5892.41 809
5893.14 747
5893.86 796
5894.58 786
5895.31 800
5896.03 813
5896.76 866
5897.48 848
5898.21 901
5898.93 845
5899.66 944
5900.38 942
5901.11 923
5901.83 921
5902.55 902
5903.28 1021
5904.00 920
5904.73 902
5905.45 864
5906.18 866
5906.90 860
5907.63 838
5908.35 821
5909.08 846
5909.80 764
5910.53 792
5911.25 840
5911.98 832
5912.71 863
5913.43 812
5914.16 726
5914.88 772
5915.61 826
5916.33 726
5917.06 787
5917.78 734
5918.51 760
5919.24 819
5919.96 796
5920.69 761
5921.41 729
5922.14 709
5922.87 716
5923.59 693
5924.32 716
5925.04 720
5925.77 779
5926.50 707
5927.22 739
5927.95 793
5928.67 822
5929.40 807
5930.13 763
5930.85 825
5931.58 805
5932.31 749
5933.03 808
5933.76 748
5934.49 808
5935.21 794
5935.94 763
5936.67 869
5937.39 844
5938.12 810
5938.85 805
5939.58 784
5940.30 802
5941.03 724
5941.76 808
5942.48 779
5943.21 825
5943.94 816
5944.67 801
5945.39 803
5946.12 774
5946.85 780
5947.58 773
5948.30 783
5949.03 721
5949.76 734
5950.49 700
5951.21 752
5951.94 762
5952.67 755
5953.40 840
5954.12 819
5954.85 783
5955.58 859
5956.31 854
5957.04 761
5957.76 789
5958.49 767
5959.22 837
5959.95 810
5960.68 833
5961.41 812
5962.13 776
5962.86 743
5963.59 799
5964.32 721
5965.05 843
5965.78 828
5966.51 793
5967.23 740
5967.96 747
5968.69 739
5969.42 783
5970.15 822
5970.88 840
5971.61 832
5972.34 735
5973.07 786
5973.79 702
5974.52 775
5975.25 781
5975.98 765
5976.71 755
5977.44 782
5978.17 761
5978.90 734
5979.63 727
5980.36 788
5981.09 779
5981.82 851
5982.55 815
5983.28 782
5984.01 827
5984.74 746
5985.47 726
5986.20 775
5986.93 805
5987.66 710
5988.39 758
5989.12 764
5989.85 813
5990.58 809
5991.31 741
5992.04 784
5992.77 797
5993.50 834
5994.23 772
5994.96 834
5995.69 817
5996.42 827
5997.15 761
5997.88 789
5998.61 734
5999.34 790
6000.07 797
6000.80 809
6001.53 761
6002.26 715
6003.00 722
6003.73 746
6004.46 747
6005.19 742
6005.92 806
6006.65 782
6007.38 779
6008.11 771
6008.84 880
6009.58 838
6010.31 880
6011.04 887
6011.77 917
6012.50 944
6013.23 874
6013.96 940
6014.70 884
6015.43 935
6016.16 923
6016.89 884
6017.62 859
6018.35 838
6019.09 850
6019.82 833
6020.55 851
6021.28 821
6022.01 848
6022.75 822
6023.48 777
6024.21 846
6024.94 799
6025.67 795
6026.41 751
6027.14 717
6027.87 736
6028.60 702
6029.34 754
6030.07 750
6030.80 700
6031.53 734
6032.27 741
6033.00 812
6033.73 840
6034.47 771
6035.20 771
6035.93 814
6036.66 799
6037.40 743
6038.13 726
6038.86 730
6039.60 750
6040.33 843
6041.06 718
6041.80 815
6042.53 793
6043.26 865
6044.00 877
6044.73 899
6045.46 952
6046.20 892
6046.93 886
6047.66 840
6048.40 858
6049.13 849
6049.86 876
6050.60 841
6051.33 864
6052.07 856
6052.80 835
6053.53 766
6054.27 763
6055.00 693
6055.74 748
6056.47 755
6057.20 717
6057.94 723
6058.67 770
6059.41 766
6060.14 742
6060.88 753
6061.61 739
6062.34 730
6063.08 695
6063.81 716
6064.55 749
6065.28 764
6066.02 736
6066.75 786
6067.49 796
6068.22 718
6068.96 733
6069.69 770
6070.43 712
6071.16 672
6071.90 703
6072.63 719
6073.37 703
6074.10 679
6074.84 700
6075.57 695
6076.31 728
6077.04 653
6077.78 663
6078.52 701
6079.25 763
6079.99 689
6080.72 655
6081.46 699
6082.19 687
6082.93 723
6083.66 711
6084.40 776
6085.14 701
6085.87 757
6086.61 780
6087.34 714
6088.08 750
6088.82 758
6089.55 738
6090.29 713
6091.02 731
6091.76 762
6092.50 689
6093.23 743
6093.97 705
6094.71 720
6095.44 709
6096.18 706
6096.92 760
6097.65 723
6098.39 690
6099.13 703
6099.86 755
6100.60 670
6101.34 701
6102.07 699
6102.81 737
6103.55 646
6104.28 677
6105.02 678
6105.76 712
6106.50 704
6107.23 693
6107.97 664
6108.71 700
6109.45 783
6110.18 723
6110.92 705
6111.66 686
6112.40 715
6113.13 740
6113.87 697
6114.61 688
6115.35 741
6116.08 685
6116.82 685
6117.56 732
6118.30 746
6119.03 741
6119.77 679
6120.51 700
6121.25 700
6121.99 715
6122.73 671
6123.46 694
6124.20 745
6124.94 797
6125.68 775
6126.42 695
6127.15 752
6127.89 728
6128.63 743
6129.37 725
6130.11 774
6130.85 807
6131.59 780
6132.33 845
6133.06 836
6133.80 801
6134.54 840
6135.28 802
6136.02 773
6136.76 749
6137.50 780
6138.24 772
6138.98 736
6139.71 742
6140.45 646
6141.19 753
6141.93 774
6142.67 720
6143.41 730
6144.15 784
6144.89 706
6145.63 738
6146.37 725
6147.11 725
6147.85 719
6148.59 676
6149.33 700
6150.07 644
6150.81 639
6151.55 667
6152.29 738
6153.03 663
6153.77 673
6154.51 736
6155.25 709
6155.99 710
6156.73 683
6157.47 698
6158.21 749
6158.95 697
6159.69 706
6160.43 714
6161.17 726
6161.91 690
6162.65 648
6163.39 695
6164.13 769
6164.87 730
6165.61 720
6166.35 797
6167.10 744
6167.84 744
6168.58 811
6169.32 792
6170.06 738
6170.80 716
6171.54 799
6172.28 745
6173.02 710
6173.77 657
6174.51 729
6175.25 802
6175.99 759
6176.73 748
6177.47 699
6178.21 709
6178.96 714
6179.70 702
6180.44 729
6181.18 677
6181.92 697
6182.66 721
6183.41 682
6184.15 708
6184.89 741
6185.63 719
6186.37 717
6187.11 748
6187.86 726
6188.60 647
6189.34 685
6190.08 708
6190.83 708
6191.57 649
6192.31 711
6193.05 754
6193.80 692
6194.54 666
6195.28 724
6196.02 752
6196.77 739
6197.51 686
6198.25 710
6198.99 775
6199.74 784
6200.48 654
6201.22 686
6201.96 764
6202.71 718
6203.45 684
6204.19 740
6204.94 784
6205.68 904
6206.42 937
6207.17 854
6207.91 839
6208.65 916
6209.40 897
6210.14 860
6210.88 911
6211.63 926
6212.37 871
6213.11 889
6213.86 879
6214.60 860
6215.34 811
6216.09 758
6216.83 783
6217.58 755
6218.32 702
6219.06 711
6219.81 693
6220.55 622
6221.30 682
6222.04 671
6222.78 666
6223.53 792
6224.27 741
6225.02 654
6225.76 641
6226.51 736
6227.25 710
6228.00 671
6228.74 685
6229.48 741
6230.23 754
6230.97 757
6231.72 691
6232.46 686
6233.21 716
6233.95 744
6234.70 723
6235.44 622
6236.19 663
6236.93 646
6237.68 705
6238.42 661
6239.17 640
6239.91 648
6240.66 660
6241.40 648
6242.15 662
6242.89 735
6243.64 658
6244.38 682
6245.13 704
6245.88 695
6246.62 598
6247.37 651
6248.11 663
6248.86 700
6249.60 761
6250.35 795
6251.10 803
6251.84 713
6252.59 685
6253.33 693
6254.08 701
6254.83 677
6255.57 659
6256.32 659
6257.06 662
6257.81 669
6258.56 603
6259.30 686
6260.05 705
6260.80 670
6261.54 658
6262.29 739
6263.04 768
6263.78 663
6264.53 694
6265.28 671
6266.02 699
6266.77 701
6267.52 684
6268.26 718
6269.01 724
6269.76 758
6270.50 783
6271.25 765
6272.00 724
6272.75 759
6273.49 735
6274.24 722
6274.99 729
6275.73 647
6276.48 676
6277.23 722
6277.98 687
6278.72 677
6279.47 661
6280.22 703
6280.97 737
6281.71 709
6282.46 662
6283.21 679
6283.96 668
6284.71 721
6285.45 663
6286.20 690
6286.95 703
6287.70 693
6288.45 632
6289.19 644
6289.94 688
6290.69 654
6291.44 681
6292.19 631
6292.94 645
6293.68 631
6294.43 630
6295.18 633
6295.93 642
6296.68 633
6297.43 635
6298.18 710
6298.92 664
6299.67 620
6300.42 629
6301.17 679
6301.92 629
6302.67 621
6303.42 660
6304.17 687
6304.92 695
6305.66 732
6306.41 703
6307.16 707
6307.91 703
6308.66 716
6309.41 697
6310.16 686
6310.91 611
6311.66 663
6312.41 662
6313.16 659
6313.91 661
6314.66 643
6315.41 704
6316.16 584
6316.91 564
6317.66 565
6318.41 613
6319.16 719
6319.91 625
6320.66 663
6321.41 700
6322.16 696
6322.91 712
6323.66 658
6324.41 703
6325.16 681
6325.91 699
6326.66 677
6327.41 726
6328.16 658
6328.91 670
6329.66 655
6330.41 691
6331.16 600
6331.91 569
6332.66 678
6333.41 624
6334.16 584
6334.91 653
6335.67 639
6336.42 629
6337.17 651
6337.92 605
6338.67 628
6339.42 562
6340.17 622
6340.92 651
6341.67 592
6342.43 580
6343.18 621
6343.93 650
6344.68 588
6345.43 631
6346.18 652
6346.93 585
6347.69 624
6348.44 648
6349.19 618
6349.94 563
6350.69 585
6351.45 647
6352.20 641
6352.95 591
6353.70 607
6354.45 615
6355.20 665
6355.96 659
6356.71 613
6357.46 632
6358.21 618
6358.97 612
6359.72 630
6360.47 618
6361.22 638
6361.98 618
6362.73 669
6363.48 568
6364.23 586
6364.99 597
6365.74 635
6366.49 609
6367.24 627
6368.00 669
6368.75 694
6369.50 626
6370.26 618
6371.01 624
6371.76 595
6372.51 595
6373.27 606
6374.02 622
6374.77 645
6375.53 625
6376.28 600
6377.03 626
6377.79 653
6378.54 603
6379.29 615
6380.05 599
6380.80 600
6381.56 563
6382.31 612
6383.06 602
6383.82 581
6384.57 587
6385.32 606
6386.08 535
6386.83 546
6387.59 595
6388.34 601
6389.09 568
6389.85 579
6390.60 557
6391.36 561
6392.11 657
6392.86 674
6393.62 664
6394.37 616
6395.13 593
6395.88 644
6396.64 604
6397.39 600
6398.15 588
6398.90 604
6399.66 573
6400.41 572
6401.16 554
6401.92 609
6402.67 641
6403.43 586
6404.18 577
6404.94 676
6405.69 671
6406.45 600
6407.20 681
6407.96 612
6408.72 623
6409.47 647
6410.23 639
6410.98 600
6411.74 625
6412.49 691
6413.25 642
6414.00 638
6414.76 667
6415.51 612
6416.27 574
6417.03 626
6417.78 619
6418.54 587
6419.29 553
6420.05 647
6420.80 630
6421.56 593
6422.32 577
6423.07 642
6423.83 551
6424.59 540
6425.34 544
6426.10 547
6426.85 604
6427.61 628
6428.37 582
6429.12 601
6429.88 612
6430.64 610
6431.39 618
6432.15 557
6432.91 589
6433.66 572
6434.42 599
6435.18 597
6435.93 589
6436.69 602
6437.45 600
6438.20 613
6438.96 644
6439.72 588
6440.47 588
6441.23 620
6441.99 624
6442.75 591
6443.50 580
6444.26 545
6445.02 567
6445.78 586
6446.53 558
6447.29 537
6448.05 558
6448.81 599
6449.56 512
6450.32 556
6451.08 611
6451.84 595
6452.59 603
6453.35 633
6454.11 620
6454.87 603
6455.63 667
6456.38 641
6457.14 596
6457.90 531
6458.66 577
6459.42 614
6460.17 589
6460.93 571
6461.69 661
6462.45 594
6463.21 634
6463.97 667
6464.73 615
6465.48 621
6466.24 649
6467.00 585
6467.76 539
6468.52 572
6469.28 572
6470.04 608
6470.80 643
6471.55 560
6472.31 588
6473.07 675
6473.83 608
6474.59 601
6475.35 616
6476.11 634
6476.87 610
6477.63 582
6478.39 588
6479.15 612
6479.91 672
6480.66 644
6481.42 631
6482.18 584
6482.94 587
6483.70 688
6484.46 568
6485.22 652
6485.98 632
6486.74 590
6487.50 617
6488.26 669
6489.02 659
6489.78 652
6490.54 647
6491.30 666
6492.06 589
6492.82 627
6493.58 586
6494.34 553
6495.10 678
6495.86 641
6496.62 632
6497.38 620
6498.14 581
6498.91 579
6499.67 665
6500.43 623
6501.19 631
6501.95 613
6502.71 629
6503.47 605
6504.23 590
6504.99 598
6505.75 671
6506.51 618
6507.27 673
6508.04 675
6508.80 660
6509.56 595
6510.32 635
6511.08 717
6511.84 681
6512.60 636
6513.36 654
6514.13 662
6514.89 676
6515.65 654
6516.41 689
6517.17 678
6517.93 625
6518.69 718
6519.46 689
6520.22 639
6520.98 738
6521.74 800
6522.50 758
6523.27 741
6524.03 753
6524.79 764
6525.55 792
6526.31 721
6527.08 720
6527.84 726
6528.60 737
6529.36 726
6530.13 753
6530.89 674
6531.65 756
6532.41 709
6533.18 667
6533.94 693
6534.70 645
6535.46 711
6536.23 790
6536.99 751
6537.75 675
6538.51 686
6539.28 722
6540.04 699
6540.80 645
6541.57 705
6542.33 727
6543.09 708
6543.86 725
6544.62 643
6545.38 676
6546.15 630
6546.91 616
6547.67 654
6548.44 690
6549.20 651
6549.96 738
6550.73 710
6551.49 700
6552.25 666
6553.02 702
6553.78 694
6554.54 629
6555.31 656
6556.07 674
6556.84 684
6557.60 699
6558.36 680
6559.13 672
6559.89 681
6560.66 647
6561.42 690
6562.18 641
6562.95 668
6563.71 704
6564.48 650
6565.24 733
6566.01 672
6566.77 652
6567.54 620
6568.30 635
6569.06 632
6569.83 658
6570.59 658
6571.36 657
6572.12 693
6572.89 693
6573.65 689
6574.42 667
6575.18 647
6575.95 747
6576.71 697
6577.48 722
6578.24 732
6579.01 721
6579.77 785
6580.54 722
6581.31 735
6582.07 807
6582.84 807
6583.60 803
6584.37 790
6585.13 739
6585.90 703
6586.66 674
6587.43 672
6588.20 665
6588.96 667
6589.73 731
6590.49 735
6591.26 701
6592.02 677
6592.79 711
6593.56 754
6594.32 748
6595.09 789
6595.86 706
6596.62 717
6597.39 678
6598.15 691
6598.92 719
6599.69 714
6600.45 745
6601.22 722
6601.99 715
6602.75 720
6603.52 706
6604.29 690
6605.05 663
6605.82 710
6606.59 682
6607.35 752
6608.12 714
6608.89 767
6609.65 697
6610.42 709
6611.19 667
6611.96 666
6612.72 655
6613.49 678
6614.26 629
6615.02 697
6615.79 705
6616.56 726
6617.33 726
6618.09 690
6618.86 704
6619.63 793
6620.40 784
6621.16 771
6621.93 706
6622.70 823
6623.47 746
6624.24 780
6625.00 802
6625.77 880
6626.54 851
6627.31 789
6628.08 772
6628.84 719
6629.61 732
6630.38 733
6631.15 805
6631.92 797
6632.68 855
6633.45 900
6634.22 933
6634.99 956
6635.76 951
6636.53 970
6637.30 881
6638.06 929
6638.83 920
6639.60 878
6640.37 729
6641.14 746
6641.91 700
6642.68 678
6643.45 637
6644.22 645
6644.98 768
6645.75 695
6646.52 645
6647.29 690
6648.06 678
6648.83 654
6649.60 674
6650.37 744
6651.14 722
6651.91 780
6652.68 756
6653.45 684
6654.22 721
6654.99 713
6655.76 720
6656.53 729
6657.30 722
6658.06 677
6658.83 681
6659.60 641
6660.37 664
6661.14 720
6661.91 766
6662.68 802
6663.45 766
6664.22 771
6665.00 794
6665.77 841
6666.54 817
6667.31 729
6668.08 736
6668.85 735
6669.62 744
6670.39 705
6671.16 678
6671.93 694
6672.70 703
6673.47 720
6674.24 730
6675.01 687
6675.78 623
6676.55 686
6677.32 691
6678.10 644
6678.87 665
6679.64 641
6680.41 694
6681.18 724
6681.95 688
6682.72 641
6683.49 615
6684.26 631
6685.04 704
6685.81 652
6686.58 659
6687.35 698
6688.12 675
6688.89 628
6689.67 624
6690.44 641
6691.21 627
6691.98 707
6692.75 666
6693.52 641
6694.30 640
6695.07 588
6695.84 628
6696.61 637
6697.38 650
6698.16 651
6698.93 712
6699.70 692
6700.47 641
6701.25 620
6702.02 627
6702.79 617
6703.56 636
6704.33 619
6705.11 596
6705.88 677
6706.65 689
6707.43 637
6708.20 603
6708.97 642
6709.74 679
6710.52 647
6711.29 606
6712.06 641
6712.84 595
6713.61 603
6714.38 626
6715.15 619
6715.93 630
6716.70 690
6717.47 643
6718.25 617
6719.02 635
6719.79 599
6720.57 576
6721.34 588
6722.11 612
6722.89 591
6723.66 557
6724.43 524
6725.21 569
6725.98 581
6726.76 591
6727.53 583
6728.30 588
6729.08 594
6729.85 577
6730.63 564
6731.40 557
6732.17 573
6732.95 657
6733.72 615
6734.50 588
6735.27 612
6736.04 586
6736.82 563
6737.59 568
6738.37 520
6739.14 513
6739.92 617
6740.69 583
6741.47 619
6742.24 565
6743.02 594
6743.79 603
6744.57 574
6745.34 582
6746.12 640
6746.89 604
6747.66 570
6748.44 586
6749.22 545
6749.99 583
6750.77 584
6751.54 653
6752.32 602
6753.09 550
6753.87 586
6754.64 581
6755.42 624
6756.19 539
6756.97 559
6757.74 550
6758.52 549
6759.29 524
6760.07 561
6760.85 574
6761.62 623
6762.40 597
6763.17 626
6763.95 620
6764.73 599
6765.50 617
6766.28 601
6767.05 571
6767.83 578
6768.61 568
6769.38 592
6770.16 549
6770.94 547
6771.71 573
6772.49 566
6773.26 531
6774.04 607
6774.82 551
6775.59 553
6776.37 607
6777.15 605
6777.92 650
6778.70 635
6779.48 641
6780.25 618
6781.03 623
6781.81 631
6782.59 549
6783.36 595
6784.14 563
6784.92 600
6785.69 587
6786.47 590
6787.25 549
6788.03 513
6788.80 519
6789.58 546
6790.36 512
6791.13 540
6791.91 554
6792.69 575
6793.47 520
6794.25 494
6795.02 463
6795.80 517
6796.58 498
6797.36 497
6798.13 562
6798.91 539
6799.69 525
6800.47 559
6801.25 601
6802.02 521
6802.80 536
6803.58 539
6804.36 564
6805.14 568
6805.92 529
6806.69 615
6807.47 551
6808.25 564
6809.03 541
6809.81 520
6810.59 611
6811.36 543
6812.14 569
6812.92 586
6813.70 558
6814.48 588
6815.26 558
6816.04 524
6816.82 537
6817.60 605
6818.37 598
6819.15 602
6819.93 554
6820.71 533
6821.49 612
6822.27 557
6823.05 536
6823.83 578
6824.61 597
6825.39 568
6826.17 538
6826.95 578
6827.73 515
6828.51 491
6829.29 559
6830.07 560
6830.85 531
6831.63 514
6832.40 575
6833.18 549
6833.96 554
6834.74 595
6835.52 571
6836.30 537
6837.08 496
6837.87 458
6838.65 482
6839.43 516
6840.21 493
6840.99 511
6841.77 570
6842.55 505
6843.33 568
6844.11 562
6844.89 551
6845.67 542
6846.45 561
6847.23 579
6848.01 523
6848.79 549
6849.57 577
6850.35 552
6851.13 590
6851.92 596
6852.70 616
6853.48 602
6854.26 553
6855.04 598
6855.82 538
6856.60 512
6857.38 561
6858.16 561
6858.95 548
6859.73 532
6860.51 537
6861.29 545
6862.07 529
6862.85 517
6863.64 532
6864.42 549
6865.20 527
6865.98 556
6866.76 544
6867.54 520
6868.33 550
6869.11 579
6869.89 543
6870.67 551
6871.45 578
6872.24 547
6873.02 556
6873.80 515
6874.58 516
6875.36 552
6876.15 543
6876.93 543
6877.71 582
6878.49 532
6879.28 515
6880.06 551
6880.84 565
6881.62 543
6882.41 550
6883.19 540
6883.97 541
6884.76 526
6885.54 553
6886.32 560
6887.10 495
6887.89 569
6888.67 564
6889.45 561
6890.24 546
6891.02 528
6891.80 596
6892.59 602
6893.37 526
6894.15 510
6894.94 541
6895.72 517
6896.50 549
6897.29 574
6898.07 634
6898.85 554
6899.64 529
6900.42 539
6901.21 530
6901.99 597
6902.77 519
6903.56 530
6904.34 575
6905.12 505
6905.91 572
6906.69 560
6907.48 516
6908.26 531
6909.05 508
6909.83 534
6910.61 524
6911.40 578
6912.18 512
6912.97 477
6913.75 541
6914.54 530
6915.32 560
6916.11 558
6916.89 579
6917.67 543
6918.46 589
6919.24 573
6920.03 586
6920.81 536
6921.60 580
6922.38 586
6923.17 613
6923.95 570
6924.74 592
6925.52 578
6926.31 555
6927.09 583
6927.88 506
6928.67 546
6929.45 538
6930.24 484
6931.02 498
6931.81 523
6932.59 524
6933.38 477
6934.16 492
6934.95 498
6935.74 514
6936.52 504
6937.31 518
6938.09 497
6938.88 501
6939.66 516
6940.45 505
6941.24 528
6942.02 541
6942.81 520
6943.59 517
6944.38 548
6945.17 527
6945.95 503
6946.74 517
6947.53 533
6948.31 587
6949.10 598
6949.89 571
6950.67 528
6951.46 552
6952.25 568
6953.03 561
6953.82 525
6954.61 491
6955.39 525
6956.18 531
6956.97 660
6957.75 592
6958.54 588
6959.33 511
6960.11 584
6960.90 538
6961.69 569
6962.48 559
6963.26 615
6964.05 581
6964.84 568
6965.63 562
6966.41 547
6967.20 594
6967.99 584
6968.78 602
6969.56 567
6970.35 620
6971.14 590
6971.93 601
6972.71 578
6973.50 562
6974.29 575
6975.08 590
6975.87 576
6976.65 575
6977.44 596
6978.23 613
6979.02 580
6979.81 643
6980.60 616
6981.38 574
6982.17 602
6982.96 609
6983.75 692
6984.54 640
6985.33 596
6986.11 635
6986.90 650
6987.69 661
6988.48 667
6989.27 637
6990.06 582
6990.85 595
6991.64 549
6992.42 597
6993.21 574
6994.00 582
6994.79 608
6995.58 616
6996.37 592
6997.16 571
6997.95 609
6998.74 618
6999.53 610
7000.32 604
7001.11 539
7001.90 594
7002.68 616
7003.47 681
7004.26 657
7005.05 609
7005.84 567
7006.63 571
7007.42 561
7008.21 578
7009.00 538
7009.79 541
7010.58 558
7011.37 574
7012.16 559
7012.95 525
7013.74 550
7014.53 591
7015.32 567
7016.11 611
7016.90 606
7017.69 571
7018.48 618
7019.27 589
7020.07 546
7020.86 605
7021.65 623
7022.44 598
7023.23 544
7024.02 539
7024.81 546
7025.60 559
7026.39 549
7027.18 535
7027.97 526
7028.76 486
7029.55 462
7030.35 560
7031.14 585
7031.93 509
7032.72 578
7033.51 582
7034.30 567
7035.09 522
7035.88 523
7036.68 537
7037.47 547
7038.26 555
7039.05 539
7039.84 561
7040.63 562
7041.43 550
7042.22 591
7043.01 598
7043.80 584
7044.59 566
7045.38 590
7046.18 562
7046.97 525
7047.76 612
7048.55 529
7049.35 530
7050.14 556
7050.93 553
7051.72 532
7052.51 528
7053.31 562
7054.10 557
7054.89 548
7055.68 527
7056.48 516
7057.27 606
7058.06 584
7058.85 585
7059.65 621
7060.44 577
7061.23 513
7062.03 518
7062.82 558
7063.61 521
7064.40 484
7065.20 579
7065.99 570
7066.78 561
7067.58 569
7068.37 627
7069.16 552
7069.96 552
7070.75 523
7071.54 518
7072.34 520
7073.13 565
7073.92 550
7074.72 549
7075.51 585
7076.30 551
7077.10 569
7077.89 582
7078.69 620
7079.48 584
7080.27 589
7081.07 593
7081.86 527
7082.66 508
7083.45 555
7084.24 558
7085.04 602
7085.83 590
7086.63 651
7087.42 668
7088.21 610
7089.01 606
7089.80 640
7090.60 637
7091.39 622
7092.19 622
7092.98 533
7093.78 506
7094.57 497
7095.37 572
7096.16 561
7096.96 503
7097.75 493
7098.55 606
7099.34 608
7100.14 499
7100.93 521
7101.73 551
7102.52 496
7103.32 509
7104.11 552
7104.91 554
7105.70 509
7106.50 567
7107.29 530
7108.09 508
7108.88 455
7109.68 516
7110.47 475
7111.27 460
7112.07 482
7112.86 544
7113.66 494
7114.45 543
7115.25 534
7116.04 556
7116.84 565
7117.64 606
7118.43 627
7119.23 556
7120.02 558
7120.82 601
7121.62 587
7122.41 600
7123.21 583
7124.01 613
7124.80 528
7125.60 544
7126.40 488
7127.19 480
7127.99 537
7128.79 570
7129.58 503
7130.38 507
7131.18 527
7131.97 482
7132.77 472
7133.57 524
7134.36 482
7135.16 522
7135.96 535
7136.75 529
7137.55 558
7138.35 482
7139.14 491
7139.94 553
7140.74 566
7141.54 516
7142.33 509
7143.13 593
7143.93 576
7144.73 568
7145.52 548
7146.32 576
7147.12 608
7147.92 548
7148.71 552
7149.51 544
7150.31 487
7151.11 559
7151.91 521
7152.70 508
7153.50 552
7154.30 546
7155.10 562
7155.90 508
7156.69 498
7157.49 491
7158.29 490
7159.09 547
7159.89 477
7160.69 493
7161.48 507
7162.28 451
7163.08 493
7163.88 520
7164.68 505
7165.48 503
7166.28 510
7167.07 499
7167.87 498
7168.67 562
7169.47 583
7170.27 593
7171.07 540
7171.87 528
7172.67 545
7173.47 548
7174.27 521
7175.06 523
7175.86 562
7176.66 516
7177.46 491
7178.26 486
7179.06 511
7179.86 494
7180.66 531
7181.46 546
7182.26 589
7183.06 539
7183.86 535
7184.66 544
7185.46 563
7186.26 522
7187.06 538
7187.86 476
7188.66 498
7189.46 512
7190.26 514
7191.06 525
7191.86 462
7192.66 472
7193.46 516
7194.26 522
7195.06 468
7195.86 452
7196.66 529
7197.46 537
7198.26 530
7199.06 570
7199.86 506
7200.66 476
7201.46 518
7202.26 501
7203.06 521
7203.87 465
7204.67 480
7205.47 537
7206.27 537
7207.07 485
7207.87 496
7208.67 507
7209.47 509
7210.27 457
7211.07 488
7211.88 546
7212.68 525
7213.48 465
7214.28 466
7215.08 513
7215.88 536
7216.68 493
7217.49 521
7218.29 482
7219.09 426
7219.89 491
7220.69 517
7221.49 486
7222.30 490
7223.10 485
7223.90 503
7224.70 484
7225.50 460
7226.31 515
7227.11 520
7227.91 559
7228.71 545
7229.51 524
7230.32 491
7231.12 508
7231.92 524
7232.72 497
7233.53 491
7234.33 496
7235.13 544
7235.93 526
7236.74 444
7237.54 448
7238.34 539
7239.14 525
7239.95 471
7240.75 466
7241.55 501
7242.36 520
7243.16 504
7243.96 507
7244.77 483
7245.57 475
7246.37 510
7247.17 567
7247.98 533
7248.78 516
7249.58 473
7250.39 511
7251.19 512
7251.99 514
7252.80 472
7253.60 508
7254.41 489
7255.21 503
7256.01 508
7256.82 537
7257.62 495
7258.42 534
7259.23 498
7260.03 495
7260.84 498
7261.64 496
7262.44 524
7263.25 477
7264.05 460
7264.86 461
7265.66 517
7266.46 482
7267.27 531
7268.07 523
7268.88 493
7269.68 413
7270.49 448
7271.29 567
7272.10 579
7272.90 532
7273.71 497
7274.51 504
7275.31 542
7276.12 553
7276.92 508
7277.73 531
7278.53 516
7279.34 488
7280.14 528
7280.95 567
7281.75 629
7282.56 608
7283.37 595
7284.17 599
7284.98 571
7285.78 601
7286.59 561
7287.39 604
7288.20 613
7289.00 580
7289.81 548
7290.61 572
7291.42 528
7292.23 515
7293.03 545
7293.84 561
7294.64 527
7295.45 549
7296.25 543
7297.06 570
7297.87 527
7298.67 512
7299.48 532
7300.28 527
7301.09 531
7301.90 540
7302.70 491
7303.51 532
7304.32 569
7305.12 549
7305.93 508
7306.74 523
7307.54 576
7308.35 577
7309.16 623
7309.96 557
7310.77 565
7311.58 553
7312.38 520
7313.19 563
7314.00 566
7314.80 529
7315.61 538
7316.42 528
7317.22 520
7318.03 554
7318.84 520
7319.65 525
7320.45 611
7321.26 645
7322.07 584
7322.88 515
7323.68 532
7324.49 582
7325.30 597
7326.11 579
7326.91 522
7327.72 515
7328.53 565
7329.34 523
7330.14 473
7330.95 488
7331.76 542
7332.57 567
7333.38 573
7334.18 541
7334.99 605
7335.80 500
7336.61 491
7337.42 526
7338.22 512
7339.03 481
7339.84 501
7340.65 505
7341.46 496
7342.27 460
7343.07 509
7343.88 481
7344.69 563
7345.50 529
7346.31 529
7347.12 487
7347.93 499
7348.74 517
7349.54 528
7350.35 482
7351.16 481
7351.97 460
7352.78 501
7353.59 462
7354.40 469
7355.21 459
7356.02 510
7356.83 533
7357.64 490
7358.45 473
7359.25 474
7360.06 487
7360.87 532
7361.68 485
7362.49 511
7363.30 510
7364.11 471
7364.92 493
7365.73 473
7366.54 417
7367.35 484
7368.16 435
7368.97 520
7369.78 482
7370.59 480
7371.40 493
7372.21 427
7373.02 465
7373.83 466
7374.64 489
7375.45 469
7376.26 510
7377.07 478
7377.88 439
7378.69 470
7379.50 497
7380.31 504
7381.13 537
7381.94 519
7382.75 454
7383.56 408
7384.37 481
7385.18 467
7385.99 485
7386.80 475
7387.61 499
7388.42 463
7389.23 454
7390.05 503
7390.86 451
7391.67 511
7392.48 435
7393.29 526
7394.10 456
7394.91 471
7395.72 434
7396.54 446
7397.35 478
7398.16 461
7398.97 479
7399.78 485
7400.59 448
7401.41 440
7402.22 517
7403.03 492
7403.84 461
7404.65 438
7405.46 451
7406.28 444
7407.09 474
7407.90 469
7408.71 432
7409.52 395
7410.34 420
7411.15 439
7411.96 482
7412.77 497
7413.59 439
7414.40 459
7415.21 395
7416.02 412
7416.84 458
7417.65 439
7418.46 438
7419.27 450
7420.09 407
7420.90 402
7421.71 416
7422.53 427
7423.34 462
7424.15 475
7424.96 465
7425.78 416
7426.59 430
7427.40 451
7428.22 421
7429.03 435
7429.84 467
7430.66 474
7431.47 510
7432.28 473
7433.10 467
7433.91 409
7434.72 405
7435.54 420
7436.35 438
7437.17 441
7437.98 450
7438.79 429
7439.61 427
7440.42 454
7441.23 425
7442.05 414
7442.86 440
7443.68 418
7444.49 444
7445.30 452
7446.12 454
7446.93 474
7447.75 458
7448.56 479
7449.38 443
7450.19 444
7451.00 478
7451.82 421
7452.63 465
7453.45 451
7454.26 477
7455.08 451
7455.89 453
7456.71 486
7457.52 498
7458.34 422
7459.15 450
7459.97 469
7460.78 452
7461.60 477
7462.41 496
7463.23 524
7464.04 478
7464.86 526
7465.67 515
7466.49 531
7467.30 526
7468.12 505
7468.93 531
7469.75 479
7470.56 444
7471.38 473
7472.20 486
7473.01 496
7473.83 468
7474.64 476
7475.46 497
7476.27 501
7477.09 483
7477.91 415
7478.72 480
7479.54 490
7480.35 501
7481.17 489
7481.99 523
7482.80 492
7483.62 457
7484.44 454
7485.25 464
7486.07 439
7486.88 455
7487.70 471
7488.52 436
7489.33 463
7490.15 440
7490.97 459
7491.78 507
7492.60 503
7493.42 469
7494.23 485
7495.05 479
7495.87 503
7496.69 447
7497.50 472
7498.32 440
7499.14 484
7499.95 540
7500.77 505
7501.59 449
7502.40 455
7503.22 455
7504.04 494
7504.86 472
7505.67 454
7506.49 492
7507.31 397
7508.13 486
7508.94 485
7509.76 508
7510.58 450
7511.40 482
7512.22 500
7513.03 431
7513.85 442
7514.67 448
7515.49 448
7516.31 471
7517.12 465
7517.94 484
7518.76 529
7519.58 467
7520.40 517
7521.21 510
7522.03 495
7522.85 474
7523.67 437
7524.49 466
7525.31 443
7526.12 451
7526.94 436
7527.76 494
7528.58 426
7529.40 399
7530.22 430
7531.04 444
7531.86 448
7532.67 445
7533.49 457
7534.31 484
7535.13 457
7535.95 458
7536.77 431
7537.59 465
7538.41 470
7539.23 485
7540.05 479
7540.87 413
7541.69 396
7542.51 417
7543.32 499
7544.14 463
7544.96 489
7545.78 476
7546.60 474
7547.42 526
7548.24 513
7549.06 424
7549.88 442
7550.70 449
7551.52 522
7552.34 486
7553.16 439
7553.98 452
7554.80 467
7555.62 459
7556.44 425
7557.26 447
7558.08 502
7558.90 506
7559.72 513
7560.54 477
7561.36 529
7562.19 548
7563.01 504
7563.83 494
7564.65 444
7565.47 446
7566.29 486
7567.11 475
7567.93 429
7568.75 416
7569.57 445
7570.39 429
7571.21 426
7572.03 468
7572.86 427
7573.68 465
7574.50 460
7575.32 455
7576.14 452
7576.96 495
7577.78 483
7578.60 462
7579.43 462
7580.25 470
7581.07 452
7581.89 436
7582.71 462
7583.53 503
7584.36 477
7585.18 502
7586.00 496
7586.82 499
7587.64 525
7588.47 491
7589.29 509
7590.11 521
7590.93 483
7591.75 442
7592.58 485
7593.40 468
7594.22 526
7595.04 500
7595.86 448
7596.69 427
7597.51 448
7598.33 492
7599.15 499
7599.98 488
7600.80 494
7601.62 472
7602.45 505
7603.27 485
7604.09 566
7604.91 585
7605.74 592
7606.56 523
7607.38 518
7608.21 505
7609.03 463
7609.85 535
7610.67 501
7611.50 517
7612.32 505
7613.14 474
7613.97 467
7614.79 509
7615.61 493
7616.44 496
7617.26 500
7618.08 496
7618.91 500
7619.73 486
7620.56 470
7621.38 544
7622.20 514
7623.03 523
7623.85 571
7624.67 520
7625.50 539
7626.32 585
7627.15 611
7627.97 620
7628.80 601
7629.62 585
7630.44 637
7631.27 668
7632.09 724
7632.92 637
7633.74 623
7634.57 649
7635.39 610
7636.21 587
7637.04 554
7637.86 541
7638.69 539
7639.51 524
7640.34 506
7641.16 526
7641.99 478
7642.81 433
7643.64 464
7644.46 481
7645.29 525
7646.11 439
7646.94 480
7647.76 498
7648.59 478
7649.41 460
7650.24 460
7651.06 478
7651.89 523
7652.71 487
7653.54 473
7654.37 452
7655.19 489
7656.02 551
7656.84 553
7657.67 492
7658.49 496
7659.32 510
7660.14 554
7660.97 528
7661.80 499
7662.62 522
7663.45 498
7664.27 541
7665.10 548
7665.93 524
7666.75 537
7667.58 522
7668.41 479
7669.23 546
7670.06 504
7670.88 529
7671.71 515
7672.54 502
7673.36 533
7674.19 424
7675.02 415
7675.84 471
7676.67 472
7677.50 482
7678.32 526
7679.15 419
7679.98 418
7680.81 481
7681.63 491
7682.46 483
7683.29 492
7684.11 474
7684.94 449
7685.77 502
7686.59 441
7687.42 465
7688.25 445
7689.08 466
7689.90 518
7690.73 467
7691.56 431
7692.39 439
7693.21 453
7694.04 474
7694.87 500
7695.70 465
7696.53 502
7697.35 518
7698.18 470
7699.01 519
7699.84 459
7700.66 487
7701.49 471
7702.32 454
7703.15 452
7703.98 425
7704.81 469
7705.63 481
7706.46 502
7707.29 470
7708.12 459
7708.95 473
7709.78 430
7710.60 430
7711.43 466
7712.26 457
7713.09 425
7713.92 440
7714.75 454
7715.58 449
7716.41 497
7717.23 476
7718.06 405
7718.89 440
7719.72 498
7720.55 453
7721.38 400
7722.21 428
7723.04 478
7723.87 440
7724.70 450
7725.53 458
7726.36 434
7727.18 418
7728.01 418
7728.84 437
7729.67 475
7730.50 464
7731.33 465
7732.16 460
7732.99 416
7733.82 410
7734.65 444
7735.48 463
7736.31 416
7737.14 449
7737.97 402
7738.80 391
7739.63 419
7740.46 410
7741.29 450
7742.12 462
7742.95 432
7743.78 428
7744.61 422
7745.44 426
7746.27 429
7747.10 474
7747.94 535
7748.77 511
7749.60 488
7750.43 494
7751.26 487
7752.09 464
7752.92 485
7753.75 427
7754.58 475
7755.41 453
7756.24 436
7757.07 452
7757.91 434
7758.74 454
7759.57 430
7760.40 403
7761.23 429
7762.06 437
7762.89 443
7763.72 417
7764.56 417
7765.39 459
7766.22 427
7767.05 393
7767.88 452
7768.71 453
7769.55 400
7770.38 402
7771.21 417
7772.04 411
7772.87 384
7773.70 308
7774.54 390
7775.37 389
7776.20 444
7777.03 386
7777.86 387
7778.70 378
7779.53 364
7780.36 385
7781.19 410
7782.03 401
7782.86 448
7783.69 425
7784.52 450
7785.36 458
7786.19 466
7787.02 532
7787.85 462
7788.69 461
7789.52 428
7790.35 435
7791.19 490
7792.02 455
7792.85 417
7793.68 426
7794.52 432
7795.35 396
7796.18 416
7797.02 439
7797.85 379
7798.68 405
7799.52 423
7800.35 340
7801.18 374
7802.02 383
7802.85 409
7803.68 374
7804.52 355
7805.35 376
7806.18 399
7807.02 386
7807.85 379
7808.69 393
7809.52 411
7810.35 455
7811.19 443
7812.02 391
7812.86 369
7813.69 388
7814.52 423
7815.36 457
7816.19 414
7817.03 407
7817.86 402
7818.70 449
7819.53 419
7820.36 419
7821.20 417
7822.03 439
7822.87 410
7823.70 416
7824.54 410
7825.37 401
7826.21 444
7827.04 413
7827.88 452
7828.71 377
7829.55 402
7830.38 469
7831.22 474
7832.05 414
7832.89 379
7833.72 409
7834.56 383
7835.39 390
7836.23 422
7837.06 375
7837.90 353
7838.73 406
7839.57 468
7840.40 390
7841.24 367
7842.07 353
7842.91 405
7843.75 416
7844.58 358
7845.42 391
7846.25 420
7847.09 419
7847.93 371
7848.76 359
7849.60 401
7850.43 359
7851.27 382
7852.11 390
7852.94 363
7853.78 382
7854.61 371
7855.45 457
7856.29 475
7857.12 438
7857.96 435
7858.80 530
7859.63 483
7860.47 473
7861.31 461
7862.14 460
7862.98 385
7863.82 382
7864.65 432
7865.49 395
7866.33 439
7867.16 448
7868.00 414
7868.84 420
7869.67 411
7870.51 456
7871.35 438
7872.19 428
7873.02 439
7873.86 436
7874.70 422
7875.53 406
7876.37 411
7877.21 426
7878.05 431
7878.88 442
7879.72 465
7880.56 406
7881.40 353
7882.24 405
7883.07 401
7883.91 360
7884.75 359
7885.59 348
7886.42 382
7887.26 398
7888.10 356
7888.94 386
7889.78 407
7890.62 373
7891.45 340
7892.29 383
7893.13 413
7893.97 375
7894.81 353
7895.65 381
7896.48 361
7897.32 363
7898.16 360
7899.00 408
7899.84 415
7900.68 407
7901.52 369
7902.35 393
7903.19 395
7904.03 363
7904.87 394
7905.71 399
7906.55 396
7907.39 330
7908.23 374
7909.07 366
7909.91 327
7910.75 399
7911.58 348
7912.42 380
7913.26 355
7914.10 359
7914.94 396
7915.78 410
7916.62 381
7917.46 360
7918.30 398
7919.14 377
7919.98 399
7920.82 393
7921.66 379
7922.50 424
7923.34 403
7924.18 382
7925.02 344
7925.86 343
7926.70 313
7927.54 344
7928.38 325
7929.22 306
7930.06 359
7930.90 352
7931.74 345
7932.58 346
7933.42 385
7934.26 392
7935.10 408
7935.94 363
7936.78 377
7937.62 366
7938.47 334
7939.31 359
7940.15 356
7940.99 365
7941.83 327
7942.67 356
7943.51 352
7944.35 367
7945.19 357
7946.03 381
7946.88 382
7947.72 372
7948.56 350
7949.40 344
7950.24 381
7951.08 364
7951.92 315
7952.76 373
7953.61 383
7954.45 386
7955.29 376
7956.13 348
7956.97 365
7957.81 328
7958.66 342
7959.50 361
7960.34 341
7961.18 347
7962.02 402
7962.87 377
7963.71 373
7964.55 351
7965.39 370
7966.23 377
7967.08 335
7967.92 335
7968.76 398
7969.60 380
7970.45 389
7971.29 376
7972.13 338
7972.97 333
7973.82 352
7974.66 359
7975.50 335
7976.34 337
7977.19 343
7978.03 355
7978.87 343
7979.72 354
7980.56 367
7981.40 376
7982.24 331
7983.09 364
7983.93 350
7984.77 320
7985.62 337
7986.46 344
7987.30 362
7988.15 385
7988.99 438
7989.83 369
7990.68 361
7991.52 330
7992.36 362
7993.21 383
7994.05 325
7994.90 333
7995.74 336
7996.58 340
7997.43 304
7998.27 333
7999.11 350
7999.96 372
8000.80 369
8001.65 352
8002.49 355
8003.34 388
8004.18 364
8005.02 368
8005.87 372
8006.71 339
8007.56 376
8008.40 363
8009.25 333
8010.09 346
8010.93 375
8011.78 377
8012.62 379
8013.47 340
8014.31 323
8015.16 309
8016.00 339
8016.85 313
8017.69 340
8018.54 355
8019.38 353
8020.23 333
8021.07 331
8021.92 374
8022.76 341
8023.61 364
8024.45 353
8025.30 343
8026.14 341
8026.99 355
8027.83 360
8028.68 357
8029.53 349
8030.37 358
8031.22 343
8032.06 358
8032.91 350
8033.75 333
8034.60 324
8035.45 349
8036.29 340
8037.14 364
8037.98 374
8038.83 392
8039.68 353
8040.52 322
8041.37 335
8042.21 341
8043.06 351
8043.91 316
8044.75 343
8045.60 345
8046.45 320
8047.29 372
8048.14 313
8048.99 412
8049.83 325
8050.68 375
8051.53 326
8052.37 328
8053.22 313
8054.07 383
8054.91 340
8055.76 385
8056.61 329
8057.45 314
8058.30 345
8059.15 333
8060.00 356
8060.84 309
8061.69 344
8062.54 351
8063.38 334
8064.23 310
8065.08 331
8065.93 312
8066.77 347
8067.62 294
8068.47 323
8069.32 277
8070.16 352
8071.01 295
8071.86 313
8072.71 311
8073.56 297
8074.40 319
8075.25 332
8076.10 323
8076.95 306
8077.80 373
8078.64 343
8079.49 345
8080.34 325
8081.19 352
8082.04 321
8082.89 295
8083.73 319
8084.58 329
8085.43 348
8086.28 371
8087.13 381
8087.98 378
8088.82 365
8089.67 337
8090.52 343
8091.37 341
8092.22 342
8093.07 301
8093.92 337
8094.77 297
8095.62 333
8096.46 320
8097.31 365
8098.16 306
8099.01 325
8099.86 302
8100.71 334
8101.56 340
8102.41 335
8103.26 336
8104.11 305
8104.96 308
8105.81 285
8106.66 334
8107.51 341
8108.36 354
8109.21 314
8110.06 314
8110.91 308
8111.76 323
8112.61 322
8113.46 325
8114.31 346
8115.16 290
8116.01 353
8116.86 335
8117.71 339
8118.56 336
8119.41 349
8120.26 290
8121.11 369
8121.96 366
8122.81 374
8123.66 318
8124.51 340
8125.36 352
8126.21 352
8127.06 359
8127.91 344
8128.76 342
8129.61 323
8130.46 377
8131.31 360
8132.17 331
8133.02 328
8133.87 309
8134.72 350
8135.57 386
8136.42 344
8137.27 350
8138.12 381
8138.97 346
8139.83 337
8140.68 380
8141.53 442
8142.38 339
8143.23 378
8144.08 353
8144.94 403
8145.79 359
8146.64 358
8147.49 340
8148.34 371
8149.19 334
8150.05 366
8150.90 365
8151.75 366
8152.60 338
8153.45 371
8154.31 366
8155.16 337
8156.01 369
8156.86 351
8157.71 348
8158.57 379
8159.42 392
8160.27 361
8161.12 373
8161.98 319
8162.83 320
8163.68 300
8164.53 310
8165.39 343
8166.24 320
8167.09 326
8167.95 303
8168.80 357
8169.65 336
8170.50 322
8171.36 309
8172.21 320
8173.06 319
8173.92 344
8174.77 314
8175.62 338
8176.48 347
8177.33 387
8178.18 358
8179.04 309
8179.89 335
8180.74 356
8181.60 362
8182.45 322
8183.30 348
8184.16 311
8185.01 346
8185.86 349
8186.72 354
8187.57 298
8188.43 368
8189.28 401
8190.13 365
8190.99 322
8191.84 300
8192.70 332
8193.55 328
8194.40 358
8195.26 358
8196.11 312
8196.97 328
8197.82 398
8198.68 363
8199.53 353
8200.39 303
8201.24 321
8202.09 314
8202.95 280
8203.80 315
8204.66 332
8205.51 339
8206.37 327
8207.22 338
8208.08 356
8208.93 366
8209.79 345
8210.64 350
8211.50 297
8212.35 326
8213.21 315
8214.06 310
8214.92 321
8215.77 257
8216.63 336
8217.49 331
8218.34 327
8219.20 284
8220.05 327
8220.91 378
8221.76 314
8222.62 307
8223.47 358
8224.33 336
8225.19 375
8226.04 343
8226.90 333
8227.75 300
8228.61 292
8229.47 298
8230.32 280
8231.18 325
8232.03 293
8232.89 303
8233.75 324
8234.60 287
8235.46 293
8236.32 326
8237.17 304
8238.03 348
8238.88 325
8239.74 278
8240.60 270
8241.45 323
8242.31 329
8243.17 301
8244.02 335
8244.88 301
8245.74 339
8246.60 327
8247.45 309
8248.31 318
8249.17 270
8250.02 296
8250.88 295
8251.74 282
8252.59 340
8253.45 320
8254.31 317
8255.17 299
8256.02 344
8256.88 319
8257.74 305
8258.60 308
8259.45 292
8260.31 320
8261.17 308
8262.03 314
8262.89 310
8263.74 336
8264.60 317
8265.46 339
8266.32 321
8267.17 370
8268.03 352
8268.89 358
8269.75 322
8270.61 305
8271.47 282
8272.32 314
8273.18 325
8274.04 287
8274.90 300
8275.76 263
8276.62 273
8277.47 299
8278.33 293
8279.19 285
8280.05 308
8280.91 343
8281.77 369
8282.63 320
8283.48 313
8284.34 292
8285.20 291
8286.06 356
8286.92 354
8287.78 327
8288.64 335
8289.50 342
8290.36 341
8291.22 328
8292.08 260
8292.94 317
8293.79 331
8294.65 312
8295.51 312
8296.37 302
8297.23 385
8298.09 373
8298.95 309
8299.81 325
8300.67 328
8301.53 269
8302.39 330
8303.25 342
8304.11 305
8304.97 339
8305.83 295
8306.69 343
8307.55 383
8308.41 311
8309.27 358
8310.13 344
8310.99 331
8311.85 319
8312.71 340
8313.57 331
8314.43 310
8315.29 345
8316.15 360
8317.01 354
8317.88 285
8318.74 320
8319.60 328
8320.46 361
8321.32 354
8322.18 324
8323.04 331
8323.90 333
8324.76 302
8325.62 316
8326.48 291
8327.34 315
8328.21 337
8329.07 332
8329.93 308
8330.79 346
8331.65 327
8332.51 272
8333.37 311
8334.24 307
8335.10 362
8335.96 357
8336.82 328
8337.68 320
8338.54 342
8339.41 330
8340.27 295
8341.13 310
8341.99 310
8342.85 316
8343.71 324
8344.58 341
8345.44 330
8346.30 305
8347.16 306
8348.02 330
8348.89 324
8349.75 306
8350.61 258
8351.47 307
8352.34 300
8353.20 297
8354.06 305
8354.92 316
8355.79 301
8356.65 274
8357.51 306
8358.37 325
8359.24 344
8360.10 335
8360.96 298
8361.83 324
8362.69 359
8363.55 341
8364.41 329
8365.28 294
8366.14 291
8367.00 302
8367.87 316
8368.73 294
8369.59 282
8370.46 347
8371.32 379
8372.18 307
8373.05 318
8373.91 316
8374.77 328
8375.64 320
8376.50 328
8377.37 311
8378.23 332
8379.09 350
8379.96 332
8380.82 319
8381.68 335
8382.55 311
8383.41 364
8384.28 381
8385.14 351
8386.01 347
8386.87 309
8387.73 322
8388.60 323
8389.46 312
8390.33 327
8391.19 321
8392.06 362
8392.92 321
8393.78 342
8394.65 325
8395.51 356
8396.38 313
8397.24 322
8398.11 377
8398.97 325
8399.84 318
8400.70 306
8401.57 269
8402.43 311
8403.30 314
8404.16 353
8405.03 352
8405.89 315
8406.76 320
8407.62 324
8408.49 307
8409.35 326
8410.22 319
8411.08 299
8411.95 340
8412.82 367
8413.68 285
8414.55 355
8415.41 342
8416.28 324
8417.14 318
8418.01 289
8418.88 318
8419.74 345
8420.61 330
8421.47 342
8422.34 305
8423.21 339
8424.07 317
8424.94 337
8425.80 338
8426.67 307
8427.54 325
8428.40 352
8429.27 307
8430.14 346
8431.00 360
8431.87 357
8432.74 338
8433.60 357
8434.47 337
8435.34 315
8436.20 351
8437.07 345
8437.94 320
8438.80 330
8439.67 345
8440.54 365
8441.40 338
8442.27 300
8443.14 343
8444.00 355
8444.87 318
8445.74 370
8446.61 378
8447.47 361
8448.34 376
8449.21 327
8450.08 328
8450.94 361
8451.81 340
8452.68 354
8453.55 382
8454.41 362
8455.28 355
8456.15 410
8457.02 385
8457.88 397
8458.75 440
8459.62 423
8460.49 412
8461.36 437
8462.22 400
8463.09 393
8463.96 399
8464.83 375
8465.70 380
8466.57 375
8467.43 399
8468.30 406
8469.17 430
8470.04 435
8470.91 461
8471.78 538
8472.65 493
8473.51 442
8474.38 413
8475.25 396
8476.12 390
8476.99 354
8477.86 373
8478.73 341
8479.60 343
8480.46 388
8481.33 383
8482.20 348
8483.07 356
8483.94 353
8484.81 354
8485.68 326
8486.55 322
8487.42 335
8488.29 363
8489.16 388
8490.03 364
8490.90 325
8491.77 367
8492.64 393
8493.51 349
8494.37 370
8495.24 341
8496.11 340
8496.98 387
8497.85 370
8498.72 326
8499.59 329
8500.46 412
8501.33 407
8502.20 357
8503.07 337
8503.94 343
8504.82 393
8505.69 325
8506.56 351
8507.43 368
8508.30 415
8509.17 371
8510.04 375
8510.91 367
8511.78 362
8512.65 382
8513.52 396
8514.39 374
8515.26 392
8516.13 351
8517.00 364
8517.87 386
8518.75 364
8519.62 338
8520.49 322
8521.36 341
8522.23 347
8523.10 348
8523.97 356
8524.84 389
8525.71 338
8526.59 345
8527.46 357
8528.33 365
8529.20 372
8530.07 378
8530.94 383
8531.82 328
8532.69 401
8533.56 389
8534.43 350
8535.30 360
8536.17 371
8537.05 378
8537.92 377
8538.79 324
8539.66 361
8540.53 390
8541.41 369
8542.28 360
8543.15 322
8544.02 375
8544.90 391
8545.77 362
8546.64 335
8547.51 375
8548.39 395
8549.26 415
8550.13 437
8551.00 445
8551.88 445
8552.75 468
8553.62 469
8554.49 471
8555.37 495
8556.24 487
8557.11 501
8557.99 478
8558.86 464
8559.73 374
8560.60 335
8561.48 383
8562.35 357
8563.22 345
8564.10 339
8564.97 333
8565.84 392
8566.72 342
8567.59 348
8568.46 364
8569.34 378
8570.21 328
8571.09 301
8571.96 328
8572.83 315
8573.71 327
8574.58 340
8575.45 341
8576.33 306
8577.20 324
8578.08 368
8578.95 342
8579.82 308
8580.70 275
8581.57 305
8582.45 348
8583.32 345
8584.20 341
8585.07 336
8585.94 375
8586.82 345
8587.69 370
8588.57 363
8589.44 321
8590.32 341
8591.19 322
8592.07 332
8592.94 343
8593.82 325
8594.69 316
8595.57 335
8596.44 312
8597.32 329
8598.19 353
8599.07 330
8599.94 342
8600.82 324
8601.69 299
8602.57 294
8603.44 283
8604.32 282
8605.19 302
8606.07 312
8606.94 325
8607.82 339
8608.69 334
8609.57 326
8610.45 282
8611.32 344
8612.20 303
8613.07 303
8613.95 318
8614.82 311
8615.70 307
8616.58 281
8617.45 308
8618.33 334
8619.21 324
8620.08 325
8620.96 269
8621.83 295
8622.71 316
8623.59 312
8624.46 341
8625.34 326
8626.22 322
8627.09 295
8627.97 329
8628.85 335
8629.72 286
8630.60 279
8631.48 325
8632.35 323
8633.23 345
8634.11 341
8634.98 289
8635.86 295
8636.74 332
8637.61 299
8638.49 297
8639.37 288
8640.24 309
8641.12 326
8642.00 310
8642.88 300
8643.75 268
8644.63 303
8645.51 309
8646.39 274
8647.26 284
8648.14 283
8649.02 305
8649.90 319
8650.77 277
8651.65 276
8652.53 265
8653.41 282
8654.29 295
8655.16 289
8656.04 289
8656.92 278
8657.80 284
8658.68 299
8659.55 297
8660.43 273
8661.31 272
8662.19 283
8663.07 319
8663.95 271
8664.82 252
8665.70 307
8666.58 309
8667.46 305
8668.34 335
8669.22 307
8670.10 310
8670.97 308
8671.85 319
8672.73 320
8673.61 267
8674.49 323
8675.37 268
8676.25 339
8677.13 335
8678.01 327
8678.88 299
8679.76 298
8680.64 294
8681.52 265
8682.40 262
8683.28 323
8684.16 350
8685.04 291
8685.92 275
8686.80 271
8687.68 304
8688.56 319
8689.44 321
8690.32 261
8691.20 334
8692.08 315
8692.96 330
8693.84 335
8694.72 320
8695.60 317
8696.48 348
8697.36 340
8698.24 358
8699.12 300
8700.00 282
8700.88 338
8701.76 288
8702.64 274
8703.52 267
8704.40 295
8705.28 300
8706.16 283
8707.04 300
8707.92 322
8708.80 327
8709.68 294
8710.56 289
8711.44 293
8712.33 300
8713.21 273
8714.09 305
8714.97 306
8715.85 312
8716.73 321
8717.61 306
8718.49 325
8719.37 304
8720.25 251
8721.14 264
8722.02 280
8722.90 332
8723.78 324
8724.66 278
8725.54 267
8726.42 256
8727.31 299
8728.19 312
8729.07 317
8729.95 297
8730.83 323
8731.72 324
8732.60 347
8733.48 354
8734.36 323
8735.24 312
8736.12 336
8737.01 317
8737.89 279
8738.77 285
8739.65 286
8740.54 261
8741.42 293
8742.30 274
8743.18 253
8744.07 294
8744.95 280
8745.83 286
8746.71 317
8747.60 289
8748.48 300
8749.36 285
8750.24 334
8751.13 286
8752.01 274
8752.89 333
8753.77 307
8754.66 318
8755.54 317
8756.42 315
8757.31 350
8758.19 329
8759.07 308
8759.96 311
8760.84 319
8761.72 348
8762.61 346
8763.49 289
8764.37 295
8765.26 301
8766.14 283
8767.02 298
8767.91 284
8768.79 270
8769.68 300
8770.56 302
8771.44 288
8772.33 289
8773.21 300
8774.09 321
8774.98 277
8775.86 303
8776.75 293
8777.63 289
8778.52 314
8779.40 268
8780.28 285
8781.17 306
8782.05 279
8782.94 342
8783.82 318
8784.71 244
8785.59 258
8786.47 274
8787.36 289
8788.24 287
8789.13 313
8790.01 296
8790.90 286
8791.78 300
8792.67 330
8793.55 283
8794.44 275
8795.32 268
8796.21 300
8797.09 285
8797.98 306
8798.86 310
8799.75 304
8800.63 274
8801.52 296
8802.41 285
8803.29 283
8804.18 243
8805.06 247
8805.95 263
8806.83 280
8807.72 307
8808.60 270
8809.49 275
8810.38 271
8811.26 305
8812.15 280
8813.03 254
8813.92 261
8814.81 274
8815.69 307
8816.58 270
8817.46 276
8818.35 302
8819.24 268
8820.12 282
8821.01 250
8821.89 253
8822.78 247
8823.67 256
8824.55 257
8825.44 302
8826.33 264
8827.21 280
8828.10 282
8828.99 283
8829.87 222
8830.76 243
8831.65 248
8832.53 304
8833.42 288
8834.31 277
8835.20 253
8836.08 283
8836.97 288
8837.86 241
8838.74 242
8839.63 246
8840.52 284
8841.41 272
8842.29 261
8843.18 257
8844.07 254
8844.96 242
8845.84 232
8846.73 254
8847.62 269
8848.51 287
8849.39 264
8850.28 277
8851.17 277
8852.06 233
8852.95 288
8853.83 251
8854.72 245
8855.61 246
8856.50 273
8857.39 263
8858.27 261
8859.16 266
8860.05 250
8860.94 278
8861.83 288
8862.72 252
8863.60 215
8864.49 234
8865.38 275
8866.27 274
8867.16 298
8868.05 262
8868.94 321
8869.83 265
8870.71 261
8871.60 237
8872.49 298
8873.38 267
8874.27 281
8875.16 241
8876.05 269
8876.94 226
8877.83 249
8878.72 270
8879.60 246
8880.49 263
8881.38 238
8882.27 276
8883.16 277
8884.05 234
8884.94 215
8885.83 252
8886.72 239
8887.61 259
8888.50 222
8889.39 209
8890.28 251
8891.17 282
8892.06 261
8892.95 238
8893.84 213
8894.73 252
8895.62 283
8896.51 253
8897.40 246
8898.29 239
8899.18 261
8900.07 233
8900.96 227
8901.85 214
8902.74 220
8903.63 265
8904.52 283
8905.41 214
8906.30 243
8907.19 213
8908.08 260
8908.98 258
8909.87 225
8910.76 221
8911.65 242
8912.54 245
8913.43 234
8914.32 260
8915.21 263
8916.10 241
8916.99 243
8917.89 243
8918.78 245
8919.67 227
8920.56 276
8921.45 291
8922.34 222
8923.23 221
8924.13 251
8925.02 290
8925.91 286
8926.80 254
8927.69 222
8928.58 271
8929.48 266
8930.37 223
8931.26 199
8932.15 259
8933.04 244
8933.93 253
8934.83 209
8935.72 197
8936.61 259
8937.50 252
8938.40 233
8939.29 238
8940.18 212
8941.07 217
8941.96 250
8942.86 221
8943.75 217
8944.64 213
8945.53 282
8946.43 264
8947.32 248
8948.21 287
8949.11 241
8950.00 201
8950.89 218
8951.78 240
8952.68 187
8953.57 213
8954.46 193
8955.36 229
8956.25 213
8957.14 224
8958.04 230
8958.93 261
8959.82 239
8960.72 229
8961.61 233
8962.50 260
8963.40 252
8964.29 232
8965.18 253
8966.08 246
8966.97 279
8967.86 232
8968.76 230
8969.65 234
8970.54 272
8971.44 257
8972.33 256
8973.23 235
8974.12 215
8975.01 234
8975.91 220
8976.80 194
8977.70 224
8978.59 204
8979.49 258
8980.38 244
8981.27 213
8982.17 212
8983.06 236
8983.96 175
8984.85 190
8985.75 233
8986.64 230
8987.54 250
8988.43 278
8989.33 238
8990.22 244
8991.12 236
8992.01 231
8992.90 225
8993.80 258
8994.69 240
8995.59 220
8996.49 208
8997.38 242
8998.28 230
8999.17 204
9000.07 223
9000.96 225
9001.86 222
9002.75 224
9003.65 248
9004.54 239
9005.44 240
9006.33 215
9007.23 212
9008.13 226
9009.02 240
9009.92 190
9010.81 220
9011.71 216
9012.60 206
9013.50 245
9014.40 229
9015.29 254
9016.19 185
9017.09 186
9017.98 207
9018.88 216
9019.77 211
9020.67 231
9021.57 233
9022.46 239
9023.36 192
9024.26 226
9025.15 210
9026.05 215
9026.95 239
9027.84 258
9028.74 232
9029.64 221
9030.53 224
9031.43 207
9032.33 246
9033.22 212
9034.12 203
9035.02 223
9035.91 238
9036.81 221
9037.71 221
9038.61 227
9039.50 225
9040.40 240
9041.30 228
9042.20 206
9043.09 203
9043.99 236
9044.89 207
9045.79 220
9046.68 206
9047.58 203
9048.48 216
9049.38 242
9050.27 218
9051.17 213
9052.07 240
9052.97 237
9053.87 220
9054.76 227
9055.66 240
9056.56 196
9057.46 244
9058.36 224
9059.25 235
9060.15 204
9061.05 205
9061.95 229
9062.85 217
9063.75 228
9064.64 218
9065.54 215
9066.44 208
9067.34 220
9068.24 245
9069.14 228
9070.04 245
9070.94 252
9071.83 236
9072.73 222
9073.63 227
9074.53 222
9075.43 201
9076.33 211
9077.23 220
9078.13 236
9079.03 211
9079.93 236
9080.83 215
9081.72 226
9082.62 238
9083.52 190
9084.42 235
9085.32 258
9086.22 212
9087.12 203
9088.02 225
9088.92 214
9089.82 213
9090.72 237
9091.62 243
9092.52 232
9093.42 197
9094.32 218
9095.22 225
9096.12 195
9097.02 208
9097.92 227
9098.82 225
9099.72 229
9100.62 184
9101.52 224
9102.42 240
9103.32 241
9104.22 242
9105.12 267
9106.02 231
9106.92 231
9107.83 186
9108.73 222
9109.63 235
9110.53 236
9111.43 241
9112.33 210
9113.23 261
9114.13 225
9115.03 213
9115.93 210
9116.83 216
9117.74 208
9118.64 221
9119.54 209
9120.44 188
9121.34 185
9122.24 210
9123.14 228
9124.04 224
9124.95 240
9125.85 215
9126.75 237
9127.65 205
9128.55 187
9129.45 198
9130.36 241
9131.26 237
9132.16 232
9133.06 182
9133.96 215
9134.87 234
9135.77 218
9136.67 221
9137.57 214
9138.47 217
9139.38 220
9140.28 212
9141.18 202
9142.08 212
9142.99 204
9143.89 185
9144.79 174
9145.69 226
9146.60 234
9147.50 204
9148.40 260
9149.30 206
9150.21 232
9151.11 204
9152.01 218
9152.92 213
9153.82 204
9154.72 203
9155.62 227
9156.53 230
9157.43 238
9158.33 223
9159.24 244
9160.14 207
9161.04 215
9161.95 201
9162.85 242
9163.75 224
9164.66 255
9165.56 267
9166.46 255
9167.37 226
9168.27 218
9169.17 238
9170.08 223
9170.98 234
9171.89 242
9172.79 201
9173.69 210
9174.60 203
9175.50 230
9176.41 202
9177.31 246
9178.21 233
9179.12 197
9180.02 231
9180.93 240
9181.83 193
9182.74 196
9183.64 211
9184.54 204
9185.45 198
9186.35 207
9187.26 181
9188.16 185
9189.07 239
9189.97 238
9190.88 249
9191.78 191
9192.69 220
9193.59 205
9194.50 210
9195.40 224
9196.31 211
9197.21 238
9198.12 221
9199.02 214
9199.93 234
9200.83 239
9201.74 212
9202.64 240
9203.55 234
9204.45 230
9205.36 214
9206.26 245
9207.17 211
9208.08 214
9208.98 199
9209.89 254
9210.79 222
9211.70 201
9212.60 201
9213.51 230
9214.42 208
9215.32 235
9216.23 197
9217.13 199
9218.04 223
9218.95 186
9219.85 211
9220.76 209
9221.66 207
9222.57 224
9223.48 210
9224.38 213
9225.29 220
9226.20 227
9227.10 238
9228.01 211
9228.92 205
9229.82 227
9230.73 256
9231.64 201
9232.54 169
9233.45 191
9234.36 207
9235.26 212
9236.17 216
9237.08 197
9237.99 183
9238.89 196
9239.80 179
9240.71 191
9241.61 216
9242.52 211
9243.43 215
9244.34 237
9245.24 197
9246.15 195
9247.06 215
9247.97 216
9248.87 203
9249.78 221
9250.69 244
9251.60 227
9252.50 194
9253.41 190
9254.32 200
9255.23 199
9256.14 223
9257.04 224
9257.95 246
9258.86 214
9259.77 201
9260.68 216
9261.59 195
9262.49 220
9263.40 213
9264.31 209
9265.22 222
9266.13 230
9267.04 242
9267.94 251
9268.85 227
9269.76 197
9270.67 186
9271.58 214
9272.49 207
9273.40 212
9274.31 231
9275.21 249
9276.12 219
9277.03 238
9277.94 219
9278.85 202
9279.76 187
9280.67 232
9281.58 212
9282.49 220
9283.40 245
9284.31 187
9285.22 230
9286.12 213
9287.03 190
9287.94 206
9288.85 209
9289.76 225
9290.67 200
9291.58 206
9292.49 203
9293.40 204
9294.31 196
9295.22 192
9296.13 221
9297.04 196
9297.95 203
9298.86 212
9299.77 202
9300.68 204
9301.59 199
9302.50 197
9303.41 237
9304.32 265
9305.23 242
9306.14 236
9307.05 190
9307.96 193
9308.88 226
9309.79 226
9310.70 204
9311.61 247
9312.52 253
9313.43 219
9314.34 192
9315.25 181
9316.16 212
9317.07 198
9317.98 223
9318.89 208
9319.81 214
9320.72 212
9321.63 191
9322.54 204
9323.45 208
9324.36 198
9325.27 235
9326.18 193
9327.10 200
9328.01 187
9328.92 182
9329.83 208
9330.74 214
9331.65 197
9332.57 215
9333.48 223
9334.39 227
9335.30 214
9336.21 204
9337.12 195
9338.04 214
9338.95 246
9339.86 201
9340.77 199
9341.69 220
9342.60 202
9343.51 203
9344.42 196
9345.33 213
9346.25 217
9347.16 208
9348.07 228
9348.98 245
9349.90 232
9350.81 186
9351.72 210
9352.63 190
9353.55 210
9354.46 224
9355.37 203
9356.29 198
9357.20 190
9358.11 217
9359.02 210
9359.94 219
9360.85 202
9361.76 179
9362.68 207
9363.59 230
9364.50 219
9365.42 216
9366.33 206
9367.24 194
9368.16 208
9369.07 206
9369.98 202
9370.90 216
9371.81 219
9372.73 224
9373.64 209
9374.55 222
9375.47 188
9376.38 202
9377.29 217
9378.21 201
9379.12 203
9380.04 212
9380.95 219
9381.86 189
9382.78 174
9383.69 205
9384.61 219
9385.52 227
9386.44 237
9387.35 196
9388.26 177
9389.18 178
9390.09 228
9391.01 207
9391.92 203
9392.84 213
9393.75 203
9394.67 230
9395.58 207
9396.50 223
9397.41 194
9398.33 183
9399.24 218
9400.16 200
9401.07 200
9401.99 193
9402.90 218
9403.82 214
9404.73 214
9405.65 205
9406.56 216
9407.48 224
9408.39 205
9409.31 190
9410.22 197
9411.14 230
9412.06 212
9412.97 192
9413.89 177
9414.80 169
9415.72 210
9416.63 190
9417.55 194
9418.47 206
9419.38 205
9420.30 216
9421.21 201
9422.13 189
9423.05 212
9423.96 219
9424.88 210
9425.80 203
9426.71 212
9427.63 204
9428.54 190
9429.46 190
9430.38 179
9431.29 230
9432.21 239
9433.13 197
9434.04 188
9434.96 204
9435.88 189
9436.79 198
9437.71 198
9438.63 205
9439.55 197
9440.46 191
9441.38 170
9442.30 190
9443.21 184
9444.13 192
9445.05 240
9445.96 216
9446.88 194
9447.80 189
9448.72 196
9449.63 216
9450.55 231
9451.47 188
9452.39 232
9453.30 232
9454.22 255
9455.14 184
9456.06 201
9456.98 215
9457.89 221
9458.81 193
9459.73 206
9460.65 189
9461.57 221
9462.48 221
9463.40 201
9464.32 165
9465.24 178
9466.16 199
9467.07 225
9467.99 207
9468.91 190
9469.83 200
9470.75 209
9471.67 206
9472.58 176
9473.50 213
9474.42 241
9475.34 228
9476.26 228
9477.18 233
9478.10 209
9479.02 221
9479.93 205
9480.85 199
9481.77 199
9482.69 227
9483.61 203
9484.53 212
9485.45 199
9486.37 193
9487.29 204
9488.21 188
9489.13 167
9490.05 179
9490.97 178
9491.88 214
9492.80 182
9493.72 223
9494.64 202
9495.56 231
9496.48 206
9497.40 193
9498.32 204
9499.24 173
9500.16 180
9501.08 238
9502.00 214
9502.92 194
9503.84 220
9504.76 201
9505.68 184
9506.60 160
9507.52 177
9508.44 216
9509.36 227
9510.28 226
9511.20 209
9512.12 190
9513.05 195
9513.97 206
9514.89 217
9515.81 198
9516.73 202
9517.65 212
9518.57 210
9519.49 208
9520.41 172
9521.33 162
9522.25 184
9523.17 249
9524.09 203
9525.02 189
9525.94 169
9526.86 206
9527.78 190
9528.70 225
9529.62 213
9530.54 189
9531.46 183
9532.39 179
9533.31 184
9534.23 210
9535.15 204
9536.07 222
9536.99 213
9537.92 223
9538.84 245
9539.76 202
9540.68 187
9541.60 202
9542.53 242
9543.45 209
9544.37 218
9545.29 189
9546.21 232
9547.14 242
9548.06 213
9548.98 194
9549.90 209
9550.82 220
9551.75 196
9552.67 192
9553.59 194
9554.51 207
9555.44 200
9556.36 217
9557.28 197
9558.21 169
9559.13 175
9560.05 183
9560.97 176
9561.90 176
9562.82 168
9563.74 177
9564.67 181
9565.59 205
9566.51 246
9567.43 219
9568.36 203
9569.28 198
9570.20 224
9571.13 176
9572.05 179
9572.97 200
9573.90 228
9574.82 199
9575.74 181
9576.67 222
9577.59 171
9578.52 218
9579.44 209
9580.36 208
9581.29 149
9582.21 187
9583.13 202
9584.06 206
9584.98 163
9585.91 196
9586.83 196
9587.76 225
9588.68 198
9589.60 184
9590.53 191
9591.45 195
9592.38 203
9593.30 238
9594.23 208
9595.15 186
9596.07 240
9597.00 188
9597.92 219
9598.85 220
9599.77 229
9600.70 210
9601.62 220
9602.55 199
9603.47 179
9604.40 191
9605.32 221
9606.25 259
9607.17 242
9608.10 223
9609.02 170
9609.95 204
9610.87 244
9611.80 204
9612.72 181
9613.65 218
9614.57 234
9615.50 222
9616.43 209
9617.35 166
9618.28 236
9619.20 225
9620.13 194
9621.05 213
9621.98 212
9622.91 203
9623.83 213
9624.76 211
9625.68 226
9626.61 187
9627.54 253
9628.46 231
9629.39 240
9630.31 234
9631.24 242
9632.17 251
9633.09 231
9634.02 230
9634.95 250
9635.87 236
9636.80 208
9637.72 285
9638.65 248
9639.58 262
9640.50 264
9641.43 301
9642.36 261
9643.28 267
9644.21 234
9645.14 254
9646.07 247
9646.99 203
9647.92 285
9648.85 296
9649.77 299
9650.70 311
9651.63 282
9652.56 264
9653.48 314
9654.41 236
9655.34 240
9656.26 230
9657.19 248
9658.12 230
9659.05 257
9659.98 231
9660.90 229
9661.83 242
9662.76 225
9663.69 206
9664.61 225
9665.54 238
9666.47 214
9667.40 218
9668.33 226
9669.25 243
9670.18 235
9671.11 223
9672.04 222
9672.97 228
9673.89 208
9674.82 205
9675.75 236
9676.68 233
9677.61 210
9678.54 236
9679.47 259
9680.39 238
9681.32 198
9682.25 192
9683.18 230
9684.11 234
9685.04 233
9685.97 220
9686.90 259
9687.82 271
9688.75 240
9689.68 241
9690.61 241
9691.54 253
9692.47 256
9693.40 254
9694.33 234
9695.26 227
9696.19 277
9697.12 282
9698.05 274
9698.98 230
9699.90 249
9700.83 287
9701.76 253
9702.69 236
9703.62 258
9704.55 243
9705.48 231
9706.41 239
9707.34 261
9708.27 216
9709.20 245
9710.13 250
9711.06 258
9711.99 242
9712.92 204
9713.85 210
9714.78 241
9715.71 241
9716.64 225
9717.57 223
9718.50 262
9719.44 202
9720.37 210
9721.30 218
9722.23 218
9723.16 244
9724.09 207
9725.02 223
9725.95 192
9726.88 240
9727.81 228
9728.74 234
9729.67 272
9730.60 263
9731.54 253
9732.47 277
9733.40 267
9734.33 250
9735.26 246
9736.19 234
9737.12 243
9738.05 261
9738.99 237
9739.92 226
9740.85 256
9741.78 221
9742.71 221
9743.64 205
9744.57 225
9745.51 239
9746.44 235
9747.37 239
9748.30 251
9749.23 266
9750.17 259
9751.10 246
9752.03 252
9752.96 294
9753.89 247
9754.83 270
9755.76 253
9756.69 264
9757.62 233
9758.56 263
9759.49 251
9760.42 235
9761.35 229
9762.29 239
9763.22 276
9764.15 228
9765.08 270
9766.02 259
9766.95 257
9767.88 234
9768.81 258
9769.75 286
9770.68 263
9771.61 228
9772.55 242
9773.48 237
9774.41 285
9775.35 265
9776.28 241
9777.21 284
9778.14 270
9779.08 273
9780.01 324
9780.94 299
9781.88 261
9782.81 305
9783.75 334
9784.68 307
9785.61 232
9786.55 239
9787.48 270
9788.41 259
9789.35 235
9790.28 260
9791.22 269
9792.15 225
9793.08 237
9794.02 252
9794.95 252
9795.89 278
9796.82 283
9797.75 241
9798.69 273
9799.62 272
9800.56 296
9801.49 265
9802.43 223
9803.36 208
9804.29 230
9805.23 226
9806.16 205
9807.10 230
9808.03 254
9808.97 210
9809.90 215
9810.84 192
9811.77 225
9812.71 239
9813.64 190
9814.58 203
9815.51 204
9816.45 189
9817.38 243
9818.32 249
9819.25 248
9820.19 211
9821.12 232
9822.06 248
9822.99 202
9823.93 198
9824.87 220
9825.80 258
9826.74 220
9827.67 237
9828.61 252
9829.54 215
9830.48 264
9831.42 256
9832.35 233
9833.29 223
9834.22 211
9835.16 228
9836.10 206
9837.03 203
9837.97 198
9838.90 250
9839.84 207
9840.78 211
9841.71 196
9842.65 220
9843.59 250
9844.52 224
9845.46 212
9846.40 225
9847.33 243
9848.27 242
9849.20 257
9850.14 198
9851.08 226
9852.02 260
9852.95 290
9853.89 202
9854.83 223
9855.76 218
9856.70 264
9857.64 231
9858.57 252
9859.51 246
9860.45 236
9861.39 243
9862.32 210
9863.26 230
9864.20 233
9865.14 236
9866.07 244
9867.01 246
9867.95 224
9868.89 261
9869.82 231
9870.76 260
9871.70 207
9872.64 200
9873.57 235
9874.51 229
9875.45 250
9876.39 226
9877.33 276
9878.26 211
9879.20 226
9880.14 227
9881.08 225
9882.02 206
9882.96 230
9883.89 232
9884.83 280
9885.77 233
9886.71 246
9887.65 237
9888.59 215
9889.52 233
9890.46 226
9891.40 234
9892.34 223
9893.28 245
9894.22 240
9895.16 222
9896.10 223
9897.03 217
9897.97 234
9898.91 257
9899.85 211
9900.79 254
9901.73 236
9902.67 234
9903.61 247
9904.55 237
9905.49 245
9906.43 244
9907.37 267
9908.31 255
9909.25 274
9910.18 233
9911.12 252
9912.06 272
9913.00 297
9913.94 268
9914.88 265
9915.82 251
9916.76 251
9917.70 267
9918.64 257
9919.58 317
9920.52 286
9921.46 293
9922.40 335
9923.34 419
9924.28 456
9925.22 487
9926.16 566
9927.10 529
9928.05 521
9928.99 471
9929.93 452
9930.87 437
9931.81 419
9932.75 373
9933.69 296
9934.63 278
9935.57 295
9936.51 270
9937.45 246
9938.39 220
9939.33 259
9940.27 268
9941.22 279
9942.16 240
9943.10 221
9944.04 232
9944.98 270
9945.92 268
9946.86 254
9947.80 250
9948.75 223
9949.69 221
9950.63 227
9951.57 219
9952.51 228
9953.45 251
9954.40 235
9955.34 243
9956.28 218
9957.22 200
9958.16 216
9959.10 246
9960.05 222
9960.99 227
9961.93 225
9962.87 209
9963.81 202
9964.76 230
9965.70 269
9966.64 249
9967.58 241
9968.53 226
9969.47 250
9970.41 248
9971.35 244
9972.30 230
9973.24 242
9974.18 215
9975.12 195
9976.07 188
9977.01 213
9977.95 205
9978.89 191
9979.84 198
9980.78 230
9981.72 191
9982.67 194
9983.61 236
9984.55 228
9985.50 233
9986.44 245
9987.38 209
9988.33 228
9989.27 232
9990.21 213
9991.16 212
9992.10 214
9993.04 186
9993.99 213
9994.93 209
9995.87 213
9996.82 219
9997.76 196
9998.70 239
9999.65 256
10000.59 251
10001.54 231
10002.48 241
10003.42 219
10004.37 225
10005.31 223
10006.26 222
10007.20 198
10008.14 236
10009.09 243
10010.03 261
10010.98 239
10011.92 231
10012.87 216
10013.81 242
10014.76 211
10015.70 205
10016.64 226
10017.59 201
10018.53 182
10019.48 232
10020.42 196
10021.37 209
10022.31 230
10023.26 215
10024.20 222
10025.15 207
10026.09 223
10027.04 202
10027.98 193
10028.93 238
10029.87 250
10030.82 222
10031.76 195
10032.71 176
10033.66 197
10034.60 207
10035.55 210
10036.49 217
10037.44 204
10038.38 243
10039.33 197
10040.27 223
10041.22 193
10042.17 226
10043.11 193
10044.06 198
10045.00 192
10045.95 203
10046.90 205
10047.84 208
10048.79 212
10049.73 174
10050.68 203
10051.63 227
10052.57 204
10053.52 200
10054.47 226
10055.41 230
10056.36 227
10057.31 211
10058.25 194
10059.20 193
10060.15 216
10061.09 190
10062.04 180
10062.99 177
10063.93 202
10064.88 217
10065.83 181
10066.77 171
10067.72 189
10068.67 213
10069.61 218
10070.56 192
10071.51 195
10072.46 207
10073.40 189
10074.35 196
10075.30 189
10076.25 197
10077.19 181
10078.14 158
10079.09 188
10080.04 182
10080.98 182
10081.93 227
10082.88 229
10083.83 206
10084.77 202
10085.72 150
10086.67 195
10087.62 223
10088.57 202
10089.51 203
10090.46 163
10091.41 209
10092.36 217
10093.31 177
10094.26 180
10095.20 158
10096.15 189
10097.10 197
10098.05 198
10099.00 187
10099.95 180
10100.89 168
10101.84 205
10102.79 179
10103.74 176
10104.69 184
10105.64 187
10106.59 188
10107.54 176
10108.49 168
10109.43 161
10110.38 189
10111.33 174
10112.28 161
10113.23 182
10114.18 181
10115.13 173
10116.08 162
10117.03 195
10117.98 202
10118.93 205
10119.88 201
10120.83 193
10121.78 164
10122.72 193
10123.67 175
10124.62 195
10125.57 175
10126.52 140
10127.47 183
10128.42 187
10129.37 195
10130.32 164
10131.27 146
10132.22 192
10133.17 200
10134.12 167
10135.07 176
10136.02 184
10136.97 214
10137.92 168
10138.88 172
10139.83 169
10140.78 174
10141.73 170
10142.68 186
10143.63 153
10144.58 156
10145.53 204
10146.48 187
10147.43 173
10148.38 163
10149.33 162
10150.28 201
10151.23 160
10152.19 152
10153.14 174
10154.09 154
10155.04 156
10155.99 154
10156.94 196
10157.89 184
10158.84 201
10159.80 200
10160.75 188
10161.70 165
10162.65 176
10163.60 160
10164.55 185
10165.50 190
10166.46 166
10167.41 197
10168.36 150
10169.31 164
10170.26 177
10171.21 164
10172.17 149
10173.12 164
10174.07 184
10175.02 186
10175.98 151
10176.93 198
10177.88 172
10178.83 191
10179.78 189
10180.74 171
10181.69 162
10182.64 157
10183.59 196
10184.55 181
10185.50 159
10186.45 183
10187.40 189
10188.36 227
10189.31 202
10190.26 144
10191.22 155
10192.17 174
10193.12 213
10194.07 169
10195.03 145
10195.98 181
10196.93 177
10197.89 166
10198.84 163
10199.79 152
10200.75 198
10201.70 178
10202.65 189
10203.61 169
10204.56 204
10205.51 161
10206.47 190
10207.42 152
10208.37 178
10209.33 196
10210.28 195
10211.24 195
10212.19 153
10213.14 169
10214.10 186
10215.05 196
10216.00 177
10216.96 171
10217.91 198
10218.87 185
10219.82 178
10220.78 162
10221.73 181
10222.68 165
10223.64 180
10224.59 177
10225.55 149
10226.50 152
10227.46 154
10228.41 152
10229.37 172
10230.32 172
10231.27 164
10232.23 164
10233.18 179
10234.14 164
10235.09 152
10236.05 163
10237.00 164
10237.96 173
10238.91 159
10239.87 166
10240.82 212
10241.78 173
10242.73 176
10243.69 166
10244.65 184
10245.60 155
10246.56 168
10247.51 164
10248.47 158
10249.42 169
10250.38 194
10251.33 162
10252.29 172
10253.25 176
10254.20 189
10255.16 167
10256.11 154
10257.07 188
10258.02 200
10258.98 195
10259.94 208
10260.89 203
10261.85 185
10262.81 190
10263.76 191
10264.72 195
10265.67 176
10266.63 159
10267.59 169
10268.54 161
10269.50 154
10270.46 180
10271.41 152
10272.37 147
10273.33 139
10274.28 175
10275.24 186
10276.20 171
10277.15 149
10278.11 161
10279.07 184
10280.02 162
10280.98 145
10281.94 169
10282.90 169
10283.85 162
10284.81 143
10285.77 136
10286.72 159
10287.68 166
10288.64 142
10289.60 143
10290.55 169
10291.51 177
10292.47 167
10293.43 156
10294.38 157
10295.34 154
10296.30 185
10297.26 170
10298.22 138
10299.17 148
10300.13 184
10301.09 192
10302.05 138
10303.01 179
10303.96 197
10304.92 203
10305.88 175
10306.84 149
10307.80 181
10308.75 180
10309.71 166
10310.67 172
10311.63 169
10312.59 157
10313.55 174
10314.51 168
10315.46 168
10316.42 166
10317.38 139
10318.34 148
10319.30 155
10320.26 160
10321.22 141
10322.18 162
10323.14 151
10324.09 147
10325.05 154
10326.01 146
10326.97 166
10327.93 171
10328.89 185
10329.85 178
10330.81 174
10331.77 161
10332.73 184
10333.69 147
10334.65 155
10335.61 140
10336.57 178
10337.53 144
10338.49 150
10339.45 178
10340.40 152
10341.36 145
10342.32 146
10343.28 138
10344.24 163
10345.20 180
10346.16 180
10347.12 166
10348.08 162
10349.05 203
10350.01 161
10350.97 148
10351.93 164
10352.89 176
10353.85 160
10354.81 141
10355.77 167
10356.73 161
10357.69 162
10358.65 160
10359.61 161
10360.57 149
10361.53 147
10362.49 163
10363.45 149
10364.41 150
10365.38 149
10366.34 173
10367.30 167
10368.26 177
10369.22 172
10370.18 132
10371.14 160
10372.10 168
10373.06 162
10374.03 166
10374.99 166
10375.95 160
10376.91 192
10377.87 165
10378.83 180
10379.80 142
10380.76 174
10381.72 137
10382.68 144
10383.64 173
10384.60 147
10385.57 166
10386.53 174
10387.49 202
10388.45 163
10389.41 185
10390.38 164
10391.34 175
10392.30 157
10393.26 170
10394.23 174
10395.19 167
10396.15 170
10397.11 160
10398.07 144
10399.04 135
10400.00 168
10400.96 149
10401.93 150
10402.89 159
10403.85 148
10404.81 182
10405.78 156
10406.74 131
10407.70 176
10408.67 171
10409.63 170
10410.59 166
10411.55 178
10412.52 153
10413.48 173
10414.44 186
10415.41 181
10416.37 212
10417.33 185
10418.30 198
10419.26 219
10420.22 184
10421.19 204
10422.15 189
10423.12 173
10424.08 155
10425.04 175
10426.01 187
10426.97 150
10427.93 139
10428.90 175
10429.86 170
10430.83 172
10431.79 117
10432.75 125
10433.72 148
10434.68 164
10435.65 154
10436.61 146
10437.58 141
10438.54 157
10439.50 145
10440.47 138
10441.43 141
10442.40 166
10443.36 173
10444.33 175
10445.29 145
10446.26 146
10447.22 161
10448.19 185
10449.15 187
10450.12 144
10451.08 151
10452.05 169
10453.01 187
10453.98 177
10454.94 130
10455.91 132
10456.87 163
10457.84 165
10458.80 145
10459.77 137
10460.73 142
10461.70 181
10462.66 168
10463.63 138
10464.59 127
10465.56 143
10466.53 160
10467.49 148
10468.46 159
10469.42 148
10470.39 167
10471.35 187
10472.32 135
10473.29 128
10474.25 134
10475.22 186
10476.18 164
10477.15 122
10478.12 143
10479.08 148
10480.05 160
10481.02 189
10481.98 163
10482.95 130
10483.91 156
10484.88 163
10485.85 160
10486.81 130
10487.78 165
10488.75 162
10489.71 182
10490.68 187
10491.65 161
10492.61 154
10493.58 158
10494.55 171
10495.52 161
10496.48 174
10497.45 165
10498.42 176
10499.38 147
10500.35 129
10501.32 153
10502.29 141
10503.25 146
10504.22 151
10505.19 144
10506.16 133
10507.12 137
10508.09 167
10509.06 135
10510.03 141
10510.99 174
10511.96 150
10512.93 152
10513.90 146
10514.87 136
10515.83 124
10516.80 169
10517.77 164
10518.74 161
10519.71 167
10520.67 144
10521.64 135
10522.61 155
10523.58 159
10524.55 150
10525.51 170
10526.48 146
10527.45 173
10528.42 143
10529.39 162
10530.36 183
10531.33 147
10532.29 172
10533.26 189
10534.23 159
10535.20 127
10536.17 151
10537.14 159
10538.11 130
10539.08 157
10540.05 159
10541.01 144
10541.98 173
10542.95 136
10543.92 145
10544.89 131
10545.86 132
10546.83 138
10547.80 134
10548.77 137
10549.74 136
10550.71 141
10551.68 143
10552.65 148
10553.62 151
10554.59 157
10555.56 185
10556.53 143
10557.50 138
10558.47 153
10559.44 139
10560.41 170
10561.38 151
10562.35 165
10563.32 165
10564.29 178
10565.26 165
10566.23 146
10567.20 141
10568.17 153
10569.14 154
10570.11 156
10571.08 134
10572.05 124
10573.02 144
10573.99 146
10574.96 132
10575.93 131
10576.90 146
10577.87 141
10578.84 145
10579.82 152
10580.79 143
10581.76 132
10582.73 137
10583.70 136
10584.67 148
10585.64 153
10586.61 133
10587.58 130
10588.56 133
10589.53 133
10590.50 139
10591.47 155
10592.44 138
10593.41 161
10594.38 160
10595.36 159
10596.33 139
10597.30 113
10598.27 151
10599.24 149
10600.21 160
10601.19 150
10602.16 171
10603.13 145
10604.10 139
10605.07 164
10606.05 142
10607.02 128
10607.99 156
10608.96 143
10609.93 162
10610.91 153
10611.88 139
10612.85 163
10613.82 179
10614.80 177
10615.77 137
10616.74 142
10617.71 132
10618.69 149
10619.66 135
10620.63 143
10621.61 123
10622.58 161
10623.55 165
10624.52 131
10625.50 123
10626.47 150
10627.44 144
10628.42 140
10629.39 134
10630.36 152
10631.34 126
10632.31 171
10633.28 158
10634.26 135
10635.23 133
10636.20 133
10637.18 163
10638.15 177
10639.12 176
10640.10 154
10641.07 131
10642.04 164
10643.02 134
10643.99 151
10644.97 173
10645.94 149
10646.91 121
10647.89 136
10648.86 141
10649.84 161
10650.81 132
10651.78 149
10652.76 157
10653.73 151
10654.71 142
10655.68 130
10656.66 127
10657.63 121
10658.60 127
10659.58 148
10660.55 138
10661.53 128
10662.50 149
10663.48 172
10664.45 128
10665.43 110
10666.40 145
10667.38 146
10668.35 145
10669.33 145
10670.30 165
10671.28 138
10672.25 150
10673.23 156
10674.20 142
10675.18 146
10676.15 141
10677.13 160
10678.10 139
10679.08 150
10680.05 130
10681.03 154
10682.01 167
10682.98 156
10683.96 137
10684.93 156
10685.91 166
10686.88 149
10687.86 152
10688.84 148
10689.81 147
10690.79 123
10691.76 134
10692.74 147
10693.72 160
10694.69 129
10695.67 142
10696.64 110
10697.62 140
10698.60 146
10699.57 122
10700.55 134
10701.53 117
10702.50 127
10703.48 137
10704.46 127
10705.43 127
10706.41 124
10707.39 131
10708.36 151
10709.34 121
10710.32 128
10711.29 117
10712.27 155
10713.25 129
10714.22 138
10715.20 107
10716.18 120
10717.16 130
10718.13 122
10719.11 135
10720.09 126
10721.07 142
10722.04 145
10723.02 174
10724.00 128
10724.98 165
10725.95 131
10726.93 155
10727.91 139
10728.89 133
10729.86 125
10730.84 162
10731.82 126
10732.80 155
10733.78 163
10734.75 126
10735.73 130
10736.71 128
10737.69 144
10738.67 156
10739.64 148
10740.62 136
10741.60 129
10742.58 127
10743.56 147
10744.54 121
10745.51 140
10746.49 163
10747.47 163
10748.45 119
10749.43 124
10750.41 159
10751.39 137
10752.36 138
10753.34 121
10754.32 144
10755.30 154
10756.28 150
10757.26 142
10758.24 154
10759.22 157
10760.20 124
10761.18 120
10762.15 124
10763.13 122
10764.11 112
10765.09 123
10766.07 139
10767.05 127
10768.03 105
10769.01 130
10769.99 132
10770.97 136
10771.95 123
10772.93 146
10773.91 124
10774.89 131
10775.87 138
10776.85 136
10777.83 143
10778.81 132
10779.79 150
10780.77 149
10781.75 163
10782.73 127
10783.71 146
10784.69 135
10785.67 117
10786.65 121
10787.63 128
10788.61 123
10789.59 159
10790.57 137
10791.55 140
10792.53 117
10793.51 151
10794.49 148
10795.47 138
10796.46 160
10797.44 127
10798.42 125
10799.40 121
10800.38 141
10801.36 111
10802.34 166
10803.32 124
10804.30 127
10805.28 129
10806.27 132
10807.25 151
10808.23 149
10809.21 113
10810.19 122
10811.17 122
10812.15 137
10813.14 123
10814.12 146
10815.10 148
10816.08 145
10817.06 153
10818.04 110
10819.03 156
10820.01 151
10820.99 130
10821.97 101
10822.95 145
10823.94 144
10824.92 152
10825.90 144
10826.88 161
10827.86 130
10828.85 155
10829.83 138
10830.81 126
10831.79 104
10832.78 111
10833.76 115
10834.74 118
10835.72 144
10836.71 122
10837.69 125
10838.67 147
10839.65 158
10840.64 136
10841.62 144
10842.60 158
10843.59 150
10844.57 130
10845.55 113
10846.54 122
10847.52 146
10848.50 153
10849.48 128
10850.47 125
10851.45 120
10852.43 128
10853.42 141
10854.40 113
10855.39 126
10856.37 127
10857.35 171
10858.34 132
10859.32 104
10860.30 100
10861.29 132
10862.27 144
10863.25 153
10864.24 129
10865.22 145
10866.21 120
10867.19 144
10868.17 126
10869.16 106
10870.14 148
10871.13 150
10872.11 165
10873.10 99
10874.08 115
10875.06 123
10876.05 130
10877.03 126
10878.02 129
10879.00 137
10879.99 143
10880.97 144
10881.96 137
10882.94 116
10883.93 124
10884.91 142
10885.89 147
10886.88 144
10887.86 124
10888.85 144
10889.83 129
10890.82 125
10891.80 145
10892.79 150
10893.78 117
10894.76 142
10895.75 117
10896.73 117
10897.72 127
10898.70 131
10899.69 154
10900.67 141
10901.66 141
10902.64 126
10903.63 125
10904.62 145
10905.60 138
10906.59 111
10907.57 113
10908.56 117
10909.54 128
10910.53 125
10911.52 129
10912.50 161
10913.49 129
10914.48 118
10915.46 125
10916.45 140
10917.43 116
10918.42 118
10919.41 118
10920.39 160
10921.38 140
10922.37 173
10923.35 151
10924.34 158
10925.33 148
10926.31 148
10927.30 133
10928.29 142
10929.27 161
10930.26 142
10931.25 128
10932.23 132
10933.22 131
10934.21 152
10935.19 134
10936.18 118
10937.17 164
10938.16 131
10939.14 120
10940.13 139
10941.12 118
10942.11 132
10943.09 137
10944.08 141
10945.07 163
10946.06 144
10947.04 135
10948.03 153
10949.02 156
10950.01 140
10950.99 120
10951.98 136
10952.97 144
10953.96 110
10954.95 112
10955.93 137
10956.92 146
10957.91 129
10958.90 132
10959.89 129
10960.87 155
10961.86 142
10962.85 116
10963.84 143
10964.83 144
10965.82 130
10966.81 146
10967.79 139
10968.78 146
10969.77 143
10970.76 118
10971.75 139
10972.74 149
10973.73 134
10974.71 129
10975.70 152
10976.69 135
10977.68 123
10978.67 118
10979.66 146
10980.65 131
10981.64 127
10982.63 138
10983.62 141
10984.61 111
10985.60 125
10986.58 137
10987.57 143
10988.56 123
10989.55 142
10990.54 120
10991.53 156
10992.52 154
10993.51 129
10994.50 112
10995.49 121
10996.48 133
10997.47 147
10998.46 157
10999.45 120
11000.44 132
11001.43 124
11002.42 157
11003.41 135
11004.40 143
11005.39 136
11006.38 115
11007.37 134
11008.36 129
11009.35 131
11010.34 155
11011.33 136
11012.33 141
11013.32 142
11014.31 134
11015.30 156
11016.29 138
11017.28 133
11018.27 101
11019.26 143
11020.25 149
11021.24 118
11022.23 125
11023.22 126
11024.22 152
11025.21 127
11026.20 114
11027.19 135
11028.18 145
11029.17 141
11030.16 120
11031.15 159
11032.15 153
11033.14 149
11034.13 146
11035.12 135
11036.11 111
11037.10 136
11038.10 150
11039.09 134
11040.08 132
11041.07 124
11042.06 118
11043.06 138
11044.05 126
11045.04 122
11046.03 117
11047.02 154
11048.02 143
11049.01 145
11050.00 132
11050.99 120
11051.98 138
11052.98 152
11053.97 118
11054.96 129
11055.95 132
11056.95 143
11057.94 135
11058.93 142
11059.93 138
11060.92 158
11061.91 130
11062.90 143
11063.90 149
11064.89 134
11065.88 129
11066.88 142
11067.87 150
11068.86 162
11069.86 133
11070.85 143
11071.84 146
11072.83 140
11073.83 105
11074.82 121
11075.82 133
11076.81 155
11077.80 122
11078.80 122
11079.79 122
11080.78 120
11081.78 123
11082.77 131
11083.76 112
11084.76 125
11085.75 127
11086.75 123
11087.74 124
11088.73 117
11089.73 131
11090.72 132
11091.72 112
11092.71 115
11093.70 118
11094.70 142
11095.69 132
11096.69 140
11097.68 143
11098.68 133
11099.67 131
11100.67 116
11101.66 108
11102.65 111
11103.65 113
11104.64 136
11105.64 135
11106.63 131
11107.63 107
11108.62 159
11109.62 142
11110.61 117
11111.61 141
11112.60 128
11113.60 139
11114.59 123
11115.59 115
11116.58 125
11117.58 133
11118.57 162
11119.57 138
11120.57 122
11121.56 114
11122.56 151
11123.55 150
11124.55 153
11125.54 116
11126.54 139
11127.54 149
11128.53 144
11129.53 123
11130.52 126
11131.52 160
11132.51 150
11133.51 125
11134.51 123
11135.50 117
11136.50 128
11137.50 131
11138.49 113
11139.49 99
11140.48 114
11141.48 136
11142.48 134
11143.47 140
11144.47 129
11145.47 133
11146.46 163
11147.46 139
11148.46 124
11149.45 141
11150.45 133
11151.45 129
11152.44 132
11153.44 141
11154.44 133
11155.43 151
11156.43 140
11157.43 126
11158.43 115
11159.42 102
11160.42 125
11161.42 138
11162.41 132
11163.41 122
11164.41 123
11165.41 121
11166.40 102
11167.40 119
11168.40 133
11169.40 134
11170.39 105
11171.39 111
11172.39 140
11173.39 105
11174.39 108
11175.38 114
11176.38 101
11177.38 123
11178.38 114
11179.38 125
11180.37 124
11181.37 105
11182.37 118
11183.37 141
11184.37 133
11185.37 111
11186.36 115
11187.36 139
11188.36 139
11189.36 109
11190.36 126
11191.36 129
11192.35 134
11193.35 120
11194.35 135
11195.35 132
11196.35 91
11197.35 122
11198.35 132
11199.35 138
11200.35 107
11201.34 130
11202.34 148
11203.34 118
11204.34 103
11205.34 112
11206.34 127
11207.34 143
11208.34 119
11209.34 149
11210.34 123
11211.34 116
11212.34 129
11213.34 139
11214.34 144
11215.34 119
11216.34 103
11217.34 119
11218.34 115
11219.34 107
11220.34 106
11221.34 119
11222.34 122
11223.34 120
11224.34 126
11225.34 114
11226.34 107
11227.34 97
11228.34 136
11229.34 113
11230.34 101
11231.34 110
11232.34 124
11233.34 110
11234.34 109
11235.34 118
11236.34 133
11237.34 143
11238.34 123
11239.34 125
11240.34 129
11241.34 142
11242.34 114
11243.35 128
11244.35 131
11245.35 102
11246.35 128
11247.35 122
11248.35 137
11249.35 132
11250.35 133
11251.35 119
11252.36 127
11253.36 131
11254.36 116
11255.36 111
11256.36 118
11257.36 128
11258.37 120
11259.37 133
11260.37 113
11261.37 129
11262.37 146
11263.37 150
11264.38 130
11265.38 132
11266.38 119
11267.38 106
11268.38 102
11269.39 132
11270.39 131
11271.39 124
11272.39 121
11273.39 134
11274.40 129
11275.40 109
11276.40 117
11277.40 134
11278.41 116
11279.41 117
11280.41 118
11281.41 129
11282.42 118
11283.42 98
11284.42 123
11285.43 118
11286.43 109
11287.43 105
11288.43 127
11289.44 118
11290.44 115
11291.44 155
11292.45 124
11293.45 94
11294.45 133
11295.46 115
11296.46 117
11297.46 110
11298.47 126
11299.47 130
11300.47 104
11301.48 123
11302.48 106
11303.48 109
11304.49 142
11305.49 123
11306.49 110
11307.50 146
11308.50 114
11309.51 110
11310.51 150
11311.51 139
11312.52 97
11313.52 114
11314.53 143
11315.53 117
11316.53 118
11317.54 120
11318.54 127
11319.55 143
11320.55 133
11321.56 153
11322.56 121
11323.57 116
11324.57 157
11325.57 144
11326.58 123
11327.58 135
11328.59 139
11329.59 114
11330.60 108
11331.60 119
11332.61 116
11333.61 117
11334.62 115
11335.62 107
11336.63 111
11337.63 143
11338.64 106
11339.64 121
11340.65 134
11341.65 134
11342.66 132
11343.66 116
11344.67 123
11345.68 120
11346.68 111
11347.69 117
11348.69 127
11349.70 110
11350.70 106
11351.71 120
11352.72 139
11353.72 111
11354.73 129
11355.73 130
11356.74 139
11357.75 125
11358.75 98
11359.76 134
11360.76 125
11361.77 108
11362.78 111
11363.78 124
11364.79 113
11365.80 107
11366.80 112
11367.81 117
11368.81 100
11369.82 123
11370.83 150
11371.83 155
11372.84 129
11373.85 103
11374.85 131
11375.86 125
11376.87 112
11377.88 116
11378.88 138
11379.89 122
11380.90 137
11381.90 123
11382.91 108
11383.92 105
11384.92 122
11385.93 127
11386.94 107
11387.95 113
11388.95 122
11389.96 138
11390.97 139
11391.98 112
11392.98 112
11393.99 114
11395.00 119
11396.01 98
11397.02 112
11398.02 103
11399.03 124
11400.04 132
11401.05 122
11402.05 110
11403.06 105
11404.07 128
11405.08 145
11406.09 115
11407.10 102
11408.10 113
11409.11 112
11410.12 120
11411.13 112
11412.14 139
11413.15 126
11414.15 106
11415.16 156
11416.17 151
11417.18 92
11418.19 130
11419.20 100
11420.21 135
11421.22 114
11422.22 111
11423.23 126
11424.24 108
11425.25 129
11426.26 129
11427.27 133
11428.28 109
11429.29 150
11430.30 129
11431.31 124
11432.32 112
11433.32 130
11434.33 154
11435.34 150
11436.35 123
11437.36 103
11438.37 120
11439.38 124
11440.39 133
11441.40 109
11442.41 135
11443.42 135
11444.43 157
11445.44 140
11446.45 119
11447.46 129
11448.47 138
11449.48 119
11450.49 110
11451.50 124
11452.51 121
11453.52 125
11454.53 139
11455.54 124
11456.55 135
11457.56 128
11458.57 120
11459.58 116
11460.59 117
11461.61 126
11462.62 98
11463.63 112
11464.64 115
11465.65 113
11466.66 143
11467.67 125
11468.68 105
11469.69 108
11470.70 129
11471.71 147
11472.73 119
11473.74 123
11474.75 119
11475.76 153
11476.77 135
11477.78 123
11478.79 116
11479.80 121
11480.82 123
11481.83 141
11482.84 131
11483.85 138
11484.86 136
11485.87 117
11486.89 118
11487.90 112
11488.91 100
11489.92 144
11490.93 124
11491.95 121
11492.96 132
11493.97 154
11494.98 124
11495.99 126
11497.01 94
11498.02 125
11499.03 164
11500.04 147
11501.05 114
11502.07 105
11503.08 121
11504.09 122
11505.10 142
11506.12 141
11507.13 134
11508.14 122
11509.16 113
11510.17 134
11511.18 133
11512.19 116
11513.21 128
11514.22 121
11515.23 124
11516.25 124
11517.26 138
11518.27 120
11519.29 119
11520.30 137
11521.31 133
11522.33 125
11523.34 123
11524.35 119
11525.37 131
11526.38 116
11527.39 145
11528.41 121
11529.42 126
11530.43 119
11531.45 125
11532.46 120
11533.47 126
11534.49 114
11535.50 120
11536.52 135
11537.53 105
11538.54 112
11539.56 139
11540.57 162
11541.59 144
11542.60 105
11543.61 131
11544.63 154
11545.64 133
11546.66 145
11547.67 140
11548.69 133
11549.70 118
11550.72 136
11551.73 160
11552.75 117
11553.76 114
11554.77 143
11555.79 138
11556.80 147
11557.82 144
11558.83 117
11559.85 136
11560.86 138
11561.88 137
11562.89 120
11563.91 134
11564.92 118
11565.94 135
11566.95 124
11567.97 112
11568.99 129
11570.00 135
11571.02 140
11572.03 138
11573.05 131
11574.06 137
11575.08 136
11576.09 98
11577.11 154
11578.13 145
11579.14 145
11580.16 155
11581.17 179
11582.19 152
11583.21 160
11584.22 157
11585.24 132
11586.25 144
11587.27 155
11588.29 151
11589.30 149
11590.32 173
11591.33 139
11592.35 153
11593.37 181
11594.38 203
11595.40 191
11596.42 209
11597.43 231
11598.45 198
11599.47 228
11600.48 214
11601.50 202
11602.52 232
11603.53 232
11604.55 195
11605.57 201
11606.59 217
11607.60 182
11608.62 169
11609.64 162
11610.65 150
11611.67 166
11612.69 162
11613.71 192
11614.72 173
11615.74 191
11616.76 144
11617.78 158
11618.79 139
11619.81 156
11620.83 153
11621.85 158
11622.86 186
11623.88 194
11624.90 177
11625.92 181
11626.94 209
11627.95 205
11628.97 186
11629.99 194
11631.01 180
11632.03 185
11633.04 168
11634.06 205
11635.08 184
11636.10 197
11637.12 176
11638.14 182
11639.15 173
11640.17 171
11641.19 162
11642.21 168
11643.23 163
11644.25 151
11645.27 138
11646.28 155
11647.30 136
11648.32 148
11649.34 137
11650.36 108
11651.38 119
11652.40 124
11653.42 121
11654.44 121
11655.45 139
11656.47 158
11657.49 131
11658.51 154
11659.53 145
11660.55 136
11661.57 148
11662.59 144
11663.61 110
11664.63 125
11665.65 139
11666.67 126
11667.69 138
11668.71 143
11669.73 125
11670.75 139
11671.77 123
11672.79 137
11673.81 125
11674.83 127
11675.85 170
11676.87 164
11677.89 149
11678.91 129
11679.93 130
11680.95 131
11681.97 112
11682.99 101
11684.01 138
11685.03 149
11686.05 149
11687.07 133
11688.09 140
11689.11 150
11690.13 150
11691.15 119
11692.17 146
11693.20 128
11694.22 133
11695.24 145
11696.26 151
11697.28 124
11698.30 114
11699.32 139
11700.34 127
11701.36 132
11702.38 113
11703.41 118
11704.43 134
11705.45 130
11706.47 109
11707.49 116
11708.51 109
11709.53 135
11710.56 155
11711.58 168
11712.60 137
11713.62 134
11714.64 123
11715.66 146
11716.69 142
11717.71 127
11718.73 124
11719.75 152
11720.77 155
11721.80 144
11722.82 149
11723.84 117
11724.86 153
11725.88 139
11726.91 154
11727.93 137
11728.95 142
11729.97 109
11731.00 121
11732.02 172
11733.04 129
11734.06 130
11735.09 146
11736.11 153
11737.13 136
11738.16 151
11739.18 131
11740.20 117
11741.22 127
11742.25 113
11743.27 118
11744.29 129
11745.32 112
11746.34 124
11747.36 119
11748.39 121
11749.41 98
11750.43 114
11751.46 151
11752.48 112
11753.50 128
11754.53 109
11755.55 118
11756.57 113
11757.60 111
11758.62 115
11759.64 108
11760.67 103
11761.69 102
11762.72 117
11763.74 104
11764.76 107
11765.79 120
11766.81 122
11767.84 106
11768.86 121
11769.88 111
11770.91 126
11771.93 123
11772.96 142
11773.98 129
11775.01 116
11776.03 114
11777.05 104
11778.08 123
11779.10 113
11780.13 143
11781.15 137
11782.18 159
11783.20 118
11784.23 113
11785.25 125
11786.28 109
11787.30 130
11788.33 127
11789.35 142
11790.38 114
11791.40 105
11792.43 118
11793.45 118
11794.48 127
11795.50 123
11796.53 123
11797.55 141
11798.58 121
11799.60 112
11800.63 128
11801.65 141
11802.68 114
11803.71 117
11804.73 113
11805.76 120
11806.78 112
11807.81 127
11808.84 129
11809.86 124
11810.89 116
11811.91 113
11812.94 114
11813.97 107
11814.99 93
11816.02 129
11817.04 119
11818.07 131
11819.10 135
11820.12 133
11821.15 150
11822.18 105
11823.20 128
11824.23 131
11825.25 113
11826.28 108
11827.31 118
11828.33 125
11829.36 118
11830.39 130
11831.42 147
11832.44 134
11833.47 106
11834.50 124
11835.52 111
11836.55 131
11837.58 126
11838.60 124
11839.63 123
11840.66 98
11841.69 103
11842.71 92
11843.74 124
11844.77 101
11845.80 97
11846.82 125
11847.85 126
11848.88 109
11849.91 115
11850.93 103
11851.96 112
11852.99 109
11854.02 113
11855.05 120
11856.07 96
11857.10 91
11858.13 131
11859.16 133
11860.19 95
11861.21 106
11862.24 123
11863.27 128
11864.30 116
11865.33 110
11866.35 110
11867.38 150
11868.41 132
11869.44 131
11870.47 115
11871.50 139
11872.53 122
11873.55 134
11874.58 100
11875.61 110
11876.64 126
11877.67 125
11878.70 118
11879.73 108
11880.76 112
11881.79 107
11882.81 98
11883.84 109
11884.87 119
11885.90 103
11886.93 140
11887.96 105
11888.99 111
11890.02 107
11891.05 106
11892.08 109
11893.11 129
11894.14 100
11895.17 105
11896.20 107
11897.23 151
11898.26 122
11899.29 109
11900.32 139
11901.35 133
11902.38 134
11903.41 114
11904.44 98
11905.47 129
11906.50 112
11907.53 99
11908.56 119
11909.59 122
11910.62 119
11911.65 118
11912.68 131
11913.71 126
11914.74 112
11915.77 115
11916.80 129
11917.83 92
11918.86 108
11919.89 103
11920.92 104
11921.95 109
11922.98 88
11924.01 125
11925.05 120
11926.08 87
11927.11 118
11928.14 117
11929.17 93
11930.20 84
11931.23 104
11932.26 113
11933.29 96
11934.33 117
11935.36 118
11936.39 114
11937.42 101
11938.45 108
11939.48 105
11940.51 99
11941.55 96
11942.58 89
11943.61 103
11944.64 96
11945.67 114
11946.70 125
11947.74 118
11948.77 115
11949.80 102
11950.83 108
11951.86 106
11952.90 110
11953.93 110
11954.96 125
11955.99 108
11957.03 92
11958.06 112
11959.09 129
11960.12 106
11961.16 91
11962.19 118
11963.22 138
11964.25 121
11965.29 86
11966.32 80
11967.35 96
11968.38 110
11969.42 107
11970.45 103
11971.48 87
11972.52 100
11973.55 97
11974.58 101
11975.61 106
11976.65 97
11977.68 127
11978.71 127
11979.75 92
11980.78 85
11981.81 92
11982.85 118
11983.88 90
11984.91 100
11985.95 111
11986.98 105
11988.02 111
11989.05 107
11990.08 102
11991.12 120
11992.15 130
11993.18 149
11994.22 124
11995.25 93
11996.29 91
11997.32 130
11998.35 110
11999.39 106
12000.42 74
12001.46 103
12002.49 131
12003.53 112
12004.56 105
12005.59 78
12006.63 121
12007.66 117
12008.70 116
12009.73 95
12010.77 88
12011.80 104
12012.84 113
12013.87 107
12014.91 112
12015.94 104
12016.98 96
12018.01 111
12019.05 119
12020.08 97
12021.12 100
12022.15 110
12023.19 97
12024.22 111
12025.26 104
12026.29 111
12027.33 103
12028.36 87
12029.40 97
12030.43 97
12031.47 110
12032.50 116
12033.54 91
12034.58 121
12035.61 133
12036.65 121
12037.68 122
12038.72 96
12039.75 111
12040.79 110
12041.83 114
12042.86 120
12043.90 124
12044.93 92
12045.97 121
12047.01 103
12048.04 101
12049.08 106
12050.12 111
12051.15 111
12052.19 120
12053.22 103
12054.26 115
12055.30 128
12056.33 106
12057.37 121
12058.41 97
12059.44 104
12060.48 112
12061.52 106
12062.55 107
12063.59 102
12064.63 108
12065.67 122
12066.70 85
12067.74 94
12068.78 84
12069.81 113
12070.85 108
12071.89 116
12072.93 123
12073.96 99
12075.00 117
12076.04 114
12077.08 120
12078.11 110
12079.15 132
12080.19 118
12081.23 103
12082.26 107
12083.30 93
12084.34 107
12085.38 112
12086.41 111
12087.45 120
12088.49 108
12089.53 107
12090.57 127
12091.60 100
12092.64 110
12093.68 116
12094.72 97
12095.76 95
12096.80 85
12097.83 95
12098.87 91
12099.91 71
12100.95 92
12101.99 111
12103.03 99
12104.07 116
12105.10 109
12106.14 93
12107.18 117
12108.22 112
12109.26 110
12110.30 101
12111.34 110
12112.38 127
12113.42 95
12114.45 103
12115.49 102
12116.53 118
12117.57 105
12118.61 107
12119.65 118
12120.69 103
12121.73 107
12122.77 105
12123.81 133
12124.85 108
12125.89 113
12126.93 113
12127.97 116
12129.01 99
12130.05 106
12131.09 115
12132.13 129
12133.17 96
12134.21 111
12135.25 94
12136.29 123
12137.33 99
12138.37 98
12139.41 97
12140.45 91
12141.49 96
12142.53 108
12143.57 79
12144.61 98
12145.65 112
12146.69 123
12147.73 96
12148.77 89
12149.81 95
12150.85 110
12151.89 111
12152.93 78
12153.97 102
12155.01 89
12156.05 104
12157.10 106
12158.14 105
12159.18 93
12160.22 104
12161.26 113
12162.30 90
12163.34 102
12164.38 97
12165.42 110
12166.47 107
12167.51 120
12168.55 101
12169.59 92
12170.63 94
12171.67 95
12172.71 107
12173.76 92
12174.80 82
12175.84 95
12176.88 93
12177.92 91
12178.96 81
12180.01 101
12181.05 105
12182.09 112
12183.13 105
12184.17 101
12185.22 107
12186.26 135
12187.30 109
12188.34 115
12189.39 93
12190.43 105
12191.47 97
12192.51 108
12193.56 105
12194.60 121
12195.64 122
12196.68 116
12197.73 105
12198.77 104
12199.81 96
12200.85 112
12201.90 92
12202.94 102
12203.98 113
12205.03 112
12206.07 92
12207.11 101
12208.16 91
12209.20 67
12210.24 89
12211.28 100
12212.33 115
12213.37 85
12214.41 87
12215.46 107
12216.50 99
12217.55 86
12218.59 89
12219.63 102
12220.68 126
12221.72 85
12222.76 101
12223.81 107
12224.85 106
12225.89 91
12226.94 92
12227.98 90
12229.03 85
12230.07 93
12231.11 109
12232.16 107
12233.20 85
12234.25 94
12235.29 96
12236.34 103
12237.38 104
12238.42 101
12239.47 109
12240.51 108
12241.56 104
12242.60 114
12243.65 110
12244.69 109
12245.74 89
12246.78 91
12247.83 102
12248.87 80
12249.92 102
12250.96 97
12252.01 86
12253.05 85
12254.10 96
12255.14 113
12256.19 86
12257.23 91
12258.28 94
12259.32 97
12260.37 71
12261.41 100
12262.46 103
12263.50 100
12264.55 90
12265.59 93
12266.64 96
12267.69 106
12268.73 96
12269.78 110
12270.82 118
12271.87 103
12272.92 107
12273.96 103
12275.01 87
12276.05 70
12277.10 94
12278.15 116
12279.19 85
12280.24 88
12281.28 98
12282.33 82
12283.38 102
12284.42 96
12285.47 85
12286.52 87
12287.56 96
12288.61 92
12289.66 104
12290.70 86
12291.75 87
12292.80 104
12293.84 111
12294.89 100
12295.94 78
12296.98 97
12298.03 124
12299.08 119
12300.12 98
12301.17 110
12302.22 95
12303.27 78
12304.31 83
12305.36 73
12306.41 76
12307.45 77
12308.50 97
12309.55 84
12310.60 70
12311.64 84
12312.69 93
12313.74 108
12314.79 80
12315.83 77
12316.88 92
12317.93 106
12318.98 98
12320.03 82
12321.07 107
12322.12 118
12323.17 102
12324.22 89
12325.27 121
12326.31 102
12327.36 106
12328.41 80
12329.46 78
12330.51 85
12331.56 89
12332.60 100
12333.65 109
12334.70 87
12335.75 85
12336.80 78
12337.85 90
12338.90 91
12339.94 98
12340.99 103
12342.04 113
12343.09 104
12344.14 99
12345.19 77
12346.24 94
12347.29 106
12348.34 114
12349.38 91
12350.43 97
12351.48 114
12352.53 122
12353.58 73
12354.63 103
12355.68 107
12356.73 108
12357.78 112
12358.83 104
12359.88 95
12360.93 89
12361.98 99
12363.03 101
12364.08 98
12365.13 94
12366.18 101
12367.23 96
12368.28 111
12369.33 95
12370.38 89
12371.43 87
12372.48 94
12373.53 97
12374.58 102
12375.63 108
12376.68 96
12377.73 101
12378.78 88
12379.83 86
12380.88 76
12381.93 92
12382.98 68
12384.03 103
12385.08 97
12386.13 82
12387.18 87
12388.23 101
12389.29 112
12390.34 80
12391.39 86
12392.44 93
12393.49 96
12394.54 86
12395.59 90
12396.64 101
12397.69 115
12398.74 121
12399.80 107
12400.85 75
12401.90 90
12402.95 94
12404.00 92
12405.05 89
12406.10 106
12407.16 82
12408.21 100
12409.26 103
12410.31 119
12411.36 114
12412.42 94
12413.47 95
12414.52 103
12415.57 109
12416.62 80
12417.67 108
12418.73 83
12419.78 101
12420.83 103
12421.88 90
12422.94 94
12423.99 92
12425.04 94
12426.09 86
12427.15 110
12428.20 101
12429.25 112
12430.30 85
12431.36 111
12432.41 100
12433.46 112
12434.51 96
12435.57 97
12436.62 99
12437.67 88
12438.73 101
12439.78 100
12440.83 121
12441.88 95
12442.94 102
12443.99 100
12445.04 105
12446.10 94
12447.15 118
12448.20 94
12449.26 97
12450.31 85
12451.36 111
12452.42 75
12453.47 110
12454.52 118
12455.58 104
12456.63 106
12457.69 119
12458.74 109
12459.79 98
12460.85 108
12461.90 94
12462.96 100
12464.01 84
12465.06 107
12466.12 93
12467.17 77
12468.23 85
12469.28 115
12470.33 102
12471.39 110
12472.44 91
12473.50 89
12474.55 97
12475.61 89
12476.66 85
12477.72 87
12478.77 97
12479.82 88
12480.88 96
12481.93 103
12482.99 92
12484.04 88
12485.10 99
12486.15 98
12487.21 110
12488.26 109
12489.32 115
12490.37 101
12491.43 124
12492.48 106
12493.54 101
12494.59 125
12495.65 109
12496.71 126
12497.76 96
12498.82 115
12499.87 91
12500.93 112
12501.98 83
12503.04 113
12504.09 96
12505.15 101
12506.21 82
12507.26 72
12508.32 85
12509.37 98
12510.43 94
12511.49 84
12512.54 93
12513.60 95
12514.65 106
12515.71 76
12516.77 94
12517.82 95
12518.88 80
12519.94 89
12520.99 101
12522.05 86
12523.11 97
12524.16 80
12525.22 98
12526.27 97
12527.33 83
12528.39 106
12529.45 95
12530.50 96
12531.56 69
12532.62 114
12533.67 112
12534.73 100
12535.79 73
12536.84 96
12537.90 93
12538.96 105
12540.02 87
12541.07 87
12542.13 93
12543.19 76
12544.24 88
12545.30 98
12546.36 105
12547.42 83
12548.47 100
12549.53 111
12550.59 115
12551.65 104
12552.71 88
12553.76 100
12554.82 106
12555.88 92
12556.94 91
12558.00 83
12559.05 93
12560.11 101
12561.17 81
12562.23 103
12563.29 62
12564.34 104
12565.40 90
12566.46 99
12567.52 95
12568.58 108
12569.64 91
12570.69 102
12571.75 110
12572.81 86
12573.87 114
12574.93 106
12575.99 106
12577.05 97
12578.11 104
12579.16 96
12580.22 111
12581.28 86
12582.34 88
12583.40 84
12584.46 106
12585.52 107
12586.58 96
12587.64 79
12588.70 77
12589.76 97
12590.81 91
12591.87 92
12592.93 97
12593.99 115
12595.05 102
12596.11 97
12597.17 82
12598.23 89
12599.29 100
12600.35 112
12601.41 87
12602.47 102
12603.53 103
12604.59 118
12605.65 106
12606.71 96
12607.77 87
12608.83 98
12609.89 84
12610.95 80
12612.01 81
12613.07 80
12614.13 108
12615.19 84
12616.25 103
12617.31 63
12618.37 89
12619.43 96
12620.50 82
12621.56 84
12622.62 60
12623.68 86
12624.74 89
12625.80 82
12626.86 83
12627.92 86
12628.98 84
12630.04 122
12631.10 100
12632.17 100
12633.23 90
12634.29 86
12635.35 91
12636.41 93
12637.47 110
12638.53 93
12639.59 94
12640.66 100
12641.72 91
12642.78 76
12643.84 93
12644.90 90
12645.96 96
12647.03 74
12648.09 95
12649.15 108
12650.21 85
12651.27 97
12652.34 103
12653.40 113
12654.46 93
12655.52 111
12656.58 123
12657.65 105
12658.71 92
12659.77 99
12660.83 98
12661.89 101
12662.96 74
12664.02 99
12665.08 106
12666.14 73
12667.21 107
12668.27 117
12669.33 111
12670.40 102
12671.46 75
12672.52 103
12673.58 92
12674.65 100
12675.71 104
12676.77 90
12677.84 107
12678.90 75
12679.96 93
12681.02 100
12682.09 89
12683.15 97
12684.21 112
12685.28 98
12686.34 83
12687.40 97
12688.47 107
12689.53 95
12690.60 87
12691.66 86
12692.72 97
12693.79 87
12694.85 102
12695.91 115
12696.98 81
12698.04 98
12699.11 93
12700.17 103
12701.23 103
12702.30 87
12703.36 112
12704.43 112
12705.49 104
12706.55 96
12707.62 104
12708.68 126
12709.75 115
12710.81 102
12711.88 112
12712.94 74
12714.01 88
12715.07 93
12716.13 104
12717.20 94
12718.26 95
12719.33 89
12720.39 98
12721.46 90
12722.52 92
12723.59 112
12724.65 83
12725.72 99
12726.78 72
12727.85 96
12728.91 94
12729.98 105
12731.04 109
12732.11 104
12733.18 118
12734.24 105
12735.31 104
12736.37 85
12737.44 86
12738.50 97
12739.57 101
12740.63 103
12741.70 86
12742.77 80
12743.83 113
12744.90 103
12745.96 96
12747.03 70
12748.09 97
12749.16 93
12750.23 113
12751.29 102
12752.36 93
12753.43 98
12754.49 110
12755.56 96
12756.62 95
12757.69 76
12758.76 90
12759.82 114
12760.89 89
12761.96 98
12763.02 103
12764.09 104
12765.16 78
12766.22 92
12767.29 91
12768.36 129
12769.42 130
12770.49 110
12771.56 105
12772.62 100
12773.69 91
12774.76 85
12775.83 89
12776.89 88
12777.96 108
12779.03 90
12780.10 80
12781.16 90
12782.23 109
12783.30 95
12784.37 91
12785.43 87
12786.50 80
12787.57 87
12788.64 99
12789.70 98
12790.77 79
12791.84 80
12792.91 82
12793.97 103
12795.04 100
12796.11 97
12797.18 92
12798.25 90
12799.31 90
12800.38 94
12801.45 104
12802.52 104
12803.59 101
12804.66 100
12805.72 92
12806.79 91
12807.86 78
12808.93 101
12810.00 103
12811.07 89
12812.14 91
12813.20 88
12814.27 95
12815.34 96
12816.41 93
12817.48 87
12818.55 102
12819.62 99
12820.69 98
12821.76 81
12822.83 80
12823.89 91
12824.96 93
12826.03 90
12827.10 95
12828.17 94
12829.24 86
12830.31 70
12831.38 90
12832.45 96
12833.52 103
12834.59 93
12835.66 71
12836.73 82
12837.80 66
12838.87 87
12839.94 93
12841.01 84
12842.08 103
12843.15 109
12844.22 92
12845.29 76
12846.36 95
12847.43 82
12848.50 98
12849.57 78
12850.64 94
12851.71 99
12852.78 95
12853.85 90
12854.92 99
12855.99 82
12857.06 89
12858.13 90
12859.20 82
12860.27 95
12861.34 99
12862.41 95
12863.48 104
12864.56 85
12865.63 81
12866.70 97
12867.77 78
12868.84 83
12869.91 95
12870.98 78
12872.05 74
12873.12 94
12874.20 101
12875.27 91
12876.34 81
12877.41 78
12878.48 73
12879.55 78
12880.62 84
12881.70 87
12882.77 121
12883.84 77
12884.91 77
12885.98 83
12887.05 96
12888.13 96
12889.20 91
12890.27 83
12891.34 75
12892.41 97
12893.49 107
12894.56 88
12895.63 90
12896.70 83
12897.77 95
12898.85 83
12899.92 84
12900.99 96
12902.06 82
12903.14 62
12904.21 66
12905.28 71
12906.35 78
12907.43 68
12908.50 67
12909.57 75
12910.64 76
12911.72 89
12912.79 63
12913.86 74
12914.94 84
12916.01 75
12917.08 70
12918.16 85
12919.23 78
12920.30 91
12921.37 85
12922.45 87
12923.52 82
12924.59 84
12925.67 87
12926.74 101
12927.82 68
12928.89 59
12929.96 66
12931.04 72
12932.11 85
12933.18 75
12934.26 71
12935.33 91
12936.40 89
12937.48 83
12938.55 98
12939.63 82
12940.70 92
12941.77 77
12942.85 79
12943.92 80
12945.00 74
12946.07 84
12947.15 86
12948.22 80
12949.29 93
12950.37 85
12951.44 91
12952.52 70
12953.59 62
12954.67 68
12955.74 85
12956.82 78
12957.89 81
12958.97 71
12960.04 74
12961.12 68
12962.19 76
12963.27 85
12964.34 94
12965.42 59
12966.49 96
12967.57 88
12968.64 92
12969.72 84
12970.79 92
12971.87 68
12972.94 70
12974.02 73
12975.09 72
12976.17 95
12977.24 78
12978.32 88
12979.40 76
12980.47 82
12981.55 75
12982.62 93
12983.70 84
12984.77 76
12985.85 80
12986.93 55
12988.00 89
12989.08 83
12990.15 97
12991.23 103
12992.31 88
12993.38 87
12994.46 73
12995.54 78
12996.61 93
12997.69 82
12998.76 92
12999.84 82
13000.92 97
13001.99 88
13003.07 75
13004.15 81
13005.22 75
13006.30 87
13007.38 85
13008.45 89
13009.53 85
13010.61 68
13011.69 83
13012.76 100
13013.84 75
13014.92 79
13015.99 98
13017.07 87
13018.15 77
13019.23 79
13020.30 74
13021.38 78
13022.46 74
13023.54 81
13024.61 68
13025.69 72
13026.77 87
13027.85 88
13028.92 92
13030.00 79
13031.08 74
13032.16 84
13033.23 83
13034.31 91
13035.39 70
13036.47 96
13037.55 84
13038.62 82
13039.70 82
13040.78 74
13041.86 66
13042.94 68
13044.02 104
13045.09 104
13046.17 64
13047.25 90
13048.33 66
13049.41 82
13050.49 79
13051.57 68
13052.64 73
13053.72 66
13054.80 87
13055.88 91
13056.96 95
13058.04 78
13059.12 83
13060.20 97
13061.27 89
13062.35 83
13063.43 80
13064.51 92
13065.59 95
13066.67 74
13067.75 84
13068.83 80
13069.91 87
13070.99 59
13072.07 75
13073.15 77
13074.23 77
13075.31 82
13076.39 87
13077.47 92
13078.55 76
13079.63 85
13080.71 103
13081.79 90
13082.86 96
13083.94 80
13085.02 83
13086.11 79
13087.19 101
13088.27 85
13089.35 68
13090.43 63
13091.51 96
13092.59 79
13093.67 79
13094.75 85
13095.83 71
13096.91 77
13097.99 96
13099.07 75
13100.15 91
13101.23 89
13102.31 75
13103.39 84
13104.47 94
13105.55 81
13106.63 87
13107.72 84
13108.80 81
13109.88 81
13110.96 62
13112.04 76
13113.12 78
13114.20 70
13115.28 91
13116.37 85
13117.45 95
13118.53 87
13119.61 102
13120.69 77
13121.77 70
13122.85 75
13123.94 87
13125.02 76
13126.10 76
13127.18 82
13128.26 83
13129.34 57
13130.43 67
13131.51 61
13132.59 76
13133.67 86
13134.75 85
13135.84 76
13136.92 73
13138.00 99
13139.08 63
13140.17 84
13141.25 68
13142.33 84
13143.41 83
13144.49 89
13145.58 73
13146.66 95
13147.74 98
13148.83 81
13149.91 73
13150.99 66
13152.07 88
13153.16 85
13154.24 87
13155.32 74
13156.41 72
13157.49 88
13158.57 80
13159.65 66
13160.74 72
13161.82 70
13162.90 80
13163.99 77
13165.07 71
13166.15 73
13167.24 68
13168.32 98
13169.40 84
13170.49 67
13171.57 67
13172.66 79
13173.74 81
13174.82 83
13175.91 72
13176.99 67
13178.07 71
13179.16 84
13180.24 74
13181.33 79
13182.41 83
13183.49 87
13184.58 78
13185.66 88
13186.75 85
13187.83 55
13188.91 66
13190.00 83
13191.08 75
13192.17 75
13193.25 87
13194.34 78
13195.42 85
13196.51 70
13197.59 81
13198.68 68
13199.76 79
13200.85 82
13201.93 87
13203.02 68
13204.10 76
13205.19 63
13206.27 95
13207.36 93
13208.44 67
13209.53 61
13210.61 66
13211.70 105
13212.78 102
13213.87 83
13214.95 67
13216.04 84
13217.12 78
13218.21 74
13219.29 69
13220.38 81
13221.47 80
13222.55 70
13223.64 71
13224.72 76
13225.81 76
13226.89 69
13227.98 76
13229.07 73
13230.15 78
13231.24 97
13232.32 86
13233.41 79
13234.50 69
13235.58 71
13236.67 86
13237.76 85
13238.84 62
13239.93 94
13241.01 85
13242.10 70
13243.19 76
13244.27 79
13245.36 82
13246.45 91
13247.53 74
13248.62 75
13249.71 75
13250.79 85
13251.88 94
13252.97 87
13254.06 60
13255.14 73
13256.23 82
13257.32 84
13258.40 94
13259.49 83
13260.58 108
13261.67 86
13262.75 92
13263.84 74
13264.93 74
13266.02 69
13267.10 76
13268.19 101
13269.28 101
13270.37 91
13271.45 72
13272.54 81
13273.63 84
13274.72 86
13275.80 79
13276.89 86
13277.98 93
13279.07 86
13280.16 70
13281.24 71
13282.33 93
13283.42 82
13284.51 75
13285.60 96
13286.69 82
13287.77 77
13288.86 71
13289.95 80
13291.04 79
13292.13 73
13293.22 77
13294.31 105
13295.39 84
13296.48 69
13297.57 91
13298.66 83
13299.75 74
13300.84 70
13301.93 88
13303.02 92
13304.11 75
13305.19 83
13306.28 84
13307.37 75
13308.46 83
13309.55 89
13310.64 63
13311.73 86
13312.82 81
13313.91 87
13315.00 68
13316.09 69
13317.18 83
13318.27 117
13319.36 93
13320.45 81
13321.54 93
13322.63 76
13323.72 74
13324.81 78
13325.90 81
13326.99 67
13328.08 73
13329.17 67
13330.26 75
13331.35 71
13332.44 88
13333.53 93
13334.62 74
13335.71 76
13336.80 94
13337.89 99
13338.98 89
13340.07 85
13341.16 66
13342.25 80
13343.34 91
13344.43 76
13345.52 70
13346.61 89
13347.70 93
13348.79 79
13349.89 83
13350.98 69
13352.07 65
13353.16 70
13354.25 87
13355.34 65
13356.43 51
13357.52 62
13358.61 65
13359.71 69
13360.80 64
13361.89 82
13362.98 73
13364.07 68
13365.16 88
13366.26 74
13367.35 68
13368.44 84
13369.53 91
13370.62 96
13371.71 70
13372.81 80
13373.90 85
13374.99 82
13376.08 68
13377.17 69
13378.27 69
13379.36 67
13380.45 65
13381.54 75
13382.63 68
13383.73 61
13384.82 73
13385.91 71
13387.00 70
13388.10 85
13389.19 65
13390.28 83
13391.37 89
13392.47 65
13393.56 74
13394.65 61
13395.75 83
13396.84 76
13397.93 91
13399.02 84
13400.12 67
13401.21 61
13402.30 79
13403.40 71
13404.49 74
13405.58 79
13406.68 77
13407.77 78
13408.86 62
13409.96 70
13411.05 85
13412.14 84
13413.24 69
13414.33 64
13415.42 73
13416.52 61
13417.61 77
13418.70 81
13419.80 74
13420.89 73
13421.99 67
13423.08 83
13424.17 80
13425.27 57
13426.36 79
13427.46 74
13428.55 81
13429.64 83
13430.74 73
13431.83 84
13432.93 85
13434.02 96
13435.12 82
13436.21 78
13437.30 69
13438.40 55
13439.49 72
13440.59 78
13441.68 62
13442.78 87
13443.87 73
13444.97 77
13446.06 68
13447.16 96
13448.25 80
13449.35 69
13450.44 68
13451.54 81
13452.63 65
13453.73 77
13454.82 89
13455.92 86
13457.01 73
13458.11 61
13459.20 81
13460.30 87
13461.39 87
13462.49 74
13463.59 88
13464.68 62
13465.78 73
13466.87 64
13467.97 72
13469.06 89
13470.16 79
13471.26 58
13472.35 71
13473.45 78
13474.54 82
13475.64 78
13476.74 77
13477.83 68
13478.93 68
13480.03 78
13481.12 83
13482.22 68
13483.31 75
13484.41 106
13485.51 84
13486.60 67
13487.70 67
13488.80 79
13489.89 84
13490.99 68
13492.09 82
13493.18 61
13494.28 73
13495.38 74
13496.47 77
13497.57 81
13498.67 74
13499.77 82
13500.86 69
13501.96 73
13503.06 78
13504.15 79
13505.25 82
13506.35 68
13507.45 67
13508.54 55
13509.64 62
13510.74 71
13511.84 59
13512.93 59
13514.03 78
13515.13 85
13516.23 74
13517.32 73
13518.42 61
13519.52 81
13520.62 67
13521.72 64
13522.81 68
13523.91 60
13525.01 65
13526.11 85
13527.21 64
13528.30 64
13529.40 69
13530.50 83
13531.60 86
13532.70 82
13533.80 73
13534.89 80
13535.99 87
13537.09 70
13538.19 101
13539.29 75
13540.39 81
13541.49 94
13542.58 70
13543.68 76
13544.78 77
13545.88 58
13546.98 73
13548.08 95
13549.18 67
13550.28 72
13551.38 76
13552.48 99
13553.58 78
13554.67 77
13555.77 76
13556.87 69
13557.97 77
13559.07 71
13560.17 76
13561.27 67
13562.37 74
13563.47 68
13564.57 92
13565.67 85
13566.77 65
13567.87 62
13568.97 69
13570.07 87
13571.17 73
13572.27 70
13573.37 78
13574.47 59
13575.57 55
13576.67 64
13577.77 83
13578.87 67
13579.97 73
13581.07 91
13582.17 80
13583.27 75
13584.37 89
13585.47 93
13586.57 83
13587.67 65
13588.77 62
13589.88 63
13590.98 75
13592.08 69
13593.18 70
13594.28 59
13595.38 63
13596.48 68
13597.58 84
13598.68 73
13599.78 66
13600.88 77
13601.99 76
13603.09 57
13604.19 82
13605.29 65
13606.39 76
13607.49 84
13608.59 77
13609.70 80
13610.80 78
13611.90 83
13613.00 78
13614.10 77
13615.20 69
13616.31 66
13617.41 82
13618.51 103
13619.61 69
13620.71 68
13621.82 67
13622.92 81
13624.02 75
13625.12 63
13626.22 88
13627.33 94
13628.43 93
13629.53 87
13630.63 71
13631.74 61
13632.84 74
13633.94 94
13635.04 91
13636.15 77
13637.25 71
13638.35 92
13639.45 85
13640.56 65
13641.66 64
13642.76 86
13643.87 63
13644.97 65
13646.07 56
13647.17 65
13648.28 59
13649.38 87
13650.48 84
13651.59 77
13652.69 65
13653.79 70
13654.90 71
13656.00 69
13657.10 71
13658.21 77
13659.31 84
13660.41 68
13661.52 66
13662.62 72
13663.72 82
13664.83 60
13665.93 88
13667.04 61
13668.14 70
13669.24 65
13670.35 85
13671.45 66
13672.56 71
13673.66 67
13674.76 78
13675.87 81
13676.97 63
13678.08 64
13679.18 73
13680.29 60
13681.39 72
13682.49 80
13683.60 60
13684.70 61
13685.81 76
13686.91 60
13688.02 59
13689.12 61
13690.23 86
13691.33 87
13692.44 57
13693.54 84
13694.65 62
13695.75 78
13696.86 85
13697.96 61
13699.07 55
13700.17 72
13701.28 76
13702.38 71
13703.49 75
13704.59 57
13705.70 80
13706.80 79
13707.91 70
13709.02 74
13710.12 67
13711.23 84
13712.33 88
13713.44 69
13714.54 65
13715.65 67
13716.76 82
13717.86 81
13718.97 98
13720.07 83
13721.18 77
13722.29 67
13723.39 70
13724.50 83
13725.60 84
13726.71 73
13727.82 61
13728.92 76
13730.03 57
13731.14 89
13732.24 72
13733.35 84
13734.46 73
13735.56 76
13736.67 62
13737.78 73
13738.88 70
13739.99 74
13741.10 62
13742.20 70
13743.31 66
13744.42 64
13745.52 82
13746.63 80
13747.74 81
13748.84 91
13749.95 57
13751.06 70
13752.17 82
13753.27 75
13754.38 69
13755.49 65
13756.60 77
13757.70 64
13758.81 68
13759.92 78
13761.03 77
13762.13 82
13763.24 60
13764.35 68
13765.46 77
13766.57 67
13767.67 85
13768.78 58
13769.89 70
13771.00 70
13772.11 77
13773.21 71
13774.32 59
13775.43 60
13776.54 70
13777.65 60
13778.75 62
13779.86 49
13780.97 64
13782.08 74
13783.19 72
13784.30 66
13785.41 68
13786.51 67
13787.62 72
13788.73 64
13789.84 74
13790.95 73
13792.06 66
13793.17 74
13794.28 68
13795.39 71
13796.49 68
13797.60 77
13798.71 87
13799.82 84
13800.93 75
13802.04 81
13803.15 89
13804.26 73
13805.37 72
13806.48 70
13807.59 76
13808.70 75
13809.81 78
13810.92 75
13812.03 71
13813.14 85
13814.25 80
13815.36 77
13816.47 71
13817.58 76
13818.69 66
13819.80 74
13820.91 71
13822.02 83
13823.13 59
13824.24 72
13825.35 83
13826.46 69
13827.57 83
13828.68 81
13829.79 73
13830.90 68
13832.01 60
13833.12 61
13834.23 63
13835.34 69
13836.45 85
13837.56 65
13838.67 66
13839.78 66
13840.89 86
13842.01 71
13843.12 58
13844.23 73
13845.34 71
13846.45 61
13847.56 60
13848.67 78
13849.78 72
13850.89 70
13852.01 85
13853.12 63
13854.23 85
13855.34 75
13856.45 80
13857.56 63
13858.67 40
13859.79 60
13860.90 70
13862.01 82
13863.12 58
13864.23 82
13865.34 66
13866.46 79
13867.57 64
13868.68 76
13869.79 72
13870.90 90
13872.02 64
13873.13 80
13874.24 61
13875.35 57
13876.47 87
13877.58 63
13878.69 84
13879.80 67
13880.92 74
13882.03 61
13883.14 75
13884.25 62
13885.37 65
13886.48 75
13887.59 64
13888.70 66
13889.82 62
13890.93 96
13892.04 72
13893.16 57
13894.27 77
13895.38 81
13896.49 70
13897.61 83
13898.72 62
13899.83 94
13900.95 85
13902.06 86
13903.17 101
13904.29 77
13905.40 72
13906.51 83
13907.63 83
13908.74 91
13909.85 67
13910.97 60
13912.08 74
13913.20 79
13914.31 80
13915.42 66
13916.54 78
13917.65 81
13918.77 85
13919.88 76
13920.99 77
13922.11 88
13923.22 91
13924.34 56
13925.45 63
13926.56 73
13927.68 66
13928.79 94
13929.91 80
13931.02 68
13932.14 67
13933.25 56
13934.37 77
13935.48 83
13936.60 71
13937.71 63
13938.83 76
13939.94 83
13941.05 73
13942.17 79
13943.28 65
13944.40 77
13945.51 73
13946.63 78
13947.75 67
13948.86 65
13949.98 77
13951.09 57
13952.21 64
13953.32 50
13954.44 74
13955.55 67
13956.67 66
13957.78 89
13958.90 81
13960.01 77
13961.13 79
13962.25 78
13963.36 65
13964.48 72
13965.59 67
13966.71 86
13967.83 81
13968.94 76
13970.06 74
13971.17 72
13972.29 75
13973.41 79
13974.52 78
13975.64 72
13976.75 69
13977.87 70
13978.99 75
13980.10 73
13981.22 64
13982.34 77
13983.45 82
13984.57 64
13985.69 69
13986.80 81
13987.92 76
13989.04 56
13990.15 86
13991.27 84
13992.39 81
13993.50 93
13994.62 71
13995.74 59
13996.86 63
13997.97 85
13999.09 78
14000.21 73
14001.33 64
14002.44 87
14003.56 62
14004.68 69
14005.79 65
14006.91 53
14008.03 53
14009.15 60
14010.27 70
14011.38 73
14012.50 64
14013.62 63
14014.74 77
14015.85 67
14016.97 69
14018.09 55
14019.21 69
14020.33 65
14021.44 68
14022.56 62
14023.68 75
14024.80 71
14025.92 68
14027.04 73
14028.15 70
14029.27 79
14030.39 61
14031.51 58
14032.63 64
14033.75 66
14034.86 65
14035.98 84
14037.10 84
14038.22 72
14039.34 64
14040.46 56
14041.58 64
14042.70 77
14043.82 72
14044.93 70
14046.05 62
14047.17 69
14048.29 79
14049.41 95
14050.53 68
14051.65 55
14052.77 77
14053.89 68
14055.01 65
14056.13 66
14057.25 66
14058.37 66
14059.49 80
14060.61 76
14061.73 77
14062.85 76
14063.97 70
14065.09 66
14066.20 65
14067.32 74
14068.44 59
14069.56 71
14070.68 86
14071.81 86
14072.93 59
14074.05 55
14075.17 63
14076.29 68
14077.41 57
14078.53 66
14079.65 70
14080.77 76
14081.89 68
14083.01 66
14084.13 66
14085.25 66
14086.37 70
14087.49 65
14088.61 69
14089.73 55
14090.85 69
14091.97 75
14093.10 88
14094.22 96
14095.34 86
14096.46 83
14097.58 75
14098.70 72
14099.82 58
14100.94 63
14102.07 58
14103.19 76
14104.31 76
14105.43 88
14106.55 75
14107.67 69
14108.79 55
14109.92 66
14111.04 73
14112.16 72
14113.28 70
14114.40 68
14115.52 79
14116.65 61
14117.77 44
14118.89 73
14120.01 74
14121.13 74
14122.26 79
14123.38 66
14124.50 70
14125.62 75
14126.75 70
14127.87 76
14128.99 61
14130.11 63
14131.24 66
14132.36 69
14133.48 76
14134.60 70
14135.73 67
14136.85 75
14137.97 83
14139.09 96
14140.22 58
14141.34 93
14142.46 69
14143.59 56
14144.71 74
14145.83 73
14146.95 80
14148.08 76
14149.20 71
14150.32 55
14151.45 69
14152.57 71
14153.69 77
14154.82 64
14155.94 67
14157.06 94
14158.19 66
14159.31 59
14160.44 73
14161.56 63
14162.68 80
14163.81 84
14164.93 62
14166.05 49
14167.18 74
14168.30 82
14169.43 61
14170.55 60
14171.67 71
14172.80 69
14173.92 68
14175.05 85
14176.17 73
14177.30 68
14178.42 61
14179.54 63
14180.67 70
14181.79 54
14182.92 71
14184.04 86
14185.17 89
14186.29 66
14187.42 55
14188.54 60
14189.67 67
14190.79 81
14191.92 84
14193.04 64
14194.17 61
14195.29 90
14196.42 89
14197.54 63
14198.67 51
14199.79 57
14200.92 78
14202.04 73
14203.17 57
14204.29 59
14205.42 68
14206.54 61
14207.67 67
14208.79 51
14209.92 66
14211.05 68
14212.17 79
14213.30 84
14214.42 64
14215.55 66
14216.67 84
14217.80 72
14218.93 57
14220.05 58
14221.18 91
14222.30 98
14223.43 66
14224.56 60
14225.68 74
14226.81 62
14227.94 70
14229.06 71
14230.19 54
14231.32 63
14232.44 70
14233.57 84
14234.70 72
14235.82 61
14236.95 66
14238.08 71
14239.20 70
14240.33 64
14241.46 55
14242.58 71
14243.71 78
14244.84 58
14245.96 67
14247.09 57
14248.22 80
14249.34 82
14250.47 64
14251.60 69
14252.73 68
14253.85 54
14254.98 87
14256.11 66
14257.24 63
14258.36 60
14259.49 58
14260.62 60
14261.75 64
14262.87 57
14264.00 75
14265.13 93
14266.26 79
14267.39 69
14268.51 63
14269.64 68
14270.77 67
14271.90 68
14273.03 65
14274.15 82
14275.28 79
14276.41 84
14277.54 67
14278.67 68
14279.80 62
14280.92 78
14282.05 71
14283.18 61
14284.31 62
14285.44 68
14286.57 64
14287.70 78
14288.82 65
14289.95 58
14291.08 65
14292.21 61
14293.34 64
14294.47 72
14295.60 48
14296.73 77
14297.86 65
14298.99 65
14300.11 47
14301.24 71
14302.37 50
14303.50 59
14304.63 74
14305.76 67
14306.89 64
14308.02 86
14309.15 59
14310.28 81
14311.41 59
14312.54 51
14313.67 59
14314.80 68
14315.93 67
14317.06 64
14318.19 54
14319.32 63
14320.45 83
14321.58 86
14322.71 86
14323.84 63
14324.97 72
14326.10 66
14327.23 71
14328.36 77
14329.49 54
14330.62 72
14331.75 62
14332.88 56
14334.01 72
14335.14 87
14336.27 95
14337.40 64
14338.53 65
14339.66 87
14340.79 66
14341.93 63
14343.06 69
14344.19 71
14345.32 71
14346.45 68
14347.58 78
14348.71 55
14349.84 82
14350.97 76
14352.11 67
14353.24 71
14354.37 57
14355.50 68
14356.63 59
14357.76 58
14358.89 71
14360.03 68
14361.16 73
14362.29 84
14363.42 82
14364.55 51
14365.68 70
14366.82 77
14367.95 81
14369.08 72
14370.21 73
14371.34 87
14372.48 66
14373.61 68
14374.74 65
14375.87 62
14377.00 72
14378.14 78
14379.27 58
14380.40 57
14381.53 75
14382.67 85
14383.80 79
14384.93 61
14386.06 58
14387.20 75
14388.33 76
14389.46 59
14390.59 70
14391.73 48
14392.86 66
14393.99 70
14395.13 74
14396.26 60
14397.39 62
14398.53 80
14399.66 82
14400.79 90
14401.92 81
14403.06 66
14404.19 65
14405.32 81
14406.46 67
14407.59 75
14408.72 68
14409.86 79
14410.99 74
14412.13 62
14413.26 53
14414.39 73
14415.53 73
14416.66 66
14417.79 53
14418.93 62
14420.06 71
14421.20 70
14422.33 76
14423.46 70
14424.60 50
14425.73 59
14426.87 70
14428.00 70
14429.14 64
14430.27 61
14431.40 69
14432.54 76
14433.67 75
14434.81 47
14435.94 61
14437.08 70
14438.21 70
14439.35 76
14440.48 73
14441.62 71
14442.75 57
14443.88 74
14445.02 77
14446.15 66
14447.29 60
14448.42 73
14449.56 78
14450.70 61
14451.83 62
14452.97 76
14454.10 83
14455.24 78
14456.37 74
14457.51 57
14458.64 67
14459.78 66
14460.91 69
14462.05 65
14463.18 66
14464.32 68
14465.46 81
14466.59 77
14467.73 78
14468.86 79
14470.00 72
14471.14 68
14472.27 64
14473.41 76
14474.54 76
14475.68 69
14476.82 58
14477.95 59
14479.09 63
14480.22 66
14481.36 83
14482.50 69
14483.63 72
14484.77 64
14485.91 72
14487.04 73
14488.18 79
14489.32 58
14490.45 62
14491.59 54
14492.73 64
14493.86 47
14495.00 66
14496.14 66
14497.27 57
14498.41 59
14499.55 75
14500.69 53
14501.82 66
14502.96 70
14504.10 70
14505.23 70
14506.37 76
14507.51 68
14508.65 56
14509.78 67
14510.92 77
14512.06 80
14513.20 53
14514.33 67
14515.47 57
14516.61 55
14517.75 58
14518.89 52
14520.02 58
14521.16 46
14522.30 69
14523.44 77
14524.57 59
14525.71 50
14526.85 69
14527.99 65
14529.13 66
14530.27 45
14531.40 61
14532.54 60
14533.68 48
14534.82 57
14535.96 61
14537.10 64
14538.23 66
14539.37 59
14540.51 53
14541.65 45
14542.79 59
14543.93 70
14545.07 48
14546.21 51
14547.35 54
14548.48 58
14549.62 54
14550.76 56
14551.90 60
14553.04 57
14554.18 87
14555.32 72
14556.46 65
14557.60 59
14558.74 58
14559.88 69
14561.02 68
14562.16 56
14563.30 75
14564.43 52
14565.57 63
14566.71 73
14567.85 65
14568.99 60
14570.13 60
14571.27 76
14572.41 61
14573.55 51
14574.69 49
14575.83 65
14576.97 65
14578.11 60
14579.25 55
14580.39 67
14581.53 74
14582.67 62
14583.81 62
14584.96 57
14586.10 62
14587.24 70
14588.38 64
14589.52 68
14590.66 66
14591.80 59
14592.94 59
14594.08 51
14595.22 60
14596.36 60
14597.50 59
14598.64 53
14599.78 68
14600.93 53
14602.07 60
14603.21 73
14604.35 72
14605.49 65
14606.63 60
14607.77 64
14608.91 65
14610.06 65
14611.20 50
14612.34 57
14613.48 46
14614.62 61
14615.76 81
14616.91 63
14618.05 56
14619.19 66
14620.33 65
14621.47 71
14622.61 60
14623.76 52
14624.90 45
14626.04 56
14627.18 51
14628.32 51
14629.47 74
14630.61 60
14631.75 72
14632.89 51
14634.04 51
14635.18 47
14636.32 74
14637.46 64
14638.61 59
14639.75 59
14640.89 75
14642.03 61
14643.18 45
14644.32 63
14645.46 65
14646.60 66
14647.75 69
14648.89 59
14650.03 38
14651.18 58
14652.32 64
14653.46 58
14654.61 75
14655.75 62
14656.89 76
14658.03 65
14659.18 60
14660.32 54
14661.46 66
14662.61 70
14663.75 56
14664.90 43
14666.04 59
14667.18 58
14668.33 69
14669.47 51
14670.61 97
14671.76 85
14672.90 64
14674.05 58
14675.19 61
14676.33 44
14677.48 48
14678.62 60
14679.77 53
14680.91 50
14682.05 55
14683.20 67
14684.34 58
14685.49 57
14686.63 58
14687.78 52
14688.92 57
14690.06 60
14691.21 65
14692.35 42
14693.50 50
14694.64 62
14695.79 65
14696.93 61
14698.08 61
14699.22 57
14700.37 59
14701.51 51
14702.66 53
14703.80 58
14704.95 73
14706.09 65
14707.24 68
14708.38 61
14709.53 74
14710.67 63
14711.82 52
14712.96 77
14714.11 59
14715.26 59
14716.40 68
14717.55 69
14718.69 53
14719.84 58
14720.98 42
14722.13 61
14723.28 51
14724.42 47
14725.57 49
14726.71 65
14727.86 63
14729.01 65
14730.15 55
14731.30 65
14732.44 65
14733.59 62
14734.74 60
14735.88 59
14737.03 65
14738.18 60
14739.32 66
14740.47 53
14741.61 60
14742.76 76
14743.91 85
14745.05 61
14746.20 67
14747.35 58
14748.49 59
14749.64 70
14750.79 45
14751.94 59
14753.08 48
14754.23 65
14755.38 67
14756.52 53
14757.67 56
14758.82 69
14759.97 70
14761.11 71
14762.26 56
14763.41 64
14764.55 62
14765.70 61
14766.85 64
14768.00 52
14769.15 58
14770.29 64
14771.44 57
14772.59 55
14773.74 64
14774.88 56
14776.03 79
14777.18 67
14778.33 49
14779.48 61
14780.62 54
14781.77 62
14782.92 52
14784.07 60
14785.22 64
14786.36 85
14787.51 61
14788.66 72
14789.81 49
14790.96 53
14792.11 46
14793.26 69
14794.40 60
14795.55 62
14796.70 55
14797.85 82
14799.00 71
14800.15 50
14801.30 50
14802.45 58
14803.59 65
14804.74 48
14805.89 63
14807.04 70
14808.19 74
14809.34 74
14810.49 61
14811.64 63
14812.79 61
14813.94 58
14815.09 74
14816.24 66
14817.39 51
14818.53 62
14819.68 66
14820.83 48
14821.98 64
14823.13 57
14824.28 68
14825.43 69
14826.58 62
14827.73 55
14828.88 51
14830.03 71
14831.18 65
14832.33 62
14833.48 57
14834.63 49
14835.78 65
14836.93 74
14838.08 58
14839.23 41
14840.38 62
14841.53 73
14842.69 75
14843.84 50
14844.99 54
14846.14 68
14847.29 56
14848.44 47
14849.59 64
14850.74 66
14851.89 53
14853.04 68
14854.19 69
14855.34 61
14856.49 55
14857.65 61
14858.80 79
14859.95 57
14861.10 56
14862.25 58
14863.40 61
14864.55 64
14865.70 57
14866.86 81
14868.01 58
14869.16 65
14870.31 88
14871.46 67
14872.61 43
14873.77 42
14874.92 66
14876.07 46
14877.22 49
14878.37 41
14879.52 79
14880.68 73
14881.83 63
14882.98 67
14884.13 59
14885.28 58
14886.44 45
14887.59 43
14888.74 45
14889.89 59
14891.05 57
14892.20 71
14893.35 61
14894.50 55
14895.66 51
14896.81 79
14897.96 76
14899.11 68
14900.27 52
14901.42 66
14902.57 65
14903.72 49
14904.88 65
14906.03 68
14907.18 51
14908.34 54
14909.49 51
14910.64 70
14911.80 66
14912.95 70
14914.10 60
14915.26 53
14916.41 58
14917.56 68
14918.72 71
14919.87 59
14921.02 70
14922.18 59
14923.33 69
14924.48 54
14925.64 60
14926.79 62
14927.94 57
14929.10 64
14930.25 57
14931.41 67
14932.56 64
14933.71 70
14934.87 51
14936.02 77
14937.18 65
14938.33 61
14939.48 72
14940.64 61
14941.79 63
14942.95 63
14944.10 63
14945.26 44
14946.41 43
14947.57 57
14948.72 67
14949.87 57
14951.03 53
14952.18 52
14953.34 89
14954.49 56
14955.65 51
14956.80 77
14957.96 79
14959.11 63
14960.27 58
14961.42 72
14962.58 58
14963.73 53
14964.89 72
14966.04 66
14967.20 55
14968.36 52
14969.51 54
14970.67 74
14971.82 53
14972.98 65
14974.13 61
14975.29 61
14976.44 48
14977.60 48
14978.76 58
14979.91 54
14981.07 56
14982.22 60
14983.38 68
14984.53 66
14985.69 58
14986.85 72
14988.00 68
14989.16 49
14990.32 62
14991.47 62
14992.63 79
14993.78 54
14994.94 67
14996.10 47
14997.25 55
14998.41 56
14999.57 49
15000.72 73
15001.88 55
15003.04 55
15004.19 68
15005.35 72
15006.51 47
15007.66 62
15008.82 58
15009.98 63
15011.13 45
15012.29 83
15013.45 61
15014.61 59
15015.76 51
15016.92 69
15018.08 77
15019.23 48
15020.39 68
15021.55 76
15022.71 65
15023.86 44
15025.02 74
15026.18 73
15027.34 68
15028.49 57
15029.65 71
15030.81 53
15031.97 59
15033.13 65
15034.28 49
15035.44 63
15036.60 73
15037.76 73
15038.92 72
15040.07 65
15041.23 46
15042.39 65
15043.55 66
15044.71 73
15045.87 48
15047.02 61
15048.18 52
15049.34 59
15050.50 59
15051.66 67
15052.82 70
15053.98 61
15055.13 38
15056.29 61
15057.45 67
15058.61 51
15059.77 58
15060.93 61
15062.09 58
15063.25 55
15064.40 56
15065.56 54
15066.72 52
15067.88 55
15069.04 56
15070.20 65
15071.36 43
15072.52 63
15073.68 57
15074.84 54
15076.00 53
15077.16 74
15078.32 78
15079.48 61
15080.64 61
15081.80 78
15082.96 62
15084.12 51
15085.28 48
15086.44 41
15087.60 50
15088.76 62
15089.92 48
15091.08 62
15092.24 55
15093.40 64
15094.56 67
15095.72 58
15096.88 50
15098.04 61
15099.20 69
15100.36 54
15101.52 45
15102.68 32
15103.84 46
15105.00 61
15106.16 45
15107.32 50
15108.48 56
15109.64 68
15110.80 59
15111.96 56
15113.13 55
15114.29 58
15115.45 65
15116.61 74
15117.77 47
15118.93 70
15120.09 62
15121.25 75
15122.42 47
15123.58 60
15124.74 50
15125.90 60
15127.06 64
15128.22 62
15129.38 64
15130.55 62
15131.71 74
15132.87 47
15134.03 67
15135.19 57
15136.35 59
15137.52 69
15138.68 61
15139.84 63
15141.00 63
15142.16 59
15143.33 56
15144.49 64
15145.65 51
15146.81 47
15147.97 55
15149.14 55
15150.30 56
15151.46 61
15152.62 64
15153.79 45
15154.95 47
15156.11 49
15157.27 59
15158.44 42
15159.60 60
15160.76 55
15161.93 47
15163.09 49
15164.25 55
15165.41 60
15166.58 47
15167.74 48
15168.90 60
15170.07 55
15171.23 68
15172.39 59
15173.56 53
15174.72 50
15175.88 62
15177.05 56
15178.21 68
15179.37 44
15180.54 52
15181.70 55
15182.86 52
15184.03 47
15185.19 54
15186.36 71
15187.52 62
15188.68 62
15189.85 51
15191.01 59
15192.17 64
15193.34 62
15194.50 63
15195.67 42
15196.83 45
15198.00 55
15199.16 61
15200.32 48
15201.49 45
15202.65 64
15203.82 77
15204.98 61
15206.15 49
15207.31 59
15208.48 62
15209.64 60
15210.80 62
15211.97 49
15213.13 60
15214.30 55
15215.46 50
15216.63 50
15217.79 61
15218.96 65
15220.12 60
15221.29 73
15222.45 52
15223.62 54
15224.78 64
15225.95 55
15227.11 48
15228.28 49
15229.45 58
15230.61 62
15231.78 53
15232.94 60
15234.11 44
15235.27 63
15236.44 61
15237.60 53
15238.77 43
15239.94 53
15241.10 54
15242.27 72
15243.43 64
15244.60 46
15245.77 69
15246.93 64
15248.10 69
15249.26 51
15250.43 56
15251.60 66
15252.76 68
15253.93 63
15255.10 49
15256.26 56
15257.43 54
15258.60 57
15259.76 45
15260.93 53
15262.10 59
15263.26 63
15264.43 58
15265.60 65
15266.76 49
15267.93 70
15269.10 48
15270.26 51
15271.43 56
15272.60 63
15273.76 59
15274.93 61
15276.10 49
15277.27 69
15278.43 52
15279.60 73
15280.77 75
15281.94 59
15283.10 56
15284.27 70
15285.44 69
15286.61 70
15287.77 54
15288.94 70
15290.11 75
15291.28 57
15292.44 49
15293.61 47
15294.78 70
15295.95 66
15297.12 45
15298.28 41
15299.45 60
15300.62 67
15301.79 52
15302.96 65
15304.12 47
15305.29 66
15306.46 46
15307.63 48
15308.80 53
15309.97 75
15311.14 58
15312.30 51
15313.47 63
15314.64 47
15315.81 58
15316.98 69
15318.15 68
15319.32 54
15320.49 46
15321.65 64
15322.82 60
15323.99 46
15325.16 59
15326.33 48
15327.50 62
15328.67 44
15329.84 67
15331.01 58
15332.18 55
15333.35 61
15334.52 58
15335.69 63
15336.85 49
15338.02 65
15339.19 50
15340.36 60
15341.53 58
15342.70 60
15343.87 56
15345.04 60
15346.21 53
15347.38 53
15348.55 60
15349.72 57
15350.89 49
15352.06 56
15353.23 57
15354.40 58
15355.57 60
15356.74 37
15357.91 83
15359.08 49
15360.25 59
15361.43 43
15362.60 70
15363.77 73
15364.94 55
15366.11 55
15367.28 40
15368.45 57
15369.62 51
15370.79 61
15371.96 52
15373.13 58
15374.30 59
15375.47 67
15376.65 56
15377.82 55
15378.99 53
15380.16 63
15381.33 51
15382.50 62
15383.67 45
15384.84 69
15386.02 45
15387.19 46
15388.36 52
15389.53 50
15390.70 60
15391.87 51
15393.04 63
15394.22 42
15395.39 58
15396.56 45
15397.73 54
15398.90 49
15400.08 53
15401.25 58
15402.42 67
15403.59 49
15404.76 42
15405.94 53
15407.11 51
15408.28 67
15409.45 57
15410.63 71
15411.80 42
15412.97 61
15414.14 58
15415.31 66
15416.49 53
15417.66 56
15418.83 50
15420.01 58
15421.18 45
15422.35 49
15423.52 47
15424.70 40
15425.87 57
15427.04 55
15428.22 45
15429.39 51
15430.56 61
15431.73 39
15432.91 62
15434.08 55
15435.25 70
15436.43 58
15437.60 53
15438.77 46
15439.95 71
15441.12 53
15442.30 47
15443.47 55
15444.64 66
15445.82 67
15446.99 65
15448.16 54
15449.34 52
15450.51 44
15451.69 63
15452.86 57
15454.03 45
15455.21 48
15456.38 59
15457.56 63
15458.73 56
15459.90 57
15461.08 40
15462.25 50
15463.43 62
15464.60 59
15465.78 57
15466.95 48
15468.12 61
15469.30 74
15470.47 60
15471.65 52
15472.82 57
15474.00 71
15475.17 61
15476.35 46
15477.52 42
15478.70 55
15479.87 72
15481.05 54
15482.22 52
15483.40 56
15484.57 58
15485.75 67
15486.92 56
15488.10 65
15489.27 53
15490.45 56
15491.62 61
15492.80 52
15493.98 56
15495.15 67
15496.33 66
15497.50 63
15498.68 52
15499.85 56
15501.03 63
15502.21 63
15503.38 64
15504.56 46
15505.73 61
15506.91 58
15508.09 84
15509.26 54
15510.44 44
15511.61 53
15512.79 65
15513.97 54
15515.14 44
15516.32 49
15517.50 65
15518.67 62
15519.85 72
15521.02 65
15522.20 51
15523.38 56
15524.55 59
15525.73 70
15526.91 61
15528.09 60
15529.26 62
15530.44 59
15531.62 62
15532.79 55
15533.97 60
15535.15 57
15536.32 71
15537.50 51
15538.68 52
15539.86 57
15541.03 58
15542.21 41
15543.39 57
15544.57 53
15545.74 65
15546.92 52
15548.10 46
15549.28 58
15550.45 66
15551.63 45
15552.81 50
15553.99 66
15555.16 51
15556.34 46
15557.52 46
15558.70 57
15559.88 42
15561.05 77
15562.23 62
15563.41 50
15564.59 45
15565.77 62
15566.95 53
15568.12 64
15569.30 46
15570.48 54
15571.66 50
15572.84 65
15574.02 58
15575.19 65
15576.37 50
15577.55 53
15578.73 67
15579.91 62
15581.09 47
15582.27 61
15583.45 54
15584.62 66
15585.80 46
15586.98 52
15588.16 61
15589.34 49
15590.52 58
15591.70 49
15592.88 50
15594.06 51
15595.24 68
15596.42 55
15597.60 56
15598.78 67
15599.96 64
15601.14 59
15602.31 54
15603.49 48
15604.67 57
15605.85 83
15607.03 67
15608.21 69
15609.39 63
15610.57 55
15611.75 53
15612.93 92
15614.11 62
15615.29 48
15616.47 51
15617.65 62
15618.83 55
15620.01 50
15621.19 61
15622.38 68
15623.56 57
15624.74 51
15625.92 49
15627.10 50
15628.28 55
15629.46 55
15630.64 55
15631.82 68
15633.00 72
15634.18 58
15635.36 59
15636.54 65
15637.72 59
15638.91 62
15640.09 84
15641.27 65
15642.45 58
15643.63 64
15644.81 54
15645.99 56
15647.17 47
15648.36 48
15649.54 54
15650.72 52
15651.90 61
15653.08 66
15654.26 67
15655.44 60
15656.63 69
15657.81 58
15658.99 67
15660.17 63
15661.35 70
15662.54 57
15663.72 60
15664.90 51
15666.08 66
15667.26 54
15668.45 63
15669.63 58
15670.81 58
15671.99 64
15673.17 60
15674.36 57
15675.54 52
15676.72 68
15677.90 59
15679.09 62
15680.27 52
15681.45 61
15682.63 63
15683.82 67
15685.00 52
15686.18 76
15687.37 59
15688.55 62
15689.73 62
15690.91 73
15692.10 61
15693.28 51
15694.46 66
15695.65 69
15696.83 72
15698.01 56
15699.20 47
15700.38 55
15701.56 59
15702.75 55
15703.93 67
15705.11 72
15706.30 73
15707.48 65
15708.66 60
15709.85 60
15711.03 72
15712.22 78
15713.40 69
15714.58 71
15715.77 70
15716.95 63
15718.14 87
15719.32 72
15720.50 64
15721.69 80
15722.87 70
15724.06 65
15725.24 60
15726.43 70
15727.61 69
15728.79 61
15729.98 74
15731.16 62
15732.35 61
15733.53 62
15734.72 90
15735.90 64
15737.09 65
15738.27 61
15739.46 61
15740.64 75
15741.83 43
15743.01 63
15744.20 53
15745.38 75
15746.57 51
15747.75 65
15748.94 54
15750.12 66
15751.31 52
15752.49 64
15753.68 70
15754.86 55
15756.05 71
15757.23 88
15758.42 55
15759.60 61
15760.79 56
15761.98 92
15763.16 63
15764.35 61
15765.53 45
15766.72 55
15767.90 66
15769.09 62
15770.28 64
15771.46 63
15772.65 55
15773.83 62
15775.02 58
15776.21 53
15777.39 72
15778.58 69
15779.77 70
15780.95 71
15782.14 59
15783.33 58
15784.51 61
15785.70 55
15786.89 53
15788.07 73
15789.26 73
15790.45 67
15791.63 48
15792.82 63
15794.01 68
15795.19 81
15796.38 58
15797.57 68
15798.75 59
15799.94 48
15801.13 57
15802.32 56
15803.50 61
15804.69 66
15805.88 70
15807.06 60
15808.25 58
15809.44 50
15810.63 65
15811.81 65
15813.00 56
15814.19 46
15815.38 65
15816.57 61
15817.75 69
15818.94 56
15820.13 53
15821.32 64
15822.50 77
15823.69 63
15824.88 60
15826.07 59
15827.26 79
15828.44 68
15829.63 61
15830.82 65
15832.01 75
15833.20 70
15834.39 67
15835.57 41
15836.76 47
15837.95 44
15839.14 69
15840.33 67
15841.52 50
15842.71 64
15843.90 60
15845.08 74
15846.27 52
15847.46 51
15848.65 57
15849.84 62
15851.03 81
15852.22 68
15853.41 57
15854.60 48
15855.79 69
15856.97 56
15858.16 59
15859.35 56
15860.54 49
15861.73 56
15862.92 45
15864.11 61
15865.30 69
15866.49 75
15867.68 65
15868.87 65
15870.06 57
15871.25 70
15872.44 71
15873.63 72
15874.82 63
15876.01 57
15877.20 59
15878.39 65
15879.58 57
15880.77 62
15881.96 78
15883.15 69
15884.34 84
15885.53 52
15886.72 55
15887.91 58
15889.10 65
15890.29 74
15891.48 67
15892.67 57
15893.86 66
15895.05 59
15896.24 67
15897.44 43
15898.63 59
15899.82 75
15901.01 78
15902.20 64
15903.39 65
15904.58 62
15905.77 66
15906.96 71
15908.15 55
15909.35 60
15910.54 46
15911.73 83
15912.92 56
15914.11 50
15915.30 44
15916.49 58
15917.69 68
15918.88 64
15920.07 46
15921.26 54
15922.45 57
15923.64 69
15924.84 59
15926.03 72
15927.22 53
15928.41 73
15929.60 74
15930.80 54
15931.99 51
15933.18 50
15934.37 65
15935.56 67
15936.76 47
15937.95 60
15939.14 44
15940.33 71
15941.53 48
15942.72 51
15943.91 64
15945.10 67
15946.30 53
15947.49 59
15948.68 52
15949.87 46
15951.07 57
15952.26 47
15953.45 50
15954.65 53
15955.84 61
15957.03 64
15958.22 51
15959.42 50
15960.61 65
15961.80 62
15963.00 65
15964.19 61
15965.38 62
15966.58 57
15967.77 66
15968.96 55
15970.16 62
15971.35 52
15972.54 43
15973.74 60
15974.93 51
15976.13 53
15977.32 50
15978.51 65
15979.71 78
15980.90 39
15982.09 38
15983.29 57
15984.48 53
15985.68 61
15986.87 46
15988.06 62
15989.26 58
15990.45 61
15991.65 54
15992.84 75
15994.04 55
15995.23 47
15996.43 66
15997.62 62
15998.81 53
16000.01 54
16001.20 54
16002.40 47
16003.59 57
16004.79 58
16005.98 43
16007.18 79
16008.37 54
16009.57 51
16010.76 70
16011.96 52
16013.15 66
16014.35 64
16015.54 50
16016.74 72
16017.93 70
16019.13 51
16020.32 53
16021.52 58
16022.72 56
16023.91 60
16025.11 54
16026.30 58
16027.50 58
16028.69 66
16029.89 55
16031.08 56
16032.28 78
16033.48 66
16034.67 72
16035.87 59
16037.06 63
16038.26 50
16039.46 53
16040.65 59
16041.85 61
16043.05 64
16044.24 58
16045.44 68
16046.63 65
16047.83 66
16049.03 58
16050.22 42
16051.42 68
16052.62 66
16053.81 51
16055.01 53
16056.21 42
16057.40 40
16058.60 44
16059.80 49
16060.99 54
16062.19 66
16063.39 58
16064.58 53
16065.78 62
16066.98 56
16068.18 47
16069.37 70
16070.57 53
16071.77 55
16072.97 58
16074.16 48
16075.36 50
16076.56 51
16077.76 59
16078.95 40
16080.15 49
16081.35 51
16082.55 65
16083.74 40
16084.94 43
16086.14 66
16087.34 45
16088.53 54
16089.73 45
16090.93 48
16092.13 55
16093.33 50
16094.53 46
16095.72 46
16096.92 66
16098.12 54
16099.32 52
16100.52 58
16101.72 53
16102.91 44
16104.11 49
16105.31 50
16106.51 37
16107.71 44
16108.91 53
16110.11 53
16111.30 54
16112.50 47
16113.70 53
16114.90 44
16116.10 46
16117.30 43
16118.50 45
16119.70 54
16120.90 47
16122.10 56
16123.29 39
16124.49 49
16125.69 49
16126.89 57
16128.09 46
16129.29 53
16130.49 46
16131.69 38
16132.89 73
16134.09 49
16135.29 51
16136.49 58
16137.69 48
16138.89 49
16140.09 55
16141.29 43
16142.49 44
16143.69 42
16144.89 50
16146.09 40
16147.29 38
16148.49 48
16149.69 47
16150.89 54
16152.09 53
16153.29 55
16154.49 52
16155.69 60
16156.89 49
16158.09 66
16159.29 51
16160.49 69
16161.69 61
16162.89 50
16164.09 49
16165.30 56
16166.50 52
16167.70 51
16168.90 44
16170.10 43
16171.30 63
16172.50 48
16173.70 57
16174.90 42
16176.10 55
16177.31 40
16178.51 50
16179.71 62
16180.91 38
16182.11 42
16183.31 44
16184.51 58
16185.72 53
16186.92 54
16188.12 55
16189.32 46
16190.52 46
16191.72 53
16192.93 53
16194.13 61
16195.33 46
16196.53 47
16197.73 44
16198.94 40
16200.14 33
16201.34 44
16202.54 63
16203.74 61
16204.95 65
16206.15 50
16207.35 50
16208.55 53
16209.76 63
16210.96 51
16212.16 44
16213.36 44
16214.57 46
16215.77 47
16216.97 53
16218.17 51
16219.38 54
16220.58 47
16221.78 42
16222.99 57
16224.19 45
16225.39 51
16226.59 36
16227.80 52
16229.00 47
16230.20 63
16231.41 52
16232.61 30
16233.81 44
16235.02 46
16236.22 38
16237.42 57
16238.63 43
16239.83 58
16241.04 45
16242.24 57
16243.44 50
16244.65 45
16245.85 53
16247.05 57
16248.26 58
16249.46 52
16250.67 42
16251.87 43
16253.07 56
16254.28 41
16255.48 47
16256.69 37
16257.89 59
16259.09 57
16260.30 52
16261.50 58
16262.71 42
16263.91 73
16265.12 55
16266.32 49
16267.53 57
16268.73 58
16269.94 53
16271.14 54
16272.34 61
16273.55 52
16274.75 39
16275.96 52
16277.16 42
16278.37 47
16279.57 51
16280.78 39
16281.98 51
16283.19 49
16284.39 45
16285.60 45
16286.81 58
16288.01 53
16289.22 46
16290.42 44
16291.63 38
16292.83 54
16294.04 46
16295.24 42
16296.45 52
16297.66 47
16298.86 69
16300.07 54
16301.27 53
16302.48 49
16303.68 54
16304.89 58
16306.10 45
16307.30 61
16308.51 63
16309.71 62
16310.92 61
16312.13 47
16313.33 41
16314.54 51
16315.75 61
16316.95 41
16318.16 45
16319.37 47
16320.57 41
16321.78 44
16322.99 54
16324.19 50
16325.40 46
16326.61 60
16327.81 54
16329.02 57
16330.23 58
16331.43 65
16332.64 79
16333.85 44
16335.05 48
16336.26 67
16337.47 68
16338.68 51
16339.88 46
16341.09 57
16342.30 60
16343.51 57
16344.71 62
16345.92 44
16347.13 57
16348.34 48
16349.54 56
16350.75 65
16351.96 66
16353.17 54
16354.37 62
16355.58 57
16356.79 51
16358.00 45
16359.21 50
16360.41 62
16361.62 36
16362.83 50
16364.04 51
16365.25 53
16366.45 55
16367.66 60
16368.87 42
16370.08 59
16371.29 41
16372.50 42
16373.71 64
16374.91 53
16376.12 58
16377.33 71
16378.54 56
16379.75 50
16380.96 47
16382.17 45
16383.38 60
16384.58 51
16385.79 53
16387.00 54
16388.21 52
16389.42 52
16390.63 55
16391.84 61
16393.05 59
16394.26 57
16395.47 47
16396.68 63
16397.89 63
16399.09 52
16400.30 49
16401.51 60
16402.72 50
16403.93 52
16405.14 65
16406.35 52
16407.56 35
16408.77 59
16409.98 70
16411.19 61
16412.40 41
16413.61 57
16414.82 46
16416.03 49
16417.24 73
16418.45 77
16419.66 66
16420.87 60
16422.08 50
16423.29 53
16424.50 47
16425.71 53
16426.92 62
16428.14 60
16429.35 39
16430.56 62
16431.77 58
16432.98 61
16434.19 53
16435.40 62
16436.61 48
16437.82 56
16439.03 59
16440.24 69
16441.45 62
16442.67 72
16443.88 60
16445.09 53
16446.30 61
16447.51 47
16448.72 62
16449.93 70
16451.14 46
16452.36 46
16453.57 64
16454.78 78
16455.99 50
16457.20 54
16458.41 47
16459.63 71
16460.84 58
16462.05 37
16463.26 55
16464.47 63
16465.68 63
16466.90 55
16468.11 56
16469.32 39
16470.53 58
16471.74 41
16472.96 58
16474.17 49
16475.38 43
16476.59 48
16477.81 58
16479.02 42
16480.23 34
16481.44 49
16482.66 57
16483.87 50
16485.08 47
16486.29 44
16487.51 53
16488.72 68
16489.93 52
16491.15 38
16492.36 43
16493.57 55
16494.78 58
16496.00 62
16497.21 44
16498.42 46
16499.64 71
16500.85 48
16502.06 53
16503.28 39
16504.49 54
16505.70 53
16506.92 56
16508.13 51
16509.34 48
16510.56 43
16511.77 54
16512.98 53
16514.20 44
16515.41 39
16516.63 43
16517.84 67
16519.05 59
16520.27 44
16521.48 45
16522.70 61
16523.91 51
16525.12 52
16526.34 68
16527.55 50
16528.77 42
16529.98 50
16531.20 60
16532.41 52
16533.62 36
16534.84 40
16536.05 59
16537.27 56
16538.48 37
16539.70 39
16540.91 53
16542.13 51
16543.34 59
16544.56 54
16545.77 45
16546.99 51
16548.20 49
16549.42 54
16550.63 49
16551.85 33
16553.06 48
16554.28 64
16555.49 58
16556.71 42
16557.92 47
16559.14 44
16560.35 43
16561.57 59
16562.78 45
16564.00 53
16565.21 49
16566.43 53
16567.65 46
16568.86 44
16570.08 52
16571.29 51
16572.51 49
16573.73 52
16574.94 44
16576.16 57
16577.37 57
16578.59 45
16579.81 65
16581.02 56
16582.24 53
16583.45 30
16584.67 43
16585.89 49
16587.10 42
16588.32 40
16589.54 53
16590.75 44
16591.97 51
16593.19 55
16594.40 52
16595.62 50
16596.84 44
16598.05 36
16599.27 58
16600.49 57
16601.70 40
16602.92 34
16604.14 43
16605.35 53
16606.57 49
16607.79 43
16609.01 57
16610.22 51
16611.44 36
16612.66 48
16613.88 50
16615.09 40
16616.31 47
16617.53 48
16618.75 48
16619.96 53
16621.18 46
16622.40 72
16623.62 49
16624.83 54
16626.05 51
16627.27 56
16628.49 70
16629.71 41
16630.92 38
16632.14 50
16633.36 53
16634.58 59
16635.80 53
16637.01 51
16638.23 42
16639.45 37
16640.67 49
16641.89 65
16643.11 70
16644.32 58
16645.54 45
16646.76 53
16647.98 47
16649.20 60
16650.42 44
16651.64 42
16652.86 50
16654.07 56
16655.29 46
16656.51 46
16657.73 51
16658.95 52
16660.17 52
16661.39 52
16662.61 54
16663.83 53
16665.05 50
16666.27 48
16667.48 63
16668.70 58
16669.92 45
16671.14 55
16672.36 48
16673.58 48
16674.80 55
16676.02 65
16677.24 56
16678.46 47
16679.68 51
16680.90 35
16682.12 60
16683.34 48
16684.56 61
16685.78 70
16687.00 56
16688.22 56
16689.44 46
16690.66 61
16691.88 42
16693.10 47
16694.32 52
16695.54 50
16696.76 48
16697.98 50
16699.20 48
16700.42 65
16701.64 39
16702.87 51
16704.09 47
16705.31 65
16706.53 47
16707.75 55
16708.97 61
16710.19 51
16711.41 59
16712.63 98
16713.85 62
16715.07 43
16716.30 49
16717.52 52
16718.74 57
16719.96 41
16721.18 47
16722.40 60
16723.62 52
16724.85 49
16726.07 55
16727.29 57
16728.51 51
16729.73 70
16730.95 53
16732.17 43
16733.40 48
16734.62 38
16735.84 55
16737.06 52
16738.28 40
16739.51 58
16740.73 54
16741.95 60
16743.17 37
16744.39 43
16745.62 43
16746.84 65
16748.06 59
16749.28 45
16750.51 52
16751.73 47
16752.95 49
16754.17 42
16755.40 52
16756.62 37
16757.84 65
16759.06 51
16760.29 60
16761.51 42
16762.73 48
16763.96 56
16765.18 54
16766.40 40
16767.62 54
16768.85 45
16770.07 55
16771.29 60
16772.52 56
16773.74 50
16774.96 53
16776.19 54
16777.41 44
16778.63 57
16779.86 50
16781.08 57
16782.30 42
16783.53 41
16784.75 28
16785.97 42
16787.20 54
16788.42 45
16789.65 40
16790.87 42
16792.09 36
16793.32 40
16794.54 54
16795.77 41
16796.99 61
16798.21 54
16799.44 55
16800.66 53
16801.89 64
16803.11 58
16804.34 59
16805.56 54
16806.78 40
16808.01 51
16809.23 36
16810.46 54
16811.68 48
16812.91 57
16814.13 48
16815.36 56
16816.58 54
16817.81 67
16819.03 46
16820.26 51
16821.48 56
16822.71 62
16823.93 51
16825.16 65
16826.38 45
16827.61 53
16828.83 55
16830.06 48
16831.28 71
16832.51 48
16833.73 52
16834.96 37
16836.19 59
16837.41 45
16838.64 63
16839.86 40
16841.09 42
16842.31 44
16843.54 33
16844.76 43
16845.99 35
16847.22 47
16848.44 39
16849.67 55
16850.89 41
16852.12 39
16853.35 43
16854.57 57
16855.80 50
16857.03 51
16858.25 51
16859.48 51
16860.71 45
16861.93 69
16863.16 40
16864.38 51
16865.61 64
16866.84 51
16868.06 60
16869.29 61
16870.52 77
16871.74 60
16872.97 58
16874.20 46
16875.43 44
16876.65 52
16877.88 59
16879.11 68
16880.33 48
16881.56 52
16882.79 49
16884.02 49
16885.24 50
16886.47 61
16887.70 53
16888.93 52
16890.15 52
16891.38 57
16892.61 53
16893.84 46
16895.06 47
16896.29 65
16897.52 50
16898.75 66
16899.97 55
16901.20 56
16902.43 49
16903.66 49
16904.89 57
16906.11 66
16907.34 76
16908.57 43
16909.80 49
16911.03 48
16912.26 44
16913.48 40
16914.71 41
16915.94 50
16917.17 43
16918.40 49
16919.63 58
16920.85 47
16922.08 38
16923.31 45
16924.54 62
16925.77 65
16927.00 36
16928.23 55
16929.46 37
16930.69 68
16931.91 60
16933.14 55
16934.37 46
16935.60 48
16936.83 63
16938.06 43
16939.29 41
16940.52 44
16941.75 57
16942.98 52
16944.21 46
16945.44 43
16946.67 46
16947.90 49
16949.13 43
16950.35 35
16951.58 50
16952.81 37
16954.04 38
16955.27 41
16956.50 37
16957.73 52
16958.96 41
16960.19 67
16961.42 55
16962.65 42
16963.88 43
16965.11 46
16966.34 54
16967.58 42
16968.81 49
16970.04 39
16971.27 53
16972.50 48
16973.73 55
16974.96 55
16976.19 53
16977.42 42
16978.65 58
16979.88 48
16981.11 50
16982.34 47
16983.57 45
16984.80 45
16986.04 53
16987.27 41
16988.50 44
16989.73 34
16990.96 44
16992.19 52
16993.42 60
16994.65 67
16995.88 49
16997.12 52
16998.35 48
16999.58 50
17000.81 38
17002.04 51
17003.27 48
17004.51 54
17005.74 47
17006.97 38
17008.20 47
17009.43 47
17010.66 44
17011.90 53
17013.13 40
17014.36 31
17015.59 52
17016.82 54
17018.06 50
17019.29 38
17020.52 52
17021.75 46
17022.99 44
17024.22 35
17025.45 44
17026.68 47
17027.92 39
17029.15 40
17030.38 57
17031.61 44
17032.85 40
17034.08 53
17035.31 43
17036.54 60
17037.78 44
17039.01 53
17040.24 44
17041.48 50
17042.71 40
17043.94 42
17045.18 54
17046.41 43
17047.64 45
17048.88 43
17050.11 51
17051.34 38
17052.58 45
17053.81 49
17055.04 54
17056.28 52
17057.51 56
17058.74 39
17059.98 44
17061.21 51
17062.44 46
17063.68 40
17064.91 32
17066.15 60
17067.38 65
17068.61 38
17069.85 41
17071.08 41
17072.32 54
17073.55 46
17074.78 55
17076.02 36
17077.25 41
17078.49 47
17079.72 37
17080.96 52
17082.19 45
17083.42 47
17084.66 48
17085.89 47
17087.13 45
17088.36 33
17089.60 71
17090.83 53
17092.07 41
17093.30 48
17094.54 41
17095.77 40
17097.01 42
17098.24 42
17099.48 45
17100.71 35
17101.95 38
17103.18 53
17104.42 42
17105.65 41
17106.89 48
17108.12 44
17109.36 40
17110.60 42
17111.83 45
17113.07 64
17114.30 64
17115.54 48
17116.77 33
17118.01 54
17119.25 47
17120.48 49
17121.72 50
17122.95 48
17124.19 48
17125.43 51
17126.66 61
17127.90 58
17129.13 43
17130.37 54
17131.61 69
17132.84 60
17134.08 48
17135.32 43
17136.55 67
17137.79 65
17139.02 50
17140.26 44
17141.50 45
17142.73 54
17143.97 41
17145.21 42
17146.44 45
17147.68 53
17148.92 45
17150.16 52
17151.39 36
17152.63 34
17153.87 47
17155.10 64
17156.34 59
17157.58 53
17158.82 37
17160.05 50
17161.29 50
17162.53 48
17163.76 46
17165.00 42
17166.24 35
17167.48 48
17168.72 46
17169.95 45
17171.19 49
17172.43 61
17173.67 61
17174.90 46
17176.14 36
17177.38 51
17178.62 74
17179.86 32
17181.09 32
17182.33 54
17183.57 50
17184.81 39
17186.05 42
17187.28 44
17188.52 47
17189.76 49
17191.00 50
17192.24 51
17193.48 48
17194.72 42
17195.95 50
17197.19 42
17198.43 49
17199.67 47
17200.91 66
17202.15 53
17203.39 49
17204.63 29
17205.86 49
17207.10 42
17208.34 45
17209.58 36
17210.82 49
17212.06 45
17213.30 39
17214.54 59
17215.78 37
17217.02 47
17218.26 51
17219.50 45
17220.74 47
17221.97 37
17223.21 48
17224.45 64
17225.69 41
17226.93 47
17228.17 51
17229.41 55
17230.65 43
17231.89 50
17233.13 49
17234.37 41
17235.61 44
17236.85 55
17238.09 46
17239.33 48
17240.57 46
17241.81 52
17243.05 59
17244.29 35
17245.53 34
17246.77 34
17248.02 48
17249.26 33
17250.50 43
17251.74 49
17252.98 46
17254.22 35
17255.46 52
17256.70 52
17257.94 41
17259.18 52
17260.42 56
17261.66 57
17262.90 41
17264.15 44
17265.39 48
17266.63 49
17267.87 55
17269.11 43
17270.35 53
17271.59 51
17272.83 45
17274.08 45
17275.32 51
17276.56 51
17277.80 48
17279.04 45
17280.28 54
17281.52 42
17282.77 46
17284.01 39
17285.25 50
17286.49 37
17287.73 62
17288.98 52
17290.22 36
17291.46 44
17292.70 47
17293.94 52
17295.19 48
17296.43 40
17297.67 37
17298.91 45
17300.16 45
17301.40 41
17302.64 26
17303.88 48
17305.13 52
17306.37 57
17307.61 50
17308.85 47
17310.10 38
17311.34 70
17312.58 44
17313.82 54
17315.07 55
17316.31 44
17317.55 56
17318.80 47
17320.04 46
17321.28 44
17322.53 46
17323.77 55
17325.01 41
17326.26 44
17327.50 44
17328.74 49
17329.99 41
17331.23 42
17332.47 36
17333.72 49
17334.96 33
17336.20 46
17337.45 34
17338.69 50
17339.93 46
17341.18 47
17342.42 43
17343.67 57
17344.91 49
17346.15 38
17347.40 41
17348.64 40
17349.89 34
17351.13 43
17352.37 52
17353.62 43
17354.86 51
17356.11 36
17357.35 48
17358.60 46
17359.84 39
17361.09 39
17362.33 68
17363.57 47
17364.82 65
17366.06 41
17367.31 46
17368.55 52
17369.80 54
17371.04 54
17372.29 42
17373.53 46
17374.78 48
17376.02 45
17377.27 41
17378.51 51
17379.76 37
17381.00 45
17382.25 37
17383.50 53
17384.74 40
17385.99 46
17387.23 47
17388.48 48
17389.72 45
17390.97 42
17392.21 58
17393.46 45
17394.71 67
17395.95 42
17397.20 43
17398.44 44
17399.69 63
17400.93 57
17402.18 60
17403.43 42
17404.67 50
17405.92 40
17407.17 52
17408.41 42
17409.66 37
17410.90 48
17412.15 32
17413.40 52
17414.64 41
17415.89 44
17417.14 51
17418.38 49
17419.63 34
17420.88 58
17422.12 60
17423.37 61
17424.62 39
17425.86 35
17427.11 42
17428.36 53
17429.60 43
17430.85 43
17432.10 52
17433.35 44
17434.59 58
17435.84 47
17437.09 36
17438.33 43
17439.58 55
17440.83 42
17442.08 51
17443.32 34
17444.57 56
17445.82 43
17447.07 43
17448.32 34
17449.56 36
17450.81 61
17452.06 69
17453.31 45
17454.55 37
17455.80 53
17457.05 52
17458.30 42
17459.55 34
17460.79 53
17462.04 50
17463.29 57
17464.54 49
17465.79 42
17467.04 43
17468.28 52
17469.53 47
17470.78 37
17472.03 38
17473.28 51
17474.53 57
17475.78 45
17477.02 43
17478.27 34
17479.52 42
17480.77 50
17482.02 48
17483.27 59
17484.52 39
17485.77 45
17487.02 47
17488.26 47
17489.51 37
17490.76 49
17492.01 40
17493.26 54
17494.51 44
17495.76 48
17497.01 39
17498.26 59
17499.51 63
17500.76 46
17502.01 49
17503.26 48
17504.51 52
17505.76 50
17507.01 56
17508.26 40
17509.51 39
17510.76 34
17512.01 40
17513.26 41
17514.51 49
17515.76 42
17517.01 40
17518.26 49
17519.51 49
17520.76 41
17522.01 40
17523.26 63
17524.51 51
17525.76 44
17527.01 25
17528.26 39
17529.51 41
17530.76 54
17532.01 36
17533.26 53
17534.51 50
17535.76 53
17537.01 51
17538.27 46
17539.52 35
17540.77 47
17542.02 56
17543.27 49
17544.52 44
17545.77 35
17547.02 48
17548.27 40
17549.53 39
17550.78 33
17552.03 53
17553.28 33
17554.53 31
17555.78 41
17557.03 56
17558.29 61
17559.54 44
17560.79 48
17562.04 56
17563.29 50
17564.54 41
17565.80 46
17567.05 31
17568.30 48
17569.55 51
17570.80 60
17572.06 52
17573.31 48
17574.56 41
17575.81 53
17577.07 44
17578.32 59
17579.57 43
17580.82 53
17582.08 40
17583.33 43
17584.58 47
17585.83 38
17587.09 46
17588.34 45
17589.59 45
17590.84 36
17592.10 64
17593.35 43
17594.60 65
17595.86 38
17597.11 39
17598.36 44
17599.61 49
17600.87 50
17602.12 47
17603.37 44
17604.63 40
17605.88 53
17607.13 50
17608.39 48
17609.64 49
17610.89 50
17612.15 41
17613.40 50
17614.66 41
17615.91 62
17617.16 46
17618.42 51
17619.67 35
17620.92 34
17622.18 55
17623.43 37
17624.69 61
17625.94 34
17627.19 53
17628.45 40
17629.70 64
17630.96 44
17632.21 68
17633.47 39
17634.72 51
17635.97 54
17637.23 41
17638.48 48
17639.74 46
17640.99 51
17642.25 52
17643.50 47
17644.76 47
17646.01 59
17647.27 49
17648.52 55
17649.78 26
17651.03 32
17652.28 33
17653.54 49
17654.80 48
17656.05 41
17657.31 51
17658.56 36
17659.82 43
17661.07 33
17662.33 46
17663.58 70
17664.84 52
17666.09 36
17667.35 38
17668.60 46
17669.86 43
17671.11 42
17672.37 44
17673.63 40
17674.88 53
17676.14 48
17677.39 65
17678.65 41
17679.91 29
17681.16 49
17682.42 45
17683.67 53
17684.93 39
17686.19 40
17687.44 41
17688.70 59
17689.95 46
17691.21 40
17692.47 26
17693.72 42
17694.98 46
17696.24 46
17697.49 46
17698.75 51
17700.01 47
17701.26 62
17702.52 55
17703.78 35
17705.03 57
17706.29 44
17707.55 60
17708.81 34
17710.06 56
17711.32 52
17712.58 55
17713.83 47
17715.09 38
17716.35 35
17717.61 34
17718.86 54
17720.12 47
17721.38 53
17722.63 35
17723.89 44
17725.15 47
17726.41 42
17727.67 35
17728.92 46
17730.18 41
17731.44 43
17732.70 35
17733.95 32
17735.21 44
17736.47 45
17737.73 58
17738.99 62
17740.24 37
17741.50 42
17742.76 53
17744.02 39
17745.28 59
17746.54 41
17747.79 56
17749.05 48
17750.31 47
17751.57 42
17752.83 52
17754.09 39
17755.35 43
17756.60 41
17757.86 49
17759.12 44
17760.38 42
17761.64 53
17762.90 39
17764.16 51
17765.42 41
17766.67 55
17767.93 40
17769.19 49
17770.45 44
17771.71 47
17772.97 43
17774.23 36
17775.49 42
17776.75 49
17778.01 62
17779.27 39
17780.53 45
17781.79 32
17783.05 48
17784.31 43
17785.57 49
17786.83 37
17788.09 51
17789.35 40
17790.61 55
17791.87 32
17793.13 44
17794.39 38
17795.65 41
17796.91 50
17798.17 37
17799.43 46
17800.69 42
17801.95 44
17803.21 33
17804.47 44
17805.73 31
17806.99 56
17808.25 47
17809.51 35
17810.77 34
17812.03 31
17813.29 43
17814.55 39
17815.81 38
17817.07 39
17818.33 43
17819.60 37
17820.86 49
17822.12 40
17823.38 40
17824.64 48
17825.90 41
17827.16 39
17828.42 33
17829.68 34
17830.95 36
17832.21 47
17833.47 35
17834.73 42
17835.99 37
17837.25 38
17838.51 38
17839.78 33
17841.04 37
17842.30 43
17843.56 38
17844.82 43
17846.08 36
17847.35 42
17848.61 36
17849.87 48
17851.13 36
17852.39 37
17853.66 46
17854.92 54
17856.18 36
17857.44 33
17858.71 45
17859.97 53
17861.23 47
17862.49 35
17863.76 39
17865.02 49
17866.28 47
17867.54 38
17868.81 45
17870.07 38
17871.33 39
17872.59 45
17873.86 38
17875.12 33
17876.38 32
17877.65 45
17878.91 37
17880.17 52
17881.44 39
17882.70 39
17883.96 43
17885.22 47
17886.49 38
17887.75 45
17889.01 33
17890.28 39
17891.54 51
17892.81 41
17894.07 41
17895.33 28
17896.60 62
17897.86 39
17899.12 41
17900.39 35
17901.65 47
17902.92 45
17904.18 41
17905.44 26
17906.71 39
17907.97 37
17909.24 45
17910.50 35
17911.76 37
17913.03 43
17914.29 40
17915.56 52
17916.82 42
17918.09 41
17919.35 40
17920.61 36
17921.88 49
17923.14 46
17924.41 35
17925.67 41
17926.94 35
17928.20 34
17929.47 39
17930.73 32
17932.00 38
17933.26 39
17934.53 47
17935.79 40
17937.06 37
17938.32 56
17939.59 45
17940.85 41
17942.12 25
17943.38 42
17944.65 39
17945.91 34
17947.18 45
17948.44 44
17949.71 45
17950.98 42
17952.24 43
17953.51 39
17954.77 40
17956.04 42
17957.30 41
17958.57 38
17959.84 38
17961.10 39
17962.37 22
17963.63 31
17964.90 36
17966.17 38
17967.43 38
17968.70 42
17969.96 28
17971.23 43
17972.50 34
17973.76 38
17975.03 53
17976.30 43
17977.56 40
17978.83 48
17980.10 28
17981.36 36
17982.63 46
17983.90 45
17985.16 45
17986.43 35
17987.70 35
17988.96 32
17990.23 42
17991.50 42
17992.76 33
17994.03 40
17995.30 41
17996.57 56
17997.83 38
17999.10 37
18000.37 47
18001.64 58
18002.90 41
18004.17 47
18005.44 35
18006.71 50
18007.97 41
18009.24 47
18010.51 41
18011.78 37
18013.04 37
18014.31 49
18015.58 38
18016.85 32
18018.12 33
18019.38 37
18020.65 54
18021.92 27
18023.19 42
18024.46 43
18025.72 48
18026.99 46
18028.26 37
18029.53 45
18030.80 46
18032.07 47
18033.33 56
18034.60 45
18035.87 33
18037.14 52
18038.41 50
18039.68 34
18040.95 28
18042.22 41
18043.48 41
18044.75 47
18046.02 33
18047.29 46
18048.56 51
18049.83 42
18051.10 46
18052.37 43
18053.64 40
18054.91 42
18056.17 53
18057.44 45
18058.71 45
18059.98 35
18061.25 43
18062.52 47
18063.79 54
18065.06 40
18066.33 48
18067.60 42
18068.87 55
18070.14 57
18071.41 45
18072.68 47
18073.95 39
18075.22 51
18076.49 48
18077.76 45
18079.03 46
18080.30 34
18081.57 38
18082.84 45
18084.11 38
18085.38 41
18086.65 58
18087.92 45
18089.19 43
18090.46 55
18091.73 54
18093.00 41
18094.27 56
18095.55 41
18096.82 41
18098.09 40
18099.36 48
18100.63 49
18101.90 41
18103.17 50
18104.44 53
18105.71 45
18106.98 35
18108.25 37
18109.53 42
18110.80 50
18112.07 42
18113.34 49
18114.61 59
18115.88 47
18117.15 44
18118.43 45
18119.70 34
18120.97 38
18122.24 38
18123.51 38
18124.78 45
18126.05 47
18127.33 53
18128.60 41
18129.87 45
18131.14 31
18132.41 46
18133.69 41
18134.96 49
18136.23 33
18137.50 29
18138.77 39
18140.05 42
18141.32 37
18142.59 40
18143.86 34
18145.14 46
18146.41 47
18147.68 40
18148.95 38
18150.23 40
18151.50 46
18152.77 34
18154.04 33
18155.32 42
18156.59 42
18157.86 56
18159.14 60
18160.41 39
18161.68 40
18162.96 50
18164.23 67
18165.50 36
18166.77 42
18168.05 40
18169.32 49
18170.59 44
18171.87 34
18173.14 42
18174.41 47
18175.69 47
18176.96 34
18178.24 51
18179.51 44
18180.78 36
18182.06 47
18183.33 38
18184.60 43
18185.88 36
18187.15 43
18188.43 35
18189.70 45
18190.97 42
18192.25 54
18193.52 58
18194.80 55
18196.07 33
18197.34 49
18198.62 46
18199.89 49
18201.17 33
18202.44 45
18203.72 44
18204.99 41
18206.27 39
18207.54 48
18208.82 53
18210.09 43
18211.36 39
18212.64 45
18213.91 45
18215.19 42
18216.46 37
18217.74 49
18219.01 40
18220.29 45
18221.56 74
18222.84 48
18224.11 59
18225.39 40
18226.67 56
18227.94 39
18229.22 40
18230.49 44
18231.77 42
18233.04 46
18234.32 46
18235.59 46
18236.87 44
18238.14 50
18239.42 40
18240.70 43
18241.97 58
18243.25 46
18244.52 44
18245.80 29
18247.08 51
18248.35 50
18249.63 34
18250.90 39
18252.18 39
18253.46 45
18254.73 36
18256.01 32
18257.29 43
18258.56 39
18259.84 41
18261.11 40
18262.39 40
18263.67 25
18264.94 31
18266.22 53
18267.50 44
18268.77 37
18270.05 38
18271.33 49
18272.61 35
18273.88 42
18275.16 45
18276.44 32
18277.71 37
18278.99 41
18280.27 31
18281.54 39
18282.82 38
18284.10 51
18285.38 44
18286.65 40
18287.93 44
18289.21 44
18290.49 44
18291.76 43
18293.04 44
18294.32 45
18295.60 48
18296.88 35
18298.15 54
18299.43 36
18300.71 31
18301.99 41
18303.26 40
18304.54 51
18305.82 57
18307.10 53
18308.38 53
18309.66 52
18310.93 45
18312.21 35
18313.49 39
18314.77 54
18316.05 46
18317.33 38
18318.60 54
18319.88 54
18321.16 45
18322.44 33
18323.72 48
18325.00 47
18326.28 40
18327.55 46
18328.83 33
18330.11 26
18331.39 43
18332.67 33
18333.95 46
18335.23 39
18336.51 41
18337.79 55
18339.07 45
18340.35 43
18341.62 35
18342.90 52
18344.18 38
18345.46 37
18346.74 47
18348.02 47
18349.30 29
18350.58 43
18351.86 35
18353.14 51
18354.42 25
18355.70 56
18356.98 55
18358.26 47
18359.54 35
18360.82 46
18362.10 44
18363.38 42
18364.66 49
18365.94 40
18367.22 33
18368.50 30
18369.78 44
18371.06 57
18372.34 38
18373.62 47
18374.90 43
18376.18 44
18377.46 47
18378.74 46
18380.03 47
18381.31 47
18382.59 39
18383.87 44
18385.15 40
18386.43 45
18387.71 52
18388.99 55
18390.27 34
18391.55 43
18392.83 39
18394.12 49
18395.40 39
18396.68 51
18397.96 44
18399.24 41
18400.52 45
18401.80 46
18403.08 44
18404.37 33
18405.65 40
18406.93 43
18408.21 39
18409.49 39
18410.77 35
18412.06 59
18413.34 79
18414.62 45
18415.90 43
18417.18 46
18418.47 44
18419.75 46
18421.03 43
18422.31 41
18423.59 38
18424.88 32
18426.16 38
18427.44 32
18428.72 41
18430.01 44
18431.29 29
18432.57 47
18433.85 51
18435.14 43
18436.42 42
18437.70 42
18438.98 41
18440.27 41
18441.55 44
18442.83 35
18444.12 51
18445.40 40
18446.68 48
18447.96 48
18449.25 38
18450.53 28
18451.81 50
18453.10 38
18454.38 51
18455.66 46
18456.95 37
18458.23 43
18459.51 42
18460.80 54
18462.08 46
18463.36 39
18464.65 43
18465.93 51
18467.22 43
18468.50 36
18469.78 49
18471.07 53
18472.35 49
18473.63 39
18474.92 43
18476.20 62
18477.49 44
18478.77 58
18480.05 51
18481.34 40
18482.62 34
18483.91 46
18485.19 48
18486.48 25
18487.76 33
18489.04 37
18490.33 45
18491.61 37
18492.90 33
18494.18 44
18495.47 39
18496.75 55
18498.04 42
18499.32 39
18500.61 37
18501.89 45
18503.18 52
18504.46 38
18505.75 47
18507.03 35
18508.32 32
18509.60 59
18510.89 41
18512.17 45
18513.46 37
18514.74 38
18516.03 43
18517.31 33
18518.60 38
18519.89 28
18521.17 50
18522.46 50
18523.74 31
18525.03 43
18526.31 41
18527.60 42
18528.89 51
18530.17 52
18531.46 41
18532.74 42
18534.03 43
18535.32 44
18536.60 33
18537.89 42
18539.17 31
18540.46 42
18541.75 50
18543.03 48
18544.32 36
18545.61 41
18546.89 37
18548.18 37
18549.47 33
18550.75 35
18552.04 45
18553.33 31
18554.61 55
18555.90 46
18557.19 41
18558.47 38
18559.76 39
18561.05 55
18562.33 35
18563.62 28
18564.91 45
18566.19 39
18567.48 40
18568.77 31
18570.06 39
18571.34 37
18572.63 36
18573.92 41
18575.21 47
18576.49 53
18577.78 41
18579.07 36
18580.36 33
18581.64 40
18582.93 40
18584.22 51
18585.51 43
18586.80 51
18588.08 35
18589.37 35
18590.66 37
18591.95 36
18593.24 26
18594.52 34
18595.81 44
18597.10 25
18598.39 27
18599.68 33
18600.96 42
18602.25 35
18603.54 32
18604.83 46
18606.12 52
18607.41 37
18608.70 53
18609.98 46
18611.27 49
18612.56 46
18613.85 42
18615.14 43
18616.43 36
18617.72 35
18619.01 34
18620.30 38
18621.58 33
18622.87 27
18624.16 43
18625.45 39
18626.74 47
18628.03 49
18629.32 37
18630.61 46
18631.90 33
18633.19 57
18634.48 36
18635.77 52
18637.06 60
18638.35 50
18639.64 46
18640.93 28
18642.22 36
18643.51 50
18644.80 44
18646.09 39
18647.38 38
18648.67 38
18649.96 31
18651.25 38
18652.54 37
18653.83 30
18655.12 34
18656.41 50
18657.70 42
18658.99 34
18660.28 39
18661.57 40
18662.86 27
18664.15 43
18665.44 38
18666.73 38
18668.02 31
18669.31 31
18670.60 48
18671.89 40
18673.18 47
18674.48 37
18675.77 48
18677.06 36
18678.35 30
18679.64 38
18680.93 39
18682.22 48
18683.51 46
18684.80 42
18686.10 59
18687.39 44
18688.68 48
18689.97 37
18691.26 34
18692.55 49
18693.84 22
18695.14 42
18696.43 42
18697.72 40
18699.01 39
18700.30 56
18701.60 34
18702.89 31
18704.18 32
18705.47 41
18706.76 38
18708.06 25
18709.35 34
18710.64 37
18711.93 51
18713.22 27
18714.52 34
18715.81 37
18717.10 31
18718.39 44
18719.69 37
18720.98 47
18722.27 33
18723.56 40
18724.86 44
18726.15 38
18727.44 51
18728.73 34
18730.03 50
18731.32 40
18732.61 29
18733.91 34
18735.20 50
18736.49 47
18737.79 41
18739.08 41
18740.37 41
18741.66 34
18742.96 37
18744.25 49
18745.54 34
18746.84 30
18748.13 36
18749.43 44
18750.72 38
18752.01 40
18753.31 51
18754.60 50
18755.89 42
18757.19 35
18758.48 33
18759.77 43
18761.07 52
18762.36 56
18763.66 38
18764.95 29
18766.24 28
18767.54 41
18768.83 39
18770.13 34
18771.42 33
18772.72 34
18774.01 40
18775.30 44
18776.60 30
18777.89 35
18779.19 40
18780.48 55
18781.78 52
18783.07 41
18784.37 36
18785.66 28
18786.96 33
18788.25 41
18789.55 45
18790.84 24
18792.14 37
18793.43 37
18794.73 38
18796.02 28
18797.32 34
18798.61 34
18799.91 38
18801.20 40
18802.50 42
18803.79 30
18805.09 38
18806.38 46
18807.68 38
18808.97 28
18810.27 28
18811.57 42
18812.86 44
18814.16 45
18815.45 32
18816.75 33
18818.05 39
18819.34 37
18820.64 57
18821.93 45
18823.23 44
18824.53 47
18825.82 43
18827.12 32
18828.41 29
18829.71 34
18831.01 45
18832.30 46
18833.60 32
18834.90 32
18836.19 55
18837.49 48
18838.79 49
18840.08 30
18841.38 46
18842.68 45
18843.97 34
18845.27 53
18846.57 26
18847.86 34
18849.16 52
18850.46 52
18851.75 31
18853.05 25
18854.35 40
18855.65 45
18856.94 50
18858.24 36
18859.54 27
18860.83 48
18862.13 37
18863.43 45
18864.73 19
18866.02 40
18867.32 41
18868.62 57
18869.92 44
18871.21 42
18872.51 43
18873.81 44
18875.11 54
18876.41 26
18877.70 43
18879.00 32
18880.30 51
18881.60 45
18882.90 41
18884.19 33
18885.49 61
18886.79 53
18888.09 45
18889.39 33
18890.69 34
18891.98 42
18893.28 50
18894.58 30
18895.88 37
18897.18 38
18898.48 52
18899.78 51
18901.07 34
18902.37 40
18903.67 37
18904.97 49
18906.27 38
18907.57 37
18908.87 53
18910.17 38
18911.47 42
18912.77 45
18914.06 35
18915.36 42
18916.66 52
18917.96 50
18919.26 50
18920.56 32
18921.86 43
18923.16 36
18924.46 37
18925.76 41
18927.06 48
18928.36 54
18929.66 47
18930.96 33
18932.26 40
18933.56 46
18934.86 41
18936.16 30
18937.46 37
18938.76 38
18940.06 33
18941.36 38
18942.66 25
18943.96 42
18945.26 29
18946.56 24
18947.86 37
18949.16 33
18950.46 36
18951.76 34
18953.06 54
18954.36 37
18955.66 34
18956.96 40
18958.26 38
18959.56 23
18960.87 33
18962.17 42
18963.47 38
18964.77 36
18966.07 32
18967.37 44
18968.67 36
18969.97 43
18971.27 39
18972.57 46
18973.88 37
18975.18 47
18976.48 37
18977.78 43
18979.08 31
18980.38 47
18981.68 33
18982.99 31
18984.29 27
18985.59 50
18986.89 49
18988.19 29
18989.49 32
18990.80 33
18992.10 50
18993.40 46
18994.70 32
18996.00 34
18997.31 37
18998.61 40
18999.91 44
19001.21 36
19002.51 34
19003.82 32
19005.12 47
19006.42 38
19007.72 32
19009.03 35
19010.33 38
19011.63 30
19012.93 31
19014.24 42
19015.54 36
19016.84 49
19018.15 47
19019.45 37
19020.75 34
19022.05 35
19023.36 32
19024.66 40
19025.96 41
19027.27 54
19028.57 30
19029.87 37
19031.18 33
19032.48 27
19033.78 32
19035.09 33
19036.39 36
19037.69 31
19039.00 31
19040.30 37
19041.60 39
19042.91 31
19044.21 38
19045.51 31
19046.82 30
19048.12 40
19049.43 37
19050.73 37
19052.03 27
19053.34 39
19054.64 39
19055.95 27
19057.25 34
19058.55 37
19059.86 47
19061.16 39
19062.47 49
19063.77 30
19065.08 38
19066.38 46
19067.68 38
19068.99 32
19070.29 35
19071.60 37
19072.90 48
19074.21 36
19075.51 32
19076.82 42
19078.12 46
19079.43 36
19080.73 35
19082.04 29
19083.34 33
19084.65 41
19085.95 43
19087.26 28
19088.56 31
19089.87 32
19091.17 26
19092.48 39
19093.78 35
19095.09 43
19096.39 48
19097.70 54
19099.00 36
19100.31 30
19101.62 34
19102.92 47
19104.23 42
19105.53 31
19106.84 31
19108.14 42
19109.45 35
19110.76 32
19112.06 41
19113.37 46
19114.67 45
19115.98 33
19117.29 38
19118.59 49
19119.90 41
19121.21 32
19122.51 37
19123.82 42
19125.13 44
19126.43 41
19127.74 42
19129.04 49
19130.35 42
19131.66 47
19132.96 41
19134.27 38
19135.58 39
19136.89 43
19138.19 42
19139.50 46
19140.81 31
19142.11 37
19143.42 46
19144.73 33
19146.03 44
19147.34 42
19148.65 39
19149.96 36
19151.26 32
19152.57 49
19153.88 41
19155.19 48
19156.49 50
19157.80 39
19159.11 31
19160.42 42
19161.72 38
19163.03 27
19164.34 35
19165.65 46
19166.96 46
19168.26 41
19169.57 47
19170.88 34
19172.19 45
19173.50 47
19174.80 41
19176.11 40
19177.42 34
19178.73 60
19180.04 40
19181.34 30
19182.65 31
19183.96 53
19185.27 55
19186.58 37
19187.89 40
19189.20 23
19190.50 35
19191.81 54
19193.12 46
19194.43 32
19195.74 36
19197.05 61
19198.36 54
19199.67 40
19200.98 38
19202.28 36
19203.59 49
19204.90 32
19206.21 36
19207.52 35
19208.83 34
19210.14 61
19211.45 38
19212.76 35
19214.07 37
19215.38 53
19216.69 42
19218.00 32
19219.31 39
19220.62 35
19221.93 45
19223.24 51
19224.55 42
19225.86 37
19227.17 44
19228.48 39
19229.79 37
19231.10 46
19232.41 48
19233.72 50
19235.03 43
19236.34 30
19237.65 30
19238.96 35
19240.27 55
19241.58 29
19242.89 30
19244.20 24
19245.51 42
19246.82 37
19248.13 41
19249.44 37
19250.75 41
19252.06 34
19253.37 49
19254.69 42
19256.00 33
19257.31 46
19258.62 52
19259.93 56
19261.24 36
19262.55 51
19263.86 49
19265.17 49
19266.49 40
19267.80 32
19269.11 40
19270.42 40
19271.73 39
19273.04 47
19274.35 46
19275.67 30
19276.98 49
19278.29 45
19279.60 31
19280.91 37
19282.22 38
19283.54 37
19284.85 36
19286.16 41
19287.47 47
19288.78 39
19290.10 45
19291.41 38
19292.72 42
19294.03 33
19295.34 41
19296.66 39
19297.97 27
19299.28 29
19300.59 48
19301.91 46
19303.22 44
19304.53 34
19305.84 39
19307.16 40
19308.47 54
19309.78 38
19311.10 33
19312.41 43
19313.72 48
19315.03 42
19316.35 48
19317.66 42
19318.97 37
19320.29 49
19321.60 31
19322.91 26
19324.23 34
19325.54 41
19326.85 50
19328.17 44
19329.48 45
19330.79 51
19332.11 46
19333.42 34
19334.73 31
19336.05 43
19337.36 40
19338.67 51
19339.99 35
19341.30 36
19342.62 35
19343.93 41
19345.24 52
19346.56 35
19347.87 55
19349.19 35
19350.50 47
19351.81 39
19353.13 37
19354.44 29
19355.76 46
19357.07 51
19358.39 40
19359.70 55
19361.02 42
19362.33 48
19363.64 55
19364.96 37
19366.27 36
19367.59 39
19368.90 47
19370.22 37
19371.53 44
19372.85 37
19374.16 39
19375.48 44
19376.79 31
19378.11 37
19379.42 37
19380.74 44
19382.05 40
19383.37 37
19384.68 28
19386.00 39
19387.31 52
19388.63 39
19389.95 36
19391.26 38
19392.58 48
19393.89 26
19395.21 29
19396.52 42
19397.84 33
19399.16 57
19400.47 33
19401.79 29
19403.10 38
19404.42 42
19405.73 39
19407.05 39
19408.37 44
19409.68 31
19411.00 43
19412.32 38
19413.63 40
19414.95 32
19416.26 33
19417.58 46
19418.90 35
19420.21 29
19421.53 25
19422.85 42
19424.16 47
19425.48 45
19426.80 29
19428.11 42
19429.43 39
19430.75 54
19432.06 34
19433.38 33
19434.70 46
19436.02 40
19437.33 37
19438.65 34
19439.97 47
19441.28 32
19442.60 38
19443.92 27
19445.24 35
19446.55 33
19447.87 55
19449.19 34
19450.51 35
19451.82 29
19453.14 39
19454.46 43
19455.78 39
19457.09 33
19458.41 47
19459.73 39
19461.05 41
19462.37 33
19463.68 41
19465.00 48
19466.32 46
19467.64 57
19468.96 74
19470.28 42
19471.59 40
19472.91 38
19474.23 36
19475.55 34
19476.87 38
19478.19 32
19479.50 37
19480.82 35
19482.14 39
19483.46 43
19484.78 46
19486.10 48
19487.42 37
19488.73 31
19490.05 36
19491.37 44
19492.69 40
19494.01 40
19495.33 31
19496.65 29
19497.97 49
19499.29 36
19500.61 32
19501.93 37
19503.25 43
19504.56 50
19505.88 45
19507.20 31
19508.52 28
19509.84 33
19511.16 37
19512.48 45
19513.80 44
19515.12 28
19516.44 41
19517.76 41
19519.08 23
19520.40 29
19521.72 49
19523.04 48
19524.36 28
19525.68 30
19527.00 31
19528.32 36
19529.64 48
19530.96 33
19532.28 43
19533.60 26
19534.92 24
19536.24 39
19537.56 28
19538.88 27
19540.20 32
19541.53 62
19542.85 32
19544.17 20
19545.49 24
19546.81 42
19548.13 37
19549.45 33
19550.77 40
19552.09 44
19553.41 45
19554.73 35
19556.06 28
19557.38 39
19558.70 33
19560.02 35
19561.34 32
19562.66 37
19563.98 41
19565.30 32
19566.63 42
19567.95 34
19569.27 30
19570.59 32
19571.91 45
19573.23 34
19574.56 37
19575.88 30
19577.20 35
19578.52 51
19579.84 37
19581.17 32
19582.49 40
19583.81 44
19585.13 33
19586.45 35
19587.78 42
19589.10 29
19590.42 31
19591.74 25
19593.07 31
19594.39 36
19595.71 30
19597.03 45
19598.36 37
19599.68 34
19601.00 33
19602.32 46
19603.65 47
19604.97 44
19606.29 47
19607.61 31
19608.94 27
19610.26 32
19611.58 33
19612.91 45
19614.23 43
19615.55 30
19616.88 33
19618.20 34
19619.52 26
19620.85 36
19622.17 44
19623.49 36
19624.82 38
19626.14 35
19627.46 42
19628.79 47
19630.11 25
19631.43 37
19632.76 44
19634.08 39
19635.41 30
19636.73 37
19638.05 33
19639.38 23
19640.70 30
19642.03 34
19643.35 40
19644.67 50
19646.00 35
19647.32 30
19648.65 30
19649.97 28
19651.29 41
19652.62 41
19653.94 36
19655.27 32
19656.59 38
19657.92 34
19659.24 26
19660.57 36
19661.89 48
19663.22 48
19664.54 32
19665.87 37
19667.19 33
19668.52 25
19669.84 32
19671.17 41
19672.49 31
19673.82 33
19675.14 29
19676.47 30
19677.79 34
19679.12 34
19680.44 44
19681.77 35
19683.09 24
19684.42 35
19685.74 29
19687.07 28
19688.39 28
19689.72 30
19691.05 34
19692.37 44
19693.70 31
19695.02 28
19696.35 36
19697.68 41
19699.00 31
19700.33 32
19701.65 27
19702.98 33
19704.31 43
19705.63 54
19706.96 37
19708.28 39
19709.61 42
19710.94 32
19712.26 35
19713.59 25
19714.92 48
19716.24 42
19717.57 39
19718.90 28
19720.22 31
19721.55 44
19722.88 27
19724.20 44
19725.53 29
19726.86 27
19728.18 34
19729.51 34
19730.84 37
19732.16 34
19733.49 29
19734.82 41
19736.15 34
19737.47 38
19738.80 30
19740.13 31
19741.46 40
19742.78 30
19744.11 43
19745.44 34
19746.77 38
19748.09 49
19749.42 40
19750.75 39
19752.08 41
19753.40 43
19754.73 33
19756.06 49
19757.39 37
19758.72 30
19760.04 33
19761.37 41
19762.70 44
19764.03 41
19765.36 35
19766.68 34
19768.01 37
19769.34 36
19770.67 33
19772.00 37
19773.33 36
19774.66 35
19775.98 29
19777.31 37
19778.64 24
19779.97 35
19781.30 27
19782.63 35
19783.96 36
19785.29 29
19786.61 34
19787.94 23
19789.27 48
19790.60 50
19791.93 32
19793.26 39
19794.59 28
19795.92 31
19797.25 41
19798.58 53
19799.91 33
19801.24 39
19802.56 27
19803.89 43
19805.22 36
19806.55 30
19807.88 36
19809.21 24
19810.54 44
19811.87 44
19813.20 40
19814.53 23
19815.86 48
19817.19 44
19818.52 32
19819.85 33
19821.18 32
19822.51 34
19823.84 34
19825.17 36
19826.50 37
19827.83 28
19829.16 24
19830.49 41
19831.82 43
19833.15 33
19834.49 38
19835.82 45
19837.15 39
19838.48 30
19839.81 38
19841.14 30
19842.47 32
19843.80 52
19845.13 44
19846.46 33
19847.79 45
19849.12 45
19850.46 44
19851.79 35
19853.12 31
19854.45 34
19855.78 53
19857.11 40
19858.44 36
19859.77 29
19861.11 34
19862.44 46
19863.77 44
19865.10 43
19866.43 35
19867.76 28
19869.09 42
19870.43 41
19871.76 52
19873.09 24
19874.42 34
19875.75 40
19877.09 40
19878.42 22
19879.75 34
19881.08 49
19882.41 55
19883.75 33
19885.08 43
19886.41 44
19887.74 43
19889.08 37
19890.41 46
19891.74 45
19893.07 46
19894.41 47
19895.74 41
19897.07 39
19898.40 36
19899.74 44
19901.07 50
19902.40 34
19903.73 37
19905.07 44
19906.40 43
19907.73 46
19909.07 46
19910.40 56
19911.73 47
19913.07 43
19914.40 50
19915.73 27
19917.07 28
19918.40 35
19919.73 43
19921.07 28
19922.40 33
19923.73 52
19925.07 41
19926.40 38
19927.73 41
19929.07 37
19930.40 35
19931.74 51
19933.07 35
19934.40 35
19935.74 25
19937.07 37
19938.40 35
19939.74 31
19941.07 36
19942.41 34
19943.74 35
19945.08 40
19946.41 33
19947.74 28
19949.08 32
19950.41 36
19951.75 31
19953.08 44
19954.42 34
19955.75 37
19957.09 31
19958.42 43
19959.76 32
19961.09 33
19962.42 48
19963.76 56
19965.09 37
19966.43 29
19967.76 41
19969.10 42
19970.43 30
19971.77 37
19973.11 32
19974.44 41
19975.78 42
19977.11 43
19978.45 32
19979.78 40
19981.12 40
19982.45 40
19983.79 45
19985.12 44
19986.46 48
19987.80 46
19989.13 38
19990.47 53
19991.80 31
19993.14 29
19994.47 34
19995.81 35
19997.15 30
19998.48 46
19999.82 58
20001.15 32
20002.49 33
20003.83 48
20005.16 32
20006.50 31
20007.84 43
20009.17 52
20010.51 36
20011.85 30
20013.18 42
20014.52 36
20015.85 34
20017.19 38
20018.53 42
20019.87 29
20021.20 37
20022.54 25
20023.88 42
20025.21 39
20026.55 40
20027.89 36
20029.22 33
20030.56 40
20031.90 37
20033.24 42
20034.57 48
20035.91 31
20037.25 33
20038.58 39
20039.92 45
20041.26 44
20042.60 41
20043.93 35
20045.27 38
20046.61 32
20047.95 41
20049.29 27
20050.62 52
20051.96 44
20053.30 33
20054.64 32
20055.97 22
20057.31 44
20058.65 38
20059.99 35
20061.33 33
20062.66 38
20064.00 44
20065.34 46
20066.68 39
20068.02 44
20069.36 39
20070.70 48
20072.03 37
20073.37 42
20074.71 39
20076.05 42
20077.39 35
20078.73 39
20080.07 30
20081.40 35
20082.74 52
20084.08 37
20085.42 33
20086.76 35
20088.10 47
20089.44 52
20090.78 38
20092.12 36
20093.46 38
20094.80 35
20096.13 41
20097.47 30
20098.81 36
20100.15 39
20101.49 34
20102.83 55
20104.17 38
20105.51 36
20106.85 21
20108.19 41
20109.53 46
20110.87 38
20112.21 28
20113.55 43
20114.89 43
20116.23 39
20117.57 44
20118.91 49
20120.25 38
20121.59 43
20122.93 47
20124.27 44
