# Supplementary material for: MALDI-TOF MS typing enables the classification of brewing yeasts of the genus Saccharomyces to major beer styles
Source: PLoS One. 2017 Aug 9;12(8):e0181694. doi: 10.1371/journal.pone.0181694 (PMC5549903; doi:10.1371/journal.pone.0181694)
Supplement: S14 File — The directory includes 90 raw files and was zipped to “.zip”; the folder has three strains with 30 spectra per strain; S1 Text explains the raw files with an example and Table 1 represents the yeast strains used within the experiment. (ZIP) [file pone.0181694.s017.zip › 40-42/30637-510-OG-Ale-Ale-YPG-18h-E-E_2015-10-21__0_B11_1.dat]

1999.81 5437
2000.23 5431
2000.65 5384
2001.07 5462
2001.50 5573
2001.92 5670
2002.34 5599
2002.76 5321
2003.18 5206
2003.60 5421
2004.03 5537
2004.45 5431
2004.87 5291
2005.29 5243
2005.71 5262
2006.14 5658
2006.56 5634
2006.98 5546
2007.40 5315
2007.83 5325
2008.25 5273
2008.67 5427
2009.09 5584
2009.52 5537
2009.94 5618
2010.36 5586
2010.78 5432
2011.21 5359
2011.63 5211
2012.05 5044
2012.48 4946
2012.90 5097
2013.32 4685
2013.74 4996
2014.17 4909
2014.59 4905
2015.01 5152
2015.44 5294
2015.86 5195
2016.28 5272
2016.71 5209
2017.13 5449
2017.55 5450
2017.98 5680
2018.40 5747
2018.82 5880
2019.25 5882
2019.67 5969
2020.09 5988
2020.52 5654
2020.94 5860
2021.37 5817
2021.79 5752
2022.21 5763
2022.64 5568
2023.06 5658
2023.48 5584
2023.91 5444
2024.33 5430
2024.76 5382
2025.18 5395
2025.61 5357
2026.03 5435
2026.45 5265
2026.88 5306
2027.30 5284
2027.73 5391
2028.15 5286
2028.58 5261
2029.00 5227
2029.43 5087
2029.85 5414
2030.28 5204
2030.70 5177
2031.12 5140
2031.55 5496
2031.97 5327
2032.40 5429
2032.82 5585
2033.25 5673
2033.67 5797
2034.10 5601
2034.52 5650
2034.95 5417
2035.38 5353
2035.80 5107
2036.23 5455
2036.65 5511
2037.08 5506
2037.50 5341
2037.93 5412
2038.35 5531
2038.78 5395
2039.20 5579
2039.63 5650
2040.06 5400
2040.48 5158
2040.91 5188
2041.33 5231
2041.76 5211
2042.19 5117
2042.61 5125
2043.04 5000
2043.46 5004
2043.89 4925
2044.32 5128
2044.74 5207
2045.17 5192
2045.59 5061
2046.02 4761
2046.45 5134
2046.87 5249
2047.30 5270
2047.73 5312
2048.15 5480
2048.58 5438
2049.01 5216
2049.43 5519
2049.86 5308
2050.29 5372
2050.71 5387
2051.14 5273
2051.57 5183
2051.99 5312
2052.42 5400
2052.85 5396
2053.28 5507
2053.70 5308
2054.13 5290
2054.56 5433
2054.99 5395
2055.41 5501
2055.84 5579
2056.27 5353
2056.69 5428
2057.12 5553
2057.55 5568
2057.98 5757
2058.41 5625
2058.83 5669
2059.26 5438
2059.69 5436
2060.12 5484
2060.54 5421
2060.97 5362
2061.40 5207
2061.83 5683
2062.26 5783
2062.68 5572
2063.11 5494
2063.54 5582
2063.97 5599
2064.40 5474
2064.83 5525
2065.25 5571
2065.68 5730
2066.11 5409
2066.54 5572
2066.97 5659
2067.40 5230
2067.82 5478
2068.25 5429
2068.68 5492
2069.11 5447
2069.54 5177
2069.97 5037
2070.40 5043
2070.83 5081
2071.26 5040
2071.68 5059
2072.11 5341
2072.54 5527
2072.97 5343
2073.40 5273
2073.83 5487
2074.26 5550
2074.69 5533
2075.12 5296
2075.55 5457
2075.98 5421
2076.41 5514
2076.84 5459
2077.27 5459
2077.70 5490
2078.13 5434
2078.55 5297
2078.98 5390
2079.41 5720
2079.84 5795
2080.27 5650
2080.70 5523
2081.13 5566
2081.56 5635
2081.99 5477
2082.42 5428
2082.85 5191
2083.29 5305
2083.72 5462
2084.15 5022
2084.58 4966
2085.01 5086
2085.44 5053
2085.87 5108
2086.30 5145
2086.73 5193
2087.16 5060
2087.59 5179
2088.02 5082
2088.45 5190
2088.88 5226
2089.31 5328
2089.74 5221
2090.17 5363
2090.61 5275
2091.04 5192
2091.47 5238
2091.90 5370
2092.33 5316
2092.76 5264
2093.19 5200
2093.62 5282
2094.06 5122
2094.49 5126
2094.92 5271
2095.35 5132
2095.78 5066
2096.21 5117
2096.64 5025
2097.08 4946
2097.51 4923
2097.94 5069
2098.37 5203
2098.80 4934
2099.24 5002
2099.67 4664
2100.10 4988
2100.53 4993
2100.96 4794
2101.40 4910
2101.83 4984
2102.26 4994
2102.69 4928
2103.12 5165
2103.56 5314
2103.99 5419
2104.42 5568
2104.85 5631
2105.29 5575
2105.72 5459
2106.15 5358
2106.58 5557
2107.02 5520
2107.45 5524
2107.88 5588
2108.31 5492
2108.75 5427
2109.18 5599
2109.61 5624
2110.05 5661
2110.48 5744
2110.91 5545
2111.35 5369
2111.78 5304
2112.21 5226
2112.65 5059
2113.08 5216
2113.51 5189
2113.95 5185
2114.38 5097
2114.81 4998
2115.25 5274
2115.68 4955
2116.11 4859
2116.55 4974
2116.98 5071
2117.41 4892
2117.85 4933
2118.28 4936
2118.72 4843
2119.15 4863
2119.58 4913
2120.02 4935
2120.45 4732
2120.89 4923
2121.32 5112
2121.75 5111
2122.19 5104
2122.62 4929
2123.06 4995
2123.49 5129
2123.93 5092
2124.36 5074
2124.79 4965
2125.23 5033
2125.66 4876
2126.10 4885
2126.53 5045
2126.97 5300
2127.40 5370
2127.84 5115
2128.27 5170
2128.71 5503
2129.14 5484
2129.58 5326
2130.01 5425
2130.45 5627
2130.88 5324
2131.32 5253
2131.75 5438
2132.19 5349
2132.62 5466
2133.06 5433
2133.49 5272
2133.93 5257
2134.37 5259
2134.80 5251
2135.24 5304
2135.67 5433
2136.11 5588
2136.54 5584
2136.98 5469
2137.41 5671
2137.85 5199
2138.29 5301
2138.72 5047
2139.16 5444
2139.59 5390
2140.03 4991
2140.47 5148
2140.90 5119
2141.34 5089
2141.78 4870
2142.21 4854
2142.65 4727
2143.08 5093
2143.52 5067
2143.96 4902
2144.39 4957
2144.83 5216
2145.27 5028
2145.70 5000
2146.14 5149
2146.58 5065
2147.01 5196
2147.45 5222
2147.89 5308
2148.32 5295
2148.76 5232
2149.20 5446
2149.64 5644
2150.07 5580
2150.51 5903
2150.95 5914
2151.38 5769
2151.82 5732
2152.26 5577
2152.70 5399
2153.13 5430
2153.57 5552
2154.01 5497
2154.45 5613
2154.88 5120
2155.32 4990
2155.76 4944
2156.20 4874
2156.63 5040
2157.07 5144
2157.51 5176
2157.95 4993
2158.39 4940
2158.82 5067
2159.26 5329
2159.70 5159
2160.14 5228
2160.58 5330
2161.01 5383
2161.45 5302
2161.89 5233
2162.33 5237
2162.77 5236
2163.21 5393
2163.64 5364
2164.08 5276
2164.52 5470
2164.96 5300
2165.40 5169
2165.84 4925
2166.28 5074
2166.71 5111
2167.15 5336
2167.59 5343
2168.03 5249
2168.47 5643
2168.91 5619
2169.35 5617
2169.79 5576
2170.23 5476
2170.67 5571
2171.10 5506
2171.54 5637
2171.98 5676
2172.42 5741
2172.86 5807
2173.30 5823
2173.74 5831
2174.18 5991
2174.62 6033
2175.06 6305
2175.50 6343
2175.94 6358
2176.38 6225
2176.82 6306
2177.26 6385
2177.70 6283
2178.14 6012
2178.58 5924
2179.02 5841
2179.46 5866
2179.90 5553
2180.34 5401
2180.78 5380
2181.22 5526
2181.66 5299
2182.10 5156
2182.54 5059
2182.98 5000
2183.42 4971
2183.86 5000
2184.30 4939
2184.74 4931
2185.18 5169
2185.62 5247
2186.06 5226
2186.51 5060
2186.95 5431
2187.39 5607
2187.83 5405
2188.27 5405
2188.71 5461
2189.15 5791
2189.59 5694
2190.03 5656
2190.47 5659
2190.92 5338
2191.36 5393
2191.80 5689
2192.24 5598
2192.68 5853
2193.12 5796
2193.56 5668
2194.01 5693
2194.45 5832
2194.89 5897
2195.33 5741
2195.77 5950
2196.21 5705
2196.66 6024
2197.10 5962
2197.54 5856
2197.98 5654
2198.42 5401
2198.87 5207
2199.31 5005
2199.75 4934
2200.19 5065
2200.63 5039
2201.08 4880
2201.52 5087
2201.96 5157
2202.40 4923
2202.85 4912
2203.29 5115
2203.73 5535
2204.17 5544
2204.62 5364
2205.06 5653
2205.50 5459
2205.94 5660
2206.39 5593
2206.83 5686
2207.27 5605
2207.71 5730
2208.16 5734
2208.60 5807
2209.04 5642
2209.49 5598
2209.93 5625
2210.37 5592
2210.82 5564
2211.26 5689
2211.70 5600
2212.15 5675
2212.59 5695
2213.03 5718
2213.48 5679
2213.92 5675
2214.36 5530
2214.81 5565
2215.25 5423
2215.69 5394
2216.14 5326
2216.58 5108
2217.03 5112
2217.47 5393
2217.91 5309
2218.36 5098
2218.80 5057
2219.25 4932
2219.69 5000
2220.13 5048
2220.58 5285
2221.02 5136
2221.47 5370
2221.91 5297
2222.36 5434
2222.80 5486
2223.24 5511
2223.69 5591
2224.13 5701
2224.58 5734
2225.02 6022
2225.47 6125
2225.91 6262
2226.36 6174
2226.80 6404
2227.25 6540
2227.69 6397
2228.14 6268
2228.58 6311
2229.03 6172
2229.47 6302
2229.92 6494
2230.36 6437
2230.81 6726
2231.25 6902
2231.70 6863
2232.14 6756
2232.59 6536
2233.03 6557
2233.48 6488
2233.93 6287
2234.37 6183
2234.82 6172
2235.26 5799
2235.71 5594
2236.15 5746
2236.60 5665
2237.05 5241
2237.49 5197
2237.94 5350
2238.38 5028
2238.83 4819
2239.28 4802
2239.72 4851
2240.17 5047
2240.61 5234
2241.06 5017
2241.51 5069
2241.95 5010
2242.40 5024
2242.85 4852
2243.29 4805
2243.74 4939
2244.19 4895
2244.63 4784
2245.08 4788
2245.52 4893
2245.97 4806
2246.42 4994
2246.87 4957
2247.31 4850
2247.76 4937
2248.21 4876
2248.65 4993
2249.10 5090
2249.55 4878
2249.99 5113
2250.44 5185
2250.89 5205
2251.34 5219
2251.78 5363
2252.23 5173
2252.68 5188
2253.13 5162
2253.57 5246
2254.02 5211
2254.47 5094
2254.92 5081
2255.36 4586
2255.81 4678
2256.26 4624
2256.71 4615
2257.15 4774
2257.60 4815
2258.05 4704
2258.50 4460
2258.95 4600
2259.39 5032
2259.84 5081
2260.29 4959
2260.74 5295
2261.19 5512
2261.64 5649
2262.08 5655
2262.53 5517
2262.98 5841
2263.43 5746
2263.88 5636
2264.33 5601
2264.77 5418
2265.22 5497
2265.67 5461
2266.12 5540
2266.57 5745
2267.02 5682
2267.47 5957
2267.92 5782
2268.37 5940
2268.81 5686
2269.26 6112
2269.71 6142
2270.16 6352
2270.61 6534
2271.06 6238
2271.51 6401
2271.96 6289
2272.41 6460
2272.86 6041
2273.31 5957
2273.76 5916
2274.21 5671
2274.66 5430
2275.11 5413
2275.55 5262
2276.00 5154
2276.45 5062
2276.90 4975
2277.35 5115
2277.80 4942
2278.25 4881
2278.70 4899
2279.15 5141
2279.60 5241
2280.05 5191
2280.50 4913
2280.95 4916
2281.40 4895
2281.85 4914
2282.31 5019
2282.76 5027
2283.21 4970
2283.66 5068
2284.11 4918
2284.56 4932
2285.01 5039
2285.46 5037
2285.91 5244
2286.36 5406
2286.81 5496
2287.26 6040
2287.71 6444
2288.16 6909
2288.61 7283
2289.07 7656
2289.52 8179
2289.97 8824
2290.42 9354
2290.87 9721
2291.32 9732
2291.77 9788
2292.22 9459
2292.68 9166
2293.13 8694
2293.58 7814
2294.03 7480
2294.48 7138
2294.93 6446
2295.38 6119
2295.84 5781
2296.29 5755
2296.74 5326
2297.19 5210
2297.64 5319
2298.10 5271
2298.55 5306
2299.00 5027
2299.45 5006
2299.90 4811
2300.36 4761
2300.81 4795
2301.26 4736
2301.71 4634
2302.16 4758
2302.62 4788
2303.07 4696
2303.52 4827
2303.97 4924
2304.43 4828
2304.88 4952
2305.33 5095
2305.78 5151
2306.24 5370
2306.69 5316
2307.14 5483
2307.60 5610
2308.05 5415
2308.50 5949
2308.95 5903
2309.41 6057
2309.86 6058
2310.31 6216
2310.77 6436
2311.22 6205
2311.67 6011
2312.13 5830
2312.58 6150
2313.03 5991
2313.49 5594
2313.94 5290
2314.39 5380
2314.85 5345
2315.30 5417
2315.75 5576
2316.21 5457
2316.66 5709
2317.11 5541
2317.57 5658
2318.02 5797
2318.48 5678
2318.93 5622
2319.38 5875
2319.84 6045
2320.29 5681
2320.75 5531
2321.20 5584
2321.66 5660
2322.11 5700
2322.56 5696
2323.02 5628
2323.47 5419
2323.93 5202
2324.38 5177
2324.84 5200
2325.29 5363
2325.74 5624
2326.20 5595
2326.65 5501
2327.11 5739
2327.56 6002
2328.02 6092
2328.47 6268
2328.93 6144
2329.38 6192
2329.84 6129
2330.29 5910
2330.75 6035
2331.20 5946
2331.66 5858
2332.11 5658
2332.57 5301
2333.02 5381
2333.48 5445
2333.94 5403
2334.39 5444
2334.85 5256
2335.30 4828
2335.76 5006
2336.21 5050
2336.67 5142
2337.12 5251
2337.58 5299
2338.04 5025
2338.49 5214
2338.95 5370
2339.40 5401
2339.86 5511
2340.32 5295
2340.77 5388
2341.23 5325
2341.68 5246
2342.14 5282
2342.60 5409
2343.05 5443
2343.51 5338
2343.97 5583
2344.42 5481
2344.88 5762
2345.34 5632
2345.79 5639
2346.25 5956
2346.71 6224
2347.16 5756
2347.62 5944
2348.08 6199
2348.53 5984
2348.99 6076
2349.45 5887
2349.90 5762
2350.36 5612
2350.82 5462
2351.27 5232
2351.73 5004
2352.19 5189
2352.65 4991
2353.10 5126
2353.56 5195
2354.02 5354
2354.48 5336
2354.93 5410
2355.39 5295
2355.85 5270
2356.31 5232
2356.76 5150
2357.22 5319
2357.68 5326
2358.14 5200
2358.59 5356
2359.05 5505
2359.51 5431
2359.97 5535
2360.43 5611
2360.88 5530
2361.34 5538
2361.80 5655
2362.26 5574
2362.72 5403
2363.17 5482
2363.63 5517
2364.09 5365
2364.55 5377
2365.01 5237
2365.47 5200
2365.92 5392
2366.38 5288
2366.84 5293
2367.30 5420
2367.76 5257
2368.22 5314
2368.68 5421
2369.14 5354
2369.59 5300
2370.05 5295
2370.51 5269
2370.97 5209
2371.43 5183
2371.89 5319
2372.35 5535
2372.81 5377
2373.27 5742
2373.73 5770
2374.19 5830
2374.65 5940
2375.10 5720
2375.56 5964
2376.02 6075
2376.48 5975
2376.94 5887
2377.40 5498
2377.86 5472
2378.32 5528
2378.78 5522
2379.24 5425
2379.70 5274
2380.16 5563
2380.62 5399
2381.08 5408
2381.54 5451
2382.00 5576
2382.46 5583
2382.92 5468
2383.38 5458
2383.84 5579
2384.30 5279
2384.76 5410
2385.22 5606
2385.68 5340
2386.14 5130
2386.60 5265
2387.07 5283
2387.53 5077
2387.99 5248
2388.45 5257
2388.91 5452
2389.37 5405
2389.83 5177
2390.29 5453
2390.75 5559
2391.21 5539
2391.67 5368
2392.13 5367
2392.60 5213
2393.06 5310
2393.52 5301
2393.98 5203
2394.44 5307
2394.90 5154
2395.36 5141
2395.82 5319
2396.29 5337
2396.75 5222
2397.21 5217
2397.67 5129
2398.13 5213
2398.59 5451
2399.06 5084
2399.52 4943
2399.98 4890
2400.44 5229
2400.90 5080
2401.37 5154
2401.83 5100
2402.29 4981
2402.75 5165
2403.21 4996
2403.68 5068
2404.14 5137
2404.60 4918
2405.06 5125
2405.52 4942
2405.99 5265
2406.45 5250
2406.91 5125
2407.37 5041
2407.84 4998
2408.30 4920
2408.76 4981
2409.22 5066
2409.69 4944
2410.15 4893
2410.61 5171
2411.08 5063
2411.54 4972
2412.00 4793
2412.47 4840
2412.93 4837
2413.39 5310
2413.85 5218
2414.32 5031
2414.78 5216
2415.24 5237
2415.71 5345
2416.17 5324
2416.63 5556
2417.10 5527
2417.56 5674
2418.02 5494
2418.49 5289
2418.95 5280
2419.42 5135
2419.88 5199
2420.34 5140
2420.81 5150
2421.27 5190
2421.73 5254
2422.20 5148
2422.66 5028
2423.13 5110
2423.59 5225
2424.06 4968
2424.52 4842
2424.98 5030
2425.45 5290
2425.91 5181
2426.38 5230
2426.84 5264
2427.31 5241
2427.77 5139
2428.23 5137
2428.70 5081
2429.16 5254
2429.63 5316
2430.09 5094
2430.56 5139
2431.02 5093
2431.49 4956
2431.95 5096
2432.42 5004
2432.88 4973
2433.35 4663
2433.81 4911
2434.28 5163
2434.74 5188
2435.21 5047
2435.67 4961
2436.14 5064
2436.60 5098
2437.07 5265
2437.53 5232
2438.00 5276
2438.47 5381
2438.93 5461
2439.40 5579
2439.86 5547
2440.33 5600
2440.79 5699
2441.26 6053
2441.73 5978
2442.19 5819
2442.66 5701
2443.12 5514
2443.59 5510
2444.05 5453
2444.52 5310
2444.99 5189
2445.45 5070
2445.92 4956
2446.39 5146
2446.85 5143
2447.32 4971
2447.78 4945
2448.25 4944
2448.72 4877
2449.18 4896
2449.65 4736
2450.12 4611
2450.58 4581
2451.05 4882
2451.52 5133
2451.98 4965
2452.45 5111
2452.92 5046
2453.39 4826
2453.85 4773
2454.32 5062
2454.79 4825
2455.25 4836
2455.72 4794
2456.19 4793
2456.65 4998
2457.12 4905
2457.59 4957
2458.06 5044
2458.52 5045
2458.99 4729
2459.46 4638
2459.93 4696
2460.39 4615
2460.86 4543
2461.33 4615
2461.80 4607
2462.27 4799
2462.73 4705
2463.20 4690
2463.67 4549
2464.14 4690
2464.60 4704
2465.07 4848
2465.54 4751
2466.01 4783
2466.48 5105
2466.95 5100
2467.41 5054
2467.88 4886
2468.35 4950
2468.82 4904
2469.29 4701
2469.76 4812
2470.22 4604
2470.69 4680
2471.16 4720
2471.63 4286
2472.10 4498
2472.57 4650
2473.04 4496
2473.51 4740
2473.97 4640
2474.44 4622
2474.91 4644
2475.38 4716
2475.85 4796
2476.32 4698
2476.79 4747
2477.26 4801
2477.73 4597
2478.20 4562
2478.67 4767
2479.13 4372
2479.60 4514
2480.07 4821
2480.54 4906
2481.01 4746
2481.48 4601
2481.95 4596
2482.42 4554
2482.89 4556
2483.36 4701
2483.83 4686
2484.30 4726
2484.77 4811
2485.24 4928
2485.71 4940
2486.18 5074
2486.65 4790
2487.12 4843
2487.59 5160
2488.06 5141
2488.53 5144
2489.00 5090
2489.47 5148
2489.94 5107
2490.41 5295
2490.88 5179
2491.35 5186
2491.83 5223
2492.30 5485
2492.77 5308
2493.24 5349
2493.71 5168
2494.18 5105
2494.65 5371
2495.12 5444
2495.59 5220
2496.06 5196
2496.53 4994
2497.00 4914
2497.48 4879
2497.95 4833
2498.42 4672
2498.89 4668
2499.36 4687
2499.83 4569
2500.30 4446
2500.77 4267
2501.25 4503
2501.72 4380
2502.19 4213
2502.66 4441
2503.13 4429
2503.60 4504
2504.08 4547
2504.55 4685
2505.02 4586
2505.49 4593
2505.96 4234
2506.44 4467
2506.91 4904
2507.38 4625
2507.85 4604
2508.32 4790
2508.80 4995
2509.27 5085
2509.74 5309
2510.21 5217
2510.68 5243
2511.16 5216
2511.63 5406
2512.10 5356
2512.57 5259
2513.05 5104
2513.52 5412
2513.99 5387
2514.47 5195
2514.94 5110
2515.41 4996
2515.88 5212
2516.36 5129
2516.83 4965
2517.30 5022
2517.78 4889
2518.25 4905
2518.72 5193
2519.19 5054
2519.67 4955
2520.14 5055
2520.61 5229
2521.09 5312
2521.56 5123
2522.03 5119
2522.51 4857
2522.98 4931
2523.46 4893
2523.93 4986
2524.40 4759
2524.88 4937
2525.35 5012
2525.82 5030
2526.30 5091
2526.77 5142
2527.25 4944
2527.72 4851
2528.19 4850
2528.67 4796
2529.14 5091
2529.62 5009
2530.09 5112
2530.56 4998
2531.04 4843
2531.51 5036
2531.99 4795
2532.46 4654
2532.94 4616
2533.41 4704
2533.89 5016
2534.36 4878
2534.83 4902
2535.31 4912
2535.78 4815
2536.26 4672
2536.73 4585
2537.21 4699
2537.68 4661
2538.16 4867
2538.63 4966
2539.11 4913
2539.58 4843
2540.06 4865
2540.53 4873
2541.01 4852
2541.48 4790
2541.96 4724
2542.43 4741
2542.91 4641
2543.39 4607
2543.86 4572
2544.34 4579
2544.81 4531
2545.29 4537
2545.76 4673
2546.24 4711
2546.71 4535
2547.19 4796
2547.67 4780
2548.14 4939
2548.62 5008
2549.09 4900
2549.57 5297
2550.05 4844
2550.52 4881
2551.00 4979
2551.47 4843
2551.95 5061
2552.43 5152
2552.90 5368
2553.38 5585
2553.86 5359
2554.33 5241
2554.81 5349
2555.29 5524
2555.76 5537
2556.24 5498
2556.72 5285
2557.19 5373
2557.67 5315
2558.15 5340
2558.62 5243
2559.10 5254
2559.58 5174
2560.05 5277
2560.53 5070
2561.01 4980
2561.48 5043
2561.96 4953
2562.44 4778
2562.92 4579
2563.39 4809
2563.87 4974
2564.35 5056
2564.83 4632
2565.30 4549
2565.78 4732
2566.26 4717
2566.74 4667
2567.21 4394
2567.69 4532
2568.17 4601
2568.65 4645
2569.12 4557
2569.60 4568
2570.08 4617
2570.56 4537
2571.04 4535
2571.51 4384
2571.99 4633
2572.47 4651
2572.95 4628
2573.43 4607
2573.91 4534
2574.38 4581
2574.86 4516
2575.34 4501
2575.82 4466
2576.30 4447
2576.78 4485
2577.25 4555
2577.73 4391
2578.21 4618
2578.69 4290
2579.17 4291
2579.65 4477
2580.13 4298
2580.61 4345
2581.09 4248
2581.56 4351
2582.04 4547
2582.52 4250
2583.00 4569
2583.48 4609
2583.96 4599
2584.44 4763
2584.92 4643
2585.40 4537
2585.88 4652
2586.36 4528
2586.84 4663
2587.32 4676
2587.79 4879
2588.27 4911
2588.75 4931
2589.23 4811
2589.71 4721
2590.19 4804
2590.67 5013
2591.15 5073
2591.63 5138
2592.11 4950
2592.59 4826
2593.07 5168
2593.55 5317
2594.03 5246
2594.51 4962
2594.99 4865
2595.47 4770
2595.95 4802
2596.43 4991
2596.92 4823
2597.40 4754
2597.88 4827
2598.36 4648
2598.84 4481
2599.32 4491
2599.80 4533
2600.28 4474
2600.76 4584
2601.24 4250
2601.72 4194
2602.20 4369
2602.68 4402
2603.16 4416
2603.65 4447
2604.13 4295
2604.61 4316
2605.09 4457
2605.57 4528
2606.05 4570
2606.53 4598
2607.01 4820
2607.50 4850
2607.98 4696
2608.46 4591
2608.94 4683
2609.42 4651
2609.90 4609
2610.38 4688
2610.87 4605
2611.35 4606
2611.83 4623
2612.31 4779
2612.79 4703
2613.28 4699
2613.76 4679
2614.24 4730
2614.72 4780
2615.20 4752
2615.69 4809
2616.17 4809
2616.65 4804
2617.13 4830
2617.62 5072
2618.10 4975
2618.58 4863
2619.06 4972
2619.54 4906
2620.03 4644
2620.51 4500
2620.99 4616
2621.48 4536
2621.96 4573
2622.44 4376
2622.92 4606
2623.41 4750
2623.89 4477
2624.37 4736
2624.86 4606
2625.34 4553
2625.82 4638
2626.30 4653
2626.79 4783
2627.27 4769
2627.75 4797
2628.24 5110
2628.72 5105
2629.20 5298
2629.69 5347
2630.17 5404
2630.65 5520
2631.14 5627
2631.62 5837
2632.11 5606
2632.59 5655
2633.07 5483
2633.56 5450
2634.04 5376
2634.52 5273
2635.01 5051
2635.49 5136
2635.98 4983
2636.46 4799
2636.94 4635
2637.43 4672
2637.91 4683
2638.40 4443
2638.88 4619
2639.37 4752
2639.85 4622
2640.33 4750
2640.82 4818
2641.30 4765
2641.79 4650
2642.27 4870
2642.76 4842
2643.24 4714
2643.73 4719
2644.21 5038
2644.70 4546
2645.18 4502
2645.67 4613
2646.15 4704
2646.64 4465
2647.12 4362
2647.61 4614
2648.09 4852
2648.58 4674
2649.06 4707
2649.55 4664
2650.03 4633
2650.52 4483
2651.00 4563
2651.49 4686
2651.97 4449
2652.46 4439
2652.95 4578
2653.43 4478
2653.92 4529
2654.40 4513
2654.89 4472
2655.37 4560
2655.86 4686
2656.35 4810
2656.83 4791
2657.32 4568
2657.80 4563
2658.29 4744
2658.78 4552
2659.26 4432
2659.75 4513
2660.23 4470
2660.72 4323
2661.21 4556
2661.69 4572
2662.18 4406
2662.67 4458
2663.15 4554
2663.64 4509
2664.13 4534
2664.61 4510
2665.10 4361
2665.59 4315
2666.07 4356
2666.56 4433
2667.05 4514
2667.53 4547
2668.02 4488
2668.51 4460
2668.99 4537
2669.48 4470
2669.97 4486
2670.46 4765
2670.94 4813
2671.43 5118
2671.92 5219
2672.40 5515
2672.89 5968
2673.38 6075
2673.87 6444
2674.35 6501
2674.84 6880
2675.33 6951
2675.82 6875
2676.31 6686
2676.79 6591
2677.28 6378
2677.77 6149
2678.26 5963
2678.74 5711
2679.23 5606
2679.72 5426
2680.21 5074
2680.70 4993
2681.18 5072
2681.67 4972
2682.16 4972
2682.65 5056
2683.14 4942
2683.63 5061
2684.11 5047
2684.60 4968
2685.09 5042
2685.58 4829
2686.07 4712
2686.56 4704
2687.05 4571
2687.53 4657
2688.02 4461
2688.51 4382
2689.00 4415
2689.49 4549
2689.98 4423
2690.47 4383
2690.96 4436
2691.45 4281
2691.94 4375
2692.42 4495
2692.91 4325
2693.40 4272
2693.89 4427
2694.38 4330
2694.87 4484
2695.36 4428
2695.85 4488
2696.34 4565
2696.83 4639
2697.32 4769
2697.81 4612
2698.30 4626
2698.79 4650
2699.28 4704
2699.77 4625
2700.26 4773
2700.75 4751
2701.24 4923
2701.73 4768
2702.22 4930
2702.71 4975
2703.20 5118
2703.69 5055
2704.18 4908
2704.67 4725
2705.16 4743
2705.65 4939
2706.14 4844
2706.63 4899
2707.12 4594
2707.61 4509
2708.10 4539
2708.59 4682
2709.08 4493
2709.57 4458
2710.06 4635
2710.56 4660
2711.05 4619
2711.54 4623
2712.03 4460
2712.52 4463
2713.01 4632
2713.50 4675
2713.99 4731
2714.48 4921
2714.98 4844
2715.47 4631
2715.96 4398
2716.45 4413
2716.94 4238
2717.43 4366
2717.92 4394
2718.42 4215
2718.91 4287
2719.40 4402
2719.89 4363
2720.38 4386
2720.87 4450
2721.37 4633
2721.86 4521
2722.35 4597
2722.84 4646
2723.33 4719
2723.82 4681
2724.32 4621
2724.81 4370
2725.30 4322
2725.79 4313
2726.29 4430
2726.78 4291
2727.27 4172
2727.76 4125
2728.26 4224
2728.75 4181
2729.24 4116
2729.73 4231
2730.23 4263
2730.72 4368
2731.21 4367
2731.70 4468
2732.20 4586
2732.69 4583
2733.18 4630
2733.67 4562
2734.17 4594
2734.66 4695
2735.15 4707
2735.65 4802
2736.14 4649
2736.63 4688
2737.13 4709
2737.62 4781
2738.11 4626
2738.61 4766
2739.10 4887
2739.59 5098
2740.09 4970
2740.58 4687
2741.07 4646
2741.57 4734
2742.06 4822
2742.55 4554
2743.05 4628
2743.54 4331
2744.04 4366
2744.53 4475
2745.02 4637
2745.52 4709
2746.01 4440
2746.51 4259
2747.00 4306
2747.49 4375
2747.99 4208
2748.48 4278
2748.98 4338
2749.47 4383
2749.97 4401
2750.46 4390
2750.96 4283
2751.45 4247
2751.94 4265
2752.44 4329
2752.93 4282
2753.43 4483
2753.92 4540
2754.42 4509
2754.91 4679
2755.41 4715
2755.90 4533
2756.40 4596
2756.89 4706
2757.39 4799
2757.88 4493
2758.38 4453
2758.87 4417
2759.37 4639
2759.86 4758
2760.36 4660
2760.85 4594
2761.35 4596
2761.84 4538
2762.34 4626
2762.84 4497
2763.33 4496
2763.83 4561
2764.32 4512
2764.82 4278
2765.31 4488
2765.81 4505
2766.31 4708
2766.80 4723
2767.30 4577
2767.79 4422
2768.29 4499
2768.79 4618
2769.28 4828
2769.78 4567
2770.27 4409
2770.77 4551
2771.27 4803
2771.76 4903
2772.26 4925
2772.76 4811
2773.25 4957
2773.75 5279
2774.25 5424
2774.74 5795
2775.24 5825
2775.74 6250
2776.23 6478
2776.73 6345
2777.23 6304
2777.72 6470
2778.22 6379
2778.72 6311
2779.21 5844
2779.71 5608
2780.21 5465
2780.71 5178
2781.20 5117
2781.70 5170
2782.20 4811
2782.69 4471
2783.19 4486
2783.69 4567
2784.19 4455
2784.68 4340
2785.18 4418
2785.68 4320
2786.18 4333
2786.67 4248
2787.17 4175
2787.67 4233
2788.17 4255
2788.67 4195
2789.16 4312
2789.66 4392
2790.16 4344
2790.66 4136
2791.16 4221
2791.65 4316
2792.15 4303
2792.65 4393
2793.15 4512
2793.65 4646
2794.14 4983
2794.64 4916
2795.14 4949
2795.64 5339
2796.14 5386
2796.64 5361
2797.14 5557
2797.63 5420
2798.13 5604
2798.63 5530
2799.13 5234
2799.63 5147
2800.13 5209
2800.63 4911
2801.13 4996
2801.63 4720
2802.12 4565
2802.62 4546
2803.12 4416
2803.62 4514
2804.12 4379
2804.62 4397
2805.12 4456
2805.62 4556
2806.12 4616
2806.62 4742
2807.12 4828
2807.62 4699
2808.12 4875
2808.62 4982
2809.12 4939
2809.62 5077
2810.12 4962
2810.62 4925
2811.12 5232
2811.61 4811
2812.11 5012
2812.61 5067
2813.11 5093
2813.62 4667
2814.12 4799
2814.62 4908
2815.12 4805
2815.62 4637
2816.12 4732
2816.62 4438
2817.12 4361
2817.62 4510
2818.12 4403
2818.62 4378
2819.12 4339
2819.62 4265
2820.12 4221
2820.62 4144
2821.12 4180
2821.62 4279
2822.12 4401
2822.62 4226
2823.13 4279
2823.63 4245
2824.13 4169
2824.63 4145
2825.13 4247
2825.63 4173
2826.13 4370
2826.63 4145
2827.13 4144
2827.64 3976
2828.14 4040
2828.64 4141
2829.14 4107
2829.64 4046
2830.14 4195
2830.64 4090
2831.15 3906
2831.65 4158
2832.15 3997
2832.65 4255
2833.15 4162
2833.65 3991
2834.16 4127
2834.66 4292
2835.16 4402
2835.66 4474
2836.16 4659
2836.67 4360
2837.17 4364
2837.67 4518
2838.17 4706
2838.68 4473
2839.18 4635
2839.68 4483
2840.18 4479
2840.69 4566
2841.19 4576
2841.69 4488
2842.19 4368
2842.70 4044
2843.20 4284
2843.70 4434
2844.20 4314
2844.71 4546
2845.21 4755
2845.71 4745
2846.22 4572
2846.72 4894
2847.22 5058
2847.73 5049
2848.23 5091
2848.73 5167
2849.23 5223
2849.74 5200
2850.24 5037
2850.74 4863
2851.25 4970
2851.75 4891
2852.26 4939
2852.76 4600
2853.26 4384
2853.77 4510
2854.27 4592
2854.77 4333
2855.28 4549
2855.78 4556
2856.28 4455
2856.79 4374
2857.29 4595
2857.80 4351
2858.30 4460
2858.80 4349
2859.31 4327
2859.81 4209
2860.32 4146
2860.82 4240
2861.33 4142
2861.83 4203
2862.33 4219
2862.84 4270
2863.34 4036
2863.85 3961
2864.35 3905
2864.86 3874
2865.36 4019
2865.87 4151
2866.37 4032
2866.88 4059
2867.38 4106
2867.89 4154
2868.39 4080
2868.90 4177
2869.40 4295
2869.91 4521
2870.41 4360
2870.92 4618
2871.42 4783
2871.93 4805
2872.43 4829
2872.94 5057
2873.44 5199
2873.95 5366
2874.45 5463
2874.96 5443
2875.46 5362
2875.97 5398
2876.48 5347
2876.98 5338
2877.49 5054
2877.99 5094
2878.50 4995
2879.00 4958
2879.51 5098
2880.02 5032
2880.52 4924
2881.03 5050
2881.53 4953
2882.04 4711
2882.55 4761
2883.05 4789
2883.56 4894
2884.07 5097
2884.57 5021
2885.08 4827
2885.59 4837
2886.09 4729
2886.60 4853
2887.10 4831
2887.61 4621
2888.12 4758
2888.62 4772
2889.13 4576
2889.64 4430
2890.15 4284
2890.65 4395
2891.16 4538
2891.67 4544
2892.17 4347
2892.68 4608
2893.19 4522
2893.69 4428
2894.20 4621
2894.71 4677
2895.22 4522
2895.72 4566
2896.23 4662
2896.74 4852
2897.25 5074
2897.75 4957
2898.26 4888
2898.77 5110
2899.28 5133
2899.78 5090
2900.29 5087
2900.80 5166
2901.31 5345
2901.81 5284
2902.32 5506
2902.83 5356
2903.34 5307
2903.85 5384
2904.35 5433
2904.86 5651
2905.37 5583
2905.88 5416
2906.39 5406
2906.90 5531
2907.40 5209
2907.91 5289
2908.42 5360
2908.93 5141
2909.44 4930
2909.95 4907
2910.46 4854
2910.96 4795
2911.47 4501
2911.98 4505
2912.49 4849
2913.00 4736
2913.51 4750
2914.02 4918
2914.53 4817
2915.04 4835
2915.54 4686
2916.05 4717
2916.56 4755
2917.07 4575
2917.58 4594
2918.09 4628
2918.60 4764
2919.11 4586
2919.62 4434
2920.13 4529
2920.64 4522
2921.15 4640
2921.66 4663
2922.17 4623
2922.68 5014
2923.19 5112
2923.70 5284
2924.21 5404
2924.72 5392
2925.23 5483
2925.74 5679
2926.25 5530
2926.76 5597
2927.27 5429
2927.78 5503
2928.29 5224
2928.80 4866
2929.31 4932
2929.82 4772
2930.33 4388
2930.84 4262
2931.35 4141
2931.86 4349
2932.37 4284
2932.88 4292
2933.39 4530
2933.90 4360
2934.41 4450
2934.92 4549
2935.43 4583
2935.94 4413
2936.45 4376
2936.97 4618
2937.48 4367
2937.99 4512
2938.50 4715
2939.01 4655
2939.52 4580
2940.03 4675
2940.54 4962
2941.05 4996
2941.57 4727
2942.08 4724
2942.59 4670
2943.10 4500
2943.61 4728
2944.12 4733
2944.63 4929
2945.15 5008
2945.66 5014
2946.17 5044
2946.68 4666
2947.19 4976
2947.71 4984
2948.22 4855
2948.73 4542
2949.24 4636
2949.75 4705
2950.27 4804
2950.78 4690
2951.29 4537
2951.80 4381
2952.31 4212
2952.83 4359
2953.34 4287
2953.85 4162
2954.36 4342
2954.88 4292
2955.39 4305
2955.90 4185
2956.41 4216
2956.93 4446
2957.44 4446
2957.95 4311
2958.47 4379
2958.98 4132
2959.49 4265
2960.00 4260
2960.52 4297
2961.03 4368
2961.54 4238
2962.06 4233
2962.57 4439
2963.08 4530
2963.60 4311
2964.11 4516
2964.62 4463
2965.14 4215
2965.65 4120
2966.16 4068
2966.68 4195
2967.19 4067
2967.70 3938
2968.22 4017
2968.73 4230
2969.24 3948
2969.76 3901
2970.27 4098
2970.79 4116
2971.30 4078
2971.81 4067
2972.33 4009
2972.84 3953
2973.36 3905
2973.87 4181
2974.38 4153
2974.90 4007
2975.41 4171
2975.93 4244
2976.44 4263
2976.96 4159
2977.47 4053
2977.99 4195
2978.50 4128
2979.01 4002
2979.53 3901
2980.04 3909
2980.56 3869
2981.07 3956
2981.59 4150
2982.10 3966
2982.62 4167
2983.13 4112
2983.65 4083
2984.16 4036
2984.68 4001
2985.19 4130
2985.71 4223
2986.22 4214
2986.74 4335
2987.25 4364
2987.77 4469
2988.28 4149
2988.80 4094
2989.32 4000
2989.83 4262
2990.35 4016
2990.86 4054
2991.38 4049
2991.89 4024
2992.41 3944
2992.92 3814
2993.44 3960
2993.96 4043
2994.47 4064
2994.99 4321
2995.50 4276
2996.02 4211
2996.54 4248
2997.05 4334
2997.57 4553
2998.09 4489
2998.60 4606
2999.12 4652
2999.63 4569
3000.15 4547
3000.67 4618
3001.18 4492
3001.70 4470
3002.22 4556
3002.73 4809
3003.25 4805
3003.77 4760
3004.28 4946
3004.80 4721
3005.32 4829
3005.83 4725
3006.35 4738
3006.87 4370
3007.39 4207
3007.90 4249
3008.42 4205
3008.94 3992
3009.45 4233
3009.97 4155
3010.49 4047
3011.01 4078
3011.52 4150
3012.04 4103
3012.56 4069
3013.08 4157
3013.59 4206
3014.11 4234
3014.63 4393
3015.15 4349
3015.66 4393
3016.18 4633
3016.70 4672
3017.22 4592
3017.74 4779
3018.25 4814
3018.77 4680
3019.29 4855
3019.81 4838
3020.33 4773
3020.84 4965
3021.36 4756
3021.88 4639
3022.40 4735
3022.92 4699
3023.44 4831
3023.95 4823
3024.47 4741
3024.99 4755
3025.51 4658
3026.03 4534
3026.55 4519
3027.07 4499
3027.58 4376
3028.10 4410
3028.62 4189
3029.14 4191
3029.66 4269
3030.18 4458
3030.70 4640
3031.22 4596
3031.74 4411
3032.26 4610
3032.77 4649
3033.29 4715
3033.81 4741
3034.33 4907
3034.85 5032
3035.37 5067
3035.89 4728
3036.41 4545
3036.93 4790
3037.45 4519
3037.97 4429
3038.49 4369
3039.01 4214
3039.53 4201
3040.05 4093
3040.57 3990
3041.09 3966
3041.61 3997
3042.13 3902
3042.65 4133
3043.17 4075
3043.69 3883
3044.21 4135
3044.73 4116
3045.25 3926
3045.77 3976
3046.29 4026
3046.81 3896
3047.33 3844
3047.85 3955
3048.37 4031
3048.89 3831
3049.41 3811
3049.93 3927
3050.45 3886
3050.98 3857
3051.50 3951
3052.02 3992
3052.54 3855
3053.06 3907
3053.58 4027
3054.10 3930
3054.62 4079
3055.14 4068
3055.66 4242
3056.19 4265
3056.71 4151
3057.23 4379
3057.75 4300
3058.27 4021
3058.79 4074
3059.31 4227
3059.84 4063
3060.36 3968
3060.88 4055
3061.40 4217
3061.92 4032
3062.44 3947
3062.97 4046
3063.49 4010
3064.01 4104
3064.53 4079
3065.05 4166
3065.58 4258
3066.10 4336
3066.62 4259
3067.14 4224
3067.66 4146
3068.19 4018
3068.71 4098
3069.23 4188
3069.75 4191
3070.28 4242
3070.80 4144
3071.32 4149
3071.84 4128
3072.37 4124
3072.89 4075
3073.41 3998
3073.93 4115
3074.46 4108
3074.98 4160
3075.50 4081
3076.03 4188
3076.55 4109
3077.07 4289
3077.59 4423
3078.12 4528
3078.64 4505
3079.16 4613
3079.69 4742
3080.21 4661
3080.73 4765
3081.26 4503
3081.78 4467
3082.30 4502
3082.83 4483
3083.35 4428
3083.87 4383
3084.40 4409
3084.92 4260
3085.45 4228
3085.97 4211
3086.49 4379
3087.02 4375
3087.54 4373
3088.06 4252
3088.59 4307
3089.11 4147
3089.64 4087
3090.16 4131
3090.68 4149
3091.21 3958
3091.73 4090
3092.26 4067
3092.78 4049
3093.31 4055
3093.83 4054
3094.36 3992
3094.88 4061
3095.40 4034
3095.93 4092
3096.45 4010
3096.98 4123
3097.50 4012
3098.03 3800
3098.55 3843
3099.08 4021
3099.60 3843
3100.13 3851
3100.65 3817
3101.18 3949
3101.70 4041
3102.23 3778
3102.75 3951
3103.28 4152
3103.80 4099
3104.33 4213
3104.85 4132
3105.38 4244
3105.90 3936
3106.43 3830
3106.96 3906
3107.48 3840
3108.01 3745
3108.53 4043
3109.06 4134
3109.58 4066
3110.11 3974
3110.64 4053
3111.16 3983
3111.69 4054
3112.21 4086
3112.74 4067
3113.27 4032
3113.79 3828
3114.32 3710
3114.84 3708
3115.37 3735
3115.90 3925
3116.42 3811
3116.95 3910
3117.48 3861
3118.00 3807
3118.53 3798
3119.06 3815
3119.58 3713
3120.11 3623
3120.64 3777
3121.16 3769
3121.69 3742
3122.22 3841
3122.74 3961
3123.27 3880
3123.80 3765
3124.32 3902
3124.85 3910
3125.38 3842
3125.90 3858
3126.43 3899
3126.96 3737
3127.49 3799
3128.01 3738
3128.54 3868
3129.07 3784
3129.60 3794
3130.12 3899
3130.65 3698
3131.18 3820
3131.71 3809
3132.23 3711
3132.76 3847
3133.29 3830
3133.82 3918
3134.35 3703
3134.87 3753
3135.40 3768
3135.93 3606
3136.46 3691
3136.99 3921
3137.51 3851
3138.04 3728
3138.57 3620
3139.10 3737
3139.63 3782
3140.15 3769
3140.68 3686
3141.21 3693
3141.74 3705
3142.27 3728
3142.80 3771
3143.33 3770
3143.85 3858
3144.38 4029
3144.91 4018
3145.44 4392
3145.97 4363
3146.50 4497
3147.03 4547
3147.56 4733
3148.08 4827
3148.61 4995
3149.14 5097
3149.67 5111
3150.20 5023
3150.73 5068
3151.26 4914
3151.79 5087
3152.32 4850
3152.85 4687
3153.38 4673
3153.91 4502
3154.44 4278
3154.97 4468
3155.50 4400
3156.03 4254
3156.56 4228
3157.08 4291
3157.61 4212
3158.14 4183
3158.67 4383
3159.20 4380
3159.73 4398
3160.26 4264
3160.79 4524
3161.32 4319
3161.85 4285
3162.39 4251
3162.92 4166
3163.45 4179
3163.98 4088
3164.51 4031
3165.04 3972
3165.57 3861
3166.10 3907
3166.63 3787
3167.16 3629
3167.69 3829
3168.22 3995
3168.75 3982
3169.28 3794
3169.81 3943
3170.34 3973
3170.87 4152
3171.41 4055
3171.94 4183
3172.47 4258
3173.00 4448
3173.53 4603
3174.06 4742
3174.59 4678
3175.12 4558
3175.65 4598
3176.19 4496
3176.72 4407
3177.25 4451
3177.78 4455
3178.31 4327
3178.84 4180
3179.38 4174
3179.91 4077
3180.44 3984
3180.97 3953
3181.50 3777
3182.03 3985
3182.57 4065
3183.10 3956
3183.63 4024
3184.16 3941
3184.69 3851
3185.23 3808
3185.76 3810
3186.29 3747
3186.82 3705
3187.36 3890
3187.89 3841
3188.42 3855
3188.95 3913
3189.49 3862
3190.02 4033
3190.55 4054
3191.08 4098
3191.62 3708
3192.15 3726
3192.68 3910
3193.21 3771
3193.75 3703
3194.28 3811
3194.81 3876
3195.35 3950
3195.88 3947
3196.41 4049
3196.94 3805
3197.48 4010
3198.01 4171
3198.54 4094
3199.08 3916
3199.61 4228
3200.14 4380
3200.68 4390
3201.21 4494
3201.74 4405
3202.28 4503
3202.81 4633
3203.35 4690
3203.88 4486
3204.41 4281
3204.95 4325
3205.48 4143
3206.01 4107
3206.55 4008
3207.08 3936
3207.62 3929
3208.15 3981
3208.68 3948
3209.22 4057
3209.75 4147
3210.29 4222
3210.82 4222
3211.36 4346
3211.89 4203
3212.42 4353
3212.96 4133
3213.49 4329
3214.03 4240
3214.56 4047
3215.10 4217
3215.63 4065
3216.17 4113
3216.70 4074
3217.24 4002
3217.77 4101
3218.31 3943
3218.84 4022
3219.38 4014
3219.91 4166
3220.45 4356
3220.98 4410
3221.52 4561
3222.05 4606
3222.59 4876
3223.12 4793
3223.66 4965
3224.19 5110
3224.73 5100
3225.26 5043
3225.80 5149
3226.33 5158
3226.87 4874
3227.41 4653
3227.94 4364
3228.48 4312
3229.01 4279
3229.55 4187
3230.08 3736
3230.62 3925
3231.16 3865
3231.69 3684
3232.23 3797
3232.76 3841
3233.30 3849
3233.84 3939
3234.37 3806
3234.91 3778
3235.45 3996
3235.98 3838
3236.52 3940
3237.05 4291
3237.59 4180
3238.13 4181
3238.66 4123
3239.20 4527
3239.74 4378
3240.27 4311
3240.81 4330
3241.35 4183
3241.88 4133
3242.42 4145
3242.96 3957
3243.50 3918
3244.03 3798
3244.57 3758
3245.11 3694
3245.64 3812
3246.18 3870
3246.72 3834
3247.26 3706
3247.79 3798
3248.33 3825
3248.87 3894
3249.40 4037
3249.94 4053
3250.48 3914
3251.02 4051
3251.56 4069
3252.09 3919
3252.63 3912
3253.17 3940
3253.71 3902
3254.24 4008
3254.78 4008
3255.32 3935
3255.86 3781
3256.40 3844
3256.93 4007
3257.47 4027
3258.01 3889
3258.55 3810
3259.09 3875
3259.63 4167
3260.16 4194
3260.70 4126
3261.24 4189
3261.78 4157
3262.32 4266
3262.86 4210
3263.39 4144
3263.93 4115
3264.47 4133
3265.01 4054
3265.55 3980
3266.09 3974
3266.63 4051
3267.17 3970
3267.71 3934
3268.24 3978
3268.78 3866
3269.32 3792
3269.86 3731
3270.40 3646
3270.94 3751
3271.48 3761
3272.02 3685
3272.56 3770
3273.10 3633
3273.64 3628
3274.18 3896
3274.72 3925
3275.26 4050
3275.80 3964
3276.34 4036
3276.87 4113
3277.41 4114
3277.95 4146
3278.49 4270
3279.03 4128
3279.57 4032
3280.11 3914
3280.65 4061
3281.19 4060
3281.73 4054
3282.27 4172
3282.81 4270
3283.36 4360
3283.90 4556
3284.44 4529
3284.98 4408
3285.52 4464
3286.06 4474
3286.60 4742
3287.14 4615
3287.68 4580
3288.22 4446
3288.76 4451
3289.30 4317
3289.84 4245
3290.38 4222
3290.92 4009
3291.46 3868
3292.01 3964
3292.55 3804
3293.09 4110
3293.63 3931
3294.17 3878
3294.71 4014
3295.25 3839
3295.79 4064
3296.34 4109
3296.88 4069
3297.42 4280
3297.96 4100
3298.50 4010
3299.04 4113
3299.58 4123
3300.13 3984
3300.67 4060
3301.21 4122
3301.75 4219
3302.29 4259
3302.83 4296
3303.38 4274
3303.92 4357
3304.46 4171
3305.00 4279
3305.54 4194
3306.09 4047
3306.63 4132
3307.17 3912
3307.71 3792
3308.26 3796
3308.80 3828
3309.34 3760
3309.88 4053
3310.43 4051
3310.97 4031
3311.51 3978
3312.05 3971
3312.60 4046
3313.14 4246
3313.68 4305
3314.22 4473
3314.77 4476
3315.31 4353
3315.85 4494
3316.40 4613
3316.94 4585
3317.48 4495
3318.03 4299
3318.57 4382
3319.11 4249
3319.65 4266
3320.20 4279
3320.74 4067
3321.28 3804
3321.83 4052
3322.37 4029
3322.92 3862
3323.46 4055
3324.00 4085
3324.55 3900
3325.09 3946
3325.63 4028
3326.18 3940
3326.72 3995
3327.27 3856
3327.81 3809
3328.35 3663
3328.90 3644
3329.44 3638
3329.99 3521
3330.53 3728
3331.07 3655
3331.62 3498
3332.16 3609
3332.71 3698
3333.25 3707
3333.80 3654
3334.34 3597
3334.88 3474
3335.43 3513
3335.97 3662
3336.52 3752
3337.06 3878
3337.61 3752
3338.15 3848
3338.70 3925
3339.24 4024
3339.79 4003
3340.33 3899
3340.88 3788
3341.42 3876
3341.97 3808
3342.51 3860
3343.06 4046
3343.60 4145
3344.15 3759
3344.69 3676
3345.24 3827
3345.78 3795
3346.33 3814
3346.87 3902
3347.42 3902
3347.97 3887
3348.51 4027
3349.06 4106
3349.60 4193
3350.15 4150
3350.69 3987
3351.24 3996
3351.79 3932
3352.33 4095
3352.88 4086
3353.42 4031
3353.97 4202
3354.52 4066
3355.06 4032
3355.61 4308
3356.15 4392
3356.70 4139
3357.25 3963
3357.79 3861
3358.34 3840
3358.89 3599
3359.43 3715
3359.98 3717
3360.53 3730
3361.07 3578
3361.62 3454
3362.17 3391
3362.71 3501
3363.26 3501
3363.81 3530
3364.35 3528
3364.90 3331
3365.45 3451
3365.99 3734
3366.54 3693
3367.09 3567
3367.64 3574
3368.18 3751
3368.73 3626
3369.28 3806
3369.82 3677
3370.37 3669
3370.92 3811
3371.47 3849
3372.01 3831
3372.56 3820
3373.11 3744
3373.66 3631
3374.21 3820
3374.75 3541
3375.30 3394
3375.85 3556
3376.40 3400
3376.94 3232
3377.49 3290
3378.04 3236
3378.59 3061
3379.14 3111
3379.68 3203
3380.23 3218
3380.78 3106
3381.33 3128
3381.88 3152
3382.43 3362
3382.97 3267
3383.52 3356
3384.07 3328
3384.62 3368
3385.17 3424
3385.72 3410
3386.27 3351
3386.81 3291
3387.36 3456
3387.91 3296
3388.46 3418
3389.01 3569
3389.56 3494
3390.11 3472
3390.66 3489
3391.21 3538
3391.76 3715
3392.30 3556
3392.85 3354
3393.40 3386
3393.95 3534
3394.50 3423
3395.05 3471
3395.60 3492
3396.15 3340
3396.70 3541
3397.25 3359
3397.80 3261
3398.35 3420
3398.90 3356
3399.45 3251
3400.00 3379
3400.55 3483
3401.10 3369
3401.65 3334
3402.20 3374
3402.75 3453
3403.30 3338
3403.85 3305
3404.40 3351
3404.95 3452
3405.50 3280
3406.05 3281
3406.60 3294
3407.15 3089
3407.70 3175
3408.25 3210
3408.80 3234
3409.35 3220
3409.90 3251
3410.45 3243
3411.00 3225
3411.55 3219
3412.10 3294
3412.66 3268
3413.21 3205
3413.76 3199
3414.31 3360
3414.86 3291
3415.41 3338
3415.96 3250
3416.51 3327
3417.06 3556
3417.61 3427
3418.17 3255
3418.72 3323
3419.27 3356
3419.82 3365
3420.37 3374
3420.92 3202
3421.47 3296
3422.03 3335
3422.58 3277
3423.13 3268
3423.68 3219
3424.23 3302
3424.78 3424
3425.34 3365
3425.89 3262
3426.44 3414
3426.99 3421
3427.54 3304
3428.10 3312
3428.65 3254
3429.20 3224
3429.75 3336
3430.31 3497
3430.86 3403
3431.41 3202
3431.96 3464
3432.51 3454
3433.07 3410
3433.62 3502
3434.17 3458
3434.72 3400
3435.28 3558
3435.83 3543
3436.38 3505
3436.94 3493
3437.49 3441
3438.04 3287
3438.59 3513
3439.15 3387
3439.70 3276
3440.25 3421
3440.81 3432
3441.36 3198
3441.91 3357
3442.47 3322
3443.02 3316
3443.57 3176
3444.13 3165
3444.68 3140
3445.23 3385
3445.79 3411
3446.34 3279
3446.89 3310
3447.45 3432
3448.00 3305
3448.55 3048
3449.11 3159
3449.66 3166
3450.22 3204
3450.77 3330
3451.32 3160
3451.88 3146
3452.43 3176
3452.99 3273
3453.54 3185
3454.09 3227
3454.65 3270
3455.20 3306
3455.76 3414
3456.31 3333
3456.87 3217
3457.42 3195
3457.97 3287
3458.53 3213
3459.08 3321
3459.64 3488
3460.19 3358
3460.75 3386
3461.30 3317
3461.86 3194
3462.41 3228
3462.97 3387
3463.52 3447
3464.08 3604
3464.63 3459
3465.19 3361
3465.74 3483
3466.30 3519
3466.85 3393
3467.41 3522
3467.96 3577
3468.52 3631
3469.07 3618
3469.63 3604
3470.18 3702
3470.74 3833
3471.30 3858
3471.85 3679
3472.41 3774
3472.96 3571
3473.52 3551
3474.07 3733
3474.63 3547
3475.19 3460
3475.74 3294
3476.30 3384
3476.85 3445
3477.41 3553
3477.97 3447
3478.52 3529
3479.08 3637
3479.63 3768
3480.19 3694
3480.75 3595
3481.30 3614
3481.86 3651
3482.42 3573
3482.97 3608
3483.53 3600
3484.08 3623
3484.64 3600
3485.20 3578
3485.75 3564
3486.31 3775
3486.87 3876
3487.43 3949
3487.98 4050
3488.54 3889
3489.10 3972
3489.65 4411
3490.21 4244
3490.77 4367
3491.32 4348
3491.88 4003
3492.44 4166
3493.00 4245
3493.55 4249
3494.11 4108
3494.67 4109
3495.23 4203
3495.78 4053
3496.34 4206
3496.90 4327
3497.46 4313
3498.01 4212
3498.57 4576
3499.13 4827
3499.69 5061
3500.24 5514
3500.80 6110
3501.36 6920
3501.92 7696
3502.48 8354
3503.03 8922
3503.59 9660
3504.15 10643
3504.71 11458
3505.27 11841
3505.83 11926
3506.38 11932
3506.94 11494
3507.50 11379
3508.06 10109
3508.62 9579
3509.18 8567
3509.74 7415
3510.29 6573
3510.85 5581
3511.41 5092
3511.97 4904
3512.53 4518
3513.09 4311
3513.65 4149
3514.21 3970
3514.76 3874
3515.32 3929
3515.88 3779
3516.44 3638
3517.00 3618
3517.56 3679
3518.12 3593
3518.68 3671
3519.24 3807
3519.80 3698
3520.36 3636
3520.92 3529
3521.48 3492
3522.04 3653
3522.60 3620
3523.16 3591
3523.71 3667
3524.27 3466
3524.83 3663
3525.39 3730
3525.95 3702
3526.51 3751
3527.07 3703
3527.63 3875
3528.19 3813
3528.75 3831
3529.31 3776
3529.87 3847
3530.44 3982
3531.00 3814
3531.56 4007
3532.12 4221
3532.68 4009
3533.24 4081
3533.80 4165
3534.36 4418
3534.92 4374
3535.48 4683
3536.04 4647
3536.60 4515
3537.16 4494
3537.72 4410
3538.28 4572
3538.84 4437
3539.41 4383
3539.97 4553
3540.53 4590
3541.09 4355
3541.65 4377
3542.21 4547
3542.77 4587
3543.33 4686
3543.89 4707
3544.46 4677
3545.02 4536
3545.58 4674
3546.14 4403
3546.70 4266
3547.26 4199
3547.83 3989
3548.39 4025
3548.95 3877
3549.51 3736
3550.07 3693
3550.63 3566
3551.20 3445
3551.76 3547
3552.32 3607
3552.88 3678
3553.44 3530
3554.01 3344
3554.57 3401
3555.13 3426
3555.69 3420
3556.26 3546
3556.82 3600
3557.38 3538
3557.94 3724
3558.50 3722
3559.07 3804
3559.63 3793
3560.19 3866
3560.76 3765
3561.32 3685
3561.88 3897
3562.44 3866
3563.01 3967
3563.57 3915
3564.13 3893
3564.70 3683
3565.26 3767
3565.82 3870
3566.38 3767
3566.95 3780
3567.51 3649
3568.07 3577
3568.64 3604
3569.20 3326
3569.76 3445
3570.33 3334
3570.89 3259
3571.45 3485
3572.02 3537
3572.58 3453
3573.15 3399
3573.71 3401
3574.27 3408
3574.84 3451
3575.40 3468
3575.96 3488
3576.53 3500
3577.09 3667
3577.66 3641
3578.22 3625
3578.78 3655
3579.35 3578
3579.91 3555
3580.48 3548
3581.04 3641
3581.61 3736
3582.17 3845
3582.73 3850
3583.30 3908
3583.86 3787
3584.43 3909
3584.99 3801
3585.56 3849
3586.12 3959
3586.69 3883
3587.25 3705
3587.82 3763
3588.38 3675
3588.95 3716
3589.51 3505
3590.08 3458
3590.64 3551
3591.21 3447
3591.77 3392
3592.34 3328
3592.90 3674
3593.47 3431
3594.03 3413
3594.60 3279
3595.16 3266
3595.73 3335
3596.29 3445
3596.86 3324
3597.42 3363
3597.99 3337
3598.56 3381
3599.12 3543
3599.69 3475
3600.25 3339
3600.82 3413
3601.38 3463
3601.95 3422
3602.52 3625
3603.08 3437
3603.65 3434
3604.21 3434
3604.78 3498
3605.35 3182
3605.91 3315
3606.48 3383
3607.05 3368
3607.61 3347
3608.18 3200
3608.74 3132
3609.31 3209
3609.88 3225
3610.44 3231
3611.01 3252
3611.58 3323
3612.14 3520
3612.71 3651
3613.28 3738
3613.84 3845
3614.41 4180
3614.98 4499
3615.55 4507
3616.11 4971
3616.68 5152
3617.25 5603
3617.81 5893
3618.38 6189
3618.95 6370
3619.52 6589
3620.08 6434
3620.65 6316
3621.22 5884
3621.79 5505
3622.35 5246
3622.92 4775
3623.49 4419
3624.06 4209
3624.62 4062
3625.19 3802
3625.76 3696
3626.33 3638
3626.89 3600
3627.46 3613
3628.03 3759
3628.60 3584
3629.17 3579
3629.73 3841
3630.30 4110
3630.87 4143
3631.44 4058
3632.01 4099
3632.58 4109
3633.14 4335
3633.71 4358
3634.28 4327
3634.85 4204
3635.42 4398
3635.99 4130
3636.56 3901
3637.12 3969
3637.69 3778
3638.26 3656
3638.83 3522
3639.40 3424
3639.97 3489
3640.54 3417
3641.11 3563
3641.67 3503
3642.24 3434
3642.81 3539
3643.38 3492
3643.95 3647
3644.52 3694
3645.09 3526
3645.66 3523
3646.23 3721
3646.80 3715
3647.37 3723
3647.94 3544
3648.51 3529
3649.08 3749
3649.65 3661
3650.22 3702
3650.79 3633
3651.36 3478
3651.93 3400
3652.50 3526
3653.06 3575
3653.63 3465
3654.20 3540
3654.77 3487
3655.35 3489
3655.92 3568
3656.49 3419
3657.06 3487
3657.63 3453
3658.20 3491
3658.77 3527
3659.34 3419
3659.91 3323
3660.48 3476
3661.05 3236
3661.62 3221
3662.19 3204
3662.76 3160
3663.33 3155
3663.90 3129
3664.47 3083
3665.04 2891
3665.61 3064
3666.19 3110
3666.76 2925
3667.33 3018
3667.90 2870
3668.47 2966
3669.04 3012
3669.61 3109
3670.18 3164
3670.75 3144
3671.33 3057
3671.90 3130
3672.47 3123
3673.04 3079
3673.61 3144
3674.18 3252
3674.76 3311
3675.33 3224
3675.90 3320
3676.47 3191
3677.04 3140
3677.61 3001
3678.19 3140
3678.76 3181
3679.33 3105
3679.90 3099
3680.47 3167
3681.05 2931
3681.62 2783
3682.19 3006
3682.76 2935
3683.33 2875
3683.91 2985
3684.48 2944
3685.05 3056
3685.62 3113
3686.20 3124
3686.77 3091
3687.34 3245
3687.91 3266
3688.49 3212
3689.06 3121
3689.63 3133
3690.21 3171
3690.78 3241
3691.35 3240
3691.92 3290
3692.50 3137
3693.07 3154
3693.64 3230
3694.22 3212
3694.79 3204
3695.36 3234
3695.94 3226
3696.51 3065
3697.08 3165
3697.66 3062
3698.23 2936
3698.80 3032
3699.38 2979
3699.95 2992
3700.52 3014
3701.10 3227
3701.67 2950
3702.24 3147
3702.82 2986
3703.39 2923
3703.97 3081
3704.54 3108
3705.11 3154
3705.69 3163
3706.26 3322
3706.84 3050
3707.41 3082
3707.98 3002
3708.56 3037
3709.13 3151
3709.71 3033
3710.28 3125
3710.86 3183
3711.43 3105
3712.01 3049
3712.58 3070
3713.15 2994
3713.73 3043
3714.30 3109
3714.88 3080
3715.45 3259
3716.03 3255
3716.60 3140
3717.18 3109
3717.75 3177
3718.33 3250
3718.90 3043
3719.48 3100
3720.05 3031
3720.63 2870
3721.20 3055
3721.78 3038
3722.35 3113
3722.93 2819
3723.51 2828
3724.08 2954
3724.66 2848
3725.23 2875
3725.81 2868
3726.38 2674
3726.96 3014
3727.53 2887
3728.11 2965
3728.69 3144
3729.26 3080
3729.84 3228
3730.41 3157
3730.99 3155
3731.57 3467
3732.14 3522
3732.72 3475
3733.29 3488
3733.87 3415
3734.45 3599
3735.02 3664
3735.60 3385
3736.18 3338
3736.75 3472
3737.33 3291
3737.90 3174
3738.48 3206
3739.06 3284
3739.63 3235
3740.21 3048
3740.79 3000
3741.36 3024
3741.94 3055
3742.52 3188
3743.10 3183
3743.67 3126
3744.25 3093
3744.83 3017
3745.40 2961
3745.98 2986
3746.56 3137
3747.13 3104
3747.71 3076
3748.29 3052
3748.87 2935
3749.44 2819
3750.02 2932
3750.60 2903
3751.18 2886
3751.75 2865
3752.33 2857
3752.91 2933
3753.49 2848
3754.06 2989
3754.64 2888
3755.22 2774
3755.80 2825
3756.38 2806
3756.95 2833
3757.53 2894
3758.11 2761
3758.69 2782
3759.27 2948
3759.84 2946
3760.42 2966
3761.00 3073
3761.58 2902
3762.16 2896
3762.74 2950
3763.32 2920
3763.89 2973
3764.47 2883
3765.05 2971
3765.63 2913
3766.21 2923
3766.79 3104
3767.37 3161
3767.94 2945
3768.52 2963
3769.10 2983
3769.68 3061
3770.26 3314
3770.84 3258
3771.42 3027
3772.00 3112
3772.58 3145
3773.16 3083
3773.74 3090
3774.31 3121
3774.89 3048
3775.47 2930
3776.05 2866
3776.63 2928
3777.21 2954
3777.79 2846
3778.37 2849
3778.95 2717
3779.53 2785
3780.11 2730
3780.69 2806
3781.27 2790
3781.85 2834
3782.43 2862
3783.01 2793
3783.59 2646
3784.17 2678
3784.75 2913
3785.33 2888
3785.91 2780
3786.49 2900
3787.07 2647
3787.65 2662
3788.23 2801
3788.81 2846
3789.39 2867
3789.97 3003
3790.55 2923
3791.13 2879
3791.71 2747
3792.30 2798
3792.88 2898
3793.46 3045
3794.04 3111
3794.62 3111
3795.20 2987
3795.78 3078
3796.36 2977
3796.94 2963
3797.52 2983
3798.10 2881
3798.69 2996
3799.27 3001
3799.85 2963
3800.43 2855
3801.01 2951
3801.59 3151
3802.17 3012
3802.76 3252
3803.34 3253
3803.92 3141
3804.50 3383
3805.08 3372
3805.66 3150
3806.25 3266
3806.83 3276
3807.41 3276
3807.99 3263
3808.57 3284
3809.16 3309
3809.74 3300
3810.32 3270
3810.90 3349
3811.48 3355
3812.07 3399
3812.65 3435
3813.23 3253
3813.81 3125
3814.39 3026
3814.98 2942
3815.56 2945
3816.14 2958
3816.72 2878
3817.31 2807
3817.89 2866
3818.47 2876
3819.06 2839
3819.64 2781
3820.22 2703
3820.80 2850
3821.39 2716
3821.97 2896
3822.55 2821
3823.14 2621
3823.72 2659
3824.30 2631
3824.89 2631
3825.47 2603
3826.05 2898
3826.64 2797
3827.22 2752
3827.80 2585
3828.39 2662
3828.97 2765
3829.55 2737
3830.14 2617
3830.72 2737
3831.30 2670
3831.89 2755
3832.47 2762
3833.05 2703
3833.64 2644
3834.22 2659
3834.81 2817
3835.39 2782
3835.97 2840
3836.56 2693
3837.14 2865
3837.73 2907
3838.31 2811
3838.90 2684
3839.48 2711
3840.06 2899
3840.65 2694
3841.23 2711
3841.82 2800
3842.40 2784
3842.99 2894
3843.57 2699
3844.16 2933
3844.74 2865
3845.33 2792
3845.91 3014
3846.50 2834
3847.08 2764
3847.66 2732
3848.25 2814
3848.83 2629
3849.42 2764
3850.00 2729
3850.59 2715
3851.18 2844
3851.76 2936
3852.35 3046
3852.93 2968
3853.52 2986
3854.10 2896
3854.69 2875
3855.27 2853
3855.86 2839
3856.44 3030
3857.03 3068
3857.62 3079
3858.20 3185
3858.79 3450
3859.37 3519
3859.96 3877
3860.54 4145
3861.13 4178
3861.72 4274
3862.30 4318
3862.89 4420
3863.47 4457
3864.06 4487
3864.65 4147
3865.23 3964
3865.82 3800
3866.41 3655
3866.99 3336
3867.58 3188
3868.17 3082
3868.75 3055
3869.34 2838
3869.93 2890
3870.51 2955
3871.10 2895
3871.69 2898
3872.27 2923
3872.86 2877
3873.45 3032
3874.03 3009
3874.62 3063
3875.21 3029
3875.79 3078
3876.38 3079
3876.97 3102
3877.56 2956
3878.14 2868
3878.73 2848
3879.32 2871
3879.90 2898
3880.49 2890
3881.08 2728
3881.67 2622
3882.25 2585
3882.84 2595
3883.43 2670
3884.02 2570
3884.61 2508
3885.19 2591
3885.78 2515
3886.37 2564
3886.96 2658
3887.54 2450
3888.13 2624
3888.72 2706
3889.31 2678
3889.90 2626
3890.48 2715
3891.07 2725
3891.66 2757
3892.25 2732
3892.84 2747
3893.43 2990
3894.01 2881
3894.60 2786
3895.19 2862
3895.78 2982
3896.37 2908
3896.96 2862
3897.55 3049
3898.14 3059
3898.72 2910
3899.31 3089
3899.90 3217
3900.49 3167
3901.08 3132
3901.67 3199
3902.26 3259
3902.85 3060
3903.44 3014
3904.03 3051
3904.61 2902
3905.20 2685
3905.79 2557
3906.38 2688
3906.97 2634
3907.56 2620
3908.15 2600
3908.74 2534
3909.33 2474
3909.92 2533
3910.51 2521
3911.10 2429
3911.69 2448
3912.28 2476
3912.87 2431
3913.46 2439
3914.05 2404
3914.64 2372
3915.23 2409
3915.82 2463
3916.41 2367
3917.00 2605
3917.59 2581
3918.18 2439
3918.77 2529
3919.36 2654
3919.95 2644
3920.54 2670
3921.13 2661
3921.72 2643
3922.31 2661
3922.90 2528
3923.49 2672
3924.08 2597
3924.68 2489
3925.27 2659
3925.86 2680
3926.45 2549
3927.04 2698
3927.63 2575
3928.22 2551
3928.81 2521
3929.40 2464
3929.99 2656
3930.59 2480
3931.18 2422
3931.77 2406
3932.36 2276
3932.95 2346
3933.54 2445
3934.13 2399
3934.73 2457
3935.32 2543
3935.91 2525
3936.50 2518
3937.09 2540
3937.68 2542
3938.28 2528
3938.87 2504
3939.46 2633
3940.05 2818
3940.64 2863
3941.23 2732
3941.83 2663
3942.42 2687
3943.01 2672
3943.60 2702
3944.20 2729
3944.79 2595
3945.38 2463
3945.97 2402
3946.56 2477
3947.16 2504
3947.75 2476
3948.34 2496
3948.94 2473
3949.53 2492
3950.12 2439
3950.71 2484
3951.31 2455
3951.90 2418
3952.49 2518
3953.08 2411
3953.68 2410
3954.27 2467
3954.86 2355
3955.46 2409
3956.05 2474
3956.64 2617
3957.24 2726
3957.83 2535
3958.42 2558
3959.02 2608
3959.61 2544
3960.20 2628
3960.80 2532
3961.39 2588
3961.98 2662
3962.58 2500
3963.17 2550
3963.76 2456
3964.36 2604
3964.95 2601
3965.55 2560
3966.14 2667
3966.73 2577
3967.33 2537
3967.92 2412
3968.52 2457
3969.11 2508
3969.70 2433
3970.30 2370
3970.89 2557
3971.49 2459
3972.08 2368
3972.68 2388
3973.27 2339
3973.86 2268
3974.46 2308
3975.05 2365
3975.65 2428
3976.24 2573
3976.84 2534
3977.43 2627
3978.03 2499
3978.62 2602
3979.22 2463
3979.81 2552
3980.41 2656
3981.00 2525
3981.60 2540
3982.19 2503
3982.79 2701
3983.38 2668
3983.98 2538
3984.57 2551
3985.17 2373
3985.76 2553
3986.36 2418
3986.95 2424
3987.55 2369
3988.14 2424
3988.74 2364
3989.34 2440
3989.93 2569
3990.53 2479
3991.12 2623
3991.72 2623
3992.31 2696
3992.91 2778
3993.51 2828
3994.10 3014
3994.70 3022
3995.29 2962
3995.89 2975
3996.49 2959
3997.08 2999
3997.68 2988
3998.28 2772
3998.87 2830
3999.47 2750
4000.06 2767
4000.66 2685
4001.26 2530
4001.85 2610
4002.45 2803
4003.05 2641
4003.64 2680
4004.24 2736
4004.84 2743
4005.43 2717
4006.03 2617
4006.63 2817
4007.22 2770
4007.82 2778
4008.42 2669
4009.02 2701
4009.61 2804
4010.21 2660
4010.81 2628
4011.40 2659
4012.00 2726
4012.60 2709
4013.20 2708
4013.79 2778
4014.39 2770
4014.99 2734
4015.59 2713
4016.18 2804
4016.78 2764
4017.38 2706
4017.98 2795
4018.58 2866
4019.17 2865
4019.77 2736
4020.37 2733
4020.97 2867
4021.56 2867
4022.16 2966
4022.76 2861
4023.36 2832
4023.96 2781
4024.56 2968
4025.15 3020
4025.75 2990
4026.35 3140
4026.95 3103
4027.55 3344
4028.15 3223
4028.74 3313
4029.34 3367
4029.94 3403
4030.54 3285
4031.14 3239
4031.74 3229
4032.34 3113
4032.94 3028
4033.53 2945
4034.13 2855
4034.73 2795
4035.33 2613
4035.93 2633
4036.53 2522
4037.13 2554
4037.73 2547
4038.33 2505
4038.93 2538
4039.53 2615
4040.13 2595
4040.72 2577
4041.32 2550
4041.92 2535
4042.52 2723
4043.12 2774
4043.72 2813
4044.32 2837
4044.92 2866
4045.52 2736
4046.12 2815
4046.72 2954
4047.32 3041
4047.92 2992
4048.52 2973
4049.12 3096
4049.72 3074
4050.32 2962
4050.92 3015
4051.52 2797
4052.12 2905
4052.72 2917
4053.32 2716
4053.92 2836
4054.52 2900
4055.13 2731
4055.73 2644
4056.33 2727
4056.93 2735
4057.53 2689
4058.13 2632
4058.73 2642
4059.33 2463
4059.93 2507
4060.53 2573
4061.13 2555
4061.73 2463
4062.33 2482
4062.94 2473
4063.54 2497
4064.14 2495
4064.74 2527
4065.34 2383
4065.94 2434
4066.54 2387
4067.14 2632
4067.75 2696
4068.35 2530
4068.95 2634
4069.55 2673
4070.15 2704
4070.75 2639
4071.36 2593
4071.96 2613
4072.56 2445
4073.16 2436
4073.76 2579
4074.36 2564
4074.97 2490
4075.57 2624
4076.17 2458
4076.77 2528
4077.38 2449
4077.98 2364
4078.58 2383
4079.18 2362
4079.78 2460
4080.39 2474
4080.99 2443
4081.59 2484
4082.19 2275
4082.80 2477
4083.40 2469
4084.00 2537
4084.60 2399
4085.21 2373
4085.81 2370
4086.41 2391
4087.02 2391
4087.62 2430
4088.22 2350
4088.82 2301
4089.43 2341
4090.03 2348
4090.63 2365
4091.24 2288
4091.84 2464
4092.44 2444
4093.05 2397
4093.65 2495
4094.25 2426
4094.86 2461
4095.46 2403
4096.06 2495
4096.67 2610
4097.27 2496
4097.88 2531
4098.48 2512
4099.08 2455
4099.69 2377
4100.29 2473
4100.89 2437
4101.50 2473
4102.10 2522
4102.71 2639
4103.31 2551
4103.91 2517
4104.52 2372
4105.12 2406
4105.73 2378
4106.33 2480
4106.94 2504
4107.54 2460
4108.14 2357
4108.75 2465
4109.35 2352
4109.96 2337
4110.56 2487
4111.17 2365
4111.77 2325
4112.38 2366
4112.98 2466
4113.59 2377
4114.19 2454
4114.80 2443
4115.40 2333
4116.01 2350
4116.61 2459
4117.22 2605
4117.82 2592
4118.43 2449
4119.03 2496
4119.64 2481
4120.24 2530
4120.85 2576
4121.45 2538
4122.06 2426
4122.66 2506
4123.27 2370
4123.88 2350
4124.48 2279
4125.09 2229
4125.69 2427
4126.30 2350
4126.90 2335
4127.51 2496
4128.12 2520
4128.72 2507
4129.33 2433
4129.93 2373
4130.54 2610
4131.15 2612
4131.75 2477
4132.36 2404
4132.96 2556
4133.57 2731
4134.18 2683
4134.78 2648
4135.39 2738
4136.00 2722
4136.60 2856
4137.21 2780
4137.82 2717
4138.42 2977
4139.03 3011
4139.64 3009
4140.24 3092
4140.85 3118
4141.46 3066
4142.06 3126
4142.67 3104
4143.28 3065
4143.89 3154
4144.49 3027
4145.10 2787
4145.71 2919
4146.31 2837
4146.92 2742
4147.53 2660
4148.14 2553
4148.74 2701
4149.35 2687
4149.96 2563
4150.57 2449
4151.17 2521
4151.78 2474
4152.39 2439
4153.00 2341
4153.60 2383
4154.21 2362
4154.82 2436
4155.43 2443
4156.04 2458
4156.64 2412
4157.25 2186
4157.86 2291
4158.47 2320
4159.08 2315
4159.68 2393
4160.29 2378
4160.90 2404
4161.51 2400
4162.12 2331
4162.73 2407
4163.33 2474
4163.94 2454
4164.55 2575
4165.16 2527
4165.77 2555
4166.38 2510
4166.99 2592
4167.60 2603
4168.20 2629
4168.81 2599
4169.42 2644
4170.03 2583
4170.64 2623
4171.25 2475
4171.86 2532
4172.47 2483
4173.08 2475
4173.69 2497
4174.29 2424
4174.90 2611
4175.51 2692
4176.12 2662
4176.73 2827
4177.34 2764
4177.95 2800
4178.56 2774
4179.17 2753
4179.78 2698
4180.39 2706
4181.00 2658
4181.61 2560
4182.22 2556
4182.83 2577
4183.44 2655
4184.05 2561
4184.66 2618
4185.27 2507
4185.88 2543
4186.49 2468
4187.10 2508
4187.71 2625
4188.32 2399
4188.93 2392
4189.54 2521
4190.15 2531
4190.76 2692
4191.37 2745
4191.98 2756
4192.59 2648
4193.20 2745
4193.82 2818
4194.43 2779
4195.04 2777
4195.65 2780
4196.26 2654
4196.87 2642
4197.48 2655
4198.09 2623
4198.70 2492
4199.31 2525
4199.93 2628
4200.54 2569
4201.15 2588
4201.76 2466
4202.37 2488
4202.98 2587
4203.59 2391
4204.20 2393
4204.82 2443
4205.43 2477
4206.04 2387
4206.65 2418
4207.26 2525
4207.87 2434
4208.49 2572
4209.10 2432
4209.71 2430
4210.32 2469
4210.93 2474
4211.55 2347
4212.16 2411
4212.77 2379
4213.38 2423
4213.99 2460
4214.61 2643
4215.22 2619
4215.83 2629
4216.44 2812
4217.06 3030
4217.67 2994
4218.28 2923
4218.89 3193
4219.51 3348
4220.12 3210
4220.73 3307
4221.34 3221
4221.96 3214
4222.57 3195
4223.18 3199
4223.80 3032
4224.41 2941
4225.02 3104
4225.63 3164
4226.25 2770
4226.86 2714
4227.47 2731
4228.09 2813
4228.70 2753
4229.31 2730
4229.93 2685
4230.54 2686
4231.15 2717
4231.77 2630
4232.38 2781
4232.99 2889
4233.61 2704
4234.22 2714
4234.83 2800
4235.45 2757
4236.06 2837
4236.68 2743
4237.29 2600
4237.90 2592
4238.52 2542
4239.13 2559
4239.75 2514
4240.36 2462
4240.97 2304
4241.59 2285
4242.20 2479
4242.82 2498
4243.43 2557
4244.05 2509
4244.66 2515
4245.27 2580
4245.89 2712
4246.50 2775
4247.12 2730
4247.73 2786
4248.35 2819
4248.96 2817
4249.58 2772
4250.19 2812
4250.81 2784
4251.42 2773
4252.04 2701
4252.65 2708
4253.27 2737
4253.88 2808
4254.50 2685
4255.11 2612
4255.73 2744
4256.34 2658
4256.96 2657
4257.57 2666
4258.19 2639
4258.80 2512
4259.42 2532
4260.03 2640
4260.65 2664
4261.27 2643
4261.88 2494
4262.50 2472
4263.11 2414
4263.73 2563
4264.34 2508
4264.96 2596
4265.58 2476
4266.19 2424
4266.81 2584
4267.42 2474
4268.04 2450
4268.66 2518
4269.27 2407
4269.89 2307
4270.51 2382
4271.12 2497
4271.74 2411
4272.35 2282
4272.97 2360
4273.59 2303
4274.20 2417
4274.82 2515
4275.44 2390
4276.05 2400
4276.67 2464
4277.29 2515
4277.90 2467
4278.52 2417
4279.14 2389
4279.76 2355
4280.37 2366
4280.99 2215
4281.61 2186
4282.22 2210
4282.84 2195
4283.46 2056
4284.07 2305
4284.69 2156
4285.31 2212
4285.93 2277
4286.54 2315
4287.16 2224
4287.78 2236
4288.40 2175
4289.01 2208
4289.63 2190
4290.25 2183
4290.87 2174
4291.49 2196
4292.10 2323
4292.72 2237
4293.34 2366
4293.96 2298
4294.58 2159
4295.19 2119
4295.81 2258
4296.43 2209
4297.05 2219
4297.67 2191
4298.28 2312
4298.90 2368
4299.52 2257
4300.14 2188
4300.76 2311
4301.38 2287
4301.99 2273
4302.61 2206
4303.23 2272
4303.85 2250
4304.47 2260
4305.09 2313
4305.71 2209
4306.33 2390
4306.94 2355
4307.56 2340
4308.18 2211
4308.80 2248
4309.42 2381
4310.04 2307
4310.66 2324
4311.28 2270
4311.90 2270
4312.52 2332
4313.14 2205
4313.76 2131
4314.38 2224
4314.99 2233
4315.61 2136
4316.23 2164
4316.85 2122
4317.47 2124
4318.09 2165
4318.71 2108
4319.33 2073
4319.95 2182
4320.57 2097
4321.19 2043
4321.81 1991
4322.43 2106
4323.05 2127
4323.67 2064
4324.29 2227
4324.91 2198
4325.53 2131
4326.15 2204
4326.77 2124
4327.39 2098
4328.01 2092
4328.63 2176
4329.26 2097
4329.88 2138
4330.50 2119
4331.12 2116
4331.74 2024
4332.36 2056
4332.98 2137
4333.60 2132
4334.22 2012
4334.84 2072
4335.46 2137
4336.08 2180
4336.70 2037
4337.33 2025
4337.95 2083
4338.57 2081
4339.19 2169
4339.81 2011
4340.43 2051
4341.05 2055
4341.67 2157
4342.30 2090
4342.92 2217
4343.54 2275
4344.16 2279
4344.78 2101
4345.40 2185
4346.03 2403
4346.65 2300
4347.27 2290
4347.89 2360
4348.51 2131
4349.14 2303
4349.76 2324
4350.38 2343
4351.00 2230
4351.62 2208
4352.25 2242
4352.87 2269
4353.49 2279
4354.11 2157
4354.73 2098
4355.36 2124
4355.98 2163
4356.60 2255
4357.22 2218
4357.85 2110
4358.47 2220
4359.09 2136
4359.71 2094
4360.34 2105
4360.96 2074
4361.58 1989
4362.21 2048
4362.83 2121
4363.45 2086
4364.07 2119
4364.70 1999
4365.32 1994
4365.94 1892
4366.57 1992
4367.19 1943
4367.81 1906
4368.44 2089
4369.06 1987
4369.68 1934
4370.31 1941
4370.93 1882
4371.55 2018
4372.18 1961
4372.80 1857
4373.43 1965
4374.05 1999
4374.67 1982
4375.30 2017
4375.92 2056
4376.54 2015
4377.17 2030
4377.79 2048
4378.42 1897
4379.04 2032
4379.66 2149
4380.29 2089
4380.91 2093
4381.54 2044
4382.16 2104
4382.79 1991
4383.41 2085
4384.03 2224
4384.66 1981
4385.28 1997
4385.91 1975
4386.53 1881
4387.16 1918
4387.78 1876
4388.41 1911
4389.03 1903
4389.66 1834
4390.28 1988
4390.91 2035
4391.53 1849
4392.16 1896
4392.78 1931
4393.41 2030
4394.03 2021
4394.66 2175
4395.28 2197
4395.91 2140
4396.53 1950
4397.16 2050
4397.78 2124
4398.41 1984
4399.03 1992
4399.66 2098
4400.29 2097
4400.91 2092
4401.54 2167
4402.16 2108
4402.79 2122
4403.41 2152
4404.04 2092
4404.67 2155
4405.29 2127
4405.92 2040
4406.54 2077
4407.17 1995
4407.80 2067
4408.42 2176
4409.05 2131
4409.67 2177
4410.30 2091
4410.93 1976
4411.55 2052
4412.18 2037
4412.81 1953
4413.43 2088
4414.06 2037
4414.69 2105
4415.31 1889
4415.94 1891
4416.57 1917
4417.19 2016
4417.82 2109
4418.45 1904
4419.07 1929
4419.70 2083
4420.33 2086
4420.95 1867
4421.58 2036
4422.21 1998
4422.84 1909
4423.46 1977
4424.09 1987
4424.72 1942
4425.35 2026
4425.97 1902
4426.60 1805
4427.23 1886
4427.86 1926
4428.48 1904
4429.11 1970
4429.74 1935
4430.37 1896
4430.99 2036
4431.62 2039
4432.25 2079
4432.88 1984
4433.51 1865
4434.13 1974
4434.76 1967
4435.39 1984
4436.02 2039
4436.65 2156
4437.27 2175
4437.90 2028
4438.53 2004
4439.16 2012
4439.79 2005
4440.42 2079
4441.04 2054
4441.67 1967
4442.30 1928
4442.93 2000
4443.56 2041
4444.19 2091
4444.82 2121
4445.44 2194
4446.07 2317
4446.70 2244
4447.33 2251
4447.96 2233
4448.59 2325
4449.22 2386
4449.85 2276
4450.48 2340
4451.11 2193
4451.74 2200
4452.36 2091
4452.99 2101
4453.62 2217
4454.25 2081
4454.88 2087
4455.51 2075
4456.14 2090
4456.77 1955
4457.40 2007
4458.03 1912
4458.66 1935
4459.29 1901
4459.92 1833
4460.55 1846
4461.18 1765
4461.81 1764
4462.44 1842
4463.07 1839
4463.70 2030
4464.33 1904
4464.96 1746
4465.59 1814
4466.22 1946
4466.85 2023
4467.48 1943
4468.11 1929
4468.74 1990
4469.37 2001
4470.00 1937
4470.63 1906
4471.26 1937
4471.89 2014
4472.53 1992
4473.16 2044
4473.79 1890
4474.42 1931
4475.05 1972
4475.68 2042
4476.31 1988
4476.94 1966
4477.57 2000
4478.20 1929
4478.83 1824
4479.47 1973
4480.10 1854
4480.73 1915
4481.36 1936
4481.99 1903
4482.62 1836
4483.25 1941
4483.89 1928
4484.52 1927
4485.15 1909
4485.78 1901
4486.41 1983
4487.04 2059
4487.68 1954
4488.31 1855
4488.94 1900
4489.57 1844
4490.20 1964
4490.84 1992
4491.47 1935
4492.10 1915
4492.73 1827
4493.36 1987
4494.00 1850
4494.63 1888
4495.26 1994
4495.89 1946
4496.53 1880
4497.16 1919
4497.79 1961
4498.42 2006
4499.06 1923
4499.69 1852
4500.32 2031
4500.95 1994
4501.59 2116
4502.22 2002
4502.85 1985
4503.48 2078
4504.12 2168
4504.75 2002
4505.38 2039
4506.02 2068
4506.65 2052
4507.28 1971
4507.92 2013
4508.55 2040
4509.18 2033
4509.82 2022
4510.45 1937
4511.08 1875
4511.72 1899
4512.35 1962
4512.98 1985
4513.62 1964
4514.25 1993
4514.88 2044
4515.52 1986
4516.15 2053
4516.79 2050
4517.42 2078
4518.05 1980
4518.69 2044
4519.32 2015
4519.96 1957
4520.59 2009
4521.22 2139
4521.86 2173
4522.49 2162
4523.13 2261
4523.76 2212
4524.40 2301
4525.03 2351
4525.66 2386
4526.30 2497
4526.93 2584
4527.57 2781
4528.20 3182
4528.84 3240
4529.47 3701
4530.11 3872
4530.74 3912
4531.38 4167
4532.01 4242
4532.65 4418
4533.28 4262
4533.92 4114
4534.55 3907
4535.19 3741
4535.82 3429
4536.46 3110
4537.09 2797
4537.73 2662
4538.36 2499
4539.00 2248
4539.63 2308
4540.27 2172
4540.90 2055
4541.54 2046
4542.18 2057
4542.81 2042
4543.45 1989
4544.08 2072
4544.72 1979
4545.35 1990
4545.99 1950
4546.63 2018
4547.26 2163
4547.90 2132
4548.53 2180
4549.17 1977
4549.81 2006
4550.44 2024
4551.08 2185
4551.72 2080
4552.35 1915
4552.99 2082
4553.62 2026
4554.26 1933
4554.90 1927
4555.53 1916
4556.17 1947
4556.81 1994
4557.44 2048
4558.08 2119
4558.72 2075
4559.35 2104
4559.99 2029
4560.63 2055
4561.26 2114
4561.90 2140
4562.54 2114
4563.18 2206
4563.81 2211
4564.45 2177
4565.09 2243
4565.72 2316
4566.36 2152
4567.00 2207
4567.64 2245
4568.27 2348
4568.91 2141
4569.55 2176
4570.19 2235
4570.82 2271
4571.46 2237
4572.10 2088
4572.74 2106
4573.38 2013
4574.01 1985
4574.65 2022
4575.29 2062
4575.93 2128
4576.56 2126
4577.20 1921
4577.84 1987
4578.48 1941
4579.12 2044
4579.76 2064
4580.39 1998
4581.03 2078
4581.67 2091
4582.31 2042
4582.95 2031
4583.59 1903
4584.22 1951
4584.86 1919
4585.50 1954
4586.14 2004
4586.78 1923
4587.42 1926
4588.06 1897
4588.70 1937
4589.33 2029
4589.97 1894
4590.61 1830
4591.25 1966
4591.89 1856
4592.53 1978
4593.17 1995
4593.81 1938
4594.45 1840
4595.09 1896
4595.73 1809
4596.37 1852
4597.00 1844
4597.64 1864
4598.28 1881
4598.92 1815
4599.56 1854
4600.20 1791
4600.84 1923
4601.48 1914
4602.12 2014
4602.76 1954
4603.40 1980
4604.04 2161
4604.68 2243
4605.32 2044
4605.96 2032
4606.60 2165
4607.24 2085
4607.88 2156
4608.52 2132
4609.16 2267
4609.80 2147
4610.44 2011
4611.08 2053
4611.72 2085
4612.36 2027
4613.01 1973
4613.65 1878
4614.29 1856
4614.93 1948
4615.57 1887
4616.21 1912
4616.85 1944
4617.49 1902
4618.13 1878
4618.77 1914
4619.41 1876
4620.05 1805
4620.70 1752
4621.34 1823
4621.98 1676
4622.62 1776
4623.26 1821
4623.90 1741
4624.54 1728
4625.18 1770
4625.83 1669
4626.47 1785
4627.11 1836
4627.75 1761
4628.39 1802
4629.03 1688
4629.68 1746
4630.32 1787
4630.96 1799
4631.60 1822
4632.24 1850
4632.88 1820
4633.53 1726
4634.17 1723
4634.81 1770
4635.45 1843
4636.10 1911
4636.74 1778
4637.38 1765
4638.02 1735
4638.66 1729
4639.31 1788
4639.95 1809
4640.59 1756
4641.23 1828
4641.88 1735
4642.52 1782
4643.16 1792
4643.80 1792
4644.45 1767
4645.09 1844
4645.73 1842
4646.38 1955
4647.02 1906
4647.66 1858
4648.30 1835
4648.95 1784
4649.59 1839
4650.23 1827
4650.88 1914
4651.52 1960
4652.16 1946
4652.81 1960
4653.45 1883
4654.09 1908
4654.74 1787
4655.38 1806
4656.02 1832
4656.67 1774
4657.31 1834
4657.96 1885
4658.60 1892
4659.24 1914
4659.89 1842
4660.53 1840
4661.17 1929
4661.82 1969
4662.46 1902
4663.11 1803
4663.75 1895
4664.39 1927
4665.04 1805
4665.68 1914
4666.33 1857
4666.97 1778
4667.62 1779
4668.26 1838
4668.90 1734
4669.55 1814
4670.19 1802
4670.84 1819
4671.48 1735
4672.13 1684
4672.77 1587
4673.42 1574
4674.06 1666
4674.71 1643
4675.35 1737
4676.00 1760
4676.64 1702
4677.29 1689
4677.93 1680
4678.58 1684
4679.22 1647
4679.87 1648
4680.51 1686
4681.16 1775
4681.80 1798
4682.45 1760
4683.09 1752
4683.74 1790
4684.38 1915
4685.03 1912
4685.68 1872
4686.32 1816
4686.97 1759
4687.61 1804
4688.26 1794
4688.90 1777
4689.55 1620
4690.20 1710
4690.84 1681
4691.49 1733
4692.13 1685
4692.78 1667
4693.43 1732
4694.07 1747
4694.72 1717
4695.36 1777
4696.01 1758
4696.66 1723
4697.30 1691
4697.95 1764
4698.60 1796
4699.24 1799
4699.89 1888
4700.54 1759
4701.18 1661
4701.83 1677
4702.48 1729
4703.12 1692
4703.77 1687
4704.42 1737
4705.06 1765
4705.71 1848
4706.36 1805
4707.00 1900
4707.65 1944
4708.30 2036
4708.95 1884
4709.59 1919
4710.24 1950
4710.89 1984
4711.54 1996
4712.18 1963
4712.83 1966
4713.48 1867
4714.13 1813
4714.77 1796
4715.42 1744
4716.07 1780
4716.72 1708
4717.36 1695
4718.01 1697
4718.66 1722
4719.31 1574
4719.96 1710
4720.60 1787
4721.25 1892
4721.90 1794
4722.55 1627
4723.20 1660
4723.84 1755
4724.49 1685
4725.14 1780
4725.79 1701
4726.44 1698
4727.09 1838
4727.73 1665
4728.38 1652
4729.03 1792
4729.68 1778
4730.33 1751
4730.98 1720
4731.63 1864
4732.27 1845
4732.92 1738
4733.57 1728
4734.22 1662
4734.87 1641
4735.52 1622
4736.17 1729
4736.82 1681
4737.47 1665
4738.12 1708
4738.77 1747
4739.41 1691
4740.06 1604
4740.71 1699
4741.36 1812
4742.01 1809
4742.66 1660
4743.31 1685
4743.96 1668
4744.61 1741
4745.26 1827
4745.91 1750
4746.56 1879
4747.21 1794
4747.86 1781
4748.51 1840
4749.16 1913
4749.81 2023
4750.46 2089
4751.11 2269
4751.76 2227
4752.41 2164
4753.06 2223
4753.71 2230
4754.36 2098
4755.01 2000
4755.66 2044
4756.31 2047
4756.96 1909
4757.61 1880
4758.26 1775
4758.91 1696
4759.56 1795
4760.22 1776
4760.87 1717
4761.52 1866
4762.17 1768
4762.82 1743
4763.47 1768
4764.12 1760
4764.77 1731
4765.42 1675
4766.07 1733
4766.72 1771
4767.38 1744
4768.03 1725
4768.68 1674
4769.33 1610
4769.98 1654
4770.63 1681
4771.28 1596
4771.94 1528
4772.59 1658
4773.24 1519
4773.89 1530
4774.54 1504
4775.19 1470
4775.85 1553
4776.50 1509
4777.15 1526
4777.80 1635
4778.45 1637
4779.11 1671
4779.76 1600
4780.41 1522
4781.06 1584
4781.71 1645
4782.37 1601
4783.02 1612
4783.67 1534
4784.32 1528
4784.98 1629
4785.63 1624
4786.28 1610
4786.93 1686
4787.59 1632
4788.24 1644
4788.89 1575
4789.54 1615
4790.20 1613
4790.85 1541
4791.50 1601
4792.15 1503
4792.81 1485
4793.46 1506
4794.11 1598
4794.77 1574
4795.42 1587
4796.07 1595
4796.73 1624
4797.38 1549
4798.03 1562
4798.69 1560
4799.34 1554
4799.99 1603
4800.65 1596
4801.30 1593
4801.95 1574
4802.61 1609
4803.26 1542
4803.91 1535
4804.57 1514
4805.22 1606
4805.88 1537
4806.53 1468
4807.18 1504
4807.84 1517
4808.49 1486
4809.15 1588
4809.80 1624
4810.45 1552
4811.11 1526
4811.76 1533
4812.42 1561
4813.07 1553
4813.73 1657
4814.38 1579
4815.03 1535
4815.69 1594
4816.34 1539
4817.00 1578
4817.65 1626
4818.31 1619
4818.96 1703
4819.62 1705
4820.27 1703
4820.93 1651
4821.58 1728
4822.24 1732
4822.89 1557
4823.55 1759
4824.20 1763
4824.86 1805
4825.51 1723
4826.17 1686
4826.82 1792
4827.48 1792
4828.13 1720
4828.79 1594
4829.44 1762
4830.10 1739
4830.75 1664
4831.41 1594
4832.07 1735
4832.72 1787
4833.38 1883
4834.03 1910
4834.69 1896
4835.34 1849
4836.00 1972
4836.66 2058
4837.31 1937
4837.97 1976
4838.62 1903
4839.28 1849
4839.94 1776
4840.59 1854
4841.25 1846
4841.91 1700
4842.56 1744
4843.22 1749
4843.87 1727
4844.53 1776
4845.19 1824
4845.84 1632
4846.50 1651
4847.16 1711
4847.81 1663
4848.47 1741
4849.13 1757
4849.78 1647
4850.44 1782
4851.10 1708
4851.75 1689
4852.41 1709
4853.07 1746
4853.73 1619
4854.38 1665
4855.04 1673
4855.70 1688
4856.35 1658
4857.01 1653
4857.67 1606
4858.33 1614
4858.98 1598
4859.64 1684
4860.30 1645
4860.96 1694
4861.61 1840
4862.27 1817
4862.93 1865
4863.59 1961
4864.25 1910
4864.90 1904
4865.56 1924
4866.22 1991
4866.88 1981
4867.54 1920
4868.19 1817
4868.85 1861
4869.51 1819
4870.17 1750
4870.83 1812
4871.48 1811
4872.14 1762
4872.80 1752
4873.46 1710
4874.12 1771
4874.78 1865
4875.43 1785
4876.09 1757
4876.75 1733
4877.41 1684
4878.07 1680
4878.73 1684
4879.39 1546
4880.05 1598
4880.70 1681
4881.36 1564
4882.02 1498
4882.68 1553
4883.34 1656
4884.00 1551
4884.66 1501
4885.32 1560
4885.98 1635
4886.64 1725
4887.30 1646
4887.96 1643
4888.62 1614
4889.27 1583
4889.93 1658
4890.59 1689
4891.25 1696
4891.91 1770
4892.57 1746
4893.23 1719
4893.89 1761
4894.55 1699
4895.21 1713
4895.87 1620
4896.53 1637
4897.19 1618
4897.85 1625
4898.51 1705
4899.17 1677
4899.83 1676
4900.49 1626
4901.15 1598
4901.81 1717
4902.47 1690
4903.13 1618
4903.79 1621
4904.46 1689
4905.12 1711
4905.78 1634
4906.44 1526
4907.10 1566
4907.76 1667
4908.42 1656
4909.08 1612
4909.74 1655
4910.40 1680
4911.06 1719
4911.72 1646
4912.38 1518
4913.05 1495
4913.71 1524
4914.37 1541
4915.03 1551
4915.69 1524
4916.35 1498
4917.01 1500
4917.67 1448
4918.34 1500
4919.00 1527
4919.66 1487
4920.32 1416
4920.98 1512
4921.64 1490
4922.31 1499
4922.97 1513
4923.63 1464
4924.29 1471
4924.95 1559
4925.62 1438
4926.28 1417
4926.94 1431
4927.60 1453
4928.26 1416
4928.93 1540
4929.59 1497
4930.25 1509
4930.91 1566
4931.57 1480
4932.24 1576
4932.90 1568
4933.56 1519
4934.22 1555
4934.89 1552
4935.55 1402
4936.21 1439
4936.88 1530
4937.54 1454
4938.20 1450
4938.86 1451
4939.53 1582
4940.19 1534
4940.85 1510
4941.52 1496
4942.18 1417
4942.84 1483
4943.50 1537
4944.17 1529
4944.83 1460
4945.49 1462
4946.16 1593
4946.82 1670
4947.48 1503
4948.15 1398
4948.81 1475
4949.47 1538
4950.14 1646
4950.80 1495
4951.47 1595
4952.13 1520
4952.79 1517
4953.46 1415
4954.12 1541
4954.78 1597
4955.45 1578
4956.11 1424
4956.78 1512
4957.44 1503
4958.10 1486
4958.77 1504
4959.43 1586
4960.10 1583
4960.76 1497
4961.43 1659
4962.09 1738
4962.76 1717
4963.42 1618
4964.08 1676
4964.75 1690
4965.41 1706
4966.08 1679
4966.74 1672
4967.41 1737
4968.07 1589
4968.74 1566
4969.40 1692
4970.07 1630
4970.73 1667
4971.40 1670
4972.06 1681
4972.73 1647
4973.39 1676
4974.06 1586
4974.72 1728
4975.39 1746
4976.05 1752
4976.72 1735
4977.38 1568
4978.05 1560
4978.71 1664
4979.38 1538
4980.05 1516
4980.71 1556
4981.38 1595
4982.04 1541
4982.71 1476
4983.37 1574
4984.04 1791
4984.71 1712
4985.37 1786
4986.04 1918
4986.70 1972
4987.37 2024
4988.04 2088
4988.70 2088
4989.37 2218
4990.04 2279
4990.70 2338
4991.37 2204
4992.03 2119
4992.70 2059
4993.37 2009
4994.03 1989
4994.70 1885
4995.37 1822
4996.03 1821
4996.70 1784
4997.37 1813
4998.03 1668
4998.70 1704
4999.37 1623
5000.03 1638
5000.70 1623
5001.37 1533
5002.04 1503
5002.70 1592
5003.37 1614
5004.04 1571
5004.70 1524
5005.37 1447
5006.04 1524
5006.71 1623
5007.37 1594
5008.04 1545
5008.71 1541
5009.38 1461
5010.04 1455
5010.71 1478
5011.38 1460
5012.05 1446
5012.71 1610
5013.38 1616
5014.05 1532
5014.72 1455
5015.39 1408
5016.05 1525
5016.72 1523
5017.39 1635
5018.06 1599
5018.73 1574
5019.39 1582
5020.06 1722
5020.73 1796
5021.40 1724
5022.07 1647
5022.74 1726
5023.41 1845
5024.07 1845
5024.74 1915
5025.41 1847
5026.08 1813
5026.75 1854
5027.42 1822
5028.09 1623
5028.75 1632
5029.42 1656
5030.09 1600
5030.76 1530
5031.43 1569
5032.10 1686
5032.77 1571
5033.44 1559
5034.11 1501
5034.78 1488
5035.45 1520
5036.12 1571
5036.78 1535
5037.45 1601
5038.12 1525
5038.79 1519
5039.46 1514
5040.13 1481
5040.80 1487
5041.47 1525
5042.14 1570
5042.81 1485
5043.48 1384
5044.15 1503
5044.82 1471
5045.49 1412
5046.16 1499
5046.83 1410
5047.50 1405
5048.17 1439
5048.84 1552
5049.51 1495
5050.18 1529
5050.85 1588
5051.52 1538
5052.19 1562
5052.86 1560
5053.53 1490
5054.20 1582
5054.87 1598
5055.55 1510
5056.22 1574
5056.89 1630
5057.56 1518
5058.23 1413
5058.90 1473
5059.57 1541
5060.24 1488
5060.91 1567
5061.58 1491
5062.25 1490
5062.93 1426
5063.60 1516
5064.27 1543
5064.94 1522
5065.61 1524
5066.28 1606
5066.95 1651
5067.62 1549
5068.30 1448
5068.97 1455
5069.64 1550
5070.31 1471
5070.98 1471
5071.65 1462
5072.33 1452
5073.00 1459
5073.67 1464
5074.34 1442
5075.01 1408
5075.68 1472
5076.36 1541
5077.03 1506
5077.70 1442
5078.37 1518
5079.05 1429
5079.72 1421
5080.39 1475
5081.06 1522
5081.73 1593
5082.41 1488
5083.08 1499
5083.75 1466
5084.42 1538
5085.10 1625
5085.77 1557
5086.44 1438
5087.12 1514
5087.79 1558
5088.46 1616
5089.13 1500
5089.81 1550
5090.48 1645
5091.15 1591
5091.83 1522
5092.50 1516
5093.17 1453
5093.84 1533
5094.52 1546
5095.19 1587
5095.86 1530
5096.54 1523
5097.21 1527
5097.88 1477
5098.56 1489
5099.23 1484
5099.91 1461
5100.58 1542
5101.25 1575
5101.93 1517
5102.60 1382
5103.27 1483
5103.95 1447
5104.62 1521
5105.30 1482
5105.97 1521
5106.64 1535
5107.32 1590
5107.99 1589
5108.67 1511
5109.34 1475
5110.01 1513
5110.69 1481
5111.36 1456
5112.04 1491
5112.71 1477
5113.39 1411
5114.06 1430
5114.74 1372
5115.41 1334
5116.08 1420
5116.76 1364
5117.43 1355
5118.11 1323
5118.78 1365
5119.46 1446
5120.13 1441
5120.81 1460
5121.48 1476
5122.16 1462
5122.83 1416
5123.51 1326
5124.18 1389
5124.86 1468
5125.53 1514
5126.21 1511
5126.88 1352
5127.56 1435
5128.24 1461
5128.91 1582
5129.59 1474
5130.26 1376
5130.94 1418
5131.61 1405
5132.29 1458
5132.96 1485
5133.64 1436
5134.32 1379
5134.99 1441
5135.67 1474
5136.34 1424
5137.02 1385
5137.70 1400
5138.37 1339
5139.05 1392
5139.72 1395
5140.40 1444
5141.08 1496
5141.75 1460
5142.43 1365
5143.11 1411
5143.78 1413
5144.46 1395
5145.14 1410
5145.81 1467
5146.49 1329
5147.17 1437
5147.84 1442
5148.52 1314
5149.20 1324
5149.87 1303
5150.55 1386
5151.23 1454
5151.90 1386
5152.58 1337
5153.26 1286
5153.94 1357
5154.61 1475
5155.29 1406
5155.97 1446
5156.64 1427
5157.32 1412
5158.00 1432
5158.68 1373
5159.35 1326
5160.03 1348
5160.71 1378
5161.39 1318
5162.06 1266
5162.74 1228
5163.42 1402
5164.10 1371
5164.78 1405
5165.45 1347
5166.13 1377
5166.81 1426
5167.49 1398
5168.17 1424
5168.84 1373
5169.52 1316
5170.20 1371
5170.88 1366
5171.56 1376
5172.23 1276
5172.91 1328
5173.59 1308
5174.27 1277
5174.95 1351
5175.63 1424
5176.31 1321
5176.98 1275
5177.66 1379
5178.34 1363
5179.02 1485
5179.70 1473
5180.38 1430
5181.06 1379
5181.74 1363
5182.42 1456
5183.09 1464
5183.77 1465
5184.45 1363
5185.13 1386
5185.81 1434
5186.49 1362
5187.17 1245
5187.85 1356
5188.53 1325
5189.21 1305
5189.89 1282
5190.57 1246
5191.25 1278
5191.93 1338
5192.61 1270
5193.29 1275
5193.97 1391
5194.64 1341
5195.32 1379
5196.00 1330
5196.68 1317
5197.36 1311
5198.04 1276
5198.72 1307
5199.40 1350
5200.08 1388
5200.77 1435
5201.45 1380
5202.13 1416
5202.81 1396
5203.49 1371
5204.17 1395
5204.85 1500
5205.53 1391
5206.21 1425
5206.89 1424
5207.57 1423
5208.25 1312
5208.93 1337
5209.61 1445
5210.29 1468
5210.97 1355
5211.65 1243
5212.34 1302
5213.02 1339
5213.70 1372
5214.38 1377
5215.06 1383
5215.74 1420
5216.42 1414
5217.10 1371
5217.78 1324
5218.47 1242
5219.15 1337
5219.83 1298
5220.51 1355
5221.19 1450
5221.87 1435
5222.56 1276
5223.24 1250
5223.92 1214
5224.60 1301
5225.28 1219
5225.96 1309
5226.65 1323
5227.33 1261
5228.01 1346
5228.69 1320
5229.37 1354
5230.06 1322
5230.74 1295
5231.42 1299
5232.10 1298
5232.79 1367
5233.47 1381
5234.15 1319
5234.83 1369
5235.51 1403
5236.20 1488
5236.88 1415
5237.56 1445
5238.25 1422
5238.93 1464
5239.61 1498
5240.29 1429
5240.98 1524
5241.66 1394
5242.34 1422
5243.03 1340
5243.71 1352
5244.39 1377
5245.07 1305
5245.76 1245
5246.44 1264
5247.12 1298
5247.81 1243
5248.49 1337
5249.17 1280
5249.86 1219
5250.54 1243
5251.22 1295
5251.91 1321
5252.59 1281
5253.28 1219
5253.96 1190
5254.64 1205
5255.33 1236
5256.01 1281
5256.69 1258
5257.38 1214
5258.06 1201
5258.75 1224
5259.43 1208
5260.11 1368
5260.80 1386
5261.48 1326
5262.17 1326
5262.85 1307
5263.53 1318
5264.22 1306
5264.90 1274
5265.59 1334
5266.27 1332
5266.96 1309
5267.64 1189
5268.33 1304
5269.01 1385
5269.70 1424
5270.38 1320
5271.07 1294
5271.75 1331
5272.44 1331
5273.12 1342
5273.80 1254
5274.49 1301
5275.18 1292
5275.86 1293
5276.55 1269
5277.23 1296
5277.92 1376
5278.60 1379
5279.29 1401
5279.97 1336
5280.66 1321
5281.34 1411
5282.03 1392
5282.71 1360
5283.40 1352
5284.08 1370
5284.77 1402
5285.46 1309
5286.14 1312
5286.83 1279
5287.51 1243
5288.20 1251
5288.89 1254
5289.57 1179
5290.26 1209
5290.94 1254
5291.63 1297
5292.32 1265
5293.00 1352
5293.69 1329
5294.38 1360
5295.06 1307
5295.75 1306
5296.43 1342
5297.12 1326
5297.81 1304
5298.49 1320
5299.18 1286
5299.87 1305
5300.55 1389
5301.24 1398
5301.93 1385
5302.61 1489
5303.30 1478
5303.99 1473
5304.68 1325
5305.36 1317
5306.05 1351
5306.74 1337
5307.42 1307
5308.11 1308
5308.80 1389
5309.49 1378
5310.17 1324
5310.86 1272
5311.55 1227
5312.23 1306
5312.92 1285
5313.61 1339
5314.30 1372
5314.99 1291
5315.67 1279
5316.36 1269
5317.05 1244
5317.74 1332
5318.42 1359
5319.11 1301
5319.80 1357
5320.49 1320
5321.18 1267
5321.86 1224
5322.55 1272
5323.24 1363
5323.93 1310
5324.62 1287
5325.31 1253
5325.99 1335
5326.68 1370
5327.37 1331
5328.06 1230
5328.75 1344
5329.44 1355
5330.12 1371
5330.81 1430
5331.50 1445
5332.19 1496
5332.88 1446
5333.57 1460
5334.26 1492
5334.95 1402
5335.64 1417
5336.32 1370
5337.01 1379
5337.70 1310
5338.39 1363
5339.08 1373
5339.77 1416
5340.46 1414
5341.15 1441
5341.84 1441
5342.53 1388
5343.22 1345
5343.91 1362
5344.60 1443
5345.29 1583
5345.98 1458
5346.67 1466
5347.36 1460
5348.04 1514
5348.73 1677
5349.42 1618
5350.11 1710
5350.80 1637
5351.49 1734
5352.18 1806
5352.87 1788
5353.56 1640
5354.25 1603
5354.95 1505
5355.64 1603
5356.33 1502
5357.02 1539
5357.71 1443
5358.40 1477
5359.09 1407
5359.78 1408
5360.47 1378
5361.16 1449
5361.85 1356
5362.54 1268
5363.23 1334
5363.92 1299
5364.61 1382
5365.30 1371
5365.99 1474
5366.69 1346
5367.38 1413
5368.07 1433
5368.76 1308
5369.45 1403
5370.14 1424
5370.83 1445
5371.52 1434
5372.22 1479
5372.91 1541
5373.60 1386
5374.29 1317
5374.98 1357
5375.67 1373
5376.36 1378
5377.06 1455
5377.75 1494
5378.44 1482
5379.13 1503
5379.82 1539
5380.52 1562
5381.21 1591
5381.90 1624
5382.59 1499
5383.28 1471
5383.98 1552
5384.67 1542
5385.36 1482
5386.05 1375
5386.74 1457
5387.44 1410
5388.13 1440
5388.82 1414
5389.51 1352
5390.21 1350
5390.90 1323
5391.59 1434
5392.28 1382
5392.98 1338
5393.67 1380
5394.36 1331
5395.06 1306
5395.75 1265
5396.44 1302
5397.13 1317
5397.83 1243
5398.52 1253
5399.21 1170
5399.91 1179
5400.60 1269
5401.29 1290
5401.99 1308
5402.68 1155
5403.37 1216
5404.07 1295
5404.76 1292
5405.45 1273
5406.15 1290
5406.84 1292
5407.53 1420
5408.23 1382
5408.92 1352
5409.61 1445
5410.31 1371
5411.00 1390
5411.70 1353
5412.39 1262
5413.08 1274
5413.78 1315
5414.47 1270
5415.17 1246
5415.86 1329
5416.55 1267
5417.25 1213
5417.94 1267
5418.64 1302
5419.33 1217
5420.03 1249
5420.72 1293
5421.42 1258
5422.11 1244
5422.80 1265
5423.50 1272
5424.19 1133
5424.89 1171
5425.58 1277
5426.28 1254
5426.97 1354
5427.67 1337
5428.36 1272
5429.06 1154
5429.75 1208
5430.45 1189
5431.14 1293
5431.84 1238
5432.53 1146
5433.23 1262
5433.92 1285
5434.62 1215
5435.31 1250
5436.01 1299
5436.71 1251
5437.40 1339
5438.10 1300
5438.79 1209
5439.49 1254
5440.18 1313
5440.88 1319
5441.58 1268
5442.27 1214
5442.97 1254
5443.66 1302
5444.36 1234
5445.06 1242
5445.75 1256
5446.45 1285
5447.14 1312
5447.84 1214
5448.54 1260
5449.23 1240
5449.93 1243
5450.63 1238
5451.32 1177
5452.02 1231
5452.71 1188
5453.41 1228
5454.11 1264
5454.80 1249
5455.50 1127
5456.20 1238
5456.89 1289
5457.59 1150
5458.29 1194
5458.99 1152
5459.68 1328
5460.38 1185
5461.08 1172
5461.77 1165
5462.47 1177
5463.17 1225
5463.86 1238
5464.56 1234
5465.26 1176
5465.96 1163
5466.65 1169
5467.35 1200
5468.05 1174
5468.75 1200
5469.44 1198
5470.14 1165
5470.84 1146
5471.54 1212
5472.24 1185
5472.93 1245
5473.63 1254
5474.33 1148
5475.03 1169
5475.72 1165
5476.42 1209
5477.12 1213
5477.82 1219
5478.52 1237
5479.22 1243
5479.91 1266
5480.61 1239
5481.31 1155
5482.01 1207
5482.71 1192
5483.41 1294
5484.10 1264
5484.80 1210
5485.50 1201
5486.20 1235
5486.90 1181
5487.60 1214
5488.30 1197
5488.99 1253
5489.69 1278
5490.39 1287
5491.09 1278
5491.79 1281
5492.49 1288
5493.19 1177
5493.89 1203
5494.59 1272
5495.29 1175
5495.99 1127
5496.69 1142
5497.38 1201
5498.08 1202
5498.78 1194
5499.48 1259
5500.18 1204
5500.88 1299
5501.58 1232
5502.28 1222
5502.98 1140
5503.68 1197
5504.38 1239
5505.08 1266
5505.78 1297
5506.48 1274
5507.18 1192
5507.88 1241
5508.58 1263
5509.28 1242
5509.98 1167
5510.68 1230
5511.38 1193
5512.08 1138
5512.78 1270
5513.48 1209
5514.18 1210
5514.88 1169
5515.58 1119
5516.28 1213
5516.98 1201
5517.69 1221
5518.39 1202
5519.09 1158
5519.79 1141
5520.49 1218
5521.19 1194
5521.89 1168
5522.59 1177
5523.29 1186
5523.99 1166
5524.69 1159
5525.40 1114
5526.10 1211
5526.80 1211
5527.50 1149
5528.20 1238
5528.90 1176
5529.60 1191
5530.31 1169
5531.01 1165
5531.71 1101
5532.41 1116
5533.11 1105
5533.81 1182
5534.51 1301
5535.22 1240
5535.92 1163
5536.62 1078
5537.32 1131
5538.02 1080
5538.73 1089
5539.43 1099
5540.13 1067
5540.83 1143
5541.53 1181
5542.24 1108
5542.94 1055
5543.64 1147
5544.34 1231
5545.05 1149
5545.75 1072
5546.45 1115
5547.15 1228
5547.86 1187
5548.56 1096
5549.26 1149
5549.96 1193
5550.67 1188
5551.37 1143
5552.07 1106
5552.78 1124
5553.48 1083
5554.18 1073
5554.88 1174
5555.59 1152
5556.29 1121
5556.99 1105
5557.70 1132
5558.40 1142
5559.10 1099
5559.81 1104
5560.51 1093
5561.21 1097
5561.92 1072
5562.62 1093
5563.32 1102
5564.03 1097
5564.73 1127
5565.44 1016
5566.14 1046
5566.84 1052
5567.55 1090
5568.25 1078
5568.95 1030
5569.66 1043
5570.36 1050
5571.07 1100
5571.77 1109
5572.47 1061
5573.18 1065
5573.88 1019
5574.59 981
5575.29 1020
5576.00 998
5576.70 1101
5577.40 1167
5578.11 1117
5578.81 1089
5579.52 1044
5580.22 1090
5580.93 1065
5581.63 1040
5582.34 1069
5583.04 1083
5583.75 1189
5584.45 1206
5585.16 1083
5585.86 1064
5586.57 1130
5587.27 1099
5587.98 1148
5588.68 1106
5589.39 1077
5590.09 1131
5590.80 1128
5591.50 1182
5592.21 1220
5592.91 1145
5593.62 1076
5594.33 1073
5595.03 1100
5595.74 1078
5596.44 1066
5597.15 1089
5597.85 1058
5598.56 1061
5599.27 1092
5599.97 1099
5600.68 1083
5601.38 1108
5602.09 1134
5602.79 1058
5603.50 1099
5604.21 1074
5604.91 1094
5605.62 1101
5606.33 1123
5607.03 1138
5607.74 1086
5608.45 1053
5609.15 1049
5609.86 1055
5610.56 1076
5611.27 1080
5611.98 904
5612.68 1010
5613.39 1118
5614.10 1088
5614.80 1091
5615.51 1101
5616.22 1103
5616.93 1108
5617.63 1085
5618.34 1098
5619.05 1070
5619.75 1070
5620.46 1069
5621.17 1070
5621.88 1092
5622.58 1085
5623.29 1068
5624.00 1055
5624.70 1027
5625.41 1065
5626.12 1036
5626.83 1052
5627.54 1113
5628.24 1041
5628.95 1015
5629.66 1074
5630.37 1139
5631.07 1191
5631.78 1138
5632.49 1121
5633.20 1086
5633.91 1051
5634.61 1023
5635.32 1063
5636.03 1087
5636.74 1123
5637.45 1061
5638.15 1090
5638.86 1009
5639.57 1086
5640.28 1146
5640.99 1150
5641.70 1105
5642.41 1093
5643.11 1070
5643.82 1076
5644.53 1060
5645.24 995
5645.95 1047
5646.66 1045
5647.37 1018
5648.08 1008
5648.78 1050
5649.49 1035
5650.20 1040
5650.91 1128
5651.62 1081
5652.33 1043
5653.04 1026
5653.75 1073
5654.46 1150
5655.17 1087
5655.88 1048
5656.59 1138
5657.30 1104
5658.00 1118
5658.71 1121
5659.42 1058
5660.13 1170
5660.84 1207
5661.55 1061
5662.26 1086
5662.97 1108
5663.68 1127
5664.39 1216
5665.10 1111
5665.81 1016
5666.52 1033
5667.23 1038
5667.94 1053
5668.65 1054
5669.36 968
5670.07 1020
5670.78 977
5671.49 1049
5672.20 1037
5672.92 1098
5673.63 1084
5674.34 1019
5675.05 1035
5675.76 1010
5676.47 1093
5677.18 992
5677.89 1057
5678.60 1048
5679.31 1057
5680.02 1049
5680.73 1041
5681.44 994
5682.16 1015
5682.87 1037
5683.58 1089
5684.29 1110
5685.00 1072
5685.71 1111
5686.42 1105
5687.13 1081
5687.85 999
5688.56 1076
5689.27 1099
5689.98 1104
5690.69 1151
5691.40 1070
5692.11 1015
5692.83 1143
5693.54 1085
5694.25 1007
5694.96 1044
5695.67 1062
5696.39 1085
5697.10 1083
5697.81 1065
5698.52 1074
5699.23 1102
5699.95 1104
5700.66 1072
5701.37 1032
5702.08 1126
5702.80 1048
5703.51 1028
5704.22 1084
5704.93 1088
5705.64 994
5706.36 1057
5707.07 1069
5707.78 1058
5708.50 1086
5709.21 1027
5709.92 1061
5710.63 1047
5711.35 1023
5712.06 993
5712.77 997
5713.49 1029
5714.20 1071
5714.91 1010
5715.62 1018
5716.34 1066
5717.05 1025
5717.76 1090
5718.48 1076
5719.19 1075
5719.90 1068
5720.62 1054
5721.33 1033
5722.05 1101
5722.76 1043
5723.47 992
5724.19 1047
5724.90 1175
5725.61 1067
5726.33 1082
5727.04 1117
5727.76 1175
5728.47 1087
5729.18 1017
5729.90 1105
5730.61 1159
5731.33 1083
5732.04 1096
5732.75 1095
5733.47 1035
5734.18 1001
5734.90 1022
5735.61 994
5736.33 1011
5737.04 1072
5737.75 1080
5738.47 1038
5739.18 1049
5739.90 952
5740.61 977
5741.33 940
5742.04 993
5742.76 1015
5743.47 1060
5744.19 994
5744.90 998
5745.62 973
5746.33 1033
5747.05 1090
5747.76 1051
5748.48 989
5749.19 1133
5749.91 1073
5750.62 991
5751.34 1070
5752.05 1059
5752.77 1001
5753.49 1104
5754.20 1122
5754.92 1057
5755.63 1006
5756.35 1104
5757.06 1105
5757.78 1177
5758.50 1091
5759.21 1166
5759.93 1150
5760.64 1144
5761.36 1095
5762.07 1005
5762.79 1032
5763.51 1115
5764.22 1031
5764.94 1083
5765.66 1076
5766.37 1124
5767.09 1008
5767.80 1000
5768.52 1030
5769.24 1041
5769.95 1051
5770.67 1111
5771.39 1111
5772.10 1131
5772.82 1122
5773.54 1208
5774.25 1163
5774.97 1137
5775.69 1158
5776.41 1223
5777.12 1172
5777.84 1199
5778.56 1210
5779.27 1180
5779.99 1139
5780.71 1112
5781.42 1140
5782.14 1162
5782.86 1180
5783.58 1140
5784.29 1211
5785.01 1163
5785.73 1228
5786.45 1182
5787.16 1118
5787.88 1194
5788.60 1149
5789.32 1179
5790.04 1135
5790.75 1103
5791.47 1093
5792.19 1098
5792.91 1093
5793.62 1178
5794.34 1119
5795.06 1199
5795.78 1186
5796.50 1186
5797.22 1277
5797.93 1263
5798.65 1202
5799.37 1245
5800.09 1266
5800.81 1375
5801.53 1334
5802.24 1402
5802.96 1396
5803.68 1375
5804.40 1457
5805.12 1396
5805.84 1351
5806.56 1325
5807.28 1241
5807.99 1222
5808.71 1253
5809.43 1205
5810.15 1188
5810.87 1188
5811.59 1233
5812.31 1281
5813.03 1257
5813.75 1310
5814.47 1365
5815.19 1454
5815.90 1417
5816.62 1393
5817.34 1429
5818.06 1460
5818.78 1454
5819.50 1435
5820.22 1407
5820.94 1531
5821.66 1444
5822.38 1425
5823.10 1346
5823.82 1350
5824.54 1404
5825.26 1309
5825.98 1308
5826.70 1314
5827.42 1286
5828.14 1321
5828.86 1209
5829.58 1218
5830.30 1086
5831.02 1187
5831.74 1260
5832.46 1298
5833.18 1240
5833.90 1213
5834.62 1218
5835.35 1239
5836.07 1280
5836.79 1322
5837.51 1289
5838.23 1196
5838.95 1255
5839.67 1226
5840.39 1266
5841.11 1225
5841.83 1199
5842.55 1243
5843.27 1087
5844.00 1123
5844.72 1133
5845.44 1161
5846.16 1115
5846.88 1046
5847.60 1128
5848.32 1136
5849.04 1119
5849.77 1049
5850.49 1088
5851.21 1089
5851.93 1004
5852.65 1030
5853.37 1064
5854.10 1072
5854.82 1079
5855.54 1161
5856.26 1123
5856.98 1159
5857.71 1181
5858.43 1101
5859.15 1074
5859.87 1102
5860.59 1084
5861.32 1107
5862.04 1120
5862.76 1044
5863.48 1101
5864.21 1094
5864.93 1198
5865.65 1112
5866.37 1123
5867.10 1140
5867.82 1106
5868.54 1061
5869.26 1132
5869.99 1037
5870.71 1084
5871.43 1140
5872.15 1178
5872.88 1050
5873.60 1083
5874.32 1125
5875.05 1104
5875.77 1017
5876.49 1020
5877.22 1125
5877.94 1101
5878.66 1090
5879.39 1096
5880.11 1179
5880.83 1115
5881.56 1101
5882.28 1096
5883.00 1143
5883.73 1186
5884.45 1227
5885.17 1175
5885.90 1114
5886.62 1192
5887.34 1284
5888.07 1192
5888.79 1108
5889.52 1120
5890.24 1076
5890.96 1077
5891.69 1089
5892.41 1116
5893.14 1103
5893.86 1166
5894.58 1077
5895.31 1109
5896.03 1051
5896.76 1129
5897.48 1108
5898.21 1128
5898.93 1225
5899.66 1275
5900.38 1339
5901.11 1405
5901.83 1355
5902.55 1408
5903.28 1382
5904.00 1395
5904.73 1305
5905.45 1230
5906.18 1209
5906.90 1246
5907.63 1230
5908.35 1199
5909.08 1135
5909.80 1094
5910.53 1135
5911.25 1072
5911.98 1118
5912.71 1119
5913.43 1177
5914.16 1071
5914.88 1055
5915.61 1104
5916.33 1115
5917.06 1038
5917.78 1011
5918.51 1049
5919.24 1096
5919.96 1046
5920.69 1112
5921.41 1092
5922.14 1091
5922.87 1063
5923.59 1085
5924.32 1071
5925.04 1113
5925.77 1083
5926.50 1114
5927.22 1043
5927.95 1028
5928.67 1089
5929.40 1039
5930.13 1010
5930.85 1075
5931.58 1068
5932.31 1106
5933.03 1108
5933.76 1121
5934.49 1150
5935.21 1135
5935.94 1115
5936.67 1189
5937.39 1183
5938.12 1137
5938.85 1183
5939.58 1128
5940.30 1051
5941.03 1133
5941.76 1115
5942.48 1139
5943.21 1071
5943.94 1147
5944.67 1056
5945.39 1069
5946.12 1129
5946.85 1070
5947.58 1081
5948.30 1092
5949.03 1075
5949.76 1097
5950.49 1088
5951.21 1098
5951.94 1167
5952.67 1122
5953.40 1177
5954.12 1180
5954.85 1158
5955.58 1184
5956.31 1153
5957.04 1137
5957.76 1162
5958.49 1127
5959.22 1212
5959.95 1221
5960.68 1192
5961.41 1174
5962.13 1233
5962.86 1172
5963.59 1105
5964.32 1115
5965.05 1173
5965.78 1152
5966.51 1117
5967.23 1095
5967.96 1111
5968.69 1121
5969.42 1158
5970.15 1166
5970.88 1134
5971.61 1142
5972.34 1180
5973.07 1119
5973.79 1057
5974.52 1150
5975.25 1080
5975.98 1096
5976.71 994
5977.44 1114
5978.17 1087
5978.90 1118
5979.63 1140
5980.36 1137
5981.09 1175
5981.82 1172
5982.55 1106
5983.28 1101
5984.01 1152
5984.74 1099
5985.47 1129
5986.20 1100
5986.93 1119
5987.66 1110
5988.39 1098
5989.12 1109
5989.85 1159
5990.58 1176
5991.31 1228
5992.04 1193
5992.77 1169
5993.50 1090
5994.23 1147
5994.96 1147
5995.69 1120
5996.42 1079
5997.15 1138
5997.88 1160
5998.61 1141
5999.34 1130
6000.07 1090
6000.80 1136
6001.53 1153
6002.26 1060
6003.00 1075
6003.73 1072
6004.46 1124
6005.19 1132
6005.92 1161
6006.65 1214
6007.38 1206
6008.11 1272
6008.84 1168
6009.58 1223
6010.31 1196
6011.04 1245
6011.77 1355
6012.50 1379
6013.23 1357
6013.96 1295
6014.70 1293
6015.43 1266
6016.16 1255
6016.89 1213
6017.62 1191
6018.35 1217
6019.09 1220
6019.82 1201
6020.55 1152
6021.28 1114
6022.01 1164
6022.75 1113
6023.48 1150
6024.21 1166
6024.94 1084
6025.67 1078
6026.41 979
6027.14 1081
6027.87 1080
6028.60 1080
6029.34 1067
6030.07 1136
6030.80 1179
6031.53 1057
6032.27 1059
6033.00 1045
6033.73 1053
6034.47 1088
6035.20 1026
6035.93 1027
6036.66 995
6037.40 1032
6038.13 1062
6038.86 1072
6039.60 1151
6040.33 1036
6041.06 1167
6041.80 1294
6042.53 1157
6043.26 1216
6044.00 1284
6044.73 1315
6045.46 1362
6046.20 1367
6046.93 1334
6047.66 1391
6048.40 1273
6049.13 1246
6049.86 1134
6050.60 1089
6051.33 1131
6052.07 1123
6052.80 1191
6053.53 1125
6054.27 1096
6055.00 1085
6055.74 1014
6056.47 972
6057.20 1015
6057.94 1015
6058.67 1029
6059.41 1068
6060.14 1017
6060.88 1030
6061.61 1004
6062.34 967
6063.08 948
6063.81 916
6064.55 966
6065.28 1071
6066.02 977
6066.75 1020
6067.49 993
6068.22 979
6068.96 1059
6069.69 991
6070.43 1052
6071.16 1051
6071.90 1001
6072.63 1064
6073.37 1029
6074.10 1099
6074.84 1024
6075.57 1175
6076.31 1085
6077.04 1048
6077.78 1020
6078.52 934
6079.25 1078
6079.99 1084
6080.72 1049
6081.46 1067
6082.19 1023
6082.93 1076
6083.66 1086
6084.40 1045
6085.14 1070
6085.87 1037
6086.61 1010
6087.34 1004
6088.08 977
6088.82 951
6089.55 1025
6090.29 980
6091.02 1011
6091.76 1013
6092.50 986
6093.23 976
6093.97 1033
6094.71 1096
6095.44 1066
6096.18 1007
6096.92 937
6097.65 1025
6098.39 1034
6099.13 987
6099.86 1077
6100.60 1059
6101.34 920
6102.07 1029
6102.81 1013
6103.55 974
6104.28 1025
6105.02 956
6105.76 1023
6106.50 969
6107.23 968
6107.97 1021
6108.71 965
6109.45 946
6110.18 935
6110.92 939
6111.66 1048
6112.40 1026
6113.13 971
6113.87 941
6114.61 999
6115.35 1061
6116.08 1045
6116.82 1012
6117.56 1064
6118.30 1117
6119.03 1050
6119.77 998
6120.51 1018
6121.25 1045
6121.99 1031
6122.73 1025
6123.46 1041
6124.20 1039
6124.94 1053
6125.68 1079
6126.42 1018
6127.15 1061
6127.89 1118
6128.63 1046
6129.37 1075
6130.11 1060
6130.85 1062
6131.59 1057
6132.33 1108
6133.06 1150
6133.80 1164
6134.54 1154
6135.28 1207
6136.02 1118
6136.76 1072
6137.50 1123
6138.24 1101
6138.98 1049
6139.71 1018
6140.45 1060
6141.19 1035
6141.93 997
6142.67 986
6143.41 1012
6144.15 1008
6144.89 1081
6145.63 1104
6146.37 1039
6147.11 991
6147.85 1020
6148.59 1015
6149.33 1018
6150.07 1017
6150.81 1066
6151.55 1039
6152.29 1027
6153.03 1007
6153.77 956
6154.51 1045
6155.25 918
6155.99 901
6156.73 963
6157.47 1007
6158.21 974
6158.95 990
6159.69 960
6160.43 1007
6161.17 964
6161.91 991
6162.65 1003
6163.39 991
6164.13 1001
6164.87 1068
6165.61 1093
6166.35 984
6167.10 1005
6167.84 1031
6168.58 977
6169.32 1007
6170.06 1112
6170.80 1055
6171.54 1105
6172.28 1111
6173.02 1003
6173.77 1018
6174.51 1018
6175.25 1092
6175.99 1056
6176.73 1068
6177.47 944
6178.21 923
6178.96 955
6179.70 996
6180.44 1020
6181.18 932
6181.92 947
6182.66 1022
6183.41 978
6184.15 887
6184.89 999
6185.63 960
6186.37 921
6187.11 953
6187.86 925
6188.60 905
6189.34 977
6190.08 915
6190.83 1025
6191.57 974
6192.31 1021
6193.05 937
6193.80 1012
6194.54 1043
6195.28 1020
6196.02 985
6196.77 1022
6197.51 1138
6198.25 1003
6198.99 1080
6199.74 1122
6200.48 992
6201.22 939
6201.96 983
6202.71 1065
6203.45 1050
6204.19 1087
6204.94 1094
6205.68 1115
6206.42 1197
6207.17 1186
6207.91 1202
6208.65 1264
6209.40 1319
6210.14 1297
6210.88 1234
6211.63 1250
6212.37 1313
6213.11 1219
6213.86 1206
6214.60 1266
6215.34 1189
6216.09 1102
6216.83 1061
6217.58 1073
6218.32 1075
6219.06 971
6219.81 981
6220.55 1029
6221.30 972
6222.04 908
6222.78 975
6223.53 921
6224.27 923
6225.02 910
6225.76 941
6226.51 1052
6227.25 992
6228.00 951
6228.74 966
6229.48 950
6230.23 977
6230.97 973
6231.72 983
6232.46 977
6233.21 937
6233.95 974
6234.70 953
6235.44 982
6236.19 941
6236.93 1000
6237.68 958
6238.42 994
6239.17 945
6239.91 907
6240.66 966
6241.40 987
6242.15 1002
6242.89 996
6243.64 993
6244.38 1053
6245.13 1055
6245.88 1001
6246.62 995
6247.37 987
6248.11 1105
6248.86 1033
6249.60 1046
6250.35 992
6251.10 1033
6251.84 1062
6252.59 1049
6253.33 1061
6254.08 1076
6254.83 1031
6255.57 950
6256.32 977
6257.06 960
6257.81 928
6258.56 861
6259.30 971
6260.05 986
6260.80 950
6261.54 962
6262.29 1060
6263.04 1069
6263.78 1018
6264.53 978
6265.28 982
6266.02 1054
6266.77 1059
6267.52 982
6268.26 996
6269.01 1018
6269.76 1017
6270.50 1013
6271.25 1071
6272.00 1031
6272.75 1050
6273.49 1051
6274.24 1092
6274.99 1058
6275.73 1053
6276.48 984
6277.23 1035
6277.98 981
6278.72 1034
6279.47 974
6280.22 976
6280.97 913
6281.71 974
6282.46 963
6283.21 969
6283.96 909
6284.71 969
6285.45 961
6286.20 989
6286.95 1013
6287.70 1092
6288.45 1066
6289.19 969
6289.94 1018
6290.69 943
6291.44 906
6292.19 895
6292.94 957
6293.68 955
6294.43 920
6295.18 875
6295.93 911
6296.68 910
6297.43 934
6298.18 879
6298.92 898
6299.67 958
6300.42 963
6301.17 1023
6301.92 921
6302.67 1036
6303.42 1034
6304.17 968
6304.92 975
6305.66 934
6306.41 1053
6307.16 1048
6307.91 959
6308.66 938
6309.41 1023
6310.16 923
6310.91 984
6311.66 949
6312.41 890
6313.16 926
6313.91 934
6314.66 907
6315.41 905
6316.16 912
6316.91 932
6317.66 907
6318.41 964
6319.16 966
6319.91 916
6320.66 885
6321.41 916
6322.16 888
6322.91 882
6323.66 970
6324.41 937
6325.16 892
6325.91 930
6326.66 897
6327.41 856
6328.16 862
6328.91 880
6329.66 898
6330.41 890
6331.16 915
6331.91 899
6332.66 948
6333.41 894
6334.16 817
6334.91 903
6335.67 1017
6336.42 921
6337.17 904
6337.92 894
6338.67 889
6339.42 897
6340.17 881
6340.92 846
6341.67 960
6342.43 907
6343.18 846
6343.93 898
6344.68 895
6345.43 883
6346.18 909
6346.93 900
6347.69 897
6348.44 901
6349.19 862
6349.94 909
6350.69 882
6351.45 893
6352.20 991
6352.95 967
6353.70 938
6354.45 841
6355.20 882
6355.96 914
6356.71 908
6357.46 891
6358.21 863
6358.97 900
6359.72 877
6360.47 853
6361.22 875
6361.98 907
6362.73 885
6363.48 837
6364.23 885
6364.99 963
6365.74 871
6366.49 990
6367.24 995
6368.00 973
6368.75 953
6369.50 945
6370.26 881
6371.01 935
6371.76 963
6372.51 961
6373.27 924
6374.02 939
6374.77 977
6375.53 882
6376.28 899
6377.03 895
6377.79 962
6378.54 885
6379.29 915
6380.05 839
6380.80 874
6381.56 901
6382.31 887
6383.06 901
6383.82 808
6384.57 869
6385.32 872
6386.08 855
6386.83 871
6387.59 826
6388.34 873
6389.09 851
6389.85 888
6390.60 873
6391.36 878
6392.11 926
6392.86 901
6393.62 872
6394.37 864
6395.13 808
6395.88 891
6396.64 885
6397.39 894
6398.15 854
6398.90 873
6399.66 838
6400.41 811
6401.16 773
6401.92 807
6402.67 788
6403.43 840
6404.18 845
6404.94 936
6405.69 888
6406.45 824
6407.20 788
6407.96 819
6408.72 870
6409.47 834
6410.23 910
6410.98 905
6411.74 851
6412.49 876
6413.25 890
6414.00 866
6414.76 806
6415.51 909
6416.27 912
6417.03 907
6417.78 813
6418.54 855
6419.29 826
6420.05 884
6420.80 906
6421.56 815
6422.32 818
6423.07 872
6423.83 876
6424.59 859
6425.34 839
6426.10 839
6426.85 870
6427.61 821
6428.37 907
6429.12 912
6429.88 809
6430.64 813
6431.39 763
6432.15 779
6432.91 861
6433.66 896
6434.42 891
6435.18 832
6435.93 836
6436.69 911
6437.45 808
6438.20 801
6438.96 853
6439.72 800
6440.47 879
6441.23 824
6441.99 814
6442.75 827
6443.50 847
6444.26 885
6445.02 802
6445.78 810
6446.53 818
6447.29 911
6448.05 814
6448.81 832
6449.56 856
6450.32 835
6451.08 832
6451.84 804
6452.59 851
6453.35 826
6454.11 826
6454.87 845
6455.63 810
6456.38 798
6457.14 871
6457.90 900
6458.66 880
6459.42 876
6460.17 910
6460.93 830
6461.69 863
6462.45 898
6463.21 777
6463.97 811
6464.73 847
6465.48 886
6466.24 898
6467.00 863
6467.76 821
6468.52 833
6469.28 818
6470.04 859
6470.80 774
6471.55 841
6472.31 805
6473.07 845
6473.83 786
6474.59 814
6475.35 840
6476.11 904
6476.87 937
6477.63 863
6478.39 878
6479.15 896
6479.91 872
6480.66 872
6481.42 894
6482.18 876
6482.94 816
6483.70 867
6484.46 867
6485.22 839
6485.98 838
6486.74 905
6487.50 866
6488.26 900
6489.02 904
6489.78 965
6490.54 958
6491.30 891
6492.06 884
6492.82 904
6493.58 896
6494.34 929
6495.10 910
6495.86 990
6496.62 1002
6497.38 972
6498.14 910
6498.91 875
6499.67 943
6500.43 937
6501.19 881
6501.95 871
6502.71 888
6503.47 923
6504.23 918
6504.99 947
6505.75 941
6506.51 929
6507.27 980
6508.04 990
6508.80 910
6509.56 943
6510.32 939
6511.08 931
6511.84 872
6512.60 937
6513.36 904
6514.13 879
6514.89 879
6515.65 928
6516.41 887
6517.17 961
6517.93 916
6518.69 905
6519.46 934
6520.22 1026
6520.98 978
6521.74 921
6522.50 983
6523.27 1052
6524.03 1029
6524.79 1075
6525.55 968
6526.31 1048
6527.08 1031
6527.84 1034
6528.60 1024
6529.36 972
6530.13 971
6530.89 990
6531.65 995
6532.41 932
6533.18 935
6533.94 950
6534.70 921
6535.46 952
6536.23 922
6536.99 961
6537.75 954
6538.51 951
6539.28 967
6540.04 956
6540.80 917
6541.57 908
6542.33 932
6543.09 947
6543.86 936
6544.62 888
6545.38 851
6546.15 870
6546.91 909
6547.67 853
6548.44 879
6549.20 857
6549.96 917
6550.73 905
6551.49 927
6552.25 937
6553.02 860
6553.78 903
6554.54 893
6555.31 896
6556.07 897
6556.84 932
6557.60 902
6558.36 879
6559.13 881
6559.89 910
6560.66 850
6561.42 896
6562.18 868
6562.95 935
6563.71 972
6564.48 988
6565.24 1015
6566.01 1004
6566.77 907
6567.54 916
6568.30 907
6569.06 906
6569.83 937
6570.59 916
6571.36 945
6572.12 914
6572.89 1012
6573.65 929
6574.42 897
6575.18 940
6575.95 967
6576.71 1019
6577.48 1026
6578.24 1038
6579.01 1021
6579.77 988
6580.54 1102
6581.31 1022
6582.07 997
6582.84 982
6583.60 1030
6584.37 1103
6585.13 1005
6585.90 1013
6586.66 1036
6587.43 966
6588.20 1119
6588.96 996
6589.73 1038
6590.49 997
6591.26 1086
6592.02 1144
6592.79 1155
6593.56 1084
6594.32 1087
6595.09 1031
6595.86 1073
6596.62 1081
6597.39 1023
6598.15 1060
6598.92 1052
6599.69 1040
6600.45 978
6601.22 998
6601.99 1058
6602.75 1016
6603.52 952
6604.29 931
6605.05 969
6605.82 977
6606.59 926
6607.35 893
6608.12 945
6608.89 879
6609.65 965
6610.42 965
6611.19 977
6611.96 1003
6612.72 1009
6613.49 1022
6614.26 953
6615.02 944
6615.79 989
6616.56 954
6617.33 975
6618.09 1027
6618.86 1071
6619.63 1115
6620.40 1068
6621.16 1121
6621.93 1079
6622.70 1098
6623.47 1074
6624.24 1119
6625.00 1131
6625.77 1136
6626.54 1119
6627.31 1111
6628.08 1075
6628.84 1087
6629.61 1051
6630.38 1122
6631.15 1186
6631.92 1125
6632.68 1134
6633.45 1245
6634.22 1321
6634.99 1365
6635.76 1329
6636.53 1337
6637.30 1351
6638.06 1316
6638.83 1246
6639.60 1119
6640.37 1145
6641.14 1103
6641.91 1082
6642.68 1020
6643.45 948
6644.22 1026
6644.98 1014
6645.75 1009
6646.52 973
6647.29 997
6648.06 1056
6648.83 1048
6649.60 1042
6650.37 994
6651.14 915
6651.91 946
6652.68 982
6653.45 1010
6654.22 1075
6654.99 970
6655.76 947
6656.53 942
6657.30 893
6658.06 883
6658.83 942
6659.60 1024
6660.37 1014
6661.14 950
6661.91 1041
6662.68 1078
6663.45 1104
6664.22 1079
6665.00 1115
6665.77 1096
6666.54 1148
6667.31 1179
6668.08 1052
6668.85 990
6669.62 1023
6670.39 1026
6671.16 981
6671.93 1028
6672.70 995
6673.47 1016
6674.24 1031
6675.01 975
6675.78 876
6676.55 944
6677.32 1005
6678.10 904
6678.87 878
6679.64 865
6680.41 890
6681.18 946
6681.95 949
6682.72 972
6683.49 940
6684.26 959
6685.04 1002
6685.81 953
6686.58 934
6687.35 942
6688.12 959
6688.89 1020
6689.67 1017
6690.44 958
6691.21 931
6691.98 936
6692.75 906
6693.52 963
6694.30 952
6695.07 912
6695.84 884
6696.61 852
6697.38 824
6698.16 864
6698.93 795
6699.70 871
6700.47 909
6701.25 879
6702.02 858
6702.79 846
6703.56 913
6704.33 899
6705.11 909
6705.88 836
6706.65 849
6707.43 920
6708.20 919
6708.97 801
6709.74 877
6710.52 880
6711.29 876
6712.06 842
6712.84 874
6713.61 881
6714.38 878
6715.15 916
6715.93 861
6716.70 861
6717.47 940
6718.25 941
6719.02 993
6719.79 949
6720.57 995
6721.34 947
6722.11 961
6722.89 945
6723.66 869
6724.43 849
6725.21 857
6725.98 761
6726.76 766
6727.53 818
6728.30 806
6729.08 810
6729.85 846
6730.63 807
6731.40 867
6732.17 850
6732.95 896
6733.72 799
6734.50 789
6735.27 797
6736.04 837
6736.82 871
6737.59 869
6738.37 820
6739.14 844
6739.92 838
6740.69 823
6741.47 780
6742.24 773
6743.02 826
6743.79 840
6744.57 830
6745.34 824
6746.12 820
6746.89 748
6747.66 868
6748.44 830
6749.22 804
6749.99 825
6750.77 808
6751.54 756
6752.32 776
6753.09 814
6753.87 801
6754.64 842
6755.42 863
6756.19 809
6756.97 774
6757.74 849
6758.52 846
6759.29 843
6760.07 796
6760.85 757
6761.62 800
6762.40 829
6763.17 826
6763.95 794
6764.73 740
6765.50 784
6766.28 854
6767.05 824
6767.83 802
6768.61 794
6769.38 824
6770.16 719
6770.94 796
6771.71 799
6772.49 802
6773.26 826
6774.04 803
6774.82 885
6775.59 770
6776.37 808
6777.15 824
6777.92 903
6778.70 906
6779.48 858
6780.25 840
6781.03 917
6781.81 857
6782.59 769
6783.36 801
6784.14 772
6784.92 862
6785.69 859
6786.47 837
6787.25 789
6788.03 779
6788.80 776
6789.58 799
6790.36 804
6791.13 819
6791.91 801
6792.69 804
6793.47 778
6794.25 681
6795.02 755
6795.80 774
6796.58 746
6797.36 722
6798.13 774
6798.91 749
6799.69 743
6800.47 758
6801.25 779
6802.02 731
6802.80 738
6803.58 744
6804.36 718
6805.14 732
6805.92 756
6806.69 787
6807.47 827
6808.25 763
6809.03 762
6809.81 752
6810.59 748
6811.36 730
6812.14 776
6812.92 691
6813.70 727
6814.48 771
6815.26 755
6816.04 830
6816.82 833
6817.60 861
6818.37 818
6819.15 786
6819.93 797
6820.71 777
6821.49 774
6822.27 803
6823.05 800
6823.83 783
6824.61 719
6825.39 742
6826.17 789
6826.95 681
6827.73 637
6828.51 762
6829.29 806
6830.07 752
6830.85 820
6831.63 748
6832.40 724
6833.18 758
6833.96 755
6834.74 780
6835.52 762
6836.30 747
6837.08 763
6837.87 746
6838.65 762
6839.43 745
6840.21 771
6840.99 788
6841.77 769
6842.55 770
6843.33 748
6844.11 776
6844.89 740
6845.67 822
6846.45 857
6847.23 853
6848.01 805
6848.79 829
6849.57 900
6850.35 849
6851.13 846
6851.92 841
6852.70 915
6853.48 838
6854.26 842
6855.04 857
6855.82 844
6856.60 798
6857.38 785
6858.16 764
6858.95 770
6859.73 823
6860.51 807
6861.29 766
6862.07 748
6862.85 689
6863.64 785
6864.42 771
6865.20 737
6865.98 802
6866.76 761
6867.54 756
6868.33 760
6869.11 731
6869.89 711
6870.67 753
6871.45 733
6872.24 723
6873.02 716
6873.80 738
6874.58 707
6875.36 720
6876.15 681
6876.93 698
6877.71 749
6878.49 707
6879.28 787
6880.06 793
6880.84 751
6881.62 693
6882.41 697
6883.19 698
6883.97 764
6884.76 848
6885.54 697
6886.32 736
6887.10 772
6887.89 836
6888.67 767
6889.45 742
6890.24 764
6891.02 790
6891.80 744
6892.59 680
6893.37 696
6894.15 747
6894.94 798
6895.72 781
6896.50 746
6897.29 745
6898.07 754
6898.85 746
6899.64 785
6900.42 776
6901.21 723
6901.99 704
6902.77 735
6903.56 715
6904.34 810
6905.12 730
6905.91 723
6906.69 778
6907.48 835
6908.26 776
6909.05 762
6909.83 764
6910.61 784
6911.40 800
6912.18 732
6912.97 714
6913.75 728
6914.54 765
6915.32 734
6916.11 697
6916.89 772
6917.67 834
6918.46 720
6919.24 767
6920.03 844
6920.81 782
6921.60 832
6922.38 819
6923.17 861
6923.95 846
6924.74 844
6925.52 792
6926.31 784
6927.09 789
6927.88 791
6928.67 781
6929.45 751
6930.24 745
6931.02 749
6931.81 733
6932.59 706
6933.38 744
6934.16 705
6934.95 775
6935.74 734
6936.52 728
6937.31 774
6938.09 712
6938.88 701
6939.66 791
6940.45 760
6941.24 768
6942.02 731
6942.81 730
6943.59 792
6944.38 794
6945.17 750
6945.95 766
6946.74 809
6947.53 873
6948.31 830
6949.10 829
6949.89 836
6950.67 800
6951.46 818
6952.25 789
6953.03 812
6953.82 873
6954.61 834
6955.39 822
6956.18 766
6956.97 780
6957.75 741
6958.54 734
6959.33 753
6960.11 744
6960.90 736
6961.69 807
6962.48 817
6963.26 774
6964.05 757
6964.84 774
6965.63 768
6966.41 843
6967.20 815
6967.99 821
6968.78 754
6969.56 763
6970.35 816
6971.14 802
6971.93 837
6972.71 746
6973.50 793
6974.29 787
6975.08 890
6975.87 793
6976.65 771
6977.44 831
6978.23 809
6979.02 829
6979.81 829
6980.60 871
6981.38 829
6982.17 884
6982.96 827
6983.75 881
6984.54 878
6985.33 880
6986.11 938
6986.90 910
6987.69 869
6988.48 859
6989.27 864
6990.06 840
6990.85 877
6991.64 863
6992.42 796
6993.21 810
6994.00 803
6994.79 749
6995.58 679
6996.37 722
6997.16 851
6997.95 854
6998.74 850
6999.53 837
7000.32 888
7001.11 854
7001.90 967
7002.68 923
7003.47 913
7004.26 871
7005.05 835
7005.84 836
7006.63 822
7007.42 829
7008.21 755
7009.00 812
7009.79 813
7010.58 802
7011.37 772
7012.16 774
7012.95 804
7013.74 823
7014.53 806
7015.32 811
7016.11 822
7016.90 784
7017.69 798
7018.48 787
7019.27 832
7020.07 805
7020.86 769
7021.65 751
7022.44 777
7023.23 748
7024.02 760
7024.81 746
7025.60 736
7026.39 767
7027.18 726
7027.97 777
7028.76 775
7029.55 694
7030.35 740
7031.14 736
7031.93 717
7032.72 772
7033.51 789
7034.30 734
7035.09 805
7035.88 840
7036.68 726
7037.47 759
7038.26 751
7039.05 790
7039.84 816
7040.63 812
7041.43 762
7042.22 822
7043.01 810
7043.80 860
7044.59 842
7045.38 740
7046.18 778
7046.97 783
7047.76 735
7048.55 744
7049.35 746
7050.14 778
7050.93 839
7051.72 823
7052.51 832
7053.31 770
7054.10 795
7054.89 793
7055.68 760
7056.48 753
7057.27 742
7058.06 784
7058.85 833
7059.65 758
7060.44 788
7061.23 800
7062.03 787
7062.82 800
7063.61 753
7064.40 740
7065.20 746
7065.99 762
7066.78 742
7067.58 730
7068.37 759
7069.16 805
7069.96 787
7070.75 764
7071.54 734
7072.34 712
7073.13 784
7073.92 829
7074.72 787
7075.51 783
7076.30 790
7077.10 687
7077.89 723
7078.69 800
7079.48 743
7080.27 855
7081.07 744
7081.86 831
7082.66 871
7083.45 852
7084.24 777
7085.04 838
7085.83 764
7086.63 808
7087.42 893
7088.21 894
7089.01 897
7089.80 912
7090.60 962
7091.39 872
7092.19 824
7092.98 779
7093.78 864
7094.57 817
7095.37 868
7096.16 792
7096.96 738
7097.75 776
7098.55 788
7099.34 710
7100.14 742
7100.93 741
7101.73 750
7102.52 788
7103.32 793
7104.11 736
7104.91 755
7105.70 716
7106.50 786
7107.29 762
7108.09 734
7108.88 732
7109.68 753
7110.47 707
7111.27 721
7112.07 804
7112.86 817
7113.66 783
7114.45 824
7115.25 817
7116.04 816
7116.84 817
7117.64 848
7118.43 823
7119.23 848
7120.02 868
7120.82 891
7121.62 844
7122.41 806
7123.21 801
7124.01 834
7124.80 770
7125.60 740
7126.40 742
7127.19 780
7127.99 801
7128.79 759
7129.58 698
7130.38 698
7131.18 744
7131.97 751
7132.77 745
7133.57 729
7134.36 743
7135.16 703
7135.96 767
7136.75 726
7137.55 700
7138.35 715
7139.14 735
7139.94 740
7140.74 684
7141.54 732
7142.33 727
7143.13 782
7143.93 767
7144.73 736
7145.52 713
7146.32 717
7147.12 725
7147.92 753
7148.71 750
7149.51 722
7150.31 741
7151.11 727
7151.91 731
7152.70 722
7153.50 780
7154.30 753
7155.10 717
7155.90 711
7156.69 758
7157.49 790
7158.29 775
7159.09 699
7159.89 769
7160.69 740
7161.48 738
7162.28 806
7163.08 760
7163.88 720
7164.68 754
7165.48 734
7166.28 744
7167.07 780
7167.87 773
7168.67 736
7169.47 686
7170.27 705
7171.07 733
7171.87 761
7172.67 766
7173.47 783
7174.27 803
7175.06 813
7175.86 775
7176.66 730
7177.46 741
7178.26 761
7179.06 718
7179.86 678
7180.66 673
7181.46 703
7182.26 733
7183.06 689
7183.86 727
7184.66 717
7185.46 703
7186.26 765
7187.06 736
7187.86 796
7188.66 734
7189.46 740
7190.26 676
7191.06 660
7191.86 699
7192.66 677
7193.46 659
7194.26 683
7195.06 689
7195.86 696
7196.66 731
7197.46 691
7198.26 677
7199.06 639
7199.86 683
7200.66 713
7201.46 753
7202.26 739
7203.06 688
7203.87 689
7204.67 700
7205.47 666
7206.27 619
7207.07 687
7207.87 709
7208.67 710
7209.47 742
7210.27 727
7211.07 678
7211.88 714
7212.68 751
7213.48 676
7214.28 656
7215.08 682
7215.88 738
7216.68 686
7217.49 710
7218.29 686
7219.09 766
7219.89 720
7220.69 710
7221.49 744
7222.30 690
7223.10 672
7223.90 721
7224.70 738
7225.50 710
7226.31 694
7227.11 673
7227.91 712
7228.71 681
7229.51 707
7230.32 686
7231.12 689
7231.92 714
7232.72 645
7233.53 705
7234.33 676
7235.13 697
7235.93 711
7236.74 698
7237.54 715
7238.34 729
7239.14 698
7239.95 710
7240.75 721
7241.55 660
7242.36 758
7243.16 684
7243.96 645
7244.77 653
7245.57 727
7246.37 763
7247.17 671
7247.98 698
7248.78 664
7249.58 676
7250.39 713
7251.19 735
7251.99 660
7252.80 671
7253.60 752
7254.41 744
7255.21 771
7256.01 726
7256.82 663
7257.62 669
7258.42 659
7259.23 642
7260.03 683
7260.84 608
7261.64 673
7262.44 763
7263.25 665
7264.05 645
7264.86 673
7265.66 709
7266.46 728
7267.27 697
7268.07 704
7268.88 660
7269.68 703
7270.49 652
7271.29 693
7272.10 716
7272.90 671
7273.71 721
7274.51 718
7275.31 685
7276.12 658
7276.92 751
7277.73 765
7278.53 665
7279.34 665
7280.14 810
7280.95 757
7281.75 749
7282.56 744
7283.37 793
7284.17 847
7284.98 897
7285.78 873
7286.59 790
7287.39 785
7288.20 761
7289.00 739
7289.81 793
7290.61 767
7291.42 723
7292.23 717
7293.03 724
7293.84 658
7294.64 718
7295.45 682
7296.25 698
7297.06 683
7297.87 636
7298.67 693
7299.48 721
7300.28 689
7301.09 711
7301.90 674
7302.70 695
7303.51 728
7304.32 684
7305.12 680
7305.93 661
7306.74 719
7307.54 748
7308.35 756
7309.16 703
7309.96 690
7310.77 727
7311.58 735
7312.38 760
7313.19 715
7314.00 777
7314.80 751
7315.61 760
7316.42 727
7317.22 703
7318.03 729
7318.84 774
7319.65 792
7320.45 767
7321.26 790
7322.07 875
7322.88 826
7323.68 772
7324.49 749
7325.30 831
7326.11 768
7326.91 790
7327.72 726
7328.53 736
7329.34 715
7330.14 705
7330.95 662
7331.76 643
7332.57 714
7333.38 695
7334.18 718
7334.99 741
7335.80 724
7336.61 767
7337.42 716
7338.22 723
7339.03 615
7339.84 696
7340.65 673
7341.46 659
7342.27 629
7343.07 675
7343.88 674
7344.69 660
7345.50 706
7346.31 656
7347.12 738
7347.93 718
7348.74 699
7349.54 679
7350.35 631
7351.16 703
7351.97 625
7352.78 694
7353.59 680
7354.40 652
7355.21 611
7356.02 663
7356.83 678
7357.64 629
7358.45 640
7359.25 717
7360.06 641
7360.87 695
7361.68 708
7362.49 656
7363.30 704
7364.11 684
7364.92 673
7365.73 644
7366.54 604
7367.35 627
7368.16 607
7368.97 624
7369.78 648
7370.59 655
7371.40 619
7372.21 645
7373.02 642
7373.83 690
7374.64 685
7375.45 725
7376.26 668
7377.07 723
7377.88 745
7378.69 693
7379.50 641
7380.31 670
7381.13 658
7381.94 658
7382.75 671
7383.56 669
7384.37 687
7385.18 603
7385.99 662
7386.80 665
7387.61 600
7388.42 585
7389.23 578
7390.05 611
7390.86 604
7391.67 623
7392.48 630
7393.29 639
7394.10 624
7394.91 553
7395.72 626
7396.54 657
7397.35 647
7398.16 649
7398.97 643
7399.78 653
7400.59 684
7401.41 725
7402.22 657
7403.03 609
7403.84 634
7404.65 641
7405.46 634
7406.28 631
7407.09 622
7407.90 684
7408.71 676
7409.52 603
7410.34 586
7411.15 615
7411.96 628
7412.77 601
7413.59 612
7414.40 579
7415.21 579
7416.02 596
7416.84 614
7417.65 601
7418.46 666
7419.27 573
7420.09 619
7420.90 562
7421.71 542
7422.53 606
7423.34 633
7424.15 573
7424.96 563
7425.78 637
7426.59 625
7427.40 599
7428.22 656
7429.03 642
7429.84 570
7430.66 594
7431.47 606
7432.28 618
7433.10 621
7433.91 633
7434.72 619
7435.54 599
7436.35 627
7437.17 621
7437.98 609
7438.79 564
7439.61 569
7440.42 687
7441.23 631
7442.05 598
7442.86 584
7443.68 611
7444.49 625
7445.30 619
7446.12 592
7446.93 560
7447.75 572
7448.56 642
7449.38 636
7450.19 577
7451.00 599
7451.82 607
7452.63 614
7453.45 570
7454.26 637
7455.08 658
7455.89 629
7456.71 632
7457.52 661
7458.34 628
7459.15 593
7459.97 625
7460.78 599
7461.60 631
7462.41 637
7463.23 688
7464.04 724
7464.86 674
7465.67 644
7466.49 659
7467.30 672
7468.12 701
7468.93 643
7469.75 619
7470.56 637
7471.38 641
7472.20 639
7473.01 570
7473.83 571
7474.64 695
7475.46 659
7476.27 645
7477.09 654
7477.91 635
7478.72 593
7479.54 608
7480.35 661
7481.17 649
7481.99 621
7482.80 615
7483.62 637
7484.44 585
7485.25 589
7486.07 566
7486.88 607
7487.70 615
7488.52 612
7489.33 659
7490.15 623
7490.97 620
7491.78 603
7492.60 614
7493.42 648
7494.23 678
7495.05 658
7495.87 674
7496.69 617
7497.50 621
7498.32 663
7499.14 638
7499.95 578
7500.77 572
7501.59 657
7502.40 637
7503.22 591
7504.04 556
7504.86 625
7505.67 640
7506.49 613
7507.31 597
7508.13 610
7508.94 639
7509.76 639
7510.58 640
7511.40 599
7512.22 580
7513.03 571
7513.85 609
7514.67 687
7515.49 636
7516.31 606
7517.12 567
7517.94 651
7518.76 625
7519.58 640
7520.40 632
7521.21 610
7522.03 624
7522.85 592
7523.67 624
7524.49 633
7525.31 599
7526.12 615
7526.94 614
7527.76 664
7528.58 647
7529.40 553
7530.22 638
7531.04 642
7531.86 581
7532.67 637
7533.49 615
7534.31 627
7535.13 624
7535.95 581
7536.77 583
7537.59 601
7538.41 626
7539.23 616
7540.05 584
7540.87 619
7541.69 587
7542.51 608
7543.32 640
7544.14 645
7544.96 633
7545.78 637
7546.60 623
7547.42 664
7548.24 667
7549.06 662
7549.88 632
7550.70 607
7551.52 603
7552.34 642
7553.16 656
7553.98 596
7554.80 638
7555.62 701
7556.44 689
7557.26 638
7558.08 643
7558.90 637
7559.72 647
7560.54 700
7561.36 649
7562.19 698
7563.01 615
7563.83 628
7564.65 641
7565.47 716
7566.29 704
7567.11 684
7567.93 681
7568.75 646
7569.57 635
7570.39 627
7571.21 687
7572.03 610
7572.86 633
7573.68 586
7574.50 619
7575.32 600
7576.14 651
7576.96 588
7577.78 628
7578.60 639
7579.43 645
7580.25 647
7581.07 638
7581.89 632
7582.71 664
7583.53 653
7584.36 659
7585.18 679
7586.00 670
7586.82 627
7587.64 644
7588.47 630
7589.29 660
7590.11 648
7590.93 682
7591.75 629
7592.58 669
7593.40 662
7594.22 638
7595.04 687
7595.86 652
7596.69 604
7597.51 622
7598.33 633
7599.15 628
7599.98 681
7600.80 724
7601.62 756
7602.45 706
7603.27 699
7604.09 680
7604.91 707
7605.74 705
7606.56 718
7607.38 701
7608.21 700
7609.03 688
7609.85 667
7610.67 679
7611.50 651
7612.32 671
7613.14 612
7613.97 687
7614.79 658
7615.61 707
7616.44 667
7617.26 660
7618.08 729
7618.91 733
7619.73 733
7620.56 651
7621.38 671
7622.20 678
7623.03 663
7623.85 670
7624.67 676
7625.50 751
7626.32 710
7627.15 741
7627.97 759
7628.80 766
7629.62 864
7630.44 807
7631.27 772
7632.09 840
7632.92 800
7633.74 818
7634.57 834
7635.39 765
7636.21 785
7637.04 736
7637.86 689
7638.69 676
7639.51 704
7640.34 701
7641.16 644
7641.99 611
7642.81 699
7643.64 680
7644.46 642
7645.29 630
7646.11 650
7646.94 662
7647.76 636
7648.59 618
7649.41 699
7650.24 658
7651.06 667
7651.89 646
7652.71 585
7653.54 645
7654.37 648
7655.19 639
7656.02 740
7656.84 666
7657.67 646
7658.49 711
7659.32 677
7660.14 684
7660.97 669
7661.80 642
7662.62 633
7663.45 665
7664.27 567
7665.10 530
7665.93 637
7666.75 682
7667.58 683
7668.41 737
7669.23 725
7670.06 695
7670.88 684
7671.71 683
7672.54 644
7673.36 629
7674.19 714
7675.02 678
7675.84 616
7676.67 645
7677.50 635
7678.32 638
7679.15 575
7679.98 608
7680.81 612
7681.63 634
7682.46 582
7683.29 673
7684.11 654
7684.94 691
7685.77 640
7686.59 620
7687.42 644
7688.25 619
7689.08 619
7689.90 657
7690.73 634
7691.56 634
7692.39 743
7693.21 692
7694.04 639
7694.87 600
7695.70 680
7696.53 672
7697.35 667
7698.18 649
7699.01 680
7699.84 643
7700.66 624
7701.49 656
7702.32 648
7703.15 600
7703.98 596
7704.81 633
7705.63 681
7706.46 615
7707.29 622
7708.12 583
7708.95 598
7709.78 589
7710.60 623
7711.43 658
7712.26 635
7713.09 635
7713.92 620
7714.75 590
7715.58 613
7716.41 591
7717.23 598
7718.06 694
7718.89 620
7719.72 581
7720.55 551
7721.38 600
7722.21 608
7723.04 586
7723.87 657
7724.70 610
7725.53 591
7726.36 575
7727.18 600
7728.01 594
7728.84 612
7729.67 658
7730.50 555
7731.33 549
7732.16 546
7732.99 571
7733.82 557
7734.65 587
7735.48 530
7736.31 571
7737.14 625
7737.97 590
7738.80 637
7739.63 587
7740.46 572
7741.29 544
7742.12 538
7742.95 582
7743.78 621
7744.61 665
7745.44 629
7746.27 672
7747.10 682
7747.94 631
7748.77 692
7749.60 687
7750.43 644
7751.26 690
7752.09 687
7752.92 691
7753.75 626
7754.58 639
7755.41 618
7756.24 598
7757.07 589
7757.91 630
7758.74 584
7759.57 536
7760.40 590
7761.23 581
7762.06 572
7762.89 554
7763.72 565
7764.56 611
7765.39 638
7766.22 595
7767.05 546
7767.88 487
7768.71 565
7769.55 556
7770.38 540
7771.21 575
7772.04 535
7772.87 590
7773.70 606
7774.54 530
7775.37 534
7776.20 522
7777.03 569
7777.86 584
7778.70 604
7779.53 566
7780.36 531
7781.19 535
7782.03 559
7782.86 561
7783.69 591
7784.52 544
7785.36 590
7786.19 667
7787.02 617
7787.85 614
7788.69 580
7789.52 609
7790.35 572
7791.19 583
7792.02 549
7792.85 558
7793.68 595
7794.52 635
7795.35 620
7796.18 582
7797.02 579
7797.85 562
7798.68 548
7799.52 534
7800.35 493
7801.18 553
7802.02 560
7802.85 512
7803.68 482
7804.52 540
7805.35 577
7806.18 535
7807.02 556
7807.85 558
7808.69 606
7809.52 604
7810.35 587
7811.19 592
7812.02 530
7812.86 541
7813.69 611
7814.52 583
7815.36 544
7816.19 546
7817.03 611
7817.86 594
7818.70 612
7819.53 589
7820.36 583
7821.20 543
7822.03 584
7822.87 589
7823.70 598
7824.54 585
7825.37 547
7826.21 567
7827.04 581
7827.88 521
7828.71 514
7829.55 594
7830.38 567
7831.22 494
7832.05 527
7832.89 565
7833.72 586
7834.56 572
7835.39 537
7836.23 545
7837.06 551
7837.90 503
7838.73 554
7839.57 633
7840.40 574
7841.24 535
7842.07 565
7842.91 547
7843.75 572
7844.58 548
7845.42 599
7846.25 564
7847.09 526
7847.93 542
7848.76 589
7849.60 551
7850.43 537
7851.27 562
7852.11 583
7852.94 535
7853.78 539
7854.61 608
7855.45 553
7856.29 532
7857.12 565
7857.96 603
7858.80 636
7859.63 639
7860.47 578
7861.31 642
7862.14 584
7862.98 582
7863.82 626
7864.65 609
7865.49 559
7866.33 559
7867.16 542
7868.00 556
7868.84 580
7869.67 546
7870.51 589
7871.35 584
7872.19 598
7873.02 620
7873.86 608
7874.70 573
7875.53 559
7876.37 584
7877.21 576
7878.05 569
7878.88 544
7879.72 561
7880.56 622
7881.40 630
7882.24 556
7883.07 529
7883.91 539
7884.75 549
7885.59 546
7886.42 573
7887.26 545
7888.10 553
7888.94 625
7889.78 619
7890.62 595
7891.45 515
7892.29 548
7893.13 544
7893.97 560
7894.81 523
7895.65 562
7896.48 532
7897.32 530
7898.16 538
7899.00 555
7899.84 557
7900.68 581
7901.52 588
7902.35 590
7903.19 509
7904.03 537
7904.87 567
7905.71 548
7906.55 570
7907.39 539
7908.23 536
7909.07 567
7909.91 571
7910.75 566
7911.58 531
7912.42 530
7913.26 518
7914.10 487
7914.94 490
7915.78 509
7916.62 549
7917.46 575
7918.30 560
7919.14 485
7919.98 475
7920.82 519
7921.66 512
7922.50 536
7923.34 553
7924.18 555
7925.02 506
7925.86 503
7926.70 531
7927.54 563
7928.38 483
7929.22 474
7930.06 499
7930.90 512
7931.74 501
7932.58 490
7933.42 501
7934.26 484
7935.10 512
7935.94 489
7936.78 512
7937.62 486
7938.47 487
7939.31 510
7940.15 528
7940.99 485
7941.83 478
7942.67 504
7943.51 547
7944.35 536
7945.19 527
7946.03 513
7946.88 505
7947.72 512
7948.56 547
7949.40 498
7950.24 526
7951.08 528
7951.92 528
7952.76 572
7953.61 499
7954.45 518
7955.29 541
7956.13 560
7956.97 510
7957.81 523
7958.66 550
7959.50 505
7960.34 451
7961.18 470
7962.02 548
7962.87 521
7963.71 494
7964.55 463
7965.39 496
7966.23 508
7967.08 510
7967.92 499
7968.76 474
7969.60 521
7970.45 508
7971.29 529
7972.13 530
7972.97 505
7973.82 536
7974.66 549
7975.50 510
7976.34 490
7977.19 488
7978.03 555
7978.87 543
7979.72 493
7980.56 482
7981.40 518
7982.24 529
7983.09 524
7983.93 512
7984.77 496
7985.62 518
7986.46 539
7987.30 516
7988.15 488
7988.99 510
7989.83 468
7990.68 547
7991.52 519
7992.36 506
7993.21 479
7994.05 511
7994.90 527
7995.74 506
7996.58 529
7997.43 460
7998.27 467
7999.11 500
7999.96 511
8000.80 507
8001.65 468
8002.49 499
8003.34 529
8004.18 480
8005.02 479
8005.87 469
8006.71 494
8007.56 438
8008.40 464
8009.25 480
8010.09 479
8010.93 474
8011.78 501
8012.62 524
8013.47 518
8014.31 482
8015.16 497
8016.00 502
8016.85 469
8017.69 458
8018.54 488
8019.38 518
8020.23 456
8021.07 490
8021.92 556
8022.76 548
8023.61 526
8024.45 467
8025.30 468
8026.14 448
8026.99 470
8027.83 418
8028.68 466
8029.53 448
8030.37 476
8031.22 474
8032.06 468
8032.91 464
8033.75 462
8034.60 450
8035.45 454
8036.29 496
8037.14 522
8037.98 508
8038.83 468
8039.68 438
8040.52 439
8041.37 473
8042.21 507
8043.06 518
8043.91 525
8044.75 465
8045.60 443
8046.45 491
8047.29 458
8048.14 415
8048.99 436
8049.83 496
8050.68 524
8051.53 462
8052.37 445
8053.22 439
8054.07 479
8054.91 515
8055.76 491
8056.61 462
8057.45 423
8058.30 393
8059.15 466
8060.00 454
8060.84 421
8061.69 426
8062.54 435
8063.38 492
8064.23 464
8065.08 463
8065.93 486
8066.77 471
8067.62 455
8068.47 463
8069.32 445
8070.16 466
8071.01 491
8071.86 492
8072.71 428
8073.56 417
8074.40 414
8075.25 461
8076.10 483
8076.95 486
8077.80 476
8078.64 485
8079.49 469
8080.34 433
8081.19 443
8082.04 500
8082.89 407
8083.73 448
8084.58 450
8085.43 464
8086.28 468
8087.13 460
8087.98 446
8088.82 450
8089.67 397
8090.52 480
8091.37 472
8092.22 485
8093.07 437
8093.92 463
8094.77 440
8095.62 422
8096.46 415
8097.31 417
8098.16 478
8099.01 455
8099.86 431
8100.71 433
8101.56 449
8102.41 469
8103.26 479
8104.11 433
8104.96 445
8105.81 456
8106.66 467
8107.51 479
8108.36 498
8109.21 462
8110.06 482
8110.91 447
8111.76 464
8112.61 490
8113.46 465
8114.31 465
8115.16 459
8116.01 515
8116.86 441
8117.71 430
8118.56 443
8119.41 467
8120.26 473
8121.11 477
8121.96 497
8122.81 506
8123.66 516
8124.51 496
8125.36 497
8126.21 508
8127.06 544
8127.91 474
8128.76 474
8129.61 530
8130.46 511
8131.31 483
8132.17 483
8133.02 479
8133.87 502
8134.72 455
8135.57 472
8136.42 460
8137.27 524
8138.12 498
8138.97 488
8139.83 492
8140.68 509
8141.53 506
8142.38 542
8143.23 489
8144.08 499
8144.94 490
8145.79 525
8146.64 485
8147.49 499
8148.34 458
8149.19 461
8150.05 462
8150.90 483
8151.75 550
8152.60 559
8153.45 504
8154.31 513
8155.16 499
8156.01 477
8156.86 526
8157.71 556
8158.57 534
8159.42 537
8160.27 504
8161.12 484
8161.98 468
8162.83 464
8163.68 436
8164.53 457
8165.39 469
8166.24 448
8167.09 467
8167.95 452
8168.80 446
8169.65 414
8170.50 486
8171.36 504
8172.21 473
8173.06 475
8173.92 492
8174.77 512
8175.62 454
8176.48 424
8177.33 471
8178.18 497
8179.04 497
8179.89 439
8180.74 475
8181.60 471
8182.45 508
8183.30 522
8184.16 452
8185.01 438
8185.86 450
8186.72 483
8187.57 460
8188.43 447
8189.28 489
8190.13 463
8190.99 425
8191.84 441
8192.70 446
8193.55 435
8194.40 468
8195.26 454
8196.11 459
8196.97 435
8197.82 452
8198.68 463
8199.53 446
8200.39 431
8201.24 455
8202.09 464
8202.95 440
8203.80 464
8204.66 429
8205.51 417
8206.37 422
8207.22 448
8208.08 458
8208.93 433
8209.79 409
8210.64 421
8211.50 444
8212.35 423
8213.21 433
8214.06 451
8214.92 469
8215.77 478
8216.63 488
8217.49 428
8218.34 440
8219.20 471
8220.05 454
8220.91 442
8221.76 453
8222.62 432
8223.47 423
8224.33 395
8225.19 409
8226.04 455
8226.90 459
8227.75 463
8228.61 466
8229.47 426
8230.32 456
8231.18 448
8232.03 381
8232.89 425
8233.75 451
8234.60 427
8235.46 438
8236.32 420
8237.17 437
8238.03 472
8238.88 484
8239.74 464
8240.60 434
8241.45 406
8242.31 358
8243.17 468
8244.02 456
8244.88 433
8245.74 419
8246.60 449
8247.45 431
8248.31 439
8249.17 402
8250.02 444
8250.88 467
8251.74 487
8252.59 450
8253.45 418
8254.31 422
8255.17 454
8256.02 474
8256.88 418
8257.74 464
8258.60 485
8259.45 503
8260.31 476
8261.17 423
8262.03 501
8262.89 419
8263.74 487
8264.60 499
8265.46 460
8266.32 438
8267.17 423
8268.03 439
8268.89 454
8269.75 440
8270.61 431
8271.47 414
8272.32 448
8273.18 452
8274.04 464
8274.90 471
8275.76 449
8276.62 452
8277.47 463
8278.33 407
8279.19 459
8280.05 450
8280.91 451
8281.77 444
8282.63 489
8283.48 474
8284.34 403
8285.20 456
8286.06 451
8286.92 470
8287.78 448
8288.64 433
8289.50 473
8290.36 468
8291.22 420
8292.08 454
8292.94 475
8293.79 491
8294.65 431
8295.51 449
8296.37 417
8297.23 443
8298.09 452
8298.95 476
8299.81 490
8300.67 486
8301.53 498
8302.39 499
8303.25 499
8304.11 484
8304.97 491
8305.83 478
8306.69 465
8307.55 450
8308.41 472
8309.27 525
8310.13 478
8310.99 462
8311.85 449
8312.71 468
8313.57 479
8314.43 437
8315.29 505
8316.15 474
8317.01 516
8317.88 481
8318.74 493
8319.60 491
8320.46 459
8321.32 431
8322.18 409
8323.04 441
8323.90 446
8324.76 442
8325.62 419
8326.48 469
8327.34 478
8328.21 495
8329.07 475
8329.93 422
8330.79 473
8331.65 465
8332.51 436
8333.37 412
8334.24 437
8335.10 497
8335.96 490
8336.82 439
8337.68 488
8338.54 486
8339.41 496
8340.27 404
8341.13 408
8341.99 432
8342.85 453
8343.71 463
8344.58 463
8345.44 476
8346.30 479
8347.16 499
8348.02 459
8348.89 410
8349.75 490
8350.61 481
8351.47 498
8352.34 504
8353.20 396
8354.06 425
8354.92 458
8355.79 455
8356.65 434
8357.51 443
8358.37 429
8359.24 467
8360.10 428
8360.96 441
8361.83 426
8362.69 466
8363.55 443
8364.41 407
8365.28 420
8366.14 443
8367.00 511
8367.87 438
8368.73 440
8369.59 421
8370.46 469
8371.32 447
8372.18 430
8373.05 415
8373.91 401
8374.77 439
8375.64 442
8376.50 469
8377.37 453
8378.23 478
8379.09 500
8379.96 466
8380.82 405
8381.68 435
8382.55 465
8383.41 484
8384.28 446
8385.14 455
8386.01 439
8386.87 540
8387.73 527
8388.60 482
8389.46 448
8390.33 463
8391.19 504
8392.06 499
8392.92 431
8393.78 409
8394.65 444
8395.51 440
8396.38 494
8397.24 452
8398.11 489
8398.97 456
8399.84 481
8400.70 509
8401.57 474
8402.43 425
8403.30 494
8404.16 456
8405.03 460
8405.89 493
8406.76 473
8407.62 452
8408.49 460
8409.35 472
8410.22 434
8411.08 448
8411.95 459
8412.82 456
8413.68 445
8414.55 474
8415.41 480
8416.28 465
8417.14 483
8418.01 454
8418.88 468
8419.74 440
8420.61 488
8421.47 492
8422.34 465
8423.21 469
8424.07 489
8424.94 484
8425.80 441
8426.67 451
8427.54 456
8428.40 456
8429.27 455
8430.14 439
8431.00 512
8431.87 501
8432.74 514
8433.60 535
8434.47 560
8435.34 506
8436.20 493
8437.07 522
8437.94 497
8438.80 480
8439.67 503
8440.54 570
8441.40 569
8442.27 499
8443.14 568
8444.00 550
8444.87 573
8445.74 547
8446.61 553
8447.47 597
8448.34 556
8449.21 552
8450.08 597
8450.94 526
8451.81 530
8452.68 575
8453.55 609
8454.41 638
8455.28 575
8456.15 661
8457.02 642
8457.88 663
8458.75 619
8459.62 647
8460.49 672
8461.36 695
8462.22 677
8463.09 582
8463.96 518
8464.83 610
8465.70 604
8466.57 587
8467.43 590
8468.30 615
8469.17 700
8470.04 710
8470.91 717
8471.78 741
8472.65 773
8473.51 715
8474.38 660
8475.25 622
8476.12 593
8476.99 580
8477.86 617
8478.73 537
8479.60 492
8480.46 463
8481.33 450
8482.20 479
8483.07 454
8483.94 503
8484.81 500
8485.68 508
8486.55 513
8487.42 479
8488.29 519
8489.16 496
8490.03 506
8490.90 539
8491.77 472
8492.64 484
8493.51 478
8494.37 446
8495.24 530
8496.11 493
8496.98 439
8497.85 490
8498.72 460
8499.59 490
8500.46 493
8501.33 482
8502.20 487
8503.07 474
8503.94 515
8504.82 483
8505.69 489
8506.56 516
8507.43 501
8508.30 518
8509.17 514
8510.04 527
8510.91 544
8511.78 522
8512.65 513
8513.52 527
8514.39 529
8515.26 517
8516.13 513
8517.00 538
8517.87 493
8518.75 511
8519.62 531
8520.49 494
8521.36 486
8522.23 514
8523.10 480
8523.97 520
8524.84 522
8525.71 522
8526.59 526
8527.46 464
8528.33 505
8529.20 502
8530.07 501
8530.94 514
8531.82 525
8532.69 501
8533.56 542
8534.43 553
8535.30 544
8536.17 493
8537.05 523
8537.92 460
8538.79 481
8539.66 512
8540.53 506
8541.41 506
8542.28 490
8543.15 477
8544.02 513
8544.90 575
8545.77 510
8546.64 475
8547.51 456
8548.39 478
8549.26 498
8550.13 559
8551.00 575
8551.88 602
8552.75 574
8553.62 569
8554.49 569
8555.37 601
8556.24 603
8557.11 601
8557.99 542
8558.86 528
8559.73 494
8560.60 489
8561.48 484
8562.35 503
8563.22 480
8564.10 479
8564.97 526
8565.84 473
8566.72 451
8567.59 493
8568.46 499
8569.34 448
8570.21 456
8571.09 423
8571.96 421
8572.83 406
8573.71 446
8574.58 445
8575.45 442
8576.33 430
8577.20 455
8578.08 474
8578.95 426
8579.82 404
8580.70 460
8581.57 476
8582.45 468
8583.32 407
8584.20 436
8585.07 446
8585.94 543
8586.82 419
8587.69 405
8588.57 430
8589.44 462
8590.32 482
8591.19 454
8592.07 453
8592.94 494
8593.82 460
8594.69 463
8595.57 443
8596.44 406
8597.32 450
8598.19 440
8599.07 406
8599.94 440
8600.82 427
8601.69 439
8602.57 462
8603.44 396
8604.32 426
8605.19 412
8606.07 464
8606.94 406
8607.82 391
8608.69 419
8609.57 452
8610.45 454
8611.32 429
8612.20 434
8613.07 443
8613.95 415
8614.82 435
8615.70 417
8616.58 431
8617.45 418
8618.33 406
8619.21 426
8620.08 437
8620.96 434
8621.83 433
8622.71 432
8623.59 368
8624.46 426
8625.34 430
8626.22 480
8627.09 417
8627.97 449
8628.85 487
8629.72 470
8630.60 419
8631.48 435
8632.35 492
8633.23 423
8634.11 416
8634.98 419
8635.86 412
8636.74 440
8637.61 413
8638.49 409
8639.37 445
8640.24 459
8641.12 433
8642.00 435
8642.88 390
8643.75 419
8644.63 435
8645.51 488
8646.39 435
8647.26 425
8648.14 431
8649.02 367
8649.90 401
8650.77 424
8651.65 420
8652.53 431
8653.41 438
8654.29 439
8655.16 432
8656.04 401
8656.92 413
8657.80 447
8658.68 446
8659.55 409
8660.43 380
8661.31 432
8662.19 429
8663.07 394
8663.95 423
8664.82 410
8665.70 378
8666.58 384
8667.46 399
8668.34 416
8669.22 435
8670.10 419
8670.97 403
8671.85 431
8672.73 425
8673.61 396
8674.49 422
8675.37 469
8676.25 435
8677.13 373
8678.01 397
8678.88 419
8679.76 407
8680.64 386
8681.52 387
8682.40 409
8683.28 406
8684.16 438
8685.04 480
8685.92 420
8686.80 445
8687.68 426
8688.56 409
8689.44 453
8690.32 455
8691.20 494
8692.08 472
8692.96 466
8693.84 461
8694.72 447
8695.60 478
8696.48 440
8697.36 433
8698.24 405
8699.12 412
8700.00 417
8700.88 453
8701.76 408
8702.64 388
8703.52 402
8704.40 384
8705.28 344
8706.16 376
8707.04 395
8707.92 416
8708.80 372
8709.68 394
8710.56 437
8711.44 472
8712.33 426
8713.21 385
8714.09 435
8714.97 412
8715.85 435
8716.73 420
8717.61 381
8718.49 437
8719.37 427
8720.25 393
8721.14 407
8722.02 420
8722.90 391
8723.78 397
8724.66 408
8725.54 436
8726.42 425
8727.31 416
8728.19 458
8729.07 442
8729.95 470
8730.83 418
8731.72 398
8732.60 416
8733.48 428
8734.36 383
8735.24 417
8736.12 434
8737.01 443
8737.89 408
8738.77 402
8739.65 389
8740.54 410
8741.42 412
8742.30 377
8743.18 373
8744.07 405
8744.95 417
8745.83 411
8746.71 381
8747.60 384
8748.48 380
8749.36 400
8750.24 375
8751.13 429
8752.01 417
8752.89 399
8753.77 395
8754.66 458
8755.54 438
8756.42 430
8757.31 510
8758.19 505
8759.07 471
8759.96 454
8760.84 440
8761.72 416
8762.61 421
8763.49 461
8764.37 410
8765.26 436
8766.14 426
8767.02 422
8767.91 417
8768.79 428
8769.68 484
8770.56 435
8771.44 450
8772.33 409
8773.21 397
8774.09 410
8774.98 405
8775.86 407
8776.75 439
8777.63 378
8778.52 439
8779.40 432
8780.28 430
8781.17 399
8782.05 404
8782.94 431
8783.82 376
8784.71 379
8785.59 400
8786.47 356
8787.36 404
8788.24 406
8789.13 409
8790.01 424
8790.90 405
8791.78 392
8792.67 401
8793.55 416
8794.44 455
8795.32 467
8796.21 424
8797.09 429
8797.98 441
8798.86 410
8799.75 413
8800.63 357
8801.52 368
8802.41 414
8803.29 459
8804.18 403
8805.06 369
8805.95 378
8806.83 389
8807.72 389
8808.60 361
8809.49 349
8810.38 358
8811.26 336
8812.15 371
8813.03 379
8813.92 364
8814.81 367
8815.69 382
8816.58 373
8817.46 375
8818.35 373
8819.24 336
8820.12 409
8821.01 388
8821.89 399
8822.78 394
8823.67 379
8824.55 388
8825.44 393
8826.33 376
8827.21 394
8828.10 401
8828.99 417
8829.87 413
8830.76 395
8831.65 390
8832.53 367
8833.42 367
8834.31 364
8835.20 419
8836.08 398
8836.97 362
8837.86 337
8838.74 361
8839.63 378
8840.52 416
8841.41 345
8842.29 376
8843.18 389
8844.07 341
8844.96 318
8845.84 324
8846.73 364
8847.62 346
8848.51 356
8849.39 370
8850.28 384
8851.17 362
8852.06 353
8852.95 385
8853.83 358
8854.72 376
8855.61 399
8856.50 426
8857.39 370
8858.27 350
8859.16 332
8860.05 344
8860.94 360
8861.83 348
8862.72 316
8863.60 328
8864.49 355
8865.38 379
8866.27 362
8867.16 356
8868.05 358
8868.94 383
8869.83 380
8870.71 347
8871.60 375
8872.49 427
8873.38 382
8874.27 378
8875.16 330
8876.05 314
8876.94 356
8877.83 328
8878.72 336
8879.60 363
8880.49 345
8881.38 349
8882.27 338
8883.16 361
8884.05 361
8884.94 323
8885.83 322
8886.72 342
8887.61 338
8888.50 335
8889.39 360
8890.28 291
8891.17 346
8892.06 345
8892.95 380
8893.84 380
8894.73 347
8895.62 342
8896.51 343
8897.40 347
8898.29 358
8899.18 361
8900.07 333
8900.96 349
8901.85 359
8902.74 343
8903.63 346
8904.52 386
8905.41 346
8906.30 287
8907.19 338
8908.08 358
8908.98 364
8909.87 358
8910.76 317
8911.65 361
8912.54 379
8913.43 368
8914.32 344
8915.21 382
8916.10 337
8916.99 366
8917.89 323
8918.78 315
8919.67 354
8920.56 374
8921.45 330
8922.34 377
8923.23 343
8924.13 301
8925.02 369
8925.91 348
8926.80 327
8927.69 318
8928.58 341
8929.48 328
8930.37 309
8931.26 308
8932.15 311
8933.04 341
8933.93 368
8934.83 324
8935.72 335
8936.61 298
8937.50 337
8938.40 353
8939.29 336
8940.18 344
8941.07 337
8941.96 312
8942.86 328
8943.75 356
8944.64 363
8945.53 332
8946.43 343
8947.32 336
8948.21 327
8949.11 287
8950.00 320
8950.89 325
8951.78 323
8952.68 306
8953.57 356
8954.46 317
8955.36 333
8956.25 338
8957.14 302
8958.04 343
8958.93 355
8959.82 377
8960.72 329
8961.61 341
8962.50 363
8963.40 281
8964.29 320
8965.18 309
8966.08 318
8966.97 308
8967.86 335
8968.76 348
8969.65 315
8970.54 331
8971.44 325
8972.33 304
8973.23 312
8974.12 323
8975.01 344
8975.91 361
8976.80 370
8977.70 311
8978.59 326
8979.49 333
8980.38 357
8981.27 339
8982.17 358
8983.06 350
8983.96 326
8984.85 353
8985.75 281
8986.64 312
8987.54 343
8988.43 332
8989.33 328
8990.22 316
8991.12 327
8992.01 339
8992.90 356
8993.80 339
8994.69 338
8995.59 320
8996.49 350
8997.38 297
8998.28 311
8999.17 337
9000.07 333
9000.96 298
9001.86 279
9002.75 319
9003.65 362
9004.54 322
9005.44 324
9006.33 303
9007.23 305
9008.13 320
9009.02 322
9009.92 334
9010.81 266
9011.71 271
9012.60 369
9013.50 328
9014.40 325
9015.29 305
9016.19 342
9017.09 319
9017.98 286
9018.88 252
9019.77 324
9020.67 343
9021.57 332
9022.46 330
9023.36 319
9024.26 357
9025.15 349
9026.05 331
9026.95 322
9027.84 348
9028.74 312
9029.64 311
9030.53 343
9031.43 338
9032.33 336
9033.22 355
9034.12 346
9035.02 340
9035.91 301
9036.81 278
9037.71 301
9038.61 325
9039.50 299
9040.40 321
9041.30 316
9042.20 300
9043.09 277
9043.99 316
9044.89 290
9045.79 329
9046.68 341
9047.58 300
9048.48 314
9049.38 318
9050.27 317
9051.17 320
9052.07 316
9052.97 286
9053.87 311
9054.76 363
9055.66 323
9056.56 288
9057.46 325
9058.36 334
9059.25 343
9060.15 325
9061.05 315
9061.95 301
9062.85 331
9063.75 361
9064.64 316
9065.54 308
9066.44 319
9067.34 287
9068.24 336
9069.14 306
9070.04 303
9070.94 332
9071.83 291
9072.73 301
9073.63 330
9074.53 337
9075.43 285
9076.33 281
9077.23 329
9078.13 310
9079.03 337
9079.93 325
9080.83 330
9081.72 315
9082.62 299
9083.52 325
9084.42 330
9085.32 305
9086.22 306
9087.12 305
9088.02 300
9088.92 330
9089.82 353
9090.72 345
9091.62 367
9092.52 303
9093.42 313
9094.32 309
9095.22 299
9096.12 309
9097.02 338
9097.92 352
9098.82 296
9099.72 277
9100.62 298
9101.52 310
9102.42 301
9103.32 303
9104.22 322
9105.12 324
9106.02 330
9106.92 285
9107.83 300
9108.73 308
9109.63 279
9110.53 321
9111.43 281
9112.33 297
9113.23 291
9114.13 330
9115.03 316
9115.93 271
9116.83 275
9117.74 303
9118.64 299
9119.54 310
9120.44 297
9121.34 303
9122.24 348
9123.14 362
9124.04 289
9124.95 297
9125.85 312
9126.75 289
9127.65 313
9128.55 314
9129.45 257
9130.36 314
9131.26 328
9132.16 283
9133.06 282
9133.96 307
9134.87 328
9135.77 325
9136.67 279
9137.57 331
9138.47 322
9139.38 299
9140.28 313
9141.18 309
9142.08 298
9142.99 293
9143.89 342
9144.79 355
9145.69 307
9146.60 312
9147.50 296
9148.40 294
9149.30 324
9150.21 268
9151.11 326
9152.01 344
9152.92 303
9153.82 337
9154.72 285
9155.62 303
9156.53 349
9157.43 300
9158.33 278
9159.24 286
9160.14 288
9161.04 305
9161.95 265
9162.85 293
9163.75 267
9164.66 300
9165.56 321
9166.46 339
9167.37 307
9168.27 296
9169.17 310
9170.08 301
9170.98 302
9171.89 270
9172.79 303
9173.69 336
9174.60 295
9175.50 287
9176.41 299
9177.31 341
9178.21 313
9179.12 341
9180.02 314
9180.93 303
9181.83 289
9182.74 260
9183.64 288
9184.54 316
9185.45 310
9186.35 312
9187.26 294
9188.16 302
9189.07 310
9189.97 290
9190.88 314
9191.78 303
9192.69 280
9193.59 285
9194.50 314
9195.40 318
9196.31 321
9197.21 308
9198.12 354
9199.02 366
9199.93 357
9200.83 374
9201.74 341
9202.64 349
9203.55 333
9204.45 358
9205.36 357
9206.26 326
9207.17 308
9208.08 298
9208.98 284
9209.89 302
9210.79 318
9211.70 289
9212.60 306
9213.51 321
9214.42 274
9215.32 302
9216.23 290
9217.13 325
9218.04 310
9218.95 296
9219.85 291
9220.76 294
9221.66 325
9222.57 316
9223.48 289
9224.38 280
9225.29 318
9226.20 272
9227.10 317
9228.01 320
9228.92 301
9229.82 275
9230.73 312
9231.64 323
9232.54 318
9233.45 300
9234.36 280
9235.26 275
9236.17 307
9237.08 306
9237.99 323
9238.89 280
9239.80 269
9240.71 299
9241.61 303
9242.52 316
9243.43 260
9244.34 329
9245.24 284
9246.15 313
9247.06 294
9247.97 320
9248.87 310
9249.78 273
9250.69 287
9251.60 306
9252.50 303
9253.41 279
9254.32 265
9255.23 275
9256.14 301
9257.04 315
9257.95 325
9258.86 309
9259.77 286
9260.68 284
9261.59 295
9262.49 278
9263.40 304
9264.31 301
9265.22 268
9266.13 295
9267.04 324
9267.94 332
9268.85 292
9269.76 292
9270.67 285
9271.58 301
9272.49 273
9273.40 302
9274.31 296
9275.21 336
9276.12 313
9277.03 311
9277.94 311
9278.85 309
9279.76 318
9280.67 294
9281.58 293
9282.49 311
9283.40 335
9284.31 280
9285.22 284
9286.12 294
9287.03 304
9287.94 293
9288.85 281
9289.76 317
9290.67 324
9291.58 262
9292.49 266
9293.40 301
9294.31 285
9295.22 269
9296.13 302
9297.04 292
9297.95 292
9298.86 324
9299.77 297
9300.68 296
9301.59 295
9302.50 277
9303.41 306
9304.32 308
9305.23 287
9306.14 306
9307.05 324
9307.96 330
9308.88 339
9309.79 324
9310.70 319
9311.61 321
9312.52 322
9313.43 298
9314.34 334
9315.25 386
9316.16 335
9317.07 320
9317.98 276
9318.89 284
9319.81 273
9320.72 309
9321.63 312
9322.54 321
9323.45 264
9324.36 280
9325.27 330
9326.18 323
9327.10 298
9328.01 267
9328.92 294
9329.83 300
9330.74 274
9331.65 331
9332.57 304
9333.48 279
9334.39 253
9335.30 290
9336.21 297
9337.12 336
9338.04 306
9338.95 251
9339.86 263
9340.77 309
9341.69 284
9342.60 329
9343.51 320
9344.42 273
9345.33 320
9346.25 296
9347.16 274
9348.07 266
9348.98 284
9349.90 288
9350.81 289
9351.72 251
9352.63 264
9353.55 271
9354.46 346
9355.37 316
9356.29 280
9357.20 301
9358.11 294
9359.02 291
9359.94 268
9360.85 309
9361.76 266
9362.68 251
9363.59 289
9364.50 289
9365.42 305
9366.33 291
9367.24 272
9368.16 273
9369.07 292
9369.98 280
9370.90 295
9371.81 288
9372.73 289
9373.64 282
9374.55 265
9375.47 274
9376.38 300
9377.29 325
9378.21 318
9379.12 291
9380.04 312
9380.95 308
9381.86 327
9382.78 331
9383.69 321
9384.61 315
9385.52 294
9386.44 340
9387.35 244
9388.26 291
9389.18 282
9390.09 309
9391.01 327
9391.92 305
9392.84 317
9393.75 339
9394.67 302
9395.58 268
9396.50 276
9397.41 275
9398.33 294
9399.24 297
9400.16 306
9401.07 310
9401.99 317
9402.90 309
9403.82 316
9404.73 278
9405.65 280
9406.56 287
9407.48 310
9408.39 306
9409.31 287
9410.22 287
9411.14 277
9412.06 291
9412.97 271
9413.89 293
9414.80 296
9415.72 324
9416.63 289
9417.55 299
9418.47 315
9419.38 311
9420.30 293
9421.21 281
9422.13 287
9423.05 271
9423.96 314
9424.88 278
9425.80 266
9426.71 269
9427.63 297
9428.54 303
9429.46 294
9430.38 273
9431.29 302
9432.21 302
9433.13 284
9434.04 293
9434.96 307
9435.88 299
9436.79 295
9437.71 286
9438.63 274
9439.55 342
9440.46 292
9441.38 291
9442.30 261
9443.21 307
9444.13 320
9445.05 297
9445.96 283
9446.88 305
9447.80 331
9448.72 304
9449.63 284
9450.55 276
9451.47 293
9452.39 307
9453.30 354
9454.22 288
9455.14 329
9456.06 284
9456.98 309
9457.89 302
9458.81 294
9459.73 273
9460.65 289
9461.57 328
9462.48 308
9463.40 290
9464.32 322
9465.24 289
9466.16 281
9467.07 306
9467.99 288
9468.91 268
9469.83 273
9470.75 278
9471.67 292
9472.58 278
9473.50 245
9474.42 263
9475.34 297
9476.26 300
9477.18 273
9478.10 311
9479.02 334
9479.93 273
9480.85 317
9481.77 299
9482.69 294
9483.61 289
9484.53 306
9485.45 277
9486.37 311
9487.29 314
9488.21 278
9489.13 289
9490.05 284
9490.97 293
9491.88 287
9492.80 305
9493.72 283
9494.64 297
9495.56 261
9496.48 288
9497.40 291
9498.32 298
9499.24 318
9500.16 286
9501.08 322
9502.00 325
9502.92 274
9503.84 266
9504.76 266
9505.68 274
9506.60 292
9507.52 316
9508.44 308
9509.36 291
9510.28 287
9511.20 264
9512.12 292
9513.05 277
9513.97 286
9514.89 255
9515.81 258
9516.73 317
9517.65 281
9518.57 305
9519.49 314
9520.41 290
9521.33 268
9522.25 294
9523.17 276
9524.09 293
9525.02 273
9525.94 309
9526.86 257
9527.78 288
9528.70 300
9529.62 283
9530.54 282
9531.46 275
9532.39 305
9533.31 302
9534.23 312
9535.15 280
9536.07 288
9536.99 308
9537.92 298
9538.84 240
9539.76 251
9540.68 297
9541.60 314
9542.53 266
9543.45 292
9544.37 288
9545.29 295
9546.21 304
9547.14 324
9548.06 266
9548.98 254
9549.90 298
9550.82 282
9551.75 306
9552.67 279
9553.59 264
9554.51 290
9555.44 286
9556.36 326
9557.28 293
9558.21 274
9559.13 301
9560.05 270
9560.97 284
9561.90 286
9562.82 270
9563.74 312
9564.67 298
9565.59 316
9566.51 289
9567.43 273
9568.36 271
9569.28 278
9570.20 274
9571.13 266
9572.05 278
9572.97 307
9573.90 237
9574.82 300
9575.74 285
9576.67 287
9577.59 273
9578.52 275
9579.44 300
9580.36 265
9581.29 294
9582.21 305
9583.13 311
9584.06 266
9584.98 255
9585.91 247
9586.83 248
9587.76 231
9588.68 314
9589.60 284
9590.53 259
9591.45 292
9592.38 266
9593.30 292
9594.23 267
9595.15 276
9596.07 316
9597.00 327
9597.92 282
9598.85 280
9599.77 309
9600.70 267
9601.62 304
9602.55 293
9603.47 286
9604.40 304
9605.32 297
9606.25 298
9607.17 316
9608.10 327
9609.02 282
9609.95 326
9610.87 339
9611.80 312
9612.72 284
9613.65 305
9614.57 315
9615.50 343
9616.43 319
9617.35 312
9618.28 334
9619.20 336
9620.13 339
9621.05 297
9621.98 343
9622.91 319
9623.83 305
9624.76 349
9625.68 337
9626.61 312
9627.54 337
9628.46 315
9629.39 327
9630.31 320
9631.24 351
9632.17 348
9633.09 312
9634.02 373
9634.95 322
9635.87 326
9636.80 339
9637.72 346
9638.65 313
9639.58 299
9640.50 341
9641.43 342
9642.36 356
9643.28 360
9644.21 377
9645.14 346
9646.07 339
9646.99 358
9647.92 420
9648.85 425
9649.77 427
9650.70 416
9651.63 450
9652.56 425
9653.48 410
9654.41 437
9655.34 355
9656.26 308
9657.19 331
9658.12 387
9659.05 349
9659.98 346
9660.90 349
9661.83 342
9662.76 349
9663.69 337
9664.61 366
9665.54 355
9666.47 331
9667.40 358
9668.33 407
9669.25 342
9670.18 362
9671.11 337
9672.04 388
9672.97 347
9673.89 316
9674.82 309
9675.75 344
9676.68 371
9677.61 360
9678.54 364
9679.47 333
9680.39 354
9681.32 380
9682.25 338
9683.18 335
9684.11 357
9685.04 377
9685.97 328
9686.90 347
9687.82 333
9688.75 353
9689.68 344
9690.61 325
9691.54 322
9692.47 332
9693.40 389
9694.33 376
9695.26 363
9696.19 398
9697.12 363
9698.05 369
9698.98 365
9699.90 344
9700.83 373
9701.76 388
9702.69 354
9703.62 386
9704.55 345
9705.48 310
9706.41 332
9707.34 356
9708.27 339
9709.20 328
9710.13 345
9711.06 387
9711.99 351
9712.92 351
9713.85 334
9714.78 318
9715.71 358
9716.64 371
9717.57 310
9718.50 339
9719.44 332
9720.37 328
9721.30 353
9722.23 286
9723.16 322
9724.09 315
9725.02 313
9725.95 322
9726.88 292
9727.81 292
9728.74 269
9729.67 311
9730.60 293
9731.54 347
9732.47 330
9733.40 337
9734.33 314
9735.26 327
9736.19 332
9737.12 332
9738.05 307
9738.99 324
9739.92 315
9740.85 311
9741.78 309
9742.71 325
9743.64 337
9744.57 361
9745.51 354
9746.44 342
9747.37 283
9748.30 326
9749.23 344
9750.17 326
9751.10 356
9752.03 356
9752.96 331
9753.89 320
9754.83 313
9755.76 364
9756.69 300
9757.62 328
9758.56 294
9759.49 293
9760.42 325
9761.35 332
9762.29 379
9763.22 345
9764.15 319
9765.08 308
9766.02 314
9766.95 322
9767.88 309
9768.81 317
9769.75 344
9770.68 378
9771.61 314
9772.55 281
9773.48 335
9774.41 336
9775.35 347
9776.28 362
9777.21 387
9778.14 355
9779.08 345
9780.01 378
9780.94 363
9781.88 344
9782.81 372
9783.75 360
9784.68 344
9785.61 374
9786.55 409
9787.48 400
9788.41 374
9789.35 343
9790.28 353
9791.22 376
9792.15 328
9793.08 355
9794.02 309
9794.95 386
9795.89 345
9796.82 361
9797.75 355
9798.69 370
9799.62 390
9800.56 353
9801.49 368
9802.43 336
9803.36 338
9804.29 285
9805.23 334
9806.16 317
9807.10 298
9808.03 323
9808.97 288
9809.90 288
9810.84 257
9811.77 293
9812.71 309
9813.64 340
9814.58 330
9815.51 303
9816.45 300
9817.38 278
9818.32 331
9819.25 321
9820.19 331
9821.12 300
9822.06 297
9822.99 328
9823.93 325
9824.87 310
9825.80 295
9826.74 297
9827.67 341
9828.61 309
9829.54 271
9830.48 304
9831.42 324
9832.35 294
9833.29 288
9834.22 267
9835.16 301
9836.10 323
9837.03 332
9837.97 302
9838.90 326
9839.84 306
9840.78 317
9841.71 316
9842.65 305
9843.59 301
9844.52 301
9845.46 324
9846.40 324
9847.33 358
9848.27 361
9849.20 338
9850.14 293
9851.08 343
9852.02 318
9852.95 303
9853.89 316
9854.83 320
9855.76 318
9856.70 343
9857.64 327
9858.57 358
9859.51 353
9860.45 318
9861.39 307
9862.32 329
9863.26 358
9864.20 328
9865.14 312
9866.07 297
9867.01 336
9867.95 316
9868.89 327
9869.82 299
9870.76 334
9871.70 292
9872.64 320
9873.57 353
9874.51 379
9875.45 314
9876.39 334
9877.33 356
9878.26 363
9879.20 334
9880.14 331
9881.08 355
9882.02 335
9882.96 359
9883.89 352
9884.83 312
9885.77 316
9886.71 378
9887.65 318
9888.59 338
9889.52 313
9890.46 347
9891.40 356
9892.34 305
9893.28 330
9894.22 342
9895.16 318
9896.10 300
9897.03 298
9897.97 333
9898.91 312
9899.85 291
9900.79 313
9901.73 372
9902.67 327
9903.61 333
9904.55 327
9905.49 329
9906.43 313
9907.37 334
9908.31 366
9909.25 390
9910.18 346
9911.12 349
9912.06 375
9913.00 361
9913.94 344
9914.88 390
9915.82 400
9916.76 361
9917.70 361
9918.64 391
9919.58 378
9920.52 414
9921.46 404
9922.40 437
9923.34 493
9924.28 517
9925.22 545
9926.16 604
9927.10 664
9928.05 662
9928.99 640
9929.93 548
9930.87 560
9931.81 518
9932.75 459
9933.69 440
9934.63 423
9935.57 370
9936.51 388
9937.45 327
9938.39 331
9939.33 333
9940.27 362
9941.22 343
9942.16 317
9943.10 319
9944.04 321
9944.98 310
9945.92 291
9946.86 301
9947.80 281
9948.75 321
9949.69 374
9950.63 371
9951.57 297
9952.51 330
9953.45 310
9954.40 305
9955.34 315
9956.28 284
9957.22 323
9958.16 308
9959.10 295
9960.05 304
9960.99 294
9961.93 313
9962.87 349
9963.81 326
9964.76 340
9965.70 324
9966.64 333
9967.58 324
9968.53 319
9969.47 324
9970.41 325
9971.35 334
9972.30 278
9973.24 250
9974.18 300
9975.12 333
9976.07 321
9977.01 277
9977.95 271
9978.89 301
9979.84 292
9980.78 296
9981.72 285
9982.67 261
9983.61 292
9984.55 311
9985.50 356
9986.44 292
9987.38 298
9988.33 311
9989.27 296
9990.21 261
9991.16 287
9992.10 325
9993.04 349
9993.99 269
9994.93 263
9995.87 331
9996.82 307
9997.76 300
9998.70 330
9999.65 329
10000.59 320
10001.54 326
10002.48 351
10003.42 324
10004.37 336
10005.31 318
10006.26 336
10007.20 308
10008.14 281
10009.09 314
10010.03 325
10010.98 320
10011.92 318
10012.87 282
10013.81 318
10014.76 324
10015.70 337
10016.64 294
10017.59 284
10018.53 302
10019.48 341
10020.42 345
10021.37 355
10022.31 297
10023.26 296
10024.20 333
10025.15 291
10026.09 262
10027.04 276
10027.98 314
10028.93 280
10029.87 281
10030.82 246
10031.76 267
10032.71 270
10033.66 296
10034.60 291
10035.55 267
10036.49 268
10037.44 308
10038.38 297
10039.33 292
10040.27 246
10041.22 267
10042.17 312
10043.11 273
10044.06 252
10045.00 324
10045.95 296
10046.90 270
10047.84 254
10048.79 270
10049.73 286
10050.68 279
10051.63 310
10052.57 270
10053.52 264
10054.47 272
10055.41 302
10056.36 302
10057.31 257
10058.25 270
10059.20 283
10060.15 251
10061.09 240
10062.04 239
10062.99 259
10063.93 293
10064.88 270
10065.83 267
10066.77 282
10067.72 266
10068.67 229
10069.61 225
10070.56 245
10071.51 218
10072.46 242
10073.40 271
10074.35 263
10075.30 272
10076.25 259
10077.19 262
10078.14 249
10079.09 253
10080.04 273
10080.98 252
10081.93 242
10082.88 265
10083.83 270
10084.77 246
10085.72 272
10086.67 283
10087.62 290
10088.57 280
10089.51 281
10090.46 262
10091.41 260
10092.36 291
10093.31 274
10094.26 266
10095.20 250
10096.15 247
10097.10 238
10098.05 242
10099.00 250
10099.95 252
10100.89 335
10101.84 326
10102.79 307
10103.74 280
10104.69 292
10105.64 282
10106.59 271
10107.54 263
10108.49 267
10109.43 251
10110.38 252
10111.33 246
10112.28 253
10113.23 275
10114.18 251
10115.13 246
10116.08 268
10117.03 274
10117.98 229
10118.93 226
10119.88 265
10120.83 236
10121.78 246
10122.72 264
10123.67 249
10124.62 224
10125.57 239
10126.52 229
10127.47 227
10128.42 243
10129.37 217
10130.32 279
10131.27 255
10132.22 278
10133.17 296
10134.12 256
10135.07 259
10136.02 269
10136.97 287
10137.92 246
10138.88 216
10139.83 261
10140.78 269
10141.73 260
10142.68 252
10143.63 250
10144.58 269
10145.53 265
10146.48 236
10147.43 243
10148.38 262
10149.33 280
10150.28 257
10151.23 247
10152.19 255
10153.14 254
10154.09 247
10155.04 240
10155.99 255
10156.94 257
10157.89 226
10158.84 230
10159.80 261
10160.75 258
10161.70 267
10162.65 239
10163.60 253
10164.55 250
10165.50 253
10166.46 240
10167.41 277
10168.36 222
10169.31 293
10170.26 300
10171.21 249
10172.17 282
10173.12 238
10174.07 221
10175.02 254
10175.98 273
10176.93 269
10177.88 250
10178.83 240
10179.78 253
10180.74 252
10181.69 241
10182.64 239
10183.59 292
10184.55 268
10185.50 245
10186.45 268
10187.40 275
10188.36 241
10189.31 268
10190.26 237
10191.22 253
10192.17 280
10193.12 250
10194.07 267
10195.03 252
10195.98 268
10196.93 255
10197.89 246
10198.84 253
10199.79 265
10200.75 238
10201.70 306
10202.65 296
10203.61 253
10204.56 237
10205.51 243
10206.47 277
10207.42 237
10208.37 236
10209.33 249
10210.28 254
10211.24 258
10212.19 234
10213.14 234
10214.10 235
10215.05 244
10216.00 260
10216.96 239
10217.91 228
10218.87 265
10219.82 225
10220.78 261
10221.73 231
10222.68 237
10223.64 253
10224.59 228
10225.55 218
10226.50 225
10227.46 238
10228.41 277
10229.37 238
10230.32 223
10231.27 211
10232.23 244
10233.18 217
10234.14 222
10235.09 243
10236.05 247
10237.00 255
10237.96 246
10238.91 237
10239.87 249
10240.82 262
10241.78 271
10242.73 254
10243.69 259
10244.65 241
10245.60 237
10246.56 257
10247.51 248
10248.47 219
10249.42 254
10250.38 282
10251.33 222
10252.29 216
10253.25 221
10254.20 275
10255.16 233
10256.11 245
10257.07 247
10258.02 194
10258.98 226
10259.94 205
10260.89 200
10261.85 218
10262.81 219
10263.76 242
10264.72 245
10265.67 224
10266.63 236
10267.59 265
10268.54 223
10269.50 230
10270.46 257
10271.41 233
10272.37 246
10273.33 231
10274.28 249
10275.24 222
10276.20 257
10277.15 254
10278.11 259
10279.07 208
10280.02 210
10280.98 232
10281.94 242
10282.90 235
10283.85 218
10284.81 244
10285.77 268
10286.72 239
10287.68 246
10288.64 244
10289.60 237
10290.55 223
10291.51 216
10292.47 214
10293.43 218
10294.38 261
10295.34 238
10296.30 224
10297.26 266
10298.22 219
10299.17 229
10300.13 253
10301.09 247
10302.05 206
10303.01 222
10303.96 267
10304.92 250
10305.88 229
10306.84 219
10307.80 255
10308.75 255
10309.71 225
10310.67 194
10311.63 231
10312.59 246
10313.55 228
10314.51 217
10315.46 216
10316.42 213
10317.38 247
10318.34 214
10319.30 220
10320.26 251
10321.22 208
10322.18 230
10323.14 202
10324.09 235
10325.05 223
10326.01 221
10326.97 232
10327.93 217
10328.89 226
10329.85 243
10330.81 247
10331.77 263
10332.73 210
10333.69 222
10334.65 215
10335.61 204
10336.57 235
10337.53 235
10338.49 243
10339.45 243
10340.40 265
10341.36 250
10342.32 234
10343.28 247
10344.24 225
10345.20 251
10346.16 263
10347.12 212
10348.08 256
10349.05 223
10350.01 227
10350.97 214
10351.93 238
10352.89 258
10353.85 239
10354.81 232
10355.77 238
10356.73 233
10357.69 221
10358.65 248
10359.61 222
10360.57 215
10361.53 222
10362.49 229
10363.45 218
10364.41 216
10365.38 221
10366.34 257
10367.30 266
10368.26 224
10369.22 220
10370.18 231
10371.14 219
10372.10 236
10373.06 233
10374.03 210
10374.99 229
10375.95 203
10376.91 223
10377.87 209
10378.83 208
10379.80 245
10380.76 237
10381.72 200
10382.68 199
10383.64 202
10384.60 235
10385.57 241
10386.53 223
10387.49 232
10388.45 239
10389.41 231
10390.38 219
10391.34 217
10392.30 216
10393.26 236
10394.23 219
10395.19 223
10396.15 262
10397.11 234
10398.07 226
10399.04 197
10400.00 206
10400.96 218
10401.93 204
10402.89 252
10403.85 289
10404.81 257
10405.78 216
10406.74 204
10407.70 208
10408.67 239
10409.63 225
10410.59 210
10411.55 206
10412.52 219
10413.48 240
10414.44 216
10415.41 235
10416.37 257
10417.33 245
10418.30 235
10419.26 239
10420.22 274
10421.19 250
10422.15 242
10423.12 236
10424.08 227
10425.04 255
10426.01 220
10426.97 203
10427.93 245
10428.90 228
10429.86 204
10430.83 182
10431.79 189
10432.75 188
10433.72 238
10434.68 218
10435.65 203
10436.61 206
10437.58 222
10438.54 235
10439.50 234
10440.47 202
10441.43 223
10442.40 222
10443.36 200
10444.33 241
10445.29 216
10446.26 198
10447.22 240
10448.19 235
10449.15 224
10450.12 209
10451.08 203
10452.05 215
10453.01 211
10453.98 192
10454.94 203
10455.91 238
10456.87 244
10457.84 237
10458.80 237
10459.77 217
10460.73 228
10461.70 231
10462.66 212
10463.63 218
10464.59 218
10465.56 216
10466.53 195
10467.49 223
10468.46 224
10469.42 222
10470.39 184
10471.35 233
10472.32 224
10473.29 223
10474.25 213
10475.22 216
10476.18 225
10477.15 220
10478.12 208
10479.08 221
10480.05 212
10481.02 233
10481.98 238
10482.95 181
10483.91 217
10484.88 203
10485.85 193
10486.81 211
10487.78 239
10488.75 205
10489.71 211
10490.68 220
10491.65 208
10492.61 227
10493.58 194
10494.55 198
10495.52 206
10496.48 204
10497.45 199
10498.42 226
10499.38 189
10500.35 225
10501.32 228
10502.29 191
10503.25 173
10504.22 216
10505.19 218
10506.16 200
10507.12 197
10508.09 177
10509.06 193
10510.03 184
10510.99 209
10511.96 232
10512.93 248
10513.90 199
10514.87 239
10515.83 201
10516.80 220
10517.77 208
10518.74 205
10519.71 220
10520.67 222
10521.64 207
10522.61 195
10523.58 225
10524.55 201
10525.51 184
10526.48 209
10527.45 208
10528.42 199
10529.39 224
10530.36 220
10531.33 226
10532.29 218
10533.26 215
10534.23 211
10535.20 183
10536.17 214
10537.14 198
10538.11 200
10539.08 176
10540.05 215
10541.01 211
10541.98 228
10542.95 219
10543.92 205
10544.89 200
10545.86 232
10546.83 226
10547.80 203
10548.77 224
10549.74 215
10550.71 212
10551.68 191
10552.65 186
10553.62 205
10554.59 210
10555.56 216
10556.53 227
10557.50 199
10558.47 203
10559.44 247
10560.41 223
10561.38 214
10562.35 183
10563.32 195
10564.29 212
10565.26 207
10566.23 214
10567.20 218
10568.17 208
10569.14 206
10570.11 225
10571.08 246
10572.05 209
10573.02 220
10573.99 237
10574.96 229
10575.93 202
10576.90 229
10577.87 217
10578.84 217
10579.82 200
10580.79 213
10581.76 228
10582.73 204
10583.70 205
10584.67 185
10585.64 184
10586.61 213
10587.58 174
10588.56 179
10589.53 213
10590.50 180
10591.47 169
10592.44 204
10593.41 197
10594.38 220
10595.36 228
10596.33 195
10597.30 213
10598.27 205
10599.24 170
10600.21 173
10601.19 174
10602.16 202
10603.13 199
10604.10 160
10605.07 177
10606.05 182
10607.02 175
10607.99 184
10608.96 165
10609.93 212
10610.91 189
10611.88 184
10612.85 212
10613.82 211
10614.80 228
10615.77 186
10616.74 207
10617.71 215
10618.69 180
10619.66 191
10620.63 193
10621.61 225
10622.58 205
10623.55 204
10624.52 202
10625.50 162
10626.47 211
10627.44 189
10628.42 173
10629.39 168
10630.36 162
10631.34 211
10632.31 200
10633.28 198
10634.26 196
10635.23 221
10636.20 186
10637.18 200
10638.15 190
10639.12 190
10640.10 219
10641.07 191
10642.04 177
10643.02 162
10643.99 201
10644.97 224
10645.94 232
10646.91 185
10647.89 164
10648.86 189
10649.84 225
10650.81 223
10651.78 198
10652.76 200
10653.73 234
10654.71 182
10655.68 196
10656.66 209
10657.63 197
10658.60 197
10659.58 209
10660.55 183
10661.53 194
10662.50 189
10663.48 207
10664.45 218
10665.43 162
10666.40 193
10667.38 226
10668.35 212
10669.33 205
10670.30 182
10671.28 223
10672.25 218
10673.23 197
10674.20 203
10675.18 183
10676.15 180
10677.13 190
10678.10 219
10679.08 189
10680.05 185
10681.03 197
10682.01 192
10682.98 188
10683.96 193
10684.93 211
10685.91 215
10686.88 194
10687.86 200
10688.84 200
10689.81 237
10690.79 192
10691.76 187
10692.74 184
10693.72 179
10694.69 198
10695.67 200
10696.64 187
10697.62 196
10698.60 180
10699.57 201
10700.55 190
10701.53 167
10702.50 188
10703.48 183
10704.46 197
10705.43 176
10706.41 148
10707.39 200
10708.36 232
10709.34 199
10710.32 184
10711.29 207
10712.27 229
10713.25 227
10714.22 181
10715.20 171
10716.18 191
10717.16 198
10718.13 218
10719.11 208
10720.09 189
10721.07 181
10722.04 226
10723.02 176
10724.00 198
10724.98 172
10725.95 192
10726.93 200
10727.91 197
10728.89 207
10729.86 183
10730.84 194
10731.82 170
10732.80 199
10733.78 196
10734.75 209
10735.73 199
10736.71 201
10737.69 181
10738.67 186
10739.64 189
10740.62 179
10741.60 215
10742.58 186
10743.56 176
10744.54 203
10745.51 216
10746.49 199
10747.47 162
10748.45 172
10749.43 211
10750.41 190
10751.39 200
10752.36 164
10753.34 192
10754.32 181
10755.30 212
10756.28 173
10757.26 180
10758.24 220
10759.22 184
10760.20 188
10761.18 169
10762.15 170
10763.13 173
10764.11 175
10765.09 201
10766.07 201
10767.05 183
10768.03 192
10769.01 181
10769.99 191
10770.97 197
10771.95 173
10772.93 171
10773.91 185
10774.89 191
10775.87 189
10776.85 166
10777.83 190
10778.81 183
10779.79 192
10780.77 190
10781.75 203
10782.73 207
10783.71 185
10784.69 184
10785.67 198
10786.65 208
10787.63 212
10788.61 194
10789.59 206
10790.57 193
10791.55 191
10792.53 184
10793.51 176
10794.49 188
10795.47 193
10796.46 198
10797.44 180
10798.42 200
10799.40 193
10800.38 195
10801.36 184
10802.34 195
10803.32 191
10804.30 180
10805.28 172
10806.27 206
10807.25 209
10808.23 215
10809.21 203
10810.19 203
10811.17 209
10812.15 192
10813.14 205
10814.12 182
10815.10 188
10816.08 192
10817.06 182
10818.04 180
10819.03 195
10820.01 213
10820.99 190
10821.97 192
10822.95 242
10823.94 218
10824.92 219
10825.90 199
10826.88 194
10827.86 177
10828.85 185
10829.83 189
10830.81 216
10831.79 200
10832.78 170
10833.76 188
10834.74 184
10835.72 197
10836.71 184
10837.69 204
10838.67 197
10839.65 194
10840.64 179
10841.62 158
10842.60 199
10843.59 187
10844.57 188
10845.55 189
10846.54 185
10847.52 216
10848.50 192
10849.48 175
10850.47 185
10851.45 165
10852.43 209
10853.42 215
10854.40 189
10855.39 159
10856.37 170
10857.35 196
10858.34 188
10859.32 184
10860.30 208
10861.29 215
10862.27 182
10863.25 180
10864.24 168
10865.22 192
10866.21 217
10867.19 221
10868.17 202
10869.16 194
10870.14 164
10871.13 181
10872.11 214
10873.10 188
10874.08 182
10875.06 201
10876.05 191
10877.03 193
10878.02 215
10879.00 210
10879.99 203
10880.97 175
10881.96 183
10882.94 169
10883.93 208
10884.91 201
10885.89 197
10886.88 198
10887.86 174
10888.85 192
10889.83 211
10890.82 200
10891.80 171
10892.79 186
10893.78 214
10894.76 210
10895.75 183
10896.73 215
10897.72 222
10898.70 242
10899.69 213
10900.67 191
10901.66 190
10902.64 186
10903.63 193
10904.62 202
10905.60 174
10906.59 182
10907.57 190
10908.56 202
10909.54 188
10910.53 186
10911.52 174
10912.50 178
10913.49 209
10914.48 187
10915.46 181
10916.45 169
10917.43 200
10918.42 207
10919.41 191
10920.39 181
10921.38 212
10922.37 220
10923.35 239
10924.34 237
10925.33 197
10926.31 198
10927.30 189
10928.29 228
10929.27 239
10930.26 215
10931.25 231
10932.23 212
10933.22 202
10934.21 192
10935.19 228
10936.18 193
10937.17 157
10938.16 179
10939.14 213
10940.13 209
10941.12 175
10942.11 174
10943.09 188
10944.08 198
10945.07 187
10946.06 198
10947.04 215
10948.03 205
10949.02 199
10950.01 218
10950.99 198
10951.98 211
10952.97 173
10953.96 203
10954.95 192
10955.93 197
10956.92 189
10957.91 197
10958.90 198
10959.89 223
10960.87 197
10961.86 214
10962.85 218
10963.84 180
10964.83 201
10965.82 200
10966.81 207
10967.79 183
10968.78 193
10969.77 196
10970.76 195
10971.75 220
10972.74 180
10973.73 156
10974.71 167
10975.70 216
10976.69 216
10977.68 199
10978.67 217
10979.66 209
10980.65 203
10981.64 187
10982.63 165
10983.62 190
10984.61 178
10985.60 207
10986.58 181
10987.57 181
10988.56 187
10989.55 177
10990.54 168
10991.53 187
10992.52 196
10993.51 188
10994.50 174
10995.49 187
10996.48 184
10997.47 196
10998.46 211
10999.45 188
11000.44 196
11001.43 194
11002.42 213
11003.41 200
11004.40 201
11005.39 216
11006.38 193
11007.37 216
11008.36 205
11009.35 184
11010.34 169
11011.33 168
11012.33 201
11013.32 193
11014.31 168
11015.30 162
11016.29 196
11017.28 148
11018.27 169
11019.26 178
11020.25 169
11021.24 196
11022.23 204
11023.22 187
11024.22 178
11025.21 176
11026.20 194
11027.19 186
11028.18 199
11029.17 158
11030.16 191
11031.15 190
11032.15 198
11033.14 190
11034.13 178
11035.12 161
11036.11 173
11037.10 174
11038.10 176
11039.09 176
11040.08 183
11041.07 205
11042.06 197
11043.06 167
11044.05 171
11045.04 193
11046.03 194
11047.02 175
11048.02 160
11049.01 173
11050.00 143
11050.99 186
11051.98 176
11052.98 205
11053.97 182
11054.96 200
11055.95 207
11056.95 209
11057.94 179
11058.93 194
11059.93 184
11060.92 170
11061.91 171
11062.90 182
11063.90 185
11064.89 201
11065.88 184
11066.88 171
11067.87 192
11068.86 186
11069.86 197
11070.85 182
11071.84 168
11072.83 162
11073.83 184
11074.82 164
11075.82 186
11076.81 169
11077.80 204
11078.80 205
11079.79 181
11080.78 180
11081.78 183
11082.77 231
11083.76 185
11084.76 171
11085.75 180
11086.75 159
11087.74 171
11088.73 192
11089.73 208
11090.72 211
11091.72 180
11092.71 180
11093.70 192
11094.70 210
11095.69 198
11096.69 183
11097.68 201
11098.68 204
11099.67 193
11100.67 169
11101.66 212
11102.65 181
11103.65 177
11104.64 202
11105.64 170
11106.63 187
11107.63 175
11108.62 183
11109.62 176
11110.61 196
11111.61 181
11112.60 179
11113.60 168
11114.59 178
11115.59 194
11116.58 197
11117.58 185
11118.57 183
11119.57 191
11120.57 182
11121.56 180
11122.56 184
11123.55 181
11124.55 160
11125.54 192
11126.54 168
11127.54 194
11128.53 200
11129.53 196
11130.52 199
11131.52 196
11132.51 194
11133.51 215
11134.51 174
11135.50 212
11136.50 174
11137.50 190
11138.49 196
11139.49 194
11140.48 184
11141.48 175
11142.48 196
11143.47 183
11144.47 182
11145.47 184
11146.46 180
11147.46 190
11148.46 173
11149.45 187
11150.45 210
11151.45 179
11152.44 203
11153.44 211
11154.44 199
11155.43 174
11156.43 164
11157.43 183
11158.43 167
11159.42 172
11160.42 185
11161.42 163
11162.41 158
11163.41 192
11164.41 211
11165.41 205
11166.40 173
11167.40 167
11168.40 173
11169.40 176
11170.39 171
11171.39 179
11172.39 187
11173.39 172
11174.39 160
11175.38 191
11176.38 193
11177.38 180
11178.38 205
11179.38 150
11180.37 168
11181.37 176
11182.37 183
11183.37 162
11184.37 220
11185.37 183
11186.36 185
11187.36 168
11188.36 197
11189.36 163
11190.36 189
11191.36 194
11192.35 169
11193.35 188
11194.35 178
11195.35 209
11196.35 180
11197.35 172
11198.35 166
11199.35 183
11200.35 196
11201.34 156
11202.34 162
11203.34 196
11204.34 190
11205.34 179
11206.34 197
11207.34 185
11208.34 167
11209.34 171
11210.34 192
11211.34 168
11212.34 155
11213.34 170
11214.34 192
11215.34 166
11216.34 138
11217.34 167
11218.34 196
11219.34 173
11220.34 152
11221.34 163
11222.34 167
11223.34 188
11224.34 162
11225.34 173
11226.34 172
11227.34 188
11228.34 171
11229.34 204
11230.34 194
11231.34 143
11232.34 163
11233.34 172
11234.34 172
11235.34 165
11236.34 169
11237.34 173
11238.34 200
11239.34 182
11240.34 179
11241.34 183
11242.34 184
11243.35 181
11244.35 181
11245.35 149
11246.35 160
11247.35 189
11248.35 193
11249.35 188
11250.35 191
11251.35 203
11252.36 174
11253.36 173
11254.36 183
11255.36 175
11256.36 173
11257.36 170
11258.37 188
11259.37 190
11260.37 175
11261.37 162
11262.37 188
11263.37 181
11264.38 189
11265.38 214
11266.38 205
11267.38 209
11268.38 193
11269.39 179
11270.39 176
11271.39 177
11272.39 183
11273.39 175
11274.40 161
11275.40 166
11276.40 191
11277.40 191
11278.41 187
11279.41 183
11280.41 180
11281.41 199
11282.42 184
11283.42 201
11284.42 212
11285.43 187
11286.43 160
11287.43 174
11288.43 174
11289.44 218
11290.44 189
11291.44 174
11292.45 166
11293.45 212
11294.45 203
11295.46 204
11296.46 185
11297.46 175
11298.47 171
11299.47 181
11300.47 160
11301.48 171
11302.48 191
11303.48 197
11304.49 188
11305.49 166
11306.49 185
11307.50 161
11308.50 162
11309.51 172
11310.51 175
11311.51 170
11312.52 189
11313.52 180
11314.53 180
11315.53 192
11316.53 188
11317.54 205
11318.54 178
11319.55 181
11320.55 182
11321.56 168
11322.56 173
11323.57 211
11324.57 188
11325.57 166
11326.58 153
11327.58 160
11328.59 168
11329.59 159
11330.60 165
11331.60 187
11332.61 175
11333.61 160
11334.62 173
11335.62 154
11336.63 144
11337.63 182
11338.64 207
11339.64 175
11340.65 176
11341.65 169
11342.66 177
11343.66 197
11344.67 173
11345.68 185
11346.68 197
11347.69 171
11348.69 156
11349.70 187
11350.70 162
11351.71 159
11352.72 166
11353.72 169
11354.73 184
11355.73 167
11356.74 146
11357.75 155
11358.75 167
11359.76 168
11360.76 190
11361.77 188
11362.78 164
11363.78 161
11364.79 159
11365.80 156
11366.80 161
11367.81 148
11368.81 194
11369.82 183
11370.83 181
11371.83 164
11372.84 173
11373.85 178
11374.85 182
11375.86 182
11376.87 163
11377.88 171
11378.88 182
11379.89 180
11380.90 177
11381.90 162
11382.91 166
11383.92 150
11384.92 144
11385.93 146
11386.94 151
11387.95 205
11388.95 168
11389.96 151
11390.97 137
11391.98 153
11392.98 138
11393.99 168
11395.00 165
11396.01 163
11397.02 173
11398.02 208
11399.03 172
11400.04 158
11401.05 151
11402.05 160
11403.06 158
11404.07 172
11405.08 172
11406.09 157
11407.10 161
11408.10 173
11409.11 165
11410.12 148
11411.13 160
11412.14 161
11413.15 167
11414.15 163
11415.16 166
11416.17 163
11417.18 174
11418.19 202
11419.20 179
11420.21 206
11421.22 175
11422.22 174
11423.23 158
11424.24 172
11425.25 153
11426.26 167
11427.27 194
11428.28 167
11429.29 165
11430.30 164
11431.31 151
11432.32 169
11433.32 169
11434.33 160
11435.34 164
11436.35 209
11437.36 194
11438.37 177
11439.38 175
11440.39 175
11441.40 181
11442.41 164
11443.42 161
11444.43 160
11445.44 164
11446.45 188
11447.46 221
11448.47 197
11449.48 166
11450.49 143
11451.50 153
11452.51 176
11453.52 149
11454.53 173
11455.54 156
11456.55 181
11457.56 160
11458.57 155
11459.58 184
11460.59 186
11461.61 177
11462.62 181
11463.63 164
11464.64 159
11465.65 157
11466.66 167
11467.67 164
11468.68 174
11469.69 170
11470.70 163
11471.71 170
11472.73 148
11473.74 180
11474.75 170
11475.76 168
11476.77 160
11477.78 157
11478.79 142
11479.80 178
11480.82 175
11481.83 175
11482.84 148
11483.85 155
11484.86 190
11485.87 149
11486.89 188
11487.90 169
11488.91 178
11489.92 172
11490.93 163
11491.95 166
11492.96 168
11493.97 166
11494.98 186
11495.99 182
11497.01 151
11498.02 159
11499.03 146
11500.04 185
11501.05 190
11502.07 182
11503.08 155
11504.09 180
11505.10 175
11506.12 180
11507.13 199
11508.14 201
11509.16 167
11510.17 166
11511.18 167
11512.19 170
11513.21 169
11514.22 158
11515.23 190
11516.25 219
11517.26 167
11518.27 165
11519.29 169
11520.30 167
11521.31 193
11522.33 154
11523.34 208
11524.35 185
11525.37 194
11526.38 196
11527.39 166
11528.41 176
11529.42 161
11530.43 189
11531.45 172
11532.46 188
11533.47 162
11534.49 203
11535.50 189
11536.52 214
11537.53 185
11538.54 176
11539.56 183
11540.57 203
11541.59 197
11542.60 214
11543.61 186
11544.63 196
11545.64 215
11546.66 188
11547.67 205
11548.69 195
11549.70 208
11550.72 197
11551.73 202
11552.75 183
11553.76 196
11554.77 167
11555.79 172
11556.80 195
11557.82 217
11558.83 185
11559.85 195
11560.86 211
11561.88 209
11562.89 174
11563.91 177
11564.92 209
11565.94 180
11566.95 202
11567.97 191
11568.99 178
11570.00 183
11571.02 185
11572.03 188
11573.05 220
11574.06 200
11575.08 193
11576.09 209
11577.11 196
11578.13 202
11579.14 198
11580.16 220
11581.17 209
11582.19 236
11583.21 197
11584.22 228
11585.24 216
11586.25 234
11587.27 235
11588.29 240
11589.30 233
11590.32 258
11591.33 247
11592.35 264
11593.37 253
11594.38 243
11595.40 239
11596.42 269
11597.43 306
11598.45 332
11599.47 316
11600.48 279
11601.50 341
11602.52 296
11603.53 355
11604.55 335
11605.57 309
11606.59 311
11607.60 292
11608.62 287
11609.64 276
11610.65 239
11611.67 244
11612.69 254
11613.71 233
11614.72 238
11615.74 208
11616.76 227
11617.78 229
11618.79 247
11619.81 244
11620.83 238
11621.85 248
11622.86 253
11623.88 218
11624.90 262
11625.92 283
11626.94 277
11627.95 274
11628.97 276
11629.99 303
11631.01 284
11632.03 309
11633.04 295
11634.06 301
11635.08 286
11636.10 286
11637.12 282
11638.14 255
11639.15 245
11640.17 254
11641.19 218
11642.21 219
11643.23 228
11644.25 190
11645.27 212
11646.28 192
11647.30 221
11648.32 196
11649.34 205
11650.36 179
11651.38 209
11652.40 221
11653.42 206
11654.44 184
11655.45 192
11656.47 180
11657.49 200
11658.51 200
11659.53 185
11660.55 193
11661.57 173
11662.59 186
11663.61 199
11664.63 245
11665.65 199
11666.67 198
11667.69 209
11668.71 221
11669.73 190
11670.75 242
11671.77 242
11672.79 188
11673.81 222
11674.83 217
11675.85 202
11676.87 196
11677.89 188
11678.91 176
11679.93 199
11680.95 214
11681.97 211
11682.99 190
11684.01 201
11685.03 205
11686.05 203
11687.07 203
11688.09 222
11689.11 200
11690.13 228
11691.15 213
11692.17 194
11693.20 208
11694.22 163
11695.24 193
11696.26 174
11697.28 205
11698.30 189
11699.32 206
11700.34 183
11701.36 192
11702.38 188
11703.41 201
11704.43 202
11705.45 188
11706.47 206
11707.49 199
11708.51 191
11709.53 242
11710.56 214
11711.58 204
11712.60 224
11713.62 177
11714.64 176
11715.66 195
11716.69 180
11717.71 209
11718.73 215
11719.75 207
11720.77 202
11721.80 247
11722.82 218
11723.84 216
11724.86 186
11725.88 202
11726.91 180
11727.93 185
11728.95 195
11729.97 185
11731.00 161
11732.02 196
11733.04 174
11734.06 179
11735.09 193
11736.11 202
11737.13 186
11738.16 190
11739.18 190
11740.20 194
11741.22 199
11742.25 171
11743.27 206
11744.29 196
11745.32 161
11746.34 163
11747.36 221
11748.39 197
11749.41 179
11750.43 174
11751.46 193
11752.48 205
11753.50 197
11754.53 200
11755.55 181
11756.57 174
11757.60 180
11758.62 163
11759.64 186
11760.67 203
11761.69 171
11762.72 174
11763.74 178
11764.76 199
11765.79 179
11766.81 162
11767.84 158
11768.86 170
11769.88 177
11770.91 172
11771.93 171
11772.96 170
11773.98 167
11775.01 192
11776.03 193
11777.05 187
11778.08 176
11779.10 186
11780.13 177
11781.15 158
11782.18 167
11783.20 167
11784.23 183
11785.25 177
11786.28 206
11787.30 167
11788.33 160
11789.35 155
11790.38 194
11791.40 154
11792.43 172
11793.45 195
11794.48 168
11795.50 173
11796.53 188
11797.55 167
11798.58 195
11799.60 175
11800.63 173
11801.65 176
11802.68 158
11803.71 160
11804.73 168
11805.76 166
11806.78 184
11807.81 155
11808.84 169
11809.86 164
11810.89 168
11811.91 159
11812.94 150
11813.97 162
11814.99 160
11816.02 173
11817.04 176
11818.07 162
11819.10 167
11820.12 172
11821.15 162
11822.18 190
11823.20 184
11824.23 175
11825.25 181
11826.28 200
11827.31 178
11828.33 199
11829.36 150
11830.39 181
11831.42 166
11832.44 169
11833.47 157
11834.50 152
11835.52 166
11836.55 152
11837.58 137
11838.60 165
11839.63 174
11840.66 165
11841.69 167
11842.71 170
11843.74 159
11844.77 156
11845.80 161
11846.82 153
11847.85 182
11848.88 177
11849.91 187
11850.93 189
11851.96 175
11852.99 144
11854.02 165
11855.05 171
11856.07 154
11857.10 161
11858.13 155
11859.16 156
11860.19 146
11861.21 157
11862.24 136
11863.27 157
11864.30 162
11865.33 176
11866.35 189
11867.38 156
11868.41 185
11869.44 163
11870.47 165
11871.50 140
11872.53 174
11873.55 184
11874.58 172
11875.61 162
11876.64 154
11877.67 134
11878.70 148
11879.73 152
11880.76 163
11881.79 171
11882.81 160
11883.84 143
11884.87 147
11885.90 167
11886.93 141
11887.96 126
11888.99 147
11890.02 205
11891.05 158
11892.08 143
11893.11 157
11894.14 160
11895.17 146
11896.20 159
11897.23 153
11898.26 158
11899.29 173
11900.32 160
11901.35 146
11902.38 146
11903.41 172
11904.44 184
11905.47 167
11906.50 167
11907.53 119
11908.56 134
11909.59 168
11910.62 178
11911.65 172
11912.68 149
11913.71 162
11914.74 166
11915.77 146
11916.80 156
11917.83 158
11918.86 151
11919.89 170
11920.92 146
11921.95 159
11922.98 152
11924.01 140
11925.05 177
11926.08 143
11927.11 146
11928.14 136
11929.17 152
11930.20 167
11931.23 158
11932.26 138
11933.29 140
11934.33 135
11935.36 146
11936.39 144
11937.42 147
11938.45 155
11939.48 147
11940.51 145
11941.55 143
11942.58 158
11943.61 145
11944.64 124
11945.67 167
11946.70 146
11947.74 143
11948.77 171
11949.80 158
11950.83 154
11951.86 160
11952.90 146
11953.93 157
11954.96 143
11955.99 144
11957.03 168
11958.06 162
11959.09 161
11960.12 141
11961.16 157
11962.19 173
11963.22 149
11964.25 134
11965.29 148
11966.32 128
11967.35 150
11968.38 163
11969.42 143
11970.45 137
11971.48 112
11972.52 181
11973.55 171
11974.58 160
11975.61 147
11976.65 155
11977.68 146
11978.71 164
11979.75 129
11980.78 147
11981.81 150
11982.85 146
11983.88 156
11984.91 142
11985.95 167
11986.98 146
11988.02 139
11989.05 160
11990.08 139
11991.12 148
11992.15 150
11993.18 129
11994.22 136
11995.25 144
11996.29 168
11997.32 125
11998.35 115
11999.39 116
12000.42 149
12001.46 167
12002.49 162
12003.53 148
12004.56 139
12005.59 158
12006.63 153
12007.66 162
12008.70 163
12009.73 155
12010.77 135
12011.80 139
12012.84 139
12013.87 160
12014.91 151
12015.94 156
12016.98 143
12018.01 148
12019.05 169
12020.08 151
12021.12 172
12022.15 132
12023.19 133
12024.22 164
12025.26 168
12026.29 147
12027.33 131
12028.36 142
12029.40 147
12030.43 163
12031.47 145
12032.50 137
12033.54 124
12034.58 175
12035.61 170
12036.65 141
12037.68 154
12038.72 171
12039.75 154
12040.79 140
12041.83 163
12042.86 135
12043.90 135
12044.93 161
12045.97 158
12047.01 141
12048.04 122
12049.08 156
12050.12 145
12051.15 119
12052.19 122
12053.22 151
12054.26 163
12055.30 145
12056.33 137
12057.37 128
12058.41 154
12059.44 143
12060.48 140
12061.52 120
12062.55 154
12063.59 161
12064.63 167
12065.67 129
12066.70 130
12067.74 150
12068.78 151
12069.81 137
12070.85 142
12071.89 140
12072.93 151
12073.96 155
12075.00 130
12076.04 127
12077.08 137
12078.11 156
12079.15 138
12080.19 139
12081.23 133
12082.26 144
12083.30 147
12084.34 133
12085.38 169
12086.41 151
12087.45 170
12088.49 162
12089.53 146
12090.57 159
12091.60 169
12092.64 155
12093.68 160
12094.72 131
12095.76 130
12096.80 144
12097.83 135
12098.87 135
12099.91 144
12100.95 188
12101.99 145
12103.03 156
12104.07 147
12105.10 153
12106.14 147
12107.18 161
12108.22 146
12109.26 150
12110.30 145
12111.34 149
12112.38 137
12113.42 153
12114.45 143
12115.49 156
12116.53 144
12117.57 145
12118.61 155
12119.65 143
12120.69 161
12121.73 156
12122.77 138
12123.81 122
12124.85 135
12125.89 127
12126.93 147
12127.97 150
12129.01 145
12130.05 136
12131.09 145
12132.13 140
12133.17 132
12134.21 151
12135.25 147
12136.29 143
12137.33 136
12138.37 131
12139.41 127
12140.45 114
12141.49 138
12142.53 126
12143.57 125
12144.61 110
12145.65 140
12146.69 146
12147.73 133
12148.77 126
12149.81 144
12150.85 158
12151.89 135
12152.93 132
12153.97 141
12155.01 138
12156.05 135
12157.10 118
12158.14 127
12159.18 129
12160.22 146
12161.26 131
12162.30 138
12163.34 157
12164.38 158
12165.42 155
12166.47 122
12167.51 137
12168.55 129
12169.59 146
12170.63 133
12171.67 155
12172.71 151
12173.76 155
12174.80 133
12175.84 147
12176.88 130
12177.92 139
12178.96 139
12180.01 149
12181.05 151
12182.09 135
12183.13 148
12184.17 135
12185.22 144
12186.26 154
12187.30 159
12188.34 140
12189.39 154
12190.43 138
12191.47 170
12192.51 137
12193.56 100
12194.60 137
12195.64 139
12196.68 138
12197.73 126
12198.77 151
12199.81 136
12200.85 137
12201.90 163
12202.94 151
12203.98 130
12205.03 138
12206.07 129
12207.11 147
12208.16 132
12209.20 155
12210.24 153
12211.28 130
12212.33 144
12213.37 145
12214.41 149
12215.46 153
12216.50 130
12217.55 131
12218.59 143
12219.63 152
12220.68 149
12221.72 129
12222.76 141
12223.81 129
12224.85 162
12225.89 156
12226.94 110
12227.98 143
12229.03 149
12230.07 142
12231.11 134
12232.16 129
12233.20 156
12234.25 161
12235.29 136
12236.34 131
12237.38 142
12238.42 129
12239.47 148
12240.51 127
12241.56 136
12242.60 140
12243.65 130
12244.69 144
12245.74 164
12246.78 129
12247.83 132
12248.87 158
12249.92 146
12250.96 138
12252.01 145
12253.05 147
12254.10 144
12255.14 140
12256.19 137
12257.23 148
12258.28 136
12259.32 147
12260.37 135
12261.41 129
12262.46 140
12263.50 137
12264.55 142
12265.59 127
12266.64 125
12267.69 123
12268.73 151
12269.78 126
12270.82 149
12271.87 124
12272.92 118
12273.96 107
12275.01 122
12276.05 160
12277.10 151
12278.15 158
12279.19 121
12280.24 156
12281.28 160
12282.33 145
12283.38 135
12284.42 138
12285.47 132
12286.52 124
12287.56 110
12288.61 122
12289.66 141
12290.70 156
12291.75 124
12292.80 137
12293.84 148
12294.89 136
12295.94 150
12296.98 139
12298.03 138
12299.08 128
12300.12 136
12301.17 135
12302.22 132
12303.27 138
12304.31 148
12305.36 170
12306.41 144
12307.45 125
12308.50 132
12309.55 144
12310.60 130
12311.64 168
12312.69 134
12313.74 119
12314.79 137
12315.83 117
12316.88 130
12317.93 106
12318.98 113
12320.03 131
12321.07 141
12322.12 126
12323.17 149
12324.22 118
12325.27 140
12326.31 153
12327.36 144
12328.41 141
12329.46 136
12330.51 140
12331.56 123
12332.60 139
12333.65 106
12334.70 116
12335.75 135
12336.80 139
12337.85 145
12338.90 140
12339.94 126
12340.99 125
12342.04 154
12343.09 133
12344.14 132
12345.19 138
12346.24 144
12347.29 151
12348.34 124
12349.38 118
12350.43 124
12351.48 129
12352.53 135
12353.58 131
12354.63 125
12355.68 133
12356.73 126
12357.78 121
12358.83 116
12359.88 115
12360.93 113
12361.98 139
12363.03 118
12364.08 126
12365.13 129
12366.18 132
12367.23 142
12368.28 109
12369.33 130
12370.38 147
12371.43 142
12372.48 145
12373.53 119
12374.58 109
12375.63 120
12376.68 154
12377.73 125
12378.78 139
12379.83 131
12380.88 131
12381.93 114
12382.98 150
12384.03 130
12385.08 124
12386.13 141
12387.18 148
12388.23 129
12389.29 145
12390.34 142
12391.39 138
12392.44 117
12393.49 119
12394.54 139
12395.59 150
12396.64 138
12397.69 101
12398.74 136
12399.80 120
12400.85 125
12401.90 142
12402.95 134
12404.00 124
12405.05 143
12406.10 155
12407.16 139
12408.21 136
12409.26 134
12410.31 134
12411.36 159
12412.42 142
12413.47 156
12414.52 136
12415.57 113
12416.62 141
12417.67 150
12418.73 134
12419.78 145
12420.83 137
12421.88 133
12422.94 133
12423.99 117
12425.04 123
12426.09 127
12427.15 131
12428.20 132
12429.25 130
12430.30 126
12431.36 139
12432.41 122
12433.46 136
12434.51 132
12435.57 141
12436.62 127
12437.67 134
12438.73 105
12439.78 120
12440.83 128
12441.88 118
12442.94 103
12443.99 136
12445.04 127
12446.10 148
12447.15 129
12448.20 144
12449.26 137
12450.31 133
12451.36 145
12452.42 143
12453.47 139
12454.52 135
12455.58 135
12456.63 147
12457.69 130
12458.74 146
12459.79 147
12460.85 158
12461.90 151
12462.96 117
12464.01 155
12465.06 154
12466.12 164
12467.17 117
12468.23 118
12469.28 142
12470.33 162
12471.39 163
12472.44 153
12473.50 140
12474.55 151
12475.61 143
12476.66 146
12477.72 147
12478.77 120
12479.82 160
12480.88 153
12481.93 141
12482.99 118
12484.04 124
12485.10 116
12486.15 146
12487.21 122
12488.26 153
12489.32 143
12490.37 159
12491.43 151
12492.48 185
12493.54 203
12494.59 171
12495.65 184
12496.71 180
12497.76 144
12498.82 150
12499.87 148
12500.93 149
12501.98 135
12503.04 120
12504.09 153
12505.15 130
12506.21 139
12507.26 143
12508.32 150
12509.37 135
12510.43 152
12511.49 155
12512.54 131
12513.60 138
12514.65 117
12515.71 157
12516.77 139
12517.82 141
12518.88 156
12519.94 141
12520.99 141
12522.05 155
12523.11 150
12524.16 128
12525.22 134
12526.27 145
12527.33 147
12528.39 147
12529.45 118
12530.50 143
12531.56 131
12532.62 131
12533.67 120
12534.73 132
12535.79 141
12536.84 143
12537.90 125
12538.96 115
12540.02 152
12541.07 152
12542.13 161
12543.19 144
12544.24 138
12545.30 134
12546.36 133
12547.42 145
12548.47 141
12549.53 121
12550.59 125
12551.65 136
12552.71 152
12553.76 152
12554.82 150
12555.88 153
12556.94 118
12558.00 135
12559.05 127
12560.11 157
12561.17 152
12562.23 140
12563.29 147
12564.34 122
12565.40 145
12566.46 141
12567.52 141
12568.58 149
12569.64 139
12570.69 152
12571.75 147
12572.81 159
12573.87 141
12574.93 156
12575.99 138
12577.05 145
12578.11 129
12579.16 164
12580.22 164
12581.28 189
12582.34 147
12583.40 132
12584.46 140
12585.52 135
12586.58 158
12587.64 134
12588.70 133
12589.76 155
12590.81 147
12591.87 128
12592.93 133
12593.99 120
12595.05 132
12596.11 137
12597.17 155
12598.23 116
12599.29 134
12600.35 134
12601.41 131
12602.47 114
12603.53 119
12604.59 145
12605.65 148
12606.71 151
12607.77 143
12608.83 125
12609.89 144
12610.95 175
12612.01 142
12613.07 141
12614.13 130
12615.19 145
12616.25 149
12617.31 138
12618.37 146
12619.43 130
12620.50 151
12621.56 126
12622.62 133
12623.68 118
12624.74 165
12625.80 133
12626.86 148
12627.92 121
12628.98 135
12630.04 154
12631.10 138
12632.17 120
12633.23 128
12634.29 131
12635.35 145
12636.41 147
12637.47 144
12638.53 128
12639.59 139
12640.66 146
12641.72 140
12642.78 122
12643.84 120
12644.90 134
12645.96 139
12647.03 117
12648.09 140
12649.15 177
12650.21 143
12651.27 146
12652.34 178
12653.40 170
12654.46 159
12655.52 157
12656.58 133
12657.65 129
12658.71 137
12659.77 143
12660.83 158
12661.89 150
12662.96 154
12664.02 133
12665.08 142
12666.14 128
12667.21 138
12668.27 127
12669.33 138
12670.40 134
12671.46 138
12672.52 140
12673.58 116
12674.65 120
12675.71 108
12676.77 141
12677.84 132
12678.90 142
12679.96 130
12681.02 152
12682.09 144
12683.15 147
12684.21 146
12685.28 145
12686.34 147
12687.40 143
12688.47 119
12689.53 124
12690.60 127
12691.66 147
12692.72 154
12693.79 154
12694.85 146
12695.91 148
12696.98 143
12698.04 112
12699.11 135
12700.17 143
12701.23 160
12702.30 161
12703.36 167
12704.43 135
12705.49 154
12706.55 142
12707.62 154
12708.68 148
12709.75 155
12710.81 123
12711.88 130
12712.94 147
12714.01 125
12715.07 129
12716.13 158
12717.20 163
12718.26 170
12719.33 139
12720.39 151
12721.46 137
12722.52 112
12723.59 140
12724.65 160
12725.72 124
12726.78 131
12727.85 137
12728.91 133
12729.98 110
12731.04 141
12732.11 153
12733.18 135
12734.24 142
12735.31 157
12736.37 138
12737.44 128
12738.50 130
12739.57 123
12740.63 138
12741.70 121
12742.77 154
12743.83 129
12744.90 122
12745.96 114
12747.03 155
12748.09 135
12749.16 125
12750.23 140
12751.29 136
12752.36 106
12753.43 132
12754.49 142
12755.56 134
12756.62 142
12757.69 136
12758.76 118
12759.82 135
12760.89 127
12761.96 134
12763.02 123
12764.09 129
12765.16 124
12766.22 111
12767.29 136
12768.36 140
12769.42 144
12770.49 136
12771.56 136
12772.62 147
12773.69 123
12774.76 135
12775.83 133
12776.89 128
12777.96 124
12779.03 131
12780.10 150
12781.16 129
12782.23 121
12783.30 140
12784.37 130
12785.43 129
12786.50 130
12787.57 144
12788.64 126
12789.70 141
12790.77 142
12791.84 142
12792.91 126
12793.97 124
12795.04 141
12796.11 138
12797.18 132
12798.25 128
12799.31 140
12800.38 130
12801.45 115
12802.52 119
12803.59 121
12804.66 109
12805.72 118
12806.79 135
12807.86 132
12808.93 110
12810.00 105
12811.07 130
12812.14 154
12813.20 121
12814.27 133
12815.34 127
12816.41 109
12817.48 118
12818.55 121
12819.62 122
12820.69 108
12821.76 137
12822.83 122
12823.89 115
12824.96 105
12826.03 131
12827.10 119
12828.17 130
12829.24 143
12830.31 144
12831.38 127
12832.45 144
12833.52 123
12834.59 123
12835.66 129
12836.73 122
12837.80 137
12838.87 140
12839.94 133
12841.01 104
12842.08 129
12843.15 125
12844.22 123
12845.29 143
12846.36 106
12847.43 135
12848.50 123
12849.57 141
12850.64 137
12851.71 129
12852.78 117
12853.85 125
12854.92 108
12855.99 125
12857.06 96
12858.13 125
12859.20 132
12860.27 133
12861.34 117
12862.41 111
12863.48 114
12864.56 147
12865.63 127
12866.70 98
12867.77 122
12868.84 127
12869.91 112
12870.98 120
12872.05 119
12873.12 125
12874.20 101
12875.27 107
12876.34 115
12877.41 128
12878.48 158
12879.55 126
12880.62 127
12881.70 120
12882.77 122
12883.84 132
12884.91 137
12885.98 111
12887.05 115
12888.13 135
12889.20 100
12890.27 108
12891.34 100
12892.41 113
12893.49 126
12894.56 109
12895.63 129
12896.70 131
12897.77 107
12898.85 115
12899.92 103
12900.99 147
12902.06 120
12903.14 111
12904.21 127
12905.28 98
12906.35 94
12907.43 101
12908.50 121
12909.57 150
12910.64 124
12911.72 115
12912.79 110
12913.86 101
12914.94 109
12916.01 129
12917.08 136
12918.16 114
12919.23 99
12920.30 142
12921.37 108
12922.45 111
12923.52 124
12924.59 123
12925.67 106
12926.74 123
12927.82 105
12928.89 112
12929.96 104
12931.04 118
12932.11 120
12933.18 93
12934.26 105
12935.33 142
12936.40 137
12937.48 116
12938.55 97
12939.63 105
12940.70 113
12941.77 124
12942.85 109
12943.92 119
12945.00 117
12946.07 134
12947.15 140
12948.22 135
12949.29 131
12950.37 148
12951.44 123
12952.52 130
12953.59 108
12954.67 119
12955.74 107
12956.82 135
12957.89 130
12958.97 125
12960.04 96
12961.12 107
12962.19 103
12963.27 118
12964.34 117
12965.42 106
12966.49 128
12967.57 109
12968.64 126
12969.72 102
12970.79 120
12971.87 122
12972.94 116
12974.02 111
12975.09 123
12976.17 131
12977.24 131
12978.32 95
12979.40 116
12980.47 135
12981.55 112
12982.62 115
12983.70 122
12984.77 122
12985.85 121
12986.93 126
12988.00 118
12989.08 98
12990.15 120
12991.23 103
12992.31 128
12993.38 128
12994.46 131
12995.54 127
12996.61 125
12997.69 132
12998.76 127
12999.84 121
13000.92 122
13001.99 100
13003.07 116
13004.15 112
13005.22 110
13006.30 108
13007.38 112
13008.45 136
13009.53 132
13010.61 114
13011.69 122
13012.76 130
13013.84 128
13014.92 116
13015.99 101
13017.07 119
13018.15 136
13019.23 109
13020.30 118
13021.38 122
13022.46 121
13023.54 111
13024.61 108
13025.69 141
13026.77 117
13027.85 109
13028.92 134
13030.00 109
13031.08 115
13032.16 130
13033.23 116
13034.31 119
13035.39 111
13036.47 92
13037.55 120
13038.62 130
13039.70 148
13040.78 120
13041.86 120
13042.94 136
13044.02 126
13045.09 106
13046.17 119
13047.25 108
13048.33 123
13049.41 122
13050.49 139
13051.57 111
13052.64 136
13053.72 125
13054.80 132
13055.88 121
13056.96 108
13058.04 124
13059.12 105
13060.20 120
13061.27 101
13062.35 122
13063.43 109
13064.51 142
13065.59 132
13066.67 130
13067.75 108
13068.83 99
13069.91 134
13070.99 105
13072.07 125
13073.15 124
13074.23 141
13075.31 100
13076.39 116
13077.47 111
13078.55 101
13079.63 113
13080.71 130
13081.79 121
13082.86 118
13083.94 116
13085.02 121
13086.11 120
13087.19 113
13088.27 114
13089.35 129
13090.43 113
13091.51 108
13092.59 106
13093.67 111
13094.75 116
13095.83 96
13096.91 116
13097.99 112
13099.07 100
13100.15 114
13101.23 124
13102.31 117
13103.39 108
13104.47 124
13105.55 117
13106.63 115
13107.72 92
13108.80 103
13109.88 112
13110.96 112
13112.04 102
13113.12 139
13114.20 129
13115.28 122
13116.37 126
13117.45 117
13118.53 123
13119.61 123
13120.69 112
13121.77 118
13122.85 142
13123.94 114
13125.02 110
13126.10 137
13127.18 121
13128.26 96
13129.34 119
13130.43 129
13131.51 107
13132.59 114
13133.67 112
13134.75 122
13135.84 117
13136.92 112
13138.00 118
13139.08 99
13140.17 93
13141.25 112
13142.33 121
13143.41 107
13144.49 106
13145.58 119
13146.66 123
13147.74 118
13148.83 89
13149.91 116
13150.99 102
13152.07 106
13153.16 114
13154.24 121
13155.32 114
13156.41 108
13157.49 109
13158.57 111
13159.65 97
13160.74 96
13161.82 95
13162.90 104
13163.99 128
13165.07 117
13166.15 112
13167.24 110
13168.32 111
13169.40 140
13170.49 129
13171.57 109
13172.66 99
13173.74 95
13174.82 117
13175.91 102
13176.99 117
13178.07 112
13179.16 117
13180.24 130
13181.33 104
13182.41 116
13183.49 95
13184.58 129
13185.66 129
13186.75 124
13187.83 108
13188.91 99
13190.00 115
13191.08 109
13192.17 118
13193.25 151
13194.34 115
13195.42 122
13196.51 114
13197.59 117
13198.68 103
13199.76 109
13200.85 96
13201.93 87
13203.02 107
13204.10 116
13205.19 104
13206.27 111
13207.36 92
13208.44 88
13209.53 129
13210.61 136
13211.70 109
13212.78 99
13213.87 98
13214.95 125
13216.04 109
13217.12 95
13218.21 91
13219.29 113
13220.38 107
13221.47 99
13222.55 89
13223.64 125
13224.72 112
13225.81 105
13226.89 95
13227.98 87
13229.07 92
13230.15 120
13231.24 126
13232.32 92
13233.41 98
13234.50 99
13235.58 124
13236.67 96
13237.76 103
13238.84 109
13239.93 123
13241.01 100
13242.10 96
13243.19 88
13244.27 121
13245.36 116
13246.45 92
13247.53 96
13248.62 97
13249.71 111
13250.79 104
13251.88 91
13252.97 92
13254.06 100
13255.14 102
13256.23 132
13257.32 95
13258.40 103
13259.49 88
13260.58 103
13261.67 96
13262.75 91
13263.84 94
13264.93 121
13266.02 103
13267.10 105
13268.19 97
13269.28 91
13270.37 120
13271.45 113
13272.54 105
13273.63 95
13274.72 127
13275.80 111
13276.89 86
13277.98 96
13279.07 114
13280.16 105
13281.24 111
13282.33 93
13283.42 103
13284.51 115
13285.60 123
13286.69 93
13287.77 93
13288.86 105
13289.95 98
13291.04 117
13292.13 103
13293.22 122
13294.31 94
13295.39 90
13296.48 94
13297.57 95
13298.66 105
13299.75 107
13300.84 99
13301.93 93
13303.02 85
13304.11 103
13305.19 107
13306.28 106
13307.37 100
13308.46 97
13309.55 106
13310.64 97
13311.73 110
13312.82 88
13313.91 123
13315.00 96
13316.09 81
13317.18 114
13318.27 107
13319.36 97
13320.45 101
13321.54 109
13322.63 79
13323.72 119
13324.81 120
13325.90 121
13326.99 110
13328.08 90
13329.17 118
13330.26 105
13331.35 119
13332.44 94
13333.53 102
13334.62 98
13335.71 129
13336.80 104
13337.89 96
13338.98 115
13340.07 121
13341.16 101
13342.25 97
13343.34 94
13344.43 118
13345.52 99
13346.61 121
13347.70 107
13348.79 102
13349.89 108
13350.98 106
13352.07 114
13353.16 106
13354.25 88
13355.34 82
13356.43 91
13357.52 101
13358.61 112
13359.71 84
13360.80 95
13361.89 101
13362.98 88
13364.07 72
13365.16 96
13366.26 114
13367.35 115
13368.44 107
13369.53 111
13370.62 113
13371.71 97
13372.81 105
13373.90 109
13374.99 101
13376.08 122
13377.17 122
13378.27 99
13379.36 87
13380.45 86
13381.54 100
13382.63 83
13383.73 120
13384.82 106
13385.91 98
13387.00 77
13388.10 95
13389.19 111
13390.28 102
13391.37 92
13392.47 106
13393.56 96
13394.65 92
13395.75 99
13396.84 100
13397.93 81
13399.02 97
13400.12 112
13401.21 112
13402.30 101
13403.40 70
13404.49 81
13405.58 100
13406.68 84
13407.77 105
13408.86 95
13409.96 87
13411.05 105
13412.14 108
13413.24 87
13414.33 94
13415.42 95
13416.52 111
13417.61 97
13418.70 104
13419.80 88
13420.89 92
13421.99 110
13423.08 107
13424.17 110
13425.27 101
13426.36 100
13427.46 91
13428.55 104
13429.64 85
13430.74 86
13431.83 96
13432.93 101
13434.02 106
13435.12 116
13436.21 90
13437.30 89
13438.40 110
13439.49 90
13440.59 116
13441.68 97
13442.78 105
13443.87 101
13444.97 128
13446.06 108
13447.16 103
13448.25 92
13449.35 102
13450.44 87
13451.54 93
13452.63 89
13453.73 76
13454.82 90
13455.92 115
13457.01 89
13458.11 82
13459.20 104
13460.30 100
13461.39 126
13462.49 85
13463.59 76
13464.68 93
13465.78 121
13466.87 106
13467.97 91
13469.06 78
13470.16 84
13471.26 104
13472.35 91
13473.45 97
13474.54 81
13475.64 102
13476.74 110
13477.83 103
13478.93 78
13480.03 109
13481.12 113
13482.22 103
13483.31 90
13484.41 72
13485.51 95
13486.60 121
13487.70 102
13488.80 76
13489.89 82
13490.99 93
13492.09 140
13493.18 95
13494.28 77
13495.38 72
13496.47 111
13497.57 99
13498.67 99
13499.77 98
13500.86 109
13501.96 90
13503.06 93
13504.15 108
13505.25 89
13506.35 122
13507.45 99
13508.54 107
13509.64 83
13510.74 105
13511.84 104
13512.93 89
13514.03 82
13515.13 102
13516.23 102
13517.32 117
13518.42 115
13519.52 88
13520.62 95
13521.72 92
13522.81 106
13523.91 90
13525.01 80
13526.11 75
13527.21 135
13528.30 93
13529.40 84
13530.50 111
13531.60 89
13532.70 71
13533.80 108
13534.89 83
13535.99 90
13537.09 110
13538.19 123
13539.29 116
13540.39 87
13541.49 104
13542.58 113
13543.68 91
13544.78 78
13545.88 104
13546.98 93
13548.08 101
13549.18 98
13550.28 96
13551.38 87
13552.48 118
13553.58 94
13554.67 87
13555.77 91
13556.87 94
13557.97 108
13559.07 95
13560.17 98
13561.27 97
13562.37 115
13563.47 72
13564.57 79
13565.67 85
13566.77 107
13567.87 96
13568.97 93
13570.07 113
13571.17 83
13572.27 80
13573.37 94
13574.47 90
13575.57 89
13576.67 104
13577.77 113
13578.87 95
13579.97 106
13581.07 108
13582.17 101
13583.27 99
13584.37 67
13585.47 91
13586.57 91
13587.67 107
13588.77 92
13589.88 97
13590.98 90
13592.08 91
13593.18 106
13594.28 84
13595.38 95
13596.48 86
13597.58 111
13598.68 111
13599.78 99
13600.88 83
13601.99 115
13603.09 90
13604.19 116
13605.29 91
13606.39 102
13607.49 110
13608.59 97
13609.70 79
13610.80 93
13611.90 108
13613.00 110
13614.10 95
13615.20 103
13616.31 96
13617.41 99
13618.51 90
13619.61 109
13620.71 90
13621.82 81
13622.92 98
13624.02 102
13625.12 97
13626.22 85
13627.33 74
13628.43 92
13629.53 86
13630.63 92
13631.74 102
13632.84 103
13633.94 105
13635.04 105
13636.15 79
13637.25 126
13638.35 108
13639.45 114
13640.56 99
13641.66 80
13642.76 100
13643.87 115
13644.97 114
13646.07 77
13647.17 115
13648.28 90
13649.38 94
13650.48 118
13651.59 90
13652.69 99
13653.79 109
13654.90 113
13656.00 120
13657.10 97
13658.21 89
13659.31 92
13660.41 93
13661.52 99
13662.62 94
13663.72 97
13664.83 96
13665.93 80
13667.04 78
13668.14 100
13669.24 81
13670.35 100
13671.45 103
13672.56 92
13673.66 103
13674.76 95
13675.87 97
13676.97 96
13678.08 93
13679.18 79
13680.29 114
13681.39 109
13682.49 85
13683.60 71
13684.70 110
13685.81 110
13686.91 102
13688.02 99
13689.12 97
13690.23 106
13691.33 107
13692.44 85
13693.54 102
13694.65 92
13695.75 90
13696.86 101
13697.96 99
13699.07 110
13700.17 88
13701.28 122
13702.38 108
13703.49 96
13704.59 93
13705.70 91
13706.80 116
13707.91 91
13709.02 97
13710.12 82
13711.23 71
13712.33 101
13713.44 104
13714.54 94
13715.65 110
13716.76 74
13717.86 107
13718.97 111
13720.07 105
13721.18 95
13722.29 91
13723.39 100
13724.50 88
13725.60 80
13726.71 87
13727.82 84
13728.92 97
13730.03 84
13731.14 79
13732.24 101
13733.35 107
13734.46 92
13735.56 77
13736.67 100
13737.78 99
13738.88 110
13739.99 99
13741.10 101
13742.20 106
13743.31 115
13744.42 95
13745.52 104
13746.63 98
13747.74 86
13748.84 94
13749.95 94
13751.06 102
13752.17 110
13753.27 99
13754.38 110
13755.49 127
13756.60 121
13757.70 93
13758.81 86
13759.92 115
13761.03 111
13762.13 100
13763.24 108
13764.35 97
13765.46 109
13766.57 108
13767.67 92
13768.78 96
13769.89 107
13771.00 97
13772.11 100
13773.21 84
13774.32 93
13775.43 116
13776.54 93
13777.65 104
13778.75 99
13779.86 113
13780.97 97
13782.08 97
13783.19 102
13784.30 91
13785.41 94
13786.51 88
13787.62 95
13788.73 108
13789.84 98
13790.95 94
13792.06 106
13793.17 97
13794.28 71
13795.39 84
13796.49 108
13797.60 124
13798.71 104
13799.82 74
13800.93 104
13802.04 108
13803.15 109
13804.26 98
13805.37 74
13806.48 85
13807.59 115
13808.70 96
13809.81 99
13810.92 107
13812.03 96
13813.14 102
13814.25 97
13815.36 102
13816.47 102
13817.58 118
13818.69 98
13819.80 115
13820.91 82
13822.02 109
13823.13 116
13824.24 105
13825.35 94
13826.46 108
13827.57 108
13828.68 100
13829.79 101
13830.90 110
13832.01 91
13833.12 89
13834.23 107
13835.34 83
13836.45 96
13837.56 96
13838.67 111
13839.78 103
13840.89 105
13842.01 112
13843.12 106
13844.23 111
13845.34 113
13846.45 105
13847.56 100
13848.67 99
13849.78 112
13850.89 104
13852.01 90
13853.12 106
13854.23 112
13855.34 112
13856.45 111
13857.56 97
13858.67 94
13859.79 95
13860.90 108
13862.01 79
13863.12 93
13864.23 99
13865.34 110
13866.46 96
13867.57 91
13868.68 92
13869.79 103
13870.90 130
13872.02 91
13873.13 72
13874.24 97
13875.35 99
13876.47 89
13877.58 100
13878.69 111
13879.80 121
13880.92 108
13882.03 113
13883.14 83
13884.25 97
13885.37 99
13886.48 105
13887.59 120
13888.70 96
13889.82 119
13890.93 120
13892.04 123
13893.16 128
13894.27 107
13895.38 98
13896.49 91
13897.61 94
13898.72 112
13899.83 115
13900.95 114
13902.06 118
13903.17 87
13904.29 87
13905.40 99
13906.51 104
13907.63 108
13908.74 92
13909.85 92
13910.97 112
13912.08 108
13913.20 94
13914.31 100
13915.42 111
13916.54 77
13917.65 106
13918.77 93
13919.88 63
13920.99 89
13922.11 121
13923.22 97
13924.34 97
13925.45 93
13926.56 101
13927.68 79
13928.79 84
13929.91 90
13931.02 108
13932.14 119
13933.25 99
13934.37 103
13935.48 91
13936.60 98
13937.71 127
13938.83 109
13939.94 97
13941.05 103
13942.17 112
13943.28 107
13944.40 91
13945.51 105
13946.63 93
13947.75 110
13948.86 99
13949.98 79
13951.09 118
13952.21 120
13953.32 139
13954.44 114
13955.55 100
13956.67 99
13957.78 107
13958.90 115
13960.01 119
13961.13 110
13962.25 106
13963.36 105
13964.48 84
13965.59 81
13966.71 99
13967.83 102
13968.94 78
13970.06 82
13971.17 76
13972.29 91
13973.41 103
13974.52 89
13975.64 93
13976.75 91
13977.87 104
13978.99 106
13980.10 82
13981.22 70
13982.34 93
13983.45 73
13984.57 103
13985.69 82
13986.80 78
13987.92 80
13989.04 96
13990.15 102
13991.27 88
13992.39 71
13993.50 104
13994.62 108
13995.74 95
13996.86 92
13997.97 84
13999.09 79
14000.21 103
14001.33 96
14002.44 103
14003.56 84
14004.68 92
14005.79 107
14006.91 92
14008.03 102
14009.15 78
14010.27 84
14011.38 88
14012.50 83
14013.62 83
14014.74 94
14015.85 100
14016.97 97
14018.09 97
14019.21 87
14020.33 109
14021.44 90
14022.56 81
14023.68 97
14024.80 79
14025.92 80
14027.04 104
14028.15 97
14029.27 89
14030.39 87
14031.51 100
14032.63 106
14033.75 81
14034.86 97
14035.98 95
14037.10 107
14038.22 74
14039.34 85
14040.46 97
14041.58 95
14042.70 89
14043.82 91
14044.93 79
14046.05 100
14047.17 96
14048.29 125
14049.41 87
14050.53 81
14051.65 93
14052.77 84
14053.89 79
14055.01 93
14056.13 91
14057.25 94
14058.37 92
14059.49 106
14060.61 97
14061.73 79
14062.85 99
14063.97 93
14065.09 87
14066.20 76
14067.32 99
14068.44 94
14069.56 85
14070.68 100
14071.81 106
14072.93 121
14074.05 92
14075.17 81
14076.29 90
14077.41 101
14078.53 89
14079.65 79
14080.77 117
14081.89 97
14083.01 85
14084.13 94
14085.25 96
14086.37 98
14087.49 102
14088.61 106
14089.73 111
14090.85 77
14091.97 90
14093.10 105
14094.22 129
14095.34 92
14096.46 95
14097.58 97
14098.70 106
14099.82 102
14100.94 92
14102.07 102
14103.19 88
14104.31 110
14105.43 88
14106.55 93
14107.67 83
14108.79 93
14109.92 112
14111.04 116
14112.16 80
14113.28 78
14114.40 87
14115.52 91
14116.65 109
14117.77 89
14118.89 90
14120.01 93
14121.13 80
14122.26 88
14123.38 81
14124.50 96
14125.62 97
14126.75 81
14127.87 94
14128.99 102
14130.11 93
14131.24 91
14132.36 89
14133.48 91
14134.60 77
14135.73 100
14136.85 108
14137.97 95
14139.09 84
14140.22 109
14141.34 79
14142.46 65
14143.59 82
14144.71 96
14145.83 110
14146.95 121
14148.08 102
14149.20 107
14150.32 104
14151.45 102
14152.57 92
14153.69 76
14154.82 104
14155.94 90
14157.06 97
14158.19 96
14159.31 96
14160.44 76
14161.56 98
14162.68 110
14163.81 95
14164.93 94
14166.05 99
14167.18 98
14168.30 105
14169.43 89
14170.55 91
14171.67 85
14172.80 104
14173.92 100
14175.05 78
14176.17 70
14177.30 71
14178.42 86
14179.54 91
14180.67 89
14181.79 91
14182.92 97
14184.04 101
14185.17 107
14186.29 86
14187.42 109
14188.54 102
14189.67 124
14190.79 107
14191.92 73
14193.04 90
14194.17 99
14195.29 101
14196.42 100
14197.54 91
14198.67 102
14199.79 111
14200.92 76
14202.04 82
14203.17 79
14204.29 101
14205.42 93
14206.54 107
14207.67 93
14208.79 105
14209.92 99
14211.05 97
14212.17 99
14213.30 83
14214.42 84
14215.55 79
14216.67 89
14217.80 77
14218.93 91
14220.05 78
14221.18 121
14222.30 102
14223.43 103
14224.56 105
14225.68 99
14226.81 93
14227.94 98
14229.06 94
14230.19 97
14231.32 94
14232.44 115
14233.57 94
14234.70 89
14235.82 92
14236.95 111
14238.08 95
14239.20 101
14240.33 108
14241.46 89
14242.58 91
14243.71 84
14244.84 95
14245.96 110
14247.09 92
14248.22 82
14249.34 89
14250.47 89
14251.60 68
14252.73 87
14253.85 74
14254.98 90
14256.11 99
14257.24 92
14258.36 106
14259.49 78
14260.62 91
14261.75 73
14262.87 91
14264.00 87
14265.13 91
14266.26 95
14267.39 107
14268.51 78
14269.64 97
14270.77 83
14271.90 72
14273.03 85
14274.15 94
14275.28 84
14276.41 89
14277.54 74
14278.67 98
14279.80 97
14280.92 91
14282.05 94
14283.18 90
14284.31 103
14285.44 82
14286.57 108
14287.70 108
14288.82 87
14289.95 84
14291.08 100
14292.21 92
14293.34 102
14294.47 99
14295.60 81
14296.73 74
14297.86 92
14298.99 79
14300.11 89
14301.24 94
14302.37 98
14303.50 71
14304.63 87
14305.76 96
14306.89 95
14308.02 93
14309.15 101
14310.28 87
14311.41 68
14312.54 95
14313.67 106
14314.80 104
14315.93 91
14317.06 94
14318.19 84
14319.32 95
14320.45 96
14321.58 97
14322.71 91
14323.84 81
14324.97 100
14326.10 94
14327.23 104
14328.36 78
14329.49 87
14330.62 79
14331.75 95
14332.88 79
14334.01 78
14335.14 91
14336.27 73
14337.40 92
14338.53 92
14339.66 99
14340.79 101
14341.93 107
14343.06 80
14344.19 72
14345.32 88
14346.45 88
14347.58 75
14348.71 109
14349.84 78
14350.97 102
14352.11 103
14353.24 99
14354.37 113
14355.50 94
14356.63 105
14357.76 97
14358.89 92
14360.03 82
14361.16 90
14362.29 90
14363.42 84
14364.55 94
14365.68 104
14366.82 81
14367.95 91
14369.08 111
14370.21 90
14371.34 93
14372.48 76
14373.61 94
14374.74 87
14375.87 93
14377.00 85
14378.14 86
14379.27 85
14380.40 61
14381.53 92
14382.67 82
14383.80 102
14384.93 74
14386.06 104
14387.20 101
14388.33 97
14389.46 106
14390.59 64
14391.73 77
14392.86 94
14393.99 78
14395.13 84
14396.26 59
14397.39 86
14398.53 83
14399.66 105
14400.79 78
14401.92 76
14403.06 69
14404.19 83
14405.32 101
14406.46 81
14407.59 61
14408.72 79
14409.86 84
14410.99 94
14412.13 98
14413.26 82
14414.39 86
14415.53 86
14416.66 107
14417.79 84
14418.93 69
14420.06 101
14421.20 117
14422.33 98
14423.46 109
14424.60 88
14425.73 77
14426.87 86
14428.00 80
14429.14 84
14430.27 78
14431.40 91
14432.54 97
14433.67 91
14434.81 76
14435.94 81
14437.08 89
14438.21 101
14439.35 111
14440.48 80
14441.62 91
14442.75 97
14443.88 76
14445.02 71
14446.15 72
14447.29 87
14448.42 81
14449.56 96
14450.70 90
14451.83 83
14452.97 86
14454.10 121
14455.24 108
14456.37 89
14457.51 95
14458.64 87
14459.78 100
14460.91 111
14462.05 99
14463.18 77
14464.32 83
14465.46 86
14466.59 91
14467.73 107
14468.86 86
14470.00 89
14471.14 104
14472.27 100
14473.41 92
14474.54 95
14475.68 87
14476.82 114
14477.95 94
14479.09 91
14480.22 97
14481.36 87
14482.50 106
14483.63 94
14484.77 73
14485.91 75
14487.04 66
14488.18 90
14489.32 87
14490.45 89
14491.59 121
14492.73 98
14493.86 101
14495.00 88
14496.14 88
14497.27 81
14498.41 81
14499.55 95
14500.69 92
14501.82 95
14502.96 91
14504.10 88
14505.23 81
14506.37 88
14507.51 105
14508.65 112
14509.78 98
14510.92 96
14512.06 92
14513.20 97
14514.33 89
14515.47 91
14516.61 91
14517.75 97
14518.89 99
14520.02 89
14521.16 71
14522.30 72
14523.44 84
14524.57 80
14525.71 79
14526.85 92
14527.99 95
14529.13 83
14530.27 81
14531.40 67
14532.54 78
14533.68 86
14534.82 99
14535.96 86
14537.10 77
14538.23 86
14539.37 85
14540.51 77
14541.65 85
14542.79 75
14543.93 84
14545.07 72
14546.21 82
14547.35 93
14548.48 67
14549.62 70
14550.76 93
14551.90 90
14553.04 92
14554.18 86
14555.32 90
14556.46 80
14557.60 82
14558.74 89
14559.88 85
14561.02 92
14562.16 106
14563.30 82
14564.43 81
14565.57 78
14566.71 74
14567.85 99
14568.99 81
14570.13 78
14571.27 93
14572.41 94
14573.55 87
14574.69 70
14575.83 73
14576.97 96
14578.11 93
14579.25 98
14580.39 82
14581.53 84
14582.67 86
14583.81 102
14584.96 98
14586.10 79
14587.24 89
14588.38 100
14589.52 99
14590.66 86
14591.80 90
14592.94 77
14594.08 111
14595.22 111
14596.36 81
14597.50 54
14598.64 93
14599.78 88
14600.93 77
14602.07 84
14603.21 89
14604.35 80
14605.49 84
14606.63 103
14607.77 67
14608.91 92
14610.06 89
14611.20 80
14612.34 58
14613.48 71
14614.62 77
14615.76 106
14616.91 89
14618.05 85
14619.19 68
14620.33 92
14621.47 99
14622.61 85
14623.76 73
14624.90 88
14626.04 80
14627.18 78
14628.32 79
14629.47 97
14630.61 105
14631.75 76
14632.89 91
14634.04 86
14635.18 90
14636.32 102
14637.46 106
14638.61 86
14639.75 68
14640.89 80
14642.03 91
14643.18 88
14644.32 74
14645.46 82
14646.60 92
14647.75 101
14648.89 70
14650.03 103
14651.18 103
14652.32 85
14653.46 83
14654.61 95
14655.75 86
14656.89 92
14658.03 86
14659.18 96
14660.32 105
14661.46 106
14662.61 77
14663.75 87
14664.90 86
14666.04 75
14667.18 98
14668.33 89
14669.47 79
14670.61 90
14671.76 81
14672.90 89
14674.05 77
14675.19 73
14676.33 85
14677.48 81
14678.62 84
14679.77 77
14680.91 88
14682.05 73
14683.20 82
14684.34 76
14685.49 76
14686.63 84
14687.78 94
14688.92 88
14690.06 89
14691.21 81
14692.35 88
14693.50 79
14694.64 74
14695.79 77
14696.93 89
14698.08 66
14699.22 82
14700.37 84
14701.51 105
14702.66 86
14703.80 83
14704.95 77
14706.09 100
14707.24 80
14708.38 97
14709.53 78
14710.67 93
14711.82 84
14712.96 75
14714.11 69
14715.26 68
14716.40 69
14717.55 69
14718.69 97
14719.84 75
14720.98 68
14722.13 80
14723.28 91
14724.42 65
14725.57 61
14726.71 69
14727.86 110
14729.01 65
14730.15 72
14731.30 68
14732.44 56
14733.59 68
14734.74 75
14735.88 77
14737.03 68
14738.18 78
14739.32 70
14740.47 80
14741.61 91
14742.76 84
14743.91 76
14745.05 71
14746.20 79
14747.35 74
14748.49 66
14749.64 81
14750.79 65
14751.94 75
14753.08 81
14754.23 74
14755.38 102
14756.52 80
14757.67 64
14758.82 67
14759.97 91
14761.11 92
14762.26 86
14763.41 88
14764.55 102
14765.70 75
14766.85 71
14768.00 82
14769.15 72
14770.29 74
14771.44 74
14772.59 95
14773.74 95
14774.88 79
14776.03 76
14777.18 85
14778.33 107
14779.48 93
14780.62 88
14781.77 88
14782.92 93
14784.07 95
14785.22 70
14786.36 72
14787.51 84
14788.66 86
14789.81 95
14790.96 78
14792.11 81
14793.26 93
14794.40 93
14795.55 81
14796.70 90
14797.85 73
14799.00 80
14800.15 78
14801.30 85
14802.45 85
14803.59 83
14804.74 101
14805.89 82
14807.04 88
14808.19 90
14809.34 66
14810.49 70
14811.64 69
14812.79 65
14813.94 78
14815.09 81
14816.24 74
14817.39 63
14818.53 61
14819.68 80
14820.83 88
14821.98 75
14823.13 71
14824.28 79
14825.43 87
14826.58 103
14827.73 82
14828.88 86
14830.03 97
14831.18 102
14832.33 90
14833.48 69
14834.63 73
14835.78 81
14836.93 74
14838.08 83
14839.23 76
14840.38 66
14841.53 87
14842.69 85
14843.84 82
14844.99 53
14846.14 68
14847.29 73
14848.44 82
14849.59 63
14850.74 71
14851.89 94
14853.04 85
14854.19 85
14855.34 69
14856.49 69
14857.65 60
14858.80 75
14859.95 82
14861.10 81
14862.25 92
14863.40 84
14864.55 93
14865.70 66
14866.86 67
14868.01 80
14869.16 81
14870.31 74
14871.46 68
14872.61 64
14873.77 77
14874.92 81
14876.07 98
14877.22 80
14878.37 88
14879.52 69
14880.68 99
14881.83 75
14882.98 78
14884.13 61
14885.28 67
14886.44 62
14887.59 70
14888.74 75
14889.89 80
14891.05 68
14892.20 74
14893.35 65
14894.50 69
14895.66 100
14896.81 92
14897.96 79
14899.11 72
14900.27 85
14901.42 99
14902.57 75
14903.72 82
14904.88 75
14906.03 80
14907.18 74
14908.34 69
14909.49 70
14910.64 103
14911.80 75
14912.95 79
14914.10 71
14915.26 76
14916.41 67
14917.56 70
14918.72 74
14919.87 82
14921.02 94
14922.18 82
14923.33 78
14924.48 75
14925.64 61
14926.79 67
14927.94 82
14929.10 77
14930.25 92
14931.41 85
14932.56 78
14933.71 58
14934.87 73
14936.02 69
14937.18 90
14938.33 83
14939.48 82
14940.64 72
14941.79 78
14942.95 65
14944.10 90
14945.26 76
14946.41 64
14947.57 92
14948.72 88
14949.87 78
14951.03 69
14952.18 71
14953.34 79
14954.49 71
14955.65 78
14956.80 77
14957.96 74
14959.11 56
14960.27 71
14961.42 78
14962.58 58
14963.73 88
14964.89 100
14966.04 80
14967.20 64
14968.36 64
14969.51 74
14970.67 70
14971.82 61
14972.98 70
14974.13 91
14975.29 84
14976.44 90
14977.60 74
14978.76 72
14979.91 70
14981.07 91
14982.22 73
14983.38 64
14984.53 92
14985.69 72
14986.85 80
14988.00 64
14989.16 86
14990.32 77
14991.47 59
14992.63 82
14993.78 94
14994.94 77
14996.10 65
14997.25 75
14998.41 66
14999.57 88
15000.72 84
15001.88 72
15003.04 99
15004.19 89
15005.35 68
15006.51 82
15007.66 92
15008.82 76
15009.98 68
15011.13 62
15012.29 71
15013.45 89
15014.61 75
15015.76 65
15016.92 72
15018.08 93
15019.23 87
15020.39 84
15021.55 67
15022.71 73
15023.86 81
15025.02 81
15026.18 80
15027.34 46
15028.49 60
15029.65 87
15030.81 92
15031.97 82
15033.13 74
15034.28 76
15035.44 100
15036.60 87
15037.76 73
15038.92 79
15040.07 80
15041.23 78
15042.39 82
15043.55 74
15044.71 66
15045.87 94
15047.02 101
15048.18 82
15049.34 68
15050.50 88
15051.66 94
15052.82 85
15053.98 61
15055.13 70
15056.29 61
15057.45 92
15058.61 76
15059.77 63
15060.93 86
15062.09 77
15063.25 95
15064.40 72
15065.56 67
15066.72 73
15067.88 78
15069.04 90
15070.20 73
15071.36 65
15072.52 61
15073.68 65
15074.84 58
15076.00 72
15077.16 76
15078.32 71
15079.48 69
15080.64 68
15081.80 73
15082.96 76
15084.12 89
15085.28 76
15086.44 101
15087.60 76
15088.76 73
15089.92 75
15091.08 70
15092.24 68
15093.40 71
15094.56 67
15095.72 64
15096.88 61
15098.04 91
15099.20 96
15100.36 90
15101.52 79
15102.68 77
15103.84 74
15105.00 79
15106.16 82
15107.32 76
15108.48 85
15109.64 61
15110.80 74
15111.96 61
15113.13 74
15114.29 64
15115.45 69
15116.61 87
15117.77 61
15118.93 77
15120.09 77
15121.25 81
15122.42 68
15123.58 83
15124.74 65
15125.90 76
15127.06 73
15128.22 71
15129.38 78
15130.55 59
15131.71 77
15132.87 89
15134.03 68
15135.19 75
15136.35 86
15137.52 68
15138.68 62
15139.84 81
15141.00 74
15142.16 68
15143.33 83
15144.49 66
15145.65 71
15146.81 67
15147.97 80
15149.14 73
15150.30 71
15151.46 70
15152.62 89
15153.79 87
15154.95 85
15156.11 79
15157.27 62
15158.44 75
15159.60 77
15160.76 70
15161.93 60
15163.09 73
15164.25 63
15165.41 72
15166.58 81
15167.74 72
15168.90 84
15170.07 95
15171.23 75
15172.39 67
15173.56 70
15174.72 77
15175.88 65
15177.05 91
15178.21 57
15179.37 54
15180.54 71
15181.70 66
15182.86 72
15184.03 82
15185.19 91
15186.36 65
15187.52 66
15188.68 74
15189.85 90
15191.01 79
15192.17 78
15193.34 81
15194.50 74
15195.67 73
15196.83 73
15198.00 88
15199.16 69
15200.32 81
15201.49 67
15202.65 71
15203.82 74
15204.98 65
15206.15 68
15207.31 79
15208.48 54
15209.64 82
15210.80 71
15211.97 73
15213.13 81
15214.30 84
15215.46 69
15216.63 53
15217.79 72
15218.96 69
15220.12 73
15221.29 82
15222.45 70
15223.62 77
15224.78 66
15225.95 86
15227.11 82
15228.28 49
15229.45 67
15230.61 119
15231.78 115
15232.94 66
15234.11 61
15235.27 73
15236.44 77
15237.60 81
15238.77 59
15239.94 85
15241.10 75
15242.27 69
15243.43 73
15244.60 82
15245.77 55
15246.93 61
15248.10 62
15249.26 69
15250.43 69
15251.60 68
15252.76 82
15253.93 68
15255.10 63
15256.26 80
15257.43 70
15258.60 74
15259.76 93
15260.93 66
15262.10 63
15263.26 62
15264.43 84
15265.60 68
15266.76 87
15267.93 82
15269.10 65
15270.26 75
15271.43 54
15272.60 68
15273.76 65
15274.93 87
15276.10 82
15277.27 78
15278.43 50
15279.60 71
15280.77 70
15281.94 99
15283.10 74
15284.27 72
15285.44 77
15286.61 65
15287.77 69
15288.94 79
15290.11 83
15291.28 63
15292.44 69
15293.61 62
15294.78 75
15295.95 56
15297.12 96
15298.28 59
15299.45 80
15300.62 53
15301.79 80
15302.96 70
15304.12 75
15305.29 51
15306.46 69
15307.63 75
15308.80 85
15309.97 84
15311.14 74
15312.30 80
15313.47 76
15314.64 78
15315.81 80
15316.98 82
15318.15 87
15319.32 97
15320.49 76
15321.65 73
15322.82 70
15323.99 66
15325.16 66
15326.33 81
15327.50 58
15328.67 65
15329.84 89
15331.01 55
15332.18 70
15333.35 80
15334.52 86
15335.69 65
15336.85 74
15338.02 88
15339.19 102
15340.36 80
15341.53 65
15342.70 56
15343.87 65
15345.04 80
15346.21 71
15347.38 73
15348.55 72
15349.72 82
15350.89 69
15352.06 89
15353.23 76
15354.40 64
15355.57 72
15356.74 76
15357.91 67
15359.08 54
15360.25 64
15361.43 66
15362.60 62
15363.77 55
15364.94 69
15366.11 66
15367.28 81
15368.45 63
15369.62 86
15370.79 66
15371.96 70
15373.13 61
15374.30 65
15375.47 70
15376.65 81
15377.82 70
15378.99 83
15380.16 57
15381.33 57
15382.50 66
15383.67 70
15384.84 76
15386.02 74
15387.19 69
15388.36 71
15389.53 78
15390.70 74
15391.87 75
15393.04 81
15394.22 66
15395.39 49
15396.56 80
15397.73 90
15398.90 67
15400.08 106
15401.25 73
15402.42 77
15403.59 56
15404.76 61
15405.94 75
15407.11 55
15408.28 67
15409.45 86
15410.63 65
15411.80 54
15412.97 54
15414.14 87
15415.31 82
15416.49 75
15417.66 68
15418.83 68
15420.01 85
15421.18 78
15422.35 72
15423.52 50
15424.70 79
15425.87 110
15427.04 91
15428.22 68
15429.39 85
15430.56 74
15431.73 89
15432.91 70
15434.08 83
15435.25 72
15436.43 71
15437.60 85
15438.77 73
15439.95 81
15441.12 68
15442.30 80
15443.47 79
15444.64 68
15445.82 73
15446.99 87
15448.16 73
15449.34 70
15450.51 57
15451.69 81
15452.86 80
15454.03 78
15455.21 75
15456.38 84
15457.56 70
15458.73 63
15459.90 66
15461.08 64
15462.25 79
15463.43 72
15464.60 79
15465.78 67
15466.95 74
15468.12 56
15469.30 63
15470.47 83
15471.65 75
15472.82 81
15474.00 69
15475.17 70
15476.35 68
15477.52 71
15478.70 79
15479.87 64
15481.05 59
15482.22 78
15483.40 65
15484.57 75
15485.75 75
15486.92 79
15488.10 74
15489.27 83
15490.45 67
15491.62 81
15492.80 67
15493.98 75
15495.15 66
15496.33 83
15497.50 79
15498.68 61
15499.85 77
15501.03 75
15502.21 62
15503.38 72
15504.56 76
15505.73 89
15506.91 82
15508.09 76
15509.26 83
15510.44 99
15511.61 105
15512.79 72
15513.97 74
15515.14 85
15516.32 81
15517.50 83
15518.67 77
15519.85 80
15521.02 75
15522.20 78
15523.38 75
15524.55 66
15525.73 75
15526.91 70
15528.09 68
15529.26 72
15530.44 85
15531.62 97
15532.79 64
15533.97 61
15535.15 74
15536.32 78
15537.50 84
15538.68 65
15539.86 69
15541.03 79
15542.21 80
15543.39 68
15544.57 83
15545.74 87
15546.92 84
15548.10 114
15549.28 87
15550.45 63
15551.63 78
15552.81 85
15553.99 78
15555.16 70
15556.34 66
15557.52 86
15558.70 86
15559.88 78
15561.05 78
15562.23 72
15563.41 61
15564.59 70
15565.77 66
15566.95 73
15568.12 74
15569.30 83
15570.48 86
15571.66 66
15572.84 42
15574.02 78
15575.19 79
15576.37 70
15577.55 79
15578.73 85
15579.91 78
15581.09 74
15582.27 57
15583.45 82
15584.62 77
15585.80 61
15586.98 68
15588.16 73
15589.34 76
15590.52 73
15591.70 92
15592.88 85
15594.06 79
15595.24 60
15596.42 72
15597.60 91
15598.78 71
15599.96 73
15601.14 65
15602.31 67
15603.49 74
15604.67 78
15605.85 67
15607.03 65
15608.21 71
15609.39 72
15610.57 84
15611.75 82
15612.93 70
15614.11 68
15615.29 82
15616.47 79
15617.65 68
15618.83 69
15620.01 62
15621.19 66
15622.38 74
15623.56 73
15624.74 78
15625.92 86
15627.10 91
15628.28 81
15629.46 65
15630.64 71
15631.82 73
15633.00 77
15634.18 66
15635.36 72
15636.54 88
15637.72 78
15638.91 68
15640.09 64
15641.27 68
15642.45 82
15643.63 93
15644.81 70
15645.99 73
15647.17 79
15648.36 94
15649.54 77
15650.72 76
15651.90 81
15653.08 73
15654.26 77
15655.44 80
15656.63 86
15657.81 82
15658.99 80
15660.17 76
15661.35 95
15662.54 85
15663.72 68
15664.90 90
15666.08 71
15667.26 72
15668.45 86
15669.63 51
15670.81 76
15671.99 102
15673.17 87
15674.36 78
15675.54 98
15676.72 95
15677.90 82
15679.09 84
15680.27 85
15681.45 73
15682.63 92
15683.82 77
15685.00 94
15686.18 95
15687.37 83
15688.55 83
15689.73 86
15690.91 79
15692.10 88
15693.28 107
15694.46 90
15695.65 77
15696.83 89
15698.01 111
15699.20 90
15700.38 108
15701.56 98
15702.75 93
15703.93 103
15705.11 93
15706.30 102
15707.48 83
15708.66 93
15709.85 87
15711.03 97
15712.22 100
15713.40 91
15714.58 84
15715.77 90
15716.95 71
15718.14 93
15719.32 89
15720.50 94
15721.69 113
15722.87 94
15724.06 79
15725.24 89
15726.43 82
15727.61 74
15728.79 85
15729.98 91
15731.16 95
15732.35 78
15733.53 82
15734.72 89
15735.90 86
15737.09 89
15738.27 80
15739.46 90
15740.64 115
15741.83 95
15743.01 78
15744.20 71
15745.38 77
15746.57 84
15747.75 82
15748.94 78
15750.12 79
15751.31 108
15752.49 84
15753.68 88
15754.86 73
15756.05 108
15757.23 102
15758.42 97
15759.60 103
15760.79 80
15761.98 94
15763.16 84
15764.35 82
15765.53 96
15766.72 107
15767.90 85
15769.09 118
15770.28 75
15771.46 83
15772.65 81
15773.83 101
15775.02 96
15776.21 104
15777.39 75
15778.58 82
15779.77 92
15780.95 94
15782.14 75
15783.33 76
15784.51 97
15785.70 85
15786.89 86
15788.07 91
15789.26 94
15790.45 92
15791.63 86
15792.82 69
15794.01 90
15795.19 78
15796.38 78
15797.57 80
15798.75 77
15799.94 76
15801.13 73
15802.32 69
15803.50 87
15804.69 75
15805.88 83
15807.06 80
15808.25 79
15809.44 82
15810.63 80
15811.81 83
15813.00 95
15814.19 80
15815.38 70
15816.57 78
15817.75 84
15818.94 91
15820.13 101
15821.32 96
15822.50 108
15823.69 86
15824.88 90
15826.07 83
15827.26 77
15828.44 79
15829.63 107
15830.82 98
15832.01 75
15833.20 67
15834.39 73
15835.57 92
15836.76 89
15837.95 67
15839.14 96
15840.33 76
15841.52 86
15842.71 75
15843.90 80
15845.08 95
15846.27 96
15847.46 101
15848.65 80
15849.84 80
15851.03 88
15852.22 87
15853.41 77
15854.60 68
15855.79 70
15856.97 62
15858.16 85
15859.35 78
15860.54 72
15861.73 72
15862.92 80
15864.11 88
15865.30 79
15866.49 66
15867.68 80
15868.87 76
15870.06 101
15871.25 77
15872.44 73
15873.63 80
15874.82 91
15876.01 89
15877.20 66
15878.39 86
15879.58 79
15880.77 85
15881.96 79
15883.15 90
15884.34 74
15885.53 72
15886.72 75
15887.91 76
15889.10 77
15890.29 64
15891.48 74
15892.67 75
15893.86 80
15895.05 64
15896.24 69
15897.44 72
15898.63 86
15899.82 73
15901.01 91
15902.20 81
15903.39 76
15904.58 63
15905.77 88
15906.96 93
15908.15 73
15909.35 65
15910.54 75
15911.73 69
15912.92 90
15914.11 74
15915.30 69
15916.49 80
15917.69 85
15918.88 88
15920.07 70
15921.26 95
15922.45 74
15923.64 79
15924.84 69
15926.03 74
15927.22 74
15928.41 87
15929.60 85
15930.80 66
15931.99 82
15933.18 81
15934.37 81
15935.56 85
15936.76 78
15937.95 73
15939.14 83
15940.33 78
15941.53 68
15942.72 67
15943.91 83
15945.10 100
15946.30 99
15947.49 80
15948.68 81
15949.87 78
15951.07 82
15952.26 93
15953.45 83
15954.65 71
15955.84 81
15957.03 69
15958.22 70
15959.42 52
15960.61 99
15961.80 97
15963.00 75
15964.19 70
15965.38 85
15966.58 72
15967.77 73
15968.96 83
15970.16 80
15971.35 65
15972.54 81
15973.74 82
15974.93 81
15976.13 57
15977.32 78
15978.51 84
15979.71 78
15980.90 87
15982.09 77
15983.29 69
15984.48 78
15985.68 74
15986.87 74
15988.06 89
15989.26 80
15990.45 63
15991.65 59
15992.84 68
15994.04 66
15995.23 60
15996.43 71
15997.62 70
15998.81 82
16000.01 93
16001.20 74
16002.40 57
16003.59 64
16004.79 77
16005.98 78
16007.18 79
16008.37 56
16009.57 64
16010.76 87
16011.96 71
16013.15 81
16014.35 68
16015.54 75
16016.74 80
16017.93 68
16019.13 65
16020.32 63
16021.52 74
16022.72 78
16023.91 67
16025.11 55
16026.30 76
16027.50 86
16028.69 91
16029.89 84
16031.08 68
16032.28 81
16033.48 83
16034.67 71
16035.87 104
16037.06 87
16038.26 74
16039.46 75
16040.65 76
16041.85 75
16043.05 69
16044.24 75
16045.44 78
16046.63 72
16047.83 60
16049.03 66
16050.22 77
16051.42 68
16052.62 62
16053.81 89
16055.01 101
16056.21 64
16057.40 81
16058.60 75
16059.80 80
16060.99 76
16062.19 66
16063.39 62
16064.58 68
16065.78 67
16066.98 73
16068.18 61
16069.37 71
16070.57 75
16071.77 93
16072.97 73
16074.16 72
16075.36 83
16076.56 84
16077.76 71
16078.95 60
16080.15 84
16081.35 81
16082.55 69
16083.74 79
16084.94 67
16086.14 81
16087.34 74
16088.53 71
16089.73 65
16090.93 83
16092.13 63
16093.33 63
16094.53 78
16095.72 71
16096.92 66
16098.12 85
16099.32 73
16100.52 65
16101.72 57
16102.91 54
16104.11 63
16105.31 69
16106.51 65
16107.71 74
16108.91 63
16110.11 76
16111.30 76
16112.50 68
16113.70 69
16114.90 73
16116.10 68
16117.30 86
16118.50 60
16119.70 61
16120.90 75
16122.10 76
16123.29 53
16124.49 77
16125.69 70
16126.89 79
16128.09 71
16129.29 54
16130.49 82
16131.69 67
16132.89 68
16134.09 73
16135.29 73
16136.49 79
16137.69 76
16138.89 71
16140.09 58
16141.29 68
16142.49 64
16143.69 66
16144.89 51
16146.09 73
16147.29 78
16148.49 60
16149.69 67
16150.89 76
16152.09 82
16153.29 67
16154.49 51
16155.69 69
16156.89 71
16158.09 52
16159.29 62
16160.49 77
16161.69 81
16162.89 68
16164.09 62
16165.30 79
16166.50 73
16167.70 59
16168.90 73
16170.10 60
16171.30 50
16172.50 63
16173.70 76
16174.90 66
16176.10 64
16177.31 56
16178.51 61
16179.71 94
16180.91 72
16182.11 77
16183.31 66
16184.51 79
16185.72 78
16186.92 68
16188.12 97
16189.32 50
16190.52 71
16191.72 60
16192.93 76
16194.13 77
16195.33 56
16196.53 53
16197.73 69
16198.94 75
16200.14 72
16201.34 45
16202.54 63
16203.74 85
16204.95 88
16206.15 82
16207.35 76
16208.55 66
16209.76 76
16210.96 78
16212.16 64
16213.36 56
16214.57 73
16215.77 80
16216.97 63
16218.17 57
16219.38 58
16220.58 69
16221.78 87
16222.99 79
16224.19 62
16225.39 50
16226.59 96
16227.80 63
16229.00 79
16230.20 59
16231.41 67
16232.61 77
16233.81 81
16235.02 55
16236.22 61
16237.42 85
16238.63 77
16239.83 76
16241.04 89
16242.24 68
16243.44 73
16244.65 81
16245.85 59
16247.05 70
16248.26 71
16249.46 82
16250.67 63
16251.87 65
16253.07 77
16254.28 79
16255.48 81
16256.69 82
16257.89 87
16259.09 84
16260.30 72
16261.50 71
16262.71 82
16263.91 73
16265.12 98
16266.32 74
16267.53 68
16268.73 81
16269.94 90
16271.14 78
16272.34 88
16273.55 75
16274.75 63
16275.96 71
16277.16 81
16278.37 74
16279.57 63
16280.78 77
16281.98 70
16283.19 82
16284.39 58
16285.60 89
16286.81 75
16288.01 91
16289.22 85
16290.42 52
16291.63 64
16292.83 75
16294.04 85
16295.24 75
16296.45 93
16297.66 74
16298.86 67
16300.07 70
16301.27 82
16302.48 78
16303.68 89
16304.89 69
16306.10 79
16307.30 79
16308.51 80
16309.71 85
16310.92 72
16312.13 65
16313.33 64
16314.54 66
16315.75 77
16316.95 76
16318.16 64
16319.37 92
16320.57 84
16321.78 80
16322.99 72
16324.19 87
16325.40 76
16326.61 72
16327.81 66
16329.02 70
16330.23 79
16331.43 67
16332.64 67
16333.85 89
16335.05 72
16336.26 57
16337.47 86
16338.68 61
16339.88 85
16341.09 76
16342.30 89
16343.51 85
16344.71 80
16345.92 68
16347.13 81
16348.34 63
16349.54 74
16350.75 60
16351.96 62
16353.17 65
16354.37 67
16355.58 59
16356.79 70
16358.00 77
16359.21 85
16360.41 63
16361.62 69
16362.83 66
16364.04 69
16365.25 58
16366.45 54
16367.66 84
16368.87 84
16370.08 73
16371.29 78
16372.50 62
16373.71 77
16374.91 59
16376.12 80
16377.33 83
16378.54 65
16379.75 48
16380.96 72
16382.17 68
16383.38 62
16384.58 65
16385.79 68
16387.00 66
16388.21 55
16389.42 71
16390.63 72
16391.84 74
16393.05 78
16394.26 68
16395.47 70
16396.68 65
16397.89 71
16399.09 83
16400.30 66
16401.51 76
16402.72 58
16403.93 75
16405.14 58
16406.35 52
16407.56 60
16408.77 66
16409.98 61
16411.19 62
16412.40 58
16413.61 67
16414.82 75
16416.03 58
16417.24 65
16418.45 79
16419.66 77
16420.87 45
16422.08 68
16423.29 69
16424.50 68
16425.71 61
16426.92 63
16428.14 60
16429.35 58
16430.56 57
16431.77 56
16432.98 79
16434.19 55
16435.40 65
16436.61 72
16437.82 57
16439.03 56
16440.24 75
16441.45 66
16442.67 57
16443.88 51
16445.09 69
16446.30 75
16447.51 60
16448.72 74
16449.93 69
16451.14 71
16452.36 53
16453.57 70
16454.78 60
16455.99 57
16457.20 60
16458.41 67
16459.63 81
16460.84 70
16462.05 63
16463.26 67
16464.47 65
16465.68 58
16466.90 65
16468.11 61
16469.32 77
16470.53 58
16471.74 62
16472.96 69
16474.17 71
16475.38 66
16476.59 56
16477.81 60
16479.02 70
16480.23 60
16481.44 68
16482.66 60
16483.87 58
16485.08 69
16486.29 79
16487.51 77
16488.72 61
16489.93 69
16491.15 60
16492.36 74
16493.57 57
16494.78 78
16496.00 82
16497.21 67
16498.42 69
16499.64 87
16500.85 58
16502.06 69
16503.28 88
16504.49 71
16505.70 57
16506.92 53
16508.13 69
16509.34 55
16510.56 68
16511.77 65
16512.98 55
16514.20 50
16515.41 57
16516.63 79
16517.84 57
16519.05 62
16520.27 61
16521.48 82
16522.70 73
16523.91 57
16525.12 60
16526.34 65
16527.55 60
16528.77 54
16529.98 49
16531.20 52
16532.41 61
16533.62 72
16534.84 72
16536.05 62
16537.27 62
16538.48 72
16539.70 69
16540.91 68
16542.13 54
16543.34 67
16544.56 76
16545.77 62
16546.99 56
16548.20 55
16549.42 61
16550.63 72
16551.85 66
16553.06 71
16554.28 79
16555.49 79
16556.71 62
16557.92 64
16559.14 65
16560.35 65
16561.57 64
16562.78 73
16564.00 48
16565.21 58
16566.43 53
16567.65 79
16568.86 49
16570.08 50
16571.29 50
16572.51 58
16573.73 70
16574.94 63
16576.16 66
16577.37 65
16578.59 54
16579.81 75
16581.02 76
16582.24 63
16583.45 67
16584.67 60
16585.89 69
16587.10 53
16588.32 50
16589.54 62
16590.75 68
16591.97 61
16593.19 70
16594.40 65
16595.62 70
16596.84 66
16598.05 81
16599.27 78
16600.49 51
16601.70 90
16602.92 49
16604.14 60
16605.35 63
16606.57 73
16607.79 59
16609.01 57
16610.22 67
16611.44 70
16612.66 48
16613.88 66
16615.09 75
16616.31 49
16617.53 72
16618.75 43
16619.96 72
16621.18 64
16622.40 66
16623.62 52
16624.83 59
16626.05 57
16627.27 68
16628.49 56
16629.71 53
16630.92 62
16632.14 76
16633.36 67
16634.58 72
16635.80 66
16637.01 60
16638.23 75
16639.45 68
16640.67 71
16641.89 66
16643.11 81
16644.32 73
16645.54 80
16646.76 62
16647.98 66
16649.20 63
16650.42 57
16651.64 70
16652.86 66
16654.07 67
16655.29 69
16656.51 67
16657.73 81
16658.95 54
16660.17 70
16661.39 54
16662.61 69
16663.83 55
16665.05 46
16666.27 72
16667.48 49
16668.70 65
16669.92 51
16671.14 49
16672.36 64
16673.58 56
16674.80 73
16676.02 53
16677.24 62
16678.46 73
16679.68 69
16680.90 69
16682.12 83
16683.34 54
16684.56 72
16685.78 73
16687.00 59
16688.22 52
16689.44 52
16690.66 90
16691.88 67
16693.10 55
16694.32 58
16695.54 65
16696.76 61
16697.98 68
16699.20 59
16700.42 50
16701.64 51
16702.87 75
16704.09 58
16705.31 50
16706.53 60
16707.75 61
16708.97 78
16710.19 59
16711.41 47
16712.63 52
16713.85 69
16715.07 53
16716.30 55
16717.52 73
16718.74 68
16719.96 55
16721.18 52
16722.40 49
16723.62 60
16724.85 67
16726.07 59
16727.29 52
16728.51 55
16729.73 62
16730.95 63
16732.17 67
16733.40 65
16734.62 61
16735.84 62
16737.06 59
16738.28 53
16739.51 64
16740.73 57
16741.95 78
16743.17 89
16744.39 69
16745.62 44
16746.84 70
16748.06 69
16749.28 75
16750.51 61
16751.73 73
16752.95 65
16754.17 66
16755.40 77
16756.62 56
16757.84 60
16759.06 66
16760.29 63
16761.51 78
16762.73 74
16763.96 55
16765.18 68
16766.40 63
16767.62 48
16768.85 57
16770.07 62
16771.29 60
16772.52 72
16773.74 66
16774.96 60
16776.19 72
16777.41 76
16778.63 83
16779.86 55
16781.08 73
16782.30 67
16783.53 76
16784.75 69
16785.97 72
16787.20 61
16788.42 58
16789.65 72
16790.87 65
16792.09 71
16793.32 58
16794.54 47
16795.77 66
16796.99 60
16798.21 60
16799.44 68
16800.66 69
16801.89 70
16803.11 69
16804.34 57
16805.56 54
16806.78 59
16808.01 51
16809.23 63
16810.46 73
16811.68 62
16812.91 65
16814.13 75
16815.36 77
16816.58 66
16817.81 78
16819.03 75
16820.26 60
16821.48 47
16822.71 54
16823.93 60
16825.16 58
16826.38 72
16827.61 48
16828.83 58
16830.06 71
16831.28 62
16832.51 74
16833.73 42
16834.96 57
16836.19 62
16837.41 78
16838.64 56
16839.86 78
16841.09 71
16842.31 77
16843.54 57
16844.76 44
16845.99 54
16847.22 78
16848.44 61
16849.67 65
16850.89 72
16852.12 75
16853.35 68
16854.57 52
16855.80 64
16857.03 46
16858.25 70
16859.48 60
16860.71 70
16861.93 63
16863.16 62
16864.38 71
16865.61 71
16866.84 65
16868.06 52
16869.29 67
16870.52 65
16871.74 71
16872.97 55
16874.20 57
16875.43 61
16876.65 54
16877.88 66
16879.11 67
16880.33 53
16881.56 55
16882.79 61
16884.02 71
16885.24 53
16886.47 63
16887.70 64
16888.93 63
16890.15 71
16891.38 55
16892.61 55
16893.84 55
16895.06 71
16896.29 64
16897.52 62
16898.75 100
16899.97 72
16901.20 76
16902.43 61
16903.66 61
16904.89 64
16906.11 68
16907.34 62
16908.57 68
16909.80 49
16911.03 63
16912.26 65
16913.48 62
16914.71 55
16915.94 69
16917.17 69
16918.40 49
16919.63 57
16920.85 60
16922.08 66
16923.31 62
16924.54 48
16925.77 64
16927.00 66
16928.23 72
16929.46 49
16930.69 60
16931.91 58
16933.14 84
16934.37 55
16935.60 40
16936.83 64
16938.06 57
16939.29 71
16940.52 58
16941.75 75
16942.98 59
16944.21 75
16945.44 69
16946.67 56
16947.90 58
16949.13 66
16950.35 73
16951.58 52
16952.81 65
16954.04 57
16955.27 63
16956.50 70
16957.73 57
16958.96 45
16960.19 57
16961.42 69
16962.65 70
16963.88 74
16965.11 61
16966.34 64
16967.58 68
16968.81 69
16970.04 59
16971.27 61
16972.50 60
16973.73 80
16974.96 56
16976.19 59
16977.42 78
16978.65 76
16979.88 85
16981.11 51
16982.34 51
16983.57 66
16984.80 61
16986.04 56
16987.27 50
16988.50 65
16989.73 47
16990.96 76
16992.19 67
16993.42 53
16994.65 64
16995.88 67
16997.12 69
16998.35 42
16999.58 43
17000.81 68
17002.04 66
17003.27 63
17004.51 54
17005.74 63
17006.97 68
17008.20 71
17009.43 63
17010.66 64
17011.90 54
17013.13 59
17014.36 68
17015.59 62
17016.82 57
17018.06 60
17019.29 60
17020.52 67
17021.75 57
17022.99 79
17024.22 75
17025.45 59
17026.68 68
17027.92 60
17029.15 61
17030.38 57
17031.61 51
17032.85 58
17034.08 52
17035.31 74
17036.54 59
17037.78 69
17039.01 55
17040.24 63
17041.48 62
17042.71 57
17043.94 49
17045.18 42
17046.41 61
17047.64 73
17048.88 42
17050.11 51
17051.34 51
17052.58 71
17053.81 66
17055.04 35
17056.28 43
17057.51 74
17058.74 59
17059.98 71
17061.21 53
17062.44 55
17063.68 78
17064.91 83
17066.15 57
17067.38 51
17068.61 67
17069.85 47
17071.08 63
17072.32 52
17073.55 61
17074.78 58
17076.02 59
17077.25 57
17078.49 49
17079.72 74
17080.96 64
17082.19 72
17083.42 68
17084.66 74
17085.89 65
17087.13 66
17088.36 65
17089.60 74
17090.83 57
17092.07 64
17093.30 57
17094.54 68
17095.77 55
17097.01 67
17098.24 76
17099.48 72
17100.71 64
17101.95 48
17103.18 52
17104.42 60
17105.65 43
17106.89 42
17108.12 80
17109.36 46
17110.60 45
17111.83 60
17113.07 55
17114.30 55
17115.54 74
17116.77 61
17118.01 70
17119.25 60
17120.48 56
17121.72 63
17122.95 68
17124.19 67
17125.43 59
17126.66 66
17127.90 54
17129.13 53
17130.37 46
17131.61 65
17132.84 50
17134.08 61
17135.32 63
17136.55 64
17137.79 50
17139.02 58
17140.26 60
17141.50 72
17142.73 67
17143.97 47
17145.21 50
17146.44 52
17147.68 78
17148.92 63
17150.16 57
17151.39 62
17152.63 71
17153.87 57
17155.10 56
17156.34 60
17157.58 65
17158.82 66
17160.05 72
17161.29 70
17162.53 60
17163.76 73
17165.00 55
17166.24 52
17167.48 52
17168.72 82
17169.95 61
17171.19 57
17172.43 60
17173.67 61
17174.90 61
17176.14 61
17177.38 72
17178.62 58
17179.86 74
17181.09 59
17182.33 55
17183.57 60
17184.81 66
17186.05 62
17187.28 61
17188.52 49
17189.76 44
17191.00 71
17192.24 61
17193.48 52
17194.72 55
17195.95 53
17197.19 50
17198.43 67
17199.67 51
17200.91 44
17202.15 57
17203.39 58
17204.63 60
17205.86 69
17207.10 60
17208.34 58
17209.58 59
17210.82 55
17212.06 57
17213.30 65
17214.54 70
17215.78 45
17217.02 72
17218.26 52
17219.50 66
17220.74 57
17221.97 64
17223.21 55
17224.45 67
17225.69 57
17226.93 66
17228.17 59
17229.41 68
17230.65 52
17231.89 61
17233.13 40
17234.37 57
17235.61 54
17236.85 42
17238.09 60
17239.33 57
17240.57 61
17241.81 49
17243.05 57
17244.29 60
17245.53 68
17246.77 62
17248.02 64
17249.26 55
17250.50 53
17251.74 64
17252.98 65
17254.22 44
17255.46 50
17256.70 59
17257.94 66
17259.18 54
17260.42 56
17261.66 65
17262.90 64
17264.15 78
17265.39 52
17266.63 55
17267.87 61
17269.11 55
17270.35 54
17271.59 63
17272.83 65
17274.08 56
17275.32 76
17276.56 47
17277.80 61
17279.04 49
17280.28 47
17281.52 61
17282.77 68
17284.01 47
17285.25 44
17286.49 59
17287.73 73
17288.98 52
17290.22 68
17291.46 72
17292.70 59
17293.94 60
17295.19 63
17296.43 58
17297.67 54
17298.91 71
17300.16 61
17301.40 66
17302.64 51
17303.88 57
17305.13 55
17306.37 57
17307.61 55
17308.85 49
17310.10 52
17311.34 45
17312.58 57
17313.82 43
17315.07 67
17316.31 71
17317.55 47
17318.80 50
17320.04 66
17321.28 63
17322.53 63
17323.77 46
17325.01 67
17326.26 58
17327.50 59
17328.74 61
17329.99 58
17331.23 50
17332.47 56
17333.72 65
17334.96 52
17336.20 62
17337.45 65
17338.69 81
17339.93 66
17341.18 42
17342.42 45
17343.67 65
17344.91 52
17346.15 60
17347.40 43
17348.64 50
17349.89 62
17351.13 58
17352.37 58
17353.62 57
17354.86 42
17356.11 42
17357.35 66
17358.60 58
17359.84 56
17361.09 39
17362.33 62
17363.57 63
17364.82 60
17366.06 47
17367.31 54
17368.55 54
17369.80 54
17371.04 54
17372.29 60
17373.53 48
17374.78 74
17376.02 60
17377.27 47
17378.51 54
17379.76 57
17381.00 76
17382.25 61
17383.50 51
17384.74 45
17385.99 69
17387.23 65
17388.48 58
17389.72 67
17390.97 66
17392.21 76
17393.46 59
17394.71 54
17395.95 51
17397.20 58
17398.44 50
17399.69 63
17400.93 49
17402.18 50
17403.43 68
17404.67 76
17405.92 58
17407.17 65
17408.41 50
17409.66 59
17410.90 65
17412.15 52
17413.40 50
17414.64 53
17415.89 54
17417.14 66
17418.38 64
17419.63 37
17420.88 56
17422.12 55
17423.37 58
17424.62 53
17425.86 69
17427.11 56
17428.36 62
17429.60 52
17430.85 59
17432.10 59
17433.35 67
17434.59 66
17435.84 63
17437.09 47
17438.33 45
17439.58 55
17440.83 57
17442.08 74
17443.32 40
17444.57 87
17445.82 64
17447.07 55
17448.32 46
17449.56 49
17450.81 66
17452.06 63
17453.31 73
17454.55 48
17455.80 62
17457.05 59
17458.30 65
17459.55 65
17460.79 61
17462.04 70
17463.29 59
17464.54 58
17465.79 63
17467.04 60
17468.28 76
17469.53 49
17470.78 58
17472.03 68
17473.28 54
17474.53 68
17475.78 45
17477.02 71
17478.27 68
17479.52 71
17480.77 56
17482.02 60
17483.27 53
17484.52 47
17485.77 47
17487.02 53
17488.26 56
17489.51 36
17490.76 58
17492.01 57
17493.26 53
17494.51 60
17495.76 77
17497.01 67
17498.26 42
17499.51 40
17500.76 50
17502.01 40
17503.26 50
17504.51 61
17505.76 59
17507.01 63
17508.26 93
17509.51 57
17510.76 56
17512.01 40
17513.26 48
17514.51 60
17515.76 48
17517.01 63
17518.26 52
17519.51 68
17520.76 60
17522.01 72
17523.26 50
17524.51 61
17525.76 62
17527.01 63
17528.26 50
17529.51 64
17530.76 63
17532.01 68
17533.26 50
17534.51 49
17535.76 54
17537.01 65
17538.27 63
17539.52 48
17540.77 68
17542.02 63
17543.27 70
17544.52 75
17545.77 39
17547.02 71
17548.27 47
17549.53 66
17550.78 59
17552.03 48
17553.28 50
17554.53 57
17555.78 70
17557.03 59
17558.29 54
17559.54 68
17560.79 80
17562.04 74
17563.29 55
17564.54 63
17565.80 58
17567.05 59
17568.30 52
17569.55 49
17570.80 59
17572.06 52
17573.31 65
17574.56 60
17575.81 59
17577.07 46
17578.32 52
17579.57 52
17580.82 67
17582.08 48
17583.33 52
17584.58 53
17585.83 66
17587.09 54
17588.34 46
17589.59 48
17590.84 55
17592.10 46
17593.35 56
17594.60 59
17595.86 55
17597.11 96
17598.36 60
17599.61 51
17600.87 58
17602.12 77
17603.37 53
17604.63 45
17605.88 47
17607.13 53
17608.39 66
17609.64 55
17610.89 65
17612.15 37
17613.40 48
17614.66 45
17615.91 53
17617.16 45
17618.42 53
17619.67 53
17620.92 55
17622.18 46
17623.43 51
17624.69 63
17625.94 70
17627.19 46
17628.45 56
17629.70 52
17630.96 59
17632.21 64
17633.47 35
17634.72 51
17635.97 42
17637.23 58
17638.48 50
17639.74 48
17640.99 48
17642.25 56
17643.50 74
17644.76 58
17646.01 60
17647.27 52
17648.52 76
17649.78 69
17651.03 63
17652.28 52
17653.54 50
17654.80 55
17656.05 57
17657.31 50
17658.56 52
17659.82 49
17661.07 68
17662.33 48
17663.58 60
17664.84 38
17666.09 34
17667.35 51
17668.60 56
17669.86 50
17671.11 41
17672.37 50
17673.63 62
17674.88 58
17676.14 48
17677.39 48
17678.65 54
17679.91 56
17681.16 47
17682.42 67
17683.67 52
17684.93 47
17686.19 59
17687.44 57
17688.70 33
17689.95 65
17691.21 60
17692.47 56
17693.72 60
17694.98 52
17696.24 69
17697.49 40
17698.75 68
17700.01 52
17701.26 44
17702.52 54
17703.78 53
17705.03 45
17706.29 44
17707.55 41
17708.81 37
17710.06 52
17711.32 59
17712.58 43
17713.83 50
17715.09 46
17716.35 54
17717.61 57
17718.86 48
17720.12 46
17721.38 57
17722.63 56
17723.89 64
17725.15 64
17726.41 61
17727.67 40
17728.92 64
17730.18 61
17731.44 53
17732.70 52
17733.95 46
17735.21 54
17736.47 59
17737.73 49
17738.99 57
17740.24 52
17741.50 51
17742.76 48
17744.02 50
17745.28 50
17746.54 56
17747.79 56
17749.05 51
17750.31 52
17751.57 50
17752.83 51
17754.09 33
17755.35 42
17756.60 38
17757.86 50
17759.12 46
17760.38 66
17761.64 45
17762.90 51
17764.16 53
17765.42 57
17766.67 45
17767.93 49
17769.19 62
17770.45 53
17771.71 56
17772.97 56
17774.23 56
17775.49 50
17776.75 49
17778.01 63
17779.27 66
17780.53 55
17781.79 68
17783.05 59
17784.31 44
17785.57 49
17786.83 44
17788.09 45
17789.35 55
17790.61 50
17791.87 51
17793.13 48
17794.39 51
17795.65 49
17796.91 52
17798.17 54
17799.43 39
17800.69 55
17801.95 63
17803.21 53
17804.47 44
17805.73 46
17806.99 60
17808.25 59
17809.51 71
17810.77 46
17812.03 50
17813.29 55
17814.55 65
17815.81 66
17817.07 45
17818.33 52
17819.60 59
17820.86 55
17822.12 39
17823.38 52
17824.64 65
17825.90 61
17827.16 64
17828.42 73
17829.68 52
17830.95 64
17832.21 34
17833.47 43
17834.73 43
17835.99 43
17837.25 45
17838.51 50
17839.78 42
17841.04 55
17842.30 52
17843.56 59
17844.82 57
17846.08 73
17847.35 75
17848.61 68
17849.87 40
17851.13 42
17852.39 60
17853.66 59
17854.92 46
17856.18 31
17857.44 64
17858.71 59
17859.97 68
17861.23 57
17862.49 69
17863.76 60
17865.02 48
17866.28 60
17867.54 46
17868.81 45
17870.07 45
17871.33 47
17872.59 61
17873.86 52
17875.12 44
17876.38 63
17877.65 65
17878.91 65
17880.17 33
17881.44 69
17882.70 58
17883.96 54
17885.22 56
17886.49 51
17887.75 55
17889.01 37
17890.28 63
17891.54 59
17892.81 64
17894.07 52
17895.33 57
17896.60 61
17897.86 55
17899.12 52
17900.39 60
17901.65 59
17902.92 73
17904.18 55
17905.44 58
17906.71 55
17907.97 45
17909.24 45
17910.50 47
17911.76 52
17913.03 52
17914.29 59
17915.56 50
17916.82 49
17918.09 42
17919.35 53
17920.61 47
17921.88 58
17923.14 56
17924.41 47
17925.67 55
17926.94 48
17928.20 52
17929.47 55
17930.73 44
17932.00 53
17933.26 61
17934.53 59
17935.79 53
17937.06 62
17938.32 54
17939.59 53
17940.85 44
17942.12 47
17943.38 57
17944.65 65
17945.91 44
17947.18 44
17948.44 50
17949.71 55
17950.98 47
17952.24 55
17953.51 72
17954.77 60
17956.04 48
17957.30 52
17958.57 46
17959.84 41
17961.10 45
17962.37 58
17963.63 47
17964.90 56
17966.17 62
17967.43 64
17968.70 57
17969.96 46
17971.23 51
17972.50 64
17973.76 59
17975.03 44
17976.30 60
17977.56 47
17978.83 44
17980.10 57
17981.36 93
17982.63 48
17983.90 42
17985.16 59
17986.43 66
17987.70 65
17988.96 43
17990.23 53
17991.50 52
17992.76 51
17994.03 44
17995.30 52
17996.57 42
17997.83 63
17999.10 52
18000.37 53
18001.64 58
18002.90 50
18004.17 62
18005.44 57
18006.71 48
18007.97 45
18009.24 47
18010.51 63
18011.78 49
18013.04 49
18014.31 63
18015.58 60
18016.85 45
18018.12 63
18019.38 64
18020.65 52
18021.92 59
18023.19 49
18024.46 64
18025.72 49
18026.99 43
18028.26 56
18029.53 54
18030.80 55
18032.07 32
18033.33 50
18034.60 57
18035.87 54
18037.14 44
18038.41 72
18039.68 53
18040.95 59
18042.22 63
18043.48 47
18044.75 63
18046.02 67
18047.29 54
18048.56 61
18049.83 54
18051.10 46
18052.37 58
18053.64 66
18054.91 47
18056.17 52
18057.44 48
18058.71 56
18059.98 48
18061.25 46
18062.52 51
18063.79 71
18065.06 63
18066.33 59
18067.60 58
18068.87 57
18070.14 47
18071.41 46
18072.68 44
18073.95 50
18075.22 45
18076.49 56
18077.76 39
18079.03 42
18080.30 61
18081.57 72
18082.84 57
18084.11 43
18085.38 51
18086.65 60
18087.92 46
18089.19 40
18090.46 35
18091.73 60
18093.00 50
18094.27 54
18095.55 40
18096.82 40
18098.09 53
18099.36 54
18100.63 60
18101.90 60
18103.17 39
18104.44 62
18105.71 61
18106.98 41
18108.25 43
18109.53 54
18110.80 62
18112.07 52
18113.34 48
18114.61 61
18115.88 57
18117.15 47
18118.43 67
18119.70 61
18120.97 47
18122.24 53
18123.51 49
18124.78 58
18126.05 43
18127.33 44
18128.60 39
18129.87 58
18131.14 45
18132.41 52
18133.69 70
18134.96 56
18136.23 45
18137.50 43
18138.77 49
18140.05 61
18141.32 52
18142.59 61
18143.86 52
18145.14 39
18146.41 51
18147.68 42
18148.95 53
18150.23 32
18151.50 63
18152.77 64
18154.04 46
18155.32 56
18156.59 53
18157.86 52
18159.14 49
18160.41 42
18161.68 57
18162.96 57
18164.23 54
18165.50 53
18166.77 56
18168.05 48
18169.32 47
18170.59 71
18171.87 51
18173.14 47
18174.41 51
18175.69 52
18176.96 54
18178.24 48
18179.51 45
18180.78 50
18182.06 53
18183.33 51
18184.60 65
18185.88 55
18187.15 63
18188.43 56
18189.70 59
18190.97 48
18192.25 37
18193.52 50
18194.80 58
18196.07 55
18197.34 57
18198.62 44
18199.89 40
18201.17 44
18202.44 36
18203.72 61
18204.99 49
18206.27 44
18207.54 46
18208.82 65
18210.09 57
18211.36 41
18212.64 63
18213.91 72
18215.19 59
18216.46 70
18217.74 41
18219.01 62
18220.29 53
18221.56 53
18222.84 42
18224.11 37
18225.39 45
18226.67 44
18227.94 59
18229.22 60
18230.49 46
18231.77 38
18233.04 71
18234.32 50
18235.59 57
18236.87 40
18238.14 48
18239.42 45
18240.70 41
18241.97 60
18243.25 37
18244.52 45
18245.80 49
18247.08 58
18248.35 40
18249.63 42
18250.90 73
18252.18 78
18253.46 52
18254.73 43
18256.01 49
18257.29 45
18258.56 48
18259.84 54
18261.11 55
18262.39 46
18263.67 36
18264.94 46
18266.22 62
18267.50 43
18268.77 44
18270.05 41
18271.33 52
18272.61 41
18273.88 45
18275.16 45
18276.44 42
18277.71 56
18278.99 51
18280.27 49
18281.54 59
18282.82 45
18284.10 39
18285.38 47
18286.65 34
18287.93 48
18289.21 47
18290.49 46
18291.76 25
18293.04 53
18294.32 44
18295.60 52
18296.88 33
18298.15 39
18299.43 72
18300.71 63
18301.99 49
18303.26 45
18304.54 66
18305.82 46
18307.10 44
18308.38 41
18309.66 58
18310.93 44
18312.21 36
18313.49 48
18314.77 57
18316.05 44
18317.33 36
18318.60 51
18319.88 37
18321.16 47
18322.44 50
18323.72 45
18325.00 56
18326.28 41
18327.55 45
18328.83 47
18330.11 44
18331.39 48
18332.67 58
18333.95 51
18335.23 49
18336.51 51
18337.79 41
18339.07 54
18340.35 49
18341.62 49
18342.90 51
18344.18 39
18345.46 53
18346.74 49
18348.02 54
18349.30 41
18350.58 30
18351.86 43
18353.14 50
18354.42 43
18355.70 50
18356.98 43
18358.26 56
18359.54 55
18360.82 55
18362.10 54
18363.38 42
18364.66 57
18365.94 48
18367.22 54
18368.50 50
18369.78 55
18371.06 43
18372.34 51
18373.62 47
18374.90 50
18376.18 68
18377.46 37
18378.74 39
18380.03 48
18381.31 53
18382.59 54
18383.87 47
18385.15 62
18386.43 53
18387.71 37
18388.99 56
18390.27 44
18391.55 52
18392.83 32
18394.12 48
18395.40 65
18396.68 60
18397.96 44
18399.24 54
18400.52 59
18401.80 38
18403.08 53
18404.37 43
18405.65 68
18406.93 42
18408.21 51
18409.49 50
18410.77 56
18412.06 46
18413.34 48
18414.62 43
18415.90 34
18417.18 57
18418.47 57
18419.75 52
18421.03 58
18422.31 44
18423.59 43
18424.88 50
18426.16 37
18427.44 42
18428.72 47
18430.01 47
18431.29 28
18432.57 38
18433.85 54
18435.14 63
18436.42 51
18437.70 47
18438.98 46
18440.27 58
18441.55 46
18442.83 51
18444.12 60
18445.40 46
18446.68 63
18447.96 43
18449.25 45
18450.53 43
18451.81 45
18453.10 46
18454.38 54
18455.66 43
18456.95 54
18458.23 47
18459.51 57
18460.80 40
18462.08 42
18463.36 56
18464.65 50
18465.93 43
18467.22 43
18468.50 46
18469.78 41
18471.07 62
18472.35 53
18473.63 47
18474.92 54
18476.20 51
18477.49 57
18478.77 63
18480.05 50
18481.34 53
18482.62 51
18483.91 48
18485.19 57
18486.48 43
18487.76 48
18489.04 44
18490.33 62
18491.61 58
18492.90 41
18494.18 29
18495.47 67
18496.75 63
18498.04 35
18499.32 44
18500.61 38
18501.89 58
18503.18 46
18504.46 41
18505.75 44
18507.03 47
18508.32 59
18509.60 67
18510.89 41
18512.17 33
18513.46 41
18514.74 67
18516.03 50
18517.31 40
18518.60 45
18519.89 52
18521.17 53
18522.46 41
18523.74 54
18525.03 51
18526.31 50
18527.60 47
18528.89 55
18530.17 46
18531.46 51
18532.74 48
18534.03 69
18535.32 46
18536.60 41
18537.89 54
18539.17 51
18540.46 45
18541.75 48
18543.03 50
18544.32 51
18545.61 58
18546.89 51
18548.18 55
18549.47 36
18550.75 52
18552.04 37
18553.33 63
18554.61 52
18555.90 42
18557.19 53
18558.47 62
18559.76 46
18561.05 40
18562.33 58
18563.62 50
18564.91 37
18566.19 46
18567.48 49
18568.77 56
18570.06 60
18571.34 42
18572.63 59
18573.92 46
18575.21 50
18576.49 50
18577.78 56
18579.07 37
18580.36 48
18581.64 55
18582.93 42
18584.22 45
18585.51 49
18586.80 55
18588.08 41
18589.37 42
18590.66 54
18591.95 58
18593.24 51
18594.52 40
18595.81 41
18597.10 53
18598.39 36
18599.68 52
18600.96 54
18602.25 57
18603.54 43
18604.83 51
18606.12 42
18607.41 46
18608.70 59
18609.98 47
18611.27 74
18612.56 45
18613.85 58
18615.14 62
18616.43 56
18617.72 44
18619.01 51
18620.30 55
18621.58 67
18622.87 53
18624.16 50
18625.45 50
18626.74 67
18628.03 60
18629.32 47
18630.61 44
18631.90 57
18633.19 42
18634.48 47
18635.77 38
18637.06 44
18638.35 50
18639.64 61
18640.93 52
18642.22 36
18643.51 45
18644.80 58
18646.09 52
18647.38 51
18648.67 47
18649.96 50
18651.25 46
18652.54 59
18653.83 48
18655.12 56
18656.41 49
18657.70 52
18658.99 43
18660.28 39
18661.57 51
18662.86 53
18664.15 51
18665.44 51
18666.73 47
18668.02 43
18669.31 67
18670.60 45
18671.89 50
18673.18 43
18674.48 43
18675.77 52
18677.06 54
18678.35 50
18679.64 57
18680.93 46
18682.22 57
18683.51 50
18684.80 49
18686.10 55
18687.39 60
18688.68 45
18689.97 37
18691.26 43
18692.55 62
18693.84 35
18695.14 39
18696.43 41
18697.72 48
18699.01 47
18700.30 47
18701.60 54
18702.89 42
18704.18 40
18705.47 55
18706.76 46
18708.06 40
18709.35 29
18710.64 39
18711.93 50
18713.22 46
18714.52 44
18715.81 58
18717.10 53
18718.39 55
18719.69 35
18720.98 52
18722.27 57
18723.56 46
18724.86 45
18726.15 39
18727.44 43
18728.73 42
18730.03 43
18731.32 46
18732.61 55
18733.91 53
18735.20 46
18736.49 50
18737.79 53
18739.08 33
18740.37 53
18741.66 60
18742.96 56
18744.25 50
18745.54 42
18746.84 39
18748.13 42
18749.43 58
18750.72 58
18752.01 38
18753.31 32
18754.60 45
18755.89 43
18757.19 57
18758.48 41
18759.77 68
18761.07 45
18762.36 44
18763.66 46
18764.95 53
18766.24 47
18767.54 55
18768.83 53
18770.13 47
18771.42 44
18772.72 58
18774.01 51
18775.30 48
18776.60 40
18777.89 48
18779.19 48
18780.48 50
18781.78 37
18783.07 53
18784.37 47
18785.66 48
18786.96 42
18788.25 43
18789.55 52
18790.84 46
18792.14 39
18793.43 40
18794.73 33
18796.02 37
18797.32 43
18798.61 50
18799.91 42
18801.20 51
18802.50 68
18803.79 46
18805.09 46
18806.38 48
18807.68 49
18808.97 66
18810.27 40
18811.57 37
18812.86 63
18814.16 53
18815.45 41
18816.75 45
18818.05 56
18819.34 44
18820.64 48
18821.93 47
18823.23 37
18824.53 41
18825.82 40
18827.12 53
18828.41 46
18829.71 51
18831.01 40
18832.30 40
18833.60 53
18834.90 45
18836.19 56
18837.49 56
18838.79 49
18840.08 49
18841.38 45
18842.68 60
18843.97 36
18845.27 38
18846.57 48
18847.86 54
18849.16 57
18850.46 42
18851.75 53
18853.05 44
18854.35 49
18855.65 51
18856.94 53
18858.24 48
18859.54 53
18860.83 56
18862.13 51
18863.43 55
18864.73 47
18866.02 48
18867.32 50
18868.62 41
18869.92 54
18871.21 44
18872.51 56
18873.81 52
18875.11 35
18876.41 51
18877.70 33
18879.00 47
18880.30 51
18881.60 46
18882.90 35
18884.19 46
18885.49 46
18886.79 40
18888.09 43
18889.39 50
18890.69 45
18891.98 48
18893.28 57
18894.58 40
18895.88 44
18897.18 50
18898.48 58
18899.78 48
18901.07 57
18902.37 29
18903.67 47
18904.97 36
18906.27 32
18907.57 38
18908.87 51
18910.17 44
18911.47 51
18912.77 44
18914.06 55
18915.36 58
18916.66 67
18917.96 55
18919.26 44
18920.56 51
18921.86 37
18923.16 61
18924.46 29
18925.76 48
18927.06 42
18928.36 47
18929.66 42
18930.96 46
18932.26 40
18933.56 43
18934.86 42
18936.16 40
18937.46 37
18938.76 46
18940.06 53
18941.36 44
18942.66 41
18943.96 50
18945.26 49
18946.56 42
18947.86 35
18949.16 39
18950.46 57
18951.76 49
18953.06 41
18954.36 46
18955.66 35
18956.96 39
18958.26 63
18959.56 55
18960.87 35
18962.17 54
18963.47 47
18964.77 53
18966.07 43
18967.37 39
18968.67 55
18969.97 57
18971.27 41
18972.57 41
18973.88 53
18975.18 45
18976.48 51
18977.78 42
18979.08 44
18980.38 55
18981.68 55
18982.99 50
18984.29 48
18985.59 29
18986.89 40
18988.19 41
18989.49 46
18990.80 46
18992.10 43
18993.40 51
18994.70 38
18996.00 52
18997.31 43
18998.61 52
18999.91 52
19001.21 56
19002.51 38
19003.82 48
19005.12 40
19006.42 44
19007.72 47
19009.03 47
19010.33 46
19011.63 58
19012.93 45
19014.24 39
19015.54 43
19016.84 49
19018.15 52
19019.45 41
19020.75 36
19022.05 44
19023.36 51
19024.66 41
19025.96 38
19027.27 49
19028.57 57
19029.87 39
19031.18 28
19032.48 52
19033.78 49
19035.09 55
19036.39 52
19037.69 33
19039.00 38
19040.30 51
19041.60 50
19042.91 66
19044.21 42
19045.51 51
19046.82 54
19048.12 63
19049.43 51
19050.73 50
19052.03 46
19053.34 65
19054.64 43
19055.95 36
19057.25 40
19058.55 44
19059.86 52
19061.16 53
19062.47 46
19063.77 37
19065.08 53
19066.38 49
19067.68 36
19068.99 40
19070.29 50
19071.60 53
19072.90 46
19074.21 49
19075.51 38
19076.82 47
19078.12 51
19079.43 43
19080.73 31
19082.04 34
19083.34 44
19084.65 56
19085.95 59
19087.26 53
19088.56 38
19089.87 45
19091.17 60
19092.48 47
19093.78 39
19095.09 44
19096.39 58
19097.70 54
19099.00 50
19100.31 32
19101.62 39
19102.92 50
19104.23 64
19105.53 75
19106.84 42
19108.14 45
19109.45 42
19110.76 64
19112.06 42
19113.37 45
19114.67 27
19115.98 46
19117.29 51
19118.59 38
19119.90 35
19121.21 68
19122.51 48
19123.82 40
19125.13 36
19126.43 51
19127.74 55
19129.04 52
19130.35 60
19131.66 42
19132.96 34
19134.27 49
19135.58 47
19136.89 38
19138.19 37
19139.50 40
19140.81 54
19142.11 44
19143.42 59
19144.73 46
19146.03 45
19147.34 47
19148.65 49
19149.96 41
19151.26 46
19152.57 50
19153.88 46
19155.19 45
19156.49 43
19157.80 32
19159.11 54
19160.42 66
19161.72 33
19163.03 52
19164.34 61
19165.65 62
19166.96 37
19168.26 56
19169.57 53
19170.88 53
19172.19 55
19173.50 40
19174.80 44
19176.11 42
19177.42 46
19178.73 44
19180.04 47
19181.34 63
19182.65 55
19183.96 75
19185.27 55
19186.58 49
19187.89 53
19189.20 52
19190.50 48
19191.81 42
19193.12 67
19194.43 51
19195.74 59
19197.05 52
19198.36 48
19199.67 52
19200.98 34
19202.28 52
19203.59 54
19204.90 50
19206.21 43
19207.52 75
19208.83 67
19210.14 45
19211.45 40
19212.76 53
19214.07 40
19215.38 41
19216.69 46
19218.00 44
19219.31 43
19220.62 44
19221.93 47
19223.24 48
19224.55 41
19225.86 58
19227.17 58
19228.48 47
19229.79 54
19231.10 37
19232.41 46
19233.72 53
19235.03 40
19236.34 55
19237.65 46
19238.96 55
19240.27 47
19241.58 51
19242.89 50
19244.20 46
19245.51 55
19246.82 44
19248.13 43
19249.44 56
19250.75 48
19252.06 51
19253.37 40
19254.69 48
19256.00 46
19257.31 56
19258.62 49
19259.93 36
19261.24 41
19262.55 64
19263.86 57
19265.17 50
19266.49 40
19267.80 58
19269.11 49
19270.42 46
19271.73 55
19273.04 50
19274.35 50
19275.67 51
19276.98 48
19278.29 37
19279.60 43
19280.91 73
19282.22 53
19283.54 39
19284.85 44
19286.16 50
19287.47 58
19288.78 49
19290.10 63
19291.41 58
19292.72 39
19294.03 41
19295.34 58
19296.66 49
19297.97 51
19299.28 40
19300.59 63
19301.91 39
19303.22 32
19304.53 50
19305.84 55
19307.16 53
19308.47 45
19309.78 37
19311.10 54
19312.41 40
19313.72 53
19315.03 40
19316.35 41
19317.66 44
19318.97 52
19320.29 49
19321.60 43
19322.91 44
19324.23 40
19325.54 44
19326.85 45
19328.17 52
19329.48 61
19330.79 73
19332.11 47
19333.42 45
19334.73 52
19336.05 52
19337.36 38
19338.67 45
19339.99 40
19341.30 39
19342.62 45
19343.93 53
19345.24 53
19346.56 39
19347.87 49
19349.19 40
19350.50 53
19351.81 45
19353.13 42
19354.44 55
19355.76 43
19357.07 42
19358.39 38
19359.70 55
19361.02 43
19362.33 49
19363.64 39
19364.96 45
19366.27 54
19367.59 48
19368.90 46
19370.22 39
19371.53 38
19372.85 51
19374.16 50
19375.48 44
19376.79 43
19378.11 31
19379.42 57
19380.74 44
19382.05 38
19383.37 38
19384.68 49
19386.00 39
19387.31 50
19388.63 36
19389.95 38
19391.26 43
19392.58 46
19393.89 54
19395.21 45
19396.52 62
19397.84 52
19399.16 40
19400.47 44
19401.79 35
19403.10 45
19404.42 49
19405.73 34
19407.05 52
19408.37 42
19409.68 39
19411.00 31
19412.32 40
19413.63 44
19414.95 50
19416.26 47
19417.58 35
19418.90 32
19420.21 39
19421.53 40
19422.85 36
19424.16 44
19425.48 40
19426.80 39
19428.11 49
19429.43 36
19430.75 46
19432.06 51
19433.38 45
19434.70 40
19436.02 47
19437.33 44
19438.65 34
19439.97 35
19441.28 43
19442.60 38
19443.92 34
19445.24 47
19446.55 63
19447.87 49
19449.19 53
19450.51 48
19451.82 50
19453.14 45
19454.46 59
19455.78 45
19457.09 49
19458.41 44
19459.73 44
19461.05 43
19462.37 44
19463.68 51
19465.00 54
19466.32 34
19467.64 40
19468.96 47
19470.28 32
19471.59 42
19472.91 35
19474.23 40
19475.55 47
19476.87 42
19478.19 35
19479.50 42
19480.82 46
19482.14 39
19483.46 30
19484.78 51
19486.10 50
19487.42 53
19488.73 42
19490.05 41
19491.37 30
19492.69 42
19494.01 46
19495.33 44
19496.65 41
19497.97 34
19499.29 32
19500.61 51
19501.93 39
19503.25 43
19504.56 33
19505.88 59
19507.20 38
19508.52 41
19509.84 35
19511.16 46
19512.48 44
19513.80 31
19515.12 29
19516.44 43
19517.76 42
19519.08 67
19520.40 40
19521.72 29
19523.04 39
19524.36 31
19525.68 43
19527.00 40
19528.32 40
19529.64 56
19530.96 40
19532.28 37
19533.60 30
19534.92 56
19536.24 52
19537.56 63
19538.88 48
19540.20 52
19541.53 53
19542.85 43
19544.17 41
19545.49 29
19546.81 42
19548.13 48
19549.45 41
19550.77 37
19552.09 47
19553.41 43
19554.73 38
19556.06 42
19557.38 48
19558.70 43
19560.02 39
19561.34 34
19562.66 45
19563.98 43
19565.30 49
19566.63 44
19567.95 30
19569.27 48
19570.59 46
19571.91 42
19573.23 49
19574.56 41
19575.88 37
19577.20 48
19578.52 46
19579.84 38
19581.17 31
19582.49 36
19583.81 45
19585.13 45
19586.45 38
19587.78 50
19589.10 40
19590.42 40
19591.74 38
19593.07 55
19594.39 48
19595.71 46
19597.03 49
19598.36 38
19599.68 45
19601.00 54
19602.32 49
19603.65 52
19604.97 48
19606.29 50
19607.61 41
19608.94 49
19610.26 45
19611.58 38
19612.91 45
19614.23 44
19615.55 44
19616.88 46
19618.20 51
19619.52 44
19620.85 58
19622.17 38
19623.49 52
19624.82 44
19626.14 36
19627.46 45
19628.79 44
19630.11 49
19631.43 46
19632.76 45
19634.08 48
19635.41 33
19636.73 46
19638.05 44
19639.38 49
19640.70 45
19642.03 46
19643.35 50
19644.67 35
19646.00 42
19647.32 55
19648.65 40
19649.97 41
19651.29 56
19652.62 60
19653.94 40
19655.27 69
19656.59 45
19657.92 36
19659.24 50
19660.57 37
19661.89 47
19663.22 57
19664.54 39
19665.87 27
19667.19 40
19668.52 43
19669.84 50
19671.17 48
19672.49 52
19673.82 45
19675.14 51
19676.47 51
19677.79 44
19679.12 48
19680.44 44
19681.77 53
19683.09 41
19684.42 36
19685.74 50
19687.07 50
19688.39 54
19689.72 48
19691.05 51
19692.37 37
19693.70 40
19695.02 52
19696.35 43
19697.68 48
19699.00 46
19700.33 47
19701.65 48
19702.98 45
19704.31 50
19705.63 44
19706.96 49
19708.28 69
19709.61 57
19710.94 68
19712.26 51
19713.59 45
19714.92 46
19716.24 44
19717.57 46
19718.90 52
19720.22 53
19721.55 37
19722.88 60
19724.20 32
19725.53 49
19726.86 35
19728.18 56
19729.51 40
19730.84 41
19732.16 41
19733.49 50
19734.82 54
19736.15 43
19737.47 45
19738.80 38
19740.13 47
19741.46 36
19742.78 43
19744.11 44
19745.44 49
19746.77 40
19748.09 41
19749.42 35
19750.75 52
19752.08 48
19753.40 40
19754.73 58
19756.06 37
19757.39 37
19758.72 47
19760.04 40
19761.37 52
19762.70 48
19764.03 48
19765.36 39
19766.68 51
19768.01 36
19769.34 41
19770.67 49
19772.00 47
19773.33 47
19774.66 55
19775.98 53
19777.31 37
19778.64 50
19779.97 48
19781.30 42
19782.63 43
19783.96 27
19785.29 41
19786.61 44
19787.94 36
19789.27 37
19790.60 32
19791.93 42
19793.26 48
19794.59 45
19795.92 54
19797.25 41
19798.58 49
19799.91 40
19801.24 33
19802.56 46
19803.89 37
19805.22 55
19806.55 51
19807.88 49
19809.21 31
19810.54 47
19811.87 42
19813.20 38
19814.53 46
19815.86 44
19817.19 45
19818.52 57
19819.85 47
19821.18 40
19822.51 48
19823.84 50
19825.17 48
19826.50 46
19827.83 38
19829.16 50
19830.49 46
19831.82 42
19833.15 45
19834.49 48
19835.82 46
19837.15 42
19838.48 62
19839.81 47
19841.14 43
19842.47 43
19843.80 49
19845.13 57
19846.46 55
19847.79 34
19849.12 44
19850.46 48
19851.79 35
19853.12 47
19854.45 56
19855.78 39
19857.11 42
19858.44 48
19859.77 46
19861.11 31
19862.44 47
19863.77 52
19865.10 53
19866.43 37
19867.76 34
19869.09 44
19870.43 58
19871.76 50
19873.09 35
19874.42 46
19875.75 52
19877.09 48
19878.42 47
19879.75 53
19881.08 35
19882.41 42
19883.75 56
19885.08 44
19886.41 44
19887.74 47
19889.08 42
19890.41 54
19891.74 40
19893.07 44
19894.41 58
19895.74 58
19897.07 38
19898.40 46
19899.74 36
19901.07 31
19902.40 44
19903.73 39
19905.07 36
19906.40 47
19907.73 33
19909.07 43
19910.40 54
19911.73 57
19913.07 45
19914.40 59
19915.73 44
19917.07 56
19918.40 55
19919.73 51
19921.07 50
19922.40 39
19923.73 45
19925.07 47
19926.40 55
19927.73 38
19929.07 36
19930.40 48
19931.74 50
19933.07 38
19934.40 45
19935.74 29
19937.07 43
19938.40 60
19939.74 39
19941.07 46
19942.41 41
19943.74 43
19945.08 51
19946.41 44
19947.74 37
19949.08 48
19950.41 37
19951.75 45
19953.08 39
19954.42 47
19955.75 33
19957.09 48
19958.42 52
19959.76 46
19961.09 40
19962.42 49
19963.76 41
19965.09 37
19966.43 35
19967.76 37
19969.10 48
19970.43 51
19971.77 43
19973.11 32
19974.44 35
19975.78 29
19977.11 36
19978.45 34
19979.78 34
19981.12 49
19982.45 46
19983.79 47
19985.12 40
19986.46 33
19987.80 40
19989.13 41
19990.47 51
19991.80 32
19993.14 33
19994.47 54
19995.81 52
19997.15 54
19998.48 45
19999.82 48
20001.15 49
20002.49 48
20003.83 44
20005.16 49
20006.50 61
20007.84 40
20009.17 60
20010.51 45
20011.85 39
20013.18 45
20014.52 47
20015.85 34
20017.19 35
20018.53 47
20019.87 47
20021.20 44
20022.54 45
20023.88 39
20025.21 49
20026.55 50
20027.89 44
20029.22 41
20030.56 32
20031.90 65
20033.24 55
20034.57 54
20035.91 42
20037.25 49
20038.58 48
20039.92 52
20041.26 35
20042.60 46
20043.93 44
20045.27 39
20046.61 45
20047.95 25
20049.29 36
20050.62 38
20051.96 51
20053.30 34
20054.64 44
20055.97 34
20057.31 44
20058.65 39
20059.99 40
20061.33 32
20062.66 49
20064.00 51
20065.34 42
20066.68 27
20068.02 39
20069.36 52
20070.70 36
20072.03 32
20073.37 46
20074.71 59
20076.05 64
20077.39 48
20078.73 42
20080.07 47
20081.40 55
20082.74 47
20084.08 45
20085.42 36
20086.76 46
20088.10 45
20089.44 43
20090.78 38
20092.12 37
20093.46 44
20094.80 38
20096.13 44
20097.47 46
20098.81 48
20100.15 62
20101.49 38
20102.83 50
20104.17 44
20105.51 45
20106.85 51
20108.19 41
20109.53 32
20110.87 43
20112.21 33
20113.55 32
20114.89 44
20116.23 42
20117.57 52
20118.91 32
20120.25 46
20121.59 36
20122.93 36
20124.27 37
