# Supplementary material for: MALDI-TOF MS typing enables the classification of brewing yeasts of the genus Saccharomyces to major beer styles
Source: PLoS One. 2017 Aug 9;12(8):e0181694. doi: 10.1371/journal.pone.0181694 (PMC5549903; doi:10.1371/journal.pone.0181694)
Supplement: S14 File — The directory includes 90 raw files and was zipped to “.zip”; the folder has three strains with 30 spectra per strain; S1 Text explains the raw files with an example and Table 1 represents the yeast strains used within the experiment. (ZIP) [file pone.0181694.s017.zip › 40-42/30637-510-OG-Ale-Ale-YPG-18h-E-E_2015-10-21__0_B12_1.dat]

1999.81 5342
2000.23 5663
2000.65 5550
2001.07 5419
2001.50 5607
2001.92 5272
2002.34 5374
2002.76 5652
2003.18 5557
2003.60 5617
2004.03 5241
2004.45 5312
2004.87 5495
2005.29 5684
2005.71 5761
2006.14 5821
2006.56 5560
2006.98 5821
2007.40 5749
2007.83 5792
2008.25 5820
2008.67 5716
2009.09 5803
2009.52 5836
2009.94 5859
2010.36 5851
2010.78 5606
2011.21 5272
2011.63 5434
2012.05 5595
2012.48 5667
2012.90 5644
2013.32 5361
2013.74 5335
2014.17 5530
2014.59 5350
2015.01 5451
2015.44 5513
2015.86 5571
2016.28 5488
2016.71 5539
2017.13 5516
2017.55 5720
2017.98 6033
2018.40 6187
2018.82 6164
2019.25 6140
2019.67 6191
2020.09 6142
2020.52 6427
2020.94 6423
2021.37 6231
2021.79 5874
2022.21 5738
2022.64 5883
2023.06 5865
2023.48 5982
2023.91 5876
2024.33 5674
2024.76 5680
2025.18 5772
2025.61 5852
2026.03 5623
2026.45 5493
2026.88 5661
2027.30 5416
2027.73 5376
2028.15 5397
2028.58 5102
2029.00 5153
2029.43 5436
2029.85 5424
2030.28 5317
2030.70 5171
2031.12 5518
2031.55 5482
2031.97 5406
2032.40 5618
2032.82 5632
2033.25 5685
2033.67 5610
2034.10 5641
2034.52 5606
2034.95 5661
2035.38 5732
2035.80 5638
2036.23 5788
2036.65 5582
2037.08 5644
2037.50 5734
2037.93 5974
2038.35 5631
2038.78 5567
2039.20 5737
2039.63 5409
2040.06 5516
2040.48 5284
2040.91 5471
2041.33 5353
2041.76 5313
2042.19 5290
2042.61 5160
2043.04 5036
2043.46 5166
2043.89 5166
2044.32 5185
2044.74 5107
2045.17 5226
2045.59 5487
2046.02 5019
2046.45 5178
2046.87 5216
2047.30 5304
2047.73 5456
2048.15 5359
2048.58 5414
2049.01 5570
2049.43 5270
2049.86 5290
2050.29 5451
2050.71 5464
2051.14 5672
2051.57 5560
2051.99 5453
2052.42 5468
2052.85 5543
2053.28 5380
2053.70 5399
2054.13 5581
2054.56 5471
2054.99 5289
2055.41 5509
2055.84 5550
2056.27 5635
2056.69 5677
2057.12 5531
2057.55 5550
2057.98 5531
2058.41 5585
2058.83 5578
2059.26 5476
2059.69 5725
2060.12 5646
2060.54 5562
2060.97 5599
2061.40 5817
2061.83 5799
2062.26 5710
2062.68 5684
2063.11 6039
2063.54 5850
2063.97 5540
2064.40 5632
2064.83 5674
2065.25 5884
2065.68 5922
2066.11 5923
2066.54 5729
2066.97 5590
2067.40 5540
2067.82 5499
2068.25 5536
2068.68 5574
2069.11 5577
2069.54 5357
2069.97 5292
2070.40 5233
2070.83 5317
2071.26 5340
2071.68 5223
2072.11 5254
2072.54 5245
2072.97 5405
2073.40 5485
2073.83 5605
2074.26 5762
2074.69 5798
2075.12 5678
2075.55 5826
2075.98 5904
2076.41 5609
2076.84 5854
2077.27 6000
2077.70 5771
2078.13 5859
2078.55 5817
2078.98 5866
2079.41 5842
2079.84 5740
2080.27 5752
2080.70 5731
2081.13 5716
2081.56 5524
2081.99 5751
2082.42 5767
2082.85 5491
2083.29 5526
2083.72 5430
2084.15 5300
2084.58 5248
2085.01 5474
2085.44 5399
2085.87 5403
2086.30 5529
2086.73 5531
2087.16 5456
2087.59 5396
2088.02 5714
2088.45 5746
2088.88 5582
2089.31 5493
2089.74 5486
2090.17 5620
2090.61 5388
2091.04 5388
2091.47 5795
2091.90 5827
2092.33 5797
2092.76 5553
2093.19 5652
2093.62 5472
2094.06 5482
2094.49 5241
2094.92 5222
2095.35 5109
2095.78 5531
2096.21 5455
2096.64 5175
2097.08 5157
2097.51 5193
2097.94 5057
2098.37 5331
2098.80 5416
2099.24 5142
2099.67 5235
2100.10 5397
2100.53 5052
2100.96 5201
2101.40 5048
2101.83 5305
2102.26 5247
2102.69 5349
2103.12 5443
2103.56 5275
2103.99 5379
2104.42 5835
2104.85 5661
2105.29 5734
2105.72 5877
2106.15 6087
2106.58 6188
2107.02 6129
2107.45 5954
2107.88 5910
2108.31 5845
2108.75 6010
2109.18 5843
2109.61 5796
2110.05 5716
2110.48 5658
2110.91 5427
2111.35 5406
2111.78 5274
2112.21 5161
2112.65 5241
2113.08 5362
2113.51 5335
2113.95 5412
2114.38 5257
2114.81 5081
2115.25 5054
2115.68 5278
2116.11 5399
2116.55 5224
2116.98 5079
2117.41 5191
2117.85 5168
2118.28 5059
2118.72 5122
2119.15 5069
2119.58 5100
2120.02 5255
2120.45 5174
2120.89 5264
2121.32 5023
2121.75 5219
2122.19 5172
2122.62 5126
2123.06 5235
2123.49 5230
2123.93 5191
2124.36 5402
2124.79 5351
2125.23 5036
2125.66 5138
2126.10 5260
2126.53 5561
2126.97 5436
2127.40 5260
2127.84 5296
2128.27 5621
2128.71 5529
2129.14 5733
2129.58 5585
2130.01 5532
2130.45 5536
2130.88 5715
2131.32 5754
2131.75 5550
2132.19 5623
2132.62 5620
2133.06 5816
2133.49 5599
2133.93 5667
2134.37 5549
2134.80 5326
2135.24 5564
2135.67 5446
2136.11 5499
2136.54 5696
2136.98 5760
2137.41 5542
2137.85 5463
2138.29 5421
2138.72 5340
2139.16 5263
2139.59 5245
2140.03 5320
2140.47 5387
2140.90 5468
2141.34 5354
2141.78 5130
2142.21 5130
2142.65 5224
2143.08 5248
2143.52 5184
2143.96 5116
2144.39 5179
2144.83 5198
2145.27 5141
2145.70 5239
2146.14 5460
2146.58 5208
2147.01 5440
2147.45 5502
2147.89 5671
2148.32 5883
2148.76 5821
2149.20 5952
2149.64 5949
2150.07 5979
2150.51 6243
2150.95 5862
2151.38 5987
2151.82 6053
2152.26 5819
2152.70 5735
2153.13 5746
2153.57 5900
2154.01 5645
2154.45 5533
2154.88 5333
2155.32 5203
2155.76 5357
2156.20 5435
2156.63 5381
2157.07 5352
2157.51 5394
2157.95 5308
2158.39 5187
2158.82 5268
2159.26 5440
2159.70 5496
2160.14 5732
2160.58 5710
2161.01 5670
2161.45 5544
2161.89 5626
2162.33 5695
2162.77 5588
2163.21 5612
2163.64 5618
2164.08 5410
2164.52 5567
2164.96 5512
2165.40 5595
2165.84 5469
2166.28 5602
2166.71 5617
2167.15 5536
2167.59 5681
2168.03 5620
2168.47 5654
2168.91 5686
2169.35 5713
2169.79 5836
2170.23 5646
2170.67 5750
2171.10 5877
2171.54 5877
2171.98 5662
2172.42 5893
2172.86 6119
2173.30 6024
2173.74 5902
2174.18 6113
2174.62 5993
2175.06 6014
2175.50 6374
2175.94 6329
2176.38 6435
2176.82 6661
2177.26 6440
2177.70 6309
2178.14 6094
2178.58 6089
2179.02 5925
2179.46 5903
2179.90 6038
2180.34 5800
2180.78 5726
2181.22 5828
2181.66 5965
2182.10 5456
2182.54 5411
2182.98 5301
2183.42 5445
2183.86 5310
2184.30 5268
2184.74 5254
2185.18 5345
2185.62 5398
2186.06 5532
2186.51 5617
2186.95 5648
2187.39 5731
2187.83 6005
2188.27 6018
2188.71 5804
2189.15 6100
2189.59 6136
2190.03 5846
2190.47 6039
2190.92 6351
2191.36 6237
2191.80 6137
2192.24 5835
2192.68 5913
2193.12 6206
2193.56 6375
2194.01 6137
2194.45 6444
2194.89 6577
2195.33 6500
2195.77 6558
2196.21 6274
2196.66 6393
2197.10 6230
2197.54 6109
2197.98 6179
2198.42 6143
2198.87 5783
2199.31 5707
2199.75 5570
2200.19 5297
2200.63 5406
2201.08 5276
2201.52 5327
2201.96 5245
2202.40 5201
2202.85 5383
2203.29 5730
2203.73 5595
2204.17 5667
2204.62 5675
2205.06 5698
2205.50 5671
2205.94 5800
2206.39 5849
2206.83 6120
2207.27 6066
2207.71 6118
2208.16 5988
2208.60 6236
2209.04 6259
2209.49 5881
2209.93 5865
2210.37 5841
2210.82 5915
2211.26 5740
2211.70 5872
2212.15 5750
2212.59 5768
2213.03 5595
2213.48 5620
2213.92 5811
2214.36 5716
2214.81 5707
2215.25 5581
2215.69 5663
2216.14 5362
2216.58 5299
2217.03 5082
2217.47 5337
2217.91 5554
2218.36 5397
2218.80 5308
2219.25 5389
2219.69 5200
2220.13 5422
2220.58 5423
2221.02 5546
2221.47 5643
2221.91 5891
2222.36 5774
2222.80 5944
2223.24 6201
2223.69 6261
2224.13 6475
2224.58 6510
2225.02 6363
2225.47 6612
2225.91 6927
2226.36 6776
2226.80 6698
2227.25 6888
2227.69 7316
2228.14 7230
2228.58 7272
2229.03 7246
2229.47 7124
2229.92 7391
2230.36 7218
2230.81 7369
2231.25 7499
2231.70 7564
2232.14 7505
2232.59 7195
2233.03 7230
2233.48 6944
2233.93 6820
2234.37 6652
2234.82 6556
2235.26 6481
2235.71 6153
2236.15 6041
2236.60 5755
2237.05 5858
2237.49 5539
2237.94 5412
2238.38 5402
2238.83 5388
2239.28 5526
2239.72 5345
2240.17 5423
2240.61 5308
2241.06 5250
2241.51 5046
2241.95 5097
2242.40 5135
2242.85 5040
2243.29 4931
2243.74 4991
2244.19 4722
2244.63 5106
2245.08 5024
2245.52 5051
2245.97 5081
2246.42 5157
2246.87 5136
2247.31 5256
2247.76 5239
2248.21 5362
2248.65 5470
2249.10 5222
2249.55 5477
2249.99 5510
2250.44 5225
2250.89 5418
2251.34 5457
2251.78 5277
2252.23 5559
2252.68 5546
2253.13 5650
2253.57 5228
2254.02 5196
2254.47 5359
2254.92 5288
2255.36 5349
2255.81 5259
2256.26 4924
2256.71 5139
2257.15 5007
2257.60 4968
2258.05 5192
2258.50 5318
2258.95 5054
2259.39 4912
2259.84 5190
2260.29 5387
2260.74 5446
2261.19 5608
2261.64 5881
2262.08 6126
2262.53 5887
2262.98 5863
2263.43 6086
2263.88 6167
2264.33 6083
2264.77 6168
2265.22 6086
2265.67 5966
2266.12 5649
2266.57 5859
2267.02 5705
2267.47 5922
2267.92 6236
2268.37 6206
2268.81 6110
2269.26 6522
2269.71 6332
2270.16 6639
2270.61 6769
2271.06 7083
2271.51 6886
2271.96 6626
2272.41 6905
2272.86 6639
2273.31 6479
2273.76 6675
2274.21 6368
2274.66 6225
2275.11 6120
2275.55 5933
2276.00 5756
2276.45 5747
2276.90 5430
2277.35 5463
2277.80 5340
2278.25 5358
2278.70 5262
2279.15 5159
2279.60 5282
2280.05 5138
2280.50 5024
2280.95 5263
2281.40 5321
2281.85 5396
2282.31 5524
2282.76 5508
2283.21 5424
2283.66 5356
2284.11 5447
2284.56 5421
2285.01 5310
2285.46 5317
2285.91 5356
2286.36 5803
2286.81 6112
2287.26 6436
2287.71 6751
2288.16 7128
2288.61 7836
2289.07 7907
2289.52 8273
2289.97 9149
2290.42 9713
2290.87 9867
2291.32 9749
2291.77 10237
2292.22 10125
2292.68 9654
2293.13 9310
2293.58 8764
2294.03 8256
2294.48 7823
2294.93 6975
2295.38 6709
2295.84 6424
2296.29 6240
2296.74 6092
2297.19 6004
2297.64 5763
2298.10 5483
2298.55 5514
2299.00 5353
2299.45 5150
2299.90 5201
2300.36 5175
2300.81 5051
2301.26 5116
2301.71 5236
2302.16 5128
2302.62 5153
2303.07 5242
2303.52 5257
2303.97 5431
2304.43 5074
2304.88 5355
2305.33 5395
2305.78 5354
2306.24 5522
2306.69 5529
2307.14 5781
2307.60 6279
2308.05 6177
2308.50 6445
2308.95 6687
2309.41 6743
2309.86 6580
2310.31 6544
2310.77 6675
2311.22 6791
2311.67 6715
2312.13 6530
2312.58 6486
2313.03 6219
2313.49 6232
2313.94 5901
2314.39 5821
2314.85 5967
2315.30 5839
2315.75 5932
2316.21 6060
2316.66 6056
2317.11 5972
2317.57 6038
2318.02 6031
2318.48 6149
2318.93 6040
2319.38 6187
2319.84 6203
2320.29 6271
2320.75 6254
2321.20 6114
2321.66 5974
2322.11 6243
2322.56 6207
2323.02 5995
2323.47 5841
2323.93 5985
2324.38 5828
2324.84 5542
2325.29 5712
2325.74 6015
2326.20 6115
2326.65 6023
2327.11 6301
2327.56 6528
2328.02 6661
2328.47 6453
2328.93 6676
2329.38 6703
2329.84 6751
2330.29 6564
2330.75 6245
2331.20 6138
2331.66 6321
2332.11 5980
2332.57 5995
2333.02 5658
2333.48 5470
2333.94 5372
2334.39 5673
2334.85 5771
2335.30 5549
2335.76 5445
2336.21 5599
2336.67 5764
2337.12 5598
2337.58 5469
2338.04 5363
2338.49 5838
2338.95 5784
2339.40 5781
2339.86 5941
2340.32 5852
2340.77 6156
2341.23 6031
2341.68 5705
2342.14 5863
2342.60 5909
2343.05 5956
2343.51 6003
2343.97 6109
2344.42 6077
2344.88 6148
2345.34 6486
2345.79 6502
2346.25 6472
2346.71 6601
2347.16 6742
2347.62 6682
2348.08 6517
2348.53 6347
2348.99 6561
2349.45 6269
2349.90 6163
2350.36 5965
2350.82 5791
2351.27 5760
2351.73 5605
2352.19 5577
2352.65 5644
2353.10 5649
2353.56 5508
2354.02 5677
2354.48 5593
2354.93 5623
2355.39 5777
2355.85 5745
2356.31 5836
2356.76 5997
2357.22 5885
2357.68 5795
2358.14 5817
2358.59 5837
2359.05 5840
2359.51 5883
2359.97 6173
2360.43 6260
2360.88 6135
2361.34 6012
2361.80 6013
2362.26 5944
2362.72 6060
2363.17 5846
2363.63 5854
2364.09 5670
2364.55 5437
2365.01 5411
2365.47 5682
2365.92 5845
2366.38 5941
2366.84 5844
2367.30 5728
2367.76 5761
2368.22 5881
2368.68 5790
2369.14 5955
2369.59 5793
2370.05 5760
2370.51 5747
2370.97 5519
2371.43 5915
2371.89 5893
2372.35 5980
2372.81 6128
2373.27 6261
2373.73 6225
2374.19 6123
2374.65 6387
2375.10 6811
2375.56 6437
2376.02 6530
2376.48 6364
2376.94 6221
2377.40 6279
2377.86 6072
2378.32 6038
2378.78 5994
2379.24 5930
2379.70 5955
2380.16 5971
2380.62 6031
2381.08 5965
2381.54 5978
2382.00 5780
2382.46 5870
2382.92 5968
2383.38 6040
2383.84 5961
2384.30 5705
2384.76 5781
2385.22 5931
2385.68 5735
2386.14 5818
2386.60 5815
2387.07 5576
2387.53 5590
2387.99 5575
2388.45 5537
2388.91 5864
2389.37 5907
2389.83 5634
2390.29 5654
2390.75 5896
2391.21 5956
2391.67 6061
2392.13 5837
2392.60 5549
2393.06 5828
2393.52 5901
2393.98 5965
2394.44 5762
2394.90 5728
2395.36 5476
2395.82 5682
2396.29 5641
2396.75 5266
2397.21 5416
2397.67 5571
2398.13 5511
2398.59 5708
2399.06 5377
2399.52 5239
2399.98 5388
2400.44 5391
2400.90 5424
2401.37 5364
2401.83 5352
2402.29 5363
2402.75 5358
2403.21 5139
2403.68 5384
2404.14 5657
2404.60 5452
2405.06 5598
2405.52 5497
2405.99 5549
2406.45 5722
2406.91 5435
2407.37 5434
2407.84 5317
2408.30 5349
2408.76 5507
2409.22 5415
2409.69 5143
2410.15 5268
2410.61 5224
2411.08 5267
2411.54 5493
2412.00 5469
2412.47 5456
2412.93 5430
2413.39 5396
2413.85 5369
2414.32 5378
2414.78 5714
2415.24 5670
2415.71 5597
2416.17 5814
2416.63 6062
2417.10 5914
2417.56 5721
2418.02 5498
2418.49 5714
2418.95 5635
2419.42 5471
2419.88 5391
2420.34 5743
2420.81 5507
2421.27 5372
2421.73 5319
2422.20 5186
2422.66 5357
2423.13 5267
2423.59 5600
2424.06 5734
2424.52 5699
2424.98 5640
2425.45 5831
2425.91 5599
2426.38 5545
2426.84 5425
2427.31 5493
2427.77 5646
2428.23 5353
2428.70 5503
2429.16 5398
2429.63 5481
2430.09 5297
2430.56 5301
2431.02 5250
2431.49 5106
2431.95 5186
2432.42 5347
2432.88 5515
2433.35 5392
2433.81 5222
2434.28 5296
2434.74 5159
2435.21 5235
2435.67 5427
2436.14 5267
2436.60 5385
2437.07 5494
2437.53 5600
2438.00 5735
2438.47 5747
2438.93 6098
2439.40 6305
2439.86 6267
2440.33 6329
2440.79 6212
2441.26 6378
2441.73 6456
2442.19 6293
2442.66 6269
2443.12 6250
2443.59 6189
2444.05 6025
2444.52 5536
2444.99 5591
2445.45 5653
2445.92 5436
2446.39 5345
2446.85 5289
2447.32 5126
2447.78 5041
2448.25 5050
2448.72 5131
2449.18 5281
2449.65 5345
2450.12 5254
2450.58 5186
2451.05 5304
2451.52 5341
2451.98 5487
2452.45 5434
2452.92 5204
2453.39 5381
2453.85 5224
2454.32 5333
2454.79 5511
2455.25 5207
2455.72 5385
2456.19 5216
2456.65 4985
2457.12 5166
2457.59 5442
2458.06 5315
2458.52 5093
2458.99 5021
2459.46 5059
2459.93 5091
2460.39 5029
2460.86 5069
2461.33 5060
2461.80 4982
2462.27 4983
2462.73 4998
2463.20 5011
2463.67 5152
2464.14 5117
2464.60 5058
2465.07 5270
2465.54 5343
2466.01 5213
2466.48 5020
2466.95 4978
2467.41 5260
2467.88 5361
2468.35 5356
2468.82 5334
2469.29 5075
2469.76 5228
2470.22 5095
2470.69 5088
2471.16 5250
2471.63 5063
2472.10 5018
2472.57 4943
2473.04 4969
2473.51 5082
2473.97 5206
2474.44 5215
2474.91 5151
2475.38 4998
2475.85 5148
2476.32 5166
2476.79 5190
2477.26 5250
2477.73 5215
2478.20 5032
2478.67 5139
2479.13 5133
2479.60 5218
2480.07 5144
2480.54 5079
2481.01 5219
2481.48 5148
2481.95 5090
2482.42 5082
2482.89 4866
2483.36 4937
2483.83 5164
2484.30 5254
2484.77 5208
2485.24 5269
2485.71 5022
2486.18 4939
2486.65 5204
2487.12 5417
2487.59 5554
2488.06 5790
2488.53 5433
2489.00 5589
2489.47 5575
2489.94 5779
2490.41 5563
2490.88 5510
2491.35 5855
2491.83 5920
2492.30 5723
2492.77 5624
2493.24 5730
2493.71 5853
2494.18 5717
2494.65 5638
2495.12 5597
2495.59 5453
2496.06 5379
2496.53 5420
2497.00 5560
2497.48 5560
2497.95 5374
2498.42 5181
2498.89 5238
2499.36 5147
2499.83 5008
2500.30 4944
2500.77 4837
2501.25 4864
2501.72 4817
2502.19 4871
2502.66 4821
2503.13 4947
2503.60 4703
2504.08 4384
2504.55 4799
2505.02 4925
2505.49 4859
2505.96 4821
2506.44 5025
2506.91 5039
2507.38 5216
2507.85 5275
2508.32 5021
2508.80 5356
2509.27 5335
2509.74 5340
2510.21 5549
2510.68 5553
2511.16 5768
2511.63 5795
2512.10 5668
2512.57 5656
2513.05 5508
2513.52 5511
2513.99 5627
2514.47 5826
2514.94 5753
2515.41 5746
2515.88 5658
2516.36 5442
2516.83 5375
2517.30 5392
2517.78 5466
2518.25 5451
2518.72 5514
2519.19 5454
2519.67 5553
2520.14 5309
2520.61 5362
2521.09 5655
2521.56 5551
2522.03 5435
2522.51 5342
2522.98 5192
2523.46 5304
2523.93 5639
2524.40 5596
2524.88 5509
2525.35 5409
2525.82 5428
2526.30 5340
2526.77 5246
2527.25 5079
2527.72 5199
2528.19 5358
2528.67 5174
2529.14 5550
2529.62 5275
2530.09 5061
2530.56 5169
2531.04 5316
2531.51 5184
2531.99 5152
2532.46 5225
2532.94 5351
2533.41 5230
2533.89 5395
2534.36 5133
2534.83 5115
2535.31 5165
2535.78 5139
2536.26 5326
2536.73 5207
2537.21 5035
2537.68 4938
2538.16 5041
2538.63 5319
2539.11 5481
2539.58 5250
2540.06 5241
2540.53 5178
2541.01 5166
2541.48 5331
2541.96 4997
2542.43 5290
2542.91 5049
2543.39 5078
2543.86 5133
2544.34 5134
2544.81 5112
2545.29 4951
2545.76 4795
2546.24 5014
2546.71 4862
2547.19 5189
2547.67 5220
2548.14 5199
2548.62 5326
2549.09 5377
2549.57 5440
2550.05 5454
2550.52 5550
2551.00 5557
2551.47 5709
2551.95 5954
2552.43 5886
2552.90 5672
2553.38 5816
2553.86 5812
2554.33 6033
2554.81 6337
2555.29 6254
2555.76 6055
2556.24 6341
2556.72 6300
2557.19 6260
2557.67 6133
2558.15 5958
2558.62 5595
2559.10 5496
2559.58 5759
2560.05 5682
2560.53 5759
2561.01 5620
2561.48 5578
2561.96 5355
2562.44 5318
2562.92 5493
2563.39 5246
2563.87 5132
2564.35 5011
2564.83 5245
2565.30 5213
2565.78 5125
2566.26 5106
2566.74 5116
2567.21 4794
2567.69 5008
2568.17 4917
2568.65 4897
2569.12 4926
2569.60 4936
2570.08 4746
2570.56 4731
2571.04 4825
2571.51 5079
2571.99 5064
2572.47 5074
2572.95 4741
2573.43 4704
2573.91 4826
2574.38 4806
2574.86 4825
2575.34 4858
2575.82 4782
2576.30 4773
2576.78 4898
2577.25 4940
2577.73 4911
2578.21 4758
2578.69 4874
2579.17 4811
2579.65 4751
2580.13 4826
2580.61 5035
2581.09 4865
2581.56 4875
2582.04 4962
2582.52 4678
2583.00 4808
2583.48 4844
2583.96 4937
2584.44 4984
2584.92 4822
2585.40 4895
2585.88 4764
2586.36 4900
2586.84 4900
2587.32 5097
2587.79 5104
2588.27 5040
2588.75 5304
2589.23 5165
2589.71 5086
2590.19 5094
2590.67 5183
2591.15 5220
2591.63 5171
2592.11 5340
2592.59 5319
2593.07 5684
2593.55 5782
2594.03 5435
2594.51 5631
2594.99 5580
2595.47 5658
2595.95 5679
2596.43 5599
2596.92 5330
2597.40 5433
2597.88 5123
2598.36 5102
2598.84 4999
2599.32 4973
2599.80 5009
2600.28 4861
2600.76 4657
2601.24 4840
2601.72 4795
2602.20 4570
2602.68 4697
2603.16 4747
2603.65 4748
2604.13 4620
2604.61 4743
2605.09 4772
2605.57 4709
2606.05 4696
2606.53 4758
2607.01 4551
2607.50 4655
2607.98 4673
2608.46 4993
2608.94 4913
2609.42 5039
2609.90 4981
2610.38 4923
2610.87 5001
2611.35 4990
2611.83 5054
2612.31 4808
2612.79 4926
2613.28 5133
2613.76 5030
2614.24 5317
2614.72 5318
2615.20 5577
2615.69 5469
2616.17 5177
2616.65 5363
2617.13 5429
2617.62 5356
2618.10 5298
2618.58 5146
2619.06 5209
2619.54 5164
2620.03 5111
2620.51 5053
2620.99 4974
2621.48 4874
2621.96 4772
2622.44 4888
2622.92 4857
2623.41 4851
2623.89 4927
2624.37 4908
2624.86 5159
2625.34 5023
2625.82 4880
2626.30 4986
2626.79 4926
2627.27 5320
2627.75 5238
2628.24 5543
2628.72 5813
2629.20 5781
2629.69 5743
2630.17 5587
2630.65 5833
2631.14 6205
2631.62 6151
2632.11 6107
2632.59 6079
2633.07 6035
2633.56 5906
2634.04 5970
2634.52 5813
2635.01 5616
2635.49 5384
2635.98 5161
2636.46 5131
2636.94 5110
2637.43 5041
2637.91 5176
2638.40 5166
2638.88 5051
2639.37 5000
2639.85 4847
2640.33 4820
2640.82 4802
2641.30 4988
2641.79 5059
2642.27 5084
2642.76 5049
2643.24 5244
2643.73 5025
2644.21 4951
2644.70 5055
2645.18 5058
2645.67 4874
2646.15 4843
2646.64 5011
2647.12 5015
2647.61 4792
2648.09 4887
2648.58 4944
2649.06 5038
2649.55 4975
2650.03 4852
2650.52 5276
2651.00 5120
2651.49 4996
2651.97 4923
2652.46 4898
2652.95 5105
2653.43 5176
2653.92 4958
2654.40 5034
2654.89 4876
2655.37 4859
2655.86 4707
2656.35 4830
2656.83 4859
2657.32 4926
2657.80 4932
2658.29 4931
2658.78 4518
2659.26 4698
2659.75 4691
2660.23 4660
2660.72 4660
2661.21 4513
2661.69 4698
2662.18 4615
2662.67 4469
2663.15 4518
2663.64 4627
2664.13 4730
2664.61 4448
2665.10 4728
2665.59 4688
2666.07 4785
2666.56 4807
2667.05 4789
2667.53 4598
2668.02 4601
2668.51 4445
2668.99 4776
2669.48 5035
2669.97 4995
2670.46 4948
2670.94 5062
2671.43 5003
2671.92 5394
2672.40 5797
2672.89 5877
2673.38 6368
2673.87 6595
2674.35 6355
2674.84 6689
2675.33 6477
2675.82 6444
2676.31 6693
2676.79 6448
2677.28 6228
2677.77 6426
2678.26 5991
2678.74 5761
2679.23 5732
2679.72 5646
2680.21 5470
2680.70 5470
2681.18 5424
2681.67 5380
2682.16 5322
2682.65 5472
2683.14 5408
2683.63 5472
2684.11 5472
2684.60 5371
2685.09 5625
2685.58 5454
2686.07 5361
2686.56 5148
2687.05 4980
2687.53 5112
2688.02 4973
2688.51 4858
2689.00 4523
2689.49 4632
2689.98 4717
2690.47 4870
2690.96 4774
2691.45 4566
2691.94 4683
2692.42 4727
2692.91 4645
2693.40 4643
2693.89 4590
2694.38 4883
2694.87 4834
2695.36 4655
2695.85 4588
2696.34 4654
2696.83 4722
2697.32 4863
2697.81 4820
2698.30 5110
2698.79 5158
2699.28 5064
2699.77 5175
2700.26 5023
2700.75 5003
2701.24 5086
2701.73 5204
2702.22 5304
2702.71 5133
2703.20 5348
2703.69 5080
2704.18 4911
2704.67 5241
2705.16 5084
2705.65 4917
2706.14 4720
2706.63 5016
2707.12 4871
2707.61 4757
2708.10 4722
2708.59 4856
2709.08 4840
2709.57 4864
2710.06 5014
2710.56 5060
2711.05 5214
2711.54 5219
2712.03 5110
2712.52 5055
2713.01 5261
2713.50 4922
2713.99 5036
2714.48 5183
2714.98 5120
2715.47 5075
2715.96 4987
2716.45 4739
2716.94 4751
2717.43 4500
2717.92 4499
2718.42 4513
2718.91 4492
2719.40 4625
2719.89 4666
2720.38 4565
2720.87 4615
2721.37 4580
2721.86 4660
2722.35 4866
2722.84 4638
2723.33 4454
2723.82 4820
2724.32 4828
2724.81 4877
2725.30 4565
2725.79 4670
2726.29 4613
2726.78 4549
2727.27 4554
2727.76 4452
2728.26 4354
2728.75 4373
2729.24 4497
2729.73 4481
2730.23 4549
2730.72 4503
2731.21 4584
2731.70 4748
2732.20 4840
2732.69 4736
2733.18 4903
2733.67 4977
2734.17 5033
2734.66 4878
2735.15 4955
2735.65 5109
2736.14 4965
2736.63 4996
2737.13 5023
2737.62 5087
2738.11 4958
2738.61 5040
2739.10 5286
2739.59 5443
2740.09 5067
2740.58 5042
2741.07 5068
2741.57 5042
2742.06 5044
2742.55 5078
2743.05 4938
2743.54 4952
2744.04 4983
2744.53 4555
2745.02 4453
2745.52 4579
2746.01 4500
2746.51 4565
2747.00 4484
2747.49 4651
2747.99 4646
2748.48 4514
2748.98 4485
2749.47 4488
2749.97 4590
2750.46 4569
2750.96 4707
2751.45 4754
2751.94 4694
2752.44 4855
2752.93 4839
2753.43 4622
2753.92 4841
2754.42 4900
2754.91 5001
2755.41 5047
2755.90 4971
2756.40 4849
2756.89 5043
2757.39 4933
2757.88 5105
2758.38 4797
2758.87 4731
2759.37 4624
2759.86 4894
2760.36 4851
2760.85 4660
2761.35 4680
2761.84 4616
2762.34 4598
2762.84 4831
2763.33 4653
2763.83 4592
2764.32 4655
2764.82 4590
2765.31 4683
2765.81 4904
2766.31 4811
2766.80 4658
2767.30 4721
2767.79 4627
2768.29 4664
2768.79 4635
2769.28 4699
2769.78 4824
2770.27 4916
2770.77 4711
2771.27 4962
2771.76 5266
2772.26 5263
2772.76 5389
2773.25 5520
2773.75 5650
2774.25 6088
2774.74 6229
2775.24 6089
2775.74 6204
2776.23 6520
2776.73 6408
2777.23 6602
2777.72 6613
2778.22 6480
2778.72 6285
2779.21 5945
2779.71 6204
2780.21 5699
2780.71 5456
2781.20 5329
2781.70 5289
2782.20 5072
2782.69 4864
2783.19 4742
2783.69 4690
2784.19 4529
2784.68 4631
2785.18 4678
2785.68 4760
2786.18 4710
2786.67 4633
2787.17 4494
2787.67 4378
2788.17 4537
2788.67 4402
2789.16 4564
2789.66 4313
2790.16 4297
2790.66 4159
2791.16 4400
2791.65 4493
2792.15 4556
2792.65 4601
2793.15 4681
2793.65 4726
2794.14 4845
2794.64 5097
2795.14 5257
2795.64 5509
2796.14 5635
2796.64 5825
2797.14 5871
2797.63 6101
2798.13 6044
2798.63 6138
2799.13 5810
2799.63 5724
2800.13 5625
2800.63 5433
2801.13 5205
2801.63 5083
2802.12 4728
2802.62 4686
2803.12 4876
2803.62 4894
2804.12 4727
2804.62 4525
2805.12 4689
2805.62 5002
2806.12 5107
2806.62 5139
2807.12 4939
2807.62 5187
2808.12 5467
2808.62 5589
2809.12 5510
2809.62 5468
2810.12 5492
2810.62 5461
2811.12 5440
2811.61 5277
2812.11 5452
2812.61 5274
2813.11 5116
2813.62 4982
2814.12 5098
2814.62 4930
2815.12 5081
2815.62 4849
2816.12 4733
2816.62 4672
2817.12 4603
2817.62 4650
2818.12 4574
2818.62 4620
2819.12 4785
2819.62 4622
2820.12 4715
2820.62 4538
2821.12 4384
2821.62 4272
2822.12 4315
2822.62 4533
2823.13 4304
2823.63 4351
2824.13 4581
2824.63 4565
2825.13 4565
2825.63 4508
2826.13 4385
2826.63 4430
2827.13 4268
2827.64 4178
2828.14 4351
2828.64 4607
2829.14 4405
2829.64 4247
2830.14 4236
2830.64 4537
2831.15 4449
2831.65 4371
2832.15 4402
2832.65 4425
2833.15 4574
2833.65 4480
2834.16 4582
2834.66 4402
2835.16 4831
2835.66 5001
2836.16 5097
2836.67 4907
2837.17 4883
2837.67 4833
2838.17 5083
2838.68 4718
2839.18 4703
2839.68 4689
2840.18 4803
2840.69 4699
2841.19 4553
2841.69 4651
2842.19 4538
2842.70 4647
2843.20 4708
2843.70 4951
2844.20 4872
2844.71 4698
2845.21 5005
2845.71 5230
2846.22 5120
2846.72 4978
2847.22 5502
2847.73 5620
2848.23 5786
2848.73 5767
2849.23 5766
2849.74 5288
2850.24 5540
2850.74 5446
2851.25 5238
2851.75 5415
2852.26 5105
2852.76 4966
2853.26 5098
2853.77 4809
2854.27 4870
2854.77 4830
2855.28 4967
2855.78 4865
2856.28 4875
2856.79 4820
2857.29 4616
2857.80 4641
2858.30 4890
2858.80 4742
2859.31 4962
2859.81 4605
2860.32 4564
2860.82 4738
2861.33 4861
2861.83 4426
2862.33 4534
2862.84 4483
2863.34 4399
2863.85 4441
2864.35 4456
2864.86 4154
2865.36 4292
2865.87 4432
2866.37 4644
2866.88 4606
2867.38 4364
2867.89 4376
2868.39 4569
2868.90 4650
2869.40 4593
2869.91 4664
2870.41 4921
2870.92 5024
2871.42 5030
2871.93 5157
2872.43 5230
2872.94 5392
2873.44 5619
2873.95 5493
2874.45 5605
2874.96 5583
2875.46 5811
2875.97 5853
2876.48 5579
2876.98 5473
2877.49 5448
2877.99 5579
2878.50 5636
2879.00 5504
2879.51 5536
2880.02 5313
2880.52 5263
2881.03 5204
2881.53 5273
2882.04 5107
2882.55 5290
2883.05 5260
2883.56 5350
2884.07 5433
2884.57 5345
2885.08 5230
2885.59 5305
2886.09 5029
2886.60 5209
2887.10 5185
2887.61 5120
2888.12 5100
2888.62 4993
2889.13 4804
2889.64 4989
2890.15 4856
2890.65 4653
2891.16 4608
2891.67 4846
2892.17 4720
2892.68 4716
2893.19 4766
2893.69 4667
2894.20 4708
2894.71 5018
2895.22 5095
2895.72 4988
2896.23 4972
2896.74 4987
2897.25 5142
2897.75 5279
2898.26 5463
2898.77 5540
2899.28 5629
2899.78 5343
2900.29 5557
2900.80 5495
2901.31 5579
2901.81 5417
2902.32 5497
2902.83 5478
2903.34 5741
2903.85 5714
2904.35 5528
2904.86 5775
2905.37 5771
2905.88 5732
2906.39 5821
2906.90 5893
2907.40 5510
2907.91 5511
2908.42 5470
2908.93 5296
2909.44 5271
2909.95 5124
2910.46 4971
2910.96 4791
2911.47 5203
2911.98 5331
2912.49 5074
2913.00 4989
2913.51 5072
2914.02 5213
2914.53 5160
2915.04 5118
2915.54 5138
2916.05 5257
2916.56 4934
2917.07 4776
2917.58 5004
2918.09 5092
2918.60 4972
2919.11 4837
2919.62 4666
2920.13 4838
2920.64 5028
2921.15 5131
2921.66 5120
2922.17 5000
2922.68 5306
2923.19 5571
2923.70 5636
2924.21 5755
2924.72 6045
2925.23 5936
2925.74 6198
2926.25 6100
2926.76 6034
2927.27 5940
2927.78 6063
2928.29 6026
2928.80 5681
2929.31 5332
2929.82 5090
2930.33 5091
2930.84 4811
2931.35 4756
2931.86 4822
2932.37 4781
2932.88 4615
2933.39 4619
2933.90 4447
2934.41 4747
2934.92 4392
2935.43 4445
2935.94 4881
2936.45 4680
2936.97 4615
2937.48 4775
2937.99 4997
2938.50 4797
2939.01 4888
2939.52 5042
2940.03 4857
2940.54 4913
2941.05 4971
2941.57 5160
2942.08 5169
2942.59 4941
2943.10 4941
2943.61 4960
2944.12 5134
2944.63 5027
2945.15 5034
2945.66 5221
2946.17 5232
2946.68 5146
2947.19 5108
2947.71 5043
2948.22 5259
2948.73 5111
2949.24 4992
2949.75 5102
2950.27 4858
2950.78 4884
2951.29 4675
2951.80 4776
2952.31 4679
2952.83 4803
2953.34 4607
2953.85 4499
2954.36 4438
2954.88 4603
2955.39 4621
2955.90 4523
2956.41 4598
2956.93 4474
2957.44 4410
2957.95 4456
2958.47 4583
2958.98 4506
2959.49 4673
2960.00 4725
2960.52 4520
2961.03 4625
2961.54 4469
2962.06 4562
2962.57 4869
2963.08 4692
2963.60 4653
2964.11 4774
2964.62 4671
2965.14 4614
2965.65 4541
2966.16 4518
2966.68 4687
2967.19 4376
2967.70 4439
2968.22 4313
2968.73 4072
2969.24 4088
2969.76 4118
2970.27 4164
2970.79 4103
2971.30 4138
2971.81 4284
2972.33 4193
2972.84 4183
2973.36 4449
2973.87 4381
2974.38 4351
2974.90 4313
2975.41 4295
2975.93 4365
2976.44 4447
2976.96 4366
2977.47 4088
2977.99 4087
2978.50 4243
2979.01 4331
2979.53 4488
2980.04 4417
2980.56 4576
2981.07 4500
2981.59 4456
2982.10 4455
2982.62 4473
2983.13 4416
2983.65 4677
2984.16 4672
2984.68 4459
2985.19 4442
2985.71 4580
2986.22 4482
2986.74 4514
2987.25 4558
2987.77 4510
2988.28 4581
2988.80 4380
2989.32 4236
2989.83 4300
2990.35 4407
2990.86 4184
2991.38 4568
2991.89 4415
2992.41 4223
2992.92 4220
2993.44 4533
2993.96 4496
2994.47 4417
2994.99 4412
2995.50 4588
2996.02 4567
2996.54 4684
2997.05 4605
2997.57 4767
2998.09 4905
2998.60 4794
2999.12 4756
2999.63 4804
3000.15 4974
3000.67 5106
3001.18 4964
3001.70 4853
3002.22 4888
3002.73 4888
3003.25 4897
3003.77 4907
3004.28 4926
3004.80 4920
3005.32 4814
3005.83 4557
3006.35 4854
3006.87 4875
3007.39 4740
3007.90 4613
3008.42 4614
3008.94 4481
3009.45 4321
3009.97 4399
3010.49 4396
3011.01 4471
3011.52 4514
3012.04 4494
3012.56 4628
3013.08 4575
3013.59 4395
3014.11 4777
3014.63 4790
3015.15 4643
3015.66 4672
3016.18 4937
3016.70 5176
3017.22 5062
3017.74 5014
3018.25 5246
3018.77 5281
3019.29 5421
3019.81 5290
3020.33 5197
3020.84 5019
3021.36 5205
3021.88 5254
3022.40 5264
3022.92 5279
3023.44 5274
3023.95 4949
3024.47 5102
3024.99 5102
3025.51 5209
3026.03 5064
3026.55 4831
3027.07 4782
3027.58 4978
3028.10 5015
3028.62 4917
3029.14 4815
3029.66 5048
3030.18 5023
3030.70 5082
3031.22 4900
3031.74 5160
3032.26 5148
3032.77 5040
3033.29 5103
3033.81 5386
3034.33 5463
3034.85 5476
3035.37 5534
3035.89 5426
3036.41 5352
3036.93 4957
3037.45 4991
3037.97 4701
3038.49 4724
3039.01 4668
3039.53 4609
3040.05 4607
3040.57 4405
3041.09 4426
3041.61 4454
3042.13 4384
3042.65 4441
3043.17 4445
3043.69 4290
3044.21 4221
3044.73 4144
3045.25 4329
3045.77 4329
3046.29 4237
3046.81 4105
3047.33 4080
3047.85 4069
3048.37 4197
3048.89 4239
3049.41 4209
3049.93 4253
3050.45 4218
3050.98 4099
3051.50 4125
3052.02 4261
3052.54 4483
3053.06 4219
3053.58 4099
3054.10 4281
3054.62 4510
3055.14 4337
3055.66 4145
3056.19 4291
3056.71 4433
3057.23 4210
3057.75 4166
3058.27 4216
3058.79 4372
3059.31 4328
3059.84 4114
3060.36 4268
3060.88 4165
3061.40 4194
3061.92 4370
3062.44 4041
3062.97 4150
3063.49 4356
3064.01 4386
3064.53 4456
3065.05 4577
3065.58 4592
3066.10 4526
3066.62 4645
3067.14 4385
3067.66 4412
3068.19 4438
3068.71 4346
3069.23 4298
3069.75 4623
3070.28 4499
3070.80 4408
3071.32 4331
3071.84 4356
3072.37 4442
3072.89 4464
3073.41 4489
3073.93 4471
3074.46 4591
3074.98 4401
3075.50 4417
3076.03 4598
3076.55 4513
3077.07 4517
3077.59 4547
3078.12 4612
3078.64 4620
3079.16 4745
3079.69 4900
3080.21 4833
3080.73 4914
3081.26 4845
3081.78 4786
3082.30 4784
3082.83 4841
3083.35 4594
3083.87 4513
3084.40 4383
3084.92 4471
3085.45 4366
3085.97 4470
3086.49 4501
3087.02 4506
3087.54 4571
3088.06 4561
3088.59 4483
3089.11 4233
3089.64 4334
3090.16 4398
3090.68 4365
3091.21 4417
3091.73 4381
3092.26 4462
3092.78 4320
3093.31 4258
3093.83 4290
3094.36 4561
3094.88 4490
3095.40 4136
3095.93 4176
3096.45 4323
3096.98 4184
3097.50 4319
3098.03 4175
3098.55 4232
3099.08 4070
3099.60 4221
3100.13 3978
3100.65 4030
3101.18 4161
3101.70 4123
3102.23 4212
3102.75 4323
3103.28 4190
3103.80 4197
3104.33 4462
3104.85 4346
3105.38 4347
3105.90 4315
3106.43 4240
3106.96 4163
3107.48 4175
3108.01 4172
3108.53 4156
3109.06 4140
3109.58 4349
3110.11 4131
3110.64 4005
3111.16 4192
3111.69 4361
3112.21 4412
3112.74 4443
3113.27 4325
3113.79 4223
3114.32 4216
3114.84 4265
3115.37 4115
3115.90 4086
3116.42 3891
3116.95 3912
3117.48 3820
3118.00 3678
3118.53 3824
3119.06 3832
3119.58 3931
3120.11 3962
3120.64 3691
3121.16 3633
3121.69 3901
3122.22 3872
3122.74 3908
3123.27 3981
3123.80 3876
3124.32 3810
3124.85 3832
3125.38 3873
3125.90 3934
3126.43 3880
3126.96 3844
3127.49 3811
3128.01 3847
3128.54 3979
3129.07 3805
3129.60 3924
3130.12 3958
3130.65 4022
3131.18 4037
3131.71 4014
3132.23 4127
3132.76 3982
3133.29 3939
3133.82 3978
3134.35 3959
3134.87 3987
3135.40 4146
3135.93 4030
3136.46 4017
3136.99 4023
3137.51 3734
3138.04 3835
3138.57 3691
3139.10 3859
3139.63 4169
3140.15 4026
3140.68 4058
3141.21 4013
3141.74 3985
3142.27 4027
3142.80 4021
3143.33 4454
3143.85 4284
3144.38 4303
3144.91 4383
3145.44 4410
3145.97 4596
3146.50 4662
3147.03 4968
3147.56 5098
3148.08 5055
3148.61 5140
3149.14 5282
3149.67 5166
3150.20 5212
3150.73 5175
3151.26 5050
3151.79 5014
3152.32 4943
3152.85 5062
3153.38 4956
3153.91 4701
3154.44 4583
3154.97 4503
3155.50 4424
3156.03 4471
3156.56 4350
3157.08 4540
3157.61 4533
3158.14 4472
3158.67 4598
3159.20 4765
3159.73 4512
3160.26 4620
3160.79 4660
3161.32 4572
3161.85 4576
3162.39 4650
3162.92 4493
3163.45 4354
3163.98 4268
3164.51 4232
3165.04 4101
3165.57 4158
3166.10 4091
3166.63 4173
3167.16 4257
3167.69 4097
3168.22 4096
3168.75 4013
3169.28 4131
3169.81 4118
3170.34 4177
3170.87 4392
3171.41 4486
3171.94 4669
3172.47 4903
3173.00 5026
3173.53 5057
3174.06 5049
3174.59 5020
3175.12 5006
3175.65 5197
3176.19 5031
3176.72 5003
3177.25 4749
3177.78 4773
3178.31 4846
3178.84 4542
3179.38 4514
3179.91 4569
3180.44 4420
3180.97 4296
3181.50 4384
3182.03 4191
3182.57 4276
3183.10 3997
3183.63 3994
3184.16 4255
3184.69 4238
3185.23 4277
3185.76 4134
3186.29 4016
3186.82 4119
3187.36 4035
3187.89 3930
3188.42 4063
3188.95 4141
3189.49 4311
3190.02 4129
3190.55 3957
3191.08 4020
3191.62 4105
3192.15 3985
3192.68 4093
3193.21 3993
3193.75 4034
3194.28 4054
3194.81 4270
3195.35 4218
3195.88 4132
3196.41 4186
3196.94 4277
3197.48 4200
3198.01 4381
3198.54 4350
3199.08 4550
3199.61 4660
3200.14 4651
3200.68 4841
3201.21 4854
3201.74 4755
3202.28 4650
3202.81 4889
3203.35 4824
3203.88 4797
3204.41 4656
3204.95 4609
3205.48 4664
3206.01 4479
3206.55 4597
3207.08 4555
3207.62 4213
3208.15 4088
3208.68 4208
3209.22 4279
3209.75 4271
3210.29 4283
3210.82 4076
3211.36 4402
3211.89 4464
3212.42 4598
3212.96 4463
3213.49 4679
3214.03 4695
3214.56 4381
3215.10 4297
3215.63 4053
3216.17 4161
3216.70 4086
3217.24 4197
3217.77 4260
3218.31 3998
3218.84 4175
3219.38 4300
3219.91 4339
3220.45 4384
3220.98 4454
3221.52 4801
3222.05 4814
3222.59 4712
3223.12 4954
3223.66 4995
3224.19 4908
3224.73 5254
3225.26 5140
3225.80 5000
3226.33 4907
3226.87 4841
3227.41 4664
3227.94 4631
3228.48 4347
3229.01 4305
3229.55 4318
3230.08 3950
3230.62 4149
3231.16 4096
3231.69 4122
3232.23 4033
3232.76 4143
3233.30 4077
3233.84 4057
3234.37 4108
3234.91 4106
3235.45 4061
3235.98 4138
3236.52 4197
3237.05 4303
3237.59 4436
3238.13 4252
3238.66 4371
3239.20 4450
3239.74 4567
3240.27 4290
3240.81 4217
3241.35 4479
3241.88 4383
3242.42 4316
3242.96 4325
3243.50 4061
3244.03 4363
3244.57 4079
3245.11 3903
3245.64 3957
3246.18 4065
3246.72 3953
3247.26 3920
3247.79 4175
3248.33 4298
3248.87 4155
3249.40 4121
3249.94 4239
3250.48 4011
3251.02 4162
3251.56 4135
3252.09 4200
3252.63 4100
3253.17 4185
3253.71 4251
3254.24 4029
3254.78 3979
3255.32 3999
3255.86 3988
3256.40 4005
3256.93 4005
3257.47 3945
3258.01 3980
3258.55 3896
3259.09 4202
3259.63 4381
3260.16 4164
3260.70 4113
3261.24 4215
3261.78 4400
3262.32 4490
3262.86 4354
3263.39 4276
3263.93 4317
3264.47 4332
3265.01 4354
3265.55 4197
3266.09 4391
3266.63 4197
3267.17 4092
3267.71 3986
3268.24 4058
3268.78 4016
3269.32 3981
3269.86 4092
3270.40 3987
3270.94 3978
3271.48 3764
3272.02 3761
3272.56 3824
3273.10 3905
3273.64 4130
3274.18 4021
3274.72 3951
3275.26 3980
3275.80 3965
3276.34 4113
3276.87 4047
3277.41 4186
3277.95 4260
3278.49 4211
3279.03 4319
3279.57 4185
3280.11 4407
3280.65 4458
3281.19 4484
3281.73 4535
3282.27 4490
3282.81 4612
3283.36 4862
3283.90 4721
3284.44 4741
3284.98 4952
3285.52 5126
3286.06 5000
3286.60 4996
3287.14 4940
3287.68 4917
3288.22 4882
3288.76 4619
3289.30 4671
3289.84 4633
3290.38 4522
3290.92 4330
3291.46 4123
3292.01 4205
3292.55 4248
3293.09 4247
3293.63 4298
3294.17 4172
3294.71 4157
3295.25 4376
3295.79 4217
3296.34 4348
3296.88 4397
3297.42 4315
3297.96 4174
3298.50 4550
3299.04 4294
3299.58 4437
3300.13 4522
3300.67 4336
3301.21 4354
3301.75 4272
3302.29 4275
3302.83 4422
3303.38 4435
3303.92 4473
3304.46 4307
3305.00 4310
3305.54 4245
3306.09 4216
3306.63 4282
3307.17 4057
3307.71 4062
3308.26 4136
3308.80 4227
3309.34 4145
3309.88 4178
3310.43 4181
3310.97 4331
3311.51 4233
3312.05 4540
3312.60 4847
3313.14 4838
3313.68 4684
3314.22 4889
3314.77 4707
3315.31 4744
3315.85 4678
3316.40 4697
3316.94 4876
3317.48 4954
3318.03 4692
3318.57 4821
3319.11 4498
3319.65 4534
3320.20 4577
3320.74 4363
3321.28 4377
3321.83 4303
3322.37 4240
3322.92 4240
3323.46 4068
3324.00 4075
3324.55 4095
3325.09 3869
3325.63 4195
3326.18 4062
3326.72 4093
3327.27 4015
3327.81 3965
3328.35 3761
3328.90 3619
3329.44 3619
3329.99 3617
3330.53 3611
3331.07 3883
3331.62 3911
3332.16 3679
3332.71 3572
3333.25 3571
3333.80 3708
3334.34 3693
3334.88 3694
3335.43 3623
3335.97 3620
3336.52 3841
3337.06 3875
3337.61 3948
3338.15 3937
3338.70 3989
3339.24 4170
3339.79 3984
3340.33 4082
3340.88 4070
3341.42 4307
3341.97 3958
3342.51 3988
3343.06 3920
3343.60 4068
3344.15 4142
3344.69 4057
3345.24 4112
3345.78 4030
3346.33 4185
3346.87 4100
3347.42 4037
3347.97 4217
3348.51 4040
3349.06 3976
3349.60 4023
3350.15 4013
3350.69 4229
3351.24 4160
3351.79 4377
3352.33 4365
3352.88 4264
3353.42 4213
3353.97 4405
3354.52 4530
3355.06 4404
3355.61 4133
3356.15 4481
3356.70 4572
3357.25 4394
3357.79 4223
3358.34 4069
3358.89 4095
3359.43 3995
3359.98 3926
3360.53 3814
3361.07 3814
3361.62 3870
3362.17 3961
3362.71 3655
3363.26 3711
3363.81 3671
3364.35 3797
3364.90 3897
3365.45 3729
3365.99 3740
3366.54 3700
3367.09 3801
3367.64 3737
3368.18 3797
3368.73 3922
3369.28 3858
3369.82 3979
3370.37 4275
3370.92 3914
3371.47 3956
3372.01 3951
3372.56 3814
3373.11 3813
3373.66 3734
3374.21 3610
3374.75 3558
3375.30 3585
3375.85 3718
3376.40 3559
3376.94 3365
3377.49 3325
3378.04 3280
3378.59 3252
3379.14 3417
3379.68 3346
3380.23 3290
3380.78 3434
3381.33 3265
3381.88 3226
3382.43 3395
3382.97 3368
3383.52 3454
3384.07 3256
3384.62 3328
3385.17 3444
3385.72 3418
3386.27 3552
3386.81 3566
3387.36 3413
3387.91 3514
3388.46 3712
3389.01 3719
3389.56 3637
3390.11 3807
3390.66 3595
3391.21 3555
3391.76 3465
3392.30 3679
3392.85 3875
3393.40 3871
3393.95 3924
3394.50 3677
3395.05 3500
3395.60 3644
3396.15 3724
3396.70 3512
3397.25 3575
3397.80 3483
3398.35 3458
3398.90 3438
3399.45 3330
3400.00 3213
3400.55 3180
3401.10 3489
3401.65 3534
3402.20 3524
3402.75 3395
3403.30 3254
3403.85 3332
3404.40 3378
3404.95 3331
3405.50 3296
3406.05 3484
3406.60 3492
3407.15 3510
3407.70 3327
3408.25 3212
3408.80 3361
3409.35 3206
3409.90 3299
3410.45 3240
3411.00 3185
3411.55 3277
3412.10 3288
3412.66 3504
3413.21 3471
3413.76 3607
3414.31 3591
3414.86 3656
3415.41 3477
3415.96 3361
3416.51 3375
3417.06 3491
3417.61 3344
3418.17 3359
3418.72 3487
3419.27 3511
3419.82 3444
3420.37 3268
3420.92 3353
3421.47 3351
3422.03 3202
3422.58 3300
3423.13 3273
3423.68 3357
3424.23 3399
3424.78 3277
3425.34 3407
3425.89 3573
3426.44 3475
3426.99 3405
3427.54 3303
3428.10 3424
3428.65 3281
3429.20 3476
3429.75 3412
3430.31 3586
3430.86 3665
3431.41 3750
3431.96 3510
3432.51 3427
3433.07 3471
3433.62 3677
3434.17 3666
3434.72 3621
3435.28 3415
3435.83 3525
3436.38 3539
3436.94 3513
3437.49 3659
3438.04 3519
3438.59 3438
3439.15 3444
3439.70 3461
3440.25 3456
3440.81 3389
3441.36 3475
3441.91 3432
3442.47 3515
3443.02 3276
3443.57 3306
3444.13 3349
3444.68 3500
3445.23 3349
3445.79 3424
3446.34 3487
3446.89 3404
3447.45 3444
3448.00 3513
3448.55 3297
3449.11 3138
3449.66 3304
3450.22 3337
3450.77 3339
3451.32 3393
3451.88 3407
3452.43 3366
3452.99 3297
3453.54 3332
3454.09 3363
3454.65 3519
3455.20 3335
3455.76 3400
3456.31 3294
3456.87 3294
3457.42 3386
3457.97 3396
3458.53 3335
3459.08 3583
3459.64 3460
3460.19 3402
3460.75 3243
3461.30 3411
3461.86 3505
3462.41 3542
3462.97 3689
3463.52 3571
3464.08 3419
3464.63 3700
3465.19 3627
3465.74 3667
3466.30 3738
3466.85 3720
3467.41 3643
3467.96 3644
3468.52 3760
3469.07 3664
3469.63 3606
3470.18 3630
3470.74 3775
3471.30 3732
3471.85 3842
3472.41 3707
3472.96 3752
3473.52 3506
3474.07 3762
3474.63 3722
3475.19 3621
3475.74 3558
3476.30 3577
3476.85 3471
3477.41 3662
3477.97 3662
3478.52 3736
3479.08 3713
3479.63 3694
3480.19 3790
3480.75 3597
3481.30 3927
3481.86 3640
3482.42 3651
3482.97 3531
3483.53 3728
3484.08 3855
3484.64 3748
3485.20 3700
3485.75 3853
3486.31 4002
3486.87 3895
3487.43 3865
3487.98 4137
3488.54 4455
3489.10 4255
3489.65 4354
3490.21 4222
3490.77 4170
3491.32 4181
3491.88 4254
3492.44 4399
3493.00 4345
3493.55 4469
3494.11 4382
3494.67 4270
3495.23 4371
3495.78 4370
3496.34 4354
3496.90 4430
3497.46 4327
3498.01 4635
3498.57 4799
3499.13 5159
3499.69 5499
3500.24 5899
3500.80 6426
3501.36 7058
3501.92 7805
3502.48 8578
3503.03 9280
3503.59 9969
3504.15 10902
3504.71 11459
3505.27 12176
3505.83 12383
3506.38 12686
3506.94 12122
3507.50 11653
3508.06 11471
3508.62 10630
3509.18 9446
3509.74 7991
3510.29 7358
3510.85 6552
3511.41 5727
3511.97 5181
3512.53 4995
3513.09 4496
3513.65 4326
3514.21 4052
3514.76 3898
3515.32 4057
3515.88 4054
3516.44 3873
3517.00 3850
3517.56 3924
3518.12 3877
3518.68 3770
3519.24 3964
3519.80 3844
3520.36 3804
3520.92 3886
3521.48 3707
3522.04 3761
3522.60 3639
3523.16 3721
3523.71 3717
3524.27 3670
3524.83 3708
3525.39 3803
3525.95 3759
3526.51 3876
3527.07 3749
3527.63 3770
3528.19 4042
3528.75 3910
3529.31 3739
3529.87 3799
3530.44 3942
3531.00 3918
3531.56 4039
3532.12 4076
3532.68 4240
3533.24 4248
3533.80 4233
3534.36 4451
3534.92 4340
3535.48 4472
3536.04 4500
3536.60 4515
3537.16 4450
3537.72 4598
3538.28 4478
3538.84 4710
3539.41 4527
3539.97 4358
3540.53 4561
3541.09 4167
3541.65 4151
3542.21 4287
3542.77 4265
3543.33 4043
3543.89 4295
3544.46 4342
3545.02 4281
3545.58 4358
3546.14 4444
3546.70 4299
3547.26 4237
3547.83 4075
3548.39 3943
3548.95 3837
3549.51 3694
3550.07 3850
3550.63 3967
3551.20 3829
3551.76 3723
3552.32 3629
3552.88 3564
3553.44 3535
3554.01 3477
3554.57 3653
3555.13 3633
3555.69 3518
3556.26 3527
3556.82 3540
3557.38 3751
3557.94 3693
3558.50 3665
3559.07 3710
3559.63 3693
3560.19 3832
3560.76 3830
3561.32 3805
3561.88 3743
3562.44 3923
3563.01 3963
3563.57 3849
3564.13 3801
3564.70 3783
3565.26 3830
3565.82 3687
3566.38 3769
3566.95 3624
3567.51 3684
3568.07 3558
3568.64 3647
3569.20 3499
3569.76 3452
3570.33 3443
3570.89 3584
3571.45 3592
3572.02 3458
3572.58 3551
3573.15 3577
3573.71 3691
3574.27 3647
3574.84 3733
3575.40 3807
3575.96 3824
3576.53 3851
3577.09 3794
3577.66 3671
3578.22 3593
3578.78 3720
3579.35 3795
3579.91 3840
3580.48 3734
3581.04 3747
3581.61 3848
3582.17 3880
3582.73 3868
3583.30 3777
3583.86 3929
3584.43 3930
3584.99 4066
3585.56 3887
3586.12 4067
3586.69 3951
3587.25 3901
3587.82 3916
3588.38 3648
3588.95 3545
3589.51 3792
3590.08 3520
3590.64 3708
3591.21 3609
3591.77 3666
3592.34 3473
3592.90 3410
3593.47 3461
3594.03 3463
3594.60 3269
3595.16 3265
3595.73 3443
3596.29 3320
3596.86 3432
3597.42 3528
3597.99 3492
3598.56 3543
3599.12 3699
3599.69 3615
3600.25 3576
3600.82 3649
3601.38 3511
3601.95 3377
3602.52 3588
3603.08 3692
3603.65 3416
3604.21 3507
3604.78 3612
3605.35 3420
3605.91 3529
3606.48 3375
3607.05 3253
3607.61 3232
3608.18 3256
3608.74 3271
3609.31 3239
3609.88 3252
3610.44 3315
3611.01 3226
3611.58 3476
3612.14 3679
3612.71 3739
3613.28 4158
3613.84 4408
3614.41 4486
3614.98 4761
3615.55 5257
3616.11 5534
3616.68 5826
3617.25 6155
3617.81 6544
3618.38 6631
3618.95 6851
3619.52 6926
3620.08 7002
3620.65 6735
3621.22 6375
3621.79 6270
3622.35 5708
3622.92 5374
3623.49 5054
3624.06 4823
3624.62 4419
3625.19 4090
3625.76 3858
3626.33 3698
3626.89 3895
3627.46 3807
3628.03 3832
3628.60 3691
3629.17 3774
3629.73 3880
3630.30 4065
3630.87 3919
3631.44 4297
3632.01 4314
3632.58 4432
3633.14 4324
3633.71 4432
3634.28 4475
3634.85 4388
3635.42 4464
3635.99 4485
3636.56 4138
3637.12 4068
3637.69 4101
3638.26 4028
3638.83 3758
3639.40 3786
3639.97 3639
3640.54 3735
3641.11 3854
3641.67 3645
3642.24 3718
3642.81 3606
3643.38 3613
3643.95 3855
3644.52 3755
3645.09 3820
3645.66 3794
3646.23 3838
3646.80 3927
3647.37 3872
3647.94 3683
3648.51 3710
3649.08 3633
3649.65 3699
3650.22 3730
3650.79 3531
3651.36 3678
3651.93 3601
3652.50 3799
3653.06 3847
3653.63 3768
3654.20 3783
3654.77 3772
3655.35 3795
3655.92 3630
3656.49 3592
3657.06 3560
3657.63 3699
3658.20 3577
3658.77 3573
3659.34 3482
3659.91 3647
3660.48 3601
3661.05 3505
3661.62 3330
3662.19 3364
3662.76 3349
3663.33 3182
3663.90 3287
3664.47 3427
3665.04 3193
3665.61 3220
3666.19 3312
3666.76 3243
3667.33 3072
3667.90 3203
3668.47 3217
3669.04 3146
3669.61 3253
3670.18 3008
3670.75 3045
3671.33 3212
3671.90 3312
3672.47 3370
3673.04 3417
3673.61 3311
3674.18 3275
3674.76 3401
3675.33 3234
3675.90 3238
3676.47 3476
3677.04 3282
3677.61 3316
3678.19 3178
3678.76 3134
3679.33 3182
3679.90 3239
3680.47 3241
3681.05 3265
3681.62 3008
3682.19 3026
3682.76 3003
3683.33 3162
3683.91 3170
3684.48 3147
3685.05 3074
3685.62 3065
3686.20 3103
3686.77 3212
3687.34 3129
3687.91 3125
3688.49 3246
3689.06 3184
3689.63 3207
3690.21 3169
3690.78 3305
3691.35 3286
3691.92 3186
3692.50 3207
3693.07 3330
3693.64 3254
3694.22 3086
3694.79 3344
3695.36 3422
3695.94 3201
3696.51 3133
3697.08 3266
3697.66 3256
3698.23 3193
3698.80 3165
3699.38 3093
3699.95 3031
3700.52 3136
3701.10 3326
3701.67 3331
3702.24 3358
3702.82 3130
3703.39 3181
3703.97 3101
3704.54 3264
3705.11 3190
3705.69 3043
3706.26 3188
3706.84 3096
3707.41 3140
3707.98 3290
3708.56 3289
3709.13 3199
3709.71 3186
3710.28 3099
3710.86 3131
3711.43 3097
3712.01 3019
3712.58 3058
3713.15 3106
3713.73 3243
3714.30 3216
3714.88 3126
3715.45 3052
3716.03 3140
3716.60 3139
3717.18 3227
3717.75 3262
3718.33 3272
3718.90 3256
3719.48 3219
3720.05 3215
3720.63 3249
3721.20 3290
3721.78 3192
3722.35 3137
3722.93 3144
3723.51 3132
3724.08 3207
3724.66 3064
3725.23 2801
3725.81 2814
3726.38 3110
3726.96 3074
3727.53 3006
3728.11 3078
3728.69 3196
3729.26 3201
3729.84 3575
3730.41 3710
3730.99 3596
3731.57 3683
3732.14 3695
3732.72 3757
3733.29 3848
3733.87 3881
3734.45 3899
3735.02 3823
3735.60 3703
3736.18 3582
3736.75 3692
3737.33 3689
3737.90 3534
3738.48 3414
3739.06 3375
3739.63 3292
3740.21 3259
3740.79 3372
3741.36 3218
3741.94 3072
3742.52 3083
3743.10 3045
3743.67 3113
3744.25 3153
3744.83 3210
3745.40 3279
3745.98 3330
3746.56 3147
3747.13 3273
3747.71 3088
3748.29 3111
3748.87 3180
3749.44 3107
3750.02 3081
3750.60 3033
3751.18 3084
3751.75 3079
3752.33 2982
3752.91 3015
3753.49 2854
3754.06 2938
3754.64 2901
3755.22 2996
3755.80 3047
3756.38 3041
3756.95 2967
3757.53 2963
3758.11 3061
3758.69 3088
3759.27 3042
3759.84 3028
3760.42 3018
3761.00 3105
3761.58 3178
3762.16 3050
3762.74 3120
3763.32 3182
3763.89 3083
3764.47 3086
3765.05 3079
3765.63 3169
3766.21 3170
3766.79 3208
3767.37 3278
3767.94 3280
3768.52 3242
3769.10 3030
3769.68 3152
3770.26 3306
3770.84 3193
3771.42 3185
3772.00 3256
3772.58 3183
3773.16 3028
3773.74 3046
3774.31 3219
3774.89 3276
3775.47 3040
3776.05 3053
3776.63 3126
3777.21 3050
3777.79 3124
3778.37 2956
3778.95 2788
3779.53 2787
3780.11 2908
3780.69 2836
3781.27 2852
3781.85 2852
3782.43 2739
3783.01 2894
3783.59 2735
3784.17 2746
3784.75 2856
3785.33 2819
3785.91 2810
3786.49 2815
3787.07 2834
3787.65 3004
3788.23 3050
3788.81 2949
3789.39 2921
3789.97 2867
3790.55 2959
3791.13 3093
3791.71 3114
3792.30 3075
3792.88 3053
3793.46 3232
3794.04 3156
3794.62 3130
3795.20 3173
3795.78 3109
3796.36 3347
3796.94 3260
3797.52 3232
3798.10 3342
3798.69 3407
3799.27 3292
3799.85 3187
3800.43 3191
3801.01 3247
3801.59 3497
3802.17 3526
3802.76 3472
3803.34 3255
3803.92 3280
3804.50 3587
3805.08 3400
3805.66 3553
3806.25 3474
3806.83 3536
3807.41 3488
3807.99 3545
3808.57 3630
3809.16 3578
3809.74 3533
3810.32 3686
3810.90 3646
3811.48 3660
3812.07 3649
3812.65 3750
3813.23 3535
3813.81 3519
3814.39 3535
3814.98 3511
3815.56 3679
3816.14 3410
3816.72 3176
3817.31 3277
3817.89 3233
3818.47 3025
3819.06 3120
3819.64 3139
3820.22 3247
3820.80 3138
3821.39 2978
3821.97 2960
3822.55 2939
3823.14 2874
3823.72 2874
3824.30 2880
3824.89 2837
3825.47 2970
3826.05 2868
3826.64 2935
3827.22 2985
3827.80 2883
3828.39 2746
3828.97 2831
3829.55 2861
3830.14 2941
3830.72 2913
3831.30 2724
3831.89 2873
3832.47 2761
3833.05 2943
3833.64 2743
3834.22 2895
3834.81 2967
3835.39 2868
3835.97 2699
3836.56 2798
3837.14 2822
3837.73 2846
3838.31 2831
3838.90 2772
3839.48 2751
3840.06 2743
3840.65 2832
3841.23 2783
3841.82 2875
3842.40 2851
3842.99 2906
3843.57 2916
3844.16 2905
3844.74 2841
3845.33 2915
3845.91 2820
3846.50 2925
3847.08 2938
3847.66 2891
3848.25 2871
3848.83 2814
3849.42 2767
3850.00 2916
3850.59 2842
3851.18 2944
3851.76 2870
3852.35 3020
3852.93 3069
3853.52 3146
3854.10 3124
3854.69 3226
3855.27 3238
3855.86 3156
3856.44 3423
3857.03 3405
3857.62 3548
3858.20 3661
3858.79 3787
3859.37 3944
3859.96 4070
3860.54 4413
3861.13 4557
3861.72 4656
3862.30 4936
3862.89 4836
3863.47 4880
3864.06 4813
3864.65 4797
3865.23 4508
3865.82 4237
3866.41 3972
3866.99 3700
3867.58 3788
3868.17 3603
3868.75 3308
3869.34 3131
3869.93 3185
3870.51 3190
3871.10 3036
3871.69 3205
3872.27 3216
3872.86 3174
3873.45 3149
3874.03 3137
3874.62 3261
3875.21 3374
3875.79 3425
3876.38 3250
3876.97 3267
3877.56 3043
3878.14 2999
3878.73 2988
3879.32 2920
3879.90 2928
3880.49 2937
3881.08 2785
3881.67 2800
3882.25 2806
3882.84 2804
3883.43 2660
3884.02 2778
3884.61 2784
3885.19 2838
3885.78 2802
3886.37 2705
3886.96 2845
3887.54 2843
3888.13 2966
3888.72 2814
3889.31 2875
3889.90 2766
3890.48 3016
3891.07 2875
3891.66 2921
3892.25 2713
3892.84 2897
3893.43 3029
3894.01 2921
3894.60 2902
3895.19 3058
3895.78 3085
3896.37 3098
3896.96 3216
3897.55 3255
3898.14 3278
3898.72 3219
3899.31 3079
3899.90 3193
3900.49 3211
3901.08 3326
3901.67 3429
3902.26 3222
3902.85 3101
3903.44 3144
3904.03 3031
3904.61 2967
3905.20 2949
3905.79 2967
3906.38 2979
3906.97 2788
3907.56 2666
3908.15 2696
3908.74 2751
3909.33 2628
3909.92 2650
3910.51 2560
3911.10 2697
3911.69 2608
3912.28 2494
3912.87 2610
3913.46 2629
3914.05 2621
3914.64 2835
3915.23 2791
3915.82 2459
3916.41 2576
3917.00 2682
3917.59 2770
3918.18 2722
3918.77 2678
3919.36 2704
3919.95 2636
3920.54 2646
3921.13 2661
3921.72 2756
3922.31 2804
3922.90 2782
3923.49 2725
3924.08 2704
3924.68 2734
3925.27 2666
3925.86 2671
3926.45 2718
3927.04 2591
3927.63 2635
3928.22 2568
3928.81 2461
3929.40 2489
3929.99 2557
3930.59 2578
3931.18 2659
3931.77 2587
3932.36 2504
3932.95 2578
3933.54 2431
3934.13 2434
3934.73 2701
3935.32 2642
3935.91 2720
3936.50 2506
3937.09 2614
3937.68 2642
3938.28 2620
3938.87 2631
3939.46 2707
3940.05 2539
3940.64 2816
3941.23 2859
3941.83 2738
3942.42 2985
3943.01 2902
3943.60 2841
3944.20 2586
3944.79 2689
3945.38 2713
3945.97 2732
3946.56 2671
3947.16 2580
3947.75 2544
3948.34 2568
3948.94 2644
3949.53 2499
3950.12 2584
3950.71 2482
3951.31 2645
3951.90 2570
3952.49 2560
3953.08 2536
3953.68 2580
3954.27 2595
3954.86 2557
3955.46 2510
3956.05 2602
3956.64 2619
3957.24 2645
3957.83 2703
3958.42 2659
3959.02 2671
3959.61 2580
3960.20 2700
3960.80 2697
3961.39 2741
3961.98 2752
3962.58 2647
3963.17 2682
3963.76 2570
3964.36 2698
3964.95 2639
3965.55 2587
3966.14 2608
3966.73 2650
3967.33 2612
3967.92 2558
3968.52 2500
3969.11 2694
3969.70 2687
3970.30 2677
3970.89 2703
3971.49 2457
3972.08 2537
3972.68 2617
3973.27 2559
3973.86 2475
3974.46 2532
3975.05 2525
3975.65 2491
3976.24 2505
3976.84 2471
3977.43 2573
3978.03 2688
3978.62 2572
3979.22 2734
3979.81 2680
3980.41 2613
3981.00 2689
3981.60 2631
3982.19 2650
3982.79 2665
3983.38 2648
3983.98 2709
3984.57 2715
3985.17 2734
3985.76 2780
3986.36 2664
3986.95 2638
3987.55 2449
3988.14 2539
3988.74 2508
3989.34 2583
3989.93 2683
3990.53 2701
3991.12 2745
3991.72 2765
3992.31 2641
3992.91 2852
3993.51 2884
3994.10 2888
3994.70 2892
3995.29 3029
3995.89 3121
3996.49 3034
3997.08 2986
3997.68 2978
3998.28 3025
3998.87 2983
3999.47 3007
4000.06 2847
4000.66 2863
4001.26 2824
4001.85 2853
4002.45 2744
4003.05 2771
4003.64 2818
4004.24 2804
4004.84 2693
4005.43 2678
4006.03 2690
4006.63 2693
4007.22 3020
4007.82 2926
4008.42 2824
4009.02 2899
4009.61 2881
4010.21 2804
4010.81 3035
4011.40 3007
4012.00 2989
4012.60 2786
4013.20 2679
4013.79 2888
4014.39 2922
4014.99 2751
4015.59 2707
4016.18 2798
4016.78 2883
4017.38 3035
4017.98 3011
4018.58 3030
4019.17 3151
4019.77 2986
4020.37 2878
4020.97 2751
4021.56 2909
4022.16 2882
4022.76 2749
4023.36 2747
4023.96 2928
4024.56 2970
4025.15 3071
4025.75 3152
4026.35 3211
4026.95 3225
4027.55 3300
4028.15 3418
4028.74 3306
4029.34 3460
4029.94 3541
4030.54 3422
4031.14 3235
4031.74 3242
4032.34 3151
4032.94 3047
4033.53 3074
4034.13 2860
4034.73 2836
4035.33 2806
4035.93 2722
4036.53 2790
4037.13 2836
4037.73 2638
4038.33 2700
4038.93 2715
4039.53 2618
4040.13 2707
4040.72 2722
4041.32 2717
4041.92 2647
4042.52 2633
4043.12 2802
4043.72 2756
4044.32 2876
4044.92 2912
4045.52 2929
4046.12 3061
4046.72 3009
4047.32 2876
4047.92 3074
4048.52 3058
4049.12 3033
4049.72 3090
4050.32 2994
4050.92 3064
4051.52 3046
4052.12 2870
4052.72 2899
4053.32 2865
4053.92 2905
4054.52 2850
4055.13 2845
4055.73 2705
4056.33 2848
4056.93 2870
4057.53 2773
4058.13 2721
4058.73 2668
4059.33 2606
4059.93 2465
4060.53 2613
4061.13 2707
4061.73 2705
4062.33 2768
4062.94 2510
4063.54 2702
4064.14 2590
4064.74 2600
4065.34 2584
4065.94 2641
4066.54 2527
4067.14 2590
4067.75 2556
4068.35 2605
4068.95 2571
4069.55 2471
4070.15 2637
4070.75 2700
4071.36 2561
4071.96 2522
4072.56 2691
4073.16 2576
4073.76 2623
4074.36 2539
4074.97 2775
4075.57 2746
4076.17 2464
4076.77 2567
4077.38 2442
4077.98 2576
4078.58 2760
4079.18 2532
4079.78 2553
4080.39 2596
4080.99 2548
4081.59 2461
4082.19 2620
4082.80 2476
4083.40 2450
4084.00 2602
4084.60 2575
4085.21 2518
4085.81 2564
4086.41 2507
4087.02 2499
4087.62 2630
4088.22 2587
4088.82 2449
4089.43 2448
4090.03 2534
4090.63 2356
4091.24 2379
4091.84 2458
4092.44 2635
4093.05 2623
4093.65 2509
4094.25 2592
4094.86 2897
4095.46 2546
4096.06 2613
4096.67 2554
4097.27 2718
4097.88 2734
4098.48 2647
4099.08 2657
4099.69 2535
4100.29 2568
4100.89 2616
4101.50 2562
4102.10 2567
4102.71 2517
4103.31 2514
4103.91 2444
4104.52 2349
4105.12 2257
4105.73 2436
4106.33 2566
4106.94 2551
4107.54 2612
4108.14 2461
4108.75 2588
4109.35 2581
4109.96 2594
4110.56 2579
4111.17 2409
4111.77 2500
4112.38 2517
4112.98 2460
4113.59 2345
4114.19 2504
4114.80 2477
4115.40 2382
4116.01 2500
4116.61 2622
4117.22 2598
4117.82 2527
4118.43 2697
4119.03 2673
4119.64 2712
4120.24 2668
4120.85 2732
4121.45 2690
4122.06 2601
4122.66 2644
4123.27 2680
4123.88 2701
4124.48 2653
4125.09 2528
4125.69 2574
4126.30 2558
4126.90 2491
4127.51 2526
4128.12 2554
4128.72 2569
4129.33 2517
4129.93 2517
4130.54 2477
4131.15 2537
4131.75 2501
4132.36 2539
4132.96 2498
4133.57 2608
4134.18 2575
4134.78 2590
4135.39 2772
4136.00 2936
4136.60 2791
4137.21 2804
4137.82 2982
4138.42 2912
4139.03 3014
4139.64 2995
4140.24 3178
4140.85 3156
4141.46 3153
4142.06 3169
4142.67 3169
4143.28 3068
4143.89 3184
4144.49 3104
4145.10 3113
4145.71 2897
4146.31 3031
4146.92 2957
4147.53 2803
4148.14 2844
4148.74 2891
4149.35 2739
4149.96 2732
4150.57 2679
4151.17 2467
4151.78 2620
4152.39 2560
4153.00 2514
4153.60 2588
4154.21 2558
4154.82 2418
4155.43 2547
4156.04 2430
4156.64 2423
4157.25 2483
4157.86 2616
4158.47 2419
4159.08 2383
4159.68 2517
4160.29 2515
4160.90 2520
4161.51 2479
4162.12 2480
4162.73 2530
4163.33 2595
4163.94 2621
4164.55 2744
4165.16 2795
4165.77 2695
4166.38 2713
4166.99 2698
4167.60 2695
4168.20 2679
4168.81 2644
4169.42 2683
4170.03 2640
4170.64 2647
4171.25 2520
4171.86 2677
4172.47 2826
4173.08 2708
4173.69 2561
4174.29 2603
4174.90 2704
4175.51 2771
4176.12 2713
4176.73 2781
4177.34 2877
4177.95 2924
4178.56 2839
4179.17 2907
4179.78 2898
4180.39 2900
4181.00 2878
4181.61 2979
4182.22 2855
4182.83 2847
4183.44 2784
4184.05 2693
4184.66 2663
4185.27 2510
4185.88 2596
4186.49 2622
4187.10 2585
4187.71 2499
4188.32 2496
4188.93 2371
4189.54 2437
4190.15 2571
4190.76 2805
4191.37 2663
4191.98 2674
4192.59 2656
4193.20 2791
4193.82 2849
4194.43 2795
4195.04 2764
4195.65 2827
4196.26 2864
4196.87 2863
4197.48 2641
4198.09 2824
4198.70 2967
4199.31 2701
4199.93 2579
4200.54 2610
4201.15 2453
4201.76 2566
4202.37 2474
4202.98 2424
4203.59 2496
4204.20 2580
4204.82 2504
4205.43 2522
4206.04 2466
4206.65 2513
4207.26 2497
4207.87 2501
4208.49 2545
4209.10 2526
4209.71 2369
4210.32 2567
4210.93 2476
4211.55 2542
4212.16 2532
4212.77 2640
4213.38 2607
4213.99 2598
4214.61 2615
4215.22 2685
4215.83 2810
4216.44 2880
4217.06 2975
4217.67 2894
4218.28 3027
4218.89 3151
4219.51 3398
4220.12 3494
4220.73 3504
4221.34 3446
4221.96 3407
4222.57 3614
4223.18 3408
4223.80 3284
4224.41 3217
4225.02 3081
4225.63 3183
4226.25 3061
4226.86 2958
4227.47 2782
4228.09 2811
4228.70 2802
4229.31 2812
4229.93 2863
4230.54 2901
4231.15 2862
4231.77 2976
4232.38 2951
4232.99 3035
4233.61 3022
4234.22 2913
4234.83 2957
4235.45 2912
4236.06 3024
4236.68 2899
4237.29 2932
4237.90 2814
4238.52 2825
4239.13 2737
4239.75 2704
4240.36 2644
4240.97 2403
4241.59 2484
4242.20 2539
4242.82 2522
4243.43 2544
4244.05 2561
4244.66 2666
4245.27 2745
4245.89 2671
4246.50 2649
4247.12 2929
4247.73 2810
4248.35 2949
4248.96 2986
4249.58 2950
4250.19 3053
4250.81 3024
4251.42 2882
4252.04 2989
4252.65 2888
4253.27 2833
4253.88 2797
4254.50 2763
4255.11 2906
4255.73 2645
4256.34 2803
4256.96 2773
4257.57 2821
4258.19 2805
4258.80 2706
4259.42 2613
4260.03 2663
4260.65 2729
4261.27 2678
4261.88 2697
4262.50 2701
4263.11 2656
4263.73 2651
4264.34 2623
4264.96 2661
4265.58 2563
4266.19 2657
4266.81 2533
4267.42 2525
4268.04 2460
4268.66 2609
4269.27 2611
4269.89 2607
4270.51 2699
4271.12 2446
4271.74 2481
4272.35 2460
4272.97 2587
4273.59 2594
4274.20 2599
4274.82 2746
4275.44 2517
4276.05 2636
4276.67 2626
4277.29 2628
4277.90 2622
4278.52 2604
4279.14 2604
4279.76 2457
4280.37 2423
4280.99 2524
4281.61 2329
4282.22 2250
4282.84 2178
4283.46 2228
4284.07 2265
4284.69 2211
4285.31 2290
4285.93 2362
4286.54 2329
4287.16 2314
4287.78 2399
4288.40 2411
4289.01 2382
4289.63 2293
4290.25 2368
4290.87 2217
4291.49 2347
4292.10 2419
4292.72 2233
4293.34 2404
4293.96 2382
4294.58 2243
4295.19 2313
4295.81 2251
4296.43 2371
4297.05 2400
4297.67 2381
4298.28 2323
4298.90 2255
4299.52 2411
4300.14 2374
4300.76 2403
4301.38 2435
4301.99 2407
4302.61 2352
4303.23 2483
4303.85 2523
4304.47 2307
4305.09 2274
4305.71 2394
4306.33 2469
4306.94 2425
4307.56 2416
4308.18 2429
4308.80 2376
4309.42 2382
4310.04 2363
4310.66 2351
4311.28 2442
4311.90 2410
4312.52 2529
4313.14 2360
4313.76 2383
4314.38 2340
4314.99 2261
4315.61 2281
4316.23 2379
4316.85 2336
4317.47 2324
4318.09 2190
4318.71 2074
4319.33 2087
4319.95 2110
4320.57 2208
4321.19 2102
4321.81 2087
4322.43 2175
4323.05 2165
4323.67 2114
4324.29 2114
4324.91 2222
4325.53 2296
4326.15 2278
4326.77 2254
4327.39 2230
4328.01 2170
4328.63 2216
4329.26 2121
4329.88 2201
4330.50 2121
4331.12 2211
4331.74 2201
4332.36 2224
4332.98 2293
4333.60 2324
4334.22 2235
4334.84 2236
4335.46 2137
4336.08 2146
4336.70 2086
4337.33 2050
4337.95 2176
4338.57 2110
4339.19 2126
4339.81 2184
4340.43 2265
4341.05 2168
4341.67 2133
4342.30 2158
4342.92 2338
4343.54 2379
4344.16 2527
4344.78 2457
4345.40 2441
4346.03 2375
4346.65 2411
4347.27 2514
4347.89 2505
4348.51 2503
4349.14 2568
4349.76 2436
4350.38 2363
4351.00 2452
4351.62 2233
4352.25 2333
4352.87 2447
4353.49 2423
4354.11 2322
4354.73 2330
4355.36 2264
4355.98 2190
4356.60 2166
4357.22 2178
4357.85 2118
4358.47 2213
4359.09 2201
4359.71 2137
4360.34 2234
4360.96 2260
4361.58 2152
4362.21 2177
4362.83 2158
4363.45 2290
4364.07 2284
4364.70 2269
4365.32 2231
4365.94 2287
4366.57 2191
4367.19 2148
4367.81 2032
4368.44 2124
4369.06 2196
4369.68 1937
4370.31 2090
4370.93 1894
4371.55 1958
4372.18 2065
4372.80 2052
4373.43 1965
4374.05 2093
4374.67 1935
4375.30 1950
4375.92 2016
4376.54 2100
4377.17 2149
4377.79 2177
4378.42 2345
4379.04 2230
4379.66 2266
4380.29 2284
4380.91 2204
4381.54 2302
4382.16 2237
4382.79 2143
4383.41 2158
4384.03 2162
4384.66 2076
4385.28 2091
4385.91 2184
4386.53 2185
4387.16 2115
4387.78 2088
4388.41 2073
4389.03 2134
4389.66 2095
4390.28 2133
4390.91 2002
4391.53 2113
4392.16 2224
4392.78 2109
4393.41 2143
4394.03 2181
4394.66 2083
4395.28 2098
4395.91 2201
4396.53 2172
4397.16 2101
4397.78 2196
4398.41 2234
4399.03 2326
4399.66 2155
4400.29 2305
4400.91 2297
4401.54 2289
4402.16 2227
4402.79 2354
4403.41 2294
4404.04 2272
4404.67 2296
4405.29 2142
4405.92 2242
4406.54 2267
4407.17 2155
4407.80 2066
4408.42 2154
4409.05 2157
4409.67 2142
4410.30 2214
4410.93 2079
4411.55 2136
4412.18 2243
4412.81 2149
4413.43 2143
4414.06 2135
4414.69 2101
4415.31 2135
4415.94 2044
4416.57 2127
4417.19 2146
4417.82 2201
4418.45 2231
4419.07 2099
4419.70 2092
4420.33 2126
4420.95 2149
4421.58 2109
4422.21 2088
4422.84 2068
4423.46 1995
4424.09 2002
4424.72 1976
4425.35 2050
4425.97 2000
4426.60 2015
4427.23 2073
4427.86 1958
4428.48 1996
4429.11 1961
4429.74 1948
4430.37 2036
4430.99 2113
4431.62 2010
4432.25 2092
4432.88 2092
4433.51 2173
4434.13 2262
4434.76 2152
4435.39 2136
4436.02 2081
4436.65 2204
4437.27 2084
4437.90 2078
4438.53 2014
4439.16 2078
4439.79 2061
4440.42 2042
4441.04 2042
4441.67 2110
4442.30 2013
4442.93 2109
4443.56 2130
4444.19 2093
4444.82 2167
4445.44 2115
4446.07 2194
4446.70 2173
4447.33 2254
4447.96 2397
4448.59 2403
4449.22 2334
4449.85 2298
4450.48 2340
4451.11 2442
4451.74 2309
4452.36 2250
4452.99 2263
4453.62 2244
4454.25 2192
4454.88 2269
4455.51 2098
4456.14 1987
4456.77 2066
4457.40 1948
4458.03 2054
4458.66 2097
4459.29 2063
4459.92 2053
4460.55 2080
4461.18 2054
4461.81 2209
4462.44 1937
4463.07 1880
4463.70 1961
4464.33 1826
4464.96 1890
4465.59 1921
4466.22 2088
4466.85 2095
4467.48 2034
4468.11 2023
4468.74 2193
4469.37 2090
4470.00 2142
4470.63 2223
4471.26 2238
4471.89 2238
4472.53 2098
4473.16 2084
4473.79 2125
4474.42 2137
4475.05 2075
4475.68 2003
4476.31 1980
4476.94 2063
4477.57 1898
4478.20 1993
4478.83 1967
4479.47 2104
4480.10 1917
4480.73 2095
4481.36 2070
4481.99 2064
4482.62 2000
4483.25 2039
4483.89 1948
4484.52 1971
4485.15 1977
4485.78 1887
4486.41 2085
4487.04 2040
4487.68 2001
4488.31 2040
4488.94 2005
4489.57 2048
4490.20 2144
4490.84 2120
4491.47 2094
4492.10 2009
4492.73 1994
4493.36 2013
4494.00 2039
4494.63 2103
4495.26 2034
4495.89 2010
4496.53 1994
4497.16 2105
4497.79 2052
4498.42 2011
4499.06 1955
4499.69 2057
4500.32 2064
4500.95 2057
4501.59 2167
4502.22 2138
4502.85 2131
4503.48 2233
4504.12 2184
4504.75 2228
4505.38 2116
4506.02 2012
4506.65 2176
4507.28 2043
4507.92 2017
4508.55 2145
4509.18 2122
4509.82 1990
4510.45 2101
4511.08 2072
4511.72 2070
4512.35 2304
4512.98 2094
4513.62 2140
4514.25 2192
4514.88 2219
4515.52 2207
4516.15 2112
4516.79 2180
4517.42 2338
4518.05 2219
4518.69 2238
4519.32 2187
4519.96 2170
4520.59 2146
4521.22 2203
4521.86 2252
4522.49 2213
4523.13 2285
4523.76 2377
4524.40 2407
4525.03 2476
4525.66 2579
4526.30 2752
4526.93 2988
4527.57 3132
4528.20 3254
4528.84 3471
4529.47 3944
4530.11 4105
4530.74 4421
4531.38 4485
4532.01 4752
4532.65 4789
4533.28 4768
4533.92 4386
4534.55 4217
4535.19 4071
4535.82 3786
4536.46 3441
4537.09 3099
4537.73 2970
4538.36 2748
4539.00 2591
4539.63 2441
4540.27 2303
4540.90 2212
4541.54 2159
4542.18 2298
4542.81 2200
4543.45 2145
4544.08 2213
4544.72 2136
4545.35 2175
4545.99 2253
4546.63 2109
4547.26 2185
4547.90 2039
4548.53 2066
4549.17 2070
4549.81 2087
4550.44 2087
4551.08 2158
4551.72 2075
4552.35 2049
4552.99 2081
4553.62 2055
4554.26 2093
4554.90 2104
4555.53 2068
4556.17 1955
4556.81 2069
4557.44 2119
4558.08 2144
4558.72 2170
4559.35 2206
4559.99 2159
4560.63 2073
4561.26 2213
4561.90 2227
4562.54 2204
4563.18 2203
4563.81 2271
4564.45 2276
4565.09 2273
4565.72 2216
4566.36 2265
4567.00 2189
4567.64 2240
4568.27 2272
4568.91 2279
4569.55 2363
4570.19 2252
4570.82 2304
4571.46 2309
4572.10 2346
4572.74 2258
4573.38 2149
4574.01 2144
4574.65 2179
4575.29 2209
4575.93 2229
4576.56 2090
4577.20 2073
4577.84 2173
4578.48 2278
4579.12 2227
4579.76 2229
4580.39 2289
4581.03 2332
4581.67 2238
4582.31 2119
4582.95 2176
4583.59 2304
4584.22 2173
4584.86 2101
4585.50 2032
4586.14 2091
4586.78 2150
4587.42 2010
4588.06 1980
4588.70 2070
4589.33 1993
4589.97 2061
4590.61 2036
4591.25 1953
4591.89 2005
4592.53 2011
4593.17 2100
4593.81 2138
4594.45 2032
4595.09 1941
4595.73 1817
4596.37 1813
4597.00 1909
4597.64 1945
4598.28 2006
4598.92 2046
4599.56 2077
4600.20 2083
4600.84 2158
4601.48 2051
4602.12 2103
4602.76 2173
4603.40 2222
4604.04 2174
4604.68 2258
4605.32 2297
4605.96 2266
4606.60 2237
4607.24 2248
4607.88 2230
4608.52 2339
4609.16 2225
4609.80 2139
4610.44 2075
4611.08 2016
4611.72 2013
4612.36 2090
4613.01 2087
4613.65 2091
4614.29 2107
4614.93 2098
4615.57 2025
4616.21 2025
4616.85 2006
4617.49 1986
4618.13 2117
4618.77 2129
4619.41 1976
4620.05 1821
4620.70 1771
4621.34 1824
4621.98 1902
4622.62 1839
4623.26 1755
4623.90 1829
4624.54 1879
4625.18 1828
4625.83 1822
4626.47 1791
4627.11 1803
4627.75 1873
4628.39 1907
4629.03 1911
4629.68 1867
4630.32 1816
4630.96 1911
4631.60 1990
4632.24 1861
4632.88 1956
4633.53 1926
4634.17 1982
4634.81 1887
4635.45 1873
4636.10 1776
4636.74 1777
4637.38 1819
4638.02 1782
4638.66 1852
4639.31 1846
4639.95 1857
4640.59 1836
4641.23 1938
4641.88 1790
4642.52 1772
4643.16 1913
4643.80 1925
4644.45 1857
4645.09 1907
4645.73 1992
4646.38 1917
4647.02 1909
4647.66 1936
4648.30 1856
4648.95 1957
4649.59 2021
4650.23 1958
4650.88 2004
4651.52 1888
4652.16 2019
4652.81 1919
4653.45 1826
4654.09 1884
4654.74 1947
4655.38 1912
4656.02 1929
4656.67 1945
4657.31 2027
4657.96 2032
4658.60 1974
4659.24 1980
4659.89 2026
4660.53 2044
4661.17 2002
4661.82 1939
4662.46 1850
4663.11 1903
4663.75 1946
4664.39 1972
4665.04 1989
4665.68 1972
4666.33 1992
4666.97 1883
4667.62 1942
4668.26 1946
4668.90 1935
4669.55 1874
4670.19 1851
4670.84 1938
4671.48 1698
4672.13 1771
4672.77 1817
4673.42 1791
4674.06 1755
4674.71 1791
4675.35 1728
4676.00 1800
4676.64 1745
4677.29 1677
4677.93 1803
4678.58 1842
4679.22 1717
4679.87 1781
4680.51 1770
4681.16 1770
4681.80 1817
4682.45 1826
4683.09 1909
4683.74 2013
4684.38 1964
4685.03 1890
4685.68 1941
4686.32 1883
4686.97 1862
4687.61 1823
4688.26 1863
4688.90 1767
4689.55 1776
4690.20 1851
4690.84 1834
4691.49 1864
4692.13 1735
4692.78 1726
4693.43 1812
4694.07 1877
4694.72 1858
4695.36 1744
4696.01 1732
4696.66 1792
4697.30 1823
4697.95 1801
4698.60 1735
4699.24 1795
4699.89 1823
4700.54 1857
4701.18 1924
4701.83 1827
4702.48 1789
4703.12 1766
4703.77 1806
4704.42 1801
4705.06 1894
4705.71 2014
4706.36 2048
4707.00 2066
4707.65 2016
4708.30 2187
4708.95 2179
4709.59 2131
4710.24 1991
4710.89 2099
4711.54 2127
4712.18 2086
4712.83 2075
4713.48 1944
4714.13 1979
4714.77 1933
4715.42 1926
4716.07 1889
4716.72 1845
4717.36 1817
4718.01 1759
4718.66 1835
4719.31 1750
4719.96 1767
4720.60 1919
4721.25 1991
4721.90 1985
4722.55 1881
4723.20 1850
4723.84 1963
4724.49 1871
4725.14 1779
4725.79 1759
4726.44 1756
4727.09 1776
4727.73 1864
4728.38 1806
4729.03 1795
4729.68 1882
4730.33 1866
4730.98 1784
4731.63 1759
4732.27 1821
4732.92 1775
4733.57 1703
4734.22 1734
4734.87 1677
4735.52 1662
4736.17 1856
4736.82 1725
4737.47 1781
4738.12 1703
4738.77 1845
4739.41 1784
4740.06 1878
4740.71 1854
4741.36 1757
4742.01 1657
4742.66 1608
4743.31 1794
4743.96 1928
4744.61 1849
4745.26 1912
4745.91 1867
4746.56 1975
4747.21 1943
4747.86 1896
4748.51 1978
4749.16 1989
4749.81 2045
4750.46 2128
4751.11 2319
4751.76 2407
4752.41 2293
4753.06 2266
4753.71 2298
4754.36 2227
4755.01 2239
4755.66 2211
4756.31 2072
4756.96 1982
4757.61 1862
4758.26 1876
4758.91 1747
4759.56 1816
4760.22 1857
4760.87 1748
4761.52 1799
4762.17 1761
4762.82 1753
4763.47 1571
4764.12 1664
4764.77 1686
4765.42 1814
4766.07 1673
4766.72 1645
4767.38 1685
4768.03 1670
4768.68 1594
4769.33 1684
4769.98 1735
4770.63 1714
4771.28 1701
4771.94 1588
4772.59 1675
4773.24 1687
4773.89 1739
4774.54 1720
4775.19 1668
4775.85 1650
4776.50 1723
4777.15 1716
4777.80 1758
4778.45 1744
4779.11 1706
4779.76 1766
4780.41 1833
4781.06 1799
4781.71 1683
4782.37 1795
4783.02 1729
4783.67 1753
4784.32 1717
4784.98 1760
4785.63 1732
4786.28 1616
4786.93 1582
4787.59 1771
4788.24 1692
4788.89 1690
4789.54 1673
4790.20 1520
4790.85 1775
4791.50 1744
4792.15 1646
4792.81 1796
4793.46 1775
4794.11 1703
4794.77 1617
4795.42 1715
4796.07 1865
4796.73 1750
4797.38 1813
4798.03 1684
4798.69 1738
4799.34 1751
4799.99 1623
4800.65 1625
4801.30 1611
4801.95 1668
4802.61 1614
4803.26 1679
4803.91 1684
4804.57 1586
4805.22 1586
4805.88 1646
4806.53 1790
4807.18 1889
4807.84 1679
4808.49 1621
4809.15 1649
4809.80 1605
4810.45 1656
4811.11 1680
4811.76 1716
4812.42 1693
4813.07 1661
4813.73 1634
4814.38 1691
4815.03 1725
4815.69 1671
4816.34 1666
4817.00 1679
4817.65 1645
4818.31 1721
4818.96 1809
4819.62 1738
4820.27 1759
4820.93 1844
4821.58 1921
4822.24 1762
4822.89 1722
4823.55 1877
4824.20 2032
4824.86 2059
4825.51 1828
4826.17 1926
4826.82 1961
4827.48 1857
4828.13 1833
4828.79 1902
4829.44 1900
4830.10 1928
4830.75 1948
4831.41 1853
4832.07 1916
4832.72 1941
4833.38 2065
4834.03 2148
4834.69 2178
4835.34 2070
4836.00 2113
4836.66 2060
4837.31 2103
4837.97 2257
4838.62 2036
4839.28 2035
4839.94 1885
4840.59 2033
4841.25 1947
4841.91 1887
4842.56 2056
4843.22 1872
4843.87 1816
4844.53 1811
4845.19 1879
4845.84 1801
4846.50 1719
4847.16 1776
4847.81 1878
4848.47 1860
4849.13 1824
4849.78 1773
4850.44 1825
4851.10 1757
4851.75 1856
4852.41 1923
4853.07 1951
4853.73 1891
4854.38 1728
4855.04 1768
4855.70 1783
4856.35 1730
4857.01 1779
4857.67 1801
4858.33 1764
4858.98 1761
4859.64 1734
4860.30 1830
4860.96 1889
4861.61 1978
4862.27 1885
4862.93 2033
4863.59 1852
4864.25 1938
4864.90 2048
4865.56 2024
4866.22 1995
4866.88 2016
4867.54 2101
4868.19 2216
4868.85 2071
4869.51 2008
4870.17 2001
4870.83 1944
4871.48 1954
4872.14 1914
4872.80 1979
4873.46 2029
4874.12 1999
4874.78 1985
4875.43 1950
4876.09 1887
4876.75 1866
4877.41 1870
4878.07 1902
4878.73 1976
4879.39 1924
4880.05 1785
4880.70 1824
4881.36 1844
4882.02 1723
4882.68 1656
4883.34 1645
4884.00 1618
4884.66 1695
4885.32 1643
4885.98 1834
4886.64 1723
4887.30 1815
4887.96 1821
4888.62 1734
4889.27 1924
4889.93 1793
4890.59 1783
4891.25 1945
4891.91 1803
4892.57 1900
4893.23 2023
4893.89 1998
4894.55 1963
4895.21 1828
4895.87 1867
4896.53 1851
4897.19 1841
4897.85 1815
4898.51 1890
4899.17 1906
4899.83 1884
4900.49 1860
4901.15 1773
4901.81 1877
4902.47 1894
4903.13 1994
4903.79 1977
4904.46 1751
4905.12 1793
4905.78 1820
4906.44 1882
4907.10 1753
4907.76 1836
4908.42 1841
4909.08 1857
4909.74 1821
4910.40 1739
4911.06 1890
4911.72 1875
4912.38 1725
4913.05 1715
4913.71 1743
4914.37 1856
4915.03 1728
4915.69 1591
4916.35 1593
4917.01 1652
4917.67 1701
4918.34 1624
4919.00 1547
4919.66 1572
4920.32 1557
4920.98 1644
4921.64 1652
4922.31 1604
4922.97 1579
4923.63 1604
4924.29 1562
4924.95 1603
4925.62 1628
4926.28 1521
4926.94 1581
4927.60 1592
4928.26 1629
4928.93 1683
4929.59 1669
4930.25 1663
4930.91 1572
4931.57 1696
4932.24 1676
4932.90 1755
4933.56 1773
4934.22 1675
4934.89 1709
4935.55 1679
4936.21 1579
4936.88 1608
4937.54 1607
4938.20 1670
4938.86 1720
4939.53 1638
4940.19 1527
4940.85 1640
4941.52 1643
4942.18 1576
4942.84 1547
4943.50 1567
4944.17 1642
4944.83 1566
4945.49 1594
4946.16 1662
4946.82 1604
4947.48 1618
4948.15 1681
4948.81 1645
4949.47 1681
4950.14 1575
4950.80 1555
4951.47 1536
4952.13 1555
4952.79 1582
4953.46 1566
4954.12 1606
4954.78 1639
4955.45 1740
4956.11 1620
4956.78 1615
4957.44 1607
4958.10 1674
4958.77 1619
4959.43 1642
4960.10 1719
4960.76 1790
4961.43 1888
4962.09 1760
4962.76 1787
4963.42 1803
4964.08 1912
4964.75 1941
4965.41 1928
4966.08 1943
4966.74 1962
4967.41 1898
4968.07 1785
4968.74 1726
4969.40 1715
4970.07 1713
4970.73 1720
4971.40 1737
4972.06 1692
4972.73 1735
4973.39 1677
4974.06 1755
4974.72 1780
4975.39 1788
4976.05 1610
4976.72 1721
4977.38 1772
4978.05 1694
4978.71 1757
4979.38 1738
4980.05 1699
4980.71 1671
4981.38 1740
4982.04 1773
4982.71 1870
4983.37 1886
4984.04 1886
4984.71 1930
4985.37 1925
4986.04 2042
4986.70 2112
4987.37 2272
4988.04 2312
4988.70 2397
4989.37 2357
4990.04 2369
4990.70 2543
4991.37 2447
4992.03 2296
4992.70 2324
4993.37 2232
4994.03 2138
4994.70 1987
4995.37 2042
4996.03 1887
4996.70 1779
4997.37 1779
4998.03 1732
4998.70 1716
4999.37 1768
5000.03 1819
5000.70 1730
5001.37 1661
5002.04 1632
5002.70 1669
5003.37 1693
5004.04 1683
5004.70 1532
5005.37 1629
5006.04 1483
5006.71 1603
5007.37 1563
5008.04 1556
5008.71 1616
5009.38 1632
5010.04 1629
5010.71 1605
5011.38 1581
5012.05 1703
5012.71 1646
5013.38 1611
5014.05 1539
5014.72 1635
5015.39 1631
5016.05 1583
5016.72 1701
5017.39 1676
5018.06 1685
5018.73 1708
5019.39 1779
5020.06 1722
5020.73 1802
5021.40 1820
5022.07 1833
5022.74 1879
5023.41 1817
5024.07 1969
5024.74 1842
5025.41 1870
5026.08 1716
5026.75 1759
5027.42 1847
5028.09 1941
5028.75 1876
5029.42 1810
5030.09 1737
5030.76 1741
5031.43 1702
5032.10 1737
5032.77 1706
5033.44 1588
5034.11 1640
5034.78 1610
5035.45 1548
5036.12 1497
5036.78 1513
5037.45 1560
5038.12 1529
5038.79 1606
5039.46 1575
5040.13 1546
5040.80 1544
5041.47 1547
5042.14 1647
5042.81 1542
5043.48 1570
5044.15 1615
5044.82 1556
5045.49 1566
5046.16 1592
5046.83 1573
5047.50 1652
5048.17 1675
5048.84 1601
5049.51 1590
5050.18 1571
5050.85 1578
5051.52 1653
5052.19 1685
5052.86 1716
5053.53 1714
5054.20 1784
5054.87 1720
5055.55 1682
5056.22 1647
5056.89 1723
5057.56 1613
5058.23 1604
5058.90 1644
5059.57 1561
5060.24 1602
5060.91 1702
5061.58 1539
5062.25 1651
5062.93 1672
5063.60 1620
5064.27 1634
5064.94 1629
5065.61 1611
5066.28 1648
5066.95 1656
5067.62 1732
5068.30 1646
5068.97 1550
5069.64 1643
5070.31 1609
5070.98 1537
5071.65 1433
5072.33 1515
5073.00 1554
5073.67 1597
5074.34 1480
5075.01 1466
5075.68 1451
5076.36 1487
5077.03 1434
5077.70 1562
5078.37 1617
5079.05 1566
5079.72 1595
5080.39 1599
5081.06 1568
5081.73 1630
5082.41 1570
5083.08 1512
5083.75 1642
5084.42 1577
5085.10 1586
5085.77 1558
5086.44 1615
5087.12 1630
5087.79 1609
5088.46 1649
5089.13 1571
5089.81 1558
5090.48 1668
5091.15 1682
5091.83 1659
5092.50 1771
5093.17 1638
5093.84 1638
5094.52 1622
5095.19 1586
5095.86 1638
5096.54 1650
5097.21 1698
5097.88 1583
5098.56 1559
5099.23 1527
5099.91 1573
5100.58 1600
5101.25 1526
5101.93 1511
5102.60 1592
5103.27 1646
5103.95 1664
5104.62 1655
5105.30 1572
5105.97 1559
5106.64 1603
5107.32 1618
5107.99 1549
5108.67 1498
5109.34 1551
5110.01 1574
5110.69 1559
5111.36 1497
5112.04 1456
5112.71 1521
5113.39 1547
5114.06 1485
5114.74 1535
5115.41 1588
5116.08 1617
5116.76 1580
5117.43 1591
5118.11 1513
5118.78 1565
5119.46 1475
5120.13 1466
5120.81 1479
5121.48 1409
5122.16 1556
5122.83 1401
5123.51 1460
5124.18 1541
5124.86 1617
5125.53 1561
5126.21 1585
5126.88 1472
5127.56 1670
5128.24 1556
5128.91 1513
5129.59 1483
5130.26 1600
5130.94 1599
5131.61 1534
5132.29 1527
5132.96 1475
5133.64 1493
5134.32 1426
5134.99 1560
5135.67 1562
5136.34 1559
5137.02 1597
5137.70 1560
5138.37 1586
5139.05 1566
5139.72 1494
5140.40 1474
5141.08 1504
5141.75 1599
5142.43 1614
5143.11 1639
5143.78 1547
5144.46 1569
5145.14 1532
5145.81 1434
5146.49 1516
5147.17 1544
5147.84 1481
5148.52 1449
5149.20 1462
5149.87 1389
5150.55 1500
5151.23 1512
5151.90 1600
5152.58 1552
5153.26 1506
5153.94 1468
5154.61 1584
5155.29 1519
5155.97 1457
5156.64 1448
5157.32 1516
5158.00 1529
5158.68 1474
5159.35 1495
5160.03 1442
5160.71 1506
5161.39 1530
5162.06 1534
5162.74 1446
5163.42 1518
5164.10 1485
5164.78 1464
5165.45 1507
5166.13 1480
5166.81 1465
5167.49 1421
5168.17 1434
5168.84 1530
5169.52 1460
5170.20 1463
5170.88 1428
5171.56 1372
5172.23 1400
5172.91 1368
5173.59 1459
5174.27 1456
5174.95 1388
5175.63 1466
5176.31 1386
5176.98 1381
5177.66 1391
5178.34 1456
5179.02 1533
5179.70 1490
5180.38 1471
5181.06 1554
5181.74 1490
5182.42 1524
5183.09 1507
5183.77 1525
5184.45 1507
5185.13 1484
5185.81 1465
5186.49 1421
5187.17 1440
5187.85 1463
5188.53 1365
5189.21 1438
5189.89 1388
5190.57 1381
5191.25 1509
5191.93 1514
5192.61 1461
5193.29 1253
5193.97 1273
5194.64 1381
5195.32 1447
5196.00 1421
5196.68 1353
5197.36 1469
5198.04 1432
5198.72 1406
5199.40 1391
5200.08 1482
5200.77 1398
5201.45 1455
5202.13 1484
5202.81 1397
5203.49 1496
5204.17 1492
5204.85 1591
5205.53 1528
5206.21 1506
5206.89 1546
5207.57 1474
5208.25 1473
5208.93 1483
5209.61 1467
5210.29 1611
5210.97 1599
5211.65 1533
5212.34 1496
5213.02 1443
5213.70 1481
5214.38 1460
5215.06 1453
5215.74 1501
5216.42 1557
5217.10 1461
5217.78 1413
5218.47 1463
5219.15 1468
5219.83 1399
5220.51 1368
5221.19 1472
5221.87 1455
5222.56 1438
5223.24 1479
5223.92 1483
5224.60 1432
5225.28 1377
5225.96 1318
5226.65 1354
5227.33 1413
5228.01 1373
5228.69 1331
5229.37 1453
5230.06 1401
5230.74 1475
5231.42 1504
5232.10 1465
5232.79 1396
5233.47 1469
5234.15 1466
5234.83 1527
5235.51 1518
5236.20 1526
5236.88 1458
5237.56 1574
5238.25 1514
5238.93 1607
5239.61 1714
5240.29 1639
5240.98 1641
5241.66 1572
5242.34 1519
5243.03 1437
5243.71 1495
5244.39 1482
5245.07 1495
5245.76 1395
5246.44 1426
5247.12 1447
5247.81 1384
5248.49 1374
5249.17 1471
5249.86 1524
5250.54 1522
5251.22 1574
5251.91 1445
5252.59 1487
5253.28 1416
5253.96 1424
5254.64 1384
5255.33 1375
5256.01 1324
5256.69 1423
5257.38 1444
5258.06 1403
5258.75 1350
5259.43 1359
5260.11 1427
5260.80 1463
5261.48 1436
5262.17 1481
5262.85 1519
5263.53 1431
5264.22 1444
5264.90 1468
5265.59 1458
5266.27 1421
5266.96 1321
5267.64 1359
5268.33 1493
5269.01 1446
5269.70 1433
5270.38 1363
5271.07 1413
5271.75 1447
5272.44 1379
5273.12 1358
5273.80 1492
5274.49 1584
5275.18 1484
5275.86 1361
5276.55 1479
5277.23 1385
5277.92 1458
5278.60 1460
5279.29 1475
5279.97 1449
5280.66 1490
5281.34 1499
5282.03 1455
5282.71 1439
5283.40 1494
5284.08 1456
5284.77 1429
5285.46 1482
5286.14 1389
5286.83 1456
5287.51 1497
5288.20 1440
5288.89 1368
5289.57 1487
5290.26 1391
5290.94 1339
5291.63 1427
5292.32 1369
5293.00 1431
5293.69 1449
5294.38 1410
5295.06 1376
5295.75 1396
5296.43 1442
5297.12 1436
5297.81 1390
5298.49 1441
5299.18 1365
5299.87 1427
5300.55 1512
5301.24 1496
5301.93 1451
5302.61 1544
5303.30 1567
5303.99 1559
5304.68 1581
5305.36 1587
5306.05 1597
5306.74 1580
5307.42 1527
5308.11 1405
5308.80 1464
5309.49 1526
5310.17 1448
5310.86 1429
5311.55 1409
5312.23 1369
5312.92 1399
5313.61 1353
5314.30 1431
5314.99 1385
5315.67 1404
5316.36 1402
5317.05 1421
5317.74 1357
5318.42 1344
5319.11 1381
5319.80 1397
5320.49 1332
5321.18 1416
5321.86 1441
5322.55 1530
5323.24 1444
5323.93 1395
5324.62 1342
5325.31 1399
5325.99 1377
5326.68 1490
5327.37 1572
5328.06 1425
5328.75 1427
5329.44 1425
5330.12 1374
5330.81 1538
5331.50 1436
5332.19 1445
5332.88 1419
5333.57 1538
5334.26 1544
5334.95 1549
5335.64 1517
5336.32 1526
5337.01 1480
5337.70 1453
5338.39 1526
5339.08 1475
5339.77 1544
5340.46 1418
5341.15 1423
5341.84 1471
5342.53 1521
5343.22 1512
5343.91 1556
5344.60 1518
5345.29 1550
5345.98 1601
5346.67 1585
5347.36 1663
5348.04 1655
5348.73 1696
5349.42 1729
5350.11 1886
5350.80 1839
5351.49 1791
5352.18 1796
5352.87 1813
5353.56 1860
5354.25 1869
5354.95 1718
5355.64 1640
5356.33 1543
5357.02 1428
5357.71 1599
5358.40 1639
5359.09 1555
5359.78 1471
5360.47 1479
5361.16 1543
5361.85 1507
5362.54 1417
5363.23 1464
5363.92 1484
5364.61 1452
5365.30 1390
5365.99 1382
5366.69 1424
5367.38 1407
5368.07 1448
5368.76 1515
5369.45 1517
5370.14 1453
5370.83 1458
5371.52 1409
5372.22 1486
5372.91 1506
5373.60 1579
5374.29 1604
5374.98 1470
5375.67 1415
5376.36 1533
5377.06 1495
5377.75 1601
5378.44 1644
5379.13 1555
5379.82 1731
5380.52 1821
5381.21 1758
5381.90 1536
5382.59 1621
5383.28 1574
5383.98 1652
5384.67 1579
5385.36 1617
5386.05 1528
5386.74 1450
5387.44 1536
5388.13 1491
5388.82 1476
5389.51 1377
5390.21 1442
5390.90 1496
5391.59 1488
5392.28 1395
5392.98 1367
5393.67 1425
5394.36 1425
5395.06 1341
5395.75 1349
5396.44 1286
5397.13 1400
5397.83 1329
5398.52 1343
5399.21 1372
5399.91 1439
5400.60 1404
5401.29 1276
5401.99 1301
5402.68 1401
5403.37 1543
5404.07 1384
5404.76 1450
5405.45 1395
5406.15 1440
5406.84 1413
5407.53 1397
5408.23 1505
5408.92 1440
5409.61 1395
5410.31 1347
5411.00 1413
5411.70 1423
5412.39 1458
5413.08 1430
5413.78 1410
5414.47 1409
5415.17 1385
5415.86 1389
5416.55 1364
5417.25 1429
5417.94 1339
5418.64 1363
5419.33 1398
5420.03 1356
5420.72 1392
5421.42 1407
5422.11 1295
5422.80 1314
5423.50 1348
5424.19 1229
5424.89 1227
5425.58 1411
5426.28 1525
5426.97 1432
5427.67 1315
5428.36 1319
5429.06 1383
5429.75 1398
5430.45 1386
5431.14 1314
5431.84 1322
5432.53 1329
5433.23 1404
5433.92 1373
5434.62 1350
5435.31 1322
5436.01 1468
5436.71 1391
5437.40 1383
5438.10 1323
5438.79 1323
5439.49 1438
5440.18 1349
5440.88 1367
5441.58 1350
5442.27 1419
5442.97 1390
5443.66 1296
5444.36 1278
5445.06 1350
5445.75 1362
5446.45 1366
5447.14 1268
5447.84 1306
5448.54 1285
5449.23 1445
5449.93 1339
5450.63 1290
5451.32 1343
5452.02 1297
5452.71 1355
5453.41 1366
5454.11 1378
5454.80 1341
5455.50 1285
5456.20 1312
5456.89 1285
5457.59 1268
5458.29 1296
5458.99 1303
5459.68 1284
5460.38 1302
5461.08 1261
5461.77 1283
5462.47 1245
5463.17 1310
5463.86 1335
5464.56 1425
5465.26 1305
5465.96 1414
5466.65 1259
5467.35 1245
5468.05 1270
5468.75 1304
5469.44 1273
5470.14 1282
5470.84 1225
5471.54 1297
5472.24 1208
5472.93 1227
5473.63 1338
5474.33 1359
5475.03 1271
5475.72 1279
5476.42 1234
5477.12 1237
5477.82 1346
5478.52 1318
5479.22 1259
5479.91 1323
5480.61 1370
5481.31 1270
5482.01 1324
5482.71 1302
5483.41 1325
5484.10 1279
5484.80 1290
5485.50 1422
5486.20 1328
5486.90 1225
5487.60 1298
5488.30 1412
5488.99 1384
5489.69 1304
5490.39 1331
5491.09 1227
5491.79 1283
5492.49 1394
5493.19 1263
5493.89 1292
5494.59 1312
5495.29 1267
5495.99 1261
5496.69 1265
5497.38 1265
5498.08 1369
5498.78 1395
5499.48 1270
5500.18 1422
5500.88 1334
5501.58 1385
5502.28 1426
5502.98 1368
5503.68 1455
5504.38 1448
5505.08 1439
5505.78 1358
5506.48 1319
5507.18 1245
5507.88 1365
5508.58 1329
5509.28 1265
5509.98 1274
5510.68 1247
5511.38 1279
5512.08 1244
5512.78 1334
5513.48 1292
5514.18 1266
5514.88 1372
5515.58 1264
5516.28 1212
5516.98 1344
5517.69 1359
5518.39 1257
5519.09 1225
5519.79 1218
5520.49 1190
5521.19 1260
5521.89 1288
5522.59 1314
5523.29 1300
5523.99 1246
5524.69 1255
5525.40 1290
5526.10 1312
5526.80 1375
5527.50 1303
5528.20 1266
5528.90 1270
5529.60 1208
5530.31 1229
5531.01 1172
5531.71 1240
5532.41 1301
5533.11 1298
5533.81 1199
5534.51 1204
5535.22 1195
5535.92 1225
5536.62 1211
5537.32 1248
5538.02 1161
5538.73 1219
5539.43 1312
5540.13 1311
5540.83 1291
5541.53 1168
5542.24 1265
5542.94 1274
5543.64 1344
5544.34 1280
5545.05 1180
5545.75 1285
5546.45 1251
5547.15 1329
5547.86 1406
5548.56 1313
5549.26 1250
5549.96 1279
5550.67 1202
5551.37 1299
5552.07 1341
5552.78 1271
5553.48 1161
5554.18 1339
5554.88 1236
5555.59 1175
5556.29 1191
5556.99 1218
5557.70 1224
5558.40 1194
5559.10 1151
5559.81 1156
5560.51 1152
5561.21 1234
5561.92 1159
5562.62 1161
5563.32 1324
5564.03 1293
5564.73 1255
5565.44 1187
5566.14 1242
5566.84 1335
5567.55 1351
5568.25 1167
5568.95 1160
5569.66 1269
5570.36 1231
5571.07 1236
5571.77 1222
5572.47 1186
5573.18 1244
5573.88 1283
5574.59 1163
5575.29 1149
5576.00 1220
5576.70 1311
5577.40 1270
5578.11 1207
5578.81 1169
5579.52 1235
5580.22 1279
5580.93 1269
5581.63 1164
5582.34 1237
5583.04 1333
5583.75 1284
5584.45 1197
5585.16 1227
5585.86 1179
5586.57 1147
5587.27 1265
5587.98 1259
5588.68 1307
5589.39 1209
5590.09 1219
5590.80 1226
5591.50 1126
5592.21 1148
5592.91 1219
5593.62 1129
5594.33 1277
5595.03 1181
5595.74 1190
5596.44 1334
5597.15 1171
5597.85 1212
5598.56 1143
5599.27 1211
5599.97 1199
5600.68 1216
5601.38 1387
5602.09 1338
5602.79 1250
5603.50 1276
5604.21 1205
5604.91 1234
5605.62 1249
5606.33 1234
5607.03 1225
5607.74 1295
5608.45 1255
5609.15 1157
5609.86 1268
5610.56 1254
5611.27 1279
5611.98 1271
5612.68 1264
5613.39 1266
5614.10 1288
5614.80 1217
5615.51 1259
5616.22 1208
5616.93 1115
5617.63 1231
5618.34 1216
5619.05 1202
5619.75 1166
5620.46 1106
5621.17 1194
5621.88 1139
5622.58 1140
5623.29 1203
5624.00 1213
5624.70 1248
5625.41 1166
5626.12 1296
5626.83 1255
5627.54 1144
5628.24 1221
5628.95 1160
5629.66 1186
5630.37 1204
5631.07 1228
5631.78 1247
5632.49 1222
5633.20 1217
5633.91 1210
5634.61 1190
5635.32 1194
5636.03 1178
5636.74 1251
5637.45 1247
5638.15 1232
5638.86 1239
5639.57 1262
5640.28 1242
5640.99 1323
5641.70 1366
5642.41 1288
5643.11 1254
5643.82 1245
5644.53 1258
5645.24 1249
5645.95 1132
5646.66 1267
5647.37 1203
5648.08 1225
5648.78 1271
5649.49 1226
5650.20 1203
5650.91 1203
5651.62 1224
5652.33 1180
5653.04 1099
5653.75 1179
5654.46 1159
5655.17 1306
5655.88 1246
5656.59 1294
5657.30 1164
5658.00 1228
5658.71 1159
5659.42 1151
5660.13 1215
5660.84 1282
5661.55 1169
5662.26 1201
5662.97 1197
5663.68 1108
5664.39 1198
5665.10 1154
5665.81 1197
5666.52 1158
5667.23 1244
5667.94 1168
5668.65 1185
5669.36 1178
5670.07 1246
5670.78 1239
5671.49 1239
5672.20 1157
5672.92 1079
5673.63 1109
5674.34 1123
5675.05 1016
5675.76 1197
5676.47 1152
5677.18 1118
5677.89 1055
5678.60 1147
5679.31 1144
5680.02 1112
5680.73 1122
5681.44 1163
5682.16 1105
5682.87 1175
5683.58 1212
5684.29 1262
5685.00 1187
5685.71 1207
5686.42 1204
5687.13 1248
5687.85 1287
5688.56 1231
5689.27 1133
5689.98 1135
5690.69 1163
5691.40 1154
5692.11 1215
5692.83 1197
5693.54 1207
5694.25 1165
5694.96 1188
5695.67 1117
5696.39 1267
5697.10 1201
5697.81 1233
5698.52 1157
5699.23 1151
5699.95 1169
5700.66 1193
5701.37 1194
5702.08 1235
5702.80 1213
5703.51 1176
5704.22 1194
5704.93 1219
5705.64 1286
5706.36 1126
5707.07 1155
5707.78 1158
5708.50 1137
5709.21 1097
5709.92 1135
5710.63 1169
5711.35 1195
5712.06 1085
5712.77 1264
5713.49 1266
5714.20 1177
5714.91 1198
5715.62 1134
5716.34 1109
5717.05 1111
5717.76 1146
5718.48 1108
5719.19 1136
5719.90 1121
5720.62 1165
5721.33 1221
5722.05 1174
5722.76 1168
5723.47 1133
5724.19 1201
5724.90 1188
5725.61 1148
5726.33 1123
5727.04 1229
5727.76 1260
5728.47 1226
5729.18 1201
5729.90 1219
5730.61 1153
5731.33 1150
5732.04 1203
5732.75 1115
5733.47 1084
5734.18 1158
5734.90 1204
5735.61 1192
5736.33 1144
5737.04 1265
5737.75 1070
5738.47 1093
5739.18 1127
5739.90 1062
5740.61 1056
5741.33 1100
5742.04 1159
5742.76 1140
5743.47 1118
5744.19 1121
5744.90 1161
5745.62 1199
5746.33 1150
5747.05 1120
5747.76 1120
5748.48 1090
5749.19 1136
5749.91 1087
5750.62 1183
5751.34 1211
5752.05 1193
5752.77 1158
5753.49 1247
5754.20 1292
5754.92 1173
5755.63 1214
5756.35 1248
5757.06 1276
5757.78 1293
5758.50 1307
5759.21 1218
5759.93 1206
5760.64 1197
5761.36 1183
5762.07 1161
5762.79 1126
5763.51 1089
5764.22 1125
5764.94 1189
5765.66 1243
5766.37 1229
5767.09 1226
5767.80 1203
5768.52 1174
5769.24 1158
5769.95 1107
5770.67 1265
5771.39 1303
5772.10 1209
5772.82 1287
5773.54 1354
5774.25 1318
5774.97 1238
5775.69 1258
5776.41 1343
5777.12 1311
5777.84 1166
5778.56 1264
5779.27 1289
5779.99 1245
5780.71 1226
5781.42 1241
5782.14 1329
5782.86 1235
5783.58 1163
5784.29 1244
5785.01 1290
5785.73 1301
5786.45 1343
5787.16 1318
5787.88 1326
5788.60 1273
5789.32 1245
5790.04 1272
5790.75 1275
5791.47 1230
5792.19 1227
5792.91 1265
5793.62 1256
5794.34 1294
5795.06 1188
5795.78 1313
5796.50 1390
5797.22 1412
5797.93 1464
5798.65 1536
5799.37 1599
5800.09 1647
5800.81 1558
5801.53 1595
5802.24 1588
5802.96 1632
5803.68 1621
5804.40 1466
5805.12 1619
5805.84 1560
5806.56 1513
5807.28 1450
5807.99 1380
5808.71 1351
5809.43 1336
5810.15 1392
5810.87 1371
5811.59 1403
5812.31 1393
5813.03 1407
5813.75 1494
5814.47 1504
5815.19 1542
5815.90 1535
5816.62 1694
5817.34 1646
5818.06 1633
5818.78 1720
5819.50 1714
5820.22 1732
5820.94 1607
5821.66 1549
5822.38 1470
5823.10 1534
5823.82 1562
5824.54 1481
5825.26 1430
5825.98 1403
5826.70 1435
5827.42 1504
5828.14 1478
5828.86 1364
5829.58 1336
5830.30 1297
5831.02 1305
5831.74 1253
5832.46 1371
5833.18 1323
5833.90 1369
5834.62 1273
5835.35 1381
5836.07 1411
5836.79 1366
5837.51 1365
5838.23 1359
5838.95 1307
5839.67 1304
5840.39 1299
5841.11 1281
5841.83 1212
5842.55 1186
5843.27 1251
5844.00 1245
5844.72 1233
5845.44 1222
5846.16 1219
5846.88 1201
5847.60 1181
5848.32 1194
5849.04 1210
5849.77 1184
5850.49 1083
5851.21 1107
5851.93 1100
5852.65 1205
5853.37 1155
5854.10 1193
5854.82 1187
5855.54 1154
5856.26 1190
5856.98 1233
5857.71 1201
5858.43 1156
5859.15 1282
5859.87 1222
5860.59 1214
5861.32 1159
5862.04 1288
5862.76 1192
5863.48 1203
5864.21 1193
5864.93 1258
5865.65 1203
5866.37 1235
5867.10 1176
5867.82 1147
5868.54 1193
5869.26 1224
5869.99 1236
5870.71 1196
5871.43 1187
5872.15 1201
5872.88 1167
5873.60 1208
5874.32 1238
5875.05 1233
5875.77 1216
5876.49 1181
5877.22 1162
5877.94 1125
5878.66 1157
5879.39 1195
5880.11 1190
5880.83 1257
5881.56 1266
5882.28 1298
5883.00 1262
5883.73 1357
5884.45 1222
5885.17 1281
5885.90 1323
5886.62 1265
5887.34 1350
5888.07 1302
5888.79 1236
5889.52 1198
5890.24 1215
5890.96 1295
5891.69 1333
5892.41 1337
5893.14 1194
5893.86 1106
5894.58 1208
5895.31 1236
5896.03 1211
5896.76 1213
5897.48 1304
5898.21 1257
5898.93 1285
5899.66 1414
5900.38 1392
5901.11 1343
5901.83 1373
5902.55 1397
5903.28 1442
5904.00 1515
5904.73 1517
5905.45 1468
5906.18 1423
5906.90 1335
5907.63 1305
5908.35 1331
5909.08 1256
5909.80 1211
5910.53 1306
5911.25 1252
5911.98 1232
5912.71 1216
5913.43 1153
5914.16 1233
5914.88 1176
5915.61 1121
5916.33 1208
5917.06 1233
5917.78 1206
5918.51 1243
5919.24 1105
5919.96 1148
5920.69 1227
5921.41 1257
5922.14 1234
5922.87 1160
5923.59 1108
5924.32 1144
5925.04 1176
5925.77 1243
5926.50 1157
5927.22 1104
5927.95 1197
5928.67 1163
5929.40 1245
5930.13 1236
5930.85 1187
5931.58 1220
5932.31 1259
5933.03 1214
5933.76 1256
5934.49 1203
5935.21 1148
5935.94 1289
5936.67 1256
5937.39 1314
5938.12 1231
5938.85 1225
5939.58 1262
5940.30 1164
5941.03 1171
5941.76 1231
5942.48 1217
5943.21 1225
5943.94 1204
5944.67 1319
5945.39 1256
5946.12 1247
5946.85 1188
5947.58 1194
5948.30 1227
5949.03 1158
5949.76 1224
5950.49 1152
5951.21 1117
5951.94 1238
5952.67 1220
5953.40 1174
5954.12 1209
5954.85 1249
5955.58 1200
5956.31 1300
5957.04 1242
5957.76 1281
5958.49 1305
5959.22 1282
5959.95 1333
5960.68 1227
5961.41 1277
5962.13 1358
5962.86 1316
5963.59 1250
5964.32 1184
5965.05 1267
5965.78 1272
5966.51 1276
5967.23 1278
5967.96 1208
5968.69 1332
5969.42 1276
5970.15 1306
5970.88 1190
5971.61 1220
5972.34 1261
5973.07 1224
5973.79 1220
5974.52 1306
5975.25 1246
5975.98 1177
5976.71 1241
5977.44 1215
5978.17 1246
5978.90 1260
5979.63 1171
5980.36 1305
5981.09 1331
5981.82 1312
5982.55 1274
5983.28 1219
5984.01 1214
5984.74 1268
5985.47 1276
5986.20 1306
5986.93 1223
5987.66 1259
5988.39 1256
5989.12 1301
5989.85 1233
5990.58 1318
5991.31 1259
5992.04 1218
5992.77 1253
5993.50 1295
5994.23 1292
5994.96 1265
5995.69 1262
5996.42 1261
5997.15 1257
5997.88 1243
5998.61 1158
5999.34 1267
6000.07 1295
6000.80 1232
6001.53 1258
6002.26 1277
6003.00 1246
6003.73 1207
6004.46 1311
6005.19 1277
6005.92 1176
6006.65 1282
6007.38 1255
6008.11 1255
6008.84 1429
6009.58 1395
6010.31 1411
6011.04 1432
6011.77 1480
6012.50 1466
6013.23 1477
6013.96 1398
6014.70 1393
6015.43 1405
6016.16 1419
6016.89 1402
6017.62 1305
6018.35 1349
6019.09 1249
6019.82 1268
6020.55 1276
6021.28 1268
6022.01 1266
6022.75 1253
6023.48 1270
6024.21 1280
6024.94 1250
6025.67 1304
6026.41 1268
6027.14 1211
6027.87 1237
6028.60 1208
6029.34 1224
6030.07 1206
6030.80 1151
6031.53 1160
6032.27 1190
6033.00 1195
6033.73 1221
6034.47 1206
6035.20 1215
6035.93 1144
6036.66 1160
6037.40 1237
6038.13 1173
6038.86 1327
6039.60 1336
6040.33 1257
6041.06 1224
6041.80 1375
6042.53 1389
6043.26 1372
6044.00 1324
6044.73 1407
6045.46 1484
6046.20 1472
6046.93 1404
6047.66 1468
6048.40 1420
6049.13 1434
6049.86 1381
6050.60 1320
6051.33 1384
6052.07 1280
6052.80 1226
6053.53 1162
6054.27 1193
6055.00 1119
6055.74 1210
6056.47 1191
6057.20 1043
6057.94 1050
6058.67 1011
6059.41 1070
6060.14 1203
6060.88 1141
6061.61 1204
6062.34 1184
6063.08 1079
6063.81 1098
6064.55 1132
6065.28 1119
6066.02 1076
6066.75 1124
6067.49 1160
6068.22 1122
6068.96 1098
6069.69 1070
6070.43 1133
6071.16 1159
6071.90 1117
6072.63 1121
6073.37 1112
6074.10 1097
6074.84 1149
6075.57 1127
6076.31 1010
6077.04 1144
6077.78 1117
6078.52 1132
6079.25 1158
6079.99 1123
6080.72 1073
6081.46 1174
6082.19 1188
6082.93 1186
6083.66 1187
6084.40 1247
6085.14 1175
6085.87 1113
6086.61 1170
6087.34 1172
6088.08 1136
6088.82 1061
6089.55 1120
6090.29 1146
6091.02 1145
6091.76 1100
6092.50 1136
6093.23 1114
6093.97 1120
6094.71 1165
6095.44 1082
6096.18 1076
6096.92 1108
6097.65 1162
6098.39 1072
6099.13 1171
6099.86 1090
6100.60 1077
6101.34 1034
6102.07 1091
6102.81 1132
6103.55 1066
6104.28 1024
6105.02 1143
6105.76 1089
6106.50 1058
6107.23 1070
6107.97 1084
6108.71 1203
6109.45 1039
6110.18 1127
6110.92 1048
6111.66 1139
6112.40 1116
6113.13 1117
6113.87 1074
6114.61 1117
6115.35 1094
6116.08 1132
6116.82 1232
6117.56 1184
6118.30 1202
6119.03 1140
6119.77 1037
6120.51 998
6121.25 1086
6121.99 1136
6122.73 1127
6123.46 1155
6124.20 1091
6124.94 1158
6125.68 1108
6126.42 1129
6127.15 1184
6127.89 1170
6128.63 1120
6129.37 1105
6130.11 1205
6130.85 1244
6131.59 1306
6132.33 1287
6133.06 1250
6133.80 1343
6134.54 1345
6135.28 1225
6136.02 1207
6136.76 1205
6137.50 1209
6138.24 1199
6138.98 1212
6139.71 1228
6140.45 1208
6141.19 1195
6141.93 1128
6142.67 1220
6143.41 1186
6144.15 1138
6144.89 1159
6145.63 1125
6146.37 1160
6147.11 1200
6147.85 1143
6148.59 1141
6149.33 1117
6150.07 1065
6150.81 1170
6151.55 1212
6152.29 1214
6153.03 1106
6153.77 1051
6154.51 1092
6155.25 1063
6155.99 1106
6156.73 1220
6157.47 1115
6158.21 1122
6158.95 1090
6159.69 1013
6160.43 1101
6161.17 1160
6161.91 1141
6162.65 1072
6163.39 1022
6164.13 1064
6164.87 1069
6165.61 1075
6166.35 1125
6167.10 1107
6167.84 1099
6168.58 1127
6169.32 1089
6170.06 1150
6170.80 1176
6171.54 1204
6172.28 1181
6173.02 1212
6173.77 1247
6174.51 1179
6175.25 1224
6175.99 1083
6176.73 1069
6177.47 1057
6178.21 1148
6178.96 1104
6179.70 1150
6180.44 1225
6181.18 1102
6181.92 1097
6182.66 1106
6183.41 1224
6184.15 1091
6184.89 1062
6185.63 1065
6186.37 1080
6187.11 1140
6187.86 1132
6188.60 1102
6189.34 1151
6190.08 1119
6190.83 1180
6191.57 1121
6192.31 1105
6193.05 1117
6193.80 1125
6194.54 1142
6195.28 1165
6196.02 1199
6196.77 1094
6197.51 1069
6198.25 1096
6198.99 1094
6199.74 1135
6200.48 1084
6201.22 1152
6201.96 1139
6202.71 1047
6203.45 1089
6204.19 1150
6204.94 1222
6205.68 1221
6206.42 1282
6207.17 1411
6207.91 1374
6208.65 1489
6209.40 1383
6210.14 1307
6210.88 1407
6211.63 1495
6212.37 1480
6213.11 1385
6213.86 1292
6214.60 1312
6215.34 1247
6216.09 1137
6216.83 1118
6217.58 1088
6218.32 1091
6219.06 1062
6219.81 1052
6220.55 1049
6221.30 1015
6222.04 1061
6222.78 1027
6223.53 1116
6224.27 1111
6225.02 1053
6225.76 1134
6226.51 1074
6227.25 994
6228.00 1086
6228.74 1107
6229.48 1128
6230.23 1159
6230.97 1093
6231.72 1111
6232.46 1093
6233.21 1132
6233.95 1115
6234.70 1021
6235.44 1067
6236.19 1119
6236.93 1067
6237.68 999
6238.42 1039
6239.17 1043
6239.91 1060
6240.66 1049
6241.40 1079
6242.15 1070
6242.89 1024
6243.64 1061
6244.38 1072
6245.13 1186
6245.88 1162
6246.62 1180
6247.37 1188
6248.11 1175
6248.86 1214
6249.60 1214
6250.35 1172
6251.10 1178
6251.84 1147
6252.59 1110
6253.33 1142
6254.08 1041
6254.83 1057
6255.57 1105
6256.32 1037
6257.06 997
6257.81 1071
6258.56 1084
6259.30 1006
6260.05 1092
6260.80 1167
6261.54 1139
6262.29 1156
6263.04 1077
6263.78 1149
6264.53 1199
6265.28 1119
6266.02 1134
6266.77 1139
6267.52 1197
6268.26 1156
6269.01 1175
6269.76 1159
6270.50 1167
6271.25 1253
6272.00 1165
6272.75 1165
6273.49 1139
6274.24 1165
6274.99 1114
6275.73 1176
6276.48 1132
6277.23 1150
6277.98 1139
6278.72 1102
6279.47 1160
6280.22 1164
6280.97 1095
6281.71 1004
6282.46 1029
6283.21 1092
6283.96 1057
6284.71 1057
6285.45 1044
6286.20 1017
6286.95 1130
6287.70 1146
6288.45 1100
6289.19 1119
6289.94 1097
6290.69 1051
6291.44 1037
6292.19 1086
6292.94 1038
6293.68 1011
6294.43 1021
6295.18 1001
6295.93 1071
6296.68 1145
6297.43 1055
6298.18 1039
6298.92 1020
6299.67 1075
6300.42 1144
6301.17 1080
6301.92 1043
6302.67 999
6303.42 1010
6304.17 1101
6304.92 1082
6305.66 1052
6306.41 1051
6307.16 977
6307.91 1040
6308.66 1113
6309.41 1079
6310.16 1151
6310.91 1024
6311.66 1067
6312.41 1091
6313.16 1083
6313.91 1007
6314.66 1017
6315.41 980
6316.16 1041
6316.91 1082
6317.66 962
6318.41 912
6319.16 962
6319.91 1051
6320.66 1049
6321.41 1048
6322.16 985
6322.91 1008
6323.66 1003
6324.41 1011
6325.16 974
6325.91 980
6326.66 1056
6327.41 1113
6328.16 1078
6328.91 987
6329.66 979
6330.41 1005
6331.16 1021
6331.91 971
6332.66 1034
6333.41 1085
6334.16 970
6334.91 944
6335.67 898
6336.42 1003
6337.17 1020
6337.92 960
6338.67 971
6339.42 988
6340.17 1000
6340.92 920
6341.67 1037
6342.43 1088
6343.18 1082
6343.93 1003
6344.68 1064
6345.43 1096
6346.18 1034
6346.93 964
6347.69 1058
6348.44 1082
6349.19 925
6349.94 1002
6350.69 1093
6351.45 1006
6352.20 964
6352.95 1064
6353.70 1041
6354.45 1081
6355.20 1058
6355.96 922
6356.71 987
6357.46 989
6358.21 992
6358.97 964
6359.72 991
6360.47 985
6361.22 983
6361.98 1037
6362.73 1021
6363.48 997
6364.23 1001
6364.99 969
6365.74 1031
6366.49 995
6367.24 1086
6368.00 1075
6368.75 1074
6369.50 1065
6370.26 1113
6371.01 1089
6371.76 996
6372.51 946
6373.27 944
6374.02 1057
6374.77 1039
6375.53 1084
6376.28 1071
6377.03 1045
6377.79 937
6378.54 1034
6379.29 952
6380.05 967
6380.80 966
6381.56 932
6382.31 993
6383.06 932
6383.82 929
6384.57 938
6385.32 1040
6386.08 952
6386.83 984
6387.59 954
6388.34 956
6389.09 972
6389.85 967
6390.60 949
6391.36 972
6392.11 948
6392.86 961
6393.62 999
6394.37 1012
6395.13 1004
6395.88 983
6396.64 992
6397.39 1012
6398.15 947
6398.90 950
6399.66 977
6400.41 1031
6401.16 984
6401.92 961
6402.67 974
6403.43 905
6404.18 923
6404.94 931
6405.69 916
6406.45 905
6407.20 987
6407.96 984
6408.72 919
6409.47 954
6410.23 937
6410.98 953
6411.74 978
6412.49 946
6413.25 950
6414.00 969
6414.76 983
6415.51 1016
6416.27 1046
6417.03 931
6417.78 921
6418.54 931
6419.29 968
6420.05 951
6420.80 958
6421.56 1013
6422.32 922
6423.07 896
6423.83 900
6424.59 1005
6425.34 977
6426.10 968
6426.85 972
6427.61 908
6428.37 948
6429.12 952
6429.88 973
6430.64 1025
6431.39 971
6432.15 976
6432.91 952
6433.66 946
6434.42 903
6435.18 993
6435.93 990
6436.69 943
6437.45 876
6438.20 929
6438.96 954
6439.72 884
6440.47 960
6441.23 929
6441.99 910
6442.75 970
6443.50 1018
6444.26 897
6445.02 887
6445.78 897
6446.53 917
6447.29 967
6448.05 905
6448.81 926
6449.56 1022
6450.32 977
6451.08 938
6451.84 966
6452.59 945
6453.35 939
6454.11 851
6454.87 885
6455.63 947
6456.38 930
6457.14 871
6457.90 883
6458.66 925
6459.42 965
6460.17 934
6460.93 916
6461.69 870
6462.45 912
6463.21 878
6463.97 878
6464.73 831
6465.48 897
6466.24 853
6467.00 822
6467.76 870
6468.52 868
6469.28 872
6470.04 885
6470.80 907
6471.55 870
6472.31 842
6473.07 894
6473.83 937
6474.59 918
6475.35 936
6476.11 888
6476.87 857
6477.63 962
6478.39 900
6479.15 955
6479.91 897
6480.66 973
6481.42 962
6482.18 1018
6482.94 1006
6483.70 968
6484.46 952
6485.22 949
6485.98 929
6486.74 947
6487.50 918
6488.26 954
6489.02 970
6489.78 905
6490.54 943
6491.30 978
6492.06 1068
6492.82 971
6493.58 1010
6494.34 958
6495.10 979
6495.86 939
6496.62 947
6497.38 1025
6498.14 979
6498.91 999
6499.67 1038
6500.43 1045
6501.19 961
6501.95 954
6502.71 931
6503.47 921
6504.23 907
6504.99 1025
6505.75 1092
6506.51 1022
6507.27 967
6508.04 1030
6508.80 983
6509.56 986
6510.32 1051
6511.08 1002
6511.84 958
6512.60 1014
6513.36 1033
6514.13 981
6514.89 1020
6515.65 1028
6516.41 966
6517.17 1012
6517.93 1083
6518.69 985
6519.46 995
6520.22 1032
6520.98 1017
6521.74 1087
6522.50 1157
6523.27 1079
6524.03 1122
6524.79 1197
6525.55 1161
6526.31 1249
6527.08 1238
6527.84 1214
6528.60 1244
6529.36 1157
6530.13 1173
6530.89 1091
6531.65 1071
6532.41 1145
6533.18 1022
6533.94 1074
6534.70 1135
6535.46 1123
6536.23 1125
6536.99 1070
6537.75 1079
6538.51 1054
6539.28 1027
6540.04 978
6540.80 968
6541.57 952
6542.33 1031
6543.09 978
6543.86 959
6544.62 983
6545.38 1035
6546.15 1046
6546.91 1012
6547.67 955
6548.44 1017
6549.20 1006
6549.96 970
6550.73 968
6551.49 908
6552.25 1060
6553.02 1035
6553.78 926
6554.54 946
6555.31 973
6556.07 1042
6556.84 1023
6557.60 996
6558.36 1018
6559.13 1061
6559.89 1066
6560.66 1045
6561.42 983
6562.18 1021
6562.95 1040
6563.71 1030
6564.48 1022
6565.24 1008
6566.01 1013
6566.77 973
6567.54 1049
6568.30 1056
6569.06 1023
6569.83 1023
6570.59 1100
6571.36 1020
6572.12 1053
6572.89 1089
6573.65 1079
6574.42 1102
6575.18 1041
6575.95 968
6576.71 1060
6577.48 1125
6578.24 1161
6579.01 1177
6579.77 1166
6580.54 1192
6581.31 1183
6582.07 1210
6582.84 1225
6583.60 1243
6584.37 1135
6585.13 1080
6585.90 1149
6586.66 1204
6587.43 1222
6588.20 1208
6588.96 1167
6589.73 1171
6590.49 1101
6591.26 1227
6592.02 1216
6592.79 1213
6593.56 1214
6594.32 1284
6595.09 1223
6595.86 1189
6596.62 1289
6597.39 1214
6598.15 1163
6598.92 1169
6599.69 1174
6600.45 1168
6601.22 1121
6601.99 1132
6602.75 1083
6603.52 1094
6604.29 1199
6605.05 1173
6605.82 1148
6606.59 1154
6607.35 1091
6608.12 1104
6608.89 1091
6609.65 1100
6610.42 1057
6611.19 1042
6611.96 1081
6612.72 1021
6613.49 1053
6614.26 1046
6615.02 1061
6615.79 1064
6616.56 1108
6617.33 1131
6618.09 1161
6618.86 1179
6619.63 1175
6620.40 1121
6621.16 1183
6621.93 1169
6622.70 1210
6623.47 1198
6624.24 1174
6625.00 1188
6625.77 1222
6626.54 1279
6627.31 1196
6628.08 1232
6628.84 1230
6629.61 1149
6630.38 1244
6631.15 1351
6631.92 1295
6632.68 1264
6633.45 1314
6634.22 1508
6634.99 1521
6635.76 1413
6636.53 1393
6637.30 1430
6638.06 1297
6638.83 1317
6639.60 1265
6640.37 1273
6641.14 1187
6641.91 1212
6642.68 1216
6643.45 1092
6644.22 1148
6644.98 1107
6645.75 1147
6646.52 1113
6647.29 1105
6648.06 1054
6648.83 1055
6649.60 999
6650.37 1014
6651.14 1058
6651.91 1003
6652.68 1042
6653.45 1098
6654.22 1156
6654.99 1014
6655.76 999
6656.53 1061
6657.30 1166
6658.06 1136
6658.83 1130
6659.60 1204
6660.37 1187
6661.14 1139
6661.91 1027
6662.68 1167
6663.45 1174
6664.22 1180
6665.00 1200
6665.77 1215
6666.54 1202
6667.31 1248
6668.08 1147
6668.85 1096
6669.62 1090
6670.39 1089
6671.16 1098
6671.93 1093
6672.70 1000
6673.47 1033
6674.24 1045
6675.01 1008
6675.78 1001
6676.55 1008
6677.32 1003
6678.10 1090
6678.87 968
6679.64 1033
6680.41 1039
6681.18 1088
6681.95 1038
6682.72 1005
6683.49 1015
6684.26 1105
6685.04 1136
6685.81 1160
6686.58 1083
6687.35 1120
6688.12 1082
6688.89 1166
6689.67 1051
6690.44 1095
6691.21 997
6691.98 1029
6692.75 1009
6693.52 983
6694.30 988
6695.07 1026
6695.84 1004
6696.61 962
6697.38 959
6698.16 959
6698.93 995
6699.70 978
6700.47 972
6701.25 968
6702.02 973
6702.79 1018
6703.56 979
6704.33 939
6705.11 901
6705.88 946
6706.65 910
6707.43 923
6708.20 983
6708.97 943
6709.74 975
6710.52 1011
6711.29 958
6712.06 1003
6712.84 952
6713.61 959
6714.38 958
6715.15 937
6715.93 982
6716.70 972
6717.47 933
6718.25 989
6719.02 976
6719.79 930
6720.57 938
6721.34 878
6722.11 905
6722.89 955
6723.66 903
6724.43 920
6725.21 862
6725.98 858
6726.76 914
6727.53 927
6728.30 866
6729.08 930
6729.85 898
6730.63 887
6731.40 887
6732.17 913
6732.95 921
6733.72 814
6734.50 912
6735.27 966
6736.04 893
6736.82 906
6737.59 971
6738.37 890
6739.14 892
6739.92 925
6740.69 860
6741.47 846
6742.24 842
6743.02 845
6743.79 879
6744.57 879
6745.34 882
6746.12 935
6746.89 924
6747.66 844
6748.44 882
6749.22 904
6749.99 914
6750.77 923
6751.54 901
6752.32 897
6753.09 846
6753.87 941
6754.64 872
6755.42 873
6756.19 924
6756.97 822
6757.74 865
6758.52 927
6759.29 838
6760.07 849
6760.85 908
6761.62 870
6762.40 877
6763.17 891
6763.95 964
6764.73 919
6765.50 901
6766.28 899
6767.05 906
6767.83 859
6768.61 918
6769.38 967
6770.16 924
6770.94 803
6771.71 901
6772.49 927
6773.26 1002
6774.04 993
6774.82 907
6775.59 936
6776.37 973
6777.15 1021
6777.92 983
6778.70 1031
6779.48 959
6780.25 944
6781.03 987
6781.81 992
6782.59 979
6783.36 940
6784.14 952
6784.92 949
6785.69 966
6786.47 917
6787.25 880
6788.03 903
6788.80 901
6789.58 844
6790.36 880
6791.13 910
6791.91 830
6792.69 947
6793.47 888
6794.25 823
6795.02 836
6795.80 891
6796.58 826
6797.36 855
6798.13 892
6798.91 881
6799.69 871
6800.47 825
6801.25 913
6802.02 868
6802.80 822
6803.58 897
6804.36 937
6805.14 885
6805.92 869
6806.69 903
6807.47 915
6808.25 880
6809.03 885
6809.81 868
6810.59 908
6811.36 894
6812.14 900
6812.92 885
6813.70 883
6814.48 895
6815.26 869
6816.04 893
6816.82 894
6817.60 900
6818.37 887
6819.15 879
6819.93 825
6820.71 898
6821.49 887
6822.27 925
6823.05 810
6823.83 826
6824.61 881
6825.39 888
6826.17 875
6826.95 842
6827.73 780
6828.51 868
6829.29 816
6830.07 794
6830.85 799
6831.63 831
6832.40 853
6833.18 803
6833.96 787
6834.74 835
6835.52 841
6836.30 849
6837.08 802
6837.87 827
6838.65 868
6839.43 842
6840.21 920
6840.99 863
6841.77 829
6842.55 869
6843.33 859
6844.11 828
6844.89 852
6845.67 948
6846.45 903
6847.23 946
6848.01 874
6848.79 854
6849.57 907
6850.35 971
6851.13 907
6851.92 935
6852.70 952
6853.48 931
6854.26 950
6855.04 907
6855.82 881
6856.60 903
6857.38 894
6858.16 829
6858.95 849
6859.73 891
6860.51 832
6861.29 839
6862.07 845
6862.85 831
6863.64 842
6864.42 818
6865.20 925
6865.98 911
6866.76 841
6867.54 864
6868.33 822
6869.11 867
6869.89 825
6870.67 858
6871.45 842
6872.24 800
6873.02 839
6873.80 901
6874.58 878
6875.36 870
6876.15 875
6876.93 894
6877.71 892
6878.49 844
6879.28 891
6880.06 909
6880.84 960
6881.62 846
6882.41 832
6883.19 925
6883.97 925
6884.76 906
6885.54 929
6886.32 920
6887.10 878
6887.89 822
6888.67 824
6889.45 865
6890.24 846
6891.02 783
6891.80 838
6892.59 900
6893.37 880
6894.15 923
6894.94 873
6895.72 901
6896.50 917
6897.29 859
6898.07 815
6898.85 880
6899.64 784
6900.42 819
6901.21 887
6901.99 828
6902.77 872
6903.56 826
6904.34 860
6905.12 939
6905.91 874
6906.69 847
6907.48 875
6908.26 950
6909.05 886
6909.83 833
6910.61 911
6911.40 995
6912.18 930
6912.97 874
6913.75 885
6914.54 897
6915.32 871
6916.11 869
6916.89 863
6917.67 860
6918.46 862
6919.24 841
6920.03 865
6920.81 915
6921.60 881
6922.38 955
6923.17 975
6923.95 917
6924.74 934
6925.52 947
6926.31 993
6927.09 952
6927.88 929
6928.67 883
6929.45 848
6930.24 877
6931.02 871
6931.81 853
6932.59 838
6933.38 826
6934.16 870
6934.95 901
6935.74 846
6936.52 911
6937.31 871
6938.09 892
6938.88 927
6939.66 813
6940.45 829
6941.24 852
6942.02 928
6942.81 934
6943.59 871
6944.38 993
6945.17 1017
6945.95 954
6946.74 990
6947.53 968
6948.31 1001
6949.10 956
6949.89 1023
6950.67 998
6951.46 1016
6952.25 866
6953.03 888
6953.82 879
6954.61 855
6955.39 918
6956.18 863
6956.97 849
6957.75 943
6958.54 906
6959.33 923
6960.11 893
6960.90 938
6961.69 950
6962.48 873
6963.26 932
6964.05 947
6964.84 889
6965.63 960
6966.41 913
6967.20 975
6967.99 939
6968.78 958
6969.56 950
6970.35 994
6971.14 960
6971.93 955
6972.71 969
6973.50 907
6974.29 928
6975.08 950
6975.87 888
6976.65 934
6977.44 969
6978.23 1021
6979.02 1026
6979.81 943
6980.60 1044
6981.38 962
6982.17 960
6982.96 928
6983.75 997
6984.54 960
6985.33 960
6986.11 982
6986.90 995
6987.69 990
6988.48 1025
6989.27 977
6990.06 908
6990.85 952
6991.64 947
6992.42 890
6993.21 861
6994.00 823
6994.79 910
6995.58 931
6996.37 917
6997.16 882
6997.95 929
6998.74 920
6999.53 928
7000.32 933
7001.11 980
7001.90 983
7002.68 973
7003.47 938
7004.26 917
7005.05 947
7005.84 957
7006.63 954
7007.42 919
7008.21 845
7009.00 854
7009.79 862
7010.58 877
7011.37 890
7012.16 913
7012.95 939
7013.74 912
7014.53 932
7015.32 936
7016.11 959
7016.90 1008
7017.69 894
7018.48 886
7019.27 830
7020.07 856
7020.86 868
7021.65 838
7022.44 881
7023.23 855
7024.02 821
7024.81 845
7025.60 896
7026.39 733
7027.18 845
7027.97 905
7028.76 814
7029.55 883
7030.35 926
7031.14 881
7031.93 866
7032.72 889
7033.51 849
7034.30 845
7035.09 850
7035.88 793
7036.68 852
7037.47 901
7038.26 913
7039.05 906
7039.84 906
7040.63 924
7041.43 819
7042.22 882
7043.01 901
7043.80 943
7044.59 919
7045.38 913
7046.18 910
7046.97 901
7047.76 890
7048.55 825
7049.35 845
7050.14 861
7050.93 910
7051.72 937
7052.51 887
7053.31 806
7054.10 868
7054.89 900
7055.68 848
7056.48 841
7057.27 837
7058.06 889
7058.85 832
7059.65 839
7060.44 889
7061.23 837
7062.03 803
7062.82 861
7063.61 856
7064.40 848
7065.20 826
7065.99 845
7066.78 850
7067.58 820
7068.37 833
7069.16 843
7069.96 926
7070.75 932
7071.54 924
7072.34 868
7073.13 830
7073.92 845
7074.72 881
7075.51 891
7076.30 915
7077.10 900
7077.89 924
7078.69 857
7079.48 846
7080.27 856
7081.07 947
7081.86 931
7082.66 893
7083.45 949
7084.24 958
7085.04 1036
7085.83 942
7086.63 1056
7087.42 1091
7088.21 1022
7089.01 1055
7089.80 995
7090.60 1010
7091.39 1061
7092.19 970
7092.98 972
7093.78 907
7094.57 927
7095.37 841
7096.16 887
7096.96 839
7097.75 814
7098.55 811
7099.34 853
7100.14 824
7100.93 783
7101.73 882
7102.52 869
7103.32 906
7104.11 809
7104.91 841
7105.70 783
7106.50 804
7107.29 865
7108.09 840
7108.88 864
7109.68 791
7110.47 810
7111.27 840
7112.07 869
7112.86 738
7113.66 850
7114.45 854
7115.25 887
7116.04 921
7116.84 970
7117.64 930
7118.43 896
7119.23 928
7120.02 951
7120.82 943
7121.62 940
7122.41 898
7123.21 930
7124.01 921
7124.80 912
7125.60 884
7126.40 835
7127.19 843
7127.99 870
7128.79 836
7129.58 851
7130.38 818
7131.18 854
7131.97 776
7132.77 791
7133.57 812
7134.36 845
7135.16 822
7135.96 784
7136.75 755
7137.55 832
7138.35 844
7139.14 875
7139.94 834
7140.74 842
7141.54 887
7142.33 827
7143.13 799
7143.93 923
7144.73 936
7145.52 915
7146.32 935
7147.12 933
7147.92 878
7148.71 858
7149.51 819
7150.31 762
7151.11 830
7151.91 853
7152.70 765
7153.50 791
7154.30 877
7155.10 828
7155.90 856
7156.69 907
7157.49 845
7158.29 879
7159.09 827
7159.89 839
7160.69 848
7161.48 873
7162.28 868
7163.08 864
7163.88 815
7164.68 858
7165.48 766
7166.28 833
7167.07 808
7167.87 813
7168.67 877
7169.47 828
7170.27 834
7171.07 803
7171.87 883
7172.67 828
7173.47 844
7174.27 814
7175.06 833
7175.86 805
7176.66 844
7177.46 889
7178.26 837
7179.06 885
7179.86 930
7180.66 861
7181.46 795
7182.26 810
7183.06 778
7183.86 809
7184.66 775
7185.46 919
7186.26 882
7187.06 865
7187.86 770
7188.66 838
7189.46 745
7190.26 794
7191.06 806
7191.86 788
7192.66 767
7193.46 774
7194.26 761
7195.06 747
7195.86 783
7196.66 804
7197.46 879
7198.26 788
7199.06 759
7199.86 825
7200.66 779
7201.46 778
7202.26 830
7203.06 861
7203.87 848
7204.67 898
7205.47 844
7206.27 706
7207.07 783
7207.87 834
7208.67 793
7209.47 803
7210.27 788
7211.07 790
7211.88 820
7212.68 868
7213.48 801
7214.28 887
7215.08 816
7215.88 880
7216.68 905
7217.49 809
7218.29 837
7219.09 848
7219.89 880
7220.69 828
7221.49 886
7222.30 852
7223.10 868
7223.90 867
7224.70 872
7225.50 798
7226.31 795
7227.11 805
7227.91 881
7228.71 809
7229.51 782
7230.32 767
7231.12 809
7231.92 784
7232.72 762
7233.53 828
7234.33 875
7235.13 807
7235.93 841
7236.74 943
7237.54 822
7238.34 848
7239.14 871
7239.95 920
7240.75 821
7241.55 824
7242.36 850
7243.16 906
7243.96 819
7244.77 814
7245.57 877
7246.37 783
7247.17 801
7247.98 792
7248.78 851
7249.58 738
7250.39 832
7251.19 841
7251.99 872
7252.80 751
7253.60 791
7254.41 795
7255.21 828
7256.01 836
7256.82 880
7257.62 844
7258.42 844
7259.23 843
7260.03 809
7260.84 809
7261.64 796
7262.44 787
7263.25 794
7264.05 775
7264.86 725
7265.66 728
7266.46 802
7267.27 799
7268.07 787
7268.88 757
7269.68 793
7270.49 724
7271.29 745
7272.10 796
7272.90 798
7273.71 788
7274.51 780
7275.31 793
7276.12 831
7276.92 857
7277.73 820
7278.53 818
7279.34 825
7280.14 865
7280.95 814
7281.75 923
7282.56 950
7283.37 945
7284.17 923
7284.98 972
7285.78 957
7286.59 987
7287.39 968
7288.20 868
7289.00 804
7289.81 851
7290.61 830
7291.42 860
7292.23 825
7293.03 873
7293.84 889
7294.64 762
7295.45 798
7296.25 793
7297.06 794
7297.87 787
7298.67 813
7299.48 877
7300.28 863
7301.09 873
7301.90 910
7302.70 872
7303.51 906
7304.32 903
7305.12 849
7305.93 885
7306.74 829
7307.54 871
7308.35 885
7309.16 851
7309.96 821
7310.77 879
7311.58 858
7312.38 858
7313.19 771
7314.00 737
7314.80 834
7315.61 826
7316.42 802
7317.22 834
7318.03 863
7318.84 841
7319.65 790
7320.45 881
7321.26 913
7322.07 864
7322.88 843
7323.68 880
7324.49 888
7325.30 823
7326.11 857
7326.91 840
7327.72 876
7328.53 877
7329.34 764
7330.14 786
7330.95 830
7331.76 849
7332.57 823
7333.38 865
7334.18 803
7334.99 802
7335.80 854
7336.61 790
7337.42 795
7338.22 820
7339.03 795
7339.84 788
7340.65 748
7341.46 720
7342.27 810
7343.07 770
7343.88 740
7344.69 795
7345.50 807
7346.31 826
7347.12 799
7347.93 831
7348.74 784
7349.54 725
7350.35 799
7351.16 704
7351.97 662
7352.78 641
7353.59 732
7354.40 736
7355.21 729
7356.02 746
7356.83 703
7357.64 705
7358.45 732
7359.25 765
7360.06 710
7360.87 751
7361.68 749
7362.49 750
7363.30 687
7364.11 696
7364.92 777
7365.73 801
7366.54 756
7367.35 708
7368.16 702
7368.97 761
7369.78 835
7370.59 767
7371.40 691
7372.21 755
7373.02 717
7373.83 705
7374.64 717
7375.45 733
7376.26 707
7377.07 728
7377.88 780
7378.69 725
7379.50 735
7380.31 764
7381.13 762
7381.94 678
7382.75 756
7383.56 754
7384.37 721
7385.18 692
7385.99 717
7386.80 742
7387.61 747
7388.42 737
7389.23 717
7390.05 744
7390.86 696
7391.67 700
7392.48 680
7393.29 720
7394.10 703
7394.91 709
7395.72 692
7396.54 717
7397.35 717
7398.16 755
7398.97 708
7399.78 771
7400.59 830
7401.41 822
7402.22 781
7403.03 726
7403.84 744
7404.65 755
7405.46 759
7406.28 775
7407.09 712
7407.90 667
7408.71 682
7409.52 771
7410.34 766
7411.15 741
7411.96 700
7412.77 712
7413.59 750
7414.40 732
7415.21 673
7416.02 705
7416.84 764
7417.65 708
7418.46 717
7419.27 782
7420.09 692
7420.90 685
7421.71 718
7422.53 715
7423.34 710
7424.15 679
7424.96 704
7425.78 739
7426.59 711
7427.40 721
7428.22 652
7429.03 686
7429.84 747
7430.66 681
7431.47 691
7432.28 657
7433.10 705
7433.91 734
7434.72 716
7435.54 808
7436.35 717
7437.17 682
7437.98 645
7438.79 660
7439.61 672
7440.42 690
7441.23 734
7442.05 663
7442.86 627
7443.68 694
7444.49 730
7445.30 743
7446.12 702
7446.93 775
7447.75 740
7448.56 755
7449.38 730
7450.19 710
7451.00 733
7451.82 718
7452.63 723
7453.45 735
7454.26 698
7455.08 709
7455.89 730
7456.71 703
7457.52 701
7458.34 689
7459.15 714
7459.97 727
7460.78 755
7461.60 765
7462.41 781
7463.23 751
7464.04 775
7464.86 724
7465.67 769
7466.49 787
7467.30 725
7468.12 735
7468.93 705
7469.75 731
7470.56 726
7471.38 780
7472.20 676
7473.01 737
7473.83 742
7474.64 740
7475.46 732
7476.27 737
7477.09 673
7477.91 692
7478.72 719
7479.54 710
7480.35 701
7481.17 719
7481.99 686
7482.80 684
7483.62 718
7484.44 718
7485.25 715
7486.07 748
7486.88 800
7487.70 789
7488.52 778
7489.33 767
7490.15 697
7490.97 671
7491.78 725
7492.60 738
7493.42 767
7494.23 782
7495.05 826
7495.87 741
7496.69 664
7497.50 742
7498.32 749
7499.14 766
7499.95 752
7500.77 746
7501.59 758
7502.40 689
7503.22 776
7504.04 697
7504.86 711
7505.67 712
7506.49 675
7507.31 708
7508.13 764
7508.94 747
7509.76 751
7510.58 725
7511.40 743
7512.22 761
7513.03 690
7513.85 676
7514.67 723
7515.49 689
7516.31 634
7517.12 701
7517.94 672
7518.76 705
7519.58 685
7520.40 714
7521.21 673
7522.03 707
7522.85 714
7523.67 701
7524.49 640
7525.31 713
7526.12 756
7526.94 683
7527.76 683
7528.58 734
7529.40 705
7530.22 676
7531.04 672
7531.86 714
7532.67 731
7533.49 726
7534.31 722
7535.13 686
7535.95 681
7536.77 700
7537.59 738
7538.41 780
7539.23 741
7540.05 735
7540.87 705
7541.69 680
7542.51 724
7543.32 748
7544.14 743
7544.96 720
7545.78 749
7546.60 732
7547.42 675
7548.24 667
7549.06 674
7549.88 702
7550.70 664
7551.52 751
7552.34 743
7553.16 842
7553.98 749
7554.80 730
7555.62 738
7556.44 786
7557.26 738
7558.08 747
7558.90 777
7559.72 718
7560.54 751
7561.36 795
7562.19 779
7563.01 701
7563.83 667
7564.65 716
7565.47 718
7566.29 693
7567.11 692
7567.93 755
7568.75 791
7569.57 723
7570.39 751
7571.21 709
7572.03 686
7572.86 664
7573.68 739
7574.50 695
7575.32 692
7576.14 693
7576.96 713
7577.78 751
7578.60 700
7579.43 746
7580.25 733
7581.07 730
7581.89 770
7582.71 771
7583.53 743
7584.36 724
7585.18 778
7586.00 819
7586.82 805
7587.64 756
7588.47 770
7589.29 781
7590.11 796
7590.93 729
7591.75 770
7592.58 798
7593.40 753
7594.22 758
7595.04 813
7595.86 796
7596.69 797
7597.51 767
7598.33 814
7599.15 875
7599.98 803
7600.80 822
7601.62 868
7602.45 853
7603.27 917
7604.09 921
7604.91 979
7605.74 948
7606.56 957
7607.38 944
7608.21 918
7609.03 924
7609.85 934
7610.67 833
7611.50 859
7612.32 786
7613.14 815
7613.97 845
7614.79 850
7615.61 788
7616.44 821
7617.26 845
7618.08 851
7618.91 842
7619.73 860
7620.56 832
7621.38 875
7622.20 874
7623.03 892
7623.85 865
7624.67 879
7625.50 927
7626.32 973
7627.15 1008
7627.97 1068
7628.80 1049
7629.62 1067
7630.44 1198
7631.27 1135
7632.09 1203
7632.92 1162
7633.74 1091
7634.57 1092
7635.39 1053
7636.21 980
7637.04 943
7637.86 820
7638.69 814
7639.51 811
7640.34 776
7641.16 765
7641.99 757
7642.81 805
7643.64 738
7644.46 722
7645.29 773
7646.11 774
7646.94 758
7647.76 820
7648.59 792
7649.41 820
7650.24 760
7651.06 787
7651.89 741
7652.71 787
7653.54 753
7654.37 782
7655.19 879
7656.02 877
7656.84 809
7657.67 815
7658.49 815
7659.32 788
7660.14 797
7660.97 766
7661.80 806
7662.62 740
7663.45 789
7664.27 759
7665.10 727
7665.93 732
7666.75 797
7667.58 798
7668.41 785
7669.23 828
7670.06 843
7670.88 861
7671.71 859
7672.54 821
7673.36 822
7674.19 805
7675.02 732
7675.84 747
7676.67 692
7677.50 654
7678.32 676
7679.15 742
7679.98 680
7680.81 679
7681.63 709
7682.46 692
7683.29 725
7684.11 775
7684.94 771
7685.77 730
7686.59 717
7687.42 745
7688.25 682
7689.08 756
7689.90 821
7690.73 726
7691.56 740
7692.39 708
7693.21 765
7694.04 681
7694.87 759
7695.70 779
7696.53 743
7697.35 738
7698.18 744
7699.01 722
7699.84 670
7700.66 713
7701.49 686
7702.32 688
7703.15 720
7703.98 743
7704.81 700
7705.63 657
7706.46 671
7707.29 703
7708.12 711
7708.95 675
7709.78 665
7710.60 682
7711.43 732
7712.26 658
7713.09 674
7713.92 708
7714.75 720
7715.58 715
7716.41 722
7717.23 681
7718.06 602
7718.89 706
7719.72 683
7720.55 630
7721.38 690
7722.21 664
7723.04 670
7723.87 689
7724.70 716
7725.53 763
7726.36 743
7727.18 748
7728.01 670
7728.84 741
7729.67 762
7730.50 788
7731.33 707
7732.16 699
7732.99 659
7733.82 687
7734.65 635
7735.48 677
7736.31 735
7737.14 688
7737.97 660
7738.80 671
7739.63 677
7740.46 700
7741.29 659
7742.12 705
7742.95 736
7743.78 781
7744.61 739
7745.44 751
7746.27 725
7747.10 754
7747.94 784
7748.77 827
7749.60 750
7750.43 736
7751.26 744
7752.09 687
7752.92 672
7753.75 676
7754.58 677
7755.41 689
7756.24 653
7757.07 623
7757.91 657
7758.74 638
7759.57 687
7760.40 693
7761.23 677
7762.06 653
7762.89 630
7763.72 669
7764.56 683
7765.39 722
7766.22 643
7767.05 662
7767.88 635
7768.71 631
7769.55 665
7770.38 620
7771.21 642
7772.04 599
7772.87 552
7773.70 606
7774.54 654
7775.37 700
7776.20 660
7777.03 637
7777.86 688
7778.70 697
7779.53 622
7780.36 627
7781.19 623
7782.03 650
7782.86 629
7783.69 595
7784.52 687
7785.36 604
7786.19 681
7787.02 679
7787.85 694
7788.69 649
7789.52 652
7790.35 629
7791.19 671
7792.02 680
7792.85 630
7793.68 633
7794.52 728
7795.35 656
7796.18 634
7797.02 681
7797.85 649
7798.68 635
7799.52 626
7800.35 636
7801.18 666
7802.02 667
7802.85 644
7803.68 676
7804.52 662
7805.35 616
7806.18 595
7807.02 648
7807.85 707
7808.69 668
7809.52 670
7810.35 665
7811.19 687
7812.02 646
7812.86 659
7813.69 678
7814.52 664
7815.36 658
7816.19 700
7817.03 701
7817.86 650
7818.70 640
7819.53 696
7820.36 724
7821.20 627
7822.03 664
7822.87 623
7823.70 692
7824.54 644
7825.37 654
7826.21 697
7827.04 682
7827.88 684
7828.71 679
7829.55 740
7830.38 694
7831.22 677
7832.05 630
7832.89 645
7833.72 671
7834.56 592
7835.39 597
7836.23 639
7837.06 648
7837.90 656
7838.73 662
7839.57 644
7840.40 641
7841.24 643
7842.07 591
7842.91 634
7843.75 685
7844.58 651
7845.42 656
7846.25 667
7847.09 642
7847.93 690
7848.76 651
7849.60 712
7850.43 693
7851.27 759
7852.11 723
7852.94 734
7853.78 738
7854.61 710
7855.45 711
7856.29 707
7857.12 759
7857.96 804
7858.80 813
7859.63 813
7860.47 824
7861.31 762
7862.14 709
7862.98 667
7863.82 661
7864.65 686
7865.49 690
7866.33 684
7867.16 725
7868.00 701
7868.84 709
7869.67 700
7870.51 694
7871.35 642
7872.19 734
7873.02 701
7873.86 703
7874.70 731
7875.53 725
7876.37 757
7877.21 775
7878.05 761
7878.88 761
7879.72 742
7880.56 759
7881.40 746
7882.24 692
7883.07 665
7883.91 725
7884.75 671
7885.59 604
7886.42 675
7887.26 655
7888.10 714
7888.94 705
7889.78 647
7890.62 687
7891.45 736
7892.29 733
7893.13 702
7893.97 669
7894.81 669
7895.65 634
7896.48 644
7897.32 664
7898.16 682
7899.00 667
7899.84 688
7900.68 636
7901.52 645
7902.35 655
7903.19 624
7904.03 674
7904.87 641
7905.71 607
7906.55 629
7907.39 610
7908.23 606
7909.07 597
7909.91 596
7910.75 541
7911.58 645
7912.42 554
7913.26 583
7914.10 591
7914.94 614
7915.78 610
7916.62 584
7917.46 635
7918.30 649
7919.14 661
7919.98 640
7920.82 607
7921.66 636
7922.50 581
7923.34 651
7924.18 588
7925.02 576
7925.86 570
7926.70 598
7927.54 585
7928.38 593
7929.22 566
7930.06 576
7930.90 591
7931.74 639
7932.58 623
7933.42 598
7934.26 576
7935.10 582
7935.94 685
7936.78 608
7937.62 600
7938.47 573
7939.31 629
7940.15 640
7940.99 600
7941.83 630
7942.67 594
7943.51 614
7944.35 590
7945.19 593
7946.03 571
7946.88 574
7947.72 606
7948.56 644
7949.40 624
7950.24 617
7951.08 597
7951.92 600
7952.76 638
7953.61 672
7954.45 690
7955.29 709
7956.13 619
7956.97 613
7957.81 589
7958.66 643
7959.50 568
7960.34 559
7961.18 590
7962.02 524
7962.87 578
7963.71 533
7964.55 543
7965.39 535
7966.23 549
7967.08 549
7967.92 579
7968.76 527
7969.60 521
7970.45 546
7971.29 543
7972.13 551
7972.97 530
7973.82 556
7974.66 552
7975.50 605
7976.34 590
7977.19 615
7978.03 578
7978.87 600
7979.72 598
7980.56 602
7981.40 591
7982.24 609
7983.09 589
7983.93 559
7984.77 563
7985.62 543
7986.46 568
7987.30 602
7988.15 590
7988.99 614
7989.83 586
7990.68 580
7991.52 570
7992.36 588
7993.21 507
7994.05 554
7994.90 631
7995.74 615
7996.58 572
7997.43 524
7998.27 597
7999.11 528
7999.96 537
8000.80 532
8001.65 591
8002.49 582
8003.34 495
8004.18 572
8005.02 545
8005.87 586
8006.71 559
8007.56 527
8008.40 529
8009.25 553
8010.09 604
8010.93 532
8011.78 538
8012.62 548
8013.47 596
8014.31 565
8015.16 538
8016.00 509
8016.85 498
8017.69 595
8018.54 569
8019.38 520
8020.23 535
8021.07 536
8021.92 560
8022.76 591
8023.61 572
8024.45 528
8025.30 514
8026.14 535
8026.99 594
8027.83 556
8028.68 534
8029.53 510
8030.37 534
8031.22 601
8032.06 560
8032.91 546
8033.75 562
8034.60 529
8035.45 544
8036.29 510
8037.14 492
8037.98 555
8038.83 583
8039.68 510
8040.52 523
8041.37 550
8042.21 530
8043.06 522
8043.91 512
8044.75 546
8045.60 523
8046.45 499
8047.29 505
8048.14 480
8048.99 507
8049.83 527
8050.68 540
8051.53 509
8052.37 503
8053.22 522
8054.07 525
8054.91 530
8055.76 560
8056.61 502
8057.45 500
8058.30 515
8059.15 535
8060.00 547
8060.84 530
8061.69 613
8062.54 520
8063.38 522
8064.23 554
8065.08 522
8065.93 531
8066.77 510
8067.62 512
8068.47 522
8069.32 523
8070.16 528
8071.01 514
8071.86 537
8072.71 494
8073.56 513
8074.40 552
8075.25 561
8076.10 557
8076.95 534
8077.80 536
8078.64 545
8079.49 496
8080.34 486
8081.19 494
8082.04 526
8082.89 539
8083.73 545
8084.58 498
8085.43 469
8086.28 508
8087.13 508
8087.98 477
8088.82 543
8089.67 540
8090.52 553
8091.37 492
8092.22 501
8093.07 499
8093.92 515
8094.77 562
8095.62 534
8096.46 560
8097.31 522
8098.16 467
8099.01 518
8099.86 512
8100.71 511
8101.56 473
8102.41 530
8103.26 552
8104.11 518
8104.96 501
8105.81 491
8106.66 513
8107.51 530
8108.36 547
8109.21 523
8110.06 552
8110.91 540
8111.76 501
8112.61 479
8113.46 510
8114.31 486
8115.16 553
8116.01 507
8116.86 534
8117.71 538
8118.56 520
8119.41 539
8120.26 497
8121.11 520
8121.96 548
8122.81 536
8123.66 588
8124.51 543
8125.36 558
8126.21 523
8127.06 580
8127.91 565
8128.76 579
8129.61 563
8130.46 523
8131.31 507
8132.17 556
8133.02 573
8133.87 615
8134.72 565
8135.57 576
8136.42 567
8137.27 601
8138.12 551
8138.97 534
8139.83 571
8140.68 604
8141.53 596
8142.38 574
8143.23 623
8144.08 644
8144.94 585
8145.79 640
8146.64 571
8147.49 547
8148.34 554
8149.19 550
8150.05 614
8150.90 593
8151.75 569
8152.60 596
8153.45 620
8154.31 627
8155.16 604
8156.01 623
8156.86 656
8157.71 642
8158.57 547
8159.42 623
8160.27 582
8161.12 558
8161.98 528
8162.83 540
8163.68 539
8164.53 509
8165.39 514
8166.24 548
8167.09 557
8167.95 544
8168.80 553
8169.65 538
8170.50 554
8171.36 578
8172.21 559
8173.06 547
8173.92 560
8174.77 519
8175.62 560
8176.48 525
8177.33 549
8178.18 539
8179.04 537
8179.89 494
8180.74 526
8181.60 547
8182.45 551
8183.30 500
8184.16 520
8185.01 502
8185.86 503
8186.72 597
8187.57 529
8188.43 530
8189.28 496
8190.13 469
8190.99 511
8191.84 504
8192.70 541
8193.55 557
8194.40 528
8195.26 503
8196.11 506
8196.97 534
8197.82 543
8198.68 543
8199.53 493
8200.39 471
8201.24 474
8202.09 503
8202.95 541
8203.80 485
8204.66 543
8205.51 506
8206.37 515
8207.22 461
8208.08 466
8208.93 511
8209.79 490
8210.64 563
8211.50 569
8212.35 601
8213.21 551
8214.06 511
8214.92 550
8215.77 477
8216.63 485
8217.49 524
8218.34 552
8219.20 479
8220.05 524
8220.91 534
8221.76 532
8222.62 523
8223.47 536
8224.33 522
8225.19 482
8226.04 488
8226.90 496
8227.75 525
8228.61 469
8229.47 462
8230.32 500
8231.18 464
8232.03 508
8232.89 531
8233.75 546
8234.60 458
8235.46 491
8236.32 491
8237.17 475
8238.03 474
8238.88 485
8239.74 468
8240.60 499
8241.45 473
8242.31 443
8243.17 519
8244.02 537
8244.88 532
8245.74 506
8246.60 510
8247.45 508
8248.31 543
8249.17 528
8250.02 518
8250.88 530
8251.74 502
8252.59 520
8253.45 532
8254.31 526
8255.17 527
8256.02 544
8256.88 524
8257.74 519
8258.60 457
8259.45 482
8260.31 553
8261.17 491
8262.03 471
8262.89 444
8263.74 491
8264.60 501
8265.46 507
8266.32 477
8267.17 495
8268.03 488
8268.89 453
8269.75 517
8270.61 529
8271.47 520
8272.32 515
8273.18 538
8274.04 472
8274.90 464
8275.76 548
8276.62 564
8277.47 453
8278.33 516
8279.19 512
8280.05 547
8280.91 500
8281.77 500
8282.63 513
8283.48 518
8284.34 495
8285.20 527
8286.06 486
8286.92 526
8287.78 487
8288.64 515
8289.50 526
8290.36 495
8291.22 540
8292.08 550
8292.94 504
8293.79 516
8294.65 492
8295.51 480
8296.37 499
8297.23 478
8298.09 513
8298.95 553
8299.81 581
8300.67 543
8301.53 531
8302.39 538
8303.25 539
8304.11 522
8304.97 564
8305.83 526
8306.69 537
8307.55 541
8308.41 524
8309.27 527
8310.13 518
8310.99 530
8311.85 549
8312.71 509
8313.57 494
8314.43 501
8315.29 540
8316.15 531
8317.01 560
8317.88 563
8318.74 535
8319.60 510
8320.46 505
8321.32 577
8322.18 540
8323.04 504
8323.90 521
8324.76 531
8325.62 523
8326.48 518
8327.34 518
8328.21 492
8329.07 459
8329.93 535
8330.79 552
8331.65 520
8332.51 484
8333.37 471
8334.24 488
8335.10 478
8335.96 503
8336.82 502
8337.68 497
8338.54 485
8339.41 533
8340.27 550
8341.13 549
8341.99 510
8342.85 550
8343.71 564
8344.58 521
8345.44 554
8346.30 530
8347.16 521
8348.02 521
8348.89 501
8349.75 531
8350.61 566
8351.47 519
8352.34 517
8353.20 536
8354.06 516
8354.92 517
8355.79 523
8356.65 530
8357.51 497
8358.37 530
8359.24 578
8360.10 512
8360.96 484
8361.83 512
8362.69 504
8363.55 523
8364.41 505
8365.28 499
8366.14 477
8367.00 511
8367.87 526
8368.73 486
8369.59 553
8370.46 509
8371.32 521
8372.18 517
8373.05 520
8373.91 503
8374.77 504
8375.64 508
8376.50 518
8377.37 548
8378.23 530
8379.09 503
8379.96 499
8380.82 537
8381.68 497
8382.55 569
8383.41 537
8384.28 540
8385.14 597
8386.01 583
8386.87 550
8387.73 477
8388.60 464
8389.46 531
8390.33 539
8391.19 590
8392.06 560
8392.92 528
8393.78 498
8394.65 475
8395.51 524
8396.38 538
8397.24 516
8398.11 523
8398.97 506
8399.84 471
8400.70 507
8401.57 537
8402.43 502
8403.30 509
8404.16 507
8405.03 572
8405.89 543
8406.76 489
8407.62 514
8408.49 522
8409.35 561
8410.22 515
8411.08 581
8411.95 534
8412.82 503
8413.68 533
8414.55 509
8415.41 563
8416.28 558
8417.14 576
8418.01 527
8418.88 517
8419.74 535
8420.61 558
8421.47 561
8422.34 507
8423.21 570
8424.07 600
8424.94 529
8425.80 540
8426.67 567
8427.54 540
8428.40 556
8429.27 563
8430.14 571
8431.00 591
8431.87 589
8432.74 587
8433.60 566
8434.47 535
8435.34 570
8436.20 547
8437.07 579
8437.94 661
8438.80 571
8439.67 619
8440.54 658
8441.40 672
8442.27 672
8443.14 705
8444.00 722
8444.87 657
8445.74 659
8446.61 686
8447.47 644
8448.34 652
8449.21 603
8450.08 626
8450.94 575
8451.81 598
8452.68 658
8453.55 659
8454.41 647
8455.28 699
8456.15 834
8457.02 793
8457.88 803
8458.75 780
8459.62 742
8460.49 742
8461.36 742
8462.22 710
8463.09 740
8463.96 649
8464.83 628
8465.70 688
8466.57 759
8467.43 793
8468.30 831
8469.17 901
8470.04 956
8470.91 938
8471.78 895
8472.65 935
8473.51 818
8474.38 816
8475.25 747
8476.12 683
8476.99 716
8477.86 676
8478.73 659
8479.60 611
8480.46 607
8481.33 553
8482.20 585
8483.07 545
8483.94 523
8484.81 570
8485.68 553
8486.55 565
8487.42 540
8488.29 512
8489.16 559
8490.03 549
8490.90 522
8491.77 535
8492.64 495
8493.51 526
8494.37 531
8495.24 519
8496.11 531
8496.98 512
8497.85 519
8498.72 551
8499.59 571
8500.46 534
8501.33 573
8502.20 606
8503.07 556
8503.94 564
8504.82 594
8505.69 605
8506.56 587
8507.43 533
8508.30 550
8509.17 611
8510.04 600
8510.91 602
8511.78 581
8512.65 621
8513.52 579
8514.39 586
8515.26 567
8516.13 596
8517.00 578
8517.87 585
8518.75 577
8519.62 564
8520.49 545
8521.36 582
8522.23 526
8523.10 585
8523.97 531
8524.84 549
8525.71 515
8526.59 538
8527.46 603
8528.33 615
8529.20 581
8530.07 560
8530.94 589
8531.82 628
8532.69 582
8533.56 566
8534.43 599
8535.30 627
8536.17 606
8537.05 567
8537.92 571
8538.79 555
8539.66 639
8540.53 620
8541.41 572
8542.28 539
8543.15 587
8544.02 563
8544.90 558
8545.77 514
8546.64 544
8547.51 614
8548.39 654
8549.26 671
8550.13 577
8551.00 621
8551.88 648
8552.75 722
8553.62 724
8554.49 726
8555.37 746
8556.24 782
8557.11 773
8557.99 730
8558.86 606
8559.73 604
8560.60 653
8561.48 617
8562.35 540
8563.22 541
8564.10 496
8564.97 539
8565.84 557
8566.72 554
8567.59 511
8568.46 471
8569.34 495
8570.21 510
8571.09 505
8571.96 511
8572.83 513
8573.71 504
8574.58 476
8575.45 468
8576.33 520
8577.20 450
8578.08 469
8578.95 549
8579.82 538
8580.70 516
8581.57 505
8582.45 512
8583.32 495
8584.20 493
8585.07 505
8585.94 536
8586.82 473
8587.69 502
8588.57 501
8589.44 559
8590.32 501
8591.19 544
8592.07 547
8592.94 492
8593.82 547
8594.69 484
8595.57 481
8596.44 490
8597.32 484
8598.19 478
8599.07 500
8599.94 548
8600.82 461
8601.69 491
8602.57 520
8603.44 535
8604.32 503
8605.19 489
8606.07 508
8606.94 528
8607.82 459
8608.69 512
8609.57 554
8610.45 505
8611.32 487
8612.20 511
8613.07 506
8613.95 472
8614.82 514
8615.70 507
8616.58 521
8617.45 470
8618.33 451
8619.21 517
8620.08 472
8620.96 498
8621.83 559
8622.71 533
8623.59 517
8624.46 543
8625.34 512
8626.22 478
8627.09 466
8627.97 508
8628.85 463
8629.72 481
8630.60 456
8631.48 494
8632.35 453
8633.23 472
8634.11 477
8634.98 513
8635.86 493
8636.74 493
8637.61 507
8638.49 487
8639.37 476
8640.24 509
8641.12 487
8642.00 451
8642.88 474
8643.75 502
8644.63 498
8645.51 504
8646.39 504
8647.26 475
8648.14 514
8649.02 504
8649.90 546
8650.77 502
8651.65 500
8652.53 492
8653.41 503
8654.29 483
8655.16 485
8656.04 452
8656.92 459
8657.80 476
8658.68 435
8659.55 483
8660.43 473
8661.31 498
8662.19 456
8663.07 443
8663.95 437
8664.82 447
8665.70 465
8666.58 487
8667.46 474
8668.34 460
8669.22 463
8670.10 450
8670.97 472
8671.85 486
8672.73 460
8673.61 477
8674.49 484
8675.37 507
8676.25 452
8677.13 465
8678.01 436
8678.88 439
8679.76 480
8680.64 469
8681.52 485
8682.40 450
8683.28 454
8684.16 487
8685.04 453
8685.92 475
8686.80 491
8687.68 477
8688.56 482
8689.44 515
8690.32 491
8691.20 497
8692.08 528
8692.96 540
8693.84 519
8694.72 511
8695.60 472
8696.48 539
8697.36 515
8698.24 499
8699.12 521
8700.00 513
8700.88 501
8701.76 464
8702.64 515
8703.52 504
8704.40 483
8705.28 458
8706.16 497
8707.04 500
8707.92 452
8708.80 501
8709.68 477
8710.56 409
8711.44 422
8712.33 429
8713.21 456
8714.09 538
8714.97 465
8715.85 472
8716.73 507
8717.61 504
8718.49 472
8719.37 439
8720.25 453
8721.14 452
8722.02 445
8722.90 446
8723.78 471
8724.66 512
8725.54 487
8726.42 492
8727.31 450
8728.19 464
8729.07 506
8729.95 527
8730.83 504
8731.72 436
8732.60 427
8733.48 473
8734.36 449
8735.24 459
8736.12 464
8737.01 439
8737.89 439
8738.77 421
8739.65 477
8740.54 460
8741.42 440
8742.30 492
8743.18 444
8744.07 443
8744.95 425
8745.83 453
8746.71 447
8747.60 438
8748.48 412
8749.36 456
8750.24 445
8751.13 457
8752.01 476
8752.89 505
8753.77 470
8754.66 481
8755.54 565
8756.42 552
8757.31 556
8758.19 550
8759.07 563
8759.96 529
8760.84 569
8761.72 581
8762.61 558
8763.49 526
8764.37 500
8765.26 496
8766.14 500
8767.02 511
8767.91 486
8768.79 527
8769.68 548
8770.56 543
8771.44 485
8772.33 475
8773.21 454
8774.09 462
8774.98 493
8775.86 502
8776.75 480
8777.63 466
8778.52 497
8779.40 486
8780.28 473
8781.17 451
8782.05 479
8782.94 489
8783.82 416
8784.71 448
8785.59 495
8786.47 450
8787.36 457
8788.24 404
8789.13 480
8790.01 493
8790.90 468
8791.78 434
8792.67 488
8793.55 504
8794.44 465
8795.32 459
8796.21 464
8797.09 450
8797.98 412
8798.86 479
8799.75 502
8800.63 412
8801.52 425
8802.41 449
8803.29 404
8804.18 399
8805.06 449
8805.95 452
8806.83 411
8807.72 432
8808.60 486
8809.49 439
8810.38 386
8811.26 369
8812.15 413
8813.03 448
8813.92 408
8814.81 425
8815.69 410
8816.58 400
8817.46 418
8818.35 423
8819.24 474
8820.12 418
8821.01 431
8821.89 470
8822.78 465
8823.67 425
8824.55 421
8825.44 438
8826.33 424
8827.21 421
8828.10 450
8828.99 438
8829.87 410
8830.76 422
8831.65 432
8832.53 444
8833.42 399
8834.31 399
8835.20 375
8836.08 402
8836.97 442
8837.86 408
8838.74 426
8839.63 439
8840.52 431
8841.41 420
8842.29 434
8843.18 419
8844.07 390
8844.96 415
8845.84 433
8846.73 427
8847.62 393
8848.51 418
8849.39 424
8850.28 377
8851.17 408
8852.06 428
8852.95 441
8853.83 398
8854.72 389
8855.61 450
8856.50 418
8857.39 390
8858.27 402
8859.16 404
8860.05 446
8860.94 417
8861.83 423
8862.72 419
8863.60 435
8864.49 451
8865.38 462
8866.27 439
8867.16 414
8868.05 423
8868.94 420
8869.83 405
8870.71 396
8871.60 435
8872.49 433
8873.38 378
8874.27 386
8875.16 425
8876.05 430
8876.94 403
8877.83 430
8878.72 402
8879.60 399
8880.49 347
8881.38 391
8882.27 433
8883.16 424
8884.05 407
8884.94 431
8885.83 428
8886.72 403
8887.61 386
8888.50 400
8889.39 411
8890.28 383
8891.17 410
8892.06 409
8892.95 435
8893.84 389
8894.73 398
8895.62 409
8896.51 370
8897.40 392
8898.29 422
8899.18 373
8900.07 405
8900.96 400
8901.85 386
8902.74 379
8903.63 368
8904.52 397
8905.41 425
8906.30 395
8907.19 393
8908.08 411
8908.98 439
8909.87 401
8910.76 375
8911.65 385
8912.54 415
8913.43 402
8914.32 425
8915.21 371
8916.10 371
8916.99 373
8917.89 340
8918.78 356
8919.67 378
8920.56 367
8921.45 418
8922.34 375
8923.23 369
8924.13 401
8925.02 401
8925.91 390
8926.80 363
8927.69 408
8928.58 400
8929.48 353
8930.37 367
8931.26 385
8932.15 407
8933.04 418
8933.93 404
8934.83 403
8935.72 373
8936.61 378
8937.50 409
8938.40 395
8939.29 373
8940.18 383
8941.07 402
8941.96 404
8942.86 394
8943.75 363
8944.64 336
8945.53 401
8946.43 400
8947.32 393
8948.21 363
8949.11 372
8950.00 379
8950.89 386
8951.78 412
8952.68 378
8953.57 377
8954.46 364
8955.36 370
8956.25 378
8957.14 387
8958.04 403
8958.93 360
8959.82 388
8960.72 372
8961.61 371
8962.50 370
8963.40 379
8964.29 355
8965.18 403
8966.08 407
8966.97 371
8967.86 402
8968.76 385
8969.65 388
8970.54 360
8971.44 367
8972.33 356
8973.23 368
8974.12 361
8975.01 370
8975.91 398
8976.80 347
8977.70 344
8978.59 386
8979.49 357
8980.38 351
8981.27 399
8982.17 361
8983.06 386
8983.96 403
8984.85 418
8985.75 378
8986.64 353
8987.54 392
8988.43 374
8989.33 351
8990.22 342
8991.12 337
8992.01 358
8992.90 369
8993.80 364
8994.69 374
8995.59 360
8996.49 335
8997.38 334
8998.28 369
8999.17 340
9000.07 383
9000.96 367
9001.86 403
9002.75 369
9003.65 335
9004.54 345
9005.44 340
9006.33 387
9007.23 385
9008.13 362
9009.02 318
9009.92 380
9010.81 374
9011.71 363
9012.60 329
9013.50 338
9014.40 362
9015.29 395
9016.19 354
9017.09 356
9017.98 378
9018.88 373
9019.77 390
9020.67 391
9021.57 372
9022.46 365
9023.36 339
9024.26 378
9025.15 369
9026.05 346
9026.95 360
9027.84 356
9028.74 337
9029.64 302
9030.53 317
9031.43 404
9032.33 372
9033.22 347
9034.12 375
9035.02 404
9035.91 356
9036.81 359
9037.71 383
9038.61 328
9039.50 372
9040.40 356
9041.30 388
9042.20 374
9043.09 386
9043.99 398
9044.89 398
9045.79 359
9046.68 384
9047.58 350
9048.48 382
9049.38 376
9050.27 345
9051.17 344
9052.07 343
9052.97 387
9053.87 412
9054.76 409
9055.66 381
9056.56 424
9057.46 363
9058.36 329
9059.25 362
9060.15 352
9061.05 366
9061.95 378
9062.85 327
9063.75 325
9064.64 340
9065.54 366
9066.44 390
9067.34 380
9068.24 359
9069.14 374
9070.04 357
9070.94 388
9071.83 357
9072.73 390
9073.63 355
9074.53 346
9075.43 372
9076.33 367
9077.23 336
9078.13 324
9079.03 327
9079.93 304
9080.83 351
9081.72 413
9082.62 379
9083.52 323
9084.42 382
9085.32 382
9086.22 385
9087.12 367
9088.02 372
9088.92 375
9089.82 388
9090.72 349
9091.62 336
9092.52 332
9093.42 375
9094.32 413
9095.22 325
9096.12 339
9097.02 366
9097.92 365
9098.82 366
9099.72 347
9100.62 335
9101.52 329
9102.42 352
9103.32 340
9104.22 350
9105.12 358
9106.02 352
9106.92 366
9107.83 344
9108.73 319
9109.63 361
9110.53 360
9111.43 354
9112.33 363
9113.23 375
9114.13 391
9115.03 404
9115.93 370
9116.83 342
9117.74 334
9118.64 363
9119.54 332
9120.44 335
9121.34 346
9122.24 393
9123.14 344
9124.04 332
9124.95 342
9125.85 337
9126.75 384
9127.65 327
9128.55 318
9129.45 324
9130.36 333
9131.26 357
9132.16 364
9133.06 323
9133.96 310
9134.87 341
9135.77 376
9136.67 362
9137.57 335
9138.47 353
9139.38 348
9140.28 389
9141.18 352
9142.08 338
9142.99 342
9143.89 346
9144.79 342
9145.69 356
9146.60 349
9147.50 404
9148.40 382
9149.30 370
9150.21 353
9151.11 340
9152.01 404
9152.92 387
9153.82 368
9154.72 367
9155.62 371
9156.53 429
9157.43 366
9158.33 328
9159.24 337
9160.14 366
9161.04 385
9161.95 345
9162.85 362
9163.75 356
9164.66 365
9165.56 364
9166.46 345
9167.37 327
9168.27 339
9169.17 367
9170.08 366
9170.98 354
9171.89 374
9172.79 351
9173.69 364
9174.60 348
9175.50 331
9176.41 340
9177.31 339
9178.21 324
9179.12 349
9180.02 328
9180.93 357
9181.83 391
9182.74 365
9183.64 355
9184.54 329
9185.45 376
9186.35 345
9187.26 319
9188.16 363
9189.07 407
9189.97 373
9190.88 356
9191.78 362
9192.69 315
9193.59 361
9194.50 355
9195.40 343
9196.31 321
9197.21 340
9198.12 405
9199.02 419
9199.93 398
9200.83 377
9201.74 417
9202.64 449
9203.55 398
9204.45 369
9205.36 351
9206.26 372
9207.17 378
9208.08 380
9208.98 358
9209.89 346
9210.79 354
9211.70 382
9212.60 375
9213.51 358
9214.42 351
9215.32 386
9216.23 353
9217.13 356
9218.04 322
9218.95 321
9219.85 341
9220.76 359
9221.66 337
9222.57 369
9223.48 345
9224.38 342
9225.29 347
9226.20 370
9227.10 345
9228.01 356
9228.92 378
9229.82 331
9230.73 338
9231.64 332
9232.54 349
9233.45 329
9234.36 338
9235.26 327
9236.17 337
9237.08 364
9237.99 357
9238.89 330
9239.80 288
9240.71 341
9241.61 353
9242.52 329
9243.43 321
9244.34 323
9245.24 327
9246.15 345
9247.06 336
9247.97 316
9248.87 323
9249.78 308
9250.69 306
9251.60 305
9252.50 332
9253.41 350
9254.32 371
9255.23 359
9256.14 328
9257.04 328
9257.95 300
9258.86 358
9259.77 324
9260.68 315
9261.59 375
9262.49 349
9263.40 347
9264.31 328
9265.22 298
9266.13 348
9267.04 338
9267.94 335
9268.85 310
9269.76 316
9270.67 372
9271.58 325
9272.49 368
9273.40 342
9274.31 303
9275.21 330
9276.12 355
9277.03 363
9277.94 325
9278.85 351
9279.76 370
9280.67 328
9281.58 337
9282.49 320
9283.40 360
9284.31 405
9285.22 366
9286.12 323
9287.03 331
9287.94 328
9288.85 307
9289.76 314
9290.67 355
9291.58 325
9292.49 342
9293.40 329
9294.31 315
9295.22 338
9296.13 359
9297.04 383
9297.95 380
9298.86 364
9299.77 365
9300.68 347
9301.59 334
9302.50 327
9303.41 353
9304.32 380
9305.23 363
9306.14 381
9307.05 434
9307.96 391
9308.88 371
9309.79 382
9310.70 380
9311.61 437
9312.52 412
9313.43 368
9314.34 350
9315.25 402
9316.16 385
9317.07 349
9317.98 378
9318.89 374
9319.81 351
9320.72 341
9321.63 365
9322.54 349
9323.45 313
9324.36 315
9325.27 315
9326.18 332
9327.10 375
9328.01 320
9328.92 308
9329.83 316
9330.74 287
9331.65 338
9332.57 332
9333.48 343
9334.39 348
9335.30 325
9336.21 317
9337.12 343
9338.04 330
9338.95 338
9339.86 334
9340.77 357
9341.69 348
9342.60 391
9343.51 343
9344.42 339
9345.33 325
9346.25 321
9347.16 358
9348.07 345
9348.98 336
9349.90 353
9350.81 380
9351.72 358
9352.63 345
9353.55 322
9354.46 359
9355.37 328
9356.29 325
9357.20 277
9358.11 304
9359.02 309
9359.94 327
9360.85 349
9361.76 352
9362.68 326
9363.59 337
9364.50 335
9365.42 334
9366.33 338
9367.24 333
9368.16 332
9369.07 344
9369.98 347
9370.90 348
9371.81 354
9372.73 364
9373.64 377
9374.55 395
9375.47 349
9376.38 339
9377.29 336
9378.21 319
9379.12 301
9380.04 346
9380.95 310
9381.86 324
9382.78 306
9383.69 329
9384.61 329
9385.52 332
9386.44 312
9387.35 299
9388.26 308
9389.18 357
9390.09 351
9391.01 387
9391.92 362
9392.84 366
9393.75 342
9394.67 381
9395.58 322
9396.50 331
9397.41 298
9398.33 321
9399.24 354
9400.16 347
9401.07 342
9401.99 338
9402.90 337
9403.82 356
9404.73 378
9405.65 344
9406.56 361
9407.48 330
9408.39 366
9409.31 346
9410.22 339
9411.14 334
9412.06 327
9412.97 308
9413.89 306
9414.80 361
9415.72 346
9416.63 333
9417.55 330
9418.47 364
9419.38 323
9420.30 329
9421.21 327
9422.13 307
9423.05 277
9423.96 300
9424.88 318
9425.80 276
9426.71 310
9427.63 273
9428.54 309
9429.46 301
9430.38 342
9431.29 299
9432.21 283
9433.13 298
9434.04 325
9434.96 314
9435.88 322
9436.79 324
9437.71 326
9438.63 351
9439.55 308
9440.46 291
9441.38 329
9442.30 325
9443.21 283
9444.13 380
9445.05 336
9445.96 325
9446.88 344
9447.80 324
9448.72 332
9449.63 324
9450.55 346
9451.47 300
9452.39 321
9453.30 352
9454.22 390
9455.14 351
9456.06 336
9456.98 312
9457.89 331
9458.81 327
9459.73 318
9460.65 348
9461.57 298
9462.48 284
9463.40 286
9464.32 334
9465.24 309
9466.16 315
9467.07 298
9467.99 289
9468.91 315
9469.83 335
9470.75 329
9471.67 334
9472.58 277
9473.50 294
9474.42 349
9475.34 340
9476.26 297
9477.18 321
9478.10 324
9479.02 367
9479.93 345
9480.85 340
9481.77 364
9482.69 301
9483.61 306
9484.53 300
9485.45 292
9486.37 273
9487.29 286
9488.21 315
9489.13 333
9490.05 330
9490.97 313
9491.88 346
9492.80 308
9493.72 320
9494.64 317
9495.56 344
9496.48 340
9497.40 345
9498.32 352
9499.24 337
9500.16 348
9501.08 274
9502.00 261
9502.92 329
9503.84 312
9504.76 297
9505.68 294
9506.60 296
9507.52 329
9508.44 315
9509.36 312
9510.28 317
9511.20 299
9512.12 287
9513.05 307
9513.97 311
9514.89 366
9515.81 298
9516.73 344
9517.65 279
9518.57 300
9519.49 315
9520.41 285
9521.33 265
9522.25 305
9523.17 348
9524.09 330
9525.02 315
9525.94 329
9526.86 346
9527.78 328
9528.70 314
9529.62 297
9530.54 315
9531.46 320
9532.39 339
9533.31 311
9534.23 311
9535.15 284
9536.07 306
9536.99 351
9537.92 287
9538.84 315
9539.76 305
9540.68 324
9541.60 299
9542.53 336
9543.45 366
9544.37 316
9545.29 317
9546.21 328
9547.14 298
9548.06 293
9548.98 291
9549.90 322
9550.82 304
9551.75 309
9552.67 322
9553.59 299
9554.51 320
9555.44 314
9556.36 314
9557.28 272
9558.21 337
9559.13 332
9560.05 364
9560.97 347
9561.90 318
9562.82 319
9563.74 317
9564.67 326
9565.59 351
9566.51 333
9567.43 322
9568.36 339
9569.28 284
9570.20 306
9571.13 324
9572.05 343
9572.97 300
9573.90 323
9574.82 303
9575.74 330
9576.67 338
9577.59 368
9578.52 356
9579.44 285
9580.36 317
9581.29 363
9582.21 346
9583.13 336
9584.06 312
9584.98 301
9585.91 297
9586.83 276
9587.76 311
9588.68 358
9589.60 324
9590.53 298
9591.45 331
9592.38 325
9593.30 327
9594.23 302
9595.15 332
9596.07 330
9597.00 359
9597.92 320
9598.85 304
9599.77 339
9600.70 316
9601.62 286
9602.55 280
9603.47 330
9604.40 331
9605.32 350
9606.25 347
9607.17 347
9608.10 315
9609.02 316
9609.95 342
9610.87 330
9611.80 309
9612.72 321
9613.65 310
9614.57 330
9615.50 339
9616.43 307
9617.35 296
9618.28 294
9619.20 309
9620.13 324
9621.05 404
9621.98 367
9622.91 357
9623.83 359
9624.76 337
9625.68 325
9626.61 346
9627.54 411
9628.46 349
9629.39 350
9630.31 390
9631.24 410
9632.17 377
9633.09 380
9634.02 397
9634.95 414
9635.87 401
9636.80 361
9637.72 362
9638.65 387
9639.58 412
9640.50 427
9641.43 363
9642.36 359
9643.28 414
9644.21 401
9645.14 380
9646.07 352
9646.99 425
9647.92 425
9648.85 453
9649.77 482
9650.70 489
9651.63 465
9652.56 426
9653.48 443
9654.41 406
9655.34 438
9656.26 388
9657.19 399
9658.12 383
9659.05 396
9659.98 391
9660.90 400
9661.83 386
9662.76 395
9663.69 343
9664.61 362
9665.54 398
9666.47 385
9667.40 342
9668.33 418
9669.25 405
9670.18 390
9671.11 391
9672.04 381
9672.97 370
9673.89 389
9674.82 401
9675.75 413
9676.68 419
9677.61 391
9678.54 393
9679.47 399
9680.39 341
9681.32 368
9682.25 352
9683.18 383
9684.11 417
9685.04 364
9685.97 345
9686.90 428
9687.82 391
9688.75 394
9689.68 418
9690.61 434
9691.54 445
9692.47 421
9693.40 409
9694.33 387
9695.26 435
9696.19 481
9697.12 434
9698.05 422
9698.98 402
9699.90 441
9700.83 410
9701.76 407
9702.69 405
9703.62 405
9704.55 386
9705.48 397
9706.41 356
9707.34 393
9708.27 379
9709.20 404
9710.13 378
9711.06 380
9711.99 359
9712.92 389
9713.85 394
9714.78 365
9715.71 329
9716.64 364
9717.57 361
9718.50 387
9719.44 372
9720.37 315
9721.30 338
9722.23 389
9723.16 398
9724.09 387
9725.02 377
9725.95 380
9726.88 339
9727.81 376
9728.74 368
9729.67 352
9730.60 381
9731.54 399
9732.47 353
9733.40 345
9734.33 326
9735.26 368
9736.19 398
9737.12 376
9738.05 339
9738.99 377
9739.92 403
9740.85 392
9741.78 401
9742.71 353
9743.64 353
9744.57 395
9745.51 393
9746.44 405
9747.37 400
9748.30 396
9749.23 389
9750.17 400
9751.10 382
9752.03 378
9752.96 391
9753.89 386
9754.83 375
9755.76 411
9756.69 410
9757.62 403
9758.56 406
9759.49 395
9760.42 368
9761.35 404
9762.29 425
9763.22 404
9764.15 386
9765.08 390
9766.02 410
9766.95 435
9767.88 396
9768.81 378
9769.75 369
9770.68 406
9771.61 430
9772.55 443
9773.48 438
9774.41 397
9775.35 428
9776.28 420
9777.21 426
9778.14 439
9779.08 458
9780.01 476
9780.94 473
9781.88 459
9782.81 512
9783.75 501
9784.68 505
9785.61 497
9786.55 448
9787.48 468
9788.41 461
9789.35 446
9790.28 411
9791.22 425
9792.15 408
9793.08 402
9794.02 405
9794.95 429
9795.89 436
9796.82 446
9797.75 474
9798.69 457
9799.62 464
9800.56 431
9801.49 426
9802.43 412
9803.36 363
9804.29 364
9805.23 375
9806.16 354
9807.10 311
9808.03 344
9808.97 379
9809.90 364
9810.84 342
9811.77 349
9812.71 334
9813.64 336
9814.58 375
9815.51 362
9816.45 341
9817.38 362
9818.32 346
9819.25 366
9820.19 335
9821.12 338
9822.06 322
9822.99 373
9823.93 362
9824.87 366
9825.80 349
9826.74 312
9827.67 335
9828.61 352
9829.54 351
9830.48 342
9831.42 364
9832.35 310
9833.29 331
9834.22 352
9835.16 380
9836.10 338
9837.03 323
9837.97 363
9838.90 354
9839.84 357
9840.78 336
9841.71 304
9842.65 333
9843.59 369
9844.52 333
9845.46 347
9846.40 388
9847.33 375
9848.27 357
9849.20 377
9850.14 356
9851.08 365
9852.02 358
9852.95 353
9853.89 347
9854.83 341
9855.76 352
9856.70 408
9857.64 378
9858.57 367
9859.51 357
9860.45 404
9861.39 374
9862.32 347
9863.26 379
9864.20 401
9865.14 374
9866.07 371
9867.01 385
9867.95 381
9868.89 337
9869.82 386
9870.76 415
9871.70 399
9872.64 301
9873.57 368
9874.51 369
9875.45 351
9876.39 363
9877.33 355
9878.26 384
9879.20 414
9880.14 376
9881.08 385
9882.02 365
9882.96 395
9883.89 389
9884.83 406
9885.77 353
9886.71 334
9887.65 356
9888.59 431
9889.52 370
9890.46 323
9891.40 391
9892.34 396
9893.28 405
9894.22 380
9895.16 352
9896.10 332
9897.03 357
9897.97 345
9898.91 355
9899.85 369
9900.79 340
9901.73 390
9902.67 359
9903.61 363
9904.55 367
9905.49 436
9906.43 407
9907.37 383
9908.31 369
9909.25 398
9910.18 420
9911.12 403
9912.06 346
9913.00 401
9913.94 384
9914.88 392
9915.82 384
9916.76 395
9917.70 409
9918.64 396
9919.58 461
9920.52 410
9921.46 440
9922.40 508
9923.34 595
9924.28 653
9925.22 718
9926.16 808
9927.10 840
9928.05 790
9928.99 722
9929.93 644
9930.87 596
9931.81 528
9932.75 443
9933.69 431
9934.63 410
9935.57 430
9936.51 407
9937.45 419
9938.39 361
9939.33 350
9940.27 370
9941.22 400
9942.16 379
9943.10 355
9944.04 314
9944.98 410
9945.92 366
9946.86 321
9947.80 365
9948.75 367
9949.69 372
9950.63 372
9951.57 343
9952.51 322
9953.45 344
9954.40 332
9955.34 370
9956.28 356
9957.22 345
9958.16 331
9959.10 352
9960.05 347
9960.99 365
9961.93 371
9962.87 356
9963.81 336
9964.76 358
9965.70 365
9966.64 332
9967.58 350
9968.53 344
9969.47 381
9970.41 353
9971.35 358
9972.30 345
9973.24 322
9974.18 304
9975.12 289
9976.07 333
9977.01 342
9977.95 342
9978.89 325
9979.84 288
9980.78 352
9981.72 343
9982.67 320
9983.61 332
9984.55 315
9985.50 329
9986.44 350
9987.38 348
9988.33 331
9989.27 308
9990.21 300
9991.16 289
9992.10 311
9993.04 329
9993.99 360
9994.93 339
9995.87 327
9996.82 348
9997.76 331
9998.70 362
9999.65 353
10000.59 352
10001.54 345
10002.48 348
10003.42 386
10004.37 354
10005.31 314
10006.26 346
10007.20 334
10008.14 331
10009.09 355
10010.03 346
10010.98 322
10011.92 350
10012.87 364
10013.81 366
10014.76 353
10015.70 390
10016.64 375
10017.59 351
10018.53 348
10019.48 313
10020.42 299
10021.37 335
10022.31 399
10023.26 318
10024.20 333
10025.15 324
10026.09 320
10027.04 320
10027.98 337
10028.93 338
10029.87 314
10030.82 301
10031.76 332
10032.71 326
10033.66 292
10034.60 375
10035.55 343
10036.49 343
10037.44 300
10038.38 334
10039.33 320
10040.27 321
10041.22 278
10042.17 316
10043.11 300
10044.06 310
10045.00 281
10045.95 284
10046.90 324
10047.84 318
10048.79 324
10049.73 292
10050.68 341
10051.63 303
10052.57 273
10053.52 293
10054.47 334
10055.41 344
10056.36 364
10057.31 342
10058.25 306
10059.20 293
10060.15 328
10061.09 311
10062.04 293
10062.99 281
10063.93 332
10064.88 306
10065.83 300
10066.77 325
10067.72 334
10068.67 339
10069.61 298
10070.56 329
10071.51 309
10072.46 301
10073.40 323
10074.35 315
10075.30 305
10076.25 340
10077.19 325
10078.14 319
10079.09 306
10080.04 287
10080.98 276
10081.93 263
10082.88 308
10083.83 304
10084.77 318
10085.72 283
10086.67 236
10087.62 271
10088.57 294
10089.51 346
10090.46 322
10091.41 293
10092.36 296
10093.31 301
10094.26 276
10095.20 291
10096.15 266
10097.10 276
10098.05 270
10099.00 273
10099.95 290
10100.89 298
10101.84 335
10102.79 311
10103.74 288
10104.69 281
10105.64 315
10106.59 292
10107.54 291
10108.49 243
10109.43 256
10110.38 243
10111.33 260
10112.28 273
10113.23 274
10114.18 303
10115.13 292
10116.08 292
10117.03 256
10117.98 268
10118.93 282
10119.88 273
10120.83 259
10121.78 242
10122.72 243
10123.67 256
10124.62 285
10125.57 301
10126.52 277
10127.47 275
10128.42 317
10129.37 283
10130.32 267
10131.27 272
10132.22 271
10133.17 296
10134.12 293
10135.07 261
10136.02 251
10136.97 256
10137.92 288
10138.88 254
10139.83 295
10140.78 289
10141.73 280
10142.68 277
10143.63 258
10144.58 253
10145.53 281
10146.48 274
10147.43 296
10148.38 300
10149.33 282
10150.28 265
10151.23 259
10152.19 251
10153.14 277
10154.09 275
10155.04 292
10155.99 273
10156.94 297
10157.89 280
10158.84 278
10159.80 290
10160.75 258
10161.70 264
10162.65 285
10163.60 282
10164.55 272
10165.50 255
10166.46 262
10167.41 276
10168.36 266
10169.31 269
10170.26 314
10171.21 271
10172.17 290
10173.12 272
10174.07 291
10175.02 330
10175.98 278
10176.93 269
10177.88 274
10178.83 303
10179.78 314
10180.74 274
10181.69 265
10182.64 274
10183.59 305
10184.55 311
10185.50 272
10186.45 296
10187.40 304
10188.36 291
10189.31 300
10190.26 308
10191.22 330
10192.17 294
10193.12 303
10194.07 305
10195.03 257
10195.98 305
10196.93 292
10197.89 314
10198.84 299
10199.79 289
10200.75 307
10201.70 312
10202.65 300
10203.61 280
10204.56 322
10205.51 346
10206.47 369
10207.42 346
10208.37 301
10209.33 343
10210.28 364
10211.24 346
10212.19 321
10213.14 311
10214.10 301
10215.05 310
10216.00 274
10216.96 278
10217.91 294
10218.87 290
10219.82 273
10220.78 302
10221.73 280
10222.68 288
10223.64 293
10224.59 327
10225.55 317
10226.50 301
10227.46 297
10228.41 306
10229.37 260
10230.32 263
10231.27 266
10232.23 297
10233.18 314
10234.14 298
10235.09 286
10236.05 284
10237.00 342
10237.96 315
10238.91 329
10239.87 303
10240.82 287
10241.78 293
10242.73 293
10243.69 271
10244.65 246
10245.60 261
10246.56 256
10247.51 279
10248.47 259
10249.42 281
10250.38 231
10251.33 263
10252.29 251
10253.25 275
10254.20 249
10255.16 255
10256.11 259
10257.07 288
10258.02 271
10258.98 272
10259.94 273
10260.89 268
10261.85 310
10262.81 272
10263.76 263
10264.72 261
10265.67 270
10266.63 280
10267.59 284
10268.54 284
10269.50 261
10270.46 265
10271.41 289
10272.37 252
10273.33 260
10274.28 289
10275.24 256
10276.20 268
10277.15 248
10278.11 261
10279.07 245
10280.02 276
10280.98 258
10281.94 272
10282.90 267
10283.85 248
10284.81 286
10285.77 271
10286.72 234
10287.68 244
10288.64 292
10289.60 305
10290.55 288
10291.51 246
10292.47 289
10293.43 325
10294.38 292
10295.34 262
10296.30 306
10297.26 292
10298.22 291
10299.17 267
10300.13 287
10301.09 249
10302.05 278
10303.01 287
10303.96 267
10304.92 251
10305.88 262
10306.84 298
10307.80 291
10308.75 243
10309.71 252
10310.67 232
10311.63 264
10312.59 273
10313.55 247
10314.51 280
10315.46 251
10316.42 275
10317.38 282
10318.34 262
10319.30 258
10320.26 262
10321.22 268
10322.18 238
10323.14 234
10324.09 270
10325.05 317
10326.01 280
10326.97 236
10327.93 239
10328.89 237
10329.85 284
10330.81 250
10331.77 254
10332.73 243
10333.69 223
10334.65 235
10335.61 286
10336.57 245
10337.53 237
10338.49 245
10339.45 262
10340.40 272
10341.36 261
10342.32 240
10343.28 273
10344.24 266
10345.20 263
10346.16 276
10347.12 247
10348.08 263
10349.05 243
10350.01 220
10350.97 260
10351.93 273
10352.89 229
10353.85 244
10354.81 243
10355.77 255
10356.73 254
10357.69 279
10358.65 214
10359.61 248
10360.57 228
10361.53 276
10362.49 231
10363.45 237
10364.41 254
10365.38 276
10366.34 261
10367.30 246
10368.26 234
10369.22 240
10370.18 283
10371.14 249
10372.10 235
10373.06 228
10374.03 223
10374.99 234
10375.95 258
10376.91 260
10377.87 229
10378.83 224
10379.80 267
10380.76 281
10381.72 246
10382.68 248
10383.64 234
10384.60 268
10385.57 298
10386.53 295
10387.49 260
10388.45 258
10389.41 230
10390.38 239
10391.34 242
10392.30 238
10393.26 242
10394.23 248
10395.19 239
10396.15 250
10397.11 256
10398.07 245
10399.04 213
10400.00 261
10400.96 265
10401.93 234
10402.89 275
10403.85 253
10404.81 253
10405.78 239
10406.74 251
10407.70 267
10408.67 252
10409.63 241
10410.59 283
10411.55 295
10412.52 257
10413.48 294
10414.44 266
10415.41 255
10416.37 265
10417.33 338
10418.30 338
10419.26 303
10420.22 311
10421.19 305
10422.15 289
10423.12 268
10424.08 283
10425.04 287
10426.01 263
10426.97 287
10427.93 249
10428.90 262
10429.86 247
10430.83 220
10431.79 265
10432.75 256
10433.72 257
10434.68 250
10435.65 259
10436.61 241
10437.58 223
10438.54 267
10439.50 257
10440.47 237
10441.43 220
10442.40 249
10443.36 247
10444.33 246
10445.29 259
10446.26 275
10447.22 259
10448.19 248
10449.15 276
10450.12 253
10451.08 214
10452.05 259
10453.01 238
10453.98 261
10454.94 261
10455.91 233
10456.87 274
10457.84 282
10458.80 256
10459.77 204
10460.73 261
10461.70 252
10462.66 257
10463.63 231
10464.59 240
10465.56 270
10466.53 254
10467.49 239
10468.46 246
10469.42 219
10470.39 207
10471.35 247
10472.32 243
10473.29 212
10474.25 227
10475.22 276
10476.18 237
10477.15 244
10478.12 256
10479.08 276
10480.05 214
10481.02 232
10481.98 249
10482.95 266
10483.91 227
10484.88 210
10485.85 248
10486.81 242
10487.78 242
10488.75 278
10489.71 235
10490.68 247
10491.65 255
10492.61 252
10493.58 255
10494.55 236
10495.52 254
10496.48 285
10497.45 263
10498.42 222
10499.38 202
10500.35 225
10501.32 258
10502.29 241
10503.25 218
10504.22 228
10505.19 228
10506.16 245
10507.12 236
10508.09 248
10509.06 241
10510.03 263
10510.99 243
10511.96 218
10512.93 226
10513.90 237
10514.87 267
10515.83 217
10516.80 228
10517.77 250
10518.74 259
10519.71 239
10520.67 213
10521.64 236
10522.61 257
10523.58 255
10524.55 241
10525.51 219
10526.48 225
10527.45 245
10528.42 242
10529.39 253
10530.36 239
10531.33 258
10532.29 244
10533.26 261
10534.23 234
10535.20 228
10536.17 239
10537.14 266
10538.11 249
10539.08 235
10540.05 238
10541.01 229
10541.98 230
10542.95 255
10543.92 207
10544.89 222
10545.86 236
10546.83 236
10547.80 233
10548.77 203
10549.74 261
10550.71 234
10551.68 229
10552.65 216
10553.62 236
10554.59 239
10555.56 251
10556.53 224
10557.50 234
10558.47 253
10559.44 255
10560.41 280
10561.38 233
10562.35 245
10563.32 270
10564.29 258
10565.26 230
10566.23 246
10567.20 223
10568.17 249
10569.14 215
10570.11 227
10571.08 198
10572.05 210
10573.02 258
10573.99 228
10574.96 222
10575.93 216
10576.90 223
10577.87 227
10578.84 237
10579.82 216
10580.79 261
10581.76 239
10582.73 267
10583.70 253
10584.67 248
10585.64 207
10586.61 215
10587.58 258
10588.56 229
10589.53 206
10590.50 195
10591.47 215
10592.44 197
10593.41 218
10594.38 230
10595.36 233
10596.33 222
10597.30 219
10598.27 195
10599.24 235
10600.21 257
10601.19 220
10602.16 219
10603.13 264
10604.10 245
10605.07 228
10606.05 260
10607.02 234
10607.99 233
10608.96 257
10609.93 235
10610.91 257
10611.88 252
10612.85 259
10613.82 268
10614.80 239
10615.77 239
10616.74 226
10617.71 215
10618.69 222
10619.66 236
10620.63 200
10621.61 233
10622.58 213
10623.55 189
10624.52 220
10625.50 252
10626.47 272
10627.44 219
10628.42 222
10629.39 206
10630.36 238
10631.34 235
10632.31 245
10633.28 247
10634.26 266
10635.23 253
10636.20 243
10637.18 244
10638.15 223
10639.12 215
10640.10 249
10641.07 243
10642.04 214
10643.02 204
10643.99 219
10644.97 250
10645.94 235
10646.91 245
10647.89 211
10648.86 246
10649.84 248
10650.81 224
10651.78 209
10652.76 247
10653.73 201
10654.71 233
10655.68 244
10656.66 215
10657.63 215
10658.60 250
10659.58 234
10660.55 228
10661.53 218
10662.50 211
10663.48 238
10664.45 226
10665.43 224
10666.40 217
10667.38 215
10668.35 227
10669.33 211
10670.30 220
10671.28 232
10672.25 234
10673.23 195
10674.20 184
10675.18 233
10676.15 261
10677.13 234
10678.10 241
10679.08 249
10680.05 225
10681.03 214
10682.01 243
10682.98 222
10683.96 226
10684.93 213
10685.91 206
10686.88 239
10687.86 201
10688.84 207
10689.81 209
10690.79 222
10691.76 223
10692.74 216
10693.72 214
10694.69 244
10695.67 211
10696.64 193
10697.62 226
10698.60 205
10699.57 232
10700.55 218
10701.53 228
10702.50 250
10703.48 220
10704.46 207
10705.43 193
10706.41 196
10707.39 197
10708.36 228
10709.34 231
10710.32 221
10711.29 195
10712.27 220
10713.25 204
10714.22 257
10715.20 221
10716.18 228
10717.16 221
10718.13 236
10719.11 245
10720.09 243
10721.07 199
10722.04 193
10723.02 223
10724.00 232
10724.98 200
10725.95 216
10726.93 223
10727.91 212
10728.89 205
10729.86 213
10730.84 203
10731.82 202
10732.80 210
10733.78 177
10734.75 195
10735.73 215
10736.71 252
10737.69 254
10738.67 233
10739.64 210
10740.62 218
10741.60 214
10742.58 218
10743.56 229
10744.54 218
10745.51 250
10746.49 204
10747.47 217
10748.45 215
10749.43 203
10750.41 202
10751.39 234
10752.36 240
10753.34 207
10754.32 231
10755.30 221
10756.28 212
10757.26 194
10758.24 211
10759.22 244
10760.20 230
10761.18 207
10762.15 188
10763.13 223
10764.11 246
10765.09 239
10766.07 213
10767.05 215
10768.03 207
10769.01 229
10769.99 247
10770.97 213
10771.95 198
10772.93 233
10773.91 253
10774.89 227
10775.87 240
10776.85 231
10777.83 234
10778.81 230
10779.79 241
10780.77 248
10781.75 242
10782.73 240
10783.71 247
10784.69 214
10785.67 235
10786.65 236
10787.63 230
10788.61 215
10789.59 208
10790.57 206
10791.55 253
10792.53 232
10793.51 239
10794.49 226
10795.47 227
10796.46 218
10797.44 195
10798.42 218
10799.40 249
10800.38 231
10801.36 230
10802.34 262
10803.32 238
10804.30 213
10805.28 237
10806.27 245
10807.25 229
10808.23 212
10809.21 214
10810.19 197
10811.17 237
10812.15 248
10813.14 221
10814.12 247
10815.10 229
10816.08 222
10817.06 221
10818.04 243
10819.03 248
10820.01 235
10820.99 205
10821.97 189
10822.95 218
10823.94 212
10824.92 254
10825.90 238
10826.88 231
10827.86 251
10828.85 242
10829.83 207
10830.81 234
10831.79 237
10832.78 191
10833.76 230
10834.74 243
10835.72 214
10836.71 195
10837.69 220
10838.67 202
10839.65 229
10840.64 240
10841.62 221
10842.60 231
10843.59 218
10844.57 210
10845.55 207
10846.54 213
10847.52 207
10848.50 240
10849.48 247
10850.47 218
10851.45 236
10852.43 207
10853.42 202
10854.40 228
10855.39 197
10856.37 236
10857.35 224
10858.34 231
10859.32 220
10860.30 225
10861.29 200
10862.27 245
10863.25 235
10864.24 195
10865.22 218
10866.21 194
10867.19 251
10868.17 232
10869.16 195
10870.14 226
10871.13 205
10872.11 221
10873.10 212
10874.08 226
10875.06 255
10876.05 227
10877.03 205
10878.02 233
10879.00 253
10879.99 251
10880.97 247
10881.96 233
10882.94 172
10883.93 200
10884.91 214
10885.89 234
10886.88 238
10887.86 227
10888.85 238
10889.83 233
10890.82 227
10891.80 194
10892.79 218
10893.78 239
10894.76 242
10895.75 208
10896.73 241
10897.72 234
10898.70 247
10899.69 240
10900.67 226
10901.66 227
10902.64 211
10903.63 200
10904.62 194
10905.60 220
10906.59 209
10907.57 229
10908.56 231
10909.54 228
10910.53 168
10911.52 239
10912.50 263
10913.49 224
10914.48 216
10915.46 233
10916.45 269
10917.43 232
10918.42 230
10919.41 214
10920.39 222
10921.38 255
10922.37 253
10923.35 268
10924.34 261
10925.33 263
10926.31 280
10927.30 264
10928.29 256
10929.27 250
10930.26 266
10931.25 247
10932.23 207
10933.22 199
10934.21 215
10935.19 229
10936.18 209
10937.17 229
10938.16 195
10939.14 193
10940.13 231
10941.12 267
10942.11 243
10943.09 217
10944.08 219
10945.07 235
10946.06 253
10947.04 220
10948.03 237
10949.02 218
10950.01 226
10950.99 238
10951.98 251
10952.97 261
10953.96 234
10954.95 241
10955.93 278
10956.92 267
10957.91 244
10958.90 214
10959.89 234
10960.87 231
10961.86 224
10962.85 226
10963.84 211
10964.83 217
10965.82 210
10966.81 226
10967.79 201
10968.78 206
10969.77 206
10970.76 256
10971.75 225
10972.74 207
10973.73 239
10974.71 244
10975.70 248
10976.69 247
10977.68 234
10978.67 220
10979.66 215
10980.65 183
10981.64 230
10982.63 212
10983.62 205
10984.61 220
10985.60 236
10986.58 221
10987.57 225
10988.56 233
10989.55 216
10990.54 242
10991.53 220
10992.52 222
10993.51 214
10994.50 217
10995.49 227
10996.48 229
10997.47 249
10998.46 224
10999.45 204
11000.44 232
11001.43 255
11002.42 220
11003.41 221
11004.40 237
11005.39 230
11006.38 204
11007.37 209
11008.36 201
11009.35 217
11010.34 215
11011.33 223
11012.33 185
11013.32 210
11014.31 213
11015.30 230
11016.29 207
11017.28 190
11018.27 217
11019.26 229
11020.25 235
11021.24 218
11022.23 203
11023.22 198
11024.22 198
11025.21 219
11026.20 197
11027.19 192
11028.18 238
11029.17 229
11030.16 214
11031.15 197
11032.15 221
11033.14 221
11034.13 221
11035.12 221
11036.11 243
11037.10 232
11038.10 226
11039.09 209
11040.08 197
11041.07 220
11042.06 183
11043.06 208
11044.05 189
11045.04 228
11046.03 207
11047.02 205
11048.02 230
11049.01 212
11050.00 210
11050.99 250
11051.98 228
11052.98 226
11053.97 236
11054.96 206
11055.95 220
11056.95 236
11057.94 195
11058.93 176
11059.93 216
11060.92 215
11061.91 214
11062.90 233
11063.90 226
11064.89 202
11065.88 226
11066.88 232
11067.87 223
11068.86 241
11069.86 199
11070.85 211
11071.84 206
11072.83 204
11073.83 221
11074.82 231
11075.82 208
11076.81 215
11077.80 214
11078.80 214
11079.79 237
11080.78 222
11081.78 225
11082.77 185
11083.76 227
11084.76 219
11085.75 225
11086.75 202
11087.74 215
11088.73 194
11089.73 209
11090.72 176
11091.72 208
11092.71 239
11093.70 188
11094.70 229
11095.69 211
11096.69 213
11097.68 212
11098.68 231
11099.67 223
11100.67 195
11101.66 201
11102.65 228
11103.65 197
11104.64 213
11105.64 219
11106.63 213
11107.63 209
11108.62 223
11109.62 223
11110.61 233
11111.61 224
11112.60 221
11113.60 237
11114.59 212
11115.59 217
11116.58 215
11117.58 221
11118.57 222
11119.57 231
11120.57 220
11121.56 224
11122.56 228
11123.55 236
11124.55 269
11125.54 260
11126.54 232
11127.54 227
11128.53 234
11129.53 230
11130.52 231
11131.52 210
11132.51 240
11133.51 186
11134.51 199
11135.50 217
11136.50 228
11137.50 211
11138.49 193
11139.49 210
11140.48 234
11141.48 221
11142.48 208
11143.47 231
11144.47 229
11145.47 236
11146.46 197
11147.46 224
11148.46 237
11149.45 232
11150.45 204
11151.45 212
11152.44 228
11153.44 238
11154.44 232
11155.43 194
11156.43 207
11157.43 213
11158.43 222
11159.42 214
11160.42 214
11161.42 201
11162.41 209
11163.41 176
11164.41 187
11165.41 204
11166.40 217
11167.40 201
11168.40 206
11169.40 199
11170.39 200
11171.39 212
11172.39 204
11173.39 208
11174.39 209
11175.38 214
11176.38 176
11177.38 178
11178.38 174
11179.38 196
11180.37 170
11181.37 225
11182.37 188
11183.37 235
11184.37 193
11185.37 188
11186.36 202
11187.36 146
11188.36 188
11189.36 205
11190.36 204
11191.36 189
11192.35 169
11193.35 190
11194.35 218
11195.35 179
11196.35 187
11197.35 179
11198.35 230
11199.35 234
11200.35 209
11201.34 232
11202.34 191
11203.34 204
11204.34 230
11205.34 213
11206.34 197
11207.34 212
11208.34 211
11209.34 212
11210.34 186
11211.34 191
11212.34 214
11213.34 208
11214.34 187
11215.34 210
11216.34 208
11217.34 180
11218.34 225
11219.34 212
11220.34 208
11221.34 206
11222.34 219
11223.34 216
11224.34 218
11225.34 173
11226.34 202
11227.34 215
11228.34 191
11229.34 199
11230.34 215
11231.34 216
11232.34 204
11233.34 222
11234.34 227
11235.34 224
11236.34 209
11237.34 197
11238.34 208
11239.34 203
11240.34 183
11241.34 182
11242.34 214
11243.35 209
11244.35 216
11245.35 203
11246.35 183
11247.35 174
11248.35 197
11249.35 212
11250.35 178
11251.35 197
11252.36 220
11253.36 193
11254.36 193
11255.36 174
11256.36 206
11257.36 183
11258.37 197
11259.37 190
11260.37 220
11261.37 230
11262.37 219
11263.37 232
11264.38 180
11265.38 187
11266.38 191
11267.38 216
11268.38 211
11269.39 208
11270.39 208
11271.39 224
11272.39 214
11273.39 220
11274.40 208
11275.40 248
11276.40 262
11277.40 256
11278.41 257
11279.41 249
11280.41 276
11281.41 248
11282.42 232
11283.42 217
11284.42 200
11285.43 225
11286.43 214
11287.43 202
11288.43 215
11289.44 190
11290.44 185
11291.44 210
11292.45 157
11293.45 190
11294.45 192
11295.46 175
11296.46 195
11297.46 183
11298.47 184
11299.47 175
11300.47 180
11301.48 198
11302.48 179
11303.48 183
11304.49 201
11305.49 211
11306.49 206
11307.50 212
11308.50 201
11309.51 221
11310.51 223
11311.51 203
11312.52 201
11313.52 215
11314.53 220
11315.53 201
11316.53 225
11317.54 204
11318.54 191
11319.55 188
11320.55 211
11321.56 218
11322.56 197
11323.57 250
11324.57 197
11325.57 196
11326.58 207
11327.58 239
11328.59 194
11329.59 185
11330.60 167
11331.60 194
11332.61 205
11333.61 189
11334.62 198
11335.62 186
11336.63 210
11337.63 207
11338.64 186
11339.64 188
11340.65 191
11341.65 211
11342.66 218
11343.66 178
11344.67 187
11345.68 206
11346.68 239
11347.69 227
11348.69 195
11349.70 221
11350.70 230
11351.71 214
11352.72 159
11353.72 165
11354.73 199
11355.73 222
11356.74 191
11357.75 171
11358.75 193
11359.76 206
11360.76 209
11361.77 198
11362.78 184
11363.78 201
11364.79 170
11365.80 210
11366.80 185
11367.81 183
11368.81 202
11369.82 174
11370.83 218
11371.83 220
11372.84 192
11373.85 213
11374.85 173
11375.86 182
11376.87 197
11377.88 204
11378.88 186
11379.89 209
11380.90 184
11381.90 170
11382.91 170
11383.92 193
11384.92 236
11385.93 191
11386.94 201
11387.95 206
11388.95 221
11389.96 214
11390.97 194
11391.98 181
11392.98 206
11393.99 185
11395.00 167
11396.01 180
11397.02 175
11398.02 192
11399.03 207
11400.04 169
11401.05 168
11402.05 198
11403.06 219
11404.07 213
11405.08 196
11406.09 171
11407.10 195
11408.10 186
11409.11 225
11410.12 206
11411.13 189
11412.14 160
11413.15 188
11414.15 181
11415.16 180
11416.17 218
11417.18 189
11418.19 216
11419.20 169
11420.21 181
11421.22 190
11422.22 211
11423.23 201
11424.24 179
11425.25 199
11426.26 197
11427.27 200
11428.28 186
11429.29 188
11430.30 164
11431.31 196
11432.32 200
11433.32 201
11434.33 192
11435.34 171
11436.35 197
11437.36 185
11438.37 191
11439.38 199
11440.39 211
11441.40 214
11442.41 236
11443.42 169
11444.43 180
11445.44 178
11446.45 176
11447.46 194
11448.47 180
11449.48 187
11450.49 189
11451.50 177
11452.51 200
11453.52 187
11454.53 167
11455.54 170
11456.55 184
11457.56 175
11458.57 158
11459.58 178
11460.59 190
11461.61 175
11462.62 175
11463.63 184
11464.64 194
11465.65 197
11466.66 173
11467.67 180
11468.68 195
11469.69 179
11470.70 176
11471.71 206
11472.73 195
11473.74 174
11474.75 163
11475.76 181
11476.77 194
11477.78 168
11478.79 198
11479.80 170
11480.82 187
11481.83 218
11482.84 228
11483.85 171
11484.86 191
11485.87 183
11486.89 173
11487.90 204
11488.91 207
11489.92 200
11490.93 186
11491.95 214
11492.96 177
11493.97 209
11494.98 206
11495.99 214
11497.01 187
11498.02 209
11499.03 203
11500.04 196
11501.05 192
11502.07 195
11503.08 191
11504.09 208
11505.10 193
11506.12 211
11507.13 182
11508.14 183
11509.16 189
11510.17 198
11511.18 231
11512.19 170
11513.21 187
11514.22 196
11515.23 205
11516.25 201
11517.26 211
11518.27 207
11519.29 209
11520.30 191
11521.31 213
11522.33 205
11523.34 182
11524.35 220
11525.37 180
11526.38 200
11527.39 171
11528.41 189
11529.42 202
11530.43 212
11531.45 215
11532.46 200
11533.47 205
11534.49 204
11535.50 195
11536.52 207
11537.53 207
11538.54 185
11539.56 203
11540.57 207
11541.59 183
11542.60 184
11543.61 219
11544.63 225
11545.64 236
11546.66 217
11547.67 207
11548.69 214
11549.70 200
11550.72 212
11551.73 198
11552.75 218
11553.76 243
11554.77 228
11555.79 215
11556.80 234
11557.82 208
11558.83 200
11559.85 228
11560.86 215
11561.88 227
11562.89 220
11563.91 216
11564.92 220
11565.94 239
11566.95 209
11567.97 227
11568.99 222
11570.00 254
11571.02 245
11572.03 194
11573.05 211
11574.06 235
11575.08 208
11576.09 221
11577.11 238
11578.13 233
11579.14 232
11580.16 211
11581.17 246
11582.19 235
11583.21 236
11584.22 261
11585.24 277
11586.25 256
11587.27 301
11588.29 234
11589.30 301
11590.32 277
11591.33 291
11592.35 269
11593.37 305
11594.38 315
11595.40 299
11596.42 343
11597.43 382
11598.45 340
11599.47 350
11600.48 398
11601.50 382
11602.52 358
11603.53 357
11604.55 376
11605.57 330
11606.59 329
11607.60 318
11608.62 294
11609.64 277
11610.65 263
11611.67 243
11612.69 280
11613.71 264
11614.72 249
11615.74 258
11616.76 301
11617.78 267
11618.79 227
11619.81 244
11620.83 261
11621.85 274
11622.86 271
11623.88 305
11624.90 281
11625.92 279
11626.94 313
11627.95 372
11628.97 355
11629.99 374
11631.01 341
11632.03 377
11633.04 330
11634.06 308
11635.08 327
11636.10 296
11637.12 259
11638.14 239
11639.15 220
11640.17 238
11641.19 244
11642.21 231
11643.23 219
11644.25 204
11645.27 224
11646.28 223
11647.30 196
11648.32 206
11649.34 235
11650.36 264
11651.38 216
11652.40 225
11653.42 233
11654.44 196
11655.45 215
11656.47 211
11657.49 215
11658.51 217
11659.53 213
11660.55 248
11661.57 243
11662.59 215
11663.61 197
11664.63 219
11665.65 204
11666.67 197
11667.69 205
11668.71 225
11669.73 244
11670.75 223
11671.77 212
11672.79 227
11673.81 229
11674.83 222
11675.85 205
11676.87 209
11677.89 252
11678.91 226
11679.93 227
11680.95 245
11681.97 216
11682.99 216
11684.01 221
11685.03 218
11686.05 198
11687.07 210
11688.09 195
11689.11 208
11690.13 226
11691.15 225
11692.17 210
11693.20 204
11694.22 236
11695.24 236
11696.26 224
11697.28 198
11698.30 223
11699.32 212
11700.34 250
11701.36 191
11702.38 225
11703.41 216
11704.43 194
11705.45 212
11706.47 223
11707.49 244
11708.51 194
11709.53 220
11710.56 238
11711.58 233
11712.60 188
11713.62 209
11714.64 233
11715.66 210
11716.69 181
11717.71 193
11718.73 217
11719.75 219
11720.77 194
11721.80 196
11722.82 199
11723.84 201
11724.86 203
11725.88 185
11726.91 191
11727.93 191
11728.95 203
11729.97 195
11731.00 190
11732.02 182
11733.04 187
11734.06 192
11735.09 207
11736.11 188
11737.13 182
11738.16 169
11739.18 186
11740.20 184
11741.22 199
11742.25 206
11743.27 231
11744.29 190
11745.32 153
11746.34 196
11747.36 196
11748.39 208
11749.41 211
11750.43 206
11751.46 181
11752.48 186
11753.50 197
11754.53 182
11755.55 199
11756.57 190
11757.60 177
11758.62 187
11759.64 222
11760.67 191
11761.69 179
11762.72 160
11763.74 198
11764.76 192
11765.79 190
11766.81 161
11767.84 176
11768.86 189
11769.88 183
11770.91 203
11771.93 200
11772.96 183
11773.98 170
11775.01 205
11776.03 189
11777.05 171
11778.08 149
11779.10 179
11780.13 187
11781.15 194
11782.18 194
11783.20 207
11784.23 167
11785.25 200
11786.28 177
11787.30 175
11788.33 189
11789.35 197
11790.38 215
11791.40 211
11792.43 174
11793.45 171
11794.48 220
11795.50 198
11796.53 168
11797.55 143
11798.58 174
11799.60 182
11800.63 186
11801.65 216
11802.68 184
11803.71 171
11804.73 194
11805.76 188
11806.78 204
11807.81 189
11808.84 209
11809.86 215
11810.89 145
11811.91 174
11812.94 218
11813.97 196
11814.99 182
11816.02 183
11817.04 170
11818.07 178
11819.10 196
11820.12 176
11821.15 180
11822.18 194
11823.20 208
11824.23 214
11825.25 208
11826.28 166
11827.31 202
11828.33 218
11829.36 213
11830.39 205
11831.42 207
11832.44 204
11833.47 199
11834.50 190
11835.52 196
11836.55 175
11837.58 219
11838.60 238
11839.63 197
11840.66 206
11841.69 187
11842.71 195
11843.74 209
11844.77 182
11845.80 185
11846.82 174
11847.85 207
11848.88 189
11849.91 184
11850.93 182
11851.96 173
11852.99 178
11854.02 183
11855.05 173
11856.07 180
11857.10 200
11858.13 190
11859.16 178
11860.19 192
11861.21 152
11862.24 186
11863.27 175
11864.30 162
11865.33 160
11866.35 211
11867.38 193
11868.41 156
11869.44 152
11870.47 170
11871.50 193
11872.53 192
11873.55 160
11874.58 176
11875.61 162
11876.64 172
11877.67 182
11878.70 186
11879.73 196
11880.76 183
11881.79 204
11882.81 192
11883.84 147
11884.87 162
11885.90 179
11886.93 192
11887.96 177
11888.99 174
11890.02 177
11891.05 199
11892.08 176
11893.11 181
11894.14 201
11895.17 173
11896.20 197
11897.23 180
11898.26 154
11899.29 190
11900.32 203
11901.35 199
11902.38 166
11903.41 163
11904.44 196
11905.47 192
11906.50 159
11907.53 191
11908.56 194
11909.59 200
11910.62 185
11911.65 195
11912.68 183
11913.71 199
11914.74 198
11915.77 187
11916.80 179
11917.83 159
11918.86 216
11919.89 191
11920.92 187
11921.95 163
11922.98 178
11924.01 204
11925.05 140
11926.08 177
11927.11 178
11928.14 208
11929.17 160
11930.20 152
11931.23 195
11932.26 180
11933.29 167
11934.33 187
11935.36 192
11936.39 161
11937.42 170
11938.45 177
11939.48 179
11940.51 178
11941.55 160
11942.58 184
11943.61 191
11944.64 194
11945.67 166
11946.70 171
11947.74 175
11948.77 163
11949.80 153
11950.83 159
11951.86 167
11952.90 146
11953.93 163
11954.96 182
11955.99 150
11957.03 174
11958.06 158
11959.09 189
11960.12 166
11961.16 206
11962.19 174
11963.22 175
11964.25 185
11965.29 187
11966.32 197
11967.35 160
11968.38 151
11969.42 179
11970.45 185
11971.48 173
11972.52 155
11973.55 138
11974.58 157
11975.61 166
11976.65 175
11977.68 180
11978.71 190
11979.75 171
11980.78 210
11981.81 173
11982.85 137
11983.88 161
11984.91 185
11985.95 164
11986.98 195
11988.02 167
11989.05 164
11990.08 172
11991.12 170
11992.15 184
11993.18 166
11994.22 185
11995.25 163
11996.29 187
11997.32 184
11998.35 158
11999.39 158
12000.42 169
12001.46 211
12002.49 167
12003.53 162
12004.56 191
12005.59 171
12006.63 185
12007.66 172
12008.70 179
12009.73 162
12010.77 203
12011.80 156
12012.84 182
12013.87 186
12014.91 191
12015.94 177
12016.98 170
12018.01 204
12019.05 189
12020.08 202
12021.12 192
12022.15 193
12023.19 187
12024.22 168
12025.26 158
12026.29 188
12027.33 176
12028.36 165
12029.40 156
12030.43 179
12031.47 188
12032.50 207
12033.54 149
12034.58 154
12035.61 207
12036.65 180
12037.68 181
12038.72 215
12039.75 170
12040.79 187
12041.83 183
12042.86 162
12043.90 179
12044.93 159
12045.97 188
12047.01 200
12048.04 180
12049.08 179
12050.12 158
12051.15 163
12052.19 168
12053.22 179
12054.26 179
12055.30 157
12056.33 170
12057.37 193
12058.41 179
12059.44 192
12060.48 173
12061.52 166
12062.55 157
12063.59 146
12064.63 181
12065.67 151
12066.70 164
12067.74 208
12068.78 169
12069.81 153
12070.85 168
12071.89 155
12072.93 182
12073.96 174
12075.00 169
12076.04 168
12077.08 152
12078.11 168
12079.15 160
12080.19 147
12081.23 149
12082.26 151
12083.30 174
12084.34 145
12085.38 157
12086.41 170
12087.45 179
12088.49 200
12089.53 173
12090.57 163
12091.60 169
12092.64 194
12093.68 164
12094.72 140
12095.76 168
12096.80 173
12097.83 180
12098.87 158
12099.91 166
12100.95 161
12101.99 169
12103.03 174
12104.07 150
12105.10 139
12106.14 160
12107.18 174
12108.22 163
12109.26 143
12110.30 152
12111.34 175
12112.38 165
12113.42 155
12114.45 163
12115.49 188
12116.53 181
12117.57 180
12118.61 141
12119.65 165
12120.69 167
12121.73 173
12122.77 164
12123.81 175
12124.85 179
12125.89 160
12126.93 185
12127.97 159
12129.01 147
12130.05 161
12131.09 168
12132.13 137
12133.17 160
12134.21 160
12135.25 161
12136.29 158
12137.33 149
12138.37 157
12139.41 166
12140.45 150
12141.49 174
12142.53 162
12143.57 135
12144.61 164
12145.65 152
12146.69 178
12147.73 151
12148.77 146
12149.81 149
12150.85 146
12151.89 148
12152.93 159
12153.97 168
12155.01 151
12156.05 180
12157.10 158
12158.14 195
12159.18 160
12160.22 173
12161.26 155
12162.30 156
12163.34 153
12164.38 161
12165.42 162
12166.47 172
12167.51 169
12168.55 159
12169.59 153
12170.63 140
12171.67 152
12172.71 151
12173.76 164
12174.80 143
12175.84 166
12176.88 143
12177.92 186
12178.96 141
12180.01 163
12181.05 165
12182.09 161
12183.13 146
12184.17 126
12185.22 152
12186.26 159
12187.30 155
12188.34 168
12189.39 155
12190.43 184
12191.47 165
12192.51 143
12193.56 149
12194.60 148
12195.64 140
12196.68 137
12197.73 178
12198.77 175
12199.81 158
12200.85 172
12201.90 147
12202.94 135
12203.98 173
12205.03 189
12206.07 173
12207.11 172
12208.16 163
12209.20 141
12210.24 149
12211.28 172
12212.33 134
12213.37 157
12214.41 162
12215.46 157
12216.50 145
12217.55 155
12218.59 159
12219.63 170
12220.68 174
12221.72 151
12222.76 158
12223.81 152
12224.85 183
12225.89 143
12226.94 162
12227.98 144
12229.03 158
12230.07 161
12231.11 159
12232.16 164
12233.20 160
12234.25 171
12235.29 150
12236.34 172
12237.38 150
12238.42 145
12239.47 152
12240.51 152
12241.56 142
12242.60 134
12243.65 162
12244.69 165
12245.74 148
12246.78 161
12247.83 149
12248.87 171
12249.92 150
12250.96 150
12252.01 159
12253.05 148
12254.10 175
12255.14 173
12256.19 147
12257.23 161
12258.28 148
12259.32 153
12260.37 137
12261.41 147
12262.46 141
12263.50 141
12264.55 153
12265.59 157
12266.64 159
12267.69 152
12268.73 135
12269.78 160
12270.82 183
12271.87 173
12272.92 145
12273.96 151
12275.01 141
12276.05 170
12277.10 147
12278.15 152
12279.19 159
12280.24 172
12281.28 155
12282.33 141
12283.38 143
12284.42 152
12285.47 172
12286.52 167
12287.56 150
12288.61 168
12289.66 155
12290.70 144
12291.75 165
12292.80 125
12293.84 146
12294.89 135
12295.94 160
12296.98 156
12298.03 151
12299.08 171
12300.12 158
12301.17 163
12302.22 136
12303.27 141
12304.31 158
12305.36 165
12306.41 170
12307.45 148
12308.50 147
12309.55 168
12310.60 153
12311.64 153
12312.69 146
12313.74 140
12314.79 152
12315.83 149
12316.88 112
12317.93 143
12318.98 161
12320.03 170
12321.07 142
12322.12 139
12323.17 163
12324.22 157
12325.27 185
12326.31 150
12327.36 121
12328.41 147
12329.46 142
12330.51 161
12331.56 143
12332.60 149
12333.65 186
12334.70 150
12335.75 146
12336.80 166
12337.85 148
12338.90 147
12339.94 168
12340.99 158
12342.04 133
12343.09 142
12344.14 157
12345.19 138
12346.24 141
12347.29 146
12348.34 152
12349.38 133
12350.43 150
12351.48 159
12352.53 140
12353.58 137
12354.63 176
12355.68 150
12356.73 164
12357.78 132
12358.83 133
12359.88 173
12360.93 171
12361.98 153
12363.03 132
12364.08 155
12365.13 145
12366.18 188
12367.23 179
12368.28 134
12369.33 136
12370.38 151
12371.43 150
12372.48 167
12373.53 125
12374.58 128
12375.63 151
12376.68 129
12377.73 138
12378.78 169
12379.83 148
12380.88 150
12381.93 150
12382.98 143
12384.03 125
12385.08 162
12386.13 177
12387.18 154
12388.23 162
12389.29 149
12390.34 154
12391.39 163
12392.44 160
12393.49 146
12394.54 142
12395.59 141
12396.64 183
12397.69 134
12398.74 145
12399.80 159
12400.85 191
12401.90 151
12402.95 135
12404.00 153
12405.05 160
12406.10 151
12407.16 168
12408.21 146
12409.26 164
12410.31 157
12411.36 176
12412.42 153
12413.47 136
12414.52 140
12415.57 150
12416.62 184
12417.67 177
12418.73 163
12419.78 157
12420.83 152
12421.88 138
12422.94 151
12423.99 152
12425.04 150
12426.09 161
12427.15 157
12428.20 172
12429.25 147
12430.30 146
12431.36 156
12432.41 140
12433.46 149
12434.51 129
12435.57 159
12436.62 130
12437.67 143
12438.73 144
12439.78 130
12440.83 126
12441.88 150
12442.94 139
12443.99 153
12445.04 163
12446.10 164
12447.15 161
12448.20 153
12449.26 149
12450.31 150
12451.36 157
12452.42 182
12453.47 151
12454.52 134
12455.58 160
12456.63 159
12457.69 147
12458.74 155
12459.79 166
12460.85 138
12461.90 157
12462.96 155
12464.01 162
12465.06 149
12466.12 143
12467.17 145
12468.23 136
12469.28 152
12470.33 134
12471.39 144
12472.44 176
12473.50 150
12474.55 149
12475.61 155
12476.66 152
12477.72 138
12478.77 166
12479.82 181
12480.88 170
12481.93 172
12482.99 168
12484.04 176
12485.10 167
12486.15 163
12487.21 177
12488.26 183
12489.32 203
12490.37 193
12491.43 215
12492.48 189
12493.54 226
12494.59 199
12495.65 220
12496.71 206
12497.76 192
12498.82 189
12499.87 202
12500.93 161
12501.98 148
12503.04 140
12504.09 166
12505.15 160
12506.21 161
12507.26 163
12508.32 133
12509.37 150
12510.43 145
12511.49 143
12512.54 135
12513.60 148
12514.65 133
12515.71 145
12516.77 154
12517.82 128
12518.88 137
12519.94 190
12520.99 142
12522.05 153
12523.11 161
12524.16 151
12525.22 128
12526.27 144
12527.33 165
12528.39 158
12529.45 155
12530.50 172
12531.56 151
12532.62 118
12533.67 152
12534.73 134
12535.79 139
12536.84 158
12537.90 170
12538.96 140
12540.02 151
12541.07 165
12542.13 148
12543.19 141
12544.24 130
12545.30 150
12546.36 147
12547.42 177
12548.47 151
12549.53 161
12550.59 165
12551.65 167
12552.71 163
12553.76 168
12554.82 155
12555.88 150
12556.94 158
12558.00 141
12559.05 121
12560.11 141
12561.17 179
12562.23 196
12563.29 155
12564.34 132
12565.40 165
12566.46 172
12567.52 179
12568.58 174
12569.64 167
12570.69 182
12571.75 179
12572.81 167
12573.87 175
12574.93 151
12575.99 159
12577.05 163
12578.11 186
12579.16 160
12580.22 149
12581.28 166
12582.34 151
12583.40 156
12584.46 133
12585.52 160
12586.58 142
12587.64 157
12588.70 147
12589.76 157
12590.81 148
12591.87 159
12592.93 151
12593.99 136
12595.05 133
12596.11 137
12597.17 160
12598.23 153
12599.29 136
12600.35 158
12601.41 153
12602.47 157
12603.53 172
12604.59 169
12605.65 162
12606.71 165
12607.77 137
12608.83 141
12609.89 153
12610.95 126
12612.01 143
12613.07 160
12614.13 148
12615.19 149
12616.25 159
12617.31 154
12618.37 158
12619.43 142
12620.50 149
12621.56 156
12622.62 165
12623.68 141
12624.74 148
12625.80 138
12626.86 156
12627.92 147
12628.98 152
12630.04 152
12631.10 167
12632.17 152
12633.23 165
12634.29 139
12635.35 152
12636.41 156
12637.47 139
12638.53 130
12639.59 141
12640.66 162
12641.72 172
12642.78 177
12643.84 185
12644.90 179
12645.96 145
12647.03 185
12648.09 155
12649.15 155
12650.21 164
12651.27 178
12652.34 181
12653.40 160
12654.46 142
12655.52 151
12656.58 158
12657.65 181
12658.71 161
12659.77 117
12660.83 175
12661.89 153
12662.96 165
12664.02 140
12665.08 149
12666.14 169
12667.21 168
12668.27 163
12669.33 145
12670.40 186
12671.46 161
12672.52 136
12673.58 154
12674.65 126
12675.71 147
12676.77 171
12677.84 160
12678.90 149
12679.96 156
12681.02 151
12682.09 164
12683.15 155
12684.21 155
12685.28 179
12686.34 162
12687.40 150
12688.47 166
12689.53 166
12690.60 174
12691.66 170
12692.72 185
12693.79 153
12694.85 178
12695.91 169
12696.98 169
12698.04 174
12699.11 172
12700.17 167
12701.23 166
12702.30 180
12703.36 157
12704.43 147
12705.49 177
12706.55 170
12707.62 183
12708.68 214
12709.75 165
12710.81 150
12711.88 152
12712.94 139
12714.01 136
12715.07 171
12716.13 162
12717.20 166
12718.26 152
12719.33 193
12720.39 150
12721.46 162
12722.52 159
12723.59 142
12724.65 166
12725.72 129
12726.78 155
12727.85 145
12728.91 188
12729.98 168
12731.04 198
12732.11 170
12733.18 149
12734.24 157
12735.31 169
12736.37 165
12737.44 174
12738.50 147
12739.57 169
12740.63 176
12741.70 126
12742.77 176
12743.83 175
12744.90 151
12745.96 122
12747.03 133
12748.09 145
12749.16 136
12750.23 161
12751.29 138
12752.36 153
12753.43 139
12754.49 138
12755.56 119
12756.62 120
12757.69 129
12758.76 141
12759.82 161
12760.89 133
12761.96 133
12763.02 150
12764.09 153
12765.16 136
12766.22 119
12767.29 154
12768.36 149
12769.42 157
12770.49 123
12771.56 133
12772.62 154
12773.69 120
12774.76 144
12775.83 139
12776.89 153
12777.96 110
12779.03 139
12780.10 140
12781.16 120
12782.23 106
12783.30 169
12784.37 151
12785.43 128
12786.50 151
12787.57 162
12788.64 141
12789.70 136
12790.77 133
12791.84 140
12792.91 144
12793.97 132
12795.04 168
12796.11 147
12797.18 134
12798.25 140
12799.31 162
12800.38 162
12801.45 146
12802.52 158
12803.59 153
12804.66 153
12805.72 149
12806.79 150
12807.86 121
12808.93 137
12810.00 125
12811.07 172
12812.14 132
12813.20 147
12814.27 133
12815.34 187
12816.41 161
12817.48 167
12818.55 174
12819.62 154
12820.69 150
12821.76 122
12822.83 159
12823.89 142
12824.96 164
12826.03 152
12827.10 131
12828.17 106
12829.24 119
12830.31 126
12831.38 118
12832.45 141
12833.52 151
12834.59 131
12835.66 132
12836.73 143
12837.80 139
12838.87 131
12839.94 136
12841.01 138
12842.08 143
12843.15 152
12844.22 138
12845.29 143
12846.36 134
12847.43 126
12848.50 131
12849.57 124
12850.64 133
12851.71 144
12852.78 129
12853.85 125
12854.92 140
12855.99 142
12857.06 110
12858.13 116
12859.20 142
12860.27 150
12861.34 148
12862.41 144
12863.48 139
12864.56 125
12865.63 121
12866.70 126
12867.77 138
12868.84 131
12869.91 124
12870.98 114
12872.05 112
12873.12 104
12874.20 104
12875.27 151
12876.34 136
12877.41 124
12878.48 104
12879.55 114
12880.62 113
12881.70 142
12882.77 121
12883.84 118
12884.91 125
12885.98 121
12887.05 113
12888.13 116
12889.20 134
12890.27 122
12891.34 125
12892.41 125
12893.49 141
12894.56 140
12895.63 130
12896.70 125
12897.77 115
12898.85 133
12899.92 151
12900.99 125
12902.06 146
12903.14 121
12904.21 140
12905.28 124
12906.35 101
12907.43 116
12908.50 133
12909.57 121
12910.64 121
12911.72 122
12912.79 105
12913.86 123
12914.94 136
12916.01 151
12917.08 130
12918.16 111
12919.23 123
12920.30 128
12921.37 125
12922.45 133
12923.52 140
12924.59 144
12925.67 143
12926.74 148
12927.82 113
12928.89 141
12929.96 155
12931.04 133
12932.11 123
12933.18 127
12934.26 120
12935.33 137
12936.40 156
12937.48 135
12938.55 132
12939.63 114
12940.70 122
12941.77 162
12942.85 134
12943.92 135
12945.00 126
12946.07 134
12947.15 119
12948.22 117
12949.29 128
12950.37 132
12951.44 119
12952.52 111
12953.59 116
12954.67 125
12955.74 147
12956.82 129
12957.89 140
12958.97 143
12960.04 127
12961.12 126
12962.19 106
12963.27 128
12964.34 132
12965.42 126
12966.49 150
12967.57 115
12968.64 140
12969.72 117
12970.79 125
12971.87 158
12972.94 133
12974.02 118
12975.09 154
12976.17 145
12977.24 126
12978.32 124
12979.40 125
12980.47 143
12981.55 132
12982.62 135
12983.70 137
12984.77 132
12985.85 125
12986.93 141
12988.00 116
12989.08 126
12990.15 143
12991.23 125
12992.31 156
12993.38 134
12994.46 144
12995.54 117
12996.61 132
12997.69 122
12998.76 116
12999.84 118
13000.92 123
13001.99 104
13003.07 128
13004.15 141
13005.22 143
13006.30 134
13007.38 129
13008.45 145
13009.53 138
13010.61 146
13011.69 124
13012.76 140
13013.84 130
13014.92 132
13015.99 125
13017.07 141
13018.15 149
13019.23 153
13020.30 126
13021.38 123
13022.46 129
13023.54 149
13024.61 122
13025.69 117
13026.77 122
13027.85 114
13028.92 125
13030.00 118
13031.08 135
13032.16 125
13033.23 135
13034.31 136
13035.39 127
13036.47 127
13037.55 126
13038.62 128
13039.70 141
13040.78 136
13041.86 133
13042.94 139
13044.02 140
13045.09 140
13046.17 128
13047.25 146
13048.33 149
13049.41 125
13050.49 135
13051.57 139
13052.64 143
13053.72 148
13054.80 146
13055.88 114
13056.96 138
13058.04 134
13059.12 136
13060.20 103
13061.27 123
13062.35 156
13063.43 166
13064.51 130
13065.59 134
13066.67 133
13067.75 142
13068.83 135
13069.91 153
13070.99 119
13072.07 110
13073.15 111
13074.23 129
13075.31 130
13076.39 127
13077.47 137
13078.55 124
13079.63 105
13080.71 121
13081.79 124
13082.86 124
13083.94 129
13085.02 126
13086.11 128
13087.19 148
13088.27 125
13089.35 101
13090.43 90
13091.51 100
13092.59 123
13093.67 140
13094.75 145
13095.83 112
13096.91 127
13097.99 163
13099.07 140
13100.15 115
13101.23 100
13102.31 133
13103.39 126
13104.47 104
13105.55 119
13106.63 131
13107.72 135
13108.80 134
13109.88 122
13110.96 117
13112.04 112
13113.12 112
13114.20 122
13115.28 127
13116.37 127
13117.45 127
13118.53 135
13119.61 125
13120.69 122
13121.77 136
13122.85 133
13123.94 126
13125.02 111
13126.10 123
13127.18 128
13128.26 123
13129.34 129
13130.43 128
13131.51 125
13132.59 126
13133.67 137
13134.75 118
13135.84 104
13136.92 109
13138.00 138
13139.08 122
13140.17 127
13141.25 108
13142.33 122
13143.41 138
13144.49 133
13145.58 140
13146.66 156
13147.74 136
13148.83 130
13149.91 108
13150.99 126
13152.07 127
13153.16 113
13154.24 115
13155.32 115
13156.41 128
13157.49 115
13158.57 127
13159.65 105
13160.74 129
13161.82 130
13162.90 133
13163.99 123
13165.07 136
13166.15 126
13167.24 130
13168.32 115
13169.40 119
13170.49 123
13171.57 142
13172.66 135
13173.74 104
13174.82 110
13175.91 130
13176.99 116
13178.07 113
13179.16 111
13180.24 122
13181.33 108
13182.41 102
13183.49 134
13184.58 109
13185.66 142
13186.75 125
13187.83 145
13188.91 109
13190.00 141
13191.08 141
13192.17 118
13193.25 122
13194.34 125
13195.42 152
13196.51 140
13197.59 112
13198.68 119
13199.76 131
13200.85 125
13201.93 115
13203.02 122
13204.10 96
13205.19 110
13206.27 123
13207.36 128
13208.44 114
13209.53 116
13210.61 98
13211.70 119
13212.78 120
13213.87 111
13214.95 119
13216.04 136
13217.12 121
13218.21 131
13219.29 151
13220.38 128
13221.47 113
13222.55 108
13223.64 142
13224.72 124
13225.81 122
13226.89 112
13227.98 104
13229.07 106
13230.15 104
13231.24 125
13232.32 115
13233.41 109
13234.50 123
13235.58 132
13236.67 122
13237.76 107
13238.84 124
13239.93 132
13241.01 115
13242.10 133
13243.19 118
13244.27 140
13245.36 110
13246.45 103
13247.53 138
13248.62 99
13249.71 120
13250.79 127
13251.88 136
13252.97 124
13254.06 109
13255.14 118
13256.23 126
13257.32 127
13258.40 127
13259.49 119
13260.58 125
13261.67 128
13262.75 117
13263.84 130
13264.93 115
13266.02 111
13267.10 108
13268.19 131
13269.28 121
13270.37 114
13271.45 119
13272.54 141
13273.63 132
13274.72 118
13275.80 122
13276.89 123
13277.98 121
13279.07 103
13280.16 121
13281.24 123
13282.33 151
13283.42 126
13284.51 159
13285.60 107
13286.69 137
13287.77 124
13288.86 145
13289.95 134
13291.04 111
13292.13 110
13293.22 131
13294.31 115
13295.39 108
13296.48 129
13297.57 153
13298.66 120
13299.75 116
13300.84 145
13301.93 113
13303.02 139
13304.11 124
13305.19 109
13306.28 99
13307.37 132
13308.46 140
13309.55 131
13310.64 93
13311.73 109
13312.82 146
13313.91 147
13315.00 131
13316.09 101
13317.18 126
13318.27 138
13319.36 130
13320.45 129
13321.54 112
13322.63 118
13323.72 116
13324.81 133
13325.90 102
13326.99 104
13328.08 115
13329.17 129
13330.26 128
13331.35 115
13332.44 98
13333.53 120
13334.62 130
13335.71 142
13336.80 111
13337.89 97
13338.98 111
13340.07 126
13341.16 106
13342.25 141
13343.34 131
13344.43 100
13345.52 119
13346.61 105
13347.70 92
13348.79 104
13349.89 127
13350.98 105
13352.07 118
13353.16 112
13354.25 117
13355.34 136
13356.43 117
13357.52 115
13358.61 112
13359.71 118
13360.80 119
13361.89 121
13362.98 97
13364.07 113
13365.16 115
13366.26 128
13367.35 103
13368.44 95
13369.53 120
13370.62 136
13371.71 136
13372.81 92
13373.90 97
13374.99 108
13376.08 129
13377.17 101
13378.27 126
13379.36 121
13380.45 112
13381.54 119
13382.63 106
13383.73 97
13384.82 114
13385.91 103
13387.00 101
13388.10 107
13389.19 133
13390.28 114
13391.37 111
13392.47 117
13393.56 116
13394.65 108
13395.75 132
13396.84 113
13397.93 86
13399.02 121
13400.12 97
13401.21 102
13402.30 112
13403.40 125
13404.49 119
13405.58 98
13406.68 100
13407.77 103
13408.86 104
13409.96 113
13411.05 107
13412.14 107
13413.24 97
13414.33 95
13415.42 108
13416.52 127
13417.61 100
13418.70 92
13419.80 114
13420.89 125
13421.99 124
13423.08 133
13424.17 128
13425.27 102
13426.36 104
13427.46 108
13428.55 120
13429.64 100
13430.74 91
13431.83 117
13432.93 129
13434.02 129
13435.12 110
13436.21 91
13437.30 109
13438.40 106
13439.49 115
13440.59 96
13441.68 104
13442.78 119
13443.87 97
13444.97 110
13446.06 120
13447.16 105
13448.25 108
13449.35 105
13450.44 123
13451.54 89
13452.63 82
13453.73 115
13454.82 103
13455.92 96
13457.01 93
13458.11 130
13459.20 108
13460.30 110
13461.39 107
13462.49 101
13463.59 92
13464.68 97
13465.78 89
13466.87 107
13467.97 101
13469.06 130
13470.16 131
13471.26 113
13472.35 102
13473.45 111
13474.54 97
13475.64 94
13476.74 112
13477.83 111
13478.93 85
13480.03 100
13481.12 102
13482.22 95
13483.31 106
13484.41 126
13485.51 114
13486.60 104
13487.70 133
13488.80 121
13489.89 134
13490.99 111
13492.09 110
13493.18 107
13494.28 148
13495.38 129
13496.47 108
13497.57 95
13498.67 111
13499.77 110
13500.86 110
13501.96 118
13503.06 116
13504.15 95
13505.25 91
13506.35 120
13507.45 113
13508.54 103
13509.64 97
13510.74 124
13511.84 131
13512.93 113
13514.03 100
13515.13 101
13516.23 86
13517.32 112
13518.42 130
13519.52 117
13520.62 110
13521.72 106
13522.81 101
13523.91 110
13525.01 114
13526.11 121
13527.21 120
13528.30 116
13529.40 138
13530.50 107
13531.60 110
13532.70 133
13533.80 117
13534.89 117
13535.99 93
13537.09 109
13538.19 117
13539.29 113
13540.39 92
13541.49 127
13542.58 106
13543.68 132
13544.78 118
13545.88 117
13546.98 95
13548.08 106
13549.18 112
13550.28 119
13551.38 117
13552.48 122
13553.58 120
13554.67 113
13555.77 113
13556.87 117
13557.97 96
13559.07 117
13560.17 141
13561.27 102
13562.37 116
13563.47 82
13564.57 102
13565.67 130
13566.77 114
13567.87 110
13568.97 101
13570.07 121
13571.17 100
13572.27 110
13573.37 110
13574.47 119
13575.57 111
13576.67 122
13577.77 105
13578.87 94
13579.97 101
13581.07 99
13582.17 103
13583.27 113
13584.37 120
13585.47 114
13586.57 114
13587.67 102
13588.77 98
13589.88 99
13590.98 126
13592.08 134
13593.18 96
13594.28 104
13595.38 89
13596.48 96
13597.58 100
13598.68 95
13599.78 104
13600.88 108
13601.99 94
13603.09 118
13604.19 97
13605.29 95
13606.39 102
13607.49 94
13608.59 121
13609.70 104
13610.80 102
13611.90 113
13613.00 114
13614.10 90
13615.20 111
13616.31 107
13617.41 115
13618.51 104
13619.61 101
13620.71 95
13621.82 122
13622.92 124
13624.02 106
13625.12 94
13626.22 101
13627.33 119
13628.43 120
13629.53 112
13630.63 134
13631.74 138
13632.84 146
13633.94 137
13635.04 112
13636.15 109
13637.25 108
13638.35 129
13639.45 117
13640.56 109
13641.66 124
13642.76 110
13643.87 110
13644.97 137
13646.07 128
13647.17 103
13648.28 113
13649.38 116
13650.48 117
13651.59 109
13652.69 117
13653.79 109
13654.90 118
13656.00 100
13657.10 98
13658.21 93
13659.31 100
13660.41 99
13661.52 102
13662.62 104
13663.72 103
13664.83 131
13665.93 103
13667.04 107
13668.14 126
13669.24 104
13670.35 112
13671.45 107
13672.56 95
13673.66 105
13674.76 91
13675.87 94
13676.97 98
13678.08 99
13679.18 80
13680.29 85
13681.39 140
13682.49 95
13683.60 109
13684.70 113
13685.81 109
13686.91 133
13688.02 109
13689.12 87
13690.23 112
13691.33 98
13692.44 102
13693.54 122
13694.65 124
13695.75 101
13696.86 96
13697.96 111
13699.07 91
13700.17 109
13701.28 93
13702.38 105
13703.49 112
13704.59 105
13705.70 97
13706.80 107
13707.91 115
13709.02 107
13710.12 96
13711.23 124
13712.33 122
13713.44 121
13714.54 125
13715.65 100
13716.76 93
13717.86 107
13718.97 128
13720.07 131
13721.18 135
13722.29 130
13723.39 113
13724.50 116
13725.60 98
13726.71 89
13727.82 114
13728.92 110
13730.03 120
13731.14 106
13732.24 95
13733.35 121
13734.46 101
13735.56 96
13736.67 112
13737.78 113
13738.88 104
13739.99 94
13741.10 94
13742.20 104
13743.31 127
13744.42 126
13745.52 129
13746.63 119
13747.74 126
13748.84 109
13749.95 124
13751.06 126
13752.17 100
13753.27 101
13754.38 114
13755.49 128
13756.60 121
13757.70 108
13758.81 132
13759.92 120
13761.03 133
13762.13 113
13763.24 140
13764.35 111
13765.46 91
13766.57 117
13767.67 107
13768.78 98
13769.89 93
13771.00 131
13772.11 114
13773.21 118
13774.32 127
13775.43 117
13776.54 118
13777.65 129
13778.75 107
13779.86 91
13780.97 131
13782.08 128
13783.19 117
13784.30 111
13785.41 127
13786.51 100
13787.62 120
13788.73 117
13789.84 130
13790.95 108
13792.06 111
13793.17 144
13794.28 121
13795.39 121
13796.49 141
13797.60 138
13798.71 128
13799.82 123
13800.93 109
13802.04 122
13803.15 104
13804.26 106
13805.37 128
13806.48 140
13807.59 142
13808.70 122
13809.81 135
13810.92 130
13812.03 126
13813.14 137
13814.25 124
13815.36 105
13816.47 119
13817.58 106
13818.69 123
13819.80 137
13820.91 132
13822.02 123
13823.13 125
13824.24 128
13825.35 93
13826.46 116
13827.57 105
13828.68 112
13829.79 121
13830.90 117
13832.01 105
13833.12 103
13834.23 115
13835.34 143
13836.45 104
13837.56 108
13838.67 93
13839.78 122
13840.89 109
13842.01 130
13843.12 110
13844.23 91
13845.34 107
13846.45 109
13847.56 112
13848.67 124
13849.78 129
13850.89 132
13852.01 131
13853.12 124
13854.23 100
13855.34 122
13856.45 118
13857.56 104
13858.67 119
13859.79 99
13860.90 121
13862.01 104
13863.12 91
13864.23 126
13865.34 103
13866.46 117
13867.57 104
13868.68 97
13869.79 117
13870.90 107
13872.02 99
13873.13 128
13874.24 129
13875.35 136
13876.47 135
13877.58 119
13878.69 127
13879.80 108
13880.92 126
13882.03 105
13883.14 146
13884.25 133
13885.37 123
13886.48 131
13887.59 125
13888.70 101
13889.82 132
13890.93 107
13892.04 141
13893.16 155
13894.27 140
13895.38 126
13896.49 120
13897.61 128
13898.72 97
13899.83 108
13900.95 129
13902.06 114
13903.17 117
13904.29 122
13905.40 135
13906.51 121
13907.63 97
13908.74 125
13909.85 133
13910.97 130
13912.08 123
13913.20 135
13914.31 100
13915.42 106
13916.54 115
13917.65 115
13918.77 119
13919.88 121
13920.99 134
13922.11 123
13923.22 118
13924.34 122
13925.45 115
13926.56 129
13927.68 128
13928.79 133
13929.91 116
13931.02 142
13932.14 119
13933.25 109
13934.37 108
13935.48 112
13936.60 90
13937.71 125
13938.83 99
13939.94 112
13941.05 104
13942.17 117
13943.28 128
13944.40 120
13945.51 132
13946.63 118
13947.75 107
13948.86 94
13949.98 93
13951.09 112
13952.21 112
13953.32 118
13954.44 119
13955.55 121
13956.67 91
13957.78 98
13958.90 110
13960.01 104
13961.13 95
13962.25 88
13963.36 122
13964.48 114
13965.59 97
13966.71 91
13967.83 118
13968.94 114
13970.06 97
13971.17 95
13972.29 102
13973.41 115
13974.52 105
13975.64 118
13976.75 88
13977.87 100
13978.99 114
13980.10 107
13981.22 90
13982.34 123
13983.45 119
13984.57 118
13985.69 118
13986.80 87
13987.92 105
13989.04 107
13990.15 116
13991.27 95
13992.39 105
13993.50 113
13994.62 106
13995.74 110
13996.86 122
13997.97 121
13999.09 124
14000.21 106
14001.33 119
14002.44 121
14003.56 102
14004.68 89
14005.79 87
14006.91 84
14008.03 100
14009.15 117
14010.27 115
14011.38 90
14012.50 109
14013.62 92
14014.74 90
14015.85 107
14016.97 107
14018.09 93
14019.21 99
14020.33 115
14021.44 110
14022.56 103
14023.68 145
14024.80 99
14025.92 95
14027.04 119
14028.15 112
14029.27 128
14030.39 113
14031.51 113
14032.63 100
14033.75 109
14034.86 117
14035.98 108
14037.10 82
14038.22 100
14039.34 118
14040.46 115
14041.58 114
14042.70 109
14043.82 133
14044.93 109
14046.05 93
14047.17 104
14048.29 117
14049.41 112
14050.53 95
14051.65 111
14052.77 101
14053.89 108
14055.01 113
14056.13 97
14057.25 102
14058.37 96
14059.49 111
14060.61 87
14061.73 77
14062.85 99
14063.97 118
14065.09 111
14066.20 117
14067.32 82
14068.44 114
14069.56 110
14070.68 93
14071.81 104
14072.93 122
14074.05 95
14075.17 105
14076.29 110
14077.41 121
14078.53 113
14079.65 106
14080.77 102
14081.89 106
14083.01 112
14084.13 129
14085.25 137
14086.37 105
14087.49 97
14088.61 93
14089.73 113
14090.85 101
14091.97 104
14093.10 105
14094.22 109
14095.34 115
14096.46 118
14097.58 94
14098.70 100
14099.82 125
14100.94 108
14102.07 105
14103.19 115
14104.31 107
14105.43 108
14106.55 113
14107.67 113
14108.79 90
14109.92 85
14111.04 95
14112.16 95
14113.28 95
14114.40 112
14115.52 108
14116.65 91
14117.77 94
14118.89 103
14120.01 105
14121.13 100
14122.26 115
14123.38 114
14124.50 104
14125.62 111
14126.75 108
14127.87 99
14128.99 100
14130.11 103
14131.24 101
14132.36 105
14133.48 105
14134.60 102
14135.73 116
14136.85 108
14137.97 105
14139.09 111
14140.22 119
14141.34 123
14142.46 91
14143.59 102
14144.71 126
14145.83 105
14146.95 130
14148.08 112
14149.20 86
14150.32 83
14151.45 103
14152.57 131
14153.69 99
14154.82 103
14155.94 111
14157.06 141
14158.19 142
14159.31 119
14160.44 95
14161.56 117
14162.68 132
14163.81 136
14164.93 121
14166.05 99
14167.18 109
14168.30 113
14169.43 113
14170.55 112
14171.67 105
14172.80 117
14173.92 120
14175.05 127
14176.17 83
14177.30 100
14178.42 126
14179.54 146
14180.67 104
14181.79 90
14182.92 108
14184.04 136
14185.17 109
14186.29 101
14187.42 109
14188.54 104
14189.67 129
14190.79 106
14191.92 81
14193.04 103
14194.17 123
14195.29 127
14196.42 101
14197.54 103
14198.67 106
14199.79 127
14200.92 117
14202.04 98
14203.17 131
14204.29 122
14205.42 96
14206.54 104
14207.67 107
14208.79 82
14209.92 107
14211.05 93
14212.17 95
14213.30 106
14214.42 94
14215.55 89
14216.67 84
14217.80 79
14218.93 104
14220.05 81
14221.18 104
14222.30 106
14223.43 80
14224.56 113
14225.68 98
14226.81 92
14227.94 109
14229.06 89
14230.19 124
14231.32 106
14232.44 95
14233.57 95
14234.70 106
14235.82 113
14236.95 114
14238.08 95
14239.20 99
14240.33 89
14241.46 118
14242.58 121
14243.71 98
14244.84 93
14245.96 108
14247.09 128
14248.22 112
14249.34 99
14250.47 92
14251.60 100
14252.73 101
14253.85 116
14254.98 104
14256.11 80
14257.24 96
14258.36 104
14259.49 87
14260.62 102
14261.75 91
14262.87 104
14264.00 95
14265.13 89
14266.26 106
14267.39 89
14268.51 100
14269.64 110
14270.77 120
14271.90 85
14273.03 106
14274.15 103
14275.28 109
14276.41 114
14277.54 113
14278.67 94
14279.80 99
14280.92 111
14282.05 96
14283.18 92
14284.31 86
14285.44 111
14286.57 113
14287.70 97
14288.82 97
14289.95 98
14291.08 122
14292.21 101
14293.34 106
14294.47 105
14295.60 88
14296.73 114
14297.86 120
14298.99 116
14300.11 104
14301.24 97
14302.37 116
14303.50 126
14304.63 96
14305.76 97
14306.89 100
14308.02 101
14309.15 98
14310.28 78
14311.41 109
14312.54 128
14313.67 111
14314.80 85
14315.93 107
14317.06 116
14318.19 96
14319.32 116
14320.45 86
14321.58 107
14322.71 105
14323.84 104
14324.97 99
14326.10 102
14327.23 102
14328.36 110
14329.49 102
14330.62 100
14331.75 104
14332.88 100
14334.01 100
14335.14 92
14336.27 84
14337.40 103
14338.53 124
14339.66 111
14340.79 101
14341.93 104
14343.06 105
14344.19 93
14345.32 102
14346.45 100
14347.58 84
14348.71 98
14349.84 85
14350.97 95
14352.11 95
14353.24 126
14354.37 126
14355.50 103
14356.63 90
14357.76 108
14358.89 101
14360.03 101
14361.16 103
14362.29 112
14363.42 101
14364.55 97
14365.68 96
14366.82 118
14367.95 97
14369.08 84
14370.21 86
14371.34 120
14372.48 107
14373.61 61
14374.74 102
14375.87 95
14377.00 81
14378.14 82
14379.27 97
14380.40 94
14381.53 112
14382.67 86
14383.80 95
14384.93 124
14386.06 102
14387.20 116
14388.33 96
14389.46 80
14390.59 73
14391.73 105
14392.86 112
14393.99 118
14395.13 80
14396.26 86
14397.39 118
14398.53 109
14399.66 105
14400.79 111
14401.92 101
14403.06 109
14404.19 117
14405.32 105
14406.46 86
14407.59 97
14408.72 117
14409.86 105
14410.99 95
14412.13 128
14413.26 135
14414.39 115
14415.53 100
14416.66 84
14417.79 115
14418.93 101
14420.06 119
14421.20 96
14422.33 104
14423.46 98
14424.60 98
14425.73 112
14426.87 102
14428.00 107
14429.14 104
14430.27 99
14431.40 103
14432.54 110
14433.67 95
14434.81 108
14435.94 114
14437.08 91
14438.21 103
14439.35 119
14440.48 114
14441.62 107
14442.75 112
14443.88 97
14445.02 126
14446.15 119
14447.29 130
14448.42 130
14449.56 86
14450.70 100
14451.83 106
14452.97 114
14454.10 99
14455.24 119
14456.37 115
14457.51 121
14458.64 101
14459.78 108
14460.91 130
14462.05 128
14463.18 113
14464.32 107
14465.46 104
14466.59 110
14467.73 103
14468.86 128
14470.00 124
14471.14 91
14472.27 106
14473.41 113
14474.54 103
14475.68 105
14476.82 99
14477.95 117
14479.09 107
14480.22 115
14481.36 89
14482.50 123
14483.63 101
14484.77 107
14485.91 101
14487.04 88
14488.18 100
14489.32 107
14490.45 133
14491.59 124
14492.73 93
14493.86 80
14495.00 97
14496.14 95
14497.27 81
14498.41 96
14499.55 93
14500.69 110
14501.82 122
14502.96 108
14504.10 84
14505.23 105
14506.37 91
14507.51 113
14508.65 91
14509.78 91
14510.92 98
14512.06 96
14513.20 112
14514.33 101
14515.47 107
14516.61 90
14517.75 111
14518.89 99
14520.02 82
14521.16 90
14522.30 97
14523.44 91
14524.57 103
14525.71 100
14526.85 89
14527.99 80
14529.13 96
14530.27 145
14531.40 94
14532.54 111
14533.68 108
14534.82 121
14535.96 129
14537.10 110
14538.23 102
14539.37 96
14540.51 101
14541.65 100
14542.79 104
14543.93 76
14545.07 96
14546.21 84
14547.35 119
14548.48 98
14549.62 92
14550.76 87
14551.90 98
14553.04 99
14554.18 88
14555.32 96
14556.46 105
14557.60 89
14558.74 87
14559.88 105
14561.02 84
14562.16 101
14563.30 87
14564.43 99
14565.57 102
14566.71 95
14567.85 109
14568.99 99
14570.13 91
14571.27 104
14572.41 96
14573.55 105
14574.69 94
14575.83 92
14576.97 99
14578.11 129
14579.25 108
14580.39 95
14581.53 83
14582.67 101
14583.81 101
14584.96 112
14586.10 108
14587.24 94
14588.38 77
14589.52 75
14590.66 122
14591.80 85
14592.94 103
14594.08 113
14595.22 104
14596.36 104
14597.50 94
14598.64 84
14599.78 75
14600.93 70
14602.07 84
14603.21 111
14604.35 95
14605.49 97
14606.63 101
14607.77 95
14608.91 87
14610.06 97
14611.20 98
14612.34 86
14613.48 96
14614.62 84
14615.76 88
14616.91 90
14618.05 97
14619.19 94
14620.33 104
14621.47 112
14622.61 95
14623.76 86
14624.90 88
14626.04 79
14627.18 85
14628.32 80
14629.47 114
14630.61 94
14631.75 97
14632.89 100
14634.04 86
14635.18 87
14636.32 102
14637.46 107
14638.61 94
14639.75 94
14640.89 91
14642.03 86
14643.18 90
14644.32 92
14645.46 78
14646.60 107
14647.75 72
14648.89 100
14650.03 95
14651.18 85
14652.32 101
14653.46 90
14654.61 90
14655.75 90
14656.89 101
14658.03 77
14659.18 126
14660.32 99
14661.46 95
14662.61 84
14663.75 88
14664.90 103
14666.04 74
14667.18 95
14668.33 88
14669.47 95
14670.61 78
14671.76 103
14672.90 94
14674.05 77
14675.19 88
14676.33 110
14677.48 94
14678.62 86
14679.77 111
14680.91 93
14682.05 80
14683.20 93
14684.34 80
14685.49 90
14686.63 91
14687.78 89
14688.92 89
14690.06 73
14691.21 98
14692.35 95
14693.50 101
14694.64 96
14695.79 101
14696.93 103
14698.08 83
14699.22 66
14700.37 80
14701.51 98
14702.66 83
14703.80 74
14704.95 79
14706.09 96
14707.24 83
14708.38 108
14709.53 103
14710.67 88
14711.82 85
14712.96 77
14714.11 79
14715.26 74
14716.40 69
14717.55 111
14718.69 112
14719.84 106
14720.98 98
14722.13 95
14723.28 102
14724.42 91
14725.57 83
14726.71 88
14727.86 121
14729.01 108
14730.15 94
14731.30 79
14732.44 74
14733.59 99
14734.74 102
14735.88 104
14737.03 79
14738.18 97
14739.32 98
14740.47 104
14741.61 83
14742.76 104
14743.91 72
14745.05 98
14746.20 111
14747.35 81
14748.49 76
14749.64 88
14750.79 106
14751.94 94
14753.08 83
14754.23 93
14755.38 96
14756.52 97
14757.67 96
14758.82 79
14759.97 85
14761.11 105
14762.26 97
14763.41 94
14764.55 85
14765.70 80
14766.85 83
14768.00 90
14769.15 68
14770.29 81
14771.44 93
14772.59 94
14773.74 111
14774.88 90
14776.03 92
14777.18 86
14778.33 97
14779.48 91
14780.62 79
14781.77 98
14782.92 94
14784.07 94
14785.22 78
14786.36 105
14787.51 90
14788.66 99
14789.81 73
14790.96 68
14792.11 88
14793.26 91
14794.40 98
14795.55 91
14796.70 93
14797.85 88
14799.00 97
14800.15 100
14801.30 90
14802.45 104
14803.59 89
14804.74 86
14805.89 94
14807.04 86
14808.19 91
14809.34 77
14810.49 79
14811.64 118
14812.79 85
14813.94 94
14815.09 100
14816.24 82
14817.39 91
14818.53 110
14819.68 89
14820.83 101
14821.98 90
14823.13 102
14824.28 105
14825.43 109
14826.58 69
14827.73 68
14828.88 108
14830.03 110
14831.18 102
14832.33 76
14833.48 106
14834.63 110
14835.78 105
14836.93 86
14838.08 94
14839.23 79
14840.38 108
14841.53 79
14842.69 89
14843.84 90
14844.99 102
14846.14 100
14847.29 83
14848.44 80
14849.59 93
14850.74 119
14851.89 103
14853.04 85
14854.19 69
14855.34 87
14856.49 109
14857.65 91
14858.80 104
14859.95 85
14861.10 86
14862.25 105
14863.40 96
14864.55 88
14865.70 94
14866.86 99
14868.01 95
14869.16 79
14870.31 88
14871.46 106
14872.61 93
14873.77 85
14874.92 92
14876.07 73
14877.22 106
14878.37 104
14879.52 96
14880.68 101
14881.83 72
14882.98 100
14884.13 109
14885.28 87
14886.44 85
14887.59 99
14888.74 95
14889.89 89
14891.05 93
14892.20 95
14893.35 98
14894.50 112
14895.66 96
14896.81 79
14897.96 65
14899.11 96
14900.27 104
14901.42 105
14902.57 88
14903.72 75
14904.88 86
14906.03 95
14907.18 83
14908.34 84
14909.49 89
14910.64 90
14911.80 87
14912.95 63
14914.10 79
14915.26 88
14916.41 76
14917.56 110
14918.72 98
14919.87 93
14921.02 82
14922.18 93
14923.33 90
14924.48 90
14925.64 84
14926.79 85
14927.94 94
14929.10 76
14930.25 82
14931.41 80
14932.56 92
14933.71 83
14934.87 91
14936.02 86
14937.18 82
14938.33 89
14939.48 95
14940.64 92
14941.79 94
14942.95 94
14944.10 116
14945.26 93
14946.41 86
14947.57 90
14948.72 77
14949.87 89
14951.03 79
14952.18 82
14953.34 84
14954.49 76
14955.65 74
14956.80 98
14957.96 82
14959.11 71
14960.27 75
14961.42 101
14962.58 79
14963.73 92
14964.89 83
14966.04 109
14967.20 80
14968.36 78
14969.51 86
14970.67 106
14971.82 76
14972.98 78
14974.13 94
14975.29 72
14976.44 80
14977.60 65
14978.76 82
14979.91 68
14981.07 63
14982.22 80
14983.38 115
14984.53 90
14985.69 76
14986.85 72
14988.00 92
14989.16 108
14990.32 90
14991.47 94
14992.63 79
14993.78 80
14994.94 104
14996.10 105
14997.25 81
14998.41 85
14999.57 96
15000.72 97
15001.88 73
15003.04 64
15004.19 67
15005.35 86
15006.51 79
15007.66 68
15008.82 75
15009.98 68
15011.13 86
15012.29 87
15013.45 95
15014.61 92
15015.76 84
15016.92 91
15018.08 105
15019.23 80
15020.39 86
15021.55 78
15022.71 89
15023.86 86
15025.02 76
15026.18 114
15027.34 94
15028.49 89
15029.65 84
15030.81 99
15031.97 70
15033.13 82
15034.28 95
15035.44 85
15036.60 76
15037.76 72
15038.92 78
15040.07 82
15041.23 71
15042.39 78
15043.55 88
15044.71 92
15045.87 101
15047.02 105
15048.18 76
15049.34 97
15050.50 76
15051.66 105
15052.82 89
15053.98 76
15055.13 81
15056.29 73
15057.45 84
15058.61 72
15059.77 87
15060.93 76
15062.09 81
15063.25 88
15064.40 97
15065.56 96
15066.72 90
15067.88 105
15069.04 79
15070.20 85
15071.36 79
15072.52 82
15073.68 75
15074.84 82
15076.00 78
15077.16 104
15078.32 103
15079.48 85
15080.64 91
15081.80 84
15082.96 87
15084.12 81
15085.28 87
15086.44 90
15087.60 88
15088.76 73
15089.92 72
15091.08 69
15092.24 81
15093.40 89
15094.56 89
15095.72 85
15096.88 110
15098.04 105
15099.20 109
15100.36 93
15101.52 71
15102.68 85
15103.84 75
15105.00 81
15106.16 83
15107.32 104
15108.48 92
15109.64 93
15110.80 82
15111.96 84
15113.13 70
15114.29 76
15115.45 110
15116.61 93
15117.77 85
15118.93 86
15120.09 74
15121.25 91
15122.42 88
15123.58 80
15124.74 94
15125.90 92
15127.06 88
15128.22 78
15129.38 74
15130.55 84
15131.71 84
15132.87 92
15134.03 98
15135.19 79
15136.35 74
15137.52 68
15138.68 81
15139.84 80
15141.00 78
15142.16 77
15143.33 74
15144.49 93
15145.65 80
15146.81 82
15147.97 60
15149.14 74
15150.30 90
15151.46 74
15152.62 67
15153.79 71
15154.95 81
15156.11 83
15157.27 107
15158.44 82
15159.60 80
15160.76 77
15161.93 81
15163.09 89
15164.25 94
15165.41 93
15166.58 85
15167.74 82
15168.90 75
15170.07 57
15171.23 93
15172.39 75
15173.56 71
15174.72 76
15175.88 72
15177.05 89
15178.21 85
15179.37 85
15180.54 92
15181.70 92
15182.86 98
15184.03 96
15185.19 70
15186.36 81
15187.52 74
15188.68 68
15189.85 67
15191.01 88
15192.17 90
15193.34 91
15194.50 87
15195.67 65
15196.83 78
15198.00 87
15199.16 79
15200.32 67
15201.49 67
15202.65 69
15203.82 76
15204.98 83
15206.15 81
15207.31 87
15208.48 74
15209.64 91
15210.80 77
15211.97 82
15213.13 81
15214.30 79
15215.46 79
15216.63 58
15217.79 66
15218.96 117
15220.12 77
15221.29 95
15222.45 64
15223.62 79
15224.78 94
15225.95 84
15227.11 60
15228.28 79
15229.45 80
15230.61 75
15231.78 97
15232.94 72
15234.11 56
15235.27 85
15236.44 87
15237.60 89
15238.77 80
15239.94 58
15241.10 82
15242.27 73
15243.43 87
15244.60 83
15245.77 88
15246.93 77
15248.10 68
15249.26 67
15250.43 95
15251.60 98
15252.76 75
15253.93 67
15255.10 72
15256.26 78
15257.43 78
15258.60 85
15259.76 69
15260.93 78
15262.10 77
15263.26 67
15264.43 77
15265.60 89
15266.76 77
15267.93 92
15269.10 77
15270.26 61
15271.43 76
15272.60 75
15273.76 91
15274.93 75
15276.10 73
15277.27 71
15278.43 73
15279.60 84
15280.77 94
15281.94 61
15283.10 74
15284.27 72
15285.44 74
15286.61 71
15287.77 76
15288.94 82
15290.11 66
15291.28 80
15292.44 77
15293.61 92
15294.78 66
15295.95 76
15297.12 71
15298.28 63
15299.45 66
15300.62 78
15301.79 76
15302.96 81
15304.12 63
15305.29 77
15306.46 80
15307.63 92
15308.80 90
15309.97 84
15311.14 106
15312.30 87
15313.47 84
15314.64 77
15315.81 79
15316.98 77
15318.15 81
15319.32 73
15320.49 89
15321.65 86
15322.82 89
15323.99 87
15325.16 83
15326.33 93
15327.50 72
15328.67 90
15329.84 73
15331.01 78
15332.18 71
15333.35 93
15334.52 93
15335.69 77
15336.85 59
15338.02 82
15339.19 78
15340.36 81
15341.53 94
15342.70 71
15343.87 95
15345.04 77
15346.21 72
15347.38 87
15348.55 91
15349.72 90
15350.89 80
15352.06 95
15353.23 79
15354.40 104
15355.57 99
15356.74 63
15357.91 91
15359.08 72
15360.25 72
15361.43 85
15362.60 85
15363.77 70
15364.94 76
15366.11 93
15367.28 77
15368.45 64
15369.62 62
15370.79 72
15371.96 65
15373.13 77
15374.30 80
15375.47 73
15376.65 68
15377.82 76
15378.99 82
15380.16 77
15381.33 70
15382.50 58
15383.67 88
15384.84 61
15386.02 83
15387.19 63
15388.36 97
15389.53 80
15390.70 74
15391.87 84
15393.04 90
15394.22 98
15395.39 80
15396.56 66
15397.73 78
15398.90 84
15400.08 60
15401.25 82
15402.42 72
15403.59 63
15404.76 95
15405.94 75
15407.11 66
15408.28 83
15409.45 83
15410.63 86
15411.80 76
15412.97 91
15414.14 86
15415.31 89
15416.49 87
15417.66 67
15418.83 83
15420.01 87
15421.18 67
15422.35 73
15423.52 67
15424.70 68
15425.87 80
15427.04 90
15428.22 77
15429.39 73
15430.56 93
15431.73 85
15432.91 71
15434.08 74
15435.25 98
15436.43 89
15437.60 77
15438.77 76
15439.95 82
15441.12 85
15442.30 101
15443.47 65
15444.64 62
15445.82 64
15446.99 72
15448.16 82
15449.34 66
15450.51 64
15451.69 82
15452.86 83
15454.03 89
15455.21 90
15456.38 64
15457.56 80
15458.73 73
15459.90 77
15461.08 69
15462.25 78
15463.43 83
15464.60 93
15465.78 78
15466.95 59
15468.12 77
15469.30 77
15470.47 67
15471.65 69
15472.82 79
15474.00 87
15475.17 81
15476.35 63
15477.52 68
15478.70 86
15479.87 92
15481.05 81
15482.22 68
15483.40 83
15484.57 77
15485.75 82
15486.92 87
15488.10 81
15489.27 74
15490.45 94
15491.62 83
15492.80 79
15493.98 70
15495.15 76
15496.33 97
15497.50 77
15498.68 90
15499.85 65
15501.03 67
15502.21 89
15503.38 78
15504.56 69
15505.73 73
15506.91 80
15508.09 101
15509.26 72
15510.44 72
15511.61 68
15512.79 100
15513.97 89
15515.14 77
15516.32 82
15517.50 73
15518.67 73
15519.85 82
15521.02 74
15522.20 66
15523.38 64
15524.55 74
15525.73 103
15526.91 88
15528.09 55
15529.26 76
15530.44 72
15531.62 79
15532.79 58
15533.97 87
15535.15 95
15536.32 72
15537.50 67
15538.68 72
15539.86 76
15541.03 81
15542.21 93
15543.39 98
15544.57 78
15545.74 92
15546.92 92
15548.10 65
15549.28 102
15550.45 77
15551.63 85
15552.81 80
15553.99 79
15555.16 72
15556.34 82
15557.52 60
15558.70 74
15559.88 80
15561.05 87
15562.23 76
15563.41 98
15564.59 91
15565.77 87
15566.95 85
15568.12 95
15569.30 99
15570.48 82
15571.66 93
15572.84 79
15574.02 95
15575.19 58
15576.37 77
15577.55 79
15578.73 98
15579.91 92
15581.09 83
15582.27 87
15583.45 83
15584.62 89
15585.80 89
15586.98 88
15588.16 59
15589.34 70
15590.52 78
15591.70 73
15592.88 67
15594.06 75
15595.24 95
15596.42 93
15597.60 72
15598.78 77
15599.96 61
15601.14 89
15602.31 91
15603.49 73
15604.67 71
15605.85 77
15607.03 96
15608.21 93
15609.39 89
15610.57 86
15611.75 96
15612.93 87
15614.11 88
15615.29 83
15616.47 94
15617.65 105
15618.83 78
15620.01 90
15621.19 82
15622.38 101
15623.56 99
15624.74 82
15625.92 79
15627.10 84
15628.28 95
15629.46 82
15630.64 63
15631.82 97
15633.00 75
15634.18 90
15635.36 81
15636.54 85
15637.72 97
15638.91 97
15640.09 99
15641.27 75
15642.45 90
15643.63 100
15644.81 93
15645.99 100
15647.17 88
15648.36 77
15649.54 90
15650.72 91
15651.90 92
15653.08 65
15654.26 70
15655.44 91
15656.63 93
15657.81 75
15658.99 69
15660.17 90
15661.35 89
15662.54 69
15663.72 83
15664.90 96
15666.08 99
15667.26 100
15668.45 81
15669.63 88
15670.81 91
15671.99 95
15673.17 90
15674.36 80
15675.54 89
15676.72 76
15677.90 102
15679.09 101
15680.27 88
15681.45 88
15682.63 111
15683.82 108
15685.00 92
15686.18 77
15687.37 102
15688.55 112
15689.73 109
15690.91 106
15692.10 112
15693.28 101
15694.46 91
15695.65 106
15696.83 89
15698.01 89
15699.20 76
15700.38 118
15701.56 102
15702.75 104
15703.93 98
15705.11 100
15706.30 113
15707.48 122
15708.66 116
15709.85 110
15711.03 96
15712.22 112
15713.40 123
15714.58 123
15715.77 131
15716.95 129
15718.14 138
15719.32 84
15720.50 101
15721.69 104
15722.87 119
15724.06 116
15725.24 108
15726.43 104
15727.61 89
15728.79 106
15729.98 91
15731.16 100
15732.35 93
15733.53 126
15734.72 102
15735.90 87
15737.09 121
15738.27 110
15739.46 108
15740.64 111
15741.83 109
15743.01 93
15744.20 95
15745.38 125
15746.57 124
15747.75 96
15748.94 118
15750.12 112
15751.31 122
15752.49 94
15753.68 118
15754.86 103
15756.05 97
15757.23 125
15758.42 125
15759.60 98
15760.79 95
15761.98 117
15763.16 102
15764.35 113
15765.53 109
15766.72 95
15767.90 107
15769.09 99
15770.28 87
15771.46 98
15772.65 105
15773.83 107
15775.02 93
15776.21 99
15777.39 101
15778.58 95
15779.77 95
15780.95 95
15782.14 89
15783.33 75
15784.51 89
15785.70 92
15786.89 99
15788.07 92
15789.26 97
15790.45 80
15791.63 94
15792.82 92
15794.01 97
15795.19 85
15796.38 95
15797.57 107
15798.75 69
15799.94 93
15801.13 100
15802.32 91
15803.50 77
15804.69 105
15805.88 98
15807.06 77
15808.25 63
15809.44 93
15810.63 97
15811.81 93
15813.00 96
15814.19 97
15815.38 97
15816.57 90
15817.75 85
15818.94 91
15820.13 87
15821.32 113
15822.50 89
15823.69 81
15824.88 79
15826.07 91
15827.26 74
15828.44 93
15829.63 86
15830.82 82
15832.01 113
15833.20 97
15834.39 80
15835.57 116
15836.76 112
15837.95 91
15839.14 84
15840.33 87
15841.52 81
15842.71 89
15843.90 79
15845.08 96
15846.27 88
15847.46 79
15848.65 99
15849.84 103
15851.03 91
15852.22 70
15853.41 78
15854.60 66
15855.79 95
15856.97 93
15858.16 90
15859.35 110
15860.54 76
15861.73 75
15862.92 97
15864.11 92
15865.30 85
15866.49 82
15867.68 80
15868.87 98
15870.06 81
15871.25 80
15872.44 88
15873.63 108
15874.82 78
15876.01 82
15877.20 111
15878.39 98
15879.58 77
15880.77 89
15881.96 88
15883.15 73
15884.34 95
15885.53 99
15886.72 87
15887.91 70
15889.10 102
15890.29 85
15891.48 96
15892.67 81
15893.86 94
15895.05 77
15896.24 72
15897.44 76
15898.63 105
15899.82 109
15901.01 93
15902.20 82
15903.39 72
15904.58 91
15905.77 95
15906.96 100
15908.15 74
15909.35 92
15910.54 72
15911.73 90
15912.92 87
15914.11 70
15915.30 81
15916.49 100
15917.69 75
15918.88 67
15920.07 93
15921.26 89
15922.45 83
15923.64 84
15924.84 84
15926.03 88
15927.22 88
15928.41 85
15929.60 95
15930.80 68
15931.99 73
15933.18 88
15934.37 97
15935.56 85
15936.76 62
15937.95 82
15939.14 71
15940.33 74
15941.53 67
15942.72 84
15943.91 74
15945.10 66
15946.30 82
15947.49 88
15948.68 75
15949.87 78
15951.07 86
15952.26 87
15953.45 94
15954.65 78
15955.84 89
15957.03 93
15958.22 76
15959.42 79
15960.61 76
15961.80 82
15963.00 73
15964.19 65
15965.38 63
15966.58 70
15967.77 74
15968.96 73
15970.16 101
15971.35 79
15972.54 77
15973.74 66
15974.93 67
15976.13 69
15977.32 90
15978.51 103
15979.71 93
15980.90 63
15982.09 81
15983.29 87
15984.48 86
15985.68 71
15986.87 77
15988.06 81
15989.26 66
15990.45 67
15991.65 76
15992.84 94
15994.04 84
15995.23 71
15996.43 68
15997.62 79
15998.81 68
16000.01 69
16001.20 70
16002.40 60
16003.59 65
16004.79 71
16005.98 73
16007.18 67
16008.37 79
16009.57 87
16010.76 86
16011.96 75
16013.15 99
16014.35 103
16015.54 76
16016.74 80
16017.93 72
16019.13 94
16020.32 93
16021.52 73
16022.72 71
16023.91 63
16025.11 74
16026.30 89
16027.50 97
16028.69 79
16029.89 76
16031.08 79
16032.28 85
16033.48 74
16034.67 64
16035.87 78
16037.06 67
16038.26 73
16039.46 84
16040.65 76
16041.85 79
16043.05 75
16044.24 75
16045.44 75
16046.63 78
16047.83 76
16049.03 81
16050.22 83
16051.42 67
16052.62 75
16053.81 74
16055.01 70
16056.21 77
16057.40 78
16058.60 55
16059.80 45
16060.99 80
16062.19 77
16063.39 64
16064.58 72
16065.78 72
16066.98 113
16068.18 79
16069.37 84
16070.57 77
16071.77 92
16072.97 77
16074.16 65
16075.36 67
16076.56 81
16077.76 77
16078.95 78
16080.15 100
16081.35 95
16082.55 76
16083.74 65
16084.94 79
16086.14 75
16087.34 66
16088.53 88
16089.73 90
16090.93 59
16092.13 71
16093.33 75
16094.53 79
16095.72 83
16096.92 66
16098.12 61
16099.32 55
16100.52 81
16101.72 76
16102.91 63
16104.11 68
16105.31 76
16106.51 83
16107.71 69
16108.91 66
16110.11 57
16111.30 85
16112.50 71
16113.70 73
16114.90 75
16116.10 76
16117.30 89
16118.50 69
16119.70 58
16120.90 80
16122.10 89
16123.29 74
16124.49 79
16125.69 69
16126.89 72
16128.09 85
16129.29 86
16130.49 74
16131.69 96
16132.89 88
16134.09 99
16135.29 62
16136.49 53
16137.69 77
16138.89 95
16140.09 83
16141.29 82
16142.49 64
16143.69 68
16144.89 91
16146.09 82
16147.29 66
16148.49 59
16149.69 83
16150.89 81
16152.09 70
16153.29 69
16154.49 66
16155.69 75
16156.89 87
16158.09 84
16159.29 58
16160.49 75
16161.69 77
16162.89 90
16164.09 72
16165.30 61
16166.50 75
16167.70 65
16168.90 76
16170.10 91
16171.30 78
16172.50 70
16173.70 106
16174.90 77
16176.10 78
16177.31 108
16178.51 87
16179.71 88
16180.91 73
16182.11 62
16183.31 68
16184.51 71
16185.72 76
16186.92 67
16188.12 74
16189.32 94
16190.52 79
16191.72 74
16192.93 79
16194.13 82
16195.33 78
16196.53 86
16197.73 91
16198.94 78
16200.14 83
16201.34 89
16202.54 81
16203.74 76
16204.95 71
16206.15 99
16207.35 86
16208.55 71
16209.76 77
16210.96 60
16212.16 73
16213.36 71
16214.57 90
16215.77 76
16216.97 65
16218.17 82
16219.38 80
16220.58 85
16221.78 76
16222.99 65
16224.19 82
16225.39 78
16226.59 57
16227.80 74
16229.00 75
16230.20 78
16231.41 63
16232.61 84
16233.81 78
16235.02 85
16236.22 73
16237.42 80
16238.63 62
16239.83 64
16241.04 74
16242.24 90
16243.44 69
16244.65 69
16245.85 75
16247.05 91
16248.26 80
16249.46 88
16250.67 64
16251.87 87
16253.07 89
16254.28 71
16255.48 74
16256.69 75
16257.89 88
16259.09 80
16260.30 72
16261.50 89
16262.71 78
16263.91 75
16265.12 66
16266.32 85
16267.53 83
16268.73 76
16269.94 86
16271.14 66
16272.34 73
16273.55 77
16274.75 95
16275.96 86
16277.16 92
16278.37 84
16279.57 64
16280.78 69
16281.98 80
16283.19 100
16284.39 68
16285.60 72
16286.81 95
16288.01 97
16289.22 83
16290.42 71
16291.63 64
16292.83 73
16294.04 70
16295.24 72
16296.45 70
16297.66 84
16298.86 93
16300.07 89
16301.27 85
16302.48 71
16303.68 65
16304.89 101
16306.10 78
16307.30 82
16308.51 75
16309.71 70
16310.92 59
16312.13 83
16313.33 76
16314.54 71
16315.75 62
16316.95 90
16318.16 80
16319.37 74
16320.57 80
16321.78 84
16322.99 74
16324.19 76
16325.40 79
16326.61 54
16327.81 79
16329.02 72
16330.23 59
16331.43 73
16332.64 61
16333.85 75
16335.05 81
16336.26 83
16337.47 80
16338.68 77
16339.88 82
16341.09 100
16342.30 84
16343.51 86
16344.71 73
16345.92 92
16347.13 82
16348.34 61
16349.54 64
16350.75 77
16351.96 70
16353.17 70
16354.37 63
16355.58 81
16356.79 78
16358.00 73
16359.21 76
16360.41 68
16361.62 50
16362.83 66
16364.04 75
16365.25 60
16366.45 71
16367.66 68
16368.87 76
16370.08 68
16371.29 82
16372.50 73
16373.71 59
16374.91 70
16376.12 50
16377.33 65
16378.54 89
16379.75 65
16380.96 63
16382.17 86
16383.38 61
16384.58 67
16385.79 74
16387.00 72
16388.21 61
16389.42 64
16390.63 64
16391.84 88
16393.05 71
16394.26 66
16395.47 73
16396.68 87
16397.89 79
16399.09 84
16400.30 68
16401.51 58
16402.72 56
16403.93 92
16405.14 72
16406.35 70
16407.56 64
16408.77 78
16409.98 90
16411.19 75
16412.40 61
16413.61 53
16414.82 86
16416.03 83
16417.24 89
16418.45 65
16419.66 63
16420.87 76
16422.08 90
16423.29 63
16424.50 73
16425.71 88
16426.92 91
16428.14 106
16429.35 90
16430.56 69
16431.77 96
16432.98 95
16434.19 87
16435.40 68
16436.61 79
16437.82 61
16439.03 85
16440.24 83
16441.45 67
16442.67 77
16443.88 90
16445.09 88
16446.30 67
16447.51 70
16448.72 76
16449.93 83
16451.14 96
16452.36 84
16453.57 60
16454.78 66
16455.99 80
16457.20 84
16458.41 71
16459.63 79
16460.84 61
16462.05 74
16463.26 85
16464.47 72
16465.68 79
16466.90 101
16468.11 90
16469.32 62
16470.53 68
16471.74 69
16472.96 79
16474.17 80
16475.38 68
16476.59 85
16477.81 83
16479.02 83
16480.23 71
16481.44 63
16482.66 71
16483.87 69
16485.08 82
16486.29 66
16487.51 76
16488.72 70
16489.93 71
16491.15 65
16492.36 80
16493.57 79
16494.78 72
16496.00 66
16497.21 57
16498.42 70
16499.64 70
16500.85 78
16502.06 80
16503.28 66
16504.49 69
16505.70 67
16506.92 81
16508.13 83
16509.34 59
16510.56 63
16511.77 66
16512.98 75
16514.20 65
16515.41 73
16516.63 68
16517.84 77
16519.05 67
16520.27 69
16521.48 72
16522.70 75
16523.91 62
16525.12 76
16526.34 51
16527.55 75
16528.77 59
16529.98 67
16531.20 65
16532.41 68
16533.62 85
16534.84 99
16536.05 85
16537.27 86
16538.48 71
16539.70 72
16540.91 91
16542.13 72
16543.34 61
16544.56 73
16545.77 74
16546.99 63
16548.20 70
16549.42 78
16550.63 76
16551.85 69
16553.06 69
16554.28 70
16555.49 66
16556.71 76
16557.92 88
16559.14 74
16560.35 69
16561.57 61
16562.78 74
16564.00 82
16565.21 73
16566.43 68
16567.65 73
16568.86 95
16570.08 62
16571.29 60
16572.51 60
16573.73 73
16574.94 51
16576.16 70
16577.37 82
16578.59 109
16579.81 82
16581.02 69
16582.24 58
16583.45 64
16584.67 77
16585.89 80
16587.10 61
16588.32 58
16589.54 64
16590.75 52
16591.97 72
16593.19 61
16594.40 57
16595.62 62
16596.84 65
16598.05 66
16599.27 67
16600.49 71
16601.70 76
16602.92 75
16604.14 47
16605.35 71
16606.57 62
16607.79 112
16609.01 85
16610.22 69
16611.44 58
16612.66 80
16613.88 82
16615.09 87
16616.31 56
16617.53 61
16618.75 72
16619.96 69
16621.18 61
16622.40 64
16623.62 75
16624.83 77
16626.05 80
16627.27 76
16628.49 68
16629.71 71
16630.92 70
16632.14 55
16633.36 74
16634.58 68
16635.80 100
16637.01 70
16638.23 71
16639.45 76
16640.67 69
16641.89 83
16643.11 93
16644.32 66
16645.54 71
16646.76 77
16647.98 68
16649.20 73
16650.42 62
16651.64 68
16652.86 72
16654.07 65
16655.29 81
16656.51 69
16657.73 61
16658.95 66
16660.17 79
16661.39 78
16662.61 83
16663.83 55
16665.05 54
16666.27 68
16667.48 64
16668.70 59
16669.92 78
16671.14 65
16672.36 64
16673.58 67
16674.80 77
16676.02 75
16677.24 75
16678.46 79
16679.68 76
16680.90 63
16682.12 70
16683.34 72
16684.56 70
16685.78 68
16687.00 67
16688.22 58
16689.44 54
16690.66 85
16691.88 77
16693.10 55
16694.32 59
16695.54 74
16696.76 74
16697.98 79
16699.20 85
16700.42 71
16701.64 78
16702.87 66
16704.09 70
16705.31 60
16706.53 96
16707.75 84
16708.97 89
16710.19 57
16711.41 47
16712.63 70
16713.85 62
16715.07 72
16716.30 64
16717.52 79
16718.74 69
16719.96 82
16721.18 65
16722.40 78
16723.62 71
16724.85 70
16726.07 88
16727.29 71
16728.51 74
16729.73 64
16730.95 60
16732.17 63
16733.40 55
16734.62 72
16735.84 75
16737.06 76
16738.28 62
16739.51 57
16740.73 75
16741.95 90
16743.17 86
16744.39 56
16745.62 68
16746.84 66
16748.06 71
16749.28 71
16750.51 72
16751.73 53
16752.95 69
16754.17 71
16755.40 61
16756.62 51
16757.84 65
16759.06 75
16760.29 87
16761.51 84
16762.73 66
16763.96 84
16765.18 76
16766.40 58
16767.62 52
16768.85 77
16770.07 64
16771.29 68
16772.52 88
16773.74 61
16774.96 59
16776.19 50
16777.41 71
16778.63 65
16779.86 63
16781.08 77
16782.30 86
16783.53 64
16784.75 72
16785.97 60
16787.20 72
16788.42 81
16789.65 62
16790.87 74
16792.09 62
16793.32 55
16794.54 65
16795.77 68
16796.99 78
16798.21 72
16799.44 60
16800.66 68
16801.89 71
16803.11 71
16804.34 57
16805.56 64
16806.78 64
16808.01 59
16809.23 82
16810.46 61
16811.68 51
16812.91 62
16814.13 76
16815.36 75
16816.58 75
16817.81 71
16819.03 66
16820.26 58
16821.48 51
16822.71 80
16823.93 75
16825.16 76
16826.38 77
16827.61 68
16828.83 62
16830.06 69
16831.28 64
16832.51 72
16833.73 48
16834.96 94
16836.19 74
16837.41 87
16838.64 54
16839.86 64
16841.09 65
16842.31 75
16843.54 71
16844.76 65
16845.99 71
16847.22 77
16848.44 66
16849.67 83
16850.89 79
16852.12 58
16853.35 66
16854.57 64
16855.80 64
16857.03 58
16858.25 78
16859.48 72
16860.71 82
16861.93 64
16863.16 77
16864.38 93
16865.61 97
16866.84 76
16868.06 74
16869.29 79
16870.52 64
16871.74 82
16872.97 81
16874.20 72
16875.43 65
16876.65 90
16877.88 85
16879.11 75
16880.33 78
16881.56 61
16882.79 84
16884.02 88
16885.24 60
16886.47 89
16887.70 91
16888.93 72
16890.15 84
16891.38 76
16892.61 85
16893.84 59
16895.06 61
16896.29 64
16897.52 77
16898.75 65
16899.97 58
16901.20 81
16902.43 81
16903.66 78
16904.89 74
16906.11 71
16907.34 65
16908.57 54
16909.80 52
16911.03 59
16912.26 63
16913.48 61
16914.71 62
16915.94 71
16917.17 62
16918.40 62
16919.63 74
16920.85 66
16922.08 61
16923.31 73
16924.54 75
16925.77 54
16927.00 76
16928.23 73
16929.46 88
16930.69 79
16931.91 58
16933.14 66
16934.37 61
16935.60 77
16936.83 65
16938.06 69
16939.29 57
16940.52 56
16941.75 69
16942.98 63
16944.21 52
16945.44 58
16946.67 64
16947.90 50
16949.13 70
16950.35 63
16951.58 55
16952.81 71
16954.04 59
16955.27 60
16956.50 59
16957.73 64
16958.96 70
16960.19 60
16961.42 73
16962.65 61
16963.88 71
16965.11 75
16966.34 94
16967.58 67
16968.81 71
16970.04 79
16971.27 65
16972.50 52
16973.73 57
16974.96 69
16976.19 51
16977.42 78
16978.65 68
16979.88 72
16981.11 76
16982.34 66
16983.57 56
16984.80 70
16986.04 71
16987.27 69
16988.50 58
16989.73 75
16990.96 56
16992.19 78
16993.42 57
16994.65 69
16995.88 69
16997.12 66
16998.35 71
16999.58 63
17000.81 63
17002.04 49
17003.27 75
17004.51 56
17005.74 42
17006.97 58
17008.20 72
17009.43 60
17010.66 66
17011.90 62
17013.13 52
17014.36 67
17015.59 71
17016.82 85
17018.06 61
17019.29 73
17020.52 85
17021.75 67
17022.99 66
17024.22 59
17025.45 80
17026.68 55
17027.92 55
17029.15 69
17030.38 68
17031.61 75
17032.85 77
17034.08 79
17035.31 70
17036.54 59
17037.78 61
17039.01 71
17040.24 70
17041.48 67
17042.71 55
17043.94 77
17045.18 71
17046.41 52
17047.64 60
17048.88 69
17050.11 69
17051.34 63
17052.58 66
17053.81 61
17055.04 76
17056.28 71
17057.51 61
17058.74 67
17059.98 71
17061.21 81
17062.44 68
17063.68 57
17064.91 62
17066.15 59
17067.38 66
17068.61 63
17069.85 69
17071.08 52
17072.32 49
17073.55 69
17074.78 48
17076.02 63
17077.25 72
17078.49 65
17079.72 53
17080.96 67
17082.19 58
17083.42 59
17084.66 48
17085.89 69
17087.13 69
17088.36 48
17089.60 71
17090.83 72
17092.07 68
17093.30 72
17094.54 61
17095.77 68
17097.01 55
17098.24 64
17099.48 63
17100.71 52
17101.95 54
17103.18 73
17104.42 73
17105.65 66
17106.89 68
17108.12 65
17109.36 73
17110.60 65
17111.83 62
17113.07 74
17114.30 61
17115.54 67
17116.77 55
17118.01 71
17119.25 71
17120.48 60
17121.72 62
17122.95 59
17124.19 75
17125.43 67
17126.66 68
17127.90 57
17129.13 56
17130.37 75
17131.61 58
17132.84 60
17134.08 58
17135.32 62
17136.55 75
17137.79 58
17139.02 61
17140.26 51
17141.50 74
17142.73 67
17143.97 56
17145.21 72
17146.44 61
17147.68 58
17148.92 68
17150.16 56
17151.39 68
17152.63 57
17153.87 59
17155.10 94
17156.34 65
17157.58 53
17158.82 64
17160.05 70
17161.29 59
17162.53 59
17163.76 79
17165.00 60
17166.24 55
17167.48 57
17168.72 62
17169.95 60
17171.19 55
17172.43 45
17173.67 77
17174.90 52
17176.14 65
17177.38 77
17178.62 57
17179.86 60
17181.09 60
17182.33 57
17183.57 65
17184.81 45
17186.05 66
17187.28 54
17188.52 70
17189.76 68
17191.00 50
17192.24 60
17193.48 57
17194.72 51
17195.95 47
17197.19 50
17198.43 48
17199.67 49
17200.91 54
17202.15 62
17203.39 56
17204.63 57
17205.86 60
17207.10 69
17208.34 67
17209.58 65
17210.82 48
17212.06 62
17213.30 58
17214.54 69
17215.78 64
17217.02 52
17218.26 66
17219.50 56
17220.74 73
17221.97 62
17223.21 63
17224.45 68
17225.69 66
17226.93 57
17228.17 44
17229.41 58
17230.65 66
17231.89 81
17233.13 63
17234.37 40
17235.61 61
17236.85 69
17238.09 72
17239.33 76
17240.57 67
17241.81 48
17243.05 51
17244.29 59
17245.53 46
17246.77 41
17248.02 69
17249.26 52
17250.50 67
17251.74 61
17252.98 58
17254.22 60
17255.46 59
17256.70 46
17257.94 49
17259.18 50
17260.42 54
17261.66 55
17262.90 68
17264.15 51
17265.39 34
17266.63 76
17267.87 58
17269.11 57
17270.35 52
17271.59 60
17272.83 62
17274.08 60
17275.32 65
17276.56 70
17277.80 57
17279.04 72
17280.28 66
17281.52 83
17282.77 81
17284.01 63
17285.25 88
17286.49 59
17287.73 64
17288.98 67
17290.22 77
17291.46 60
17292.70 66
17293.94 64
17295.19 62
17296.43 53
17297.67 59
17298.91 64
17300.16 58
17301.40 51
17302.64 66
17303.88 75
17305.13 61
17306.37 67
17307.61 62
17308.85 62
17310.10 61
17311.34 65
17312.58 48
17313.82 77
17315.07 36
17316.31 43
17317.55 54
17318.80 58
17320.04 54
17321.28 76
17322.53 72
17323.77 54
17325.01 68
17326.26 63
17327.50 50
17328.74 59
17329.99 50
17331.23 65
17332.47 61
17333.72 42
17334.96 45
17336.20 48
17337.45 59
17338.69 51
17339.93 55
17341.18 48
17342.42 41
17343.67 59
17344.91 61
17346.15 64
17347.40 57
17348.64 42
17349.89 46
17351.13 66
17352.37 54
17353.62 73
17354.86 67
17356.11 82
17357.35 60
17358.60 59
17359.84 75
17361.09 63
17362.33 50
17363.57 47
17364.82 68
17366.06 60
17367.31 56
17368.55 56
17369.80 82
17371.04 49
17372.29 70
17373.53 78
17374.78 71
17376.02 55
17377.27 58
17378.51 57
17379.76 58
17381.00 60
17382.25 54
17383.50 71
17384.74 61
17385.99 59
17387.23 55
17388.48 68
17389.72 46
17390.97 56
17392.21 61
17393.46 69
17394.71 49
17395.95 81
17397.20 78
17398.44 52
17399.69 58
17400.93 64
17402.18 52
17403.43 70
17404.67 62
17405.92 49
17407.17 77
17408.41 45
17409.66 76
17410.90 79
17412.15 62
17413.40 59
17414.64 72
17415.89 76
17417.14 70
17418.38 66
17419.63 60
17420.88 65
17422.12 61
17423.37 54
17424.62 59
17425.86 73
17427.11 56
17428.36 74
17429.60 62
17430.85 42
17432.10 52
17433.35 65
17434.59 53
17435.84 59
17437.09 65
17438.33 58
17439.58 76
17440.83 54
17442.08 55
17443.32 48
17444.57 65
17445.82 62
17447.07 58
17448.32 53
17449.56 50
17450.81 51
17452.06 70
17453.31 63
17454.55 46
17455.80 81
17457.05 64
17458.30 56
17459.55 44
17460.79 75
17462.04 59
17463.29 57
17464.54 45
17465.79 67
17467.04 79
17468.28 67
17469.53 46
17470.78 52
17472.03 63
17473.28 47
17474.53 75
17475.78 58
17477.02 67
17478.27 50
17479.52 71
17480.77 75
17482.02 59
17483.27 50
17484.52 87
17485.77 61
17487.02 60
17488.26 46
17489.51 70
17490.76 62
17492.01 52
17493.26 57
17494.51 52
17495.76 57
17497.01 52
17498.26 66
17499.51 60
17500.76 55
17502.01 69
17503.26 68
17504.51 45
17505.76 52
17507.01 65
17508.26 64
17509.51 42
17510.76 66
17512.01 85
17513.26 56
17514.51 52
17515.76 42
17517.01 57
17518.26 47
17519.51 66
17520.76 50
17522.01 48
17523.26 50
17524.51 46
17525.76 54
17527.01 61
17528.26 53
17529.51 55
17530.76 76
17532.01 66
17533.26 50
17534.51 52
17535.76 68
17537.01 63
17538.27 56
17539.52 49
17540.77 57
17542.02 57
17543.27 64
17544.52 51
17545.77 60
17547.02 65
17548.27 74
17549.53 75
17550.78 31
17552.03 45
17553.28 52
17554.53 59
17555.78 47
17557.03 43
17558.29 46
17559.54 53
17560.79 62
17562.04 75
17563.29 86
17564.54 68
17565.80 65
17567.05 63
17568.30 61
17569.55 71
17570.80 61
17572.06 63
17573.31 56
17574.56 62
17575.81 49
17577.07 55
17578.32 55
17579.57 61
17580.82 53
17582.08 44
17583.33 55
17584.58 43
17585.83 58
17587.09 59
17588.34 53
17589.59 47
17590.84 42
17592.10 58
17593.35 63
17594.60 63
17595.86 63
17597.11 65
17598.36 57
17599.61 68
17600.87 53
17602.12 52
17603.37 46
17604.63 56
17605.88 68
17607.13 62
17608.39 56
17609.64 67
17610.89 64
17612.15 66
17613.40 68
17614.66 64
17615.91 72
17617.16 56
17618.42 56
17619.67 60
17620.92 56
17622.18 63
17623.43 73
17624.69 61
17625.94 54
17627.19 61
17628.45 59
17629.70 62
17630.96 58
17632.21 78
17633.47 84
17634.72 65
17635.97 39
17637.23 67
17638.48 57
17639.74 66
17640.99 56
17642.25 65
17643.50 65
17644.76 71
17646.01 47
17647.27 82
17648.52 79
17649.78 60
17651.03 72
17652.28 64
17653.54 55
17654.80 64
17656.05 58
17657.31 52
17658.56 53
17659.82 64
17661.07 58
17662.33 56
17663.58 55
17664.84 44
17666.09 54
17667.35 49
17668.60 48
17669.86 58
17671.11 54
17672.37 49
17673.63 68
17674.88 69
17676.14 53
17677.39 54
17678.65 58
17679.91 57
17681.16 53
17682.42 57
17683.67 71
17684.93 73
17686.19 67
17687.44 59
17688.70 48
17689.95 59
17691.21 73
17692.47 58
17693.72 65
17694.98 57
17696.24 71
17697.49 63
17698.75 56
17700.01 48
17701.26 42
17702.52 61
17703.78 78
17705.03 47
17706.29 51
17707.55 50
17708.81 51
17710.06 51
17711.32 69
17712.58 63
17713.83 60
17715.09 53
17716.35 68
17717.61 60
17718.86 58
17720.12 58
17721.38 74
17722.63 65
17723.89 48
17725.15 56
17726.41 49
17727.67 68
17728.92 53
17730.18 71
17731.44 58
17732.70 60
17733.95 59
17735.21 62
17736.47 60
17737.73 55
17738.99 45
17740.24 57
17741.50 63
17742.76 57
17744.02 56
17745.28 63
17746.54 77
17747.79 45
17749.05 56
17750.31 84
17751.57 69
17752.83 70
17754.09 69
17755.35 45
17756.60 67
17757.86 67
17759.12 63
17760.38 44
17761.64 51
17762.90 73
17764.16 65
17765.42 70
17766.67 46
17767.93 81
17769.19 96
17770.45 68
17771.71 55
17772.97 51
17774.23 45
17775.49 61
17776.75 69
17778.01 69
17779.27 62
17780.53 62
17781.79 78
17783.05 63
17784.31 63
17785.57 53
17786.83 58
17788.09 72
17789.35 55
17790.61 46
17791.87 64
17793.13 60
17794.39 54
17795.65 61
17796.91 61
17798.17 57
17799.43 67
17800.69 65
17801.95 57
17803.21 50
17804.47 50
17805.73 64
17806.99 68
17808.25 47
17809.51 51
17810.77 55
17812.03 68
17813.29 52
17814.55 48
17815.81 44
17817.07 56
17818.33 52
17819.60 46
17820.86 67
17822.12 38
17823.38 67
17824.64 68
17825.90 60
17827.16 43
17828.42 49
17829.68 55
17830.95 45
17832.21 45
17833.47 65
17834.73 65
17835.99 62
17837.25 52
17838.51 44
17839.78 58
17841.04 41
17842.30 67
17843.56 57
17844.82 56
17846.08 52
17847.35 50
17848.61 59
17849.87 35
17851.13 42
17852.39 57
17853.66 60
17854.92 60
17856.18 49
17857.44 58
17858.71 60
17859.97 64
17861.23 51
17862.49 62
17863.76 48
17865.02 62
17866.28 46
17867.54 47
17868.81 57
17870.07 42
17871.33 74
17872.59 72
17873.86 50
17875.12 42
17876.38 71
17877.65 71
17878.91 47
17880.17 49
17881.44 56
17882.70 49
17883.96 58
17885.22 66
17886.49 61
17887.75 42
17889.01 68
17890.28 65
17891.54 70
17892.81 58
17894.07 53
17895.33 64
17896.60 46
17897.86 51
17899.12 67
17900.39 77
17901.65 57
17902.92 55
17904.18 46
17905.44 61
17906.71 34
17907.97 56
17909.24 47
17910.50 56
17911.76 42
17913.03 48
17914.29 49
17915.56 58
17916.82 45
17918.09 51
17919.35 47
17920.61 45
17921.88 62
17923.14 48
17924.41 49
17925.67 44
17926.94 52
17928.20 64
17929.47 69
17930.73 48
17932.00 72
17933.26 55
17934.53 53
17935.79 47
17937.06 57
17938.32 41
17939.59 62
17940.85 64
17942.12 32
17943.38 64
17944.65 50
17945.91 65
17947.18 59
17948.44 55
17949.71 49
17950.98 46
17952.24 58
17953.51 80
17954.77 52
17956.04 58
17957.30 45
17958.57 35
17959.84 53
17961.10 48
17962.37 56
17963.63 57
17964.90 76
17966.17 60
17967.43 54
17968.70 53
17969.96 51
17971.23 50
17972.50 44
17973.76 53
17975.03 49
17976.30 56
17977.56 53
17978.83 54
17980.10 45
17981.36 63
17982.63 53
17983.90 65
17985.16 54
17986.43 47
17987.70 65
17988.96 44
17990.23 56
17991.50 60
17992.76 66
17994.03 67
17995.30 65
17996.57 46
17997.83 50
17999.10 53
18000.37 61
18001.64 59
18002.90 60
18004.17 58
18005.44 45
18006.71 70
18007.97 65
18009.24 64
18010.51 45
18011.78 51
18013.04 61
18014.31 48
18015.58 36
18016.85 47
18018.12 49
18019.38 68
18020.65 52
18021.92 54
18023.19 33
18024.46 52
18025.72 66
18026.99 58
18028.26 60
18029.53 58
18030.80 60
18032.07 55
18033.33 62
18034.60 35
18035.87 58
18037.14 60
18038.41 53
18039.68 36
18040.95 56
18042.22 50
18043.48 50
18044.75 36
18046.02 68
18047.29 51
18048.56 69
18049.83 55
18051.10 55
18052.37 38
18053.64 50
18054.91 64
18056.17 56
18057.44 53
18058.71 58
18059.98 64
18061.25 53
18062.52 51
18063.79 64
18065.06 61
18066.33 66
18067.60 54
18068.87 55
18070.14 55
18071.41 62
18072.68 57
18073.95 66
18075.22 60
18076.49 56
18077.76 70
18079.03 57
18080.30 53
18081.57 63
18082.84 56
18084.11 63
18085.38 70
18086.65 60
18087.92 68
18089.19 50
18090.46 52
18091.73 51
18093.00 59
18094.27 51
18095.55 73
18096.82 54
18098.09 62
18099.36 57
18100.63 54
18101.90 60
18103.17 53
18104.44 58
18105.71 57
18106.98 61
18108.25 59
18109.53 53
18110.80 55
18112.07 72
18113.34 78
18114.61 74
18115.88 60
18117.15 55
18118.43 37
18119.70 50
18120.97 46
18122.24 81
18123.51 58
18124.78 58
18126.05 56
18127.33 64
18128.60 67
18129.87 51
18131.14 61
18132.41 68
18133.69 83
18134.96 75
18136.23 65
18137.50 65
18138.77 79
18140.05 64
18141.32 57
18142.59 47
18143.86 61
18145.14 73
18146.41 50
18147.68 67
18148.95 45
18150.23 58
18151.50 62
18152.77 56
18154.04 62
18155.32 55
18156.59 49
18157.86 77
18159.14 59
18160.41 53
18161.68 46
18162.96 60
18164.23 50
18165.50 63
18166.77 63
18168.05 61
18169.32 72
18170.59 55
18171.87 60
18173.14 53
18174.41 49
18175.69 59
18176.96 60
18178.24 55
18179.51 59
18180.78 66
18182.06 63
18183.33 59
18184.60 57
18185.88 50
18187.15 63
18188.43 46
18189.70 64
18190.97 53
18192.25 51
18193.52 59
18194.80 45
18196.07 55
18197.34 45
18198.62 46
18199.89 49
18201.17 56
18202.44 59
18203.72 54
18204.99 67
18206.27 53
18207.54 52
18208.82 55
18210.09 58
18211.36 53
18212.64 52
18213.91 56
18215.19 59
18216.46 52
18217.74 50
18219.01 50
18220.29 57
18221.56 49
18222.84 50
18224.11 44
18225.39 50
18226.67 69
18227.94 62
18229.22 56
18230.49 59
18231.77 57
18233.04 44
18234.32 49
18235.59 62
18236.87 64
18238.14 49
18239.42 52
18240.70 46
18241.97 43
18243.25 45
18244.52 44
18245.80 62
18247.08 58
18248.35 57
18249.63 46
18250.90 47
18252.18 59
18253.46 63
18254.73 51
18256.01 48
18257.29 57
18258.56 53
18259.84 48
18261.11 49
18262.39 51
18263.67 29
18264.94 57
18266.22 51
18267.50 56
18268.77 41
18270.05 46
18271.33 45
18272.61 52
18273.88 38
18275.16 50
18276.44 37
18277.71 78
18278.99 55
18280.27 56
18281.54 55
18282.82 56
18284.10 49
18285.38 50
18286.65 54
18287.93 37
18289.21 64
18290.49 38
18291.76 65
18293.04 53
18294.32 71
18295.60 54
18296.88 40
18298.15 40
18299.43 52
18300.71 43
18301.99 46
18303.26 54
18304.54 71
18305.82 51
18307.10 51
18308.38 46
18309.66 57
18310.93 52
18312.21 55
18313.49 54
18314.77 57
18316.05 52
18317.33 48
18318.60 62
18319.88 40
18321.16 48
18322.44 61
18323.72 59
18325.00 62
18326.28 49
18327.55 51
18328.83 42
18330.11 69
18331.39 63
18332.67 63
18333.95 48
18335.23 61
18336.51 55
18337.79 56
18339.07 58
18340.35 56
18341.62 51
18342.90 62
18344.18 56
18345.46 46
18346.74 65
18348.02 43
18349.30 50
18350.58 44
18351.86 39
18353.14 67
18354.42 39
18355.70 56
18356.98 45
18358.26 55
18359.54 53
18360.82 54
18362.10 64
18363.38 48
18364.66 61
18365.94 56
18367.22 52
18368.50 63
18369.78 53
18371.06 64
18372.34 46
18373.62 63
18374.90 55
18376.18 62
18377.46 66
18378.74 50
18380.03 56
18381.31 55
18382.59 47
18383.87 52
18385.15 61
18386.43 54
18387.71 61
18388.99 43
18390.27 49
18391.55 48
18392.83 49
18394.12 48
18395.40 57
18396.68 59
18397.96 40
18399.24 58
18400.52 55
18401.80 61
18403.08 49
18404.37 50
18405.65 45
18406.93 57
18408.21 49
18409.49 56
18410.77 52
18412.06 55
18413.34 46
18414.62 63
18415.90 58
18417.18 61
18418.47 67
18419.75 74
18421.03 59
18422.31 64
18423.59 62
18424.88 53
18426.16 61
18427.44 49
18428.72 64
18430.01 49
18431.29 53
18432.57 53
18433.85 55
18435.14 48
18436.42 48
18437.70 52
18438.98 54
18440.27 56
18441.55 56
18442.83 46
18444.12 51
18445.40 54
18446.68 60
18447.96 60
18449.25 54
18450.53 58
18451.81 47
18453.10 67
18454.38 60
18455.66 52
18456.95 55
18458.23 53
18459.51 51
18460.80 42
18462.08 53
18463.36 53
18464.65 72
18465.93 65
18467.22 53
18468.50 51
18469.78 47
18471.07 48
18472.35 71
18473.63 55
18474.92 54
18476.20 61
18477.49 52
18478.77 49
18480.05 57
18481.34 53
18482.62 53
18483.91 43
18485.19 48
18486.48 50
18487.76 45
18489.04 60
18490.33 77
18491.61 69
18492.90 46
18494.18 46
18495.47 60
18496.75 62
18498.04 73
18499.32 43
18500.61 55
18501.89 43
18503.18 41
18504.46 54
18505.75 72
18507.03 54
18508.32 48
18509.60 70
18510.89 54
18512.17 45
18513.46 47
18514.74 58
18516.03 60
18517.31 58
18518.60 47
18519.89 48
18521.17 49
18522.46 63
18523.74 60
18525.03 61
18526.31 33
18527.60 48
18528.89 48
18530.17 47
18531.46 30
18532.74 53
18534.03 58
18535.32 56
18536.60 64
18537.89 54
18539.17 69
18540.46 56
18541.75 57
18543.03 50
18544.32 48
18545.61 51
18546.89 57
18548.18 55
18549.47 59
18550.75 57
18552.04 56
18553.33 56
18554.61 44
18555.90 44
18557.19 31
18558.47 54
18559.76 60
18561.05 62
18562.33 51
18563.62 59
18564.91 64
18566.19 49
18567.48 66
18568.77 54
18570.06 48
18571.34 64
18572.63 70
18573.92 56
18575.21 71
18576.49 61
18577.78 46
18579.07 59
18580.36 55
18581.64 49
18582.93 69
18584.22 54
18585.51 51
18586.80 49
18588.08 49
18589.37 51
18590.66 61
18591.95 60
18593.24 64
18594.52 64
18595.81 64
18597.10 54
18598.39 54
18599.68 48
18600.96 57
18602.25 62
18603.54 46
18604.83 56
18606.12 56
18607.41 52
18608.70 53
18609.98 48
18611.27 59
18612.56 63
18613.85 58
18615.14 50
18616.43 62
18617.72 49
18619.01 52
18620.30 66
18621.58 57
18622.87 42
18624.16 62
18625.45 46
18626.74 59
18628.03 55
18629.32 60
18630.61 62
18631.90 57
18633.19 51
18634.48 51
18635.77 54
18637.06 47
18638.35 60
18639.64 51
18640.93 61
18642.22 53
18643.51 48
18644.80 48
18646.09 40
18647.38 46
18648.67 61
18649.96 65
18651.25 48
18652.54 46
18653.83 47
18655.12 51
18656.41 47
18657.70 38
18658.99 60
18660.28 72
18661.57 60
18662.86 50
18664.15 73
18665.44 77
18666.73 58
18668.02 39
18669.31 45
18670.60 47
18671.89 49
18673.18 62
18674.48 34
18675.77 55
18677.06 44
18678.35 57
18679.64 61
18680.93 41
18682.22 55
18683.51 58
18684.80 47
18686.10 39
18687.39 62
18688.68 76
18689.97 53
18691.26 45
18692.55 45
18693.84 70
18695.14 56
18696.43 46
18697.72 57
18699.01 51
18700.30 57
18701.60 53
18702.89 48
18704.18 46
18705.47 43
18706.76 64
18708.06 63
18709.35 51
18710.64 44
18711.93 59
18713.22 58
18714.52 69
18715.81 44
18717.10 62
18718.39 59
18719.69 56
18720.98 62
18722.27 57
18723.56 66
18724.86 55
18726.15 53
18727.44 53
18728.73 50
18730.03 60
18731.32 70
18732.61 55
18733.91 65
18735.20 66
18736.49 55
18737.79 65
18739.08 56
18740.37 50
18741.66 52
18742.96 42
18744.25 38
18745.54 45
18746.84 46
18748.13 49
18749.43 60
18750.72 60
18752.01 33
18753.31 41
18754.60 57
18755.89 54
18757.19 54
18758.48 42
18759.77 54
18761.07 51
18762.36 63
18763.66 55
18764.95 38
18766.24 43
18767.54 47
18768.83 51
18770.13 50
18771.42 46
18772.72 46
18774.01 53
18775.30 60
18776.60 51
18777.89 61
18779.19 62
18780.48 41
18781.78 56
18783.07 52
18784.37 42
18785.66 60
18786.96 65
18788.25 42
18789.55 50
18790.84 56
18792.14 50
18793.43 63
18794.73 54
18796.02 55
18797.32 52
18798.61 54
18799.91 65
18801.20 40
18802.50 51
18803.79 57
18805.09 49
18806.38 41
18807.68 41
18808.97 54
18810.27 59
18811.57 47
18812.86 51
18814.16 45
18815.45 67
18816.75 58
18818.05 53
18819.34 40
18820.64 38
18821.93 42
18823.23 51
18824.53 64
18825.82 33
18827.12 47
18828.41 50
18829.71 51
18831.01 31
18832.30 32
18833.60 47
18834.90 49
18836.19 48
18837.49 61
18838.79 44
18840.08 57
18841.38 37
18842.68 51
18843.97 42
18845.27 45
18846.57 67
18847.86 57
18849.16 63
18850.46 45
18851.75 48
18853.05 50
18854.35 52
18855.65 57
18856.94 59
18858.24 53
18859.54 38
18860.83 50
18862.13 48
18863.43 48
18864.73 46
18866.02 46
18867.32 54
18868.62 45
18869.92 54
18871.21 46
18872.51 40
18873.81 56
18875.11 47
18876.41 77
18877.70 50
18879.00 37
18880.30 60
18881.60 48
18882.90 61
18884.19 63
18885.49 62
18886.79 56
18888.09 59
18889.39 57
18890.69 52
18891.98 52
18893.28 56
18894.58 45
18895.88 58
18897.18 29
18898.48 45
18899.78 52
18901.07 64
18902.37 58
18903.67 43
18904.97 41
18906.27 39
18907.57 57
18908.87 41
18910.17 54
18911.47 54
18912.77 55
18914.06 48
18915.36 48
18916.66 48
18917.96 50
18919.26 55
18920.56 44
18921.86 42
18923.16 47
18924.46 49
18925.76 55
18927.06 49
18928.36 49
18929.66 45
18930.96 46
18932.26 39
18933.56 47
18934.86 59
18936.16 57
18937.46 54
18938.76 47
18940.06 45
18941.36 46
18942.66 64
18943.96 57
18945.26 51
18946.56 55
18947.86 43
18949.16 60
18950.46 29
18951.76 32
18953.06 44
18954.36 65
18955.66 57
18956.96 43
18958.26 50
18959.56 49
18960.87 50
18962.17 55
18963.47 37
18964.77 40
18966.07 51
18967.37 50
18968.67 45
18969.97 40
18971.27 56
18972.57 48
18973.88 56
18975.18 37
18976.48 41
18977.78 46
18979.08 44
18980.38 42
18981.68 44
18982.99 50
18984.29 52
18985.59 53
18986.89 46
18988.19 56
18989.49 53
18990.80 49
18992.10 64
18993.40 55
18994.70 40
18996.00 52
18997.31 58
18998.61 61
18999.91 44
19001.21 48
19002.51 43
19003.82 45
19005.12 46
19006.42 42
19007.72 45
19009.03 59
19010.33 54
19011.63 51
19012.93 59
19014.24 125
19015.54 87
19016.84 59
19018.15 49
19019.45 45
19020.75 57
19022.05 47
19023.36 50
19024.66 45
19025.96 61
19027.27 46
19028.57 43
19029.87 53
19031.18 61
19032.48 55
19033.78 48
19035.09 72
19036.39 60
19037.69 47
19039.00 48
19040.30 54
19041.60 52
19042.91 36
19044.21 39
19045.51 67
19046.82 60
19048.12 43
19049.43 50
19050.73 56
19052.03 60
19053.34 39
19054.64 33
19055.95 37
19057.25 60
19058.55 54
19059.86 56
19061.16 41
19062.47 45
19063.77 57
19065.08 61
19066.38 44
19067.68 44
19068.99 50
19070.29 41
19071.60 53
19072.90 55
19074.21 51
19075.51 66
19076.82 67
19078.12 41
19079.43 52
19080.73 47
19082.04 44
19083.34 48
19084.65 64
19085.95 52
19087.26 33
19088.56 45
19089.87 50
19091.17 51
19092.48 42
19093.78 50
19095.09 41
19096.39 65
19097.70 37
19099.00 56
19100.31 41
19101.62 62
19102.92 54
19104.23 39
19105.53 52
19106.84 54
19108.14 46
19109.45 39
19110.76 48
19112.06 50
19113.37 38
19114.67 36
19115.98 51
19117.29 44
19118.59 54
19119.90 43
19121.21 58
19122.51 48
19123.82 46
19125.13 44
19126.43 46
19127.74 50
19129.04 50
19130.35 42
19131.66 36
19132.96 59
19134.27 55
19135.58 47
19136.89 53
19138.19 56
19139.50 57
19140.81 48
19142.11 51
19143.42 61
19144.73 60
19146.03 52
19147.34 64
19148.65 51
19149.96 48
19151.26 37
19152.57 40
19153.88 45
19155.19 54
19156.49 50
19157.80 44
19159.11 58
19160.42 51
19161.72 44
19163.03 55
19164.34 34
19165.65 59
19166.96 57
19168.26 63
19169.57 52
19170.88 41
19172.19 62
19173.50 50
19174.80 48
19176.11 51
19177.42 44
19178.73 55
19180.04 36
19181.34 57
19182.65 65
19183.96 51
19185.27 52
19186.58 47
19187.89 43
19189.20 51
19190.50 57
19191.81 63
19193.12 62
19194.43 43
19195.74 47
19197.05 60
19198.36 54
19199.67 38
19200.98 44
19202.28 55
19203.59 36
19204.90 41
19206.21 61
19207.52 46
19208.83 53
19210.14 43
19211.45 45
19212.76 63
19214.07 46
19215.38 50
19216.69 45
19218.00 47
19219.31 40
19220.62 44
19221.93 52
19223.24 44
19224.55 47
19225.86 62
19227.17 60
19228.48 57
19229.79 32
19231.10 57
19232.41 37
19233.72 49
19235.03 38
19236.34 49
19237.65 42
19238.96 42
19240.27 45
19241.58 44
19242.89 45
19244.20 40
19245.51 44
19246.82 42
19248.13 39
19249.44 51
19250.75 60
19252.06 53
19253.37 52
19254.69 31
19256.00 48
19257.31 35
19258.62 61
19259.93 63
19261.24 51
19262.55 55
19263.86 38
19265.17 43
19266.49 43
19267.80 57
19269.11 68
19270.42 41
19271.73 44
19273.04 53
19274.35 68
19275.67 47
19276.98 56
19278.29 45
19279.60 45
19280.91 51
19282.22 30
19283.54 46
19284.85 48
19286.16 40
19287.47 43
19288.78 45
19290.10 47
19291.41 47
19292.72 45
19294.03 41
19295.34 38
19296.66 55
19297.97 37
19299.28 74
19300.59 41
19301.91 49
19303.22 48
19304.53 47
19305.84 63
19307.16 50
19308.47 41
19309.78 65
19311.10 60
19312.41 51
19313.72 44
19315.03 53
19316.35 40
19317.66 55
19318.97 51
19320.29 53
19321.60 49
19322.91 52
19324.23 49
19325.54 49
19326.85 40
19328.17 55
19329.48 45
19330.79 35
19332.11 48
19333.42 41
19334.73 56
19336.05 45
19337.36 49
19338.67 53
19339.99 46
19341.30 38
19342.62 36
19343.93 45
19345.24 58
19346.56 54
19347.87 44
19349.19 52
19350.50 41
19351.81 52
19353.13 41
19354.44 45
19355.76 35
19357.07 44
19358.39 58
19359.70 46
19361.02 41
19362.33 30
19363.64 57
19364.96 66
19366.27 43
19367.59 45
19368.90 51
19370.22 43
19371.53 50
19372.85 52
19374.16 51
19375.48 35
19376.79 52
19378.11 56
19379.42 66
19380.74 53
19382.05 62
19383.37 56
19384.68 46
19386.00 35
19387.31 39
19388.63 50
19389.95 49
19391.26 58
19392.58 59
19393.89 50
19395.21 47
19396.52 49
19397.84 58
19399.16 39
19400.47 45
19401.79 46
19403.10 50
19404.42 46
19405.73 28
19407.05 45
19408.37 51
19409.68 64
19411.00 63
19412.32 49
19413.63 56
19414.95 44
19416.26 40
19417.58 49
19418.90 41
19420.21 42
19421.53 50
19422.85 53
19424.16 48
19425.48 37
19426.80 50
19428.11 55
19429.43 44
19430.75 55
19432.06 50
19433.38 38
19434.70 39
19436.02 55
19437.33 46
19438.65 41
19439.97 49
19441.28 36
19442.60 33
19443.92 42
19445.24 35
19446.55 41
19447.87 44
19449.19 49
19450.51 39
19451.82 44
19453.14 32
19454.46 34
19455.78 39
19457.09 37
19458.41 45
19459.73 45
19461.05 37
19462.37 40
19463.68 43
19465.00 41
19466.32 59
19467.64 72
19468.96 42
19470.28 48
19471.59 39
19472.91 49
19474.23 37
19475.55 45
19476.87 36
19478.19 51
19479.50 39
19480.82 40
19482.14 31
19483.46 36
19484.78 43
19486.10 39
19487.42 31
19488.73 55
19490.05 46
19491.37 38
19492.69 57
19494.01 48
19495.33 38
19496.65 49
19497.97 53
19499.29 43
19500.61 38
19501.93 48
19503.25 57
19504.56 52
19505.88 47
19507.20 41
19508.52 51
19509.84 63
19511.16 36
19512.48 56
19513.80 35
19515.12 46
19516.44 41
19517.76 40
19519.08 51
19520.40 49
19521.72 48
19523.04 50
19524.36 40
19525.68 51
19527.00 42
19528.32 43
19529.64 51
19530.96 42
19532.28 36
19533.60 61
19534.92 47
19536.24 44
19537.56 51
19538.88 39
19540.20 43
19541.53 38
19542.85 42
19544.17 37
19545.49 65
19546.81 50
19548.13 40
19549.45 35
19550.77 41
19552.09 57
19553.41 38
19554.73 53
19556.06 43
19557.38 55
19558.70 46
19560.02 47
19561.34 45
19562.66 47
19563.98 45
19565.30 65
19566.63 40
19567.95 63
19569.27 53
19570.59 42
19571.91 62
19573.23 45
19574.56 50
19575.88 56
19577.20 61
19578.52 48
19579.84 42
19581.17 43
19582.49 42
19583.81 50
19585.13 64
19586.45 51
19587.78 53
19589.10 53
19590.42 45
19591.74 61
19593.07 38
19594.39 66
19595.71 50
19597.03 60
19598.36 48
19599.68 49
19601.00 50
19602.32 48
19603.65 50
19604.97 58
19606.29 48
19607.61 46
19608.94 55
19610.26 63
19611.58 49
19612.91 42
19614.23 47
19615.55 47
19616.88 64
19618.20 54
19619.52 37
19620.85 41
19622.17 28
19623.49 55
19624.82 41
19626.14 49
19627.46 45
19628.79 37
19630.11 42
19631.43 63
19632.76 45
19634.08 39
19635.41 56
19636.73 53
19638.05 50
19639.38 63
19640.70 54
19642.03 49
19643.35 48
19644.67 57
19646.00 56
19647.32 53
19648.65 57
19649.97 48
19651.29 65
19652.62 62
19653.94 46
19655.27 41
19656.59 41
19657.92 64
19659.24 52
19660.57 32
19661.89 30
19663.22 41
19664.54 57
19665.87 47
19667.19 52
19668.52 42
19669.84 55
19671.17 62
19672.49 50
19673.82 41
19675.14 32
19676.47 61
19677.79 57
19679.12 51
19680.44 40
19681.77 47
19683.09 59
19684.42 53
19685.74 55
19687.07 30
19688.39 46
19689.72 59
19691.05 41
19692.37 43
19693.70 38
19695.02 38
19696.35 39
19697.68 42
19699.00 46
19700.33 45
19701.65 61
19702.98 57
19704.31 47
19705.63 44
19706.96 38
19708.28 49
19709.61 63
19710.94 39
19712.26 43
19713.59 49
19714.92 57
19716.24 46
19717.57 36
19718.90 37
19720.22 49
19721.55 55
19722.88 46
19724.20 38
19725.53 50
19726.86 55
19728.18 49
19729.51 48
19730.84 39
19732.16 52
19733.49 58
19734.82 48
19736.15 42
19737.47 48
19738.80 31
19740.13 31
19741.46 50
19742.78 50
19744.11 45
19745.44 56
19746.77 57
19748.09 64
19749.42 46
19750.75 42
19752.08 58
19753.40 40
19754.73 54
19756.06 43
19757.39 46
19758.72 34
19760.04 48
19761.37 34
19762.70 39
19764.03 32
19765.36 43
19766.68 40
19768.01 32
19769.34 34
19770.67 38
19772.00 49
19773.33 50
19774.66 52
19775.98 35
19777.31 38
19778.64 38
19779.97 31
19781.30 42
19782.63 38
19783.96 39
19785.29 57
19786.61 39
19787.94 45
19789.27 38
19790.60 31
19791.93 48
19793.26 37
19794.59 34
19795.92 37
19797.25 59
19798.58 57
19799.91 47
19801.24 55
19802.56 42
19803.89 49
19805.22 53
19806.55 51
19807.88 45
19809.21 56
19810.54 55
19811.87 40
19813.20 39
19814.53 42
19815.86 49
19817.19 39
19818.52 41
19819.85 53
19821.18 42
19822.51 45
19823.84 42
19825.17 35
19826.50 41
19827.83 45
19829.16 50
19830.49 37
19831.82 39
19833.15 49
19834.49 54
19835.82 52
19837.15 41
19838.48 44
19839.81 38
19841.14 49
19842.47 49
19843.80 47
19845.13 51
19846.46 47
19847.79 48
19849.12 37
19850.46 34
19851.79 37
19853.12 36
19854.45 45
19855.78 43
19857.11 39
19858.44 34
19859.77 44
19861.11 44
19862.44 42
19863.77 47
19865.10 69
19866.43 66
19867.76 48
19869.09 39
19870.43 40
19871.76 42
19873.09 43
19874.42 53
19875.75 42
19877.09 41
19878.42 42
19879.75 48
19881.08 45
19882.41 44
19883.75 47
19885.08 71
19886.41 77
19887.74 47
19889.08 47
19890.41 51
19891.74 58
19893.07 47
19894.41 52
19895.74 41
19897.07 48
19898.40 45
19899.74 41
19901.07 49
19902.40 59
19903.73 57
19905.07 54
19906.40 41
19907.73 48
19909.07 52
19910.40 58
19911.73 65
19913.07 61
19914.40 54
19915.73 66
19917.07 54
19918.40 48
19919.73 58
19921.07 44
19922.40 55
19923.73 78
19925.07 53
19926.40 55
19927.73 61
19929.07 69
19930.40 43
19931.74 52
19933.07 42
19934.40 54
19935.74 58
19937.07 61
19938.40 71
19939.74 38
19941.07 53
19942.41 65
19943.74 45
19945.08 44
19946.41 34
19947.74 48
19949.08 64
19950.41 42
19951.75 42
19953.08 64
19954.42 51
19955.75 49
19957.09 52
19958.42 47
19959.76 57
19961.09 53
19962.42 47
19963.76 48
19965.09 57
19966.43 56
19967.76 56
19969.10 46
19970.43 44
19971.77 49
19973.11 35
19974.44 45
19975.78 41
19977.11 46
19978.45 42
19979.78 40
19981.12 60
19982.45 56
19983.79 52
19985.12 40
19986.46 37
19987.80 51
19989.13 38
19990.47 45
19991.80 40
19993.14 51
19994.47 49
19995.81 39
19997.15 39
19998.48 47
19999.82 46
20001.15 43
20002.49 30
20003.83 68
20005.16 38
20006.50 42
20007.84 36
20009.17 50
20010.51 49
20011.85 55
20013.18 46
20014.52 45
20015.85 62
20017.19 58
20018.53 47
20019.87 40
20021.20 44
20022.54 52
20023.88 55
20025.21 51
20026.55 40
20027.89 46
20029.22 49
20030.56 37
20031.90 52
20033.24 43
20034.57 48
20035.91 43
20037.25 45
20038.58 40
20039.92 33
20041.26 40
20042.60 49
20043.93 45
20045.27 32
20046.61 56
20047.95 47
20049.29 41
20050.62 39
20051.96 52
20053.30 41
20054.64 51
20055.97 50
20057.31 49
20058.65 52
20059.99 46
20061.33 42
20062.66 49
20064.00 62
20065.34 34
20066.68 51
20068.02 58
20069.36 41
20070.70 44
20072.03 51
20073.37 59
20074.71 51
20076.05 48
20077.39 45
20078.73 46
20080.07 56
20081.40 45
20082.74 59
20084.08 42
20085.42 34
20086.76 54
20088.10 52
20089.44 42
20090.78 53
20092.12 50
20093.46 41
20094.80 47
20096.13 52
20097.47 50
20098.81 54
20100.15 48
20101.49 52
20102.83 50
20104.17 44
20105.51 42
20106.85 43
20108.19 51
20109.53 42
20110.87 46
20112.21 51
20113.55 49
20114.89 33
20116.23 35
20117.57 45
20118.91 54
20120.25 46
20121.59 38
20122.93 36
20124.27 45
