# Supplementary material for: MALDI-TOF MS typing enables the classification of brewing yeasts of the genus Saccharomyces to major beer styles
Source: PLoS One. 2017 Aug 9;12(8):e0181694. doi: 10.1371/journal.pone.0181694 (PMC5549903; doi:10.1371/journal.pone.0181694)
Supplement: S14 File — The directory includes 90 raw files and was zipped to “.zip”; the folder has three strains with 30 spectra per strain; S1 Text explains the raw files with an example and Table 1 represents the yeast strains used within the experiment. (ZIP) [file pone.0181694.s017.zip › 40-42/30637-510-OG-Ale-Ale-YPG-18h-E-E_2015-10-22__0_E10_2.dat]

1999.81 8350
2000.23 8181
2000.65 8329
2001.07 8113
2001.50 8246
2001.92 8460
2002.34 8233
2002.76 8516
2003.18 8378
2003.60 8343
2004.03 8338
2004.45 8515
2004.87 8500
2005.29 8120
2005.71 8013
2006.14 8390
2006.56 8201
2006.98 8045
2007.40 8384
2007.83 8565
2008.25 8668
2008.67 8519
2009.09 8178
2009.52 8352
2009.94 8529
2010.36 8892
2010.78 8484
2011.21 8668
2011.63 8565
2012.05 8391
2012.48 8242
2012.90 8479
2013.32 8243
2013.74 8217
2014.17 8522
2014.59 8223
2015.01 8185
2015.44 8395
2015.86 8002
2016.28 7951
2016.71 7951
2017.13 8134
2017.55 8211
2017.98 8480
2018.40 8959
2018.82 8754
2019.25 8630
2019.67 8745
2020.09 8907
2020.52 9006
2020.94 8654
2021.37 8873
2021.79 9327
2022.21 9036
2022.64 8858
2023.06 8833
2023.48 8694
2023.91 8342
2024.33 8516
2024.76 8622
2025.18 8624
2025.61 8598
2026.03 8351
2026.45 8223
2026.88 8012
2027.30 8043
2027.73 8105
2028.15 7952
2028.58 8031
2029.00 8073
2029.43 7881
2029.85 7991
2030.28 8169
2030.70 8248
2031.12 8319
2031.55 8243
2031.97 8242
2032.40 8388
2032.82 8738
2033.25 8592
2033.67 8319
2034.10 8602
2034.52 8941
2034.95 8943
2035.38 8831
2035.80 8667
2036.23 8602
2036.65 8512
2037.08 8524
2037.50 8387
2037.93 8375
2038.35 8974
2038.78 8720
2039.20 8653
2039.63 8858
2040.06 8658
2040.48 8809
2040.91 8497
2041.33 8243
2041.76 8261
2042.19 7748
2042.61 8210
2043.04 8296
2043.46 8163
2043.89 7957
2044.32 8142
2044.74 8109
2045.17 8045
2045.59 8122
2046.02 8102
2046.45 8110
2046.87 8056
2047.30 8020
2047.73 8150
2048.15 8327
2048.58 8317
2049.01 8219
2049.43 7999
2049.86 8039
2050.29 8018
2050.71 7960
2051.14 8053
2051.57 7954
2051.99 8182
2052.42 8313
2052.85 8246
2053.28 8174
2053.70 8134
2054.13 8052
2054.56 8150
2054.99 8048
2055.41 8209
2055.84 8279
2056.27 8095
2056.69 8409
2057.12 8519
2057.55 8466
2057.98 8451
2058.41 8462
2058.83 8605
2059.26 8462
2059.69 8607
2060.12 8147
2060.54 8264
2060.97 8267
2061.40 8135
2061.83 8122
2062.26 8192
2062.68 8431
2063.11 8379
2063.54 8620
2063.97 8620
2064.40 8509
2064.83 8847
2065.25 8681
2065.68 8567
2066.11 9010
2066.54 8884
2066.97 8750
2067.40 8751
2067.82 8416
2068.25 7914
2068.68 8033
2069.11 8233
2069.54 8300
2069.97 7965
2070.40 8171
2070.83 8237
2071.26 8233
2071.68 8075
2072.11 8047
2072.54 8096
2072.97 8310
2073.40 8220
2073.83 8187
2074.26 8398
2074.69 8331
2075.12 8413
2075.55 8394
2075.98 8214
2076.41 8576
2076.84 8418
2077.27 8416
2077.70 8429
2078.13 8690
2078.55 8750
2078.98 8557
2079.41 8513
2079.84 8688
2080.27 8612
2080.70 8373
2081.13 8596
2081.56 8651
2081.99 8727
2082.42 8451
2082.85 8549
2083.29 8420
2083.72 8277
2084.15 8014
2084.58 8030
2085.01 8136
2085.44 8112
2085.87 8134
2086.30 8064
2086.73 8043
2087.16 7954
2087.59 8144
2088.02 8060
2088.45 8015
2088.88 8258
2089.31 8069
2089.74 8242
2090.17 8325
2090.61 8257
2091.04 8317
2091.47 8120
2091.90 8192
2092.33 8189
2092.76 8068
2093.19 8199
2093.62 8192
2094.06 7925
2094.49 8032
2094.92 7965
2095.35 8173
2095.78 8053
2096.21 7824
2096.64 8231
2097.08 8016
2097.51 7981
2097.94 7954
2098.37 7754
2098.80 7648
2099.24 7684
2099.67 7638
2100.10 7621
2100.53 7814
2100.96 7808
2101.40 7860
2101.83 7788
2102.26 7968
2102.69 8117
2103.12 8474
2103.56 8363
2103.99 8382
2104.42 8358
2104.85 8566
2105.29 8448
2105.72 8407
2106.15 8387
2106.58 8488
2107.02 8598
2107.45 8686
2107.88 8708
2108.31 8670
2108.75 8974
2109.18 8642
2109.61 8697
2110.05 8717
2110.48 8748
2110.91 8509
2111.35 8198
2111.78 8050
2112.21 7969
2112.65 7910
2113.08 7871
2113.51 7988
2113.95 8188
2114.38 7977
2114.81 8030
2115.25 7799
2115.68 7628
2116.11 7757
2116.55 7688
2116.98 7617
2117.41 7668
2117.85 7678
2118.28 7373
2118.72 7440
2119.15 7699
2119.58 7579
2120.02 7728
2120.45 7829
2120.89 7887
2121.32 7579
2121.75 7906
2122.19 7790
2122.62 7730
2123.06 7805
2123.49 7831
2123.93 7810
2124.36 8160
2124.79 7874
2125.23 7855
2125.66 7953
2126.10 7772
2126.53 7849
2126.97 7990
2127.40 8161
2127.84 8001
2128.27 7862
2128.71 7924
2129.14 8241
2129.58 8336
2130.01 8121
2130.45 8171
2130.88 8217
2131.32 8300
2131.75 8438
2132.19 8364
2132.62 8355
2133.06 8600
2133.49 8356
2133.93 8033
2134.37 8049
2134.80 8370
2135.24 8141
2135.67 8271
2136.11 8316
2136.54 8483
2136.98 8375
2137.41 8336
2137.85 8398
2138.29 8488
2138.72 8175
2139.16 8259
2139.59 8088
2140.03 8070
2140.47 8031
2140.90 7873
2141.34 7827
2141.78 7880
2142.21 7920
2142.65 7649
2143.08 7744
2143.52 7911
2143.96 8231
2144.39 8075
2144.83 7709
2145.27 7947
2145.70 7780
2146.14 7776
2146.58 7673
2147.01 7662
2147.45 8033
2147.89 8126
2148.32 8015
2148.76 8061
2149.20 8269
2149.64 8744
2150.07 8854
2150.51 8603
2150.95 8716
2151.38 8797
2151.82 9001
2152.26 8945
2152.70 9002
2153.13 8765
2153.57 8419
2154.01 8487
2154.45 8573
2154.88 8181
2155.32 8174
2155.76 7903
2156.20 8043
2156.63 7957
2157.07 8203
2157.51 8009
2157.95 7963
2158.39 8088
2158.82 8167
2159.26 8408
2159.70 8221
2160.14 8205
2160.58 8246
2161.01 8618
2161.45 8374
2161.89 8321
2162.33 8106
2162.77 8402
2163.21 8022
2163.64 8194
2164.08 8538
2164.52 8246
2164.96 8309
2165.40 8301
2165.84 8291
2166.28 8282
2166.71 7971
2167.15 8102
2167.59 8482
2168.03 8222
2168.47 8327
2168.91 8164
2169.35 8369
2169.79 8347
2170.23 8452
2170.67 8442
2171.10 8275
2171.54 8410
2171.98 8462
2172.42 8783
2172.86 8755
2173.30 8867
2173.74 9012
2174.18 9105
2174.62 9371
2175.06 9636
2175.50 9776
2175.94 9858
2176.38 10156
2176.82 10162
2177.26 10329
2177.70 10252
2178.14 9972
2178.58 10036
2179.02 9887
2179.46 9511
2179.90 9183
2180.34 9056
2180.78 8974
2181.22 8974
2181.66 8786
2182.10 8565
2182.54 8374
2182.98 8441
2183.42 8163
2183.86 8018
2184.30 7952
2184.74 7910
2185.18 7917
2185.62 8013
2186.06 7940
2186.51 7852
2186.95 7778
2187.39 7999
2187.83 8472
2188.27 8390
2188.71 8391
2189.15 8447
2189.59 8239
2190.03 8406
2190.47 8527
2190.92 9015
2191.36 8536
2191.80 8652
2192.24 8896
2192.68 8796
2193.12 8417
2193.56 8607
2194.01 8855
2194.45 8843
2194.89 8800
2195.33 8784
2195.77 9202
2196.21 9154
2196.66 9069
2197.10 9053
2197.54 8877
2197.98 8783
2198.42 8784
2198.87 8689
2199.31 8597
2199.75 8571
2200.19 8322
2200.63 8151
2201.08 7994
2201.52 7791
2201.96 7908
2202.40 7655
2202.85 7795
2203.29 7922
2203.73 8043
2204.17 8077
2204.62 8107
2205.06 8467
2205.50 8552
2205.94 8372
2206.39 8377
2206.83 8564
2207.27 8606
2207.71 8575
2208.16 8655
2208.60 8746
2209.04 8679
2209.49 8568
2209.93 8145
2210.37 8777
2210.82 8761
2211.26 8727
2211.70 9087
2212.15 8553
2212.59 8739
2213.03 8966
2213.48 8439
2213.92 8619
2214.36 8534
2214.81 8651
2215.25 8473
2215.69 8727
2216.14 8443
2216.58 8637
2217.03 8428
2217.47 8111
2217.91 7994
2218.36 7881
2218.80 7566
2219.25 7768
2219.69 7959
2220.13 8060
2220.58 7897
2221.02 7844
2221.47 7957
2221.91 8236
2222.36 8148
2222.80 8122
2223.24 8282
2223.69 8729
2224.13 8646
2224.58 8551
2225.02 8755
2225.47 9131
2225.91 9219
2226.36 9093
2226.80 9286
2227.25 9439
2227.69 9552
2228.14 9885
2228.58 9846
2229.03 9633
2229.47 9712
2229.92 9625
2230.36 9612
2230.81 9641
2231.25 9792
2231.70 10011
2232.14 10063
2232.59 9957
2233.03 9933
2233.48 10200
2233.93 10025
2234.37 9886
2234.82 9721
2235.26 9529
2235.71 9334
2236.15 9200
2236.60 8892
2237.05 8781
2237.49 8683
2237.94 8462
2238.38 8465
2238.83 8154
2239.28 7976
2239.72 7951
2240.17 7799
2240.61 7593
2241.06 7529
2241.51 7771
2241.95 7690
2242.40 7648
2242.85 7598
2243.29 7350
2243.74 7515
2244.19 7474
2244.63 7351
2245.08 7388
2245.52 7467
2245.97 7742
2246.42 7599
2246.87 7515
2247.31 7607
2247.76 7593
2248.21 7550
2248.65 7787
2249.10 7966
2249.55 7910
2249.99 7898
2250.44 7900
2250.89 7839
2251.34 7974
2251.78 8199
2252.23 8120
2252.68 8176
2253.13 8276
2253.57 8088
2254.02 7881
2254.47 7790
2254.92 8055
2255.36 7972
2255.81 7913
2256.26 7966
2256.71 7733
2257.15 7547
2257.60 7525
2258.05 7528
2258.50 7503
2258.95 7459
2259.39 7607
2259.84 7439
2260.29 7454
2260.74 7443
2261.19 7644
2261.64 8009
2262.08 7872
2262.53 8305
2262.98 8488
2263.43 8266
2263.88 8498
2264.33 8187
2264.77 8331
2265.22 8448
2265.67 8469
2266.12 8488
2266.57 8443
2267.02 8281
2267.47 8359
2267.92 8169
2268.37 8380
2268.81 8550
2269.26 8536
2269.71 8768
2270.16 9226
2270.61 9304
2271.06 9429
2271.51 9277
2271.96 9502
2272.41 9324
2272.86 9372
2273.31 9345
2273.76 9204
2274.21 9228
2274.66 8944
2275.11 9128
2275.55 8843
2276.00 8325
2276.45 8642
2276.90 8213
2277.35 7966
2277.80 7659
2278.25 7962
2278.70 8016
2279.15 7830
2279.60 7594
2280.05 7780
2280.50 7930
2280.95 7854
2281.40 7735
2281.85 7663
2282.31 7818
2282.76 7740
2283.21 7498
2283.66 7726
2284.11 7758
2284.56 7760
2285.01 7879
2285.46 7635
2285.91 7409
2286.36 7709
2286.81 7802
2287.26 8134
2287.71 8532
2288.16 8564
2288.61 9085
2289.07 9539
2289.52 10176
2289.97 10796
2290.42 11326
2290.87 11748
2291.32 12004
2291.77 12246
2292.22 12400
2292.68 12680
2293.13 12123
2293.58 11768
2294.03 11551
2294.48 11260
2294.93 10937
2295.38 10124
2295.84 9666
2296.29 9401
2296.74 8991
2297.19 8752
2297.64 8537
2298.10 8371
2298.55 7968
2299.00 7846
2299.45 7883
2299.90 7743
2300.36 7810
2300.81 7482
2301.26 7425
2301.71 7368
2302.16 7316
2302.62 7543
2303.07 7313
2303.52 7425
2303.97 7280
2304.43 7356
2304.88 7657
2305.33 7730
2305.78 7749
2306.24 7861
2306.69 7896
2307.14 7770
2307.60 8107
2308.05 8596
2308.50 8490
2308.95 8846
2309.41 8921
2309.86 8606
2310.31 8820
2310.77 8998
2311.22 9014
2311.67 9166
2312.13 9287
2312.58 9267
2313.03 8935
2313.49 8714
2313.94 8727
2314.39 8476
2314.85 8374
2315.30 8129
2315.75 8190
2316.21 8223
2316.66 8097
2317.11 8306
2317.57 8034
2318.02 7976
2318.48 8338
2318.93 8600
2319.38 8597
2319.84 8555
2320.29 8440
2320.75 8459
2321.20 8276
2321.66 8348
2322.11 8490
2322.56 8670
2323.02 8508
2323.47 8116
2323.93 7871
2324.38 7853
2324.84 7729
2325.29 7908
2325.74 8016
2326.20 8208
2326.65 8289
2327.11 8445
2327.56 8581
2328.02 8892
2328.47 9084
2328.93 8913
2329.38 8940
2329.84 8886
2330.29 8830
2330.75 8935
2331.20 8660
2331.66 8585
2332.11 8781
2332.57 8466
2333.02 8579
2333.48 8426
2333.94 7983
2334.39 7871
2334.85 7874
2335.30 7802
2335.76 7704
2336.21 7782
2336.67 7747
2337.12 7872
2337.58 7792
2338.04 7950
2338.49 8040
2338.95 7782
2339.40 7753
2339.86 8039
2340.32 8074
2340.77 7929
2341.23 7904
2341.68 7998
2342.14 7833
2342.60 8250
2343.05 8035
2343.51 8088
2343.97 7979
2344.42 7953
2344.88 8120
2345.34 8041
2345.79 8007
2346.25 8587
2346.71 8544
2347.16 8488
2347.62 8624
2348.08 8840
2348.53 8664
2348.99 8816
2349.45 8829
2349.90 8612
2350.36 8378
2350.82 8332
2351.27 8416
2351.73 8227
2352.19 8138
2352.65 7799
2353.10 7894
2353.56 8069
2354.02 8095
2354.48 7898
2354.93 8016
2355.39 7844
2355.85 7990
2356.31 7957
2356.76 8119
2357.22 8046
2357.68 8017
2358.14 8153
2358.59 8006
2359.05 8167
2359.51 8348
2359.97 8204
2360.43 8338
2360.88 8307
2361.34 8214
2361.80 8432
2362.26 8222
2362.72 8134
2363.17 8172
2363.63 8227
2364.09 7911
2364.55 8193
2365.01 8206
2365.47 8138
2365.92 7984
2366.38 7985
2366.84 8045
2367.30 8248
2367.76 8364
2368.22 7835
2368.68 8199
2369.14 8404
2369.59 8214
2370.05 8444
2370.51 8495
2370.97 8170
2371.43 8061
2371.89 8523
2372.35 8524
2372.81 8448
2373.27 8402
2373.73 8327
2374.19 8419
2374.65 8526
2375.10 8777
2375.56 8787
2376.02 8814
2376.48 9044
2376.94 8888
2377.40 8663
2377.86 8459
2378.32 8409
2378.78 8416
2379.24 8649
2379.70 8326
2380.16 8112
2380.62 8100
2381.08 8035
2381.54 8144
2382.00 8222
2382.46 8293
2382.92 8472
2383.38 8116
2383.84 8241
2384.30 8276
2384.76 8354
2385.22 8301
2385.68 8134
2386.14 8115
2386.60 8138
2387.07 7869
2387.53 7937
2387.99 7727
2388.45 7895
2388.91 7796
2389.37 7864
2389.83 7845
2390.29 7797
2390.75 7980
2391.21 7746
2391.67 8011
2392.13 8015
2392.60 7882
2393.06 8152
2393.52 8377
2393.98 8066
2394.44 7990
2394.90 8022
2395.36 8010
2395.82 7692
2396.29 7837
2396.75 7883
2397.21 8101
2397.67 7595
2398.13 7981
2398.59 7943
2399.06 8068
2399.52 7947
2399.98 7724
2400.44 7845
2400.90 7941
2401.37 7651
2401.83 7515
2402.29 7391
2402.75 7604
2403.21 7759
2403.68 7796
2404.14 7794
2404.60 7646
2405.06 7749
2405.52 7744
2405.99 7949
2406.45 7650
2406.91 7592
2407.37 7934
2407.84 7814
2408.30 7763
2408.76 7590
2409.22 7598
2409.69 7602
2410.15 7278
2410.61 7375
2411.08 7534
2411.54 7253
2412.00 7406
2412.47 7256
2412.93 7680
2413.39 7569
2413.85 8074
2414.32 8222
2414.78 8072
2415.24 7837
2415.71 8100
2416.17 8162
2416.63 8306
2417.10 7913
2417.56 7973
2418.02 8151
2418.49 8074
2418.95 8029
2419.42 8221
2419.88 8296
2420.34 7968
2420.81 7901
2421.27 7804
2421.73 7891
2422.20 8027
2422.66 8276
2423.13 7917
2423.59 7858
2424.06 7823
2424.52 7902
2424.98 7801
2425.45 8041
2425.91 7829
2426.38 7862
2426.84 7835
2427.31 7602
2427.77 7759
2428.23 7847
2428.70 8107
2429.16 7996
2429.63 7793
2430.09 8160
2430.56 7698
2431.02 7733
2431.49 7469
2431.95 7245
2432.42 7450
2432.88 7553
2433.35 7459
2433.81 7518
2434.28 7481
2434.74 7432
2435.21 7436
2435.67 7606
2436.14 7616
2436.60 7507
2437.07 7450
2437.53 7695
2438.00 7824
2438.47 7647
2438.93 7820
2439.40 8022
2439.86 8073
2440.33 8074
2440.79 8712
2441.26 8969
2441.73 8655
2442.19 8555
2442.66 8414
2443.12 8709
2443.59 8862
2444.05 8586
2444.52 8455
2444.99 8587
2445.45 8391
2445.92 8021
2446.39 7827
2446.85 7651
2447.32 7427
2447.78 7539
2448.25 7630
2448.72 7559
2449.18 7211
2449.65 7202
2450.12 7357
2450.58 7519
2451.05 7405
2451.52 7293
2451.98 7256
2452.45 7454
2452.92 7577
2453.39 7274
2453.85 7336
2454.32 7465
2454.79 7270
2455.25 7251
2455.72 7214
2456.19 7288
2456.65 7472
2457.12 7375
2457.59 7152
2458.06 7015
2458.52 7444
2458.99 7427
2459.46 7529
2459.93 7191
2460.39 7123
2460.86 7264
2461.33 7354
2461.80 7209
2462.27 7115
2462.73 7003
2463.20 6984
2463.67 7084
2464.14 7071
2464.60 7307
2465.07 7121
2465.54 6931
2466.01 7084
2466.48 7268
2466.95 7441
2467.41 7604
2467.88 7474
2468.35 7486
2468.82 7306
2469.29 7418
2469.76 7642
2470.22 7557
2470.69 7507
2471.16 7529
2471.63 7318
2472.10 7112
2472.57 6874
2473.04 6813
2473.51 7163
2473.97 6975
2474.44 6903
2474.91 7243
2475.38 7177
2475.85 7289
2476.32 7085
2476.79 7083
2477.26 7152
2477.73 7291
2478.20 7318
2478.67 7177
2479.13 7262
2479.60 7259
2480.07 7424
2480.54 7324
2481.01 7425
2481.48 7496
2481.95 6939
2482.42 7105
2482.89 7432
2483.36 7342
2483.83 7204
2484.30 7408
2484.77 7304
2485.24 7227
2485.71 7192
2486.18 6941
2486.65 6807
2487.12 7124
2487.59 7358
2488.06 7244
2488.53 7367
2489.00 7495
2489.47 7472
2489.94 7482
2490.41 7750
2490.88 7660
2491.35 7959
2491.83 8076
2492.30 7790
2492.77 7809
2493.24 7821
2493.71 7991
2494.18 8048
2494.65 7847
2495.12 7778
2495.59 7783
2496.06 8046
2496.53 8107
2497.00 7555
2497.48 7680
2497.95 7336
2498.42 7621
2498.89 7774
2499.36 7530
2499.83 7481
2500.30 7314
2500.77 6950
2501.25 6984
2501.72 6982
2502.19 6950
2502.66 6998
2503.13 6704
2503.60 6657
2504.08 6709
2504.55 6531
2505.02 6736
2505.49 6811
2505.96 6891
2506.44 6816
2506.91 7118
2507.38 6928
2507.85 6971
2508.32 6951
2508.80 6981
2509.27 7020
2509.74 7401
2510.21 7251
2510.68 7396
2511.16 7582
2511.63 7425
2512.10 7372
2512.57 7533
2513.05 7736
2513.52 7753
2513.99 7650
2514.47 7519
2514.94 7767
2515.41 7727
2515.88 7673
2516.36 7807
2516.83 7730
2517.30 7719
2517.78 7772
2518.25 7802
2518.72 7827
2519.19 7677
2519.67 7975
2520.14 7933
2520.61 8031
2521.09 7772
2521.56 7779
2522.03 7933
2522.51 7535
2522.98 7632
2523.46 7486
2523.93 7319
2524.40 7335
2524.88 7691
2525.35 7615
2525.82 7538
2526.30 7544
2526.77 7537
2527.25 7290
2527.72 7031
2528.19 7093
2528.67 7344
2529.14 7297
2529.62 7055
2530.09 7121
2530.56 7355
2531.04 7251
2531.51 7265
2531.99 7150
2532.46 6938
2532.94 7137
2533.41 7379
2533.89 7368
2534.36 7353
2534.83 7435
2535.31 7395
2535.78 7375
2536.26 7376
2536.73 7431
2537.21 7342
2537.68 7389
2538.16 7092
2538.63 7015
2539.11 7122
2539.58 7418
2540.06 7259
2540.53 7126
2541.01 7186
2541.48 7078
2541.96 7172
2542.43 7209
2542.91 7336
2543.39 7068
2543.86 7062
2544.34 6999
2544.81 7070
2545.29 7009
2545.76 6834
2546.24 6952
2546.71 6911
2547.19 7083
2547.67 7207
2548.14 7158
2548.62 7187
2549.09 7325
2549.57 7302
2550.05 7327
2550.52 7546
2551.00 7514
2551.47 7479
2551.95 7692
2552.43 7730
2552.90 7634
2553.38 7386
2553.86 7866
2554.33 7757
2554.81 7844
2555.29 8093
2555.76 8167
2556.24 8280
2556.72 8161
2557.19 7905
2557.67 7805
2558.15 7860
2558.62 8091
2559.10 8089
2559.58 7904
2560.05 7920
2560.53 7881
2561.01 7727
2561.48 7612
2561.96 7633
2562.44 7720
2562.92 7471
2563.39 7212
2563.87 7176
2564.35 7174
2564.83 7012
2565.30 7119
2565.78 7154
2566.26 6849
2566.74 7278
2567.21 7164
2567.69 6883
2568.17 7133
2568.65 7149
2569.12 6957
2569.60 7027
2570.08 6998
2570.56 6674
2571.04 6940
2571.51 6864
2571.99 6973
2572.47 7109
2572.95 6966
2573.43 6984
2573.91 6903
2574.38 6932
2574.86 6908
2575.34 6770
2575.82 6835
2576.30 6793
2576.78 6973
2577.25 6845
2577.73 6582
2578.21 6541
2578.69 6665
2579.17 6809
2579.65 6545
2580.13 6731
2580.61 6866
2581.09 6820
2581.56 6746
2582.04 6628
2582.52 6819
2583.00 6814
2583.48 6952
2583.96 6943
2584.44 6794
2584.92 6700
2585.40 6694
2585.88 6967
2586.36 6734
2586.84 6843
2587.32 6746
2587.79 7078
2588.27 7300
2588.75 6985
2589.23 7211
2589.71 6894
2590.19 6767
2590.67 6968
2591.15 7069
2591.63 7045
2592.11 7110
2592.59 7176
2593.07 7622
2593.55 7647
2594.03 7302
2594.51 7492
2594.99 7767
2595.47 7723
2595.95 7706
2596.43 7272
2596.92 7422
2597.40 7205
2597.88 7077
2598.36 7111
2598.84 7273
2599.32 6952
2599.80 7175
2600.28 7109
2600.76 6971
2601.24 6815
2601.72 6747
2602.20 6517
2602.68 6517
2603.16 6508
2603.65 6489
2604.13 6667
2604.61 6703
2605.09 6732
2605.57 6547
2606.05 6607
2606.53 6702
2607.01 6797
2607.50 6844
2607.98 6639
2608.46 6707
2608.94 6771
2609.42 6866
2609.90 6687
2610.38 6953
2610.87 6701
2611.35 6850
2611.83 6857
2612.31 6973
2612.79 6890
2613.28 7025
2613.76 7178
2614.24 6950
2614.72 6989
2615.20 7018
2615.69 7098
2616.17 7155
2616.65 7193
2617.13 7149
2617.62 7392
2618.10 7410
2618.58 7221
2619.06 7293
2619.54 7007
2620.03 6970
2620.51 7144
2620.99 6915
2621.48 6761
2621.96 6820
2622.44 6724
2622.92 6895
2623.41 6950
2623.89 6393
2624.37 6450
2624.86 6754
2625.34 6767
2625.82 6789
2626.30 6707
2626.79 6776
2627.27 6974
2627.75 7256
2628.24 7214
2628.72 7107
2629.20 7378
2629.69 7442
2630.17 7540
2630.65 7750
2631.14 7877
2631.62 8181
2632.11 7950
2632.59 7952
2633.07 8049
2633.56 7890
2634.04 8125
2634.52 8032
2635.01 7719
2635.49 7913
2635.98 7480
2636.46 7272
2636.94 7294
2637.43 6792
2637.91 6923
2638.40 6998
2638.88 6902
2639.37 6704
2639.85 6788
2640.33 6769
2640.82 6773
2641.30 6602
2641.79 6665
2642.27 7101
2642.76 7215
2643.24 6921
2643.73 6931
2644.21 6896
2644.70 7068
2645.18 7061
2645.67 6945
2646.15 6718
2646.64 6966
2647.12 7192
2647.61 7068
2648.09 6713
2648.58 6914
2649.06 6893
2649.55 6675
2650.03 6729
2650.52 6846
2651.00 6869
2651.49 7041
2651.97 6952
2652.46 6885
2652.95 7073
2653.43 6823
2653.92 6807
2654.40 6689
2654.89 6833
2655.37 7098
2655.86 6895
2656.35 6603
2656.83 6908
2657.32 7079
2657.80 6630
2658.29 6766
2658.78 6700
2659.26 6743
2659.75 6603
2660.23 6525
2660.72 6587
2661.21 6733
2661.69 6693
2662.18 6471
2662.67 6568
2663.15 6491
2663.64 6496
2664.13 6657
2664.61 6388
2665.10 6382
2665.59 6553
2666.07 6473
2666.56 6725
2667.05 6723
2667.53 6817
2668.02 6620
2668.51 6567
2668.99 6591
2669.48 6538
2669.97 6531
2670.46 6700
2670.94 6905
2671.43 7109
2671.92 7166
2672.40 7297
2672.89 7397
2673.38 7685
2673.87 8176
2674.35 8180
2674.84 8337
2675.33 8433
2675.82 8379
2676.31 8355
2676.79 8344
2677.28 8798
2677.77 8500
2678.26 8041
2678.74 8215
2679.23 7897
2679.72 7684
2680.21 7441
2680.70 7474
2681.18 7549
2681.67 7242
2682.16 7150
2682.65 7222
2683.14 7122
2683.63 7224
2684.11 7315
2684.60 7372
2685.09 7058
2685.58 6991
2686.07 7119
2686.56 7110
2687.05 7428
2687.53 7332
2688.02 6905
2688.51 6769
2689.00 6744
2689.49 6728
2689.98 6898
2690.47 6695
2690.96 6559
2691.45 6495
2691.94 6672
2692.42 6672
2692.91 6464
2693.40 6504
2693.89 6421
2694.38 6397
2694.87 6267
2695.36 6315
2695.85 6436
2696.34 6377
2696.83 6526
2697.32 6713
2697.81 6453
2698.30 6652
2698.79 6546
2699.28 6572
2699.77 6685
2700.26 6854
2700.75 6867
2701.24 6667
2701.73 6833
2702.22 6946
2702.71 6820
2703.20 7076
2703.69 6978
2704.18 7107
2704.67 7152
2705.16 7157
2705.65 7165
2706.14 7064
2706.63 6905
2707.12 7049
2707.61 6854
2708.10 6971
2708.59 6837
2709.08 6614
2709.57 6500
2710.06 6610
2710.56 6641
2711.05 6644
2711.54 6715
2712.03 6688
2712.52 6601
2713.01 6609
2713.50 6721
2713.99 6804
2714.48 6721
2714.98 6956
2715.47 6949
2715.96 6721
2716.45 6955
2716.94 6894
2717.43 6565
2717.92 6397
2718.42 6366
2718.91 6365
2719.40 6254
2719.89 6173
2720.38 6181
2720.87 6127
2721.37 6373
2721.86 6402
2722.35 6536
2722.84 6486
2723.33 6611
2723.82 6707
2724.32 6501
2724.81 6454
2725.30 6758
2725.79 6423
2726.29 6138
2726.78 6452
2727.27 6528
2727.76 6487
2728.26 6377
2728.75 6286
2729.24 6360
2729.73 6316
2730.23 6323
2730.72 6249
2731.21 6395
2731.70 6607
2732.20 6520
2732.69 6539
2733.18 6624
2733.67 6662
2734.17 6717
2734.66 6836
2735.15 6975
2735.65 6893
2736.14 6827
2736.63 6843
2737.13 7155
2737.62 7072
2738.11 6833
2738.61 6645
2739.10 6587
2739.59 6997
2740.09 6869
2740.58 6701
2741.07 6661
2741.57 6614
2742.06 6619
2742.55 6761
2743.05 6711
2743.54 6733
2744.04 6731
2744.53 6578
2745.02 6356
2745.52 6452
2746.01 6325
2746.51 6427
2747.00 6440
2747.49 6429
2747.99 6312
2748.48 6179
2748.98 6390
2749.47 6555
2749.97 6369
2750.46 6303
2750.96 6351
2751.45 6450
2751.94 6309
2752.44 6496
2752.93 6639
2753.43 6537
2753.92 6430
2754.42 6819
2754.91 6690
2755.41 6793
2755.90 6953
2756.40 6962
2756.89 7046
2757.39 6646
2757.88 6706
2758.38 6742
2758.87 6648
2759.37 6624
2759.86 6653
2760.36 6696
2760.85 6708
2761.35 6734
2761.84 6515
2762.34 6579
2762.84 6646
2763.33 6578
2763.83 6679
2764.32 6446
2764.82 6673
2765.31 6564
2765.81 6495
2766.31 6625
2766.80 6650
2767.30 6764
2767.79 6514
2768.29 6652
2768.79 6567
2769.28 6657
2769.78 6409
2770.27 6231
2770.77 6238
2771.27 6323
2771.76 6562
2772.26 6774
2772.76 6841
2773.25 6857
2773.75 7162
2774.25 7327
2774.74 7534
2775.24 7685
2775.74 7749
2776.23 8113
2776.73 8510
2777.23 8607
2777.72 8908
2778.22 8670
2778.72 8748
2779.21 8401
2779.71 8261
2780.21 7953
2780.71 7667
2781.20 7447
2781.70 7474
2782.20 7148
2782.69 6973
2783.19 6725
2783.69 6412
2784.19 6737
2784.68 6685
2785.18 6612
2785.68 6241
2786.18 6498
2786.67 6455
2787.17 6440
2787.67 6528
2788.17 6430
2788.67 6512
2789.16 6399
2789.66 6318
2790.16 6134
2790.66 6515
2791.16 6352
2791.65 6253
2792.15 6205
2792.65 6412
2793.15 6475
2793.65 6545
2794.14 6280
2794.64 6169
2795.14 6686
2795.64 7003
2796.14 6959
2796.64 7046
2797.14 7075
2797.63 7431
2798.13 7745
2798.63 7608
2799.13 7731
2799.63 7591
2800.13 7438
2800.63 7148
2801.13 7129
2801.63 7094
2802.12 7144
2802.62 6827
2803.12 6780
2803.62 6407
2804.12 6731
2804.62 6799
2805.12 6675
2805.62 6570
2806.12 6547
2806.62 6660
2807.12 6914
2807.62 6936
2808.12 7016
2808.62 6945
2809.12 7057
2809.62 6933
2810.12 7391
2810.62 7571
2811.12 7310
2811.61 7617
2812.11 7693
2812.61 7399
2813.11 7115
2813.62 7150
2814.12 7419
2814.62 7125
2815.12 6947
2815.62 6921
2816.12 6862
2816.62 6972
2817.12 7073
2817.62 6779
2818.12 6727
2818.62 6543
2819.12 6611
2819.62 6382
2820.12 6418
2820.62 6392
2821.12 6341
2821.62 6310
2822.12 6268
2822.62 5938
2823.13 6066
2823.63 6031
2824.13 6075
2824.63 6098
2825.13 6159
2825.63 5863
2826.13 5973
2826.63 6196
2827.13 6050
2827.64 6272
2828.14 6133
2828.64 6210
2829.14 6257
2829.64 6057
2830.14 5865
2830.64 5765
2831.15 5932
2831.65 5796
2832.15 6010
2832.65 5897
2833.15 5795
2833.65 6027
2834.16 6236
2834.66 6566
2835.16 6378
2835.66 6422
2836.16 6639
2836.67 6580
2837.17 6571
2837.67 6807
2838.17 6741
2838.68 6650
2839.18 6556
2839.68 6565
2840.18 6446
2840.69 6662
2841.19 6606
2841.69 6512
2842.19 6404
2842.70 6515
2843.20 6508
2843.70 6406
2844.20 6127
2844.71 6453
2845.21 6453
2845.71 6444
2846.22 6512
2846.72 6461
2847.22 6716
2847.73 6700
2848.23 7143
2848.73 7281
2849.23 7361
2849.74 7528
2850.24 7514
2850.74 7692
2851.25 7368
2851.75 7145
2852.26 7261
2852.76 7267
2853.26 7095
2853.77 6550
2854.27 6618
2854.77 6578
2855.28 6703
2855.78 6597
2856.28 6639
2856.79 6349
2857.29 6677
2857.80 6379
2858.30 6366
2858.80 6560
2859.31 6688
2859.81 6758
2860.32 6633
2860.82 6389
2861.33 6349
2861.83 6104
2862.33 6223
2862.84 6280
2863.34 6274
2863.85 6015
2864.35 6187
2864.86 6250
2865.36 6033
2865.87 5847
2866.37 6100
2866.88 6207
2867.38 5874
2867.89 5844
2868.39 6038
2868.90 6061
2869.40 6076
2869.91 6251
2870.41 6184
2870.92 6437
2871.42 6436
2871.93 6480
2872.43 6587
2872.94 6795
2873.44 6789
2873.95 6999
2874.45 7035
2874.96 7294
2875.46 7387
2875.97 7123
2876.48 7313
2876.98 7266
2877.49 7322
2877.99 7367
2878.50 7311
2879.00 7358
2879.51 7109
2880.02 7144
2880.52 7259
2881.03 7156
2881.53 6981
2882.04 6824
2882.55 6833
2883.05 6616
2883.56 6754
2884.07 6804
2884.57 6827
2885.08 6715
2885.59 6680
2886.09 6921
2886.60 7197
2887.10 6994
2887.61 6995
2888.12 7002
2888.62 6824
2889.13 6860
2889.64 6780
2890.15 6415
2890.65 6566
2891.16 6639
2891.67 6716
2892.17 6436
2892.68 6558
2893.19 6678
2893.69 6744
2894.20 6552
2894.71 6547
2895.22 6981
2895.72 6879
2896.23 6847
2896.74 6924
2897.25 6775
2897.75 7056
2898.26 7057
2898.77 7052
2899.28 7058
2899.78 7152
2900.29 7183
2900.80 7299
2901.31 7212
2901.81 7281
2902.32 7167
2902.83 7014
2903.34 7483
2903.85 7429
2904.35 7299
2904.86 7507
2905.37 7572
2905.88 7623
2906.39 7652
2906.90 7651
2907.40 7488
2907.91 7385
2908.42 7446
2908.93 7419
2909.44 7215
2909.95 7095
2910.46 6952
2910.96 6679
2911.47 6998
2911.98 6774
2912.49 6670
2913.00 6834
2913.51 6914
2914.02 6847
2914.53 6981
2915.04 6927
2915.54 6792
2916.05 6890
2916.56 6872
2917.07 6981
2917.58 6988
2918.09 6949
2918.60 6811
2919.11 6881
2919.62 6613
2920.13 6631
2920.64 6616
2921.15 6663
2921.66 6625
2922.17 6724
2922.68 6878
2923.19 6952
2923.70 7011
2924.21 6932
2924.72 7195
2925.23 7260
2925.74 7390
2926.25 7698
2926.76 7960
2927.27 7802
2927.78 7885
2928.29 7855
2928.80 7233
2929.31 7149
2929.82 7111
2930.33 7072
2930.84 6803
2931.35 6612
2931.86 6363
2932.37 6151
2932.88 6431
2933.39 6232
2933.90 6068
2934.41 6296
2934.92 6222
2935.43 6341
2935.94 6306
2936.45 6321
2936.97 6323
2937.48 6457
2937.99 6603
2938.50 6619
2939.01 6741
2939.52 6610
2940.03 6657
2940.54 6712
2941.05 6687
2941.57 6740
2942.08 6929
2942.59 6665
2943.10 6558
2943.61 6760
2944.12 6706
2944.63 6802
2945.15 6855
2945.66 7248
2946.17 7116
2946.68 6961
2947.19 6972
2947.71 6828
2948.22 6924
2948.73 6898
2949.24 6877
2949.75 6710
2950.27 6547
2950.78 6312
2951.29 6392
2951.80 6560
2952.31 6504
2952.83 6461
2953.34 6265
2953.85 6198
2954.36 6214
2954.88 6322
2955.39 6219
2955.90 6172
2956.41 6251
2956.93 6105
2957.44 6084
2957.95 6189
2958.47 6227
2958.98 6098
2959.49 6224
2960.00 6008
2960.52 6041
2961.03 6142
2961.54 6269
2962.06 6510
2962.57 6445
2963.08 6567
2963.60 6529
2964.11 6657
2964.62 6422
2965.14 6502
2965.65 6608
2966.16 6478
2966.68 6411
2967.19 6249
2967.70 6294
2968.22 6084
2968.73 6182
2969.24 5969
2969.76 5834
2970.27 5934
2970.79 5997
2971.30 5843
2971.81 5733
2972.33 5638
2972.84 5999
2973.36 6020
2973.87 6148
2974.38 6170
2974.90 6027
2975.41 5972
2975.93 6289
2976.44 6262
2976.96 6075
2977.47 6161
2977.99 6039
2978.50 6053
2979.01 5979
2979.53 5801
2980.04 5915
2980.56 6009
2981.07 5787
2981.59 5885
2982.10 6187
2982.62 6053
2983.13 5992
2983.65 5946
2984.16 6058
2984.68 6190
2985.19 6126
2985.71 6102
2986.22 6234
2986.74 6208
2987.25 6207
2987.77 6196
2988.28 6066
2988.80 6122
2989.32 6320
2989.83 6249
2990.35 5984
2990.86 6182
2991.38 6128
2991.89 5932
2992.41 5968
2992.92 6166
2993.44 5984
2993.96 5885
2994.47 5754
2994.99 5714
2995.50 6050
2996.02 6233
2996.54 6119
2997.05 6022
2997.57 6277
2998.09 6449
2998.60 6455
2999.12 6670
2999.63 6663
3000.15 6781
3000.67 6641
3001.18 6455
3001.70 6522
3002.22 6399
3002.73 6573
3003.25 6525
3003.77 6608
3004.28 6494
3004.80 6562
3005.32 6502
3005.83 6398
3006.35 6332
3006.87 6278
3007.39 6124
3007.90 6314
3008.42 6301
3008.94 6282
3009.45 6424
3009.97 5884
3010.49 6034
3011.01 6037
3011.52 5860
3012.04 6059
3012.56 5986
3013.08 5659
3013.59 5831
3014.11 5875
3014.63 5985
3015.15 6321
3015.66 6280
3016.18 6285
3016.70 6426
3017.22 6660
3017.74 6667
3018.25 6763
3018.77 6885
3019.29 7246
3019.81 6933
3020.33 7116
3020.84 6869
3021.36 6877
3021.88 6979
3022.40 6913
3022.92 6795
3023.44 6650
3023.95 7014
3024.47 6736
3024.99 6607
3025.51 6637
3026.03 6490
3026.55 6479
3027.07 6637
3027.58 6772
3028.10 6592
3028.62 6577
3029.14 6590
3029.66 6508
3030.18 6401
3030.70 6460
3031.22 6544
3031.74 6895
3032.26 6879
3032.77 6804
3033.29 7078
3033.81 7131
3034.33 7174
3034.85 7231
3035.37 7229
3035.89 6885
3036.41 7038
3036.93 7246
3037.45 6786
3037.97 6493
3038.49 6352
3039.01 6342
3039.53 6309
3040.05 6157
3040.57 6143
3041.09 6169
3041.61 6000
3042.13 6108
3042.65 5920
3043.17 5649
3043.69 5834
3044.21 5591
3044.73 5595
3045.25 5829
3045.77 5904
3046.29 5767
3046.81 5758
3047.33 5959
3047.85 5855
3048.37 5644
3048.89 5702
3049.41 5797
3049.93 5625
3050.45 5513
3050.98 5665
3051.50 5614
3052.02 5695
3052.54 5775
3053.06 5921
3053.58 5833
3054.10 5691
3054.62 5840
3055.14 5959
3055.66 5945
3056.19 5934
3056.71 5903
3057.23 5993
3057.75 6140
3058.27 5912
3058.79 5736
3059.31 5863
3059.84 5853
3060.36 5803
3060.88 5809
3061.40 5699
3061.92 5873
3062.44 5729
3062.97 5916
3063.49 5807
3064.01 5973
3064.53 5903
3065.05 5928
3065.58 5872
3066.10 5999
3066.62 6104
3067.14 6081
3067.66 5876
3068.19 5959
3068.71 5995
3069.23 6019
3069.75 6101
3070.28 6069
3070.80 6304
3071.32 6161
3071.84 5952
3072.37 5993
3072.89 5804
3073.41 6062
3073.93 5957
3074.46 5999
3074.98 5899
3075.50 6085
3076.03 6040
3076.55 6080
3077.07 6160
3077.59 6346
3078.12 6259
3078.64 6231
3079.16 6379
3079.69 6584
3080.21 6389
3080.73 6583
3081.26 6605
3081.78 6494
3082.30 6387
3082.83 6502
3083.35 6398
3083.87 6297
3084.40 6290
3084.92 6245
3085.45 6154
3085.97 6031
3086.49 6152
3087.02 6372
3087.54 6336
3088.06 6095
3088.59 5993
3089.11 6222
3089.64 6317
3090.16 6163
3090.68 6126
3091.21 6179
3091.73 6186
3092.26 5810
3092.78 5786
3093.31 5854
3093.83 5929
3094.36 5850
3094.88 5921
3095.40 6038
3095.93 6069
3096.45 6132
3096.98 5943
3097.50 5912
3098.03 6042
3098.55 5834
3099.08 5905
3099.60 5791
3100.13 5727
3100.65 5634
3101.18 5777
3101.70 5658
3102.23 5612
3102.75 5925
3103.28 5723
3103.80 5830
3104.33 5751
3104.85 5605
3105.38 5639
3105.90 5726
3106.43 5656
3106.96 5556
3107.48 5465
3108.01 5684
3108.53 5720
3109.06 5670
3109.58 5718
3110.11 5653
3110.64 5767
3111.16 5688
3111.69 5776
3112.21 5696
3112.74 5690
3113.27 5784
3113.79 5635
3114.32 5888
3114.84 5752
3115.37 5695
3115.90 5817
3116.42 5626
3116.95 5536
3117.48 5577
3118.00 5488
3118.53 5527
3119.06 5553
3119.58 5452
3120.11 5552
3120.64 5393
3121.16 5348
3121.69 5296
3122.22 5278
3122.74 5466
3123.27 5537
3123.80 5376
3124.32 5469
3124.85 5502
3125.38 5440
3125.90 5371
3126.43 5474
3126.96 5616
3127.49 5522
3128.01 5629
3128.54 5726
3129.07 5600
3129.60 5738
3130.12 5703
3130.65 5589
3131.18 5593
3131.71 5769
3132.23 5578
3132.76 5509
3133.29 5642
3133.82 5733
3134.35 5760
3134.87 5654
3135.40 5521
3135.93 5426
3136.46 5418
3136.99 5327
3137.51 5405
3138.04 5390
3138.57 5660
3139.10 5599
3139.63 5425
3140.15 5627
3140.68 5606
3141.21 5527
3141.74 5574
3142.27 5592
3142.80 5723
3143.33 5565
3143.85 5708
3144.38 5795
3144.91 5944
3145.44 5966
3145.97 6133
3146.50 6351
3147.03 6594
3147.56 6690
3148.08 6727
3148.61 6846
3149.14 6977
3149.67 6898
3150.20 7013
3150.73 6914
3151.26 7080
3151.79 6916
3152.32 7098
3152.85 7030
3153.38 6773
3153.91 6624
3154.44 6551
3154.97 6366
3155.50 6369
3156.03 6239
3156.56 6325
3157.08 6120
3157.61 6001
3158.14 6196
3158.67 6374
3159.20 6198
3159.73 6237
3160.26 6250
3160.79 6451
3161.32 6342
3161.85 6226
3162.39 6343
3162.92 6286
3163.45 6369
3163.98 6251
3164.51 6237
3165.04 5881
3165.57 5960
3166.10 5901
3166.63 5652
3167.16 5497
3167.69 5569
3168.22 5746
3168.75 5649
3169.28 5524
3169.81 5673
3170.34 5735
3170.87 6019
3171.41 6025
3171.94 5989
3172.47 6254
3173.00 6412
3173.53 6292
3174.06 6614
3174.59 6797
3175.12 6716
3175.65 6762
3176.19 6616
3176.72 6625
3177.25 6462
3177.78 6248
3178.31 6492
3178.84 6234
3179.38 6325
3179.91 6269
3180.44 6158
3180.97 5995
3181.50 5910
3182.03 5979
3182.57 5871
3183.10 5838
3183.63 5758
3184.16 5947
3184.69 5713
3185.23 5817
3185.76 5917
3186.29 5763
3186.82 5841
3187.36 5857
3187.89 5930
3188.42 5740
3188.95 5871
3189.49 5782
3190.02 5860
3190.55 5866
3191.08 5791
3191.62 5801
3192.15 5696
3192.68 5769
3193.21 5695
3193.75 5878
3194.28 5810
3194.81 5742
3195.35 5748
3195.88 5821
3196.41 5788
3196.94 5649
3197.48 5688
3198.01 5964
3198.54 6203
3199.08 6046
3199.61 6117
3200.14 6197
3200.68 6293
3201.21 6351
3201.74 6467
3202.28 6353
3202.81 6285
3203.35 6533
3203.88 6540
3204.41 6457
3204.95 6405
3205.48 6511
3206.01 6387
3206.55 6123
3207.08 6005
3207.62 6069
3208.15 5896
3208.68 5939
3209.22 5989
3209.75 5944
3210.29 5899
3210.82 5905
3211.36 6108
3211.89 6239
3212.42 6010
3212.96 6345
3213.49 6337
3214.03 6245
3214.56 6124
3215.10 6197
3215.63 6201
3216.17 6127
3216.70 5990
3217.24 5934
3217.77 5629
3218.31 5804
3218.84 5859
3219.38 5878
3219.91 5616
3220.45 5786
3220.98 5752
3221.52 6002
3222.05 6472
3222.59 6305
3223.12 6314
3223.66 6460
3224.19 6634
3224.73 6829
3225.26 6721
3225.80 6883
3226.33 6821
3226.87 6852
3227.41 6803
3227.94 6680
3228.48 6559
3229.01 6182
3229.55 6355
3230.08 6169
3230.62 5907
3231.16 5569
3231.69 5640
3232.23 5470
3232.76 5572
3233.30 5577
3233.84 5733
3234.37 5895
3234.91 5803
3235.45 5520
3235.98 5734
3236.52 5941
3237.05 5832
3237.59 5906
3238.13 6051
3238.66 6222
3239.20 6081
3239.74 6301
3240.27 6491
3240.81 6424
3241.35 6414
3241.88 6378
3242.42 6225
3242.96 6058
3243.50 5745
3244.03 5714
3244.57 5808
3245.11 5742
3245.64 5524
3246.18 5521
3246.72 5327
3247.26 5422
3247.79 5572
3248.33 5525
3248.87 5517
3249.40 5494
3249.94 5482
3250.48 5896
3251.02 5733
3251.56 5566
3252.09 5680
3252.63 5789
3253.17 5847
3253.71 5818
3254.24 5890
3254.78 5781
3255.32 5918
3255.86 5887
3256.40 5658
3256.93 5887
3257.47 5828
3258.01 5860
3258.55 5865
3259.09 5932
3259.63 5878
3260.16 5861
3260.70 6095
3261.24 5886
3261.78 5757
3262.32 6036
3262.86 5948
3263.39 6012
3263.93 6015
3264.47 5983
3265.01 5907
3265.55 5908
3266.09 5901
3266.63 5816
3267.17 5772
3267.71 5867
3268.24 5845
3268.78 5710
3269.32 5795
3269.86 5577
3270.40 5544
3270.94 5578
3271.48 5720
3272.02 5618
3272.56 5609
3273.10 5477
3273.64 5463
3274.18 5577
3274.72 5867
3275.26 5854
3275.80 5690
3276.34 5526
3276.87 5702
3277.41 5889
3277.95 6150
3278.49 5932
3279.03 6165
3279.57 5890
3280.11 5913
3280.65 6017
3281.19 6078
3281.73 6190
3282.27 6217
3282.81 6104
3283.36 6107
3283.90 6432
3284.44 6445
3284.98 6567
3285.52 6380
3286.06 6412
3286.60 6885
3287.14 6932
3287.68 6971
3288.22 6997
3288.76 6962
3289.30 6772
3289.84 6724
3290.38 6481
3290.92 6273
3291.46 6078
3292.01 6025
3292.55 6048
3293.09 5901
3293.63 5681
3294.17 5686
3294.71 5539
3295.25 5856
3295.79 5574
3296.34 5517
3296.88 5547
3297.42 5604
3297.96 5689
3298.50 5689
3299.04 5514
3299.58 5488
3300.13 5699
3300.67 5780
3301.21 5919
3301.75 5987
3302.29 5788
3302.83 5904
3303.38 5874
3303.92 5984
3304.46 5879
3305.00 5790
3305.54 5831
3306.09 5770
3306.63 5521
3307.17 5694
3307.71 5772
3308.26 5579
3308.80 5466
3309.34 5567
3309.88 5718
3310.43 5664
3310.97 5764
3311.51 5811
3312.05 5656
3312.60 5941
3313.14 5776
3313.68 6165
3314.22 6502
3314.77 6392
3315.31 6216
3315.85 6136
3316.40 6375
3316.94 6337
3317.48 6593
3318.03 6449
3318.57 6379
3319.11 6561
3319.65 6243
3320.20 6059
3320.74 6135
3321.28 6138
3321.83 6030
3322.37 6059
3322.92 6009
3323.46 5868
3324.00 5797
3324.55 5919
3325.09 5823
3325.63 5960
3326.18 6099
3326.72 5967
3327.27 5861
3327.81 5764
3328.35 5631
3328.90 5518
3329.44 5380
3329.99 5482
3330.53 5537
3331.07 5294
3331.62 5382
3332.16 5287
3332.71 5068
3333.25 5089
3333.80 5026
3334.34 5306
3334.88 5123
3335.43 5109
3335.97 5191
3336.52 5333
3337.06 5109
3337.61 5156
3338.15 5151
3338.70 5292
3339.24 5288
3339.79 5478
3340.33 5641
3340.88 5799
3341.42 5721
3341.97 5601
3342.51 5590
3343.06 5545
3343.60 5526
3344.15 5693
3344.69 5602
3345.24 5605
3345.78 5648
3346.33 5306
3346.87 5394
3347.42 5481
3347.97 5565
3348.51 5467
3349.06 5445
3349.60 5590
3350.15 5730
3350.69 5447
3351.24 5532
3351.79 5614
3352.33 5745
3352.88 5838
3353.42 5633
3353.97 5831
3354.52 5687
3355.06 5656
3355.61 5494
3356.15 5741
3356.70 5789
3357.25 5714
3357.79 5504
3358.34 5465
3358.89 5390
3359.43 5409
3359.98 5081
3360.53 5338
3361.07 5393
3361.62 5404
3362.17 5159
3362.71 5337
3363.26 5232
3363.81 5068
3364.35 5029
3364.90 5005
3365.45 5205
3365.99 5211
3366.54 5145
3367.09 5171
3367.64 5137
3368.18 5139
3368.73 5258
3369.28 5198
3369.82 5421
3370.37 5457
3370.92 5333
3371.47 5344
3372.01 5550
3372.56 5531
3373.11 5535
3373.66 5227
3374.21 5152
3374.75 5416
3375.30 5334
3375.85 4997
3376.40 5085
3376.94 4948
3377.49 4995
3378.04 4888
3378.59 4832
3379.14 4839
3379.68 4813
3380.23 5052
3380.78 4971
3381.33 4719
3381.88 4885
3382.43 4741
3382.97 4752
3383.52 4852
3384.07 4776
3384.62 4681
3385.17 4818
3385.72 5026
3386.27 4938
3386.81 4996
3387.36 4942
3387.91 4832
3388.46 4884
3389.01 5075
3389.56 5040
3390.11 5007
3390.66 5029
3391.21 5079
3391.76 4882
3392.30 5054
3392.85 5119
3393.40 5153
3393.95 5055
3394.50 5057
3395.05 5135
3395.60 5059
3396.15 5140
3396.70 4953
3397.25 4909
3397.80 4758
3398.35 4958
3398.90 5068
3399.45 4998
3400.00 4882
3400.55 5030
3401.10 4790
3401.65 4905
3402.20 4974
3402.75 4825
3403.30 4769
3403.85 4695
3404.40 4775
3404.95 4836
3405.50 4638
3406.05 4870
3406.60 5154
3407.15 4922
3407.70 4934
3408.25 4930
3408.80 5034
3409.35 4855
3409.90 4807
3410.45 4750
3411.00 4888
3411.55 4859
3412.10 4801
3412.66 4571
3413.21 4836
3413.76 4957
3414.31 4822
3414.86 4957
3415.41 4873
3415.96 4883
3416.51 4691
3417.06 5028
3417.61 5152
3418.17 4860
3418.72 4908
3419.27 4786
3419.82 4844
3420.37 4825
3420.92 4802
3421.47 4911
3422.03 4956
3422.58 4873
3423.13 4682
3423.68 4671
3424.23 4735
3424.78 5005
3425.34 4988
3425.89 4963
3426.44 4787
3426.99 4930
3427.54 4787
3428.10 4806
3428.65 5060
3429.20 4966
3429.75 4832
3430.31 4943
3430.86 4896
3431.41 4831
3431.96 4945
3432.51 4932
3433.07 5064
3433.62 5112
3434.17 4965
3434.72 4942
3435.28 5074
3435.83 5088
3436.38 5109
3436.94 5042
3437.49 4917
3438.04 5260
3438.59 5083
3439.15 5009
3439.70 4998
3440.25 5156
3440.81 5183
3441.36 4959
3441.91 4875
3442.47 4944
3443.02 4823
3443.57 4777
3444.13 4820
3444.68 4898
3445.23 4802
3445.79 4757
3446.34 4751
3446.89 4664
3447.45 4421
3448.00 4573
3448.55 4838
3449.11 4914
3449.66 4824
3450.22 4754
3450.77 4636
3451.32 4722
3451.88 4810
3452.43 4682
3452.99 4575
3453.54 4763
3454.09 4786
3454.65 4612
3455.20 4409
3455.76 4415
3456.31 4621
3456.87 4662
3457.42 4715
3457.97 5020
3458.53 4693
3459.08 4778
3459.64 4913
3460.19 4823
3460.75 4852
3461.30 4674
3461.86 4824
3462.41 4894
3462.97 4824
3463.52 4930
3464.08 4915
3464.63 4943
3465.19 4967
3465.74 5031
3466.30 4917
3466.85 5008
3467.41 5129
3467.96 5148
3468.52 5176
3469.07 5093
3469.63 5201
3470.18 5230
3470.74 5314
3471.30 5282
3471.85 5341
3472.41 5363
3472.96 5338
3473.52 5186
3474.07 5194
3474.63 5164
3475.19 5028
3475.74 5061
3476.30 5112
3476.85 5199
3477.41 5089
3477.97 5263
3478.52 5365
3479.08 5175
3479.63 5410
3480.19 5435
3480.75 5339
3481.30 5178
3481.86 5352
3482.42 5032
3482.97 5066
3483.53 5090
3484.08 5245
3484.64 5204
3485.20 5060
3485.75 5099
3486.31 5263
3486.87 5412
3487.43 5367
3487.98 5418
3488.54 5325
3489.10 5495
3489.65 5710
3490.21 5655
3490.77 5615
3491.32 5767
3491.88 5781
3492.44 5959
3493.00 5962
3493.55 5844
3494.11 5758
3494.67 5850
3495.23 5772
3495.78 5711
3496.34 5587
3496.90 5765
3497.46 5986
3498.01 6018
3498.57 6161
3499.13 6203
3499.69 6339
3500.24 6878
3500.80 7254
3501.36 7846
3501.92 8613
3502.48 9674
3503.03 10537
3503.59 11209
3504.15 12101
3504.71 13082
3505.27 14452
3505.83 15039
3506.38 15897
3506.94 16122
3507.50 15990
3508.06 16093
3508.62 15307
3509.18 14417
3509.74 13329
3510.29 11949
3510.85 10974
3511.41 9881
3511.97 8690
3512.53 7885
3513.09 7275
3513.65 6773
3514.21 6186
3514.76 5751
3515.32 5608
3515.88 5471
3516.44 5600
3517.00 5562
3517.56 5392
3518.12 5333
3518.68 5495
3519.24 5317
3519.80 5230
3520.36 5167
3520.92 5031
3521.48 5047
3522.04 5184
3522.60 5248
3523.16 5342
3523.71 5109
3524.27 5183
3524.83 5221
3525.39 5104
3525.95 5428
3526.51 5304
3527.07 5233
3527.63 5323
3528.19 5335
3528.75 5472
3529.31 5528
3529.87 5548
3530.44 5558
3531.00 5495
3531.56 5514
3532.12 5630
3532.68 5510
3533.24 5398
3533.80 5317
3534.36 5507
3534.92 6107
3535.48 5814
3536.04 6029
3536.60 5898
3537.16 5730
3537.72 5721
3538.28 6044
3538.84 5929
3539.41 6095
3539.97 6331
3540.53 6211
3541.09 6155
3541.65 6272
3542.21 6439
3542.77 6435
3543.33 6570
3543.89 6627
3544.46 6615
3545.02 6853
3545.58 6951
3546.14 6742
3546.70 6623
3547.26 6546
3547.83 6357
3548.39 6100
3548.95 5837
3549.51 5667
3550.07 5563
3550.63 5592
3551.20 5556
3551.76 5283
3552.32 5318
3552.88 5239
3553.44 5152
3554.01 5136
3554.57 5043
3555.13 5113
3555.69 4907
3556.26 4813
3556.82 4919
3557.38 4887
3557.94 4986
3558.50 5054
3559.07 5017
3559.63 5035
3560.19 5033
3560.76 5121
3561.32 5256
3561.88 5234
3562.44 5181
3563.01 5151
3563.57 5065
3564.13 5151
3564.70 5234
3565.26 5290
3565.82 5258
3566.38 5189
3566.95 5281
3567.51 5089
3568.07 5158
3568.64 5094
3569.20 5196
3569.76 5065
3570.33 4968
3570.89 5058
3571.45 5115
3572.02 5174
3572.58 4964
3573.15 4925
3573.71 4966
3574.27 5014
3574.84 5034
3575.40 5074
3575.96 5190
3576.53 5070
3577.09 5111
3577.66 5201
3578.22 5041
3578.78 5353
3579.35 5286
3579.91 5282
3580.48 5498
3581.04 5385
3581.61 5428
3582.17 5585
3582.73 5560
3583.30 5751
3583.86 5818
3584.43 5650
3584.99 5572
3585.56 5592
3586.12 5577
3586.69 5601
3587.25 5362
3587.82 5265
3588.38 5520
3588.95 5526
3589.51 5255
3590.08 5084
3590.64 5117
3591.21 5039
3591.77 4784
3592.34 4826
3592.90 4765
3593.47 4828
3594.03 4942
3594.60 4718
3595.16 4719
3595.73 4729
3596.29 4740
3596.86 4850
3597.42 5006
3597.99 4934
3598.56 4850
3599.12 5016
3599.69 4992
3600.25 4928
3600.82 5047
3601.38 5104
3601.95 5116
3602.52 5163
3603.08 4969
3603.65 5046
3604.21 5247
3604.78 5092
3605.35 4850
3605.91 5073
3606.48 5000
3607.05 4998
3607.61 5029
3608.18 4958
3608.74 4967
3609.31 4629
3609.88 4632
3610.44 4610
3611.01 4634
3611.58 4617
3612.14 4690
3612.71 4672
3613.28 4895
3613.84 5015
3614.41 5231
3614.98 5405
3615.55 5492
3616.11 5686
3616.68 6118
3617.25 6424
3617.81 6840
3618.38 7319
3618.95 7594
3619.52 7837
3620.08 8079
3620.65 7751
3621.22 8063
3621.79 7665
3622.35 7486
3622.92 7060
3623.49 6870
3624.06 6828
3624.62 6304
3625.19 6207
3625.76 5844
3626.33 5593
3626.89 5310
3627.46 5280
3628.03 5243
3628.60 4899
3629.17 5003
3629.73 4848
3630.30 4921
3630.87 5226
3631.44 5042
3632.01 5328
3632.58 5436
3633.14 5181
3633.71 5286
3634.28 5336
3634.85 5414
3635.42 5335
3635.99 5338
3636.56 5303
3637.12 5236
3637.69 5548
3638.26 5488
3638.83 5102
3639.40 5128
3639.97 5067
3640.54 4993
3641.11 5013
3641.67 4822
3642.24 4960
3642.81 5131
3643.38 5077
3643.95 5075
3644.52 5091
3645.09 5029
3645.66 4916
3646.23 5084
3646.80 5105
3647.37 5073
3647.94 5017
3648.51 5015
3649.08 5118
3649.65 5045
3650.22 4998
3650.79 4942
3651.36 5161
3651.93 5130
3652.50 5098
3653.06 4938
3653.63 4931
3654.20 4957
3654.77 4857
3655.35 5024
3655.92 5318
3656.49 5365
3657.06 5150
3657.63 5132
3658.20 5110
3658.77 5135
3659.34 4935
3659.91 4832
3660.48 5052
3661.05 4990
3661.62 4911
3662.19 4806
3662.76 4779
3663.33 4814
3663.90 4748
3664.47 4721
3665.04 4262
3665.61 4315
3666.19 4387
3666.76 4369
3667.33 4404
3667.90 4375
3668.47 4353
3669.04 4356
3669.61 4362
3670.18 4309
3670.75 4284
3671.33 4334
3671.90 4558
3672.47 4474
3673.04 4696
3673.61 4573
3674.18 4638
3674.76 4772
3675.33 4648
3675.90 4577
3676.47 4725
3677.04 4808
3677.61 4838
3678.19 4657
3678.76 4724
3679.33 4630
3679.90 4604
3680.47 4667
3681.05 4765
3681.62 4593
3682.19 4422
3682.76 4416
3683.33 4454
3683.91 4327
3684.48 4397
3685.05 4428
3685.62 4285
3686.20 4276
3686.77 4320
3687.34 4191
3687.91 4320
3688.49 4390
3689.06 4449
3689.63 4474
3690.21 4538
3690.78 4453
3691.35 4479
3691.92 4282
3692.50 4509
3693.07 4697
3693.64 4625
3694.22 4342
3694.79 4282
3695.36 4482
3695.94 4528
3696.51 4157
3697.08 4415
3697.66 4377
3698.23 4451
3698.80 4430
3699.38 4445
3699.95 4351
3700.52 4265
3701.10 4433
3701.67 4388
3702.24 4208
3702.82 4284
3703.39 4311
3703.97 4267
3704.54 4284
3705.11 4332
3705.69 4430
3706.26 4258
3706.84 4295
3707.41 4320
3707.98 4273
3708.56 4381
3709.13 4492
3709.71 4426
3710.28 4503
3710.86 4395
3711.43 4313
3712.01 4461
3712.58 4592
3713.15 4632
3713.73 4446
3714.30 4561
3714.88 4452
3715.45 4532
3716.03 4324
3716.60 4298
3717.18 4416
3717.75 4481
3718.33 4437
3718.90 4512
3719.48 4419
3720.05 4334
3720.63 4379
3721.20 4358
3721.78 4322
3722.35 4310
3722.93 4470
3723.51 4245
3724.08 4256
3724.66 4201
3725.23 4139
3725.81 4161
3726.38 4055
3726.96 4101
3727.53 4227
3728.11 4290
3728.69 4149
3729.26 4413
3729.84 4584
3730.41 4607
3730.99 4413
3731.57 4481
3732.14 4704
3732.72 4804
3733.29 4722
3733.87 4947
3734.45 5010
3735.02 4909
3735.60 5007
3736.18 4880
3736.75 4680
3737.33 4736
3737.90 4818
3738.48 4590
3739.06 4338
3739.63 4316
3740.21 4390
3740.79 4327
3741.36 4352
3741.94 4285
3742.52 4411
3743.10 4385
3743.67 4273
3744.25 4407
3744.83 4240
3745.40 4270
3745.98 4413
3746.56 4464
3747.13 4530
3747.71 4259
3748.29 4267
3748.87 4326
3749.44 4178
3750.02 4131
3750.60 4163
3751.18 4116
3751.75 4140
3752.33 4285
3752.91 4172
3753.49 4095
3754.06 4031
3754.64 4122
3755.22 4166
3755.80 4032
3756.38 4079
3756.95 4041
3757.53 4118
3758.11 4123
3758.69 3953
3759.27 4045
3759.84 4053
3760.42 4058
3761.00 4100
3761.58 4242
3762.16 4295
3762.74 4424
3763.32 4458
3763.89 4394
3764.47 4399
3765.05 4322
3765.63 4335
3766.21 4502
3766.79 4438
3767.37 4527
3767.94 4565
3768.52 4328
3769.10 4359
3769.68 4330
3770.26 4357
3770.84 4423
3771.42 4465
3772.00 4578
3772.58 4432
3773.16 4211
3773.74 4249
3774.31 4231
3774.89 4375
3775.47 4201
3776.05 4224
3776.63 4220
3777.21 4082
3777.79 4143
3778.37 4057
3778.95 4154
3779.53 4081
3780.11 4079
3780.69 4195
3781.27 4143
3781.85 4043
3782.43 3997
3783.01 4068
3783.59 3952
3784.17 4078
3784.75 3971
3785.33 3950
3785.91 3977
3786.49 4005
3787.07 4199
3787.65 4213
3788.23 4092
3788.81 3953
3789.39 3960
3789.97 3862
3790.55 4072
3791.13 4028
3791.71 4165
3792.30 4061
3792.88 4081
3793.46 4193
3794.04 4425
3794.62 4210
3795.20 4367
3795.78 4319
3796.36 4335
3796.94 4329
3797.52 4414
3798.10 4363
3798.69 4441
3799.27 4342
3799.85 4463
3800.43 4554
3801.01 4434
3801.59 4391
3802.17 4360
3802.76 4502
3803.34 4562
3803.92 4728
3804.50 4752
3805.08 4682
3805.66 4810
3806.25 4748
3806.83 4629
3807.41 4439
3807.99 4575
3808.57 4860
3809.16 4903
3809.74 4799
3810.32 4604
3810.90 4791
3811.48 4885
3812.07 4740
3812.65 4668
3813.23 4642
3813.81 4800
3814.39 4612
3814.98 4774
3815.56 4698
3816.14 4736
3816.72 4623
3817.31 4454
3817.89 4669
3818.47 4462
3819.06 4465
3819.64 4474
3820.22 4404
3820.80 4334
3821.39 4180
3821.97 4093
3822.55 4147
3823.14 4190
3823.72 4112
3824.30 4097
3824.89 4055
3825.47 4076
3826.05 4164
3826.64 4037
3827.22 4082
3827.80 4010
3828.39 3834
3828.97 3845
3829.55 3982
3830.14 3842
3830.72 3835
3831.30 3879
3831.89 3911
3832.47 3997
3833.05 4123
3833.64 4181
3834.22 4013
3834.81 4020
3835.39 4134
3835.97 4084
3836.56 3987
3837.14 4168
3837.73 3999
3838.31 4116
3838.90 4149
3839.48 4083
3840.06 3918
3840.65 3937
3841.23 3950
3841.82 3809
3842.40 4029
3842.99 3915
3843.57 3985
3844.16 3890
3844.74 3881
3845.33 3872
3845.91 3882
3846.50 3833
3847.08 3803
3847.66 3933
3848.25 4125
3848.83 4129
3849.42 3819
3850.00 3891
3850.59 4072
3851.18 3909
3851.76 4026
3852.35 4151
3852.93 4095
3853.52 4031
3854.10 4003
3854.69 3910
3855.27 4104
3855.86 4106
3856.44 4083
3857.03 4012
3857.62 4142
3858.20 4463
3858.79 4482
3859.37 4524
3859.96 4527
3860.54 4526
3861.13 4831
3861.72 4960
3862.30 5073
3862.89 5039
3863.47 5040
3864.06 5344
3864.65 5285
3865.23 5218
3865.82 5064
3866.41 4899
3866.99 4972
3867.58 4779
3868.17 4671
3868.75 4477
3869.34 4400
3869.93 4224
3870.51 4218
3871.10 4369
3871.69 4113
3872.27 4103
3872.86 4002
3873.45 4261
3874.03 4471
3874.62 4228
3875.21 4237
3875.79 4256
3876.38 4312
3876.97 4207
3877.56 4021
3878.14 4233
3878.73 4102
3879.32 4277
3879.90 3986
3880.49 4009
3881.08 4018
3881.67 4052
3882.25 3954
3882.84 4001
3883.43 3947
3884.02 3818
3884.61 3692
3885.19 3773
3885.78 3706
3886.37 3778
3886.96 3797
3887.54 3783
3888.13 3820
3888.72 3775
3889.31 3790
3889.90 3883
3890.48 3859
3891.07 3951
3891.66 3933
3892.25 3872
3892.84 3900
3893.43 4064
3894.01 4119
3894.60 3991
3895.19 4157
3895.78 4155
3896.37 3917
3896.96 3892
3897.55 4098
3898.14 4165
3898.72 4139
3899.31 4109
3899.90 4127
3900.49 4296
3901.08 4340
3901.67 4221
3902.26 4410
3902.85 4554
3903.44 4433
3904.03 4360
3904.61 4198
3905.20 4192
3905.79 4098
3906.38 3916
3906.97 3963
3907.56 3894
3908.15 3794
3908.74 3740
3909.33 3768
3909.92 3757
3910.51 3945
3911.10 3668
3911.69 3445
3912.28 3500
3912.87 3762
3913.46 3830
3914.05 3757
3914.64 3629
3915.23 3891
3915.82 3765
3916.41 3704
3917.00 3516
3917.59 3666
3918.18 3714
3918.77 3664
3919.36 3738
3919.95 3738
3920.54 3814
3921.13 3904
3921.72 3831
3922.31 3923
3922.90 3851
3923.49 3857
3924.08 3867
3924.68 3993
3925.27 3881
3925.86 3864
3926.45 3894
3927.04 3955
3927.63 3743
3928.22 3638
3928.81 3510
3929.40 3660
3929.99 3632
3930.59 3740
3931.18 3705
3931.77 3579
3932.36 3470
3932.95 3570
3933.54 3386
3934.13 3406
3934.73 3478
3935.32 3577
3935.91 3594
3936.50 3620
3937.09 3804
3937.68 3740
3938.28 3785
3938.87 3725
3939.46 3816
3940.05 3827
3940.64 3708
3941.23 3846
3941.83 3994
3942.42 3850
3943.01 3786
3943.60 3792
3944.20 3731
3944.79 3869
3945.38 3946
3945.97 3845
3946.56 3812
3947.16 3739
3947.75 3778
3948.34 3729
3948.94 3658
3949.53 3592
3950.12 3770
3950.71 3705
3951.31 3661
3951.90 3815
3952.49 3694
3953.08 3623
3953.68 3616
3954.27 3678
3954.86 3657
3955.46 3609
3956.05 3696
3956.64 3667
3957.24 3695
3957.83 3734
3958.42 3898
3959.02 3891
3959.61 3750
3960.20 3651
3960.80 3755
3961.39 3828
3961.98 3733
3962.58 3566
3963.17 3559
3963.76 3672
3964.36 3669
3964.95 3880
3965.55 3848
3966.14 3874
3966.73 3807
3967.33 3731
3967.92 3708
3968.52 3639
3969.11 3608
3969.70 3671
3970.30 3761
3970.89 3520
3971.49 3645
3972.08 3645
3972.68 3525
3973.27 3523
3973.86 3424
3974.46 3490
3975.05 3475
3975.65 3575
3976.24 3527
3976.84 3635
3977.43 3701
3978.03 3745
3978.62 3760
3979.22 3647
3979.81 3653
3980.41 3886
3981.00 3675
3981.60 3591
3982.19 3758
3982.79 3706
3983.38 3808
3983.98 3756
3984.57 3693
3985.17 3829
3985.76 3748
3986.36 3732
3986.95 3683
3987.55 3571
3988.14 3616
3988.74 3690
3989.34 3539
3989.93 3740
3990.53 3713
3991.12 3714
3991.72 3717
3992.31 3808
3992.91 3898
3993.51 3902
3994.10 3992
3994.70 3990
3995.29 3941
3995.89 4076
3996.49 4174
3997.08 4355
3997.68 4110
3998.28 4064
3998.87 4061
3999.47 4085
4000.06 4203
4000.66 3953
4001.26 4028
4001.85 4012
4002.45 3873
4003.05 3762
4003.64 3894
4004.24 3697
4004.84 3843
4005.43 3874
4006.03 3809
4006.63 3752
4007.22 3707
4007.82 3857
4008.42 4015
4009.02 3770
4009.61 3916
4010.21 3887
4010.81 4002
4011.40 3964
4012.00 3839
4012.60 3867
4013.20 3884
4013.79 3846
4014.39 3938
4014.99 3930
4015.59 3856
4016.18 3968
4016.78 3874
4017.38 3967
4017.98 3918
4018.58 4073
4019.17 4103
4019.77 4001
4020.37 3908
4020.97 3869
4021.56 3961
4022.16 3992
4022.76 4075
4023.36 4015
4023.96 4152
4024.56 3861
4025.15 4099
4025.75 4155
4026.35 4258
4026.95 4420
4027.55 4372
4028.15 4540
4028.74 4599
4029.34 4820
4029.94 4758
4030.54 4954
4031.14 5153
4031.74 4972
4032.34 4877
4032.94 4717
4033.53 4815
4034.13 4498
4034.73 4453
4035.33 4131
4035.93 4006
4036.53 3885
4037.13 3899
4037.73 3846
4038.33 3827
4038.93 3680
4039.53 3752
4040.13 3715
4040.72 3702
4041.32 3638
4041.92 3700
4042.52 3801
4043.12 3782
4043.72 3713
4044.32 3870
4044.92 3877
4045.52 3779
4046.12 3789
4046.72 3850
4047.32 4006
4047.92 3948
4048.52 4181
4049.12 4071
4049.72 4060
4050.32 4148
4050.92 4299
4051.52 4243
4052.12 4083
4052.72 4163
4053.32 4182
4053.92 3963
4054.52 4080
4055.13 3970
4055.73 4079
4056.33 4113
4056.93 3948
4057.53 4020
4058.13 3855
4058.73 3781
4059.33 3842
4059.93 3698
4060.53 3695
4061.13 3819
4061.73 3891
4062.33 3836
4062.94 3709
4063.54 3861
4064.14 3651
4064.74 3694
4065.34 3661
4065.94 3562
4066.54 3522
4067.14 3636
4067.75 3771
4068.35 3798
4068.95 3784
4069.55 3836
4070.15 3827
4070.75 3589
4071.36 3769
4071.96 3651
4072.56 3590
4073.16 3658
4073.76 3663
4074.36 3693
4074.97 3777
4075.57 3729
4076.17 3549
4076.77 3745
4077.38 3784
4077.98 3536
4078.58 3582
4079.18 3525
4079.78 3645
4080.39 3736
4080.99 3629
4081.59 3636
4082.19 3572
4082.80 3675
4083.40 3773
4084.00 3695
4084.60 3727
4085.21 3713
4085.81 3716
4086.41 3542
4087.02 3638
4087.62 3682
4088.22 3499
4088.82 3469
4089.43 3592
4090.03 3520
4090.63 3483
4091.24 3645
4091.84 3499
4092.44 3465
4093.05 3500
4093.65 3585
4094.25 3539
4094.86 3462
4095.46 3522
4096.06 3796
4096.67 3668
4097.27 3679
4097.88 3675
4098.48 3724
4099.08 3630
4099.69 3614
4100.29 3527
4100.89 3545
4101.50 3571
4102.10 3813
4102.71 3698
4103.31 3657
4103.91 3803
4104.52 3619
4105.12 3667
4105.73 3658
4106.33 3594
4106.94 3681
4107.54 3641
4108.14 3617
4108.75 3573
4109.35 3549
4109.96 3636
4110.56 3777
4111.17 3710
4111.77 3716
4112.38 3637
4112.98 3671
4113.59 3611
4114.19 3640
4114.80 3464
4115.40 3482
4116.01 3609
4116.61 3571
4117.22 3469
4117.82 3667
4118.43 3491
4119.03 3555
4119.64 3630
4120.24 3733
4120.85 3777
4121.45 3822
4122.06 3677
4122.66 3528
4123.27 3663
4123.88 3677
4124.48 3717
4125.09 3657
4125.69 3655
4126.30 3659
4126.90 3747
4127.51 3645
4128.12 3616
4128.72 3548
4129.33 3710
4129.93 3749
4130.54 3665
4131.15 3685
4131.75 3596
4132.36 3661
4132.96 3729
4133.57 3756
4134.18 3753
4134.78 3917
4135.39 4023
4136.00 3966
4136.60 4089
4137.21 4049
4137.82 3940
4138.42 3996
4139.03 4119
4139.64 4230
4140.24 4301
4140.85 4405
4141.46 4354
4142.06 4758
4142.67 4580
4143.28 4756
4143.89 4796
4144.49 4758
4145.10 4686
4145.71 4802
4146.31 4742
4146.92 4675
4147.53 4390
4148.14 4356
4148.74 4269
4149.35 4103
4149.96 4021
4150.57 3879
4151.17 3879
4151.78 3830
4152.39 3756
4153.00 3689
4153.60 3460
4154.21 3547
4154.82 3371
4155.43 3454
4156.04 3477
4156.64 3504
4157.25 3458
4157.86 3353
4158.47 3421
4159.08 3400
4159.68 3483
4160.29 3445
4160.90 3391
4161.51 3358
4162.12 3397
4162.73 3461
4163.33 3752
4163.94 3534
4164.55 3705
4165.16 3699
4165.77 3678
4166.38 3921
4166.99 3894
4167.60 3858
4168.20 3904
4168.81 3838
4169.42 3923
4170.03 3845
4170.64 3877
4171.25 3854
4171.86 3652
4172.47 3696
4173.08 3645
4173.69 3746
4174.29 3924
4174.90 3952
4175.51 3704
4176.12 3860
4176.73 3912
4177.34 3755
4177.95 3938
4178.56 4038
4179.17 4112
4179.78 4148
4180.39 4187
4181.00 4114
4181.61 4118
4182.22 3966
4182.83 3990
4183.44 3915
4184.05 3865
4184.66 3865
4185.27 3893
4185.88 3736
4186.49 3636
4187.10 3742
4187.71 3677
4188.32 3402
4188.93 3698
4189.54 3698
4190.15 3643
4190.76 3590
4191.37 3624
4191.98 3724
4192.59 3829
4193.20 3811
4193.82 3896
4194.43 3842
4195.04 3786
4195.65 3947
4196.26 3863
4196.87 3925
4197.48 4052
4198.09 3964
4198.70 3759
4199.31 3849
4199.93 3730
4200.54 3782
4201.15 3888
4201.76 3963
4202.37 3808
4202.98 3968
4203.59 3825
4204.20 3691
4204.82 3727
4205.43 3706
4206.04 3719
4206.65 3678
4207.26 3637
4207.87 3683
4208.49 3654
4209.10 3629
4209.71 3426
4210.32 3560
4210.93 3621
4211.55 3623
4212.16 3652
4212.77 3556
4213.38 3423
4213.99 3585
4214.61 3656
4215.22 3628
4215.83 3981
4216.44 3833
4217.06 3971
4217.67 3890
4218.28 4030
4218.89 4244
4219.51 4452
4220.12 4581
4220.73 4623
4221.34 4869
4221.96 4769
4222.57 4778
4223.18 4703
4223.80 4465
4224.41 4450
4225.02 4648
4225.63 4500
4226.25 4313
4226.86 4319
4227.47 4124
4228.09 3921
4228.70 3819
4229.31 3770
4229.93 3840
4230.54 3834
4231.15 3870
4231.77 3877
4232.38 3969
4232.99 3978
4233.61 4010
4234.22 3756
4234.83 3975
4235.45 4019
4236.06 3879
4236.68 3969
4237.29 3965
4237.90 3868
4238.52 3687
4239.13 3661
4239.75 3653
4240.36 3794
4240.97 3786
4241.59 3581
4242.20 3656
4242.82 3720
4243.43 3723
4244.05 3561
4244.66 3673
4245.27 3830
4245.89 3904
4246.50 3803
4247.12 3815
4247.73 3748
4248.35 3858
4248.96 3987
4249.58 4082
4250.19 4009
4250.81 4073
4251.42 4167
4252.04 4046
4252.65 4082
4253.27 4171
4253.88 4083
4254.50 3977
4255.11 3961
4255.73 3874
4256.34 3910
4256.96 3820
4257.57 3893
4258.19 3895
4258.80 3856
4259.42 3859
4260.03 3851
4260.65 3813
4261.27 3872
4261.88 3582
4262.50 3828
4263.11 3854
4263.73 3563
4264.34 3754
4264.96 3682
4265.58 3663
4266.19 3674
4266.81 3672
4267.42 3604
4268.04 3622
4268.66 3644
4269.27 3621
4269.89 3654
4270.51 3566
4271.12 3632
4271.74 3573
4272.35 3539
4272.97 3612
4273.59 3503
4274.20 3613
4274.82 3571
4275.44 3552
4276.05 3631
4276.67 3686
4277.29 3493
4277.90 3825
4278.52 3877
4279.14 3893
4279.76 3805
4280.37 3705
4280.99 3560
4281.61 3717
4282.22 3453
4282.84 3424
4283.46 3413
4284.07 3378
4284.69 3409
4285.31 3280
4285.93 3279
4286.54 3319
4287.16 3250
4287.78 3420
4288.40 3511
4289.01 3372
4289.63 3322
4290.25 3305
4290.87 3352
4291.49 3387
4292.10 3359
4292.72 3260
4293.34 3248
4293.96 3156
4294.58 3317
4295.19 3278
4295.81 3305
4296.43 3254
4297.05 3319
4297.67 3289
4298.28 3234
4298.90 3388
4299.52 3393
4300.14 3300
4300.76 3286
4301.38 3298
4301.99 3306
4302.61 3274
4303.23 3354
4303.85 3290
4304.47 3384
4305.09 3402
4305.71 3353
4306.33 3432
4306.94 3549
4307.56 3448
4308.18 3358
4308.80 3350
4309.42 3407
4310.04 3345
4310.66 3487
4311.28 3577
4311.90 3551
4312.52 3162
4313.14 3174
4313.76 3265
4314.38 3178
4314.99 3357
4315.61 3339
4316.23 3199
4316.85 3315
4317.47 3162
4318.09 3167
4318.71 3234
4319.33 3262
4319.95 3191
4320.57 3295
4321.19 3145
4321.81 3108
4322.43 3230
4323.05 3197
4323.67 3245
4324.29 3050
4324.91 3126
4325.53 3191
4326.15 3181
4326.77 3111
4327.39 3180
4328.01 3229
4328.63 3160
4329.26 3017
4329.88 3164
4330.50 2992
4331.12 3012
4331.74 3017
4332.36 3086
4332.98 3079
4333.60 3179
4334.22 3095
4334.84 3134
4335.46 2984
4336.08 3045
4336.70 3037
4337.33 3110
4337.95 3044
4338.57 3101
4339.19 3143
4339.81 3202
4340.43 3120
4341.05 3182
4341.67 3135
4342.30 3162
4342.92 3085
4343.54 3225
4344.16 3179
4344.78 3157
4345.40 3150
4346.03 3312
4346.65 3241
4347.27 3318
4347.89 3368
4348.51 3184
4349.14 3256
4349.76 3182
4350.38 3444
4351.00 3394
4351.62 3274
4352.25 3213
4352.87 3159
4353.49 3167
4354.11 3120
4354.73 3175
4355.36 3173
4355.98 3046
4356.60 3152
4357.22 3184
4357.85 3221
4358.47 3189
4359.09 3038
4359.71 3141
4360.34 3080
4360.96 3085
4361.58 3109
4362.21 3129
4362.83 3091
4363.45 3133
4364.07 3160
4364.70 3235
4365.32 3067
4365.94 2990
4366.57 2975
4367.19 3156
4367.81 3135
4368.44 3093
4369.06 2958
4369.68 3045
4370.31 2970
4370.93 2975
4371.55 2968
4372.18 2989
4372.80 2916
4373.43 2952
4374.05 2929
4374.67 2899
4375.30 2977
4375.92 3089
4376.54 3058
4377.17 2927
4377.79 2889
4378.42 2884
4379.04 3018
4379.66 3100
4380.29 3124
4380.91 3019
4381.54 3117
4382.16 3083
4382.79 3029
4383.41 3142
4384.03 3015
4384.66 2988
4385.28 3096
4385.91 2983
4386.53 3107
4387.16 3053
4387.78 2942
4388.41 2903
4389.03 2869
4389.66 3066
4390.28 3024
4390.91 2961
4391.53 2902
4392.16 3026
4392.78 2989
4393.41 3075
4394.03 3093
4394.66 2834
4395.28 3009
4395.91 2964
4396.53 2962
4397.16 2958
4397.78 2972
4398.41 3062
4399.03 2898
4399.66 2948
4400.29 3100
4400.91 3148
4401.54 3320
4402.16 3180
4402.79 3152
4403.41 3053
4404.04 3245
4404.67 3077
4405.29 3213
4405.92 3127
4406.54 2998
4407.17 3097
4407.80 2985
4408.42 2983
4409.05 3076
4409.67 3051
4410.30 3064
4410.93 2956
4411.55 2973
4412.18 2824
4412.81 2815
4413.43 2962
4414.06 2889
4414.69 3108
4415.31 3023
4415.94 2861
4416.57 3063
4417.19 3042
4417.82 2894
4418.45 2864
4419.07 3007
4419.70 2793
4420.33 3007
4420.95 3082
4421.58 2899
4422.21 3004
4422.84 2949
4423.46 2783
4424.09 2811
4424.72 2964
4425.35 2782
4425.97 2768
4426.60 2957
4427.23 3019
4427.86 2788
4428.48 2814
4429.11 2888
4429.74 3033
4430.37 3000
4430.99 2944
4431.62 2910
4432.25 3050
4432.88 2987
4433.51 2993
4434.13 2981
4434.76 2926
4435.39 3039
4436.02 3020
4436.65 2911
4437.27 3012
4437.90 2841
4438.53 2945
4439.16 2911
4439.79 3027
4440.42 2958
4441.04 2839
4441.67 2968
4442.30 3008
4442.93 2941
4443.56 2753
4444.19 2717
4444.82 2927
4445.44 2770
4446.07 2940
4446.70 3039
4447.33 3058
4447.96 3005
4448.59 3164
4449.22 3179
4449.85 3076
4450.48 3073
4451.11 3188
4451.74 3019
4452.36 2903
4452.99 2927
4453.62 3078
4454.25 3023
4454.88 3050
4455.51 3002
4456.14 2949
4456.77 2857
4457.40 2855
4458.03 2902
4458.66 2937
4459.29 2925
4459.92 2803
4460.55 2848
4461.18 2925
4461.81 2904
4462.44 2808
4463.07 2797
4463.70 2835
4464.33 2769
4464.96 2852
4465.59 2859
4466.22 2776
4466.85 2742
4467.48 2933
4468.11 2791
4468.74 2763
4469.37 2838
4470.00 2864
4470.63 2955
4471.26 2913
4471.89 2934
4472.53 2916
4473.16 2874
4473.79 2735
4474.42 2856
4475.05 2901
4475.68 2963
4476.31 2876
4476.94 2801
4477.57 2879
4478.20 2910
4478.83 2780
4479.47 2887
4480.10 2802
4480.73 2807
4481.36 2871
4481.99 2933
4482.62 2868
4483.25 2731
4483.89 2787
4484.52 2949
4485.15 2797
4485.78 2811
4486.41 2752
4487.04 2863
4487.68 2970
4488.31 2772
4488.94 2895
4489.57 2809
4490.20 2778
4490.84 2951
4491.47 2881
4492.10 2718
4492.73 2770
4493.36 2766
4494.00 2833
4494.63 2838
4495.26 2783
4495.89 2775
4496.53 2752
4497.16 2896
4497.79 2822
4498.42 2829
4499.06 2679
4499.69 2741
4500.32 2777
4500.95 2779
4501.59 2987
4502.22 2905
4502.85 2805
4503.48 2940
4504.12 2883
4504.75 2867
4505.38 2820
4506.02 2977
4506.65 3044
4507.28 2846
4507.92 2993
4508.55 2943
4509.18 2784
4509.82 2852
4510.45 2985
4511.08 3007
4511.72 2805
4512.35 2853
4512.98 2750
4513.62 2741
4514.25 2772
4514.88 2927
4515.52 3003
4516.15 2949
4516.79 2887
4517.42 2891
4518.05 3043
4518.69 3068
4519.32 3028
4519.96 2989
4520.59 3011
4521.22 2922
4521.86 2991
4522.49 2986
4523.13 2787
4523.76 2764
4524.40 3039
4525.03 3040
4525.66 3065
4526.30 3110
4526.93 3174
4527.57 3266
4528.20 3311
4528.84 3308
4529.47 3429
4530.11 3616
4530.74 3758
4531.38 3901
4532.01 4030
4532.65 4311
4533.28 4299
4533.92 4422
4534.55 4462
4535.19 4461
4535.82 4242
4536.46 4238
4537.09 4049
4537.73 3737
4538.36 3570
4539.00 3380
4539.63 3287
4540.27 3143
4540.90 3120
4541.54 3055
4542.18 3035
4542.81 2849
4543.45 2853
4544.08 2863
4544.72 2857
4545.35 2997
4545.99 2920
4546.63 2942
4547.26 2925
4547.90 2902
4548.53 3127
4549.17 2943
4549.81 2933
4550.44 3085
4551.08 3018
4551.72 2715
4552.35 2799
4552.99 2843
4553.62 2817
4554.26 2718
4554.90 2874
4555.53 2884
4556.17 2877
4556.81 2807
4557.44 2684
4558.08 2865
4558.72 2875
4559.35 2893
4559.99 3041
4560.63 2886
4561.26 2802
4561.90 2768
4562.54 2875
4563.18 2867
4563.81 2843
4564.45 2933
4565.09 3109
4565.72 2942
4566.36 2847
4567.00 2859
4567.64 2849
4568.27 2850
4568.91 2882
4569.55 2964
4570.19 2980
4570.82 2965
4571.46 3042
4572.10 3126
4572.74 2885
4573.38 3004
4574.01 2815
4574.65 2924
4575.29 2957
4575.93 2787
4576.56 2962
4577.20 2827
4577.84 2726
4578.48 2848
4579.12 2806
4579.76 2828
4580.39 2927
4581.03 2958
4581.67 2967
4582.31 3046
4582.95 2952
4583.59 3023
4584.22 2938
4584.86 2881
4585.50 2790
4586.14 2894
4586.78 2848
4587.42 2995
4588.06 2900
4588.70 2710
4589.33 2708
4589.97 2672
4590.61 2748
4591.25 2745
4591.89 2698
4592.53 2611
4593.17 2710
4593.81 2759
4594.45 2762
4595.09 2730
4595.73 2753
4596.37 2788
4597.00 2664
4597.64 2722
4598.28 2776
4598.92 2796
4599.56 2642
4600.20 2748
4600.84 2839
4601.48 2898
4602.12 2798
4602.76 2978
4603.40 2982
4604.04 2927
4604.68 3074
4605.32 3014
4605.96 3159
4606.60 3177
4607.24 3199
4607.88 3093
4608.52 3094
4609.16 3050
4609.80 3022
4610.44 3000
4611.08 2980
4611.72 3038
4612.36 2933
4613.01 2873
4613.65 2973
4614.29 2842
4614.93 2955
4615.57 2802
4616.21 2797
4616.85 2835
4617.49 2812
4618.13 2981
4618.77 2932
4619.41 2715
4620.05 2724
4620.70 2746
4621.34 2818
4621.98 2578
4622.62 2618
4623.26 2615
4623.90 2567
4624.54 2588
4625.18 2528
4625.83 2600
4626.47 2618
4627.11 2627
4627.75 2658
4628.39 2505
4629.03 2655
4629.68 2725
4630.32 2485
4630.96 2581
4631.60 2669
4632.24 2756
4632.88 2814
4633.53 2667
4634.17 2612
4634.81 2739
4635.45 2667
4636.10 2703
4636.74 2800
4637.38 2766
4638.02 2686
4638.66 2627
4639.31 2645
4639.95 2562
4640.59 2665
4641.23 2750
4641.88 2668
4642.52 2681
4643.16 2619
4643.80 2740
4644.45 2708
4645.09 2652
4645.73 2878
4646.38 2831
4647.02 2779
4647.66 2803
4648.30 2845
4648.95 2830
4649.59 2811
4650.23 2787
4650.88 2837
4651.52 2772
4652.16 2649
4652.81 2737
4653.45 2820
4654.09 2667
4654.74 2654
4655.38 2690
4656.02 2697
4656.67 2775
4657.31 2784
4657.96 2682
4658.60 2730
4659.24 2795
4659.89 2748
4660.53 2792
4661.17 2812
4661.82 2814
4662.46 2704
4663.11 2660
4663.75 2634
4664.39 2813
4665.04 2681
4665.68 2617
4666.33 2629
4666.97 2734
4667.62 2675
4668.26 2752
4668.90 2768
4669.55 2664
4670.19 2621
4670.84 2824
4671.48 2677
4672.13 2621
4672.77 2577
4673.42 2666
4674.06 2595
4674.71 2432
4675.35 2519
4676.00 2499
4676.64 2610
4677.29 2538
4677.93 2604
4678.58 2641
4679.22 2718
4679.87 2525
4680.51 2751
4681.16 2619
4681.80 2699
4682.45 2789
4683.09 2722
4683.74 2692
4684.38 2783
4685.03 2948
4685.68 2732
4686.32 2697
4686.97 2807
4687.61 2661
4688.26 2650
4688.90 2726
4689.55 2566
4690.20 2536
4690.84 2579
4691.49 2606
4692.13 2544
4692.78 2612
4693.43 2475
4694.07 2559
4694.72 2488
4695.36 2552
4696.01 2636
4696.66 2624
4697.30 2559
4697.95 2581
4698.60 2614
4699.24 2565
4699.89 2539
4700.54 2626
4701.18 2654
4701.83 2677
4702.48 2656
4703.12 2644
4703.77 2618
4704.42 2659
4705.06 2822
4705.71 2780
4706.36 2674
4707.00 2718
4707.65 2707
4708.30 2802
4708.95 2766
4709.59 2827
4710.24 2871
4710.89 2911
4711.54 3024
4712.18 3138
4712.83 3034
4713.48 3035
4714.13 2990
4714.77 2897
4715.42 2916
4716.07 2719
4716.72 2643
4717.36 2610
4718.01 2685
4718.66 2611
4719.31 2552
4719.96 2514
4720.60 2596
4721.25 2663
4721.90 2806
4722.55 2642
4723.20 2667
4723.84 2707
4724.49 2597
4725.14 2594
4725.79 2527
4726.44 2649
4727.09 2621
4727.73 2649
4728.38 2629
4729.03 2736
4729.68 2703
4730.33 2626
4730.98 2523
4731.63 2485
4732.27 2600
4732.92 2680
4733.57 2602
4734.22 2572
4734.87 2479
4735.52 2470
4736.17 2563
4736.82 2596
4737.47 2630
4738.12 2572
4738.77 2605
4739.41 2483
4740.06 2558
4740.71 2594
4741.36 2516
4742.01 2588
4742.66 2551
4743.31 2478
4743.96 2657
4744.61 2591
4745.26 2615
4745.91 2661
4746.56 2705
4747.21 2779
4747.86 2800
4748.51 2952
4749.16 2840
4749.81 2947
4750.46 3072
4751.11 3125
4751.76 3157
4752.41 3198
4753.06 3026
4753.71 3119
4754.36 3183
4755.01 3315
4755.66 3050
4756.31 2985
4756.96 3036
4757.61 2865
4758.26 2776
4758.91 2693
4759.56 2644
4760.22 2584
4760.87 2620
4761.52 2621
4762.17 2575
4762.82 2606
4763.47 2620
4764.12 2587
4764.77 2536
4765.42 2479
4766.07 2534
4766.72 2569
4767.38 2556
4768.03 2444
4768.68 2405
4769.33 2349
4769.98 2366
4770.63 2506
4771.28 2316
4771.94 2390
4772.59 2467
4773.24 2423
4773.89 2420
4774.54 2396
4775.19 2364
4775.85 2269
4776.50 2413
4777.15 2445
4777.80 2482
4778.45 2378
4779.11 2445
4779.76 2449
4780.41 2483
4781.06 2387
4781.71 2492
4782.37 2528
4783.02 2411
4783.67 2564
4784.32 2540
4784.98 2508
4785.63 2544
4786.28 2478
4786.93 2543
4787.59 2617
4788.24 2521
4788.89 2502
4789.54 2338
4790.20 2460
4790.85 2549
4791.50 2492
4792.15 2414
4792.81 2589
4793.46 2412
4794.11 2347
4794.77 2380
4795.42 2381
4796.07 2355
4796.73 2292
4797.38 2326
4798.03 2366
4798.69 2342
4799.34 2399
4799.99 2398
4800.65 2322
4801.30 2469
4801.95 2305
4802.61 2349
4803.26 2415
4803.91 2281
4804.57 2388
4805.22 2299
4805.88 2338
4806.53 2460
4807.18 2277
4807.84 2364
4808.49 2443
4809.15 2420
4809.80 2325
4810.45 2367
4811.11 2429
4811.76 2403
4812.42 2527
4813.07 2506
4813.73 2355
4814.38 2469
4815.03 2481
4815.69 2429
4816.34 2410
4817.00 2332
4817.65 2363
4818.31 2440
4818.96 2401
4819.62 2527
4820.27 2472
4820.93 2425
4821.58 2656
4822.24 2616
4822.89 2535
4823.55 2568
4824.20 2660
4824.86 2676
4825.51 2654
4826.17 2687
4826.82 2678
4827.48 2530
4828.13 2764
4828.79 2679
4829.44 2735
4830.10 2695
4830.75 2749
4831.41 2759
4832.07 2654
4832.72 2658
4833.38 2654
4834.03 2785
4834.69 2888
4835.34 2815
4836.00 2741
4836.66 2798
4837.31 2691
4837.97 2832
4838.62 2932
4839.28 3008
4839.94 3044
4840.59 2815
4841.25 2907
4841.91 2832
4842.56 2777
4843.22 2629
4843.87 2719
4844.53 2674
4845.19 2545
4845.84 2565
4846.50 2540
4847.16 2566
4847.81 2552
4848.47 2551
4849.13 2533
4849.78 2533
4850.44 2559
4851.10 2560
4851.75 2609
4852.41 2672
4853.07 2659
4853.73 2680
4854.38 2681
4855.04 2593
4855.70 2461
4856.35 2459
4857.01 2529
4857.67 2457
4858.33 2478
4858.98 2375
4859.64 2429
4860.30 2469
4860.96 2521
4861.61 2695
4862.27 2602
4862.93 2669
4863.59 2787
4864.25 2605
4864.90 2655
4865.56 2682
4866.22 2766
4866.88 2885
4867.54 2831
4868.19 2821
4868.85 2896
4869.51 2868
4870.17 2774
4870.83 2780
4871.48 2821
4872.14 2851
4872.80 2808
4873.46 2726
4874.12 2786
4874.78 2712
4875.43 2738
4876.09 2777
4876.75 2562
4877.41 2426
4878.07 2450
4878.73 2511
4879.39 2611
4880.05 2584
4880.70 2594
4881.36 2552
4882.02 2460
4882.68 2551
4883.34 2533
4884.00 2359
4884.66 2316
4885.32 2362
4885.98 2491
4886.64 2629
4887.30 2529
4887.96 2470
4888.62 2483
4889.27 2652
4889.93 2486
4890.59 2452
4891.25 2492
4891.91 2514
4892.57 2523
4893.23 2610
4893.89 2621
4894.55 2736
4895.21 2709
4895.87 2676
4896.53 2698
4897.19 2778
4897.85 2753
4898.51 2600
4899.17 2554
4899.83 2579
4900.49 2669
4901.15 2737
4901.81 2591
4902.47 2600
4903.13 2658
4903.79 2667
4904.46 2633
4905.12 2597
4905.78 2460
4906.44 2615
4907.10 2795
4907.76 2655
4908.42 2612
4909.08 2726
4909.74 2575
4910.40 2560
4911.06 2499
4911.72 2524
4912.38 2491
4913.05 2543
4913.71 2486
4914.37 2526
4915.03 2461
4915.69 2376
4916.35 2359
4917.01 2457
4917.67 2422
4918.34 2430
4919.00 2505
4919.66 2410
4920.32 2425
4920.98 2317
4921.64 2373
4922.31 2266
4922.97 2319
4923.63 2308
4924.29 2315
4924.95 2413
4925.62 2376
4926.28 2290
4926.94 2358
4927.60 2337
4928.26 2410
4928.93 2441
4929.59 2381
4930.25 2350
4930.91 2245
4931.57 2269
4932.24 2347
4932.90 2319
4933.56 2387
4934.22 2333
4934.89 2400
4935.55 2451
4936.21 2417
4936.88 2405
4937.54 2431
4938.20 2585
4938.86 2315
4939.53 2195
4940.19 2192
4940.85 2225
4941.52 2278
4942.18 2336
4942.84 2270
4943.50 2309
4944.17 2329
4944.83 2362
4945.49 2425
4946.16 2315
4946.82 2399
4947.48 2346
4948.15 2148
4948.81 2324
4949.47 2381
4950.14 2362
4950.80 2394
4951.47 2379
4952.13 2281
4952.79 2216
4953.46 2390
4954.12 2394
4954.78 2316
4955.45 2323
4956.11 2463
4956.78 2392
4957.44 2466
4958.10 2490
4958.77 2568
4959.43 2447
4960.10 2544
4960.76 2468
4961.43 2550
4962.09 2810
4962.76 2801
4963.42 2847
4964.08 2799
4964.75 2765
4965.41 2734
4966.08 2757
4966.74 2966
4967.41 2783
4968.07 2727
4968.74 2607
4969.40 2705
4970.07 2692
4970.73 2560
4971.40 2417
4972.06 2447
4972.73 2421
4973.39 2444
4974.06 2598
4974.72 2402
4975.39 2413
4976.05 2466
4976.72 2540
4977.38 2458
4978.05 2363
4978.71 2468
4979.38 2466
4980.05 2530
4980.71 2387
4981.38 2621
4982.04 2447
4982.71 2450
4983.37 2455
4984.04 2570
4984.71 2485
4985.37 2599
4986.04 2627
4986.70 2404
4987.37 2646
4988.04 2727
4988.70 2797
4989.37 2762
4990.04 2872
4990.70 2894
4991.37 2975
4992.03 3094
4992.70 3014
4993.37 2931
4994.03 2721
4994.70 2783
4995.37 2726
4996.03 2568
4996.70 2527
4997.37 2429
4998.03 2512
4998.70 2481
4999.37 2423
5000.03 2396
5000.70 2464
5001.37 2415
5002.04 2431
5002.70 2267
5003.37 2268
5004.04 2344
5004.70 2274
5005.37 2292
5006.04 2185
5006.71 2238
5007.37 2260
5008.04 2385
5008.71 2264
5009.38 2196
5010.04 2268
5010.71 2335
5011.38 2334
5012.05 2321
5012.71 2323
5013.38 2352
5014.05 2475
5014.72 2300
5015.39 2448
5016.05 2313
5016.72 2346
5017.39 2423
5018.06 2329
5018.73 2321
5019.39 2422
5020.06 2348
5020.73 2422
5021.40 2520
5022.07 2521
5022.74 2630
5023.41 2559
5024.07 2586
5024.74 2349
5025.41 2436
5026.08 2575
5026.75 2596
5027.42 2527
5028.09 2554
5028.75 2419
5029.42 2450
5030.09 2402
5030.76 2401
5031.43 2396
5032.10 2424
5032.77 2484
5033.44 2368
5034.11 2192
5034.78 2183
5035.45 2429
5036.12 2419
5036.78 2354
5037.45 2297
5038.12 2257
5038.79 2208
5039.46 2224
5040.13 2131
5040.80 2224
5041.47 2258
5042.14 2223
5042.81 2253
5043.48 2113
5044.15 2101
5044.82 2174
5045.49 2207
5046.16 2274
5046.83 2294
5047.50 2248
5048.17 2213
5048.84 2215
5049.51 2230
5050.18 2103
5050.85 2334
5051.52 2370
5052.19 2239
5052.86 2211
5053.53 2135
5054.20 2359
5054.87 2348
5055.55 2319
5056.22 2229
5056.89 2286
5057.56 2314
5058.23 2319
5058.90 2200
5059.57 2195
5060.24 2189
5060.91 2259
5061.58 2281
5062.25 2393
5062.93 2253
5063.60 2143
5064.27 2246
5064.94 2231
5065.61 2250
5066.28 2298
5066.95 2153
5067.62 2197
5068.30 2307
5068.97 2277
5069.64 2152
5070.31 2285
5070.98 2359
5071.65 2151
5072.33 2212
5073.00 2173
5073.67 2205
5074.34 2120
5075.01 2205
5075.68 2320
5076.36 2216
5077.03 2223
5077.70 2204
5078.37 2224
5079.05 2188
5079.72 2219
5080.39 2211
5081.06 2164
5081.73 2152
5082.41 2231
5083.08 2195
5083.75 2190
5084.42 2194
5085.10 2261
5085.77 2277
5086.44 2358
5087.12 2172
5087.79 2088
5088.46 2268
5089.13 2232
5089.81 2179
5090.48 2245
5091.15 2270
5091.83 2146
5092.50 2208
5093.17 2330
5093.84 2480
5094.52 2281
5095.19 2216
5095.86 2305
5096.54 2250
5097.21 2261
5097.88 2159
5098.56 2123
5099.23 2338
5099.91 2311
5100.58 2247
5101.25 2309
5101.93 2143
5102.60 2189
5103.27 2194
5103.95 2187
5104.62 2250
5105.30 2257
5105.97 2159
5106.64 2228
5107.32 2285
5107.99 2172
5108.67 2230
5109.34 2237
5110.01 2204
5110.69 2043
5111.36 2060
5112.04 2183
5112.71 2200
5113.39 2211
5114.06 2128
5114.74 2209
5115.41 2136
5116.08 2049
5116.76 1984
5117.43 2096
5118.11 2201
5118.78 2253
5119.46 2277
5120.13 2178
5120.81 2216
5121.48 2119
5122.16 2160
5122.83 2025
5123.51 2042
5124.18 2198
5124.86 2245
5125.53 2093
5126.21 2111
5126.88 2103
5127.56 2139
5128.24 2105
5128.91 2085
5129.59 2173
5130.26 2174
5130.94 2184
5131.61 2249
5132.29 2204
5132.96 2195
5133.64 2211
5134.32 2227
5134.99 2178
5135.67 2044
5136.34 2059
5137.02 2100
5137.70 2188
5138.37 2129
5139.05 2239
5139.72 2103
5140.40 2094
5141.08 2211
5141.75 2232
5142.43 2165
5143.11 2265
5143.78 2240
5144.46 2199
5145.14 2114
5145.81 2121
5146.49 2175
5147.17 2098
5147.84 2098
5148.52 2227
5149.20 2115
5149.87 2083
5150.55 2117
5151.23 2124
5151.90 2071
5152.58 2086
5153.26 2213
5153.94 2227
5154.61 2056
5155.29 2066
5155.97 2049
5156.64 2005
5157.32 2016
5158.00 2065
5158.68 2214
5159.35 2162
5160.03 2050
5160.71 2048
5161.39 2093
5162.06 2069
5162.74 2131
5163.42 2033
5164.10 2096
5164.78 2167
5165.45 1934
5166.13 2020
5166.81 2154
5167.49 2108
5168.17 2001
5168.84 1927
5169.52 2069
5170.20 1974
5170.88 1998
5171.56 2015
5172.23 2002
5172.91 2032
5173.59 1988
5174.27 2042
5174.95 2025
5175.63 2075
5176.31 2038
5176.98 2003
5177.66 2004
5178.34 2171
5179.02 2246
5179.70 2102
5180.38 2026
5181.06 1986
5181.74 2160
5182.42 2028
5183.09 2041
5183.77 2024
5184.45 2241
5185.13 2236
5185.81 2068
5186.49 2096
5187.17 2061
5187.85 2067
5188.53 1951
5189.21 2081
5189.89 2129
5190.57 1987
5191.25 2092
5191.93 2004
5192.61 2074
5193.29 1939
5193.97 1907
5194.64 1930
5195.32 2036
5196.00 2070
5196.68 2124
5197.36 2116
5198.04 1918
5198.72 1928
5199.40 1965
5200.08 1985
5200.77 2086
5201.45 2024
5202.13 2097
5202.81 2077
5203.49 2138
5204.17 2205
5204.85 2095
5205.53 2039
5206.21 2077
5206.89 2121
5207.57 2158
5208.25 2200
5208.93 2290
5209.61 2168
5210.29 2204
5210.97 2131
5211.65 2145
5212.34 2133
5213.02 2108
5213.70 2142
5214.38 2061
5215.06 2077
5215.74 2045
5216.42 2037
5217.10 2048
5217.78 2047
5218.47 2034
5219.15 1975
5219.83 1967
5220.51 1982
5221.19 2010
5221.87 2079
5222.56 1958
5223.24 2074
5223.92 2020
5224.60 1919
5225.28 2040
5225.96 2054
5226.65 2147
5227.33 2189
5228.01 2078
5228.69 1940
5229.37 1863
5230.06 1897
5230.74 1995
5231.42 2062
5232.10 1986
5232.79 2019
5233.47 2037
5234.15 2093
5234.83 2064
5235.51 2026
5236.20 1976
5236.88 2091
5237.56 2185
5238.25 2164
5238.93 2205
5239.61 2171
5240.29 2235
5240.98 2207
5241.66 2297
5242.34 2133
5243.03 2268
5243.71 2264
5244.39 2179
5245.07 2148
5245.76 2225
5246.44 2144
5247.12 2065
5247.81 1999
5248.49 2041
5249.17 2043
5249.86 1872
5250.54 1914
5251.22 2022
5251.91 2121
5252.59 2123
5253.28 2075
5253.96 2116
5254.64 2103
5255.33 2072
5256.01 1971
5256.69 1959
5257.38 1994
5258.06 2115
5258.75 2052
5259.43 2019
5260.11 2058
5260.80 2048
5261.48 2093
5262.17 2024
5262.85 1976
5263.53 1998
5264.22 2065
5264.90 2030
5265.59 2005
5266.27 1970
5266.96 1911
5267.64 2023
5268.33 2026
5269.01 2175
5269.70 2010
5270.38 2000
5271.07 2071
5271.75 2066
5272.44 2056
5273.12 2055
5273.80 2085
5274.49 2080
5275.18 2033
5275.86 2033
5276.55 2247
5277.23 2150
5277.92 2040
5278.60 2050
5279.29 2165
5279.97 2080
5280.66 2094
5281.34 2246
5282.03 2153
5282.71 2147
5283.40 2250
5284.08 2121
5284.77 2183
5285.46 2140
5286.14 2127
5286.83 2161
5287.51 1963
5288.20 1921
5288.89 2063
5289.57 2035
5290.26 1983
5290.94 1861
5291.63 1902
5292.32 2007
5293.00 1898
5293.69 1850
5294.38 1847
5295.06 1937
5295.75 2024
5296.43 1964
5297.12 2053
5297.81 2166
5298.49 1874
5299.18 1973
5299.87 2082
5300.55 2061
5301.24 2008
5301.93 2128
5302.61 2116
5303.30 2177
5303.99 2196
5304.68 2181
5305.36 2206
5306.05 2123
5306.74 2028
5307.42 2139
5308.11 2168
5308.80 2124
5309.49 2055
5310.17 2047
5310.86 2056
5311.55 2024
5312.23 2058
5312.92 1961
5313.61 1931
5314.30 2042
5314.99 1970
5315.67 1964
5316.36 1957
5317.05 2060
5317.74 2100
5318.42 1944
5319.11 1936
5319.80 1949
5320.49 2041
5321.18 1967
5321.86 2014
5322.55 1928
5323.24 2006
5323.93 1977
5324.62 1975
5325.31 1967
5325.99 1976
5326.68 1932
5327.37 1975
5328.06 1973
5328.75 1949
5329.44 1971
5330.12 2077
5330.81 2028
5331.50 1959
5332.19 1987
5332.88 2025
5333.57 2040
5334.26 1959
5334.95 1986
5335.64 2014
5336.32 2131
5337.01 1994
5337.70 1996
5338.39 1932
5339.08 1930
5339.77 2045
5340.46 1991
5341.15 1983
5341.84 2041
5342.53 2054
5343.22 2056
5343.91 2021
5344.60 2072
5345.29 2083
5345.98 2060
5346.67 2028
5347.36 2070
5348.04 2122
5348.73 2050
5349.42 2158
5350.11 2337
5350.80 2263
5351.49 2217
5352.18 2291
5352.87 2404
5353.56 2378
5354.25 2277
5354.95 2307
5355.64 2382
5356.33 2261
5357.02 2243
5357.71 2113
5358.40 2148
5359.09 2205
5359.78 2083
5360.47 1963
5361.16 1992
5361.85 2001
5362.54 2020
5363.23 1879
5363.92 1935
5364.61 2065
5365.30 1977
5365.99 2071
5366.69 2012
5367.38 1965
5368.07 1895
5368.76 1898
5369.45 2013
5370.14 1975
5370.83 1956
5371.52 1922
5372.22 1996
5372.91 2030
5373.60 1998
5374.29 2037
5374.98 2039
5375.67 2075
5376.36 2037
5377.06 1996
5377.75 2043
5378.44 2031
5379.13 2020
5379.82 2134
5380.52 2197
5381.21 2158
5381.90 2105
5382.59 2148
5383.28 2183
5383.98 2128
5384.67 2160
5385.36 2130
5386.05 2126
5386.74 2176
5387.44 2196
5388.13 2233
5388.82 2111
5389.51 1974
5390.21 2019
5390.90 2172
5391.59 2027
5392.28 1942
5392.98 2017
5393.67 2081
5394.36 2025
5395.06 2013
5395.75 2084
5396.44 1992
5397.13 2058
5397.83 1966
5398.52 1897
5399.21 1850
5399.91 1967
5400.60 1884
5401.29 1955
5401.99 1933
5402.68 1959
5403.37 1960
5404.07 1890
5404.76 1881
5405.45 1869
5406.15 1959
5406.84 1938
5407.53 1905
5408.23 1883
5408.92 2059
5409.61 2051
5410.31 2013
5411.00 1923
5411.70 1897
5412.39 1881
5413.08 2029
5413.78 1964
5414.47 1990
5415.17 1949
5415.86 1853
5416.55 1974
5417.25 1911
5417.94 1896
5418.64 1954
5419.33 1959
5420.03 1856
5420.72 1831
5421.42 1977
5422.11 1861
5422.80 1871
5423.50 1921
5424.19 1939
5424.89 1761
5425.58 1882
5426.28 1893
5426.97 1861
5427.67 1805
5428.36 1793
5429.06 1957
5429.75 1912
5430.45 1832
5431.14 1799
5431.84 1846
5432.53 1845
5433.23 1795
5433.92 2063
5434.62 2101
5435.31 2009
5436.01 1855
5436.71 1834
5437.40 1849
5438.10 1940
5438.79 2060
5439.49 1905
5440.18 1920
5440.88 1860
5441.58 1885
5442.27 1926
5442.97 2058
5443.66 1973
5444.36 1936
5445.06 1935
5445.75 1922
5446.45 1869
5447.14 1881
5447.84 1931
5448.54 1800
5449.23 1944
5449.93 1925
5450.63 1954
5451.32 1926
5452.02 1916
5452.71 1874
5453.41 1842
5454.11 1912
5454.80 1913
5455.50 1810
5456.20 1697
5456.89 1745
5457.59 1811
5458.29 1796
5458.99 1807
5459.68 1739
5460.38 1880
5461.08 1830
5461.77 1735
5462.47 1772
5463.17 1939
5463.86 1770
5464.56 1688
5465.26 1841
5465.96 1900
5466.65 1842
5467.35 1771
5468.05 1892
5468.75 1959
5469.44 1954
5470.14 1860
5470.84 1834
5471.54 1821
5472.24 1702
5472.93 1688
5473.63 1826
5474.33 1763
5475.03 1664
5475.72 1675
5476.42 1686
5477.12 1781
5477.82 1760
5478.52 1747
5479.22 1720
5479.91 1838
5480.61 1766
5481.31 1818
5482.01 1828
5482.71 1803
5483.41 1919
5484.10 1836
5484.80 1856
5485.50 1709
5486.20 1827
5486.90 1944
5487.60 1887
5488.30 1874
5488.99 1950
5489.69 1919
5490.39 1764
5491.09 1774
5491.79 1867
5492.49 1844
5493.19 1831
5493.89 1798
5494.59 1838
5495.29 1780
5495.99 1823
5496.69 1805
5497.38 1789
5498.08 1817
5498.78 1748
5499.48 1802
5500.18 1801
5500.88 1820
5501.58 1908
5502.28 1842
5502.98 1698
5503.68 1759
5504.38 1711
5505.08 1753
5505.78 1868
5506.48 1822
5507.18 1893
5507.88 1826
5508.58 1809
5509.28 1848
5509.98 1811
5510.68 1884
5511.38 1847
5512.08 1821
5512.78 1917
5513.48 1835
5514.18 1825
5514.88 1842
5515.58 1911
5516.28 1772
5516.98 1847
5517.69 1778
5518.39 1724
5519.09 1701
5519.79 1737
5520.49 1759
5521.19 1867
5521.89 1912
5522.59 1801
5523.29 1801
5523.99 1880
5524.69 1823
5525.40 1809
5526.10 1849
5526.80 1830
5527.50 1762
5528.20 1849
5528.90 1936
5529.60 1775
5530.31 1804
5531.01 1810
5531.71 1668
5532.41 1750
5533.11 1821
5533.81 1759
5534.51 1734
5535.22 1745
5535.92 1763
5536.62 1834
5537.32 1863
5538.02 1948
5538.73 1814
5539.43 1770
5540.13 1785
5540.83 1758
5541.53 1705
5542.24 1679
5542.94 1778
5543.64 1779
5544.34 1799
5545.05 1795
5545.75 1848
5546.45 1947
5547.15 1843
5547.86 1766
5548.56 1795
5549.26 1775
5549.96 1814
5550.67 1770
5551.37 1852
5552.07 1882
5552.78 1747
5553.48 1803
5554.18 1796
5554.88 1835
5555.59 1729
5556.29 1758
5556.99 1677
5557.70 1675
5558.40 1670
5559.10 1691
5559.81 1678
5560.51 1749
5561.21 1744
5561.92 1841
5562.62 1788
5563.32 1905
5564.03 1764
5564.73 1766
5565.44 1802
5566.14 1778
5566.84 1722
5567.55 1718
5568.25 1770
5568.95 1773
5569.66 1741
5570.36 1645
5571.07 1673
5571.77 1748
5572.47 1638
5573.18 1713
5573.88 1780
5574.59 1676
5575.29 1796
5576.00 1766
5576.70 1775
5577.40 1828
5578.11 1800
5578.81 1741
5579.52 1794
5580.22 1814
5580.93 1751
5581.63 1778
5582.34 1836
5583.04 1741
5583.75 1665
5584.45 1769
5585.16 1741
5585.86 1784
5586.57 1791
5587.27 1858
5587.98 1868
5588.68 1754
5589.39 1639
5590.09 1685
5590.80 1675
5591.50 1800
5592.21 1833
5592.91 1810
5593.62 1797
5594.33 1821
5595.03 1708
5595.74 1744
5596.44 1637
5597.15 1685
5597.85 1746
5598.56 1853
5599.27 1760
5599.97 1767
5600.68 1847
5601.38 1790
5602.09 1873
5602.79 1673
5603.50 1729
5604.21 1705
5604.91 1688
5605.62 1761
5606.33 1846
5607.03 1768
5607.74 1713
5608.45 1741
5609.15 1736
5609.86 1776
5610.56 1818
5611.27 1693
5611.98 1667
5612.68 1673
5613.39 1702
5614.10 1692
5614.80 1791
5615.51 1723
5616.22 1700
5616.93 1582
5617.63 1623
5618.34 1588
5619.05 1662
5619.75 1711
5620.46 1616
5621.17 1742
5621.88 1734
5622.58 1781
5623.29 1803
5624.00 1650
5624.70 1678
5625.41 1757
5626.12 1764
5626.83 1788
5627.54 1751
5628.24 1753
5628.95 1716
5629.66 1685
5630.37 1630
5631.07 1689
5631.78 1709
5632.49 1684
5633.20 1618
5633.91 1620
5634.61 1706
5635.32 1696
5636.03 1734
5636.74 1661
5637.45 1658
5638.15 1717
5638.86 1843
5639.57 1843
5640.28 1701
5640.99 1763
5641.70 1826
5642.41 1875
5643.11 1827
5643.82 1833
5644.53 1843
5645.24 1834
5645.95 1762
5646.66 1681
5647.37 1695
5648.08 1644
5648.78 1729
5649.49 1747
5650.20 1734
5650.91 1776
5651.62 1813
5652.33 1652
5653.04 1634
5653.75 1636
5654.46 1645
5655.17 1682
5655.88 1711
5656.59 1728
5657.30 1717
5658.00 1747
5658.71 1805
5659.42 1833
5660.13 1657
5660.84 1638
5661.55 1723
5662.26 1782
5662.97 1832
5663.68 1715
5664.39 1766
5665.10 1731
5665.81 1740
5666.52 1761
5667.23 1777
5667.94 1623
5668.65 1601
5669.36 1677
5670.07 1740
5670.78 1561
5671.49 1478
5672.20 1568
5672.92 1578
5673.63 1604
5674.34 1651
5675.05 1637
5675.76 1558
5676.47 1625
5677.18 1617
5677.89 1602
5678.60 1618
5679.31 1644
5680.02 1568
5680.73 1589
5681.44 1603
5682.16 1621
5682.87 1654
5683.58 1651
5684.29 1664
5685.00 1674
5685.71 1702
5686.42 1740
5687.13 1699
5687.85 1646
5688.56 1707
5689.27 1737
5689.98 1731
5690.69 1723
5691.40 1754
5692.11 1725
5692.83 1679
5693.54 1698
5694.25 1710
5694.96 1771
5695.67 1717
5696.39 1636
5697.10 1742
5697.81 1712
5698.52 1619
5699.23 1700
5699.95 1656
5700.66 1648
5701.37 1692
5702.08 1764
5702.80 1764
5703.51 1624
5704.22 1568
5704.93 1688
5705.64 1665
5706.36 1640
5707.07 1651
5707.78 1658
5708.50 1747
5709.21 1647
5709.92 1596
5710.63 1568
5711.35 1572
5712.06 1618
5712.77 1630
5713.49 1592
5714.20 1656
5714.91 1682
5715.62 1693
5716.34 1682
5717.05 1609
5717.76 1618
5718.48 1638
5719.19 1664
5719.90 1615
5720.62 1598
5721.33 1667
5722.05 1698
5722.76 1629
5723.47 1688
5724.19 1697
5724.90 1705
5725.61 1674
5726.33 1616
5727.04 1591
5727.76 1543
5728.47 1617
5729.18 1666
5729.90 1631
5730.61 1604
5731.33 1608
5732.04 1614
5732.75 1585
5733.47 1646
5734.18 1719
5734.90 1756
5735.61 1716
5736.33 1629
5737.04 1603
5737.75 1626
5738.47 1645
5739.18 1685
5739.90 1598
5740.61 1613
5741.33 1580
5742.04 1576
5742.76 1665
5743.47 1696
5744.19 1626
5744.90 1700
5745.62 1638
5746.33 1634
5747.05 1600
5747.76 1633
5748.48 1698
5749.19 1599
5749.91 1585
5750.62 1617
5751.34 1599
5752.05 1624
5752.77 1608
5753.49 1649
5754.20 1725
5754.92 1713
5755.63 1703
5756.35 1710
5757.06 1665
5757.78 1689
5758.50 1686
5759.21 1693
5759.93 1713
5760.64 1654
5761.36 1679
5762.07 1712
5762.79 1652
5763.51 1734
5764.22 1763
5764.94 1710
5765.66 1655
5766.37 1629
5767.09 1636
5767.80 1684
5768.52 1626
5769.24 1582
5769.95 1651
5770.67 1747
5771.39 1695
5772.10 1726
5772.82 1838
5773.54 1825
5774.25 1680
5774.97 1815
5775.69 1733
5776.41 1667
5777.12 1759
5777.84 1728
5778.56 1749
5779.27 1758
5779.99 1687
5780.71 1708
5781.42 1688
5782.14 1789
5782.86 1752
5783.58 1614
5784.29 1751
5785.01 1716
5785.73 1679
5786.45 1765
5787.16 1842
5787.88 1798
5788.60 1673
5789.32 1667
5790.04 1669
5790.75 1721
5791.47 1819
5792.19 1739
5792.91 1728
5793.62 1747
5794.34 1758
5795.06 1787
5795.78 1793
5796.50 1756
5797.22 1735
5797.93 1721
5798.65 1782
5799.37 1837
5800.09 1911
5800.81 1909
5801.53 1915
5802.24 2047
5802.96 1940
5803.68 2010
5804.40 1980
5805.12 1994
5805.84 2026
5806.56 1996
5807.28 1983
5807.99 1950
5808.71 1848
5809.43 1982
5810.15 1954
5810.87 2030
5811.59 2033
5812.31 1913
5813.03 1809
5813.75 1917
5814.47 1938
5815.19 2092
5815.90 2044
5816.62 1906
5817.34 1959
5818.06 2041
5818.78 2116
5819.50 2090
5820.22 2155
5820.94 2162
5821.66 2086
5822.38 2071
5823.10 2079
5823.82 2126
5824.54 2113
5825.26 2090
5825.98 2007
5826.70 1898
5827.42 1945
5828.14 1812
5828.86 1818
5829.58 1817
5830.30 1892
5831.02 1784
5831.74 1773
5832.46 1822
5833.18 1803
5833.90 1866
5834.62 1826
5835.35 1878
5836.07 1807
5836.79 1948
5837.51 1834
5838.23 1832
5838.95 1896
5839.67 1795
5840.39 1873
5841.11 1759
5841.83 1719
5842.55 1780
5843.27 1757
5844.00 1709
5844.72 1756
5845.44 1702
5846.16 1759
5846.88 1700
5847.60 1804
5848.32 1728
5849.04 1653
5849.77 1748
5850.49 1683
5851.21 1647
5851.93 1608
5852.65 1623
5853.37 1721
5854.10 1750
5854.82 1721
5855.54 1756
5856.26 1697
5856.98 1605
5857.71 1685
5858.43 1646
5859.15 1683
5859.87 1752
5860.59 1703
5861.32 1813
5862.04 1788
5862.76 1825
5863.48 1754
5864.21 1651
5864.93 1695
5865.65 1697
5866.37 1643
5867.10 1694
5867.82 1698
5868.54 1777
5869.26 1668
5869.99 1657
5870.71 1760
5871.43 1730
5872.15 1631
5872.88 1643
5873.60 1696
5874.32 1680
5875.05 1656
5875.77 1664
5876.49 1627
5877.22 1628
5877.94 1682
5878.66 1706
5879.39 1843
5880.11 1770
5880.83 1629
5881.56 1672
5882.28 1657
5883.00 1646
5883.73 1633
5884.45 1671
5885.17 1686
5885.90 1778
5886.62 1729
5887.34 1719
5888.07 1774
5888.79 1778
5889.52 1754
5890.24 1733
5890.96 1702
5891.69 1694
5892.41 1697
5893.14 1614
5893.86 1636
5894.58 1665
5895.31 1720
5896.03 1665
5896.76 1623
5897.48 1707
5898.21 1724
5898.93 1818
5899.66 1779
5900.38 1717
5901.11 1788
5901.83 1843
5902.55 1904
5903.28 1849
5904.00 1844
5904.73 1869
5905.45 2040
5906.18 1979
5906.90 1929
5907.63 1969
5908.35 1841
5909.08 1845
5909.80 1738
5910.53 1784
5911.25 1714
5911.98 1652
5912.71 1598
5913.43 1628
5914.16 1725
5914.88 1666
5915.61 1755
5916.33 1711
5917.06 1683
5917.78 1583
5918.51 1589
5919.24 1568
5919.96 1631
5920.69 1638
5921.41 1608
5922.14 1649
5922.87 1610
5923.59 1701
5924.32 1701
5925.04 1578
5925.77 1601
5926.50 1667
5927.22 1694
5927.95 1718
5928.67 1630
5929.40 1650
5930.13 1709
5930.85 1737
5931.58 1666
5932.31 1723
5933.03 1784
5933.76 1735
5934.49 1821
5935.21 1878
5935.94 1801
5936.67 1710
5937.39 1789
5938.12 1752
5938.85 1748
5939.58 1587
5940.30 1717
5941.03 1674
5941.76 1758
5942.48 1807
5943.21 1767
5943.94 1665
5944.67 1696
5945.39 1578
5946.12 1627
5946.85 1699
5947.58 1631
5948.30 1704
5949.03 1727
5949.76 1648
5950.49 1665
5951.21 1739
5951.94 1630
5952.67 1824
5953.40 1733
5954.12 1671
5954.85 1658
5955.58 1734
5956.31 1774
5957.04 1789
5957.76 1740
5958.49 1756
5959.22 1820
5959.95 1818
5960.68 1858
5961.41 1812
5962.13 1712
5962.86 1726
5963.59 1726
5964.32 1751
5965.05 1701
5965.78 1672
5966.51 1713
5967.23 1753
5967.96 1705
5968.69 1653
5969.42 1593
5970.15 1692
5970.88 1626
5971.61 1595
5972.34 1699
5973.07 1793
5973.79 1619
5974.52 1616
5975.25 1589
5975.98 1517
5976.71 1596
5977.44 1563
5978.17 1624
5978.90 1601
5979.63 1618
5980.36 1669
5981.09 1700
5981.82 1678
5982.55 1739
5983.28 1636
5984.01 1722
5984.74 1614
5985.47 1579
5986.20 1681
5986.93 1720
5987.66 1660
5988.39 1670
5989.12 1665
5989.85 1667
5990.58 1703
5991.31 1677
5992.04 1715
5992.77 1736
5993.50 1756
5994.23 1614
5994.96 1630
5995.69 1656
5996.42 1672
5997.15 1672
5997.88 1565
5998.61 1671
5999.34 1739
6000.07 1586
6000.80 1548
6001.53 1600
6002.26 1591
6003.00 1577
6003.73 1503
6004.46 1584
6005.19 1652
6005.92 1606
6006.65 1611
6007.38 1642
6008.11 1479
6008.84 1634
6009.58 1692
6010.31 1664
6011.04 1689
6011.77 1680
6012.50 1641
6013.23 1670
6013.96 1696
6014.70 1649
6015.43 1544
6016.16 1667
6016.89 1710
6017.62 1716
6018.35 1767
6019.09 1687
6019.82 1566
6020.55 1655
6021.28 1635
6022.01 1768
6022.75 1701
6023.48 1674
6024.21 1771
6024.94 1699
6025.67 1787
6026.41 1541
6027.14 1582
6027.87 1666
6028.60 1626
6029.34 1677
6030.07 1594
6030.80 1631
6031.53 1583
6032.27 1609
6033.00 1642
6033.73 1626
6034.47 1637
6035.20 1647
6035.93 1615
6036.66 1648
6037.40 1643
6038.13 1570
6038.86 1611
6039.60 1590
6040.33 1600
6041.06 1585
6041.80 1607
6042.53 1710
6043.26 1660
6044.00 1665
6044.73 1766
6045.46 1749
6046.20 1830
6046.93 1815
6047.66 1715
6048.40 1879
6049.13 1850
6049.86 1907
6050.60 1947
6051.33 1772
6052.07 1773
6052.80 1774
6053.53 1673
6054.27 1595
6055.00 1615
6055.74 1614
6056.47 1669
6057.20 1645
6057.94 1540
6058.67 1475
6059.41 1503
6060.14 1494
6060.88 1445
6061.61 1466
6062.34 1473
6063.08 1581
6063.81 1468
6064.55 1512
6065.28 1539
6066.02 1608
6066.75 1512
6067.49 1497
6068.22 1425
6068.96 1537
6069.69 1495
6070.43 1547
6071.16 1457
6071.90 1465
6072.63 1553
6073.37 1563
6074.10 1566
6074.84 1529
6075.57 1605
6076.31 1542
6077.04 1526
6077.78 1622
6078.52 1539
6079.25 1599
6079.99 1553
6080.72 1585
6081.46 1656
6082.19 1616
6082.93 1568
6083.66 1513
6084.40 1591
6085.14 1628
6085.87 1586
6086.61 1655
6087.34 1687
6088.08 1627
6088.82 1569
6089.55 1631
6090.29 1610
6091.02 1549
6091.76 1531
6092.50 1564
6093.23 1453
6093.97 1416
6094.71 1471
6095.44 1499
6096.18 1570
6096.92 1557
6097.65 1451
6098.39 1497
6099.13 1516
6099.86 1586
6100.60 1473
6101.34 1401
6102.07 1512
6102.81 1533
6103.55 1613
6104.28 1478
6105.02 1571
6105.76 1520
6106.50 1550
6107.23 1515
6107.97 1499
6108.71 1548
6109.45 1522
6110.18 1490
6110.92 1528
6111.66 1483
6112.40 1488
6113.13 1467
6113.87 1396
6114.61 1439
6115.35 1472
6116.08 1531
6116.82 1473
6117.56 1446
6118.30 1435
6119.03 1526
6119.77 1633
6120.51 1571
6121.25 1519
6121.99 1668
6122.73 1635
6123.46 1603
6124.20 1584
6124.94 1537
6125.68 1471
6126.42 1522
6127.15 1553
6127.89 1562
6128.63 1515
6129.37 1579
6130.11 1527
6130.85 1461
6131.59 1468
6132.33 1514
6133.06 1624
6133.80 1647
6134.54 1604
6135.28 1580
6136.02 1612
6136.76 1701
6137.50 1687
6138.24 1596
6138.98 1609
6139.71 1544
6140.45 1578
6141.19 1613
6141.93 1593
6142.67 1623
6143.41 1543
6144.15 1480
6144.89 1501
6145.63 1536
6146.37 1549
6147.11 1569
6147.85 1508
6148.59 1480
6149.33 1442
6150.07 1550
6150.81 1582
6151.55 1569
6152.29 1420
6153.03 1469
6153.77 1587
6154.51 1604
6155.25 1533
6155.99 1487
6156.73 1444
6157.47 1490
6158.21 1511
6158.95 1418
6159.69 1402
6160.43 1470
6161.17 1417
6161.91 1559
6162.65 1490
6163.39 1482
6164.13 1534
6164.87 1598
6165.61 1484
6166.35 1527
6167.10 1589
6167.84 1525
6168.58 1462
6169.32 1509
6170.06 1429
6170.80 1460
6171.54 1514
6172.28 1580
6173.02 1620
6173.77 1615
6174.51 1553
6175.25 1510
6175.99 1480
6176.73 1588
6177.47 1520
6178.21 1534
6178.96 1538
6179.70 1614
6180.44 1445
6181.18 1539
6181.92 1511
6182.66 1439
6183.41 1411
6184.15 1410
6184.89 1423
6185.63 1490
6186.37 1474
6187.11 1565
6187.86 1586
6188.60 1356
6189.34 1429
6190.08 1456
6190.83 1442
6191.57 1451
6192.31 1475
6193.05 1466
6193.80 1407
6194.54 1478
6195.28 1369
6196.02 1458
6196.77 1484
6197.51 1415
6198.25 1399
6198.99 1527
6199.74 1573
6200.48 1422
6201.22 1439
6201.96 1458
6202.71 1572
6203.45 1535
6204.19 1457
6204.94 1566
6205.68 1566
6206.42 1507
6207.17 1546
6207.91 1553
6208.65 1504
6209.40 1542
6210.14 1577
6210.88 1648
6211.63 1651
6212.37 1646
6213.11 1603
6213.86 1606
6214.60 1469
6215.34 1411
6216.09 1514
6216.83 1487
6217.58 1478
6218.32 1463
6219.06 1379
6219.81 1433
6220.55 1390
6221.30 1334
6222.04 1370
6222.78 1371
6223.53 1459
6224.27 1401
6225.02 1385
6225.76 1442
6226.51 1466
6227.25 1458
6228.00 1391
6228.74 1414
6229.48 1437
6230.23 1444
6230.97 1443
6231.72 1510
6232.46 1495
6233.21 1442
6233.95 1382
6234.70 1472
6235.44 1469
6236.19 1454
6236.93 1519
6237.68 1478
6238.42 1480
6239.17 1399
6239.91 1424
6240.66 1429
6241.40 1421
6242.15 1432
6242.89 1471
6243.64 1393
6244.38 1421
6245.13 1460
6245.88 1463
6246.62 1401
6247.37 1403
6248.11 1515
6248.86 1420
6249.60 1511
6250.35 1548
6251.10 1649
6251.84 1535
6252.59 1526
6253.33 1529
6254.08 1502
6254.83 1500
6255.57 1433
6256.32 1501
6257.06 1462
6257.81 1503
6258.56 1469
6259.30 1421
6260.05 1471
6260.80 1527
6261.54 1409
6262.29 1513
6263.04 1522
6263.78 1437
6264.53 1402
6265.28 1440
6266.02 1549
6266.77 1442
6267.52 1539
6268.26 1453
6269.01 1544
6269.76 1502
6270.50 1516
6271.25 1544
6272.00 1474
6272.75 1534
6273.49 1541
6274.24 1511
6274.99 1552
6275.73 1393
6276.48 1435
6277.23 1568
6277.98 1470
6278.72 1469
6279.47 1472
6280.22 1455
6280.97 1352
6281.71 1501
6282.46 1487
6283.21 1417
6283.96 1427
6284.71 1496
6285.45 1403
6286.20 1425
6286.95 1445
6287.70 1455
6288.45 1476
6289.19 1480
6289.94 1454
6290.69 1575
6291.44 1562
6292.19 1578
6292.94 1450
6293.68 1376
6294.43 1426
6295.18 1441
6295.93 1383
6296.68 1419
6297.43 1390
6298.18 1354
6298.92 1416
6299.67 1341
6300.42 1309
6301.17 1401
6301.92 1392
6302.67 1351
6303.42 1420
6304.17 1401
6304.92 1419
6305.66 1475
6306.41 1495
6307.16 1388
6307.91 1381
6308.66 1367
6309.41 1353
6310.16 1442
6310.91 1393
6311.66 1369
6312.41 1348
6313.16 1451
6313.91 1403
6314.66 1343
6315.41 1326
6316.16 1398
6316.91 1400
6317.66 1397
6318.41 1388
6319.16 1398
6319.91 1375
6320.66 1342
6321.41 1371
6322.16 1360
6322.91 1403
6323.66 1379
6324.41 1364
6325.16 1334
6325.91 1337
6326.66 1415
6327.41 1362
6328.16 1414
6328.91 1438
6329.66 1434
6330.41 1419
6331.16 1468
6331.91 1341
6332.66 1412
6333.41 1410
6334.16 1373
6334.91 1342
6335.67 1412
6336.42 1403
6337.17 1413
6337.92 1310
6338.67 1385
6339.42 1358
6340.17 1339
6340.92 1290
6341.67 1290
6342.43 1402
6343.18 1402
6343.93 1453
6344.68 1283
6345.43 1348
6346.18 1444
6346.93 1411
6347.69 1344
6348.44 1441
6349.19 1502
6349.94 1344
6350.69 1383
6351.45 1434
6352.20 1426
6352.95 1451
6353.70 1481
6354.45 1387
6355.20 1361
6355.96 1442
6356.71 1430
6357.46 1401
6358.21 1309
6358.97 1364
6359.72 1317
6360.47 1372
6361.22 1359
6361.98 1345
6362.73 1336
6363.48 1503
6364.23 1416
6364.99 1348
6365.74 1312
6366.49 1441
6367.24 1383
6368.00 1383
6368.75 1401
6369.50 1474
6370.26 1458
6371.01 1421
6371.76 1469
6372.51 1528
6373.27 1425
6374.02 1342
6374.77 1431
6375.53 1365
6376.28 1411
6377.03 1371
6377.79 1422
6378.54 1423
6379.29 1422
6380.05 1307
6380.80 1386
6381.56 1314
6382.31 1373
6383.06 1316
6383.82 1303
6384.57 1350
6385.32 1412
6386.08 1364
6386.83 1314
6387.59 1374
6388.34 1308
6389.09 1312
6389.85 1294
6390.60 1352
6391.36 1375
6392.11 1240
6392.86 1279
6393.62 1329
6394.37 1359
6395.13 1381
6395.88 1355
6396.64 1350
6397.39 1311
6398.15 1348
6398.90 1318
6399.66 1347
6400.41 1416
6401.16 1281
6401.92 1349
6402.67 1311
6403.43 1373
6404.18 1335
6404.94 1305
6405.69 1320
6406.45 1371
6407.20 1379
6407.96 1315
6408.72 1328
6409.47 1301
6410.23 1296
6410.98 1276
6411.74 1350
6412.49 1347
6413.25 1333
6414.00 1365
6414.76 1255
6415.51 1315
6416.27 1423
6417.03 1347
6417.78 1298
6418.54 1284
6419.29 1369
6420.05 1337
6420.80 1311
6421.56 1301
6422.32 1346
6423.07 1380
6423.83 1308
6424.59 1355
6425.34 1334
6426.10 1265
6426.85 1224
6427.61 1278
6428.37 1355
6429.12 1272
6429.88 1203
6430.64 1253
6431.39 1290
6432.15 1227
6432.91 1295
6433.66 1299
6434.42 1276
6435.18 1221
6435.93 1270
6436.69 1257
6437.45 1318
6438.20 1352
6438.96 1337
6439.72 1268
6440.47 1285
6441.23 1282
6441.99 1436
6442.75 1373
6443.50 1322
6444.26 1312
6445.02 1358
6445.78 1321
6446.53 1323
6447.29 1227
6448.05 1277
6448.81 1252
6449.56 1185
6450.32 1221
6451.08 1317
6451.84 1317
6452.59 1337
6453.35 1276
6454.11 1224
6454.87 1232
6455.63 1250
6456.38 1244
6457.14 1242
6457.90 1307
6458.66 1336
6459.42 1301
6460.17 1314
6460.93 1311
6461.69 1281
6462.45 1215
6463.21 1236
6463.97 1275
6464.73 1248
6465.48 1321
6466.24 1366
6467.00 1269
6467.76 1291
6468.52 1210
6469.28 1232
6470.04 1256
6470.80 1191
6471.55 1149
6472.31 1223
6473.07 1290
6473.83 1329
6474.59 1374
6475.35 1335
6476.11 1306
6476.87 1323
6477.63 1278
6478.39 1263
6479.15 1269
6479.91 1265
6480.66 1223
6481.42 1315
6482.18 1282
6482.94 1296
6483.70 1277
6484.46 1311
6485.22 1396
6485.98 1309
6486.74 1316
6487.50 1305
6488.26 1334
6489.02 1370
6489.78 1304
6490.54 1304
6491.30 1295
6492.06 1277
6492.82 1319
6493.58 1322
6494.34 1319
6495.10 1327
6495.86 1354
6496.62 1320
6497.38 1393
6498.14 1310
6498.91 1258
6499.67 1220
6500.43 1273
6501.19 1340
6501.95 1328
6502.71 1320
6503.47 1361
6504.23 1324
6504.99 1246
6505.75 1291
6506.51 1375
6507.27 1280
6508.04 1248
6508.80 1297
6509.56 1311
6510.32 1340
6511.08 1286
6511.84 1147
6512.60 1282
6513.36 1329
6514.13 1372
6514.89 1357
6515.65 1275
6516.41 1369
6517.17 1401
6517.93 1385
6518.69 1353
6519.46 1350
6520.22 1348
6520.98 1353
6521.74 1456
6522.50 1408
6523.27 1412
6524.03 1377
6524.79 1381
6525.55 1443
6526.31 1481
6527.08 1457
6527.84 1400
6528.60 1397
6529.36 1375
6530.13 1453
6530.89 1411
6531.65 1358
6532.41 1364
6533.18 1385
6533.94 1459
6534.70 1332
6535.46 1433
6536.23 1425
6536.99 1438
6537.75 1280
6538.51 1375
6539.28 1354
6540.04 1370
6540.80 1370
6541.57 1354
6542.33 1355
6543.09 1343
6543.86 1347
6544.62 1325
6545.38 1381
6546.15 1332
6546.91 1386
6547.67 1338
6548.44 1317
6549.20 1324
6549.96 1345
6550.73 1301
6551.49 1290
6552.25 1352
6553.02 1370
6553.78 1321
6554.54 1372
6555.31 1259
6556.07 1314
6556.84 1350
6557.60 1350
6558.36 1411
6559.13 1344
6559.89 1317
6560.66 1365
6561.42 1388
6562.18 1247
6562.95 1326
6563.71 1394
6564.48 1428
6565.24 1396
6566.01 1330
6566.77 1300
6567.54 1361
6568.30 1391
6569.06 1353
6569.83 1366
6570.59 1318
6571.36 1246
6572.12 1289
6572.89 1266
6573.65 1296
6574.42 1315
6575.18 1341
6575.95 1363
6576.71 1263
6577.48 1358
6578.24 1362
6579.01 1391
6579.77 1418
6580.54 1533
6581.31 1471
6582.07 1463
6582.84 1520
6583.60 1550
6584.37 1543
6585.13 1481
6585.90 1528
6586.66 1489
6587.43 1497
6588.20 1503
6588.96 1509
6589.73 1445
6590.49 1467
6591.26 1403
6592.02 1440
6592.79 1483
6593.56 1387
6594.32 1409
6595.09 1392
6595.86 1453
6596.62 1422
6597.39 1359
6598.15 1355
6598.92 1335
6599.69 1357
6600.45 1426
6601.22 1388
6601.99 1400
6602.75 1401
6603.52 1394
6604.29 1447
6605.05 1482
6605.82 1418
6606.59 1444
6607.35 1373
6608.12 1382
6608.89 1457
6609.65 1360
6610.42 1323
6611.19 1321
6611.96 1422
6612.72 1329
6613.49 1387
6614.26 1412
6615.02 1464
6615.79 1414
6616.56 1388
6617.33 1396
6618.09 1339
6618.86 1379
6619.63 1387
6620.40 1467
6621.16 1430
6621.93 1529
6622.70 1443
6623.47 1465
6624.24 1499
6625.00 1527
6625.77 1480
6626.54 1518
6627.31 1547
6628.08 1516
6628.84 1475
6629.61 1515
6630.38 1508
6631.15 1527
6631.92 1597
6632.68 1646
6633.45 1541
6634.22 1553
6634.99 1706
6635.76 1727
6636.53 1722
6637.30 1774
6638.06 1765
6638.83 1732
6639.60 1708
6640.37 1593
6641.14 1544
6641.91 1562
6642.68 1626
6643.45 1522
6644.22 1485
6644.98 1391
6645.75 1385
6646.52 1456
6647.29 1423
6648.06 1406
6648.83 1298
6649.60 1401
6650.37 1409
6651.14 1446
6651.91 1419
6652.68 1365
6653.45 1393
6654.22 1389
6654.99 1417
6655.76 1401
6656.53 1367
6657.30 1434
6658.06 1333
6658.83 1309
6659.60 1447
6660.37 1347
6661.14 1394
6661.91 1513
6662.68 1413
6663.45 1436
6664.22 1424
6665.00 1518
6665.77 1494
6666.54 1497
6667.31 1543
6668.08 1515
6668.85 1489
6669.62 1511
6670.39 1463
6671.16 1462
6671.93 1406
6672.70 1406
6673.47 1485
6674.24 1471
6675.01 1518
6675.78 1446
6676.55 1372
6677.32 1363
6678.10 1332
6678.87 1366
6679.64 1419
6680.41 1359
6681.18 1287
6681.95 1387
6682.72 1417
6683.49 1354
6684.26 1338
6685.04 1373
6685.81 1453
6686.58 1459
6687.35 1450
6688.12 1450
6688.89 1361
6689.67 1385
6690.44 1440
6691.21 1478
6691.98 1399
6692.75 1498
6693.52 1382
6694.30 1380
6695.07 1299
6695.84 1359
6696.61 1384
6697.38 1336
6698.16 1350
6698.93 1225
6699.70 1341
6700.47 1337
6701.25 1364
6702.02 1420
6702.79 1364
6703.56 1361
6704.33 1314
6705.11 1289
6705.88 1324
6706.65 1282
6707.43 1290
6708.20 1352
6708.97 1303
6709.74 1255
6710.52 1308
6711.29 1277
6712.06 1265
6712.84 1261
6713.61 1268
6714.38 1339
6715.15 1267
6715.93 1217
6716.70 1243
6717.47 1257
6718.25 1235
6719.02 1341
6719.79 1353
6720.57 1281
6721.34 1308
6722.11 1218
6722.89 1251
6723.66 1278
6724.43 1211
6725.21 1233
6725.98 1296
6726.76 1240
6727.53 1257
6728.30 1215
6729.08 1162
6729.85 1256
6730.63 1212
6731.40 1269
6732.17 1277
6732.95 1252
6733.72 1329
6734.50 1268
6735.27 1238
6736.04 1201
6736.82 1149
6737.59 1239
6738.37 1222
6739.14 1252
6739.92 1184
6740.69 1241
6741.47 1210
6742.24 1218
6743.02 1192
6743.79 1161
6744.57 1246
6745.34 1243
6746.12 1279
6746.89 1242
6747.66 1264
6748.44 1243
6749.22 1245
6749.99 1308
6750.77 1283
6751.54 1149
6752.32 1206
6753.09 1183
6753.87 1179
6754.64 1243
6755.42 1227
6756.19 1224
6756.97 1198
6757.74 1186
6758.52 1178
6759.29 1186
6760.07 1234
6760.85 1073
6761.62 1150
6762.40 1179
6763.17 1233
6763.95 1299
6764.73 1316
6765.50 1247
6766.28 1253
6767.05 1199
6767.83 1289
6768.61 1254
6769.38 1240
6770.16 1265
6770.94 1218
6771.71 1201
6772.49 1236
6773.26 1199
6774.04 1217
6774.82 1134
6775.59 1188
6776.37 1298
6777.15 1269
6777.92 1328
6778.70 1275
6779.48 1292
6780.25 1284
6781.03 1366
6781.81 1400
6782.59 1361
6783.36 1278
6784.14 1290
6784.92 1222
6785.69 1229
6786.47 1223
6787.25 1205
6788.03 1221
6788.80 1179
6789.58 1170
6790.36 1279
6791.13 1252
6791.91 1237
6792.69 1224
6793.47 1194
6794.25 1182
6795.02 1216
6795.80 1200
6796.58 1183
6797.36 1270
6798.13 1235
6798.91 1173
6799.69 1186
6800.47 1196
6801.25 1196
6802.02 1167
6802.80 1201
6803.58 1145
6804.36 1225
6805.14 1267
6805.92 1214
6806.69 1239
6807.47 1223
6808.25 1210
6809.03 1170
6809.81 1175
6810.59 1141
6811.36 1209
6812.14 1264
6812.92 1208
6813.70 1195
6814.48 1178
6815.26 1254
6816.04 1261
6816.82 1267
6817.60 1188
6818.37 1184
6819.15 1255
6819.93 1242
6820.71 1190
6821.49 1192
6822.27 1228
6823.05 1163
6823.83 1226
6824.61 1237
6825.39 1187
6826.17 1176
6826.95 1183
6827.73 1175
6828.51 1161
6829.29 1117
6830.07 1137
6830.85 1192
6831.63 1159
6832.40 1161
6833.18 1209
6833.96 1215
6834.74 1244
6835.52 1176
6836.30 1099
6837.08 1081
6837.87 1172
6838.65 1094
6839.43 1052
6840.21 1203
6840.99 1294
6841.77 1236
6842.55 1282
6843.33 1220
6844.11 1168
6844.89 1106
6845.67 1204
6846.45 1193
6847.23 1169
6848.01 1136
6848.79 1128
6849.57 1246
6850.35 1188
6851.13 1307
6851.92 1224
6852.70 1291
6853.48 1231
6854.26 1277
6855.04 1218
6855.82 1227
6856.60 1220
6857.38 1223
6858.16 1203
6858.95 1206
6859.73 1303
6860.51 1269
6861.29 1231
6862.07 1195
6862.85 1157
6863.64 1176
6864.42 1188
6865.20 1161
6865.98 1108
6866.76 1084
6867.54 1117
6868.33 1180
6869.11 1190
6869.89 1194
6870.67 1093
6871.45 1139
6872.24 1155
6873.02 1114
6873.80 1100
6874.58 1172
6875.36 1211
6876.15 1179
6876.93 1069
6877.71 1140
6878.49 1150
6879.28 1162
6880.06 1291
6880.84 1234
6881.62 1192
6882.41 1238
6883.19 1221
6883.97 1192
6884.76 1242
6885.54 1194
6886.32 1167
6887.10 1212
6887.89 1248
6888.67 1138
6889.45 1170
6890.24 1149
6891.02 1324
6891.80 1241
6892.59 1191
6893.37 1150
6894.15 1125
6894.94 1194
6895.72 1159
6896.50 1184
6897.29 1259
6898.07 1275
6898.85 1104
6899.64 1129
6900.42 1082
6901.21 1149
6901.99 1005
6902.77 1077
6903.56 1111
6904.34 1145
6905.12 1105
6905.91 1158
6906.69 1203
6907.48 1189
6908.26 1251
6909.05 1210
6909.83 1200
6910.61 1120
6911.40 1145
6912.18 1258
6912.97 1286
6913.75 1239
6914.54 1202
6915.32 1057
6916.11 1130
6916.89 1141
6917.67 1136
6918.46 1089
6919.24 1092
6920.03 1107
6920.81 1184
6921.60 1226
6922.38 1294
6923.17 1234
6923.95 1160
6924.74 1186
6925.52 1183
6926.31 1227
6927.09 1204
6927.88 1197
6928.67 1198
6929.45 1242
6930.24 1278
6931.02 1258
6931.81 1219
6932.59 1168
6933.38 1159
6934.16 1108
6934.95 1239
6935.74 1208
6936.52 1185
6937.31 1196
6938.09 1212
6938.88 1126
6939.66 1183
6940.45 1084
6941.24 1166
6942.02 1143
6942.81 1181
6943.59 1221
6944.38 1189
6945.17 1125
6945.95 1208
6946.74 1186
6947.53 1256
6948.31 1297
6949.10 1265
6949.89 1298
6950.67 1316
6951.46 1350
6952.25 1295
6953.03 1350
6953.82 1303
6954.61 1296
6955.39 1252
6956.18 1182
6956.97 1197
6957.75 1217
6958.54 1187
6959.33 1269
6960.11 1306
6960.90 1275
6961.69 1220
6962.48 1215
6963.26 1220
6964.05 1186
6964.84 1232
6965.63 1215
6966.41 1229
6967.20 1251
6967.99 1299
6968.78 1276
6969.56 1270
6970.35 1282
6971.14 1292
6971.93 1234
6972.71 1228
6973.50 1267
6974.29 1322
6975.08 1315
6975.87 1347
6976.65 1387
6977.44 1291
6978.23 1335
6979.02 1306
6979.81 1383
6980.60 1303
6981.38 1278
6982.17 1257
6982.96 1262
6983.75 1256
6984.54 1301
6985.33 1312
6986.11 1294
6986.90 1330
6987.69 1330
6988.48 1407
6989.27 1372
6990.06 1319
6990.85 1275
6991.64 1216
6992.42 1229
6993.21 1347
6994.00 1342
6994.79 1251
6995.58 1328
6996.37 1284
6997.16 1194
6997.95 1273
6998.74 1277
6999.53 1278
7000.32 1321
7001.11 1339
7001.90 1276
7002.68 1286
7003.47 1351
7004.26 1348
7005.05 1322
7005.84 1294
7006.63 1304
7007.42 1306
7008.21 1236
7009.00 1304
7009.79 1252
7010.58 1208
7011.37 1244
7012.16 1284
7012.95 1179
7013.74 1259
7014.53 1239
7015.32 1225
7016.11 1202
7016.90 1242
7017.69 1309
7018.48 1312
7019.27 1297
7020.07 1260
7020.86 1270
7021.65 1266
7022.44 1234
7023.23 1195
7024.02 1292
7024.81 1158
7025.60 1239
7026.39 1183
7027.18 1227
7027.97 1125
7028.76 1174
7029.55 1223
7030.35 1290
7031.14 1155
7031.93 1162
7032.72 1169
7033.51 1126
7034.30 1227
7035.09 1172
7035.88 1274
7036.68 1210
7037.47 1243
7038.26 1245
7039.05 1241
7039.84 1220
7040.63 1211
7041.43 1169
7042.22 1202
7043.01 1236
7043.80 1229
7044.59 1260
7045.38 1248
7046.18 1274
7046.97 1237
7047.76 1232
7048.55 1206
7049.35 1185
7050.14 1202
7050.93 1229
7051.72 1279
7052.51 1254
7053.31 1239
7054.10 1243
7054.89 1189
7055.68 1178
7056.48 1208
7057.27 1136
7058.06 1184
7058.85 1165
7059.65 1210
7060.44 1212
7061.23 1262
7062.03 1177
7062.82 1238
7063.61 1203
7064.40 1220
7065.20 1173
7065.99 1180
7066.78 1220
7067.58 1158
7068.37 1176
7069.16 1155
7069.96 1163
7070.75 1159
7071.54 1212
7072.34 1135
7073.13 1164
7073.92 1154
7074.72 1193
7075.51 1143
7076.30 1131
7077.10 1181
7077.89 1174
7078.69 1149
7079.48 1238
7080.27 1244
7081.07 1192
7081.86 1213
7082.66 1269
7083.45 1178
7084.24 1269
7085.04 1350
7085.83 1331
7086.63 1288
7087.42 1302
7088.21 1306
7089.01 1287
7089.80 1290
7090.60 1311
7091.39 1336
7092.19 1302
7092.98 1233
7093.78 1253
7094.57 1338
7095.37 1300
7096.16 1257
7096.96 1221
7097.75 1223
7098.55 1246
7099.34 1152
7100.14 1156
7100.93 1174
7101.73 1145
7102.52 1147
7103.32 1074
7104.11 1090
7104.91 1121
7105.70 1158
7106.50 1121
7107.29 1125
7108.09 1146
7108.88 1159
7109.68 1118
7110.47 1146
7111.27 1127
7112.07 1100
7112.86 1120
7113.66 1185
7114.45 1185
7115.25 1190
7116.04 1126
7116.84 1150
7117.64 1257
7118.43 1235
7119.23 1181
7120.02 1206
7120.82 1277
7121.62 1262
7122.41 1284
7123.21 1270
7124.01 1197
7124.80 1244
7125.60 1205
7126.40 1279
7127.19 1192
7127.99 1140
7128.79 1185
7129.58 1114
7130.38 1123
7131.18 1220
7131.97 1125
7132.77 1189
7133.57 1140
7134.36 1021
7135.16 1004
7135.96 1079
7136.75 1093
7137.55 1185
7138.35 1136
7139.14 1123
7139.94 1181
7140.74 1220
7141.54 1162
7142.33 1192
7143.13 1198
7143.93 1304
7144.73 1234
7145.52 1073
7146.32 1202
7147.12 1221
7147.92 1256
7148.71 1166
7149.51 1191
7150.31 1151
7151.11 1130
7151.91 1097
7152.70 1118
7153.50 1086
7154.30 1108
7155.10 1094
7155.90 1152
7156.69 1240
7157.49 1161
7158.29 1186
7159.09 1190
7159.89 1105
7160.69 1095
7161.48 1160
7162.28 1194
7163.08 1204
7163.88 1134
7164.68 1231
7165.48 1206
7166.28 1153
7167.07 1158
7167.87 1154
7168.67 1234
7169.47 1180
7170.27 1226
7171.07 1162
7171.87 1246
7172.67 1224
7173.47 1203
7174.27 1175
7175.06 1177
7175.86 1190
7176.66 1232
7177.46 1263
7178.26 1187
7179.06 1158
7179.86 1184
7180.66 1172
7181.46 1155
7182.26 1083
7183.06 1182
7183.86 1240
7184.66 1230
7185.46 1198
7186.26 1233
7187.06 1197
7187.86 1060
7188.66 1072
7189.46 1124
7190.26 1115
7191.06 1081
7191.86 1086
7192.66 1137
7193.46 1084
7194.26 1096
7195.06 1102
7195.86 995
7196.66 1070
7197.46 1194
7198.26 1139
7199.06 1156
7199.86 1084
7200.66 1080
7201.46 1083
7202.26 1155
7203.06 1101
7203.87 1098
7204.67 1203
7205.47 1139
7206.27 1114
7207.07 1201
7207.87 1267
7208.67 1169
7209.47 1166
7210.27 1156
7211.07 1124
7211.88 1186
7212.68 1202
7213.48 1138
7214.28 1143
7215.08 1051
7215.88 1113
7216.68 1160
7217.49 1191
7218.29 1127
7219.09 1124
7219.89 1163
7220.69 1116
7221.49 1212
7222.30 1174
7223.10 1244
7223.90 1201
7224.70 1126
7225.50 1168
7226.31 1130
7227.11 1103
7227.91 1149
7228.71 1121
7229.51 1145
7230.32 1132
7231.12 1103
7231.92 1156
7232.72 1163
7233.53 1136
7234.33 1097
7235.13 1097
7235.93 1154
7236.74 1181
7237.54 1151
7238.34 1133
7239.14 1200
7239.95 1172
7240.75 1181
7241.55 1182
7242.36 1120
7243.16 1163
7243.96 1105
7244.77 1178
7245.57 1163
7246.37 1117
7247.17 1191
7247.98 1154
7248.78 1145
7249.58 1136
7250.39 1062
7251.19 1096
7251.99 1122
7252.80 1102
7253.60 1057
7254.41 1127
7255.21 1094
7256.01 1074
7256.82 1111
7257.62 1067
7258.42 1074
7259.23 1138
7260.03 1079
7260.84 1135
7261.64 1068
7262.44 1094
7263.25 1094
7264.05 1073
7264.86 989
7265.66 1084
7266.46 1140
7267.27 1077
7268.07 1106
7268.88 1099
7269.68 1138
7270.49 1123
7271.29 1085
7272.10 1096
7272.90 1105
7273.71 1125
7274.51 1090
7275.31 1086
7276.12 1026
7276.92 1119
7277.73 1140
7278.53 1095
7279.34 1034
7280.14 1028
7280.95 1073
7281.75 1061
7282.56 1081
7283.37 1169
7284.17 1167
7284.98 1147
7285.78 1110
7286.59 1158
7287.39 1090
7288.20 1129
7289.00 1178
7289.81 1150
7290.61 1144
7291.42 1133
7292.23 1107
7293.03 1072
7293.84 1122
7294.64 1109
7295.45 1173
7296.25 1163
7297.06 1090
7297.87 1109
7298.67 1169
7299.48 1167
7300.28 1153
7301.09 1132
7301.90 1059
7302.70 1123
7303.51 1150
7304.32 1198
7305.12 1172
7305.93 1186
7306.74 1113
7307.54 1170
7308.35 1117
7309.16 1150
7309.96 1172
7310.77 1129
7311.58 1088
7312.38 1094
7313.19 1098
7314.00 1199
7314.80 1120
7315.61 1164
7316.42 1169
7317.22 1137
7318.03 1098
7318.84 1129
7319.65 1106
7320.45 1142
7321.26 1154
7322.07 1212
7322.88 1167
7323.68 1113
7324.49 1169
7325.30 1183
7326.11 1189
7326.91 1102
7327.72 1081
7328.53 1130
7329.34 1126
7330.14 1078
7330.95 1144
7331.76 1096
7332.57 1055
7333.38 1131
7334.18 1132
7334.99 1117
7335.80 1091
7336.61 1105
7337.42 1165
7338.22 1175
7339.03 1087
7339.84 1134
7340.65 1095
7341.46 1125
7342.27 1119
7343.07 1038
7343.88 1041
7344.69 1068
7345.50 1103
7346.31 1054
7347.12 1061
7347.93 1081
7348.74 1079
7349.54 1044
7350.35 1066
7351.16 1049
7351.97 1100
7352.78 1031
7353.59 1071
7354.40 1087
7355.21 1039
7356.02 996
7356.83 1006
7357.64 1098
7358.45 1045
7359.25 1074
7360.06 1050
7360.87 1030
7361.68 1042
7362.49 968
7363.30 1047
7364.11 1135
7364.92 1058
7365.73 1056
7366.54 1032
7367.35 1032
7368.16 1060
7368.97 1032
7369.78 988
7370.59 1074
7371.40 1061
7372.21 1016
7373.02 1081
7373.83 1075
7374.64 1106
7375.45 1035
7376.26 1072
7377.07 1082
7377.88 1145
7378.69 1035
7379.50 1020
7380.31 1053
7381.13 1035
7381.94 1009
7382.75 996
7383.56 998
7384.37 984
7385.18 979
7385.99 1032
7386.80 1034
7387.61 1042
7388.42 1003
7389.23 1043
7390.05 999
7390.86 1007
7391.67 1053
7392.48 1035
7393.29 1081
7394.10 1056
7394.91 948
7395.72 960
7396.54 1003
7397.35 964
7398.16 1013
7398.97 1045
7399.78 1045
7400.59 1118
7401.41 1015
7402.22 991
7403.03 1085
7403.84 1075
7404.65 1060
7405.46 1079
7406.28 1086
7407.09 960
7407.90 1048
7408.71 1087
7409.52 1026
7410.34 1027
7411.15 1015
7411.96 1057
7412.77 1122
7413.59 1037
7414.40 954
7415.21 959
7416.02 996
7416.84 973
7417.65 986
7418.46 958
7419.27 938
7420.09 933
7420.90 990
7421.71 1007
7422.53 968
7423.34 966
7424.15 1005
7424.96 939
7425.78 1025
7426.59 1048
7427.40 987
7428.22 932
7429.03 932
7429.84 981
7430.66 993
7431.47 1046
7432.28 993
7433.10 1001
7433.91 964
7434.72 995
7435.54 1041
7436.35 1064
7437.17 1006
7437.98 1017
7438.79 993
7439.61 1003
7440.42 986
7441.23 979
7442.05 948
7442.86 1046
7443.68 984
7444.49 990
7445.30 1060
7446.12 1006
7446.93 1051
7447.75 997
7448.56 971
7449.38 969
7450.19 1035
7451.00 1011
7451.82 1023
7452.63 1036
7453.45 1047
7454.26 989
7455.08 991
7455.89 1018
7456.71 995
7457.52 955
7458.34 1015
7459.15 1017
7459.97 1080
7460.78 1014
7461.60 998
7462.41 1006
7463.23 1012
7464.04 990
7464.86 1072
7465.67 1055
7466.49 1038
7467.30 1149
7468.12 1095
7468.93 1106
7469.75 1101
7470.56 1071
7471.38 1097
7472.20 1092
7473.01 1002
7473.83 1025
7474.64 1086
7475.46 1110
7476.27 1071
7477.09 1072
7477.91 1049
7478.72 1025
7479.54 1007
7480.35 1007
7481.17 1009
7481.99 1002
7482.80 1009
7483.62 986
7484.44 958
7485.25 968
7486.07 1002
7486.88 1050
7487.70 1025
7488.52 1020
7489.33 1036
7490.15 1096
7490.97 1014
7491.78 1009
7492.60 1067
7493.42 1113
7494.23 1062
7495.05 1029
7495.87 1082
7496.69 1156
7497.50 1055
7498.32 1090
7499.14 1055
7499.95 1098
7500.77 1083
7501.59 1102
7502.40 1115
7503.22 1083
7504.04 1081
7504.86 1109
7505.67 1038
7506.49 1074
7507.31 1101
7508.13 1063
7508.94 1120
7509.76 1061
7510.58 1054
7511.40 1001
7512.22 1033
7513.03 1000
7513.85 1001
7514.67 1070
7515.49 1038
7516.31 999
7517.12 1022
7517.94 1036
7518.76 1065
7519.58 1033
7520.40 998
7521.21 1033
7522.03 1028
7522.85 1061
7523.67 1064
7524.49 1099
7525.31 1079
7526.12 961
7526.94 988
7527.76 1049
7528.58 1099
7529.40 1024
7530.22 972
7531.04 1060
7531.86 1067
7532.67 1118
7533.49 1048
7534.31 1058
7535.13 1094
7535.95 1053
7536.77 1041
7537.59 1028
7538.41 1037
7539.23 1081
7540.05 1053
7540.87 1017
7541.69 1002
7542.51 1019
7543.32 1036
7544.14 998
7544.96 971
7545.78 960
7546.60 1022
7547.42 1026
7548.24 1103
7549.06 999
7549.88 1012
7550.70 1031
7551.52 1058
7552.34 1011
7553.16 1012
7553.98 1042
7554.80 1122
7555.62 1082
7556.44 1076
7557.26 1039
7558.08 1042
7558.90 995
7559.72 1094
7560.54 1062
7561.36 1043
7562.19 1046
7563.01 1092
7563.83 1073
7564.65 1053
7565.47 1053
7566.29 1093
7567.11 1102
7567.93 1052
7568.75 1089
7569.57 990
7570.39 1085
7571.21 981
7572.03 1075
7572.86 1147
7573.68 1112
7574.50 1114
7575.32 1119
7576.14 1031
7576.96 1039
7577.78 1047
7578.60 1057
7579.43 1069
7580.25 1020
7581.07 1053
7581.89 1122
7582.71 1123
7583.53 1122
7584.36 1131
7585.18 1147
7586.00 1138
7586.82 1167
7587.64 1151
7588.47 1091
7589.29 1129
7590.11 1126
7590.93 1149
7591.75 1146
7592.58 1084
7593.40 1105
7594.22 1122
7595.04 1130
7595.86 1123
7596.69 1131
7597.51 1196
7598.33 1165
7599.15 1154
7599.98 1125
7600.80 1143
7601.62 1098
7602.45 1137
7603.27 1227
7604.09 1148
7604.91 1300
7605.74 1330
7606.56 1232
7607.38 1314
7608.21 1297
7609.03 1273
7609.85 1324
7610.67 1224
7611.50 1278
7612.32 1360
7613.14 1250
7613.97 1205
7614.79 1144
7615.61 1188
7616.44 1160
7617.26 1168
7618.08 1219
7618.91 1250
7619.73 1179
7620.56 1199
7621.38 1195
7622.20 1223
7623.03 1211
7623.85 1181
7624.67 1257
7625.50 1300
7626.32 1225
7627.15 1243
7627.97 1319
7628.80 1324
7629.62 1424
7630.44 1464
7631.27 1525
7632.09 1546
7632.92 1637
7633.74 1531
7634.57 1544
7635.39 1545
7636.21 1496
7637.04 1494
7637.86 1360
7638.69 1344
7639.51 1311
7640.34 1290
7641.16 1204
7641.99 1146
7642.81 1165
7643.64 1203
7644.46 1248
7645.29 1101
7646.11 1108
7646.94 1131
7647.76 1064
7648.59 1149
7649.41 1092
7650.24 986
7651.06 1068
7651.89 1092
7652.71 1067
7653.54 1083
7654.37 1155
7655.19 1135
7656.02 1165
7656.84 1133
7657.67 1195
7658.49 1092
7659.32 1148
7660.14 1200
7660.97 1248
7661.80 1146
7662.62 1183
7663.45 1193
7664.27 1145
7665.10 1126
7665.93 1155
7666.75 1106
7667.58 1133
7668.41 1049
7669.23 1128
7670.06 1132
7670.88 1240
7671.71 1243
7672.54 1179
7673.36 1242
7674.19 1209
7675.02 1182
7675.84 1177
7676.67 1171
7677.50 1150
7678.32 1175
7679.15 1105
7679.98 1129
7680.81 1050
7681.63 1079
7682.46 1085
7683.29 1138
7684.11 1152
7684.94 1108
7685.77 1107
7686.59 1112
7687.42 1133
7688.25 1123
7689.08 1097
7689.90 1076
7690.73 1059
7691.56 1075
7692.39 1089
7693.21 1107
7694.04 1048
7694.87 1172
7695.70 1102
7696.53 1090
7697.35 1129
7698.18 1178
7699.01 1102
7699.84 1095
7700.66 1187
7701.49 1219
7702.32 1114
7703.15 1076
7703.98 1066
7704.81 1075
7705.63 1105
7706.46 1050
7707.29 1069
7708.12 1118
7708.95 1106
7709.78 1031
7710.60 974
7711.43 977
7712.26 1069
7713.09 1010
7713.92 1072
7714.75 1082
7715.58 1083
7716.41 1123
7717.23 991
7718.06 991
7718.89 944
7719.72 962
7720.55 1061
7721.38 976
7722.21 957
7723.04 1027
7723.87 974
7724.70 979
7725.53 1030
7726.36 1024
7727.18 1014
7728.01 1052
7728.84 1017
7729.67 1004
7730.50 992
7731.33 978
7732.16 1039
7732.99 1003
7733.82 1034
7734.65 1029
7735.48 1032
7736.31 992
7737.14 1035
7737.97 1037
7738.80 1044
7739.63 1040
7740.46 1032
7741.29 983
7742.12 1008
7742.95 973
7743.78 943
7744.61 1013
7745.44 1061
7746.27 1030
7747.10 996
7747.94 1081
7748.77 1005
7749.60 1139
7750.43 1181
7751.26 1183
7752.09 1118
7752.92 1058
7753.75 1052
7754.58 1020
7755.41 1036
7756.24 995
7757.07 946
7757.91 954
7758.74 991
7759.57 950
7760.40 917
7761.23 952
7762.06 934
7762.89 947
7763.72 938
7764.56 948
7765.39 945
7766.22 926
7767.05 960
7767.88 923
7768.71 969
7769.55 914
7770.38 974
7771.21 955
7772.04 907
7772.87 873
7773.70 861
7774.54 944
7775.37 919
7776.20 884
7777.03 889
7777.86 922
7778.70 981
7779.53 939
7780.36 939
7781.19 885
7782.03 965
7782.86 887
7783.69 921
7784.52 967
7785.36 996
7786.19 998
7787.02 1019
7787.85 964
7788.69 940
7789.52 1012
7790.35 1031
7791.19 1001
7792.02 1003
7792.85 1016
7793.68 998
7794.52 947
7795.35 985
7796.18 1037
7797.02 961
7797.85 948
7798.68 931
7799.52 958
7800.35 930
7801.18 949
7802.02 913
7802.85 946
7803.68 920
7804.52 916
7805.35 1019
7806.18 1013
7807.02 1003
7807.85 986
7808.69 951
7809.52 973
7810.35 1044
7811.19 952
7812.02 978
7812.86 932
7813.69 932
7814.52 962
7815.36 943
7816.19 1025
7817.03 986
7817.86 984
7818.70 1019
7819.53 1000
7820.36 999
7821.20 1060
7822.03 984
7822.87 856
7823.70 951
7824.54 993
7825.37 995
7826.21 965
7827.04 914
7827.88 967
7828.71 931
7829.55 899
7830.38 990
7831.22 979
7832.05 942
7832.89 941
7833.72 1094
7834.56 1015
7835.39 954
7836.23 938
7837.06 952
7837.90 955
7838.73 955
7839.57 922
7840.40 998
7841.24 947
7842.07 994
7842.91 982
7843.75 974
7844.58 1108
7845.42 1019
7846.25 971
7847.09 952
7847.93 1085
7848.76 1042
7849.60 1059
7850.43 1014
7851.27 967
7852.11 983
7852.94 989
7853.78 959
7854.61 1000
7855.45 1079
7856.29 1060
7857.12 1062
7857.96 1093
7858.80 1089
7859.63 1103
7860.47 1163
7861.31 1160
7862.14 1141
7862.98 1174
7863.82 1172
7864.65 1160
7865.49 1025
7866.33 1024
7867.16 1025
7868.00 1061
7868.84 1058
7869.67 1035
7870.51 1013
7871.35 1071
7872.19 1088
7873.02 998
7873.86 1054
7874.70 1017
7875.53 961
7876.37 1060
7877.21 1097
7878.05 1106
7878.88 1112
7879.72 1107
7880.56 1195
7881.40 1156
7882.24 1070
7883.07 1042
7883.91 962
7884.75 935
7885.59 949
7886.42 977
7887.26 1004
7888.10 1026
7888.94 992
7889.78 1011
7890.62 1083
7891.45 1034
7892.29 1069
7893.13 1079
7893.97 1031
7894.81 992
7895.65 1079
7896.48 1078
7897.32 1019
7898.16 1001
7899.00 1022
7899.84 992
7900.68 1013
7901.52 992
7902.35 942
7903.19 934
7904.03 964
7904.87 992
7905.71 919
7906.55 921
7907.39 922
7908.23 926
7909.07 947
7909.91 903
7910.75 909
7911.58 926
7912.42 932
7913.26 954
7914.10 850
7914.94 910
7915.78 927
7916.62 949
7917.46 969
7918.30 882
7919.14 920
7919.98 921
7920.82 884
7921.66 928
7922.50 908
7923.34 879
7924.18 915
7925.02 854
7925.86 891
7926.70 848
7927.54 927
7928.38 955
7929.22 943
7930.06 946
7930.90 943
7931.74 883
7932.58 899
7933.42 870
7934.26 889
7935.10 865
7935.94 878
7936.78 859
7937.62 901
7938.47 921
7939.31 896
7940.15 855
7940.99 819
7941.83 918
7942.67 891
7943.51 867
7944.35 890
7945.19 908
7946.03 900
7946.88 917
7947.72 880
7948.56 898
7949.40 887
7950.24 887
7951.08 839
7951.92 889
7952.76 919
7953.61 823
7954.45 849
7955.29 876
7956.13 846
7956.97 855
7957.81 876
7958.66 872
7959.50 968
7960.34 931
7961.18 834
7962.02 856
7962.87 856
7963.71 875
7964.55 825
7965.39 863
7966.23 875
7967.08 900
7967.92 820
7968.76 834
7969.60 902
7970.45 858
7971.29 857
7972.13 828
7972.97 832
7973.82 870
7974.66 828
7975.50 829
7976.34 900
7977.19 823
7978.03 847
7978.87 905
7979.72 873
7980.56 879
7981.40 851
7982.24 861
7983.09 829
7983.93 791
7984.77 800
7985.62 879
7986.46 795
7987.30 783
7988.15 867
7988.99 885
7989.83 830
7990.68 832
7991.52 787
7992.36 838
7993.21 846
7994.05 863
7994.90 841
7995.74 809
7996.58 816
7997.43 830
7998.27 824
7999.11 814
7999.96 814
8000.80 864
8001.65 846
8002.49 774
8003.34 812
8004.18 794
8005.02 823
8005.87 819
8006.71 798
8007.56 834
8008.40 814
8009.25 839
8010.09 877
8010.93 800
8011.78 810
8012.62 778
8013.47 781
8014.31 773
8015.16 769
8016.00 799
8016.85 849
8017.69 806
8018.54 782
8019.38 764
8020.23 795
8021.07 823
8021.92 755
8022.76 801
8023.61 739
8024.45 779
8025.30 809
8026.14 827
8026.99 890
8027.83 818
8028.68 863
8029.53 792
8030.37 852
8031.22 768
8032.06 759
8032.91 769
8033.75 771
8034.60 749
8035.45 782
8036.29 766
8037.14 778
8037.98 816
8038.83 780
8039.68 804
8040.52 820
8041.37 836
8042.21 762
8043.06 788
8043.91 793
8044.75 791
8045.60 751
8046.45 820
8047.29 820
8048.14 797
8048.99 746
8049.83 741
8050.68 764
8051.53 791
8052.37 846
8053.22 835
8054.07 805
8054.91 839
8055.76 775
8056.61 778
8057.45 841
8058.30 803
8059.15 790
8060.00 777
8060.84 771
8061.69 775
8062.54 795
8063.38 774
8064.23 775
8065.08 804
8065.93 813
8066.77 777
8067.62 849
8068.47 837
8069.32 797
8070.16 782
8071.01 822
8071.86 802
8072.71 747
8073.56 765
8074.40 774
8075.25 766
8076.10 759
8076.95 764
8077.80 807
8078.64 750
8079.49 801
8080.34 783
8081.19 801
8082.04 808
8082.89 752
8083.73 772
8084.58 818
8085.43 788
8086.28 811
8087.13 807
8087.98 784
8088.82 775
8089.67 851
8090.52 774
8091.37 798
8092.22 774
8093.07 780
8093.92 795
8094.77 725
8095.62 776
8096.46 827
8097.31 775
8098.16 736
8099.01 788
8099.86 743
8100.71 797
8101.56 758
8102.41 786
8103.26 826
8104.11 810
8104.96 783
8105.81 751
8106.66 739
8107.51 751
8108.36 792
8109.21 777
8110.06 775
8110.91 703
8111.76 734
8112.61 727
8113.46 770
8114.31 780
8115.16 778
8116.01 794
8116.86 812
8117.71 776
8118.56 798
8119.41 841
8120.26 859
8121.11 813
8121.96 799
8122.81 817
8123.66 843
8124.51 834
8125.36 803
8126.21 793
8127.06 778
8127.91 811
8128.76 870
8129.61 877
8130.46 803
8131.31 762
8132.17 784
8133.02 897
8133.87 835
8134.72 826
8135.57 810
8136.42 785
8137.27 725
8138.12 803
8138.97 855
8139.83 839
8140.68 848
8141.53 841
8142.38 858
8143.23 839
8144.08 827
8144.94 824
8145.79 878
8146.64 862
8147.49 837
8148.34 807
8149.19 826
8150.05 905
8150.90 841
8151.75 899
8152.60 912
8153.45 894
8154.31 903
8155.16 870
8156.01 884
8156.86 923
8157.71 991
8158.57 916
8159.42 940
8160.27 948
8161.12 904
8161.98 844
8162.83 864
8163.68 847
8164.53 849
8165.39 777
8166.24 824
8167.09 817
8167.95 816
8168.80 824
8169.65 829
8170.50 836
8171.36 756
8172.21 836
8173.06 861
8173.92 840
8174.77 766
8175.62 809
8176.48 766
8177.33 833
8178.18 853
8179.04 895
8179.89 796
8180.74 797
8181.60 815
8182.45 788
8183.30 790
8184.16 819
8185.01 809
8185.86 794
8186.72 733
8187.57 722
8188.43 806
8189.28 797
8190.13 768
8190.99 739
8191.84 826
8192.70 796
8193.55 753
8194.40 745
8195.26 771
8196.11 802
8196.97 768
8197.82 806
8198.68 821
8199.53 794
8200.39 760
8201.24 775
8202.09 792
8202.95 865
8203.80 784
8204.66 799
8205.51 785
8206.37 785
8207.22 780
8208.08 771
8208.93 737
8209.79 734
8210.64 800
8211.50 801
8212.35 822
8213.21 851
8214.06 801
8214.92 814
8215.77 810
8216.63 854
8217.49 814
8218.34 824
8219.20 781
8220.05 727
8220.91 723
8221.76 722
8222.62 772
8223.47 758
8224.33 808
8225.19 788
8226.04 756
8226.90 759
8227.75 795
8228.61 779
8229.47 760
8230.32 779
8231.18 763
8232.03 797
8232.89 755
8233.75 773
8234.60 789
8235.46 736
8236.32 803
8237.17 856
8238.03 806
8238.88 763
8239.74 793
8240.60 766
8241.45 740
8242.31 728
8243.17 790
8244.02 737
8244.88 749
8245.74 766
8246.60 793
8247.45 765
8248.31 779
8249.17 794
8250.02 712
8250.88 758
8251.74 760
8252.59 765
8253.45 754
8254.31 762
8255.17 785
8256.02 749
8256.88 741
8257.74 805
8258.60 796
8259.45 792
8260.31 808
8261.17 777
8262.03 739
8262.89 741
8263.74 718
8264.60 780
8265.46 761
8266.32 724
8267.17 765
8268.03 731
8268.89 750
8269.75 732
8270.61 695
8271.47 751
8272.32 760
8273.18 727
8274.04 823
8274.90 806
8275.76 707
8276.62 762
8277.47 756
8278.33 781
8279.19 802
8280.05 760
8280.91 767
8281.77 841
8282.63 843
8283.48 710
8284.34 678
8285.20 765
8286.06 761
8286.92 786
8287.78 733
8288.64 804
8289.50 776
8290.36 772
8291.22 773
8292.08 735
8292.94 725
8293.79 752
8294.65 764
8295.51 731
8296.37 763
8297.23 836
8298.09 889
8298.95 757
8299.81 787
8300.67 737
8301.53 785
8302.39 770
8303.25 762
8304.11 765
8304.97 728
8305.83 764
8306.69 809
8307.55 796
8308.41 812
8309.27 752
8310.13 755
8310.99 745
8311.85 719
8312.71 829
8313.57 768
8314.43 788
8315.29 794
8316.15 724
8317.01 724
8317.88 699
8318.74 732
8319.60 764
8320.46 776
8321.32 808
8322.18 781
8323.04 791
8323.90 811
8324.76 750
8325.62 716
8326.48 747
8327.34 839
8328.21 768
8329.07 743
8329.93 733
8330.79 747
8331.65 745
8332.51 808
8333.37 766
8334.24 757
8335.10 738
8335.96 778
8336.82 714
8337.68 744
8338.54 715
8339.41 793
8340.27 810
8341.13 790
8341.99 713
8342.85 692
8343.71 751
8344.58 711
8345.44 745
8346.30 717
8347.16 748
8348.02 777
8348.89 731
8349.75 762
8350.61 753
8351.47 704
8352.34 677
8353.20 727
8354.06 734
8354.92 726
8355.79 725
8356.65 729
8357.51 766
8358.37 748
8359.24 726
8360.10 706
8360.96 729
8361.83 710
8362.69 727
8363.55 695
8364.41 741
8365.28 764
8366.14 760
8367.00 761
8367.87 784
8368.73 736
8369.59 819
8370.46 759
8371.32 812
8372.18 793
8373.05 786
8373.91 785
8374.77 852
8375.64 824
8376.50 713
8377.37 762
8378.23 726
8379.09 738
8379.96 819
8380.82 744
8381.68 830
8382.55 721
8383.41 762
8384.28 687
8385.14 777
8386.01 798
8386.87 776
8387.73 759
8388.60 787
8389.46 752
8390.33 812
8391.19 801
8392.06 761
8392.92 730
8393.78 761
8394.65 819
8395.51 784
8396.38 750
8397.24 771
8398.11 712
8398.97 754
8399.84 794
8400.70 764
8401.57 747
8402.43 741
8403.30 781
8404.16 745
8405.03 758
8405.89 772
8406.76 785
8407.62 744
8408.49 789
8409.35 747
8410.22 760
8411.08 764
8411.95 751
8412.82 717
8413.68 727
8414.55 772
8415.41 737
8416.28 726
8417.14 779
8418.01 775
8418.88 763
8419.74 784
8420.61 750
8421.47 746
8422.34 764
8423.21 796
8424.07 777
8424.94 772
8425.80 802
8426.67 751
8427.54 775
8428.40 761
8429.27 811
8430.14 763
8431.00 790
8431.87 824
8432.74 779
8433.60 826
8434.47 784
8435.34 783
8436.20 802
8437.07 847
8437.94 855
8438.80 859
8439.67 819
8440.54 747
8441.40 767
8442.27 847
8443.14 867
8444.00 879
8444.87 872
8445.74 930
8446.61 909
8447.47 870
8448.34 849
8449.21 842
8450.08 858
8450.94 886
8451.81 822
8452.68 835
8453.55 855
8454.41 841
8455.28 867
8456.15 952
8457.02 948
8457.88 936
8458.75 983
8459.62 937
8460.49 1002
8461.36 1013
8462.22 1001
8463.09 1013
8463.96 995
8464.83 919
8465.70 939
8466.57 922
8467.43 884
8468.30 947
8469.17 938
8470.04 968
8470.91 944
8471.78 1092
8472.65 1137
8473.51 1121
8474.38 1075
8475.25 1066
8476.12 1113
8476.99 1088
8477.86 1034
8478.73 985
8479.60 917
8480.46 832
8481.33 840
8482.20 798
8483.07 801
8483.94 826
8484.81 847
8485.68 857
8486.55 819
8487.42 844
8488.29 809
8489.16 797
8490.03 785
8490.90 792
8491.77 790
8492.64 800
8493.51 823
8494.37 796
8495.24 729
8496.11 775
8496.98 796
8497.85 874
8498.72 815
8499.59 803
8500.46 844
8501.33 835
8502.20 785
8503.07 837
8503.94 835
8504.82 777
8505.69 794
8506.56 815
8507.43 828
8508.30 911
8509.17 871
8510.04 863
8510.91 827
8511.78 925
8512.65 840
8513.52 929
8514.39 858
8515.26 845
8516.13 845
8517.00 791
8517.87 848
8518.75 885
8519.62 801
8520.49 845
8521.36 886
8522.23 853
8523.10 869
8523.97 892
8524.84 798
8525.71 797
8526.59 852
8527.46 856
8528.33 864
8529.20 866
8530.07 866
8530.94 806
8531.82 844
8532.69 783
8533.56 833
8534.43 788
8535.30 832
8536.17 911
8537.05 926
8537.92 877
8538.79 847
8539.66 892
8540.53 911
8541.41 919
8542.28 878
8543.15 908
8544.02 851
8544.90 859
8545.77 889
8546.64 856
8547.51 847
8548.39 825
8549.26 930
8550.13 886
8551.00 952
8551.88 921
8552.75 1039
8553.62 1097
8554.49 1127
8555.37 1091
8556.24 1129
8557.11 1177
8557.99 1201
8558.86 1114
8559.73 1152
8560.60 1038
8561.48 966
8562.35 977
8563.22 952
8564.10 892
8564.97 861
8565.84 832
8566.72 885
8567.59 789
8568.46 781
8569.34 765
8570.21 854
8571.09 825
8571.96 803
8572.83 776
8573.71 823
8574.58 804
8575.45 761
8576.33 779
8577.20 795
8578.08 764
8578.95 735
8579.82 759
8580.70 828
8581.57 738
8582.45 743
8583.32 780
8584.20 759
8585.07 712
8585.94 800
8586.82 777
8587.69 786
8588.57 721
8589.44 769
8590.32 767
8591.19 781
8592.07 746
8592.94 799
8593.82 809
8594.69 744
8595.57 825
8596.44 788
8597.32 820
8598.19 785
8599.07 823
8599.94 795
8600.82 765
8601.69 722
8602.57 770
8603.44 775
8604.32 776
8605.19 815
8606.07 732
8606.94 754
8607.82 734
8608.69 774
8609.57 759
8610.45 760
8611.32 735
8612.20 779
8613.07 771
8613.95 797
8614.82 781
8615.70 852
8616.58 795
8617.45 739
8618.33 727
8619.21 801
8620.08 794
8620.96 730
8621.83 733
8622.71 758
8623.59 758
8624.46 738
8625.34 764
8626.22 765
8627.09 731
8627.97 735
8628.85 764
8629.72 755
8630.60 715
8631.48 729
8632.35 680
8633.23 713
8634.11 726
8634.98 711
8635.86 721
8636.74 750
8637.61 712
8638.49 715
8639.37 715
8640.24 729
8641.12 742
8642.00 749
8642.88 772
8643.75 668
8644.63 690
8645.51 747
8646.39 770
8647.26 697
8648.14 669
8649.02 710
8649.90 759
8650.77 642
8651.65 664
8652.53 692
8653.41 723
8654.29 692
8655.16 677
8656.04 668
8656.92 669
8657.80 707
8658.68 698
8659.55 640
8660.43 700
8661.31 762
8662.19 680
8663.07 689
8663.95 656
8664.82 689
8665.70 736
8666.58 740
8667.46 734
8668.34 730
8669.22 730
8670.10 673
8670.97 669
8671.85 697
8672.73 690
8673.61 686
8674.49 663
8675.37 707
8676.25 690
8677.13 692
8678.01 741
8678.88 693
8679.76 699
8680.64 698
8681.52 697
8682.40 724
8683.28 674
8684.16 684
8685.04 709
8685.92 701
8686.80 748
8687.68 709
8688.56 691
8689.44 676
8690.32 694
8691.20 653
8692.08 691
8692.96 604
8693.84 646
8694.72 719
8695.60 715
8696.48 656
8697.36 654
8698.24 641
8699.12 675
8700.00 687
8700.88 660
8701.76 663
8702.64 659
8703.52 679
8704.40 678
8705.28 658
8706.16 685
8707.04 664
8707.92 676
8708.80 696
8709.68 619
8710.56 659
8711.44 680
8712.33 683
8713.21 642
8714.09 680
8714.97 725
8715.85 686
8716.73 621
8717.61 665
8718.49 676
8719.37 676
8720.25 674
8721.14 690
8722.02 713
8722.90 673
8723.78 695
8724.66 654
8725.54 666
8726.42 648
8727.31 678
8728.19 667
8729.07 653
8729.95 684
8730.83 664
8731.72 732
8732.60 680
8733.48 719
8734.36 701
8735.24 671
8736.12 673
8737.01 659
8737.89 674
8738.77 658
8739.65 643
8740.54 719
8741.42 635
8742.30 710
8743.18 669
8744.07 611
8744.95 675
8745.83 676
8746.71 649
8747.60 626
8748.48 681
8749.36 638
8750.24 656
8751.13 715
8752.01 694
8752.89 714
8753.77 706
8754.66 734
8755.54 696
8756.42 711
8757.31 783
8758.19 754
8759.07 786
8759.96 758
8760.84 766
8761.72 783
8762.61 735
8763.49 751
8764.37 763
8765.26 745
8766.14 738
8767.02 711
8767.91 707
8768.79 710
8769.68 690
8770.56 690
8771.44 691
8772.33 694
8773.21 701
8774.09 687
8774.98 701
8775.86 692
8776.75 746
8777.63 725
8778.52 717
8779.40 621
8780.28 669
8781.17 641
8782.05 701
8782.94 673
8783.82 670
8784.71 671
8785.59 676
8786.47 648
8787.36 643
8788.24 710
8789.13 678
8790.01 653
8790.90 632
8791.78 663
8792.67 678
8793.55 701
8794.44 678
8795.32 695
8796.21 663
8797.09 653
8797.98 715
8798.86 659
8799.75 680
8800.63 652
8801.52 666
8802.41 657
8803.29 653
8804.18 615
8805.06 691
8805.95 664
8806.83 633
8807.72 689
8808.60 657
8809.49 655
8810.38 690
8811.26 599
8812.15 636
8813.03 662
8813.92 670
8814.81 664
8815.69 604
8816.58 625
8817.46 659
8818.35 663
8819.24 635
8820.12 611
8821.01 588
8821.89 616
8822.78 629
8823.67 641
8824.55 597
8825.44 647
8826.33 663
8827.21 682
8828.10 640
8828.99 616
8829.87 707
8830.76 667
8831.65 583
8832.53 606
8833.42 630
8834.31 681
8835.20 656
8836.08 589
8836.97 635
8837.86 644
8838.74 611
8839.63 617
8840.52 586
8841.41 610
8842.29 598
8843.18 668
8844.07 705
8844.96 610
8845.84 609
8846.73 605
8847.62 681
8848.51 682
8849.39 624
8850.28 622
8851.17 676
8852.06 657
8852.95 654
8853.83 606
8854.72 626
8855.61 607
8856.50 629
8857.39 625
8858.27 614
8859.16 635
8860.05 645
8860.94 648
8861.83 596
8862.72 607
8863.60 608
8864.49 642
8865.38 691
8866.27 656
8867.16 576
8868.05 642
8868.94 633
8869.83 622
8870.71 622
8871.60 603
8872.49 664
8873.38 647
8874.27 600
8875.16 595
8876.05 636
8876.94 595
8877.83 619
8878.72 613
8879.60 623
8880.49 669
8881.38 671
8882.27 572
8883.16 558
8884.05 652
8884.94 643
8885.83 667
8886.72 663
8887.61 661
8888.50 633
8889.39 618
8890.28 640
8891.17 615
8892.06 611
8892.95 648
8893.84 644
8894.73 573
8895.62 603
8896.51 577
8897.40 622
8898.29 643
8899.18 575
8900.07 628
8900.96 643
8901.85 597
8902.74 579
8903.63 629
8904.52 595
8905.41 586
8906.30 638
8907.19 626
8908.08 598
8908.98 592
8909.87 614
8910.76 622
8911.65 635
8912.54 641
8913.43 674
8914.32 611
8915.21 552
8916.10 528
8916.99 625
8917.89 615
8918.78 619
8919.67 605
8920.56 585
8921.45 603
8922.34 586
8923.23 596
8924.13 618
8925.02 601
8925.91 590
8926.80 598
8927.69 638
8928.58 590
8929.48 585
8930.37 590
8931.26 626
8932.15 597
8933.04 562
8933.93 620
8934.83 604
8935.72 641
8936.61 633
8937.50 614
8938.40 604
8939.29 591
8940.18 586
8941.07 602
8941.96 583
8942.86 611
8943.75 589
8944.64 572
8945.53 534
8946.43 569
8947.32 554
8948.21 578
8949.11 538
8950.00 540
8950.89 577
8951.78 626
8952.68 627
8953.57 605
8954.46 562
8955.36 556
8956.25 561
8957.14 575
8958.04 590
8958.93 577
8959.82 573
8960.72 614
8961.61 617
8962.50 557
8963.40 591
8964.29 578
8965.18 616
8966.08 584
8966.97 540
8967.86 526
8968.76 543
8969.65 598
8970.54 620
8971.44 577
8972.33 630
8973.23 594
8974.12 648
8975.01 602
8975.91 572
8976.80 502
8977.70 577
8978.59 558
8979.49 528
8980.38 501
8981.27 529
8982.17 512
8983.06 551
8983.96 557
8984.85 556
8985.75 530
8986.64 580
8987.54 600
8988.43 601
8989.33 578
8990.22 602
8991.12 562
8992.01 548
8992.90 557
8993.80 567
8994.69 586
8995.59 605
8996.49 586
8997.38 568
8998.28 581
8999.17 571
9000.07 530
9000.96 577
9001.86 542
9002.75 586
9003.65 615
9004.54 567
9005.44 592
9006.33 565
9007.23 640
9008.13 599
9009.02 588
9009.92 583
9010.81 585
9011.71 623
9012.60 603
9013.50 587
9014.40 532
9015.29 552
9016.19 602
9017.09 609
9017.98 583
9018.88 597
9019.77 559
9020.67 580
9021.57 545
9022.46 627
9023.36 566
9024.26 583
9025.15 568
9026.05 566
9026.95 565
9027.84 509
9028.74 548
9029.64 576
9030.53 561
9031.43 569
9032.33 618
9033.22 567
9034.12 517
9035.02 552
9035.91 551
9036.81 581
9037.71 541
9038.61 549
9039.50 541
9040.40 590
9041.30 563
9042.20 577
9043.09 612
9043.99 547
9044.89 577
9045.79 572
9046.68 560
9047.58 609
9048.48 511
9049.38 531
9050.27 588
9051.17 575
9052.07 577
9052.97 564
9053.87 548
9054.76 587
9055.66 610
9056.56 509
9057.46 540
9058.36 557
9059.25 620
9060.15 613
9061.05 614
9061.95 606
9062.85 565
9063.75 657
9064.64 593
9065.54 573
9066.44 545
9067.34 587
9068.24 604
9069.14 574
9070.04 558
9070.94 557
9071.83 524
9072.73 507
9073.63 566
9074.53 573
9075.43 592
9076.33 559
9077.23 548
9078.13 568
9079.03 566
9079.93 576
9080.83 607
9081.72 600
9082.62 571
9083.52 614
9084.42 601
9085.32 590
9086.22 570
9087.12 613
9088.02 581
9088.92 559
9089.82 566
9090.72 602
9091.62 614
9092.52 562
9093.42 536
9094.32 546
9095.22 547
9096.12 564
9097.02 558
9097.92 559
9098.82 597
9099.72 583
9100.62 545
9101.52 564
9102.42 518
9103.32 542
9104.22 540
9105.12 571
9106.02 547
9106.92 516
9107.83 523
9108.73 538
9109.63 559
9110.53 507
9111.43 576
9112.33 555
9113.23 561
9114.13 502
9115.03 556
9115.93 556
9116.83 557
9117.74 610
9118.64 560
9119.54 500
9120.44 559
9121.34 583
9122.24 540
9123.14 549
9124.04 599
9124.95 594
9125.85 586
9126.75 597
9127.65 557
9128.55 572
9129.45 543
9130.36 560
9131.26 573
9132.16 586
9133.06 524
9133.96 533
9134.87 557
9135.77 526
9136.67 567
9137.57 577
9138.47 586
9139.38 583
9140.28 544
9141.18 548
9142.08 585
9142.99 569
9143.89 530
9144.79 544
9145.69 497
9146.60 517
9147.50 514
9148.40 565
9149.30 557
9150.21 518
9151.11 567
9152.01 535
9152.92 514
9153.82 551
9154.72 605
9155.62 524
9156.53 578
9157.43 538
9158.33 539
9159.24 526
9160.14 580
9161.04 478
9161.95 550
9162.85 524
9163.75 526
9164.66 525
9165.56 544
9166.46 533
9167.37 484
9168.27 501
9169.17 542
9170.08 558
9170.98 540
9171.89 512
9172.79 515
9173.69 528
9174.60 540
9175.50 568
9176.41 539
9177.31 518
9178.21 527
9179.12 531
9180.02 541
9180.93 566
9181.83 588
9182.74 522
9183.64 565
9184.54 544
9185.45 545
9186.35 577
9187.26 580
9188.16 562
9189.07 511
9189.97 563
9190.88 543
9191.78 536
9192.69 531
9193.59 538
9194.50 513
9195.40 522
9196.31 490
9197.21 537
9198.12 560
9199.02 546
9199.93 568
9200.83 552
9201.74 566
9202.64 551
9203.55 527
9204.45 561
9205.36 581
9206.26 550
9207.17 501
9208.08 518
9208.98 562
9209.89 599
9210.79 517
9211.70 518
9212.60 560
9213.51 525
9214.42 562
9215.32 514
9216.23 529
9217.13 491
9218.04 537
9218.95 548
9219.85 563
9220.76 524
9221.66 516
9222.57 525
9223.48 522
9224.38 514
9225.29 516
9226.20 529
9227.10 524
9228.01 585
9228.92 537
9229.82 532
9230.73 520
9231.64 546
9232.54 504
9233.45 499
9234.36 514
9235.26 557
9236.17 543
9237.08 549
9237.99 483
9238.89 546
9239.80 572
9240.71 515
9241.61 546
9242.52 515
9243.43 568
9244.34 580
9245.24 540
9246.15 494
9247.06 548
9247.97 573
9248.87 549
9249.78 509
9250.69 474
9251.60 515
9252.50 490
9253.41 520
9254.32 525
9255.23 519
9256.14 496
9257.04 559
9257.95 583
9258.86 526
9259.77 515
9260.68 531
9261.59 546
9262.49 536
9263.40 536
9264.31 508
9265.22 489
9266.13 493
9267.04 496
9267.94 470
9268.85 489
9269.76 498
9270.67 490
9271.58 514
9272.49 514
9273.40 542
9274.31 564
9275.21 543
9276.12 539
9277.03 536
9277.94 558
9278.85 545
9279.76 560
9280.67 497
9281.58 504
9282.49 502
9283.40 550
9284.31 573
9285.22 590
9286.12 535
9287.03 483
9287.94 516
9288.85 514
9289.76 507
9290.67 456
9291.58 533
9292.49 555
9293.40 537
9294.31 474
9295.22 510
9296.13 513
9297.04 483
9297.95 492
9298.86 532
9299.77 587
9300.68 541
9301.59 584
9302.50 554
9303.41 533
9304.32 562
9305.23 544
9306.14 589
9307.05 566
9307.96 579
9308.88 566
9309.79 564
9310.70 546
9311.61 581
9312.52 563
9313.43 553
9314.34 571
9315.25 569
9316.16 511
9317.07 512
9317.98 569
9318.89 539
9319.81 551
9320.72 569
9321.63 521
9322.54 538
9323.45 494
9324.36 529
9325.27 558
9326.18 538
9327.10 580
9328.01 509
9328.92 503
9329.83 535
9330.74 521
9331.65 511
9332.57 546
9333.48 538
9334.39 511
9335.30 510
9336.21 539
9337.12 538
9338.04 502
9338.95 517
9339.86 505
9340.77 513
9341.69 526
9342.60 512
9343.51 541
9344.42 534
9345.33 545
9346.25 514
9347.16 541
9348.07 571
9348.98 529
9349.90 574
9350.81 523
9351.72 515
9352.63 553
9353.55 593
9354.46 570
9355.37 543
9356.29 556
9357.20 544
9358.11 509
9359.02 490
9359.94 529
9360.85 509
9361.76 514
9362.68 495
9363.59 517
9364.50 497
9365.42 504
9366.33 539
9367.24 514
9368.16 503
9369.07 516
9369.98 511
9370.90 487
9371.81 522
9372.73 503
9373.64 495
9374.55 559
9375.47 511
9376.38 490
9377.29 571
9378.21 587
9379.12 515
9380.04 537
9380.95 525
9381.86 539
9382.78 517
9383.69 510
9384.61 484
9385.52 486
9386.44 486
9387.35 530
9388.26 514
9389.18 545
9390.09 570
9391.01 559
9391.92 547
9392.84 491
9393.75 561
9394.67 540
9395.58 546
9396.50 533
9397.41 557
9398.33 521
9399.24 527
9400.16 520
9401.07 466
9401.99 516
9402.90 504
9403.82 502
9404.73 571
9405.65 515
9406.56 551
9407.48 507
9408.39 507
9409.31 511
9410.22 557
9411.14 505
9412.06 480
9412.97 465
9413.89 459
9414.80 473
9415.72 514
9416.63 503
9417.55 481
9418.47 498
9419.38 540
9420.30 551
9421.21 516
9422.13 539
9423.05 495
9423.96 488
9424.88 507
9425.80 511
9426.71 536
9427.63 499
9428.54 478
9429.46 490
9430.38 472
9431.29 527
9432.21 547
9433.13 502
9434.04 538
9434.96 490
9435.88 469
9436.79 557
9437.71 516
9438.63 473
9439.55 517
9440.46 537
9441.38 534
9442.30 476
9443.21 524
9444.13 498
9445.05 515
9445.96 569
9446.88 506
9447.80 503
9448.72 458
9449.63 479
9450.55 515
9451.47 510
9452.39 508
9453.30 513
9454.22 581
9455.14 541
9456.06 471
9456.98 489
9457.89 546
9458.81 509
9459.73 518
9460.65 488
9461.57 532
9462.48 489
9463.40 485
9464.32 492
9465.24 466
9466.16 479
9467.07 503
9467.99 458
9468.91 442
9469.83 459
9470.75 481
9471.67 486
9472.58 481
9473.50 501
9474.42 497
9475.34 526
9476.26 504
9477.18 493
9478.10 484
9479.02 534
9479.93 534
9480.85 527
9481.77 505
9482.69 461
9483.61 520
9484.53 491
9485.45 522
9486.37 492
9487.29 499
9488.21 444
9489.13 459
9490.05 501
9490.97 486
9491.88 473
9492.80 537
9493.72 499
9494.64 510
9495.56 477
9496.48 478
9497.40 510
9498.32 491
9499.24 462
9500.16 514
9501.08 523
9502.00 498
9502.92 510
9503.84 464
9504.76 496
9505.68 517
9506.60 568
9507.52 537
9508.44 543
9509.36 494
9510.28 525
9511.20 507
9512.12 536
9513.05 475
9513.97 497
9514.89 490
9515.81 463
9516.73 465
9517.65 478
9518.57 498
9519.49 504
9520.41 518
9521.33 424
9522.25 439
9523.17 481
9524.09 485
9525.02 519
9525.94 498
9526.86 472
9527.78 513
9528.70 498
9529.62 520
9530.54 467
9531.46 500
9532.39 484
9533.31 496
9534.23 552
9535.15 491
9536.07 501
9536.99 517
9537.92 496
9538.84 466
9539.76 483
9540.68 500
9541.60 515
9542.53 514
9543.45 493
9544.37 505
9545.29 530
9546.21 478
9547.14 477
9548.06 500
9548.98 463
9549.90 491
9550.82 453
9551.75 479
9552.67 506
9553.59 513
9554.51 483
9555.44 465
9556.36 531
9557.28 497
9558.21 451
9559.13 491
9560.05 497
9560.97 492
9561.90 518
9562.82 490
9563.74 488
9564.67 475
9565.59 514
9566.51 495
9567.43 466
9568.36 495
9569.28 481
9570.20 556
9571.13 476
9572.05 479
9572.97 492
9573.90 474
9574.82 515
9575.74 452
9576.67 490
9577.59 495
9578.52 536
9579.44 519
9580.36 479
9581.29 469
9582.21 478
9583.13 522
9584.06 512
9584.98 567
9585.91 497
9586.83 501
9587.76 466
9588.68 462
9589.60 443
9590.53 450
9591.45 478
9592.38 496
9593.30 481
9594.23 486
9595.15 493
9596.07 497
9597.00 522
9597.92 518
9598.85 495
9599.77 504
9600.70 514
9601.62 508
9602.55 471
9603.47 462
9604.40 485
9605.32 464
9606.25 503
9607.17 487
9608.10 495
9609.02 490
9609.95 515
9610.87 484
9611.80 509
9612.72 538
9613.65 533
9614.57 532
9615.50 544
9616.43 539
9617.35 493
9618.28 547
9619.20 484
9620.13 492
9621.05 526
9621.98 563
9622.91 525
9623.83 515
9624.76 521
9625.68 480
9626.61 502
9627.54 530
9628.46 575
9629.39 522
9630.31 528
9631.24 530
9632.17 581
9633.09 614
9634.02 527
9634.95 559
9635.87 575
9636.80 605
9637.72 591
9638.65 575
9639.58 603
9640.50 624
9641.43 604
9642.36 563
9643.28 564
9644.21 553
9645.14 553
9646.07 548
9646.99 569
9647.92 605
9648.85 644
9649.77 600
9650.70 582
9651.63 602
9652.56 607
9653.48 569
9654.41 667
9655.34 659
9656.26 647
9657.19 555
9658.12 546
9659.05 534
9659.98 571
9660.90 557
9661.83 585
9662.76 567
9663.69 527
9664.61 581
9665.54 561
9666.47 571
9667.40 550
9668.33 617
9669.25 537
9670.18 612
9671.11 606
9672.04 581
9672.97 591
9673.89 552
9674.82 585
9675.75 604
9676.68 593
9677.61 551
9678.54 525
9679.47 548
9680.39 603
9681.32 546
9682.25 587
9683.18 578
9684.11 637
9685.04 588
9685.97 615
9686.90 587
9687.82 615
9688.75 615
9689.68 613
9690.61 572
9691.54 577
9692.47 577
9693.40 589
9694.33 572
9695.26 597
9696.19 596
9697.12 609
9698.05 651
9698.98 610
9699.90 642
9700.83 628
9701.76 648
9702.69 668
9703.62 629
9704.55 618
9705.48 621
9706.41 582
9707.34 586
9708.27 539
9709.20 573
9710.13 629
9711.06 559
9711.99 562
9712.92 553
9713.85 583
9714.78 526
9715.71 509
9716.64 530
9717.57 540
9718.50 520
9719.44 572
9720.37 553
9721.30 499
9722.23 547
9723.16 530
9724.09 546
9725.02 525
9725.95 541
9726.88 530
9727.81 550
9728.74 604
9729.67 583
9730.60 575
9731.54 614
9732.47 562
9733.40 556
9734.33 581
9735.26 543
9736.19 579
9737.12 565
9738.05 580
9738.99 587
9739.92 554
9740.85 575
9741.78 539
9742.71 555
9743.64 569
9744.57 585
9745.51 559
9746.44 564
9747.37 611
9748.30 578
9749.23 572
9750.17 577
9751.10 542
9752.03 564
9752.96 567
9753.89 590
9754.83 575
9755.76 565
9756.69 573
9757.62 548
9758.56 547
9759.49 522
9760.42 548
9761.35 604
9762.29 576
9763.22 563
9764.15 564
9765.08 616
9766.02 587
9766.95 601
9767.88 603
9768.81 615
9769.75 642
9770.68 617
9771.61 593
9772.55 597
9773.48 611
9774.41 582
9775.35 615
9776.28 633
9777.21 571
9778.14 618
9779.08 612
9780.01 599
9780.94 621
9781.88 660
9782.81 678
9783.75 721
9784.68 666
9785.61 666
9786.55 721
9787.48 758
9788.41 701
9789.35 683
9790.28 662
9791.22 669
9792.15 673
9793.08 681
9794.02 651
9794.95 672
9795.89 671
9796.82 647
9797.75 652
9798.69 654
9799.62 696
9800.56 661
9801.49 681
9802.43 664
9803.36 651
9804.29 601
9805.23 573
9806.16 623
9807.10 592
9808.03 564
9808.97 562
9809.90 580
9810.84 584
9811.77 555
9812.71 524
9813.64 547
9814.58 532
9815.51 553
9816.45 534
9817.38 571
9818.32 556
9819.25 536
9820.19 562
9821.12 527
9822.06 548
9822.99 590
9823.93 558
9824.87 542
9825.80 558
9826.74 560
9827.67 574
9828.61 595
9829.54 584
9830.48 554
9831.42 599
9832.35 611
9833.29 580
9834.22 559
9835.16 545
9836.10 539
9837.03 517
9837.97 534
9838.90 570
9839.84 525
9840.78 572
9841.71 559
9842.65 569
9843.59 557
9844.52 567
9845.46 598
9846.40 572
9847.33 562
9848.27 579
9849.20 576
9850.14 603
9851.08 541
9852.02 554
9852.95 546
9853.89 596
9854.83 599
9855.76 565
9856.70 593
9857.64 546
9858.57 598
9859.51 558
9860.45 559
9861.39 575
9862.32 585
9863.26 567
9864.20 558
9865.14 575
9866.07 594
9867.01 566
9867.95 576
9868.89 586
9869.82 590
9870.76 547
9871.70 586
9872.64 602
9873.57 574
9874.51 594
9875.45 557
9876.39 564
9877.33 610
9878.26 620
9879.20 627
9880.14 584
9881.08 597
9882.02 593
9882.96 614
9883.89 600
9884.83 570
9885.77 642
9886.71 570
9887.65 578
9888.59 583
9889.52 601
9890.46 571
9891.40 562
9892.34 590
9893.28 610
9894.22 588
9895.16 568
9896.10 604
9897.03 559
9897.97 557
9898.91 604
9899.85 566
9900.79 598
9901.73 590
9902.67 615
9903.61 591
9904.55 604
9905.49 600
9906.43 582
9907.37 643
9908.31 644
9909.25 691
9910.18 628
9911.12 681
9912.06 658
9913.00 622
9913.94 618
9914.88 674
9915.82 652
9916.76 659
9917.70 639
9918.64 623
9919.58 656
9920.52 647
9921.46 688
9922.40 698
9923.34 739
9924.28 821
9925.22 897
9926.16 953
9927.10 1085
9928.05 1151
9928.99 1119
9929.93 1199
9930.87 1174
9931.81 1133
9932.75 1063
9933.69 1033
9934.63 972
9935.57 875
9936.51 801
9937.45 793
9938.39 710
9939.33 679
9940.27 684
9941.22 670
9942.16 607
9943.10 624
9944.04 602
9944.98 625
9945.92 624
9946.86 612
9947.80 614
9948.75 604
9949.69 591
9950.63 656
9951.57 566
9952.51 575
9953.45 582
9954.40 605
9955.34 634
9956.28 596
9957.22 618
9958.16 606
9959.10 607
9960.05 577
9960.99 571
9961.93 599
9962.87 606
9963.81 547
9964.76 582
9965.70 619
9966.64 606
9967.58 602
9968.53 612
9969.47 564
9970.41 593
9971.35 645
9972.30 605
9973.24 617
9974.18 592
9975.12 558
9976.07 598
9977.01 571
9977.95 544
9978.89 570
9979.84 562
9980.78 534
9981.72 538
9982.67 571
9983.61 569
9984.55 552
9985.50 534
9986.44 516
9987.38 566
9988.33 554
9989.27 551
9990.21 559
9991.16 520
9992.10 545
9993.04 527
9993.99 565
9994.93 643
9995.87 596
9996.82 591
9997.76 547
9998.70 571
9999.65 596
10000.59 563
10001.54 544
10002.48 543
10003.42 586
10004.37 563
10005.31 603
10006.26 540
10007.20 583
10008.14 571
10009.09 608
10010.03 571
10010.98 558
10011.92 545
10012.87 571
10013.81 560
10014.76 556
10015.70 533
10016.64 544
10017.59 577
10018.53 579
10019.48 594
10020.42 550
10021.37 527
10022.31 549
10023.26 554
10024.20 576
10025.15 562
10026.09 587
10027.04 602
10027.98 581
10028.93 576
10029.87 559
10030.82 520
10031.76 545
10032.71 534
10033.66 516
10034.60 468
10035.55 528
10036.49 527
10037.44 543
10038.38 506
10039.33 509
10040.27 542
10041.22 506
10042.17 541
10043.11 518
10044.06 540
10045.00 542
10045.95 554
10046.90 530
10047.84 529
10048.79 485
10049.73 506
10050.68 515
10051.63 504
10052.57 491
10053.52 545
10054.47 543
10055.41 545
10056.36 515
10057.31 487
10058.25 534
10059.20 525
10060.15 507
10061.09 523
10062.04 536
10062.99 545
10063.93 510
10064.88 520
10065.83 489
10066.77 504
10067.72 521
10068.67 530
10069.61 489
10070.56 528
10071.51 529
10072.46 499
10073.40 521
10074.35 521
10075.30 505
10076.25 508
10077.19 494
10078.14 488
10079.09 512
10080.04 499
10080.98 503
10081.93 482
10082.88 565
10083.83 502
10084.77 468
10085.72 467
10086.67 456
10087.62 449
10088.57 444
10089.51 440
10090.46 515
10091.41 518
10092.36 483
10093.31 486
10094.26 496
10095.20 501
10096.15 494
10097.10 512
10098.05 473
10099.00 485
10099.95 471
10100.89 493
10101.84 474
10102.79 480
10103.74 496
10104.69 496
10105.64 497
10106.59 491
10107.54 476
10108.49 493
10109.43 518
10110.38 456
10111.33 475
10112.28 425
10113.23 455
10114.18 443
10115.13 458
10116.08 456
10117.03 467
10117.98 480
10118.93 522
10119.88 479
10120.83 457
10121.78 519
10122.72 481
10123.67 495
10124.62 401
10125.57 437
10126.52 467
10127.47 442
10128.42 478
10129.37 478
10130.32 464
10131.27 457
10132.22 463
10133.17 519
10134.12 465
10135.07 478
10136.02 486
10136.97 493
10137.92 443
10138.88 454
10139.83 452
10140.78 469
10141.73 480
10142.68 462
10143.63 468
10144.58 462
10145.53 490
10146.48 482
10147.43 442
10148.38 436
10149.33 474
10150.28 472
10151.23 496
10152.19 455
10153.14 495
10154.09 518
10155.04 479
10155.99 471
10156.94 454
10157.89 472
10158.84 495
10159.80 453
10160.75 431
10161.70 441
10162.65 448
10163.60 529
10164.55 493
10165.50 466
10166.46 419
10167.41 442
10168.36 461
10169.31 472
10170.26 461
10171.21 485
10172.17 474
10173.12 491
10174.07 469
10175.02 438
10175.98 478
10176.93 500
10177.88 436
10178.83 442
10179.78 443
10180.74 474
10181.69 461
10182.64 424
10183.59 418
10184.55 464
10185.50 432
10186.45 430
10187.40 428
10188.36 436
10189.31 462
10190.26 487
10191.22 486
10192.17 446
10193.12 438
10194.07 430
10195.03 433
10195.98 440
10196.93 449
10197.89 494
10198.84 469
10199.79 435
10200.75 461
10201.70 443
10202.65 482
10203.61 472
10204.56 450
10205.51 431
10206.47 440
10207.42 490
10208.37 474
10209.33 504
10210.28 461
10211.24 450
10212.19 467
10213.14 504
10214.10 481
10215.05 471
10216.00 511
10216.96 487
10217.91 467
10218.87 517
10219.82 521
10220.78 458
10221.73 451
10222.68 459
10223.64 475
10224.59 449
10225.55 440
10226.50 463
10227.46 428
10228.41 451
10229.37 477
10230.32 430
10231.27 450
10232.23 455
10233.18 467
10234.14 470
10235.09 471
10236.05 462
10237.00 425
10237.96 481
10238.91 471
10239.87 426
10240.82 439
10241.78 456
10242.73 454
10243.69 464
10244.65 443
10245.60 421
10246.56 438
10247.51 424
10248.47 434
10249.42 442
10250.38 418
10251.33 421
10252.29 455
10253.25 433
10254.20 446
10255.16 479
10256.11 433
10257.07 454
10258.02 470
10258.98 468
10259.94 458
10260.89 422
10261.85 454
10262.81 434
10263.76 415
10264.72 423
10265.67 469
10266.63 437
10267.59 425
10268.54 442
10269.50 433
10270.46 452
10271.41 457
10272.37 446
10273.33 452
10274.28 448
10275.24 456
10276.20 441
10277.15 451
10278.11 443
10279.07 444
10280.02 432
10280.98 434
10281.94 446
10282.90 422
10283.85 423
10284.81 434
10285.77 442
10286.72 467
10287.68 472
10288.64 438
10289.60 435
10290.55 468
10291.51 428
10292.47 490
10293.43 472
10294.38 458
10295.34 496
10296.30 473
10297.26 440
10298.22 477
10299.17 475
10300.13 445
10301.09 489
10302.05 441
10303.01 414
10303.96 414
10304.92 402
10305.88 442
10306.84 437
10307.80 422
10308.75 458
10309.71 434
10310.67 426
10311.63 445
10312.59 471
10313.55 439
10314.51 396
10315.46 410
10316.42 434
10317.38 428
10318.34 397
10319.30 400
10320.26 422
10321.22 401
10322.18 423
10323.14 439
10324.09 419
10325.05 396
10326.01 455
10326.97 417
10327.93 435
10328.89 429
10329.85 430
10330.81 387
10331.77 435
10332.73 440
10333.69 403
10334.65 401
10335.61 427
10336.57 416
10337.53 429
10338.49 419
10339.45 455
10340.40 425
10341.36 414
10342.32 409
10343.28 417
10344.24 418
10345.20 411
10346.16 402
10347.12 424
10348.08 430
10349.05 421
10350.01 414
10350.97 437
10351.93 411
10352.89 404
10353.85 423
10354.81 459
10355.77 392
10356.73 400
10357.69 394
10358.65 432
10359.61 485
10360.57 444
10361.53 410
10362.49 423
10363.45 421
10364.41 420
10365.38 421
10366.34 403
10367.30 431
10368.26 461
10369.22 431
10370.18 391
10371.14 357
10372.10 451
10373.06 468
10374.03 432
10374.99 413
10375.95 465
10376.91 472
10377.87 439
10378.83 443
10379.80 404
10380.76 387
10381.72 436
10382.68 438
10383.64 400
10384.60 412
10385.57 410
10386.53 400
10387.49 413
10388.45 414
10389.41 431
10390.38 425
10391.34 437
10392.30 401
10393.26 387
10394.23 398
10395.19 407
10396.15 368
10397.11 371
10398.07 395
10399.04 445
10400.00 453
10400.96 447
10401.93 420
10402.89 428
10403.85 456
10404.81 439
10405.78 431
10406.74 393
10407.70 397
10408.67 439
10409.63 439
10410.59 403
10411.55 407
10412.52 417
10413.48 421
10414.44 404
10415.41 458
10416.37 421
10417.33 424
10418.30 500
10419.26 478
10420.22 484
10421.19 520
10422.15 469
10423.12 445
10424.08 491
10425.04 485
10426.01 459
10426.97 502
10427.93 474
10428.90 452
10429.86 464
10430.83 437
10431.79 446
10432.75 427
10433.72 407
10434.68 404
10435.65 402
10436.61 448
10437.58 418
10438.54 407
10439.50 427
10440.47 438
10441.43 443
10442.40 410
10443.36 449
10444.33 439
10445.29 419
10446.26 435
10447.22 435
10448.19 454
10449.15 424
10450.12 422
10451.08 380
10452.05 369
10453.01 389
10453.98 415
10454.94 440
10455.91 428
10456.87 394
10457.84 393
10458.80 407
10459.77 409
10460.73 436
10461.70 403
10462.66 427
10463.63 421
10464.59 420
10465.56 398
10466.53 378
10467.49 413
10468.46 388
10469.42 418
10470.39 362
10471.35 419
10472.32 414
10473.29 411
10474.25 407
10475.22 395
10476.18 429
10477.15 456
10478.12 430
10479.08 376
10480.05 377
10481.02 403
10481.98 429
10482.95 367
10483.91 391
10484.88 402
10485.85 432
10486.81 399
10487.78 392
10488.75 409
10489.71 408
10490.68 424
10491.65 409
10492.61 406
10493.58 411
10494.55 424
10495.52 415
10496.48 427
10497.45 405
10498.42 451
10499.38 416
10500.35 453
10501.32 425
10502.29 416
10503.25 421
10504.22 383
10505.19 413
10506.16 413
10507.12 388
10508.09 410
10509.06 449
10510.03 372
10510.99 400
10511.96 414
10512.93 403
10513.90 436
10514.87 405
10515.83 384
10516.80 420
10517.77 441
10518.74 390
10519.71 439
10520.67 397
10521.64 447
10522.61 403
10523.58 397
10524.55 402
10525.51 414
10526.48 389
10527.45 403
10528.42 423
10529.39 431
10530.36 363
10531.33 389
10532.29 437
10533.26 425
10534.23 384
10535.20 387
10536.17 418
10537.14 397
10538.11 398
10539.08 426
10540.05 440
10541.01 430
10541.98 412
10542.95 417
10543.92 363
10544.89 402
10545.86 417
10546.83 391
10547.80 388
10548.77 391
10549.74 431
10550.71 397
10551.68 398
10552.65 387
10553.62 404
10554.59 437
10555.56 390
10556.53 409
10557.50 425
10558.47 404
10559.44 432
10560.41 459
10561.38 471
10562.35 422
10563.32 403
10564.29 440
10565.26 430
10566.23 417
10567.20 397
10568.17 386
10569.14 410
10570.11 414
10571.08 422
10572.05 425
10573.02 393
10573.99 398
10574.96 348
10575.93 401
10576.90 380
10577.87 385
10578.84 399
10579.82 364
10580.79 365
10581.76 396
10582.73 371
10583.70 387
10584.67 386
10585.64 388
10586.61 340
10587.58 354
10588.56 346
10589.53 352
10590.50 350
10591.47 368
10592.44 396
10593.41 376
10594.38 377
10595.36 433
10596.33 416
10597.30 411
10598.27 386
10599.24 365
10600.21 381
10601.19 372
10602.16 350
10603.13 373
10604.10 370
10605.07 364
10606.05 390
10607.02 377
10607.99 406
10608.96 377
10609.93 391
10610.91 402
10611.88 385
10612.85 398
10613.82 393
10614.80 359
10615.77 343
10616.74 349
10617.71 400
10618.69 360
10619.66 392
10620.63 411
10621.61 378
10622.58 344
10623.55 345
10624.52 347
10625.50 362
10626.47 332
10627.44 371
10628.42 374
10629.39 383
10630.36 398
10631.34 388
10632.31 400
10633.28 387
10634.26 385
10635.23 375
10636.20 398
10637.18 400
10638.15 389
10639.12 341
10640.10 364
10641.07 389
10642.04 382
10643.02 366
10643.99 361
10644.97 386
10645.94 373
10646.91 381
10647.89 381
10648.86 406
10649.84 372
10650.81 374
10651.78 380
10652.76 387
10653.73 385
10654.71 389
10655.68 373
10656.66 354
10657.63 397
10658.60 407
10659.58 398
10660.55 352
10661.53 395
10662.50 393
10663.48 362
10664.45 403
10665.43 392
10666.40 364
10667.38 388
10668.35 379
10669.33 393
10670.30 396
10671.28 349
10672.25 336
10673.23 381
10674.20 347
10675.18 337
10676.15 390
10677.13 399
10678.10 394
10679.08 376
10680.05 367
10681.03 356
10682.01 375
10682.98 382
10683.96 366
10684.93 353
10685.91 356
10686.88 354
10687.86 350
10688.84 347
10689.81 374
10690.79 396
10691.76 392
10692.74 339
10693.72 345
10694.69 369
10695.67 412
10696.64 297
10697.62 352
10698.60 365
10699.57 347
10700.55 343
10701.53 378
10702.50 362
10703.48 352
10704.46 378
10705.43 381
10706.41 376
10707.39 357
10708.36 338
10709.34 352
10710.32 370
10711.29 336
10712.27 335
10713.25 385
10714.22 349
10715.20 358
10716.18 363
10717.16 374
10718.13 331
10719.11 362
10720.09 351
10721.07 399
10722.04 407
10723.02 386
10724.00 372
10724.98 373
10725.95 356
10726.93 383
10727.91 383
10728.89 372
10729.86 368
10730.84 386
10731.82 374
10732.80 320
10733.78 309
10734.75 350
10735.73 392
10736.71 363
10737.69 325
10738.67 340
10739.64 362
10740.62 357
10741.60 388
10742.58 381
10743.56 364
10744.54 369
10745.51 415
10746.49 386
10747.47 330
10748.45 356
10749.43 420
10750.41 342
10751.39 375
10752.36 377
10753.34 318
10754.32 368
10755.30 355
10756.28 327
10757.26 369
10758.24 380
10759.22 379
10760.20 358
10761.18 362
10762.15 346
10763.13 368
10764.11 350
10765.09 317
10766.07 365
10767.05 399
10768.03 368
10769.01 343
10769.99 356
10770.97 388
10771.95 381
10772.93 358
10773.91 320
10774.89 357
10775.87 378
10776.85 346
10777.83 337
10778.81 369
10779.79 376
10780.77 378
10781.75 365
10782.73 349
10783.71 387
10784.69 354
10785.67 402
10786.65 364
10787.63 361
10788.61 347
10789.59 366
10790.57 394
10791.55 348
10792.53 363
10793.51 349
10794.49 366
10795.47 365
10796.46 355
10797.44 387
10798.42 371
10799.40 381
10800.38 411
10801.36 374
10802.34 340
10803.32 346
10804.30 384
10805.28 402
10806.27 383
10807.25 319
10808.23 398
10809.21 405
10810.19 383
10811.17 344
10812.15 354
10813.14 372
10814.12 351
10815.10 387
10816.08 392
10817.06 411
10818.04 384
10819.03 349
10820.01 353
10820.99 353
10821.97 393
10822.95 352
10823.94 374
10824.92 388
10825.90 361
10826.88 377
10827.86 388
10828.85 380
10829.83 344
10830.81 421
10831.79 430
10832.78 430
10833.76 351
10834.74 358
10835.72 409
10836.71 386
10837.69 392
10838.67 401
10839.65 371
10840.64 359
10841.62 366
10842.60 351
10843.59 334
10844.57 371
10845.55 395
10846.54 366
10847.52 350
10848.50 348
10849.48 355
10850.47 359
10851.45 365
10852.43 320
10853.42 370
10854.40 423
10855.39 407
10856.37 363
10857.35 343
10858.34 359
10859.32 372
10860.30 387
10861.29 405
10862.27 382
10863.25 363
10864.24 351
10865.22 359
10866.21 417
10867.19 410
10868.17 394
10869.16 405
10870.14 379
10871.13 375
10872.11 395
10873.10 381
10874.08 400
10875.06 427
10876.05 361
10877.03 366
10878.02 370
10879.00 335
10879.99 370
10880.97 355
10881.96 354
10882.94 406
10883.93 382
10884.91 391
10885.89 398
10886.88 360
10887.86 364
10888.85 379
10889.83 351
10890.82 378
10891.80 402
10892.79 426
10893.78 328
10894.76 365
10895.75 364
10896.73 356
10897.72 344
10898.70 365
10899.69 385
10900.67 406
10901.66 368
10902.64 374
10903.63 371
10904.62 379
10905.60 386
10906.59 380
10907.57 367
10908.56 373
10909.54 378
10910.53 379
10911.52 361
10912.50 395
10913.49 351
10914.48 366
10915.46 416
10916.45 390
10917.43 354
10918.42 371
10919.41 382
10920.39 407
10921.38 387
10922.37 371
10923.35 394
10924.34 403
10925.33 378
10926.31 387
10927.30 375
10928.29 387
10929.27 362
10930.26 362
10931.25 403
10932.23 417
10933.22 428
10934.21 390
10935.19 380
10936.18 378
10937.17 396
10938.16 445
10939.14 400
10940.13 363
10941.12 333
10942.11 371
10943.09 370
10944.08 398
10945.07 374
10946.06 355
10947.04 360
10948.03 362
10949.02 352
10950.01 374
10950.99 417
10951.98 386
10952.97 381
10953.96 397
10954.95 409
10955.93 385
10956.92 375
10957.91 399
10958.90 351
10959.89 355
10960.87 398
10961.86 406
10962.85 383
10963.84 381
10964.83 388
10965.82 424
10966.81 418
10967.79 380
10968.78 384
10969.77 380
10970.76 377
10971.75 416
10972.74 424
10973.73 366
10974.71 399
10975.70 382
10976.69 413
10977.68 418
10978.67 359
10979.66 404
10980.65 378
10981.64 369
10982.63 389
10983.62 408
10984.61 385
10985.60 410
10986.58 391
10987.57 378
10988.56 343
10989.55 399
10990.54 410
10991.53 385
10992.52 393
10993.51 422
10994.50 415
10995.49 388
10996.48 394
10997.47 394
10998.46 389
10999.45 358
11000.44 405
11001.43 405
11002.42 409
11003.41 360
11004.40 434
11005.39 426
11006.38 349
11007.37 402
11008.36 378
11009.35 344
11010.34 357
11011.33 397
11012.33 402
11013.32 393
11014.31 350
11015.30 370
11016.29 390
11017.28 404
11018.27 400
11019.26 407
11020.25 373
11021.24 389
11022.23 369
11023.22 370
11024.22 358
11025.21 376
11026.20 388
11027.19 366
11028.18 389
11029.17 354
11030.16 355
11031.15 342
11032.15 364
11033.14 370
11034.13 350
11035.12 378
11036.11 373
11037.10 375
11038.10 371
11039.09 357
11040.08 352
11041.07 381
11042.06 420
11043.06 362
11044.05 386
11045.04 393
11046.03 375
11047.02 382
11048.02 380
11049.01 395
11050.00 372
11050.99 354
11051.98 335
11052.98 378
11053.97 381
11054.96 363
11055.95 388
11056.95 398
11057.94 382
11058.93 371
11059.93 322
11060.92 348
11061.91 356
11062.90 358
11063.90 357
11064.89 312
11065.88 354
11066.88 411
11067.87 358
11068.86 352
11069.86 356
11070.85 345
11071.84 345
11072.83 366
11073.83 350
11074.82 333
11075.82 350
11076.81 350
11077.80 341
11078.80 380
11079.79 372
11080.78 342
11081.78 373
11082.77 394
11083.76 364
11084.76 361
11085.75 367
11086.75 361
11087.74 323
11088.73 348
11089.73 362
11090.72 357
11091.72 347
11092.71 323
11093.70 382
11094.70 359
11095.69 348
11096.69 356
11097.68 367
11098.68 389
11099.67 373
11100.67 391
11101.66 354
11102.65 359
11103.65 328
11104.64 359
11105.64 363
11106.63 360
11107.63 324
11108.62 329
11109.62 349
11110.61 344
11111.61 356
11112.60 374
11113.60 386
11114.59 386
11115.59 336
11116.58 331
11117.58 342
11118.57 346
11119.57 368
11120.57 385
11121.56 365
11122.56 346
11123.55 398
11124.55 383
11125.54 373
11126.54 395
11127.54 402
11128.53 390
11129.53 405
11130.52 371
11131.52 400
11132.51 373
11133.51 411
11134.51 410
11135.50 395
11136.50 371
11137.50 395
11138.49 394
11139.49 363
11140.48 417
11141.48 379
11142.48 357
11143.47 312
11144.47 362
11145.47 353
11146.46 386
11147.46 388
11148.46 347
11149.45 363
11150.45 366
11151.45 390
11152.44 402
11153.44 400
11154.44 379
11155.43 367
11156.43 382
11157.43 417
11158.43 400
11159.42 347
11160.42 340
11161.42 358
11162.41 354
11163.41 376
11164.41 367
11165.41 362
11166.40 362
11167.40 370
11168.40 355
11169.40 362
11170.39 341
11171.39 345
11172.39 376
11173.39 386
11174.39 383
11175.38 353
11176.38 374
11177.38 358
11178.38 352
11179.38 350
11180.37 375
11181.37 382
11182.37 345
11183.37 362
11184.37 320
11185.37 358
11186.36 345
11187.36 377
11188.36 358
11189.36 337
11190.36 383
11191.36 369
11192.35 338
11193.35 354
11194.35 320
11195.35 335
11196.35 326
11197.35 340
11198.35 364
11199.35 363
11200.35 405
11201.34 382
11202.34 392
11203.34 394
11204.34 354
11205.34 311
11206.34 356
11207.34 342
11208.34 351
11209.34 341
11210.34 318
11211.34 352
11212.34 361
11213.34 356
11214.34 343
11215.34 333
11216.34 331
11217.34 407
11218.34 377
11219.34 340
11220.34 353
11221.34 360
11222.34 339
11223.34 325
11224.34 332
11225.34 390
11226.34 359
11227.34 375
11228.34 348
11229.34 345
11230.34 363
11231.34 344
11232.34 360
11233.34 367
11234.34 386
11235.34 333
11236.34 337
11237.34 357
11238.34 348
11239.34 347
11240.34 395
11241.34 385
11242.34 349
11243.35 366
11244.35 393
11245.35 396
11246.35 385
11247.35 348
11248.35 360
11249.35 377
11250.35 355
11251.35 350
11252.36 362
11253.36 365
11254.36 350
11255.36 356
11256.36 314
11257.36 344
11258.37 363
11259.37 370
11260.37 326
11261.37 345
11262.37 381
11263.37 406
11264.38 421
11265.38 417
11266.38 360
11267.38 330
11268.38 385
11269.39 391
11270.39 423
11271.39 385
11272.39 396
11273.39 366
11274.40 409
11275.40 387
11276.40 361
11277.40 370
11278.41 330
11279.41 379
11280.41 417
11281.41 440
11282.42 366
11283.42 376
11284.42 368
11285.43 375
11286.43 388
11287.43 373
11288.43 340
11289.44 363
11290.44 364
11291.44 379
11292.45 405
11293.45 374
11294.45 379
11295.46 378
11296.46 420
11297.46 387
11298.47 404
11299.47 382
11300.47 357
11301.48 384
11302.48 360
11303.48 350
11304.49 340
11305.49 339
11306.49 358
11307.50 342
11308.50 351
11309.51 348
11310.51 328
11311.51 360
11312.52 353
11313.52 389
11314.53 364
11315.53 385
11316.53 372
11317.54 412
11318.54 378
11319.55 400
11320.55 381
11321.56 354
11322.56 358
11323.57 366
11324.57 339
11325.57 380
11326.58 373
11327.58 352
11328.59 380
11329.59 324
11330.60 318
11331.60 363
11332.61 375
11333.61 347
11334.62 372
11335.62 331
11336.63 361
11337.63 385
11338.64 365
11339.64 365
11340.65 354
11341.65 344
11342.66 356
11343.66 357
11344.67 345
11345.68 332
11346.68 334
11347.69 407
11348.69 376
11349.70 368
11350.70 394
11351.71 362
11352.72 335
11353.72 358
11354.73 392
11355.73 336
11356.74 349
11357.75 372
11358.75 390
11359.76 372
11360.76 372
11361.77 324
11362.78 381
11363.78 310
11364.79 326
11365.80 330
11366.80 329
11367.81 351
11368.81 342
11369.82 307
11370.83 361
11371.83 409
11372.84 386
11373.85 350
11374.85 322
11375.86 350
11376.87 361
11377.88 384
11378.88 369
11379.89 329
11380.90 299
11381.90 366
11382.91 352
11383.92 331
11384.92 327
11385.93 350
11386.94 340
11387.95 329
11388.95 353
11389.96 325
11390.97 333
11391.98 316
11392.98 337
11393.99 344
11395.00 337
11396.01 352
11397.02 334
11398.02 332
11399.03 331
11400.04 331
11401.05 313
11402.05 330
11403.06 333
11404.07 335
11405.08 341
11406.09 328
11407.10 363
11408.10 345
11409.11 336
11410.12 358
11411.13 352
11412.14 339
11413.15 354
11414.15 338
11415.16 361
11416.17 362
11417.18 348
11418.19 352
11419.20 343
11420.21 388
11421.22 348
11422.22 351
11423.23 332
11424.24 350
11425.25 344
11426.26 330
11427.27 330
11428.28 327
11429.29 348
11430.30 372
11431.31 408
11432.32 340
11433.32 322
11434.33 353
11435.34 429
11436.35 384
11437.36 340
11438.37 361
11439.38 351
11440.39 354
11441.40 291
11442.41 322
11443.42 340
11444.43 372
11445.44 324
11446.45 342
11447.46 352
11448.47 345
11449.48 352
11450.49 336
11451.50 326
11452.51 358
11453.52 350
11454.53 347
11455.54 369
11456.55 316
11457.56 353
11458.57 337
11459.58 382
11460.59 324
11461.61 331
11462.62 348
11463.63 361
11464.64 383
11465.65 377
11466.66 334
11467.67 324
11468.68 361
11469.69 373
11470.70 390
11471.71 348
11472.73 350
11473.74 389
11474.75 357
11475.76 311
11476.77 356
11477.78 360
11478.79 331
11479.80 361
11480.82 348
11481.83 379
11482.84 360
11483.85 382
11484.86 384
11485.87 349
11486.89 365
11487.90 386
11488.91 368
11489.92 354
11490.93 351
11491.95 358
11492.96 325
11493.97 358
11494.98 339
11495.99 348
11497.01 351
11498.02 362
11499.03 338
11500.04 383
11501.05 371
11502.07 318
11503.08 372
11504.09 357
11505.10 353
11506.12 319
11507.13 367
11508.14 390
11509.16 340
11510.17 323
11511.18 349
11512.19 381
11513.21 380
11514.22 378
11515.23 349
11516.25 395
11517.26 357
11518.27 346
11519.29 356
11520.30 321
11521.31 335
11522.33 373
11523.34 335
11524.35 368
11525.37 319
11526.38 394
11527.39 362
11528.41 353
11529.42 317
11530.43 385
11531.45 355
11532.46 354
11533.47 406
11534.49 380
11535.50 340
11536.52 367
11537.53 376
11538.54 352
11539.56 352
11540.57 339
11541.59 345
11542.60 350
11543.61 343
11544.63 351
11545.64 395
11546.66 368
11547.67 364
11548.69 374
11549.70 366
11550.72 352
11551.73 361
11552.75 351
11553.76 351
11554.77 373
11555.79 382
11556.80 335
11557.82 342
11558.83 356
11559.85 368
11560.86 404
11561.88 389
11562.89 331
11563.91 345
11564.92 378
11565.94 406
11566.95 371
11567.97 344
11568.99 345
11570.00 405
11571.02 405
11572.03 346
11573.05 328
11574.06 341
11575.08 397
11576.09 408
11577.11 340
11578.13 352
11579.14 399
11580.16 395
11581.17 355
11582.19 322
11583.21 387
11584.22 397
11585.24 362
11586.25 388
11587.27 358
11588.29 386
11589.30 434
11590.32 406
11591.33 380
11592.35 367
11593.37 470
11594.38 428
11595.40 435
11596.42 398
11597.43 424
11598.45 440
11599.47 483
11600.48 498
11601.50 468
11602.52 495
11603.53 516
11604.55 501
11605.57 486
11606.59 487
11607.60 520
11608.62 488
11609.64 440
11610.65 506
11611.67 480
11612.69 488
11613.71 451
11614.72 391
11615.74 403
11616.76 414
11617.78 433
11618.79 427
11619.81 397
11620.83 403
11621.85 453
11622.86 457
11623.88 445
11624.90 417
11625.92 430
11626.94 448
11627.95 458
11628.97 424
11629.99 441
11631.01 473
11632.03 477
11633.04 489
11634.06 471
11635.08 509
11636.10 523
11637.12 553
11638.14 549
11639.15 511
11640.17 464
11641.19 471
11642.21 476
11643.23 470
11644.25 430
11645.27 430
11646.28 475
11647.30 422
11648.32 384
11649.34 391
11650.36 395
11651.38 382
11652.40 360
11653.42 381
11654.44 368
11655.45 380
11656.47 392
11657.49 353
11658.51 370
11659.53 394
11660.55 357
11661.57 443
11662.59 425
11663.61 400
11664.63 388
11665.65 385
11666.67 394
11667.69 406
11668.71 399
11669.73 402
11670.75 362
11671.77 378
11672.79 379
11673.81 403
11674.83 418
11675.85 450
11676.87 403
11677.89 408
11678.91 403
11679.93 399
11680.95 367
11681.97 386
11682.99 400
11684.01 417
11685.03 379
11686.05 401
11687.07 396
11688.09 397
11689.11 395
11690.13 401
11691.15 411
11692.17 382
11693.20 428
11694.22 421
11695.24 374
11696.26 397
11697.28 405
11698.30 388
11699.32 368
11700.34 392
11701.36 387
11702.38 352
11703.41 387
11704.43 359
11705.45 403
11706.47 370
11707.49 358
11708.51 329
11709.53 351
11710.56 361
11711.58 383
11712.60 352
11713.62 352
11714.64 353
11715.66 367
11716.69 393
11717.71 389
11718.73 344
11719.75 364
11720.77 341
11721.80 373
11722.82 354
11723.84 360
11724.86 348
11725.88 349
11726.91 357
11727.93 354
11728.95 339
11729.97 378
11731.00 376
11732.02 385
11733.04 325
11734.06 375
11735.09 354
11736.11 339
11737.13 346
11738.16 350
11739.18 358
11740.20 352
11741.22 328
11742.25 333
11743.27 356
11744.29 381
11745.32 397
11746.34 335
11747.36 337
11748.39 329
11749.41 327
11750.43 325
11751.46 333
11752.48 311
11753.50 340
11754.53 336
11755.55 309
11756.57 338
11757.60 380
11758.62 343
11759.64 331
11760.67 350
11761.69 384
11762.72 367
11763.74 380
11764.76 339
11765.79 339
11766.81 343
11767.84 327
11768.86 359
11769.88 341
11770.91 357
11771.93 331
11772.96 360
11773.98 353
11775.01 344
11776.03 353
11777.05 366
11778.08 362
11779.10 356
11780.13 351
11781.15 367
11782.18 354
11783.20 366
11784.23 354
11785.25 363
11786.28 382
11787.30 378
11788.33 319
11789.35 365
11790.38 341
11791.40 357
11792.43 358
11793.45 326
11794.48 360
11795.50 379
11796.53 359
11797.55 324
11798.58 360
11799.60 366
11800.63 364
11801.65 350
11802.68 361
11803.71 336
11804.73 361
11805.76 372
11806.78 347
11807.81 341
11808.84 362
11809.86 378
11810.89 349
11811.91 348
11812.94 365
11813.97 355
11814.99 343
11816.02 315
11817.04 358
11818.07 368
11819.10 353
11820.12 369
11821.15 350
11822.18 377
11823.20 387
11824.23 356
11825.25 327
11826.28 310
11827.31 360
11828.33 385
11829.36 328
11830.39 332
11831.42 359
11832.44 357
11833.47 331
11834.50 368
11835.52 342
11836.55 346
11837.58 382
11838.60 361
11839.63 330
11840.66 326
11841.69 333
11842.71 333
11843.74 329
11844.77 343
11845.80 338
11846.82 336
11847.85 333
11848.88 354
11849.91 349
11850.93 340
11851.96 324
11852.99 312
11854.02 334
11855.05 325
11856.07 331
11857.10 366
11858.13 348
11859.16 312
11860.19 335
11861.21 352
11862.24 341
11863.27 341
11864.30 351
11865.33 328
11866.35 301
11867.38 309
11868.41 294
11869.44 319
11870.47 334
11871.50 312
11872.53 333
11873.55 308
11874.58 315
11875.61 339
11876.64 356
11877.67 318
11878.70 301
11879.73 314
11880.76 354
11881.79 315
11882.81 285
11883.84 285
11884.87 331
11885.90 336
11886.93 329
11887.96 320
11888.99 304
11890.02 329
11891.05 328
11892.08 326
11893.11 330
11894.14 318
11895.17 307
11896.20 305
11897.23 339
11898.26 325
11899.29 297
11900.32 322
11901.35 328
11902.38 320
11903.41 331
11904.44 349
11905.47 357
11906.50 307
11907.53 316
11908.56 329
11909.59 351
11910.62 330
11911.65 322
11912.68 316
11913.71 359
11914.74 317
11915.77 320
11916.80 335
11917.83 316
11918.86 305
11919.89 307
11920.92 316
11921.95 311
11922.98 325
11924.01 329
11925.05 333
11926.08 329
11927.11 333
11928.14 333
11929.17 392
11930.20 328
11931.23 305
11932.26 305
11933.29 307
11934.33 360
11935.36 305
11936.39 296
11937.42 286
11938.45 306
11939.48 333
11940.51 308
11941.55 292
11942.58 298
11943.61 323
11944.64 312
11945.67 278
11946.70 303
11947.74 313
11948.77 280
11949.80 353
11950.83 304
11951.86 321
11952.90 315
11953.93 347
11954.96 326
11955.99 286
11957.03 275
11958.06 297
11959.09 318
11960.12 332
11961.16 320
11962.19 304
11963.22 328
11964.25 318
11965.29 302
11966.32 325
11967.35 299
11968.38 317
11969.42 317
11970.45 301
11971.48 330
11972.52 326
11973.55 303
11974.58 299
11975.61 280
11976.65 302
11977.68 327
11978.71 330
11979.75 327
11980.78 315
11981.81 284
11982.85 290
11983.88 303
11984.91 307
11985.95 321
11986.98 301
11988.02 367
11989.05 335
11990.08 312
11991.12 279
11992.15 301
11993.18 325
11994.22 325
11995.25 319
11996.29 328
11997.32 320
11998.35 303
11999.39 346
12000.42 297
12001.46 283
12002.49 291
12003.53 321
12004.56 312
12005.59 293
12006.63 300
12007.66 282
12008.70 295
12009.73 303
12010.77 302
12011.80 321
12012.84 301
12013.87 301
12014.91 327
12015.94 315
12016.98 301
12018.01 277
12019.05 291
12020.08 326
12021.12 320
12022.15 298
12023.19 278
12024.22 321
12025.26 301
12026.29 302
12027.33 305
12028.36 282
12029.40 312
12030.43 289
12031.47 282
12032.50 306
12033.54 287
12034.58 291
12035.61 292
12036.65 262
12037.68 287
12038.72 295
12039.75 298
12040.79 304
12041.83 285
12042.86 311
12043.90 287
12044.93 272
12045.97 295
12047.01 301
12048.04 289
12049.08 296
12050.12 323
12051.15 276
12052.19 299
12053.22 302
12054.26 292
12055.30 283
12056.33 278
12057.37 287
12058.41 303
12059.44 295
12060.48 268
12061.52 258
12062.55 296
12063.59 295
12064.63 311
12065.67 270
12066.70 273
12067.74 276
12068.78 293
12069.81 301
12070.85 285
12071.89 291
12072.93 267
12073.96 326
12075.00 283
12076.04 307
12077.08 279
12078.11 277
12079.15 292
12080.19 274
12081.23 305
12082.26 282
12083.30 285
12084.34 324
12085.38 286
12086.41 273
12087.45 291
12088.49 281
12089.53 288
12090.57 282
12091.60 257
12092.64 291
12093.68 277
12094.72 306
12095.76 265
12096.80 277
12097.83 296
12098.87 281
12099.91 239
12100.95 264
12101.99 251
12103.03 291
12104.07 337
12105.10 300
12106.14 274
12107.18 257
12108.22 268
12109.26 277
12110.30 288
12111.34 280
12112.38 272
12113.42 256
12114.45 305
12115.49 310
12116.53 267
12117.57 262
12118.61 255
12119.65 262
12120.69 253
12121.73 256
12122.77 270
12123.81 280
12124.85 266
12125.89 269
12126.93 281
12127.97 281
12129.01 287
12130.05 290
12131.09 267
12132.13 259
12133.17 271
12134.21 260
12135.25 268
12136.29 292
12137.33 283
12138.37 260
12139.41 274
12140.45 277
12141.49 284
12142.53 270
12143.57 277
12144.61 294
12145.65 281
12146.69 278
12147.73 266
12148.77 292
12149.81 293
12150.85 274
12151.89 261
12152.93 254
12153.97 251
12155.01 262
12156.05 267
12157.10 265
12158.14 288
12159.18 262
12160.22 241
12161.26 248
12162.30 248
12163.34 249
12164.38 246
12165.42 313
12166.47 269
12167.51 282
12168.55 287
12169.59 273
12170.63 236
12171.67 255
12172.71 266
12173.76 249
12174.80 277
12175.84 259
12176.88 258
12177.92 262
12178.96 265
12180.01 282
12181.05 228
12182.09 295
12183.13 306
12184.17 294
12185.22 277
12186.26 264
12187.30 257
12188.34 277
12189.39 258
12190.43 235
12191.47 255
12192.51 255
12193.56 275
12194.60 280
12195.64 277
12196.68 245
12197.73 251
12198.77 256
12199.81 294
12200.85 290
12201.90 253
12202.94 270
12203.98 282
12205.03 255
12206.07 246
12207.11 246
12208.16 286
12209.20 258
12210.24 291
12211.28 242
12212.33 266
12213.37 285
12214.41 292
12215.46 229
12216.50 235
12217.55 271
12218.59 281
12219.63 250
12220.68 265
12221.72 246
12222.76 266
12223.81 265
12224.85 282
12225.89 238
12226.94 292
12227.98 313
12229.03 263
12230.07 283
12231.11 306
12232.16 299
12233.20 247
12234.25 249
12235.29 262
12236.34 271
12237.38 285
12238.42 296
12239.47 277
12240.51 252
12241.56 247
12242.60 263
12243.65 250
12244.69 279
12245.74 271
12246.78 296
12247.83 269
12248.87 227
12249.92 276
12250.96 266
12252.01 273
12253.05 291
12254.10 270
12255.14 271
12256.19 266
12257.23 277
12258.28 262
12259.32 230
12260.37 241
12261.41 254
12262.46 246
12263.50 224
12264.55 225
12265.59 260
12266.64 271
12267.69 255
12268.73 260
12269.78 281
12270.82 241
12271.87 248
12272.92 281
12273.96 259
12275.01 245
12276.05 235
12277.10 274
12278.15 295
12279.19 262
12280.24 260
12281.28 241
12282.33 244
12283.38 243
12284.42 249
12285.47 271
12286.52 276
12287.56 256
12288.61 227
12289.66 242
12290.70 223
12291.75 251
12292.80 251
12293.84 262
12294.89 262
12295.94 227
12296.98 267
12298.03 242
12299.08 231
12300.12 228
12301.17 249
12302.22 257
12303.27 235
12304.31 233
12305.36 225
12306.41 259
12307.45 235
12308.50 241
12309.55 257
12310.60 276
12311.64 258
12312.69 242
12313.74 220
12314.79 252
12315.83 251
12316.88 275
12317.93 209
12318.98 262
12320.03 238
12321.07 225
12322.12 226
12323.17 249
12324.22 249
12325.27 241
12326.31 239
12327.36 239
12328.41 241
12329.46 232
12330.51 237
12331.56 234
12332.60 217
12333.65 244
12334.70 277
12335.75 221
12336.80 219
12337.85 247
12338.90 272
12339.94 262
12340.99 224
12342.04 241
12343.09 201
12344.14 229
12345.19 247
12346.24 208
12347.29 233
12348.34 237
12349.38 254
12350.43 240
12351.48 239
12352.53 234
12353.58 250
12354.63 252
12355.68 242
12356.73 221
12357.78 263
12358.83 251
12359.88 249
12360.93 240
12361.98 222
12363.03 229
12364.08 247
12365.13 229
12366.18 230
12367.23 221
12368.28 246
12369.33 245
12370.38 250
12371.43 247
12372.48 245
12373.53 264
12374.58 254
12375.63 231
12376.68 218
12377.73 233
12378.78 244
12379.83 240
12380.88 241
12381.93 239
12382.98 254
12384.03 243
12385.08 289
12386.13 252
12387.18 235
12388.23 295
12389.29 290
12390.34 284
12391.39 261
12392.44 245
12393.49 241
12394.54 248
12395.59 230
12396.64 228
12397.69 240
12398.74 251
12399.80 244
12400.85 250
12401.90 208
12402.95 209
12404.00 230
12405.05 266
12406.10 255
12407.16 248
12408.21 259
12409.26 247
12410.31 231
12411.36 239
12412.42 235
12413.47 259
12414.52 245
12415.57 228
12416.62 228
12417.67 195
12418.73 205
12419.78 239
12420.83 243
12421.88 216
12422.94 233
12423.99 236
12425.04 246
12426.09 214
12427.15 240
12428.20 236
12429.25 223
12430.30 226
12431.36 229
12432.41 229
12433.46 222
12434.51 214
12435.57 243
12436.62 228
12437.67 231
12438.73 234
12439.78 224
12440.83 222
12441.88 220
12442.94 228
12443.99 215
12445.04 236
12446.10 222
12447.15 231
12448.20 243
12449.26 214
12450.31 216
12451.36 220
12452.42 239
12453.47 227
12454.52 243
12455.58 215
12456.63 202
12457.69 208
12458.74 238
12459.79 246
12460.85 214
12461.90 252
12462.96 232
12464.01 235
12465.06 248
12466.12 226
12467.17 240
12468.23 279
12469.28 205
12470.33 231
12471.39 244
12472.44 238
12473.50 239
12474.55 238
12475.61 252
12476.66 219
12477.72 226
12478.77 250
12479.82 227
12480.88 211
12481.93 233
12482.99 267
12484.04 234
12485.10 226
12486.15 236
12487.21 245
12488.26 244
12489.32 262
12490.37 265
12491.43 250
12492.48 239
12493.54 273
12494.59 295
12495.65 297
12496.71 282
12497.76 277
12498.82 297
12499.87 274
12500.93 255
12501.98 287
12503.04 263
12504.09 252
12505.15 258
12506.21 269
12507.26 244
12508.32 217
12509.37 223
12510.43 219
12511.49 244
12512.54 249
12513.60 206
12514.65 261
12515.71 253
12516.77 244
12517.82 220
12518.88 235
12519.94 241
12520.99 233
12522.05 265
12523.11 237
12524.16 243
12525.22 220
12526.27 223
12527.33 254
12528.39 258
12529.45 253
12530.50 239
12531.56 257
12532.62 253
12533.67 276
12534.73 235
12535.79 225
12536.84 240
12537.90 235
12538.96 232
12540.02 207
12541.07 236
12542.13 219
12543.19 232
12544.24 200
12545.30 226
12546.36 212
12547.42 208
12548.47 268
12549.53 255
12550.59 261
12551.65 244
12552.71 219
12553.76 226
12554.82 203
12555.88 229
12556.94 252
12558.00 243
12559.05 245
12560.11 193
12561.17 234
12562.23 227
12563.29 235
12564.34 216
12565.40 262
12566.46 226
12567.52 222
12568.58 218
12569.64 257
12570.69 268
12571.75 235
12572.81 232
12573.87 231
12574.93 229
12575.99 212
12577.05 246
12578.11 225
12579.16 222
12580.22 255
12581.28 249
12582.34 247
12583.40 217
12584.46 248
12585.52 227
12586.58 255
12587.64 212
12588.70 242
12589.76 221
12590.81 240
12591.87 198
12592.93 232
12593.99 220
12595.05 251
12596.11 259
12597.17 287
12598.23 269
12599.29 222
12600.35 223
12601.41 252
12602.47 240
12603.53 223
12604.59 252
12605.65 234
12606.71 216
12607.77 232
12608.83 242
12609.89 236
12610.95 214
12612.01 233
12613.07 245
12614.13 233
12615.19 209
12616.25 213
12617.31 268
12618.37 255
12619.43 233
12620.50 229
12621.56 231
12622.62 235
12623.68 229
12624.74 268
12625.80 204
12626.86 212
12627.92 229
12628.98 229
12630.04 227
12631.10 190
12632.17 235
12633.23 234
12634.29 251
12635.35 208
12636.41 239
12637.47 200
12638.53 240
12639.59 230
12640.66 226
12641.72 186
12642.78 217
12643.84 254
12644.90 229
12645.96 208
12647.03 207
12648.09 242
12649.15 245
12650.21 215
12651.27 207
12652.34 235
12653.40 256
12654.46 266
12655.52 250
12656.58 256
12657.65 230
12658.71 258
12659.77 249
12660.83 241
12661.89 219
12662.96 252
12664.02 250
12665.08 236
12666.14 240
12667.21 228
12668.27 244
12669.33 241
12670.40 221
12671.46 200
12672.52 239
12673.58 227
12674.65 225
12675.71 221
12676.77 230
12677.84 245
12678.90 264
12679.96 235
12681.02 203
12682.09 216
12683.15 238
12684.21 247
12685.28 206
12686.34 231
12687.40 244
12688.47 259
12689.53 244
12690.60 214
12691.66 251
12692.72 244
12693.79 240
12694.85 226
12695.91 210
12696.98 220
12698.04 240
12699.11 213
12700.17 247
12701.23 226
12702.30 246
12703.36 250
12704.43 268
12705.49 233
12706.55 222
12707.62 237
12708.68 270
12709.75 226
12710.81 254
12711.88 243
12712.94 234
12714.01 242
12715.07 257
12716.13 242
12717.20 242
12718.26 250
12719.33 231
12720.39 211
12721.46 215
12722.52 235
12723.59 234
12724.65 262
12725.72 208
12726.78 244
12727.85 249
12728.91 237
12729.98 251
12731.04 218
12732.11 230
12733.18 239
12734.24 231
12735.31 226
12736.37 216
12737.44 257
12738.50 246
12739.57 248
12740.63 236
12741.70 242
12742.77 280
12743.83 249
12744.90 240
12745.96 240
12747.03 272
12748.09 242
12749.16 221
12750.23 206
12751.29 223
12752.36 197
12753.43 235
12754.49 238
12755.56 208
12756.62 214
12757.69 194
12758.76 239
12759.82 206
12760.89 207
12761.96 195
12763.02 233
12764.09 255
12765.16 255
12766.22 195
12767.29 233
12768.36 250
12769.42 234
12770.49 231
12771.56 207
12772.62 210
12773.69 209
12774.76 239
12775.83 198
12776.89 209
12777.96 223
12779.03 231
12780.10 216
12781.16 218
12782.23 227
12783.30 213
12784.37 219
12785.43 205
12786.50 213
12787.57 224
12788.64 208
12789.70 202
12790.77 227
12791.84 203
12792.91 229
12793.97 213
12795.04 212
12796.11 199
12797.18 205
12798.25 220
12799.31 218
12800.38 208
12801.45 239
12802.52 215
12803.59 211
12804.66 243
12805.72 206
12806.79 208
12807.86 201
12808.93 219
12810.00 198
12811.07 202
12812.14 208
12813.20 215
12814.27 226
12815.34 225
12816.41 235
12817.48 232
12818.55 236
12819.62 229
12820.69 222
12821.76 216
12822.83 234
12823.89 210
12824.96 235
12826.03 200
12827.10 200
12828.17 225
12829.24 211
12830.31 213
12831.38 218
12832.45 220
12833.52 225
12834.59 205
12835.66 208
12836.73 194
12837.80 201
12838.87 214
12839.94 185
12841.01 221
12842.08 188
12843.15 236
12844.22 235
12845.29 210
12846.36 194
12847.43 198
12848.50 200
12849.57 201
12850.64 219
12851.71 209
12852.78 208
12853.85 181
12854.92 217
12855.99 213
12857.06 216
12858.13 184
12859.20 184
12860.27 201
12861.34 237
12862.41 217
12863.48 242
12864.56 199
12865.63 225
12866.70 213
12867.77 198
12868.84 190
12869.91 184
12870.98 210
12872.05 182
12873.12 198
12874.20 199
12875.27 188
12876.34 185
12877.41 211
12878.48 189
12879.55 201
12880.62 197
12881.70 231
12882.77 201
12883.84 180
12884.91 208
12885.98 205
12887.05 230
12888.13 199
12889.20 223
12890.27 216
12891.34 218
12892.41 213
12893.49 197
12894.56 191
12895.63 207
12896.70 209
12897.77 202
12898.85 188
12899.92 178
12900.99 195
12902.06 185
12903.14 174
12904.21 167
12905.28 204
12906.35 213
12907.43 217
12908.50 184
12909.57 193
12910.64 201
12911.72 189
12912.79 171
12913.86 213
12914.94 200
12916.01 201
12917.08 185
12918.16 190
12919.23 191
12920.30 181
12921.37 232
12922.45 181
12923.52 184
12924.59 191
12925.67 224
12926.74 218
12927.82 180
12928.89 166
12929.96 194
12931.04 186
12932.11 216
12933.18 210
12934.26 175
12935.33 171
12936.40 181
12937.48 192
12938.55 186
12939.63 185
12940.70 187
12941.77 192
12942.85 177
12943.92 213
12945.00 207
12946.07 199
12947.15 180
12948.22 176
12949.29 194
12950.37 194
12951.44 217
12952.52 203
12953.59 204
12954.67 159
12955.74 183
12956.82 169
12957.89 197
12958.97 154
12960.04 178
12961.12 186
12962.19 200
12963.27 204
12964.34 196
12965.42 200
12966.49 179
12967.57 185
12968.64 202
12969.72 211
12970.79 214
12971.87 192
12972.94 203
12974.02 199
12975.09 170
12976.17 192
12977.24 168
12978.32 193
12979.40 186
12980.47 187
12981.55 199
12982.62 204
12983.70 194
12984.77 189
12985.85 197
12986.93 201
12988.00 176
12989.08 173
12990.15 187
12991.23 174
12992.31 192
12993.38 195
12994.46 199
12995.54 207
12996.61 192
12997.69 182
12998.76 182
12999.84 168
13000.92 184
13001.99 215
13003.07 186
13004.15 192
13005.22 159
13006.30 185
13007.38 199
13008.45 227
13009.53 189
13010.61 192
13011.69 179
13012.76 189
13013.84 222
13014.92 210
13015.99 187
13017.07 197
13018.15 199
13019.23 196
13020.30 189
13021.38 187
13022.46 209
13023.54 194
13024.61 199
13025.69 187
13026.77 191
13027.85 205
13028.92 253
13030.00 225
13031.08 167
13032.16 200
13033.23 214
13034.31 227
13035.39 210
13036.47 195
13037.55 191
13038.62 166
13039.70 181
13040.78 188
13041.86 183
13042.94 226
13044.02 204
13045.09 174
13046.17 183
13047.25 214
13048.33 192
13049.41 220
13050.49 201
13051.57 181
13052.64 201
13053.72 181
13054.80 206
13055.88 175
13056.96 208
13058.04 204
13059.12 197
13060.20 192
13061.27 192
13062.35 184
13063.43 187
13064.51 213
13065.59 193
13066.67 195
13067.75 180
13068.83 194
13069.91 192
13070.99 215
13072.07 217
13073.15 203
13074.23 214
13075.31 207
13076.39 190
13077.47 177
13078.55 158
13079.63 172
13080.71 155
13081.79 189
13082.86 180
13083.94 187
13085.02 163
13086.11 198
13087.19 196
13088.27 162
13089.35 185
13090.43 200
13091.51 197
13092.59 189
13093.67 192
13094.75 182
13095.83 204
13096.91 220
13097.99 200
13099.07 196
13100.15 182
13101.23 204
13102.31 162
13103.39 193
13104.47 168
13105.55 180
13106.63 190
13107.72 195
13108.80 175
13109.88 165
13110.96 199
13112.04 204
13113.12 189
13114.20 165
13115.28 172
13116.37 215
13117.45 190
13118.53 220
13119.61 174
13120.69 184
13121.77 198
13122.85 183
13123.94 207
13125.02 187
13126.10 200
13127.18 221
13128.26 211
13129.34 190
13130.43 194
13131.51 183
13132.59 194
13133.67 177
13134.75 190
13135.84 210
13136.92 190
13138.00 183
13139.08 168
13140.17 170
13141.25 179
13142.33 173
13143.41 222
13144.49 188
13145.58 170
13146.66 185
13147.74 181
13148.83 212
13149.91 192
13150.99 165
13152.07 171
13153.16 198
13154.24 177
13155.32 185
13156.41 203
13157.49 198
13158.57 172
13159.65 183
13160.74 182
13161.82 202
13162.90 177
13163.99 184
13165.07 205
13166.15 192
13167.24 193
13168.32 196
13169.40 215
13170.49 166
13171.57 167
13172.66 198
13173.74 196
13174.82 201
13175.91 207
13176.99 186
13178.07 177
13179.16 188
13180.24 174
13181.33 170
13182.41 151
13183.49 187
13184.58 165
13185.66 184
13186.75 181
13187.83 198
13188.91 200
13190.00 207
13191.08 176
13192.17 185
13193.25 191
13194.34 179
13195.42 210
13196.51 182
13197.59 202
13198.68 200
13199.76 215
13200.85 168
13201.93 155
13203.02 163
13204.10 184
13205.19 212
13206.27 182
13207.36 172
13208.44 171
13209.53 179
13210.61 160
13211.70 182
13212.78 206
13213.87 210
13214.95 166
13216.04 171
13217.12 150
13218.21 167
13219.29 182
13220.38 216
13221.47 167
13222.55 214
13223.64 175
13224.72 198
13225.81 193
13226.89 180
13227.98 156
13229.07 168
13230.15 194
13231.24 199
13232.32 176
13233.41 175
13234.50 187
13235.58 193
13236.67 186
13237.76 163
13238.84 177
13239.93 193
13241.01 202
13242.10 159
13243.19 182
13244.27 179
13245.36 186
13246.45 194
13247.53 174
13248.62 196
13249.71 179
13250.79 188
13251.88 180
13252.97 203
13254.06 179
13255.14 198
13256.23 164
13257.32 178
13258.40 175
13259.49 167
13260.58 213
13261.67 206
13262.75 178
13263.84 150
13264.93 193
13266.02 184
13267.10 173
13268.19 164
13269.28 155
13270.37 171
13271.45 191
13272.54 172
13273.63 176
13274.72 169
13275.80 175
13276.89 197
13277.98 169
13279.07 166
13280.16 156
13281.24 179
13282.33 166
13283.42 174
13284.51 163
13285.60 179
13286.69 199
13287.77 180
13288.86 171
13289.95 192
13291.04 175
13292.13 168
13293.22 187
13294.31 194
13295.39 187
13296.48 194
13297.57 196
13298.66 165
13299.75 175
13300.84 191
13301.93 184
13303.02 166
13304.11 191
13305.19 141
13306.28 178
13307.37 167
13308.46 183
13309.55 187
13310.64 191
13311.73 185
13312.82 172
13313.91 161
13315.00 160
13316.09 174
13317.18 187
13318.27 170
13319.36 149
13320.45 199
13321.54 176
13322.63 178
13323.72 192
13324.81 173
13325.90 174
13326.99 177
13328.08 177
13329.17 189
13330.26 195
13331.35 159
13332.44 175
13333.53 176
13334.62 190
13335.71 143
13336.80 184
13337.89 140
13338.98 155
13340.07 171
13341.16 176
13342.25 198
13343.34 161
13344.43 155
13345.52 189
13346.61 194
13347.70 204
13348.79 159
13349.89 167
13350.98 156
13352.07 174
13353.16 200
13354.25 159
13355.34 167
13356.43 173
13357.52 176
13358.61 162
13359.71 175
13360.80 153
13361.89 172
13362.98 176
13364.07 188
13365.16 159
13366.26 122
13367.35 177
13368.44 174
13369.53 181
13370.62 143
13371.71 171
13372.81 178
13373.90 205
13374.99 168
13376.08 148
13377.17 158
13378.27 164
13379.36 189
13380.45 168
13381.54 164
13382.63 165
13383.73 191
13384.82 159
13385.91 164
13387.00 187
13388.10 182
13389.19 157
13390.28 161
13391.37 146
13392.47 166
13393.56 166
13394.65 191
13395.75 153
13396.84 142
13397.93 140
13399.02 193
13400.12 175
13401.21 164
13402.30 192
13403.40 166
13404.49 171
13405.58 163
13406.68 167
13407.77 155
13408.86 199
13409.96 188
13411.05 189
13412.14 162
13413.24 155
13414.33 179
13415.42 163
13416.52 161
13417.61 148
13418.70 189
13419.80 159
13420.89 169
13421.99 166
13423.08 153
13424.17 182
13425.27 216
13426.36 202
13427.46 198
13428.55 174
13429.64 181
13430.74 161
13431.83 176
13432.93 165
13434.02 181
13435.12 205
13436.21 168
13437.30 161
13438.40 162
13439.49 169
13440.59 167
13441.68 179
13442.78 175
13443.87 159
13444.97 176
13446.06 172
13447.16 166
13448.25 165
13449.35 153
13450.44 172
13451.54 178
13452.63 163
13453.73 136
13454.82 164
13455.92 172
13457.01 185
13458.11 145
13459.20 170
13460.30 141
13461.39 161
13462.49 154
13463.59 152
13464.68 172
13465.78 177
13466.87 165
13467.97 154
13469.06 149
13470.16 187
13471.26 138
13472.35 146
13473.45 163
13474.54 154
13475.64 158
13476.74 155
13477.83 155
13478.93 160
13480.03 156
13481.12 159
13482.22 146
13483.31 181
13484.41 160
13485.51 147
13486.60 185
13487.70 176
13488.80 147
13489.89 173
13490.99 160
13492.09 169
13493.18 158
13494.28 161
13495.38 159
13496.47 153
13497.57 157
13498.67 152
13499.77 146
13500.86 150
13501.96 154
13503.06 192
13504.15 177
13505.25 167
13506.35 156
13507.45 181
13508.54 157
13509.64 150
13510.74 148
13511.84 172
13512.93 159
13514.03 155
13515.13 164
13516.23 180
13517.32 145
13518.42 129
13519.52 158
13520.62 167
13521.72 171
13522.81 162
13523.91 163
13525.01 144
13526.11 160
13527.21 148
13528.30 164
13529.40 143
13530.50 151
13531.60 151
13532.70 199
13533.80 157
13534.89 136
13535.99 162
13537.09 147
13538.19 163
13539.29 161
13540.39 145
13541.49 156
13542.58 166
13543.68 166
13544.78 166
13545.88 157
13546.98 161
13548.08 167
13549.18 166
13550.28 163
13551.38 146
13552.48 174
13553.58 155
13554.67 175
13555.77 134
13556.87 165
13557.97 170
13559.07 154
13560.17 133
13561.27 164
13562.37 180
13563.47 173
13564.57 160
13565.67 147
13566.77 146
13567.87 185
13568.97 195
13570.07 163
13571.17 156
13572.27 143
13573.37 146
13574.47 152
13575.57 151
13576.67 123
13577.77 156
13578.87 178
13579.97 178
13581.07 142
13582.17 140
13583.27 144
13584.37 172
13585.47 178
13586.57 135
13587.67 156
13588.77 164
13589.88 148
13590.98 129
13592.08 158
13593.18 170
13594.28 184
13595.38 154
13596.48 151
13597.58 166
13598.68 178
13599.78 144
13600.88 182
13601.99 185
13603.09 158
13604.19 149
13605.29 164
13606.39 149
13607.49 156
13608.59 178
13609.70 197
13610.80 174
13611.90 129
13613.00 147
13614.10 167
13615.20 153
13616.31 136
13617.41 164
13618.51 160
13619.61 167
13620.71 147
13621.82 159
13622.92 150
13624.02 152
13625.12 168
13626.22 159
13627.33 166
13628.43 170
13629.53 187
13630.63 176
13631.74 180
13632.84 160
13633.94 167
13635.04 179
13636.15 162
13637.25 145
13638.35 148
13639.45 181
13640.56 155
13641.66 159
13642.76 172
13643.87 189
13644.97 159
13646.07 160
13647.17 182
13648.28 178
13649.38 132
13650.48 165
13651.59 176
13652.69 147
13653.79 140
13654.90 162
13656.00 169
13657.10 174
13658.21 173
13659.31 185
13660.41 181
13661.52 148
13662.62 130
13663.72 131
13664.83 150
13665.93 151
13667.04 182
13668.14 177
13669.24 154
13670.35 152
13671.45 173
13672.56 158
13673.66 188
13674.76 170
13675.87 175
13676.97 167
13678.08 157
13679.18 169
13680.29 159
13681.39 164
13682.49 165
13683.60 148
13684.70 141
13685.81 173
13686.91 184
13688.02 176
13689.12 157
13690.23 141
13691.33 171
13692.44 155
13693.54 132
13694.65 136
13695.75 158
13696.86 148
13697.96 164
13699.07 147
13700.17 170
13701.28 183
13702.38 157
13703.49 163
13704.59 166
13705.70 151
13706.80 173
13707.91 160
13709.02 169
13710.12 183
13711.23 165
13712.33 178
13713.44 165
13714.54 165
13715.65 148
13716.76 171
13717.86 168
13718.97 152
13720.07 160
13721.18 186
13722.29 169
13723.39 142
13724.50 159
13725.60 164
13726.71 165
13727.82 135
13728.92 158
13730.03 179
13731.14 144
13732.24 167
13733.35 156
13734.46 170
13735.56 146
13736.67 173
13737.78 171
13738.88 192
13739.99 191
13741.10 181
13742.20 155
13743.31 176
13744.42 149
13745.52 138
13746.63 167
13747.74 153
13748.84 197
13749.95 167
13751.06 175
13752.17 162
13753.27 169
13754.38 184
13755.49 175
13756.60 156
13757.70 178
13758.81 152
13759.92 177
13761.03 164
13762.13 191
13763.24 176
13764.35 160
13765.46 152
13766.57 153
13767.67 172
13768.78 183
13769.89 160
13771.00 153
13772.11 177
13773.21 155
13774.32 179
13775.43 177
13776.54 165
13777.65 138
13778.75 158
13779.86 163
13780.97 146
13782.08 173
13783.19 171
13784.30 179
13785.41 162
13786.51 160
13787.62 161
13788.73 159
13789.84 160
13790.95 153
13792.06 140
13793.17 175
13794.28 168
13795.39 178
13796.49 164
13797.60 147
13798.71 180
13799.82 183
13800.93 156
13802.04 160
13803.15 179
13804.26 151
13805.37 143
13806.48 140
13807.59 146
13808.70 161
13809.81 163
13810.92 144
13812.03 157
13813.14 167
13814.25 179
13815.36 168
13816.47 184
13817.58 178
13818.69 169
13819.80 188
13820.91 170
13822.02 153
13823.13 149
13824.24 173
13825.35 183
13826.46 159
13827.57 165
13828.68 179
13829.79 178
13830.90 163
13832.01 179
13833.12 202
13834.23 192
13835.34 179
13836.45 147
13837.56 155
13838.67 167
13839.78 155
13840.89 158
13842.01 166
13843.12 195
13844.23 175
13845.34 176
13846.45 179
13847.56 174
13848.67 162
13849.78 187
13850.89 190
13852.01 167
13853.12 173
13854.23 182
13855.34 213
13856.45 162
13857.56 147
13858.67 157
13859.79 181
13860.90 150
13862.01 157
13863.12 159
13864.23 171
13865.34 190
13866.46 175
13867.57 173
13868.68 146
13869.79 166
13870.90 184
13872.02 181
13873.13 144
13874.24 177
13875.35 173
13876.47 196
13877.58 179
13878.69 177
13879.80 179
13880.92 176
13882.03 206
13883.14 178
13884.25 148
13885.37 179
13886.48 207
13887.59 220
13888.70 191
13889.82 193
13890.93 193
13892.04 208
13893.16 187
13894.27 168
13895.38 173
13896.49 207
13897.61 177
13898.72 180
13899.83 191
13900.95 190
13902.06 222
13903.17 210
13904.29 184
13905.40 194
13906.51 169
13907.63 191
13908.74 176
13909.85 157
13910.97 150
13912.08 166
13913.20 196
13914.31 179
13915.42 138
13916.54 160
13917.65 172
13918.77 197
13919.88 146
13920.99 138
13922.11 171
13923.22 175
13924.34 180
13925.45 157
13926.56 183
13927.68 193
13928.79 194
13929.91 165
13931.02 160
13932.14 165
13933.25 175
13934.37 196
13935.48 147
13936.60 167
13937.71 171
13938.83 174
13939.94 178
13941.05 150
13942.17 170
13943.28 186
13944.40 170
13945.51 162
13946.63 171
13947.75 153
13948.86 172
13949.98 181
13951.09 180
13952.21 175
13953.32 175
13954.44 183
13955.55 153
13956.67 155
13957.78 194
13958.90 172
13960.01 168
13961.13 169
13962.25 168
13963.36 161
13964.48 165
13965.59 187
13966.71 180
13967.83 176
13968.94 169
13970.06 173
13971.17 192
13972.29 162
13973.41 143
13974.52 188
13975.64 203
13976.75 144
13977.87 154
13978.99 145
13980.10 200
13981.22 160
13982.34 151
13983.45 155
13984.57 172
13985.69 156
13986.80 167
13987.92 205
13989.04 163
13990.15 156
13991.27 167
13992.39 192
13993.50 179
13994.62 144
13995.74 180
13996.86 175
13997.97 162
13999.09 141
14000.21 164
14001.33 168
14002.44 169
14003.56 219
14004.68 174
14005.79 151
14006.91 156
14008.03 174
14009.15 166
14010.27 133
14011.38 142
14012.50 126
14013.62 151
14014.74 153
14015.85 145
14016.97 150
14018.09 156
14019.21 151
14020.33 176
14021.44 165
14022.56 162
14023.68 181
14024.80 138
14025.92 136
14027.04 154
14028.15 186
14029.27 163
14030.39 144
14031.51 144
14032.63 154
14033.75 169
14034.86 152
14035.98 145
14037.10 154
14038.22 164
14039.34 167
14040.46 143
14041.58 178
14042.70 184
14043.82 170
14044.93 188
14046.05 167
14047.17 153
14048.29 168
14049.41 182
14050.53 167
14051.65 166
14052.77 159
14053.89 164
14055.01 169
14056.13 141
14057.25 148
14058.37 140
14059.49 172
14060.61 173
14061.73 157
14062.85 131
14063.97 152
14065.09 148
14066.20 157
14067.32 175
14068.44 148
14069.56 140
14070.68 154
14071.81 186
14072.93 157
14074.05 129
14075.17 152
14076.29 164
14077.41 157
14078.53 157
14079.65 160
14080.77 157
14081.89 154
14083.01 162
14084.13 161
14085.25 168
14086.37 165
14087.49 169
14088.61 141
14089.73 151
14090.85 153
14091.97 161
14093.10 186
14094.22 162
14095.34 148
14096.46 150
14097.58 174
14098.70 157
14099.82 169
14100.94 151
14102.07 174
14103.19 168
14104.31 201
14105.43 162
14106.55 166
14107.67 162
14108.79 178
14109.92 153
14111.04 159
14112.16 155
14113.28 151
14114.40 158
14115.52 164
14116.65 139
14117.77 141
14118.89 166
14120.01 146
14121.13 139
14122.26 133
14123.38 146
14124.50 159
14125.62 144
14126.75 167
14127.87 140
14128.99 167
14130.11 180
14131.24 161
14132.36 138
14133.48 161
14134.60 184
14135.73 171
14136.85 137
14137.97 150
14139.09 158
14140.22 158
14141.34 135
14142.46 151
14143.59 150
14144.71 155
14145.83 155
14146.95 164
14148.08 150
14149.20 171
14150.32 173
14151.45 167
14152.57 154
14153.69 162
14154.82 162
14155.94 144
14157.06 148
14158.19 171
14159.31 183
14160.44 154
14161.56 148
14162.68 150
14163.81 151
14164.93 154
14166.05 161
14167.18 155
14168.30 183
14169.43 182
14170.55 173
14171.67 177
14172.80 165
14173.92 166
14175.05 169
14176.17 168
14177.30 151
14178.42 167
14179.54 166
14180.67 166
14181.79 151
14182.92 160
14184.04 175
14185.17 140
14186.29 164
14187.42 169
14188.54 181
14189.67 155
14190.79 136
14191.92 141
14193.04 157
14194.17 150
14195.29 166
14196.42 165
14197.54 190
14198.67 136
14199.79 158
14200.92 169
14202.04 152
14203.17 165
14204.29 136
14205.42 144
14206.54 163
14207.67 162
14208.79 153
14209.92 161
14211.05 166
14212.17 150
14213.30 159
14214.42 147
14215.55 145
14216.67 158
14217.80 141
14218.93 158
14220.05 142
14221.18 146
14222.30 170
14223.43 176
14224.56 159
14225.68 141
14226.81 168
14227.94 156
14229.06 142
14230.19 162
14231.32 176
14232.44 153
14233.57 172
14234.70 165
14235.82 149
14236.95 165
14238.08 171
14239.20 154
14240.33 159
14241.46 178
14242.58 147
14243.71 145
14244.84 148
14245.96 175
14247.09 148
14248.22 163
14249.34 147
14250.47 146
14251.60 159
14252.73 136
14253.85 132
14254.98 141
14256.11 151
14257.24 142
14258.36 145
14259.49 141
14260.62 151
14261.75 157
14262.87 160
14264.00 180
14265.13 186
14266.26 150
14267.39 184
14268.51 155
14269.64 144
14270.77 147
14271.90 178
14273.03 174
14274.15 133
14275.28 160
14276.41 155
14277.54 163
14278.67 163
14279.80 174
14280.92 132
14282.05 160
14283.18 139
14284.31 145
14285.44 148
14286.57 164
14287.70 150
14288.82 142
14289.95 148
14291.08 140
14292.21 177
14293.34 184
14294.47 157
14295.60 143
14296.73 139
14297.86 148
14298.99 162
14300.11 160
14301.24 190
14302.37 150
14303.50 156
14304.63 158
14305.76 155
14306.89 175
14308.02 143
14309.15 191
14310.28 187
14311.41 182
14312.54 132
14313.67 166
14314.80 188
14315.93 152
14317.06 135
14318.19 153
14319.32 161
14320.45 161
14321.58 176
14322.71 147
14323.84 153
14324.97 150
14326.10 164
14327.23 163
14328.36 169
14329.49 142
14330.62 146
14331.75 161
14332.88 157
14334.01 138
14335.14 142
14336.27 166
14337.40 171
14338.53 160
14339.66 142
14340.79 168
14341.93 168
14343.06 137
14344.19 124
14345.32 136
14346.45 155
14347.58 180
14348.71 159
14349.84 144
14350.97 146
14352.11 177
14353.24 169
14354.37 146
14355.50 152
14356.63 142
14357.76 147
14358.89 150
14360.03 148
14361.16 129
14362.29 171
14363.42 154
14364.55 168
14365.68 156
14366.82 151
14367.95 143
14369.08 154
14370.21 146
14371.34 141
14372.48 134
14373.61 164
14374.74 177
14375.87 193
14377.00 141
14378.14 141
14379.27 176
14380.40 184
14381.53 166
14382.67 144
14383.80 154
14384.93 160
14386.06 174
14387.20 141
14388.33 153
14389.46 178
14390.59 162
14391.73 147
14392.86 175
14393.99 170
14395.13 147
14396.26 174
14397.39 150
14398.53 133
14399.66 152
14400.79 183
14401.92 153
14403.06 178
14404.19 154
14405.32 173
14406.46 149
14407.59 165
14408.72 141
14409.86 171
14410.99 163
14412.13 158
14413.26 160
14414.39 148
14415.53 156
14416.66 161
14417.79 180
14418.93 130
14420.06 152
14421.20 144
14422.33 161
14423.46 154
14424.60 154
14425.73 154
14426.87 150
14428.00 199
14429.14 170
14430.27 159
14431.40 124
14432.54 177
14433.67 180
14434.81 157
14435.94 143
14437.08 170
14438.21 153
14439.35 170
14440.48 183
14441.62 185
14442.75 173
14443.88 161
14445.02 143
14446.15 176
14447.29 139
14448.42 147
14449.56 188
14450.70 148
14451.83 163
14452.97 156
14454.10 171
14455.24 160
14456.37 159
14457.51 167
14458.64 178
14459.78 163
14460.91 156
14462.05 156
14463.18 171
14464.32 179
14465.46 148
14466.59 172
14467.73 174
14468.86 185
14470.00 157
14471.14 160
14472.27 159
14473.41 168
14474.54 177
14475.68 152
14476.82 197
14477.95 197
14479.09 167
14480.22 148
14481.36 178
14482.50 186
14483.63 173
14484.77 178
14485.91 183
14487.04 170
14488.18 180
14489.32 183
14490.45 159
14491.59 150
14492.73 186
14493.86 183
14495.00 173
14496.14 154
14497.27 159
14498.41 169
14499.55 158
14500.69 171
14501.82 179
14502.96 168
14504.10 151
14505.23 166
14506.37 168
14507.51 163
14508.65 171
14509.78 179
14510.92 148
14512.06 148
14513.20 147
14514.33 163
14515.47 173
14516.61 163
14517.75 208
14518.89 200
14520.02 157
14521.16 181
14522.30 175
14523.44 163
14524.57 150
14525.71 153
14526.85 171
14527.99 133
14529.13 143
14530.27 140
14531.40 159
14532.54 145
14533.68 149
14534.82 156
14535.96 167
14537.10 152
14538.23 147
14539.37 167
14540.51 152
14541.65 165
14542.79 149
14543.93 154
14545.07 161
14546.21 130
14547.35 162
14548.48 144
14549.62 167
14550.76 147
14551.90 136
14553.04 130
14554.18 147
14555.32 149
14556.46 167
14557.60 159
14558.74 132
14559.88 136
14561.02 164
14562.16 160
14563.30 146
14564.43 159
14565.57 197
14566.71 134
14567.85 150
14568.99 158
14570.13 159
14571.27 157
14572.41 146
14573.55 142
14574.69 141
14575.83 138
14576.97 138
14578.11 140
14579.25 130
14580.39 130
14581.53 132
14582.67 142
14583.81 154
14584.96 132
14586.10 152
14587.24 131
14588.38 133
14589.52 140
14590.66 137
14591.80 164
14592.94 140
14594.08 150
14595.22 142
14596.36 148
14597.50 142
14598.64 152
14599.78 133
14600.93 173
14602.07 141
14603.21 124
14604.35 151
14605.49 147
14606.63 140
14607.77 140
14608.91 152
14610.06 141
14611.20 128
14612.34 167
14613.48 140
14614.62 147
14615.76 137
14616.91 152
14618.05 160
14619.19 157
14620.33 151
14621.47 125
14622.61 132
14623.76 144
14624.90 128
14626.04 127
14627.18 130
14628.32 132
14629.47 158
14630.61 139
14631.75 118
14632.89 127
14634.04 149
14635.18 127
14636.32 122
14637.46 134
14638.61 121
14639.75 126
14640.89 139
14642.03 155
14643.18 126
14644.32 139
14645.46 158
14646.60 127
14647.75 132
14648.89 124
14650.03 151
14651.18 154
14652.32 146
14653.46 140
14654.61 152
14655.75 148
14656.89 142
14658.03 157
14659.18 146
14660.32 136
14661.46 134
14662.61 121
14663.75 122
14664.90 109
14666.04 113
14667.18 147
14668.33 143
14669.47 147
14670.61 152
14671.76 148
14672.90 152
14674.05 144
14675.19 149
14676.33 135
14677.48 137
14678.62 141
14679.77 130
14680.91 119
14682.05 125
14683.20 135
14684.34 128
14685.49 138
14686.63 137
14687.78 122
14688.92 150
14690.06 122
14691.21 127
14692.35 149
14693.50 144
14694.64 137
14695.79 121
14696.93 111
14698.08 131
14699.22 131
14700.37 126
14701.51 158
14702.66 117
14703.80 139
14704.95 150
14706.09 145
14707.24 125
14708.38 155
14709.53 163
14710.67 150
14711.82 159
14712.96 138
14714.11 123
14715.26 127
14716.40 152
14717.55 134
14718.69 136
14719.84 137
14720.98 143
14722.13 134
14723.28 132
14724.42 122
14725.57 143
14726.71 127
14727.86 148
14729.01 143
14730.15 145
14731.30 130
14732.44 141
14733.59 135
14734.74 145
14735.88 135
14737.03 135
14738.18 148
14739.32 136
14740.47 171
14741.61 154
14742.76 152
14743.91 132
14745.05 150
14746.20 124
14747.35 137
14748.49 120
14749.64 149
14750.79 151
14751.94 124
14753.08 136
14754.23 127
14755.38 128
14756.52 139
14757.67 141
14758.82 145
14759.97 139
14761.11 156
14762.26 131
14763.41 119
14764.55 134
14765.70 124
14766.85 151
14768.00 163
14769.15 131
14770.29 161
14771.44 157
14772.59 137
14773.74 109
14774.88 145
14776.03 123
14777.18 156
14778.33 155
14779.48 146
14780.62 133
14781.77 162
14782.92 139
14784.07 147
14785.22 128
14786.36 151
14787.51 164
14788.66 138
14789.81 122
14790.96 125
14792.11 135
14793.26 111
14794.40 134
14795.55 130
14796.70 140
14797.85 143
14799.00 161
14800.15 136
14801.30 127
14802.45 130
14803.59 160
14804.74 136
14805.89 124
14807.04 119
14808.19 124
14809.34 122
14810.49 124
14811.64 121
14812.79 132
14813.94 140
14815.09 128
14816.24 142
14817.39 101
14818.53 126
14819.68 141
14820.83 122
14821.98 140
14823.13 131
14824.28 134
14825.43 125
14826.58 142
14827.73 119
14828.88 126
14830.03 138
14831.18 146
14832.33 147
14833.48 143
14834.63 104
14835.78 135
14836.93 141
14838.08 155
14839.23 133
14840.38 119
14841.53 133
14842.69 132
14843.84 128
14844.99 130
14846.14 151
14847.29 131
14848.44 139
14849.59 131
14850.74 170
14851.89 128
14853.04 142
14854.19 130
14855.34 130
14856.49 116
14857.65 137
14858.80 141
14859.95 122
14861.10 158
14862.25 127
14863.40 139
14864.55 148
14865.70 140
14866.86 167
14868.01 135
14869.16 116
14870.31 117
14871.46 138
14872.61 144
14873.77 118
14874.92 130
14876.07 124
14877.22 136
14878.37 152
14879.52 152
14880.68 166
14881.83 131
14882.98 129
14884.13 124
14885.28 162
14886.44 128
14887.59 120
14888.74 128
14889.89 152
14891.05 149
14892.20 116
14893.35 135
14894.50 131
14895.66 141
14896.81 148
14897.96 112
14899.11 124
14900.27 127
14901.42 138
14902.57 132
14903.72 134
14904.88 136
14906.03 130
14907.18 122
14908.34 132
14909.49 137
14910.64 143
14911.80 160
14912.95 152
14914.10 147
14915.26 141
14916.41 154
14917.56 126
14918.72 116
14919.87 134
14921.02 134
14922.18 123
14923.33 117
14924.48 139
14925.64 122
14926.79 118
14927.94 138
14929.10 140
14930.25 115
14931.41 139
14932.56 153
14933.71 133
14934.87 153
14936.02 119
14937.18 133
14938.33 135
14939.48 130
14940.64 120
14941.79 132
14942.95 167
14944.10 128
14945.26 127
14946.41 133
14947.57 125
14948.72 147
14949.87 116
14951.03 130
14952.18 125
14953.34 132
14954.49 135
14955.65 127
14956.80 121
14957.96 118
14959.11 157
14960.27 127
14961.42 126
14962.58 117
14963.73 136
14964.89 105
14966.04 89
14967.20 121
14968.36 134
14969.51 133
14970.67 128
14971.82 122
14972.98 122
14974.13 98
14975.29 117
14976.44 125
14977.60 124
14978.76 108
14979.91 126
14981.07 139
14982.22 114
14983.38 117
14984.53 138
14985.69 150
14986.85 139
14988.00 123
14989.16 134
14990.32 142
14991.47 133
14992.63 114
14993.78 112
14994.94 123
14996.10 127
14997.25 123
14998.41 118
14999.57 118
15000.72 112
15001.88 138
15003.04 145
15004.19 120
15005.35 130
15006.51 127
15007.66 132
15008.82 123
15009.98 120
15011.13 118
15012.29 127
15013.45 125
15014.61 104
15015.76 114
15016.92 118
15018.08 106
15019.23 123
15020.39 136
15021.55 120
15022.71 117
15023.86 132
15025.02 122
15026.18 106
15027.34 116
15028.49 119
15029.65 124
15030.81 128
15031.97 114
15033.13 114
15034.28 124
15035.44 143
15036.60 126
15037.76 140
15038.92 140
15040.07 109
15041.23 128
15042.39 103
15043.55 123
15044.71 130
15045.87 127
15047.02 124
15048.18 136
15049.34 109
15050.50 115
15051.66 117
15052.82 130
15053.98 124
15055.13 125
15056.29 129
15057.45 118
15058.61 126
15059.77 141
15060.93 119
15062.09 137
15063.25 151
15064.40 125
15065.56 111
15066.72 92
15067.88 116
15069.04 138
15070.20 143
15071.36 111
15072.52 124
15073.68 117
15074.84 119
15076.00 125
15077.16 123
15078.32 124
15079.48 133
15080.64 113
15081.80 125
15082.96 113
15084.12 150
15085.28 126
15086.44 121
15087.60 118
15088.76 145
15089.92 117
15091.08 158
15092.24 126
15093.40 111
15094.56 125
15095.72 143
15096.88 107
15098.04 115
15099.20 107
15100.36 121
15101.52 112
15102.68 109
15103.84 112
15105.00 143
15106.16 111
15107.32 125
15108.48 132
15109.64 124
15110.80 140
15111.96 143
15113.13 120
15114.29 113
15115.45 131
15116.61 128
15117.77 115
15118.93 112
15120.09 118
15121.25 120
15122.42 125
15123.58 117
15124.74 107
15125.90 119
15127.06 136
15128.22 142
15129.38 119
15130.55 120
15131.71 117
15132.87 136
15134.03 118
15135.19 112
15136.35 137
15137.52 110
15138.68 119
15139.84 107
15141.00 114
15142.16 100
15143.33 102
15144.49 115
15145.65 104
15146.81 134
15147.97 104
15149.14 114
15150.30 134
15151.46 120
15152.62 126
15153.79 118
15154.95 131
15156.11 123
15157.27 122
15158.44 124
15159.60 98
15160.76 112
15161.93 130
15163.09 113
15164.25 96
15165.41 118
15166.58 123
15167.74 121
15168.90 135
15170.07 124
15171.23 122
15172.39 124
15173.56 125
15174.72 119
15175.88 116
15177.05 95
15178.21 103
15179.37 139
15180.54 128
15181.70 117
15182.86 115
15184.03 140
15185.19 168
15186.36 140
15187.52 124
15188.68 119
15189.85 138
15191.01 116
15192.17 126
15193.34 127
15194.50 129
15195.67 132
15196.83 103
15198.00 106
15199.16 98
15200.32 131
15201.49 129
15202.65 109
15203.82 104
15204.98 111
15206.15 121
15207.31 145
15208.48 132
15209.64 112
15210.80 127
15211.97 123
15213.13 121
15214.30 106
15215.46 109
15216.63 118
15217.79 115
15218.96 109
15220.12 105
15221.29 109
15222.45 107
15223.62 115
15224.78 108
15225.95 119
15227.11 123
15228.28 113
15229.45 110
15230.61 108
15231.78 99
15232.94 117
15234.11 115
15235.27 116
15236.44 120
15237.60 109
15238.77 116
15239.94 109
15241.10 104
15242.27 115
15243.43 125
15244.60 129
15245.77 105
15246.93 99
15248.10 113
15249.26 114
15250.43 110
15251.60 122
15252.76 117
15253.93 119
15255.10 112
15256.26 122
15257.43 106
15258.60 126
15259.76 116
15260.93 125
15262.10 116
15263.26 116
15264.43 106
15265.60 126
15266.76 113
15267.93 128
15269.10 121
15270.26 122
15271.43 126
15272.60 137
15273.76 120
15274.93 107
15276.10 109
15277.27 124
15278.43 127
15279.60 129
15280.77 128
15281.94 113
15283.10 125
15284.27 102
15285.44 102
15286.61 106
15287.77 125
15288.94 128
15290.11 118
15291.28 115
15292.44 100
15293.61 113
15294.78 141
15295.95 118
15297.12 113
15298.28 117
15299.45 134
15300.62 110
15301.79 110
15302.96 110
15304.12 126
15305.29 123
15306.46 118
15307.63 128
15308.80 111
15309.97 137
15311.14 150
15312.30 121
15313.47 94
15314.64 112
15315.81 138
15316.98 103
15318.15 105
15319.32 106
15320.49 137
15321.65 125
15322.82 137
15323.99 130
15325.16 117
15326.33 126
15327.50 129
15328.67 110
15329.84 107
15331.01 136
15332.18 148
15333.35 139
15334.52 118
15335.69 133
15336.85 131
15338.02 115
15339.19 118
15340.36 95
15341.53 106
15342.70 138
15343.87 138
15345.04 128
15346.21 110
15347.38 128
15348.55 125
15349.72 132
15350.89 128
15352.06 114
15353.23 113
15354.40 112
15355.57 124
15356.74 136
15357.91 153
15359.08 126
15360.25 122
15361.43 128
15362.60 112
15363.77 116
15364.94 115
15366.11 121
15367.28 137
15368.45 129
15369.62 133
15370.79 118
15371.96 122
15373.13 136
15374.30 112
15375.47 116
15376.65 126
15377.82 111
15378.99 123
15380.16 126
15381.33 123
15382.50 119
15383.67 98
15384.84 116
15386.02 129
15387.19 110
15388.36 117
15389.53 150
15390.70 127
15391.87 103
15393.04 121
15394.22 108
15395.39 129
15396.56 123
15397.73 109
15398.90 124
15400.08 124
15401.25 97
15402.42 110
15403.59 108
15404.76 115
15405.94 137
15407.11 145
15408.28 129
15409.45 114
15410.63 117
15411.80 104
15412.97 112
15414.14 117
15415.31 140
15416.49 136
15417.66 124
15418.83 129
15420.01 122
15421.18 139
15422.35 153
15423.52 117
15424.70 135
15425.87 125
15427.04 127
15428.22 126
15429.39 116
15430.56 139
15431.73 126
15432.91 116
15434.08 118
15435.25 142
15436.43 128
15437.60 116
15438.77 142
15439.95 119
15441.12 119
15442.30 127
15443.47 147
15444.64 131
15445.82 137
15446.99 123
15448.16 125
15449.34 138
15450.51 122
15451.69 121
15452.86 116
15454.03 116
15455.21 125
15456.38 135
15457.56 140
15458.73 130
15459.90 132
15461.08 117
15462.25 121
15463.43 119
15464.60 133
15465.78 149
15466.95 129
15468.12 156
15469.30 126
15470.47 110
15471.65 135
15472.82 145
15474.00 103
15475.17 115
15476.35 129
15477.52 115
15478.70 124
15479.87 131
15481.05 150
15482.22 127
15483.40 133
15484.57 143
15485.75 123
15486.92 115
15488.10 122
15489.27 113
15490.45 124
15491.62 136
15492.80 119
15493.98 111
15495.15 126
15496.33 116
15497.50 117
15498.68 114
15499.85 120
15501.03 121
15502.21 123
15503.38 134
15504.56 124
15505.73 132
15506.91 121
15508.09 111
15509.26 101
15510.44 118
15511.61 126
15512.79 131
15513.97 117
15515.14 97
15516.32 105
15517.50 117
15518.67 133
15519.85 115
15521.02 112
15522.20 129
15523.38 143
15524.55 119
15525.73 109
15526.91 101
15528.09 131
15529.26 133
15530.44 118
15531.62 95
15532.79 119
15533.97 112
15535.15 114
15536.32 109
15537.50 110
15538.68 137
15539.86 139
15541.03 121
15542.21 93
15543.39 128
15544.57 156
15545.74 145
15546.92 135
15548.10 139
15549.28 126
15550.45 135
15551.63 119
15552.81 109
15553.99 115
15555.16 102
15556.34 138
15557.52 123
15558.70 119
15559.88 136
15561.05 137
15562.23 123
15563.41 101
15564.59 119
15565.77 128
15566.95 118
15568.12 129
15569.30 114
15570.48 118
15571.66 129
15572.84 119
15574.02 127
15575.19 139
15576.37 115
15577.55 116
15578.73 129
15579.91 115
15581.09 117
15582.27 129
15583.45 146
15584.62 136
15585.80 120
15586.98 128
15588.16 121
15589.34 119
15590.52 126
15591.70 116
15592.88 118
15594.06 119
15595.24 130
15596.42 131
15597.60 120
15598.78 123
15599.96 133
15601.14 124
15602.31 128
15603.49 137
15604.67 118
15605.85 120
15607.03 132
15608.21 135
15609.39 105
15610.57 122
15611.75 131
15612.93 146
15614.11 131
15615.29 136
15616.47 127
15617.65 134
15618.83 144
15620.01 140
15621.19 122
15622.38 131
15623.56 130
15624.74 147
15625.92 140
15627.10 129
15628.28 143
15629.46 136
15630.64 113
15631.82 142
15633.00 144
15634.18 134
15635.36 135
15636.54 146
15637.72 146
15638.91 120
15640.09 150
15641.27 138
15642.45 126
15643.63 150
15644.81 138
15645.99 123
15647.17 133
15648.36 121
15649.54 157
15650.72 139
15651.90 117
15653.08 119
15654.26 107
15655.44 151
15656.63 139
15657.81 120
15658.99 132
15660.17 123
15661.35 164
15662.54 167
15663.72 126
15664.90 129
15666.08 154
15667.26 175
15668.45 148
15669.63 132
15670.81 121
15671.99 133
15673.17 133
15674.36 149
15675.54 136
15676.72 120
15677.90 173
15679.09 144
15680.27 173
15681.45 143
15682.63 153
15683.82 145
15685.00 148
15686.18 144
15687.37 150
15688.55 183
15689.73 157
15690.91 163
15692.10 150
15693.28 159
15694.46 154
15695.65 167
15696.83 158
15698.01 175
15699.20 154
15700.38 152
15701.56 180
15702.75 167
15703.93 169
15705.11 174
15706.30 175
15707.48 169
15708.66 163
15709.85 163
15711.03 182
15712.22 174
15713.40 191
15714.58 184
15715.77 186
15716.95 176
15718.14 186
15719.32 191
15720.50 202
15721.69 185
15722.87 181
15724.06 174
15725.24 178
15726.43 186
15727.61 158
15728.79 169
15729.98 154
15731.16 162
15732.35 170
15733.53 177
15734.72 190
15735.90 166
15737.09 178
15738.27 163
15739.46 174
15740.64 163
15741.83 165
15743.01 156
15744.20 153
15745.38 158
15746.57 166
15747.75 164
15748.94 163
15750.12 170
15751.31 170
15752.49 157
15753.68 179
15754.86 176
15756.05 155
15757.23 174
15758.42 186
15759.60 196
15760.79 166
15761.98 179
15763.16 150
15764.35 160
15765.53 141
15766.72 165
15767.90 184
15769.09 155
15770.28 170
15771.46 154
15772.65 156
15773.83 138
15775.02 165
15776.21 167
15777.39 168
15778.58 180
15779.77 160
15780.95 151
15782.14 153
15783.33 159
15784.51 174
15785.70 170
15786.89 144
15788.07 158
15789.26 164
15790.45 144
15791.63 153
15792.82 181
15794.01 163
15795.19 159
15796.38 186
15797.57 168
15798.75 124
15799.94 144
15801.13 154
15802.32 168
15803.50 141
15804.69 131
15805.88 160
15807.06 166
15808.25 141
15809.44 129
15810.63 133
15811.81 140
15813.00 147
15814.19 161
15815.38 152
15816.57 133
15817.75 147
15818.94 127
15820.13 135
15821.32 124
15822.50 157
15823.69 164
15824.88 165
15826.07 140
15827.26 140
15828.44 149
15829.63 145
15830.82 140
15832.01 128
15833.20 150
15834.39 154
15835.57 153
15836.76 168
15837.95 155
15839.14 130
15840.33 138
15841.52 149
15842.71 160
15843.90 136
15845.08 135
15846.27 123
15847.46 124
15848.65 133
15849.84 137
15851.03 142
15852.22 167
15853.41 154
15854.60 145
15855.79 146
15856.97 135
15858.16 129
15859.35 144
15860.54 156
15861.73 137
15862.92 143
15864.11 144
15865.30 123
15866.49 147
15867.68 152
15868.87 152
15870.06 169
15871.25 139
15872.44 148
15873.63 144
15874.82 141
15876.01 152
15877.20 133
15878.39 161
15879.58 133
15880.77 170
15881.96 148
15883.15 145
15884.34 139
15885.53 135
15886.72 157
15887.91 131
15889.10 132
15890.29 137
15891.48 172
15892.67 154
15893.86 112
15895.05 142
15896.24 160
15897.44 155
15898.63 170
15899.82 155
15901.01 136
15902.20 145
15903.39 164
15904.58 136
15905.77 146
15906.96 141
15908.15 133
15909.35 147
15910.54 140
15911.73 152
15912.92 165
15914.11 172
15915.30 154
15916.49 171
15917.69 137
15918.88 148
15920.07 132
15921.26 140
15922.45 150
15923.64 127
15924.84 153
15926.03 134
15927.22 156
15928.41 124
15929.60 151
15930.80 140
15931.99 165
15933.18 128
15934.37 140
15935.56 141
15936.76 131
15937.95 133
15939.14 125
15940.33 156
15941.53 157
15942.72 154
15943.91 134
15945.10 120
15946.30 126
15947.49 143
15948.68 145
15949.87 150
15951.07 136
15952.26 133
15953.45 148
15954.65 142
15955.84 130
15957.03 136
15958.22 154
15959.42 126
15960.61 118
15961.80 117
15963.00 116
15964.19 124
15965.38 131
15966.58 134
15967.77 119
15968.96 131
15970.16 117
15971.35 144
15972.54 138
15973.74 118
15974.93 113
15976.13 114
15977.32 124
15978.51 133
15979.71 135
15980.90 148
15982.09 122
15983.29 116
15984.48 137
15985.68 118
15986.87 131
15988.06 141
15989.26 131
15990.45 143
15991.65 133
15992.84 143
15994.04 107
15995.23 136
15996.43 115
15997.62 145
15998.81 133
16000.01 120
16001.20 135
16002.40 128
16003.59 145
16004.79 122
16005.98 136
16007.18 148
16008.37 121
16009.57 127
16010.76 135
16011.96 117
16013.15 114
16014.35 116
16015.54 129
16016.74 126
16017.93 117
16019.13 100
16020.32 115
16021.52 118
16022.72 121
16023.91 144
16025.11 128
16026.30 129
16027.50 117
16028.69 130
16029.89 132
16031.08 125
16032.28 124
16033.48 86
16034.67 115
16035.87 97
16037.06 143
16038.26 122
16039.46 109
16040.65 97
16041.85 114
16043.05 138
16044.24 108
16045.44 104
16046.63 103
16047.83 121
16049.03 122
16050.22 122
16051.42 113
16052.62 115
16053.81 115
16055.01 131
16056.21 93
16057.40 97
16058.60 112
16059.80 133
16060.99 114
16062.19 112
16063.39 111
16064.58 115
16065.78 116
16066.98 112
16068.18 110
16069.37 111
16070.57 128
16071.77 126
16072.97 124
16074.16 142
16075.36 114
16076.56 117
16077.76 114
16078.95 119
16080.15 139
16081.35 124
16082.55 119
16083.74 118
16084.94 130
16086.14 107
16087.34 118
16088.53 103
16089.73 116
16090.93 118
16092.13 119
16093.33 106
16094.53 133
16095.72 98
16096.92 110
16098.12 122
16099.32 130
16100.52 130
16101.72 105
16102.91 103
16104.11 125
16105.31 145
16106.51 128
16107.71 113
16108.91 129
16110.11 127
16111.30 112
16112.50 112
16113.70 122
16114.90 115
16116.10 123
16117.30 108
16118.50 112
16119.70 136
16120.90 119
16122.10 106
16123.29 129
16124.49 135
16125.69 109
16126.89 123
16128.09 106
16129.29 118
16130.49 124
16131.69 116
16132.89 107
16134.09 134
16135.29 103
16136.49 102
16137.69 112
16138.89 136
16140.09 143
16141.29 143
16142.49 124
16143.69 116
16144.89 126
16146.09 129
16147.29 122
16148.49 120
16149.69 107
16150.89 98
16152.09 109
16153.29 114
16154.49 103
16155.69 108
16156.89 122
16158.09 95
16159.29 146
16160.49 128
16161.69 87
16162.89 135
16164.09 121
16165.30 121
16166.50 108
16167.70 117
16168.90 113
16170.10 121
16171.30 117
16172.50 121
16173.70 102
16174.90 111
16176.10 117
16177.31 101
16178.51 113
16179.71 116
16180.91 112
16182.11 106
16183.31 111
16184.51 116
16185.72 104
16186.92 100
16188.12 113
16189.32 108
16190.52 136
16191.72 107
16192.93 108
16194.13 126
16195.33 116
16196.53 116
16197.73 99
16198.94 111
16200.14 117
16201.34 93
16202.54 109
16203.74 126
16204.95 133
16206.15 126
16207.35 134
16208.55 129
16209.76 131
16210.96 111
16212.16 133
16213.36 129
16214.57 109
16215.77 85
16216.97 114
16218.17 104
16219.38 107
16220.58 125
16221.78 145
16222.99 140
16224.19 123
16225.39 130
16226.59 127
16227.80 132
16229.00 131
16230.20 124
16231.41 130
16232.61 140
16233.81 130
16235.02 133
16236.22 121
16237.42 95
16238.63 104
16239.83 129
16241.04 125
16242.24 137
16243.44 116
16244.65 113
16245.85 124
16247.05 124
16248.26 129
16249.46 146
16250.67 133
16251.87 112
16253.07 114
16254.28 120
16255.48 139
16256.69 120
16257.89 139
16259.09 130
16260.30 124
16261.50 121
16262.71 135
16263.91 140
16265.12 115
16266.32 138
16267.53 142
16268.73 126
16269.94 121
16271.14 156
16272.34 131
16273.55 140
16274.75 128
16275.96 128
16277.16 123
16278.37 134
16279.57 128
16280.78 139
16281.98 161
16283.19 127
16284.39 122
16285.60 130
16286.81 111
16288.01 117
16289.22 127
16290.42 117
16291.63 140
16292.83 118
16294.04 127
16295.24 153
16296.45 144
16297.66 135
16298.86 123
16300.07 131
16301.27 114
16302.48 142
16303.68 127
16304.89 132
16306.10 110
16307.30 121
16308.51 130
16309.71 138
16310.92 128
16312.13 129
16313.33 120
16314.54 122
16315.75 117
16316.95 123
16318.16 135
16319.37 104
16320.57 129
16321.78 122
16322.99 124
16324.19 124
16325.40 118
16326.61 153
16327.81 116
16329.02 104
16330.23 130
16331.43 141
16332.64 124
16333.85 108
16335.05 107
16336.26 107
16337.47 115
16338.68 122
16339.88 118
16341.09 104
16342.30 100
16343.51 123
16344.71 97
16345.92 121
16347.13 122
16348.34 130
16349.54 124
16350.75 108
16351.96 110
16353.17 116
16354.37 101
16355.58 109
16356.79 139
16358.00 127
16359.21 116
16360.41 113
16361.62 119
16362.83 109
16364.04 106
16365.25 131
16366.45 127
16367.66 103
16368.87 115
16370.08 123
16371.29 136
16372.50 136
16373.71 113
16374.91 119
16376.12 92
16377.33 120
16378.54 96
16379.75 115
16380.96 93
16382.17 116
16383.38 104
16384.58 111
16385.79 120
16387.00 105
16388.21 108
16389.42 118
16390.63 137
16391.84 100
16393.05 110
16394.26 110
16395.47 149
16396.68 122
16397.89 141
16399.09 128
16400.30 110
16401.51 123
16402.72 108
16403.93 116
16405.14 129
16406.35 93
16407.56 123
16408.77 113
16409.98 118
16411.19 123
16412.40 116
16413.61 124
16414.82 99
16416.03 106
16417.24 110
16418.45 129
16419.66 136
16420.87 142
16422.08 101
16423.29 116
16424.50 103
16425.71 95
16426.92 116
16428.14 129
16429.35 144
16430.56 104
16431.77 108
16432.98 125
16434.19 109
16435.40 108
16436.61 123
16437.82 98
16439.03 114
16440.24 123
16441.45 122
16442.67 115
16443.88 105
16445.09 113
16446.30 139
16447.51 133
16448.72 107
16449.93 98
16451.14 122
16452.36 102
16453.57 111
16454.78 120
16455.99 111
16457.20 112
16458.41 96
16459.63 134
16460.84 111
16462.05 111
16463.26 115
16464.47 120
16465.68 133
16466.90 106
16468.11 129
16469.32 99
16470.53 101
16471.74 112
16472.96 108
16474.17 114
16475.38 124
16476.59 119
16477.81 124
16479.02 115
16480.23 88
16481.44 96
16482.66 109
16483.87 125
16485.08 107
16486.29 107
16487.51 108
16488.72 120
16489.93 109
16491.15 101
16492.36 93
16493.57 129
16494.78 98
16496.00 125
16497.21 109
16498.42 131
16499.64 106
16500.85 144
16502.06 131
16503.28 108
16504.49 119
16505.70 108
16506.92 121
16508.13 110
16509.34 118
16510.56 117
16511.77 112
16512.98 113
16514.20 114
16515.41 120
16516.63 113
16517.84 102
16519.05 104
16520.27 109
16521.48 116
16522.70 125
16523.91 114
16525.12 125
16526.34 101
16527.55 119
16528.77 120
16529.98 135
16531.20 97
16532.41 117
16533.62 118
16534.84 109
16536.05 113
16537.27 112
16538.48 121
16539.70 108
16540.91 100
16542.13 90
16543.34 90
16544.56 107
16545.77 111
16546.99 99
16548.20 103
16549.42 113
16550.63 127
16551.85 109
16553.06 91
16554.28 76
16555.49 119
16556.71 137
16557.92 100
16559.14 102
16560.35 109
16561.57 108
16562.78 130
16564.00 105
16565.21 83
16566.43 107
16567.65 111
16568.86 118
16570.08 103
16571.29 107
16572.51 94
16573.73 122
16574.94 123
16576.16 107
16577.37 96
16578.59 96
16579.81 108
16581.02 108
16582.24 125
16583.45 99
16584.67 100
16585.89 101
16587.10 112
16588.32 104
16589.54 105
16590.75 111
16591.97 110
16593.19 141
16594.40 104
16595.62 75
16596.84 93
16598.05 115
16599.27 93
16600.49 96
16601.70 128
16602.92 131
16604.14 103
16605.35 107
16606.57 106
16607.79 121
16609.01 101
16610.22 104
16611.44 83
16612.66 85
16613.88 97
16615.09 128
16616.31 116
16617.53 103
16618.75 119
16619.96 111
16621.18 118
16622.40 102
16623.62 105
16624.83 120
16626.05 100
16627.27 98
16628.49 109
16629.71 127
16630.92 107
16632.14 101
16633.36 141
16634.58 112
16635.80 121
16637.01 116
16638.23 107
16639.45 96
16640.67 88
16641.89 109
16643.11 133
16644.32 119
16645.54 96
16646.76 97
16647.98 102
16649.20 114
16650.42 102
16651.64 109
16652.86 104
16654.07 114
16655.29 115
16656.51 136
16657.73 142
16658.95 101
16660.17 106
16661.39 105
16662.61 107
16663.83 103
16665.05 111
16666.27 117
16667.48 100
16668.70 98
16669.92 99
16671.14 99
16672.36 83
16673.58 108
16674.80 112
16676.02 122
16677.24 94
16678.46 120
16679.68 102
16680.90 99
16682.12 107
16683.34 106
16684.56 112
16685.78 96
16687.00 110
16688.22 109
16689.44 121
16690.66 109
16691.88 96
16693.10 95
16694.32 114
16695.54 88
16696.76 115
16697.98 93
16699.20 95
16700.42 99
16701.64 121
16702.87 99
16704.09 131
16705.31 90
16706.53 125
16707.75 106
16708.97 101
16710.19 106
16711.41 122
16712.63 115
16713.85 90
16715.07 130
16716.30 104
16717.52 112
16718.74 111
16719.96 109
16721.18 116
16722.40 113
16723.62 103
16724.85 113
16726.07 119
16727.29 113
16728.51 99
16729.73 88
16730.95 105
16732.17 104
16733.40 107
16734.62 118
16735.84 90
16737.06 97
16738.28 103
16739.51 120
16740.73 118
16741.95 101
16743.17 111
16744.39 104
16745.62 100
16746.84 115
16748.06 116
16749.28 120
16750.51 110
16751.73 119
16752.95 110
16754.17 88
16755.40 109
16756.62 117
16757.84 105
16759.06 97
16760.29 100
16761.51 110
16762.73 88
16763.96 97
16765.18 122
16766.40 96
16767.62 105
16768.85 92
16770.07 99
16771.29 94
16772.52 95
16773.74 104
16774.96 111
16776.19 101
16777.41 111
16778.63 108
16779.86 107
16781.08 86
16782.30 97
16783.53 94
16784.75 105
16785.97 96
16787.20 114
16788.42 110
16789.65 112
16790.87 110
16792.09 97
16793.32 98
16794.54 110
16795.77 86
16796.99 124
16798.21 124
16799.44 88
16800.66 106
16801.89 114
16803.11 120
16804.34 110
16805.56 106
16806.78 111
16808.01 87
16809.23 92
16810.46 112
16811.68 114
16812.91 104
16814.13 98
16815.36 97
16816.58 103
16817.81 97
16819.03 114
16820.26 142
16821.48 126
16822.71 94
16823.93 108
16825.16 113
16826.38 111
16827.61 110
16828.83 84
16830.06 100
16831.28 114
16832.51 113
16833.73 123
16834.96 104
16836.19 99
16837.41 94
16838.64 96
16839.86 108
16841.09 119
16842.31 124
16843.54 111
16844.76 102
16845.99 98
16847.22 132
16848.44 105
16849.67 99
16850.89 105
16852.12 134
16853.35 121
16854.57 90
16855.80 104
16857.03 119
16858.25 97
16859.48 93
16860.71 101
16861.93 96
16863.16 116
16864.38 127
16865.61 113
16866.84 107
16868.06 98
16869.29 113
16870.52 119
16871.74 111
16872.97 97
16874.20 99
16875.43 118
16876.65 127
16877.88 130
16879.11 139
16880.33 121
16881.56 129
16882.79 105
16884.02 102
16885.24 104
16886.47 118
16887.70 115
16888.93 128
16890.15 124
16891.38 113
16892.61 116
16893.84 98
16895.06 92
16896.29 114
16897.52 123
16898.75 115
16899.97 98
16901.20 100
16902.43 113
16903.66 124
16904.89 107
16906.11 137
16907.34 103
16908.57 100
16909.80 110
16911.03 89
16912.26 110
16913.48 97
16914.71 99
16915.94 119
16917.17 97
16918.40 92
16919.63 97
16920.85 99
16922.08 105
16923.31 96
16924.54 111
16925.77 96
16927.00 104
16928.23 118
16929.46 114
16930.69 130
16931.91 110
16933.14 85
16934.37 117
16935.60 114
16936.83 114
16938.06 102
16939.29 96
16940.52 128
16941.75 98
16942.98 120
16944.21 110
16945.44 107
16946.67 107
16947.90 124
16949.13 132
16950.35 114
16951.58 112
16952.81 120
16954.04 110
16955.27 98
16956.50 92
16957.73 99
16958.96 122
16960.19 99
16961.42 103
16962.65 108
16963.88 109
16965.11 92
16966.34 116
16967.58 108
16968.81 109
16970.04 112
16971.27 110
16972.50 100
16973.73 86
16974.96 96
16976.19 87
16977.42 94
16978.65 137
16979.88 113
16981.11 91
16982.34 93
16983.57 96
16984.80 118
16986.04 116
16987.27 97
16988.50 96
16989.73 94
16990.96 91
16992.19 106
16993.42 99
16994.65 105
16995.88 98
16997.12 102
16998.35 121
16999.58 86
17000.81 92
17002.04 117
17003.27 95
17004.51 82
17005.74 80
17006.97 99
17008.20 112
17009.43 97
17010.66 108
17011.90 108
17013.13 98
17014.36 84
17015.59 90
17016.82 114
17018.06 97
17019.29 103
17020.52 97
17021.75 105
17022.99 96
17024.22 114
17025.45 113
17026.68 104
17027.92 113
17029.15 88
17030.38 113
17031.61 108
17032.85 101
17034.08 99
17035.31 103
17036.54 103
17037.78 93
17039.01 110
17040.24 117
17041.48 107
17042.71 79
17043.94 87
17045.18 82
17046.41 87
17047.64 101
17048.88 110
17050.11 107
17051.34 94
17052.58 103
17053.81 110
17055.04 97
17056.28 86
17057.51 95
17058.74 106
17059.98 99
17061.21 88
17062.44 105
17063.68 99
17064.91 88
17066.15 102
17067.38 103
17068.61 80
17069.85 112
17071.08 100
17072.32 113
17073.55 92
17074.78 99
17076.02 94
17077.25 104
17078.49 94
17079.72 82
17080.96 122
17082.19 108
17083.42 101
17084.66 86
17085.89 110
17087.13 95
17088.36 99
17089.60 120
17090.83 91
17092.07 110
17093.30 128
17094.54 93
17095.77 99
17097.01 91
17098.24 110
17099.48 118
17100.71 115
17101.95 84
17103.18 88
17104.42 110
17105.65 120
17106.89 91
17108.12 79
17109.36 98
17110.60 123
17111.83 92
17113.07 102
17114.30 83
17115.54 113
17116.77 115
17118.01 119
17119.25 83
17120.48 105
17121.72 104
17122.95 146
17124.19 99
17125.43 92
17126.66 108
17127.90 126
17129.13 105
17130.37 79
17131.61 83
17132.84 94
17134.08 100
17135.32 105
17136.55 109
17137.79 104
17139.02 106
17140.26 110
17141.50 110
17142.73 98
17143.97 82
17145.21 100
17146.44 117
17147.68 103
17148.92 89
17150.16 104
17151.39 97
17152.63 86
17153.87 85
17155.10 70
17156.34 103
17157.58 98
17158.82 107
17160.05 87
17161.29 93
17162.53 93
17163.76 114
17165.00 97
17166.24 81
17167.48 81
17168.72 103
17169.95 97
17171.19 72
17172.43 80
17173.67 92
17174.90 92
17176.14 95
17177.38 86
17178.62 76
17179.86 65
17181.09 89
17182.33 108
17183.57 97
17184.81 85
17186.05 110
17187.28 112
17188.52 87
17189.76 77
17191.00 78
17192.24 105
17193.48 81
17194.72 80
17195.95 82
17197.19 99
17198.43 111
17199.67 100
17200.91 101
17202.15 76
17203.39 77
17204.63 96
17205.86 96
17207.10 128
17208.34 86
17209.58 93
17210.82 103
17212.06 93
17213.30 84
17214.54 97
17215.78 102
17217.02 90
17218.26 92
17219.50 79
17220.74 99
17221.97 91
17223.21 73
17224.45 92
17225.69 98
17226.93 111
17228.17 94
17229.41 91
17230.65 93
17231.89 104
17233.13 102
17234.37 84
17235.61 87
17236.85 75
17238.09 84
17239.33 97
17240.57 87
17241.81 74
17243.05 76
17244.29 101
17245.53 93
17246.77 101
17248.02 97
17249.26 84
17250.50 97
17251.74 91
17252.98 85
17254.22 83
17255.46 85
17256.70 84
17257.94 87
17259.18 109
17260.42 95
17261.66 86
17262.90 92
17264.15 86
17265.39 90
17266.63 94
17267.87 89
17269.11 96
17270.35 96
17271.59 99
17272.83 106
17274.08 91
17275.32 87
17276.56 89
17277.80 88
17279.04 78
17280.28 84
17281.52 108
17282.77 86
17284.01 94
17285.25 84
17286.49 89
17287.73 104
17288.98 95
17290.22 90
17291.46 102
17292.70 94
17293.94 98
17295.19 84
17296.43 85
17297.67 89
17298.91 80
17300.16 90
17301.40 93
17302.64 99
17303.88 82
17305.13 81
17306.37 88
17307.61 84
17308.85 79
17310.10 101
17311.34 109
17312.58 85
17313.82 89
17315.07 83
17316.31 106
17317.55 92
17318.80 87
17320.04 89
17321.28 98
17322.53 106
17323.77 81
17325.01 89
17326.26 78
17327.50 94
17328.74 85
17329.99 100
17331.23 74
17332.47 88
17333.72 79
17334.96 86
17336.20 93
17337.45 91
17338.69 84
17339.93 98
17341.18 87
17342.42 89
17343.67 77
17344.91 98
17346.15 106
17347.40 92
17348.64 79
17349.89 86
17351.13 97
17352.37 95
17353.62 94
17354.86 77
17356.11 60
17357.35 79
17358.60 96
17359.84 96
17361.09 89
17362.33 110
17363.57 106
17364.82 100
17366.06 87
17367.31 85
17368.55 106
17369.80 118
17371.04 103
17372.29 100
17373.53 96
17374.78 99
17376.02 95
17377.27 114
17378.51 87
17379.76 74
17381.00 95
17382.25 100
17383.50 125
17384.74 100
17385.99 87
17387.23 89
17388.48 100
17389.72 100
17390.97 81
17392.21 89
17393.46 87
17394.71 99
17395.95 93
17397.20 84
17398.44 92
17399.69 82
17400.93 89
17402.18 104
17403.43 89
17404.67 79
17405.92 86
17407.17 104
17408.41 75
17409.66 86
17410.90 82
17412.15 78
17413.40 98
17414.64 82
17415.89 75
17417.14 101
17418.38 104
17419.63 88
17420.88 79
17422.12 95
17423.37 92
17424.62 98
17425.86 84
17427.11 95
17428.36 98
17429.60 89
17430.85 95
17432.10 81
17433.35 88
17434.59 92
17435.84 81
17437.09 85
17438.33 96
17439.58 98
17440.83 116
17442.08 108
17443.32 87
17444.57 91
17445.82 102
17447.07 107
17448.32 79
17449.56 93
17450.81 83
17452.06 107
17453.31 98
17454.55 83
17455.80 98
17457.05 94
17458.30 106
17459.55 92
17460.79 108
17462.04 91
17463.29 77
17464.54 98
17465.79 113
17467.04 92
17468.28 99
17469.53 97
17470.78 103
17472.03 81
17473.28 80
17474.53 97
17475.78 97
17477.02 106
17478.27 104
17479.52 89
17480.77 105
17482.02 86
17483.27 92
17484.52 93
17485.77 94
17487.02 90
17488.26 88
17489.51 105
17490.76 99
17492.01 120
17493.26 108
17494.51 84
17495.76 91
17497.01 107
17498.26 80
17499.51 82
17500.76 99
17502.01 89
17503.26 77
17504.51 88
17505.76 84
17507.01 74
17508.26 78
17509.51 87
17510.76 89
17512.01 97
17513.26 97
17514.51 81
17515.76 91
17517.01 67
17518.26 94
17519.51 90
17520.76 83
17522.01 79
17523.26 80
17524.51 86
17525.76 79
17527.01 82
17528.26 70
17529.51 83
17530.76 90
17532.01 82
17533.26 75
17534.51 78
17535.76 99
17537.01 100
17538.27 77
17539.52 93
17540.77 97
17542.02 94
17543.27 109
17544.52 107
17545.77 83
17547.02 87
17548.27 85
17549.53 94
17550.78 94
17552.03 92
17553.28 97
17554.53 94
17555.78 97
17557.03 82
17558.29 82
17559.54 105
17560.79 87
17562.04 88
17563.29 87
17564.54 97
17565.80 107
17567.05 99
17568.30 76
17569.55 88
17570.80 93
17572.06 75
17573.31 79
17574.56 89
17575.81 93
17577.07 71
17578.32 93
17579.57 104
17580.82 91
17582.08 76
17583.33 98
17584.58 88
17585.83 84
17587.09 109
17588.34 99
17589.59 91
17590.84 74
17592.10 80
17593.35 83
17594.60 87
17595.86 90
17597.11 84
17598.36 98
17599.61 95
17600.87 101
17602.12 80
17603.37 72
17604.63 90
17605.88 93
17607.13 102
17608.39 74
17609.64 82
17610.89 89
17612.15 94
17613.40 105
17614.66 68
17615.91 84
17617.16 76
17618.42 87
17619.67 79
17620.92 82
17622.18 93
17623.43 104
17624.69 102
17625.94 80
17627.19 77
17628.45 99
17629.70 90
17630.96 87
17632.21 86
17633.47 88
17634.72 101
17635.97 84
17637.23 80
17638.48 83
17639.74 80
17640.99 94
17642.25 96
17643.50 93
17644.76 89
17646.01 89
17647.27 93
17648.52 69
17649.78 81
17651.03 98
17652.28 76
17653.54 80
17654.80 84
17656.05 65
17657.31 79
17658.56 70
17659.82 81
17661.07 99
17662.33 89
17663.58 77
17664.84 96
17666.09 116
17667.35 76
17668.60 74
17669.86 94
17671.11 106
17672.37 82
17673.63 70
17674.88 74
17676.14 87
17677.39 84
17678.65 86
17679.91 96
17681.16 83
17682.42 85
17683.67 83
17684.93 78
17686.19 80
17687.44 75
17688.70 91
17689.95 93
17691.21 80
17692.47 86
17693.72 74
17694.98 85
17696.24 66
17697.49 78
17698.75 86
17700.01 77
17701.26 79
17702.52 80
17703.78 93
17705.03 76
17706.29 82
17707.55 97
17708.81 80
17710.06 88
17711.32 72
17712.58 76
17713.83 90
17715.09 83
17716.35 85
17717.61 74
17718.86 81
17720.12 69
17721.38 87
17722.63 101
17723.89 101
17725.15 82
17726.41 73
17727.67 85
17728.92 71
17730.18 93
17731.44 79
17732.70 82
17733.95 89
17735.21 79
17736.47 91
17737.73 78
17738.99 82
17740.24 86
17741.50 107
17742.76 83
17744.02 68
17745.28 96
17746.54 55
17747.79 80
17749.05 84
17750.31 87
17751.57 81
17752.83 73
17754.09 83
17755.35 99
17756.60 81
17757.86 76
17759.12 75
17760.38 72
17761.64 97
17762.90 95
17764.16 99
17765.42 72
17766.67 80
17767.93 87
17769.19 96
17770.45 78
17771.71 57
17772.97 77
17774.23 105
17775.49 92
17776.75 96
17778.01 101
17779.27 82
17780.53 83
17781.79 71
17783.05 66
17784.31 83
17785.57 84
17786.83 89
17788.09 75
17789.35 87
17790.61 81
17791.87 88
17793.13 90
17794.39 83
17795.65 73
17796.91 76
17798.17 78
17799.43 81
17800.69 72
17801.95 76
17803.21 99
17804.47 96
17805.73 103
17806.99 81
17808.25 85
17809.51 67
17810.77 80
17812.03 87
17813.29 93
17814.55 77
17815.81 83
17817.07 81
17818.33 70
17819.60 85
17820.86 88
17822.12 90
17823.38 89
17824.64 105
17825.90 83
17827.16 85
17828.42 89
17829.68 87
17830.95 103
17832.21 78
17833.47 72
17834.73 76
17835.99 85
17837.25 79
17838.51 98
17839.78 103
17841.04 77
17842.30 91
17843.56 97
17844.82 86
17846.08 83
17847.35 78
17848.61 96
17849.87 101
17851.13 94
17852.39 80
17853.66 94
17854.92 87
17856.18 88
17857.44 83
17858.71 74
17859.97 90
17861.23 104
17862.49 80
17863.76 72
17865.02 90
17866.28 105
17867.54 143
17868.81 91
17870.07 69
17871.33 91
17872.59 89
17873.86 75
17875.12 73
17876.38 87
17877.65 103
17878.91 102
17880.17 73
17881.44 81
17882.70 98
17883.96 93
17885.22 85
17886.49 82
17887.75 82
17889.01 104
17890.28 89
17891.54 71
17892.81 64
17894.07 82
17895.33 71
17896.60 76
17897.86 66
17899.12 69
17900.39 80
17901.65 83
17902.92 72
17904.18 66
17905.44 74
17906.71 87
17907.97 89
17909.24 77
17910.50 90
17911.76 73
17913.03 85
17914.29 100
17915.56 85
17916.82 68
17918.09 89
17919.35 88
17920.61 90
17921.88 66
17923.14 77
17924.41 80
17925.67 88
17926.94 81
17928.20 81
17929.47 81
17930.73 73
17932.00 72
17933.26 66
17934.53 67
17935.79 81
17937.06 85
17938.32 88
17939.59 69
17940.85 95
17942.12 98
17943.38 76
17944.65 85
17945.91 74
17947.18 83
17948.44 87
17949.71 100
17950.98 79
17952.24 89
17953.51 104
17954.77 90
17956.04 93
17957.30 62
17958.57 77
17959.84 96
17961.10 88
17962.37 92
17963.63 80
17964.90 77
17966.17 84
17967.43 90
17968.70 91
17969.96 79
17971.23 71
17972.50 74
17973.76 89
17975.03 68
17976.30 80
17977.56 83
17978.83 91
17980.10 79
17981.36 76
17982.63 80
17983.90 73
17985.16 77
17986.43 99
17987.70 75
17988.96 77
17990.23 73
17991.50 76
17992.76 88
17994.03 78
17995.30 90
17996.57 84
17997.83 112
17999.10 89
18000.37 72
18001.64 83
18002.90 83
18004.17 85
18005.44 87
18006.71 90
18007.97 85
18009.24 82
18010.51 99
18011.78 80
18013.04 74
18014.31 92
18015.58 83
18016.85 96
18018.12 86
18019.38 101
18020.65 95
18021.92 84
18023.19 90
18024.46 83
18025.72 79
18026.99 71
18028.26 90
18029.53 80
18030.80 88
18032.07 73
18033.33 95
18034.60 90
18035.87 93
18037.14 78
18038.41 93
18039.68 110
18040.95 95
18042.22 99
18043.48 82
18044.75 102
18046.02 73
18047.29 67
18048.56 78
18049.83 85
18051.10 80
18052.37 99
18053.64 77
18054.91 95
18056.17 101
18057.44 76
18058.71 90
18059.98 79
18061.25 65
18062.52 85
18063.79 74
18065.06 102
18066.33 97
18067.60 78
18068.87 69
18070.14 83
18071.41 89
18072.68 89
18073.95 75
18075.22 81
18076.49 84
18077.76 77
18079.03 79
18080.30 81
18081.57 80
18082.84 101
18084.11 71
18085.38 87
18086.65 78
18087.92 79
18089.19 75
18090.46 69
18091.73 62
18093.00 64
18094.27 97
18095.55 78
18096.82 83
18098.09 83
18099.36 77
18100.63 118
18101.90 111
18103.17 68
18104.44 77
18105.71 81
18106.98 82
18108.25 79
18109.53 75
18110.80 100
18112.07 83
18113.34 96
18114.61 88
18115.88 75
18117.15 75
18118.43 84
18119.70 81
18120.97 73
18122.24 84
18123.51 87
18124.78 88
18126.05 83
18127.33 65
18128.60 74
18129.87 77
18131.14 80
18132.41 90
18133.69 72
18134.96 72
18136.23 80
18137.50 93
18138.77 91
18140.05 76
18141.32 70
18142.59 90
18143.86 89
18145.14 83
18146.41 77
18147.68 88
18148.95 81
18150.23 96
18151.50 81
18152.77 79
18154.04 91
18155.32 111
18156.59 85
18157.86 70
18159.14 80
18160.41 81
18161.68 95
18162.96 72
18164.23 83
18165.50 62
18166.77 81
18168.05 93
18169.32 79
18170.59 77
18171.87 69
18173.14 68
18174.41 82
18175.69 88
18176.96 77
18178.24 75
18179.51 81
18180.78 117
18182.06 85
18183.33 68
18184.60 77
18185.88 86
18187.15 79
18188.43 81
18189.70 81
18190.97 69
18192.25 84
18193.52 76
18194.80 91
18196.07 74
18197.34 70
18198.62 71
18199.89 71
18201.17 71
18202.44 80
18203.72 70
18204.99 102
18206.27 66
18207.54 67
18208.82 81
18210.09 84
18211.36 76
18212.64 70
18213.91 69
18215.19 85
18216.46 53
18217.74 70
18219.01 85
18220.29 91
18221.56 78
18222.84 70
18224.11 79
18225.39 74
18226.67 69
18227.94 73
18229.22 88
18230.49 93
18231.77 62
18233.04 65
18234.32 77
18235.59 84
18236.87 72
18238.14 74
18239.42 61
18240.70 81
18241.97 77
18243.25 82
18244.52 71
18245.80 69
18247.08 87
18248.35 92
18249.63 73
18250.90 78
18252.18 93
18253.46 78
18254.73 101
18256.01 68
18257.29 77
18258.56 67
18259.84 83
18261.11 79
18262.39 74
18263.67 51
18264.94 70
18266.22 90
18267.50 70
18268.77 66
18270.05 63
18271.33 79
18272.61 78
18273.88 74
18275.16 67
18276.44 89
18277.71 82
18278.99 63
18280.27 73
18281.54 86
18282.82 94
18284.10 78
18285.38 86
18286.65 86
18287.93 67
18289.21 71
18290.49 84
18291.76 86
18293.04 52
18294.32 71
18295.60 81
18296.88 87
18298.15 80
18299.43 81
18300.71 77
18301.99 75
18303.26 54
18304.54 74
18305.82 80
18307.10 58
18308.38 71
18309.66 73
18310.93 71
18312.21 61
18313.49 77
18314.77 84
18316.05 72
18317.33 67
18318.60 83
18319.88 83
18321.16 73
18322.44 71
18323.72 96
18325.00 72
18326.28 81
18327.55 134
18328.83 105
18330.11 68
18331.39 93
18332.67 73
18333.95 94
18335.23 57
18336.51 82
18337.79 113
18339.07 86
18340.35 64
18341.62 74
18342.90 82
18344.18 89
18345.46 63
18346.74 72
18348.02 78
18349.30 88
18350.58 84
18351.86 58
18353.14 62
18354.42 77
18355.70 85
18356.98 69
18358.26 71
18359.54 79
18360.82 86
18362.10 81
18363.38 62
18364.66 61
18365.94 86
18367.22 84
18368.50 87
18369.78 75
18371.06 72
18372.34 76
18373.62 84
18374.90 72
18376.18 71
18377.46 87
18378.74 75
18380.03 91
18381.31 93
18382.59 70
18383.87 71
18385.15 100
18386.43 78
18387.71 63
18388.99 83
18390.27 87
18391.55 92
18392.83 74
18394.12 83
18395.40 71
18396.68 70
18397.96 85
18399.24 78
18400.52 75
18401.80 82
18403.08 65
18404.37 83
18405.65 71
18406.93 66
18408.21 67
18409.49 79
18410.77 81
18412.06 61
18413.34 64
18414.62 82
18415.90 82
18417.18 63
18418.47 98
18419.75 75
18421.03 74
18422.31 77
18423.59 70
18424.88 65
18426.16 71
18427.44 82
18428.72 96
18430.01 101
18431.29 63
18432.57 61
18433.85 88
18435.14 73
18436.42 78
18437.70 78
18438.98 95
18440.27 62
18441.55 87
18442.83 86
18444.12 71
18445.40 61
18446.68 55
18447.96 73
18449.25 90
18450.53 71
18451.81 59
18453.10 89
18454.38 78
18455.66 81
18456.95 79
18458.23 78
18459.51 88
18460.80 63
18462.08 92
18463.36 84
18464.65 58
18465.93 86
18467.22 83
18468.50 87
18469.78 60
18471.07 73
18472.35 88
18473.63 73
18474.92 86
18476.20 78
18477.49 78
18478.77 88
18480.05 82
18481.34 77
18482.62 91
18483.91 67
18485.19 115
18486.48 72
18487.76 70
18489.04 59
18490.33 84
18491.61 103
18492.90 77
18494.18 77
18495.47 71
18496.75 76
18498.04 85
18499.32 75
18500.61 80
18501.89 78
18503.18 87
18504.46 76
18505.75 70
18507.03 70
18508.32 82
18509.60 88
18510.89 76
18512.17 72
18513.46 63
18514.74 85
18516.03 83
18517.31 83
18518.60 79
18519.89 81
18521.17 78
18522.46 72
18523.74 88
18525.03 75
18526.31 83
18527.60 90
18528.89 88
18530.17 86
18531.46 75
18532.74 94
18534.03 87
18535.32 80
18536.60 97
18537.89 79
18539.17 79
18540.46 72
18541.75 70
18543.03 71
18544.32 77
18545.61 72
18546.89 92
18548.18 89
18549.47 81
18550.75 79
18552.04 86
18553.33 73
18554.61 87
18555.90 81
18557.19 78
18558.47 76
18559.76 62
18561.05 73
18562.33 85
18563.62 65
18564.91 75
18566.19 66
18567.48 83
18568.77 76
18570.06 75
18571.34 58
18572.63 79
18573.92 65
18575.21 74
18576.49 86
18577.78 76
18579.07 85
18580.36 73
18581.64 82
18582.93 82
18584.22 68
18585.51 72
18586.80 71
18588.08 78
18589.37 77
18590.66 63
18591.95 76
18593.24 71
18594.52 64
18595.81 75
18597.10 93
18598.39 99
18599.68 99
18600.96 79
18602.25 83
18603.54 81
18604.83 78
18606.12 88
18607.41 89
18608.70 94
18609.98 105
18611.27 92
18612.56 78
18613.85 93
18615.14 99
18616.43 98
18617.72 87
18619.01 74
18620.30 77
18621.58 74
18622.87 79
18624.16 74
18625.45 82
18626.74 88
18628.03 100
18629.32 96
18630.61 90
18631.90 94
18633.19 86
18634.48 79
18635.77 77
18637.06 75
18638.35 77
18639.64 103
18640.93 97
18642.22 91
18643.51 68
18644.80 77
18646.09 87
18647.38 91
18648.67 71
18649.96 77
18651.25 82
18652.54 87
18653.83 89
18655.12 77
18656.41 93
18657.70 102
18658.99 93
18660.28 82
18661.57 90
18662.86 84
18664.15 103
18665.44 87
18666.73 74
18668.02 60
18669.31 69
18670.60 83
18671.89 88
18673.18 70
18674.48 63
18675.77 83
18677.06 79
18678.35 65
18679.64 78
18680.93 87
18682.22 66
18683.51 79
18684.80 68
18686.10 81
18687.39 90
18688.68 95
18689.97 98
18691.26 66
18692.55 68
18693.84 84
18695.14 90
18696.43 77
18697.72 78
18699.01 98
18700.30 88
18701.60 77
18702.89 64
18704.18 66
18705.47 67
18706.76 95
18708.06 96
18709.35 73
18710.64 65
18711.93 76
18713.22 88
18714.52 81
18715.81 81
18717.10 68
18718.39 94
18719.69 72
18720.98 78
18722.27 76
18723.56 73
18724.86 103
18726.15 63
18727.44 69
18728.73 68
18730.03 66
18731.32 82
18732.61 89
18733.91 66
18735.20 86
18736.49 83
18737.79 84
18739.08 64
18740.37 77
18741.66 72
18742.96 83
18744.25 80
18745.54 76
18746.84 69
18748.13 67
18749.43 70
18750.72 78
18752.01 94
18753.31 76
18754.60 86
18755.89 76
18757.19 86
18758.48 66
18759.77 85
18761.07 77
18762.36 91
18763.66 83
18764.95 66
18766.24 85
18767.54 65
18768.83 74
18770.13 67
18771.42 86
18772.72 68
18774.01 85
18775.30 81
18776.60 97
18777.89 75
18779.19 84
18780.48 76
18781.78 70
18783.07 54
18784.37 56
18785.66 79
18786.96 80
18788.25 70
18789.55 61
18790.84 82
18792.14 89
18793.43 102
18794.73 74
18796.02 69
18797.32 77
18798.61 86
18799.91 85
18801.20 72
18802.50 79
18803.79 75
18805.09 80
18806.38 82
18807.68 68
18808.97 74
18810.27 83
18811.57 83
18812.86 86
18814.16 68
18815.45 69
18816.75 64
18818.05 72
18819.34 67
18820.64 76
18821.93 77
18823.23 82
18824.53 93
18825.82 74
18827.12 92
18828.41 68
18829.71 73
18831.01 78
18832.30 78
18833.60 63
18834.90 82
18836.19 73
18837.49 78
18838.79 62
18840.08 78
18841.38 82
18842.68 67
18843.97 78
18845.27 65
18846.57 64
18847.86 84
18849.16 89
18850.46 80
18851.75 84
18853.05 82
18854.35 70
18855.65 67
18856.94 82
18858.24 78
18859.54 98
18860.83 87
18862.13 73
18863.43 77
18864.73 85
18866.02 71
18867.32 75
18868.62 100
18869.92 64
18871.21 65
18872.51 89
18873.81 74
18875.11 66
18876.41 80
18877.70 95
18879.00 73
18880.30 75
18881.60 78
18882.90 84
18884.19 78
18885.49 85
18886.79 73
18888.09 63
18889.39 75
18890.69 89
18891.98 76
18893.28 65
18894.58 65
18895.88 88
18897.18 81
18898.48 67
18899.78 59
18901.07 65
18902.37 82
18903.67 63
18904.97 68
18906.27 56
18907.57 73
18908.87 78
18910.17 112
18911.47 64
18912.77 64
18914.06 78
18915.36 81
18916.66 70
18917.96 60
18919.26 64
18920.56 86
18921.86 86
18923.16 70
18924.46 68
18925.76 72
18927.06 77
18928.36 78
18929.66 90
18930.96 73
18932.26 78
18933.56 67
18934.86 77
18936.16 76
18937.46 83
18938.76 63
18940.06 59
18941.36 75
18942.66 72
18943.96 69
18945.26 66
18946.56 81
18947.86 72
18949.16 80
18950.46 65
18951.76 84
18953.06 62
18954.36 71
18955.66 76
18956.96 66
18958.26 75
18959.56 85
18960.87 87
18962.17 65
18963.47 81
18964.77 82
18966.07 68
18967.37 68
18968.67 57
18969.97 76
18971.27 85
18972.57 93
18973.88 79
18975.18 75
18976.48 80
18977.78 73
18979.08 90
18980.38 64
18981.68 69
18982.99 87
18984.29 78
18985.59 81
18986.89 81
18988.19 69
18989.49 67
18990.80 76
18992.10 67
18993.40 69
18994.70 80
18996.00 64
18997.31 64
18998.61 71
18999.91 70
19001.21 67
19002.51 92
19003.82 72
19005.12 65
19006.42 77
19007.72 77
19009.03 88
19010.33 54
19011.63 59
19012.93 62
19014.24 70
19015.54 62
19016.84 74
19018.15 74
19019.45 79
19020.75 72
19022.05 69
19023.36 61
19024.66 73
19025.96 82
19027.27 56
19028.57 76
19029.87 73
19031.18 72
19032.48 64
19033.78 72
19035.09 62
19036.39 86
19037.69 78
19039.00 67
19040.30 66
19041.60 67
19042.91 67
19044.21 81
19045.51 68
19046.82 57
19048.12 68
19049.43 73
19050.73 72
19052.03 68
19053.34 67
19054.64 70
19055.95 74
19057.25 71
19058.55 62
19059.86 89
19061.16 75
19062.47 80
19063.77 67
19065.08 91
19066.38 63
19067.68 81
19068.99 75
19070.29 72
19071.60 85
19072.90 48
19074.21 70
19075.51 77
19076.82 67
19078.12 53
19079.43 56
19080.73 75
19082.04 84
19083.34 62
19084.65 67
19085.95 75
19087.26 61
19088.56 60
19089.87 75
19091.17 69
19092.48 63
19093.78 71
19095.09 77
19096.39 68
19097.70 61
19099.00 85
19100.31 73
19101.62 79
19102.92 92
19104.23 77
19105.53 64
19106.84 69
19108.14 69
19109.45 91
19110.76 69
19112.06 63
19113.37 54
19114.67 81
19115.98 70
19117.29 59
19118.59 63
19119.90 68
19121.21 63
19122.51 66
19123.82 66
19125.13 67
19126.43 70
19127.74 84
19129.04 72
19130.35 71
19131.66 57
19132.96 79
19134.27 79
19135.58 70
19136.89 63
19138.19 73
19139.50 79
19140.81 83
19142.11 73
19143.42 66
19144.73 57
19146.03 81
19147.34 81
19148.65 75
19149.96 83
19151.26 67
19152.57 80
19153.88 68
19155.19 64
19156.49 54
19157.80 85
19159.11 82
19160.42 62
19161.72 70
19163.03 63
19164.34 72
19165.65 72
19166.96 71
19168.26 66
19169.57 67
19170.88 75
19172.19 54
19173.50 59
19174.80 81
19176.11 73
19177.42 78
19178.73 87
19180.04 63
19181.34 85
19182.65 55
19183.96 71
19185.27 81
19186.58 61
19187.89 69
19189.20 79
19190.50 79
19191.81 76
19193.12 75
19194.43 67
19195.74 77
19197.05 80
19198.36 71
19199.67 68
19200.98 87
19202.28 64
19203.59 60
19204.90 74
19206.21 89
19207.52 78
19208.83 92
19210.14 75
19211.45 73
19212.76 81
19214.07 77
19215.38 62
19216.69 62
19218.00 78
19219.31 76
19220.62 63
19221.93 74
19223.24 69
19224.55 68
19225.86 63
19227.17 64
19228.48 74
19229.79 76
19231.10 73
19232.41 79
19233.72 69
19235.03 74
19236.34 68
19237.65 74
19238.96 77
19240.27 70
19241.58 75
19242.89 76
19244.20 76
19245.51 72
19246.82 83
19248.13 83
19249.44 81
19250.75 79
19252.06 91
19253.37 78
19254.69 67
19256.00 72
19257.31 73
19258.62 59
19259.93 67
19261.24 79
19262.55 65
19263.86 79
19265.17 81
19266.49 71
19267.80 72
19269.11 64
19270.42 59
19271.73 77
19273.04 76
19274.35 74
19275.67 63
19276.98 73
19278.29 75
19279.60 69
19280.91 79
19282.22 73
19283.54 74
19284.85 72
19286.16 81
19287.47 84
19288.78 76
19290.10 79
19291.41 58
19292.72 77
19294.03 71
19295.34 57
19296.66 65
19297.97 72
19299.28 79
19300.59 54
19301.91 86
19303.22 70
19304.53 70
19305.84 66
19307.16 61
19308.47 60
19309.78 70
19311.10 74
19312.41 92
19313.72 78
19315.03 71
19316.35 71
19317.66 86
19318.97 71
19320.29 73
19321.60 70
19322.91 83
19324.23 78
19325.54 75
19326.85 78
19328.17 62
19329.48 60
19330.79 69
19332.11 78
19333.42 90
19334.73 77
19336.05 73
19337.36 74
19338.67 80
19339.99 84
19341.30 82
19342.62 85
19343.93 72
19345.24 97
19346.56 69
19347.87 73
19349.19 74
19350.50 79
19351.81 91
19353.13 87
19354.44 78
19355.76 62
19357.07 82
19358.39 77
19359.70 68
19361.02 74
19362.33 82
19363.64 78
19364.96 77
19366.27 67
19367.59 68
19368.90 78
19370.22 92
19371.53 74
19372.85 67
19374.16 70
19375.48 65
19376.79 90
19378.11 71
19379.42 66
19380.74 78
19382.05 66
19383.37 72
19384.68 59
19386.00 69
19387.31 76
19388.63 83
19389.95 90
19391.26 76
19392.58 72
19393.89 73
19395.21 116
19396.52 74
19397.84 77
19399.16 79
19400.47 63
19401.79 80
19403.10 72
19404.42 71
19405.73 65
19407.05 68
19408.37 83
19409.68 89
19411.00 80
19412.32 86
19413.63 82
19414.95 69
19416.26 58
19417.58 57
19418.90 94
19420.21 83
19421.53 64
19422.85 68
19424.16 63
19425.48 75
19426.80 69
19428.11 60
19429.43 65
19430.75 78
19432.06 70
19433.38 61
19434.70 69
19436.02 70
19437.33 69
19438.65 80
19439.97 57
19441.28 60
19442.60 62
19443.92 72
19445.24 78
19446.55 78
19447.87 72
19449.19 78
19450.51 68
19451.82 99
19453.14 68
19454.46 67
19455.78 68
19457.09 67
19458.41 72
19459.73 55
19461.05 59
19462.37 75
19463.68 90
19465.00 67
19466.32 67
19467.64 73
19468.96 76
19470.28 67
19471.59 63
19472.91 68
19474.23 53
19475.55 61
19476.87 76
19478.19 55
19479.50 62
19480.82 76
19482.14 94
19483.46 69
19484.78 52
19486.10 59
19487.42 74
19488.73 80
19490.05 72
19491.37 57
19492.69 52
19494.01 77
19495.33 82
19496.65 73
19497.97 60
19499.29 62
19500.61 78
19501.93 66
19503.25 64
19504.56 62
19505.88 65
19507.20 79
19508.52 68
19509.84 68
19511.16 56
19512.48 68
19513.80 72
19515.12 73
19516.44 55
19517.76 74
19519.08 53
19520.40 51
19521.72 80
19523.04 52
19524.36 67
19525.68 55
19527.00 53
19528.32 54
19529.64 60
19530.96 73
19532.28 61
19533.60 60
19534.92 64
19536.24 78
19537.56 70
19538.88 66
19540.20 73
19541.53 57
19542.85 57
19544.17 65
19545.49 61
19546.81 58
19548.13 63
19549.45 49
19550.77 57
19552.09 61
19553.41 66
19554.73 63
19556.06 53
19557.38 63
19558.70 58
19560.02 80
19561.34 80
19562.66 63
19563.98 71
19565.30 58
19566.63 82
19567.95 86
19569.27 70
19570.59 63
19571.91 74
19573.23 76
19574.56 72
19575.88 61
19577.20 81
19578.52 62
19579.84 66
19581.17 65
19582.49 67
19583.81 68
19585.13 80
19586.45 57
19587.78 72
19589.10 65
19590.42 76
19591.74 64
19593.07 70
19594.39 82
19595.71 66
19597.03 59
19598.36 64
19599.68 63
19601.00 55
19602.32 67
19603.65 64
19604.97 59
19606.29 72
19607.61 63
19608.94 69
19610.26 63
19611.58 77
19612.91 65
19614.23 63
19615.55 78
19616.88 64
19618.20 83
19619.52 80
19620.85 71
19622.17 72
19623.49 70
19624.82 74
19626.14 79
19627.46 78
19628.79 60
19630.11 80
19631.43 63
19632.76 55
19634.08 64
19635.41 72
19636.73 66
19638.05 54
19639.38 74
19640.70 65
19642.03 64
19643.35 59
19644.67 75
19646.00 68
19647.32 70
19648.65 87
19649.97 74
19651.29 67
19652.62 64
19653.94 64
19655.27 81
19656.59 62
19657.92 68
19659.24 69
19660.57 75
19661.89 54
19663.22 64
19664.54 57
19665.87 55
19667.19 60
19668.52 62
19669.84 78
19671.17 55
19672.49 57
19673.82 84
19675.14 78
19676.47 63
19677.79 54
19679.12 72
19680.44 67
19681.77 56
19683.09 67
19684.42 59
19685.74 74
19687.07 68
19688.39 60
19689.72 81
19691.05 56
19692.37 68
19693.70 91
19695.02 84
19696.35 74
19697.68 66
19699.00 75
19700.33 71
19701.65 72
19702.98 64
19704.31 67
19705.63 61
19706.96 60
19708.28 76
19709.61 67
19710.94 50
19712.26 63
19713.59 68
19714.92 70
19716.24 60
19717.57 71
19718.90 61
19720.22 74
19721.55 74
19722.88 76
19724.20 82
19725.53 74
19726.86 77
19728.18 65
19729.51 78
19730.84 60
19732.16 68
19733.49 73
19734.82 79
19736.15 61
19737.47 64
19738.80 69
19740.13 71
19741.46 67
19742.78 71
19744.11 70
19745.44 70
19746.77 78
19748.09 55
19749.42 85
19750.75 63
19752.08 61
19753.40 66
19754.73 66
19756.06 44
19757.39 55
19758.72 57
19760.04 72
19761.37 68
19762.70 71
19764.03 76
19765.36 74
19766.68 96
19768.01 62
19769.34 59
19770.67 49
19772.00 71
19773.33 77
19774.66 66
19775.98 55
19777.31 78
19778.64 78
19779.97 66
19781.30 61
19782.63 61
19783.96 60
19785.29 75
19786.61 77
19787.94 66
19789.27 68
19790.60 77
19791.93 82
19793.26 70
19794.59 79
19795.92 57
19797.25 69
19798.58 73
19799.91 65
19801.24 60
19802.56 49
19803.89 72
19805.22 66
19806.55 89
19807.88 52
19809.21 69
19810.54 83
19811.87 85
19813.20 76
19814.53 86
19815.86 74
19817.19 72
19818.52 73
19819.85 62
19821.18 65
19822.51 69
19823.84 80
19825.17 60
19826.50 52
19827.83 54
19829.16 78
19830.49 67
19831.82 60
19833.15 50
19834.49 80
19835.82 79
19837.15 70
19838.48 52
19839.81 68
19841.14 69
19842.47 71
19843.80 71
19845.13 69
19846.46 74
19847.79 70
19849.12 73
19850.46 77
19851.79 66
19853.12 58
19854.45 101
19855.78 83
19857.11 71
19858.44 71
19859.77 73
19861.11 85
19862.44 62
19863.77 59
19865.10 55
19866.43 73
19867.76 82
19869.09 65
19870.43 63
19871.76 69
19873.09 70
19874.42 85
19875.75 62
19877.09 57
19878.42 59
19879.75 79
19881.08 75
19882.41 50
19883.75 57
19885.08 69
19886.41 78
19887.74 72
19889.08 63
19890.41 58
19891.74 73
19893.07 67
19894.41 78
19895.74 77
19897.07 70
19898.40 71
19899.74 65
19901.07 67
19902.40 68
19903.73 55
19905.07 68
19906.40 67
19907.73 62
19909.07 73
19910.40 57
19911.73 62
19913.07 68
19914.40 69
19915.73 57
19917.07 67
19918.40 70
19919.73 86
19921.07 77
19922.40 85
19923.73 71
19925.07 67
19926.40 67
19927.73 60
19929.07 63
19930.40 66
19931.74 62
19933.07 67
19934.40 71
19935.74 58
19937.07 71
19938.40 66
19939.74 68
19941.07 59
19942.41 70
19943.74 78
19945.08 65
19946.41 74
19947.74 57
19949.08 74
19950.41 80
19951.75 80
19953.08 81
19954.42 69
19955.75 61
19957.09 66
19958.42 78
19959.76 68
19961.09 71
19962.42 87
19963.76 69
19965.09 71
19966.43 61
19967.76 66
19969.10 71
19970.43 73
19971.77 78
19973.11 43
19974.44 61
19975.78 67
19977.11 79
19978.45 73
19979.78 70
19981.12 64
19982.45 81
19983.79 66
19985.12 69
19986.46 50
19987.80 58
19989.13 101
19990.47 77
19991.80 65
19993.14 69
19994.47 57
19995.81 72
19997.15 64
19998.48 63
19999.82 76
20001.15 65
20002.49 62
20003.83 58
20005.16 75
20006.50 60
20007.84 62
20009.17 68
20010.51 61
20011.85 88
20013.18 87
20014.52 64
20015.85 67
20017.19 72
20018.53 63
20019.87 81
20021.20 70
20022.54 84
20023.88 79
20025.21 75
20026.55 87
20027.89 76
20029.22 75
20030.56 45
20031.90 67
20033.24 63
20034.57 84
20035.91 67
20037.25 72
20038.58 86
20039.92 90
20041.26 96
20042.60 76
20043.93 66
20045.27 85
20046.61 68
20047.95 69
20049.29 72
20050.62 71
20051.96 76
20053.30 66
20054.64 87
20055.97 71
20057.31 63
20058.65 83
20059.99 58
20061.33 76
20062.66 74
20064.00 81
20065.34 68
20066.68 73
20068.02 58
20069.36 71
20070.70 72
20072.03 66
20073.37 68
20074.71 69
20076.05 49
20077.39 69
20078.73 76
20080.07 83
20081.40 83
20082.74 80
20084.08 92
20085.42 65
20086.76 48
20088.10 64
20089.44 85
20090.78 80
20092.12 63
20093.46 66
20094.80 67
20096.13 92
20097.47 78
20098.81 69
20100.15 67
20101.49 72
20102.83 71
20104.17 94
20105.51 82
20106.85 64
20108.19 61
20109.53 75
20110.87 75
20112.21 78
20113.55 81
20114.89 72
20116.23 54
20117.57 66
20118.91 64
20120.25 70
20121.59 58
20122.93 64
20124.27 62
