# Supplementary material for: MALDI-TOF MS typing enables the classification of brewing yeasts of the genus Saccharomyces to major beer styles
Source: PLoS One. 2017 Aug 9;12(8):e0181694. doi: 10.1371/journal.pone.0181694 (PMC5549903; doi:10.1371/journal.pone.0181694)
Supplement: S14 File — The directory includes 90 raw files and was zipped to “.zip”; the folder has three strains with 30 spectra per strain; S1 Text explains the raw files with an example and Table 1 represents the yeast strains used within the experiment. (ZIP) [file pone.0181694.s017.zip › 40-42/30637-510-OG-Ale-Ale-YPG-18h-E-E_2015-10-22__0_E11_2.dat]

1999.81 5825
2000.23 5389
2000.65 5425
2001.07 5732
2001.50 5466
2001.92 5685
2002.34 5436
2002.76 5762
2003.18 5788
2003.60 5487
2004.03 5616
2004.45 5523
2004.87 5435
2005.29 5166
2005.71 5474
2006.14 5697
2006.56 5870
2006.98 6034
2007.40 5959
2007.83 5821
2008.25 5979
2008.67 5990
2009.09 6156
2009.52 6003
2009.94 6177
2010.36 5925
2010.78 5775
2011.21 5797
2011.63 5803
2012.05 5692
2012.48 5562
2012.90 5353
2013.32 5572
2013.74 5199
2014.17 5241
2014.59 5334
2015.01 5391
2015.44 5438
2015.86 5583
2016.28 5744
2016.71 5761
2017.13 6086
2017.55 6083
2017.98 6049
2018.40 6199
2018.82 6157
2019.25 6346
2019.67 6394
2020.09 6168
2020.52 6388
2020.94 6510
2021.37 6235
2021.79 6057
2022.21 6130
2022.64 5907
2023.06 5928
2023.48 6018
2023.91 5884
2024.33 5818
2024.76 6016
2025.18 5964
2025.61 5837
2026.03 5944
2026.45 5606
2026.88 5474
2027.30 5493
2027.73 5418
2028.15 5493
2028.58 5346
2029.00 5550
2029.43 5577
2029.85 5459
2030.28 5607
2030.70 5448
2031.12 5529
2031.55 5714
2031.97 5569
2032.40 5604
2032.82 6026
2033.25 5971
2033.67 6211
2034.10 6101
2034.52 5938
2034.95 6242
2035.38 6076
2035.80 5970
2036.23 6133
2036.65 5759
2037.08 5837
2037.50 5866
2037.93 6023
2038.35 5850
2038.78 5702
2039.20 5905
2039.63 5964
2040.06 5890
2040.48 5975
2040.91 5792
2041.33 5617
2041.76 5739
2042.19 5302
2042.61 5172
2043.04 5464
2043.46 5455
2043.89 5387
2044.32 5383
2044.74 5260
2045.17 5350
2045.59 5526
2046.02 5270
2046.45 5215
2046.87 5164
2047.30 5551
2047.73 5629
2048.15 5406
2048.58 5566
2049.01 5680
2049.43 5435
2049.86 5668
2050.29 5654
2050.71 5356
2051.14 5674
2051.57 5462
2051.99 5415
2052.42 5530
2052.85 5663
2053.28 5471
2053.70 5598
2054.13 5611
2054.56 5290
2054.99 5398
2055.41 5670
2055.84 5657
2056.27 5788
2056.69 5686
2057.12 5832
2057.55 5812
2057.98 5769
2058.41 5723
2058.83 5490
2059.26 5320
2059.69 5512
2060.12 5628
2060.54 5756
2060.97 5303
2061.40 5481
2061.83 5651
2062.26 5429
2062.68 5641
2063.11 5599
2063.54 5740
2063.97 5746
2064.40 6020
2064.83 6052
2065.25 6024
2065.68 5901
2066.11 5712
2066.54 5767
2066.97 6014
2067.40 6086
2067.82 6045
2068.25 5768
2068.68 5625
2069.11 5612
2069.54 5490
2069.97 5609
2070.40 5393
2070.83 5328
2071.26 5750
2071.68 5594
2072.11 5664
2072.54 5825
2072.97 5711
2073.40 5883
2073.83 5790
2074.26 5779
2074.69 5688
2075.12 5764
2075.55 5778
2075.98 5919
2076.41 5972
2076.84 6046
2077.27 6119
2077.70 6058
2078.13 6050
2078.55 5973
2078.98 6457
2079.41 6342
2079.84 5945
2080.27 5920
2080.70 6033
2081.13 6172
2081.56 5916
2081.99 5826
2082.42 5820
2082.85 5696
2083.29 5682
2083.72 5644
2084.15 5486
2084.58 5472
2085.01 5573
2085.44 5620
2085.87 5669
2086.30 5501
2086.73 5319
2087.16 5599
2087.59 5583
2088.02 5469
2088.45 5353
2088.88 5261
2089.31 5540
2089.74 5736
2090.17 5478
2090.61 5664
2091.04 5610
2091.47 5653
2091.90 5573
2092.33 5655
2092.76 5660
2093.19 5589
2093.62 5576
2094.06 5425
2094.49 5745
2094.92 5482
2095.35 5312
2095.78 5494
2096.21 5374
2096.64 5306
2097.08 5530
2097.51 5601
2097.94 5483
2098.37 5400
2098.80 5442
2099.24 5274
2099.67 5321
2100.10 5327
2100.53 5499
2100.96 5458
2101.40 5530
2101.83 5718
2102.26 5593
2102.69 5415
2103.12 5459
2103.56 5601
2103.99 5641
2104.42 5636
2104.85 5532
2105.29 5756
2105.72 5785
2106.15 5722
2106.58 5714
2107.02 5936
2107.45 6213
2107.88 6092
2108.31 5968
2108.75 6005
2109.18 5749
2109.61 5819
2110.05 5742
2110.48 5578
2110.91 5707
2111.35 5538
2111.78 5475
2112.21 5449
2112.65 5404
2113.08 5552
2113.51 5647
2113.95 5470
2114.38 5356
2114.81 5255
2115.25 5240
2115.68 5100
2116.11 5520
2116.55 5302
2116.98 5119
2117.41 5237
2117.85 5122
2118.28 5237
2118.72 5230
2119.15 5218
2119.58 5429
2120.02 5485
2120.45 5433
2120.89 5432
2121.32 5475
2121.75 5435
2122.19 5498
2122.62 5456
2123.06 5552
2123.49 5974
2123.93 5556
2124.36 5379
2124.79 5419
2125.23 5447
2125.66 5330
2126.10 5343
2126.53 5544
2126.97 5555
2127.40 5588
2127.84 5664
2128.27 5733
2128.71 5523
2129.14 5654
2129.58 5822
2130.01 5717
2130.45 5829
2130.88 5958
2131.32 5657
2131.75 5733
2132.19 6086
2132.62 6033
2133.06 6016
2133.49 5987
2133.93 5908
2134.37 5805
2134.80 6139
2135.24 6184
2135.67 6232
2136.11 6394
2136.54 6214
2136.98 5926
2137.41 5657
2137.85 5830
2138.29 5891
2138.72 5886
2139.16 5810
2139.59 5693
2140.03 5478
2140.47 5327
2140.90 5527
2141.34 5450
2141.78 5468
2142.21 5547
2142.65 5582
2143.08 5555
2143.52 5255
2143.96 5323
2144.39 5442
2144.83 5393
2145.27 5183
2145.70 5444
2146.14 5635
2146.58 5686
2147.01 5769
2147.45 5801
2147.89 5811
2148.32 5998
2148.76 6310
2149.20 6388
2149.64 6246
2150.07 6201
2150.51 6366
2150.95 6501
2151.38 6542
2151.82 6338
2152.26 6219
2152.70 6074
2153.13 5858
2153.57 5937
2154.01 5759
2154.45 5625
2154.88 5590
2155.32 5562
2155.76 5395
2156.20 5453
2156.63 5539
2157.07 5395
2157.51 5306
2157.95 5487
2158.39 5719
2158.82 5912
2159.26 5725
2159.70 5628
2160.14 5696
2160.58 5813
2161.01 5812
2161.45 6038
2161.89 6002
2162.33 6047
2162.77 6054
2163.21 6100
2163.64 5830
2164.08 6098
2164.52 6122
2164.96 5922
2165.40 6017
2165.84 5742
2166.28 5731
2166.71 5948
2167.15 5984
2167.59 6046
2168.03 5915
2168.47 5562
2168.91 5575
2169.35 5692
2169.79 6019
2170.23 6185
2170.67 6018
2171.10 6023
2171.54 6115
2171.98 5966
2172.42 6154
2172.86 6175
2173.30 6294
2173.74 6288
2174.18 6663
2174.62 6745
2175.06 7014
2175.50 7213
2175.94 7249
2176.38 7212
2176.82 7186
2177.26 7036
2177.70 6889
2178.14 6832
2178.58 6622
2179.02 6535
2179.46 6396
2179.90 6319
2180.34 6185
2180.78 6046
2181.22 5951
2181.66 5809
2182.10 5969
2182.54 5818
2182.98 5430
2183.42 5504
2183.86 5585
2184.30 5465
2184.74 5245
2185.18 5617
2185.62 5721
2186.06 5589
2186.51 5768
2186.95 5713
2187.39 6051
2187.83 5996
2188.27 5858
2188.71 6034
2189.15 6045
2189.59 5963
2190.03 6062
2190.47 6210
2190.92 6289
2191.36 6053
2191.80 6212
2192.24 6046
2192.68 6004
2193.12 6064
2193.56 6260
2194.01 6307
2194.45 6440
2194.89 6592
2195.33 6649
2195.77 6577
2196.21 6601
2196.66 6726
2197.10 6798
2197.54 6438
2197.98 6265
2198.42 5850
2198.87 5890
2199.31 5816
2199.75 5617
2200.19 5435
2200.63 5550
2201.08 5624
2201.52 5690
2201.96 5703
2202.40 5680
2202.85 5786
2203.29 5683
2203.73 5847
2204.17 5834
2204.62 5837
2205.06 6105
2205.50 6238
2205.94 6119
2206.39 6131
2206.83 6200
2207.27 6071
2207.71 5913
2208.16 6013
2208.60 6207
2209.04 6242
2209.49 6007
2209.93 6026
2210.37 6063
2210.82 6188
2211.26 6310
2211.70 6156
2212.15 5898
2212.59 5855
2213.03 5942
2213.48 6208
2213.92 6173
2214.36 6062
2214.81 5971
2215.25 5998
2215.69 5939
2216.14 5783
2216.58 5740
2217.03 5646
2217.47 5347
2217.91 5605
2218.36 5437
2218.80 5268
2219.25 5471
2219.69 5695
2220.13 5827
2220.58 5645
2221.02 5868
2221.47 5665
2221.91 5873
2222.36 6189
2222.80 6238
2223.24 6146
2223.69 6168
2224.13 6513
2224.58 6632
2225.02 6753
2225.47 6916
2225.91 6884
2226.36 6952
2226.80 7255
2227.25 7432
2227.69 7383
2228.14 7200
2228.58 7106
2229.03 7371
2229.47 7751
2229.92 7638
2230.36 7638
2230.81 7559
2231.25 7550
2231.70 7611
2232.14 7398
2232.59 7540
2233.03 7351
2233.48 7318
2233.93 7295
2234.37 6986
2234.82 6856
2235.26 6841
2235.71 6512
2236.15 6341
2236.60 6288
2237.05 6029
2237.49 6086
2237.94 5751
2238.38 5452
2238.83 5628
2239.28 5618
2239.72 5651
2240.17 5524
2240.61 5450
2241.06 5515
2241.51 5291
2241.95 5207
2242.40 5332
2242.85 5223
2243.29 5070
2243.74 5003
2244.19 5398
2244.63 5266
2245.08 5243
2245.52 5268
2245.97 5292
2246.42 5348
2246.87 5303
2247.31 5387
2247.76 5599
2248.21 5165
2248.65 5492
2249.10 5384
2249.55 5433
2249.99 5676
2250.44 5400
2250.89 5396
2251.34 5565
2251.78 5758
2252.23 5556
2252.68 5464
2253.13 5584
2253.57 5697
2254.02 5450
2254.47 5691
2254.92 5466
2255.36 5463
2255.81 5282
2256.26 5314
2256.71 5182
2257.15 5094
2257.60 5271
2258.05 5188
2258.50 5213
2258.95 5247
2259.39 5362
2259.84 5562
2260.29 5498
2260.74 5442
2261.19 5550
2261.64 5466
2262.08 5859
2262.53 6236
2262.98 6243
2263.43 6148
2263.88 6148
2264.33 6276
2264.77 6048
2265.22 5878
2265.67 6076
2266.12 6530
2266.57 6358
2267.02 6002
2267.47 6176
2267.92 6249
2268.37 6537
2268.81 6618
2269.26 6859
2269.71 6797
2270.16 6902
2270.61 7132
2271.06 7111
2271.51 7125
2271.96 7220
2272.41 7238
2272.86 6868
2273.31 6873
2273.76 6677
2274.21 6546
2274.66 6323
2275.11 5993
2275.55 5804
2276.00 5740
2276.45 5845
2276.90 5764
2277.35 5601
2277.80 5534
2278.25 5598
2278.70 5784
2279.15 5448
2279.60 5369
2280.05 5363
2280.50 5426
2280.95 5463
2281.40 5490
2281.85 5473
2282.31 5539
2282.76 5526
2283.21 5565
2283.66 5583
2284.11 5377
2284.56 5397
2285.01 5552
2285.46 5546
2285.91 5520
2286.36 5809
2286.81 6198
2287.26 6671
2287.71 7004
2288.16 7769
2288.61 8387
2289.07 8669
2289.52 9359
2289.97 10191
2290.42 10298
2290.87 10661
2291.32 10719
2291.77 10672
2292.22 10622
2292.68 10627
2293.13 10417
2293.58 9674
2294.03 8649
2294.48 8336
2294.93 7924
2295.38 7389
2295.84 6889
2296.29 6665
2296.74 6415
2297.19 6322
2297.64 6018
2298.10 5772
2298.55 5913
2299.00 5724
2299.45 5384
2299.90 5518
2300.36 5706
2300.81 5588
2301.26 5332
2301.71 5412
2302.16 5467
2302.62 5416
2303.07 5382
2303.52 5546
2303.97 5408
2304.43 5502
2304.88 5300
2305.33 5512
2305.78 5560
2306.24 5662
2306.69 5808
2307.14 6048
2307.60 6243
2308.05 6411
2308.50 6128
2308.95 6544
2309.41 6953
2309.86 7078
2310.31 7010
2310.77 6990
2311.22 6914
2311.67 6875
2312.13 6797
2312.58 6484
2313.03 6216
2313.49 6282
2313.94 6031
2314.39 6211
2314.85 5892
2315.30 6028
2315.75 6086
2316.21 5886
2316.66 6030
2317.11 6121
2317.57 6235
2318.02 6276
2318.48 6292
2318.93 6266
2319.38 6378
2319.84 6519
2320.29 6508
2320.75 6280
2321.20 6114
2321.66 6237
2322.11 6399
2322.56 6111
2323.02 5927
2323.47 5759
2323.93 5873
2324.38 6015
2324.84 5738
2325.29 5968
2325.74 6068
2326.20 6270
2326.65 6263
2327.11 6315
2327.56 6417
2328.02 6651
2328.47 6614
2328.93 6829
2329.38 6909
2329.84 6855
2330.29 6826
2330.75 6745
2331.20 6295
2331.66 6207
2332.11 6043
2332.57 6250
2333.02 5855
2333.48 5902
2333.94 5841
2334.39 5733
2334.85 5624
2335.30 5639
2335.76 5572
2336.21 5492
2336.67 5613
2337.12 5679
2337.58 5515
2338.04 5462
2338.49 5682
2338.95 5543
2339.40 5601
2339.86 5736
2340.32 5965
2340.77 5582
2341.23 5726
2341.68 5740
2342.14 5843
2342.60 5770
2343.05 5769
2343.51 5920
2343.97 6007
2344.42 6096
2344.88 6149
2345.34 6213
2345.79 6348
2346.25 6704
2346.71 6654
2347.16 6615
2347.62 6652
2348.08 6871
2348.53 6649
2348.99 6551
2349.45 6359
2349.90 6005
2350.36 6080
2350.82 5864
2351.27 5943
2351.73 5588
2352.19 5532
2352.65 5836
2353.10 5950
2353.56 5661
2354.02 5821
2354.48 5677
2354.93 5736
2355.39 5981
2355.85 5772
2356.31 5646
2356.76 5835
2357.22 5740
2357.68 5969
2358.14 5884
2358.59 6107
2359.05 6139
2359.51 6277
2359.97 6162
2360.43 6168
2360.88 6279
2361.34 6168
2361.80 6108
2362.26 6374
2362.72 6465
2363.17 6027
2363.63 5915
2364.09 5902
2364.55 5832
2365.01 5878
2365.47 6007
2365.92 5786
2366.38 6005
2366.84 6136
2367.30 6114
2367.76 6137
2368.22 6178
2368.68 6190
2369.14 6046
2369.59 5877
2370.05 5892
2370.51 5736
2370.97 5951
2371.43 6249
2371.89 6229
2372.35 6208
2372.81 6090
2373.27 6237
2373.73 6307
2374.19 6431
2374.65 6470
2375.10 6329
2375.56 6471
2376.02 6421
2376.48 6400
2376.94 6508
2377.40 6527
2377.86 6212
2378.32 6010
2378.78 6065
2379.24 6215
2379.70 6236
2380.16 6026
2380.62 5874
2381.08 6014
2381.54 6055
2382.00 5923
2382.46 5995
2382.92 6129
2383.38 6042
2383.84 5890
2384.30 6090
2384.76 6152
2385.22 5835
2385.68 5711
2386.14 5715
2386.60 5710
2387.07 5549
2387.53 5831
2387.99 5911
2388.45 5650
2388.91 5660
2389.37 5909
2389.83 5815
2390.29 5996
2390.75 5849
2391.21 5999
2391.67 5977
2392.13 6130
2392.60 6034
2393.06 5979
2393.52 5800
2393.98 5782
2394.44 5773
2394.90 5762
2395.36 5697
2395.82 5547
2396.29 5787
2396.75 5521
2397.21 5679
2397.67 5594
2398.13 5691
2398.59 5988
2399.06 6040
2399.52 5828
2399.98 5886
2400.44 5791
2400.90 5758
2401.37 5750
2401.83 5554
2402.29 5482
2402.75 5526
2403.21 5350
2403.68 5404
2404.14 5365
2404.60 5452
2405.06 5598
2405.52 5526
2405.99 5563
2406.45 5670
2406.91 6031
2407.37 5531
2407.84 5489
2408.30 5640
2408.76 5667
2409.22 5666
2409.69 5293
2410.15 5337
2410.61 5537
2411.08 5458
2411.54 5399
2412.00 5618
2412.47 5615
2412.93 5695
2413.39 5710
2413.85 5431
2414.32 5544
2414.78 5728
2415.24 5848
2415.71 5766
2416.17 5876
2416.63 5652
2417.10 5931
2417.56 5940
2418.02 5926
2418.49 6000
2418.95 5933
2419.42 5725
2419.88 5692
2420.34 5777
2420.81 5815
2421.27 5788
2421.73 5843
2422.20 5854
2422.66 5943
2423.13 5827
2423.59 5812
2424.06 5676
2424.52 5635
2424.98 5744
2425.45 5706
2425.91 5606
2426.38 5536
2426.84 5674
2427.31 5523
2427.77 5342
2428.23 5341
2428.70 5495
2429.16 5440
2429.63 5322
2430.09 5322
2430.56 5405
2431.02 5413
2431.49 5426
2431.95 5391
2432.42 5611
2432.88 5289
2433.35 5246
2433.81 5501
2434.28 5384
2434.74 5520
2435.21 5637
2435.67 5626
2436.14 5687
2436.60 5710
2437.07 5885
2437.53 5771
2438.00 5885
2438.47 5882
2438.93 6106
2439.40 6238
2439.86 6226
2440.33 6412
2440.79 6363
2441.26 6568
2441.73 6661
2442.19 6791
2442.66 6650
2443.12 6544
2443.59 6202
2444.05 6230
2444.52 5908
2444.99 5926
2445.45 5911
2445.92 5820
2446.39 5731
2446.85 5707
2447.32 5563
2447.78 5485
2448.25 5476
2448.72 5464
2449.18 5318
2449.65 5199
2450.12 5290
2450.58 5238
2451.05 5235
2451.52 5188
2451.98 5341
2452.45 5498
2452.92 5576
2453.39 5505
2453.85 5274
2454.32 5277
2454.79 5444
2455.25 5213
2455.72 5321
2456.19 5156
2456.65 5132
2457.12 5393
2457.59 5338
2458.06 5355
2458.52 5341
2458.99 5218
2459.46 5062
2459.93 5078
2460.39 5099
2460.86 5074
2461.33 5092
2461.80 5179
2462.27 5088
2462.73 5179
2463.20 4981
2463.67 5357
2464.14 5288
2464.60 5197
2465.07 5321
2465.54 5381
2466.01 5344
2466.48 5215
2466.95 5377
2467.41 5478
2467.88 5450
2468.35 5494
2468.82 5331
2469.29 5299
2469.76 5676
2470.22 5398
2470.69 5353
2471.16 5295
2471.63 5003
2472.10 5043
2472.57 5027
2473.04 4814
2473.51 4950
2473.97 5024
2474.44 4939
2474.91 5084
2475.38 5009
2475.85 5348
2476.32 5222
2476.79 5043
2477.26 5177
2477.73 5064
2478.20 5017
2478.67 5267
2479.13 5354
2479.60 5132
2480.07 5113
2480.54 5135
2481.01 5242
2481.48 5276
2481.95 5427
2482.42 5113
2482.89 5153
2483.36 5139
2483.83 5100
2484.30 5182
2484.77 5381
2485.24 5253
2485.71 5175
2486.18 5240
2486.65 5273
2487.12 5481
2487.59 5583
2488.06 5350
2488.53 5477
2489.00 5572
2489.47 5620
2489.94 5751
2490.41 5639
2490.88 5527
2491.35 5708
2491.83 5966
2492.30 6073
2492.77 5957
2493.24 5793
2493.71 5940
2494.18 5862
2494.65 5896
2495.12 5739
2495.59 5712
2496.06 5769
2496.53 5830
2497.00 5678
2497.48 5811
2497.95 5733
2498.42 5548
2498.89 5432
2499.36 5359
2499.83 5123
2500.30 5117
2500.77 5096
2501.25 4862
2501.72 4926
2502.19 5000
2502.66 4962
2503.13 5071
2503.60 4801
2504.08 5078
2504.55 5010
2505.02 5016
2505.49 5049
2505.96 5035
2506.44 5119
2506.91 5078
2507.38 5152
2507.85 5336
2508.32 5341
2508.80 5530
2509.27 5454
2509.74 5644
2510.21 5852
2510.68 5809
2511.16 5936
2511.63 5650
2512.10 5747
2512.57 5791
2513.05 5995
2513.52 6131
2513.99 5912
2514.47 5998
2514.94 5995
2515.41 5728
2515.88 5713
2516.36 5855
2516.83 5813
2517.30 5980
2517.78 5992
2518.25 6005
2518.72 5913
2519.19 5984
2519.67 5723
2520.14 5712
2520.61 5632
2521.09 5540
2521.56 5719
2522.03 5507
2522.51 5341
2522.98 5316
2523.46 5444
2523.93 5492
2524.40 5482
2524.88 5374
2525.35 5464
2525.82 5307
2526.30 5474
2526.77 5471
2527.25 5474
2527.72 5537
2528.19 5411
2528.67 5301
2529.14 5362
2529.62 5284
2530.09 5310
2530.56 5505
2531.04 5497
2531.51 5258
2531.99 5251
2532.46 5515
2532.94 5499
2533.41 5547
2533.89 5612
2534.36 5542
2534.83 5551
2535.31 5474
2535.78 5622
2536.26 5435
2536.73 5545
2537.21 5736
2537.68 5786
2538.16 5349
2538.63 5514
2539.11 5432
2539.58 5445
2540.06 5067
2540.53 5187
2541.01 5396
2541.48 5229
2541.96 5355
2542.43 5327
2542.91 5168
2543.39 4977
2543.86 5122
2544.34 5016
2544.81 4765
2545.29 4991
2545.76 5049
2546.24 5254
2546.71 5281
2547.19 5451
2547.67 5293
2548.14 5572
2548.62 5343
2549.09 5532
2549.57 5426
2550.05 5461
2550.52 5580
2551.00 5437
2551.47 5525
2551.95 5596
2552.43 5972
2552.90 5910
2553.38 5751
2553.86 5979
2554.33 5995
2554.81 5942
2555.29 5989
2555.76 6027
2556.24 6051
2556.72 6130
2557.19 6115
2557.67 5698
2558.15 5681
2558.62 5924
2559.10 5679
2559.58 5556
2560.05 5616
2560.53 5618
2561.01 5762
2561.48 5735
2561.96 5445
2562.44 5445
2562.92 5405
2563.39 5544
2563.87 5568
2564.35 5147
2564.83 5163
2565.30 4955
2565.78 4994
2566.26 5023
2566.74 4983
2567.21 4896
2567.69 4881
2568.17 5045
2568.65 4966
2569.12 4908
2569.60 4919
2570.08 4991
2570.56 4964
2571.04 4877
2571.51 5203
2571.99 5273
2572.47 5286
2572.95 4969
2573.43 5024
2573.91 5096
2574.38 4926
2574.86 5076
2575.34 5050
2575.82 4851
2576.30 5027
2576.78 4807
2577.25 4664
2577.73 4954
2578.21 5088
2578.69 4945
2579.17 4819
2579.65 4824
2580.13 5198
2580.61 5154
2581.09 4969
2581.56 5104
2582.04 4916
2582.52 4895
2583.00 5124
2583.48 4902
2583.96 4902
2584.44 4977
2584.92 5017
2585.40 5085
2585.88 5127
2586.36 5082
2586.84 5105
2587.32 4927
2587.79 5267
2588.27 5250
2588.75 5354
2589.23 5333
2589.71 5334
2590.19 5449
2590.67 5451
2591.15 5370
2591.63 5559
2592.11 5708
2592.59 5571
2593.07 5609
2593.55 5466
2594.03 5572
2594.51 5599
2594.99 5514
2595.47 5443
2595.95 5367
2596.43 5245
2596.92 5379
2597.40 5158
2597.88 5093
2598.36 5103
2598.84 4981
2599.32 4812
2599.80 4851
2600.28 4790
2600.76 4762
2601.24 4719
2601.72 4875
2602.20 5071
2602.68 5018
2603.16 4844
2603.65 4826
2604.13 4759
2604.61 4849
2605.09 4914
2605.57 4801
2606.05 5020
2606.53 5019
2607.01 5089
2607.50 5273
2607.98 4970
2608.46 4967
2608.94 5113
2609.42 4998
2609.90 4983
2610.38 5267
2610.87 5201
2611.35 5028
2611.83 5197
2612.31 5106
2612.79 5303
2613.28 5224
2613.76 5500
2614.24 5251
2614.72 5101
2615.20 5262
2615.69 5255
2616.17 5199
2616.65 5232
2617.13 5220
2617.62 5260
2618.10 5187
2618.58 5362
2619.06 4903
2619.54 4965
2620.03 5208
2620.51 5067
2620.99 4961
2621.48 4974
2621.96 4901
2622.44 4848
2622.92 4925
2623.41 4887
2623.89 5004
2624.37 5250
2624.86 5133
2625.34 5289
2625.82 5077
2626.30 5212
2626.79 5387
2627.27 5793
2627.75 5441
2628.24 5473
2628.72 5610
2629.20 5914
2629.69 5884
2630.17 5926
2630.65 6071
2631.14 6089
2631.62 6485
2632.11 6442
2632.59 6278
2633.07 6449
2633.56 6161
2634.04 6168
2634.52 5854
2635.01 5658
2635.49 5720
2635.98 5482
2636.46 5171
2636.94 5174
2637.43 4947
2637.91 5125
2638.40 4920
2638.88 5099
2639.37 4969
2639.85 5114
2640.33 5077
2640.82 5076
2641.30 5188
2641.79 5088
2642.27 5062
2642.76 5163
2643.24 5209
2643.73 5180
2644.21 5136
2644.70 5082
2645.18 4965
2645.67 5108
2646.15 5220
2646.64 5187
2647.12 5362
2647.61 5168
2648.09 5165
2648.58 5090
2649.06 5075
2649.55 4935
2650.03 5191
2650.52 5244
2651.00 5328
2651.49 5266
2651.97 5064
2652.46 5033
2652.95 5108
2653.43 5176
2653.92 5263
2654.40 5158
2654.89 5411
2655.37 5325
2655.86 5222
2656.35 5298
2656.83 5137
2657.32 5072
2657.80 5092
2658.29 4992
2658.78 4976
2659.26 5112
2659.75 5169
2660.23 5143
2660.72 5208
2661.21 4993
2661.69 4952
2662.18 4999
2662.67 5111
2663.15 4825
2663.64 5091
2664.13 5053
2664.61 4989
2665.10 4940
2665.59 4862
2666.07 4823
2666.56 4893
2667.05 5007
2667.53 5027
2668.02 5019
2668.51 4977
2668.99 4940
2669.48 5068
2669.97 5237
2670.46 5412
2670.94 5452
2671.43 5413
2671.92 5704
2672.40 6110
2672.89 6305
2673.38 6508
2673.87 6576
2674.35 6652
2674.84 6942
2675.33 7092
2675.82 6973
2676.31 6963
2676.79 7017
2677.28 6822
2677.77 6615
2678.26 6464
2678.74 6026
2679.23 5929
2679.72 5689
2680.21 5704
2680.70 5647
2681.18 5726
2681.67 5410
2682.16 5464
2682.65 5393
2683.14 5396
2683.63 5612
2684.11 5615
2684.60 5601
2685.09 5370
2685.58 5398
2686.07 5299
2686.56 5122
2687.05 5320
2687.53 5153
2688.02 4972
2688.51 5032
2689.00 4899
2689.49 4613
2689.98 4429
2690.47 4724
2690.96 4808
2691.45 4836
2691.94 4946
2692.42 4907
2692.91 4819
2693.40 4709
2693.89 4794
2694.38 4982
2694.87 4850
2695.36 4699
2695.85 4762
2696.34 4835
2696.83 4743
2697.32 4935
2697.81 4994
2698.30 4972
2698.79 5100
2699.28 5029
2699.77 5029
2700.26 5334
2700.75 5177
2701.24 5344
2701.73 5582
2702.22 5510
2702.71 5385
2703.20 5580
2703.69 5568
2704.18 5566
2704.67 5711
2705.16 5366
2705.65 5493
2706.14 5154
2706.63 5304
2707.12 5209
2707.61 5080
2708.10 5043
2708.59 4798
2709.08 4763
2709.57 5146
2710.06 5019
2710.56 4894
2711.05 5185
2711.54 5023
2712.03 5002
2712.52 5217
2713.01 5173
2713.50 5247
2713.99 5324
2714.48 5318
2714.98 5364
2715.47 5036
2715.96 4780
2716.45 4849
2716.94 4744
2717.43 4893
2717.92 4799
2718.42 4593
2718.91 4790
2719.40 4854
2719.89 4894
2720.38 4986
2720.87 4910
2721.37 4916
2721.86 4905
2722.35 4775
2722.84 4931
2723.33 4879
2723.82 4959
2724.32 4905
2724.81 4915
2725.30 4969
2725.79 4696
2726.29 4753
2726.78 4505
2727.27 4708
2727.76 4724
2728.26 4554
2728.75 4546
2729.24 4734
2729.73 4769
2730.23 4540
2730.72 4876
2731.21 5079
2731.70 5244
2732.20 5009
2732.69 5026
2733.18 5195
2733.67 5116
2734.17 5234
2734.66 5261
2735.15 5369
2735.65 5557
2736.14 5545
2736.63 5572
2737.13 5359
2737.62 5331
2738.11 5089
2738.61 5277
2739.10 5357
2739.59 5247
2740.09 5191
2740.58 4931
2741.07 5001
2741.57 5264
2742.06 5019
2742.55 5118
2743.05 5003
2743.54 4808
2744.04 4716
2744.53 4882
2745.02 5043
2745.52 4877
2746.01 4750
2746.51 4507
2747.00 4811
2747.49 4617
2747.99 4452
2748.48 4677
2748.98 4710
2749.47 4751
2749.97 4806
2750.46 4851
2750.96 4796
2751.45 4631
2751.94 4787
2752.44 4901
2752.93 4767
2753.43 4854
2753.92 5185
2754.42 5204
2754.91 5186
2755.41 5340
2755.90 5312
2756.40 5300
2756.89 5057
2757.39 5023
2757.88 5079
2758.38 5037
2758.87 5051
2759.37 5259
2759.86 5088
2760.36 5109
2760.85 5026
2761.35 4997
2761.84 5165
2762.34 4984
2762.84 4972
2763.33 4956
2763.83 5249
2764.32 5020
2764.82 5109
2765.31 5019
2765.81 4895
2766.31 5038
2766.80 5228
2767.30 5160
2767.79 4894
2768.29 5044
2768.79 4830
2769.28 4914
2769.78 5062
2770.27 5233
2770.77 4937
2771.27 4965
2771.76 5286
2772.26 5413
2772.76 5498
2773.25 5760
2773.75 6151
2774.25 6267
2774.74 6608
2775.24 6961
2775.74 7237
2776.23 7158
2776.73 7145
2777.23 7355
2777.72 7370
2778.22 7186
2778.72 6781
2779.21 6617
2779.71 6288
2780.21 6176
2780.71 5866
2781.20 5453
2781.70 5424
2782.20 5481
2782.69 5315
2783.19 5167
2783.69 5059
2784.19 5005
2784.68 4994
2785.18 5107
2785.68 4787
2786.18 5067
2786.67 4992
2787.17 4749
2787.67 4555
2788.17 4616
2788.67 4761
2789.16 4647
2789.66 4503
2790.16 4447
2790.66 4661
2791.16 4654
2791.65 4877
2792.15 4803
2792.65 4883
2793.15 4995
2793.65 4933
2794.14 4878
2794.64 5162
2795.14 5177
2795.64 5361
2796.14 5629
2796.64 5624
2797.14 5765
2797.63 5806
2798.13 5773
2798.63 5753
2799.13 5876
2799.63 5523
2800.13 5330
2800.63 5268
2801.13 4871
2801.63 5097
2802.12 5053
2802.62 4823
2803.12 4814
2803.62 4862
2804.12 4953
2804.62 4842
2805.12 4808
2805.62 4792
2806.12 5083
2806.62 5143
2807.12 5187
2807.62 5322
2808.12 5413
2808.62 5474
2809.12 5512
2809.62 5779
2810.12 5581
2810.62 5922
2811.12 5863
2811.61 5681
2812.11 5287
2812.61 5482
2813.11 5558
2813.62 5490
2814.12 5637
2814.62 5495
2815.12 5411
2815.62 5518
2816.12 5426
2816.62 5136
2817.12 5136
2817.62 4916
2818.12 4798
2818.62 4835
2819.12 4954
2819.62 4966
2820.12 4707
2820.62 4677
2821.12 4591
2821.62 4627
2822.12 4737
2822.62 4724
2823.13 4682
2823.63 4620
2824.13 4684
2824.63 4805
2825.13 4579
2825.63 4570
2826.13 4526
2826.63 4522
2827.13 4722
2827.64 4751
2828.14 4636
2828.64 4372
2829.14 4345
2829.64 4397
2830.14 4328
2830.64 4664
2831.15 4680
2831.65 4436
2832.15 4637
2832.65 4801
2833.15 4920
2833.65 4962
2834.16 4605
2834.66 4856
2835.16 4816
2835.66 4870
2836.16 4836
2836.67 4935
2837.17 4818
2837.67 4985
2838.17 5376
2838.68 5372
2839.18 5111
2839.68 4973
2840.18 4873
2840.69 4895
2841.19 4829
2841.69 4753
2842.19 4631
2842.70 4750
2843.20 4786
2843.70 4846
2844.20 4928
2844.71 4837
2845.21 4950
2845.71 5204
2846.22 5531
2846.72 5259
2847.22 5426
2847.73 5824
2848.23 5845
2848.73 5781
2849.23 5732
2849.74 5694
2850.24 5674
2850.74 5641
2851.25 5569
2851.75 5534
2852.26 5420
2852.76 5163
2853.26 5202
2853.77 5032
2854.27 4998
2854.77 4979
2855.28 5125
2855.78 4981
2856.28 5193
2856.79 4949
2857.29 4904
2857.80 5097
2858.30 4919
2858.80 4952
2859.31 5011
2859.81 4746
2860.32 4782
2860.82 4754
2861.33 4511
2861.83 4568
2862.33 4550
2862.84 4346
2863.34 4404
2863.85 4634
2864.35 4645
2864.86 4537
2865.36 4471
2865.87 4386
2866.37 4272
2866.88 4358
2867.38 4453
2867.89 4465
2868.39 4762
2868.90 4741
2869.40 4763
2869.91 4960
2870.41 4865
2870.92 5095
2871.42 5424
2871.93 5390
2872.43 5499
2872.94 5632
2873.44 5813
2873.95 5613
2874.45 5561
2874.96 5430
2875.46 5829
2875.97 6090
2876.48 5919
2876.98 6086
2877.49 5752
2877.99 5729
2878.50 5802
2879.00 5649
2879.51 5644
2880.02 5496
2880.52 5511
2881.03 5536
2881.53 5427
2882.04 5455
2882.55 5356
2883.05 5244
2883.56 5493
2884.07 5300
2884.57 5398
2885.08 5215
2885.59 5275
2886.09 5240
2886.60 5389
2887.10 5437
2887.61 5363
2888.12 5363
2888.62 5441
2889.13 5326
2889.64 5358
2890.15 5360
2890.65 5361
2891.16 5230
2891.67 5129
2892.17 5008
2892.68 4973
2893.19 5033
2893.69 5246
2894.20 5060
2894.71 5064
2895.22 5042
2895.72 5195
2896.23 5561
2896.74 5711
2897.25 5409
2897.75 5240
2898.26 5494
2898.77 5537
2899.28 5548
2899.78 5448
2900.29 5622
2900.80 6010
2901.31 5965
2901.81 6089
2902.32 5931
2902.83 5886
2903.34 5963
2903.85 5999
2904.35 5885
2904.86 6099
2905.37 6213
2905.88 6057
2906.39 6007
2906.90 6211
2907.40 6355
2907.91 5844
2908.42 5724
2908.93 5780
2909.44 5608
2909.95 5623
2910.46 5455
2910.96 5096
2911.47 5088
2911.98 5200
2912.49 5223
2913.00 5035
2913.51 5171
2914.02 5183
2914.53 5329
2915.04 5127
2915.54 5278
2916.05 5294
2916.56 5329
2917.07 5056
2917.58 5156
2918.09 5064
2918.60 5071
2919.11 5073
2919.62 5053
2920.13 5106
2920.64 5275
2921.15 5143
2921.66 5260
2922.17 5252
2922.68 5361
2923.19 5557
2923.70 5509
2924.21 5466
2924.72 5613
2925.23 5879
2925.74 5718
2926.25 5859
2926.76 6035
2927.27 5859
2927.78 5749
2928.29 5361
2928.80 5095
2929.31 4994
2929.82 5054
2930.33 4904
2930.84 4733
2931.35 4557
2931.86 4448
2932.37 4655
2932.88 4807
2933.39 4712
2933.90 4580
2934.41 4743
2934.92 4756
2935.43 4796
2935.94 4888
2936.45 5049
2936.97 5096
2937.48 4994
2937.99 4976
2938.50 5292
2939.01 5078
2939.52 5377
2940.03 5067
2940.54 4968
2941.05 5145
2941.57 5173
2942.08 5245
2942.59 5230
2943.10 5422
2943.61 5317
2944.12 5290
2944.63 5365
2945.15 5343
2945.66 5436
2946.17 5472
2946.68 5357
2947.19 5379
2947.71 5463
2948.22 5287
2948.73 5132
2949.24 5153
2949.75 4987
2950.27 4910
2950.78 4818
2951.29 4690
2951.80 4745
2952.31 4931
2952.83 4811
2953.34 4630
2953.85 4825
2954.36 4818
2954.88 4685
2955.39 4659
2955.90 4823
2956.41 4830
2956.93 4940
2957.44 4916
2957.95 4831
2958.47 4776
2958.98 4528
2959.49 4744
2960.00 4725
2960.52 4741
2961.03 4837
2961.54 4883
2962.06 4693
2962.57 4773
2963.08 4873
2963.60 4801
2964.11 5154
2964.62 4966
2965.14 4836
2965.65 4695
2966.16 4681
2966.68 4543
2967.19 4415
2967.70 4526
2968.22 4612
2968.73 4567
2969.24 4565
2969.76 4390
2970.27 4215
2970.79 4415
2971.30 4355
2971.81 4317
2972.33 4458
2972.84 4511
2973.36 4579
2973.87 4476
2974.38 4538
2974.90 4451
2975.41 4498
2975.93 4492
2976.44 4440
2976.96 4648
2977.47 4557
2977.99 4505
2978.50 4531
2979.01 4599
2979.53 4675
2980.04 4543
2980.56 4596
2981.07 4573
2981.59 4448
2982.10 4516
2982.62 4554
2983.13 4325
2983.65 4471
2984.16 4464
2984.68 4766
2985.19 4725
2985.71 4538
2986.22 4697
2986.74 4682
2987.25 4854
2987.77 4722
2988.28 4775
2988.80 4505
2989.32 4703
2989.83 4614
2990.35 4576
2990.86 4259
2991.38 4214
2991.89 4429
2992.41 4375
2992.92 4417
2993.44 4260
2993.96 4374
2994.47 4663
2994.99 4780
2995.50 4642
2996.02 4759
2996.54 4919
2997.05 5149
2997.57 5101
2998.09 4935
2998.60 5097
2999.12 5070
2999.63 5061
3000.15 5135
3000.67 5060
3001.18 4792
3001.70 5093
3002.22 5006
3002.73 4941
3003.25 5054
3003.77 4811
3004.28 4752
3004.80 5034
3005.32 4858
3005.83 4746
3006.35 4706
3006.87 4731
3007.39 4680
3007.90 4643
3008.42 4494
3008.94 4548
3009.45 4604
3009.97 4419
3010.49 4566
3011.01 4468
3011.52 4430
3012.04 4494
3012.56 4432
3013.08 4537
3013.59 4343
3014.11 4635
3014.63 4821
3015.15 4865
3015.66 5107
3016.18 5242
3016.70 5228
3017.22 5244
3017.74 5381
3018.25 5477
3018.77 5671
3019.29 5557
3019.81 5617
3020.33 5480
3020.84 5483
3021.36 5414
3021.88 5185
3022.40 5364
3022.92 4977
3023.44 5114
3023.95 5091
3024.47 4990
3024.99 4866
3025.51 4954
3026.03 5072
3026.55 4787
3027.07 4734
3027.58 4872
3028.10 4718
3028.62 4924
3029.14 4807
3029.66 4929
3030.18 5159
3030.70 4894
3031.22 5057
3031.74 5077
3032.26 5462
3032.77 5224
3033.29 5602
3033.81 5483
3034.33 5362
3034.85 5350
3035.37 5270
3035.89 5188
3036.41 5258
3036.93 5134
3037.45 4916
3037.97 4815
3038.49 4671
3039.01 4733
3039.53 4312
3040.05 4395
3040.57 4333
3041.09 4462
3041.61 4490
3042.13 4233
3042.65 4221
3043.17 4414
3043.69 4433
3044.21 4433
3044.73 4348
3045.25 4431
3045.77 4418
3046.29 4283
3046.81 4340
3047.33 4363
3047.85 4303
3048.37 4340
3048.89 4272
3049.41 4304
3049.93 4416
3050.45 4181
3050.98 4218
3051.50 4432
3052.02 4333
3052.54 4330
3053.06 4300
3053.58 4509
3054.10 4533
3054.62 4413
3055.14 4336
3055.66 4465
3056.19 4591
3056.71 4537
3057.23 4498
3057.75 4448
3058.27 4438
3058.79 4579
3059.31 4502
3059.84 4653
3060.36 4472
3060.88 4464
3061.40 4469
3061.92 4601
3062.44 4549
3062.97 4462
3063.49 4447
3064.01 4546
3064.53 4447
3065.05 4376
3065.58 4682
3066.10 4792
3066.62 4845
3067.14 4776
3067.66 4493
3068.19 4566
3068.71 4565
3069.23 4500
3069.75 4650
3070.28 4425
3070.80 4477
3071.32 4647
3071.84 4581
3072.37 4600
3072.89 4420
3073.41 4482
3073.93 4590
3074.46 4560
3074.98 4514
3075.50 4579
3076.03 4766
3076.55 4882
3077.07 4936
3077.59 4943
3078.12 5022
3078.64 5034
3079.16 5020
3079.69 5018
3080.21 5073
3080.73 5107
3081.26 5168
3081.78 4926
3082.30 4754
3082.83 4955
3083.35 4888
3083.87 4755
3084.40 4613
3084.92 4869
3085.45 5014
3085.97 4899
3086.49 4849
3087.02 4763
3087.54 4727
3088.06 4798
3088.59 4879
3089.11 4484
3089.64 4670
3090.16 4531
3090.68 4588
3091.21 4530
3091.73 4527
3092.26 4563
3092.78 4571
3093.31 4542
3093.83 4518
3094.36 4453
3094.88 4661
3095.40 4518
3095.93 4705
3096.45 4267
3096.98 4417
3097.50 4342
3098.03 4353
3098.55 4448
3099.08 4350
3099.60 4330
3100.13 4351
3100.65 4214
3101.18 4191
3101.70 4266
3102.23 4029
3102.75 4135
3103.28 4187
3103.80 4232
3104.33 4211
3104.85 4154
3105.38 4317
3105.90 4250
3106.43 4141
3106.96 4232
3107.48 4390
3108.01 4261
3108.53 4397
3109.06 4185
3109.58 4173
3110.11 4179
3110.64 4202
3111.16 4403
3111.69 4489
3112.21 4308
3112.74 4260
3113.27 4328
3113.79 4334
3114.32 4272
3114.84 4231
3115.37 4156
3115.90 4060
3116.42 4418
3116.95 4308
3117.48 4077
3118.00 4244
3118.53 4006
3119.06 4057
3119.58 4223
3120.11 4148
3120.64 4040
3121.16 3896
3121.69 4156
3122.22 4074
3122.74 3872
3123.27 3964
3123.80 4076
3124.32 3992
3124.85 4067
3125.38 4416
3125.90 4146
3126.43 3988
3126.96 4080
3127.49 4185
3128.01 4207
3128.54 4285
3129.07 4389
3129.60 4232
3130.12 4342
3130.65 4173
3131.18 4247
3131.71 4269
3132.23 4151
3132.76 4036
3133.29 4192
3133.82 4291
3134.35 4223
3134.87 4136
3135.40 4058
3135.93 4163
3136.46 4173
3136.99 4071
3137.51 4077
3138.04 4260
3138.57 4162
3139.10 4126
3139.63 4223
3140.15 4159
3140.68 4017
3141.21 4052
3141.74 4210
3142.27 4043
3142.80 4074
3143.33 4462
3143.85 4588
3144.38 4603
3144.91 4660
3145.44 4683
3145.97 4918
3146.50 5150
3147.03 5357
3147.56 5438
3148.08 5347
3148.61 5643
3149.14 5698
3149.67 5521
3150.20 5450
3150.73 5464
3151.26 5477
3151.79 5384
3152.32 5388
3152.85 5245
3153.38 5148
3153.91 4970
3154.44 4855
3154.97 4707
3155.50 4724
3156.03 4713
3156.56 4834
3157.08 4600
3157.61 4634
3158.14 4832
3158.67 4926
3159.20 4878
3159.73 4964
3160.26 4980
3160.79 4992
3161.32 4904
3161.85 4855
3162.39 4772
3162.92 4715
3163.45 4507
3163.98 4568
3164.51 4661
3165.04 4471
3165.57 4391
3166.10 4387
3166.63 4196
3167.16 4151
3167.69 4129
3168.22 4576
3168.75 4158
3169.28 4095
3169.81 4292
3170.34 4407
3170.87 4435
3171.41 4535
3171.94 4558
3172.47 4723
3173.00 4763
3173.53 5012
3174.06 5098
3174.59 5031
3175.12 5138
3175.65 5137
3176.19 4966
3176.72 4912
3177.25 4820
3177.78 4596
3178.31 4568
3178.84 4559
3179.38 4660
3179.91 4643
3180.44 4489
3180.97 4391
3181.50 4530
3182.03 4542
3182.57 4404
3183.10 4438
3183.63 4338
3184.16 4530
3184.69 4443
3185.23 4238
3185.76 4550
3186.29 4619
3186.82 4709
3187.36 4629
3187.89 4613
3188.42 4593
3188.95 4497
3189.49 4403
3190.02 4343
3190.55 4207
3191.08 4400
3191.62 4140
3192.15 4245
3192.68 4133
3193.21 4053
3193.75 4113
3194.28 4095
3194.81 4369
3195.35 4277
3195.88 4333
3196.41 4171
3196.94 4432
3197.48 4544
3198.01 4536
3198.54 4625
3199.08 4868
3199.61 5098
3200.14 5161
3200.68 5003
3201.21 5289
3201.74 5275
3202.28 5203
3202.81 5398
3203.35 5248
3203.88 5343
3204.41 5333
3204.95 5012
3205.48 4932
3206.01 4789
3206.55 4599
3207.08 4565
3207.62 4595
3208.15 4592
3208.68 4692
3209.22 4605
3209.75 4597
3210.29 4692
3210.82 4814
3211.36 4862
3211.89 4870
3212.42 4918
3212.96 4910
3213.49 4822
3214.03 4790
3214.56 4796
3215.10 4725
3215.63 4623
3216.17 4650
3216.70 4436
3217.24 4328
3217.77 4590
3218.31 4555
3218.84 4488
3219.38 4434
3219.91 4509
3220.45 4836
3220.98 4848
3221.52 5064
3222.05 5410
3222.59 5262
3223.12 5336
3223.66 5569
3224.19 5411
3224.73 5372
3225.26 5431
3225.80 5345
3226.33 5239
3226.87 5149
3227.41 5143
3227.94 4702
3228.48 4667
3229.01 4460
3229.55 4321
3230.08 4343
3230.62 4492
3231.16 4431
3231.69 4356
3232.23 4214
3232.76 4203
3233.30 4371
3233.84 4431
3234.37 4334
3234.91 4377
3235.45 4466
3235.98 4420
3236.52 4668
3237.05 4677
3237.59 4920
3238.13 4852
3238.66 5098
3239.20 5127
3239.74 5144
3240.27 5166
3240.81 5129
3241.35 5061
3241.88 4902
3242.42 4741
3242.96 4372
3243.50 4461
3244.03 4435
3244.57 4185
3245.11 4203
3245.64 4190
3246.18 4160
3246.72 4280
3247.26 4173
3247.79 4162
3248.33 4329
3248.87 4220
3249.40 4459
3249.94 4347
3250.48 4581
3251.02 4712
3251.56 4563
3252.09 4528
3252.63 4389
3253.17 4467
3253.71 4504
3254.24 4567
3254.78 4636
3255.32 4648
3255.86 4519
3256.40 4609
3256.93 4598
3257.47 4394
3258.01 4467
3258.55 4267
3259.09 4519
3259.63 4706
3260.16 4487
3260.70 4707
3261.24 4695
3261.78 4625
3262.32 4728
3262.86 4786
3263.39 4779
3263.93 4725
3264.47 4351
3265.01 4429
3265.55 4520
3266.09 4481
3266.63 4403
3267.17 4398
3267.71 4265
3268.24 4161
3268.78 4316
3269.32 4194
3269.86 4158
3270.40 4216
3270.94 4102
3271.48 4149
3272.02 4132
3272.56 4236
3273.10 4325
3273.64 4143
3274.18 4338
3274.72 4202
3275.26 4193
3275.80 4224
3276.34 4245
3276.87 4273
3277.41 4275
3277.95 4585
3278.49 4510
3279.03 4580
3279.57 4516
3280.11 4569
3280.65 4535
3281.19 4615
3281.73 4585
3282.27 4695
3282.81 4756
3283.36 4755
3283.90 4864
3284.44 4995
3284.98 4949
3285.52 5075
3286.06 5316
3286.60 5255
3287.14 5193
3287.68 5186
3288.22 5021
3288.76 5003
3289.30 4871
3289.84 4645
3290.38 4535
3290.92 4405
3291.46 4370
3292.01 4319
3292.55 4193
3293.09 4359
3293.63 4358
3294.17 4389
3294.71 4275
3295.25 4241
3295.79 4307
3296.34 4260
3296.88 4168
3297.42 4382
3297.96 4473
3298.50 4306
3299.04 4345
3299.58 4428
3300.13 4492
3300.67 4450
3301.21 4358
3301.75 4450
3302.29 4367
3302.83 4561
3303.38 4544
3303.92 4511
3304.46 4531
3305.00 4555
3305.54 4378
3306.09 4272
3306.63 4233
3307.17 4335
3307.71 4148
3308.26 4477
3308.80 4373
3309.34 4318
3309.88 4432
3310.43 4348
3310.97 4402
3311.51 4321
3312.05 4343
3312.60 4501
3313.14 4630
3313.68 4644
3314.22 4751
3314.77 4660
3315.31 4887
3315.85 4856
3316.40 4787
3316.94 4807
3317.48 4818
3318.03 4906
3318.57 4524
3319.11 4334
3319.65 4456
3320.20 4620
3320.74 4560
3321.28 4347
3321.83 4278
3322.37 4275
3322.92 4458
3323.46 4416
3324.00 4464
3324.55 4460
3325.09 4290
3325.63 4293
3326.18 4320
3326.72 4195
3327.27 4128
3327.81 4258
3328.35 3997
3328.90 3940
3329.44 3805
3329.99 3787
3330.53 3749
3331.07 3900
3331.62 3853
3332.16 3846
3332.71 3823
3333.25 3771
3333.80 3985
3334.34 3767
3334.88 3701
3335.43 3921
3335.97 3835
3336.52 3919
3337.06 3834
3337.61 4019
3338.15 4016
3338.70 4004
3339.24 4078
3339.79 4114
3340.33 4193
3340.88 4288
3341.42 4280
3341.97 4257
3342.51 4042
3343.06 4263
3343.60 4325
3344.15 4209
3344.69 4124
3345.24 4226
3345.78 4193
3346.33 4040
3346.87 4123
3347.42 4088
3347.97 4088
3348.51 4169
3349.06 4124
3349.60 4131
3350.15 4291
3350.69 4377
3351.24 4248
3351.79 4332
3352.33 4323
3352.88 4361
3353.42 4207
3353.97 4341
3354.52 4366
3355.06 4377
3355.61 4248
3356.15 4172
3356.70 4129
3357.25 3952
3357.79 4178
3358.34 4262
3358.89 3982
3359.43 3824
3359.98 3984
3360.53 4106
3361.07 3866
3361.62 3763
3362.17 3694
3362.71 3773
3363.26 3715
3363.81 3663
3364.35 3803
3364.90 3665
3365.45 3868
3365.99 3825
3366.54 3820
3367.09 3943
3367.64 4062
3368.18 3826
3368.73 4068
3369.28 3952
3369.82 4024
3370.37 4062
3370.92 4076
3371.47 4188
3372.01 4107
3372.56 3981
3373.11 4121
3373.66 4161
3374.21 3963
3374.75 3759
3375.30 3599
3375.85 3641
3376.40 3687
3376.94 3686
3377.49 3529
3378.04 3534
3378.59 3523
3379.14 3419
3379.68 3503
3380.23 3479
3380.78 3386
3381.33 3434
3381.88 3524
3382.43 3499
3382.97 3379
3383.52 3310
3384.07 3436
3384.62 3590
3385.17 3500
3385.72 3574
3386.27 3601
3386.81 3683
3387.36 3848
3387.91 3839
3388.46 3649
3389.01 3843
3389.56 3858
3390.11 3784
3390.66 3975
3391.21 4038
3391.76 3829
3392.30 3716
3392.85 3818
3393.40 3989
3393.95 3827
3394.50 3775
3395.05 3810
3395.60 3677
3396.15 3583
3396.70 3608
3397.25 3582
3397.80 3557
3398.35 3576
3398.90 3615
3399.45 3550
3400.00 3474
3400.55 3600
3401.10 3478
3401.65 3506
3402.20 3600
3402.75 3483
3403.30 3613
3403.85 3771
3404.40 3573
3404.95 3581
3405.50 3665
3406.05 3622
3406.60 3800
3407.15 3629
3407.70 3533
3408.25 3420
3408.80 3471
3409.35 3726
3409.90 3598
3410.45 3524
3411.00 3601
3411.55 3597
3412.10 3661
3412.66 3625
3413.21 3561
3413.76 3608
3414.31 3576
3414.86 3607
3415.41 3778
3415.96 3737
3416.51 3791
3417.06 3579
3417.61 3648
3418.17 3709
3418.72 3661
3419.27 3696
3419.82 3772
3420.37 3818
3420.92 3767
3421.47 3901
3422.03 3582
3422.58 3571
3423.13 3766
3423.68 3556
3424.23 3425
3424.78 3432
3425.34 3540
3425.89 3567
3426.44 3619
3426.99 3717
3427.54 3705
3428.10 3694
3428.65 3658
3429.20 3589
3429.75 3617
3430.31 3722
3430.86 3594
3431.41 3751
3431.96 3724
3432.51 3776
3433.07 3860
3433.62 3846
3434.17 3903
3434.72 3786
3435.28 3893
3435.83 3791
3436.38 3820
3436.94 3828
3437.49 3727
3438.04 3872
3438.59 3940
3439.15 3814
3439.70 3772
3440.25 3670
3440.81 3741
3441.36 3769
3441.91 3637
3442.47 3581
3443.02 3585
3443.57 3603
3444.13 3465
3444.68 3361
3445.23 3549
3445.79 3499
3446.34 3467
3446.89 3617
3447.45 3573
3448.00 3585
3448.55 3436
3449.11 3484
3449.66 3414
3450.22 3565
3450.77 3410
3451.32 3598
3451.88 3611
3452.43 3443
3452.99 3394
3453.54 3453
3454.09 3547
3454.65 3623
3455.20 3579
3455.76 3443
3456.31 3547
3456.87 3404
3457.42 3445
3457.97 3505
3458.53 3434
3459.08 3438
3459.64 3440
3460.19 3468
3460.75 3545
3461.30 3568
3461.86 3436
3462.41 3511
3462.97 3560
3463.52 3599
3464.08 3747
3464.63 3607
3465.19 3740
3465.74 3807
3466.30 3817
3466.85 3993
3467.41 4084
3467.96 3920
3468.52 3935
3469.07 4014
3469.63 4069
3470.18 4001
3470.74 3881
3471.30 4012
3471.85 4060
3472.41 4014
3472.96 3941
3473.52 4150
3474.07 3895
3474.63 3951
3475.19 3786
3475.74 3948
3476.30 3979
3476.85 3995
3477.41 3922
3477.97 3916
3478.52 3722
3479.08 3845
3479.63 3978
3480.19 3863
3480.75 3879
3481.30 3866
3481.86 3758
3482.42 3769
3482.97 3870
3483.53 3914
3484.08 3810
3484.64 3970
3485.20 4002
3485.75 3692
3486.31 3766
3486.87 4086
3487.43 4066
3487.98 4242
3488.54 4398
3489.10 4483
3489.65 4475
3490.21 4410
3490.77 4488
3491.32 4475
3491.88 4584
3492.44 4616
3493.00 4379
3493.55 4396
3494.11 4427
3494.67 4414
3495.23 4656
3495.78 4560
3496.34 4451
3496.90 4612
3497.46 4815
3498.01 4917
3498.57 4789
3499.13 5283
3499.69 5652
3500.24 6118
3500.80 6550
3501.36 7348
3501.92 8217
3502.48 8902
3503.03 9946
3503.59 10663
3504.15 11576
3504.71 12423
3505.27 12918
3505.83 13199
3506.38 13418
3506.94 13404
3507.50 13475
3508.06 12095
3508.62 10906
3509.18 10113
3509.74 8848
3510.29 7583
3510.85 6974
3511.41 6190
3511.97 5608
3512.53 5066
3513.09 4662
3513.65 4544
3514.21 4189
3514.76 4090
3515.32 4058
3515.88 3990
3516.44 4074
3517.00 3920
3517.56 4001
3518.12 4099
3518.68 3785
3519.24 3778
3519.80 3869
3520.36 3871
3520.92 3832
3521.48 3820
3522.04 3920
3522.60 3865
3523.16 3868
3523.71 3988
3524.27 3800
3524.83 3871
3525.39 3967
3525.95 4103
3526.51 3943
3527.07 3879
3527.63 3890
3528.19 4060
3528.75 3997
3529.31 4097
3529.87 3949
3530.44 4059
3531.00 4136
3531.56 4159
3532.12 4317
3532.68 4163
3533.24 4480
3533.80 4536
3534.36 4678
3534.92 4692
3535.48 4521
3536.04 4745
3536.60 4804
3537.16 4956
3537.72 4756
3538.28 4682
3538.84 4649
3539.41 4635
3539.97 4850
3540.53 4784
3541.09 4836
3541.65 5010
3542.21 4829
3542.77 4939
3543.33 4934
3543.89 4921
3544.46 4913
3545.02 4740
3545.58 4799
3546.14 4805
3546.70 4611
3547.26 4569
3547.83 4190
3548.39 4182
3548.95 4213
3549.51 4198
3550.07 4099
3550.63 3821
3551.20 4026
3551.76 3864
3552.32 3832
3552.88 3552
3553.44 3562
3554.01 3813
3554.57 3616
3555.13 3754
3555.69 3610
3556.26 3687
3556.82 3784
3557.38 3818
3557.94 3776
3558.50 3756
3559.07 3835
3559.63 3801
3560.19 3858
3560.76 3771
3561.32 3901
3561.88 3958
3562.44 3902
3563.01 3979
3563.57 4025
3564.13 4068
3564.70 3944
3565.26 3979
3565.82 4068
3566.38 4067
3566.95 3871
3567.51 3882
3568.07 3802
3568.64 3677
3569.20 3788
3569.76 3851
3570.33 3672
3570.89 3563
3571.45 3645
3572.02 3494
3572.58 3511
3573.15 3680
3573.71 3821
3574.27 3877
3574.84 3704
3575.40 3957
3575.96 3917
3576.53 3814
3577.09 3656
3577.66 3867
3578.22 4038
3578.78 3920
3579.35 3763
3579.91 3975
3580.48 4107
3581.04 3885
3581.61 3971
3582.17 4131
3582.73 4123
3583.30 4060
3583.86 3987
3584.43 4025
3584.99 4153
3585.56 4195
3586.12 4115
3586.69 4201
3587.25 4211
3587.82 4121
3588.38 4016
3588.95 4044
3589.51 4006
3590.08 3764
3590.64 3724
3591.21 3604
3591.77 3605
3592.34 3646
3592.90 3626
3593.47 3664
3594.03 3697
3594.60 3661
3595.16 3660
3595.73 3493
3596.29 3571
3596.86 3580
3597.42 3623
3597.99 3497
3598.56 3644
3599.12 3582
3599.69 3712
3600.25 3724
3600.82 3544
3601.38 3635
3601.95 3838
3602.52 3818
3603.08 3752
3603.65 3663
3604.21 3655
3604.78 3663
3605.35 3718
3605.91 3521
3606.48 3488
3607.05 3571
3607.61 3608
3608.18 3562
3608.74 3492
3609.31 3440
3609.88 3430
3610.44 3503
3611.01 3582
3611.58 3599
3612.14 3609
3612.71 3746
3613.28 3739
3613.84 4021
3614.41 4238
3614.98 4331
3615.55 4445
3616.11 4899
3616.68 5337
3617.25 5401
3617.81 5658
3618.38 5862
3618.95 6367
3619.52 6349
3620.08 6180
3620.65 6093
3621.22 5627
3621.79 5419
3622.35 5342
3622.92 4961
3623.49 4742
3624.06 4357
3624.62 4172
3625.19 3870
3625.76 3689
3626.33 3757
3626.89 3730
3627.46 3667
3628.03 3730
3628.60 3727
3629.17 3790
3629.73 3693
3630.30 3791
3630.87 4190
3631.44 4204
3632.01 4103
3632.58 4268
3633.14 4229
3633.71 4331
3634.28 4404
3634.85 4270
3635.42 4434
3635.99 4339
3636.56 4082
3637.12 3913
3637.69 3966
3638.26 4004
3638.83 4040
3639.40 3828
3639.97 3743
3640.54 3448
3641.11 3579
3641.67 3327
3642.24 3579
3642.81 3797
3643.38 3716
3643.95 3772
3644.52 3674
3645.09 3748
3645.66 3803
3646.23 3685
3646.80 3785
3647.37 3803
3647.94 3732
3648.51 3769
3649.08 3641
3649.65 3664
3650.22 3611
3650.79 3554
3651.36 3625
3651.93 3789
3652.50 3634
3653.06 3869
3653.63 3811
3654.20 3737
3654.77 3747
3655.35 3606
3655.92 3563
3656.49 3771
3657.06 3670
3657.63 3662
3658.20 3601
3658.77 3542
3659.34 3447
3659.91 3424
3660.48 3480
3661.05 3625
3661.62 3612
3662.19 3552
3662.76 3401
3663.33 3272
3663.90 3281
3664.47 3352
3665.04 3196
3665.61 3177
3666.19 3184
3666.76 3177
3667.33 3130
3667.90 3249
3668.47 3283
3669.04 3174
3669.61 3319
3670.18 3255
3670.75 3224
3671.33 3329
3671.90 3366
3672.47 3302
3673.04 3358
3673.61 3240
3674.18 3229
3674.76 3400
3675.33 3242
3675.90 3313
3676.47 3363
3677.04 3390
3677.61 3511
3678.19 3411
3678.76 3209
3679.33 3301
3679.90 3328
3680.47 3204
3681.05 3285
3681.62 3481
3682.19 3154
3682.76 3106
3683.33 3229
3683.91 3105
3684.48 3106
3685.05 3390
3685.62 3274
3686.20 3107
3686.77 3081
3687.34 3071
3687.91 3097
3688.49 3103
3689.06 3313
3689.63 3285
3690.21 3345
3690.78 3198
3691.35 3193
3691.92 3324
3692.50 3443
3693.07 3354
3693.64 3412
3694.22 3450
3694.79 3325
3695.36 3418
3695.94 3497
3696.51 3212
3697.08 3282
3697.66 3207
3698.23 3191
3698.80 3245
3699.38 3378
3699.95 3275
3700.52 3199
3701.10 3169
3701.67 3150
3702.24 3037
3702.82 3231
3703.39 3250
3703.97 3090
3704.54 3178
3705.11 3220
3705.69 3292
3706.26 3366
3706.84 3323
3707.41 3461
3707.98 3203
3708.56 3076
3709.13 3175
3709.71 3279
3710.28 3311
3710.86 3117
3711.43 3105
3712.01 3122
3712.58 3143
3713.15 3066
3713.73 3235
3714.30 3498
3714.88 3288
3715.45 3383
3716.03 3387
3716.60 3337
3717.18 3302
3717.75 3250
3718.33 3351
3718.90 3329
3719.48 3239
3720.05 3202
3720.63 3290
3721.20 3098
3721.78 3072
3722.35 3053
3722.93 3044
3723.51 3126
3724.08 2975
3724.66 3252
3725.23 3200
3725.81 2979
3726.38 2806
3726.96 2985
3727.53 3187
3728.11 3156
3728.69 3098
3729.26 3249
3729.84 3379
3730.41 3491
3730.99 3568
3731.57 3553
3732.14 3493
3732.72 3531
3733.29 3639
3733.87 3585
3734.45 3605
3735.02 3553
3735.60 3608
3736.18 3514
3736.75 3393
3737.33 3433
3737.90 3507
3738.48 3397
3739.06 3182
3739.63 3399
3740.21 3302
3740.79 3278
3741.36 3209
3741.94 3095
3742.52 2973
3743.10 3186
3743.67 3324
3744.25 3179
3744.83 3114
3745.40 3181
3745.98 3171
3746.56 3078
3747.13 2969
3747.71 3150
3748.29 2990
3748.87 2822
3749.44 3069
3750.02 3083
3750.60 3131
3751.18 2877
3751.75 3149
3752.33 3157
3752.91 3074
3753.49 2940
3754.06 3003
3754.64 2937
3755.22 2919
3755.80 2976
3756.38 2976
3756.95 2913
3757.53 2878
3758.11 3089
3758.69 2989
3759.27 3151
3759.84 3119
3760.42 3097
3761.00 2980
3761.58 3052
3762.16 3245
3762.74 3375
3763.32 3203
3763.89 2964
3764.47 3250
3765.05 3223
3765.63 3163
3766.21 3156
3766.79 3134
3767.37 3028
3767.94 3175
3768.52 3229
3769.10 3096
3769.68 3031
3770.26 3007
3770.84 3078
3771.42 3111
3772.00 3178
3772.58 3070
3773.16 3118
3773.74 3274
3774.31 3204
3774.89 3151
3775.47 3096
3776.05 3156
3776.63 3081
3777.21 2990
3777.79 3070
3778.37 2978
3778.95 2934
3779.53 2839
3780.11 2975
3780.69 3051
3781.27 3017
3781.85 2945
3782.43 2941
3783.01 3070
3783.59 2967
3784.17 2785
3784.75 2916
3785.33 2833
3785.91 2860
3786.49 2909
3787.07 2939
3787.65 2977
3788.23 2968
3788.81 3036
3789.39 3076
3789.97 3116
3790.55 3100
3791.13 3155
3791.71 3110
3792.30 3057
3792.88 3070
3793.46 2988
3794.04 3047
3794.62 3196
3795.20 3216
3795.78 3159
3796.36 3258
3796.94 3327
3797.52 3244
3798.10 3201
3798.69 3187
3799.27 3173
3799.85 3367
3800.43 3343
3801.01 3271
3801.59 3244
3802.17 3350
3802.76 3434
3803.34 3424
3803.92 3367
3804.50 3471
3805.08 3464
3805.66 3577
3806.25 3741
3806.83 3700
3807.41 3416
3807.99 3601
3808.57 3630
3809.16 3600
3809.74 3359
3810.32 3579
3810.90 3619
3811.48 3518
3812.07 3619
3812.65 3564
3813.23 3538
3813.81 3285
3814.39 3321
3814.98 3301
3815.56 3260
3816.14 3286
3816.72 3347
3817.31 3378
3817.89 3200
3818.47 3046
3819.06 3013
3819.64 3088
3820.22 3153
3820.80 2802
3821.39 2906
3821.97 2812
3822.55 2927
3823.14 3022
3823.72 2929
3824.30 2852
3824.89 2833
3825.47 3005
3826.05 3058
3826.64 2935
3827.22 2722
3827.80 2705
3828.39 2857
3828.97 2832
3829.55 2820
3830.14 2937
3830.72 2944
3831.30 3004
3831.89 3069
3832.47 3064
3833.05 3041
3833.64 2856
3834.22 2877
3834.81 2982
3835.39 2917
3835.97 2922
3836.56 2853
3837.14 2859
3837.73 3103
3838.31 3004
3838.90 2977
3839.48 2876
3840.06 2849
3840.65 2904
3841.23 2869
3841.82 2851
3842.40 2871
3842.99 2823
3843.57 2808
3844.16 2755
3844.74 2736
3845.33 2837
3845.91 2824
3846.50 3010
3847.08 2952
3847.66 2828
3848.25 2803
3848.83 2877
3849.42 2960
3850.00 3034
3850.59 2991
3851.18 2979
3851.76 3012
3852.35 2877
3852.93 2928
3853.52 2970
3854.10 3025
3854.69 2975
3855.27 3137
3855.86 3184
3856.44 2994
3857.03 3049
3857.62 3030
3858.20 3157
3858.79 3076
3859.37 3325
3859.96 3742
3860.54 3817
3861.13 3732
3861.72 3827
3862.30 3836
3862.89 3793
3863.47 3943
3864.06 3707
3864.65 3744
3865.23 3789
3865.82 3570
3866.41 3483
3866.99 3285
3867.58 3109
3868.17 3047
3868.75 3191
3869.34 2973
3869.93 3024
3870.51 2994
3871.10 3063
3871.69 3085
3872.27 2987
3872.86 2883
3873.45 3058
3874.03 3066
3874.62 3059
3875.21 3077
3875.79 3071
3876.38 3137
3876.97 3114
3877.56 3032
3878.14 2911
3878.73 2931
3879.32 2978
3879.90 2947
3880.49 2974
3881.08 2713
3881.67 2797
3882.25 2754
3882.84 2824
3883.43 2836
3884.02 2704
3884.61 2655
3885.19 2665
3885.78 2714
3886.37 2651
3886.96 2664
3887.54 2663
3888.13 2689
3888.72 2866
3889.31 2772
3889.90 2854
3890.48 2915
3891.07 2851
3891.66 2973
3892.25 2898
3892.84 2923
3893.43 2866
3894.01 2743
3894.60 2914
3895.19 3019
3895.78 2992
3896.37 2996
3896.96 2932
3897.55 2922
3898.14 3090
3898.72 3103
3899.31 3215
3899.90 3227
3900.49 3281
3901.08 3070
3901.67 3145
3902.26 3005
3902.85 3053
3903.44 3096
3904.03 3001
3904.61 2889
3905.20 3063
3905.79 2899
3906.38 2902
3906.97 2861
3907.56 2728
3908.15 2691
3908.74 2606
3909.33 2550
3909.92 2558
3910.51 2508
3911.10 2532
3911.69 2639
3912.28 2507
3912.87 2630
3913.46 2697
3914.05 2675
3914.64 2610
3915.23 2596
3915.82 2742
3916.41 2734
3917.00 2682
3917.59 2632
3918.18 2599
3918.77 2734
3919.36 2864
3919.95 2744
3920.54 2560
3921.13 2632
3921.72 2752
3922.31 2682
3922.90 2799
3923.49 2556
3924.08 2708
3924.68 2692
3925.27 2759
3925.86 2693
3926.45 2771
3927.04 2729
3927.63 2678
3928.22 2670
3928.81 2673
3929.40 2675
3929.99 2636
3930.59 2499
3931.18 2445
3931.77 2658
3932.36 2659
3932.95 2587
3933.54 2495
3934.13 2524
3934.73 2533
3935.32 2730
3935.91 2592
3936.50 2571
3937.09 2666
3937.68 2589
3938.28 2749
3938.87 2648
3939.46 2611
3940.05 2626
3940.64 2813
3941.23 2868
3941.83 2889
3942.42 2894
3943.01 2916
3943.60 2821
3944.20 2891
3944.79 2857
3945.38 2846
3945.97 2796
3946.56 2727
3947.16 2694
3947.75 2569
3948.34 2720
3948.94 2555
3949.53 2477
3950.12 2557
3950.71 2557
3951.31 2574
3951.90 2608
3952.49 2676
3953.08 2637
3953.68 2721
3954.27 2800
3954.86 2764
3955.46 2636
3956.05 2786
3956.64 2720
3957.24 2756
3957.83 2640
3958.42 2785
3959.02 2738
3959.61 2735
3960.20 2766
3960.80 2780
3961.39 2815
3961.98 2741
3962.58 2658
3963.17 2633
3963.76 2622
3964.36 2700
3964.95 2728
3965.55 2550
3966.14 2633
3966.73 2575
3967.33 2631
3967.92 2591
3968.52 2587
3969.11 2528
3969.70 2463
3970.30 2487
3970.89 2642
3971.49 2732
3972.08 2591
3972.68 2557
3973.27 2695
3973.86 2698
3974.46 2577
3975.05 2447
3975.65 2622
3976.24 2737
3976.84 2597
3977.43 2648
3978.03 2568
3978.62 2478
3979.22 2731
3979.81 2680
3980.41 2719
3981.00 2826
3981.60 2806
3982.19 2693
3982.79 2830
3983.38 2897
3983.98 2696
3984.57 2545
3985.17 2708
3985.76 2710
3986.36 2765
3986.95 2819
3987.55 2679
3988.14 2563
3988.74 2673
3989.34 2935
3989.93 2706
3990.53 2769
3991.12 2957
3991.72 2845
3992.31 2811
3992.91 2876
3993.51 3000
3994.10 2906
3994.70 3081
3995.29 3027
3995.89 3121
3996.49 3026
3997.08 3079
3997.68 2987
3998.28 3081
3998.87 3111
3999.47 3142
4000.06 2877
4000.66 2810
4001.26 2844
4001.85 2814
4002.45 2826
4003.05 2911
4003.64 2775
4004.24 2767
4004.84 2684
4005.43 2741
4006.03 2809
4006.63 2841
4007.22 2896
4007.82 2847
4008.42 2815
4009.02 2872
4009.61 2950
4010.21 2868
4010.81 2988
4011.40 2918
4012.00 2880
4012.60 2909
4013.20 2748
4013.79 2916
4014.39 2914
4014.99 2890
4015.59 2647
4016.18 2776
4016.78 2840
4017.38 2900
4017.98 2973
4018.58 3002
4019.17 3013
4019.77 2855
4020.37 2838
4020.97 2842
4021.56 2707
4022.16 2801
4022.76 2909
4023.36 2940
4023.96 2999
4024.56 3122
4025.15 3181
4025.75 3247
4026.35 3412
4026.95 3386
4027.55 3408
4028.15 3470
4028.74 3466
4029.34 3575
4029.94 3414
4030.54 3418
4031.14 3485
4031.74 3393
4032.34 3272
4032.94 3411
4033.53 3182
4034.13 2975
4034.73 2929
4035.33 2855
4035.93 2787
4036.53 2745
4037.13 2644
4037.73 2598
4038.33 2698
4038.93 2706
4039.53 2561
4040.13 2607
4040.72 2706
4041.32 2729
4041.92 2791
4042.52 2730
4043.12 2717
4043.72 2956
4044.32 2998
4044.92 2894
4045.52 3126
4046.12 2935
4046.72 3025
4047.32 3161
4047.92 3226
4048.52 3053
4049.12 3074
4049.72 3024
4050.32 3080
4050.92 3008
4051.52 3043
4052.12 3008
4052.72 2943
4053.32 2949
4053.92 3057
4054.52 2947
4055.13 2822
4055.73 2953
4056.33 2827
4056.93 2656
4057.53 2668
4058.13 2769
4058.73 2595
4059.33 2766
4059.93 2779
4060.53 2715
4061.13 2571
4061.73 2593
4062.33 2667
4062.94 2643
4063.54 2695
4064.14 2530
4064.74 2564
4065.34 2543
4065.94 2742
4066.54 2640
4067.14 2655
4067.75 2663
4068.35 2715
4068.95 2640
4069.55 2693
4070.15 2793
4070.75 2805
4071.36 2581
4071.96 2709
4072.56 2696
4073.16 2605
4073.76 2604
4074.36 2460
4074.97 2526
4075.57 2667
4076.17 2701
4076.77 2661
4077.38 2704
4077.98 2689
4078.58 2709
4079.18 2623
4079.78 2682
4080.39 2725
4080.99 2508
4081.59 2637
4082.19 2603
4082.80 2586
4083.40 2610
4084.00 2638
4084.60 2618
4085.21 2485
4085.81 2443
4086.41 2457
4087.02 2702
4087.62 2640
4088.22 2627
4088.82 2528
4089.43 2489
4090.03 2438
4090.63 2563
4091.24 2504
4091.84 2334
4092.44 2444
4093.05 2614
4093.65 2671
4094.25 2689
4094.86 2623
4095.46 2579
4096.06 2654
4096.67 2646
4097.27 2456
4097.88 2499
4098.48 2518
4099.08 2546
4099.69 2671
4100.29 2589
4100.89 2691
4101.50 2617
4102.10 2631
4102.71 2479
4103.31 2530
4103.91 2586
4104.52 2669
4105.12 2550
4105.73 2603
4106.33 2568
4106.94 2518
4107.54 2656
4108.14 2561
4108.75 2555
4109.35 2695
4109.96 2672
4110.56 2588
4111.17 2627
4111.77 2695
4112.38 2627
4112.98 2627
4113.59 2427
4114.19 2468
4114.80 2475
4115.40 2582
4116.01 2751
4116.61 2799
4117.22 2745
4117.82 2568
4118.43 2591
4119.03 2672
4119.64 2653
4120.24 2666
4120.85 2866
4121.45 2791
4122.06 2717
4122.66 2677
4123.27 2718
4123.88 2602
4124.48 2645
4125.09 2738
4125.69 2796
4126.30 2672
4126.90 2679
4127.51 2688
4128.12 2690
4128.72 2592
4129.33 2595
4129.93 2564
4130.54 2484
4131.15 2674
4131.75 2678
4132.36 2724
4132.96 2701
4133.57 2827
4134.18 2741
4134.78 2947
4135.39 3024
4136.00 2943
4136.60 2931
4137.21 3061
4137.82 3136
4138.42 3191
4139.03 3292
4139.64 3366
4140.24 3336
4140.85 3443
4141.46 3530
4142.06 3742
4142.67 3822
4143.28 3592
4143.89 3810
4144.49 3717
4145.10 3696
4145.71 3562
4146.31 3234
4146.92 2986
4147.53 2953
4148.14 2946
4148.74 2871
4149.35 2813
4149.96 2707
4150.57 2906
4151.17 2829
4151.78 2776
4152.39 2766
4153.00 2595
4153.60 2435
4154.21 2434
4154.82 2614
4155.43 2477
4156.04 2407
4156.64 2503
4157.25 2394
4157.86 2420
4158.47 2475
4159.08 2407
4159.68 2469
4160.29 2474
4160.90 2531
4161.51 2603
4162.12 2725
4162.73 2719
4163.33 2705
4163.94 2692
4164.55 2666
4165.16 2827
4165.77 2937
4166.38 2812
4166.99 2855
4167.60 2871
4168.20 2758
4168.81 2804
4169.42 2825
4170.03 2700
4170.64 2887
4171.25 2729
4171.86 2904
4172.47 2771
4173.08 2645
4173.69 2752
4174.29 2883
4174.90 2959
4175.51 2892
4176.12 2976
4176.73 3039
4177.34 3085
4177.95 2987
4178.56 3129
4179.17 3184
4179.78 3090
4180.39 3024
4181.00 2957
4181.61 2987
4182.22 2814
4182.83 2861
4183.44 2901
4184.05 2918
4184.66 2753
4185.27 2581
4185.88 2673
4186.49 2555
4187.10 2485
4187.71 2492
4188.32 2553
4188.93 2626
4189.54 2498
4190.15 2645
4190.76 2622
4191.37 2553
4191.98 2818
4192.59 2700
4193.20 2736
4193.82 2931
4194.43 2887
4195.04 2950
4195.65 2932
4196.26 2904
4196.87 2932
4197.48 2903
4198.09 2817
4198.70 2837
4199.31 2969
4199.93 2830
4200.54 2552
4201.15 2498
4201.76 2548
4202.37 2636
4202.98 2658
4203.59 2733
4204.20 2681
4204.82 2632
4205.43 2581
4206.04 2622
4206.65 2580
4207.26 2533
4207.87 2656
4208.49 2588
4209.10 2520
4209.71 2470
4210.32 2473
4210.93 2525
4211.55 2614
4212.16 2616
4212.77 2674
4213.38 2685
4213.99 2699
4214.61 2483
4215.22 2623
4215.83 2815
4216.44 2921
4217.06 3215
4217.67 3333
4218.28 3313
4218.89 3533
4219.51 3595
4220.12 3713
4220.73 3571
4221.34 3757
4221.96 3713
4222.57 3657
4223.18 3431
4223.80 3337
4224.41 3455
4225.02 3206
4225.63 3075
4226.25 2967
4226.86 2912
4227.47 2811
4228.09 2861
4228.70 2836
4229.31 2770
4229.93 2745
4230.54 2817
4231.15 2787
4231.77 2867
4232.38 2943
4232.99 2818
4233.61 3034
4234.22 3075
4234.83 2859
4235.45 2758
4236.06 2912
4236.68 2915
4237.29 2832
4237.90 2754
4238.52 2700
4239.13 2797
4239.75 2706
4240.36 2459
4240.97 2493
4241.59 2680
4242.20 2544
4242.82 2597
4243.43 2584
4244.05 2544
4244.66 2593
4245.27 2679
4245.89 2688
4246.50 2824
4247.12 2948
4247.73 2898
4248.35 3003
4248.96 3001
4249.58 2874
4250.19 2868
4250.81 2935
4251.42 2917
4252.04 2845
4252.65 2851
4253.27 2939
4253.88 2663
4254.50 2782
4255.11 2827
4255.73 2812
4256.34 2886
4256.96 2893
4257.57 2754
4258.19 2711
4258.80 2630
4259.42 2793
4260.03 2769
4260.65 2704
4261.27 2815
4261.88 2736
4262.50 2655
4263.11 2581
4263.73 2611
4264.34 2668
4264.96 2741
4265.58 2548
4266.19 2617
4266.81 2667
4267.42 2579
4268.04 2444
4268.66 2477
4269.27 2524
4269.89 2514
4270.51 2389
4271.12 2488
4271.74 2452
4272.35 2339
4272.97 2355
4273.59 2372
4274.20 2449
4274.82 2469
4275.44 2436
4276.05 2534
4276.67 2421
4277.29 2597
4277.90 2462
4278.52 2560
4279.14 2581
4279.76 2492
4280.37 2389
4280.99 2440
4281.61 2379
4282.22 2367
4282.84 2345
4283.46 2276
4284.07 2375
4284.69 2478
4285.31 2334
4285.93 2280
4286.54 2399
4287.16 2354
4287.78 2407
4288.40 2372
4289.01 2472
4289.63 2331
4290.25 2286
4290.87 2273
4291.49 2286
4292.10 2306
4292.72 2230
4293.34 2279
4293.96 2196
4294.58 2293
4295.19 2355
4295.81 2383
4296.43 2404
4297.05 2386
4297.67 2478
4298.28 2428
4298.90 2389
4299.52 2330
4300.14 2221
4300.76 2214
4301.38 2227
4301.99 2487
4302.61 2515
4303.23 2606
4303.85 2375
4304.47 2332
4305.09 2464
4305.71 2403
4306.33 2390
4306.94 2309
4307.56 2493
4308.18 2538
4308.80 2429
4309.42 2335
4310.04 2304
4310.66 2184
4311.28 2275
4311.90 2324
4312.52 2251
4313.14 2403
4313.76 2445
4314.38 2233
4314.99 2364
4315.61 2337
4316.23 2248
4316.85 2246
4317.47 2172
4318.09 2156
4318.71 2108
4319.33 2102
4319.95 2360
4320.57 2144
4321.19 2219
4321.81 2276
4322.43 2056
4323.05 2114
4323.67 2029
4324.29 2001
4324.91 2098
4325.53 2288
4326.15 2205
4326.77 2171
4327.39 2100
4328.01 2124
4328.63 2168
4329.26 2177
4329.88 2229
4330.50 2113
4331.12 2229
4331.74 2236
4332.36 2105
4332.98 2146
4333.60 2133
4334.22 2094
4334.84 2109
4335.46 2098
4336.08 2201
4336.70 2119
4337.33 2099
4337.95 2167
4338.57 2143
4339.19 2223
4339.81 2139
4340.43 2291
4341.05 2249
4341.67 2100
4342.30 2224
4342.92 2216
4343.54 2401
4344.16 2407
4344.78 2395
4345.40 2441
4346.03 2320
4346.65 2289
4347.27 2266
4347.89 2354
4348.51 2283
4349.14 2321
4349.76 2325
4350.38 2245
4351.00 2220
4351.62 2216
4352.25 2099
4352.87 2101
4353.49 2246
4354.11 2212
4354.73 2165
4355.36 2211
4355.98 2199
4356.60 2326
4357.22 2188
4357.85 2195
4358.47 2297
4359.09 2134
4359.71 2286
4360.34 2256
4360.96 2264
4361.58 2285
4362.21 2227
4362.83 2130
4363.45 2143
4364.07 1997
4364.70 2041
4365.32 2139
4365.94 2178
4366.57 2067
4367.19 1998
4367.81 2076
4368.44 2011
4369.06 1922
4369.68 1947
4370.31 2011
4370.93 1996
4371.55 1988
4372.18 1956
4372.80 2025
4373.43 1996
4374.05 2056
4374.67 1948
4375.30 1908
4375.92 1979
4376.54 2024
4377.17 2086
4377.79 2099
4378.42 1961
4379.04 1992
4379.66 2002
4380.29 2211
4380.91 2240
4381.54 2185
4382.16 2211
4382.79 2177
4383.41 2154
4384.03 2063
4384.66 2126
4385.28 2177
4385.91 2165
4386.53 2045
4387.16 2068
4387.78 2029
4388.41 1982
4389.03 1992
4389.66 2025
4390.28 1979
4390.91 2032
4391.53 2005
4392.16 1958
4392.78 2099
4393.41 2029
4394.03 2074
4394.66 2103
4395.28 2105
4395.91 1937
4396.53 2115
4397.16 2201
4397.78 2061
4398.41 2030
4399.03 2072
4399.66 2181
4400.29 2117
4400.91 2170
4401.54 2193
4402.16 2112
4402.79 2113
4403.41 2114
4404.04 2146
4404.67 2155
4405.29 2107
4405.92 2132
4406.54 2224
4407.17 2187
4407.80 2056
4408.42 2032
4409.05 1967
4409.67 2060
4410.30 2098
4410.93 2225
4411.55 2049
4412.18 2045
4412.81 2091
4413.43 2077
4414.06 2095
4414.69 2085
4415.31 2232
4415.94 2046
4416.57 1987
4417.19 2110
4417.82 2252
4418.45 2005
4419.07 1961
4419.70 2050
4420.33 2075
4420.95 2073
4421.58 2063
4422.21 1991
4422.84 1991
4423.46 2109
4424.09 2056
4424.72 1999
4425.35 1979
4425.97 2062
4426.60 2006
4427.23 2003
4427.86 1997
4428.48 2086
4429.11 2087
4429.74 1990
4430.37 2121
4430.99 2020
4431.62 2004
4432.25 2145
4432.88 2076
4433.51 2040
4434.13 1995
4434.76 2068
4435.39 2097
4436.02 1981
4436.65 2160
4437.27 2085
4437.90 2059
4438.53 2022
4439.16 2039
4439.79 1972
4440.42 1889
4441.04 2024
4441.67 1973
4442.30 1990
4442.93 1982
4443.56 2040
4444.19 2088
4444.82 2094
4445.44 2249
4446.07 2263
4446.70 2212
4447.33 2149
4447.96 2231
4448.59 2262
4449.22 2303
4449.85 2336
4450.48 2278
4451.11 2319
4451.74 2300
4452.36 2222
4452.99 2177
4453.62 2213
4454.25 2103
4454.88 1997
4455.51 2070
4456.14 2120
4456.77 1920
4457.40 1875
4458.03 1984
4458.66 2041
4459.29 1992
4459.92 1989
4460.55 2084
4461.18 2071
4461.81 2035
4462.44 2067
4463.07 1885
4463.70 1966
4464.33 1955
4464.96 1977
4465.59 1948
4466.22 1986
4466.85 2066
4467.48 2017
4468.11 1984
4468.74 2170
4469.37 2124
4470.00 2077
4470.63 1978
4471.26 1957
4471.89 2109
4472.53 2085
4473.16 2014
4473.79 2003
4474.42 2031
4475.05 1963
4475.68 1935
4476.31 1929
4476.94 1955
4477.57 1999
4478.20 2009
4478.83 1963
4479.47 2056
4480.10 1915
4480.73 1997
4481.36 1976
4481.99 1983
4482.62 1946
4483.25 1889
4483.89 1983
4484.52 1850
4485.15 1969
4485.78 1910
4486.41 1828
4487.04 1914
4487.68 1891
4488.31 1860
4488.94 1905
4489.57 1856
4490.20 1910
4490.84 1919
4491.47 1825
4492.10 1916
4492.73 2017
4493.36 1949
4494.00 1996
4494.63 1940
4495.26 2048
4495.89 2071
4496.53 2141
4497.16 2018
4497.79 2028
4498.42 1884
4499.06 1977
4499.69 2038
4500.32 2039
4500.95 1891
4501.59 1932
4502.22 1996
4502.85 1935
4503.48 1895
4504.12 2017
4504.75 1956
4505.38 2010
4506.02 2104
4506.65 2053
4507.28 1926
4507.92 1980
4508.55 2004
4509.18 2023
4509.82 1974
4510.45 2005
4511.08 2049
4511.72 2063
4512.35 2011
4512.98 2052
4513.62 2013
4514.25 1928
4514.88 2105
4515.52 2049
4516.15 1971
4516.79 1931
4517.42 1948
4518.05 2046
4518.69 2032
4519.32 2081
4519.96 2131
4520.59 2126
4521.22 2012
4521.86 2008
4522.49 2030
4523.13 2027
4523.76 1995
4524.40 2115
4525.03 2179
4525.66 2158
4526.30 2252
4526.93 2367
4527.57 2321
4528.20 2540
4528.84 2753
4529.47 2859
4530.11 2888
4530.74 3038
4531.38 3129
4532.01 3135
4532.65 3094
4533.28 3104
4533.92 3070
4534.55 2938
4535.19 2872
4535.82 2761
4536.46 2685
4537.09 2576
4537.73 2410
4538.36 2284
4539.00 2182
4539.63 2028
4540.27 2023
4540.90 2156
4541.54 2032
4542.18 1912
4542.81 2065
4543.45 1976
4544.08 1982
4544.72 1929
4545.35 2093
4545.99 2102
4546.63 2139
4547.26 2189
4547.90 2178
4548.53 2074
4549.17 1981
4549.81 2019
4550.44 2087
4551.08 1967
4551.72 1865
4552.35 1930
4552.99 1951
4553.62 1829
4554.26 2008
4554.90 2002
4555.53 1883
4556.17 1936
4556.81 2076
4557.44 2004
4558.08 2062
4558.72 1969
4559.35 2039
4559.99 1942
4560.63 2098
4561.26 2038
4561.90 1972
4562.54 2013
4563.18 2042
4563.81 2084
4564.45 1989
4565.09 2068
4565.72 2054
4566.36 2216
4567.00 2152
4567.64 2073
4568.27 2061
4568.91 2035
4569.55 2098
4570.19 2139
4570.82 2114
4571.46 2172
4572.10 2248
4572.74 2083
4573.38 2045
4574.01 2122
4574.65 2105
4575.29 2020
4575.93 2053
4576.56 2075
4577.20 2040
4577.84 1996
4578.48 2069
4579.12 2090
4579.76 2083
4580.39 2087
4581.03 1985
4581.67 2064
4582.31 2038
4582.95 2119
4583.59 1997
4584.22 1850
4584.86 2044
4585.50 1978
4586.14 1903
4586.78 1998
4587.42 2071
4588.06 1894
4588.70 1899
4589.33 1903
4589.97 1868
4590.61 1973
4591.25 1880
4591.89 1821
4592.53 1766
4593.17 1847
4593.81 1890
4594.45 1799
4595.09 1837
4595.73 1881
4596.37 1812
4597.00 1776
4597.64 1816
4598.28 1785
4598.92 1873
4599.56 1924
4600.20 1940
4600.84 2038
4601.48 1981
4602.12 1969
4602.76 1974
4603.40 2107
4604.04 2087
4604.68 2224
4605.32 2177
4605.96 2157
4606.60 2145
4607.24 2043
4607.88 2049
4608.52 1935
4609.16 2044
4609.80 2162
4610.44 2085
4611.08 2043
4611.72 2034
4612.36 2003
4613.01 1844
4613.65 1843
4614.29 1880
4614.93 2015
4615.57 1983
4616.21 1920
4616.85 1957
4617.49 1889
4618.13 1799
4618.77 1886
4619.41 1938
4620.05 1937
4620.70 1841
4621.34 1737
4621.98 1812
4622.62 1768
4623.26 1809
4623.90 1760
4624.54 1884
4625.18 1851
4625.83 1862
4626.47 1878
4627.11 1916
4627.75 1875
4628.39 1743
4629.03 1868
4629.68 1770
4630.32 1888
4630.96 1819
4631.60 1872
4632.24 1847
4632.88 1809
4633.53 1762
4634.17 1670
4634.81 1774
4635.45 1860
4636.10 1768
4636.74 1856
4637.38 1827
4638.02 1793
4638.66 1915
4639.31 1792
4639.95 1710
4640.59 1801
4641.23 1801
4641.88 1830
4642.52 1787
4643.16 1893
4643.80 1914
4644.45 1959
4645.09 1836
4645.73 1708
4646.38 1712
4647.02 1899
4647.66 1909
4648.30 1924
4648.95 1959
4649.59 1979
4650.23 1919
4650.88 1964
4651.52 1860
4652.16 1796
4652.81 1854
4653.45 1936
4654.09 1893
4654.74 1812
4655.38 1937
4656.02 1985
4656.67 2024
4657.31 1973
4657.96 1933
4658.60 1912
4659.24 1794
4659.89 1953
4660.53 1952
4661.17 1961
4661.82 1993
4662.46 1972
4663.11 2077
4663.75 2084
4664.39 1996
4665.04 1951
4665.68 1779
4666.33 1819
4666.97 1876
4667.62 1822
4668.26 1840
4668.90 1813
4669.55 1883
4670.19 1764
4670.84 1740
4671.48 1662
4672.13 1817
4672.77 1826
4673.42 1678
4674.06 1626
4674.71 1729
4675.35 1645
4676.00 1727
4676.64 1776
4677.29 1768
4677.93 1851
4678.58 1806
4679.22 1759
4679.87 1790
4680.51 1861
4681.16 1755
4681.80 1895
4682.45 1968
4683.09 1950
4683.74 1950
4684.38 2050
4685.03 1975
4685.68 1905
4686.32 1964
4686.97 1804
4687.61 1744
4688.26 1716
4688.90 1788
4689.55 1816
4690.20 1797
4690.84 1611
4691.49 1548
4692.13 1719
4692.78 1756
4693.43 1858
4694.07 1817
4694.72 1874
4695.36 1807
4696.01 1881
4696.66 1830
4697.30 1773
4697.95 1818
4698.60 1752
4699.24 1829
4699.89 1788
4700.54 1903
4701.18 1797
4701.83 1775
4702.48 1753
4703.12 1914
4703.77 1925
4704.42 1829
4705.06 1784
4705.71 1944
4706.36 2024
4707.00 1972
4707.65 2060
4708.30 2045
4708.95 2113
4709.59 2165
4710.24 2199
4710.89 2161
4711.54 2183
4712.18 2130
4712.83 2089
4713.48 1954
4714.13 1890
4714.77 1837
4715.42 1786
4716.07 1772
4716.72 1781
4717.36 1792
4718.01 1778
4718.66 1723
4719.31 1666
4719.96 1852
4720.60 1845
4721.25 1799
4721.90 1912
4722.55 1809
4723.20 1868
4723.84 1791
4724.49 1774
4725.14 1971
4725.79 1904
4726.44 1776
4727.09 1776
4727.73 1711
4728.38 1812
4729.03 1799
4729.68 1775
4730.33 1799
4730.98 1873
4731.63 1749
4732.27 1674
4732.92 1722
4733.57 1793
4734.22 1712
4734.87 1766
4735.52 1774
4736.17 1693
4736.82 1607
4737.47 1581
4738.12 1654
4738.77 1704
4739.41 1789
4740.06 1751
4740.71 1817
4741.36 1781
4742.01 1890
4742.66 1828
4743.31 1753
4743.96 1871
4744.61 1828
4745.26 1715
4745.91 1722
4746.56 1876
4747.21 1841
4747.86 1937
4748.51 1947
4749.16 2071
4749.81 2018
4750.46 2147
4751.11 2170
4751.76 2314
4752.41 2165
4753.06 2133
4753.71 2220
4754.36 2168
4755.01 2121
4755.66 2054
4756.31 2030
4756.96 1873
4757.61 1776
4758.26 1781
4758.91 1863
4759.56 1668
4760.22 1613
4760.87 1731
4761.52 1788
4762.17 1708
4762.82 1614
4763.47 1598
4764.12 1661
4764.77 1661
4765.42 1674
4766.07 1679
4766.72 1733
4767.38 1590
4768.03 1655
4768.68 1727
4769.33 1599
4769.98 1704
4770.63 1736
4771.28 1628
4771.94 1580
4772.59 1685
4773.24 1652
4773.89 1611
4774.54 1536
4775.19 1625
4775.85 1690
4776.50 1746
4777.15 1568
4777.80 1565
4778.45 1520
4779.11 1617
4779.76 1650
4780.41 1662
4781.06 1714
4781.71 1701
4782.37 1684
4783.02 1606
4783.67 1661
4784.32 1614
4784.98 1651
4785.63 1622
4786.28 1708
4786.93 1674
4787.59 1609
4788.24 1710
4788.89 1698
4789.54 1645
4790.20 1635
4790.85 1659
4791.50 1724
4792.15 1799
4792.81 1767
4793.46 1662
4794.11 1602
4794.77 1680
4795.42 1695
4796.07 1662
4796.73 1600
4797.38 1626
4798.03 1568
4798.69 1663
4799.34 1626
4799.99 1692
4800.65 1627
4801.30 1578
4801.95 1556
4802.61 1512
4803.26 1595
4803.91 1606
4804.57 1577
4805.22 1528
4805.88 1465
4806.53 1522
4807.18 1483
4807.84 1451
4808.49 1646
4809.15 1592
4809.80 1667
4810.45 1610
4811.11 1567
4811.76 1586
4812.42 1608
4813.07 1565
4813.73 1640
4814.38 1626
4815.03 1590
4815.69 1595
4816.34 1641
4817.00 1679
4817.65 1647
4818.31 1658
4818.96 1813
4819.62 1782
4820.27 1722
4820.93 1700
4821.58 1756
4822.24 1860
4822.89 1696
4823.55 1762
4824.20 1884
4824.86 1772
4825.51 1850
4826.17 1755
4826.82 1885
4827.48 1880
4828.13 1874
4828.79 1770
4829.44 1834
4830.10 1798
4830.75 1861
4831.41 1844
4832.07 1958
4832.72 1996
4833.38 1976
4834.03 1951
4834.69 2010
4835.34 2177
4836.00 2207
4836.66 2109
4837.31 2100
4837.97 2013
4838.62 2090
4839.28 2019
4839.94 1909
4840.59 1882
4841.25 1908
4841.91 1771
4842.56 1789
4843.22 1783
4843.87 1846
4844.53 1726
4845.19 1728
4845.84 1709
4846.50 1685
4847.16 1688
4847.81 1732
4848.47 1781
4849.13 1819
4849.78 1665
4850.44 1638
4851.10 1827
4851.75 1841
4852.41 1750
4853.07 1740
4853.73 1737
4854.38 1721
4855.04 1708
4855.70 1735
4856.35 1592
4857.01 1633
4857.67 1755
4858.33 1639
4858.98 1761
4859.64 1833
4860.30 1870
4860.96 1765
4861.61 1763
4862.27 1856
4862.93 1968
4863.59 2073
4864.25 1999
4864.90 2008
4865.56 1897
4866.22 2022
4866.88 1888
4867.54 1888
4868.19 2012
4868.85 1980
4869.51 1851
4870.17 1872
4870.83 1892
4871.48 1919
4872.14 1899
4872.80 1839
4873.46 1962
4874.12 1864
4874.78 1913
4875.43 1866
4876.09 1737
4876.75 1728
4877.41 1640
4878.07 1700
4878.73 1804
4879.39 1652
4880.05 1526
4880.70 1529
4881.36 1570
4882.02 1636
4882.68 1659
4883.34 1655
4884.00 1611
4884.66 1620
4885.32 1580
4885.98 1607
4886.64 1668
4887.30 1638
4887.96 1614
4888.62 1664
4889.27 1684
4889.93 1834
4890.59 1768
4891.25 1899
4891.91 1758
4892.57 1695
4893.23 1763
4893.89 1837
4894.55 1781
4895.21 1772
4895.87 1818
4896.53 1908
4897.19 1917
4897.85 1894
4898.51 1724
4899.17 1795
4899.83 1722
4900.49 1755
4901.15 1734
4901.81 1786
4902.47 1716
4903.13 1641
4903.79 1663
4904.46 1767
4905.12 1642
4905.78 1725
4906.44 1769
4907.10 1773
4907.76 1777
4908.42 1664
4909.08 1599
4909.74 1675
4910.40 1696
4911.06 1662
4911.72 1681
4912.38 1659
4913.05 1577
4913.71 1517
4914.37 1576
4915.03 1765
4915.69 1662
4916.35 1625
4917.01 1608
4917.67 1570
4918.34 1593
4919.00 1477
4919.66 1549
4920.32 1456
4920.98 1455
4921.64 1514
4922.31 1568
4922.97 1445
4923.63 1497
4924.29 1445
4924.95 1491
4925.62 1414
4926.28 1439
4926.94 1557
4927.60 1622
4928.26 1657
4928.93 1567
4929.59 1549
4930.25 1508
4930.91 1533
4931.57 1607
4932.24 1614
4932.90 1634
4933.56 1557
4934.22 1579
4934.89 1509
4935.55 1652
4936.21 1560
4936.88 1543
4937.54 1641
4938.20 1574
4938.86 1652
4939.53 1574
4940.19 1586
4940.85 1492
4941.52 1504
4942.18 1596
4942.84 1598
4943.50 1626
4944.17 1593
4944.83 1542
4945.49 1561
4946.16 1544
4946.82 1581
4947.48 1550
4948.15 1525
4948.81 1581
4949.47 1591
4950.14 1585
4950.80 1596
4951.47 1581
4952.13 1563
4952.79 1431
4953.46 1480
4954.12 1625
4954.78 1599
4955.45 1592
4956.11 1680
4956.78 1626
4957.44 1569
4958.10 1658
4958.77 1529
4959.43 1631
4960.10 1762
4960.76 1612
4961.43 1693
4962.09 1683
4962.76 1825
4963.42 1885
4964.08 1941
4964.75 1817
4965.41 1994
4966.08 2002
4966.74 1865
4967.41 1856
4968.07 1880
4968.74 1823
4969.40 1708
4970.07 1578
4970.73 1587
4971.40 1633
4972.06 1633
4972.73 1539
4973.39 1751
4974.06 1614
4974.72 1657
4975.39 1712
4976.05 1635
4976.72 1671
4977.38 1718
4978.05 1681
4978.71 1623
4979.38 1593
4980.05 1663
4980.71 1669
4981.38 1784
4982.04 1695
4982.71 1716
4983.37 1669
4984.04 1699
4984.71 1719
4985.37 1744
4986.04 1808
4986.70 1810
4987.37 1851
4988.04 1842
4988.70 1758
4989.37 1948
4990.04 2003
4990.70 1895
4991.37 1947
4992.03 1953
4992.70 1927
4993.37 1865
4994.03 1742
4994.70 1592
4995.37 1753
4996.03 1706
4996.70 1590
4997.37 1668
4998.03 1654
4998.70 1630
4999.37 1595
5000.03 1508
5000.70 1481
5001.37 1579
5002.04 1498
5002.70 1527
5003.37 1543
5004.04 1544
5004.70 1479
5005.37 1467
5006.04 1396
5006.71 1448
5007.37 1473
5008.04 1541
5008.71 1586
5009.38 1502
5010.04 1526
5010.71 1592
5011.38 1480
5012.05 1485
5012.71 1517
5013.38 1540
5014.05 1619
5014.72 1676
5015.39 1566
5016.05 1581
5016.72 1681
5017.39 1751
5018.06 1660
5018.73 1662
5019.39 1625
5020.06 1604
5020.73 1672
5021.40 1681
5022.07 1592
5022.74 1667
5023.41 1661
5024.07 1741
5024.74 1746
5025.41 1766
5026.08 1621
5026.75 1770
5027.42 1795
5028.09 1628
5028.75 1617
5029.42 1641
5030.09 1555
5030.76 1567
5031.43 1538
5032.10 1500
5032.77 1552
5033.44 1577
5034.11 1594
5034.78 1658
5035.45 1574
5036.12 1623
5036.78 1598
5037.45 1519
5038.12 1492
5038.79 1457
5039.46 1517
5040.13 1488
5040.80 1465
5041.47 1504
5042.14 1514
5042.81 1579
5043.48 1517
5044.15 1481
5044.82 1498
5045.49 1499
5046.16 1505
5046.83 1531
5047.50 1508
5048.17 1466
5048.84 1498
5049.51 1509
5050.18 1478
5050.85 1479
5051.52 1554
5052.19 1547
5052.86 1692
5053.53 1568
5054.20 1661
5054.87 1616
5055.55 1543
5056.22 1514
5056.89 1623
5057.56 1656
5058.23 1564
5058.90 1599
5059.57 1641
5060.24 1725
5060.91 1564
5061.58 1497
5062.25 1563
5062.93 1495
5063.60 1627
5064.27 1588
5064.94 1507
5065.61 1525
5066.28 1523
5066.95 1519
5067.62 1493
5068.30 1431
5068.97 1494
5069.64 1440
5070.31 1453
5070.98 1392
5071.65 1455
5072.33 1407
5073.00 1333
5073.67 1474
5074.34 1568
5075.01 1542
5075.68 1451
5076.36 1476
5077.03 1469
5077.70 1520
5078.37 1544
5079.05 1517
5079.72 1528
5080.39 1667
5081.06 1481
5081.73 1430
5082.41 1444
5083.08 1515
5083.75 1568
5084.42 1555
5085.10 1525
5085.77 1547
5086.44 1540
5087.12 1595
5087.79 1518
5088.46 1523
5089.13 1468
5089.81 1509
5090.48 1504
5091.15 1509
5091.83 1547
5092.50 1609
5093.17 1644
5093.84 1569
5094.52 1558
5095.19 1542
5095.86 1527
5096.54 1466
5097.21 1491
5097.88 1501
5098.56 1463
5099.23 1444
5099.91 1590
5100.58 1558
5101.25 1489
5101.93 1542
5102.60 1488
5103.27 1587
5103.95 1554
5104.62 1538
5105.30 1482
5105.97 1486
5106.64 1464
5107.32 1419
5107.99 1550
5108.67 1464
5109.34 1501
5110.01 1442
5110.69 1433
5111.36 1442
5112.04 1458
5112.71 1529
5113.39 1478
5114.06 1474
5114.74 1464
5115.41 1329
5116.08 1313
5116.76 1337
5117.43 1415
5118.11 1421
5118.78 1365
5119.46 1414
5120.13 1394
5120.81 1416
5121.48 1481
5122.16 1452
5122.83 1464
5123.51 1333
5124.18 1489
5124.86 1473
5125.53 1347
5126.21 1375
5126.88 1477
5127.56 1414
5128.24 1482
5128.91 1403
5129.59 1419
5130.26 1412
5130.94 1424
5131.61 1352
5132.29 1395
5132.96 1431
5133.64 1367
5134.32 1408
5134.99 1571
5135.67 1508
5136.34 1602
5137.02 1474
5137.70 1375
5138.37 1463
5139.05 1506
5139.72 1484
5140.40 1424
5141.08 1406
5141.75 1464
5142.43 1461
5143.11 1552
5143.78 1494
5144.46 1447
5145.14 1454
5145.81 1494
5146.49 1484
5147.17 1492
5147.84 1424
5148.52 1460
5149.20 1445
5149.87 1521
5150.55 1389
5151.23 1364
5151.90 1423
5152.58 1491
5153.26 1438
5153.94 1405
5154.61 1416
5155.29 1443
5155.97 1464
5156.64 1349
5157.32 1422
5158.00 1460
5158.68 1519
5159.35 1327
5160.03 1379
5160.71 1485
5161.39 1455
5162.06 1398
5162.74 1363
5163.42 1398
5164.10 1402
5164.78 1365
5165.45 1396
5166.13 1369
5166.81 1369
5167.49 1283
5168.17 1275
5168.84 1189
5169.52 1264
5170.20 1299
5170.88 1351
5171.56 1384
5172.23 1430
5172.91 1442
5173.59 1429
5174.27 1346
5174.95 1323
5175.63 1329
5176.31 1290
5176.98 1305
5177.66 1356
5178.34 1442
5179.02 1466
5179.70 1378
5180.38 1347
5181.06 1404
5181.74 1390
5182.42 1452
5183.09 1440
5183.77 1484
5184.45 1464
5185.13 1356
5185.81 1473
5186.49 1514
5187.17 1417
5187.85 1354
5188.53 1380
5189.21 1439
5189.89 1423
5190.57 1355
5191.25 1263
5191.93 1381
5192.61 1377
5193.29 1379
5193.97 1378
5194.64 1353
5195.32 1396
5196.00 1417
5196.68 1289
5197.36 1354
5198.04 1412
5198.72 1393
5199.40 1326
5200.08 1374
5200.77 1488
5201.45 1512
5202.13 1514
5202.81 1501
5203.49 1459
5204.17 1489
5204.85 1469
5205.53 1435
5206.21 1372
5206.89 1452
5207.57 1467
5208.25 1580
5208.93 1501
5209.61 1395
5210.29 1475
5210.97 1462
5211.65 1360
5212.34 1371
5213.02 1378
5213.70 1414
5214.38 1519
5215.06 1375
5215.74 1462
5216.42 1366
5217.10 1417
5217.78 1457
5218.47 1422
5219.15 1444
5219.83 1431
5220.51 1381
5221.19 1343
5221.87 1279
5222.56 1304
5223.24 1275
5223.92 1318
5224.60 1307
5225.28 1278
5225.96 1354
5226.65 1425
5227.33 1396
5228.01 1416
5228.69 1362
5229.37 1255
5230.06 1374
5230.74 1309
5231.42 1268
5232.10 1344
5232.79 1344
5233.47 1471
5234.15 1486
5234.83 1378
5235.51 1444
5236.20 1509
5236.88 1397
5237.56 1446
5238.25 1491
5238.93 1527
5239.61 1584
5240.29 1444
5240.98 1419
5241.66 1451
5242.34 1494
5243.03 1531
5243.71 1464
5244.39 1388
5245.07 1412
5245.76 1350
5246.44 1351
5247.12 1417
5247.81 1355
5248.49 1312
5249.17 1298
5249.86 1265
5250.54 1299
5251.22 1387
5251.91 1330
5252.59 1345
5253.28 1249
5253.96 1257
5254.64 1270
5255.33 1353
5256.01 1399
5256.69 1344
5257.38 1361
5258.06 1290
5258.75 1359
5259.43 1402
5260.11 1287
5260.80 1282
5261.48 1253
5262.17 1261
5262.85 1301
5263.53 1452
5264.22 1421
5264.90 1347
5265.59 1375
5266.27 1369
5266.96 1395
5267.64 1360
5268.33 1437
5269.01 1380
5269.70 1322
5270.38 1379
5271.07 1389
5271.75 1448
5272.44 1371
5273.12 1331
5273.80 1346
5274.49 1371
5275.18 1398
5275.86 1366
5276.55 1368
5277.23 1344
5277.92 1303
5278.60 1387
5279.29 1416
5279.97 1377
5280.66 1370
5281.34 1386
5282.03 1384
5282.71 1435
5283.40 1388
5284.08 1377
5284.77 1476
5285.46 1432
5286.14 1374
5286.83 1392
5287.51 1424
5288.20 1413
5288.89 1316
5289.57 1270
5290.26 1289
5290.94 1220
5291.63 1232
5292.32 1419
5293.00 1390
5293.69 1276
5294.38 1282
5295.06 1278
5295.75 1272
5296.43 1237
5297.12 1279
5297.81 1362
5298.49 1341
5299.18 1440
5299.87 1428
5300.55 1514
5301.24 1473
5301.93 1376
5302.61 1311
5303.30 1296
5303.99 1305
5304.68 1394
5305.36 1374
5306.05 1388
5306.74 1419
5307.42 1370
5308.11 1378
5308.80 1354
5309.49 1392
5310.17 1380
5310.86 1365
5311.55 1316
5312.23 1324
5312.92 1371
5313.61 1353
5314.30 1343
5314.99 1303
5315.67 1300
5316.36 1210
5317.05 1351
5317.74 1335
5318.42 1254
5319.11 1310
5319.80 1378
5320.49 1380
5321.18 1401
5321.86 1424
5322.55 1427
5323.24 1337
5323.93 1258
5324.62 1297
5325.31 1338
5325.99 1290
5326.68 1321
5327.37 1335
5328.06 1405
5328.75 1439
5329.44 1425
5330.12 1420
5330.81 1437
5331.50 1408
5332.19 1379
5332.88 1328
5333.57 1400
5334.26 1367
5334.95 1328
5335.64 1424
5336.32 1446
5337.01 1385
5337.70 1428
5338.39 1475
5339.08 1324
5339.77 1369
5340.46 1415
5341.15 1302
5341.84 1381
5342.53 1403
5343.22 1372
5343.91 1307
5344.60 1344
5345.29 1525
5345.98 1459
5346.67 1543
5347.36 1631
5348.04 1519
5348.73 1592
5349.42 1645
5350.11 1567
5350.80 1656
5351.49 1704
5352.18 1630
5352.87 1674
5353.56 1621
5354.25 1586
5354.95 1513
5355.64 1636
5356.33 1629
5357.02 1457
5357.71 1437
5358.40 1434
5359.09 1419
5359.78 1420
5360.47 1372
5361.16 1373
5361.85 1402
5362.54 1436
5363.23 1315
5363.92 1296
5364.61 1313
5365.30 1340
5365.99 1332
5366.69 1440
5367.38 1405
5368.07 1374
5368.76 1368
5369.45 1361
5370.14 1289
5370.83 1443
5371.52 1416
5372.22 1364
5372.91 1397
5373.60 1419
5374.29 1367
5374.98 1413
5375.67 1405
5376.36 1375
5377.06 1315
5377.75 1385
5378.44 1351
5379.13 1415
5379.82 1456
5380.52 1543
5381.21 1500
5381.90 1370
5382.59 1519
5383.28 1524
5383.98 1482
5384.67 1492
5385.36 1392
5386.05 1335
5386.74 1357
5387.44 1376
5388.13 1446
5388.82 1416
5389.51 1387
5390.21 1290
5390.90 1277
5391.59 1304
5392.28 1324
5392.98 1286
5393.67 1287
5394.36 1297
5395.06 1341
5395.75 1291
5396.44 1255
5397.13 1324
5397.83 1287
5398.52 1330
5399.21 1237
5399.91 1247
5400.60 1301
5401.29 1294
5401.99 1328
5402.68 1262
5403.37 1310
5404.07 1350
5404.76 1426
5405.45 1376
5406.15 1347
5406.84 1323
5407.53 1396
5408.23 1469
5408.92 1402
5409.61 1320
5410.31 1320
5411.00 1417
5411.70 1355
5412.39 1279
5413.08 1249
5413.78 1354
5414.47 1289
5415.17 1417
5415.86 1351
5416.55 1346
5417.25 1258
5417.94 1290
5418.64 1320
5419.33 1319
5420.03 1360
5420.72 1312
5421.42 1321
5422.11 1178
5422.80 1183
5423.50 1288
5424.19 1233
5424.89 1309
5425.58 1206
5426.28 1203
5426.97 1350
5427.67 1357
5428.36 1311
5429.06 1269
5429.75 1252
5430.45 1289
5431.14 1212
5431.84 1249
5432.53 1238
5433.23 1183
5433.92 1201
5434.62 1362
5435.31 1297
5436.01 1300
5436.71 1333
5437.40 1286
5438.10 1334
5438.79 1254
5439.49 1286
5440.18 1278
5440.88 1288
5441.58 1341
5442.27 1275
5442.97 1217
5443.66 1316
5444.36 1243
5445.06 1270
5445.75 1249
5446.45 1263
5447.14 1215
5447.84 1266
5448.54 1231
5449.23 1192
5449.93 1205
5450.63 1224
5451.32 1313
5452.02 1190
5452.71 1174
5453.41 1206
5454.11 1310
5454.80 1287
5455.50 1156
5456.20 1262
5456.89 1256
5457.59 1223
5458.29 1323
5458.99 1295
5459.68 1313
5460.38 1183
5461.08 1164
5461.77 1236
5462.47 1239
5463.17 1213
5463.86 1265
5464.56 1245
5465.26 1192
5465.96 1287
5466.65 1296
5467.35 1360
5468.05 1269
5468.75 1253
5469.44 1293
5470.14 1204
5470.84 1189
5471.54 1096
5472.24 1171
5472.93 1181
5473.63 1121
5474.33 1233
5475.03 1221
5475.72 1148
5476.42 1242
5477.12 1232
5477.82 1199
5478.52 1175
5479.22 1178
5479.91 1170
5480.61 1136
5481.31 1260
5482.01 1170
5482.71 1275
5483.41 1237
5484.10 1257
5484.80 1149
5485.50 1187
5486.20 1271
5486.90 1348
5487.60 1220
5488.30 1105
5488.99 1167
5489.69 1225
5490.39 1146
5491.09 1121
5491.79 1168
5492.49 1191
5493.19 1199
5493.89 1280
5494.59 1209
5495.29 1171
5495.99 1163
5496.69 1198
5497.38 1248
5498.08 1228
5498.78 1197
5499.48 1199
5500.18 1165
5500.88 1235
5501.58 1255
5502.28 1241
5502.98 1259
5503.68 1238
5504.38 1269
5505.08 1300
5505.78 1246
5506.48 1290
5507.18 1247
5507.88 1150
5508.58 1174
5509.28 1280
5509.98 1267
5510.68 1286
5511.38 1193
5512.08 1211
5512.78 1200
5513.48 1189
5514.18 1159
5514.88 1210
5515.58 1152
5516.28 1178
5516.98 1191
5517.69 1209
5518.39 1269
5519.09 1186
5519.79 1235
5520.49 1202
5521.19 1079
5521.89 1109
5522.59 1145
5523.29 1211
5523.99 1134
5524.69 1222
5525.40 1212
5526.10 1199
5526.80 1182
5527.50 1171
5528.20 1245
5528.90 1264
5529.60 1309
5530.31 1233
5531.01 1188
5531.71 1160
5532.41 1270
5533.11 1272
5533.81 1176
5534.51 1188
5535.22 1094
5535.92 1162
5536.62 1132
5537.32 1107
5538.02 1136
5538.73 1135
5539.43 1227
5540.13 1165
5540.83 1145
5541.53 1092
5542.24 1057
5542.94 1223
5543.64 1268
5544.34 1154
5545.05 1173
5545.75 1216
5546.45 1244
5547.15 1235
5547.86 1180
5548.56 1227
5549.26 1247
5549.96 1281
5550.67 1160
5551.37 1190
5552.07 1187
5552.78 1185
5553.48 1136
5554.18 1102
5554.88 1062
5555.59 1111
5556.29 1174
5556.99 1137
5557.70 1072
5558.40 1119
5559.10 1135
5559.81 1193
5560.51 1201
5561.21 1169
5561.92 1208
5562.62 1160
5563.32 1210
5564.03 1134
5564.73 1114
5565.44 1136
5566.14 1167
5566.84 1216
5567.55 1210
5568.25 1179
5568.95 1128
5569.66 1151
5570.36 1161
5571.07 1170
5571.77 1162
5572.47 1139
5573.18 1078
5573.88 1029
5574.59 1115
5575.29 1201
5576.00 1231
5576.70 1122
5577.40 1195
5578.11 1093
5578.81 1185
5579.52 1120
5580.22 1085
5580.93 1113
5581.63 1150
5582.34 1149
5583.04 1224
5583.75 1167
5584.45 1084
5585.16 1170
5585.86 1207
5586.57 1206
5587.27 1169
5587.98 1166
5588.68 1130
5589.39 1121
5590.09 1161
5590.80 1196
5591.50 1133
5592.21 1199
5592.91 1235
5593.62 1169
5594.33 1129
5595.03 1097
5595.74 1102
5596.44 1161
5597.15 1193
5597.85 1184
5598.56 1102
5599.27 1128
5599.97 1119
5600.68 1131
5601.38 1129
5602.09 1070
5602.79 1120
5603.50 1145
5604.21 1098
5604.91 1090
5605.62 1168
5606.33 1120
5607.03 1126
5607.74 1112
5608.45 1091
5609.15 1042
5609.86 1120
5610.56 1033
5611.27 1109
5611.98 1080
5612.68 1084
5613.39 1095
5614.10 1130
5614.80 1161
5615.51 1197
5616.22 1197
5616.93 1190
5617.63 1195
5618.34 1078
5619.05 1109
5619.75 1056
5620.46 1053
5621.17 1130
5621.88 1047
5622.58 1047
5623.29 995
5624.00 1107
5624.70 1036
5625.41 1048
5626.12 1097
5626.83 1124
5627.54 1086
5628.24 1179
5628.95 1093
5629.66 1065
5630.37 1102
5631.07 1113
5631.78 1076
5632.49 1103
5633.20 1064
5633.91 1026
5634.61 1072
5635.32 1166
5636.03 1161
5636.74 1129
5637.45 1135
5638.15 1140
5638.86 1209
5639.57 1140
5640.28 1167
5640.99 1142
5641.70 1152
5642.41 1147
5643.11 1137
5643.82 1213
5644.53 1229
5645.24 1160
5645.95 1184
5646.66 1119
5647.37 1062
5648.08 1079
5648.78 1112
5649.49 1119
5650.20 1102
5650.91 1128
5651.62 1063
5652.33 1061
5653.04 1054
5653.75 1135
5654.46 1085
5655.17 1068
5655.88 1147
5656.59 1085
5657.30 1142
5658.00 1125
5658.71 1151
5659.42 1142
5660.13 1151
5660.84 1011
5661.55 1142
5662.26 1052
5662.97 1114
5663.68 1111
5664.39 1072
5665.10 1023
5665.81 1010
5666.52 1081
5667.23 1026
5667.94 1047
5668.65 1055
5669.36 1074
5670.07 1073
5670.78 1077
5671.49 1077
5672.20 1106
5672.92 1162
5673.63 1121
5674.34 1148
5675.05 1131
5675.76 1044
5676.47 1137
5677.18 1042
5677.89 1005
5678.60 1110
5679.31 1071
5680.02 1024
5680.73 1069
5681.44 1098
5682.16 1107
5682.87 1072
5683.58 1078
5684.29 1022
5685.00 1059
5685.71 1113
5686.42 1153
5687.13 1166
5687.85 1115
5688.56 1085
5689.27 1090
5689.98 1098
5690.69 1114
5691.40 1088
5692.11 1093
5692.83 1130
5693.54 1075
5694.25 1066
5694.96 1067
5695.67 1086
5696.39 1085
5697.10 1017
5697.81 1015
5698.52 1134
5699.23 1110
5699.95 1083
5700.66 1200
5701.37 1147
5702.08 1170
5702.80 1063
5703.51 1069
5704.22 1118
5704.93 1157
5705.64 1163
5706.36 1140
5707.07 1117
5707.78 1147
5708.50 1051
5709.21 1098
5709.92 1154
5710.63 1150
5711.35 1037
5712.06 1052
5712.77 1078
5713.49 1076
5714.20 1067
5714.91 1112
5715.62 1084
5716.34 1139
5717.05 1104
5717.76 1066
5718.48 1062
5719.19 1077
5719.90 1183
5720.62 1208
5721.33 1156
5722.05 1072
5722.76 1027
5723.47 1158
5724.19 1155
5724.90 1068
5725.61 1022
5726.33 1094
5727.04 1100
5727.76 1112
5728.47 1019
5729.18 1069
5729.90 1001
5730.61 1060
5731.33 1124
5732.04 1120
5732.75 1016
5733.47 1020
5734.18 1102
5734.90 1106
5735.61 1041
5736.33 1093
5737.04 1104
5737.75 1057
5738.47 1026
5739.18 1073
5739.90 1107
5740.61 1166
5741.33 1161
5742.04 1046
5742.76 1029
5743.47 970
5744.19 1004
5744.90 1050
5745.62 1118
5746.33 1138
5747.05 1097
5747.76 1039
5748.48 1095
5749.19 1027
5749.91 1130
5750.62 1196
5751.34 1083
5752.05 1053
5752.77 1022
5753.49 1098
5754.20 1064
5754.92 1095
5755.63 1178
5756.35 1142
5757.06 1148
5757.78 1119
5758.50 1081
5759.21 1159
5759.93 1131
5760.64 1108
5761.36 1143
5762.07 1209
5762.79 1144
5763.51 1134
5764.22 1145
5764.94 1172
5765.66 1144
5766.37 1140
5767.09 1111
5767.80 1201
5768.52 1309
5769.24 1142
5769.95 1223
5770.67 1153
5771.39 1179
5772.10 1073
5772.82 1117
5773.54 1031
5774.25 1117
5774.97 1106
5775.69 1202
5776.41 1216
5777.12 1131
5777.84 1149
5778.56 1185
5779.27 1125
5779.99 1119
5780.71 1139
5781.42 1142
5782.14 1054
5782.86 1076
5783.58 1167
5784.29 1130
5785.01 1049
5785.73 1029
5786.45 1130
5787.16 1160
5787.88 1081
5788.60 1155
5789.32 1143
5790.04 1052
5790.75 1173
5791.47 1157
5792.19 1162
5792.91 1196
5793.62 1116
5794.34 1088
5795.06 1105
5795.78 1177
5796.50 1164
5797.22 1151
5797.93 1149
5798.65 1294
5799.37 1295
5800.09 1314
5800.81 1340
5801.53 1273
5802.24 1321
5802.96 1354
5803.68 1339
5804.40 1331
5805.12 1304
5805.84 1210
5806.56 1299
5807.28 1256
5807.99 1136
5808.71 1238
5809.43 1264
5810.15 1290
5810.87 1152
5811.59 1204
5812.31 1166
5813.03 1157
5813.75 1320
5814.47 1348
5815.19 1297
5815.90 1386
5816.62 1284
5817.34 1312
5818.06 1334
5818.78 1341
5819.50 1453
5820.22 1452
5820.94 1440
5821.66 1442
5822.38 1312
5823.10 1299
5823.82 1362
5824.54 1341
5825.26 1294
5825.98 1221
5826.70 1226
5827.42 1225
5828.14 1205
5828.86 1114
5829.58 1127
5830.30 1194
5831.02 1200
5831.74 1076
5832.46 1182
5833.18 1194
5833.90 1183
5834.62 1228
5835.35 1225
5836.07 1192
5836.79 1197
5837.51 1187
5838.23 1176
5838.95 1184
5839.67 1215
5840.39 1128
5841.11 1173
5841.83 1113
5842.55 1110
5843.27 1137
5844.00 1067
5844.72 1104
5845.44 1142
5846.16 1124
5846.88 1057
5847.60 1090
5848.32 1101
5849.04 1045
5849.77 1100
5850.49 1168
5851.21 1156
5851.93 1113
5852.65 1117
5853.37 1150
5854.10 1123
5854.82 1188
5855.54 1206
5856.26 1188
5856.98 1198
5857.71 1208
5858.43 1163
5859.15 1083
5859.87 1068
5860.59 1051
5861.32 1105
5862.04 1140
5862.76 1161
5863.48 1116
5864.21 1119
5864.93 1154
5865.65 1097
5866.37 1075
5867.10 1127
5867.82 1099
5868.54 1033
5869.26 1027
5869.99 1136
5870.71 1096
5871.43 1072
5872.15 1128
5872.88 1147
5873.60 1121
5874.32 1096
5875.05 1132
5875.77 1037
5876.49 1117
5877.22 1107
5877.94 1096
5878.66 1114
5879.39 1135
5880.11 1180
5880.83 1099
5881.56 1126
5882.28 1093
5883.00 1110
5883.73 1137
5884.45 1156
5885.17 1129
5885.90 1135
5886.62 1197
5887.34 1174
5888.07 1135
5888.79 1178
5889.52 1148
5890.24 1131
5890.96 1032
5891.69 1105
5892.41 1097
5893.14 1092
5893.86 1164
5894.58 1188
5895.31 1154
5896.03 1154
5896.76 1202
5897.48 1211
5898.21 1149
5898.93 1216
5899.66 1178
5900.38 1245
5901.11 1253
5901.83 1347
5902.55 1332
5903.28 1282
5904.00 1302
5904.73 1367
5905.45 1262
5906.18 1184
5906.90 1208
5907.63 1241
5908.35 1164
5909.08 1171
5909.80 1109
5910.53 1149
5911.25 1135
5911.98 1128
5912.71 1080
5913.43 1109
5914.16 1121
5914.88 1152
5915.61 1108
5916.33 1148
5917.06 1072
5917.78 1088
5918.51 1080
5919.24 1041
5919.96 1020
5920.69 1133
5921.41 1103
5922.14 1069
5922.87 1131
5923.59 1073
5924.32 1001
5925.04 1027
5925.77 1071
5926.50 1070
5927.22 1144
5927.95 1140
5928.67 1163
5929.40 1127
5930.13 1137
5930.85 1100
5931.58 1137
5932.31 1045
5933.03 1058
5933.76 1101
5934.49 1118
5935.21 1141
5935.94 1131
5936.67 1150
5937.39 1167
5938.12 1128
5938.85 1142
5939.58 1166
5940.30 1223
5941.03 1202
5941.76 1127
5942.48 1103
5943.21 1097
5943.94 1022
5944.67 1027
5945.39 1001
5946.12 1093
5946.85 1074
5947.58 1136
5948.30 1073
5949.03 1053
5949.76 1042
5950.49 1094
5951.21 1130
5951.94 1097
5952.67 1159
5953.40 1137
5954.12 1082
5954.85 1182
5955.58 1150
5956.31 1200
5957.04 1110
5957.76 1104
5958.49 1195
5959.22 1255
5959.95 1160
5960.68 1189
5961.41 1182
5962.13 1119
5962.86 1181
5963.59 1190
5964.32 1115
5965.05 1075
5965.78 990
5966.51 1062
5967.23 1082
5967.96 1129
5968.69 1147
5969.42 1157
5970.15 1146
5970.88 1178
5971.61 1176
5972.34 1194
5973.07 1153
5973.79 1170
5974.52 1143
5975.25 1070
5975.98 1075
5976.71 1136
5977.44 1169
5978.17 1100
5978.90 1080
5979.63 1157
5980.36 1110
5981.09 1108
5981.82 1074
5982.55 1121
5983.28 1110
5984.01 1131
5984.74 1116
5985.47 1163
5986.20 1184
5986.93 1160
5987.66 1135
5988.39 1113
5989.12 1099
5989.85 1082
5990.58 1002
5991.31 1064
5992.04 1139
5992.77 1133
5993.50 1091
5994.23 1055
5994.96 1061
5995.69 1142
5996.42 1086
5997.15 1048
5997.88 1118
5998.61 1031
5999.34 1075
6000.07 1105
6000.80 1072
6001.53 1052
6002.26 1003
6003.00 1058
6003.73 1056
6004.46 1032
6005.19 1077
6005.92 1001
6006.65 1034
6007.38 1106
6008.11 1083
6008.84 995
6009.58 1079
6010.31 1122
6011.04 1109
6011.77 1039
6012.50 1141
6013.23 1172
6013.96 1138
6014.70 1171
6015.43 1231
6016.16 1155
6016.89 1108
6017.62 1146
6018.35 1148
6019.09 1061
6019.82 1143
6020.55 1168
6021.28 1117
6022.01 1121
6022.75 1154
6023.48 1146
6024.21 1122
6024.94 1158
6025.67 1107
6026.41 1170
6027.14 1103
6027.87 1148
6028.60 1177
6029.34 1102
6030.07 1048
6030.80 1037
6031.53 1085
6032.27 1151
6033.00 1116
6033.73 1032
6034.47 1084
6035.20 1086
6035.93 1053
6036.66 1077
6037.40 1119
6038.13 1087
6038.86 1077
6039.60 1076
6040.33 1010
6041.06 1168
6041.80 1162
6042.53 1133
6043.26 1152
6044.00 1237
6044.73 1277
6045.46 1270
6046.20 1310
6046.93 1342
6047.66 1289
6048.40 1269
6049.13 1249
6049.86 1208
6050.60 1147
6051.33 1144
6052.07 1163
6052.80 1164
6053.53 1159
6054.27 1195
6055.00 1137
6055.74 1100
6056.47 1054
6057.20 1035
6057.94 998
6058.67 1003
6059.41 1013
6060.14 968
6060.88 975
6061.61 1059
6062.34 1064
6063.08 1032
6063.81 980
6064.55 1123
6065.28 1057
6066.02 965
6066.75 967
6067.49 979
6068.22 957
6068.96 966
6069.69 961
6070.43 1053
6071.16 1016
6071.90 975
6072.63 1047
6073.37 1050
6074.10 978
6074.84 993
6075.57 1076
6076.31 1110
6077.04 1100
6077.78 1019
6078.52 1076
6079.25 1011
6079.99 1058
6080.72 1000
6081.46 1117
6082.19 1006
6082.93 1008
6083.66 1023
6084.40 1021
6085.14 1040
6085.87 1039
6086.61 1043
6087.34 1050
6088.08 1005
6088.82 1012
6089.55 998
6090.29 999
6091.02 1044
6091.76 1009
6092.50 1050
6093.23 1071
6093.97 1003
6094.71 982
6095.44 1003
6096.18 957
6096.92 973
6097.65 938
6098.39 1014
6099.13 969
6099.86 1033
6100.60 1000
6101.34 1016
6102.07 1004
6102.81 981
6103.55 1030
6104.28 998
6105.02 1018
6105.76 1075
6106.50 955
6107.23 983
6107.97 970
6108.71 999
6109.45 987
6110.18 957
6110.92 976
6111.66 989
6112.40 982
6113.13 1033
6113.87 939
6114.61 960
6115.35 1013
6116.08 1080
6116.82 1077
6117.56 1036
6118.30 1031
6119.03 1046
6119.77 1006
6120.51 1024
6121.25 965
6121.99 931
6122.73 1037
6123.46 1044
6124.20 1009
6124.94 1021
6125.68 967
6126.42 1014
6127.15 998
6127.89 926
6128.63 1031
6129.37 964
6130.11 1011
6130.85 1050
6131.59 1054
6132.33 1142
6133.06 1180
6133.80 1148
6134.54 1056
6135.28 1096
6136.02 1059
6136.76 1123
6137.50 1151
6138.24 1060
6138.98 1034
6139.71 1019
6140.45 1009
6141.19 992
6141.93 974
6142.67 972
6143.41 992
6144.15 991
6144.89 1039
6145.63 1097
6146.37 1054
6147.11 1013
6147.85 1044
6148.59 1028
6149.33 1142
6150.07 1091
6150.81 996
6151.55 949
6152.29 1018
6153.03 1022
6153.77 1042
6154.51 947
6155.25 962
6155.99 985
6156.73 945
6157.47 976
6158.21 984
6158.95 1059
6159.69 937
6160.43 972
6161.17 994
6161.91 980
6162.65 997
6163.39 1076
6164.13 970
6164.87 977
6165.61 989
6166.35 989
6167.10 990
6167.84 978
6168.58 955
6169.32 1045
6170.06 1049
6170.80 1009
6171.54 1041
6172.28 956
6173.02 1034
6173.77 1025
6174.51 1091
6175.25 1070
6175.99 951
6176.73 957
6177.47 936
6178.21 1021
6178.96 967
6179.70 974
6180.44 905
6181.18 949
6181.92 947
6182.66 950
6183.41 919
6184.15 872
6184.89 920
6185.63 1010
6186.37 999
6187.11 890
6187.86 977
6188.60 939
6189.34 926
6190.08 967
6190.83 936
6191.57 992
6192.31 1006
6193.05 960
6193.80 894
6194.54 830
6195.28 954
6196.02 941
6196.77 999
6197.51 990
6198.25 953
6198.99 1035
6199.74 1105
6200.48 1008
6201.22 967
6201.96 987
6202.71 981
6203.45 1053
6204.19 1038
6204.94 1014
6205.68 995
6206.42 1044
6207.17 1071
6207.91 1108
6208.65 1126
6209.40 1118
6210.14 1095
6210.88 1072
6211.63 1011
6212.37 989
6213.11 1012
6213.86 1073
6214.60 1001
6215.34 958
6216.09 941
6216.83 898
6217.58 882
6218.32 931
6219.06 970
6219.81 938
6220.55 933
6221.30 926
6222.04 943
6222.78 916
6223.53 939
6224.27 875
6225.02 872
6225.76 927
6226.51 947
6227.25 976
6228.00 913
6228.74 923
6229.48 921
6230.23 1001
6230.97 1012
6231.72 1066
6232.46 980
6233.21 1040
6233.95 1081
6234.70 1047
6235.44 999
6236.19 1034
6236.93 1034
6237.68 940
6238.42 916
6239.17 883
6239.91 913
6240.66 929
6241.40 942
6242.15 897
6242.89 889
6243.64 938
6244.38 929
6245.13 898
6245.88 964
6246.62 953
6247.37 895
6248.11 939
6248.86 1078
6249.60 1036
6250.35 1092
6251.10 1111
6251.84 1064
6252.59 1060
6253.33 966
6254.08 963
6254.83 1016
6255.57 932
6256.32 931
6257.06 990
6257.81 995
6258.56 957
6259.30 935
6260.05 966
6260.80 974
6261.54 1014
6262.29 984
6263.04 989
6263.78 1065
6264.53 972
6265.28 940
6266.02 1001
6266.77 1013
6267.52 1032
6268.26 1022
6269.01 994
6269.76 1006
6270.50 1052
6271.25 1048
6272.00 1016
6272.75 923
6273.49 993
6274.24 986
6274.99 999
6275.73 944
6276.48 906
6277.23 953
6277.98 1004
6278.72 988
6279.47 938
6280.22 980
6280.97 954
6281.71 930
6282.46 952
6283.21 960
6283.96 932
6284.71 1023
6285.45 941
6286.20 918
6286.95 893
6287.70 941
6288.45 1067
6289.19 1072
6289.94 1091
6290.69 995
6291.44 1021
6292.19 1005
6292.94 935
6293.68 952
6294.43 911
6295.18 864
6295.93 893
6296.68 932
6297.43 951
6298.18 934
6298.92 931
6299.67 849
6300.42 832
6301.17 883
6301.92 884
6302.67 909
6303.42 924
6304.17 1002
6304.92 945
6305.66 906
6306.41 891
6307.16 960
6307.91 886
6308.66 902
6309.41 911
6310.16 942
6310.91 989
6311.66 800
6312.41 868
6313.16 867
6313.91 884
6314.66 872
6315.41 921
6316.16 898
6316.91 877
6317.66 930
6318.41 934
6319.16 935
6319.91 990
6320.66 954
6321.41 853
6322.16 806
6322.91 895
6323.66 937
6324.41 903
6325.16 893
6325.91 907
6326.66 942
6327.41 901
6328.16 872
6328.91 851
6329.66 900
6330.41 950
6331.16 838
6331.91 855
6332.66 923
6333.41 929
6334.16 904
6334.91 888
6335.67 1020
6336.42 911
6337.17 873
6337.92 913
6338.67 926
6339.42 876
6340.17 863
6340.92 925
6341.67 951
6342.43 862
6343.18 891
6343.93 946
6344.68 981
6345.43 956
6346.18 985
6346.93 935
6347.69 954
6348.44 1006
6349.19 960
6349.94 937
6350.69 890
6351.45 908
6352.20 958
6352.95 916
6353.70 956
6354.45 899
6355.20 929
6355.96 900
6356.71 924
6357.46 882
6358.21 964
6358.97 952
6359.72 943
6360.47 905
6361.22 942
6361.98 941
6362.73 909
6363.48 892
6364.23 922
6364.99 856
6365.74 869
6366.49 944
6367.24 971
6368.00 916
6368.75 895
6369.50 894
6370.26 878
6371.01 923
6371.76 891
6372.51 948
6373.27 875
6374.02 886
6374.77 886
6375.53 865
6376.28 846
6377.03 844
6377.79 902
6378.54 893
6379.29 845
6380.05 936
6380.80 878
6381.56 818
6382.31 835
6383.06 905
6383.82 878
6384.57 876
6385.32 882
6386.08 903
6386.83 892
6387.59 870
6388.34 898
6389.09 868
6389.85 793
6390.60 799
6391.36 885
6392.11 869
6392.86 780
6393.62 802
6394.37 905
6395.13 803
6395.88 823
6396.64 841
6397.39 817
6398.15 838
6398.90 860
6399.66 893
6400.41 792
6401.16 815
6401.92 818
6402.67 831
6403.43 870
6404.18 847
6404.94 964
6405.69 968
6406.45 909
6407.20 915
6407.96 800
6408.72 842
6409.47 852
6410.23 927
6410.98 886
6411.74 868
6412.49 838
6413.25 884
6414.00 874
6414.76 840
6415.51 771
6416.27 878
6417.03 815
6417.78 796
6418.54 862
6419.29 790
6420.05 813
6420.80 829
6421.56 812
6422.32 812
6423.07 780
6423.83 830
6424.59 783
6425.34 806
6426.10 787
6426.85 804
6427.61 855
6428.37 781
6429.12 793
6429.88 878
6430.64 867
6431.39 884
6432.15 853
6432.91 880
6433.66 788
6434.42 872
6435.18 855
6435.93 805
6436.69 810
6437.45 876
6438.20 835
6438.96 867
6439.72 820
6440.47 878
6441.23 853
6441.99 832
6442.75 832
6443.50 853
6444.26 847
6445.02 843
6445.78 831
6446.53 847
6447.29 819
6448.05 770
6448.81 822
6449.56 811
6450.32 838
6451.08 863
6451.84 835
6452.59 781
6453.35 766
6454.11 902
6454.87 875
6455.63 824
6456.38 845
6457.14 784
6457.90 788
6458.66 909
6459.42 884
6460.17 823
6460.93 868
6461.69 883
6462.45 872
6463.21 822
6463.97 814
6464.73 848
6465.48 896
6466.24 841
6467.00 841
6467.76 819
6468.52 783
6469.28 734
6470.04 870
6470.80 888
6471.55 840
6472.31 870
6473.07 878
6473.83 873
6474.59 859
6475.35 834
6476.11 867
6476.87 810
6477.63 800
6478.39 858
6479.15 859
6479.91 841
6480.66 854
6481.42 842
6482.18 799
6482.94 843
6483.70 812
6484.46 823
6485.22 825
6485.98 759
6486.74 866
6487.50 842
6488.26 869
6489.02 909
6489.78 885
6490.54 859
6491.30 872
6492.06 788
6492.82 792
6493.58 830
6494.34 854
6495.10 873
6495.86 819
6496.62 775
6497.38 823
6498.14 891
6498.91 874
6499.67 869
6500.43 847
6501.19 809
6501.95 826
6502.71 861
6503.47 807
6504.23 856
6504.99 867
6505.75 923
6506.51 813
6507.27 844
6508.04 854
6508.80 987
6509.56 890
6510.32 877
6511.08 852
6511.84 824
6512.60 860
6513.36 901
6514.13 831
6514.89 873
6515.65 914
6516.41 862
6517.17 866
6517.93 833
6518.69 907
6519.46 855
6520.22 880
6520.98 864
6521.74 950
6522.50 951
6523.27 946
6524.03 936
6524.79 995
6525.55 1006
6526.31 948
6527.08 961
6527.84 1015
6528.60 1014
6529.36 1098
6530.13 1068
6530.89 1004
6531.65 1037
6532.41 924
6533.18 965
6533.94 962
6534.70 935
6535.46 906
6536.23 911
6536.99 941
6537.75 921
6538.51 915
6539.28 942
6540.04 921
6540.80 939
6541.57 939
6542.33 936
6543.09 913
6543.86 879
6544.62 837
6545.38 951
6546.15 962
6546.91 907
6547.67 854
6548.44 869
6549.20 879
6549.96 856
6550.73 850
6551.49 932
6552.25 886
6553.02 867
6553.78 795
6554.54 822
6555.31 821
6556.07 804
6556.84 865
6557.60 849
6558.36 881
6559.13 872
6559.89 917
6560.66 875
6561.42 877
6562.18 879
6562.95 929
6563.71 878
6564.48 903
6565.24 957
6566.01 887
6566.77 941
6567.54 917
6568.30 929
6569.06 931
6569.83 878
6570.59 854
6571.36 835
6572.12 875
6572.89 876
6573.65 841
6574.42 902
6575.18 975
6575.95 862
6576.71 923
6577.48 982
6578.24 931
6579.01 956
6579.77 976
6580.54 1028
6581.31 997
6582.07 960
6582.84 1010
6583.60 1031
6584.37 1061
6585.13 1047
6585.90 948
6586.66 991
6587.43 981
6588.20 987
6588.96 971
6589.73 955
6590.49 935
6591.26 957
6592.02 924
6592.79 906
6593.56 899
6594.32 897
6595.09 963
6595.86 917
6596.62 969
6597.39 949
6598.15 954
6598.92 984
6599.69 947
6600.45 928
6601.22 933
6601.99 973
6602.75 884
6603.52 880
6604.29 925
6605.05 890
6605.82 915
6606.59 924
6607.35 910
6608.12 931
6608.89 977
6609.65 918
6610.42 951
6611.19 949
6611.96 857
6612.72 911
6613.49 975
6614.26 1038
6615.02 940
6615.79 970
6616.56 945
6617.33 985
6618.09 943
6618.86 917
6619.63 1013
6620.40 968
6621.16 987
6621.93 964
6622.70 1066
6623.47 1072
6624.24 1002
6625.00 1009
6625.77 1123
6626.54 1070
6627.31 1041
6628.08 1003
6628.84 1010
6629.61 1000
6630.38 996
6631.15 1011
6631.92 1137
6632.68 1111
6633.45 1103
6634.22 1157
6634.99 1163
6635.76 1253
6636.53 1120
6637.30 1171
6638.06 1164
6638.83 1073
6639.60 1141
6640.37 1133
6641.14 1032
6641.91 966
6642.68 909
6643.45 891
6644.22 863
6644.98 893
6645.75 957
6646.52 948
6647.29 899
6648.06 933
6648.83 942
6649.60 997
6650.37 989
6651.14 943
6651.91 928
6652.68 939
6653.45 916
6654.22 908
6654.99 908
6655.76 882
6656.53 923
6657.30 852
6658.06 922
6658.83 937
6659.60 903
6660.37 925
6661.14 881
6661.91 910
6662.68 905
6663.45 977
6664.22 936
6665.00 964
6665.77 1022
6666.54 965
6667.31 941
6668.08 939
6668.85 918
6669.62 956
6670.39 988
6671.16 958
6671.93 903
6672.70 864
6673.47 893
6674.24 953
6675.01 939
6675.78 914
6676.55 920
6677.32 858
6678.10 836
6678.87 815
6679.64 916
6680.41 922
6681.18 896
6681.95 903
6682.72 905
6683.49 854
6684.26 884
6685.04 918
6685.81 918
6686.58 816
6687.35 803
6688.12 841
6688.89 950
6689.67 929
6690.44 895
6691.21 874
6691.98 854
6692.75 869
6693.52 828
6694.30 901
6695.07 903
6695.84 871
6696.61 887
6697.38 866
6698.16 776
6698.93 865
6699.70 831
6700.47 854
6701.25 805
6702.02 781
6702.79 797
6703.56 828
6704.33 852
6705.11 866
6705.88 841
6706.65 837
6707.43 821
6708.20 834
6708.97 842
6709.74 858
6710.52 821
6711.29 835
6712.06 839
6712.84 826
6713.61 921
6714.38 844
6715.15 872
6715.93 899
6716.70 828
6717.47 884
6718.25 894
6719.02 816
6719.79 790
6720.57 764
6721.34 801
6722.11 794
6722.89 814
6723.66 896
6724.43 867
6725.21 812
6725.98 767
6726.76 892
6727.53 809
6728.30 800
6729.08 793
6729.85 785
6730.63 781
6731.40 802
6732.17 736
6732.95 764
6733.72 793
6734.50 797
6735.27 772
6736.04 825
6736.82 834
6737.59 805
6738.37 788
6739.14 741
6739.92 830
6740.69 791
6741.47 858
6742.24 821
6743.02 760
6743.79 790
6744.57 836
6745.34 804
6746.12 807
6746.89 769
6747.66 708
6748.44 765
6749.22 814
6749.99 775
6750.77 770
6751.54 823
6752.32 822
6753.09 819
6753.87 696
6754.64 750
6755.42 788
6756.19 747
6756.97 729
6757.74 814
6758.52 756
6759.29 788
6760.07 775
6760.85 814
6761.62 771
6762.40 734
6763.17 762
6763.95 823
6764.73 772
6765.50 755
6766.28 803
6767.05 830
6767.83 746
6768.61 730
6769.38 785
6770.16 746
6770.94 793
6771.71 755
6772.49 808
6773.26 827
6774.04 793
6774.82 806
6775.59 774
6776.37 790
6777.15 784
6777.92 869
6778.70 788
6779.48 786
6780.25 822
6781.03 850
6781.81 827
6782.59 827
6783.36 820
6784.14 792
6784.92 800
6785.69 803
6786.47 789
6787.25 733
6788.03 792
6788.80 819
6789.58 700
6790.36 716
6791.13 743
6791.91 803
6792.69 832
6793.47 828
6794.25 818
6795.02 794
6795.80 798
6796.58 720
6797.36 687
6798.13 720
6798.91 751
6799.69 736
6800.47 686
6801.25 714
6802.02 713
6802.80 728
6803.58 712
6804.36 782
6805.14 753
6805.92 785
6806.69 777
6807.47 763
6808.25 742
6809.03 692
6809.81 648
6810.59 709
6811.36 777
6812.14 683
6812.92 766
6813.70 763
6814.48 767
6815.26 805
6816.04 844
6816.82 736
6817.60 721
6818.37 749
6819.15 807
6819.93 775
6820.71 737
6821.49 778
6822.27 795
6823.05 762
6823.83 686
6824.61 741
6825.39 759
6826.17 796
6826.95 782
6827.73 796
6828.51 821
6829.29 786
6830.07 774
6830.85 797
6831.63 747
6832.40 695
6833.18 605
6833.96 744
6834.74 712
6835.52 677
6836.30 677
6837.08 686
6837.87 734
6838.65 778
6839.43 717
6840.21 704
6840.99 753
6841.77 767
6842.55 738
6843.33 703
6844.11 736
6844.89 737
6845.67 733
6846.45 740
6847.23 813
6848.01 806
6848.79 813
6849.57 814
6850.35 741
6851.13 856
6851.92 825
6852.70 742
6853.48 858
6854.26 834
6855.04 822
6855.82 771
6856.60 767
6857.38 763
6858.16 817
6858.95 729
6859.73 676
6860.51 733
6861.29 726
6862.07 761
6862.85 768
6863.64 754
6864.42 745
6865.20 754
6865.98 737
6866.76 780
6867.54 779
6868.33 768
6869.11 738
6869.89 706
6870.67 749
6871.45 758
6872.24 745
6873.02 728
6873.80 753
6874.58 748
6875.36 727
6876.15 763
6876.93 747
6877.71 793
6878.49 756
6879.28 761
6880.06 744
6880.84 734
6881.62 729
6882.41 766
6883.19 799
6883.97 796
6884.76 786
6885.54 773
6886.32 785
6887.10 871
6887.89 790
6888.67 791
6889.45 792
6890.24 796
6891.02 811
6891.80 745
6892.59 756
6893.37 750
6894.15 719
6894.94 752
6895.72 847
6896.50 767
6897.29 831
6898.07 792
6898.85 729
6899.64 757
6900.42 663
6901.21 730
6901.99 735
6902.77 811
6903.56 748
6904.34 732
6905.12 748
6905.91 754
6906.69 702
6907.48 751
6908.26 755
6909.05 751
6909.83 748
6910.61 790
6911.40 729
6912.18 776
6912.97 794
6913.75 803
6914.54 769
6915.32 779
6916.11 743
6916.89 754
6917.67 779
6918.46 780
6919.24 756
6920.03 797
6920.81 798
6921.60 813
6922.38 826
6923.17 800
6923.95 795
6924.74 755
6925.52 810
6926.31 795
6927.09 854
6927.88 847
6928.67 766
6929.45 768
6930.24 796
6931.02 721
6931.81 725
6932.59 744
6933.38 799
6934.16 761
6934.95 693
6935.74 676
6936.52 701
6937.31 708
6938.09 779
6938.88 817
6939.66 768
6940.45 697
6941.24 709
6942.02 752
6942.81 800
6943.59 776
6944.38 750
6945.17 811
6945.95 795
6946.74 817
6947.53 818
6948.31 905
6949.10 890
6949.89 873
6950.67 848
6951.46 796
6952.25 900
6953.03 848
6953.82 846
6954.61 810
6955.39 767
6956.18 840
6956.97 841
6957.75 726
6958.54 745
6959.33 765
6960.11 788
6960.90 769
6961.69 789
6962.48 802
6963.26 775
6964.05 813
6964.84 792
6965.63 799
6966.41 765
6967.20 791
6967.99 804
6968.78 876
6969.56 859
6970.35 812
6971.14 840
6971.93 812
6972.71 807
6973.50 818
6974.29 824
6975.08 821
6975.87 837
6976.65 849
6977.44 910
6978.23 855
6979.02 792
6979.81 781
6980.60 868
6981.38 815
6982.17 846
6982.96 854
6983.75 819
6984.54 848
6985.33 930
6986.11 863
6986.90 878
6987.69 849
6988.48 930
6989.27 874
6990.06 897
6990.85 901
6991.64 801
6992.42 792
6993.21 825
6994.00 802
6994.79 816
6995.58 749
6996.37 770
6997.16 858
6997.95 839
6998.74 808
6999.53 842
7000.32 882
7001.11 950
7001.90 877
7002.68 904
7003.47 912
7004.26 815
7005.05 786
7005.84 842
7006.63 850
7007.42 797
7008.21 713
7009.00 810
7009.79 787
7010.58 817
7011.37 819
7012.16 771
7012.95 798
7013.74 837
7014.53 857
7015.32 787
7016.11 778
7016.90 793
7017.69 755
7018.48 733
7019.27 787
7020.07 749
7020.86 771
7021.65 752
7022.44 714
7023.23 728
7024.02 852
7024.81 779
7025.60 756
7026.39 744
7027.18 803
7027.97 822
7028.76 735
7029.55 766
7030.35 761
7031.14 773
7031.93 757
7032.72 734
7033.51 751
7034.30 753
7035.09 711
7035.88 790
7036.68 751
7037.47 786
7038.26 750
7039.05 784
7039.84 837
7040.63 786
7041.43 790
7042.22 792
7043.01 836
7043.80 792
7044.59 743
7045.38 759
7046.18 779
7046.97 841
7047.76 743
7048.55 733
7049.35 717
7050.14 779
7050.93 796
7051.72 777
7052.51 718
7053.31 792
7054.10 754
7054.89 746
7055.68 745
7056.48 780
7057.27 738
7058.06 756
7058.85 762
7059.65 826
7060.44 780
7061.23 717
7062.03 714
7062.82 786
7063.61 716
7064.40 729
7065.20 770
7065.99 795
7066.78 696
7067.58 768
7068.37 761
7069.16 740
7069.96 743
7070.75 741
7071.54 741
7072.34 777
7073.13 823
7073.92 753
7074.72 766
7075.51 771
7076.30 738
7077.10 736
7077.89 757
7078.69 823
7079.48 809
7080.27 776
7081.07 713
7081.86 752
7082.66 787
7083.45 820
7084.24 826
7085.04 830
7085.83 805
7086.63 785
7087.42 812
7088.21 824
7089.01 873
7089.80 854
7090.60 803
7091.39 788
7092.19 857
7092.98 779
7093.78 776
7094.57 764
7095.37 770
7096.16 706
7096.96 732
7097.75 768
7098.55 831
7099.34 764
7100.14 738
7100.93 776
7101.73 736
7102.52 729
7103.32 708
7104.11 679
7104.91 748
7105.70 693
7106.50 750
7107.29 782
7108.09 723
7108.88 725
7109.68 689
7110.47 689
7111.27 717
7112.07 692
7112.86 698
7113.66 735
7114.45 746
7115.25 778
7116.04 758
7116.84 776
7117.64 790
7118.43 832
7119.23 784
7120.02 757
7120.82 755
7121.62 748
7122.41 803
7123.21 777
7124.01 791
7124.80 798
7125.60 768
7126.40 731
7127.19 767
7127.99 730
7128.79 714
7129.58 768
7130.38 734
7131.18 681
7131.97 651
7132.77 689
7133.57 673
7134.36 676
7135.16 776
7135.96 790
7136.75 729
7137.55 717
7138.35 734
7139.14 736
7139.94 706
7140.74 703
7141.54 728
7142.33 791
7143.13 709
7143.93 724
7144.73 717
7145.52 711
7146.32 747
7147.12 705
7147.92 719
7148.71 716
7149.51 764
7150.31 790
7151.11 753
7151.91 782
7152.70 715
7153.50 731
7154.30 744
7155.10 774
7155.90 715
7156.69 738
7157.49 737
7158.29 797
7159.09 728
7159.89 655
7160.69 711
7161.48 708
7162.28 709
7163.08 701
7163.88 700
7164.68 758
7165.48 723
7166.28 749
7167.07 718
7167.87 699
7168.67 793
7169.47 763
7170.27 772
7171.07 744
7171.87 676
7172.67 730
7173.47 772
7174.27 721
7175.06 735
7175.86 713
7176.66 727
7177.46 721
7178.26 696
7179.06 740
7179.86 711
7180.66 707
7181.46 691
7182.26 719
7183.06 720
7183.86 719
7184.66 714
7185.46 713
7186.26 702
7187.06 727
7187.86 764
7188.66 697
7189.46 682
7190.26 689
7191.06 710
7191.86 657
7192.66 707
7193.46 690
7194.26 703
7195.06 707
7195.86 662
7196.66 687
7197.46 777
7198.26 714
7199.06 685
7199.86 735
7200.66 754
7201.46 729
7202.26 688
7203.06 730
7203.87 716
7204.67 704
7205.47 705
7206.27 705
7207.07 706
7207.87 772
7208.67 710
7209.47 761
7210.27 769
7211.07 657
7211.88 686
7212.68 667
7213.48 714
7214.28 722
7215.08 762
7215.88 738
7216.68 692
7217.49 715
7218.29 708
7219.09 707
7219.89 756
7220.69 769
7221.49 782
7222.30 745
7223.10 739
7223.90 745
7224.70 760
7225.50 683
7226.31 733
7227.11 751
7227.91 743
7228.71 695
7229.51 656
7230.32 641
7231.12 666
7231.92 649
7232.72 710
7233.53 670
7234.33 644
7235.13 656
7235.93 718
7236.74 725
7237.54 702
7238.34 699
7239.14 713
7239.95 742
7240.75 745
7241.55 746
7242.36 777
7243.16 748
7243.96 724
7244.77 685
7245.57 670
7246.37 732
7247.17 736
7247.98 698
7248.78 632
7249.58 660
7250.39 696
7251.19 661
7251.99 665
7252.80 640
7253.60 654
7254.41 647
7255.21 627
7256.01 636
7256.82 640
7257.62 648
7258.42 678
7259.23 673
7260.03 690
7260.84 657
7261.64 659
7262.44 680
7263.25 669
7264.05 620
7264.86 713
7265.66 703
7266.46 653
7267.27 649
7268.07 636
7268.88 688
7269.68 754
7270.49 605
7271.29 587
7272.10 668
7272.90 730
7273.71 713
7274.51 670
7275.31 705
7276.12 660
7276.92 703
7277.73 718
7278.53 705
7279.34 745
7280.14 728
7280.95 758
7281.75 704
7282.56 617
7283.37 673
7284.17 713
7284.98 758
7285.78 754
7286.59 697
7287.39 770
7288.20 780
7289.00 764
7289.81 733
7290.61 700
7291.42 713
7292.23 706
7293.03 711
7293.84 723
7294.64 703
7295.45 714
7296.25 682
7297.06 681
7297.87 708
7298.67 690
7299.48 695
7300.28 694
7301.09 668
7301.90 724
7302.70 777
7303.51 772
7304.32 757
7305.12 678
7305.93 734
7306.74 732
7307.54 744
7308.35 719
7309.16 760
7309.96 738
7310.77 723
7311.58 769
7312.38 721
7313.19 733
7314.00 721
7314.80 685
7315.61 723
7316.42 650
7317.22 728
7318.03 710
7318.84 662
7319.65 647
7320.45 714
7321.26 697
7322.07 691
7322.88 724
7323.68 745
7324.49 798
7325.30 749
7326.11 720
7326.91 738
7327.72 739
7328.53 704
7329.34 691
7330.14 673
7330.95 685
7331.76 740
7332.57 763
7333.38 690
7334.18 691
7334.99 713
7335.80 713
7336.61 728
7337.42 665
7338.22 647
7339.03 687
7339.84 706
7340.65 633
7341.46 598
7342.27 647
7343.07 727
7343.88 687
7344.69 743
7345.50 696
7346.31 689
7347.12 658
7347.93 656
7348.74 685
7349.54 708
7350.35 703
7351.16 681
7351.97 610
7352.78 656
7353.59 623
7354.40 678
7355.21 627
7356.02 582
7356.83 668
7357.64 670
7358.45 603
7359.25 654
7360.06 637
7360.87 668
7361.68 670
7362.49 683
7363.30 643
7364.11 669
7364.92 655
7365.73 654
7366.54 626
7367.35 611
7368.16 674
7368.97 694
7369.78 657
7370.59 660
7371.40 634
7372.21 705
7373.02 640
7373.83 618
7374.64 636
7375.45 664
7376.26 652
7377.07 674
7377.88 654
7378.69 644
7379.50 620
7380.31 600
7381.13 660
7381.94 706
7382.75 670
7383.56 601
7384.37 610
7385.18 631
7385.99 664
7386.80 673
7387.61 661
7388.42 639
7389.23 642
7390.05 664
7390.86 641
7391.67 602
7392.48 597
7393.29 602
7394.10 598
7394.91 624
7395.72 600
7396.54 617
7397.35 621
7398.16 660
7398.97 659
7399.78 684
7400.59 678
7401.41 701
7402.22 739
7403.03 733
7403.84 715
7404.65 751
7405.46 684
7406.28 700
7407.09 687
7407.90 627
7408.71 640
7409.52 585
7410.34 581
7411.15 627
7411.96 587
7412.77 603
7413.59 641
7414.40 649
7415.21 615
7416.02 638
7416.84 665
7417.65 653
7418.46 599
7419.27 599
7420.09 622
7420.90 581
7421.71 557
7422.53 626
7423.34 614
7424.15 625
7424.96 591
7425.78 622
7426.59 638
7427.40 660
7428.22 634
7429.03 638
7429.84 613
7430.66 655
7431.47 642
7432.28 572
7433.10 641
7433.91 642
7434.72 676
7435.54 653
7436.35 579
7437.17 567
7437.98 632
7438.79 610
7439.61 632
7440.42 664
7441.23 645
7442.05 617
7442.86 556
7443.68 590
7444.49 642
7445.30 642
7446.12 647
7446.93 616
7447.75 598
7448.56 624
7449.38 632
7450.19 598
7451.00 558
7451.82 622
7452.63 596
7453.45 607
7454.26 610
7455.08 651
7455.89 626
7456.71 648
7457.52 634
7458.34 649
7459.15 645
7459.97 647
7460.78 667
7461.60 653
7462.41 682
7463.23 630
7464.04 622
7464.86 652
7465.67 682
7466.49 620
7467.30 676
7468.12 665
7468.93 653
7469.75 641
7470.56 640
7471.38 685
7472.20 606
7473.01 607
7473.83 597
7474.64 616
7475.46 617
7476.27 690
7477.09 683
7477.91 610
7478.72 623
7479.54 648
7480.35 645
7481.17 601
7481.99 684
7482.80 721
7483.62 710
7484.44 618
7485.25 664
7486.07 678
7486.88 701
7487.70 680
7488.52 706
7489.33 620
7490.15 616
7490.97 590
7491.78 649
7492.60 651
7493.42 695
7494.23 643
7495.05 676
7495.87 719
7496.69 674
7497.50 713
7498.32 757
7499.14 708
7499.95 606
7500.77 637
7501.59 624
7502.40 661
7503.22 673
7504.04 658
7504.86 646
7505.67 633
7506.49 672
7507.31 631
7508.13 644
7508.94 607
7509.76 618
7510.58 593
7511.40 557
7512.22 640
7513.03 690
7513.85 640
7514.67 590
7515.49 620
7516.31 609
7517.12 594
7517.94 661
7518.76 703
7519.58 681
7520.40 669
7521.21 634
7522.03 669
7522.85 668
7523.67 621
7524.49 560
7525.31 656
7526.12 601
7526.94 570
7527.76 614
7528.58 628
7529.40 635
7530.22 631
7531.04 631
7531.86 645
7532.67 654
7533.49 610
7534.31 619
7535.13 639
7535.95 707
7536.77 655
7537.59 669
7538.41 617
7539.23 697
7540.05 691
7540.87 731
7541.69 675
7542.51 691
7543.32 681
7544.14 654
7544.96 681
7545.78 676
7546.60 692
7547.42 651
7548.24 673
7549.06 656
7549.88 611
7550.70 667
7551.52 695
7552.34 702
7553.16 635
7553.98 612
7554.80 659
7555.62 632
7556.44 602
7557.26 644
7558.08 688
7558.90 674
7559.72 695
7560.54 663
7561.36 688
7562.19 669
7563.01 660
7563.83 647
7564.65 672
7565.47 667
7566.29 686
7567.11 723
7567.93 673
7568.75 666
7569.57 629
7570.39 640
7571.21 651
7572.03 689
7572.86 715
7573.68 699
7574.50 667
7575.32 651
7576.14 650
7576.96 703
7577.78 675
7578.60 681
7579.43 690
7580.25 652
7581.07 669
7581.89 701
7582.71 689
7583.53 726
7584.36 635
7585.18 643
7586.00 701
7586.82 720
7587.64 707
7588.47 696
7589.29 662
7590.11 698
7590.93 735
7591.75 742
7592.58 666
7593.40 717
7594.22 727
7595.04 677
7595.86 657
7596.69 712
7597.51 682
7598.33 694
7599.15 678
7599.98 728
7600.80 751
7601.62 712
7602.45 794
7603.27 788
7604.09 844
7604.91 795
7605.74 836
7606.56 805
7607.38 804
7608.21 813
7609.03 826
7609.85 801
7610.67 709
7611.50 715
7612.32 734
7613.14 786
7613.97 752
7614.79 752
7615.61 751
7616.44 703
7617.26 741
7618.08 767
7618.91 746
7619.73 699
7620.56 721
7621.38 763
7622.20 770
7623.03 785
7623.85 765
7624.67 783
7625.50 759
7626.32 791
7627.15 844
7627.97 813
7628.80 856
7629.62 957
7630.44 958
7631.27 965
7632.09 1030
7632.92 1090
7633.74 1008
7634.57 1022
7635.39 955
7636.21 876
7637.04 878
7637.86 798
7638.69 802
7639.51 762
7640.34 699
7641.16 665
7641.99 735
7642.81 695
7643.64 743
7644.46 713
7645.29 681
7646.11 746
7646.94 743
7647.76 698
7648.59 694
7649.41 718
7650.24 659
7651.06 633
7651.89 695
7652.71 747
7653.54 784
7654.37 753
7655.19 688
7656.02 726
7656.84 711
7657.67 704
7658.49 728
7659.32 720
7660.14 735
7660.97 755
7661.80 703
7662.62 706
7663.45 694
7664.27 685
7665.10 725
7665.93 670
7666.75 673
7667.58 734
7668.41 726
7669.23 671
7670.06 759
7670.88 767
7671.71 724
7672.54 745
7673.36 723
7674.19 708
7675.02 723
7675.84 705
7676.67 636
7677.50 653
7678.32 620
7679.15 625
7679.98 685
7680.81 666
7681.63 678
7682.46 658
7683.29 643
7684.11 632
7684.94 674
7685.77 711
7686.59 652
7687.42 624
7688.25 673
7689.08 664
7689.90 671
7690.73 682
7691.56 669
7692.39 650
7693.21 665
7694.04 655
7694.87 653
7695.70 692
7696.53 681
7697.35 674
7698.18 745
7699.01 714
7699.84 647
7700.66 661
7701.49 653
7702.32 670
7703.15 638
7703.98 626
7704.81 706
7705.63 637
7706.46 650
7707.29 695
7708.12 690
7708.95 636
7709.78 697
7710.60 641
7711.43 617
7712.26 647
7713.09 616
7713.92 671
7714.75 578
7715.58 635
7716.41 567
7717.23 574
7718.06 724
7718.89 641
7719.72 629
7720.55 623
7721.38 635
7722.21 652
7723.04 689
7723.87 632
7724.70 626
7725.53 610
7726.36 626
7727.18 599
7728.01 633
7728.84 681
7729.67 676
7730.50 645
7731.33 662
7732.16 639
7732.99 649
7733.82 638
7734.65 570
7735.48 581
7736.31 707
7737.14 686
7737.97 579
7738.80 562
7739.63 607
7740.46 616
7741.29 642
7742.12 619
7742.95 599
7743.78 586
7744.61 607
7745.44 681
7746.27 644
7747.10 648
7747.94 674
7748.77 708
7749.60 699
7750.43 639
7751.26 685
7752.09 690
7752.92 649
7753.75 657
7754.58 659
7755.41 651
7756.24 631
7757.07 612
7757.91 609
7758.74 598
7759.57 598
7760.40 634
7761.23 623
7762.06 654
7762.89 582
7763.72 561
7764.56 607
7765.39 582
7766.22 580
7767.05 612
7767.88 591
7768.71 553
7769.55 570
7770.38 606
7771.21 574
7772.04 534
7772.87 542
7773.70 554
7774.54 595
7775.37 554
7776.20 610
7777.03 631
7777.86 600
7778.70 617
7779.53 585
7780.36 609
7781.19 630
7782.03 626
7782.86 599
7783.69 596
7784.52 578
7785.36 582
7786.19 587
7787.02 597
7787.85 639
7788.69 630
7789.52 649
7790.35 699
7791.19 650
7792.02 636
7792.85 620
7793.68 613
7794.52 602
7795.35 586
7796.18 575
7797.02 624
7797.85 584
7798.68 588
7799.52 564
7800.35 544
7801.18 567
7802.02 565
7802.85 557
7803.68 566
7804.52 545
7805.35 572
7806.18 588
7807.02 542
7807.85 583
7808.69 609
7809.52 538
7810.35 591
7811.19 590
7812.02 620
7812.86 565
7813.69 564
7814.52 557
7815.36 552
7816.19 580
7817.03 580
7817.86 636
7818.70 631
7819.53 605
7820.36 651
7821.20 581
7822.03 639
7822.87 609
7823.70 609
7824.54 599
7825.37 598
7826.21 566
7827.04 580
7827.88 554
7828.71 589
7829.55 568
7830.38 566
7831.22 607
7832.05 615
7832.89 612
7833.72 548
7834.56 523
7835.39 589
7836.23 593
7837.06 574
7837.90 595
7838.73 586
7839.57 548
7840.40 558
7841.24 594
7842.07 589
7842.91 568
7843.75 617
7844.58 636
7845.42 614
7846.25 631
7847.09 607
7847.93 601
7848.76 580
7849.60 620
7850.43 617
7851.27 600
7852.11 594
7852.94 634
7853.78 595
7854.61 585
7855.45 615
7856.29 670
7857.12 643
7857.96 717
7858.80 716
7859.63 783
7860.47 784
7861.31 777
7862.14 680
7862.98 658
7863.82 682
7864.65 633
7865.49 607
7866.33 608
7867.16 625
7868.00 647
7868.84 612
7869.67 636
7870.51 645
7871.35 648
7872.19 580
7873.02 603
7873.86 583
7874.70 599
7875.53 669
7876.37 577
7877.21 600
7878.05 651
7878.88 552
7879.72 569
7880.56 620
7881.40 612
7882.24 658
7883.07 628
7883.91 606
7884.75 572
7885.59 598
7886.42 548
7887.26 532
7888.10 570
7888.94 600
7889.78 617
7890.62 611
7891.45 592
7892.29 580
7893.13 541
7893.97 615
7894.81 593
7895.65 544
7896.48 555
7897.32 632
7898.16 592
7899.00 559
7899.84 565
7900.68 582
7901.52 576
7902.35 577
7903.19 541
7904.03 567
7904.87 590
7905.71 582
7906.55 566
7907.39 557
7908.23 544
7909.07 540
7909.91 554
7910.75 557
7911.58 551
7912.42 559
7913.26 646
7914.10 587
7914.94 543
7915.78 570
7916.62 596
7917.46 576
7918.30 609
7919.14 554
7919.98 483
7920.82 525
7921.66 525
7922.50 545
7923.34 560
7924.18 520
7925.02 559
7925.86 548
7926.70 515
7927.54 527
7928.38 559
7929.22 533
7930.06 545
7930.90 556
7931.74 591
7932.58 551
7933.42 600
7934.26 548
7935.10 491
7935.94 504
7936.78 535
7937.62 520
7938.47 551
7939.31 566
7940.15 560
7940.99 534
7941.83 538
7942.67 513
7943.51 532
7944.35 574
7945.19 574
7946.03 560
7946.88 573
7947.72 583
7948.56 582
7949.40 529
7950.24 513
7951.08 564
7951.92 550
7952.76 547
7953.61 524
7954.45 528
7955.29 519
7956.13 549
7956.97 498
7957.81 523
7958.66 517
7959.50 559
7960.34 539
7961.18 487
7962.02 445
7962.87 490
7963.71 515
7964.55 493
7965.39 534
7966.23 509
7967.08 529
7967.92 523
7968.76 524
7969.60 505
7970.45 507
7971.29 539
7972.13 486
7972.97 509
7973.82 467
7974.66 544
7975.50 492
7976.34 504
7977.19 461
7978.03 510
7978.87 478
7979.72 488
7980.56 488
7981.40 538
7982.24 530
7983.09 514
7983.93 553
7984.77 584
7985.62 548
7986.46 534
7987.30 553
7988.15 530
7988.99 531
7989.83 495
7990.68 505
7991.52 483
7992.36 563
7993.21 532
7994.05 536
7994.90 509
7995.74 527
7996.58 498
7997.43 529
7998.27 547
7999.11 484
7999.96 482
8000.80 505
8001.65 478
8002.49 496
8003.34 548
8004.18 569
8005.02 521
8005.87 521
8006.71 518
8007.56 502
8008.40 522
8009.25 504
8010.09 495
8010.93 516
8011.78 542
8012.62 514
8013.47 509
8014.31 501
8015.16 489
8016.00 499
8016.85 506
8017.69 490
8018.54 530
8019.38 488
8020.23 482
8021.07 513
8021.92 561
8022.76 550
8023.61 501
8024.45 577
8025.30 531
8026.14 500
8026.99 498
8027.83 478
8028.68 510
8029.53 527
8030.37 474
8031.22 511
8032.06 498
8032.91 485
8033.75 533
8034.60 508
8035.45 518
8036.29 514
8037.14 505
8037.98 517
8038.83 486
8039.68 464
8040.52 556
8041.37 509
8042.21 493
8043.06 499
8043.91 509
8044.75 518
8045.60 527
8046.45 496
8047.29 484
8048.14 525
8048.99 518
8049.83 487
8050.68 467
8051.53 450
8052.37 428
8053.22 485
8054.07 498
8054.91 487
8055.76 476
8056.61 458
8057.45 484
8058.30 486
8059.15 454
8060.00 534
8060.84 456
8061.69 503
8062.54 473
8063.38 444
8064.23 495
8065.08 457
8065.93 474
8066.77 472
8067.62 494
8068.47 491
8069.32 464
8070.16 450
8071.01 472
8071.86 490
8072.71 527
8073.56 456
8074.40 432
8075.25 495
8076.10 473
8076.95 452
8077.80 481
8078.64 477
8079.49 465
8080.34 508
8081.19 495
8082.04 487
8082.89 481
8083.73 512
8084.58 567
8085.43 542
8086.28 498
8087.13 466
8087.98 485
8088.82 549
8089.67 530
8090.52 468
8091.37 455
8092.22 487
8093.07 471
8093.92 480
8094.77 454
8095.62 467
8096.46 480
8097.31 482
8098.16 486
8099.01 485
8099.86 472
8100.71 461
8101.56 462
8102.41 466
8103.26 489
8104.11 480
8104.96 496
8105.81 500
8106.66 447
8107.51 475
8108.36 522
8109.21 502
8110.06 468
8110.91 459
8111.76 503
8112.61 472
8113.46 480
8114.31 476
8115.16 499
8116.01 518
8116.86 482
8117.71 497
8118.56 494
8119.41 534
8120.26 501
8121.11 535
8121.96 486
8122.81 492
8123.66 464
8124.51 509
8125.36 539
8126.21 480
8127.06 477
8127.91 464
8128.76 472
8129.61 519
8130.46 512
8131.31 550
8132.17 527
8133.02 491
8133.87 524
8134.72 498
8135.57 484
8136.42 475
8137.27 484
8138.12 505
8138.97 483
8139.83 501
8140.68 538
8141.53 498
8142.38 536
8143.23 527
8144.08 558
8144.94 530
8145.79 545
8146.64 538
8147.49 526
8148.34 535
8149.19 544
8150.05 531
8150.90 512
8151.75 549
8152.60 536
8153.45 558
8154.31 571
8155.16 544
8156.01 558
8156.86 599
8157.71 581
8158.57 555
8159.42 580
8160.27 532
8161.12 563
8161.98 522
8162.83 466
8163.68 468
8164.53 487
8165.39 486
8166.24 479
8167.09 449
8167.95 449
8168.80 496
8169.65 462
8170.50 503
8171.36 479
8172.21 484
8173.06 565
8173.92 510
8174.77 474
8175.62 489
8176.48 461
8177.33 509
8178.18 532
8179.04 526
8179.89 537
8180.74 495
8181.60 544
8182.45 535
8183.30 498
8184.16 461
8185.01 521
8185.86 517
8186.72 510
8187.57 515
8188.43 452
8189.28 468
8190.13 464
8190.99 463
8191.84 494
8192.70 497
8193.55 471
8194.40 476
8195.26 453
8196.11 454
8196.97 460
8197.82 472
8198.68 504
8199.53 463
8200.39 493
8201.24 489
8202.09 458
8202.95 429
8203.80 437
8204.66 413
8205.51 474
8206.37 446
8207.22 408
8208.08 487
8208.93 486
8209.79 471
8210.64 484
8211.50 497
8212.35 516
8213.21 544
8214.06 480
8214.92 494
8215.77 483
8216.63 518
8217.49 495
8218.34 513
8219.20 482
8220.05 455
8220.91 483
8221.76 449
8222.62 466
8223.47 481
8224.33 486
8225.19 452
8226.04 503
8226.90 440
8227.75 442
8228.61 444
8229.47 468
8230.32 504
8231.18 527
8232.03 485
8232.89 472
8233.75 483
8234.60 474
8235.46 523
8236.32 494
8237.17 472
8238.03 443
8238.88 487
8239.74 499
8240.60 478
8241.45 482
8242.31 467
8243.17 526
8244.02 554
8244.88 455
8245.74 494
8246.60 479
8247.45 450
8248.31 455
8249.17 462
8250.02 416
8250.88 434
8251.74 459
8252.59 510
8253.45 439
8254.31 457
8255.17 499
8256.02 478
8256.88 478
8257.74 471
8258.60 478
8259.45 511
8260.31 459
8261.17 458
8262.03 485
8262.89 471
8263.74 512
8264.60 487
8265.46 515
8266.32 469
8267.17 462
8268.03 453
8268.89 460
8269.75 410
8270.61 412
8271.47 423
8272.32 435
8273.18 524
8274.04 506
8274.90 487
8275.76 470
8276.62 537
8277.47 496
8278.33 451
8279.19 445
8280.05 456
8280.91 497
8281.77 443
8282.63 493
8283.48 484
8284.34 494
8285.20 440
8286.06 458
8286.92 531
8287.78 498
8288.64 493
8289.50 464
8290.36 470
8291.22 452
8292.08 458
8292.94 447
8293.79 448
8294.65 496
8295.51 497
8296.37 482
8297.23 479
8298.09 502
8298.95 497
8299.81 481
8300.67 452
8301.53 507
8302.39 492
8303.25 486
8304.11 462
8304.97 470
8305.83 455
8306.69 473
8307.55 466
8308.41 470
8309.27 463
8310.13 472
8310.99 412
8311.85 498
8312.71 487
8313.57 484
8314.43 491
8315.29 514
8316.15 477
8317.01 452
8317.88 496
8318.74 485
8319.60 503
8320.46 445
8321.32 477
8322.18 555
8323.04 480
8323.90 463
8324.76 437
8325.62 461
8326.48 501
8327.34 510
8328.21 489
8329.07 492
8329.93 480
8330.79 484
8331.65 470
8332.51 445
8333.37 475
8334.24 538
8335.10 543
8335.96 471
8336.82 464
8337.68 512
8338.54 497
8339.41 474
8340.27 474
8341.13 444
8341.99 476
8342.85 477
8343.71 440
8344.58 424
8345.44 447
8346.30 478
8347.16 462
8348.02 451
8348.89 465
8349.75 465
8350.61 438
8351.47 455
8352.34 501
8353.20 482
8354.06 488
8354.92 470
8355.79 462
8356.65 463
8357.51 487
8358.37 435
8359.24 415
8360.10 463
8360.96 445
8361.83 488
8362.69 455
8363.55 514
8364.41 496
8365.28 465
8366.14 458
8367.00 473
8367.87 510
8368.73 529
8369.59 518
8370.46 474
8371.32 477
8372.18 483
8373.05 445
8373.91 430
8374.77 469
8375.64 487
8376.50 464
8377.37 443
8378.23 471
8379.09 436
8379.96 503
8380.82 497
8381.68 488
8382.55 471
8383.41 477
8384.28 444
8385.14 466
8386.01 524
8386.87 479
8387.73 521
8388.60 541
8389.46 514
8390.33 470
8391.19 448
8392.06 490
8392.92 480
8393.78 509
8394.65 500
8395.51 524
8396.38 479
8397.24 492
8398.11 449
8398.97 457
8399.84 465
8400.70 491
8401.57 466
8402.43 460
8403.30 403
8404.16 401
8405.03 471
8405.89 465
8406.76 461
8407.62 492
8408.49 449
8409.35 449
8410.22 463
8411.08 476
8411.95 493
8412.82 422
8413.68 477
8414.55 500
8415.41 486
8416.28 465
8417.14 468
8418.01 538
8418.88 486
8419.74 491
8420.61 527
8421.47 489
8422.34 494
8423.21 477
8424.07 459
8424.94 533
8425.80 514
8426.67 483
8427.54 475
8428.40 479
8429.27 547
8430.14 533
8431.00 541
8431.87 526
8432.74 480
8433.60 512
8434.47 542
8435.34 493
8436.20 479
8437.07 479
8437.94 527
8438.80 556
8439.67 518
8440.54 559
8441.40 578
8442.27 591
8443.14 580
8444.00 535
8444.87 531
8445.74 539
8446.61 569
8447.47 580
8448.34 604
8449.21 588
8450.08 575
8450.94 534
8451.81 593
8452.68 572
8453.55 548
8454.41 588
8455.28 634
8456.15 627
8457.02 634
8457.88 691
8458.75 665
8459.62 674
8460.49 723
8461.36 705
8462.22 709
8463.09 636
8463.96 687
8464.83 692
8465.70 647
8466.57 667
8467.43 639
8468.30 706
8469.17 711
8470.04 755
8470.91 727
8471.78 794
8472.65 828
8473.51 762
8474.38 710
8475.25 688
8476.12 667
8476.99 644
8477.86 600
8478.73 553
8479.60 581
8480.46 595
8481.33 563
8482.20 535
8483.07 530
8483.94 500
8484.81 532
8485.68 491
8486.55 507
8487.42 507
8488.29 557
8489.16 521
8490.03 505
8490.90 477
8491.77 535
8492.64 542
8493.51 534
8494.37 558
8495.24 509
8496.11 557
8496.98 563
8497.85 553
8498.72 544
8499.59 538
8500.46 561
8501.33 562
8502.20 477
8503.07 467
8503.94 532
8504.82 566
8505.69 572
8506.56 533
8507.43 516
8508.30 586
8509.17 630
8510.04 582
8510.91 532
8511.78 570
8512.65 544
8513.52 540
8514.39 550
8515.26 556
8516.13 556
8517.00 581
8517.87 616
8518.75 548
8519.62 534
8520.49 557
8521.36 534
8522.23 570
8523.10 522
8523.97 548
8524.84 556
8525.71 594
8526.59 570
8527.46 576
8528.33 607
8529.20 573
8530.07 560
8530.94 556
8531.82 529
8532.69 584
8533.56 562
8534.43 600
8535.30 601
8536.17 579
8537.05 601
8537.92 571
8538.79 572
8539.66 554
8540.53 523
8541.41 554
8542.28 563
8543.15 546
8544.02 542
8544.90 518
8545.77 552
8546.64 555
8547.51 566
8548.39 606
8549.26 544
8550.13 599
8551.00 625
8551.88 674
8552.75 646
8553.62 734
8554.49 689
8555.37 739
8556.24 734
8557.11 740
8557.99 714
8558.86 680
8559.73 655
8560.60 598
8561.48 562
8562.35 552
8563.22 589
8564.10 583
8564.97 558
8565.84 502
8566.72 548
8567.59 517
8568.46 527
8569.34 498
8570.21 514
8571.09 500
8571.96 491
8572.83 523
8573.71 507
8574.58 505
8575.45 461
8576.33 500
8577.20 497
8578.08 520
8578.95 521
8579.82 487
8580.70 456
8581.57 504
8582.45 521
8583.32 447
8584.20 512
8585.07 505
8585.94 472
8586.82 489
8587.69 513
8588.57 463
8589.44 477
8590.32 482
8591.19 508
8592.07 500
8592.94 457
8593.82 489
8594.69 476
8595.57 497
8596.44 512
8597.32 503
8598.19 500
8599.07 477
8599.94 478
8600.82 541
8601.69 480
8602.57 482
8603.44 541
8604.32 519
8605.19 503
8606.07 460
8606.94 501
8607.82 472
8608.69 425
8609.57 461
8610.45 492
8611.32 443
8612.20 497
8613.07 488
8613.95 502
8614.82 477
8615.70 462
8616.58 499
8617.45 501
8618.33 443
8619.21 445
8620.08 471
8620.96 444
8621.83 440
8622.71 467
8623.59 443
8624.46 421
8625.34 489
8626.22 459
8627.09 500
8627.97 439
8628.85 459
8629.72 501
8630.60 492
8631.48 459
8632.35 480
8633.23 461
8634.11 463
8634.98 426
8635.86 451
8636.74 447
8637.61 437
8638.49 473
8639.37 446
8640.24 451
8641.12 413
8642.00 481
8642.88 456
8643.75 509
8644.63 444
8645.51 396
8646.39 442
8647.26 463
8648.14 474
8649.02 407
8649.90 444
8650.77 417
8651.65 414
8652.53 422
8653.41 417
8654.29 444
8655.16 418
8656.04 360
8656.92 403
8657.80 430
8658.68 456
8659.55 450
8660.43 474
8661.31 418
8662.19 399
8663.07 454
8663.95 483
8664.82 420
8665.70 418
8666.58 505
8667.46 453
8668.34 425
8669.22 426
8670.10 463
8670.97 438
8671.85 395
8672.73 405
8673.61 453
8674.49 482
8675.37 434
8676.25 434
8677.13 430
8678.01 459
8678.88 448
8679.76 411
8680.64 411
8681.52 432
8682.40 426
8683.28 474
8684.16 451
8685.04 461
8685.92 474
8686.80 457
8687.68 385
8688.56 438
8689.44 416
8690.32 413
8691.20 430
8692.08 443
8692.96 449
8693.84 431
8694.72 426
8695.60 423
8696.48 435
8697.36 414
8698.24 431
8699.12 471
8700.00 484
8700.88 426
8701.76 383
8702.64 415
8703.52 457
8704.40 459
8705.28 425
8706.16 421
8707.04 428
8707.92 416
8708.80 432
8709.68 391
8710.56 374
8711.44 365
8712.33 358
8713.21 403
8714.09 407
8714.97 415
8715.85 398
8716.73 404
8717.61 395
8718.49 436
8719.37 402
8720.25 405
8721.14 412
8722.02 418
8722.90 465
8723.78 515
8724.66 490
8725.54 443
8726.42 491
8727.31 437
8728.19 444
8729.07 446
8729.95 459
8730.83 438
8731.72 440
8732.60 501
8733.48 469
8734.36 430
8735.24 407
8736.12 404
8737.01 402
8737.89 434
8738.77 409
8739.65 487
8740.54 454
8741.42 427
8742.30 441
8743.18 410
8744.07 395
8744.95 436
8745.83 469
8746.71 443
8747.60 390
8748.48 420
8749.36 433
8750.24 450
8751.13 429
8752.01 445
8752.89 457
8753.77 455
8754.66 452
8755.54 407
8756.42 522
8757.31 494
8758.19 512
8759.07 517
8759.96 538
8760.84 535
8761.72 476
8762.61 550
8763.49 462
8764.37 445
8765.26 438
8766.14 495
8767.02 442
8767.91 411
8768.79 445
8769.68 447
8770.56 510
8771.44 486
8772.33 448
8773.21 421
8774.09 454
8774.98 439
8775.86 399
8776.75 424
8777.63 418
8778.52 436
8779.40 457
8780.28 448
8781.17 414
8782.05 422
8782.94 423
8783.82 402
8784.71 420
8785.59 435
8786.47 446
8787.36 405
8788.24 423
8789.13 430
8790.01 430
8790.90 476
8791.78 482
8792.67 444
8793.55 451
8794.44 487
8795.32 444
8796.21 450
8797.09 433
8797.98 441
8798.86 443
8799.75 406
8800.63 426
8801.52 424
8802.41 409
8803.29 440
8804.18 448
8805.06 403
8805.95 382
8806.83 421
8807.72 417
8808.60 392
8809.49 401
8810.38 402
8811.26 409
8812.15 455
8813.03 398
8813.92 375
8814.81 381
8815.69 402
8816.58 375
8817.46 377
8818.35 371
8819.24 395
8820.12 383
8821.01 396
8821.89 368
8822.78 437
8823.67 401
8824.55 431
8825.44 414
8826.33 393
8827.21 373
8828.10 404
8828.99 407
8829.87 390
8830.76 385
8831.65 384
8832.53 364
8833.42 409
8834.31 418
8835.20 441
8836.08 404
8836.97 385
8837.86 432
8838.74 413
8839.63 392
8840.52 406
8841.41 413
8842.29 372
8843.18 378
8844.07 394
8844.96 420
8845.84 401
8846.73 367
8847.62 426
8848.51 394
8849.39 359
8850.28 378
8851.17 405
8852.06 396
8852.95 411
8853.83 392
8854.72 372
8855.61 377
8856.50 398
8857.39 399
8858.27 403
8859.16 406
8860.05 379
8860.94 355
8861.83 355
8862.72 380
8863.60 368
8864.49 387
8865.38 377
8866.27 372
8867.16 343
8868.05 393
8868.94 358
8869.83 401
8870.71 349
8871.60 369
8872.49 389
8873.38 425
8874.27 377
8875.16 341
8876.05 367
8876.94 373
8877.83 385
8878.72 394
8879.60 378
8880.49 355
8881.38 420
8882.27 409
8883.16 332
8884.05 354
8884.94 397
8885.83 423
8886.72 392
8887.61 373
8888.50 357
8889.39 377
8890.28 405
8891.17 388
8892.06 365
8892.95 380
8893.84 373
8894.73 405
8895.62 379
8896.51 377
8897.40 392
8898.29 377
8899.18 397
8900.07 354
8900.96 356
8901.85 362
8902.74 388
8903.63 419
8904.52 388
8905.41 402
8906.30 394
8907.19 382
8908.08 391
8908.98 395
8909.87 394
8910.76 347
8911.65 378
8912.54 366
8913.43 334
8914.32 379
8915.21 377
8916.10 374
8916.99 358
8917.89 367
8918.78 395
8919.67 381
8920.56 370
8921.45 360
8922.34 373
8923.23 349
8924.13 372
8925.02 394
8925.91 378
8926.80 373
8927.69 358
8928.58 346
8929.48 371
8930.37 373
8931.26 383
8932.15 331
8933.04 336
8933.93 326
8934.83 352
8935.72 376
8936.61 358
8937.50 320
8938.40 345
8939.29 335
8940.18 330
8941.07 361
8941.96 351
8942.86 370
8943.75 354
8944.64 328
8945.53 326
8946.43 367
8947.32 375
8948.21 346
8949.11 380
8950.00 347
8950.89 365
8951.78 388
8952.68 393
8953.57 380
8954.46 371
8955.36 360
8956.25 375
8957.14 391
8958.04 350
8958.93 348
8959.82 349
8960.72 333
8961.61 343
8962.50 393
8963.40 419
8964.29 421
8965.18 409
8966.08 349
8966.97 356
8967.86 337
8968.76 338
8969.65 363
8970.54 385
8971.44 376
8972.33 419
8973.23 355
8974.12 364
8975.01 360
8975.91 365
8976.80 353
8977.70 379
8978.59 353
8979.49 318
8980.38 333
8981.27 410
8982.17 390
8983.06 367
8983.96 329
8984.85 349
8985.75 318
8986.64 316
8987.54 380
8988.43 353
8989.33 322
8990.22 393
8991.12 356
8992.01 363
8992.90 357
8993.80 330
8994.69 366
8995.59 367
8996.49 380
8997.38 361
8998.28 408
8999.17 377
9000.07 351
9000.96 349
9001.86 370
9002.75 339
9003.65 322
9004.54 350
9005.44 326
9006.33 325
9007.23 326
9008.13 320
9009.02 357
9009.92 347
9010.81 352
9011.71 311
9012.60 302
9013.50 350
9014.40 373
9015.29 389
9016.19 332
9017.09 336
9017.98 377
9018.88 384
9019.77 339
9020.67 335
9021.57 351
9022.46 359
9023.36 388
9024.26 327
9025.15 338
9026.05 334
9026.95 378
9027.84 354
9028.74 359
9029.64 372
9030.53 350
9031.43 368
9032.33 342
9033.22 352
9034.12 336
9035.02 350
9035.91 397
9036.81 339
9037.71 328
9038.61 357
9039.50 387
9040.40 355
9041.30 359
9042.20 346
9043.09 356
9043.99 356
9044.89 358
9045.79 384
9046.68 324
9047.58 371
9048.48 333
9049.38 333
9050.27 341
9051.17 342
9052.07 342
9052.97 359
9053.87 328
9054.76 356
9055.66 321
9056.56 365
9057.46 342
9058.36 342
9059.25 319
9060.15 354
9061.05 358
9061.95 350
9062.85 340
9063.75 331
9064.64 359
9065.54 321
9066.44 361
9067.34 355
9068.24 358
9069.14 386
9070.04 424
9070.94 334
9071.83 311
9072.73 357
9073.63 338
9074.53 302
9075.43 344
9076.33 342
9077.23 362
9078.13 356
9079.03 342
9079.93 406
9080.83 351
9081.72 393
9082.62 337
9083.52 331
9084.42 383
9085.32 321
9086.22 299
9087.12 354
9088.02 360
9088.92 318
9089.82 303
9090.72 318
9091.62 332
9092.52 364
9093.42 365
9094.32 328
9095.22 360
9096.12 396
9097.02 364
9097.92 346
9098.82 355
9099.72 374
9100.62 360
9101.52 324
9102.42 325
9103.32 332
9104.22 334
9105.12 333
9106.02 327
9106.92 329
9107.83 307
9108.73 310
9109.63 362
9110.53 346
9111.43 361
9112.33 391
9113.23 347
9114.13 349
9115.03 340
9115.93 365
9116.83 356
9117.74 295
9118.64 301
9119.54 339
9120.44 359
9121.34 340
9122.24 372
9123.14 351
9124.04 390
9124.95 382
9125.85 386
9126.75 348
9127.65 345
9128.55 320
9129.45 354
9130.36 358
9131.26 304
9132.16 302
9133.06 306
9133.96 321
9134.87 352
9135.77 362
9136.67 333
9137.57 410
9138.47 369
9139.38 371
9140.28 377
9141.18 331
9142.08 313
9142.99 343
9143.89 365
9144.79 349
9145.69 323
9146.60 351
9147.50 335
9148.40 340
9149.30 349
9150.21 320
9151.11 353
9152.01 344
9152.92 363
9153.82 338
9154.72 372
9155.62 312
9156.53 335
9157.43 336
9158.33 327
9159.24 343
9160.14 348
9161.04 360
9161.95 319
9162.85 291
9163.75 352
9164.66 341
9165.56 317
9166.46 317
9167.37 290
9168.27 292
9169.17 339
9170.08 341
9170.98 337
9171.89 329
9172.79 320
9173.69 368
9174.60 346
9175.50 342
9176.41 333
9177.31 333
9178.21 352
9179.12 341
9180.02 353
9180.93 370
9181.83 384
9182.74 320
9183.64 335
9184.54 302
9185.45 356
9186.35 306
9187.26 371
9188.16 359
9189.07 349
9189.97 331
9190.88 355
9191.78 356
9192.69 312
9193.59 309
9194.50 304
9195.40 328
9196.31 323
9197.21 335
9198.12 353
9199.02 373
9199.93 348
9200.83 368
9201.74 333
9202.64 362
9203.55 322
9204.45 361
9205.36 367
9206.26 380
9207.17 317
9208.08 341
9208.98 365
9209.89 330
9210.79 353
9211.70 320
9212.60 321
9213.51 320
9214.42 332
9215.32 332
9216.23 375
9217.13 343
9218.04 354
9218.95 362
9219.85 298
9220.76 344
9221.66 359
9222.57 330
9223.48 323
9224.38 342
9225.29 316
9226.20 338
9227.10 323
9228.01 306
9228.92 293
9229.82 320
9230.73 347
9231.64 322
9232.54 329
9233.45 303
9234.36 332
9235.26 328
9236.17 287
9237.08 318
9237.99 326
9238.89 332
9239.80 355
9240.71 335
9241.61 352
9242.52 327
9243.43 314
9244.34 341
9245.24 356
9246.15 314
9247.06 322
9247.97 327
9248.87 319
9249.78 339
9250.69 331
9251.60 348
9252.50 308
9253.41 313
9254.32 300
9255.23 317
9256.14 341
9257.04 357
9257.95 316
9258.86 358
9259.77 332
9260.68 300
9261.59 277
9262.49 325
9263.40 340
9264.31 338
9265.22 319
9266.13 276
9267.04 316
9267.94 325
9268.85 345
9269.76 288
9270.67 326
9271.58 318
9272.49 328
9273.40 296
9274.31 318
9275.21 309
9276.12 308
9277.03 354
9277.94 365
9278.85 320
9279.76 304
9280.67 354
9281.58 356
9282.49 352
9283.40 322
9284.31 342
9285.22 302
9286.12 321
9287.03 307
9287.94 345
9288.85 304
9289.76 305
9290.67 311
9291.58 333
9292.49 335
9293.40 316
9294.31 344
9295.22 336
9296.13 332
9297.04 321
9297.95 305
9298.86 334
9299.77 295
9300.68 333
9301.59 362
9302.50 334
9303.41 306
9304.32 320
9305.23 343
9306.14 359
9307.05 332
9307.96 396
9308.88 392
9309.79 366
9310.70 287
9311.61 306
9312.52 350
9313.43 346
9314.34 316
9315.25 352
9316.16 325
9317.07 339
9317.98 315
9318.89 364
9319.81 321
9320.72 282
9321.63 284
9322.54 313
9323.45 335
9324.36 318
9325.27 315
9326.18 330
9327.10 312
9328.01 313
9328.92 335
9329.83 295
9330.74 348
9331.65 351
9332.57 323
9333.48 314
9334.39 303
9335.30 310
9336.21 306
9337.12 286
9338.04 320
9338.95 320
9339.86 290
9340.77 295
9341.69 325
9342.60 330
9343.51 318
9344.42 350
9345.33 334
9346.25 350
9347.16 319
9348.07 300
9348.98 350
9349.90 341
9350.81 316
9351.72 281
9352.63 326
9353.55 357
9354.46 314
9355.37 337
9356.29 333
9357.20 301
9358.11 320
9359.02 321
9359.94 346
9360.85 296
9361.76 293
9362.68 340
9363.59 296
9364.50 313
9365.42 284
9366.33 346
9367.24 326
9368.16 306
9369.07 321
9369.98 310
9370.90 321
9371.81 381
9372.73 361
9373.64 296
9374.55 290
9375.47 353
9376.38 338
9377.29 285
9378.21 304
9379.12 286
9380.04 347
9380.95 296
9381.86 310
9382.78 318
9383.69 361
9384.61 330
9385.52 364
9386.44 333
9387.35 324
9388.26 352
9389.18 342
9390.09 313
9391.01 314
9391.92 362
9392.84 328
9393.75 339
9394.67 310
9395.58 295
9396.50 323
9397.41 300
9398.33 300
9399.24 283
9400.16 318
9401.07 375
9401.99 314
9402.90 282
9403.82 299
9404.73 321
9405.65 321
9406.56 332
9407.48 325
9408.39 316
9409.31 302
9410.22 313
9411.14 295
9412.06 308
9412.97 302
9413.89 298
9414.80 291
9415.72 283
9416.63 303
9417.55 313
9418.47 309
9419.38 293
9420.30 299
9421.21 279
9422.13 313
9423.05 326
9423.96 314
9424.88 317
9425.80 327
9426.71 355
9427.63 344
9428.54 312
9429.46 312
9430.38 334
9431.29 337
9432.21 307
9433.13 289
9434.04 338
9434.96 331
9435.88 324
9436.79 305
9437.71 330
9438.63 343
9439.55 312
9440.46 316
9441.38 365
9442.30 313
9443.21 341
9444.13 293
9445.05 305
9445.96 292
9446.88 281
9447.80 347
9448.72 357
9449.63 363
9450.55 341
9451.47 332
9452.39 333
9453.30 327
9454.22 333
9455.14 365
9456.06 345
9456.98 324
9457.89 311
9458.81 310
9459.73 312
9460.65 288
9461.57 324
9462.48 318
9463.40 290
9464.32 293
9465.24 323
9466.16 275
9467.07 310
9467.99 318
9468.91 350
9469.83 314
9470.75 311
9471.67 317
9472.58 286
9473.50 273
9474.42 305
9475.34 319
9476.26 325
9477.18 313
9478.10 341
9479.02 311
9479.93 315
9480.85 295
9481.77 297
9482.69 306
9483.61 324
9484.53 268
9485.45 312
9486.37 314
9487.29 302
9488.21 343
9489.13 290
9490.05 358
9490.97 299
9491.88 337
9492.80 368
9493.72 312
9494.64 281
9495.56 294
9496.48 297
9497.40 303
9498.32 323
9499.24 317
9500.16 299
9501.08 335
9502.00 350
9502.92 343
9503.84 348
9504.76 353
9505.68 333
9506.60 322
9507.52 290
9508.44 285
9509.36 275
9510.28 327
9511.20 311
9512.12 318
9513.05 326
9513.97 324
9514.89 331
9515.81 317
9516.73 293
9517.65 296
9518.57 307
9519.49 305
9520.41 297
9521.33 278
9522.25 268
9523.17 334
9524.09 335
9525.02 323
9525.94 316
9526.86 350
9527.78 300
9528.70 302
9529.62 326
9530.54 346
9531.46 307
9532.39 287
9533.31 350
9534.23 318
9535.15 339
9536.07 329
9536.99 305
9537.92 336
9538.84 328
9539.76 335
9540.68 319
9541.60 296
9542.53 322
9543.45 308
9544.37 295
9545.29 305
9546.21 297
9547.14 279
9548.06 302
9548.98 311
9549.90 283
9550.82 337
9551.75 337
9552.67 335
9553.59 325
9554.51 322
9555.44 297
9556.36 330
9557.28 312
9558.21 295
9559.13 300
9560.05 310
9560.97 300
9561.90 306
9562.82 313
9563.74 249
9564.67 280
9565.59 324
9566.51 310
9567.43 303
9568.36 299
9569.28 297
9570.20 330
9571.13 306
9572.05 297
9572.97 305
9573.90 331
9574.82 280
9575.74 299
9576.67 310
9577.59 281
9578.52 332
9579.44 312
9580.36 367
9581.29 301
9582.21 336
9583.13 341
9584.06 311
9584.98 278
9585.91 314
9586.83 313
9587.76 300
9588.68 312
9589.60 305
9590.53 267
9591.45 300
9592.38 310
9593.30 322
9594.23 335
9595.15 314
9596.07 317
9597.00 300
9597.92 354
9598.85 308
9599.77 316
9600.70 337
9601.62 300
9602.55 324
9603.47 343
9604.40 348
9605.32 301
9606.25 345
9607.17 313
9608.10 307
9609.02 290
9609.95 381
9610.87 326
9611.80 322
9612.72 367
9613.65 308
9614.57 334
9615.50 294
9616.43 304
9617.35 291
9618.28 311
9619.20 319
9620.13 282
9621.05 303
9621.98 301
9622.91 335
9623.83 302
9624.76 310
9625.68 325
9626.61 331
9627.54 315
9628.46 328
9629.39 317
9630.31 349
9631.24 362
9632.17 343
9633.09 384
9634.02 364
9634.95 349
9635.87 400
9636.80 382
9637.72 364
9638.65 335
9639.58 387
9640.50 356
9641.43 383
9642.36 389
9643.28 377
9644.21 361
9645.14 353
9646.07 401
9646.99 401
9647.92 401
9648.85 419
9649.77 398
9650.70 349
9651.63 407
9652.56 389
9653.48 363
9654.41 407
9655.34 423
9656.26 409
9657.19 351
9658.12 370
9659.05 369
9659.98 350
9660.90 368
9661.83 384
9662.76 378
9663.69 353
9664.61 332
9665.54 394
9666.47 363
9667.40 380
9668.33 383
9669.25 373
9670.18 345
9671.11 371
9672.04 370
9672.97 400
9673.89 355
9674.82 362
9675.75 379
9676.68 381
9677.61 394
9678.54 326
9679.47 356
9680.39 354
9681.32 345
9682.25 363
9683.18 350
9684.11 355
9685.04 359
9685.97 410
9686.90 396
9687.82 375
9688.75 385
9689.68 399
9690.61 427
9691.54 391
9692.47 378
9693.40 411
9694.33 397
9695.26 374
9696.19 374
9697.12 403
9698.05 445
9698.98 454
9699.90 423
9700.83 437
9701.76 436
9702.69 411
9703.62 375
9704.55 328
9705.48 346
9706.41 390
9707.34 359
9708.27 347
9709.20 365
9710.13 337
9711.06 364
9711.99 335
9712.92 352
9713.85 347
9714.78 352
9715.71 346
9716.64 335
9717.57 382
9718.50 363
9719.44 367
9720.37 351
9721.30 336
9722.23 322
9723.16 364
9724.09 350
9725.02 328
9725.95 369
9726.88 339
9727.81 370
9728.74 416
9729.67 360
9730.60 366
9731.54 340
9732.47 337
9733.40 343
9734.33 289
9735.26 352
9736.19 363
9737.12 380
9738.05 351
9738.99 349
9739.92 320
9740.85 332
9741.78 341
9742.71 332
9743.64 324
9744.57 342
9745.51 358
9746.44 314
9747.37 316
9748.30 307
9749.23 376
9750.17 343
9751.10 370
9752.03 313
9752.96 354
9753.89 371
9754.83 358
9755.76 381
9756.69 375
9757.62 334
9758.56 340
9759.49 368
9760.42 375
9761.35 359
9762.29 348
9763.22 387
9764.15 398
9765.08 412
9766.02 367
9766.95 388
9767.88 367
9768.81 389
9769.75 372
9770.68 359
9771.61 387
9772.55 381
9773.48 378
9774.41 385
9775.35 436
9776.28 399
9777.21 429
9778.14 394
9779.08 380
9780.01 391
9780.94 402
9781.88 452
9782.81 468
9783.75 446
9784.68 444
9785.61 414
9786.55 469
9787.48 453
9788.41 428
9789.35 420
9790.28 381
9791.22 376
9792.15 345
9793.08 373
9794.02 364
9794.95 406
9795.89 394
9796.82 385
9797.75 379
9798.69 408
9799.62 379
9800.56 428
9801.49 417
9802.43 446
9803.36 407
9804.29 372
9805.23 347
9806.16 420
9807.10 350
9808.03 315
9808.97 373
9809.90 361
9810.84 355
9811.77 311
9812.71 332
9813.64 320
9814.58 347
9815.51 310
9816.45 300
9817.38 325
9818.32 332
9819.25 341
9820.19 366
9821.12 357
9822.06 301
9822.99 331
9823.93 349
9824.87 378
9825.80 328
9826.74 360
9827.67 352
9828.61 378
9829.54 371
9830.48 363
9831.42 340
9832.35 369
9833.29 366
9834.22 360
9835.16 367
9836.10 342
9837.03 364
9837.97 363
9838.90 371
9839.84 376
9840.78 346
9841.71 329
9842.65 366
9843.59 339
9844.52 312
9845.46 376
9846.40 411
9847.33 388
9848.27 346
9849.20 372
9850.14 384
9851.08 364
9852.02 337
9852.95 380
9853.89 327
9854.83 367
9855.76 337
9856.70 359
9857.64 320
9858.57 354
9859.51 385
9860.45 387
9861.39 369
9862.32 351
9863.26 356
9864.20 320
9865.14 386
9866.07 357
9867.01 373
9867.95 333
9868.89 374
9869.82 347
9870.76 341
9871.70 360
9872.64 348
9873.57 376
9874.51 369
9875.45 359
9876.39 328
9877.33 379
9878.26 385
9879.20 389
9880.14 393
9881.08 373
9882.02 312
9882.96 357
9883.89 370
9884.83 355
9885.77 346
9886.71 360
9887.65 358
9888.59 354
9889.52 345
9890.46 332
9891.40 307
9892.34 316
9893.28 364
9894.22 385
9895.16 364
9896.10 340
9897.03 398
9897.97 385
9898.91 351
9899.85 330
9900.79 382
9901.73 364
9902.67 358
9903.61 389
9904.55 376
9905.49 414
9906.43 405
9907.37 372
9908.31 404
9909.25 412
9910.18 426
9911.12 468
9912.06 447
9913.00 411
9913.94 397
9914.88 422
9915.82 412
9916.76 446
9917.70 412
9918.64 420
9919.58 414
9920.52 494
9921.46 474
9922.40 511
9923.34 610
9924.28 665
9925.22 782
9926.16 780
9927.10 838
9928.05 893
9928.99 834
9929.93 829
9930.87 742
9931.81 681
9932.75 684
9933.69 626
9934.63 546
9935.57 442
9936.51 428
9937.45 419
9938.39 402
9939.33 371
9940.27 323
9941.22 372
9942.16 357
9943.10 367
9944.04 378
9944.98 363
9945.92 361
9946.86 373
9947.80 353
9948.75 357
9949.69 319
9950.63 300
9951.57 315
9952.51 322
9953.45 347
9954.40 345
9955.34 324
9956.28 342
9957.22 359
9958.16 343
9959.10 372
9960.05 355
9960.99 307
9961.93 352
9962.87 392
9963.81 379
9964.76 372
9965.70 388
9966.64 372
9967.58 363
9968.53 331
9969.47 355
9970.41 375
9971.35 404
9972.30 300
9973.24 324
9974.18 341
9975.12 340
9976.07 336
9977.01 323
9977.95 348
9978.89 351
9979.84 329
9980.78 322
9981.72 307
9982.67 321
9983.61 353
9984.55 361
9985.50 315
9986.44 289
9987.38 353
9988.33 384
9989.27 338
9990.21 325
9991.16 358
9992.10 333
9993.04 370
9993.99 332
9994.93 368
9995.87 341
9996.82 336
9997.76 340
9998.70 352
9999.65 411
10000.59 377
10001.54 388
10002.48 378
10003.42 378
10004.37 379
10005.31 373
10006.26 371
10007.20 395
10008.14 358
10009.09 350
10010.03 359
10010.98 368
10011.92 367
10012.87 329
10013.81 377
10014.76 371
10015.70 345
10016.64 350
10017.59 358
10018.53 345
10019.48 349
10020.42 349
10021.37 364
10022.31 341
10023.26 334
10024.20 349
10025.15 335
10026.09 379
10027.04 366
10027.98 356
10028.93 389
10029.87 362
10030.82 356
10031.76 320
10032.71 325
10033.66 334
10034.60 322
10035.55 355
10036.49 322
10037.44 368
10038.38 337
10039.33 312
10040.27 329
10041.22 363
10042.17 325
10043.11 299
10044.06 322
10045.00 314
10045.95 310
10046.90 286
10047.84 331
10048.79 325
10049.73 327
10050.68 305
10051.63 287
10052.57 304
10053.52 279
10054.47 292
10055.41 278
10056.36 317
10057.31 313
10058.25 336
10059.20 314
10060.15 304
10061.09 309
10062.04 290
10062.99 308
10063.93 301
10064.88 292
10065.83 288
10066.77 300
10067.72 303
10068.67 295
10069.61 285
10070.56 301
10071.51 312
10072.46 311
10073.40 283
10074.35 316
10075.30 310
10076.25 313
10077.19 332
10078.14 306
10079.09 305
10080.04 328
10080.98 297
10081.93 284
10082.88 284
10083.83 313
10084.77 318
10085.72 284
10086.67 288
10087.62 281
10088.57 255
10089.51 287
10090.46 255
10091.41 268
10092.36 303
10093.31 300
10094.26 301
10095.20 270
10096.15 284
10097.10 285
10098.05 305
10099.00 281
10099.95 302
10100.89 289
10101.84 304
10102.79 308
10103.74 254
10104.69 277
10105.64 300
10106.59 325
10107.54 311
10108.49 278
10109.43 284
10110.38 255
10111.33 269
10112.28 288
10113.23 272
10114.18 275
10115.13 282
10116.08 271
10117.03 254
10117.98 272
10118.93 271
10119.88 270
10120.83 273
10121.78 294
10122.72 263
10123.67 233
10124.62 294
10125.57 255
10126.52 228
10127.47 259
10128.42 303
10129.37 301
10130.32 272
10131.27 283
10132.22 298
10133.17 268
10134.12 294
10135.07 259
10136.02 279
10136.97 295
10137.92 243
10138.88 278
10139.83 285
10140.78 258
10141.73 310
10142.68 294
10143.63 276
10144.58 256
10145.53 291
10146.48 324
10147.43 267
10148.38 276
10149.33 297
10150.28 282
10151.23 285
10152.19 293
10153.14 271
10154.09 298
10155.04 326
10155.99 269
10156.94 285
10157.89 277
10158.84 289
10159.80 325
10160.75 258
10161.70 260
10162.65 272
10163.60 304
10164.55 268
10165.50 237
10166.46 293
10167.41 285
10168.36 308
10169.31 282
10170.26 274
10171.21 283
10172.17 310
10173.12 283
10174.07 291
10175.02 268
10175.98 270
10176.93 276
10177.88 305
10178.83 282
10179.78 305
10180.74 270
10181.69 276
10182.64 275
10183.59 288
10184.55 285
10185.50 308
10186.45 292
10187.40 287
10188.36 270
10189.31 284
10190.26 284
10191.22 275
10192.17 263
10193.12 289
10194.07 283
10195.03 268
10195.98 298
10196.93 324
10197.89 323
10198.84 335
10199.79 275
10200.75 288
10201.70 284
10202.65 261
10203.61 236
10204.56 252
10205.51 263
10206.47 293
10207.42 320
10208.37 311
10209.33 314
10210.28 260
10211.24 290
10212.19 277
10213.14 255
10214.10 278
10215.05 279
10216.00 298
10216.96 267
10217.91 283
10218.87 280
10219.82 289
10220.78 282
10221.73 263
10222.68 276
10223.64 249
10224.59 271
10225.55 291
10226.50 285
10227.46 263
10228.41 272
10229.37 279
10230.32 278
10231.27 318
10232.23 276
10233.18 288
10234.14 272
10235.09 327
10236.05 296
10237.00 273
10237.96 268
10238.91 276
10239.87 306
10240.82 285
10241.78 274
10242.73 262
10243.69 264
10244.65 255
10245.60 306
10246.56 245
10247.51 227
10248.47 301
10249.42 287
10250.38 273
10251.33 258
10252.29 262
10253.25 288
10254.20 277
10255.16 267
10256.11 233
10257.07 258
10258.02 311
10258.98 323
10259.94 261
10260.89 253
10261.85 301
10262.81 303
10263.76 302
10264.72 292
10265.67 272
10266.63 310
10267.59 337
10268.54 301
10269.50 267
10270.46 262
10271.41 268
10272.37 288
10273.33 273
10274.28 253
10275.24 281
10276.20 260
10277.15 264
10278.11 257
10279.07 241
10280.02 269
10280.98 289
10281.94 267
10282.90 263
10283.85 259
10284.81 276
10285.77 288
10286.72 268
10287.68 259
10288.64 260
10289.60 232
10290.55 273
10291.51 251
10292.47 262
10293.43 298
10294.38 318
10295.34 276
10296.30 281
10297.26 251
10298.22 242
10299.17 295
10300.13 270
10301.09 265
10302.05 302
10303.01 308
10303.96 230
10304.92 274
10305.88 268
10306.84 274
10307.80 268
10308.75 243
10309.71 273
10310.67 278
10311.63 270
10312.59 247
10313.55 286
10314.51 276
10315.46 275
10316.42 304
10317.38 235
10318.34 244
10319.30 218
10320.26 248
10321.22 256
10322.18 244
10323.14 236
10324.09 223
10325.05 242
10326.01 239
10326.97 224
10327.93 232
10328.89 259
10329.85 274
10330.81 253
10331.77 283
10332.73 292
10333.69 276
10334.65 227
10335.61 236
10336.57 231
10337.53 217
10338.49 242
10339.45 267
10340.40 255
10341.36 262
10342.32 260
10343.28 248
10344.24 263
10345.20 269
10346.16 240
10347.12 243
10348.08 258
10349.05 267
10350.01 281
10350.97 258
10351.93 295
10352.89 261
10353.85 274
10354.81 242
10355.77 246
10356.73 280
10357.69 278
10358.65 272
10359.61 273
10360.57 274
10361.53 271
10362.49 264
10363.45 247
10364.41 266
10365.38 245
10366.34 293
10367.30 250
10368.26 251
10369.22 230
10370.18 218
10371.14 248
10372.10 251
10373.06 265
10374.03 288
10374.99 271
10375.95 236
10376.91 259
10377.87 242
10378.83 248
10379.80 268
10380.76 265
10381.72 245
10382.68 286
10383.64 258
10384.60 252
10385.57 251
10386.53 244
10387.49 259
10388.45 265
10389.41 269
10390.38 266
10391.34 250
10392.30 227
10393.26 230
10394.23 239
10395.19 255
10396.15 242
10397.11 263
10398.07 247
10399.04 250
10400.00 231
10400.96 264
10401.93 285
10402.89 276
10403.85 255
10404.81 269
10405.78 248
10406.74 238
10407.70 265
10408.67 280
10409.63 266
10410.59 253
10411.55 259
10412.52 267
10413.48 268
10414.44 240
10415.41 305
10416.37 278
10417.33 256
10418.30 263
10419.26 297
10420.22 291
10421.19 293
10422.15 293
10423.12 249
10424.08 246
10425.04 247
10426.01 256
10426.97 238
10427.93 279
10428.90 239
10429.86 276
10430.83 276
10431.79 285
10432.75 260
10433.72 286
10434.68 272
10435.65 248
10436.61 263
10437.58 281
10438.54 234
10439.50 257
10440.47 258
10441.43 223
10442.40 228
10443.36 250
10444.33 244
10445.29 269
10446.26 256
10447.22 275
10448.19 244
10449.15 262
10450.12 252
10451.08 264
10452.05 241
10453.01 244
10453.98 255
10454.94 258
10455.91 229
10456.87 237
10457.84 238
10458.80 258
10459.77 245
10460.73 246
10461.70 277
10462.66 258
10463.63 244
10464.59 251
10465.56 260
10466.53 254
10467.49 275
10468.46 256
10469.42 265
10470.39 237
10471.35 246
10472.32 240
10473.29 251
10474.25 208
10475.22 223
10476.18 247
10477.15 272
10478.12 260
10479.08 238
10480.05 229
10481.02 247
10481.98 234
10482.95 227
10483.91 243
10484.88 265
10485.85 234
10486.81 236
10487.78 253
10488.75 241
10489.71 266
10490.68 253
10491.65 219
10492.61 253
10493.58 260
10494.55 231
10495.52 233
10496.48 253
10497.45 241
10498.42 245
10499.38 242
10500.35 282
10501.32 229
10502.29 258
10503.25 235
10504.22 232
10505.19 242
10506.16 248
10507.12 221
10508.09 219
10509.06 218
10510.03 239
10510.99 260
10511.96 259
10512.93 258
10513.90 214
10514.87 261
10515.83 223
10516.80 224
10517.77 241
10518.74 267
10519.71 262
10520.67 211
10521.64 215
10522.61 255
10523.58 226
10524.55 200
10525.51 233
10526.48 234
10527.45 234
10528.42 234
10529.39 246
10530.36 244
10531.33 224
10532.29 243
10533.26 246
10534.23 228
10535.20 219
10536.17 211
10537.14 253
10538.11 224
10539.08 225
10540.05 223
10541.01 233
10541.98 237
10542.95 250
10543.92 245
10544.89 223
10545.86 240
10546.83 268
10547.80 235
10548.77 209
10549.74 240
10550.71 235
10551.68 252
10552.65 242
10553.62 233
10554.59 232
10555.56 220
10556.53 224
10557.50 235
10558.47 258
10559.44 247
10560.41 231
10561.38 256
10562.35 231
10563.32 224
10564.29 228
10565.26 247
10566.23 228
10567.20 221
10568.17 242
10569.14 217
10570.11 227
10571.08 231
10572.05 232
10573.02 252
10573.99 219
10574.96 234
10575.93 262
10576.90 239
10577.87 212
10578.84 210
10579.82 246
10580.79 257
10581.76 239
10582.73 214
10583.70 249
10584.67 233
10585.64 241
10586.61 193
10587.58 220
10588.56 223
10589.53 235
10590.50 230
10591.47 222
10592.44 209
10593.41 209
10594.38 241
10595.36 222
10596.33 219
10597.30 229
10598.27 231
10599.24 211
10600.21 216
10601.19 205
10602.16 236
10603.13 242
10604.10 226
10605.07 254
10606.05 235
10607.02 233
10607.99 231
10608.96 207
10609.93 212
10610.91 210
10611.88 263
10612.85 251
10613.82 220
10614.80 223
10615.77 252
10616.74 249
10617.71 187
10618.69 193
10619.66 201
10620.63 211
10621.61 232
10622.58 236
10623.55 236
10624.52 201
10625.50 230
10626.47 216
10627.44 223
10628.42 258
10629.39 235
10630.36 215
10631.34 242
10632.31 240
10633.28 233
10634.26 224
10635.23 248
10636.20 217
10637.18 222
10638.15 216
10639.12 227
10640.10 237
10641.07 234
10642.04 247
10643.02 248
10643.99 228
10644.97 209
10645.94 215
10646.91 235
10647.89 211
10648.86 244
10649.84 272
10650.81 249
10651.78 229
10652.76 183
10653.73 189
10654.71 214
10655.68 240
10656.66 241
10657.63 196
10658.60 217
10659.58 231
10660.55 218
10661.53 196
10662.50 248
10663.48 218
10664.45 217
10665.43 242
10666.40 221
10667.38 211
10668.35 233
10669.33 232
10670.30 210
10671.28 208
10672.25 201
10673.23 222
10674.20 206
10675.18 189
10676.15 220
10677.13 217
10678.10 235
10679.08 228
10680.05 202
10681.03 235
10682.01 228
10682.98 213
10683.96 244
10684.93 232
10685.91 241
10686.88 223
10687.86 200
10688.84 231
10689.81 212
10690.79 241
10691.76 244
10692.74 216
10693.72 212
10694.69 221
10695.67 241
10696.64 237
10697.62 190
10698.60 209
10699.57 240
10700.55 207
10701.53 182
10702.50 194
10703.48 214
10704.46 224
10705.43 235
10706.41 262
10707.39 221
10708.36 215
10709.34 233
10710.32 249
10711.29 206
10712.27 206
10713.25 238
10714.22 259
10715.20 230
10716.18 234
10717.16 210
10718.13 222
10719.11 301
10720.09 219
10721.07 197
10722.04 241
10723.02 236
10724.00 205
10724.98 230
10725.95 211
10726.93 221
10727.91 217
10728.89 244
10729.86 239
10730.84 214
10731.82 217
10732.80 243
10733.78 235
10734.75 232
10735.73 252
10736.71 228
10737.69 244
10738.67 229
10739.64 241
10740.62 237
10741.60 226
10742.58 243
10743.56 229
10744.54 218
10745.51 228
10746.49 241
10747.47 231
10748.45 219
10749.43 212
10750.41 197
10751.39 238
10752.36 227
10753.34 209
10754.32 225
10755.30 204
10756.28 189
10757.26 206
10758.24 226
10759.22 211
10760.20 222
10761.18 223
10762.15 212
10763.13 217
10764.11 229
10765.09 218
10766.07 212
10767.05 224
10768.03 206
10769.01 224
10769.99 217
10770.97 215
10771.95 218
10772.93 205
10773.91 191
10774.89 210
10775.87 240
10776.85 209
10777.83 216
10778.81 233
10779.79 231
10780.77 210
10781.75 215
10782.73 239
10783.71 253
10784.69 218
10785.67 203
10786.65 213
10787.63 206
10788.61 224
10789.59 228
10790.57 225
10791.55 212
10792.53 229
10793.51 227
10794.49 199
10795.47 204
10796.46 187
10797.44 239
10798.42 235
10799.40 238
10800.38 194
10801.36 208
10802.34 229
10803.32 221
10804.30 229
10805.28 239
10806.27 264
10807.25 232
10808.23 224
10809.21 219
10810.19 223
10811.17 199
10812.15 226
10813.14 227
10814.12 215
10815.10 243
10816.08 226
10817.06 232
10818.04 215
10819.03 212
10820.01 232
10820.99 229
10821.97 234
10822.95 231
10823.94 242
10824.92 233
10825.90 238
10826.88 230
10827.86 229
10828.85 255
10829.83 236
10830.81 267
10831.79 216
10832.78 249
10833.76 231
10834.74 230
10835.72 195
10836.71 237
10837.69 208
10838.67 215
10839.65 224
10840.64 202
10841.62 191
10842.60 210
10843.59 201
10844.57 225
10845.55 213
10846.54 207
10847.52 230
10848.50 236
10849.48 245
10850.47 222
10851.45 220
10852.43 225
10853.42 199
10854.40 207
10855.39 204
10856.37 244
10857.35 205
10858.34 223
10859.32 249
10860.30 240
10861.29 242
10862.27 211
10863.25 216
10864.24 233
10865.22 209
10866.21 202
10867.19 207
10868.17 266
10869.16 253
10870.14 204
10871.13 230
10872.11 239
10873.10 239
10874.08 242
10875.06 239
10876.05 234
10877.03 264
10878.02 220
10879.00 210
10879.99 200
10880.97 218
10881.96 218
10882.94 235
10883.93 221
10884.91 227
10885.89 237
10886.88 215
10887.86 215
10888.85 231
10889.83 233
10890.82 208
10891.80 222
10892.79 257
10893.78 216
10894.76 211
10895.75 230
10896.73 243
10897.72 245
10898.70 224
10899.69 220
10900.67 267
10901.66 255
10902.64 217
10903.63 209
10904.62 236
10905.60 216
10906.59 246
10907.57 237
10908.56 226
10909.54 224
10910.53 236
10911.52 239
10912.50 237
10913.49 222
10914.48 226
10915.46 245
10916.45 221
10917.43 223
10918.42 220
10919.41 228
10920.39 211
10921.38 250
10922.37 230
10923.35 245
10924.34 233
10925.33 244
10926.31 238
10927.30 263
10928.29 226
10929.27 232
10930.26 234
10931.25 217
10932.23 225
10933.22 235
10934.21 225
10935.19 215
10936.18 237
10937.17 221
10938.16 200
10939.14 239
10940.13 221
10941.12 236
10942.11 234
10943.09 222
10944.08 252
10945.07 257
10946.06 224
10947.04 203
10948.03 235
10949.02 233
10950.01 216
10950.99 200
10951.98 219
10952.97 246
10953.96 227
10954.95 219
10955.93 216
10956.92 242
10957.91 244
10958.90 227
10959.89 231
10960.87 206
10961.86 227
10962.85 232
10963.84 210
10964.83 208
10965.82 232
10966.81 238
10967.79 266
10968.78 227
10969.77 186
10970.76 200
10971.75 251
10972.74 225
10973.73 219
10974.71 192
10975.70 214
10976.69 274
10977.68 221
10978.67 225
10979.66 196
10980.65 214
10981.64 217
10982.63 224
10983.62 241
10984.61 224
10985.60 199
10986.58 216
10987.57 210
10988.56 218
10989.55 260
10990.54 222
10991.53 214
10992.52 211
10993.51 209
10994.50 225
10995.49 228
10996.48 231
10997.47 244
10998.46 220
10999.45 224
11000.44 217
11001.43 207
11002.42 197
11003.41 230
11004.40 247
11005.39 223
11006.38 225
11007.37 214
11008.36 224
11009.35 210
11010.34 220
11011.33 224
11012.33 207
11013.32 235
11014.31 235
11015.30 232
11016.29 195
11017.28 208
11018.27 229
11019.26 241
11020.25 246
11021.24 234
11022.23 237
11023.22 244
11024.22 238
11025.21 194
11026.20 198
11027.19 244
11028.18 230
11029.17 222
11030.16 219
11031.15 216
11032.15 183
11033.14 225
11034.13 216
11035.12 209
11036.11 207
11037.10 209
11038.10 232
11039.09 197
11040.08 192
11041.07 233
11042.06 261
11043.06 216
11044.05 217
11045.04 200
11046.03 198
11047.02 231
11048.02 213
11049.01 207
11050.00 214
11050.99 219
11051.98 236
11052.98 206
11053.97 217
11054.96 184
11055.95 232
11056.95 234
11057.94 204
11058.93 223
11059.93 227
11060.92 217
11061.91 199
11062.90 225
11063.90 212
11064.89 199
11065.88 226
11066.88 219
11067.87 179
11068.86 180
11069.86 219
11070.85 236
11071.84 211
11072.83 198
11073.83 217
11074.82 217
11075.82 237
11076.81 228
11077.80 227
11078.80 236
11079.79 258
11080.78 228
11081.78 180
11082.77 199
11083.76 206
11084.76 199
11085.75 231
11086.75 198
11087.74 195
11088.73 221
11089.73 213
11090.72 198
11091.72 167
11092.71 220
11093.70 225
11094.70 232
11095.69 241
11096.69 222
11097.68 195
11098.68 212
11099.67 210
11100.67 224
11101.66 224
11102.65 209
11103.65 231
11104.64 208
11105.64 210
11106.63 205
11107.63 232
11108.62 226
11109.62 222
11110.61 200
11111.61 230
11112.60 218
11113.60 198
11114.59 200
11115.59 228
11116.58 193
11117.58 233
11118.57 239
11119.57 229
11120.57 213
11121.56 221
11122.56 275
11123.55 266
11124.55 201
11125.54 210
11126.54 254
11127.54 226
11128.53 217
11129.53 217
11130.52 264
11131.52 248
11132.51 247
11133.51 218
11134.51 230
11135.50 236
11136.50 207
11137.50 236
11138.49 215
11139.49 226
11140.48 218
11141.48 215
11142.48 214
11143.47 206
11144.47 204
11145.47 238
11146.46 232
11147.46 226
11148.46 252
11149.45 219
11150.45 205
11151.45 209
11152.44 244
11153.44 234
11154.44 215
11155.43 200
11156.43 199
11157.43 213
11158.43 198
11159.42 220
11160.42 262
11161.42 233
11162.41 201
11163.41 222
11164.41 242
11165.41 219
11166.40 225
11167.40 236
11168.40 188
11169.40 224
11170.39 217
11171.39 220
11172.39 235
11173.39 202
11174.39 203
11175.38 205
11176.38 225
11177.38 213
11178.38 205
11179.38 204
11180.37 227
11181.37 195
11182.37 194
11183.37 216
11184.37 236
11185.37 221
11186.36 223
11187.36 203
11188.36 184
11189.36 199
11190.36 218
11191.36 208
11192.35 187
11193.35 197
11194.35 220
11195.35 183
11196.35 190
11197.35 186
11198.35 198
11199.35 229
11200.35 247
11201.34 208
11202.34 207
11203.34 203
11204.34 221
11205.34 224
11206.34 209
11207.34 230
11208.34 216
11209.34 211
11210.34 198
11211.34 218
11212.34 237
11213.34 215
11214.34 208
11215.34 187
11216.34 193
11217.34 183
11218.34 207
11219.34 198
11220.34 224
11221.34 182
11222.34 226
11223.34 228
11224.34 255
11225.34 208
11226.34 213
11227.34 208
11228.34 228
11229.34 227
11230.34 188
11231.34 206
11232.34 222
11233.34 237
11234.34 206
11235.34 241
11236.34 187
11237.34 177
11238.34 191
11239.34 183
11240.34 211
11241.34 184
11242.34 209
11243.35 212
11244.35 193
11245.35 217
11246.35 236
11247.35 224
11248.35 201
11249.35 216
11250.35 224
11251.35 202
11252.36 219
11253.36 217
11254.36 226
11255.36 184
11256.36 214
11257.36 206
11258.37 229
11259.37 225
11260.37 203
11261.37 217
11262.37 204
11263.37 227
11264.38 205
11265.38 198
11266.38 216
11267.38 233
11268.38 227
11269.39 210
11270.39 193
11271.39 216
11272.39 172
11273.39 218
11274.40 225
11275.40 206
11276.40 258
11277.40 233
11278.41 249
11279.41 237
11280.41 211
11281.41 213
11282.42 248
11283.42 180
11284.42 186
11285.43 188
11286.43 217
11287.43 193
11288.43 208
11289.44 216
11290.44 241
11291.44 213
11292.45 225
11293.45 214
11294.45 214
11295.46 186
11296.46 205
11297.46 189
11298.47 192
11299.47 203
11300.47 209
11301.48 217
11302.48 207
11303.48 224
11304.49 215
11305.49 198
11306.49 222
11307.50 217
11308.50 224
11309.51 240
11310.51 241
11311.51 241
11312.52 230
11313.52 200
11314.53 186
11315.53 204
11316.53 224
11317.54 233
11318.54 191
11319.55 204
11320.55 200
11321.56 209
11322.56 191
11323.57 231
11324.57 192
11325.57 198
11326.58 206
11327.58 216
11328.59 177
11329.59 193
11330.60 185
11331.60 209
11332.61 232
11333.61 227
11334.62 195
11335.62 203
11336.63 197
11337.63 209
11338.64 202
11339.64 208
11340.65 197
11341.65 169
11342.66 196
11343.66 215
11344.67 189
11345.68 211
11346.68 202
11347.69 195
11348.69 239
11349.70 227
11350.70 193
11351.71 222
11352.72 204
11353.72 224
11354.73 208
11355.73 171
11356.74 184
11357.75 208
11358.75 210
11359.76 196
11360.76 200
11361.77 202
11362.78 195
11363.78 194
11364.79 202
11365.80 191
11366.80 196
11367.81 232
11368.81 210
11369.82 219
11370.83 226
11371.83 216
11372.84 220
11373.85 193
11374.85 216
11375.86 214
11376.87 218
11377.88 206
11378.88 225
11379.89 222
11380.90 205
11381.90 218
11382.91 193
11383.92 202
11384.92 215
11385.93 224
11386.94 222
11387.95 212
11388.95 229
11389.96 226
11390.97 201
11391.98 186
11392.98 181
11393.99 193
11395.00 226
11396.01 193
11397.02 165
11398.02 207
11399.03 171
11400.04 185
11401.05 181
11402.05 193
11403.06 212
11404.07 183
11405.08 191
11406.09 185
11407.10 192
11408.10 188
11409.11 206
11410.12 215
11411.13 202
11412.14 173
11413.15 227
11414.15 214
11415.16 201
11416.17 237
11417.18 224
11418.19 211
11419.20 198
11420.21 214
11421.22 186
11422.22 197
11423.23 212
11424.24 219
11425.25 220
11426.26 181
11427.27 219
11428.28 221
11429.29 209
11430.30 182
11431.31 187
11432.32 207
11433.32 212
11434.33 206
11435.34 212
11436.35 223
11437.36 200
11438.37 190
11439.38 239
11440.39 196
11441.40 194
11442.41 204
11443.42 218
11444.43 197
11445.44 214
11446.45 206
11447.46 207
11448.47 182
11449.48 202
11450.49 193
11451.50 177
11452.51 206
11453.52 204
11454.53 191
11455.54 206
11456.55 201
11457.56 186
11458.57 227
11459.58 222
11460.59 180
11461.61 174
11462.62 204
11463.63 230
11464.64 190
11465.65 204
11466.66 185
11467.67 211
11468.68 234
11469.69 244
11470.70 197
11471.71 215
11472.73 222
11473.74 232
11474.75 158
11475.76 184
11476.77 184
11477.78 212
11478.79 212
11479.80 235
11480.82 191
11481.83 211
11482.84 223
11483.85 195
11484.86 191
11485.87 202
11486.89 196
11487.90 191
11488.91 214
11489.92 213
11490.93 214
11491.95 189
11492.96 200
11493.97 217
11494.98 197
11495.99 216
11497.01 192
11498.02 220
11499.03 197
11500.04 214
11501.05 202
11502.07 217
11503.08 212
11504.09 236
11505.10 208
11506.12 215
11507.13 228
11508.14 191
11509.16 202
11510.17 222
11511.18 188
11512.19 210
11513.21 203
11514.22 182
11515.23 228
11516.25 206
11517.26 209
11518.27 199
11519.29 212
11520.30 213
11521.31 242
11522.33 197
11523.34 190
11524.35 207
11525.37 213
11526.38 225
11527.39 185
11528.41 205
11529.42 202
11530.43 205
11531.45 212
11532.46 197
11533.47 205
11534.49 203
11535.50 198
11536.52 214
11537.53 195
11538.54 194
11539.56 212
11540.57 203
11541.59 212
11542.60 214
11543.61 202
11544.63 213
11545.64 215
11546.66 187
11547.67 199
11548.69 189
11549.70 195
11550.72 192
11551.73 204
11552.75 197
11553.76 214
11554.77 232
11555.79 229
11556.80 191
11557.82 230
11558.83 220
11559.85 220
11560.86 239
11561.88 202
11562.89 219
11563.91 211
11564.92 203
11565.94 221
11566.95 183
11567.97 212
11568.99 218
11570.00 228
11571.02 231
11572.03 220
11573.05 222
11574.06 213
11575.08 232
11576.09 249
11577.11 245
11578.13 230
11579.14 217
11580.16 260
11581.17 216
11582.19 252
11583.21 233
11584.22 278
11585.24 253
11586.25 220
11587.27 224
11588.29 249
11589.30 232
11590.32 225
11591.33 238
11592.35 242
11593.37 268
11594.38 261
11595.40 265
11596.42 278
11597.43 315
11598.45 260
11599.47 315
11600.48 302
11601.50 337
11602.52 326
11603.53 326
11604.55 306
11605.57 307
11606.59 308
11607.60 295
11608.62 269
11609.64 225
11610.65 276
11611.67 242
11612.69 244
11613.71 211
11614.72 228
11615.74 288
11616.76 264
11617.78 275
11618.79 219
11619.81 268
11620.83 265
11621.85 252
11622.86 237
11623.88 249
11624.90 243
11625.92 280
11626.94 288
11627.95 275
11628.97 285
11629.99 281
11631.01 306
11632.03 287
11633.04 300
11634.06 318
11635.08 353
11636.10 314
11637.12 293
11638.14 296
11639.15 267
11640.17 283
11641.19 250
11642.21 243
11643.23 249
11644.25 230
11645.27 228
11646.28 224
11647.30 209
11648.32 219
11649.34 209
11650.36 220
11651.38 215
11652.40 194
11653.42 219
11654.44 212
11655.45 203
11656.47 214
11657.49 209
11658.51 209
11659.53 208
11660.55 228
11661.57 222
11662.59 214
11663.61 196
11664.63 233
11665.65 223
11666.67 202
11667.69 204
11668.71 224
11669.73 241
11670.75 225
11671.77 216
11672.79 243
11673.81 264
11674.83 216
11675.85 229
11676.87 215
11677.89 208
11678.91 189
11679.93 211
11680.95 193
11681.97 208
11682.99 239
11684.01 202
11685.03 218
11686.05 205
11687.07 199
11688.09 239
11689.11 214
11690.13 204
11691.15 222
11692.17 222
11693.20 225
11694.22 208
11695.24 196
11696.26 209
11697.28 216
11698.30 230
11699.32 206
11700.34 191
11701.36 207
11702.38 217
11703.41 211
11704.43 217
11705.45 245
11706.47 215
11707.49 234
11708.51 223
11709.53 199
11710.56 241
11711.58 220
11712.60 208
11713.62 208
11714.64 213
11715.66 235
11716.69 242
11717.71 218
11718.73 216
11719.75 218
11720.77 228
11721.80 246
11722.82 192
11723.84 204
11724.86 212
11725.88 194
11726.91 201
11727.93 211
11728.95 221
11729.97 244
11731.00 239
11732.02 199
11733.04 224
11734.06 202
11735.09 221
11736.11 216
11737.13 200
11738.16 204
11739.18 224
11740.20 211
11741.22 189
11742.25 184
11743.27 227
11744.29 193
11745.32 230
11746.34 203
11747.36 206
11748.39 224
11749.41 220
11750.43 210
11751.46 192
11752.48 236
11753.50 206
11754.53 202
11755.55 184
11756.57 197
11757.60 224
11758.62 203
11759.64 209
11760.67 216
11761.69 207
11762.72 216
11763.74 220
11764.76 205
11765.79 175
11766.81 196
11767.84 212
11768.86 197
11769.88 187
11770.91 198
11771.93 228
11772.96 205
11773.98 191
11775.01 174
11776.03 224
11777.05 201
11778.08 178
11779.10 216
11780.13 170
11781.15 191
11782.18 220
11783.20 201
11784.23 189
11785.25 200
11786.28 231
11787.30 203
11788.33 197
11789.35 212
11790.38 198
11791.40 223
11792.43 198
11793.45 190
11794.48 198
11795.50 200
11796.53 221
11797.55 169
11798.58 174
11799.60 174
11800.63 184
11801.65 202
11802.68 180
11803.71 162
11804.73 187
11805.76 201
11806.78 192
11807.81 180
11808.84 176
11809.86 203
11810.89 187
11811.91 206
11812.94 188
11813.97 197
11814.99 194
11816.02 225
11817.04 193
11818.07 211
11819.10 196
11820.12 218
11821.15 202
11822.18 221
11823.20 204
11824.23 211
11825.25 212
11826.28 207
11827.31 183
11828.33 182
11829.36 217
11830.39 229
11831.42 223
11832.44 230
11833.47 206
11834.50 186
11835.52 216
11836.55 210
11837.58 205
11838.60 203
11839.63 221
11840.66 206
11841.69 172
11842.71 184
11843.74 230
11844.77 205
11845.80 219
11846.82 220
11847.85 176
11848.88 206
11849.91 181
11850.93 193
11851.96 214
11852.99 192
11854.02 161
11855.05 165
11856.07 191
11857.10 187
11858.13 182
11859.16 241
11860.19 221
11861.21 189
11862.24 184
11863.27 185
11864.30 175
11865.33 183
11866.35 176
11867.38 204
11868.41 187
11869.44 178
11870.47 193
11871.50 199
11872.53 189
11873.55 185
11874.58 177
11875.61 166
11876.64 177
11877.67 183
11878.70 192
11879.73 183
11880.76 173
11881.79 180
11882.81 181
11883.84 173
11884.87 193
11885.90 177
11886.93 191
11887.96 182
11888.99 198
11890.02 224
11891.05 208
11892.08 201
11893.11 179
11894.14 194
11895.17 182
11896.20 207
11897.23 197
11898.26 184
11899.29 181
11900.32 168
11901.35 175
11902.38 202
11903.41 205
11904.44 180
11905.47 218
11906.50 205
11907.53 195
11908.56 190
11909.59 201
11910.62 208
11911.65 192
11912.68 185
11913.71 202
11914.74 172
11915.77 183
11916.80 220
11917.83 209
11918.86 191
11919.89 204
11920.92 231
11921.95 193
11922.98 147
11924.01 188
11925.05 181
11926.08 195
11927.11 201
11928.14 197
11929.17 166
11930.20 173
11931.23 204
11932.26 209
11933.29 186
11934.33 170
11935.36 169
11936.39 180
11937.42 162
11938.45 174
11939.48 192
11940.51 172
11941.55 193
11942.58 210
11943.61 182
11944.64 162
11945.67 167
11946.70 176
11947.74 174
11948.77 168
11949.80 181
11950.83 178
11951.86 193
11952.90 165
11953.93 198
11954.96 179
11955.99 173
11957.03 192
11958.06 183
11959.09 179
11960.12 188
11961.16 187
11962.19 174
11963.22 158
11964.25 165
11965.29 205
11966.32 192
11967.35 175
11968.38 161
11969.42 162
11970.45 183
11971.48 175
11972.52 176
11973.55 191
11974.58 193
11975.61 197
11976.65 185
11977.68 188
11978.71 183
11979.75 169
11980.78 197
11981.81 184
11982.85 187
11983.88 173
11984.91 183
11985.95 170
11986.98 171
11988.02 182
11989.05 173
11990.08 194
11991.12 178
11992.15 163
11993.18 194
11994.22 207
11995.25 196
11996.29 175
11997.32 185
11998.35 203
11999.39 175
12000.42 202
12001.46 181
12002.49 166
12003.53 187
12004.56 187
12005.59 166
12006.63 178
12007.66 179
12008.70 174
12009.73 155
12010.77 130
12011.80 156
12012.84 163
12013.87 169
12014.91 169
12015.94 161
12016.98 176
12018.01 181
12019.05 186
12020.08 191
12021.12 159
12022.15 164
12023.19 163
12024.22 194
12025.26 196
12026.29 179
12027.33 176
12028.36 196
12029.40 143
12030.43 156
12031.47 179
12032.50 188
12033.54 188
12034.58 161
12035.61 181
12036.65 184
12037.68 182
12038.72 178
12039.75 197
12040.79 185
12041.83 180
12042.86 192
12043.90 172
12044.93 172
12045.97 154
12047.01 162
12048.04 182
12049.08 162
12050.12 156
12051.15 157
12052.19 174
12053.22 154
12054.26 162
12055.30 174
12056.33 165
12057.37 176
12058.41 170
12059.44 157
12060.48 127
12061.52 165
12062.55 175
12063.59 153
12064.63 159
12065.67 157
12066.70 170
12067.74 161
12068.78 148
12069.81 156
12070.85 184
12071.89 167
12072.93 171
12073.96 167
12075.00 198
12076.04 152
12077.08 146
12078.11 160
12079.15 172
12080.19 159
12081.23 157
12082.26 175
12083.30 155
12084.34 148
12085.38 149
12086.41 170
12087.45 165
12088.49 162
12089.53 180
12090.57 140
12091.60 185
12092.64 185
12093.68 178
12094.72 186
12095.76 186
12096.80 168
12097.83 169
12098.87 184
12099.91 153
12100.95 159
12101.99 156
12103.03 159
12104.07 157
12105.10 155
12106.14 172
12107.18 139
12108.22 154
12109.26 194
12110.30 172
12111.34 169
12112.38 178
12113.42 172
12114.45 159
12115.49 190
12116.53 189
12117.57 183
12118.61 177
12119.65 183
12120.69 174
12121.73 185
12122.77 152
12123.81 165
12124.85 193
12125.89 170
12126.93 163
12127.97 160
12129.01 186
12130.05 197
12131.09 146
12132.13 166
12133.17 151
12134.21 170
12135.25 188
12136.29 157
12137.33 159
12138.37 159
12139.41 168
12140.45 181
12141.49 167
12142.53 175
12143.57 175
12144.61 175
12145.65 174
12146.69 143
12147.73 135
12148.77 146
12149.81 157
12150.85 172
12151.89 168
12152.93 160
12153.97 180
12155.01 194
12156.05 165
12157.10 144
12158.14 158
12159.18 167
12160.22 188
12161.26 149
12162.30 153
12163.34 152
12164.38 184
12165.42 154
12166.47 152
12167.51 160
12168.55 169
12169.59 159
12170.63 147
12171.67 147
12172.71 139
12173.76 157
12174.80 158
12175.84 152
12176.88 163
12177.92 160
12178.96 183
12180.01 188
12181.05 138
12182.09 175
12183.13 178
12184.17 181
12185.22 146
12186.26 158
12187.30 142
12188.34 161
12189.39 172
12190.43 171
12191.47 160
12192.51 126
12193.56 146
12194.60 158
12195.64 151
12196.68 146
12197.73 171
12198.77 167
12199.81 171
12200.85 163
12201.90 185
12202.94 164
12203.98 179
12205.03 153
12206.07 167
12207.11 146
12208.16 145
12209.20 178
12210.24 165
12211.28 156
12212.33 153
12213.37 157
12214.41 132
12215.46 143
12216.50 150
12217.55 154
12218.59 146
12219.63 164
12220.68 173
12221.72 167
12222.76 165
12223.81 180
12224.85 163
12225.89 157
12226.94 145
12227.98 142
12229.03 160
12230.07 179
12231.11 193
12232.16 168
12233.20 155
12234.25 142
12235.29 138
12236.34 172
12237.38 168
12238.42 152
12239.47 147
12240.51 160
12241.56 175
12242.60 187
12243.65 178
12244.69 170
12245.74 160
12246.78 185
12247.83 153
12248.87 140
12249.92 125
12250.96 149
12252.01 161
12253.05 158
12254.10 157
12255.14 144
12256.19 159
12257.23 148
12258.28 171
12259.32 153
12260.37 154
12261.41 149
12262.46 154
12263.50 149
12264.55 156
12265.59 162
12266.64 173
12267.69 163
12268.73 162
12269.78 143
12270.82 147
12271.87 138
12272.92 159
12273.96 139
12275.01 151
12276.05 168
12277.10 163
12278.15 182
12279.19 171
12280.24 183
12281.28 176
12282.33 168
12283.38 139
12284.42 145
12285.47 146
12286.52 202
12287.56 162
12288.61 149
12289.66 151
12290.70 177
12291.75 164
12292.80 177
12293.84 179
12294.89 187
12295.94 157
12296.98 139
12298.03 149
12299.08 134
12300.12 144
12301.17 142
12302.22 146
12303.27 144
12304.31 163
12305.36 140
12306.41 129
12307.45 149
12308.50 162
12309.55 158
12310.60 151
12311.64 165
12312.69 152
12313.74 164
12314.79 176
12315.83 160
12316.88 165
12317.93 175
12318.98 147
12320.03 159
12321.07 169
12322.12 148
12323.17 180
12324.22 161
12325.27 170
12326.31 143
12327.36 168
12328.41 172
12329.46 169
12330.51 180
12331.56 154
12332.60 126
12333.65 136
12334.70 144
12335.75 137
12336.80 171
12337.85 137
12338.90 143
12339.94 124
12340.99 142
12342.04 132
12343.09 151
12344.14 161
12345.19 148
12346.24 154
12347.29 152
12348.34 148
12349.38 142
12350.43 146
12351.48 153
12352.53 149
12353.58 139
12354.63 140
12355.68 160
12356.73 158
12357.78 169
12358.83 168
12359.88 157
12360.93 134
12361.98 155
12363.03 163
12364.08 162
12365.13 167
12366.18 133
12367.23 135
12368.28 156
12369.33 154
12370.38 153
12371.43 139
12372.48 143
12373.53 148
12374.58 149
12375.63 145
12376.68 140
12377.73 141
12378.78 177
12379.83 137
12380.88 180
12381.93 154
12382.98 153
12384.03 159
12385.08 126
12386.13 135
12387.18 150
12388.23 148
12389.29 138
12390.34 173
12391.39 154
12392.44 158
12393.49 139
12394.54 167
12395.59 153
12396.64 137
12397.69 155
12398.74 132
12399.80 166
12400.85 142
12401.90 160
12402.95 145
12404.00 152
12405.05 160
12406.10 144
12407.16 143
12408.21 152
12409.26 152
12410.31 175
12411.36 142
12412.42 160
12413.47 129
12414.52 163
12415.57 162
12416.62 170
12417.67 179
12418.73 142
12419.78 151
12420.83 132
12421.88 166
12422.94 143
12423.99 136
12425.04 127
12426.09 162
12427.15 156
12428.20 166
12429.25 148
12430.30 144
12431.36 162
12432.41 158
12433.46 161
12434.51 176
12435.57 132
12436.62 144
12437.67 180
12438.73 152
12439.78 146
12440.83 166
12441.88 158
12442.94 146
12443.99 149
12445.04 178
12446.10 155
12447.15 125
12448.20 135
12449.26 142
12450.31 136
12451.36 159
12452.42 156
12453.47 148
12454.52 143
12455.58 134
12456.63 141
12457.69 147
12458.74 142
12459.79 125
12460.85 130
12461.90 177
12462.96 140
12464.01 135
12465.06 152
12466.12 164
12467.17 165
12468.23 149
12469.28 139
12470.33 145
12471.39 156
12472.44 163
12473.50 157
12474.55 143
12475.61 144
12476.66 162
12477.72 177
12478.77 188
12479.82 168
12480.88 181
12481.93 158
12482.99 191
12484.04 193
12485.10 162
12486.15 173
12487.21 177
12488.26 172
12489.32 177
12490.37 167
12491.43 159
12492.48 169
12493.54 186
12494.59 199
12495.65 193
12496.71 179
12497.76 191
12498.82 203
12499.87 203
12500.93 189
12501.98 168
12503.04 173
12504.09 175
12505.15 168
12506.21 152
12507.26 167
12508.32 149
12509.37 175
12510.43 156
12511.49 137
12512.54 160
12513.60 174
12514.65 168
12515.71 134
12516.77 148
12517.82 172
12518.88 148
12519.94 166
12520.99 118
12522.05 130
12523.11 156
12524.16 166
12525.22 161
12526.27 163
12527.33 156
12528.39 160
12529.45 172
12530.50 155
12531.56 154
12532.62 171
12533.67 153
12534.73 171
12535.79 149
12536.84 156
12537.90 157
12538.96 174
12540.02 155
12541.07 160
12542.13 139
12543.19 161
12544.24 161
12545.30 128
12546.36 173
12547.42 174
12548.47 181
12549.53 152
12550.59 155
12551.65 143
12552.71 165
12553.76 174
12554.82 143
12555.88 163
12556.94 148
12558.00 160
12559.05 180
12560.11 152
12561.17 163
12562.23 146
12563.29 181
12564.34 141
12565.40 145
12566.46 146
12567.52 148
12568.58 150
12569.64 157
12570.69 158
12571.75 172
12572.81 175
12573.87 156
12574.93 146
12575.99 165
12577.05 153
12578.11 168
12579.16 171
12580.22 167
12581.28 168
12582.34 151
12583.40 143
12584.46 153
12585.52 140
12586.58 170
12587.64 151
12588.70 127
12589.76 133
12590.81 143
12591.87 169
12592.93 147
12593.99 162
12595.05 159
12596.11 152
12597.17 166
12598.23 160
12599.29 144
12600.35 156
12601.41 169
12602.47 167
12603.53 160
12604.59 184
12605.65 152
12606.71 133
12607.77 163
12608.83 174
12609.89 167
12610.95 154
12612.01 161
12613.07 161
12614.13 169
12615.19 175
12616.25 159
12617.31 147
12618.37 162
12619.43 150
12620.50 129
12621.56 129
12622.62 145
12623.68 154
12624.74 142
12625.80 142
12626.86 125
12627.92 137
12628.98 173
12630.04 153
12631.10 131
12632.17 161
12633.23 119
12634.29 148
12635.35 133
12636.41 140
12637.47 135
12638.53 164
12639.59 146
12640.66 161
12641.72 154
12642.78 154
12643.84 176
12644.90 144
12645.96 159
12647.03 144
12648.09 151
12649.15 131
12650.21 136
12651.27 172
12652.34 180
12653.40 158
12654.46 128
12655.52 153
12656.58 162
12657.65 152
12658.71 164
12659.77 146
12660.83 143
12661.89 165
12662.96 158
12664.02 138
12665.08 136
12666.14 126
12667.21 149
12668.27 144
12669.33 154
12670.40 159
12671.46 167
12672.52 142
12673.58 164
12674.65 125
12675.71 150
12676.77 143
12677.84 163
12678.90 157
12679.96 146
12681.02 128
12682.09 165
12683.15 173
12684.21 146
12685.28 146
12686.34 156
12687.40 173
12688.47 154
12689.53 153
12690.60 150
12691.66 166
12692.72 157
12693.79 183
12694.85 157
12695.91 170
12696.98 162
12698.04 163
12699.11 165
12700.17 171
12701.23 153
12702.30 157
12703.36 168
12704.43 183
12705.49 145
12706.55 167
12707.62 142
12708.68 151
12709.75 139
12710.81 138
12711.88 163
12712.94 141
12714.01 148
12715.07 125
12716.13 142
12717.20 140
12718.26 138
12719.33 148
12720.39 148
12721.46 168
12722.52 157
12723.59 135
12724.65 143
12725.72 153
12726.78 155
12727.85 147
12728.91 146
12729.98 153
12731.04 156
12732.11 153
12733.18 151
12734.24 148
12735.31 150
12736.37 164
12737.44 157
12738.50 150
12739.57 149
12740.63 146
12741.70 155
12742.77 152
12743.83 165
12744.90 143
12745.96 141
12747.03 143
12748.09 131
12749.16 141
12750.23 158
12751.29 171
12752.36 143
12753.43 156
12754.49 136
12755.56 144
12756.62 144
12757.69 143
12758.76 135
12759.82 147
12760.89 148
12761.96 146
12763.02 144
12764.09 118
12765.16 139
12766.22 132
12767.29 125
12768.36 133
12769.42 147
12770.49 160
12771.56 128
12772.62 110
12773.69 145
12774.76 145
12775.83 140
12776.89 143
12777.96 157
12779.03 132
12780.10 146
12781.16 120
12782.23 118
12783.30 151
12784.37 139
12785.43 147
12786.50 127
12787.57 136
12788.64 128
12789.70 131
12790.77 152
12791.84 141
12792.91 137
12793.97 132
12795.04 133
12796.11 115
12797.18 128
12798.25 131
12799.31 114
12800.38 106
12801.45 153
12802.52 149
12803.59 134
12804.66 117
12805.72 148
12806.79 172
12807.86 131
12808.93 128
12810.00 127
12811.07 144
12812.14 164
12813.20 154
12814.27 159
12815.34 145
12816.41 147
12817.48 159
12818.55 119
12819.62 129
12820.69 117
12821.76 144
12822.83 127
12823.89 149
12824.96 121
12826.03 132
12827.10 128
12828.17 117
12829.24 138
12830.31 142
12831.38 143
12832.45 124
12833.52 145
12834.59 146
12835.66 140
12836.73 125
12837.80 124
12838.87 136
12839.94 143
12841.01 119
12842.08 157
12843.15 127
12844.22 101
12845.29 109
12846.36 142
12847.43 133
12848.50 125
12849.57 106
12850.64 135
12851.71 154
12852.78 118
12853.85 127
12854.92 121
12855.99 146
12857.06 144
12858.13 128
12859.20 129
12860.27 130
12861.34 137
12862.41 126
12863.48 123
12864.56 104
12865.63 130
12866.70 141
12867.77 131
12868.84 136
12869.91 124
12870.98 118
12872.05 158
12873.12 126
12874.20 131
12875.27 108
12876.34 121
12877.41 125
12878.48 135
12879.55 134
12880.62 135
12881.70 135
12882.77 141
12883.84 148
12884.91 106
12885.98 129
12887.05 123
12888.13 121
12889.20 105
12890.27 134
12891.34 119
12892.41 160
12893.49 132
12894.56 117
12895.63 130
12896.70 143
12897.77 150
12898.85 111
12899.92 131
12900.99 125
12902.06 148
12903.14 123
12904.21 114
12905.28 109
12906.35 125
12907.43 140
12908.50 139
12909.57 128
12910.64 134
12911.72 134
12912.79 107
12913.86 126
12914.94 102
12916.01 123
12917.08 128
12918.16 129
12919.23 123
12920.30 114
12921.37 117
12922.45 133
12923.52 108
12924.59 95
12925.67 118
12926.74 135
12927.82 151
12928.89 121
12929.96 134
12931.04 121
12932.11 134
12933.18 150
12934.26 108
12935.33 122
12936.40 145
12937.48 133
12938.55 107
12939.63 108
12940.70 122
12941.77 119
12942.85 114
12943.92 122
12945.00 93
12946.07 92
12947.15 116
12948.22 129
12949.29 126
12950.37 129
12951.44 140
12952.52 170
12953.59 131
12954.67 138
12955.74 112
12956.82 129
12957.89 130
12958.97 119
12960.04 102
12961.12 134
12962.19 137
12963.27 145
12964.34 122
12965.42 135
12966.49 147
12967.57 137
12968.64 112
12969.72 98
12970.79 127
12971.87 120
12972.94 137
12974.02 126
12975.09 124
12976.17 150
12977.24 142
12978.32 124
12979.40 114
12980.47 127
12981.55 142
12982.62 125
12983.70 132
12984.77 146
12985.85 141
12986.93 126
12988.00 121
12989.08 141
12990.15 128
12991.23 118
12992.31 140
12993.38 123
12994.46 115
12995.54 100
12996.61 127
12997.69 147
12998.76 148
12999.84 128
13000.92 136
13001.99 132
13003.07 126
13004.15 132
13005.22 155
13006.30 138
13007.38 124
13008.45 144
13009.53 126
13010.61 112
13011.69 122
13012.76 129
13013.84 91
13014.92 113
13015.99 155
13017.07 155
13018.15 132
13019.23 157
13020.30 139
13021.38 130
13022.46 134
13023.54 103
13024.61 142
13025.69 145
13026.77 127
13027.85 127
13028.92 135
13030.00 148
13031.08 133
13032.16 132
13033.23 145
13034.31 134
13035.39 144
13036.47 120
13037.55 148
13038.62 131
13039.70 146
13040.78 152
13041.86 139
13042.94 113
13044.02 112
13045.09 135
13046.17 135
13047.25 118
13048.33 120
13049.41 132
13050.49 134
13051.57 121
13052.64 150
13053.72 129
13054.80 117
13055.88 119
13056.96 143
13058.04 163
13059.12 125
13060.20 136
13061.27 141
13062.35 146
13063.43 143
13064.51 122
13065.59 146
13066.67 123
13067.75 139
13068.83 126
13069.91 117
13070.99 137
13072.07 111
13073.15 130
13074.23 129
13075.31 151
13076.39 137
13077.47 148
13078.55 124
13079.63 132
13080.71 118
13081.79 119
13082.86 126
13083.94 115
13085.02 112
13086.11 143
13087.19 116
13088.27 106
13089.35 113
13090.43 139
13091.51 108
13092.59 134
13093.67 142
13094.75 147
13095.83 126
13096.91 131
13097.99 154
13099.07 129
13100.15 109
13101.23 107
13102.31 149
13103.39 127
13104.47 135
13105.55 123
13106.63 134
13107.72 140
13108.80 153
13109.88 122
13110.96 120
13112.04 123
13113.12 117
13114.20 114
13115.28 121
13116.37 123
13117.45 112
13118.53 138
13119.61 114
13120.69 123
13121.77 124
13122.85 154
13123.94 140
13125.02 134
13126.10 144
13127.18 118
13128.26 132
13129.34 147
13130.43 146
13131.51 112
13132.59 135
13133.67 111
13134.75 130
13135.84 108
13136.92 111
13138.00 134
13139.08 138
13140.17 117
13141.25 126
13142.33 100
13143.41 119
13144.49 140
13145.58 138
13146.66 149
13147.74 104
13148.83 116
13149.91 128
13150.99 142
13152.07 128
13153.16 130
13154.24 114
13155.32 137
13156.41 100
13157.49 123
13158.57 139
13159.65 149
13160.74 141
13161.82 130
13162.90 131
13163.99 99
13165.07 133
13166.15 123
13167.24 123
13168.32 127
13169.40 128
13170.49 116
13171.57 136
13172.66 102
13173.74 124
13174.82 125
13175.91 134
13176.99 102
13178.07 99
13179.16 124
13180.24 136
13181.33 136
13182.41 98
13183.49 111
13184.58 110
13185.66 133
13186.75 155
13187.83 127
13188.91 94
13190.00 122
13191.08 130
13192.17 114
13193.25 99
13194.34 99
13195.42 148
13196.51 138
13197.59 110
13198.68 115
13199.76 128
13200.85 136
13201.93 102
13203.02 103
13204.10 118
13205.19 110
13206.27 133
13207.36 121
13208.44 109
13209.53 114
13210.61 129
13211.70 126
13212.78 121
13213.87 119
13214.95 115
13216.04 131
13217.12 102
13218.21 97
13219.29 88
13220.38 144
13221.47 129
13222.55 107
13223.64 112
13224.72 109
13225.81 134
13226.89 133
13227.98 140
13229.07 115
13230.15 103
13231.24 107
13232.32 144
13233.41 118
13234.50 101
13235.58 127
13236.67 147
13237.76 110
13238.84 99
13239.93 120
13241.01 140
13242.10 151
13243.19 132
13244.27 128
13245.36 125
13246.45 129
13247.53 112
13248.62 126
13249.71 92
13250.79 129
13251.88 90
13252.97 114
13254.06 110
13255.14 138
13256.23 117
13257.32 124
13258.40 135
13259.49 117
13260.58 158
13261.67 124
13262.75 110
13263.84 103
13264.93 135
13266.02 121
13267.10 107
13268.19 113
13269.28 136
13270.37 122
13271.45 137
13272.54 121
13273.63 114
13274.72 120
13275.80 114
13276.89 116
13277.98 103
13279.07 128
13280.16 147
13281.24 128
13282.33 128
13283.42 114
13284.51 107
13285.60 132
13286.69 105
13287.77 122
13288.86 124
13289.95 117
13291.04 106
13292.13 107
13293.22 136
13294.31 106
13295.39 109
13296.48 100
13297.57 111
13298.66 101
13299.75 121
13300.84 138
13301.93 143
13303.02 86
13304.11 112
13305.19 109
13306.28 125
13307.37 117
13308.46 130
13309.55 137
13310.64 111
13311.73 107
13312.82 129
13313.91 123
13315.00 119
13316.09 110
13317.18 121
13318.27 125
13319.36 101
13320.45 117
13321.54 116
13322.63 108
13323.72 98
13324.81 126
13325.90 119
13326.99 98
13328.08 108
13329.17 115
13330.26 122
13331.35 107
13332.44 118
13333.53 108
13334.62 129
13335.71 101
13336.80 139
13337.89 118
13338.98 101
13340.07 108
13341.16 128
13342.25 133
13343.34 110
13344.43 112
13345.52 122
13346.61 136
13347.70 107
13348.79 103
13349.89 126
13350.98 128
13352.07 102
13353.16 127
13354.25 90
13355.34 115
13356.43 135
13357.52 100
13358.61 121
13359.71 88
13360.80 101
13361.89 123
13362.98 126
13364.07 102
13365.16 109
13366.26 114
13367.35 121
13368.44 111
13369.53 121
13370.62 125
13371.71 105
13372.81 117
13373.90 104
13374.99 94
13376.08 112
13377.17 110
13378.27 106
13379.36 117
13380.45 88
13381.54 107
13382.63 121
13383.73 115
13384.82 81
13385.91 119
13387.00 118
13388.10 129
13389.19 126
13390.28 107
13391.37 102
13392.47 102
13393.56 101
13394.65 100
13395.75 101
13396.84 97
13397.93 115
13399.02 121
13400.12 85
13401.21 96
13402.30 132
13403.40 122
13404.49 113
13405.58 89
13406.68 115
13407.77 133
13408.86 131
13409.96 125
13411.05 96
13412.14 111
13413.24 97
13414.33 144
13415.42 119
13416.52 99
13417.61 105
13418.70 114
13419.80 116
13420.89 114
13421.99 115
13423.08 110
13424.17 111
13425.27 127
13426.36 96
13427.46 122
13428.55 140
13429.64 113
13430.74 124
13431.83 105
13432.93 126
13434.02 111
13435.12 98
13436.21 106
13437.30 120
13438.40 112
13439.49 115
13440.59 122
13441.68 90
13442.78 105
13443.87 140
13444.97 126
13446.06 106
13447.16 116
13448.25 98
13449.35 97
13450.44 113
13451.54 123
13452.63 102
13453.73 115
13454.82 124
13455.92 126
13457.01 92
13458.11 91
13459.20 95
13460.30 114
13461.39 102
13462.49 100
13463.59 106
13464.68 83
13465.78 112
13466.87 117
13467.97 97
13469.06 118
13470.16 117
13471.26 100
13472.35 93
13473.45 115
13474.54 143
13475.64 113
13476.74 123
13477.83 115
13478.93 112
13480.03 104
13481.12 105
13482.22 112
13483.31 116
13484.41 102
13485.51 103
13486.60 114
13487.70 119
13488.80 96
13489.89 108
13490.99 105
13492.09 107
13493.18 109
13494.28 103
13495.38 127
13496.47 145
13497.57 114
13498.67 105
13499.77 100
13500.86 113
13501.96 101
13503.06 122
13504.15 97
13505.25 99
13506.35 85
13507.45 105
13508.54 99
13509.64 99
13510.74 93
13511.84 116
13512.93 116
13514.03 111
13515.13 110
13516.23 92
13517.32 97
13518.42 84
13519.52 107
13520.62 101
13521.72 115
13522.81 101
13523.91 107
13525.01 80
13526.11 82
13527.21 84
13528.30 98
13529.40 114
13530.50 93
13531.60 110
13532.70 125
13533.80 116
13534.89 94
13535.99 86
13537.09 107
13538.19 124
13539.29 91
13540.39 98
13541.49 101
13542.58 121
13543.68 111
13544.78 125
13545.88 86
13546.98 121
13548.08 93
13549.18 91
13550.28 95
13551.38 99
13552.48 105
13553.58 95
13554.67 110
13555.77 93
13556.87 106
13557.97 113
13559.07 93
13560.17 93
13561.27 98
13562.37 110
13563.47 81
13564.57 86
13565.67 119
13566.77 93
13567.87 124
13568.97 96
13570.07 94
13571.17 119
13572.27 117
13573.37 118
13574.47 116
13575.57 120
13576.67 107
13577.77 93
13578.87 104
13579.97 96
13581.07 100
13582.17 110
13583.27 95
13584.37 106
13585.47 96
13586.57 104
13587.67 112
13588.77 101
13589.88 114
13590.98 106
13592.08 109
13593.18 105
13594.28 123
13595.38 104
13596.48 140
13597.58 155
13598.68 130
13599.78 123
13600.88 128
13601.99 120
13603.09 109
13604.19 128
13605.29 121
13606.39 89
13607.49 130
13608.59 135
13609.70 115
13610.80 113
13611.90 105
13613.00 106
13614.10 126
13615.20 97
13616.31 86
13617.41 120
13618.51 114
13619.61 107
13620.71 107
13621.82 111
13622.92 107
13624.02 121
13625.12 120
13626.22 114
13627.33 117
13628.43 87
13629.53 106
13630.63 118
13631.74 94
13632.84 91
13633.94 107
13635.04 110
13636.15 123
13637.25 103
13638.35 110
13639.45 106
13640.56 124
13641.66 112
13642.76 107
13643.87 89
13644.97 91
13646.07 97
13647.17 94
13648.28 95
13649.38 106
13650.48 110
13651.59 117
13652.69 119
13653.79 101
13654.90 110
13656.00 110
13657.10 98
13658.21 102
13659.31 106
13660.41 106
13661.52 106
13662.62 115
13663.72 100
13664.83 96
13665.93 90
13667.04 107
13668.14 103
13669.24 98
13670.35 98
13671.45 116
13672.56 115
13673.66 111
13674.76 113
13675.87 114
13676.97 128
13678.08 100
13679.18 118
13680.29 104
13681.39 105
13682.49 121
13683.60 93
13684.70 80
13685.81 90
13686.91 99
13688.02 123
13689.12 102
13690.23 75
13691.33 103
13692.44 119
13693.54 112
13694.65 100
13695.75 117
13696.86 116
13697.96 117
13699.07 104
13700.17 83
13701.28 101
13702.38 109
13703.49 104
13704.59 118
13705.70 76
13706.80 101
13707.91 127
13709.02 110
13710.12 86
13711.23 121
13712.33 111
13713.44 123
13714.54 90
13715.65 97
13716.76 115
13717.86 93
13718.97 107
13720.07 99
13721.18 96
13722.29 99
13723.39 102
13724.50 105
13725.60 107
13726.71 88
13727.82 105
13728.92 109
13730.03 98
13731.14 92
13732.24 106
13733.35 101
13734.46 108
13735.56 115
13736.67 111
13737.78 100
13738.88 110
13739.99 84
13741.10 108
13742.20 110
13743.31 86
13744.42 105
13745.52 114
13746.63 108
13747.74 93
13748.84 106
13749.95 103
13751.06 98
13752.17 116
13753.27 108
13754.38 104
13755.49 101
13756.60 128
13757.70 113
13758.81 100
13759.92 100
13761.03 135
13762.13 127
13763.24 98
13764.35 120
13765.46 112
13766.57 111
13767.67 125
13768.78 113
13769.89 113
13771.00 104
13772.11 116
13773.21 99
13774.32 90
13775.43 107
13776.54 100
13777.65 116
13778.75 122
13779.86 94
13780.97 96
13782.08 95
13783.19 99
13784.30 115
13785.41 104
13786.51 116
13787.62 111
13788.73 96
13789.84 111
13790.95 101
13792.06 91
13793.17 99
13794.28 139
13795.39 125
13796.49 109
13797.60 81
13798.71 107
13799.82 111
13800.93 113
13802.04 119
13803.15 120
13804.26 109
13805.37 106
13806.48 132
13807.59 111
13808.70 87
13809.81 89
13810.92 129
13812.03 96
13813.14 103
13814.25 93
13815.36 115
13816.47 117
13817.58 80
13818.69 93
13819.80 104
13820.91 123
13822.02 94
13823.13 114
13824.24 95
13825.35 79
13826.46 106
13827.57 116
13828.68 132
13829.79 106
13830.90 98
13832.01 111
13833.12 104
13834.23 83
13835.34 102
13836.45 105
13837.56 123
13838.67 103
13839.78 91
13840.89 91
13842.01 97
13843.12 106
13844.23 100
13845.34 91
13846.45 112
13847.56 101
13848.67 87
13849.78 103
13850.89 92
13852.01 126
13853.12 158
13854.23 133
13855.34 100
13856.45 91
13857.56 90
13858.67 106
13859.79 103
13860.90 105
13862.01 107
13863.12 112
13864.23 110
13865.34 90
13866.46 96
13867.57 104
13868.68 143
13869.79 114
13870.90 122
13872.02 96
13873.13 124
13874.24 114
13875.35 117
13876.47 137
13877.58 114
13878.69 122
13879.80 116
13880.92 133
13882.03 122
13883.14 133
13884.25 121
13885.37 120
13886.48 110
13887.59 135
13888.70 132
13889.82 117
13890.93 112
13892.04 131
13893.16 107
13894.27 137
13895.38 111
13896.49 125
13897.61 107
13898.72 105
13899.83 134
13900.95 121
13902.06 111
13903.17 106
13904.29 120
13905.40 117
13906.51 145
13907.63 123
13908.74 113
13909.85 103
13910.97 128
13912.08 107
13913.20 116
13914.31 124
13915.42 115
13916.54 97
13917.65 121
13918.77 113
13919.88 120
13920.99 115
13922.11 107
13923.22 136
13924.34 97
13925.45 91
13926.56 103
13927.68 135
13928.79 116
13929.91 110
13931.02 97
13932.14 114
13933.25 115
13934.37 126
13935.48 113
13936.60 95
13937.71 122
13938.83 105
13939.94 100
13941.05 106
13942.17 123
13943.28 104
13944.40 113
13945.51 90
13946.63 97
13947.75 97
13948.86 90
13949.98 93
13951.09 91
13952.21 96
13953.32 114
13954.44 115
13955.55 112
13956.67 117
13957.78 101
13958.90 82
13960.01 89
13961.13 106
13962.25 108
13963.36 95
13964.48 116
13965.59 119
13966.71 96
13967.83 97
13968.94 109
13970.06 89
13971.17 96
13972.29 85
13973.41 105
13974.52 107
13975.64 94
13976.75 106
13977.87 111
13978.99 104
13980.10 129
13981.22 100
13982.34 115
13983.45 123
13984.57 87
13985.69 106
13986.80 98
13987.92 121
13989.04 122
13990.15 108
13991.27 112
13992.39 107
13993.50 108
13994.62 116
13995.74 124
13996.86 110
13997.97 109
13999.09 99
14000.21 91
14001.33 107
14002.44 105
14003.56 95
14004.68 94
14005.79 110
14006.91 95
14008.03 101
14009.15 113
14010.27 102
14011.38 103
14012.50 109
14013.62 119
14014.74 99
14015.85 96
14016.97 101
14018.09 108
14019.21 112
14020.33 106
14021.44 101
14022.56 95
14023.68 100
14024.80 89
14025.92 92
14027.04 94
14028.15 82
14029.27 111
14030.39 79
14031.51 83
14032.63 83
14033.75 102
14034.86 101
14035.98 100
14037.10 98
14038.22 117
14039.34 105
14040.46 82
14041.58 87
14042.70 82
14043.82 91
14044.93 96
14046.05 87
14047.17 78
14048.29 98
14049.41 121
14050.53 97
14051.65 88
14052.77 91
14053.89 111
14055.01 123
14056.13 143
14057.25 93
14058.37 89
14059.49 117
14060.61 102
14061.73 77
14062.85 92
14063.97 90
14065.09 119
14066.20 109
14067.32 112
14068.44 94
14069.56 91
14070.68 106
14071.81 108
14072.93 97
14074.05 101
14075.17 114
14076.29 93
14077.41 102
14078.53 90
14079.65 105
14080.77 110
14081.89 104
14083.01 119
14084.13 86
14085.25 86
14086.37 90
14087.49 94
14088.61 107
14089.73 86
14090.85 84
14091.97 111
14093.10 109
14094.22 100
14095.34 101
14096.46 115
14097.58 122
14098.70 94
14099.82 104
14100.94 99
14102.07 94
14103.19 96
14104.31 121
14105.43 101
14106.55 81
14107.67 88
14108.79 110
14109.92 107
14111.04 108
14112.16 72
14113.28 90
14114.40 93
14115.52 105
14116.65 98
14117.77 107
14118.89 101
14120.01 95
14121.13 104
14122.26 97
14123.38 101
14124.50 82
14125.62 92
14126.75 84
14127.87 94
14128.99 104
14130.11 88
14131.24 105
14132.36 96
14133.48 111
14134.60 106
14135.73 77
14136.85 104
14137.97 109
14139.09 106
14140.22 89
14141.34 98
14142.46 100
14143.59 101
14144.71 122
14145.83 93
14146.95 90
14148.08 106
14149.20 108
14150.32 99
14151.45 100
14152.57 86
14153.69 93
14154.82 104
14155.94 87
14157.06 89
14158.19 102
14159.31 106
14160.44 102
14161.56 96
14162.68 94
14163.81 108
14164.93 109
14166.05 89
14167.18 103
14168.30 83
14169.43 75
14170.55 91
14171.67 99
14172.80 110
14173.92 69
14175.05 110
14176.17 113
14177.30 90
14178.42 80
14179.54 104
14180.67 112
14181.79 110
14182.92 99
14184.04 110
14185.17 105
14186.29 90
14187.42 102
14188.54 103
14189.67 102
14190.79 93
14191.92 104
14193.04 113
14194.17 99
14195.29 86
14196.42 110
14197.54 108
14198.67 86
14199.79 101
14200.92 129
14202.04 104
14203.17 90
14204.29 87
14205.42 97
14206.54 123
14207.67 103
14208.79 96
14209.92 88
14211.05 94
14212.17 91
14213.30 92
14214.42 91
14215.55 80
14216.67 98
14217.80 109
14218.93 96
14220.05 78
14221.18 105
14222.30 124
14223.43 109
14224.56 110
14225.68 89
14226.81 116
14227.94 110
14229.06 98
14230.19 105
14231.32 110
14232.44 115
14233.57 98
14234.70 106
14235.82 102
14236.95 89
14238.08 116
14239.20 105
14240.33 105
14241.46 92
14242.58 104
14243.71 101
14244.84 99
14245.96 99
14247.09 124
14248.22 118
14249.34 110
14250.47 90
14251.60 110
14252.73 118
14253.85 102
14254.98 120
14256.11 117
14257.24 123
14258.36 95
14259.49 116
14260.62 122
14261.75 103
14262.87 102
14264.00 129
14265.13 110
14266.26 115
14267.39 114
14268.51 128
14269.64 112
14270.77 104
14271.90 95
14273.03 103
14274.15 97
14275.28 91
14276.41 93
14277.54 99
14278.67 107
14279.80 94
14280.92 105
14282.05 98
14283.18 92
14284.31 110
14285.44 95
14286.57 101
14287.70 111
14288.82 112
14289.95 111
14291.08 129
14292.21 81
14293.34 110
14294.47 91
14295.60 92
14296.73 93
14297.86 129
14298.99 75
14300.11 95
14301.24 90
14302.37 93
14303.50 95
14304.63 96
14305.76 87
14306.89 99
14308.02 96
14309.15 108
14310.28 110
14311.41 92
14312.54 87
14313.67 98
14314.80 104
14315.93 104
14317.06 112
14318.19 90
14319.32 107
14320.45 99
14321.58 98
14322.71 98
14323.84 100
14324.97 95
14326.10 108
14327.23 97
14328.36 82
14329.49 89
14330.62 93
14331.75 101
14332.88 68
14334.01 108
14335.14 118
14336.27 99
14337.40 91
14338.53 69
14339.66 92
14340.79 84
14341.93 96
14343.06 114
14344.19 97
14345.32 91
14346.45 104
14347.58 106
14348.71 104
14349.84 80
14350.97 93
14352.11 82
14353.24 102
14354.37 84
14355.50 105
14356.63 102
14357.76 98
14358.89 101
14360.03 94
14361.16 134
14362.29 92
14363.42 93
14364.55 85
14365.68 119
14366.82 97
14367.95 110
14369.08 92
14370.21 78
14371.34 93
14372.48 91
14373.61 112
14374.74 85
14375.87 91
14377.00 106
14378.14 93
14379.27 97
14380.40 75
14381.53 87
14382.67 117
14383.80 86
14384.93 108
14386.06 75
14387.20 97
14388.33 99
14389.46 105
14390.59 86
14391.73 86
14392.86 82
14393.99 102
14395.13 107
14396.26 97
14397.39 77
14398.53 104
14399.66 124
14400.79 107
14401.92 113
14403.06 105
14404.19 102
14405.32 110
14406.46 91
14407.59 105
14408.72 103
14409.86 101
14410.99 110
14412.13 115
14413.26 101
14414.39 105
14415.53 97
14416.66 101
14417.79 101
14418.93 105
14420.06 108
14421.20 92
14422.33 88
14423.46 111
14424.60 109
14425.73 103
14426.87 97
14428.00 100
14429.14 117
14430.27 81
14431.40 100
14432.54 102
14433.67 129
14434.81 115
14435.94 114
14437.08 103
14438.21 127
14439.35 90
14440.48 97
14441.62 93
14442.75 98
14443.88 86
14445.02 110
14446.15 103
14447.29 104
14448.42 97
14449.56 96
14450.70 111
14451.83 112
14452.97 133
14454.10 98
14455.24 81
14456.37 98
14457.51 108
14458.64 111
14459.78 92
14460.91 113
14462.05 127
14463.18 117
14464.32 109
14465.46 105
14466.59 108
14467.73 127
14468.86 123
14470.00 108
14471.14 103
14472.27 124
14473.41 106
14474.54 116
14475.68 100
14476.82 117
14477.95 90
14479.09 120
14480.22 105
14481.36 97
14482.50 111
14483.63 107
14484.77 123
14485.91 102
14487.04 105
14488.18 102
14489.32 113
14490.45 111
14491.59 88
14492.73 131
14493.86 120
14495.00 105
14496.14 127
14497.27 95
14498.41 112
14499.55 126
14500.69 115
14501.82 95
14502.96 112
14504.10 108
14505.23 99
14506.37 101
14507.51 94
14508.65 103
14509.78 107
14510.92 111
14512.06 113
14513.20 125
14514.33 101
14515.47 127
14516.61 124
14517.75 127
14518.89 115
14520.02 96
14521.16 121
14522.30 96
14523.44 89
14524.57 114
14525.71 115
14526.85 115
14527.99 117
14529.13 92
14530.27 107
14531.40 96
14532.54 128
14533.68 108
14534.82 106
14535.96 86
14537.10 90
14538.23 123
14539.37 106
14540.51 96
14541.65 104
14542.79 107
14543.93 120
14545.07 102
14546.21 93
14547.35 110
14548.48 100
14549.62 97
14550.76 103
14551.90 88
14553.04 97
14554.18 88
14555.32 106
14556.46 110
14557.60 97
14558.74 85
14559.88 113
14561.02 107
14562.16 82
14563.30 87
14564.43 111
14565.57 117
14566.71 113
14567.85 95
14568.99 89
14570.13 108
14571.27 105
14572.41 102
14573.55 96
14574.69 105
14575.83 85
14576.97 96
14578.11 95
14579.25 97
14580.39 84
14581.53 104
14582.67 93
14583.81 98
14584.96 81
14586.10 111
14587.24 113
14588.38 105
14589.52 81
14590.66 68
14591.80 106
14592.94 106
14594.08 110
14595.22 82
14596.36 117
14597.50 100
14598.64 122
14599.78 90
14600.93 95
14602.07 105
14603.21 104
14604.35 94
14605.49 108
14606.63 75
14607.77 103
14608.91 128
14610.06 88
14611.20 103
14612.34 88
14613.48 102
14614.62 91
14615.76 111
14616.91 98
14618.05 97
14619.19 86
14620.33 102
14621.47 94
14622.61 115
14623.76 94
14624.90 98
14626.04 84
14627.18 81
14628.32 72
14629.47 103
14630.61 108
14631.75 89
14632.89 92
14634.04 111
14635.18 98
14636.32 95
14637.46 78
14638.61 86
14639.75 91
14640.89 80
14642.03 104
14643.18 72
14644.32 92
14645.46 98
14646.60 91
14647.75 91
14648.89 87
14650.03 92
14651.18 98
14652.32 111
14653.46 100
14654.61 110
14655.75 91
14656.89 99
14658.03 90
14659.18 93
14660.32 108
14661.46 111
14662.61 109
14663.75 110
14664.90 112
14666.04 101
14667.18 96
14668.33 88
14669.47 86
14670.61 99
14671.76 110
14672.90 90
14674.05 84
14675.19 84
14676.33 97
14677.48 89
14678.62 99
14679.77 87
14680.91 96
14682.05 97
14683.20 86
14684.34 89
14685.49 82
14686.63 108
14687.78 115
14688.92 97
14690.06 80
14691.21 95
14692.35 87
14693.50 105
14694.64 80
14695.79 68
14696.93 76
14698.08 76
14699.22 102
14700.37 93
14701.51 85
14702.66 91
14703.80 123
14704.95 99
14706.09 105
14707.24 107
14708.38 108
14709.53 92
14710.67 132
14711.82 102
14712.96 101
14714.11 90
14715.26 100
14716.40 77
14717.55 87
14718.69 92
14719.84 101
14720.98 79
14722.13 75
14723.28 70
14724.42 97
14725.57 128
14726.71 79
14727.86 88
14729.01 94
14730.15 102
14731.30 105
14732.44 96
14733.59 86
14734.74 93
14735.88 91
14737.03 104
14738.18 92
14739.32 88
14740.47 89
14741.61 90
14742.76 100
14743.91 94
14745.05 99
14746.20 103
14747.35 94
14748.49 95
14749.64 86
14750.79 99
14751.94 85
14753.08 101
14754.23 100
14755.38 107
14756.52 81
14757.67 93
14758.82 92
14759.97 81
14761.11 82
14762.26 88
14763.41 79
14764.55 102
14765.70 90
14766.85 95
14768.00 80
14769.15 114
14770.29 87
14771.44 115
14772.59 101
14773.74 80
14774.88 83
14776.03 92
14777.18 99
14778.33 87
14779.48 80
14780.62 114
14781.77 108
14782.92 92
14784.07 77
14785.22 99
14786.36 77
14787.51 99
14788.66 89
14789.81 95
14790.96 107
14792.11 93
14793.26 95
14794.40 111
14795.55 103
14796.70 98
14797.85 80
14799.00 82
14800.15 69
14801.30 83
14802.45 111
14803.59 109
14804.74 88
14805.89 65
14807.04 83
14808.19 88
14809.34 91
14810.49 81
14811.64 84
14812.79 85
14813.94 96
14815.09 79
14816.24 99
14817.39 117
14818.53 90
14819.68 105
14820.83 79
14821.98 107
14823.13 104
14824.28 93
14825.43 102
14826.58 83
14827.73 87
14828.88 77
14830.03 77
14831.18 73
14832.33 82
14833.48 90
14834.63 87
14835.78 85
14836.93 101
14838.08 87
14839.23 103
14840.38 108
14841.53 84
14842.69 70
14843.84 74
14844.99 85
14846.14 71
14847.29 89
14848.44 92
14849.59 101
14850.74 68
14851.89 84
14853.04 88
14854.19 99
14855.34 102
14856.49 76
14857.65 85
14858.80 99
14859.95 105
14861.10 85
14862.25 92
14863.40 89
14864.55 89
14865.70 84
14866.86 93
14868.01 107
14869.16 106
14870.31 109
14871.46 101
14872.61 97
14873.77 84
14874.92 95
14876.07 81
14877.22 83
14878.37 78
14879.52 79
14880.68 90
14881.83 89
14882.98 90
14884.13 105
14885.28 90
14886.44 88
14887.59 94
14888.74 105
14889.89 85
14891.05 92
14892.20 88
14893.35 96
14894.50 80
14895.66 71
14896.81 89
14897.96 87
14899.11 92
14900.27 83
14901.42 85
14902.57 99
14903.72 100
14904.88 106
14906.03 94
14907.18 92
14908.34 76
14909.49 96
14910.64 91
14911.80 95
14912.95 83
14914.10 94
14915.26 95
14916.41 85
14917.56 92
14918.72 89
14919.87 92
14921.02 82
14922.18 89
14923.33 88
14924.48 86
14925.64 91
14926.79 104
14927.94 89
14929.10 95
14930.25 87
14931.41 79
14932.56 77
14933.71 96
14934.87 82
14936.02 108
14937.18 80
14938.33 93
14939.48 94
14940.64 74
14941.79 88
14942.95 91
14944.10 87
14945.26 85
14946.41 61
14947.57 79
14948.72 95
14949.87 96
14951.03 82
14952.18 82
14953.34 76
14954.49 76
14955.65 104
14956.80 91
14957.96 79
14959.11 88
14960.27 94
14961.42 95
14962.58 75
14963.73 93
14964.89 84
14966.04 95
14967.20 87
14968.36 66
14969.51 81
14970.67 97
14971.82 73
14972.98 77
14974.13 73
14975.29 83
14976.44 90
14977.60 89
14978.76 72
14979.91 92
14981.07 86
14982.22 85
14983.38 91
14984.53 73
14985.69 90
14986.85 85
14988.00 95
14989.16 113
14990.32 74
14991.47 92
14992.63 81
14993.78 93
14994.94 82
14996.10 77
14997.25 80
14998.41 91
14999.57 77
15000.72 99
15001.88 95
15003.04 90
15004.19 97
15005.35 99
15006.51 98
15007.66 83
15008.82 96
15009.98 108
15011.13 79
15012.29 80
15013.45 100
15014.61 93
15015.76 72
15016.92 82
15018.08 80
15019.23 85
15020.39 101
15021.55 107
15022.71 104
15023.86 86
15025.02 96
15026.18 90
15027.34 96
15028.49 66
15029.65 74
15030.81 89
15031.97 80
15033.13 91
15034.28 74
15035.44 81
15036.60 78
15037.76 77
15038.92 71
15040.07 91
15041.23 96
15042.39 91
15043.55 102
15044.71 84
15045.87 80
15047.02 117
15048.18 110
15049.34 105
15050.50 75
15051.66 79
15052.82 80
15053.98 81
15055.13 84
15056.29 83
15057.45 74
15058.61 92
15059.77 73
15060.93 78
15062.09 115
15063.25 77
15064.40 94
15065.56 92
15066.72 85
15067.88 66
15069.04 94
15070.20 107
15071.36 89
15072.52 59
15073.68 82
15074.84 112
15076.00 83
15077.16 75
15078.32 90
15079.48 94
15080.64 99
15081.80 88
15082.96 85
15084.12 94
15085.28 89
15086.44 91
15087.60 83
15088.76 64
15089.92 64
15091.08 85
15092.24 97
15093.40 87
15094.56 97
15095.72 92
15096.88 72
15098.04 65
15099.20 85
15100.36 111
15101.52 93
15102.68 67
15103.84 90
15105.00 102
15106.16 74
15107.32 81
15108.48 101
15109.64 96
15110.80 85
15111.96 98
15113.13 101
15114.29 99
15115.45 76
15116.61 91
15117.77 102
15118.93 87
15120.09 67
15121.25 75
15122.42 74
15123.58 75
15124.74 88
15125.90 84
15127.06 79
15128.22 71
15129.38 79
15130.55 76
15131.71 101
15132.87 79
15134.03 89
15135.19 83
15136.35 80
15137.52 93
15138.68 84
15139.84 89
15141.00 94
15142.16 84
15143.33 88
15144.49 97
15145.65 82
15146.81 100
15147.97 91
15149.14 87
15150.30 60
15151.46 83
15152.62 81
15153.79 70
15154.95 69
15156.11 82
15157.27 93
15158.44 96
15159.60 105
15160.76 96
15161.93 87
15163.09 76
15164.25 80
15165.41 75
15166.58 78
15167.74 74
15168.90 101
15170.07 98
15171.23 98
15172.39 74
15173.56 83
15174.72 79
15175.88 78
15177.05 80
15178.21 102
15179.37 113
15180.54 86
15181.70 80
15182.86 75
15184.03 75
15185.19 95
15186.36 98
15187.52 77
15188.68 95
15189.85 94
15191.01 85
15192.17 79
15193.34 94
15194.50 92
15195.67 89
15196.83 87
15198.00 94
15199.16 95
15200.32 102
15201.49 100
15202.65 76
15203.82 91
15204.98 80
15206.15 69
15207.31 83
15208.48 94
15209.64 107
15210.80 81
15211.97 88
15213.13 91
15214.30 91
15215.46 102
15216.63 107
15217.79 77
15218.96 71
15220.12 89
15221.29 109
15222.45 103
15223.62 65
15224.78 80
15225.95 84
15227.11 80
15228.28 67
15229.45 84
15230.61 99
15231.78 78
15232.94 92
15234.11 70
15235.27 79
15236.44 71
15237.60 92
15238.77 91
15239.94 69
15241.10 82
15242.27 82
15243.43 81
15244.60 75
15245.77 74
15246.93 70
15248.10 89
15249.26 89
15250.43 81
15251.60 85
15252.76 89
15253.93 101
15255.10 70
15256.26 87
15257.43 77
15258.60 70
15259.76 67
15260.93 77
15262.10 71
15263.26 83
15264.43 82
15265.60 83
15266.76 70
15267.93 71
15269.10 72
15270.26 69
15271.43 78
15272.60 81
15273.76 81
15274.93 92
15276.10 90
15277.27 85
15278.43 80
15279.60 77
15280.77 76
15281.94 69
15283.10 72
15284.27 78
15285.44 84
15286.61 81
15287.77 73
15288.94 68
15290.11 90
15291.28 95
15292.44 89
15293.61 105
15294.78 80
15295.95 69
15297.12 81
15298.28 96
15299.45 89
15300.62 89
15301.79 82
15302.96 89
15304.12 90
15305.29 77
15306.46 77
15307.63 64
15308.80 89
15309.97 88
15311.14 88
15312.30 72
15313.47 87
15314.64 111
15315.81 67
15316.98 77
15318.15 74
15319.32 77
15320.49 97
15321.65 84
15322.82 73
15323.99 85
15325.16 88
15326.33 104
15327.50 77
15328.67 78
15329.84 82
15331.01 76
15332.18 84
15333.35 97
15334.52 102
15335.69 82
15336.85 75
15338.02 68
15339.19 80
15340.36 65
15341.53 78
15342.70 74
15343.87 85
15345.04 95
15346.21 89
15347.38 74
15348.55 72
15349.72 67
15350.89 70
15352.06 64
15353.23 86
15354.40 77
15355.57 83
15356.74 74
15357.91 65
15359.08 66
15360.25 67
15361.43 75
15362.60 82
15363.77 80
15364.94 58
15366.11 55
15367.28 81
15368.45 91
15369.62 70
15370.79 77
15371.96 73
15373.13 78
15374.30 72
15375.47 73
15376.65 82
15377.82 72
15378.99 75
15380.16 81
15381.33 90
15382.50 79
15383.67 72
15384.84 96
15386.02 75
15387.19 79
15388.36 73
15389.53 71
15390.70 102
15391.87 78
15393.04 62
15394.22 63
15395.39 77
15396.56 74
15397.73 62
15398.90 86
15400.08 88
15401.25 82
15402.42 76
15403.59 87
15404.76 68
15405.94 83
15407.11 62
15408.28 97
15409.45 76
15410.63 68
15411.80 69
15412.97 80
15414.14 95
15415.31 75
15416.49 80
15417.66 85
15418.83 80
15420.01 63
15421.18 78
15422.35 83
15423.52 84
15424.70 86
15425.87 107
15427.04 84
15428.22 96
15429.39 72
15430.56 84
15431.73 85
15432.91 81
15434.08 82
15435.25 74
15436.43 73
15437.60 66
15438.77 73
15439.95 93
15441.12 111
15442.30 101
15443.47 83
15444.64 87
15445.82 84
15446.99 80
15448.16 72
15449.34 85
15450.51 77
15451.69 82
15452.86 83
15454.03 69
15455.21 68
15456.38 87
15457.56 73
15458.73 79
15459.90 87
15461.08 90
15462.25 97
15463.43 87
15464.60 63
15465.78 73
15466.95 78
15468.12 80
15469.30 87
15470.47 86
15471.65 82
15472.82 89
15474.00 94
15475.17 91
15476.35 86
15477.52 94
15478.70 105
15479.87 93
15481.05 69
15482.22 74
15483.40 84
15484.57 87
15485.75 92
15486.92 75
15488.10 92
15489.27 92
15490.45 88
15491.62 98
15492.80 86
15493.98 91
15495.15 87
15496.33 95
15497.50 74
15498.68 86
15499.85 101
15501.03 107
15502.21 91
15503.38 78
15504.56 83
15505.73 77
15506.91 109
15508.09 88
15509.26 96
15510.44 85
15511.61 96
15512.79 92
15513.97 101
15515.14 86
15516.32 91
15517.50 80
15518.67 78
15519.85 91
15521.02 97
15522.20 88
15523.38 77
15524.55 77
15525.73 72
15526.91 99
15528.09 110
15529.26 107
15530.44 82
15531.62 98
15532.79 89
15533.97 92
15535.15 92
15536.32 96
15537.50 104
15538.68 116
15539.86 93
15541.03 70
15542.21 74
15543.39 70
15544.57 82
15545.74 81
15546.92 81
15548.10 74
15549.28 89
15550.45 82
15551.63 75
15552.81 90
15553.99 86
15555.16 87
15556.34 92
15557.52 88
15558.70 84
15559.88 90
15561.05 124
15562.23 111
15563.41 74
15564.59 85
15565.77 86
15566.95 96
15568.12 91
15569.30 81
15570.48 80
15571.66 87
15572.84 83
15574.02 81
15575.19 79
15576.37 86
15577.55 73
15578.73 79
15579.91 86
15581.09 70
15582.27 70
15583.45 80
15584.62 89
15585.80 101
15586.98 88
15588.16 79
15589.34 96
15590.52 90
15591.70 89
15592.88 81
15594.06 88
15595.24 76
15596.42 89
15597.60 91
15598.78 95
15599.96 101
15601.14 99
15602.31 78
15603.49 64
15604.67 81
15605.85 80
15607.03 99
15608.21 93
15609.39 99
15610.57 101
15611.75 94
15612.93 82
15614.11 89
15615.29 105
15616.47 87
15617.65 97
15618.83 75
15620.01 76
15621.19 93
15622.38 78
15623.56 88
15624.74 111
15625.92 82
15627.10 94
15628.28 95
15629.46 80
15630.64 68
15631.82 79
15633.00 103
15634.18 100
15635.36 78
15636.54 72
15637.72 88
15638.91 70
15640.09 79
15641.27 76
15642.45 93
15643.63 98
15644.81 101
15645.99 87
15647.17 105
15648.36 110
15649.54 105
15650.72 101
15651.90 80
15653.08 117
15654.26 108
15655.44 90
15656.63 85
15657.81 88
15658.99 115
15660.17 92
15661.35 83
15662.54 91
15663.72 101
15664.90 114
15666.08 98
15667.26 94
15668.45 96
15669.63 106
15670.81 112
15671.99 106
15673.17 95
15674.36 89
15675.54 95
15676.72 110
15677.90 79
15679.09 93
15680.27 101
15681.45 113
15682.63 97
15683.82 95
15685.00 85
15686.18 94
15687.37 98
15688.55 109
15689.73 107
15690.91 111
15692.10 106
15693.28 109
15694.46 98
15695.65 104
15696.83 98
15698.01 120
15699.20 109
15700.38 93
15701.56 96
15702.75 124
15703.93 117
15705.11 116
15706.30 110
15707.48 120
15708.66 115
15709.85 124
15711.03 112
15712.22 99
15713.40 113
15714.58 119
15715.77 124
15716.95 113
15718.14 114
15719.32 97
15720.50 121
15721.69 102
15722.87 101
15724.06 100
15725.24 86
15726.43 98
15727.61 111
15728.79 100
15729.98 117
15731.16 114
15732.35 115
15733.53 93
15734.72 106
15735.90 104
15737.09 107
15738.27 99
15739.46 68
15740.64 103
15741.83 103
15743.01 106
15744.20 103
15745.38 103
15746.57 99
15747.75 123
15748.94 129
15750.12 109
15751.31 121
15752.49 106
15753.68 82
15754.86 88
15756.05 101
15757.23 110
15758.42 114
15759.60 105
15760.79 90
15761.98 98
15763.16 107
15764.35 111
15765.53 98
15766.72 111
15767.90 113
15769.09 105
15770.28 81
15771.46 78
15772.65 75
15773.83 83
15775.02 106
15776.21 89
15777.39 96
15778.58 96
15779.77 102
15780.95 105
15782.14 95
15783.33 100
15784.51 82
15785.70 99
15786.89 84
15788.07 77
15789.26 87
15790.45 96
15791.63 114
15792.82 95
15794.01 109
15795.19 107
15796.38 96
15797.57 69
15798.75 74
15799.94 79
15801.13 96
15802.32 93
15803.50 102
15804.69 110
15805.88 94
15807.06 98
15808.25 76
15809.44 78
15810.63 97
15811.81 94
15813.00 108
15814.19 103
15815.38 80
15816.57 105
15817.75 108
15818.94 102
15820.13 89
15821.32 77
15822.50 91
15823.69 88
15824.88 88
15826.07 75
15827.26 93
15828.44 94
15829.63 88
15830.82 80
15832.01 86
15833.20 98
15834.39 89
15835.57 102
15836.76 97
15837.95 89
15839.14 85
15840.33 81
15841.52 86
15842.71 82
15843.90 84
15845.08 80
15846.27 94
15847.46 105
15848.65 84
15849.84 97
15851.03 97
15852.22 96
15853.41 98
15854.60 83
15855.79 95
15856.97 90
15858.16 106
15859.35 103
15860.54 102
15861.73 98
15862.92 109
15864.11 121
15865.30 99
15866.49 93
15867.68 114
15868.87 104
15870.06 93
15871.25 71
15872.44 98
15873.63 95
15874.82 115
15876.01 100
15877.20 81
15878.39 88
15879.58 94
15880.77 89
15881.96 83
15883.15 77
15884.34 81
15885.53 77
15886.72 102
15887.91 88
15889.10 80
15890.29 83
15891.48 94
15892.67 91
15893.86 76
15895.05 86
15896.24 96
15897.44 98
15898.63 69
15899.82 75
15901.01 82
15902.20 95
15903.39 84
15904.58 92
15905.77 73
15906.96 93
15908.15 109
15909.35 84
15910.54 61
15911.73 85
15912.92 72
15914.11 96
15915.30 83
15916.49 95
15917.69 92
15918.88 87
15920.07 72
15921.26 77
15922.45 83
15923.64 90
15924.84 87
15926.03 87
15927.22 102
15928.41 91
15929.60 101
15930.80 90
15931.99 86
15933.18 79
15934.37 79
15935.56 87
15936.76 95
15937.95 89
15939.14 69
15940.33 83
15941.53 74
15942.72 98
15943.91 81
15945.10 86
15946.30 94
15947.49 92
15948.68 75
15949.87 79
15951.07 79
15952.26 88
15953.45 102
15954.65 85
15955.84 81
15957.03 80
15958.22 89
15959.42 95
15960.61 100
15961.80 73
15963.00 77
15964.19 95
15965.38 81
15966.58 72
15967.77 85
15968.96 94
15970.16 96
15971.35 90
15972.54 82
15973.74 76
15974.93 65
15976.13 82
15977.32 81
15978.51 81
15979.71 92
15980.90 87
15982.09 77
15983.29 64
15984.48 82
15985.68 101
15986.87 91
15988.06 86
15989.26 82
15990.45 97
15991.65 87
15992.84 79
15994.04 83
15995.23 73
15996.43 79
15997.62 77
15998.81 80
16000.01 99
16001.20 95
16002.40 88
16003.59 83
16004.79 84
16005.98 85
16007.18 72
16008.37 93
16009.57 90
16010.76 95
16011.96 79
16013.15 95
16014.35 97
16015.54 92
16016.74 102
16017.93 88
16019.13 84
16020.32 75
16021.52 98
16022.72 75
16023.91 77
16025.11 88
16026.30 76
16027.50 109
16028.69 89
16029.89 73
16031.08 84
16032.28 78
16033.48 80
16034.67 96
16035.87 96
16037.06 86
16038.26 94
16039.46 99
16040.65 74
16041.85 84
16043.05 92
16044.24 80
16045.44 88
16046.63 82
16047.83 72
16049.03 79
16050.22 82
16051.42 82
16052.62 79
16053.81 81
16055.01 94
16056.21 83
16057.40 71
16058.60 91
16059.80 71
16060.99 90
16062.19 77
16063.39 95
16064.58 91
16065.78 67
16066.98 72
16068.18 75
16069.37 71
16070.57 73
16071.77 62
16072.97 70
16074.16 75
16075.36 79
16076.56 67
16077.76 82
16078.95 75
16080.15 85
16081.35 83
16082.55 86
16083.74 88
16084.94 97
16086.14 97
16087.34 79
16088.53 71
16089.73 91
16090.93 67
16092.13 69
16093.33 72
16094.53 62
16095.72 60
16096.92 66
16098.12 64
16099.32 86
16100.52 68
16101.72 78
16102.91 70
16104.11 81
16105.31 80
16106.51 80
16107.71 81
16108.91 69
16110.11 77
16111.30 75
16112.50 73
16113.70 87
16114.90 78
16116.10 73
16117.30 115
16118.50 90
16119.70 91
16120.90 77
16122.10 95
16123.29 90
16124.49 77
16125.69 89
16126.89 71
16128.09 70
16129.29 105
16130.49 82
16131.69 84
16132.89 77
16134.09 95
16135.29 105
16136.49 81
16137.69 59
16138.89 74
16140.09 91
16141.29 92
16142.49 100
16143.69 75
16144.89 81
16146.09 99
16147.29 99
16148.49 77
16149.69 62
16150.89 77
16152.09 93
16153.29 107
16154.49 73
16155.69 64
16156.89 80
16158.09 95
16159.29 82
16160.49 73
16161.69 84
16162.89 87
16164.09 83
16165.30 88
16166.50 72
16167.70 79
16168.90 84
16170.10 91
16171.30 83
16172.50 62
16173.70 71
16174.90 79
16176.10 92
16177.31 84
16178.51 83
16179.71 105
16180.91 97
16182.11 105
16183.31 81
16184.51 86
16185.72 85
16186.92 90
16188.12 97
16189.32 92
16190.52 74
16191.72 85
16192.93 86
16194.13 82
16195.33 92
16196.53 91
16197.73 107
16198.94 85
16200.14 85
16201.34 60
16202.54 87
16203.74 88
16204.95 79
16206.15 78
16207.35 105
16208.55 87
16209.76 86
16210.96 72
16212.16 102
16213.36 98
16214.57 92
16215.77 83
16216.97 90
16218.17 94
16219.38 87
16220.58 81
16221.78 92
16222.99 75
16224.19 84
16225.39 104
16226.59 79
16227.80 90
16229.00 79
16230.20 98
16231.41 95
16232.61 85
16233.81 76
16235.02 85
16236.22 88
16237.42 79
16238.63 82
16239.83 78
16241.04 69
16242.24 73
16243.44 90
16244.65 77
16245.85 83
16247.05 79
16248.26 91
16249.46 82
16250.67 85
16251.87 76
16253.07 85
16254.28 90
16255.48 90
16256.69 95
16257.89 90
16259.09 72
16260.30 97
16261.50 91
16262.71 88
16263.91 96
16265.12 80
16266.32 86
16267.53 79
16268.73 81
16269.94 57
16271.14 86
16272.34 88
16273.55 98
16274.75 79
16275.96 65
16277.16 89
16278.37 94
16279.57 77
16280.78 71
16281.98 95
16283.19 84
16284.39 83
16285.60 83
16286.81 72
16288.01 84
16289.22 86
16290.42 82
16291.63 90
16292.83 84
16294.04 88
16295.24 84
16296.45 85
16297.66 89
16298.86 77
16300.07 108
16301.27 93
16302.48 112
16303.68 78
16304.89 110
16306.10 108
16307.30 78
16308.51 82
16309.71 83
16310.92 100
16312.13 95
16313.33 87
16314.54 89
16315.75 93
16316.95 99
16318.16 79
16319.37 76
16320.57 86
16321.78 82
16322.99 105
16324.19 80
16325.40 90
16326.61 96
16327.81 107
16329.02 92
16330.23 79
16331.43 78
16332.64 107
16333.85 96
16335.05 79
16336.26 71
16337.47 81
16338.68 105
16339.88 85
16341.09 103
16342.30 89
16343.51 77
16344.71 83
16345.92 123
16347.13 75
16348.34 74
16349.54 70
16350.75 81
16351.96 91
16353.17 72
16354.37 83
16355.58 81
16356.79 88
16358.00 82
16359.21 78
16360.41 80
16361.62 84
16362.83 89
16364.04 88
16365.25 63
16366.45 69
16367.66 64
16368.87 83
16370.08 77
16371.29 66
16372.50 80
16373.71 69
16374.91 88
16376.12 65
16377.33 74
16378.54 61
16379.75 65
16380.96 84
16382.17 72
16383.38 66
16384.58 81
16385.79 87
16387.00 95
16388.21 87
16389.42 77
16390.63 78
16391.84 71
16393.05 72
16394.26 69
16395.47 74
16396.68 72
16397.89 73
16399.09 70
16400.30 67
16401.51 77
16402.72 88
16403.93 72
16405.14 84
16406.35 85
16407.56 92
16408.77 85
16409.98 90
16411.19 82
16412.40 76
16413.61 82
16414.82 76
16416.03 66
16417.24 69
16418.45 88
16419.66 71
16420.87 86
16422.08 75
16423.29 81
16424.50 98
16425.71 103
16426.92 83
16428.14 73
16429.35 77
16430.56 69
16431.77 76
16432.98 74
16434.19 78
16435.40 70
16436.61 80
16437.82 78
16439.03 64
16440.24 71
16441.45 92
16442.67 108
16443.88 75
16445.09 73
16446.30 69
16447.51 81
16448.72 78
16449.93 84
16451.14 66
16452.36 60
16453.57 64
16454.78 82
16455.99 74
16457.20 72
16458.41 75
16459.63 89
16460.84 64
16462.05 69
16463.26 77
16464.47 81
16465.68 86
16466.90 50
16468.11 71
16469.32 78
16470.53 77
16471.74 82
16472.96 76
16474.17 73
16475.38 85
16476.59 71
16477.81 99
16479.02 65
16480.23 77
16481.44 80
16482.66 72
16483.87 84
16485.08 76
16486.29 71
16487.51 67
16488.72 97
16489.93 74
16491.15 86
16492.36 70
16493.57 89
16494.78 80
16496.00 73
16497.21 67
16498.42 78
16499.64 74
16500.85 85
16502.06 62
16503.28 64
16504.49 74
16505.70 92
16506.92 72
16508.13 60
16509.34 76
16510.56 63
16511.77 73
16512.98 82
16514.20 79
16515.41 63
16516.63 62
16517.84 82
16519.05 65
16520.27 66
16521.48 69
16522.70 69
16523.91 82
16525.12 93
16526.34 78
16527.55 77
16528.77 78
16529.98 96
16531.20 56
16532.41 74
16533.62 71
16534.84 68
16536.05 72
16537.27 70
16538.48 66
16539.70 71
16540.91 90
16542.13 78
16543.34 51
16544.56 63
16545.77 71
16546.99 79
16548.20 78
16549.42 79
16550.63 79
16551.85 78
16553.06 83
16554.28 67
16555.49 62
16556.71 60
16557.92 84
16559.14 75
16560.35 59
16561.57 52
16562.78 73
16564.00 74
16565.21 62
16566.43 60
16567.65 70
16568.86 86
16570.08 92
16571.29 80
16572.51 66
16573.73 70
16574.94 90
16576.16 96
16577.37 75
16578.59 69
16579.81 58
16581.02 68
16582.24 79
16583.45 69
16584.67 75
16585.89 74
16587.10 76
16588.32 65
16589.54 67
16590.75 68
16591.97 81
16593.19 86
16594.40 77
16595.62 89
16596.84 80
16598.05 85
16599.27 86
16600.49 77
16601.70 73
16602.92 76
16604.14 79
16605.35 98
16606.57 73
16607.79 69
16609.01 62
16610.22 90
16611.44 83
16612.66 79
16613.88 63
16615.09 79
16616.31 81
16617.53 67
16618.75 63
16619.96 73
16621.18 88
16622.40 69
16623.62 60
16624.83 53
16626.05 76
16627.27 93
16628.49 74
16629.71 66
16630.92 68
16632.14 54
16633.36 63
16634.58 60
16635.80 64
16637.01 65
16638.23 74
16639.45 80
16640.67 80
16641.89 71
16643.11 65
16644.32 82
16645.54 66
16646.76 55
16647.98 58
16649.20 66
16650.42 61
16651.64 70
16652.86 74
16654.07 69
16655.29 58
16656.51 74
16657.73 71
16658.95 66
16660.17 64
16661.39 61
16662.61 68
16663.83 61
16665.05 67
16666.27 70
16667.48 74
16668.70 84
16669.92 56
16671.14 89
16672.36 82
16673.58 76
16674.80 71
16676.02 75
16677.24 58
16678.46 71
16679.68 75
16680.90 75
16682.12 87
16683.34 85
16684.56 55
16685.78 78
16687.00 56
16688.22 75
16689.44 67
16690.66 76
16691.88 74
16693.10 74
16694.32 73
16695.54 69
16696.76 70
16697.98 88
16699.20 95
16700.42 68
16701.64 58
16702.87 65
16704.09 83
16705.31 96
16706.53 81
16707.75 75
16708.97 78
16710.19 94
16711.41 69
16712.63 78
16713.85 66
16715.07 72
16716.30 78
16717.52 83
16718.74 71
16719.96 72
16721.18 79
16722.40 77
16723.62 66
16724.85 74
16726.07 67
16727.29 76
16728.51 67
16729.73 72
16730.95 86
16732.17 83
16733.40 79
16734.62 78
16735.84 97
16737.06 68
16738.28 79
16739.51 63
16740.73 63
16741.95 77
16743.17 70
16744.39 77
16745.62 77
16746.84 69
16748.06 71
16749.28 66
16750.51 68
16751.73 81
16752.95 65
16754.17 68
16755.40 63
16756.62 73
16757.84 70
16759.06 71
16760.29 77
16761.51 90
16762.73 68
16763.96 63
16765.18 60
16766.40 72
16767.62 77
16768.85 72
16770.07 71
16771.29 78
16772.52 75
16773.74 65
16774.96 77
16776.19 62
16777.41 88
16778.63 68
16779.86 81
16781.08 74
16782.30 76
16783.53 73
16784.75 62
16785.97 76
16787.20 56
16788.42 73
16789.65 72
16790.87 74
16792.09 66
16793.32 60
16794.54 78
16795.77 79
16796.99 84
16798.21 85
16799.44 59
16800.66 59
16801.89 71
16803.11 78
16804.34 85
16805.56 81
16806.78 77
16808.01 69
16809.23 74
16810.46 67
16811.68 72
16812.91 69
16814.13 56
16815.36 64
16816.58 72
16817.81 53
16819.03 75
16820.26 84
16821.48 83
16822.71 66
16823.93 82
16825.16 71
16826.38 84
16827.61 95
16828.83 64
16830.06 86
16831.28 69
16832.51 99
16833.73 85
16834.96 67
16836.19 55
16837.41 94
16838.64 89
16839.86 70
16841.09 64
16842.31 71
16843.54 72
16844.76 66
16845.99 65
16847.22 70
16848.44 77
16849.67 70
16850.89 80
16852.12 62
16853.35 87
16854.57 73
16855.80 70
16857.03 73
16858.25 65
16859.48 72
16860.71 76
16861.93 69
16863.16 70
16864.38 73
16865.61 75
16866.84 86
16868.06 72
16869.29 66
16870.52 76
16871.74 74
16872.97 65
16874.20 61
16875.43 86
16876.65 86
16877.88 73
16879.11 73
16880.33 82
16881.56 87
16882.79 83
16884.02 77
16885.24 93
16886.47 64
16887.70 63
16888.93 65
16890.15 87
16891.38 66
16892.61 75
16893.84 66
16895.06 85
16896.29 77
16897.52 76
16898.75 73
16899.97 87
16901.20 82
16902.43 72
16903.66 76
16904.89 78
16906.11 67
16907.34 52
16908.57 70
16909.80 61
16911.03 60
16912.26 76
16913.48 62
16914.71 69
16915.94 72
16917.17 61
16918.40 55
16919.63 62
16920.85 78
16922.08 74
16923.31 65
16924.54 64
16925.77 70
16927.00 71
16928.23 68
16929.46 75
16930.69 54
16931.91 71
16933.14 66
16934.37 66
16935.60 71
16936.83 62
16938.06 75
16939.29 66
16940.52 67
16941.75 49
16942.98 62
16944.21 71
16945.44 82
16946.67 66
16947.90 67
16949.13 58
16950.35 65
16951.58 70
16952.81 87
16954.04 86
16955.27 72
16956.50 69
16957.73 85
16958.96 69
16960.19 52
16961.42 63
16962.65 75
16963.88 82
16965.11 66
16966.34 68
16967.58 66
16968.81 80
16970.04 64
16971.27 69
16972.50 58
16973.73 81
16974.96 84
16976.19 66
16977.42 59
16978.65 66
16979.88 67
16981.11 68
16982.34 72
16983.57 56
16984.80 56
16986.04 56
16987.27 69
16988.50 61
16989.73 49
16990.96 64
16992.19 72
16993.42 64
16994.65 71
16995.88 52
16997.12 72
16998.35 62
16999.58 51
17000.81 57
17002.04 61
17003.27 59
17004.51 66
17005.74 54
17006.97 60
17008.20 83
17009.43 66
17010.66 65
17011.90 55
17013.13 72
17014.36 82
17015.59 53
17016.82 49
17018.06 65
17019.29 75
17020.52 70
17021.75 68
17022.99 73
17024.22 52
17025.45 73
17026.68 69
17027.92 56
17029.15 62
17030.38 72
17031.61 74
17032.85 81
17034.08 65
17035.31 49
17036.54 54
17037.78 74
17039.01 60
17040.24 46
17041.48 42
17042.71 65
17043.94 59
17045.18 70
17046.41 67
17047.64 80
17048.88 86
17050.11 57
17051.34 40
17052.58 66
17053.81 73
17055.04 77
17056.28 74
17057.51 65
17058.74 64
17059.98 68
17061.21 63
17062.44 66
17063.68 75
17064.91 79
17066.15 67
17067.38 68
17068.61 66
17069.85 55
17071.08 53
17072.32 77
17073.55 61
17074.78 85
17076.02 66
17077.25 80
17078.49 63
17079.72 68
17080.96 64
17082.19 61
17083.42 62
17084.66 58
17085.89 60
17087.13 79
17088.36 49
17089.60 59
17090.83 73
17092.07 67
17093.30 66
17094.54 57
17095.77 78
17097.01 48
17098.24 71
17099.48 65
17100.71 68
17101.95 61
17103.18 54
17104.42 62
17105.65 80
17106.89 57
17108.12 70
17109.36 95
17110.60 69
17111.83 65
17113.07 62
17114.30 66
17115.54 59
17116.77 76
17118.01 56
17119.25 69
17120.48 69
17121.72 69
17122.95 57
17124.19 66
17125.43 73
17126.66 70
17127.90 63
17129.13 73
17130.37 74
17131.61 69
17132.84 63
17134.08 64
17135.32 59
17136.55 63
17137.79 72
17139.02 80
17140.26 65
17141.50 66
17142.73 85
17143.97 75
17145.21 68
17146.44 75
17147.68 48
17148.92 63
17150.16 61
17151.39 71
17152.63 69
17153.87 61
17155.10 68
17156.34 73
17157.58 67
17158.82 57
17160.05 77
17161.29 71
17162.53 65
17163.76 64
17165.00 59
17166.24 67
17167.48 65
17168.72 64
17169.95 56
17171.19 57
17172.43 55
17173.67 57
17174.90 88
17176.14 49
17177.38 56
17178.62 60
17179.86 75
17181.09 68
17182.33 66
17183.57 76
17184.81 72
17186.05 62
17187.28 58
17188.52 58
17189.76 52
17191.00 74
17192.24 64
17193.48 67
17194.72 65
17195.95 47
17197.19 63
17198.43 58
17199.67 66
17200.91 65
17202.15 64
17203.39 62
17204.63 60
17205.86 52
17207.10 44
17208.34 65
17209.58 60
17210.82 64
17212.06 82
17213.30 64
17214.54 58
17215.78 67
17217.02 56
17218.26 52
17219.50 67
17220.74 50
17221.97 63
17223.21 70
17224.45 58
17225.69 57
17226.93 60
17228.17 80
17229.41 72
17230.65 63
17231.89 58
17233.13 60
17234.37 59
17235.61 68
17236.85 70
17238.09 88
17239.33 65
17240.57 72
17241.81 77
17243.05 59
17244.29 64
17245.53 63
17246.77 60
17248.02 67
17249.26 56
17250.50 71
17251.74 63
17252.98 77
17254.22 72
17255.46 72
17256.70 85
17257.94 55
17259.18 56
17260.42 57
17261.66 62
17262.90 62
17264.15 64
17265.39 62
17266.63 74
17267.87 58
17269.11 59
17270.35 70
17271.59 64
17272.83 62
17274.08 64
17275.32 64
17276.56 55
17277.80 56
17279.04 65
17280.28 41
17281.52 71
17282.77 57
17284.01 64
17285.25 72
17286.49 69
17287.73 55
17288.98 44
17290.22 57
17291.46 66
17292.70 61
17293.94 65
17295.19 45
17296.43 53
17297.67 53
17298.91 77
17300.16 72
17301.40 62
17302.64 50
17303.88 64
17305.13 48
17306.37 59
17307.61 56
17308.85 60
17310.10 75
17311.34 76
17312.58 61
17313.82 54
17315.07 56
17316.31 66
17317.55 87
17318.80 64
17320.04 64
17321.28 47
17322.53 64
17323.77 56
17325.01 76
17326.26 64
17327.50 67
17328.74 72
17329.99 80
17331.23 64
17332.47 66
17333.72 69
17334.96 68
17336.20 71
17337.45 64
17338.69 59
17339.93 55
17341.18 85
17342.42 72
17343.67 59
17344.91 62
17346.15 71
17347.40 80
17348.64 68
17349.89 80
17351.13 60
17352.37 71
17353.62 58
17354.86 63
17356.11 58
17357.35 73
17358.60 69
17359.84 74
17361.09 50
17362.33 51
17363.57 61
17364.82 68
17366.06 67
17367.31 69
17368.55 66
17369.80 54
17371.04 55
17372.29 50
17373.53 47
17374.78 50
17376.02 61
17377.27 57
17378.51 60
17379.76 59
17381.00 67
17382.25 60
17383.50 68
17384.74 75
17385.99 61
17387.23 76
17388.48 58
17389.72 70
17390.97 57
17392.21 65
17393.46 71
17394.71 52
17395.95 81
17397.20 63
17398.44 52
17399.69 60
17400.93 70
17402.18 55
17403.43 58
17404.67 78
17405.92 70
17407.17 65
17408.41 62
17409.66 52
17410.90 58
17412.15 61
17413.40 63
17414.64 48
17415.89 53
17417.14 62
17418.38 67
17419.63 68
17420.88 58
17422.12 53
17423.37 58
17424.62 70
17425.86 40
17427.11 61
17428.36 62
17429.60 75
17430.85 59
17432.10 63
17433.35 47
17434.59 63
17435.84 72
17437.09 74
17438.33 56
17439.58 49
17440.83 53
17442.08 65
17443.32 56
17444.57 50
17445.82 59
17447.07 67
17448.32 64
17449.56 59
17450.81 55
17452.06 70
17453.31 66
17454.55 52
17455.80 88
17457.05 63
17458.30 61
17459.55 57
17460.79 58
17462.04 48
17463.29 64
17464.54 60
17465.79 54
17467.04 65
17468.28 46
17469.53 50
17470.78 60
17472.03 50
17473.28 60
17474.53 67
17475.78 68
17477.02 65
17478.27 42
17479.52 68
17480.77 58
17482.02 58
17483.27 51
17484.52 54
17485.77 55
17487.02 72
17488.26 62
17489.51 52
17490.76 62
17492.01 55
17493.26 71
17494.51 57
17495.76 59
17497.01 62
17498.26 74
17499.51 61
17500.76 60
17502.01 70
17503.26 66
17504.51 68
17505.76 66
17507.01 63
17508.26 58
17509.51 61
17510.76 56
17512.01 74
17513.26 53
17514.51 65
17515.76 96
17517.01 65
17518.26 54
17519.51 67
17520.76 65
17522.01 58
17523.26 64
17524.51 66
17525.76 81
17527.01 70
17528.26 64
17529.51 71
17530.76 66
17532.01 62
17533.26 59
17534.51 59
17535.76 71
17537.01 46
17538.27 70
17539.52 58
17540.77 55
17542.02 66
17543.27 66
17544.52 62
17545.77 60
17547.02 59
17548.27 73
17549.53 60
17550.78 77
17552.03 68
17553.28 66
17554.53 67
17555.78 63
17557.03 57
17558.29 79
17559.54 54
17560.79 56
17562.04 77
17563.29 65
17564.54 61
17565.80 68
17567.05 61
17568.30 58
17569.55 67
17570.80 60
17572.06 63
17573.31 69
17574.56 77
17575.81 72
17577.07 60
17578.32 61
17579.57 71
17580.82 64
17582.08 50
17583.33 50
17584.58 55
17585.83 59
17587.09 58
17588.34 60
17589.59 46
17590.84 66
17592.10 64
17593.35 61
17594.60 66
17595.86 60
17597.11 71
17598.36 64
17599.61 66
17600.87 69
17602.12 49
17603.37 51
17604.63 59
17605.88 57
17607.13 48
17608.39 69
17609.64 70
17610.89 62
17612.15 50
17613.40 60
17614.66 73
17615.91 80
17617.16 62
17618.42 75
17619.67 88
17620.92 76
17622.18 69
17623.43 55
17624.69 67
17625.94 77
17627.19 59
17628.45 65
17629.70 65
17630.96 56
17632.21 64
17633.47 64
17634.72 49
17635.97 50
17637.23 60
17638.48 59
17639.74 40
17640.99 59
17642.25 66
17643.50 64
17644.76 65
17646.01 41
17647.27 52
17648.52 45
17649.78 82
17651.03 84
17652.28 59
17653.54 52
17654.80 54
17656.05 86
17657.31 72
17658.56 55
17659.82 53
17661.07 60
17662.33 67
17663.58 71
17664.84 61
17666.09 55
17667.35 59
17668.60 67
17669.86 63
17671.11 60
17672.37 51
17673.63 77
17674.88 81
17676.14 64
17677.39 52
17678.65 74
17679.91 79
17681.16 71
17682.42 67
17683.67 58
17684.93 65
17686.19 54
17687.44 64
17688.70 69
17689.95 70
17691.21 45
17692.47 58
17693.72 49
17694.98 53
17696.24 58
17697.49 71
17698.75 69
17700.01 68
17701.26 57
17702.52 55
17703.78 54
17705.03 62
17706.29 56
17707.55 55
17708.81 60
17710.06 61
17711.32 62
17712.58 65
17713.83 64
17715.09 57
17716.35 63
17717.61 63
17718.86 64
17720.12 58
17721.38 64
17722.63 72
17723.89 51
17725.15 61
17726.41 70
17727.67 56
17728.92 58
17730.18 47
17731.44 62
17732.70 67
17733.95 66
17735.21 49
17736.47 52
17737.73 50
17738.99 71
17740.24 66
17741.50 61
17742.76 55
17744.02 54
17745.28 78
17746.54 55
17747.79 59
17749.05 46
17750.31 68
17751.57 64
17752.83 85
17754.09 55
17755.35 51
17756.60 57
17757.86 68
17759.12 57
17760.38 58
17761.64 54
17762.90 59
17764.16 57
17765.42 66
17766.67 46
17767.93 46
17769.19 56
17770.45 60
17771.71 49
17772.97 58
17774.23 60
17775.49 54
17776.75 54
17778.01 56
17779.27 71
17780.53 59
17781.79 69
17783.05 60
17784.31 46
17785.57 52
17786.83 58
17788.09 59
17789.35 61
17790.61 66
17791.87 58
17793.13 59
17794.39 55
17795.65 62
17796.91 56
17798.17 66
17799.43 40
17800.69 65
17801.95 45
17803.21 68
17804.47 69
17805.73 46
17806.99 58
17808.25 62
17809.51 67
17810.77 61
17812.03 66
17813.29 44
17814.55 52
17815.81 50
17817.07 67
17818.33 53
17819.60 68
17820.86 72
17822.12 64
17823.38 50
17824.64 49
17825.90 76
17827.16 83
17828.42 65
17829.68 52
17830.95 65
17832.21 51
17833.47 60
17834.73 66
17835.99 74
17837.25 79
17838.51 66
17839.78 61
17841.04 56
17842.30 56
17843.56 52
17844.82 73
17846.08 76
17847.35 66
17848.61 64
17849.87 53
17851.13 73
17852.39 64
17853.66 79
17854.92 87
17856.18 57
17857.44 68
17858.71 63
17859.97 74
17861.23 48
17862.49 62
17863.76 62
17865.02 62
17866.28 52
17867.54 57
17868.81 64
17870.07 69
17871.33 65
17872.59 53
17873.86 61
17875.12 70
17876.38 80
17877.65 74
17878.91 69
17880.17 47
17881.44 50
17882.70 53
17883.96 65
17885.22 61
17886.49 62
17887.75 55
17889.01 64
17890.28 64
17891.54 52
17892.81 65
17894.07 53
17895.33 61
17896.60 69
17897.86 70
17899.12 53
17900.39 67
17901.65 56
17902.92 67
17904.18 59
17905.44 59
17906.71 56
17907.97 65
17909.24 59
17910.50 69
17911.76 72
17913.03 45
17914.29 51
17915.56 62
17916.82 68
17918.09 56
17919.35 48
17920.61 51
17921.88 57
17923.14 49
17924.41 43
17925.67 52
17926.94 48
17928.20 57
17929.47 61
17930.73 63
17932.00 53
17933.26 43
17934.53 65
17935.79 57
17937.06 55
17938.32 58
17939.59 67
17940.85 73
17942.12 59
17943.38 58
17944.65 63
17945.91 55
17947.18 59
17948.44 63
17949.71 51
17950.98 62
17952.24 52
17953.51 64
17954.77 62
17956.04 49
17957.30 67
17958.57 58
17959.84 64
17961.10 60
17962.37 81
17963.63 69
17964.90 54
17966.17 59
17967.43 66
17968.70 51
17969.96 65
17971.23 62
17972.50 72
17973.76 52
17975.03 48
17976.30 67
17977.56 68
17978.83 66
17980.10 53
17981.36 74
17982.63 61
17983.90 58
17985.16 53
17986.43 89
17987.70 89
17988.96 63
17990.23 61
17991.50 50
17992.76 74
17994.03 59
17995.30 62
17996.57 44
17997.83 71
17999.10 85
18000.37 80
18001.64 55
18002.90 70
18004.17 66
18005.44 66
18006.71 61
18007.97 48
18009.24 51
18010.51 68
18011.78 64
18013.04 58
18014.31 57
18015.58 68
18016.85 77
18018.12 62
18019.38 64
18020.65 51
18021.92 61
18023.19 84
18024.46 74
18025.72 49
18026.99 52
18028.26 59
18029.53 66
18030.80 73
18032.07 61
18033.33 58
18034.60 52
18035.87 69
18037.14 52
18038.41 69
18039.68 56
18040.95 67
18042.22 55
18043.48 61
18044.75 67
18046.02 56
18047.29 67
18048.56 68
18049.83 58
18051.10 64
18052.37 64
18053.64 62
18054.91 54
18056.17 65
18057.44 63
18058.71 57
18059.98 69
18061.25 47
18062.52 60
18063.79 61
18065.06 52
18066.33 42
18067.60 45
18068.87 45
18070.14 57
18071.41 62
18072.68 46
18073.95 67
18075.22 55
18076.49 73
18077.76 50
18079.03 49
18080.30 46
18081.57 57
18082.84 65
18084.11 54
18085.38 51
18086.65 58
18087.92 48
18089.19 61
18090.46 54
18091.73 51
18093.00 59
18094.27 55
18095.55 61
18096.82 54
18098.09 56
18099.36 57
18100.63 58
18101.90 62
18103.17 60
18104.44 56
18105.71 56
18106.98 57
18108.25 57
18109.53 56
18110.80 47
18112.07 69
18113.34 68
18114.61 69
18115.88 57
18117.15 58
18118.43 70
18119.70 70
18120.97 67
18122.24 73
18123.51 59
18124.78 68
18126.05 55
18127.33 49
18128.60 56
18129.87 58
18131.14 73
18132.41 50
18133.69 48
18134.96 53
18136.23 81
18137.50 52
18138.77 59
18140.05 56
18141.32 60
18142.59 63
18143.86 76
18145.14 58
18146.41 62
18147.68 46
18148.95 75
18150.23 65
18151.50 75
18152.77 69
18154.04 51
18155.32 84
18156.59 40
18157.86 76
18159.14 53
18160.41 61
18161.68 50
18162.96 62
18164.23 57
18165.50 62
18166.77 50
18168.05 60
18169.32 81
18170.59 49
18171.87 42
18173.14 53
18174.41 67
18175.69 56
18176.96 71
18178.24 50
18179.51 63
18180.78 61
18182.06 53
18183.33 54
18184.60 62
18185.88 54
18187.15 68
18188.43 49
18189.70 41
18190.97 64
18192.25 59
18193.52 73
18194.80 47
18196.07 55
18197.34 47
18198.62 51
18199.89 49
18201.17 55
18202.44 56
18203.72 65
18204.99 51
18206.27 61
18207.54 64
18208.82 69
18210.09 60
18211.36 49
18212.64 50
18213.91 47
18215.19 61
18216.46 60
18217.74 52
18219.01 46
18220.29 58
18221.56 59
18222.84 62
18224.11 52
18225.39 58
18226.67 56
18227.94 72
18229.22 67
18230.49 52
18231.77 65
18233.04 60
18234.32 71
18235.59 52
18236.87 63
18238.14 37
18239.42 64
18240.70 59
18241.97 53
18243.25 45
18244.52 46
18245.80 63
18247.08 52
18248.35 64
18249.63 56
18250.90 44
18252.18 54
18253.46 53
18254.73 79
18256.01 51
18257.29 44
18258.56 65
18259.84 61
18261.11 71
18262.39 44
18263.67 51
18264.94 56
18266.22 61
18267.50 50
18268.77 72
18270.05 79
18271.33 76
18272.61 63
18273.88 56
18275.16 48
18276.44 48
18277.71 70
18278.99 53
18280.27 64
18281.54 46
18282.82 49
18284.10 71
18285.38 70
18286.65 50
18287.93 55
18289.21 74
18290.49 61
18291.76 82
18293.04 69
18294.32 58
18295.60 42
18296.88 69
18298.15 49
18299.43 54
18300.71 48
18301.99 59
18303.26 58
18304.54 48
18305.82 41
18307.10 40
18308.38 51
18309.66 56
18310.93 48
18312.21 47
18313.49 42
18314.77 31
18316.05 58
18317.33 39
18318.60 48
18319.88 52
18321.16 50
18322.44 57
18323.72 54
18325.00 49
18326.28 52
18327.55 56
18328.83 50
18330.11 52
18331.39 40
18332.67 76
18333.95 61
18335.23 59
18336.51 52
18337.79 52
18339.07 67
18340.35 52
18341.62 52
18342.90 65
18344.18 60
18345.46 57
18346.74 66
18348.02 66
18349.30 69
18350.58 58
18351.86 45
18353.14 49
18354.42 59
18355.70 36
18356.98 45
18358.26 51
18359.54 52
18360.82 48
18362.10 45
18363.38 46
18364.66 53
18365.94 69
18367.22 60
18368.50 64
18369.78 32
18371.06 63
18372.34 55
18373.62 52
18374.90 45
18376.18 53
18377.46 54
18378.74 65
18380.03 50
18381.31 56
18382.59 53
18383.87 53
18385.15 56
18386.43 50
18387.71 46
18388.99 61
18390.27 56
18391.55 46
18392.83 61
18394.12 43
18395.40 62
18396.68 63
18397.96 45
18399.24 43
18400.52 59
18401.80 53
18403.08 62
18404.37 44
18405.65 41
18406.93 53
18408.21 44
18409.49 57
18410.77 49
18412.06 59
18413.34 44
18414.62 45
18415.90 48
18417.18 64
18418.47 47
18419.75 57
18421.03 56
18422.31 55
18423.59 43
18424.88 59
18426.16 64
18427.44 51
18428.72 54
18430.01 69
18431.29 49
18432.57 56
18433.85 66
18435.14 62
18436.42 76
18437.70 39
18438.98 64
18440.27 56
18441.55 66
18442.83 45
18444.12 56
18445.40 67
18446.68 57
18447.96 51
18449.25 52
18450.53 59
18451.81 55
18453.10 76
18454.38 58
18455.66 46
18456.95 59
18458.23 85
18459.51 56
18460.80 50
18462.08 48
18463.36 50
18464.65 68
18465.93 75
18467.22 55
18468.50 54
18469.78 51
18471.07 62
18472.35 63
18473.63 48
18474.92 47
18476.20 56
18477.49 51
18478.77 61
18480.05 59
18481.34 43
18482.62 67
18483.91 54
18485.19 62
18486.48 66
18487.76 57
18489.04 48
18490.33 46
18491.61 54
18492.90 73
18494.18 63
18495.47 48
18496.75 45
18498.04 52
18499.32 52
18500.61 54
18501.89 62
18503.18 40
18504.46 62
18505.75 77
18507.03 56
18508.32 53
18509.60 56
18510.89 68
18512.17 75
18513.46 52
18514.74 49
18516.03 50
18517.31 61
18518.60 51
18519.89 43
18521.17 47
18522.46 52
18523.74 43
18525.03 52
18526.31 61
18527.60 59
18528.89 61
18530.17 64
18531.46 52
18532.74 54
18534.03 48
18535.32 70
18536.60 68
18537.89 38
18539.17 52
18540.46 60
18541.75 53
18543.03 59
18544.32 47
18545.61 38
18546.89 46
18548.18 60
18549.47 58
18550.75 60
18552.04 52
18553.33 61
18554.61 74
18555.90 58
18557.19 56
18558.47 43
18559.76 72
18561.05 59
18562.33 62
18563.62 53
18564.91 82
18566.19 66
18567.48 42
18568.77 57
18570.06 48
18571.34 53
18572.63 51
18573.92 48
18575.21 56
18576.49 45
18577.78 48
18579.07 75
18580.36 54
18581.64 56
18582.93 46
18584.22 68
18585.51 48
18586.80 41
18588.08 38
18589.37 48
18590.66 44
18591.95 45
18593.24 60
18594.52 75
18595.81 75
18597.10 55
18598.39 57
18599.68 44
18600.96 49
18602.25 68
18603.54 59
18604.83 60
18606.12 51
18607.41 62
18608.70 63
18609.98 48
18611.27 41
18612.56 64
18613.85 67
18615.14 57
18616.43 51
18617.72 50
18619.01 61
18620.30 49
18621.58 66
18622.87 48
18624.16 50
18625.45 47
18626.74 73
18628.03 65
18629.32 59
18630.61 31
18631.90 51
18633.19 71
18634.48 54
18635.77 47
18637.06 44
18638.35 64
18639.64 47
18640.93 55
18642.22 48
18643.51 53
18644.80 53
18646.09 69
18647.38 44
18648.67 53
18649.96 52
18651.25 56
18652.54 75
18653.83 44
18655.12 38
18656.41 46
18657.70 54
18658.99 53
18660.28 50
18661.57 51
18662.86 52
18664.15 55
18665.44 55
18666.73 55
18668.02 43
18669.31 54
18670.60 58
18671.89 60
18673.18 45
18674.48 69
18675.77 70
18677.06 68
18678.35 47
18679.64 36
18680.93 48
18682.22 59
18683.51 49
18684.80 53
18686.10 60
18687.39 41
18688.68 49
18689.97 51
18691.26 48
18692.55 49
18693.84 57
18695.14 41
18696.43 46
18697.72 51
18699.01 45
18700.30 51
18701.60 65
18702.89 49
18704.18 57
18705.47 58
18706.76 56
18708.06 44
18709.35 46
18710.64 44
18711.93 57
18713.22 61
18714.52 45
18715.81 50
18717.10 58
18718.39 48
18719.69 49
18720.98 58
18722.27 57
18723.56 59
18724.86 62
18726.15 45
18727.44 72
18728.73 47
18730.03 66
18731.32 42
18732.61 50
18733.91 46
18735.20 39
18736.49 52
18737.79 53
18739.08 66
18740.37 54
18741.66 40
18742.96 45
18744.25 59
18745.54 33
18746.84 50
18748.13 39
18749.43 50
18750.72 49
18752.01 53
18753.31 52
18754.60 64
18755.89 58
18757.19 71
18758.48 66
18759.77 54
18761.07 52
18762.36 57
18763.66 50
18764.95 51
18766.24 45
18767.54 51
18768.83 68
18770.13 64
18771.42 62
18772.72 54
18774.01 49
18775.30 61
18776.60 71
18777.89 52
18779.19 58
18780.48 49
18781.78 65
18783.07 62
18784.37 50
18785.66 55
18786.96 43
18788.25 69
18789.55 45
18790.84 51
18792.14 62
18793.43 47
18794.73 48
18796.02 78
18797.32 55
18798.61 49
18799.91 47
18801.20 65
18802.50 46
18803.79 62
18805.09 46
18806.38 45
18807.68 54
18808.97 69
18810.27 58
18811.57 49
18812.86 62
18814.16 61
18815.45 71
18816.75 54
18818.05 48
18819.34 58
18820.64 47
18821.93 61
18823.23 49
18824.53 52
18825.82 43
18827.12 61
18828.41 53
18829.71 48
18831.01 54
18832.30 64
18833.60 96
18834.90 64
18836.19 39
18837.49 46
18838.79 54
18840.08 71
18841.38 57
18842.68 59
18843.97 58
18845.27 57
18846.57 61
18847.86 55
18849.16 50
18850.46 59
18851.75 57
18853.05 60
18854.35 55
18855.65 57
18856.94 59
18858.24 56
18859.54 46
18860.83 42
18862.13 58
18863.43 56
18864.73 51
18866.02 48
18867.32 50
18868.62 54
18869.92 57
18871.21 42
18872.51 56
18873.81 60
18875.11 64
18876.41 50
18877.70 51
18879.00 58
18880.30 53
18881.60 58
18882.90 62
18884.19 53
18885.49 67
18886.79 65
18888.09 49
18889.39 60
18890.69 51
18891.98 53
18893.28 44
18894.58 45
18895.88 56
18897.18 54
18898.48 48
18899.78 60
18901.07 59
18902.37 62
18903.67 38
18904.97 55
18906.27 63
18907.57 60
18908.87 49
18910.17 72
18911.47 59
18912.77 59
18914.06 65
18915.36 59
18916.66 51
18917.96 62
18919.26 67
18920.56 56
18921.86 54
18923.16 35
18924.46 61
18925.76 46
18927.06 65
18928.36 44
18929.66 58
18930.96 71
18932.26 65
18933.56 53
18934.86 53
18936.16 45
18937.46 58
18938.76 68
18940.06 49
18941.36 45
18942.66 45
18943.96 55
18945.26 45
18946.56 51
18947.86 52
18949.16 49
18950.46 46
18951.76 54
18953.06 56
18954.36 59
18955.66 49
18956.96 61
18958.26 49
18959.56 42
18960.87 51
18962.17 29
18963.47 51
18964.77 60
18966.07 54
18967.37 55
18968.67 55
18969.97 60
18971.27 69
18972.57 63
18973.88 46
18975.18 54
18976.48 53
18977.78 68
18979.08 40
18980.38 48
18981.68 37
18982.99 51
18984.29 45
18985.59 55
18986.89 53
18988.19 58
18989.49 60
18990.80 51
18992.10 48
18993.40 39
18994.70 57
18996.00 50
18997.31 51
18998.61 38
18999.91 58
19001.21 51
19002.51 39
19003.82 56
19005.12 42
19006.42 50
19007.72 45
19009.03 49
19010.33 47
19011.63 53
19012.93 48
19014.24 66
19015.54 56
19016.84 51
19018.15 57
19019.45 42
19020.75 50
19022.05 46
19023.36 36
19024.66 54
19025.96 54
19027.27 31
19028.57 39
19029.87 54
19031.18 47
19032.48 60
19033.78 48
19035.09 48
19036.39 51
19037.69 47
19039.00 52
19040.30 52
19041.60 63
19042.91 56
19044.21 61
19045.51 52
19046.82 49
19048.12 68
19049.43 58
19050.73 56
19052.03 53
19053.34 53
19054.64 45
19055.95 56
19057.25 40
19058.55 47
19059.86 45
19061.16 59
19062.47 58
19063.77 62
19065.08 53
19066.38 46
19067.68 57
19068.99 52
19070.29 47
19071.60 47
19072.90 47
19074.21 61
19075.51 52
19076.82 51
19078.12 47
19079.43 50
19080.73 53
19082.04 45
19083.34 50
19084.65 51
19085.95 49
19087.26 77
19088.56 50
19089.87 62
19091.17 44
19092.48 55
19093.78 42
19095.09 49
19096.39 48
19097.70 66
19099.00 38
19100.31 43
19101.62 52
19102.92 45
19104.23 45
19105.53 37
19106.84 49
19108.14 58
19109.45 58
19110.76 48
19112.06 48
19113.37 56
19114.67 55
19115.98 54
19117.29 49
19118.59 67
19119.90 68
19121.21 53
19122.51 51
19123.82 52
19125.13 42
19126.43 55
19127.74 38
19129.04 42
19130.35 43
19131.66 43
19132.96 49
19134.27 50
19135.58 46
19136.89 49
19138.19 54
19139.50 55
19140.81 40
19142.11 51
19143.42 40
19144.73 61
19146.03 46
19147.34 46
19148.65 51
19149.96 44
19151.26 47
19152.57 41
19153.88 43
19155.19 39
19156.49 60
19157.80 49
19159.11 37
19160.42 49
19161.72 60
19163.03 44
19164.34 48
19165.65 37
19166.96 50
19168.26 42
19169.57 36
19170.88 51
19172.19 49
19173.50 59
19174.80 53
19176.11 46
19177.42 38
19178.73 54
19180.04 54
19181.34 58
19182.65 34
19183.96 37
19185.27 50
19186.58 41
19187.89 45
19189.20 27
19190.50 40
19191.81 56
19193.12 61
19194.43 52
19195.74 33
19197.05 41
19198.36 65
19199.67 54
19200.98 42
19202.28 29
19203.59 50
19204.90 64
19206.21 58
19207.52 32
19208.83 48
19210.14 46
19211.45 51
19212.76 45
19214.07 43
19215.38 45
19216.69 51
19218.00 45
19219.31 45
19220.62 42
19221.93 57
19223.24 57
19224.55 47
19225.86 41
19227.17 40
19228.48 51
19229.79 53
19231.10 56
19232.41 50
19233.72 47
19235.03 42
19236.34 50
19237.65 56
19238.96 45
19240.27 45
19241.58 38
19242.89 62
19244.20 41
19245.51 50
19246.82 37
19248.13 58
19249.44 45
19250.75 38
19252.06 43
19253.37 45
19254.69 46
19256.00 49
19257.31 40
19258.62 46
19259.93 44
19261.24 48
19262.55 60
19263.86 44
19265.17 60
19266.49 52
19267.80 52
19269.11 45
19270.42 50
19271.73 54
19273.04 36
19274.35 61
19275.67 72
19276.98 48
19278.29 51
19279.60 55
19280.91 66
19282.22 58
19283.54 58
19284.85 49
19286.16 58
19287.47 51
19288.78 46
19290.10 53
19291.41 38
19292.72 56
19294.03 57
19295.34 53
19296.66 60
19297.97 48
19299.28 56
19300.59 52
19301.91 54
19303.22 42
19304.53 53
19305.84 55
19307.16 57
19308.47 49
19309.78 51
19311.10 51
19312.41 59
19313.72 57
19315.03 52
19316.35 48
19317.66 62
19318.97 61
19320.29 47
19321.60 65
19322.91 55
19324.23 54
19325.54 44
19326.85 48
19328.17 44
19329.48 39
19330.79 46
19332.11 48
19333.42 47
19334.73 47
19336.05 54
19337.36 58
19338.67 59
19339.99 60
19341.30 46
19342.62 49
19343.93 66
19345.24 37
19346.56 46
19347.87 38
19349.19 57
19350.50 52
19351.81 47
19353.13 34
19354.44 55
19355.76 62
19357.07 50
19358.39 62
19359.70 68
19361.02 65
19362.33 67
19363.64 62
19364.96 62
19366.27 64
19367.59 59
19368.90 47
19370.22 39
19371.53 52
19372.85 50
19374.16 61
19375.48 48
19376.79 55
19378.11 58
19379.42 53
19380.74 61
19382.05 34
19383.37 50
19384.68 83
19386.00 94
19387.31 42
19388.63 48
19389.95 57
19391.26 61
19392.58 56
19393.89 52
19395.21 53
19396.52 38
19397.84 41
19399.16 41
19400.47 53
19401.79 35
19403.10 60
19404.42 61
19405.73 55
19407.05 37
19408.37 74
19409.68 37
19411.00 44
19412.32 35
19413.63 56
19414.95 54
19416.26 50
19417.58 45
19418.90 59
19420.21 56
19421.53 41
19422.85 54
19424.16 47
19425.48 57
19426.80 46
19428.11 48
19429.43 53
19430.75 56
19432.06 48
19433.38 52
19434.70 40
19436.02 58
19437.33 34
19438.65 44
19439.97 46
19441.28 41
19442.60 48
19443.92 54
19445.24 60
19446.55 43
19447.87 58
19449.19 53
19450.51 54
19451.82 49
19453.14 57
19454.46 65
19455.78 57
19457.09 58
19458.41 55
19459.73 44
19461.05 42
19462.37 50
19463.68 59
19465.00 48
19466.32 55
19467.64 64
19468.96 51
19470.28 66
19471.59 35
19472.91 70
19474.23 58
19475.55 61
19476.87 45
19478.19 66
19479.50 56
19480.82 50
19482.14 63
19483.46 62
19484.78 54
19486.10 32
19487.42 60
19488.73 45
19490.05 58
19491.37 41
19492.69 56
19494.01 43
19495.33 45
19496.65 44
19497.97 54
19499.29 46
19500.61 45
19501.93 47
19503.25 61
19504.56 45
19505.88 61
19507.20 57
19508.52 48
19509.84 57
19511.16 44
19512.48 66
19513.80 56
19515.12 56
19516.44 30
19517.76 57
19519.08 52
19520.40 38
19521.72 49
19523.04 45
19524.36 55
19525.68 47
19527.00 63
19528.32 43
19529.64 54
19530.96 55
19532.28 54
19533.60 49
19534.92 50
19536.24 37
19537.56 42
19538.88 62
19540.20 48
19541.53 40
19542.85 53
19544.17 56
19545.49 50
19546.81 50
19548.13 51
19549.45 57
19550.77 47
19552.09 50
19553.41 52
19554.73 44
19556.06 26
19557.38 50
19558.70 54
19560.02 28
19561.34 45
19562.66 45
19563.98 57
19565.30 46
19566.63 50
19567.95 44
19569.27 44
19570.59 54
19571.91 63
19573.23 46
19574.56 42
19575.88 48
19577.20 66
19578.52 65
19579.84 38
19581.17 42
19582.49 51
19583.81 47
19585.13 47
19586.45 46
19587.78 44
19589.10 52
19590.42 59
19591.74 52
19593.07 41
19594.39 34
19595.71 49
19597.03 58
19598.36 63
19599.68 38
19601.00 43
19602.32 56
19603.65 51
19604.97 44
19606.29 47
19607.61 69
19608.94 79
19610.26 44
19611.58 53
19612.91 52
19614.23 46
19615.55 55
19616.88 54
19618.20 52
19619.52 62
19620.85 57
19622.17 67
19623.49 66
19624.82 46
19626.14 49
19627.46 39
19628.79 56
19630.11 37
19631.43 60
19632.76 59
19634.08 45
19635.41 52
19636.73 73
19638.05 61
19639.38 56
19640.70 53
19642.03 60
19643.35 67
19644.67 46
19646.00 40
19647.32 57
19648.65 60
19649.97 46
19651.29 55
19652.62 44
19653.94 43
19655.27 59
19656.59 60
19657.92 52
19659.24 41
19660.57 42
19661.89 50
19663.22 50
19664.54 59
19665.87 53
19667.19 44
19668.52 40
19669.84 40
19671.17 65
19672.49 32
19673.82 45
19675.14 40
19676.47 52
19677.79 50
19679.12 50
19680.44 46
19681.77 40
19683.09 52
19684.42 48
19685.74 39
19687.07 43
19688.39 45
19689.72 52
19691.05 65
19692.37 49
19693.70 44
19695.02 51
19696.35 52
19697.68 44
19699.00 33
19700.33 43
19701.65 46
19702.98 49
19704.31 47
19705.63 45
19706.96 52
19708.28 48
19709.61 53
19710.94 58
19712.26 54
19713.59 33
19714.92 42
19716.24 61
19717.57 33
19718.90 41
19720.22 60
19721.55 57
19722.88 49
19724.20 46
19725.53 50
19726.86 63
19728.18 59
19729.51 58
19730.84 69
19732.16 43
19733.49 48
19734.82 48
19736.15 60
19737.47 42
19738.80 30
19740.13 61
19741.46 40
19742.78 58
19744.11 44
19745.44 50
19746.77 53
19748.09 46
19749.42 49
19750.75 54
19752.08 54
19753.40 49
19754.73 52
19756.06 72
19757.39 55
19758.72 55
19760.04 53
19761.37 42
19762.70 62
19764.03 54
19765.36 70
19766.68 55
19768.01 68
19769.34 57
19770.67 62
19772.00 53
19773.33 50
19774.66 43
19775.98 70
19777.31 51
19778.64 57
19779.97 42
19781.30 54
19782.63 58
19783.96 46
19785.29 56
19786.61 55
19787.94 52
19789.27 44
19790.60 59
19791.93 48
19793.26 61
19794.59 54
19795.92 57
19797.25 38
19798.58 50
19799.91 51
19801.24 44
19802.56 60
19803.89 45
19805.22 46
19806.55 60
19807.88 44
19809.21 60
19810.54 72
19811.87 55
19813.20 55
19814.53 67
19815.86 69
19817.19 49
19818.52 45
19819.85 49
19821.18 52
19822.51 49
19823.84 52
19825.17 45
19826.50 42
19827.83 52
19829.16 63
19830.49 49
19831.82 43
19833.15 43
19834.49 59
19835.82 61
19837.15 48
19838.48 41
19839.81 48
19841.14 50
19842.47 55
19843.80 65
19845.13 62
19846.46 47
19847.79 50
19849.12 45
19850.46 57
19851.79 36
19853.12 48
19854.45 44
19855.78 51
19857.11 77
19858.44 46
19859.77 60
19861.11 51
19862.44 51
19863.77 51
19865.10 44
19866.43 41
19867.76 45
19869.09 50
19870.43 55
19871.76 56
19873.09 41
19874.42 39
19875.75 49
19877.09 42
19878.42 50
19879.75 32
19881.08 54
19882.41 41
19883.75 35
19885.08 54
19886.41 49
19887.74 49
19889.08 47
19890.41 61
19891.74 40
19893.07 51
19894.41 48
19895.74 50
19897.07 63
19898.40 50
19899.74 53
19901.07 57
19902.40 36
19903.73 46
19905.07 53
19906.40 52
19907.73 49
19909.07 47
19910.40 58
19911.73 47
19913.07 52
19914.40 52
19915.73 61
19917.07 42
19918.40 59
19919.73 41
19921.07 45
19922.40 45
19923.73 42
19925.07 59
19926.40 57
19927.73 65
19929.07 48
19930.40 43
19931.74 46
19933.07 54
19934.40 59
19935.74 47
19937.07 40
19938.40 51
19939.74 52
19941.07 61
19942.41 36
19943.74 49
19945.08 62
19946.41 64
19947.74 43
19949.08 49
19950.41 61
19951.75 66
19953.08 65
19954.42 47
19955.75 60
19957.09 46
19958.42 52
19959.76 49
19961.09 65
19962.42 36
19963.76 55
19965.09 42
19966.43 54
19967.76 52
19969.10 57
19970.43 61
19971.77 31
19973.11 54
19974.44 46
19975.78 45
19977.11 36
19978.45 53
19979.78 48
19981.12 43
19982.45 53
19983.79 53
19985.12 58
19986.46 44
19987.80 46
19989.13 49
19990.47 61
19991.80 44
19993.14 51
19994.47 52
19995.81 52
19997.15 49
19998.48 56
19999.82 47
20001.15 52
20002.49 37
20003.83 45
20005.16 56
20006.50 45
20007.84 52
20009.17 44
20010.51 63
20011.85 47
20013.18 46
20014.52 37
20015.85 56
20017.19 55
20018.53 55
20019.87 48
20021.20 41
20022.54 41
20023.88 47
20025.21 80
20026.55 60
20027.89 50
20029.22 52
20030.56 62
20031.90 44
20033.24 50
20034.57 51
20035.91 46
20037.25 60
20038.58 49
20039.92 56
20041.26 58
20042.60 47
20043.93 66
20045.27 64
20046.61 58
20047.95 57
20049.29 39
20050.62 57
20051.96 46
20053.30 48
20054.64 36
20055.97 51
20057.31 49
20058.65 57
20059.99 51
20061.33 61
20062.66 54
20064.00 70
20065.34 78
20066.68 58
20068.02 45
20069.36 43
20070.70 50
20072.03 49
20073.37 35
20074.71 39
20076.05 48
20077.39 53
20078.73 42
20080.07 43
20081.40 56
20082.74 42
20084.08 60
20085.42 35
20086.76 34
20088.10 57
20089.44 46
20090.78 43
20092.12 39
20093.46 45
20094.80 49
20096.13 78
20097.47 55
20098.81 47
20100.15 56
20101.49 52
20102.83 42
20104.17 48
20105.51 47
20106.85 41
20108.19 45
20109.53 62
20110.87 41
20112.21 41
20113.55 53
20114.89 42
20116.23 48
20117.57 51
20118.91 46
20120.25 50
20121.59 39
20122.93 38
20124.27 40
