# Supplementary material for: MALDI-TOF MS typing enables the classification of brewing yeasts of the genus Saccharomyces to major beer styles
Source: PLoS One. 2017 Aug 9;12(8):e0181694. doi: 10.1371/journal.pone.0181694 (PMC5549903; doi:10.1371/journal.pone.0181694)
Supplement: S14 File — The directory includes 90 raw files and was zipped to “.zip”; the folder has three strains with 30 spectra per strain; S1 Text explains the raw files with an example and Table 1 represents the yeast strains used within the experiment. (ZIP) [file pone.0181694.s017.zip › 40-42/30637-510-OG-Ale-Ale-YPG-18h-E-E_2015-10-22__0_E12_2.dat]

1999.81 4373
2000.23 4425
2000.65 4377
2001.07 4449
2001.50 4305
2001.92 4390
2002.34 4147
2002.76 4194
2003.18 4208
2003.60 4498
2004.03 4421
2004.45 4394
2004.87 4068
2005.29 4294
2005.71 4219
2006.14 4309
2006.56 4418
2006.98 4383
2007.40 4538
2007.83 4652
2008.25 4494
2008.67 4677
2009.09 4342
2009.52 4558
2009.94 4508
2010.36 4548
2010.78 4266
2011.21 4218
2011.63 4192
2012.05 4257
2012.48 4507
2012.90 4180
2013.32 4378
2013.74 4234
2014.17 4210
2014.59 4219
2015.01 4156
2015.44 4337
2015.86 4343
2016.28 4363
2016.71 4387
2017.13 4512
2017.55 4638
2017.98 4692
2018.40 4710
2018.82 4698
2019.25 4815
2019.67 5016
2020.09 5034
2020.52 4951
2020.94 4738
2021.37 4794
2021.79 4741
2022.21 4572
2022.64 4550
2023.06 4635
2023.48 4512
2023.91 4416
2024.33 4708
2024.76 4631
2025.18 4520
2025.61 4533
2026.03 4439
2026.45 4378
2026.88 4221
2027.30 3995
2027.73 4066
2028.15 4096
2028.58 3937
2029.00 4117
2029.43 4427
2029.85 4151
2030.28 4107
2030.70 4130
2031.12 4489
2031.55 4393
2031.97 4307
2032.40 4424
2032.82 4454
2033.25 4713
2033.67 4634
2034.10 4761
2034.52 4521
2034.95 4749
2035.38 4657
2035.80 4722
2036.23 4627
2036.65 4432
2037.08 4285
2037.50 4447
2037.93 4370
2038.35 4427
2038.78 4441
2039.20 4310
2039.63 4477
2040.06 4329
2040.48 4438
2040.91 4415
2041.33 4385
2041.76 4235
2042.19 4227
2042.61 4238
2043.04 4020
2043.46 4157
2043.89 4298
2044.32 4527
2044.74 4349
2045.17 4121
2045.59 4214
2046.02 4282
2046.45 4289
2046.87 4277
2047.30 4262
2047.73 4290
2048.15 4354
2048.58 4251
2049.01 4435
2049.43 4067
2049.86 4071
2050.29 4298
2050.71 4237
2051.14 4127
2051.57 4356
2051.99 4535
2052.42 4276
2052.85 4223
2053.28 4318
2053.70 4242
2054.13 4588
2054.56 4424
2054.99 4226
2055.41 4032
2055.84 4001
2056.27 4193
2056.69 4264
2057.12 4341
2057.55 4485
2057.98 4608
2058.41 4589
2058.83 4307
2059.26 4146
2059.69 4211
2060.12 4210
2060.54 4389
2060.97 4491
2061.40 4439
2061.83 4591
2062.26 4585
2062.68 4506
2063.11 4597
2063.54 4366
2063.97 4263
2064.40 4483
2064.83 4584
2065.25 4865
2065.68 4732
2066.11 4646
2066.54 4557
2066.97 4482
2067.40 4430
2067.82 4380
2068.25 4440
2068.68 4245
2069.11 4349
2069.54 4337
2069.97 4338
2070.40 4253
2070.83 4150
2071.26 4126
2071.68 4342
2072.11 4522
2072.54 4296
2072.97 4285
2073.40 4383
2073.83 4530
2074.26 4520
2074.69 4584
2075.12 4528
2075.55 4675
2075.98 4576
2076.41 4001
2076.84 4526
2077.27 4735
2077.70 4528
2078.13 4354
2078.55 4537
2078.98 4542
2079.41 4642
2079.84 4577
2080.27 4429
2080.70 4545
2081.13 4537
2081.56 4361
2081.99 4446
2082.42 4469
2082.85 4368
2083.29 4339
2083.72 4313
2084.15 4136
2084.58 4068
2085.01 4343
2085.44 4523
2085.87 4379
2086.30 4131
2086.73 4164
2087.16 4341
2087.59 4230
2088.02 4217
2088.45 4167
2088.88 4296
2089.31 4378
2089.74 4366
2090.17 4229
2090.61 4070
2091.04 4322
2091.47 4298
2091.90 4454
2092.33 4501
2092.76 4430
2093.19 4344
2093.62 4280
2094.06 4266
2094.49 4193
2094.92 4253
2095.35 4498
2095.78 4400
2096.21 4311
2096.64 4359
2097.08 4258
2097.51 4282
2097.94 4216
2098.37 4212
2098.80 4277
2099.24 4099
2099.67 4242
2100.10 4214
2100.53 4170
2100.96 4389
2101.40 4084
2101.83 4155
2102.26 4359
2102.69 4226
2103.12 4247
2103.56 4117
2103.99 4352
2104.42 4547
2104.85 4768
2105.29 4767
2105.72 4457
2106.15 4415
2106.58 4649
2107.02 4741
2107.45 4700
2107.88 4693
2108.31 4757
2108.75 4678
2109.18 4686
2109.61 4632
2110.05 4410
2110.48 4127
2110.91 4234
2111.35 4361
2111.78 4208
2112.21 4350
2112.65 4251
2113.08 4164
2113.51 4222
2113.95 4322
2114.38 4266
2114.81 4174
2115.25 4004
2115.68 4112
2116.11 4081
2116.55 4059
2116.98 3928
2117.41 4109
2117.85 4304
2118.28 4215
2118.72 4115
2119.15 4267
2119.58 4308
2120.02 4246
2120.45 4287
2120.89 4136
2121.32 4249
2121.75 4304
2122.19 4238
2122.62 4229
2123.06 4329
2123.49 4189
2123.93 4223
2124.36 4149
2124.79 4479
2125.23 4294
2125.66 4379
2126.10 4002
2126.53 4119
2126.97 4224
2127.40 4301
2127.84 4422
2128.27 4196
2128.71 4438
2129.14 4220
2129.58 4426
2130.01 4662
2130.45 4436
2130.88 4623
2131.32 4623
2131.75 4582
2132.19 4450
2132.62 4368
2133.06 4404
2133.49 4150
2133.93 4396
2134.37 4617
2134.80 4743
2135.24 4551
2135.67 4701
2136.11 4827
2136.54 4542
2136.98 4517
2137.41 4466
2137.85 4552
2138.29 4470
2138.72 4362
2139.16 4338
2139.59 4194
2140.03 4403
2140.47 4421
2140.90 4498
2141.34 4393
2141.78 4575
2142.21 4283
2142.65 3981
2143.08 4115
2143.52 4087
2143.96 4195
2144.39 4286
2144.83 4282
2145.27 4196
2145.70 4247
2146.14 4248
2146.58 4254
2147.01 4321
2147.45 4334
2147.89 4551
2148.32 4556
2148.76 4780
2149.20 4867
2149.64 4698
2150.07 4761
2150.51 4795
2150.95 4986
2151.38 4968
2151.82 5060
2152.26 4782
2152.70 4615
2153.13 4733
2153.57 4651
2154.01 4540
2154.45 4312
2154.88 4620
2155.32 4349
2155.76 4444
2156.20 4373
2156.63 4247
2157.07 3939
2157.51 4018
2157.95 4338
2158.39 4213
2158.82 4278
2159.26 4492
2159.70 4402
2160.14 4248
2160.58 4392
2161.01 4644
2161.45 4527
2161.89 4313
2162.33 4324
2162.77 4421
2163.21 4359
2163.64 4336
2164.08 4270
2164.52 4305
2164.96 4442
2165.40 4335
2165.84 4365
2166.28 4388
2166.71 4180
2167.15 4318
2167.59 4622
2168.03 4400
2168.47 4743
2168.91 4859
2169.35 4581
2169.79 4432
2170.23 4669
2170.67 4812
2171.10 4495
2171.54 4463
2171.98 4542
2172.42 4477
2172.86 4697
2173.30 4867
2173.74 4910
2174.18 5180
2174.62 5338
2175.06 5310
2175.50 5410
2175.94 5488
2176.38 5229
2176.82 5272
2177.26 5302
2177.70 5259
2178.14 5050
2178.58 5034
2179.02 5154
2179.46 5160
2179.90 4772
2180.34 4506
2180.78 4667
2181.22 4357
2181.66 4313
2182.10 4574
2182.54 4247
2182.98 4230
2183.42 4276
2183.86 4183
2184.30 4055
2184.74 4155
2185.18 3942
2185.62 4275
2186.06 4277
2186.51 4276
2186.95 4250
2187.39 4463
2187.83 4560
2188.27 4418
2188.71 4446
2189.15 4552
2189.59 4687
2190.03 4811
2190.47 4836
2190.92 4668
2191.36 4664
2191.80 4332
2192.24 4634
2192.68 4711
2193.12 4540
2193.56 4677
2194.01 4540
2194.45 4703
2194.89 4878
2195.33 4994
2195.77 5021
2196.21 5082
2196.66 4983
2197.10 4681
2197.54 4436
2197.98 4808
2198.42 4719
2198.87 4229
2199.31 4361
2199.75 4217
2200.19 4006
2200.63 4160
2201.08 4344
2201.52 4285
2201.96 4232
2202.40 4224
2202.85 4479
2203.29 4379
2203.73 4431
2204.17 4408
2204.62 4585
2205.06 4510
2205.50 4540
2205.94 4871
2206.39 4758
2206.83 4823
2207.27 4742
2207.71 4571
2208.16 4772
2208.60 4978
2209.04 5007
2209.49 4835
2209.93 4758
2210.37 4828
2210.82 4930
2211.26 4869
2211.70 4859
2212.15 4576
2212.59 4625
2213.03 5031
2213.48 4923
2213.92 4692
2214.36 4537
2214.81 4724
2215.25 4515
2215.69 4321
2216.14 4477
2216.58 4517
2217.03 4678
2217.47 4542
2217.91 4429
2218.36 4523
2218.80 4190
2219.25 4214
2219.69 4265
2220.13 4311
2220.58 4182
2221.02 4291
2221.47 4740
2221.91 4745
2222.36 4765
2222.80 4668
2223.24 4682
2223.69 4496
2224.13 4662
2224.58 4728
2225.02 4969
2225.47 5143
2225.91 4828
2226.36 5180
2226.80 5268
2227.25 5051
2227.69 5182
2228.14 5361
2228.58 5558
2229.03 5294
2229.47 5381
2229.92 5554
2230.36 5507
2230.81 5619
2231.25 5530
2231.70 5585
2232.14 5702
2232.59 5665
2233.03 5309
2233.48 5163
2233.93 5187
2234.37 5074
2234.82 4883
2235.26 4921
2235.71 4912
2236.15 4699
2236.60 4357
2237.05 4262
2237.49 4046
2237.94 4268
2238.38 4090
2238.83 4295
2239.28 4189
2239.72 4132
2240.17 4061
2240.61 4063
2241.06 4076
2241.51 3917
2241.95 4162
2242.40 4063
2242.85 4181
2243.29 4204
2243.74 4027
2244.19 4043
2244.63 3913
2245.08 3912
2245.52 4170
2245.97 3976
2246.42 3989
2246.87 4029
2247.31 4216
2247.76 4102
2248.21 4153
2248.65 4219
2249.10 4271
2249.55 4329
2249.99 4225
2250.44 4076
2250.89 4259
2251.34 4382
2251.78 4204
2252.23 4250
2252.68 4327
2253.13 4364
2253.57 4350
2254.02 4305
2254.47 4216
2254.92 4182
2255.36 4239
2255.81 4211
2256.26 4146
2256.71 3966
2257.15 4015
2257.60 3826
2258.05 3885
2258.50 4149
2258.95 3994
2259.39 4060
2259.84 4163
2260.29 4444
2260.74 4400
2261.19 4244
2261.64 4402
2262.08 4504
2262.53 4665
2262.98 4670
2263.43 4753
2263.88 4607
2264.33 4551
2264.77 4561
2265.22 4577
2265.67 4417
2266.12 4419
2266.57 4563
2267.02 4532
2267.47 4594
2267.92 4970
2268.37 4824
2268.81 5135
2269.26 5183
2269.71 4950
2270.16 5204
2270.61 5107
2271.06 5230
2271.51 5239
2271.96 5281
2272.41 5350
2272.86 5005
2273.31 4886
2273.76 4835
2274.21 4671
2274.66 4648
2275.11 4644
2275.55 4388
2276.00 4316
2276.45 4223
2276.90 4097
2277.35 3937
2277.80 4152
2278.25 4186
2278.70 4172
2279.15 4149
2279.60 4178
2280.05 4265
2280.50 4368
2280.95 4335
2281.40 4200
2281.85 4165
2282.31 4378
2282.76 4491
2283.21 4348
2283.66 4044
2284.11 4141
2284.56 4194
2285.01 4290
2285.46 4138
2285.91 4359
2286.36 4482
2286.81 4568
2287.26 4646
2287.71 5136
2288.16 5750
2288.61 5889
2289.07 6328
2289.52 6620
2289.97 7094
2290.42 7538
2290.87 7410
2291.32 7423
2291.77 7268
2292.22 7269
2292.68 7121
2293.13 7132
2293.58 6773
2294.03 6102
2294.48 5801
2294.93 5608
2295.38 5251
2295.84 5127
2296.29 4624
2296.74 4540
2297.19 4445
2297.64 4486
2298.10 4457
2298.55 4364
2299.00 4232
2299.45 4077
2299.90 4158
2300.36 4373
2300.81 4251
2301.26 4296
2301.71 4188
2302.16 4063
2302.62 4271
2303.07 4189
2303.52 4349
2303.97 4277
2304.43 4208
2304.88 4139
2305.33 4415
2305.78 4343
2306.24 4499
2306.69 4729
2307.14 4601
2307.60 4838
2308.05 4940
2308.50 5280
2308.95 5245
2309.41 5261
2309.86 5034
2310.31 4930
2310.77 5211
2311.22 5361
2311.67 5159
2312.13 5004
2312.58 5062
2313.03 4951
2313.49 4651
2313.94 4784
2314.39 4620
2314.85 4650
2315.30 4479
2315.75 4415
2316.21 4466
2316.66 4513
2317.11 4599
2317.57 4575
2318.02 4448
2318.48 4522
2318.93 4638
2319.38 4454
2319.84 4450
2320.29 4710
2320.75 4678
2321.20 4582
2321.66 4615
2322.11 4476
2322.56 4612
2323.02 4439
2323.47 4323
2323.93 4460
2324.38 4521
2324.84 4419
2325.29 4291
2325.74 4694
2326.20 4612
2326.65 4955
2327.11 4738
2327.56 4859
2328.02 4996
2328.47 5264
2328.93 4926
2329.38 4824
2329.84 5060
2330.29 4890
2330.75 5052
2331.20 4739
2331.66 4670
2332.11 4692
2332.57 4651
2333.02 4374
2333.48 4457
2333.94 4401
2334.39 4208
2334.85 4147
2335.30 4402
2335.76 4294
2336.21 4453
2336.67 4460
2337.12 4216
2337.58 4275
2338.04 4269
2338.49 4354
2338.95 4490
2339.40 4481
2339.86 4499
2340.32 4459
2340.77 4328
2341.23 4594
2341.68 4585
2342.14 4556
2342.60 4056
2343.05 4252
2343.51 4299
2343.97 4598
2344.42 4749
2344.88 4686
2345.34 4706
2345.79 4769
2346.25 4951
2346.71 5129
2347.16 5043
2347.62 5114
2348.08 5061
2348.53 4904
2348.99 4814
2349.45 4585
2349.90 4669
2350.36 4816
2350.82 4628
2351.27 4593
2351.73 4279
2352.19 4459
2352.65 4646
2353.10 4301
2353.56 4547
2354.02 4419
2354.48 4446
2354.93 4342
2355.39 4422
2355.85 4342
2356.31 4201
2356.76 4289
2357.22 4197
2357.68 4432
2358.14 4656
2358.59 4721
2359.05 4481
2359.51 4400
2359.97 4823
2360.43 4744
2360.88 4863
2361.34 4763
2361.80 4883
2362.26 4694
2362.72 4677
2363.17 4528
2363.63 4630
2364.09 4618
2364.55 4546
2365.01 4415
2365.47 4585
2365.92 4764
2366.38 4686
2366.84 4444
2367.30 4541
2367.76 4607
2368.22 4516
2368.68 4495
2369.14 4567
2369.59 4568
2370.05 4675
2370.51 4533
2370.97 4624
2371.43 4534
2371.89 4310
2372.35 4494
2372.81 4719
2373.27 4633
2373.73 4645
2374.19 4772
2374.65 4852
2375.10 4704
2375.56 4948
2376.02 5024
2376.48 4956
2376.94 4833
2377.40 4578
2377.86 4564
2378.32 4456
2378.78 4442
2379.24 4567
2379.70 4449
2380.16 4516
2380.62 4727
2381.08 4557
2381.54 4649
2382.00 4648
2382.46 4448
2382.92 4668
2383.38 4488
2383.84 4665
2384.30 4756
2384.76 4490
2385.22 4508
2385.68 4591
2386.14 4445
2386.60 4446
2387.07 4224
2387.53 4429
2387.99 4444
2388.45 4458
2388.91 4702
2389.37 4564
2389.83 4495
2390.29 4498
2390.75 4449
2391.21 4420
2391.67 4475
2392.13 4479
2392.60 4541
2393.06 4503
2393.52 4530
2393.98 4482
2394.44 4306
2394.90 4257
2395.36 4192
2395.82 4129
2396.29 4269
2396.75 4221
2397.21 4469
2397.67 4406
2398.13 4515
2398.59 4367
2399.06 4290
2399.52 4320
2399.98 4502
2400.44 4542
2400.90 4418
2401.37 4289
2401.83 4368
2402.29 4071
2402.75 4058
2403.21 4236
2403.68 4208
2404.14 4194
2404.60 4312
2405.06 4458
2405.52 4482
2405.99 4449
2406.45 4316
2406.91 4298
2407.37 4154
2407.84 4349
2408.30 4406
2408.76 4164
2409.22 4346
2409.69 4250
2410.15 4254
2410.61 4050
2411.08 3923
2411.54 4047
2412.00 4241
2412.47 4320
2412.93 4417
2413.39 4391
2413.85 4522
2414.32 4302
2414.78 4355
2415.24 4448
2415.71 4427
2416.17 4490
2416.63 4486
2417.10 4453
2417.56 4590
2418.02 4519
2418.49 4684
2418.95 4569
2419.42 4358
2419.88 4400
2420.34 4272
2420.81 4323
2421.27 4207
2421.73 4289
2422.20 4150
2422.66 4391
2423.13 4395
2423.59 4384
2424.06 4450
2424.52 4380
2424.98 4447
2425.45 4370
2425.91 4477
2426.38 4245
2426.84 4303
2427.31 4274
2427.77 4535
2428.23 4335
2428.70 4383
2429.16 4167
2429.63 4176
2430.09 4228
2430.56 3924
2431.02 4120
2431.49 4453
2431.95 4181
2432.42 4050
2432.88 4270
2433.35 4365
2433.81 4523
2434.28 4513
2434.74 4137
2435.21 4138
2435.67 4350
2436.14 4304
2436.60 4114
2437.07 4098
2437.53 4428
2438.00 4326
2438.47 4302
2438.93 4681
2439.40 4603
2439.86 4610
2440.33 4841
2440.79 4801
2441.26 4916
2441.73 5102
2442.19 4890
2442.66 4738
2443.12 4946
2443.59 5128
2444.05 4901
2444.52 4553
2444.99 4503
2445.45 4457
2445.92 4459
2446.39 4341
2446.85 4094
2447.32 4218
2447.78 4337
2448.25 3979
2448.72 4254
2449.18 4302
2449.65 4216
2450.12 4188
2450.58 4069
2451.05 4084
2451.52 3930
2451.98 4162
2452.45 4515
2452.92 4353
2453.39 4134
2453.85 4447
2454.32 4228
2454.79 4297
2455.25 4163
2455.72 4075
2456.19 4263
2456.65 4036
2457.12 3917
2457.59 3978
2458.06 3984
2458.52 4000
2458.99 3875
2459.46 3826
2459.93 4035
2460.39 4082
2460.86 3841
2461.33 3859
2461.80 3910
2462.27 4003
2462.73 4046
2463.20 4183
2463.67 4098
2464.14 4031
2464.60 4063
2465.07 3914
2465.54 3946
2466.01 4028
2466.48 4109
2466.95 4251
2467.41 4248
2467.88 4264
2468.35 4128
2468.82 4078
2469.29 4106
2469.76 4016
2470.22 4031
2470.69 3942
2471.16 3924
2471.63 4087
2472.10 4017
2472.57 4038
2473.04 3864
2473.51 3918
2473.97 3995
2474.44 3971
2474.91 3877
2475.38 3847
2475.85 4252
2476.32 4233
2476.79 3876
2477.26 3908
2477.73 4145
2478.20 4030
2478.67 4062
2479.13 4060
2479.60 4152
2480.07 4211
2480.54 4138
2481.01 4074
2481.48 4114
2481.95 4079
2482.42 4174
2482.89 4012
2483.36 4111
2483.83 4100
2484.30 4041
2484.77 3969
2485.24 4072
2485.71 4270
2486.18 4093
2486.65 4111
2487.12 4154
2487.59 4192
2488.06 4331
2488.53 4300
2489.00 4279
2489.47 4226
2489.94 4155
2490.41 4354
2490.88 4546
2491.35 4439
2491.83 4347
2492.30 4184
2492.77 4243
2493.24 4441
2493.71 4659
2494.18 4656
2494.65 4499
2495.12 4408
2495.59 4327
2496.06 4400
2496.53 4315
2497.00 4320
2497.48 4342
2497.95 4222
2498.42 4236
2498.89 4065
2499.36 4077
2499.83 3958
2500.30 3862
2500.77 3798
2501.25 3801
2501.72 3832
2502.19 3881
2502.66 3679
2503.13 3600
2503.60 3700
2504.08 3617
2504.55 3767
2505.02 3940
2505.49 3883
2505.96 3903
2506.44 3910
2506.91 3967
2507.38 4087
2507.85 4007
2508.32 4006
2508.80 4027
2509.27 4299
2509.74 4345
2510.21 4212
2510.68 4635
2511.16 4479
2511.63 4499
2512.10 4611
2512.57 4572
2513.05 4471
2513.52 4359
2513.99 4423
2514.47 4376
2514.94 4446
2515.41 4525
2515.88 4331
2516.36 4356
2516.83 4352
2517.30 4143
2517.78 4491
2518.25 4451
2518.72 4543
2519.19 4399
2519.67 4148
2520.14 4163
2520.61 4272
2521.09 4066
2521.56 4124
2522.03 4239
2522.51 4230
2522.98 4103
2523.46 4032
2523.93 4070
2524.40 4011
2524.88 4083
2525.35 4246
2525.82 4035
2526.30 3991
2526.77 4127
2527.25 4080
2527.72 4009
2528.19 3916
2528.67 3870
2529.14 4170
2529.62 4179
2530.09 4171
2530.56 3980
2531.04 3915
2531.51 4153
2531.99 4198
2532.46 4253
2532.94 4018
2533.41 4014
2533.89 4125
2534.36 4388
2534.83 4330
2535.31 4247
2535.78 4188
2536.26 4065
2536.73 4079
2537.21 4222
2537.68 4255
2538.16 4105
2538.63 3984
2539.11 4114
2539.58 4137
2540.06 4220
2540.53 4206
2541.01 4216
2541.48 3953
2541.96 3909
2542.43 4033
2542.91 4014
2543.39 3819
2543.86 4003
2544.34 3942
2544.81 3887
2545.29 3889
2545.76 3943
2546.24 3907
2546.71 4115
2547.19 4088
2547.67 4179
2548.14 4140
2548.62 4046
2549.09 3887
2549.57 4019
2550.05 4039
2550.52 4451
2551.00 4468
2551.47 4295
2551.95 4332
2552.43 4467
2552.90 4319
2553.38 4421
2553.86 4437
2554.33 4520
2554.81 4492
2555.29 4376
2555.76 4486
2556.24 4424
2556.72 4547
2557.19 4454
2557.67 4434
2558.15 4494
2558.62 4401
2559.10 4469
2559.58 4404
2560.05 4329
2560.53 4323
2561.01 4244
2561.48 4279
2561.96 4330
2562.44 4083
2562.92 3965
2563.39 3908
2563.87 3971
2564.35 4077
2564.83 4021
2565.30 3833
2565.78 4078
2566.26 4038
2566.74 3902
2567.21 3719
2567.69 3867
2568.17 3859
2568.65 3841
2569.12 3925
2569.60 3869
2570.08 3845
2570.56 3866
2571.04 4003
2571.51 3909
2571.99 3947
2572.47 3896
2572.95 3834
2573.43 3864
2573.91 3712
2574.38 3922
2574.86 4054
2575.34 3800
2575.82 3856
2576.30 3885
2576.78 3851
2577.25 3776
2577.73 3790
2578.21 3781
2578.69 3524
2579.17 3673
2579.65 3728
2580.13 3819
2580.61 3863
2581.09 3855
2581.56 3669
2582.04 3768
2582.52 3828
2583.00 3617
2583.48 3797
2583.96 3970
2584.44 3824
2584.92 3705
2585.40 3889
2585.88 3858
2586.36 3822
2586.84 3849
2587.32 3747
2587.79 3980
2588.27 3949
2588.75 3982
2589.23 4208
2589.71 4149
2590.19 4232
2590.67 4083
2591.15 4205
2591.63 4036
2592.11 4117
2592.59 4267
2593.07 4015
2593.55 4200
2594.03 4178
2594.51 4274
2594.99 4093
2595.47 4210
2595.95 4288
2596.43 4091
2596.92 3933
2597.40 3835
2597.88 4049
2598.36 3994
2598.84 3974
2599.32 3880
2599.80 3936
2600.28 3920
2600.76 3552
2601.24 3706
2601.72 3817
2602.20 3769
2602.68 3749
2603.16 3790
2603.65 3768
2604.13 3663
2604.61 3629
2605.09 3596
2605.57 3934
2606.05 3778
2606.53 3565
2607.01 3759
2607.50 3967
2607.98 3862
2608.46 3887
2608.94 4073
2609.42 3907
2609.90 3962
2610.38 4145
2610.87 4045
2611.35 3752
2611.83 3947
2612.31 4017
2612.79 3864
2613.28 3950
2613.76 4022
2614.24 4120
2614.72 3952
2615.20 4009
2615.69 3929
2616.17 3938
2616.65 3926
2617.13 4027
2617.62 4038
2618.10 3988
2618.58 3915
2619.06 4017
2619.54 4025
2620.03 3875
2620.51 3993
2620.99 3946
2621.48 4014
2621.96 3852
2622.44 3738
2622.92 3875
2623.41 3918
2623.89 3741
2624.37 3688
2624.86 3934
2625.34 3838
2625.82 3854
2626.30 3904
2626.79 4057
2627.27 4090
2627.75 4106
2628.24 4157
2628.72 4208
2629.20 4393
2629.69 4577
2630.17 4563
2630.65 4750
2631.14 4661
2631.62 4720
2632.11 4888
2632.59 4671
2633.07 4668
2633.56 4757
2634.04 4521
2634.52 4400
2635.01 4339
2635.49 4314
2635.98 4314
2636.46 4375
2636.94 4035
2637.43 3831
2637.91 3840
2638.40 3922
2638.88 3961
2639.37 3815
2639.85 3907
2640.33 4048
2640.82 3854
2641.30 4135
2641.79 4164
2642.27 4123
2642.76 4087
2643.24 3986
2643.73 3991
2644.21 4072
2644.70 3863
2645.18 3958
2645.67 3773
2646.15 4013
2646.64 3959
2647.12 3923
2647.61 3881
2648.09 3956
2648.58 3947
2649.06 3975
2649.55 4065
2650.03 3971
2650.52 3851
2651.00 3845
2651.49 3968
2651.97 3860
2652.46 3748
2652.95 3778
2653.43 3812
2653.92 3895
2654.40 3991
2654.89 3912
2655.37 4066
2655.86 4162
2656.35 4003
2656.83 3896
2657.32 3990
2657.80 3951
2658.29 3860
2658.78 3856
2659.26 3987
2659.75 3997
2660.23 3830
2660.72 3907
2661.21 3797
2661.69 3859
2662.18 3709
2662.67 3791
2663.15 3872
2663.64 3690
2664.13 3541
2664.61 3667
2665.10 3725
2665.59 3806
2666.07 3821
2666.56 3804
2667.05 4010
2667.53 3757
2668.02 3742
2668.51 3890
2668.99 3925
2669.48 3844
2669.97 3968
2670.46 4224
2670.94 4077
2671.43 4158
2671.92 4306
2672.40 4724
2672.89 4887
2673.38 5069
2673.87 4906
2674.35 5088
2674.84 5109
2675.33 5422
2675.82 5485
2676.31 5281
2676.79 5098
2677.28 5007
2677.77 4991
2678.26 4866
2678.74 4713
2679.23 4439
2679.72 4380
2680.21 4350
2680.70 4129
2681.18 4149
2681.67 4136
2682.16 4219
2682.65 4344
2683.14 4098
2683.63 4144
2684.11 4099
2684.60 4145
2685.09 4211
2685.58 3955
2686.07 4048
2686.56 4045
2687.05 3758
2687.53 3870
2688.02 3976
2688.51 3787
2689.00 3703
2689.49 3739
2689.98 3647
2690.47 3571
2690.96 3740
2691.45 3671
2691.94 3541
2692.42 3667
2692.91 3779
2693.40 3809
2693.89 3642
2694.38 3561
2694.87 3894
2695.36 3750
2695.85 3906
2696.34 3963
2696.83 3790
2697.32 3775
2697.81 3794
2698.30 3717
2698.79 3877
2699.28 3756
2699.77 3879
2700.26 4062
2700.75 4018
2701.24 3978
2701.73 4006
2702.22 4046
2702.71 4255
2703.20 4010
2703.69 4155
2704.18 4187
2704.67 3996
2705.16 4045
2705.65 4020
2706.14 3950
2706.63 3790
2707.12 3738
2707.61 3929
2708.10 4010
2708.59 3938
2709.08 3861
2709.57 3815
2710.06 3782
2710.56 3844
2711.05 3904
2711.54 3780
2712.03 3748
2712.52 4047
2713.01 3916
2713.50 4047
2713.99 3859
2714.48 3905
2714.98 3953
2715.47 3922
2715.96 3892
2716.45 4100
2716.94 3836
2717.43 3689
2717.92 3591
2718.42 3457
2718.91 3645
2719.40 3595
2719.89 3643
2720.38 3769
2720.87 3808
2721.37 3746
2721.86 3872
2722.35 3841
2722.84 3762
2723.33 3733
2723.82 3766
2724.32 3753
2724.81 3749
2725.30 3627
2725.79 3765
2726.29 3586
2726.78 3453
2727.27 3409
2727.76 3567
2728.26 3429
2728.75 3548
2729.24 3549
2729.73 3759
2730.23 3658
2730.72 3618
2731.21 3789
2731.70 3895
2732.20 4009
2732.69 3833
2733.18 4012
2733.67 4098
2734.17 4054
2734.66 3962
2735.15 3990
2735.65 4347
2736.14 4229
2736.63 4094
2737.13 3865
2737.62 4176
2738.11 4071
2738.61 3796
2739.10 3843
2739.59 3925
2740.09 3911
2740.58 3756
2741.07 3782
2741.57 3790
2742.06 3771
2742.55 3896
2743.05 3902
2743.54 3849
2744.04 3808
2744.53 3676
2745.02 3549
2745.52 3895
2746.01 3756
2746.51 3606
2747.00 3853
2747.49 3845
2747.99 3682
2748.48 3627
2748.98 3704
2749.47 3781
2749.97 3551
2750.46 3634
2750.96 3585
2751.45 3661
2751.94 3731
2752.44 3846
2752.93 3696
2753.43 3888
2753.92 3882
2754.42 3731
2754.91 3965
2755.41 3946
2755.90 3886
2756.40 3922
2756.89 3985
2757.39 3847
2757.88 3797
2758.38 3784
2758.87 3897
2759.37 3808
2759.86 3735
2760.36 3735
2760.85 3649
2761.35 3830
2761.84 3734
2762.34 3804
2762.84 3838
2763.33 3782
2763.83 3817
2764.32 3748
2764.82 3675
2765.31 3849
2765.81 3832
2766.31 3886
2766.80 3821
2767.30 3727
2767.79 3656
2768.29 3672
2768.79 3748
2769.28 3670
2769.78 3645
2770.27 3788
2770.77 3939
2771.27 3965
2771.76 3996
2772.26 4183
2772.76 4169
2773.25 4038
2773.75 4380
2774.25 4847
2774.74 4828
2775.24 5070
2775.74 5263
2776.23 5202
2776.73 5377
2777.23 5284
2777.72 5131
2778.22 5237
2778.72 5231
2779.21 5132
2779.71 4708
2780.21 4525
2780.71 4330
2781.20 4294
2781.70 4458
2782.20 4023
2782.69 3964
2783.19 3796
2783.69 3764
2784.19 3719
2784.68 3722
2785.18 3753
2785.68 3910
2786.18 3799
2786.67 3656
2787.17 3795
2787.67 3811
2788.17 3622
2788.67 3517
2789.16 3413
2789.66 3458
2790.16 3475
2790.66 3553
2791.16 3759
2791.65 3683
2792.15 3524
2792.65 3819
2793.15 3745
2793.65 3620
2794.14 3702
2794.64 3958
2795.14 4095
2795.64 4258
2796.14 4156
2796.64 4175
2797.14 4112
2797.63 4327
2798.13 4188
2798.63 4048
2799.13 4105
2799.63 3959
2800.13 3881
2800.63 3867
2801.13 3956
2801.63 3935
2802.12 4091
2802.62 3741
2803.12 3653
2803.62 3716
2804.12 3744
2804.62 3713
2805.12 3764
2805.62 3638
2806.12 3815
2806.62 4041
2807.12 3997
2807.62 4111
2808.12 4123
2808.62 4109
2809.12 4472
2809.62 4322
2810.12 4320
2810.62 4321
2811.12 4433
2811.61 4274
2812.11 4084
2812.61 4197
2813.11 4201
2813.62 4243
2814.12 4022
2814.62 3960
2815.12 3706
2815.62 3896
2816.12 3890
2816.62 3889
2817.12 3848
2817.62 3777
2818.12 3801
2818.62 3788
2819.12 3778
2819.62 3531
2820.12 3643
2820.62 3582
2821.12 3680
2821.62 3647
2822.12 3706
2822.62 3625
2823.13 3366
2823.63 3391
2824.13 3653
2824.63 3705
2825.13 3641
2825.63 3654
2826.13 3474
2826.63 3465
2827.13 3483
2827.64 3540
2828.14 3502
2828.64 3586
2829.14 3585
2829.64 3633
2830.14 3461
2830.64 3332
2831.15 3557
2831.65 3405
2832.15 3356
2832.65 3383
2833.15 3743
2833.65 3819
2834.16 3643
2834.66 3506
2835.16 3632
2835.66 3996
2836.16 3649
2836.67 3944
2837.17 3968
2837.67 3849
2838.17 3709
2838.68 3722
2839.18 3832
2839.68 3950
2840.18 3682
2840.69 3454
2841.19 3590
2841.69 3584
2842.19 3687
2842.70 3578
2843.20 3690
2843.70 3725
2844.20 3724
2844.71 3819
2845.21 3911
2845.71 3780
2846.22 4003
2846.72 4311
2847.22 4133
2847.73 4164
2848.23 4180
2848.73 4443
2849.23 4274
2849.74 4317
2850.24 4385
2850.74 4287
2851.25 4189
2851.75 4075
2852.26 4174
2852.76 3995
2853.26 3850
2853.77 3827
2854.27 3740
2854.77 3772
2855.28 3821
2855.78 3895
2856.28 3819
2856.79 3824
2857.29 3647
2857.80 3736
2858.30 3633
2858.80 3771
2859.31 3913
2859.81 3668
2860.32 3774
2860.82 3545
2861.33 3551
2861.83 3495
2862.33 3558
2862.84 3550
2863.34 3522
2863.85 3583
2864.35 3442
2864.86 3612
2865.36 3490
2865.87 3508
2866.37 3506
2866.88 3512
2867.38 3457
2867.89 3495
2868.39 3483
2868.90 3699
2869.40 3668
2869.91 3663
2870.41 3882
2870.92 4002
2871.42 4053
2871.93 3839
2872.43 4023
2872.94 4052
2873.44 4098
2873.95 4075
2874.45 4004
2874.96 4353
2875.46 4630
2875.97 4326
2876.48 4345
2876.98 4321
2877.49 4381
2877.99 4280
2878.50 4281
2879.00 4155
2879.51 3921
2880.02 4011
2880.52 3918
2881.03 4134
2881.53 4085
2882.04 4071
2882.55 3969
2883.05 4043
2883.56 3899
2884.07 3984
2884.57 3996
2885.08 3956
2885.59 3965
2886.09 3914
2886.60 4127
2887.10 3975
2887.61 4181
2888.12 3937
2888.62 3846
2889.13 3798
2889.64 3861
2890.15 4083
2890.65 3973
2891.16 3889
2891.67 3809
2892.17 3953
2892.68 4101
2893.19 3974
2893.69 3962
2894.20 3862
2894.71 3775
2895.22 3912
2895.72 4039
2896.23 4118
2896.74 3967
2897.25 4098
2897.75 4157
2898.26 4151
2898.77 4080
2899.28 4214
2899.78 4212
2900.29 4278
2900.80 4218
2901.31 4255
2901.81 4408
2902.32 4416
2902.83 4497
2903.34 4517
2903.85 4408
2904.35 4583
2904.86 4494
2905.37 4437
2905.88 4533
2906.39 4360
2906.90 4241
2907.40 4399
2907.91 4112
2908.42 4125
2908.93 4277
2909.44 4314
2909.95 4070
2910.46 3827
2910.96 4090
2911.47 4244
2911.98 3929
2912.49 3824
2913.00 3899
2913.51 3811
2914.02 3954
2914.53 4080
2915.04 3886
2915.54 4170
2916.05 4001
2916.56 3846
2917.07 4180
2917.58 4058
2918.09 4081
2918.60 3899
2919.11 3994
2919.62 3931
2920.13 3937
2920.64 3949
2921.15 4006
2921.66 4153
2922.17 3988
2922.68 4050
2923.19 3883
2923.70 4268
2924.21 4374
2924.72 4233
2925.23 4205
2925.74 4263
2926.25 4466
2926.76 4438
2927.27 4346
2927.78 4136
2928.29 4097
2928.80 3920
2929.31 3709
2929.82 3928
2930.33 3703
2930.84 3703
2931.35 3822
2931.86 3660
2932.37 3549
2932.88 3669
2933.39 3737
2933.90 3680
2934.41 3534
2934.92 3549
2935.43 3718
2935.94 3924
2936.45 3909
2936.97 3818
2937.48 3845
2937.99 4040
2938.50 4112
2939.01 4045
2939.52 3883
2940.03 3827
2940.54 3833
2941.05 3902
2941.57 3826
2942.08 3905
2942.59 4226
2943.10 3895
2943.61 3920
2944.12 3862
2944.63 4118
2945.15 4083
2945.66 4306
2946.17 4253
2946.68 3983
2947.19 4162
2947.71 4229
2948.22 4004
2948.73 4123
2949.24 4010
2949.75 3962
2950.27 3702
2950.78 3778
2951.29 3884
2951.80 3583
2952.31 3535
2952.83 3652
2953.34 3761
2953.85 3759
2954.36 3833
2954.88 3584
2955.39 3498
2955.90 3532
2956.41 3629
2956.93 3603
2957.44 3523
2957.95 3735
2958.47 3651
2958.98 3745
2959.49 3664
2960.00 3805
2960.52 3789
2961.03 3785
2961.54 3647
2962.06 3715
2962.57 3720
2963.08 3876
2963.60 3700
2964.11 3812
2964.62 3953
2965.14 3709
2965.65 3782
2966.16 3571
2966.68 3665
2967.19 3594
2967.70 3515
2968.22 3469
2968.73 3436
2969.24 3416
2969.76 3441
2970.27 3368
2970.79 3337
2971.30 3314
2971.81 3500
2972.33 3384
2972.84 3351
2973.36 3286
2973.87 3563
2974.38 3483
2974.90 3388
2975.41 3453
2975.93 3538
2976.44 3655
2976.96 3546
2977.47 3499
2977.99 3399
2978.50 3652
2979.01 3558
2979.53 3450
2980.04 3639
2980.56 3597
2981.07 3548
2981.59 3508
2982.10 3461
2982.62 3475
2983.13 3607
2983.65 3575
2984.16 3578
2984.68 3373
2985.19 3603
2985.71 3584
2986.22 3729
2986.74 3785
2987.25 3678
2987.77 3751
2988.28 3651
2988.80 3589
2989.32 3431
2989.83 3396
2990.35 3386
2990.86 3512
2991.38 3541
2991.89 3333
2992.41 3489
2992.92 3402
2993.44 3570
2993.96 3522
2994.47 3314
2994.99 3230
2995.50 3627
2996.02 3782
2996.54 3855
2997.05 3963
2997.57 3974
2998.09 3835
2998.60 3925
2999.12 3797
2999.63 3735
3000.15 3807
3000.67 3887
3001.18 3911
3001.70 3802
3002.22 3653
3002.73 3625
3003.25 3834
3003.77 3864
3004.28 3944
3004.80 3865
3005.32 3692
3005.83 3720
3006.35 3810
3006.87 3780
3007.39 3483
3007.90 3442
3008.42 3605
3008.94 3395
3009.45 3360
3009.97 3279
3010.49 3122
3011.01 3188
3011.52 3207
3012.04 3520
3012.56 3631
3013.08 3609
3013.59 3483
3014.11 3539
3014.63 3524
3015.15 3925
3015.66 3958
3016.18 3934
3016.70 4028
3017.22 4131
3017.74 4054
3018.25 4086
3018.77 4249
3019.29 4170
3019.81 4000
3020.33 4212
3020.84 4216
3021.36 3983
3021.88 3796
3022.40 3881
3022.92 3824
3023.44 3872
3023.95 3936
3024.47 3988
3024.99 3972
3025.51 3810
3026.03 3765
3026.55 3757
3027.07 3693
3027.58 3853
3028.10 3710
3028.62 3651
3029.14 3722
3029.66 3713
3030.18 3775
3030.70 3954
3031.22 3871
3031.74 3856
3032.26 3982
3032.77 4065
3033.29 4054
3033.81 4314
3034.33 4176
3034.85 4173
3035.37 4005
3035.89 4049
3036.41 3823
3036.93 3776
3037.45 3745
3037.97 3823
3038.49 3735
3039.01 3706
3039.53 3616
3040.05 3520
3040.57 3352
3041.09 3336
3041.61 3604
3042.13 3483
3042.65 3382
3043.17 3227
3043.69 3304
3044.21 3443
3044.73 3360
3045.25 3442
3045.77 3188
3046.29 3235
3046.81 3224
3047.33 3341
3047.85 3289
3048.37 3330
3048.89 3167
3049.41 3248
3049.93 3268
3050.45 3213
3050.98 3238
3051.50 3428
3052.02 3262
3052.54 3458
3053.06 3342
3053.58 3245
3054.10 3503
3054.62 3481
3055.14 3462
3055.66 3479
3056.19 3454
3056.71 3419
3057.23 3568
3057.75 3423
3058.27 3639
3058.79 3663
3059.31 3557
3059.84 3523
3060.36 3323
3060.88 3206
3061.40 3290
3061.92 3493
3062.44 3356
3062.97 3447
3063.49 3381
3064.01 3272
3064.53 3445
3065.05 3536
3065.58 3621
3066.10 3441
3066.62 3422
3067.14 3611
3067.66 3573
3068.19 3537
3068.71 3643
3069.23 3653
3069.75 3597
3070.28 3755
3070.80 3480
3071.32 3475
3071.84 3688
3072.37 3624
3072.89 3519
3073.41 3313
3073.93 3426
3074.46 3446
3074.98 3332
3075.50 3605
3076.03 3689
3076.55 3710
3077.07 3603
3077.59 3653
3078.12 3643
3078.64 3670
3079.16 3853
3079.69 3772
3080.21 3888
3080.73 3924
3081.26 3886
3081.78 3907
3082.30 3869
3082.83 3742
3083.35 3728
3083.87 3688
3084.40 3711
3084.92 3591
3085.45 3658
3085.97 3684
3086.49 3652
3087.02 3784
3087.54 3599
3088.06 3663
3088.59 3553
3089.11 3476
3089.64 3530
3090.16 3460
3090.68 3358
3091.21 3426
3091.73 3581
3092.26 3350
3092.78 3383
3093.31 3423
3093.83 3594
3094.36 3541
3094.88 3357
3095.40 3415
3095.93 3553
3096.45 3494
3096.98 3246
3097.50 3148
3098.03 3199
3098.55 3225
3099.08 3195
3099.60 3400
3100.13 3401
3100.65 3335
3101.18 3486
3101.70 3392
3102.23 3295
3102.75 3232
3103.28 3270
3103.80 3517
3104.33 3462
3104.85 3385
3105.38 3543
3105.90 3322
3106.43 3482
3106.96 3454
3107.48 3191
3108.01 3260
3108.53 3289
3109.06 3438
3109.58 3351
3110.11 3291
3110.64 3204
3111.16 3325
3111.69 3310
3112.21 3480
3112.74 3350
3113.27 3191
3113.79 3325
3114.32 3261
3114.84 3353
3115.37 3390
3115.90 3180
3116.42 3340
3116.95 3387
3117.48 3289
3118.00 3239
3118.53 3000
3119.06 3072
3119.58 3060
3120.11 3198
3120.64 3128
3121.16 3280
3121.69 3168
3122.22 3140
3122.74 3085
3123.27 3269
3123.80 3185
3124.32 3133
3124.85 3023
3125.38 3127
3125.90 3093
3126.43 3169
3126.96 3237
3127.49 3190
3128.01 3213
3128.54 3179
3129.07 3063
3129.60 3010
3130.12 3282
3130.65 3268
3131.18 3322
3131.71 3344
3132.23 3267
3132.76 3203
3133.29 3231
3133.82 3268
3134.35 3131
3134.87 3188
3135.40 3133
3135.93 3127
3136.46 3237
3136.99 3153
3137.51 3150
3138.04 3304
3138.57 3276
3139.10 3202
3139.63 3288
3140.15 3197
3140.68 3200
3141.21 3314
3141.74 3540
3142.27 3159
3142.80 3431
3143.33 3518
3143.85 3493
3144.38 3492
3144.91 3607
3145.44 3673
3145.97 3797
3146.50 3942
3147.03 3860
3147.56 3851
3148.08 3920
3148.61 4044
3149.14 4069
3149.67 4129
3150.20 4274
3150.73 4209
3151.26 4143
3151.79 3922
3152.32 4002
3152.85 3968
3153.38 3930
3153.91 3844
3154.44 3597
3154.97 3657
3155.50 3445
3156.03 3620
3156.56 3733
3157.08 3686
3157.61 3751
3158.14 3632
3158.67 3764
3159.20 3781
3159.73 3604
3160.26 3724
3160.79 3644
3161.32 3440
3161.85 3654
3162.39 3686
3162.92 3644
3163.45 3558
3163.98 3461
3164.51 3408
3165.04 3447
3165.57 3273
3166.10 3299
3166.63 3181
3167.16 2909
3167.69 3015
3168.22 3354
3168.75 3429
3169.28 3189
3169.81 3332
3170.34 3454
3170.87 3507
3171.41 3552
3171.94 3506
3172.47 3628
3173.00 3893
3173.53 4052
3174.06 3853
3174.59 3840
3175.12 3853
3175.65 3798
3176.19 3714
3176.72 3561
3177.25 3717
3177.78 3616
3178.31 3595
3178.84 3479
3179.38 3463
3179.91 3366
3180.44 3425
3180.97 3437
3181.50 3526
3182.03 3343
3182.57 3422
3183.10 3448
3183.63 3441
3184.16 3350
3184.69 3307
3185.23 3474
3185.76 3345
3186.29 3303
3186.82 3384
3187.36 3350
3187.89 3416
3188.42 3436
3188.95 3330
3189.49 3252
3190.02 3321
3190.55 3308
3191.08 3386
3191.62 3247
3192.15 3401
3192.68 3417
3193.21 3512
3193.75 3443
3194.28 3298
3194.81 3255
3195.35 3147
3195.88 3346
3196.41 3339
3196.94 3328
3197.48 3373
3198.01 3479
3198.54 3728
3199.08 3718
3199.61 3636
3200.14 3656
3200.68 3893
3201.21 3877
3201.74 3892
3202.28 3798
3202.81 3948
3203.35 3992
3203.88 3701
3204.41 3594
3204.95 3750
3205.48 3709
3206.01 3552
3206.55 3409
3207.08 3170
3207.62 3305
3208.15 3358
3208.68 3353
3209.22 3448
3209.75 3577
3210.29 3656
3210.82 3588
3211.36 3834
3211.89 3825
3212.42 3725
3212.96 3824
3213.49 3768
3214.03 3637
3214.56 3692
3215.10 3590
3215.63 3518
3216.17 3582
3216.70 3425
3217.24 3210
3217.77 3222
3218.31 3376
3218.84 3437
3219.38 3375
3219.91 3530
3220.45 3660
3220.98 3720
3221.52 3736
3222.05 3770
3222.59 3919
3223.12 4001
3223.66 4134
3224.19 3837
3224.73 4060
3225.26 4046
3225.80 4055
3226.33 3979
3226.87 3829
3227.41 3653
3227.94 3695
3228.48 3840
3229.01 3480
3229.55 3441
3230.08 3418
3230.62 3337
3231.16 3228
3231.69 3232
3232.23 3286
3232.76 3639
3233.30 3586
3233.84 3349
3234.37 3515
3234.91 3474
3235.45 3348
3235.98 3574
3236.52 3738
3237.05 3623
3237.59 3643
3238.13 3619
3238.66 3653
3239.20 3772
3239.74 3842
3240.27 3961
3240.81 3842
3241.35 3670
3241.88 3645
3242.42 3695
3242.96 3444
3243.50 3478
3244.03 3469
3244.57 3270
3245.11 3187
3245.64 3103
3246.18 3305
3246.72 3218
3247.26 3305
3247.79 3223
3248.33 3285
3248.87 3305
3249.40 3359
3249.94 3551
3250.48 3503
3251.02 3382
3251.56 3276
3252.09 3427
3252.63 3521
3253.17 3578
3253.71 3482
3254.24 3444
3254.78 3434
3255.32 3361
3255.86 3451
3256.40 3306
3256.93 3422
3257.47 3319
3258.01 3495
3258.55 3482
3259.09 3430
3259.63 3595
3260.16 3556
3260.70 3582
3261.24 3699
3261.78 3589
3262.32 3708
3262.86 3727
3263.39 3645
3263.93 3489
3264.47 3417
3265.01 3386
3265.55 3397
3266.09 3421
3266.63 3391
3267.17 3436
3267.71 3325
3268.24 3358
3268.78 3249
3269.32 3394
3269.86 3378
3270.40 3148
3270.94 3352
3271.48 3209
3272.02 3292
3272.56 3215
3273.10 3257
3273.64 3280
3274.18 3434
3274.72 3375
3275.26 3334
3275.80 3483
3276.34 3573
3276.87 3524
3277.41 3592
3277.95 3611
3278.49 3606
3279.03 3544
3279.57 3567
3280.11 3404
3280.65 3561
3281.19 3463
3281.73 3461
3282.27 3509
3282.81 3393
3283.36 3484
3283.90 3769
3284.44 3838
3284.98 3757
3285.52 4002
3286.06 3770
3286.60 3956
3287.14 4070
3287.68 3953
3288.22 3940
3288.76 3779
3289.30 3650
3289.84 3530
3290.38 3728
3290.92 3658
3291.46 3379
3292.01 3411
3292.55 3647
3293.09 3437
3293.63 3199
3294.17 3269
3294.71 3294
3295.25 3293
3295.79 3238
3296.34 3213
3296.88 3225
3297.42 3319
3297.96 3505
3298.50 3507
3299.04 3651
3299.58 3426
3300.13 3550
3300.67 3473
3301.21 3418
3301.75 3468
3302.29 3407
3302.83 3489
3303.38 3419
3303.92 3508
3304.46 3456
3305.00 3353
3305.54 3451
3306.09 3376
3306.63 3319
3307.17 3527
3307.71 3498
3308.26 3395
3308.80 3214
3309.34 3153
3309.88 3375
3310.43 3414
3310.97 3508
3311.51 3408
3312.05 3600
3312.60 3702
3313.14 3382
3313.68 3537
3314.22 3778
3314.77 3795
3315.31 3888
3315.85 3817
3316.40 3761
3316.94 3754
3317.48 3643
3318.03 3653
3318.57 3613
3319.11 3563
3319.65 3618
3320.20 3534
3320.74 3454
3321.28 3405
3321.83 3389
3322.37 3382
3322.92 3506
3323.46 3427
3324.00 3361
3324.55 3449
3325.09 3559
3325.63 3547
3326.18 3446
3326.72 3293
3327.27 3265
3327.81 3248
3328.35 3260
3328.90 3002
3329.44 3075
3329.99 3038
3330.53 3056
3331.07 2929
3331.62 2986
3332.16 2933
3332.71 3126
3333.25 2950
3333.80 2896
3334.34 3196
3334.88 3196
3335.43 3134
3335.97 3288
3336.52 3311
3337.06 3228
3337.61 3229
3338.15 3326
3338.70 3268
3339.24 3145
3339.79 3255
3340.33 3339
3340.88 3253
3341.42 3314
3341.97 3339
3342.51 3225
3343.06 3243
3343.60 3346
3344.15 3366
3344.69 3299
3345.24 3227
3345.78 3153
3346.33 3429
3346.87 3334
3347.42 3354
3347.97 3324
3348.51 3282
3349.06 3203
3349.60 3302
3350.15 3438
3350.69 3365
3351.24 3338
3351.79 3271
3352.33 3332
3352.88 3412
3353.42 3442
3353.97 3273
3354.52 3553
3355.06 3395
3355.61 3305
3356.15 3263
3356.70 3184
3357.25 3310
3357.79 3293
3358.34 3071
3358.89 3126
3359.43 3190
3359.98 3085
3360.53 3021
3361.07 3005
3361.62 3047
3362.17 3149
3362.71 3117
3363.26 2948
3363.81 2887
3364.35 2967
3364.90 3100
3365.45 3056
3365.99 3149
3366.54 3070
3367.09 2891
3367.64 3000
3368.18 3157
3368.73 3145
3369.28 2977
3369.82 3144
3370.37 3136
3370.92 3272
3371.47 3187
3372.01 3188
3372.56 3178
3373.11 3021
3373.66 3071
3374.21 2993
3374.75 3138
3375.30 3019
3375.85 2839
3376.40 2828
3376.94 2832
3377.49 2801
3378.04 2746
3378.59 2906
3379.14 2871
3379.68 2856
3380.23 2813
3380.78 2736
3381.33 2820
3381.88 2720
3382.43 2792
3382.97 2881
3383.52 2912
3384.07 2846
3384.62 2785
3385.17 2799
3385.72 2915
3386.27 2793
3386.81 2851
3387.36 2950
3387.91 2926
3388.46 3003
3389.01 3047
3389.56 3003
3390.11 3006
3390.66 2990
3391.21 2996
3391.76 2994
3392.30 2922
3392.85 2887
3393.40 3035
3393.95 2958
3394.50 2918
3395.05 3081
3395.60 2812
3396.15 2985
3396.70 2954
3397.25 2892
3397.80 2849
3398.35 2781
3398.90 2826
3399.45 2852
3400.00 2871
3400.55 2952
3401.10 2868
3401.65 2890
3402.20 2908
3402.75 2927
3403.30 2748
3403.85 2829
3404.40 2788
3404.95 2761
3405.50 2781
3406.05 2621
3406.60 2746
3407.15 2825
3407.70 2832
3408.25 2766
3408.80 2767
3409.35 2841
3409.90 2834
3410.45 2830
3411.00 2771
3411.55 2875
3412.10 2646
3412.66 2762
3413.21 2816
3413.76 2933
3414.31 2931
3414.86 2793
3415.41 2770
3415.96 2907
3416.51 2976
3417.06 2863
3417.61 2769
3418.17 2744
3418.72 2724
3419.27 2923
3419.82 2856
3420.37 3011
3420.92 2831
3421.47 2962
3422.03 2874
3422.58 2802
3423.13 2759
3423.68 2870
3424.23 2947
3424.78 2896
3425.34 2925
3425.89 2953
3426.44 2887
3426.99 2959
3427.54 2847
3428.10 2927
3428.65 2855
3429.20 3042
3429.75 2905
3430.31 2965
3430.86 3016
3431.41 2946
3431.96 2898
3432.51 2918
3433.07 3026
3433.62 2911
3434.17 2945
3434.72 3022
3435.28 3035
3435.83 2748
3436.38 2880
3436.94 2988
3437.49 2897
3438.04 2804
3438.59 2821
3439.15 2797
3439.70 2807
3440.25 2916
3440.81 2838
3441.36 2974
3441.91 2754
3442.47 2907
3443.02 2861
3443.57 2836
3444.13 2850
3444.68 2783
3445.23 2786
3445.79 2656
3446.34 2591
3446.89 2599
3447.45 2688
3448.00 2765
3448.55 2764
3449.11 2581
3449.66 2669
3450.22 2621
3450.77 2605
3451.32 2793
3451.88 2739
3452.43 2772
3452.99 2719
3453.54 2656
3454.09 2809
3454.65 2807
3455.20 2756
3455.76 2699
3456.31 2763
3456.87 2831
3457.42 2890
3457.97 2908
3458.53 2851
3459.08 2919
3459.64 2728
3460.19 2826
3460.75 2757
3461.30 2859
3461.86 2851
3462.41 2928
3462.97 2870
3463.52 2817
3464.08 2998
3464.63 3005
3465.19 2992
3465.74 3105
3466.30 3052
3466.85 3175
3467.41 3046
3467.96 3397
3468.52 3291
3469.07 3042
3469.63 3072
3470.18 2942
3470.74 3264
3471.30 3302
3471.85 3226
3472.41 3202
3472.96 3021
3473.52 3038
3474.07 2987
3474.63 2940
3475.19 3045
3475.74 3087
3476.30 2981
3476.85 3022
3477.41 3119
3477.97 2983
3478.52 3057
3479.08 3061
3479.63 3173
3480.19 3056
3480.75 2996
3481.30 3212
3481.86 3107
3482.42 3104
3482.97 2884
3483.53 2921
3484.08 3015
3484.64 3238
3485.20 3088
3485.75 2972
3486.31 3091
3486.87 3245
3487.43 3291
3487.98 3396
3488.54 3228
3489.10 3233
3489.65 3280
3490.21 3250
3490.77 3147
3491.32 3175
3491.88 3336
3492.44 3364
3493.00 3475
3493.55 3341
3494.11 3252
3494.67 3315
3495.23 3351
3495.78 3271
3496.34 3318
3496.90 3461
3497.46 3424
3498.01 3586
3498.57 3880
3499.13 3989
3499.69 4290
3500.24 4686
3500.80 4951
3501.36 5326
3501.92 5988
3502.48 6519
3503.03 7417
3503.59 8279
3504.15 8421
3504.71 8711
3505.27 9262
3505.83 9657
3506.38 9534
3506.94 9160
3507.50 8418
3508.06 8145
3508.62 7393
3509.18 6687
3509.74 6030
3510.29 5298
3510.85 4752
3511.41 4231
3511.97 4040
3512.53 3734
3513.09 3544
3513.65 3468
3514.21 3288
3514.76 3378
3515.32 3210
3515.88 3323
3516.44 3164
3517.00 3183
3517.56 3139
3518.12 3144
3518.68 3087
3519.24 3110
3519.80 3110
3520.36 3131
3520.92 3166
3521.48 3015
3522.04 3200
3522.60 3348
3523.16 3255
3523.71 3048
3524.27 3166
3524.83 3048
3525.39 3061
3525.95 2959
3526.51 3007
3527.07 2935
3527.63 3008
3528.19 3041
3528.75 3193
3529.31 3059
3529.87 3102
3530.44 3168
3531.00 3200
3531.56 3311
3532.12 3308
3532.68 3382
3533.24 3497
3533.80 3534
3534.36 3504
3534.92 3432
3535.48 3578
3536.04 3581
3536.60 3541
3537.16 3574
3537.72 3640
3538.28 3453
3538.84 3582
3539.41 3585
3539.97 3696
3540.53 3924
3541.09 3866
3541.65 3887
3542.21 3728
3542.77 3907
3543.33 3916
3543.89 3894
3544.46 3915
3545.02 3822
3545.58 3782
3546.14 3654
3546.70 3650
3547.26 3563
3547.83 3419
3548.39 3261
3548.95 3152
3549.51 3104
3550.07 3123
3550.63 3129
3551.20 2991
3551.76 2834
3552.32 2811
3552.88 3035
3553.44 2997
3554.01 2798
3554.57 3072
3555.13 2947
3555.69 2806
3556.26 2946
3556.82 2879
3557.38 2870
3557.94 2900
3558.50 2960
3559.07 2964
3559.63 3109
3560.19 3164
3560.76 3278
3561.32 3207
3561.88 3084
3562.44 3043
3563.01 3075
3563.57 3229
3564.13 3105
3564.70 3148
3565.26 3217
3565.82 3092
3566.38 3227
3566.95 3116
3567.51 3085
3568.07 2990
3568.64 2939
3569.20 2837
3569.76 2886
3570.33 2871
3570.89 2771
3571.45 3006
3572.02 2909
3572.58 2777
3573.15 2841
3573.71 2865
3574.27 2997
3574.84 2919
3575.40 2990
3575.96 2998
3576.53 2990
3577.09 3010
3577.66 3033
3578.22 3144
3578.78 3181
3579.35 3186
3579.91 3252
3580.48 3261
3581.04 3203
3581.61 3283
3582.17 3353
3582.73 3510
3583.30 3461
3583.86 3415
3584.43 3432
3584.99 3188
3585.56 3453
3586.12 3468
3586.69 3231
3587.25 3224
3587.82 3127
3588.38 3142
3588.95 3184
3589.51 3063
3590.08 2912
3590.64 2965
3591.21 2824
3591.77 2797
3592.34 2812
3592.90 2660
3593.47 2722
3594.03 2812
3594.60 2739
3595.16 2710
3595.73 2788
3596.29 2871
3596.86 2746
3597.42 2779
3597.99 2770
3598.56 2857
3599.12 2957
3599.69 2864
3600.25 2827
3600.82 2913
3601.38 2869
3601.95 2809
3602.52 2866
3603.08 2945
3603.65 2832
3604.21 2932
3604.78 2971
3605.35 2703
3605.91 2782
3606.48 2772
3607.05 2625
3607.61 2783
3608.18 2891
3608.74 2798
3609.31 2731
3609.88 2805
3610.44 2706
3611.01 2637
3611.58 2778
3612.14 2834
3612.71 3018
3613.28 3177
3613.84 3114
3614.41 3238
3614.98 3489
3615.55 3645
3616.11 4009
3616.68 3945
3617.25 4038
3617.81 4462
3618.38 4505
3618.95 4580
3619.52 4505
3620.08 4749
3620.65 4363
3621.22 4404
3621.79 4152
3622.35 3811
3622.92 3618
3623.49 3390
3624.06 3179
3624.62 3065
3625.19 3093
3625.76 3215
3626.33 3098
3626.89 2996
3627.46 2784
3628.03 2873
3628.60 2880
3629.17 2940
3629.73 3000
3630.30 3085
3630.87 3228
3631.44 3140
3632.01 3165
3632.58 3095
3633.14 3215
3633.71 3346
3634.28 3200
3634.85 3215
3635.42 3357
3635.99 3262
3636.56 3246
3637.12 3105
3637.69 3019
3638.26 2917
3638.83 2810
3639.40 2779
3639.97 2837
3640.54 3032
3641.11 2885
3641.67 2899
3642.24 3024
3642.81 2861
3643.38 2906
3643.95 2874
3644.52 2845
3645.09 2981
3645.66 3051
3646.23 3015
3646.80 2901
3647.37 2891
3647.94 2934
3648.51 3031
3649.08 2893
3649.65 2829
3650.22 2858
3650.79 2990
3651.36 2978
3651.93 3005
3652.50 2953
3653.06 3017
3653.63 3086
3654.20 3197
3654.77 2985
3655.35 3097
3655.92 3173
3656.49 3053
3657.06 3150
3657.63 3077
3658.20 3066
3658.77 3000
3659.34 2820
3659.91 2798
3660.48 2793
3661.05 2823
3661.62 2685
3662.19 2655
3662.76 2888
3663.33 2747
3663.90 2761
3664.47 2529
3665.04 2564
3665.61 2556
3666.19 2587
3666.76 2519
3667.33 2549
3667.90 2619
3668.47 2615
3669.04 2702
3669.61 2607
3670.18 2617
3670.75 2589
3671.33 2571
3671.90 2570
3672.47 2662
3673.04 2597
3673.61 2693
3674.18 2658
3674.76 2828
3675.33 2809
3675.90 2604
3676.47 2740
3677.04 2810
3677.61 2793
3678.19 2650
3678.76 2577
3679.33 2576
3679.90 2551
3680.47 2655
3681.05 2665
3681.62 2722
3682.19 2673
3682.76 2513
3683.33 2613
3683.91 2467
3684.48 2454
3685.05 2601
3685.62 2583
3686.20 2536
3686.77 2543
3687.34 2650
3687.91 2670
3688.49 2664
3689.06 2661
3689.63 2566
3690.21 2740
3690.78 2706
3691.35 2617
3691.92 2666
3692.50 2737
3693.07 2734
3693.64 2633
3694.22 2737
3694.79 2751
3695.36 2698
3695.94 2730
3696.51 2688
3697.08 2652
3697.66 2644
3698.23 2629
3698.80 2453
3699.38 2686
3699.95 2655
3700.52 2567
3701.10 2606
3701.67 2501
3702.24 2591
3702.82 2631
3703.39 2573
3703.97 2664
3704.54 2476
3705.11 2746
3705.69 2637
3706.26 2558
3706.84 2597
3707.41 2500
3707.98 2494
3708.56 2618
3709.13 2684
3709.71 2611
3710.28 2505
3710.86 2383
3711.43 2508
3712.01 2703
3712.58 2544
3713.15 2430
3713.73 2624
3714.30 2630
3714.88 2523
3715.45 2491
3716.03 2554
3716.60 2641
3717.18 2554
3717.75 2502
3718.33 2726
3718.90 2568
3719.48 2495
3720.05 2557
3720.63 2512
3721.20 2437
3721.78 2433
3722.35 2453
3722.93 2590
3723.51 2481
3724.08 2492
3724.66 2601
3725.23 2613
3725.81 2432
3726.38 2492
3726.96 2591
3727.53 2584
3728.11 2554
3728.69 2587
3729.26 2601
3729.84 2816
3730.41 3020
3730.99 2941
3731.57 2869
3732.14 2901
3732.72 2918
3733.29 2914
3733.87 2752
3734.45 2714
3735.02 2657
3735.60 2824
3736.18 2749
3736.75 2715
3737.33 2592
3737.90 2665
3738.48 2632
3739.06 2596
3739.63 2673
3740.21 2510
3740.79 2490
3741.36 2462
3741.94 2468
3742.52 2547
3743.10 2535
3743.67 2618
3744.25 2506
3744.83 2499
3745.40 2451
3745.98 2591
3746.56 2414
3747.13 2531
3747.71 2485
3748.29 2342
3748.87 2671
3749.44 2427
3750.02 2565
3750.60 2448
3751.18 2483
3751.75 2393
3752.33 2301
3752.91 2354
3753.49 2291
3754.06 2333
3754.64 2548
3755.22 2542
3755.80 2518
3756.38 2516
3756.95 2423
3757.53 2423
3758.11 2484
3758.69 2443
3759.27 2494
3759.84 2400
3760.42 2599
3761.00 2592
3761.58 2407
3762.16 2458
3762.74 2553
3763.32 2613
3763.89 2601
3764.47 2488
3765.05 2498
3765.63 2316
3766.21 2366
3766.79 2435
3767.37 2485
3767.94 2568
3768.52 2476
3769.10 2378
3769.68 2402
3770.26 2473
3770.84 2567
3771.42 2527
3772.00 2511
3772.58 2557
3773.16 2525
3773.74 2510
3774.31 2562
3774.89 2395
3775.47 2351
3776.05 2387
3776.63 2313
3777.21 2396
3777.79 2389
3778.37 2458
3778.95 2446
3779.53 2433
3780.11 2386
3780.69 2300
3781.27 2327
3781.85 2315
3782.43 2405
3783.01 2405
3783.59 2511
3784.17 2383
3784.75 2379
3785.33 2438
3785.91 2385
3786.49 2343
3787.07 2292
3787.65 2414
3788.23 2397
3788.81 2340
3789.39 2420
3789.97 2460
3790.55 2539
3791.13 2435
3791.71 2480
3792.30 2476
3792.88 2483
3793.46 2544
3794.04 2527
3794.62 2527
3795.20 2422
3795.78 2541
3796.36 2536
3796.94 2590
3797.52 2618
3798.10 2683
3798.69 2633
3799.27 2604
3799.85 2549
3800.43 2656
3801.01 2730
3801.59 2660
3802.17 2770
3802.76 2704
3803.34 2863
3803.92 2775
3804.50 2701
3805.08 2842
3805.66 2860
3806.25 2788
3806.83 2680
3807.41 2587
3807.99 2585
3808.57 2724
3809.16 2874
3809.74 2714
3810.32 2622
3810.90 2695
3811.48 2850
3812.07 2769
3812.65 2679
3813.23 2690
3813.81 2573
3814.39 2584
3814.98 2553
3815.56 2598
3816.14 2646
3816.72 2513
3817.31 2526
3817.89 2540
3818.47 2451
3819.06 2524
3819.64 2426
3820.22 2379
3820.80 2343
3821.39 2410
3821.97 2374
3822.55 2314
3823.14 2245
3823.72 2285
3824.30 2392
3824.89 2329
3825.47 2402
3826.05 2419
3826.64 2404
3827.22 2162
3827.80 2232
3828.39 2267
3828.97 2279
3829.55 2406
3830.14 2297
3830.72 2277
3831.30 2237
3831.89 2371
3832.47 2255
3833.05 2321
3833.64 2337
3834.22 2346
3834.81 2301
3835.39 2293
3835.97 2308
3836.56 2428
3837.14 2339
3837.73 2383
3838.31 2399
3838.90 2312
3839.48 2319
3840.06 2419
3840.65 2446
3841.23 2308
3841.82 2198
3842.40 2252
3842.99 2364
3843.57 2404
3844.16 2321
3844.74 2187
3845.33 2324
3845.91 2418
3846.50 2356
3847.08 2252
3847.66 2190
3848.25 2249
3848.83 2225
3849.42 2424
3850.00 2315
3850.59 2201
3851.18 2294
3851.76 2492
3852.35 2468
3852.93 2391
3853.52 2625
3854.10 2421
3854.69 2313
3855.27 2378
3855.86 2493
3856.44 2680
3857.03 2566
3857.62 2493
3858.20 2591
3858.79 2591
3859.37 2738
3859.96 2799
3860.54 2823
3861.13 2831
3861.72 2803
3862.30 3055
3862.89 2895
3863.47 2996
3864.06 2825
3864.65 3002
3865.23 2785
3865.82 2752
3866.41 2583
3866.99 2501
3867.58 2489
3868.17 2531
3868.75 2442
3869.34 2395
3869.93 2290
3870.51 2408
3871.10 2474
3871.69 2458
3872.27 2364
3872.86 2349
3873.45 2394
3874.03 2414
3874.62 2481
3875.21 2527
3875.79 2423
3876.38 2491
3876.97 2531
3877.56 2445
3878.14 2241
3878.73 2422
3879.32 2309
3879.90 2403
3880.49 2270
3881.08 2200
3881.67 2173
3882.25 2077
3882.84 2225
3883.43 2377
3884.02 2298
3884.61 2281
3885.19 2250
3885.78 2113
3886.37 2204
3886.96 2260
3887.54 2179
3888.13 2208
3888.72 2334
3889.31 2335
3889.90 2207
3890.48 2268
3891.07 2268
3891.66 2352
3892.25 2385
3892.84 2261
3893.43 2473
3894.01 2375
3894.60 2281
3895.19 2352
3895.78 2316
3896.37 2500
3896.96 2413
3897.55 2363
3898.14 2403
3898.72 2376
3899.31 2466
3899.90 2433
3900.49 2586
3901.08 2644
3901.67 2592
3902.26 2586
3902.85 2499
3903.44 2309
3904.03 2426
3904.61 2402
3905.20 2386
3905.79 2291
3906.38 2178
3906.97 2264
3907.56 2231
3908.15 2234
3908.74 2100
3909.33 2055
3909.92 2124
3910.51 2168
3911.10 2152
3911.69 2157
3912.28 2152
3912.87 2137
3913.46 2274
3914.05 2149
3914.64 2150
3915.23 2172
3915.82 2205
3916.41 2207
3917.00 2162
3917.59 2255
3918.18 2216
3918.77 2164
3919.36 2139
3919.95 2050
3920.54 2161
3921.13 2262
3921.72 2263
3922.31 2407
3922.90 2209
3923.49 2358
3924.08 2262
3924.68 2197
3925.27 2172
3925.86 2238
3926.45 2161
3927.04 2101
3927.63 2222
3928.22 2172
3928.81 2130
3929.40 2265
3929.99 2159
3930.59 2131
3931.18 2110
3931.77 1998
3932.36 1977
3932.95 2033
3933.54 2020
3934.13 2057
3934.73 2046
3935.32 2155
3935.91 2172
3936.50 2118
3937.09 2185
3937.68 2184
3938.28 2275
3938.87 2264
3939.46 2325
3940.05 2270
3940.64 2300
3941.23 2312
3941.83 2355
3942.42 2216
3943.01 2371
3943.60 2458
3944.20 2403
3944.79 2228
3945.38 2252
3945.97 2342
3946.56 2234
3947.16 2187
3947.75 2103
3948.34 2099
3948.94 2249
3949.53 2090
3950.12 2068
3950.71 1946
3951.31 2009
3951.90 2110
3952.49 2210
3953.08 2268
3953.68 2125
3954.27 2142
3954.86 2233
3955.46 2138
3956.05 2372
3956.64 2277
3957.24 2269
3957.83 2330
3958.42 2277
3959.02 2072
3959.61 2133
3960.20 2154
3960.80 2143
3961.39 2252
3961.98 2232
3962.58 2149
3963.17 2054
3963.76 2075
3964.36 2213
3964.95 2088
3965.55 2055
3966.14 2094
3966.73 2119
3967.33 2165
3967.92 2112
3968.52 2096
3969.11 2117
3969.70 2163
3970.30 2072
3970.89 2076
3971.49 2087
3972.08 2264
3972.68 2143
3973.27 2019
3973.86 2085
3974.46 2018
3975.05 2124
3975.65 2144
3976.24 2173
3976.84 2149
3977.43 2221
3978.03 2242
3978.62 2224
3979.22 2288
3979.81 2236
3980.41 2227
3981.00 2454
3981.60 2276
3982.19 2203
3982.79 2268
3983.38 2181
3983.98 2199
3984.57 2165
3985.17 2123
3985.76 2357
3986.36 2252
3986.95 2062
3987.55 2166
3988.14 2107
3988.74 2183
3989.34 2228
3989.93 2095
3990.53 2186
3991.12 2307
3991.72 2232
3992.31 2386
3992.91 2314
3993.51 2487
3994.10 2503
3994.70 2580
3995.29 2513
3995.89 2463
3996.49 2505
3997.08 2550
3997.68 2607
3998.28 2512
3998.87 2486
3999.47 2436
4000.06 2348
4000.66 2475
4001.26 2261
4001.85 2418
4002.45 2343
4003.05 2250
4003.64 2267
4004.24 2239
4004.84 2322
4005.43 2242
4006.03 2304
4006.63 2265
4007.22 2301
4007.82 2307
4008.42 2237
4009.02 2286
4009.61 2293
4010.21 2391
4010.81 2260
4011.40 2561
4012.00 2335
4012.60 2305
4013.20 2364
4013.79 2290
4014.39 2388
4014.99 2322
4015.59 2453
4016.18 2470
4016.78 2416
4017.38 2473
4017.98 2471
4018.58 2487
4019.17 2444
4019.77 2328
4020.37 2248
4020.97 2259
4021.56 2218
4022.16 2304
4022.76 2497
4023.36 2518
4023.96 2388
4024.56 2455
4025.15 2583
4025.75 2549
4026.35 2612
4026.95 2656
4027.55 2706
4028.15 2992
4028.74 2975
4029.34 2752
4029.94 2770
4030.54 2894
4031.14 2778
4031.74 2640
4032.34 2494
4032.94 2439
4033.53 2340
4034.13 2329
4034.73 2299
4035.33 2265
4035.93 2148
4036.53 2152
4037.13 2237
4037.73 2147
4038.33 2140
4038.93 2185
4039.53 2181
4040.13 2215
4040.72 2194
4041.32 2155
4041.92 2201
4042.52 2145
4043.12 2303
4043.72 2313
4044.32 2310
4044.92 2375
4045.52 2378
4046.12 2513
4046.72 2573
4047.32 2475
4047.92 2425
4048.52 2596
4049.12 2642
4049.72 2508
4050.32 2520
4050.92 2379
4051.52 2328
4052.12 2488
4052.72 2531
4053.32 2560
4053.92 2445
4054.52 2363
4055.13 2381
4055.73 2299
4056.33 2262
4056.93 2327
4057.53 2313
4058.13 2315
4058.73 2160
4059.33 2330
4059.93 2331
4060.53 2243
4061.13 2134
4061.73 2068
4062.33 1986
4062.94 2003
4063.54 2141
4064.14 2038
4064.74 2160
4065.34 2175
4065.94 2264
4066.54 2302
4067.14 2145
4067.75 2217
4068.35 2214
4068.95 2328
4069.55 2333
4070.15 2166
4070.75 2117
4071.36 2139
4071.96 2215
4072.56 2195
4073.16 2120
4073.76 2053
4074.36 1984
4074.97 2162
4075.57 2091
4076.17 2066
4076.77 2210
4077.38 2110
4077.98 2147
4078.58 2169
4079.18 2212
4079.78 2325
4080.39 2230
4080.99 2239
4081.59 2281
4082.19 2177
4082.80 2041
4083.40 2100
4084.00 2116
4084.60 2182
4085.21 2051
4085.81 2014
4086.41 2077
4087.02 2185
4087.62 2124
4088.22 2020
4088.82 2143
4089.43 2116
4090.03 2006
4090.63 1983
4091.24 2055
4091.84 2082
4092.44 2214
4093.05 2046
4093.65 2083
4094.25 2132
4094.86 2071
4095.46 2030
4096.06 2232
4096.67 2147
4097.27 2037
4097.88 2250
4098.48 2233
4099.08 2172
4099.69 2065
4100.29 2076
4100.89 2171
4101.50 2090
4102.10 2173
4102.71 2163
4103.31 2136
4103.91 2193
4104.52 2150
4105.12 2014
4105.73 2117
4106.33 2293
4106.94 2214
4107.54 1987
4108.14 2199
4108.75 2208
4109.35 2148
4109.96 2094
4110.56 2126
4111.17 2095
4111.77 2179
4112.38 2020
4112.98 2094
4113.59 2080
4114.19 1971
4114.80 1947
4115.40 2011
4116.01 1987
4116.61 2023
4117.22 2043
4117.82 2132
4118.43 2281
4119.03 2194
4119.64 2408
4120.24 2360
4120.85 2266
4121.45 2228
4122.06 2203
4122.66 2121
4123.27 2163
4123.88 2265
4124.48 2132
4125.09 2096
4125.69 2171
4126.30 2164
4126.90 2149
4127.51 2127
4128.12 2091
4128.72 2135
4129.33 2025
4129.93 2053
4130.54 2124
4131.15 2219
4131.75 2237
4132.36 2297
4132.96 2142
4133.57 2257
4134.18 2294
4134.78 2255
4135.39 2550
4136.00 2523
4136.60 2420
4137.21 2539
4137.82 2434
4138.42 2517
4139.03 2418
4139.64 2675
4140.24 2735
4140.85 2889
4141.46 2870
4142.06 2712
4142.67 2951
4143.28 3026
4143.89 3028
4144.49 2884
4145.10 2591
4145.71 2688
4146.31 2751
4146.92 2653
4147.53 2362
4148.14 2379
4148.74 2341
4149.35 2363
4149.96 2188
4150.57 2207
4151.17 2195
4151.78 2105
4152.39 1982
4153.00 2067
4153.60 2131
4154.21 2007
4154.82 1946
4155.43 2066
4156.04 2038
4156.64 1960
4157.25 2037
4157.86 2050
4158.47 2126
4159.08 2048
4159.68 2028
4160.29 2059
4160.90 2046
4161.51 2195
4162.12 2107
4162.73 2146
4163.33 2092
4163.94 2030
4164.55 2173
4165.16 2182
4165.77 2208
4166.38 2289
4166.99 2335
4167.60 2274
4168.20 2321
4168.81 2310
4169.42 2262
4170.03 2143
4170.64 2196
4171.25 2194
4171.86 2230
4172.47 2268
4173.08 2262
4173.69 2411
4174.29 2379
4174.90 2364
4175.51 2237
4176.12 2444
4176.73 2405
4177.34 2393
4177.95 2364
4178.56 2364
4179.17 2440
4179.78 2455
4180.39 2499
4181.00 2437
4181.61 2455
4182.22 2422
4182.83 2320
4183.44 2215
4184.05 2288
4184.66 2206
4185.27 2079
4185.88 2159
4186.49 2088
4187.10 2078
4187.71 2102
4188.32 2140
4188.93 2295
4189.54 2238
4190.15 2060
4190.76 2178
4191.37 2179
4191.98 2077
4192.59 2196
4193.20 2296
4193.82 2460
4194.43 2274
4195.04 2415
4195.65 2403
4196.26 2277
4196.87 2310
4197.48 2469
4198.09 2268
4198.70 2217
4199.31 2141
4199.93 2197
4200.54 2131
4201.15 2024
4201.76 2086
4202.37 2154
4202.98 2060
4203.59 2025
4204.20 2107
4204.82 2041
4205.43 2075
4206.04 2063
4206.65 2019
4207.26 1981
4207.87 2045
4208.49 2035
4209.10 2038
4209.71 2151
4210.32 1939
4210.93 2050
4211.55 2185
4212.16 2325
4212.77 2110
4213.38 2131
4213.99 2228
4214.61 2324
4215.22 2223
4215.83 2306
4216.44 2352
4217.06 2515
4217.67 2620
4218.28 2593
4218.89 2647
4219.51 2899
4220.12 2836
4220.73 2798
4221.34 2981
4221.96 2846
4222.57 2663
4223.18 2725
4223.80 2593
4224.41 2389
4225.02 2383
4225.63 2379
4226.25 2306
4226.86 2241
4227.47 2194
4228.09 2213
4228.70 2194
4229.31 2339
4229.93 2249
4230.54 2320
4231.15 2312
4231.77 2457
4232.38 2276
4232.99 2465
4233.61 2474
4234.22 2462
4234.83 2387
4235.45 2269
4236.06 2340
4236.68 2469
4237.29 2349
4237.90 2302
4238.52 2330
4239.13 2175
4239.75 2152
4240.36 2081
4240.97 2222
4241.59 2117
4242.20 2145
4242.82 2108
4243.43 2072
4244.05 2245
4244.66 2135
4245.27 2156
4245.89 2249
4246.50 2231
4247.12 2257
4247.73 2213
4248.35 2302
4248.96 2297
4249.58 2455
4250.19 2417
4250.81 2433
4251.42 2330
4252.04 2374
4252.65 2253
4253.27 2173
4253.88 2164
4254.50 2201
4255.11 2355
4255.73 2527
4256.34 2332
4256.96 2153
4257.57 2102
4258.19 2192
4258.80 2067
4259.42 2222
4260.03 2285
4260.65 2277
4261.27 2205
4261.88 2161
4262.50 2204
4263.11 2220
4263.73 2169
4264.34 2109
4264.96 2064
4265.58 2078
4266.19 2099
4266.81 2130
4267.42 2166
4268.04 2188
4268.66 2142
4269.27 2144
4269.89 2091
4270.51 2150
4271.12 2050
4271.74 2217
4272.35 2078
4272.97 2101
4273.59 2078
4274.20 2139
4274.82 2089
4275.44 2120
4276.05 2070
4276.67 2156
4277.29 2147
4277.90 2006
4278.52 2069
4279.14 2065
4279.76 2025
4280.37 2042
4280.99 2130
4281.61 2110
4282.22 1955
4282.84 1938
4283.46 2026
4284.07 2104
4284.69 2032
4285.31 1936
4285.93 2005
4286.54 2054
4287.16 1955
4287.78 1993
4288.40 1963
4289.01 2054
4289.63 1973
4290.25 2116
4290.87 2006
4291.49 2043
4292.10 1956
4292.72 2007
4293.34 1962
4293.96 1949
4294.58 2002
4295.19 2157
4295.81 1976
4296.43 1918
4297.05 1938
4297.67 2006
4298.28 2013
4298.90 1985
4299.52 2031
4300.14 2007
4300.76 2043
4301.38 2023
4301.99 1930
4302.61 2017
4303.23 2090
4303.85 2241
4304.47 2259
4305.09 1961
4305.71 1959
4306.33 2134
4306.94 2026
4307.56 1864
4308.18 1924
4308.80 1958
4309.42 1997
4310.04 1882
4310.66 1936
4311.28 1874
4311.90 1846
4312.52 1859
4313.14 1870
4313.76 1939
4314.38 1933
4314.99 1941
4315.61 1961
4316.23 1857
4316.85 1897
4317.47 1783
4318.09 1903
4318.71 1896
4319.33 1865
4319.95 1883
4320.57 1860
4321.19 1748
4321.81 1752
4322.43 1766
4323.05 1709
4323.67 1786
4324.29 1829
4324.91 1950
4325.53 1902
4326.15 1845
4326.77 1914
4327.39 1882
4328.01 1892
4328.63 1877
4329.26 1791
4329.88 1859
4330.50 1809
4331.12 1757
4331.74 1849
4332.36 1862
4332.98 1846
4333.60 1918
4334.22 1844
4334.84 1868
4335.46 1726
4336.08 1735
4336.70 1713
4337.33 1765
4337.95 1733
4338.57 1738
4339.19 1738
4339.81 1813
4340.43 1914
4341.05 1818
4341.67 1772
4342.30 1851
4342.92 1819
4343.54 1960
4344.16 1833
4344.78 1867
4345.40 2045
4346.03 1946
4346.65 1906
4347.27 1911
4347.89 1907
4348.51 1917
4349.14 1868
4349.76 1966
4350.38 1939
4351.00 1968
4351.62 1994
4352.25 1906
4352.87 1819
4353.49 1840
4354.11 1884
4354.73 1878
4355.36 1862
4355.98 1870
4356.60 1861
4357.22 1755
4357.85 1772
4358.47 1775
4359.09 1801
4359.71 1730
4360.34 1763
4360.96 1834
4361.58 1821
4362.21 1820
4362.83 1727
4363.45 1809
4364.07 1784
4364.70 1680
4365.32 1694
4365.94 1631
4366.57 1693
4367.19 1788
4367.81 1672
4368.44 1613
4369.06 1713
4369.68 1721
4370.31 1659
4370.93 1613
4371.55 1671
4372.18 1718
4372.80 1739
4373.43 1818
4374.05 1818
4374.67 1751
4375.30 1670
4375.92 1823
4376.54 1810
4377.17 1716
4377.79 1747
4378.42 1771
4379.04 1873
4379.66 1891
4380.29 1845
4380.91 1858
4381.54 1815
4382.16 1715
4382.79 1774
4383.41 1777
4384.03 1773
4384.66 1718
4385.28 1617
4385.91 1754
4386.53 1796
4387.16 1765
4387.78 1771
4388.41 1843
4389.03 1692
4389.66 1820
4390.28 1768
4390.91 1874
4391.53 1913
4392.16 1884
4392.78 1815
4393.41 1750
4394.03 1798
4394.66 1849
4395.28 1744
4395.91 1811
4396.53 1863
4397.16 1875
4397.78 1819
4398.41 1776
4399.03 1813
4399.66 1825
4400.29 1841
4400.91 1723
4401.54 1877
4402.16 1832
4402.79 1884
4403.41 1941
4404.04 1829
4404.67 1809
4405.29 1912
4405.92 1770
4406.54 1729
4407.17 1816
4407.80 1863
4408.42 1841
4409.05 1891
4409.67 1809
4410.30 1751
4410.93 1721
4411.55 1727
4412.18 1758
4412.81 1801
4413.43 1816
4414.06 1690
4414.69 1729
4415.31 1775
4415.94 1765
4416.57 1768
4417.19 1741
4417.82 1864
4418.45 1711
4419.07 1673
4419.70 1602
4420.33 1654
4420.95 1695
4421.58 1722
4422.21 1665
4422.84 1755
4423.46 1854
4424.09 1697
4424.72 1773
4425.35 1698
4425.97 1641
4426.60 1634
4427.23 1777
4427.86 1751
4428.48 1744
4429.11 1779
4429.74 1733
4430.37 1788
4430.99 1666
4431.62 1755
4432.25 1776
4432.88 1822
4433.51 1847
4434.13 1818
4434.76 1728
4435.39 1844
4436.02 1789
4436.65 1740
4437.27 1735
4437.90 1743
4438.53 1683
4439.16 1642
4439.79 1666
4440.42 1701
4441.04 1608
4441.67 1775
4442.30 1712
4442.93 1699
4443.56 1719
4444.19 1680
4444.82 1737
4445.44 1935
4446.07 1873
4446.70 1746
4447.33 1806
4447.96 1737
4448.59 1875
4449.22 1830
4449.85 1854
4450.48 1943
4451.11 1855
4451.74 1890
4452.36 1667
4452.99 1811
4453.62 1867
4454.25 1735
4454.88 1701
4455.51 1795
4456.14 1739
4456.77 1705
4457.40 1705
4458.03 1730
4458.66 1628
4459.29 1774
4459.92 1759
4460.55 1773
4461.18 1652
4461.81 1602
4462.44 1728
4463.07 1724
4463.70 1649
4464.33 1682
4464.96 1774
4465.59 1615
4466.22 1579
4466.85 1654
4467.48 1778
4468.11 1729
4468.74 1723
4469.37 1724
4470.00 1582
4470.63 1704
4471.26 1719
4471.89 1753
4472.53 1773
4473.16 1782
4473.79 1742
4474.42 1654
4475.05 1591
4475.68 1614
4476.31 1623
4476.94 1743
4477.57 1685
4478.20 1806
4478.83 1715
4479.47 1730
4480.10 1762
4480.73 1723
4481.36 1572
4481.99 1594
4482.62 1753
4483.25 1703
4483.89 1734
4484.52 1678
4485.15 1733
4485.78 1743
4486.41 1724
4487.04 1607
4487.68 1661
4488.31 1659
4488.94 1661
4489.57 1716
4490.20 1689
4490.84 1581
4491.47 1680
4492.10 1739
4492.73 1708
4493.36 1628
4494.00 1646
4494.63 1665
4495.26 1725
4495.89 1678
4496.53 1675
4497.16 1712
4497.79 1677
4498.42 1722
4499.06 1653
4499.69 1619
4500.32 1678
4500.95 1655
4501.59 1680
4502.22 1668
4502.85 1645
4503.48 1784
4504.12 1803
4504.75 1764
4505.38 1756
4506.02 1701
4506.65 1732
4507.28 1754
4507.92 1615
4508.55 1582
4509.18 1698
4509.82 1680
4510.45 1653
4511.08 1762
4511.72 1665
4512.35 1591
4512.98 1741
4513.62 1697
4514.25 1617
4514.88 1654
4515.52 1609
4516.15 1684
4516.79 1628
4517.42 1572
4518.05 1659
4518.69 1727
4519.32 1705
4519.96 1800
4520.59 1777
4521.22 1755
4521.86 1773
4522.49 1843
4523.13 1784
4523.76 1796
4524.40 1734
4525.03 1726
4525.66 1796
4526.30 1886
4526.93 1892
4527.57 1953
4528.20 2144
4528.84 2076
4529.47 2233
4530.11 2308
4530.74 2295
4531.38 2294
4532.01 2438
4532.65 2587
4533.28 2377
4533.92 2417
4534.55 2385
4535.19 2188
4535.82 2050
4536.46 1996
4537.09 2000
4537.73 1893
4538.36 1833
4539.00 1829
4539.63 1836
4540.27 1699
4540.90 1649
4541.54 1681
4542.18 1768
4542.81 1662
4543.45 1625
4544.08 1688
4544.72 1800
4545.35 1586
4545.99 1531
4546.63 1598
4547.26 1766
4547.90 1646
4548.53 1588
4549.17 1709
4549.81 1705
4550.44 1592
4551.08 1632
4551.72 1714
4552.35 1636
4552.99 1757
4553.62 1766
4554.26 1763
4554.90 1678
4555.53 1635
4556.17 1582
4556.81 1615
4557.44 1622
4558.08 1634
4558.72 1632
4559.35 1611
4559.99 1621
4560.63 1769
4561.26 1770
4561.90 1660
4562.54 1776
4563.18 1795
4563.81 1767
4564.45 1677
4565.09 1774
4565.72 1670
4566.36 1774
4567.00 1784
4567.64 1863
4568.27 1730
4568.91 1760
4569.55 1747
4570.19 1781
4570.82 1776
4571.46 1829
4572.10 1781
4572.74 1855
4573.38 1716
4574.01 1628
4574.65 1576
4575.29 1609
4575.93 1724
4576.56 1666
4577.20 1701
4577.84 1722
4578.48 1725
4579.12 1782
4579.76 1740
4580.39 1719
4581.03 1710
4581.67 1758
4582.31 1717
4582.95 1675
4583.59 1609
4584.22 1683
4584.86 1714
4585.50 1529
4586.14 1559
4586.78 1573
4587.42 1673
4588.06 1687
4588.70 1573
4589.33 1563
4589.97 1625
4590.61 1546
4591.25 1447
4591.89 1464
4592.53 1631
4593.17 1647
4593.81 1692
4594.45 1656
4595.09 1605
4595.73 1584
4596.37 1531
4597.00 1505
4597.64 1544
4598.28 1521
4598.92 1562
4599.56 1598
4600.20 1541
4600.84 1581
4601.48 1617
4602.12 1698
4602.76 1655
4603.40 1830
4604.04 1939
4604.68 1853
4605.32 1882
4605.96 1909
4606.60 1784
4607.24 1842
4607.88 1739
4608.52 1723
4609.16 1854
4609.80 1797
4610.44 1634
4611.08 1655
4611.72 1604
4612.36 1571
4613.01 1650
4613.65 1613
4614.29 1696
4614.93 1651
4615.57 1604
4616.21 1553
4616.85 1636
4617.49 1590
4618.13 1521
4618.77 1585
4619.41 1585
4620.05 1603
4620.70 1628
4621.34 1474
4621.98 1503
4622.62 1489
4623.26 1489
4623.90 1369
4624.54 1377
4625.18 1419
4625.83 1512
4626.47 1585
4627.11 1509
4627.75 1619
4628.39 1613
4629.03 1605
4629.68 1571
4630.32 1425
4630.96 1608
4631.60 1543
4632.24 1608
4632.88 1541
4633.53 1522
4634.17 1510
4634.81 1564
4635.45 1614
4636.10 1526
4636.74 1577
4637.38 1553
4638.02 1498
4638.66 1508
4639.31 1518
4639.95 1530
4640.59 1566
4641.23 1636
4641.88 1539
4642.52 1568
4643.16 1618
4643.80 1594
4644.45 1552
4645.09 1581
4645.73 1568
4646.38 1585
4647.02 1613
4647.66 1670
4648.30 1568
4648.95 1612
4649.59 1691
4650.23 1585
4650.88 1515
4651.52 1597
4652.16 1707
4652.81 1614
4653.45 1522
4654.09 1610
4654.74 1571
4655.38 1656
4656.02 1667
4656.67 1627
4657.31 1683
4657.96 1661
4658.60 1679
4659.24 1643
4659.89 1604
4660.53 1696
4661.17 1654
4661.82 1658
4662.46 1611
4663.11 1679
4663.75 1667
4664.39 1707
4665.04 1574
4665.68 1580
4666.33 1653
4666.97 1512
4667.62 1604
4668.26 1545
4668.90 1519
4669.55 1508
4670.19 1516
4670.84 1524
4671.48 1486
4672.13 1537
4672.77 1525
4673.42 1608
4674.06 1523
4674.71 1429
4675.35 1378
4676.00 1464
4676.64 1507
4677.29 1485
4677.93 1485
4678.58 1575
4679.22 1609
4679.87 1519
4680.51 1621
4681.16 1579
4681.80 1588
4682.45 1603
4683.09 1698
4683.74 1606
4684.38 1484
4685.03 1511
4685.68 1569
4686.32 1451
4686.97 1473
4687.61 1413
4688.26 1535
4688.90 1517
4689.55 1522
4690.20 1502
4690.84 1448
4691.49 1405
4692.13 1502
4692.78 1493
4693.43 1494
4694.07 1468
4694.72 1429
4695.36 1530
4696.01 1552
4696.66 1600
4697.30 1586
4697.95 1496
4698.60 1481
4699.24 1482
4699.89 1436
4700.54 1488
4701.18 1554
4701.83 1610
4702.48 1612
4703.12 1606
4703.77 1630
4704.42 1541
4705.06 1569
4705.71 1540
4706.36 1550
4707.00 1681
4707.65 1721
4708.30 1766
4708.95 1843
4709.59 1751
4710.24 1740
4710.89 1661
4711.54 1595
4712.18 1585
4712.83 1537
4713.48 1535
4714.13 1602
4714.77 1532
4715.42 1522
4716.07 1515
4716.72 1513
4717.36 1503
4718.01 1487
4718.66 1521
4719.31 1624
4719.96 1571
4720.60 1448
4721.25 1517
4721.90 1564
4722.55 1484
4723.20 1566
4723.84 1563
4724.49 1592
4725.14 1582
4725.79 1455
4726.44 1526
4727.09 1705
4727.73 1540
4728.38 1507
4729.03 1484
4729.68 1541
4730.33 1499
4730.98 1506
4731.63 1392
4732.27 1397
4732.92 1388
4733.57 1488
4734.22 1487
4734.87 1486
4735.52 1517
4736.17 1498
4736.82 1402
4737.47 1354
4738.12 1444
4738.77 1508
4739.41 1523
4740.06 1496
4740.71 1490
4741.36 1465
4742.01 1386
4742.66 1410
4743.31 1418
4743.96 1361
4744.61 1448
4745.26 1527
4745.91 1531
4746.56 1561
4747.21 1653
4747.86 1705
4748.51 1636
4749.16 1695
4749.81 1704
4750.46 1807
4751.11 1945
4751.76 1812
4752.41 1745
4753.06 1874
4753.71 1871
4754.36 1867
4755.01 1886
4755.66 1768
4756.31 1668
4756.96 1648
4757.61 1628
4758.26 1556
4758.91 1479
4759.56 1439
4760.22 1520
4760.87 1480
4761.52 1438
4762.17 1582
4762.82 1494
4763.47 1360
4764.12 1429
4764.77 1386
4765.42 1471
4766.07 1525
4766.72 1471
4767.38 1508
4768.03 1545
4768.68 1463
4769.33 1460
4769.98 1562
4770.63 1473
4771.28 1438
4771.94 1435
4772.59 1519
4773.24 1432
4773.89 1541
4774.54 1462
4775.19 1447
4775.85 1480
4776.50 1423
4777.15 1402
4777.80 1466
4778.45 1404
4779.11 1357
4779.76 1382
4780.41 1358
4781.06 1384
4781.71 1380
4782.37 1472
4783.02 1417
4783.67 1527
4784.32 1401
4784.98 1389
4785.63 1435
4786.28 1545
4786.93 1496
4787.59 1479
4788.24 1456
4788.89 1515
4789.54 1528
4790.20 1577
4790.85 1481
4791.50 1480
4792.15 1431
4792.81 1484
4793.46 1483
4794.11 1437
4794.77 1422
4795.42 1344
4796.07 1431
4796.73 1454
4797.38 1434
4798.03 1386
4798.69 1408
4799.34 1501
4799.99 1381
4800.65 1452
4801.30 1445
4801.95 1404
4802.61 1397
4803.26 1386
4803.91 1383
4804.57 1329
4805.22 1418
4805.88 1329
4806.53 1352
4807.18 1381
4807.84 1379
4808.49 1401
4809.15 1334
4809.80 1433
4810.45 1367
4811.11 1376
4811.76 1435
4812.42 1516
4813.07 1507
4813.73 1427
4814.38 1427
4815.03 1408
4815.69 1398
4816.34 1355
4817.00 1381
4817.65 1398
4818.31 1489
4818.96 1468
4819.62 1519
4820.27 1548
4820.93 1539
4821.58 1591
4822.24 1454
4822.89 1546
4823.55 1543
4824.20 1494
4824.86 1513
4825.51 1621
4826.17 1655
4826.82 1567
4827.48 1483
4828.13 1387
4828.79 1412
4829.44 1675
4830.10 1557
4830.75 1575
4831.41 1579
4832.07 1644
4832.72 1722
4833.38 1617
4834.03 1744
4834.69 1577
4835.34 1666
4836.00 1716
4836.66 1690
4837.31 1678
4837.97 1685
4838.62 1592
4839.28 1570
4839.94 1615
4840.59 1596
4841.25 1739
4841.91 1584
4842.56 1542
4843.22 1522
4843.87 1572
4844.53 1668
4845.19 1540
4845.84 1534
4846.50 1445
4847.16 1577
4847.81 1537
4848.47 1603
4849.13 1503
4849.78 1519
4850.44 1592
4851.10 1723
4851.75 1486
4852.41 1579
4853.07 1454
4853.73 1422
4854.38 1500
4855.04 1528
4855.70 1417
4856.35 1436
4857.01 1456
4857.67 1611
4858.33 1527
4858.98 1541
4859.64 1494
4860.30 1546
4860.96 1520
4861.61 1534
4862.27 1559
4862.93 1626
4863.59 1675
4864.25 1584
4864.90 1688
4865.56 1770
4866.22 1812
4866.88 1693
4867.54 1668
4868.19 1588
4868.85 1684
4869.51 1596
4870.17 1639
4870.83 1688
4871.48 1565
4872.14 1638
4872.80 1596
4873.46 1663
4874.12 1611
4874.78 1617
4875.43 1568
4876.09 1566
4876.75 1505
4877.41 1563
4878.07 1420
4878.73 1399
4879.39 1415
4880.05 1410
4880.70 1466
4881.36 1526
4882.02 1462
4882.68 1363
4883.34 1400
4884.00 1379
4884.66 1379
4885.32 1450
4885.98 1503
4886.64 1559
4887.30 1534
4887.96 1616
4888.62 1617
4889.27 1493
4889.93 1432
4890.59 1557
4891.25 1564
4891.91 1594
4892.57 1612
4893.23 1602
4893.89 1591
4894.55 1601
4895.21 1568
4895.87 1463
4896.53 1570
4897.19 1596
4897.85 1529
4898.51 1606
4899.17 1604
4899.83 1533
4900.49 1602
4901.15 1599
4901.81 1619
4902.47 1546
4903.13 1561
4903.79 1648
4904.46 1569
4905.12 1516
4905.78 1609
4906.44 1524
4907.10 1423
4907.76 1486
4908.42 1445
4909.08 1453
4909.74 1510
4910.40 1510
4911.06 1489
4911.72 1432
4912.38 1460
4913.05 1465
4913.71 1408
4914.37 1451
4915.03 1433
4915.69 1459
4916.35 1424
4917.01 1387
4917.67 1277
4918.34 1350
4919.00 1290
4919.66 1354
4920.32 1459
4920.98 1295
4921.64 1346
4922.31 1394
4922.97 1464
4923.63 1346
4924.29 1383
4924.95 1389
4925.62 1344
4926.28 1331
4926.94 1320
4927.60 1314
4928.26 1310
4928.93 1263
4929.59 1304
4930.25 1323
4930.91 1377
4931.57 1445
4932.24 1304
4932.90 1333
4933.56 1287
4934.22 1349
4934.89 1394
4935.55 1454
4936.21 1422
4936.88 1434
4937.54 1324
4938.20 1328
4938.86 1336
4939.53 1375
4940.19 1353
4940.85 1398
4941.52 1349
4942.18 1295
4942.84 1311
4943.50 1361
4944.17 1354
4944.83 1305
4945.49 1384
4946.16 1513
4946.82 1434
4947.48 1415
4948.15 1428
4948.81 1461
4949.47 1386
4950.14 1441
4950.80 1342
4951.47 1367
4952.13 1406
4952.79 1334
4953.46 1381
4954.12 1385
4954.78 1399
4955.45 1488
4956.11 1486
4956.78 1403
4957.44 1476
4958.10 1422
4958.77 1561
4959.43 1483
4960.10 1505
4960.76 1566
4961.43 1515
4962.09 1606
4962.76 1722
4963.42 1596
4964.08 1663
4964.75 1685
4965.41 1639
4966.08 1587
4966.74 1545
4967.41 1581
4968.07 1516
4968.74 1486
4969.40 1601
4970.07 1512
4970.73 1506
4971.40 1531
4972.06 1466
4972.73 1487
4973.39 1497
4974.06 1571
4974.72 1483
4975.39 1426
4976.05 1479
4976.72 1423
4977.38 1418
4978.05 1449
4978.71 1440
4979.38 1427
4980.05 1454
4980.71 1452
4981.38 1407
4982.04 1378
4982.71 1498
4983.37 1469
4984.04 1465
4984.71 1473
4985.37 1503
4986.04 1467
4986.70 1603
4987.37 1653
4988.04 1648
4988.70 1547
4989.37 1630
4990.04 1687
4990.70 1659
4991.37 1564
4992.03 1683
4992.70 1611
4993.37 1515
4994.03 1464
4994.70 1435
4995.37 1419
4996.03 1330
4996.70 1467
4997.37 1420
4998.03 1351
4998.70 1435
4999.37 1431
5000.03 1410
5000.70 1426
5001.37 1331
5002.04 1318
5002.70 1284
5003.37 1368
5004.04 1307
5004.70 1322
5005.37 1319
5006.04 1348
5006.71 1422
5007.37 1303
5008.04 1346
5008.71 1390
5009.38 1432
5010.04 1396
5010.71 1378
5011.38 1341
5012.05 1226
5012.71 1290
5013.38 1379
5014.05 1471
5014.72 1366
5015.39 1331
5016.05 1405
5016.72 1392
5017.39 1404
5018.06 1327
5018.73 1310
5019.39 1411
5020.06 1434
5020.73 1421
5021.40 1413
5022.07 1353
5022.74 1422
5023.41 1440
5024.07 1454
5024.74 1470
5025.41 1502
5026.08 1448
5026.75 1371
5027.42 1323
5028.09 1336
5028.75 1379
5029.42 1414
5030.09 1372
5030.76 1353
5031.43 1381
5032.10 1233
5032.77 1350
5033.44 1317
5034.11 1356
5034.78 1436
5035.45 1303
5036.12 1258
5036.78 1366
5037.45 1375
5038.12 1264
5038.79 1329
5039.46 1373
5040.13 1317
5040.80 1380
5041.47 1305
5042.14 1341
5042.81 1322
5043.48 1242
5044.15 1363
5044.82 1424
5045.49 1278
5046.16 1348
5046.83 1393
5047.50 1295
5048.17 1317
5048.84 1304
5049.51 1264
5050.18 1380
5050.85 1282
5051.52 1210
5052.19 1371
5052.86 1375
5053.53 1329
5054.20 1291
5054.87 1278
5055.55 1427
5056.22 1402
5056.89 1343
5057.56 1291
5058.23 1217
5058.90 1393
5059.57 1353
5060.24 1276
5060.91 1295
5061.58 1273
5062.25 1276
5062.93 1303
5063.60 1306
5064.27 1334
5064.94 1305
5065.61 1265
5066.28 1285
5066.95 1256
5067.62 1345
5068.30 1343
5068.97 1282
5069.64 1367
5070.31 1339
5070.98 1322
5071.65 1312
5072.33 1245
5073.00 1170
5073.67 1249
5074.34 1210
5075.01 1259
5075.68 1247
5076.36 1342
5077.03 1338
5077.70 1353
5078.37 1353
5079.05 1248
5079.72 1212
5080.39 1256
5081.06 1341
5081.73 1335
5082.41 1255
5083.08 1307
5083.75 1323
5084.42 1250
5085.10 1310
5085.77 1229
5086.44 1367
5087.12 1436
5087.79 1294
5088.46 1229
5089.13 1292
5089.81 1353
5090.48 1385
5091.15 1291
5091.83 1410
5092.50 1402
5093.17 1407
5093.84 1407
5094.52 1335
5095.19 1281
5095.86 1260
5096.54 1328
5097.21 1308
5097.88 1291
5098.56 1226
5099.23 1189
5099.91 1153
5100.58 1277
5101.25 1303
5101.93 1326
5102.60 1347
5103.27 1306
5103.95 1193
5104.62 1207
5105.30 1328
5105.97 1300
5106.64 1240
5107.32 1382
5107.99 1310
5108.67 1248
5109.34 1253
5110.01 1307
5110.69 1262
5111.36 1230
5112.04 1253
5112.71 1399
5113.39 1309
5114.06 1265
5114.74 1306
5115.41 1267
5116.08 1255
5116.76 1308
5117.43 1296
5118.11 1252
5118.78 1234
5119.46 1277
5120.13 1244
5120.81 1292
5121.48 1231
5122.16 1294
5122.83 1342
5123.51 1248
5124.18 1267
5124.86 1275
5125.53 1269
5126.21 1285
5126.88 1344
5127.56 1248
5128.24 1142
5128.91 1204
5129.59 1240
5130.26 1221
5130.94 1329
5131.61 1264
5132.29 1245
5132.96 1200
5133.64 1246
5134.32 1214
5134.99 1223
5135.67 1356
5136.34 1246
5137.02 1336
5137.70 1330
5138.37 1287
5139.05 1326
5139.72 1347
5140.40 1346
5141.08 1342
5141.75 1300
5142.43 1258
5143.11 1342
5143.78 1281
5144.46 1268
5145.14 1238
5145.81 1256
5146.49 1241
5147.17 1185
5147.84 1206
5148.52 1281
5149.20 1279
5149.87 1200
5150.55 1296
5151.23 1229
5151.90 1215
5152.58 1233
5153.26 1250
5153.94 1233
5154.61 1252
5155.29 1221
5155.97 1200
5156.64 1209
5157.32 1268
5158.00 1211
5158.68 1272
5159.35 1169
5160.03 1254
5160.71 1224
5161.39 1241
5162.06 1242
5162.74 1231
5163.42 1161
5164.10 1227
5164.78 1269
5165.45 1265
5166.13 1253
5166.81 1176
5167.49 1241
5168.17 1133
5168.84 1074
5169.52 1112
5170.20 1163
5170.88 1252
5171.56 1194
5172.23 1190
5172.91 1233
5173.59 1200
5174.27 1099
5174.95 1168
5175.63 1252
5176.31 1163
5176.98 1207
5177.66 1259
5178.34 1185
5179.02 1197
5179.70 1178
5180.38 1226
5181.06 1259
5181.74 1243
5182.42 1206
5183.09 1177
5183.77 1211
5184.45 1273
5185.13 1298
5185.81 1189
5186.49 1216
5187.17 1195
5187.85 1155
5188.53 1174
5189.21 1191
5189.89 1172
5190.57 1215
5191.25 1172
5191.93 1215
5192.61 1127
5193.29 1180
5193.97 1275
5194.64 1271
5195.32 1259
5196.00 1243
5196.68 1288
5197.36 1192
5198.04 1256
5198.72 1230
5199.40 1177
5200.08 1150
5200.77 1214
5201.45 1295
5202.13 1260
5202.81 1271
5203.49 1174
5204.17 1280
5204.85 1308
5205.53 1261
5206.21 1184
5206.89 1292
5207.57 1314
5208.25 1341
5208.93 1246
5209.61 1265
5210.29 1184
5210.97 1261
5211.65 1323
5212.34 1333
5213.02 1276
5213.70 1306
5214.38 1266
5215.06 1148
5215.74 1130
5216.42 1191
5217.10 1204
5217.78 1230
5218.47 1151
5219.15 1181
5219.83 1176
5220.51 1173
5221.19 1197
5221.87 1298
5222.56 1294
5223.24 1206
5223.92 1246
5224.60 1251
5225.28 1214
5225.96 1242
5226.65 1284
5227.33 1308
5228.01 1202
5228.69 1155
5229.37 1298
5230.06 1182
5230.74 1232
5231.42 1250
5232.10 1234
5232.79 1152
5233.47 1182
5234.15 1281
5234.83 1265
5235.51 1291
5236.20 1319
5236.88 1461
5237.56 1347
5238.25 1243
5238.93 1281
5239.61 1308
5240.29 1332
5240.98 1345
5241.66 1334
5242.34 1275
5243.03 1229
5243.71 1222
5244.39 1301
5245.07 1214
5245.76 1190
5246.44 1221
5247.12 1173
5247.81 1321
5248.49 1253
5249.17 1137
5249.86 1192
5250.54 1082
5251.22 1232
5251.91 1241
5252.59 1156
5253.28 1187
5253.96 1102
5254.64 1168
5255.33 1185
5256.01 1144
5256.69 1189
5257.38 1189
5258.06 1243
5258.75 1221
5259.43 1081
5260.11 1107
5260.80 1202
5261.48 1269
5262.17 1135
5262.85 1180
5263.53 1288
5264.22 1197
5264.90 1256
5265.59 1106
5266.27 1174
5266.96 1158
5267.64 1136
5268.33 1195
5269.01 1192
5269.70 1150
5270.38 1165
5271.07 1115
5271.75 1174
5272.44 1281
5273.12 1279
5273.80 1187
5274.49 1276
5275.18 1220
5275.86 1193
5276.55 1277
5277.23 1120
5277.92 1189
5278.60 1219
5279.29 1215
5279.97 1201
5280.66 1341
5281.34 1342
5282.03 1258
5282.71 1282
5283.40 1199
5284.08 1183
5284.77 1208
5285.46 1207
5286.14 1198
5286.83 1150
5287.51 1120
5288.20 1157
5288.89 1071
5289.57 1120
5290.26 1058
5290.94 1099
5291.63 1171
5292.32 1136
5293.00 1084
5293.69 1102
5294.38 1201
5295.06 1153
5295.75 1247
5296.43 1157
5297.12 1206
5297.81 1204
5298.49 1207
5299.18 1226
5299.87 1217
5300.55 1188
5301.24 1349
5301.93 1329
5302.61 1241
5303.30 1259
5303.99 1241
5304.68 1169
5305.36 1167
5306.05 1159
5306.74 1184
5307.42 1228
5308.11 1166
5308.80 1146
5309.49 1129
5310.17 1141
5310.86 1166
5311.55 1097
5312.23 1265
5312.92 1155
5313.61 1151
5314.30 1154
5314.99 1171
5315.67 1161
5316.36 1292
5317.05 1286
5317.74 1216
5318.42 1205
5319.11 1292
5319.80 1155
5320.49 1190
5321.18 1127
5321.86 1107
5322.55 1096
5323.24 1203
5323.93 1210
5324.62 1103
5325.31 1181
5325.99 1119
5326.68 1162
5327.37 1192
5328.06 1152
5328.75 1200
5329.44 1152
5330.12 1216
5330.81 1205
5331.50 1218
5332.19 1288
5332.88 1138
5333.57 1122
5334.26 1191
5334.95 1211
5335.64 1247
5336.32 1266
5337.01 1143
5337.70 1196
5338.39 1169
5339.08 1170
5339.77 1189
5340.46 1162
5341.15 1267
5341.84 1209
5342.53 1295
5343.22 1180
5343.91 1198
5344.60 1359
5345.29 1297
5345.98 1297
5346.67 1348
5347.36 1298
5348.04 1392
5348.73 1322
5349.42 1339
5350.11 1380
5350.80 1313
5351.49 1362
5352.18 1413
5352.87 1479
5353.56 1328
5354.25 1391
5354.95 1305
5355.64 1270
5356.33 1230
5357.02 1182
5357.71 1257
5358.40 1205
5359.09 1136
5359.78 1145
5360.47 1179
5361.16 1207
5361.85 1171
5362.54 1156
5363.23 1257
5363.92 1222
5364.61 1154
5365.30 1231
5365.99 1235
5366.69 1152
5367.38 1199
5368.07 1179
5368.76 1237
5369.45 1182
5370.14 1211
5370.83 1211
5371.52 1167
5372.22 1180
5372.91 1248
5373.60 1172
5374.29 1179
5374.98 1310
5375.67 1290
5376.36 1301
5377.06 1225
5377.75 1252
5378.44 1306
5379.13 1300
5379.82 1299
5380.52 1357
5381.21 1330
5381.90 1140
5382.59 1177
5383.28 1230
5383.98 1234
5384.67 1271
5385.36 1289
5386.05 1219
5386.74 1164
5387.44 1217
5388.13 1244
5388.82 1256
5389.51 1256
5390.21 1177
5390.90 1173
5391.59 1145
5392.28 1138
5392.98 1204
5393.67 1165
5394.36 1104
5395.06 1213
5395.75 1085
5396.44 1238
5397.13 1120
5397.83 1139
5398.52 1166
5399.21 1135
5399.91 1095
5400.60 1044
5401.29 1105
5401.99 1107
5402.68 1129
5403.37 1183
5404.07 1202
5404.76 1132
5405.45 1196
5406.15 1148
5406.84 1140
5407.53 1233
5408.23 1244
5408.92 1198
5409.61 1103
5410.31 1157
5411.00 1101
5411.70 1092
5412.39 1233
5413.08 1289
5413.78 1141
5414.47 1120
5415.17 1143
5415.86 1177
5416.55 1218
5417.25 1347
5417.94 1133
5418.64 1163
5419.33 1186
5420.03 1120
5420.72 1100
5421.42 1169
5422.11 1176
5422.80 1091
5423.50 1108
5424.19 1034
5424.89 1020
5425.58 1159
5426.28 1170
5426.97 1123
5427.67 1068
5428.36 1091
5429.06 1130
5429.75 1145
5430.45 1087
5431.14 1105
5431.84 1201
5432.53 1131
5433.23 1161
5433.92 1125
5434.62 1173
5435.31 1193
5436.01 1259
5436.71 1161
5437.40 1176
5438.10 1197
5438.79 1231
5439.49 1201
5440.18 1098
5440.88 1098
5441.58 1058
5442.27 1132
5442.97 1166
5443.66 1075
5444.36 1185
5445.06 1212
5445.75 1153
5446.45 1187
5447.14 1196
5447.84 1127
5448.54 1229
5449.23 1138
5449.93 1170
5450.63 1161
5451.32 1148
5452.02 1168
5452.71 1109
5453.41 1039
5454.11 1111
5454.80 1055
5455.50 1080
5456.20 1014
5456.89 1049
5457.59 1123
5458.29 1153
5458.99 1135
5459.68 1040
5460.38 1072
5461.08 1155
5461.77 1130
5462.47 1065
5463.17 1048
5463.86 1131
5464.56 1089
5465.26 1114
5465.96 1106
5466.65 1161
5467.35 1103
5468.05 1093
5468.75 1170
5469.44 1057
5470.14 1021
5470.84 1030
5471.54 1034
5472.24 1142
5472.93 1098
5473.63 1111
5474.33 1073
5475.03 1030
5475.72 1057
5476.42 1194
5477.12 1127
5477.82 1101
5478.52 999
5479.22 1070
5479.91 993
5480.61 1020
5481.31 1116
5482.01 1111
5482.71 1067
5483.41 1106
5484.10 1098
5484.80 1062
5485.50 1110
5486.20 1119
5486.90 1100
5487.60 1077
5488.30 1061
5488.99 1087
5489.69 1079
5490.39 1126
5491.09 1053
5491.79 944
5492.49 989
5493.19 1082
5493.89 1067
5494.59 1115
5495.29 1125
5495.99 1022
5496.69 1077
5497.38 1024
5498.08 1024
5498.78 1116
5499.48 1146
5500.18 1085
5500.88 1019
5501.58 1029
5502.28 1095
5502.98 1064
5503.68 1067
5504.38 1074
5505.08 1088
5505.78 1065
5506.48 1130
5507.18 1137
5507.88 1085
5508.58 1016
5509.28 1060
5509.98 1077
5510.68 1119
5511.38 1134
5512.08 1156
5512.78 1104
5513.48 1050
5514.18 1083
5514.88 1051
5515.58 1020
5516.28 1004
5516.98 1008
5517.69 1030
5518.39 1018
5519.09 970
5519.79 1026
5520.49 1099
5521.19 1130
5521.89 1087
5522.59 1021
5523.29 983
5523.99 1006
5524.69 1046
5525.40 1074
5526.10 1090
5526.80 1036
5527.50 1003
5528.20 960
5528.90 1085
5529.60 1011
5530.31 1074
5531.01 1083
5531.71 1041
5532.41 946
5533.11 1003
5533.81 1044
5534.51 1049
5535.22 989
5535.92 1048
5536.62 1064
5537.32 1110
5538.02 1102
5538.73 1147
5539.43 1041
5540.13 1035
5540.83 1004
5541.53 1025
5542.24 1066
5542.94 1076
5543.64 1053
5544.34 1011
5545.05 995
5545.75 1080
5546.45 1117
5547.15 1043
5547.86 1093
5548.56 1089
5549.26 1056
5549.96 1070
5550.67 1022
5551.37 1000
5552.07 1085
5552.78 1033
5553.48 1008
5554.18 957
5554.88 952
5555.59 978
5556.29 1031
5556.99 976
5557.70 1016
5558.40 1033
5559.10 1052
5559.81 1006
5560.51 1014
5561.21 1075
5561.92 1070
5562.62 976
5563.32 1046
5564.03 1034
5564.73 1048
5565.44 996
5566.14 962
5566.84 978
5567.55 994
5568.25 1048
5568.95 1012
5569.66 1053
5570.36 1004
5571.07 1006
5571.77 997
5572.47 985
5573.18 1068
5573.88 1046
5574.59 936
5575.29 1017
5576.00 1136
5576.70 1107
5577.40 1067
5578.11 1065
5578.81 1061
5579.52 1045
5580.22 1085
5580.93 1039
5581.63 1012
5582.34 1049
5583.04 1130
5583.75 1023
5584.45 1095
5585.16 982
5585.86 1043
5586.57 1051
5587.27 1054
5587.98 1085
5588.68 1072
5589.39 982
5590.09 969
5590.80 1013
5591.50 1060
5592.21 1046
5592.91 966
5593.62 982
5594.33 1084
5595.03 1057
5595.74 1061
5596.44 1031
5597.15 987
5597.85 1009
5598.56 938
5599.27 971
5599.97 1003
5600.68 984
5601.38 1011
5602.09 1107
5602.79 1073
5603.50 1078
5604.21 1141
5604.91 1026
5605.62 1050
5606.33 1059
5607.03 1067
5607.74 1032
5608.45 1008
5609.15 1006
5609.86 1059
5610.56 964
5611.27 1050
5611.98 1078
5612.68 1016
5613.39 1064
5614.10 1077
5614.80 972
5615.51 1062
5616.22 961
5616.93 965
5617.63 1015
5618.34 988
5619.05 1004
5619.75 916
5620.46 1010
5621.17 977
5621.88 1002
5622.58 1000
5623.29 949
5624.00 948
5624.70 996
5625.41 993
5626.12 1009
5626.83 992
5627.54 987
5628.24 1088
5628.95 1010
5629.66 941
5630.37 953
5631.07 949
5631.78 1072
5632.49 1063
5633.20 1049
5633.91 930
5634.61 969
5635.32 975
5636.03 945
5636.74 993
5637.45 1018
5638.15 964
5638.86 967
5639.57 1131
5640.28 1115
5640.99 1110
5641.70 1079
5642.41 1040
5643.11 1038
5643.82 1098
5644.53 1156
5645.24 1100
5645.95 906
5646.66 1001
5647.37 1025
5648.08 965
5648.78 971
5649.49 980
5650.20 1034
5650.91 1044
5651.62 990
5652.33 996
5653.04 975
5653.75 964
5654.46 925
5655.17 967
5655.88 1016
5656.59 953
5657.30 952
5658.00 1062
5658.71 1042
5659.42 1040
5660.13 1002
5660.84 950
5661.55 984
5662.26 983
5662.97 1049
5663.68 1011
5664.39 1011
5665.10 959
5665.81 952
5666.52 949
5667.23 1041
5667.94 964
5668.65 921
5669.36 983
5670.07 1036
5670.78 943
5671.49 975
5672.20 1038
5672.92 987
5673.63 966
5674.34 1012
5675.05 956
5675.76 953
5676.47 918
5677.18 1003
5677.89 968
5678.60 967
5679.31 937
5680.02 926
5680.73 878
5681.44 977
5682.16 964
5682.87 974
5683.58 976
5684.29 1032
5685.00 969
5685.71 1005
5686.42 954
5687.13 934
5687.85 981
5688.56 917
5689.27 1032
5689.98 1041
5690.69 1006
5691.40 1027
5692.11 939
5692.83 899
5693.54 1009
5694.25 983
5694.96 914
5695.67 938
5696.39 1052
5697.10 955
5697.81 923
5698.52 940
5699.23 932
5699.95 991
5700.66 994
5701.37 914
5702.08 920
5702.80 1038
5703.51 1042
5704.22 1004
5704.93 1015
5705.64 979
5706.36 1038
5707.07 988
5707.78 1014
5708.50 927
5709.21 1025
5709.92 986
5710.63 953
5711.35 983
5712.06 935
5712.77 1010
5713.49 995
5714.20 989
5714.91 972
5715.62 952
5716.34 894
5717.05 1004
5717.76 982
5718.48 1000
5719.19 1007
5719.90 1008
5720.62 943
5721.33 890
5722.05 937
5722.76 1002
5723.47 975
5724.19 921
5724.90 948
5725.61 970
5726.33 1002
5727.04 1009
5727.76 912
5728.47 1023
5729.18 1034
5729.90 1061
5730.61 1075
5731.33 980
5732.04 1035
5732.75 1020
5733.47 949
5734.18 938
5734.90 957
5735.61 898
5736.33 1035
5737.04 993
5737.75 874
5738.47 968
5739.18 1017
5739.90 1017
5740.61 929
5741.33 901
5742.04 978
5742.76 913
5743.47 919
5744.19 965
5744.90 970
5745.62 1018
5746.33 989
5747.05 995
5747.76 930
5748.48 996
5749.19 988
5749.91 1005
5750.62 936
5751.34 956
5752.05 949
5752.77 989
5753.49 934
5754.20 916
5754.92 932
5755.63 971
5756.35 982
5757.06 1021
5757.78 982
5758.50 962
5759.21 989
5759.93 1068
5760.64 1031
5761.36 1013
5762.07 940
5762.79 948
5763.51 1018
5764.22 925
5764.94 925
5765.66 986
5766.37 981
5767.09 900
5767.80 896
5768.52 904
5769.24 976
5769.95 935
5770.67 959
5771.39 1063
5772.10 1058
5772.82 1072
5773.54 1004
5774.25 1026
5774.97 1071
5775.69 963
5776.41 989
5777.12 1061
5777.84 1002
5778.56 1042
5779.27 1017
5779.99 1014
5780.71 983
5781.42 1008
5782.14 960
5782.86 973
5783.58 984
5784.29 967
5785.01 994
5785.73 960
5786.45 1057
5787.16 1063
5787.88 1025
5788.60 999
5789.32 961
5790.04 1037
5790.75 1054
5791.47 1113
5792.19 1032
5792.91 1105
5793.62 1063
5794.34 1027
5795.06 1045
5795.78 1039
5796.50 1107
5797.22 1104
5797.93 1107
5798.65 1064
5799.37 1127
5800.09 1125
5800.81 1236
5801.53 1121
5802.24 1160
5802.96 1187
5803.68 1221
5804.40 1159
5805.12 1155
5805.84 1151
5806.56 1173
5807.28 1070
5807.99 1064
5808.71 973
5809.43 1036
5810.15 1084
5810.87 1059
5811.59 1113
5812.31 1123
5813.03 1182
5813.75 1163
5814.47 1254
5815.19 1189
5815.90 1160
5816.62 1198
5817.34 1295
5818.06 1320
5818.78 1236
5819.50 1189
5820.22 1206
5820.94 1194
5821.66 1185
5822.38 1115
5823.10 1124
5823.82 1225
5824.54 1124
5825.26 1058
5825.98 1076
5826.70 1081
5827.42 1092
5828.14 1075
5828.86 1091
5829.58 1108
5830.30 1099
5831.02 1074
5831.74 964
5832.46 1005
5833.18 1088
5833.90 970
5834.62 1029
5835.35 1010
5836.07 1011
5836.79 1003
5837.51 1079
5838.23 1070
5838.95 1075
5839.67 1092
5840.39 1089
5841.11 1042
5841.83 975
5842.55 1067
5843.27 966
5844.00 997
5844.72 966
5845.44 1006
5846.16 944
5846.88 954
5847.60 1062
5848.32 1057
5849.04 977
5849.77 1033
5850.49 1004
5851.21 1010
5851.93 998
5852.65 982
5853.37 988
5854.10 1042
5854.82 1054
5855.54 1062
5856.26 1041
5856.98 1055
5857.71 972
5858.43 939
5859.15 972
5859.87 966
5860.59 952
5861.32 988
5862.04 989
5862.76 893
5863.48 894
5864.21 959
5864.93 975
5865.65 1007
5866.37 941
5867.10 903
5867.82 1008
5868.54 1066
5869.26 1012
5869.99 917
5870.71 989
5871.43 890
5872.15 947
5872.88 936
5873.60 880
5874.32 1014
5875.05 1026
5875.77 1012
5876.49 922
5877.22 974
5877.94 1017
5878.66 1006
5879.39 981
5880.11 1009
5880.83 1016
5881.56 949
5882.28 1019
5883.00 1005
5883.73 1060
5884.45 1052
5885.17 1063
5885.90 1072
5886.62 1020
5887.34 1019
5888.07 1009
5888.79 1056
5889.52 984
5890.24 1015
5890.96 1040
5891.69 988
5892.41 974
5893.14 987
5893.86 969
5894.58 1044
5895.31 1040
5896.03 1031
5896.76 941
5897.48 918
5898.21 969
5898.93 992
5899.66 1125
5900.38 1137
5901.11 1081
5901.83 1089
5902.55 1146
5903.28 1121
5904.00 1168
5904.73 1102
5905.45 1031
5906.18 1082
5906.90 1129
5907.63 1101
5908.35 976
5909.08 1067
5909.80 982
5910.53 1009
5911.25 961
5911.98 1033
5912.71 1059
5913.43 1117
5914.16 948
5914.88 998
5915.61 998
5916.33 964
5917.06 897
5917.78 952
5918.51 998
5919.24 929
5919.96 956
5920.69 948
5921.41 1015
5922.14 877
5922.87 897
5923.59 911
5924.32 939
5925.04 922
5925.77 997
5926.50 944
5927.22 983
5927.95 999
5928.67 942
5929.40 998
5930.13 996
5930.85 947
5931.58 909
5932.31 987
5933.03 916
5933.76 990
5934.49 1011
5935.21 978
5935.94 959
5936.67 1007
5937.39 1053
5938.12 975
5938.85 1015
5939.58 1027
5940.30 1031
5941.03 1018
5941.76 988
5942.48 998
5943.21 963
5943.94 967
5944.67 972
5945.39 967
5946.12 1023
5946.85 1011
5947.58 1011
5948.30 954
5949.03 939
5949.76 926
5950.49 929
5951.21 978
5951.94 952
5952.67 985
5953.40 1000
5954.12 1019
5954.85 976
5955.58 1037
5956.31 1023
5957.04 1041
5957.76 1043
5958.49 1120
5959.22 1018
5959.95 1042
5960.68 989
5961.41 977
5962.13 1015
5962.86 977
5963.59 977
5964.32 954
5965.05 1015
5965.78 950
5966.51 951
5967.23 1007
5967.96 1026
5968.69 961
5969.42 995
5970.15 987
5970.88 1078
5971.61 1021
5972.34 1018
5973.07 1050
5973.79 985
5974.52 858
5975.25 866
5975.98 930
5976.71 978
5977.44 942
5978.17 946
5978.90 987
5979.63 986
5980.36 1060
5981.09 997
5981.82 1002
5982.55 1033
5983.28 964
5984.01 1049
5984.74 982
5985.47 973
5986.20 992
5986.93 960
5987.66 921
5988.39 1064
5989.12 1034
5989.85 1029
5990.58 1038
5991.31 980
5992.04 976
5992.77 977
5993.50 1048
5994.23 954
5994.96 986
5995.69 988
5996.42 945
5997.15 956
5997.88 1033
5998.61 986
5999.34 974
6000.07 937
6000.80 968
6001.53 931
6002.26 1016
6003.00 1002
6003.73 995
6004.46 1008
6005.19 937
6005.92 960
6006.65 981
6007.38 1061
6008.11 998
6008.84 1019
6009.58 1021
6010.31 1041
6011.04 965
6011.77 957
6012.50 1028
6013.23 1029
6013.96 975
6014.70 1023
6015.43 1058
6016.16 1009
6016.89 1034
6017.62 989
6018.35 983
6019.09 1015
6019.82 1010
6020.55 1015
6021.28 913
6022.01 980
6022.75 939
6023.48 870
6024.21 905
6024.94 939
6025.67 983
6026.41 942
6027.14 912
6027.87 955
6028.60 907
6029.34 898
6030.07 1003
6030.80 1016
6031.53 939
6032.27 962
6033.00 950
6033.73 1019
6034.47 876
6035.20 913
6035.93 946
6036.66 951
6037.40 979
6038.13 896
6038.86 915
6039.60 917
6040.33 998
6041.06 944
6041.80 970
6042.53 972
6043.26 995
6044.00 1024
6044.73 1042
6045.46 1011
6046.20 999
6046.93 1091
6047.66 1130
6048.40 1147
6049.13 1031
6049.86 1055
6050.60 1046
6051.33 1035
6052.07 979
6052.80 989
6053.53 1039
6054.27 966
6055.00 892
6055.74 859
6056.47 853
6057.20 909
6057.94 896
6058.67 915
6059.41 843
6060.14 834
6060.88 842
6061.61 880
6062.34 891
6063.08 897
6063.81 903
6064.55 925
6065.28 928
6066.02 931
6066.75 932
6067.49 851
6068.22 823
6068.96 828
6069.69 893
6070.43 952
6071.16 968
6071.90 907
6072.63 846
6073.37 931
6074.10 967
6074.84 875
6075.57 904
6076.31 910
6077.04 898
6077.78 891
6078.52 920
6079.25 924
6079.99 866
6080.72 874
6081.46 852
6082.19 914
6082.93 933
6083.66 961
6084.40 875
6085.14 829
6085.87 876
6086.61 928
6087.34 986
6088.08 869
6088.82 808
6089.55 879
6090.29 1012
6091.02 903
6091.76 899
6092.50 883
6093.23 845
6093.97 835
6094.71 819
6095.44 894
6096.18 891
6096.92 935
6097.65 924
6098.39 907
6099.13 908
6099.86 841
6100.60 863
6101.34 907
6102.07 904
6102.81 870
6103.55 817
6104.28 913
6105.02 994
6105.76 890
6106.50 822
6107.23 837
6107.97 832
6108.71 823
6109.45 819
6110.18 851
6110.92 919
6111.66 895
6112.40 920
6113.13 861
6113.87 865
6114.61 887
6115.35 940
6116.08 848
6116.82 873
6117.56 908
6118.30 865
6119.03 881
6119.77 812
6120.51 845
6121.25 890
6121.99 867
6122.73 887
6123.46 874
6124.20 838
6124.94 912
6125.68 960
6126.42 858
6127.15 873
6127.89 903
6128.63 873
6129.37 879
6130.11 894
6130.85 1014
6131.59 1053
6132.33 962
6133.06 1008
6133.80 933
6134.54 949
6135.28 989
6136.02 998
6136.76 919
6137.50 882
6138.24 897
6138.98 868
6139.71 875
6140.45 845
6141.19 873
6141.93 809
6142.67 833
6143.41 832
6144.15 914
6144.89 870
6145.63 945
6146.37 1009
6147.11 883
6147.85 919
6148.59 877
6149.33 863
6150.07 848
6150.81 842
6151.55 957
6152.29 974
6153.03 941
6153.77 910
6154.51 786
6155.25 869
6155.99 824
6156.73 873
6157.47 830
6158.21 884
6158.95 855
6159.69 851
6160.43 841
6161.17 809
6161.91 847
6162.65 968
6163.39 868
6164.13 819
6164.87 896
6165.61 843
6166.35 858
6167.10 862
6167.84 863
6168.58 904
6169.32 902
6170.06 886
6170.80 972
6171.54 977
6172.28 973
6173.02 1030
6173.77 954
6174.51 1015
6175.25 943
6175.99 910
6176.73 916
6177.47 956
6178.21 813
6178.96 838
6179.70 832
6180.44 873
6181.18 879
6181.92 869
6182.66 874
6183.41 861
6184.15 886
6184.89 858
6185.63 878
6186.37 855
6187.11 845
6187.86 780
6188.60 850
6189.34 859
6190.08 848
6190.83 756
6191.57 876
6192.31 814
6193.05 768
6193.80 813
6194.54 860
6195.28 833
6196.02 809
6196.77 871
6197.51 908
6198.25 900
6198.99 913
6199.74 875
6200.48 875
6201.22 927
6201.96 825
6202.71 913
6203.45 890
6204.19 891
6204.94 860
6205.68 861
6206.42 923
6207.17 899
6207.91 895
6208.65 812
6209.40 929
6210.14 923
6210.88 920
6211.63 929
6212.37 1091
6213.11 1008
6213.86 871
6214.60 848
6215.34 881
6216.09 897
6216.83 983
6217.58 876
6218.32 878
6219.06 882
6219.81 922
6220.55 913
6221.30 851
6222.04 859
6222.78 870
6223.53 904
6224.27 795
6225.02 844
6225.76 858
6226.51 883
6227.25 889
6228.00 920
6228.74 904
6229.48 952
6230.23 956
6230.97 946
6231.72 894
6232.46 849
6233.21 862
6233.95 801
6234.70 828
6235.44 869
6236.19 856
6236.93 846
6237.68 802
6238.42 877
6239.17 920
6239.91 887
6240.66 843
6241.40 916
6242.15 929
6242.89 905
6243.64 848
6244.38 830
6245.13 836
6245.88 925
6246.62 873
6247.37 859
6248.11 844
6248.86 877
6249.60 920
6250.35 926
6251.10 904
6251.84 895
6252.59 875
6253.33 841
6254.08 807
6254.83 863
6255.57 798
6256.32 824
6257.06 846
6257.81 817
6258.56 849
6259.30 872
6260.05 920
6260.80 849
6261.54 839
6262.29 870
6263.04 866
6263.78 902
6264.53 876
6265.28 868
6266.02 910
6266.77 875
6267.52 860
6268.26 857
6269.01 874
6269.76 836
6270.50 881
6271.25 831
6272.00 804
6272.75 853
6273.49 873
6274.24 845
6274.99 872
6275.73 855
6276.48 827
6277.23 879
6277.98 876
6278.72 865
6279.47 848
6280.22 854
6280.97 928
6281.71 830
6282.46 811
6283.21 852
6283.96 931
6284.71 826
6285.45 879
6286.20 782
6286.95 776
6287.70 852
6288.45 814
6289.19 795
6289.94 807
6290.69 888
6291.44 862
6292.19 867
6292.94 763
6293.68 804
6294.43 715
6295.18 716
6295.93 789
6296.68 751
6297.43 796
6298.18 845
6298.92 799
6299.67 840
6300.42 891
6301.17 822
6301.92 852
6302.67 817
6303.42 855
6304.17 809
6304.92 895
6305.66 941
6306.41 888
6307.16 767
6307.91 826
6308.66 791
6309.41 778
6310.16 832
6310.91 806
6311.66 809
6312.41 808
6313.16 804
6313.91 793
6314.66 850
6315.41 808
6316.16 794
6316.91 788
6317.66 877
6318.41 801
6319.16 749
6319.91 799
6320.66 743
6321.41 770
6322.16 784
6322.91 821
6323.66 807
6324.41 781
6325.16 736
6325.91 736
6326.66 770
6327.41 776
6328.16 828
6328.91 784
6329.66 792
6330.41 834
6331.16 824
6331.91 826
6332.66 822
6333.41 897
6334.16 797
6334.91 822
6335.67 779
6336.42 826
6337.17 817
6337.92 807
6338.67 793
6339.42 766
6340.17 802
6340.92 807
6341.67 809
6342.43 780
6343.18 740
6343.93 829
6344.68 814
6345.43 873
6346.18 873
6346.93 766
6347.69 821
6348.44 837
6349.19 799
6349.94 810
6350.69 865
6351.45 875
6352.20 817
6352.95 801
6353.70 796
6354.45 845
6355.20 889
6355.96 812
6356.71 890
6357.46 835
6358.21 793
6358.97 824
6359.72 838
6360.47 825
6361.22 807
6361.98 796
6362.73 851
6363.48 740
6364.23 796
6364.99 766
6365.74 831
6366.49 828
6367.24 787
6368.00 808
6368.75 835
6369.50 864
6370.26 727
6371.01 795
6371.76 821
6372.51 799
6373.27 809
6374.02 850
6374.77 862
6375.53 808
6376.28 724
6377.03 753
6377.79 771
6378.54 803
6379.29 787
6380.05 826
6380.80 719
6381.56 782
6382.31 893
6383.06 834
6383.82 722
6384.57 730
6385.32 773
6386.08 736
6386.83 788
6387.59 757
6388.34 768
6389.09 755
6389.85 770
6390.60 777
6391.36 847
6392.11 817
6392.86 810
6393.62 739
6394.37 802
6395.13 779
6395.88 766
6396.64 801
6397.39 808
6398.15 806
6398.90 732
6399.66 729
6400.41 772
6401.16 820
6401.92 751
6402.67 764
6403.43 853
6404.18 797
6404.94 801
6405.69 760
6406.45 788
6407.20 725
6407.96 758
6408.72 805
6409.47 774
6410.23 748
6410.98 808
6411.74 753
6412.49 759
6413.25 815
6414.00 795
6414.76 728
6415.51 792
6416.27 806
6417.03 766
6417.78 731
6418.54 748
6419.29 705
6420.05 750
6420.80 732
6421.56 753
6422.32 752
6423.07 754
6423.83 805
6424.59 763
6425.34 754
6426.10 792
6426.85 694
6427.61 729
6428.37 799
6429.12 717
6429.88 727
6430.64 844
6431.39 771
6432.15 692
6432.91 712
6433.66 786
6434.42 775
6435.18 767
6435.93 798
6436.69 807
6437.45 805
6438.20 812
6438.96 847
6439.72 761
6440.47 796
6441.23 749
6441.99 693
6442.75 756
6443.50 732
6444.26 775
6445.02 784
6445.78 802
6446.53 760
6447.29 833
6448.05 810
6448.81 780
6449.56 746
6450.32 756
6451.08 804
6451.84 703
6452.59 764
6453.35 743
6454.11 735
6454.87 724
6455.63 736
6456.38 752
6457.14 738
6457.90 727
6458.66 729
6459.42 797
6460.17 757
6460.93 745
6461.69 826
6462.45 819
6463.21 755
6463.97 720
6464.73 755
6465.48 756
6466.24 785
6467.00 754
6467.76 737
6468.52 780
6469.28 768
6470.04 714
6470.80 726
6471.55 790
6472.31 726
6473.07 738
6473.83 807
6474.59 828
6475.35 738
6476.11 775
6476.87 826
6477.63 818
6478.39 789
6479.15 711
6479.91 742
6480.66 788
6481.42 801
6482.18 762
6482.94 804
6483.70 825
6484.46 855
6485.22 881
6485.98 746
6486.74 729
6487.50 846
6488.26 759
6489.02 760
6489.78 709
6490.54 779
6491.30 810
6492.06 796
6492.82 749
6493.58 711
6494.34 735
6495.10 762
6495.86 814
6496.62 882
6497.38 811
6498.14 820
6498.91 847
6499.67 819
6500.43 781
6501.19 775
6501.95 749
6502.71 744
6503.47 729
6504.23 754
6504.99 830
6505.75 787
6506.51 720
6507.27 768
6508.04 772
6508.80 805
6509.56 754
6510.32 746
6511.08 827
6511.84 801
6512.60 781
6513.36 782
6514.13 774
6514.89 728
6515.65 790
6516.41 765
6517.17 747
6517.93 792
6518.69 861
6519.46 887
6520.22 846
6520.98 798
6521.74 834
6522.50 868
6523.27 846
6524.03 887
6524.79 933
6525.55 924
6526.31 900
6527.08 827
6527.84 952
6528.60 931
6529.36 919
6530.13 899
6530.89 860
6531.65 755
6532.41 822
6533.18 896
6533.94 806
6534.70 784
6535.46 889
6536.23 857
6536.99 857
6537.75 762
6538.51 818
6539.28 887
6540.04 840
6540.80 799
6541.57 814
6542.33 809
6543.09 773
6543.86 781
6544.62 829
6545.38 804
6546.15 721
6546.91 775
6547.67 793
6548.44 765
6549.20 794
6549.96 823
6550.73 853
6551.49 826
6552.25 760
6553.02 755
6553.78 773
6554.54 815
6555.31 734
6556.07 710
6556.84 783
6557.60 755
6558.36 729
6559.13 763
6559.89 801
6560.66 761
6561.42 724
6562.18 798
6562.95 805
6563.71 792
6564.48 809
6565.24 885
6566.01 805
6566.77 877
6567.54 847
6568.30 736
6569.06 854
6569.83 811
6570.59 848
6571.36 768
6572.12 749
6572.89 753
6573.65 749
6574.42 784
6575.18 789
6575.95 806
6576.71 862
6577.48 805
6578.24 779
6579.01 825
6579.77 866
6580.54 882
6581.31 866
6582.07 869
6582.84 864
6583.60 842
6584.37 959
6585.13 824
6585.90 791
6586.66 810
6587.43 799
6588.20 846
6588.96 838
6589.73 777
6590.49 822
6591.26 772
6592.02 814
6592.79 870
6593.56 850
6594.32 882
6595.09 857
6595.86 930
6596.62 800
6597.39 792
6598.15 886
6598.92 825
6599.69 851
6600.45 837
6601.22 831
6601.99 888
6602.75 795
6603.52 825
6604.29 859
6605.05 852
6605.82 874
6606.59 788
6607.35 816
6608.12 831
6608.89 744
6609.65 782
6610.42 802
6611.19 759
6611.96 825
6612.72 895
6613.49 816
6614.26 799
6615.02 880
6615.79 814
6616.56 869
6617.33 842
6618.09 895
6618.86 906
6619.63 891
6620.40 890
6621.16 887
6621.93 913
6622.70 951
6623.47 924
6624.24 958
6625.00 912
6625.77 907
6626.54 922
6627.31 822
6628.08 893
6628.84 844
6629.61 912
6630.38 939
6631.15 911
6631.92 982
6632.68 985
6633.45 1014
6634.22 1011
6634.99 1066
6635.76 1112
6636.53 1047
6637.30 979
6638.06 1014
6638.83 969
6639.60 948
6640.37 854
6641.14 841
6641.91 839
6642.68 829
6643.45 853
6644.22 803
6644.98 811
6645.75 771
6646.52 843
6647.29 813
6648.06 757
6648.83 733
6649.60 800
6650.37 781
6651.14 802
6651.91 815
6652.68 810
6653.45 792
6654.22 829
6654.99 753
6655.76 794
6656.53 820
6657.30 773
6658.06 857
6658.83 834
6659.60 795
6660.37 814
6661.14 833
6661.91 797
6662.68 832
6663.45 821
6664.22 798
6665.00 832
6665.77 822
6666.54 775
6667.31 874
6668.08 823
6668.85 792
6669.62 816
6670.39 794
6671.16 824
6671.93 790
6672.70 874
6673.47 790
6674.24 774
6675.01 774
6675.78 788
6676.55 779
6677.32 786
6678.10 780
6678.87 853
6679.64 793
6680.41 681
6681.18 741
6681.95 729
6682.72 854
6683.49 764
6684.26 771
6685.04 788
6685.81 846
6686.58 806
6687.35 832
6688.12 841
6688.89 802
6689.67 829
6690.44 848
6691.21 787
6691.98 817
6692.75 823
6693.52 810
6694.30 812
6695.07 772
6695.84 791
6696.61 830
6697.38 825
6698.16 828
6698.93 738
6699.70 746
6700.47 685
6701.25 778
6702.02 772
6702.79 779
6703.56 830
6704.33 753
6705.11 819
6705.88 751
6706.65 764
6707.43 810
6708.20 772
6708.97 755
6709.74 701
6710.52 755
6711.29 764
6712.06 733
6712.84 742
6713.61 705
6714.38 710
6715.15 685
6715.93 735
6716.70 746
6717.47 714
6718.25 733
6719.02 700
6719.79 746
6720.57 693
6721.34 830
6722.11 736
6722.89 743
6723.66 751
6724.43 729
6725.21 825
6725.98 734
6726.76 713
6727.53 760
6728.30 679
6729.08 713
6729.85 682
6730.63 720
6731.40 714
6732.17 707
6732.95 748
6733.72 734
6734.50 714
6735.27 680
6736.04 683
6736.82 710
6737.59 728
6738.37 790
6739.14 712
6739.92 679
6740.69 712
6741.47 660
6742.24 647
6743.02 652
6743.79 708
6744.57 656
6745.34 669
6746.12 676
6746.89 729
6747.66 698
6748.44 721
6749.22 704
6749.99 677
6750.77 703
6751.54 654
6752.32 683
6753.09 693
6753.87 710
6754.64 751
6755.42 652
6756.19 662
6756.97 679
6757.74 692
6758.52 706
6759.29 664
6760.07 707
6760.85 695
6761.62 683
6762.40 712
6763.17 720
6763.95 755
6764.73 722
6765.50 810
6766.28 761
6767.05 701
6767.83 682
6768.61 644
6769.38 727
6770.16 653
6770.94 732
6771.71 722
6772.49 752
6773.26 834
6774.04 751
6774.82 727
6775.59 691
6776.37 734
6777.15 721
6777.92 682
6778.70 782
6779.48 707
6780.25 741
6781.03 705
6781.81 698
6782.59 688
6783.36 684
6784.14 698
6784.92 693
6785.69 631
6786.47 727
6787.25 702
6788.03 739
6788.80 718
6789.58 619
6790.36 660
6791.13 663
6791.91 671
6792.69 695
6793.47 691
6794.25 671
6795.02 692
6795.80 738
6796.58 669
6797.36 653
6798.13 644
6798.91 652
6799.69 618
6800.47 634
6801.25 718
6802.02 690
6802.80 627
6803.58 640
6804.36 690
6805.14 717
6805.92 692
6806.69 687
6807.47 760
6808.25 668
6809.03 680
6809.81 666
6810.59 679
6811.36 693
6812.14 717
6812.92 684
6813.70 667
6814.48 707
6815.26 702
6816.04 650
6816.82 647
6817.60 716
6818.37 676
6819.15 712
6819.93 681
6820.71 682
6821.49 642
6822.27 660
6823.05 674
6823.83 671
6824.61 696
6825.39 693
6826.17 678
6826.95 682
6827.73 698
6828.51 652
6829.29 667
6830.07 649
6830.85 623
6831.63 697
6832.40 695
6833.18 643
6833.96 714
6834.74 703
6835.52 672
6836.30 655
6837.08 758
6837.87 658
6838.65 646
6839.43 644
6840.21 671
6840.99 663
6841.77 734
6842.55 825
6843.33 718
6844.11 679
6844.89 714
6845.67 739
6846.45 683
6847.23 738
6848.01 664
6848.79 695
6849.57 696
6850.35 627
6851.13 684
6851.92 708
6852.70 701
6853.48 741
6854.26 754
6855.04 654
6855.82 689
6856.60 610
6857.38 656
6858.16 648
6858.95 729
6859.73 736
6860.51 658
6861.29 679
6862.07 681
6862.85 658
6863.64 688
6864.42 733
6865.20 674
6865.98 647
6866.76 658
6867.54 669
6868.33 705
6869.11 628
6869.89 642
6870.67 635
6871.45 612
6872.24 671
6873.02 694
6873.80 689
6874.58 654
6875.36 694
6876.15 607
6876.93 593
6877.71 708
6878.49 684
6879.28 671
6880.06 678
6880.84 720
6881.62 701
6882.41 733
6883.19 636
6883.97 638
6884.76 703
6885.54 714
6886.32 640
6887.10 668
6887.89 696
6888.67 722
6889.45 718
6890.24 690
6891.02 675
6891.80 704
6892.59 722
6893.37 691
6894.15 750
6894.94 677
6895.72 651
6896.50 693
6897.29 677
6898.07 630
6898.85 677
6899.64 625
6900.42 668
6901.21 710
6901.99 608
6902.77 626
6903.56 699
6904.34 642
6905.12 595
6905.91 643
6906.69 712
6907.48 698
6908.26 698
6909.05 705
6909.83 698
6910.61 646
6911.40 671
6912.18 639
6912.97 706
6913.75 730
6914.54 709
6915.32 729
6916.11 727
6916.89 618
6917.67 643
6918.46 784
6919.24 741
6920.03 692
6920.81 704
6921.60 727
6922.38 755
6923.17 705
6923.95 710
6924.74 739
6925.52 631
6926.31 669
6927.09 673
6927.88 644
6928.67 639
6929.45 669
6930.24 623
6931.02 624
6931.81 658
6932.59 726
6933.38 745
6934.16 680
6934.95 655
6935.74 605
6936.52 695
6937.31 664
6938.09 670
6938.88 735
6939.66 694
6940.45 690
6941.24 673
6942.02 615
6942.81 673
6943.59 661
6944.38 675
6945.17 639
6945.95 714
6946.74 688
6947.53 717
6948.31 807
6949.10 770
6949.89 749
6950.67 721
6951.46 754
6952.25 703
6953.03 708
6953.82 715
6954.61 707
6955.39 682
6956.18 706
6956.97 658
6957.75 626
6958.54 689
6959.33 729
6960.11 759
6960.90 726
6961.69 771
6962.48 735
6963.26 733
6964.05 705
6964.84 772
6965.63 744
6966.41 672
6967.20 709
6967.99 748
6968.78 738
6969.56 723
6970.35 791
6971.14 752
6971.93 697
6972.71 656
6973.50 697
6974.29 706
6975.08 694
6975.87 706
6976.65 744
6977.44 702
6978.23 706
6979.02 719
6979.81 712
6980.60 714
6981.38 810
6982.17 858
6982.96 752
6983.75 741
6984.54 788
6985.33 811
6986.11 760
6986.90 785
6987.69 720
6988.48 699
6989.27 701
6990.06 735
6990.85 749
6991.64 778
6992.42 729
6993.21 671
6994.00 692
6994.79 735
6995.58 757
6996.37 716
6997.16 745
6997.95 732
6998.74 749
6999.53 765
7000.32 697
7001.11 820
7001.90 735
7002.68 683
7003.47 753
7004.26 719
7005.05 732
7005.84 647
7006.63 681
7007.42 738
7008.21 718
7009.00 643
7009.79 603
7010.58 617
7011.37 687
7012.16 743
7012.95 674
7013.74 692
7014.53 683
7015.32 785
7016.11 780
7016.90 747
7017.69 753
7018.48 691
7019.27 658
7020.07 666
7020.86 729
7021.65 752
7022.44 698
7023.23 678
7024.02 665
7024.81 645
7025.60 736
7026.39 763
7027.18 756
7027.97 708
7028.76 723
7029.55 685
7030.35 662
7031.14 748
7031.93 709
7032.72 680
7033.51 652
7034.30 629
7035.09 728
7035.88 696
7036.68 681
7037.47 726
7038.26 714
7039.05 726
7039.84 728
7040.63 696
7041.43 688
7042.22 731
7043.01 734
7043.80 792
7044.59 777
7045.38 735
7046.18 682
7046.97 695
7047.76 696
7048.55 739
7049.35 677
7050.14 660
7050.93 720
7051.72 726
7052.51 696
7053.31 683
7054.10 645
7054.89 714
7055.68 721
7056.48 639
7057.27 679
7058.06 685
7058.85 712
7059.65 680
7060.44 654
7061.23 652
7062.03 686
7062.82 724
7063.61 704
7064.40 688
7065.20 664
7065.99 647
7066.78 696
7067.58 703
7068.37 605
7069.16 651
7069.96 687
7070.75 636
7071.54 645
7072.34 655
7073.13 700
7073.92 666
7074.72 720
7075.51 732
7076.30 668
7077.10 711
7077.89 756
7078.69 748
7079.48 695
7080.27 651
7081.07 637
7081.86 674
7082.66 686
7083.45 673
7084.24 672
7085.04 714
7085.83 730
7086.63 762
7087.42 772
7088.21 751
7089.01 712
7089.80 712
7090.60 625
7091.39 721
7092.19 700
7092.98 685
7093.78 737
7094.57 685
7095.37 657
7096.16 677
7096.96 679
7097.75 665
7098.55 676
7099.34 652
7100.14 639
7100.93 618
7101.73 624
7102.52 615
7103.32 636
7104.11 635
7104.91 681
7105.70 667
7106.50 663
7107.29 652
7108.09 677
7108.88 626
7109.68 654
7110.47 701
7111.27 630
7112.07 563
7112.86 624
7113.66 690
7114.45 701
7115.25 761
7116.04 688
7116.84 758
7117.64 769
7118.43 720
7119.23 714
7120.02 702
7120.82 668
7121.62 591
7122.41 664
7123.21 659
7124.01 674
7124.80 669
7125.60 696
7126.40 702
7127.19 676
7127.99 734
7128.79 675
7129.58 672
7130.38 717
7131.18 715
7131.97 683
7132.77 669
7133.57 593
7134.36 668
7135.16 716
7135.96 661
7136.75 721
7137.55 629
7138.35 606
7139.14 644
7139.94 694
7140.74 655
7141.54 638
7142.33 638
7143.13 703
7143.93 721
7144.73 669
7145.52 699
7146.32 659
7147.12 639
7147.92 616
7148.71 606
7149.51 691
7150.31 677
7151.11 668
7151.91 571
7152.70 632
7153.50 656
7154.30 654
7155.10 715
7155.90 708
7156.69 768
7157.49 722
7158.29 646
7159.09 663
7159.89 584
7160.69 678
7161.48 680
7162.28 718
7163.08 646
7163.88 643
7164.68 633
7165.48 607
7166.28 696
7167.07 658
7167.87 656
7168.67 616
7169.47 615
7170.27 622
7171.07 673
7171.87 669
7172.67 631
7173.47 666
7174.27 688
7175.06 685
7175.86 700
7176.66 635
7177.46 624
7178.26 668
7179.06 605
7179.86 623
7180.66 649
7181.46 652
7182.26 644
7183.06 667
7183.86 644
7184.66 641
7185.46 605
7186.26 684
7187.06 582
7187.86 601
7188.66 659
7189.46 641
7190.26 595
7191.06 645
7191.86 646
7192.66 564
7193.46 565
7194.26 632
7195.06 644
7195.86 647
7196.66 647
7197.46 665
7198.26 651
7199.06 677
7199.86 625
7200.66 618
7201.46 642
7202.26 670
7203.06 638
7203.87 645
7204.67 675
7205.47 591
7206.27 595
7207.07 637
7207.87 670
7208.67 581
7209.47 634
7210.27 577
7211.07 598
7211.88 591
7212.68 603
7213.48 635
7214.28 592
7215.08 627
7215.88 622
7216.68 613
7217.49 678
7218.29 628
7219.09 606
7219.89 625
7220.69 678
7221.49 656
7222.30 624
7223.10 611
7223.90 638
7224.70 583
7225.50 621
7226.31 640
7227.11 680
7227.91 644
7228.71 629
7229.51 614
7230.32 615
7231.12 662
7231.92 679
7232.72 636
7233.53 588
7234.33 615
7235.13 647
7235.93 616
7236.74 595
7237.54 621
7238.34 646
7239.14 675
7239.95 697
7240.75 695
7241.55 625
7242.36 643
7243.16 632
7243.96 625
7244.77 598
7245.57 612
7246.37 659
7247.17 615
7247.98 636
7248.78 630
7249.58 673
7250.39 677
7251.19 666
7251.99 661
7252.80 563
7253.60 638
7254.41 691
7255.21 612
7256.01 571
7256.82 522
7257.62 555
7258.42 609
7259.23 555
7260.03 517
7260.84 577
7261.64 590
7262.44 584
7263.25 575
7264.05 565
7264.86 600
7265.66 622
7266.46 635
7267.27 571
7268.07 567
7268.88 596
7269.68 641
7270.49 621
7271.29 600
7272.10 643
7272.90 659
7273.71 652
7274.51 577
7275.31 650
7276.12 664
7276.92 633
7277.73 609
7278.53 653
7279.34 636
7280.14 591
7280.95 640
7281.75 684
7282.56 624
7283.37 633
7284.17 609
7284.98 608
7285.78 647
7286.59 669
7287.39 648
7288.20 649
7289.00 640
7289.81 634
7290.61 628
7291.42 669
7292.23 625
7293.03 556
7293.84 618
7294.64 603
7295.45 643
7296.25 704
7297.06 620
7297.87 587
7298.67 615
7299.48 619
7300.28 622
7301.09 663
7301.90 655
7302.70 654
7303.51 658
7304.32 624
7305.12 627
7305.93 665
7306.74 583
7307.54 648
7308.35 653
7309.16 650
7309.96 666
7310.77 618
7311.58 615
7312.38 591
7313.19 637
7314.00 680
7314.80 706
7315.61 755
7316.42 661
7317.22 586
7318.03 635
7318.84 682
7319.65 675
7320.45 705
7321.26 611
7322.07 666
7322.88 659
7323.68 640
7324.49 621
7325.30 579
7326.11 558
7326.91 607
7327.72 623
7328.53 648
7329.34 612
7330.14 621
7330.95 654
7331.76 629
7332.57 582
7333.38 611
7334.18 655
7334.99 650
7335.80 597
7336.61 602
7337.42 583
7338.22 616
7339.03 697
7339.84 613
7340.65 551
7341.46 619
7342.27 586
7343.07 581
7343.88 637
7344.69 648
7345.50 667
7346.31 575
7347.12 660
7347.93 658
7348.74 642
7349.54 617
7350.35 545
7351.16 615
7351.97 606
7352.78 583
7353.59 626
7354.40 585
7355.21 565
7356.02 510
7356.83 567
7357.64 566
7358.45 579
7359.25 615
7360.06 621
7360.87 558
7361.68 588
7362.49 574
7363.30 584
7364.11 607
7364.92 625
7365.73 586
7366.54 565
7367.35 616
7368.16 646
7368.97 557
7369.78 571
7370.59 580
7371.40 589
7372.21 652
7373.02 567
7373.83 556
7374.64 630
7375.45 652
7376.26 589
7377.07 605
7377.88 574
7378.69 611
7379.50 561
7380.31 551
7381.13 581
7381.94 565
7382.75 553
7383.56 594
7384.37 562
7385.18 550
7385.99 543
7386.80 590
7387.61 635
7388.42 607
7389.23 628
7390.05 589
7390.86 600
7391.67 568
7392.48 578
7393.29 546
7394.10 550
7394.91 585
7395.72 567
7396.54 523
7397.35 552
7398.16 601
7398.97 639
7399.78 624
7400.59 624
7401.41 674
7402.22 604
7403.03 625
7403.84 682
7404.65 642
7405.46 572
7406.28 494
7407.09 532
7407.90 604
7408.71 586
7409.52 621
7410.34 550
7411.15 569
7411.96 522
7412.77 562
7413.59 526
7414.40 550
7415.21 553
7416.02 580
7416.84 548
7417.65 544
7418.46 592
7419.27 584
7420.09 600
7420.90 556
7421.71 567
7422.53 536
7423.34 564
7424.15 598
7424.96 528
7425.78 558
7426.59 490
7427.40 580
7428.22 581
7429.03 586
7429.84 511
7430.66 552
7431.47 543
7432.28 580
7433.10 535
7433.91 568
7434.72 595
7435.54 589
7436.35 502
7437.17 519
7437.98 598
7438.79 554
7439.61 569
7440.42 591
7441.23 560
7442.05 578
7442.86 564
7443.68 565
7444.49 623
7445.30 572
7446.12 592
7446.93 565
7447.75 608
7448.56 563
7449.38 500
7450.19 516
7451.00 574
7451.82 596
7452.63 576
7453.45 527
7454.26 498
7455.08 540
7455.89 522
7456.71 593
7457.52 583
7458.34 588
7459.15 524
7459.97 607
7460.78 574
7461.60 580
7462.41 526
7463.23 529
7464.04 566
7464.86 605
7465.67 626
7466.49 637
7467.30 642
7468.12 595
7468.93 611
7469.75 592
7470.56 591
7471.38 582
7472.20 559
7473.01 570
7473.83 534
7474.64 516
7475.46 537
7476.27 517
7477.09 476
7477.91 544
7478.72 541
7479.54 559
7480.35 570
7481.17 598
7481.99 591
7482.80 546
7483.62 529
7484.44 655
7485.25 632
7486.07 570
7486.88 578
7487.70 542
7488.52 598
7489.33 598
7490.15 614
7490.97 638
7491.78 615
7492.60 607
7493.42 536
7494.23 563
7495.05 607
7495.87 574
7496.69 575
7497.50 512
7498.32 541
7499.14 537
7499.95 544
7500.77 561
7501.59 572
7502.40 567
7503.22 604
7504.04 580
7504.86 570
7505.67 622
7506.49 563
7507.31 543
7508.13 609
7508.94 569
7509.76 537
7510.58 513
7511.40 554
7512.22 592
7513.03 562
7513.85 495
7514.67 560
7515.49 574
7516.31 569
7517.12 573
7517.94 560
7518.76 622
7519.58 623
7520.40 580
7521.21 524
7522.03 544
7522.85 639
7523.67 600
7524.49 564
7525.31 584
7526.12 589
7526.94 587
7527.76 559
7528.58 550
7529.40 517
7530.22 514
7531.04 584
7531.86 561
7532.67 570
7533.49 603
7534.31 610
7535.13 609
7535.95 594
7536.77 593
7537.59 614
7538.41 610
7539.23 599
7540.05 585
7540.87 568
7541.69 624
7542.51 561
7543.32 569
7544.14 538
7544.96 593
7545.78 576
7546.60 555
7547.42 575
7548.24 549
7549.06 573
7549.88 557
7550.70 615
7551.52 568
7552.34 577
7553.16 576
7553.98 558
7554.80 617
7555.62 600
7556.44 563
7557.26 565
7558.08 600
7558.90 567
7559.72 589
7560.54 614
7561.36 590
7562.19 607
7563.01 536
7563.83 542
7564.65 594
7565.47 568
7566.29 584
7567.11 537
7567.93 558
7568.75 594
7569.57 611
7570.39 573
7571.21 641
7572.03 583
7572.86 606
7573.68 573
7574.50 635
7575.32 673
7576.14 581
7576.96 617
7577.78 592
7578.60 595
7579.43 565
7580.25 577
7581.07 581
7581.89 579
7582.71 606
7583.53 612
7584.36 610
7585.18 608
7586.00 675
7586.82 592
7587.64 596
7588.47 627
7589.29 691
7590.11 687
7590.93 597
7591.75 603
7592.58 651
7593.40 645
7594.22 634
7595.04 632
7595.86 675
7596.69 719
7597.51 627
7598.33 656
7599.15 651
7599.98 607
7600.80 650
7601.62 621
7602.45 665
7603.27 734
7604.09 671
7604.91 703
7605.74 683
7606.56 729
7607.38 675
7608.21 727
7609.03 702
7609.85 664
7610.67 689
7611.50 710
7612.32 643
7613.14 632
7613.97 671
7614.79 664
7615.61 647
7616.44 632
7617.26 592
7618.08 610
7618.91 611
7619.73 692
7620.56 650
7621.38 670
7622.20 642
7623.03 680
7623.85 733
7624.67 678
7625.50 707
7626.32 775
7627.15 755
7627.97 753
7628.80 752
7629.62 776
7630.44 801
7631.27 797
7632.09 887
7632.92 792
7633.74 773
7634.57 771
7635.39 747
7636.21 722
7637.04 674
7637.86 645
7638.69 666
7639.51 535
7640.34 598
7641.16 606
7641.99 604
7642.81 639
7643.64 592
7644.46 551
7645.29 660
7646.11 599
7646.94 603
7647.76 614
7648.59 592
7649.41 580
7650.24 617
7651.06 682
7651.89 674
7652.71 685
7653.54 658
7654.37 660
7655.19 602
7656.02 640
7656.84 665
7657.67 652
7658.49 613
7659.32 644
7660.14 683
7660.97 714
7661.80 658
7662.62 603
7663.45 627
7664.27 622
7665.10 646
7665.93 691
7666.75 696
7667.58 684
7668.41 651
7669.23 674
7670.06 588
7670.88 613
7671.71 667
7672.54 694
7673.36 660
7674.19 571
7675.02 579
7675.84 669
7676.67 631
7677.50 589
7678.32 624
7679.15 608
7679.98 573
7680.81 641
7681.63 619
7682.46 647
7683.29 601
7684.11 568
7684.94 591
7685.77 605
7686.59 624
7687.42 550
7688.25 578
7689.08 588
7689.90 566
7690.73 557
7691.56 599
7692.39 609
7693.21 601
7694.04 581
7694.87 668
7695.70 607
7696.53 572
7697.35 621
7698.18 670
7699.01 658
7699.84 608
7700.66 619
7701.49 639
7702.32 611
7703.15 611
7703.98 578
7704.81 552
7705.63 605
7706.46 617
7707.29 599
7708.12 592
7708.95 606
7709.78 583
7710.60 541
7711.43 542
7712.26 551
7713.09 586
7713.92 560
7714.75 537
7715.58 636
7716.41 568
7717.23 600
7718.06 561
7718.89 542
7719.72 546
7720.55 591
7721.38 554
7722.21 593
7723.04 562
7723.87 574
7724.70 532
7725.53 551
7726.36 528
7727.18 622
7728.01 573
7728.84 566
7729.67 554
7730.50 504
7731.33 538
7732.16 559
7732.99 497
7733.82 532
7734.65 544
7735.48 573
7736.31 548
7737.14 522
7737.97 566
7738.80 516
7739.63 541
7740.46 549
7741.29 558
7742.12 564
7742.95 598
7743.78 557
7744.61 580
7745.44 596
7746.27 617
7747.10 564
7747.94 584
7748.77 599
7749.60 626
7750.43 596
7751.26 582
7752.09 549
7752.92 567
7753.75 466
7754.58 545
7755.41 540
7756.24 525
7757.07 494
7757.91 485
7758.74 510
7759.57 520
7760.40 531
7761.23 521
7762.06 566
7762.89 471
7763.72 504
7764.56 573
7765.39 518
7766.22 519
7767.05 503
7767.88 542
7768.71 463
7769.55 531
7770.38 506
7771.21 569
7772.04 480
7772.87 514
7773.70 499
7774.54 532
7775.37 520
7776.20 502
7777.03 566
7777.86 542
7778.70 560
7779.53 590
7780.36 589
7781.19 543
7782.03 508
7782.86 517
7783.69 542
7784.52 504
7785.36 575
7786.19 570
7787.02 530
7787.85 527
7788.69 520
7789.52 505
7790.35 622
7791.19 530
7792.02 488
7792.85 468
7793.68 516
7794.52 529
7795.35 530
7796.18 530
7797.02 505
7797.85 523
7798.68 496
7799.52 482
7800.35 532
7801.18 551
7802.02 537
7802.85 543
7803.68 543
7804.52 564
7805.35 530
7806.18 514
7807.02 533
7807.85 567
7808.69 539
7809.52 505
7810.35 470
7811.19 496
7812.02 541
7812.86 515
7813.69 533
7814.52 492
7815.36 541
7816.19 497
7817.03 578
7817.86 599
7818.70 526
7819.53 515
7820.36 522
7821.20 557
7822.03 521
7822.87 524
7823.70 489
7824.54 558
7825.37 515
7826.21 523
7827.04 542
7827.88 518
7828.71 552
7829.55 550
7830.38 508
7831.22 553
7832.05 500
7832.89 591
7833.72 508
7834.56 480
7835.39 553
7836.23 520
7837.06 473
7837.90 504
7838.73 516
7839.57 521
7840.40 493
7841.24 549
7842.07 489
7842.91 536
7843.75 600
7844.58 603
7845.42 555
7846.25 574
7847.09 568
7847.93 585
7848.76 613
7849.60 577
7850.43 561
7851.27 532
7852.11 507
7852.94 558
7853.78 587
7854.61 551
7855.45 611
7856.29 672
7857.12 677
7857.96 638
7858.80 709
7859.63 725
7860.47 673
7861.31 685
7862.14 637
7862.98 574
7863.82 579
7864.65 555
7865.49 581
7866.33 532
7867.16 540
7868.00 573
7868.84 563
7869.67 545
7870.51 510
7871.35 514
7872.19 577
7873.02 589
7873.86 549
7874.70 552
7875.53 551
7876.37 556
7877.21 561
7878.05 580
7878.88 555
7879.72 541
7880.56 527
7881.40 527
7882.24 527
7883.07 522
7883.91 547
7884.75 503
7885.59 490
7886.42 507
7887.26 502
7888.10 555
7888.94 596
7889.78 553
7890.62 516
7891.45 500
7892.29 539
7893.13 596
7893.97 504
7894.81 509
7895.65 529
7896.48 604
7897.32 549
7898.16 508
7899.00 503
7899.84 561
7900.68 581
7901.52 563
7902.35 499
7903.19 484
7904.03 503
7904.87 490
7905.71 560
7906.55 544
7907.39 528
7908.23 500
7909.07 511
7909.91 550
7910.75 477
7911.58 448
7912.42 503
7913.26 486
7914.10 497
7914.94 498
7915.78 507
7916.62 531
7917.46 498
7918.30 467
7919.14 467
7919.98 460
7920.82 475
7921.66 471
7922.50 487
7923.34 481
7924.18 428
7925.02 457
7925.86 501
7926.70 486
7927.54 491
7928.38 491
7929.22 523
7930.06 497
7930.90 525
7931.74 557
7932.58 495
7933.42 464
7934.26 522
7935.10 496
7935.94 514
7936.78 479
7937.62 451
7938.47 480
7939.31 459
7940.15 505
7940.99 515
7941.83 447
7942.67 461
7943.51 516
7944.35 502
7945.19 485
7946.03 495
7946.88 549
7947.72 539
7948.56 486
7949.40 484
7950.24 493
7951.08 540
7951.92 510
7952.76 535
7953.61 488
7954.45 493
7955.29 487
7956.13 512
7956.97 521
7957.81 471
7958.66 456
7959.50 462
7960.34 480
7961.18 484
7962.02 470
7962.87 474
7963.71 562
7964.55 488
7965.39 492
7966.23 487
7967.08 509
7967.92 473
7968.76 466
7969.60 501
7970.45 545
7971.29 488
7972.13 480
7972.97 483
7973.82 443
7974.66 478
7975.50 448
7976.34 439
7977.19 485
7978.03 516
7978.87 511
7979.72 486
7980.56 484
7981.40 482
7982.24 458
7983.09 481
7983.93 471
7984.77 469
7985.62 412
7986.46 431
7987.30 449
7988.15 450
7988.99 466
7989.83 482
7990.68 524
7991.52 444
7992.36 489
7993.21 502
7994.05 481
7994.90 432
7995.74 459
7996.58 439
7997.43 435
7998.27 472
7999.11 472
7999.96 411
8000.80 454
8001.65 453
8002.49 456
8003.34 479
8004.18 456
8005.02 444
8005.87 431
8006.71 423
8007.56 483
8008.40 438
8009.25 427
8010.09 457
8010.93 431
8011.78 439
8012.62 459
8013.47 444
8014.31 425
8015.16 441
8016.00 480
8016.85 517
8017.69 445
8018.54 410
8019.38 467
8020.23 406
8021.07 420
8021.92 440
8022.76 445
8023.61 468
8024.45 495
8025.30 453
8026.14 477
8026.99 480
8027.83 504
8028.68 520
8029.53 440
8030.37 463
8031.22 491
8032.06 443
8032.91 427
8033.75 436
8034.60 464
8035.45 449
8036.29 448
8037.14 432
8037.98 423
8038.83 480
8039.68 473
8040.52 430
8041.37 448
8042.21 470
8043.06 472
8043.91 432
8044.75 465
8045.60 468
8046.45 467
8047.29 444
8048.14 468
8048.99 448
8049.83 445
8050.68 460
8051.53 498
8052.37 469
8053.22 426
8054.07 457
8054.91 472
8055.76 482
8056.61 482
8057.45 429
8058.30 401
8059.15 448
8060.00 432
8060.84 428
8061.69 425
8062.54 425
8063.38 452
8064.23 474
8065.08 446
8065.93 450
8066.77 434
8067.62 428
8068.47 422
8069.32 438
8070.16 427
8071.01 356
8071.86 454
8072.71 441
8073.56 454
8074.40 402
8075.25 400
8076.10 466
8076.95 445
8077.80 429
8078.64 448
8079.49 470
8080.34 437
8081.19 430
8082.04 413
8082.89 443
8083.73 461
8084.58 438
8085.43 413
8086.28 409
8087.13 432
8087.98 517
8088.82 438
8089.67 445
8090.52 457
8091.37 444
8092.22 466
8093.07 431
8093.92 425
8094.77 464
8095.62 462
8096.46 479
8097.31 452
8098.16 418
8099.01 465
8099.86 482
8100.71 481
8101.56 456
8102.41 492
8103.26 434
8104.11 446
8104.96 497
8105.81 458
8106.66 429
8107.51 443
8108.36 451
8109.21 448
8110.06 441
8110.91 471
8111.76 451
8112.61 447
8113.46 466
8114.31 460
8115.16 490
8116.01 438
8116.86 398
8117.71 406
8118.56 425
8119.41 494
8120.26 470
8121.11 395
8121.96 408
8122.81 463
8123.66 435
8124.51 464
8125.36 466
8126.21 475
8127.06 454
8127.91 436
8128.76 436
8129.61 436
8130.46 445
8131.31 466
8132.17 424
8133.02 414
8133.87 434
8134.72 487
8135.57 452
8136.42 475
8137.27 453
8138.12 494
8138.97 474
8139.83 430
8140.68 475
8141.53 485
8142.38 496
8143.23 449
8144.08 505
8144.94 493
8145.79 435
8146.64 459
8147.49 473
8148.34 478
8149.19 446
8150.05 463
8150.90 484
8151.75 464
8152.60 503
8153.45 547
8154.31 527
8155.16 534
8156.01 609
8156.86 556
8157.71 498
8158.57 486
8159.42 448
8160.27 457
8161.12 485
8161.98 454
8162.83 520
8163.68 469
8164.53 497
8165.39 470
8166.24 511
8167.09 447
8167.95 454
8168.80 462
8169.65 482
8170.50 504
8171.36 495
8172.21 466
8173.06 507
8173.92 441
8174.77 428
8175.62 442
8176.48 457
8177.33 501
8178.18 476
8179.04 439
8179.89 453
8180.74 431
8181.60 440
8182.45 501
8183.30 480
8184.16 429
8185.01 453
8185.86 450
8186.72 500
8187.57 443
8188.43 399
8189.28 448
8190.13 454
8190.99 414
8191.84 475
8192.70 430
8193.55 507
8194.40 449
8195.26 472
8196.11 490
8196.97 481
8197.82 407
8198.68 452
8199.53 518
8200.39 419
8201.24 410
8202.09 393
8202.95 453
8203.80 441
8204.66 426
8205.51 428
8206.37 433
8207.22 473
8208.08 470
8208.93 403
8209.79 420
8210.64 423
8211.50 468
8212.35 448
8213.21 454
8214.06 449
8214.92 412
8215.77 398
8216.63 417
8217.49 496
8218.34 492
8219.20 491
8220.05 447
8220.91 432
8221.76 432
8222.62 451
8223.47 431
8224.33 449
8225.19 405
8226.04 398
8226.90 443
8227.75 412
8228.61 429
8229.47 450
8230.32 422
8231.18 419
8232.03 427
8232.89 418
8233.75 448
8234.60 402
8235.46 450
8236.32 396
8237.17 424
8238.03 444
8238.88 410
8239.74 415
8240.60 407
8241.45 449
8242.31 420
8243.17 401
8244.02 454
8244.88 447
8245.74 419
8246.60 438
8247.45 431
8248.31 462
8249.17 478
8250.02 478
8250.88 442
8251.74 420
8252.59 404
8253.45 413
8254.31 424
8255.17 436
8256.02 449
8256.88 422
8257.74 426
8258.60 432
8259.45 447
8260.31 416
8261.17 420
8262.03 399
8262.89 451
8263.74 447
8264.60 433
8265.46 412
8266.32 376
8267.17 420
8268.03 450
8268.89 393
8269.75 411
8270.61 389
8271.47 395
8272.32 446
8273.18 415
8274.04 404
8274.90 410
8275.76 444
8276.62 407
8277.47 386
8278.33 456
8279.19 428
8280.05 417
8280.91 462
8281.77 421
8282.63 395
8283.48 417
8284.34 450
8285.20 456
8286.06 400
8286.92 401
8287.78 398
8288.64 421
8289.50 435
8290.36 412
8291.22 411
8292.08 411
8292.94 376
8293.79 431
8294.65 435
8295.51 416
8296.37 424
8297.23 445
8298.09 438
8298.95 376
8299.81 397
8300.67 475
8301.53 435
8302.39 422
8303.25 429
8304.11 453
8304.97 414
8305.83 429
8306.69 439
8307.55 492
8308.41 477
8309.27 490
8310.13 420
8310.99 505
8311.85 446
8312.71 397
8313.57 439
8314.43 444
8315.29 471
8316.15 410
8317.01 435
8317.88 423
8318.74 407
8319.60 457
8320.46 460
8321.32 448
8322.18 448
8323.04 448
8323.90 430
8324.76 429
8325.62 399
8326.48 447
8327.34 486
8328.21 467
8329.07 472
8329.93 444
8330.79 433
8331.65 386
8332.51 454
8333.37 469
8334.24 443
8335.10 405
8335.96 411
8336.82 426
8337.68 442
8338.54 469
8339.41 443
8340.27 429
8341.13 426
8341.99 385
8342.85 405
8343.71 402
8344.58 411
8345.44 463
8346.30 400
8347.16 463
8348.02 409
8348.89 444
8349.75 436
8350.61 472
8351.47 469
8352.34 418
8353.20 421
8354.06 437
8354.92 443
8355.79 410
8356.65 406
8357.51 402
8358.37 451
8359.24 435
8360.10 436
8360.96 423
8361.83 398
8362.69 437
8363.55 439
8364.41 377
8365.28 414
8366.14 445
8367.00 485
8367.87 400
8368.73 424
8369.59 452
8370.46 420
8371.32 483
8372.18 444
8373.05 400
8373.91 472
8374.77 420
8375.64 442
8376.50 437
8377.37 466
8378.23 454
8379.09 437
8379.96 504
8380.82 434
8381.68 435
8382.55 437
8383.41 453
8384.28 460
8385.14 456
8386.01 426
8386.87 446
8387.73 424
8388.60 443
8389.46 441
8390.33 405
8391.19 426
8392.06 449
8392.92 479
8393.78 383
8394.65 382
8395.51 459
8396.38 455
8397.24 444
8398.11 445
8398.97 445
8399.84 393
8400.70 403
8401.57 403
8402.43 417
8403.30 413
8404.16 405
8405.03 439
8405.89 446
8406.76 391
8407.62 416
8408.49 423
8409.35 422
8410.22 417
8411.08 412
8411.95 412
8412.82 399
8413.68 410
8414.55 476
8415.41 483
8416.28 403
8417.14 406
8418.01 405
8418.88 402
8419.74 398
8420.61 419
8421.47 427
8422.34 388
8423.21 425
8424.07 477
8424.94 445
8425.80 457
8426.67 446
8427.54 455
8428.40 443
8429.27 459
8430.14 498
8431.00 472
8431.87 441
8432.74 441
8433.60 439
8434.47 446
8435.34 401
8436.20 412
8437.07 461
8437.94 448
8438.80 441
8439.67 434
8440.54 443
8441.40 477
8442.27 484
8443.14 507
8444.00 495
8444.87 467
8445.74 460
8446.61 475
8447.47 493
8448.34 480
8449.21 454
8450.08 446
8450.94 491
8451.81 534
8452.68 490
8453.55 562
8454.41 519
8455.28 536
8456.15 544
8457.02 636
8457.88 562
8458.75 541
8459.62 552
8460.49 554
8461.36 523
8462.22 539
8463.09 565
8463.96 520
8464.83 532
8465.70 534
8466.57 539
8467.43 579
8468.30 567
8469.17 579
8470.04 568
8470.91 584
8471.78 580
8472.65 576
8473.51 541
8474.38 550
8475.25 552
8476.12 505
8476.99 468
8477.86 427
8478.73 485
8479.60 448
8480.46 454
8481.33 463
8482.20 485
8483.07 506
8483.94 461
8484.81 438
8485.68 468
8486.55 472
8487.42 434
8488.29 431
8489.16 467
8490.03 462
8490.90 414
8491.77 489
8492.64 508
8493.51 454
8494.37 466
8495.24 517
8496.11 470
8496.98 532
8497.85 489
8498.72 454
8499.59 466
8500.46 512
8501.33 460
8502.20 463
8503.07 490
8503.94 492
8504.82 523
8505.69 466
8506.56 438
8507.43 448
8508.30 505
8509.17 520
8510.04 515
8510.91 450
8511.78 551
8512.65 533
8513.52 491
8514.39 449
8515.26 524
8516.13 475
8517.00 481
8517.87 431
8518.75 423
8519.62 468
8520.49 500
8521.36 473
8522.23 488
8523.10 492
8523.97 493
8524.84 502
8525.71 430
8526.59 438
8527.46 463
8528.33 498
8529.20 490
8530.07 429
8530.94 436
8531.82 478
8532.69 502
8533.56 546
8534.43 508
8535.30 518
8536.17 505
8537.05 478
8537.92 526
8538.79 538
8539.66 462
8540.53 482
8541.41 519
8542.28 491
8543.15 500
8544.02 474
8544.90 521
8545.77 521
8546.64 544
8547.51 495
8548.39 510
8549.26 561
8550.13 523
8551.00 581
8551.88 549
8552.75 615
8553.62 651
8554.49 618
8555.37 712
8556.24 697
8557.11 635
8557.99 593
8558.86 513
8559.73 500
8560.60 483
8561.48 444
8562.35 481
8563.22 486
8564.10 423
8564.97 474
8565.84 412
8566.72 402
8567.59 463
8568.46 452
8569.34 447
8570.21 425
8571.09 462
8571.96 474
8572.83 428
8573.71 427
8574.58 425
8575.45 439
8576.33 422
8577.20 424
8578.08 433
8578.95 423
8579.82 473
8580.70 412
8581.57 368
8582.45 415
8583.32 413
8584.20 390
8585.07 413
8585.94 437
8586.82 448
8587.69 445
8588.57 402
8589.44 415
8590.32 449
8591.19 425
8592.07 405
8592.94 467
8593.82 455
8594.69 410
8595.57 404
8596.44 394
8597.32 414
8598.19 432
8599.07 398
8599.94 403
8600.82 418
8601.69 394
8602.57 395
8603.44 446
8604.32 418
8605.19 390
8606.07 430
8606.94 408
8607.82 398
8608.69 434
8609.57 456
8610.45 448
8611.32 425
8612.20 428
8613.07 474
8613.95 417
8614.82 433
8615.70 427
8616.58 451
8617.45 453
8618.33 452
8619.21 473
8620.08 466
8620.96 423
8621.83 453
8622.71 422
8623.59 377
8624.46 411
8625.34 437
8626.22 433
8627.09 436
8627.97 362
8628.85 441
8629.72 386
8630.60 395
8631.48 400
8632.35 374
8633.23 396
8634.11 409
8634.98 435
8635.86 397
8636.74 408
8637.61 421
8638.49 421
8639.37 427
8640.24 409
8641.12 378
8642.00 424
8642.88 382
8643.75 392
8644.63 401
8645.51 459
8646.39 411
8647.26 371
8648.14 379
8649.02 416
8649.90 408
8650.77 403
8651.65 399
8652.53 408
8653.41 441
8654.29 421
8655.16 405
8656.04 400
8656.92 389
8657.80 444
8658.68 430
8659.55 366
8660.43 368
8661.31 429
8662.19 378
8663.07 392
8663.95 369
8664.82 416
8665.70 387
8666.58 358
8667.46 379
8668.34 405
8669.22 390
8670.10 378
8670.97 449
8671.85 383
8672.73 394
8673.61 447
8674.49 412
8675.37 426
8676.25 380
8677.13 368
8678.01 356
8678.88 413
8679.76 431
8680.64 358
8681.52 424
8682.40 402
8683.28 387
8684.16 411
8685.04 389
8685.92 445
8686.80 383
8687.68 408
8688.56 447
8689.44 364
8690.32 344
8691.20 365
8692.08 365
8692.96 358
8693.84 374
8694.72 334
8695.60 353
8696.48 344
8697.36 401
8698.24 360
8699.12 349
8700.00 378
8700.88 380
8701.76 352
8702.64 349
8703.52 313
8704.40 380
8705.28 429
8706.16 367
8707.04 370
8707.92 420
8708.80 393
8709.68 372
8710.56 353
8711.44 401
8712.33 424
8713.21 409
8714.09 373
8714.97 396
8715.85 417
8716.73 376
8717.61 379
8718.49 392
8719.37 371
8720.25 364
8721.14 394
8722.02 355
8722.90 408
8723.78 373
8724.66 375
8725.54 377
8726.42 449
8727.31 390
8728.19 330
8729.07 394
8729.95 439
8730.83 386
8731.72 386
8732.60 414
8733.48 417
8734.36 367
8735.24 381
8736.12 363
8737.01 382
8737.89 387
8738.77 362
8739.65 327
8740.54 376
8741.42 404
8742.30 375
8743.18 380
8744.07 376
8744.95 360
8745.83 348
8746.71 362
8747.60 383
8748.48 411
8749.36 393
8750.24 366
8751.13 367
8752.01 411
8752.89 383
8753.77 435
8754.66 427
8755.54 458
8756.42 443
8757.31 439
8758.19 397
8759.07 406
8759.96 419
8760.84 454
8761.72 404
8762.61 428
8763.49 425
8764.37 390
8765.26 419
8766.14 370
8767.02 375
8767.91 371
8768.79 399
8769.68 421
8770.56 385
8771.44 379
8772.33 401
8773.21 378
8774.09 449
8774.98 402
8775.86 370
8776.75 385
8777.63 390
8778.52 391
8779.40 355
8780.28 344
8781.17 415
8782.05 380
8782.94 398
8783.82 372
8784.71 345
8785.59 352
8786.47 372
8787.36 374
8788.24 376
8789.13 422
8790.01 397
8790.90 393
8791.78 389
8792.67 385
8793.55 392
8794.44 412
8795.32 358
8796.21 397
8797.09 399
8797.98 385
8798.86 326
8799.75 361
8800.63 380
8801.52 388
8802.41 343
8803.29 335
8804.18 353
8805.06 366
8805.95 360
8806.83 362
8807.72 413
8808.60 399
8809.49 357
8810.38 372
8811.26 357
8812.15 349
8813.03 356
8813.92 310
8814.81 390
8815.69 374
8816.58 403
8817.46 345
8818.35 305
8819.24 339
8820.12 382
8821.01 354
8821.89 339
8822.78 379
8823.67 356
8824.55 397
8825.44 340
8826.33 374
8827.21 393
8828.10 419
8828.99 374
8829.87 372
8830.76 353
8831.65 338
8832.53 344
8833.42 325
8834.31 304
8835.20 346
8836.08 342
8836.97 366
8837.86 368
8838.74 323
8839.63 359
8840.52 328
8841.41 369
8842.29 334
8843.18 302
8844.07 369
8844.96 413
8845.84 378
8846.73 379
8847.62 342
8848.51 322
8849.39 322
8850.28 356
8851.17 353
8852.06 333
8852.95 350
8853.83 363
8854.72 384
8855.61 330
8856.50 366
8857.39 372
8858.27 366
8859.16 359
8860.05 324
8860.94 380
8861.83 379
8862.72 375
8863.60 364
8864.49 341
8865.38 297
8866.27 346
8867.16 325
8868.05 371
8868.94 331
8869.83 400
8870.71 342
8871.60 332
8872.49 312
8873.38 325
8874.27 358
8875.16 342
8876.05 320
8876.94 325
8877.83 340
8878.72 323
8879.60 342
8880.49 365
8881.38 357
8882.27 354
8883.16 340
8884.05 385
8884.94 347
8885.83 313
8886.72 359
8887.61 383
8888.50 342
8889.39 353
8890.28 336
8891.17 347
8892.06 348
8892.95 392
8893.84 352
8894.73 324
8895.62 338
8896.51 353
8897.40 343
8898.29 302
8899.18 326
8900.07 365
8900.96 352
8901.85 348
8902.74 327
8903.63 321
8904.52 356
8905.41 328
8906.30 346
8907.19 345
8908.08 339
8908.98 335
8909.87 332
8910.76 312
8911.65 328
8912.54 312
8913.43 360
8914.32 360
8915.21 305
8916.10 303
8916.99 348
8917.89 318
8918.78 328
8919.67 318
8920.56 309
8921.45 342
8922.34 356
8923.23 352
8924.13 346
8925.02 350
8925.91 360
8926.80 307
8927.69 334
8928.58 327
8929.48 362
8930.37 357
8931.26 348
8932.15 326
8933.04 318
8933.93 351
8934.83 341
8935.72 304
8936.61 302
8937.50 354
8938.40 320
8939.29 357
8940.18 350
8941.07 361
8941.96 321
8942.86 352
8943.75 330
8944.64 315
8945.53 333
8946.43 387
8947.32 354
8948.21 364
8949.11 279
8950.00 285
8950.89 308
8951.78 304
8952.68 342
8953.57 339
8954.46 314
8955.36 314
8956.25 345
8957.14 318
8958.04 276
8958.93 340
8959.82 355
8960.72 348
8961.61 344
8962.50 314
8963.40 365
8964.29 368
8965.18 333
8966.08 319
8966.97 363
8967.86 325
8968.76 328
8969.65 318
8970.54 318
8971.44 325
8972.33 314
8973.23 299
8974.12 290
8975.01 320
8975.91 288
8976.80 317
8977.70 329
8978.59 356
8979.49 295
8980.38 276
8981.27 318
8982.17 297
8983.06 318
8983.96 339
8984.85 332
8985.75 336
8986.64 369
8987.54 365
8988.43 322
8989.33 301
8990.22 330
8991.12 316
8992.01 299
8992.90 301
8993.80 330
8994.69 302
8995.59 310
8996.49 301
8997.38 304
8998.28 324
8999.17 313
9000.07 312
9000.96 342
9001.86 300
9002.75 320
9003.65 349
9004.54 323
9005.44 319
9006.33 316
9007.23 359
9008.13 317
9009.02 271
9009.92 299
9010.81 309
9011.71 269
9012.60 290
9013.50 320
9014.40 370
9015.29 333
9016.19 303
9017.09 294
9017.98 318
9018.88 294
9019.77 316
9020.67 333
9021.57 302
9022.46 307
9023.36 291
9024.26 338
9025.15 322
9026.05 315
9026.95 329
9027.84 322
9028.74 329
9029.64 322
9030.53 327
9031.43 293
9032.33 301
9033.22 326
9034.12 317
9035.02 270
9035.91 331
9036.81 347
9037.71 333
9038.61 298
9039.50 294
9040.40 302
9041.30 273
9042.20 310
9043.09 328
9043.99 310
9044.89 270
9045.79 315
9046.68 312
9047.58 325
9048.48 320
9049.38 310
9050.27 317
9051.17 360
9052.07 265
9052.97 327
9053.87 310
9054.76 311
9055.66 307
9056.56 288
9057.46 301
9058.36 343
9059.25 351
9060.15 341
9061.05 311
9061.95 330
9062.85 338
9063.75 335
9064.64 344
9065.54 326
9066.44 304
9067.34 349
9068.24 338
9069.14 331
9070.04 296
9070.94 337
9071.83 354
9072.73 303
9073.63 282
9074.53 359
9075.43 321
9076.33 326
9077.23 316
9078.13 318
9079.03 296
9079.93 324
9080.83 324
9081.72 341
9082.62 319
9083.52 293
9084.42 306
9085.32 278
9086.22 245
9087.12 293
9088.02 347
9088.92 323
9089.82 323
9090.72 280
9091.62 284
9092.52 284
9093.42 299
9094.32 296
9095.22 308
9096.12 342
9097.02 324
9097.92 304
9098.82 285
9099.72 309
9100.62 338
9101.52 323
9102.42 338
9103.32 290
9104.22 310
9105.12 288
9106.02 309
9106.92 299
9107.83 314
9108.73 315
9109.63 309
9110.53 327
9111.43 316
9112.33 358
9113.23 362
9114.13 364
9115.03 319
9115.93 312
9116.83 300
9117.74 312
9118.64 325
9119.54 303
9120.44 331
9121.34 345
9122.24 314
9123.14 327
9124.04 279
9124.95 295
9125.85 321
9126.75 293
9127.65 337
9128.55 298
9129.45 293
9130.36 300
9131.26 314
9132.16 282
9133.06 286
9133.96 309
9134.87 339
9135.77 352
9136.67 287
9137.57 309
9138.47 284
9139.38 298
9140.28 321
9141.18 306
9142.08 273
9142.99 300
9143.89 301
9144.79 329
9145.69 348
9146.60 317
9147.50 341
9148.40 291
9149.30 347
9150.21 337
9151.11 325
9152.01 342
9152.92 327
9153.82 284
9154.72 263
9155.62 300
9156.53 296
9157.43 344
9158.33 306
9159.24 300
9160.14 317
9161.04 288
9161.95 284
9162.85 276
9163.75 262
9164.66 310
9165.56 284
9166.46 287
9167.37 288
9168.27 317
9169.17 303
9170.08 320
9170.98 299
9171.89 333
9172.79 323
9173.69 300
9174.60 307
9175.50 274
9176.41 299
9177.31 309
9178.21 313
9179.12 340
9180.02 333
9180.93 301
9181.83 283
9182.74 279
9183.64 305
9184.54 305
9185.45 275
9186.35 245
9187.26 321
9188.16 285
9189.07 296
9189.97 312
9190.88 309
9191.78 344
9192.69 277
9193.59 298
9194.50 302
9195.40 280
9196.31 303
9197.21 308
9198.12 321
9199.02 350
9199.93 321
9200.83 378
9201.74 315
9202.64 338
9203.55 292
9204.45 294
9205.36 314
9206.26 310
9207.17 277
9208.08 242
9208.98 289
9209.89 258
9210.79 296
9211.70 296
9212.60 280
9213.51 309
9214.42 319
9215.32 258
9216.23 278
9217.13 336
9218.04 292
9218.95 298
9219.85 320
9220.76 325
9221.66 328
9222.57 293
9223.48 280
9224.38 294
9225.29 266
9226.20 334
9227.10 274
9228.01 276
9228.92 261
9229.82 310
9230.73 309
9231.64 289
9232.54 273
9233.45 283
9234.36 290
9235.26 311
9236.17 298
9237.08 300
9237.99 322
9238.89 292
9239.80 261
9240.71 292
9241.61 305
9242.52 309
9243.43 294
9244.34 288
9245.24 271
9246.15 279
9247.06 285
9247.97 274
9248.87 260
9249.78 273
9250.69 262
9251.60 319
9252.50 329
9253.41 289
9254.32 303
9255.23 286
9256.14 273
9257.04 292
9257.95 289
9258.86 300
9259.77 282
9260.68 285
9261.59 305
9262.49 294
9263.40 317
9264.31 303
9265.22 297
9266.13 255
9267.04 287
9267.94 292
9268.85 316
9269.76 311
9270.67 302
9271.58 267
9272.49 268
9273.40 286
9274.31 266
9275.21 283
9276.12 280
9277.03 276
9277.94 261
9278.85 253
9279.76 276
9280.67 338
9281.58 305
9282.49 309
9283.40 294
9284.31 326
9285.22 311
9286.12 298
9287.03 294
9287.94 336
9288.85 327
9289.76 292
9290.67 287
9291.58 291
9292.49 299
9293.40 285
9294.31 277
9295.22 289
9296.13 275
9297.04 268
9297.95 290
9298.86 294
9299.77 302
9300.68 304
9301.59 293
9302.50 299
9303.41 327
9304.32 328
9305.23 312
9306.14 350
9307.05 323
9307.96 305
9308.88 300
9309.79 301
9310.70 284
9311.61 306
9312.52 296
9313.43 316
9314.34 311
9315.25 324
9316.16 311
9317.07 292
9317.98 297
9318.89 273
9319.81 291
9320.72 256
9321.63 292
9322.54 261
9323.45 284
9324.36 287
9325.27 316
9326.18 272
9327.10 288
9328.01 347
9328.92 305
9329.83 305
9330.74 281
9331.65 296
9332.57 306
9333.48 289
9334.39 282
9335.30 317
9336.21 290
9337.12 285
9338.04 293
9338.95 277
9339.86 244
9340.77 303
9341.69 294
9342.60 278
9343.51 258
9344.42 282
9345.33 278
9346.25 316
9347.16 279
9348.07 278
9348.98 277
9349.90 278
9350.81 317
9351.72 258
9352.63 312
9353.55 295
9354.46 310
9355.37 276
9356.29 288
9357.20 291
9358.11 242
9359.02 258
9359.94 272
9360.85 287
9361.76 301
9362.68 292
9363.59 246
9364.50 292
9365.42 347
9366.33 303
9367.24 278
9368.16 290
9369.07 296
9369.98 284
9370.90 263
9371.81 297
9372.73 304
9373.64 270
9374.55 269
9375.47 273
9376.38 318
9377.29 306
9378.21 307
9379.12 312
9380.04 282
9380.95 289
9381.86 341
9382.78 269
9383.69 276
9384.61 291
9385.52 335
9386.44 330
9387.35 307
9388.26 298
9389.18 303
9390.09 326
9391.01 306
9391.92 290
9392.84 283
9393.75 281
9394.67 288
9395.58 319
9396.50 297
9397.41 292
9398.33 277
9399.24 333
9400.16 298
9401.07 263
9401.99 273
9402.90 330
9403.82 287
9404.73 289
9405.65 293
9406.56 315
9407.48 295
9408.39 257
9409.31 274
9410.22 273
9411.14 307
9412.06 270
9412.97 254
9413.89 273
9414.80 277
9415.72 331
9416.63 295
9417.55 283
9418.47 306
9419.38 295
9420.30 286
9421.21 291
9422.13 294
9423.05 310
9423.96 326
9424.88 288
9425.80 273
9426.71 280
9427.63 296
9428.54 307
9429.46 289
9430.38 274
9431.29 267
9432.21 290
9433.13 305
9434.04 288
9434.96 271
9435.88 305
9436.79 336
9437.71 311
9438.63 287
9439.55 266
9440.46 258
9441.38 282
9442.30 273
9443.21 293
9444.13 275
9445.05 292
9445.96 304
9446.88 301
9447.80 258
9448.72 253
9449.63 263
9450.55 284
9451.47 300
9452.39 267
9453.30 272
9454.22 291
9455.14 299
9456.06 262
9456.98 275
9457.89 299
9458.81 279
9459.73 283
9460.65 274
9461.57 255
9462.48 305
9463.40 291
9464.32 292
9465.24 269
9466.16 265
9467.07 303
9467.99 316
9468.91 317
9469.83 295
9470.75 279
9471.67 307
9472.58 293
9473.50 277
9474.42 312
9475.34 298
9476.26 323
9477.18 272
9478.10 278
9479.02 274
9479.93 278
9480.85 248
9481.77 262
9482.69 304
9483.61 346
9484.53 254
9485.45 244
9486.37 257
9487.29 248
9488.21 251
9489.13 280
9490.05 271
9490.97 282
9491.88 306
9492.80 260
9493.72 269
9494.64 307
9495.56 262
9496.48 269
9497.40 319
9498.32 236
9499.24 286
9500.16 291
9501.08 247
9502.00 254
9502.92 246
9503.84 289
9504.76 265
9505.68 245
9506.60 285
9507.52 290
9508.44 251
9509.36 250
9510.28 242
9511.20 257
9512.12 262
9513.05 211
9513.97 285
9514.89 285
9515.81 288
9516.73 304
9517.65 295
9518.57 283
9519.49 262
9520.41 267
9521.33 235
9522.25 236
9523.17 290
9524.09 291
9525.02 274
9525.94 244
9526.86 233
9527.78 229
9528.70 298
9529.62 335
9530.54 282
9531.46 268
9532.39 269
9533.31 354
9534.23 314
9535.15 327
9536.07 278
9536.99 252
9537.92 258
9538.84 301
9539.76 265
9540.68 278
9541.60 268
9542.53 273
9543.45 265
9544.37 247
9545.29 251
9546.21 256
9547.14 229
9548.06 252
9548.98 285
9549.90 267
9550.82 291
9551.75 271
9552.67 256
9553.59 264
9554.51 302
9555.44 293
9556.36 272
9557.28 267
9558.21 277
9559.13 294
9560.05 276
9560.97 276
9561.90 266
9562.82 278
9563.74 262
9564.67 251
9565.59 266
9566.51 314
9567.43 302
9568.36 260
9569.28 263
9570.20 236
9571.13 315
9572.05 273
9572.97 309
9573.90 258
9574.82 240
9575.74 249
9576.67 288
9577.59 295
9578.52 307
9579.44 301
9580.36 304
9581.29 308
9582.21 263
9583.13 260
9584.06 253
9584.98 263
9585.91 246
9586.83 266
9587.76 303
9588.68 258
9589.60 249
9590.53 262
9591.45 252
9592.38 286
9593.30 312
9594.23 256
9595.15 225
9596.07 285
9597.00 272
9597.92 274
9598.85 314
9599.77 291
9600.70 328
9601.62 313
9602.55 300
9603.47 271
9604.40 281
9605.32 263
9606.25 254
9607.17 264
9608.10 266
9609.02 247
9609.95 255
9610.87 296
9611.80 283
9612.72 332
9613.65 310
9614.57 280
9615.50 308
9616.43 282
9617.35 254
9618.28 283
9619.20 256
9620.13 294
9621.05 265
9621.98 306
9622.91 289
9623.83 282
9624.76 287
9625.68 276
9626.61 299
9627.54 311
9628.46 297
9629.39 267
9630.31 331
9631.24 352
9632.17 348
9633.09 314
9634.02 301
9634.95 304
9635.87 336
9636.80 332
9637.72 308
9638.65 320
9639.58 324
9640.50 321
9641.43 323
9642.36 337
9643.28 344
9644.21 314
9645.14 313
9646.07 331
9646.99 367
9647.92 346
9648.85 338
9649.77 370
9650.70 358
9651.63 331
9652.56 339
9653.48 354
9654.41 338
9655.34 363
9656.26 336
9657.19 314
9658.12 339
9659.05 304
9659.98 313
9660.90 306
9661.83 345
9662.76 337
9663.69 321
9664.61 319
9665.54 327
9666.47 350
9667.40 321
9668.33 317
9669.25 356
9670.18 308
9671.11 301
9672.04 290
9672.97 329
9673.89 314
9674.82 342
9675.75 319
9676.68 271
9677.61 293
9678.54 298
9679.47 312
9680.39 325
9681.32 311
9682.25 291
9683.18 318
9684.11 330
9685.04 323
9685.97 324
9686.90 355
9687.82 324
9688.75 323
9689.68 357
9690.61 352
9691.54 344
9692.47 381
9693.40 351
9694.33 346
9695.26 331
9696.19 350
9697.12 348
9698.05 328
9698.98 335
9699.90 326
9700.83 385
9701.76 393
9702.69 380
9703.62 326
9704.55 328
9705.48 299
9706.41 310
9707.34 311
9708.27 303
9709.20 310
9710.13 327
9711.06 331
9711.99 298
9712.92 280
9713.85 295
9714.78 281
9715.71 306
9716.64 323
9717.57 323
9718.50 304
9719.44 303
9720.37 315
9721.30 318
9722.23 289
9723.16 311
9724.09 340
9725.02 326
9725.95 334
9726.88 355
9727.81 309
9728.74 300
9729.67 356
9730.60 322
9731.54 340
9732.47 316
9733.40 308
9734.33 330
9735.26 307
9736.19 332
9737.12 304
9738.05 318
9738.99 351
9739.92 362
9740.85 347
9741.78 361
9742.71 297
9743.64 292
9744.57 304
9745.51 305
9746.44 307
9747.37 323
9748.30 316
9749.23 360
9750.17 361
9751.10 319
9752.03 353
9752.96 366
9753.89 301
9754.83 316
9755.76 325
9756.69 329
9757.62 332
9758.56 326
9759.49 359
9760.42 343
9761.35 340
9762.29 308
9763.22 319
9764.15 327
9765.08 341
9766.02 365
9766.95 356
9767.88 342
9768.81 308
9769.75 309
9770.68 313
9771.61 321
9772.55 305
9773.48 331
9774.41 377
9775.35 357
9776.28 343
9777.21 352
9778.14 348
9779.08 335
9780.01 355
9780.94 353
9781.88 367
9782.81 397
9783.75 400
9784.68 381
9785.61 367
9786.55 372
9787.48 365
9788.41 359
9789.35 334
9790.28 300
9791.22 343
9792.15 335
9793.08 303
9794.02 330
9794.95 305
9795.89 345
9796.82 373
9797.75 384
9798.69 360
9799.62 359
9800.56 361
9801.49 347
9802.43 323
9803.36 323
9804.29 326
9805.23 334
9806.16 301
9807.10 308
9808.03 271
9808.97 321
9809.90 329
9810.84 296
9811.77 304
9812.71 283
9813.64 287
9814.58 316
9815.51 333
9816.45 308
9817.38 313
9818.32 328
9819.25 340
9820.19 284
9821.12 289
9822.06 341
9822.99 326
9823.93 331
9824.87 304
9825.80 297
9826.74 292
9827.67 340
9828.61 328
9829.54 289
9830.48 295
9831.42 330
9832.35 308
9833.29 287
9834.22 312
9835.16 339
9836.10 307
9837.03 333
9837.97 332
9838.90 328
9839.84 299
9840.78 296
9841.71 284
9842.65 305
9843.59 293
9844.52 331
9845.46 304
9846.40 298
9847.33 288
9848.27 309
9849.20 325
9850.14 305
9851.08 360
9852.02 322
9852.95 309
9853.89 317
9854.83 307
9855.76 315
9856.70 348
9857.64 283
9858.57 329
9859.51 315
9860.45 297
9861.39 293
9862.32 311
9863.26 317
9864.20 312
9865.14 305
9866.07 282
9867.01 339
9867.95 326
9868.89 320
9869.82 305
9870.76 282
9871.70 358
9872.64 317
9873.57 314
9874.51 335
9875.45 310
9876.39 335
9877.33 322
9878.26 343
9879.20 371
9880.14 431
9881.08 418
9882.02 344
9882.96 309
9883.89 326
9884.83 362
9885.77 378
9886.71 340
9887.65 315
9888.59 362
9889.52 336
9890.46 342
9891.40 315
9892.34 303
9893.28 297
9894.22 340
9895.16 316
9896.10 303
9897.03 295
9897.97 333
9898.91 362
9899.85 356
9900.79 338
9901.73 347
9902.67 346
9903.61 372
9904.55 328
9905.49 329
9906.43 339
9907.37 340
9908.31 358
9909.25 359
9910.18 345
9911.12 324
9912.06 349
9913.00 337
9913.94 404
9914.88 354
9915.82 343
9916.76 333
9917.70 337
9918.64 357
9919.58 399
9920.52 427
9921.46 446
9922.40 539
9923.34 623
9924.28 701
9925.22 696
9926.16 762
9927.10 759
9928.05 670
9928.99 658
9929.93 595
9930.87 543
9931.81 458
9932.75 414
9933.69 370
9934.63 358
9935.57 420
9936.51 393
9937.45 318
9938.39 349
9939.33 352
9940.27 362
9941.22 337
9942.16 356
9943.10 324
9944.04 321
9944.98 346
9945.92 302
9946.86 337
9947.80 345
9948.75 327
9949.69 312
9950.63 350
9951.57 333
9952.51 332
9953.45 310
9954.40 341
9955.34 325
9956.28 319
9957.22 377
9958.16 331
9959.10 320
9960.05 308
9960.99 340
9961.93 334
9962.87 423
9963.81 394
9964.76 374
9965.70 359
9966.64 348
9967.58 319
9968.53 325
9969.47 319
9970.41 312
9971.35 302
9972.30 300
9973.24 307
9974.18 293
9975.12 281
9976.07 233
9977.01 299
9977.95 315
9978.89 288
9979.84 291
9980.78 304
9981.72 298
9982.67 310
9983.61 285
9984.55 290
9985.50 324
9986.44 319
9987.38 310
9988.33 305
9989.27 328
9990.21 326
9991.16 327
9992.10 321
9993.04 356
9993.99 301
9994.93 305
9995.87 353
9996.82 361
9997.76 328
9998.70 330
9999.65 348
10000.59 324
10001.54 329
10002.48 396
10003.42 346
10004.37 335
10005.31 283
10006.26 294
10007.20 330
10008.14 291
10009.09 328
10010.03 314
10010.98 288
10011.92 319
10012.87 357
10013.81 304
10014.76 306
10015.70 336
10016.64 302
10017.59 293
10018.53 288
10019.48 304
10020.42 299
10021.37 287
10022.31 293
10023.26 317
10024.20 295
10025.15 290
10026.09 309
10027.04 309
10027.98 320
10028.93 310
10029.87 346
10030.82 282
10031.76 286
10032.71 304
10033.66 317
10034.60 320
10035.55 334
10036.49 320
10037.44 286
10038.38 277
10039.33 313
10040.27 287
10041.22 305
10042.17 311
10043.11 328
10044.06 322
10045.00 303
10045.95 271
10046.90 256
10047.84 321
10048.79 283
10049.73 292
10050.68 278
10051.63 315
10052.57 301
10053.52 281
10054.47 271
10055.41 298
10056.36 304
10057.31 310
10058.25 283
10059.20 255
10060.15 300
10061.09 295
10062.04 294
10062.99 296
10063.93 276
10064.88 313
10065.83 296
10066.77 249
10067.72 298
10068.67 296
10069.61 292
10070.56 303
10071.51 317
10072.46 292
10073.40 295
10074.35 277
10075.30 252
10076.25 304
10077.19 241
10078.14 290
10079.09 267
10080.04 281
10080.98 258
10081.93 258
10082.88 272
10083.83 282
10084.77 261
10085.72 272
10086.67 302
10087.62 259
10088.57 257
10089.51 278
10090.46 261
10091.41 254
10092.36 258
10093.31 249
10094.26 261
10095.20 264
10096.15 268
10097.10 285
10098.05 316
10099.00 257
10099.95 256
10100.89 273
10101.84 301
10102.79 268
10103.74 263
10104.69 237
10105.64 256
10106.59 255
10107.54 323
10108.49 251
10109.43 211
10110.38 261
10111.33 269
10112.28 287
10113.23 251
10114.18 242
10115.13 260
10116.08 263
10117.03 264
10117.98 261
10118.93 248
10119.88 242
10120.83 243
10121.78 244
10122.72 274
10123.67 259
10124.62 278
10125.57 285
10126.52 288
10127.47 254
10128.42 268
10129.37 254
10130.32 263
10131.27 246
10132.22 266
10133.17 276
10134.12 261
10135.07 234
10136.02 237
10136.97 245
10137.92 258
10138.88 263
10139.83 225
10140.78 284
10141.73 240
10142.68 268
10143.63 223
10144.58 260
10145.53 249
10146.48 281
10147.43 277
10148.38 252
10149.33 217
10150.28 238
10151.23 271
10152.19 255
10153.14 237
10154.09 246
10155.04 237
10155.99 227
10156.94 242
10157.89 229
10158.84 245
10159.80 249
10160.75 230
10161.70 223
10162.65 222
10163.60 239
10164.55 227
10165.50 292
10166.46 235
10167.41 252
10168.36 280
10169.31 266
10170.26 216
10171.21 244
10172.17 258
10173.12 221
10174.07 243
10175.02 276
10175.98 246
10176.93 231
10177.88 217
10178.83 243
10179.78 262
10180.74 238
10181.69 234
10182.64 213
10183.59 256
10184.55 271
10185.50 251
10186.45 219
10187.40 224
10188.36 263
10189.31 228
10190.26 242
10191.22 270
10192.17 263
10193.12 281
10194.07 285
10195.03 217
10195.98 258
10196.93 244
10197.89 247
10198.84 272
10199.79 272
10200.75 224
10201.70 258
10202.65 272
10203.61 251
10204.56 246
10205.51 257
10206.47 302
10207.42 284
10208.37 279
10209.33 264
10210.28 281
10211.24 251
10212.19 302
10213.14 257
10214.10 241
10215.05 244
10216.00 269
10216.96 238
10217.91 257
10218.87 252
10219.82 255
10220.78 260
10221.73 252
10222.68 228
10223.64 244
10224.59 263
10225.55 243
10226.50 262
10227.46 250
10228.41 245
10229.37 228
10230.32 274
10231.27 235
10232.23 270
10233.18 249
10234.14 270
10235.09 235
10236.05 228
10237.00 205
10237.96 258
10238.91 243
10239.87 235
10240.82 222
10241.78 271
10242.73 270
10243.69 240
10244.65 248
10245.60 218
10246.56 240
10247.51 270
10248.47 252
10249.42 231
10250.38 236
10251.33 251
10252.29 242
10253.25 236
10254.20 207
10255.16 245
10256.11 245
10257.07 249
10258.02 238
10258.98 250
10259.94 246
10260.89 272
10261.85 270
10262.81 271
10263.76 198
10264.72 268
10265.67 238
10266.63 256
10267.59 256
10268.54 229
10269.50 230
10270.46 257
10271.41 249
10272.37 232
10273.33 240
10274.28 258
10275.24 233
10276.20 271
10277.15 237
10278.11 254
10279.07 239
10280.02 242
10280.98 256
10281.94 211
10282.90 208
10283.85 240
10284.81 273
10285.77 245
10286.72 236
10287.68 236
10288.64 250
10289.60 259
10290.55 235
10291.51 280
10292.47 211
10293.43 257
10294.38 239
10295.34 279
10296.30 236
10297.26 260
10298.22 230
10299.17 224
10300.13 220
10301.09 232
10302.05 269
10303.01 230
10303.96 256
10304.92 245
10305.88 259
10306.84 284
10307.80 230
10308.75 245
10309.71 230
10310.67 239
10311.63 210
10312.59 231
10313.55 222
10314.51 218
10315.46 253
10316.42 244
10317.38 247
10318.34 224
10319.30 210
10320.26 257
10321.22 218
10322.18 230
10323.14 234
10324.09 256
10325.05 217
10326.01 268
10326.97 237
10327.93 229
10328.89 263
10329.85 230
10330.81 254
10331.77 239
10332.73 216
10333.69 254
10334.65 243
10335.61 222
10336.57 210
10337.53 225
10338.49 216
10339.45 219
10340.40 212
10341.36 183
10342.32 209
10343.28 223
10344.24 223
10345.20 218
10346.16 213
10347.12 194
10348.08 213
10349.05 233
10350.01 189
10350.97 210
10351.93 224
10352.89 256
10353.85 214
10354.81 238
10355.77 216
10356.73 220
10357.69 243
10358.65 227
10359.61 219
10360.57 183
10361.53 196
10362.49 215
10363.45 250
10364.41 201
10365.38 249
10366.34 272
10367.30 231
10368.26 210
10369.22 227
10370.18 245
10371.14 244
10372.10 241
10373.06 258
10374.03 228
10374.99 264
10375.95 224
10376.91 203
10377.87 211
10378.83 242
10379.80 260
10380.76 245
10381.72 221
10382.68 189
10383.64 212
10384.60 243
10385.57 225
10386.53 209
10387.49 215
10388.45 197
10389.41 207
10390.38 221
10391.34 206
10392.30 204
10393.26 202
10394.23 209
10395.19 204
10396.15 209
10397.11 235
10398.07 250
10399.04 247
10400.00 239
10400.96 252
10401.93 254
10402.89 242
10403.85 199
10404.81 203
10405.78 251
10406.74 230
10407.70 228
10408.67 242
10409.63 240
10410.59 201
10411.55 213
10412.52 225
10413.48 247
10414.44 231
10415.41 233
10416.37 282
10417.33 297
10418.30 272
10419.26 270
10420.22 263
10421.19 234
10422.15 240
10423.12 260
10424.08 238
10425.04 249
10426.01 230
10426.97 242
10427.93 243
10428.90 242
10429.86 244
10430.83 249
10431.79 241
10432.75 243
10433.72 201
10434.68 224
10435.65 239
10436.61 235
10437.58 224
10438.54 243
10439.50 217
10440.47 234
10441.43 190
10442.40 214
10443.36 217
10444.33 236
10445.29 275
10446.26 263
10447.22 242
10448.19 188
10449.15 212
10450.12 242
10451.08 211
10452.05 226
10453.01 245
10453.98 233
10454.94 205
10455.91 218
10456.87 229
10457.84 240
10458.80 221
10459.77 202
10460.73 195
10461.70 219
10462.66 216
10463.63 203
10464.59 229
10465.56 231
10466.53 217
10467.49 215
10468.46 225
10469.42 240
10470.39 192
10471.35 222
10472.32 215
10473.29 213
10474.25 207
10475.22 233
10476.18 230
10477.15 206
10478.12 238
10479.08 216
10480.05 242
10481.02 221
10481.98 224
10482.95 212
10483.91 235
10484.88 218
10485.85 234
10486.81 224
10487.78 224
10488.75 235
10489.71 216
10490.68 204
10491.65 225
10492.61 250
10493.58 204
10494.55 195
10495.52 253
10496.48 271
10497.45 231
10498.42 223
10499.38 187
10500.35 193
10501.32 198
10502.29 206
10503.25 209
10504.22 223
10505.19 238
10506.16 230
10507.12 208
10508.09 214
10509.06 230
10510.03 214
10510.99 238
10511.96 189
10512.93 202
10513.90 197
10514.87 209
10515.83 178
10516.80 207
10517.77 193
10518.74 208
10519.71 250
10520.67 233
10521.64 222
10522.61 201
10523.58 238
10524.55 220
10525.51 192
10526.48 199
10527.45 206
10528.42 224
10529.39 213
10530.36 170
10531.33 227
10532.29 216
10533.26 222
10534.23 230
10535.20 202
10536.17 202
10537.14 198
10538.11 233
10539.08 217
10540.05 232
10541.01 233
10541.98 251
10542.95 247
10543.92 191
10544.89 188
10545.86 207
10546.83 218
10547.80 221
10548.77 235
10549.74 234
10550.71 198
10551.68 194
10552.65 225
10553.62 221
10554.59 221
10555.56 238
10556.53 214
10557.50 224
10558.47 222
10559.44 209
10560.41 221
10561.38 202
10562.35 251
10563.32 225
10564.29 206
10565.26 226
10566.23 218
10567.20 216
10568.17 190
10569.14 192
10570.11 223
10571.08 256
10572.05 227
10573.02 194
10573.99 203
10574.96 234
10575.93 211
10576.90 216
10577.87 218
10578.84 214
10579.82 245
10580.79 229
10581.76 182
10582.73 190
10583.70 215
10584.67 217
10585.64 192
10586.61 197
10587.58 219
10588.56 185
10589.53 245
10590.50 236
10591.47 220
10592.44 193
10593.41 197
10594.38 247
10595.36 184
10596.33 164
10597.30 198
10598.27 218
10599.24 209
10600.21 213
10601.19 189
10602.16 206
10603.13 245
10604.10 214
10605.07 220
10606.05 191
10607.02 214
10607.99 222
10608.96 210
10609.93 225
10610.91 203
10611.88 216
10612.85 233
10613.82 196
10614.80 188
10615.77 243
10616.74 228
10617.71 213
10618.69 221
10619.66 193
10620.63 210
10621.61 233
10622.58 214
10623.55 207
10624.52 167
10625.50 199
10626.47 187
10627.44 211
10628.42 189
10629.39 165
10630.36 215
10631.34 214
10632.31 201
10633.28 168
10634.26 221
10635.23 218
10636.20 205
10637.18 221
10638.15 227
10639.12 236
10640.10 184
10641.07 223
10642.04 242
10643.02 208
10643.99 205
10644.97 188
10645.94 214
10646.91 176
10647.89 190
10648.86 221
10649.84 203
10650.81 223
10651.78 220
10652.76 180
10653.73 195
10654.71 214
10655.68 209
10656.66 192
10657.63 206
10658.60 208
10659.58 229
10660.55 234
10661.53 203
10662.50 202
10663.48 199
10664.45 235
10665.43 197
10666.40 193
10667.38 202
10668.35 229
10669.33 239
10670.30 195
10671.28 225
10672.25 191
10673.23 206
10674.20 253
10675.18 246
10676.15 198
10677.13 226
10678.10 208
10679.08 213
10680.05 184
10681.03 196
10682.01 213
10682.98 232
10683.96 185
10684.93 197
10685.91 228
10686.88 184
10687.86 205
10688.84 194
10689.81 220
10690.79 193
10691.76 197
10692.74 193
10693.72 171
10694.69 223
10695.67 235
10696.64 178
10697.62 181
10698.60 198
10699.57 199
10700.55 217
10701.53 208
10702.50 207
10703.48 191
10704.46 181
10705.43 214
10706.41 215
10707.39 191
10708.36 204
10709.34 200
10710.32 226
10711.29 187
10712.27 197
10713.25 196
10714.22 182
10715.20 200
10716.18 198
10717.16 188
10718.13 208
10719.11 193
10720.09 221
10721.07 202
10722.04 222
10723.02 201
10724.00 201
10724.98 170
10725.95 208
10726.93 201
10727.91 213
10728.89 221
10729.86 234
10730.84 183
10731.82 188
10732.80 191
10733.78 225
10734.75 202
10735.73 177
10736.71 197
10737.69 175
10738.67 204
10739.64 210
10740.62 195
10741.60 179
10742.58 201
10743.56 163
10744.54 192
10745.51 155
10746.49 180
10747.47 231
10748.45 205
10749.43 203
10750.41 194
10751.39 204
10752.36 211
10753.34 211
10754.32 208
10755.30 206
10756.28 250
10757.26 238
10758.24 214
10759.22 186
10760.20 231
10761.18 213
10762.15 218
10763.13 221
10764.11 228
10765.09 212
10766.07 241
10767.05 226
10768.03 208
10769.01 211
10769.99 232
10770.97 207
10771.95 213
10772.93 198
10773.91 205
10774.89 199
10775.87 203
10776.85 196
10777.83 220
10778.81 218
10779.79 196
10780.77 186
10781.75 204
10782.73 237
10783.71 208
10784.69 176
10785.67 169
10786.65 181
10787.63 217
10788.61 197
10789.59 182
10790.57 171
10791.55 199
10792.53 199
10793.51 221
10794.49 216
10795.47 184
10796.46 168
10797.44 182
10798.42 191
10799.40 196
10800.38 186
10801.36 178
10802.34 177
10803.32 182
10804.30 186
10805.28 211
10806.27 220
10807.25 239
10808.23 197
10809.21 187
10810.19 198
10811.17 244
10812.15 216
10813.14 203
10814.12 181
10815.10 192
10816.08 214
10817.06 203
10818.04 174
10819.03 210
10820.01 216
10820.99 209
10821.97 209
10822.95 195
10823.94 209
10824.92 237
10825.90 219
10826.88 204
10827.86 205
10828.85 195
10829.83 222
10830.81 213
10831.79 194
10832.78 182
10833.76 196
10834.74 212
10835.72 203
10836.71 194
10837.69 183
10838.67 209
10839.65 230
10840.64 192
10841.62 179
10842.60 206
10843.59 246
10844.57 210
10845.55 229
10846.54 180
10847.52 204
10848.50 207
10849.48 177
10850.47 163
10851.45 201
10852.43 215
10853.42 162
10854.40 203
10855.39 185
10856.37 231
10857.35 181
10858.34 160
10859.32 180
10860.30 211
10861.29 189
10862.27 221
10863.25 199
10864.24 203
10865.22 203
10866.21 207
10867.19 234
10868.17 231
10869.16 192
10870.14 189
10871.13 234
10872.11 207
10873.10 213
10874.08 220
10875.06 216
10876.05 195
10877.03 194
10878.02 182
10879.00 162
10879.99 189
10880.97 221
10881.96 205
10882.94 185
10883.93 215
10884.91 207
10885.89 235
10886.88 202
10887.86 225
10888.85 218
10889.83 170
10890.82 194
10891.80 194
10892.79 198
10893.78 205
10894.76 199
10895.75 233
10896.73 212
10897.72 184
10898.70 195
10899.69 212
10900.67 201
10901.66 210
10902.64 205
10903.63 190
10904.62 194
10905.60 229
10906.59 204
10907.57 195
10908.56 202
10909.54 194
10910.53 198
10911.52 210
10912.50 184
10913.49 191
10914.48 188
10915.46 206
10916.45 192
10917.43 215
10918.42 214
10919.41 236
10920.39 218
10921.38 194
10922.37 200
10923.35 209
10924.34 202
10925.33 193
10926.31 205
10927.30 185
10928.29 193
10929.27 220
10930.26 182
10931.25 195
10932.23 206
10933.22 171
10934.21 173
10935.19 183
10936.18 196
10937.17 197
10938.16 209
10939.14 212
10940.13 227
10941.12 195
10942.11 224
10943.09 230
10944.08 209
10945.07 180
10946.06 191
10947.04 211
10948.03 198
10949.02 215
10950.01 181
10950.99 191
10951.98 176
10952.97 208
10953.96 238
10954.95 222
10955.93 178
10956.92 173
10957.91 207
10958.90 200
10959.89 198
10960.87 232
10961.86 213
10962.85 193
10963.84 208
10964.83 188
10965.82 231
10966.81 204
10967.79 222
10968.78 179
10969.77 223
10970.76 197
10971.75 223
10972.74 218
10973.73 191
10974.71 190
10975.70 227
10976.69 205
10977.68 197
10978.67 213
10979.66 185
10980.65 176
10981.64 163
10982.63 193
10983.62 201
10984.61 206
10985.60 196
10986.58 214
10987.57 204
10988.56 213
10989.55 253
10990.54 210
10991.53 206
10992.52 201
10993.51 206
10994.50 227
10995.49 227
10996.48 206
10997.47 197
10998.46 218
10999.45 219
11000.44 201
11001.43 214
11002.42 223
11003.41 191
11004.40 182
11005.39 220
11006.38 214
11007.37 205
11008.36 202
11009.35 210
11010.34 192
11011.33 222
11012.33 226
11013.32 218
11014.31 197
11015.30 211
11016.29 214
11017.28 223
11018.27 196
11019.26 208
11020.25 228
11021.24 223
11022.23 180
11023.22 196
11024.22 181
11025.21 197
11026.20 204
11027.19 196
11028.18 188
11029.17 197
11030.16 204
11031.15 213
11032.15 157
11033.14 191
11034.13 179
11035.12 189
11036.11 173
11037.10 190
11038.10 230
11039.09 189
11040.08 174
11041.07 165
11042.06 176
11043.06 212
11044.05 209
11045.04 178
11046.03 205
11047.02 218
11048.02 212
11049.01 195
11050.00 183
11050.99 184
11051.98 181
11052.98 197
11053.97 228
11054.96 198
11055.95 182
11056.95 196
11057.94 193
11058.93 197
11059.93 156
11060.92 201
11061.91 189
11062.90 193
11063.90 171
11064.89 192
11065.88 174
11066.88 184
11067.87 189
11068.86 177
11069.86 219
11070.85 209
11071.84 226
11072.83 193
11073.83 200
11074.82 204
11075.82 190
11076.81 179
11077.80 203
11078.80 192
11079.79 213
11080.78 203
11081.78 222
11082.77 191
11083.76 176
11084.76 187
11085.75 216
11086.75 194
11087.74 177
11088.73 204
11089.73 212
11090.72 214
11091.72 201
11092.71 204
11093.70 210
11094.70 220
11095.69 187
11096.69 194
11097.68 177
11098.68 178
11099.67 215
11100.67 195
11101.66 219
11102.65 227
11103.65 178
11104.64 191
11105.64 224
11106.63 177
11107.63 190
11108.62 222
11109.62 218
11110.61 213
11111.61 182
11112.60 152
11113.60 196
11114.59 195
11115.59 180
11116.58 226
11117.58 209
11118.57 190
11119.57 237
11120.57 186
11121.56 186
11122.56 174
11123.55 212
11124.55 183
11125.54 176
11126.54 207
11127.54 223
11128.53 209
11129.53 188
11130.52 193
11131.52 197
11132.51 211
11133.51 190
11134.51 176
11135.50 180
11136.50 166
11137.50 186
11138.49 193
11139.49 192
11140.48 182
11141.48 198
11142.48 208
11143.47 210
11144.47 227
11145.47 205
11146.46 227
11147.46 195
11148.46 207
11149.45 227
11150.45 206
11151.45 203
11152.44 205
11153.44 197
11154.44 212
11155.43 204
11156.43 226
11157.43 206
11158.43 202
11159.42 191
11160.42 187
11161.42 200
11162.41 204
11163.41 209
11164.41 182
11165.41 191
11166.40 160
11167.40 174
11168.40 169
11169.40 191
11170.39 184
11171.39 227
11172.39 206
11173.39 199
11174.39 194
11175.38 185
11176.38 214
11177.38 202
11178.38 202
11179.38 203
11180.37 217
11181.37 221
11182.37 177
11183.37 181
11184.37 228
11185.37 214
11186.36 184
11187.36 174
11188.36 199
11189.36 231
11190.36 228
11191.36 185
11192.35 177
11193.35 202
11194.35 202
11195.35 201
11196.35 184
11197.35 202
11198.35 174
11199.35 209
11200.35 205
11201.34 161
11202.34 175
11203.34 213
11204.34 201
11205.34 176
11206.34 186
11207.34 210
11208.34 196
11209.34 204
11210.34 185
11211.34 196
11212.34 182
11213.34 181
11214.34 184
11215.34 168
11216.34 158
11217.34 219
11218.34 218
11219.34 205
11220.34 151
11221.34 160
11222.34 178
11223.34 200
11224.34 192
11225.34 195
11226.34 197
11227.34 215
11228.34 198
11229.34 209
11230.34 191
11231.34 179
11232.34 180
11233.34 173
11234.34 169
11235.34 173
11236.34 189
11237.34 182
11238.34 177
11239.34 192
11240.34 220
11241.34 237
11242.34 179
11243.35 204
11244.35 225
11245.35 187
11246.35 159
11247.35 175
11248.35 186
11249.35 201
11250.35 174
11251.35 183
11252.36 222
11253.36 192
11254.36 199
11255.36 167
11256.36 189
11257.36 210
11258.37 210
11259.37 199
11260.37 178
11261.37 174
11262.37 171
11263.37 176
11264.38 156
11265.38 199
11266.38 179
11267.38 169
11268.38 195
11269.39 190
11270.39 190
11271.39 182
11272.39 187
11273.39 204
11274.40 213
11275.40 227
11276.40 198
11277.40 192
11278.41 208
11279.41 224
11280.41 195
11281.41 208
11282.42 199
11283.42 199
11284.42 186
11285.43 195
11286.43 199
11287.43 168
11288.43 188
11289.44 197
11290.44 201
11291.44 148
11292.45 178
11293.45 184
11294.45 165
11295.46 178
11296.46 168
11297.46 193
11298.47 177
11299.47 188
11300.47 188
11301.48 183
11302.48 169
11303.48 170
11304.49 208
11305.49 228
11306.49 174
11307.50 180
11308.50 191
11309.51 176
11310.51 188
11311.51 174
11312.52 181
11313.52 193
11314.53 188
11315.53 174
11316.53 169
11317.54 187
11318.54 186
11319.55 186
11320.55 200
11321.56 175
11322.56 229
11323.57 205
11324.57 177
11325.57 169
11326.58 185
11327.58 200
11328.59 163
11329.59 204
11330.60 182
11331.60 196
11332.61 169
11333.61 202
11334.62 163
11335.62 186
11336.63 182
11337.63 179
11338.64 196
11339.64 214
11340.65 198
11341.65 218
11342.66 186
11343.66 171
11344.67 181
11345.68 180
11346.68 209
11347.69 205
11348.69 201
11349.70 229
11350.70 219
11351.71 155
11352.72 200
11353.72 170
11354.73 186
11355.73 158
11356.74 215
11357.75 187
11358.75 187
11359.76 190
11360.76 205
11361.77 227
11362.78 190
11363.78 193
11364.79 189
11365.80 180
11366.80 183
11367.81 187
11368.81 189
11369.82 162
11370.83 204
11371.83 223
11372.84 182
11373.85 172
11374.85 157
11375.86 187
11376.87 186
11377.88 151
11378.88 165
11379.89 222
11380.90 242
11381.90 182
11382.91 165
11383.92 145
11384.92 189
11385.93 198
11386.94 191
11387.95 154
11388.95 200
11389.96 206
11390.97 226
11391.98 175
11392.98 202
11393.99 202
11395.00 236
11396.01 206
11397.02 171
11398.02 153
11399.03 195
11400.04 193
11401.05 169
11402.05 165
11403.06 178
11404.07 210
11405.08 217
11406.09 209
11407.10 172
11408.10 185
11409.11 186
11410.12 205
11411.13 173
11412.14 155
11413.15 189
11414.15 212
11415.16 163
11416.17 163
11417.18 175
11418.19 203
11419.20 168
11420.21 158
11421.22 185
11422.22 158
11423.23 180
11424.24 186
11425.25 183
11426.26 199
11427.27 170
11428.28 203
11429.29 172
11430.30 174
11431.31 193
11432.32 178
11433.32 185
11434.33 185
11435.34 152
11436.35 182
11437.36 155
11438.37 179
11439.38 173
11440.39 173
11441.40 172
11442.41 181
11443.42 173
11444.43 165
11445.44 155
11446.45 157
11447.46 195
11448.47 158
11449.48 173
11450.49 183
11451.50 233
11452.51 173
11453.52 164
11454.53 150
11455.54 187
11456.55 184
11457.56 173
11458.57 181
11459.58 188
11460.59 152
11461.61 187
11462.62 174
11463.63 197
11464.64 196
11465.65 182
11466.66 191
11467.67 167
11468.68 181
11469.69 175
11470.70 183
11471.71 166
11472.73 163
11473.74 169
11474.75 174
11475.76 160
11476.77 187
11477.78 190
11478.79 179
11479.80 186
11480.82 186
11481.83 202
11482.84 179
11483.85 204
11484.86 194
11485.87 219
11486.89 156
11487.90 169
11488.91 180
11489.92 199
11490.93 162
11491.95 170
11492.96 169
11493.97 170
11494.98 179
11495.99 171
11497.01 201
11498.02 186
11499.03 231
11500.04 185
11501.05 175
11502.07 161
11503.08 211
11504.09 193
11505.10 192
11506.12 197
11507.13 177
11508.14 187
11509.16 205
11510.17 174
11511.18 177
11512.19 187
11513.21 207
11514.22 187
11515.23 137
11516.25 189
11517.26 148
11518.27 174
11519.29 188
11520.30 188
11521.31 150
11522.33 194
11523.34 184
11524.35 189
11525.37 189
11526.38 176
11527.39 205
11528.41 162
11529.42 180
11530.43 169
11531.45 194
11532.46 151
11533.47 184
11534.49 178
11535.50 181
11536.52 171
11537.53 187
11538.54 177
11539.56 178
11540.57 192
11541.59 206
11542.60 188
11543.61 185
11544.63 196
11545.64 161
11546.66 203
11547.67 218
11548.69 216
11549.70 164
11550.72 199
11551.73 180
11552.75 189
11553.76 213
11554.77 192
11555.79 202
11556.80 214
11557.82 206
11558.83 187
11559.85 193
11560.86 193
11561.88 184
11562.89 163
11563.91 165
11564.92 186
11565.94 165
11566.95 213
11567.97 190
11568.99 185
11570.00 202
11571.02 184
11572.03 194
11573.05 178
11574.06 151
11575.08 223
11576.09 216
11577.11 225
11578.13 221
11579.14 197
11580.16 208
11581.17 200
11582.19 190
11583.21 208
11584.22 209
11585.24 216
11586.25 182
11587.27 210
11588.29 195
11589.30 196
11590.32 226
11591.33 226
11592.35 206
11593.37 222
11594.38 224
11595.40 198
11596.42 286
11597.43 264
11598.45 261
11599.47 295
11600.48 287
11601.50 246
11602.52 242
11603.53 250
11604.55 237
11605.57 256
11606.59 242
11607.60 256
11608.62 272
11609.64 227
11610.65 198
11611.67 220
11612.69 206
11613.71 230
11614.72 197
11615.74 217
11616.76 203
11617.78 215
11618.79 229
11619.81 219
11620.83 201
11621.85 194
11622.86 239
11623.88 253
11624.90 265
11625.92 236
11626.94 257
11627.95 256
11628.97 280
11629.99 237
11631.01 256
11632.03 243
11633.04 212
11634.06 230
11635.08 225
11636.10 233
11637.12 245
11638.14 244
11639.15 191
11640.17 199
11641.19 218
11642.21 238
11643.23 225
11644.25 221
11645.27 210
11646.28 183
11647.30 197
11648.32 189
11649.34 178
11650.36 197
11651.38 189
11652.40 182
11653.42 197
11654.44 191
11655.45 216
11656.47 204
11657.49 206
11658.51 201
11659.53 213
11660.55 204
11661.57 209
11662.59 190
11663.61 206
11664.63 174
11665.65 202
11666.67 228
11667.69 219
11668.71 209
11669.73 208
11670.75 213
11671.77 198
11672.79 178
11673.81 182
11674.83 171
11675.85 195
11676.87 174
11677.89 189
11678.91 185
11679.93 159
11680.95 188
11681.97 177
11682.99 192
11684.01 221
11685.03 201
11686.05 207
11687.07 204
11688.09 232
11689.11 181
11690.13 192
11691.15 227
11692.17 203
11693.20 206
11694.22 215
11695.24 203
11696.26 206
11697.28 189
11698.30 193
11699.32 168
11700.34 234
11701.36 227
11702.38 208
11703.41 187
11704.43 187
11705.45 213
11706.47 225
11707.49 211
11708.51 210
11709.53 164
11710.56 196
11711.58 229
11712.60 211
11713.62 182
11714.64 184
11715.66 211
11716.69 217
11717.71 213
11718.73 211
11719.75 178
11720.77 169
11721.80 200
11722.82 207
11723.84 216
11724.86 197
11725.88 195
11726.91 193
11727.93 168
11728.95 178
11729.97 203
11731.00 201
11732.02 207
11733.04 201
11734.06 167
11735.09 196
11736.11 194
11737.13 191
11738.16 168
11739.18 168
11740.20 186
11741.22 181
11742.25 190
11743.27 182
11744.29 166
11745.32 185
11746.34 174
11747.36 164
11748.39 176
11749.41 175
11750.43 150
11751.46 181
11752.48 197
11753.50 177
11754.53 185
11755.55 167
11756.57 174
11757.60 187
11758.62 180
11759.64 179
11760.67 186
11761.69 175
11762.72 183
11763.74 166
11764.76 179
11765.79 193
11766.81 199
11767.84 220
11768.86 169
11769.88 191
11770.91 178
11771.93 194
11772.96 220
11773.98 191
11775.01 155
11776.03 182
11777.05 183
11778.08 174
11779.10 185
11780.13 206
11781.15 222
11782.18 169
11783.20 166
11784.23 199
11785.25 164
11786.28 170
11787.30 157
11788.33 181
11789.35 180
11790.38 174
11791.40 172
11792.43 204
11793.45 191
11794.48 174
11795.50 177
11796.53 194
11797.55 193
11798.58 189
11799.60 155
11800.63 174
11801.65 182
11802.68 197
11803.71 212
11804.73 193
11805.76 173
11806.78 166
11807.81 159
11808.84 177
11809.86 157
11810.89 160
11811.91 205
11812.94 196
11813.97 189
11814.99 197
11816.02 174
11817.04 179
11818.07 198
11819.10 192
11820.12 173
11821.15 161
11822.18 215
11823.20 201
11824.23 168
11825.25 180
11826.28 184
11827.31 174
11828.33 189
11829.36 209
11830.39 175
11831.42 176
11832.44 168
11833.47 178
11834.50 170
11835.52 170
11836.55 171
11837.58 179
11838.60 190
11839.63 180
11840.66 164
11841.69 173
11842.71 162
11843.74 152
11844.77 166
11845.80 158
11846.82 173
11847.85 170
11848.88 211
11849.91 185
11850.93 183
11851.96 191
11852.99 181
11854.02 177
11855.05 188
11856.07 180
11857.10 170
11858.13 150
11859.16 190
11860.19 196
11861.21 191
11862.24 171
11863.27 229
11864.30 207
11865.33 158
11866.35 179
11867.38 176
11868.41 178
11869.44 180
11870.47 165
11871.50 186
11872.53 167
11873.55 186
11874.58 181
11875.61 169
11876.64 171
11877.67 175
11878.70 169
11879.73 161
11880.76 185
11881.79 162
11882.81 181
11883.84 192
11884.87 183
11885.90 200
11886.93 203
11887.96 174
11888.99 152
11890.02 141
11891.05 156
11892.08 161
11893.11 185
11894.14 129
11895.17 159
11896.20 176
11897.23 171
11898.26 173
11899.29 168
11900.32 171
11901.35 174
11902.38 188
11903.41 175
11904.44 168
11905.47 184
11906.50 168
11907.53 176
11908.56 169
11909.59 170
11910.62 145
11911.65 160
11912.68 185
11913.71 154
11914.74 166
11915.77 187
11916.80 152
11917.83 167
11918.86 151
11919.89 161
11920.92 161
11921.95 152
11922.98 165
11924.01 153
11925.05 170
11926.08 166
11927.11 151
11928.14 168
11929.17 163
11930.20 176
11931.23 177
11932.26 137
11933.29 149
11934.33 146
11935.36 158
11936.39 157
11937.42 170
11938.45 176
11939.48 157
11940.51 148
11941.55 140
11942.58 187
11943.61 161
11944.64 140
11945.67 161
11946.70 165
11947.74 167
11948.77 150
11949.80 152
11950.83 144
11951.86 156
11952.90 179
11953.93 174
11954.96 160
11955.99 174
11957.03 153
11958.06 165
11959.09 182
11960.12 150
11961.16 166
11962.19 151
11963.22 182
11964.25 168
11965.29 163
11966.32 166
11967.35 157
11968.38 144
11969.42 181
11970.45 161
11971.48 140
11972.52 146
11973.55 167
11974.58 168
11975.61 165
11976.65 174
11977.68 157
11978.71 158
11979.75 134
11980.78 139
11981.81 180
11982.85 193
11983.88 132
11984.91 186
11985.95 175
11986.98 160
11988.02 158
11989.05 165
11990.08 157
11991.12 166
11992.15 176
11993.18 151
11994.22 169
11995.25 185
11996.29 176
11997.32 160
11998.35 174
11999.39 142
12000.42 171
12001.46 176
12002.49 151
12003.53 155
12004.56 175
12005.59 176
12006.63 188
12007.66 146
12008.70 151
12009.73 185
12010.77 168
12011.80 158
12012.84 161
12013.87 169
12014.91 138
12015.94 143
12016.98 140
12018.01 132
12019.05 163
12020.08 164
12021.12 178
12022.15 157
12023.19 148
12024.22 151
12025.26 180
12026.29 137
12027.33 178
12028.36 150
12029.40 171
12030.43 157
12031.47 192
12032.50 189
12033.54 163
12034.58 160
12035.61 178
12036.65 161
12037.68 171
12038.72 171
12039.75 151
12040.79 188
12041.83 143
12042.86 155
12043.90 152
12044.93 152
12045.97 138
12047.01 165
12048.04 174
12049.08 162
12050.12 152
12051.15 159
12052.19 141
12053.22 171
12054.26 161
12055.30 198
12056.33 171
12057.37 131
12058.41 137
12059.44 151
12060.48 168
12061.52 138
12062.55 142
12063.59 152
12064.63 183
12065.67 165
12066.70 154
12067.74 141
12068.78 145
12069.81 160
12070.85 152
12071.89 153
12072.93 147
12073.96 151
12075.00 170
12076.04 154
12077.08 145
12078.11 179
12079.15 145
12080.19 153
12081.23 139
12082.26 122
12083.30 170
12084.34 187
12085.38 154
12086.41 135
12087.45 160
12088.49 169
12089.53 141
12090.57 112
12091.60 168
12092.64 182
12093.68 147
12094.72 140
12095.76 163
12096.80 137
12097.83 140
12098.87 141
12099.91 165
12100.95 166
12101.99 156
12103.03 159
12104.07 148
12105.10 146
12106.14 125
12107.18 168
12108.22 157
12109.26 140
12110.30 132
12111.34 182
12112.38 166
12113.42 129
12114.45 155
12115.49 136
12116.53 144
12117.57 148
12118.61 158
12119.65 149
12120.69 176
12121.73 163
12122.77 167
12123.81 150
12124.85 140
12125.89 149
12126.93 147
12127.97 145
12129.01 142
12130.05 124
12131.09 150
12132.13 156
12133.17 153
12134.21 159
12135.25 185
12136.29 171
12137.33 150
12138.37 119
12139.41 154
12140.45 168
12141.49 141
12142.53 144
12143.57 136
12144.61 166
12145.65 148
12146.69 156
12147.73 130
12148.77 136
12149.81 136
12150.85 165
12151.89 171
12152.93 144
12153.97 151
12155.01 150
12156.05 132
12157.10 141
12158.14 125
12159.18 121
12160.22 162
12161.26 158
12162.30 138
12163.34 146
12164.38 171
12165.42 170
12166.47 141
12167.51 143
12168.55 141
12169.59 136
12170.63 202
12171.67 159
12172.71 154
12173.76 171
12174.80 150
12175.84 129
12176.88 173
12177.92 153
12178.96 149
12180.01 143
12181.05 138
12182.09 157
12183.13 158
12184.17 136
12185.22 146
12186.26 136
12187.30 131
12188.34 150
12189.39 153
12190.43 119
12191.47 137
12192.51 145
12193.56 138
12194.60 143
12195.64 147
12196.68 168
12197.73 129
12198.77 115
12199.81 125
12200.85 148
12201.90 147
12202.94 138
12203.98 159
12205.03 136
12206.07 135
12207.11 130
12208.16 150
12209.20 124
12210.24 142
12211.28 144
12212.33 161
12213.37 140
12214.41 125
12215.46 138
12216.50 165
12217.55 131
12218.59 135
12219.63 147
12220.68 143
12221.72 154
12222.76 150
12223.81 118
12224.85 132
12225.89 153
12226.94 149
12227.98 146
12229.03 136
12230.07 139
12231.11 139
12232.16 144
12233.20 141
12234.25 152
12235.29 153
12236.34 144
12237.38 156
12238.42 150
12239.47 157
12240.51 124
12241.56 147
12242.60 146
12243.65 130
12244.69 147
12245.74 137
12246.78 131
12247.83 137
12248.87 129
12249.92 117
12250.96 129
12252.01 126
12253.05 143
12254.10 130
12255.14 152
12256.19 132
12257.23 135
12258.28 139
12259.32 143
12260.37 123
12261.41 145
12262.46 165
12263.50 144
12264.55 155
12265.59 152
12266.64 151
12267.69 162
12268.73 167
12269.78 152
12270.82 164
12271.87 111
12272.92 166
12273.96 149
12275.01 160
12276.05 120
12277.10 156
12278.15 141
12279.19 132
12280.24 120
12281.28 137
12282.33 140
12283.38 132
12284.42 140
12285.47 129
12286.52 128
12287.56 148
12288.61 164
12289.66 151
12290.70 159
12291.75 146
12292.80 137
12293.84 149
12294.89 147
12295.94 137
12296.98 137
12298.03 146
12299.08 141
12300.12 132
12301.17 145
12302.22 142
12303.27 123
12304.31 109
12305.36 143
12306.41 160
12307.45 147
12308.50 141
12309.55 154
12310.60 146
12311.64 153
12312.69 137
12313.74 138
12314.79 140
12315.83 148
12316.88 119
12317.93 137
12318.98 126
12320.03 134
12321.07 118
12322.12 124
12323.17 135
12324.22 148
12325.27 127
12326.31 146
12327.36 129
12328.41 132
12329.46 143
12330.51 140
12331.56 129
12332.60 149
12333.65 137
12334.70 132
12335.75 146
12336.80 134
12337.85 140
12338.90 115
12339.94 118
12340.99 139
12342.04 144
12343.09 126
12344.14 144
12345.19 130
12346.24 135
12347.29 127
12348.34 146
12349.38 122
12350.43 91
12351.48 131
12352.53 113
12353.58 137
12354.63 121
12355.68 120
12356.73 113
12357.78 122
12358.83 131
12359.88 122
12360.93 118
12361.98 122
12363.03 132
12364.08 144
12365.13 119
12366.18 123
12367.23 127
12368.28 134
12369.33 115
12370.38 99
12371.43 141
12372.48 141
12373.53 119
12374.58 138
12375.63 136
12376.68 136
12377.73 114
12378.78 123
12379.83 135
12380.88 143
12381.93 124
12382.98 130
12384.03 152
12385.08 135
12386.13 111
12387.18 152
12388.23 113
12389.29 137
12390.34 126
12391.39 115
12392.44 112
12393.49 113
12394.54 112
12395.59 116
12396.64 121
12397.69 127
12398.74 143
12399.80 132
12400.85 143
12401.90 124
12402.95 125
12404.00 125
12405.05 127
12406.10 124
12407.16 129
12408.21 106
12409.26 112
12410.31 146
12411.36 143
12412.42 128
12413.47 120
12414.52 118
12415.57 129
12416.62 133
12417.67 150
12418.73 138
12419.78 114
12420.83 142
12421.88 139
12422.94 128
12423.99 138
12425.04 132
12426.09 128
12427.15 134
12428.20 129
12429.25 130
12430.30 123
12431.36 131
12432.41 126
12433.46 121
12434.51 132
12435.57 117
12436.62 143
12437.67 130
12438.73 126
12439.78 119
12440.83 120
12441.88 133
12442.94 149
12443.99 117
12445.04 109
12446.10 136
12447.15 120
12448.20 144
12449.26 134
12450.31 160
12451.36 135
12452.42 128
12453.47 137
12454.52 124
12455.58 120
12456.63 160
12457.69 165
12458.74 141
12459.79 137
12460.85 138
12461.90 152
12462.96 153
12464.01 129
12465.06 142
12466.12 127
12467.17 108
12468.23 121
12469.28 105
12470.33 165
12471.39 154
12472.44 123
12473.50 164
12474.55 164
12475.61 134
12476.66 143
12477.72 144
12478.77 132
12479.82 153
12480.88 126
12481.93 148
12482.99 142
12484.04 143
12485.10 143
12486.15 123
12487.21 111
12488.26 152
12489.32 160
12490.37 151
12491.43 112
12492.48 124
12493.54 161
12494.59 180
12495.65 149
12496.71 149
12497.76 171
12498.82 130
12499.87 129
12500.93 125
12501.98 143
12503.04 149
12504.09 120
12505.15 132
12506.21 123
12507.26 138
12508.32 135
12509.37 151
12510.43 147
12511.49 119
12512.54 125
12513.60 127
12514.65 119
12515.71 118
12516.77 130
12517.82 158
12518.88 153
12519.94 132
12520.99 134
12522.05 126
12523.11 117
12524.16 131
12525.22 112
12526.27 157
12527.33 152
12528.39 137
12529.45 137
12530.50 141
12531.56 156
12532.62 143
12533.67 141
12534.73 128
12535.79 115
12536.84 140
12537.90 142
12538.96 125
12540.02 130
12541.07 110
12542.13 151
12543.19 148
12544.24 136
12545.30 137
12546.36 106
12547.42 120
12548.47 136
12549.53 133
12550.59 127
12551.65 121
12552.71 131
12553.76 119
12554.82 131
12555.88 121
12556.94 142
12558.00 144
12559.05 119
12560.11 134
12561.17 142
12562.23 131
12563.29 133
12564.34 126
12565.40 118
12566.46 132
12567.52 155
12568.58 155
12569.64 145
12570.69 138
12571.75 140
12572.81 145
12573.87 108
12574.93 159
12575.99 137
12577.05 164
12578.11 145
12579.16 130
12580.22 102
12581.28 119
12582.34 132
12583.40 144
12584.46 136
12585.52 125
12586.58 146
12587.64 153
12588.70 140
12589.76 149
12590.81 119
12591.87 141
12592.93 150
12593.99 150
12595.05 138
12596.11 146
12597.17 155
12598.23 129
12599.29 117
12600.35 158
12601.41 134
12602.47 111
12603.53 138
12604.59 135
12605.65 145
12606.71 121
12607.77 132
12608.83 149
12609.89 132
12610.95 133
12612.01 145
12613.07 129
12614.13 112
12615.19 121
12616.25 142
12617.31 126
12618.37 128
12619.43 128
12620.50 120
12621.56 115
12622.62 103
12623.68 121
12624.74 127
12625.80 141
12626.86 145
12627.92 130
12628.98 134
12630.04 121
12631.10 134
12632.17 133
12633.23 119
12634.29 114
12635.35 119
12636.41 135
12637.47 130
12638.53 115
12639.59 130
12640.66 105
12641.72 117
12642.78 111
12643.84 113
12644.90 112
12645.96 127
12647.03 117
12648.09 124
12649.15 123
12650.21 119
12651.27 149
12652.34 122
12653.40 124
12654.46 128
12655.52 131
12656.58 113
12657.65 131
12658.71 123
12659.77 151
12660.83 126
12661.89 102
12662.96 121
12664.02 123
12665.08 122
12666.14 131
12667.21 130
12668.27 122
12669.33 123
12670.40 116
12671.46 136
12672.52 111
12673.58 107
12674.65 116
12675.71 128
12676.77 127
12677.84 104
12678.90 126
12679.96 105
12681.02 108
12682.09 117
12683.15 118
12684.21 125
12685.28 131
12686.34 125
12687.40 137
12688.47 121
12689.53 145
12690.60 145
12691.66 144
12692.72 132
12693.79 136
12694.85 138
12695.91 147
12696.98 127
12698.04 129
12699.11 123
12700.17 133
12701.23 118
12702.30 121
12703.36 152
12704.43 135
12705.49 154
12706.55 125
12707.62 120
12708.68 144
12709.75 124
12710.81 126
12711.88 121
12712.94 131
12714.01 114
12715.07 107
12716.13 134
12717.20 138
12718.26 130
12719.33 134
12720.39 138
12721.46 131
12722.52 104
12723.59 127
12724.65 146
12725.72 144
12726.78 139
12727.85 126
12728.91 127
12729.98 127
12731.04 132
12732.11 112
12733.18 138
12734.24 119
12735.31 142
12736.37 123
12737.44 113
12738.50 124
12739.57 112
12740.63 109
12741.70 105
12742.77 103
12743.83 117
12744.90 139
12745.96 113
12747.03 154
12748.09 133
12749.16 130
12750.23 117
12751.29 131
12752.36 128
12753.43 145
12754.49 154
12755.56 130
12756.62 141
12757.69 136
12758.76 130
12759.82 126
12760.89 118
12761.96 101
12763.02 116
12764.09 113
12765.16 132
12766.22 116
12767.29 115
12768.36 122
12769.42 126
12770.49 105
12771.56 116
12772.62 132
12773.69 122
12774.76 130
12775.83 99
12776.89 108
12777.96 134
12779.03 125
12780.10 99
12781.16 105
12782.23 116
12783.30 132
12784.37 148
12785.43 134
12786.50 117
12787.57 140
12788.64 118
12789.70 122
12790.77 103
12791.84 109
12792.91 111
12793.97 106
12795.04 129
12796.11 125
12797.18 149
12798.25 125
12799.31 126
12800.38 112
12801.45 108
12802.52 131
12803.59 110
12804.66 140
12805.72 131
12806.79 153
12807.86 153
12808.93 105
12810.00 131
12811.07 113
12812.14 116
12813.20 129
12814.27 128
12815.34 125
12816.41 107
12817.48 134
12818.55 158
12819.62 170
12820.69 115
12821.76 96
12822.83 130
12823.89 108
12824.96 124
12826.03 120
12827.10 117
12828.17 134
12829.24 124
12830.31 114
12831.38 127
12832.45 123
12833.52 113
12834.59 120
12835.66 138
12836.73 124
12837.80 117
12838.87 124
12839.94 100
12841.01 121
12842.08 133
12843.15 132
12844.22 95
12845.29 111
12846.36 110
12847.43 131
12848.50 124
12849.57 116
12850.64 124
12851.71 132
12852.78 136
12853.85 96
12854.92 86
12855.99 97
12857.06 130
12858.13 114
12859.20 116
12860.27 101
12861.34 124
12862.41 120
12863.48 135
12864.56 128
12865.63 131
12866.70 108
12867.77 123
12868.84 127
12869.91 111
12870.98 106
12872.05 139
12873.12 139
12874.20 130
12875.27 126
12876.34 127
12877.41 129
12878.48 144
12879.55 117
12880.62 118
12881.70 128
12882.77 133
12883.84 129
12884.91 119
12885.98 96
12887.05 96
12888.13 104
12889.20 127
12890.27 117
12891.34 108
12892.41 114
12893.49 153
12894.56 110
12895.63 97
12896.70 96
12897.77 112
12898.85 115
12899.92 112
12900.99 114
12902.06 95
12903.14 135
12904.21 132
12905.28 118
12906.35 117
12907.43 121
12908.50 111
12909.57 109
12910.64 112
12911.72 117
12912.79 96
12913.86 116
12914.94 131
12916.01 122
12917.08 123
12918.16 125
12919.23 143
12920.30 98
12921.37 116
12922.45 113
12923.52 126
12924.59 113
12925.67 93
12926.74 100
12927.82 112
12928.89 112
12929.96 141
12931.04 100
12932.11 110
12933.18 100
12934.26 117
12935.33 113
12936.40 121
12937.48 126
12938.55 109
12939.63 127
12940.70 102
12941.77 105
12942.85 123
12943.92 125
12945.00 107
12946.07 113
12947.15 121
12948.22 115
12949.29 114
12950.37 121
12951.44 135
12952.52 132
12953.59 114
12954.67 98
12955.74 98
12956.82 114
12957.89 130
12958.97 119
12960.04 96
12961.12 118
12962.19 112
12963.27 117
12964.34 98
12965.42 131
12966.49 115
12967.57 113
12968.64 132
12969.72 105
12970.79 121
12971.87 139
12972.94 127
12974.02 113
12975.09 102
12976.17 101
12977.24 119
12978.32 126
12979.40 97
12980.47 111
12981.55 115
12982.62 118
12983.70 132
12984.77 111
12985.85 120
12986.93 112
12988.00 119
12989.08 129
12990.15 103
12991.23 108
12992.31 124
12993.38 141
12994.46 130
12995.54 106
12996.61 116
12997.69 115
12998.76 117
12999.84 117
13000.92 101
13001.99 111
13003.07 116
13004.15 124
13005.22 118
13006.30 118
13007.38 108
13008.45 112
13009.53 117
13010.61 113
13011.69 111
13012.76 106
13013.84 120
13014.92 112
13015.99 111
13017.07 100
13018.15 112
13019.23 140
13020.30 128
13021.38 120
13022.46 103
13023.54 102
13024.61 124
13025.69 128
13026.77 97
13027.85 108
13028.92 101
13030.00 103
13031.08 100
13032.16 113
13033.23 115
13034.31 129
13035.39 114
13036.47 106
13037.55 110
13038.62 106
13039.70 118
13040.78 123
13041.86 97
13042.94 123
13044.02 113
13045.09 125
13046.17 118
13047.25 110
13048.33 140
13049.41 153
13050.49 143
13051.57 112
13052.64 121
13053.72 123
13054.80 120
13055.88 123
13056.96 110
13058.04 95
13059.12 119
13060.20 134
13061.27 130
13062.35 121
13063.43 111
13064.51 114
13065.59 127
13066.67 103
13067.75 114
13068.83 116
13069.91 117
13070.99 108
13072.07 110
13073.15 103
13074.23 115
13075.31 135
13076.39 118
13077.47 111
13078.55 123
13079.63 103
13080.71 113
13081.79 113
13082.86 104
13083.94 109
13085.02 116
13086.11 117
13087.19 97
13088.27 102
13089.35 128
13090.43 117
13091.51 139
13092.59 113
13093.67 113
13094.75 114
13095.83 113
13096.91 119
13097.99 111
13099.07 124
13100.15 116
13101.23 126
13102.31 115
13103.39 96
13104.47 107
13105.55 129
13106.63 141
13107.72 126
13108.80 109
13109.88 116
13110.96 123
13112.04 114
13113.12 108
13114.20 105
13115.28 97
13116.37 112
13117.45 104
13118.53 89
13119.61 103
13120.69 106
13121.77 122
13122.85 104
13123.94 116
13125.02 115
13126.10 93
13127.18 109
13128.26 118
13129.34 111
13130.43 98
13131.51 91
13132.59 124
13133.67 137
13134.75 125
13135.84 95
13136.92 108
13138.00 110
13139.08 112
13140.17 103
13141.25 114
13142.33 102
13143.41 118
13144.49 124
13145.58 107
13146.66 119
13147.74 113
13148.83 118
13149.91 93
13150.99 108
13152.07 108
13153.16 106
13154.24 133
13155.32 101
13156.41 92
13157.49 109
13158.57 107
13159.65 88
13160.74 89
13161.82 115
13162.90 93
13163.99 113
13165.07 122
13166.15 93
13167.24 69
13168.32 94
13169.40 123
13170.49 80
13171.57 105
13172.66 108
13173.74 114
13174.82 127
13175.91 96
13176.99 93
13178.07 110
13179.16 117
13180.24 122
13181.33 111
13182.41 101
13183.49 95
13184.58 113
13185.66 109
13186.75 121
13187.83 112
13188.91 113
13190.00 96
13191.08 112
13192.17 90
13193.25 105
13194.34 126
13195.42 100
13196.51 106
13197.59 120
13198.68 91
13199.76 120
13200.85 109
13201.93 95
13203.02 113
13204.10 113
13205.19 120
13206.27 92
13207.36 99
13208.44 99
13209.53 122
13210.61 100
13211.70 97
13212.78 87
13213.87 122
13214.95 115
13216.04 91
13217.12 99
13218.21 147
13219.29 145
13220.38 98
13221.47 105
13222.55 109
13223.64 111
13224.72 119
13225.81 111
13226.89 95
13227.98 107
13229.07 129
13230.15 135
13231.24 110
13232.32 114
13233.41 105
13234.50 99
13235.58 106
13236.67 105
13237.76 86
13238.84 107
13239.93 115
13241.01 119
13242.10 115
13243.19 96
13244.27 83
13245.36 98
13246.45 111
13247.53 85
13248.62 99
13249.71 116
13250.79 91
13251.88 87
13252.97 103
13254.06 99
13255.14 86
13256.23 86
13257.32 105
13258.40 112
13259.49 88
13260.58 108
13261.67 102
13262.75 91
13263.84 95
13264.93 85
13266.02 102
13267.10 121
13268.19 101
13269.28 109
13270.37 112
13271.45 113
13272.54 103
13273.63 85
13274.72 114
13275.80 112
13276.89 105
13277.98 111
13279.07 122
13280.16 130
13281.24 124
13282.33 124
13283.42 125
13284.51 118
13285.60 108
13286.69 100
13287.77 102
13288.86 111
13289.95 110
13291.04 120
13292.13 82
13293.22 119
13294.31 99
13295.39 97
13296.48 92
13297.57 92
13298.66 104
13299.75 103
13300.84 113
13301.93 93
13303.02 129
13304.11 143
13305.19 94
13306.28 127
13307.37 126
13308.46 119
13309.55 111
13310.64 104
13311.73 103
13312.82 102
13313.91 108
13315.00 115
13316.09 112
13317.18 96
13318.27 102
13319.36 98
13320.45 95
13321.54 83
13322.63 88
13323.72 107
13324.81 95
13325.90 101
13326.99 114
13328.08 114
13329.17 116
13330.26 95
13331.35 115
13332.44 119
13333.53 116
13334.62 117
13335.71 119
13336.80 112
13337.89 95
13338.98 90
13340.07 127
13341.16 101
13342.25 80
13343.34 104
13344.43 109
13345.52 105
13346.61 95
13347.70 92
13348.79 81
13349.89 106
13350.98 90
13352.07 100
13353.16 79
13354.25 80
13355.34 92
13356.43 100
13357.52 103
13358.61 97
13359.71 98
13360.80 103
13361.89 112
13362.98 98
13364.07 74
13365.16 86
13366.26 108
13367.35 86
13368.44 109
13369.53 91
13370.62 98
13371.71 102
13372.81 137
13373.90 97
13374.99 68
13376.08 104
13377.17 108
13378.27 99
13379.36 126
13380.45 104
13381.54 98
13382.63 88
13383.73 98
13384.82 120
13385.91 93
13387.00 80
13388.10 89
13389.19 106
13390.28 96
13391.37 89
13392.47 88
13393.56 95
13394.65 72
13395.75 79
13396.84 103
13397.93 104
13399.02 80
13400.12 104
13401.21 96
13402.30 96
13403.40 91
13404.49 92
13405.58 118
13406.68 81
13407.77 91
13408.86 96
13409.96 102
13411.05 92
13412.14 84
13413.24 90
13414.33 109
13415.42 90
13416.52 100
13417.61 125
13418.70 81
13419.80 87
13420.89 91
13421.99 97
13423.08 80
13424.17 111
13425.27 108
13426.36 119
13427.46 103
13428.55 98
13429.64 93
13430.74 110
13431.83 106
13432.93 110
13434.02 112
13435.12 93
13436.21 107
13437.30 98
13438.40 100
13439.49 77
13440.59 100
13441.68 132
13442.78 100
13443.87 91
13444.97 88
13446.06 84
13447.16 86
13448.25 110
13449.35 94
13450.44 78
13451.54 90
13452.63 106
13453.73 89
13454.82 96
13455.92 99
13457.01 126
13458.11 92
13459.20 99
13460.30 119
13461.39 98
13462.49 121
13463.59 120
13464.68 97
13465.78 91
13466.87 98
13467.97 102
13469.06 89
13470.16 109
13471.26 83
13472.35 113
13473.45 124
13474.54 103
13475.64 108
13476.74 137
13477.83 103
13478.93 94
13480.03 96
13481.12 109
13482.22 91
13483.31 118
13484.41 100
13485.51 94
13486.60 112
13487.70 108
13488.80 102
13489.89 90
13490.99 110
13492.09 98
13493.18 114
13494.28 98
13495.38 72
13496.47 109
13497.57 94
13498.67 114
13499.77 89
13500.86 88
13501.96 107
13503.06 109
13504.15 110
13505.25 105
13506.35 91
13507.45 116
13508.54 109
13509.64 99
13510.74 124
13511.84 113
13512.93 121
13514.03 99
13515.13 120
13516.23 125
13517.32 135
13518.42 119
13519.52 109
13520.62 100
13521.72 96
13522.81 106
13523.91 138
13525.01 105
13526.11 88
13527.21 105
13528.30 97
13529.40 92
13530.50 103
13531.60 100
13532.70 93
13533.80 113
13534.89 98
13535.99 107
13537.09 101
13538.19 108
13539.29 98
13540.39 91
13541.49 82
13542.58 104
13543.68 112
13544.78 102
13545.88 100
13546.98 109
13548.08 96
13549.18 122
13550.28 108
13551.38 79
13552.48 91
13553.58 81
13554.67 94
13555.77 87
13556.87 104
13557.97 102
13559.07 101
13560.17 98
13561.27 85
13562.37 107
13563.47 105
13564.57 94
13565.67 95
13566.77 110
13567.87 92
13568.97 90
13570.07 100
13571.17 87
13572.27 96
13573.37 82
13574.47 110
13575.57 79
13576.67 79
13577.77 84
13578.87 93
13579.97 81
13581.07 107
13582.17 99
13583.27 107
13584.37 77
13585.47 100
13586.57 102
13587.67 97
13588.77 99
13589.88 105
13590.98 109
13592.08 72
13593.18 101
13594.28 117
13595.38 116
13596.48 106
13597.58 111
13598.68 92
13599.78 128
13600.88 93
13601.99 95
13603.09 86
13604.19 112
13605.29 96
13606.39 72
13607.49 82
13608.59 101
13609.70 107
13610.80 97
13611.90 91
13613.00 97
13614.10 94
13615.20 87
13616.31 102
13617.41 80
13618.51 81
13619.61 110
13620.71 93
13621.82 97
13622.92 85
13624.02 95
13625.12 113
13626.22 100
13627.33 92
13628.43 84
13629.53 99
13630.63 84
13631.74 84
13632.84 94
13633.94 94
13635.04 110
13636.15 100
13637.25 111
13638.35 92
13639.45 98
13640.56 92
13641.66 115
13642.76 107
13643.87 92
13644.97 103
13646.07 93
13647.17 95
13648.28 89
13649.38 108
13650.48 85
13651.59 107
13652.69 95
13653.79 99
13654.90 108
13656.00 113
13657.10 98
13658.21 90
13659.31 95
13660.41 106
13661.52 96
13662.62 92
13663.72 111
13664.83 93
13665.93 103
13667.04 92
13668.14 127
13669.24 117
13670.35 116
13671.45 122
13672.56 106
13673.66 117
13674.76 103
13675.87 97
13676.97 90
13678.08 97
13679.18 92
13680.29 96
13681.39 100
13682.49 102
13683.60 92
13684.70 111
13685.81 106
13686.91 101
13688.02 87
13689.12 93
13690.23 99
13691.33 107
13692.44 131
13693.54 113
13694.65 88
13695.75 96
13696.86 123
13697.96 115
13699.07 100
13700.17 96
13701.28 96
13702.38 118
13703.49 90
13704.59 83
13705.70 86
13706.80 95
13707.91 91
13709.02 105
13710.12 90
13711.23 89
13712.33 85
13713.44 87
13714.54 111
13715.65 91
13716.76 69
13717.86 108
13718.97 95
13720.07 88
13721.18 103
13722.29 88
13723.39 79
13724.50 101
13725.60 83
13726.71 101
13727.82 108
13728.92 92
13730.03 97
13731.14 105
13732.24 74
13733.35 87
13734.46 124
13735.56 118
13736.67 81
13737.78 79
13738.88 100
13739.99 104
13741.10 86
13742.20 92
13743.31 96
13744.42 103
13745.52 97
13746.63 99
13747.74 92
13748.84 100
13749.95 95
13751.06 102
13752.17 97
13753.27 99
13754.38 104
13755.49 96
13756.60 114
13757.70 89
13758.81 88
13759.92 136
13761.03 103
13762.13 84
13763.24 96
13764.35 108
13765.46 85
13766.57 90
13767.67 106
13768.78 83
13769.89 88
13771.00 98
13772.11 99
13773.21 105
13774.32 90
13775.43 88
13776.54 82
13777.65 105
13778.75 96
13779.86 104
13780.97 85
13782.08 95
13783.19 103
13784.30 81
13785.41 103
13786.51 101
13787.62 91
13788.73 99
13789.84 99
13790.95 87
13792.06 101
13793.17 116
13794.28 87
13795.39 97
13796.49 97
13797.60 103
13798.71 100
13799.82 95
13800.93 80
13802.04 103
13803.15 99
13804.26 98
13805.37 105
13806.48 106
13807.59 85
13808.70 102
13809.81 93
13810.92 95
13812.03 95
13813.14 113
13814.25 120
13815.36 125
13816.47 112
13817.58 84
13818.69 117
13819.80 90
13820.91 101
13822.02 88
13823.13 70
13824.24 95
13825.35 90
13826.46 120
13827.57 87
13828.68 80
13829.79 91
13830.90 85
13832.01 88
13833.12 77
13834.23 99
13835.34 102
13836.45 106
13837.56 86
13838.67 81
13839.78 105
13840.89 94
13842.01 102
13843.12 90
13844.23 98
13845.34 118
13846.45 110
13847.56 117
13848.67 90
13849.78 76
13850.89 98
13852.01 123
13853.12 110
13854.23 100
13855.34 86
13856.45 80
13857.56 102
13858.67 74
13859.79 97
13860.90 95
13862.01 121
13863.12 121
13864.23 84
13865.34 108
13866.46 112
13867.57 109
13868.68 93
13869.79 99
13870.90 110
13872.02 96
13873.13 115
13874.24 119
13875.35 93
13876.47 95
13877.58 106
13878.69 109
13879.80 104
13880.92 103
13882.03 75
13883.14 105
13884.25 103
13885.37 77
13886.48 89
13887.59 100
13888.70 93
13889.82 81
13890.93 100
13892.04 110
13893.16 93
13894.27 102
13895.38 112
13896.49 106
13897.61 108
13898.72 81
13899.83 100
13900.95 86
13902.06 88
13903.17 80
13904.29 110
13905.40 121
13906.51 93
13907.63 100
13908.74 93
13909.85 100
13910.97 102
13912.08 127
13913.20 94
13914.31 97
13915.42 86
13916.54 106
13917.65 102
13918.77 118
13919.88 70
13920.99 79
13922.11 79
13923.22 102
13924.34 104
13925.45 113
13926.56 95
13927.68 111
13928.79 93
13929.91 114
13931.02 100
13932.14 96
13933.25 98
13934.37 94
13935.48 90
13936.60 93
13937.71 109
13938.83 105
13939.94 87
13941.05 87
13942.17 102
13943.28 115
13944.40 92
13945.51 90
13946.63 90
13947.75 97
13948.86 107
13949.98 102
13951.09 93
13952.21 109
13953.32 95
13954.44 94
13955.55 89
13956.67 87
13957.78 116
13958.90 111
13960.01 103
13961.13 107
13962.25 105
13963.36 107
13964.48 105
13965.59 89
13966.71 92
13967.83 119
13968.94 114
13970.06 92
13971.17 98
13972.29 81
13973.41 96
13974.52 89
13975.64 67
13976.75 82
13977.87 80
13978.99 90
13980.10 86
13981.22 94
13982.34 82
13983.45 87
13984.57 109
13985.69 94
13986.80 85
13987.92 96
13989.04 90
13990.15 95
13991.27 85
13992.39 88
13993.50 90
13994.62 89
13995.74 96
13996.86 117
13997.97 99
13999.09 88
14000.21 97
14001.33 88
14002.44 112
14003.56 71
14004.68 90
14005.79 106
14006.91 95
14008.03 76
14009.15 108
14010.27 106
14011.38 99
14012.50 92
14013.62 81
14014.74 103
14015.85 105
14016.97 96
14018.09 89
14019.21 96
14020.33 80
14021.44 101
14022.56 95
14023.68 79
14024.80 77
14025.92 92
14027.04 91
14028.15 121
14029.27 89
14030.39 82
14031.51 99
14032.63 87
14033.75 91
14034.86 86
14035.98 86
14037.10 92
14038.22 87
14039.34 88
14040.46 93
14041.58 89
14042.70 102
14043.82 113
14044.93 112
14046.05 89
14047.17 97
14048.29 104
14049.41 97
14050.53 101
14051.65 80
14052.77 90
14053.89 87
14055.01 84
14056.13 87
14057.25 73
14058.37 90
14059.49 87
14060.61 96
14061.73 108
14062.85 118
14063.97 103
14065.09 93
14066.20 99
14067.32 77
14068.44 74
14069.56 96
14070.68 87
14071.81 107
14072.93 109
14074.05 118
14075.17 85
14076.29 89
14077.41 100
14078.53 140
14079.65 88
14080.77 93
14081.89 88
14083.01 65
14084.13 99
14085.25 111
14086.37 74
14087.49 72
14088.61 83
14089.73 104
14090.85 100
14091.97 90
14093.10 101
14094.22 84
14095.34 95
14096.46 83
14097.58 101
14098.70 96
14099.82 76
14100.94 105
14102.07 110
14103.19 98
14104.31 96
14105.43 98
14106.55 114
14107.67 96
14108.79 94
14109.92 96
14111.04 112
14112.16 95
14113.28 61
14114.40 82
14115.52 85
14116.65 105
14117.77 98
14118.89 96
14120.01 74
14121.13 83
14122.26 112
14123.38 98
14124.50 75
14125.62 87
14126.75 84
14127.87 91
14128.99 101
14130.11 95
14131.24 97
14132.36 67
14133.48 81
14134.60 89
14135.73 83
14136.85 85
14137.97 89
14139.09 99
14140.22 78
14141.34 81
14142.46 83
14143.59 87
14144.71 73
14145.83 87
14146.95 90
14148.08 108
14149.20 84
14150.32 88
14151.45 98
14152.57 96
14153.69 92
14154.82 101
14155.94 106
14157.06 95
14158.19 119
14159.31 98
14160.44 103
14161.56 69
14162.68 85
14163.81 89
14164.93 89
14166.05 83
14167.18 87
14168.30 95
14169.43 99
14170.55 92
14171.67 82
14172.80 82
14173.92 88
14175.05 96
14176.17 109
14177.30 86
14178.42 81
14179.54 101
14180.67 84
14181.79 86
14182.92 87
14184.04 84
14185.17 95
14186.29 81
14187.42 85
14188.54 81
14189.67 106
14190.79 103
14191.92 94
14193.04 86
14194.17 73
14195.29 89
14196.42 92
14197.54 94
14198.67 78
14199.79 88
14200.92 104
14202.04 97
14203.17 68
14204.29 66
14205.42 73
14206.54 92
14207.67 89
14208.79 82
14209.92 87
14211.05 80
14212.17 86
14213.30 85
14214.42 80
14215.55 112
14216.67 88
14217.80 93
14218.93 101
14220.05 74
14221.18 80
14222.30 100
14223.43 102
14224.56 89
14225.68 104
14226.81 84
14227.94 106
14229.06 87
14230.19 85
14231.32 79
14232.44 77
14233.57 89
14234.70 94
14235.82 94
14236.95 82
14238.08 72
14239.20 90
14240.33 88
14241.46 72
14242.58 78
14243.71 99
14244.84 99
14245.96 85
14247.09 103
14248.22 97
14249.34 105
14250.47 90
14251.60 61
14252.73 91
14253.85 83
14254.98 98
14256.11 87
14257.24 72
14258.36 74
14259.49 86
14260.62 86
14261.75 101
14262.87 87
14264.00 89
14265.13 92
14266.26 103
14267.39 77
14268.51 88
14269.64 85
14270.77 103
14271.90 100
14273.03 82
14274.15 77
14275.28 96
14276.41 99
14277.54 91
14278.67 78
14279.80 95
14280.92 104
14282.05 119
14283.18 116
14284.31 83
14285.44 91
14286.57 101
14287.70 95
14288.82 79
14289.95 67
14291.08 74
14292.21 92
14293.34 93
14294.47 83
14295.60 92
14296.73 80
14297.86 92
14298.99 96
14300.11 86
14301.24 99
14302.37 99
14303.50 99
14304.63 71
14305.76 74
14306.89 74
14308.02 94
14309.15 95
14310.28 72
14311.41 65
14312.54 114
14313.67 90
14314.80 110
14315.93 75
14317.06 88
14318.19 92
14319.32 106
14320.45 88
14321.58 55
14322.71 79
14323.84 96
14324.97 124
14326.10 98
14327.23 71
14328.36 82
14329.49 100
14330.62 105
14331.75 83
14332.88 82
14334.01 107
14335.14 109
14336.27 101
14337.40 77
14338.53 86
14339.66 90
14340.79 105
14341.93 94
14343.06 65
14344.19 81
14345.32 88
14346.45 83
14347.58 86
14348.71 82
14349.84 78
14350.97 115
14352.11 115
14353.24 91
14354.37 93
14355.50 100
14356.63 93
14357.76 91
14358.89 93
14360.03 93
14361.16 84
14362.29 90
14363.42 78
14364.55 80
14365.68 87
14366.82 92
14367.95 108
14369.08 90
14370.21 105
14371.34 93
14372.48 111
14373.61 89
14374.74 81
14375.87 100
14377.00 94
14378.14 93
14379.27 84
14380.40 100
14381.53 79
14382.67 97
14383.80 107
14384.93 89
14386.06 102
14387.20 103
14388.33 106
14389.46 98
14390.59 76
14391.73 97
14392.86 109
14393.99 110
14395.13 91
14396.26 84
14397.39 95
14398.53 98
14399.66 97
14400.79 123
14401.92 80
14403.06 105
14404.19 77
14405.32 81
14406.46 114
14407.59 89
14408.72 104
14409.86 100
14410.99 115
14412.13 75
14413.26 74
14414.39 83
14415.53 111
14416.66 118
14417.79 87
14418.93 75
14420.06 85
14421.20 87
14422.33 101
14423.46 111
14424.60 99
14425.73 102
14426.87 91
14428.00 103
14429.14 98
14430.27 118
14431.40 100
14432.54 85
14433.67 96
14434.81 93
14435.94 89
14437.08 109
14438.21 95
14439.35 88
14440.48 98
14441.62 87
14442.75 74
14443.88 85
14445.02 87
14446.15 97
14447.29 97
14448.42 76
14449.56 102
14450.70 98
14451.83 94
14452.97 90
14454.10 93
14455.24 97
14456.37 88
14457.51 95
14458.64 93
14459.78 97
14460.91 97
14462.05 99
14463.18 95
14464.32 88
14465.46 102
14466.59 128
14467.73 95
14468.86 113
14470.00 92
14471.14 86
14472.27 104
14473.41 104
14474.54 126
14475.68 100
14476.82 110
14477.95 108
14479.09 119
14480.22 87
14481.36 100
14482.50 90
14483.63 89
14484.77 87
14485.91 99
14487.04 77
14488.18 98
14489.32 112
14490.45 89
14491.59 87
14492.73 82
14493.86 94
14495.00 92
14496.14 113
14497.27 118
14498.41 91
14499.55 105
14500.69 91
14501.82 86
14502.96 105
14504.10 88
14505.23 93
14506.37 85
14507.51 98
14508.65 106
14509.78 84
14510.92 92
14512.06 104
14513.20 92
14514.33 77
14515.47 95
14516.61 94
14517.75 82
14518.89 95
14520.02 106
14521.16 99
14522.30 84
14523.44 86
14524.57 89
14525.71 92
14526.85 92
14527.99 110
14529.13 98
14530.27 100
14531.40 83
14532.54 90
14533.68 84
14534.82 97
14535.96 95
14537.10 94
14538.23 80
14539.37 108
14540.51 91
14541.65 104
14542.79 104
14543.93 86
14545.07 93
14546.21 84
14547.35 83
14548.48 92
14549.62 91
14550.76 89
14551.90 96
14553.04 113
14554.18 97
14555.32 85
14556.46 109
14557.60 101
14558.74 80
14559.88 105
14561.02 118
14562.16 96
14563.30 81
14564.43 94
14565.57 84
14566.71 92
14567.85 104
14568.99 91
14570.13 68
14571.27 98
14572.41 99
14573.55 96
14574.69 92
14575.83 101
14576.97 91
14578.11 91
14579.25 87
14580.39 82
14581.53 101
14582.67 80
14583.81 89
14584.96 88
14586.10 81
14587.24 76
14588.38 84
14589.52 79
14590.66 86
14591.80 91
14592.94 85
14594.08 89
14595.22 75
14596.36 86
14597.50 77
14598.64 79
14599.78 88
14600.93 89
14602.07 73
14603.21 87
14604.35 107
14605.49 111
14606.63 88
14607.77 73
14608.91 75
14610.06 81
14611.20 87
14612.34 80
14613.48 76
14614.62 84
14615.76 97
14616.91 96
14618.05 91
14619.19 88
14620.33 86
14621.47 76
14622.61 95
14623.76 67
14624.90 88
14626.04 88
14627.18 100
14628.32 86
14629.47 78
14630.61 94
14631.75 86
14632.89 70
14634.04 70
14635.18 95
14636.32 77
14637.46 103
14638.61 93
14639.75 94
14640.89 70
14642.03 81
14643.18 76
14644.32 83
14645.46 94
14646.60 95
14647.75 90
14648.89 84
14650.03 86
14651.18 84
14652.32 92
14653.46 85
14654.61 87
14655.75 95
14656.89 86
14658.03 95
14659.18 81
14660.32 88
14661.46 103
14662.61 92
14663.75 91
14664.90 87
14666.04 91
14667.18 81
14668.33 95
14669.47 82
14670.61 70
14671.76 64
14672.90 85
14674.05 102
14675.19 91
14676.33 98
14677.48 72
14678.62 94
14679.77 82
14680.91 78
14682.05 87
14683.20 82
14684.34 88
14685.49 79
14686.63 88
14687.78 97
14688.92 85
14690.06 82
14691.21 69
14692.35 79
14693.50 79
14694.64 61
14695.79 93
14696.93 105
14698.08 75
14699.22 78
14700.37 94
14701.51 76
14702.66 85
14703.80 70
14704.95 67
14706.09 76
14707.24 86
14708.38 95
14709.53 76
14710.67 77
14711.82 76
14712.96 97
14714.11 80
14715.26 91
14716.40 66
14717.55 74
14718.69 83
14719.84 76
14720.98 65
14722.13 64
14723.28 87
14724.42 89
14725.57 106
14726.71 73
14727.86 78
14729.01 95
14730.15 86
14731.30 83
14732.44 74
14733.59 62
14734.74 94
14735.88 81
14737.03 69
14738.18 84
14739.32 68
14740.47 90
14741.61 81
14742.76 77
14743.91 69
14745.05 87
14746.20 80
14747.35 86
14748.49 88
14749.64 98
14750.79 90
14751.94 89
14753.08 86
14754.23 90
14755.38 78
14756.52 74
14757.67 89
14758.82 82
14759.97 80
14761.11 84
14762.26 99
14763.41 99
14764.55 90
14765.70 75
14766.85 84
14768.00 81
14769.15 71
14770.29 68
14771.44 69
14772.59 70
14773.74 92
14774.88 65
14776.03 74
14777.18 90
14778.33 78
14779.48 72
14780.62 81
14781.77 79
14782.92 80
14784.07 78
14785.22 85
14786.36 89
14787.51 85
14788.66 92
14789.81 76
14790.96 77
14792.11 70
14793.26 81
14794.40 95
14795.55 87
14796.70 77
14797.85 65
14799.00 87
14800.15 81
14801.30 93
14802.45 77
14803.59 93
14804.74 72
14805.89 76
14807.04 75
14808.19 62
14809.34 81
14810.49 76
14811.64 74
14812.79 57
14813.94 82
14815.09 86
14816.24 91
14817.39 79
14818.53 83
14819.68 65
14820.83 78
14821.98 96
14823.13 93
14824.28 93
14825.43 64
14826.58 78
14827.73 71
14828.88 70
14830.03 78
14831.18 90
14832.33 75
14833.48 79
14834.63 67
14835.78 103
14836.93 86
14838.08 83
14839.23 86
14840.38 91
14841.53 62
14842.69 79
14843.84 83
14844.99 80
14846.14 87
14847.29 80
14848.44 91
14849.59 86
14850.74 80
14851.89 72
14853.04 79
14854.19 68
14855.34 76
14856.49 94
14857.65 86
14858.80 83
14859.95 101
14861.10 90
14862.25 88
14863.40 90
14864.55 79
14865.70 98
14866.86 90
14868.01 89
14869.16 76
14870.31 85
14871.46 76
14872.61 56
14873.77 73
14874.92 79
14876.07 66
14877.22 64
14878.37 58
14879.52 82
14880.68 94
14881.83 70
14882.98 89
14884.13 76
14885.28 93
14886.44 75
14887.59 84
14888.74 79
14889.89 79
14891.05 88
14892.20 85
14893.35 69
14894.50 89
14895.66 71
14896.81 81
14897.96 84
14899.11 84
14900.27 66
14901.42 85
14902.57 82
14903.72 76
14904.88 69
14906.03 71
14907.18 63
14908.34 63
14909.49 85
14910.64 76
14911.80 84
14912.95 81
14914.10 71
14915.26 86
14916.41 84
14917.56 76
14918.72 91
14919.87 78
14921.02 76
14922.18 89
14923.33 62
14924.48 78
14925.64 77
14926.79 82
14927.94 75
14929.10 67
14930.25 75
14931.41 79
14932.56 81
14933.71 72
14934.87 78
14936.02 83
14937.18 94
14938.33 80
14939.48 82
14940.64 64
14941.79 81
14942.95 86
14944.10 81
14945.26 56
14946.41 74
14947.57 87
14948.72 90
14949.87 72
14951.03 83
14952.18 86
14953.34 98
14954.49 75
14955.65 75
14956.80 82
14957.96 81
14959.11 69
14960.27 91
14961.42 97
14962.58 71
14963.73 82
14964.89 97
14966.04 65
14967.20 61
14968.36 77
14969.51 88
14970.67 79
14971.82 68
14972.98 80
14974.13 87
14975.29 77
14976.44 71
14977.60 64
14978.76 90
14979.91 81
14981.07 87
14982.22 92
14983.38 65
14984.53 66
14985.69 77
14986.85 91
14988.00 72
14989.16 69
14990.32 86
14991.47 90
14992.63 76
14993.78 55
14994.94 101
14996.10 90
14997.25 91
14998.41 87
14999.57 74
15000.72 75
15001.88 75
15003.04 86
15004.19 86
15005.35 90
15006.51 73
15007.66 99
15008.82 81
15009.98 69
15011.13 65
15012.29 91
15013.45 112
15014.61 77
15015.76 103
15016.92 76
15018.08 101
15019.23 70
15020.39 82
15021.55 82
15022.71 78
15023.86 67
15025.02 70
15026.18 74
15027.34 87
15028.49 58
15029.65 83
15030.81 83
15031.97 97
15033.13 91
15034.28 102
15035.44 110
15036.60 88
15037.76 109
15038.92 105
15040.07 72
15041.23 74
15042.39 87
15043.55 70
15044.71 85
15045.87 79
15047.02 88
15048.18 88
15049.34 78
15050.50 101
15051.66 86
15052.82 103
15053.98 82
15055.13 95
15056.29 79
15057.45 77
15058.61 88
15059.77 85
15060.93 73
15062.09 80
15063.25 73
15064.40 77
15065.56 95
15066.72 66
15067.88 79
15069.04 91
15070.20 81
15071.36 81
15072.52 81
15073.68 85
15074.84 84
15076.00 87
15077.16 76
15078.32 83
15079.48 80
15080.64 80
15081.80 89
15082.96 93
15084.12 70
15085.28 74
15086.44 71
15087.60 81
15088.76 81
15089.92 74
15091.08 61
15092.24 72
15093.40 77
15094.56 79
15095.72 73
15096.88 59
15098.04 73
15099.20 107
15100.36 78
15101.52 73
15102.68 69
15103.84 85
15105.00 75
15106.16 83
15107.32 75
15108.48 75
15109.64 89
15110.80 79
15111.96 74
15113.13 68
15114.29 79
15115.45 85
15116.61 100
15117.77 73
15118.93 69
15120.09 60
15121.25 96
15122.42 79
15123.58 66
15124.74 89
15125.90 80
15127.06 86
15128.22 77
15129.38 106
15130.55 70
15131.71 74
15132.87 81
15134.03 75
15135.19 63
15136.35 76
15137.52 86
15138.68 95
15139.84 77
15141.00 70
15142.16 91
15143.33 95
15144.49 72
15145.65 88
15146.81 82
15147.97 89
15149.14 94
15150.30 62
15151.46 89
15152.62 79
15153.79 85
15154.95 77
15156.11 60
15157.27 80
15158.44 72
15159.60 69
15160.76 59
15161.93 86
15163.09 88
15164.25 84
15165.41 54
15166.58 71
15167.74 74
15168.90 73
15170.07 58
15171.23 81
15172.39 81
15173.56 85
15174.72 65
15175.88 71
15177.05 70
15178.21 93
15179.37 86
15180.54 83
15181.70 69
15182.86 83
15184.03 78
15185.19 79
15186.36 94
15187.52 63
15188.68 84
15189.85 98
15191.01 76
15192.17 67
15193.34 64
15194.50 79
15195.67 86
15196.83 57
15198.00 60
15199.16 81
15200.32 73
15201.49 67
15202.65 65
15203.82 71
15204.98 74
15206.15 74
15207.31 73
15208.48 64
15209.64 60
15210.80 61
15211.97 69
15213.13 69
15214.30 86
15215.46 73
15216.63 122
15217.79 65
15218.96 72
15220.12 67
15221.29 80
15222.45 75
15223.62 89
15224.78 62
15225.95 85
15227.11 90
15228.28 88
15229.45 67
15230.61 72
15231.78 85
15232.94 83
15234.11 79
15235.27 72
15236.44 75
15237.60 80
15238.77 89
15239.94 85
15241.10 71
15242.27 80
15243.43 93
15244.60 88
15245.77 72
15246.93 59
15248.10 77
15249.26 83
15250.43 74
15251.60 67
15252.76 71
15253.93 85
15255.10 100
15256.26 71
15257.43 63
15258.60 63
15259.76 83
15260.93 93
15262.10 64
15263.26 72
15264.43 86
15265.60 88
15266.76 84
15267.93 84
15269.10 87
15270.26 70
15271.43 72
15272.60 66
15273.76 66
15274.93 69
15276.10 67
15277.27 75
15278.43 79
15279.60 78
15280.77 68
15281.94 74
15283.10 63
15284.27 94
15285.44 88
15286.61 74
15287.77 75
15288.94 77
15290.11 78
15291.28 70
15292.44 73
15293.61 98
15294.78 84
15295.95 79
15297.12 67
15298.28 79
15299.45 73
15300.62 73
15301.79 87
15302.96 81
15304.12 79
15305.29 87
15306.46 73
15307.63 65
15308.80 77
15309.97 93
15311.14 85
15312.30 80
15313.47 91
15314.64 94
15315.81 89
15316.98 86
15318.15 65
15319.32 67
15320.49 72
15321.65 83
15322.82 89
15323.99 96
15325.16 102
15326.33 92
15327.50 85
15328.67 67
15329.84 69
15331.01 70
15332.18 80
15333.35 93
15334.52 72
15335.69 63
15336.85 77
15338.02 77
15339.19 75
15340.36 67
15341.53 62
15342.70 86
15343.87 84
15345.04 60
15346.21 78
15347.38 89
15348.55 89
15349.72 63
15350.89 66
15352.06 92
15353.23 78
15354.40 66
15355.57 82
15356.74 71
15357.91 88
15359.08 73
15360.25 76
15361.43 70
15362.60 60
15363.77 83
15364.94 65
15366.11 68
15367.28 84
15368.45 75
15369.62 104
15370.79 64
15371.96 65
15373.13 64
15374.30 67
15375.47 68
15376.65 68
15377.82 54
15378.99 79
15380.16 92
15381.33 94
15382.50 76
15383.67 59
15384.84 70
15386.02 107
15387.19 61
15388.36 71
15389.53 76
15390.70 95
15391.87 78
15393.04 81
15394.22 59
15395.39 63
15396.56 66
15397.73 79
15398.90 73
15400.08 71
15401.25 92
15402.42 97
15403.59 72
15404.76 64
15405.94 72
15407.11 88
15408.28 71
15409.45 71
15410.63 82
15411.80 68
15412.97 74
15414.14 74
15415.31 83
15416.49 75
15417.66 82
15418.83 71
15420.01 78
15421.18 69
15422.35 65
15423.52 74
15424.70 68
15425.87 85
15427.04 73
15428.22 65
15429.39 67
15430.56 73
15431.73 85
15432.91 74
15434.08 77
15435.25 81
15436.43 91
15437.60 78
15438.77 63
15439.95 86
15441.12 83
15442.30 93
15443.47 70
15444.64 57
15445.82 88
15446.99 80
15448.16 88
15449.34 85
15450.51 63
15451.69 62
15452.86 82
15454.03 78
15455.21 67
15456.38 61
15457.56 67
15458.73 75
15459.90 81
15461.08 62
15462.25 82
15463.43 85
15464.60 92
15465.78 73
15466.95 57
15468.12 71
15469.30 78
15470.47 90
15471.65 79
15472.82 66
15474.00 71
15475.17 80
15476.35 65
15477.52 71
15478.70 92
15479.87 80
15481.05 84
15482.22 82
15483.40 69
15484.57 72
15485.75 73
15486.92 68
15488.10 63
15489.27 67
15490.45 81
15491.62 82
15492.80 76
15493.98 63
15495.15 68
15496.33 92
15497.50 75
15498.68 69
15499.85 76
15501.03 76
15502.21 77
15503.38 75
15504.56 48
15505.73 84
15506.91 93
15508.09 90
15509.26 79
15510.44 78
15511.61 83
15512.79 84
15513.97 85
15515.14 84
15516.32 81
15517.50 85
15518.67 83
15519.85 79
15521.02 80
15522.20 72
15523.38 89
15524.55 68
15525.73 61
15526.91 56
15528.09 74
15529.26 78
15530.44 71
15531.62 82
15532.79 72
15533.97 90
15535.15 71
15536.32 73
15537.50 62
15538.68 59
15539.86 78
15541.03 71
15542.21 74
15543.39 73
15544.57 78
15545.74 104
15546.92 86
15548.10 71
15549.28 81
15550.45 67
15551.63 83
15552.81 92
15553.99 91
15555.16 87
15556.34 82
15557.52 73
15558.70 89
15559.88 80
15561.05 68
15562.23 85
15563.41 87
15564.59 83
15565.77 96
15566.95 82
15568.12 75
15569.30 71
15570.48 84
15571.66 74
15572.84 56
15574.02 56
15575.19 89
15576.37 77
15577.55 86
15578.73 63
15579.91 85
15581.09 82
15582.27 96
15583.45 62
15584.62 74
15585.80 87
15586.98 97
15588.16 73
15589.34 69
15590.52 66
15591.70 77
15592.88 97
15594.06 82
15595.24 77
15596.42 75
15597.60 83
15598.78 81
15599.96 70
15601.14 84
15602.31 103
15603.49 86
15604.67 78
15605.85 73
15607.03 66
15608.21 55
15609.39 72
15610.57 71
15611.75 86
15612.93 89
15614.11 69
15615.29 74
15616.47 70
15617.65 82
15618.83 72
15620.01 82
15621.19 81
15622.38 86
15623.56 77
15624.74 79
15625.92 95
15627.10 90
15628.28 74
15629.46 68
15630.64 78
15631.82 88
15633.00 90
15634.18 64
15635.36 81
15636.54 78
15637.72 112
15638.91 90
15640.09 106
15641.27 73
15642.45 83
15643.63 80
15644.81 87
15645.99 91
15647.17 87
15648.36 68
15649.54 80
15650.72 68
15651.90 89
15653.08 79
15654.26 90
15655.44 115
15656.63 85
15657.81 100
15658.99 89
15660.17 72
15661.35 58
15662.54 73
15663.72 92
15664.90 99
15666.08 93
15667.26 72
15668.45 86
15669.63 86
15670.81 87
15671.99 78
15673.17 98
15674.36 88
15675.54 80
15676.72 90
15677.90 90
15679.09 87
15680.27 92
15681.45 102
15682.63 89
15683.82 88
15685.00 82
15686.18 97
15687.37 111
15688.55 113
15689.73 78
15690.91 103
15692.10 102
15693.28 94
15694.46 82
15695.65 72
15696.83 91
15698.01 95
15699.20 104
15700.38 80
15701.56 82
15702.75 97
15703.93 100
15705.11 93
15706.30 101
15707.48 98
15708.66 109
15709.85 111
15711.03 112
15712.22 102
15713.40 106
15714.58 115
15715.77 95
15716.95 100
15718.14 109
15719.32 107
15720.50 93
15721.69 110
15722.87 81
15724.06 80
15725.24 106
15726.43 99
15727.61 68
15728.79 87
15729.98 111
15731.16 85
15732.35 74
15733.53 86
15734.72 88
15735.90 97
15737.09 96
15738.27 80
15739.46 86
15740.64 87
15741.83 125
15743.01 103
15744.20 89
15745.38 81
15746.57 87
15747.75 100
15748.94 87
15750.12 93
15751.31 85
15752.49 105
15753.68 114
15754.86 82
15756.05 83
15757.23 96
15758.42 91
15759.60 88
15760.79 77
15761.98 92
15763.16 90
15764.35 81
15765.53 58
15766.72 77
15767.90 101
15769.09 79
15770.28 87
15771.46 76
15772.65 75
15773.83 87
15775.02 85
15776.21 81
15777.39 91
15778.58 74
15779.77 76
15780.95 87
15782.14 85
15783.33 89
15784.51 71
15785.70 78
15786.89 69
15788.07 86
15789.26 82
15790.45 62
15791.63 77
15792.82 91
15794.01 81
15795.19 83
15796.38 81
15797.57 120
15798.75 89
15799.94 82
15801.13 77
15802.32 74
15803.50 81
15804.69 94
15805.88 95
15807.06 71
15808.25 70
15809.44 76
15810.63 94
15811.81 75
15813.00 71
15814.19 81
15815.38 92
15816.57 66
15817.75 86
15818.94 88
15820.13 101
15821.32 86
15822.50 96
15823.69 79
15824.88 86
15826.07 73
15827.26 74
15828.44 75
15829.63 65
15830.82 87
15832.01 76
15833.20 88
15834.39 71
15835.57 78
15836.76 95
15837.95 82
15839.14 89
15840.33 94
15841.52 75
15842.71 85
15843.90 82
15845.08 77
15846.27 77
15847.46 77
15848.65 86
15849.84 92
15851.03 76
15852.22 73
15853.41 99
15854.60 80
15855.79 97
15856.97 64
15858.16 83
15859.35 81
15860.54 83
15861.73 93
15862.92 86
15864.11 83
15865.30 71
15866.49 72
15867.68 82
15868.87 94
15870.06 89
15871.25 85
15872.44 90
15873.63 88
15874.82 79
15876.01 90
15877.20 62
15878.39 90
15879.58 68
15880.77 74
15881.96 97
15883.15 58
15884.34 76
15885.53 83
15886.72 83
15887.91 75
15889.10 83
15890.29 76
15891.48 90
15892.67 81
15893.86 95
15895.05 79
15896.24 89
15897.44 62
15898.63 80
15899.82 84
15901.01 73
15902.20 98
15903.39 78
15904.58 97
15905.77 84
15906.96 97
15908.15 69
15909.35 83
15910.54 77
15911.73 76
15912.92 75
15914.11 87
15915.30 82
15916.49 75
15917.69 82
15918.88 80
15920.07 82
15921.26 69
15922.45 64
15923.64 76
15924.84 83
15926.03 66
15927.22 92
15928.41 76
15929.60 77
15930.80 81
15931.99 71
15933.18 67
15934.37 86
15935.56 68
15936.76 73
15937.95 72
15939.14 80
15940.33 70
15941.53 65
15942.72 76
15943.91 73
15945.10 97
15946.30 80
15947.49 81
15948.68 80
15949.87 93
15951.07 76
15952.26 74
15953.45 64
15954.65 91
15955.84 102
15957.03 78
15958.22 68
15959.42 74
15960.61 90
15961.80 86
15963.00 94
15964.19 81
15965.38 86
15966.58 84
15967.77 71
15968.96 86
15970.16 71
15971.35 68
15972.54 74
15973.74 71
15974.93 92
15976.13 69
15977.32 72
15978.51 90
15979.71 83
15980.90 62
15982.09 73
15983.29 80
15984.48 88
15985.68 81
15986.87 63
15988.06 70
15989.26 57
15990.45 85
15991.65 76
15992.84 62
15994.04 74
15995.23 80
15996.43 78
15997.62 83
15998.81 75
16000.01 67
16001.20 102
16002.40 69
16003.59 87
16004.79 78
16005.98 66
16007.18 84
16008.37 72
16009.57 81
16010.76 77
16011.96 62
16013.15 81
16014.35 74
16015.54 85
16016.74 71
16017.93 66
16019.13 94
16020.32 74
16021.52 78
16022.72 72
16023.91 83
16025.11 84
16026.30 106
16027.50 77
16028.69 66
16029.89 82
16031.08 73
16032.28 71
16033.48 50
16034.67 71
16035.87 79
16037.06 67
16038.26 67
16039.46 78
16040.65 70
16041.85 70
16043.05 71
16044.24 80
16045.44 67
16046.63 81
16047.83 75
16049.03 83
16050.22 89
16051.42 89
16052.62 78
16053.81 68
16055.01 68
16056.21 50
16057.40 88
16058.60 68
16059.80 67
16060.99 66
16062.19 69
16063.39 66
16064.58 76
16065.78 69
16066.98 50
16068.18 75
16069.37 64
16070.57 85
16071.77 80
16072.97 76
16074.16 69
16075.36 92
16076.56 73
16077.76 59
16078.95 47
16080.15 70
16081.35 67
16082.55 62
16083.74 62
16084.94 59
16086.14 73
16087.34 78
16088.53 74
16089.73 72
16090.93 77
16092.13 61
16093.33 82
16094.53 52
16095.72 60
16096.92 57
16098.12 54
16099.32 58
16100.52 62
16101.72 97
16102.91 71
16104.11 96
16105.31 74
16106.51 76
16107.71 65
16108.91 70
16110.11 63
16111.30 80
16112.50 58
16113.70 69
16114.90 70
16116.10 71
16117.30 74
16118.50 65
16119.70 66
16120.90 66
16122.10 72
16123.29 65
16124.49 73
16125.69 72
16126.89 66
16128.09 58
16129.29 72
16130.49 76
16131.69 86
16132.89 70
16134.09 75
16135.29 88
16136.49 70
16137.69 62
16138.89 70
16140.09 99
16141.29 95
16142.49 73
16143.69 69
16144.89 76
16146.09 69
16147.29 63
16148.49 68
16149.69 76
16150.89 58
16152.09 77
16153.29 62
16154.49 68
16155.69 84
16156.89 71
16158.09 79
16159.29 78
16160.49 75
16161.69 72
16162.89 75
16164.09 78
16165.30 79
16166.50 69
16167.70 65
16168.90 70
16170.10 75
16171.30 68
16172.50 84
16173.70 84
16174.90 84
16176.10 73
16177.31 77
16178.51 64
16179.71 59
16180.91 80
16182.11 67
16183.31 80
16184.51 70
16185.72 60
16186.92 70
16188.12 68
16189.32 66
16190.52 61
16191.72 82
16192.93 87
16194.13 65
16195.33 71
16196.53 65
16197.73 64
16198.94 74
16200.14 74
16201.34 70
16202.54 89
16203.74 76
16204.95 63
16206.15 85
16207.35 56
16208.55 85
16209.76 74
16210.96 77
16212.16 83
16213.36 77
16214.57 94
16215.77 78
16216.97 74
16218.17 55
16219.38 53
16220.58 77
16221.78 83
16222.99 80
16224.19 65
16225.39 83
16226.59 74
16227.80 77
16229.00 89
16230.20 66
16231.41 71
16232.61 59
16233.81 73
16235.02 74
16236.22 49
16237.42 67
16238.63 76
16239.83 89
16241.04 56
16242.24 61
16243.44 76
16244.65 82
16245.85 74
16247.05 53
16248.26 71
16249.46 94
16250.67 89
16251.87 68
16253.07 81
16254.28 66
16255.48 77
16256.69 84
16257.89 85
16259.09 76
16260.30 85
16261.50 69
16262.71 79
16263.91 64
16265.12 74
16266.32 80
16267.53 75
16268.73 76
16269.94 66
16271.14 64
16272.34 70
16273.55 74
16274.75 54
16275.96 72
16277.16 71
16278.37 69
16279.57 78
16280.78 68
16281.98 69
16283.19 89
16284.39 74
16285.60 66
16286.81 66
16288.01 80
16289.22 67
16290.42 88
16291.63 65
16292.83 64
16294.04 68
16295.24 55
16296.45 79
16297.66 85
16298.86 67
16300.07 56
16301.27 65
16302.48 92
16303.68 96
16304.89 90
16306.10 65
16307.30 71
16308.51 61
16309.71 83
16310.92 104
16312.13 76
16313.33 66
16314.54 66
16315.75 80
16316.95 46
16318.16 67
16319.37 67
16320.57 79
16321.78 70
16322.99 74
16324.19 78
16325.40 78
16326.61 67
16327.81 71
16329.02 99
16330.23 76
16331.43 75
16332.64 68
16333.85 77
16335.05 77
16336.26 56
16337.47 72
16338.68 75
16339.88 73
16341.09 89
16342.30 70
16343.51 85
16344.71 75
16345.92 75
16347.13 91
16348.34 73
16349.54 70
16350.75 73
16351.96 99
16353.17 91
16354.37 83
16355.58 74
16356.79 93
16358.00 69
16359.21 71
16360.41 57
16361.62 72
16362.83 59
16364.04 81
16365.25 57
16366.45 73
16367.66 59
16368.87 85
16370.08 94
16371.29 73
16372.50 53
16373.71 81
16374.91 72
16376.12 65
16377.33 49
16378.54 74
16379.75 66
16380.96 64
16382.17 72
16383.38 69
16384.58 72
16385.79 68
16387.00 71
16388.21 62
16389.42 64
16390.63 60
16391.84 69
16393.05 66
16394.26 56
16395.47 70
16396.68 72
16397.89 61
16399.09 60
16400.30 60
16401.51 79
16402.72 50
16403.93 56
16405.14 69
16406.35 68
16407.56 54
16408.77 62
16409.98 88
16411.19 63
16412.40 61
16413.61 69
16414.82 60
16416.03 62
16417.24 56
16418.45 67
16419.66 78
16420.87 76
16422.08 59
16423.29 79
16424.50 54
16425.71 63
16426.92 77
16428.14 84
16429.35 76
16430.56 67
16431.77 53
16432.98 69
16434.19 71
16435.40 77
16436.61 73
16437.82 85
16439.03 81
16440.24 65
16441.45 84
16442.67 74
16443.88 57
16445.09 57
16446.30 77
16447.51 58
16448.72 76
16449.93 60
16451.14 71
16452.36 66
16453.57 72
16454.78 70
16455.99 66
16457.20 65
16458.41 77
16459.63 59
16460.84 71
16462.05 64
16463.26 76
16464.47 64
16465.68 67
16466.90 66
16468.11 70
16469.32 62
16470.53 86
16471.74 55
16472.96 81
16474.17 75
16475.38 88
16476.59 73
16477.81 79
16479.02 81
16480.23 70
16481.44 68
16482.66 91
16483.87 69
16485.08 71
16486.29 66
16487.51 68
16488.72 74
16489.93 74
16491.15 59
16492.36 66
16493.57 69
16494.78 60
16496.00 63
16497.21 52
16498.42 67
16499.64 81
16500.85 76
16502.06 46
16503.28 66
16504.49 71
16505.70 85
16506.92 66
16508.13 65
16509.34 81
16510.56 80
16511.77 81
16512.98 54
16514.20 60
16515.41 63
16516.63 51
16517.84 59
16519.05 75
16520.27 58
16521.48 62
16522.70 85
16523.91 68
16525.12 52
16526.34 66
16527.55 86
16528.77 85
16529.98 68
16531.20 69
16532.41 64
16533.62 72
16534.84 71
16536.05 58
16537.27 70
16538.48 59
16539.70 65
16540.91 60
16542.13 50
16543.34 53
16544.56 65
16545.77 84
16546.99 58
16548.20 54
16549.42 66
16550.63 83
16551.85 57
16553.06 70
16554.28 55
16555.49 77
16556.71 62
16557.92 72
16559.14 68
16560.35 61
16561.57 50
16562.78 67
16564.00 60
16565.21 63
16566.43 65
16567.65 69
16568.86 62
16570.08 47
16571.29 54
16572.51 75
16573.73 69
16574.94 66
16576.16 61
16577.37 45
16578.59 59
16579.81 57
16581.02 62
16582.24 65
16583.45 57
16584.67 74
16585.89 72
16587.10 66
16588.32 56
16589.54 60
16590.75 76
16591.97 67
16593.19 58
16594.40 74
16595.62 58
16596.84 76
16598.05 76
16599.27 61
16600.49 65
16601.70 55
16602.92 67
16604.14 63
16605.35 61
16606.57 54
16607.79 63
16609.01 83
16610.22 62
16611.44 41
16612.66 65
16613.88 70
16615.09 78
16616.31 75
16617.53 42
16618.75 75
16619.96 70
16621.18 66
16622.40 69
16623.62 58
16624.83 54
16626.05 57
16627.27 64
16628.49 66
16629.71 55
16630.92 84
16632.14 72
16633.36 66
16634.58 58
16635.80 60
16637.01 90
16638.23 88
16639.45 58
16640.67 55
16641.89 73
16643.11 75
16644.32 86
16645.54 78
16646.76 72
16647.98 64
16649.20 92
16650.42 76
16651.64 45
16652.86 58
16654.07 82
16655.29 93
16656.51 57
16657.73 65
16658.95 54
16660.17 52
16661.39 69
16662.61 66
16663.83 67
16665.05 77
16666.27 70
16667.48 67
16668.70 64
16669.92 52
16671.14 70
16672.36 64
16673.58 65
16674.80 61
16676.02 69
16677.24 93
16678.46 72
16679.68 66
16680.90 61
16682.12 68
16683.34 79
16684.56 77
16685.78 69
16687.00 67
16688.22 66
16689.44 68
16690.66 71
16691.88 79
16693.10 72
16694.32 71
16695.54 75
16696.76 73
16697.98 76
16699.20 84
16700.42 55
16701.64 83
16702.87 78
16704.09 79
16705.31 68
16706.53 75
16707.75 68
16708.97 68
16710.19 114
16711.41 79
16712.63 75
16713.85 63
16715.07 75
16716.30 65
16717.52 54
16718.74 57
16719.96 69
16721.18 73
16722.40 59
16723.62 70
16724.85 62
16726.07 68
16727.29 56
16728.51 49
16729.73 58
16730.95 80
16732.17 83
16733.40 57
16734.62 61
16735.84 83
16737.06 83
16738.28 69
16739.51 65
16740.73 60
16741.95 70
16743.17 92
16744.39 63
16745.62 60
16746.84 55
16748.06 74
16749.28 71
16750.51 58
16751.73 67
16752.95 75
16754.17 82
16755.40 73
16756.62 66
16757.84 58
16759.06 57
16760.29 66
16761.51 58
16762.73 57
16763.96 62
16765.18 76
16766.40 77
16767.62 72
16768.85 59
16770.07 59
16771.29 70
16772.52 55
16773.74 58
16774.96 57
16776.19 77
16777.41 64
16778.63 47
16779.86 67
16781.08 61
16782.30 71
16783.53 62
16784.75 74
16785.97 55
16787.20 58
16788.42 92
16789.65 65
16790.87 80
16792.09 83
16793.32 74
16794.54 79
16795.77 79
16796.99 65
16798.21 70
16799.44 71
16800.66 67
16801.89 58
16803.11 64
16804.34 59
16805.56 68
16806.78 71
16808.01 64
16809.23 70
16810.46 81
16811.68 80
16812.91 47
16814.13 60
16815.36 69
16816.58 61
16817.81 64
16819.03 64
16820.26 66
16821.48 66
16822.71 77
16823.93 66
16825.16 47
16826.38 50
16827.61 74
16828.83 55
16830.06 62
16831.28 79
16832.51 62
16833.73 80
16834.96 69
16836.19 62
16837.41 60
16838.64 58
16839.86 89
16841.09 63
16842.31 61
16843.54 60
16844.76 54
16845.99 65
16847.22 65
16848.44 69
16849.67 57
16850.89 69
16852.12 78
16853.35 69
16854.57 64
16855.80 64
16857.03 81
16858.25 66
16859.48 47
16860.71 66
16861.93 71
16863.16 65
16864.38 56
16865.61 65
16866.84 55
16868.06 75
16869.29 65
16870.52 58
16871.74 67
16872.97 68
16874.20 88
16875.43 75
16876.65 61
16877.88 65
16879.11 62
16880.33 69
16881.56 72
16882.79 67
16884.02 66
16885.24 73
16886.47 71
16887.70 58
16888.93 56
16890.15 80
16891.38 66
16892.61 66
16893.84 74
16895.06 64
16896.29 67
16897.52 67
16898.75 78
16899.97 57
16901.20 74
16902.43 64
16903.66 81
16904.89 75
16906.11 63
16907.34 56
16908.57 64
16909.80 66
16911.03 58
16912.26 70
16913.48 60
16914.71 55
16915.94 53
16917.17 73
16918.40 63
16919.63 67
16920.85 59
16922.08 64
16923.31 56
16924.54 66
16925.77 59
16927.00 71
16928.23 67
16929.46 51
16930.69 75
16931.91 64
16933.14 52
16934.37 47
16935.60 61
16936.83 56
16938.06 72
16939.29 78
16940.52 63
16941.75 61
16942.98 63
16944.21 52
16945.44 60
16946.67 52
16947.90 66
16949.13 52
16950.35 69
16951.58 64
16952.81 71
16954.04 69
16955.27 68
16956.50 82
16957.73 65
16958.96 67
16960.19 58
16961.42 73
16962.65 69
16963.88 77
16965.11 69
16966.34 60
16967.58 85
16968.81 61
16970.04 58
16971.27 57
16972.50 53
16973.73 69
16974.96 76
16976.19 70
16977.42 72
16978.65 58
16979.88 69
16981.11 54
16982.34 67
16983.57 59
16984.80 69
16986.04 59
16987.27 71
16988.50 47
16989.73 51
16990.96 74
16992.19 69
16993.42 74
16994.65 55
16995.88 64
16997.12 63
16998.35 73
16999.58 51
17000.81 61
17002.04 48
17003.27 59
17004.51 74
17005.74 73
17006.97 57
17008.20 62
17009.43 77
17010.66 61
17011.90 69
17013.13 99
17014.36 66
17015.59 71
17016.82 67
17018.06 60
17019.29 55
17020.52 81
17021.75 75
17022.99 63
17024.22 51
17025.45 49
17026.68 67
17027.92 58
17029.15 52
17030.38 65
17031.61 76
17032.85 61
17034.08 49
17035.31 56
17036.54 51
17037.78 77
17039.01 81
17040.24 63
17041.48 57
17042.71 73
17043.94 69
17045.18 57
17046.41 65
17047.64 52
17048.88 74
17050.11 68
17051.34 72
17052.58 53
17053.81 70
17055.04 63
17056.28 54
17057.51 56
17058.74 67
17059.98 68
17061.21 70
17062.44 45
17063.68 53
17064.91 57
17066.15 63
17067.38 70
17068.61 62
17069.85 62
17071.08 53
17072.32 77
17073.55 56
17074.78 59
17076.02 55
17077.25 52
17078.49 59
17079.72 54
17080.96 60
17082.19 60
17083.42 50
17084.66 58
17085.89 49
17087.13 58
17088.36 62
17089.60 40
17090.83 60
17092.07 57
17093.30 56
17094.54 56
17095.77 66
17097.01 61
17098.24 52
17099.48 44
17100.71 59
17101.95 49
17103.18 61
17104.42 68
17105.65 71
17106.89 68
17108.12 56
17109.36 63
17110.60 60
17111.83 47
17113.07 63
17114.30 65
17115.54 66
17116.77 56
17118.01 65
17119.25 61
17120.48 64
17121.72 74
17122.95 64
17124.19 52
17125.43 60
17126.66 57
17127.90 59
17129.13 46
17130.37 63
17131.61 60
17132.84 60
17134.08 79
17135.32 55
17136.55 57
17137.79 65
17139.02 57
17140.26 62
17141.50 68
17142.73 70
17143.97 65
17145.21 65
17146.44 77
17147.68 69
17148.92 53
17150.16 75
17151.39 76
17152.63 65
17153.87 60
17155.10 64
17156.34 76
17157.58 79
17158.82 66
17160.05 74
17161.29 52
17162.53 68
17163.76 67
17165.00 78
17166.24 58
17167.48 60
17168.72 59
17169.95 55
17171.19 78
17172.43 62
17173.67 60
17174.90 70
17176.14 61
17177.38 39
17178.62 58
17179.86 48
17181.09 75
17182.33 49
17183.57 68
17184.81 60
17186.05 66
17187.28 71
17188.52 58
17189.76 68
17191.00 73
17192.24 68
17193.48 62
17194.72 63
17195.95 58
17197.19 64
17198.43 67
17199.67 51
17200.91 44
17202.15 53
17203.39 67
17204.63 62
17205.86 65
17207.10 55
17208.34 53
17209.58 60
17210.82 68
17212.06 64
17213.30 63
17214.54 68
17215.78 59
17217.02 62
17218.26 62
17219.50 59
17220.74 70
17221.97 69
17223.21 70
17224.45 65
17225.69 66
17226.93 71
17228.17 62
17229.41 51
17230.65 48
17231.89 65
17233.13 61
17234.37 64
17235.61 66
17236.85 57
17238.09 43
17239.33 74
17240.57 66
17241.81 42
17243.05 52
17244.29 53
17245.53 60
17246.77 44
17248.02 51
17249.26 57
17250.50 63
17251.74 53
17252.98 57
17254.22 66
17255.46 66
17256.70 60
17257.94 70
17259.18 53
17260.42 44
17261.66 59
17262.90 60
17264.15 59
17265.39 81
17266.63 50
17267.87 44
17269.11 49
17270.35 68
17271.59 76
17272.83 56
17274.08 69
17275.32 50
17276.56 62
17277.80 58
17279.04 49
17280.28 48
17281.52 70
17282.77 54
17284.01 69
17285.25 51
17286.49 50
17287.73 78
17288.98 73
17290.22 59
17291.46 78
17292.70 62
17293.94 52
17295.19 56
17296.43 61
17297.67 45
17298.91 53
17300.16 59
17301.40 62
17302.64 54
17303.88 57
17305.13 68
17306.37 70
17307.61 56
17308.85 46
17310.10 52
17311.34 56
17312.58 65
17313.82 60
17315.07 57
17316.31 55
17317.55 53
17318.80 53
17320.04 46
17321.28 57
17322.53 53
17323.77 44
17325.01 50
17326.26 58
17327.50 49
17328.74 66
17329.99 70
17331.23 76
17332.47 90
17333.72 55
17334.96 42
17336.20 55
17337.45 74
17338.69 59
17339.93 76
17341.18 54
17342.42 49
17343.67 54
17344.91 58
17346.15 53
17347.40 60
17348.64 50
17349.89 66
17351.13 76
17352.37 50
17353.62 54
17354.86 60
17356.11 58
17357.35 57
17358.60 53
17359.84 62
17361.09 59
17362.33 63
17363.57 52
17364.82 59
17366.06 59
17367.31 58
17368.55 56
17369.80 53
17371.04 55
17372.29 49
17373.53 68
17374.78 42
17376.02 58
17377.27 59
17378.51 70
17379.76 48
17381.00 45
17382.25 67
17383.50 63
17384.74 63
17385.99 59
17387.23 47
17388.48 56
17389.72 83
17390.97 57
17392.21 42
17393.46 75
17394.71 45
17395.95 59
17397.20 63
17398.44 51
17399.69 43
17400.93 46
17402.18 50
17403.43 49
17404.67 53
17405.92 58
17407.17 56
17408.41 54
17409.66 55
17410.90 65
17412.15 37
17413.40 47
17414.64 55
17415.89 57
17417.14 60
17418.38 69
17419.63 69
17420.88 58
17422.12 67
17423.37 55
17424.62 60
17425.86 67
17427.11 55
17428.36 54
17429.60 44
17430.85 58
17432.10 38
17433.35 69
17434.59 66
17435.84 76
17437.09 61
17438.33 60
17439.58 81
17440.83 55
17442.08 45
17443.32 52
17444.57 72
17445.82 63
17447.07 52
17448.32 52
17449.56 48
17450.81 59
17452.06 80
17453.31 62
17454.55 44
17455.80 57
17457.05 72
17458.30 58
17459.55 59
17460.79 40
17462.04 39
17463.29 63
17464.54 53
17465.79 46
17467.04 48
17468.28 54
17469.53 53
17470.78 63
17472.03 44
17473.28 41
17474.53 58
17475.78 68
17477.02 43
17478.27 52
17479.52 71
17480.77 52
17482.02 67
17483.27 42
17484.52 43
17485.77 51
17487.02 50
17488.26 50
17489.51 57
17490.76 55
17492.01 62
17493.26 62
17494.51 56
17495.76 56
17497.01 53
17498.26 53
17499.51 51
17500.76 67
17502.01 73
17503.26 47
17504.51 65
17505.76 60
17507.01 58
17508.26 66
17509.51 52
17510.76 63
17512.01 47
17513.26 82
17514.51 60
17515.76 49
17517.01 44
17518.26 51
17519.51 69
17520.76 64
17522.01 47
17523.26 51
17524.51 67
17525.76 70
17527.01 46
17528.26 47
17529.51 53
17530.76 53
17532.01 58
17533.26 46
17534.51 42
17535.76 51
17537.01 58
17538.27 65
17539.52 55
17540.77 52
17542.02 52
17543.27 63
17544.52 56
17545.77 56
17547.02 49
17548.27 58
17549.53 67
17550.78 42
17552.03 62
17553.28 65
17554.53 57
17555.78 56
17557.03 60
17558.29 48
17559.54 61
17560.79 69
17562.04 87
17563.29 56
17564.54 63
17565.80 66
17567.05 53
17568.30 45
17569.55 48
17570.80 68
17572.06 73
17573.31 83
17574.56 59
17575.81 50
17577.07 49
17578.32 49
17579.57 55
17580.82 61
17582.08 76
17583.33 70
17584.58 59
17585.83 52
17587.09 43
17588.34 45
17589.59 52
17590.84 40
17592.10 50
17593.35 52
17594.60 61
17595.86 56
17597.11 57
17598.36 60
17599.61 52
17600.87 42
17602.12 55
17603.37 57
17604.63 47
17605.88 43
17607.13 56
17608.39 62
17609.64 52
17610.89 58
17612.15 59
17613.40 71
17614.66 65
17615.91 53
17617.16 60
17618.42 66
17619.67 66
17620.92 70
17622.18 58
17623.43 50
17624.69 57
17625.94 51
17627.19 49
17628.45 60
17629.70 55
17630.96 73
17632.21 63
17633.47 42
17634.72 49
17635.97 61
17637.23 73
17638.48 55
17639.74 61
17640.99 61
17642.25 62
17643.50 58
17644.76 56
17646.01 63
17647.27 59
17648.52 71
17649.78 96
17651.03 56
17652.28 56
17653.54 43
17654.80 61
17656.05 61
17657.31 55
17658.56 65
17659.82 64
17661.07 77
17662.33 70
17663.58 56
17664.84 64
17666.09 78
17667.35 57
17668.60 60
17669.86 77
17671.11 57
17672.37 50
17673.63 54
17674.88 55
17676.14 57
17677.39 83
17678.65 64
17679.91 52
17681.16 39
17682.42 66
17683.67 83
17684.93 61
17686.19 68
17687.44 56
17688.70 54
17689.95 51
17691.21 53
17692.47 52
17693.72 47
17694.98 67
17696.24 57
17697.49 43
17698.75 45
17700.01 52
17701.26 64
17702.52 65
17703.78 56
17705.03 54
17706.29 63
17707.55 61
17708.81 39
17710.06 42
17711.32 57
17712.58 61
17713.83 56
17715.09 66
17716.35 64
17717.61 51
17718.86 50
17720.12 51
17721.38 58
17722.63 55
17723.89 63
17725.15 54
17726.41 61
17727.67 46
17728.92 46
17730.18 43
17731.44 57
17732.70 56
17733.95 65
17735.21 47
17736.47 53
17737.73 34
17738.99 55
17740.24 58
17741.50 45
17742.76 45
17744.02 50
17745.28 60
17746.54 58
17747.79 49
17749.05 50
17750.31 51
17751.57 61
17752.83 70
17754.09 35
17755.35 37
17756.60 42
17757.86 64
17759.12 65
17760.38 64
17761.64 45
17762.90 63
17764.16 58
17765.42 57
17766.67 58
17767.93 58
17769.19 42
17770.45 49
17771.71 56
17772.97 59
17774.23 56
17775.49 54
17776.75 60
17778.01 55
17779.27 58
17780.53 58
17781.79 54
17783.05 56
17784.31 50
17785.57 45
17786.83 52
17788.09 59
17789.35 58
17790.61 65
17791.87 60
17793.13 64
17794.39 62
17795.65 60
17796.91 61
17798.17 75
17799.43 59
17800.69 53
17801.95 50
17803.21 50
17804.47 41
17805.73 57
17806.99 45
17808.25 46
17809.51 59
17810.77 70
17812.03 60
17813.29 52
17814.55 53
17815.81 60
17817.07 65
17818.33 67
17819.60 62
17820.86 65
17822.12 60
17823.38 57
17824.64 49
17825.90 48
17827.16 63
17828.42 68
17829.68 58
17830.95 58
17832.21 49
17833.47 55
17834.73 48
17835.99 56
17837.25 54
17838.51 68
17839.78 59
17841.04 47
17842.30 54
17843.56 61
17844.82 43
17846.08 48
17847.35 68
17848.61 67
17849.87 50
17851.13 54
17852.39 42
17853.66 60
17854.92 43
17856.18 65
17857.44 71
17858.71 55
17859.97 56
17861.23 64
17862.49 52
17863.76 53
17865.02 61
17866.28 66
17867.54 56
17868.81 51
17870.07 68
17871.33 57
17872.59 52
17873.86 51
17875.12 49
17876.38 59
17877.65 67
17878.91 74
17880.17 49
17881.44 50
17882.70 44
17883.96 45
17885.22 55
17886.49 55
17887.75 55
17889.01 53
17890.28 44
17891.54 59
17892.81 40
17894.07 49
17895.33 54
17896.60 56
17897.86 57
17899.12 44
17900.39 61
17901.65 41
17902.92 53
17904.18 67
17905.44 65
17906.71 38
17907.97 52
17909.24 54
17910.50 58
17911.76 47
17913.03 56
17914.29 58
17915.56 50
17916.82 47
17918.09 45
17919.35 83
17920.61 65
17921.88 61
17923.14 52
17924.41 59
17925.67 49
17926.94 54
17928.20 58
17929.47 48
17930.73 57
17932.00 66
17933.26 78
17934.53 51
17935.79 47
17937.06 59
17938.32 47
17939.59 50
17940.85 60
17942.12 56
17943.38 70
17944.65 54
17945.91 70
17947.18 55
17948.44 57
17949.71 59
17950.98 69
17952.24 59
17953.51 54
17954.77 64
17956.04 71
17957.30 54
17958.57 32
17959.84 58
17961.10 56
17962.37 65
17963.63 58
17964.90 57
17966.17 46
17967.43 63
17968.70 52
17969.96 68
17971.23 50
17972.50 53
17973.76 67
17975.03 55
17976.30 58
17977.56 47
17978.83 55
17980.10 63
17981.36 55
17982.63 52
17983.90 75
17985.16 43
17986.43 50
17987.70 53
17988.96 53
17990.23 62
17991.50 46
17992.76 53
17994.03 45
17995.30 52
17996.57 56
17997.83 66
17999.10 45
18000.37 44
18001.64 62
18002.90 61
18004.17 47
18005.44 55
18006.71 43
18007.97 51
18009.24 48
18010.51 47
18011.78 49
18013.04 47
18014.31 53
18015.58 51
18016.85 50
18018.12 34
18019.38 53
18020.65 56
18021.92 59
18023.19 40
18024.46 44
18025.72 42
18026.99 58
18028.26 40
18029.53 35
18030.80 62
18032.07 54
18033.33 43
18034.60 37
18035.87 51
18037.14 65
18038.41 59
18039.68 42
18040.95 57
18042.22 41
18043.48 59
18044.75 59
18046.02 46
18047.29 44
18048.56 66
18049.83 58
18051.10 66
18052.37 37
18053.64 52
18054.91 49
18056.17 56
18057.44 49
18058.71 44
18059.98 47
18061.25 48
18062.52 62
18063.79 57
18065.06 56
18066.33 60
18067.60 52
18068.87 49
18070.14 72
18071.41 60
18072.68 58
18073.95 57
18075.22 50
18076.49 50
18077.76 53
18079.03 62
18080.30 64
18081.57 61
18082.84 51
18084.11 47
18085.38 56
18086.65 59
18087.92 55
18089.19 39
18090.46 50
18091.73 52
18093.00 52
18094.27 52
18095.55 57
18096.82 42
18098.09 43
18099.36 49
18100.63 45
18101.90 61
18103.17 51
18104.44 46
18105.71 51
18106.98 62
18108.25 48
18109.53 44
18110.80 62
18112.07 59
18113.34 61
18114.61 58
18115.88 50
18117.15 62
18118.43 50
18119.70 53
18120.97 48
18122.24 62
18123.51 54
18124.78 53
18126.05 55
18127.33 46
18128.60 53
18129.87 59
18131.14 52
18132.41 50
18133.69 43
18134.96 47
18136.23 57
18137.50 46
18138.77 35
18140.05 44
18141.32 47
18142.59 65
18143.86 42
18145.14 50
18146.41 44
18147.68 51
18148.95 52
18150.23 54
18151.50 53
18152.77 52
18154.04 50
18155.32 67
18156.59 56
18157.86 53
18159.14 69
18160.41 46
18161.68 41
18162.96 40
18164.23 44
18165.50 53
18166.77 52
18168.05 57
18169.32 47
18170.59 53
18171.87 55
18173.14 53
18174.41 61
18175.69 61
18176.96 56
18178.24 52
18179.51 47
18180.78 58
18182.06 46
18183.33 43
18184.60 50
18185.88 48
18187.15 52
18188.43 50
18189.70 47
18190.97 49
18192.25 55
18193.52 56
18194.80 56
18196.07 48
18197.34 70
18198.62 62
18199.89 58
18201.17 56
18202.44 60
18203.72 61
18204.99 45
18206.27 48
18207.54 46
18208.82 50
18210.09 66
18211.36 65
18212.64 45
18213.91 41
18215.19 46
18216.46 65
18217.74 40
18219.01 39
18220.29 60
18221.56 50
18222.84 64
18224.11 45
18225.39 55
18226.67 52
18227.94 52
18229.22 59
18230.49 64
18231.77 43
18233.04 63
18234.32 73
18235.59 45
18236.87 49
18238.14 56
18239.42 60
18240.70 63
18241.97 50
18243.25 28
18244.52 48
18245.80 61
18247.08 66
18248.35 49
18249.63 37
18250.90 47
18252.18 46
18253.46 62
18254.73 46
18256.01 48
18257.29 49
18258.56 65
18259.84 57
18261.11 43
18262.39 58
18263.67 33
18264.94 56
18266.22 51
18267.50 59
18268.77 60
18270.05 53
18271.33 50
18272.61 45
18273.88 56
18275.16 56
18276.44 64
18277.71 59
18278.99 53
18280.27 44
18281.54 44
18282.82 59
18284.10 44
18285.38 75
18286.65 49
18287.93 52
18289.21 55
18290.49 41
18291.76 40
18293.04 40
18294.32 53
18295.60 62
18296.88 58
18298.15 45
18299.43 57
18300.71 53
18301.99 43
18303.26 45
18304.54 47
18305.82 56
18307.10 57
18308.38 51
18309.66 64
18310.93 43
18312.21 72
18313.49 57
18314.77 56
18316.05 41
18317.33 49
18318.60 55
18319.88 41
18321.16 39
18322.44 36
18323.72 51
18325.00 39
18326.28 53
18327.55 61
18328.83 39
18330.11 43
18331.39 41
18332.67 52
18333.95 50
18335.23 48
18336.51 47
18337.79 67
18339.07 44
18340.35 56
18341.62 59
18342.90 55
18344.18 75
18345.46 44
18346.74 57
18348.02 55
18349.30 45
18350.58 62
18351.86 69
18353.14 66
18354.42 47
18355.70 48
18356.98 72
18358.26 54
18359.54 54
18360.82 52
18362.10 51
18363.38 41
18364.66 55
18365.94 44
18367.22 65
18368.50 57
18369.78 61
18371.06 57
18372.34 51
18373.62 53
18374.90 72
18376.18 70
18377.46 45
18378.74 46
18380.03 61
18381.31 51
18382.59 69
18383.87 62
18385.15 60
18386.43 68
18387.71 68
18388.99 60
18390.27 66
18391.55 49
18392.83 58
18394.12 64
18395.40 56
18396.68 59
18397.96 72
18399.24 67
18400.52 54
18401.80 61
18403.08 48
18404.37 68
18405.65 54
18406.93 42
18408.21 60
18409.49 56
18410.77 51
18412.06 54
18413.34 55
18414.62 63
18415.90 45
18417.18 58
18418.47 50
18419.75 48
18421.03 52
18422.31 75
18423.59 61
18424.88 43
18426.16 45
18427.44 44
18428.72 65
18430.01 52
18431.29 48
18432.57 50
18433.85 59
18435.14 49
18436.42 48
18437.70 54
18438.98 54
18440.27 61
18441.55 48
18442.83 50
18444.12 45
18445.40 49
18446.68 44
18447.96 57
18449.25 43
18450.53 62
18451.81 50
18453.10 52
18454.38 35
18455.66 46
18456.95 48
18458.23 63
18459.51 55
18460.80 47
18462.08 39
18463.36 43
18464.65 56
18465.93 60
18467.22 45
18468.50 43
18469.78 51
18471.07 49
18472.35 54
18473.63 28
18474.92 54
18476.20 53
18477.49 52
18478.77 43
18480.05 48
18481.34 72
18482.62 44
18483.91 52
18485.19 48
18486.48 56
18487.76 54
18489.04 51
18490.33 46
18491.61 40
18492.90 49
18494.18 57
18495.47 60
18496.75 50
18498.04 49
18499.32 67
18500.61 43
18501.89 44
18503.18 48
18504.46 51
18505.75 55
18507.03 45
18508.32 41
18509.60 49
18510.89 57
18512.17 47
18513.46 53
18514.74 59
18516.03 57
18517.31 61
18518.60 53
18519.89 51
18521.17 42
18522.46 58
18523.74 51
18525.03 66
18526.31 50
18527.60 52
18528.89 48
18530.17 53
18531.46 36
18532.74 43
18534.03 58
18535.32 50
18536.60 38
18537.89 49
18539.17 46
18540.46 51
18541.75 61
18543.03 60
18544.32 52
18545.61 37
18546.89 59
18548.18 58
18549.47 55
18550.75 44
18552.04 78
18553.33 40
18554.61 54
18555.90 56
18557.19 45
18558.47 60
18559.76 49
18561.05 67
18562.33 49
18563.62 45
18564.91 46
18566.19 58
18567.48 60
18568.77 57
18570.06 46
18571.34 58
18572.63 52
18573.92 45
18575.21 52
18576.49 52
18577.78 50
18579.07 50
18580.36 50
18581.64 47
18582.93 48
18584.22 45
18585.51 58
18586.80 49
18588.08 48
18589.37 56
18590.66 61
18591.95 38
18593.24 56
18594.52 67
18595.81 49
18597.10 50
18598.39 49
18599.68 49
18600.96 47
18602.25 60
18603.54 50
18604.83 52
18606.12 54
18607.41 55
18608.70 42
18609.98 49
18611.27 57
18612.56 49
18613.85 57
18615.14 44
18616.43 44
18617.72 36
18619.01 57
18620.30 48
18621.58 73
18622.87 61
18624.16 66
18625.45 39
18626.74 45
18628.03 44
18629.32 34
18630.61 64
18631.90 50
18633.19 58
18634.48 43
18635.77 50
18637.06 56
18638.35 43
18639.64 49
18640.93 52
18642.22 56
18643.51 56
18644.80 50
18646.09 52
18647.38 55
18648.67 62
18649.96 52
18651.25 58
18652.54 51
18653.83 64
18655.12 72
18656.41 47
18657.70 49
18658.99 48
18660.28 49
18661.57 57
18662.86 53
18664.15 47
18665.44 71
18666.73 69
18668.02 64
18669.31 57
18670.60 59
18671.89 61
18673.18 68
18674.48 46
18675.77 57
18677.06 49
18678.35 46
18679.64 57
18680.93 50
18682.22 64
18683.51 47
18684.80 59
18686.10 51
18687.39 50
18688.68 50
18689.97 51
18691.26 54
18692.55 51
18693.84 48
18695.14 34
18696.43 46
18697.72 51
18699.01 67
18700.30 56
18701.60 45
18702.89 43
18704.18 52
18705.47 45
18706.76 58
18708.06 43
18709.35 44
18710.64 37
18711.93 51
18713.22 50
18714.52 56
18715.81 65
18717.10 48
18718.39 50
18719.69 64
18720.98 42
18722.27 47
18723.56 58
18724.86 46
18726.15 55
18727.44 45
18728.73 55
18730.03 58
18731.32 57
18732.61 48
18733.91 54
18735.20 38
18736.49 48
18737.79 52
18739.08 47
18740.37 41
18741.66 44
18742.96 53
18744.25 53
18745.54 61
18746.84 49
18748.13 59
18749.43 56
18750.72 47
18752.01 66
18753.31 62
18754.60 39
18755.89 68
18757.19 39
18758.48 39
18759.77 58
18761.07 56
18762.36 51
18763.66 54
18764.95 60
18766.24 61
18767.54 47
18768.83 40
18770.13 50
18771.42 50
18772.72 66
18774.01 48
18775.30 45
18776.60 50
18777.89 51
18779.19 44
18780.48 46
18781.78 63
18783.07 36
18784.37 45
18785.66 51
18786.96 42
18788.25 45
18789.55 64
18790.84 61
18792.14 33
18793.43 32
18794.73 44
18796.02 44
18797.32 57
18798.61 48
18799.91 40
18801.20 41
18802.50 54
18803.79 62
18805.09 38
18806.38 49
18807.68 38
18808.97 43
18810.27 40
18811.57 41
18812.86 46
18814.16 56
18815.45 65
18816.75 46
18818.05 40
18819.34 47
18820.64 80
18821.93 46
18823.23 46
18824.53 47
18825.82 61
18827.12 62
18828.41 50
18829.71 63
18831.01 37
18832.30 48
18833.60 53
18834.90 54
18836.19 62
18837.49 43
18838.79 68
18840.08 52
18841.38 46
18842.68 54
18843.97 66
18845.27 78
18846.57 74
18847.86 47
18849.16 56
18850.46 59
18851.75 46
18853.05 56
18854.35 42
18855.65 49
18856.94 63
18858.24 56
18859.54 43
18860.83 50
18862.13 45
18863.43 58
18864.73 58
18866.02 60
18867.32 50
18868.62 40
18869.92 50
18871.21 55
18872.51 47
18873.81 52
18875.11 54
18876.41 73
18877.70 49
18879.00 53
18880.30 44
18881.60 58
18882.90 60
18884.19 43
18885.49 39
18886.79 57
18888.09 53
18889.39 54
18890.69 38
18891.98 53
18893.28 50
18894.58 74
18895.88 53
18897.18 54
18898.48 50
18899.78 64
18901.07 55
18902.37 54
18903.67 44
18904.97 45
18906.27 62
18907.57 45
18908.87 49
18910.17 48
18911.47 68
18912.77 55
18914.06 53
18915.36 37
18916.66 54
18917.96 48
18919.26 58
18920.56 57
18921.86 39
18923.16 55
18924.46 61
18925.76 58
18927.06 57
18928.36 44
18929.66 45
18930.96 48
18932.26 53
18933.56 40
18934.86 54
18936.16 69
18937.46 53
18938.76 59
18940.06 51
18941.36 45
18942.66 52
18943.96 51
18945.26 54
18946.56 42
18947.86 37
18949.16 44
18950.46 64
18951.76 34
18953.06 48
18954.36 65
18955.66 51
18956.96 54
18958.26 51
18959.56 63
18960.87 43
18962.17 40
18963.47 49
18964.77 48
18966.07 53
18967.37 58
18968.67 45
18969.97 54
18971.27 45
18972.57 50
18973.88 52
18975.18 54
18976.48 47
18977.78 40
18979.08 43
18980.38 35
18981.68 52
18982.99 60
18984.29 47
18985.59 46
18986.89 61
18988.19 56
18989.49 51
18990.80 53
18992.10 53
18993.40 45
18994.70 47
18996.00 51
18997.31 50
18998.61 52
18999.91 45
19001.21 56
19002.51 41
19003.82 46
19005.12 42
19006.42 45
19007.72 53
19009.03 53
19010.33 47
19011.63 52
19012.93 62
19014.24 51
19015.54 54
19016.84 59
19018.15 47
19019.45 52
19020.75 57
19022.05 64
19023.36 62
19024.66 44
19025.96 45
19027.27 52
19028.57 62
19029.87 55
19031.18 58
19032.48 49
19033.78 40
19035.09 61
19036.39 47
19037.69 49
19039.00 36
19040.30 46
19041.60 55
19042.91 58
19044.21 47
19045.51 47
19046.82 50
19048.12 65
19049.43 59
19050.73 39
19052.03 44
19053.34 47
19054.64 54
19055.95 48
19057.25 51
19058.55 42
19059.86 50
19061.16 66
19062.47 63
19063.77 49
19065.08 47
19066.38 53
19067.68 47
19068.99 50
19070.29 71
19071.60 61
19072.90 45
19074.21 48
19075.51 59
19076.82 60
19078.12 63
19079.43 53
19080.73 52
19082.04 53
19083.34 65
19084.65 74
19085.95 42
19087.26 43
19088.56 45
19089.87 58
19091.17 47
19092.48 48
19093.78 51
19095.09 50
19096.39 49
19097.70 48
19099.00 40
19100.31 56
19101.62 59
19102.92 42
19104.23 47
19105.53 51
19106.84 32
19108.14 40
19109.45 52
19110.76 40
19112.06 40
19113.37 44
19114.67 37
19115.98 45
19117.29 67
19118.59 49
19119.90 56
19121.21 47
19122.51 57
19123.82 58
19125.13 55
19126.43 28
19127.74 44
19129.04 47
19130.35 42
19131.66 50
19132.96 46
19134.27 50
19135.58 63
19136.89 52
19138.19 43
19139.50 41
19140.81 51
19142.11 52
19143.42 64
19144.73 45
19146.03 37
19147.34 37
19148.65 53
19149.96 60
19151.26 47
19152.57 49
19153.88 39
19155.19 48
19156.49 59
19157.80 44
19159.11 47
19160.42 56
19161.72 43
19163.03 46
19164.34 43
19165.65 43
19166.96 47
19168.26 45
19169.57 50
19170.88 43
19172.19 59
19173.50 58
19174.80 66
19176.11 39
19177.42 43
19178.73 53
19180.04 59
19181.34 53
19182.65 45
19183.96 55
19185.27 46
19186.58 58
19187.89 53
19189.20 51
19190.50 60
19191.81 60
19193.12 55
19194.43 52
19195.74 59
19197.05 47
19198.36 44
19199.67 49
19200.98 53
19202.28 44
19203.59 66
19204.90 54
19206.21 57
19207.52 43
19208.83 52
19210.14 44
19211.45 44
19212.76 46
19214.07 32
19215.38 47
19216.69 67
19218.00 48
19219.31 53
19220.62 51
19221.93 52
19223.24 39
19224.55 40
19225.86 36
19227.17 51
19228.48 44
19229.79 47
19231.10 40
19232.41 53
19233.72 45
19235.03 46
19236.34 47
19237.65 42
19238.96 48
19240.27 42
19241.58 61
19242.89 39
19244.20 31
19245.51 52
19246.82 64
19248.13 63
19249.44 49
19250.75 47
19252.06 52
19253.37 55
19254.69 34
19256.00 48
19257.31 42
19258.62 60
19259.93 61
19261.24 58
19262.55 45
19263.86 48
19265.17 54
19266.49 49
19267.80 47
19269.11 64
19270.42 54
19271.73 45
19273.04 53
19274.35 39
19275.67 36
19276.98 57
19278.29 60
19279.60 47
19280.91 48
19282.22 34
19283.54 54
19284.85 54
19286.16 48
19287.47 46
19288.78 60
19290.10 60
19291.41 50
19292.72 48
19294.03 48
19295.34 55
19296.66 60
19297.97 63
19299.28 61
19300.59 73
19301.91 57
19303.22 58
19304.53 59
19305.84 42
19307.16 37
19308.47 52
19309.78 59
19311.10 51
19312.41 47
19313.72 63
19315.03 48
19316.35 59
19317.66 57
19318.97 49
19320.29 53
19321.60 59
19322.91 45
19324.23 51
19325.54 56
19326.85 57
19328.17 57
19329.48 52
19330.79 44
19332.11 54
19333.42 57
19334.73 53
19336.05 54
19337.36 69
19338.67 54
19339.99 61
19341.30 49
19342.62 64
19343.93 65
19345.24 44
19346.56 45
19347.87 58
19349.19 46
19350.50 58
19351.81 48
19353.13 53
19354.44 48
19355.76 54
19357.07 66
19358.39 45
19359.70 48
19361.02 36
19362.33 54
19363.64 62
19364.96 56
19366.27 44
19367.59 64
19368.90 49
19370.22 52
19371.53 52
19372.85 52
19374.16 51
19375.48 61
19376.79 65
19378.11 53
19379.42 62
19380.74 59
19382.05 50
19383.37 48
19384.68 44
19386.00 46
19387.31 60
19388.63 70
19389.95 55
19391.26 58
19392.58 51
19393.89 62
19395.21 56
19396.52 40
19397.84 43
19399.16 56
19400.47 57
19401.79 51
19403.10 50
19404.42 45
19405.73 56
19407.05 84
19408.37 67
19409.68 45
19411.00 54
19412.32 75
19413.63 47
19414.95 65
19416.26 58
19417.58 59
19418.90 62
19420.21 69
19421.53 63
19422.85 41
19424.16 43
19425.48 53
19426.80 53
19428.11 62
19429.43 46
19430.75 67
19432.06 52
19433.38 70
19434.70 53
19436.02 57
19437.33 44
19438.65 44
19439.97 64
19441.28 74
19442.60 50
19443.92 38
19445.24 44
19446.55 46
19447.87 58
19449.19 71
19450.51 64
19451.82 58
19453.14 48
19454.46 50
19455.78 48
19457.09 61
19458.41 41
19459.73 46
19461.05 55
19462.37 56
19463.68 48
19465.00 52
19466.32 48
19467.64 49
19468.96 45
19470.28 46
19471.59 48
19472.91 34
19474.23 47
19475.55 55
19476.87 60
19478.19 49
19479.50 80
19480.82 47
19482.14 43
19483.46 39
19484.78 35
19486.10 42
19487.42 52
19488.73 43
19490.05 44
19491.37 42
19492.69 37
19494.01 46
19495.33 45
19496.65 54
19497.97 45
19499.29 58
19500.61 48
19501.93 34
19503.25 43
19504.56 38
19505.88 39
19507.20 56
19508.52 44
19509.84 52
19511.16 59
19512.48 50
19513.80 40
19515.12 45
19516.44 47
19517.76 42
19519.08 78
19520.40 57
19521.72 48
19523.04 35
19524.36 48
19525.68 50
19527.00 49
19528.32 39
19529.64 48
19530.96 50
19532.28 36
19533.60 43
19534.92 52
19536.24 75
19537.56 57
19538.88 56
19540.20 47
19541.53 35
19542.85 51
19544.17 57
19545.49 52
19546.81 46
19548.13 36
19549.45 57
19550.77 51
19552.09 48
19553.41 45
19554.73 45
19556.06 45
19557.38 55
19558.70 45
19560.02 38
19561.34 43
19562.66 43
19563.98 43
19565.30 45
19566.63 45
19567.95 37
19569.27 44
19570.59 50
19571.91 43
19573.23 53
19574.56 53
19575.88 54
19577.20 49
19578.52 50
19579.84 46
19581.17 60
19582.49 76
19583.81 65
19585.13 52
19586.45 54
19587.78 61
19589.10 48
19590.42 62
19591.74 60
19593.07 49
19594.39 41
19595.71 48
19597.03 47
19598.36 44
19599.68 44
19601.00 53
19602.32 40
19603.65 46
19604.97 50
19606.29 48
19607.61 47
19608.94 50
19610.26 61
19611.58 44
19612.91 59
19614.23 49
19615.55 51
19616.88 46
19618.20 48
19619.52 50
19620.85 48
19622.17 39
19623.49 47
19624.82 39
19626.14 60
19627.46 42
19628.79 47
19630.11 47
19631.43 51
19632.76 52
19634.08 74
19635.41 54
19636.73 45
19638.05 55
19639.38 46
19640.70 48
19642.03 53
19643.35 41
19644.67 49
19646.00 62
19647.32 47
19648.65 52
19649.97 49
19651.29 57
19652.62 46
19653.94 48
19655.27 49
19656.59 52
19657.92 48
19659.24 53
19660.57 50
19661.89 48
19663.22 44
19664.54 52
19665.87 51
19667.19 44
19668.52 42
19669.84 48
19671.17 36
19672.49 56
19673.82 49
19675.14 45
19676.47 48
19677.79 42
19679.12 54
19680.44 41
19681.77 39
19683.09 59
19684.42 52
19685.74 62
19687.07 48
19688.39 58
19689.72 56
19691.05 59
19692.37 51
19693.70 48
19695.02 66
19696.35 66
19697.68 53
19699.00 41
19700.33 46
19701.65 51
19702.98 58
19704.31 65
19705.63 56
19706.96 48
19708.28 55
19709.61 52
19710.94 53
19712.26 45
19713.59 44
19714.92 38
19716.24 52
19717.57 60
19718.90 49
19720.22 52
19721.55 46
19722.88 68
19724.20 59
19725.53 53
19726.86 43
19728.18 36
19729.51 49
19730.84 47
19732.16 46
19733.49 53
19734.82 54
19736.15 44
19737.47 44
19738.80 50
19740.13 45
19741.46 46
19742.78 45
19744.11 55
19745.44 88
19746.77 56
19748.09 68
19749.42 50
19750.75 56
19752.08 42
19753.40 59
19754.73 44
19756.06 53
19757.39 46
19758.72 44
19760.04 44
19761.37 45
19762.70 50
19764.03 49
19765.36 51
19766.68 39
19768.01 46
19769.34 49
19770.67 51
19772.00 45
19773.33 46
19774.66 34
19775.98 41
19777.31 51
19778.64 50
19779.97 66
19781.30 49
19782.63 49
19783.96 40
19785.29 54
19786.61 43
19787.94 39
19789.27 38
19790.60 54
19791.93 59
19793.26 49
19794.59 55
19795.92 51
19797.25 60
19798.58 54
19799.91 32
19801.24 38
19802.56 37
19803.89 54
19805.22 56
19806.55 48
19807.88 60
19809.21 52
19810.54 51
19811.87 42
19813.20 52
19814.53 65
19815.86 35
19817.19 49
19818.52 56
19819.85 49
19821.18 30
19822.51 54
19823.84 45
19825.17 43
19826.50 37
19827.83 42
19829.16 58
19830.49 53
19831.82 35
19833.15 40
19834.49 55
19835.82 59
19837.15 52
19838.48 51
19839.81 54
19841.14 41
19842.47 53
19843.80 40
19845.13 39
19846.46 30
19847.79 53
19849.12 53
19850.46 52
19851.79 39
19853.12 60
19854.45 44
19855.78 52
19857.11 39
19858.44 51
19859.77 38
19861.11 40
19862.44 41
19863.77 41
19865.10 37
19866.43 47
19867.76 53
19869.09 43
19870.43 48
19871.76 36
19873.09 36
19874.42 51
19875.75 45
19877.09 57
19878.42 61
19879.75 44
19881.08 53
19882.41 57
19883.75 40
19885.08 42
19886.41 32
19887.74 45
19889.08 38
19890.41 49
19891.74 37
19893.07 43
19894.41 42
19895.74 46
19897.07 45
19898.40 47
19899.74 47
19901.07 47
19902.40 46
19903.73 52
19905.07 45
19906.40 44
19907.73 53
19909.07 47
19910.40 42
19911.73 51
19913.07 41
19914.40 45
19915.73 40
19917.07 40
19918.40 56
19919.73 50
19921.07 56
19922.40 44
19923.73 36
19925.07 63
19926.40 40
19927.73 63
19929.07 33
19930.40 49
19931.74 53
19933.07 48
19934.40 45
19935.74 54
19937.07 61
19938.40 57
19939.74 59
19941.07 45
19942.41 51
19943.74 42
19945.08 42
19946.41 54
19947.74 58
19949.08 61
19950.41 54
19951.75 57
19953.08 52
19954.42 46
19955.75 53
19957.09 53
19958.42 45
19959.76 47
19961.09 53
19962.42 34
19963.76 46
19965.09 43
19966.43 54
19967.76 56
19969.10 48
19970.43 48
19971.77 62
19973.11 48
19974.44 56
19975.78 54
19977.11 46
19978.45 58
19979.78 47
19981.12 60
19982.45 48
19983.79 41
19985.12 59
19986.46 58
19987.80 42
19989.13 55
19990.47 48
19991.80 54
19993.14 42
19994.47 42
19995.81 44
19997.15 42
19998.48 59
19999.82 49
20001.15 38
20002.49 47
20003.83 67
20005.16 46
20006.50 41
20007.84 52
20009.17 49
20010.51 59
20011.85 57
20013.18 39
20014.52 48
20015.85 54
20017.19 41
20018.53 48
20019.87 44
20021.20 51
20022.54 51
20023.88 37
20025.21 34
20026.55 47
20027.89 62
20029.22 70
20030.56 52
20031.90 34
20033.24 34
20034.57 40
20035.91 39
20037.25 31
20038.58 38
20039.92 51
20041.26 59
20042.60 45
20043.93 42
20045.27 54
20046.61 58
20047.95 49
20049.29 41
20050.62 49
20051.96 41
20053.30 54
20054.64 47
20055.97 38
20057.31 53
20058.65 46
20059.99 42
20061.33 36
20062.66 39
20064.00 46
20065.34 52
20066.68 49
20068.02 37
20069.36 31
20070.70 51
20072.03 48
20073.37 35
20074.71 42
20076.05 44
20077.39 55
20078.73 42
20080.07 50
20081.40 32
20082.74 35
20084.08 50
20085.42 40
20086.76 35
20088.10 44
20089.44 43
20090.78 60
20092.12 54
20093.46 46
20094.80 34
20096.13 63
20097.47 50
20098.81 52
20100.15 36
20101.49 38
20102.83 53
20104.17 58
20105.51 49
20106.85 47
20108.19 47
20109.53 56
20110.87 52
20112.21 43
20113.55 49
20114.89 40
20116.23 48
20117.57 43
20118.91 50
20120.25 60
20121.59 56
20122.93 48
20124.27 44
