# Supplementary material for: MALDI-TOF MS typing enables the classification of brewing yeasts of the genus Saccharomyces to major beer styles
Source: PLoS One. 2017 Aug 9;12(8):e0181694. doi: 10.1371/journal.pone.0181694 (PMC5549903; doi:10.1371/journal.pone.0181694)
Supplement: S14 File — The directory includes 90 raw files and was zipped to “.zip”; the folder has three strains with 30 spectra per strain; S1 Text explains the raw files with an example and Table 1 represents the yeast strains used within the experiment. (ZIP) [file pone.0181694.s017.zip › 40-42/30666-220-OG-WB-WB-YPG-18h-E-E_2015-10-27__0_C1_1.dat]

1999.49 2396
1999.91 2428
2000.33 2512
2000.75 2550
2001.17 2459
2001.59 2324
2002.02 2413
2002.44 2671
2002.86 2539
2003.28 2279
2003.70 2293
2004.13 2222
2004.55 2375
2004.97 2351
2005.39 2207
2005.81 2297
2006.24 2209
2006.66 2163
2007.08 2261
2007.50 2147
2007.93 2315
2008.35 2474
2008.77 2502
2009.19 2259
2009.62 2314
2010.04 2359
2010.46 2342
2010.88 2411
2011.31 2352
2011.73 2190
2012.15 2217
2012.58 2308
2013.00 2307
2013.42 2148
2013.84 2242
2014.27 2163
2014.69 2160
2015.11 2114
2015.54 2072
2015.96 2143
2016.38 2371
2016.81 2376
2017.23 2093
2017.65 2184
2018.08 2249
2018.50 2215
2018.92 2224
2019.35 2317
2019.77 2341
2020.19 2207
2020.62 2422
2021.04 2448
2021.47 2492
2021.89 2267
2022.31 2342
2022.74 2339
2023.16 2271
2023.59 2264
2024.01 2266
2024.43 2172
2024.86 2305
2025.28 2306
2025.71 2221
2026.13 2196
2026.55 2188
2026.98 2218
2027.40 2158
2027.83 2129
2028.25 2098
2028.68 2148
2029.10 2203
2029.53 2230
2029.95 2104
2030.38 2086
2030.80 2185
2031.23 2321
2031.65 2167
2032.08 2193
2032.50 2363
2032.93 2421
2033.35 2309
2033.78 2311
2034.20 2287
2034.63 2545
2035.05 2444
2035.48 2355
2035.90 2158
2036.33 2271
2036.75 2331
2037.18 2310
2037.60 2347
2038.03 2157
2038.45 2281
2038.88 2259
2039.31 2368
2039.73 2414
2040.16 2301
2040.58 2331
2041.01 2515
2041.43 2410
2041.86 2205
2042.29 2134
2042.71 2266
2043.14 2394
2043.56 2210
2043.99 2236
2044.42 2264
2044.84 2189
2045.27 2263
2045.70 2288
2046.12 2514
2046.55 2390
2046.98 2320
2047.40 2326
2047.83 2269
2048.25 2516
2048.68 2415
2049.11 2299
2049.53 2410
2049.96 2429
2050.39 2471
2050.82 2365
2051.24 2396
2051.67 2406
2052.10 2411
2052.52 2276
2052.95 2257
2053.38 2225
2053.80 2180
2054.23 2298
2054.66 2417
2055.09 2323
2055.51 2217
2055.94 2331
2056.37 2325
2056.80 2177
2057.22 2443
2057.65 2430
2058.08 2294
2058.51 2327
2058.93 2312
2059.36 2172
2059.79 2441
2060.22 2338
2060.65 2312
2061.07 2402
2061.50 2436
2061.93 2500
2062.36 2475
2062.79 2454
2063.21 2541
2063.64 2607
2064.07 2736
2064.50 2862
2064.93 2778
2065.36 2853
2065.78 2940
2066.21 2927
2066.64 2738
2067.07 2766
2067.50 2916
2067.93 2600
2068.36 2476
2068.78 2328
2069.21 2447
2069.64 2449
2070.07 2237
2070.50 2228
2070.93 2321
2071.36 2280
2071.79 2419
2072.22 2380
2072.64 2250
2073.07 2270
2073.50 2107
2073.93 2262
2074.36 2416
2074.79 2277
2075.22 2165
2075.65 2145
2076.08 2280
2076.51 2257
2076.94 2411
2077.37 2374
2077.80 2158
2078.23 2409
2078.66 2366
2079.09 2355
2079.52 2355
2079.95 2341
2080.38 2430
2080.81 2604
2081.24 2523
2081.67 2303
2082.10 2316
2082.53 2264
2082.96 2330
2083.39 2296
2083.82 2389
2084.25 2227
2084.68 2274
2085.11 2384
2085.54 2373
2085.97 2324
2086.40 2388
2086.83 2307
2087.26 2429
2087.69 2378
2088.12 2348
2088.55 2282
2088.99 2200
2089.42 2350
2089.85 2302
2090.28 2238
2090.71 2255
2091.14 2283
2091.57 2324
2092.00 2117
2092.43 2208
2092.86 2197
2093.30 2075
2093.73 2249
2094.16 2149
2094.59 2294
2095.02 2264
2095.45 2178
2095.88 2141
2096.32 2108
2096.75 2185
2097.18 2223
2097.61 2230
2098.04 2157
2098.47 2139
2098.91 2305
2099.34 2052
2099.77 2126
2100.20 2135
2100.63 2048
2101.07 2052
2101.50 1971
2101.93 2056
2102.36 2094
2102.80 2132
2103.23 2255
2103.66 2142
2104.09 2171
2104.52 2208
2104.96 2166
2105.39 2248
2105.82 2196
2106.25 2200
2106.69 2277
2107.12 2330
2107.55 2230
2107.99 2244
2108.42 2436
2108.85 2252
2109.28 2224
2109.72 2357
2110.15 2288
2110.58 2086
2111.02 2207
2111.45 2199
2111.88 2216
2112.32 2320
2112.75 2226
2113.18 2118
2113.62 2148
2114.05 2158
2114.48 2208
2114.92 2328
2115.35 2096
2115.78 2026
2116.22 2150
2116.65 2132
2117.08 2014
2117.52 2069
2117.95 2122
2118.39 2022
2118.82 2073
2119.25 2176
2119.69 2183
2120.12 2062
2120.56 2058
2120.99 2151
2121.42 2079
2121.86 2212
2122.29 2084
2122.73 2177
2123.16 2252
2123.60 2136
2124.03 2190
2124.46 2093
2124.90 2155
2125.33 2181
2125.77 2218
2126.20 2312
2126.64 2116
2127.07 2214
2127.51 2183
2127.94 2147
2128.38 2192
2128.81 2224
2129.25 2296
2129.68 2178
2130.12 2255
2130.55 2290
2130.99 2301
2131.42 2340
2131.86 2225
2132.29 2225
2132.73 2249
2133.16 2291
2133.60 2366
2134.03 2381
2134.47 2284
2134.91 2282
2135.34 2211
2135.78 2242
2136.21 2315
2136.65 2306
2137.08 2299
2137.52 2325
2137.96 2521
2138.39 2319
2138.83 2307
2139.26 2145
2139.70 2080
2140.14 2147
2140.57 2088
2141.01 1869
2141.44 2003
2141.88 1981
2142.32 2010
2142.75 2015
2143.19 2140
2143.63 2100
2144.06 2031
2144.50 2137
2144.94 2171
2145.37 2062
2145.81 2157
2146.25 2301
2146.68 2222
2147.12 1997
2147.56 2230
2147.99 2224
2148.43 2322
2148.87 2215
2149.30 2322
2149.74 2515
2150.18 2397
2150.61 2416
2151.05 2417
2151.49 2540
2151.93 2609
2152.36 2507
2152.80 2297
2153.24 2292
2153.68 2295
2154.11 2250
2154.55 2224
2154.99 2029
2155.43 2027
2155.86 2135
2156.30 2110
2156.74 2104
2157.18 2258
2157.62 2199
2158.05 2279
2158.49 2195
2158.93 2122
2159.37 2239
2159.81 2158
2160.24 2304
2160.68 2417
2161.12 2310
2161.56 2144
2162.00 2282
2162.43 2341
2162.87 2337
2163.31 2364
2163.75 2359
2164.19 2196
2164.63 2150
2165.07 2149
2165.50 2335
2165.94 2222
2166.38 2255
2166.82 2155
2167.26 2034
2167.70 2214
2168.14 2187
2168.58 2185
2169.02 2375
2169.45 2407
2169.89 2317
2170.33 2229
2170.77 2409
2171.21 2460
2171.65 2283
2172.09 2494
2172.53 2526
2172.97 2503
2173.41 2443
2173.85 2522
2174.29 2579
2174.73 2750
2175.17 2706
2175.61 2763
2176.05 2650
2176.49 2625
2176.93 2572
2177.37 2728
2177.81 2553
2178.25 2477
2178.69 2534
2179.13 2311
2179.57 2307
2180.01 2201
2180.45 2201
2180.89 2155
2181.33 2138
2181.77 2194
2182.21 2174
2182.65 2301
2183.09 2430
2183.53 2160
2183.97 2119
2184.41 2209
2184.85 2158
2185.29 2234
2185.73 2293
2186.17 2138
2186.61 2201
2187.05 2302
2187.49 2249
2187.94 2343
2188.38 2441
2188.82 2363
2189.26 2483
2189.70 2512
2190.14 2650
2190.58 2465
2191.02 2535
2191.46 2365
2191.91 2109
2192.35 2280
2192.79 2450
2193.23 2316
2193.67 2459
2194.11 2502
2194.55 2393
2195.00 2286
2195.44 2221
2195.88 2301
2196.32 2403
2196.76 2442
2197.21 2399
2197.65 2374
2198.09 2311
2198.53 2460
2198.97 2550
2199.42 2511
2199.86 2320
2200.30 2294
2200.74 2226
2201.18 2279
2201.63 2446
2202.07 2297
2202.51 2209
2202.95 2116
2203.40 2228
2203.84 2380
2204.28 2406
2204.72 2262
2205.17 2349
2205.61 2318
2206.05 2267
2206.49 2543
2206.94 2450
2207.38 2428
2207.82 2429
2208.27 2385
2208.71 2535
2209.15 2510
2209.60 2448
2210.04 2357
2210.48 2306
2210.92 2311
2211.37 2341
2211.81 2299
2212.25 2238
2212.70 2390
2213.14 2292
2213.59 2391
2214.03 2335
2214.47 2174
2214.92 2304
2215.36 2272
2215.80 2199
2216.25 2143
2216.69 2198
2217.14 2428
2217.58 2258
2218.02 2094
2218.47 2278
2218.91 2155
2219.36 2157
2219.80 2007
2220.24 2154
2220.69 2220
2221.13 2114
2221.58 2073
2222.02 2281
2222.46 2238
2222.91 2372
2223.35 2487
2223.80 2443
2224.24 2559
2224.69 2439
2225.13 2392
2225.58 2466
2226.02 2526
2226.47 2497
2226.91 2440
2227.36 2494
2227.80 2457
2228.25 2461
2228.69 2444
2229.14 2602
2229.58 2630
2230.03 2527
2230.47 2564
2230.92 2646
2231.36 2630
2231.81 2560
2232.25 2545
2232.70 2540
2233.14 2457
2233.59 2510
2234.03 2535
2234.48 2573
2234.93 2400
2235.37 2305
2235.82 2300
2236.26 2322
2236.71 2307
2237.16 2276
2237.60 2225
2238.05 2189
2238.49 2199
2238.94 2256
2239.39 2156
2239.83 2076
2240.28 2066
2240.72 2122
2241.17 1923
2241.62 1888
2242.06 2095
2242.51 2028
2242.96 2065
2243.40 2074
2243.85 2087
2244.30 2196
2244.74 2243
2245.19 2037
2245.64 2155
2246.08 2137
2246.53 2069
2246.98 2126
2247.42 2268
2247.87 2073
2248.32 2116
2248.76 2172
2249.21 2057
2249.66 2232
2250.10 2073
2250.55 2119
2251.00 2237
2251.45 2162
2251.89 2185
2252.34 2161
2252.79 2149
2253.24 2056
2253.68 2111
2254.13 2143
2254.58 2182
2255.03 2125
2255.47 2041
2255.92 2040
2256.37 2066
2256.82 1997
2257.27 2000
2257.71 1992
2258.16 2128
2258.61 2056
2259.06 2120
2259.51 2039
2259.95 2101
2260.40 1983
2260.85 2070
2261.30 2159
2261.75 2378
2262.19 2372
2262.64 2421
2263.09 2447
2263.54 2351
2263.99 2323
2264.44 2254
2264.89 2256
2265.33 2338
2265.78 2255
2266.23 2236
2266.68 2191
2267.13 2320
2267.58 2422
2268.03 2279
2268.48 2411
2268.93 2575
2269.37 2425
2269.82 2541
2270.27 2510
2270.72 2490
2271.17 2549
2271.62 2598
2272.07 2696
2272.52 2727
2272.97 2655
2273.42 2560
2273.87 2555
2274.32 2453
2274.77 2544
2275.22 2442
2275.67 2356
2276.12 2334
2276.57 2391
2277.02 2267
2277.47 2201
2277.92 2129
2278.37 2115
2278.82 2277
2279.27 2026
2279.72 2188
2280.17 2113
2280.62 2058
2281.07 2098
2281.52 2265
2281.97 2147
2282.42 2069
2282.87 2229
2283.32 2211
2283.77 2113
2284.22 2122
2284.67 2186
2285.12 2150
2285.57 2138
2286.02 2120
2286.47 2247
2286.92 2239
2287.37 2643
2287.82 2791
2288.28 3016
2288.73 3209
2289.18 3418
2289.63 3665
2290.08 3859
2290.53 3947
2290.98 4104
2291.43 4100
2291.88 4071
2292.34 4021
2292.79 3956
2293.24 3836
2293.69 3564
2294.14 3233
2294.59 2942
2295.05 2964
2295.50 2877
2295.95 2886
2296.40 2613
2296.85 2415
2297.30 2348
2297.76 2380
2298.21 2201
2298.66 2177
2299.11 2311
2299.56 2265
2300.02 2167
2300.47 1987
2300.92 2110
2301.37 2214
2301.82 2083
2302.28 1960
2302.73 2104
2303.18 2062
2303.63 1886
2304.09 1880
2304.54 1941
2304.99 2084
2305.44 2129
2305.90 2097
2306.35 2224
2306.80 2150
2307.26 2290
2307.71 2284
2308.16 2319
2308.61 2609
2309.07 2702
2309.52 2531
2309.97 2696
2310.43 2767
2310.88 2493
2311.33 2521
2311.79 2607
2312.24 2592
2312.69 2776
2313.15 2467
2313.60 2466
2314.05 2701
2314.51 2583
2314.96 2481
2315.41 2195
2315.87 2247
2316.32 2310
2316.77 2392
2317.23 2543
2317.68 2549
2318.14 2449
2318.59 2374
2319.04 2381
2319.50 2445
2319.95 2564
2320.41 2611
2320.86 2360
2321.31 2385
2321.77 2556
2322.22 2484
2322.68 2343
2323.13 2408
2323.59 2441
2324.04 2481
2324.50 2548
2324.95 2742
2325.40 2854
2325.86 2753
2326.31 2585
2326.77 2732
2327.22 2707
2327.68 2629
2328.13 2387
2328.59 2474
2329.04 2444
2329.50 2411
2329.95 2410
2330.41 2445
2330.86 2387
2331.32 2282
2331.77 2356
2332.23 2407
2332.68 2561
2333.14 2243
2333.59 2297
2334.05 2294
2334.51 2362
2334.96 2277
2335.42 2342
2335.87 2249
2336.33 2249
2336.78 2125
2337.24 2211
2337.70 1981
2338.15 2171
2338.61 2305
2339.06 2286
2339.52 2197
2339.97 2304
2340.43 2252
2340.89 2140
2341.34 2145
2341.80 2091
2342.26 2160
2342.71 2179
2343.17 2273
2343.62 2216
2344.08 2139
2344.54 2108
2344.99 2146
2345.45 2046
2345.91 2194
2346.36 2189
2346.82 2336
2347.28 2216
2347.73 2197
2348.19 2132
2348.65 2130
2349.10 2257
2349.56 2330
2350.02 2247
2350.48 2125
2350.93 2211
2351.39 2159
2351.85 2156
2352.30 2100
2352.76 2076
2353.22 2012
2353.68 2046
2354.13 2134
2354.59 2130
2355.05 2051
2355.51 1869
2355.96 2076
2356.42 2189
2356.88 2176
2357.34 2210
2357.79 2242
2358.25 2304
2358.71 2253
2359.17 2125
2359.63 2206
2360.08 2183
2360.54 2306
2361.00 2287
2361.46 2326
2361.92 2374
2362.37 2291
2362.83 2256
2363.29 2166
2363.75 2131
2364.21 2202
2364.67 2217
2365.12 2046
2365.58 2259
2366.04 2276
2366.50 2341
2366.96 2089
2367.42 2220
2367.88 2264
2368.33 2341
2368.79 2333
2369.25 2187
2369.71 2263
2370.17 2336
2370.63 2276
2371.09 2289
2371.55 2273
2372.01 2191
2372.47 2305
2372.92 2479
2373.38 2586
2373.84 2562
2374.30 2445
2374.76 2452
2375.22 2532
2375.68 2535
2376.14 2721
2376.60 2621
2377.06 2511
2377.52 2374
2377.98 2414
2378.44 2400
2378.90 2201
2379.36 2213
2379.82 2259
2380.28 2216
2380.74 2178
2381.20 2167
2381.66 2170
2382.12 2229
2382.58 2163
2383.04 2214
2383.50 2265
2383.96 2230
2384.42 2160
2384.88 2156
2385.34 2147
2385.80 2163
2386.26 2179
2386.72 2137
2387.18 2147
2387.64 2233
2388.10 2091
2388.56 2068
2389.03 2208
2389.49 2152
2389.95 2189
2390.41 2460
2390.87 2424
2391.33 2551
2391.79 2637
2392.25 2494
2392.71 2244
2393.17 2327
2393.64 2373
2394.10 2317
2394.56 2098
2395.02 2164
2395.48 2293
2395.94 2236
2396.40 2306
2396.87 2213
2397.33 2351
2397.79 2125
2398.25 2263
2398.71 2180
2399.17 2034
2399.64 2233
2400.10 2002
2400.56 2113
2401.02 2145
2401.48 2115
2401.95 2055
2402.41 1896
2402.87 2090
2403.33 2039
2403.79 2065
2404.26 2019
2404.72 2077
2405.18 1984
2405.64 1979
2406.11 2017
2406.57 2013
2407.03 2080
2407.49 1984
2407.96 2078
2408.42 2081
2408.88 1888
2409.34 2046
2409.81 1992
2410.27 1949
2410.73 1965
2411.20 1934
2411.66 2122
2412.12 2039
2412.58 1900
2413.05 2091
2413.51 2134
2413.97 2126
2414.44 2256
2414.90 2223
2415.36 2280
2415.83 2216
2416.29 2200
2416.75 2328
2417.22 2302
2417.68 2483
2418.14 2431
2418.61 2266
2419.07 2356
2419.54 2307
2420.00 2287
2420.46 2245
2420.93 2291
2421.39 2277
2421.85 2323
2422.32 2201
2422.78 2075
2423.25 2178
2423.71 2208
2424.17 2329
2424.64 2367
2425.10 2273
2425.57 2394
2426.03 2344
2426.50 2219
2426.96 2270
2427.42 2271
2427.89 2227
2428.35 2139
2428.82 2073
2429.28 2165
2429.75 2239
2430.21 2139
2430.68 2214
2431.14 2232
2431.61 2148
2432.07 2164
2432.54 2041
2433.00 2052
2433.47 2043
2433.93 2204
2434.40 2157
2434.86 2074
2435.33 2170
2435.79 2165
2436.26 2131
2436.72 2092
2437.19 2117
2437.65 2062
2438.12 2183
2438.59 2118
2439.05 2246
2439.52 2283
2439.98 2147
2440.45 2365
2440.91 2505
2441.38 2405
2441.85 2335
2442.31 2394
2442.78 2376
2443.24 2394
2443.71 2359
2444.18 2296
2444.64 2164
2445.11 2115
2445.57 2272
2446.04 2054
2446.51 2034
2446.97 1978
2447.44 1965
2447.91 1994
2448.37 2037
2448.84 2077
2449.31 2009
2449.77 1974
2450.24 1977
2450.71 1979
2451.17 1942
2451.64 2122
2452.11 2168
2452.57 2249
2453.04 2227
2453.51 2034
2453.97 1967
2454.44 2000
2454.91 2077
2455.37 2086
2455.84 2040
2456.31 1901
2456.78 2133
2457.24 2167
2457.71 2158
2458.18 1912
2458.65 2087
2459.11 2060
2459.58 1978
2460.05 2067
2460.52 1914
2460.98 1863
2461.45 2037
2461.92 2079
2462.39 1991
2462.85 1950
2463.32 1865
2463.79 1913
2464.26 2101
2464.73 1992
2465.19 2002
2465.66 2024
2466.13 2014
2466.60 2189
2467.07 2006
2467.54 1988
2468.00 2017
2468.47 2034
2468.94 1991
2469.41 2003
2469.88 2066
2470.35 2109
2470.82 2017
2471.28 2004
2471.75 2045
2472.22 2086
2472.69 2122
2473.16 1996
2473.63 2013
2474.10 2011
2474.57 1925
2475.03 2055
2475.50 2198
2475.97 2181
2476.44 2091
2476.91 1928
2477.38 2048
2477.85 2108
2478.32 2045
2478.79 1950
2479.26 1866
2479.73 1954
2480.20 1935
2480.67 1937
2481.14 1930
2481.61 1849
2482.08 1885
2482.54 1941
2483.01 1902
2483.48 1949
2483.95 1900
2484.42 1927
2484.89 2067
2485.36 2014
2485.83 2081
2486.30 1960
2486.77 2112
2487.24 2015
2487.71 1948
2488.18 1814
2488.66 1854
2489.13 1937
2489.60 2043
2490.07 2203
2490.54 2188
2491.01 2089
2491.48 2078
2491.95 2090
2492.42 2050
2492.89 1974
2493.36 2013
2493.83 2096
2494.30 2173
2494.77 2199
2495.24 2144
2495.72 2087
2496.19 2152
2496.66 2113
2497.13 2146
2497.60 2111
2498.07 2044
2498.54 1862
2499.01 2070
2499.48 2098
2499.96 2083
2500.43 1959
2500.90 2007
2501.37 1882
2501.84 1869
2502.31 1893
2502.78 1886
2503.26 1958
2503.73 1901
2504.20 1958
2504.67 1944
2505.14 1805
2505.62 2002
2506.09 2037
2506.56 2070
2507.03 2014
2507.50 1950
2507.98 1823
2508.45 1995
2508.92 2033
2509.39 2125
2509.86 2100
2510.34 2180
2510.81 2138
2511.28 2305
2511.75 2298
2512.23 2391
2512.70 2496
2513.17 2331
2513.64 2481
2514.12 2433
2514.59 2262
2515.06 2347
2515.54 2246
2516.01 2298
2516.48 2115
2516.95 2242
2517.43 2078
2517.90 1973
2518.37 2072
2518.85 2109
2519.32 2192
2519.79 2172
2520.27 2044
2520.74 2056
2521.21 2087
2521.69 2052
2522.16 2202
2522.63 2050
2523.11 2124
2523.58 2051
2524.05 1875
2524.53 1981
2525.00 2063
2525.48 1968
2525.95 1971
2526.42 2008
2526.90 2199
2527.37 2133
2527.85 2082
2528.32 1959
2528.79 2077
2529.27 1961
2529.74 2010
2530.22 2046
2530.69 1956
2531.16 1988
2531.64 1951
2532.11 2049
2532.59 1892
2533.06 2044
2533.54 2169
2534.01 2062
2534.49 2064
2534.96 2041
2535.44 2013
2535.91 1991
2536.38 2126
2536.86 2078
2537.33 2258
2537.81 2160
2538.28 2219
2538.76 2352
2539.23 2248
2539.71 2242
2540.18 2219
2540.66 2159
2541.13 2257
2541.61 2206
2542.09 2097
2542.56 2189
2543.04 2313
2543.51 2300
2543.99 2214
2544.46 2192
2544.94 2225
2545.41 2483
2545.89 2511
2546.37 2424
2546.84 2352
2547.32 2494
2547.79 2459
2548.27 2476
2548.74 2591
2549.22 2467
2549.70 2514
2550.17 2626
2550.65 2418
2551.13 2413
2551.60 2349
2552.08 2297
2552.55 2288
2553.03 2353
2553.51 2450
2553.98 2192
2554.46 2297
2554.94 2314
2555.41 2252
2555.89 2243
2556.37 2344
2556.84 2181
2557.32 2293
2557.80 2191
2558.27 1962
2558.75 2077
2559.23 2116
2559.70 2150
2560.18 1944
2560.66 1974
2561.14 2096
2561.61 1980
2562.09 1955
2562.57 2114
2563.04 2080
2563.52 2096
2564.00 2079
2564.48 1993
2564.95 2054
2565.43 2199
2565.91 2060
2566.39 2051
2566.86 2021
2567.34 2007
2567.82 1957
2568.30 1870
2568.77 1808
2569.25 1805
2569.73 1799
2570.21 1929
2570.69 1966
2571.16 2061
2571.64 2029
2572.12 1910
2572.60 1925
2573.08 1910
2573.56 2024
2574.03 1954
2574.51 1836
2574.99 1852
2575.47 1971
2575.95 1968
2576.43 1936
2576.90 1965
2577.38 1916
2577.86 1963
2578.34 2025
2578.82 1874
2579.30 1824
2579.78 1896
2580.26 1784
2580.73 1923
2581.21 1866
2581.69 1965
2582.17 2060
2582.65 2016
2583.13 1986
2583.61 1907
2584.09 1859
2584.57 1911
2585.05 2024
2585.53 1878
2586.01 1868
2586.49 1976
2586.97 1940
2587.44 1971
2587.92 2150
2588.40 2254
2588.88 2323
2589.36 2169
2589.84 2191
2590.32 2132
2590.80 2248
2591.28 2209
2591.76 2114
2592.24 2137
2592.72 2031
2593.20 1887
2593.68 2098
2594.16 2041
2594.64 1981
2595.12 1938
2595.60 1926
2596.08 1973
2596.56 1875
2597.05 1902
2597.53 2020
2598.01 2073
2598.49 2039
2598.97 1885
2599.45 1884
2599.93 1878
2600.41 1889
2600.89 1864
2601.37 1965
2601.85 1944
2602.33 2056
2602.81 1967
2603.29 1821
2603.78 2021
2604.26 2018
2604.74 2055
2605.22 1959
2605.70 1933
2606.18 2070
2606.66 2057
2607.14 1907
2607.63 1913
2608.11 1793
2608.59 1937
2609.07 1898
2609.55 1892
2610.03 1911
2610.52 1883
2611.00 2002
2611.48 1847
2611.96 1933
2612.44 2024
2612.92 2090
2613.41 1922
2613.89 1951
2614.37 1996
2614.85 1952
2615.34 1914
2615.82 1918
2616.30 1909
2616.78 1964
2617.26 2088
2617.75 2177
2618.23 2170
2618.71 1999
2619.19 2023
2619.68 1961
2620.16 1990
2620.64 1905
2621.12 1887
2621.61 1932
2622.09 1854
2622.57 1872
2623.06 1915
2623.54 1916
2624.02 1967
2624.50 1912
2624.99 1900
2625.47 2003
2625.95 1909
2626.44 1943
2626.92 2153
2627.40 2159
2627.89 2073
2628.37 2176
2628.85 2181
2629.34 2112
2629.82 2182
2630.30 2228
2630.79 2111
2631.27 2200
2631.75 2338
2632.24 2228
2632.72 2277
2633.21 2286
2633.69 2171
2634.17 2248
2634.66 2080
2635.14 1998
2635.62 2139
2636.11 2044
2636.59 1985
2637.08 1902
2637.56 1909
2638.05 1944
2638.53 1957
2639.01 1910
2639.50 1880
2639.98 2010
2640.47 2012
2640.95 1897
2641.44 1865
2641.92 1923
2642.41 1967
2642.89 2014
2643.38 2046
2643.86 1997
2644.34 2067
2644.83 1781
2645.31 1877
2645.80 1802
2646.28 1872
2646.77 1914
2647.25 1959
2647.74 1857
2648.22 1935
2648.71 1924
2649.20 2112
2649.68 2022
2650.17 1973
2650.65 1978
2651.14 1829
2651.62 1820
2652.11 1989
2652.59 1937
2653.08 1808
2653.56 1874
2654.05 1917
2654.54 1762
2655.02 1803
2655.51 1935
2655.99 1815
2656.48 1886
2656.97 1897
2657.45 1925
2657.94 2072
2658.42 1917
2658.91 1882
2659.40 2002
2659.88 1988
2660.37 2061
2660.85 1958
2661.34 1875
2661.83 1877
2662.31 1944
2662.80 2027
2663.29 2144
2663.77 2042
2664.26 2021
2664.75 2039
2665.23 2094
2665.72 2008
2666.21 2048
2666.69 2000
2667.18 2041
2667.67 2015
2668.15 1980
2668.64 1948
2669.13 1933
2669.62 1965
2670.10 1948
2670.59 1934
2671.08 2054
2671.56 2013
2672.05 2232
2672.54 2311
2673.03 2431
2673.51 2424
2674.00 2634
2674.49 2822
2674.98 2897
2675.46 2730
2675.95 2857
2676.44 2828
2676.93 2747
2677.42 2685
2677.90 2669
2678.39 2519
2678.88 2269
2679.37 2193
2679.86 2190
2680.34 2079
2680.83 2073
2681.32 2107
2681.81 2108
2682.30 2076
2682.79 2087
2683.27 2104
2683.76 2042
2684.25 2022
2684.74 1909
2685.23 1855
2685.72 1960
2686.20 2014
2686.69 1845
2687.18 1899
2687.67 1794
2688.16 1723
2688.65 1850
2689.14 1768
2689.63 1836
2690.12 1748
2690.60 1777
2691.09 1936
2691.58 1870
2692.07 1775
2692.56 1853
2693.05 1872
2693.54 2007
2694.03 1939
2694.52 1825
2695.01 1836
2695.50 1955
2695.99 1888
2696.48 1916
2696.97 1705
2697.46 1761
2697.95 1910
2698.43 1927
2698.92 1924
2699.41 1857
2699.90 1905
2700.39 2056
2700.88 2081
2701.37 1996
2701.86 2111
2702.35 2172
2702.84 2047
2703.33 1980
2703.83 2030
2704.32 2047
2704.81 1988
2705.30 1964
2705.79 1973
2706.28 1931
2706.77 1947
2707.26 1856
2707.75 1797
2708.24 1773
2708.73 1815
2709.22 1688
2709.71 1880
2710.20 1836
2710.69 1840
2711.18 2028
2711.68 2059
2712.17 1890
2712.66 1843
2713.15 1772
2713.64 1823
2714.13 1857
2714.62 2026
2715.11 2122
2715.60 1970
2716.10 1968
2716.59 1959
2717.08 1968
2717.57 2122
2718.06 2022
2718.55 1948
2719.04 2001
2719.54 2062
2720.03 2203
2720.52 2162
2721.01 2083
2721.50 2215
2722.00 2202
2722.49 2241
2722.98 2405
2723.47 2382
2723.96 2369
2724.46 2221
2724.95 2238
2725.44 2301
2725.93 2246
2726.42 2171
2726.92 1856
2727.41 1976
2727.90 1912
2728.39 1873
2728.89 1854
2729.38 1897
2729.87 1927
2730.36 1987
2730.86 2099
2731.35 2161
2731.84 2062
2732.34 2299
2732.83 2353
2733.32 2474
2733.81 2379
2734.31 2303
2734.80 2466
2735.29 2391
2735.79 2486
2736.28 2534
2736.77 2459
2737.27 2449
2737.76 2344
2738.25 2266
2738.75 2079
2739.24 2137
2739.73 2260
2740.23 2116
2740.72 2069
2741.21 2302
2741.71 2112
2742.20 2114
2742.69 1951
2743.19 1838
2743.68 1826
2744.18 2038
2744.67 1927
2745.16 1919
2745.66 2005
2746.15 1985
2746.65 1977
2747.14 1914
2747.63 2010
2748.13 2060
2748.62 1978
2749.12 1980
2749.61 1953
2750.11 1973
2750.60 1978
2751.10 1977
2751.59 1897
2752.08 1886
2752.58 1852
2753.07 1820
2753.57 1865
2754.06 1986
2754.56 1908
2755.05 1875
2755.55 1879
2756.04 2095
2756.54 1988
2757.03 2001
2757.53 1893
2758.02 2066
2758.52 2068
2759.01 2168
2759.51 1981
2760.00 1937
2760.50 2065
2760.99 2056
2761.49 2073
2761.99 1958
2762.48 1952
2762.98 1991
2763.47 1970
2763.97 2009
2764.46 1968
2764.96 1884
2765.46 1985
2765.95 1916
2766.45 1988
2766.94 1818
2767.44 1936
2767.94 2031
2768.43 1990
2768.93 2046
2769.42 1990
2769.92 2050
2770.42 2057
2770.91 1990
2771.41 2040
2771.90 2107
2772.40 2244
2772.90 2330
2773.39 2494
2773.89 2700
2774.39 2748
2774.88 2916
2775.38 2956
2775.88 3115
2776.37 3163
2776.87 3021
2777.37 3161
2777.86 3179
2778.36 3003
2778.86 2846
2779.36 2756
2779.85 2571
2780.35 2551
2780.85 2268
2781.34 2279
2781.84 2130
2782.34 2104
2782.84 2024
2783.33 1880
2783.83 1916
2784.33 1910
2784.83 1932
2785.32 1872
2785.82 1869
2786.32 1956
2786.82 1925
2787.31 1855
2787.81 1849
2788.31 1768
2788.81 1707
2789.31 1658
2789.80 1775
2790.30 1729
2790.80 1762
2791.30 1805
2791.80 1743
2792.29 1779
2792.79 1947
2793.29 1971
2793.79 1860
2794.29 2005
2794.79 1961
2795.28 2017
2795.78 2070
2796.28 2058
2796.78 2230
2797.28 2176
2797.78 2175
2798.28 2236
2798.78 2152
2799.27 2150
2799.77 2254
2800.27 2107
2800.77 2097
2801.27 2113
2801.77 2023
2802.27 1966
2802.77 2085
2803.27 2112
2803.77 2030
2804.27 2127
2804.76 2186
2805.26 2152
2805.76 2293
2806.26 2243
2806.76 2231
2807.26 2283
2807.76 2330
2808.26 2262
2808.76 2215
2809.26 2188
2809.76 2193
2810.26 2248
2810.76 2210
2811.26 2131
2811.76 2220
2812.26 2241
2812.76 2104
2813.26 1964
2813.76 2001
2814.26 2098
2814.76 1980
2815.26 2066
2815.76 2179
2816.26 2051
2816.76 2146
2817.26 1939
2817.76 1869
2818.26 2024
2818.76 1945
2819.26 1931
2819.76 1772
2820.27 1895
2820.77 2024
2821.27 2018
2821.77 1975
2822.27 1908
2822.77 1987
2823.27 1887
2823.77 1879
2824.27 1937
2824.77 1911
2825.27 1892
2825.78 1951
2826.28 1924
2826.78 1894
2827.28 1855
2827.78 1902
2828.28 1898
2828.78 1882
2829.29 1796
2829.79 1857
2830.29 1919
2830.79 1917
2831.29 1987
2831.79 1973
2832.30 1892
2832.80 1695
2833.30 1797
2833.80 1829
2834.30 1817
2834.80 1914
2835.31 2011
2835.81 1955
2836.31 1860
2836.81 1840
2837.32 1910
2837.82 1963
2838.32 1958
2838.82 1944
2839.32 1769
2839.83 1808
2840.33 1948
2840.83 2086
2841.33 2087
2841.84 1985
2842.34 1931
2842.84 1875
2843.35 1916
2843.85 1999
2844.35 2005
2844.85 1999
2845.36 1965
2845.86 1821
2846.36 2009
2846.87 2049
2847.37 1922
2847.87 1973
2848.38 2150
2848.88 2123
2849.38 2225
2849.89 2237
2850.39 2112
2850.89 2185
2851.40 2019
2851.90 2028
2852.40 2033
2852.91 2049
2853.41 2041
2853.91 1944
2854.42 1913
2854.92 1991
2855.42 1879
2855.93 1921
2856.43 1968
2856.94 1893
2857.44 1890
2857.94 1998
2858.45 2040
2858.95 1982
2859.46 1880
2859.96 1875
2860.47 1854
2860.97 1901
2861.47 1876
2861.98 1758
2862.48 1703
2862.99 1888
2863.49 1900
2864.00 1848
2864.50 1869
2865.01 1925
2865.51 1855
2866.02 1827
2866.52 1754
2867.02 1811
2867.53 1709
2868.03 1869
2868.54 2028
2869.04 2026
2869.55 2073
2870.05 1951
2870.56 1989
2871.07 2082
2871.57 2255
2872.08 2297
2872.58 2348
2873.09 2193
2873.59 2422
2874.10 2456
2874.60 2343
2875.11 2331
2875.61 2402
2876.12 2227
2876.63 2239
2877.13 2098
2877.64 2109
2878.14 2133
2878.65 2125
2879.15 2112
2879.66 2017
2880.17 1954
2880.67 1933
2881.18 2014
2881.68 2132
2882.19 1949
2882.70 1914
2883.20 1975
2883.71 1969
2884.22 2007
2884.72 2070
2885.23 2093
2885.74 2238
2886.24 2183
2886.75 2159
2887.25 2159
2887.76 2320
2888.27 2149
2888.77 2206
2889.28 2247
2889.79 2247
2890.30 2156
2890.80 2226
2891.31 2155
2891.82 2145
2892.32 2035
2892.83 2010
2893.34 2083
2893.84 2032
2894.35 2276
2894.86 2314
2895.37 2444
2895.87 2292
2896.38 2164
2896.89 2467
2897.40 2254
2897.90 2184
2898.41 2050
2898.92 2166
2899.43 2244
2899.93 2284
2900.44 2262
2900.95 2292
2901.46 2126
2901.97 1927
2902.47 2107
2902.98 2048
2903.49 2068
2904.00 2142
2904.51 2228
2905.01 2277
2905.52 2271
2906.03 2311
2906.54 2276
2907.05 2209
2907.56 2287
2908.06 2161
2908.57 2203
2909.08 2153
2909.59 2024
2910.10 1957
2910.61 1931
2911.12 2045
2911.62 2065
2912.13 2008
2912.64 2005
2913.15 2010
2913.66 2116
2914.17 1945
2914.68 1999
2915.19 1964
2915.70 2122
2916.21 2177
2916.71 2102
2917.22 2013
2917.73 1941
2918.24 1936
2918.75 1931
2919.26 1987
2919.77 1935
2920.28 1846
2920.79 1862
2921.30 2037
2921.81 1972
2922.32 2045
2922.83 2147
2923.34 2112
2923.85 2085
2924.36 2076
2924.87 2046
2925.38 2107
2925.89 2077
2926.40 2078
2926.91 2132
2927.42 2131
2927.93 2129
2928.44 1928
2928.95 1819
2929.46 1898
2929.97 1856
2930.48 1777
2930.99 1760
2931.50 1917
2932.01 1915
2932.52 1709
2933.03 1783
2933.54 1794
2934.05 1785
2934.56 1913
2935.08 1976
2935.59 1867
2936.10 1813
2936.61 1895
2937.12 1970
2937.63 1920
2938.14 1866
2938.65 1982
2939.16 2012
2939.67 1928
2940.19 2095
2940.70 1927
2941.21 1883
2941.72 1883
2942.23 1998
2942.74 1890
2943.25 2013
2943.77 1994
2944.28 1937
2944.79 1923
2945.30 2128
2945.81 2037
2946.32 2141
2946.84 2128
2947.35 2020
2947.86 1904
2948.37 2019
2948.88 1827
2949.40 1819
2949.91 1901
2950.42 1786
2950.93 1899
2951.44 1818
2951.96 1807
2952.47 1868
2952.98 1906
2953.49 1845
2954.01 1705
2954.52 1874
2955.03 1799
2955.54 1800
2956.06 1896
2956.57 1812
2957.08 1791
2957.60 1896
2958.11 1962
2958.62 1884
2959.13 1952
2959.65 2071
2960.16 1931
2960.67 1937
2961.19 2007
2961.70 2066
2962.21 1981
2962.73 2034
2963.24 2001
2963.75 1929
2964.27 2043
2964.78 1978
2965.29 1894
2965.81 1871
2966.32 1853
2966.83 1848
2967.35 1828
2967.86 1785
2968.37 1735
2968.89 1837
2969.40 2002
2969.91 1825
2970.43 1828
2970.94 1875
2971.46 1834
2971.97 1796
2972.48 1789
2973.00 1747
2973.51 1814
2974.03 1777
2974.54 1905
2975.06 1985
2975.57 1978
2976.08 1874
2976.60 1960
2977.11 1947
2977.63 2015
2978.14 2067
2978.66 1913
2979.17 2086
2979.69 2069
2980.20 1938
2980.72 1852
2981.23 1984
2981.75 1999
2982.26 1966
2982.78 1997
2983.29 2110
2983.81 2227
2984.32 2086
2984.84 2041
2985.35 2066
2985.87 2132
2986.38 2204
2986.90 2257
2987.41 2253
2987.93 2291
2988.44 2280
2988.96 2206
2989.47 2255
2989.99 2121
2990.50 2133
2991.02 2135
2991.54 2110
2992.05 2326
2992.57 2292
2993.08 2364
2993.60 2298
2994.12 2211
2994.63 2319
2995.15 2434
2995.66 2626
2996.18 2609
2996.70 2549
2997.21 2675
2997.73 2519
2998.24 2470
2998.76 2641
2999.28 2531
2999.79 2512
3000.31 2531
3000.83 2613
3001.34 2884
3001.86 3065
3002.38 3456
3002.89 3793
3003.41 4200
3003.93 4650
3004.44 4814
3004.96 5032
3005.48 4848
3005.99 4974
3006.51 4946
3007.03 4875
3007.54 4427
3008.06 4029
3008.58 3593
3009.10 2924
3009.61 2821
3010.13 2839
3010.65 2544
3011.17 2379
3011.68 2312
3012.20 2328
3012.72 2426
3013.24 2419
3013.75 2386
3014.27 2394
3014.79 2124
3015.31 2357
3015.82 2413
3016.34 2422
3016.86 2436
3017.38 2461
3017.90 2433
3018.41 2551
3018.93 2419
3019.45 2470
3019.97 2468
3020.49 2515
3021.00 2432
3021.52 2285
3022.04 2303
3022.56 2249
3023.08 2319
3023.60 2295
3024.11 2296
3024.63 2352
3025.15 2394
3025.67 2353
3026.19 2147
3026.71 2210
3027.23 2090
3027.75 2183
3028.26 2363
3028.78 2068
3029.30 2161
3029.82 2117
3030.34 2018
3030.86 1985
3031.38 2158
3031.90 2112
3032.42 1962
3032.94 2061
3033.46 2166
3033.97 2071
3034.49 2166
3035.01 2005
3035.53 1993
3036.05 1989
3036.57 2054
3037.09 2151
3037.61 2202
3038.13 2077
3038.65 2080
3039.17 1886
3039.69 1924
3040.21 1941
3040.73 1907
3041.25 1904
3041.77 1904
3042.29 1981
3042.81 2041
3043.33 2007
3043.85 2007
3044.37 1966
3044.89 2010
3045.41 1966
3045.93 1953
3046.45 1989
3046.97 1969
3047.49 2081
3048.01 1955
3048.53 1959
3049.06 1876
3049.58 2045
3050.10 2012
3050.62 1967
3051.14 1912
3051.66 1948
3052.18 1935
3052.70 1806
3053.22 1816
3053.74 1961
3054.26 1988
3054.79 1994
3055.31 1976
3055.83 1873
3056.35 1868
3056.87 1951
3057.39 2104
3057.91 1908
3058.43 1851
3058.96 1813
3059.48 1911
3060.00 1901
3060.52 1981
3061.04 2099
3061.56 1993
3062.09 2042
3062.61 2038
3063.13 1850
3063.65 2015
3064.17 2130
3064.70 2379
3065.22 2162
3065.74 2284
3066.26 2312
3066.78 2251
3067.31 2293
3067.83 2210
3068.35 2194
3068.87 2483
3069.40 2325
3069.92 2247
3070.44 2201
3070.96 2318
3071.49 2342
3072.01 2144
3072.53 2068
3073.05 2022
3073.58 2031
3074.10 1965
3074.62 2067
3075.14 2046
3075.67 2059
3076.19 2074
3076.71 2071
3077.24 2162
3077.76 2184
3078.28 2077
3078.81 2338
3079.33 2318
3079.85 2430
3080.38 2400
3080.90 2440
3081.42 2483
3081.95 2505
3082.47 2438
3082.99 2499
3083.52 2593
3084.04 2526
3084.56 2530
3085.09 2420
3085.61 2615
3086.13 2602
3086.66 2495
3087.18 2427
3087.71 2332
3088.23 2328
3088.75 2334
3089.28 2293
3089.80 2394
3090.33 2238
3090.85 2256
3091.38 2310
3091.90 2163
3092.42 2392
3092.95 2302
3093.47 2259
3094.00 2298
3094.52 2243
3095.05 2263
3095.57 2363
3096.10 2479
3096.62 2473
3097.14 2371
3097.67 2444
3098.19 2521
3098.72 2745
3099.24 2948
3099.77 3182
3100.29 3807
3100.82 4226
3101.34 5118
3101.87 5791
3102.39 6471
3102.92 7349
3103.45 7741
3103.97 7606
3104.50 7747
3105.02 7213
3105.55 6818
3106.07 6172
3106.60 5520
3107.12 4718
3107.65 4088
3108.17 3494
3108.70 3279
3109.23 2897
3109.75 2955
3110.28 2853
3110.80 2690
3111.33 2758
3111.86 2606
3112.38 2615
3112.91 2542
3113.43 2567
3113.96 2425
3114.49 2457
3115.01 2459
3115.54 2411
3116.07 2330
3116.59 2299
3117.12 2308
3117.64 2205
3118.17 2076
3118.70 2153
3119.22 2077
3119.75 2031
3120.28 1999
3120.80 2101
3121.33 2183
3121.86 2202
3122.38 2272
3122.91 2246
3123.44 2447
3123.97 2478
3124.49 2227
3125.02 2024
3125.55 2222
3126.07 2080
3126.60 2056
3127.13 2127
3127.66 2114
3128.18 1961
3128.71 1939
3129.24 1954
3129.77 1933
3130.29 1853
3130.82 1920
3131.35 2011
3131.88 2105
3132.40 2218
3132.93 1960
3133.46 2040
3133.99 2061
3134.52 2112
3135.04 2007
3135.57 2092
3136.10 2028
3136.63 1987
3137.16 1941
3137.68 2032
3138.21 1980
3138.74 1937
3139.27 1826
3139.80 1853
3140.32 1893
3140.85 2089
3141.38 1911
3141.91 2061
3142.44 1976
3142.97 1914
3143.50 1939
3144.02 1882
3144.55 1980
3145.08 2083
3145.61 2063
3146.14 2126
3146.67 2090
3147.20 2215
3147.73 2437
3148.26 2308
3148.79 2329
3149.31 2232
3149.84 2359
3150.37 2502
3150.90 2472
3151.43 2314
3151.96 2210
3152.49 2091
3153.02 2143
3153.55 2189
3154.08 2068
3154.61 2086
3155.14 2139
3155.67 2104
3156.20 2307
3156.73 2134
3157.26 2192
3157.79 2181
3158.32 2223
3158.85 2264
3159.38 2340
3159.91 2303
3160.44 2272
3160.97 2392
3161.50 2233
3162.03 2118
3162.56 2137
3163.09 1968
3163.62 1909
3164.15 2063
3164.68 2009
3165.21 1947
3165.74 1944
3166.27 1976
3166.80 1953
3167.33 1888
3167.86 1935
3168.39 1994
3168.92 1947
3169.45 1941
3169.99 1862
3170.52 1994
3171.05 1870
3171.58 1922
3172.11 1967
3172.64 2081
3173.17 2125
3173.70 1957
3174.23 2167
3174.77 2120
3175.30 2181
3175.83 2047
3176.36 1962
3176.89 2029
3177.42 2047
3177.95 2109
3178.49 1989
3179.02 1864
3179.55 1954
3180.08 1881
3180.61 1750
3181.14 1824
3181.68 1817
3182.21 1842
3182.74 1823
3183.27 1879
3183.80 1831
3184.34 1887
3184.87 1860
3185.40 1784
3185.93 2031
3186.47 1984
3187.00 1945
3187.53 2012
3188.06 1957
3188.59 1831
3189.13 1968
3189.66 1955
3190.19 1897
3190.73 1795
3191.26 1867
3191.79 1983
3192.32 1882
3192.86 1853
3193.39 1776
3193.92 1822
3194.45 1800
3194.99 1827
3195.52 1826
3196.05 1899
3196.59 1769
3197.12 1858
3197.65 1946
3198.19 1926
3198.72 1921
3199.25 1966
3199.79 2068
3200.32 2115
3200.85 2210
3201.39 2168
3201.92 2188
3202.45 2292
3202.99 2298
3203.52 2113
3204.05 2143
3204.59 2206
3205.12 2404
3205.66 2226
3206.19 2037
3206.72 1947
3207.26 2125
3207.79 1994
3208.33 1957
3208.86 2077
3209.39 2152
3209.93 2204
3210.46 2177
3211.00 2212
3211.53 2207
3212.07 2220
3212.60 2331
3213.14 2321
3213.67 2239
3214.20 2177
3214.74 2121
3215.27 2143
3215.81 2011
3216.34 1983
3216.88 1913
3217.41 2017
3217.95 1899
3218.48 1883
3219.02 1855
3219.55 1871
3220.09 1933
3220.62 1974
3221.16 1962
3221.69 1992
3222.23 2100
3222.76 2143
3223.30 2246
3223.83 2376
3224.37 2334
3224.91 2348
3225.44 2336
3225.98 2268
3226.51 2284
3227.05 2367
3227.58 2188
3228.12 2163
3228.65 2167
3229.19 2206
3229.73 2370
3230.26 2290
3230.80 2279
3231.33 2281
3231.87 2261
3232.41 2171
3232.94 2146
3233.48 2249
3234.02 2145
3234.55 2165
3235.09 2272
3235.62 2334
3236.16 2222
3236.70 2213
3237.23 2121
3237.77 2312
3238.31 2323
3238.84 2342
3239.38 2302
3239.92 2395
3240.45 2282
3240.99 2203
3241.53 2258
3242.06 2230
3242.60 2061
3243.14 2131
3243.67 2001
3244.21 2202
3244.75 2181
3245.29 2094
3245.82 2083
3246.36 2030
3246.90 2093
3247.44 2130
3247.97 2109
3248.51 2111
3249.05 2205
3249.58 2285
3250.12 2295
3250.66 2232
3251.20 2127
3251.74 2166
3252.27 2250
3252.81 2361
3253.35 2380
3253.89 2338
3254.42 2268
3254.96 2419
3255.50 2252
3256.04 2414
3256.58 2409
3257.11 2579
3257.65 2503
3258.19 2783
3258.73 2840
3259.27 2824
3259.81 3199
3260.34 3214
3260.88 3637
3261.42 3966
3261.96 4205
3262.50 4507
3263.04 4486
3263.58 4763
3264.11 4963
3264.65 5206
3265.19 5591
3265.73 5611
3266.27 5764
3266.81 6031
3267.35 6222
3267.89 6207
3268.43 6047
3268.97 5930
3269.50 5132
3270.04 4660
3270.58 4276
3271.12 3987
3271.66 3466
3272.20 3085
3272.74 2984
3273.28 2775
3273.82 2700
3274.36 2757
3274.90 2747
3275.44 2590
3275.98 2649
3276.52 2538
3277.06 2467
3277.60 2552
3278.14 2624
3278.68 2752
3279.22 2602
3279.76 2564
3280.30 2570
3280.84 2530
3281.38 2488
3281.92 2489
3282.46 2423
3283.00 2646
3283.54 2534
3284.08 2909
3284.62 2804
3285.16 2640
3285.70 2777
3286.24 2736
3286.78 2772
3287.32 2699
3287.86 2762
3288.40 2801
3288.94 2642
3289.48 2629
3290.03 2552
3290.57 2516
3291.11 2418
3291.65 2600
3292.19 2502
3292.73 2621
3293.27 2639
3293.81 2693
3294.35 2839
3294.90 2881
3295.44 2947
3295.98 2973
3296.52 2914
3297.06 2855
3297.60 2777
3298.14 3037
3298.69 2763
3299.23 2699
3299.77 2693
3300.31 2647
3300.85 2834
3301.39 2819
3301.94 2694
3302.48 2729
3303.02 2632
3303.56 2725
3304.10 2738
3304.65 2883
3305.19 2797
3305.73 2773
3306.27 2749
3306.81 2721
3307.36 2416
3307.90 2490
3308.44 2463
3308.98 2462
3309.53 2396
3310.07 2341
3310.61 2329
3311.15 2339
3311.70 2230
3312.24 2513
3312.78 2546
3313.32 2619
3313.87 2674
3314.41 2740
3314.95 2972
3315.50 2851
3316.04 2999
3316.58 3051
3317.13 3021
3317.67 3306
3318.21 3150
3318.75 2859
3319.30 2604
3319.84 2618
3320.38 2751
3320.93 2589
3321.47 2659
3322.02 2714
3322.56 2554
3323.10 2681
3323.65 2492
3324.19 2463
3324.73 2517
3325.28 2608
3325.82 2546
3326.36 2499
3326.91 2461
3327.45 2518
3328.00 2456
3328.54 2376
3329.08 2275
3329.63 2320
3330.17 2424
3330.72 2525
3331.26 2789
3331.81 2953
3332.35 3312
3332.89 3732
3333.44 4289
3333.98 4455
3334.53 4821
3335.07 5464
3335.62 5906
3336.16 6133
3336.71 6507
3337.25 6291
3337.80 6166
3338.34 5988
3338.89 5514
3339.43 5064
3339.98 4771
3340.52 4195
3341.07 3726
3341.61 3244
3342.16 3030
3342.70 2775
3343.25 2627
3343.79 2501
3344.34 2312
3344.88 2386
3345.43 2320
3345.97 2073
3346.52 2125
3347.06 2273
3347.61 2286
3348.15 2313
3348.70 2271
3349.25 2422
3349.79 2409
3350.34 2358
3350.88 2359
3351.43 2510
3351.98 2417
3352.52 2242
3353.07 2401
3353.61 2522
3354.16 2480
3354.71 2366
3355.25 2381
3355.80 2294
3356.34 2247
3356.89 2334
3357.44 2372
3357.98 2253
3358.53 2141
3359.08 2153
3359.62 2145
3360.17 2158
3360.72 2136
3361.26 2230
3361.81 2314
3362.36 2245
3362.90 2232
3363.45 2098
3364.00 2171
3364.54 2215
3365.09 2161
3365.64 2046
3366.19 2056
3366.73 2247
3367.28 2138
3367.83 2108
3368.37 2019
3368.92 1945
3369.47 2027
3370.02 2131
3370.56 2123
3371.11 2070
3371.66 2017
3372.21 2062
3372.75 2212
3373.30 2123
3373.85 2124
3374.40 2139
3374.94 2203
3375.49 2110
3376.04 2094
3376.59 2192
3377.14 2048
3377.68 2031
3378.23 2078
3378.78 1849
3379.33 1766
3379.88 1818
3380.43 1802
3380.97 1824
3381.52 1762
3382.07 1695
3382.62 1702
3383.17 1819
3383.72 1796
3384.26 1793
3384.81 1770
3385.36 1834
3385.91 1915
3386.46 1989
3387.01 1878
3387.56 1908
3388.11 1833
3388.65 1744
3389.20 1756
3389.75 1946
3390.30 1935
3390.85 1906
3391.40 1941
3391.95 1762
3392.50 1825
3393.05 1836
3393.60 1876
3394.15 1963
3394.70 1984
3395.24 1877
3395.79 1861
3396.34 1785
3396.89 1875
3397.44 1775
3397.99 1857
3398.54 1940
3399.09 1945
3399.64 1731
3400.19 1850
3400.74 1762
3401.29 1723
3401.84 1907
3402.39 1799
3402.94 1724
3403.49 1801
3404.04 1789
3404.59 1827
3405.14 1833
3405.69 1845
3406.24 1789
3406.79 1699
3407.34 1733
3407.89 1756
3408.44 1634
3409.00 1836
3409.55 1771
3410.10 1714
3410.65 1862
3411.20 1783
3411.75 1715
3412.30 1763
3412.85 1643
3413.40 1684
3413.95 1736
3414.50 1853
3415.05 1875
3415.61 1889
3416.16 1847
3416.71 1893
3417.26 1888
3417.81 1863
3418.36 1788
3418.91 1938
3419.46 1754
3420.02 1787
3420.57 1787
3421.12 1872
3421.67 2152
3422.22 2189
3422.77 2234
3423.33 2306
3423.88 2558
3424.43 2528
3424.98 2639
3425.53 2550
3426.09 2710
3426.64 2794
3427.19 2423
3427.74 2324
3428.29 2211
3428.85 2128
3429.40 2032
3429.95 1781
3430.50 1811
3431.05 1880
3431.61 1895
3432.16 1895
3432.71 1946
3433.26 1930
3433.82 1927
3434.37 1866
3434.92 1963
3435.48 1944
3436.03 2003
3436.58 1963
3437.13 2007
3437.69 1977
3438.24 1885
3438.79 1923
3439.35 1954
3439.90 1942
3440.45 1847
3441.00 1842
3441.56 1962
3442.11 1994
3442.66 1892
3443.22 1923
3443.77 1930
3444.32 1902
3444.88 1972
3445.43 1930
3445.98 1896
3446.54 1885
3447.09 1825
3447.65 1813
3448.20 1807
3448.75 1681
3449.31 1609
3449.86 1713
3450.41 1772
3450.97 1638
3451.52 1572
3452.08 1624
3452.63 1694
3453.19 1762
3453.74 1650
3454.29 1718
3454.85 1837
3455.40 1623
3455.96 1669
3456.51 1739
3457.07 1651
3457.62 1757
3458.17 1829
3458.73 1932
3459.28 1689
3459.84 1762
3460.39 1766
3460.95 1564
3461.50 1726
3462.06 1766
3462.61 1894
3463.17 1789
3463.72 1747
3464.28 1777
3464.83 1798
3465.39 1800
3465.94 1822
3466.50 1845
3467.05 1773
3467.61 1892
3468.16 1937
3468.72 1895
3469.27 1890
3469.83 2009
3470.39 2110
3470.94 2108
3471.50 2234
3472.05 2057
3472.61 1975
3473.16 2118
3473.72 2162
3474.27 2018
3474.83 2045
3475.39 1940
3475.94 1869
3476.50 1956
3477.05 1866
3477.61 1910
3478.17 1991
3478.72 2082
3479.28 2002
3479.84 1987
3480.39 2067
3480.95 1961
3481.50 2149
3482.06 2210
3482.62 2082
3483.17 2255
3483.73 2115
3484.29 2114
3484.84 2103
3485.40 2110
3485.96 2185
3486.51 2254
3487.07 2352
3487.63 2410
3488.18 2660
3488.74 3157
3489.30 3858
3489.86 4544
3490.41 4983
3490.97 5512
3491.53 6443
3492.08 6948
3492.64 6728
3493.20 6776
3493.76 6751
3494.31 6620
3494.87 6016
3495.43 5574
3495.99 4738
3496.54 4286
3497.10 3832
3497.66 3643
3498.22 3342
3498.78 3323
3499.33 3402
3499.89 3385
3500.45 3503
3501.01 3658
3501.56 3714
3502.12 3749
3502.68 4127
3503.24 4221
3503.80 4274
3504.36 4187
3504.91 4315
3505.47 4498
3506.03 4401
3506.59 4510
3507.15 4508
3507.71 4189
3508.26 3692
3508.82 3498
3509.38 3171
3509.94 3038
3510.50 2791
3511.06 2756
3511.62 2584
3512.18 2449
3512.73 2526
3513.29 2365
3513.85 2301
3514.41 2150
3514.97 2191
3515.53 2050
3516.09 1935
3516.65 1983
3517.21 2056
3517.77 2022
3518.33 1871
3518.88 1897
3519.44 2012
3520.00 2088
3520.56 2091
3521.12 2220
3521.68 2097
3522.24 2121
3522.80 2078
3523.36 2034
3523.92 2209
3524.48 2193
3525.04 2068
3525.60 2094
3526.16 1942
3526.72 2025
3527.28 1880
3527.84 1736
3528.40 1847
3528.96 1966
3529.52 1892
3530.08 2017
3530.64 1865
3531.20 1917
3531.76 2045
3532.32 2000
3532.88 1959
3533.44 2023
3534.00 1979
3534.57 2067
3535.13 2144
3535.69 2166
3536.25 1978
3536.81 2043
3537.37 2253
3537.93 2132
3538.49 2119
3539.05 2192
3539.61 2144
3540.17 2034
3540.74 2068
3541.30 2043
3541.86 1998
3542.42 1984
3542.98 2017
3543.54 1909
3544.10 1892
3544.66 1940
3545.23 1952
3545.79 1876
3546.35 1813
3546.91 1943
3547.47 1944
3548.03 1819
3548.60 1839
3549.16 1762
3549.72 1711
3550.28 1739
3550.84 1650
3551.41 1608
3551.97 1652
3552.53 1665
3553.09 1664
3553.65 1625
3554.22 1641
3554.78 1643
3555.34 1626
3555.90 1564
3556.46 1522
3557.03 1604
3557.59 1721
3558.15 1673
3558.71 1672
3559.28 1686
3559.84 1690
3560.40 1588
3560.97 1653
3561.53 1713
3562.09 1783
3562.65 1860
3563.22 1933
3563.78 1789
3564.34 1847
3564.91 1898
3565.47 1752
3566.03 1779
3566.60 1683
3567.16 1705
3567.72 1726
3568.28 1759
3568.85 1771
3569.41 1703
3569.98 1677
3570.54 1689
3571.10 1651
3571.67 1666
3572.23 1710
3572.79 1596
3573.36 1682
3573.92 1706
3574.48 1705
3575.05 1794
3575.61 1891
3576.18 1824
3576.74 1742
3577.30 1815
3577.87 1775
3578.43 1786
3579.00 1702
3579.56 1772
3580.12 1743
3580.69 1656
3581.25 1815
3581.82 1813
3582.38 1811
3582.95 1774
3583.51 1741
3584.08 1730
3584.64 1795
3585.20 1929
3585.77 1766
3586.33 1662
3586.90 1628
3587.46 1667
3588.03 1662
3588.59 1787
3589.16 1609
3589.72 1743
3590.29 1738
3590.85 1731
3591.42 1580
3591.98 1704
3592.55 1696
3593.11 1665
3593.68 1620
3594.24 1700
3594.81 1686
3595.38 1702
3595.94 1742
3596.51 1813
3597.07 1763
3597.64 1689
3598.20 1686
3598.77 1666
3599.34 1764
3599.90 1789
3600.47 1687
3601.03 1749
3601.60 1722
3602.16 1616
3602.73 1630
3603.30 1642
3603.86 1677
3604.43 1625
3605.00 1544
3605.56 1479
3606.13 1510
3606.69 1595
3607.26 1557
3607.83 1501
3608.39 1622
3608.96 1599
3609.53 1530
3610.09 1510
3610.66 1488
3611.23 1520
3611.79 1497
3612.36 1573
3612.93 1523
3613.49 1473
3614.06 1553
3614.63 1711
3615.19 1750
3615.76 1941
3616.33 1985
3616.90 2013
3617.46 2170
3618.03 2243
3618.60 2294
3619.16 2454
3619.73 2434
3620.30 2449
3620.87 2277
3621.43 2091
3622.00 2157
3622.57 2026
3623.14 1927
3623.70 1899
3624.27 1760
3624.84 1724
3625.41 1729
3625.98 1618
3626.54 1553
3627.11 1616
3627.68 1762
3628.25 1669
3628.82 1609
3629.38 1497
3629.95 1573
3630.52 1687
3631.09 1711
3631.66 1651
3632.22 1720
3632.79 1602
3633.36 1581
3633.93 1734
3634.50 1822
3635.07 1651
3635.64 1703
3636.20 1685
3636.77 1676
3637.34 1764
3637.91 1758
3638.48 1785
3639.05 1777
3639.62 1793
3640.19 1845
3640.76 2073
3641.32 2164
3641.89 2214
3642.46 2092
3643.03 2120
3643.60 2146
3644.17 2099
3644.74 1964
3645.31 1869
3645.88 1898
3646.45 1792
3647.02 1707
3647.59 1736
3648.16 1648
3648.73 1710
3649.30 1812
3649.87 1835
3650.44 1781
3651.01 1830
3651.57 1839
3652.14 2053
3652.71 2092
3653.28 2078
3653.85 1894
3654.42 1893
3654.99 1848
3655.57 1818
3656.14 1823
3656.71 1784
3657.28 1777
3657.85 1832
3658.42 1753
3658.99 1642
3659.56 1841
3660.13 1826
3660.70 1775
3661.27 1636
3661.84 1786
3662.41 1851
3662.98 1919
3663.55 1699
3664.12 1704
3664.69 1772
3665.26 1823
3665.84 1914
3666.41 1982
3666.98 1824
3667.55 1762
3668.12 1780
3668.69 1860
3669.26 1751
3669.83 1567
3670.40 1691
3670.98 1695
3671.55 1766
3672.12 1844
3672.69 1829
3673.26 1782
3673.83 1643
3674.41 1636
3674.98 1813
3675.55 1867
3676.12 1832
3676.69 1826
3677.26 1829
3677.84 1757
3678.41 1621
3678.98 1603
3679.55 1671
3680.12 1639
3680.70 1714
3681.27 1750
3681.84 1790
3682.41 1625
3682.99 1647
3683.56 1608
3684.13 1712
3684.70 1687
3685.27 1655
3685.85 1565
3686.42 1614
3686.99 1591
3687.57 1752
3688.14 1804
3688.71 1719
3689.28 1780
3689.86 1794
3690.43 1748
3691.00 1731
3691.58 1823
3692.15 1787
3692.72 1694
3693.29 1660
3693.87 1646
3694.44 1641
3695.01 1602
3695.59 1566
3696.16 1664
3696.73 1661
3697.31 1419
3697.88 1551
3698.45 1567
3699.03 1504
3699.60 1487
3700.17 1551
3700.75 1575
3701.32 1562
3701.90 1647
3702.47 1612
3703.04 1611
3703.62 1620
3704.19 1603
3704.77 1637
3705.34 1550
3705.91 1608
3706.49 1680
3707.06 1763
3707.64 1747
3708.21 1741
3708.78 1731
3709.36 1592
3709.93 1658
3710.51 1734
3711.08 1717
3711.66 1669
3712.23 1765
3712.81 1858
3713.38 1786
3713.96 1638
3714.53 1588
3715.11 1748
3715.68 1831
3716.25 1749
3716.83 1705
3717.40 1815
3717.98 1876
3718.55 1691
3719.13 1625
3719.71 1713
3720.28 1681
3720.86 1604
3721.43 1688
3722.01 1774
3722.58 1689
3723.16 1483
3723.73 1550
3724.31 1607
3724.88 1431
3725.46 1298
3726.03 1402
3726.61 1521
3727.19 1509
3727.76 1423
3728.34 1483
3728.91 1663
3729.49 1657
3730.07 1723
3730.64 1856
3731.22 1970
3731.79 1970
3732.37 1874
3732.95 1892
3733.52 1832
3734.10 1784
3734.67 1984
3735.25 1901
3735.83 1757
3736.40 1705
3736.98 1742
3737.56 1728
3738.13 1758
3738.71 1599
3739.29 1588
3739.86 1593
3740.44 1569
3741.02 1644
3741.59 1557
3742.17 1479
3742.75 1554
3743.32 1548
3743.90 1496
3744.48 1527
3745.06 1519
3745.63 1639
3746.21 1666
3746.79 1576
3747.36 1603
3747.94 1544
3748.52 1607
3749.10 1565
3749.67 1613
3750.25 1669
3750.83 1600
3751.41 1515
3751.98 1492
3752.56 1563
3753.14 1568
3753.72 1544
3754.30 1607
3754.87 1465
3755.45 1402
3756.03 1473
3756.61 1460
3757.19 1524
3757.76 1515
3758.34 1544
3758.92 1591
3759.50 1491
3760.08 1580
3760.65 1681
3761.23 1644
3761.81 1638
3762.39 1593
3762.97 1662
3763.55 1634
3764.13 1605
3764.70 1533
3765.28 1457
3765.86 1530
3766.44 1601
3767.02 1589
3767.60 1565
3768.18 1687
3768.76 1594
3769.33 1625
3769.91 1646
3770.49 1732
3771.07 1708
3771.65 1752
3772.23 1652
3772.81 1612
3773.39 1591
3773.97 1720
3774.55 1633
3775.13 1619
3775.71 1725
3776.29 1493
3776.87 1510
3777.45 1490
3778.02 1517
3778.60 1400
3779.18 1419
3779.76 1414
3780.34 1544
3780.92 1427
3781.50 1434
3782.08 1469
3782.66 1571
3783.24 1426
3783.82 1312
3784.40 1407
3784.98 1437
3785.56 1582
3786.14 1484
3786.72 1489
3787.31 1339
3787.89 1528
3788.47 1549
3789.05 1570
3789.63 1439
3790.21 1472
3790.79 1490
3791.37 1523
3791.95 1499
3792.53 1477
3793.11 1520
3793.69 1607
3794.27 1629
3794.85 1640
3795.43 1703
3796.02 1580
3796.60 1751
3797.18 1675
3797.76 1763
3798.34 1669
3798.92 1757
3799.50 1789
3800.08 1814
3800.67 1836
3801.25 1956
3801.83 2015
3802.41 1990
3802.99 1928
3803.57 1880
3804.16 1851
3804.74 1845
3805.32 1770
3805.90 1732
3806.48 1835
3807.06 1962
3807.65 2055
3808.23 2037
3808.81 2103
3809.39 2001
3809.97 2114
3810.56 2132
3811.14 2075
3811.72 2066
3812.30 2130
3812.89 2250
3813.47 2060
3814.05 1983
3814.63 2102
3815.21 2085
3815.80 2154
3816.38 2200
3816.96 2074
3817.55 2062
3818.13 1937
3818.71 1990
3819.29 1976
3819.88 1924
3820.46 1754
3821.04 1651
3821.63 1731
3822.21 1624
3822.79 1626
3823.37 1512
3823.96 1559
3824.54 1469
3825.12 1497
3825.71 1538
3826.29 1485
3826.87 1421
3827.46 1540
3828.04 1586
3828.62 1651
3829.21 1532
3829.79 1565
3830.38 1609
3830.96 1565
3831.54 1601
3832.13 1667
3832.71 1640
3833.29 1695
3833.88 1595
3834.46 1646
3835.05 1628
3835.63 1618
3836.21 1554
3836.80 1441
3837.38 1457
3837.97 1434
3838.55 1523
3839.14 1502
3839.72 1459
3840.30 1422
3840.89 1483
3841.47 1418
3842.06 1384
3842.64 1448
3843.23 1536
3843.81 1464
3844.40 1554
3844.98 1499
3845.57 1587
3846.15 1519
3846.74 1492
3847.32 1511
3847.91 1410
3848.49 1469
3849.08 1391
3849.66 1289
3850.25 1355
3850.83 1369
3851.42 1462
3852.00 1522
3852.59 1501
3853.17 1461
3853.76 1368
3854.34 1453
3854.93 1570
3855.51 1491
3856.10 1462
3856.69 1489
3857.27 1509
3857.86 1595
3858.44 1592
3859.03 1578
3859.62 1610
3860.20 1603
3860.79 1709
3861.37 1780
3861.96 1756
3862.55 1805
3863.13 1759
3863.72 1815
3864.30 1828
3864.89 2005
3865.48 1922
3866.06 1921
3866.65 2023
3867.24 1972
3867.82 2146
3868.41 2124
3869.00 2015
3869.58 1878
3870.17 1753
3870.76 1833
3871.34 1756
3871.93 1586
3872.52 1717
3873.10 1635
3873.69 1604
3874.28 1547
3874.86 1583
3875.45 1615
3876.04 1714
3876.63 1786
3877.21 1716
3877.80 1595
3878.39 1560
3878.97 1505
3879.56 1551
3880.15 1564
3880.74 1584
3881.32 1516
3881.91 1400
3882.50 1479
3883.09 1522
3883.67 1412
3884.26 1533
3884.85 1434
3885.44 1507
3886.03 1497
3886.61 1723
3887.20 1807
3887.79 1661
3888.38 1708
3888.97 1753
3889.55 1910
3890.14 1965
3890.73 1976
3891.32 1926
3891.91 1857
3892.50 1923
3893.08 1767
3893.67 1828
3894.26 1761
3894.85 1683
3895.44 1741
3896.03 1712
3896.62 1736
3897.20 1691
3897.79 1634
3898.38 1623
3898.97 1574
3899.56 1625
3900.15 1578
3900.74 1558
3901.33 1523
3901.92 1452
3902.51 1551
3903.09 1594
3903.68 1610
3904.27 1594
3904.86 1536
3905.45 1500
3906.04 1588
3906.63 1575
3907.22 1588
3907.81 1608
3908.40 1532
3908.99 1538
3909.58 1477
3910.17 1421
3910.76 1427
3911.35 1475
3911.94 1427
3912.53 1461
3913.12 1509
3913.71 1324
3914.30 1405
3914.89 1543
3915.48 1480
3916.07 1575
3916.66 1407
3917.25 1336
3917.84 1477
3918.43 1456
3919.02 1375
3919.61 1404
3920.20 1485
3920.79 1475
3921.38 1512
3921.97 1455
3922.56 1325
3923.15 1388
3923.74 1588
3924.33 1436
3924.93 1448
3925.52 1480
3926.11 1449
3926.70 1404
3927.29 1412
3927.88 1460
3928.47 1408
3929.06 1408
3929.65 1383
3930.24 1356
3930.84 1342
3931.43 1190
3932.02 1299
3932.61 1406
3933.20 1375
3933.79 1408
3934.38 1362
3934.98 1356
3935.57 1432
3936.16 1354
3936.75 1419
3937.34 1445
3937.94 1418
3938.53 1426
3939.12 1620
3939.71 1599
3940.30 1684
3940.89 1566
3941.49 1662
3942.08 1694
3942.67 1708
3943.26 1699
3943.86 1662
3944.45 1711
3945.04 1677
3945.63 1625
3946.23 1583
3946.82 1513
3947.41 1475
3948.00 1522
3948.60 1521
3949.19 1530
3949.78 1413
3950.37 1419
3950.97 1443
3951.56 1476
3952.15 1455
3952.74 1455
3953.34 1478
3953.93 1382
3954.52 1434
3955.12 1566
3955.71 1431
3956.30 1457
3956.90 1567
3957.49 1679
3958.08 1713
3958.68 1665
3959.27 1545
3959.86 1546
3960.46 1627
3961.05 1624
3961.64 1650
3962.24 1594
3962.83 1554
3963.43 1543
3964.02 1551
3964.61 1635
3965.21 1593
3965.80 1532
3966.39 1600
3966.99 1503
3967.58 1531
3968.18 1535
3968.77 1515
3969.36 1510
3969.96 1422
3970.55 1459
3971.15 1508
3971.74 1412
3972.34 1463
3972.93 1498
3973.53 1459
3974.12 1498
3974.71 1479
3975.31 1512
3975.90 1552
3976.50 1579
3977.09 1640
3977.69 1645
3978.28 1522
3978.88 1556
3979.47 1630
3980.07 1451
3980.66 1422
3981.26 1487
3981.85 1553
3982.45 1508
3983.04 1302
3983.64 1430
3984.23 1497
3984.83 1441
3985.42 1387
3986.02 1414
3986.62 1374
3987.21 1438
3987.81 1422
3988.40 1382
3989.00 1475
3989.59 1517
3990.19 1429
3990.78 1497
3991.38 1545
3991.98 1517
3992.57 1489
3993.17 1580
3993.76 1675
3994.36 1707
3994.96 1623
3995.55 1702
3996.15 1733
3996.74 1758
3997.34 1814
3997.94 1733
3998.53 1698
3999.13 1616
3999.73 1667
4000.32 1566
4000.92 1647
4001.52 1625
4002.11 1584
4002.71 1604
4003.31 1596
4003.90 1488
4004.50 1545
4005.10 1583
4005.69 1563
4006.29 1655
4006.89 1660
4007.48 1622
4008.08 1665
4008.68 1693
4009.28 1538
4009.87 1585
4010.47 1527
4011.07 1597
4011.66 1547
4012.26 1494
4012.86 1617
4013.46 1715
4014.05 1678
4014.65 1642
4015.25 1670
4015.85 1652
4016.45 1655
4017.04 1713
4017.64 1683
4018.24 1674
4018.84 1677
4019.43 1542
4020.03 1573
4020.63 1583
4021.23 1618
4021.83 1524
4022.42 1558
4023.02 1586
4023.62 1641
4024.22 1559
4024.82 1569
4025.42 1656
4026.01 1698
4026.61 1769
4027.21 1906
4027.81 1879
4028.41 1908
4029.01 1930
4029.61 2059
4030.20 1977
4030.80 1866
4031.40 1968
4032.00 1838
4032.60 1784
4033.20 1778
4033.80 1672
4034.40 1658
4035.00 1609
4035.59 1594
4036.19 1514
4036.79 1588
4037.39 1466
4037.99 1440
4038.59 1392
4039.19 1520
4039.79 1416
4040.39 1426
4040.99 1450
4041.59 1390
4042.19 1381
4042.79 1440
4043.39 1366
4043.99 1312
4044.59 1347
4045.19 1502
4045.79 1437
4046.39 1409
4046.99 1387
4047.59 1422
4048.19 1449
4048.79 1436
4049.39 1422
4049.99 1402
4050.59 1477
4051.19 1451
4051.79 1445
4052.39 1573
4052.99 1497
4053.59 1499
4054.19 1454
4054.79 1508
4055.39 1623
4055.99 1551
4056.59 1384
4057.19 1344
4057.79 1413
4058.39 1389
4059.00 1409
4059.60 1458
4060.20 1405
4060.80 1436
4061.40 1449
4062.00 1419
4062.60 1327
4063.20 1236
4063.80 1369
4064.40 1325
4065.01 1326
4065.61 1449
4066.21 1408
4066.81 1317
4067.41 1402
4068.01 1458
4068.61 1316
4069.22 1342
4069.82 1420
4070.42 1353
4071.02 1316
4071.62 1319
4072.23 1369
4072.83 1320
4073.43 1276
4074.03 1299
4074.63 1277
4075.23 1440
4075.84 1385
4076.44 1432
4077.04 1499
4077.64 1466
4078.25 1436
4078.85 1398
4079.45 1370
4080.05 1445
4080.66 1500
4081.26 1407
4081.86 1313
4082.46 1262
4083.07 1379
4083.67 1352
4084.27 1325
4084.87 1357
4085.48 1431
4086.08 1322
4086.68 1366
4087.29 1221
4087.89 1301
4088.49 1388
4089.09 1217
4089.70 1313
4090.30 1308
4090.90 1342
4091.51 1291
4092.11 1225
4092.71 1281
4093.32 1304
4093.92 1471
4094.52 1299
4095.13 1332
4095.73 1342
4096.34 1349
4096.94 1345
4097.54 1472
4098.15 1326
4098.75 1356
4099.35 1277
4099.96 1451
4100.56 1404
4101.17 1346
4101.77 1309
4102.37 1411
4102.98 1344
4103.58 1335
4104.19 1347
4104.79 1405
4105.39 1461
4106.00 1434
4106.60 1328
4107.21 1293
4107.81 1385
4108.42 1333
4109.02 1347
4109.63 1319
4110.23 1318
4110.84 1389
4111.44 1389
4112.04 1418
4112.65 1456
4113.25 1281
4113.86 1337
4114.46 1377
4115.07 1318
4115.67 1335
4116.28 1349
4116.88 1319
4117.49 1257
4118.09 1257
4118.70 1361
4119.31 1453
4119.91 1353
4120.52 1268
4121.12 1331
4121.73 1373
4122.33 1366
4122.94 1404
4123.54 1596
4124.15 1486
4124.76 1392
4125.36 1385
4125.97 1354
4126.57 1449
4127.18 1384
4127.78 1431
4128.39 1394
4129.00 1413
4129.60 1354
4130.21 1300
4130.81 1303
4131.42 1370
4132.03 1466
4132.63 1373
4133.24 1389
4133.85 1493
4134.45 1374
4135.06 1446
4135.67 1470
4136.27 1492
4136.88 1585
4137.49 1661
4138.09 1525
4138.70 1546
4139.31 1547
4139.91 1606
4140.52 1560
4141.13 1557
4141.73 1734
4142.34 1660
4142.95 1739
4143.55 1635
4144.16 1566
4144.77 1618
4145.38 1607
4145.98 1515
4146.59 1520
4147.20 1556
4147.81 1502
4148.41 1431
4149.02 1378
4149.63 1446
4150.24 1458
4150.84 1321
4151.45 1314
4152.06 1404
4152.67 1358
4153.27 1329
4153.88 1394
4154.49 1422
4155.10 1379
4155.71 1385
4156.31 1474
4156.92 1513
4157.53 1454
4158.14 1503
4158.75 1655
4159.35 1588
4159.96 1541
4160.57 1533
4161.18 1539
4161.79 1563
4162.40 1459
4163.00 1575
4163.61 1546
4164.22 1519
4164.83 1414
4165.44 1333
4166.05 1482
4166.66 1506
4167.27 1650
4167.87 1535
4168.48 1543
4169.09 1463
4169.70 1427
4170.31 1500
4170.92 1460
4171.53 1370
4172.14 1431
4172.75 1411
4173.36 1418
4173.97 1506
4174.58 1439
4175.18 1542
4175.79 1469
4176.40 1447
4177.01 1388
4177.62 1494
4178.23 1590
4178.84 1484
4179.45 1451
4180.06 1444
4180.67 1514
4181.28 1503
4181.89 1376
4182.50 1427
4183.11 1514
4183.72 1457
4184.33 1483
4184.94 1434
4185.55 1421
4186.16 1392
4186.77 1532
4187.38 1349
4187.99 1407
4188.60 1389
4189.21 1330
4189.82 1429
4190.43 1305
4191.04 1382
4191.66 1305
4192.27 1406
4192.88 1469
4193.49 1421
4194.10 1430
4194.71 1512
4195.32 1446
4195.93 1526
4196.54 1528
4197.15 1459
4197.76 1509
4198.38 1478
4198.99 1369
4199.60 1380
4200.21 1331
4200.82 1341
4201.43 1337
4202.04 1359
4202.65 1341
4203.27 1278
4203.88 1323
4204.49 1299
4205.10 1278
4205.71 1292
4206.32 1364
4206.94 1413
4207.55 1352
4208.16 1339
4208.77 1367
4209.38 1341
4209.99 1318
4210.61 1284
4211.22 1292
4211.83 1315
4212.44 1278
4213.06 1324
4213.67 1299
4214.28 1357
4214.89 1356
4215.50 1418
4216.12 1546
4216.73 1579
4217.34 1514
4217.95 1583
4218.57 1609
4219.18 1739
4219.79 1745
4220.40 1625
4221.02 1679
4221.63 1755
4222.24 1836
4222.86 1813
4223.47 1757
4224.08 1771
4224.69 1790
4225.31 1751
4225.92 1726
4226.53 1668
4227.15 1632
4227.76 1685
4228.37 1698
4228.99 1833
4229.60 1726
4230.21 1775
4230.83 1695
4231.44 1848
4232.05 1906
4232.67 1980
4233.28 2158
4233.90 2142
4234.51 2223
4235.12 2365
4235.74 2304
4236.35 2316
4236.96 2416
4237.58 2262
4238.19 2220
4238.81 2081
4239.42 1903
4240.03 1755
4240.65 1695
4241.26 1602
4241.88 1441
4242.49 1439
4243.11 1549
4243.72 1499
4244.33 1527
4244.95 1682
4245.56 1626
4246.18 1478
4246.79 1554
4247.41 1437
4248.02 1653
4248.64 1711
4249.25 1576
4249.87 1607
4250.48 1501
4251.10 1577
4251.71 1500
4252.33 1555
4252.94 1538
4253.56 1568
4254.17 1587
4254.79 1517
4255.40 1496
4256.02 1452
4256.63 1489
4257.25 1457
4257.86 1407
4258.48 1371
4259.09 1441
4259.71 1450
4260.33 1443
4260.94 1475
4261.56 1438
4262.17 1433
4262.79 1490
4263.40 1451
4264.02 1356
4264.64 1399
4265.25 1506
4265.87 1566
4266.48 1581
4267.10 1568
4267.72 1577
4268.33 1523
4268.95 1564
4269.57 1539
4270.18 1494
4270.80 1560
4271.41 1569
4272.03 1526
4272.65 1572
4273.26 1508
4273.88 1554
4274.50 1691
4275.11 1674
4275.73 1570
4276.35 1574
4276.96 1568
4277.58 1682
4278.20 1698
4278.81 1790
4279.43 1595
4280.05 1708
4280.67 1658
4281.28 1612
4281.90 1399
4282.52 1433
4283.13 1430
4283.75 1400
4284.37 1441
4284.99 1346
4285.60 1327
4286.22 1316
4286.84 1391
4287.46 1370
4288.07 1397
4288.69 1363
4289.31 1430
4289.93 1302
4290.55 1271
4291.16 1372
4291.78 1422
4292.40 1369
4293.02 1390
4293.63 1291
4294.25 1403
4294.87 1421
4295.49 1421
4296.11 1437
4296.73 1451
4297.34 1487
4297.96 1320
4298.58 1475
4299.20 1346
4299.82 1331
4300.44 1421
4301.05 1501
4301.67 1455
4302.29 1519
4302.91 1474
4303.53 1533
4304.15 1595
4304.77 1486
4305.39 1448
4306.00 1444
4306.62 1420
4307.24 1405
4307.86 1478
4308.48 1394
4309.10 1390
4309.72 1352
4310.34 1404
4310.96 1413
4311.58 1419
4312.20 1378
4312.82 1391
4313.43 1415
4314.05 1385
4314.67 1342
4315.29 1312
4315.91 1321
4316.53 1376
4317.15 1355
4317.77 1322
4318.39 1342
4319.01 1303
4319.63 1237
4320.25 1292
4320.87 1281
4321.49 1248
4322.11 1232
4322.73 1242
4323.35 1298
4323.97 1252
4324.59 1208
4325.21 1417
4325.83 1357
4326.45 1275
4327.07 1341
4327.69 1321
4328.31 1346
4328.94 1303
4329.56 1340
4330.18 1404
4330.80 1415
4331.42 1326
4332.04 1265
4332.66 1353
4333.28 1397
4333.90 1456
4334.52 1499
4335.14 1439
4335.76 1515
4336.39 1572
4337.01 1701
4337.63 1754
4338.25 1651
4338.87 1689
4339.49 1629
4340.11 1481
4340.73 1554
4341.36 1565
4341.98 1593
4342.60 1581
4343.22 1664
4343.84 1639
4344.46 1842
4345.08 2033
4345.71 2063
4346.33 1986
4346.95 2070
4347.57 2140
4348.19 2172
4348.82 2090
4349.44 2065
4350.06 2033
4350.68 1796
4351.30 1727
4351.93 1650
4352.55 1609
4353.17 1586
4353.79 1421
4354.42 1424
4355.04 1325
4355.66 1425
4356.28 1417
4356.91 1383
4357.53 1412
4358.15 1465
4358.77 1434
4359.40 1448
4360.02 1382
4360.64 1452
4361.26 1491
4361.89 1487
4362.51 1349
4363.13 1362
4363.76 1377
4364.38 1372
4365.00 1294
4365.63 1310
4366.25 1308
4366.87 1325
4367.50 1351
4368.12 1207
4368.74 1203
4369.37 1233
4369.99 1217
4370.61 1209
4371.24 1172
4371.86 1237
4372.48 1278
4373.11 1219
4373.73 1264
4374.36 1199
4374.98 1221
4375.60 1355
4376.23 1372
4376.85 1386
4377.48 1356
4378.10 1227
4378.72 1297
4379.35 1336
4379.97 1409
4380.60 1323
4381.22 1391
4381.84 1260
4382.47 1225
4383.09 1429
4383.72 1393
4384.34 1260
4384.97 1343
4385.59 1230
4386.22 1249
4386.84 1277
4387.47 1225
4388.09 1279
4388.72 1247
4389.34 1276
4389.96 1170
4390.59 1200
4391.21 1293
4391.84 1212
4392.47 1112
4393.09 1142
4393.72 1113
4394.34 1062
4394.97 1119
4395.59 1161
4396.22 1178
4396.84 1177
4397.47 1212
4398.09 1197
4398.72 1264
4399.34 1250
4399.97 1207
4400.60 1358
4401.22 1440
4401.85 1362
4402.47 1402
4403.10 1302
4403.72 1371
4404.35 1388
4404.98 1198
4405.60 1203
4406.23 1266
4406.85 1176
4407.48 1227
4408.11 1260
4408.73 1336
4409.36 1354
4409.99 1381
4410.61 1231
4411.24 1230
4411.87 1180
4412.49 1257
4413.12 1247
4413.74 1247
4414.37 1146
4415.00 1199
4415.62 1261
4416.25 1254
4416.88 1159
4417.51 1224
4418.13 1234
4418.76 1233
4419.39 1237
4420.01 1268
4420.64 1285
4421.27 1227
4421.89 1184
4422.52 1236
4423.15 1144
4423.78 1074
4424.40 1183
4425.03 1118
4425.66 1153
4426.29 1118
4426.91 1071
4427.54 1135
4428.17 1192
4428.80 1095
4429.42 1130
4430.05 1173
4430.68 1199
4431.31 1104
4431.94 1164
4432.56 1203
4433.19 1232
4433.82 1177
4434.45 1289
4435.08 1245
4435.70 1253
4436.33 1272
4436.96 1194
4437.59 1166
4438.22 1167
4438.85 1312
4439.47 1264
4440.10 1218
4440.73 1221
4441.36 1083
4441.99 1113
4442.62 1129
4443.25 1192
4443.87 1165
4444.50 1086
4445.13 1167
4445.76 1217
4446.39 1225
4447.02 1240
4447.65 1253
4448.28 1272
4448.91 1196
4449.54 1261
4450.16 1287
4450.79 1299
4451.42 1232
4452.05 1246
4452.68 1278
4453.31 1247
4453.94 1247
4454.57 1297
4455.20 1436
4455.83 1351
4456.46 1414
4457.09 1472
4457.72 1387
4458.35 1338
4458.98 1201
4459.61 1231
4460.24 1238
4460.87 1207
4461.50 1375
4462.13 1258
4462.76 1112
4463.39 1085
4464.02 1102
4464.65 1065
4465.28 1123
4465.91 1170
4466.54 1098
4467.17 1138
4467.80 1136
4468.43 1046
4469.06 1037
4469.69 1122
4470.32 1180
4470.95 1259
4471.58 1190
4472.21 1177
4472.85 1206
4473.48 1185
4474.11 1181
4474.74 1056
4475.37 1067
4476.00 1108
4476.63 1108
4477.26 1095
4477.89 1111
4478.52 1199
4479.16 1243
4479.79 1216
4480.42 1157
4481.05 1252
4481.68 1272
4482.31 1213
4482.94 1204
4483.58 1225
4484.21 1217
4484.84 1226
4485.47 1232
4486.10 1193
4486.73 1209
4487.37 1175
4488.00 1198
4488.63 1244
4489.26 1198
4489.89 1123
4490.53 1163
4491.16 1245
4491.79 1218
4492.42 1265
4493.05 1195
4493.69 1163
4494.32 1226
4494.95 1158
4495.58 1182
4496.22 1159
4496.85 1144
4497.48 1321
4498.11 1340
4498.75 1391
4499.38 1496
4500.01 1524
4500.64 1509
4501.28 1562
4501.91 1596
4502.54 1619
4503.18 1660
4503.81 1662
4504.44 1724
4505.07 1685
4505.71 1440
4506.34 1557
4506.97 1623
4507.61 1478
4508.24 1334
4508.87 1365
4509.51 1260
4510.14 1275
4510.77 1319
4511.41 1246
4512.04 1255
4512.68 1284
4513.31 1232
4513.94 1237
4514.58 1229
4515.21 1166
4515.84 1184
4516.48 1230
4517.11 1208
4517.75 1135
4518.38 1164
4519.01 1218
4519.65 1189
4520.28 1216
4520.92 1200
4521.55 1146
4522.18 1277
4522.82 1224
4523.45 1155
4524.09 1180
4524.72 1227
4525.36 1310
4525.99 1283
4526.63 1381
4527.26 1467
4527.90 1421
4528.53 1300
4529.16 1423
4529.80 1538
4530.43 1562
4531.07 1660
4531.70 1622
4532.34 1745
4532.97 1753
4533.61 1701
4534.24 1727
4534.88 1621
4535.51 1663
4536.15 1512
4536.79 1328
4537.42 1437
4538.06 1456
4538.69 1361
4539.33 1257
4539.96 1224
4540.60 1164
4541.23 1294
4541.87 1228
4542.50 1212
4543.14 1255
4543.78 1355
4544.41 1207
4545.05 1236
4545.68 1270
4546.32 1246
4546.96 1214
4547.59 1213
4548.23 1206
4548.86 1143
4549.50 1111
4550.14 1092
4550.77 1152
4551.41 1145
4552.05 1236
4552.68 1203
4553.32 1227
4553.96 1153
4554.59 1138
4555.23 1106
4555.86 1141
4556.50 1078
4557.14 1182
4557.78 1219
4558.41 1238
4559.05 1103
4559.69 1261
4560.32 1257
4560.96 1228
4561.60 1194
4562.23 1215
4562.87 1200
4563.51 1081
4564.15 1137
4564.78 1280
4565.42 1172
4566.06 1124
4566.69 1196
4567.33 1341
4567.97 1221
4568.61 1152
4569.24 1166
4569.88 1155
4570.52 1221
4571.16 1196
4571.80 1168
4572.43 1138
4573.07 1037
4573.71 1162
4574.35 1208
4574.98 1154
4575.62 1172
4576.26 1212
4576.90 1137
4577.54 1174
4578.18 1237
4578.81 1157
4579.45 1158
4580.09 1181
4580.73 1091
4581.37 1151
4582.01 1231
4582.64 1236
4583.28 1135
4583.92 1141
4584.56 1213
4585.20 1266
4585.84 1219
4586.48 1188
4587.11 1122
4587.75 1212
4588.39 1255
4589.03 1258
4589.67 1276
4590.31 1316
4590.95 1417
4591.59 1450
4592.23 1512
4592.87 1366
4593.51 1363
4594.14 1427
4594.78 1215
4595.42 1394
4596.06 1306
4596.70 1348
4597.34 1311
4597.98 1249
4598.62 1205
4599.26 1203
4599.90 1292
4600.54 1244
4601.18 1213
4601.82 1179
4602.46 1270
4603.10 1285
4603.74 1334
4604.38 1235
4605.02 1288
4605.66 1253
4606.30 1225
4606.94 1210
4607.58 1188
4608.22 1146
4608.86 1240
4609.50 1190
4610.14 1191
4610.78 1202
4611.42 1157
4612.06 1112
4612.70 1100
4613.34 1135
4613.99 1212
4614.63 1299
4615.27 1246
4615.91 1158
4616.55 1126
4617.19 1138
4617.83 1253
4618.47 1165
4619.11 1129
4619.75 1149
4620.39 1147
4621.04 1248
4621.68 1183
4622.32 1144
4622.96 1127
4623.60 1088
4624.24 1110
4624.88 1209
4625.53 1168
4626.17 1178
4626.81 1178
4627.45 1106
4628.09 1046
4628.73 1117
4629.38 1134
4630.02 1113
4630.66 1186
4631.30 1230
4631.94 1188
4632.58 1261
4633.23 1246
4633.87 1197
4634.51 1229
4635.15 1199
4635.80 1229
4636.44 1167
4637.08 1146
4637.72 1070
4638.36 1166
4639.01 1285
4639.65 1164
4640.29 1095
4640.93 1231
4641.58 1274
4642.22 1267
4642.86 1271
4643.51 1239
4644.15 1228
4644.79 1281
4645.43 1192
4646.08 1208
4646.72 1228
4647.36 1257
4648.01 1218
4648.65 1267
4649.29 1187
4649.94 1316
4650.58 1343
4651.22 1287
4651.87 1275
4652.51 1247
4653.15 1362
4653.80 1375
4654.44 1386
4655.08 1395
4655.73 1264
4656.37 1272
4657.01 1243
4657.66 1168
4658.30 1221
4658.94 1109
4659.59 1192
4660.23 1179
4660.88 1164
4661.52 1146
4662.16 1175
4662.81 1129
4663.45 1095
4664.10 1089
4664.74 1102
4665.39 1022
4666.03 1094
4666.67 1150
4667.32 1086
4667.96 1139
4668.61 1039
4669.25 1096
4669.90 1083
4670.54 1043
4671.19 1076
4671.83 1170
4672.47 1078
4673.12 1066
4673.76 1132
4674.41 1058
4675.05 983
4675.70 1060
4676.34 1084
4676.99 1017
4677.63 1037
4678.28 1167
4678.92 1144
4679.57 1084
4680.22 1131
4680.86 1149
4681.51 1201
4682.15 1188
4682.80 1095
4683.44 1085
4684.09 1114
4684.73 1163
4685.38 1123
4686.03 1024
4686.67 1093
4687.32 989
4687.96 1017
4688.61 1018
4689.25 1068
4689.90 1020
4690.55 1032
4691.19 1164
4691.84 1089
4692.48 1029
4693.13 1122
4693.78 1141
4694.42 1181
4695.07 1226
4695.72 1259
4696.36 1347
4697.01 1362
4697.65 1269
4698.30 1392
4698.95 1307
4699.59 1404
4700.24 1452
4700.89 1494
4701.53 1424
4702.18 1291
4702.83 1253
4703.48 1221
4704.12 1217
4704.77 1130
4705.42 1221
4706.06 1140
4706.71 1180
4707.36 1275
4708.00 1273
4708.65 1207
4709.30 1221
4709.95 1169
4710.59 1283
4711.24 1313
4711.89 1243
4712.54 1229
4713.18 1231
4713.83 1219
4714.48 1181
4715.13 1153
4715.77 1145
4716.42 1145
4717.07 1080
4717.72 1130
4718.37 1071
4719.01 1182
4719.66 1240
4720.31 1369
4720.96 1356
4721.61 1187
4722.25 1131
4722.90 1233
4723.55 1315
4724.20 1392
4724.85 1383
4725.50 1429
4726.14 1360
4726.79 1513
4727.44 1397
4728.09 1351
4728.74 1409
4729.39 1256
4730.04 1379
4730.68 1373
4731.33 1403
4731.98 1288
4732.63 1276
4733.28 1215
4733.93 1170
4734.58 1120
4735.23 1263
4735.88 1276
4736.53 1174
4737.17 1266
4737.82 1270
4738.47 1192
4739.12 1271
4739.77 1290
4740.42 1355
4741.07 1339
4741.72 1339
4742.37 1333
4743.02 1308
4743.67 1291
4744.32 1400
4744.97 1332
4745.62 1295
4746.27 1329
4746.92 1338
4747.57 1360
4748.22 1358
4748.87 1335
4749.52 1305
4750.17 1195
4750.82 1239
4751.47 1361
4752.12 1363
4752.77 1277
4753.42 1329
4754.07 1384
4754.72 1430
4755.37 1330
4756.02 1275
4756.67 1308
4757.32 1221
4757.97 1116
4758.62 1107
4759.27 1188
4759.93 1149
4760.58 1197
4761.23 1155
4761.88 1096
4762.53 1099
4763.18 1159
4763.83 1204
4764.48 1243
4765.13 1255
4765.78 1279
4766.44 1169
4767.09 1232
4767.74 1241
4768.39 1229
4769.04 1213
4769.69 1258
4770.34 1170
4770.99 1183
4771.65 1216
4772.30 1270
4772.95 1133
4773.60 1160
4774.25 1094
4774.91 1146
4775.56 1185
4776.21 1253
4776.86 1221
4777.51 1269
4778.16 1227
4778.82 1217
4779.47 1177
4780.12 1221
4780.77 1301
4781.43 1301
4782.08 1205
4782.73 1233
4783.38 1238
4784.03 1167
4784.69 1070
4785.34 1128
4785.99 1142
4786.64 1081
4787.30 1045
4787.95 1087
4788.60 1239
4789.26 1190
4789.91 1211
4790.56 1157
4791.21 1149
4791.87 1184
4792.52 1183
4793.17 1122
4793.83 1166
4794.48 1082
4795.13 1104
4795.79 1133
4796.44 1202
4797.09 1153
4797.75 1176
4798.40 1094
4799.05 1159
4799.71 1101
4800.36 1068
4801.01 1099
4801.67 1222
4802.32 1119
4802.97 1200
4803.63 1182
4804.28 1152
4804.94 1148
4805.59 1189
4806.24 1149
4806.90 1161
4807.55 1180
4808.21 1337
4808.86 1238
4809.51 1220
4810.17 1224
4810.82 1239
4811.48 1206
4812.13 1205
4812.79 1200
4813.44 1158
4814.09 1226
4814.75 1193
4815.40 1245
4816.06 1221
4816.71 1207
4817.37 1309
4818.02 1351
4818.68 1363
4819.33 1232
4819.99 1270
4820.64 1324
4821.30 1268
4821.95 1328
4822.61 1334
4823.26 1454
4823.92 1477
4824.57 1517
4825.23 1424
4825.88 1377
4826.54 1474
4827.19 1631
4827.85 1646
4828.50 1562
4829.16 1389
4829.81 1352
4830.47 1403
4831.13 1465
4831.78 1497
4832.44 1588
4833.09 1590
4833.75 1629
4834.40 1686
4835.06 1706
4835.72 1755
4836.37 1765
4837.03 1725
4837.68 1747
4838.34 1697
4839.00 1737
4839.65 1787
4840.31 1727
4840.97 1755
4841.62 1720
4842.28 1663
4842.93 1841
4843.59 1898
4844.25 1861
4844.90 1796
4845.56 1854
4846.22 1942
4846.87 1952
4847.53 2284
4848.19 2436
4848.84 2618
4849.50 2868
4850.16 2923
4850.82 3302
4851.47 3196
4852.13 3119
4852.79 3055
4853.44 2946
4854.10 2844
4854.76 2449
4855.42 2230
4856.07 2220
4856.73 2247
4857.39 2269
4858.04 2352
4858.70 2279
4859.36 2316
4860.02 2409
4860.67 2279
4861.33 2199
4861.99 2155
4862.65 2077
4863.31 2088
4863.96 2158
4864.62 2112
4865.28 2129
4865.94 2011
4866.60 2104
4867.25 2173
4867.91 2168
4868.57 2099
4869.23 1981
4869.89 1924
4870.54 1992
4871.20 1827
4871.86 1955
4872.52 1773
4873.18 1810
4873.84 1850
4874.50 1857
4875.15 1955
4875.81 1800
4876.47 1842
4877.13 1872
4877.79 1917
4878.45 1833
4879.11 1808
4879.77 1878
4880.42 1758
4881.08 1717
4881.74 1683
4882.40 1758
4883.06 1674
4883.72 1623
4884.38 1552
4885.04 1547
4885.70 1562
4886.36 1633
4887.02 1742
4887.68 1858
4888.34 1921
4889.00 1915
4889.65 2049
4890.31 2013
4890.97 2157
4891.63 2252
4892.29 2312
4892.95 2173
4893.61 1999
4894.27 2045
4894.93 2094
4895.59 1823
4896.25 1749
4896.91 1772
4897.57 1841
4898.23 1862
4898.89 1951
4899.55 1884
4900.21 1874
4900.87 1887
4901.54 1895
4902.20 1902
4902.86 1780
4903.52 1777
4904.18 1690
4904.84 1716
4905.50 1654
4906.16 1512
4906.82 1465
4907.48 1550
4908.14 1554
4908.80 1635
4909.46 1451
4910.12 1408
4910.79 1460
4911.45 1513
4912.11 1572
4912.77 1465
4913.43 1382
4914.09 1484
4914.75 1450
4915.41 1481
4916.07 1473
4916.74 1404
4917.40 1400
4918.06 1432
4918.72 1393
4919.38 1460
4920.04 1350
4920.71 1373
4921.37 1323
4922.03 1320
4922.69 1314
4923.35 1309
4924.01 1346
4924.68 1447
4925.34 1379
4926.00 1318
4926.66 1320
4927.33 1310
4927.99 1348
4928.65 1296
4929.31 1323
4929.97 1416
4930.64 1413
4931.30 1377
4931.96 1346
4932.62 1418
4933.29 1350
4933.95 1443
4934.61 1472
4935.27 1382
4935.94 1391
4936.60 1353
4937.26 1249
4937.93 1248
4938.59 1295
4939.25 1290
4939.91 1275
4940.58 1306
4941.24 1329
4941.90 1205
4942.57 1131
4943.23 1192
4943.89 1233
4944.56 1167
4945.22 1180
4945.88 1168
4946.55 1142
4947.21 1166
4947.87 1162
4948.54 1164
4949.20 1129
4949.86 1192
4950.53 1275
4951.19 1139
4951.86 1224
4952.52 1235
4953.18 1147
4953.85 1131
4954.51 1199
4955.17 1181
4955.84 1217
4956.50 1165
4957.17 1240
4957.83 1251
4958.50 1203
4959.16 1183
4959.82 1308
4960.49 1380
4961.15 1356
4961.82 1484
4962.48 1492
4963.15 1593
4963.81 1728
4964.48 1686
4965.14 1808
4965.81 1768
4966.47 1821
4967.13 1733
4967.80 1519
4968.46 1452
4969.13 1366
4969.79 1364
4970.46 1225
4971.12 1218
4971.79 1239
4972.45 1328
4973.12 1305
4973.79 1207
4974.45 1229
4975.12 1260
4975.78 1341
4976.45 1406
4977.11 1375
4977.78 1370
4978.44 1469
4979.11 1329
4979.77 1327
4980.44 1262
4981.11 1265
4981.77 1211
4982.44 1274
4983.10 1171
4983.77 1171
4984.44 1235
4985.10 1396
4985.77 1290
4986.43 1300
4987.10 1310
4987.77 1346
4988.43 1620
4989.10 1685
4989.76 1610
4990.43 1700
4991.10 1640
4991.76 1573
4992.43 1491
4993.10 1399
4993.76 1373
4994.43 1394
4995.10 1267
4995.76 1191
4996.43 1191
4997.10 1213
4997.76 1115
4998.43 1112
4999.10 1138
4999.76 1176
5000.43 1091
5001.10 1045
5001.77 1109
5002.43 1141
5003.10 1129
5003.77 1016
5004.43 1032
5005.10 1052
5005.77 1060
5006.44 970
5007.10 1005
5007.77 1007
5008.44 983
5009.11 1055
5009.77 979
5010.44 1085
5011.11 1136
5011.78 1177
5012.45 1141
5013.11 1044
5013.78 1006
5014.45 1094
5015.12 1073
5015.79 1053
5016.45 1053
5017.12 1119
5017.79 1166
5018.46 1061
5019.13 1080
5019.80 1102
5020.46 1247
5021.13 1160
5021.80 1177
5022.47 1183
5023.14 1188
5023.81 1042
5024.47 1144
5025.14 1226
5025.81 1185
5026.48 1122
5027.15 1153
5027.82 1207
5028.49 1242
5029.16 1155
5029.83 1174
5030.49 1143
5031.16 1161
5031.83 1192
5032.50 1140
5033.17 1174
5033.84 1077
5034.51 1170
5035.18 1106
5035.85 1059
5036.52 994
5037.19 970
5037.86 1030
5038.53 1012
5039.20 1044
5039.87 942
5040.54 1092
5041.21 1064
5041.88 1058
5042.54 1031
5043.21 1045
5043.88 963
5044.55 1058
5045.22 1025
5045.89 942
5046.56 1043
5047.24 1035
5047.91 1056
5048.58 1052
5049.25 1133
5049.92 1057
5050.59 997
5051.26 1033
5051.93 1046
5052.60 1066
5053.27 1066
5053.94 1026
5054.61 949
5055.28 1030
5055.95 1009
5056.62 1012
5057.29 1070
5057.96 1009
5058.63 1032
5059.31 1030
5059.98 1071
5060.65 1064
5061.32 1054
5061.99 1032
5062.66 1013
5063.33 1049
5064.00 1024
5064.67 1093
5065.35 1093
5066.02 1092
5066.69 1097
5067.36 1123
5068.03 1113
5068.70 1044
5069.38 1052
5070.05 1087
5070.72 1158
5071.39 1165
5072.06 1113
5072.73 1162
5073.41 1092
5074.08 1031
5074.75 1038
5075.42 976
5076.09 1069
5076.77 1129
5077.44 1134
5078.11 1141
5078.78 1159
5079.45 1234
5080.13 1327
5080.80 1329
5081.47 1279
5082.14 1291
5082.82 1261
5083.49 1250
5084.16 1265
5084.83 1310
5085.51 1288
5086.18 1161
5086.85 1183
5087.53 1219
5088.20 1192
5088.87 1164
5089.54 1135
5090.22 1140
5090.89 1238
5091.56 1298
5092.24 1372
5092.91 1351
5093.58 1457
5094.26 1381
5094.93 1332
5095.60 1378
5096.28 1352
5096.95 1177
5097.62 1175
5098.30 1111
5098.97 1136
5099.64 1161
5100.32 1141
5100.99 1130
5101.67 1071
5102.34 1076
5103.01 1113
5103.69 1224
5104.36 1235
5105.04 1205
5105.71 1212
5106.38 1242
5107.06 1214
5107.73 1168
5108.41 1220
5109.08 1213
5109.75 1211
5110.43 1110
5111.10 1063
5111.78 1034
5112.45 1111
5113.13 1079
5113.80 1146
5114.48 1097
5115.15 1133
5115.83 1150
5116.50 1133
5117.17 1173
5117.85 1159
5118.52 1140
5119.20 1249
5119.87 1212
5120.55 1195
5121.22 1197
5121.90 1211
5122.57 1228
5123.25 1078
5123.93 1140
5124.60 1181
5125.28 1163
5125.95 1112
5126.63 1068
5127.30 1084
5127.98 1057
5128.65 1057
5129.33 1093
5130.00 1138
5130.68 1231
5131.36 1172
5132.03 1092
5132.71 1143
5133.38 1094
5134.06 1130
5134.73 1121
5135.41 1195
5136.09 1133
5136.76 1162
5137.44 1060
5138.12 1117
5138.79 1144
5139.47 1131
5140.14 1200
5140.82 1167
5141.50 1069
5142.17 971
5142.85 986
5143.53 1070
5144.20 1017
5144.88 1102
5145.56 1128
5146.23 1066
5146.91 1071
5147.59 1053
5148.26 1005
5148.94 1053
5149.62 1097
5150.29 1125
5150.97 1005
5151.65 993
5152.33 982
5153.00 946
5153.68 932
5154.36 998
5155.03 900
5155.71 981
5156.39 959
5157.07 957
5157.74 882
5158.42 949
5159.10 929
5159.78 933
5160.45 1060
5161.13 1005
5161.81 1046
5162.49 1023
5163.17 1001
5163.84 1048
5164.52 1094
5165.20 1003
5165.88 969
5166.55 1053
5167.23 1079
5167.91 1067
5168.59 1038
5169.27 1080
5169.95 1021
5170.62 1085
5171.30 1025
5171.98 1054
5172.66 1006
5173.34 1092
5174.02 1026
5174.69 1037
5175.37 1061
5176.05 1077
5176.73 1117
5177.41 1086
5178.09 1008
5178.77 973
5179.45 1172
5180.13 1112
5180.80 1074
5181.48 1140
5182.16 1090
5182.84 1045
5183.52 1045
5184.20 1016
5184.88 1040
5185.56 962
5186.24 960
5186.92 980
5187.60 950
5188.28 920
5188.96 939
5189.64 972
5190.31 927
5190.99 959
5191.67 1017
5192.35 970
5193.03 874
5193.71 939
5194.39 976
5195.07 922
5195.75 950
5196.43 941
5197.11 995
5197.79 917
5198.47 957
5199.15 990
5199.83 1092
5200.51 1053
5201.19 933
5201.87 962
5202.56 926
5203.24 933
5203.92 983
5204.60 1011
5205.28 1064
5205.96 967
5206.64 1018
5207.32 1101
5208.00 1179
5208.68 1122
5209.36 1077
5210.04 1149
5210.72 1195
5211.40 1160
5212.09 1096
5212.77 1129
5213.45 1145
5214.13 1069
5214.81 1104
5215.49 1150
5216.17 1048
5216.85 1116
5217.54 1049
5218.22 1087
5218.90 1088
5219.58 1093
5220.26 1100
5220.94 1036
5221.62 1070
5222.31 1087
5222.99 1068
5223.67 941
5224.35 968
5225.03 1051
5225.72 1061
5226.40 1055
5227.08 975
5227.76 986
5228.44 979
5229.13 1032
5229.81 1031
5230.49 1030
5231.17 980
5231.86 926
5232.54 944
5233.22 1069
5233.90 1002
5234.58 985
5235.27 1066
5235.95 1047
5236.63 1042
5237.32 1104
5238.00 1125
5238.68 1164
5239.36 1314
5240.05 1268
5240.73 1149
5241.41 1170
5242.10 1158
5242.78 1160
5243.46 1110
5244.14 1074
5244.83 1030
5245.51 992
5246.19 1063
5246.88 1086
5247.56 1089
5248.24 1040
5248.93 1092
5249.61 1128
5250.29 1122
5250.98 1113
5251.66 1092
5252.35 1154
5253.03 1069
5253.71 984
5254.40 1075
5255.08 1072
5255.76 1031
5256.45 1066
5257.13 1028
5257.82 1008
5258.50 1051
5259.18 1022
5259.87 1134
5260.55 1221
5261.24 1181
5261.92 1135
5262.61 1129
5263.29 1148
5263.97 1190
5264.66 1200
5265.34 1104
5266.03 1110
5266.71 991
5267.40 1001
5268.08 1054
5268.77 1104
5269.45 984
5270.14 981
5270.82 987
5271.51 1024
5272.19 1019
5272.88 1102
5273.56 1082
5274.25 1068
5274.93 1013
5275.62 948
5276.30 1001
5276.99 1010
5277.67 965
5278.36 1018
5279.04 1072
5279.73 1039
5280.41 1046
5281.10 1063
5281.79 1083
5282.47 1073
5283.16 1056
5283.84 1002
5284.53 950
5285.21 1015
5285.90 1081
5286.59 1015
5287.27 913
5287.96 956
5288.64 971
5289.33 1031
5290.02 1030
5290.70 1007
5291.39 942
5292.07 1038
5292.76 944
5293.45 931
5294.13 931
5294.82 1016
5295.51 990
5296.19 1022
5296.88 1020
5297.57 1000
5298.25 975
5298.94 1017
5299.63 1171
5300.31 1184
5301.00 1176
5301.69 1216
5302.37 1314
5303.06 1234
5303.75 1279
5304.43 1264
5305.12 1213
5305.81 1131
5306.50 1106
5307.18 1154
5307.87 1105
5308.56 1014
5309.25 1084
5309.93 1062
5310.62 1004
5311.31 1067
5312.00 1056
5312.68 1085
5313.37 1140
5314.06 1195
5314.75 1109
5315.43 1119
5316.12 1038
5316.81 1069
5317.50 1047
5318.18 1105
5318.87 1059
5319.56 994
5320.25 1073
5320.94 1095
5321.63 1185
5322.31 1023
5323.00 1092
5323.69 1114
5324.38 991
5325.07 1005
5325.76 1009
5326.44 953
5327.13 1114
5327.82 1065
5328.51 1028
5329.20 1052
5329.89 1042
5330.58 949
5331.26 986
5331.95 1003
5332.64 1014
5333.33 953
5334.02 986
5334.71 1053
5335.40 1000
5336.09 972
5336.78 987
5337.47 947
5338.15 935
5338.84 980
5339.53 962
5340.22 1004
5340.91 987
5341.60 1033
5342.29 1042
5342.98 990
5343.67 1040
5344.36 1013
5345.05 1046
5345.74 1111
5346.43 1191
5347.12 1137
5347.81 1203
5348.50 1238
5349.19 1261
5349.88 1379
5350.57 1379
5351.26 1409
5351.95 1466
5352.64 1449
5353.33 1426
5354.02 1326
5354.71 1273
5355.40 1252
5356.09 1157
5356.78 1107
5357.47 964
5358.16 1042
5358.85 991
5359.54 1102
5360.23 1076
5360.92 1060
5361.62 977
5362.31 1010
5363.00 986
5363.69 1007
5364.38 1020
5365.07 1010
5365.76 1006
5366.45 1023
5367.14 1022
5367.83 1005
5368.53 953
5369.22 979
5369.91 1033
5370.60 892
5371.29 965
5371.98 912
5372.67 922
5373.36 979
5374.06 890
5374.75 899
5375.44 943
5376.13 937
5376.82 962
5377.51 1043
5378.21 1029
5378.90 1001
5379.59 912
5380.28 999
5380.97 921
5381.67 941
5382.36 899
5383.05 944
5383.74 1016
5384.44 923
5385.13 959
5385.82 1010
5386.51 978
5387.20 961
5387.90 1015
5388.59 1033
5389.28 1150
5389.97 1085
5390.67 1095
5391.36 1116
5392.05 998
5392.75 1068
5393.44 1081
5394.13 1069
5394.82 1035
5395.52 959
5396.21 927
5396.90 968
5397.60 969
5398.29 998
5398.98 905
5399.68 937
5400.37 921
5401.06 967
5401.76 954
5402.45 976
5403.14 1002
5403.84 966
5404.53 935
5405.22 922
5405.92 962
5406.61 968
5407.30 912
5408.00 887
5408.69 949
5409.39 936
5410.08 962
5410.77 960
5411.47 1012
5412.16 977
5412.85 997
5413.55 1039
5414.24 961
5414.94 896
5415.63 895
5416.33 890
5417.02 936
5417.71 896
5418.41 883
5419.10 966
5419.80 919
5420.49 957
5421.19 944
5421.88 997
5422.58 1013
5423.27 964
5423.97 941
5424.66 976
5425.36 932
5426.05 929
5426.75 892
5427.44 930
5428.14 956
5428.83 922
5429.53 941
5430.22 994
5430.92 960
5431.61 978
5432.31 964
5433.00 988
5433.70 1070
5434.39 974
5435.09 1112
5435.78 1176
5436.48 1108
5437.17 1222
5437.87 1181
5438.57 1240
5439.26 1185
5439.96 1159
5440.65 1117
5441.35 1105
5442.05 1058
5442.74 1109
5443.44 1132
5444.13 1005
5444.83 1069
5445.53 1158
5446.22 1297
5446.92 1283
5447.61 1173
5448.31 1222
5449.01 1141
5449.70 1146
5450.40 1209
5451.10 1186
5451.79 1184
5452.49 1037
5453.19 1040
5453.88 1137
5454.58 1074
5455.28 1048
5455.97 1109
5456.67 1046
5457.37 987
5458.06 978
5458.76 936
5459.46 1034
5460.16 1055
5460.85 1055
5461.55 1104
5462.25 1105
5462.94 1017
5463.64 1056
5464.34 976
5465.04 1083
5465.73 1001
5466.43 1026
5467.13 1088
5467.83 1116
5468.52 1045
5469.22 1039
5469.92 1074
5470.62 1031
5471.31 1109
5472.01 1103
5472.71 1070
5473.41 1065
5474.11 1092
5474.80 1111
5475.50 1098
5476.20 1027
5476.90 1117
5477.60 1126
5478.29 1203
5478.99 1321
5479.69 1445
5480.39 1427
5481.09 1544
5481.79 1594
5482.49 1484
5483.18 1427
5483.88 1349
5484.58 1377
5485.28 1228
5485.98 1273
5486.68 1340
5487.38 1209
5488.08 1143
5488.77 1238
5489.47 1259
5490.17 1242
5490.87 1199
5491.57 1163
5492.27 1217
5492.97 1093
5493.67 1250
5494.37 1343
5495.07 1356
5495.77 1316
5496.46 1367
5497.16 1428
5497.86 1480
5498.56 1640
5499.26 1639
5499.96 1892
5500.66 2023
5501.36 2039
5502.06 2251
5502.76 2255
5503.46 2073
5504.16 1960
5504.86 1741
5505.56 1601
5506.26 1491
5506.96 1466
5507.66 1351
5508.36 1266
5509.06 1119
5509.76 1219
5510.46 1170
5511.16 1214
5511.86 1266
5512.56 1226
5513.26 1256
5513.96 1183
5514.67 1181
5515.37 1247
5516.07 1186
5516.77 1218
5517.47 1213
5518.17 1186
5518.87 1118
5519.57 1120
5520.27 1215
5520.97 1133
5521.67 1135
5522.37 1127
5523.08 1092
5523.78 1064
5524.48 1089
5525.18 1118
5525.88 1106
5526.58 1097
5527.28 1042
5527.98 1042
5528.69 999
5529.39 1055
5530.09 1027
5530.79 1021
5531.49 1065
5532.19 1076
5532.90 1022
5533.60 991
5534.30 1051
5535.00 1079
5535.70 951
5536.40 971
5537.11 995
5537.81 1017
5538.51 956
5539.21 986
5539.92 1054
5540.62 970
5541.32 884
5542.02 954
5542.72 980
5543.43 944
5544.13 986
5544.83 959
5545.53 1008
5546.24 976
5546.94 949
5547.64 1053
5548.34 998
5549.05 915
5549.75 962
5550.45 936
5551.16 929
5551.86 942
5552.56 987
5553.26 1015
5553.97 987
5554.67 1025
5555.37 1003
5556.08 891
5556.78 900
5557.48 889
5558.19 850
5558.89 946
5559.59 1082
5560.30 1059
5561.00 1016
5561.70 1036
5562.41 1145
5563.11 1099
5563.82 1103
5564.52 1050
5565.22 1057
5565.93 1099
5566.63 1153
5567.33 1104
5568.04 1073
5568.74 1049
5569.45 978
5570.15 938
5570.85 983
5571.56 953
5572.26 917
5572.97 993
5573.67 1018
5574.38 1059
5575.08 1063
5575.78 961
5576.49 1002
5577.19 1025
5577.90 1051
5578.60 1025
5579.31 975
5580.01 1016
5580.72 894
5581.42 912
5582.13 961
5582.83 949
5583.54 911
5584.24 937
5584.95 956
5585.65 891
5586.36 949
5587.06 951
5587.77 950
5588.47 889
5589.18 884
5589.88 940
5590.59 866
5591.29 921
5592.00 930
5592.70 828
5593.41 924
5594.12 935
5594.82 892
5595.53 847
5596.23 927
5596.94 872
5597.64 924
5598.35 958
5599.06 962
5599.76 888
5600.47 804
5601.17 862
5601.88 946
5602.59 939
5603.29 891
5604.00 895
5604.71 901
5605.41 868
5606.12 967
5606.82 834
5607.53 856
5608.24 886
5608.94 899
5609.65 843
5610.36 799
5611.06 920
5611.77 912
5612.48 833
5613.18 830
5613.89 869
5614.60 977
5615.30 950
5616.01 862
5616.72 870
5617.43 896
5618.13 827
5618.84 876
5619.55 859
5620.25 833
5620.96 900
5621.67 856
5622.38 875
5623.08 838
5623.79 868
5624.50 976
5625.21 916
5625.91 919
5626.62 896
5627.33 982
5628.04 988
5628.75 968
5629.45 984
5630.16 994
5630.87 921
5631.58 1024
5632.28 905
5632.99 826
5633.70 903
5634.41 954
5635.12 952
5635.83 982
5636.53 946
5637.24 956
5637.95 1025
5638.66 1089
5639.37 1073
5640.08 1031
5640.78 1173
5641.49 1135
5642.20 1225
5642.91 1115
5643.62 1049
5644.33 1078
5645.04 1009
5645.75 923
5646.45 985
5647.16 980
5647.87 1014
5648.58 968
5649.29 901
5650.00 928
5650.71 1040
5651.42 999
5652.13 996
5652.84 951
5653.55 993
5654.26 989
5654.96 1066
5655.67 1084
5656.38 1165
5657.09 1240
5657.80 1223
5658.51 1127
5659.22 1096
5659.93 1119
5660.64 1184
5661.35 1147
5662.06 1096
5662.77 1045
5663.48 1038
5664.19 1049
5664.90 1008
5665.61 899
5666.32 933
5667.03 954
5667.74 954
5668.45 937
5669.16 926
5669.87 944
5670.58 917
5671.29 1080
5672.00 1039
5672.72 953
5673.43 897
5674.14 836
5674.85 869
5675.56 852
5676.27 829
5676.98 907
5677.69 908
5678.40 813
5679.11 768
5679.82 866
5680.53 925
5681.25 984
5681.96 976
5682.67 908
5683.38 936
5684.09 896
5684.80 922
5685.51 944
5686.22 837
5686.94 840
5687.65 854
5688.36 854
5689.07 866
5689.78 875
5690.49 952
5691.21 895
5691.92 865
5692.63 893
5693.34 812
5694.05 830
5694.76 782
5695.48 831
5696.19 893
5696.90 876
5697.61 840
5698.32 886
5699.04 915
5699.75 886
5700.46 777
5701.17 870
5701.89 847
5702.60 878
5703.31 945
5704.02 866
5704.74 948
5705.45 870
5706.16 863
5706.87 939
5707.59 976
5708.30 906
5709.01 927
5709.73 828
5710.44 849
5711.15 909
5711.86 860
5712.58 868
5713.29 892
5714.00 938
5714.72 847
5715.43 874
5716.14 814
5716.86 845
5717.57 851
5718.28 844
5719.00 790
5719.71 857
5720.42 865
5721.14 841
5721.85 842
5722.56 839
5723.28 889
5723.99 911
5724.71 878
5725.42 853
5726.13 924
5726.85 950
5727.56 1024
5728.28 980
5728.99 1000
5729.70 1052
5730.42 1048
5731.13 1076
5731.85 943
5732.56 928
5733.28 973
5733.99 974
5734.70 912
5735.42 913
5736.13 950
5736.85 885
5737.56 918
5738.28 945
5738.99 951
5739.71 923
5740.42 915
5741.14 919
5741.85 889
5742.57 907
5743.28 885
5744.00 955
5744.71 848
5745.43 892
5746.14 928
5746.86 847
5747.57 882
5748.29 822
5749.00 875
5749.72 840
5750.43 895
5751.15 897
5751.86 850
5752.58 923
5753.29 872
5754.01 834
5754.73 862
5755.44 888
5756.16 842
5756.87 881
5757.59 898
5758.31 889
5759.02 766
5759.74 845
5760.45 874
5761.17 870
5761.89 891
5762.60 943
5763.32 839
5764.03 889
5764.75 936
5765.47 918
5766.18 873
5766.90 875
5767.62 887
5768.33 965
5769.05 937
5769.77 960
5770.48 912
5771.20 907
5771.92 887
5772.63 835
5773.35 907
5774.07 913
5774.78 940
5775.50 924
5776.22 889
5776.93 899
5777.65 921
5778.37 917
5779.09 1033
5779.80 1070
5780.52 1020
5781.24 1003
5781.96 987
5782.67 958
5783.39 1011
5784.11 970
5784.83 1005
5785.54 920
5786.26 925
5786.98 993
5787.70 1031
5788.41 972
5789.13 1027
5789.85 1050
5790.57 1046
5791.29 1036
5792.00 1038
5792.72 1068
5793.44 1131
5794.16 1168
5794.88 1174
5795.59 1270
5796.31 1211
5797.03 1286
5797.75 1294
5798.47 1460
5799.19 1535
5799.90 1802
5800.62 2206
5801.34 2432
5802.06 2668
5802.78 2929
5803.50 3062
5804.22 3060
5804.93 2888
5805.65 2861
5806.37 2553
5807.09 2046
5807.81 1787
5808.53 1756
5809.25 1518
5809.97 1377
5810.69 1415
5811.41 1334
5812.13 1234
5812.84 1223
5813.56 1287
5814.28 1366
5815.00 1357
5815.72 1457
5816.44 1361
5817.16 1377
5817.88 1466
5818.60 1517
5819.32 1422
5820.04 1453
5820.76 1409
5821.48 1508
5822.20 1547
5822.92 1391
5823.64 1298
5824.36 1273
5825.08 1280
5825.80 1256
5826.52 1142
5827.24 1086
5827.96 1130
5828.68 1132
5829.40 1087
5830.12 1022
5830.84 1103
5831.56 1117
5832.28 1092
5833.00 1054
5833.72 1078
5834.44 1082
5835.16 1078
5835.89 1053
5836.61 1082
5837.33 1051
5838.05 1059
5838.77 1050
5839.49 1060
5840.21 1049
5840.93 1117
5841.65 1079
5842.37 999
5843.10 1046
5843.82 1094
5844.54 1083
5845.26 1084
5845.98 997
5846.70 1019
5847.42 1034
5848.14 963
5848.87 1035
5849.59 944
5850.31 1028
5851.03 1039
5851.75 1065
5852.47 983
5853.20 995
5853.92 949
5854.64 1062
5855.36 1016
5856.08 1037
5856.81 1010
5857.53 1033
5858.25 1059
5858.97 1037
5859.69 949
5860.42 964
5861.14 1037
5861.86 1054
5862.58 966
5863.31 956
5864.03 960
5864.75 1001
5865.47 976
5866.20 1022
5866.92 1041
5867.64 1030
5868.36 1037
5869.09 969
5869.81 946
5870.53 1019
5871.26 988
5871.98 961
5872.70 1010
5873.42 1004
5874.15 1017
5874.87 966
5875.59 953
5876.32 993
5877.04 897
5877.76 984
5878.49 954
5879.21 920
5879.93 927
5880.66 898
5881.38 964
5882.10 1017
5882.83 1042
5883.55 968
5884.28 973
5885.00 948
5885.72 1030
5886.45 915
5887.17 961
5887.89 948
5888.62 907
5889.34 931
5890.07 1019
5890.79 969
5891.51 908
5892.24 904
5892.96 962
5893.69 905
5894.41 942
5895.14 909
5895.86 944
5896.59 924
5897.31 966
5898.03 909
5898.76 993
5899.48 947
5900.21 992
5900.93 952
5901.66 939
5902.38 965
5903.11 950
5903.83 839
5904.56 972
5905.28 1025
5906.01 1006
5906.73 1006
5907.46 1009
5908.18 969
5908.91 960
5909.63 1081
5910.36 1028
5911.08 967
5911.81 980
5912.53 947
5913.26 926
5913.99 915
5914.71 924
5915.44 1040
5916.16 1008
5916.89 920
5917.61 937
5918.34 951
5919.07 1058
5919.79 973
5920.52 902
5921.24 987
5921.97 1039
5922.70 1097
5923.42 1013
5924.15 1014
5924.87 1009
5925.60 941
5926.33 951
5927.05 920
5927.78 990
5928.51 981
5929.23 1047
5929.96 1002
5930.69 1027
5931.41 1020
5932.14 1115
5932.87 1162
5933.59 1105
5934.32 1050
5935.05 1163
5935.77 1203
5936.50 1203
5937.23 1226
5937.95 1246
5938.68 1280
5939.41 1183
5940.13 1228
5940.86 1333
5941.59 1291
5942.32 1306
5943.04 1224
5943.77 1232
5944.50 1313
5945.23 1309
5945.95 1312
5946.68 1308
5947.41 1301
5948.14 1366
5948.86 1347
5949.59 1449
5950.32 1544
5951.05 1540
5951.78 1562
5952.50 1641
5953.23 1663
5953.96 1782
5954.69 1756
5955.42 1670
5956.14 1556
5956.87 1581
5957.60 1573
5958.33 1641
5959.06 1543
5959.78 1619
5960.51 1607
5961.24 1702
5961.97 1681
5962.70 1595
5963.43 1562
5964.16 1661
5964.88 1810
5965.61 1880
5966.34 2000
5967.07 2102
5967.80 2206
5968.53 2247
5969.26 2174
5969.99 2140
5970.72 2193
5971.44 2066
5972.17 1901
5972.90 1905
5973.63 1853
5974.36 1852
5975.09 1773
5975.82 1848
5976.55 1951
5977.28 1900
5978.01 1979
5978.74 2128
5979.47 2103
5980.20 2085
5980.93 2205
5981.66 2234
5982.39 2184
5983.12 2183
5983.85 2305
5984.57 2352
5985.30 2290
5986.03 2272
5986.76 2327
5987.49 2267
5988.22 2287
5988.96 2296
5989.69 2340
5990.42 2255
5991.15 2296
5991.88 2272
5992.61 2285
5993.34 2274
5994.07 2345
5994.80 2397
5995.53 2389
5996.26 2358
5996.99 2382
5997.72 2469
5998.45 2541
5999.18 2659
5999.91 2636
6000.64 2620
6001.37 2499
6002.11 2416
6002.84 2308
6003.57 2311
6004.30 2358
6005.03 2321
6005.76 2313
6006.49 2595
6007.22 2770
6007.95 3065
6008.69 3370
6009.42 3920
6010.15 4227
6010.88 4829
6011.61 5611
6012.34 6360
6013.07 6798
6013.81 7146
6014.54 7343
6015.27 7260
6016.00 6757
6016.73 6387
6017.46 5760
6018.20 4955
6018.93 4490
6019.66 3860
6020.39 3427
6021.12 2964
6021.86 2576
6022.59 2332
6023.32 2187
6024.05 2107
6024.79 2017
6025.52 1981
6026.25 1836
6026.98 1796
6027.72 1839
6028.45 1758
6029.18 1798
6029.91 1837
6030.65 1777
6031.38 1669
6032.11 1702
6032.84 1736
6033.58 1724
6034.31 1715
6035.04 1725
6035.78 1694
6036.51 1712
6037.24 1752
6037.98 1633
6038.71 1779
6039.44 1721
6040.18 1728
6040.91 1831
6041.64 1777
6042.38 1776
6043.11 1802
6043.84 1835
6044.58 1768
6045.31 1846
6046.04 1839
6046.78 1868
6047.51 1944
6048.24 2109
6048.98 2107
6049.71 2105
6050.45 2168
6051.18 2238
6051.91 2332
6052.65 2422
6053.38 2348
6054.12 2353
6054.85 2328
6055.58 2296
6056.32 2194
6057.05 2135
6057.79 1989
6058.52 1974
6059.26 1933
6059.99 1903
6060.72 1874
6061.46 1819
6062.19 1769
6062.93 1799
6063.66 1789
6064.40 1734
6065.13 1759
6065.87 1623
6066.60 1629
6067.34 1699
6068.07 1716
6068.81 1700
6069.54 1733
6070.28 1695
6071.01 1724
6071.75 1665
6072.48 1606
6073.22 1616
6073.95 1709
6074.69 1654
6075.42 1645
6076.16 1626
6076.89 1641
6077.63 1601
6078.37 1542
6079.10 1600
6079.84 1578
6080.57 1564
6081.31 1618
6082.04 1635
6082.78 1602
6083.52 1637
6084.25 1578
6084.99 1487
6085.72 1447
6086.46 1465
6087.20 1453
6087.93 1545
6088.67 1560
6089.40 1559
6090.14 1581
6090.88 1542
6091.61 1545
6092.35 1609
6093.09 1630
6093.82 1552
6094.56 1529
6095.30 1515
6096.03 1530
6096.77 1456
6097.51 1424
6098.24 1501
6098.98 1460
6099.72 1420
6100.45 1424
6101.19 1377
6101.93 1274
6102.66 1418
6103.40 1384
6104.14 1370
6104.88 1372
6105.61 1384
6106.35 1405
6107.09 1373
6107.83 1404
6108.56 1391
6109.30 1423
6110.04 1337
6110.78 1384
6111.51 1492
6112.25 1465
6112.99 1426
6113.73 1475
6114.46 1477
6115.20 1520
6115.94 1529
6116.68 1555
6117.41 1510
6118.15 1529
6118.89 1457
6119.63 1507
6120.37 1584
6121.11 1479
6121.84 1553
6122.58 1569
6123.32 1532
6124.06 1551
6124.80 1556
6125.54 1577
6126.27 1633
6127.01 1552
6127.75 1536
6128.49 1538
6129.23 1572
6129.97 1585
6130.71 1526
6131.44 1564
6132.18 1509
6132.92 1551
6133.66 1593
6134.40 1656
6135.14 1722
6135.88 1756
6136.62 1798
6137.36 1943
6138.10 1883
6138.83 1986
6139.57 1910
6140.31 1894
6141.05 1919
6141.79 1909
6142.53 1890
6143.27 1885
6144.01 1836
6144.75 1799
6145.49 1808
6146.23 1697
6146.97 1683
6147.71 1630
6148.45 1684
6149.19 1579
6149.93 1660
6150.67 1617
6151.41 1552
6152.15 1689
6152.89 1581
6153.63 1557
6154.37 1638
6155.11 1743
6155.85 1637
6156.59 1701
6157.33 1673
6158.07 1663
6158.81 1606
6159.55 1592
6160.29 1586
6161.03 1617
6161.77 1660
6162.51 1631
6163.25 1819
6163.99 1858
6164.74 2012
6165.48 2003
6166.22 2144
6166.96 2179
6167.70 2219
6168.44 2372
6169.18 2409
6169.92 2387
6170.66 2272
6171.40 2285
6172.15 2257
6172.89 2159
6173.63 2049
6174.37 2094
6175.11 2128
6175.85 2152
6176.59 2069
6177.34 2026
6178.08 2070
6178.82 2048
6179.56 2049
6180.30 2062
6181.04 2084
6181.79 2152
6182.53 2176
6183.27 2122
6184.01 2079
6184.75 2143
6185.50 2229
6186.24 2189
6186.98 2209
6187.72 2188
6188.46 2140
6189.21 2211
6189.95 2250
6190.69 2343
6191.43 2507
6192.18 2559
6192.92 2578
6193.66 2510
6194.40 2715
6195.15 2889
6195.89 2881
6196.63 2731
6197.37 2750
6198.12 2765
6198.86 2607
6199.60 2608
6200.35 2676
6201.09 2580
6201.83 2575
6202.58 2805
6203.32 3012
6204.06 3420
6204.80 4001
6205.55 4765
6206.29 5811
6207.03 7424
6207.78 8842
6208.52 10414
6209.26 12148
6210.01 13291
6210.75 13810
6211.50 13797
6212.24 12810
6212.98 11841
6213.73 10198
6214.47 8650
6215.21 7266
6215.96 5972
6216.70 4962
6217.45 4126
6218.19 3575
6218.93 3166
6219.68 2844
6220.42 2595
6221.17 2487
6221.91 2433
6222.66 2408
6223.40 2436
6224.14 2425
6224.89 2409
6225.63 2481
6226.38 2513
6227.12 2402
6227.87 2318
6228.61 2218
6229.36 2208
6230.10 2003
6230.84 1896
6231.59 1951
6232.33 1985
6233.08 1943
6233.82 1904
6234.57 1899
6235.31 1846
6236.06 2024
6236.80 2128
6237.55 2301
6238.30 2604
6239.04 2854
6239.79 2969
6240.53 3032
6241.28 3107
6242.02 3055
6242.77 2930
6243.51 2720
6244.26 2537
6245.00 2367
6245.75 2395
6246.50 2198
6247.24 2211
6247.99 2289
6248.73 2380
6249.48 2372
6250.22 2279
6250.97 2277
6251.72 2257
6252.46 2213
6253.21 2084
6253.95 2010
6254.70 2101
6255.45 2014
6256.19 1975
6256.94 2008
6257.69 1913
6258.43 1908
6259.18 1920
6259.93 1934
6260.67 1796
6261.42 1852
6262.17 1894
6262.91 1817
6263.66 1746
6264.41 1671
6265.15 1780
6265.90 1829
6266.65 1788
6267.39 1776
6268.14 1821
6268.89 1727
6269.63 1744
6270.38 1710
6271.13 1752
6271.88 1826
6272.62 1862
6273.37 1903
6274.12 1982
6274.86 1918
6275.61 1887
6276.36 1795
6277.11 1940
6277.85 2054
6278.60 2146
6279.35 2261
6280.10 2121
6280.85 2135
6281.59 2037
6282.34 2045
6283.09 1840
6283.84 1733
6284.59 1609
6285.33 1639
6286.08 1676
6286.83 1594
6287.58 1658
6288.33 1586
6289.07 1510
6289.82 1611
6290.57 1588
6291.32 1582
6292.07 1467
6292.82 1445
6293.56 1591
6294.31 1509
6295.06 1391
6295.81 1369
6296.56 1420
6297.31 1482
6298.06 1333
6298.81 1307
6299.55 1411
6300.30 1438
6301.05 1337
6301.80 1263
6302.55 1336
6303.30 1353
6304.05 1278
6304.80 1221
6305.55 1244
6306.30 1284
6307.05 1322
6307.79 1394
6308.54 1371
6309.29 1376
6310.04 1437
6310.79 1473
6311.54 1411
6312.29 1441
6313.04 1435
6313.79 1504
6314.54 1493
6315.29 1448
6316.04 1514
6316.79 1457
6317.54 1466
6318.29 1619
6319.04 1512
6319.79 1407
6320.54 1330
6321.29 1328
6322.04 1393
6322.79 1335
6323.54 1321
6324.29 1267
6325.04 1324
6325.79 1215
6326.54 1244
6327.29 1377
6328.04 1241
6328.79 1128
6329.55 1196
6330.30 1292
6331.05 1167
6331.80 1152
6332.55 1118
6333.30 1091
6334.05 1194
6334.80 1147
6335.55 1235
6336.30 1247
6337.05 1189
6337.81 1148
6338.56 1151
6339.31 1183
6340.06 1201
6340.81 1215
6341.56 1132
6342.31 1155
6343.06 1164
6343.82 1243
6344.57 1207
6345.32 1230
6346.07 1354
6346.82 1205
6347.57 1220
6348.33 1227
6349.08 1241
6349.83 1344
6350.58 1418
6351.33 1492
6352.09 1611
6352.84 1576
6353.59 1570
6354.34 1685
6355.09 1603
6355.85 1511
6356.60 1541
6357.35 1502
6358.10 1450
6358.86 1395
6359.61 1362
6360.36 1286
6361.11 1343
6361.87 1375
6362.62 1344
6363.37 1299
6364.12 1280
6364.88 1344
6365.63 1328
6366.38 1349
6367.13 1319
6367.89 1352
6368.64 1345
6369.39 1421
6370.15 1410
6370.90 1384
6371.65 1360
6372.41 1341
6373.16 1255
6373.91 1309
6374.67 1262
6375.42 1251
6376.17 1196
6376.93 1211
6377.68 1222
6378.43 1187
6379.19 1216
6379.94 1213
6380.69 1220
6381.45 1223
6382.20 1177
6382.96 1210
6383.71 1244
6384.46 1212
6385.22 1165
6385.97 1141
6386.73 1123
6387.48 1183
6388.23 1144
6388.99 1099
6389.74 1145
6390.50 1184
6391.25 1178
6392.00 1089
6392.76 1104
6393.51 1160
6394.27 1168
6395.02 1179
6395.78 1166
6396.53 1134
6397.29 1139
6398.04 1092
6398.80 1068
6399.55 969
6400.31 1033
6401.06 1083
6401.82 1090
6402.57 1013
6403.33 994
6404.08 1020
6404.84 1054
6405.59 1044
6406.35 1057
6407.10 1125
6407.86 1177
6408.61 1163
6409.37 1080
6410.12 1091
6410.88 1088
6411.63 1091
6412.39 1128
6413.14 1051
6413.90 999
6414.66 1040
6415.41 1085
6416.17 1075
6416.92 1083
6417.68 1034
6418.44 1070
6419.19 1059
6419.95 1083
6420.70 1039
6421.46 956
6422.22 1032
6422.97 1041
6423.73 988
6424.48 1074
6425.24 1010
6426.00 981
6426.75 1096
6427.51 1047
6428.27 1030
6429.02 1042
6429.78 1056
6430.54 1014
6431.29 981
6432.05 1024
6432.81 1021
6433.56 1044
6434.32 1037
6435.08 1106
6435.83 1097
6436.59 1045
6437.35 1110
6438.10 1018
6438.86 1040
6439.62 1077
6440.38 1106
6441.13 1140
6441.89 1141
6442.65 1122
6443.41 1158
6444.16 1126
6444.92 1130
6445.68 1091
6446.44 1039
6447.19 1127
6447.95 1119
6448.71 1171
6449.47 1060
6450.22 1111
6450.98 1094
6451.74 1034
6452.50 1044
6453.26 1178
6454.01 1096
6454.77 1136
6455.53 1165
6456.29 1117
6457.05 1152
6457.80 1198
6458.56 1198
6459.32 1181
6460.08 1228
6460.84 1156
6461.60 1139
6462.35 1146
6463.11 1220
6463.87 1238
6464.63 1186
6465.39 1217
6466.15 1277
6466.91 1238
6467.67 1157
6468.42 1214
6469.18 1238
6469.94 1264
6470.70 1256
6471.46 1312
6472.22 1301
6472.98 1229
6473.74 1303
6474.50 1377
6475.26 1252
6476.02 1298
6476.77 1334
6477.53 1341
6478.29 1332
6479.05 1385
6479.81 1294
6480.57 1322
6481.33 1347
6482.09 1426
6482.85 1435
6483.61 1431
6484.37 1407
6485.13 1533
6485.89 1476
6486.65 1463
6487.41 1490
6488.17 1541
6488.93 1551
6489.69 1489
6490.45 1579
6491.21 1682
6491.97 1657
6492.73 1645
6493.49 1746
6494.25 1872
6495.01 1918
6495.77 1921
6496.53 2004
6497.29 1954
6498.05 2029
6498.82 1905
6499.58 1917
6500.34 1887
6501.10 1867
6501.86 1875
6502.62 1987
6503.38 1908
6504.14 1777
6504.90 1897
6505.66 1984
6506.42 2046
6507.19 2149
6507.95 2098
6508.71 2042
6509.47 2034
6510.23 2133
6510.99 2179
6511.75 2198
6512.51 2233
6513.28 2321
6514.04 2226
6514.80 2187
6515.56 2200
6516.32 2277
6517.08 2320
6517.85 2227
6518.61 2256
6519.37 2340
6520.13 2436
6520.89 2530
6521.66 2758
6522.42 2893
6523.18 3018
6523.94 3345
6524.70 3709
6525.47 3927
6526.23 4442
6526.99 4664
6527.75 4662
6528.52 4945
6529.28 5031
6530.04 4912
6530.80 4798
6531.57 4662
6532.33 4766
6533.09 5075
6533.85 5418
6534.62 6149
6535.38 6884
6536.14 7969
6536.90 9095
6537.67 9494
6538.43 9780
6539.19 9271
6539.96 8627
6540.72 7611
6541.48 6516
6542.25 5571
6543.01 4580
6543.77 3670
6544.54 3194
6545.30 2847
6546.06 2496
6546.83 2228
6547.59 2166
6548.35 2129
6549.12 2049
6549.88 2034
6550.64 2034
6551.41 2000
6552.17 1861
6552.94 1913
6553.70 1877
6554.46 1912
6555.23 1817
6555.99 1823
6556.75 1793
6557.52 1652
6558.28 1666
6559.05 1725
6559.81 1774
6560.58 1853
6561.34 1807
6562.10 1922
6562.87 1932
6563.63 2057
6564.40 2101
6565.16 2175
6565.93 2155
6566.69 2106
6567.46 2099
6568.22 2087
6568.99 1956
6569.75 1979
6570.52 2023
6571.28 2126
6572.04 2233
6572.81 2275
6573.57 2194
6574.34 2319
6575.11 2284
6575.87 2342
6576.64 2337
6577.40 2395
6578.17 2308
6578.93 2418
6579.70 2298
6580.46 2169
6581.23 2136
6581.99 2221
6582.76 2152
6583.52 2166
6584.29 2145
6585.06 2041
6585.82 1957
6586.59 2050
6587.35 2149
6588.12 2159
6588.88 2187
6589.65 2194
6590.42 2336
6591.18 2346
6591.95 2522
6592.71 2598
6593.48 2597
6594.25 2732
6595.01 2799
6595.78 2836
6596.55 2844
6597.31 2709
6598.08 2557
6598.85 2604
6599.61 2418
6600.38 2292
6601.15 2354
6601.91 2238
6602.68 2238
6603.45 2216
6604.21 2237
6604.98 2325
6605.75 2273
6606.51 2338
6607.28 2534
6608.05 2622
6608.81 2681
6609.58 2867
6610.35 2997
6611.12 2898
6611.88 2902
6612.65 2694
6613.42 2567
6614.18 2477
6614.95 2278
6615.72 2234
6616.49 2262
6617.25 2119
6618.02 2124
6618.79 2009
6619.56 1929
6620.33 1918
6621.09 1911
6621.86 1941
6622.63 1907
6623.40 1881
6624.16 1832
6624.93 1824
6625.70 1782
6626.47 1793
6627.24 1751
6628.01 1773
6628.77 1747
6629.54 1833
6630.31 1973
6631.08 1991
6631.85 2102
6632.62 2336
6633.38 2467
6634.15 2812
6634.92 3082
6635.69 3144
6636.46 3055
6637.23 3115
6638.00 3101
6638.76 2923
6639.53 2625
6640.30 2406
6641.07 2221
6641.84 2070
6642.61 2092
6643.38 1969
6644.15 1854
6644.92 1759
6645.69 1804
6646.45 1754
6647.22 1792
6647.99 1840
6648.76 1862
6649.53 1880
6650.30 1883
6651.07 1898
6651.84 1977
6652.61 1993
6653.38 1983
6654.15 1999
6654.92 1939
6655.69 1974
6656.46 1942
6657.23 1823
6658.00 1809
6658.77 1781
6659.54 1794
6660.31 1733
6661.08 1679
6661.85 1647
6662.62 1612
6663.39 1644
6664.16 1521
6664.93 1538
6665.70 1587
6666.47 1527
6667.24 1561
6668.01 1594
6668.78 1529
6669.55 1543
6670.32 1665
6671.09 1612
6671.87 1611
6672.64 1654
6673.41 1599
6674.18 1623
6674.95 1664
6675.72 1685
6676.49 1679
6677.26 1547
6678.03 1555
6678.80 1593
6679.58 1693
6680.35 1666
6681.12 1709
6681.89 1771
6682.66 1871
6683.43 1879
6684.20 1916
6684.97 2058
6685.75 2061
6686.52 2006
6687.29 1914
6688.06 2010
6688.83 1978
6689.60 1734
6690.38 1742
6691.15 1644
6691.92 1629
6692.69 1531
6693.46 1566
6694.24 1603
6695.01 1463
6695.78 1438
6696.55 1417
6697.32 1422
6698.10 1417
6698.87 1415
6699.64 1444
6700.41 1439
6701.19 1512
6701.96 1398
6702.73 1433
6703.50 1436
6704.28 1382
6705.05 1357
6705.82 1349
6706.59 1418
6707.37 1305
6708.14 1326
6708.91 1386
6709.69 1350
6710.46 1403
6711.23 1380
6712.00 1356
6712.78 1329
6713.55 1283
6714.32 1317
6715.10 1250
6715.87 1300
6716.64 1325
6717.42 1268
6718.19 1263
6718.96 1236
6719.74 1303
6720.51 1377
6721.28 1340
6722.06 1309
6722.83 1279
6723.61 1337
6724.38 1277
6725.15 1285
6725.93 1293
6726.70 1270
6727.48 1206
6728.25 1232
6729.02 1253
6729.80 1339
6730.57 1345
6731.35 1316
6732.12 1323
6732.89 1334
6733.67 1399
6734.44 1319
6735.22 1374
6735.99 1407
6736.77 1383
6737.54 1339
6738.31 1454
6739.09 1358
6739.86 1364
6740.64 1355
6741.41 1377
6742.19 1304
6742.96 1258
6743.74 1330
6744.51 1245
6745.29 1259
6746.06 1276
6746.84 1364
6747.61 1413
6748.39 1384
6749.16 1412
6749.94 1350
6750.71 1562
6751.49 1655
6752.26 1645
6753.04 1632
6753.82 1665
6754.59 1672
6755.37 1704
6756.14 1536
6756.92 1452
6757.69 1434
6758.47 1321
6759.25 1281
6760.02 1265
6760.80 1274
6761.57 1291
6762.35 1327
6763.12 1292
6763.90 1243
6764.68 1250
6765.45 1222
6766.23 1253
6767.01 1134
6767.78 1231
6768.56 1265
6769.33 1212
6770.11 1184
6770.89 1301
6771.66 1243
6772.44 1249
6773.22 1223
6773.99 1233
6774.77 1194
6775.55 1278
6776.32 1291
6777.10 1254
6777.88 1292
6778.65 1349
6779.43 1300
6780.21 1233
6780.98 1348
6781.76 1237
6782.54 1311
6783.32 1239
6784.09 1191
6784.87 1278
6785.65 1259
6786.43 1237
6787.20 1175
6787.98 1176
6788.76 1140
6789.53 1085
6790.31 1117
6791.09 1111
6791.87 1152
6792.65 1185
6793.42 1132
6794.20 1161
6794.98 1147
6795.76 1105
6796.53 1141
6797.31 1166
6798.09 1168
6798.87 1123
6799.65 1216
6800.42 1170
6801.20 1237
6801.98 1239
6802.76 1242
6803.54 1327
6804.32 1361
6805.09 1218
6805.87 1218
6806.65 1244
6807.43 1257
6808.21 1205
6808.99 1285
6809.77 1173
6810.54 1179
6811.32 1249
6812.10 1182
6812.88 1167
6813.66 1183
6814.44 1183
6815.22 1274
6816.00 1307
6816.78 1260
6817.56 1218
6818.33 1250
6819.11 1280
6819.89 1271
6820.67 1257
6821.45 1247
6822.23 1261
6823.01 1207
6823.79 1137
6824.57 1183
6825.35 1089
6826.13 1195
6826.91 1174
6827.69 1214
6828.47 1143
6829.25 1161
6830.03 1243
6830.81 1205
6831.59 1171
6832.37 1196
6833.15 1127
6833.93 1087
6834.71 1077
6835.49 1213
6836.27 1258
6837.05 1212
6837.83 1236
6838.61 1221
6839.39 1216
6840.17 1122
6840.95 1094
6841.73 1125
6842.51 1104
6843.29 1116
6844.07 1108
6844.85 1171
6845.63 1263
6846.41 1371
6847.19 1467
6847.98 1675
6848.76 1876
6849.54 2243
6850.32 2711
6851.10 3075
6851.88 3250
6852.66 3432
6853.44 3368
6854.22 3188
6855.01 2934
6855.79 2570
6856.57 2242
6857.35 2023
6858.13 1747
6858.91 1558
6859.69 1515
6860.48 1424
6861.26 1293
6862.04 1263
6862.82 1333
6863.60 1307
6864.38 1360
6865.17 1276
6865.95 1369
6866.73 1309
6867.51 1325
6868.29 1299
6869.08 1380
6869.86 1323
6870.64 1290
6871.42 1262
6872.20 1233
6872.99 1240
6873.77 1195
6874.55 1234
6875.33 1323
6876.12 1298
6876.90 1329
6877.68 1344
6878.46 1369
6879.25 1356
6880.03 1314
6880.81 1420
6881.59 1401
6882.38 1394
6883.16 1407
6883.94 1448
6884.73 1494
6885.51 1552
6886.29 1719
6887.08 1728
6887.86 2087
6888.64 2263
6889.42 2318
6890.21 2216
6890.99 2097
6891.77 1931
6892.56 1772
6893.34 1720
6894.12 1621
6894.91 1528
6895.69 1451
6896.48 1342
6897.26 1317
6898.04 1314
6898.83 1245
6899.61 1343
6900.39 1437
6901.18 1414
6901.96 1452
6902.75 1464
6903.53 1436
6904.31 1482
6905.10 1488
6905.88 1484
6906.67 1429
6907.45 1387
6908.24 1470
6909.02 1360
6909.80 1369
6910.59 1303
6911.37 1386
6912.16 1324
6912.94 1331
6913.73 1387
6914.51 1411
6915.30 1384
6916.08 1380
6916.87 1315
6917.65 1276
6918.44 1378
6919.22 1408
6920.01 1392
6920.79 1375
6921.58 1333
6922.36 1252
6923.15 1329
6923.93 1342
6924.72 1299
6925.50 1288
6926.29 1328
6927.07 1377
6927.86 1374
6928.64 1372
6929.43 1378
6930.21 1352
6931.00 1323
6931.78 1354
6932.57 1378
6933.36 1401
6934.14 1412
6934.93 1365
6935.71 1465
6936.50 1440
6937.29 1409
6938.07 1436
6938.86 1464
6939.64 1516
6940.43 1514
6941.22 1624
6942.00 1723
6942.79 1739
6943.57 1751
6944.36 1918
6945.15 1953
6945.93 1961
6946.72 2108
6947.51 2135
6948.29 2061
6949.08 2034
6949.87 2113
6950.65 2137
6951.44 1972
6952.23 1995
6953.01 1961
6953.80 1880
6954.59 1776
6955.37 1804
6956.16 1750
6956.95 1662
6957.74 1755
6958.52 1676
6959.31 1697
6960.10 1677
6960.88 1681
6961.67 1638
6962.46 1688
6963.25 1754
6964.03 1763
6964.82 1815
6965.61 1872
6966.40 1887
6967.18 2012
6967.97 2139
6968.76 2160
6969.55 2258
6970.34 2404
6971.12 2482
6971.91 2438
6972.70 2388
6973.49 2459
6974.28 2515
6975.06 2494
6975.85 2380
6976.64 2425
6977.43 2381
6978.22 2389
6979.00 2568
6979.79 2710
6980.58 2823
6981.37 3310
6982.16 3933
6982.95 4723
6983.74 5855
6984.52 7101
6985.31 8438
6986.10 9593
6986.89 10335
6987.68 10871
6988.47 10632
6989.26 9746
6990.05 8696
6990.83 7346
6991.62 5985
6992.41 4977
6993.20 4063
6993.99 3457
6994.78 2856
6995.57 2471
6996.36 2229
6997.15 2119
6997.94 2055
6998.73 1947
6999.52 1939
7000.31 1915
7001.10 1873
7001.88 1889
7002.67 1825
7003.46 1839
7004.25 1809
7005.04 1732
7005.83 1589
7006.62 1628
7007.41 1471
7008.20 1428
7008.99 1414
7009.78 1433
7010.57 1447
7011.36 1478
7012.15 1528
7012.94 1625
7013.73 1633
7014.52 1633
7015.31 1630
7016.11 1636
7016.90 1581
7017.69 1560
7018.48 1517
7019.27 1491
7020.06 1526
7020.85 1527
7021.64 1594
7022.43 1644
7023.22 1657
7024.01 1740
7024.80 1728
7025.59 1807
7026.38 1771
7027.18 1718
7027.97 1637
7028.76 1576
7029.55 1573
7030.34 1596
7031.13 1479
7031.92 1392
7032.71 1398
7033.51 1412
7034.30 1356
7035.09 1311
7035.88 1365
7036.67 1365
7037.46 1406
7038.25 1406
7039.05 1367
7039.84 1377
7040.63 1394
7041.42 1453
7042.21 1566
7043.01 1508
7043.80 1596
7044.59 1545
7045.38 1471
7046.17 1471
7046.97 1490
7047.76 1556
7048.55 1739
7049.34 1817
7050.14 1867
7050.93 1999
7051.72 1919
7052.51 1830
7053.30 1836
7054.10 1729
7054.89 1640
7055.68 1571
7056.48 1463
7057.27 1370
7058.06 1318
7058.85 1438
7059.65 1451
7060.44 1390
7061.23 1365
7062.03 1426
7062.82 1417
7063.61 1344
7064.40 1360
7065.20 1436
7065.99 1453
7066.78 1301
7067.58 1246
7068.37 1370
7069.16 1352
7069.96 1325
7070.75 1238
7071.54 1235
7072.34 1253
7073.13 1252
7073.93 1200
7074.72 1218
7075.51 1268
7076.31 1173
7077.10 1211
7077.89 1221
7078.69 1102
7079.48 1115
7080.28 1134
7081.07 1198
7081.86 1111
7082.66 1136
7083.45 1172
7084.25 1235
7085.04 1171
7085.84 1088
7086.63 1029
7087.42 1128
7088.22 1147
7089.01 1096
7089.81 1113
7090.60 1096
7091.40 1173
7092.19 1134
7092.99 1131
7093.78 1139
7094.58 1121
7095.37 1038
7096.17 1087
7096.96 984
7097.76 982
7098.55 958
7099.35 1006
7100.14 978
7100.94 952
7101.73 923
7102.53 927
7103.32 934
7104.12 902
7104.91 910
7105.71 961
7106.50 954
7107.30 932
7108.10 915
7108.89 926
7109.69 926
7110.48 947
7111.28 984
7112.07 970
7112.87 926
7113.67 902
7114.46 975
7115.26 979
7116.05 1020
7116.85 973
7117.65 984
7118.44 994
7119.24 1019
7120.03 1011
7120.83 911
7121.63 921
7122.42 978
7123.22 952
7124.02 941
7124.81 868
7125.61 969
7126.41 937
7127.20 887
7128.00 958
7128.80 929
7129.59 970
7130.39 1021
7131.19 991
7131.98 1009
7132.78 1042
7133.58 996
7134.37 1081
7135.17 980
7135.97 916
7136.77 931
7137.56 884
7138.36 898
7139.16 847
7139.96 893
7140.75 868
7141.55 861
7142.35 853
7143.15 831
7143.94 914
7144.74 901
7145.54 859
7146.34 832
7147.13 853
7147.93 863
7148.73 875
7149.53 909
7150.33 876
7151.12 866
7151.92 898
7152.72 906
7153.52 930
7154.32 862
7155.11 868
7155.91 883
7156.71 913
7157.51 935
7158.31 980
7159.11 949
7159.90 943
7160.70 881
7161.50 916
7162.30 877
7163.10 866
7163.90 827
7164.70 829
7165.49 806
7166.29 840
7167.09 825
7167.89 886
7168.69 799
7169.49 834
7170.29 888
7171.09 809
7171.89 803
7172.69 838
7173.49 829
7174.28 862
7175.08 799
7175.88 834
7176.68 807
7177.48 844
7178.28 896
7179.08 839
7179.88 816
7180.68 805
7181.48 816
7182.28 889
7183.08 821
7183.88 887
7184.68 855
7185.48 853
7186.28 807
7187.08 772
7187.88 792
7188.68 861
7189.48 842
7190.28 825
7191.08 818
7191.88 803
7192.68 852
7193.48 848
7194.28 831
7195.08 795
7195.88 878
7196.68 903
7197.48 872
7198.28 777
7199.08 793
7199.89 867
7200.69 854
7201.49 863
7202.29 783
7203.09 820
7203.89 855
7204.69 873
7205.49 844
7206.29 776
7207.09 812
7207.89 848
7208.70 860
7209.50 832
7210.30 795
7211.10 860
7211.90 836
7212.70 883
7213.50 879
7214.31 857
7215.11 827
7215.91 857
7216.71 868
7217.51 893
7218.31 878
7219.12 902
7219.92 918
7220.72 962
7221.52 985
7222.32 904
7223.13 851
7223.93 878
7224.73 857
7225.53 843
7226.33 878
7227.14 852
7227.94 819
7228.74 906
7229.54 832
7230.35 854
7231.15 889
7231.95 865
7232.75 784
7233.56 835
7234.36 799
7235.16 806
7235.96 809
7236.77 825
7237.57 827
7238.37 872
7239.17 877
7239.98 858
7240.78 872
7241.58 837
7242.39 867
7243.19 885
7243.99 857
7244.80 819
7245.60 833
7246.40 828
7247.21 822
7248.01 849
7248.81 864
7249.62 878
7250.42 791
7251.22 888
7252.03 915
7252.83 943
7253.63 939
7254.44 967
7255.24 996
7256.05 991
7256.85 996
7257.65 981
7258.46 1005
7259.26 1060
7260.07 1176
7260.87 1246
7261.67 1362
7262.48 1353
7263.28 1297
7264.09 1235
7264.89 1223
7265.70 1115
7266.50 1052
7267.30 1049
7268.11 1028
7268.91 1029
7269.72 1009
7270.52 995
7271.33 1053
7272.13 1083
7272.94 1067
7273.74 1058
7274.55 979
7275.35 979
7276.16 1041
7276.96 1105
7277.77 1065
7278.57 1071
7279.38 1082
7280.18 1251
7280.99 1254
7281.79 1340
7282.60 1437
7283.40 1595
7284.21 1854
7285.01 1947
7285.82 1978
7286.63 2047
7287.43 1974
7288.24 1920
7289.04 1736
7289.85 1483
7290.65 1378
7291.46 1269
7292.27 1215
7293.07 1142
7293.88 1036
7294.68 962
7295.49 1020
7296.30 966
7297.10 1001
7297.91 957
7298.71 1008
7299.52 940
7300.33 977
7301.13 943
7301.94 1022
7302.75 948
7303.55 950
7304.36 1006
7305.16 879
7305.97 949
7306.78 959
7307.58 997
7308.39 1059
7309.20 963
7310.01 953
7310.81 1084
7311.62 1090
7312.43 1136
7313.23 1110
7314.04 1194
7314.85 1018
7315.65 1136
7316.46 1197
7317.27 1289
7318.08 1264
7318.88 1404
7319.69 1511
7320.50 1533
7321.31 1508
7322.11 1499
7322.92 1385
7323.73 1337
7324.54 1184
7325.34 1143
7326.15 1100
7326.96 1165
7327.77 1101
7328.57 1053
7329.38 985
7330.19 1008
7331.00 982
7331.81 1019
7332.61 950
7333.42 999
7334.23 1022
7335.04 1040
7335.85 993
7336.66 1037
7337.46 1056
7338.27 963
7339.08 900
7339.89 894
7340.70 1005
7341.51 950
7342.31 990
7343.12 925
7343.93 942
7344.74 926
7345.55 889
7346.36 893
7347.17 910
7347.98 916
7348.79 932
7349.59 886
7350.40 845
7351.21 858
7352.02 910
7352.83 880
7353.64 864
7354.45 853
7355.26 903
7356.07 924
7356.88 788
7357.69 908
7358.50 920
7359.31 919
7360.12 930
7360.93 903
7361.74 911
7362.54 845
7363.35 895
7364.16 980
7364.97 904
7365.78 865
7366.59 899
7367.40 981
7368.21 916
7369.02 833
7369.83 848
7370.64 927
7371.45 899
7372.27 921
7373.08 928
7373.89 910
7374.70 883
7375.51 926
7376.32 940
7377.13 906
7377.94 1003
7378.75 1018
7379.56 1019
7380.37 1144
7381.18 1047
7381.99 1141
7382.80 1086
7383.61 1160
7384.42 1073
7385.24 1033
7386.05 1080
7386.86 962
7387.67 867
7388.48 861
7389.29 879
7390.10 907
7390.91 872
7391.72 867
7392.54 864
7393.35 838
7394.16 847
7394.97 833
7395.78 811
7396.59 815
7397.41 881
7398.22 896
7399.03 896
7399.84 860
7400.65 874
7401.46 1009
7402.28 939
7403.09 914
7403.90 916
7404.71 945
7405.52 843
7406.34 888
7407.15 814
7407.96 800
7408.77 896
7409.59 858
7410.40 833
7411.21 818
7412.02 867
7412.84 819
7413.65 795
7414.46 862
7415.27 853
7416.09 850
7416.90 772
7417.71 785
7418.52 847
7419.34 817
7420.15 787
7420.96 767
7421.78 862
7422.59 831
7423.40 866
7424.22 880
7425.03 835
7425.84 833
7426.65 888
7427.47 866
7428.28 953
7429.09 995
7429.91 1055
7430.72 1107
7431.54 1131
7432.35 1161
7433.16 1158
7433.98 1072
7434.79 1086
7435.60 1077
7436.42 1036
7437.23 1104
7438.05 1093
7438.86 1031
7439.67 1039
7440.49 1066
7441.30 1009
7442.12 1098
7442.93 939
7443.74 947
7444.56 893
7445.37 906
7446.19 865
7447.00 750
7447.82 750
7448.63 793
7449.44 848
7450.26 724
7451.07 798
7451.89 845
7452.70 795
7453.52 747
7454.33 811
7455.15 819
7455.96 820
7456.78 808
7457.59 779
7458.41 800
7459.22 747
7460.04 769
7460.85 761
7461.67 799
7462.48 777
7463.30 741
7464.11 803
7464.93 871
7465.74 890
7466.56 880
7467.37 860
7468.19 829
7469.01 828
7469.82 876
7470.64 861
7471.45 841
7472.27 829
7473.08 809
7473.90 795
7474.72 757
7475.53 803
7476.35 735
7477.16 746
7477.98 744
7478.80 729
7479.61 689
7480.43 749
7481.24 773
7482.06 793
7482.88 749
7483.69 778
7484.51 807
7485.33 777
7486.14 799
7486.96 753
7487.78 798
7488.59 738
7489.41 836
7490.23 783
7491.04 731
7491.86 745
7492.68 738
7493.49 741
7494.31 714
7495.13 719
7495.94 736
7496.76 791
7497.58 771
7498.40 702
7499.21 749
7500.03 773
7500.85 701
7501.67 801
7502.48 758
7503.30 763
7504.12 750
7504.94 761
7505.75 739
7506.57 811
7507.39 776
7508.21 791
7509.02 793
7509.84 790
7510.66 817
7511.48 766
7512.30 727
7513.11 728
7513.93 716
7514.75 701
7515.57 725
7516.39 664
7517.20 709
7518.02 737
7518.84 735
7519.66 741
7520.48 732
7521.30 699
7522.11 696
7522.93 696
7523.75 725
7524.57 746
7525.39 723
7526.21 732
7527.03 777
7527.84 742
7528.66 783
7529.48 750
7530.30 656
7531.12 719
7531.94 741
7532.76 746
7533.58 661
7534.40 656
7535.22 672
7536.03 710
7536.85 767
7537.67 718
7538.49 653
7539.31 709
7540.13 733
7540.95 650
7541.77 740
7542.59 690
7543.41 659
7544.23 711
7545.05 714
7545.87 737
7546.69 721
7547.51 730
7548.33 736
7549.15 698
7549.97 696
7550.79 714
7551.61 690
7552.43 692
7553.25 715
7554.07 682
7554.89 677
7555.71 744
7556.53 728
7557.35 779
7558.17 766
7558.99 750
7559.81 758
7560.63 713
7561.45 748
7562.27 770
7563.09 787
7563.92 756
7564.74 753
7565.56 759
7566.38 753
7567.20 711
7568.02 692
7568.84 808
7569.66 746
7570.48 717
7571.30 760
7572.13 798
7572.95 749
7573.77 768
7574.59 760
7575.41 791
7576.23 743
7577.05 771
7577.88 770
7578.70 804
7579.52 735
7580.34 749
7581.16 818
7581.98 820
7582.81 766
7583.63 827
7584.45 783
7585.27 766
7586.09 817
7586.92 815
7587.74 827
7588.56 886
7589.38 902
7590.20 821
7591.03 860
7591.85 874
7592.67 965
7593.49 890
7594.32 885
7595.14 864
7595.96 867
7596.78 882
7597.61 879
7598.43 845
7599.25 881
7600.07 956
7600.90 948
7601.72 946
7602.54 1038
7603.36 1196
7604.19 1055
7605.01 1120
7605.83 1225
7606.66 1235
7607.48 1185
7608.30 1231
7609.13 1173
7609.95 1107
7610.77 1064
7611.60 1103
7612.42 1051
7613.24 969
7614.07 1003
7614.89 1019
7615.71 1022
7616.54 1088
7617.36 1138
7618.18 1088
7619.01 1066
7619.83 1070
7620.66 1086
7621.48 1079
7622.30 1041
7623.13 1018
7623.95 997
7624.78 994
7625.60 933
7626.42 951
7627.25 969
7628.07 1040
7628.90 1159
7629.72 1260
7630.55 1334
7631.37 1476
7632.19 1493
7633.02 1471
7633.84 1464
7634.67 1372
7635.49 1339
7636.32 1222
7637.14 1129
7637.97 1063
7638.79 993
7639.62 901
7640.44 898
7641.27 861
7642.09 799
7642.92 847
7643.74 838
7644.57 843
7645.39 829
7646.22 826
7647.04 820
7647.87 866
7648.69 837
7649.52 799
7650.34 799
7651.17 728
7651.99 777
7652.82 784
7653.65 796
7654.47 750
7655.30 720
7656.12 751
7656.95 688
7657.77 726
7658.60 690
7659.43 743
7660.25 721
7661.08 722
7661.90 689
7662.73 714
7663.56 734
7664.38 726
7665.21 748
7666.04 711
7666.86 725
7667.69 706
7668.51 693
7669.34 719
7670.17 750
7670.99 719
7671.82 681
7672.65 706
7673.47 718
7674.30 703
7675.13 676
7675.95 691
7676.78 615
7677.61 663
7678.44 705
7679.26 714
7680.09 684
7680.92 678
7681.74 604
7682.57 685
7683.40 675
7684.23 731
7685.05 652
7685.88 679
7686.71 703
7687.53 685
7688.36 692
7689.19 680
7690.02 723
7690.85 691
7691.67 728
7692.50 741
7693.33 715
7694.16 716
7694.98 721
7695.81 729
7696.64 784
7697.47 727
7698.30 771
7699.12 763
7699.95 754
7700.78 715
7701.61 712
7702.44 690
7703.26 722
7704.09 714
7704.92 666
7705.75 688
7706.58 703
7707.41 649
7708.24 634
7709.06 693
7709.89 684
7710.72 710
7711.55 716
7712.38 723
7713.21 635
7714.04 684
7714.87 675
7715.69 675
7716.52 697
7717.35 710
7718.18 745
7719.01 632
7719.84 630
7720.67 653
7721.50 679
7722.33 637
7723.16 630
7723.99 588
7724.82 664
7725.65 639
7726.48 598
7727.30 655
7728.13 690
7728.96 661
7729.79 675
7730.62 663
7731.45 622
7732.28 647
7733.11 653
7733.94 669
7734.77 635
7735.60 649
7736.43 651
7737.26 656
7738.09 671
7738.92 665
7739.75 688
7740.58 630
7741.41 640
7742.25 594
7743.08 618
7743.91 626
7744.74 667
7745.57 656
7746.40 675
7747.23 722
7748.06 772
7748.89 766
7749.72 749
7750.55 733
7751.38 753
7752.21 709
7753.04 749
7753.88 725
7754.71 648
7755.54 644
7756.37 651
7757.20 661
7758.03 637
7758.86 648
7759.69 666
7760.53 684
7761.36 664
7762.19 648
7763.02 643
7763.85 692
7764.68 662
7765.51 703
7766.35 681
7767.18 635
7768.01 617
7768.84 685
7769.67 684
7770.51 697
7771.34 717
7772.17 628
7773.00 640
7773.83 625
7774.67 654
7775.50 649
7776.33 681
7777.16 659
7777.99 602
7778.83 667
7779.66 643
7780.49 661
7781.32 695
7782.16 643
7782.99 626
7783.82 705
7784.65 677
7785.49 699
7786.32 672
7787.15 660
7787.99 705
7788.82 626
7789.65 619
7790.48 628
7791.32 639
7792.15 638
7792.98 660
7793.82 659
7794.65 629
7795.48 619
7796.32 618
7797.15 668
7797.98 641
7798.82 660
7799.65 694
7800.48 715
7801.32 703
7802.15 615
7802.99 678
7803.82 645
7804.65 677
7805.49 753
7806.32 739
7807.15 684
7807.99 678
7808.82 674
7809.66 710
7810.49 714
7811.32 772
7812.16 773
7812.99 774
7813.83 807
7814.66 842
7815.50 863
7816.33 821
7817.16 839
7818.00 868
7818.83 891
7819.67 817
7820.50 807
7821.34 825
7822.17 782
7823.01 744
7823.84 806
7824.68 799
7825.51 768
7826.35 803
7827.18 910
7828.02 819
7828.85 854
7829.69 875
7830.52 824
7831.36 805
7832.19 792
7833.03 794
7833.86 774
7834.70 872
7835.53 836
7836.37 806
7837.20 796
7838.04 873
7838.87 748
7839.71 677
7840.55 686
7841.38 713
7842.22 734
7843.05 757
7843.89 745
7844.72 742
7845.56 794
7846.40 749
7847.23 801
7848.07 806
7848.91 777
7849.74 799
7850.58 791
7851.41 779
7852.25 807
7853.09 772
7853.92 760
7854.76 847
7855.60 867
7856.43 889
7857.27 937
7858.11 1062
7858.94 1062
7859.78 1118
7860.62 1206
7861.45 1108
7862.29 1102
7863.13 998
7863.96 930
7864.80 894
7865.64 880
7866.47 887
7867.31 847
7868.15 965
7868.99 977
7869.82 897
7870.66 921
7871.50 980
7872.33 916
7873.17 917
7874.01 986
7874.85 990
7875.68 1043
7876.52 1108
7877.36 1205
7878.20 1200
7879.03 1150
7879.87 1264
7880.71 1275
7881.55 1185
7882.39 1204
7883.22 1137
7884.06 1021
7884.90 1063
7885.74 1007
7886.58 967
7887.41 937
7888.25 946
7889.09 987
7889.93 1004
7890.77 1052
7891.61 1098
7892.44 1098
7893.28 1063
7894.12 1027
7894.96 946
7895.80 950
7896.64 851
7897.48 877
7898.31 863
7899.15 831
7899.99 833
7900.83 856
7901.67 787
7902.51 832
7903.35 783
7904.19 750
7905.03 833
7905.87 802
7906.70 759
7907.54 744
7908.38 717
7909.22 819
7910.06 789
7910.90 782
7911.74 826
7912.58 814
7913.42 808
7914.26 780
7915.10 849
7915.94 921
7916.78 956
7917.62 979
7918.46 989
7919.30 986
7920.14 1046
7920.98 1003
7921.82 978
7922.66 926
7923.50 887
7924.34 872
7925.18 822
7926.02 745
7926.86 737
7927.70 808
7928.54 777
7929.38 731
7930.22 761
7931.06 782
7931.90 716
7932.74 752
7933.58 755
7934.42 737
7935.26 710
7936.10 736
7936.95 753
7937.79 692
7938.63 698
7939.47 698
7940.31 757
7941.15 707
7941.99 748
7942.83 671
7943.67 711
7944.51 733
7945.36 718
7946.20 714
7947.04 671
7947.88 705
7948.72 755
7949.56 770
7950.40 818
7951.25 867
7952.09 775
7952.93 780
7953.77 827
7954.61 869
7955.45 791
7956.30 848
7957.14 834
7957.98 814
7958.82 793
7959.66 782
7960.51 817
7961.35 771
7962.19 772
7963.03 779
7963.87 780
7964.72 810
7965.56 852
7966.40 780
7967.24 794
7968.09 781
7968.93 874
7969.77 816
7970.61 816
7971.46 790
7972.30 775
7973.14 760
7973.98 694
7974.83 652
7975.67 683
7976.51 705
7977.36 689
7978.20 705
7979.04 725
7979.89 732
7980.73 719
7981.57 676
7982.41 681
7983.26 698
7984.10 685
7984.94 673
7985.79 645
7986.63 679
7987.48 712
7988.32 705
7989.16 655
7990.01 611
7990.85 665
7991.69 680
7992.54 639
7993.38 606
7994.22 673
7995.07 631
7995.91 655
7996.76 636
7997.60 614
7998.44 598
7999.29 615
8000.13 620
8000.98 603
8001.82 597
8002.67 602
8003.51 647
8004.35 575
8005.20 573
8006.04 604
8006.89 602
8007.73 626
8008.58 573
8009.42 629
8010.27 657
8011.11 592
8011.96 653
8012.80 593
8013.65 614
8014.49 564
8015.34 576
8016.18 583
8017.03 603
8017.87 593
8018.72 590
8019.56 563
8020.41 588
8021.25 643
8022.10 621
8022.94 676
8023.79 572
8024.63 603
8025.48 591
8026.32 639
8027.17 620
8028.01 564
8028.86 591
8029.71 574
8030.55 605
8031.40 603
8032.24 641
8033.09 583
8033.94 615
8034.78 591
8035.63 561
8036.47 559
8037.32 585
8038.17 575
8039.01 594
8039.86 596
8040.70 574
8041.55 605
8042.40 638
8043.24 590
8044.09 605
8044.94 579
8045.78 602
8046.63 630
8047.48 678
8048.32 695
8049.17 603
8050.02 654
8050.86 670
8051.71 644
8052.56 584
8053.40 599
8054.25 630
8055.10 629
8055.95 615
8056.79 619
8057.64 637
8058.49 560
8059.33 616
8060.18 558
8061.03 633
8061.88 588
8062.72 648
8063.57 586
8064.42 577
8065.27 566
8066.11 595
8066.96 583
8067.81 533
8068.66 529
8069.50 588
8070.35 590
8071.20 557
8072.05 585
8072.90 570
8073.74 537
8074.59 594
8075.44 601
8076.29 589
8077.14 582
8077.99 547
8078.83 617
8079.68 563
8080.53 505
8081.38 504
8082.23 552
8083.08 476
8083.92 531
8084.77 606
8085.62 540
8086.47 591
8087.32 592
8088.17 595
8089.02 575
8089.87 604
8090.71 572
8091.56 594
8092.41 594
8093.26 559
8094.11 578
8094.96 631
8095.81 624
8096.66 579
8097.51 567
8098.36 529
8099.21 594
8100.06 581
8100.91 576
8101.75 547
8102.60 580
8103.45 543
8104.30 564
8105.15 656
8106.00 592
8106.85 659
8107.70 584
8108.55 576
8109.40 615
8110.25 566
8111.10 519
8111.95 561
8112.80 626
8113.65 533
8114.50 587
8115.35 618
8116.20 619
8117.05 618
8117.90 645
8118.75 580
8119.60 615
8120.46 622
8121.31 594
8122.16 598
8123.01 579
8123.86 608
8124.71 629
8125.56 653
8126.41 669
8127.26 640
8128.11 616
8128.96 606
8129.81 655
8130.66 621
8131.52 679
8132.37 653
8133.22 647
8134.07 638
8134.92 745
8135.77 708
8136.62 612
8137.47 600
8138.33 616
8139.18 634
8140.03 656
8140.88 652
8141.73 665
8142.58 732
8143.44 722
8144.29 711
8145.14 707
8145.99 698
8146.84 703
8147.69 781
8148.55 767
8149.40 729
8150.25 807
8151.10 759
8151.95 758
8152.81 893
8153.66 1066
8154.51 1044
8155.36 1072
8156.22 1157
8157.07 1137
8157.92 991
8158.77 935
8159.63 912
8160.48 864
8161.33 798
8162.18 748
8163.04 733
8163.89 672
8164.74 681
8165.60 629
8166.45 658
8167.30 709
8168.15 665
8169.01 690
8169.86 635
8170.71 686
8171.57 717
8172.42 669
8173.27 662
8174.13 725
8174.98 676
8175.83 650
8176.69 605
8177.54 660
8178.39 626
8179.25 645
8180.10 627
8180.95 637
8181.81 597
8182.66 612
8183.52 628
8184.37 598
8185.22 614
8186.08 582
8186.93 599
8187.79 570
8188.64 603
8189.49 605
8190.35 561
8191.20 577
8192.06 580
8192.91 570
8193.76 617
8194.62 603
8195.47 658
8196.33 614
8197.18 564
8198.04 512
8198.89 582
8199.75 524
8200.60 530
8201.46 573
8202.31 581
8203.17 608
8204.02 570
8204.87 579
8205.73 579
8206.58 546
8207.44 585
8208.29 599
8209.15 596
8210.01 571
8210.86 562
8211.72 564
8212.57 565
8213.43 528
8214.28 607
8215.14 642
8215.99 645
8216.85 654
8217.70 636
8218.56 597
8219.42 604
8220.27 604
8221.13 578
8221.98 592
8222.84 558
8223.69 561
8224.55 593
8225.41 594
8226.26 588
8227.12 580
8227.97 607
8228.83 621
8229.69 564
8230.54 531
8231.40 551
8232.26 607
8233.11 568
8233.97 576
8234.82 621
8235.68 577
8236.54 547
8237.39 581
8238.25 546
8239.11 539
8239.96 557
8240.82 603
8241.68 545
8242.54 524
8243.39 577
8244.25 583
8245.11 557
8245.96 595
8246.82 565
8247.68 574
8248.53 594
8249.39 536
8250.25 558
8251.11 567
8251.96 562
8252.82 540
8253.68 567
8254.54 538
8255.39 569
8256.25 547
8257.11 556
8257.97 553
8258.82 576
8259.68 620
8260.54 622
8261.40 578
8262.26 574
8263.11 570
8263.97 590
8264.83 513
8265.69 514
8266.55 529
8267.40 512
8268.26 548
8269.12 560
8269.98 580
8270.84 541
8271.70 540
8272.55 579
8273.41 554
8274.27 548
8275.13 525
8275.99 582
8276.85 559
8277.71 575
8278.56 575
8279.42 550
8280.28 544
8281.14 634
8282.00 605
8282.86 623
8283.72 591
8284.58 566
8285.44 595
8286.29 572
8287.15 561
8288.01 563
8288.87 595
8289.73 572
8290.59 574
8291.45 568
8292.31 648
8293.17 632
8294.03 635
8294.89 595
8295.75 616
8296.61 605
8297.47 568
8298.33 619
8299.19 659
8300.05 561
8300.91 612
8301.77 616
8302.63 603
8303.49 610
8304.35 624
8305.21 638
8306.07 625
8306.93 596
8307.79 598
8308.65 622
8309.51 656
8310.37 611
8311.23 614
8312.09 636
8312.95 638
8313.81 659
8314.67 697
8315.53 692
8316.39 732
8317.25 732
8318.11 747
8318.98 743
8319.84 685
8320.70 784
8321.56 717
8322.42 694
8323.28 612
8324.14 552
8325.00 589
8325.86 583
8326.73 560
8327.59 551
8328.45 562
8329.31 557
8330.17 544
8331.03 596
8331.89 543
8332.76 561
8333.62 588
8334.48 596
8335.34 600
8336.20 550
8337.06 563
8337.93 576
8338.79 575
8339.65 578
8340.51 565
8341.37 522
8342.24 591
8343.10 671
8343.96 629
8344.82 619
8345.68 624
8346.55 666
8347.41 682
8348.27 608
8349.13 614
8350.00 630
8350.86 580
8351.72 591
8352.58 563
8353.45 555
8354.31 586
8355.17 617
8356.03 586
8356.90 560
8357.76 574
8358.62 620
8359.49 600
8360.35 674
8361.21 571
8362.08 526
8362.94 539
8363.80 602
8364.66 513
8365.53 545
8366.39 569
8367.25 583
8368.12 516
8368.98 559
8369.84 575
8370.71 530
8371.57 563
8372.44 602
8373.30 601
8374.16 568
8375.03 564
8375.89 595
8376.75 571
8377.62 593
8378.48 615
8379.35 555
8380.21 564
8381.07 527
8381.94 529
8382.80 510
8383.67 543
8384.53 555
8385.40 610
8386.26 613
8387.12 577
8387.99 593
8388.85 603
8389.72 593
8390.58 597
8391.45 611
8392.31 558
8393.18 592
8394.04 578
8394.91 547
8395.77 619
8396.64 536
8397.50 557
8398.37 534
8399.23 540
8400.10 623
8400.96 567
8401.83 557
8402.69 589
8403.56 578
8404.42 614
8405.29 631
8406.15 580
8407.02 530
8407.88 621
8408.75 611
8409.61 617
8410.48 571
8411.34 597
8412.21 656
8413.08 612
8413.94 568
8414.81 578
8415.67 610
8416.54 612
8417.41 635
8418.27 606
8419.14 586
8420.00 594
8420.87 592
8421.74 575
8422.60 613
8423.47 658
8424.33 684
8425.20 749
8426.07 680
8426.93 694
8427.80 696
8428.67 678
8429.53 688
8430.40 695
8431.27 677
8432.13 722
8433.00 673
8433.87 817
8434.73 721
8435.60 716
8436.47 700
8437.33 760
8438.20 766
8439.07 755
8439.94 785
8440.80 812
8441.67 924
8442.54 898
8443.40 969
8444.27 1027
8445.14 1087
8446.01 938
8446.87 943
8447.74 905
8448.61 900
8449.48 896
8450.34 913
8451.21 903
8452.08 908
8452.95 895
8453.82 924
8454.68 901
8455.55 978
8456.42 1059
8457.29 1011
8458.15 1105
8459.02 1193
8459.89 1222
8460.76 1161
8461.63 1013
8462.50 1100
8463.36 1113
8464.23 968
8465.10 950
8465.97 1021
8466.84 1143
8467.71 1278
8468.57 1549
8469.44 1853
8470.31 2128
8471.18 2184
8472.05 2285
8472.92 2272
8473.79 2173
8474.66 1882
8475.53 1703
8476.39 1473
8477.26 1266
8478.13 1132
8479.00 1078
8479.87 1026
8480.74 985
8481.61 898
8482.48 855
8483.35 818
8484.22 826
8485.09 793
8485.96 774
8486.83 729
8487.69 742
8488.56 855
8489.43 770
8490.30 718
8491.17 708
8492.04 715
8492.91 781
8493.78 763
8494.65 718
8495.52 693
8496.39 726
8497.26 750
8498.13 744
8499.00 738
8499.87 739
8500.74 773
8501.61 735
8502.48 714
8503.35 746
8504.22 750
8505.10 725
8505.97 771
8506.84 808
8507.71 886
8508.58 887
8509.45 817
8510.32 844
8511.19 843
8512.06 824
8512.93 835
8513.80 812
8514.67 740
8515.54 784
8516.42 784
8517.29 761
8518.16 768
8519.03 773
8519.90 725
8520.77 698
8521.64 729
8522.51 762
8523.39 765
8524.26 733
8525.13 711
8526.00 750
8526.87 734
8527.74 719
8528.61 769
8529.49 792
8530.36 790
8531.23 823
8532.10 815
8532.97 768
8533.85 787
8534.72 814
8535.59 827
8536.46 799
8537.33 847
8538.21 867
8539.08 820
8539.95 803
8540.82 813
8541.69 780
8542.57 827
8543.44 790
8544.31 810
8545.18 757
8546.06 802
8546.93 835
8547.80 857
8548.67 850
8549.55 847
8550.42 946
8551.29 1031
8552.17 1015
8553.04 1068
8553.91 1186
8554.78 1333
8555.66 1300
8556.53 1268
8557.40 1280
8558.28 1159
8559.15 1078
8560.02 963
8560.90 894
8561.77 817
8562.64 791
8563.52 800
8564.39 788
8565.26 750
8566.14 636
8567.01 710
8567.89 749
8568.76 726
8569.63 721
8570.51 684
8571.38 673
8572.25 731
8573.13 728
8574.00 698
8574.88 697
8575.75 725
8576.62 665
8577.50 661
8578.37 658
8579.25 627
8580.12 648
8581.00 662
8581.87 697
8582.74 656
8583.62 648
8584.49 670
8585.37 608
8586.24 619
8587.12 639
8587.99 642
8588.87 646
8589.74 654
8590.62 630
8591.49 640
8592.37 642
8593.24 705
8594.12 661
8594.99 617
8595.87 654
8596.74 672
8597.62 704
8598.49 693
8599.37 726
8600.24 687
8601.12 689
8601.99 673
8602.87 647
8603.74 657
8604.62 613
8605.49 571
8606.37 608
8607.25 674
8608.12 659
8609.00 648
8609.87 628
8610.75 592
8611.63 598
8612.50 671
8613.38 665
8614.25 709
8615.13 603
8616.01 605
8616.88 646
8617.76 616
8618.63 626
8619.51 666
8620.39 660
8621.26 661
8622.14 681
8623.02 650
8623.89 634
8624.77 682
8625.65 638
8626.52 718
8627.40 658
8628.28 680
8629.15 727
8630.03 683
8630.91 695
8631.78 702
8632.66 720
8633.54 652
8634.41 655
8635.29 649
8636.17 622
8637.05 682
8637.92 740
8638.80 744
8639.68 696
8640.56 686
8641.43 745
8642.31 715
8643.19 694
8644.06 688
8644.94 734
8645.82 682
8646.70 704
8647.58 667
8648.45 717
8649.33 727
8650.21 682
8651.09 651
8651.96 663
8652.84 674
8653.72 697
8654.60 675
8655.48 729
8656.36 737
8657.23 796
8658.11 779
8658.99 716
8659.87 701
8660.75 729
8661.63 754
8662.50 745
8663.38 684
8664.26 656
8665.14 687
8666.02 684
8666.90 795
8667.78 773
8668.65 719
8669.53 788
8670.41 774
8671.29 919
8672.17 919
8673.05 894
8673.93 994
8674.81 998
8675.69 1021
8676.57 1005
8677.45 1009
8678.32 982
8679.20 952
8680.08 941
8680.96 902
8681.84 829
8682.72 820
8683.60 757
8684.48 770
8685.36 776
8686.24 749
8687.12 765
8688.00 835
8688.88 888
8689.76 1050
8690.64 1161
8691.52 1328
8692.40 1465
8693.28 1587
8694.16 1529
8695.04 1525
8695.92 1535
8696.80 1367
8697.68 1260
8698.56 1072
8699.44 985
8700.32 890
8701.20 801
8702.08 769
8702.96 773
8703.84 699
8704.72 709
8705.60 699
8706.49 679
8707.37 683
8708.25 674
8709.13 712
8710.01 658
8710.89 635
8711.77 619
8712.65 682
8713.53 645
8714.41 598
8715.29 608
8716.18 606
8717.06 601
8717.94 623
8718.82 643
8719.70 603
8720.58 593
8721.46 641
8722.35 618
8723.23 629
8724.11 677
8724.99 596
8725.87 630
8726.75 669
8727.64 634
8728.52 661
8729.40 682
8730.28 699
8731.16 730
8732.05 666
8732.93 610
8733.81 671
8734.69 599
8735.57 559
8736.46 597
8737.34 647
8738.22 612
8739.10 621
8739.99 603
8740.87 596
8741.75 619
8742.63 626
8743.52 604
8744.40 603
8745.28 594
8746.16 633
8747.05 540
8747.93 586
8748.81 654
8749.70 656
8750.58 580
8751.46 569
8752.34 602
8753.23 663
8754.11 631
8754.99 623
8755.88 679
8756.76 665
8757.64 749
8758.53 753
8759.41 817
8760.29 730
8761.18 691
8762.06 691
8762.94 684
8763.83 648
8764.71 696
8765.60 706
8766.48 701
8767.36 729
8768.25 722
8769.13 678
8770.01 634
8770.90 674
8771.78 642
8772.67 704
8773.55 645
8774.43 656
8775.32 635
8776.20 593
8777.09 625
8777.97 612
8778.86 618
8779.74 651
8780.63 589
8781.51 565
8782.39 563
8783.28 601
8784.16 594
8785.05 593
8785.93 614
8786.82 552
8787.70 585
8788.59 552
8789.47 584
8790.36 535
8791.24 574
8792.13 523
8793.01 570
8793.90 597
8794.78 558
8795.67 573
8796.55 551
8797.44 612
8798.32 585
8799.21 558
8800.10 584
8800.98 594
8801.87 540
8802.75 524
8803.64 542
8804.52 585
8805.41 556
8806.29 555
8807.18 545
8808.07 560
8808.95 529
8809.84 549
8810.72 561
8811.61 553
8812.50 528
8813.38 492
8814.27 542
8815.15 534
8816.04 493
8816.93 543
8817.81 556
8818.70 505
8819.59 472
8820.47 504
8821.36 530
8822.25 538
8823.13 512
8824.02 496
8824.91 508
8825.79 530
8826.68 562
8827.57 520
8828.45 529
8829.34 555
8830.23 562
8831.11 547
8832.00 494
8832.89 495
8833.78 581
8834.66 486
8835.55 509
8836.44 514
8837.32 572
8838.21 546
8839.10 504
8839.99 483
8840.87 495
8841.76 495
8842.65 492
8843.54 517
8844.42 505
8845.31 467
8846.20 477
8847.09 482
8847.98 498
8848.86 533
8849.75 535
8850.64 511
8851.53 497
8852.42 494
8853.30 477
8854.19 497
8855.08 478
8855.97 448
8856.86 513
8857.75 457
8858.63 455
8859.52 463
8860.41 489
8861.30 474
8862.19 507
8863.08 492
8863.97 480
8864.85 492
8865.74 477
8866.63 483
8867.52 448
8868.41 476
8869.30 505
8870.19 470
8871.08 462
8871.97 458
8872.85 486
8873.74 487
8874.63 434
8875.52 483
8876.41 460
8877.30 493
8878.19 456
8879.08 452
8879.97 450
8880.86 505
8881.75 437
8882.64 456
8883.53 471
8884.42 544
8885.31 494
8886.20 508
8887.09 510
8887.98 493
8888.87 495
8889.76 503
8890.65 498
8891.54 494
8892.43 487
8893.32 462
8894.21 461
8895.10 444
8895.99 450
8896.88 489
8897.77 452
8898.66 470
8899.55 466
8900.44 486
8901.33 448
8902.22 447
8903.11 462
8904.00 449
8904.89 448
8905.78 444
8906.67 461
8907.56 476
8908.46 446
8909.35 466
8910.24 448
8911.13 458
8912.02 431
8912.91 422
8913.80 424
8914.69 454
8915.58 475
8916.48 497
8917.37 457
8918.26 438
8919.15 464
8920.04 461
8920.93 459
8921.82 469
8922.72 447
8923.61 417
8924.50 434
8925.39 416
8926.28 422
8927.18 397
8928.07 396
8928.96 409
8929.85 436
8930.74 463
8931.64 422
8932.53 444
8933.42 465
8934.31 428
8935.20 383
8936.10 453
8936.99 448
8937.88 481
8938.77 440
8939.67 420
8940.56 447
8941.45 473
8942.34 456
8943.24 415
8944.13 416
8945.02 448
8945.91 466
8946.81 415
8947.70 410
8948.59 445
8949.49 460
8950.38 391
8951.27 453
8952.16 449
8953.06 468
8953.95 461
8954.84 456
8955.74 449
8956.63 475
8957.52 414
8958.42 455
8959.31 454
8960.20 416
8961.10 462
8961.99 470
8962.89 475
8963.78 474
8964.67 490
8965.57 471
8966.46 511
8967.35 497
8968.25 513
8969.14 470
8970.04 486
8970.93 452
8971.82 463
8972.72 457
8973.61 437
8974.51 430
8975.40 444
8976.30 429
8977.19 422
8978.08 444
8978.98 437
8979.87 433
8980.77 448
8981.66 440
8982.56 440
8983.45 431
8984.35 421
8985.24 464
8986.14 458
8987.03 369
8987.93 408
8988.82 409
8989.72 392
8990.61 402
8991.51 404
8992.40 353
8993.30 416
8994.19 416
8995.09 401
8995.98 458
8996.88 447
8997.77 487
8998.67 482
8999.56 437
9000.46 415
9001.35 447
9002.25 437
9003.15 455
9004.04 423
9004.94 366
9005.83 377
9006.73 461
9007.62 421
9008.52 449
9009.42 409
9010.31 395
9011.21 389
9012.10 426
9013.00 407
9013.90 440
9014.79 425
9015.69 400
9016.59 401
9017.48 414
9018.38 413
9019.27 426
9020.17 431
9021.07 442
9021.96 463
9022.86 455
9023.76 403
9024.65 425
9025.55 440
9026.45 421
9027.34 430
9028.24 375
9029.14 381
9030.04 412
9030.93 425
9031.83 424
9032.73 425
9033.62 432
9034.52 405
9035.42 414
9036.32 420
9037.21 369
9038.11 391
9039.01 412
9039.90 409
9040.80 398
9041.70 403
9042.60 431
9043.50 417
9044.39 408
9045.29 395
9046.19 388
9047.09 426
9047.98 440
9048.88 371
9049.78 402
9050.68 421
9051.58 436
9052.47 451
9053.37 366
9054.27 384
9055.17 436
9056.07 462
9056.97 449
9057.86 397
9058.76 438
9059.66 439
9060.56 444
9061.46 420
9062.36 440
9063.25 395
9064.15 403
9065.05 392
9065.95 441
9066.85 418
9067.75 427
9068.65 424
9069.55 455
9070.45 415
9071.34 412
9072.24 424
9073.14 382
9074.04 403
9074.94 429
9075.84 415
9076.74 444
9077.64 450
9078.54 417
9079.44 471
9080.34 407
9081.24 406
9082.14 426
9083.04 438
9083.94 412
9084.84 404
9085.74 401
9086.63 458
9087.53 453
9088.43 465
9089.33 453
9090.23 418
9091.13 451
9092.03 464
9092.93 421
9093.83 446
9094.74 431
9095.64 418
9096.54 478
9097.44 446
9098.34 395
9099.24 416
9100.14 454
9101.04 503
9101.94 471
9102.84 411
9103.74 429
9104.64 439
9105.54 447
9106.44 439
9107.34 414
9108.24 449
9109.14 440
9110.05 414
9110.95 369
9111.85 370
9112.75 373
9113.65 384
9114.55 378
9115.45 400
9116.35 379
9117.25 392
9118.16 423
9119.06 407
9119.96 430
9120.86 390
9121.76 401
9122.66 402
9123.56 421
9124.47 445
9125.37 451
9126.27 414
9127.17 371
9128.07 429
9128.98 432
9129.88 413
9130.78 414
9131.68 414
9132.58 379
9133.49 414
9134.39 444
9135.29 390
9136.19 353
9137.09 382
9138.00 392
9138.90 357
9139.80 366
9140.70 392
9141.61 426
9142.51 359
9143.41 389
9144.31 385
9145.22 381
9146.12 391
9147.02 416
9147.93 394
9148.83 426
9149.73 388
9150.63 421
9151.54 407
9152.44 390
9153.34 367
9154.25 397
9155.15 377
9156.05 402
9156.96 409
9157.86 402
9158.76 372
9159.67 361
9160.57 432
9161.47 406
9162.38 390
9163.28 363
9164.18 419
9165.09 419
9165.99 412
9166.90 363
9167.80 423
9168.70 410
9169.61 397
9170.51 395
9171.41 390
9172.32 410
9173.22 389
9174.13 380
9175.03 388
9175.94 435
9176.84 372
9177.74 369
9178.65 372
9179.55 401
9180.46 410
9181.36 388
9182.27 388
9183.17 392
9184.08 434
9184.98 393
9185.88 393
9186.79 371
9187.69 379
9188.60 423
9189.50 405
9190.41 381
9191.31 397
9192.22 393
9193.12 409
9194.03 423
9194.93 391
9195.84 410
9196.74 417
9197.65 404
9198.56 451
9199.46 485
9200.37 530
9201.27 528
9202.18 480
9203.08 495
9203.99 487
9204.89 441
9205.80 491
9206.71 444
9207.61 422
9208.52 451
9209.42 461
9210.33 426
9211.23 409
9212.14 391
9213.05 426
9213.95 384
9214.86 405
9215.77 433
9216.67 424
9217.58 397
9218.48 432
9219.39 390
9220.30 397
9221.20 385
9222.11 430
9223.02 449
9223.92 375
9224.83 397
9225.74 422
9226.64 394
9227.55 350
9228.46 408
9229.36 380
9230.27 381
9231.18 349
9232.08 406
9232.99 421
9233.90 458
9234.81 473
9235.71 452
9236.62 388
9237.53 417
9238.43 384
9239.34 392
9240.25 380
9241.16 394
9242.06 391
9242.97 384
9243.88 393
9244.79 363
9245.69 378
9246.60 368
9247.51 352
9248.42 363
9249.33 424
9250.23 376
9251.14 341
9252.05 331
9252.96 426
9253.87 402
9254.77 386
9255.68 370
9256.59 406
9257.50 356
9258.41 377
9259.31 408
9260.22 384
9261.13 402
9262.04 399
9262.95 407
9263.86 372
9264.77 389
9265.67 388
9266.58 366
9267.49 374
9268.40 427
9269.31 407
9270.22 401
9271.13 395
9272.04 388
9272.94 401
9273.85 431
9274.76 427
9275.67 419
9276.58 421
9277.49 410
9278.40 366
9279.31 394
9280.22 431
9281.13 417
9282.04 424
9282.95 444
9283.86 422
9284.77 405
9285.68 406
9286.59 407
9287.49 405
9288.40 393
9289.31 450
9290.22 428
9291.13 452
9292.04 378
9292.95 395
9293.86 440
9294.77 433
9295.68 416
9296.59 380
9297.50 431
9298.41 450
9299.33 453
9300.24 458
9301.15 448
9302.06 423
9302.97 421
9303.88 448
9304.79 451
9305.70 417
9306.61 490
9307.52 480
9308.43 510
9309.34 527
9310.25 561
9311.16 503
9312.07 511
9312.98 543
9313.90 476
9314.81 429
9315.72 425
9316.63 459
9317.54 437
9318.45 425
9319.36 432
9320.27 416
9321.19 486
9322.10 456
9323.01 445
9323.92 457
9324.83 432
9325.74 436
9326.65 519
9327.57 424
9328.48 415
9329.39 365
9330.30 413
9331.21 432
9332.13 425
9333.04 425
9333.95 417
9334.86 407
9335.77 403
9336.69 413
9337.60 402
9338.51 419
9339.42 402
9340.33 436
9341.25 388
9342.16 412
9343.07 394
9343.98 423
9344.90 386
9345.81 414
9346.72 406
9347.63 417
9348.55 399
9349.46 449
9350.37 397
9351.29 426
9352.20 372
9353.11 389
9354.02 400
9354.94 403
9355.85 409
9356.76 393
9357.68 407
9358.59 395
9359.50 429
9360.42 369
9361.33 368
9362.24 463
9363.16 414
9364.07 377
9364.98 406
9365.90 408
9366.81 374
9367.72 392
9368.64 413
9369.55 428
9370.47 389
9371.38 433
9372.29 421
9373.21 423
9374.12 432
9375.04 484
9375.95 454
9376.86 392
9377.78 431
9378.69 420
9379.61 430
9380.52 427
9381.43 403
9382.35 447
9383.26 476
9384.18 416
9385.09 460
9386.01 431
9386.92 418
9387.84 419
9388.75 508
9389.67 465
9390.58 486
9391.49 509
9392.41 500
9393.32 490
9394.24 469
9395.15 491
9396.07 459
9396.98 488
9397.90 469
9398.81 480
9399.73 497
9400.65 479
9401.56 448
9402.48 495
9403.39 463
9404.31 439
9405.22 407
9406.14 428
9407.05 424
9407.97 414
9408.88 466
9409.80 498
9410.72 467
9411.63 419
9412.55 454
9413.46 456
9414.38 458
9415.30 399
9416.21 465
9417.13 405
9418.04 404
9418.96 415
9419.88 479
9420.79 438
9421.71 403
9422.62 491
9423.54 482
9424.46 436
9425.37 419
9426.29 465
9427.21 450
9428.12 463
9429.04 521
9429.96 457
9430.87 408
9431.79 441
9432.71 468
9433.62 501
9434.54 466
9435.46 495
9436.37 516
9437.29 489
9438.21 487
9439.13 472
9440.04 564
9440.96 483
9441.88 523
9442.80 518
9443.71 491
9444.63 474
9445.55 478
9446.46 508
9447.38 528
9448.30 510
9449.22 554
9450.14 556
9451.05 643
9451.97 662
9452.89 700
9453.81 738
9454.72 763
9455.64 766
9456.56 639
9457.48 699
9458.40 624
9459.31 597
9460.23 588
9461.15 559
9462.07 563
9462.99 562
9463.91 481
9464.82 540
9465.74 555
9466.66 540
9467.58 531
9468.50 485
9469.42 506
9470.34 511
9471.25 547
9472.17 470
9473.09 536
9474.01 534
9474.93 512
9475.85 531
9476.77 508
9477.69 522
9478.60 514
9479.52 585
9480.44 704
9481.36 646
9482.28 596
9483.20 614
9484.12 619
9485.04 634
9485.96 622
9486.88 579
9487.80 546
9488.72 513
9489.64 525
9490.56 503
9491.48 484
9492.40 499
9493.32 449
9494.24 437
9495.16 516
9496.08 493
9497.00 493
9497.92 502
9498.84 465
9499.76 449
9500.68 461
9501.60 433
9502.52 471
9503.44 439
9504.36 448
9505.28 526
9506.20 514
9507.12 452
9508.04 461
9508.96 527
9509.88 516
9510.80 511
9511.72 427
9512.64 476
9513.56 470
9514.48 501
9515.40 486
9516.32 498
9517.25 505
9518.17 503
9519.09 511
9520.01 502
9520.93 508
9521.85 512
9522.77 529
9523.69 554
9524.61 534
9525.54 467
9526.46 446
9527.38 445
9528.30 541
9529.22 554
9530.14 558
9531.06 572
9531.99 625
9532.91 671
9533.83 676
9534.75 643
9535.67 623
9536.60 617
9537.52 613
9538.44 504
9539.36 513
9540.28 574
9541.21 563
9542.13 500
9543.05 515
9543.97 520
9544.89 497
9545.82 585
9546.74 574
9547.66 532
9548.58 483
9549.51 479
9550.43 523
9551.35 526
9552.27 511
9553.20 517
9554.12 518
9555.04 516
9555.96 566
9556.89 542
9557.81 516
9558.73 532
9559.66 550
9560.58 548
9561.50 578
9562.43 604
9563.35 556
9564.27 523
9565.19 500
9566.12 518
9567.04 525
9567.96 505
9568.89 492
9569.81 502
9570.74 510
9571.66 519
9572.58 507
9573.51 500
9574.43 498
9575.35 514
9576.28 503
9577.20 507
9578.13 541
9579.05 539
9579.97 580
9580.90 543
9581.82 535
9582.75 492
9583.67 495
9584.59 514
9585.52 521
9586.44 492
9587.37 498
9588.29 516
9589.22 513
9590.14 504
9591.06 496
9591.99 522
9592.91 550
9593.84 544
9594.76 535
9595.69 519
9596.61 520
9597.54 583
9598.46 557
9599.39 537
9600.31 526
9601.24 553
9602.16 559
9603.09 566
9604.01 533
9604.94 541
9605.86 560
9606.79 541
9607.71 588
9608.64 582
9609.56 571
9610.49 575
9611.41 585
9612.34 574
9613.27 578
9614.19 535
9615.12 573
9616.04 616
9616.97 605
9617.89 582
9618.82 619
9619.75 586
9620.67 597
9621.60 642
9622.52 586
9623.45 583
9624.38 646
9625.30 634
9626.23 655
9627.15 655
9628.08 645
9629.01 610
9629.93 643
9630.86 624
9631.79 674
9632.71 666
9633.64 701
9634.57 710
9635.49 722
9636.42 737
9637.35 762
9638.27 719
9639.20 739
9640.13 737
9641.05 740
9641.98 778
9642.91 771
9643.83 710
9644.76 787
9645.69 864
9646.62 889
9647.54 904
9648.47 896
9649.40 997
9650.32 966
9651.25 1030
9652.18 1094
9653.11 1056
9654.03 1017
9654.96 1063
9655.89 1008
9656.82 938
9657.75 917
9658.67 909
9659.60 889
9660.53 903
9661.46 881
9662.38 914
9663.31 921
9664.24 944
9665.17 923
9666.10 919
9667.02 971
9667.95 1036
9668.88 1079
9669.81 1053
9670.74 1114
9671.67 1036
9672.59 1014
9673.52 1000
9674.45 954
9675.38 945
9676.31 1012
9677.24 958
9678.17 984
9679.10 1002
9680.02 1012
9680.95 1005
9681.88 1088
9682.81 1062
9683.74 1055
9684.67 1115
9685.60 1171
9686.53 1250
9687.46 1172
9688.39 1141
9689.31 1140
9690.24 1200
9691.17 1222
9692.10 1221
9693.03 1259
9693.96 1288
9694.89 1307
9695.82 1525
9696.75 1668
9697.68 1837
9698.61 2033
9699.54 2137
9700.47 2262
9701.40 2168
9702.33 2136
9703.26 1967
9704.19 1810
9705.12 1605
9706.05 1478
9706.98 1369
9707.91 1320
9708.84 1209
9709.77 1141
9710.70 1170
9711.63 1197
9712.56 1168
9713.49 1211
9714.42 1200
9715.35 1165
9716.28 1145
9717.21 1178
9718.14 1208
9719.07 1128
9720.00 1109
9720.93 1027
9721.87 964
9722.80 966
9723.73 934
9724.66 915
9725.59 873
9726.52 913
9727.45 949
9728.38 928
9729.31 976
9730.24 976
9731.18 993
9732.11 971
9733.04 959
9733.97 964
9734.90 966
9735.83 998
9736.76 962
9737.70 942
9738.63 977
9739.56 990
9740.49 956
9741.42 925
9742.35 837
9743.29 829
9744.22 832
9745.15 839
9746.08 875
9747.01 853
9747.95 858
9748.88 846
9749.81 852
9750.74 876
9751.67 807
9752.61 837
9753.54 860
9754.47 872
9755.40 855
9756.34 874
9757.27 825
9758.20 841
9759.13 859
9760.07 862
9761.00 891
9761.93 902
9762.87 846
9763.80 892
9764.73 893
9765.66 877
9766.60 934
9767.53 942
9768.46 861
9769.40 888
9770.33 918
9771.26 950
9772.20 899
9773.13 915
9774.06 962
9775.00 1023
9775.93 1004
9776.86 1027
9777.80 1208
9778.73 1193
9779.66 1226
9780.60 1265
9781.53 1279
9782.46 1276
9783.40 1262
9784.33 1296
9785.26 1312
9786.20 1249
9787.13 1127
9788.07 1123
9789.00 1062
9789.93 1032
9790.87 1006
9791.80 933
9792.74 938
9793.67 926
9794.61 925
9795.54 964
9796.47 995
9797.41 1020
9798.34 1185
9799.28 1165
9800.21 1151
9801.15 1173
9802.08 1077
9803.02 1000
9803.95 963
9804.89 916
9805.82 894
9806.76 817
9807.69 782
9808.63 800
9809.56 740
9810.50 703
9811.43 699
9812.37 748
9813.30 747
9814.24 762
9815.17 741
9816.11 748
9817.04 726
9817.98 704
9818.91 675
9819.85 731
9820.78 682
9821.72 704
9822.65 724
9823.59 699
9824.53 701
9825.46 694
9826.40 715
9827.33 728
9828.27 749
9829.21 677
9830.14 658
9831.08 642
9832.01 631
9832.95 662
9833.89 673
9834.82 652
9835.76 672
9836.69 696
9837.63 682
9838.57 726
9839.50 715
9840.44 707
9841.38 685
9842.31 714
9843.25 677
9844.19 666
9845.12 701
9846.06 697
9847.00 693
9847.93 646
9848.87 687
9849.81 678
9850.74 696
9851.68 686
9852.62 681
9853.56 702
9854.49 699
9855.43 732
9856.37 739
9857.30 693
9858.24 736
9859.18 717
9860.12 723
9861.05 764
9861.99 720
9862.93 731
9863.87 702
9864.80 685
9865.74 652
9866.68 676
9867.62 688
9868.56 711
9869.49 740
9870.43 660
9871.37 711
9872.31 711
9873.24 747
9874.18 715
9875.12 684
9876.06 704
9877.00 724
9877.94 683
9878.87 673
9879.81 648
9880.75 699
9881.69 715
9882.63 714
9883.57 673
9884.50 664
9885.44 627
9886.38 626
9887.32 615
9888.26 636
9889.20 640
9890.14 593
9891.08 655
9892.02 631
9892.95 604
9893.89 604
9894.83 594
9895.77 616
9896.71 601
9897.65 605
9898.59 563
9899.53 613
9900.47 620
9901.41 599
9902.35 642
9903.29 686
9904.23 686
9905.16 643
9906.10 683
9907.04 691
9907.98 656
9908.92 689
9909.86 679
9910.80 667
9911.74 692
9912.68 685
9913.62 679
9914.56 696
9915.50 653
9916.44 640
9917.38 635
9918.32 693
9919.26 664
9920.20 680
9921.14 750
9922.08 794
9923.02 862
9923.97 939
9924.91 1107
9925.85 1293
9926.79 1471
9927.73 1530
9928.67 1609
9929.61 1505
9930.55 1399
9931.49 1293
9932.43 1117
9933.37 996
9934.31 957
9935.25 819
9936.20 775
9937.14 756
9938.08 748
9939.02 693
9939.96 696
9940.90 656
9941.84 629
9942.78 606
9943.73 623
9944.67 630
9945.61 627
9946.55 595
9947.49 563
9948.43 602
9949.37 648
9950.32 657
9951.26 643
9952.20 596
9953.14 669
9954.08 621
9955.03 647
9955.97 658
9956.91 677
9957.85 641
9958.79 605
9959.74 644
9960.68 606
9961.62 562
9962.56 597
9963.50 596
9964.45 560
9965.39 613
9966.33 634
9967.27 575
9968.22 532
9969.16 566
9970.10 601
9971.04 558
9971.99 534
9972.93 541
9973.87 562
9974.82 566
9975.76 508
9976.70 492
9977.64 530
9978.59 546
9979.53 531
9980.47 587
9981.42 562
9982.36 553
9983.30 529
9984.25 545
9985.19 533
9986.13 573
9987.08 562
9988.02 550
9988.96 476
9989.91 494
9990.85 505
9991.80 521
9992.74 532
9993.68 494
9994.63 500
9995.57 471
9996.51 467
9997.46 517
9998.40 546
9999.35 564
10000.29 507
10001.23 527
10002.18 553
10003.12 526
10004.07 551
10005.01 515
10005.96 498
10006.90 552
10007.84 513
10008.79 473
10009.73 506
10010.68 519
10011.62 506
10012.57 476
10013.51 499
10014.46 450
10015.40 455
10016.35 482
10017.29 477
10018.24 490
10019.18 489
10020.13 477
10021.07 469
10022.02 487
10022.96 493
10023.91 504
10024.85 480
10025.80 530
10026.74 504
10027.69 487
10028.63 498
10029.58 504
10030.52 568
10031.47 525
10032.42 519
10033.36 511
10034.31 480
10035.25 484
10036.20 481
10037.14 494
10038.09 469
10039.04 482
10039.98 515
10040.93 480
10041.87 454
10042.82 413
10043.77 452
10044.71 447
10045.66 456
10046.60 471
10047.55 477
10048.50 479
10049.44 454
10050.39 440
10051.34 419
10052.28 417
10053.23 422
10054.18 467
10055.12 462
10056.07 471
10057.02 434
10057.96 484
10058.91 505
10059.86 503
10060.80 491
10061.75 473
10062.70 490
10063.64 480
10064.59 452
10065.54 470
10066.49 480
10067.43 468
10068.38 422
10069.33 474
10070.28 423
10071.22 412
10072.17 449
10073.12 401
10074.07 461
10075.01 518
10075.96 490
10076.91 434
10077.86 470
10078.80 473
10079.75 459
10080.70 432
10081.65 398
10082.60 450
10083.54 482
10084.49 438
10085.44 429
10086.39 443
10087.34 441
10088.28 444
10089.23 458
10090.18 430
10091.13 438
10092.08 441
10093.03 400
10093.97 405
10094.92 407
10095.87 388
10096.82 410
10097.77 422
10098.72 379
10099.67 421
10100.62 446
10101.56 480
10102.51 413
10103.46 398
10104.41 430
10105.36 390
10106.31 414
10107.26 431
10108.21 430
10109.16 408
10110.11 416
10111.05 419
10112.00 452
10112.95 419
10113.90 383
10114.85 396
10115.80 406
10116.75 394
10117.70 416
10118.65 425
10119.60 428
10120.55 409
10121.50 359
10122.45 393
10123.40 401
10124.35 368
10125.30 390
10126.25 407
10127.20 424
10128.15 415
10129.10 372
10130.05 374
10131.00 400
10131.95 390
10132.90 420
10133.85 389
10134.80 378
10135.75 424
10136.70 421
10137.65 429
10138.60 391
10139.55 401
10140.51 388
10141.46 413
10142.41 419
10143.36 409
10144.31 445
10145.26 423
10146.21 349
10147.16 365
10148.11 413
10149.06 435
10150.01 419
10150.97 406
10151.92 403
10152.87 387
10153.82 406
10154.77 397
10155.72 388
10156.67 410
10157.63 405
10158.58 440
10159.53 384
10160.48 367
10161.43 390
10162.38 415
10163.34 418
10164.29 419
10165.24 396
10166.19 414
10167.14 420
10168.09 394
10169.05 404
10170.00 402
10170.95 472
10171.90 430
10172.86 451
10173.81 421
10174.76 417
10175.71 448
10176.66 432
10177.62 428
10178.57 445
10179.52 439
10180.47 473
10181.43 463
10182.38 443
10183.33 448
10184.29 437
10185.24 461
10186.19 485
10187.14 458
10188.10 423
10189.05 467
10190.00 461
10190.96 386
10191.91 412
10192.86 455
10193.81 498
10194.77 488
10195.72 496
10196.67 435
10197.63 500
10198.58 505
10199.53 508
10200.49 506
10201.44 484
10202.40 510
10203.35 545
10204.30 585
10205.26 569
10206.21 577
10207.16 614
10208.12 645
10209.07 634
10210.03 618
10210.98 624
10211.93 620
10212.89 598
10213.84 585
10214.80 530
10215.75 511
10216.70 537
10217.66 498
10218.61 499
10219.57 539
10220.52 520
10221.48 536
10222.43 478
10223.39 478
10224.34 493
10225.30 525
10226.25 484
10227.20 477
10228.16 513
10229.11 501
10230.07 483
10231.02 510
10231.98 508
10232.93 507
10233.89 536
10234.84 575
10235.80 569
10236.75 617
10237.71 601
10238.67 629
10239.62 577
10240.58 565
10241.53 542
10242.49 529
10243.44 506
10244.40 522
10245.35 438
10246.31 419
10247.26 408
10248.22 461
10249.18 414
10250.13 388
10251.09 386
10252.04 417
10253.00 433
10253.96 434
10254.91 403
10255.87 395
10256.82 442
10257.78 408
10258.74 431
10259.69 388
10260.65 388
10261.61 396
10262.56 410
10263.52 394
10264.47 437
10265.43 408
10266.39 388
10267.34 384
10268.30 357
10269.26 390
10270.21 411
10271.17 401
10272.13 379
10273.09 375
10274.04 379
10275.00 431
10275.96 411
10276.91 395
10277.87 407
10278.83 403
10279.78 382
10280.74 361
10281.70 388
10282.66 382
10283.61 418
10284.57 397
10285.53 378
10286.49 363
10287.44 440
10288.40 422
10289.36 414
10290.32 386
10291.27 369
10292.23 414
10293.19 415
10294.15 433
10295.11 416
10296.06 408
10297.02 398
10297.98 440
10298.94 389
10299.90 402
10300.85 409
10301.81 388
10302.77 377
10303.73 378
10304.69 368
10305.65 361
10306.60 351
10307.56 376
10308.52 383
10309.48 390
10310.44 414
10311.40 376
10312.36 394
10313.32 373
10314.27 381
10315.23 357
10316.19 388
10317.15 379
10318.11 379
10319.07 378
10320.03 392
10320.99 358
10321.95 392
10322.91 419
10323.86 408
10324.82 380
10325.78 362
10326.74 383
10327.70 378
10328.66 381
10329.62 400
10330.58 412
10331.54 358
10332.50 387
10333.46 394
10334.42 424
10335.38 399
10336.34 393
10337.30 390
10338.26 364
10339.22 361
10340.18 380
10341.14 378
10342.10 363
10343.06 343
10344.02 352
10344.98 377
10345.94 332
10346.90 364
10347.86 345
10348.82 375
10349.78 354
10350.74 352
10351.70 367
10352.66 355
10353.62 350
10354.58 357
10355.55 348
10356.51 331
10357.47 360
10358.43 341
10359.39 347
10360.35 356
10361.31 382
10362.27 367
10363.23 352
10364.19 351
10365.16 364
10366.12 373
10367.08 391
10368.04 376
10369.00 363
10369.96 349
10370.92 407
10371.88 412
10372.85 349
10373.81 368
10374.77 342
10375.73 359
10376.69 376
10377.65 353
10378.62 322
10379.58 377
10380.54 316
10381.50 340
10382.46 358
10383.43 373
10384.39 366
10385.35 357
10386.31 335
10387.27 287
10388.24 313
10389.20 314
10390.16 303
10391.12 299
10392.09 361
10393.05 306
10394.01 331
10394.97 377
10395.94 367
10396.90 325
10397.86 364
10398.82 340
10399.79 297
10400.75 356
10401.71 360
10402.68 349
10403.64 324
10404.60 335
10405.57 338
10406.53 362
10407.49 332
10408.45 376
10409.42 373
10410.38 353
10411.34 341
10412.31 377
10413.27 409
10414.23 373
10415.20 398
10416.16 377
10417.13 415
10418.09 442
10419.05 426
10420.02 456
10420.98 448
10421.94 434
10422.91 440
10423.87 439
10424.84 386
10425.80 385
10426.76 371
10427.73 379
10428.69 338
10429.66 339
10430.62 332
10431.58 356
10432.55 350
10433.51 330
10434.48 336
10435.44 368
10436.41 311
10437.37 326
10438.34 329
10439.30 324
10440.27 306
10441.23 330
10442.19 312
10443.16 329
10444.12 326
10445.09 320
10446.05 338
10447.02 326
10447.98 345
10448.95 292
10449.91 310
10450.88 300
10451.84 337
10452.81 352
10453.78 362
10454.74 345
10455.71 321
10456.67 331
10457.64 308
10458.60 322
10459.57 302
10460.53 291
10461.50 287
10462.47 312
10463.43 295
10464.40 331
10465.36 299
10466.33 355
10467.29 321
10468.26 298
10469.23 344
10470.19 345
10471.16 317
10472.12 333
10473.09 298
10474.06 282
10475.02 300
10475.99 293
10476.96 323
10477.92 318
10478.89 346
10479.86 344
10480.82 334
10481.79 333
10482.76 332
10483.72 295
10484.69 348
10485.66 339
10486.62 328
10487.59 299
10488.56 366
10489.52 343
10490.49 299
10491.46 335
10492.42 310
10493.39 325
10494.36 280
10495.33 311
10496.29 304
10497.26 313
10498.23 320
10499.19 327
10500.16 326
10501.13 307
10502.10 307
10503.06 294
10504.03 302
10505.00 303
10505.97 328
10506.94 303
10507.90 270
10508.87 264
10509.84 333
10510.81 321
10511.78 356
10512.74 304
10513.71 317
10514.68 276
10515.65 282
10516.62 281
10517.58 281
10518.55 292
10519.52 295
10520.49 317
10521.46 328
10522.43 277
10523.39 291
10524.36 328
10525.33 271
10526.30 254
10527.27 278
10528.24 308
10529.21 312
10530.18 339
10531.14 314
10532.11 316
10533.08 321
10534.05 274
10535.02 300
10535.99 260
10536.96 268
10537.93 292
10538.90 289
10539.87 286
10540.84 284
10541.80 286
10542.77 335
10543.74 312
10544.71 294
10545.68 287
10546.65 306
10547.62 288
10548.59 256
10549.56 311
10550.53 303
10551.50 339
10552.47 316
10553.44 282
10554.41 278
10555.38 311
10556.35 297
10557.32 297
10558.29 272
10559.26 317
10560.23 293
10561.20 305
10562.17 319
10563.14 313
10564.11 341
10565.08 333
10566.05 312
10567.02 317
10567.99 316
10568.97 290
10569.94 292
10570.91 311
10571.88 321
10572.85 297
10573.82 280
10574.79 270
10575.76 279
10576.73 268
10577.70 279
10578.67 329
10579.64 250
10580.62 273
10581.59 265
10582.56 319
10583.53 303
10584.50 305
10585.47 288
10586.44 280
10587.42 296
10588.39 306
10589.36 321
10590.33 319
10591.30 299
10592.27 321
10593.25 314
10594.22 296
10595.19 309
10596.16 320
10597.13 311
10598.10 277
10599.08 325
10600.05 328
10601.02 317
10601.99 306
10602.96 307
10603.94 282
10604.91 282
10605.88 271
10606.85 306
10607.83 331
10608.80 293
10609.77 279
10610.74 272
10611.72 276
10612.69 296
10613.66 301
10614.63 280
10615.61 321
10616.58 269
10617.55 332
10618.53 306
10619.50 346
10620.47 326
10621.44 326
10622.42 325
10623.39 324
10624.36 302
10625.34 283
10626.31 290
10627.28 319
10628.26 286
10629.23 338
10630.20 324
10631.18 318
10632.15 300
10633.12 314
10634.10 308
10635.07 285
10636.05 315
10637.02 333
10637.99 337
10638.97 336
10639.94 338
10640.91 367
10641.89 328
10642.86 368
10643.84 344
10644.81 341
10645.79 345
10646.76 317
10647.73 311
10648.71 294
10649.68 282
10650.66 299
10651.63 302
10652.61 302
10653.58 270
10654.55 268
10655.53 298
10656.50 259
10657.48 283
10658.45 298
10659.43 299
10660.40 290
10661.38 301
10662.35 311
10663.33 283
10664.30 311
10665.28 296
10666.25 297
10667.23 309
10668.20 251
10669.18 267
10670.15 270
10671.13 269
10672.10 298
10673.08 300
10674.05 317
10675.03 312
10676.01 311
10676.98 279
10677.96 307
10678.93 310
10679.91 308
10680.88 335
10681.86 332
10682.84 326
10683.81 314
10684.79 312
10685.76 299
10686.74 289
10687.72 258
10688.69 284
10689.67 265
10690.64 298
10691.62 289
10692.60 289
10693.57 276
10694.55 287
10695.53 315
10696.50 279
10697.48 295
10698.46 296
10699.43 306
10700.41 274
10701.39 292
10702.36 267
10703.34 307
10704.32 267
10705.29 309
10706.27 258
10707.25 285
10708.22 271
10709.20 276
10710.18 287
10711.15 287
10712.13 278
10713.11 274
10714.09 311
10715.06 252
10716.04 310
10717.02 273
10718.00 280
10718.97 255
10719.95 320
10720.93 261
10721.91 259
10722.88 292
10723.86 323
10724.84 271
10725.82 246
10726.80 280
10727.77 309
10728.75 281
10729.73 260
10730.71 281
10731.69 274
10732.66 287
10733.64 289
10734.62 318
10735.60 261
10736.58 308
10737.55 316
10738.53 300
10739.51 287
10740.49 285
10741.47 282
10742.45 293
10743.43 320
10744.40 301
10745.38 303
10746.36 263
10747.34 325
10748.32 303
10749.30 287
10750.28 305
10751.26 302
10752.24 293
10753.21 283
10754.19 302
10755.17 264
10756.15 304
10757.13 275
10758.11 314
10759.09 267
10760.07 301
10761.05 298
10762.03 278
10763.01 303
10763.99 283
10764.97 253
10765.95 298
10766.93 342
10767.91 301
10768.89 297
10769.87 312
10770.84 297
10771.82 296
10772.80 310
10773.78 292
10774.76 297
10775.74 272
10776.73 295
10777.71 288
10778.69 300
10779.67 329
10780.65 301
10781.63 323
10782.61 302
10783.59 329
10784.57 324
10785.55 308
10786.53 288
10787.51 288
10788.49 300
10789.47 302
10790.45 269
10791.43 344
10792.41 277
10793.39 303
10794.38 283
10795.36 296
10796.34 292
10797.32 259
10798.30 312
10799.28 325
10800.26 309
10801.24 281
10802.22 339
10803.21 305
10804.19 325
10805.17 299
10806.15 321
10807.13 304
10808.11 331
10809.09 294
10810.08 295
10811.06 315
10812.04 308
10813.02 329
10814.00 321
10814.99 279
10815.97 246
10816.95 290
10817.93 290
10818.91 317
10819.90 283
10820.88 299
10821.86 294
10822.84 326
10823.82 304
10824.81 262
10825.79 299
10826.77 321
10827.75 314
10828.74 274
10829.72 277
10830.70 323
10831.68 302
10832.67 288
10833.65 288
10834.63 266
10835.62 305
10836.60 278
10837.58 313
10838.56 306
10839.55 318
10840.53 313
10841.51 288
10842.50 281
10843.48 288
10844.46 276
10845.45 292
10846.43 309
10847.41 266
10848.40 316
10849.38 313
10850.36 302
10851.35 312
10852.33 299
10853.31 290
10854.30 297
10855.28 277
10856.26 288
10857.25 282
10858.23 264
10859.22 287
10860.20 345
10861.18 318
10862.17 323
10863.15 307
10864.14 308
10865.12 308
10866.10 268
10867.09 291
10868.07 339
10869.06 308
10870.04 296
10871.03 288
10872.01 347
10873.00 375
10873.98 306
10874.96 359
10875.95 332
10876.93 312
10877.92 333
10878.90 337
10879.89 314
10880.87 372
10881.86 398
10882.84 358
10883.83 316
10884.81 312
10885.80 335
10886.78 362
10887.77 393
10888.75 334
10889.74 315
10890.72 365
10891.71 369
10892.70 316
10893.68 336
10894.67 337
10895.65 353
10896.64 334
10897.62 344
10898.61 341
10899.59 326
10900.58 378
10901.57 383
10902.55 370
10903.54 346
10904.52 370
10905.51 377
10906.50 357
10907.48 342
10908.47 323
10909.45 369
10910.44 337
10911.43 331
10912.41 337
10913.40 339
10914.39 350
10915.37 386
10916.36 343
10917.35 351
10918.33 353
10919.32 388
10920.30 408
10921.29 400
10922.28 395
10923.27 413
10924.25 362
10925.24 348
10926.23 361
10927.21 368
10928.20 366
10929.19 406
10930.17 393
10931.16 404
10932.15 342
10933.14 375
10934.12 393
10935.11 383
10936.10 348
10937.09 358
10938.07 408
10939.06 380
10940.05 375
10941.04 388
10942.02 364
10943.01 402
10944.00 368
10944.99 412
10945.97 394
10946.96 396
10947.95 380
10948.94 409
10949.93 407
10950.91 405
10951.90 428
10952.89 433
10953.88 454
10954.87 527
10955.85 525
10956.84 543
10957.83 578
10958.82 574
10959.81 587
10960.80 600
10961.79 611
10962.77 564
10963.76 577
10964.75 518
10965.74 544
10966.73 548
10967.72 467
10968.71 487
10969.70 457
10970.68 443
10971.67 441
10972.66 436
10973.65 440
10974.64 487
10975.63 443
10976.62 460
10977.61 447
10978.60 424
10979.59 445
10980.58 436
10981.57 422
10982.55 458
10983.54 435
10984.53 475
10985.52 495
10986.51 488
10987.50 518
10988.49 480
10989.48 496
10990.47 516
10991.46 473
10992.45 531
10993.44 497
10994.43 587
10995.42 617
10996.41 671
10997.40 763
10998.39 772
10999.38 818
11000.37 830
11001.36 860
11002.35 826
11003.34 798
11004.33 749
11005.33 658
11006.32 640
11007.31 583
11008.30 543
11009.29 504
11010.28 491
11011.27 440
11012.26 495
11013.25 467
11014.24 453
11015.23 424
11016.22 434
11017.21 390
11018.21 411
11019.20 445
11020.19 414
11021.18 413
11022.17 421
11023.16 432
11024.15 399
11025.14 375
11026.14 413
11027.13 419
11028.12 405
11029.11 428
11030.10 387
11031.09 373
11032.09 357
11033.08 389
11034.07 409
11035.06 404
11036.05 400
11037.05 418
11038.04 429
11039.03 429
11040.02 396
11041.01 410
11042.01 386
11043.00 397
11043.99 410
11044.98 367
11045.97 360
11046.97 371
11047.96 389
11048.95 380
11049.94 373
11050.94 389
11051.93 378
11052.92 343
11053.91 343
11054.91 347
11055.90 366
11056.89 361
11057.89 323
11058.88 333
11059.87 340
11060.87 346
11061.86 367
11062.85 394
11063.84 348
11064.84 355
11065.83 354
11066.82 378
11067.82 324
11068.81 334
11069.80 368
11070.80 379
11071.79 389
11072.78 368
11073.78 378
11074.77 368
11075.77 346
11076.76 372
11077.75 388
11078.75 378
11079.74 374
11080.73 391
11081.73 340
11082.72 364
11083.72 353
11084.71 396
11085.70 390
11086.70 389
11087.69 365
11088.69 369
11089.68 386
11090.68 354
11091.67 365
11092.66 354
11093.66 369
11094.65 374
11095.65 354
11096.64 352
11097.64 357
11098.63 358
11099.63 357
11100.62 345
11101.62 338
11102.61 368
11103.61 365
11104.60 356
11105.60 377
11106.59 365
11107.59 401
11108.58 362
11109.58 390
11110.57 364
11111.57 359
11112.56 376
11113.56 403
11114.55 390
11115.55 385
11116.55 336
11117.54 382
11118.54 444
11119.53 396
11120.53 398
11121.52 450
11122.52 469
11123.51 466
11124.51 405
11125.51 496
11126.50 544
11127.50 502
11128.49 474
11129.49 513
11130.49 505
11131.48 471
11132.48 445
11133.48 443
11134.47 424
11135.47 395
11136.46 414
11137.46 391
11138.46 407
11139.45 360
11140.45 368
11141.45 365
11142.44 364
11143.44 374
11144.44 407
11145.43 422
11146.43 442
11147.43 395
11148.43 379
11149.42 407
11150.42 374
11151.42 387
11152.41 372
11153.41 414
11154.41 383
11155.40 350
11156.40 366
11157.40 335
11158.40 323
11159.39 331
11160.39 355
11161.39 336
11162.39 350
11163.38 326
11164.38 309
11165.38 360
11166.38 371
11167.38 369
11168.37 358
11169.37 331
11170.37 355
11171.37 323
11172.37 322
11173.36 354
11174.36 348
11175.36 351
11176.36 328
11177.36 340
11178.35 355
11179.35 320
11180.35 329
11181.35 341
11182.35 319
11183.35 352
11184.34 323
11185.34 333
11186.34 316
11187.34 354
11188.34 328
11189.34 367
11190.34 348
11191.34 312
11192.34 355
11193.33 351
11194.33 342
11195.33 378
11196.33 360
11197.33 353
11198.33 309
11199.33 307
11200.33 323
11201.33 315
11202.33 324
11203.33 336
11204.33 356
11205.32 333
11206.32 351
11207.32 325
11208.32 339
11209.32 339
11210.32 329
11211.32 351
11212.32 334
11213.32 302
11214.32 305
11215.32 321
11216.32 308
11217.32 295
11218.32 305
11219.32 291
11220.32 293
11221.32 301
11222.32 330
11223.32 347
11224.32 343
11225.32 329
11226.32 304
11227.33 315
11228.33 296
11229.33 298
11230.33 323
11231.33 339
11232.33 303
11233.33 328
11234.33 331
11235.33 335
11236.33 325
11237.33 324
11238.33 298
11239.33 321
11240.34 297
11241.34 321
11242.34 294
11243.34 337
11244.34 317
11245.34 352
11246.34 365
11247.34 325
11248.35 315
11249.35 335
11250.35 348
11251.35 333
11252.35 311
11253.35 301
11254.35 310
11255.36 344
11256.36 301
11257.36 302
11258.36 338
11259.36 316
11260.37 336
11261.37 302
11262.37 340
11263.37 354
11264.37 324
11265.38 367
11266.38 338
11267.38 347
11268.38 335
11269.39 330
11270.39 329
11271.39 339
11272.39 329
11273.40 322
11274.40 371
11275.40 383
11276.40 369
11277.41 397
11278.41 395
11279.41 398
11280.41 423
11281.42 457
11282.42 458
11283.42 411
11284.43 379
11285.43 386
11286.43 387
11287.44 381
11288.44 376
11289.44 317
11290.45 306
11291.45 347
11292.45 322
11293.46 350
11294.46 369
11295.46 318
11296.47 343
11297.47 365
11298.47 331
11299.48 313
11300.48 335
11301.48 305
11302.49 288
11303.49 285
11304.50 280
11305.50 303
11306.50 322
11307.51 342
11308.51 338
11309.52 334
11310.52 355
11311.52 392
11312.53 440
11313.53 416
11314.54 413
11315.54 381
11316.55 385
11317.55 392
11318.56 375
11319.56 384
11320.56 325
11321.57 344
11322.57 338
11323.58 320
11324.58 287
11325.59 286
11326.59 311
11327.60 319
11328.60 329
11329.61 321
11330.61 309
11331.62 291
11332.62 283
11333.63 327
11334.63 299
11335.64 291
11336.65 293
11337.65 300
11338.66 307
11339.66 321
11340.67 285
11341.67 302
11342.68 321
11343.68 303
11344.69 307
11345.70 316
11346.70 318
11347.71 261
11348.71 298
11349.72 296
11350.72 294
11351.73 303
11352.74 308
11353.74 283
11354.75 286
11355.76 270
11356.76 276
11357.77 296
11358.77 315
11359.78 295
11360.79 299
11361.79 283
11362.80 315
11363.81 332
11364.81 292
11365.82 271
11366.83 275
11367.83 317
11368.84 289
11369.85 288
11370.85 303
11371.86 304
11372.87 291
11373.87 292
11374.88 294
11375.89 286
11376.90 309
11377.90 291
11378.91 303
11379.92 278
11380.92 279
11381.93 288
11382.94 308
11383.95 275
11384.95 308
11385.96 300
11386.97 329
11387.98 297
11388.99 288
11389.99 275
11391.00 305
11392.01 293
11393.02 292
11394.02 300
11395.03 271
11396.04 281
11397.05 281
11398.06 293
11399.06 304
11400.07 287
11401.08 286
11402.09 280
11403.10 289
11404.11 292
11405.11 260
11406.12 282
11407.13 245
11408.14 275
11409.15 298
11410.16 281
11411.17 249
11412.17 264
11413.18 272
11414.19 238
11415.20 292
11416.21 314
11417.22 289
11418.23 287
11419.24 275
11420.25 275
11421.25 305
11422.26 284
11423.27 275
11424.28 290
11425.29 290
11426.30 299
11427.31 284
11428.32 263
11429.33 293
11430.34 274
11431.35 298
11432.36 270
11433.37 261
11434.38 292
11435.39 293
11436.40 292
11437.41 257
11438.42 290
11439.43 312
11440.44 303
11441.45 310
11442.46 272
11443.47 273
11444.48 282
11445.49 296
11446.50 274
11447.51 278
11448.52 290
11449.53 332
11450.54 319
11451.55 282
11452.56 270
11453.57 284
11454.58 295
11455.59 307
11456.60 293
11457.61 312
11458.62 342
11459.63 324
11460.64 278
11461.66 290
11462.67 328
11463.68 308
11464.69 285
11465.70 278
11466.71 277
11467.72 312
11468.73 299
11469.74 303
11470.76 278
11471.77 324
11472.78 331
11473.79 324
11474.80 284
11475.81 300
11476.82 348
11477.84 313
11478.85 310
11479.86 273
11480.87 283
11481.88 294
11482.89 267
11483.91 263
11484.92 305
11485.93 288
11486.94 277
11487.95 285
11488.97 314
11489.98 311
11490.99 314
11492.00 307
11493.02 283
11494.03 288
11495.04 294
11496.05 309
11497.06 300
11498.08 335
11499.09 318
11500.10 319
11501.12 292
11502.13 293
11503.14 308
11504.15 308
11505.17 307
11506.18 292
11507.19 266
11508.20 294
11509.22 297
11510.23 301
11511.24 269
11512.26 290
11513.27 293
11514.28 288
11515.30 291
11516.31 272
11517.32 292
11518.34 320
11519.35 343
11520.36 309
11521.38 288
11522.39 293
11523.40 324
11524.42 307
11525.43 303
11526.45 299
11527.46 281
11528.47 301
11529.49 275
11530.50 266
11531.52 290
11532.53 316
11533.54 350
11534.56 353
11535.57 335
11536.59 309
11537.60 329
11538.61 323
11539.63 317
11540.64 323
11541.66 321
11542.67 342
11543.69 320
11544.70 307
11545.72 300
11546.73 309
11547.74 336
11548.76 362
11549.77 340
11550.79 353
11551.80 380
11552.82 364
11553.83 330
11554.85 349
11555.86 338
11556.88 346
11557.89 373
11558.91 393
11559.92 382
11560.94 392
11561.96 399
11562.97 397
11563.99 370
11565.00 370
11566.02 386
11567.03 386
11568.05 386
11569.06 413
11570.08 377
11571.10 371
11572.11 399
11573.13 420
11574.14 440
11575.16 413
11576.17 445
11577.19 473
11578.21 470
11579.22 500
11580.24 463
11581.25 457
11582.27 491
11583.29 526
11584.30 554
11585.32 585
11586.34 578
11587.35 572
11588.37 605
11589.39 595
11590.40 573
11591.42 612
11592.44 646
11593.45 632
11594.47 649
11595.49 733
11596.50 739
11597.52 815
11598.54 956
11599.55 1092
11600.57 1224
11601.59 1382
11602.60 1417
11603.62 1519
11604.64 1511
11605.66 1536
11606.67 1415
11607.69 1347
11608.71 1240
11609.73 1022
11610.74 942
11611.76 870
11612.78 757
11613.80 701
11614.81 611
11615.83 571
11616.85 546
11617.87 521
11618.88 512
11619.90 485
11620.92 501
11621.94 507
11622.96 475
11623.97 480
11624.99 447
11626.01 434
11627.03 408
11628.05 452
11629.07 475
11630.08 507
11631.10 504
11632.12 441
11633.14 452
11634.16 416
11635.18 440
11636.19 411
11637.21 432
11638.23 430
11639.25 437
11640.27 462
11641.29 467
11642.31 446
11643.33 421
11644.34 423
11645.36 386
11646.38 417
11647.40 376
11648.42 365
11649.44 343
11650.46 378
11651.48 325
11652.50 349
11653.52 352
11654.54 346
11655.56 314
11656.58 352
11657.60 335
11658.61 343
11659.63 372
11660.65 349
11661.67 355
11662.69 365
11663.71 375
11664.73 373
11665.75 383
11666.77 353
11667.79 366
11668.81 382
11669.83 425
11670.85 366
11671.87 362
11672.89 368
11673.91 372
11674.93 389
11675.95 385
11676.97 381
11678.00 407
11679.02 389
11680.04 381
11681.06 363
11682.08 369
11683.10 418
11684.12 433
11685.14 445
11686.16 375
11687.18 414
11688.20 359
11689.22 393
11690.24 433
11691.26 368
11692.29 438
11693.31 411
11694.33 428
11695.35 395
11696.37 400
11697.39 372
11698.41 350
11699.43 391
11700.46 395
11701.48 373
11702.50 366
11703.52 389
11704.54 374
11705.56 358
11706.58 361
11707.61 351
11708.63 365
11709.65 366
11710.67 338
11711.69 347
11712.72 335
11713.74 364
11714.76 350
11715.78 341
11716.80 340
11717.83 337
11718.85 335
11719.87 332
11720.89 357
11721.92 375
11722.94 344
11723.96 343
11724.98 313
11726.01 325
11727.03 321
11728.05 313
11729.07 334
11730.10 307
11731.12 310
11732.14 315
11733.16 311
11734.19 294
11735.21 345
11736.23 349
11737.26 326
11738.28 290
11739.30 290
11740.33 304
11741.35 345
11742.37 311
11743.39 332
11744.42 335
11745.44 307
11746.47 312
11747.49 303
11748.51 301
11749.54 277
11750.56 292
11751.58 293
11752.61 313
11753.63 320
11754.65 320
11755.68 293
11756.70 294
11757.73 329
11758.75 289
11759.77 287
11760.80 282
11761.82 289
11762.85 295
11763.87 303
11764.89 315
11765.92 281
11766.94 300
11767.97 291
11768.99 267
11770.02 279
11771.04 286
11772.06 292
11773.09 263
11774.11 264
11775.14 296
11776.16 309
11777.19 315
11778.21 287
11779.24 308
11780.26 321
11781.29 301
11782.31 310
11783.34 298
11784.36 306
11785.39 289
11786.41 284
11787.44 310
11788.46 271
11789.49 254
11790.51 275
11791.54 282
11792.57 293
11793.59 280
11794.62 289
11795.64 293
11796.67 281
11797.69 290
11798.72 279
11799.74 291
11800.77 283
11801.80 290
11802.82 254
11803.85 298
11804.87 275
11805.90 298
11806.93 301
11807.95 245
11808.98 288
11810.00 281
11811.03 311
11812.06 275
11813.08 278
11814.11 255
11815.14 313
11816.16 315
11817.19 291
11818.22 303
11819.24 277
11820.27 307
11821.30 255
11822.32 280
11823.35 299
11824.38 305
11825.40 256
11826.43 314
11827.46 321
11828.48 274
11829.51 318
11830.54 306
11831.56 247
11832.59 259
11833.62 250
11834.65 285
11835.67 282
11836.70 260
11837.73 271
11838.76 257
11839.78 258
11840.81 296
11841.84 271
11842.87 294
11843.89 267
11844.92 280
11845.95 262
11846.98 291
11848.00 281
11849.03 267
11850.06 276
11851.09 273
11852.12 241
11853.14 277
11854.17 286
11855.20 277
11856.23 280
11857.26 261
11858.29 329
11859.31 270
11860.34 292
11861.37 284
11862.40 302
11863.43 273
11864.46 302
11865.48 304
11866.51 313
11867.54 278
11868.57 286
11869.60 290
11870.63 287
11871.66 298
11872.69 329
11873.72 316
11874.74 293
11875.77 298
11876.80 285
11877.83 301
11878.86 283
11879.89 293
11880.92 278
11881.95 253
11882.98 291
11884.01 323
11885.04 315
11886.07 287
11887.10 330
11888.13 334
11889.15 283
11890.18 331
11891.21 349
11892.24 344
11893.27 323
11894.30 328
11895.33 365
11896.36 357
11897.39 333
11898.42 341
11899.45 407
11900.48 399
11901.51 429
11902.54 430
11903.57 433
11904.60 385
11905.64 382
11906.67 398
11907.70 390
11908.73 340
11909.76 340
11910.79 400
11911.82 362
11912.85 386
11913.88 357
11914.91 414
11915.94 371
11916.97 342
11918.00 348
11919.03 364
11920.06 347
11921.10 344
11922.13 359
11923.16 372
11924.19 373
11925.22 393
11926.25 389
11927.28 375
11928.31 414
11929.35 449
11930.38 519
11931.41 452
11932.44 458
11933.47 470
11934.50 495
11935.53 465
11936.57 457
11937.60 429
11938.63 441
11939.66 386
11940.69 373
11941.73 361
11942.76 334
11943.79 325
11944.82 331
11945.85 330
11946.89 309
11947.92 323
11948.95 343
11949.98 343
11951.01 306
11952.05 285
11953.08 321
11954.11 318
11955.14 322
11956.18 295
11957.21 299
11958.24 322
11959.27 316
11960.31 347
11961.34 306
11962.37 300
11963.41 300
11964.44 308
11965.47 291
11966.50 277
11967.54 276
11968.57 327
11969.60 306
11970.64 291
11971.67 289
11972.70 303
11973.74 304
11974.77 311
11975.80 312
11976.84 300
11977.87 274
11978.90 308
11979.94 302
11980.97 274
11982.00 308
11983.04 285
11984.07 293
11985.11 321
11986.14 279
11987.17 292
11988.21 267
11989.24 297
11990.28 293
11991.31 276
11992.34 302
11993.38 284
11994.41 295
11995.45 323
11996.48 326
11997.52 325
11998.55 306
11999.58 317
12000.62 294
12001.65 277
12002.69 293
12003.72 296
12004.76 299
12005.79 321
12006.83 313
12007.86 324
12008.90 324
12009.93 334
12010.97 339
12012.00 318
12013.04 323
12014.07 335
12015.11 318
12016.14 326
12017.18 339
12018.21 347
12019.25 350
12020.28 336
12021.32 308
12022.35 332
12023.39 347
12024.42 319
12025.46 335
12026.49 309
12027.53 327
12028.57 307
12029.60 315
12030.64 342
12031.67 346
12032.71 371
12033.74 321
12034.78 306
12035.82 327
12036.85 340
12037.89 347
12038.92 361
12039.96 319
12041.00 316
12042.03 267
12043.07 310
12044.11 292
12045.14 297
12046.18 299
12047.22 321
12048.25 300
12049.29 310
12050.33 291
12051.36 325
12052.40 321
12053.44 328
12054.47 348
12055.51 347
12056.55 322
12057.58 337
12058.62 343
12059.66 350
12060.69 295
12061.73 341
12062.77 325
12063.80 305
12064.84 366
12065.88 334
12066.92 332
12067.95 341
12068.99 346
12070.03 345
12071.07 312
12072.10 351
12073.14 335
12074.18 328
12075.22 305
12076.25 312
12077.29 357
12078.33 332
12079.37 335
12080.41 343
12081.44 321
12082.48 329
12083.52 345
12084.56 342
12085.60 336
12086.63 316
12087.67 318
12088.71 368
12089.75 324
12090.79 321
12091.83 355
12092.86 388
12093.90 370
12094.94 347
12095.98 372
12097.02 360
12098.06 377
12099.10 374
12100.13 365
12101.17 389
12102.21 440
12103.25 433
12104.29 453
12105.33 366
12106.37 422
12107.41 440
12108.45 424
12109.49 339
12110.52 365
12111.56 357
12112.60 375
12113.64 309
12114.68 326
12115.72 321
12116.76 311
12117.80 298
12118.84 288
12119.88 298
12120.92 300
12121.96 307
12123.00 294
12124.04 318
12125.08 321
12126.12 292
12127.16 296
12128.20 297
12129.24 281
12130.28 277
12131.32 287
12132.36 305
12133.40 274
12134.44 245
12135.48 299
12136.52 337
12137.56 257
12138.60 278
12139.64 298
12140.68 290
12141.72 268
12142.76 265
12143.80 262
12144.84 279
12145.88 274
12146.93 302
12147.97 235
12149.01 265
12150.05 301
12151.09 289
12152.13 285
12153.17 280
12154.21 274
12155.25 313
12156.29 288
12157.34 249
12158.38 288
12159.42 249
12160.46 262
12161.50 306
12162.54 275
12163.58 279
12164.62 264
12165.67 291
12166.71 297
12167.75 255
12168.79 260
12169.83 265
12170.87 269
12171.92 245
12172.96 263
12174.00 297
12175.04 287
12176.08 278
12177.13 264
12178.17 303
12179.21 287
12180.25 284
12181.30 284
12182.34 279
12183.38 284
12184.42 300
12185.46 275
12186.51 314
12187.55 300
12188.59 287
12189.63 307
12190.68 289
12191.72 300
12192.76 301
12193.81 289
12194.85 279
12195.89 248
12196.93 298
12197.98 297
12199.02 278
12200.06 285
12201.11 291
12202.15 274
12203.19 314
12204.24 308
12205.28 287
12206.32 270
12207.37 292
12208.41 286
12209.45 262
12210.50 325
12211.54 291
12212.58 293
12213.63 282
12214.67 266
12215.71 290
12216.76 286
12217.80 308
12218.85 305
12219.89 304
12220.93 314
12221.98 292
12223.02 304
12224.07 332
12225.11 313
12226.15 271
12227.20 308
12228.24 309
12229.29 318
12230.33 284
12231.38 315
12232.42 305
12233.46 305
12234.51 324
12235.55 300
12236.60 285
12237.64 290
12238.69 298
12239.73 317
12240.78 275
12241.82 304
12242.87 317
12243.91 318
12244.96 331
12246.00 289
12247.05 326
12248.09 346
12249.14 331
12250.18 255
12251.23 305
12252.27 288
12253.32 281
12254.36 274
12255.41 267
12256.45 281
12257.50 261
12258.55 266
12259.59 264
12260.64 249
12261.68 230
12262.73 277
12263.77 284
12264.82 262
12265.87 249
12266.91 285
12267.96 298
12269.00 262
12270.05 255
12271.10 246
12272.14 261
12273.19 277
12274.23 259
12275.28 241
12276.33 290
12277.37 236
12278.42 260
12279.47 256
12280.51 289
12281.56 280
12282.61 294
12283.65 298
12284.70 278
12285.75 271
12286.79 301
12287.84 273
12288.89 237
12289.93 229
12290.98 270
12292.03 277
12293.07 254
12294.12 249
12295.17 224
12296.22 270
12297.26 243
12298.31 267
12299.36 254
12300.40 266
12301.45 272
12302.50 267
12303.55 284
12304.59 240
12305.64 256
12306.69 265
12307.74 258
12308.78 290
12309.83 254
12310.88 269
12311.93 282
12312.98 249
12314.02 259
12315.07 239
12316.12 248
12317.17 267
12318.22 257
12319.26 247
12320.31 237
12321.36 255
12322.41 253
12323.46 252
12324.51 252
12325.55 246
12326.60 239
12327.65 272
12328.70 238
12329.75 248
12330.80 270
12331.85 276
12332.89 233
12333.94 242
12334.99 234
12336.04 230
12337.09 261
12338.14 259
12339.19 232
12340.24 234
12341.29 251
12342.33 253
12343.38 257
12344.43 269
12345.48 225
12346.53 243
12347.58 293
12348.63 212
12349.68 223
12350.73 234
12351.78 267
12352.83 268
12353.88 259
12354.93 247
12355.98 250
12357.03 242
12358.08 254
12359.13 255
12360.18 233
12361.23 212
12362.28 239
12363.33 251
12364.38 259
12365.43 258
12366.48 242
12367.53 301
12368.58 278
12369.63 298
12370.68 258
12371.73 239
12372.78 266
12373.83 291
12374.88 275
12375.93 244
12376.98 260
12378.03 252
12379.08 276
12380.13 276
12381.18 249
12382.23 271
12383.29 261
12384.34 289
12385.39 254
12386.44 261
12387.49 293
12388.54 294
12389.59 257
12390.64 245
12391.69 253
12392.75 276
12393.80 250
12394.85 278
12395.90 251
12396.95 236
12398.00 278
12399.05 260
12400.11 294
12401.16 260
12402.21 285
12403.26 266
12404.31 272
12405.36 272
12406.42 264
12407.47 295
12408.52 278
12409.57 272
12410.62 278
12411.68 261
12412.73 296
12413.78 304
12414.83 307
12415.88 265
12416.94 271
12417.99 294
12419.04 299
12420.09 271
12421.15 273
12422.20 266
12423.25 285
12424.30 321
12425.36 289
12426.41 294
12427.46 259
12428.52 320
12429.57 294
12430.62 301
12431.67 243
12432.73 322
12433.78 354
12434.83 352
12435.89 320
12436.94 322
12437.99 328
12439.05 329
12440.10 320
12441.15 305
12442.21 311
12443.26 316
12444.31 308
12445.37 297
12446.42 292
12447.47 271
12448.53 328
12449.58 314
12450.63 344
12451.69 300
12452.74 327
12453.80 368
12454.85 344
12455.90 322
12456.96 330
12458.01 381
12459.07 392
12460.12 379
12461.17 397
12462.23 386
12463.28 355
12464.34 407
12465.39 398
12466.45 415
12467.50 436
12468.56 485
12469.61 540
12470.66 552
12471.72 593
12472.77 668
12473.83 777
12474.88 819
12475.94 929
12476.99 1025
12478.05 1077
12479.10 1063
12480.16 1086
12481.21 916
12482.27 812
12483.32 759
12484.38 702
12485.43 638
12486.49 611
12487.54 500
12488.60 479
12489.65 424
12490.71 431
12491.77 427
12492.82 402
12493.88 393
12494.93 369
12495.99 353
12497.04 374
12498.10 360
12499.15 394
12500.21 357
12501.27 341
12502.32 359
12503.38 352
12504.43 329
12505.49 360
12506.55 364
12507.60 363
12508.66 345
12509.72 355
12510.77 351
12511.83 345
12512.88 346
12513.94 353
12515.00 352
12516.05 357
12517.11 355
12518.17 359
12519.22 356
12520.28 340
12521.34 318
12522.39 303
12523.45 333
12524.51 309
12525.56 327
12526.62 310
12527.68 291
12528.74 279
12529.79 335
12530.85 326
12531.91 294
12532.96 311
12534.02 311
12535.08 333
12536.14 350
12537.19 342
12538.25 319
12539.31 350
12540.37 313
12541.42 344
12542.48 322
12543.54 320
12544.60 358
12545.65 331
12546.71 360
12547.77 371
12548.83 399
12549.89 413
12550.94 440
12552.00 429
12553.06 452
12554.12 466
12555.18 506
12556.23 525
12557.29 516
12558.35 524
12559.41 563
12560.47 484
12561.53 509
12562.58 467
12563.64 477
12564.70 462
12565.76 433
12566.82 381
12567.88 376
12568.94 358
12570.00 349
12571.05 389
12572.11 385
12573.17 361
12574.23 343
12575.29 343
12576.35 329
12577.41 330
12578.47 305
12579.53 321
12580.59 327
12581.64 314
12582.70 302
12583.76 336
12584.82 334
12585.88 328
12586.94 313
12588.00 296
12589.06 309
12590.12 303
12591.18 337
12592.24 341
12593.30 333
12594.36 339
12595.42 336
12596.48 308
12597.54 335
12598.60 303
12599.66 303
12600.72 286
12601.78 323
12602.84 325
12603.90 278
12604.96 306
12606.02 313
12607.08 296
12608.14 290
12609.20 275
12610.26 266
12611.32 288
12612.38 302
12613.44 300
12614.50 291
12615.57 326
12616.63 321
12617.69 306
12618.75 319
12619.81 317
12620.87 317
12621.93 309
12622.99 340
12624.05 333
12625.11 313
12626.18 290
12627.24 294
12628.30 296
12629.36 287
12630.42 297
12631.48 303
12632.54 259
12633.60 286
12634.67 319
12635.73 291
12636.79 316
12637.85 308
12638.91 331
12639.97 337
12641.04 299
12642.10 293
12643.16 290
12644.22 311
12645.28 292
12646.35 307
12647.41 301
12648.47 317
12649.53 280
12650.59 309
12651.66 289
12652.72 302
12653.78 302
12654.84 288
12655.91 279
12656.97 286
12658.03 304
12659.09 316
12660.16 290
12661.22 293
12662.28 310
12663.34 308
12664.41 297
12665.47 275
12666.53 280
12667.60 278
12668.66 269
12669.72 311
12670.78 313
12671.85 307
12672.91 294
12673.97 302
12675.04 283
12676.10 272
12677.16 276
12678.23 300
12679.29 314
12680.35 292
12681.42 280
12682.48 356
12683.54 318
12684.61 288
12685.67 279
12686.74 307
12687.80 297
12688.86 316
12689.93 317
12690.99 311
12692.05 336
12693.12 348
12694.18 342
12695.25 317
12696.31 362
12697.37 350
12698.44 362
12699.50 367
12700.57 376
12701.63 409
12702.70 383
12703.76 378
12704.83 402
12705.89 372
12706.95 371
12708.02 383
12709.08 412
12710.15 390
12711.21 350
12712.28 374
12713.34 351
12714.41 361
12715.47 348
12716.54 361
12717.60 373
12718.67 351
12719.73 367
12720.80 355
12721.86 357
12722.93 340
12723.99 321
12725.06 316
12726.12 349
12727.19 341
12728.26 361
12729.32 335
12730.39 340
12731.45 357
12732.52 363
12733.58 325
12734.65 324
12735.71 330
12736.78 351
12737.85 389
12738.91 356
12739.98 320
12741.04 331
12742.11 345
12743.18 322
12744.24 319
12745.31 310
12746.37 350
12747.44 304
12748.51 308
12749.57 289
12750.64 281
12751.71 311
12752.77 305
12753.84 289
12754.91 272
12755.97 279
12757.04 281
12758.11 265
12759.17 307
12760.24 286
12761.31 259
12762.37 294
12763.44 291
12764.51 298
12765.57 297
12766.64 290
12767.71 292
12768.78 276
12769.84 281
12770.91 283
12771.98 273
12773.04 254
12774.11 282
12775.18 292
12776.25 268
12777.31 258
12778.38 290
12779.45 276
12780.52 270
12781.58 257
12782.65 264
12783.72 275
12784.79 250
12785.86 270
12786.92 256
12787.99 235
12789.06 272
12790.13 279
12791.20 248
12792.26 264
12793.33 277
12794.40 289
12795.47 270
12796.54 246
12797.61 252
12798.67 275
12799.74 269
12800.81 246
12801.88 248
12802.95 292
12804.02 257
12805.09 246
12806.15 238
12807.22 259
12808.29 277
12809.36 249
12810.43 257
12811.50 255
12812.57 276
12813.64 274
12814.71 284
12815.77 254
12816.84 293
12817.91 277
12818.98 263
12820.05 264
12821.12 291
12822.19 274
12823.26 274
12824.33 253
12825.40 219
12826.47 237
12827.54 279
12828.61 262
12829.68 265
12830.75 261
12831.82 251
12832.89 271
12833.96 279
12835.03 266
12836.10 258
12837.17 234
12838.24 248
12839.31 237
12840.38 247
12841.45 222
12842.52 261
12843.59 245
12844.66 237
12845.73 236
12846.80 257
12847.87 252
12848.94 247
12850.01 237
12851.08 304
12852.15 262
12853.22 239
12854.29 239
12855.36 228
12856.43 223
12857.51 249
12858.58 252
12859.65 279
12860.72 249
12861.79 236
12862.86 228
12863.93 247
12865.00 247
12866.07 217
12867.15 234
12868.22 223
12869.29 190
12870.36 267
12871.43 254
12872.50 206
12873.57 234
12874.65 227
12875.72 226
12876.79 246
12877.86 240
12878.93 243
12880.00 200
12881.08 214
12882.15 233
12883.22 229
12884.29 197
12885.36 211
12886.44 229
12887.51 246
12888.58 227
12889.65 222
12890.72 234
12891.80 262
12892.87 249
12893.94 207
12895.01 206
12896.09 212
12897.16 226
12898.23 217
12899.30 206
12900.38 202
12901.45 214
12902.52 260
12903.60 213
12904.67 194
12905.74 230
12906.81 237
12907.89 238
12908.96 209
12910.03 196
12911.11 230
12912.18 240
12913.25 231
12914.33 214
12915.40 208
12916.47 195
12917.55 260
12918.62 230
12919.69 211
12920.77 218
12921.84 208
12922.91 202
12923.99 200
12925.06 197
12926.13 199
12927.21 213
12928.28 217
12929.36 247
12930.43 212
12931.50 197
12932.58 235
12933.65 208
12934.73 226
12935.80 201
12936.87 217
12937.95 228
12939.02 210
12940.10 184
12941.17 201
12942.25 244
12943.32 242
12944.39 248
12945.47 231
12946.54 226
12947.62 242
12948.69 229
12949.77 219
12950.84 221
12951.92 201
12952.99 233
12954.07 210
12955.14 219
12956.22 218
12957.29 228
12958.37 213
12959.44 220
12960.52 219
12961.59 208
12962.67 195
12963.74 220
12964.82 196
12965.89 199
12966.97 254
12968.04 240
12969.12 214
12970.20 198
12971.27 242
12972.35 225
12973.42 235
12974.50 196
12975.57 192
12976.65 196
12977.73 221
12978.80 205
12979.88 206
12980.95 201
12982.03 231
12983.11 220
12984.18 233
12985.26 212
12986.33 180
12987.41 179
12988.49 211
12989.56 226
12990.64 220
12991.72 187
12992.79 212
12993.87 245
12994.95 213
12996.02 182
12997.10 198
12998.18 213
12999.25 239
13000.33 218
13001.41 213
13002.48 241
13003.56 217
13004.64 221
13005.71 190
13006.79 186
13007.87 189
13008.95 240
13010.02 235
13011.10 222
13012.18 219
13013.26 197
13014.33 229
13015.41 247
13016.49 199
13017.57 246
13018.64 237
13019.72 209
13020.80 222
13021.88 197
13022.95 231
13024.03 208
13025.11 227
13026.19 211
13027.26 193
13028.34 215
13029.42 239
13030.50 227
13031.58 220
13032.66 228
13033.73 223
13034.81 238
13035.89 248
13036.97 211
13038.05 183
13039.13 205
13040.20 239
13041.28 221
13042.36 245
13043.44 248
13044.52 216
13045.60 227
13046.68 230
13047.75 206
13048.83 225
13049.91 216
13050.99 256
13052.07 234
13053.15 208
13054.23 203
13055.31 241
13056.39 250
13057.47 230
13058.54 229
13059.62 258
13060.70 232
13061.78 227
13062.86 197
13063.94 239
13065.02 234
13066.10 223
13067.18 206
13068.26 221
13069.34 220
13070.42 232
13071.50 218
13072.58 223
13073.66 223
13074.74 211
13075.82 214
13076.90 222
13077.98 199
13079.06 215
13080.14 214
13081.22 242
13082.30 204
13083.38 204
13084.46 204
13085.54 194
13086.62 221
13087.70 213
13088.78 223
13089.86 235
13090.94 226
13092.02 214
13093.10 199
13094.18 202
13095.27 223
13096.35 210
13097.43 210
13098.51 206
13099.59 207
13100.67 206
13101.75 190
13102.83 203
13103.91 207
13104.99 225
13106.08 220
13107.16 204
13108.24 188
13109.32 212
13110.40 206
13111.48 233
13112.56 216
13113.64 231
13114.73 200
13115.81 229
13116.89 217
13117.97 207
13119.05 205
13120.14 235
13121.22 242
13122.30 241
13123.38 221
13124.46 228
13125.54 225
13126.63 223
13127.71 211
13128.79 225
13129.87 227
13130.96 242
13132.04 228
13133.12 201
13134.20 221
13135.28 197
13136.37 196
13137.45 200
13138.53 221
13139.61 202
13140.70 213
13141.78 229
13142.86 228
13143.95 210
13145.03 222
13146.11 247
13147.19 208
13148.28 211
13149.36 211
13150.44 214
13151.53 201
13152.61 220
13153.69 211
13154.78 232
13155.86 229
13156.94 226
13158.03 214
13159.11 207
13160.19 208
13161.28 218
13162.36 242
13163.44 210
13164.53 230
13165.61 245
13166.69 219
13167.78 227
13168.86 222
13169.95 200
13171.03 224
13172.11 218
13173.20 227
13174.28 211
13175.37 210
13176.45 236
13177.53 207
13178.62 229
13179.70 205
13180.79 199
13181.87 225
13182.96 224
13184.04 242
13185.12 238
13186.21 211
13187.29 203
13188.38 220
13189.46 206
13190.55 199
13191.63 217
13192.72 215
13193.80 205
13194.89 212
13195.97 227
13197.06 235
13198.14 247
13199.23 250
13200.31 222
13201.40 217
13202.48 216
13203.57 200
13204.65 231
13205.74 210
13206.82 228
13207.91 227
13208.99 217
13210.08 216
13211.16 208
13212.25 232
13213.34 197
13214.42 202
13215.51 228
13216.59 228
13217.68 205
13218.76 223
13219.85 209
13220.94 214
13222.02 222
13223.11 196
13224.19 194
13225.28 228
13226.37 213
13227.45 218
13228.54 232
13229.63 233
13230.71 194
13231.80 227
13232.89 220
13233.97 200
13235.06 231
13236.14 214
13237.23 223
13238.32 227
13239.40 244
13240.49 235
13241.58 230
13242.67 213
13243.75 222
13244.84 193
13245.93 204
13247.01 222
13248.10 200
13249.19 210
13250.27 252
13251.36 227
13252.45 226
13253.54 211
13254.62 207
13255.71 240
13256.80 224
13257.89 226
13258.97 225
13260.06 245
13261.15 234
13262.24 218
13263.32 210
13264.41 204
13265.50 242
13266.59 236
13267.67 241
13268.76 244
13269.85 223
13270.94 258
13272.03 246
13273.11 247
13274.20 228
13275.29 246
13276.38 261
13277.47 253
13278.56 255
13279.64 241
13280.73 276
13281.82 273
13282.91 278
13284.00 256
13285.09 242
13286.18 250
13287.26 241
13288.35 225
13289.44 242
13290.53 245
13291.62 278
13292.71 271
13293.80 244
13294.89 244
13295.98 251
13297.06 266
13298.15 269
13299.24 248
13300.33 281
13301.42 289
13302.51 268
13303.60 262
13304.69 283
13305.78 288
13306.87 295
13307.96 288
13309.05 285
13310.14 291
13311.23 282
13312.32 304
13313.41 310
13314.50 278
13315.59 278
13316.68 324
13317.77 312
13318.86 271
13319.95 277
13321.04 273
13322.13 260
13323.22 270
13324.31 282
13325.40 264
13326.49 240
13327.58 245
13328.67 245
13329.76 233
13330.85 247
13331.94 274
13333.03 291
13334.12 266
13335.21 269
13336.30 295
13337.39 300
13338.48 281
13339.57 228
13340.66 252
13341.75 295
13342.85 273
13343.94 225
13345.03 267
13346.12 269
13347.21 267
13348.30 272
13349.39 311
13350.48 253
13351.58 285
13352.67 286
13353.76 313
13354.85 267
13355.94 257
13357.03 308
13358.12 281
13359.22 295
13360.31 298
13361.40 296
13362.49 286
13363.58 336
13364.67 352
13365.77 361
13366.86 335
13367.95 304
13369.04 343
13370.13 292
13371.23 320
13372.32 311
13373.41 328
13374.50 306
13375.60 258
13376.69 231
13377.78 267
13378.87 252
13379.97 244
13381.06 253
13382.15 272
13383.24 259
13384.34 286
13385.43 261
13386.52 268
13387.61 293
13388.71 254
13389.80 230
13390.89 231
13391.99 236
13393.08 256
13394.17 230
13395.26 239
13396.36 256
13397.45 240
13398.54 279
13399.64 268
13400.73 220
13401.82 260
13402.92 247
13404.01 257
13405.10 240
13406.20 244
13407.29 243
13408.39 247
13409.48 218
13410.57 238
13411.67 244
13412.76 256
13413.85 243
13414.95 244
13416.04 235
13417.14 274
13418.23 273
13419.32 229
13420.42 249
13421.51 260
13422.61 258
13423.70 247
13424.80 224
13425.89 252
13426.98 258
13428.08 228
13429.17 260
13430.27 246
13431.36 267
13432.46 248
13433.55 249
13434.65 268
13435.74 251
13436.84 243
13437.93 228
13439.03 261
13440.12 245
13441.22 254
13442.31 253
13443.41 229
13444.50 245
13445.60 254
13446.69 248
13447.79 266
13448.88 236
13449.98 252
13451.07 242
13452.17 244
13453.26 242
13454.36 276
13455.45 242
13456.55 254
13457.65 255
13458.74 256
13459.84 261
13460.93 290
13462.03 276
13463.12 304
13464.22 270
13465.32 244
13466.41 259
13467.51 271
13468.60 266
13469.70 268
13470.80 331
13471.89 314
13472.99 297
13474.09 275
13475.18 275
13476.28 308
13477.37 291
13478.47 301
13479.57 289
13480.66 296
13481.76 240
13482.86 296
13483.95 290
13485.05 267
13486.15 278
13487.25 299
13488.34 287
13489.44 275
13490.54 298
13491.63 293
13492.73 317
13493.83 266
13494.92 295
13496.02 309
13497.12 329
13498.22 320
13499.31 341
13500.41 348
13501.51 362
13502.61 346
13503.70 351
13504.80 358
13505.90 313
13507.00 333
13508.09 312
13509.19 329
13510.29 338
13511.39 293
13512.49 255
13513.58 264
13514.68 281
13515.78 309
13516.88 282
13517.98 248
13519.07 274
13520.17 269
13521.27 266
13522.37 253
13523.47 257
13524.57 262
13525.66 254
13526.76 285
13527.86 275
13528.96 249
13530.06 265
13531.16 248
13532.26 246
13533.35 217
13534.45 238
13535.55 242
13536.65 242
13537.75 235
13538.85 223
13539.95 246
13541.05 252
13542.15 251
13543.24 231
13544.34 226
13545.44 237
13546.54 228
13547.64 270
13548.74 242
13549.84 245
13550.94 223
13552.04 234
13553.14 246
13554.24 220
13555.34 230
13556.44 221
13557.54 250
13558.64 244
13559.74 209
13560.84 254
13561.94 261
13563.04 248
13564.14 226
13565.24 227
13566.34 232
13567.44 278
13568.54 247
13569.64 232
13570.74 227
13571.84 251
13572.94 254
13574.04 222
13575.14 235
13576.24 232
13577.34 239
13578.44 230
13579.54 221
13580.64 220
13581.74 251
13582.84 259
13583.94 247
13585.05 241
13586.15 248
13587.25 236
13588.35 275
13589.45 238
13590.55 238
13591.65 248
13592.75 264
13593.85 254
13594.95 230
13596.06 212
13597.16 214
13598.26 233
13599.36 265
13600.46 259
13601.56 242
13602.66 225
13603.77 225
13604.87 258
13605.97 220
13607.07 236
13608.17 226
13609.28 260
13610.38 264
13611.48 237
13612.58 224
13613.68 278
13614.79 275
13615.89 253
13616.99 233
13618.09 254
13619.19 263
13620.30 249
13621.40 249
13622.50 222
13623.60 237
13624.71 276
13625.81 287
13626.91 296
13628.01 247
13629.12 251
13630.22 269
13631.32 282
13632.42 245
13633.53 250
13634.63 273
13635.73 284
13636.84 249
13637.94 233
13639.04 243
13640.14 227
13641.25 235
13642.35 227
13643.45 215
13644.56 240
13645.66 238
13646.76 248
13647.87 229
13648.97 221
13650.07 253
13651.18 232
13652.28 239
13653.39 200
13654.49 216
13655.59 230
13656.70 249
13657.80 228
13658.90 214
13660.01 212
13661.11 217
13662.22 220
13663.32 225
13664.42 203
13665.53 241
13666.63 254
13667.74 232
13668.84 230
13669.94 203
13671.05 229
13672.15 231
13673.26 213
13674.36 238
13675.47 229
13676.57 234
13677.68 233
13678.78 195
13679.89 217
13680.99 235
13682.10 252
13683.20 245
13684.30 225
13685.41 203
13686.51 220
13687.62 243
13688.72 207
13689.83 222
13690.93 211
13692.04 221
13693.15 236
13694.25 200
13695.36 213
13696.46 205
13697.57 220
13698.67 243
13699.78 245
13700.88 235
13701.99 217
13703.09 241
13704.20 220
13705.31 236
13706.41 247
13707.52 203
13708.62 220
13709.73 218
13710.84 227
13711.94 214
13713.05 278
13714.15 248
13715.26 221
13716.37 213
13717.47 188
13718.58 205
13719.68 258
13720.79 275
13721.90 261
13723.00 291
13724.11 258
13725.22 228
13726.32 271
13727.43 255
13728.54 259
13729.64 248
13730.75 280
13731.86 270
13732.96 281
13734.07 280
13735.18 243
13736.28 262
13737.39 296
13738.50 251
13739.61 272
13740.71 251
13741.82 314
13742.93 278
13744.03 280
13745.14 299
13746.25 297
13747.36 309
13748.46 305
13749.57 303
13750.68 268
13751.79 254
13752.89 302
13754.00 319
13755.11 283
13756.22 309
13757.33 328
13758.43 311
13759.54 300
13760.65 301
13761.76 326
13762.87 336
13763.97 327
13765.08 340
13766.19 330
13767.30 353
13768.41 396
13769.51 417
13770.62 415
13771.73 426
13772.84 426
13773.95 425
13775.06 479
13776.17 416
13777.27 441
13778.38 420
13779.49 430
13780.60 392
13781.71 341
13782.82 366
13783.93 357
13785.04 317
13786.14 302
13787.25 321
13788.36 272
13789.47 285
13790.58 292
13791.69 287
13792.80 252
13793.91 283
13795.02 305
13796.13 270
13797.24 254
13798.35 256
13799.46 282
13800.57 263
13801.68 264
13802.78 261
13803.89 289
13805.00 259
13806.11 261
13807.22 259
13808.33 265
13809.44 246
13810.55 245
13811.66 257
13812.77 293
13813.88 272
13814.99 285
13816.10 267
13817.21 270
13818.32 271
13819.44 287
13820.55 254
13821.66 244
13822.77 271
13823.88 266
13824.99 266
13826.10 255
13827.21 242
13828.32 249
13829.43 284
13830.54 259
13831.65 264
13832.76 269
13833.87 235
13834.98 249
13836.10 231
13837.21 233
13838.32 221
13839.43 215
13840.54 240
13841.65 272
13842.76 256
13843.87 282
13844.99 244
13846.10 263
13847.21 250
13848.32 257
13849.43 255
13850.54 266
13851.65 257
13852.77 275
13853.88 266
13854.99 265
13856.10 244
13857.21 257
13858.33 245
13859.44 261
13860.55 265
13861.66 281
13862.77 252
13863.89 268
13865.00 252
13866.11 278
13867.22 262
13868.33 274
13869.45 288
13870.56 278
13871.67 253
13872.78 267
13873.90 275
13875.01 291
13876.12 270
13877.23 285
13878.35 277
13879.46 308
13880.57 287
13881.69 253
13882.80 253
13883.91 293
13885.02 270
13886.14 309
13887.25 297
13888.36 267
13889.48 312
13890.59 324
13891.70 310
13892.82 351
13893.93 342
13895.04 325
13896.16 343
13897.27 328
13898.38 333
13899.50 306
13900.61 300
13901.72 323
13902.84 298
13903.95 279
13905.07 292
13906.18 318
13907.29 275
13908.41 246
13909.52 248
13910.63 252
13911.75 263
13912.86 278
13913.98 286
13915.09 283
13916.21 239
13917.32 276
13918.43 278
13919.55 266
13920.66 249
13921.78 258
13922.89 248
13924.01 260
13925.12 259
13926.24 244
13927.35 257
13928.46 235
13929.58 232
13930.69 239
13931.81 253
13932.92 249
13934.04 222
13935.15 242
13936.27 250
13937.38 243
13938.50 246
13939.61 252
13940.73 221
13941.85 227
13942.96 246
13944.08 242
13945.19 243
13946.31 243
13947.42 221
13948.54 242
13949.65 217
13950.77 235
13951.88 226
13953.00 207
13954.12 225
13955.23 237
13956.35 224
13957.46 230
13958.58 254
13959.70 213
13960.81 217
13961.93 220
13963.04 245
13964.16 236
13965.28 224
13966.39 257
13967.51 227
13968.62 235
13969.74 235
13970.86 213
13971.97 236
13973.09 235
13974.21 216
13975.32 212
13976.44 191
13977.56 239
13978.67 214
13979.79 217
13980.91 215
13982.02 231
13983.14 218
13984.26 229
13985.37 211
13986.49 217
13987.61 230
13988.73 259
13989.84 224
13990.96 236
13992.08 223
13993.20 227
13994.31 219
13995.43 206
13996.55 218
13997.66 223
13998.78 229
13999.90 220
14001.02 224
14002.14 242
14003.25 235
14004.37 234
14005.49 198
14006.61 239
14007.72 218
14008.84 216
14009.96 207
14011.08 215
14012.20 207
14013.31 210
14014.43 229
14015.55 209
14016.67 197
14017.79 228
14018.91 218
14020.02 231
14021.14 221
14022.26 222
14023.38 217
14024.50 211
14025.62 215
14026.74 225
14027.85 230
14028.97 218
14030.09 214
14031.21 219
14032.33 200
14033.45 249
14034.57 232
14035.69 206
14036.81 215
14037.92 228
14039.04 204
14040.16 225
14041.28 217
14042.40 218
14043.52 204
14044.64 250
14045.76 250
14046.88 242
14048.00 250
14049.12 250
14050.24 220
14051.36 234
14052.48 222
14053.60 206
14054.72 214
14055.84 236
14056.96 255
14058.08 232
14059.20 242
14060.32 219
14061.44 230
14062.56 240
14063.68 241
14064.80 239
14065.92 226
14067.04 265
14068.16 244
14069.28 228
14070.40 256
14071.52 260
14072.64 243
14073.76 256
14074.88 252
14076.00 249
14077.12 259
14078.24 250
14079.36 222
14080.48 249
14081.60 249
14082.73 256
14083.85 258
14084.97 241
14086.09 232
14087.21 271
14088.33 264
14089.45 272
14090.57 243
14091.69 266
14092.82 294
14093.94 289
14095.06 313
14096.18 273
14097.30 282
14098.42 310
14099.54 303
14100.67 323
14101.79 285
14102.91 294
14104.03 328
14105.15 305
14106.27 293
14107.40 253
14108.52 279
14109.64 278
14110.76 255
14111.88 244
14113.01 245
14114.13 243
14115.25 242
14116.37 228
14117.50 228
14118.62 222
14119.74 238
14120.86 258
14121.98 208
14123.11 227
14124.23 227
14125.35 224
14126.48 240
14127.60 222
14128.72 230
14129.84 219
14130.97 238
14132.09 218
14133.21 207
14134.34 205
14135.46 253
14136.58 246
14137.70 220
14138.83 200
14139.95 229
14141.07 236
14142.20 214
14143.32 213
14144.44 201
14145.57 257
14146.69 261
14147.81 267
14148.94 232
14150.06 216
14151.18 221
14152.31 223
14153.43 252
14154.56 248
14155.68 186
14156.80 226
14157.93 208
14159.05 252
14160.18 192
14161.30 219
14162.42 235
14163.55 245
14164.67 216
14165.80 196
14166.92 225
14168.04 211
14169.17 228
14170.29 243
14171.42 242
14172.54 236
14173.67 224
14174.79 203
14175.92 218
14177.04 220
14178.17 198
14179.29 207
14180.41 220
14181.54 186
14182.66 210
14183.79 210
14184.91 212
14186.04 209
14187.16 220
14188.29 207
14189.41 207
14190.54 218
14191.67 233
14192.79 234
14193.92 206
14195.04 230
14196.17 220
14197.29 216
14198.42 183
14199.54 195
14200.67 209
14201.79 213
14202.92 222
14204.05 238
14205.17 216
14206.30 198
14207.42 221
14208.55 181
14209.67 208
14210.80 213
14211.93 221
14213.05 187
14214.18 197
14215.31 212
14216.43 197
14217.56 218
14218.68 185
14219.81 193
14220.94 206
14222.06 203
14223.19 206
14224.32 208
14225.44 182
14226.57 208
14227.70 189
14228.82 177
14229.95 177
14231.08 194
14232.20 221
14233.33 196
14234.46 183
14235.58 168
14236.71 196
14237.84 176
14238.97 179
14240.09 199
14241.22 179
14242.35 185
14243.47 207
14244.60 172
14245.73 180
14246.86 197
14247.98 216
14249.11 202
14250.24 177
14251.37 193
14252.49 196
14253.62 207
14254.75 187
14255.88 198
14257.01 206
14258.13 183
14259.26 175
14260.39 214
14261.52 208
14262.65 224
14263.77 213
14264.90 200
14266.03 181
14267.16 176
14268.29 191
14269.41 186
14270.54 170
14271.67 216
14272.80 199
14273.93 199
14275.06 183
14276.19 170
14277.31 179
14278.44 210
14279.57 198
14280.70 181
14281.83 183
14282.96 147
14284.09 177
14285.22 196
14286.34 182
14287.47 157
14288.60 190
14289.73 187
14290.86 194
14291.99 187
14293.12 185
14294.25 213
14295.38 177
14296.51 181
14297.64 170
14298.77 177
14299.90 169
14301.03 187
14302.16 170
14303.28 157
14304.41 176
14305.54 201
14306.67 171
14307.80 154
14308.93 192
14310.06 180
14311.19 189
14312.32 154
14313.45 168
14314.58 193
14315.71 192
14316.84 175
14317.97 196
14319.11 203
14320.24 165
14321.37 169
14322.50 181
14323.63 185
14324.76 188
14325.89 175
14327.02 181
14328.15 180
14329.28 197
14330.41 168
14331.54 197
14332.67 179
14333.80 174
14334.93 184
14336.06 174
14337.20 177
14338.33 171
14339.46 169
14340.59 180
14341.72 169
14342.85 181
14343.98 167
14345.11 190
14346.25 163
14347.38 184
14348.51 198
14349.64 159
14350.77 161
14351.90 169
14353.03 166
14354.17 167
14355.30 175
14356.43 175
14357.56 140
14358.69 167
14359.83 158
14360.96 184
14362.09 198
14363.22 178
14364.35 213
14365.49 186
14366.62 175
14367.75 188
14368.88 204
14370.01 188
14371.15 164
14372.28 169
14373.41 181
14374.54 179
14375.68 184
14376.81 187
14377.94 175
14379.07 195
14380.21 232
14381.34 201
14382.47 177
14383.61 185
14384.74 166
14385.87 188
14387.00 196
14388.14 207
14389.27 174
14390.40 194
14391.54 185
14392.67 178
14393.80 177
14394.94 175
14396.07 198
14397.20 184
14398.34 193
14399.47 186
14400.60 215
14401.74 188
14402.87 168
14404.00 176
14405.14 202
14406.27 196
14407.41 215
14408.54 172
14409.67 200
14410.81 225
14411.94 199
14413.08 203
14414.21 176
14415.34 199
14416.48 188
14417.61 208
14418.75 182
14419.88 183
14421.01 203
14422.15 205
14423.28 196
14424.42 172
14425.55 191
14426.69 234
14427.82 219
14428.96 213
14430.09 205
14431.23 208
14432.36 237
14433.50 238
14434.63 206
14435.77 218
14436.90 221
14438.04 210
14439.17 190
14440.31 184
14441.44 207
14442.58 199
14443.71 203
14444.85 187
14445.98 181
14447.12 181
14448.25 189
14449.39 188
14450.52 172
14451.66 184
14452.79 213
14453.93 218
14455.07 183
14456.20 191
14457.34 209
14458.47 190
14459.61 164
14460.74 191
14461.88 173
14463.02 184
14464.15 217
14465.29 190
14466.42 184
14467.56 183
14468.70 206
14469.83 181
14470.97 194
14472.11 176
14473.24 192
14474.38 190
14475.51 200
14476.65 184
14477.79 191
14478.92 204
14480.06 211
14481.20 211
14482.33 233
14483.47 221
14484.61 223
14485.75 233
14486.88 229
14488.02 216
14489.16 238
14490.29 221
14491.43 196
14492.57 217
14493.70 234
14494.84 251
14495.98 227
14497.12 220
14498.25 211
14499.39 249
14500.53 268
14501.67 261
14502.80 246
14503.94 263
14505.08 272
14506.22 261
14507.35 239
14508.49 226
14509.63 268
14510.77 272
14511.91 319
14513.04 276
14514.18 324
14515.32 314
14516.46 319
14517.60 272
14518.73 285
14519.87 301
14521.01 312
14522.15 301
14523.29 288
14524.43 310
14525.56 302
14526.70 309
14527.84 280
14528.98 261
14530.12 237
14531.26 232
14532.40 272
14533.53 252
14534.67 225
14535.81 212
14536.95 204
14538.09 199
14539.23 229
14540.37 224
14541.51 192
14542.65 206
14543.79 224
14544.92 206
14546.06 199
14547.20 192
14548.34 211
14549.48 214
14550.62 206
14551.76 206
14552.90 213
14554.04 208
14555.18 216
14556.32 192
14557.46 195
14558.60 215
14559.74 196
14560.88 233
14562.02 192
14563.16 224
14564.30 192
14565.44 223
14566.58 233
14567.72 190
14568.86 179
14570.00 194
14571.14 217
14572.28 184
14573.42 171
14574.56 197
14575.70 222
14576.84 214
14577.98 197
14579.12 197
14580.26 199
14581.40 206
14582.54 190
14583.68 175
14584.82 217
14585.97 195
14587.11 187
14588.25 186
14589.39 195
14590.53 179
14591.67 213
14592.81 227
14593.95 172
14595.09 184
14596.23 200
14597.38 216
14598.52 213
14599.66 200
14600.80 191
14601.94 217
14603.08 202
14604.22 215
14605.37 213
14606.51 205
14607.65 196
14608.79 199
14609.93 219
14611.07 184
14612.22 194
14613.36 220
14614.50 222
14615.64 211
14616.78 218
14617.93 234
14619.07 222
14620.21 234
14621.35 230
14622.50 227
14623.64 257
14624.78 255
14625.92 233
14627.06 240
14628.21 243
14629.35 229
14630.49 274
14631.63 265
14632.78 261
14633.92 232
14635.06 256
14636.21 285
14637.35 249
14638.49 247
14639.63 246
14640.78 267
14641.92 237
14643.06 235
14644.21 232
14645.35 228
14646.49 231
14647.64 218
14648.78 212
14649.92 194
14651.07 202
14652.21 204
14653.35 190
14654.50 179
14655.64 204
14656.78 224
14657.93 200
14659.07 182
14660.21 188
14661.36 178
14662.50 199
14663.65 210
14664.79 181
14665.93 187
14667.08 201
14668.22 193
14669.37 185
14670.51 165
14671.65 168
14672.80 193
14673.94 205
14675.09 176
14676.23 187
14677.38 172
14678.52 180
14679.66 190
14680.81 156
14681.95 157
14683.10 206
14684.24 186
14685.39 170
14686.53 164
14687.68 182
14688.82 197
14689.97 196
14691.11 157
14692.26 188
14693.40 185
14694.55 186
14695.69 167
14696.84 149
14697.98 162
14699.13 182
14700.27 188
14701.42 187
14702.56 154
14703.71 153
14704.85 180
14706.00 190
14707.15 185
14708.29 167
14709.44 147
14710.58 163
14711.73 169
14712.87 167
14714.02 153
14715.17 180
14716.31 184
14717.46 188
14718.60 181
14719.75 158
14720.90 151
14722.04 170
14723.19 163
14724.33 140
14725.48 173
14726.63 165
14727.77 175
14728.92 156
14730.07 150
14731.21 157
14732.36 168
14733.51 199
14734.65 182
14735.80 143
14736.95 174
14738.09 154
14739.24 156
14740.39 163
14741.53 143
14742.68 141
14743.83 159
14744.97 163
14746.12 155
14747.27 145
14748.42 164
14749.56 169
14750.71 167
14751.86 152
14753.00 147
14754.15 195
14755.30 148
14756.45 160
14757.59 171
14758.74 163
14759.89 145
14761.04 154
14762.18 140
14763.33 150
14764.48 147
14765.63 150
14766.78 185
14767.92 168
14769.07 130
14770.22 155
14771.37 161
14772.52 136
14773.66 146
14774.81 158
14775.96 162
14777.11 142
14778.26 158
14779.41 152
14780.55 140
14781.70 135
14782.85 147
14784.00 170
14785.15 153
14786.30 160
14787.45 168
14788.59 166
14789.74 126
14790.89 139
14792.04 169
14793.19 144
14794.34 140
14795.49 133
14796.64 152
14797.79 151
14798.94 159
14800.08 157
14801.23 147
14802.38 135
14803.53 139
14804.68 142
14805.83 120
14806.98 165
14808.13 148
14809.28 151
14810.43 145
14811.58 136
14812.73 148
14813.88 138
14815.03 139
14816.18 135
14817.33 138
14818.48 150
14819.63 141
14820.78 156
14821.93 152
14823.08 149
14824.23 152
14825.38 153
14826.53 157
14827.68 143
14828.83 151
14829.98 149
14831.13 145
14832.28 132
14833.43 146
14834.58 119
14835.73 162
14836.88 137
14838.03 129
14839.18 132
14840.33 171
14841.48 137
14842.64 130
14843.79 127
14844.94 154
14846.09 136
14847.24 134
14848.39 147
14849.54 140
14850.69 156
14851.84 139
14853.00 139
14854.15 141
14855.30 149
14856.45 141
14857.60 140
14858.75 118
14859.90 119
14861.06 153
14862.21 138
14863.36 143
14864.51 129
14865.66 147
14866.81 144
14867.97 144
14869.12 131
14870.27 146
14871.42 137
14872.57 131
14873.73 127
14874.88 119
14876.03 153
14877.18 150
14878.33 138
14879.49 130
14880.64 136
14881.79 149
14882.94 138
14884.10 137
14885.25 138
14886.40 145
14887.55 126
14888.71 134
14889.86 156
14891.01 147
14892.16 141
14893.32 162
14894.47 171
14895.62 160
14896.78 163
14897.93 136
14899.08 142
14900.23 153
14901.39 142
14902.54 139
14903.69 148
14904.85 143
14906.00 152
14907.15 166
14908.31 136
14909.46 154
14910.61 149
14911.77 160
14912.92 139
14914.08 143
14915.23 122
14916.38 152
14917.54 157
14918.69 133
14919.84 126
14921.00 130
14922.15 120
14923.31 132
14924.46 150
14925.61 140
14926.77 133
14927.92 114
14929.08 135
14930.23 150
14931.38 149
14932.54 155
14933.69 154
14934.85 147
14936.00 132
14937.16 156
14938.31 149
14939.47 150
14940.62 125
14941.78 148
14942.93 152
14944.08 141
14945.24 136
14946.39 157
14947.55 144
14948.70 143
14949.86 148
14951.01 174
14952.17 132
14953.32 151
14954.48 167
14955.64 128
14956.79 137
14957.95 148
14959.10 142
14960.26 157
14961.41 142
14962.57 134
14963.72 158
14964.88 159
14966.03 160
14967.19 161
14968.35 152
14969.50 153
14970.66 139
14971.81 152
14972.97 153
14974.12 145
14975.28 136
14976.44 139
14977.59 153
14978.75 164
14979.91 146
14981.06 135
14982.22 155
14983.37 151
14984.53 159
14985.69 146
14986.84 138
14988.00 133
14989.16 130
14990.31 108
14991.47 130
14992.63 127
14993.78 144
14994.94 125
14996.10 122
14997.25 137
14998.41 130
14999.57 138
15000.72 141
15001.88 140
15003.04 140
15004.20 159
15005.35 159
15006.51 147
15007.67 126
15008.82 148
15009.98 151
15011.14 141
15012.30 132
15013.45 154
15014.61 155
15015.77 136
15016.93 130
15018.08 133
15019.24 138
15020.40 150
15021.56 159
15022.71 158
15023.87 156
15025.03 140
15026.19 146
15027.35 133
15028.50 138
15029.66 112
15030.82 136
15031.98 174
15033.14 148
15034.30 97
15035.45 121
15036.61 131
15037.77 127
15038.93 143
15040.09 129
15041.25 117
15042.40 129
15043.56 134
15044.72 141
15045.88 123
15047.04 136
15048.20 165
15049.36 134
15050.52 118
15051.68 128
15052.83 153
15053.99 145
15055.15 144
15056.31 159
15057.47 163
15058.63 143
15059.79 142
15060.95 155
15062.11 127
15063.27 124
15064.43 118
15065.59 133
15066.75 135
15067.90 127
15069.06 113
15070.22 144
15071.38 150
15072.54 137
15073.70 126
15074.86 138
15076.02 136
15077.18 148
15078.34 135
15079.50 158
15080.66 134
15081.82 134
15082.98 140
15084.14 148
15085.30 151
15086.46 139
15087.62 132
15088.78 135
15089.95 122
15091.11 139
15092.27 138
15093.43 140
15094.59 141
15095.75 134
15096.91 137
15098.07 131
15099.23 142
15100.39 133
15101.55 144
15102.71 138
15103.87 147
15105.03 145
15106.20 130
15107.36 131
15108.52 152
15109.68 156
15110.84 140
15112.00 132
15113.16 129
15114.32 134
15115.49 139
15116.65 133
15117.81 123
15118.97 132
15120.13 146
15121.29 145
15122.46 148
15123.62 116
15124.78 128
15125.94 138
15127.10 130
15128.26 122
15129.43 116
15130.59 141
15131.75 133
15132.91 146
15134.07 129
15135.24 143
15136.40 146
15137.56 153
15138.72 159
15139.89 135
15141.05 130
15142.21 135
15143.37 127
15144.54 125
15145.70 125
15146.86 144
15148.02 144
15149.19 115
15150.35 131
15151.51 138
15152.67 147
15153.84 153
15155.00 129
15156.16 116
15157.33 136
15158.49 152
15159.65 155
15160.82 123
15161.98 135
15163.14 124
15164.31 143
15165.47 129
15166.63 137
15167.80 128
15168.96 140
15170.12 144
15171.29 150
15172.45 136
15173.61 140
15174.78 155
15175.94 124
15177.10 126
15178.27 142
15179.43 152
15180.60 136
15181.76 124
15182.92 139
15184.09 138
15185.25 154
15186.42 144
15187.58 128
15188.74 155
15189.91 152
15191.07 155
15192.24 136
15193.40 133
15194.57 138
15195.73 140
15196.90 147
15198.06 131
15199.22 135
15200.39 143
15201.55 146
15202.72 164
15203.88 154
15205.05 141
15206.21 148
15207.38 164
15208.54 136
15209.71 129
15210.87 144
15212.04 160
15213.20 153
15214.37 147
15215.53 147
15216.70 140
15217.86 126
15219.03 150
15220.20 150
15221.36 154
15222.53 157
15223.69 166
15224.86 163
15226.02 140
15227.19 159
15228.36 161
15229.52 177
15230.69 172
15231.85 146
15233.02 157
15234.18 164
15235.35 167
15236.52 141
15237.68 167
15238.85 151
15240.02 172
15241.18 148
15242.35 150
15243.51 152
15244.68 158
15245.85 145
15247.01 155
15248.18 141
15249.35 135
15250.51 155
15251.68 149
15252.85 154
15254.01 135
15255.18 141
15256.35 119
15257.51 122
15258.68 148
15259.85 128
15261.01 128
15262.18 142
15263.35 130
15264.52 153
15265.68 139
15266.85 113
15268.02 119
15269.18 119
15270.35 139
15271.52 133
15272.69 138
15273.85 127
15275.02 127
15276.19 145
15277.36 135
15278.52 141
15279.69 124
15280.86 129
15282.03 126
15283.20 121
15284.36 142
15285.53 134
15286.70 136
15287.87 114
15289.04 111
15290.20 120
15291.37 133
15292.54 146
15293.71 121
15294.88 115
15296.05 128
15297.21 144
15298.38 145
15299.55 115
15300.72 116
15301.89 126
15303.06 110
15304.22 106
15305.39 115
15306.56 138
15307.73 157
15308.90 138
15310.07 140
15311.24 135
15312.41 139
15313.58 144
15314.74 123
15315.91 130
15317.08 144
15318.25 152
15319.42 130
15320.59 139
15321.76 129
15322.93 110
15324.10 123
15325.27 124
15326.44 123
15327.61 120
15328.78 137
15329.95 119
15331.12 116
15332.29 133
15333.46 129
15334.63 143
15335.80 133
15336.97 137
15338.14 132
15339.31 131
15340.48 137
15341.65 124
15342.82 141
15343.99 140
15345.16 153
15346.33 130
15347.50 152
15348.67 154
15349.84 149
15351.01 128
15352.18 152
15353.35 142
15354.52 132
15355.69 149
15356.86 146
15358.03 124
15359.20 161
15360.37 153
15361.54 111
15362.71 143
15363.89 151
15365.06 140
15366.23 140
15367.40 147
15368.57 128
15369.74 133
15370.91 128
15372.08 116
15373.25 105
15374.43 154
15375.60 142
15376.77 137
15377.94 124
15379.11 146
15380.28 125
15381.46 147
15382.63 113
15383.80 117
15384.97 129
15386.14 124
15387.31 149
15388.49 128
15389.66 137
15390.83 144
15392.00 163
15393.17 131
15394.35 119
15395.52 135
15396.69 164
15397.86 161
15399.03 138
15400.21 145
15401.38 143
15402.55 153
15403.72 124
15404.90 148
15406.07 147
15407.24 121
15408.41 136
15409.59 128
15410.76 121
15411.93 113
15413.11 134
15414.28 122
15415.45 116
15416.62 133
15417.80 146
15418.97 126
15420.14 134
15421.32 130
15422.49 155
15423.66 113
15424.84 133
15426.01 122
15427.18 139
15428.36 121
15429.53 148
15430.70 127
15431.88 142
15433.05 149
15434.22 137
15435.40 145
15436.57 131
15437.75 135
15438.92 148
15440.09 142
15441.27 148
15442.44 149
15443.61 150
15444.79 143
15445.96 125
15447.14 138
15448.31 126
15449.49 148
15450.66 136
15451.83 129
15453.01 130
15454.18 129
15455.36 126
15456.53 148
15457.71 148
15458.88 143
15460.06 139
15461.23 114
15462.40 131
15463.58 132
15464.75 116
15465.93 118
15467.10 131
15468.28 155
15469.45 133
15470.63 129
15471.80 130
15472.98 123
15474.15 154
15475.33 155
15476.50 117
15477.68 139
15478.86 122
15480.03 133
15481.21 114
15482.38 124
15483.56 118
15484.73 134
15485.91 151
15487.08 130
15488.26 130
15489.44 140
15490.61 129
15491.79 142
15492.96 141
15494.14 148
15495.31 126
15496.49 155
15497.67 163
15498.84 128
15500.02 124
15501.20 131
15502.37 152
15503.55 136
15504.72 135
15505.90 130
15507.08 142
15508.25 125
15509.43 136
15510.61 115
15511.78 125
15512.96 151
15514.14 132
15515.31 134
15516.49 110
15517.67 136
15518.84 172
15520.02 131
15521.20 136
15522.37 145
15523.55 175
15524.73 156
15525.91 130
15527.08 126
15528.26 129
15529.44 152
15530.61 134
15531.79 128
15532.97 124
15534.15 124
15535.32 144
15536.50 155
15537.68 131
15538.86 135
15540.03 138
15541.21 142
15542.39 116
15543.57 120
15544.75 137
15545.92 135
15547.10 127
15548.28 122
15549.46 153
15550.64 150
15551.81 140
15552.99 154
15554.17 139
15555.35 139
15556.53 137
15557.70 137
15558.88 132
15560.06 136
15561.24 122
15562.42 158
15563.60 161
15564.78 140
15565.95 127
15567.13 133
15568.31 118
15569.49 115
15570.67 137
15571.85 158
15573.03 145
15574.21 127
15575.38 136
15576.56 158
15577.74 168
15578.92 138
15580.10 141
15581.28 144
15582.46 143
15583.64 117
15584.82 134
15586.00 141
15587.18 143
15588.36 141
15589.54 153
15590.72 137
15591.90 127
15593.08 154
15594.25 167
15595.43 139
15596.61 126
15597.79 148
15598.97 154
15600.15 173
15601.33 146
15602.51 171
15603.69 148
15604.87 154
15606.05 154
15607.23 146
15608.41 124
15609.60 148
15610.78 179
15611.96 168
15613.14 145
15614.32 144
15615.50 191
15616.68 171
15617.86 142
15619.04 137
15620.22 177
15621.40 160
15622.58 166
15623.76 157
15624.94 164
15626.12 188
15627.31 169
15628.49 170
15629.67 180
15630.85 156
15632.03 176
15633.21 186
15634.39 171
15635.57 184
15636.75 182
15637.94 181
15639.12 155
15640.30 175
15641.48 181
15642.66 171
15643.84 165
15645.03 183
15646.21 182
15647.39 203
15648.57 160
15649.75 209
15650.93 219
15652.12 151
15653.30 177
15654.48 207
15655.66 203
15656.84 173
15658.03 194
15659.21 205
15660.39 223
15661.57 215
15662.76 219
15663.94 227
15665.12 212
15666.30 188
15667.48 232
15668.67 206
15669.85 218
15671.03 197
15672.22 179
15673.40 202
15674.58 188
15675.76 190
15676.95 198
15678.13 204
15679.31 194
15680.50 199
15681.68 252
15682.86 201
15684.04 215
15685.23 231
15686.41 206
15687.59 219
15688.78 220
15689.96 212
15691.14 213
15692.33 220
15693.51 232
15694.69 227
15695.88 214
15697.06 215
15698.25 222
15699.43 246
15700.61 253
15701.80 223
15702.98 268
15704.16 280
15705.35 264
15706.53 256
15707.72 258
15708.90 270
15710.08 284
15711.27 269
15712.45 310
15713.64 288
15714.82 295
15716.01 298
15717.19 278
15718.37 272
15719.56 268
15720.74 297
15721.93 292
15723.11 280
15724.30 287
15725.48 277
15726.67 289
15727.85 266
15729.04 287
15730.22 307
15731.41 278
15732.59 248
15733.78 270
15734.96 264
15736.15 244
15737.33 250
15738.52 254
15739.70 274
15740.89 229
15742.07 265
15743.26 259
15744.44 291
15745.63 281
15746.81 276
15748.00 289
15749.19 245
15750.37 222
15751.56 271
15752.74 271
15753.93 257
15755.11 250
15756.30 241
15757.49 269
15758.67 274
15759.86 275
15761.04 272
15762.23 267
15763.42 223
15764.60 234
15765.79 216
15766.97 246
15768.16 186
15769.35 229
15770.53 255
15771.72 266
15772.91 255
15774.09 272
15775.28 213
15776.47 221
15777.65 228
15778.84 223
15780.03 226
15781.21 240
15782.40 250
15783.59 224
15784.77 258
15785.96 232
15787.15 256
15788.33 217
15789.52 229
15790.71 225
15791.90 217
15793.08 218
15794.27 219
15795.46 220
15796.65 209
15797.83 208
15799.02 202
15800.21 195
15801.40 183
15802.58 185
15803.77 186
15804.96 201
15806.15 187
15807.33 209
15808.52 203
15809.71 183
15810.90 168
15812.09 172
15813.27 212
15814.46 172
15815.65 193
15816.84 182
15818.03 199
15819.21 196
15820.40 187
15821.59 160
15822.78 182
15823.97 184
15825.16 177
15826.34 191
15827.53 181
15828.72 182
15829.91 191
15831.10 205
15832.29 184
15833.48 181
15834.66 226
15835.85 222
15837.04 208
15838.23 206
15839.42 177
15840.61 179
15841.80 190
15842.99 211
15844.18 179
15845.37 165
15846.56 158
15847.74 161
15848.93 200
15850.12 197
15851.31 177
15852.50 167
15853.69 176
15854.88 186
15856.07 191
15857.26 190
15858.45 189
15859.64 177
15860.83 171
15862.02 172
15863.21 200
15864.40 171
15865.59 224
15866.78 217
15867.97 180
15869.16 178
15870.35 160
15871.54 186
15872.73 178
15873.92 194
15875.11 168
15876.30 210
15877.49 186
15878.68 182
15879.87 170
15881.06 177
15882.25 180
15883.44 186
15884.64 192
15885.83 176
15887.02 183
15888.21 187
15889.40 200
15890.59 166
15891.78 149
15892.97 186
15894.16 179
15895.35 192
15896.54 184
15897.74 199
15898.93 215
15900.12 206
15901.31 204
15902.50 201
15903.69 215
15904.88 197
15906.08 181
15907.27 202
15908.46 201
15909.65 202
15910.84 185
15912.03 223
15913.23 188
15914.42 193
15915.61 194
15916.80 190
15917.99 183
15919.18 214
15920.38 182
15921.57 199
15922.76 179
15923.95 183
15925.15 194
15926.34 171
15927.53 194
15928.72 202
15929.91 196
15931.11 184
15932.30 187
15933.49 196
15934.68 188
15935.88 171
15937.07 174
15938.26 199
15939.46 186
15940.65 173
15941.84 176
15943.03 194
15944.23 169
15945.42 167
15946.61 159
15947.81 164
15949.00 190
15950.19 160
15951.39 152
15952.58 173
15953.77 161
15954.97 152
15956.16 144
15957.35 141
15958.55 152
15959.74 164
15960.93 152
15962.13 148
15963.32 159
15964.51 162
15965.71 151
15966.90 133
15968.09 140
15969.29 149
15970.48 159
15971.68 128
15972.87 134
15974.06 149
15975.26 170
15976.45 161
15977.65 137
15978.84 135
15980.04 129
15981.23 140
15982.42 145
15983.62 139
15984.81 138
15986.01 138
15987.20 159
15988.40 159
15989.59 128
15990.79 137
15991.98 135
15993.18 129
15994.37 122
15995.57 127
15996.76 140
15997.96 139
15999.15 140
16000.35 122
16001.54 163
16002.74 151
16003.93 171
16005.13 140
16006.32 152
16007.52 131
16008.71 139
16009.91 131
16011.10 142
16012.30 134
16013.49 132
16014.69 141
16015.88 131
16017.08 141
16018.28 133
16019.47 130
16020.67 129
16021.86 139
16023.06 119
16024.26 136
16025.45 118
16026.65 139
16027.84 123
16029.04 133
16030.24 120
16031.43 128
16032.63 125
16033.82 130
16035.02 128
16036.22 120
16037.41 125
16038.61 127
16039.81 127
16041.00 127
16042.20 147
16043.40 129
16044.59 109
16045.79 123
16046.99 139
16048.18 157
16049.38 146
16050.58 135
16051.77 129
16052.97 140
16054.17 140
16055.37 143
16056.56 148
16057.76 130
16058.96 129
16060.15 150
16061.35 127
16062.55 112
16063.75 90
16064.94 126
16066.14 122
16067.34 132
16068.54 132
16069.73 128
16070.93 146
16072.13 142
16073.33 121
16074.52 117
16075.72 135
16076.92 139
16078.12 139
16079.32 136
16080.51 112
16081.71 117
16082.91 133
16084.11 120
16085.31 130
16086.51 134
16087.70 130
16088.90 128
16090.10 122
16091.30 123
16092.50 133
16093.70 133
16094.89 129
16096.09 147
16097.29 118
16098.49 160
16099.69 126
16100.89 132
16102.09 119
16103.29 117
16104.48 134
16105.68 123
16106.88 115
16108.08 110
16109.28 129
16110.48 128
16111.68 161
16112.88 127
16114.08 133
16115.28 114
16116.48 128
16117.68 127
16118.88 134
16120.07 115
16121.27 119
16122.47 111
16123.67 123
16124.87 92
16126.07 121
16127.27 138
16128.47 126
16129.67 130
16130.87 115
16132.07 142
16133.27 134
16134.47 103
16135.67 122
16136.87 133
16138.07 127
16139.27 123
16140.47 103
16141.67 114
16142.87 134
16144.07 140
16145.27 135
16146.48 130
16147.68 127
16148.88 113
16150.08 133
16151.28 105
16152.48 142
16153.68 143
16154.88 110
16156.08 117
16157.28 131
16158.48 109
16159.68 153
16160.88 134
16162.09 114
16163.29 136
16164.49 124
16165.69 141
16166.89 110
16168.09 135
16169.29 134
16170.49 144
16171.70 126
16172.90 123
16174.10 127
16175.30 119
16176.50 125
16177.70 123
16178.91 112
16180.11 132
16181.31 118
16182.51 139
16183.71 131
16184.91 138
16186.12 120
16187.32 122
16188.52 154
16189.72 132
16190.93 123
16192.13 168
16193.33 135
16194.53 123
16195.73 122
16196.94 118
16198.14 129
16199.34 126
16200.54 130
16201.75 140
16202.95 134
16204.15 135
16205.35 142
16206.56 152
16207.76 136
16208.96 128
16210.17 135
16211.37 102
16212.57 116
16213.77 124
16214.98 154
16216.18 149
16217.38 141
16218.59 168
16219.79 124
16220.99 140
16222.20 127
16223.40 120
16224.60 118
16225.81 140
16227.01 130
16228.21 154
16229.42 142
16230.62 148
16231.82 149
16233.03 159
16234.23 166
16235.44 132
16236.64 143
16237.84 131
16239.05 141
16240.25 136
16241.46 137
16242.66 144
16243.86 150
16245.07 161
16246.27 155
16247.48 140
16248.68 152
16249.89 146
16251.09 173
16252.29 165
16253.50 149
16254.70 144
16255.91 164
16257.11 146
16258.32 144
16259.52 171
16260.73 151
16261.93 152
16263.14 153
16264.34 174
16265.55 185
16266.75 171
16267.96 193
16269.16 178
16270.37 165
16271.57 182
16272.78 194
16273.98 181
16275.19 174
16276.39 184
16277.60 168
16278.80 187
16280.01 181
16281.21 170
16282.42 198
16283.63 178
16284.83 140
16286.04 173
16287.24 177
16288.45 178
16289.65 162
16290.86 174
16292.07 171
16293.27 179
16294.48 204
16295.68 194
16296.89 201
16298.10 206
16299.30 203
16300.51 198
16301.71 195
16302.92 187
16304.13 204
16305.33 212
16306.54 192
16307.75 179
16308.95 200
16310.16 215
16311.37 191
16312.57 195
16313.78 176
16314.99 189
16316.19 187
16317.40 199
16318.61 184
16319.81 173
16321.02 177
16322.23 176
16323.44 168
16324.64 152
16325.85 153
16327.06 146
16328.26 158
16329.47 166
16330.68 140
16331.89 143
16333.09 146
16334.30 160
16335.51 177
16336.72 158
16337.92 140
16339.13 147
16340.34 151
16341.55 147
16342.75 131
16343.96 152
16345.17 155
16346.38 129
16347.59 118
16348.79 179
16350.00 134
16351.21 152
16352.42 158
16353.63 148
16354.84 141
16356.04 132
16357.25 158
16358.46 176
16359.67 144
16360.88 129
16362.09 118
16363.29 150
16364.50 137
16365.71 123
16366.92 130
16368.13 135
16369.34 153
16370.55 132
16371.76 136
16372.96 126
16374.17 122
16375.38 121
16376.59 154
16377.80 139
16379.01 119
16380.22 141
16381.43 128
16382.64 140
16383.85 136
16385.06 136
16386.27 149
16387.47 136
16388.68 156
16389.89 132
16391.10 128
16392.31 146
16393.52 135
16394.73 142
16395.94 142
16397.15 138
16398.36 112
16399.57 129
16400.78 132
16401.99 126
16403.20 147
16404.41 154
16405.62 145
16406.83 118
16408.04 130
16409.25 115
16410.46 123
16411.67 114
16412.88 109
16414.09 128
16415.30 119
16416.52 124
16417.73 124
16418.94 126
16420.15 136
16421.36 132
16422.57 136
16423.78 110
16424.99 128
16426.20 151
16427.41 119
16428.62 128
16429.83 123
16431.05 123
16432.26 123
16433.47 161
16434.68 137
16435.89 130
16437.10 140
16438.31 125
16439.52 132
16440.74 144
16441.95 122
16443.16 116
16444.37 136
16445.58 136
16446.79 122
16448.00 121
16449.22 133
16450.43 109
16451.64 138
16452.85 123
16454.06 120
16455.28 133
16456.49 121
16457.70 125
16458.91 108
16460.12 105
16461.34 119
16462.55 123
16463.76 123
16464.97 124
16466.19 121
16467.40 126
16468.61 127
16469.82 141
16471.04 124
16472.25 138
16473.46 139
16474.67 136
16475.89 144
16477.10 103
16478.31 119
16479.52 146
16480.74 131
16481.95 126
16483.16 115
16484.38 129
16485.59 126
16486.80 114
16488.02 112
16489.23 103
16490.44 116
16491.66 102
16492.87 131
16494.08 127
16495.30 108
16496.51 124
16497.72 112
16498.94 121
16500.15 116
16501.36 125
16502.58 111
16503.79 117
16505.00 99
16506.22 104
16507.43 105
16508.65 119
16509.86 118
16511.07 99
16512.29 120
16513.50 127
16514.72 120
16515.93 122
16517.15 106
16518.36 122
16519.57 120
16520.79 104
16522.00 127
16523.22 101
16524.43 111
16525.65 120
16526.86 83
16528.08 115
16529.29 126
16530.51 118
16531.72 112
16532.93 109
16534.15 115
16535.36 145
16536.58 124
16537.79 115
16539.01 106
16540.22 134
16541.44 113
16542.65 120
16543.87 107
16545.09 113
16546.30 115
16547.52 129
16548.73 110
16549.95 121
16551.16 111
16552.38 114
16553.59 110
16554.81 107
16556.02 134
16557.24 110
16558.46 118
16559.67 115
16560.89 142
16562.10 127
16563.32 114
16564.54 118
16565.75 126
16566.97 118
16568.18 114
16569.40 105
16570.62 123
16571.83 129
16573.05 128
16574.27 138
16575.48 107
16576.70 107
16577.91 114
16579.13 100
16580.35 115
16581.56 101
16582.78 100
16584.00 120
16585.21 145
16586.43 111
16587.65 110
16588.87 110
16590.08 138
16591.30 130
16592.52 116
16593.73 93
16594.95 107
16596.17 107
16597.38 105
16598.60 96
16599.82 102
16601.04 116
16602.25 113
16603.47 106
16604.69 124
16605.91 108
16607.12 113
16608.34 110
16609.56 95
16610.78 104
16611.99 102
16613.21 112
16614.43 101
16615.65 103
16616.87 119
16618.08 98
16619.30 123
16620.52 109
16621.74 115
16622.96 119
16624.17 109
16625.39 130
16626.61 131
16627.83 128
16629.05 99
16630.27 104
16631.48 117
16632.70 94
16633.92 98
16635.14 117
16636.36 121
16637.58 107
16638.80 104
16640.02 113
16641.23 97
16642.45 131
16643.67 106
16644.89 109
16646.11 106
16647.33 101
16648.55 108
16649.77 100
16650.99 104
16652.21 80
16653.42 111
16654.64 115
16655.86 113
16657.08 112
16658.30 98
16659.52 122
16660.74 98
16661.96 114
16663.18 95
16664.40 108
16665.62 95
16666.84 97
16668.06 91
16669.28 106
16670.50 106
16671.72 115
16672.94 122
16674.16 111
16675.38 104
16676.60 127
16677.82 132
16679.04 118
16680.26 82
16681.48 98
16682.70 126
16683.92 113
16685.14 97
16686.36 103
16687.58 107
16688.80 109
16690.02 105
16691.24 106
16692.46 114
16693.69 132
16694.91 107
16696.13 107
16697.35 100
16698.57 100
16699.79 113
16701.01 106
16702.23 105
16703.45 105
16704.67 102
16705.90 122
16707.12 122
16708.34 120
16709.56 94
16710.78 113
16712.00 110
16713.22 96
16714.44 111
16715.67 95
16716.89 111
16718.11 105
16719.33 106
16720.55 114
16721.77 110
16723.00 110
16724.22 96
16725.44 99
16726.66 113
16727.88 103
16729.11 106
16730.33 92
16731.55 95
16732.77 109
16733.99 118
16735.22 114
16736.44 108
16737.66 118
16738.88 107
16740.11 115
16741.33 93
16742.55 105
16743.77 105
16745.00 123
16746.22 102
16747.44 112
16748.67 106
16749.89 125
16751.11 112
16752.33 102
16753.56 111
16754.78 106
16756.00 108
16757.23 118
16758.45 95
16759.67 106
16760.90 110
16762.12 102
16763.34 96
16764.57 105
16765.79 103
16767.01 111
16768.24 114
16769.46 93
16770.68 108
16771.91 103
16773.13 124
16774.35 129
16775.58 101
16776.80 117
16778.02 106
16779.25 108
16780.47 111
16781.70 113
16782.92 118
16784.14 128
16785.37 107
16786.59 102
16787.82 110
16789.04 107
16790.27 104
16791.49 135
16792.71 128
16793.94 99
16795.16 118
16796.39 112
16797.61 109
16798.84 110
16800.06 88
16801.29 96
16802.51 99
16803.74 117
16804.96 119
16806.19 118
16807.41 99
16808.64 110
16809.86 105
16811.09 96
16812.31 104
16813.54 126
16814.76 94
16815.99 105
16817.21 107
16818.44 112
16819.66 91
16820.89 109
16822.11 97
16823.34 106
16824.56 104
16825.79 109
16827.01 113
16828.24 114
16829.47 106
16830.69 98
16831.92 125
16833.14 115
16834.37 100
16835.60 105
16836.82 113
16838.05 101
16839.27 119
16840.50 130
16841.73 118
16842.95 97
16844.18 112
16845.40 108
16846.63 117
16847.86 119
16849.08 125
16850.31 127
16851.54 131
16852.76 142
16853.99 130
16855.22 128
16856.44 112
16857.67 114
16858.90 117
16860.12 144
16861.35 141
16862.58 124
16863.80 132
16865.03 141
16866.26 125
16867.49 149
16868.71 117
16869.94 129
16871.17 169
16872.39 122
16873.62 148
16874.85 124
16876.08 147
16877.30 127
16878.53 146
16879.76 132
16880.99 151
16882.21 161
16883.44 157
16884.67 147
16885.90 153
16887.13 161
16888.35 146
16889.58 136
16890.81 139
16892.04 154
16893.27 149
16894.49 155
16895.72 160
16896.95 150
16898.18 114
16899.41 151
16900.63 128
16901.86 110
16903.09 117
16904.32 130
16905.55 123
16906.78 126
16908.01 133
16909.23 131
16910.46 139
16911.69 121
16912.92 127
16914.15 123
16915.38 126
16916.61 137
16917.84 117
16919.06 112
16920.29 125
16921.52 118
16922.75 92
16923.98 120
16925.21 105
16926.44 124
16927.67 131
16928.90 114
16930.13 109
16931.36 106
16932.59 123
16933.82 115
16935.05 110
16936.27 105
16937.50 127
16938.73 132
16939.96 117
16941.19 114
16942.42 103
16943.65 120
16944.88 143
16946.11 130
16947.34 106
16948.57 118
16949.80 134
16951.03 111
16952.26 116
16953.49 102
16954.72 119
16955.95 109
16957.19 116
16958.42 117
16959.65 112
16960.88 115
16962.11 130
16963.34 112
16964.57 106
16965.80 100
16967.03 108
16968.26 140
16969.49 100
16970.72 86
16971.95 102
16973.18 114
16974.42 117
16975.65 109
16976.88 122
16978.11 130
16979.34 134
16980.57 111
16981.80 110
16983.03 100
16984.26 123
16985.50 116
16986.73 110
16987.96 116
16989.19 112
16990.42 101
16991.65 120
16992.89 123
16994.12 109
16995.35 106
16996.58 118
16997.81 102
16999.04 127
17000.28 111
17001.51 106
17002.74 121
17003.97 99
17005.20 98
17006.44 124
17007.67 125
17008.90 116
17010.13 110
17011.37 121
17012.60 106
17013.83 125
17015.06 108
17016.30 90
17017.53 110
17018.76 123
17019.99 122
17021.23 117
17022.46 110
17023.69 111
17024.92 129
17026.16 118
17027.39 95
17028.62 97
17029.86 102
17031.09 109
17032.32 115
17033.56 106
17034.79 116
17036.02 109
17037.26 103
17038.49 108
17039.72 96
17040.96 117
17042.19 105
17043.42 88
17044.66 107
17045.89 110
17047.12 102
17048.36 102
17049.59 107
17050.82 108
17052.06 99
17053.29 95
17054.53 124
17055.76 93
17056.99 99
17058.23 97
17059.46 102
17060.70 101
17061.93 104
17063.16 95
17064.40 93
17065.63 95
17066.87 97
17068.10 118
17069.34 100
17070.57 85
17071.81 106
17073.04 109
17074.27 116
17075.51 119
17076.74 89
17077.98 103
17079.21 101
17080.45 96
17081.68 94
17082.92 96
17084.15 115
17085.39 108
17086.62 87
17087.86 89
17089.09 95
17090.33 98
17091.56 123
17092.80 101
17094.04 117
17095.27 102
17096.51 101
17097.74 97
17098.98 117
17100.21 114
17101.45 107
17102.68 104
17103.92 113
17105.16 112
17106.39 102
17107.63 105
17108.86 118
17110.10 131
17111.33 121
17112.57 99
17113.81 90
17115.04 115
17116.28 94
17117.52 108
17118.75 85
17119.99 106
17121.22 92
17122.46 101
17123.70 97
17124.93 98
17126.17 117
17127.41 106
17128.64 112
17129.88 99
17131.12 108
17132.35 94
17133.59 94
17134.83 89
17136.06 110
17137.30 89
17138.54 103
17139.77 93
17141.01 110
17142.25 123
17143.49 94
17144.72 103
17145.96 85
17147.20 93
17148.43 89
17149.67 93
17150.91 105
17152.15 95
17153.38 94
17154.62 78
17155.86 89
17157.10 91
17158.33 96
17159.57 109
17160.81 111
17162.05 110
17163.29 101
17164.52 103
17165.76 104
17167.00 102
17168.24 109
17169.48 100
17170.71 95
17171.95 82
17173.19 90
17174.43 103
17175.67 113
17176.91 92
17178.14 101
17179.38 98
17180.62 98
17181.86 99
17183.10 104
17184.34 104
17185.57 93
17186.81 104
17188.05 99
17189.29 120
17190.53 106
17191.77 93
17193.01 104
17194.25 109
17195.49 100
17196.72 81
17197.96 116
17199.20 88
17200.44 86
17201.68 110
17202.92 96
17204.16 83
17205.40 95
17206.64 91
17207.88 80
17209.12 79
17210.36 93
17211.60 104
17212.84 99
17214.08 74
17215.32 95
17216.56 108
17217.80 83
17219.04 106
17220.28 81
17221.52 104
17222.76 93
17224.00 92
17225.24 107
17226.48 114
17227.72 82
17228.96 102
17230.20 89
17231.44 97
17232.68 84
17233.92 104
17235.16 113
17236.40 103
17237.64 87
17238.88 90
17240.12 104
17241.36 98
17242.60 97
17243.84 86
17245.08 97
17246.32 89
17247.57 84
17248.81 84
17250.05 74
17251.29 95
17252.53 120
17253.77 72
17255.01 79
17256.25 85
17257.49 111
17258.74 98
17259.98 85
17261.22 102
17262.46 93
17263.70 114
17264.94 90
17266.18 104
17267.43 100
17268.67 109
17269.91 103
17271.15 106
17272.39 102
17273.63 78
17274.88 92
17276.12 102
17277.36 89
17278.60 97
17279.84 81
17281.09 118
17282.33 109
17283.57 79
17284.81 91
17286.06 91
17287.30 97
17288.54 89
17289.78 88
17291.02 89
17292.27 100
17293.51 85
17294.75 75
17296.00 78
17297.24 86
17298.48 93
17299.72 102
17300.97 76
17302.21 84
17303.45 107
17304.70 84
17305.94 71
17307.18 96
17308.42 109
17309.67 108
17310.91 96
17312.15 79
17313.40 94
17314.64 102
17315.88 85
17317.13 87
17318.37 77
17319.61 71
17320.86 84
17322.10 91
17323.34 70
17324.59 90
17325.83 86
17327.08 92
17328.32 85
17329.56 87
17330.81 74
17332.05 90
17333.30 80
17334.54 96
17335.78 99
17337.03 73
17338.27 78
17339.52 87
17340.76 94
17342.00 89
17343.25 90
17344.49 87
17345.74 109
17346.98 102
17348.23 83
17349.47 90
17350.72 91
17351.96 97
17353.21 94
17354.45 105
17355.70 105
17356.94 79
17358.18 93
17359.43 103
17360.67 89
17361.92 80
17363.16 112
17364.41 108
17365.66 83
17366.90 81
17368.15 90
17369.39 100
17370.64 97
17371.88 93
17373.13 102
17374.37 127
17375.62 98
17376.86 93
17378.11 106
17379.35 98
17380.60 84
17381.85 87
17383.09 87
17384.34 97
17385.58 98
17386.83 86
17388.08 80
17389.32 98
17390.57 83
17391.81 84
17393.06 93
17394.31 91
17395.55 101
17396.80 77
17398.04 97
17399.29 95
17400.54 76
17401.78 81
17403.03 92
17404.28 102
17405.52 93
17406.77 103
17408.02 81
17409.26 86
17410.51 98
17411.76 83
17413.00 94
17414.25 85
17415.50 96
17416.75 86
17417.99 84
17419.24 97
17420.49 95
17421.73 84
17422.98 81
17424.23 87
17425.48 111
17426.72 107
17427.97 83
17429.22 87
17430.46 100
17431.71 82
17432.96 101
17434.21 96
17435.46 95
17436.70 87
17437.95 86
17439.20 94
17440.45 92
17441.69 88
17442.94 106
17444.19 99
17445.44 82
17446.69 87
17447.93 99
17449.18 86
17450.43 78
17451.68 81
17452.93 83
17454.18 120
17455.42 93
17456.67 83
17457.92 98
17459.17 106
17460.42 125
17461.67 87
17462.92 83
17464.16 86
17465.41 89
17466.66 92
17467.91 94
17469.16 93
17470.41 102
17471.66 106
17472.91 91
17474.16 90
17475.40 89
17476.65 97
17477.90 100
17479.15 74
17480.40 87
17481.65 98
17482.90 78
17484.15 104
17485.40 87
17486.65 99
17487.90 82
17489.15 96
17490.40 108
17491.65 81
17492.90 87
17494.15 95
17495.40 88
17496.65 84
17497.90 104
17499.15 103
17500.40 116
17501.65 72
17502.90 80
17504.15 100
17505.40 85
17506.65 79
17507.90 89
17509.15 97
17510.40 85
17511.65 95
17512.90 100
17514.15 89
17515.40 77
17516.65 108
17517.90 97
17519.15 70
17520.40 84
17521.65 87
17522.90 101
17524.15 104
17525.41 82
17526.66 92
17527.91 89
17529.16 102
17530.41 95
17531.66 94
17532.91 95
17534.16 99
17535.41 92
17536.67 106
17537.92 98
17539.17 84
17540.42 97
17541.67 106
17542.92 84
17544.17 89
17545.43 102
17546.68 97
17547.93 106
17549.18 88
17550.43 110
17551.68 83
17552.94 98
17554.19 87
17555.44 88
17556.69 109
17557.94 89
17559.20 82
17560.45 93
17561.70 81
17562.95 69
17564.21 94
17565.46 108
17566.71 85
17567.96 77
17569.21 95
17570.47 96
17571.72 85
17572.97 93
17574.22 102
17575.48 79
17576.73 76
17577.98 89
17579.24 84
17580.49 92
17581.74 92
17582.99 91
17584.25 90
17585.50 82
17586.75 82
17588.01 104
17589.26 125
17590.51 91
17591.77 106
17593.02 94
17594.27 87
17595.53 90
17596.78 93
17598.03 87
17599.29 86
17600.54 79
17601.79 69
17603.05 67
17604.30 93
17605.56 87
17606.81 74
17608.06 75
17609.32 97
17610.57 107
17611.82 85
17613.08 83
17614.33 77
17615.59 94
17616.84 120
17618.10 82
17619.35 81
17620.60 84
17621.86 89
17623.11 96
17624.37 100
17625.62 92
17626.88 70
17628.13 85
17629.39 90
17630.64 74
17631.89 70
17633.15 72
17634.40 103
17635.66 122
17636.91 114
17638.17 75
17639.42 82
17640.68 89
17641.93 96
17643.19 87
17644.44 89
17645.70 70
17646.95 89
17648.21 99
17649.47 86
17650.72 93
17651.98 96
17653.23 91
17654.49 115
17655.74 88
17657.00 87
17658.25 101
17659.51 83
17660.77 71
17662.02 86
17663.28 87
17664.53 95
17665.79 80
17667.04 75
17668.30 75
17669.56 84
17670.81 106
17672.07 88
17673.33 90
17674.58 88
17675.84 72
17677.09 68
17678.35 83
17679.61 80
17680.86 100
17682.12 84
17683.38 77
17684.63 63
17685.89 66
17687.15 68
17688.40 78
17689.66 89
17690.92 81
17692.17 74
17693.43 77
17694.69 95
17695.94 70
17697.20 90
17698.46 81
17699.72 75
17700.97 95
17702.23 98
17703.49 85
17704.74 83
17706.00 76
17707.26 68
17708.52 84
17709.77 103
17711.03 90
17712.29 83
17713.55 92
17714.80 103
17716.06 77
17717.32 73
17718.58 75
17719.84 77
17721.09 65
17722.35 81
17723.61 78
17724.87 79
17726.13 82
17727.38 94
17728.64 97
17729.90 88
17731.16 80
17732.42 76
17733.67 80
17734.93 86
17736.19 93
17737.45 85
17738.71 99
17739.97 86
17741.23 108
17742.48 95
17743.74 80
17745.00 84
17746.26 102
17747.52 87
17748.78 85
17750.04 89
17751.30 75
17752.55 82
17753.81 81
17755.07 100
17756.33 94
17757.59 91
17758.85 85
17760.11 81
17761.37 84
17762.63 87
17763.89 91
17765.15 90
17766.41 84
17767.67 85
17768.93 81
17770.19 85
17771.45 95
17772.70 89
17773.96 90
17775.22 101
17776.48 85
17777.74 95
17779.00 91
17780.26 78
17781.52 83
17782.78 101
17784.04 96
17785.30 95
17786.56 71
17787.82 87
17789.09 81
17790.35 76
17791.61 67
17792.87 77
17794.13 100
17795.39 79
17796.65 83
17797.91 88
17799.17 75
17800.43 68
17801.69 65
17802.95 81
17804.21 84
17805.47 80
17806.73 81
17808.00 79
17809.26 82
17810.52 83
17811.78 91
17813.04 88
17814.30 78
17815.56 72
17816.82 68
17818.08 83
17819.35 77
17820.61 85
17821.87 85
17823.13 90
17824.39 100
17825.65 88
17826.92 98
17828.18 87
17829.44 76
17830.70 88
17831.96 93
17833.22 77
17834.49 71
17835.75 84
17837.01 70
17838.27 75
17839.53 84
17840.80 90
17842.06 81
17843.32 79
17844.58 99
17845.85 93
17847.11 97
17848.37 73
17849.63 86
17850.89 89
17852.16 78
17853.42 87
17854.68 78
17855.95 83
17857.21 81
17858.47 71
17859.73 72
17861.00 77
17862.26 74
17863.52 100
17864.79 82
17866.05 68
17867.31 66
17868.57 77
17869.84 92
17871.10 72
17872.36 60
17873.63 68
17874.89 89
17876.15 84
17877.42 95
17878.68 78
17879.94 76
17881.21 69
17882.47 89
17883.74 93
17885.00 70
17886.26 84
17887.53 81
17888.79 68
17890.05 81
17891.32 70
17892.58 69
17893.85 71
17895.11 63
17896.37 90
17897.64 65
17898.90 73
17900.17 81
17901.43 100
17902.70 82
17903.96 76
17905.22 68
17906.49 84
17907.75 86
17909.02 98
17910.28 87
17911.55 94
17912.81 81
17914.08 74
17915.34 96
17916.61 86
17917.87 83
17919.14 87
17920.40 91
17921.67 86
17922.93 80
17924.20 82
17925.46 89
17926.73 71
17927.99 80
17929.26 79
17930.52 94
17931.79 77
17933.05 65
17934.32 79
17935.58 70
17936.85 83
17938.12 62
17939.38 83
17940.65 69
17941.91 80
17943.18 77
17944.44 76
17945.71 53
17946.98 76
17948.24 79
17949.51 84
17950.77 64
17952.04 65
17953.31 81
17954.57 72
17955.84 64
17957.10 82
17958.37 83
17959.64 82
17960.90 93
17962.17 86
17963.44 75
17964.70 81
17965.97 82
17967.24 95
17968.50 91
17969.77 91
17971.04 81
17972.30 102
17973.57 81
17974.84 73
17976.10 73
17977.37 93
17978.64 82
17979.91 79
17981.17 66
17982.44 84
17983.71 91
17984.97 89
17986.24 79
17987.51 84
17988.78 82
17990.04 74
17991.31 70
17992.58 72
17993.85 67
17995.11 76
17996.38 94
17997.65 85
17998.92 67
18000.18 79
18001.45 85
18002.72 64
18003.99 91
18005.26 87
18006.52 72
18007.79 85
18009.06 86
18010.33 86
18011.60 62
18012.86 79
18014.13 76
18015.40 102
18016.67 79
18017.94 86
18019.21 87
18020.47 83
18021.74 90
18023.01 83
18024.28 73
18025.55 82
18026.82 64
18028.09 88
18029.36 87
18030.62 78
18031.89 76
18033.16 63
18034.43 98
18035.70 76
18036.97 88
18038.24 68
18039.51 72
18040.78 83
18042.05 96
18043.32 85
18044.59 87
18045.85 79
18047.12 93
18048.39 104
18049.66 76
18050.93 72
18052.20 83
18053.47 78
18054.74 91
18056.01 65
18057.28 71
18058.55 90
18059.82 92
18061.09 91
18062.36 74
18063.63 73
18064.90 83
18066.17 81
18067.44 70
18068.71 64
18069.98 68
18071.25 80
18072.52 84
18073.79 67
18075.06 77
18076.33 99
18077.60 104
18078.87 99
18080.15 79
18081.42 85
18082.69 78
18083.96 84
18085.23 90
18086.50 90
18087.77 67
18089.04 85
18090.31 94
18091.58 57
18092.85 74
18094.12 69
18095.40 94
18096.67 82
18097.94 83
18099.21 56
18100.48 78
18101.75 81
18103.02 80
18104.30 80
18105.57 65
18106.84 76
18108.11 76
18109.38 83
18110.65 78
18111.92 58
18113.20 98
18114.47 87
18115.74 83
18117.01 81
18118.28 93
18119.56 75
18120.83 77
18122.10 81
18123.37 89
18124.64 84
18125.92 89
18127.19 75
18128.46 70
18129.73 84
18131.01 90
18132.28 88
18133.55 84
18134.82 74
18136.10 78
18137.37 104
18138.64 92
18139.91 81
18141.19 77
18142.46 96
18143.73 94
18145.01 71
18146.28 66
18147.55 72
18148.82 108
18150.10 89
18151.37 68
18152.64 88
18153.92 73
18155.19 88
18156.46 93
18157.74 71
18159.01 63
18160.28 81
18161.56 102
18162.83 84
18164.10 77
18165.38 89
18166.65 84
18167.93 84
18169.20 66
18170.47 72
18171.75 80
18173.02 98
18174.29 84
18175.57 87
18176.84 90
18178.12 89
18179.39 101
18180.66 87
18181.94 99
18183.21 87
18184.49 86
18185.76 106
18187.04 85
18188.31 74
18189.59 71
18190.86 76
18192.13 76
18193.41 80
18194.68 91
18195.96 80
18197.23 81
18198.51 82
18199.78 73
18201.06 76
18202.33 69
18203.61 79
18204.88 81
18206.16 78
18207.43 95
18208.71 77
18209.98 92
18211.26 82
18212.53 90
18213.81 79
18215.08 94
18216.36 76
18217.63 101
18218.91 84
18220.19 66
18221.46 77
18222.74 83
18224.01 101
18225.29 106
18226.56 93
18227.84 76
18229.12 77
18230.39 89
18231.67 84
18232.94 67
18234.22 75
18235.50 93
18236.77 87
18238.05 62
18239.32 81
18240.60 75
18241.88 99
18243.15 79
18244.43 74
18245.71 66
18246.98 71
18248.26 90
18249.54 81
18250.81 83
18252.09 64
18253.37 82
18254.64 73
18255.92 66
18257.20 67
18258.47 69
18259.75 63
18261.03 82
18262.30 66
18263.58 60
18264.86 101
18266.13 88
18267.41 83
18268.69 65
18269.97 77
18271.24 66
18272.52 73
18273.80 63
18275.08 87
18276.35 85
18277.63 74
18278.91 70
18280.19 61
18281.46 53
18282.74 67
18284.02 84
18285.30 84
18286.58 67
18287.85 59
18289.13 65
18290.41 73
18291.69 77
18292.97 64
18294.24 74
18295.52 86
18296.80 78
18298.08 63
18299.36 78
18300.63 85
18301.91 64
18303.19 90
18304.47 81
18305.75 82
18307.03 79
18308.31 64
18309.58 82
18310.86 88
18312.14 84
18313.42 69
18314.70 69
18315.98 68
18317.26 71
18318.54 81
18319.82 79
18321.09 73
18322.37 75
18323.65 65
18324.93 65
18326.21 62
18327.49 68
18328.77 74
18330.05 71
18331.33 72
18332.61 71
18333.89 68
18335.17 78
18336.45 86
18337.73 62
18339.01 66
18340.29 91
18341.57 64
18342.85 72
18344.13 67
18345.41 69
18346.69 66
18347.97 70
18349.25 67
18350.53 59
18351.81 83
18353.09 78
18354.37 99
18355.65 88
18356.93 86
18358.21 85
18359.49 99
18360.77 76
18362.05 60
18363.33 66
18364.61 86
18365.89 83
18367.17 74
18368.45 65
18369.73 73
18371.01 72
18372.29 68
18373.58 72
18374.86 70
18376.14 79
18377.42 66
18378.70 97
18379.98 95
18381.26 78
18382.54 92
18383.82 82
18385.11 75
18386.39 85
18387.67 77
18388.95 92
18390.23 79
18391.51 73
18392.79 83
18394.08 88
18395.36 79
18396.64 75
18397.92 72
18399.20 80
18400.49 92
18401.77 86
18403.05 75
18404.33 82
18405.61 89
18406.90 80
18408.18 68
18409.46 61
18410.74 67
18412.02 71
18413.31 73
18414.59 68
18415.87 71
18417.15 77
18418.44 64
18419.72 79
18421.00 89
18422.28 78
18423.57 77
18424.85 88
18426.13 94
18427.41 97
18428.70 78
18429.98 76
18431.26 95
18432.55 85
18433.83 89
18435.11 74
18436.40 86
18437.68 75
18438.96 99
18440.25 81
18441.53 87
18442.81 69
18444.10 73
18445.38 74
18446.66 75
18447.95 77
18449.23 88
18450.51 90
18451.80 61
18453.08 81
18454.36 79
18455.65 80
18456.93 64
18458.22 72
18459.50 80
18460.78 83
18462.07 75
18463.35 76
18464.64 72
18465.92 68
18467.20 69
18468.49 80
18469.77 89
18471.06 82
18472.34 76
18473.63 75
18474.91 74
18476.19 59
18477.48 68
18478.76 71
18480.05 81
18481.33 78
18482.62 67
18483.90 60
18485.19 75
18486.47 82
18487.76 80
18489.04 82
18490.33 73
18491.61 85
18492.90 69
18494.18 71
18495.47 73
18496.75 59
18498.04 60
18499.32 80
18500.61 79
18501.89 69
18503.18 72
18504.46 77
18505.75 60
18507.04 92
18508.32 74
18509.61 72
18510.89 77
18512.18 67
18513.46 80
18514.75 91
18516.04 79
18517.32 67
18518.61 94
18519.89 78
18521.18 80
18522.47 67
18523.75 70
18525.04 67
18526.32 87
18527.61 63
18528.90 72
18530.18 84
18531.47 76
18532.76 82
18534.04 70
18535.33 85
18536.62 89
18537.90 104
18539.19 69
18540.48 80
18541.76 84
18543.05 83
18544.34 77
18545.62 78
18546.91 64
18548.20 88
18549.48 101
18550.77 72
18552.06 81
18553.35 62
18554.63 94
18555.92 84
18557.21 83
18558.50 70
18559.78 72
18561.07 94
18562.36 85
18563.65 78
18564.93 80
18566.22 68
18567.51 80
18568.80 77
18570.08 83
18571.37 92
18572.66 74
18573.95 81
18575.24 73
18576.52 88
18577.81 88
18579.10 94
18580.39 65
18581.68 69
18582.96 77
18584.25 93
18585.54 106
18586.83 77
18588.12 86
18589.41 83
18590.69 76
18591.98 89
18593.27 96
18594.56 85
18595.85 92
18597.14 90
18598.43 93
18599.71 128
18601.00 106
18602.29 78
18603.58 96
18604.87 85
18606.16 106
18607.45 101
18608.74 88
18610.03 88
18611.32 84
18612.61 107
18613.89 99
18615.18 103
18616.47 107
18617.76 95
18619.05 93
18620.34 116
18621.63 95
18622.92 81
18624.21 96
18625.50 94
18626.79 89
18628.08 81
18629.37 82
18630.66 89
18631.95 96
18633.24 87
18634.53 83
18635.82 91
18637.11 75
18638.40 84
18639.69 90
18640.98 70
18642.27 84
18643.56 88
18644.85 81
18646.14 78
18647.43 78
18648.72 87
18650.01 93
18651.30 91
18652.59 78
18653.89 76
18655.18 76
18656.47 80
18657.76 90
18659.05 85
18660.34 80
18661.63 79
18662.92 72
18664.21 93
18665.50 85
18666.79 90
18668.09 96
18669.38 95
18670.67 64
18671.96 77
18673.25 67
18674.54 77
18675.83 72
18677.13 79
18678.42 65
18679.71 82
18681.00 103
18682.29 84
18683.58 87
18684.88 79
18686.17 78
18687.46 87
18688.75 85
18690.04 80
18691.33 76
18692.63 71
18693.92 78
18695.21 70
18696.50 88
18697.80 80
18699.09 76
18700.38 80
18701.67 82
18702.96 74
18704.26 79
18705.55 74
18706.84 80
18708.13 79
18709.43 70
18710.72 76
18712.01 74
18713.31 65
18714.60 82
18715.89 63
18717.18 78
18718.48 91
18719.77 80
18721.06 79
18722.36 79
18723.65 79
18724.94 64
18726.24 76
18727.53 72
18728.82 81
18730.12 71
18731.41 82
18732.70 76
18734.00 73
18735.29 86
18736.58 79
18737.88 71
18739.17 84
18740.46 80
18741.76 73
18743.05 67
18744.34 66
18745.64 70
18746.93 81
18748.23 83
18749.52 74
18750.81 72
18752.11 76
18753.40 92
18754.70 77
18755.99 69
18757.29 77
18758.58 89
18759.87 89
18761.17 74
18762.46 87
18763.76 63
18765.05 91
18766.35 65
18767.64 69
18768.94 75
18770.23 73
18771.53 81
18772.82 69
18774.11 70
18775.41 79
18776.70 81
18778.00 83
18779.29 89
18780.59 73
18781.89 74
18783.18 65
18784.48 68
18785.77 72
18787.07 63
18788.36 73
18789.66 67
18790.95 70
18792.25 78
18793.54 67
18794.84 63
18796.13 66
18797.43 84
18798.73 80
18800.02 74
18801.32 81
18802.61 79
18803.91 67
18805.20 86
18806.50 75
18807.80 79
18809.09 73
18810.39 67
18811.69 86
18812.98 61
18814.28 69
18815.57 59
18816.87 84
18818.17 62
18819.46 81
18820.76 83
18822.06 75
18823.35 76
18824.65 84
18825.95 81
18827.24 78
18828.54 75
18829.84 78
18831.13 68
18832.43 57
18833.73 78
18835.02 75
18836.32 86
18837.62 72
18838.91 62
18840.21 86
18841.51 82
18842.81 61
18844.10 66
18845.40 78
18846.70 88
18848.00 70
18849.29 87
18850.59 76
18851.89 72
18853.19 73
18854.48 86
18855.78 75
18857.08 68
18858.38 76
18859.67 86
18860.97 75
18862.27 71
18863.57 64
18864.87 76
18866.16 80
18867.46 94
18868.76 70
18870.06 95
18871.36 71
18872.66 93
18873.95 55
18875.25 65
18876.55 81
18877.85 76
18879.15 73
18880.45 70
18881.74 77
18883.04 70
18884.34 73
18885.64 79
18886.94 73
18888.24 79
18889.54 79
18890.84 85
18892.13 74
18893.43 67
18894.73 78
18896.03 71
18897.33 79
18898.63 64
18899.93 91
18901.23 66
18902.53 73
18903.83 81
18905.13 79
18906.43 68
18907.73 67
18909.02 85
18910.32 77
18911.62 79
18912.92 86
18914.22 70
18915.52 72
18916.82 75
18918.12 71
18919.42 72
18920.72 65
18922.02 88
18923.32 79
18924.62 67
18925.92 64
18927.22 68
18928.52 74
18929.82 76
18931.12 80
18932.42 77
18933.72 72
18935.02 59
18936.32 67
18937.63 87
18938.93 69
18940.23 70
18941.53 64
18942.83 76
18944.13 85
18945.43 61
18946.73 77
18948.03 69
18949.33 77
18950.63 83
18951.93 76
18953.23 83
18954.54 80
18955.84 73
18957.14 85
18958.44 93
18959.74 94
18961.04 71
18962.34 69
18963.64 65
18964.95 74
18966.25 77
18967.55 68
18968.85 72
18970.15 69
18971.45 71
18972.76 94
18974.06 64
18975.36 62
18976.66 70
18977.96 70
18979.27 83
18980.57 69
18981.87 70
18983.17 77
18984.47 71
18985.78 83
18987.08 65
18988.38 59
18989.68 84
18990.98 80
18992.29 83
18993.59 69
18994.89 61
18996.19 66
18997.50 78
18998.80 86
19000.10 75
19001.40 77
19002.71 87
19004.01 80
19005.31 83
19006.62 67
19007.92 90
19009.22 76
19010.53 77
19011.83 67
19013.13 62
19014.43 71
19015.74 72
19017.04 73
19018.34 60
19019.65 68
19020.95 56
19022.25 83
19023.56 70
19024.86 67
19026.16 93
19027.47 88
19028.77 78
19030.08 74
19031.38 72
19032.68 75
19033.99 74
19035.29 63
19036.59 67
19037.90 73
19039.20 82
19040.51 77
19041.81 79
19043.11 66
19044.42 68
19045.72 62
19047.03 72
19048.33 73
19049.64 73
19050.94 68
19052.25 58
19053.55 81
19054.85 59
19056.16 69
19057.46 74
19058.77 73
19060.07 63
19061.38 55
19062.68 75
19063.99 87
19065.29 66
19066.60 66
19067.90 74
19069.21 79
19070.51 54
19071.82 67
19073.12 77
19074.43 68
19075.73 63
19077.04 56
19078.34 78
19079.65 61
19080.95 79
19082.26 71
19083.57 66
19084.87 66
19086.18 60
19087.48 56
19088.79 67
19090.09 73
19091.40 71
19092.71 68
19094.01 72
19095.32 68
19096.62 58
19097.93 61
19099.24 70
19100.54 71
19101.85 71
19103.15 75
19104.46 62
19105.77 58
19107.07 64
19108.38 51
19109.69 74
19110.99 80
19112.30 82
19113.60 63
19114.91 62
19116.22 71
19117.52 79
19118.83 72
19120.14 67
19121.45 65
19122.75 68
19124.06 60
19125.37 76
19126.67 78
19127.98 74
19129.29 68
19130.59 73
19131.90 81
19133.21 59
19134.52 64
19135.82 78
19137.13 67
19138.44 65
19139.75 81
19141.05 87
19142.36 91
19143.67 55
19144.98 71
19146.28 70
19147.59 69
19148.90 56
19150.21 78
19151.51 63
19152.82 82
19154.13 72
19155.44 66
19156.75 85
19158.05 86
19159.36 84
19160.67 77
19161.98 74
19163.29 80
19164.60 77
19165.90 76
19167.21 62
19168.52 58
19169.83 79
19171.14 68
19172.45 73
19173.75 70
19175.06 80
19176.37 74
19177.68 60
19178.99 72
19180.30 63
19181.61 81
19182.92 70
19184.23 65
19185.53 51
19186.84 49
19188.15 75
19189.46 78
19190.77 82
19192.08 70
19193.39 85
19194.70 90
19196.01 85
19197.32 61
19198.63 69
19199.94 78
19201.25 81
19202.56 77
19203.87 85
19205.17 52
19206.48 78
19207.79 82
19209.10 70
19210.41 76
19211.72 68
19213.03 72
19214.34 76
19215.65 78
19216.96 70
19218.27 76
19219.58 75
19220.89 84
19222.21 72
19223.52 71
19224.83 49
19226.14 81
19227.45 82
19228.76 63
19230.07 88
19231.38 65
19232.69 89
19234.00 65
19235.31 76
19236.62 65
19237.93 68
19239.24 76
19240.55 72
19241.86 58
19243.18 68
19244.49 67
19245.80 89
19247.11 67
19248.42 66
19249.73 66
19251.04 61
19252.35 78
19253.67 68
19254.98 74
19256.29 67
19257.60 72
19258.91 75
19260.22 75
19261.53 71
19262.85 67
19264.16 70
19265.47 71
19266.78 61
19268.09 64
19269.40 58
19270.72 74
19272.03 87
19273.34 62
19274.65 65
19275.96 61
19277.28 78
19278.59 66
19279.90 73
19281.21 70
19282.53 64
19283.84 63
19285.15 58
19286.46 60
19287.78 67
19289.09 75
19290.40 73
19291.71 62
19293.03 61
19294.34 71
19295.65 79
19296.96 81
19298.28 76
19299.59 77
19300.90 73
19302.22 76
19303.53 67
19304.84 67
19306.16 61
19307.47 69
19308.78 55
19310.10 72
19311.41 63
19312.72 54
19314.04 68
19315.35 65
19316.66 59
19317.98 60
19319.29 58
19320.60 71
19321.92 68
19323.23 49
19324.54 73
19325.86 54
19327.17 66
19328.49 72
19329.80 74
19331.11 60
19332.43 64
19333.74 77
19335.06 58
19336.37 70
19337.68 67
19339.00 69
19340.31 68
19341.63 63
19342.94 59
19344.26 58
19345.57 72
19346.89 74
19348.20 51
19349.51 66
19350.83 75
19352.14 62
19353.46 79
19354.77 59
19356.09 72
19357.40 70
19358.72 75
19360.03 89
19361.35 68
19362.66 67
19363.98 84
19365.29 67
19366.61 64
19367.92 69
19369.24 62
19370.55 56
19371.87 59
19373.19 87
19374.50 67
19375.82 71
19377.13 75
19378.45 64
19379.76 61
19381.08 52
19382.39 81
19383.71 86
19385.03 68
19386.34 64
19387.66 61
19388.97 57
19390.29 56
19391.61 73
19392.92 62
19394.24 66
19395.55 69
19396.87 64
19398.19 67
19399.50 72
19400.82 59
19402.14 64
19403.45 62
19404.77 59
19406.09 81
19407.40 60
19408.72 67
19410.04 59
19411.35 74
19412.67 73
19413.99 68
19415.30 65
19416.62 60
19417.94 66
19419.25 75
19420.57 64
19421.89 66
19423.21 71
19424.52 69
19425.84 67
19427.16 75
19428.47 68
19429.79 83
19431.11 73
19432.43 68
19433.74 59
19435.06 64
19436.38 65
19437.70 69
19439.01 55
19440.33 53
19441.65 55
19442.97 74
19444.29 75
19445.60 59
19446.92 59
19448.24 54
19449.56 65
19450.88 60
19452.19 63
19453.51 52
19454.83 69
19456.15 84
19457.47 80
19458.78 75
19460.10 75
19461.42 56
19462.74 53
19464.06 70
19465.38 72
19466.70 80
19468.01 76
19469.33 58
19470.65 62
19471.97 75
19473.29 73
19474.61 53
19475.93 71
19477.25 73
19478.57 69
19479.88 69
19481.20 66
19482.52 56
19483.84 64
19485.16 69
19486.48 64
19487.80 64
19489.12 60
19490.44 52
19491.76 68
19493.08 54
19494.40 67
19495.72 62
19497.04 58
19498.36 55
19499.68 55
19501.00 73
19502.32 53
19503.64 65
19504.96 68
19506.28 70
19507.60 53
19508.92 78
19510.24 57
19511.56 54
19512.88 67
19514.20 60
19515.52 63
19516.84 61
19518.16 75
19519.48 60
19520.80 73
19522.12 64
19523.44 61
19524.76 54
19526.08 52
19527.40 59
19528.72 64
19530.04 59
19531.36 56
19532.68 64
19534.00 58
19535.33 70
19536.65 59
19537.97 76
19539.29 62
19540.61 50
19541.93 51
19543.25 66
19544.57 66
19545.89 71
19547.22 77
19548.54 67
19549.86 60
19551.18 70
19552.50 84
19553.82 50
19555.15 61
19556.47 64
19557.79 68
19559.11 58
19560.43 73
19561.75 60
19563.08 65
19564.40 69
19565.72 70
19567.04 67
19568.36 69
19569.69 58
19571.01 69
19572.33 75
19573.65 57
19574.97 59
19576.30 78
19577.62 70
19578.94 54
19580.26 62
19581.59 59
19582.91 60
19584.23 57
19585.55 70
19586.88 60
19588.20 62
19589.52 65
19590.85 60
19592.17 74
19593.49 62
19594.81 47
19596.14 56
19597.46 64
19598.78 60
19600.11 64
19601.43 61
19602.75 53
19604.08 80
19605.40 66
19606.72 65
19608.05 75
19609.37 61
19610.69 66
19612.02 82
19613.34 67
19614.66 65
19615.99 80
19617.31 79
19618.64 57
19619.96 60
19621.28 50
19622.61 58
19623.93 55
19625.26 68
19626.58 60
19627.90 74
19629.23 65
19630.55 54
19631.88 57
19633.20 59
19634.52 59
19635.85 69
19637.17 59
19638.50 54
19639.82 70
19641.15 75
19642.47 62
19643.80 60
19645.12 69
19646.45 67
19647.77 61
19649.09 66
19650.42 67
19651.74 62
19653.07 72
19654.39 57
19655.72 56
19657.04 70
19658.37 66
19659.69 69
19661.02 65
19662.35 56
19663.67 63
19665.00 64
19666.32 54
19667.65 53
19668.97 60
19670.30 61
19671.62 80
19672.95 63
19674.27 66
19675.60 76
19676.93 58
19678.25 54
19679.58 55
19680.90 62
19682.23 70
19683.56 70
19684.88 69
19686.21 54
19687.53 56
19688.86 61
19690.19 65
19691.51 54
19692.84 61
19694.16 69
19695.49 53
19696.82 63
19698.14 78
19699.47 64
19700.80 76
19702.12 82
19703.45 61
19704.78 56
19706.10 69
19707.43 58
19708.76 68
19710.08 76
19711.41 66
19712.74 59
19714.06 54
19715.39 59
19716.72 55
19718.05 68
19719.37 77
19720.70 67
19722.03 63
19723.35 47
19724.68 65
19726.01 68
19727.34 58
19728.66 51
19729.99 66
19731.32 57
19732.65 50
19733.98 58
19735.30 72
19736.63 65
19737.96 60
19739.29 56
19740.61 66
19741.94 70
19743.27 74
19744.60 62
19745.93 36
19747.25 53
19748.58 69
19749.91 60
19751.24 65
19752.57 64
19753.90 54
19755.22 64
19756.55 68
19757.88 59
19759.21 68
19760.54 69
19761.87 65
19763.20 63
19764.52 59
19765.85 62
19767.18 73
19768.51 75
19769.84 74
19771.17 56
19772.50 64
19773.83 63
19775.16 72
19776.48 68
19777.81 65
19779.14 70
19780.47 75
19781.80 58
19783.13 57
19784.46 67
19785.79 68
19787.12 63
19788.45 72
19789.78 90
19791.11 72
19792.44 57
19793.77 55
19795.10 59
19796.43 51
19797.76 74
19799.09 59
19800.42 80
19801.75 68
19803.08 51
19804.41 71
19805.74 64
19807.07 77
19808.40 49
19809.73 66
19811.06 61
19812.39 55
19813.72 68
19815.05 59
19816.38 63
19817.71 79
19819.04 64
19820.37 67
19821.70 72
19823.03 79
19824.36 70
19825.69 38
19827.02 53
19828.35 54
19829.69 65
19831.02 68
19832.35 70
19833.68 64
19835.01 76
19836.34 57
19837.67 67
19839.00 54
19840.33 66
19841.67 67
19843.00 87
19844.33 62
19845.66 55
19846.99 53
19848.32 66
19849.65 72
19850.99 70
19852.32 50
19853.65 68
19854.98 58
19856.31 76
19857.64 61
19858.98 49
19860.31 60
19861.64 65
19862.97 74
19864.30 65
19865.64 59
19866.97 67
19868.30 69
19869.63 67
19870.97 62
19872.30 54
19873.63 55
19874.96 69
19876.29 80
19877.63 77
19878.96 52
19880.29 72
19881.63 62
19882.96 73
19884.29 62
19885.62 56
19886.96 61
19888.29 46
19889.62 59
19890.95 73
19892.29 68
19893.62 69
19894.95 67
19896.29 66
19897.62 80
19898.95 79
19900.29 78
19901.62 68
19902.95 73
19904.29 63
19905.62 70
19906.95 92
19908.29 67
19909.62 75
19910.95 68
19912.29 78
19913.62 67
19914.96 84
19916.29 62
19917.62 57
19918.96 81
19920.29 74
19921.63 69
19922.96 66
19924.29 74
19925.63 69
19926.96 72
19928.30 63
19929.63 74
19930.96 86
19932.30 73
19933.63 71
19934.97 75
19936.30 75
19937.64 81
19938.97 54
19940.31 65
19941.64 66
19942.98 72
19944.31 46
19945.64 33
19946.98 76
19948.31 65
19949.65 69
19950.98 45
19952.32 64
19953.65 52
19954.99 70
19956.32 82
19957.66 54
19959.00 74
19960.33 57
19961.67 65
19963.00 58
19964.34 56
19965.67 75
19967.01 66
19968.34 85
19969.68 61
19971.01 64
19972.35 67
19973.69 64
19975.02 69
19976.36 66
19977.69 65
19979.03 67
19980.37 64
19981.70 55
19983.04 56
19984.37 70
19985.71 67
19987.05 75
19988.38 67
19989.72 71
19991.05 75
19992.39 71
19993.73 70
19995.06 66
19996.40 76
19997.74 78
19999.07 83
20000.41 56
20001.75 67
20003.08 74
20004.42 71
20005.76 71
20007.09 68
20008.43 62
20009.77 82
20011.10 68
20012.44 55
20013.78 66
20015.12 64
20016.45 77
20017.79 74
20019.13 72
20020.47 58
20021.80 75
20023.14 62
20024.48 56
20025.81 67
20027.15 58
20028.49 73
20029.83 81
20031.17 58
20032.50 70
20033.84 64
20035.18 71
20036.52 78
20037.85 63
20039.19 70
20040.53 59
20041.87 70
20043.21 67
20044.54 67
20045.88 61
20047.22 73
20048.56 59
20049.90 65
20051.24 65
20052.57 77
20053.91 74
20055.25 66
20056.59 52
20057.93 56
20059.27 68
20060.61 75
20061.94 86
20063.28 92
20064.62 83
20065.96 80
20067.30 81
20068.64 80
20069.98 71
20071.32 62
20072.66 57
20073.99 55
20075.33 57
20076.67 81
20078.01 68
20079.35 58
20080.69 65
20082.03 63
20083.37 57
20084.71 71
20086.05 55
20087.39 63
20088.73 51
20090.07 66
20091.41 62
20092.75 73
20094.09 60
20095.43 57
20096.77 80
20098.11 65
20099.45 62
20100.79 73
20102.13 75
20103.47 71
20104.81 78
20106.15 66
20107.49 69
20108.83 60
20110.17 59
20111.51 67
20112.85 74
20114.19 53
20115.53 64
20116.87 83
20118.21 88
20119.55 68
20120.89 66
20122.23 84
20123.57 60
20124.91 53
20126.25 67
20127.60 83
20128.94 74
