# Supplementary material for: MALDI-TOF MS typing enables the classification of brewing yeasts of the genus Saccharomyces to major beer styles
Source: PLoS One. 2017 Aug 9;12(8):e0181694. doi: 10.1371/journal.pone.0181694 (PMC5549903; doi:10.1371/journal.pone.0181694)
Supplement: S14 File — The directory includes 90 raw files and was zipped to “.zip”; the folder has three strains with 30 spectra per strain; S1 Text explains the raw files with an example and Table 1 represents the yeast strains used within the experiment. (ZIP) [file pone.0181694.s017.zip › 40-42/30666-220-OG-WB-WB-YPG-18h-E-E_2015-10-27__0_C2_1.dat]

1999.49 2666
1999.91 2611
2000.33 2646
2000.75 2458
2001.17 2515
2001.59 2558
2002.02 2642
2002.44 2482
2002.86 2453
2003.28 2581
2003.70 2541
2004.13 2385
2004.55 2434
2004.97 2486
2005.39 2500
2005.81 2489
2006.24 2490
2006.66 2501
2007.08 2507
2007.50 2518
2007.93 2501
2008.35 2662
2008.77 2690
2009.19 2617
2009.62 2690
2010.04 2730
2010.46 2608
2010.88 2519
2011.31 2624
2011.73 2455
2012.15 2264
2012.58 2274
2013.00 2408
2013.42 2400
2013.84 2200
2014.27 2192
2014.69 2368
2015.11 2258
2015.54 2307
2015.96 2267
2016.38 2439
2016.81 2395
2017.23 2400
2017.65 2491
2018.08 2624
2018.50 2560
2018.92 2512
2019.35 2527
2019.77 2691
2020.19 2536
2020.62 2607
2021.04 2645
2021.47 2746
2021.89 2557
2022.31 2469
2022.74 2554
2023.16 2516
2023.59 2381
2024.01 2445
2024.43 2497
2024.86 2383
2025.28 2483
2025.71 2535
2026.13 2389
2026.55 2358
2026.98 2371
2027.40 2292
2027.83 2268
2028.25 2341
2028.68 2435
2029.10 2391
2029.53 2275
2029.95 2145
2030.38 2318
2030.80 2399
2031.23 2299
2031.65 2387
2032.08 2345
2032.50 2375
2032.93 2425
2033.35 2511
2033.78 2562
2034.20 2598
2034.63 2507
2035.05 2467
2035.48 2440
2035.90 2423
2036.33 2466
2036.75 2451
2037.18 2463
2037.60 2312
2038.03 2391
2038.45 2568
2038.88 2579
2039.31 2451
2039.73 2381
2040.16 2424
2040.58 2423
2041.01 2461
2041.43 2536
2041.86 2512
2042.29 2385
2042.71 2355
2043.14 2345
2043.56 2403
2043.99 2392
2044.42 2301
2044.84 2347
2045.27 2525
2045.70 2445
2046.12 2486
2046.55 2602
2046.98 2370
2047.40 2450
2047.83 2622
2048.25 2533
2048.68 2644
2049.11 2508
2049.53 2589
2049.96 2503
2050.39 2603
2050.82 2547
2051.24 2472
2051.67 2479
2052.10 2494
2052.52 2569
2052.95 2498
2053.38 2533
2053.80 2406
2054.23 2394
2054.66 2409
2055.09 2349
2055.51 2401
2055.94 2368
2056.37 2448
2056.80 2497
2057.22 2443
2057.65 2411
2058.08 2478
2058.51 2434
2058.93 2522
2059.36 2629
2059.79 2546
2060.22 2519
2060.65 2607
2061.07 2543
2061.50 2498
2061.93 2432
2062.36 2499
2062.79 2716
2063.21 2846
2063.64 2717
2064.07 2786
2064.50 2720
2064.93 2888
2065.36 2877
2065.78 2963
2066.21 3025
2066.64 2956
2067.07 2961
2067.50 2933
2067.93 2824
2068.36 2671
2068.78 2598
2069.21 2637
2069.64 2593
2070.07 2485
2070.50 2569
2070.93 2335
2071.36 2266
2071.79 2321
2072.22 2419
2072.64 2314
2073.07 2481
2073.50 2469
2073.93 2560
2074.36 2484
2074.79 2405
2075.22 2421
2075.65 2432
2076.08 2407
2076.51 2522
2076.94 2544
2077.37 2617
2077.80 2578
2078.23 2669
2078.66 2753
2079.09 2618
2079.52 2599
2079.95 2634
2080.38 2639
2080.81 2670
2081.24 2550
2081.67 2509
2082.10 2605
2082.53 2475
2082.96 2587
2083.39 2431
2083.82 2496
2084.25 2521
2084.68 2501
2085.11 2557
2085.54 2522
2085.97 2267
2086.40 2285
2086.83 2512
2087.26 2538
2087.69 2497
2088.12 2664
2088.55 2537
2088.99 2357
2089.42 2514
2089.85 2643
2090.28 2615
2090.71 2540
2091.14 2510
2091.57 2458
2092.00 2364
2092.43 2354
2092.86 2427
2093.30 2387
2093.73 2367
2094.16 2402
2094.59 2427
2095.02 2287
2095.45 2237
2095.88 2454
2096.32 2378
2096.75 2272
2097.18 2346
2097.61 2355
2098.04 2300
2098.47 2360
2098.91 2327
2099.34 2452
2099.77 2157
2100.20 2163
2100.63 2279
2101.07 2166
2101.50 2253
2101.93 2349
2102.36 2359
2102.80 2220
2103.23 2196
2103.66 2301
2104.09 2455
2104.52 2368
2104.96 2427
2105.39 2367
2105.82 2471
2106.25 2569
2106.69 2514
2107.12 2448
2107.55 2492
2107.99 2508
2108.42 2627
2108.85 2536
2109.28 2529
2109.72 2641
2110.15 2372
2110.58 2321
2111.02 2275
2111.45 2199
2111.88 2263
2112.32 2272
2112.75 2320
2113.18 2296
2113.62 2466
2114.05 2412
2114.48 2294
2114.92 2298
2115.35 2288
2115.78 2274
2116.22 2145
2116.65 2132
2117.08 2286
2117.52 2272
2117.95 2144
2118.39 2091
2118.82 2251
2119.25 2204
2119.69 2171
2120.12 2299
2120.56 2216
2120.99 2244
2121.42 2270
2121.86 2452
2122.29 2460
2122.73 2467
2123.16 2508
2123.60 2408
2124.03 2329
2124.46 2357
2124.90 2259
2125.33 2403
2125.77 2259
2126.20 2428
2126.64 2422
2127.07 2280
2127.51 2419
2127.94 2448
2128.38 2514
2128.81 2362
2129.25 2308
2129.68 2417
2130.12 2248
2130.55 2155
2130.99 2204
2131.42 2437
2131.86 2525
2132.29 2422
2132.73 2347
2133.16 2440
2133.60 2399
2134.03 2431
2134.47 2464
2134.91 2474
2135.34 2432
2135.78 2481
2136.21 2555
2136.65 2475
2137.08 2368
2137.52 2462
2137.96 2483
2138.39 2464
2138.83 2503
2139.26 2403
2139.70 2082
2140.14 2238
2140.57 2279
2141.01 2215
2141.44 2320
2141.88 2256
2142.32 2265
2142.75 2231
2143.19 2313
2143.63 2190
2144.06 2233
2144.50 2073
2144.94 2143
2145.37 2238
2145.81 2205
2146.25 2306
2146.68 2385
2147.12 2305
2147.56 2400
2147.99 2262
2148.43 2528
2148.87 2737
2149.30 2655
2149.74 2528
2150.18 2568
2150.61 2813
2151.05 2546
2151.49 2559
2151.93 2502
2152.36 2620
2152.80 2561
2153.24 2454
2153.68 2537
2154.11 2442
2154.55 2445
2154.99 2342
2155.43 2336
2155.86 2302
2156.30 2140
2156.74 2217
2157.18 2373
2157.62 2424
2158.05 2532
2158.49 2392
2158.93 2476
2159.37 2433
2159.81 2430
2160.24 2479
2160.68 2459
2161.12 2566
2161.56 2452
2162.00 2325
2162.43 2520
2162.87 2386
2163.31 2404
2163.75 2545
2164.19 2395
2164.63 2310
2165.07 2493
2165.50 2384
2165.94 2384
2166.38 2262
2166.82 2331
2167.26 2412
2167.70 2281
2168.14 2322
2168.58 2505
2169.02 2643
2169.45 2732
2169.89 2573
2170.33 2661
2170.77 2620
2171.21 2629
2171.65 2676
2172.09 2654
2172.53 2772
2172.97 2883
2173.41 2826
2173.85 2703
2174.29 2814
2174.73 2952
2175.17 3195
2175.61 3035
2176.05 2947
2176.49 3003
2176.93 2987
2177.37 2841
2177.81 2781
2178.25 2731
2178.69 2656
2179.13 2634
2179.57 2662
2180.01 2518
2180.45 2464
2180.89 2457
2181.33 2429
2181.77 2517
2182.21 2370
2182.65 2317
2183.09 2376
2183.53 2424
2183.97 2358
2184.41 2374
2184.85 2277
2185.29 2282
2185.73 2344
2186.17 2485
2186.61 2600
2187.05 2596
2187.49 2555
2187.94 2624
2188.38 2620
2188.82 2711
2189.26 2824
2189.70 2803
2190.14 2546
2190.58 2519
2191.02 2512
2191.46 2508
2191.91 2483
2192.35 2574
2192.79 2597
2193.23 2538
2193.67 2721
2194.11 2575
2194.55 2697
2195.00 2792
2195.44 2676
2195.88 2674
2196.32 2656
2196.76 2602
2197.21 2713
2197.65 2771
2198.09 2540
2198.53 2411
2198.97 2653
2199.42 2528
2199.86 2531
2200.30 2390
2200.74 2389
2201.18 2397
2201.63 2429
2202.07 2491
2202.51 2560
2202.95 2405
2203.40 2469
2203.84 2533
2204.28 2480
2204.72 2473
2205.17 2587
2205.61 2602
2206.05 2637
2206.49 2693
2206.94 2752
2207.38 2522
2207.82 2573
2208.27 2703
2208.71 2667
2209.15 2615
2209.60 2596
2210.04 2548
2210.48 2463
2210.92 2518
2211.37 2415
2211.81 2354
2212.25 2422
2212.70 2648
2213.14 2511
2213.59 2427
2214.03 2490
2214.47 2543
2214.92 2338
2215.36 2396
2215.80 2426
2216.25 2469
2216.69 2438
2217.14 2209
2217.58 2350
2218.02 2267
2218.47 2154
2218.91 2234
2219.36 2382
2219.80 2272
2220.24 2343
2220.69 2397
2221.13 2367
2221.58 2463
2222.02 2528
2222.46 2483
2222.91 2406
2223.35 2544
2223.80 2475
2224.24 2454
2224.69 2568
2225.13 2636
2225.58 2623
2226.02 2613
2226.47 2641
2226.91 2655
2227.36 2741
2227.80 2770
2228.25 2710
2228.69 2685
2229.14 2701
2229.58 2590
2230.03 2781
2230.47 2862
2230.92 2720
2231.36 2859
2231.81 2849
2232.25 2782
2232.70 2999
2233.14 2854
2233.59 2866
2234.03 2661
2234.48 2685
2234.93 2823
2235.37 2613
2235.82 2585
2236.26 2631
2236.71 2540
2237.16 2465
2237.60 2447
2238.05 2344
2238.49 2248
2238.94 2346
2239.39 2309
2239.83 2286
2240.28 2156
2240.72 2182
2241.17 2136
2241.62 2182
2242.06 2131
2242.51 2076
2242.96 2098
2243.40 2126
2243.85 2225
2244.30 2132
2244.74 2089
2245.19 2262
2245.64 2297
2246.08 2262
2246.53 2210
2246.98 2419
2247.42 2291
2247.87 2231
2248.32 2179
2248.76 2188
2249.21 2339
2249.66 2294
2250.10 2301
2250.55 2249
2251.00 2322
2251.45 2390
2251.89 2413
2252.34 2283
2252.79 2398
2253.24 2403
2253.68 2230
2254.13 2167
2254.58 2239
2255.03 2235
2255.47 2102
2255.92 2041
2256.37 2033
2256.82 2129
2257.27 2228
2257.71 2175
2258.16 2195
2258.61 2117
2259.06 2033
2259.51 1995
2259.95 2180
2260.40 2262
2260.85 2395
2261.30 2497
2261.75 2467
2262.19 2474
2262.64 2529
2263.09 2560
2263.54 2475
2263.99 2494
2264.44 2658
2264.89 2543
2265.33 2557
2265.78 2630
2266.23 2623
2266.68 2570
2267.13 2559
2267.58 2755
2268.03 2638
2268.48 2633
2268.93 2604
2269.37 2639
2269.82 2676
2270.27 2698
2270.72 2908
2271.17 2947
2271.62 2814
2272.07 2845
2272.52 2827
2272.97 2616
2273.42 2688
2273.87 2776
2274.32 2778
2274.77 2775
2275.22 2582
2275.67 2538
2276.12 2436
2276.57 2426
2277.02 2367
2277.47 2271
2277.92 2186
2278.37 2210
2278.82 2465
2279.27 2345
2279.72 2259
2280.17 2172
2280.62 2415
2281.07 2317
2281.52 2354
2281.97 2226
2282.42 2310
2282.87 2189
2283.32 2256
2283.77 2349
2284.22 2287
2284.67 2333
2285.12 2418
2285.57 2312
2286.02 2400
2286.47 2522
2286.92 2741
2287.37 2821
2287.82 2988
2288.28 3193
2288.73 3486
2289.18 3865
2289.63 3907
2290.08 4147
2290.53 4427
2290.98 4608
2291.43 4956
2291.88 5122
2292.34 4929
2292.79 4662
2293.24 4332
2293.69 4051
2294.14 3844
2294.59 3550
2295.05 3322
2295.50 3098
2295.95 2969
2296.40 2724
2296.85 2620
2297.30 2410
2297.76 2493
2298.21 2522
2298.66 2504
2299.11 2482
2299.56 2346
2300.02 2385
2300.47 2252
2300.92 2202
2301.37 2194
2301.82 2318
2302.28 2340
2302.73 2342
2303.18 2275
2303.63 2342
2304.09 2330
2304.54 2320
2304.99 2331
2305.44 2345
2305.90 2209
2306.35 2518
2306.80 2462
2307.26 2496
2307.71 2550
2308.16 2721
2308.61 2763
2309.07 3074
2309.52 2994
2309.97 2813
2310.43 3025
2310.88 3094
2311.33 2897
2311.79 2928
2312.24 2875
2312.69 2545
2313.15 2628
2313.60 2539
2314.05 2548
2314.51 2719
2314.96 2486
2315.41 2500
2315.87 2491
2316.32 2450
2316.77 2463
2317.23 2663
2317.68 2649
2318.14 2669
2318.59 2662
2319.04 2742
2319.50 2780
2319.95 2671
2320.41 2836
2320.86 2655
2321.31 2563
2321.77 2676
2322.22 2782
2322.68 2598
2323.13 2394
2323.59 2610
2324.04 2801
2324.50 2786
2324.95 2821
2325.40 2876
2325.86 2914
2326.31 2983
2326.77 2943
2327.22 2874
2327.68 2896
2328.13 2972
2328.59 2817
2329.04 2884
2329.50 2726
2329.95 2600
2330.41 2531
2330.86 2418
2331.32 2683
2331.77 2696
2332.23 2662
2332.68 2632
2333.14 2536
2333.59 2438
2334.05 2414
2334.51 2526
2334.96 2613
2335.42 2447
2335.87 2477
2336.33 2502
2336.78 2481
2337.24 2424
2337.70 2483
2338.15 2430
2338.61 2463
2339.06 2418
2339.52 2563
2339.97 2489
2340.43 2348
2340.89 2551
2341.34 2574
2341.80 2480
2342.26 2309
2342.71 2451
2343.17 2396
2343.62 2374
2344.08 2179
2344.54 2328
2344.99 2187
2345.45 2311
2345.91 2403
2346.36 2600
2346.82 2609
2347.28 2614
2347.73 2492
2348.19 2440
2348.65 2378
2349.10 2424
2349.56 2483
2350.02 2401
2350.48 2424
2350.93 2427
2351.39 2221
2351.85 2313
2352.30 2448
2352.76 2428
2353.22 2317
2353.68 2362
2354.13 2425
2354.59 2366
2355.05 2291
2355.51 2310
2355.96 2506
2356.42 2432
2356.88 2509
2357.34 2549
2357.79 2444
2358.25 2313
2358.71 2419
2359.17 2447
2359.63 2363
2360.08 2416
2360.54 2604
2361.00 2700
2361.46 2430
2361.92 2536
2362.37 2474
2362.83 2443
2363.29 2568
2363.75 2340
2364.21 2400
2364.67 2474
2365.12 2556
2365.58 2459
2366.04 2474
2366.50 2472
2366.96 2423
2367.42 2528
2367.88 2561
2368.33 2371
2368.79 2281
2369.25 2258
2369.71 2348
2370.17 2302
2370.63 2541
2371.09 2629
2371.55 2534
2372.01 2653
2372.47 2680
2372.92 2590
2373.38 2769
2373.84 2728
2374.30 2693
2374.76 2806
2375.22 3027
2375.68 2847
2376.14 2750
2376.60 2785
2377.06 2681
2377.52 2571
2377.98 2549
2378.44 2467
2378.90 2349
2379.36 2306
2379.82 2388
2380.28 2441
2380.74 2461
2381.20 2495
2381.66 2383
2382.12 2349
2382.58 2548
2383.04 2321
2383.50 2240
2383.96 2418
2384.42 2379
2384.88 2321
2385.34 2209
2385.80 2341
2386.26 2463
2386.72 2391
2387.18 2277
2387.64 2211
2388.10 2310
2388.56 2368
2389.03 2401
2389.49 2458
2389.95 2567
2390.41 2517
2390.87 2589
2391.33 2628
2391.79 2604
2392.25 2691
2392.71 2520
2393.17 2417
2393.64 2567
2394.10 2556
2394.56 2633
2395.02 2572
2395.48 2453
2395.94 2464
2396.40 2404
2396.87 2316
2397.33 2363
2397.79 2449
2398.25 2246
2398.71 2379
2399.17 2342
2399.64 2421
2400.10 2370
2400.56 2201
2401.02 2347
2401.48 2361
2401.95 2299
2402.41 2324
2402.87 2392
2403.33 2176
2403.79 2341
2404.26 2252
2404.72 2231
2405.18 2204
2405.64 2079
2406.11 2206
2406.57 2302
2407.03 2183
2407.49 2149
2407.96 2109
2408.42 2246
2408.88 2146
2409.34 2119
2409.81 2257
2410.27 2121
2410.73 2113
2411.20 2025
2411.66 2053
2412.12 2109
2412.58 2224
2413.05 2256
2413.51 2372
2413.97 2542
2414.44 2453
2414.90 2336
2415.36 2425
2415.83 2557
2416.29 2647
2416.75 2419
2417.22 2554
2417.68 2598
2418.14 2678
2418.61 2558
2419.07 2630
2419.54 2515
2420.00 2474
2420.46 2408
2420.93 2637
2421.39 2548
2421.85 2419
2422.32 2427
2422.78 2396
2423.25 2386
2423.71 2327
2424.17 2388
2424.64 2346
2425.10 2413
2425.57 2364
2426.03 2428
2426.50 2431
2426.96 2419
2427.42 2414
2427.89 2496
2428.35 2459
2428.82 2408
2429.28 2429
2429.75 2270
2430.21 2405
2430.68 2427
2431.14 2451
2431.61 2084
2432.07 2243
2432.54 2350
2433.00 2363
2433.47 2442
2433.93 2311
2434.40 2361
2434.86 2407
2435.33 2400
2435.79 2314
2436.26 2379
2436.72 2349
2437.19 2294
2437.65 2194
2438.12 2207
2438.59 2402
2439.05 2537
2439.52 2551
2439.98 2554
2440.45 2539
2440.91 2646
2441.38 2781
2441.85 2784
2442.31 2771
2442.78 2747
2443.24 2539
2443.71 2616
2444.18 2573
2444.64 2549
2445.11 2498
2445.57 2476
2446.04 2336
2446.51 2249
2446.97 2254
2447.44 2260
2447.91 2111
2448.37 2114
2448.84 2290
2449.31 2185
2449.77 2181
2450.24 2233
2450.71 2268
2451.17 2257
2451.64 2265
2452.11 2376
2452.57 2388
2453.04 2382
2453.51 2473
2453.97 2360
2454.44 2330
2454.91 2298
2455.37 2292
2455.84 2356
2456.31 2357
2456.78 2444
2457.24 2252
2457.71 2215
2458.18 2139
2458.65 2146
2459.11 2187
2459.58 2303
2460.05 2226
2460.52 2267
2460.98 2275
2461.45 2101
2461.92 2113
2462.39 2180
2462.85 2287
2463.32 2190
2463.79 2212
2464.26 2193
2464.73 2293
2465.19 2200
2465.66 2266
2466.13 2366
2466.60 2319
2467.07 2138
2467.54 2185
2468.00 2207
2468.47 2169
2468.94 2166
2469.41 2196
2469.88 2146
2470.35 2292
2470.82 2132
2471.28 2190
2471.75 2261
2472.22 2148
2472.69 2179
2473.16 2308
2473.63 2203
2474.10 2119
2474.57 2102
2475.03 2015
2475.50 2132
2475.97 2226
2476.44 2211
2476.91 2238
2477.38 2260
2477.85 2319
2478.32 2312
2478.79 2288
2479.26 2150
2479.73 2113
2480.20 2035
2480.67 2152
2481.14 1984
2481.61 2133
2482.08 2092
2482.54 2067
2483.01 1924
2483.48 2007
2483.95 2140
2484.42 2184
2484.89 2178
2485.36 2154
2485.83 2109
2486.30 2192
2486.77 2239
2487.24 2157
2487.71 2123
2488.18 2158
2488.66 2254
2489.13 2128
2489.60 2219
2490.07 2391
2490.54 2432
2491.01 2329
2491.48 2372
2491.95 2374
2492.42 2386
2492.89 2362
2493.36 2453
2493.83 2408
2494.30 2251
2494.77 2337
2495.24 2387
2495.72 2318
2496.19 2418
2496.66 2434
2497.13 2297
2497.60 2236
2498.07 2407
2498.54 2317
2499.01 2345
2499.48 2156
2499.96 2207
2500.43 2115
2500.90 2097
2501.37 2187
2501.84 2027
2502.31 2070
2502.78 2084
2503.26 2062
2503.73 2178
2504.20 2037
2504.67 2009
2505.14 2016
2505.62 2134
2506.09 2061
2506.56 2067
2507.03 2129
2507.50 2152
2507.98 2057
2508.45 2312
2508.92 2337
2509.39 2274
2509.86 2409
2510.34 2512
2510.81 2520
2511.28 2663
2511.75 2619
2512.23 2734
2512.70 2651
2513.17 2628
2513.64 2541
2514.12 2598
2514.59 2677
2515.06 2562
2515.54 2409
2516.01 2366
2516.48 2328
2516.95 2433
2517.43 2236
2517.90 2326
2518.37 2246
2518.85 2246
2519.32 2304
2519.79 2374
2520.27 2234
2520.74 2270
2521.21 2277
2521.69 2265
2522.16 2191
2522.63 2240
2523.11 2212
2523.58 2175
2524.05 2193
2524.53 2290
2525.00 2106
2525.48 2144
2525.95 2210
2526.42 2154
2526.90 2259
2527.37 2160
2527.85 2162
2528.32 2287
2528.79 2162
2529.27 2152
2529.74 2331
2530.22 2122
2530.69 2257
2531.16 2412
2531.64 2360
2532.11 2372
2532.59 2491
2533.06 2311
2533.54 2258
2534.01 2319
2534.49 2288
2534.96 2281
2535.44 2222
2535.91 2211
2536.38 2465
2536.86 2364
2537.33 2293
2537.81 2264
2538.28 2349
2538.76 2442
2539.23 2320
2539.71 2404
2540.18 2401
2540.66 2419
2541.13 2431
2541.61 2303
2542.09 2228
2542.56 2349
2543.04 2514
2543.51 2525
2543.99 2500
2544.46 2465
2544.94 2501
2545.41 2455
2545.89 2522
2546.37 2630
2546.84 2822
2547.32 2706
2547.79 2617
2548.27 2733
2548.74 2999
2549.22 2926
2549.70 2751
2550.17 2764
2550.65 2911
2551.13 2797
2551.60 2697
2552.08 2619
2552.55 2669
2553.03 2736
2553.51 2503
2553.98 2521
2554.46 2522
2554.94 2418
2555.41 2373
2555.89 2406
2556.37 2503
2556.84 2480
2557.32 2531
2557.80 2483
2558.27 2473
2558.75 2464
2559.23 2428
2559.70 2262
2560.18 2343
2560.66 2295
2561.14 2298
2561.61 2273
2562.09 2274
2562.57 2106
2563.04 2277
2563.52 2179
2564.00 2236
2564.48 2225
2564.95 2290
2565.43 2183
2565.91 2111
2566.39 2100
2566.86 2221
2567.34 2214
2567.82 2219
2568.30 2228
2568.77 2197
2569.25 2038
2569.73 2178
2570.21 2091
2570.69 2142
2571.16 2046
2571.64 2204
2572.12 2033
2572.60 2145
2573.08 2227
2573.56 2156
2574.03 2098
2574.51 2180
2574.99 2061
2575.47 2080
2575.95 2094
2576.43 2084
2576.90 2089
2577.38 2005
2577.86 2160
2578.34 2147
2578.82 2129
2579.30 2200
2579.78 2253
2580.26 2107
2580.73 2082
2581.21 2227
2581.69 2142
2582.17 2117
2582.65 2153
2583.13 2125
2583.61 2167
2584.09 2045
2584.57 2143
2585.05 2179
2585.53 2064
2586.01 2033
2586.49 2118
2586.97 2165
2587.44 2152
2587.92 2105
2588.40 2210
2588.88 2327
2589.36 2308
2589.84 2230
2590.32 2476
2590.80 2493
2591.28 2311
2591.76 2386
2592.24 2348
2592.72 2317
2593.20 2328
2593.68 2334
2594.16 2519
2594.64 2417
2595.12 2288
2595.60 2370
2596.08 2413
2596.56 2228
2597.05 2232
2597.53 2167
2598.01 2107
2598.49 2066
2598.97 2155
2599.45 2090
2599.93 2033
2600.41 2019
2600.89 2074
2601.37 2044
2601.85 2072
2602.33 2103
2602.81 2106
2603.29 2142
2603.78 2203
2604.26 2124
2604.74 2105
2605.22 2247
2605.70 2128
2606.18 2298
2606.66 2278
2607.14 2193
2607.63 2210
2608.11 2148
2608.59 2114
2609.07 2182
2609.55 2212
2610.03 2126
2610.52 2157
2611.00 2150
2611.48 2135
2611.96 2141
2612.44 2192
2612.92 2098
2613.41 2078
2613.89 2029
2614.37 2058
2614.85 2132
2615.34 2174
2615.82 2153
2616.30 2094
2616.78 2153
2617.26 2255
2617.75 2339
2618.23 2319
2618.71 2319
2619.19 2350
2619.68 2272
2620.16 2093
2620.64 2104
2621.12 2193
2621.61 2088
2622.09 2101
2622.57 2190
2623.06 2168
2623.54 2067
2624.02 2194
2624.50 2402
2624.99 2154
2625.47 2253
2625.95 2334
2626.44 2333
2626.92 2327
2627.40 2380
2627.89 2562
2628.37 2430
2628.85 2442
2629.34 2311
2629.82 2368
2630.30 2510
2630.79 2533
2631.27 2618
2631.75 2603
2632.24 2462
2632.72 2559
2633.21 2321
2633.69 2556
2634.17 2432
2634.66 2368
2635.14 2299
2635.62 2290
2636.11 2250
2636.59 2202
2637.08 2148
2637.56 2182
2638.05 2099
2638.53 2123
2639.01 2218
2639.50 2319
2639.98 2270
2640.47 2205
2640.95 2148
2641.44 2058
2641.92 2129
2642.41 2197
2642.89 2196
2643.38 2123
2643.86 2040
2644.34 2043
2644.83 2085
2645.31 2173
2645.80 2150
2646.28 2136
2646.77 2046
2647.25 2115
2647.74 2068
2648.22 2118
2648.71 2234
2649.20 2139
2649.68 2138
2650.17 2091
2650.65 2059
2651.14 2022
2651.62 2162
2652.11 2178
2652.59 2229
2653.08 2101
2653.56 2179
2654.05 2361
2654.54 2243
2655.02 2274
2655.51 2158
2655.99 2267
2656.48 2329
2656.97 2336
2657.45 2310
2657.94 2169
2658.42 2326
2658.91 2426
2659.40 2166
2659.88 2242
2660.37 2187
2660.85 2091
2661.34 2249
2661.83 2260
2662.31 2241
2662.80 2356
2663.29 2348
2663.77 2390
2664.26 2288
2664.75 2174
2665.23 2325
2665.72 2269
2666.21 2173
2666.69 2208
2667.18 2219
2667.67 2022
2668.15 2097
2668.64 2127
2669.13 2202
2669.62 2247
2670.10 2213
2670.59 2156
2671.08 2446
2671.56 2396
2672.05 2522
2672.54 2711
2673.03 2917
2673.51 3065
2674.00 3046
2674.49 3142
2674.98 3301
2675.46 3219
2675.95 3264
2676.44 3226
2676.93 3057
2677.42 3033
2677.90 3027
2678.39 2732
2678.88 2522
2679.37 2456
2679.86 2621
2680.34 2527
2680.83 2397
2681.32 2371
2681.81 2279
2682.30 2189
2682.79 2164
2683.27 2141
2683.76 2435
2684.25 2502
2684.74 2351
2685.23 2291
2685.72 2202
2686.20 2133
2686.69 2210
2687.18 2095
2687.67 2063
2688.16 2144
2688.65 2241
2689.14 2132
2689.63 2156
2690.12 2125
2690.60 2142
2691.09 1998
2691.58 2070
2692.07 2103
2692.56 2042
2693.05 2318
2693.54 2104
2694.03 2009
2694.52 2111
2695.01 2092
2695.50 2082
2695.99 2064
2696.48 2140
2696.97 2226
2697.46 2227
2697.95 2246
2698.43 2231
2698.92 2147
2699.41 2228
2699.90 2198
2700.39 2242
2700.88 2251
2701.37 2175
2701.86 2313
2702.35 2261
2702.84 2373
2703.33 2488
2703.83 2335
2704.32 2302
2704.81 2363
2705.30 2228
2705.79 2093
2706.28 2215
2706.77 2195
2707.26 2265
2707.75 2144
2708.24 2046
2708.73 2136
2709.22 2021
2709.71 2001
2710.20 2099
2710.69 2024
2711.18 2085
2711.68 2066
2712.17 2096
2712.66 2109
2713.15 2084
2713.64 2214
2714.13 2113
2714.62 2078
2715.11 2124
2715.60 2093
2716.10 2118
2716.59 2246
2717.08 2224
2717.57 2151
2718.06 2201
2718.55 2226
2719.04 2250
2719.54 2256
2720.03 2154
2720.52 2251
2721.01 2240
2721.50 2312
2722.00 2492
2722.49 2548
2722.98 2544
2723.47 2706
2723.96 2705
2724.46 2467
2724.95 2540
2725.44 2524
2725.93 2410
2726.42 2236
2726.92 2064
2727.41 2055
2727.90 2005
2728.39 2107
2728.89 2159
2729.38 2271
2729.87 2242
2730.36 2308
2730.86 2339
2731.35 2378
2731.84 2517
2732.34 2491
2732.83 2624
2733.32 2562
2733.81 2601
2734.31 2746
2734.80 2830
2735.29 2767
2735.79 2664
2736.28 2672
2736.77 2529
2737.27 2478
2737.76 2480
2738.25 2506
2738.75 2530
2739.24 2570
2739.73 2466
2740.23 2571
2740.72 2374
2741.21 2365
2741.71 2295
2742.20 2234
2742.69 2174
2743.19 2201
2743.68 2266
2744.18 2261
2744.67 2058
2745.16 2159
2745.66 2232
2746.15 2150
2746.65 2261
2747.14 2147
2747.63 2293
2748.13 2206
2748.62 2129
2749.12 2222
2749.61 2193
2750.11 2145
2750.60 2163
2751.10 2322
2751.59 2166
2752.08 2173
2752.58 2176
2753.07 2202
2753.57 2080
2754.06 2136
2754.56 2097
2755.05 2146
2755.55 2214
2756.04 2323
2756.54 2433
2757.03 2272
2757.53 2153
2758.02 2226
2758.52 2318
2759.01 2191
2759.51 2249
2760.00 2284
2760.50 2214
2760.99 2160
2761.49 2135
2761.99 2198
2762.48 2385
2762.98 2180
2763.47 2265
2763.97 2139
2764.46 2029
2764.96 2268
2765.46 2298
2765.95 2193
2766.45 2327
2766.94 2287
2767.44 2235
2767.94 2296
2768.43 2229
2768.93 2220
2769.42 2176
2769.92 2274
2770.42 2369
2770.91 2172
2771.41 2283
2771.90 2474
2772.40 2620
2772.90 2549
2773.39 2712
2773.89 2836
2774.39 3126
2774.88 3200
2775.38 3289
2775.88 3640
2776.37 3815
2776.87 3935
2777.37 4087
2777.86 4018
2778.36 4007
2778.86 3768
2779.36 3475
2779.85 3206
2780.35 2916
2780.85 2735
2781.34 2639
2781.84 2480
2782.34 2354
2782.84 2369
2783.33 2169
2783.83 2291
2784.33 2241
2784.83 2199
2785.32 2143
2785.82 2054
2786.32 2157
2786.82 2181
2787.31 2123
2787.81 2107
2788.31 2042
2788.81 2016
2789.31 1968
2789.80 1973
2790.30 1969
2790.80 1997
2791.30 1993
2791.80 1986
2792.29 2019
2792.79 2128
2793.29 2143
2793.79 2006
2794.29 2211
2794.79 2326
2795.28 2193
2795.78 2190
2796.28 2387
2796.78 2426
2797.28 2437
2797.78 2550
2798.28 2407
2798.78 2387
2799.27 2447
2799.77 2396
2800.27 2307
2800.77 2198
2801.27 2387
2801.77 2303
2802.27 2145
2802.77 2209
2803.27 2256
2803.77 2255
2804.27 2319
2804.76 2159
2805.26 2359
2805.76 2358
2806.26 2392
2806.76 2406
2807.26 2527
2807.76 2477
2808.26 2581
2808.76 2659
2809.26 2687
2809.76 2487
2810.26 2392
2810.76 2629
2811.26 2515
2811.76 2458
2812.26 2472
2812.76 2381
2813.26 2382
2813.76 2340
2814.26 2260
2814.76 2312
2815.26 2321
2815.76 2380
2816.26 2328
2816.76 2231
2817.26 2229
2817.76 2119
2818.26 2257
2818.76 2222
2819.26 2223
2819.76 2173
2820.27 2254
2820.77 2318
2821.27 2116
2821.77 2158
2822.27 2242
2822.77 2175
2823.27 2163
2823.77 2066
2824.27 2136
2824.77 2105
2825.27 2082
2825.78 2092
2826.28 2069
2826.78 2166
2827.28 2145
2827.78 2215
2828.28 2155
2828.78 2063
2829.29 2054
2829.79 2096
2830.29 1922
2830.79 2135
2831.29 2178
2831.79 2112
2832.30 1982
2832.80 2030
2833.30 2040
2833.80 2143
2834.30 2085
2834.80 2170
2835.31 2284
2835.81 2263
2836.31 2301
2836.81 2258
2837.32 2211
2837.82 2349
2838.32 2362
2838.82 2263
2839.32 2289
2839.83 2185
2840.33 2096
2840.83 2260
2841.33 2307
2841.84 2141
2842.34 2077
2842.84 2226
2843.35 2237
2843.85 2249
2844.35 2283
2844.85 2082
2845.36 2100
2845.86 2202
2846.36 2381
2846.87 2339
2847.37 2292
2847.87 2263
2848.38 2229
2848.88 2216
2849.38 2447
2849.89 2399
2850.39 2589
2850.89 2349
2851.40 2337
2851.90 2144
2852.40 2082
2852.91 2263
2853.41 2163
2853.91 2204
2854.42 2249
2854.92 2162
2855.42 2148
2855.93 2081
2856.43 2321
2856.94 2338
2857.44 2251
2857.94 2117
2858.45 2261
2858.95 2154
2859.46 2064
2859.96 2113
2860.47 2086
2860.97 2155
2861.47 2122
2861.98 2199
2862.48 2184
2862.99 2108
2863.49 2040
2864.00 2059
2864.50 2153
2865.01 2151
2865.51 1940
2866.02 2061
2866.52 1847
2867.02 1862
2867.53 1999
2868.03 2002
2868.54 2042
2869.04 2145
2869.55 2130
2870.05 2293
2870.56 2249
2871.07 2241
2871.57 2279
2872.08 2488
2872.58 2521
2873.09 2446
2873.59 2624
2874.10 2649
2874.60 2736
2875.11 2771
2875.61 2590
2876.12 2479
2876.63 2535
2877.13 2548
2877.64 2454
2878.14 2382
2878.65 2404
2879.15 2384
2879.66 2249
2880.17 2223
2880.67 2254
2881.18 2348
2881.68 2506
2882.19 2332
2882.70 2322
2883.20 2404
2883.71 2459
2884.22 2386
2884.72 2301
2885.23 2392
2885.74 2392
2886.24 2386
2886.75 2513
2887.25 2367
2887.76 2527
2888.27 2536
2888.77 2486
2889.28 2525
2889.79 2621
2890.30 2635
2890.80 2391
2891.31 2286
2891.82 2432
2892.32 2168
2892.83 2237
2893.34 2381
2893.84 2417
2894.35 2377
2894.86 2399
2895.37 2414
2895.87 2485
2896.38 2370
2896.89 2412
2897.40 2341
2897.90 2543
2898.41 2572
2898.92 2484
2899.43 2330
2899.93 2506
2900.44 2276
2900.95 2330
2901.46 2322
2901.97 2414
2902.47 2449
2902.98 2463
2903.49 2360
2904.00 2411
2904.51 2351
2905.01 2499
2905.52 2685
2906.03 2600
2906.54 2532
2907.05 2474
2907.56 2469
2908.06 2508
2908.57 2399
2909.08 2381
2909.59 2424
2910.10 2333
2910.61 2220
2911.12 2087
2911.62 2086
2912.13 2044
2912.64 2141
2913.15 2210
2913.66 2218
2914.17 2261
2914.68 2160
2915.19 2203
2915.70 2236
2916.21 2259
2916.71 2257
2917.22 2302
2917.73 2225
2918.24 2177
2918.75 2161
2919.26 2123
2919.77 2155
2920.28 2291
2920.79 2201
2921.30 2151
2921.81 2225
2922.32 2270
2922.83 2203
2923.34 2219
2923.85 2372
2924.36 2434
2924.87 2546
2925.38 2484
2925.89 2485
2926.40 2390
2926.91 2521
2927.42 2416
2927.93 2350
2928.44 2336
2928.95 2330
2929.46 2183
2929.97 2218
2930.48 2142
2930.99 2077
2931.50 1979
2932.01 2016
2932.52 2057
2933.03 1942
2933.54 1935
2934.05 2016
2934.56 2150
2935.08 2093
2935.59 2163
2936.10 2244
2936.61 2163
2937.12 2188
2937.63 2142
2938.14 2234
2938.65 2329
2939.16 2343
2939.67 2179
2940.19 2168
2940.70 2222
2941.21 2204
2941.72 2222
2942.23 2149
2942.74 2093
2943.25 2092
2943.77 2177
2944.28 2124
2944.79 2250
2945.30 2327
2945.81 2155
2946.32 2237
2946.84 2284
2947.35 2138
2947.86 2246
2948.37 2321
2948.88 2433
2949.40 2142
2949.91 2206
2950.42 2002
2950.93 2095
2951.44 2113
2951.96 2090
2952.47 2155
2952.98 1977
2953.49 1895
2954.01 2050
2954.52 2110
2955.03 2040
2955.54 2088
2956.06 1959
2956.57 2005
2957.08 1980
2957.60 2041
2958.11 1998
2958.62 2161
2959.13 2147
2959.65 2131
2960.16 2023
2960.67 2243
2961.19 2216
2961.70 2121
2962.21 2285
2962.73 2329
2963.24 2392
2963.75 2232
2964.27 2272
2964.78 2231
2965.29 2334
2965.81 2145
2966.32 2164
2966.83 2077
2967.35 2167
2967.86 2197
2968.37 2211
2968.89 2037
2969.40 1956
2969.91 2035
2970.43 2099
2970.94 1979
2971.46 1953
2971.97 2007
2972.48 2208
2973.00 2150
2973.51 2150
2974.03 2126
2974.54 2039
2975.06 1945
2975.57 1990
2976.08 2179
2976.60 2123
2977.11 2163
2977.63 2075
2978.14 2063
2978.66 2152
2979.17 2137
2979.69 2217
2980.20 2238
2980.72 2343
2981.23 2268
2981.75 2273
2982.26 2274
2982.78 2149
2983.29 2163
2983.81 2241
2984.32 2291
2984.84 2346
2985.35 2453
2985.87 2631
2986.38 2470
2986.90 2328
2987.41 2335
2987.93 2422
2988.44 2426
2988.96 2390
2989.47 2577
2989.99 2661
2990.50 2547
2991.02 2592
2991.54 2534
2992.05 2518
2992.57 2492
2993.08 2467
2993.60 2481
2994.12 2576
2994.63 2511
2995.15 2790
2995.66 2794
2996.18 2574
2996.70 2614
2997.21 2738
2997.73 2812
2998.24 2824
2998.76 2891
2999.28 2976
2999.79 2948
3000.31 2987
3000.83 3019
3001.34 3212
3001.86 3542
3002.38 3638
3002.89 3889
3003.41 4259
3003.93 4587
3004.44 5019
3004.96 5300
3005.48 5387
3005.99 5500
3006.51 5487
3007.03 4921
3007.54 4677
3008.06 4348
3008.58 4085
3009.10 3580
3009.61 3462
3010.13 3142
3010.65 2957
3011.17 2783
3011.68 2747
3012.20 2471
3012.72 2379
3013.24 2263
3013.75 2367
3014.27 2484
3014.79 2562
3015.31 2743
3015.82 2712
3016.34 2660
3016.86 2781
3017.38 2861
3017.90 2926
3018.41 2889
3018.93 2851
3019.45 2756
3019.97 2725
3020.49 2720
3021.00 2592
3021.52 2675
3022.04 2839
3022.56 2760
3023.08 2859
3023.60 2888
3024.11 2864
3024.63 2712
3025.15 2585
3025.67 2500
3026.19 2460
3026.71 2468
3027.23 2636
3027.75 2459
3028.26 2605
3028.78 2469
3029.30 2347
3029.82 2243
3030.34 2314
3030.86 2230
3031.38 2183
3031.90 2198
3032.42 2286
3032.94 2301
3033.46 2290
3033.97 2263
3034.49 2358
3035.01 2340
3035.53 2408
3036.05 2325
3036.57 2344
3037.09 2378
3037.61 2248
3038.13 2328
3038.65 2306
3039.17 2220
3039.69 2184
3040.21 2179
3040.73 2110
3041.25 1999
3041.77 2159
3042.29 2135
3042.81 2151
3043.33 2088
3043.85 2043
3044.37 2148
3044.89 2161
3045.41 2246
3045.93 2345
3046.45 2333
3046.97 2201
3047.49 2260
3048.01 2296
3048.53 2273
3049.06 2216
3049.58 2109
3050.10 2093
3050.62 2170
3051.14 2232
3051.66 2132
3052.18 2287
3052.70 2165
3053.22 2139
3053.74 2124
3054.26 2054
3054.79 2177
3055.31 2136
3055.83 2194
3056.35 2255
3056.87 2168
3057.39 2301
3057.91 2225
3058.43 2225
3058.96 2279
3059.48 2190
3060.00 2312
3060.52 2283
3061.04 2407
3061.56 2292
3062.09 2283
3062.61 2230
3063.13 2290
3063.65 2308
3064.17 2461
3064.70 2563
3065.22 2547
3065.74 2595
3066.26 2508
3066.78 2546
3067.31 2694
3067.83 2723
3068.35 2668
3068.87 2622
3069.40 2624
3069.92 2632
3070.44 2424
3070.96 2424
3071.49 2418
3072.01 2261
3072.53 2256
3073.05 2376
3073.58 2433
3074.10 2408
3074.62 2354
3075.14 2486
3075.67 2496
3076.19 2454
3076.71 2471
3077.24 2575
3077.76 2654
3078.28 2677
3078.81 2804
3079.33 2825
3079.85 2813
3080.38 3004
3080.90 3055
3081.42 2930
3081.95 2923
3082.47 3007
3082.99 2943
3083.52 3003
3084.04 2825
3084.56 2794
3085.09 2904
3085.61 2726
3086.13 2835
3086.66 2803
3087.18 2908
3087.71 2730
3088.23 2551
3088.75 2626
3089.28 2573
3089.80 2653
3090.33 2578
3090.85 2723
3091.38 2494
3091.90 2481
3092.42 2490
3092.95 2598
3093.47 2545
3094.00 2486
3094.52 2595
3095.05 2651
3095.57 2786
3096.10 2955
3096.62 3103
3097.14 2884
3097.67 2908
3098.19 2946
3098.72 3128
3099.24 3307
3099.77 3548
3100.29 4221
3100.82 4745
3101.34 5227
3101.87 5978
3102.39 7061
3102.92 7627
3103.45 8130
3103.97 8252
3104.50 8453
3105.02 8664
3105.55 8406
3106.07 7410
3106.60 6572
3107.12 5501
3107.65 4780
3108.17 4170
3108.70 3650
3109.23 3477
3109.75 3206
3110.28 3053
3110.80 2899
3111.33 3044
3111.86 2909
3112.38 2920
3112.91 3026
3113.43 2987
3113.96 2998
3114.49 2959
3115.01 2844
3115.54 2734
3116.07 2691
3116.59 2670
3117.12 2607
3117.64 2447
3118.17 2446
3118.70 2543
3119.22 2385
3119.75 2323
3120.28 2512
3120.80 2659
3121.33 2593
3121.86 2574
3122.38 2773
3122.91 2690
3123.44 2630
3123.97 2738
3124.49 2535
3125.02 2672
3125.55 2566
3126.07 2527
3126.60 2515
3127.13 2286
3127.66 2183
3128.18 2277
3128.71 2298
3129.24 2216
3129.77 2184
3130.29 2280
3130.82 2175
3131.35 2349
3131.88 2360
3132.40 2262
3132.93 2321
3133.46 2297
3133.99 2309
3134.52 2416
3135.04 2296
3135.57 2277
3136.10 2370
3136.63 2590
3137.16 2363
3137.68 2306
3138.21 2247
3138.74 2241
3139.27 2119
3139.80 2228
3140.32 2235
3140.85 2067
3141.38 2164
3141.91 2305
3142.44 2152
3142.97 2157
3143.50 2238
3144.02 2130
3144.55 2268
3145.08 2342
3145.61 2270
3146.14 2337
3146.67 2390
3147.20 2468
3147.73 2553
3148.26 2607
3148.79 2680
3149.31 2709
3149.84 2718
3150.37 2611
3150.90 2663
3151.43 2683
3151.96 2608
3152.49 2613
3153.02 2481
3153.55 2494
3154.08 2463
3154.61 2522
3155.14 2447
3155.67 2501
3156.20 2437
3156.73 2355
3157.26 2473
3157.79 2457
3158.32 2387
3158.85 2431
3159.38 2438
3159.91 2536
3160.44 2503
3160.97 2525
3161.50 2536
3162.03 2537
3162.56 2509
3163.09 2320
3163.62 2216
3164.15 2273
3164.68 2130
3165.21 2208
3165.74 2112
3166.27 2019
3166.80 2181
3167.33 2177
3167.86 2136
3168.39 1994
3168.92 1998
3169.45 2036
3169.99 2075
3170.52 2169
3171.05 2054
3171.58 2202
3172.11 2269
3172.64 2263
3173.17 2230
3173.70 2404
3174.23 2495
3174.77 2603
3175.30 2533
3175.83 2489
3176.36 2434
3176.89 2409
3177.42 2533
3177.95 2398
3178.49 2282
3179.02 2235
3179.55 2192
3180.08 2202
3180.61 2189
3181.14 2123
3181.68 2065
3182.21 1982
3182.74 2089
3183.27 2129
3183.80 2035
3184.34 2055
3184.87 2053
3185.40 2109
3185.93 2167
3186.47 2279
3187.00 2158
3187.53 2283
3188.06 2234
3188.59 2138
3189.13 2271
3189.66 2175
3190.19 2297
3190.73 2351
3191.26 2276
3191.79 1996
3192.32 1907
3192.86 1950
3193.39 2192
3193.92 2111
3194.45 2130
3194.99 2167
3195.52 1902
3196.05 2036
3196.59 2245
3197.12 2066
3197.65 2031
3198.19 2066
3198.72 2094
3199.25 2228
3199.79 2295
3200.32 2360
3200.85 2450
3201.39 2506
3201.92 2600
3202.45 2575
3202.99 2567
3203.52 2731
3204.05 2550
3204.59 2536
3205.12 2330
3205.66 2226
3206.19 2235
3206.72 2145
3207.26 2160
3207.79 2252
3208.33 2293
3208.86 2339
3209.39 2335
3209.93 2457
3210.46 2544
3211.00 2570
3211.53 2653
3212.07 2665
3212.60 2652
3213.14 2780
3213.67 2683
3214.20 2573
3214.74 2527
3215.27 2622
3215.81 2427
3216.34 2215
3216.88 2216
3217.41 2242
3217.95 2241
3218.48 2032
3219.02 2063
3219.55 2034
3220.09 2160
3220.62 2251
3221.16 2312
3221.69 2384
3222.23 2473
3222.76 2666
3223.30 2700
3223.83 2511
3224.37 2662
3224.91 2705
3225.44 2768
3225.98 2810
3226.51 2632
3227.05 2642
3227.58 2639
3228.12 2566
3228.65 2566
3229.19 2525
3229.73 2624
3230.26 2547
3230.80 2498
3231.33 2593
3231.87 2558
3232.41 2509
3232.94 2612
3233.48 2497
3234.02 2509
3234.55 2410
3235.09 2379
3235.62 2445
3236.16 2480
3236.70 2551
3237.23 2511
3237.77 2571
3238.31 2701
3238.84 2690
3239.38 2659
3239.92 2592
3240.45 2821
3240.99 2813
3241.53 2581
3242.06 2634
3242.60 2686
3243.14 2576
3243.67 2597
3244.21 2438
3244.75 2510
3245.29 2581
3245.82 2649
3246.36 2574
3246.90 2600
3247.44 2528
3247.97 2674
3248.51 2737
3249.05 2749
3249.58 2638
3250.12 2412
3250.66 2500
3251.20 2636
3251.74 2632
3252.27 2671
3252.81 2706
3253.35 2609
3253.89 2597
3254.42 2774
3254.96 2898
3255.50 2737
3256.04 2750
3256.58 2812
3257.11 2904
3257.65 2870
3258.19 3142
3258.73 3245
3259.27 3607
3259.81 3685
3260.34 3945
3260.88 4308
3261.42 4545
3261.96 4763
3262.50 5052
3263.04 5362
3263.58 5731
3264.11 5983
3264.65 5971
3265.19 5933
3265.73 6495
3266.27 6791
3266.81 7135
3267.35 7218
3267.89 7334
3268.43 7322
3268.97 7038
3269.50 6590
3270.04 5944
3270.58 5287
3271.12 4612
3271.66 4008
3272.20 3797
3272.74 3606
3273.28 3286
3273.82 3140
3274.36 3257
3274.90 3108
3275.44 3059
3275.98 3137
3276.52 3094
3277.06 3058
3277.60 2965
3278.14 3020
3278.68 3034
3279.22 3074
3279.76 3040
3280.30 3071
3280.84 3049
3281.38 3122
3281.92 3100
3282.46 2921
3283.00 3082
3283.54 3021
3284.08 2912
3284.62 2991
3285.16 3177
3285.70 3298
3286.24 3356
3286.78 3381
3287.32 3183
3287.86 3200
3288.40 3254
3288.94 3092
3289.48 3148
3290.03 2913
3290.57 2944
3291.11 3021
3291.65 3057
3292.19 3045
3292.73 2981
3293.27 3049
3293.81 3057
3294.35 3148
3294.90 3245
3295.44 3303
3295.98 3499
3296.52 3452
3297.06 3367
3297.60 3456
3298.14 3473
3298.69 3126
3299.23 3137
3299.77 3228
3300.31 3260
3300.85 3137
3301.39 3368
3301.94 3441
3302.48 3380
3303.02 3439
3303.56 3232
3304.10 3416
3304.65 3492
3305.19 3480
3305.73 3136
3306.27 3227
3306.81 3059
3307.36 2842
3307.90 2762
3308.44 2736
3308.98 2773
3309.53 2730
3310.07 2723
3310.61 2600
3311.15 2651
3311.70 2581
3312.24 2605
3312.78 2667
3313.32 2730
3313.87 2842
3314.41 2938
3314.95 3298
3315.50 3467
3316.04 3450
3316.58 3511
3317.13 3679
3317.67 3641
3318.21 3372
3318.75 3461
3319.30 3323
3319.84 3255
3320.38 3191
3320.93 2918
3321.47 3149
3322.02 3036
3322.56 2907
3323.10 2975
3323.65 2829
3324.19 2821
3324.73 3016
3325.28 2978
3325.82 2800
3326.36 2904
3326.91 2906
3327.45 2992
3328.00 3009
3328.54 2748
3329.08 2611
3329.63 2763
3330.17 2634
3330.72 2700
3331.26 2938
3331.81 3356
3332.35 3526
3332.89 4041
3333.44 4365
3333.98 5112
3334.53 5553
3335.07 6445
3335.62 7256
3336.16 7546
3336.71 7980
3337.25 7589
3337.80 7797
3338.34 7419
3338.89 6705
3339.43 6138
3339.98 5265
3340.52 4837
3341.07 4304
3341.61 3994
3342.16 3597
3342.70 3352
3343.25 3144
3343.79 2946
3344.34 2761
3344.88 2707
3345.43 2786
3345.97 2807
3346.52 2706
3347.06 2646
3347.61 2558
3348.15 2720
3348.70 2810
3349.25 2737
3349.79 2744
3350.34 2666
3350.88 2809
3351.43 2921
3351.98 2629
3352.52 2768
3353.07 2567
3353.61 2801
3354.16 2880
3354.71 2885
3355.25 2516
3355.80 2557
3356.34 2547
3356.89 2633
3357.44 2664
3357.98 2592
3358.53 2632
3359.08 2689
3359.62 2527
3360.17 2538
3360.72 2550
3361.26 2527
3361.81 2450
3362.36 2378
3362.90 2296
3363.45 2424
3364.00 2477
3364.54 2520
3365.09 2458
3365.64 2496
3366.19 2361
3366.73 2320
3367.28 2360
3367.83 2353
3368.37 2461
3368.92 2306
3369.47 2129
3370.02 2341
3370.56 2353
3371.11 2313
3371.66 2446
3372.21 2545
3372.75 2566
3373.30 2498
3373.85 2492
3374.40 2604
3374.94 2666
3375.49 2524
3376.04 2382
3376.59 2498
3377.14 2332
3377.68 2365
3378.23 2260
3378.78 2219
3379.33 2133
3379.88 2057
3380.43 2159
3380.97 2179
3381.52 2242
3382.07 2171
3382.62 2059
3383.17 2053
3383.72 2044
3384.26 2128
3384.81 2197
3385.36 2151
3385.91 2085
3386.46 2029
3387.01 2017
3387.56 2147
3388.11 2110
3388.65 2195
3389.20 2101
3389.75 2124
3390.30 2150
3390.85 1956
3391.40 2097
3391.95 2100
3392.50 2103
3393.05 1941
3393.60 2101
3394.15 2116
3394.70 2149
3395.24 2106
3395.79 2048
3396.34 2054
3396.89 2124
3397.44 2167
3397.99 2163
3398.54 2104
3399.09 1997
3399.64 2012
3400.19 2097
3400.74 2110
3401.29 2201
3401.84 2151
3402.39 2126
3402.94 2011
3403.49 2101
3404.04 2169
3404.59 2085
3405.14 2049
3405.69 2062
3406.24 1985
3406.79 2113
3407.34 2119
3407.89 1970
3408.44 2072
3409.00 2091
3409.55 2153
3410.10 2008
3410.65 2110
3411.20 2117
3411.75 2053
3412.30 1953
3412.85 2010
3413.40 2088
3413.95 2160
3414.50 2201
3415.05 2069
3415.61 2110
3416.16 2110
3416.71 2073
3417.26 2124
3417.81 1988
3418.36 1977
3418.91 2092
3419.46 2213
3420.02 2247
3420.57 2165
3421.12 2160
3421.67 2253
3422.22 2323
3422.77 2484
3423.33 2671
3423.88 2643
3424.43 2811
3424.98 2803
3425.53 2882
3426.09 2787
3426.64 2673
3427.19 2598
3427.74 2620
3428.29 2574
3428.85 2352
3429.40 2301
3429.95 2288
3430.50 2142
3431.05 2145
3431.61 2315
3432.16 2322
3432.71 2189
3433.26 2225
3433.82 2177
3434.37 2258
3434.92 2202
3435.48 2181
3436.03 2210
3436.58 2170
3437.13 2254
3437.69 2275
3438.24 2226
3438.79 2085
3439.35 2320
3439.90 2226
3440.45 2211
3441.00 2213
3441.56 2231
3442.11 2178
3442.66 2300
3443.22 2321
3443.77 2177
3444.32 2204
3444.88 2284
3445.43 2164
3445.98 2207
3446.54 2126
3447.09 2007
3447.65 2006
3448.20 2133
3448.75 2020
3449.31 1951
3449.86 2014
3450.41 1934
3450.97 1931
3451.52 1980
3452.08 1866
3452.63 1986
3453.19 2056
3453.74 1862
3454.29 1920
3454.85 1969
3455.40 1896
3455.96 1913
3456.51 1984
3457.07 1945
3457.62 1979
3458.17 1934
3458.73 1993
3459.28 2023
3459.84 2084
3460.39 1928
3460.95 1905
3461.50 1941
3462.06 2090
3462.61 2035
3463.17 2022
3463.72 1970
3464.28 2110
3464.83 2039
3465.39 2060
3465.94 2032
3466.50 2059
3467.05 2085
3467.61 2197
3468.16 2152
3468.72 2198
3469.27 2309
3469.83 2404
3470.39 2397
3470.94 2419
3471.50 2375
3472.05 2445
3472.61 2324
3473.16 2259
3473.72 2415
3474.27 2283
3474.83 2367
3475.39 2418
3475.94 2284
3476.50 2267
3477.05 2317
3477.61 2317
3478.17 2305
3478.72 2199
3479.28 2322
3479.84 2314
3480.39 2365
3480.95 2349
3481.50 2385
3482.06 2484
3482.62 2460
3483.17 2535
3483.73 2539
3484.29 2566
3484.84 2625
3485.40 2563
3485.96 2645
3486.51 2603
3487.07 2638
3487.63 2858
3488.18 3102
3488.74 3489
3489.30 3969
3489.86 4385
3490.41 5060
3490.97 5807
3491.53 6485
3492.08 7128
3492.64 7500
3493.20 7735
3493.76 7856
3494.31 7472
3494.87 7028
3495.43 6313
3495.99 5843
3496.54 5226
3497.10 4454
3497.66 4084
3498.22 4056
3498.78 3884
3499.33 3785
3499.89 3911
3500.45 4068
3501.01 3943
3501.56 4035
3502.12 4384
3502.68 4617
3503.24 4905
3503.80 5063
3504.36 5283
3504.91 5402
3505.47 5661
3506.03 5783
3506.59 5842
3507.15 5565
3507.71 5361
3508.26 4752
3508.82 4449
3509.38 4144
3509.94 3947
3510.50 3597
3511.06 3145
3511.62 3012
3512.18 2933
3512.73 2768
3513.29 2733
3513.85 2656
3514.41 2531
3514.97 2435
3515.53 2343
3516.09 2272
3516.65 2276
3517.21 2383
3517.77 2250
3518.33 2260
3518.88 2203
3519.44 2300
3520.00 2349
3520.56 2324
3521.12 2446
3521.68 2357
3522.24 2384
3522.80 2391
3523.36 2458
3523.92 2441
3524.48 2517
3525.04 2448
3525.60 2216
3526.16 2255
3526.72 2269
3527.28 2397
3527.84 2325
3528.40 2248
3528.96 2109
3529.52 2235
3530.08 2227
3530.64 2149
3531.20 2135
3531.76 2077
3532.32 2184
3532.88 2268
3533.44 2216
3534.00 2242
3534.57 2342
3535.13 2476
3535.69 2413
3536.25 2422
3536.81 2400
3537.37 2527
3537.93 2734
3538.49 2595
3539.05 2421
3539.61 2564
3540.17 2541
3540.74 2444
3541.30 2455
3541.86 2394
3542.42 2271
3542.98 2282
3543.54 2233
3544.10 2294
3544.66 2394
3545.23 2305
3545.79 2171
3546.35 2215
3546.91 2188
3547.47 2182
3548.03 2134
3548.60 2045
3549.16 2141
3549.72 1966
3550.28 1964
3550.84 2152
3551.41 2044
3551.97 2059
3552.53 2066
3553.09 1999
3553.65 2044
3554.22 2044
3554.78 1864
3555.34 1909
3555.90 2023
3556.46 1929
3557.03 1861
3557.59 1874
3558.15 1941
3558.71 1942
3559.28 2029
3559.84 2102
3560.40 2113
3560.97 2115
3561.53 2105
3562.09 2103
3562.65 2282
3563.22 2219
3563.78 2154
3564.34 2099
3564.91 2083
3565.47 2014
3566.03 1960
3566.60 2108
3567.16 2047
3567.72 2017
3568.28 2015
3568.85 2024
3569.41 1912
3569.98 1983
3570.54 2066
3571.10 1872
3571.67 1974
3572.23 1877
3572.79 1974
3573.36 2068
3573.92 2056
3574.48 1967
3575.05 2098
3575.61 1987
3576.18 1989
3576.74 2059
3577.30 2190
3577.87 2171
3578.43 2057
3579.00 2074
3579.56 1937
3580.12 1989
3580.69 1958
3581.25 1967
3581.82 2030
3582.38 1985
3582.95 1998
3583.51 2118
3584.08 1999
3584.64 2002
3585.20 2014
3585.77 2009
3586.33 1991
3586.90 1968
3587.46 1880
3588.03 1956
3588.59 1917
3589.16 1903
3589.72 1994
3590.29 1912
3590.85 1795
3591.42 1867
3591.98 1910
3592.55 1841
3593.11 1942
3593.68 1970
3594.24 1952
3594.81 2055
3595.38 2086
3595.94 2001
3596.51 1952
3597.07 1942
3597.64 1953
3598.20 1943
3598.77 2060
3599.34 2146
3599.90 2076
3600.47 2037
3601.03 1988
3601.60 1942
3602.16 2016
3602.73 2016
3603.30 2088
3603.86 2044
3604.43 1831
3605.00 1828
3605.56 1907
3606.13 1873
3606.69 1947
3607.26 1910
3607.83 1801
3608.39 1770
3608.96 1734
3609.53 1741
3610.09 1618
3610.66 1640
3611.23 1764
3611.79 1682
3612.36 1629
3612.93 1677
3613.49 1711
3614.06 1811
3614.63 1982
3615.19 1911
3615.76 2088
3616.33 2035
3616.90 2235
3617.46 2477
3618.03 2619
3618.60 2792
3619.16 2698
3619.73 2797
3620.30 2848
3620.87 2693
3621.43 2620
3622.00 2393
3622.57 2443
3623.14 2320
3623.70 2182
3624.27 2043
3624.84 1989
3625.41 1976
3625.98 1925
3626.54 1936
3627.11 1943
3627.68 1827
3628.25 1778
3628.82 1987
3629.38 1836
3629.95 1906
3630.52 2041
3631.09 1888
3631.66 2045
3632.22 1943
3632.79 1906
3633.36 1928
3633.93 2028
3634.50 2028
3635.07 2072
3635.64 2165
3636.20 2054
3636.77 2042
3637.34 2056
3637.91 2016
3638.48 2029
3639.05 2026
3639.62 2161
3640.19 2168
3640.76 2137
3641.32 2346
3641.89 2581
3642.46 2707
3643.03 2711
3643.60 2386
3644.17 2490
3644.74 2410
3645.31 2374
3645.88 2241
3646.45 2214
3647.02 2110
3647.59 1974
3648.16 2008
3648.73 2116
3649.30 2034
3649.87 2025
3650.44 2054
3651.01 2051
3651.57 2235
3652.14 2165
3652.71 2203
3653.28 2102
3653.85 2156
3654.42 2259
3654.99 2238
3655.57 2222
3656.14 2091
3656.71 2043
3657.28 2238
3657.85 2295
3658.42 2103
3658.99 2035
3659.56 2005
3660.13 1976
3660.70 1994
3661.27 2048
3661.84 1926
3662.41 2058
3662.98 1985
3663.55 1972
3664.12 2086
3664.69 2065
3665.26 1998
3665.84 2112
3666.41 2107
3666.98 2161
3667.55 2144
3668.12 2064
3668.69 2038
3669.26 2008
3669.83 1989
3670.40 1818
3670.98 1946
3671.55 1931
3672.12 1901
3672.69 1977
3673.26 2022
3673.83 2026
3674.41 2087
3674.98 2118
3675.55 2212
3676.12 2196
3676.69 2191
3677.26 1986
3677.84 1977
3678.41 2149
3678.98 2097
3679.55 2051
3680.12 2018
3680.70 2018
3681.27 1887
3681.84 1912
3682.41 1889
3682.99 1801
3683.56 1903
3684.13 1761
3684.70 1795
3685.27 1886
3685.85 1893
3686.42 1902
3686.99 1890
3687.57 1930
3688.14 1945
3688.71 1908
3689.28 1995
3689.86 1995
3690.43 2044
3691.00 2111
3691.58 2047
3692.15 1941
3692.72 1876
3693.29 1923
3693.87 1951
3694.44 2001
3695.01 1810
3695.59 1917
3696.16 1871
3696.73 1677
3697.31 1751
3697.88 1833
3698.45 1811
3699.03 1812
3699.60 1924
3700.17 1948
3700.75 1896
3701.32 1871
3701.90 1739
3702.47 1858
3703.04 1889
3703.62 1823
3704.19 1762
3704.77 1860
3705.34 1856
3705.91 1955
3706.49 2021
3707.06 2033
3707.64 1978
3708.21 1971
3708.78 1986
3709.36 1971
3709.93 1970
3710.51 2044
3711.08 1920
3711.66 1850
3712.23 2072
3712.81 2030
3713.38 2173
3713.96 2113
3714.53 2097
3715.11 2104
3715.68 2092
3716.25 1986
3716.83 1918
3717.40 2182
3717.98 2127
3718.55 2041
3719.13 2043
3719.71 2035
3720.28 1999
3720.86 2057
3721.43 2009
3722.01 1924
3722.58 1851
3723.16 1818
3723.73 1873
3724.31 1758
3724.88 1650
3725.46 1719
3726.03 1768
3726.61 1852
3727.19 1845
3727.76 1693
3728.34 1795
3728.91 1788
3729.49 1995
3730.07 1938
3730.64 1968
3731.22 2055
3731.79 2092
3732.37 2153
3732.95 2148
3733.52 2242
3734.10 2189
3734.67 2193
3735.25 2133
3735.83 2011
3736.40 2022
3736.98 2018
3737.56 1852
3738.13 1870
3738.71 1963
3739.29 1968
3739.86 1946
3740.44 1905
3741.02 1831
3741.59 1750
3742.17 1825
3742.75 1792
3743.32 1776
3743.90 1763
3744.48 1701
3745.06 1774
3745.63 1838
3746.21 1813
3746.79 1786
3747.36 1745
3747.94 1724
3748.52 1733
3749.10 1739
3749.67 1755
3750.25 1798
3750.83 1894
3751.41 1938
3751.98 1796
3752.56 1785
3753.14 1715
3753.72 1740
3754.30 1667
3754.87 1695
3755.45 1749
3756.03 1754
3756.61 1684
3757.19 1776
3757.76 1742
3758.34 1757
3758.92 1824
3759.50 1814
3760.08 1877
3760.65 1819
3761.23 1842
3761.81 1863
3762.39 1836
3762.97 1942
3763.55 1969
3764.13 1956
3764.70 1767
3765.28 1812
3765.86 1850
3766.44 1848
3767.02 1709
3767.60 1653
3768.18 1646
3768.76 1753
3769.33 1842
3769.91 1865
3770.49 1802
3771.07 1869
3771.65 1947
3772.23 1975
3772.81 1929
3773.39 1865
3773.97 2031
3774.55 1942
3775.13 1913
3775.71 1761
3776.29 1694
3776.87 1643
3777.45 1749
3778.02 1705
3778.60 1751
3779.18 1704
3779.76 1746
3780.34 1679
3780.92 1695
3781.50 1679
3782.08 1657
3782.66 1738
3783.24 1742
3783.82 1619
3784.40 1646
3784.98 1743
3785.56 1788
3786.14 1760
3786.72 1634
3787.31 1657
3787.89 1732
3788.47 1778
3789.05 1706
3789.63 1655
3790.21 1686
3790.79 1841
3791.37 1802
3791.95 1762
3792.53 1759
3793.11 1866
3793.69 1834
3794.27 1943
3794.85 1954
3795.43 1795
3796.02 2006
3796.60 1954
3797.18 1949
3797.76 2006
3798.34 2017
3798.92 2053
3799.50 2044
3800.08 2075
3800.67 2111
3801.25 2144
3801.83 2231
3802.41 2369
3802.99 2389
3803.57 2239
3804.16 2264
3804.74 2266
3805.32 2121
3805.90 2137
3806.48 2362
3807.06 2361
3807.65 2472
3808.23 2438
3808.81 2472
3809.39 2518
3809.97 2508
3810.56 2554
3811.14 2599
3811.72 2565
3812.30 2539
3812.89 2570
3813.47 2501
3814.05 2481
3814.63 2566
3815.21 2613
3815.80 2661
3816.38 2582
3816.96 2516
3817.55 2591
3818.13 2476
3818.71 2349
3819.29 2302
3819.88 2202
3820.46 2274
3821.04 2026
3821.63 1987
3822.21 1987
3822.79 2035
3823.37 1997
3823.96 1880
3824.54 1866
3825.12 1820
3825.71 1859
3826.29 1967
3826.87 1926
3827.46 1848
3828.04 1831
3828.62 1771
3829.21 1824
3829.79 1828
3830.38 1804
3830.96 1886
3831.54 1958
3832.13 1881
3832.71 1860
3833.29 1918
3833.88 1990
3834.46 2115
3835.05 1884
3835.63 1850
3836.21 1742
3836.80 1715
3837.38 1839
3837.97 1903
3838.55 1791
3839.14 1874
3839.72 1762
3840.30 1706
3840.89 1708
3841.47 1549
3842.06 1614
3842.64 1582
3843.23 1595
3843.81 1624
3844.40 1679
3844.98 1678
3845.57 1682
3846.15 1725
3846.74 1770
3847.32 1715
3847.91 1645
3848.49 1765
3849.08 1802
3849.66 1806
3850.25 1895
3850.83 1849
3851.42 1782
3852.00 1767
3852.59 1818
3853.17 1712
3853.76 1804
3854.34 1658
3854.93 1630
3855.51 1780
3856.10 1851
3856.69 1719
3857.27 1685
3857.86 1709
3858.44 1753
3859.03 1688
3859.62 1779
3860.20 1917
3860.79 2050
3861.37 1972
3861.96 2027
3862.55 2017
3863.13 2097
3863.72 2131
3864.30 2114
3864.89 2219
3865.48 2110
3866.06 2261
3866.65 2244
3867.24 2370
3867.82 2332
3868.41 2164
3869.00 2254
3869.58 2229
3870.17 2116
3870.76 2149
3871.34 1995
3871.93 2099
3872.52 1867
3873.10 1842
3873.69 1952
3874.28 1973
3874.86 1944
3875.45 2055
3876.04 1940
3876.63 1846
3877.21 1937
3877.80 1973
3878.39 1967
3878.97 1948
3879.56 1980
3880.15 1923
3880.74 1851
3881.32 1795
3881.91 1862
3882.50 1739
3883.09 1709
3883.67 1755
3884.26 1648
3884.85 1691
3885.44 1740
3886.03 1795
3886.61 1753
3887.20 1810
3887.79 1867
3888.38 1990
3888.97 2162
3889.55 2207
3890.14 2311
3890.73 2376
3891.32 2374
3891.91 2369
3892.50 2323
3893.08 2409
3893.67 2223
3894.26 2123
3894.85 2017
3895.44 1942
3896.03 2117
3896.62 2040
3897.20 1829
3897.79 1931
3898.38 2020
3898.97 1972
3899.56 1835
3900.15 1909
3900.74 1863
3901.33 1884
3901.92 1847
3902.51 1747
3903.09 1739
3903.68 1633
3904.27 1712
3904.86 1743
3905.45 1792
3906.04 1780
3906.63 1923
3907.22 1980
3907.81 1950
3908.40 1749
3908.99 1789
3909.58 1825
3910.17 1797
3910.76 1754
3911.35 1696
3911.94 1683
3912.53 1690
3913.12 1640
3913.71 1698
3914.30 1630
3914.89 1686
3915.48 1667
3916.07 1640
3916.66 1604
3917.25 1760
3917.84 1730
3918.43 1607
3919.02 1661
3919.61 1695
3920.20 1570
3920.79 1639
3921.38 1694
3921.97 1690
3922.56 1605
3923.15 1684
3923.74 1651
3924.33 1622
3924.93 1675
3925.52 1649
3926.11 1498
3926.70 1613
3927.29 1713
3927.88 1611
3928.47 1541
3929.06 1517
3929.65 1597
3930.24 1569
3930.84 1581
3931.43 1733
3932.02 1574
3932.61 1572
3933.20 1521
3933.79 1475
3934.38 1577
3934.98 1564
3935.57 1557
3936.16 1624
3936.75 1549
3937.34 1494
3937.94 1713
3938.53 1757
3939.12 1767
3939.71 1834
3940.30 1916
3940.89 1935
3941.49 2025
3942.08 2069
3942.67 1905
3943.26 1978
3943.86 1899
3944.45 1948
3945.04 2040
3945.63 1969
3946.23 1990
3946.82 1854
3947.41 1739
3948.00 1746
3948.60 1689
3949.19 1726
3949.78 1605
3950.37 1592
3950.97 1783
3951.56 1852
3952.15 1730
3952.74 1697
3953.34 1684
3953.93 1715
3954.52 1653
3955.12 1762
3955.71 1768
3956.30 1795
3956.90 1852
3957.49 1802
3958.08 1912
3958.68 2061
3959.27 1947
3959.86 1932
3960.46 2061
3961.05 1971
3961.64 1911
3962.24 1872
3962.83 1849
3963.43 1877
3964.02 1821
3964.61 1810
3965.21 1860
3965.80 1983
3966.39 1903
3966.99 1899
3967.58 1916
3968.18 2060
3968.77 1945
3969.36 1827
3969.96 1867
3970.55 1913
3971.15 1822
3971.74 1774
3972.34 1720
3972.93 1794
3973.53 1739
3974.12 1809
3974.71 1855
3975.31 1812
3975.90 1713
3976.50 1685
3977.09 1882
3977.69 1969
3978.28 1800
3978.88 1832
3979.47 1802
3980.07 1825
3980.66 1787
3981.26 1792
3981.85 1745
3982.45 1743
3983.04 1751
3983.64 1690
3984.23 1841
3984.83 1835
3985.42 1721
3986.02 1731
3986.62 1793
3987.21 1825
3987.81 1701
3988.40 1712
3989.00 1863
3989.59 1773
3990.19 1756
3990.78 1821
3991.38 1856
3991.98 1733
3992.57 1835
3993.17 1906
3993.76 1876
3994.36 2019
3994.96 2017
3995.55 2030
3996.15 2074
3996.74 2057
3997.34 2120
3997.94 2028
3998.53 2069
3999.13 2065
3999.73 2079
4000.32 2050
4000.92 2062
4001.52 1910
4002.11 1787
4002.71 1791
4003.31 1855
4003.90 1765
4004.50 1843
4005.10 1851
4005.69 1906
4006.29 1883
4006.89 1851
4007.48 1787
4008.08 1825
4008.68 1903
4009.28 1926
4009.87 1979
4010.47 1890
4011.07 1804
4011.66 1924
4012.26 1849
4012.86 1806
4013.46 1676
4014.05 1783
4014.65 1865
4015.25 1858
4015.85 1845
4016.45 1820
4017.04 1776
4017.64 1840
4018.24 1962
4018.84 1842
4019.43 1913
4020.03 1871
4020.63 1784
4021.23 1767
4021.83 1854
4022.42 2014
4023.02 1971
4023.62 1907
4024.22 1896
4024.82 1924
4025.42 2069
4026.01 2098
4026.61 1964
4027.21 2104
4027.81 2207
4028.41 2353
4029.01 2251
4029.61 2318
4030.20 2364
4030.80 2267
4031.40 2192
4032.00 2248
4032.60 2206
4033.20 2048
4033.80 2084
4034.40 2087
4035.00 1904
4035.59 1768
4036.19 1939
4036.79 1904
4037.39 1878
4037.99 1799
4038.59 1728
4039.19 1664
4039.79 1788
4040.39 1619
4040.99 1564
4041.59 1675
4042.19 1658
4042.79 1736
4043.39 1650
4043.99 1673
4044.59 1528
4045.19 1653
4045.79 1762
4046.39 1698
4046.99 1568
4047.59 1551
4048.19 1693
4048.79 1669
4049.39 1691
4049.99 1763
4050.59 1782
4051.19 1736
4051.79 1754
4052.39 1768
4052.99 1792
4053.59 1822
4054.19 1800
4054.79 1774
4055.39 1662
4055.99 1735
4056.59 1802
4057.19 1751
4057.79 1718
4058.39 1533
4059.00 1561
4059.60 1632
4060.20 1566
4060.80 1609
4061.40 1761
4062.00 1713
4062.60 1566
4063.20 1571
4063.80 1600
4064.40 1575
4065.01 1571
4065.61 1609
4066.21 1743
4066.81 1690
4067.41 1636
4068.01 1750
4068.61 1697
4069.22 1632
4069.82 1636
4070.42 1623
4071.02 1655
4071.62 1629
4072.23 1570
4072.83 1627
4073.43 1709
4074.03 1620
4074.63 1682
4075.23 1647
4075.84 1737
4076.44 1780
4077.04 1659
4077.64 1656
4078.25 1630
4078.85 1731
4079.45 1677
4080.05 1748
4080.66 1566
4081.26 1597
4081.86 1633
4082.46 1712
4083.07 1584
4083.67 1636
4084.27 1738
4084.87 1688
4085.48 1615
4086.08 1645
4086.68 1475
4087.29 1542
4087.89 1630
4088.49 1535
4089.09 1548
4089.70 1576
4090.30 1580
4090.90 1553
4091.51 1477
4092.11 1593
4092.71 1600
4093.32 1686
4093.92 1605
4094.52 1611
4095.13 1688
4095.73 1615
4096.34 1720
4096.94 1659
4097.54 1708
4098.15 1588
4098.75 1573
4099.35 1545
4099.96 1495
4100.56 1546
4101.17 1565
4101.77 1508
4102.37 1500
4102.98 1498
4103.58 1560
4104.19 1479
4104.79 1505
4105.39 1454
4106.00 1527
4106.60 1577
4107.21 1610
4107.81 1651
4108.42 1671
4109.02 1642
4109.63 1649
4110.23 1549
4110.84 1595
4111.44 1589
4112.04 1550
4112.65 1510
4113.25 1454
4113.86 1488
4114.46 1533
4115.07 1494
4115.67 1483
4116.28 1604
4116.88 1714
4117.49 1681
4118.09 1680
4118.70 1608
4119.31 1686
4119.91 1604
4120.52 1570
4121.12 1591
4121.73 1598
4122.33 1663
4122.94 1765
4123.54 1731
4124.15 1608
4124.76 1673
4125.36 1653
4125.97 1579
4126.57 1548
4127.18 1479
4127.78 1669
4128.39 1561
4129.00 1465
4129.60 1484
4130.21 1468
4130.81 1518
4131.42 1586
4132.03 1606
4132.63 1648
4133.24 1703
4133.85 1743
4134.45 1702
4135.06 1754
4135.67 1804
4136.27 1721
4136.88 1766
4137.49 1801
4138.09 1766
4138.70 1802
4139.31 1964
4139.91 1962
4140.52 2149
4141.13 2080
4141.73 2000
4142.34 2062
4142.95 2049
4143.55 2047
4144.16 2006
4144.77 2133
4145.38 1989
4145.98 1963
4146.59 1838
4147.20 1805
4147.81 1766
4148.41 1748
4149.02 1657
4149.63 1631
4150.24 1637
4150.84 1720
4151.45 1729
4152.06 1696
4152.67 1655
4153.27 1707
4153.88 1758
4154.49 1672
4155.10 1518
4155.71 1724
4156.31 1668
4156.92 1651
4157.53 1733
4158.14 1803
4158.75 1841
4159.35 1823
4159.96 1940
4160.57 1938
4161.18 1888
4161.79 1733
4162.40 1766
4163.00 1741
4163.61 1822
4164.22 1812
4164.83 1722
4165.44 1738
4166.05 1804
4166.66 1801
4167.27 1809
4167.87 1779
4168.48 1670
4169.09 1695
4169.70 1671
4170.31 1664
4170.92 1784
4171.53 1748
4172.14 1747
4172.75 1724
4173.36 1605
4173.97 1700
4174.58 1683
4175.18 1668
4175.79 1734
4176.40 1773
4177.01 1838
4177.62 1809
4178.23 1839
4178.84 1792
4179.45 1755
4180.06 1660
4180.67 1710
4181.28 1833
4181.89 1719
4182.50 1667
4183.11 1665
4183.72 1690
4184.33 1771
4184.94 1755
4185.55 1703
4186.16 1713
4186.77 1688
4187.38 1616
4187.99 1538
4188.60 1603
4189.21 1621
4189.82 1731
4190.43 1658
4191.04 1531
4191.66 1657
4192.27 1708
4192.88 1688
4193.49 1666
4194.10 1689
4194.71 1762
4195.32 1811
4195.93 1760
4196.54 1827
4197.15 1818
4197.76 1825
4198.38 1713
4198.99 1690
4199.60 1624
4200.21 1660
4200.82 1577
4201.43 1700
4202.04 1734
4202.65 1562
4203.27 1595
4203.88 1454
4204.49 1542
4205.10 1618
4205.71 1639
4206.32 1656
4206.94 1631
4207.55 1577
4208.16 1615
4208.77 1716
4209.38 1523
4209.99 1603
4210.61 1582
4211.22 1642
4211.83 1562
4212.44 1559
4213.06 1609
4213.67 1587
4214.28 1577
4214.89 1770
4215.50 1733
4216.12 1810
4216.73 1810
4217.34 1789
4217.95 1773
4218.57 1828
4219.18 1901
4219.79 2063
4220.40 2174
4221.02 2201
4221.63 2168
4222.24 2241
4222.86 2115
4223.47 2065
4224.08 1987
4224.69 2056
4225.31 2067
4225.92 1961
4226.53 2010
4227.15 2081
4227.76 1935
4228.37 1952
4228.99 1907
4229.60 2036
4230.21 2068
4230.83 2220
4231.44 2218
4232.05 2339
4232.67 2283
4233.28 2276
4233.90 2467
4234.51 2539
4235.12 2723
4235.74 2825
4236.35 2905
4236.96 2841
4237.58 2811
4238.19 2671
4238.81 2404
4239.42 2328
4240.03 2059
4240.65 2078
4241.26 1951
4241.88 1822
4242.49 1951
4243.11 1808
4243.72 1839
4244.33 1820
4244.95 1865
4245.56 1854
4246.18 1785
4246.79 1919
4247.41 2051
4248.02 2007
4248.64 1960
4249.25 1926
4249.87 1924
4250.48 1871
4251.10 1872
4251.71 1890
4252.33 1754
4252.94 1770
4253.56 1708
4254.17 1784
4254.79 1892
4255.40 1768
4256.02 1769
4256.63 1717
4257.25 1692
4257.86 1798
4258.48 1711
4259.09 1714
4259.71 1721
4260.33 1776
4260.94 1709
4261.56 1580
4262.17 1617
4262.79 1643
4263.40 1722
4264.02 1718
4264.64 1749
4265.25 1905
4265.87 1832
4266.48 1842
4267.10 1949
4267.72 1939
4268.33 1870
4268.95 1890
4269.57 1871
4270.18 1821
4270.80 1814
4271.41 1776
4272.03 1784
4272.65 1709
4273.26 1733
4273.88 1802
4274.50 1775
4275.11 1771
4275.73 1855
4276.35 1857
4276.96 2017
4277.58 2025
4278.20 2123
4278.81 2047
4279.43 2105
4280.05 1978
4280.67 1844
4281.28 1837
4281.90 1784
4282.52 1751
4283.13 1662
4283.75 1682
4284.37 1697
4284.99 1553
4285.60 1570
4286.22 1624
4286.84 1571
4287.46 1501
4288.07 1599
4288.69 1652
4289.31 1558
4289.93 1511
4290.55 1558
4291.16 1670
4291.78 1603
4292.40 1578
4293.02 1688
4293.63 1587
4294.25 1541
4294.87 1580
4295.49 1634
4296.11 1617
4296.73 1683
4297.34 1701
4297.96 1617
4298.58 1773
4299.20 1708
4299.82 1694
4300.44 1705
4301.05 1678
4301.67 1648
4302.29 1703
4302.91 1669
4303.53 1693
4304.15 1851
4304.77 1842
4305.39 1769
4306.00 1723
4306.62 1792
4307.24 1758
4307.86 1810
4308.48 1781
4309.10 1768
4309.72 1818
4310.34 1760
4310.96 1564
4311.58 1595
4312.20 1626
4312.82 1608
4313.43 1594
4314.05 1572
4314.67 1500
4315.29 1587
4315.91 1548
4316.53 1627
4317.15 1557
4317.77 1514
4318.39 1547
4319.01 1546
4319.63 1605
4320.25 1564
4320.87 1569
4321.49 1415
4322.11 1519
4322.73 1605
4323.35 1597
4323.97 1479
4324.59 1525
4325.21 1572
4325.83 1603
4326.45 1543
4327.07 1574
4327.69 1543
4328.31 1509
4328.94 1601
4329.56 1612
4330.18 1683
4330.80 1622
4331.42 1586
4332.04 1698
4332.66 1576
4333.28 1632
4333.90 1632
4334.52 1680
4335.14 1814
4335.76 1969
4336.39 1986
4337.01 2067
4337.63 2218
4338.25 2136
4338.87 1927
4339.49 2059
4340.11 2252
4340.73 2205
4341.36 2065
4341.98 2036
4342.60 1968
4343.22 2040
4343.84 2117
4344.46 2208
4345.08 2251
4345.71 2436
4346.33 2801
4346.95 2940
4347.57 2829
4348.19 2862
4348.82 2784
4349.44 2723
4350.06 2677
4350.68 2360
4351.30 2256
4351.93 2027
4352.55 2061
4353.17 1957
4353.79 1974
4354.42 1786
4355.04 1746
4355.66 1695
4356.28 1574
4356.91 1609
4357.53 1624
4358.15 1650
4358.77 1707
4359.40 1683
4360.02 1679
4360.64 1734
4361.26 1860
4361.89 1704
4362.51 1739
4363.13 1688
4363.76 1606
4364.38 1641
4365.00 1649
4365.63 1524
4366.25 1451
4366.87 1535
4367.50 1728
4368.12 1511
4368.74 1473
4369.37 1561
4369.99 1461
4370.61 1423
4371.24 1496
4371.86 1468
4372.48 1458
4373.11 1458
4373.73 1402
4374.36 1546
4374.98 1561
4375.60 1525
4376.23 1451
4376.85 1459
4377.48 1469
4378.10 1663
4378.72 1650
4379.35 1547
4379.97 1591
4380.60 1590
4381.22 1644
4381.84 1561
4382.47 1579
4383.09 1551
4383.72 1664
4384.34 1555
4384.97 1564
4385.59 1523
4386.22 1565
4386.84 1501
4387.47 1434
4388.09 1464
4388.72 1561
4389.34 1501
4389.96 1587
4390.59 1496
4391.21 1509
4391.84 1482
4392.47 1436
4393.09 1418
4393.72 1388
4394.34 1379
4394.97 1303
4395.59 1424
4396.22 1402
4396.84 1428
4397.47 1467
4398.09 1527
4398.72 1566
4399.34 1554
4399.97 1540
4400.60 1637
4401.22 1744
4401.85 1629
4402.47 1721
4403.10 1657
4403.72 1597
4404.35 1546
4404.98 1490
4405.60 1423
4406.23 1587
4406.85 1572
4407.48 1400
4408.11 1473
4408.73 1619
4409.36 1502
4409.99 1536
4410.61 1531
4411.24 1547
4411.87 1566
4412.49 1584
4413.12 1545
4413.74 1459
4414.37 1532
4415.00 1612
4415.62 1552
4416.25 1491
4416.88 1484
4417.51 1451
4418.13 1569
4418.76 1498
4419.39 1420
4420.01 1406
4420.64 1360
4421.27 1494
4421.89 1407
4422.52 1378
4423.15 1427
4423.78 1382
4424.40 1291
4425.03 1332
4425.66 1311
4426.29 1429
4426.91 1553
4427.54 1449
4428.17 1380
4428.80 1254
4429.42 1375
4430.05 1446
4430.68 1358
4431.31 1397
4431.94 1456
4432.56 1463
4433.19 1511
4433.82 1449
4434.45 1474
4435.08 1544
4435.70 1520
4436.33 1369
4436.96 1377
4437.59 1455
4438.22 1583
4438.85 1550
4439.47 1412
4440.10 1533
4440.73 1473
4441.36 1470
4441.99 1406
4442.62 1421
4443.25 1426
4443.87 1409
4444.50 1459
4445.13 1427
4445.76 1506
4446.39 1463
4447.02 1469
4447.65 1533
4448.28 1503
4448.91 1538
4449.54 1561
4450.16 1610
4450.79 1480
4451.42 1518
4452.05 1620
4452.68 1607
4453.31 1505
4453.94 1504
4454.57 1557
4455.20 1534
4455.83 1582
4456.46 1602
4457.09 1614
4457.72 1586
4458.35 1644
4458.98 1635
4459.61 1504
4460.24 1479
4460.87 1401
4461.50 1400
4462.13 1461
4462.76 1481
4463.39 1490
4464.02 1419
4464.65 1364
4465.28 1323
4465.91 1400
4466.54 1519
4467.17 1457
4467.80 1392
4468.43 1435
4469.06 1425
4469.69 1387
4470.32 1354
4470.95 1538
4471.58 1373
4472.21 1275
4472.85 1347
4473.48 1379
4474.11 1466
4474.74 1374
4475.37 1318
4476.00 1323
4476.63 1372
4477.26 1384
4477.89 1418
4478.52 1442
4479.16 1366
4479.79 1377
4480.42 1387
4481.05 1344
4481.68 1489
4482.31 1412
4482.94 1439
4483.58 1498
4484.21 1497
4484.84 1453
4485.47 1509
4486.10 1469
4486.73 1406
4487.37 1432
4488.00 1482
4488.63 1565
4489.26 1503
4489.89 1412
4490.53 1529
4491.16 1451
4491.79 1476
4492.42 1551
4493.05 1351
4493.69 1467
4494.32 1445
4494.95 1505
4495.58 1481
4496.22 1416
4496.85 1486
4497.48 1522
4498.11 1564
4498.75 1551
4499.38 1560
4500.01 1723
4500.64 1842
4501.28 1846
4501.91 1973
4502.54 1943
4503.18 1884
4503.81 1993
4504.44 1990
4505.07 1911
4505.71 1888
4506.34 1925
4506.97 1745
4507.61 1750
4508.24 1663
4508.87 1772
4509.51 1632
4510.14 1596
4510.77 1705
4511.41 1590
4512.04 1657
4512.68 1576
4513.31 1479
4513.94 1512
4514.58 1540
4515.21 1524
4515.84 1453
4516.48 1410
4517.11 1523
4517.75 1324
4518.38 1324
4519.01 1480
4519.65 1465
4520.28 1398
4520.92 1426
4521.55 1433
4522.18 1437
4522.82 1438
4523.45 1500
4524.09 1520
4524.72 1494
4525.36 1375
4525.99 1443
4526.63 1470
4527.26 1523
4527.90 1625
4528.53 1658
4529.16 1656
4529.80 1639
4530.43 1793
4531.07 1933
4531.70 2025
4532.34 2059
4532.97 2113
4533.61 2027
4534.24 1949
4534.88 1983
4535.51 1910
4536.15 1825
4536.79 1709
4537.42 1697
4538.06 1586
4538.69 1529
4539.33 1519
4539.96 1480
4540.60 1465
4541.23 1538
4541.87 1563
4542.50 1569
4543.14 1434
4543.78 1415
4544.41 1431
4545.05 1470
4545.68 1404
4546.32 1379
4546.96 1315
4547.59 1370
4548.23 1493
4548.86 1443
4549.50 1429
4550.14 1413
4550.77 1383
4551.41 1378
4552.05 1459
4552.68 1376
4553.32 1380
4553.96 1394
4554.59 1326
4555.23 1301
4555.86 1423
4556.50 1357
4557.14 1411
4557.78 1357
4558.41 1399
4559.05 1468
4559.69 1435
4560.32 1484
4560.96 1416
4561.60 1424
4562.23 1404
4562.87 1404
4563.51 1292
4564.15 1412
4564.78 1314
4565.42 1365
4566.06 1473
4566.69 1400
4567.33 1460
4567.97 1480
4568.61 1344
4569.24 1430
4569.88 1441
4570.52 1357
4571.16 1320
4571.80 1318
4572.43 1381
4573.07 1387
4573.71 1449
4574.35 1404
4574.98 1328
4575.62 1468
4576.26 1372
4576.90 1410
4577.54 1393
4578.18 1370
4578.81 1489
4579.45 1421
4580.09 1419
4580.73 1460
4581.37 1445
4582.01 1406
4582.64 1389
4583.28 1507
4583.92 1503
4584.56 1374
4585.20 1359
4585.84 1394
4586.48 1498
4587.11 1388
4587.75 1377
4588.39 1468
4589.03 1496
4589.67 1601
4590.31 1705
4590.95 1675
4591.59 1690
4592.23 1833
4592.87 1726
4593.51 1690
4594.14 1736
4594.78 1503
4595.42 1541
4596.06 1490
4596.70 1345
4597.34 1379
4597.98 1412
4598.62 1502
4599.26 1411
4599.90 1444
4600.54 1423
4601.18 1442
4601.82 1456
4602.46 1358
4603.10 1436
4603.74 1467
4604.38 1483
4605.02 1421
4605.66 1458
4606.30 1474
4606.94 1475
4607.58 1386
4608.22 1470
4608.86 1492
4609.50 1449
4610.14 1414
4610.78 1438
4611.42 1345
4612.06 1439
4612.70 1339
4613.34 1415
4613.99 1365
4614.63 1366
4615.27 1530
4615.91 1365
4616.55 1372
4617.19 1417
4617.83 1402
4618.47 1432
4619.11 1492
4619.75 1446
4620.39 1452
4621.04 1369
4621.68 1395
4622.32 1249
4622.96 1274
4623.60 1366
4624.24 1352
4624.88 1300
4625.53 1360
4626.17 1416
4626.81 1376
4627.45 1367
4628.09 1332
4628.73 1370
4629.38 1325
4630.02 1422
4630.66 1579
4631.30 1589
4631.94 1468
4632.58 1451
4633.23 1475
4633.87 1458
4634.51 1493
4635.15 1358
4635.80 1338
4636.44 1457
4637.08 1485
4637.72 1446
4638.36 1388
4639.01 1416
4639.65 1454
4640.29 1465
4640.93 1445
4641.58 1440
4642.22 1358
4642.86 1407
4643.51 1421
4644.15 1410
4644.79 1450
4645.43 1310
4646.08 1403
4646.72 1433
4647.36 1337
4648.01 1398
4648.65 1491
4649.29 1512
4649.94 1419
4650.58 1560
4651.22 1533
4651.87 1568
4652.51 1529
4653.15 1554
4653.80 1482
4654.44 1544
4655.08 1553
4655.73 1463
4656.37 1527
4657.01 1476
4657.66 1390
4658.30 1373
4658.94 1338
4659.59 1396
4660.23 1392
4660.88 1339
4661.52 1328
4662.16 1328
4662.81 1431
4663.45 1294
4664.10 1292
4664.74 1309
4665.39 1312
4666.03 1310
4666.67 1313
4667.32 1369
4667.96 1298
4668.61 1295
4669.25 1285
4669.90 1239
4670.54 1302
4671.19 1302
4671.83 1219
4672.47 1253
4673.12 1389
4673.76 1436
4674.41 1334
4675.05 1264
4675.70 1227
4676.34 1339
4676.99 1330
4677.63 1271
4678.28 1293
4678.92 1259
4679.57 1217
4680.22 1277
4680.86 1295
4681.51 1240
4682.15 1368
4682.80 1434
4683.44 1394
4684.09 1281
4684.73 1343
4685.38 1358
4686.03 1351
4686.67 1289
4687.32 1209
4687.96 1278
4688.61 1352
4689.25 1315
4689.90 1248
4690.55 1251
4691.19 1412
4691.84 1387
4692.48 1311
4693.13 1324
4693.78 1332
4694.42 1347
4695.07 1464
4695.72 1395
4696.36 1558
4697.01 1510
4697.65 1651
4698.30 1605
4698.95 1548
4699.59 1708
4700.24 1672
4700.89 1629
4701.53 1741
4702.18 1645
4702.83 1598
4703.48 1508
4704.12 1486
4704.77 1487
4705.42 1470
4706.06 1531
4706.71 1481
4707.36 1481
4708.00 1503
4708.65 1495
4709.30 1522
4709.95 1557
4710.59 1513
4711.24 1400
4711.89 1337
4712.54 1385
4713.18 1444
4713.83 1424
4714.48 1432
4715.13 1422
4715.77 1361
4716.42 1363
4717.07 1330
4717.72 1300
4718.37 1368
4719.01 1417
4719.66 1402
4720.31 1344
4720.96 1376
4721.61 1401
4722.25 1444
4722.90 1473
4723.55 1436
4724.20 1434
4724.85 1526
4725.50 1571
4726.14 1615
4726.79 1626
4727.44 1650
4728.09 1701
4728.74 1678
4729.39 1676
4730.04 1614
4730.68 1504
4731.33 1469
4731.98 1557
4732.63 1466
4733.28 1487
4733.93 1400
4734.58 1409
4735.23 1386
4735.88 1436
4736.53 1441
4737.17 1400
4737.82 1412
4738.47 1367
4739.12 1440
4739.77 1542
4740.42 1603
4741.07 1592
4741.72 1478
4742.37 1656
4743.02 1508
4743.67 1445
4744.32 1521
4744.97 1509
4745.62 1505
4746.27 1500
4746.92 1453
4747.57 1483
4748.22 1505
4748.87 1603
4749.52 1472
4750.17 1518
4750.82 1558
4751.47 1694
4752.12 1732
4752.77 1866
4753.42 1775
4754.07 1706
4754.72 1793
4755.37 1706
4756.02 1611
4756.67 1631
4757.32 1565
4757.97 1558
4758.62 1463
4759.27 1346
4759.93 1436
4760.58 1398
4761.23 1493
4761.88 1525
4762.53 1366
4763.18 1400
4763.83 1355
4764.48 1335
4765.13 1370
4765.78 1363
4766.44 1507
4767.09 1432
4767.74 1514
4768.39 1647
4769.04 1560
4769.69 1445
4770.34 1480
4770.99 1393
4771.65 1413
4772.30 1422
4772.95 1379
4773.60 1418
4774.25 1466
4774.91 1420
4775.56 1425
4776.21 1331
4776.86 1349
4777.51 1348
4778.16 1451
4778.82 1425
4779.47 1407
4780.12 1487
4780.77 1485
4781.43 1405
4782.08 1485
4782.73 1548
4783.38 1410
4784.03 1417
4784.69 1301
4785.34 1394
4785.99 1399
4786.64 1452
4787.30 1427
4787.95 1348
4788.60 1423
4789.26 1318
4789.91 1234
4790.56 1384
4791.21 1386
4791.87 1341
4792.52 1441
4793.17 1422
4793.83 1418
4794.48 1363
4795.13 1335
4795.79 1371
4796.44 1352
4797.09 1321
4797.75 1374
4798.40 1357
4799.05 1386
4799.71 1348
4800.36 1368
4801.01 1367
4801.67 1323
4802.32 1421
4802.97 1379
4803.63 1375
4804.28 1354
4804.94 1416
4805.59 1375
4806.24 1366
4806.90 1393
4807.55 1443
4808.21 1366
4808.86 1272
4809.51 1337
4810.17 1425
4810.82 1406
4811.48 1438
4812.13 1428
4812.79 1417
4813.44 1466
4814.09 1471
4814.75 1462
4815.40 1431
4816.06 1409
4816.71 1408
4817.37 1527
4818.02 1508
4818.68 1489
4819.33 1598
4819.99 1618
4820.64 1604
4821.30 1709
4821.95 1709
4822.61 1710
4823.26 1816
4823.92 1799
4824.57 1823
4825.23 1844
4825.88 1880
4826.54 1899
4827.19 1870
4827.85 1830
4828.50 1834
4829.16 1882
4829.81 1936
4830.47 1840
4831.13 1803
4831.78 1919
4832.44 1791
4833.09 1946
4833.75 1894
4834.40 2038
4835.06 2070
4835.72 2076
4836.37 2244
4837.03 2294
4837.68 2152
4838.34 2217
4839.00 2292
4839.65 2167
4840.31 2256
4840.97 2149
4841.62 2218
4842.28 2327
4842.93 2372
4843.59 2168
4844.25 2213
4844.90 2258
4845.56 2312
4846.22 2528
4846.87 2434
4847.53 2710
4848.19 2959
4848.84 3214
4849.50 3447
4850.16 3561
4850.82 3818
4851.47 3763
4852.13 3932
4852.79 3690
4853.44 3584
4854.10 3171
4854.76 2916
4855.42 2818
4856.07 2749
4856.73 2591
4857.39 2707
4858.04 2743
4858.70 2723
4859.36 2766
4860.02 2844
4860.67 2617
4861.33 2685
4861.99 2626
4862.65 2547
4863.31 2556
4863.96 2462
4864.62 2532
4865.28 2545
4865.94 2495
4866.60 2626
4867.25 2629
4867.91 2536
4868.57 2567
4869.23 2373
4869.89 2419
4870.54 2433
4871.20 2267
4871.86 2185
4872.52 2285
4873.18 2252
4873.84 2346
4874.50 2294
4875.15 2289
4875.81 2319
4876.47 2294
4877.13 2262
4877.79 2280
4878.45 2359
4879.11 2277
4879.77 2212
4880.42 2105
4881.08 2222
4881.74 2153
4882.40 2069
4883.06 2033
4883.72 2088
4884.38 2005
4885.04 1953
4885.70 1943
4886.36 1980
4887.02 2032
4887.68 2032
4888.34 2183
4889.00 2343
4889.65 2291
4890.31 2447
4890.97 2678
4891.63 2640
4892.29 2566
4892.95 2630
4893.61 2674
4894.27 2607
4894.93 2305
4895.59 2291
4896.25 2172
4896.91 2206
4897.57 2333
4898.23 2308
4898.89 2121
4899.55 2078
4900.21 2259
4900.87 2246
4901.54 2371
4902.20 2188
4902.86 2222
4903.52 2215
4904.18 2057
4904.84 1987
4905.50 1961
4906.16 1848
4906.82 1959
4907.48 1827
4908.14 1927
4908.80 1926
4909.46 1878
4910.12 1832
4910.79 1931
4911.45 1947
4912.11 1858
4912.77 1883
4913.43 1839
4914.09 1762
4914.75 1669
4915.41 1753
4916.07 1910
4916.74 1784
4917.40 1738
4918.06 1685
4918.72 1678
4919.38 1740
4920.04 1693
4920.71 1714
4921.37 1697
4922.03 1717
4922.69 1604
4923.35 1608
4924.01 1631
4924.68 1626
4925.34 1661
4926.00 1660
4926.66 1591
4927.33 1558
4927.99 1516
4928.65 1565
4929.31 1536
4929.97 1608
4930.64 1599
4931.30 1557
4931.96 1616
4932.62 1603
4933.29 1625
4933.95 1565
4934.61 1661
4935.27 1586
4935.94 1585
4936.60 1628
4937.26 1659
4937.93 1557
4938.59 1636
4939.25 1681
4939.91 1670
4940.58 1613
4941.24 1522
4941.90 1524
4942.57 1575
4943.23 1582
4943.89 1524
4944.56 1444
4945.22 1460
4945.88 1324
4946.55 1405
4947.21 1315
4947.87 1374
4948.54 1411
4949.20 1435
4949.86 1607
4950.53 1415
4951.19 1407
4951.86 1521
4952.52 1520
4953.18 1424
4953.85 1350
4954.51 1446
4955.17 1557
4955.84 1511
4956.50 1488
4957.17 1543
4957.83 1603
4958.50 1503
4959.16 1453
4959.82 1457
4960.49 1528
4961.15 1610
4961.82 1765
4962.48 1866
4963.15 2004
4963.81 2114
4964.48 2115
4965.14 2208
4965.81 2244
4966.47 2253
4967.13 2076
4967.80 1887
4968.46 1812
4969.13 1691
4969.79 1667
4970.46 1648
4971.12 1548
4971.79 1512
4972.45 1500
4973.12 1520
4973.79 1499
4974.45 1501
4975.12 1572
4975.78 1667
4976.45 1706
4977.11 1683
4977.78 1748
4978.44 1696
4979.11 1721
4979.77 1588
4980.44 1555
4981.11 1633
4981.77 1584
4982.44 1525
4983.10 1429
4983.77 1474
4984.44 1522
4985.10 1486
4985.77 1463
4986.43 1652
4987.10 1605
4987.77 1762
4988.43 1868
4989.10 1865
4989.76 1943
4990.43 1957
4991.10 1986
4991.76 1883
4992.43 1783
4993.10 1759
4993.76 1808
4994.43 1623
4995.10 1527
4995.76 1436
4996.43 1543
4997.10 1545
4997.76 1395
4998.43 1370
4999.10 1434
4999.76 1430
5000.43 1229
5001.10 1207
5001.77 1306
5002.43 1304
5003.10 1241
5003.77 1345
5004.43 1301
5005.10 1234
5005.77 1331
5006.44 1315
5007.10 1246
5007.77 1237
5008.44 1224
5009.11 1338
5009.77 1313
5010.44 1228
5011.11 1273
5011.78 1300
5012.45 1334
5013.11 1285
5013.78 1299
5014.45 1245
5015.12 1270
5015.79 1384
5016.45 1328
5017.12 1286
5017.79 1279
5018.46 1398
5019.13 1322
5019.80 1307
5020.46 1376
5021.13 1500
5021.80 1475
5022.47 1381
5023.14 1311
5023.81 1415
5024.47 1366
5025.14 1382
5025.81 1430
5026.48 1412
5027.15 1299
5027.82 1370
5028.49 1310
5029.16 1368
5029.83 1342
5030.49 1394
5031.16 1351
5031.83 1327
5032.50 1285
5033.17 1304
5033.84 1314
5034.51 1314
5035.18 1245
5035.85 1278
5036.52 1315
5037.19 1312
5037.86 1348
5038.53 1313
5039.20 1271
5039.87 1275
5040.54 1283
5041.21 1295
5041.88 1348
5042.54 1270
5043.21 1219
5043.88 1296
5044.55 1323
5045.22 1374
5045.89 1291
5046.56 1257
5047.24 1342
5047.91 1220
5048.58 1235
5049.25 1250
5049.92 1311
5050.59 1271
5051.26 1201
5051.93 1277
5052.60 1164
5053.27 1257
5053.94 1189
5054.61 1235
5055.28 1297
5055.95 1305
5056.62 1247
5057.29 1180
5057.96 1258
5058.63 1311
5059.31 1317
5059.98 1226
5060.65 1254
5061.32 1330
5061.99 1348
5062.66 1348
5063.33 1315
5064.00 1307
5064.67 1361
5065.35 1265
5066.02 1326
5066.69 1272
5067.36 1212
5068.03 1238
5068.70 1253
5069.38 1224
5070.05 1244
5070.72 1230
5071.39 1189
5072.06 1245
5072.73 1151
5073.41 1161
5074.08 1287
5074.75 1303
5075.42 1245
5076.09 1284
5076.77 1370
5077.44 1342
5078.11 1412
5078.78 1355
5079.45 1433
5080.13 1472
5080.80 1441
5081.47 1547
5082.14 1662
5082.82 1633
5083.49 1611
5084.16 1523
5084.83 1466
5085.51 1509
5086.18 1414
5086.85 1305
5087.53 1408
5088.20 1415
5088.87 1503
5089.54 1427
5090.22 1417
5090.89 1515
5091.56 1633
5092.24 1686
5092.91 1782
5093.58 1805
5094.26 1793
5094.93 1714
5095.60 1631
5096.28 1602
5096.95 1609
5097.62 1521
5098.30 1416
5098.97 1428
5099.64 1435
5100.32 1413
5100.99 1395
5101.67 1372
5102.34 1379
5103.01 1394
5103.69 1449
5104.36 1451
5105.04 1507
5105.71 1454
5106.38 1414
5107.06 1461
5107.73 1432
5108.41 1404
5109.08 1443
5109.75 1490
5110.43 1294
5111.10 1204
5111.78 1292
5112.45 1299
5113.13 1336
5113.80 1312
5114.48 1379
5115.15 1339
5115.83 1385
5116.50 1415
5117.17 1385
5117.85 1385
5118.52 1483
5119.20 1575
5119.87 1509
5120.55 1548
5121.22 1488
5121.90 1442
5122.57 1479
5123.25 1463
5123.93 1433
5124.60 1445
5125.28 1495
5125.95 1403
5126.63 1365
5127.30 1374
5127.98 1315
5128.65 1318
5129.33 1285
5130.00 1337
5130.68 1406
5131.36 1452
5132.03 1380
5132.71 1297
5133.38 1335
5134.06 1336
5134.73 1341
5135.41 1279
5136.09 1333
5136.76 1474
5137.44 1384
5138.12 1326
5138.79 1373
5139.47 1446
5140.14 1420
5140.82 1366
5141.50 1388
5142.17 1304
5142.85 1318
5143.53 1332
5144.20 1275
5144.88 1222
5145.56 1186
5146.23 1257
5146.91 1275
5147.59 1201
5148.26 1186
5148.94 1271
5149.62 1188
5150.29 1238
5150.97 1283
5151.65 1255
5152.33 1242
5153.00 1230
5153.68 1228
5154.36 1284
5155.03 1246
5155.71 1154
5156.39 1189
5157.07 1193
5157.74 1155
5158.42 1163
5159.10 1204
5159.78 1209
5160.45 1194
5161.13 1209
5161.81 1207
5162.49 1199
5163.17 1267
5163.84 1298
5164.52 1271
5165.20 1234
5165.88 1220
5166.55 1194
5167.23 1368
5167.91 1307
5168.59 1232
5169.27 1262
5169.95 1236
5170.62 1203
5171.30 1259
5171.98 1185
5172.66 1141
5173.34 1129
5174.02 1198
5174.69 1254
5175.37 1178
5176.05 1248
5176.73 1253
5177.41 1258
5178.09 1250
5178.77 1202
5179.45 1258
5180.13 1316
5180.80 1264
5181.48 1212
5182.16 1233
5182.84 1219
5183.52 1325
5184.20 1239
5184.88 1312
5185.56 1304
5186.24 1281
5186.92 1255
5187.60 1202
5188.28 1254
5188.96 1177
5189.64 1201
5190.31 1185
5190.99 1203
5191.67 1084
5192.35 1035
5193.03 1065
5193.71 1029
5194.39 1097
5195.07 1145
5195.75 1073
5196.43 1091
5197.11 1052
5197.79 1081
5198.47 1166
5199.15 1138
5199.83 1154
5200.51 1182
5201.19 1107
5201.87 1106
5202.56 1160
5203.24 1204
5203.92 1218
5204.60 1188
5205.28 1207
5205.96 1276
5206.64 1143
5207.32 1243
5208.00 1269
5208.68 1327
5209.36 1320
5210.04 1285
5210.72 1364
5211.40 1291
5212.09 1262
5212.77 1342
5213.45 1395
5214.13 1317
5214.81 1163
5215.49 1213
5216.17 1227
5216.85 1207
5217.54 1245
5218.22 1306
5218.90 1327
5219.58 1356
5220.26 1344
5220.94 1250
5221.62 1224
5222.31 1265
5222.99 1264
5223.67 1289
5224.35 1199
5225.03 1151
5225.72 1267
5226.40 1368
5227.08 1252
5227.76 1207
5228.44 1246
5229.13 1239
5229.81 1248
5230.49 1276
5231.17 1256
5231.86 1293
5232.54 1321
5233.22 1290
5233.90 1251
5234.58 1308
5235.27 1333
5235.95 1270
5236.63 1259
5237.32 1305
5238.00 1387
5238.68 1369
5239.36 1478
5240.05 1456
5240.73 1426
5241.41 1530
5242.10 1413
5242.78 1433
5243.46 1377
5244.14 1251
5244.83 1237
5245.51 1295
5246.19 1260
5246.88 1223
5247.56 1300
5248.24 1346
5248.93 1234
5249.61 1252
5250.29 1352
5250.98 1379
5251.66 1267
5252.35 1339
5253.03 1365
5253.71 1247
5254.40 1265
5255.08 1336
5255.76 1200
5256.45 1257
5257.13 1165
5257.82 1166
5258.50 1259
5259.18 1274
5259.87 1202
5260.55 1269
5261.24 1387
5261.92 1425
5262.61 1314
5263.29 1242
5263.97 1231
5264.66 1319
5265.34 1293
5266.03 1331
5266.71 1267
5267.40 1310
5268.08 1332
5268.77 1408
5269.45 1256
5270.14 1266
5270.82 1294
5271.51 1210
5272.19 1223
5272.88 1124
5273.56 1162
5274.25 1293
5274.93 1194
5275.62 1267
5276.30 1231
5276.99 1145
5277.67 1129
5278.36 1186
5279.04 1202
5279.73 1191
5280.41 1227
5281.10 1274
5281.79 1332
5282.47 1288
5283.16 1261
5283.84 1282
5284.53 1226
5285.21 1230
5285.90 1182
5286.59 1162
5287.27 1174
5287.96 1142
5288.64 1097
5289.33 1104
5290.02 1147
5290.70 1184
5291.39 1218
5292.07 1195
5292.76 1111
5293.45 1210
5294.13 1216
5294.82 1183
5295.51 1173
5296.19 1218
5296.88 1199
5297.57 1255
5298.25 1262
5298.94 1231
5299.63 1279
5300.31 1403
5301.00 1366
5301.69 1411
5302.37 1467
5303.06 1450
5303.75 1507
5304.43 1422
5305.12 1403
5305.81 1411
5306.50 1390
5307.18 1451
5307.87 1357
5308.56 1157
5309.25 1224
5309.93 1227
5310.62 1325
5311.31 1331
5312.00 1280
5312.68 1313
5313.37 1278
5314.06 1357
5314.75 1305
5315.43 1255
5316.12 1152
5316.81 1121
5317.50 1168
5318.18 1277
5318.87 1236
5319.56 1260
5320.25 1215
5320.94 1168
5321.63 1310
5322.31 1254
5323.00 1309
5323.69 1323
5324.38 1225
5325.07 1203
5325.76 1297
5326.44 1244
5327.13 1233
5327.82 1121
5328.51 1052
5329.20 1131
5329.89 1210
5330.58 1258
5331.26 1342
5331.95 1330
5332.64 1320
5333.33 1240
5334.02 1177
5334.71 1260
5335.40 1194
5336.09 1248
5336.78 1235
5337.47 1120
5338.15 1168
5338.84 1288
5339.53 1198
5340.22 1225
5340.91 1157
5341.60 1207
5342.29 1218
5342.98 1168
5343.67 1253
5344.36 1218
5345.05 1266
5345.74 1295
5346.43 1292
5347.12 1309
5347.81 1562
5348.50 1660
5349.19 1650
5349.88 1646
5350.57 1610
5351.26 1751
5351.95 1854
5352.64 1759
5353.33 1795
5354.02 1617
5354.71 1660
5355.40 1624
5356.09 1464
5356.78 1384
5357.47 1337
5358.16 1330
5358.85 1243
5359.54 1130
5360.23 1132
5360.92 1119
5361.62 1110
5362.31 1166
5363.00 1113
5363.69 1166
5364.38 1276
5365.07 1243
5365.76 1281
5366.45 1117
5367.14 1194
5367.83 1158
5368.53 1137
5369.22 1165
5369.91 1164
5370.60 1163
5371.29 1235
5371.98 1220
5372.67 1206
5373.36 1211
5374.06 1218
5374.75 1246
5375.44 1130
5376.13 1115
5376.82 1168
5377.51 1188
5378.21 1096
5378.90 1062
5379.59 1051
5380.28 1162
5380.97 1138
5381.67 1127
5382.36 1145
5383.05 1097
5383.74 1063
5384.44 1140
5385.13 1043
5385.82 1055
5386.51 1184
5387.20 1155
5387.90 1271
5388.59 1224
5389.28 1208
5389.97 1243
5390.67 1333
5391.36 1307
5392.05 1242
5392.75 1310
5393.44 1346
5394.13 1285
5394.82 1124
5395.52 1158
5396.21 1226
5396.90 1216
5397.60 1074
5398.29 1179
5398.98 1192
5399.68 1118
5400.37 1111
5401.06 1045
5401.76 1066
5402.45 1137
5403.14 1141
5403.84 1131
5404.53 1114
5405.22 1151
5405.92 1125
5406.61 1134
5407.30 1118
5408.00 1175
5408.69 1161
5409.39 1116
5410.08 1234
5410.77 1114
5411.47 1244
5412.16 1167
5412.85 1229
5413.55 1119
5414.24 1168
5414.94 1195
5415.63 1175
5416.33 1153
5417.02 1228
5417.71 1211
5418.41 1124
5419.10 1151
5419.80 1092
5420.49 1121
5421.19 1196
5421.88 1243
5422.58 1176
5423.27 1166
5423.97 1192
5424.66 1191
5425.36 1151
5426.05 1263
5426.75 1301
5427.44 1182
5428.14 1157
5428.83 1104
5429.53 1253
5430.22 1159
5430.92 1144
5431.61 1210
5432.31 1262
5433.00 1245
5433.70 1208
5434.39 1326
5435.09 1464
5435.78 1406
5436.48 1373
5437.17 1468
5437.87 1509
5438.57 1516
5439.26 1433
5439.96 1429
5440.65 1345
5441.35 1349
5442.05 1328
5442.74 1348
5443.44 1367
5444.13 1397
5444.83 1438
5445.53 1394
5446.22 1440
5446.92 1482
5447.61 1497
5448.31 1572
5449.01 1518
5449.70 1518
5450.40 1407
5451.10 1346
5451.79 1349
5452.49 1276
5453.19 1343
5453.88 1296
5454.58 1200
5455.28 1237
5455.97 1270
5456.67 1255
5457.37 1220
5458.06 1329
5458.76 1224
5459.46 1203
5460.16 1284
5460.85 1298
5461.55 1225
5462.25 1328
5462.94 1321
5463.64 1332
5464.34 1346
5465.04 1433
5465.73 1425
5466.43 1432
5467.13 1186
5467.83 1206
5468.52 1303
5469.22 1334
5469.92 1313
5470.62 1281
5471.31 1257
5472.01 1177
5472.71 1302
5473.41 1360
5474.11 1291
5474.80 1322
5475.50 1354
5476.20 1387
5476.90 1401
5477.60 1425
5478.29 1570
5478.99 1761
5479.69 1803
5480.39 1833
5481.09 1806
5481.79 1911
5482.49 1944
5483.18 1911
5483.88 1943
5484.58 1789
5485.28 1696
5485.98 1579
5486.68 1565
5487.38 1598
5488.08 1526
5488.77 1531
5489.47 1461
5490.17 1446
5490.87 1517
5491.57 1564
5492.27 1587
5492.97 1547
5493.67 1554
5494.37 1559
5495.07 1711
5495.77 1647
5496.46 1636
5497.16 1686
5497.86 1795
5498.56 1853
5499.26 2109
5499.96 2346
5500.66 2523
5501.36 2677
5502.06 2709
5502.76 2732
5503.46 2777
5504.16 2563
5504.86 2245
5505.56 2194
5506.26 1956
5506.96 1668
5507.66 1604
5508.36 1646
5509.06 1563
5509.76 1598
5510.46 1526
5511.16 1479
5511.86 1599
5512.56 1613
5513.26 1369
5513.96 1535
5514.67 1549
5515.37 1431
5516.07 1462
5516.77 1445
5517.47 1457
5518.17 1437
5518.87 1466
5519.57 1429
5520.27 1394
5520.97 1392
5521.67 1471
5522.37 1373
5523.08 1433
5523.78 1386
5524.48 1351
5525.18 1319
5525.88 1352
5526.58 1304
5527.28 1221
5527.98 1165
5528.69 1209
5529.39 1248
5530.09 1256
5530.79 1231
5531.49 1229
5532.19 1315
5532.90 1235
5533.60 1232
5534.30 1203
5535.00 1269
5535.70 1193
5536.40 1242
5537.11 1232
5537.81 1233
5538.51 1182
5539.21 1142
5539.92 1181
5540.62 1255
5541.32 1141
5542.02 1173
5542.72 1112
5543.43 1113
5544.13 1221
5544.83 1113
5545.53 1210
5546.24 1116
5546.94 1137
5547.64 1150
5548.34 1238
5549.05 1201
5549.75 1156
5550.45 1162
5551.16 1114
5551.86 1151
5552.56 1135
5553.26 1257
5553.97 1261
5554.67 1147
5555.37 1146
5556.08 1159
5556.78 1162
5557.48 1123
5558.19 1142
5558.89 1126
5559.59 1145
5560.30 1183
5561.00 1164
5561.70 1254
5562.41 1318
5563.11 1333
5563.82 1321
5564.52 1381
5565.22 1416
5565.93 1245
5566.63 1252
5567.33 1253
5568.04 1298
5568.74 1172
5569.45 1192
5570.15 1279
5570.85 1250
5571.56 1197
5572.26 1234
5572.97 1253
5573.67 1256
5574.38 1153
5575.08 1275
5575.78 1261
5576.49 1241
5577.19 1240
5577.90 1232
5578.60 1194
5579.31 1174
5580.01 1282
5580.72 1322
5581.42 1170
5582.13 1172
5582.83 1159
5583.54 1130
5584.24 1160
5584.95 1204
5585.65 1171
5586.36 1078
5587.06 1126
5587.77 1126
5588.47 1126
5589.18 1148
5589.88 1102
5590.59 1136
5591.29 1134
5592.00 1125
5592.70 1158
5593.41 1151
5594.12 1101
5594.82 1107
5595.53 1076
5596.23 1056
5596.94 1108
5597.64 1120
5598.35 1126
5599.06 1091
5599.76 998
5600.47 1008
5601.17 1050
5601.88 1079
5602.59 1079
5603.29 1117
5604.00 1157
5604.71 1070
5605.41 1051
5606.12 1065
5606.82 1010
5607.53 1070
5608.24 1083
5608.94 1152
5609.65 1084
5610.36 1082
5611.06 1106
5611.77 1082
5612.48 1063
5613.18 1061
5613.89 1077
5614.60 1180
5615.30 1126
5616.01 1178
5616.72 1154
5617.43 1156
5618.13 1060
5618.84 1065
5619.55 1006
5620.25 1028
5620.96 1039
5621.67 1006
5622.38 1051
5623.08 1088
5623.79 1136
5624.50 1127
5625.21 1174
5625.91 1106
5626.62 1125
5627.33 1065
5628.04 1125
5628.75 1130
5629.45 1114
5630.16 1068
5630.87 1063
5631.58 1101
5632.28 1129
5632.99 1105
5633.70 1086
5634.41 1098
5635.12 1186
5635.83 1121
5636.53 1180
5637.24 1222
5637.95 1270
5638.66 1222
5639.37 1134
5640.08 1241
5640.78 1299
5641.49 1331
5642.20 1222
5642.91 1258
5643.62 1225
5644.33 1201
5645.04 1197
5645.75 1235
5646.45 1163
5647.16 1186
5647.87 1117
5648.58 1091
5649.29 1143
5650.00 1163
5650.71 1241
5651.42 1178
5652.13 1245
5652.84 1193
5653.55 1231
5654.26 1195
5654.96 1150
5655.67 1154
5656.38 1276
5657.09 1346
5657.80 1379
5658.51 1406
5659.22 1419
5659.93 1494
5660.64 1419
5661.35 1406
5662.06 1446
5662.77 1289
5663.48 1334
5664.19 1237
5664.90 1180
5665.61 1194
5666.32 1255
5667.03 1225
5667.74 1187
5668.45 1222
5669.16 1129
5669.87 1106
5670.58 1041
5671.29 1106
5672.00 1152
5672.72 1172
5673.43 1201
5674.14 1148
5674.85 1063
5675.56 1086
5676.27 1097
5676.98 1088
5677.69 1101
5678.40 1064
5679.11 1043
5679.82 1093
5680.53 1035
5681.25 1021
5681.96 1105
5682.67 1162
5683.38 1112
5684.09 1124
5684.80 1099
5685.51 1071
5686.22 1089
5686.94 1120
5687.65 1101
5688.36 1159
5689.07 1058
5689.78 1125
5690.49 1112
5691.21 1087
5691.92 1103
5692.63 1069
5693.34 1109
5694.05 1139
5694.76 1072
5695.48 1003
5696.19 1031
5696.90 1012
5697.61 977
5698.32 1022
5699.04 1112
5699.75 1065
5700.46 1051
5701.17 1126
5701.89 1099
5702.60 1068
5703.31 1090
5704.02 1036
5704.74 1030
5705.45 1100
5706.16 1021
5706.87 1103
5707.59 1048
5708.30 1102
5709.01 990
5709.73 975
5710.44 1009
5711.15 1018
5711.86 1073
5712.58 1063
5713.29 967
5714.00 971
5714.72 1052
5715.43 1078
5716.14 1089
5716.86 1016
5717.57 1039
5718.28 1033
5719.00 1090
5719.71 1045
5720.42 1024
5721.14 1048
5721.85 1075
5722.56 1151
5723.28 1155
5723.99 1060
5724.71 1075
5725.42 1170
5726.13 1239
5726.85 1206
5727.56 1192
5728.28 1230
5728.99 1262
5729.70 1220
5730.42 1275
5731.13 1240
5731.85 1232
5732.56 1182
5733.28 1144
5733.99 1063
5734.70 1068
5735.42 1098
5736.13 1107
5736.85 1044
5737.56 1120
5738.28 1120
5738.99 1133
5739.71 1057
5740.42 1099
5741.14 1057
5741.85 1077
5742.57 984
5743.28 982
5744.00 1025
5744.71 1068
5745.43 1117
5746.14 1150
5746.86 1022
5747.57 1059
5748.29 1047
5749.00 1131
5749.72 1071
5750.43 1105
5751.15 1121
5751.86 1052
5752.58 1073
5753.29 1042
5754.01 1019
5754.73 1027
5755.44 1039
5756.16 1103
5756.87 1116
5757.59 1065
5758.31 1096
5759.02 1092
5759.74 1051
5760.45 1051
5761.17 1016
5761.89 1011
5762.60 1055
5763.32 1072
5764.03 1035
5764.75 1086
5765.47 1119
5766.18 1103
5766.90 1075
5767.62 1054
5768.33 1051
5769.05 1055
5769.77 1089
5770.48 1139
5771.20 1137
5771.92 1102
5772.63 1122
5773.35 1086
5774.07 1116
5774.78 1059
5775.50 1077
5776.22 1087
5776.93 1126
5777.65 1212
5778.37 1247
5779.09 1169
5779.80 1125
5780.52 1219
5781.24 1339
5781.96 1256
5782.67 1255
5783.39 1227
5784.11 1261
5784.83 1296
5785.54 1299
5786.26 1173
5786.98 1199
5787.70 1235
5788.41 1242
5789.13 1188
5789.85 1176
5790.57 1196
5791.29 1307
5792.00 1342
5792.72 1286
5793.44 1386
5794.16 1423
5794.88 1437
5795.59 1372
5796.31 1380
5797.03 1403
5797.75 1558
5798.47 1527
5799.19 1710
5799.90 1956
5800.62 2167
5801.34 2536
5802.06 3083
5802.78 3449
5803.50 3636
5804.22 3664
5804.93 3569
5805.65 3265
5806.37 2953
5807.09 2590
5807.81 2435
5808.53 2133
5809.25 1908
5809.97 1666
5810.69 1674
5811.41 1661
5812.13 1587
5812.84 1573
5813.56 1569
5814.28 1649
5815.00 1728
5815.72 1697
5816.44 1697
5817.16 1727
5817.88 1690
5818.60 1723
5819.32 1717
5820.04 1663
5820.76 1692
5821.48 1815
5822.20 1703
5822.92 1549
5823.64 1591
5824.36 1546
5825.08 1471
5825.80 1515
5826.52 1479
5827.24 1418
5827.96 1416
5828.68 1442
5829.40 1421
5830.12 1335
5830.84 1358
5831.56 1321
5832.28 1312
5833.00 1279
5833.72 1369
5834.44 1294
5835.16 1359
5835.89 1302
5836.61 1183
5837.33 1215
5838.05 1318
5838.77 1369
5839.49 1263
5840.21 1237
5840.93 1190
5841.65 1231
5842.37 1237
5843.10 1244
5843.82 1193
5844.54 1284
5845.26 1248
5845.98 1276
5846.70 1287
5847.42 1230
5848.14 1205
5848.87 1256
5849.59 1248
5850.31 1264
5851.03 1274
5851.75 1213
5852.47 1246
5853.20 1249
5853.92 1206
5854.64 1296
5855.36 1292
5856.08 1249
5856.81 1212
5857.53 1194
5858.25 1203
5858.97 1236
5859.69 1170
5860.42 1201
5861.14 1195
5861.86 1204
5862.58 1157
5863.31 1126
5864.03 1201
5864.75 1232
5865.47 1183
5866.20 1214
5866.92 1209
5867.64 1173
5868.36 1124
5869.09 1167
5869.81 1272
5870.53 1242
5871.26 1234
5871.98 1222
5872.70 1117
5873.42 1175
5874.15 1221
5874.87 1180
5875.59 1224
5876.32 1137
5877.04 1190
5877.76 1135
5878.49 1202
5879.21 1178
5879.93 1185
5880.66 1190
5881.38 1208
5882.10 1152
5882.83 1219
5883.55 1259
5884.28 1226
5885.00 1256
5885.72 1274
5886.45 1306
5887.17 1123
5887.89 1203
5888.62 1274
5889.34 1191
5890.07 1175
5890.79 1191
5891.51 1136
5892.24 1138
5892.96 1164
5893.69 1185
5894.41 1207
5895.14 1172
5895.86 1105
5896.59 1204
5897.31 1164
5898.03 1143
5898.76 1096
5899.48 1062
5900.21 1096
5900.93 1198
5901.66 1214
5902.38 1091
5903.11 1177
5903.83 1268
5904.56 1274
5905.28 1250
5906.01 1179
5906.73 1207
5907.46 1285
5908.18 1264
5908.91 1202
5909.63 1212
5910.36 1148
5911.08 1256
5911.81 1213
5912.53 1207
5913.26 1191
5913.99 1125
5914.71 1182
5915.44 1164
5916.16 1193
5916.89 1148
5917.61 1188
5918.34 1151
5919.07 1187
5919.79 1282
5920.52 1177
5921.24 1192
5921.97 1198
5922.70 1234
5923.42 1229
5924.15 1269
5924.87 1282
5925.60 1231
5926.33 1329
5927.05 1257
5927.78 1159
5928.51 1198
5929.23 1173
5929.96 1302
5930.69 1340
5931.41 1400
5932.14 1325
5932.87 1279
5933.59 1274
5934.32 1366
5935.05 1362
5935.77 1438
5936.50 1486
5937.23 1471
5937.95 1535
5938.68 1626
5939.41 1569
5940.13 1620
5940.86 1584
5941.59 1555
5942.32 1539
5943.04 1428
5943.77 1469
5944.50 1563
5945.23 1585
5945.95 1555
5946.68 1695
5947.41 1551
5948.14 1633
5948.86 1728
5949.59 1823
5950.32 1832
5951.05 1885
5951.78 2086
5952.50 2045
5953.23 2111
5953.96 2061
5954.69 2141
5955.42 1974
5956.14 2023
5956.87 1964
5957.60 1987
5958.33 1935
5959.06 1962
5959.78 1995
5960.51 1997
5961.24 2001
5961.97 1927
5962.70 2110
5963.43 2009
5964.16 2054
5964.88 2138
5965.61 2268
5966.34 2502
5967.07 2612
5967.80 2678
5968.53 2771
5969.26 2857
5969.99 2738
5970.72 2647
5971.44 2606
5972.17 2445
5972.90 2427
5973.63 2317
5974.36 2331
5975.09 2263
5975.82 2365
5976.55 2389
5977.28 2220
5978.01 2327
5978.74 2380
5979.47 2450
5980.20 2426
5980.93 2652
5981.66 2658
5982.39 2728
5983.12 2696
5983.85 2734
5984.57 2788
5985.30 2744
5986.03 2860
5986.76 2874
5987.49 2840
5988.22 2864
5988.96 2948
5989.69 2819
5990.42 2760
5991.15 2824
5991.88 2852
5992.61 2996
5993.34 2932
5994.07 2900
5994.80 2982
5995.53 3086
5996.26 3010
5996.99 3016
5997.72 3048
5998.45 3043
5999.18 3183
5999.91 3262
6000.64 3157
6001.37 3175
6002.11 3150
6002.84 2993
6003.57 3109
6004.30 3038
6005.03 2930
6005.76 2802
6006.49 2768
6007.22 2934
6007.95 3146
6008.69 3389
6009.42 3864
6010.15 4492
6010.88 5244
6011.61 6054
6012.34 6845
6013.07 7599
6013.81 8120
6014.54 8472
6015.27 8645
6016.00 8072
6016.73 7549
6017.46 7032
6018.20 6425
6018.93 5473
6019.66 4793
6020.39 3988
6021.12 3605
6021.86 3306
6022.59 3044
6023.32 2663
6024.05 2534
6024.79 2433
6025.52 2404
6026.25 2430
6026.98 2321
6027.72 2294
6028.45 2212
6029.18 2157
6029.91 2116
6030.65 2049
6031.38 2147
6032.11 2189
6032.84 2049
6033.58 1965
6034.31 1944
6035.04 1968
6035.78 1995
6036.51 1948
6037.24 1957
6037.98 2082
6038.71 2181
6039.44 2181
6040.18 2052
6040.91 2071
6041.64 2069
6042.38 2202
6043.11 2085
6043.84 2161
6044.58 2249
6045.31 2207
6046.04 2256
6046.78 2314
6047.51 2230
6048.24 2317
6048.98 2422
6049.71 2508
6050.45 2509
6051.18 2579
6051.91 2675
6052.65 2744
6053.38 2802
6054.12 2829
6054.85 2845
6055.58 2769
6056.32 2755
6057.05 2620
6057.79 2396
6058.52 2470
6059.26 2301
6059.99 2237
6060.72 2246
6061.46 2187
6062.19 2278
6062.93 2228
6063.66 2156
6064.40 2181
6065.13 2183
6065.87 2238
6066.60 2121
6067.34 2086
6068.07 2105
6068.81 2152
6069.54 2126
6070.28 2143
6071.01 2034
6071.75 2050
6072.48 2103
6073.22 2004
6073.95 1921
6074.69 1937
6075.42 2066
6076.16 2102
6076.89 1974
6077.63 2032
6078.37 1970
6079.10 1919
6079.84 1926
6080.57 1989
6081.31 1959
6082.04 1969
6082.78 1991
6083.52 1936
6084.25 1956
6084.99 1926
6085.72 1803
6086.46 1714
6087.20 1795
6087.93 1812
6088.67 1858
6089.40 1881
6090.14 1827
6090.88 1893
6091.61 1938
6092.35 1875
6093.09 1952
6093.82 1932
6094.56 1961
6095.30 1944
6096.03 1873
6096.77 1838
6097.51 1802
6098.24 1852
6098.98 1775
6099.72 1619
6100.45 1693
6101.19 1702
6101.93 1703
6102.66 1695
6103.40 1720
6104.14 1832
6104.88 1745
6105.61 1703
6106.35 1701
6107.09 1775
6107.83 1731
6108.56 1713
6109.30 1761
6110.04 1755
6110.78 1730
6111.51 1821
6112.25 1822
6112.99 1851
6113.73 1809
6114.46 1800
6115.20 1902
6115.94 1845
6116.68 1881
6117.41 1887
6118.15 1882
6118.89 1946
6119.63 1806
6120.37 1810
6121.11 1757
6121.84 1855
6122.58 1891
6123.32 1806
6124.06 1815
6124.80 1864
6125.54 1847
6126.27 1991
6127.01 1913
6127.75 1942
6128.49 1955
6129.23 1854
6129.97 1836
6130.71 2061
6131.44 1889
6132.18 1954
6132.92 2008
6133.66 2063
6134.40 2131
6135.14 2079
6135.88 2187
6136.62 2127
6137.36 2236
6138.10 2279
6138.83 2330
6139.57 2620
6140.31 2409
6141.05 2350
6141.79 2326
6142.53 2374
6143.27 2331
6144.01 2247
6144.75 2179
6145.49 2194
6146.23 2245
6146.97 2086
6147.71 2022
6148.45 2115
6149.19 2155
6149.93 2077
6150.67 2009
6151.41 1993
6152.15 2040
6152.89 2024
6153.63 2081
6154.37 2219
6155.11 2142
6155.85 2245
6156.59 2263
6157.33 2280
6158.07 2251
6158.81 2243
6159.55 2294
6160.29 2293
6161.03 2361
6161.77 2314
6162.51 2230
6163.25 2361
6163.99 2467
6164.74 2492
6165.48 2465
6166.22 2710
6166.96 2862
6167.70 2940
6168.44 2977
6169.18 3011
6169.92 3062
6170.66 2922
6171.40 2991
6172.15 2880
6172.89 2840
6173.63 2753
6174.37 2800
6175.11 2742
6175.85 2629
6176.59 2536
6177.34 2592
6178.08 2612
6178.82 2594
6179.56 2611
6180.30 2685
6181.04 2640
6181.79 2619
6182.53 2555
6183.27 2593
6184.01 2813
6184.75 2882
6185.50 2840
6186.24 2761
6186.98 2805
6187.72 2806
6188.46 2906
6189.21 2918
6189.95 2934
6190.69 2930
6191.43 3041
6192.18 3256
6192.92 3341
6193.66 3314
6194.40 3449
6195.15 3647
6195.89 3584
6196.63 3484
6197.37 3576
6198.12 3548
6198.86 3532
6199.60 3479
6200.35 3382
6201.09 3315
6201.83 3405
6202.58 3574
6203.32 3562
6204.06 3906
6204.80 4084
6205.55 5088
6206.29 6302
6207.03 7714
6207.78 9751
6208.52 11924
6209.26 14028
6210.01 15750
6210.75 16816
6211.50 17157
6212.24 17047
6212.98 15576
6213.73 13529
6214.47 11659
6215.21 9695
6215.96 7910
6216.70 6529
6217.45 5544
6218.19 4622
6218.93 3978
6219.68 3603
6220.42 3267
6221.17 3062
6221.91 3038
6222.66 3083
6223.40 3036
6224.14 3039
6224.89 2886
6225.63 2868
6226.38 3001
6227.12 2854
6227.87 2645
6228.61 2731
6229.36 2506
6230.10 2533
6230.84 2465
6231.59 2354
6232.33 2299
6233.08 2350
6233.82 2320
6234.57 2282
6235.31 2414
6236.06 2438
6236.80 2585
6237.55 2666
6238.30 2809
6239.04 3050
6239.79 3429
6240.53 3483
6241.28 3790
6242.02 3839
6242.77 3672
6243.51 3295
6244.26 3088
6245.00 2974
6245.75 2863
6246.50 2839
6247.24 2879
6247.99 2839
6248.73 2951
6249.48 2888
6250.22 2939
6250.97 2906
6251.72 2763
6252.46 2695
6253.21 2700
6253.95 2648
6254.70 2613
6255.45 2508
6256.19 2420
6256.94 2359
6257.69 2453
6258.43 2431
6259.18 2379
6259.93 2373
6260.67 2311
6261.42 2281
6262.17 2285
6262.91 2295
6263.66 2240
6264.41 2299
6265.15 2190
6265.90 2096
6266.65 2207
6267.39 2139
6268.14 2060
6268.89 2212
6269.63 2225
6270.38 2130
6271.13 2188
6271.88 2287
6272.62 2124
6273.37 2236
6274.12 2346
6274.86 2216
6275.61 2225
6276.36 2222
6277.11 2296
6277.85 2429
6278.60 2374
6279.35 2555
6280.10 2554
6280.85 2531
6281.59 2595
6282.34 2484
6283.09 2335
6283.84 2239
6284.59 2093
6285.33 2077
6286.08 1962
6286.83 1885
6287.58 1899
6288.33 1829
6289.07 1833
6289.82 1838
6290.57 1898
6291.32 1803
6292.07 1832
6292.82 1848
6293.56 1780
6294.31 1880
6295.06 1759
6295.81 1722
6296.56 1741
6297.31 1837
6298.06 1766
6298.81 1704
6299.55 1641
6300.30 1634
6301.05 1648
6301.80 1666
6302.55 1608
6303.30 1654
6304.05 1637
6304.80 1547
6305.55 1587
6306.30 1614
6307.05 1584
6307.79 1567
6308.54 1630
6309.29 1598
6310.04 1712
6310.79 1723
6311.54 1633
6312.29 1688
6313.04 1827
6313.79 1779
6314.54 1709
6315.29 1671
6316.04 1650
6316.79 1768
6317.54 1784
6318.29 1746
6319.04 1664
6319.79 1659
6320.54 1629
6321.29 1720
6322.04 1666
6322.79 1660
6323.54 1587
6324.29 1566
6325.04 1613
6325.79 1547
6326.54 1486
6327.29 1574
6328.04 1489
6328.79 1436
6329.55 1445
6330.30 1380
6331.05 1458
6331.80 1487
6332.55 1463
6333.30 1523
6334.05 1505
6334.80 1433
6335.55 1438
6336.30 1490
6337.05 1579
6337.81 1501
6338.56 1505
6339.31 1524
6340.06 1569
6340.81 1514
6341.56 1538
6342.31 1568
6343.06 1494
6343.82 1551
6344.57 1523
6345.32 1561
6346.07 1480
6346.82 1626
6347.57 1703
6348.33 1662
6349.08 1705
6349.83 1768
6350.58 1839
6351.33 1915
6352.09 1876
6352.84 1965
6353.59 2088
6354.34 2204
6355.09 2198
6355.85 2200
6356.60 2115
6357.35 2021
6358.10 1935
6358.86 1800
6359.61 1760
6360.36 1700
6361.11 1614
6361.87 1780
6362.62 1739
6363.37 1627
6364.12 1631
6364.88 1683
6365.63 1626
6366.38 1608
6367.13 1570
6367.89 1618
6368.64 1674
6369.39 1670
6370.15 1694
6370.90 1690
6371.65 1718
6372.41 1641
6373.16 1594
6373.91 1583
6374.67 1574
6375.42 1609
6376.17 1602
6376.93 1501
6377.68 1491
6378.43 1574
6379.19 1590
6379.94 1572
6380.69 1601
6381.45 1556
6382.20 1546
6382.96 1577
6383.71 1635
6384.46 1482
6385.22 1645
6385.97 1516
6386.73 1507
6387.48 1443
6388.23 1439
6388.99 1476
6389.74 1408
6390.50 1469
6391.25 1405
6392.00 1349
6392.76 1304
6393.51 1291
6394.27 1318
6395.02 1347
6395.78 1393
6396.53 1418
6397.29 1362
6398.04 1471
6398.80 1366
6399.55 1305
6400.31 1339
6401.06 1357
6401.82 1288
6402.57 1339
6403.33 1341
6404.08 1243
6404.84 1309
6405.59 1249
6406.35 1259
6407.10 1319
6407.86 1311
6408.61 1320
6409.37 1434
6410.12 1394
6410.88 1352
6411.63 1409
6412.39 1412
6413.14 1409
6413.90 1395
6414.66 1406
6415.41 1385
6416.17 1355
6416.92 1295
6417.68 1278
6418.44 1258
6419.19 1232
6419.95 1348
6420.70 1399
6421.46 1338
6422.22 1361
6422.97 1356
6423.73 1427
6424.48 1326
6425.24 1252
6426.00 1249
6426.75 1400
6427.51 1405
6428.27 1294
6429.02 1303
6429.78 1325
6430.54 1441
6431.29 1370
6432.05 1322
6432.81 1309
6433.56 1335
6434.32 1369
6435.08 1406
6435.83 1360
6436.59 1352
6437.35 1314
6438.10 1387
6438.86 1297
6439.62 1261
6440.38 1383
6441.13 1371
6441.89 1461
6442.65 1516
6443.41 1472
6444.16 1367
6444.92 1410
6445.68 1412
6446.44 1400
6447.19 1456
6447.95 1422
6448.71 1423
6449.47 1359
6450.22 1421
6450.98 1366
6451.74 1436
6452.50 1394
6453.26 1368
6454.01 1366
6454.77 1389
6455.53 1391
6456.29 1471
6457.05 1587
6457.80 1569
6458.56 1548
6459.32 1532
6460.08 1584
6460.84 1520
6461.60 1507
6462.35 1627
6463.11 1698
6463.87 1467
6464.63 1452
6465.39 1554
6466.15 1555
6466.91 1554
6467.67 1618
6468.42 1642
6469.18 1634
6469.94 1680
6470.70 1640
6471.46 1635
6472.22 1581
6472.98 1655
6473.74 1723
6474.50 1717
6475.26 1679
6476.02 1677
6476.77 1743
6477.53 1722
6478.29 1692
6479.05 1769
6479.81 1840
6480.57 1793
6481.33 1761
6482.09 1719
6482.85 1780
6483.61 1824
6484.37 1832
6485.13 1881
6485.89 1868
6486.65 1923
6487.41 2022
6488.17 2015
6488.93 2074
6489.69 1997
6490.45 2020
6491.21 2087
6491.97 2136
6492.73 2118
6493.49 2315
6494.25 2289
6495.01 2460
6495.77 2637
6496.53 2596
6497.29 2592
6498.05 2516
6498.82 2604
6499.58 2597
6500.34 2583
6501.10 2512
6501.86 2583
6502.62 2495
6503.38 2548
6504.14 2509
6504.90 2651
6505.66 2612
6506.42 2592
6507.19 2705
6507.95 2905
6508.71 2919
6509.47 2896
6510.23 2902
6510.99 2986
6511.75 2960
6512.51 3012
6513.28 2937
6514.04 3008
6514.80 3023
6515.56 2993
6516.32 3043
6517.08 2982
6517.85 3089
6518.61 3151
6519.37 3061
6520.13 3224
6520.89 3409
6521.66 3533
6522.42 3615
6523.18 3902
6523.94 4231
6524.70 4449
6525.47 4909
6526.23 5329
6526.99 5713
6527.75 6132
6528.52 6395
6529.28 6494
6530.04 6324
6530.80 6203
6531.57 6014
6532.33 5884
6533.09 6116
6533.85 6667
6534.62 7361
6535.38 8476
6536.14 9773
6536.90 11249
6537.67 12102
6538.43 12750
6539.19 12610
6539.96 11447
6540.72 10300
6541.48 9085
6542.25 7650
6543.01 6382
6543.77 5231
6544.54 4450
6545.30 3745
6546.06 3482
6546.83 3155
6547.59 2938
6548.35 2710
6549.12 2642
6549.88 2609
6550.64 2520
6551.41 2508
6552.17 2428
6552.94 2470
6553.70 2460
6554.46 2425
6555.23 2423
6555.99 2345
6556.75 2394
6557.52 2384
6558.28 2334
6559.05 2269
6559.81 2263
6560.58 2312
6561.34 2307
6562.10 2416
6562.87 2437
6563.63 2579
6564.40 2688
6565.16 2845
6565.93 2886
6566.69 2878
6567.46 2825
6568.22 2974
6568.99 2763
6569.75 2681
6570.52 2670
6571.28 2723
6572.04 2753
6572.81 2715
6573.57 2822
6574.34 2879
6575.11 3023
6575.87 3132
6576.64 3165
6577.40 3176
6578.17 3093
6578.93 3069
6579.70 2980
6580.46 2977
6581.23 2945
6581.99 2877
6582.76 2882
6583.52 2840
6584.29 2771
6585.06 2703
6585.82 2599
6586.59 2702
6587.35 2759
6588.12 2727
6588.88 2733
6589.65 2859
6590.42 2882
6591.18 3090
6591.95 3174
6592.71 3182
6593.48 3492
6594.25 3574
6595.01 3602
6595.78 3677
6596.55 3595
6597.31 3587
6598.08 3570
6598.85 3580
6599.61 3347
6600.38 3226
6601.15 3069
6601.91 2968
6602.68 3023
6603.45 2950
6604.21 2892
6604.98 2914
6605.75 2925
6606.51 3022
6607.28 3155
6608.05 3348
6608.81 3442
6609.58 3589
6610.35 3683
6611.12 3777
6611.88 3737
6612.65 3612
6613.42 3399
6614.18 3304
6614.95 3043
6615.72 2948
6616.49 2691
6617.25 2667
6618.02 2633
6618.79 2511
6619.56 2594
6620.33 2632
6621.09 2586
6621.86 2449
6622.63 2472
6623.40 2399
6624.16 2483
6624.93 2410
6625.70 2360
6626.47 2319
6627.24 2304
6628.01 2357
6628.77 2257
6629.54 2286
6630.31 2328
6631.08 2460
6631.85 2640
6632.62 2739
6633.38 2946
6634.15 3516
6634.92 3941
6635.69 4026
6636.46 4242
6637.23 4106
6638.00 3846
6638.76 3609
6639.53 3439
6640.30 3271
6641.07 2974
6641.84 2771
6642.61 2491
6643.38 2430
6644.15 2342
6644.92 2305
6645.69 2245
6646.45 2247
6647.22 2368
6647.99 2418
6648.76 2325
6649.53 2393
6650.30 2368
6651.07 2460
6651.84 2485
6652.61 2479
6653.38 2537
6654.15 2557
6654.92 2504
6655.69 2564
6656.46 2495
6657.23 2452
6658.00 2427
6658.77 2319
6659.54 2187
6660.31 2194
6661.08 2187
6661.85 2066
6662.62 2129
6663.39 2070
6664.16 2010
6664.93 2068
6665.70 2021
6666.47 2096
6667.24 2058
6668.01 2026
6668.78 2112
6669.55 2040
6670.32 2032
6671.09 1937
6671.87 2047
6672.64 2040
6673.41 2109
6674.18 2131
6674.95 2081
6675.72 2028
6676.49 2009
6677.26 2037
6678.03 2069
6678.80 1982
6679.58 2029
6680.35 2078
6681.12 2141
6681.89 2175
6682.66 2271
6683.43 2355
6684.20 2331
6684.97 2438
6685.75 2552
6686.52 2536
6687.29 2462
6688.06 2460
6688.83 2375
6689.60 2445
6690.38 2279
6691.15 2244
6691.92 2072
6692.69 1863
6693.46 1898
6694.24 1937
6695.01 1936
6695.78 1894
6696.55 1826
6697.32 1794
6698.10 1881
6698.87 1755
6699.64 1759
6700.41 1891
6701.19 1858
6701.96 1883
6702.73 1858
6703.50 1835
6704.28 1770
6705.05 1710
6705.82 1760
6706.59 1790
6707.37 1735
6708.14 1801
6708.91 1845
6709.69 1780
6710.46 1788
6711.23 1792
6712.00 1730
6712.78 1722
6713.55 1681
6714.32 1758
6715.10 1834
6715.87 1732
6716.64 1689
6717.42 1693
6718.19 1784
6718.96 1712
6719.74 1660
6720.51 1684
6721.28 1657
6722.06 1725
6722.83 1783
6723.61 1717
6724.38 1682
6725.15 1689
6725.93 1649
6726.70 1681
6727.48 1659
6728.25 1648
6729.02 1540
6729.80 1685
6730.57 1689
6731.35 1704
6732.12 1716
6732.89 1674
6733.67 1698
6734.44 1678
6735.22 1734
6735.99 1809
6736.77 1759
6737.54 1740
6738.31 1646
6739.09 1709
6739.86 1728
6740.64 1677
6741.41 1648
6742.19 1583
6742.96 1696
6743.74 1637
6744.51 1658
6745.29 1725
6746.06 1679
6746.84 1669
6747.61 1767
6748.39 1842
6749.16 1766
6749.94 1878
6750.71 1927
6751.49 2071
6752.26 2083
6753.04 2064
6753.82 2164
6754.59 2063
6755.37 2025
6756.14 1990
6756.92 1954
6757.69 1739
6758.47 1639
6759.25 1694
6760.02 1674
6760.80 1716
6761.57 1654
6762.35 1659
6763.12 1670
6763.90 1608
6764.68 1557
6765.45 1584
6766.23 1583
6767.01 1591
6767.78 1646
6768.56 1635
6769.33 1557
6770.11 1442
6770.89 1474
6771.66 1514
6772.44 1635
6773.22 1566
6773.99 1491
6774.77 1519
6775.55 1501
6776.32 1601
6777.10 1527
6777.88 1535
6778.65 1603
6779.43 1654
6780.21 1656
6780.98 1722
6781.76 1682
6782.54 1559
6783.32 1516
6784.09 1451
6784.87 1484
6785.65 1570
6786.43 1552
6787.20 1504
6787.98 1427
6788.76 1436
6789.53 1442
6790.31 1431
6791.09 1422
6791.87 1363
6792.65 1401
6793.42 1548
6794.20 1480
6794.98 1428
6795.76 1313
6796.53 1511
6797.31 1453
6798.09 1373
6798.87 1448
6799.65 1415
6800.42 1438
6801.20 1419
6801.98 1512
6802.76 1586
6803.54 1516
6804.32 1547
6805.09 1745
6805.87 1613
6806.65 1601
6807.43 1552
6808.21 1504
6808.99 1471
6809.77 1560
6810.54 1510
6811.32 1436
6812.10 1476
6812.88 1512
6813.66 1511
6814.44 1536
6815.22 1531
6816.00 1527
6816.78 1619
6817.56 1596
6818.33 1684
6819.11 1513
6819.89 1551
6820.67 1502
6821.45 1557
6822.23 1544
6823.01 1516
6823.79 1471
6824.57 1386
6825.35 1525
6826.13 1470
6826.91 1451
6827.69 1408
6828.47 1503
6829.25 1465
6830.03 1467
6830.81 1431
6831.59 1505
6832.37 1547
6833.15 1484
6833.93 1419
6834.71 1389
6835.49 1465
6836.27 1484
6837.05 1432
6837.83 1454
6838.61 1484
6839.39 1437
6840.17 1434
6840.95 1393
6841.73 1421
6842.51 1344
6843.29 1339
6844.07 1352
6844.85 1441
6845.63 1511
6846.41 1538
6847.19 1617
6847.98 1760
6848.76 2081
6849.54 2349
6850.32 2886
6851.10 3286
6851.88 3762
6852.66 4015
6853.44 4074
6854.22 3975
6855.01 3674
6855.79 3230
6856.57 2868
6857.35 2583
6858.13 2265
6858.91 2027
6859.69 1670
6860.48 1634
6861.26 1599
6862.04 1551
6862.82 1599
6863.60 1543
6864.38 1531
6865.17 1511
6865.95 1521
6866.73 1530
6867.51 1566
6868.29 1615
6869.08 1660
6869.86 1557
6870.64 1533
6871.42 1546
6872.20 1573
6872.99 1531
6873.77 1532
6874.55 1532
6875.33 1437
6876.12 1517
6876.90 1633
6877.68 1635
6878.46 1650
6879.25 1609
6880.03 1682
6880.81 1691
6881.59 1731
6882.38 1738
6883.16 1741
6883.94 1731
6884.73 1839
6885.51 1862
6886.29 1999
6887.08 2210
6887.86 2404
6888.64 2587
6889.42 2662
6890.21 2804
6890.99 2726
6891.77 2479
6892.56 2491
6893.34 2198
6894.12 2044
6894.91 1928
6895.69 1835
6896.48 1728
6897.26 1714
6898.04 1706
6898.83 1720
6899.61 1753
6900.39 1717
6901.18 1693
6901.96 1662
6902.75 1652
6903.53 1794
6904.31 1783
6905.10 1816
6905.88 1812
6906.67 1891
6907.45 1878
6908.24 1774
6909.02 1785
6909.80 1734
6910.59 1760
6911.37 1680
6912.16 1642
6912.94 1646
6913.73 1726
6914.51 1630
6915.30 1619
6916.08 1639
6916.87 1679
6917.65 1621
6918.44 1625
6919.22 1610
6920.01 1517
6920.79 1618
6921.58 1629
6922.36 1757
6923.15 1663
6923.93 1745
6924.72 1768
6925.50 1726
6926.29 1664
6927.07 1730
6927.86 1760
6928.64 1737
6929.43 1708
6930.21 1658
6931.00 1767
6931.78 1768
6932.57 1741
6933.36 1721
6934.14 1636
6934.93 1735
6935.71 1720
6936.50 1601
6937.29 1757
6938.07 1815
6938.86 1802
6939.64 1788
6940.43 1799
6941.22 1949
6942.00 2119
6942.79 2143
6943.57 2253
6944.36 2369
6945.15 2303
6945.93 2464
6946.72 2497
6947.51 2518
6948.29 2569
6949.08 2718
6949.87 2735
6950.65 2695
6951.44 2574
6952.23 2448
6953.01 2445
6953.80 2232
6954.59 2059
6955.37 2129
6956.16 2252
6956.95 2156
6957.74 2137
6958.52 2118
6959.31 2017
6960.10 2130
6960.88 2176
6961.67 2112
6962.46 2188
6963.25 2310
6964.03 2237
6964.82 2235
6965.61 2305
6966.40 2461
6967.18 2389
6967.97 2533
6968.76 2655
6969.55 2780
6970.34 2873
6971.12 3068
6971.91 3072
6972.70 3130
6973.49 3062
6974.28 3044
6975.06 3022
6975.85 3060
6976.64 3090
6977.43 3110
6978.22 3053
6979.00 3189
6979.79 3373
6980.58 3529
6981.37 3731
6982.16 4182
6982.95 4918
6983.74 6087
6984.52 7402
6985.31 9085
6986.10 10856
6986.89 12306
6987.68 12954
6988.47 12606
6989.26 12159
6990.05 10960
6990.83 9473
6991.62 7806
6992.41 6341
6993.20 5350
6993.99 4324
6994.78 3713
6995.57 3194
6996.36 2805
6997.15 2586
6997.94 2415
6998.73 2276
6999.52 2273
7000.31 2239
7001.10 2189
7001.88 2197
7002.67 2257
7003.46 2207
7004.25 2021
7005.04 2022
7005.83 2001
7006.62 1930
7007.41 1927
7008.20 1740
7008.99 1703
7009.78 1681
7010.57 1646
7011.36 1723
7012.15 1795
7012.94 1744
7013.73 1901
7014.52 1894
7015.31 2011
7016.11 2053
7016.90 2062
7017.69 1910
7018.48 1871
7019.27 1790
7020.06 1989
7020.85 1939
7021.64 1917
7022.43 1991
7023.22 2081
7024.01 2104
7024.80 2060
7025.59 2293
7026.38 2262
7027.18 2106
7027.97 2053
7028.76 2045
7029.55 1963
7030.34 1888
7031.13 1824
7031.92 1740
7032.71 1769
7033.51 1620
7034.30 1646
7035.09 1677
7035.88 1595
7036.67 1626
7037.46 1640
7038.25 1684
7039.05 1757
7039.84 1798
7040.63 1747
7041.42 1708
7042.21 1744
7043.01 1786
7043.80 1883
7044.59 1834
7045.38 1865
7046.17 1869
7046.97 1925
7047.76 2074
7048.55 2025
7049.34 2123
7050.14 2234
7050.93 2331
7051.72 2379
7052.51 2252
7053.30 2335
7054.10 2167
7054.89 1954
7055.68 1883
7056.48 1806
7057.27 1843
7058.06 1840
7058.85 1681
7059.65 1632
7060.44 1658
7061.23 1648
7062.03 1711
7062.82 1773
7063.61 1734
7064.40 1713
7065.20 1621
7065.99 1647
7066.78 1710
7067.58 1622
7068.37 1594
7069.16 1615
7069.96 1572
7070.75 1592
7071.54 1517
7072.34 1426
7073.13 1432
7073.93 1472
7074.72 1504
7075.51 1395
7076.31 1411
7077.10 1382
7077.89 1433
7078.69 1399
7079.48 1421
7080.28 1427
7081.07 1496
7081.86 1431
7082.66 1334
7083.45 1334
7084.25 1357
7085.04 1358
7085.84 1420
7086.63 1397
7087.42 1373
7088.22 1451
7089.01 1406
7089.81 1312
7090.60 1318
7091.40 1252
7092.19 1269
7092.99 1241
7093.78 1306
7094.58 1367
7095.37 1415
7096.17 1284
7096.96 1259
7097.76 1235
7098.55 1140
7099.35 1148
7100.14 1220
7100.94 1233
7101.73 1216
7102.53 1192
7103.32 1223
7104.12 1212
7104.91 1199
7105.71 1199
7106.50 1117
7107.30 1144
7108.10 1141
7108.89 1103
7109.69 1080
7110.48 1189
7111.28 1212
7112.07 1167
7112.87 1151
7113.67 1125
7114.46 1111
7115.26 1154
7116.05 1165
7116.85 1157
7117.65 1149
7118.44 1114
7119.24 1138
7120.03 1218
7120.83 1180
7121.63 1189
7122.42 1164
7123.22 1145
7124.02 1156
7124.81 1173
7125.61 1149
7126.41 1064
7127.20 1069
7128.00 1199
7128.80 1171
7129.59 1152
7130.39 1229
7131.19 1130
7131.98 1232
7132.78 1223
7133.58 1120
7134.37 1136
7135.17 1161
7135.97 1092
7136.77 1135
7137.56 1112
7138.36 1166
7139.16 1226
7139.96 1141
7140.75 1116
7141.55 1121
7142.35 1085
7143.15 1025
7143.94 1090
7144.74 1111
7145.54 1057
7146.34 1040
7147.13 1029
7147.93 1039
7148.73 1072
7149.53 1090
7150.33 1123
7151.12 1023
7151.92 1043
7152.72 1045
7153.52 990
7154.32 1079
7155.11 1011
7155.91 1060
7156.71 1148
7157.51 1181
7158.31 1182
7159.11 1122
7159.90 1157
7160.70 1050
7161.50 1096
7162.30 1119
7163.10 1064
7163.90 1020
7164.70 1007
7165.49 974
7166.29 1056
7167.09 1005
7167.89 1035
7168.69 1082
7169.49 1065
7170.29 977
7171.09 1037
7171.89 1055
7172.69 1046
7173.49 985
7174.28 1097
7175.08 1025
7175.88 967
7176.68 975
7177.48 984
7178.28 937
7179.08 965
7179.88 921
7180.68 980
7181.48 1004
7182.28 1005
7183.08 991
7183.88 1043
7184.68 1056
7185.48 1064
7186.28 1063
7187.08 978
7187.88 1028
7188.68 1002
7189.48 936
7190.28 906
7191.08 995
7191.88 999
7192.68 965
7193.48 981
7194.28 968
7195.08 930
7195.88 989
7196.68 987
7197.48 972
7198.28 976
7199.08 1015
7199.89 1089
7200.69 1070
7201.49 1063
7202.29 1086
7203.09 990
7203.89 1009
7204.69 988
7205.49 984
7206.29 1011
7207.09 986
7207.89 974
7208.70 989
7209.50 1018
7210.30 1007
7211.10 1002
7211.90 998
7212.70 1065
7213.50 1019
7214.31 1032
7215.11 1005
7215.91 991
7216.71 1005
7217.51 1026
7218.31 1068
7219.12 1027
7219.92 1103
7220.72 1045
7221.52 1040
7222.32 1119
7223.13 1055
7223.93 1018
7224.73 1016
7225.53 991
7226.33 979
7227.14 1024
7227.94 1075
7228.74 1063
7229.54 1087
7230.35 997
7231.15 953
7231.95 968
7232.75 991
7233.56 1036
7234.36 989
7235.16 1041
7235.96 1025
7236.77 1057
7237.57 1034
7238.37 1036
7239.17 1029
7239.98 1057
7240.78 995
7241.58 966
7242.39 1109
7243.19 1073
7243.99 1089
7244.80 1023
7245.60 994
7246.40 1034
7247.21 1058
7248.01 1010
7248.81 978
7249.62 1039
7250.42 1028
7251.22 1049
7252.03 1108
7252.83 1056
7253.63 1068
7254.44 1175
7255.24 1143
7256.05 1109
7256.85 1190
7257.65 1179
7258.46 1326
7259.26 1323
7260.07 1338
7260.87 1381
7261.67 1456
7262.48 1649
7263.28 1652
7264.09 1516
7264.89 1448
7265.70 1394
7266.50 1364
7267.30 1288
7268.11 1219
7268.91 1209
7269.72 1173
7270.52 1212
7271.33 1184
7272.13 1210
7272.94 1250
7273.74 1278
7274.55 1304
7275.35 1242
7276.16 1336
7276.96 1284
7277.77 1281
7278.57 1296
7279.38 1318
7280.18 1311
7280.99 1427
7281.79 1564
7282.60 1790
7283.40 1928
7284.21 2213
7285.01 2419
7285.82 2511
7286.63 2728
7287.43 2596
7288.24 2416
7289.04 2251
7289.85 1979
7290.65 1853
7291.46 1643
7292.27 1454
7293.07 1371
7293.88 1365
7294.68 1297
7295.49 1239
7296.30 1232
7297.10 1240
7297.91 1228
7298.71 1168
7299.52 1174
7300.33 1207
7301.13 1216
7301.94 1145
7302.75 1112
7303.55 1115
7304.36 1109
7305.16 1131
7305.97 1183
7306.78 1180
7307.58 1165
7308.39 1192
7309.20 1154
7310.01 1229
7310.81 1233
7311.62 1304
7312.43 1328
7313.23 1319
7314.04 1359
7314.85 1310
7315.65 1404
7316.46 1359
7317.27 1459
7318.08 1526
7318.88 1616
7319.69 1724
7320.50 1762
7321.31 1849
7322.11 1751
7322.92 1653
7323.73 1627
7324.54 1607
7325.34 1502
7326.15 1418
7326.96 1380
7327.77 1330
7328.57 1336
7329.38 1205
7330.19 1186
7331.00 1230
7331.81 1182
7332.61 1177
7333.42 1305
7334.23 1276
7335.04 1214
7335.85 1194
7336.66 1271
7337.46 1250
7338.27 1190
7339.08 1194
7339.89 1157
7340.70 1148
7341.51 1165
7342.31 1207
7343.12 1206
7343.93 1169
7344.74 1138
7345.55 1142
7346.36 1091
7347.17 1135
7347.98 1163
7348.79 1106
7349.59 1111
7350.40 1168
7351.21 1189
7352.02 1113
7352.83 1079
7353.64 1129
7354.45 1100
7355.26 1097
7356.07 1114
7356.88 1044
7357.69 1087
7358.50 1088
7359.31 1060
7360.12 1070
7360.93 1083
7361.74 1094
7362.54 1148
7363.35 1050
7364.16 1085
7364.97 1065
7365.78 1053
7366.59 1103
7367.40 1077
7368.21 1143
7369.02 1127
7369.83 1171
7370.64 1103
7371.45 1051
7372.27 1091
7373.08 1060
7373.89 1120
7374.70 1108
7375.51 1103
7376.32 1095
7377.13 1107
7377.94 1122
7378.75 1169
7379.56 1178
7380.37 1226
7381.18 1293
7381.99 1388
7382.80 1432
7383.61 1451
7384.42 1372
7385.24 1378
7386.05 1354
7386.86 1261
7387.67 1221
7388.48 1212
7389.29 1182
7390.10 1094
7390.91 1046
7391.72 1082
7392.54 1076
7393.35 1049
7394.16 1064
7394.97 1028
7395.78 1068
7396.59 1087
7397.41 951
7398.22 1009
7399.03 1096
7399.84 1106
7400.65 1110
7401.46 1159
7402.28 1086
7403.09 1196
7403.90 1187
7404.71 1175
7405.52 1130
7406.34 1062
7407.15 1027
7407.96 1092
7408.77 1063
7409.59 994
7410.40 992
7411.21 1041
7412.02 1002
7412.84 976
7413.65 1017
7414.46 980
7415.27 1007
7416.09 1043
7416.90 942
7417.71 978
7418.52 1017
7419.34 1002
7420.15 1036
7420.96 981
7421.78 991
7422.59 1001
7423.40 1028
7424.22 1067
7425.03 998
7425.84 1057
7426.65 1034
7427.47 1050
7428.28 1095
7429.09 1229
7429.91 1288
7430.72 1359
7431.54 1450
7432.35 1436
7433.16 1504
7433.98 1443
7434.79 1437
7435.60 1389
7436.42 1391
7437.23 1296
7438.05 1262
7438.86 1314
7439.67 1288
7440.49 1305
7441.30 1299
7442.12 1292
7442.93 1263
7443.74 1282
7444.56 1155
7445.37 1139
7446.19 1119
7447.00 1062
7447.82 993
7448.63 1029
7449.44 897
7450.26 899
7451.07 964
7451.89 1029
7452.70 991
7453.52 948
7454.33 921
7455.15 924
7455.96 968
7456.78 934
7457.59 908
7458.41 1040
7459.22 987
7460.04 999
7460.85 999
7461.67 970
7462.48 984
7463.30 982
7464.11 1005
7464.93 995
7465.74 979
7466.56 924
7467.37 972
7468.19 1048
7469.01 1021
7469.82 1030
7470.64 1026
7471.45 1030
7472.27 1062
7473.08 1041
7473.90 927
7474.72 957
7475.53 958
7476.35 1009
7477.16 979
7477.98 909
7478.80 884
7479.61 979
7480.43 977
7481.24 988
7482.06 949
7482.88 966
7483.69 880
7484.51 881
7485.33 889
7486.14 934
7486.96 942
7487.78 927
7488.59 938
7489.41 867
7490.23 922
7491.04 902
7491.86 882
7492.68 927
7493.49 899
7494.31 934
7495.13 917
7495.94 922
7496.76 882
7497.58 917
7498.40 903
7499.21 899
7500.03 934
7500.85 910
7501.67 930
7502.48 912
7503.30 902
7504.12 892
7504.94 973
7505.75 947
7506.57 948
7507.39 937
7508.21 944
7509.02 955
7509.84 898
7510.66 895
7511.48 1012
7512.30 934
7513.11 936
7513.93 847
7514.75 818
7515.57 860
7516.39 911
7517.20 889
7518.02 802
7518.84 895
7519.66 909
7520.48 905
7521.30 832
7522.11 868
7522.93 890
7523.75 880
7524.57 842
7525.39 889
7526.21 858
7527.03 907
7527.84 918
7528.66 892
7529.48 867
7530.30 864
7531.12 882
7531.94 902
7532.76 918
7533.58 942
7534.40 941
7535.22 913
7536.03 913
7536.85 841
7537.67 863
7538.49 889
7539.31 900
7540.13 877
7540.95 899
7541.77 815
7542.59 871
7543.41 938
7544.23 884
7545.05 902
7545.87 909
7546.69 911
7547.51 890
7548.33 947
7549.15 884
7549.97 960
7550.79 896
7551.61 927
7552.43 917
7553.25 897
7554.07 924
7554.89 901
7555.71 901
7556.53 911
7557.35 923
7558.17 868
7558.99 974
7559.81 969
7560.63 965
7561.45 916
7562.27 931
7563.09 951
7563.92 974
7564.74 970
7565.56 927
7566.38 938
7567.20 949
7568.02 976
7568.84 934
7569.66 910
7570.48 902
7571.30 869
7572.13 969
7572.95 993
7573.77 933
7574.59 929
7575.41 905
7576.23 950
7577.05 924
7577.88 895
7578.70 911
7579.52 964
7580.34 977
7581.16 918
7581.98 984
7582.81 1019
7583.63 1019
7584.45 954
7585.27 1019
7586.09 1062
7586.92 1038
7587.74 1039
7588.56 1100
7589.38 1091
7590.20 1154
7591.03 1202
7591.85 1188
7592.67 1146
7593.49 1115
7594.32 1157
7595.14 1139
7595.96 1212
7596.78 1151
7597.61 1133
7598.43 1110
7599.25 1147
7600.07 1170
7600.90 1212
7601.72 1281
7602.54 1350
7603.36 1415
7604.19 1458
7605.01 1487
7605.83 1585
7606.66 1557
7607.48 1558
7608.30 1454
7609.13 1485
7609.95 1441
7610.77 1297
7611.60 1297
7612.42 1225
7613.24 1257
7614.07 1201
7614.89 1232
7615.71 1302
7616.54 1241
7617.36 1318
7618.18 1377
7619.01 1401
7619.83 1403
7620.66 1377
7621.48 1297
7622.30 1368
7623.13 1277
7623.95 1223
7624.78 1233
7625.60 1240
7626.42 1189
7627.25 1224
7628.07 1223
7628.90 1267
7629.72 1466
7630.55 1549
7631.37 1708
7632.19 1856
7633.02 1865
7633.84 1869
7634.67 1940
7635.49 1740
7636.32 1691
7637.14 1560
7637.97 1435
7638.79 1277
7639.62 1242
7640.44 1188
7641.27 1132
7642.09 1051
7642.92 1101
7643.74 1092
7644.57 1081
7645.39 1065
7646.22 1014
7647.04 1032
7647.87 1015
7648.69 952
7649.52 929
7650.34 971
7651.17 1005
7651.99 1019
7652.82 945
7653.65 948
7654.47 919
7655.30 971
7656.12 914
7656.95 899
7657.77 933
7658.60 891
7659.43 965
7660.25 995
7661.08 948
7661.90 946
7662.73 998
7663.56 933
7664.38 896
7665.21 854
7666.04 885
7666.86 880
7667.69 921
7668.51 943
7669.34 949
7670.17 905
7670.99 957
7671.82 904
7672.65 877
7673.47 900
7674.30 885
7675.13 1000
7675.95 926
7676.78 849
7677.61 876
7678.44 902
7679.26 872
7680.09 903
7680.92 834
7681.74 845
7682.57 867
7683.40 906
7684.23 903
7685.05 890
7685.88 932
7686.71 940
7687.53 916
7688.36 835
7689.19 909
7690.02 870
7690.85 868
7691.67 867
7692.50 839
7693.33 828
7694.16 834
7694.98 901
7695.81 871
7696.64 871
7697.47 889
7698.30 900
7699.12 935
7699.95 997
7700.78 904
7701.61 951
7702.44 914
7703.26 911
7704.09 893
7704.92 910
7705.75 906
7706.58 829
7707.41 861
7708.24 845
7709.06 857
7709.89 828
7710.72 869
7711.55 839
7712.38 810
7713.21 831
7714.04 805
7714.87 843
7715.69 871
7716.52 810
7717.35 819
7718.18 824
7719.01 838
7719.84 720
7720.67 731
7721.50 832
7722.33 839
7723.16 787
7723.99 808
7724.82 835
7725.65 796
7726.48 797
7727.30 790
7728.13 842
7728.96 815
7729.79 812
7730.62 860
7731.45 823
7732.28 781
7733.11 818
7733.94 864
7734.77 834
7735.60 884
7736.43 791
7737.26 762
7738.09 716
7738.92 818
7739.75 758
7740.58 825
7741.41 769
7742.25 774
7743.08 760
7743.91 817
7744.74 795
7745.57 829
7746.40 850
7747.23 897
7748.06 932
7748.89 955
7749.72 905
7750.55 885
7751.38 934
7752.21 999
7753.04 925
7753.88 899
7754.71 883
7755.54 818
7756.37 780
7757.20 795
7758.03 791
7758.86 747
7759.69 779
7760.53 803
7761.36 824
7762.19 725
7763.02 764
7763.85 856
7764.68 746
7765.51 799
7766.35 764
7767.18 828
7768.01 765
7768.84 835
7769.67 814
7770.51 765
7771.34 780
7772.17 776
7773.00 796
7773.83 807
7774.67 797
7775.50 778
7776.33 807
7777.16 847
7777.99 801
7778.83 855
7779.66 829
7780.49 790
7781.32 780
7782.16 768
7782.99 797
7783.82 806
7784.65 747
7785.49 777
7786.32 799
7787.15 770
7787.99 792
7788.82 861
7789.65 810
7790.48 798
7791.32 828
7792.15 814
7792.98 804
7793.82 802
7794.65 772
7795.48 814
7796.32 840
7797.15 778
7797.98 775
7798.82 843
7799.65 805
7800.48 839
7801.32 862
7802.15 845
7802.99 815
7803.82 795
7804.65 835
7805.49 858
7806.32 842
7807.15 870
7807.99 896
7808.82 879
7809.66 907
7810.49 927
7811.32 961
7812.16 925
7812.99 917
7813.83 924
7814.66 969
7815.50 1007
7816.33 1012
7817.16 1095
7818.00 1095
7818.83 1014
7819.67 1082
7820.50 1001
7821.34 1023
7822.17 1035
7823.01 1018
7823.84 1031
7824.68 965
7825.51 980
7826.35 977
7827.18 986
7828.02 1091
7828.85 1021
7829.69 1045
7830.52 1041
7831.36 1016
7832.19 1052
7833.03 1041
7833.86 1000
7834.70 1026
7835.53 1057
7836.37 1032
7837.20 1042
7838.04 968
7838.87 971
7839.71 944
7840.55 991
7841.38 977
7842.22 1002
7843.05 975
7843.89 997
7844.72 957
7845.56 936
7846.40 1000
7847.23 1001
7848.07 1040
7848.91 1013
7849.74 945
7850.58 968
7851.41 1000
7852.25 1053
7853.09 943
7853.92 946
7854.76 984
7855.60 1072
7856.43 1066
7857.27 1079
7858.11 1243
7858.94 1383
7859.78 1480
7860.62 1434
7861.45 1497
7862.29 1430
7863.13 1346
7863.96 1281
7864.80 1206
7865.64 1118
7866.47 1055
7867.31 1027
7868.15 1094
7868.99 1097
7869.82 1058
7870.66 1078
7871.50 1121
7872.33 1150
7873.17 1089
7874.01 1201
7874.85 1209
7875.68 1180
7876.52 1232
7877.36 1287
7878.20 1299
7879.03 1405
7879.87 1415
7880.71 1451
7881.55 1494
7882.39 1291
7883.22 1320
7884.06 1400
7884.90 1324
7885.74 1275
7886.58 1261
7887.41 1183
7888.25 1216
7889.09 1231
7889.93 1146
7890.77 1182
7891.61 1241
7892.44 1240
7893.28 1210
7894.12 1127
7894.96 1159
7895.80 1194
7896.64 1051
7897.48 1046
7898.31 1073
7899.15 1041
7899.99 1048
7900.83 1066
7901.67 972
7902.51 986
7903.35 1014
7904.19 1109
7905.03 950
7905.87 926
7906.70 968
7907.54 981
7908.38 987
7909.22 970
7910.06 910
7910.90 950
7911.74 967
7912.58 1001
7913.42 956
7914.26 952
7915.10 977
7915.94 1063
7916.78 1095
7917.62 1107
7918.46 1177
7919.30 1361
7920.14 1252
7920.98 1200
7921.82 1245
7922.66 1154
7923.50 1122
7924.34 1094
7925.18 952
7926.02 993
7926.86 937
7927.70 961
7928.54 894
7929.38 827
7930.22 881
7931.06 912
7931.90 924
7932.74 823
7933.58 824
7934.42 872
7935.26 931
7936.10 864
7936.95 861
7937.79 873
7938.63 900
7939.47 905
7940.31 852
7941.15 841
7941.99 825
7942.83 891
7943.67 861
7944.51 921
7945.36 867
7946.20 821
7947.04 833
7947.88 887
7948.72 887
7949.56 920
7950.40 917
7951.25 944
7952.09 920
7952.93 962
7953.77 1004
7954.61 1022
7955.45 1000
7956.30 993
7957.14 1067
7957.98 1047
7958.82 1043
7959.66 1077
7960.51 982
7961.35 890
7962.19 907
7963.03 980
7963.87 1000
7964.72 935
7965.56 908
7966.40 954
7967.24 952
7968.09 1020
7968.93 1004
7969.77 1010
7970.61 1021
7971.46 1018
7972.30 886
7973.14 882
7973.98 929
7974.83 889
7975.67 851
7976.51 846
7977.36 811
7978.20 848
7979.04 824
7979.89 848
7980.73 829
7981.57 840
7982.41 872
7983.26 839
7984.10 795
7984.94 867
7985.79 843
7986.63 823
7987.48 815
7988.32 784
7989.16 833
7990.01 793
7990.85 774
7991.69 777
7992.54 758
7993.38 774
7994.22 797
7995.07 801
7995.91 773
7996.76 809
7997.60 712
7998.44 696
7999.29 753
8000.13 771
8000.98 716
8001.82 802
8002.67 791
8003.51 798
8004.35 763
8005.20 748
8006.04 826
8006.89 861
8007.73 806
8008.58 731
8009.42 748
8010.27 789
8011.11 847
8011.96 740
8012.80 741
8013.65 749
8014.49 721
8015.34 734
8016.18 760
8017.03 713
8017.87 753
8018.72 776
8019.56 736
8020.41 733
8021.25 735
8022.10 758
8022.94 812
8023.79 736
8024.63 717
8025.48 756
8026.32 748
8027.17 748
8028.01 729
8028.86 783
8029.71 744
8030.55 700
8031.40 738
8032.24 719
8033.09 706
8033.94 693
8034.78 760
8035.63 757
8036.47 759
8037.32 744
8038.17 805
8039.01 755
8039.86 751
8040.70 777
8041.55 760
8042.40 775
8043.24 758
8044.09 748
8044.94 714
8045.78 749
8046.63 719
8047.48 806
8048.32 826
8049.17 799
8050.02 798
8050.86 796
8051.71 800
8052.56 817
8053.40 789
8054.25 764
8055.10 693
8055.95 718
8056.79 701
8057.64 708
8058.49 711
8059.33 714
8060.18 741
8061.03 736
8061.88 720
8062.72 752
8063.57 709
8064.42 685
8065.27 714
8066.11 679
8066.96 687
8067.81 705
8068.66 689
8069.50 784
8070.35 684
8071.20 744
8072.05 770
8072.90 695
8073.74 660
8074.59 704
8075.44 713
8076.29 729
8077.14 665
8077.99 706
8078.83 704
8079.68 738
8080.53 698
8081.38 641
8082.23 698
8083.08 738
8083.92 700
8084.77 719
8085.62 774
8086.47 698
8087.32 678
8088.17 695
8089.02 701
8089.87 662
8090.71 655
8091.56 682
8092.41 713
8093.26 688
8094.11 674
8094.96 705
8095.81 720
8096.66 698
8097.51 737
8098.36 729
8099.21 747
8100.06 713
8100.91 713
8101.75 746
8102.60 685
8103.45 721
8104.30 742
8105.15 760
8106.00 705
8106.85 703
8107.70 756
8108.55 699
8109.40 712
8110.25 748
8111.10 748
8111.95 701
8112.80 708
8113.65 693
8114.50 661
8115.35 643
8116.20 704
8117.05 746
8117.90 761
8118.75 698
8119.60 737
8120.46 788
8121.31 785
8122.16 784
8123.01 808
8123.86 791
8124.71 793
8125.56 772
8126.41 760
8127.26 830
8128.11 790
8128.96 857
8129.81 818
8130.66 821
8131.52 844
8132.37 824
8133.22 857
8134.07 841
8134.92 833
8135.77 848
8136.62 789
8137.47 836
8138.33 835
8139.18 866
8140.03 849
8140.88 844
8141.73 851
8142.58 903
8143.44 898
8144.29 877
8145.14 939
8145.99 881
8146.84 968
8147.69 934
8148.55 999
8149.40 1082
8150.25 944
8151.10 969
8151.95 984
8152.81 1048
8153.66 1088
8154.51 1197
8155.36 1267
8156.22 1371
8157.07 1510
8157.92 1361
8158.77 1281
8159.63 1153
8160.48 1129
8161.33 1090
8162.18 1030
8163.04 971
8163.89 921
8164.74 886
8165.60 866
8166.45 871
8167.30 852
8168.15 913
8169.01 863
8169.86 885
8170.71 888
8171.57 886
8172.42 855
8173.27 843
8174.13 823
8174.98 833
8175.83 879
8176.69 843
8177.54 808
8178.39 759
8179.25 814
8180.10 809
8180.95 755
8181.81 734
8182.66 761
8183.52 766
8184.37 790
8185.22 793
8186.08 786
8186.93 775
8187.79 722
8188.64 759
8189.49 796
8190.35 743
8191.20 774
8192.06 824
8192.91 736
8193.76 689
8194.62 757
8195.47 770
8196.33 738
8197.18 746
8198.04 744
8198.89 736
8199.75 750
8200.60 705
8201.46 695
8202.31 705
8203.17 737
8204.02 775
8204.87 751
8205.73 723
8206.58 731
8207.44 733
8208.29 684
8209.15 696
8210.01 681
8210.86 683
8211.72 734
8212.57 764
8213.43 757
8214.28 745
8215.14 779
8215.99 691
8216.85 732
8217.70 727
8218.56 766
8219.42 681
8220.27 739
8221.13 731
8221.98 778
8222.84 775
8223.69 786
8224.55 776
8225.41 710
8226.26 714
8227.12 732
8227.97 730
8228.83 741
8229.69 719
8230.54 649
8231.40 742
8232.26 697
8233.11 726
8233.97 753
8234.82 739
8235.68 684
8236.54 699
8237.39 660
8238.25 661
8239.11 687
8239.96 759
8240.82 759
8241.68 712
8242.54 671
8243.39 697
8244.25 720
8245.11 711
8245.96 697
8246.82 658
8247.68 689
8248.53 688
8249.39 721
8250.25 716
8251.11 639
8251.96 690
8252.82 676
8253.68 733
8254.54 714
8255.39 677
8256.25 689
8257.11 715
8257.97 699
8258.82 716
8259.68 739
8260.54 698
8261.40 704
8262.26 694
8263.11 741
8263.97 668
8264.83 703
8265.69 731
8266.55 750
8267.40 707
8268.26 745
8269.12 693
8269.98 724
8270.84 698
8271.70 687
8272.55 679
8273.41 700
8274.27 722
8275.13 731
8275.99 748
8276.85 694
8277.71 745
8278.56 730
8279.42 637
8280.28 674
8281.14 728
8282.00 677
8282.86 712
8283.72 679
8284.58 685
8285.44 735
8286.29 707
8287.15 674
8288.01 715
8288.87 705
8289.73 716
8290.59 716
8291.45 722
8292.31 777
8293.17 787
8294.03 695
8294.89 710
8295.75 734
8296.61 802
8297.47 762
8298.33 671
8299.19 718
8300.05 737
8300.91 696
8301.77 733
8302.63 714
8303.49 674
8304.35 694
8305.21 734
8306.07 673
8306.93 693
8307.79 740
8308.65 788
8309.51 744
8310.37 723
8311.23 728
8312.09 763
8312.95 716
8313.81 758
8314.67 826
8315.53 859
8316.39 810
8317.25 882
8318.11 877
8318.98 908
8319.84 815
8320.70 876
8321.56 866
8322.42 804
8323.28 764
8324.14 747
8325.00 791
8325.86 667
8326.73 652
8327.59 699
8328.45 724
8329.31 710
8330.17 675
8331.03 744
8331.89 678
8332.76 739
8333.62 678
8334.48 691
8335.34 719
8336.20 700
8337.06 688
8337.93 677
8338.79 730
8339.65 721
8340.51 727
8341.37 687
8342.24 714
8343.10 729
8343.96 780
8344.82 749
8345.68 833
8346.55 849
8347.41 794
8348.27 741
8349.13 710
8350.00 677
8350.86 701
8351.72 739
8352.58 703
8353.45 700
8354.31 691
8355.17 675
8356.03 651
8356.90 689
8357.76 725
8358.62 678
8359.49 679
8360.35 701
8361.21 662
8362.08 658
8362.94 710
8363.80 701
8364.66 710
8365.53 699
8366.39 702
8367.25 718
8368.12 669
8368.98 698
8369.84 717
8370.71 691
8371.57 716
8372.44 701
8373.30 698
8374.16 725
8375.03 715
8375.89 738
8376.75 715
8377.62 674
8378.48 728
8379.35 727
8380.21 681
8381.07 681
8381.94 675
8382.80 701
8383.67 769
8384.53 711
8385.40 740
8386.26 727
8387.12 740
8387.99 673
8388.85 710
8389.72 777
8390.58 708
8391.45 702
8392.31 732
8393.18 735
8394.04 757
8394.91 752
8395.77 785
8396.64 752
8397.50 751
8398.37 749
8399.23 742
8400.10 718
8400.96 737
8401.83 735
8402.69 745
8403.56 754
8404.42 757
8405.29 738
8406.15 718
8407.02 752
8407.88 749
8408.75 727
8409.61 791
8410.48 775
8411.34 748
8412.21 782
8413.08 745
8413.94 775
8414.81 803
8415.67 766
8416.54 777
8417.41 726
8418.27 733
8419.14 768
8420.00 865
8420.87 815
8421.74 880
8422.60 818
8423.47 830
8424.33 847
8425.20 866
8426.07 896
8426.93 845
8427.80 847
8428.67 844
8429.53 872
8430.40 871
8431.27 917
8432.13 945
8433.00 986
8433.87 967
8434.73 897
8435.60 985
8436.47 940
8437.33 971
8438.20 924
8439.07 990
8439.94 1028
8440.80 1050
8441.67 1135
8442.54 1188
8443.40 1178
8444.27 1196
8445.14 1209
8446.01 1184
8446.87 1211
8447.74 1181
8448.61 1172
8449.48 1136
8450.34 1171
8451.21 1154
8452.08 1163
8452.95 1158
8453.82 1169
8454.68 1278
8455.55 1288
8456.42 1286
8457.29 1446
8458.15 1431
8459.02 1446
8459.89 1469
8460.76 1534
8461.63 1534
8462.50 1401
8463.36 1387
8464.23 1394
8465.10 1325
8465.97 1288
8466.84 1399
8467.71 1504
8468.57 1849
8469.44 2043
8470.31 2400
8471.18 2747
8472.05 2881
8472.92 2770
8473.79 2801
8474.66 2544
8475.53 2194
8476.39 1949
8477.26 1677
8478.13 1523
8479.00 1379
8479.87 1391
8480.74 1297
8481.61 1189
8482.48 1134
8483.35 1063
8484.22 987
8485.09 1060
8485.96 1082
8486.83 998
8487.69 973
8488.56 1052
8489.43 972
8490.30 967
8491.17 937
8492.04 924
8492.91 909
8493.78 843
8494.65 905
8495.52 926
8496.39 920
8497.26 916
8498.13 911
8499.00 938
8499.87 1008
8500.74 1041
8501.61 962
8502.48 1003
8503.35 956
8504.22 954
8505.10 951
8505.97 1048
8506.84 1041
8507.71 976
8508.58 1026
8509.45 1082
8510.32 1047
8511.19 1069
8512.06 1084
8512.93 1044
8513.80 1028
8514.67 1009
8515.54 998
8516.42 1051
8517.29 1031
8518.16 936
8519.03 930
8519.90 951
8520.77 927
8521.64 918
8522.51 882
8523.39 903
8524.26 934
8525.13 935
8526.00 981
8526.87 951
8527.74 947
8528.61 1065
8529.49 1011
8530.36 950
8531.23 1015
8532.10 1026
8532.97 962
8533.85 991
8534.72 1056
8535.59 997
8536.46 1011
8537.33 1073
8538.21 1129
8539.08 1109
8539.95 1071
8540.82 1128
8541.69 1006
8542.57 1002
8543.44 968
8544.31 1015
8545.18 1073
8546.06 1034
8546.93 1134
8547.80 1080
8548.67 1093
8549.55 1147
8550.42 1130
8551.29 1124
8552.17 1213
8553.04 1345
8553.91 1437
8554.78 1441
8555.66 1566
8556.53 1655
8557.40 1551
8558.28 1506
8559.15 1370
8560.02 1347
8560.90 1191
8561.77 1062
8562.64 1038
8563.52 997
8564.39 1001
8565.26 1000
8566.14 997
8567.01 922
8567.89 872
8568.76 930
8569.63 950
8570.51 872
8571.38 895
8572.25 845
8573.13 832
8574.00 842
8574.88 888
8575.75 847
8576.62 842
8577.50 806
8578.37 898
8579.25 832
8580.12 836
8581.00 823
8581.87 820
8582.74 829
8583.62 851
8584.49 855
8585.37 792
8586.24 826
8587.12 796
8587.99 773
8588.87 792
8589.74 851
8590.62 846
8591.49 786
8592.37 820
8593.24 894
8594.12 843
8594.99 873
8595.87 933
8596.74 949
8597.62 874
8598.49 925
8599.37 912
8600.24 819
8601.12 856
8601.99 821
8602.87 873
8603.74 819
8604.62 810
8605.49 864
8606.37 845
8607.25 842
8608.12 788
8609.00 837
8609.87 855
8610.75 830
8611.63 799
8612.50 822
8613.38 819
8614.25 873
8615.13 821
8616.01 783
8616.88 847
8617.76 836
8618.63 887
8619.51 791
8620.39 762
8621.26 817
8622.14 810
8623.02 825
8623.89 868
8624.77 865
8625.65 915
8626.52 895
8627.40 881
8628.28 903
8629.15 931
8630.03 940
8630.91 938
8631.78 863
8632.66 891
8633.54 916
8634.41 944
8635.29 844
8636.17 826
8637.05 830
8637.92 888
8638.80 968
8639.68 948
8640.56 937
8641.43 899
8642.31 928
8643.19 982
8644.06 990
8644.94 987
8645.82 1005
8646.70 961
8647.58 933
8648.45 923
8649.33 978
8650.21 965
8651.09 923
8651.96 876
8652.84 882
8653.72 918
8654.60 913
8655.48 923
8656.36 940
8657.23 921
8658.11 900
8658.99 1008
8659.87 908
8660.75 905
8661.63 958
8662.50 983
8663.38 967
8664.26 948
8665.14 953
8666.02 1004
8666.90 992
8667.78 935
8668.65 982
8669.53 1018
8670.41 1130
8671.29 1160
8672.17 1256
8673.05 1299
8673.93 1378
8674.81 1395
8675.69 1509
8676.57 1548
8677.45 1499
8678.32 1531
8679.20 1447
8680.08 1315
8680.96 1190
8681.84 1170
8682.72 1082
8683.60 1137
8684.48 1083
8685.36 1048
8686.24 1008
8687.12 1042
8688.00 1079
8688.88 1074
8689.76 1228
8690.64 1389
8691.52 1582
8692.40 1723
8693.28 1915
8694.16 2163
8695.04 2189
8695.92 2067
8696.80 1982
8697.68 1758
8698.56 1594
8699.44 1493
8700.32 1308
8701.20 1236
8702.08 1092
8702.96 1036
8703.84 951
8704.72 933
8705.60 831
8706.49 833
8707.37 882
8708.25 917
8709.13 875
8710.01 873
8710.89 838
8711.77 852
8712.65 805
8713.53 832
8714.41 799
8715.29 855
8716.18 927
8717.06 862
8717.94 866
8718.82 800
8719.70 788
8720.58 793
8721.46 820
8722.35 786
8723.23 787
8724.11 818
8724.99 836
8725.87 799
8726.75 788
8727.64 799
8728.52 846
8729.40 824
8730.28 921
8731.16 909
8732.05 841
8732.93 854
8733.81 867
8734.69 777
8735.57 798
8736.46 816
8737.34 881
8738.22 825
8739.10 799
8739.99 824
8740.87 780
8741.75 709
8742.63 711
8743.52 782
8744.40 786
8745.28 837
8746.16 796
8747.05 757
8747.93 745
8748.81 725
8749.70 800
8750.58 792
8751.46 784
8752.34 773
8753.23 868
8754.11 849
8754.99 810
8755.88 819
8756.76 820
8757.64 949
8758.53 961
8759.41 960
8760.29 986
8761.18 970
8762.06 874
8762.94 892
8763.83 884
8764.71 860
8765.60 850
8766.48 910
8767.36 933
8768.25 863
8769.13 850
8770.01 942
8770.90 903
8771.78 918
8772.67 874
8773.55 843
8774.43 838
8775.32 807
8776.20 769
8777.09 838
8777.97 802
8778.86 781
8779.74 822
8780.63 815
8781.51 774
8782.39 794
8783.28 782
8784.16 845
8785.05 748
8785.93 788
8786.82 722
8787.70 784
8788.59 822
8789.47 782
8790.36 814
8791.24 780
8792.13 730
8793.01 757
8793.90 762
8794.78 758
8795.67 719
8796.55 756
8797.44 731
8798.32 756
8799.21 765
8800.10 791
8800.98 771
8801.87 775
8802.75 766
8803.64 783
8804.52 756
8805.41 748
8806.29 754
8807.18 756
8808.07 747
8808.95 716
8809.84 777
8810.72 767
8811.61 718
8812.50 702
8813.38 640
8814.27 675
8815.15 653
8816.04 670
8816.93 714
8817.81 697
8818.70 680
8819.59 714
8820.47 703
8821.36 719
8822.25 640
8823.13 705
8824.02 695
8824.91 688
8825.79 664
8826.68 633
8827.57 750
8828.45 699
8829.34 712
8830.23 722
8831.11 712
8832.00 721
8832.89 638
8833.78 663
8834.66 640
8835.55 641
8836.44 673
8837.32 660
8838.21 707
8839.10 660
8839.99 635
8840.87 624
8841.76 659
8842.65 670
8843.54 654
8844.42 621
8845.31 664
8846.20 648
8847.09 597
8847.98 622
8848.86 620
8849.75 556
8850.64 603
8851.53 604
8852.42 671
8853.30 600
8854.19 588
8855.08 608
8855.97 621
8856.86 614
8857.75 578
8858.63 627
8859.52 624
8860.41 574
8861.30 598
8862.19 620
8863.08 615
8863.97 601
8864.85 590
8865.74 594
8866.63 613
8867.52 655
8868.41 627
8869.30 594
8870.19 544
8871.08 589
8871.97 621
8872.85 594
8873.74 604
8874.63 610
8875.52 560
8876.41 638
8877.30 646
8878.19 575
8879.08 603
8879.97 566
8880.86 573
8881.75 582
8882.64 569
8883.53 634
8884.42 579
8885.31 668
8886.20 606
8887.09 609
8887.98 645
8888.87 629
8889.76 587
8890.65 646
8891.54 636
8892.43 578
8893.32 612
8894.21 583
8895.10 579
8895.99 571
8896.88 601
8897.77 595
8898.66 601
8899.55 624
8900.44 649
8901.33 624
8902.22 588
8903.11 616
8904.00 627
8904.89 643
8905.78 579
8906.67 563
8907.56 590
8908.46 573
8909.35 579
8910.24 649
8911.13 639
8912.02 569
8912.91 586
8913.80 549
8914.69 578
8915.58 548
8916.48 552
8917.37 575
8918.26 582
8919.15 599
8920.04 575
8920.93 592
8921.82 658
8922.72 546
8923.61 533
8924.50 569
8925.39 553
8926.28 563
8927.18 564
8928.07 530
8928.96 547
8929.85 542
8930.74 572
8931.64 514
8932.53 521
8933.42 531
8934.31 549
8935.20 536
8936.10 545
8936.99 547
8937.88 549
8938.77 590
8939.67 519
8940.56 545
8941.45 563
8942.34 530
8943.24 541
8944.13 567
8945.02 616
8945.91 591
8946.81 530
8947.70 517
8948.59 520
8949.49 565
8950.38 522
8951.27 502
8952.16 547
8953.06 556
8953.95 590
8954.84 519
8955.74 549
8956.63 526
8957.52 523
8958.42 533
8959.31 554
8960.20 594
8961.10 614
8961.99 522
8962.89 580
8963.78 529
8964.67 549
8965.57 567
8966.46 602
8967.35 627
8968.25 642
8969.14 616
8970.04 597
8970.93 579
8971.82 542
8972.72 564
8973.61 577
8974.51 597
8975.40 559
8976.30 477
8977.19 523
8978.08 514
8978.98 490
8979.87 510
8980.77 544
8981.66 516
8982.56 578
8983.45 563
8984.35 523
8985.24 507
8986.14 576
8987.03 497
8987.93 534
8988.82 510
8989.72 523
8990.61 513
8991.51 534
8992.40 507
8993.30 546
8994.19 553
8995.09 514
8995.98 526
8996.88 532
8997.77 523
8998.67 483
8999.56 552
9000.46 539
9001.35 541
9002.25 505
9003.15 539
9004.04 506
9004.94 524
9005.83 497
9006.73 500
9007.62 537
9008.52 556
9009.42 506
9010.31 487
9011.21 491
9012.10 465
9013.00 460
9013.90 547
9014.79 517
9015.69 512
9016.59 476
9017.48 500
9018.38 493
9019.27 495
9020.17 538
9021.07 519
9021.96 537
9022.86 520
9023.76 498
9024.65 499
9025.55 496
9026.45 497
9027.34 520
9028.24 541
9029.14 515
9030.04 526
9030.93 518
9031.83 499
9032.73 537
9033.62 510
9034.52 496
9035.42 486
9036.32 488
9037.21 505
9038.11 512
9039.01 495
9039.90 484
9040.80 473
9041.70 483
9042.60 439
9043.50 462
9044.39 512
9045.29 546
9046.19 535
9047.09 542
9047.98 510
9048.88 492
9049.78 531
9050.68 496
9051.58 507
9052.47 491
9053.37 480
9054.27 557
9055.17 515
9056.07 503
9056.97 544
9057.86 521
9058.76 519
9059.66 514
9060.56 505
9061.46 522
9062.36 532
9063.25 558
9064.15 564
9065.05 534
9065.95 518
9066.85 534
9067.75 482
9068.65 510
9069.55 497
9070.45 515
9071.34 482
9072.24 488
9073.14 518
9074.04 512
9074.94 511
9075.84 508
9076.74 502
9077.64 496
9078.54 540
9079.44 519
9080.34 541
9081.24 543
9082.14 539
9083.04 534
9083.94 518
9084.84 562
9085.74 561
9086.63 518
9087.53 555
9088.43 536
9089.33 504
9090.23 538
9091.13 555
9092.03 534
9092.93 507
9093.83 535
9094.74 551
9095.64 511
9096.54 511
9097.44 509
9098.34 516
9099.24 562
9100.14 541
9101.04 541
9101.94 511
9102.84 541
9103.74 503
9104.64 494
9105.54 468
9106.44 535
9107.34 520
9108.24 508
9109.14 515
9110.05 512
9110.95 472
9111.85 472
9112.75 467
9113.65 464
9114.55 525
9115.45 502
9116.35 481
9117.25 452
9118.16 483
9119.06 469
9119.96 463
9120.86 476
9121.76 497
9122.66 525
9123.56 468
9124.47 436
9125.37 454
9126.27 450
9127.17 532
9128.07 519
9128.98 523
9129.88 519
9130.78 481
9131.68 483
9132.58 464
9133.49 465
9134.39 506
9135.29 524
9136.19 485
9137.09 526
9138.00 462
9138.90 490
9139.80 497
9140.70 533
9141.61 492
9142.51 497
9143.41 529
9144.31 526
9145.22 479
9146.12 473
9147.02 434
9147.93 520
9148.83 492
9149.73 496
9150.63 487
9151.54 548
9152.44 467
9153.34 436
9154.25 511
9155.15 542
9156.05 501
9156.96 467
9157.86 461
9158.76 464
9159.67 460
9160.57 477
9161.47 495
9162.38 494
9163.28 478
9164.18 481
9165.09 490
9165.99 483
9166.90 465
9167.80 488
9168.70 496
9169.61 486
9170.51 490
9171.41 450
9172.32 461
9173.22 484
9174.13 524
9175.03 503
9175.94 491
9176.84 456
9177.74 452
9178.65 507
9179.55 512
9180.46 479
9181.36 480
9182.27 472
9183.17 466
9184.08 496
9184.98 518
9185.88 463
9186.79 460
9187.69 474
9188.60 530
9189.50 456
9190.41 463
9191.31 496
9192.22 483
9193.12 498
9194.03 497
9194.93 522
9195.84 517
9196.74 503
9197.65 505
9198.56 539
9199.46 523
9200.37 542
9201.27 602
9202.18 593
9203.08 549
9203.99 557
9204.89 587
9205.80 537
9206.71 536
9207.61 536
9208.52 556
9209.42 516
9210.33 503
9211.23 511
9212.14 480
9213.05 492
9213.95 530
9214.86 464
9215.77 494
9216.67 488
9217.58 491
9218.48 438
9219.39 486
9220.30 515
9221.20 534
9222.11 527
9223.02 481
9223.92 479
9224.83 510
9225.74 534
9226.64 519
9227.55 491
9228.46 464
9229.36 469
9230.27 517
9231.18 512
9232.08 510
9232.99 464
9233.90 472
9234.81 533
9235.71 517
9236.62 475
9237.53 486
9238.43 500
9239.34 495
9240.25 490
9241.16 517
9242.06 506
9242.97 487
9243.88 482
9244.79 466
9245.69 491
9246.60 506
9247.51 494
9248.42 473
9249.33 493
9250.23 497
9251.14 490
9252.05 455
9252.96 492
9253.87 456
9254.77 479
9255.68 505
9256.59 456
9257.50 462
9258.41 444
9259.31 451
9260.22 497
9261.13 502
9262.04 513
9262.95 505
9263.86 495
9264.77 454
9265.67 479
9266.58 495
9267.49 511
9268.40 490
9269.31 507
9270.22 447
9271.13 448
9272.04 456
9272.94 449
9273.85 470
9274.76 513
9275.67 466
9276.58 472
9277.49 475
9278.40 497
9279.31 519
9280.22 528
9281.13 509
9282.04 516
9282.95 532
9283.86 499
9284.77 502
9285.68 492
9286.59 553
9287.49 497
9288.40 511
9289.31 503
9290.22 506
9291.13 527
9292.04 483
9292.95 510
9293.86 520
9294.77 550
9295.68 536
9296.59 529
9297.50 532
9298.41 551
9299.33 562
9300.24 509
9301.15 549
9302.06 509
9302.97 570
9303.88 555
9304.79 554
9305.70 594
9306.61 582
9307.52 549
9308.43 576
9309.34 607
9310.25 584
9311.16 606
9312.07 642
9312.98 636
9313.90 608
9314.81 584
9315.72 577
9316.63 601
9317.54 573
9318.45 537
9319.36 546
9320.27 541
9321.19 535
9322.10 506
9323.01 529
9323.92 552
9324.83 539
9325.74 532
9326.65 515
9327.57 468
9328.48 487
9329.39 519
9330.30 545
9331.21 559
9332.13 498
9333.04 491
9333.95 518
9334.86 535
9335.77 527
9336.69 533
9337.60 532
9338.51 558
9339.42 545
9340.33 526
9341.25 487
9342.16 498
9343.07 521
9343.98 508
9344.90 497
9345.81 493
9346.72 512
9347.63 495
9348.55 532
9349.46 547
9350.37 548
9351.29 530
9352.20 509
9353.11 498
9354.02 506
9354.94 499
9355.85 484
9356.76 526
9357.68 533
9358.59 533
9359.50 524
9360.42 564
9361.33 537
9362.24 498
9363.16 474
9364.07 497
9364.98 546
9365.90 545
9366.81 511
9367.72 557
9368.64 562
9369.55 503
9370.47 492
9371.38 532
9372.29 541
9373.21 476
9374.12 505
9375.04 527
9375.95 538
9376.86 490
9377.78 503
9378.69 543
9379.61 542
9380.52 558
9381.43 547
9382.35 524
9383.26 587
9384.18 554
9385.09 507
9386.01 486
9386.92 550
9387.84 536
9388.75 530
9389.67 568
9390.58 556
9391.49 545
9392.41 575
9393.32 621
9394.24 623
9395.15 625
9396.07 650
9396.98 615
9397.90 616
9398.81 598
9399.73 645
9400.65 632
9401.56 589
9402.48 554
9403.39 588
9404.31 576
9405.22 558
9406.14 523
9407.05 545
9407.97 534
9408.88 550
9409.80 568
9410.72 544
9411.63 572
9412.55 586
9413.46 527
9414.38 476
9415.30 523
9416.21 524
9417.13 565
9418.04 553
9418.96 531
9419.88 526
9420.79 558
9421.71 569
9422.62 554
9423.54 547
9424.46 534
9425.37 556
9426.29 502
9427.21 529
9428.12 567
9429.04 548
9429.96 534
9430.87 571
9431.79 561
9432.71 601
9433.62 549
9434.54 571
9435.46 608
9436.37 673
9437.29 599
9438.21 625
9439.13 657
9440.04 656
9440.96 635
9441.88 659
9442.80 633
9443.71 569
9444.63 643
9445.55 612
9446.46 616
9447.38 605
9448.30 615
9449.22 670
9450.14 720
9451.05 736
9451.97 720
9452.89 829
9453.81 863
9454.72 925
9455.64 961
9456.56 952
9457.48 886
9458.40 828
9459.31 787
9460.23 695
9461.15 712
9462.07 726
9462.99 711
9463.91 714
9464.82 608
9465.74 623
9466.66 633
9467.58 635
9468.50 585
9469.42 604
9470.34 599
9471.25 579
9472.17 621
9473.09 649
9474.01 612
9474.93 591
9475.85 632
9476.77 634
9477.69 631
9478.60 673
9479.52 734
9480.44 765
9481.36 792
9482.28 786
9483.20 831
9484.12 777
9485.04 763
9485.96 743
9486.88 759
9487.80 721
9488.72 624
9489.64 667
9490.56 629
9491.48 612
9492.40 614
9493.32 649
9494.24 633
9495.16 609
9496.08 620
9497.00 625
9497.92 599
9498.84 593
9499.76 634
9500.68 548
9501.60 581
9502.52 566
9503.44 611
9504.36 543
9505.28 572
9506.20 579
9507.12 566
9508.04 612
9508.96 605
9509.88 614
9510.80 625
9511.72 657
9512.64 630
9513.56 659
9514.48 605
9515.40 602
9516.32 600
9517.25 648
9518.17 651
9519.09 622
9520.01 653
9520.93 632
9521.85 626
9522.77 642
9523.69 648
9524.61 626
9525.54 592
9526.46 613
9527.38 624
9528.30 625
9529.22 679
9530.14 650
9531.06 702
9531.99 702
9532.91 751
9533.83 765
9534.75 725
9535.67 710
9536.60 707
9537.52 704
9538.44 710
9539.36 715
9540.28 663
9541.21 692
9542.13 613
9543.05 637
9543.97 659
9544.89 649
9545.82 594
9546.74 580
9547.66 606
9548.58 623
9549.51 579
9550.43 669
9551.35 655
9552.27 638
9553.20 683
9554.12 681
9555.04 650
9555.96 645
9556.89 670
9557.81 655
9558.73 688
9559.66 663
9560.58 729
9561.50 747
9562.43 759
9563.35 673
9564.27 634
9565.19 670
9566.12 705
9567.04 706
9567.96 624
9568.89 681
9569.81 600
9570.74 660
9571.66 669
9572.58 671
9573.51 670
9574.43 685
9575.35 657
9576.28 607
9577.20 649
9578.13 706
9579.05 696
9579.97 694
9580.90 676
9581.82 640
9582.75 665
9583.67 644
9584.59 694
9585.52 708
9586.44 685
9587.37 672
9588.29 731
9589.22 675
9590.14 666
9591.06 668
9591.99 685
9592.91 680
9593.84 670
9594.76 694
9595.69 675
9596.61 731
9597.54 705
9598.46 705
9599.39 717
9600.31 711
9601.24 650
9602.16 683
9603.09 673
9604.01 699
9604.94 672
9605.86 739
9606.79 727
9607.71 747
9608.64 789
9609.56 730
9610.49 760
9611.41 743
9612.34 766
9613.27 780
9614.19 778
9615.12 767
9616.04 875
9616.97 761
9617.89 807
9618.82 782
9619.75 791
9620.67 794
9621.60 838
9622.52 782
9623.45 800
9624.38 855
9625.30 817
9626.23 898
9627.15 828
9628.08 867
9629.01 864
9629.93 842
9630.86 934
9631.79 867
9632.71 911
9633.64 937
9634.57 957
9635.49 971
9636.42 949
9637.35 929
9638.27 937
9639.20 1009
9640.13 979
9641.05 1023
9641.98 997
9642.91 941
9643.83 991
9644.76 1034
9645.69 1054
9646.62 1042
9647.54 1170
9648.47 1218
9649.40 1283
9650.32 1390
9651.25 1459
9652.18 1510
9653.11 1490
9654.03 1411
9654.96 1346
9655.89 1298
9656.82 1262
9657.75 1279
9658.67 1241
9659.60 1229
9660.53 1177
9661.46 1178
9662.38 1183
9663.31 1154
9664.24 1212
9665.17 1266
9666.10 1315
9667.02 1364
9667.95 1324
9668.88 1319
9669.81 1358
9670.74 1384
9671.67 1353
9672.59 1319
9673.52 1333
9674.45 1345
9675.38 1327
9676.31 1261
9677.24 1309
9678.17 1299
9679.10 1353
9680.02 1329
9680.95 1356
9681.88 1466
9682.81 1489
9683.74 1530
9684.67 1488
9685.60 1482
9686.53 1484
9687.46 1599
9688.39 1463
9689.31 1457
9690.24 1511
9691.17 1554
9692.10 1537
9693.03 1621
9693.96 1682
9694.89 1667
9695.82 1772
9696.75 1938
9697.68 2253
9698.61 2535
9699.54 2663
9700.47 2781
9701.40 2785
9702.33 2734
9703.26 2559
9704.19 2446
9705.12 2225
9706.05 2026
9706.98 1810
9707.91 1658
9708.84 1582
9709.77 1578
9710.70 1486
9711.63 1460
9712.56 1463
9713.49 1473
9714.42 1338
9715.35 1418
9716.28 1451
9717.21 1402
9718.14 1415
9719.07 1466
9720.00 1428
9720.93 1423
9721.87 1328
9722.80 1286
9723.73 1237
9724.66 1294
9725.59 1224
9726.52 1217
9727.45 1165
9728.38 1228
9729.31 1275
9730.24 1294
9731.18 1256
9732.11 1232
9733.04 1292
9733.97 1257
9734.90 1318
9735.83 1240
9736.76 1208
9737.70 1237
9738.63 1235
9739.56 1259
9740.49 1198
9741.42 1184
9742.35 1150
9743.29 1150
9744.22 1112
9745.15 1189
9746.08 1146
9747.01 1178
9747.95 1088
9748.88 1051
9749.81 1060
9750.74 1046
9751.67 1083
9752.61 1117
9753.54 1135
9754.47 1156
9755.40 1170
9756.34 1120
9757.27 1100
9758.20 1108
9759.13 1112
9760.07 1118
9761.00 1133
9761.93 1104
9762.87 1128
9763.80 1184
9764.73 1130
9765.66 1171
9766.60 1239
9767.53 1203
9768.46 1202
9769.40 1167
9770.33 1176
9771.26 1192
9772.20 1189
9773.13 1227
9774.06 1188
9775.00 1218
9775.93 1332
9776.86 1367
9777.80 1337
9778.73 1436
9779.66 1430
9780.60 1485
9781.53 1533
9782.46 1594
9783.40 1616
9784.33 1593
9785.26 1557
9786.20 1511
9787.13 1476
9788.07 1435
9789.00 1430
9789.93 1314
9790.87 1288
9791.80 1243
9792.74 1212
9793.67 1137
9794.61 1150
9795.54 1112
9796.47 1164
9797.41 1263
9798.34 1307
9799.28 1394
9800.21 1409
9801.15 1317
9802.08 1343
9803.02 1325
9803.95 1305
9804.89 1227
9805.82 1151
9806.76 1136
9807.69 1041
9808.63 993
9809.56 980
9810.50 932
9811.43 1007
9812.37 988
9813.30 956
9814.24 918
9815.17 905
9816.11 930
9817.04 943
9817.98 857
9818.91 905
9819.85 923
9820.78 915
9821.72 965
9822.65 868
9823.59 843
9824.53 893
9825.46 881
9826.40 938
9827.33 919
9828.27 877
9829.21 901
9830.14 949
9831.08 902
9832.01 886
9832.95 878
9833.89 879
9834.82 915
9835.76 874
9836.69 884
9837.63 853
9838.57 883
9839.50 913
9840.44 916
9841.38 854
9842.31 912
9843.25 971
9844.19 887
9845.12 908
9846.06 888
9847.00 876
9847.93 901
9848.87 862
9849.81 863
9850.74 874
9851.68 908
9852.62 867
9853.56 860
9854.49 892
9855.43 948
9856.37 910
9857.30 886
9858.24 924
9859.18 936
9860.12 905
9861.05 918
9861.99 891
9862.93 872
9863.87 888
9864.80 910
9865.74 930
9866.68 912
9867.62 898
9868.56 863
9869.49 887
9870.43 861
9871.37 875
9872.31 852
9873.24 892
9874.18 920
9875.12 873
9876.06 934
9877.00 892
9877.94 842
9878.87 902
9879.81 905
9880.75 926
9881.69 892
9882.63 849
9883.57 894
9884.50 844
9885.44 842
9886.38 881
9887.32 775
9888.26 777
9889.20 848
9890.14 796
9891.08 802
9892.02 822
9892.95 810
9893.89 797
9894.83 823
9895.77 781
9896.71 805
9897.65 815
9898.59 810
9899.53 832
9900.47 792
9901.41 828
9902.35 817
9903.29 794
9904.23 827
9905.16 853
9906.10 780
9907.04 818
9907.98 817
9908.92 816
9909.86 857
9910.80 922
9911.74 892
9912.68 897
9913.62 898
9914.56 903
9915.50 870
9916.44 886
9917.38 874
9918.32 888
9919.26 858
9920.20 868
9921.14 873
9922.08 922
9923.02 969
9923.97 1034
9924.91 1233
9925.85 1410
9926.79 1695
9927.73 1874
9928.67 1949
9929.61 1965
9930.55 1903
9931.49 1830
9932.43 1675
9933.37 1505
9934.31 1337
9935.25 1177
9936.20 1043
9937.14 1025
9938.08 892
9939.02 942
9939.96 873
9940.90 840
9941.84 871
9942.78 820
9943.73 774
9944.67 779
9945.61 841
9946.55 866
9947.49 789
9948.43 828
9949.37 835
9950.32 783
9951.26 813
9952.20 825
9953.14 844
9954.08 772
9955.03 824
9955.97 823
9956.91 831
9957.85 856
9958.79 793
9959.74 760
9960.68 777
9961.62 729
9962.56 733
9963.50 739
9964.45 699
9965.39 747
9966.33 773
9967.27 716
9968.22 688
9969.16 735
9970.10 765
9971.04 761
9971.99 781
9972.93 769
9973.87 717
9974.82 684
9975.76 642
9976.70 695
9977.64 672
9978.59 669
9979.53 689
9980.47 719
9981.42 629
9982.36 623
9983.30 617
9984.25 645
9985.19 656
9986.13 699
9987.08 675
9988.02 667
9988.96 625
9989.91 695
9990.85 661
9991.80 677
9992.74 593
9993.68 675
9994.63 670
9995.57 653
9996.51 652
9997.46 637
9998.40 635
9999.35 582
10000.29 618
10001.23 625
10002.18 662
10003.12 655
10004.07 675
10005.01 663
10005.96 725
10006.90 690
10007.84 689
10008.79 700
10009.73 630
10010.68 680
10011.62 636
10012.57 616
10013.51 625
10014.46 625
10015.40 656
10016.35 656
10017.29 628
10018.24 641
10019.18 611
10020.13 646
10021.07 650
10022.02 642
10022.96 659
10023.91 655
10024.85 643
10025.80 621
10026.74 660
10027.69 642
10028.63 621
10029.58 639
10030.52 660
10031.47 605
10032.42 647
10033.36 649
10034.31 616
10035.25 619
10036.20 630
10037.14 637
10038.09 609
10039.04 578
10039.98 636
10040.93 601
10041.87 598
10042.82 668
10043.77 591
10044.71 552
10045.66 573
10046.60 574
10047.55 588
10048.50 607
10049.44 569
10050.39 582
10051.34 559
10052.28 592
10053.23 540
10054.18 550
10055.12 596
10056.07 577
10057.02 602
10057.96 606
10058.91 639
10059.86 658
10060.80 616
10061.75 602
10062.70 596
10063.64 613
10064.59 621
10065.54 522
10066.49 579
10067.43 558
10068.38 526
10069.33 547
10070.28 556
10071.22 547
10072.17 580
10073.12 591
10074.07 554
10075.01 580
10075.96 538
10076.91 558
10077.86 573
10078.80 601
10079.75 568
10080.70 525
10081.65 531
10082.60 517
10083.54 518
10084.49 525
10085.44 590
10086.39 586
10087.34 526
10088.28 501
10089.23 528
10090.18 517
10091.13 568
10092.08 508
10093.03 529
10093.97 516
10094.92 557
10095.87 541
10096.82 496
10097.77 545
10098.72 525
10099.67 566
10100.62 560
10101.56 594
10102.51 561
10103.46 556
10104.41 535
10105.36 555
10106.31 536
10107.26 535
10108.21 536
10109.16 521
10110.11 541
10111.05 518
10112.00 490
10112.95 527
10113.90 503
10114.85 476
10115.80 502
10116.75 535
10117.70 546
10118.65 519
10119.60 489
10120.55 516
10121.50 593
10122.45 506
10123.40 481
10124.35 534
10125.30 496
10126.25 504
10127.20 488
10128.15 523
10129.10 510
10130.05 484
10131.00 493
10131.95 485
10132.90 491
10133.85 532
10134.80 523
10135.75 504
10136.70 509
10137.65 506
10138.60 504
10139.55 505
10140.51 549
10141.46 518
10142.41 517
10143.36 556
10144.31 508
10145.26 441
10146.21 495
10147.16 529
10148.11 527
10149.06 517
10150.01 567
10150.97 560
10151.92 484
10152.87 521
10153.82 540
10154.77 528
10155.72 508
10156.67 523
10157.63 543
10158.58 557
10159.53 563
10160.48 540
10161.43 523
10162.38 533
10163.34 473
10164.29 541
10165.24 559
10166.19 559
10167.14 573
10168.09 527
10169.05 556
10170.00 542
10170.95 519
10171.90 479
10172.86 529
10173.81 554
10174.76 574
10175.71 514
10176.66 552
10177.62 547
10178.57 566
10179.52 576
10180.47 595
10181.43 551
10182.38 531
10183.33 543
10184.29 579
10185.24 561
10186.19 603
10187.14 608
10188.10 589
10189.05 570
10190.00 586
10190.96 585
10191.91 565
10192.86 589
10193.81 595
10194.77 544
10195.72 566
10196.67 602
10197.63 640
10198.58 650
10199.53 597
10200.49 637
10201.44 618
10202.40 632
10203.35 674
10204.30 613
10205.26 623
10206.21 713
10207.16 806
10208.12 828
10209.07 810
10210.03 840
10210.98 809
10211.93 759
10212.89 719
10213.84 740
10214.80 693
10215.75 710
10216.70 667
10217.66 653
10218.61 605
10219.57 645
10220.52 629
10221.48 626
10222.43 622
10223.39 577
10224.34 583
10225.30 576
10226.25 574
10227.20 584
10228.16 581
10229.11 540
10230.07 546
10231.02 565
10231.98 584
10232.93 598
10233.89 629
10234.84 683
10235.80 731
10236.75 730
10237.71 784
10238.67 814
10239.62 765
10240.58 717
10241.53 657
10242.49 663
10243.44 702
10244.40 646
10245.35 621
10246.31 542
10247.26 576
10248.22 579
10249.18 525
10250.13 550
10251.09 531
10252.04 486
10253.00 514
10253.96 520
10254.91 523
10255.87 559
10256.82 548
10257.78 528
10258.74 554
10259.69 476
10260.65 481
10261.61 483
10262.56 502
10263.52 518
10264.47 506
10265.43 553
10266.39 515
10267.34 509
10268.30 483
10269.26 495
10270.21 514
10271.17 527
10272.13 497
10273.09 501
10274.04 519
10275.00 523
10275.96 512
10276.91 532
10277.87 460
10278.83 474
10279.78 493
10280.74 503
10281.70 502
10282.66 466
10283.61 506
10284.57 500
10285.53 465
10286.49 457
10287.44 482
10288.40 495
10289.36 500
10290.32 518
10291.27 506
10292.23 482
10293.19 488
10294.15 491
10295.11 511
10296.06 529
10297.02 494
10297.98 498
10298.94 531
10299.90 529
10300.85 480
10301.81 477
10302.77 524
10303.73 521
10304.69 474
10305.65 483
10306.60 481
10307.56 494
10308.52 512
10309.48 477
10310.44 487
10311.40 456
10312.36 499
10313.32 488
10314.27 458
10315.23 477
10316.19 502
10317.15 470
10318.11 481
10319.07 457
10320.03 471
10320.99 466
10321.95 480
10322.91 508
10323.86 492
10324.82 463
10325.78 463
10326.74 521
10327.70 512
10328.66 469
10329.62 498
10330.58 530
10331.54 502
10332.50 461
10333.46 512
10334.42 552
10335.38 533
10336.34 516
10337.30 446
10338.26 475
10339.22 503
10340.18 455
10341.14 433
10342.10 436
10343.06 431
10344.02 434
10344.98 447
10345.94 473
10346.90 432
10347.86 453
10348.82 446
10349.78 462
10350.74 446
10351.70 454
10352.66 461
10353.62 458
10354.58 425
10355.55 446
10356.51 430
10357.47 417
10358.43 441
10359.39 440
10360.35 473
10361.31 479
10362.27 496
10363.23 489
10364.19 465
10365.16 431
10366.12 443
10367.08 426
10368.04 451
10369.00 441
10369.96 421
10370.92 420
10371.88 413
10372.85 443
10373.81 417
10374.77 406
10375.73 408
10376.69 413
10377.65 442
10378.62 414
10379.58 431
10380.54 431
10381.50 397
10382.46 414
10383.43 405
10384.39 413
10385.35 413
10386.31 434
10387.27 383
10388.24 410
10389.20 426
10390.16 403
10391.12 402
10392.09 456
10393.05 431
10394.01 441
10394.97 447
10395.94 423
10396.90 451
10397.86 428
10398.82 410
10399.79 441
10400.75 451
10401.71 420
10402.68 394
10403.64 441
10404.60 466
10405.57 420
10406.53 429
10407.49 444
10408.45 435
10409.42 457
10410.38 449
10411.34 453
10412.31 416
10413.27 429
10414.23 442
10415.20 429
10416.16 447
10417.13 473
10418.09 486
10419.05 549
10420.02 568
10420.98 612
10421.94 555
10422.91 569
10423.87 543
10424.84 510
10425.80 466
10426.76 477
10427.73 497
10428.69 505
10429.66 433
10430.62 401
10431.58 434
10432.55 469
10433.51 436
10434.48 437
10435.44 476
10436.41 415
10437.37 396
10438.34 367
10439.30 379
10440.27 413
10441.23 411
10442.19 443
10443.16 424
10444.12 430
10445.09 430
10446.05 426
10447.02 413
10447.98 425
10448.95 387
10449.91 434
10450.88 407
10451.84 415
10452.81 419
10453.78 414
10454.74 421
10455.71 395
10456.67 435
10457.64 443
10458.60 381
10459.57 369
10460.53 393
10461.50 384
10462.47 430
10463.43 399
10464.40 408
10465.36 399
10466.33 379
10467.29 407
10468.26 409
10469.23 405
10470.19 335
10471.16 388
10472.12 363
10473.09 379
10474.06 399
10475.02 370
10475.99 390
10476.96 352
10477.92 366
10478.89 364
10479.86 365
10480.82 383
10481.79 361
10482.76 405
10483.72 377
10484.69 363
10485.66 374
10486.62 371
10487.59 367
10488.56 373
10489.52 392
10490.49 395
10491.46 371
10492.42 360
10493.39 404
10494.36 374
10495.33 341
10496.29 361
10497.26 398
10498.23 399
10499.19 412
10500.16 418
10501.13 360
10502.10 350
10503.06 363
10504.03 382
10505.00 393
10505.97 369
10506.94 373
10507.90 390
10508.87 416
10509.84 393
10510.81 344
10511.78 363
10512.74 389
10513.71 403
10514.68 379
10515.65 341
10516.62 398
10517.58 397
10518.55 385
10519.52 402
10520.49 365
10521.46 366
10522.43 408
10523.39 397
10524.36 372
10525.33 403
10526.30 392
10527.27 398
10528.24 389
10529.21 413
10530.18 411
10531.14 381
10532.11 400
10533.08 393
10534.05 354
10535.02 384
10535.99 354
10536.96 365
10537.93 359
10538.90 362
10539.87 402
10540.84 398
10541.80 364
10542.77 357
10543.74 378
10544.71 380
10545.68 402
10546.65 381
10547.62 398
10548.59 414
10549.56 402
10550.53 374
10551.50 396
10552.47 337
10553.44 329
10554.41 346
10555.38 373
10556.35 363
10557.32 362
10558.29 385
10559.26 388
10560.23 416
10561.20 388
10562.17 428
10563.14 431
10564.11 424
10565.08 417
10566.05 385
10567.02 415
10567.99 362
10568.97 381
10569.94 393
10570.91 359
10571.88 380
10572.85 394
10573.82 380
10574.79 373
10575.76 370
10576.73 372
10577.70 384
10578.67 378
10579.64 356
10580.62 406
10581.59 396
10582.56 398
10583.53 384
10584.50 384
10585.47 357
10586.44 381
10587.42 322
10588.39 357
10589.36 369
10590.33 413
10591.30 391
10592.27 356
10593.25 393
10594.22 363
10595.19 344
10596.16 376
10597.13 372
10598.10 363
10599.08 394
10600.05 385
10601.02 385
10601.99 425
10602.96 392
10603.94 392
10604.91 368
10605.88 398
10606.85 381
10607.83 390
10608.80 395
10609.77 384
10610.74 353
10611.72 349
10612.69 371
10613.66 394
10614.63 328
10615.61 385
10616.58 361
10617.55 375
10618.53 396
10619.50 358
10620.47 432
10621.44 423
10622.42 429
10623.39 362
10624.36 381
10625.34 365
10626.31 393
10627.28 402
10628.26 374
10629.23 409
10630.20 406
10631.18 404
10632.15 367
10633.12 360
10634.10 394
10635.07 391
10636.05 330
10637.02 384
10637.99 417
10638.97 444
10639.94 466
10640.91 464
10641.89 422
10642.86 461
10643.84 436
10644.81 421
10645.79 407
10646.76 428
10647.73 414
10648.71 417
10649.68 413
10650.66 395
10651.63 396
10652.61 406
10653.58 410
10654.55 415
10655.53 380
10656.50 334
10657.48 364
10658.45 351
10659.43 377
10660.40 414
10661.38 356
10662.35 362
10663.33 392
10664.30 401
10665.28 333
10666.25 350
10667.23 371
10668.20 359
10669.18 305
10670.15 381
10671.13 351
10672.10 376
10673.08 351
10674.05 374
10675.03 375
10676.01 359
10676.98 376
10677.96 381
10678.93 363
10679.91 370
10680.88 407
10681.86 399
10682.84 379
10683.81 385
10684.79 356
10685.76 387
10686.74 423
10687.72 356
10688.69 369
10689.67 356
10690.64 364
10691.62 356
10692.60 331
10693.57 323
10694.55 334
10695.53 368
10696.50 348
10697.48 377
10698.46 366
10699.43 379
10700.41 356
10701.39 342
10702.36 345
10703.34 356
10704.32 403
10705.29 398
10706.27 379
10707.25 363
10708.22 347
10709.20 339
10710.18 356
10711.15 365
10712.13 351
10713.11 370
10714.09 382
10715.06 366
10716.04 347
10717.02 352
10718.00 367
10718.97 355
10719.95 350
10720.93 394
10721.91 391
10722.88 362
10723.86 319
10724.84 386
10725.82 353
10726.80 365
10727.77 374
10728.75 356
10729.73 343
10730.71 356
10731.69 377
10732.66 338
10733.64 313
10734.62 337
10735.60 376
10736.58 441
10737.55 357
10738.53 360
10739.51 403
10740.49 378
10741.47 347
10742.45 379
10743.43 370
10744.40 347
10745.38 356
10746.36 334
10747.34 360
10748.32 338
10749.30 360
10750.28 368
10751.26 365
10752.24 351
10753.21 340
10754.19 372
10755.17 388
10756.15 372
10757.13 386
10758.11 346
10759.09 388
10760.07 351
10761.05 355
10762.03 346
10763.01 350
10763.99 360
10764.97 335
10765.95 380
10766.93 365
10767.91 339
10768.89 366
10769.87 378
10770.84 392
10771.82 363
10772.80 383
10773.78 373
10774.76 391
10775.74 378
10776.73 368
10777.71 351
10778.69 427
10779.67 401
10780.65 375
10781.63 415
10782.61 399
10783.59 389
10784.57 389
10785.55 367
10786.53 376
10787.51 387
10788.49 395
10789.47 386
10790.45 367
10791.43 416
10792.41 402
10793.39 393
10794.38 401
10795.36 371
10796.34 386
10797.32 355
10798.30 377
10799.28 387
10800.26 365
10801.24 377
10802.22 378
10803.21 376
10804.19 403
10805.17 361
10806.15 375
10807.13 367
10808.11 369
10809.09 359
10810.08 383
10811.06 378
10812.04 365
10813.02 395
10814.00 392
10814.99 356
10815.97 405
10816.95 415
10817.93 399
10818.91 390
10819.90 409
10820.88 361
10821.86 398
10822.84 402
10823.82 412
10824.81 355
10825.79 366
10826.77 404
10827.75 412
10828.74 383
10829.72 383
10830.70 408
10831.68 376
10832.67 381
10833.65 400
10834.63 397
10835.62 391
10836.60 371
10837.58 353
10838.56 400
10839.55 378
10840.53 361
10841.51 420
10842.50 367
10843.48 392
10844.46 367
10845.45 354
10846.43 357
10847.41 382
10848.40 376
10849.38 408
10850.36 417
10851.35 335
10852.33 377
10853.31 352
10854.30 384
10855.28 390
10856.26 373
10857.25 356
10858.23 382
10859.22 376
10860.20 351
10861.18 360
10862.17 358
10863.15 407
10864.14 396
10865.12 386
10866.10 386
10867.09 396
10868.07 414
10869.06 377
10870.04 382
10871.03 405
10872.01 391
10873.00 406
10873.98 400
10874.96 399
10875.95 435
10876.93 431
10877.92 463
10878.90 427
10879.89 416
10880.87 468
10881.86 454
10882.84 430
10883.83 432
10884.81 431
10885.80 468
10886.78 472
10887.77 452
10888.75 413
10889.74 479
10890.72 501
10891.71 514
10892.70 421
10893.68 453
10894.67 437
10895.65 457
10896.64 448
10897.62 435
10898.61 405
10899.59 408
10900.58 465
10901.57 445
10902.55 444
10903.54 445
10904.52 498
10905.51 466
10906.50 441
10907.48 469
10908.47 500
10909.45 436
10910.44 449
10911.43 471
10912.41 450
10913.40 456
10914.39 510
10915.37 507
10916.36 483
10917.35 498
10918.33 511
10919.32 497
10920.30 468
10921.29 473
10922.28 472
10923.27 515
10924.25 437
10925.24 486
10926.23 503
10927.21 508
10928.20 517
10929.19 515
10930.17 469
10931.16 496
10932.15 448
10933.14 500
10934.12 548
10935.11 523
10936.10 481
10937.09 522
10938.07 533
10939.06 533
10940.05 513
10941.04 534
10942.02 555
10943.01 558
10944.00 561
10944.99 521
10945.97 558
10946.96 545
10947.95 546
10948.94 564
10949.93 528
10950.91 573
10951.90 585
10952.89 602
10953.88 624
10954.87 684
10955.85 675
10956.84 747
10957.83 737
10958.82 719
10959.81 695
10960.80 779
10961.79 802
10962.77 766
10963.76 697
10964.75 683
10965.74 733
10966.73 655
10967.72 641
10968.71 599
10969.70 643
10970.68 650
10971.67 574
10972.66 632
10973.65 598
10974.64 594
10975.63 593
10976.62 596
10977.61 574
10978.60 611
10979.59 612
10980.58 618
10981.57 621
10982.55 628
10983.54 595
10984.53 605
10985.52 607
10986.51 641
10987.50 603
10988.49 600
10989.48 626
10990.47 599
10991.46 612
10992.45 650
10993.44 652
10994.43 690
10995.42 679
10996.41 783
10997.40 853
10998.39 871
10999.38 917
11000.37 964
11001.36 1050
11002.35 1090
11003.34 1060
11004.33 1055
11005.33 963
11006.32 872
11007.31 848
11008.30 740
11009.29 774
11010.28 698
11011.27 650
11012.26 572
11013.25 569
11014.24 567
11015.23 571
11016.22 555
11017.21 553
11018.21 571
11019.20 546
11020.19 553
11021.18 517
11022.17 542
11023.16 527
11024.15 578
11025.14 575
11026.14 553
11027.13 545
11028.12 508
11029.11 527
11030.10 507
11031.09 497
11032.09 494
11033.08 514
11034.07 563
11035.06 481
11036.05 514
11037.05 543
11038.04 530
11039.03 514
11040.02 510
11041.01 497
11042.01 548
11043.00 515
11043.99 487
11044.98 500
11045.97 496
11046.97 538
11047.96 515
11048.95 504
11049.94 489
11050.94 430
11051.93 490
11052.92 488
11053.91 491
11054.91 499
11055.90 508
11056.89 471
11057.89 485
11058.88 469
11059.87 479
11060.87 480
11061.86 454
11062.85 455
11063.84 467
11064.84 488
11065.83 456
11066.82 476
11067.82 427
11068.81 456
11069.80 501
11070.80 460
11071.79 457
11072.78 433
11073.78 459
11074.77 448
11075.77 458
11076.76 458
11077.75 433
11078.75 487
11079.74 462
11080.73 444
11081.73 441
11082.72 456
11083.72 450
11084.71 507
11085.70 512
11086.70 507
11087.69 484
11088.69 453
11089.68 451
11090.68 463
11091.67 484
11092.66 432
11093.66 446
11094.65 478
11095.65 473
11096.64 488
11097.64 457
11098.63 451
11099.63 472
11100.62 457
11101.62 474
11102.61 483
11103.61 478
11104.60 448
11105.60 493
11106.59 470
11107.59 454
11108.58 437
11109.58 462
11110.57 467
11111.57 481
11112.56 463
11113.56 490
11114.55 474
11115.55 473
11116.55 487
11117.54 466
11118.54 495
11119.53 493
11120.53 482
11121.52 489
11122.52 527
11123.51 510
11124.51 555
11125.51 575
11126.50 612
11127.50 616
11128.49 598
11129.49 593
11130.49 638
11131.48 616
11132.48 582
11133.48 546
11134.47 576
11135.47 513
11136.46 547
11137.46 491
11138.46 449
11139.45 452
11140.45 462
11141.45 487
11142.44 462
11143.44 466
11144.44 496
11145.43 487
11146.43 487
11147.43 486
11148.43 486
11149.42 505
11150.42 500
11151.42 468
11152.41 439
11153.41 436
11154.41 437
11155.40 444
11156.40 464
11157.40 427
11158.40 433
11159.39 472
11160.39 487
11161.39 453
11162.39 456
11163.38 437
11164.38 445
11165.38 414
11166.38 427
11167.38 414
11168.37 466
11169.37 460
11170.37 414
11171.37 411
11172.37 424
11173.36 417
11174.36 438
11175.36 463
11176.36 417
11177.36 426
11178.35 420
11179.35 403
11180.35 385
11181.35 436
11182.35 430
11183.35 428
11184.34 419
11185.34 456
11186.34 453
11187.34 449
11188.34 419
11189.34 423
11190.34 394
11191.34 413
11192.34 428
11193.33 425
11194.33 439
11195.33 406
11196.33 433
11197.33 407
11198.33 399
11199.33 459
11200.33 429
11201.33 442
11202.33 411
11203.33 408
11204.33 411
11205.32 443
11206.32 422
11207.32 410
11208.32 414
11209.32 410
11210.32 390
11211.32 431
11212.32 393
11213.32 413
11214.32 376
11215.32 400
11216.32 427
11217.32 413
11218.32 415
11219.32 389
11220.32 372
11221.32 364
11222.32 378
11223.32 354
11224.32 364
11225.32 401
11226.32 411
11227.33 399
11228.33 411
11229.33 376
11230.33 394
11231.33 388
11232.33 376
11233.33 390
11234.33 421
11235.33 391
11236.33 382
11237.33 389
11238.33 410
11239.33 400
11240.34 371
11241.34 381
11242.34 403
11243.34 427
11244.34 374
11245.34 401
11246.34 412
11247.34 414
11248.35 341
11249.35 394
11250.35 409
11251.35 392
11252.35 376
11253.35 367
11254.35 412
11255.36 382
11256.36 418
11257.36 423
11258.36 398
11259.36 365
11260.37 406
11261.37 429
11262.37 427
11263.37 385
11264.37 432
11265.38 447
11266.38 415
11267.38 419
11268.38 411
11269.39 419
11270.39 440
11271.39 421
11272.39 421
11273.40 442
11274.40 447
11275.40 419
11276.40 442
11277.41 433
11278.41 469
11279.41 479
11280.41 473
11281.42 497
11282.42 480
11283.42 493
11284.43 525
11285.43 464
11286.43 490
11287.44 473
11288.44 495
11289.44 410
11290.45 423
11291.45 417
11292.45 466
11293.46 441
11294.46 393
11295.46 394
11296.47 424
11297.47 415
11298.47 422
11299.48 428
11300.48 407
11301.48 428
11302.49 409
11303.49 412
11304.50 365
11305.50 411
11306.50 426
11307.51 434
11308.51 409
11309.52 432
11310.52 440
11311.52 493
11312.53 500
11313.53 491
11314.54 549
11315.54 503
11316.55 545
11317.55 488
11318.56 481
11319.56 449
11320.56 486
11321.57 431
11322.57 438
11323.58 374
11324.58 414
11325.59 408
11326.59 390
11327.60 387
11328.60 390
11329.61 410
11330.61 373
11331.62 404
11332.62 390
11333.63 353
11334.63 397
11335.64 384
11336.65 339
11337.65 405
11338.66 350
11339.66 376
11340.67 341
11341.67 315
11342.68 404
11343.68 358
11344.69 369
11345.70 380
11346.70 415
11347.71 373
11348.71 356
11349.72 363
11350.72 355
11351.73 373
11352.74 380
11353.74 368
11354.75 424
11355.76 374
11356.76 363
11357.77 379
11358.77 368
11359.78 402
11360.79 381
11361.79 378
11362.80 372
11363.81 378
11364.81 375
11365.82 351
11366.83 397
11367.83 372
11368.84 357
11369.85 408
11370.85 386
11371.86 351
11372.87 353
11373.87 346
11374.88 335
11375.89 358
11376.90 346
11377.90 370
11378.91 341
11379.92 342
11380.92 365
11381.93 361
11382.94 361
11383.95 375
11384.95 384
11385.96 378
11386.97 357
11387.98 338
11388.99 418
11389.99 362
11391.00 373
11392.01 368
11393.02 336
11394.02 387
11395.03 364
11396.04 349
11397.05 354
11398.06 334
11399.06 339
11400.07 360
11401.08 315
11402.09 351
11403.10 388
11404.11 357
11405.11 356
11406.12 364
11407.13 356
11408.14 345
11409.15 356
11410.16 328
11411.17 336
11412.17 375
11413.18 388
11414.19 345
11415.20 318
11416.21 362
11417.22 413
11418.23 365
11419.24 373
11420.25 378
11421.25 366
11422.26 344
11423.27 338
11424.28 351
11425.29 356
11426.30 363
11427.31 355
11428.32 350
11429.33 323
11430.34 347
11431.35 364
11432.36 374
11433.37 365
11434.38 370
11435.39 345
11436.40 336
11437.41 346
11438.42 344
11439.43 358
11440.44 365
11441.45 364
11442.46 362
11443.47 385
11444.48 348
11445.49 386
11446.50 346
11447.51 332
11448.52 331
11449.53 398
11450.54 356
11451.55 327
11452.56 326
11453.57 365
11454.58 352
11455.59 361
11456.60 406
11457.61 357
11458.62 405
11459.63 397
11460.64 390
11461.66 348
11462.67 352
11463.68 396
11464.69 386
11465.70 376
11466.71 375
11467.72 396
11468.73 359
11469.74 366
11470.76 378
11471.77 355
11472.78 346
11473.79 340
11474.80 373
11475.81 343
11476.82 349
11477.84 355
11478.85 338
11479.86 384
11480.87 375
11481.88 390
11482.89 365
11483.91 365
11484.92 366
11485.93 367
11486.94 377
11487.95 342
11488.97 386
11489.98 383
11490.99 359
11492.00 358
11493.02 354
11494.03 383
11495.04 367
11496.05 420
11497.06 393
11498.08 381
11499.09 419
11500.10 374
11501.12 356
11502.13 379
11503.14 392
11504.15 357
11505.17 366
11506.18 346
11507.19 369
11508.20 379
11509.22 386
11510.23 390
11511.24 358
11512.26 387
11513.27 389
11514.28 359
11515.30 342
11516.31 334
11517.32 356
11518.34 390
11519.35 385
11520.36 376
11521.38 387
11522.39 450
11523.40 452
11524.42 391
11525.43 368
11526.45 375
11527.46 374
11528.47 392
11529.49 374
11530.50 390
11531.52 402
11532.53 414
11533.54 418
11534.56 384
11535.57 381
11536.59 426
11537.60 436
11538.61 414
11539.63 414
11540.64 413
11541.66 417
11542.67 414
11543.69 372
11544.70 472
11545.72 430
11546.73 441
11547.74 423
11548.76 415
11549.77 406
11550.79 470
11551.80 470
11552.82 440
11553.83 461
11554.85 459
11555.86 471
11556.88 463
11557.89 488
11558.91 479
11559.92 441
11560.94 497
11561.96 464
11562.97 507
11563.99 495
11565.00 475
11566.02 489
11567.03 494
11568.05 477
11569.06 436
11570.08 508
11571.10 546
11572.11 541
11573.13 540
11574.14 517
11575.16 581
11576.17 590
11577.19 536
11578.21 522
11579.22 569
11580.24 594
11581.25 596
11582.27 640
11583.29 662
11584.30 639
11585.32 669
11586.34 726
11587.35 722
11588.37 752
11589.39 738
11590.40 745
11591.42 754
11592.44 718
11593.45 756
11594.47 829
11595.49 804
11596.50 852
11597.52 969
11598.54 994
11599.55 1131
11600.57 1264
11601.59 1407
11602.60 1464
11603.62 1663
11604.64 1775
11605.66 1810
11606.67 1810
11607.69 1745
11608.71 1555
11609.73 1437
11610.74 1280
11611.76 1151
11612.78 1001
11613.80 930
11614.81 867
11615.83 758
11616.85 708
11617.87 657
11618.88 623
11619.90 650
11620.92 621
11621.94 593
11622.96 594
11623.97 599
11624.99 610
11626.01 591
11627.03 592
11628.05 585
11629.07 598
11630.08 580
11631.10 615
11632.12 553
11633.14 565
11634.16 580
11635.18 551
11636.19 559
11637.21 510
11638.23 521
11639.25 518
11640.27 513
11641.29 515
11642.31 551
11643.33 542
11644.34 553
11645.36 531
11646.38 497
11647.40 519
11648.42 529
11649.44 485
11650.46 478
11651.48 462
11652.50 419
11653.52 487
11654.54 507
11655.56 458
11656.58 464
11657.60 476
11658.61 477
11659.63 467
11660.65 447
11661.67 494
11662.69 457
11663.71 446
11664.73 441
11665.75 481
11666.77 462
11667.79 418
11668.81 494
11669.83 461
11670.85 443
11671.87 438
11672.89 447
11673.91 461
11674.93 496
11675.95 453
11676.97 451
11678.00 479
11679.02 453
11680.04 473
11681.06 527
11682.08 481
11683.10 482
11684.12 478
11685.14 484
11686.16 474
11687.18 491
11688.20 509
11689.22 520
11690.24 491
11691.26 480
11692.29 488
11693.31 490
11694.33 495
11695.35 513
11696.37 509
11697.39 513
11698.41 493
11699.43 456
11700.46 507
11701.48 487
11702.50 466
11703.52 485
11704.54 464
11705.56 432
11706.58 446
11707.61 446
11708.63 436
11709.65 448
11710.67 489
11711.69 469
11712.72 447
11713.74 429
11714.76 412
11715.78 427
11716.80 435
11717.83 413
11718.85 429
11719.87 408
11720.89 365
11721.92 403
11722.94 411
11723.96 417
11724.98 421
11726.01 413
11727.03 374
11728.05 364
11729.07 445
11730.10 440
11731.12 395
11732.14 377
11733.16 407
11734.19 446
11735.21 428
11736.23 423
11737.26 405
11738.28 423
11739.30 419
11740.33 444
11741.35 404
11742.37 413
11743.39 391
11744.42 431
11745.44 370
11746.47 354
11747.49 338
11748.51 344
11749.54 403
11750.56 410
11751.58 411
11752.61 388
11753.63 387
11754.65 344
11755.68 357
11756.70 357
11757.73 418
11758.75 372
11759.77 406
11760.80 406
11761.82 364
11762.85 370
11763.87 406
11764.89 363
11765.92 388
11766.94 381
11767.97 431
11768.99 414
11770.02 343
11771.04 362
11772.06 376
11773.09 357
11774.11 355
11775.14 374
11776.16 393
11777.19 382
11778.21 391
11779.24 412
11780.26 387
11781.29 364
11782.31 355
11783.34 404
11784.36 365
11785.39 342
11786.41 376
11787.44 371
11788.46 352
11789.49 339
11790.51 342
11791.54 364
11792.57 329
11793.59 337
11794.62 349
11795.64 327
11796.67 363
11797.69 363
11798.72 339
11799.74 358
11800.77 374
11801.80 384
11802.82 379
11803.85 348
11804.87 341
11805.90 380
11806.93 345
11807.95 354
11808.98 327
11810.00 352
11811.03 366
11812.06 344
11813.08 348
11814.11 354
11815.14 344
11816.16 357
11817.19 381
11818.22 321
11819.24 351
11820.27 385
11821.30 376
11822.32 338
11823.35 324
11824.38 346
11825.40 326
11826.43 353
11827.46 343
11828.48 364
11829.51 349
11830.54 378
11831.56 344
11832.59 355
11833.62 338
11834.65 352
11835.67 349
11836.70 379
11837.73 368
11838.76 353
11839.78 364
11840.81 388
11841.84 324
11842.87 319
11843.89 318
11844.92 375
11845.95 395
11846.98 367
11848.00 375
11849.03 337
11850.06 390
11851.09 366
11852.12 381
11853.14 364
11854.17 360
11855.20 371
11856.23 377
11857.26 395
11858.29 395
11859.31 387
11860.34 401
11861.37 375
11862.40 383
11863.43 367
11864.46 382
11865.48 376
11866.51 363
11867.54 356
11868.57 362
11869.60 374
11870.63 335
11871.66 353
11872.69 352
11873.72 412
11874.74 426
11875.77 423
11876.80 398
11877.83 441
11878.86 402
11879.89 375
11880.92 425
11881.95 384
11882.98 399
11884.01 373
11885.04 380
11886.07 421
11887.10 406
11888.13 432
11889.15 403
11890.18 406
11891.21 418
11892.24 422
11893.27 395
11894.30 385
11895.33 423
11896.36 456
11897.39 474
11898.42 463
11899.45 482
11900.48 461
11901.51 500
11902.54 503
11903.57 491
11904.60 498
11905.64 512
11906.67 530
11907.70 494
11908.73 512
11909.76 477
11910.79 477
11911.82 491
11912.85 467
11913.88 439
11914.91 475
11915.94 474
11916.97 495
11918.00 500
11919.03 480
11920.06 499
11921.10 425
11922.13 440
11923.16 457
11924.19 474
11925.22 471
11926.25 475
11927.28 496
11928.31 541
11929.35 542
11930.38 561
11931.41 585
11932.44 614
11933.47 641
11934.50 646
11935.53 664
11936.57 662
11937.60 641
11938.63 566
11939.66 550
11940.69 497
11941.73 439
11942.76 456
11943.79 451
11944.82 426
11945.85 420
11946.89 444
11947.92 419
11948.95 458
11949.98 424
11951.01 404
11952.05 406
11953.08 446
11954.11 408
11955.14 399
11956.18 402
11957.21 375
11958.24 385
11959.27 416
11960.31 380
11961.34 401
11962.37 356
11963.41 365
11964.44 399
11965.47 376
11966.50 406
11967.54 372
11968.57 371
11969.60 393
11970.64 449
11971.67 409
11972.70 393
11973.74 370
11974.77 421
11975.80 405
11976.84 393
11977.87 407
11978.90 388
11979.94 434
11980.97 385
11982.00 377
11983.04 363
11984.07 388
11985.11 445
11986.14 398
11987.17 373
11988.21 349
11989.24 359
11990.28 393
11991.31 380
11992.34 347
11993.38 342
11994.41 403
11995.45 408
11996.48 377
11997.52 380
11998.55 403
11999.58 419
12000.62 370
12001.65 395
12002.69 392
12003.72 386
12004.76 426
12005.79 430
12006.83 385
12007.86 406
12008.90 413
12009.93 453
12010.97 441
12012.00 383
12013.04 414
12014.07 450
12015.11 435
12016.14 474
12017.18 491
12018.21 425
12019.25 430
12020.28 458
12021.32 460
12022.35 438
12023.39 476
12024.42 454
12025.46 431
12026.49 424
12027.53 467
12028.57 432
12029.60 414
12030.64 382
12031.67 405
12032.71 406
12033.74 371
12034.78 384
12035.82 410
12036.85 428
12037.89 422
12038.92 419
12039.96 437
12041.00 405
12042.03 375
12043.07 384
12044.11 458
12045.14 397
12046.18 397
12047.22 411
12048.25 421
12049.29 449
12050.33 413
12051.36 428
12052.40 445
12053.44 422
12054.47 411
12055.51 399
12056.55 404
12057.58 420
12058.62 432
12059.66 421
12060.69 413
12061.73 449
12062.77 423
12063.80 427
12064.84 420
12065.88 411
12066.92 442
12067.95 432
12068.99 394
12070.03 425
12071.07 381
12072.10 394
12073.14 384
12074.18 401
12075.22 441
12076.25 406
12077.29 403
12078.33 422
12079.37 402
12080.41 423
12081.44 419
12082.48 397
12083.52 413
12084.56 400
12085.60 427
12086.63 425
12087.67 448
12088.71 453
12089.75 410
12090.79 457
12091.83 459
12092.86 428
12093.90 467
12094.94 465
12095.98 453
12097.02 491
12098.06 500
12099.10 511
12100.13 483
12101.17 538
12102.21 451
12103.25 474
12104.29 519
12105.33 490
12106.37 482
12107.41 491
12108.45 482
12109.49 521
12110.52 466
12111.56 426
12112.60 459
12113.64 430
12114.68 444
12115.72 426
12116.76 419
12117.80 401
12118.84 328
12119.88 348
12120.92 360
12121.96 370
12123.00 387
12124.04 414
12125.08 406
12126.12 376
12127.16 356
12128.20 373
12129.24 398
12130.28 372
12131.32 341
12132.36 361
12133.40 341
12134.44 338
12135.48 362
12136.52 342
12137.56 361
12138.60 385
12139.64 394
12140.68 379
12141.72 345
12142.76 372
12143.80 379
12144.84 378
12145.88 378
12146.93 335
12147.97 356
12149.01 372
12150.05 369
12151.09 371
12152.13 348
12153.17 340
12154.21 334
12155.25 364
12156.29 351
12157.34 333
12158.38 348
12159.42 373
12160.46 367
12161.50 335
12162.54 363
12163.58 384
12164.62 365
12165.67 337
12166.71 352
12167.75 354
12168.79 333
12169.83 343
12170.87 355
12171.92 351
12172.96 316
12174.00 337
12175.04 362
12176.08 377
12177.13 343
12178.17 340
12179.21 346
12180.25 363
12181.30 353
12182.34 396
12183.38 370
12184.42 371
12185.46 342
12186.51 348
12187.55 355
12188.59 339
12189.63 326
12190.68 343
12191.72 376
12192.76 347
12193.81 369
12194.85 353
12195.89 363
12196.93 344
12197.98 353
12199.02 386
12200.06 377
12201.11 350
12202.15 340
12203.19 357
12204.24 339
12205.28 350
12206.32 374
12207.37 368
12208.41 366
12209.45 409
12210.50 389
12211.54 372
12212.58 389
12213.63 366
12214.67 386
12215.71 399
12216.76 399
12217.80 361
12218.85 399
12219.89 367
12220.93 372
12221.98 389
12223.02 366
12224.07 347
12225.11 407
12226.15 404
12227.20 387
12228.24 397
12229.29 422
12230.33 410
12231.38 381
12232.42 391
12233.46 400
12234.51 379
12235.55 394
12236.60 384
12237.64 393
12238.69 391
12239.73 385
12240.78 372
12241.82 354
12242.87 417
12243.91 396
12244.96 372
12246.00 390
12247.05 364
12248.09 365
12249.14 399
12250.18 365
12251.23 363
12252.27 366
12253.32 336
12254.36 342
12255.41 332
12256.45 337
12257.50 359
12258.55 340
12259.59 339
12260.64 353
12261.68 339
12262.73 324
12263.77 351
12264.82 330
12265.87 372
12266.91 334
12267.96 368
12269.00 345
12270.05 352
12271.10 340
12272.14 355
12273.19 330
12274.23 353
12275.28 345
12276.33 331
12277.37 330
12278.42 327
12279.47 334
12280.51 337
12281.56 381
12282.61 358
12283.65 324
12284.70 339
12285.75 356
12286.79 372
12287.84 332
12288.89 306
12289.93 343
12290.98 324
12292.03 338
12293.07 337
12294.12 344
12295.17 357
12296.22 375
12297.26 340
12298.31 339
12299.36 331
12300.40 329
12301.45 324
12302.50 330
12303.55 326
12304.59 321
12305.64 335
12306.69 377
12307.74 335
12308.78 313
12309.83 334
12310.88 375
12311.93 361
12312.98 351
12314.02 339
12315.07 351
12316.12 337
12317.17 334
12318.22 315
12319.26 302
12320.31 333
12321.36 326
12322.41 307
12323.46 358
12324.51 293
12325.55 307
12326.60 335
12327.65 322
12328.70 333
12329.75 356
12330.80 341
12331.85 311
12332.89 328
12333.94 317
12334.99 345
12336.04 349
12337.09 377
12338.14 344
12339.19 370
12340.24 337
12341.29 331
12342.33 327
12343.38 344
12344.43 384
12345.48 332
12346.53 357
12347.58 335
12348.63 357
12349.68 341
12350.73 327
12351.78 343
12352.83 354
12353.88 340
12354.93 335
12355.98 305
12357.03 302
12358.08 342
12359.13 353
12360.18 319
12361.23 303
12362.28 328
12363.33 363
12364.38 338
12365.43 320
12366.48 336
12367.53 336
12368.58 354
12369.63 321
12370.68 323
12371.73 327
12372.78 340
12373.83 333
12374.88 347
12375.93 365
12376.98 338
12378.03 353
12379.08 322
12380.13 306
12381.18 350
12382.23 340
12383.29 323
12384.34 337
12385.39 295
12386.44 313
12387.49 341
12388.54 347
12389.59 335
12390.64 354
12391.69 353
12392.75 389
12393.80 329
12394.85 334
12395.90 311
12396.95 357
12398.00 378
12399.05 338
12400.11 340
12401.16 354
12402.21 374
12403.26 324
12404.31 340
12405.36 329
12406.42 363
12407.47 352
12408.52 362
12409.57 318
12410.62 360
12411.68 352
12412.73 350
12413.78 344
12414.83 362
12415.88 394
12416.94 402
12417.99 367
12419.04 366
12420.09 351
12421.15 387
12422.20 375
12423.25 373
12424.30 352
12425.36 369
12426.41 375
12427.46 350
12428.52 364
12429.57 366
12430.62 396
12431.67 402
12432.73 412
12433.78 445
12434.83 418
12435.89 408
12436.94 437
12437.99 386
12439.05 389
12440.10 425
12441.15 424
12442.21 364
12443.26 418
12444.31 407
12445.37 409
12446.42 394
12447.47 425
12448.53 402
12449.58 416
12450.63 402
12451.69 419
12452.74 428
12453.80 438
12454.85 439
12455.90 482
12456.96 465
12458.01 486
12459.07 534
12460.12 511
12461.17 514
12462.23 462
12463.28 506
12464.34 534
12465.39 528
12466.45 502
12467.50 592
12468.56 603
12469.61 645
12470.66 656
12471.72 744
12472.77 858
12473.83 916
12474.88 1001
12475.94 1142
12476.99 1161
12478.05 1225
12479.10 1342
12480.16 1256
12481.21 1200
12482.27 1140
12483.32 1126
12484.38 1010
12485.43 951
12486.49 853
12487.54 742
12488.60 683
12489.65 611
12490.71 570
12491.77 575
12492.82 539
12493.88 505
12494.93 517
12495.99 479
12497.04 442
12498.10 471
12499.15 488
12500.21 522
12501.27 479
12502.32 450
12503.38 508
12504.43 503
12505.49 487
12506.55 478
12507.60 447
12508.66 455
12509.72 482
12510.77 443
12511.83 426
12512.88 443
12513.94 499
12515.00 434
12516.05 410
12517.11 435
12518.17 407
12519.22 435
12520.28 421
12521.34 413
12522.39 439
12523.45 446
12524.51 420
12525.56 432
12526.62 437
12527.68 420
12528.74 405
12529.79 428
12530.85 450
12531.91 431
12532.96 420
12534.02 426
12535.08 426
12536.14 428
12537.19 412
12538.25 464
12539.31 443
12540.37 451
12541.42 478
12542.48 460
12543.54 450
12544.60 450
12545.65 435
12546.71 490
12547.77 479
12548.83 519
12549.89 537
12550.94 561
12552.00 575
12553.06 565
12554.12 564
12555.18 627
12556.23 609
12557.29 670
12558.35 690
12559.41 654
12560.47 673
12561.53 668
12562.58 673
12563.64 611
12564.70 606
12565.76 572
12566.82 571
12567.88 548
12568.94 516
12570.00 510
12571.05 521
12572.11 452
12573.17 469
12574.23 478
12575.29 487
12576.35 509
12577.41 471
12578.47 505
12579.53 469
12580.59 467
12581.64 464
12582.70 454
12583.76 423
12584.82 457
12585.88 476
12586.94 459
12588.00 453
12589.06 397
12590.12 435
12591.18 404
12592.24 416
12593.30 455
12594.36 407
12595.42 391
12596.48 438
12597.54 408
12598.60 401
12599.66 410
12600.72 421
12601.78 449
12602.84 415
12603.90 385
12604.96 418
12606.02 430
12607.08 391
12608.14 419
12609.20 416
12610.26 413
12611.32 392
12612.38 415
12613.44 395
12614.50 417
12615.57 409
12616.63 433
12617.69 411
12618.75 390
12619.81 443
12620.87 463
12621.93 459
12622.99 445
12624.05 429
12625.11 434
12626.18 450
12627.24 404
12628.30 418
12629.36 397
12630.42 422
12631.48 382
12632.54 396
12633.60 379
12634.67 394
12635.73 391
12636.79 414
12637.85 404
12638.91 363
12639.97 346
12641.04 381
12642.10 425
12643.16 385
12644.22 430
12645.28 417
12646.35 419
12647.41 406
12648.47 435
12649.53 394
12650.59 393
12651.66 410
12652.72 428
12653.78 426
12654.84 366
12655.91 382
12656.97 424
12658.03 418
12659.09 418
12660.16 394
12661.22 405
12662.28 393
12663.34 411
12664.41 413
12665.47 383
12666.53 396
12667.60 414
12668.66 394
12669.72 387
12670.78 401
12671.85 422
12672.91 409
12673.97 423
12675.04 407
12676.10 408
12677.16 409
12678.23 427
12679.29 414
12680.35 432
12681.42 369
12682.48 465
12683.54 465
12684.61 469
12685.67 422
12686.74 409
12687.80 459
12688.86 432
12689.93 445
12690.99 422
12692.05 448
12693.12 454
12694.18 470
12695.25 434
12696.31 450
12697.37 505
12698.44 488
12699.50 514
12700.57 506
12701.63 552
12702.70 550
12703.76 556
12704.83 569
12705.89 541
12706.95 486
12708.02 578
12709.08 523
12710.15 560
12711.21 511
12712.28 572
12713.34 475
12714.41 485
12715.47 486
12716.54 467
12717.60 464
12718.67 466
12719.73 445
12720.80 461
12721.86 452
12722.93 467
12723.99 494
12725.06 468
12726.12 445
12727.19 434
12728.26 468
12729.32 429
12730.39 472
12731.45 451
12732.52 409
12733.58 493
12734.65 493
12735.71 488
12736.78 461
12737.85 434
12738.91 418
12739.98 453
12741.04 422
12742.11 472
12743.18 451
12744.24 467
12745.31 444
12746.37 416
12747.44 435
12748.51 411
12749.57 410
12750.64 402
12751.71 421
12752.77 395
12753.84 373
12754.91 375
12755.97 380
12757.04 412
12758.11 398
12759.17 378
12760.24 379
12761.31 344
12762.37 370
12763.44 360
12764.51 356
12765.57 337
12766.64 366
12767.71 366
12768.78 321
12769.84 349
12770.91 332
12771.98 348
12773.04 394
12774.11 399
12775.18 355
12776.25 340
12777.31 354
12778.38 395
12779.45 383
12780.52 364
12781.58 376
12782.65 353
12783.72 379
12784.79 367
12785.86 339
12786.92 347
12787.99 367
12789.06 395
12790.13 368
12791.20 357
12792.26 382
12793.33 344
12794.40 376
12795.47 369
12796.54 363
12797.61 361
12798.67 360
12799.74 330
12800.81 378
12801.88 349
12802.95 363
12804.02 346
12805.09 354
12806.15 357
12807.22 377
12808.29 347
12809.36 347
12810.43 379
12811.50 335
12812.57 354
12813.64 335
12814.71 334
12815.77 344
12816.84 377
12817.91 362
12818.98 345
12820.05 368
12821.12 367
12822.19 349
12823.26 337
12824.33 339
12825.40 348
12826.47 359
12827.54 363
12828.61 351
12829.68 330
12830.75 306
12831.82 343
12832.89 376
12833.96 330
12835.03 344
12836.10 333
12837.17 351
12838.24 370
12839.31 315
12840.38 347
12841.45 353
12842.52 348
12843.59 348
12844.66 323
12845.73 360
12846.80 372
12847.87 324
12848.94 333
12850.01 340
12851.08 296
12852.15 321
12853.22 355
12854.29 329
12855.36 322
12856.43 347
12857.51 322
12858.58 330
12859.65 317
12860.72 328
12861.79 323
12862.86 334
12863.93 320
12865.00 323
12866.07 312
12867.15 293
12868.22 284
12869.29 293
12870.36 313
12871.43 320
12872.50 326
12873.57 265
12874.65 307
12875.72 330
12876.79 306
12877.86 286
12878.93 318
12880.00 300
12881.08 324
12882.15 279
12883.22 292
12884.29 280
12885.36 300
12886.44 312
12887.51 295
12888.58 317
12889.65 289
12890.72 304
12891.80 294
12892.87 320
12893.94 296
12895.01 290
12896.09 267
12897.16 319
12898.23 281
12899.30 251
12900.38 281
12901.45 351
12902.52 301
12903.60 237
12904.67 261
12905.74 326
12906.81 291
12907.89 319
12908.96 318
12910.03 288
12911.11 311
12912.18 298
12913.25 277
12914.33 297
12915.40 287
12916.47 306
12917.55 330
12918.62 355
12919.69 245
12920.77 275
12921.84 324
12922.91 295
12923.99 288
12925.06 251
12926.13 278
12927.21 284
12928.28 271
12929.36 273
12930.43 307
12931.50 299
12932.58 321
12933.65 308
12934.73 294
12935.80 295
12936.87 297
12937.95 287
12939.02 252
12940.10 255
12941.17 295
12942.25 304
12943.32 272
12944.39 275
12945.47 282
12946.54 283
12947.62 301
12948.69 267
12949.77 293
12950.84 268
12951.92 281
12952.99 278
12954.07 272
12955.14 316
12956.22 303
12957.29 276
12958.37 302
12959.44 237
12960.52 273
12961.59 287
12962.67 263
12963.74 270
12964.82 242
12965.89 288
12966.97 281
12968.04 284
12969.12 277
12970.20 258
12971.27 290
12972.35 295
12973.42 339
12974.50 286
12975.57 292
12976.65 294
12977.73 298
12978.80 291
12979.88 266
12980.95 320
12982.03 309
12983.11 261
12984.18 286
12985.26 314
12986.33 290
12987.41 282
12988.49 261
12989.56 267
12990.64 287
12991.72 308
12992.79 299
12993.87 286
12994.95 263
12996.02 291
12997.10 286
12998.18 299
12999.25 289
13000.33 278
13001.41 306
13002.48 314
13003.56 290
13004.64 265
13005.71 300
13006.79 290
13007.87 305
13008.95 273
13010.02 281
13011.10 282
13012.18 298
13013.26 288
13014.33 283
13015.41 302
13016.49 291
13017.57 342
13018.64 332
13019.72 287
13020.80 315
13021.88 309
13022.95 338
13024.03 296
13025.11 305
13026.19 314
13027.26 305
13028.34 322
13029.42 307
13030.50 300
13031.58 282
13032.66 318
13033.73 325
13034.81 304
13035.89 281
13036.97 295
13038.05 281
13039.13 302
13040.20 304
13041.28 314
13042.36 304
13043.44 269
13044.52 277
13045.60 336
13046.68 320
13047.75 309
13048.83 293
13049.91 301
13050.99 294
13052.07 302
13053.15 306
13054.23 348
13055.31 327
13056.39 333
13057.47 331
13058.54 318
13059.62 305
13060.70 298
13061.78 315
13062.86 314
13063.94 324
13065.02 307
13066.10 290
13067.18 279
13068.26 276
13069.34 329
13070.42 331
13071.50 324
13072.58 309
13073.66 345
13074.74 293
13075.82 273
13076.90 292
13077.98 290
13079.06 294
13080.14 290
13081.22 304
13082.30 311
13083.38 292
13084.46 294
13085.54 283
13086.62 270
13087.70 276
13088.78 267
13089.86 258
13090.94 269
13092.02 282
13093.10 283
13094.18 294
13095.27 281
13096.35 269
13097.43 281
13098.51 295
13099.59 279
13100.67 263
13101.75 281
13102.83 276
13103.91 307
13104.99 294
13106.08 286
13107.16 270
13108.24 280
13109.32 301
13110.40 298
13111.48 286
13112.56 304
13113.64 273
13114.73 300
13115.81 311
13116.89 305
13117.97 260
13119.05 310
13120.14 295
13121.22 249
13122.30 276
13123.38 284
13124.46 306
13125.54 306
13126.63 288
13127.71 319
13128.79 300
13129.87 283
13130.96 275
13132.04 290
13133.12 282
13134.20 278
13135.28 266
13136.37 294
13137.45 280
13138.53 309
13139.61 296
13140.70 304
13141.78 272
13142.86 303
13143.95 307
13145.03 313
13146.11 284
13147.19 288
13148.28 312
13149.36 294
13150.44 253
13151.53 287
13152.61 288
13153.69 301
13154.78 307
13155.86 319
13156.94 290
13158.03 307
13159.11 315
13160.19 325
13161.28 309
13162.36 329
13163.44 308
13164.53 334
13165.61 292
13166.69 267
13167.78 281
13168.86 311
13169.95 328
13171.03 302
13172.11 287
13173.20 303
13174.28 279
13175.37 297
13176.45 261
13177.53 296
13178.62 307
13179.70 293
13180.79 292
13181.87 274
13182.96 274
13184.04 282
13185.12 302
13186.21 311
13187.29 281
13188.38 244
13189.46 289
13190.55 286
13191.63 275
13192.72 272
13193.80 307
13194.89 302
13195.97 319
13197.06 297
13198.14 283
13199.23 295
13200.31 321
13201.40 303
13202.48 303
13203.57 300
13204.65 309
13205.74 292
13206.82 322
13207.91 329
13208.99 319
13210.08 314
13211.16 313
13212.25 333
13213.34 310
13214.42 305
13215.51 301
13216.59 300
13217.68 301
13218.76 289
13219.85 323
13220.94 304
13222.02 300
13223.11 273
13224.19 282
13225.28 318
13226.37 313
13227.45 299
13228.54 325
13229.63 278
13230.71 281
13231.80 296
13232.89 303
13233.97 304
13235.06 335
13236.14 316
13237.23 329
13238.32 292
13239.40 258
13240.49 287
13241.58 285
13242.67 311
13243.75 288
13244.84 301
13245.93 295
13247.01 296
13248.10 277
13249.19 319
13250.27 318
13251.36 304
13252.45 337
13253.54 310
13254.62 285
13255.71 273
13256.80 303
13257.89 297
13258.97 305
13260.06 327
13261.15 295
13262.24 297
13263.32 328
13264.41 314
13265.50 306
13266.59 346
13267.67 332
13268.76 302
13269.85 323
13270.94 328
13272.03 335
13273.11 317
13274.20 319
13275.29 318
13276.38 335
13277.47 342
13278.56 336
13279.64 308
13280.73 310
13281.82 347
13282.91 310
13284.00 320
13285.09 345
13286.18 358
13287.26 338
13288.35 361
13289.44 327
13290.53 330
13291.62 320
13292.71 324
13293.80 340
13294.89 323
13295.98 328
13297.06 366
13298.15 323
13299.24 331
13300.33 310
13301.42 299
13302.51 373
13303.60 372
13304.69 336
13305.78 312
13306.87 343
13307.96 379
13309.05 396
13310.14 378
13311.23 367
13312.32 388
13313.41 367
13314.50 413
13315.59 389
13316.68 360
13317.77 372
13318.86 352
13319.95 332
13321.04 336
13322.13 360
13323.22 369
13324.31 387
13325.40 335
13326.49 317
13327.58 331
13328.67 355
13329.76 373
13330.85 355
13331.94 360
13333.03 366
13334.12 381
13335.21 361
13336.30 355
13337.39 355
13338.48 352
13339.57 357
13340.66 354
13341.75 374
13342.85 347
13343.94 352
13345.03 357
13346.12 404
13347.21 350
13348.30 350
13349.39 353
13350.48 377
13351.58 405
13352.67 386
13353.76 400
13354.85 378
13355.94 359
13357.03 385
13358.12 377
13359.22 347
13360.31 377
13361.40 406
13362.49 413
13363.58 384
13364.67 365
13365.77 396
13366.86 441
13367.95 422
13369.04 422
13370.13 431
13371.23 402
13372.32 395
13373.41 399
13374.50 386
13375.60 381
13376.69 372
13377.78 392
13378.87 395
13379.97 361
13381.06 358
13382.15 373
13383.24 340
13384.34 377
13385.43 339
13386.52 360
13387.61 352
13388.71 361
13389.80 349
13390.89 333
13391.99 351
13393.08 328
13394.17 339
13395.26 333
13396.36 341
13397.45 317
13398.54 338
13399.64 366
13400.73 325
13401.82 312
13402.92 326
13404.01 345
13405.10 326
13406.20 333
13407.29 363
13408.39 306
13409.48 326
13410.57 346
13411.67 337
13412.76 332
13413.85 330
13414.95 335
13416.04 307
13417.14 322
13418.23 317
13419.32 364
13420.42 336
13421.51 343
13422.61 324
13423.70 321
13424.80 363
13425.89 325
13426.98 318
13428.08 317
13429.17 379
13430.27 352
13431.36 334
13432.46 312
13433.55 350
13434.65 359
13435.74 350
13436.84 376
13437.93 324
13439.03 346
13440.12 362
13441.22 341
13442.31 322
13443.41 371
13444.50 358
13445.60 359
13446.69 344
13447.79 343
13448.88 349
13449.98 305
13451.07 354
13452.17 356
13453.26 331
13454.36 348
13455.45 349
13456.55 343
13457.65 354
13458.74 371
13459.84 343
13460.93 335
13462.03 335
13463.12 379
13464.22 369
13465.32 357
13466.41 355
13467.51 390
13468.60 346
13469.70 368
13470.80 425
13471.89 380
13472.99 381
13474.09 341
13475.18 363
13476.28 361
13477.37 357
13478.47 361
13479.57 363
13480.66 339
13481.76 319
13482.86 339
13483.95 366
13485.05 410
13486.15 369
13487.25 377
13488.34 424
13489.44 392
13490.54 380
13491.63 405
13492.73 419
13493.83 419
13494.92 442
13496.02 439
13497.12 404
13498.22 407
13499.31 467
13500.41 474
13501.51 443
13502.61 445
13503.70 409
13504.80 421
13505.90 409
13507.00 417
13508.09 435
13509.19 415
13510.29 362
13511.39 393
13512.49 389
13513.58 397
13514.68 388
13515.78 378
13516.88 392
13517.98 388
13519.07 382
13520.17 361
13521.27 359
13522.37 342
13523.47 324
13524.57 352
13525.66 393
13526.76 340
13527.86 343
13528.96 323
13530.06 343
13531.16 335
13532.26 329
13533.35 360
13534.45 331
13535.55 347
13536.65 295
13537.75 335
13538.85 313
13539.95 308
13541.05 313
13542.15 325
13543.24 313
13544.34 308
13545.44 331
13546.54 309
13547.64 306
13548.74 291
13549.84 312
13550.94 324
13552.04 322
13553.14 298
13554.24 330
13555.34 331
13556.44 304
13557.54 318
13558.64 313
13559.74 339
13560.84 330
13561.94 316
13563.04 339
13564.14 301
13565.24 297
13566.34 282
13567.44 307
13568.54 291
13569.64 292
13570.74 317
13571.84 333
13572.94 307
13574.04 302
13575.14 317
13576.24 316
13577.34 340
13578.44 346
13579.54 315
13580.64 289
13581.74 319
13582.84 322
13583.94 281
13585.05 294
13586.15 320
13587.25 299
13588.35 320
13589.45 325
13590.55 308
13591.65 328
13592.75 327
13593.85 348
13594.95 332
13596.06 336
13597.16 343
13598.26 333
13599.36 333
13600.46 324
13601.56 315
13602.66 334
13603.77 318
13604.87 296
13605.97 286
13607.07 293
13608.17 325
13609.28 352
13610.38 305
13611.48 315
13612.58 322
13613.68 314
13614.79 320
13615.89 280
13616.99 294
13618.09 313
13619.19 330
13620.30 315
13621.40 339
13622.50 321
13623.60 341
13624.71 324
13625.81 347
13626.91 347
13628.01 333
13629.12 340
13630.22 340
13631.32 316
13632.42 329
13633.53 339
13634.63 353
13635.73 329
13636.84 327
13637.94 301
13639.04 340
13640.14 335
13641.25 360
13642.35 316
13643.45 314
13644.56 307
13645.66 339
13646.76 317
13647.87 297
13648.97 303
13650.07 285
13651.18 317
13652.28 288
13653.39 281
13654.49 293
13655.59 300
13656.70 281
13657.80 282
13658.90 319
13660.01 324
13661.11 329
13662.22 299
13663.32 292
13664.42 281
13665.53 317
13666.63 340
13667.74 300
13668.84 298
13669.94 286
13671.05 340
13672.15 329
13673.26 288
13674.36 295
13675.47 286
13676.57 292
13677.68 327
13678.78 305
13679.89 300
13680.99 312
13682.10 301
13683.20 307
13684.30 312
13685.41 286
13686.51 287
13687.62 312
13688.72 293
13689.83 317
13690.93 297
13692.04 297
13693.15 310
13694.25 295
13695.36 302
13696.46 273
13697.57 302
13698.67 362
13699.78 333
13700.88 325
13701.99 326
13703.09 309
13704.20 311
13705.31 335
13706.41 311
13707.52 308
13708.62 353
13709.73 320
13710.84 310
13711.94 331
13713.05 299
13714.15 331
13715.26 335
13716.37 321
13717.47 313
13718.58 304
13719.68 307
13720.79 346
13721.90 352
13723.00 342
13724.11 337
13725.22 340
13726.32 348
13727.43 334
13728.54 355
13729.64 363
13730.75 367
13731.86 385
13732.96 321
13734.07 336
13735.18 358
13736.28 350
13737.39 375
13738.50 380
13739.61 372
13740.71 385
13741.82 377
13742.93 376
13744.03 369
13745.14 373
13746.25 345
13747.36 366
13748.46 382
13749.57 392
13750.68 385
13751.79 364
13752.89 406
13754.00 405
13755.11 391
13756.22 388
13757.33 403
13758.43 412
13759.54 393
13760.65 360
13761.76 426
13762.87 424
13763.97 473
13765.08 458
13766.19 449
13767.30 467
13768.41 482
13769.51 529
13770.62 525
13771.73 559
13772.84 556
13773.95 560
13775.06 549
13776.17 623
13777.27 584
13778.38 564
13779.49 637
13780.60 530
13781.71 509
13782.82 475
13783.93 461
13785.04 474
13786.14 458
13787.25 415
13788.36 383
13789.47 364
13790.58 361
13791.69 389
13792.80 373
13793.91 373
13795.02 363
13796.13 402
13797.24 371
13798.35 372
13799.46 360
13800.57 355
13801.68 413
13802.78 392
13803.89 334
13805.00 339
13806.11 401
13807.22 389
13808.33 356
13809.44 351
13810.55 378
13811.66 368
13812.77 354
13813.88 344
13814.99 347
13816.10 361
13817.21 332
13818.32 329
13819.44 333
13820.55 344
13821.66 332
13822.77 345
13823.88 335
13824.99 348
13826.10 341
13827.21 367
13828.32 362
13829.43 335
13830.54 313
13831.65 354
13832.76 368
13833.87 320
13834.98 320
13836.10 314
13837.21 368
13838.32 357
13839.43 300
13840.54 326
13841.65 318
13842.76 338
13843.87 318
13844.99 306
13846.10 310
13847.21 349
13848.32 359
13849.43 357
13850.54 360
13851.65 334
13852.77 363
13853.88 362
13854.99 362
13856.10 328
13857.21 315
13858.33 323
13859.44 348
13860.55 361
13861.66 346
13862.77 316
13863.89 358
13865.00 337
13866.11 348
13867.22 340
13868.33 344
13869.45 384
13870.56 346
13871.67 371
13872.78 376
13873.90 350
13875.01 387
13876.12 343
13877.23 322
13878.35 354
13879.46 360
13880.57 377
13881.69 363
13882.80 324
13883.91 341
13885.02 402
13886.14 363
13887.25 344
13888.36 373
13889.48 371
13890.59 375
13891.70 405
13892.82 404
13893.93 398
13895.04 415
13896.16 439
13897.27 438
13898.38 439
13899.50 428
13900.61 443
13901.72 427
13902.84 362
13903.95 370
13905.07 415
13906.18 417
13907.29 367
13908.41 385
13909.52 388
13910.63 355
13911.75 356
13912.86 337
13913.98 339
13915.09 349
13916.21 313
13917.32 355
13918.43 320
13919.55 321
13920.66 303
13921.78 362
13922.89 337
13924.01 284
13925.12 291
13926.24 304
13927.35 327
13928.46 309
13929.58 318
13930.69 321
13931.81 319
13932.92 332
13934.04 327
13935.15 313
13936.27 293
13937.38 312
13938.50 357
13939.61 354
13940.73 322
13941.85 310
13942.96 355
13944.08 328
13945.19 301
13946.31 316
13947.42 340
13948.54 360
13949.65 337
13950.77 304
13951.88 305
13953.00 311
13954.12 329
13955.23 317
13956.35 298
13957.46 294
13958.58 320
13959.70 301
13960.81 294
13961.93 281
13963.04 273
13964.16 256
13965.28 305
13966.39 276
13967.51 294
13968.62 284
13969.74 311
13970.86 301
13971.97 340
13973.09 328
13974.21 301
13975.32 298
13976.44 326
13977.56 314
13978.67 282
13979.79 308
13980.91 318
13982.02 284
13983.14 288
13984.26 302
13985.37 290
13986.49 286
13987.61 270
13988.73 300
13989.84 330
13990.96 328
13992.08 297
13993.20 300
13994.31 287
13995.43 279
13996.55 276
13997.66 269
13998.78 295
13999.90 275
14001.02 295
14002.14 299
14003.25 316
14004.37 285
14005.49 277
14006.61 308
14007.72 304
14008.84 278
14009.96 242
14011.08 276
14012.20 280
14013.31 281
14014.43 275
14015.55 309
14016.67 285
14017.79 293
14018.91 305
14020.02 288
14021.14 269
14022.26 290
14023.38 292
14024.50 297
14025.62 282
14026.74 298
14027.85 306
14028.97 292
14030.09 273
14031.21 262
14032.33 295
14033.45 283
14034.57 325
14035.69 276
14036.81 297
14037.92 269
14039.04 282
14040.16 287
14041.28 306
14042.40 293
14043.52 287
14044.64 303
14045.76 286
14046.88 296
14048.00 263
14049.12 298
14050.24 290
14051.36 289
14052.48 302
14053.60 291
14054.72 297
14055.84 295
14056.96 312
14058.08 297
14059.20 309
14060.32 314
14061.44 315
14062.56 347
14063.68 289
14064.80 314
14065.92 327
14067.04 307
14068.16 325
14069.28 311
14070.40 343
14071.52 334
14072.64 286
14073.76 302
14074.88 303
14076.00 342
14077.12 357
14078.24 320
14079.36 340
14080.48 397
14081.60 332
14082.73 354
14083.85 355
14084.97 357
14086.09 327
14087.21 363
14088.33 357
14089.45 354
14090.57 363
14091.69 366
14092.82 352
14093.94 386
14095.06 373
14096.18 373
14097.30 344
14098.42 372
14099.54 440
14100.67 404
14101.79 418
14102.91 369
14104.03 395
14105.15 351
14106.27 376
14107.40 327
14108.52 358
14109.64 363
14110.76 319
14111.88 313
14113.01 330
14114.13 318
14115.25 336
14116.37 316
14117.50 267
14118.62 279
14119.74 291
14120.86 312
14121.98 278
14123.11 281
14124.23 288
14125.35 308
14126.48 307
14127.60 287
14128.72 271
14129.84 257
14130.97 286
14132.09 285
14133.21 272
14134.34 284
14135.46 296
14136.58 296
14137.70 291
14138.83 305
14139.95 336
14141.07 312
14142.20 298
14143.32 236
14144.44 266
14145.57 292
14146.69 315
14147.81 294
14148.94 257
14150.06 260
14151.18 292
14152.31 320
14153.43 285
14154.56 252
14155.68 271
14156.80 296
14157.93 307
14159.05 281
14160.18 262
14161.30 288
14162.42 310
14163.55 286
14164.67 269
14165.80 309
14166.92 309
14168.04 295
14169.17 306
14170.29 271
14171.42 287
14172.54 297
14173.67 337
14174.79 307
14175.92 291
14177.04 238
14178.17 261
14179.29 293
14180.41 298
14181.54 267
14182.66 257
14183.79 277
14184.91 278
14186.04 281
14187.16 268
14188.29 292
14189.41 265
14190.54 294
14191.67 266
14192.79 288
14193.92 260
14195.04 271
14196.17 277
14197.29 269
14198.42 267
14199.54 263
14200.67 278
14201.79 268
14202.92 251
14204.05 232
14205.17 260
14206.30 234
14207.42 230
14208.55 257
14209.67 236
14210.80 246
14211.93 277
14213.05 259
14214.18 266
14215.31 248
14216.43 263
14217.56 267
14218.68 248
14219.81 255
14220.94 244
14222.06 244
14223.19 259
14224.32 270
14225.44 238
14226.57 259
14227.70 249
14228.82 263
14229.95 258
14231.08 244
14232.20 252
14233.33 231
14234.46 238
14235.58 250
14236.71 248
14237.84 241
14238.97 257
14240.09 224
14241.22 247
14242.35 226
14243.47 220
14244.60 264
14245.73 243
14246.86 249
14247.98 227
14249.11 258
14250.24 220
14251.37 221
14252.49 244
14253.62 258
14254.75 257
14255.88 233
14257.01 238
14258.13 240
14259.26 222
14260.39 248
14261.52 239
14262.65 268
14263.77 260
14264.90 251
14266.03 222
14267.16 215
14268.29 237
14269.41 225
14270.54 252
14271.67 232
14272.80 230
14273.93 237
14275.06 244
14276.19 226
14277.31 242
14278.44 246
14279.57 266
14280.70 234
14281.83 216
14282.96 230
14284.09 251
14285.22 230
14286.34 251
14287.47 299
14288.60 259
14289.73 246
14290.86 213
14291.99 261
14293.12 245
14294.25 247
14295.38 236
14296.51 242
14297.64 223
14298.77 233
14299.90 253
14301.03 269
14302.16 237
14303.28 244
14304.41 244
14305.54 230
14306.67 257
14307.80 232
14308.93 260
14310.06 257
14311.19 239
14312.32 242
14313.45 250
14314.58 258
14315.71 226
14316.84 213
14317.97 230
14319.11 227
14320.24 223
14321.37 219
14322.50 221
14323.63 227
14324.76 227
14325.89 253
14327.02 209
14328.15 218
14329.28 221
14330.41 257
14331.54 223
14332.67 224
14333.80 227
14334.93 238
14336.06 248
14337.20 247
14338.33 229
14339.46 207
14340.59 233
14341.72 253
14342.85 227
14343.98 219
14345.11 244
14346.25 226
14347.38 244
14348.51 222
14349.64 215
14350.77 224
14351.90 226
14353.03 245
14354.17 238
14355.30 251
14356.43 212
14357.56 223
14358.69 222
14359.83 234
14360.96 215
14362.09 215
14363.22 249
14364.35 244
14365.49 220
14366.62 215
14367.75 208
14368.88 246
14370.01 192
14371.15 226
14372.28 213
14373.41 227
14374.54 242
14375.68 229
14376.81 251
14377.94 226
14379.07 233
14380.21 230
14381.34 250
14382.47 208
14383.61 210
14384.74 211
14385.87 253
14387.00 219
14388.14 210
14389.27 216
14390.40 221
14391.54 229
14392.67 213
14393.80 210
14394.94 260
14396.07 239
14397.20 240
14398.34 240
14399.47 213
14400.60 240
14401.74 231
14402.87 232
14404.00 240
14405.14 243
14406.27 270
14407.41 291
14408.54 248
14409.67 256
14410.81 252
14411.94 221
14413.08 215
14414.21 236
14415.34 266
14416.48 234
14417.61 232
14418.75 255
14419.88 257
14421.01 272
14422.15 274
14423.28 272
14424.42 248
14425.55 250
14426.69 215
14427.82 252
14428.96 268
14430.09 240
14431.23 265
14432.36 276
14433.50 250
14434.63 235
14435.77 248
14436.90 283
14438.04 257
14439.17 265
14440.31 308
14441.44 273
14442.58 241
14443.71 244
14444.85 245
14445.98 270
14447.12 242
14448.25 242
14449.39 280
14450.52 272
14451.66 256
14452.79 236
14453.93 248
14455.07 220
14456.20 255
14457.34 290
14458.47 294
14459.61 242
14460.74 246
14461.88 293
14463.02 250
14464.15 233
14465.29 273
14466.42 268
14467.56 256
14468.70 259
14469.83 242
14470.97 254
14472.11 234
14473.24 228
14474.38 256
14475.51 245
14476.65 293
14477.79 265
14478.92 286
14480.06 246
14481.20 246
14482.33 285
14483.47 302
14484.61 273
14485.75 260
14486.88 282
14488.02 272
14489.16 253
14490.29 268
14491.43 289
14492.57 306
14493.70 287
14494.84 279
14495.98 275
14497.12 283
14498.25 314
14499.39 289
14500.53 309
14501.67 282
14502.80 327
14503.94 338
14505.08 296
14506.22 295
14507.35 300
14508.49 340
14509.63 346
14510.77 312
14511.91 314
14513.04 394
14514.18 369
14515.32 353
14516.46 360
14517.60 371
14518.73 404
14519.87 392
14521.01 406
14522.15 377
14523.29 364
14524.43 384
14525.56 396
14526.70 409
14527.84 367
14528.98 367
14530.12 371
14531.26 335
14532.40 322
14533.53 297
14534.67 309
14535.81 304
14536.95 285
14538.09 256
14539.23 283
14540.37 283
14541.51 285
14542.65 262
14543.79 271
14544.92 292
14546.06 278
14547.20 308
14548.34 258
14549.48 278
14550.62 278
14551.76 276
14552.90 254
14554.04 245
14555.18 252
14556.32 279
14557.46 276
14558.60 283
14559.74 254
14560.88 279
14562.02 260
14563.16 279
14564.30 296
14565.44 249
14566.58 239
14567.72 287
14568.86 261
14570.00 255
14571.14 235
14572.28 244
14573.42 270
14574.56 250
14575.70 261
14576.84 292
14577.98 290
14579.12 269
14580.26 256
14581.40 229
14582.54 244
14583.68 268
14584.82 259
14585.97 255
14587.11 259
14588.25 258
14589.39 271
14590.53 281
14591.67 248
14592.81 250
14593.95 277
14595.09 314
14596.23 251
14597.38 247
14598.52 231
14599.66 259
14600.80 279
14601.94 259
14603.08 266
14604.22 270
14605.37 285
14606.51 283
14607.65 266
14608.79 253
14609.93 303
14611.07 275
14612.22 279
14613.36 275
14614.50 300
14615.64 286
14616.78 290
14617.93 315
14619.07 325
14620.21 282
14621.35 279
14622.50 306
14623.64 319
14624.78 302
14625.92 289
14627.06 299
14628.21 331
14629.35 291
14630.49 291
14631.63 319
14632.78 325
14633.92 307
14635.06 325
14636.21 316
14637.35 348
14638.49 321
14639.63 293
14640.78 312
14641.92 313
14643.06 305
14644.21 344
14645.35 287
14646.49 281
14647.64 266
14648.78 296
14649.92 277
14651.07 280
14652.21 288
14653.35 277
14654.50 256
14655.64 278
14656.78 243
14657.93 227
14659.07 229
14660.21 230
14661.36 232
14662.50 237
14663.65 216
14664.79 226
14665.93 259
14667.08 228
14668.22 210
14669.37 240
14670.51 266
14671.65 229
14672.80 268
14673.94 232
14675.09 229
14676.23 208
14677.38 238
14678.52 226
14679.66 240
14680.81 226
14681.95 245
14683.10 270
14684.24 233
14685.39 206
14686.53 219
14687.68 219
14688.82 232
14689.97 261
14691.11 231
14692.26 196
14693.40 217
14694.55 221
14695.69 230
14696.84 203
14697.98 209
14699.13 223
14700.27 212
14701.42 192
14702.56 214
14703.71 215
14704.85 226
14706.00 209
14707.15 222
14708.29 232
14709.44 248
14710.58 257
14711.73 230
14712.87 243
14714.02 221
14715.17 231
14716.31 232
14717.46 220
14718.60 202
14719.75 216
14720.90 216
14722.04 179
14723.19 203
14724.33 196
14725.48 197
14726.63 220
14727.77 210
14728.92 200
14730.07 220
14731.21 237
14732.36 215
14733.51 229
14734.65 223
14735.80 208
14736.95 187
14738.09 215
14739.24 202
14740.39 210
14741.53 235
14742.68 215
14743.83 207
14744.97 192
14746.12 199
14747.27 192
14748.42 216
14749.56 201
14750.71 201
14751.86 191
14753.00 180
14754.15 188
14755.30 200
14756.45 186
14757.59 218
14758.74 214
14759.89 171
14761.04 183
14762.18 196
14763.33 210
14764.48 222
14765.63 214
14766.78 185
14767.92 187
14769.07 197
14770.22 179
14771.37 172
14772.52 201
14773.66 183
14774.81 203
14775.96 194
14777.11 189
14778.26 182
14779.41 205
14780.55 195
14781.70 179
14782.85 181
14784.00 201
14785.15 175
14786.30 189
14787.45 196
14788.59 182
14789.74 175
14790.89 177
14792.04 169
14793.19 181
14794.34 183
14795.49 165
14796.64 177
14797.79 194
14798.94 202
14800.08 197
14801.23 153
14802.38 171
14803.53 212
14804.68 197
14805.83 169
14806.98 177
14808.13 161
14809.28 176
14810.43 184
14811.58 179
14812.73 183
14813.88 204
14815.03 178
14816.18 160
14817.33 163
14818.48 177
14819.63 163
14820.78 170
14821.93 169
14823.08 148
14824.23 180
14825.38 179
14826.53 173
14827.68 180
14828.83 189
14829.98 181
14831.13 186
14832.28 189
14833.43 177
14834.58 169
14835.73 167
14836.88 176
14838.03 172
14839.18 192
14840.33 168
14841.48 197
14842.64 161
14843.79 163
14844.94 198
14846.09 193
14847.24 164
14848.39 176
14849.54 181
14850.69 159
14851.84 196
14853.00 168
14854.15 183
14855.30 171
14856.45 196
14857.60 176
14858.75 148
14859.90 180
14861.06 219
14862.21 195
14863.36 199
14864.51 189
14865.66 210
14866.81 177
14867.97 171
14869.12 163
14870.27 196
14871.42 172
14872.57 181
14873.73 160
14874.88 157
14876.03 180
14877.18 169
14878.33 179
14879.49 178
14880.64 193
14881.79 191
14882.94 168
14884.10 159
14885.25 164
14886.40 148
14887.55 175
14888.71 204
14889.86 170
14891.01 157
14892.16 164
14893.32 176
14894.47 200
14895.62 173
14896.78 183
14897.93 177
14899.08 178
14900.23 191
14901.39 181
14902.54 167
14903.69 204
14904.85 200
14906.00 174
14907.15 131
14908.31 159
14909.46 148
14910.61 179
14911.77 198
14912.92 201
14914.08 183
14915.23 196
14916.38 218
14917.54 170
14918.69 173
14919.84 177
14921.00 197
14922.15 190
14923.31 202
14924.46 207
14925.61 187
14926.77 176
14927.92 197
14929.08 193
14930.23 181
14931.38 151
14932.54 193
14933.69 180
14934.85 201
14936.00 173
14937.16 211
14938.31 215
14939.47 216
14940.62 171
14941.78 185
14942.93 173
14944.08 190
14945.24 161
14946.39 173
14947.55 173
14948.70 206
14949.86 203
14951.01 189
14952.17 195
14953.32 170
14954.48 198
14955.64 196
14956.79 172
14957.95 170
14959.10 210
14960.26 199
14961.41 211
14962.57 176
14963.72 199
14964.88 217
14966.03 206
14967.19 233
14968.35 202
14969.50 209
14970.66 224
14971.81 225
14972.97 210
14974.12 195
14975.28 211
14976.44 209
14977.59 187
14978.75 187
14979.91 180
14981.06 204
14982.22 203
14983.37 206
14984.53 209
14985.69 191
14986.84 184
14988.00 174
14989.16 191
14990.31 207
14991.47 206
14992.63 186
14993.78 216
14994.94 188
14996.10 224
14997.25 188
14998.41 180
14999.57 190
15000.72 156
15001.88 146
15003.04 166
15004.20 175
15005.35 174
15006.51 206
15007.67 188
15008.82 164
15009.98 186
15011.14 201
15012.30 183
15013.45 169
15014.61 185
15015.77 189
15016.93 191
15018.08 157
15019.24 167
15020.40 166
15021.56 174
15022.71 182
15023.87 166
15025.03 148
15026.19 165
15027.35 189
15028.50 217
15029.66 168
15030.82 167
15031.98 170
15033.14 187
15034.30 157
15035.45 153
15036.61 181
15037.77 191
15038.93 181
15040.09 168
15041.25 175
15042.40 156
15043.56 187
15044.72 178
15045.88 165
15047.04 163
15048.20 181
15049.36 205
15050.52 180
15051.68 181
15052.83 154
15053.99 179
15055.15 177
15056.31 171
15057.47 159
15058.63 163
15059.79 175
15060.95 176
15062.11 148
15063.27 171
15064.43 159
15065.59 180
15066.75 177
15067.90 158
15069.06 168
15070.22 187
15071.38 166
15072.54 145
15073.70 175
15074.86 185
15076.02 172
15077.18 166
15078.34 173
15079.50 169
15080.66 185
15081.82 166
15082.98 164
15084.14 195
15085.30 174
15086.46 189
15087.62 169
15088.78 180
15089.95 155
15091.11 158
15092.27 184
15093.43 175
15094.59 162
15095.75 161
15096.91 174
15098.07 159
15099.23 171
15100.39 218
15101.55 179
15102.71 178
15103.87 185
15105.03 159
15106.20 176
15107.36 162
15108.52 167
15109.68 163
15110.84 169
15112.00 184
15113.16 163
15114.32 147
15115.49 174
15116.65 165
15117.81 199
15118.97 169
15120.13 169
15121.29 183
15122.46 180
15123.62 174
15124.78 172
15125.94 160
15127.10 173
15128.26 161
15129.43 172
15130.59 174
15131.75 192
15132.91 162
15134.07 170
15135.24 173
15136.40 155
15137.56 176
15138.72 154
15139.89 186
15141.05 186
15142.21 170
15143.37 154
15144.54 172
15145.70 161
15146.86 177
15148.02 181
15149.19 165
15150.35 195
15151.51 158
15152.67 161
15153.84 150
15155.00 160
15156.16 159
15157.33 165
15158.49 172
15159.65 202
15160.82 158
15161.98 187
15163.14 182
15164.31 181
15165.47 179
15166.63 166
15167.80 153
15168.96 170
15170.12 180
15171.29 170
15172.45 165
15173.61 164
15174.78 170
15175.94 174
15177.10 166
15178.27 145
15179.43 187
15180.60 192
15181.76 173
15182.92 156
15184.09 147
15185.25 196
15186.42 192
15187.58 205
15188.74 166
15189.91 167
15191.07 179
15192.24 182
15193.40 203
15194.57 168
15195.73 165
15196.90 177
15198.06 180
15199.22 185
15200.39 175
15201.55 197
15202.72 164
15203.88 165
15205.05 192
15206.21 151
15207.38 171
15208.54 196
15209.71 195
15210.87 179
15212.04 202
15213.20 178
15214.37 202
15215.53 167
15216.70 164
15217.86 182
15219.03 199
15220.20 190
15221.36 176
15222.53 214
15223.69 182
15224.86 194
15226.02 194
15227.19 198
15228.36 196
15229.52 197
15230.69 204
15231.85 215
15233.02 162
15234.18 181
15235.35 217
15236.52 190
15237.68 211
15238.85 215
15240.02 188
15241.18 162
15242.35 204
15243.51 219
15244.68 178
15245.85 191
15247.01 179
15248.18 174
15249.35 176
15250.51 181
15251.68 171
15252.85 179
15254.01 212
15255.18 186
15256.35 147
15257.51 154
15258.68 160
15259.85 155
15261.01 162
15262.18 163
15263.35 169
15264.52 183
15265.68 143
15266.85 155
15268.02 164
15269.18 191
15270.35 178
15271.52 174
15272.69 174
15273.85 183
15275.02 199
15276.19 197
15277.36 163
15278.52 152
15279.69 151
15280.86 184
15282.03 176
15283.20 163
15284.36 175
15285.53 157
15286.70 176
15287.87 184
15289.04 164
15290.20 179
15291.37 185
15292.54 164
15293.71 166
15294.88 150
15296.05 170
15297.21 144
15298.38 164
15299.55 166
15300.72 157
15301.89 186
15303.06 181
15304.22 198
15305.39 165
15306.56 144
15307.73 145
15308.90 165
15310.07 161
15311.24 168
15312.41 182
15313.58 189
15314.74 160
15315.91 158
15317.08 181
15318.25 148
15319.42 162
15320.59 175
15321.76 183
15322.93 153
15324.10 175
15325.27 209
15326.44 181
15327.61 141
15328.78 171
15329.95 155
15331.12 170
15332.29 163
15333.46 161
15334.63 161
15335.80 144
15336.97 164
15338.14 153
15339.31 173
15340.48 171
15341.65 183
15342.82 163
15343.99 176
15345.16 158
15346.33 155
15347.50 180
15348.67 177
15349.84 168
15351.01 192
15352.18 186
15353.35 182
15354.52 214
15355.69 193
15356.86 187
15358.03 172
15359.20 186
15360.37 166
15361.54 186
15362.71 145
15363.89 167
15365.06 150
15366.23 159
15367.40 173
15368.57 184
15369.74 195
15370.91 199
15372.08 174
15373.25 158
15374.43 173
15375.60 160
15376.77 194
15377.94 183
15379.11 151
15380.28 165
15381.46 181
15382.63 172
15383.80 160
15384.97 162
15386.14 175
15387.31 182
15388.49 161
15389.66 171
15390.83 172
15392.00 196
15393.17 181
15394.35 172
15395.52 195
15396.69 192
15397.86 155
15399.03 171
15400.21 160
15401.38 171
15402.55 191
15403.72 186
15404.90 180
15406.07 154
15407.24 156
15408.41 181
15409.59 143
15410.76 152
15411.93 178
15413.11 177
15414.28 168
15415.45 151
15416.62 174
15417.80 165
15418.97 171
15420.14 176
15421.32 157
15422.49 177
15423.66 161
15424.84 148
15426.01 177
15427.18 166
15428.36 194
15429.53 187
15430.70 201
15431.88 177
15433.05 168
15434.22 154
15435.40 152
15436.57 153
15437.75 148
15438.92 145
15440.09 151
15441.27 156
15442.44 166
15443.61 175
15444.79 169
15445.96 136
15447.14 161
15448.31 202
15449.49 184
15450.66 159
15451.83 159
15453.01 158
15454.18 153
15455.36 170
15456.53 178
15457.71 194
15458.88 170
15460.06 150
15461.23 146
15462.40 134
15463.58 135
15464.75 153
15465.93 181
15467.10 163
15468.28 159
15469.45 173
15470.63 146
15471.80 178
15472.98 176
15474.15 187
15475.33 194
15476.50 178
15477.68 143
15478.86 154
15480.03 151
15481.21 162
15482.38 157
15483.56 148
15484.73 146
15485.91 169
15487.08 161
15488.26 154
15489.44 159
15490.61 171
15491.79 169
15492.96 164
15494.14 176
15495.31 187
15496.49 175
15497.67 158
15498.84 161
15500.02 172
15501.20 193
15502.37 188
15503.55 171
15504.72 150
15505.90 159
15507.08 180
15508.25 184
15509.43 163
15510.61 163
15511.78 179
15512.96 171
15514.14 191
15515.31 171
15516.49 150
15517.67 169
15518.84 185
15520.02 177
15521.20 181
15522.37 176
15523.55 182
15524.73 197
15525.91 167
15527.08 180
15528.26 175
15529.44 170
15530.61 165
15531.79 189
15532.97 160
15534.15 161
15535.32 192
15536.50 196
15537.68 194
15538.86 171
15540.03 184
15541.21 176
15542.39 160
15543.57 200
15544.75 161
15545.92 160
15547.10 166
15548.28 198
15549.46 208
15550.64 174
15551.81 172
15552.99 177
15554.17 213
15555.35 189
15556.53 180
15557.70 157
15558.88 155
15560.06 211
15561.24 211
15562.42 193
15563.60 189
15564.78 179
15565.95 185
15567.13 197
15568.31 193
15569.49 203
15570.67 197
15571.85 199
15573.03 166
15574.21 167
15575.38 179
15576.56 177
15577.74 166
15578.92 189
15580.10 182
15581.28 192
15582.46 180
15583.64 166
15584.82 197
15586.00 163
15587.18 197
15588.36 170
15589.54 199
15590.72 179
15591.90 191
15593.08 213
15594.25 222
15595.43 190
15596.61 180
15597.79 196
15598.97 195
15600.15 213
15601.33 202
15602.51 199
15603.69 206
15604.87 201
15606.05 200
15607.23 181
15608.41 191
15609.60 248
15610.78 196
15611.96 215
15613.14 197
15614.32 246
15615.50 237
15616.68 232
15617.86 205
15619.04 198
15620.22 189
15621.40 197
15622.58 199
15623.76 199
15624.94 244
15626.12 226
15627.31 219
15628.49 231
15629.67 216
15630.85 225
15632.03 268
15633.21 235
15634.39 226
15635.57 219
15636.75 242
15637.94 232
15639.12 216
15640.30 235
15641.48 238
15642.66 259
15643.84 250
15645.03 231
15646.21 225
15647.39 266
15648.57 260
15649.75 261
15650.93 245
15652.12 227
15653.30 248
15654.48 260
15655.66 237
15656.84 248
15658.03 268
15659.21 256
15660.39 251
15661.57 240
15662.76 254
15663.94 263
15665.12 282
15666.30 247
15667.48 266
15668.67 240
15669.85 236
15671.03 251
15672.22 265
15673.40 285
15674.58 262
15675.76 273
15676.95 265
15678.13 273
15679.31 283
15680.50 282
15681.68 247
15682.86 281
15684.04 242
15685.23 270
15686.41 283
15687.59 280
15688.78 291
15689.96 296
15691.14 325
15692.33 284
15693.51 302
15694.69 316
15695.88 305
15697.06 298
15698.25 334
15699.43 290
15700.61 318
15701.80 308
15702.98 317
15704.16 305
15705.35 355
15706.53 336
15707.72 352
15708.90 366
15710.08 363
15711.27 367
15712.45 406
15713.64 373
15714.82 344
15716.01 387
15717.19 400
15718.37 362
15719.56 356
15720.74 369
15721.93 406
15723.11 388
15724.30 357
15725.48 373
15726.67 356
15727.85 357
15729.04 339
15730.22 367
15731.41 318
15732.59 360
15733.78 351
15734.96 318
15736.15 336
15737.33 326
15738.52 336
15739.70 301
15740.89 327
15742.07 324
15743.26 331
15744.44 359
15745.63 341
15746.81 339
15748.00 364
15749.19 353
15750.37 349
15751.56 344
15752.74 334
15753.93 349
15755.11 365
15756.30 354
15757.49 326
15758.67 322
15759.86 312
15761.04 353
15762.23 354
15763.42 345
15764.60 300
15765.79 308
15766.97 327
15768.16 302
15769.35 325
15770.53 352
15771.72 297
15772.91 276
15774.09 293
15775.28 294
15776.47 287
15777.65 327
15778.84 306
15780.03 297
15781.21 316
15782.40 250
15783.59 265
15784.77 258
15785.96 300
15787.15 299
15788.33 289
15789.52 280
15790.71 245
15791.90 264
15793.08 278
15794.27 266
15795.46 272
15796.65 291
15797.83 263
15799.02 246
15800.21 250
15801.40 276
15802.58 243
15803.77 266
15804.96 255
15806.15 249
15807.33 266
15808.52 252
15809.71 250
15810.90 226
15812.09 246
15813.27 237
15814.46 249
15815.65 237
15816.84 251
15818.03 237
15819.21 241
15820.40 218
15821.59 232
15822.78 229
15823.97 226
15825.16 256
15826.34 238
15827.53 208
15828.72 227
15829.91 246
15831.10 237
15832.29 243
15833.48 223
15834.66 260
15835.85 216
15837.04 225
15838.23 219
15839.42 214
15840.61 218
15841.80 212
15842.99 227
15844.18 234
15845.37 222
15846.56 217
15847.74 216
15848.93 196
15850.12 233
15851.31 241
15852.50 254
15853.69 214
15854.88 228
15856.07 217
15857.26 267
15858.45 247
15859.64 239
15860.83 232
15862.02 229
15863.21 220
15864.40 227
15865.59 245
15866.78 233
15867.97 233
15869.16 188
15870.35 226
15871.54 238
15872.73 225
15873.92 225
15875.11 235
15876.30 230
15877.49 220
15878.68 264
15879.87 260
15881.06 257
15882.25 269
15883.44 238
15884.64 229
15885.83 241
15887.02 213
15888.21 233
15889.40 209
15890.59 240
15891.78 212
15892.97 227
15894.16 233
15895.35 226
15896.54 233
15897.74 211
15898.93 239
15900.12 220
15901.31 256
15902.50 225
15903.69 218
15904.88 242
15906.08 254
15907.27 221
15908.46 245
15909.65 229
15910.84 256
15912.03 222
15913.23 236
15914.42 212
15915.61 211
15916.80 203
15917.99 237
15919.18 263
15920.38 253
15921.57 240
15922.76 214
15923.95 268
15925.15 226
15926.34 221
15927.53 217
15928.72 240
15929.91 250
15931.11 244
15932.30 236
15933.49 224
15934.68 242
15935.88 229
15937.07 196
15938.26 200
15939.46 237
15940.65 230
15941.84 242
15943.03 190
15944.23 195
15945.42 212
15946.61 234
15947.81 239
15949.00 216
15950.19 211
15951.39 207
15952.58 200
15953.77 206
15954.97 191
15956.16 204
15957.35 180
15958.55 204
15959.74 199
15960.93 191
15962.13 170
15963.32 176
15964.51 207
15965.71 211
15966.90 185
15968.09 171
15969.29 170
15970.48 177
15971.68 190
15972.87 187
15974.06 168
15975.26 189
15976.45 162
15977.65 194
15978.84 174
15980.04 168
15981.23 145
15982.42 191
15983.62 180
15984.81 183
15986.01 188
15987.20 191
15988.40 194
15989.59 184
15990.79 170
15991.98 155
15993.18 199
15994.37 191
15995.57 200
15996.76 177
15997.96 181
15999.15 185
16000.35 180
16001.54 188
16002.74 192
16003.93 171
16005.13 185
16006.32 175
16007.52 193
16008.71 159
16009.91 201
16011.10 191
16012.30 198
16013.49 193
16014.69 200
16015.88 199
16017.08 182
16018.28 198
16019.47 169
16020.67 162
16021.86 166
16023.06 183
16024.26 170
16025.45 174
16026.65 182
16027.84 198
16029.04 206
16030.24 167
16031.43 179
16032.63 202
16033.82 176
16035.02 178
16036.22 183
16037.41 192
16038.61 171
16039.81 179
16041.00 178
16042.20 191
16043.40 189
16044.59 179
16045.79 169
16046.99 161
16048.18 167
16049.38 199
16050.58 188
16051.77 170
16052.97 182
16054.17 181
16055.37 162
16056.56 180
16057.76 145
16058.96 157
16060.15 180
16061.35 186
16062.55 131
16063.75 146
16064.94 155
16066.14 149
16067.34 165
16068.54 173
16069.73 171
16070.93 150
16072.13 168
16073.33 164
16074.52 177
16075.72 163
16076.92 167
16078.12 166
16079.32 157
16080.51 159
16081.71 165
16082.91 167
16084.11 187
16085.31 172
16086.51 171
16087.70 157
16088.90 164
16090.10 182
16091.30 162
16092.50 180
16093.70 152
16094.89 182
16096.09 172
16097.29 168
16098.49 152
16099.69 167
16100.89 170
16102.09 175
16103.29 165
16104.48 145
16105.68 155
16106.88 153
16108.08 159
16109.28 163
16110.48 156
16111.68 174
16112.88 181
16114.08 157
16115.28 167
16116.48 154
16117.68 184
16118.88 202
16120.07 191
16121.27 170
16122.47 162
16123.67 167
16124.87 167
16126.07 171
16127.27 140
16128.47 171
16129.67 166
16130.87 164
16132.07 150
16133.27 173
16134.47 171
16135.67 178
16136.87 160
16138.07 138
16139.27 144
16140.47 155
16141.67 168
16142.87 147
16144.07 134
16145.27 160
16146.48 187
16147.68 145
16148.88 158
16150.08 150
16151.28 180
16152.48 154
16153.68 163
16154.88 151
16156.08 157
16157.28 185
16158.48 166
16159.68 142
16160.88 167
16162.09 180
16163.29 187
16164.49 179
16165.69 156
16166.89 165
16168.09 166
16169.29 190
16170.49 155
16171.70 170
16172.90 176
16174.10 194
16175.30 154
16176.50 160
16177.70 173
16178.91 193
16180.11 182
16181.31 164
16182.51 167
16183.71 162
16184.91 162
16186.12 171
16187.32 166
16188.52 169
16189.72 162
16190.93 182
16192.13 165
16193.33 183
16194.53 165
16195.73 191
16196.94 172
16198.14 177
16199.34 190
16200.54 190
16201.75 172
16202.95 175
16204.15 174
16205.35 170
16206.56 176
16207.76 175
16208.96 163
16210.17 187
16211.37 189
16212.57 189
16213.77 183
16214.98 184
16216.18 177
16217.38 185
16218.59 196
16219.79 174
16220.99 183
16222.20 196
16223.40 213
16224.60 181
16225.81 192
16227.01 219
16228.21 196
16229.42 156
16230.62 172
16231.82 202
16233.03 176
16234.23 183
16235.44 189
16236.64 196
16237.84 182
16239.05 201
16240.25 198
16241.46 188
16242.66 194
16243.86 182
16245.07 173
16246.27 205
16247.48 200
16248.68 227
16249.89 230
16251.09 222
16252.29 241
16253.50 207
16254.70 208
16255.91 209
16257.11 242
16258.32 204
16259.52 196
16260.73 195
16261.93 227
16263.14 225
16264.34 219
16265.55 185
16266.75 206
16267.96 233
16269.16 231
16270.37 231
16271.57 225
16272.78 221
16273.98 222
16275.19 238
16276.39 226
16277.60 205
16278.80 234
16280.01 252
16281.21 199
16282.42 221
16283.63 213
16284.83 228
16286.04 256
16287.24 238
16288.45 240
16289.65 225
16290.86 263
16292.07 234
16293.27 236
16294.48 226
16295.68 248
16296.89 249
16298.10 274
16299.30 241
16300.51 268
16301.71 242
16302.92 262
16304.13 283
16305.33 226
16306.54 262
16307.75 271
16308.95 279
16310.16 238
16311.37 268
16312.57 268
16313.78 294
16314.99 255
16316.19 265
16317.40 264
16318.61 248
16319.81 285
16321.02 235
16322.23 214
16323.44 210
16324.64 241
16325.85 255
16327.06 242
16328.26 212
16329.47 215
16330.68 223
16331.89 205
16333.09 170
16334.30 187
16335.51 206
16336.72 203
16337.92 226
16339.13 218
16340.34 189
16341.55 170
16342.75 201
16343.96 223
16345.17 191
16346.38 167
16347.59 207
16348.79 172
16350.00 185
16351.21 194
16352.42 205
16353.63 179
16354.84 184
16356.04 179
16357.25 168
16358.46 181
16359.67 190
16360.88 166
16362.09 164
16363.29 188
16364.50 199
16365.71 175
16366.92 162
16368.13 173
16369.34 170
16370.55 190
16371.76 164
16372.96 174
16374.17 190
16375.38 182
16376.59 182
16377.80 159
16379.01 167
16380.22 186
16381.43 188
16382.64 161
16383.85 130
16385.06 157
16386.27 186
16387.47 168
16388.68 177
16389.89 153
16391.10 167
16392.31 187
16393.52 177
16394.73 150
16395.94 141
16397.15 188
16398.36 187
16399.57 176
16400.78 152
16401.99 188
16403.20 176
16404.41 189
16405.62 169
16406.83 151
16408.04 169
16409.25 195
16410.46 159
16411.67 162
16412.88 178
16414.09 187
16415.30 180
16416.52 171
16417.73 154
16418.94 187
16420.15 165
16421.36 168
16422.57 164
16423.78 155
16424.99 164
16426.20 150
16427.41 165
16428.62 151
16429.83 153
16431.05 153
16432.26 163
16433.47 156
16434.68 154
16435.89 178
16437.10 186
16438.31 149
16439.52 134
16440.74 144
16441.95 146
16443.16 154
16444.37 130
16445.58 148
16446.79 145
16448.00 159
16449.22 132
16450.43 149
16451.64 135
16452.85 160
16454.06 180
16455.28 154
16456.49 171
16457.70 162
16458.91 174
16460.12 153
16461.34 169
16462.55 147
16463.76 158
16464.97 183
16466.19 162
16467.40 148
16468.61 150
16469.82 169
16471.04 163
16472.25 139
16473.46 133
16474.67 145
16475.89 142
16477.10 167
16478.31 152
16479.52 149
16480.74 156
16481.95 161
16483.16 151
16484.38 140
16485.59 130
16486.80 135
16488.02 146
16489.23 134
16490.44 133
16491.66 158
16492.87 168
16494.08 163
16495.30 154
16496.51 148
16497.72 137
16498.94 146
16500.15 166
16501.36 159
16502.58 142
16503.79 134
16505.00 157
16506.22 143
16507.43 133
16508.65 133
16509.86 144
16511.07 156
16512.29 154
16513.50 150
16514.72 159
16515.93 171
16517.15 157
16518.36 142
16519.57 130
16520.79 153
16522.00 154
16523.22 161
16524.43 126
16525.65 148
16526.86 147
16528.08 160
16529.29 149
16530.51 135
16531.72 145
16532.93 136
16534.15 155
16535.36 159
16536.58 141
16537.79 141
16539.01 181
16540.22 148
16541.44 148
16542.65 135
16543.87 159
16545.09 149
16546.30 143
16547.52 145
16548.73 139
16549.95 150
16551.16 155
16552.38 158
16553.59 156
16554.81 141
16556.02 146
16557.24 140
16558.46 138
16559.67 139
16560.89 128
16562.10 147
16563.32 150
16564.54 155
16565.75 163
16566.97 147
16568.18 137
16569.40 141
16570.62 156
16571.83 154
16573.05 155
16574.27 143
16575.48 168
16576.70 156
16577.91 154
16579.13 146
16580.35 152
16581.56 127
16582.78 150
16584.00 145
16585.21 155
16586.43 147
16587.65 130
16588.87 157
16590.08 162
16591.30 153
16592.52 138
16593.73 143
16594.95 141
16596.17 132
16597.38 134
16598.60 159
16599.82 169
16601.04 151
16602.25 143
16603.47 141
16604.69 146
16605.91 139
16607.12 149
16608.34 138
16609.56 141
16610.78 138
16611.99 167
16613.21 128
16614.43 151
16615.65 150
16616.87 157
16618.08 147
16619.30 139
16620.52 145
16621.74 154
16622.96 135
16624.17 133
16625.39 147
16626.61 154
16627.83 136
16629.05 151
16630.27 125
16631.48 143
16632.70 142
16633.92 139
16635.14 137
16636.36 147
16637.58 142
16638.80 140
16640.02 149
16641.23 130
16642.45 124
16643.67 164
16644.89 126
16646.11 142
16647.33 145
16648.55 151
16649.77 153
16650.99 138
16652.21 162
16653.42 145
16654.64 141
16655.86 138
16657.08 134
16658.30 151
16659.52 135
16660.74 155
16661.96 145
16663.18 157
16664.40 130
16665.62 123
16666.84 153
16668.06 139
16669.28 150
16670.50 137
16671.72 140
16672.94 163
16674.16 148
16675.38 110
16676.60 120
16677.82 152
16679.04 138
16680.26 131
16681.48 110
16682.70 121
16683.92 128
16685.14 151
16686.36 141
16687.58 129
16688.80 141
16690.02 153
16691.24 123
16692.46 124
16693.69 106
16694.91 148
16696.13 146
16697.35 140
16698.57 134
16699.79 133
16701.01 165
16702.23 125
16703.45 132
16704.67 133
16705.90 162
16707.12 161
16708.34 138
16709.56 120
16710.78 112
16712.00 136
16713.22 150
16714.44 138
16715.67 130
16716.89 139
16718.11 140
16719.33 138
16720.55 149
16721.77 134
16723.00 129
16724.22 127
16725.44 131
16726.66 137
16727.88 119
16729.11 135
16730.33 132
16731.55 143
16732.77 143
16733.99 146
16735.22 123
16736.44 122
16737.66 121
16738.88 123
16740.11 139
16741.33 120
16742.55 133
16743.77 137
16745.00 141
16746.22 113
16747.44 135
16748.67 122
16749.89 139
16751.11 150
16752.33 133
16753.56 125
16754.78 126
16756.00 122
16757.23 134
16758.45 134
16759.67 124
16760.90 131
16762.12 123
16763.34 148
16764.57 139
16765.79 138
16767.01 137
16768.24 126
16769.46 138
16770.68 147
16771.91 137
16773.13 138
16774.35 127
16775.58 134
16776.80 142
16778.02 137
16779.25 138
16780.47 118
16781.70 127
16782.92 122
16784.14 142
16785.37 133
16786.59 137
16787.82 110
16789.04 135
16790.27 148
16791.49 129
16792.71 136
16793.94 112
16795.16 152
16796.39 148
16797.61 142
16798.84 137
16800.06 141
16801.29 163
16802.51 146
16803.74 128
16804.96 136
16806.19 136
16807.41 152
16808.64 136
16809.86 138
16811.09 154
16812.31 131
16813.54 156
16814.76 146
16815.99 144
16817.21 146
16818.44 148
16819.66 152
16820.89 126
16822.11 130
16823.34 148
16824.56 148
16825.79 145
16827.01 135
16828.24 160
16829.47 161
16830.69 143
16831.92 136
16833.14 144
16834.37 137
16835.60 144
16836.82 141
16838.05 127
16839.27 150
16840.50 138
16841.73 142
16842.95 170
16844.18 158
16845.40 168
16846.63 157
16847.86 172
16849.08 164
16850.31 150
16851.54 165
16852.76 173
16853.99 166
16855.22 145
16856.44 156
16857.67 166
16858.90 173
16860.12 189
16861.35 179
16862.58 162
16863.80 144
16865.03 182
16866.26 171
16867.49 162
16868.71 148
16869.94 177
16871.17 185
16872.39 163
16873.62 172
16874.85 186
16876.08 219
16877.30 196
16878.53 190
16879.76 203
16880.99 195
16882.21 208
16883.44 214
16884.67 180
16885.90 181
16887.13 174
16888.35 204
16889.58 189
16890.81 178
16892.04 197
16893.27 182
16894.49 190
16895.72 172
16896.95 196
16898.18 192
16899.41 184
16900.63 190
16901.86 185
16903.09 161
16904.32 143
16905.55 162
16906.78 154
16908.01 145
16909.23 168
16910.46 143
16911.69 155
16912.92 158
16914.15 151
16915.38 165
16916.61 156
16917.84 185
16919.06 151
16920.29 144
16921.52 164
16922.75 155
16923.98 142
16925.21 164
16926.44 160
16927.67 179
16928.90 173
16930.13 160
16931.36 151
16932.59 153
16933.82 167
16935.05 159
16936.27 154
16937.50 148
16938.73 161
16939.96 148
16941.19 156
16942.42 157
16943.65 156
16944.88 169
16946.11 142
16947.34 146
16948.57 122
16949.80 167
16951.03 152
16952.26 152
16953.49 143
16954.72 147
16955.95 156
16957.19 143
16958.42 148
16959.65 147
16960.88 148
16962.11 167
16963.34 124
16964.57 142
16965.80 156
16967.03 154
16968.26 139
16969.49 127
16970.72 143
16971.95 165
16973.18 162
16974.42 166
16975.65 148
16976.88 130
16978.11 150
16979.34 142
16980.57 161
16981.80 130
16983.03 138
16984.26 140
16985.50 141
16986.73 153
16987.96 177
16989.19 165
16990.42 129
16991.65 142
16992.89 151
16994.12 135
16995.35 134
16996.58 141
16997.81 146
16999.04 143
17000.28 156
17001.51 142
17002.74 163
17003.97 171
17005.20 134
17006.44 154
17007.67 165
17008.90 144
17010.13 153
17011.37 142
17012.60 156
17013.83 142
17015.06 147
17016.30 143
17017.53 137
17018.76 158
17019.99 137
17021.23 129
17022.46 129
17023.69 150
17024.92 140
17026.16 148
17027.39 134
17028.62 141
17029.86 117
17031.09 130
17032.32 136
17033.56 136
17034.79 152
17036.02 155
17037.26 166
17038.49 137
17039.72 143
17040.96 147
17042.19 176
17043.42 139
17044.66 138
17045.89 129
17047.12 129
17048.36 147
17049.59 151
17050.82 112
17052.06 129
17053.29 143
17054.53 142
17055.76 140
17056.99 142
17058.23 129
17059.46 158
17060.70 157
17061.93 163
17063.16 130
17064.40 139
17065.63 151
17066.87 127
17068.10 147
17069.34 130
17070.57 139
17071.81 134
17073.04 123
17074.27 130
17075.51 133
17076.74 156
17077.98 127
17079.21 112
17080.45 118
17081.68 142
17082.92 129
17084.15 139
17085.39 123
17086.62 134
17087.86 158
17089.09 148
17090.33 128
17091.56 119
17092.80 120
17094.04 115
17095.27 119
17096.51 144
17097.74 108
17098.98 133
17100.21 141
17101.45 129
17102.68 127
17103.92 100
17105.16 131
17106.39 126
17107.63 136
17108.86 107
17110.10 114
17111.33 144
17112.57 124
17113.81 117
17115.04 117
17116.28 133
17117.52 137
17118.75 133
17119.99 108
17121.22 113
17122.46 120
17123.70 112
17124.93 134
17126.17 147
17127.41 104
17128.64 114
17129.88 119
17131.12 129
17132.35 115
17133.59 122
17134.83 136
17136.06 135
17137.30 123
17138.54 118
17139.77 116
17141.01 116
17142.25 133
17143.49 104
17144.72 123
17145.96 113
17147.20 118
17148.43 110
17149.67 133
17150.91 127
17152.15 117
17153.38 131
17154.62 110
17155.86 119
17157.10 124
17158.33 128
17159.57 112
17160.81 134
17162.05 119
17163.29 133
17164.52 132
17165.76 113
17167.00 142
17168.24 140
17169.48 141
17170.71 127
17171.95 122
17173.19 134
17174.43 146
17175.67 121
17176.91 112
17178.14 140
17179.38 144
17180.62 113
17181.86 124
17183.10 126
17184.34 157
17185.57 139
17186.81 131
17188.05 121
17189.29 123
17190.53 137
17191.77 105
17193.01 99
17194.25 137
17195.49 129
17196.72 124
17197.96 136
17199.20 113
17200.44 123
17201.68 120
17202.92 138
17204.16 131
17205.40 93
17206.64 105
17207.88 122
17209.12 131
17210.36 111
17211.60 115
17212.84 134
17214.08 119
17215.32 129
17216.56 133
17217.80 120
17219.04 125
17220.28 135
17221.52 130
17222.76 120
17224.00 124
17225.24 122
17226.48 119
17227.72 112
17228.96 124
17230.20 123
17231.44 120
17232.68 116
17233.92 101
17235.16 109
17236.40 99
17237.64 120
17238.88 121
17240.12 140
17241.36 120
17242.60 131
17243.84 128
17245.08 141
17246.32 94
17247.57 99
17248.81 122
17250.05 134
17251.29 131
17252.53 111
17253.77 122
17255.01 131
17256.25 115
17257.49 122
17258.74 132
17259.98 126
17261.22 115
17262.46 127
17263.70 120
17264.94 105
17266.18 112
17267.43 107
17268.67 121
17269.91 116
17271.15 119
17272.39 125
17273.63 119
17274.88 117
17276.12 108
17277.36 107
17278.60 107
17279.84 134
17281.09 136
17282.33 116
17283.57 122
17284.81 106
17286.06 114
17287.30 129
17288.54 108
17289.78 112
17291.02 106
17292.27 92
17293.51 121
17294.75 118
17296.00 119
17297.24 115
17298.48 110
17299.72 112
17300.97 126
17302.21 120
17303.45 127
17304.70 117
17305.94 129
17307.18 106
17308.42 128
17309.67 122
17310.91 98
17312.15 120
17313.40 125
17314.64 135
17315.88 97
17317.13 117
17318.37 122
17319.61 105
17320.86 103
17322.10 110
17323.34 141
17324.59 114
17325.83 114
17327.08 130
17328.32 135
17329.56 119
17330.81 104
17332.05 119
17333.30 128
17334.54 112
17335.78 105
17337.03 131
17338.27 124
17339.52 98
17340.76 118
17342.00 104
17343.25 117
17344.49 121
17345.74 140
17346.98 103
17348.23 120
17349.47 135
17350.72 116
17351.96 121
17353.21 109
17354.45 96
17355.70 105
17356.94 111
17358.18 102
17359.43 128
17360.67 131
17361.92 122
17363.16 104
17364.41 113
17365.66 117
17366.90 107
17368.15 123
17369.39 127
17370.64 125
17371.88 108
17373.13 110
17374.37 132
17375.62 117
17376.86 118
17378.11 119
17379.35 100
17380.60 108
17381.85 111
17383.09 123
17384.34 113
17385.58 107
17386.83 87
17388.08 121
17389.32 117
17390.57 114
17391.81 133
17393.06 135
17394.31 111
17395.55 121
17396.80 116
17398.04 129
17399.29 113
17400.54 106
17401.78 129
17403.03 135
17404.28 109
17405.52 129
17406.77 124
17408.02 119
17409.26 116
17410.51 130
17411.76 128
17413.00 89
17414.25 107
17415.50 112
17416.75 105
17417.99 121
17419.24 140
17420.49 130
17421.73 107
17422.98 92
17424.23 102
17425.48 123
17426.72 107
17427.97 112
17429.22 120
17430.46 133
17431.71 98
17432.96 102
17434.21 125
17435.46 108
17436.70 131
17437.95 101
17439.20 134
17440.45 106
17441.69 87
17442.94 110
17444.19 125
17445.44 117
17446.69 111
17447.93 119
17449.18 106
17450.43 101
17451.68 87
17452.93 134
17454.18 99
17455.42 120
17456.67 120
17457.92 128
17459.17 120
17460.42 107
17461.67 134
17462.92 126
17464.16 105
17465.41 119
17466.66 136
17467.91 117
17469.16 100
17470.41 132
17471.66 157
17472.91 136
17474.16 126
17475.40 118
17476.65 137
17477.90 95
17479.15 106
17480.40 121
17481.65 119
17482.90 91
17484.15 116
17485.40 114
17486.65 125
17487.90 106
17489.15 113
17490.40 120
17491.65 94
17492.90 118
17494.15 126
17495.40 112
17496.65 122
17497.90 117
17499.15 118
17500.40 126
17501.65 97
17502.90 109
17504.15 119
17505.40 115
17506.65 98
17507.90 99
17509.15 104
17510.40 108
17511.65 132
17512.90 130
17514.15 116
17515.40 116
17516.65 131
17517.90 120
17519.15 121
17520.40 93
17521.65 116
17522.90 132
17524.15 140
17525.41 105
17526.66 131
17527.91 131
17529.16 114
17530.41 112
17531.66 133
17532.91 122
17534.16 113
17535.41 123
17536.67 110
17537.92 114
17539.17 104
17540.42 122
17541.67 108
17542.92 129
17544.17 99
17545.43 128
17546.68 123
17547.93 106
17549.18 112
17550.43 107
17551.68 122
17552.94 106
17554.19 113
17555.44 118
17556.69 122
17557.94 104
17559.20 108
17560.45 122
17561.70 111
17562.95 108
17564.21 113
17565.46 116
17566.71 124
17567.96 118
17569.21 121
17570.47 129
17571.72 102
17572.97 108
17574.22 115
17575.48 115
17576.73 125
17577.98 136
17579.24 119
17580.49 121
17581.74 117
17582.99 122
17584.25 122
17585.50 113
17586.75 125
17588.01 118
17589.26 133
17590.51 104
17591.77 126
17593.02 112
17594.27 117
17595.53 111
17596.78 124
17598.03 122
17599.29 130
17600.54 108
17601.79 125
17603.05 101
17604.30 114
17605.56 128
17606.81 119
17608.06 128
17609.32 104
17610.57 108
17611.82 112
17613.08 116
17614.33 121
17615.59 123
17616.84 138
17618.10 123
17619.35 127
17620.60 109
17621.86 118
17623.11 98
17624.37 106
17625.62 114
17626.88 113
17628.13 121
17629.39 106
17630.64 98
17631.89 105
17633.15 103
17634.40 114
17635.66 126
17636.91 112
17638.17 99
17639.42 119
17640.68 126
17641.93 95
17643.19 125
17644.44 120
17645.70 118
17646.95 131
17648.21 117
17649.47 106
17650.72 101
17651.98 100
17653.23 115
17654.49 104
17655.74 107
17657.00 114
17658.25 124
17659.51 112
17660.77 87
17662.02 115
17663.28 137
17664.53 126
17665.79 113
17667.04 109
17668.30 108
17669.56 125
17670.81 103
17672.07 114
17673.33 94
17674.58 123
17675.84 98
17677.09 125
17678.35 96
17679.61 97
17680.86 124
17682.12 143
17683.38 116
17684.63 98
17685.89 101
17687.15 100
17688.40 107
17689.66 115
17690.92 112
17692.17 122
17693.43 133
17694.69 115
17695.94 102
17697.20 100
17698.46 112
17699.72 133
17700.97 128
17702.23 116
17703.49 87
17704.74 125
17706.00 121
17707.26 113
17708.52 101
17709.77 114
17711.03 116
17712.29 95
17713.55 109
17714.80 101
17716.06 104
17717.32 96
17718.58 112
17719.84 121
17721.09 117
17722.35 118
17723.61 113
17724.87 98
17726.13 98
17727.38 99
17728.64 126
17729.90 108
17731.16 113
17732.42 99
17733.67 102
17734.93 104
17736.19 113
17737.45 101
17738.71 109
17739.97 124
17741.23 104
17742.48 104
17743.74 119
17745.00 112
17746.26 121
17747.52 107
17748.78 101
17750.04 109
17751.30 110
17752.55 122
17753.81 92
17755.07 96
17756.33 103
17757.59 128
17758.85 123
17760.11 98
17761.37 123
17762.63 113
17763.89 108
17765.15 83
17766.41 137
17767.67 111
17768.93 103
17770.19 107
17771.45 118
17772.70 102
17773.96 105
17775.22 107
17776.48 129
17777.74 112
17779.00 116
17780.26 106
17781.52 122
17782.78 114
17784.04 117
17785.30 120
17786.56 117
17787.82 117
17789.09 101
17790.35 108
17791.61 109
17792.87 121
17794.13 111
17795.39 122
17796.65 104
17797.91 114
17799.17 121
17800.43 114
17801.69 100
17802.95 113
17804.21 134
17805.47 125
17806.73 119
17808.00 87
17809.26 100
17810.52 114
17811.78 114
17813.04 117
17814.30 100
17815.56 113
17816.82 99
17818.08 98
17819.35 110
17820.61 94
17821.87 97
17823.13 114
17824.39 102
17825.65 99
17826.92 114
17828.18 106
17829.44 121
17830.70 110
17831.96 109
17833.22 121
17834.49 85
17835.75 93
17837.01 93
17838.27 105
17839.53 83
17840.80 109
17842.06 110
17843.32 101
17844.58 96
17845.85 110
17847.11 105
17848.37 91
17849.63 130
17850.89 124
17852.16 121
17853.42 118
17854.68 84
17855.95 122
17857.21 122
17858.47 111
17859.73 105
17861.00 99
17862.26 125
17863.52 103
17864.79 100
17866.05 113
17867.31 112
17868.57 110
17869.84 101
17871.10 93
17872.36 102
17873.63 107
17874.89 109
17876.15 121
17877.42 88
17878.68 92
17879.94 110
17881.21 117
17882.47 103
17883.74 93
17885.00 118
17886.26 113
17887.53 109
17888.79 101
17890.05 113
17891.32 103
17892.58 118
17893.85 119
17895.11 92
17896.37 97
17897.64 124
17898.90 114
17900.17 107
17901.43 119
17902.70 129
17903.96 117
17905.22 84
17906.49 117
17907.75 98
17909.02 113
17910.28 116
17911.55 134
17912.81 120
17914.08 120
17915.34 106
17916.61 93
17917.87 100
17919.14 98
17920.40 102
17921.67 121
17922.93 117
17924.20 100
17925.46 108
17926.73 75
17927.99 103
17929.26 96
17930.52 107
17931.79 105
17933.05 97
17934.32 98
17935.58 94
17936.85 109
17938.12 106
17939.38 96
17940.65 117
17941.91 113
17943.18 103
17944.44 115
17945.71 88
17946.98 114
17948.24 113
17949.51 102
17950.77 120
17952.04 97
17953.31 104
17954.57 112
17955.84 91
17957.10 85
17958.37 94
17959.64 108
17960.90 98
17962.17 98
17963.44 99
17964.70 98
17965.97 108
17967.24 84
17968.50 89
17969.77 101
17971.04 88
17972.30 84
17973.57 102
17974.84 78
17976.10 79
17977.37 92
17978.64 104
17979.91 81
17981.17 84
17982.44 102
17983.71 128
17984.97 107
17986.24 91
17987.51 100
17988.78 120
17990.04 111
17991.31 97
17992.58 107
17993.85 102
17995.11 135
17996.38 81
17997.65 85
17998.92 96
18000.18 99
18001.45 87
18002.72 82
18003.99 100
18005.26 95
18006.52 119
18007.79 92
18009.06 90
18010.33 95
18011.60 114
18012.86 99
18014.13 92
18015.40 84
18016.67 110
18017.94 99
18019.21 82
18020.47 99
18021.74 89
18023.01 99
18024.28 104
18025.55 105
18026.82 95
18028.09 88
18029.36 121
18030.62 101
18031.89 84
18033.16 101
18034.43 82
18035.70 101
18036.97 81
18038.24 99
18039.51 95
18040.78 99
18042.05 98
18043.32 107
18044.59 106
18045.85 117
18047.12 118
18048.39 97
18049.66 109
18050.93 96
18052.20 96
18053.47 100
18054.74 122
18056.01 95
18057.28 87
18058.55 116
18059.82 106
18061.09 111
18062.36 107
18063.63 96
18064.90 96
18066.17 102
18067.44 100
18068.71 103
18069.98 93
18071.25 114
18072.52 97
18073.79 105
18075.06 96
18076.33 91
18077.60 102
18078.87 111
18080.15 92
18081.42 84
18082.69 89
18083.96 107
18085.23 124
18086.50 106
18087.77 88
18089.04 85
18090.31 95
18091.58 106
18092.85 93
18094.12 84
18095.40 96
18096.67 110
18097.94 116
18099.21 103
18100.48 114
18101.75 104
18103.02 121
18104.30 105
18105.57 76
18106.84 99
18108.11 86
18109.38 114
18110.65 79
18111.92 96
18113.20 103
18114.47 99
18115.74 96
18117.01 99
18118.28 103
18119.56 114
18120.83 111
18122.10 92
18123.37 90
18124.64 96
18125.92 108
18127.19 105
18128.46 82
18129.73 90
18131.01 94
18132.28 89
18133.55 107
18134.82 98
18136.10 83
18137.37 107
18138.64 128
18139.91 103
18141.19 89
18142.46 97
18143.73 105
18145.01 97
18146.28 101
18147.55 108
18148.82 86
18150.10 104
18151.37 100
18152.64 89
18153.92 93
18155.19 121
18156.46 108
18157.74 122
18159.01 89
18160.28 110
18161.56 110
18162.83 112
18164.10 92
18165.38 86
18166.65 111
18167.93 100
18169.20 99
18170.47 79
18171.75 89
18173.02 102
18174.29 107
18175.57 125
18176.84 121
18178.12 85
18179.39 132
18180.66 117
18181.94 83
18183.21 76
18184.49 93
18185.76 105
18187.04 108
18188.31 104
18189.59 103
18190.86 112
18192.13 97
18193.41 85
18194.68 99
18195.96 101
18197.23 102
18198.51 112
18199.78 99
18201.06 94
18202.33 105
18203.61 108
18204.88 107
18206.16 106
18207.43 100
18208.71 100
18209.98 95
18211.26 109
18212.53 93
18213.81 97
18215.08 101
18216.36 111
18217.63 103
18218.91 85
18220.19 92
18221.46 96
18222.74 77
18224.01 95
18225.29 92
18226.56 94
18227.84 103
18229.12 104
18230.39 109
18231.67 118
18232.94 98
18234.22 135
18235.50 135
18236.77 117
18238.05 89
18239.32 106
18240.60 111
18241.88 89
18243.15 103
18244.43 92
18245.71 123
18246.98 111
18248.26 111
18249.54 117
18250.81 125
18252.09 99
18253.37 108
18254.64 95
18255.92 108
18257.20 96
18258.47 95
18259.75 102
18261.03 102
18262.30 123
18263.58 100
18264.86 121
18266.13 98
18267.41 98
18268.69 92
18269.97 120
18271.24 116
18272.52 114
18273.80 101
18275.08 101
18276.35 101
18277.63 104
18278.91 85
18280.19 98
18281.46 97
18282.74 99
18284.02 110
18285.30 104
18286.58 93
18287.85 104
18289.13 106
18290.41 100
18291.69 109
18292.97 95
18294.24 113
18295.52 105
18296.80 118
18298.08 104
18299.36 87
18300.63 87
18301.91 95
18303.19 106
18304.47 110
18305.75 108
18307.03 97
18308.31 113
18309.58 92
18310.86 92
18312.14 114
18313.42 125
18314.70 99
18315.98 96
18317.26 108
18318.54 111
18319.82 116
18321.09 105
18322.37 114
18323.65 97
18324.93 121
18326.21 94
18327.49 99
18328.77 103
18330.05 112
18331.33 113
18332.61 110
18333.89 101
18335.17 109
18336.45 109
18337.73 109
18339.01 110
18340.29 100
18341.57 115
18342.85 99
18344.13 109
18345.41 89
18346.69 100
18347.97 92
18349.25 111
18350.53 121
18351.81 93
18353.09 98
18354.37 104
18355.65 127
18356.93 91
18358.21 102
18359.49 100
18360.77 104
18362.05 114
18363.33 101
18364.61 96
18365.89 103
18367.17 86
18368.45 94
18369.73 110
18371.01 106
18372.29 84
18373.58 99
18374.86 110
18376.14 93
18377.42 86
18378.70 89
18379.98 107
18381.26 95
18382.54 90
18383.82 88
18385.11 96
18386.39 97
18387.67 104
18388.95 98
18390.23 105
18391.51 86
18392.79 107
18394.08 89
18395.36 94
18396.64 87
18397.92 95
18399.20 104
18400.49 106
18401.77 97
18403.05 105
18404.33 97
18405.61 102
18406.90 91
18408.18 96
18409.46 88
18410.74 96
18412.02 97
18413.31 105
18414.59 85
18415.87 94
18417.15 104
18418.44 94
18419.72 80
18421.00 81
18422.28 100
18423.57 100
18424.85 85
18426.13 95
18427.41 96
18428.70 99
18429.98 99
18431.26 96
18432.55 88
18433.83 107
18435.11 103
18436.40 99
18437.68 96
18438.96 103
18440.25 113
18441.53 83
18442.81 107
18444.10 98
18445.38 94
18446.66 109
18447.95 94
18449.23 79
18450.51 93
18451.80 95
18453.08 84
18454.36 89
18455.65 103
18456.93 105
18458.22 99
18459.50 96
18460.78 106
18462.07 91
18463.35 106
18464.64 110
18465.92 86
18467.20 95
18468.49 99
18469.77 94
18471.06 119
18472.34 105
18473.63 88
18474.91 90
18476.19 117
18477.48 99
18478.76 96
18480.05 109
18481.33 109
18482.62 85
18483.90 99
18485.19 98
18486.47 91
18487.76 92
18489.04 84
18490.33 108
18491.61 80
18492.90 96
18494.18 93
18495.47 127
18496.75 107
18498.04 95
18499.32 106
18500.61 95
18501.89 113
18503.18 111
18504.46 100
18505.75 90
18507.04 100
18508.32 93
18509.61 99
18510.89 81
18512.18 103
18513.46 114
18514.75 100
18516.04 111
18517.32 94
18518.61 112
18519.89 101
18521.18 91
18522.47 98
18523.75 109
18525.04 106
18526.32 107
18527.61 114
18528.90 94
18530.18 87
18531.47 111
18532.76 111
18534.04 120
18535.33 93
18536.62 87
18537.90 107
18539.19 89
18540.48 123
18541.76 116
18543.05 107
18544.34 102
18545.62 101
18546.91 110
18548.20 95
18549.48 98
18550.77 107
18552.06 104
18553.35 127
18554.63 91
18555.92 100
18557.21 101
18558.50 124
18559.78 101
18561.07 97
18562.36 105
18563.65 99
18564.93 121
18566.22 95
18567.51 114
18568.80 89
18570.08 106
18571.37 105
18572.66 114
18573.95 101
18575.24 111
18576.52 96
18577.81 107
18579.10 99
18580.39 105
18581.68 105
18582.96 92
18584.25 115
18585.54 95
18586.83 108
18588.12 97
18589.41 91
18590.69 96
18591.98 119
18593.27 94
18594.56 101
18595.85 106
18597.14 107
18598.43 115
18599.71 126
18601.00 114
18602.29 101
18603.58 115
18604.87 126
18606.16 122
18607.45 125
18608.74 128
18610.03 132
18611.32 146
18612.61 111
18613.89 110
18615.18 127
18616.47 123
18617.76 120
18619.05 132
18620.34 113
18621.63 99
18622.92 137
18624.21 105
18625.50 122
18626.79 113
18628.08 122
18629.37 122
18630.66 106
18631.95 103
18633.24 103
18634.53 110
18635.82 114
18637.11 105
18638.40 115
18639.69 123
18640.98 119
18642.27 100
18643.56 103
18644.85 110
18646.14 104
18647.43 109
18648.72 93
18650.01 99
18651.30 98
18652.59 100
18653.89 80
18655.18 119
18656.47 92
18657.76 122
18659.05 103
18660.34 108
18661.63 102
18662.92 95
18664.21 108
18665.50 101
18666.79 104
18668.09 92
18669.38 100
18670.67 102
18671.96 100
18673.25 101
18674.54 97
18675.83 98
18677.13 101
18678.42 113
18679.71 112
18681.00 97
18682.29 100
18683.58 104
18684.88 113
18686.17 98
18687.46 103
18688.75 111
18690.04 94
18691.33 112
18692.63 91
18693.92 97
18695.21 91
18696.50 121
18697.80 86
18699.09 90
18700.38 108
18701.67 75
18702.96 99
18704.26 93
18705.55 106
18706.84 87
18708.13 85
18709.43 86
18710.72 96
18712.01 86
18713.31 98
18714.60 94
18715.89 105
18717.18 106
18718.48 126
18719.77 98
18721.06 111
18722.36 104
18723.65 103
18724.94 98
18726.24 99
18727.53 92
18728.82 99
18730.12 118
18731.41 108
18732.70 101
18734.00 98
18735.29 103
18736.58 93
18737.88 110
18739.17 94
18740.46 97
18741.76 109
18743.05 98
18744.34 106
18745.64 86
18746.93 110
18748.23 98
18749.52 103
18750.81 76
18752.11 98
18753.40 81
18754.70 98
18755.99 81
18757.29 94
18758.58 107
18759.87 101
18761.17 99
18762.46 86
18763.76 89
18765.05 101
18766.35 106
18767.64 99
18768.94 84
18770.23 83
18771.53 96
18772.82 87
18774.11 101
18775.41 83
18776.70 114
18778.00 88
18779.29 92
18780.59 88
18781.89 92
18783.18 97
18784.48 102
18785.77 101
18787.07 92
18788.36 82
18789.66 94
18790.95 92
18792.25 79
18793.54 97
18794.84 86
18796.13 87
18797.43 90
18798.73 85
18800.02 81
18801.32 84
18802.61 74
18803.91 69
18805.20 80
18806.50 102
18807.80 109
18809.09 88
18810.39 107
18811.69 88
18812.98 109
18814.28 77
18815.57 81
18816.87 81
18818.17 86
18819.46 85
18820.76 93
18822.06 87
18823.35 104
18824.65 93
18825.95 80
18827.24 89
18828.54 82
18829.84 97
18831.13 72
18832.43 83
18833.73 110
18835.02 100
18836.32 99
18837.62 82
18838.91 100
18840.21 94
18841.51 90
18842.81 100
18844.10 92
18845.40 100
18846.70 96
18848.00 87
18849.29 69
18850.59 87
18851.89 85
18853.19 101
18854.48 104
18855.78 75
18857.08 99
18858.38 85
18859.67 99
18860.97 78
18862.27 82
18863.57 109
18864.87 83
18866.16 112
18867.46 80
18868.76 85
18870.06 88
18871.36 105
18872.66 84
18873.95 89
18875.25 93
18876.55 107
18877.85 84
18879.15 91
18880.45 70
18881.74 75
18883.04 81
18884.34 97
18885.64 87
18886.94 79
18888.24 77
18889.54 90
18890.84 100
18892.13 88
18893.43 94
18894.73 84
18896.03 106
18897.33 101
18898.63 96
18899.93 85
18901.23 91
18902.53 95
18903.83 99
18905.13 91
18906.43 80
18907.73 75
18909.02 76
18910.32 77
18911.62 78
18912.92 67
18914.22 92
18915.52 104
18916.82 95
18918.12 86
18919.42 86
18920.72 106
18922.02 96
18923.32 99
18924.62 92
18925.92 81
18927.22 106
18928.52 93
18929.82 88
18931.12 76
18932.42 72
18933.72 79
18935.02 98
18936.32 106
18937.63 85
18938.93 72
18940.23 91
18941.53 107
18942.83 102
18944.13 95
18945.43 105
18946.73 109
18948.03 89
18949.33 92
18950.63 90
18951.93 97
18953.23 99
18954.54 88
18955.84 79
18957.14 99
18958.44 102
18959.74 110
18961.04 100
18962.34 90
18963.64 106
18964.95 95
18966.25 97
18967.55 87
18968.85 84
18970.15 101
18971.45 83
18972.76 83
18974.06 105
18975.36 90
18976.66 99
18977.96 95
18979.27 96
18980.57 98
18981.87 93
18983.17 108
18984.47 90
18985.78 88
18987.08 82
18988.38 108
18989.68 89
18990.98 79
18992.29 86
18993.59 94
18994.89 107
18996.19 103
18997.50 101
18998.80 89
19000.10 92
19001.40 77
19002.71 90
19004.01 91
19005.31 84
19006.62 66
19007.92 85
19009.22 94
19010.53 109
19011.83 71
19013.13 86
19014.43 97
19015.74 85
19017.04 102
19018.34 89
19019.65 88
19020.95 79
19022.25 93
19023.56 86
19024.86 80
19026.16 79
19027.47 82
19028.77 106
19030.08 65
19031.38 98
19032.68 87
19033.99 99
19035.29 75
19036.59 90
19037.90 85
19039.20 108
19040.51 83
19041.81 79
19043.11 98
19044.42 91
19045.72 81
19047.03 104
19048.33 78
19049.64 88
19050.94 78
19052.25 82
19053.55 77
19054.85 73
19056.16 108
19057.46 92
19058.77 94
19060.07 79
19061.38 88
19062.68 79
19063.99 96
19065.29 90
19066.60 92
19067.90 91
19069.21 89
19070.51 82
19071.82 94
19073.12 76
19074.43 89
19075.73 96
19077.04 86
19078.34 91
19079.65 77
19080.95 94
19082.26 85
19083.57 85
19084.87 78
19086.18 95
19087.48 103
19088.79 88
19090.09 92
19091.40 96
19092.71 78
19094.01 71
19095.32 67
19096.62 94
19097.93 84
19099.24 70
19100.54 100
19101.85 97
19103.15 106
19104.46 90
19105.77 92
19107.07 98
19108.38 93
19109.69 91
19110.99 87
19112.30 122
19113.60 82
19114.91 94
19116.22 88
19117.52 96
19118.83 96
19120.14 104
19121.45 93
19122.75 82
19124.06 73
19125.37 93
19126.67 102
19127.98 97
19129.29 89
19130.59 109
19131.90 96
19133.21 106
19134.52 112
19135.82 88
19137.13 108
19138.44 107
19139.75 124
19141.05 87
19142.36 99
19143.67 84
19144.98 112
19146.28 82
19147.59 94
19148.90 104
19150.21 102
19151.51 110
19152.82 105
19154.13 87
19155.44 100
19156.75 101
19158.05 109
19159.36 109
19160.67 94
19161.98 82
19163.29 68
19164.60 112
19165.90 86
19167.21 77
19168.52 88
19169.83 92
19171.14 86
19172.45 87
19173.75 90
19175.06 104
19176.37 110
19177.68 88
19178.99 92
19180.30 82
19181.61 101
19182.92 88
19184.23 76
19185.53 67
19186.84 102
19188.15 103
19189.46 120
19190.77 94
19192.08 86
19193.39 99
19194.70 92
19196.01 80
19197.32 74
19198.63 101
19199.94 88
19201.25 86
19202.56 76
19203.87 93
19205.17 92
19206.48 102
19207.79 91
19209.10 105
19210.41 90
19211.72 111
19213.03 83
19214.34 75
19215.65 93
19216.96 86
19218.27 107
19219.58 87
19220.89 98
19222.21 81
19223.52 108
19224.83 84
19226.14 91
19227.45 90
19228.76 101
19230.07 94
19231.38 71
19232.69 87
19234.00 88
19235.31 87
19236.62 83
19237.93 97
19239.24 73
19240.55 84
19241.86 75
19243.18 99
19244.49 84
19245.80 73
19247.11 85
19248.42 86
19249.73 90
19251.04 79
19252.35 99
19253.67 82
19254.98 99
19256.29 72
19257.60 100
19258.91 89
19260.22 102
19261.53 89
19262.85 93
19264.16 69
19265.47 84
19266.78 77
19268.09 101
19269.40 85
19270.72 92
19272.03 100
19273.34 70
19274.65 77
19275.96 78
19277.28 100
19278.59 72
19279.90 80
19281.21 81
19282.53 97
19283.84 94
19285.15 80
19286.46 90
19287.78 90
19289.09 77
19290.40 81
19291.71 88
19293.03 86
19294.34 91
19295.65 88
19296.96 95
19298.28 78
19299.59 91
19300.90 85
19302.22 100
19303.53 85
19304.84 83
19306.16 60
19307.47 95
19308.78 91
19310.10 86
19311.41 89
19312.72 82
19314.04 85
19315.35 87
19316.66 93
19317.98 68
19319.29 89
19320.60 83
19321.92 118
19323.23 76
19324.54 84
19325.86 92
19327.17 107
19328.49 87
19329.80 70
19331.11 72
19332.43 88
19333.74 89
19335.06 94
19336.37 93
19337.68 61
19339.00 79
19340.31 94
19341.63 97
19342.94 66
19344.26 83
19345.57 79
19346.89 104
19348.20 82
19349.51 88
19350.83 72
19352.14 110
19353.46 105
19354.77 87
19356.09 96
19357.40 79
19358.72 101
19360.03 82
19361.35 94
19362.66 80
19363.98 87
19365.29 69
19366.61 98
19367.92 75
19369.24 83
19370.55 95
19371.87 87
19373.19 80
19374.50 85
19375.82 92
19377.13 80
19378.45 85
19379.76 75
19381.08 83
19382.39 72
19383.71 95
19385.03 90
19386.34 83
19387.66 75
19388.97 86
19390.29 85
19391.61 92
19392.92 76
19394.24 95
19395.55 90
19396.87 93
19398.19 94
19399.50 74
19400.82 112
19402.14 96
19403.45 90
19404.77 80
19406.09 91
19407.40 105
19408.72 77
19410.04 84
19411.35 87
19412.67 90
19413.99 107
19415.30 94
19416.62 77
19417.94 91
19419.25 88
19420.57 82
19421.89 73
19423.21 74
19424.52 80
19425.84 102
19427.16 68
19428.47 76
19429.79 89
19431.11 102
19432.43 86
19433.74 91
19435.06 83
19436.38 97
19437.70 89
19439.01 103
19440.33 92
19441.65 63
19442.97 82
19444.29 91
19445.60 103
19446.92 73
19448.24 96
19449.56 92
19450.88 93
19452.19 65
19453.51 71
19454.83 97
19456.15 91
19457.47 90
19458.78 82
19460.10 86
19461.42 58
19462.74 80
19464.06 66
19465.38 82
19466.70 84
19468.01 84
19469.33 63
19470.65 87
19471.97 81
19473.29 93
19474.61 79
19475.93 81
19477.25 64
19478.57 82
19479.88 95
19481.20 75
19482.52 84
19483.84 68
19485.16 85
19486.48 84
19487.80 75
19489.12 77
19490.44 68
19491.76 88
19493.08 87
19494.40 86
19495.72 88
19497.04 95
19498.36 88
19499.68 104
19501.00 89
19502.32 84
19503.64 79
19504.96 97
19506.28 70
19507.60 81
19508.92 74
19510.24 100
19511.56 85
19512.88 83
19514.20 83
19515.52 82
19516.84 81
19518.16 82
19519.48 87
19520.80 71
19522.12 86
19523.44 82
19524.76 85
19526.08 73
19527.40 81
19528.72 87
19530.04 89
19531.36 82
19532.68 92
19534.00 93
19535.33 81
19536.65 77
19537.97 73
19539.29 91
19540.61 70
19541.93 69
19543.25 75
19544.57 93
19545.89 70
19547.22 94
19548.54 67
19549.86 77
19551.18 75
19552.50 88
19553.82 76
19555.15 79
19556.47 76
19557.79 78
19559.11 76
19560.43 76
19561.75 68
19563.08 80
19564.40 100
19565.72 73
19567.04 91
19568.36 78
19569.69 90
19571.01 87
19572.33 84
19573.65 73
19574.97 93
19576.30 91
19577.62 73
19578.94 67
19580.26 65
19581.59 80
19582.91 82
19584.23 94
19585.55 61
19586.88 89
19588.20 85
19589.52 80
19590.85 68
19592.17 80
19593.49 69
19594.81 82
19596.14 74
19597.46 71
19598.78 78
19600.11 95
19601.43 81
19602.75 72
19604.08 80
19605.40 85
19606.72 96
19608.05 80
19609.37 88
19610.69 65
19612.02 82
19613.34 77
19614.66 85
19615.99 79
19617.31 84
19618.64 79
19619.96 76
19621.28 97
19622.61 81
19623.93 83
19625.26 100
19626.58 100
19627.90 73
19629.23 68
19630.55 86
19631.88 88
19633.20 79
19634.52 80
19635.85 71
19637.17 109
19638.50 106
19639.82 97
19641.15 81
19642.47 76
19643.80 80
19645.12 93
19646.45 74
19647.77 76
19649.09 78
19650.42 74
19651.74 95
19653.07 76
19654.39 83
19655.72 77
19657.04 69
19658.37 89
19659.69 85
19661.02 67
19662.35 85
19663.67 94
19665.00 84
19666.32 72
19667.65 75
19668.97 93
19670.30 94
19671.62 69
19672.95 75
19674.27 93
19675.60 89
19676.93 94
19678.25 80
19679.58 64
19680.90 78
19682.23 81
19683.56 87
19684.88 98
19686.21 73
19687.53 80
19688.86 86
19690.19 87
19691.51 67
19692.84 85
19694.16 100
19695.49 95
19696.82 96
19698.14 84
19699.47 82
19700.80 81
19702.12 83
19703.45 81
19704.78 76
19706.10 77
19707.43 69
19708.76 89
19710.08 90
19711.41 88
19712.74 84
19714.06 91
19715.39 87
19716.72 87
19718.05 84
19719.37 85
19720.70 80
19722.03 76
19723.35 112
19724.68 91
19726.01 73
19727.34 70
19728.66 102
19729.99 78
19731.32 89
19732.65 89
19733.98 96
19735.30 80
19736.63 91
19737.96 69
19739.29 82
19740.61 91
19741.94 94
19743.27 77
19744.60 85
19745.93 75
19747.25 80
19748.58 91
19749.91 66
19751.24 76
19752.57 76
19753.90 94
19755.22 76
19756.55 79
19757.88 74
19759.21 90
19760.54 79
19761.87 97
19763.20 80
19764.52 83
19765.85 91
19767.18 95
19768.51 69
19769.84 81
19771.17 74
19772.50 73
19773.83 90
19775.16 71
19776.48 93
19777.81 83
19779.14 88
19780.47 58
19781.80 84
19783.13 89
19784.46 98
19785.79 94
19787.12 80
19788.45 95
19789.78 75
19791.11 80
19792.44 80
19793.77 100
19795.10 80
19796.43 81
19797.76 80
19799.09 94
19800.42 89
19801.75 83
19803.08 89
19804.41 90
19805.74 69
19807.07 73
19808.40 79
19809.73 67
19811.06 79
19812.39 81
19813.72 85
19815.05 72
19816.38 80
19817.71 81
19819.04 74
19820.37 80
19821.70 80
19823.03 73
19824.36 81
19825.69 67
19827.02 75
19828.35 80
19829.69 91
19831.02 98
19832.35 88
19833.68 90
19835.01 55
19836.34 71
19837.67 83
19839.00 95
19840.33 76
19841.67 62
19843.00 92
19844.33 74
19845.66 75
19846.99 76
19848.32 73
19849.65 76
19850.99 91
19852.32 90
19853.65 90
19854.98 86
19856.31 91
19857.64 81
19858.98 87
19860.31 68
19861.64 75
19862.97 82
19864.30 97
19865.64 75
19866.97 79
19868.30 70
19869.63 73
19870.97 75
19872.30 69
19873.63 84
19874.96 76
19876.29 65
19877.63 80
19878.96 67
19880.29 84
19881.63 85
19882.96 72
19884.29 72
19885.62 80
19886.96 85
19888.29 94
19889.62 58
19890.95 77
19892.29 82
19893.62 76
19894.95 66
19896.29 81
19897.62 78
19898.95 91
19900.29 71
19901.62 60
19902.95 75
19904.29 80
19905.62 93
19906.95 90
19908.29 76
19909.62 77
19910.95 90
19912.29 73
19913.62 72
19914.96 81
19916.29 80
19917.62 89
19918.96 79
19920.29 64
19921.63 78
19922.96 71
19924.29 77
19925.63 69
19926.96 74
19928.30 78
19929.63 82
19930.96 103
19932.30 73
19933.63 58
19934.97 70
19936.30 98
19937.64 82
19938.97 75
19940.31 90
19941.64 109
19942.98 91
19944.31 80
19945.64 64
19946.98 75
19948.31 95
19949.65 97
19950.98 80
19952.32 60
19953.65 59
19954.99 72
19956.32 78
19957.66 92
19959.00 74
19960.33 77
19961.67 86
19963.00 81
19964.34 81
19965.67 67
19967.01 76
19968.34 71
19969.68 80
19971.01 83
19972.35 89
19973.69 89
19975.02 77
19976.36 71
19977.69 73
19979.03 114
19980.37 94
19981.70 98
19983.04 90
19984.37 75
19985.71 79
19987.05 66
19988.38 88
19989.72 91
19991.05 66
19992.39 86
19993.73 78
19995.06 77
19996.40 63
19997.74 78
19999.07 97
20000.41 83
20001.75 79
20003.08 82
20004.42 84
20005.76 83
20007.09 88
20008.43 76
20009.77 69
20011.10 80
20012.44 82
20013.78 86
20015.12 92
20016.45 93
20017.79 104
20019.13 88
20020.47 68
20021.80 96
20023.14 79
20024.48 91
20025.81 88
20027.15 85
20028.49 71
20029.83 84
20031.17 97
20032.50 81
20033.84 91
20035.18 94
20036.52 100
20037.85 97
20039.19 86
20040.53 82
20041.87 94
20043.21 107
20044.54 96
20045.88 73
20047.22 92
20048.56 102
20049.90 109
20051.24 70
20052.57 84
20053.91 85
20055.25 82
20056.59 87
20057.93 91
20059.27 87
20060.61 98
20061.94 90
20063.28 97
20064.62 88
20065.96 87
20067.30 87
20068.64 90
20069.98 90
20071.32 85
20072.66 100
20073.99 82
20075.33 81
20076.67 67
20078.01 79
20079.35 82
20080.69 84
20082.03 78
20083.37 80
20084.71 80
20086.05 87
20087.39 84
20088.73 81
20090.07 83
20091.41 94
20092.75 88
20094.09 79
20095.43 89
20096.77 83
20098.11 88
20099.45 88
20100.79 73
20102.13 73
20103.47 90
20104.81 98
20106.15 97
20107.49 90
20108.83 72
20110.17 91
20111.51 91
20112.85 80
20114.19 85
20115.53 99
20116.87 96
20118.21 102
20119.55 100
20120.89 94
20122.23 80
20123.57 92
20124.91 99
20126.25 81
20127.60 85
20128.94 81
