# Supplementary material for: MALDI-TOF MS typing enables the classification of brewing yeasts of the genus Saccharomyces to major beer styles
Source: PLoS One. 2017 Aug 9;12(8):e0181694. doi: 10.1371/journal.pone.0181694 (PMC5549903; doi:10.1371/journal.pone.0181694)
Supplement: S14 File — The directory includes 90 raw files and was zipped to “.zip”; the folder has three strains with 30 spectra per strain; S1 Text explains the raw files with an example and Table 1 represents the yeast strains used within the experiment. (ZIP) [file pone.0181694.s017.zip › 40-42/30666-220-OG-WB-WB-YPG-18h-E-E_2015-10-27__0_C3_1.dat]

1999.49 3178
1999.91 3219
2000.33 3384
2000.75 3451
2001.17 3173
2001.59 3160
2002.02 3337
2002.44 3374
2002.86 3268
2003.28 3113
2003.70 3031
2004.13 3000
2004.55 3296
2004.97 3200
2005.39 3214
2005.81 3232
2006.24 3418
2006.66 3144
2007.08 3044
2007.50 3233
2007.93 3222
2008.35 3374
2008.77 3260
2009.19 3199
2009.62 3146
2010.04 3112
2010.46 3186
2010.88 3089
2011.31 3085
2011.73 3125
2012.15 2950
2012.58 2968
2013.00 2960
2013.42 2946
2013.84 3046
2014.27 2861
2014.69 2908
2015.11 2981
2015.54 3012
2015.96 2978
2016.38 2936
2016.81 2912
2017.23 3030
2017.65 3161
2018.08 3130
2018.50 3015
2018.92 3296
2019.35 3375
2019.77 3320
2020.19 3324
2020.62 3458
2021.04 3316
2021.47 3290
2021.89 3225
2022.31 3145
2022.74 3161
2023.16 3235
2023.59 3324
2024.01 3151
2024.43 3104
2024.86 3158
2025.28 3003
2025.71 2949
2026.13 2919
2026.55 2938
2026.98 2974
2027.40 2864
2027.83 2844
2028.25 2965
2028.68 2953
2029.10 2891
2029.53 2782
2029.95 2802
2030.38 2945
2030.80 3049
2031.23 3020
2031.65 2885
2032.08 3005
2032.50 3122
2032.93 3080
2033.35 3237
2033.78 3028
2034.20 3071
2034.63 3267
2035.05 3179
2035.48 3167
2035.90 3036
2036.33 3073
2036.75 3228
2037.18 3046
2037.60 2907
2038.03 3075
2038.45 3068
2038.88 3186
2039.31 3181
2039.73 3198
2040.16 3118
2040.58 3299
2041.01 3413
2041.43 3257
2041.86 3203
2042.29 3211
2042.71 3159
2043.14 3189
2043.56 3065
2043.99 2985
2044.42 2984
2044.84 2968
2045.27 3024
2045.70 2976
2046.12 3000
2046.55 2927
2046.98 3159
2047.40 3207
2047.83 3136
2048.25 3075
2048.68 3072
2049.11 3129
2049.53 2992
2049.96 3143
2050.39 3078
2050.82 3079
2051.24 3093
2051.67 3174
2052.10 2999
2052.52 3023
2052.95 3091
2053.38 3134
2053.80 3049
2054.23 2996
2054.66 3071
2055.09 3086
2055.51 3105
2055.94 3319
2056.37 3281
2056.80 3191
2057.22 3294
2057.65 3171
2058.08 3014
2058.51 3201
2058.93 3098
2059.36 3218
2059.79 3213
2060.22 3272
2060.65 3223
2061.07 3295
2061.50 3376
2061.93 3216
2062.36 3297
2062.79 3419
2063.21 3329
2063.64 3320
2064.07 3397
2064.50 3402
2064.93 3620
2065.36 3684
2065.78 3587
2066.21 3777
2066.64 3873
2067.07 3659
2067.50 3683
2067.93 3451
2068.36 3336
2068.78 3243
2069.21 3307
2069.64 3143
2070.07 3077
2070.50 3144
2070.93 3055
2071.36 2895
2071.79 3050
2072.22 2956
2072.64 3082
2073.07 3126
2073.50 2998
2073.93 2954
2074.36 2955
2074.79 3113
2075.22 3046
2075.65 3097
2076.08 3232
2076.51 3124
2076.94 3103
2077.37 3211
2077.80 3205
2078.23 3174
2078.66 3154
2079.09 3186
2079.52 3394
2079.95 3351
2080.38 3242
2080.81 3307
2081.24 3174
2081.67 3251
2082.10 3329
2082.53 3280
2082.96 3255
2083.39 3110
2083.82 2947
2084.25 3155
2084.68 3293
2085.11 3125
2085.54 3102
2085.97 3193
2086.40 3256
2086.83 3152
2087.26 3292
2087.69 3212
2088.12 3052
2088.55 3144
2088.99 3044
2089.42 3082
2089.85 3135
2090.28 3023
2090.71 3185
2091.14 3111
2091.57 3121
2092.00 3064
2092.43 3022
2092.86 2871
2093.30 2900
2093.73 2835
2094.16 2919
2094.59 2739
2095.02 2745
2095.45 2975
2095.88 2985
2096.32 2812
2096.75 2829
2097.18 2932
2097.61 2862
2098.04 2819
2098.47 2798
2098.91 2835
2099.34 2931
2099.77 2729
2100.20 2943
2100.63 2937
2101.07 2854
2101.50 2881
2101.93 2812
2102.36 2750
2102.80 2684
2103.23 2769
2103.66 2806
2104.09 2853
2104.52 2730
2104.96 2755
2105.39 3009
2105.82 3101
2106.25 3020
2106.69 3141
2107.12 3067
2107.55 3095
2107.99 3162
2108.42 3153
2108.85 3263
2109.28 3078
2109.72 3060
2110.15 3134
2110.58 3020
2111.02 2895
2111.45 2889
2111.88 2857
2112.32 3001
2112.75 2897
2113.18 2874
2113.62 2917
2114.05 3007
2114.48 2982
2114.92 2861
2115.35 2870
2115.78 2788
2116.22 2679
2116.65 2852
2117.08 2899
2117.52 2752
2117.95 2907
2118.39 2854
2118.82 2828
2119.25 2847
2119.69 2763
2120.12 2739
2120.56 2736
2120.99 2875
2121.42 2970
2121.86 2956
2122.29 2930
2122.73 2936
2123.16 3038
2123.60 2987
2124.03 2879
2124.46 3029
2124.90 2972
2125.33 2804
2125.77 2841
2126.20 2991
2126.64 2892
2127.07 2969
2127.51 2966
2127.94 2987
2128.38 2933
2128.81 3020
2129.25 2982
2129.68 2825
2130.12 2958
2130.55 3098
2130.99 3213
2131.42 3280
2131.86 3207
2132.29 3147
2132.73 3074
2133.16 2940
2133.60 3129
2134.03 3099
2134.47 3153
2134.91 3111
2135.34 3201
2135.78 3141
2136.21 3163
2136.65 3335
2137.08 3128
2137.52 3113
2137.96 3077
2138.39 3036
2138.83 3023
2139.26 3036
2139.70 2868
2140.14 2992
2140.57 2893
2141.01 2934
2141.44 3025
2141.88 2846
2142.32 2865
2142.75 2761
2143.19 2777
2143.63 2569
2144.06 2685
2144.50 2746
2144.94 2700
2145.37 2654
2145.81 2864
2146.25 2859
2146.68 3009
2147.12 2911
2147.56 2872
2147.99 2906
2148.43 3050
2148.87 3215
2149.30 3359
2149.74 3377
2150.18 3360
2150.61 3459
2151.05 3500
2151.49 3453
2151.93 3358
2152.36 3201
2152.80 3154
2153.24 3035
2153.68 3081
2154.11 3075
2154.55 2926
2154.99 2852
2155.43 3077
2155.86 2908
2156.30 2930
2156.74 3095
2157.18 2994
2157.62 3022
2158.05 3030
2158.49 3080
2158.93 3235
2159.37 3159
2159.81 3027
2160.24 2981
2160.68 3200
2161.12 3183
2161.56 3139
2162.00 3171
2162.43 3124
2162.87 3198
2163.31 3249
2163.75 3203
2164.19 3082
2164.63 3196
2165.07 3170
2165.50 2962
2165.94 2950
2166.38 2962
2166.82 3043
2167.26 2950
2167.70 2938
2168.14 2997
2168.58 3048
2169.02 3307
2169.45 3226
2169.89 3283
2170.33 3288
2170.77 3128
2171.21 3339
2171.65 3532
2172.09 3343
2172.53 3243
2172.97 3229
2173.41 3456
2173.85 3581
2174.29 3555
2174.73 3538
2175.17 3634
2175.61 3576
2176.05 3632
2176.49 3837
2176.93 3538
2177.37 3656
2177.81 3472
2178.25 3437
2178.69 3361
2179.13 3272
2179.57 3209
2180.01 3137
2180.45 3083
2180.89 2980
2181.33 3030
2181.77 3097
2182.21 3079
2182.65 2891
2183.09 2860
2183.53 2924
2183.97 2877
2184.41 2773
2184.85 2751
2185.29 2910
2185.73 3017
2186.17 3096
2186.61 3066
2187.05 3048
2187.49 3199
2187.94 3409
2188.38 3346
2188.82 3261
2189.26 3415
2189.70 3456
2190.14 3470
2190.58 3363
2191.02 3340
2191.46 3149
2191.91 3110
2192.35 3159
2192.79 2974
2193.23 3022
2193.67 3136
2194.11 3191
2194.55 3368
2195.00 3539
2195.44 3475
2195.88 3398
2196.32 3352
2196.76 3340
2197.21 3345
2197.65 3199
2198.09 3209
2198.53 3158
2198.97 3232
2199.42 3250
2199.86 3035
2200.30 3048
2200.74 2972
2201.18 2953
2201.63 2970
2202.07 3178
2202.51 3132
2202.95 3188
2203.40 3303
2203.84 3071
2204.28 3054
2204.72 3243
2205.17 3359
2205.61 3321
2206.05 3274
2206.49 3244
2206.94 3382
2207.38 3283
2207.82 3320
2208.27 3337
2208.71 3368
2209.15 3252
2209.60 3193
2210.04 3347
2210.48 3318
2210.92 3182
2211.37 3242
2211.81 3320
2212.25 3094
2212.70 3187
2213.14 3191
2213.59 3287
2214.03 3107
2214.47 3089
2214.92 3158
2215.36 3219
2215.80 3073
2216.25 3030
2216.69 3052
2217.14 2739
2217.58 2666
2218.02 2634
2218.47 2808
2218.91 2722
2219.36 2739
2219.80 2809
2220.24 2960
2220.69 3064
2221.13 3185
2221.58 3028
2222.02 3204
2222.46 3281
2222.91 3134
2223.35 3086
2223.80 3208
2224.24 3204
2224.69 3356
2225.13 3251
2225.58 3436
2226.02 3510
2226.47 3444
2226.91 3541
2227.36 3486
2227.80 3333
2228.25 3431
2228.69 3397
2229.14 3542
2229.58 3767
2230.03 3654
2230.47 3619
2230.92 3800
2231.36 3890
2231.81 3614
2232.25 3512
2232.70 3615
2233.14 3686
2233.59 3516
2234.03 3699
2234.48 3626
2234.93 3380
2235.37 3422
2235.82 3439
2236.26 3271
2236.71 3085
2237.16 3082
2237.60 3229
2238.05 3115
2238.49 3069
2238.94 3009
2239.39 2911
2239.83 2923
2240.28 2841
2240.72 2815
2241.17 2783
2241.62 2850
2242.06 2924
2242.51 2772
2242.96 2481
2243.40 2661
2243.85 2787
2244.30 2820
2244.74 2871
2245.19 2799
2245.64 2827
2246.08 2708
2246.53 2749
2246.98 2823
2247.42 2949
2247.87 3011
2248.32 2850
2248.76 2866
2249.21 2987
2249.66 3145
2250.10 2946
2250.55 2839
2251.00 2886
2251.45 2822
2251.89 3040
2252.34 2975
2252.79 3009
2253.24 2948
2253.68 2662
2254.13 2774
2254.58 3000
2255.03 2817
2255.47 2913
2255.92 2710
2256.37 2800
2256.82 2653
2257.27 2829
2257.71 2845
2258.16 2802
2258.61 2673
2259.06 2768
2259.51 2863
2259.95 2963
2260.40 2935
2260.85 3016
2261.30 3042
2261.75 2972
2262.19 3174
2262.64 3307
2263.09 3405
2263.54 3161
2263.99 3177
2264.44 3270
2264.89 3272
2265.33 3199
2265.78 3190
2266.23 3264
2266.68 3204
2267.13 3071
2267.58 3129
2268.03 3163
2268.48 3341
2268.93 3519
2269.37 3442
2269.82 3314
2270.27 3380
2270.72 3409
2271.17 3751
2271.62 3749
2272.07 3666
2272.52 3879
2272.97 3713
2273.42 3571
2273.87 3471
2274.32 3497
2274.77 3468
2275.22 3328
2275.67 3274
2276.12 3177
2276.57 3205
2277.02 3116
2277.47 3000
2277.92 2800
2278.37 2873
2278.82 2912
2279.27 2936
2279.72 2800
2280.17 2846
2280.62 3082
2281.07 2935
2281.52 2981
2281.97 2952
2282.42 2875
2282.87 2986
2283.32 2987
2283.77 2721
2284.22 2846
2284.67 2882
2285.12 2978
2285.57 3039
2286.02 3018
2286.47 3099
2286.92 3363
2287.37 3546
2287.82 3787
2288.28 3800
2288.73 4329
2289.18 4712
2289.63 5089
2290.08 5535
2290.53 5932
2290.98 6179
2291.43 6400
2291.88 6448
2292.34 6628
2292.79 6071
2293.24 6001
2293.69 5648
2294.14 5248
2294.59 4798
2295.05 4519
2295.50 4209
2295.95 3854
2296.40 3696
2296.85 3641
2297.30 3546
2297.76 3349
2298.21 3100
2298.66 3237
2299.11 3045
2299.56 3093
2300.02 2993
2300.47 2939
2300.92 2857
2301.37 2845
2301.82 2821
2302.28 2722
2302.73 2827
2303.18 2683
2303.63 2837
2304.09 2904
2304.54 2900
2304.99 2772
2305.44 2840
2305.90 2924
2306.35 3049
2306.80 3203
2307.26 3263
2307.71 3324
2308.16 3597
2308.61 3709
2309.07 3655
2309.52 3614
2309.97 3746
2310.43 3877
2310.88 3943
2311.33 3975
2311.79 3825
2312.24 3512
2312.69 3524
2313.15 3610
2313.60 3393
2314.05 3290
2314.51 3376
2314.96 3277
2315.41 3149
2315.87 3108
2316.32 3155
2316.77 3427
2317.23 3443
2317.68 3218
2318.14 3524
2318.59 3583
2319.04 3633
2319.50 3529
2319.95 3660
2320.41 3489
2320.86 3510
2321.31 3624
2321.77 3596
2322.22 3734
2322.68 3435
2323.13 3334
2323.59 3266
2324.04 3329
2324.50 3569
2324.95 3468
2325.40 3554
2325.86 3642
2326.31 3756
2326.77 3636
2327.22 3490
2327.68 3560
2328.13 3619
2328.59 3412
2329.04 3276
2329.50 3148
2329.95 3237
2330.41 3236
2330.86 3431
2331.32 3351
2331.77 3283
2332.23 3247
2332.68 3137
2333.14 3273
2333.59 3125
2334.05 3027
2334.51 3011
2334.96 3105
2335.42 3225
2335.87 3175
2336.33 2982
2336.78 3082
2337.24 3192
2337.70 2983
2338.15 3108
2338.61 3051
2339.06 3006
2339.52 3063
2339.97 3023
2340.43 3037
2340.89 3147
2341.34 3277
2341.80 3121
2342.26 3118
2342.71 2960
2343.17 2812
2343.62 3047
2344.08 3128
2344.54 3001
2344.99 2943
2345.45 3016
2345.91 2980
2346.36 3113
2346.82 3062
2347.28 3249
2347.73 3294
2348.19 3264
2348.65 3174
2349.10 2996
2349.56 3019
2350.02 3066
2350.48 3020
2350.93 3050
2351.39 2881
2351.85 2900
2352.30 3011
2352.76 3145
2353.22 2932
2353.68 2772
2354.13 2920
2354.59 2944
2355.05 3129
2355.51 3026
2355.96 2900
2356.42 2963
2356.88 3092
2357.34 3131
2357.79 2997
2358.25 2951
2358.71 3056
2359.17 3001
2359.63 3103
2360.08 3208
2360.54 3177
2361.00 3263
2361.46 3246
2361.92 3057
2362.37 2945
2362.83 3179
2363.29 3156
2363.75 3303
2364.21 3294
2364.67 3093
2365.12 3111
2365.58 3092
2366.04 3301
2366.50 3224
2366.96 3121
2367.42 3165
2367.88 3241
2368.33 3224
2368.79 3176
2369.25 3136
2369.71 3121
2370.17 3128
2370.63 3085
2371.09 3151
2371.55 3153
2372.01 3135
2372.47 3350
2372.92 3380
2373.38 3587
2373.84 3595
2374.30 3677
2374.76 3782
2375.22 3834
2375.68 3800
2376.14 3743
2376.60 3492
2377.06 3523
2377.52 3494
2377.98 3455
2378.44 3203
2378.90 3089
2379.36 3174
2379.82 3082
2380.28 2957
2380.74 3086
2381.20 3104
2381.66 3215
2382.12 3113
2382.58 3095
2383.04 3181
2383.50 3206
2383.96 3051
2384.42 3054
2384.88 3045
2385.34 3133
2385.80 2928
2386.26 2925
2386.72 3009
2387.18 3133
2387.64 3061
2388.10 3073
2388.56 3048
2389.03 3041
2389.49 3198
2389.95 3153
2390.41 3287
2390.87 3282
2391.33 3419
2391.79 3573
2392.25 3495
2392.71 3327
2393.17 3518
2393.64 3530
2394.10 3527
2394.56 3382
2395.02 3326
2395.48 3190
2395.94 3042
2396.40 3119
2396.87 3173
2397.33 3241
2397.79 3130
2398.25 3172
2398.71 3188
2399.17 3085
2399.64 3142
2400.10 3040
2400.56 2950
2401.02 3122
2401.48 3008
2401.95 3025
2402.41 3055
2402.87 2978
2403.33 2867
2403.79 2892
2404.26 2857
2404.72 2730
2405.18 2772
2405.64 2694
2406.11 2660
2406.57 2938
2407.03 2722
2407.49 2715
2407.96 2848
2408.42 3015
2408.88 2937
2409.34 2749
2409.81 2874
2410.27 2960
2410.73 3026
2411.20 2664
2411.66 2632
2412.12 2741
2412.58 2743
2413.05 2853
2413.51 2913
2413.97 2943
2414.44 3041
2414.90 3164
2415.36 3099
2415.83 3277
2416.29 3308
2416.75 3201
2417.22 3270
2417.68 3208
2418.14 3138
2418.61 3414
2419.07 3538
2419.54 3195
2420.00 3097
2420.46 3168
2420.93 3315
2421.39 3144
2421.85 3119
2422.32 3078
2422.78 3070
2423.25 2958
2423.71 3037
2424.17 2939
2424.64 3069
2425.10 3165
2425.57 2926
2426.03 2947
2426.50 3148
2426.96 3139
2427.42 3037
2427.89 2911
2428.35 3003
2428.82 3258
2429.28 3053
2429.75 2907
2430.21 2942
2430.68 2851
2431.14 2927
2431.61 2989
2432.07 2998
2432.54 2892
2433.00 2742
2433.47 2952
2433.93 2871
2434.40 2745
2434.86 3156
2435.33 2974
2435.79 2750
2436.26 2865
2436.72 2992
2437.19 3069
2437.65 3050
2438.12 2994
2438.59 2956
2439.05 3161
2439.52 3058
2439.98 3064
2440.45 3316
2440.91 3317
2441.38 3420
2441.85 3456
2442.31 3501
2442.78 3302
2443.24 3317
2443.71 3341
2444.18 3229
2444.64 3160
2445.11 3243
2445.57 3255
2446.04 3033
2446.51 3094
2446.97 2924
2447.44 2893
2447.91 2877
2448.37 2949
2448.84 2888
2449.31 2880
2449.77 2895
2450.24 2994
2450.71 2942
2451.17 2925
2451.64 3009
2452.11 3133
2452.57 3275
2453.04 3087
2453.51 3077
2453.97 3111
2454.44 3185
2454.91 3232
2455.37 2915
2455.84 2876
2456.31 2879
2456.78 2912
2457.24 2943
2457.71 2969
2458.18 2880
2458.65 2911
2459.11 2913
2459.58 2948
2460.05 2946
2460.52 2971
2460.98 2828
2461.45 2825
2461.92 2770
2462.39 2745
2462.85 2848
2463.32 2676
2463.79 2793
2464.26 2832
2464.73 2757
2465.19 2719
2465.66 2705
2466.13 2820
2466.60 2832
2467.07 2881
2467.54 2926
2468.00 2870
2468.47 2779
2468.94 2754
2469.41 2744
2469.88 2738
2470.35 2815
2470.82 2779
2471.28 2707
2471.75 2705
2472.22 2725
2472.69 2782
2473.16 2823
2473.63 2925
2474.10 2858
2474.57 2840
2475.03 2786
2475.50 2922
2475.97 2960
2476.44 2958
2476.91 2960
2477.38 2965
2477.85 2956
2478.32 2896
2478.79 2890
2479.26 2927
2479.73 2974
2480.20 2761
2480.67 2859
2481.14 2886
2481.61 2773
2482.08 2752
2482.54 2642
2483.01 2747
2483.48 2688
2483.95 2721
2484.42 2698
2484.89 2696
2485.36 2839
2485.83 2816
2486.30 2820
2486.77 2750
2487.24 2749
2487.71 2854
2488.18 2898
2488.66 2845
2489.13 2858
2489.60 2866
2490.07 2978
2490.54 3132
2491.01 3143
2491.48 3112
2491.95 3001
2492.42 2976
2492.89 3056
2493.36 3077
2493.83 3103
2494.30 2997
2494.77 3123
2495.24 3060
2495.72 3056
2496.19 3057
2496.66 2986
2497.13 3045
2497.60 3184
2498.07 2948
2498.54 2769
2499.01 2690
2499.48 2904
2499.96 2779
2500.43 2848
2500.90 2768
2501.37 2841
2501.84 2796
2502.31 2751
2502.78 2680
2503.26 2705
2503.73 2695
2504.20 2763
2504.67 2818
2505.14 2692
2505.62 2666
2506.09 2820
2506.56 2908
2507.03 2787
2507.50 2876
2507.98 2932
2508.45 2940
2508.92 2923
2509.39 2852
2509.86 3091
2510.34 3108
2510.81 3345
2511.28 3414
2511.75 3383
2512.23 3361
2512.70 3437
2513.17 3595
2513.64 3680
2514.12 3687
2514.59 3341
2515.06 3424
2515.54 3179
2516.01 3032
2516.48 3025
2516.95 3108
2517.43 3020
2517.90 3036
2518.37 3088
2518.85 2977
2519.32 2903
2519.79 2869
2520.27 3046
2520.74 3028
2521.21 2975
2521.69 2995
2522.16 3014
2522.63 2871
2523.11 2794
2523.58 2832
2524.05 2712
2524.53 2828
2525.00 2642
2525.48 2807
2525.95 2861
2526.42 2690
2526.90 2862
2527.37 2829
2527.85 2962
2528.32 2924
2528.79 2932
2529.27 2898
2529.74 2803
2530.22 2768
2530.69 2781
2531.16 2927
2531.64 3052
2532.11 3031
2532.59 3084
2533.06 3217
2533.54 2988
2534.01 3001
2534.49 2951
2534.96 2949
2535.44 2994
2535.91 3038
2536.38 2933
2536.86 2987
2537.33 2884
2537.81 2897
2538.28 3103
2538.76 3093
2539.23 3119
2539.71 3042
2540.18 3081
2540.66 3156
2541.13 3095
2541.61 3146
2542.09 3421
2542.56 3298
2543.04 3031
2543.51 3210
2543.99 3224
2544.46 3216
2544.94 3298
2545.41 3255
2545.89 3439
2546.37 3542
2546.84 3406
2547.32 3697
2547.79 3832
2548.27 3822
2548.74 3870
2549.22 3851
2549.70 3767
2550.17 3708
2550.65 3762
2551.13 3607
2551.60 3428
2552.08 3576
2552.55 3531
2553.03 3543
2553.51 3488
2553.98 3296
2554.46 3261
2554.94 3296
2555.41 3247
2555.89 3255
2556.37 3120
2556.84 3216
2557.32 3241
2557.80 3063
2558.27 2940
2558.75 3021
2559.23 2956
2559.70 3036
2560.18 3054
2560.66 3084
2561.14 2949
2561.61 2882
2562.09 2925
2562.57 2928
2563.04 2908
2563.52 2892
2564.00 2738
2564.48 2722
2564.95 2685
2565.43 2895
2565.91 2945
2566.39 2969
2566.86 2943
2567.34 2977
2567.82 2762
2568.30 2709
2568.77 2750
2569.25 2701
2569.73 2753
2570.21 2705
2570.69 2880
2571.16 2756
2571.64 2743
2572.12 2772
2572.60 2715
2573.08 2814
2573.56 2740
2574.03 2679
2574.51 2580
2574.99 2607
2575.47 2791
2575.95 2789
2576.43 2869
2576.90 2800
2577.38 2715
2577.86 2743
2578.34 2749
2578.82 2916
2579.30 2841
2579.78 2946
2580.26 2794
2580.73 2842
2581.21 2873
2581.69 2774
2582.17 2784
2582.65 2745
2583.13 2687
2583.61 2611
2584.09 2672
2584.57 2622
2585.05 2769
2585.53 2735
2586.01 2712
2586.49 2828
2586.97 2851
2587.44 2880
2587.92 2955
2588.40 2971
2588.88 2881
2589.36 2972
2589.84 2994
2590.32 3007
2590.80 3026
2591.28 3075
2591.76 3273
2592.24 3212
2592.72 3051
2593.20 3297
2593.68 3246
2594.16 3261
2594.64 3201
2595.12 3102
2595.60 2993
2596.08 2981
2596.56 3025
2597.05 3003
2597.53 2936
2598.01 2705
2598.49 2680
2598.97 2706
2599.45 2594
2599.93 2678
2600.41 2738
2600.89 2794
2601.37 2933
2601.85 2953
2602.33 2681
2602.81 2592
2603.29 2665
2603.78 2783
2604.26 2856
2604.74 2884
2605.22 2894
2605.70 2824
2606.18 2790
2606.66 2709
2607.14 2809
2607.63 2722
2608.11 2826
2608.59 2824
2609.07 2825
2609.55 2854
2610.03 2751
2610.52 2838
2611.00 2835
2611.48 2776
2611.96 2763
2612.44 2798
2612.92 2811
2613.41 2786
2613.89 2897
2614.37 2823
2614.85 2927
2615.34 2944
2615.82 2932
2616.30 2916
2616.78 2843
2617.26 2908
2617.75 2815
2618.23 2741
2618.71 2948
2619.19 2853
2619.68 2676
2620.16 2667
2620.64 2651
2621.12 2721
2621.61 2714
2622.09 2788
2622.57 2696
2623.06 2746
2623.54 2824
2624.02 2845
2624.50 2696
2624.99 2745
2625.47 2966
2625.95 2798
2626.44 2889
2626.92 2910
2627.40 3036
2627.89 2988
2628.37 2975
2628.85 3127
2629.34 3112
2629.82 3066
2630.30 3179
2630.79 3350
2631.27 3368
2631.75 3223
2632.24 3155
2632.72 3361
2633.21 3491
2633.69 3322
2634.17 3218
2634.66 3195
2635.14 3209
2635.62 3140
2636.11 2934
2636.59 3042
2637.08 2920
2637.56 2895
2638.05 3014
2638.53 2869
2639.01 2811
2639.50 2807
2639.98 2856
2640.47 2852
2640.95 2876
2641.44 2985
2641.92 2749
2642.41 2781
2642.89 2772
2643.38 2932
2643.86 2786
2644.34 2842
2644.83 2768
2645.31 2710
2645.80 2788
2646.28 2639
2646.77 2594
2647.25 2786
2647.74 2739
2648.22 2769
2648.71 2817
2649.20 2948
2649.68 2815
2650.17 2881
2650.65 2813
2651.14 2875
2651.62 2802
2652.11 3013
2652.59 2792
2653.08 2683
2653.56 2952
2654.05 2717
2654.54 2855
2655.02 2817
2655.51 2943
2655.99 2985
2656.48 3097
2656.97 3100
2657.45 2945
2657.94 2889
2658.42 3045
2658.91 3175
2659.40 3009
2659.88 2868
2660.37 2839
2660.85 3116
2661.34 3010
2661.83 2967
2662.31 2927
2662.80 2928
2663.29 2962
2663.77 3041
2664.26 2933
2664.75 2834
2665.23 2894
2665.72 2796
2666.21 2967
2666.69 2734
2667.18 2949
2667.67 2735
2668.15 2803
2668.64 2793
2669.13 2797
2669.62 2771
2670.10 2844
2670.59 2912
2671.08 3099
2671.56 3193
2672.05 3230
2672.54 3565
2673.03 3565
2673.51 3467
2674.00 3679
2674.49 4063
2674.98 4211
2675.46 4331
2675.95 4364
2676.44 4580
2676.93 4356
2677.42 3988
2677.90 3895
2678.39 3805
2678.88 3545
2679.37 3360
2679.86 3286
2680.34 3015
2680.83 2986
2681.32 2875
2681.81 2884
2682.30 2821
2682.79 3001
2683.27 3032
2683.76 2921
2684.25 2806
2684.74 3000
2685.23 2893
2685.72 3020
2686.20 2819
2686.69 2807
2687.18 2683
2687.67 2712
2688.16 2832
2688.65 2842
2689.14 2778
2689.63 2678
2690.12 2700
2690.60 2644
2691.09 2739
2691.58 2754
2692.07 2832
2692.56 2830
2693.05 2794
2693.54 3063
2694.03 2979
2694.52 2869
2695.01 2852
2695.50 2901
2695.99 2898
2696.48 2698
2696.97 2658
2697.46 2709
2697.95 2747
2698.43 2865
2698.92 2751
2699.41 2741
2699.90 2767
2700.39 2691
2700.88 2783
2701.37 3054
2701.86 2925
2702.35 3066
2702.84 2967
2703.33 3022
2703.83 3174
2704.32 3147
2704.81 3222
2705.30 3102
2705.79 2989
2706.28 3035
2706.77 3071
2707.26 3037
2707.75 2834
2708.24 2843
2708.73 2811
2709.22 2660
2709.71 2744
2710.20 2676
2710.69 2523
2711.18 2710
2711.68 2708
2712.17 2860
2712.66 2775
2713.15 2774
2713.64 2913
2714.13 2829
2714.62 2929
2715.11 2926
2715.60 2851
2716.10 2948
2716.59 2865
2717.08 2899
2717.57 2873
2718.06 2774
2718.55 2701
2719.04 2929
2719.54 2816
2720.03 2790
2720.52 2977
2721.01 3023
2721.50 3143
2722.00 3256
2722.49 3328
2722.98 3355
2723.47 3424
2723.96 3515
2724.46 3434
2724.95 3344
2725.44 3293
2725.93 3135
2726.42 3070
2726.92 3174
2727.41 3059
2727.90 2925
2728.39 2974
2728.89 2812
2729.38 3041
2729.87 2975
2730.36 2849
2730.86 2954
2731.35 3171
2731.84 3329
2732.34 3288
2732.83 3435
2733.32 3714
2733.81 3672
2734.31 3694
2734.80 3996
2735.29 3713
2735.79 3715
2736.28 3711
2736.77 3807
2737.27 3701
2737.76 3560
2738.25 3222
2738.75 3325
2739.24 3262
2739.73 3414
2740.23 3467
2740.72 3373
2741.21 3142
2741.71 3129
2742.20 3081
2742.69 3053
2743.19 3087
2743.68 3010
2744.18 3077
2744.67 3060
2745.16 2863
2745.66 2799
2746.15 2931
2746.65 2997
2747.14 2789
2747.63 2727
2748.13 2920
2748.62 2724
2749.12 2721
2749.61 2827
2750.11 2845
2750.60 2808
2751.10 2811
2751.59 2751
2752.08 2774
2752.58 2772
2753.07 3023
2753.57 2837
2754.06 2736
2754.56 2842
2755.05 2961
2755.55 2859
2756.04 2809
2756.54 2822
2757.03 3070
2757.53 2991
2758.02 2979
2758.52 2873
2759.01 2947
2759.51 2802
2760.00 2851
2760.50 2952
2760.99 2959
2761.49 2902
2761.99 2910
2762.48 2759
2762.98 2992
2763.47 2980
2763.97 2887
2764.46 2989
2764.96 2887
2765.46 2960
2765.95 2990
2766.45 2869
2766.94 2884
2767.44 2898
2767.94 2953
2768.43 2847
2768.93 2959
2769.42 2912
2769.92 2855
2770.42 2896
2770.91 3131
2771.41 3109
2771.90 3189
2772.40 3272
2772.90 3420
2773.39 3527
2773.89 3732
2774.39 3865
2774.88 4204
2775.38 4603
2775.88 4831
2776.37 5056
2776.87 5141
2777.37 5458
2777.86 5268
2778.36 5331
2778.86 4973
2779.36 4902
2779.85 4362
2780.35 3803
2780.85 3936
2781.34 3562
2781.84 3155
2782.34 3071
2782.84 2813
2783.33 3032
2783.83 3075
2784.33 3065
2784.83 2927
2785.32 2858
2785.82 2950
2786.32 3000
2786.82 2956
2787.31 2877
2787.81 2849
2788.31 2866
2788.81 2773
2789.31 2819
2789.80 2749
2790.30 2789
2790.80 2662
2791.30 2711
2791.80 2637
2792.29 2823
2792.79 2789
2793.29 2646
2793.79 2676
2794.29 2834
2794.79 2752
2795.28 2754
2795.78 3058
2796.28 3217
2796.78 3260
2797.28 3494
2797.78 3371
2798.28 3401
2798.78 3334
2799.27 3249
2799.77 3266
2800.27 3316
2800.77 3225
2801.27 3184
2801.77 3103
2802.27 3084
2802.77 3003
2803.27 3015
2803.77 3059
2804.27 3177
2804.76 3034
2805.26 3052
2805.76 3072
2806.26 3265
2806.76 3455
2807.26 3339
2807.76 3313
2808.26 3358
2808.76 3493
2809.26 3535
2809.76 3371
2810.26 3300
2810.76 3373
2811.26 3418
2811.76 3361
2812.26 3222
2812.76 3308
2813.26 3185
2813.76 3135
2814.26 3128
2814.76 3056
2815.26 2906
2815.76 2800
2816.26 2872
2816.76 2951
2817.26 2781
2817.76 2753
2818.26 2570
2818.76 2685
2819.26 2740
2819.76 2711
2820.27 2748
2820.77 2824
2821.27 2795
2821.77 2899
2822.27 2787
2822.77 2774
2823.27 2757
2823.77 2773
2824.27 2601
2824.77 2624
2825.27 2657
2825.78 2649
2826.28 2680
2826.78 2776
2827.28 2699
2827.78 2495
2828.28 2525
2828.78 2654
2829.29 2560
2829.79 2515
2830.29 2734
2830.79 2668
2831.29 2641
2831.79 2830
2832.30 2785
2832.80 2631
2833.30 2628
2833.80 2581
2834.30 2538
2834.80 2725
2835.31 2750
2835.81 2749
2836.31 2828
2836.81 2965
2837.32 2976
2837.82 2921
2838.32 2973
2838.82 3142
2839.32 3067
2839.83 2933
2840.33 2901
2840.83 2856
2841.33 2653
2841.84 2754
2842.34 2791
2842.84 2790
2843.35 2848
2843.85 3033
2844.35 3071
2844.85 2950
2845.36 2875
2845.86 2892
2846.36 2900
2846.87 2830
2847.37 2874
2847.87 2972
2848.38 3178
2848.88 3367
2849.38 3193
2849.89 3309
2850.39 3444
2850.89 3200
2851.40 3052
2851.90 2922
2852.40 2945
2852.91 2810
2853.41 2821
2853.91 2943
2854.42 3012
2854.92 2824
2855.42 2813
2855.93 2775
2856.43 2856
2856.94 2961
2857.44 2923
2857.94 3041
2858.45 2972
2858.95 2750
2859.46 2767
2859.96 2846
2860.47 2774
2860.97 2706
2861.47 2804
2861.98 2746
2862.48 2639
2862.99 2786
2863.49 2692
2864.00 2708
2864.50 2802
2865.01 2792
2865.51 2738
2866.02 2537
2866.52 2519
2867.02 2554
2867.53 2736
2868.03 2793
2868.54 2756
2869.04 2805
2869.55 2834
2870.05 2968
2870.56 2951
2871.07 3092
2871.57 3143
2872.08 3082
2872.58 3115
2873.09 3510
2873.59 3412
2874.10 3388
2874.60 3461
2875.11 3501
2875.61 3401
2876.12 3261
2876.63 3438
2877.13 3206
2877.64 3033
2878.14 3028
2878.65 3030
2879.15 3216
2879.66 3042
2880.17 3081
2880.67 2931
2881.18 3133
2881.68 3139
2882.19 3034
2882.70 3054
2883.20 3112
2883.71 3262
2884.22 3249
2884.72 3210
2885.23 3228
2885.74 3214
2886.24 3297
2886.75 3293
2887.25 3263
2887.76 3302
2888.27 3382
2888.77 3399
2889.28 3436
2889.79 3307
2890.30 3256
2890.80 3204
2891.31 3218
2891.82 3171
2892.32 3094
2892.83 3024
2893.34 2997
2893.84 3022
2894.35 3147
2894.86 3157
2895.37 3232
2895.87 3234
2896.38 3391
2896.89 3406
2897.40 3283
2897.90 3168
2898.41 3283
2898.92 3217
2899.43 3133
2899.93 3129
2900.44 3260
2900.95 3092
2901.46 3214
2901.97 3253
2902.47 3075
2902.98 3112
2903.49 3140
2904.00 3383
2904.51 3238
2905.01 3261
2905.52 3359
2906.03 3440
2906.54 3253
2907.05 3477
2907.56 3482
2908.06 3314
2908.57 3214
2909.08 3106
2909.59 3001
2910.10 2961
2910.61 3086
2911.12 3057
2911.62 2846
2912.13 2728
2912.64 2937
2913.15 2928
2913.66 2933
2914.17 2762
2914.68 2728
2915.19 2891
2915.70 2967
2916.21 2897
2916.71 2953
2917.22 2703
2917.73 2908
2918.24 2932
2918.75 2895
2919.26 2927
2919.77 2906
2920.28 3017
2920.79 3025
2921.30 3000
2921.81 2976
2922.32 3063
2922.83 3022
2923.34 3059
2923.85 3091
2924.36 3020
2924.87 3019
2925.38 3107
2925.89 3184
2926.40 3129
2926.91 3113
2927.42 3301
2927.93 3207
2928.44 2976
2928.95 2904
2929.46 2814
2929.97 2824
2930.48 2778
2930.99 2669
2931.50 2597
2932.01 2616
2932.52 2700
2933.03 2665
2933.54 2678
2934.05 2796
2934.56 2638
2935.08 2721
2935.59 2808
2936.10 2849
2936.61 2725
2937.12 2897
2937.63 3029
2938.14 3037
2938.65 3069
2939.16 3209
2939.67 3107
2940.19 3049
2940.70 2911
2941.21 3013
2941.72 2980
2942.23 3033
2942.74 2834
2943.25 2904
2943.77 3031
2944.28 2912
2944.79 2999
2945.30 3043
2945.81 3081
2946.32 3132
2946.84 3058
2947.35 2938
2947.86 3018
2948.37 3064
2948.88 2992
2949.40 2996
2949.91 2766
2950.42 2839
2950.93 2737
2951.44 2605
2951.96 2730
2952.47 2772
2952.98 2687
2953.49 2679
2954.01 2767
2954.52 2807
2955.03 2714
2955.54 2682
2956.06 2667
2956.57 2697
2957.08 2792
2957.60 2692
2958.11 2731
2958.62 2695
2959.13 2925
2959.65 3026
2960.16 2827
2960.67 2846
2961.19 2988
2961.70 2941
2962.21 2754
2962.73 2996
2963.24 3135
2963.75 2997
2964.27 3049
2964.78 3095
2965.29 3040
2965.81 2937
2966.32 2909
2966.83 2761
2967.35 2883
2967.86 2796
2968.37 2655
2968.89 2677
2969.40 2670
2969.91 2592
2970.43 2578
2970.94 2560
2971.46 2829
2971.97 2799
2972.48 2686
2973.00 2641
2973.51 2708
2974.03 2681
2974.54 2660
2975.06 2759
2975.57 2818
2976.08 2741
2976.60 2731
2977.11 2938
2977.63 2828
2978.14 2788
2978.66 2839
2979.17 2842
2979.69 2772
2980.20 2865
2980.72 3002
2981.23 3009
2981.75 2974
2982.26 2885
2982.78 2874
2983.29 2790
2983.81 2814
2984.32 3022
2984.84 3150
2985.35 3315
2985.87 3223
2986.38 3123
2986.90 3183
2987.41 3214
2987.93 3332
2988.44 3280
2988.96 3400
2989.47 3330
2989.99 3248
2990.50 3280
2991.02 3196
2991.54 3224
2992.05 3260
2992.57 3344
2993.08 3376
2993.60 3347
2994.12 3134
2994.63 3253
2995.15 3298
2995.66 3451
2996.18 3472
2996.70 3485
2997.21 3534
2997.73 3640
2998.24 3652
2998.76 3775
2999.28 3750
2999.79 3775
3000.31 3847
3000.83 3982
3001.34 3869
3001.86 4015
3002.38 4366
3002.89 4761
3003.41 5007
3003.93 5435
3004.44 6102
3004.96 6923
3005.48 7300
3005.99 7357
3006.51 7160
3007.03 7417
3007.54 6947
3008.06 6153
3008.58 5739
3009.10 5123
3009.61 4549
3010.13 4281
3010.65 3916
3011.17 3499
3011.68 3378
3012.20 3355
3012.72 3158
3013.24 3235
3013.75 3415
3014.27 3322
3014.79 3190
3015.31 3445
3015.82 3550
3016.34 3538
3016.86 3474
3017.38 3581
3017.90 3721
3018.41 3479
3018.93 3778
3019.45 3693
3019.97 3697
3020.49 3418
3021.00 3528
3021.52 3509
3022.04 3359
3022.56 3493
3023.08 3600
3023.60 3530
3024.11 3369
3024.63 3407
3025.15 3431
3025.67 3403
3026.19 3406
3026.71 3281
3027.23 3217
3027.75 3227
3028.26 3128
3028.78 2962
3029.30 3018
3029.82 3170
3030.34 3078
3030.86 3006
3031.38 2982
3031.90 3107
3032.42 3246
3032.94 3181
3033.46 3118
3033.97 3049
3034.49 3180
3035.01 3118
3035.53 3261
3036.05 3273
3036.57 3128
3037.09 3035
3037.61 3095
3038.13 2915
3038.65 2968
3039.17 3062
3039.69 3024
3040.21 2946
3040.73 2891
3041.25 2793
3041.77 2957
3042.29 2804
3042.81 2755
3043.33 2807
3043.85 3006
3044.37 2945
3044.89 2874
3045.41 2855
3045.93 3006
3046.45 2979
3046.97 3065
3047.49 2870
3048.01 2926
3048.53 2855
3049.06 2935
3049.58 2859
3050.10 2848
3050.62 2832
3051.14 2814
3051.66 2921
3052.18 2741
3052.70 2892
3053.22 2801
3053.74 2785
3054.26 2937
3054.79 2921
3055.31 2986
3055.83 2960
3056.35 2885
3056.87 2808
3057.39 2834
3057.91 2883
3058.43 2922
3058.96 2876
3059.48 2881
3060.00 2888
3060.52 2914
3061.04 2906
3061.56 2876
3062.09 2836
3062.61 2743
3063.13 2836
3063.65 3061
3064.17 3040
3064.70 2990
3065.22 3089
3065.74 3131
3066.26 3160
3066.78 3153
3067.31 3109
3067.83 3264
3068.35 3197
3068.87 3166
3069.40 3153
3069.92 3193
3070.44 2863
3070.96 2976
3071.49 3010
3072.01 2880
3072.53 2807
3073.05 3028
3073.58 2967
3074.10 2940
3074.62 3136
3075.14 3022
3075.67 3196
3076.19 3285
3076.71 3119
3077.24 3223
3077.76 3390
3078.28 3499
3078.81 3635
3079.33 3689
3079.85 3851
3080.38 3811
3080.90 3814
3081.42 4027
3081.95 4023
3082.47 3845
3082.99 3962
3083.52 3888
3084.04 3781
3084.56 3865
3085.09 3847
3085.61 3601
3086.13 3766
3086.66 3568
3087.18 3449
3087.71 3660
3088.23 3470
3088.75 3418
3089.28 3207
3089.80 3447
3090.33 3275
3090.85 3287
3091.38 3402
3091.90 3317
3092.42 3267
3092.95 3228
3093.47 3283
3094.00 3232
3094.52 3404
3095.05 3535
3095.57 3411
3096.10 3577
3096.62 3912
3097.14 3799
3097.67 3831
3098.19 3893
3098.72 3984
3099.24 4167
3099.77 4372
3100.29 4784
3100.82 5351
3101.34 6163
3101.87 7170
3102.39 8488
3102.92 9526
3103.45 10594
3103.97 11381
3104.50 10938
3105.02 10664
3105.55 10534
3106.07 9633
3106.60 8273
3107.12 7222
3107.65 6518
3108.17 5719
3108.70 4784
3109.23 4368
3109.75 4004
3110.28 3966
3110.80 4066
3111.33 3921
3111.86 3912
3112.38 3782
3112.91 3929
3113.43 4099
3113.96 3937
3114.49 3768
3115.01 3489
3115.54 3560
3116.07 3383
3116.59 3488
3117.12 3332
3117.64 3197
3118.17 3414
3118.70 3221
3119.22 3141
3119.75 3147
3120.28 3142
3120.80 3277
3121.33 3453
3121.86 3288
3122.38 3176
3122.91 3279
3123.44 3403
3123.97 3361
3124.49 3366
3125.02 3198
3125.55 3306
3126.07 3108
3126.60 2976
3127.13 2861
3127.66 3046
3128.18 2803
3128.71 2736
3129.24 2807
3129.77 2741
3130.29 2975
3130.82 3101
3131.35 2940
3131.88 2899
3132.40 2913
3132.93 2880
3133.46 2853
3133.99 2926
3134.52 2846
3135.04 2859
3135.57 2746
3136.10 2881
3136.63 2938
3137.16 2910
3137.68 2899
3138.21 2927
3138.74 2968
3139.27 2875
3139.80 2754
3140.32 2711
3140.85 2669
3141.38 2701
3141.91 2787
3142.44 2705
3142.97 2811
3143.50 2758
3144.02 2776
3144.55 2799
3145.08 2831
3145.61 2797
3146.14 2862
3146.67 3035
3147.20 3207
3147.73 3360
3148.26 3447
3148.79 3239
3149.31 3444
3149.84 3742
3150.37 3583
3150.90 3458
3151.43 3541
3151.96 3493
3152.49 3416
3153.02 3340
3153.55 3232
3154.08 3248
3154.61 3133
3155.14 3014
3155.67 3047
3156.20 3124
3156.73 3031
3157.26 3137
3157.79 3307
3158.32 3312
3158.85 3218
3159.38 3120
3159.91 3201
3160.44 3190
3160.97 3141
3161.50 2985
3162.03 3135
3162.56 3076
3163.09 3059
3163.62 3080
3164.15 2944
3164.68 2868
3165.21 2821
3165.74 2862
3166.27 2803
3166.80 2605
3167.33 2654
3167.86 2637
3168.39 2834
3168.92 2776
3169.45 2698
3169.99 2638
3170.52 2708
3171.05 2864
3171.58 2767
3172.11 2892
3172.64 2980
3173.17 3013
3173.70 2965
3174.23 3152
3174.77 3149
3175.30 3119
3175.83 3194
3176.36 3200
3176.89 3058
3177.42 3160
3177.95 3084
3178.49 2761
3179.02 2875
3179.55 2731
3180.08 2818
3180.61 2724
3181.14 2755
3181.68 2731
3182.21 2594
3182.74 2778
3183.27 2715
3183.80 2664
3184.34 2882
3184.87 2797
3185.40 2751
3185.93 2824
3186.47 2799
3187.00 2826
3187.53 2859
3188.06 2771
3188.59 2927
3189.13 2837
3189.66 2886
3190.19 3029
3190.73 2998
3191.26 2847
3191.79 2724
3192.32 2736
3192.86 2611
3193.39 2768
3193.92 2834
3194.45 2788
3194.99 2755
3195.52 2707
3196.05 2765
3196.59 2717
3197.12 2688
3197.65 2752
3198.19 2825
3198.72 2929
3199.25 2946
3199.79 2963
3200.32 3241
3200.85 3318
3201.39 3129
3201.92 3460
3202.45 3558
3202.99 3455
3203.52 3477
3204.05 3692
3204.59 3429
3205.12 3305
3205.66 3154
3206.19 3189
3206.72 3131
3207.26 3135
3207.79 2964
3208.33 2916
3208.86 2946
3209.39 3042
3209.93 3184
3210.46 3336
3211.00 3490
3211.53 3671
3212.07 3499
3212.60 3555
3213.14 3479
3213.67 3677
3214.20 3613
3214.74 3360
3215.27 3247
3215.81 3247
3216.34 3003
3216.88 2933
3217.41 2888
3217.95 2729
3218.48 2921
3219.02 2772
3219.55 2814
3220.09 2854
3220.62 2827
3221.16 2864
3221.69 3009
3222.23 3064
3222.76 3384
3223.30 3471
3223.83 3443
3224.37 3615
3224.91 3522
3225.44 3660
3225.98 3703
3226.51 3628
3227.05 3579
3227.58 3640
3228.12 3465
3228.65 3326
3229.19 3289
3229.73 3229
3230.26 3239
3230.80 3371
3231.33 3448
3231.87 3357
3232.41 3395
3232.94 3362
3233.48 3178
3234.02 3126
3234.55 3221
3235.09 3176
3235.62 3171
3236.16 3130
3236.70 3310
3237.23 3314
3237.77 3134
3238.31 3235
3238.84 3235
3239.38 3443
3239.92 3365
3240.45 3554
3240.99 3431
3241.53 3374
3242.06 3420
3242.60 3571
3243.14 3372
3243.67 3198
3244.21 3194
3244.75 3213
3245.29 3204
3245.82 3182
3246.36 3197
3246.90 3217
3247.44 3370
3247.97 3241
3248.51 3344
3249.05 3187
3249.58 3162
3250.12 3329
3250.66 3495
3251.20 3710
3251.74 3419
3252.27 3335
3252.81 3293
3253.35 3323
3253.89 3288
3254.42 3345
3254.96 3300
3255.50 3326
3256.04 3520
3256.58 3559
3257.11 3524
3257.65 3635
3258.19 3814
3258.73 4044
3259.27 3998
3259.81 4407
3260.34 4818
3260.88 4884
3261.42 5125
3261.96 5630
3262.50 5885
3263.04 6282
3263.58 6591
3264.11 7026
3264.65 7324
3265.19 7861
3265.73 8084
3266.27 8296
3266.81 8313
3267.35 8883
3267.89 9430
3268.43 9249
3268.97 8445
3269.50 8325
3270.04 7709
3270.58 6838
3271.12 5980
3271.66 5297
3272.20 4784
3272.74 4394
3273.28 4059
3273.82 3902
3274.36 3782
3274.90 3803
3275.44 3849
3275.98 3993
3276.52 3952
3277.06 3738
3277.60 3747
3278.14 3751
3278.68 3971
3279.22 4028
3279.76 3849
3280.30 3907
3280.84 3802
3281.38 3678
3281.92 3818
3282.46 3794
3283.00 3922
3283.54 3910
3284.08 3840
3284.62 3875
3285.16 3696
3285.70 3993
3286.24 3954
3286.78 4059
3287.32 4223
3287.86 4106
3288.40 3989
3288.94 3812
3289.48 3971
3290.03 3931
3290.57 3908
3291.11 3816
3291.65 3684
3292.19 3816
3292.73 3732
3293.27 3553
3293.81 3653
3294.35 3962
3294.90 4192
3295.44 4400
3295.98 4254
3296.52 4303
3297.06 4552
3297.60 4535
3298.14 4497
3298.69 4250
3299.23 4221
3299.77 4258
3300.31 4107
3300.85 3953
3301.39 3977
3301.94 3960
3302.48 4050
3303.02 4240
3303.56 4219
3304.10 4129
3304.65 4283
3305.19 4315
3305.73 4078
3306.27 4146
3306.81 3845
3307.36 3692
3307.90 3691
3308.44 3438
3308.98 3410
3309.53 3457
3310.07 3418
3310.61 3279
3311.15 3348
3311.70 3333
3312.24 3408
3312.78 3596
3313.32 3668
3313.87 3830
3314.41 3831
3314.95 3986
3315.50 4384
3316.04 4466
3316.58 4566
3317.13 4547
3317.67 4386
3318.21 4257
3318.75 4317
3319.30 4283
3319.84 3922
3320.38 3768
3320.93 3854
3321.47 3822
3322.02 3734
3322.56 3743
3323.10 3668
3323.65 3514
3324.19 3541
3324.73 3603
3325.28 3639
3325.82 3623
3326.36 3486
3326.91 3480
3327.45 3434
3328.00 3389
3328.54 3448
3329.08 3277
3329.63 3366
3330.17 3300
3330.72 3320
3331.26 3576
3331.81 3837
3332.35 4208
3332.89 4837
3333.44 5369
3333.98 6082
3334.53 6697
3335.07 7664
3335.62 8141
3336.16 8876
3336.71 8904
3337.25 8817
3337.80 8823
3338.34 8654
3338.89 8054
3339.43 7281
3339.98 6519
3340.52 6067
3341.07 5339
3341.61 4828
3342.16 4403
3342.70 4187
3343.25 3924
3343.79 3682
3344.34 3675
3344.88 3474
3345.43 3591
3345.97 3447
3346.52 3268
3347.06 3455
3347.61 3470
3348.15 3357
3348.70 3333
3349.25 3383
3349.79 3271
3350.34 3419
3350.88 3511
3351.43 3473
3351.98 3420
3352.52 3309
3353.07 3551
3353.61 3421
3354.16 3281
3354.71 3216
3355.25 3410
3355.80 3425
3356.34 3417
3356.89 3340
3357.44 3416
3357.98 3306
3358.53 3143
3359.08 3055
3359.62 3115
3360.17 2952
3360.72 3094
3361.26 3056
3361.81 3131
3362.36 3117
3362.90 3021
3363.45 3140
3364.00 2910
3364.54 3030
3365.09 3094
3365.64 2984
3366.19 2960
3366.73 3020
3367.28 2960
3367.83 2877
3368.37 2894
3368.92 3034
3369.47 2874
3370.02 2837
3370.56 2827
3371.11 2955
3371.66 2931
3372.21 3060
3372.75 3044
3373.30 3046
3373.85 3137
3374.40 3210
3374.94 3092
3375.49 3148
3376.04 3107
3376.59 2975
3377.14 2953
3377.68 2888
3378.23 2840
3378.78 2826
3379.33 2682
3379.88 2684
3380.43 2741
3380.97 2735
3381.52 2702
3382.07 2604
3382.62 2607
3383.17 2748
3383.72 2627
3384.26 2719
3384.81 2661
3385.36 2729
3385.91 2629
3386.46 2744
3387.01 2692
3387.56 2618
3388.11 2575
3388.65 2789
3389.20 2629
3389.75 2689
3390.30 2885
3390.85 2826
3391.40 2778
3391.95 2700
3392.50 2662
3393.05 2620
3393.60 2739
3394.15 2738
3394.70 2846
3395.24 2836
3395.79 2820
3396.34 2556
3396.89 2783
3397.44 2684
3397.99 2675
3398.54 2662
3399.09 2758
3399.64 2790
3400.19 2640
3400.74 2799
3401.29 2842
3401.84 2703
3402.39 2509
3402.94 2657
3403.49 2810
3404.04 2659
3404.59 2610
3405.14 2494
3405.69 2586
3406.24 2533
3406.79 2560
3407.34 2554
3407.89 2468
3408.44 2537
3409.00 2397
3409.55 2505
3410.10 2597
3410.65 2529
3411.20 2540
3411.75 2434
3412.30 2585
3412.85 2547
3413.40 2669
3413.95 2706
3414.50 2714
3415.05 2635
3415.61 2821
3416.16 2719
3416.71 2702
3417.26 2630
3417.81 2621
3418.36 2656
3418.91 2647
3419.46 2560
3420.02 2632
3420.57 2746
3421.12 2894
3421.67 2931
3422.22 3023
3422.77 3314
3423.33 3607
3423.88 3712
3424.43 3573
3424.98 3706
3425.53 4077
3426.09 4031
3426.64 3958
3427.19 3910
3427.74 3465
3428.29 3353
3428.85 3273
3429.40 3196
3429.95 3075
3430.50 2807
3431.05 2751
3431.61 2724
3432.16 2851
3432.71 2899
3433.26 2851
3433.82 2772
3434.37 2829
3434.92 2846
3435.48 2972
3436.03 2907
3436.58 2843
3437.13 2766
3437.69 2836
3438.24 2797
3438.79 2873
3439.35 3003
3439.90 2931
3440.45 2939
3441.00 2905
3441.56 3062
3442.11 2821
3442.66 2891
3443.22 2725
3443.77 2719
3444.32 2901
3444.88 2802
3445.43 2738
3445.98 2696
3446.54 2633
3447.09 2450
3447.65 2453
3448.20 2547
3448.75 2660
3449.31 2636
3449.86 2615
3450.41 2461
3450.97 2391
3451.52 2579
3452.08 2609
3452.63 2719
3453.19 2644
3453.74 2580
3454.29 2634
3454.85 2494
3455.40 2416
3455.96 2520
3456.51 2749
3457.07 2642
3457.62 2666
3458.17 2723
3458.73 2687
3459.28 2525
3459.84 2608
3460.39 2502
3460.95 2429
3461.50 2569
3462.06 2544
3462.61 2746
3463.17 2690
3463.72 2537
3464.28 2621
3464.83 2706
3465.39 2747
3465.94 2566
3466.50 2619
3467.05 2699
3467.61 2681
3468.16 2728
3468.72 2724
3469.27 2810
3469.83 2845
3470.39 3045
3470.94 3146
3471.50 3108
3472.05 3046
3472.61 3240
3473.16 3180
3473.72 3225
3474.27 3124
3474.83 3026
3475.39 2997
3475.94 3017
3476.50 2903
3477.05 2985
3477.61 2986
3478.17 3001
3478.72 2872
3479.28 2995
3479.84 3162
3480.39 3126
3480.95 3182
3481.50 3052
3482.06 2950
3482.62 3046
3483.17 3316
3483.73 3190
3484.29 3075
3484.84 3358
3485.40 3276
3485.96 3468
3486.51 3432
3487.07 3489
3487.63 3683
3488.18 3845
3488.74 4481
3489.30 4744
3489.86 5248
3490.41 6012
3490.97 7220
3491.53 8194
3492.08 9146
3492.64 9890
3493.20 10264
3493.76 10288
3494.31 10108
3494.87 9473
3495.43 8532
3495.99 7613
3496.54 6661
3497.10 5903
3497.66 5489
3498.22 5149
3498.78 5008
3499.33 4929
3499.89 5054
3500.45 5174
3501.01 5234
3501.56 5375
3502.12 5686
3502.68 5854
3503.24 6205
3503.80 6556
3504.36 6636
3504.91 7086
3505.47 7141
3506.03 7101
3506.59 7404
3507.15 7151
3507.71 6651
3508.26 6218
3508.82 5708
3509.38 5308
3509.94 4853
3510.50 4647
3511.06 4404
3511.62 4032
3512.18 3842
3512.73 3781
3513.29 3603
3513.85 3479
3514.41 3408
3514.97 3244
3515.53 3157
3516.09 3055
3516.65 3052
3517.21 3112
3517.77 3109
3518.33 3061
3518.88 2983
3519.44 3045
3520.00 2936
3520.56 3015
3521.12 3114
3521.68 3306
3522.24 3272
3522.80 3252
3523.36 3048
3523.92 3200
3524.48 2989
3525.04 2959
3525.60 3119
3526.16 3202
3526.72 2949
3527.28 2989
3527.84 2920
3528.40 2996
3528.96 2857
3529.52 2854
3530.08 2740
3530.64 2777
3531.20 2882
3531.76 2845
3532.32 2869
3532.88 2825
3533.44 2878
3534.00 3020
3534.57 3008
3535.13 3106
3535.69 3163
3536.25 3256
3536.81 3152
3537.37 3152
3537.93 3297
3538.49 3376
3539.05 3459
3539.61 3433
3540.17 3318
3540.74 3318
3541.30 3312
3541.86 3123
3542.42 3077
3542.98 3067
3543.54 2889
3544.10 2902
3544.66 2827
3545.23 2718
3545.79 2797
3546.35 2786
3546.91 2756
3547.47 2829
3548.03 2801
3548.60 2762
3549.16 2807
3549.72 2719
3550.28 2633
3550.84 2659
3551.41 2564
3551.97 2517
3552.53 2532
3553.09 2504
3553.65 2496
3554.22 2368
3554.78 2485
3555.34 2412
3555.90 2318
3556.46 2378
3557.03 2420
3557.59 2518
3558.15 2497
3558.71 2546
3559.28 2686
3559.84 2723
3560.40 2560
3560.97 2665
3561.53 2769
3562.09 2716
3562.65 2829
3563.22 2658
3563.78 2725
3564.34 2631
3564.91 2716
3565.47 2713
3566.03 2634
3566.60 2638
3567.16 2648
3567.72 2597
3568.28 2635
3568.85 2491
3569.41 2615
3569.98 2441
3570.54 2561
3571.10 2511
3571.67 2412
3572.23 2531
3572.79 2603
3573.36 2466
3573.92 2492
3574.48 2555
3575.05 2574
3575.61 2718
3576.18 2646
3576.74 2715
3577.30 2705
3577.87 2705
3578.43 2704
3579.00 2675
3579.56 2658
3580.12 2625
3580.69 2736
3581.25 2689
3581.82 2699
3582.38 2871
3582.95 2676
3583.51 2515
3584.08 2575
3584.64 2634
3585.20 2654
3585.77 2649
3586.33 2648
3586.90 2663
3587.46 2702
3588.03 2660
3588.59 2580
3589.16 2607
3589.72 2627
3590.29 2597
3590.85 2629
3591.42 2720
3591.98 2634
3592.55 2591
3593.11 2647
3593.68 2620
3594.24 2565
3594.81 2609
3595.38 2661
3595.94 2820
3596.51 2839
3597.07 2617
3597.64 2783
3598.20 2906
3598.77 2780
3599.34 2758
3599.90 2630
3600.47 2607
3601.03 2756
3601.60 2707
3602.16 2576
3602.73 2400
3603.30 2609
3603.86 2627
3604.43 2479
3605.00 2518
3605.56 2413
3606.13 2340
3606.69 2310
3607.26 2440
3607.83 2329
3608.39 2380
3608.96 2215
3609.53 2232
3610.09 2306
3610.66 2209
3611.23 2357
3611.79 2314
3612.36 2235
3612.93 2353
3613.49 2330
3614.06 2276
3614.63 2370
3615.19 2434
3615.76 2650
3616.33 2924
3616.90 3175
3617.46 3294
3618.03 3525
3618.60 3607
3619.16 3816
3619.73 3957
3620.30 3915
3620.87 3893
3621.43 3943
3622.00 3597
3622.57 3591
3623.14 3187
3623.70 3018
3624.27 2851
3624.84 2725
3625.41 2629
3625.98 2560
3626.54 2532
3627.11 2479
3627.68 2472
3628.25 2538
3628.82 2461
3629.38 2536
3629.95 2477
3630.52 2484
3631.09 2487
3631.66 2484
3632.22 2654
3632.79 2645
3633.36 2768
3633.93 2641
3634.50 2681
3635.07 2703
3635.64 2659
3636.20 2549
3636.77 2611
3637.34 2716
3637.91 2671
3638.48 2664
3639.05 2699
3639.62 2784
3640.19 2861
3640.76 3083
3641.32 3069
3641.89 3173
3642.46 3224
3643.03 3153
3643.60 3195
3644.17 3141
3644.74 2951
3645.31 3063
3645.88 2918
3646.45 2758
3647.02 2790
3647.59 2666
3648.16 2708
3648.73 2652
3649.30 2649
3649.87 2650
3650.44 2777
3651.01 2756
3651.57 2665
3652.14 2730
3652.71 2738
3653.28 2863
3653.85 2915
3654.42 2884
3654.99 2973
3655.57 2806
3656.14 2637
3656.71 2589
3657.28 2573
3657.85 2493
3658.42 2712
3658.99 2731
3659.56 2710
3660.13 2741
3660.70 2722
3661.27 2819
3661.84 2718
3662.41 2769
3662.98 2720
3663.55 2678
3664.12 2716
3664.69 2756
3665.26 2822
3665.84 2706
3666.41 2710
3666.98 2616
3667.55 2663
3668.12 2617
3668.69 2549
3669.26 2606
3669.83 2569
3670.40 2432
3670.98 2479
3671.55 2423
3672.12 2577
3672.69 2567
3673.26 2436
3673.83 2743
3674.41 2879
3674.98 2652
3675.55 2865
3676.12 2864
3676.69 2864
3677.26 2830
3677.84 2806
3678.41 2823
3678.98 2682
3679.55 2573
3680.12 2616
3680.70 2590
3681.27 2416
3681.84 2375
3682.41 2381
3682.99 2472
3683.56 2391
3684.13 2419
3684.70 2486
3685.27 2512
3685.85 2509
3686.42 2405
3686.99 2545
3687.57 2357
3688.14 2364
3688.71 2460
3689.28 2642
3689.86 2712
3690.43 2613
3691.00 2675
3691.58 2736
3692.15 2700
3692.72 2772
3693.29 2701
3693.87 2509
3694.44 2458
3695.01 2457
3695.59 2554
3696.16 2488
3696.73 2469
3697.31 2303
3697.88 2369
3698.45 2314
3699.03 2475
3699.60 2429
3700.17 2241
3700.75 2341
3701.32 2285
3701.90 2391
3702.47 2434
3703.04 2388
3703.62 2429
3704.19 2338
3704.77 2437
3705.34 2345
3705.91 2413
3706.49 2438
3707.06 2589
3707.64 2613
3708.21 2483
3708.78 2472
3709.36 2574
3709.93 2603
3710.51 2599
3711.08 2792
3711.66 2691
3712.23 2625
3712.81 2729
3713.38 2668
3713.96 2615
3714.53 2612
3715.11 2673
3715.68 2706
3716.25 2511
3716.83 2496
3717.40 2733
3717.98 2712
3718.55 2649
3719.13 2677
3719.71 2592
3720.28 2618
3720.86 2620
3721.43 2538
3722.01 2380
3722.58 2376
3723.16 2389
3723.73 2429
3724.31 2449
3724.88 2233
3725.46 2164
3726.03 2218
3726.61 2392
3727.19 2265
3727.76 2297
3728.34 2313
3728.91 2508
3729.49 2686
3730.07 2538
3730.64 2589
3731.22 2901
3731.79 2811
3732.37 2772
3732.95 2854
3733.52 2930
3734.10 3130
3734.67 3174
3735.25 3010
3735.83 2932
3736.40 2833
3736.98 2821
3737.56 2726
3738.13 2736
3738.71 2645
3739.29 2693
3739.86 2517
3740.44 2624
3741.02 2508
3741.59 2398
3742.17 2346
3742.75 2481
3743.32 2447
3743.90 2440
3744.48 2368
3745.06 2379
3745.63 2555
3746.21 2402
3746.79 2363
3747.36 2476
3747.94 2374
3748.52 2469
3749.10 2451
3749.67 2400
3750.25 2327
3750.83 2425
3751.41 2465
3751.98 2408
3752.56 2177
3753.14 2254
3753.72 2381
3754.30 2315
3754.87 2240
3755.45 2233
3756.03 2303
3756.61 2237
3757.19 2204
3757.76 2321
3758.34 2239
3758.92 2326
3759.50 2334
3760.08 2339
3760.65 2469
3761.23 2472
3761.81 2427
3762.39 2448
3762.97 2511
3763.55 2500
3764.13 2428
3764.70 2499
3765.28 2520
3765.86 2424
3766.44 2412
3767.02 2386
3767.60 2271
3768.18 2248
3768.76 2422
3769.33 2244
3769.91 2301
3770.49 2393
3771.07 2474
3771.65 2538
3772.23 2665
3772.81 2496
3773.39 2420
3773.97 2511
3774.55 2411
3775.13 2276
3775.71 2473
3776.29 2454
3776.87 2336
3777.45 2150
3778.02 2189
3778.60 2205
3779.18 2284
3779.76 2370
3780.34 2230
3780.92 2095
3781.50 1946
3782.08 2084
3782.66 2107
3783.24 2154
3783.82 2139
3784.40 2116
3784.98 2176
3785.56 2236
3786.14 2271
3786.72 2282
3787.31 2244
3787.89 2317
3788.47 2302
3789.05 2262
3789.63 2282
3790.21 2279
3790.79 2333
3791.37 2210
3791.95 2240
3792.53 2299
3793.11 2337
3793.69 2485
3794.27 2421
3794.85 2527
3795.43 2492
3796.02 2545
3796.60 2632
3797.18 2582
3797.76 2460
3798.34 2504
3798.92 2610
3799.50 2584
3800.08 2614
3800.67 2509
3801.25 2768
3801.83 2761
3802.41 2615
3802.99 2751
3803.57 2823
3804.16 2814
3804.74 2704
3805.32 2858
3805.90 2904
3806.48 2851
3807.06 2880
3807.65 2778
3808.23 2961
3808.81 3095
3809.39 3198
3809.97 3184
3810.56 3118
3811.14 3261
3811.72 3137
3812.30 3237
3812.89 3311
3813.47 3196
3814.05 3132
3814.63 3079
3815.21 3055
3815.80 3085
3816.38 3186
3816.96 3071
3817.55 2902
3818.13 2926
3818.71 2884
3819.29 2844
3819.88 2663
3820.46 2511
3821.04 2436
3821.63 2416
3822.21 2480
3822.79 2367
3823.37 2446
3823.96 2405
3824.54 2425
3825.12 2401
3825.71 2381
3826.29 2416
3826.87 2289
3827.46 2342
3828.04 2382
3828.62 2433
3829.21 2452
3829.79 2553
3830.38 2408
3830.96 2399
3831.54 2496
3832.13 2455
3832.71 2516
3833.29 2366
3833.88 2395
3834.46 2425
3835.05 2503
3835.63 2408
3836.21 2495
3836.80 2388
3837.38 2487
3837.97 2401
3838.55 2252
3839.14 2300
3839.72 2365
3840.30 2242
3840.89 2244
3841.47 2303
3842.06 2223
3842.64 2159
3843.23 2237
3843.81 2401
3844.40 2262
3844.98 2280
3845.57 2211
3846.15 2220
3846.74 2176
3847.32 2213
3847.91 2316
3848.49 2291
3849.08 2274
3849.66 2225
3850.25 2306
3850.83 2401
3851.42 2375
3852.00 2441
3852.59 2385
3853.17 2246
3853.76 2249
3854.34 2286
3854.93 2351
3855.51 2215
3856.10 2359
3856.69 2152
3857.27 2189
3857.86 2343
3858.44 2287
3859.03 2302
3859.62 2458
3860.20 2464
3860.79 2478
3861.37 2617
3861.96 2499
3862.55 2640
3863.13 2739
3863.72 2854
3864.30 2930
3864.89 2810
3865.48 2906
3866.06 2812
3866.65 2939
3867.24 2952
3867.82 2895
3868.41 2912
3869.00 2982
3869.58 2869
3870.17 2782
3870.76 2482
3871.34 2496
3871.93 2597
3872.52 2352
3873.10 2414
3873.69 2427
3874.28 2567
3874.86 2526
3875.45 2547
3876.04 2764
3876.63 2558
3877.21 2606
3877.80 2474
3878.39 2473
3878.97 2568
3879.56 2561
3880.15 2496
3880.74 2440
3881.32 2484
3881.91 2275
3882.50 2182
3883.09 2264
3883.67 2304
3884.26 2360
3884.85 2243
3885.44 2323
3886.03 2371
3886.61 2391
3887.20 2518
3887.79 2631
3888.38 2644
3888.97 2929
3889.55 2925
3890.14 3151
3890.73 3250
3891.32 3191
3891.91 3263
3892.50 3198
3893.08 3177
3893.67 3078
3894.26 2885
3894.85 2810
3895.44 2833
3896.03 2801
3896.62 2690
3897.20 2690
3897.79 2507
3898.38 2477
3898.97 2613
3899.56 2445
3900.15 2474
3900.74 2565
3901.33 2522
3901.92 2450
3902.51 2330
3903.09 2451
3903.68 2461
3904.27 2391
3904.86 2292
3905.45 2440
3906.04 2450
3906.63 2380
3907.22 2442
3907.81 2396
3908.40 2425
3908.99 2426
3909.58 2494
3910.17 2377
3910.76 2239
3911.35 2144
3911.94 2335
3912.53 2244
3913.12 2154
3913.71 2076
3914.30 2139
3914.89 2231
3915.48 2213
3916.07 2065
3916.66 2257
3917.25 2177
3917.84 2258
3918.43 2266
3919.02 2237
3919.61 2314
3920.20 2272
3920.79 2215
3921.38 2275
3921.97 2319
3922.56 2288
3923.15 2260
3923.74 2211
3924.33 2222
3924.93 2109
3925.52 2213
3926.11 2166
3926.70 2172
3927.29 2034
3927.88 2116
3928.47 2092
3929.06 2202
3929.65 2065
3930.24 2033
3930.84 2083
3931.43 2050
3932.02 2171
3932.61 2104
3933.20 1959
3933.79 1991
3934.38 1996
3934.98 2159
3935.57 2237
3936.16 2017
3936.75 2092
3937.34 2143
3937.94 2139
3938.53 2236
3939.12 2356
3939.71 2423
3940.30 2294
3940.89 2473
3941.49 2619
3942.08 2614
3942.67 2711
3943.26 2786
3943.86 2665
3944.45 2696
3945.04 2702
3945.63 2734
3946.23 2586
3946.82 2417
3947.41 2414
3948.00 2295
3948.60 2296
3949.19 2300
3949.78 2214
3950.37 2204
3950.97 2234
3951.56 2159
3952.15 2197
3952.74 2315
3953.34 2245
3953.93 2300
3954.52 2290
3955.12 2412
3955.71 2336
3956.30 2337
3956.90 2357
3957.49 2409
3958.08 2479
3958.68 2614
3959.27 2742
3959.86 2753
3960.46 2675
3961.05 2637
3961.64 2488
3962.24 2387
3962.83 2489
3963.43 2561
3964.02 2401
3964.61 2348
3965.21 2485
3965.80 2528
3966.39 2599
3966.99 2464
3967.58 2580
3968.18 2569
3968.77 2549
3969.36 2414
3969.96 2495
3970.55 2335
3971.15 2367
3971.74 2322
3972.34 2190
3972.93 2177
3973.53 2195
3974.12 2247
3974.71 2314
3975.31 2121
3975.90 2209
3976.50 2332
3977.09 2457
3977.69 2570
3978.28 2613
3978.88 2451
3979.47 2357
3980.07 2292
3980.66 2286
3981.26 2234
3981.85 2324
3982.45 2349
3983.04 2331
3983.64 2296
3984.23 2271
3984.83 2329
3985.42 2203
3986.02 2247
3986.62 2349
3987.21 2261
3987.81 2229
3988.40 2184
3989.00 2190
3989.59 2313
3990.19 2289
3990.78 2401
3991.38 2444
3991.98 2485
3992.57 2483
3993.17 2550
3993.76 2533
3994.36 2561
3994.96 2687
3995.55 2689
3996.15 2774
3996.74 2765
3997.34 2686
3997.94 2658
3998.53 2712
3999.13 2870
3999.73 2789
4000.32 2724
4000.92 2707
4001.52 2793
4002.11 2517
4002.71 2536
4003.31 2523
4003.90 2439
4004.50 2536
4005.10 2554
4005.69 2652
4006.29 2557
4006.89 2541
4007.48 2647
4008.08 2586
4008.68 2651
4009.28 2546
4009.87 2422
4010.47 2363
4011.07 2546
4011.66 2420
4012.26 2442
4012.86 2443
4013.46 2436
4014.05 2532
4014.65 2466
4015.25 2458
4015.85 2570
4016.45 2517
4017.04 2561
4017.64 2675
4018.24 2675
4018.84 2636
4019.43 2582
4020.03 2590
4020.63 2505
4021.23 2478
4021.83 2584
4022.42 2493
4023.02 2355
4023.62 2409
4024.22 2566
4024.82 2586
4025.42 2538
4026.01 2612
4026.61 2640
4027.21 3019
4027.81 3018
4028.41 3013
4029.01 3108
4029.61 3162
4030.20 3191
4030.80 3129
4031.40 2976
4032.00 3045
4032.60 2988
4033.20 2867
4033.80 2633
4034.40 2508
4035.00 2552
4035.59 2485
4036.19 2427
4036.79 2270
4037.39 2319
4037.99 2283
4038.59 2368
4039.19 2287
4039.79 2148
4040.39 2223
4040.99 2282
4041.59 2199
4042.19 2123
4042.79 2141
4043.39 2210
4043.99 2043
4044.59 2128
4045.19 2174
4045.79 2192
4046.39 2169
4046.99 2060
4047.59 2149
4048.19 2173
4048.79 2168
4049.39 2128
4049.99 2210
4050.59 2306
4051.19 2447
4051.79 2408
4052.39 2406
4052.99 2339
4053.59 2547
4054.19 2420
4054.79 2336
4055.39 2347
4055.99 2471
4056.59 2443
4057.19 2391
4057.79 2253
4058.39 2221
4059.00 2185
4059.60 2246
4060.20 2335
4060.80 2121
4061.40 2098
4062.00 2186
4062.60 2122
4063.20 2249
4063.80 2270
4064.40 2168
4065.01 2244
4065.61 2152
4066.21 2150
4066.81 2205
4067.41 2175
4068.01 2077
4068.61 2103
4069.22 2164
4069.82 2164
4070.42 2046
4071.02 2035
4071.62 2056
4072.23 2202
4072.83 2081
4073.43 2123
4074.03 1990
4074.63 2163
4075.23 2096
4075.84 2066
4076.44 2099
4077.04 2174
4077.64 2125
4078.25 2071
4078.85 2151
4079.45 2033
4080.05 2024
4080.66 2183
4081.26 2128
4081.86 2147
4082.46 2148
4083.07 2048
4083.67 1976
4084.27 2182
4084.87 2194
4085.48 2276
4086.08 2202
4086.68 2053
4087.29 2050
4087.89 2188
4088.49 2172
4089.09 2181
4089.70 2235
4090.30 2305
4090.90 2129
4091.51 1991
4092.11 2101
4092.71 2102
4093.32 2061
4093.92 2157
4094.52 2136
4095.13 2191
4095.73 2297
4096.34 2198
4096.94 2305
4097.54 2214
4098.15 2146
4098.75 2063
4099.35 2072
4099.96 2079
4100.56 2080
4101.17 2016
4101.77 2144
4102.37 2052
4102.98 1985
4103.58 1975
4104.19 2092
4104.79 2108
4105.39 1982
4106.00 1996
4106.60 2076
4107.21 2158
4107.81 2181
4108.42 2342
4109.02 2169
4109.63 2204
4110.23 2230
4110.84 2082
4111.44 2230
4112.04 2109
4112.65 2042
4113.25 2203
4113.86 2275
4114.46 2153
4115.07 2059
4115.67 2007
4116.28 2029
4116.88 1994
4117.49 1990
4118.09 2105
4118.70 2063
4119.31 2094
4119.91 2167
4120.52 2128
4121.12 2136
4121.73 2148
4122.33 2215
4122.94 2207
4123.54 2033
4124.15 2086
4124.76 2109
4125.36 2184
4125.97 2145
4126.57 2048
4127.18 2092
4127.78 2178
4128.39 2159
4129.00 1990
4129.60 2055
4130.21 2106
4130.81 2063
4131.42 2068
4132.03 2048
4132.63 2145
4133.24 2135
4133.85 2324
4134.45 2304
4135.06 2214
4135.67 2301
4136.27 2375
4136.88 2520
4137.49 2574
4138.09 2578
4138.70 2454
4139.31 2572
4139.91 2582
4140.52 2543
4141.13 2585
4141.73 2729
4142.34 2649
4142.95 2732
4143.55 2742
4144.16 2695
4144.77 2879
4145.38 2665
4145.98 2513
4146.59 2501
4147.20 2404
4147.81 2283
4148.41 2176
4149.02 2357
4149.63 2333
4150.24 2286
4150.84 2184
4151.45 2260
4152.06 2222
4152.67 2220
4153.27 2187
4153.88 2178
4154.49 2132
4155.10 2156
4155.71 2171
4156.31 2269
4156.92 2275
4157.53 2356
4158.14 2344
4158.75 2419
4159.35 2373
4159.96 2296
4160.57 2395
4161.18 2334
4161.79 2440
4162.40 2453
4163.00 2411
4163.61 2398
4164.22 2292
4164.83 2256
4165.44 2352
4166.05 2343
4166.66 2332
4167.27 2386
4167.87 2362
4168.48 2426
4169.09 2366
4169.70 2270
4170.31 2239
4170.92 2200
4171.53 2343
4172.14 2243
4172.75 2202
4173.36 2336
4173.97 2199
4174.58 2338
4175.18 2303
4175.79 2423
4176.40 2380
4177.01 2445
4177.62 2373
4178.23 2328
4178.84 2445
4179.45 2368
4180.06 2374
4180.67 2185
4181.28 2304
4181.89 2321
4182.50 2213
4183.11 2142
4183.72 2176
4184.33 2258
4184.94 2265
4185.55 2210
4186.16 2181
4186.77 2040
4187.38 2023
4187.99 2059
4188.60 2062
4189.21 2012
4189.82 2077
4190.43 2071
4191.04 2155
4191.66 2233
4192.27 2216
4192.88 2342
4193.49 2399
4194.10 2336
4194.71 2296
4195.32 2415
4195.93 2555
4196.54 2380
4197.15 2367
4197.76 2320
4198.38 2346
4198.99 2411
4199.60 2336
4200.21 2227
4200.82 2059
4201.43 2004
4202.04 2235
4202.65 2197
4203.27 2086
4203.88 1953
4204.49 1931
4205.10 1956
4205.71 2078
4206.32 2046
4206.94 2083
4207.55 2117
4208.16 2019
4208.77 2097
4209.38 2125
4209.99 2022
4210.61 1973
4211.22 2054
4211.83 2034
4212.44 2110
4213.06 2114
4213.67 2120
4214.28 2067
4214.89 2117
4215.50 2253
4216.12 2296
4216.73 2345
4217.34 2383
4217.95 2459
4218.57 2541
4219.18 2582
4219.79 2586
4220.40 2911
4221.02 2956
4221.63 2758
4222.24 2800
4222.86 2777
4223.47 2805
4224.08 2813
4224.69 2828
4225.31 2822
4225.92 2746
4226.53 2732
4227.15 2919
4227.76 2764
4228.37 2668
4228.99 2594
4229.60 2745
4230.21 2640
4230.83 2698
4231.44 2781
4232.05 2883
4232.67 2891
4233.28 2948
4233.90 3181
4234.51 3408
4235.12 3542
4235.74 3659
4236.35 3715
4236.96 3686
4237.58 3544
4238.19 3331
4238.81 3057
4239.42 2820
4240.03 2773
4240.65 2520
4241.26 2458
4241.88 2442
4242.49 2361
4243.11 2432
4243.72 2242
4244.33 2274
4244.95 2334
4245.56 2196
4246.18 2332
4246.79 2447
4247.41 2439
4248.02 2519
4248.64 2461
4249.25 2414
4249.87 2407
4250.48 2376
4251.10 2373
4251.71 2333
4252.33 2292
4252.94 2381
4253.56 2361
4254.17 2334
4254.79 2423
4255.40 2314
4256.02 2264
4256.63 2263
4257.25 2235
4257.86 2249
4258.48 2270
4259.09 2235
4259.71 2268
4260.33 2206
4260.94 2204
4261.56 2113
4262.17 2198
4262.79 2228
4263.40 2364
4264.02 2393
4264.64 2391
4265.25 2453
4265.87 2494
4266.48 2455
4267.10 2358
4267.72 2517
4268.33 2499
4268.95 2558
4269.57 2392
4270.18 2427
4270.80 2382
4271.41 2350
4272.03 2348
4272.65 2138
4273.26 2233
4273.88 2162
4274.50 2394
4275.11 2317
4275.73 2265
4276.35 2394
4276.96 2385
4277.58 2317
4278.20 2357
4278.81 2365
4279.43 2223
4280.05 2453
4280.67 2362
4281.28 2217
4281.90 2272
4282.52 2205
4283.13 2115
4283.75 2093
4284.37 2041
4284.99 2015
4285.60 2007
4286.22 1977
4286.84 1966
4287.46 1978
4288.07 1946
4288.69 2044
4289.31 2059
4289.93 2106
4290.55 2020
4291.16 2011
4291.78 2022
4292.40 2040
4293.02 2051
4293.63 2024
4294.25 2105
4294.87 2213
4295.49 2126
4296.11 2137
4296.73 2202
4297.34 2115
4297.96 2172
4298.58 2257
4299.20 2365
4299.82 2320
4300.44 2299
4301.05 2242
4301.67 2061
4302.29 2164
4302.91 2322
4303.53 2368
4304.15 2246
4304.77 2255
4305.39 2227
4306.00 2347
4306.62 2347
4307.24 2338
4307.86 2206
4308.48 2084
4309.10 2081
4309.72 2160
4310.34 2218
4310.96 2229
4311.58 2121
4312.20 2154
4312.82 2178
4313.43 2261
4314.05 2132
4314.67 1979
4315.29 2088
4315.91 1971
4316.53 1975
4317.15 1955
4317.77 1897
4318.39 1923
4319.01 2075
4319.63 1964
4320.25 1951
4320.87 1880
4321.49 1921
4322.11 1937
4322.73 2046
4323.35 2007
4323.97 2017
4324.59 1999
4325.21 2189
4325.83 2086
4326.45 2125
4327.07 2171
4327.69 2026
4328.31 1960
4328.94 1902
4329.56 1927
4330.18 1982
4330.80 2016
4331.42 2116
4332.04 2088
4332.66 2190
4333.28 2202
4333.90 2104
4334.52 2256
4335.14 2405
4335.76 2285
4336.39 2359
4337.01 2430
4337.63 2659
4338.25 2719
4338.87 2622
4339.49 2495
4340.11 2522
4340.73 2441
4341.36 2328
4341.98 2330
4342.60 2323
4343.22 2288
4343.84 2486
4344.46 2537
4345.08 2716
4345.71 2906
4346.33 3125
4346.95 3137
4347.57 3356
4348.19 3358
4348.82 3383
4349.44 3323
4350.06 3189
4350.68 2977
4351.30 2595
4351.93 2563
4352.55 2430
4353.17 2388
4353.79 2284
4354.42 2246
4355.04 2166
4355.66 2157
4356.28 2119
4356.91 2014
4357.53 1962
4358.15 2058
4358.77 2043
4359.40 2148
4360.02 2129
4360.64 2127
4361.26 2251
4361.89 2175
4362.51 2132
4363.13 2124
4363.76 2123
4364.38 2023
4365.00 1959
4365.63 2032
4366.25 2059
4366.87 1962
4367.50 1856
4368.12 1831
4368.74 1970
4369.37 1981
4369.99 1872
4370.61 1875
4371.24 1891
4371.86 1801
4372.48 1856
4373.11 1883
4373.73 1904
4374.36 1784
4374.98 1828
4375.60 1940
4376.23 1826
4376.85 1873
4377.48 1983
4378.10 1892
4378.72 2021
4379.35 1919
4379.97 1962
4380.60 2120
4381.22 2142
4381.84 2035
4382.47 1932
4383.09 1851
4383.72 1886
4384.34 1910
4384.97 2022
4385.59 2070
4386.22 1933
4386.84 1946
4387.47 1941
4388.09 1842
4388.72 1855
4389.34 1812
4389.96 1832
4390.59 1784
4391.21 1863
4391.84 1944
4392.47 1868
4393.09 1999
4393.72 1960
4394.34 1858
4394.97 1793
4395.59 1828
4396.22 1877
4396.84 1840
4397.47 1852
4398.09 1936
4398.72 1907
4399.34 1896
4399.97 1926
4400.60 1993
4401.22 1952
4401.85 1895
4402.47 1952
4403.10 2015
4403.72 2041
4404.35 1996
4404.98 1948
4405.60 1870
4406.23 1776
4406.85 1890
4407.48 1857
4408.11 1984
4408.73 1979
4409.36 1978
4409.99 1909
4410.61 2002
4411.24 2059
4411.87 2022
4412.49 1976
4413.12 1951
4413.74 1909
4414.37 1994
4415.00 1828
4415.62 1838
4416.25 1863
4416.88 1776
4417.51 1831
4418.13 1945
4418.76 1897
4419.39 1762
4420.01 1863
4420.64 1913
4421.27 1897
4421.89 1793
4422.52 1856
4423.15 1761
4423.78 1762
4424.40 1835
4425.03 1755
4425.66 1691
4426.29 1715
4426.91 1829
4427.54 1704
4428.17 1744
4428.80 1835
4429.42 1889
4430.05 1838
4430.68 1702
4431.31 1779
4431.94 1829
4432.56 1789
4433.19 1830
4433.82 1925
4434.45 1888
4435.08 2014
4435.70 2018
4436.33 1936
4436.96 1791
4437.59 1913
4438.22 1995
4438.85 1897
4439.47 1893
4440.10 1813
4440.73 1755
4441.36 1811
4441.99 1808
4442.62 1771
4443.25 1785
4443.87 1840
4444.50 1757
4445.13 1867
4445.76 1920
4446.39 1943
4447.02 1891
4447.65 1831
4448.28 1931
4448.91 2078
4449.54 2000
4450.16 1981
4450.79 2094
4451.42 1928
4452.05 2025
4452.68 1963
4453.31 1946
4453.94 1842
4454.57 1802
4455.20 1955
4455.83 2048
4456.46 2043
4457.09 2054
4457.72 1999
4458.35 2026
4458.98 1993
4459.61 1929
4460.24 1995
4460.87 1878
4461.50 1847
4462.13 1706
4462.76 1701
4463.39 1782
4464.02 1939
4464.65 1895
4465.28 1714
4465.91 1796
4466.54 1674
4467.17 1750
4467.80 1845
4468.43 1840
4469.06 1834
4469.69 1835
4470.32 1758
4470.95 1834
4471.58 1694
4472.21 1709
4472.85 1777
4473.48 1678
4474.11 1705
4474.74 1679
4475.37 1755
4476.00 1825
4476.63 1836
4477.26 1717
4477.89 1729
4478.52 1818
4479.16 1884
4479.79 1754
4480.42 1776
4481.05 1863
4481.68 1845
4482.31 1837
4482.94 1787
4483.58 1863
4484.21 1878
4484.84 1848
4485.47 1927
4486.10 1965
4486.73 1994
4487.37 1935
4488.00 1989
4488.63 2026
4489.26 1916
4489.89 1984
4490.53 1990
4491.16 2032
4491.79 1881
4492.42 1829
4493.05 1931
4493.69 1903
4494.32 1875
4494.95 2056
4495.58 1967
4496.22 1967
4496.85 2015
4497.48 1876
4498.11 1825
4498.75 1956
4499.38 2029
4500.01 2167
4500.64 2218
4501.28 2250
4501.91 2384
4502.54 2513
4503.18 2615
4503.81 2610
4504.44 2695
4505.07 2838
4505.71 2676
4506.34 2508
4506.97 2448
4507.61 2315
4508.24 2228
4508.87 2162
4509.51 2146
4510.14 2079
4510.77 2143
4511.41 2194
4512.04 2050
4512.68 2067
4513.31 2044
4513.94 2077
4514.58 1970
4515.21 1946
4515.84 1912
4516.48 1817
4517.11 1915
4517.75 2021
4518.38 1912
4519.01 1910
4519.65 1864
4520.28 2052
4520.92 1931
4521.55 1932
4522.18 2000
4522.82 1998
4523.45 1956
4524.09 1974
4524.72 1873
4525.36 1877
4525.99 1956
4526.63 1926
4527.26 1997
4527.90 2158
4528.53 2082
4529.16 2179
4529.80 2310
4530.43 2351
4531.07 2456
4531.70 2615
4532.34 2775
4532.97 2787
4533.61 2711
4534.24 2753
4534.88 2717
4535.51 2600
4536.15 2596
4536.79 2478
4537.42 2283
4538.06 2234
4538.69 2271
4539.33 2134
4539.96 2172
4540.60 2120
4541.23 2026
4541.87 2042
4542.50 2031
4543.14 2015
4543.78 2074
4544.41 1954
4545.05 1989
4545.68 1859
4546.32 1926
4546.96 1952
4547.59 1891
4548.23 1897
4548.86 1856
4549.50 1733
4550.14 1814
4550.77 1898
4551.41 2021
4552.05 1858
4552.68 1913
4553.32 1782
4553.96 1782
4554.59 1808
4555.23 1773
4555.86 1796
4556.50 1847
4557.14 1894
4557.78 1868
4558.41 1807
4559.05 1824
4559.69 1837
4560.32 1909
4560.96 1853
4561.60 1833
4562.23 1749
4562.87 1773
4563.51 1751
4564.15 1789
4564.78 1678
4565.42 1761
4566.06 1800
4566.69 1773
4567.33 1747
4567.97 1887
4568.61 1881
4569.24 1904
4569.88 1938
4570.52 1905
4571.16 1760
4571.80 1717
4572.43 1766
4573.07 1795
4573.71 1745
4574.35 1911
4574.98 1887
4575.62 1747
4576.26 1759
4576.90 1883
4577.54 1822
4578.18 1843
4578.81 1798
4579.45 1793
4580.09 1858
4580.73 1933
4581.37 1831
4582.01 1824
4582.64 1752
4583.28 1772
4583.92 1869
4584.56 1893
4585.20 1877
4585.84 2047
4586.48 1997
4587.11 1929
4587.75 1799
4588.39 1766
4589.03 1809
4589.67 1965
4590.31 1999
4590.95 1975
4591.59 2034
4592.23 2269
4592.87 2277
4593.51 2122
4594.14 2221
4594.78 2058
4595.42 1885
4596.06 1917
4596.70 1841
4597.34 1789
4597.98 1755
4598.62 1865
4599.26 1810
4599.90 1777
4600.54 1870
4601.18 1929
4601.82 1868
4602.46 1891
4603.10 1874
4603.74 1834
4604.38 1919
4605.02 1778
4605.66 1738
4606.30 1717
4606.94 1822
4607.58 1737
4608.22 1793
4608.86 1732
4609.50 1824
4610.14 1837
4610.78 1828
4611.42 1861
4612.06 1894
4612.70 1856
4613.34 1816
4613.99 1828
4614.63 1761
4615.27 1956
4615.91 1869
4616.55 1693
4617.19 1778
4617.83 1905
4618.47 1877
4619.11 1874
4619.75 1825
4620.39 1830
4621.04 1786
4621.68 1863
4622.32 1871
4622.96 1740
4623.60 1756
4624.24 1767
4624.88 1737
4625.53 1681
4626.17 1731
4626.81 1802
4627.45 1786
4628.09 1768
4628.73 1742
4629.38 1745
4630.02 1852
4630.66 1796
4631.30 1811
4631.94 1716
4632.58 1864
4633.23 1883
4633.87 1952
4634.51 1995
4635.15 1975
4635.80 1900
4636.44 1932
4637.08 1906
4637.72 1886
4638.36 1792
4639.01 1852
4639.65 1907
4640.29 1839
4640.93 1858
4641.58 1782
4642.22 1841
4642.86 1873
4643.51 1885
4644.15 1748
4644.79 1816
4645.43 1727
4646.08 1873
4646.72 1907
4647.36 1875
4648.01 1944
4648.65 2000
4649.29 1968
4649.94 2030
4650.58 1961
4651.22 1939
4651.87 1940
4652.51 2119
4653.15 2113
4653.80 2219
4654.44 2044
4655.08 2134
4655.73 2133
4656.37 2053
4657.01 1961
4657.66 1860
4658.30 1899
4658.94 1891
4659.59 1807
4660.23 1759
4660.88 1839
4661.52 1771
4662.16 1760
4662.81 1732
4663.45 1682
4664.10 1731
4664.74 1667
4665.39 1717
4666.03 1769
4666.67 1658
4667.32 1682
4667.96 1679
4668.61 1747
4669.25 1646
4669.90 1645
4670.54 1677
4671.19 1558
4671.83 1643
4672.47 1721
4673.12 1707
4673.76 1638
4674.41 1640
4675.05 1583
4675.70 1623
4676.34 1699
4676.99 1689
4677.63 1663
4678.28 1632
4678.92 1680
4679.57 1760
4680.22 1792
4680.86 1690
4681.51 1695
4682.15 1787
4682.80 1927
4683.44 1797
4684.09 1746
4684.73 1776
4685.38 1835
4686.03 1680
4686.67 1669
4687.32 1710
4687.96 1710
4688.61 1646
4689.25 1803
4689.90 1695
4690.55 1665
4691.19 1841
4691.84 1844
4692.48 1713
4693.13 1706
4693.78 1721
4694.42 1805
4695.07 1798
4695.72 1868
4696.36 1810
4697.01 1905
4697.65 1974
4698.30 2082
4698.95 1995
4699.59 2073
4700.24 2162
4700.89 2269
4701.53 2123
4702.18 1992
4702.83 1976
4703.48 1968
4704.12 1918
4704.77 1693
4705.42 1748
4706.06 1907
4706.71 1874
4707.36 1898
4708.00 1874
4708.65 1935
4709.30 1969
4709.95 1874
4710.59 1868
4711.24 1915
4711.89 1900
4712.54 1801
4713.18 1804
4713.83 1830
4714.48 1768
4715.13 1786
4715.77 1817
4716.42 1891
4717.07 1977
4717.72 1803
4718.37 1857
4719.01 1874
4719.66 1926
4720.31 1931
4720.96 1983
4721.61 1855
4722.25 1997
4722.90 1997
4723.55 2020
4724.20 2019
4724.85 1959
4725.50 1980
4726.14 2146
4726.79 2115
4727.44 2236
4728.09 2231
4728.74 2193
4729.39 2169
4730.04 2063
4730.68 2046
4731.33 2045
4731.98 1961
4732.63 1960
4733.28 1850
4733.93 1860
4734.58 1946
4735.23 1898
4735.88 1788
4736.53 1794
4737.17 1826
4737.82 1838
4738.47 2001
4739.12 1932
4739.77 1920
4740.42 1987
4741.07 2043
4741.72 2157
4742.37 2233
4743.02 2076
4743.67 2057
4744.32 2214
4744.97 2103
4745.62 1908
4746.27 1809
4746.92 1936
4747.57 2064
4748.22 1987
4748.87 1961
4749.52 1981
4750.17 2079
4750.82 2300
4751.47 2240
4752.12 2277
4752.77 2380
4753.42 2396
4754.07 2438
4754.72 2384
4755.37 2283
4756.02 2214
4756.67 2110
4757.32 2156
4757.97 1967
4758.62 1891
4759.27 1988
4759.93 1912
4760.58 1840
4761.23 1754
4761.88 1700
4762.53 1797
4763.18 1806
4763.83 1765
4764.48 1926
4765.13 1858
4765.78 1959
4766.44 1985
4767.09 1958
4767.74 2042
4768.39 2036
4769.04 1999
4769.69 1929
4770.34 1861
4770.99 1755
4771.65 1818
4772.30 1798
4772.95 1775
4773.60 1791
4774.25 1773
4774.91 1773
4775.56 1903
4776.21 1793
4776.86 1794
4777.51 1777
4778.16 2011
4778.82 1783
4779.47 1911
4780.12 1896
4780.77 1878
4781.43 1998
4782.08 1948
4782.73 1792
4783.38 1766
4784.03 1769
4784.69 1948
4785.34 1783
4785.99 1723
4786.64 1747
4787.30 1743
4787.95 1758
4788.60 1718
4789.26 1812
4789.91 1774
4790.56 1779
4791.21 1803
4791.87 1714
4792.52 1842
4793.17 1761
4793.83 1812
4794.48 1747
4795.13 1763
4795.79 1769
4796.44 1733
4797.09 1755
4797.75 1613
4798.40 1640
4799.05 1713
4799.71 1708
4800.36 1764
4801.01 1659
4801.67 1779
4802.32 1782
4802.97 1680
4803.63 1765
4804.28 1777
4804.94 1815
4805.59 1708
4806.24 1769
4806.90 1796
4807.55 1764
4808.21 1789
4808.86 1780
4809.51 1845
4810.17 1813
4810.82 1788
4811.48 1890
4812.13 1940
4812.79 1942
4813.44 1884
4814.09 1861
4814.75 1861
4815.40 1782
4816.06 1913
4816.71 1880
4817.37 1873
4818.02 1901
4818.68 1928
4819.33 1856
4819.99 1944
4820.64 2025
4821.30 1960
4821.95 1913
4822.61 2088
4823.26 2146
4823.92 2191
4824.57 2281
4825.23 2421
4825.88 2343
4826.54 2492
4827.19 2610
4827.85 2463
4828.50 2390
4829.16 2434
4829.81 2496
4830.47 2355
4831.13 2240
4831.78 2426
4832.44 2342
4833.09 2478
4833.75 2519
4834.40 2489
4835.06 2654
4835.72 2717
4836.37 2772
4837.03 2849
4837.68 2783
4838.34 2813
4839.00 2816
4839.65 2810
4840.31 2792
4840.97 2743
4841.62 2796
4842.28 2921
4842.93 2851
4843.59 2768
4844.25 2722
4844.90 2772
4845.56 2865
4846.22 2912
4846.87 2998
4847.53 3279
4848.19 3548
4848.84 4002
4849.50 4195
4850.16 4509
4850.82 4892
4851.47 5235
4852.13 5075
4852.79 5028
4853.44 4868
4854.10 4348
4854.76 3895
4855.42 3568
4856.07 3535
4856.73 3432
4857.39 3409
4858.04 3332
4858.70 3428
4859.36 3515
4860.02 3384
4860.67 3519
4861.33 3507
4861.99 3300
4862.65 3286
4863.31 3211
4863.96 3205
4864.62 3194
4865.28 3266
4865.94 3357
4866.60 3276
4867.25 3275
4867.91 3148
4868.57 3443
4869.23 3116
4869.89 2947
4870.54 2903
4871.20 3009
4871.86 2960
4872.52 2965
4873.18 3035
4873.84 2864
4874.50 2865
4875.15 2952
4875.81 2949
4876.47 2933
4877.13 2764
4877.79 2795
4878.45 2863
4879.11 2880
4879.77 2755
4880.42 2753
4881.08 2764
4881.74 2641
4882.40 2576
4883.06 2505
4883.72 2504
4884.38 2445
4885.04 2415
4885.70 2477
4886.36 2511
4887.02 2354
4887.68 2406
4888.34 2548
4889.00 2723
4889.65 2916
4890.31 2964
4890.97 3114
4891.63 3372
4892.29 3217
4892.95 3080
4893.61 3145
4894.27 2964
4894.93 2870
4895.59 2907
4896.25 2830
4896.91 2667
4897.57 2560
4898.23 2624
4898.89 2778
4899.55 2700
4900.21 2846
4900.87 2812
4901.54 2912
4902.20 2796
4902.86 2645
4903.52 2399
4904.18 2516
4904.84 2434
4905.50 2391
4906.16 2395
4906.82 2446
4907.48 2429
4908.14 2324
4908.80 2377
4909.46 2250
4910.12 2204
4910.79 2227
4911.45 2317
4912.11 2220
4912.77 2165
4913.43 2292
4914.09 2275
4914.75 2245
4915.41 2306
4916.07 2245
4916.74 2086
4917.40 2109
4918.06 2039
4918.72 1975
4919.38 2033
4920.04 2093
4920.71 2097
4921.37 2010
4922.03 2038
4922.69 2082
4923.35 2078
4924.01 2048
4924.68 1951
4925.34 1836
4926.00 1932
4926.66 1929
4927.33 1960
4927.99 1921
4928.65 1964
4929.31 1925
4929.97 2136
4930.64 2125
4931.30 2000
4931.96 1967
4932.62 2043
4933.29 2171
4933.95 2093
4934.61 2012
4935.27 2109
4935.94 2090
4936.60 2068
4937.26 2105
4937.93 1986
4938.59 2122
4939.25 2045
4939.91 2018
4940.58 1951
4941.24 1869
4941.90 1999
4942.57 1955
4943.23 1774
4943.89 1792
4944.56 1858
4945.22 1804
4945.88 1756
4946.55 1716
4947.21 1725
4947.87 1779
4948.54 1878
4949.20 1766
4949.86 1745
4950.53 1787
4951.19 1832
4951.86 1776
4952.52 1842
4953.18 1775
4953.85 1779
4954.51 1722
4955.17 1760
4955.84 1781
4956.50 1877
4957.17 1847
4957.83 1938
4958.50 1919
4959.16 1977
4959.82 1929
4960.49 1892
4961.15 1935
4961.82 2050
4962.48 2165
4963.15 2250
4963.81 2455
4964.48 2662
4965.14 2545
4965.81 2635
4966.47 2569
4967.13 2648
4967.80 2294
4968.46 2335
4969.13 2166
4969.79 2201
4970.46 2109
4971.12 2098
4971.79 2006
4972.45 2014
4973.12 1930
4973.79 1917
4974.45 1940
4975.12 2063
4975.78 2114
4976.45 2057
4977.11 2044
4977.78 1948
4978.44 2104
4979.11 1998
4979.77 1998
4980.44 1947
4981.11 1979
4981.77 2042
4982.44 1964
4983.10 1836
4983.77 1845
4984.44 1914
4985.10 2001
4985.77 1823
4986.43 2056
4987.10 2127
4987.77 2186
4988.43 2430
4989.10 2414
4989.76 2511
4990.43 2652
4991.10 2666
4991.76 2624
4992.43 2677
4993.10 2550
4993.76 2422
4994.43 2207
4995.10 2087
4995.76 2067
4996.43 1924
4997.10 1855
4997.76 1679
4998.43 1696
4999.10 1846
4999.76 1832
5000.43 1798
5001.10 1718
5001.77 1687
5002.43 1764
5003.10 1710
5003.77 1691
5004.43 1608
5005.10 1690
5005.77 1753
5006.44 1657
5007.10 1632
5007.77 1690
5008.44 1538
5009.11 1621
5009.77 1727
5010.44 1638
5011.11 1604
5011.78 1737
5012.45 1825
5013.11 1818
5013.78 1744
5014.45 1741
5015.12 1743
5015.79 1718
5016.45 1735
5017.12 1797
5017.79 1782
5018.46 1753
5019.13 1777
5019.80 1759
5020.46 1768
5021.13 1893
5021.80 1830
5022.47 1932
5023.14 1778
5023.81 1817
5024.47 1999
5025.14 1880
5025.81 1900
5026.48 1925
5027.15 1935
5027.82 1930
5028.49 1981
5029.16 1905
5029.83 1847
5030.49 1848
5031.16 1953
5031.83 1957
5032.50 1804
5033.17 1778
5033.84 1811
5034.51 1675
5035.18 1709
5035.85 1666
5036.52 1676
5037.19 1665
5037.86 1686
5038.53 1623
5039.20 1667
5039.87 1569
5040.54 1647
5041.21 1606
5041.88 1632
5042.54 1637
5043.21 1742
5043.88 1719
5044.55 1711
5045.22 1612
5045.89 1695
5046.56 1645
5047.24 1661
5047.91 1606
5048.58 1631
5049.25 1617
5049.92 1635
5050.59 1638
5051.26 1593
5051.93 1656
5052.60 1629
5053.27 1636
5053.94 1674
5054.61 1659
5055.28 1720
5055.95 1694
5056.62 1590
5057.29 1645
5057.96 1598
5058.63 1586
5059.31 1615
5059.98 1603
5060.65 1733
5061.32 1741
5061.99 1751
5062.66 1715
5063.33 1765
5064.00 1718
5064.67 1690
5065.35 1708
5066.02 1736
5066.69 1724
5067.36 1672
5068.03 1725
5068.70 1767
5069.38 1771
5070.05 1744
5070.72 1688
5071.39 1678
5072.06 1638
5072.73 1732
5073.41 1647
5074.08 1613
5074.75 1629
5075.42 1674
5076.09 1693
5076.77 1692
5077.44 1687
5078.11 1769
5078.78 1848
5079.45 1853
5080.13 2026
5080.80 2031
5081.47 2038
5082.14 1973
5082.82 1944
5083.49 2026
5084.16 2016
5084.83 1947
5085.51 1949
5086.18 1942
5086.85 1895
5087.53 1832
5088.20 1829
5088.87 1959
5089.54 1912
5090.22 2004
5090.89 2071
5091.56 2121
5092.24 2281
5092.91 2325
5093.58 2375
5094.26 2334
5094.93 2284
5095.60 2203
5096.28 2172
5096.95 2135
5097.62 1967
5098.30 2003
5098.97 1979
5099.64 1800
5100.32 1828
5100.99 1775
5101.67 1754
5102.34 1822
5103.01 1815
5103.69 1813
5104.36 1843
5105.04 1800
5105.71 1899
5106.38 1935
5107.06 1951
5107.73 1892
5108.41 1841
5109.08 1867
5109.75 1818
5110.43 1701
5111.10 1677
5111.78 1697
5112.45 1695
5113.13 1808
5113.80 1816
5114.48 1693
5115.15 1762
5115.83 1750
5116.50 1685
5117.17 1692
5117.85 1806
5118.52 2003
5119.20 2010
5119.87 2090
5120.55 1900
5121.22 1951
5121.90 1960
5122.57 1912
5123.25 1835
5123.93 1795
5124.60 1786
5125.28 1844
5125.95 1623
5126.63 1687
5127.30 1731
5127.98 1753
5128.65 1783
5129.33 1751
5130.00 1777
5130.68 1793
5131.36 1752
5132.03 1812
5132.71 1801
5133.38 1746
5134.06 1750
5134.73 1891
5135.41 1921
5136.09 1809
5136.76 1833
5137.44 1828
5138.12 1860
5138.79 1797
5139.47 1779
5140.14 1815
5140.82 1753
5141.50 1747
5142.17 1696
5142.85 1791
5143.53 1781
5144.20 1651
5144.88 1634
5145.56 1668
5146.23 1631
5146.91 1641
5147.59 1701
5148.26 1630
5148.94 1625
5149.62 1624
5150.29 1649
5150.97 1601
5151.65 1604
5152.33 1578
5153.00 1621
5153.68 1545
5154.36 1605
5155.03 1567
5155.71 1608
5156.39 1561
5157.07 1556
5157.74 1587
5158.42 1514
5159.10 1539
5159.78 1496
5160.45 1525
5161.13 1557
5161.81 1568
5162.49 1604
5163.17 1659
5163.84 1751
5164.52 1663
5165.20 1685
5165.88 1691
5166.55 1758
5167.23 1663
5167.91 1686
5168.59 1810
5169.27 1702
5169.95 1689
5170.62 1700
5171.30 1717
5171.98 1643
5172.66 1577
5173.34 1600
5174.02 1667
5174.69 1685
5175.37 1611
5176.05 1601
5176.73 1592
5177.41 1721
5178.09 1690
5178.77 1657
5179.45 1724
5180.13 1768
5180.80 1791
5181.48 1727
5182.16 1628
5182.84 1635
5183.52 1692
5184.20 1717
5184.88 1723
5185.56 1635
5186.24 1655
5186.92 1602
5187.60 1533
5188.28 1492
5188.96 1572
5189.64 1481
5190.31 1479
5190.99 1550
5191.67 1511
5192.35 1464
5193.03 1440
5193.71 1485
5194.39 1519
5195.07 1428
5195.75 1476
5196.43 1410
5197.11 1370
5197.79 1421
5198.47 1430
5199.15 1446
5199.83 1487
5200.51 1478
5201.19 1462
5201.87 1521
5202.56 1473
5203.24 1472
5203.92 1566
5204.60 1590
5205.28 1614
5205.96 1548
5206.64 1603
5207.32 1630
5208.00 1665
5208.68 1653
5209.36 1735
5210.04 1751
5210.72 1652
5211.40 1709
5212.09 1702
5212.77 1700
5213.45 1650
5214.13 1700
5214.81 1695
5215.49 1670
5216.17 1625
5216.85 1683
5217.54 1639
5218.22 1615
5218.90 1590
5219.58 1608
5220.26 1693
5220.94 1606
5221.62 1588
5222.31 1577
5222.99 1646
5223.67 1689
5224.35 1619
5225.03 1583
5225.72 1697
5226.40 1651
5227.08 1611
5227.76 1515
5228.44 1571
5229.13 1487
5229.81 1573
5230.49 1600
5231.17 1546
5231.86 1545
5232.54 1451
5233.22 1497
5233.90 1518
5234.58 1464
5235.27 1645
5235.95 1660
5236.63 1635
5237.32 1723
5238.00 1803
5238.68 1748
5239.36 1743
5240.05 1876
5240.73 1785
5241.41 1940
5242.10 1832
5242.78 1725
5243.46 1705
5244.14 1714
5244.83 1621
5245.51 1720
5246.19 1653
5246.88 1601
5247.56 1514
5248.24 1551
5248.93 1604
5249.61 1622
5250.29 1648
5250.98 1676
5251.66 1658
5252.35 1719
5253.03 1659
5253.71 1742
5254.40 1794
5255.08 1725
5255.76 1617
5256.45 1535
5257.13 1477
5257.82 1555
5258.50 1610
5259.18 1574
5259.87 1660
5260.55 1662
5261.24 1570
5261.92 1593
5262.61 1747
5263.29 1734
5263.97 1693
5264.66 1762
5265.34 1740
5266.03 1595
5266.71 1644
5267.40 1662
5268.08 1671
5268.77 1637
5269.45 1595
5270.14 1522
5270.82 1548
5271.51 1674
5272.19 1644
5272.88 1561
5273.56 1560
5274.25 1541
5274.93 1559
5275.62 1563
5276.30 1546
5276.99 1479
5277.67 1449
5278.36 1576
5279.04 1529
5279.73 1555
5280.41 1565
5281.10 1603
5281.79 1644
5282.47 1734
5283.16 1636
5283.84 1635
5284.53 1632
5285.21 1681
5285.90 1537
5286.59 1352
5287.27 1504
5287.96 1548
5288.64 1529
5289.33 1573
5290.02 1586
5290.70 1449
5291.39 1549
5292.07 1465
5292.76 1451
5293.45 1571
5294.13 1555
5294.82 1549
5295.51 1520
5296.19 1452
5296.88 1541
5297.57 1698
5298.25 1718
5298.94 1675
5299.63 1683
5300.31 1794
5301.00 1835
5301.69 1925
5302.37 1988
5303.06 1955
5303.75 1940
5304.43 1978
5305.12 1886
5305.81 1966
5306.50 2010
5307.18 1727
5307.87 1644
5308.56 1596
5309.25 1684
5309.93 1675
5310.62 1644
5311.31 1750
5312.00 1718
5312.68 1756
5313.37 1716
5314.06 1726
5314.75 1721
5315.43 1580
5316.12 1564
5316.81 1467
5317.50 1619
5318.18 1618
5318.87 1561
5319.56 1471
5320.25 1557
5320.94 1644
5321.63 1676
5322.31 1704
5323.00 1642
5323.69 1616
5324.38 1698
5325.07 1568
5325.76 1568
5326.44 1540
5327.13 1522
5327.82 1592
5328.51 1599
5329.20 1567
5329.89 1582
5330.58 1659
5331.26 1798
5331.95 1683
5332.64 1638
5333.33 1656
5334.02 1592
5334.71 1703
5335.40 1595
5336.09 1585
5336.78 1540
5337.47 1562
5338.15 1648
5338.84 1595
5339.53 1562
5340.22 1689
5340.91 1748
5341.60 1715
5342.29 1591
5342.98 1600
5343.67 1634
5344.36 1611
5345.05 1630
5345.74 1698
5346.43 1777
5347.12 1842
5347.81 1899
5348.50 2044
5349.19 2105
5349.88 2239
5350.57 2334
5351.26 2318
5351.95 2419
5352.64 2484
5353.33 2489
5354.02 2452
5354.71 2307
5355.40 2253
5356.09 2190
5356.78 1963
5357.47 1955
5358.16 1848
5358.85 1751
5359.54 1726
5360.23 1728
5360.92 1654
5361.62 1631
5362.31 1720
5363.00 1623
5363.69 1559
5364.38 1566
5365.07 1647
5365.76 1587
5366.45 1567
5367.14 1650
5367.83 1635
5368.53 1657
5369.22 1635
5369.91 1542
5370.60 1578
5371.29 1683
5371.98 1646
5372.67 1568
5373.36 1605
5374.06 1498
5374.75 1539
5375.44 1587
5376.13 1573
5376.82 1595
5377.51 1596
5378.21 1641
5378.90 1479
5379.59 1453
5380.28 1536
5380.97 1541
5381.67 1453
5382.36 1403
5383.05 1482
5383.74 1409
5384.44 1469
5385.13 1406
5385.82 1494
5386.51 1533
5387.20 1550
5387.90 1620
5388.59 1765
5389.28 1827
5389.97 1763
5390.67 1817
5391.36 1742
5392.05 1749
5392.75 1821
5393.44 1814
5394.13 1713
5394.82 1717
5395.52 1676
5396.21 1660
5396.90 1639
5397.60 1564
5398.29 1510
5398.98 1528
5399.68 1525
5400.37 1486
5401.06 1492
5401.76 1419
5402.45 1464
5403.14 1490
5403.84 1489
5404.53 1423
5405.22 1487
5405.92 1501
5406.61 1570
5407.30 1674
5408.00 1613
5408.69 1572
5409.39 1586
5410.08 1572
5410.77 1608
5411.47 1566
5412.16 1665
5412.85 1616
5413.55 1584
5414.24 1558
5414.94 1588
5415.63 1564
5416.33 1523
5417.02 1518
5417.71 1463
5418.41 1577
5419.10 1526
5419.80 1550
5420.49 1574
5421.19 1563
5421.88 1497
5422.58 1452
5423.27 1618
5423.97 1600
5424.66 1583
5425.36 1598
5426.05 1625
5426.75 1545
5427.44 1637
5428.14 1584
5428.83 1595
5429.53 1562
5430.22 1475
5430.92 1482
5431.61 1712
5432.31 1560
5433.00 1590
5433.70 1615
5434.39 1596
5435.09 1491
5435.78 1667
5436.48 1800
5437.17 1807
5437.87 1966
5438.57 1948
5439.26 1914
5439.96 1770
5440.65 1809
5441.35 1829
5442.05 1798
5442.74 1806
5443.44 1821
5444.13 1849
5444.83 1818
5445.53 1818
5446.22 1706
5446.92 1841
5447.61 2042
5448.31 1812
5449.01 1873
5449.70 1994
5450.40 2000
5451.10 1940
5451.79 1913
5452.49 1815
5453.19 1835
5453.88 1754
5454.58 1646
5455.28 1644
5455.97 1536
5456.67 1571
5457.37 1541
5458.06 1696
5458.76 1638
5459.46 1546
5460.16 1582
5460.85 1524
5461.55 1658
5462.25 1664
5462.94 1647
5463.64 1658
5464.34 1695
5465.04 1667
5465.73 1662
5466.43 1692
5467.13 1635
5467.83 1649
5468.52 1599
5469.22 1715
5469.92 1646
5470.62 1572
5471.31 1564
5472.01 1670
5472.71 1719
5473.41 1787
5474.11 1797
5474.80 1754
5475.50 1720
5476.20 1703
5476.90 1803
5477.60 1872
5478.29 1844
5478.99 1997
5479.69 2103
5480.39 2238
5481.09 2493
5481.79 2333
5482.49 2483
5483.18 2533
5483.88 2258
5484.58 2088
5485.28 2097
5485.98 2084
5486.68 2053
5487.38 2056
5488.08 2028
5488.77 2018
5489.47 1989
5490.17 1977
5490.87 1868
5491.57 1984
5492.27 1956
5492.97 1995
5493.67 1940
5494.37 2028
5495.07 2048
5495.77 2038
5496.46 2084
5497.16 2065
5497.86 2156
5498.56 2297
5499.26 2437
5499.96 2766
5500.66 3214
5501.36 3388
5502.06 3323
5502.76 3537
5503.46 3417
5504.16 3230
5504.86 3089
5505.56 2932
5506.26 2456
5506.96 2296
5507.66 2082
5508.36 2093
5509.06 2018
5509.76 1919
5510.46 1842
5511.16 1681
5511.86 1802
5512.56 1901
5513.26 1947
5513.96 1854
5514.67 1847
5515.37 1835
5516.07 1901
5516.77 1897
5517.47 1983
5518.17 1901
5518.87 1836
5519.57 1823
5520.27 1776
5520.97 1756
5521.67 1776
5522.37 1946
5523.08 1862
5523.78 1814
5524.48 1720
5525.18 1781
5525.88 1724
5526.58 1564
5527.28 1657
5527.98 1714
5528.69 1587
5529.39 1661
5530.09 1685
5530.79 1624
5531.49 1594
5532.19 1579
5532.90 1615
5533.60 1686
5534.30 1658
5535.00 1632
5535.70 1576
5536.40 1566
5537.11 1605
5537.81 1591
5538.51 1591
5539.21 1561
5539.92 1472
5540.62 1451
5541.32 1614
5542.02 1530
5542.72 1479
5543.43 1517
5544.13 1514
5544.83 1598
5545.53 1630
5546.24 1470
5546.94 1470
5547.64 1502
5548.34 1408
5549.05 1486
5549.75 1509
5550.45 1502
5551.16 1534
5551.86 1657
5552.56 1633
5553.26 1491
5553.97 1517
5554.67 1551
5555.37 1468
5556.08 1468
5556.78 1547
5557.48 1546
5558.19 1372
5558.89 1528
5559.59 1664
5560.30 1556
5561.00 1529
5561.70 1556
5562.41 1694
5563.11 1675
5563.82 1644
5564.52 1736
5565.22 1709
5565.93 1707
5566.63 1716
5567.33 1687
5568.04 1686
5568.74 1597
5569.45 1452
5570.15 1442
5570.85 1512
5571.56 1632
5572.26 1488
5572.97 1546
5573.67 1541
5574.38 1519
5575.08 1469
5575.78 1618
5576.49 1623
5577.19 1575
5577.90 1540
5578.60 1595
5579.31 1616
5580.01 1562
5580.72 1532
5581.42 1454
5582.13 1500
5582.83 1463
5583.54 1519
5584.24 1448
5584.95 1448
5585.65 1507
5586.36 1558
5587.06 1493
5587.77 1475
5588.47 1468
5589.18 1457
5589.88 1471
5590.59 1448
5591.29 1444
5592.00 1510
5592.70 1541
5593.41 1553
5594.12 1481
5594.82 1516
5595.53 1482
5596.23 1377
5596.94 1411
5597.64 1360
5598.35 1350
5599.06 1365
5599.76 1467
5600.47 1445
5601.17 1424
5601.88 1365
5602.59 1342
5603.29 1354
5604.00 1360
5604.71 1404
5605.41 1452
5606.12 1418
5606.82 1393
5607.53 1366
5608.24 1299
5608.94 1413
5609.65 1452
5610.36 1395
5611.06 1347
5611.77 1440
5612.48 1371
5613.18 1402
5613.89 1424
5614.60 1343
5615.30 1317
5616.01 1416
5616.72 1390
5617.43 1455
5618.13 1357
5618.84 1423
5619.55 1452
5620.25 1403
5620.96 1433
5621.67 1487
5622.38 1430
5623.08 1424
5623.79 1448
5624.50 1420
5625.21 1446
5625.91 1444
5626.62 1377
5627.33 1407
5628.04 1517
5628.75 1492
5629.45 1452
5630.16 1493
5630.87 1477
5631.58 1467
5632.28 1486
5632.99 1465
5633.70 1484
5634.41 1445
5635.12 1428
5635.83 1414
5636.53 1418
5637.24 1550
5637.95 1594
5638.66 1537
5639.37 1587
5640.08 1649
5640.78 1637
5641.49 1666
5642.20 1720
5642.91 1683
5643.62 1739
5644.33 1697
5645.04 1646
5645.75 1527
5646.45 1583
5647.16 1496
5647.87 1465
5648.58 1447
5649.29 1495
5650.00 1542
5650.71 1411
5651.42 1416
5652.13 1620
5652.84 1496
5653.55 1406
5654.26 1463
5654.96 1472
5655.67 1519
5656.38 1752
5657.09 1857
5657.80 1861
5658.51 1891
5659.22 1982
5659.93 1903
5660.64 1811
5661.35 1631
5662.06 1646
5662.77 1579
5663.48 1532
5664.19 1643
5664.90 1688
5665.61 1573
5666.32 1547
5667.03 1427
5667.74 1470
5668.45 1527
5669.16 1507
5669.87 1553
5670.58 1482
5671.29 1443
5672.00 1432
5672.72 1465
5673.43 1432
5674.14 1545
5674.85 1546
5675.56 1446
5676.27 1390
5676.98 1448
5677.69 1400
5678.40 1388
5679.11 1409
5679.82 1361
5680.53 1392
5681.25 1438
5681.96 1462
5682.67 1368
5683.38 1393
5684.09 1462
5684.80 1447
5685.51 1486
5686.22 1451
5686.94 1442
5687.65 1411
5688.36 1415
5689.07 1423
5689.78 1329
5690.49 1383
5691.21 1426
5691.92 1412
5692.63 1373
5693.34 1375
5694.05 1425
5694.76 1355
5695.48 1282
5696.19 1371
5696.90 1373
5697.61 1337
5698.32 1349
5699.04 1331
5699.75 1340
5700.46 1403
5701.17 1390
5701.89 1447
5702.60 1493
5703.31 1482
5704.02 1422
5704.74 1351
5705.45 1356
5706.16 1458
5706.87 1501
5707.59 1364
5708.30 1460
5709.01 1477
5709.73 1467
5710.44 1469
5711.15 1446
5711.86 1468
5712.58 1388
5713.29 1398
5714.00 1317
5714.72 1344
5715.43 1397
5716.14 1489
5716.86 1442
5717.57 1404
5718.28 1350
5719.00 1367
5719.71 1310
5720.42 1375
5721.14 1383
5721.85 1322
5722.56 1294
5723.28 1401
5723.99 1390
5724.71 1479
5725.42 1427
5726.13 1513
5726.85 1539
5727.56 1570
5728.28 1563
5728.99 1737
5729.70 1850
5730.42 1911
5731.13 1808
5731.85 1711
5732.56 1565
5733.28 1617
5733.99 1532
5734.70 1621
5735.42 1522
5736.13 1550
5736.85 1487
5737.56 1470
5738.28 1444
5738.99 1563
5739.71 1430
5740.42 1381
5741.14 1362
5741.85 1377
5742.57 1368
5743.28 1381
5744.00 1426
5744.71 1457
5745.43 1414
5746.14 1356
5746.86 1362
5747.57 1344
5748.29 1343
5749.00 1283
5749.72 1284
5750.43 1373
5751.15 1413
5751.86 1404
5752.58 1446
5753.29 1425
5754.01 1570
5754.73 1532
5755.44 1577
5756.16 1474
5756.87 1413
5757.59 1476
5758.31 1446
5759.02 1398
5759.74 1425
5760.45 1408
5761.17 1414
5761.89 1440
5762.60 1517
5763.32 1362
5764.03 1288
5764.75 1384
5765.47 1514
5766.18 1519
5766.90 1482
5767.62 1409
5768.33 1379
5769.05 1433
5769.77 1452
5770.48 1468
5771.20 1518
5771.92 1402
5772.63 1375
5773.35 1483
5774.07 1374
5774.78 1387
5775.50 1506
5776.22 1571
5776.93 1561
5777.65 1545
5778.37 1692
5779.09 1631
5779.80 1652
5780.52 1634
5781.24 1583
5781.96 1629
5782.67 1647
5783.39 1679
5784.11 1714
5784.83 1612
5785.54 1538
5786.26 1541
5786.98 1522
5787.70 1619
5788.41 1623
5789.13 1638
5789.85 1530
5790.57 1650
5791.29 1655
5792.00 1654
5792.72 1625
5793.44 1722
5794.16 1684
5794.88 1846
5795.59 1902
5796.31 1991
5797.03 1898
5797.75 1969
5798.47 2079
5799.19 2168
5799.90 2387
5800.62 2732
5801.34 3131
5802.06 3562
5802.78 4209
5803.50 4729
5804.22 4782
5804.93 5034
5805.65 4526
5806.37 3850
5807.09 3516
5807.81 2983
5808.53 2559
5809.25 2296
5809.97 2214
5810.69 2115
5811.41 2052
5812.13 2057
5812.84 2044
5813.56 1995
5814.28 2114
5815.00 2125
5815.72 2105
5816.44 2147
5817.16 2212
5817.88 2252
5818.60 2126
5819.32 2227
5820.04 2276
5820.76 2255
5821.48 2150
5822.20 2170
5822.92 2132
5823.64 2275
5824.36 2194
5825.08 2193
5825.80 2124
5826.52 1995
5827.24 2059
5827.96 1912
5828.68 1978
5829.40 1849
5830.12 1738
5830.84 1811
5831.56 1907
5832.28 1805
5833.00 1742
5833.72 1802
5834.44 1752
5835.16 1661
5835.89 1668
5836.61 1728
5837.33 1698
5838.05 1658
5838.77 1614
5839.49 1625
5840.21 1659
5840.93 1597
5841.65 1678
5842.37 1786
5843.10 1646
5843.82 1684
5844.54 1623
5845.26 1599
5845.98 1689
5846.70 1653
5847.42 1598
5848.14 1603
5848.87 1601
5849.59 1645
5850.31 1745
5851.03 1667
5851.75 1732
5852.47 1695
5853.20 1681
5853.92 1653
5854.64 1527
5855.36 1613
5856.08 1691
5856.81 1546
5857.53 1579
5858.25 1543
5858.97 1511
5859.69 1503
5860.42 1537
5861.14 1617
5861.86 1534
5862.58 1566
5863.31 1529
5864.03 1611
5864.75 1567
5865.47 1546
5866.20 1616
5866.92 1648
5867.64 1586
5868.36 1551
5869.09 1617
5869.81 1602
5870.53 1561
5871.26 1611
5871.98 1532
5872.70 1540
5873.42 1608
5874.15 1614
5874.87 1652
5875.59 1662
5876.32 1562
5877.04 1595
5877.76 1679
5878.49 1615
5879.21 1504
5879.93 1599
5880.66 1644
5881.38 1580
5882.10 1609
5882.83 1719
5883.55 1702
5884.28 1641
5885.00 1632
5885.72 1679
5886.45 1648
5887.17 1651
5887.89 1734
5888.62 1554
5889.34 1564
5890.07 1611
5890.79 1475
5891.51 1508
5892.24 1519
5892.96 1559
5893.69 1509
5894.41 1443
5895.14 1444
5895.86 1491
5896.59 1518
5897.31 1598
5898.03 1578
5898.76 1613
5899.48 1602
5900.21 1529
5900.93 1584
5901.66 1547
5902.38 1602
5903.11 1676
5903.83 1624
5904.56 1686
5905.28 1624
5906.01 1667
5906.73 1679
5907.46 1654
5908.18 1567
5908.91 1553
5909.63 1617
5910.36 1631
5911.08 1589
5911.81 1584
5912.53 1663
5913.26 1546
5913.99 1642
5914.71 1647
5915.44 1617
5916.16 1670
5916.89 1680
5917.61 1673
5918.34 1570
5919.07 1598
5919.79 1639
5920.52 1623
5921.24 1542
5921.97 1491
5922.70 1603
5923.42 1652
5924.15 1608
5924.87 1745
5925.60 1773
5926.33 1692
5927.05 1678
5927.78 1712
5928.51 1667
5929.23 1686
5929.96 1825
5930.69 1809
5931.41 1869
5932.14 1786
5932.87 1900
5933.59 1888
5934.32 1873
5935.05 1926
5935.77 2029
5936.50 2050
5937.23 2011
5937.95 2142
5938.68 2218
5939.41 2294
5940.13 2334
5940.86 2283
5941.59 2226
5942.32 2163
5943.04 2164
5943.77 2200
5944.50 2128
5945.23 2187
5945.95 2234
5946.68 2196
5947.41 2237
5948.14 2155
5948.86 2205
5949.59 2354
5950.32 2529
5951.05 2578
5951.78 2662
5952.50 2853
5953.23 3008
5953.96 2914
5954.69 2926
5955.42 2896
5956.14 2688
5956.87 2680
5957.60 2622
5958.33 2790
5959.06 2775
5959.78 2781
5960.51 2823
5961.24 2732
5961.97 2680
5962.70 2703
5963.43 2866
5964.16 2816
5964.88 2880
5965.61 3075
5966.34 3443
5967.07 3513
5967.80 3636
5968.53 3806
5969.26 3790
5969.99 3676
5970.72 3629
5971.44 3562
5972.17 3506
5972.90 3527
5973.63 3394
5974.36 3178
5975.09 3275
5975.82 3379
5976.55 3341
5977.28 3301
5978.01 3386
5978.74 3483
5979.47 3460
5980.20 3549
5980.93 3811
5981.66 3932
5982.39 3923
5983.12 3961
5983.85 4125
5984.57 4173
5985.30 4208
5986.03 4209
5986.76 4213
5987.49 4114
5988.22 4244
5988.96 4048
5989.69 4184
5990.42 4246
5991.15 4287
5991.88 4395
5992.61 4300
5993.34 4224
5994.07 4306
5994.80 4227
5995.53 4240
5996.26 4312
5996.99 4352
5997.72 4641
5998.45 4719
5999.18 4784
5999.91 4798
6000.64 4798
6001.37 4729
6002.11 4689
6002.84 4825
6003.57 4564
6004.30 4279
6005.03 4215
6005.76 4154
6006.49 4123
6007.22 4254
6007.95 4603
6008.69 4935
6009.42 5433
6010.15 6193
6010.88 7151
6011.61 8375
6012.34 9912
6013.07 11177
6013.81 12360
6014.54 13364
6015.27 13992
6016.00 13970
6016.73 12968
6017.46 12166
6018.20 11110
6018.93 9767
6019.66 8433
6020.39 7162
6021.12 6222
6021.86 5422
6022.59 4832
6023.32 4298
6024.05 3906
6024.79 3648
6025.52 3492
6026.25 3244
6026.98 3260
6027.72 3257
6028.45 3318
6029.18 3194
6029.91 3064
6030.65 3113
6031.38 3089
6032.11 2990
6032.84 2847
6033.58 2836
6034.31 2819
6035.04 2851
6035.78 2815
6036.51 2787
6037.24 2788
6037.98 2699
6038.71 2850
6039.44 2971
6040.18 2997
6040.91 2963
6041.64 2992
6042.38 3036
6043.11 3233
6043.84 3194
6044.58 3185
6045.31 3293
6046.04 3284
6046.78 3146
6047.51 3303
6048.24 3320
6048.98 3344
6049.71 3404
6050.45 3436
6051.18 3514
6051.91 3829
6052.65 4124
6053.38 4075
6054.12 4154
6054.85 4221
6055.58 4111
6056.32 3972
6057.05 3779
6057.79 3704
6058.52 3437
6059.26 3349
6059.99 3579
6060.72 3385
6061.46 3158
6062.19 3330
6062.93 3297
6063.66 3260
6064.40 3133
6065.13 3067
6065.87 3203
6066.60 3255
6067.34 2975
6068.07 3051
6068.81 3003
6069.54 2944
6070.28 2952
6071.01 2896
6071.75 2918
6072.48 2851
6073.22 2931
6073.95 2885
6074.69 2799
6075.42 2759
6076.16 2779
6076.89 2821
6077.63 2712
6078.37 2767
6079.10 2779
6079.84 2750
6080.57 2803
6081.31 2871
6082.04 2924
6082.78 2830
6083.52 2873
6084.25 2708
6084.99 2688
6085.72 2587
6086.46 2539
6087.20 2489
6087.93 2385
6088.67 2449
6089.40 2448
6090.14 2534
6090.88 2623
6091.61 2697
6092.35 2659
6093.09 2742
6093.82 2725
6094.56 2733
6095.30 2642
6096.03 2653
6096.77 2511
6097.51 2477
6098.24 2428
6098.98 2459
6099.72 2389
6100.45 2416
6101.19 2294
6101.93 2280
6102.66 2274
6103.40 2203
6104.14 2283
6104.88 2204
6105.61 2249
6106.35 2286
6107.09 2263
6107.83 2359
6108.56 2286
6109.30 2271
6110.04 2378
6110.78 2405
6111.51 2327
6112.25 2444
6112.99 2374
6113.73 2434
6114.46 2505
6115.20 2489
6115.94 2580
6116.68 2567
6117.41 2422
6118.15 2613
6118.89 2707
6119.63 2491
6120.37 2415
6121.11 2453
6121.84 2514
6122.58 2640
6123.32 2565
6124.06 2471
6124.80 2503
6125.54 2557
6126.27 2594
6127.01 2609
6127.75 2623
6128.49 2649
6129.23 2583
6129.97 2652
6130.71 2656
6131.44 2719
6132.18 2770
6132.92 2672
6133.66 2667
6134.40 2673
6135.14 2817
6135.88 2947
6136.62 2777
6137.36 2789
6138.10 2831
6138.83 2834
6139.57 2878
6140.31 3077
6141.05 2913
6141.79 2985
6142.53 2935
6143.27 2914
6144.01 2996
6144.75 3095
6145.49 2980
6146.23 2803
6146.97 2797
6147.71 2914
6148.45 2887
6149.19 2853
6149.93 2928
6150.67 2818
6151.41 2831
6152.15 2834
6152.89 2878
6153.63 2923
6154.37 2880
6155.11 2900
6155.85 2960
6156.59 3159
6157.33 3236
6158.07 3330
6158.81 3333
6159.55 3365
6160.29 3332
6161.03 3426
6161.77 3399
6162.51 3508
6163.25 3417
6163.99 3600
6164.74 3627
6165.48 3796
6166.22 4141
6166.96 4074
6167.70 4140
6168.44 4352
6169.18 4422
6169.92 4438
6170.66 4488
6171.40 4346
6172.15 4264
6172.89 4285
6173.63 4106
6174.37 4044
6175.11 4043
6175.85 3895
6176.59 3906
6177.34 3723
6178.08 3677
6178.82 3763
6179.56 3762
6180.30 3900
6181.04 3907
6181.79 3786
6182.53 3804
6183.27 3888
6184.01 3965
6184.75 4122
6185.50 4153
6186.24 3912
6186.98 4169
6187.72 4040
6188.46 4007
6189.21 4200
6189.95 4162
6190.69 4266
6191.43 4463
6192.18 4671
6192.92 4724
6193.66 4858
6194.40 5043
6195.15 5343
6195.89 5169
6196.63 5204
6197.37 5227
6198.12 5025
6198.86 5291
6199.60 5176
6200.35 4957
6201.09 4986
6201.83 5078
6202.58 5137
6203.32 5177
6204.06 5343
6204.80 5986
6205.55 6843
6206.29 8152
6207.03 10495
6207.78 13591
6208.52 17286
6209.26 20376
6210.01 23204
6210.75 24875
6211.50 25148
6212.24 24686
6212.98 23413
6213.73 21363
6214.47 18134
6215.21 15223
6215.96 12351
6216.70 10085
6217.45 8223
6218.19 6901
6218.93 5935
6219.68 5426
6220.42 5050
6221.17 4699
6221.91 4503
6222.66 4382
6223.40 4261
6224.14 4268
6224.89 4288
6225.63 4426
6226.38 4268
6227.12 4043
6227.87 3947
6228.61 3765
6229.36 3564
6230.10 3455
6230.84 3384
6231.59 3158
6232.33 3164
6233.08 3251
6233.82 3341
6234.57 3223
6235.31 3214
6236.06 3317
6236.80 3395
6237.55 3479
6238.30 3925
6239.04 4121
6239.79 4595
6240.53 4900
6241.28 5105
6242.02 5130
6242.77 4989
6243.51 4658
6244.26 4418
6245.00 4202
6245.75 4037
6246.50 3808
6247.24 3666
6247.99 3899
6248.73 3969
6249.48 4036
6250.22 3948
6250.97 3806
6251.72 3805
6252.46 3750
6253.21 3785
6253.95 3695
6254.70 3600
6255.45 3481
6256.19 3310
6256.94 3191
6257.69 3288
6258.43 3270
6259.18 3163
6259.93 3221
6260.67 3191
6261.42 3165
6262.17 3077
6262.91 3176
6263.66 3047
6264.41 2928
6265.15 3081
6265.90 3134
6266.65 3096
6267.39 2954
6268.14 2899
6268.89 3016
6269.63 3099
6270.38 3021
6271.13 3203
6271.88 3166
6272.62 3092
6273.37 3180
6274.12 3069
6274.86 3149
6275.61 3083
6276.36 3076
6277.11 3262
6277.85 3241
6278.60 3338
6279.35 3383
6280.10 3409
6280.85 3592
6281.59 3521
6282.34 3518
6283.09 3383
6283.84 2911
6284.59 2966
6285.33 2996
6286.08 2853
6286.83 2759
6287.58 2714
6288.33 2554
6289.07 2542
6289.82 2583
6290.57 2580
6291.32 2572
6292.07 2596
6292.82 2567
6293.56 2604
6294.31 2566
6295.06 2414
6295.81 2492
6296.56 2490
6297.31 2376
6298.06 2304
6298.81 2361
6299.55 2323
6300.30 2324
6301.05 2352
6301.80 2223
6302.55 2287
6303.30 2277
6304.05 2313
6304.80 2301
6305.55 2343
6306.30 2329
6307.05 2206
6307.79 2158
6308.54 2220
6309.29 2291
6310.04 2269
6310.79 2368
6311.54 2492
6312.29 2412
6313.04 2456
6313.79 2424
6314.54 2428
6315.29 2349
6316.04 2421
6316.79 2456
6317.54 2295
6318.29 2317
6319.04 2369
6319.79 2423
6320.54 2450
6321.29 2391
6322.04 2310
6322.79 2233
6323.54 2218
6324.29 2282
6325.04 2275
6325.79 2146
6326.54 2111
6327.29 2074
6328.04 2036
6328.79 2097
6329.55 2139
6330.30 2039
6331.05 2060
6331.80 1988
6332.55 1979
6333.30 1987
6334.05 1959
6334.80 2006
6335.55 1967
6336.30 2025
6337.05 2068
6337.81 2012
6338.56 2095
6339.31 2031
6340.06 2050
6340.81 2126
6341.56 2029
6342.31 1970
6343.06 2012
6343.82 2050
6344.57 2007
6345.32 2110
6346.07 2086
6346.82 2113
6347.57 2132
6348.33 2065
6349.08 2095
6349.83 2264
6350.58 2373
6351.33 2477
6352.09 2483
6352.84 2834
6353.59 2815
6354.34 2856
6355.09 2960
6355.85 2943
6356.60 2800
6357.35 2727
6358.10 2646
6358.86 2465
6359.61 2394
6360.36 2415
6361.11 2262
6361.87 2330
6362.62 2227
6363.37 2247
6364.12 2165
6364.88 2151
6365.63 2218
6366.38 2207
6367.13 2182
6367.89 2202
6368.64 2246
6369.39 2339
6370.15 2373
6370.90 2285
6371.65 2307
6372.41 2200
6373.16 2204
6373.91 2286
6374.67 2088
6375.42 2139
6376.17 2090
6376.93 2149
6377.68 2087
6378.43 2096
6379.19 2135
6379.94 2060
6380.69 2152
6381.45 2077
6382.20 2142
6382.96 2174
6383.71 2162
6384.46 2109
6385.22 2007
6385.97 2040
6386.73 1986
6387.48 1966
6388.23 1926
6388.99 1930
6389.74 1892
6390.50 1937
6391.25 1860
6392.00 1905
6392.76 1793
6393.51 1816
6394.27 1786
6395.02 1824
6395.78 1906
6396.53 1864
6397.29 1813
6398.04 1881
6398.80 1918
6399.55 1734
6400.31 1921
6401.06 1905
6401.82 1833
6402.57 1778
6403.33 1801
6404.08 1807
6404.84 1849
6405.59 1893
6406.35 1857
6407.10 1795
6407.86 1894
6408.61 1887
6409.37 1959
6410.12 2042
6410.88 1954
6411.63 1925
6412.39 1949
6413.14 1989
6413.90 1893
6414.66 1768
6415.41 1884
6416.17 1814
6416.92 1770
6417.68 1803
6418.44 1853
6419.19 1829
6419.95 1765
6420.70 1785
6421.46 1886
6422.22 1894
6422.97 1803
6423.73 1692
6424.48 1823
6425.24 1782
6426.00 1911
6426.75 1898
6427.51 1876
6428.27 1752
6429.02 1866
6429.78 1793
6430.54 1769
6431.29 1816
6432.05 1737
6432.81 1776
6433.56 1827
6434.32 1835
6435.08 1814
6435.83 1860
6436.59 1929
6437.35 1848
6438.10 1822
6438.86 1810
6439.62 1851
6440.38 1879
6441.13 1882
6441.89 1979
6442.65 1868
6443.41 1970
6444.16 1944
6444.92 1920
6445.68 1926
6446.44 1953
6447.19 1878
6447.95 1850
6448.71 1981
6449.47 1958
6450.22 2059
6450.98 1963
6451.74 1933
6452.50 1978
6453.26 2034
6454.01 1914
6454.77 1917
6455.53 2007
6456.29 2078
6457.05 2094
6457.80 2105
6458.56 2155
6459.32 2133
6460.08 2086
6460.84 2046
6461.60 2077
6462.35 2060
6463.11 2097
6463.87 2205
6464.63 2289
6465.39 2119
6466.15 2008
6466.91 2154
6467.67 2195
6468.42 2163
6469.18 2184
6469.94 2241
6470.70 2242
6471.46 2185
6472.22 2254
6472.98 2268
6473.74 2307
6474.50 2401
6475.26 2391
6476.02 2378
6476.77 2426
6477.53 2477
6478.29 2551
6479.05 2528
6479.81 2495
6480.57 2511
6481.33 2422
6482.09 2484
6482.85 2632
6483.61 2544
6484.37 2453
6485.13 2648
6485.89 2789
6486.65 2863
6487.41 2707
6488.17 2739
6488.93 2853
6489.69 2917
6490.45 2863
6491.21 3058
6491.97 3040
6492.73 3098
6493.49 3221
6494.25 3376
6495.01 3466
6495.77 3611
6496.53 3670
6497.29 3771
6498.05 3749
6498.82 3619
6499.58 3661
6500.34 3604
6501.10 3634
6501.86 3659
6502.62 3559
6503.38 3594
6504.14 3701
6504.90 3688
6505.66 3694
6506.42 3550
6507.19 3829
6507.95 3834
6508.71 3961
6509.47 3996
6510.23 4176
6510.99 4293
6511.75 4386
6512.51 4390
6513.28 4470
6514.04 4493
6514.80 4361
6515.56 4429
6516.32 4247
6517.08 4280
6517.85 4303
6518.61 4368
6519.37 4525
6520.13 4564
6520.89 4881
6521.66 4937
6522.42 5207
6523.18 5198
6523.94 5495
6524.70 6083
6525.47 6437
6526.23 7059
6526.99 7844
6527.75 8423
6528.52 9064
6529.28 9275
6530.04 9297
6530.80 9223
6531.57 9042
6532.33 8940
6533.09 8651
6533.85 9056
6534.62 10170
6535.38 12097
6536.14 14235
6536.90 16637
6537.67 18750
6538.43 19665
6539.19 19567
6539.96 18541
6540.72 16561
6541.48 14225
6542.25 12007
6543.01 10041
6543.77 8366
6544.54 6933
6545.30 5814
6546.06 5142
6546.83 4600
6547.59 4136
6548.35 3907
6549.12 3841
6549.88 3760
6550.64 3595
6551.41 3608
6552.17 3525
6552.94 3656
6553.70 3560
6554.46 3445
6555.23 3439
6555.99 3418
6556.75 3216
6557.52 3300
6558.28 3250
6559.05 3130
6559.81 3220
6560.58 3138
6561.34 3194
6562.10 3201
6562.87 3438
6563.63 3524
6564.40 3647
6565.16 3752
6565.93 3909
6566.69 4044
6567.46 3859
6568.22 3955
6568.99 3915
6569.75 3840
6570.52 3751
6571.28 3651
6572.04 3660
6572.81 3818
6573.57 3908
6574.34 3873
6575.11 4058
6575.87 4148
6576.64 4223
6577.40 4321
6578.17 4308
6578.93 4222
6579.70 4296
6580.46 4196
6581.23 4021
6581.99 4023
6582.76 4023
6583.52 4033
6584.29 3911
6585.06 3862
6585.82 3858
6586.59 3756
6587.35 3825
6588.12 3906
6588.88 3935
6589.65 4101
6590.42 4203
6591.18 4241
6591.95 4314
6592.71 4398
6593.48 4708
6594.25 4861
6595.01 4958
6595.78 5195
6596.55 5311
6597.31 5249
6598.08 4942
6598.85 4973
6599.61 4863
6600.38 4685
6601.15 4290
6601.91 4222
6602.68 4072
6603.45 3995
6604.21 4059
6604.98 3980
6605.75 4026
6606.51 4005
6607.28 4314
6608.05 4442
6608.81 4656
6609.58 4933
6610.35 5169
6611.12 5244
6611.88 5139
6612.65 5148
6613.42 4918
6614.18 4680
6614.95 4399
6615.72 4245
6616.49 3830
6617.25 3765
6618.02 3598
6618.79 3515
6619.56 3449
6620.33 3501
6621.09 3502
6621.86 3470
6622.63 3448
6623.40 3466
6624.16 3514
6624.93 3335
6625.70 3329
6626.47 3237
6627.24 3057
6628.01 2993
6628.77 3040
6629.54 3079
6630.31 3222
6631.08 3233
6631.85 3488
6632.62 3650
6633.38 4098
6634.15 4615
6634.92 5038
6635.69 5397
6636.46 5625
6637.23 5749
6638.00 5542
6638.76 5365
6639.53 4928
6640.30 4490
6641.07 4070
6641.84 3750
6642.61 3529
6643.38 3333
6644.15 3221
6644.92 3169
6645.69 3102
6646.45 2988
6647.22 2931
6647.99 2943
6648.76 2875
6649.53 2978
6650.30 3106
6651.07 3057
6651.84 3052
6652.61 3096
6653.38 3169
6654.15 3146
6654.92 3112
6655.69 3166
6656.46 3043
6657.23 3129
6658.00 3134
6658.77 2990
6659.54 3026
6660.31 2907
6661.08 2866
6661.85 2851
6662.62 2771
6663.39 2802
6664.16 2648
6664.93 2609
6665.70 2649
6666.47 2605
6667.24 2707
6668.01 2710
6668.78 2629
6669.55 2514
6670.32 2612
6671.09 2695
6671.87 2845
6672.64 2782
6673.41 2711
6674.18 2662
6674.95 2784
6675.72 2860
6676.49 2876
6677.26 2760
6678.03 2800
6678.80 2757
6679.58 2802
6680.35 2836
6681.12 2904
6681.89 2870
6682.66 2914
6683.43 3025
6684.20 3021
6684.97 3175
6685.75 3352
6686.52 3420
6687.29 3613
6688.06 3424
6688.83 3160
6689.60 3226
6690.38 3052
6691.15 2934
6691.92 2895
6692.69 2762
6693.46 2778
6694.24 2639
6695.01 2543
6695.78 2614
6696.55 2594
6697.32 2430
6698.10 2335
6698.87 2360
6699.64 2445
6700.41 2306
6701.19 2482
6701.96 2426
6702.73 2416
6703.50 2278
6704.28 2395
6705.05 2399
6705.82 2300
6706.59 2281
6707.37 2226
6708.14 2334
6708.91 2379
6709.69 2402
6710.46 2337
6711.23 2319
6712.00 2269
6712.78 2213
6713.55 2200
6714.32 2242
6715.10 2264
6715.87 2112
6716.64 2060
6717.42 2142
6718.19 2161
6718.96 2258
6719.74 2196
6720.51 2120
6721.28 2179
6722.06 2141
6722.83 2147
6723.61 2158
6724.38 2139
6725.15 2058
6725.93 2128
6726.70 2179
6727.48 2027
6728.25 2152
6729.02 2092
6729.80 2069
6730.57 2174
6731.35 2137
6732.12 2044
6732.89 2168
6733.67 2081
6734.44 2078
6735.22 2147
6735.99 2196
6736.77 2142
6737.54 2195
6738.31 2221
6739.09 2191
6739.86 2179
6740.64 2173
6741.41 2157
6742.19 2118
6742.96 2122
6743.74 2122
6744.51 2161
6745.29 2114
6746.06 2145
6746.84 2184
6747.61 2164
6748.39 2157
6749.16 2259
6749.94 2350
6750.71 2505
6751.49 2492
6752.26 2479
6753.04 2715
6753.82 2819
6754.59 2743
6755.37 2797
6756.14 2787
6756.92 2696
6757.69 2490
6758.47 2336
6759.25 2306
6760.02 2225
6760.80 2200
6761.57 2140
6762.35 2039
6763.12 2092
6763.90 2092
6764.68 2126
6765.45 2128
6766.23 2077
6767.01 2071
6767.78 2100
6768.56 1975
6769.33 2065
6770.11 2211
6770.89 2072
6771.66 2008
6772.44 2005
6773.22 2017
6773.99 2029
6774.77 2149
6775.55 2164
6776.32 2081
6777.10 2037
6777.88 2149
6778.65 2134
6779.43 2085
6780.21 2185
6780.98 2189
6781.76 2081
6782.54 2022
6783.32 2091
6784.09 2068
6784.87 2034
6785.65 1972
6786.43 1999
6787.20 1940
6787.98 1981
6788.76 2092
6789.53 2044
6790.31 1972
6791.09 1861
6791.87 1985
6792.65 1933
6793.42 1961
6794.20 1978
6794.98 1991
6795.76 2037
6796.53 1883
6797.31 1900
6798.09 1942
6798.87 1904
6799.65 1944
6800.42 2042
6801.20 1957
6801.98 1905
6802.76 1922
6803.54 1957
6804.32 1934
6805.09 1948
6805.87 2084
6806.65 2003
6807.43 2229
6808.21 2130
6808.99 1963
6809.77 1917
6810.54 2008
6811.32 1941
6812.10 1873
6812.88 1908
6813.66 2004
6814.44 1924
6815.22 1946
6816.00 2006
6816.78 1993
6817.56 2090
6818.33 2062
6819.11 2003
6819.89 2087
6820.67 2036
6821.45 2053
6822.23 2077
6823.01 2048
6823.79 2010
6824.57 1998
6825.35 1938
6826.13 1958
6826.91 1977
6827.69 1928
6828.47 2026
6829.25 2019
6830.03 2013
6830.81 2005
6831.59 1994
6832.37 1956
6833.15 2057
6833.93 2063
6834.71 1938
6835.49 1943
6836.27 1963
6837.05 1850
6837.83 1952
6838.61 1948
6839.39 1966
6840.17 1953
6840.95 1932
6841.73 1934
6842.51 1987
6843.29 1940
6844.07 1873
6844.85 1963
6845.63 1966
6846.41 1980
6847.19 2086
6847.98 2273
6848.76 2593
6849.54 3408
6850.32 4183
6851.10 5025
6851.88 5867
6852.66 6186
6853.44 6342
6854.22 6214
6855.01 5802
6855.79 5080
6856.57 4381
6857.35 3949
6858.13 3497
6858.91 3073
6859.69 2771
6860.48 2467
6861.26 2383
6862.04 2239
6862.82 2163
6863.60 2130
6864.38 2236
6865.17 2161
6865.95 2204
6866.73 2329
6867.51 2265
6868.29 2359
6869.08 2341
6869.86 2210
6870.64 2224
6871.42 2288
6872.20 2132
6872.99 2053
6873.77 2029
6874.55 2085
6875.33 2072
6876.12 2042
6876.90 2114
6877.68 2234
6878.46 2204
6879.25 2290
6880.03 2449
6880.81 2379
6881.59 2320
6882.38 2416
6883.16 2321
6883.94 2460
6884.73 2476
6885.51 2475
6886.29 2681
6887.08 2724
6887.86 2877
6888.64 3339
6889.42 3624
6890.21 3850
6890.99 3584
6891.77 3446
6892.56 3274
6893.34 3085
6894.12 2794
6894.91 2640
6895.69 2514
6896.48 2483
6897.26 2413
6898.04 2445
6898.83 2429
6899.61 2382
6900.39 2612
6901.18 2562
6901.96 2472
6902.75 2576
6903.53 2528
6904.31 2433
6905.10 2518
6905.88 2570
6906.67 2487
6907.45 2482
6908.24 2527
6909.02 2519
6909.80 2406
6910.59 2405
6911.37 2345
6912.16 2393
6912.94 2403
6913.73 2362
6914.51 2423
6915.30 2454
6916.08 2395
6916.87 2461
6917.65 2555
6918.44 2559
6919.22 2444
6920.01 2480
6920.79 2379
6921.58 2474
6922.36 2410
6923.15 2320
6923.93 2463
6924.72 2408
6925.50 2491
6926.29 2373
6927.07 2576
6927.86 2541
6928.64 2502
6929.43 2480
6930.21 2517
6931.00 2501
6931.78 2453
6932.57 2485
6933.36 2545
6934.14 2474
6934.93 2476
6935.71 2464
6936.50 2434
6937.29 2473
6938.07 2574
6938.86 2639
6939.64 2657
6940.43 2684
6941.22 2840
6942.00 3085
6942.79 3191
6943.57 3279
6944.36 3460
6945.15 3582
6945.93 3622
6946.72 3690
6947.51 3812
6948.29 3770
6949.08 3727
6949.87 3968
6950.65 3864
6951.44 3868
6952.23 3775
6953.01 3631
6953.80 3417
6954.59 3229
6955.37 3196
6956.16 3257
6956.95 3202
6957.74 3130
6958.52 3031
6959.31 3101
6960.10 3137
6960.88 3224
6961.67 3244
6962.46 3190
6963.25 3114
6964.03 3213
6964.82 3336
6965.61 3443
6966.40 3448
6967.18 3595
6967.97 3759
6968.76 3848
6969.55 4201
6970.34 4420
6971.12 4403
6971.91 4488
6972.70 4524
6973.49 4543
6974.28 4447
6975.06 4346
6975.85 4447
6976.64 4314
6977.43 4499
6978.22 4622
6979.00 4647
6979.79 4791
6980.58 5148
6981.37 5357
6982.16 5984
6982.95 6914
6983.74 8409
6984.52 10474
6985.31 13109
6986.10 15998
6986.89 18351
6987.68 19474
6988.47 19962
6989.26 18922
6990.05 17063
6990.83 15139
6991.62 12891
6992.41 10565
6993.20 8702
6993.99 7151
6994.78 5880
6995.57 5083
6996.36 4541
6997.15 4166
6997.94 3853
6998.73 3523
6999.52 3504
7000.31 3400
7001.10 3305
7001.88 3280
7002.67 3321
7003.46 3273
7004.25 3184
7005.04 3054
7005.83 2915
7006.62 2751
7007.41 2656
7008.20 2581
7008.99 2434
7009.78 2303
7010.57 2340
7011.36 2446
7012.15 2529
7012.94 2601
7013.73 2715
7014.52 2904
7015.31 2930
7016.11 2775
7016.90 2882
7017.69 2868
7018.48 2671
7019.27 2550
7020.06 2637
7020.85 2684
7021.64 2664
7022.43 2699
7023.22 2744
7024.01 2755
7024.80 2780
7025.59 2867
7026.38 3021
7027.18 2902
7027.97 2889
7028.76 2731
7029.55 2669
7030.34 2691
7031.13 2531
7031.92 2335
7032.71 2295
7033.51 2346
7034.30 2345
7035.09 2285
7035.88 2301
7036.67 2288
7037.46 2250
7038.25 2315
7039.05 2365
7039.84 2363
7040.63 2396
7041.42 2444
7042.21 2413
7043.01 2438
7043.80 2583
7044.59 2512
7045.38 2531
7046.17 2622
7046.97 2609
7047.76 2644
7048.55 2629
7049.34 2793
7050.14 2882
7050.93 3002
7051.72 3099
7052.51 3028
7053.30 2980
7054.10 2938
7054.89 2847
7055.68 2547
7056.48 2504
7057.27 2488
7058.06 2317
7058.85 2350
7059.65 2323
7060.44 2340
7061.23 2322
7062.03 2308
7062.82 2282
7063.61 2313
7064.40 2281
7065.20 2247
7065.99 2193
7066.78 2245
7067.58 2153
7068.37 2151
7069.16 2121
7069.96 2110
7070.75 2156
7071.54 2175
7072.34 2051
7073.13 2000
7073.93 1952
7074.72 2009
7075.51 1977
7076.31 1946
7077.10 1973
7077.89 1906
7078.69 1899
7079.48 1959
7080.28 1921
7081.07 1926
7081.86 1954
7082.66 1897
7083.45 1913
7084.25 1927
7085.04 1870
7085.84 1744
7086.63 1831
7087.42 1905
7088.22 1869
7089.01 1869
7089.81 1790
7090.60 1806
7091.40 1771
7092.19 1785
7092.99 1753
7093.78 1622
7094.58 1806
7095.37 1757
7096.17 1617
7096.96 1767
7097.76 1670
7098.55 1689
7099.35 1688
7100.14 1670
7100.94 1643
7101.73 1644
7102.53 1772
7103.32 1740
7104.12 1615
7104.91 1567
7105.71 1622
7106.50 1620
7107.30 1617
7108.10 1583
7108.89 1531
7109.69 1534
7110.48 1534
7111.28 1486
7112.07 1498
7112.87 1460
7113.67 1589
7114.46 1649
7115.26 1560
7116.05 1572
7116.85 1650
7117.65 1590
7118.44 1560
7119.24 1611
7120.03 1547
7120.83 1580
7121.63 1558
7122.42 1546
7123.22 1629
7124.02 1557
7124.81 1496
7125.61 1552
7126.41 1628
7127.20 1513
7128.00 1499
7128.80 1594
7129.59 1649
7130.39 1627
7131.19 1684
7131.98 1668
7132.78 1640
7133.58 1636
7134.37 1533
7135.17 1642
7135.97 1651
7136.77 1579
7137.56 1542
7138.36 1594
7139.16 1521
7139.96 1508
7140.75 1427
7141.55 1492
7142.35 1530
7143.15 1480
7143.94 1462
7144.74 1562
7145.54 1522
7146.34 1497
7147.13 1489
7147.93 1509
7148.73 1499
7149.53 1401
7150.33 1438
7151.12 1495
7151.92 1519
7152.72 1504
7153.52 1442
7154.32 1406
7155.11 1449
7155.91 1533
7156.71 1636
7157.51 1681
7158.31 1548
7159.11 1527
7159.90 1615
7160.70 1597
7161.50 1529
7162.30 1567
7163.10 1492
7163.90 1403
7164.70 1355
7165.49 1419
7166.29 1397
7167.09 1436
7167.89 1344
7168.69 1397
7169.49 1432
7170.29 1432
7171.09 1444
7171.89 1459
7172.69 1466
7173.49 1440
7174.28 1437
7175.08 1394
7175.88 1458
7176.68 1383
7177.48 1400
7178.28 1374
7179.08 1357
7179.88 1247
7180.68 1338
7181.48 1391
7182.28 1439
7183.08 1406
7183.88 1467
7184.68 1577
7185.48 1572
7186.28 1529
7187.08 1450
7187.88 1534
7188.68 1512
7189.48 1413
7190.28 1431
7191.08 1405
7191.88 1390
7192.68 1379
7193.48 1432
7194.28 1427
7195.08 1349
7195.88 1372
7196.68 1304
7197.48 1369
7198.28 1465
7199.08 1430
7199.89 1457
7200.69 1416
7201.49 1444
7202.29 1435
7203.09 1435
7203.89 1446
7204.69 1425
7205.49 1459
7206.29 1383
7207.09 1442
7207.89 1364
7208.70 1414
7209.50 1355
7210.30 1404
7211.10 1424
7211.90 1460
7212.70 1464
7213.50 1428
7214.31 1377
7215.11 1358
7215.91 1407
7216.71 1456
7217.51 1411
7218.31 1474
7219.12 1509
7219.92 1490
7220.72 1529
7221.52 1603
7222.32 1560
7223.13 1519
7223.93 1494
7224.73 1460
7225.53 1406
7226.33 1475
7227.14 1463
7227.94 1322
7228.74 1377
7229.54 1289
7230.35 1292
7231.15 1333
7231.95 1338
7232.75 1376
7233.56 1408
7234.36 1338
7235.16 1353
7235.96 1411
7236.77 1363
7237.57 1431
7238.37 1426
7239.17 1444
7239.98 1428
7240.78 1395
7241.58 1424
7242.39 1441
7243.19 1475
7243.99 1508
7244.80 1528
7245.60 1529
7246.40 1498
7247.21 1517
7248.01 1465
7248.81 1479
7249.62 1517
7250.42 1459
7251.22 1514
7252.03 1576
7252.83 1589
7253.63 1589
7254.44 1668
7255.24 1641
7256.05 1612
7256.85 1631
7257.65 1679
7258.46 1678
7259.26 1699
7260.07 1737
7260.87 1864
7261.67 2006
7262.48 2077
7263.28 2186
7264.09 2222
7264.89 2245
7265.70 2106
7266.50 1982
7267.30 1884
7268.11 1790
7268.91 1739
7269.72 1725
7270.52 1811
7271.33 1797
7272.13 1717
7272.94 1678
7273.74 1752
7274.55 1815
7275.35 1762
7276.16 1693
7276.96 1753
7277.77 1877
7278.57 1828
7279.38 1846
7280.18 1872
7280.99 1978
7281.79 2187
7282.60 2323
7283.40 2585
7284.21 3030
7285.01 3401
7285.82 3713
7286.63 3892
7287.43 3922
7288.24 3806
7289.04 3529
7289.85 3130
7290.65 2640
7291.46 2474
7292.27 2285
7293.07 1984
7293.88 1922
7294.68 1896
7295.49 1800
7296.30 1747
7297.10 1701
7297.91 1659
7298.71 1702
7299.52 1716
7300.33 1709
7301.13 1674
7301.94 1609
7302.75 1591
7303.55 1706
7304.36 1741
7305.16 1728
7305.97 1644
7306.78 1671
7307.58 1599
7308.39 1634
7309.20 1605
7310.01 1659
7310.81 1775
7311.62 1842
7312.43 1862
7313.23 1918
7314.04 1886
7314.85 1874
7315.65 1946
7316.46 1899
7317.27 1972
7318.08 2081
7318.88 2181
7319.69 2472
7320.50 2548
7321.31 2604
7322.11 2555
7322.92 2524
7323.73 2529
7324.54 2455
7325.34 2282
7326.15 2080
7326.96 1947
7327.77 1948
7328.57 1873
7329.38 1819
7330.19 1687
7331.00 1713
7331.81 1746
7332.61 1662
7333.42 1612
7334.23 1623
7335.04 1773
7335.85 1779
7336.66 1787
7337.46 1748
7338.27 1746
7339.08 1729
7339.89 1754
7340.70 1690
7341.51 1715
7342.31 1583
7343.12 1683
7343.93 1626
7344.74 1548
7345.55 1534
7346.36 1535
7347.17 1667
7347.98 1608
7348.79 1519
7349.59 1601
7350.40 1630
7351.21 1609
7352.02 1525
7352.83 1512
7353.64 1489
7354.45 1549
7355.26 1509
7356.07 1516
7356.88 1561
7357.69 1536
7358.50 1455
7359.31 1488
7360.12 1572
7360.93 1532
7361.74 1531
7362.54 1540
7363.35 1496
7364.16 1497
7364.97 1532
7365.78 1622
7366.59 1540
7367.40 1550
7368.21 1537
7369.02 1597
7369.83 1559
7370.64 1572
7371.45 1559
7372.27 1539
7373.08 1510
7373.89 1615
7374.70 1557
7375.51 1524
7376.32 1599
7377.13 1638
7377.94 1632
7378.75 1532
7379.56 1654
7380.37 1757
7381.18 1964
7381.99 1950
7382.80 1935
7383.61 1966
7384.42 2015
7385.24 1946
7386.05 1885
7386.86 1799
7387.67 1801
7388.48 1726
7389.29 1535
7390.10 1536
7390.91 1533
7391.72 1533
7392.54 1546
7393.35 1509
7394.16 1440
7394.97 1473
7395.78 1452
7396.59 1541
7397.41 1511
7398.22 1528
7399.03 1528
7399.84 1489
7400.65 1501
7401.46 1533
7402.28 1568
7403.09 1691
7403.90 1643
7404.71 1637
7405.52 1656
7406.34 1556
7407.15 1496
7407.96 1468
7408.77 1449
7409.59 1473
7410.40 1515
7411.21 1444
7412.02 1427
7412.84 1484
7413.65 1452
7414.46 1469
7415.27 1448
7416.09 1325
7416.90 1415
7417.71 1503
7418.52 1371
7419.34 1383
7420.15 1521
7420.96 1448
7421.78 1418
7422.59 1400
7423.40 1435
7424.22 1401
7425.03 1405
7425.84 1484
7426.65 1430
7427.47 1471
7428.28 1530
7429.09 1646
7429.91 1764
7430.72 1869
7431.54 1934
7432.35 2003
7433.16 2110
7433.98 2122
7434.79 2091
7435.60 2049
7436.42 2010
7437.23 1976
7438.05 1930
7438.86 1917
7439.67 2016
7440.49 1895
7441.30 1840
7442.12 1905
7442.93 1875
7443.74 1784
7444.56 1758
7445.37 1672
7446.19 1620
7447.00 1511
7447.82 1441
7448.63 1461
7449.44 1421
7450.26 1367
7451.07 1417
7451.89 1408
7452.70 1310
7453.52 1307
7454.33 1397
7455.15 1381
7455.96 1341
7456.78 1316
7457.59 1290
7458.41 1349
7459.22 1376
7460.04 1355
7460.85 1303
7461.67 1321
7462.48 1372
7463.30 1349
7464.11 1298
7464.93 1361
7465.74 1355
7466.56 1488
7467.37 1451
7468.19 1357
7469.01 1396
7469.82 1404
7470.64 1465
7471.45 1438
7472.27 1379
7473.08 1280
7473.90 1390
7474.72 1442
7475.53 1360
7476.35 1347
7477.16 1363
7477.98 1299
7478.80 1376
7479.61 1367
7480.43 1318
7481.24 1337
7482.06 1365
7482.88 1442
7483.69 1327
7484.51 1315
7485.33 1297
7486.14 1317
7486.96 1317
7487.78 1381
7488.59 1302
7489.41 1253
7490.23 1271
7491.04 1275
7491.86 1281
7492.68 1294
7493.49 1333
7494.31 1291
7495.13 1281
7495.94 1264
7496.76 1334
7497.58 1312
7498.40 1298
7499.21 1276
7500.03 1330
7500.85 1241
7501.67 1193
7502.48 1261
7503.30 1265
7504.12 1245
7504.94 1307
7505.75 1296
7506.57 1342
7507.39 1300
7508.21 1273
7509.02 1258
7509.84 1222
7510.66 1253
7511.48 1230
7512.30 1265
7513.11 1224
7513.93 1284
7514.75 1358
7515.57 1326
7516.39 1232
7517.20 1248
7518.02 1244
7518.84 1280
7519.66 1296
7520.48 1174
7521.30 1252
7522.11 1246
7522.93 1269
7523.75 1242
7524.57 1204
7525.39 1212
7526.21 1234
7527.03 1177
7527.84 1244
7528.66 1224
7529.48 1256
7530.30 1255
7531.12 1174
7531.94 1197
7532.76 1261
7533.58 1187
7534.40 1208
7535.22 1271
7536.03 1287
7536.85 1287
7537.67 1269
7538.49 1168
7539.31 1180
7540.13 1206
7540.95 1243
7541.77 1195
7542.59 1176
7543.41 1259
7544.23 1299
7545.05 1210
7545.87 1253
7546.69 1284
7547.51 1272
7548.33 1299
7549.15 1241
7549.97 1167
7550.79 1271
7551.61 1219
7552.43 1210
7553.25 1224
7554.07 1203
7554.89 1229
7555.71 1300
7556.53 1277
7557.35 1243
7558.17 1240
7558.99 1236
7559.81 1306
7560.63 1255
7561.45 1217
7562.27 1183
7563.09 1262
7563.92 1288
7564.74 1224
7565.56 1268
7566.38 1274
7567.20 1265
7568.02 1281
7568.84 1224
7569.66 1265
7570.48 1264
7571.30 1233
7572.13 1316
7572.95 1238
7573.77 1211
7574.59 1242
7575.41 1279
7576.23 1299
7577.05 1303
7577.88 1212
7578.70 1262
7579.52 1294
7580.34 1342
7581.16 1280
7581.98 1249
7582.81 1274
7583.63 1330
7584.45 1332
7585.27 1338
7586.09 1275
7586.92 1405
7587.74 1465
7588.56 1458
7589.38 1450
7590.20 1428
7591.03 1469
7591.85 1543
7592.67 1456
7593.49 1434
7594.32 1518
7595.14 1475
7595.96 1494
7596.78 1518
7597.61 1436
7598.43 1372
7599.25 1425
7600.07 1532
7600.90 1508
7601.72 1522
7602.54 1598
7603.36 1711
7604.19 1676
7605.01 1755
7605.83 1851
7606.66 2017
7607.48 2010
7608.30 1882
7609.13 1798
7609.95 1707
7610.77 1744
7611.60 1753
7612.42 1565
7613.24 1512
7614.07 1546
7614.89 1520
7615.71 1585
7616.54 1528
7617.36 1595
7618.18 1702
7619.01 1724
7619.83 1817
7620.66 1753
7621.48 1754
7622.30 1671
7623.13 1622
7623.95 1518
7624.78 1523
7625.60 1495
7626.42 1544
7627.25 1510
7628.07 1641
7628.90 1597
7629.72 1723
7630.55 1800
7631.37 1972
7632.19 2064
7633.02 2256
7633.84 2265
7634.67 2156
7635.49 2161
7636.32 2008
7637.14 1998
7637.97 1834
7638.79 1735
7639.62 1703
7640.44 1533
7641.27 1479
7642.09 1434
7642.92 1288
7643.74 1277
7644.57 1233
7645.39 1358
7646.22 1266
7647.04 1265
7647.87 1315
7648.69 1360
7649.52 1343
7650.34 1320
7651.17 1304
7651.99 1289
7652.82 1304
7653.65 1253
7654.47 1224
7655.30 1178
7656.12 1162
7656.95 1211
7657.77 1229
7658.60 1241
7659.43 1236
7660.25 1244
7661.08 1277
7661.90 1259
7662.73 1236
7663.56 1240
7664.38 1253
7665.21 1215
7666.04 1162
7666.86 1182
7667.69 1270
7668.51 1235
7669.34 1230
7670.17 1246
7670.99 1270
7671.82 1145
7672.65 1177
7673.47 1175
7674.30 1118
7675.13 1201
7675.95 1203
7676.78 1252
7677.61 1195
7678.44 1240
7679.26 1218
7680.09 1145
7680.92 1184
7681.74 1143
7682.57 1197
7683.40 1199
7684.23 1169
7685.05 1214
7685.88 1203
7686.71 1199
7687.53 1171
7688.36 1142
7689.19 1204
7690.02 1181
7690.85 1135
7691.67 1189
7692.50 1268
7693.33 1157
7694.16 1144
7694.98 1234
7695.81 1215
7696.64 1171
7697.47 1210
7698.30 1231
7699.12 1176
7699.95 1277
7700.78 1254
7701.61 1244
7702.44 1208
7703.26 1207
7704.09 1254
7704.92 1228
7705.75 1189
7706.58 1198
7707.41 1187
7708.24 1177
7709.06 1167
7709.89 1106
7710.72 1127
7711.55 1165
7712.38 1109
7713.21 1130
7714.04 1146
7714.87 1133
7715.69 1113
7716.52 1113
7717.35 1094
7718.18 1182
7719.01 1167
7719.84 1233
7720.67 1165
7721.50 1111
7722.33 1084
7723.16 1109
7723.99 1145
7724.82 1141
7725.65 1054
7726.48 1141
7727.30 1107
7728.13 1117
7728.96 1065
7729.79 1107
7730.62 1070
7731.45 1055
7732.28 1225
7733.11 1180
7733.94 1041
7734.77 1050
7735.60 1069
7736.43 1061
7737.26 1059
7738.09 1141
7738.92 1093
7739.75 1053
7740.58 1031
7741.41 1107
7742.25 1093
7743.08 1108
7743.91 1151
7744.74 1134
7745.57 1137
7746.40 1177
7747.23 1238
7748.06 1308
7748.89 1354
7749.72 1339
7750.55 1404
7751.38 1319
7752.21 1361
7753.04 1245
7753.88 1305
7754.71 1271
7755.54 1177
7756.37 1143
7757.20 1174
7758.03 1133
7758.86 1140
7759.69 1106
7760.53 1088
7761.36 1106
7762.19 1117
7763.02 1148
7763.85 1146
7764.68 1147
7765.51 1136
7766.35 1147
7767.18 1141
7768.01 1112
7768.84 1129
7769.67 1098
7770.51 1114
7771.34 1132
7772.17 1119
7773.00 1158
7773.83 1137
7774.67 1185
7775.50 1139
7776.33 1095
7777.16 1120
7777.99 1082
7778.83 1098
7779.66 1156
7780.49 1131
7781.32 1123
7782.16 1115
7782.99 1164
7783.82 1085
7784.65 1067
7785.49 1128
7786.32 1071
7787.15 1052
7787.99 1131
7788.82 1153
7789.65 1065
7790.48 1161
7791.32 1076
7792.15 1072
7792.98 1098
7793.82 1078
7794.65 1087
7795.48 1085
7796.32 1158
7797.15 1135
7797.98 1108
7798.82 1128
7799.65 1146
7800.48 1139
7801.32 1095
7802.15 1156
7802.99 1134
7803.82 1176
7804.65 1171
7805.49 1243
7806.32 1141
7807.15 1166
7807.99 1212
7808.82 1232
7809.66 1221
7810.49 1233
7811.32 1237
7812.16 1287
7812.99 1326
7813.83 1395
7814.66 1375
7815.50 1476
7816.33 1481
7817.16 1561
7818.00 1603
7818.83 1558
7819.67 1522
7820.50 1462
7821.34 1411
7822.17 1331
7823.01 1359
7823.84 1399
7824.68 1349
7825.51 1270
7826.35 1411
7827.18 1486
7828.02 1491
7828.85 1477
7829.69 1374
7830.52 1366
7831.36 1392
7832.19 1404
7833.03 1299
7833.86 1207
7834.70 1340
7835.53 1356
7836.37 1352
7837.20 1364
7838.04 1348
7838.87 1359
7839.71 1351
7840.55 1321
7841.38 1317
7842.22 1304
7843.05 1382
7843.89 1307
7844.72 1276
7845.56 1329
7846.40 1369
7847.23 1336
7848.07 1313
7848.91 1290
7849.74 1287
7850.58 1307
7851.41 1314
7852.25 1347
7853.09 1395
7853.92 1321
7854.76 1399
7855.60 1411
7856.43 1400
7857.27 1491
7858.11 1549
7858.94 1634
7859.78 1800
7860.62 1777
7861.45 1859
7862.29 1899
7863.13 1879
7863.96 1772
7864.80 1550
7865.64 1551
7866.47 1458
7867.31 1438
7868.15 1371
7868.99 1404
7869.82 1542
7870.66 1435
7871.50 1451
7872.33 1475
7873.17 1516
7874.01 1511
7874.85 1504
7875.68 1552
7876.52 1628
7877.36 1646
7878.20 1880
7879.03 1851
7879.87 1935
7880.71 2105
7881.55 1940
7882.39 1927
7883.22 1895
7884.06 1831
7884.90 1772
7885.74 1680
7886.58 1655
7887.41 1658
7888.25 1706
7889.09 1600
7889.93 1563
7890.77 1520
7891.61 1574
7892.44 1664
7893.28 1718
7894.12 1666
7894.96 1656
7895.80 1596
7896.64 1524
7897.48 1548
7898.31 1470
7899.15 1429
7899.99 1376
7900.83 1407
7901.67 1361
7902.51 1334
7903.35 1241
7904.19 1391
7905.03 1390
7905.87 1273
7906.70 1288
7907.54 1385
7908.38 1324
7909.22 1410
7910.06 1379
7910.90 1309
7911.74 1303
7912.58 1334
7913.42 1302
7914.26 1274
7915.10 1389
7915.94 1412
7916.78 1509
7917.62 1631
7918.46 1717
7919.30 1760
7920.14 1842
7920.98 1833
7921.82 1708
7922.66 1707
7923.50 1631
7924.34 1443
7925.18 1469
7926.02 1324
7926.86 1313
7927.70 1273
7928.54 1275
7929.38 1291
7930.22 1297
7931.06 1224
7931.90 1290
7932.74 1328
7933.58 1256
7934.42 1271
7935.26 1289
7936.10 1230
7936.95 1263
7937.79 1212
7938.63 1228
7939.47 1171
7940.31 1195
7941.15 1140
7941.99 1115
7942.83 1176
7943.67 1208
7944.51 1270
7945.36 1188
7946.20 1158
7947.04 1248
7947.88 1247
7948.72 1224
7949.56 1183
7950.40 1298
7951.25 1319
7952.09 1328
7952.93 1387
7953.77 1363
7954.61 1397
7955.45 1338
7956.30 1341
7957.14 1404
7957.98 1432
7958.82 1367
7959.66 1275
7960.51 1313
7961.35 1374
7962.19 1302
7963.03 1255
7963.87 1256
7964.72 1304
7965.56 1305
7966.40 1278
7967.24 1278
7968.09 1413
7968.93 1469
7969.77 1410
7970.61 1409
7971.46 1375
7972.30 1290
7973.14 1265
7973.98 1210
7974.83 1224
7975.67 1205
7976.51 1166
7977.36 1212
7978.20 1253
7979.04 1187
7979.89 1178
7980.73 1215
7981.57 1144
7982.41 1129
7983.26 1120
7984.10 1203
7984.94 1138
7985.79 1127
7986.63 1129
7987.48 1099
7988.32 1125
7989.16 1100
7990.01 1156
7990.85 1091
7991.69 1034
7992.54 1057
7993.38 1017
7994.22 1052
7995.07 1057
7995.91 1138
7996.76 1097
7997.60 1102
7998.44 1051
7999.29 1105
8000.13 1080
8000.98 1071
8001.82 1131
8002.67 1162
8003.51 1144
8004.35 1172
8005.20 1180
8006.04 1142
8006.89 1090
8007.73 1091
8008.58 1074
8009.42 1047
8010.27 1086
8011.11 1103
8011.96 1085
8012.80 1067
8013.65 1054
8014.49 1072
8015.34 1027
8016.18 1047
8017.03 1064
8017.87 1055
8018.72 1039
8019.56 1014
8020.41 964
8021.25 1077
8022.10 1057
8022.94 996
8023.79 1020
8024.63 1053
8025.48 1057
8026.32 1062
8027.17 1006
8028.01 1019
8028.86 1024
8029.71 1030
8030.55 995
8031.40 1015
8032.24 999
8033.09 1084
8033.94 1087
8034.78 1007
8035.63 1002
8036.47 1038
8037.32 1087
8038.17 1031
8039.01 1092
8039.86 1058
8040.70 1027
8041.55 1017
8042.40 1038
8043.24 1029
8044.09 998
8044.94 1064
8045.78 1045
8046.63 1161
8047.48 1111
8048.32 1148
8049.17 1192
8050.02 1195
8050.86 1117
8051.71 1149
8052.56 1119
8053.40 1084
8054.25 1040
8055.10 1076
8055.95 1045
8056.79 1034
8057.64 1000
8058.49 982
8059.33 1052
8060.18 1021
8061.03 999
8061.88 1054
8062.72 1013
8063.57 1002
8064.42 1058
8065.27 1039
8066.11 1021
8066.96 1046
8067.81 1001
8068.66 1015
8069.50 1076
8070.35 1008
8071.20 1044
8072.05 964
8072.90 1016
8073.74 983
8074.59 963
8075.44 986
8076.29 1004
8077.14 1003
8077.99 948
8078.83 993
8079.68 980
8080.53 1052
8081.38 1059
8082.23 1025
8083.08 1088
8083.92 1030
8084.77 1008
8085.62 1009
8086.47 1017
8087.32 1002
8088.17 1030
8089.02 1000
8089.87 1045
8090.71 1053
8091.56 1066
8092.41 994
8093.26 1037
8094.11 1011
8094.96 997
8095.81 983
8096.66 994
8097.51 992
8098.36 970
8099.21 1075
8100.06 1041
8100.91 1029
8101.75 1033
8102.60 1065
8103.45 1052
8104.30 1031
8105.15 1022
8106.00 1014
8106.85 1044
8107.70 1065
8108.55 1027
8109.40 1023
8110.25 999
8111.10 1081
8111.95 1063
8112.80 1031
8113.65 976
8114.50 966
8115.35 1040
8116.20 1076
8117.05 1061
8117.90 1059
8118.75 1125
8119.60 1146
8120.46 1148
8121.31 1126
8122.16 1121
8123.01 1161
8123.86 1213
8124.71 1147
8125.56 1119
8126.41 1154
8127.26 1129
8128.11 1136
8128.96 1141
8129.81 1178
8130.66 1121
8131.52 1218
8132.37 1122
8133.22 1138
8134.07 1242
8134.92 1264
8135.77 1217
8136.62 1172
8137.47 1203
8138.33 1241
8139.18 1211
8140.03 1119
8140.88 1198
8141.73 1122
8142.58 1218
8143.44 1203
8144.29 1234
8145.14 1293
8145.99 1280
8146.84 1276
8147.69 1289
8148.55 1288
8149.40 1263
8150.25 1349
8151.10 1411
8151.95 1402
8152.81 1428
8153.66 1537
8154.51 1569
8155.36 1695
8156.22 1816
8157.07 1968
8157.92 1892
8158.77 1908
8159.63 1780
8160.48 1638
8161.33 1503
8162.18 1388
8163.04 1411
8163.89 1395
8164.74 1159
8165.60 1244
8166.45 1279
8167.30 1239
8168.15 1212
8169.01 1211
8169.86 1248
8170.71 1291
8171.57 1221
8172.42 1205
8173.27 1131
8174.13 1138
8174.98 1182
8175.83 1134
8176.69 1116
8177.54 1123
8178.39 1094
8179.25 1144
8180.10 1124
8180.95 1088
8181.81 1043
8182.66 1122
8183.52 1103
8184.37 1070
8185.22 1074
8186.08 1022
8186.93 1008
8187.79 1065
8188.64 997
8189.49 1059
8190.35 1098
8191.20 1079
8192.06 1039
8192.91 1084
8193.76 976
8194.62 999
8195.47 1094
8196.33 976
8197.18 1058
8198.04 1037
8198.89 1017
8199.75 1033
8200.60 1059
8201.46 1107
8202.31 1020
8203.17 1012
8204.02 1038
8204.87 1046
8205.73 1045
8206.58 1086
8207.44 996
8208.29 996
8209.15 972
8210.01 1012
8210.86 1033
8211.72 1059
8212.57 984
8213.43 1021
8214.28 1024
8215.14 992
8215.99 1062
8216.85 1060
8217.70 1011
8218.56 1004
8219.42 1062
8220.27 1105
8221.13 1044
8221.98 1045
8222.84 1050
8223.69 1048
8224.55 1056
8225.41 1019
8226.26 1092
8227.12 1083
8227.97 1094
8228.83 1072
8229.69 1106
8230.54 1091
8231.40 1040
8232.26 1055
8233.11 1024
8233.97 1004
8234.82 967
8235.68 989
8236.54 1009
8237.39 983
8238.25 979
8239.11 1020
8239.96 994
8240.82 965
8241.68 981
8242.54 963
8243.39 989
8244.25 984
8245.11 972
8245.96 1017
8246.82 1024
8247.68 1027
8248.53 980
8249.39 911
8250.25 948
8251.11 984
8251.96 1036
8252.82 996
8253.68 981
8254.54 929
8255.39 899
8256.25 945
8257.11 975
8257.97 1029
8258.82 944
8259.68 982
8260.54 996
8261.40 1023
8262.26 1030
8263.11 1023
8263.97 1014
8264.83 956
8265.69 1008
8266.55 985
8267.40 955
8268.26 1022
8269.12 1002
8269.98 1014
8270.84 1025
8271.70 986
8272.55 1038
8273.41 997
8274.27 1013
8275.13 943
8275.99 1013
8276.85 971
8277.71 1041
8278.56 972
8279.42 1031
8280.28 1017
8281.14 1017
8282.00 990
8282.86 942
8283.72 989
8284.58 1000
8285.44 1027
8286.29 1024
8287.15 1066
8288.01 1006
8288.87 1049
8289.73 1081
8290.59 1050
8291.45 1050
8292.31 1113
8293.17 1047
8294.03 1100
8294.89 1054
8295.75 1115
8296.61 1141
8297.47 1105
8298.33 1089
8299.19 1106
8300.05 1076
8300.91 1122
8301.77 1160
8302.63 1136
8303.49 1117
8304.35 1052
8305.21 1102
8306.07 1054
8306.93 1087
8307.79 1049
8308.65 1058
8309.51 1099
8310.37 1088
8311.23 985
8312.09 1033
8312.95 1067
8313.81 1087
8314.67 1151
8315.53 1209
8316.39 1268
8317.25 1333
8318.11 1293
8318.98 1265
8319.84 1304
8320.70 1268
8321.56 1241
8322.42 1227
8323.28 1152
8324.14 1149
8325.00 1057
8325.86 1024
8326.73 1039
8327.59 995
8328.45 997
8329.31 1026
8330.17 1010
8331.03 1017
8331.89 1007
8332.76 1060
8333.62 1018
8334.48 1073
8335.34 1042
8336.20 1018
8337.06 986
8337.93 1015
8338.79 1074
8339.65 970
8340.51 985
8341.37 979
8342.24 1052
8343.10 1067
8343.96 1103
8344.82 1123
8345.68 1164
8346.55 1238
8347.41 1162
8348.27 1168
8349.13 1125
8350.00 1094
8350.86 1143
8351.72 1135
8352.58 1066
8353.45 1039
8354.31 984
8355.17 1003
8356.03 1037
8356.90 1030
8357.76 1023
8358.62 1024
8359.49 1041
8360.35 1043
8361.21 1051
8362.08 1005
8362.94 955
8363.80 1041
8364.66 1044
8365.53 989
8366.39 952
8367.25 994
8368.12 1010
8368.98 1023
8369.84 951
8370.71 1006
8371.57 985
8372.44 929
8373.30 950
8374.16 1023
8375.03 1067
8375.89 1083
8376.75 1014
8377.62 1078
8378.48 1082
8379.35 1079
8380.21 1087
8381.07 1080
8381.94 1013
8382.80 989
8383.67 1042
8384.53 1060
8385.40 1037
8386.26 1046
8387.12 1015
8387.99 1042
8388.85 1021
8389.72 1052
8390.58 1070
8391.45 1071
8392.31 1078
8393.18 1056
8394.04 1086
8394.91 1030
8395.77 1076
8396.64 1071
8397.50 1007
8398.37 997
8399.23 1041
8400.10 1114
8400.96 1096
8401.83 1053
8402.69 1009
8403.56 1056
8404.42 1109
8405.29 1095
8406.15 1076
8407.02 1091
8407.88 1008
8408.75 1079
8409.61 1104
8410.48 1057
8411.34 1133
8412.21 1123
8413.08 1088
8413.94 1102
8414.81 1099
8415.67 1129
8416.54 1157
8417.41 1186
8418.27 1146
8419.14 1068
8420.00 1077
8420.87 1117
8421.74 1128
8422.60 1165
8423.47 1179
8424.33 1188
8425.20 1218
8426.07 1245
8426.93 1260
8427.80 1214
8428.67 1255
8429.53 1240
8430.40 1217
8431.27 1212
8432.13 1229
8433.00 1226
8433.87 1270
8434.73 1241
8435.60 1307
8436.47 1400
8437.33 1360
8438.20 1321
8439.07 1326
8439.94 1391
8440.80 1483
8441.67 1430
8442.54 1570
8443.40 1721
8444.27 1756
8445.14 1627
8446.01 1714
8446.87 1706
8447.74 1738
8448.61 1760
8449.48 1667
8450.34 1594
8451.21 1609
8452.08 1626
8452.95 1658
8453.82 1698
8454.68 1725
8455.55 1846
8456.42 1959
8457.29 1997
8458.15 2022
8459.02 2116
8459.89 2157
8460.76 2136
8461.63 2092
8462.50 2091
8463.36 1955
8464.23 1992
8465.10 1942
8465.97 1876
8466.84 1930
8467.71 2084
8468.57 2446
8469.44 2819
8470.31 3212
8471.18 3704
8472.05 3921
8472.92 4057
8473.79 3910
8474.66 3649
8475.53 3351
8476.39 3058
8477.26 2666
8478.13 2250
8479.00 2074
8479.87 1930
8480.74 1810
8481.61 1718
8482.48 1532
8483.35 1576
8484.22 1564
8485.09 1516
8485.96 1459
8486.83 1451
8487.69 1404
8488.56 1355
8489.43 1332
8490.30 1347
8491.17 1309
8492.04 1313
8492.91 1266
8493.78 1260
8494.65 1232
8495.52 1225
8496.39 1282
8497.26 1312
8498.13 1288
8499.00 1277
8499.87 1394
8500.74 1321
8501.61 1326
8502.48 1338
8503.35 1308
8504.22 1320
8505.10 1338
8505.97 1339
8506.84 1355
8507.71 1420
8508.58 1451
8509.45 1488
8510.32 1435
8511.19 1493
8512.06 1490
8512.93 1432
8513.80 1387
8514.67 1380
8515.54 1391
8516.42 1367
8517.29 1336
8518.16 1282
8519.03 1296
8519.90 1331
8520.77 1364
8521.64 1364
8522.51 1255
8523.39 1313
8524.26 1304
8525.13 1280
8526.00 1339
8526.87 1344
8527.74 1306
8528.61 1386
8529.49 1330
8530.36 1281
8531.23 1344
8532.10 1441
8532.97 1499
8533.85 1495
8534.72 1457
8535.59 1480
8536.46 1540
8537.33 1468
8538.21 1448
8539.08 1449
8539.95 1430
8540.82 1439
8541.69 1433
8542.57 1413
8543.44 1398
8544.31 1354
8545.18 1464
8546.06 1384
8546.93 1432
8547.80 1471
8548.67 1506
8549.55 1480
8550.42 1607
8551.29 1567
8552.17 1607
8553.04 1671
8553.91 1770
8554.78 1874
8555.66 1916
8556.53 2008
8557.40 1982
8558.28 1859
8559.15 1812
8560.02 1754
8560.90 1635
8561.77 1574
8562.64 1452
8563.52 1350
8564.39 1310
8565.26 1305
8566.14 1313
8567.01 1281
8567.89 1260
8568.76 1253
8569.63 1291
8570.51 1227
8571.38 1251
8572.25 1215
8573.13 1195
8574.00 1192
8574.88 1151
8575.75 1141
8576.62 1169
8577.50 1128
8578.37 1129
8579.25 1107
8580.12 1138
8581.00 1152
8581.87 1133
8582.74 1140
8583.62 1106
8584.49 1100
8585.37 1178
8586.24 1198
8587.12 1152
8587.99 1155
8588.87 1150
8589.74 1126
8590.62 1186
8591.49 1111
8592.37 1171
8593.24 1123
8594.12 1060
8594.99 1098
8595.87 1191
8596.74 1239
8597.62 1193
8598.49 1230
8599.37 1267
8600.24 1226
8601.12 1273
8601.99 1232
8602.87 1231
8603.74 1159
8604.62 1137
8605.49 1163
8606.37 1128
8607.25 1105
8608.12 1141
8609.00 1122
8609.87 1089
8610.75 1113
8611.63 1086
8612.50 1110
8613.38 1090
8614.25 1150
8615.13 1145
8616.01 1114
8616.88 1190
8617.76 1211
8618.63 1199
8619.51 1136
8620.39 1127
8621.26 1111
8622.14 1140
8623.02 1091
8623.89 1079
8624.77 1154
8625.65 1161
8626.52 1212
8627.40 1212
8628.28 1152
8629.15 1198
8630.03 1200
8630.91 1188
8631.78 1228
8632.66 1202
8633.54 1176
8634.41 1241
8635.29 1259
8636.17 1147
8637.05 1206
8637.92 1228
8638.80 1270
8639.68 1269
8640.56 1247
8641.43 1258
8642.31 1238
8643.19 1219
8644.06 1297
8644.94 1306
8645.82 1341
8646.70 1404
8647.58 1284
8648.45 1278
8649.33 1251
8650.21 1254
8651.09 1308
8651.96 1372
8652.84 1268
8653.72 1280
8654.60 1263
8655.48 1337
8656.36 1295
8657.23 1248
8658.11 1275
8658.99 1243
8659.87 1280
8660.75 1281
8661.63 1352
8662.50 1285
8663.38 1328
8664.26 1316
8665.14 1298
8666.02 1328
8666.90 1453
8667.78 1419
8668.65 1406
8669.53 1350
8670.41 1399
8671.29 1474
8672.17 1581
8673.05 1713
8673.93 1817
8674.81 1787
8675.69 1962
8676.57 2078
8677.45 2076
8678.32 2032
8679.20 1950
8680.08 1877
8680.96 1715
8681.84 1589
8682.72 1531
8683.60 1498
8684.48 1466
8685.36 1415
8686.24 1338
8687.12 1397
8688.00 1423
8688.88 1550
8689.76 1605
8690.64 1711
8691.52 1918
8692.40 2227
8693.28 2535
8694.16 2780
8695.04 2777
8695.92 2712
8696.80 2718
8697.68 2372
8698.56 2261
8699.44 1965
8700.32 1697
8701.20 1659
8702.08 1528
8702.96 1456
8703.84 1361
8704.72 1277
8705.60 1186
8706.49 1232
8707.37 1211
8708.25 1198
8709.13 1176
8710.01 1193
8710.89 1220
8711.77 1131
8712.65 1112
8713.53 1177
8714.41 1112
8715.29 1139
8716.18 1092
8717.06 1128
8717.94 1151
8718.82 1098
8719.70 1118
8720.58 1129
8721.46 1146
8722.35 1080
8723.23 1116
8724.11 1098
8724.99 1090
8725.87 1050
8726.75 1048
8727.64 1082
8728.52 1096
8729.40 1053
8730.28 1080
8731.16 1136
8732.05 1140
8732.93 1169
8733.81 1200
8734.69 1147
8735.57 1179
8736.46 1107
8737.34 1082
8738.22 1002
8739.10 1039
8739.99 1074
8740.87 1094
8741.75 1102
8742.63 1109
8743.52 1053
8744.40 1049
8745.28 1053
8746.16 1063
8747.05 1091
8747.93 1103
8748.81 1098
8749.70 1085
8750.58 1067
8751.46 1112
8752.34 1144
8753.23 1167
8754.11 1081
8754.99 1112
8755.88 1149
8756.76 1163
8757.64 1191
8758.53 1271
8759.41 1263
8760.29 1337
8761.18 1322
8762.06 1251
8762.94 1263
8763.83 1335
8764.71 1188
8765.60 1113
8766.48 1230
8767.36 1203
8768.25 1223
8769.13 1183
8770.01 1170
8770.90 1197
8771.78 1247
8772.67 1188
8773.55 1136
8774.43 1122
8775.32 1151
8776.20 1068
8777.09 1046
8777.97 1081
8778.86 1060
8779.74 1080
8780.63 1035
8781.51 1071
8782.39 1062
8783.28 1007
8784.16 1081
8785.05 1094
8785.93 1053
8786.82 1079
8787.70 1099
8788.59 1042
8789.47 1033
8790.36 1074
8791.24 1008
8792.13 964
8793.01 955
8793.90 1005
8794.78 965
8795.67 971
8796.55 984
8797.44 1011
8798.32 1053
8799.21 972
8800.10 956
8800.98 1011
8801.87 999
8802.75 982
8803.64 958
8804.52 1018
8805.41 1006
8806.29 1009
8807.18 970
8808.07 1028
8808.95 1040
8809.84 1019
8810.72 996
8811.61 981
8812.50 967
8813.38 970
8814.27 892
8815.15 916
8816.04 990
8816.93 985
8817.81 910
8818.70 978
8819.59 1024
8820.47 980
8821.36 963
8822.25 934
8823.13 918
8824.02 909
8824.91 939
8825.79 917
8826.68 953
8827.57 903
8828.45 954
8829.34 972
8830.23 944
8831.11 976
8832.00 946
8832.89 962
8833.78 960
8834.66 931
8835.55 939
8836.44 916
8837.32 925
8838.21 992
8839.10 889
8839.99 884
8840.87 971
8841.76 934
8842.65 973
8843.54 965
8844.42 866
8845.31 868
8846.20 895
8847.09 851
8847.98 884
8848.86 881
8849.75 918
8850.64 885
8851.53 863
8852.42 847
8853.30 852
8854.19 884
8855.08 871
8855.97 836
8856.86 839
8857.75 832
8858.63 848
8859.52 868
8860.41 874
8861.30 854
8862.19 847
8863.08 857
8863.97 864
8864.85 794
8865.74 865
8866.63 919
8867.52 895
8868.41 829
8869.30 876
8870.19 823
8871.08 868
8871.97 862
8872.85 845
8873.74 860
8874.63 869
8875.52 889
8876.41 857
8877.30 861
8878.19 848
8879.08 776
8879.97 800
8880.86 851
8881.75 832
8882.64 813
8883.53 830
8884.42 845
8885.31 873
8886.20 955
8887.09 871
8887.98 879
8888.87 873
8889.76 863
8890.65 864
8891.54 842
8892.43 826
8893.32 842
8894.21 850
8895.10 785
8895.99 831
8896.88 866
8897.77 848
8898.66 814
8899.55 848
8900.44 860
8901.33 840
8902.22 821
8903.11 869
8904.00 837
8904.89 795
8905.78 857
8906.67 783
8907.56 791
8908.46 868
8909.35 771
8910.24 870
8911.13 842
8912.02 807
8912.91 834
8913.80 808
8914.69 904
8915.58 915
8916.48 812
8917.37 820
8918.26 803
8919.15 834
8920.04 831
8920.93 840
8921.82 835
8922.72 850
8923.61 839
8924.50 828
8925.39 796
8926.28 789
8927.18 805
8928.07 753
8928.96 844
8929.85 806
8930.74 763
8931.64 784
8932.53 862
8933.42 846
8934.31 787
8935.20 803
8936.10 840
8936.99 857
8937.88 780
8938.77 843
8939.67 823
8940.56 809
8941.45 771
8942.34 793
8943.24 766
8944.13 801
8945.02 758
8945.91 806
8946.81 793
8947.70 786
8948.59 792
8949.49 809
8950.38 830
8951.27 752
8952.16 796
8953.06 777
8953.95 811
8954.84 765
8955.74 791
8956.63 785
8957.52 792
8958.42 766
8959.31 762
8960.20 749
8961.10 796
8961.99 826
8962.89 818
8963.78 899
8964.67 916
8965.57 917
8966.46 902
8967.35 897
8968.25 889
8969.14 896
8970.04 910
8970.93 932
8971.82 859
8972.72 839
8973.61 786
8974.51 846
8975.40 848
8976.30 838
8977.19 893
8978.08 798
8978.98 739
8979.87 769
8980.77 778
8981.66 836
8982.56 756
8983.45 772
8984.35 772
8985.24 762
8986.14 819
8987.03 790
8987.93 760
8988.82 734
8989.72 744
8990.61 792
8991.51 795
8992.40 735
8993.30 780
8994.19 809
8995.09 783
8995.98 705
8996.88 674
8997.77 703
8998.67 766
8999.56 784
9000.46 757
9001.35 676
9002.25 731
9003.15 805
9004.04 752
9004.94 745
9005.83 761
9006.73 726
9007.62 779
9008.52 763
9009.42 731
9010.31 742
9011.21 746
9012.10 800
9013.00 763
9013.90 754
9014.79 706
9015.69 721
9016.59 761
9017.48 740
9018.38 775
9019.27 721
9020.17 731
9021.07 695
9021.96 770
9022.86 774
9023.76 799
9024.65 743
9025.55 723
9026.45 689
9027.34 737
9028.24 719
9029.14 722
9030.04 756
9030.93 729
9031.83 732
9032.73 754
9033.62 796
9034.52 802
9035.42 779
9036.32 798
9037.21 721
9038.11 752
9039.01 694
9039.90 743
9040.80 749
9041.70 804
9042.60 794
9043.50 744
9044.39 767
9045.29 756
9046.19 794
9047.09 797
9047.98 748
9048.88 735
9049.78 801
9050.68 814
9051.58 732
9052.47 741
9053.37 789
9054.27 778
9055.17 812
9056.07 802
9056.97 767
9057.86 769
9058.76 801
9059.66 814
9060.56 788
9061.46 760
9062.36 776
9063.25 771
9064.15 736
9065.05 766
9065.95 793
9066.85 796
9067.75 794
9068.65 802
9069.55 727
9070.45 783
9071.34 791
9072.24 802
9073.14 812
9074.04 752
9074.94 738
9075.84 735
9076.74 773
9077.64 795
9078.54 805
9079.44 756
9080.34 762
9081.24 775
9082.14 749
9083.04 768
9083.94 768
9084.84 756
9085.74 773
9086.63 826
9087.53 769
9088.43 782
9089.33 751
9090.23 760
9091.13 787
9092.03 769
9092.93 791
9093.83 799
9094.74 789
9095.64 773
9096.54 826
9097.44 753
9098.34 752
9099.24 758
9100.14 724
9101.04 741
9101.94 762
9102.84 750
9103.74 725
9104.64 721
9105.54 739
9106.44 775
9107.34 775
9108.24 809
9109.14 788
9110.05 751
9110.95 754
9111.85 739
9112.75 695
9113.65 756
9114.55 764
9115.45 788
9116.35 710
9117.25 751
9118.16 765
9119.06 767
9119.96 730
9120.86 724
9121.76 712
9122.66 707
9123.56 761
9124.47 770
9125.37 739
9126.27 762
9127.17 840
9128.07 798
9128.98 740
9129.88 749
9130.78 765
9131.68 748
9132.58 754
9133.49 737
9134.39 752
9135.29 713
9136.19 753
9137.09 733
9138.00 730
9138.90 780
9139.80 785
9140.70 733
9141.61 736
9142.51 695
9143.41 728
9144.31 735
9145.22 733
9146.12 701
9147.02 722
9147.93 798
9148.83 801
9149.73 743
9150.63 718
9151.54 747
9152.44 698
9153.34 737
9154.25 659
9155.15 685
9156.05 725
9156.96 733
9157.86 726
9158.76 695
9159.67 713
9160.57 710
9161.47 738
9162.38 689
9163.28 685
9164.18 732
9165.09 711
9165.99 719
9166.90 719
9167.80 688
9168.70 713
9169.61 689
9170.51 735
9171.41 716
9172.32 729
9173.22 751
9174.13 707
9175.03 710
9175.94 708
9176.84 716
9177.74 744
9178.65 727
9179.55 706
9180.46 710
9181.36 731
9182.27 743
9183.17 773
9184.08 751
9184.98 752
9185.88 718
9186.79 718
9187.69 705
9188.60 706
9189.50 711
9190.41 726
9191.31 703
9192.22 670
9193.12 756
9194.03 752
9194.93 759
9195.84 763
9196.74 760
9197.65 802
9198.56 769
9199.46 818
9200.37 898
9201.27 853
9202.18 866
9203.08 911
9203.99 854
9204.89 843
9205.80 877
9206.71 850
9207.61 834
9208.52 799
9209.42 775
9210.33 766
9211.23 718
9212.14 731
9213.05 750
9213.95 747
9214.86 758
9215.77 674
9216.67 724
9217.58 683
9218.48 721
9219.39 749
9220.30 770
9221.20 693
9222.11 750
9223.02 754
9223.92 753
9224.83 698
9225.74 704
9226.64 771
9227.55 785
9228.46 721
9229.36 706
9230.27 705
9231.18 716
9232.08 715
9232.99 735
9233.90 738
9234.81 741
9235.71 769
9236.62 692
9237.53 736
9238.43 757
9239.34 734
9240.25 722
9241.16 733
9242.06 664
9242.97 681
9243.88 703
9244.79 743
9245.69 753
9246.60 758
9247.51 726
9248.42 749
9249.33 739
9250.23 730
9251.14 802
9252.05 739
9252.96 777
9253.87 758
9254.77 690
9255.68 710
9256.59 773
9257.50 783
9258.41 722
9259.31 743
9260.22 760
9261.13 744
9262.04 729
9262.95 725
9263.86 704
9264.77 689
9265.67 675
9266.58 704
9267.49 709
9268.40 743
9269.31 688
9270.22 709
9271.13 700
9272.04 736
9272.94 700
9273.85 740
9274.76 731
9275.67 744
9276.58 749
9277.49 719
9278.40 723
9279.31 724
9280.22 709
9281.13 770
9282.04 777
9282.95 682
9283.86 740
9284.77 771
9285.68 788
9286.59 735
9287.49 758
9288.40 773
9289.31 740
9290.22 783
9291.13 807
9292.04 740
9292.95 691
9293.86 751
9294.77 784
9295.68 758
9296.59 759
9297.50 774
9298.41 782
9299.33 746
9300.24 810
9301.15 853
9302.06 803
9302.97 757
9303.88 786
9304.79 835
9305.70 800
9306.61 857
9307.52 905
9308.43 862
9309.34 899
9310.25 861
9311.16 934
9312.07 888
9312.98 910
9313.90 872
9314.81 840
9315.72 841
9316.63 853
9317.54 844
9318.45 824
9319.36 765
9320.27 795
9321.19 781
9322.10 795
9323.01 842
9323.92 854
9324.83 775
9325.74 793
9326.65 750
9327.57 827
9328.48 816
9329.39 786
9330.30 804
9331.21 757
9332.13 790
9333.04 758
9333.95 728
9334.86 798
9335.77 777
9336.69 770
9337.60 727
9338.51 739
9339.42 710
9340.33 735
9341.25 691
9342.16 756
9343.07 776
9343.98 764
9344.90 758
9345.81 759
9346.72 783
9347.63 826
9348.55 782
9349.46 738
9350.37 780
9351.29 794
9352.20 750
9353.11 743
9354.02 744
9354.94 727
9355.85 766
9356.76 765
9357.68 783
9358.59 815
9359.50 814
9360.42 770
9361.33 755
9362.24 785
9363.16 792
9364.07 784
9364.98 805
9365.90 745
9366.81 762
9367.72 807
9368.64 783
9369.55 723
9370.47 768
9371.38 800
9372.29 726
9373.21 746
9374.12 754
9375.04 831
9375.95 810
9376.86 774
9377.78 839
9378.69 747
9379.61 851
9380.52 789
9381.43 770
9382.35 766
9383.26 814
9384.18 767
9385.09 741
9386.01 778
9386.92 833
9387.84 748
9388.75 790
9389.67 803
9390.58 833
9391.49 871
9392.41 890
9393.32 923
9394.24 895
9395.15 901
9396.07 972
9396.98 992
9397.90 882
9398.81 899
9399.73 906
9400.65 874
9401.56 844
9402.48 834
9403.39 823
9404.31 786
9405.22 818
9406.14 857
9407.05 834
9407.97 823
9408.88 844
9409.80 768
9410.72 843
9411.63 823
9412.55 831
9413.46 833
9414.38 817
9415.30 836
9416.21 828
9417.13 830
9418.04 770
9418.96 868
9419.88 822
9420.79 824
9421.71 794
9422.62 822
9423.54 855
9424.46 778
9425.37 779
9426.29 798
9427.21 840
9428.12 894
9429.04 866
9429.96 844
9430.87 895
9431.79 890
9432.71 846
9433.62 866
9434.54 876
9435.46 914
9436.37 892
9437.29 945
9438.21 976
9439.13 919
9440.04 914
9440.96 952
9441.88 1032
9442.80 894
9443.71 861
9444.63 1026
9445.55 943
9446.46 914
9447.38 918
9448.30 937
9449.22 951
9450.14 953
9451.05 1026
9451.97 1140
9452.89 1292
9453.81 1321
9454.72 1393
9455.64 1415
9456.56 1301
9457.48 1369
9458.40 1288
9459.31 1199
9460.23 1140
9461.15 1062
9462.07 1061
9462.99 1043
9463.91 1022
9464.82 1007
9465.74 956
9466.66 946
9467.58 990
9468.50 990
9469.42 905
9470.34 941
9471.25 945
9472.17 885
9473.09 941
9474.01 947
9474.93 927
9475.85 965
9476.77 965
9477.69 969
9478.60 1014
9479.52 1064
9480.44 1136
9481.36 1177
9482.28 1219
9483.20 1225
9484.12 1153
9485.04 1172
9485.96 1172
9486.88 1073
9487.80 1072
9488.72 980
9489.64 938
9490.56 943
9491.48 957
9492.40 961
9493.32 961
9494.24 895
9495.16 852
9496.08 870
9497.00 926
9497.92 917
9498.84 905
9499.76 857
9500.68 877
9501.60 852
9502.52 879
9503.44 929
9504.36 886
9505.28 831
9506.20 867
9507.12 887
9508.04 873
9508.96 874
9509.88 927
9510.80 914
9511.72 955
9512.64 911
9513.56 921
9514.48 943
9515.40 937
9516.32 1018
9517.25 990
9518.17 992
9519.09 945
9520.01 950
9520.93 971
9521.85 935
9522.77 932
9523.69 940
9524.61 976
9525.54 935
9526.46 1013
9527.38 956
9528.30 948
9529.22 1009
9530.14 949
9531.06 998
9531.99 1025
9532.91 1096
9533.83 1142
9534.75 1209
9535.67 1131
9536.60 1113
9537.52 1080
9538.44 1091
9539.36 1082
9540.28 1067
9541.21 1050
9542.13 1054
9543.05 999
9543.97 982
9544.89 990
9545.82 995
9546.74 963
9547.66 1001
9548.58 1002
9549.51 985
9550.43 995
9551.35 1041
9552.27 966
9553.20 946
9554.12 965
9555.04 985
9555.96 939
9556.89 1037
9557.81 1063
9558.73 1037
9559.66 1076
9560.58 1025
9561.50 1099
9562.43 1108
9563.35 1035
9564.27 1055
9565.19 1031
9566.12 1070
9567.04 1000
9567.96 1009
9568.89 1013
9569.81 1046
9570.74 1018
9571.66 924
9572.58 948
9573.51 955
9574.43 1025
9575.35 1020
9576.28 976
9577.20 934
9578.13 965
9579.05 1020
9579.97 982
9580.90 980
9581.82 1037
9582.75 1003
9583.67 1012
9584.59 1042
9585.52 1009
9586.44 1040
9587.37 1055
9588.29 991
9589.22 1033
9590.14 1025
9591.06 992
9591.99 1017
9592.91 1077
9593.84 1014
9594.76 1014
9595.69 1041
9596.61 1053
9597.54 981
9598.46 1018
9599.39 1054
9600.31 1049
9601.24 1045
9602.16 1067
9603.09 1077
9604.01 1089
9604.94 1107
9605.86 1116
9606.79 1141
9607.71 1088
9608.64 1134
9609.56 1133
9610.49 1188
9611.41 1165
9612.34 1156
9613.27 1174
9614.19 1100
9615.12 1155
9616.04 1175
9616.97 1080
9617.89 1125
9618.82 1158
9619.75 1208
9620.67 1210
9621.60 1234
9622.52 1216
9623.45 1105
9624.38 1266
9625.30 1218
9626.23 1259
9627.15 1226
9628.08 1247
9629.01 1280
9629.93 1276
9630.86 1385
9631.79 1297
9632.71 1285
9633.64 1366
9634.57 1419
9635.49 1437
9636.42 1460
9637.35 1439
9638.27 1431
9639.20 1454
9640.13 1470
9641.05 1488
9641.98 1522
9642.91 1586
9643.83 1497
9644.76 1579
9645.69 1629
9646.62 1669
9647.54 1781
9648.47 1874
9649.40 1958
9650.32 1957
9651.25 2079
9652.18 2091
9653.11 2127
9654.03 2092
9654.96 2166
9655.89 2002
9656.82 1962
9657.75 1984
9658.67 1887
9659.60 1827
9660.53 1798
9661.46 1822
9662.38 1791
9663.31 1815
9664.24 1805
9665.17 1815
9666.10 1852
9667.02 1874
9667.95 1938
9668.88 2033
9669.81 2023
9670.74 2069
9671.67 2071
9672.59 1996
9673.52 2047
9674.45 2034
9675.38 1967
9676.31 1991
9677.24 1966
9678.17 1969
9679.10 1965
9680.02 2000
9680.95 2092
9681.88 2046
9682.81 2144
9683.74 2211
9684.67 2191
9685.60 2241
9686.53 2220
9687.46 2150
9688.39 2107
9689.31 2187
9690.24 2254
9691.17 2285
9692.10 2390
9693.03 2464
9693.96 2572
9694.89 2558
9695.82 2677
9696.75 2749
9697.68 3108
9698.61 3394
9699.54 3708
9700.47 4038
9701.40 4104
9702.33 4190
9703.26 3959
9704.19 3751
9705.12 3500
9706.05 3244
9706.98 3039
9707.91 2824
9708.84 2572
9709.77 2417
9710.70 2267
9711.63 2147
9712.56 2179
9713.49 2177
9714.42 2162
9715.35 2188
9716.28 2256
9717.21 2218
9718.14 2226
9719.07 2208
9720.00 2137
9720.93 2057
9721.87 2084
9722.80 1959
9723.73 1958
9724.66 1887
9725.59 1828
9726.52 1801
9727.45 1792
9728.38 1750
9729.31 1904
9730.24 1896
9731.18 1886
9732.11 1905
9733.04 1934
9733.97 1950
9734.90 1881
9735.83 1887
9736.76 1878
9737.70 1898
9738.63 1798
9739.56 1782
9740.49 1749
9741.42 1805
9742.35 1697
9743.29 1655
9744.22 1720
9745.15 1658
9746.08 1602
9747.01 1607
9747.95 1663
9748.88 1523
9749.81 1575
9750.74 1539
9751.67 1630
9752.61 1607
9753.54 1636
9754.47 1661
9755.40 1539
9756.34 1515
9757.27 1536
9758.20 1536
9759.13 1612
9760.07 1615
9761.00 1583
9761.93 1642
9762.87 1627
9763.80 1714
9764.73 1641
9765.66 1766
9766.60 1725
9767.53 1727
9768.46 1706
9769.40 1708
9770.33 1714
9771.26 1737
9772.20 1687
9773.13 1695
9774.06 1721
9775.00 1817
9775.93 1829
9776.86 1944
9777.80 1936
9778.73 1967
9779.66 2031
9780.60 2115
9781.53 2200
9782.46 2301
9783.40 2349
9784.33 2280
9785.26 2154
9786.20 2096
9787.13 2131
9788.07 2033
9789.00 1929
9789.93 1851
9790.87 1880
9791.80 1807
9792.74 1671
9793.67 1701
9794.61 1649
9795.54 1653
9796.47 1662
9797.41 1731
9798.34 1695
9799.28 1768
9800.21 1793
9801.15 1948
9802.08 1889
9803.02 1819
9803.95 1742
9804.89 1676
9805.82 1674
9806.76 1575
9807.69 1484
9808.63 1480
9809.56 1455
9810.50 1484
9811.43 1413
9812.37 1343
9813.30 1352
9814.24 1308
9815.17 1359
9816.11 1247
9817.04 1243
9817.98 1274
9818.91 1268
9819.85 1241
9820.78 1278
9821.72 1301
9822.65 1245
9823.59 1281
9824.53 1206
9825.46 1306
9826.40 1255
9827.33 1246
9828.27 1271
9829.21 1340
9830.14 1250
9831.08 1247
9832.01 1212
9832.95 1215
9833.89 1208
9834.82 1170
9835.76 1197
9836.69 1195
9837.63 1248
9838.57 1199
9839.50 1149
9840.44 1198
9841.38 1238
9842.31 1203
9843.25 1229
9844.19 1227
9845.12 1252
9846.06 1221
9847.00 1248
9847.93 1249
9848.87 1206
9849.81 1280
9850.74 1246
9851.68 1230
9852.62 1250
9853.56 1249
9854.49 1179
9855.43 1239
9856.37 1248
9857.30 1270
9858.24 1248
9859.18 1262
9860.12 1316
9861.05 1249
9861.99 1235
9862.93 1313
9863.87 1321
9864.80 1271
9865.74 1231
9866.68 1254
9867.62 1233
9868.56 1207
9869.49 1299
9870.43 1295
9871.37 1248
9872.31 1198
9873.24 1297
9874.18 1345
9875.12 1293
9876.06 1275
9877.00 1344
9877.94 1338
9878.87 1322
9879.81 1293
9880.75 1215
9881.69 1331
9882.63 1265
9883.57 1222
9884.50 1135
9885.44 1236
9886.38 1244
9887.32 1223
9888.26 1192
9889.20 1177
9890.14 1202
9891.08 1191
9892.02 1200
9892.95 1080
9893.89 1174
9894.83 1103
9895.77 1105
9896.71 1117
9897.65 1175
9898.59 1123
9899.53 1156
9900.47 1146
9901.41 1115
9902.35 1117
9903.29 1065
9904.23 1140
9905.16 1137
9906.10 1103
9907.04 1123
9907.98 1210
9908.92 1140
9909.86 1220
9910.80 1232
9911.74 1282
9912.68 1247
9913.62 1265
9914.56 1224
9915.50 1219
9916.44 1166
9917.38 1277
9918.32 1256
9919.26 1234
9920.20 1201
9921.14 1256
9922.08 1330
9923.02 1364
9923.97 1551
9924.91 1729
9925.85 1967
9926.79 2152
9927.73 2599
9928.67 2635
9929.61 2708
9930.55 2664
9931.49 2487
9932.43 2395
9933.37 2249
9934.31 1973
9935.25 1794
9936.20 1612
9937.14 1519
9938.08 1409
9939.02 1359
9939.96 1273
9940.90 1202
9941.84 1189
9942.78 1205
9943.73 1240
9944.67 1170
9945.61 1194
9946.55 1153
9947.49 1160
9948.43 1114
9949.37 1121
9950.32 1097
9951.26 1166
9952.20 1160
9953.14 1129
9954.08 1145
9955.03 1155
9955.97 1108
9956.91 1124
9957.85 1153
9958.79 1115
9959.74 1067
9960.68 1093
9961.62 1029
9962.56 1055
9963.50 1073
9964.45 1022
9965.39 1073
9966.33 1072
9967.27 1064
9968.22 1028
9969.16 1017
9970.10 1104
9971.04 1029
9971.99 928
9972.93 955
9973.87 955
9974.82 952
9975.76 958
9976.70 979
9977.64 998
9978.59 943
9979.53 930
9980.47 956
9981.42 963
9982.36 939
9983.30 982
9984.25 982
9985.19 958
9986.13 886
9987.08 904
9988.02 992
9988.96 965
9989.91 992
9990.85 944
9991.80 969
9992.74 944
9993.68 955
9994.63 984
9995.57 1019
9996.51 983
9997.46 942
9998.40 956
9999.35 879
10000.29 960
10001.23 920
10002.18 915
10003.12 928
10004.07 990
10005.01 979
10005.96 1001
10006.90 959
10007.84 970
10008.79 941
10009.73 932
10010.68 988
10011.62 890
10012.57 910
10013.51 964
10014.46 912
10015.40 922
10016.35 973
10017.29 936
10018.24 886
10019.18 855
10020.13 873
10021.07 943
10022.02 924
10022.96 856
10023.91 855
10024.85 911
10025.80 967
10026.74 950
10027.69 898
10028.63 927
10029.58 947
10030.52 931
10031.47 899
10032.42 964
10033.36 985
10034.31 958
10035.25 894
10036.20 909
10037.14 877
10038.09 813
10039.04 823
10039.98 851
10040.93 907
10041.87 840
10042.82 840
10043.77 876
10044.71 900
10045.66 823
10046.60 784
10047.55 859
10048.50 871
10049.44 797
10050.39 802
10051.34 768
10052.28 811
10053.23 825
10054.18 857
10055.12 827
10056.07 797
10057.02 815
10057.96 842
10058.91 870
10059.86 879
10060.80 871
10061.75 872
10062.70 850
10063.64 858
10064.59 854
10065.54 876
10066.49 846
10067.43 841
10068.38 785
10069.33 797
10070.28 802
10071.22 823
10072.17 806
10073.12 818
10074.07 815
10075.01 822
10075.96 862
10076.91 780
10077.86 780
10078.80 831
10079.75 815
10080.70 825
10081.65 784
10082.60 826
10083.54 806
10084.49 804
10085.44 752
10086.39 707
10087.34 770
10088.28 811
10089.23 836
10090.18 874
10091.13 810
10092.08 795
10093.03 771
10093.97 797
10094.92 763
10095.87 736
10096.82 739
10097.77 809
10098.72 763
10099.67 809
10100.62 838
10101.56 836
10102.51 796
10103.46 767
10104.41 765
10105.36 743
10106.31 754
10107.26 836
10108.21 772
10109.16 751
10110.11 733
10111.05 729
10112.00 743
10112.95 735
10113.90 740
10114.85 769
10115.80 785
10116.75 722
10117.70 743
10118.65 751
10119.60 759
10120.55 750
10121.50 754
10122.45 749
10123.40 762
10124.35 826
10125.30 743
10126.25 748
10127.20 789
10128.15 809
10129.10 750
10130.05 727
10131.00 771
10131.95 774
10132.90 737
10133.85 811
10134.80 795
10135.75 758
10136.70 740
10137.65 773
10138.60 840
10139.55 756
10140.51 803
10141.46 742
10142.41 795
10143.36 801
10144.31 786
10145.26 770
10146.21 808
10147.16 769
10148.11 771
10149.06 773
10150.01 817
10150.97 818
10151.92 795
10152.87 791
10153.82 784
10154.77 717
10155.72 770
10156.67 765
10157.63 767
10158.58 781
10159.53 777
10160.48 781
10161.43 792
10162.38 769
10163.34 742
10164.29 735
10165.24 780
10166.19 761
10167.14 794
10168.09 768
10169.05 803
10170.00 744
10170.95 769
10171.90 750
10172.86 827
10173.81 823
10174.76 856
10175.71 818
10176.66 799
10177.62 867
10178.57 835
10179.52 846
10180.47 814
10181.43 849
10182.38 795
10183.33 800
10184.29 793
10185.24 879
10186.19 854
10187.14 815
10188.10 822
10189.05 826
10190.00 907
10190.96 864
10191.91 851
10192.86 880
10193.81 871
10194.77 854
10195.72 855
10196.67 851
10197.63 860
10198.58 883
10199.53 888
10200.49 848
10201.44 941
10202.40 900
10203.35 926
10204.30 960
10205.26 992
10206.21 1059
10207.16 1090
10208.12 1043
10209.07 1086
10210.03 1116
10210.98 1054
10211.93 1153
10212.89 1054
10213.84 1049
10214.80 1034
10215.75 1043
10216.70 977
10217.66 928
10218.61 958
10219.57 938
10220.52 908
10221.48 902
10222.43 887
10223.39 884
10224.34 837
10225.30 875
10226.25 904
10227.20 970
10228.16 863
10229.11 821
10230.07 837
10231.02 837
10231.98 882
10232.93 951
10233.89 983
10234.84 993
10235.80 1034
10236.75 1051
10237.71 1094
10238.67 1109
10239.62 1102
10240.58 1035
10241.53 1071
10242.49 1012
10243.44 997
10244.40 976
10245.35 881
10246.31 879
10247.26 856
10248.22 822
10249.18 807
10250.13 799
10251.09 809
10252.04 811
10253.00 797
10253.96 744
10254.91 792
10255.87 741
10256.82 784
10257.78 783
10258.74 806
10259.69 721
10260.65 794
10261.61 758
10262.56 744
10263.52 720
10264.47 718
10265.43 718
10266.39 688
10267.34 705
10268.30 693
10269.26 720
10270.21 714
10271.17 767
10272.13 720
10273.09 740
10274.04 749
10275.00 686
10275.96 713
10276.91 715
10277.87 776
10278.83 728
10279.78 735
10280.74 755
10281.70 714
10282.66 781
10283.61 756
10284.57 723
10285.53 717
10286.49 715
10287.44 731
10288.40 701
10289.36 664
10290.32 726
10291.27 749
10292.23 756
10293.19 744
10294.15 781
10295.11 750
10296.06 777
10297.02 804
10297.98 732
10298.94 751
10299.90 779
10300.85 758
10301.81 767
10302.77 701
10303.73 745
10304.69 725
10305.65 764
10306.60 717
10307.56 708
10308.52 703
10309.48 719
10310.44 710
10311.40 696
10312.36 677
10313.32 704
10314.27 720
10315.23 681
10316.19 720
10317.15 678
10318.11 715
10319.07 721
10320.03 732
10320.99 688
10321.95 722
10322.91 748
10323.86 760
10324.82 690
10325.78 658
10326.74 710
10327.70 748
10328.66 728
10329.62 688
10330.58 695
10331.54 755
10332.50 789
10333.46 775
10334.42 721
10335.38 743
10336.34 728
10337.30 738
10338.26 704
10339.22 692
10340.18 681
10341.14 665
10342.10 713
10343.06 657
10344.02 679
10344.98 678
10345.94 654
10346.90 711
10347.86 657
10348.82 714
10349.78 686
10350.74 670
10351.70 685
10352.66 660
10353.62 660
10354.58 690
10355.55 685
10356.51 696
10357.47 667
10358.43 694
10359.39 660
10360.35 692
10361.31 688
10362.27 733
10363.23 744
10364.19 697
10365.16 691
10366.12 680
10367.08 651
10368.04 628
10369.00 667
10369.96 679
10370.92 667
10371.88 664
10372.85 692
10373.81 674
10374.77 605
10375.73 670
10376.69 652
10377.65 671
10378.62 633
10379.58 673
10380.54 684
10381.50 686
10382.46 646
10383.43 648
10384.39 679
10385.35 684
10386.31 641
10387.27 633
10388.24 584
10389.20 636
10390.16 713
10391.12 632
10392.09 659
10393.05 691
10394.01 682
10394.97 651
10395.94 669
10396.90 641
10397.86 663
10398.82 650
10399.79 635
10400.75 619
10401.71 713
10402.68 656
10403.64 647
10404.60 625
10405.57 639
10406.53 656
10407.49 619
10408.45 641
10409.42 677
10410.38 654
10411.34 651
10412.31 657
10413.27 660
10414.23 677
10415.20 685
10416.16 712
10417.13 730
10418.09 775
10419.05 789
10420.02 819
10420.98 829
10421.94 826
10422.91 779
10423.87 763
10424.84 765
10425.80 739
10426.76 766
10427.73 667
10428.69 682
10429.66 633
10430.62 658
10431.58 701
10432.55 669
10433.51 645
10434.48 605
10435.44 621
10436.41 601
10437.37 640
10438.34 632
10439.30 568
10440.27 607
10441.23 642
10442.19 610
10443.16 575
10444.12 614
10445.09 626
10446.05 629
10447.02 603
10447.98 602
10448.95 599
10449.91 648
10450.88 606
10451.84 609
10452.81 588
10453.78 590
10454.74 613
10455.71 587
10456.67 594
10457.64 627
10458.60 628
10459.57 590
10460.53 602
10461.50 603
10462.47 563
10463.43 566
10464.40 565
10465.36 556
10466.33 596
10467.29 599
10468.26 564
10469.23 581
10470.19 600
10471.16 610
10472.12 561
10473.09 619
10474.06 611
10475.02 597
10475.99 617
10476.96 581
10477.92 564
10478.89 584
10479.86 603
10480.82 625
10481.79 629
10482.76 617
10483.72 580
10484.69 641
10485.66 651
10486.62 599
10487.59 591
10488.56 600
10489.52 593
10490.49 613
10491.46 606
10492.42 599
10493.39 610
10494.36 589
10495.33 592
10496.29 604
10497.26 567
10498.23 591
10499.19 603
10500.16 578
10501.13 622
10502.10 581
10503.06 608
10504.03 566
10505.00 634
10505.97 626
10506.94 592
10507.90 590
10508.87 642
10509.84 666
10510.81 577
10511.78 537
10512.74 589
10513.71 637
10514.68 590
10515.65 590
10516.62 592
10517.58 584
10518.55 597
10519.52 620
10520.49 587
10521.46 577
10522.43 559
10523.39 616
10524.36 637
10525.33 576
10526.30 563
10527.27 565
10528.24 565
10529.21 570
10530.18 566
10531.14 578
10532.11 612
10533.08 581
10534.05 559
10535.02 521
10535.99 599
10536.96 668
10537.93 577
10538.90 567
10539.87 561
10540.84 566
10541.80 599
10542.77 603
10543.74 577
10544.71 575
10545.68 557
10546.65 591
10547.62 572
10548.59 613
10549.56 619
10550.53 591
10551.50 586
10552.47 565
10553.44 612
10554.41 625
10555.38 596
10556.35 606
10557.32 605
10558.29 579
10559.26 601
10560.23 634
10561.20 638
10562.17 668
10563.14 703
10564.11 696
10565.08 670
10566.05 672
10567.02 640
10567.99 627
10568.97 633
10569.94 604
10570.91 605
10571.88 592
10572.85 583
10573.82 607
10574.79 639
10575.76 546
10576.73 577
10577.70 625
10578.67 594
10579.64 566
10580.62 556
10581.59 590
10582.56 567
10583.53 573
10584.50 560
10585.47 598
10586.44 598
10587.42 548
10588.39 536
10589.36 605
10590.33 558
10591.30 567
10592.27 567
10593.25 574
10594.22 565
10595.19 564
10596.16 566
10597.13 576
10598.10 601
10599.08 600
10600.05 582
10601.02 597
10601.99 565
10602.96 562
10603.94 582
10604.91 557
10605.88 606
10606.85 579
10607.83 561
10608.80 560
10609.77 567
10610.74 536
10611.72 550
10612.69 550
10613.66 566
10614.63 535
10615.61 550
10616.58 546
10617.55 580
10618.53 593
10619.50 608
10620.47 568
10621.44 606
10622.42 622
10623.39 635
10624.36 595
10625.34 612
10626.31 582
10627.28 581
10628.26 594
10629.23 602
10630.20 542
10631.18 622
10632.15 622
10633.12 634
10634.10 665
10635.07 640
10636.05 583
10637.02 564
10637.99 615
10638.97 615
10639.94 676
10640.91 692
10641.89 687
10642.86 664
10643.84 606
10644.81 658
10645.79 663
10646.76 616
10647.73 598
10648.71 615
10649.68 574
10650.66 605
10651.63 572
10652.61 512
10653.58 559
10654.55 554
10655.53 581
10656.50 556
10657.48 556
10658.45 570
10659.43 541
10660.40 623
10661.38 594
10662.35 559
10663.33 577
10664.30 576
10665.28 568
10666.25 557
10667.23 575
10668.20 588
10669.18 571
10670.15 555
10671.13 544
10672.10 556
10673.08 556
10674.05 549
10675.03 575
10676.01 571
10676.98 540
10677.96 577
10678.93 545
10679.91 598
10680.88 592
10681.86 592
10682.84 638
10683.81 612
10684.79 603
10685.76 624
10686.74 655
10687.72 572
10688.69 552
10689.67 574
10690.64 565
10691.62 557
10692.60 527
10693.57 562
10694.55 585
10695.53 557
10696.50 557
10697.48 557
10698.46 546
10699.43 543
10700.41 562
10701.39 531
10702.36 529
10703.34 567
10704.32 605
10705.29 552
10706.27 546
10707.25 537
10708.22 542
10709.20 606
10710.18 596
10711.15 519
10712.13 501
10713.11 551
10714.09 600
10715.06 540
10716.04 571
10717.02 544
10718.00 510
10718.97 556
10719.95 566
10720.93 557
10721.91 584
10722.88 534
10723.86 553
10724.84 534
10725.82 557
10726.80 552
10727.77 567
10728.75 594
10729.73 539
10730.71 538
10731.69 544
10732.66 560
10733.64 573
10734.62 558
10735.60 574
10736.58 591
10737.55 595
10738.53 572
10739.51 528
10740.49 573
10741.47 560
10742.45 544
10743.43 558
10744.40 585
10745.38 585
10746.36 542
10747.34 559
10748.32 588
10749.30 577
10750.28 563
10751.26 579
10752.24 585
10753.21 560
10754.19 566
10755.17 528
10756.15 540
10757.13 565
10758.11 542
10759.09 592
10760.07 559
10761.05 555
10762.03 570
10763.01 547
10763.99 580
10764.97 566
10765.95 576
10766.93 565
10767.91 548
10768.89 566
10769.87 537
10770.84 579
10771.82 586
10772.80 609
10773.78 593
10774.76 583
10775.74 578
10776.73 565
10777.71 598
10778.69 591
10779.67 568
10780.65 541
10781.63 605
10782.61 588
10783.59 598
10784.57 568
10785.55 592
10786.53 640
10787.51 567
10788.49 582
10789.47 598
10790.45 561
10791.43 616
10792.41 614
10793.39 588
10794.38 561
10795.36 582
10796.34 590
10797.32 609
10798.30 603
10799.28 623
10800.26 605
10801.24 604
10802.22 596
10803.21 573
10804.19 620
10805.17 607
10806.15 610
10807.13 591
10808.11 602
10809.09 584
10810.08 540
10811.06 589
10812.04 576
10813.02 612
10814.00 595
10814.99 590
10815.97 591
10816.95 583
10817.93 595
10818.91 618
10819.90 569
10820.88 641
10821.86 576
10822.84 597
10823.82 580
10824.81 571
10825.79 606
10826.77 604
10827.75 591
10828.74 559
10829.72 559
10830.70 587
10831.68 590
10832.67 559
10833.65 598
10834.63 575
10835.62 630
10836.60 617
10837.58 612
10838.56 566
10839.55 604
10840.53 596
10841.51 598
10842.50 594
10843.48 586
10844.46 606
10845.45 566
10846.43 574
10847.41 591
10848.40 602
10849.38 565
10850.36 589
10851.35 576
10852.33 585
10853.31 598
10854.30 603
10855.28 578
10856.26 600
10857.25 598
10858.23 595
10859.22 552
10860.20 572
10861.18 599
10862.17 669
10863.15 627
10864.14 619
10865.12 666
10866.10 601
10867.09 604
10868.07 580
10869.06 581
10870.04 583
10871.03 605
10872.01 624
10873.00 607
10873.98 623
10874.96 612
10875.95 652
10876.93 642
10877.92 642
10878.90 629
10879.89 709
10880.87 705
10881.86 672
10882.84 617
10883.83 649
10884.81 603
10885.80 711
10886.78 679
10887.77 692
10888.75 695
10889.74 735
10890.72 691
10891.71 711
10892.70 735
10893.68 712
10894.67 729
10895.65 731
10896.64 665
10897.62 594
10898.61 672
10899.59 680
10900.58 686
10901.57 648
10902.55 728
10903.54 697
10904.52 680
10905.51 702
10906.50 704
10907.48 693
10908.47 734
10909.45 763
10910.44 720
10911.43 713
10912.41 735
10913.40 732
10914.39 740
10915.37 717
10916.36 746
10917.35 751
10918.33 746
10919.32 756
10920.30 723
10921.29 799
10922.28 777
10923.27 732
10924.25 785
10925.24 753
10926.23 734
10927.21 720
10928.20 742
10929.19 757
10930.17 713
10931.16 736
10932.15 786
10933.14 734
10934.12 771
10935.11 750
10936.10 744
10937.09 777
10938.07 739
10939.06 771
10940.05 726
10941.04 801
10942.02 795
10943.01 826
10944.00 806
10944.99 803
10945.97 833
10946.96 863
10947.95 894
10948.94 875
10949.93 867
10950.91 855
10951.90 899
10952.89 954
10953.88 930
10954.87 986
10955.85 980
10956.84 1018
10957.83 1055
10958.82 1052
10959.81 1100
10960.80 1164
10961.79 1154
10962.77 1173
10963.76 1197
10964.75 1155
10965.74 1078
10966.73 1056
10967.72 1017
10968.71 1017
10969.70 990
10970.68 925
10971.67 873
10972.66 958
10973.65 936
10974.64 974
10975.63 919
10976.62 897
10977.61 831
10978.60 863
10979.59 880
10980.58 876
10981.57 860
10982.55 888
10983.54 990
10984.53 987
10985.52 912
10986.51 947
10987.50 990
10988.49 1016
10989.48 973
10990.47 957
10991.46 979
10992.45 918
10993.44 1016
10994.43 1024
10995.42 1047
10996.41 1199
10997.40 1237
10998.39 1248
10999.38 1427
11000.37 1500
11001.36 1547
11002.35 1484
11003.34 1538
11004.33 1465
11005.33 1444
11006.32 1378
11007.31 1318
11008.30 1263
11009.29 1102
11010.28 1031
11011.27 1037
11012.26 953
11013.25 913
11014.24 875
11015.23 870
11016.22 883
11017.21 887
11018.21 866
11019.20 831
11020.19 881
11021.18 838
11022.17 813
11023.16 773
11024.15 777
11025.14 798
11026.14 818
11027.13 833
11028.12 831
11029.11 817
11030.10 798
11031.09 801
11032.09 804
11033.08 824
11034.07 839
11035.06 767
11036.05 828
11037.05 765
11038.04 866
11039.03 825
11040.02 773
11041.01 787
11042.01 775
11043.00 774
11043.99 789
11044.98 731
11045.97 760
11046.97 784
11047.96 765
11048.95 705
11049.94 740
11050.94 739
11051.93 762
11052.92 748
11053.91 704
11054.91 726
11055.90 690
11056.89 735
11057.89 697
11058.88 747
11059.87 692
11060.87 703
11061.86 763
11062.85 784
11063.84 731
11064.84 716
11065.83 764
11066.82 718
11067.82 706
11068.81 686
11069.80 702
11070.80 690
11071.79 712
11072.78 707
11073.78 696
11074.77 678
11075.77 754
11076.76 724
11077.75 793
11078.75 703
11079.74 709
11080.73 682
11081.73 733
11082.72 724
11083.72 713
11084.71 714
11085.70 711
11086.70 721
11087.69 733
11088.69 704
11089.68 683
11090.68 691
11091.67 680
11092.66 674
11093.66 699
11094.65 708
11095.65 732
11096.64 766
11097.64 737
11098.63 722
11099.63 730
11100.62 756
11101.62 701
11102.61 645
11103.61 768
11104.60 718
11105.60 721
11106.59 673
11107.59 697
11108.58 708
11109.58 739
11110.57 690
11111.57 664
11112.56 707
11113.56 696
11114.55 700
11115.55 707
11116.55 654
11117.54 677
11118.54 770
11119.53 799
11120.53 766
11121.52 751
11122.52 779
11123.51 766
11124.51 812
11125.51 759
11126.50 775
11127.50 841
11128.49 884
11129.49 918
11130.49 837
11131.48 836
11132.48 822
11133.48 803
11134.47 850
11135.47 785
11136.46 730
11137.46 750
11138.46 697
11139.45 761
11140.45 729
11141.45 694
11142.44 714
11143.44 703
11144.44 690
11145.43 680
11146.43 693
11147.43 704
11148.43 725
11149.42 752
11150.42 707
11151.42 697
11152.41 702
11153.41 688
11154.41 679
11155.40 680
11156.40 714
11157.40 695
11158.40 702
11159.39 677
11160.39 656
11161.39 724
11162.39 658
11163.38 681
11164.38 689
11165.38 686
11166.38 687
11167.38 712
11168.37 680
11169.37 680
11170.37 661
11171.37 669
11172.37 672
11173.36 632
11174.36 637
11175.36 631
11176.36 655
11177.36 650
11178.35 653
11179.35 597
11180.35 631
11181.35 643
11182.35 678
11183.35 621
11184.34 612
11185.34 640
11186.34 629
11187.34 653
11188.34 645
11189.34 602
11190.34 644
11191.34 611
11192.34 617
11193.33 614
11194.33 614
11195.33 634
11196.33 628
11197.33 676
11198.33 603
11199.33 650
11200.33 670
11201.33 656
11202.33 633
11203.33 639
11204.33 656
11205.32 688
11206.32 651
11207.32 602
11208.32 643
11209.32 618
11210.32 666
11211.32 640
11212.32 660
11213.32 615
11214.32 641
11215.32 607
11216.32 622
11217.32 625
11218.32 652
11219.32 632
11220.32 616
11221.32 671
11222.32 634
11223.32 615
11224.32 620
11225.32 631
11226.32 603
11227.33 622
11228.33 621
11229.33 615
11230.33 640
11231.33 613
11232.33 597
11233.33 645
11234.33 603
11235.33 622
11236.33 643
11237.33 615
11238.33 645
11239.33 661
11240.34 609
11241.34 601
11242.34 570
11243.34 563
11244.34 607
11245.34 661
11246.34 636
11247.34 652
11248.35 651
11249.35 656
11250.35 637
11251.35 633
11252.35 595
11253.35 637
11254.35 618
11255.36 654
11256.36 646
11257.36 662
11258.36 628
11259.36 593
11260.37 631
11261.37 609
11262.37 651
11263.37 629
11264.37 620
11265.38 616
11266.38 632
11267.38 594
11268.38 661
11269.39 695
11270.39 684
11271.39 666
11272.39 681
11273.40 685
11274.40 617
11275.40 658
11276.40 661
11277.41 679
11278.41 752
11279.41 791
11280.41 785
11281.42 746
11282.42 786
11283.42 784
11284.43 746
11285.43 744
11286.43 722
11287.44 692
11288.44 693
11289.44 718
11290.45 700
11291.45 670
11292.45 612
11293.46 640
11294.46 601
11295.46 633
11296.47 638
11297.47 637
11298.47 649
11299.48 626
11300.48 671
11301.48 648
11302.49 642
11303.49 645
11304.50 655
11305.50 695
11306.50 659
11307.51 628
11308.51 670
11309.52 692
11310.52 718
11311.52 709
11312.53 724
11313.53 709
11314.54 759
11315.54 763
11316.55 757
11317.55 764
11318.56 731
11319.56 756
11320.56 712
11321.57 658
11322.57 639
11323.58 647
11324.58 652
11325.59 641
11326.59 649
11327.60 618
11328.60 646
11329.61 569
11330.61 584
11331.62 566
11332.62 616
11333.63 611
11334.63 570
11335.64 558
11336.65 575
11337.65 595
11338.66 605
11339.66 643
11340.67 580
11341.67 600
11342.68 612
11343.68 595
11344.69 547
11345.70 551
11346.70 602
11347.71 613
11348.71 556
11349.72 564
11350.72 594
11351.73 553
11352.74 576
11353.74 600
11354.75 595
11355.76 594
11356.76 606
11357.77 575
11358.77 537
11359.78 549
11360.79 589
11361.79 592
11362.80 589
11363.81 575
11364.81 593
11365.82 566
11366.83 540
11367.83 526
11368.84 532
11369.85 573
11370.85 583
11371.86 564
11372.87 534
11373.87 564
11374.88 595
11375.89 603
11376.90 586
11377.90 570
11378.91 568
11379.92 628
11380.92 598
11381.93 563
11382.94 577
11383.95 584
11384.95 584
11385.96 582
11386.97 551
11387.98 520
11388.99 588
11389.99 564
11391.00 579
11392.01 557
11393.02 532
11394.02 546
11395.03 568
11396.04 528
11397.05 499
11398.06 545
11399.06 585
11400.07 521
11401.08 555
11402.09 537
11403.10 560
11404.11 576
11405.11 559
11406.12 565
11407.13 569
11408.14 561
11409.15 561
11410.16 546
11411.17 543
11412.17 574
11413.18 541
11414.19 561
11415.20 514
11416.21 519
11417.22 558
11418.23 556
11419.24 554
11420.25 525
11421.25 518
11422.26 537
11423.27 540
11424.28 552
11425.29 519
11426.30 577
11427.31 563
11428.32 609
11429.33 578
11430.34 555
11431.35 577
11432.36 560
11433.37 591
11434.38 578
11435.39 546
11436.40 550
11437.41 548
11438.42 585
11439.43 561
11440.44 567
11441.45 570
11442.46 610
11443.47 571
11444.48 554
11445.49 538
11446.50 537
11447.51 609
11448.52 588
11449.53 601
11450.54 552
11451.55 528
11452.56 605
11453.57 588
11454.58 602
11455.59 601
11456.60 605
11457.61 591
11458.62 599
11459.63 555
11460.64 538
11461.66 535
11462.67 577
11463.68 562
11464.69 561
11465.70 565
11466.71 569
11467.72 584
11468.73 597
11469.74 579
11470.76 552
11471.77 549
11472.78 583
11473.79 591
11474.80 577
11475.81 570
11476.82 587
11477.84 603
11478.85 590
11479.86 609
11480.87 628
11481.88 590
11482.89 588
11483.91 568
11484.92 574
11485.93 589
11486.94 682
11487.95 640
11488.97 604
11489.98 571
11490.99 590
11492.00 589
11493.02 600
11494.03 578
11495.04 549
11496.05 588
11497.06 590
11498.08 578
11499.09 582
11500.10 588
11501.12 561
11502.13 567
11503.14 574
11504.15 572
11505.17 601
11506.18 593
11507.19 576
11508.20 607
11509.22 637
11510.23 582
11511.24 563
11512.26 562
11513.27 600
11514.28 629
11515.30 639
11516.31 618
11517.32 613
11518.34 665
11519.35 630
11520.36 639
11521.38 630
11522.39 590
11523.40 602
11524.42 640
11525.43 599
11526.45 629
11527.46 645
11528.47 598
11529.49 614
11530.50 633
11531.52 640
11532.53 677
11533.54 646
11534.56 671
11535.57 674
11536.59 640
11537.60 666
11538.61 701
11539.63 683
11540.64 648
11541.66 664
11542.67 657
11543.69 702
11544.70 773
11545.72 709
11546.73 696
11547.74 651
11548.76 701
11549.77 674
11550.79 687
11551.80 724
11552.82 716
11553.83 759
11554.85 741
11555.86 709
11556.88 746
11557.89 700
11558.91 764
11559.92 786
11560.94 776
11561.96 788
11562.97 813
11563.99 805
11565.00 795
11566.02 839
11567.03 833
11568.05 809
11569.06 800
11570.08 827
11571.10 827
11572.11 802
11573.13 816
11574.14 804
11575.16 862
11576.17 877
11577.19 844
11578.21 864
11579.22 900
11580.24 905
11581.25 884
11582.27 992
11583.29 1013
11584.30 1023
11585.32 1050
11586.34 1113
11587.35 1090
11588.37 1117
11589.39 1141
11590.40 1115
11591.42 1148
11592.44 1154
11593.45 1219
11594.47 1237
11595.49 1311
11596.50 1305
11597.52 1398
11598.54 1575
11599.55 1696
11600.57 1877
11601.59 2060
11602.60 2177
11603.62 2377
11604.64 2561
11605.66 2595
11606.67 2558
11607.69 2596
11608.71 2529
11609.73 2304
11610.74 2094
11611.76 1907
11612.78 1700
11613.80 1525
11614.81 1411
11615.83 1292
11616.85 1231
11617.87 1128
11618.88 1080
11619.90 1061
11620.92 976
11621.94 982
11622.96 995
11623.97 986
11624.99 893
11626.01 891
11627.03 924
11628.05 918
11629.07 890
11630.08 821
11631.10 837
11632.12 858
11633.14 888
11634.16 870
11635.18 858
11636.19 806
11637.21 866
11638.23 864
11639.25 827
11640.27 811
11641.29 775
11642.31 793
11643.33 794
11644.34 744
11645.36 747
11646.38 780
11647.40 753
11648.42 757
11649.44 748
11650.46 686
11651.48 729
11652.50 741
11653.52 746
11654.54 722
11655.56 729
11656.58 779
11657.60 737
11658.61 713
11659.63 691
11660.65 703
11661.67 733
11662.69 739
11663.71 738
11664.73 748
11665.75 718
11666.77 757
11667.79 755
11668.81 737
11669.83 748
11670.85 790
11671.87 740
11672.89 741
11673.91 739
11674.93 719
11675.95 787
11676.97 732
11678.00 738
11679.02 738
11680.04 781
11681.06 776
11682.08 801
11683.10 775
11684.12 817
11685.14 793
11686.16 795
11687.18 797
11688.20 796
11689.22 850
11690.24 777
11691.26 800
11692.29 778
11693.31 797
11694.33 811
11695.35 778
11696.37 798
11697.39 806
11698.41 805
11699.43 767
11700.46 782
11701.48 730
11702.50 790
11703.52 705
11704.54 757
11705.56 742
11706.58 765
11707.61 727
11708.63 710
11709.65 694
11710.67 727
11711.69 726
11712.72 686
11713.74 662
11714.76 699
11715.78 725
11716.80 647
11717.83 660
11718.85 629
11719.87 656
11720.89 727
11721.92 666
11722.94 675
11723.96 620
11724.98 608
11726.01 634
11727.03 665
11728.05 668
11729.07 610
11730.10 618
11731.12 643
11732.14 624
11733.16 626
11734.19 653
11735.21 669
11736.23 636
11737.26 645
11738.28 587
11739.30 585
11740.33 646
11741.35 671
11742.37 608
11743.39 566
11744.42 571
11745.44 594
11746.47 644
11747.49 637
11748.51 587
11749.54 598
11750.56 597
11751.58 604
11752.61 588
11753.63 599
11754.65 652
11755.68 651
11756.70 624
11757.73 575
11758.75 586
11759.77 566
11760.80 576
11761.82 567
11762.85 546
11763.87 550
11764.89 523
11765.92 603
11766.94 578
11767.97 586
11768.99 580
11770.02 572
11771.04 582
11772.06 565
11773.09 589
11774.11 553
11775.14 598
11776.16 599
11777.19 635
11778.21 555
11779.24 608
11780.26 606
11781.29 618
11782.31 599
11783.34 587
11784.36 585
11785.39 578
11786.41 564
11787.44 588
11788.46 556
11789.49 591
11790.51 583
11791.54 586
11792.57 527
11793.59 520
11794.62 559
11795.64 583
11796.67 588
11797.69 536
11798.72 578
11799.74 644
11800.77 568
11801.80 541
11802.82 565
11803.85 591
11804.87 577
11805.90 546
11806.93 560
11807.95 548
11808.98 549
11810.00 591
11811.03 564
11812.06 581
11813.08 557
11814.11 596
11815.14 576
11816.16 563
11817.19 578
11818.22 611
11819.24 561
11820.27 571
11821.30 551
11822.32 550
11823.35 586
11824.38 537
11825.40 554
11826.43 568
11827.46 579
11828.48 572
11829.51 632
11830.54 582
11831.56 618
11832.59 585
11833.62 554
11834.65 548
11835.67 553
11836.70 585
11837.73 576
11838.76 573
11839.78 556
11840.81 536
11841.84 567
11842.87 575
11843.89 573
11844.92 562
11845.95 575
11846.98 616
11848.00 496
11849.03 564
11850.06 515
11851.09 554
11852.12 560
11853.14 554
11854.17 543
11855.20 532
11856.23 615
11857.26 564
11858.29 561
11859.31 538
11860.34 569
11861.37 582
11862.40 577
11863.43 563
11864.46 618
11865.48 578
11866.51 600
11867.54 604
11868.57 577
11869.60 554
11870.63 646
11871.66 628
11872.69 589
11873.72 548
11874.74 603
11875.77 584
11876.80 572
11877.83 580
11878.86 597
11879.89 622
11880.92 600
11881.95 630
11882.98 581
11884.01 575
11885.04 629
11886.07 652
11887.10 578
11888.13 617
11889.15 618
11890.18 637
11891.21 627
11892.24 649
11893.27 676
11894.30 640
11895.33 659
11896.36 628
11897.39 681
11898.42 705
11899.45 749
11900.48 757
11901.51 766
11902.54 748
11903.57 750
11904.60 766
11905.64 829
11906.67 765
11907.70 768
11908.73 757
11909.76 749
11910.79 732
11911.82 696
11912.85 737
11913.88 696
11914.91 679
11915.94 683
11916.97 681
11918.00 726
11919.03 701
11920.06 682
11921.10 679
11922.13 658
11923.16 660
11924.19 744
11925.22 745
11926.25 723
11927.28 749
11928.31 744
11929.35 763
11930.38 851
11931.41 887
11932.44 841
11933.47 890
11934.50 892
11935.53 896
11936.57 880
11937.60 872
11938.63 834
11939.66 811
11940.69 725
11941.73 724
11942.76 670
11943.79 674
11944.82 691
11945.85 678
11946.89 612
11947.92 660
11948.95 689
11949.98 637
11951.01 628
11952.05 656
11953.08 691
11954.11 621
11955.14 643
11956.18 622
11957.21 619
11958.24 607
11959.27 628
11960.31 603
11961.34 616
11962.37 592
11963.41 582
11964.44 591
11965.47 587
11966.50 616
11967.54 604
11968.57 565
11969.60 604
11970.64 621
11971.67 639
11972.70 631
11973.74 608
11974.77 618
11975.80 571
11976.84 578
11977.87 593
11978.90 601
11979.94 588
11980.97 580
11982.00 592
11983.04 595
11984.07 599
11985.11 583
11986.14 600
11987.17 613
11988.21 611
11989.24 613
11990.28 646
11991.31 645
11992.34 609
11993.38 590
11994.41 605
11995.45 643
11996.48 619
11997.52 581
11998.55 642
11999.58 639
12000.62 597
12001.65 638
12002.69 625
12003.72 602
12004.76 635
12005.79 600
12006.83 595
12007.86 638
12008.90 636
12009.93 630
12010.97 602
12012.00 648
12013.04 670
12014.07 635
12015.11 647
12016.14 626
12017.18 658
12018.21 683
12019.25 666
12020.28 634
12021.32 653
12022.35 663
12023.39 695
12024.42 689
12025.46 655
12026.49 637
12027.53 616
12028.57 656
12029.60 673
12030.64 607
12031.67 672
12032.71 711
12033.74 635
12034.78 639
12035.82 624
12036.85 639
12037.89 652
12038.92 657
12039.96 627
12041.00 613
12042.03 628
12043.07 708
12044.11 707
12045.14 642
12046.18 625
12047.22 615
12048.25 657
12049.29 622
12050.33 625
12051.36 614
12052.40 675
12053.44 688
12054.47 670
12055.51 586
12056.55 643
12057.58 672
12058.62 660
12059.66 626
12060.69 691
12061.73 650
12062.77 626
12063.80 656
12064.84 647
12065.88 631
12066.92 697
12067.95 694
12068.99 717
12070.03 668
12071.07 605
12072.10 666
12073.14 666
12074.18 673
12075.22 675
12076.25 704
12077.29 695
12078.33 658
12079.37 685
12080.41 687
12081.44 675
12082.48 649
12083.52 710
12084.56 651
12085.60 691
12086.63 655
12087.67 713
12088.71 748
12089.75 687
12090.79 694
12091.83 712
12092.86 740
12093.90 709
12094.94 713
12095.98 672
12097.02 703
12098.06 697
12099.10 807
12100.13 784
12101.17 824
12102.21 857
12103.25 844
12104.29 846
12105.33 849
12106.37 848
12107.41 853
12108.45 839
12109.49 791
12110.52 772
12111.56 781
12112.60 769
12113.64 750
12114.68 756
12115.72 645
12116.76 652
12117.80 650
12118.84 619
12119.88 596
12120.92 628
12121.96 624
12123.00 606
12124.04 592
12125.08 604
12126.12 560
12127.16 550
12128.20 627
12129.24 604
12130.28 596
12131.32 547
12132.36 567
12133.40 574
12134.44 563
12135.48 586
12136.52 552
12137.56 592
12138.60 631
12139.64 614
12140.68 548
12141.72 542
12142.76 533
12143.80 599
12144.84 579
12145.88 570
12146.93 553
12147.97 551
12149.01 574
12150.05 602
12151.09 553
12152.13 565
12153.17 563
12154.21 558
12155.25 515
12156.29 536
12157.34 513
12158.38 566
12159.42 588
12160.46 576
12161.50 533
12162.54 524
12163.58 582
12164.62 572
12165.67 566
12166.71 514
12167.75 570
12168.79 555
12169.83 570
12170.87 538
12171.92 567
12172.96 582
12174.00 580
12175.04 550
12176.08 524
12177.13 550
12178.17 573
12179.21 584
12180.25 554
12181.30 571
12182.34 565
12183.38 581
12184.42 576
12185.46 556
12186.51 549
12187.55 567
12188.59 594
12189.63 572
12190.68 537
12191.72 569
12192.76 574
12193.81 578
12194.85 546
12195.89 549
12196.93 589
12197.98 566
12199.02 537
12200.06 556
12201.11 538
12202.15 544
12203.19 557
12204.24 563
12205.28 536
12206.32 587
12207.37 545
12208.41 558
12209.45 571
12210.50 504
12211.54 558
12212.58 532
12213.63 546
12214.67 597
12215.71 592
12216.76 619
12217.80 556
12218.85 585
12219.89 590
12220.93 553
12221.98 581
12223.02 564
12224.07 582
12225.11 619
12226.15 549
12227.20 548
12228.24 625
12229.29 599
12230.33 599
12231.38 652
12232.42 616
12233.46 634
12234.51 596
12235.55 567
12236.60 597
12237.64 601
12238.69 611
12239.73 617
12240.78 622
12241.82 605
12242.87 593
12243.91 644
12244.96 595
12246.00 592
12247.05 569
12248.09 588
12249.14 607
12250.18 627
12251.23 623
12252.27 591
12253.32 595
12254.36 580
12255.41 595
12256.45 580
12257.50 567
12258.55 589
12259.59 599
12260.64 546
12261.68 535
12262.73 535
12263.77 550
12264.82 520
12265.87 512
12266.91 516
12267.96 513
12269.00 501
12270.05 535
12271.10 568
12272.14 529
12273.19 531
12274.23 583
12275.28 582
12276.33 556
12277.37 557
12278.42 593
12279.47 561
12280.51 569
12281.56 575
12282.61 581
12283.65 548
12284.70 536
12285.75 591
12286.79 563
12287.84 537
12288.89 530
12289.93 539
12290.98 558
12292.03 563
12293.07 537
12294.12 546
12295.17 516
12296.22 505
12297.26 504
12298.31 506
12299.36 553
12300.40 546
12301.45 513
12302.50 529
12303.55 534
12304.59 526
12305.64 510
12306.69 546
12307.74 524
12308.78 587
12309.83 554
12310.88 529
12311.93 504
12312.98 519
12314.02 510
12315.07 501
12316.12 496
12317.17 539
12318.22 473
12319.26 519
12320.31 512
12321.36 511
12322.41 491
12323.46 496
12324.51 527
12325.55 554
12326.60 537
12327.65 523
12328.70 507
12329.75 551
12330.80 554
12331.85 508
12332.89 508
12333.94 564
12334.99 558
12336.04 562
12337.09 543
12338.14 546
12339.19 525
12340.24 509
12341.29 504
12342.33 524
12343.38 515
12344.43 522
12345.48 502
12346.53 517
12347.58 504
12348.63 525
12349.68 510
12350.73 503
12351.78 499
12352.83 529
12353.88 524
12354.93 480
12355.98 517
12357.03 572
12358.08 571
12359.13 506
12360.18 493
12361.23 550
12362.28 556
12363.33 528
12364.38 549
12365.43 550
12366.48 518
12367.53 537
12368.58 549
12369.63 523
12370.68 559
12371.73 566
12372.78 611
12373.83 567
12374.88 550
12375.93 554
12376.98 516
12378.03 564
12379.08 581
12380.13 561
12381.18 574
12382.23 546
12383.29 566
12384.34 539
12385.39 529
12386.44 528
12387.49 542
12388.54 572
12389.59 518
12390.64 525
12391.69 589
12392.75 582
12393.80 545
12394.85 540
12395.90 561
12396.95 576
12398.00 541
12399.05 579
12400.11 586
12401.16 564
12402.21 548
12403.26 580
12404.31 584
12405.36 547
12406.42 542
12407.47 554
12408.52 582
12409.57 565
12410.62 567
12411.68 577
12412.73 618
12413.78 583
12414.83 593
12415.88 565
12416.94 587
12417.99 570
12419.04 591
12420.09 614
12421.15 612
12422.20 563
12423.25 592
12424.30 606
12425.36 599
12426.41 593
12427.46 621
12428.52 644
12429.57 607
12430.62 612
12431.67 630
12432.73 656
12433.78 649
12434.83 661
12435.89 645
12436.94 722
12437.99 639
12439.05 689
12440.10 683
12441.15 644
12442.21 612
12443.26 641
12444.31 642
12445.37 605
12446.42 650
12447.47 699
12448.53 708
12449.58 683
12450.63 672
12451.69 704
12452.74 743
12453.80 709
12454.85 714
12455.90 749
12456.96 745
12458.01 760
12459.07 796
12460.12 851
12461.17 821
12462.23 850
12463.28 854
12464.34 864
12465.39 896
12466.45 912
12467.50 937
12468.56 1004
12469.61 1079
12470.66 1074
12471.72 1164
12472.77 1254
12473.83 1392
12474.88 1540
12475.94 1659
12476.99 1795
12478.05 1863
12479.10 1869
12480.16 1940
12481.21 1857
12482.27 1814
12483.32 1807
12484.38 1680
12485.43 1647
12486.49 1552
12487.54 1328
12488.60 1214
12489.65 1126
12490.71 1110
12491.77 1016
12492.82 979
12493.88 934
12494.93 906
12495.99 865
12497.04 822
12498.10 816
12499.15 759
12500.21 765
12501.27 729
12502.32 769
12503.38 793
12504.43 763
12505.49 767
12506.55 775
12507.60 730
12508.66 725
12509.72 776
12510.77 721
12511.83 708
12512.88 683
12513.94 729
12515.00 698
12516.05 679
12517.11 636
12518.17 696
12519.22 703
12520.28 710
12521.34 668
12522.39 689
12523.45 731
12524.51 698
12525.56 686
12526.62 676
12527.68 694
12528.74 671
12529.79 708
12530.85 680
12531.91 639
12532.96 675
12534.02 676
12535.08 677
12536.14 649
12537.19 665
12538.25 731
12539.31 731
12540.37 757
12541.42 688
12542.48 747
12543.54 732
12544.60 704
12545.65 705
12546.71 694
12547.77 728
12548.83 797
12549.89 786
12550.94 807
12552.00 846
12553.06 878
12554.12 928
12555.18 924
12556.23 964
12557.29 954
12558.35 997
12559.41 1050
12560.47 985
12561.53 1029
12562.58 964
12563.64 980
12564.70 994
12565.76 948
12566.82 959
12567.88 900
12568.94 872
12570.00 872
12571.05 834
12572.11 817
12573.17 801
12574.23 774
12575.29 755
12576.35 754
12577.41 757
12578.47 759
12579.53 715
12580.59 720
12581.64 731
12582.70 728
12583.76 694
12584.82 673
12585.88 703
12586.94 696
12588.00 662
12589.06 669
12590.12 648
12591.18 716
12592.24 669
12593.30 695
12594.36 673
12595.42 667
12596.48 660
12597.54 647
12598.60 640
12599.66 627
12600.72 662
12601.78 671
12602.84 643
12603.90 665
12604.96 583
12606.02 637
12607.08 634
12608.14 662
12609.20 640
12610.26 619
12611.32 674
12612.38 668
12613.44 613
12614.50 660
12615.57 588
12616.63 671
12617.69 693
12618.75 682
12619.81 658
12620.87 644
12621.93 689
12622.99 711
12624.05 684
12625.11 650
12626.18 651
12627.24 682
12628.30 658
12629.36 618
12630.42 634
12631.48 620
12632.54 628
12633.60 614
12634.67 621
12635.73 623
12636.79 628
12637.85 625
12638.91 639
12639.97 655
12641.04 605
12642.10 594
12643.16 636
12644.22 614
12645.28 584
12646.35 625
12647.41 636
12648.47 657
12649.53 627
12650.59 621
12651.66 590
12652.72 596
12653.78 651
12654.84 633
12655.91 621
12656.97 626
12658.03 642
12659.09 619
12660.16 636
12661.22 619
12662.28 645
12663.34 641
12664.41 626
12665.47 601
12666.53 612
12667.60 636
12668.66 636
12669.72 612
12670.78 648
12671.85 628
12672.91 633
12673.97 636
12675.04 647
12676.10 619
12677.16 612
12678.23 649
12679.29 640
12680.35 664
12681.42 647
12682.48 627
12683.54 620
12684.61 607
12685.67 618
12686.74 610
12687.80 704
12688.86 720
12689.93 691
12690.99 661
12692.05 651
12693.12 698
12694.18 705
12695.25 690
12696.31 723
12697.37 760
12698.44 764
12699.50 794
12700.57 809
12701.63 802
12702.70 808
12703.76 835
12704.83 846
12705.89 814
12706.95 845
12708.02 889
12709.08 883
12710.15 827
12711.21 837
12712.28 866
12713.34 797
12714.41 789
12715.47 763
12716.54 715
12717.60 779
12718.67 759
12719.73 707
12720.80 740
12721.86 709
12722.93 709
12723.99 705
12725.06 714
12726.12 695
12727.19 713
12728.26 702
12729.32 718
12730.39 724
12731.45 741
12732.52 753
12733.58 723
12734.65 697
12735.71 711
12736.78 670
12737.85 697
12738.91 700
12739.98 706
12741.04 679
12742.11 694
12743.18 704
12744.24 669
12745.31 674
12746.37 713
12747.44 637
12748.51 586
12749.57 657
12750.64 606
12751.71 626
12752.77 597
12753.84 629
12754.91 590
12755.97 584
12757.04 594
12758.11 603
12759.17 600
12760.24 590
12761.31 533
12762.37 555
12763.44 567
12764.51 577
12765.57 571
12766.64 568
12767.71 574
12768.78 540
12769.84 566
12770.91 514
12771.98 547
12773.04 537
12774.11 558
12775.18 561
12776.25 520
12777.31 549
12778.38 547
12779.45 518
12780.52 528
12781.58 546
12782.65 552
12783.72 571
12784.79 545
12785.86 527
12786.92 557
12787.99 576
12789.06 564
12790.13 554
12791.20 565
12792.26 539
12793.33 565
12794.40 554
12795.47 563
12796.54 564
12797.61 512
12798.67 563
12799.74 527
12800.81 537
12801.88 513
12802.95 516
12804.02 551
12805.09 566
12806.15 531
12807.22 511
12808.29 506
12809.36 521
12810.43 532
12811.50 509
12812.57 492
12813.64 541
12814.71 530
12815.77 513
12816.84 556
12817.91 532
12818.98 565
12820.05 526
12821.12 511
12822.19 521
12823.26 534
12824.33 553
12825.40 544
12826.47 522
12827.54 507
12828.61 539
12829.68 593
12830.75 573
12831.82 547
12832.89 549
12833.96 550
12835.03 509
12836.10 535
12837.17 550
12838.24 575
12839.31 589
12840.38 523
12841.45 537
12842.52 504
12843.59 557
12844.66 496
12845.73 508
12846.80 508
12847.87 528
12848.94 521
12850.01 554
12851.08 539
12852.15 542
12853.22 534
12854.29 537
12855.36 543
12856.43 580
12857.51 532
12858.58 468
12859.65 498
12860.72 479
12861.79 495
12862.86 494
12863.93 478
12865.00 507
12866.07 500
12867.15 447
12868.22 456
12869.29 480
12870.36 481
12871.43 485
12872.50 514
12873.57 498
12874.65 466
12875.72 510
12876.79 488
12877.86 482
12878.93 480
12880.00 485
12881.08 481
12882.15 478
12883.22 448
12884.29 447
12885.36 461
12886.44 456
12887.51 450
12888.58 487
12889.65 513
12890.72 495
12891.80 486
12892.87 469
12893.94 508
12895.01 485
12896.09 438
12897.16 479
12898.23 493
12899.30 484
12900.38 473
12901.45 458
12902.52 510
12903.60 451
12904.67 423
12905.74 451
12906.81 435
12907.89 450
12908.96 456
12910.03 465
12911.11 447
12912.18 505
12913.25 475
12914.33 469
12915.40 462
12916.47 466
12917.55 500
12918.62 471
12919.69 465
12920.77 439
12921.84 450
12922.91 431
12923.99 451
12925.06 436
12926.13 459
12927.21 440
12928.28 464
12929.36 485
12930.43 470
12931.50 465
12932.58 477
12933.65 493
12934.73 461
12935.80 438
12936.87 464
12937.95 494
12939.02 477
12940.10 429
12941.17 486
12942.25 475
12943.32 478
12944.39 447
12945.47 449
12946.54 471
12947.62 428
12948.69 448
12949.77 445
12950.84 415
12951.92 400
12952.99 408
12954.07 398
12955.14 398
12956.22 439
12957.29 460
12958.37 481
12959.44 445
12960.52 450
12961.59 433
12962.67 459
12963.74 452
12964.82 425
12965.89 436
12966.97 478
12968.04 438
12969.12 401
12970.20 397
12971.27 425
12972.35 410
12973.42 450
12974.50 432
12975.57 403
12976.65 446
12977.73 458
12978.80 406
12979.88 441
12980.95 456
12982.03 445
12983.11 452
12984.18 463
12985.26 452
12986.33 419
12987.41 457
12988.49 464
12989.56 466
12990.64 465
12991.72 481
12992.79 445
12993.87 494
12994.95 454
12996.02 461
12997.10 451
12998.18 470
12999.25 445
13000.33 448
13001.41 461
13002.48 444
13003.56 475
13004.64 464
13005.71 468
13006.79 441
13007.87 479
13008.95 467
13010.02 468
13011.10 472
13012.18 471
13013.26 460
13014.33 474
13015.41 471
13016.49 475
13017.57 477
13018.64 463
13019.72 464
13020.80 452
13021.88 464
13022.95 443
13024.03 461
13025.11 451
13026.19 480
13027.26 457
13028.34 463
13029.42 481
13030.50 482
13031.58 457
13032.66 443
13033.73 513
13034.81 512
13035.89 460
13036.97 465
13038.05 507
13039.13 504
13040.20 475
13041.28 501
13042.36 504
13043.44 477
13044.52 463
13045.60 502
13046.68 513
13047.75 449
13048.83 470
13049.91 494
13050.99 538
13052.07 483
13053.15 467
13054.23 505
13055.31 510
13056.39 514
13057.47 475
13058.54 487
13059.62 483
13060.70 505
13061.78 525
13062.86 515
13063.94 518
13065.02 491
13066.10 478
13067.18 479
13068.26 458
13069.34 439
13070.42 483
13071.50 498
13072.58 479
13073.66 432
13074.74 456
13075.82 480
13076.90 448
13077.98 460
13079.06 476
13080.14 460
13081.22 455
13082.30 500
13083.38 491
13084.46 460
13085.54 438
13086.62 460
13087.70 434
13088.78 461
13089.86 447
13090.94 462
13092.02 495
13093.10 497
13094.18 462
13095.27 490
13096.35 455
13097.43 461
13098.51 473
13099.59 465
13100.67 456
13101.75 469
13102.83 461
13103.91 441
13104.99 469
13106.08 453
13107.16 444
13108.24 462
13109.32 454
13110.40 461
13111.48 485
13112.56 449
13113.64 461
13114.73 461
13115.81 477
13116.89 433
13117.97 470
13119.05 433
13120.14 468
13121.22 485
13122.30 442
13123.38 486
13124.46 455
13125.54 478
13126.63 477
13127.71 478
13128.79 492
13129.87 501
13130.96 481
13132.04 461
13133.12 461
13134.20 468
13135.28 477
13136.37 466
13137.45 495
13138.53 489
13139.61 471
13140.70 428
13141.78 465
13142.86 441
13143.95 482
13145.03 478
13146.11 474
13147.19 442
13148.28 429
13149.36 426
13150.44 439
13151.53 446
13152.61 442
13153.69 457
13154.78 463
13155.86 480
13156.94 456
13158.03 478
13159.11 490
13160.19 464
13161.28 491
13162.36 477
13163.44 494
13164.53 513
13165.61 477
13166.69 476
13167.78 453
13168.86 460
13169.95 511
13171.03 508
13172.11 512
13173.20 474
13174.28 465
13175.37 485
13176.45 462
13177.53 452
13178.62 465
13179.70 463
13180.79 443
13181.87 481
13182.96 486
13184.04 471
13185.12 478
13186.21 482
13187.29 512
13188.38 485
13189.46 468
13190.55 519
13191.63 511
13192.72 465
13193.80 431
13194.89 467
13195.97 479
13197.06 528
13198.14 503
13199.23 466
13200.31 464
13201.40 455
13202.48 443
13203.57 451
13204.65 449
13205.74 443
13206.82 438
13207.91 478
13208.99 463
13210.08 497
13211.16 502
13212.25 493
13213.34 482
13214.42 462
13215.51 428
13216.59 448
13217.68 450
13218.76 417
13219.85 473
13220.94 468
13222.02 509
13223.11 474
13224.19 423
13225.28 457
13226.37 475
13227.45 485
13228.54 489
13229.63 504
13230.71 440
13231.80 456
13232.89 476
13233.97 474
13235.06 456
13236.14 455
13237.23 486
13238.32 453
13239.40 464
13240.49 459
13241.58 462
13242.67 476
13243.75 531
13244.84 495
13245.93 501
13247.01 464
13248.10 475
13249.19 471
13250.27 515
13251.36 475
13252.45 480
13253.54 476
13254.62 462
13255.71 475
13256.80 489
13257.89 498
13258.97 494
13260.06 518
13261.15 497
13262.24 503
13263.32 494
13264.41 477
13265.50 520
13266.59 522
13267.67 485
13268.76 506
13269.85 514
13270.94 522
13272.03 512
13273.11 532
13274.20 511
13275.29 513
13276.38 528
13277.47 506
13278.56 475
13279.64 493
13280.73 536
13281.82 541
13282.91 530
13284.00 524
13285.09 551
13286.18 531
13287.26 536
13288.35 544
13289.44 526
13290.53 557
13291.62 588
13292.71 569
13293.80 556
13294.89 575
13295.98 589
13297.06 583
13298.15 543
13299.24 535
13300.33 570
13301.42 576
13302.51 558
13303.60 546
13304.69 547
13305.78 557
13306.87 576
13307.96 573
13309.05 570
13310.14 569
13311.23 569
13312.32 569
13313.41 575
13314.50 560
13315.59 610
13316.68 578
13317.77 586
13318.86 566
13319.95 522
13321.04 570
13322.13 578
13323.22 590
13324.31 595
13325.40 579
13326.49 555
13327.58 574
13328.67 553
13329.76 590
13330.85 565
13331.94 562
13333.03 573
13334.12 615
13335.21 556
13336.30 564
13337.39 569
13338.48 531
13339.57 587
13340.66 545
13341.75 564
13342.85 575
13343.94 600
13345.03 606
13346.12 568
13347.21 583
13348.30 590
13349.39 592
13350.48 557
13351.58 596
13352.67 591
13353.76 606
13354.85 596
13355.94 593
13357.03 582
13358.12 573
13359.22 583
13360.31 617
13361.40 644
13362.49 663
13363.58 646
13364.67 618
13365.77 613
13366.86 672
13367.95 648
13369.04 649
13370.13 667
13371.23 700
13372.32 714
13373.41 691
13374.50 667
13375.60 643
13376.69 631
13377.78 593
13378.87 622
13379.97 557
13381.06 562
13382.15 588
13383.24 607
13384.34 584
13385.43 538
13386.52 566
13387.61 578
13388.71 575
13389.80 529
13390.89 523
13391.99 524
13393.08 513
13394.17 530
13395.26 522
13396.36 530
13397.45 512
13398.54 552
13399.64 521
13400.73 500
13401.82 497
13402.92 515
13404.01 547
13405.10 532
13406.20 510
13407.29 515
13408.39 500
13409.48 504
13410.57 472
13411.67 463
13412.76 492
13413.85 524
13414.95 501
13416.04 520
13417.14 507
13418.23 558
13419.32 544
13420.42 501
13421.51 492
13422.61 501
13423.70 545
13424.80 514
13425.89 481
13426.98 457
13428.08 532
13429.17 519
13430.27 509
13431.36 494
13432.46 512
13433.55 468
13434.65 537
13435.74 513
13436.84 535
13437.93 568
13439.03 501
13440.12 492
13441.22 482
13442.31 509
13443.41 499
13444.50 532
13445.60 492
13446.69 532
13447.79 522
13448.88 538
13449.98 514
13451.07 535
13452.17 525
13453.26 536
13454.36 535
13455.45 542
13456.55 538
13457.65 520
13458.74 551
13459.84 559
13460.93 565
13462.03 592
13463.12 566
13464.22 577
13465.32 568
13466.41 540
13467.51 548
13468.60 585
13469.70 595
13470.80 577
13471.89 562
13472.99 588
13474.09 575
13475.18 586
13476.28 557
13477.37 562
13478.47 554
13479.57 568
13480.66 568
13481.76 579
13482.86 591
13483.95 574
13485.05 551
13486.15 548
13487.25 583
13488.34 608
13489.44 598
13490.54 575
13491.63 610
13492.73 638
13493.83 638
13494.92 622
13496.02 613
13497.12 653
13498.22 670
13499.31 646
13500.41 622
13501.51 665
13502.61 666
13503.70 667
13504.80 644
13505.90 657
13507.00 674
13508.09 686
13509.19 681
13510.29 659
13511.39 622
13512.49 637
13513.58 584
13514.68 617
13515.78 574
13516.88 567
13517.98 555
13519.07 570
13520.17 540
13521.27 554
13522.37 557
13523.47 542
13524.57 520
13525.66 539
13526.76 498
13527.86 506
13528.96 552
13530.06 528
13531.16 539
13532.26 530
13533.35 490
13534.45 515
13535.55 518
13536.65 481
13537.75 477
13538.85 489
13539.95 483
13541.05 500
13542.15 502
13543.24 501
13544.34 471
13545.44 493
13546.54 480
13547.64 517
13548.74 507
13549.84 471
13550.94 466
13552.04 472
13553.14 456
13554.24 493
13555.34 473
13556.44 465
13557.54 471
13558.64 485
13559.74 493
13560.84 488
13561.94 455
13563.04 454
13564.14 512
13565.24 498
13566.34 465
13567.44 471
13568.54 497
13569.64 483
13570.74 489
13571.84 491
13572.94 523
13574.04 475
13575.14 489
13576.24 492
13577.34 465
13578.44 498
13579.54 537
13580.64 514
13581.74 431
13582.84 460
13583.94 500
13585.05 506
13586.15 463
13587.25 461
13588.35 447
13589.45 468
13590.55 496
13591.65 483
13592.75 498
13593.85 462
13594.95 484
13596.06 499
13597.16 509
13598.26 478
13599.36 467
13600.46 474
13601.56 516
13602.66 490
13603.77 510
13604.87 515
13605.97 505
13607.07 495
13608.17 432
13609.28 503
13610.38 462
13611.48 496
13612.58 512
13613.68 536
13614.79 472
13615.89 484
13616.99 475
13618.09 473
13619.19 477
13620.30 465
13621.40 447
13622.50 498
13623.60 489
13624.71 498
13625.81 535
13626.91 439
13628.01 456
13629.12 484
13630.22 498
13631.32 454
13632.42 484
13633.53 470
13634.63 521
13635.73 555
13636.84 519
13637.94 472
13639.04 508
13640.14 502
13641.25 512
13642.35 490
13643.45 484
13644.56 508
13645.66 458
13646.76 490
13647.87 458
13648.97 462
13650.07 488
13651.18 472
13652.28 463
13653.39 438
13654.49 451
13655.59 460
13656.70 495
13657.80 448
13658.90 452
13660.01 449
13661.11 466
13662.22 458
13663.32 500
13664.42 495
13665.53 480
13666.63 495
13667.74 493
13668.84 491
13669.94 459
13671.05 476
13672.15 451
13673.26 462
13674.36 482
13675.47 486
13676.57 489
13677.68 463
13678.78 462
13679.89 455
13680.99 448
13682.10 448
13683.20 483
13684.30 494
13685.41 452
13686.51 506
13687.62 484
13688.72 462
13689.83 438
13690.93 494
13692.04 495
13693.15 426
13694.25 468
13695.36 485
13696.46 480
13697.57 473
13698.67 473
13699.78 467
13700.88 483
13701.99 478
13703.09 467
13704.20 481
13705.31 465
13706.41 482
13707.52 485
13708.62 511
13709.73 472
13710.84 473
13711.94 500
13713.05 491
13714.15 526
13715.26 490
13716.37 526
13717.47 525
13718.58 515
13719.68 565
13720.79 520
13721.90 512
13723.00 521
13724.11 563
13725.22 540
13726.32 547
13727.43 542
13728.54 536
13729.64 549
13730.75 559
13731.86 573
13732.96 547
13734.07 580
13735.18 612
13736.28 609
13737.39 604
13738.50 618
13739.61 590
13740.71 619
13741.82 608
13742.93 544
13744.03 574
13745.14 585
13746.25 586
13747.36 595
13748.46 605
13749.57 584
13750.68 630
13751.79 610
13752.89 620
13754.00 623
13755.11 620
13756.22 638
13757.33 709
13758.43 695
13759.54 668
13760.65 646
13761.76 703
13762.87 685
13763.97 660
13765.08 669
13766.19 708
13767.30 763
13768.41 767
13769.51 780
13770.62 762
13771.73 818
13772.84 834
13773.95 856
13775.06 832
13776.17 868
13777.27 854
13778.38 834
13779.49 795
13780.60 819
13781.71 775
13782.82 754
13783.93 739
13785.04 702
13786.14 658
13787.25 686
13788.36 679
13789.47 650
13790.58 641
13791.69 652
13792.80 591
13793.91 588
13795.02 638
13796.13 629
13797.24 595
13798.35 607
13799.46 601
13800.57 610
13801.68 542
13802.78 569
13803.89 600
13805.00 572
13806.11 539
13807.22 528
13808.33 487
13809.44 541
13810.55 537
13811.66 545
13812.77 546
13813.88 551
13814.99 538
13816.10 540
13817.21 540
13818.32 515
13819.44 553
13820.55 555
13821.66 594
13822.77 530
13823.88 527
13824.99 503
13826.10 571
13827.21 524
13828.32 564
13829.43 552
13830.54 525
13831.65 518
13832.76 565
13833.87 542
13834.98 522
13836.10 506
13837.21 520
13838.32 531
13839.43 522
13840.54 521
13841.65 519
13842.76 540
13843.87 494
13844.99 551
13846.10 552
13847.21 556
13848.32 541
13849.43 556
13850.54 561
13851.65 559
13852.77 571
13853.88 552
13854.99 563
13856.10 551
13857.21 575
13858.33 562
13859.44 558
13860.55 507
13861.66 557
13862.77 610
13863.89 569
13865.00 532
13866.11 543
13867.22 590
13868.33 589
13869.45 564
13870.56 551
13871.67 610
13872.78 569
13873.90 638
13875.01 589
13876.12 580
13877.23 553
13878.35 610
13879.46 591
13880.57 599
13881.69 558
13882.80 595
13883.91 633
13885.02 596
13886.14 582
13887.25 586
13888.36 617
13889.48 624
13890.59 632
13891.70 670
13892.82 676
13893.93 626
13895.04 668
13896.16 663
13897.27 708
13898.38 706
13899.50 697
13900.61 731
13901.72 671
13902.84 660
13903.95 646
13905.07 652
13906.18 608
13907.29 657
13908.41 658
13909.52 644
13910.63 594
13911.75 614
13912.86 583
13913.98 547
13915.09 555
13916.21 549
13917.32 557
13918.43 551
13919.55 575
13920.66 574
13921.78 529
13922.89 503
13924.01 520
13925.12 530
13926.24 563
13927.35 551
13928.46 580
13929.58 530
13930.69 488
13931.81 509
13932.92 528
13934.04 512
13935.15 531
13936.27 497
13937.38 497
13938.50 543
13939.61 509
13940.73 521
13941.85 485
13942.96 542
13944.08 539
13945.19 508
13946.31 513
13947.42 520
13948.54 502
13949.65 516
13950.77 495
13951.88 484
13953.00 475
13954.12 498
13955.23 513
13956.35 497
13957.46 496
13958.58 485
13959.70 509
13960.81 484
13961.93 506
13963.04 486
13964.16 477
13965.28 529
13966.39 515
13967.51 484
13968.62 451
13969.74 507
13970.86 501
13971.97 506
13973.09 479
13974.21 473
13975.32 490
13976.44 496
13977.56 474
13978.67 451
13979.79 457
13980.91 476
13982.02 481
13983.14 467
13984.26 475
13985.37 483
13986.49 467
13987.61 499
13988.73 504
13989.84 525
13990.96 518
13992.08 438
13993.20 454
13994.31 441
13995.43 468
13996.55 462
13997.66 461
13998.78 457
13999.90 452
14001.02 469
14002.14 456
14003.25 458
14004.37 473
14005.49 479
14006.61 463
14007.72 475
14008.84 460
14009.96 457
14011.08 465
14012.20 511
14013.31 458
14014.43 454
14015.55 469
14016.67 476
14017.79 449
14018.91 441
14020.02 434
14021.14 473
14022.26 469
14023.38 454
14024.50 470
14025.62 448
14026.74 483
14027.85 449
14028.97 441
14030.09 445
14031.21 449
14032.33 431
14033.45 431
14034.57 426
14035.69 460
14036.81 476
14037.92 442
14039.04 459
14040.16 468
14041.28 473
14042.40 493
14043.52 468
14044.64 476
14045.76 472
14046.88 464
14048.00 467
14049.12 443
14050.24 466
14051.36 446
14052.48 465
14053.60 479
14054.72 515
14055.84 468
14056.96 451
14058.08 483
14059.20 485
14060.32 475
14061.44 440
14062.56 474
14063.68 488
14064.80 475
14065.92 512
14067.04 483
14068.16 463
14069.28 480
14070.40 535
14071.52 466
14072.64 522
14073.76 491
14074.88 474
14076.00 466
14077.12 530
14078.24 475
14079.36 515
14080.48 479
14081.60 535
14082.73 520
14083.85 511
14084.97 506
14086.09 520
14087.21 512
14088.33 546
14089.45 557
14090.57 567
14091.69 541
14092.82 573
14093.94 592
14095.06 585
14096.18 615
14097.30 609
14098.42 625
14099.54 622
14100.67 567
14101.79 577
14102.91 563
14104.03 556
14105.15 584
14106.27 556
14107.40 550
14108.52 541
14109.64 521
14110.76 496
14111.88 467
14113.01 505
14114.13 490
14115.25 537
14116.37 476
14117.50 441
14118.62 466
14119.74 472
14120.86 471
14121.98 485
14123.11 446
14124.23 471
14125.35 494
14126.48 475
14127.60 452
14128.72 427
14129.84 475
14130.97 462
14132.09 472
14133.21 408
14134.34 438
14135.46 472
14136.58 491
14137.70 423
14138.83 417
14139.95 427
14141.07 412
14142.20 461
14143.32 427
14144.44 433
14145.57 433
14146.69 448
14147.81 429
14148.94 408
14150.06 420
14151.18 435
14152.31 438
14153.43 452
14154.56 430
14155.68 426
14156.80 455
14157.93 454
14159.05 416
14160.18 394
14161.30 427
14162.42 443
14163.55 462
14164.67 428
14165.80 427
14166.92 434
14168.04 448
14169.17 428
14170.29 405
14171.42 426
14172.54 463
14173.67 441
14174.79 416
14175.92 429
14177.04 428
14178.17 445
14179.29 407
14180.41 437
14181.54 427
14182.66 408
14183.79 441
14184.91 441
14186.04 441
14187.16 412
14188.29 422
14189.41 420
14190.54 409
14191.67 412
14192.79 410
14193.92 385
14195.04 407
14196.17 428
14197.29 403
14198.42 428
14199.54 435
14200.67 426
14201.79 440
14202.92 399
14204.05 429
14205.17 401
14206.30 418
14207.42 402
14208.55 408
14209.67 409
14210.80 431
14211.93 418
14213.05 391
14214.18 403
14215.31 385
14216.43 399
14217.56 384
14218.68 392
14219.81 394
14220.94 414
14222.06 422
14223.19 401
14224.32 382
14225.44 392
14226.57 396
14227.70 444
14228.82 395
14229.95 364
14231.08 385
14232.20 404
14233.33 433
14234.46 359
14235.58 372
14236.71 412
14237.84 431
14238.97 395
14240.09 384
14241.22 400
14242.35 393
14243.47 405
14244.60 412
14245.73 378
14246.86 396
14247.98 436
14249.11 421
14250.24 386
14251.37 354
14252.49 381
14253.62 371
14254.75 362
14255.88 352
14257.01 411
14258.13 397
14259.26 391
14260.39 393
14261.52 400
14262.65 382
14263.77 414
14264.90 416
14266.03 400
14267.16 400
14268.29 393
14269.41 402
14270.54 387
14271.67 359
14272.80 392
14273.93 412
14275.06 390
14276.19 405
14277.31 371
14278.44 374
14279.57 367
14280.70 375
14281.83 406
14282.96 380
14284.09 386
14285.22 394
14286.34 383
14287.47 395
14288.60 359
14289.73 397
14290.86 401
14291.99 355
14293.12 382
14294.25 375
14295.38 361
14296.51 355
14297.64 340
14298.77 354
14299.90 390
14301.03 350
14302.16 360
14303.28 369
14304.41 376
14305.54 382
14306.67 359
14307.80 362
14308.93 384
14310.06 363
14311.19 371
14312.32 401
14313.45 373
14314.58 380
14315.71 375
14316.84 416
14317.97 439
14319.11 379
14320.24 382
14321.37 382
14322.50 343
14323.63 360
14324.76 389
14325.89 344
14327.02 368
14328.15 363
14329.28 341
14330.41 368
14331.54 359
14332.67 348
14333.80 371
14334.93 381
14336.06 386
14337.20 373
14338.33 350
14339.46 376
14340.59 380
14341.72 349
14342.85 324
14343.98 342
14345.11 390
14346.25 374
14347.38 350
14348.51 342
14349.64 353
14350.77 340
14351.90 348
14353.03 362
14354.17 357
14355.30 365
14356.43 364
14357.56 359
14358.69 335
14359.83 346
14360.96 378
14362.09 395
14363.22 386
14364.35 398
14365.49 391
14366.62 381
14367.75 403
14368.88 371
14370.01 365
14371.15 397
14372.28 370
14373.41 390
14374.54 379
14375.68 382
14376.81 359
14377.94 379
14379.07 400
14380.21 386
14381.34 407
14382.47 421
14383.61 396
14384.74 368
14385.87 360
14387.00 354
14388.14 362
14389.27 382
14390.40 351
14391.54 361
14392.67 379
14393.80 394
14394.94 395
14396.07 379
14397.20 389
14398.34 409
14399.47 414
14400.60 400
14401.74 380
14402.87 376
14404.00 384
14405.14 422
14406.27 401
14407.41 392
14408.54 372
14409.67 380
14410.81 396
14411.94 381
14413.08 365
14414.21 388
14415.34 430
14416.48 392
14417.61 374
14418.75 425
14419.88 377
14421.01 448
14422.15 392
14423.28 416
14424.42 406
14425.55 439
14426.69 409
14427.82 377
14428.96 427
14430.09 447
14431.23 450
14432.36 478
14433.50 459
14434.63 421
14435.77 438
14436.90 453
14438.04 437
14439.17 460
14440.31 459
14441.44 454
14442.58 465
14443.71 423
14444.85 429
14445.98 438
14447.12 396
14448.25 411
14449.39 422
14450.52 428
14451.66 403
14452.79 434
14453.93 453
14455.07 422
14456.20 424
14457.34 403
14458.47 411
14459.61 438
14460.74 416
14461.88 437
14463.02 415
14464.15 471
14465.29 411
14466.42 396
14467.56 428
14468.70 419
14469.83 450
14470.97 469
14472.11 425
14473.24 436
14474.38 429
14475.51 463
14476.65 448
14477.79 467
14478.92 441
14480.06 420
14481.20 414
14482.33 473
14483.47 437
14484.61 450
14485.75 433
14486.88 500
14488.02 461
14489.16 446
14490.29 405
14491.43 440
14492.57 456
14493.70 456
14494.84 451
14495.98 489
14497.12 495
14498.25 468
14499.39 478
14500.53 512
14501.67 507
14502.80 476
14503.94 509
14505.08 531
14506.22 498
14507.35 510
14508.49 533
14509.63 552
14510.77 537
14511.91 536
14513.04 560
14514.18 556
14515.32 563
14516.46 592
14517.60 613
14518.73 618
14519.87 611
14521.01 625
14522.15 631
14523.29 580
14524.43 596
14525.56 596
14526.70 598
14527.84 590
14528.98 590
14530.12 592
14531.26 555
14532.40 513
14533.53 532
14534.67 519
14535.81 487
14536.95 500
14538.09 497
14539.23 497
14540.37 490
14541.51 492
14542.65 485
14543.79 455
14544.92 439
14546.06 443
14547.20 447
14548.34 449
14549.48 453
14550.62 458
14551.76 482
14552.90 473
14554.04 448
14555.18 470
14556.32 409
14557.46 424
14558.60 450
14559.74 432
14560.88 389
14562.02 406
14563.16 439
14564.30 427
14565.44 467
14566.58 470
14567.72 440
14568.86 414
14570.00 409
14571.14 436
14572.28 445
14573.42 423
14574.56 381
14575.70 435
14576.84 423
14577.98 415
14579.12 415
14580.26 448
14581.40 398
14582.54 432
14583.68 424
14584.82 421
14585.97 452
14587.11 434
14588.25 411
14589.39 434
14590.53 420
14591.67 453
14592.81 426
14593.95 446
14595.09 419
14596.23 434
14597.38 481
14598.52 453
14599.66 453
14600.80 457
14601.94 453
14603.08 466
14604.22 461
14605.37 439
14606.51 432
14607.65 433
14608.79 453
14609.93 497
14611.07 464
14612.22 456
14613.36 453
14614.50 453
14615.64 403
14616.78 435
14617.93 485
14619.07 496
14620.21 473
14621.35 455
14622.50 509
14623.64 493
14624.78 519
14625.92 516
14627.06 503
14628.21 492
14629.35 462
14630.49 489
14631.63 502
14632.78 520
14633.92 540
14635.06 561
14636.21 548
14637.35 566
14638.49 523
14639.63 527
14640.78 514
14641.92 508
14643.06 505
14644.21 540
14645.35 494
14646.49 467
14647.64 491
14648.78 461
14649.92 465
14651.07 449
14652.21 447
14653.35 443
14654.50 419
14655.64 461
14656.78 430
14657.93 474
14659.07 445
14660.21 434
14661.36 479
14662.50 449
14663.65 437
14664.79 401
14665.93 382
14667.08 406
14668.22 397
14669.37 375
14670.51 405
14671.65 405
14672.80 401
14673.94 393
14675.09 416
14676.23 374
14677.38 409
14678.52 379
14679.66 383
14680.81 392
14681.95 383
14683.10 387
14684.24 393
14685.39 365
14686.53 371
14687.68 368
14688.82 362
14689.97 398
14691.11 365
14692.26 383
14693.40 363
14694.55 400
14695.69 375
14696.84 363
14697.98 388
14699.13 403
14700.27 383
14701.42 347
14702.56 345
14703.71 366
14704.85 388
14706.00 370
14707.15 362
14708.29 379
14709.44 393
14710.58 357
14711.73 351
14712.87 352
14714.02 361
14715.17 341
14716.31 370
14717.46 348
14718.60 323
14719.75 371
14720.90 366
14722.04 373
14723.19 365
14724.33 363
14725.48 362
14726.63 329
14727.77 337
14728.92 360
14730.07 356
14731.21 364
14732.36 341
14733.51 315
14734.65 328
14735.80 344
14736.95 332
14738.09 327
14739.24 318
14740.39 333
14741.53 354
14742.68 340
14743.83 329
14744.97 320
14746.12 360
14747.27 373
14748.42 344
14749.56 342
14750.71 326
14751.86 333
14753.00 315
14754.15 370
14755.30 342
14756.45 316
14757.59 333
14758.74 328
14759.89 329
14761.04 356
14762.18 348
14763.33 362
14764.48 336
14765.63 346
14766.78 337
14767.92 357
14769.07 332
14770.22 304
14771.37 323
14772.52 371
14773.66 347
14774.81 331
14775.96 332
14777.11 314
14778.26 338
14779.41 327
14780.55 333
14781.70 341
14782.85 347
14784.00 317
14785.15 308
14786.30 349
14787.45 345
14788.59 326
14789.74 341
14790.89 334
14792.04 325
14793.19 319
14794.34 339
14795.49 340
14796.64 295
14797.79 300
14798.94 327
14800.08 302
14801.23 302
14802.38 303
14803.53 288
14804.68 313
14805.83 280
14806.98 289
14808.13 280
14809.28 291
14810.43 310
14811.58 278
14812.73 290
14813.88 328
14815.03 337
14816.18 297
14817.33 305
14818.48 312
14819.63 307
14820.78 341
14821.93 336
14823.08 313
14824.23 343
14825.38 325
14826.53 284
14827.68 300
14828.83 291
14829.98 306
14831.13 292
14832.28 319
14833.43 320
14834.58 298
14835.73 265
14836.88 334
14838.03 318
14839.18 286
14840.33 271
14841.48 297
14842.64 292
14843.79 293
14844.94 294
14846.09 296
14847.24 325
14848.39 304
14849.54 292
14850.69 292
14851.84 318
14853.00 277
14854.15 294
14855.30 301
14856.45 291
14857.60 284
14858.75 295
14859.90 323
14861.06 302
14862.21 293
14863.36 286
14864.51 315
14865.66 318
14866.81 319
14867.97 298
14869.12 306
14870.27 306
14871.42 288
14872.57 313
14873.73 314
14874.88 297
14876.03 301
14877.18 289
14878.33 289
14879.49 271
14880.64 284
14881.79 303
14882.94 301
14884.10 302
14885.25 294
14886.40 304
14887.55 281
14888.71 285
14889.86 283
14891.01 308
14892.16 287
14893.32 288
14894.47 296
14895.62 293
14896.78 297
14897.93 284
14899.08 290
14900.23 273
14901.39 283
14902.54 301
14903.69 340
14904.85 304
14906.00 298
14907.15 315
14908.31 350
14909.46 281
14910.61 307
14911.77 318
14912.92 313
14914.08 318
14915.23 307
14916.38 299
14917.54 301
14918.69 297
14919.84 327
14921.00 294
14922.15 303
14923.31 328
14924.46 313
14925.61 328
14926.77 271
14927.92 281
14929.08 319
14930.23 289
14931.38 301
14932.54 281
14933.69 303
14934.85 326
14936.00 288
14937.16 286
14938.31 322
14939.47 302
14940.62 307
14941.78 298
14942.93 301
14944.08 290
14945.24 331
14946.39 296
14947.55 255
14948.70 283
14949.86 327
14951.01 292
14952.17 272
14953.32 260
14954.48 296
14955.64 303
14956.79 306
14957.95 328
14959.10 314
14960.26 301
14961.41 277
14962.57 317
14963.72 275
14964.88 309
14966.03 300
14967.19 301
14968.35 363
14969.50 321
14970.66 345
14971.81 312
14972.97 337
14974.12 311
14975.28 307
14976.44 323
14977.59 326
14978.75 335
14979.91 328
14981.06 290
14982.22 316
14983.37 321
14984.53 308
14985.69 314
14986.84 291
14988.00 304
14989.16 288
14990.31 300
14991.47 281
14992.63 295
14993.78 277
14994.94 287
14996.10 266
14997.25 324
14998.41 318
14999.57 318
15000.72 287
15001.88 311
15003.04 307
15004.20 306
15005.35 286
15006.51 282
15007.67 278
15008.82 273
15009.98 289
15011.14 304
15012.30 301
15013.45 308
15014.61 310
15015.77 299
15016.93 268
15018.08 256
15019.24 294
15020.40 295
15021.56 293
15022.71 288
15023.87 286
15025.03 279
15026.19 296
15027.35 284
15028.50 300
15029.66 301
15030.82 293
15031.98 290
15033.14 297
15034.30 273
15035.45 265
15036.61 281
15037.77 288
15038.93 292
15040.09 279
15041.25 267
15042.40 266
15043.56 295
15044.72 304
15045.88 284
15047.04 299
15048.20 298
15049.36 288
15050.52 308
15051.68 295
15052.83 319
15053.99 322
15055.15 288
15056.31 293
15057.47 279
15058.63 284
15059.79 275
15060.95 273
15062.11 309
15063.27 291
15064.43 282
15065.59 293
15066.75 307
15067.90 278
15069.06 306
15070.22 282
15071.38 315
15072.54 288
15073.70 307
15074.86 301
15076.02 281
15077.18 270
15078.34 299
15079.50 307
15080.66 287
15081.82 275
15082.98 269
15084.14 277
15085.30 292
15086.46 278
15087.62 271
15088.78 299
15089.95 308
15091.11 302
15092.27 280
15093.43 296
15094.59 280
15095.75 269
15096.91 290
15098.07 308
15099.23 261
15100.39 283
15101.55 309
15102.71 282
15103.87 298
15105.03 284
15106.20 316
15107.36 309
15108.52 280
15109.68 286
15110.84 305
15112.00 303
15113.16 310
15114.32 279
15115.49 253
15116.65 265
15117.81 328
15118.97 330
15120.13 295
15121.29 293
15122.46 282
15123.62 326
15124.78 283
15125.94 291
15127.10 272
15128.26 294
15129.43 282
15130.59 278
15131.75 280
15132.91 322
15134.07 297
15135.24 302
15136.40 248
15137.56 301
15138.72 291
15139.89 301
15141.05 284
15142.21 282
15143.37 292
15144.54 275
15145.70 277
15146.86 276
15148.02 288
15149.19 305
15150.35 303
15151.51 278
15152.67 276
15153.84 268
15155.00 268
15156.16 329
15157.33 316
15158.49 301
15159.65 299
15160.82 300
15161.98 301
15163.14 290
15164.31 281
15165.47 298
15166.63 291
15167.80 311
15168.96 292
15170.12 297
15171.29 310
15172.45 283
15173.61 293
15174.78 279
15175.94 308
15177.10 295
15178.27 260
15179.43 304
15180.60 299
15181.76 285
15182.92 296
15184.09 302
15185.25 296
15186.42 268
15187.58 284
15188.74 284
15189.91 270
15191.07 315
15192.24 303
15193.40 333
15194.57 316
15195.73 317
15196.90 288
15198.06 287
15199.22 326
15200.39 316
15201.55 306
15202.72 313
15203.88 280
15205.05 284
15206.21 317
15207.38 309
15208.54 289
15209.71 299
15210.87 308
15212.04 295
15213.20 300
15214.37 280
15215.53 321
15216.70 322
15217.86 263
15219.03 297
15220.20 288
15221.36 301
15222.53 307
15223.69 293
15224.86 302
15226.02 305
15227.19 288
15228.36 302
15229.52 309
15230.69 317
15231.85 323
15233.02 331
15234.18 328
15235.35 309
15236.52 311
15237.68 354
15238.85 368
15240.02 334
15241.18 336
15242.35 305
15243.51 311
15244.68 322
15245.85 334
15247.01 330
15248.18 329
15249.35 330
15250.51 343
15251.68 281
15252.85 272
15254.01 324
15255.18 303
15256.35 303
15257.51 298
15258.68 306
15259.85 293
15261.01 319
15262.18 292
15263.35 299
15264.52 306
15265.68 276
15266.85 292
15268.02 282
15269.18 283
15270.35 286
15271.52 282
15272.69 265
15273.85 288
15275.02 271
15276.19 285
15277.36 265
15278.52 282
15279.69 298
15280.86 313
15282.03 296
15283.20 268
15284.36 275
15285.53 277
15286.70 266
15287.87 250
15289.04 262
15290.20 283
15291.37 276
15292.54 278
15293.71 306
15294.88 260
15296.05 296
15297.21 292
15298.38 257
15299.55 240
15300.72 270
15301.89 264
15303.06 283
15304.22 273
15305.39 266
15306.56 270
15307.73 280
15308.90 297
15310.07 236
15311.24 270
15312.41 278
15313.58 313
15314.74 281
15315.91 267
15317.08 291
15318.25 289
15319.42 299
15320.59 272
15321.76 288
15322.93 257
15324.10 284
15325.27 277
15326.44 281
15327.61 250
15328.78 280
15329.95 278
15331.12 274
15332.29 242
15333.46 272
15334.63 273
15335.80 312
15336.97 294
15338.14 289
15339.31 289
15340.48 291
15341.65 296
15342.82 275
15343.99 284
15345.16 305
15346.33 316
15347.50 284
15348.67 274
15349.84 271
15351.01 295
15352.18 292
15353.35 271
15354.52 281
15355.69 311
15356.86 296
15358.03 282
15359.20 270
15360.37 255
15361.54 306
15362.71 280
15363.89 271
15365.06 275
15366.23 290
15367.40 286
15368.57 294
15369.74 257
15370.91 268
15372.08 290
15373.25 258
15374.43 306
15375.60 271
15376.77 320
15377.94 310
15379.11 298
15380.28 268
15381.46 293
15382.63 300
15383.80 287
15384.97 312
15386.14 310
15387.31 296
15388.49 307
15389.66 286
15390.83 311
15392.00 292
15393.17 280
15394.35 314
15395.52 291
15396.69 289
15397.86 273
15399.03 310
15400.21 278
15401.38 298
15402.55 308
15403.72 312
15404.90 320
15406.07 271
15407.24 284
15408.41 299
15409.59 317
15410.76 278
15411.93 302
15413.11 293
15414.28 278
15415.45 297
15416.62 306
15417.80 292
15418.97 275
15420.14 288
15421.32 291
15422.49 284
15423.66 273
15424.84 284
15426.01 295
15427.18 305
15428.36 282
15429.53 304
15430.70 317
15431.88 274
15433.05 276
15434.22 292
15435.40 269
15436.57 299
15437.75 285
15438.92 262
15440.09 275
15441.27 273
15442.44 287
15443.61 283
15444.79 278
15445.96 272
15447.14 314
15448.31 287
15449.49 312
15450.66 260
15451.83 277
15453.01 272
15454.18 298
15455.36 289
15456.53 265
15457.71 283
15458.88 309
15460.06 291
15461.23 256
15462.40 268
15463.58 275
15464.75 285
15465.93 286
15467.10 293
15468.28 272
15469.45 292
15470.63 278
15471.80 274
15472.98 258
15474.15 277
15475.33 290
15476.50 286
15477.68 264
15478.86 276
15480.03 259
15481.21 295
15482.38 301
15483.56 269
15484.73 278
15485.91 281
15487.08 329
15488.26 292
15489.44 275
15490.61 256
15491.79 277
15492.96 277
15494.14 285
15495.31 267
15496.49 297
15497.67 327
15498.84 294
15500.02 286
15501.20 292
15502.37 292
15503.55 307
15504.72 287
15505.90 269
15507.08 297
15508.25 310
15509.43 313
15510.61 276
15511.78 254
15512.96 251
15514.14 271
15515.31 259
15516.49 282
15517.67 288
15518.84 269
15520.02 305
15521.20 270
15522.37 281
15523.55 283
15524.73 278
15525.91 285
15527.08 275
15528.26 271
15529.44 280
15530.61 293
15531.79 281
15532.97 273
15534.15 285
15535.32 299
15536.50 285
15537.68 273
15538.86 268
15540.03 283
15541.21 288
15542.39 304
15543.57 276
15544.75 288
15545.92 295
15547.10 307
15548.28 264
15549.46 287
15550.64 290
15551.81 296
15552.99 299
15554.17 293
15555.35 291
15556.53 280
15557.70 288
15558.88 304
15560.06 304
15561.24 281
15562.42 308
15563.60 290
15564.78 348
15565.95 321
15567.13 296
15568.31 323
15569.49 325
15570.67 295
15571.85 287
15573.03 316
15574.21 317
15575.38 315
15576.56 274
15577.74 317
15578.92 323
15580.10 327
15581.28 326
15582.46 324
15583.64 308
15584.82 281
15586.00 310
15587.18 328
15588.36 339
15589.54 300
15590.72 299
15591.90 303
15593.08 308
15594.25 301
15595.43 325
15596.61 321
15597.79 329
15598.97 340
15600.15 328
15601.33 304
15602.51 332
15603.69 303
15604.87 317
15606.05 329
15607.23 315
15608.41 353
15609.60 349
15610.78 345
15611.96 312
15613.14 342
15614.32 353
15615.50 374
15616.68 323
15617.86 367
15619.04 382
15620.22 369
15621.40 329
15622.58 363
15623.76 412
15624.94 377
15626.12 335
15627.31 345
15628.49 361
15629.67 365
15630.85 329
15632.03 367
15633.21 361
15634.39 339
15635.57 365
15636.75 368
15637.94 381
15639.12 359
15640.30 359
15641.48 351
15642.66 384
15643.84 383
15645.03 369
15646.21 375
15647.39 390
15648.57 377
15649.75 379
15650.93 408
15652.12 416
15653.30 401
15654.48 390
15655.66 382
15656.84 420
15658.03 411
15659.21 390
15660.39 385
15661.57 426
15662.76 403
15663.94 386
15665.12 395
15666.30 434
15667.48 435
15668.67 432
15669.85 415
15671.03 391
15672.22 388
15673.40 423
15674.58 453
15675.76 418
15676.95 415
15678.13 417
15679.31 413
15680.50 443
15681.68 429
15682.86 420
15684.04 451
15685.23 433
15686.41 411
15687.59 456
15688.78 453
15689.96 431
15691.14 454
15692.33 429
15693.51 447
15694.69 419
15695.88 415
15697.06 424
15698.25 445
15699.43 470
15700.61 495
15701.80 446
15702.98 474
15704.16 490
15705.35 500
15706.53 520
15707.72 529
15708.90 451
15710.08 520
15711.27 533
15712.45 508
15713.64 572
15714.82 540
15716.01 552
15717.19 542
15718.37 553
15719.56 581
15720.74 575
15721.93 587
15723.11 572
15724.30 590
15725.48 505
15726.67 517
15727.85 547
15729.04 533
15730.22 522
15731.41 534
15732.59 532
15733.78 515
15734.96 541
15736.15 512
15737.33 478
15738.52 499
15739.70 523
15740.89 504
15742.07 521
15743.26 514
15744.44 523
15745.63 497
15746.81 498
15748.00 515
15749.19 550
15750.37 540
15751.56 553
15752.74 550
15753.93 552
15755.11 523
15756.30 559
15757.49 518
15758.67 551
15759.86 545
15761.04 503
15762.23 521
15763.42 521
15764.60 540
15765.79 494
15766.97 501
15768.16 485
15769.35 474
15770.53 461
15771.72 465
15772.91 431
15774.09 418
15775.28 460
15776.47 419
15777.65 443
15778.84 453
15780.03 456
15781.21 431
15782.40 460
15783.59 449
15784.77 457
15785.96 476
15787.15 450
15788.33 490
15789.52 461
15790.71 455
15791.90 445
15793.08 418
15794.27 415
15795.46 460
15796.65 463
15797.83 410
15799.02 400
15800.21 408
15801.40 430
15802.58 412
15803.77 381
15804.96 412
15806.15 407
15807.33 407
15808.52 418
15809.71 400
15810.90 372
15812.09 435
15813.27 387
15814.46 384
15815.65 417
15816.84 395
15818.03 392
15819.21 366
15820.40 370
15821.59 410
15822.78 381
15823.97 422
15825.16 407
15826.34 391
15827.53 363
15828.72 383
15829.91 377
15831.10 369
15832.29 367
15833.48 417
15834.66 373
15835.85 342
15837.04 364
15838.23 410
15839.42 382
15840.61 416
15841.80 397
15842.99 344
15844.18 387
15845.37 343
15846.56 329
15847.74 373
15848.93 386
15850.12 384
15851.31 419
15852.50 384
15853.69 336
15854.88 396
15856.07 401
15857.26 368
15858.45 380
15859.64 378
15860.83 396
15862.02 369
15863.21 388
15864.40 362
15865.59 352
15866.78 402
15867.97 373
15869.16 356
15870.35 339
15871.54 370
15872.73 379
15873.92 383
15875.11 358
15876.30 347
15877.49 370
15878.68 365
15879.87 403
15881.06 343
15882.25 365
15883.44 341
15884.64 377
15885.83 396
15887.02 385
15888.21 376
15889.40 386
15890.59 359
15891.78 353
15892.97 376
15894.16 382
15895.35 363
15896.54 372
15897.74 365
15898.93 356
15900.12 396
15901.31 358
15902.50 376
15903.69 384
15904.88 386
15906.08 385
15907.27 409
15908.46 391
15909.65 359
15910.84 423
15912.03 403
15913.23 440
15914.42 384
15915.61 379
15916.80 394
15917.99 397
15919.18 369
15920.38 351
15921.57 362
15922.76 373
15923.95 356
15925.15 387
15926.34 359
15927.53 387
15928.72 385
15929.91 347
15931.11 370
15932.30 365
15933.49 395
15934.68 344
15935.88 354
15937.07 320
15938.26 336
15939.46 359
15940.65 388
15941.84 336
15943.03 350
15944.23 314
15945.42 362
15946.61 389
15947.81 369
15949.00 349
15950.19 326
15951.39 320
15952.58 300
15953.77 321
15954.97 317
15956.16 334
15957.35 343
15958.55 326
15959.74 306
15960.93 300
15962.13 318
15963.32 302
15964.51 314
15965.71 310
15966.90 306
15968.09 311
15969.29 324
15970.48 318
15971.68 300
15972.87 319
15974.06 316
15975.26 317
15976.45 275
15977.65 273
15978.84 302
15980.04 326
15981.23 310
15982.42 303
15983.62 301
15984.81 298
15986.01 309
15987.20 303
15988.40 286
15989.59 299
15990.79 301
15991.98 334
15993.18 309
15994.37 294
15995.57 313
15996.76 319
15997.96 312
15999.15 293
16000.35 269
16001.54 300
16002.74 326
16003.93 298
16005.13 287
16006.32 288
16007.52 308
16008.71 282
16009.91 290
16011.10 295
16012.30 294
16013.49 287
16014.69 306
16015.88 288
16017.08 284
16018.28 304
16019.47 285
16020.67 286
16021.86 274
16023.06 285
16024.26 315
16025.45 303
16026.65 278
16027.84 271
16029.04 288
16030.24 268
16031.43 280
16032.63 317
16033.82 252
16035.02 282
16036.22 292
16037.41 286
16038.61 296
16039.81 308
16041.00 317
16042.20 288
16043.40 277
16044.59 274
16045.79 288
16046.99 289
16048.18 274
16049.38 268
16050.58 286
16051.77 261
16052.97 271
16054.17 277
16055.37 284
16056.56 277
16057.76 284
16058.96 291
16060.15 270
16061.35 294
16062.55 267
16063.75 294
16064.94 267
16066.14 285
16067.34 281
16068.54 272
16069.73 273
16070.93 267
16072.13 276
16073.33 270
16074.52 280
16075.72 272
16076.92 282
16078.12 272
16079.32 279
16080.51 258
16081.71 258
16082.91 274
16084.11 284
16085.31 272
16086.51 310
16087.70 244
16088.90 262
16090.10 245
16091.30 256
16092.50 274
16093.70 268
16094.89 280
16096.09 247
16097.29 273
16098.49 275
16099.69 288
16100.89 235
16102.09 254
16103.29 269
16104.48 265
16105.68 239
16106.88 263
16108.08 274
16109.28 303
16110.48 311
16111.68 272
16112.88 297
16114.08 263
16115.28 239
16116.48 242
16117.68 259
16118.88 269
16120.07 264
16121.27 243
16122.47 231
16123.67 217
16124.87 267
16126.07 267
16127.27 268
16128.47 239
16129.67 279
16130.87 334
16132.07 273
16133.27 263
16134.47 239
16135.67 295
16136.87 292
16138.07 273
16139.27 270
16140.47 281
16141.67 258
16142.87 276
16144.07 279
16145.27 244
16146.48 284
16147.68 277
16148.88 266
16150.08 246
16151.28 226
16152.48 288
16153.68 298
16154.88 274
16156.08 240
16157.28 250
16158.48 281
16159.68 261
16160.88 254
16162.09 268
16163.29 296
16164.49 290
16165.69 250
16166.89 259
16168.09 255
16169.29 232
16170.49 256
16171.70 278
16172.90 257
16174.10 306
16175.30 299
16176.50 311
16177.70 276
16178.91 281
16180.11 314
16181.31 291
16182.51 272
16183.71 267
16184.91 281
16186.12 268
16187.32 278
16188.52 268
16189.72 266
16190.93 271
16192.13 294
16193.33 284
16194.53 271
16195.73 251
16196.94 298
16198.14 301
16199.34 282
16200.54 253
16201.75 308
16202.95 323
16204.15 274
16205.35 285
16206.56 289
16207.76 306
16208.96 260
16210.17 336
16211.37 343
16212.57 328
16213.77 304
16214.98 299
16216.18 297
16217.38 277
16218.59 281
16219.79 336
16220.99 307
16222.20 314
16223.40 318
16224.60 319
16225.81 320
16227.01 280
16228.21 322
16229.42 293
16230.62 348
16231.82 323
16233.03 329
16234.23 319
16235.44 316
16236.64 323
16237.84 318
16239.05 323
16240.25 321
16241.46 319
16242.66 332
16243.86 307
16245.07 298
16246.27 344
16247.48 332
16248.68 325
16249.89 324
16251.09 348
16252.29 361
16253.50 326
16254.70 330
16255.91 333
16257.11 351
16258.32 380
16259.52 386
16260.73 355
16261.93 341
16263.14 321
16264.34 373
16265.55 364
16266.75 361
16267.96 325
16269.16 350
16270.37 383
16271.57 369
16272.78 366
16273.98 376
16275.19 391
16276.39 362
16277.60 340
16278.80 356
16280.01 353
16281.21 347
16282.42 372
16283.63 372
16284.83 350
16286.04 379
16287.24 390
16288.45 397
16289.65 394
16290.86 411
16292.07 415
16293.27 385
16294.48 402
16295.68 359
16296.89 388
16298.10 408
16299.30 372
16300.51 412
16301.71 404
16302.92 411
16304.13 400
16305.33 409
16306.54 421
16307.75 416
16308.95 416
16310.16 398
16311.37 434
16312.57 445
16313.78 419
16314.99 434
16316.19 394
16317.40 374
16318.61 431
16319.81 415
16321.02 416
16322.23 384
16323.44 402
16324.64 371
16325.85 371
16327.06 373
16328.26 393
16329.47 370
16330.68 344
16331.89 352
16333.09 354
16334.30 332
16335.51 316
16336.72 344
16337.92 332
16339.13 322
16340.34 304
16341.55 319
16342.75 308
16343.96 303
16345.17 303
16346.38 330
16347.59 304
16348.79 348
16350.00 302
16351.21 304
16352.42 304
16353.63 289
16354.84 331
16356.04 313
16357.25 283
16358.46 302
16359.67 315
16360.88 282
16362.09 275
16363.29 262
16364.50 291
16365.71 275
16366.92 277
16368.13 298
16369.34 293
16370.55 283
16371.76 270
16372.96 269
16374.17 285
16375.38 295
16376.59 307
16377.80 275
16379.01 270
16380.22 284
16381.43 318
16382.64 336
16383.85 268
16385.06 283
16386.27 302
16387.47 294
16388.68 263
16389.89 265
16391.10 302
16392.31 299
16393.52 298
16394.73 266
16395.94 303
16397.15 280
16398.36 310
16399.57 303
16400.78 291
16401.99 287
16403.20 303
16404.41 291
16405.62 276
16406.83 280
16408.04 284
16409.25 288
16410.46 270
16411.67 268
16412.88 251
16414.09 290
16415.30 312
16416.52 283
16417.73 271
16418.94 289
16420.15 298
16421.36 271
16422.57 258
16423.78 284
16424.99 274
16426.20 289
16427.41 295
16428.62 309
16429.83 288
16431.05 274
16432.26 263
16433.47 256
16434.68 246
16435.89 277
16437.10 291
16438.31 270
16439.52 290
16440.74 254
16441.95 259
16443.16 269
16444.37 268
16445.58 248
16446.79 240
16448.00 267
16449.22 276
16450.43 253
16451.64 257
16452.85 273
16454.06 292
16455.28 292
16456.49 243
16457.70 266
16458.91 279
16460.12 277
16461.34 279
16462.55 267
16463.76 271
16464.97 251
16466.19 278
16467.40 268
16468.61 248
16469.82 257
16471.04 250
16472.25 260
16473.46 253
16474.67 231
16475.89 270
16477.10 275
16478.31 260
16479.52 253
16480.74 257
16481.95 256
16483.16 245
16484.38 253
16485.59 255
16486.80 253
16488.02 219
16489.23 241
16490.44 268
16491.66 267
16492.87 231
16494.08 234
16495.30 244
16496.51 237
16497.72 253
16498.94 262
16500.15 266
16501.36 253
16502.58 252
16503.79 229
16505.00 249
16506.22 234
16507.43 228
16508.65 251
16509.86 257
16511.07 258
16512.29 243
16513.50 248
16514.72 220
16515.93 246
16517.15 266
16518.36 265
16519.57 260
16520.79 223
16522.00 239
16523.22 239
16524.43 220
16525.65 234
16526.86 246
16528.08 229
16529.29 260
16530.51 248
16531.72 230
16532.93 233
16534.15 264
16535.36 261
16536.58 241
16537.79 254
16539.01 246
16540.22 268
16541.44 281
16542.65 243
16543.87 242
16545.09 241
16546.30 264
16547.52 264
16548.73 248
16549.95 254
16551.16 251
16552.38 237
16553.59 235
16554.81 246
16556.02 240
16557.24 252
16558.46 251
16559.67 229
16560.89 237
16562.10 247
16563.32 267
16564.54 255
16565.75 261
16566.97 237
16568.18 241
16569.40 291
16570.62 245
16571.83 213
16573.05 232
16574.27 253
16575.48 259
16576.70 211
16577.91 220
16579.13 234
16580.35 255
16581.56 257
16582.78 228
16584.00 224
16585.21 236
16586.43 275
16587.65 238
16588.87 232
16590.08 232
16591.30 232
16592.52 263
16593.73 247
16594.95 261
16596.17 265
16597.38 230
16598.60 275
16599.82 281
16601.04 251
16602.25 235
16603.47 248
16604.69 239
16605.91 221
16607.12 226
16608.34 268
16609.56 252
16610.78 231
16611.99 220
16613.21 241
16614.43 234
16615.65 248
16616.87 218
16618.08 225
16619.30 214
16620.52 235
16621.74 236
16622.96 233
16624.17 215
16625.39 223
16626.61 242
16627.83 250
16629.05 227
16630.27 210
16631.48 224
16632.70 211
16633.92 226
16635.14 235
16636.36 231
16637.58 227
16638.80 208
16640.02 235
16641.23 224
16642.45 229
16643.67 237
16644.89 227
16646.11 233
16647.33 238
16648.55 227
16649.77 236
16650.99 229
16652.21 211
16653.42 222
16654.64 226
16655.86 195
16657.08 226
16658.30 235
16659.52 225
16660.74 228
16661.96 235
16663.18 218
16664.40 233
16665.62 234
16666.84 264
16668.06 204
16669.28 229
16670.50 243
16671.72 243
16672.94 253
16674.16 255
16675.38 246
16676.60 240
16677.82 216
16679.04 233
16680.26 235
16681.48 256
16682.70 241
16683.92 220
16685.14 261
16686.36 226
16687.58 238
16688.80 227
16690.02 201
16691.24 213
16692.46 222
16693.69 222
16694.91 227
16696.13 219
16697.35 232
16698.57 260
16699.79 238
16701.01 239
16702.23 210
16703.45 237
16704.67 206
16705.90 221
16707.12 215
16708.34 244
16709.56 225
16710.78 232
16712.00 218
16713.22 218
16714.44 197
16715.67 206
16716.89 231
16718.11 215
16719.33 224
16720.55 225
16721.77 240
16723.00 218
16724.22 224
16725.44 212
16726.66 240
16727.88 245
16729.11 215
16730.33 225
16731.55 213
16732.77 240
16733.99 243
16735.22 223
16736.44 225
16737.66 229
16738.88 219
16740.11 231
16741.33 226
16742.55 228
16743.77 231
16745.00 209
16746.22 213
16747.44 211
16748.67 245
16749.89 232
16751.11 229
16752.33 225
16753.56 211
16754.78 212
16756.00 215
16757.23 224
16758.45 195
16759.67 210
16760.90 235
16762.12 212
16763.34 221
16764.57 214
16765.79 227
16767.01 246
16768.24 252
16769.46 238
16770.68 237
16771.91 213
16773.13 238
16774.35 239
16775.58 226
16776.80 225
16778.02 217
16779.25 238
16780.47 231
16781.70 219
16782.92 180
16784.14 213
16785.37 209
16786.59 200
16787.82 211
16789.04 211
16790.27 255
16791.49 223
16792.71 231
16793.94 233
16795.16 220
16796.39 231
16797.61 241
16798.84 235
16800.06 235
16801.29 208
16802.51 229
16803.74 210
16804.96 239
16806.19 229
16807.41 223
16808.64 235
16809.86 247
16811.09 261
16812.31 234
16813.54 234
16814.76 225
16815.99 240
16817.21 257
16818.44 236
16819.66 224
16820.89 210
16822.11 235
16823.34 255
16824.56 237
16825.79 216
16827.01 237
16828.24 266
16829.47 239
16830.69 231
16831.92 238
16833.14 207
16834.37 248
16835.60 235
16836.82 247
16838.05 248
16839.27 248
16840.50 239
16841.73 254
16842.95 250
16844.18 271
16845.40 269
16846.63 282
16847.86 263
16849.08 260
16850.31 250
16851.54 249
16852.76 252
16853.99 273
16855.22 256
16856.44 279
16857.67 282
16858.90 256
16860.12 262
16861.35 243
16862.58 272
16863.80 280
16865.03 309
16866.26 289
16867.49 273
16868.71 302
16869.94 289
16871.17 312
16872.39 283
16873.62 280
16874.85 302
16876.08 317
16877.30 299
16878.53 300
16879.76 260
16880.99 304
16882.21 295
16883.44 298
16884.67 300
16885.90 322
16887.13 307
16888.35 315
16889.58 301
16890.81 297
16892.04 293
16893.27 286
16894.49 323
16895.72 321
16896.95 292
16898.18 276
16899.41 290
16900.63 278
16901.86 299
16903.09 285
16904.32 289
16905.55 264
16906.78 271
16908.01 267
16909.23 227
16910.46 269
16911.69 285
16912.92 304
16914.15 261
16915.38 276
16916.61 234
16917.84 251
16919.06 281
16920.29 255
16921.52 267
16922.75 248
16923.98 226
16925.21 262
16926.44 255
16927.67 245
16928.90 262
16930.13 259
16931.36 278
16932.59 254
16933.82 259
16935.05 232
16936.27 255
16937.50 246
16938.73 223
16939.96 249
16941.19 216
16942.42 241
16943.65 248
16944.88 236
16946.11 244
16947.34 236
16948.57 254
16949.80 288
16951.03 253
16952.26 239
16953.49 233
16954.72 257
16955.95 258
16957.19 246
16958.42 252
16959.65 220
16960.88 252
16962.11 297
16963.34 271
16964.57 256
16965.80 251
16967.03 247
16968.26 241
16969.49 249
16970.72 225
16971.95 244
16973.18 267
16974.42 238
16975.65 237
16976.88 237
16978.11 227
16979.34 242
16980.57 234
16981.80 239
16983.03 243
16984.26 254
16985.50 269
16986.73 251
16987.96 224
16989.19 270
16990.42 256
16991.65 229
16992.89 249
16994.12 267
16995.35 259
16996.58 262
16997.81 264
16999.04 280
17000.28 277
17001.51 267
17002.74 270
17003.97 259
17005.20 257
17006.44 247
17007.67 221
17008.90 228
17010.13 243
17011.37 270
17012.60 238
17013.83 236
17015.06 237
17016.30 240
17017.53 223
17018.76 245
17019.99 255
17021.23 224
17022.46 266
17023.69 274
17024.92 245
17026.16 225
17027.39 246
17028.62 211
17029.86 196
17031.09 214
17032.32 241
17033.56 240
17034.79 236
17036.02 261
17037.26 247
17038.49 227
17039.72 237
17040.96 247
17042.19 269
17043.42 242
17044.66 241
17045.89 235
17047.12 236
17048.36 240
17049.59 212
17050.82 233
17052.06 221
17053.29 189
17054.53 223
17055.76 253
17056.99 243
17058.23 211
17059.46 216
17060.70 231
17061.93 226
17063.16 210
17064.40 214
17065.63 213
17066.87 215
17068.10 244
17069.34 237
17070.57 206
17071.81 212
17073.04 224
17074.27 209
17075.51 193
17076.74 196
17077.98 235
17079.21 243
17080.45 215
17081.68 206
17082.92 209
17084.15 225
17085.39 241
17086.62 202
17087.86 230
17089.09 235
17090.33 209
17091.56 214
17092.80 207
17094.04 200
17095.27 228
17096.51 237
17097.74 223
17098.98 219
17100.21 222
17101.45 212
17102.68 232
17103.92 214
17105.16 213
17106.39 226
17107.63 239
17108.86 184
17110.10 191
17111.33 213
17112.57 219
17113.81 237
17115.04 202
17116.28 223
17117.52 211
17118.75 204
17119.99 206
17121.22 202
17122.46 200
17123.70 206
17124.93 248
17126.17 210
17127.41 221
17128.64 204
17129.88 233
17131.12 236
17132.35 206
17133.59 202
17134.83 206
17136.06 219
17137.30 213
17138.54 196
17139.77 186
17141.01 235
17142.25 208
17143.49 230
17144.72 210
17145.96 186
17147.20 211
17148.43 210
17149.67 201
17150.91 221
17152.15 213
17153.38 239
17154.62 215
17155.86 205
17157.10 205
17158.33 218
17159.57 217
17160.81 196
17162.05 222
17163.29 208
17164.52 218
17165.76 229
17167.00 207
17168.24 187
17169.48 205
17170.71 200
17171.95 195
17173.19 216
17174.43 208
17175.67 215
17176.91 198
17178.14 225
17179.38 205
17180.62 203
17181.86 196
17183.10 209
17184.34 191
17185.57 183
17186.81 196
17188.05 223
17189.29 218
17190.53 198
17191.77 181
17193.01 203
17194.25 202
17195.49 193
17196.72 211
17197.96 180
17199.20 216
17200.44 185
17201.68 192
17202.92 178
17204.16 207
17205.40 210
17206.64 206
17207.88 217
17209.12 227
17210.36 213
17211.60 202
17212.84 217
17214.08 190
17215.32 202
17216.56 212
17217.80 214
17219.04 205
17220.28 194
17221.52 193
17222.76 223
17224.00 195
17225.24 172
17226.48 194
17227.72 210
17228.96 191
17230.20 202
17231.44 189
17232.68 182
17233.92 191
17235.16 179
17236.40 205
17237.64 206
17238.88 205
17240.12 197
17241.36 201
17242.60 232
17243.84 181
17245.08 205
17246.32 188
17247.57 172
17248.81 189
17250.05 204
17251.29 192
17252.53 193
17253.77 169
17255.01 184
17256.25 205
17257.49 208
17258.74 172
17259.98 161
17261.22 199
17262.46 182
17263.70 211
17264.94 170
17266.18 180
17267.43 195
17268.67 190
17269.91 234
17271.15 198
17272.39 184
17273.63 191
17274.88 212
17276.12 213
17277.36 186
17278.60 202
17279.84 193
17281.09 217
17282.33 201
17283.57 203
17284.81 191
17286.06 197
17287.30 193
17288.54 190
17289.78 194
17291.02 200
17292.27 202
17293.51 193
17294.75 199
17296.00 190
17297.24 182
17298.48 196
17299.72 195
17300.97 187
17302.21 199
17303.45 215
17304.70 203
17305.94 218
17307.18 226
17308.42 225
17309.67 200
17310.91 197
17312.15 204
17313.40 209
17314.64 193
17315.88 224
17317.13 185
17318.37 211
17319.61 205
17320.86 174
17322.10 177
17323.34 174
17324.59 201
17325.83 211
17327.08 181
17328.32 200
17329.56 197
17330.81 187
17332.05 194
17333.30 184
17334.54 182
17335.78 196
17337.03 200
17338.27 181
17339.52 191
17340.76 188
17342.00 188
17343.25 194
17344.49 185
17345.74 162
17346.98 175
17348.23 198
17349.47 195
17350.72 186
17351.96 214
17353.21 178
17354.45 195
17355.70 195
17356.94 191
17358.18 200
17359.43 205
17360.67 211
17361.92 207
17363.16 195
17364.41 201
17365.66 183
17366.90 188
17368.15 201
17369.39 197
17370.64 186
17371.88 192
17373.13 193
17374.37 206
17375.62 193
17376.86 171
17378.11 204
17379.35 199
17380.60 200
17381.85 182
17383.09 178
17384.34 196
17385.58 201
17386.83 211
17388.08 189
17389.32 221
17390.57 198
17391.81 193
17393.06 183
17394.31 203
17395.55 200
17396.80 188
17398.04 203
17399.29 192
17400.54 203
17401.78 186
17403.03 183
17404.28 194
17405.52 196
17406.77 187
17408.02 182
17409.26 188
17410.51 178
17411.76 165
17413.00 182
17414.25 186
17415.50 175
17416.75 184
17417.99 200
17419.24 207
17420.49 220
17421.73 196
17422.98 172
17424.23 216
17425.48 257
17426.72 224
17427.97 199
17429.22 195
17430.46 211
17431.71 192
17432.96 186
17434.21 194
17435.46 182
17436.70 203
17437.95 225
17439.20 194
17440.45 179
17441.69 177
17442.94 203
17444.19 199
17445.44 200
17446.69 168
17447.93 189
17449.18 187
17450.43 176
17451.68 200
17452.93 203
17454.18 185
17455.42 195
17456.67 196
17457.92 168
17459.17 189
17460.42 205
17461.67 189
17462.92 208
17464.16 202
17465.41 198
17466.66 202
17467.91 203
17469.16 182
17470.41 200
17471.66 208
17472.91 197
17474.16 168
17475.40 179
17476.65 184
17477.90 194
17479.15 204
17480.40 188
17481.65 205
17482.90 209
17484.15 188
17485.40 200
17486.65 190
17487.90 190
17489.15 196
17490.40 207
17491.65 196
17492.90 179
17494.15 195
17495.40 211
17496.65 208
17497.90 224
17499.15 196
17500.40 199
17501.65 204
17502.90 206
17504.15 187
17505.40 190
17506.65 177
17507.90 193
17509.15 180
17510.40 172
17511.65 201
17512.90 186
17514.15 197
17515.40 191
17516.65 217
17517.90 213
17519.15 198
17520.40 192
17521.65 174
17522.90 190
17524.15 202
17525.41 210
17526.66 200
17527.91 197
17529.16 177
17530.41 186
17531.66 225
17532.91 207
17534.16 197
17535.41 193
17536.67 191
17537.92 187
17539.17 179
17540.42 186
17541.67 205
17542.92 159
17544.17 163
17545.43 193
17546.68 201
17547.93 187
17549.18 206
17550.43 215
17551.68 194
17552.94 180
17554.19 203
17555.44 200
17556.69 214
17557.94 198
17559.20 187
17560.45 197
17561.70 189
17562.95 182
17564.21 190
17565.46 221
17566.71 178
17567.96 189
17569.21 200
17570.47 201
17571.72 216
17572.97 186
17574.22 202
17575.48 188
17576.73 197
17577.98 199
17579.24 203
17580.49 183
17581.74 197
17582.99 191
17584.25 179
17585.50 194
17586.75 175
17588.01 193
17589.26 173
17590.51 190
17591.77 212
17593.02 205
17594.27 197
17595.53 194
17596.78 175
17598.03 195
17599.29 201
17600.54 199
17601.79 212
17603.05 190
17604.30 190
17605.56 189
17606.81 194
17608.06 203
17609.32 197
17610.57 219
17611.82 207
17613.08 208
17614.33 205
17615.59 202
17616.84 220
17618.10 219
17619.35 208
17620.60 200
17621.86 194
17623.11 192
17624.37 183
17625.62 195
17626.88 200
17628.13 196
17629.39 180
17630.64 197
17631.89 198
17633.15 200
17634.40 218
17635.66 222
17636.91 178
17638.17 177
17639.42 196
17640.68 192
17641.93 172
17643.19 176
17644.44 189
17645.70 208
17646.95 193
17648.21 205
17649.47 168
17650.72 189
17651.98 185
17653.23 211
17654.49 183
17655.74 174
17657.00 204
17658.25 211
17659.51 181
17660.77 163
17662.02 163
17663.28 183
17664.53 201
17665.79 188
17667.04 186
17668.30 169
17669.56 196
17670.81 186
17672.07 171
17673.33 201
17674.58 180
17675.84 193
17677.09 185
17678.35 173
17679.61 195
17680.86 201
17682.12 217
17683.38 181
17684.63 185
17685.89 180
17687.15 194
17688.40 187
17689.66 185
17690.92 194
17692.17 207
17693.43 200
17694.69 184
17695.94 173
17697.20 145
17698.46 182
17699.72 204
17700.97 201
17702.23 190
17703.49 196
17704.74 213
17706.00 181
17707.26 184
17708.52 186
17709.77 196
17711.03 208
17712.29 211
17713.55 207
17714.80 192
17716.06 169
17717.32 160
17718.58 164
17719.84 193
17721.09 174
17722.35 170
17723.61 207
17724.87 195
17726.13 184
17727.38 169
17728.64 163
17729.90 195
17731.16 178
17732.42 178
17733.67 190
17734.93 177
17736.19 197
17737.45 188
17738.71 175
17739.97 172
17741.23 177
17742.48 205
17743.74 186
17745.00 171
17746.26 161
17747.52 152
17748.78 174
17750.04 213
17751.30 158
17752.55 183
17753.81 176
17755.07 191
17756.33 192
17757.59 188
17758.85 196
17760.11 194
17761.37 191
17762.63 174
17763.89 175
17765.15 196
17766.41 210
17767.67 172
17768.93 155
17770.19 166
17771.45 203
17772.70 195
17773.96 188
17775.22 183
17776.48 177
17777.74 182
17779.00 181
17780.26 183
17781.52 174
17782.78 189
17784.04 207
17785.30 181
17786.56 172
17787.82 199
17789.09 175
17790.35 203
17791.61 147
17792.87 173
17794.13 201
17795.39 176
17796.65 190
17797.91 174
17799.17 182
17800.43 173
17801.69 181
17802.95 180
17804.21 207
17805.47 196
17806.73 202
17808.00 201
17809.26 189
17810.52 171
17811.78 167
17813.04 157
17814.30 203
17815.56 180
17816.82 186
17818.08 188
17819.35 179
17820.61 191
17821.87 173
17823.13 167
17824.39 174
17825.65 189
17826.92 156
17828.18 201
17829.44 165
17830.70 177
17831.96 186
17833.22 188
17834.49 181
17835.75 199
17837.01 178
17838.27 199
17839.53 175
17840.80 180
17842.06 172
17843.32 177
17844.58 180
17845.85 171
17847.11 195
17848.37 171
17849.63 192
17850.89 168
17852.16 169
17853.42 178
17854.68 195
17855.95 184
17857.21 185
17858.47 181
17859.73 145
17861.00 179
17862.26 186
17863.52 187
17864.79 173
17866.05 196
17867.31 189
17868.57 190
17869.84 174
17871.10 179
17872.36 170
17873.63 188
17874.89 184
17876.15 183
17877.42 171
17878.68 192
17879.94 174
17881.21 153
17882.47 187
17883.74 164
17885.00 184
17886.26 169
17887.53 195
17888.79 190
17890.05 175
17891.32 156
17892.58 168
17893.85 175
17895.11 197
17896.37 180
17897.64 174
17898.90 176
17900.17 191
17901.43 192
17902.70 206
17903.96 192
17905.22 171
17906.49 199
17907.75 191
17909.02 169
17910.28 182
17911.55 188
17912.81 195
17914.08 188
17915.34 203
17916.61 165
17917.87 169
17919.14 180
17920.40 181
17921.67 159
17922.93 168
17924.20 191
17925.46 188
17926.73 148
17927.99 140
17929.26 172
17930.52 192
17931.79 195
17933.05 176
17934.32 160
17935.58 159
17936.85 172
17938.12 152
17939.38 182
17940.65 165
17941.91 167
17943.18 158
17944.44 173
17945.71 138
17946.98 175
17948.24 189
17949.51 186
17950.77 152
17952.04 155
17953.31 166
17954.57 158
17955.84 164
17957.10 182
17958.37 161
17959.64 168
17960.90 190
17962.17 166
17963.44 171
17964.70 154
17965.97 196
17967.24 165
17968.50 170
17969.77 153
17971.04 181
17972.30 173
17973.57 191
17974.84 171
17976.10 154
17977.37 178
17978.64 196
17979.91 177
17981.17 186
17982.44 167
17983.71 168
17984.97 182
17986.24 152
17987.51 161
17988.78 167
17990.04 185
17991.31 163
17992.58 187
17993.85 168
17995.11 155
17996.38 190
17997.65 178
17998.92 157
18000.18 166
18001.45 180
18002.72 175
18003.99 154
18005.26 173
18006.52 179
18007.79 168
18009.06 211
18010.33 178
18011.60 177
18012.86 176
18014.13 162
18015.40 190
18016.67 168
18017.94 168
18019.21 168
18020.47 187
18021.74 162
18023.01 187
18024.28 179
18025.55 195
18026.82 165
18028.09 190
18029.36 166
18030.62 178
18031.89 174
18033.16 203
18034.43 183
18035.70 176
18036.97 165
18038.24 180
18039.51 167
18040.78 168
18042.05 168
18043.32 166
18044.59 187
18045.85 190
18047.12 188
18048.39 174
18049.66 188
18050.93 189
18052.20 171
18053.47 193
18054.74 200
18056.01 163
18057.28 199
18058.55 174
18059.82 175
18061.09 187
18062.36 180
18063.63 146
18064.90 164
18066.17 182
18067.44 175
18068.71 187
18069.98 164
18071.25 170
18072.52 164
18073.79 188
18075.06 149
18076.33 157
18077.60 153
18078.87 161
18080.15 172
18081.42 164
18082.69 166
18083.96 169
18085.23 164
18086.50 167
18087.77 176
18089.04 176
18090.31 169
18091.58 173
18092.85 197
18094.12 179
18095.40 176
18096.67 184
18097.94 162
18099.21 171
18100.48 211
18101.75 180
18103.02 197
18104.30 175
18105.57 161
18106.84 169
18108.11 173
18109.38 189
18110.65 175
18111.92 160
18113.20 167
18114.47 194
18115.74 160
18117.01 167
18118.28 176
18119.56 157
18120.83 168
18122.10 188
18123.37 198
18124.64 156
18125.92 181
18127.19 170
18128.46 176
18129.73 181
18131.01 167
18132.28 180
18133.55 165
18134.82 176
18136.10 169
18137.37 179
18138.64 217
18139.91 170
18141.19 171
18142.46 175
18143.73 176
18145.01 162
18146.28 160
18147.55 167
18148.82 183
18150.10 176
18151.37 168
18152.64 181
18153.92 152
18155.19 160
18156.46 170
18157.74 171
18159.01 181
18160.28 181
18161.56 182
18162.83 178
18164.10 182
18165.38 150
18166.65 180
18167.93 185
18169.20 180
18170.47 169
18171.75 152
18173.02 168
18174.29 171
18175.57 169
18176.84 160
18178.12 175
18179.39 189
18180.66 179
18181.94 178
18183.21 144
18184.49 154
18185.76 174
18187.04 174
18188.31 185
18189.59 176
18190.86 183
18192.13 169
18193.41 172
18194.68 174
18195.96 163
18197.23 174
18198.51 186
18199.78 168
18201.06 158
18202.33 173
18203.61 157
18204.88 188
18206.16 175
18207.43 167
18208.71 168
18209.98 165
18211.26 167
18212.53 167
18213.81 151
18215.08 167
18216.36 154
18217.63 184
18218.91 172
18220.19 182
18221.46 152
18222.74 182
18224.01 193
18225.29 155
18226.56 167
18227.84 161
18229.12 190
18230.39 177
18231.67 160
18232.94 159
18234.22 178
18235.50 185
18236.77 198
18238.05 166
18239.32 163
18240.60 155
18241.88 198
18243.15 185
18244.43 162
18245.71 169
18246.98 167
18248.26 208
18249.54 151
18250.81 158
18252.09 160
18253.37 171
18254.64 178
18255.92 168
18257.20 161
18258.47 159
18259.75 177
18261.03 175
18262.30 167
18263.58 161
18264.86 148
18266.13 191
18267.41 188
18268.69 155
18269.97 180
18271.24 172
18272.52 198
18273.80 174
18275.08 191
18276.35 165
18277.63 181
18278.91 177
18280.19 173
18281.46 149
18282.74 151
18284.02 153
18285.30 167
18286.58 180
18287.85 181
18289.13 164
18290.41 162
18291.69 163
18292.97 157
18294.24 182
18295.52 174
18296.80 186
18298.08 164
18299.36 141
18300.63 160
18301.91 186
18303.19 151
18304.47 170
18305.75 187
18307.03 161
18308.31 174
18309.58 158
18310.86 164
18312.14 161
18313.42 173
18314.70 171
18315.98 180
18317.26 173
18318.54 149
18319.82 167
18321.09 168
18322.37 159
18323.65 171
18324.93 181
18326.21 169
18327.49 172
18328.77 173
18330.05 147
18331.33 153
18332.61 148
18333.89 168
18335.17 170
18336.45 158
18337.73 177
18339.01 165
18340.29 194
18341.57 175
18342.85 163
18344.13 166
18345.41 169
18346.69 182
18347.97 153
18349.25 152
18350.53 168
18351.81 156
18353.09 147
18354.37 175
18355.65 169
18356.93 188
18358.21 151
18359.49 160
18360.77 142
18362.05 174
18363.33 164
18364.61 155
18365.89 132
18367.17 148
18368.45 182
18369.73 163
18371.01 180
18372.29 156
18373.58 167
18374.86 144
18376.14 154
18377.42 162
18378.70 158
18379.98 135
18381.26 178
18382.54 151
18383.82 155
18385.11 127
18386.39 148
18387.67 148
18388.95 148
18390.23 155
18391.51 153
18392.79 161
18394.08 142
18395.36 171
18396.64 164
18397.92 141
18399.20 141
18400.49 185
18401.77 164
18403.05 158
18404.33 154
18405.61 164
18406.90 165
18408.18 156
18409.46 170
18410.74 166
18412.02 161
18413.31 167
18414.59 155
18415.87 157
18417.15 163
18418.44 162
18419.72 166
18421.00 173
18422.28 151
18423.57 160
18424.85 158
18426.13 148
18427.41 164
18428.70 154
18429.98 159
18431.26 190
18432.55 186
18433.83 193
18435.11 161
18436.40 184
18437.68 144
18438.96 157
18440.25 161
18441.53 156
18442.81 157
18444.10 192
18445.38 181
18446.66 158
18447.95 157
18449.23 162
18450.51 158
18451.80 151
18453.08 167
18454.36 166
18455.65 160
18456.93 165
18458.22 171
18459.50 174
18460.78 177
18462.07 141
18463.35 160
18464.64 158
18465.92 157
18467.20 148
18468.49 147
18469.77 144
18471.06 157
18472.34 157
18473.63 169
18474.91 154
18476.19 154
18477.48 160
18478.76 150
18480.05 169
18481.33 145
18482.62 163
18483.90 152
18485.19 162
18486.47 167
18487.76 166
18489.04 158
18490.33 164
18491.61 170
18492.90 175
18494.18 179
18495.47 155
18496.75 173
18498.04 183
18499.32 162
18500.61 174
18501.89 198
18503.18 172
18504.46 125
18505.75 160
18507.04 159
18508.32 157
18509.61 174
18510.89 171
18512.18 174
18513.46 167
18514.75 159
18516.04 159
18517.32 191
18518.61 163
18519.89 166
18521.18 172
18522.47 165
18523.75 182
18525.04 172
18526.32 157
18527.61 167
18528.90 183
18530.18 175
18531.47 183
18532.76 182
18534.04 176
18535.33 156
18536.62 161
18537.90 198
18539.19 165
18540.48 181
18541.76 175
18543.05 177
18544.34 170
18545.62 185
18546.91 147
18548.20 169
18549.48 164
18550.77 177
18552.06 157
18553.35 159
18554.63 176
18555.92 159
18557.21 160
18558.50 151
18559.78 173
18561.07 149
18562.36 169
18563.65 176
18564.93 171
18566.22 161
18567.51 185
18568.80 180
18570.08 162
18571.37 196
18572.66 168
18573.95 172
18575.24 163
18576.52 185
18577.81 180
18579.10 183
18580.39 170
18581.68 169
18582.96 175
18584.25 172
18585.54 178
18586.83 193
18588.12 176
18589.41 189
18590.69 169
18591.98 175
18593.27 183
18594.56 175
18595.85 178
18597.14 181
18598.43 181
18599.71 197
18601.00 168
18602.29 172
18603.58 190
18604.87 181
18606.16 187
18607.45 176
18608.74 198
18610.03 211
18611.32 192
18612.61 188
18613.89 184
18615.18 210
18616.47 189
18617.76 202
18619.05 198
18620.34 201
18621.63 178
18622.92 203
18624.21 185
18625.50 216
18626.79 205
18628.08 205
18629.37 235
18630.66 205
18631.95 173
18633.24 184
18634.53 184
18635.82 183
18637.11 184
18638.40 178
18639.69 173
18640.98 212
18642.27 179
18643.56 167
18644.85 185
18646.14 183
18647.43 187
18648.72 173
18650.01 173
18651.30 153
18652.59 157
18653.89 188
18655.18 170
18656.47 163
18657.76 167
18659.05 165
18660.34 180
18661.63 175
18662.92 177
18664.21 184
18665.50 173
18666.79 176
18668.09 175
18669.38 168
18670.67 183
18671.96 177
18673.25 156
18674.54 137
18675.83 163
18677.13 166
18678.42 183
18679.71 174
18681.00 168
18682.29 159
18683.58 176
18684.88 187
18686.17 162
18687.46 141
18688.75 175
18690.04 178
18691.33 184
18692.63 206
18693.92 192
18695.21 167
18696.50 173
18697.80 159
18699.09 159
18700.38 171
18701.67 166
18702.96 169
18704.26 182
18705.55 164
18706.84 150
18708.13 155
18709.43 172
18710.72 146
18712.01 155
18713.31 154
18714.60 159
18715.89 177
18717.18 160
18718.48 159
18719.77 195
18721.06 171
18722.36 169
18723.65 152
18724.94 160
18726.24 160
18727.53 162
18728.82 159
18730.12 171
18731.41 163
18732.70 186
18734.00 176
18735.29 162
18736.58 171
18737.88 142
18739.17 154
18740.46 149
18741.76 178
18743.05 163
18744.34 175
18745.64 165
18746.93 172
18748.23 169
18749.52 142
18750.81 164
18752.11 175
18753.40 168
18754.70 158
18755.99 131
18757.29 161
18758.58 179
18759.87 153
18761.17 166
18762.46 153
18763.76 157
18765.05 153
18766.35 154
18767.64 162
18768.94 152
18770.23 159
18771.53 156
18772.82 165
18774.11 156
18775.41 138
18776.70 168
18778.00 136
18779.29 150
18780.59 165
18781.89 178
18783.18 149
18784.48 156
18785.77 166
18787.07 174
18788.36 143
18789.66 175
18790.95 159
18792.25 137
18793.54 153
18794.84 151
18796.13 159
18797.43 128
18798.73 145
18800.02 147
18801.32 146
18802.61 156
18803.91 136
18805.20 157
18806.50 183
18807.80 177
18809.09 196
18810.39 164
18811.69 155
18812.98 172
18814.28 165
18815.57 170
18816.87 163
18818.17 158
18819.46 158
18820.76 154
18822.06 157
18823.35 144
18824.65 138
18825.95 158
18827.24 180
18828.54 167
18829.84 154
18831.13 168
18832.43 163
18833.73 158
18835.02 158
18836.32 149
18837.62 167
18838.91 168
18840.21 164
18841.51 133
18842.81 165
18844.10 173
18845.40 170
18846.70 162
18848.00 136
18849.29 173
18850.59 176
18851.89 171
18853.19 146
18854.48 148
18855.78 149
18857.08 185
18858.38 166
18859.67 146
18860.97 138
18862.27 170
18863.57 155
18864.87 154
18866.16 136
18867.46 172
18868.76 169
18870.06 162
18871.36 136
18872.66 135
18873.95 177
18875.25 154
18876.55 181
18877.85 143
18879.15 138
18880.45 152
18881.74 158
18883.04 150
18884.34 142
18885.64 157
18886.94 154
18888.24 154
18889.54 126
18890.84 153
18892.13 161
18893.43 164
18894.73 166
18896.03 160
18897.33 152
18898.63 169
18899.93 171
18901.23 152
18902.53 143
18903.83 163
18905.13 157
18906.43 162
18907.73 155
18909.02 142
18910.32 139
18911.62 179
18912.92 160
18914.22 146
18915.52 157
18916.82 148
18918.12 155
18919.42 159
18920.72 163
18922.02 157
18923.32 168
18924.62 150
18925.92 173
18927.22 137
18928.52 143
18929.82 151
18931.12 162
18932.42 153
18933.72 157
18935.02 158
18936.32 134
18937.63 154
18938.93 152
18940.23 154
18941.53 163
18942.83 165
18944.13 149
18945.43 171
18946.73 137
18948.03 149
18949.33 165
18950.63 144
18951.93 138
18953.23 133
18954.54 144
18955.84 143
18957.14 143
18958.44 150
18959.74 163
18961.04 155
18962.34 152
18963.64 149
18964.95 176
18966.25 153
18967.55 130
18968.85 145
18970.15 148
18971.45 158
18972.76 149
18974.06 148
18975.36 149
18976.66 158
18977.96 170
18979.27 180
18980.57 192
18981.87 170
18983.17 181
18984.47 167
18985.78 146
18987.08 157
18988.38 156
18989.68 157
18990.98 134
18992.29 132
18993.59 128
18994.89 139
18996.19 160
18997.50 135
18998.80 123
19000.10 154
19001.40 176
19002.71 176
19004.01 156
19005.31 158
19006.62 151
19007.92 142
19009.22 167
19010.53 149
19011.83 144
19013.13 154
19014.43 144
19015.74 141
19017.04 140
19018.34 143
19019.65 155
19020.95 162
19022.25 131
19023.56 154
19024.86 139
19026.16 153
19027.47 154
19028.77 154
19030.08 140
19031.38 150
19032.68 148
19033.99 134
19035.29 132
19036.59 152
19037.90 147
19039.20 149
19040.51 133
19041.81 146
19043.11 161
19044.42 151
19045.72 143
19047.03 148
19048.33 148
19049.64 150
19050.94 154
19052.25 157
19053.55 150
19054.85 149
19056.16 152
19057.46 163
19058.77 157
19060.07 135
19061.38 154
19062.68 163
19063.99 128
19065.29 147
19066.60 133
19067.90 146
19069.21 143
19070.51 141
19071.82 124
19073.12 168
19074.43 139
19075.73 133
19077.04 166
19078.34 120
19079.65 138
19080.95 146
19082.26 166
19083.57 132
19084.87 125
19086.18 139
19087.48 154
19088.79 130
19090.09 137
19091.40 160
19092.71 158
19094.01 132
19095.32 145
19096.62 165
19097.93 139
19099.24 153
19100.54 151
19101.85 177
19103.15 144
19104.46 157
19105.77 147
19107.07 159
19108.38 133
19109.69 131
19110.99 175
19112.30 162
19113.60 139
19114.91 135
19116.22 144
19117.52 167
19118.83 159
19120.14 146
19121.45 169
19122.75 156
19124.06 143
19125.37 133
19126.67 168
19127.98 152
19129.29 156
19130.59 145
19131.90 129
19133.21 124
19134.52 153
19135.82 153
19137.13 158
19138.44 152
19139.75 157
19141.05 166
19142.36 165
19143.67 179
19144.98 163
19146.28 143
19147.59 144
19148.90 173
19150.21 160
19151.51 173
19152.82 131
19154.13 155
19155.44 170
19156.75 165
19158.05 162
19159.36 187
19160.67 178
19161.98 146
19163.29 150
19164.60 169
19165.90 186
19167.21 135
19168.52 156
19169.83 137
19171.14 157
19172.45 168
19173.75 193
19175.06 194
19176.37 149
19177.68 162
19178.99 149
19180.30 151
19181.61 149
19182.92 163
19184.23 149
19185.53 141
19186.84 128
19188.15 176
19189.46 145
19190.77 159
19192.08 123
19193.39 156
19194.70 156
19196.01 148
19197.32 167
19198.63 146
19199.94 151
19201.25 151
19202.56 168
19203.87 166
19205.17 148
19206.48 127
19207.79 153
19209.10 166
19210.41 151
19211.72 156
19213.03 151
19214.34 147
19215.65 148
19216.96 169
19218.27 168
19219.58 145
19220.89 146
19222.21 171
19223.52 137
19224.83 151
19226.14 146
19227.45 153
19228.76 151
19230.07 155
19231.38 148
19232.69 156
19234.00 150
19235.31 145
19236.62 161
19237.93 153
19239.24 153
19240.55 155
19241.86 156
19243.18 149
19244.49 169
19245.80 142
19247.11 140
19248.42 158
19249.73 165
19251.04 162
19252.35 172
19253.67 163
19254.98 151
19256.29 155
19257.60 140
19258.91 173
19260.22 163
19261.53 152
19262.85 148
19264.16 151
19265.47 169
19266.78 176
19268.09 156
19269.40 160
19270.72 147
19272.03 178
19273.34 151
19274.65 167
19275.96 171
19277.28 162
19278.59 170
19279.90 166
19281.21 159
19282.53 131
19283.84 148
19285.15 143
19286.46 140
19287.78 147
19289.09 140
19290.40 141
19291.71 150
19293.03 134
19294.34 145
19295.65 151
19296.96 152
19298.28 152
19299.59 142
19300.90 139
19302.22 136
19303.53 147
19304.84 166
19306.16 168
19307.47 143
19308.78 151
19310.10 143
19311.41 145
19312.72 140
19314.04 144
19315.35 127
19316.66 147
19317.98 150
19319.29 163
19320.60 147
19321.92 147
19323.23 134
19324.54 134
19325.86 154
19327.17 167
19328.49 149
19329.80 146
19331.11 147
19332.43 160
19333.74 141
19335.06 170
19336.37 159
19337.68 154
19339.00 142
19340.31 130
19341.63 123
19342.94 125
19344.26 137
19345.57 143
19346.89 141
19348.20 165
19349.51 155
19350.83 154
19352.14 154
19353.46 126
19354.77 141
19356.09 138
19357.40 137
19358.72 146
19360.03 156
19361.35 169
19362.66 164
19363.98 161
19365.29 164
19366.61 154
19367.92 131
19369.24 139
19370.55 149
19371.87 147
19373.19 136
19374.50 146
19375.82 151
19377.13 155
19378.45 158
19379.76 141
19381.08 154
19382.39 137
19383.71 159
19385.03 163
19386.34 129
19387.66 124
19388.97 127
19390.29 150
19391.61 155
19392.92 147
19394.24 172
19395.55 132
19396.87 144
19398.19 151
19399.50 151
19400.82 151
19402.14 162
19403.45 167
19404.77 159
19406.09 135
19407.40 137
19408.72 140
19410.04 151
19411.35 158
19412.67 147
19413.99 153
19415.30 138
19416.62 153
19417.94 154
19419.25 143
19420.57 161
19421.89 157
19423.21 149
19424.52 145
19425.84 141
19427.16 150
19428.47 153
19429.79 128
19431.11 143
19432.43 154
19433.74 133
19435.06 156
19436.38 148
19437.70 137
19439.01 151
19440.33 136
19441.65 135
19442.97 136
19444.29 138
19445.60 134
19446.92 151
19448.24 123
19449.56 165
19450.88 172
19452.19 148
19453.51 158
19454.83 145
19456.15 140
19457.47 108
19458.78 156
19460.10 132
19461.42 146
19462.74 140
19464.06 154
19465.38 151
19466.70 147
19468.01 154
19469.33 142
19470.65 141
19471.97 127
19473.29 130
19474.61 115
19475.93 148
19477.25 116
19478.57 134
19479.88 147
19481.20 148
19482.52 162
19483.84 152
19485.16 143
19486.48 163
19487.80 149
19489.12 156
19490.44 138
19491.76 125
19493.08 140
19494.40 165
19495.72 137
19497.04 132
19498.36 126
19499.68 147
19501.00 140
19502.32 139
19503.64 170
19504.96 160
19506.28 142
19507.60 159
19508.92 151
19510.24 151
19511.56 151
19512.88 132
19514.20 149
19515.52 147
19516.84 125
19518.16 141
19519.48 155
19520.80 146
19522.12 123
19523.44 153
19524.76 153
19526.08 135
19527.40 136
19528.72 152
19530.04 157
19531.36 136
19532.68 118
19534.00 138
19535.33 119
19536.65 143
19537.97 132
19539.29 154
19540.61 127
19541.93 142
19543.25 136
19544.57 143
19545.89 138
19547.22 140
19548.54 158
19549.86 146
19551.18 149
19552.50 134
19553.82 129
19555.15 147
19556.47 164
19557.79 137
19559.11 128
19560.43 142
19561.75 153
19563.08 141
19564.40 150
19565.72 145
19567.04 173
19568.36 158
19569.69 141
19571.01 152
19572.33 124
19573.65 151
19574.97 144
19576.30 126
19577.62 120
19578.94 127
19580.26 142
19581.59 134
19582.91 146
19584.23 139
19585.55 143
19586.88 134
19588.20 137
19589.52 141
19590.85 139
19592.17 144
19593.49 139
19594.81 128
19596.14 122
19597.46 114
19598.78 142
19600.11 138
19601.43 133
19602.75 138
19604.08 158
19605.40 138
19606.72 126
19608.05 125
19609.37 134
19610.69 135
19612.02 160
19613.34 141
19614.66 134
19615.99 121
19617.31 142
19618.64 141
19619.96 131
19621.28 140
19622.61 170
19623.93 137
19625.26 107
19626.58 133
19627.90 150
19629.23 128
19630.55 137
19631.88 149
19633.20 144
19634.52 142
19635.85 135
19637.17 119
19638.50 118
19639.82 140
19641.15 167
19642.47 146
19643.80 134
19645.12 134
19646.45 138
19647.77 140
19649.09 141
19650.42 140
19651.74 145
19653.07 135
19654.39 141
19655.72 135
19657.04 157
19658.37 172
19659.69 138
19661.02 141
19662.35 152
19663.67 157
19665.00 135
19666.32 119
19667.65 129
19668.97 145
19670.30 156
19671.62 153
19672.95 153
19674.27 111
19675.60 154
19676.93 158
19678.25 160
19679.58 147
19680.90 144
19682.23 140
19683.56 136
19684.88 128
19686.21 133
19687.53 128
19688.86 153
19690.19 123
19691.51 132
19692.84 135
19694.16 142
19695.49 164
19696.82 132
19698.14 135
19699.47 139
19700.80 154
19702.12 153
19703.45 137
19704.78 121
19706.10 137
19707.43 145
19708.76 129
19710.08 137
19711.41 150
19712.74 148
19714.06 144
19715.39 157
19716.72 124
19718.05 130
19719.37 159
19720.70 152
19722.03 142
19723.35 145
19724.68 140
19726.01 135
19727.34 141
19728.66 128
19729.99 167
19731.32 145
19732.65 140
19733.98 139
19735.30 146
19736.63 139
19737.96 123
19739.29 133
19740.61 121
19741.94 141
19743.27 152
19744.60 125
19745.93 124
19747.25 136
19748.58 147
19749.91 141
19751.24 134
19752.57 156
19753.90 163
19755.22 141
19756.55 132
19757.88 129
19759.21 149
19760.54 150
19761.87 136
19763.20 124
19764.52 116
19765.85 162
19767.18 153
19768.51 137
19769.84 143
19771.17 151
19772.50 139
19773.83 138
19775.16 154
19776.48 145
19777.81 147
19779.14 139
19780.47 139
19781.80 136
19783.13 129
19784.46 139
19785.79 121
19787.12 142
19788.45 149
19789.78 152
19791.11 149
19792.44 137
19793.77 149
19795.10 143
19796.43 143
19797.76 143
19799.09 138
19800.42 139
19801.75 150
19803.08 131
19804.41 137
19805.74 128
19807.07 153
19808.40 141
19809.73 147
19811.06 148
19812.39 148
19813.72 170
19815.05 155
19816.38 148
19817.71 144
19819.04 127
19820.37 122
19821.70 138
19823.03 129
19824.36 118
19825.69 132
19827.02 127
19828.35 137
19829.69 132
19831.02 142
19832.35 155
19833.68 152
19835.01 133
19836.34 137
19837.67 153
19839.00 144
19840.33 140
19841.67 146
19843.00 145
19844.33 150
19845.66 135
19846.99 139
19848.32 146
19849.65 156
19850.99 135
19852.32 138
19853.65 153
19854.98 163
19856.31 142
19857.64 118
19858.98 143
19860.31 127
19861.64 140
19862.97 145
19864.30 140
19865.64 140
19866.97 157
19868.30 143
19869.63 131
19870.97 139
19872.30 125
19873.63 138
19874.96 132
19876.29 136
19877.63 145
19878.96 139
19880.29 138
19881.63 148
19882.96 135
19884.29 126
19885.62 125
19886.96 137
19888.29 145
19889.62 151
19890.95 144
19892.29 140
19893.62 137
19894.95 156
19896.29 142
19897.62 136
19898.95 119
19900.29 148
19901.62 147
19902.95 134
19904.29 139
19905.62 159
19906.95 148
19908.29 134
19909.62 154
19910.95 139
19912.29 147
19913.62 147
19914.96 152
19916.29 142
19917.62 136
19918.96 162
19920.29 140
19921.63 136
19922.96 134
19924.29 135
19925.63 155
19926.96 131
19928.30 142
19929.63 126
19930.96 152
19932.30 135
19933.63 138
19934.97 120
19936.30 142
19937.64 130
19938.97 124
19940.31 138
19941.64 170
19942.98 153
19944.31 147
19945.64 151
19946.98 165
19948.31 139
19949.65 145
19950.98 169
19952.32 138
19953.65 132
19954.99 136
19956.32 142
19957.66 115
19959.00 142
19960.33 142
19961.67 160
19963.00 158
19964.34 144
19965.67 131
19967.01 147
19968.34 158
19969.68 119
19971.01 127
19972.35 143
19973.69 146
19975.02 152
19976.36 143
19977.69 146
19979.03 147
19980.37 159
19981.70 172
19983.04 139
19984.37 137
19985.71 147
19987.05 150
19988.38 138
19989.72 134
19991.05 154
19992.39 144
19993.73 156
19995.06 137
19996.40 155
19997.74 137
19999.07 133
20000.41 141
20001.75 154
20003.08 150
20004.42 145
20005.76 150
20007.09 163
20008.43 159
20009.77 134
20011.10 141
20012.44 149
20013.78 142
20015.12 139
20016.45 153
20017.79 132
20019.13 153
20020.47 142
20021.80 129
20023.14 132
20024.48 163
20025.81 160
20027.15 150
20028.49 131
20029.83 151
20031.17 162
20032.50 154
20033.84 132
20035.18 153
20036.52 167
20037.85 145
20039.19 138
20040.53 131
20041.87 159
20043.21 132
20044.54 150
20045.88 138
20047.22 131
20048.56 129
20049.90 166
20051.24 175
20052.57 158
20053.91 153
20055.25 144
20056.59 159
20057.93 140
20059.27 126
20060.61 156
20061.94 154
20063.28 148
20064.62 154
20065.96 161
20067.30 159
20068.64 152
20069.98 150
20071.32 158
20072.66 157
20073.99 169
20075.33 135
20076.67 137
20078.01 138
20079.35 135
20080.69 151
20082.03 138
20083.37 126
20084.71 135
20086.05 149
20087.39 152
20088.73 149
20090.07 131
20091.41 136
20092.75 139
20094.09 138
20095.43 143
20096.77 164
20098.11 125
20099.45 135
20100.79 124
20102.13 157
20103.47 144
20104.81 149
20106.15 131
20107.49 122
20108.83 135
20110.17 130
20111.51 143
20112.85 149
20114.19 136
20115.53 137
20116.87 137
20118.21 138
20119.55 108
20120.89 146
20122.23 140
20123.57 138
20124.91 120
20126.25 138
20127.60 130
20128.94 153
