# Supplementary material for: MALDI-TOF MS typing enables the classification of brewing yeasts of the genus Saccharomyces to major beer styles
Source: PLoS One. 2017 Aug 9;12(8):e0181694. doi: 10.1371/journal.pone.0181694 (PMC5549903; doi:10.1371/journal.pone.0181694)
Supplement: S14 File — The directory includes 90 raw files and was zipped to “.zip”; the folder has three strains with 30 spectra per strain; S1 Text explains the raw files with an example and Table 1 represents the yeast strains used within the experiment. (ZIP) [file pone.0181694.s017.zip › 40-42/30666-220-OG-WB-WB-YPG-18h-E-E_2015-10-28__0_A1_1.dat]

1999.91 5421
2000.33 5348
2000.75 5249
2001.17 5229
2001.59 5276
2002.02 5297
2002.44 5113
2002.86 5202
2003.28 5135
2003.70 5186
2004.13 5303
2004.55 5156
2004.97 5075
2005.39 5191
2005.81 5152
2006.24 5196
2006.66 5461
2007.08 5271
2007.50 5279
2007.93 5358
2008.35 5460
2008.77 5653
2009.19 5770
2009.62 5561
2010.04 5337
2010.46 5301
2010.88 5304
2011.31 5256
2011.73 5362
2012.15 5119
2012.58 5219
2013.00 5019
2013.42 4932
2013.84 4867
2014.27 4775
2014.69 5009
2015.11 4895
2015.54 4958
2015.96 5026
2016.38 4841
2016.81 4924
2017.23 5308
2017.65 5239
2018.08 5244
2018.50 5727
2018.92 5603
2019.35 5414
2019.77 5478
2020.19 5309
2020.62 5194
2021.04 5197
2021.47 5340
2021.89 5361
2022.31 5379
2022.74 5186
2023.16 5283
2023.59 5463
2024.01 5199
2024.43 5162
2024.86 5243
2025.28 5151
2025.71 5215
2026.13 5264
2026.55 4982
2026.98 5001
2027.40 4817
2027.83 4703
2028.25 4713
2028.68 4791
2029.10 4790
2029.53 4828
2029.95 4911
2030.38 4946
2030.80 4852
2031.23 4867
2031.65 4940
2032.08 5150
2032.50 4914
2032.93 5073
2033.35 5029
2033.78 4873
2034.20 5013
2034.63 5078
2035.05 5048
2035.48 5292
2035.90 5255
2036.33 5087
2036.75 5091
2037.18 5057
2037.60 5131
2038.03 5253
2038.45 5333
2038.88 5279
2039.31 5150
2039.73 5461
2040.16 5486
2040.58 5340
2041.01 5243
2041.43 5221
2041.86 5013
2042.29 5256
2042.71 5002
2043.14 4846
2043.56 5192
2043.99 4964
2044.42 4956
2044.84 4901
2045.27 4941
2045.70 5256
2046.12 5024
2046.55 4979
2046.98 4945
2047.40 5084
2047.83 5191
2048.25 5211
2048.68 5079
2049.11 5238
2049.53 5184
2049.96 5124
2050.39 5288
2050.82 5066
2051.24 4899
2051.67 4867
2052.10 4792
2052.52 5009
2052.95 5105
2053.38 4948
2053.80 5145
2054.23 5174
2054.66 5114
2055.09 5001
2055.51 4818
2055.94 4997
2056.37 5057
2056.80 4888
2057.22 4984
2057.65 5147
2058.08 5004
2058.51 5052
2058.93 5225
2059.36 5163
2059.79 5143
2060.22 4998
2060.65 5115
2061.07 5129
2061.50 5098
2061.93 5058
2062.36 5288
2062.79 5239
2063.21 5227
2063.64 5241
2064.07 5364
2064.50 5606
2064.93 5714
2065.36 5725
2065.78 5616
2066.21 5709
2066.64 5595
2067.07 5618
2067.50 5287
2067.93 5141
2068.36 5442
2068.78 5165
2069.21 5199
2069.64 5143
2070.07 4744
2070.50 4947
2070.93 4879
2071.36 4737
2071.79 4851
2072.22 4835
2072.64 4822
2073.07 4949
2073.50 4860
2073.93 4883
2074.36 5048
2074.79 5135
2075.22 5170
2075.65 5079
2076.08 5039
2076.51 5084
2076.94 5334
2077.37 5162
2077.80 5258
2078.23 5023
2078.66 5287
2079.09 5545
2079.52 5282
2079.95 5295
2080.38 5365
2080.81 5279
2081.24 5230
2081.67 5279
2082.10 5239
2082.53 5158
2082.96 5288
2083.39 5293
2083.82 5070
2084.25 5142
2084.68 4945
2085.11 4954
2085.54 4981
2085.97 4975
2086.40 5298
2086.83 5141
2087.26 5130
2087.69 5270
2088.12 5393
2088.55 5173
2088.99 5033
2089.42 5077
2089.85 5214
2090.28 5113
2090.71 4988
2091.14 4974
2091.57 4942
2092.00 5263
2092.43 4942
2092.86 4699
2093.30 4789
2093.73 4805
2094.16 4823
2094.59 5029
2095.02 4857
2095.45 5011
2095.88 5041
2096.32 4811
2096.75 4732
2097.18 4836
2097.61 4792
2098.04 4652
2098.47 4659
2098.91 4755
2099.34 4680
2099.77 4680
2100.20 4713
2100.63 4577
2101.07 4588
2101.50 4534
2101.93 4618
2102.36 4793
2102.80 4988
2103.23 4737
2103.66 4670
2104.09 5030
2104.52 5161
2104.96 4984
2105.39 4920
2105.82 4869
2106.25 4949
2106.69 5240
2107.12 5176
2107.55 5091
2107.99 5038
2108.42 5096
2108.85 4948
2109.28 5058
2109.72 5229
2110.15 5245
2110.58 5040
2111.02 5056
2111.45 4674
2111.88 4681
2112.32 4715
2112.75 4655
2113.18 4803
2113.62 4792
2114.05 4743
2114.48 4657
2114.92 4559
2115.35 4556
2115.78 4799
2116.22 4667
2116.65 4545
2117.08 4561
2117.52 4654
2117.95 4670
2118.39 4668
2118.82 4645
2119.25 4812
2119.69 4609
2120.12 4607
2120.56 4712
2120.99 4819
2121.42 4674
2121.86 4654
2122.29 4587
2122.73 4769
2123.16 4990
2123.60 5043
2124.03 4908
2124.46 4789
2124.90 4817
2125.33 4854
2125.77 4910
2126.20 4885
2126.64 4912
2127.07 5070
2127.51 5064
2127.94 4987
2128.38 5179
2128.81 4929
2129.25 5265
2129.68 5308
2130.12 5317
2130.55 5183
2130.99 5195
2131.42 5498
2131.86 5279
2132.29 5285
2132.73 5093
2133.16 5271
2133.60 5320
2134.03 5221
2134.47 5157
2134.91 5188
2135.34 5261
2135.78 5181
2136.21 5355
2136.65 5224
2137.08 5065
2137.52 4970
2137.96 5135
2138.39 4948
2138.83 4884
2139.26 4716
2139.70 4858
2140.14 4616
2140.57 4671
2141.01 4798
2141.44 4594
2141.88 4557
2142.32 4630
2142.75 4556
2143.19 4601
2143.63 4792
2144.06 4836
2144.50 4827
2144.94 4665
2145.37 4754
2145.81 4681
2146.25 4552
2146.68 4824
2147.12 4802
2147.56 4975
2147.99 5054
2148.43 5261
2148.87 5490
2149.30 5527
2149.74 5377
2150.18 5625
2150.61 5827
2151.05 5761
2151.49 5605
2151.93 5421
2152.36 5428
2152.80 5344
2153.24 5400
2153.68 5291
2154.11 5229
2154.55 5199
2154.99 5006
2155.43 4909
2155.86 4895
2156.30 5073
2156.74 5007
2157.18 4829
2157.62 4857
2158.05 4704
2158.49 4889
2158.93 5017
2159.37 4927
2159.81 5125
2160.24 5065
2160.68 5216
2161.12 5283
2161.56 5268
2162.00 5226
2162.43 5135
2162.87 5222
2163.31 5168
2163.75 5053
2164.19 5002
2164.63 5038
2165.07 5137
2165.50 5112
2165.94 5035
2166.38 5016
2166.82 5133
2167.26 5192
2167.70 5251
2168.14 5283
2168.58 4953
2169.02 5281
2169.45 5200
2169.89 5314
2170.33 5272
2170.77 5327
2171.21 5436
2171.65 5221
2172.09 5295
2172.53 5413
2172.97 5502
2173.41 5473
2173.85 5540
2174.29 5722
2174.73 5549
2175.17 5721
2175.61 5744
2176.05 5633
2176.49 5738
2176.93 5787
2177.37 5723
2177.81 5656
2178.25 5637
2178.69 5348
2179.13 5363
2179.57 5282
2180.01 5049
2180.45 5155
2180.89 5201
2181.33 5067
2181.77 4996
2182.21 5045
2182.65 4992
2183.09 5041
2183.53 4840
2183.97 4845
2184.41 4752
2184.85 4913
2185.29 4977
2185.73 4929
2186.17 5052
2186.61 5103
2187.05 5096
2187.49 5497
2187.94 5769
2188.38 5621
2188.82 5580
2189.26 5679
2189.70 5914
2190.14 5834
2190.58 5622
2191.02 5501
2191.46 5459
2191.91 5565
2192.35 5463
2192.79 5218
2193.23 5371
2193.67 5278
2194.11 5676
2194.55 5409
2195.00 5405
2195.44 5402
2195.88 5539
2196.32 5748
2196.76 5599
2197.21 5521
2197.65 5395
2198.09 5200
2198.53 5314
2198.97 5227
2199.42 5192
2199.86 5312
2200.30 5130
2200.74 5135
2201.18 5220
2201.63 5124
2202.07 5193
2202.51 4982
2202.95 5132
2203.40 5181
2203.84 5339
2204.28 5393
2204.72 5442
2205.17 5432
2205.61 5484
2206.05 5310
2206.49 5594
2206.94 5709
2207.38 5757
2207.82 5586
2208.27 5762
2208.71 5800
2209.15 5807
2209.60 5791
2210.04 5444
2210.48 5383
2210.92 5433
2211.37 5344
2211.81 5425
2212.25 5316
2212.70 5297
2213.14 5292
2213.59 5107
2214.03 5257
2214.47 4997
2214.92 5064
2215.36 4991
2215.80 5077
2216.25 5003
2216.69 5180
2217.14 5259
2217.58 4938
2218.02 4787
2218.47 4749
2218.91 4848
2219.36 4910
2219.80 4964
2220.24 4887
2220.69 4953
2221.13 4989
2221.58 5017
2222.02 5006
2222.46 5139
2222.91 5357
2223.35 5247
2223.80 5306
2224.24 5354
2224.69 5536
2225.13 5633
2225.58 5635
2226.02 5703
2226.47 5555
2226.91 5613
2227.36 5633
2227.80 5539
2228.25 5462
2228.69 5703
2229.14 5768
2229.58 6085
2230.03 5735
2230.47 5889
2230.92 6032
2231.36 5934
2231.81 5901
2232.25 5910
2232.70 5778
2233.14 5996
2233.59 5850
2234.03 5781
2234.48 5841
2234.93 5680
2235.37 5492
2235.82 5327
2236.26 5274
2236.71 5247
2237.16 5161
2237.60 5302
2238.05 5089
2238.49 4906
2238.94 4916
2239.39 4846
2239.83 4807
2240.28 4789
2240.72 4685
2241.17 4747
2241.62 4722
2242.06 4747
2242.51 4507
2242.96 4845
2243.40 4726
2243.85 4654
2244.30 4813
2244.74 4809
2245.19 4806
2245.64 4847
2246.08 5019
2246.53 4877
2246.98 4902
2247.42 4988
2247.87 4807
2248.32 4842
2248.76 4877
2249.21 4885
2249.66 4946
2250.10 4929
2250.55 4885
2251.00 4834
2251.45 4951
2251.89 4968
2252.34 4934
2252.79 5046
2253.24 4804
2253.68 4899
2254.13 4624
2254.58 4778
2255.03 4868
2255.47 4695
2255.92 4959
2256.37 4585
2256.82 4483
2257.27 4464
2257.71 4560
2258.16 4787
2258.61 4643
2259.06 4882
2259.51 4680
2259.95 4659
2260.40 4919
2260.85 5130
2261.30 5118
2261.75 5038
2262.19 5093
2262.64 5250
2263.09 5287
2263.54 5243
2263.99 5342
2264.44 5339
2264.89 5258
2265.33 5286
2265.78 5309
2266.23 5233
2266.68 5192
2267.13 5214
2267.58 5266
2268.03 5287
2268.48 5396
2268.93 5705
2269.37 5523
2269.82 5482
2270.27 5717
2270.72 5902
2271.17 5896
2271.62 5827
2272.07 5947
2272.52 5850
2272.97 6170
2273.42 6090
2273.87 5952
2274.32 5792
2274.77 5558
2275.22 5479
2275.67 5540
2276.12 5425
2276.57 5316
2277.02 5175
2277.47 5227
2277.92 4989
2278.37 4914
2278.82 5043
2279.27 5066
2279.72 5025
2280.17 4825
2280.62 4984
2281.07 4819
2281.52 4821
2281.97 5071
2282.42 4845
2282.87 4770
2283.32 4650
2283.77 5061
2284.22 5055
2284.67 4913
2285.12 4968
2285.57 5255
2286.02 5129
2286.47 5436
2286.92 5784
2287.37 5679
2287.82 6162
2288.28 6825
2288.73 7397
2289.18 7795
2289.63 8467
2290.08 9135
2290.53 9559
2290.98 9884
2291.43 9932
2291.88 10207
2292.34 9834
2292.79 9289
2293.24 8772
2293.69 8724
2294.14 8202
2294.59 7603
2295.05 7503
2295.50 6621
2295.95 6277
2296.40 5914
2296.85 5700
2297.30 5741
2297.76 5548
2298.21 5352
2298.66 5180
2299.11 5040
2299.56 5043
2300.02 5224
2300.47 4994
2300.92 4869
2301.37 4876
2301.82 5071
2302.28 5002
2302.73 4701
2303.18 4958
2303.63 4980
2304.09 5068
2304.54 5011
2304.99 5288
2305.44 4990
2305.90 5131
2306.35 5329
2306.80 5520
2307.26 5728
2307.71 5630
2308.16 5835
2308.61 5812
2309.07 6000
2309.52 6051
2309.97 6163
2310.43 6476
2310.88 6281
2311.33 6236
2311.79 6245
2312.24 6226
2312.69 6092
2313.15 6024
2313.60 6047
2314.05 5668
2314.51 5653
2314.96 5494
2315.41 5507
2315.87 5463
2316.32 5497
2316.77 5533
2317.23 5563
2317.68 5611
2318.14 5651
2318.59 5557
2319.04 5919
2319.50 5865
2319.95 6026
2320.41 5961
2320.86 5961
2321.31 5953
2321.77 5822
2322.22 5651
2322.68 5762
2323.13 5777
2323.59 5629
2324.04 5526
2324.50 5691
2324.95 5776
2325.40 5890
2325.86 5844
2326.31 5712
2326.77 5412
2327.22 5723
2327.68 5854
2328.13 6030
2328.59 5510
2329.04 5593
2329.50 5694
2329.95 5588
2330.41 5464
2330.86 5190
2331.32 5379
2331.77 5463
2332.23 5402
2332.68 5435
2333.14 5472
2333.59 5344
2334.05 5252
2334.51 5363
2334.96 5258
2335.42 5132
2335.87 5359
2336.33 5097
2336.78 5279
2337.24 5375
2337.70 5261
2338.15 5202
2338.61 5311
2339.06 5214
2339.52 5215
2339.97 5170
2340.43 5250
2340.89 5142
2341.34 5177
2341.80 4993
2342.26 5099
2342.71 5021
2343.17 5110
2343.62 5004
2344.08 5052
2344.54 5114
2344.99 5053
2345.45 5024
2345.91 5331
2346.36 5154
2346.82 5350
2347.28 5269
2347.73 5187
2348.19 5275
2348.65 5210
2349.10 5205
2349.56 5394
2350.02 5126
2350.48 5231
2350.93 5187
2351.39 4958
2351.85 4941
2352.30 4834
2352.76 4885
2353.22 5111
2353.68 5118
2354.13 4927
2354.59 4742
2355.05 4988
2355.51 5066
2355.96 5012
2356.42 5164
2356.88 5155
2357.34 5134
2357.79 5111
2358.25 5226
2358.71 5163
2359.17 5430
2359.63 5376
2360.08 5201
2360.54 5463
2361.00 5299
2361.46 5281
2361.92 5342
2362.37 5309
2362.83 5469
2363.29 5468
2363.75 5247
2364.21 5203
2364.67 5258
2365.12 5274
2365.58 5353
2366.04 5184
2366.50 5485
2366.96 5453
2367.42 5243
2367.88 5344
2368.33 5488
2368.79 5273
2369.25 5269
2369.71 5379
2370.17 5394
2370.63 5553
2371.09 5293
2371.55 5588
2372.01 5619
2372.47 5777
2372.92 5798
2373.38 6123
2373.84 5917
2374.30 6257
2374.76 6127
2375.22 6164
2375.68 6191
2376.14 5975
2376.60 5892
2377.06 6077
2377.52 5953
2377.98 5592
2378.44 5420
2378.90 5371
2379.36 5270
2379.82 5446
2380.28 5239
2380.74 5295
2381.20 5190
2381.66 5116
2382.12 5009
2382.58 5148
2383.04 5281
2383.50 5173
2383.96 5302
2384.42 5086
2384.88 5104
2385.34 5117
2385.80 5001
2386.26 4982
2386.72 5117
2387.18 5211
2387.64 5117
2388.10 5208
2388.56 5228
2389.03 5059
2389.49 5135
2389.95 5335
2390.41 5170
2390.87 5365
2391.33 5339
2391.79 5773
2392.25 5380
2392.71 5247
2393.17 5364
2393.64 5296
2394.10 5302
2394.56 5244
2395.02 5264
2395.48 4988
2395.94 5069
2396.40 5160
2396.87 5193
2397.33 5338
2397.79 5519
2398.25 5328
2398.71 5226
2399.17 5130
2399.64 5136
2400.10 5211
2400.56 5066
2401.02 4951
2401.48 5193
2401.95 5063
2402.41 5016
2402.87 5178
2403.33 5078
2403.79 4963
2404.26 4896
2404.72 5029
2405.18 4721
2405.64 4877
2406.11 4961
2406.57 4802
2407.03 4734
2407.49 4889
2407.96 4818
2408.42 4728
2408.88 4768
2409.34 4856
2409.81 4859
2410.27 4783
2410.73 4737
2411.20 4903
2411.66 4752
2412.12 4882
2412.58 4977
2413.05 4947
2413.51 5176
2413.97 5170
2414.44 5275
2414.90 5196
2415.36 5010
2415.83 5556
2416.29 5536
2416.75 5442
2417.22 5406
2417.68 5420
2418.14 5439
2418.61 5602
2419.07 5561
2419.54 5403
2420.00 5526
2420.46 5476
2420.93 5402
2421.39 5101
2421.85 5102
2422.32 5217
2422.78 5160
2423.25 5139
2423.71 5035
2424.17 4951
2424.64 5021
2425.10 5086
2425.57 5280
2426.03 5210
2426.50 5152
2426.96 5395
2427.42 5264
2427.89 5096
2428.35 5186
2428.82 5076
2429.28 5345
2429.75 5221
2430.21 5217
2430.68 5105
2431.14 4927
2431.61 5140
2432.07 5048
2432.54 5244
2433.00 5171
2433.47 5073
2433.93 5350
2434.40 5054
2434.86 4829
2435.33 5135
2435.79 5469
2436.26 5227
2436.72 4883
2437.19 5048
2437.65 5280
2438.12 5229
2438.59 5384
2439.05 5228
2439.52 5543
2439.98 5600
2440.45 5611
2440.91 5602
2441.38 5746
2441.85 5811
2442.31 5553
2442.78 5748
2443.24 5623
2443.71 5638
2444.18 5404
2444.64 5181
2445.11 5220
2445.57 5235
2446.04 4963
2446.51 5065
2446.97 4920
2447.44 4754
2447.91 4745
2448.37 4980
2448.84 4819
2449.31 4918
2449.77 4900
2450.24 4857
2450.71 5031
2451.17 5184
2451.64 5120
2452.11 5246
2452.57 4950
2453.04 4944
2453.51 5143
2453.97 5003
2454.44 5233
2454.91 5075
2455.37 4983
2455.84 5059
2456.31 4927
2456.78 4836
2457.24 4767
2457.71 4932
2458.18 4961
2458.65 4891
2459.11 4669
2459.58 4892
2460.05 4775
2460.52 4710
2460.98 4702
2461.45 4868
2461.92 4857
2462.39 4896
2462.85 4763
2463.32 4587
2463.79 4721
2464.26 4837
2464.73 4694
2465.19 4919
2465.66 4894
2466.13 4725
2466.60 4689
2467.07 4698
2467.54 4870
2468.00 4781
2468.47 4923
2468.94 4917
2469.41 4869
2469.88 4758
2470.35 4858
2470.82 4727
2471.28 4886
2471.75 5043
2472.22 4800
2472.69 4672
2473.16 4794
2473.63 4703
2474.10 4793
2474.57 4771
2475.03 4792
2475.50 4757
2475.97 4786
2476.44 5049
2476.91 4849
2477.38 4731
2477.85 4920
2478.32 4944
2478.79 4918
2479.26 4618
2479.73 4767
2480.20 4755
2480.67 4804
2481.14 4589
2481.61 4565
2482.08 4576
2482.54 4654
2483.01 4589
2483.48 4367
2483.95 4686
2484.42 4656
2484.89 4711
2485.36 4698
2485.83 4673
2486.30 4755
2486.77 4743
2487.24 4787
2487.71 4763
2488.18 4548
2488.66 4663
2489.13 4928
2489.60 4953
2490.07 4915
2490.54 5157
2491.01 5339
2491.48 5243
2491.95 5139
2492.42 5046
2492.89 5064
2493.36 5189
2493.83 5330
2494.30 5106
2494.77 4977
2495.24 5117
2495.72 5262
2496.19 5327
2496.66 5078
2497.13 4870
2497.60 5177
2498.07 5107
2498.54 4859
2499.01 4887
2499.48 4886
2499.96 4835
2500.43 4573
2500.90 4725
2501.37 4760
2501.84 4836
2502.31 4812
2502.78 4700
2503.26 4601
2503.73 4619
2504.20 4707
2504.67 4728
2505.14 4904
2505.62 4747
2506.09 4892
2506.56 4945
2507.03 4805
2507.50 4961
2507.98 5020
2508.45 4885
2508.92 5012
2509.39 5174
2509.86 5425
2510.34 5440
2510.81 5402
2511.28 5270
2511.75 5713
2512.23 5628
2512.70 5689
2513.17 5596
2513.64 5862
2514.12 5624
2514.59 5461
2515.06 5508
2515.54 5522
2516.01 5269
2516.48 5156
2516.95 5244
2517.43 4983
2517.90 4902
2518.37 4801
2518.85 4833
2519.32 4999
2519.79 5047
2520.27 4962
2520.74 4889
2521.21 4871
2521.69 4812
2522.16 4761
2522.63 4896
2523.11 4834
2523.58 4764
2524.05 4742
2524.53 4704
2525.00 4810
2525.48 4725
2525.95 4747
2526.42 4685
2526.90 4824
2527.37 4971
2527.85 4830
2528.32 4853
2528.79 4795
2529.27 4898
2529.74 4844
2530.22 4881
2530.69 5138
2531.16 5143
2531.64 5001
2532.11 5009
2532.59 5052
2533.06 5022
2533.54 5015
2534.01 4964
2534.49 4895
2534.96 4960
2535.44 4977
2535.91 4801
2536.38 5065
2536.86 5043
2537.33 5025
2537.81 5212
2538.28 5191
2538.76 5207
2539.23 5258
2539.71 5185
2540.18 5444
2540.66 5362
2541.13 5279
2541.61 5176
2542.09 5106
2542.56 5080
2543.04 4937
2543.51 4992
2543.99 5310
2544.46 5331
2544.94 5368
2545.41 5335
2545.89 5592
2546.37 5631
2546.84 5927
2547.32 5797
2547.79 5646
2548.27 6043
2548.74 6331
2549.22 6382
2549.70 6545
2550.17 6224
2550.65 6185
2551.13 6222
2551.60 5876
2552.08 5814
2552.55 5876
2553.03 5875
2553.51 5788
2553.98 5563
2554.46 5609
2554.94 5684
2555.41 5667
2555.89 5591
2556.37 5503
2556.84 5357
2557.32 5205
2557.80 5266
2558.27 5238
2558.75 5214
2559.23 5141
2559.70 5399
2560.18 5341
2560.66 5275
2561.14 4978
2561.61 4991
2562.09 5027
2562.57 5005
2563.04 4977
2563.52 4984
2564.00 4981
2564.48 4897
2564.95 4805
2565.43 4881
2565.91 4791
2566.39 4750
2566.86 4649
2567.34 4773
2567.82 4928
2568.30 4756
2568.77 4653
2569.25 4755
2569.73 4736
2570.21 4867
2570.69 4771
2571.16 4899
2571.64 4796
2572.12 4857
2572.60 4904
2573.08 4917
2573.56 4702
2574.03 4778
2574.51 4847
2574.99 4784
2575.47 4742
2575.95 4763
2576.43 4817
2576.90 4806
2577.38 4839
2577.86 4892
2578.34 4754
2578.82 4663
2579.30 4835
2579.78 4938
2580.26 4762
2580.73 4624
2581.21 4869
2581.69 4954
2582.17 4910
2582.65 4798
2583.13 4864
2583.61 4609
2584.09 4768
2584.57 4887
2585.05 4886
2585.53 4877
2586.01 4960
2586.49 4763
2586.97 4765
2587.44 4988
2587.92 4953
2588.40 4989
2588.88 4973
2589.36 4943
2589.84 5303
2590.32 5222
2590.80 5081
2591.28 5057
2591.76 4985
2592.24 5311
2592.72 5297
2593.20 5364
2593.68 5293
2594.16 5176
2594.64 5134
2595.12 5160
2595.60 5261
2596.08 4961
2596.56 4779
2597.05 4988
2597.53 4976
2598.01 4774
2598.49 4666
2598.97 4886
2599.45 4973
2599.93 4842
2600.41 4795
2600.89 4660
2601.37 4684
2601.85 4886
2602.33 4815
2602.81 4754
2603.29 4785
2603.78 4627
2604.26 4477
2604.74 4619
2605.22 4641
2605.70 4782
2606.18 5081
2606.66 4829
2607.14 4779
2607.63 5047
2608.11 4850
2608.59 4907
2609.07 4921
2609.55 4887
2610.03 4883
2610.52 4817
2611.00 4964
2611.48 4816
2611.96 4685
2612.44 4860
2612.92 4992
2613.41 4944
2613.89 4827
2614.37 4810
2614.85 4939
2615.34 4822
2615.82 4824
2616.30 4945
2616.78 5136
2617.26 4959
2617.75 5078
2618.23 5312
2618.71 5258
2619.19 4837
2619.68 4849
2620.16 4767
2620.64 5006
2621.12 4817
2621.61 4846
2622.09 4850
2622.57 4670
2623.06 4672
2623.54 4737
2624.02 4731
2624.50 4921
2624.99 4856
2625.47 4915
2625.95 5110
2626.44 5320
2626.92 5101
2627.40 5063
2627.89 5224
2628.37 5166
2628.85 5198
2629.34 5394
2629.82 5415
2630.30 5598
2630.79 5336
2631.27 5208
2631.75 5408
2632.24 5429
2632.72 5642
2633.21 5499
2633.69 5642
2634.17 5342
2634.66 5371
2635.14 5357
2635.62 5082
2636.11 5237
2636.59 5063
2637.08 5139
2637.56 5091
2638.05 4979
2638.53 4876
2639.01 4815
2639.50 4721
2639.98 4753
2640.47 4832
2640.95 4960
2641.44 4986
2641.92 5041
2642.41 4846
2642.89 4691
2643.38 4647
2643.86 4780
2644.34 4927
2644.83 4799
2645.31 4623
2645.80 4922
2646.28 4873
2646.77 4825
2647.25 4677
2647.74 4762
2648.22 4798
2648.71 4940
2649.20 4940
2649.68 4971
2650.17 4985
2650.65 4787
2651.14 4879
2651.62 5223
2652.11 5170
2652.59 5016
2653.08 4931
2653.56 4939
2654.05 4878
2654.54 4921
2655.02 5093
2655.51 4894
2655.99 4984
2656.48 4948
2656.97 5134
2657.45 4987
2657.94 5145
2658.42 5130
2658.91 5211
2659.40 5143
2659.88 5168
2660.37 5280
2660.85 5008
2661.34 5173
2661.83 5058
2662.31 5182
2662.80 5279
2663.29 5374
2663.77 5273
2664.26 5173
2664.75 4962
2665.23 5031
2665.72 5039
2666.21 4927
2666.69 4869
2667.18 4904
2667.67 4816
2668.15 4788
2668.64 4758
2669.13 4764
2669.62 5038
2670.10 4814
2670.59 4916
2671.08 5031
2671.56 5345
2672.05 5727
2672.54 5935
2673.03 6311
2673.51 6440
2674.00 6321
2674.49 6787
2674.98 6975
2675.46 7006
2675.95 7281
2676.44 7242
2676.93 7102
2677.42 6819
2677.90 6661
2678.39 6443
2678.88 6224
2679.37 5919
2679.86 5752
2680.34 5464
2680.83 5214
2681.32 5195
2681.81 5128
2682.30 5206
2682.79 5116
2683.27 5042
2683.76 5004
2684.25 4929
2684.74 5144
2685.23 5119
2685.72 4931
2686.20 4975
2686.69 4770
2687.18 4950
2687.67 5087
2688.16 4800
2688.65 4638
2689.14 4728
2689.63 4987
2690.12 4940
2690.60 4875
2691.09 4532
2691.58 4910
2692.07 4812
2692.56 4815
2693.05 4939
2693.54 4835
2694.03 4772
2694.52 4844
2695.01 5080
2695.50 4912
2695.99 4888
2696.48 4775
2696.97 4708
2697.46 4646
2697.95 4617
2698.43 5018
2698.92 5113
2699.41 4713
2699.90 4820
2700.39 5116
2700.88 5169
2701.37 5020
2701.86 5262
2702.35 5278
2702.84 5217
2703.33 5280
2703.83 5389
2704.32 5145
2704.81 5056
2705.30 5162
2705.79 5348
2706.28 5158
2706.77 5058
2707.26 5099
2707.75 5061
2708.24 4874
2708.73 4711
2709.22 4618
2709.71 4777
2710.20 4759
2710.69 4941
2711.18 4959
2711.68 4851
2712.17 4911
2712.66 4809
2713.15 5044
2713.64 4996
2714.13 5001
2714.62 4941
2715.11 4903
2715.60 5009
2716.10 4829
2716.59 4952
2717.08 4973
2717.57 4880
2718.06 4841
2718.55 4824
2719.04 5111
2719.54 5244
2720.03 5316
2720.52 5216
2721.01 5288
2721.50 5373
2722.00 5507
2722.49 5670
2722.98 5710
2723.47 5826
2723.96 5880
2724.46 5668
2724.95 5613
2725.44 5328
2725.93 5512
2726.42 5260
2726.92 5282
2727.41 5210
2727.90 5133
2728.39 4949
2728.89 4943
2729.38 5045
2729.87 5004
2730.36 5349
2730.86 5393
2731.35 5670
2731.84 5714
2732.34 5594
2732.83 5811
2733.32 5994
2733.81 6136
2734.31 6191
2734.80 6065
2735.29 6040
2735.79 6114
2736.28 6170
2736.77 5887
2737.27 5902
2737.76 6030
2738.25 5981
2738.75 6043
2739.24 5864
2739.73 5689
2740.23 5557
2740.72 5472
2741.21 5186
2741.71 5399
2742.20 5387
2742.69 5281
2743.19 4914
2743.68 4886
2744.18 5007
2744.67 5094
2745.16 5018
2745.66 4848
2746.15 4635
2746.65 4684
2747.14 4723
2747.63 4891
2748.13 4954
2748.62 4969
2749.12 4725
2749.61 4804
2750.11 4891
2750.60 4664
2751.10 4824
2751.59 5003
2752.08 4815
2752.58 4875
2753.07 4925
2753.57 4892
2754.06 4923
2754.56 4933
2755.05 4945
2755.55 5082
2756.04 5042
2756.54 5029
2757.03 5039
2757.53 5045
2758.02 5144
2758.52 5102
2759.01 4958
2759.51 5060
2760.00 4998
2760.50 5164
2760.99 5144
2761.49 5005
2761.99 5041
2762.48 5277
2762.98 5430
2763.47 5184
2763.97 5176
2764.46 4984
2764.96 5200
2765.46 5222
2765.95 5178
2766.45 5080
2766.94 5114
2767.44 5144
2767.94 5089
2768.43 5343
2768.93 5153
2769.42 5172
2769.92 5236
2770.42 5337
2770.91 5257
2771.41 5254
2771.90 5501
2772.40 5631
2772.90 5946
2773.39 6039
2773.89 6225
2774.39 6632
2774.88 6888
2775.38 7354
2775.88 7623
2776.37 7910
2776.87 8313
2777.37 8253
2777.86 8107
2778.36 7919
2778.86 7756
2779.36 7323
2779.85 7191
2780.35 6557
2780.85 6135
2781.34 5941
2781.84 5701
2782.34 5543
2782.84 5308
2783.33 5266
2783.83 5309
2784.33 5328
2784.83 5061
2785.32 4994
2785.82 5057
2786.32 5004
2786.82 4903
2787.31 4954
2787.81 4890
2788.31 4708
2788.81 4703
2789.31 4869
2789.80 4897
2790.30 4873
2790.80 4641
2791.30 4685
2791.80 4696
2792.29 4927
2792.79 4842
2793.29 4787
2793.79 4853
2794.29 5146
2794.79 5107
2795.28 5221
2795.78 5420
2796.28 5630
2796.78 5906
2797.28 5842
2797.78 5742
2798.28 5809
2798.78 5584
2799.27 5758
2799.77 5557
2800.27 5610
2800.77 5719
2801.27 5506
2801.77 5411
2802.27 5394
2802.77 5332
2803.27 5203
2803.77 5241
2804.27 5379
2804.76 5594
2805.26 5783
2805.76 5553
2806.26 5837
2806.76 5570
2807.26 5967
2807.76 6142
2808.26 6203
2808.76 6073
2809.26 5924
2809.76 5712
2810.26 5854
2810.76 5673
2811.26 5518
2811.76 5737
2812.26 5639
2812.76 5559
2813.26 5405
2813.76 5190
2814.26 5196
2814.76 5012
2815.26 4998
2815.76 4901
2816.26 4959
2816.76 4958
2817.26 4976
2817.76 4767
2818.26 4962
2818.76 4905
2819.26 4641
2819.76 4686
2820.27 4622
2820.77 4680
2821.27 4730
2821.77 4602
2822.27 4742
2822.77 4763
2823.27 4791
2823.77 4878
2824.27 4601
2824.77 4753
2825.27 4789
2825.78 4695
2826.28 4732
2826.78 4886
2827.28 4610
2827.78 4573
2828.28 4675
2828.78 4680
2829.29 4803
2829.79 4791
2830.29 4463
2830.79 4618
2831.29 4629
2831.79 4654
2832.30 4782
2832.80 4820
2833.30 4928
2833.80 4807
2834.30 4995
2834.80 5009
2835.31 4737
2835.81 4840
2836.31 5055
2836.81 5096
2837.32 5212
2837.82 5153
2838.32 5230
2838.82 5107
2839.32 5084
2839.83 5031
2840.33 4962
2840.83 5026
2841.33 4886
2841.84 4933
2842.34 4925
2842.84 5014
2843.35 4780
2843.85 4784
2844.35 4767
2844.85 5004
2845.36 4962
2845.86 4809
2846.36 5032
2846.87 4991
2847.37 5062
2847.87 5171
2848.38 5385
2848.88 5263
2849.38 5389
2849.89 5284
2850.39 5361
2850.89 5134
2851.40 5050
2851.90 5248
2852.40 5153
2852.91 4986
2853.41 4839
2853.91 4908
2854.42 4999
2854.92 4684
2855.42 4708
2855.93 5166
2856.43 5111
2856.94 4955
2857.44 4757
2857.94 4830
2858.45 5058
2858.95 4761
2859.46 4853
2859.96 4714
2860.47 4866
2860.97 4914
2861.47 4589
2861.98 4526
2862.48 4733
2862.99 4717
2863.49 4748
2864.00 4452
2864.50 4452
2865.01 4482
2865.51 4527
2866.02 4397
2866.52 4673
2867.02 4863
2867.53 4577
2868.03 4620
2868.54 4736
2869.04 4798
2869.55 4900
2870.05 5071
2870.56 5085
2871.07 5328
2871.57 5270
2872.08 5582
2872.58 5693
2873.09 5710
2873.59 5655
2874.10 5607
2874.60 5573
2875.11 5639
2875.61 5583
2876.12 5519
2876.63 5361
2877.13 5241
2877.64 5259
2878.14 5346
2878.65 5453
2879.15 5329
2879.66 5191
2880.17 5016
2880.67 5145
2881.18 5185
2881.68 5019
2882.19 4887
2882.70 5211
2883.20 5129
2883.71 5228
2884.22 5006
2884.72 4997
2885.23 5213
2885.74 5285
2886.24 5447
2886.75 5278
2887.25 5435
2887.76 5575
2888.27 5467
2888.77 5330
2889.28 5353
2889.79 5337
2890.30 5171
2890.80 5230
2891.31 5269
2891.82 5158
2892.32 5086
2892.83 5100
2893.34 4902
2893.84 5247
2894.35 5059
2894.86 5216
2895.37 5272
2895.87 5469
2896.38 5370
2896.89 5153
2897.40 5258
2897.90 5474
2898.41 5414
2898.92 5205
2899.43 5058
2899.93 5213
2900.44 5265
2900.95 5137
2901.46 5215
2901.97 5144
2902.47 5108
2902.98 5101
2903.49 5236
2904.00 5466
2904.51 5432
2905.01 5715
2905.52 5520
2906.03 5501
2906.54 5620
2907.05 5536
2907.56 5523
2908.06 5488
2908.57 5574
2909.08 5504
2909.59 5409
2910.10 5579
2910.61 5427
2911.12 5241
2911.62 4951
2912.13 5166
2912.64 5062
2913.15 4901
2913.66 4769
2914.17 5072
2914.68 5055
2915.19 4959
2915.70 5059
2916.21 5122
2916.71 4869
2917.22 5020
2917.73 4779
2918.24 4880
2918.75 5135
2919.26 4874
2919.77 4968
2920.28 5116
2920.79 5217
2921.30 5080
2921.81 5085
2922.32 5203
2922.83 5347
2923.34 5317
2923.85 5313
2924.36 5276
2924.87 5255
2925.38 5403
2925.89 5579
2926.40 5439
2926.91 5237
2927.42 5382
2927.93 5275
2928.44 5158
2928.95 5129
2929.46 5010
2929.97 4956
2930.48 4823
2930.99 4796
2931.50 4767
2932.01 5049
2932.52 4728
2933.03 4644
2933.54 4606
2934.05 4790
2934.56 5024
2935.08 5153
2935.59 4979
2936.10 5091
2936.61 4966
2937.12 5126
2937.63 5102
2938.14 5178
2938.65 5090
2939.16 5035
2939.67 5054
2940.19 5197
2940.70 5128
2941.21 5038
2941.72 5102
2942.23 4990
2942.74 4947
2943.25 5065
2943.77 4881
2944.28 4982
2944.79 4995
2945.30 4859
2945.81 5105
2946.32 5216
2946.84 5246
2947.35 5071
2947.86 5038
2948.37 5212
2948.88 5269
2949.40 4983
2949.91 5060
2950.42 4913
2950.93 4772
2951.44 4765
2951.96 4614
2952.47 4775
2952.98 4803
2953.49 4673
2954.01 4599
2954.52 4558
2955.03 4652
2955.54 4793
2956.06 4763
2956.57 4667
2957.08 4621
2957.60 4707
2958.11 4723
2958.62 4852
2959.13 5007
2959.65 4997
2960.16 4852
2960.67 4781
2961.19 4799
2961.70 4837
2962.21 5026
2962.73 5348
2963.24 5154
2963.75 5025
2964.27 5248
2964.78 4985
2965.29 5022
2965.81 5007
2966.32 4884
2966.83 4647
2967.35 4761
2967.86 4599
2968.37 4698
2968.89 4580
2969.40 4594
2969.91 4837
2970.43 4766
2970.94 4862
2971.46 5023
2971.97 4662
2972.48 4612
2973.00 4761
2973.51 4782
2974.03 4875
2974.54 5002
2975.06 4825
2975.57 4757
2976.08 4751
2976.60 4885
2977.11 4997
2977.63 4908
2978.14 4904
2978.66 4718
2979.17 4831
2979.69 5015
2980.20 5095
2980.72 5044
2981.23 5024
2981.75 4955
2982.26 5112
2982.78 5196
2983.29 5109
2983.81 5177
2984.32 5268
2984.84 5281
2985.35 5361
2985.87 5433
2986.38 5422
2986.90 5573
2987.41 5663
2987.93 5535
2988.44 5516
2988.96 5599
2989.47 5848
2989.99 6013
2990.50 5865
2991.02 5774
2991.54 5716
2992.05 5761
2992.57 5936
2993.08 5758
2993.60 5849
2994.12 5689
2994.63 5795
2995.15 6146
2995.66 6148
2996.18 6147
2996.70 6164
2997.21 6200
2997.73 6205
2998.24 6308
2998.76 6584
2999.28 6593
2999.79 6559
3000.31 6654
3000.83 6654
3001.34 6846
3001.86 7090
3002.38 7823
3002.89 8148
3003.41 8332
3003.93 8833
3004.44 9524
3004.96 10357
3005.48 10863
3005.99 10884
3006.51 11233
3007.03 10970
3007.54 10116
3008.06 9527
3008.58 9063
3009.10 8156
3009.61 7326
3010.13 6718
3010.65 6625
3011.17 6129
3011.68 5789
3012.20 5619
3012.72 5784
3013.24 5766
3013.75 5745
3014.27 5825
3014.79 6138
3015.31 5967
3015.82 5760
3016.34 5776
3016.86 5973
3017.38 6159
3017.90 6275
3018.41 6101
3018.93 6032
3019.45 6116
3019.97 6250
3020.49 6119
3021.00 6129
3021.52 6164
3022.04 6010
3022.56 5836
3023.08 5992
3023.60 5823
3024.11 6029
3024.63 5841
3025.15 6025
3025.67 5978
3026.19 5664
3026.71 5676
3027.23 5422
3027.75 5352
3028.26 5359
3028.78 5392
3029.30 5328
3029.82 5596
3030.34 5364
3030.86 5401
3031.38 5663
3031.90 5492
3032.42 5355
3032.94 5371
3033.46 5720
3033.97 5660
3034.49 5801
3035.01 5578
3035.53 5636
3036.05 5892
3036.57 5764
3037.09 5638
3037.61 5840
3038.13 5716
3038.65 5599
3039.17 5415
3039.69 5401
3040.21 5237
3040.73 5252
3041.25 5296
3041.77 5179
3042.29 5166
3042.81 5067
3043.33 5071
3043.85 5209
3044.37 5072
3044.89 5031
3045.41 5114
3045.93 5142
3046.45 5066
3046.97 4948
3047.49 5062
3048.01 5044
3048.53 5194
3049.06 5031
3049.58 5156
3050.10 4975
3050.62 4836
3051.14 5023
3051.66 5204
3052.18 4996
3052.70 4879
3053.22 4927
3053.74 4988
3054.26 4945
3054.79 4980
3055.31 5029
3055.83 5049
3056.35 5018
3056.87 4938
3057.39 4979
3057.91 4914
3058.43 4926
3058.96 5011
3059.48 5090
3060.00 4781
3060.52 4731
3061.04 5023
3061.56 5447
3062.09 5292
3062.61 5321
3063.13 5442
3063.65 5348
3064.17 5345
3064.70 5351
3065.22 5494
3065.74 5244
3066.26 5423
3066.78 5392
3067.31 5151
3067.83 5172
3068.35 5029
3068.87 5161
3069.40 5223
3069.92 5114
3070.44 5064
3070.96 4939
3071.49 5147
3072.01 5334
3072.53 5054
3073.05 5184
3073.58 5215
3074.10 5049
3074.62 5120
3075.14 5217
3075.67 5215
3076.19 5199
3076.71 5354
3077.24 5461
3077.76 5558
3078.28 5568
3078.81 5752
3079.33 5730
3079.85 5862
3080.38 6163
3080.90 6087
3081.42 6212
3081.95 6352
3082.47 6163
3082.99 6228
3083.52 6505
3084.04 6569
3084.56 6339
3085.09 6202
3085.61 6209
3086.13 6183
3086.66 6022
3087.18 6262
3087.71 5906
3088.23 5995
3088.75 6098
3089.28 5977
3089.80 6065
3090.33 5735
3090.85 5658
3091.38 5627
3091.90 5944
3092.42 5935
3092.95 5781
3093.47 5853
3094.00 6074
3094.52 6119
3095.05 5991
3095.57 6220
3096.10 6383
3096.62 6556
3097.14 6561
3097.67 6575
3098.19 6651
3098.72 6812
3099.24 7371
3099.77 7954
3100.29 8659
3100.82 9644
3101.34 10746
3101.87 12574
3102.39 13497
3102.92 14385
3103.45 15722
3103.97 16600
3104.50 16595
3105.02 15741
3105.55 15055
3106.07 13893
3106.60 12766
3107.12 11334
3107.65 10147
3108.17 9124
3108.70 8266
3109.23 7682
3109.75 7534
3110.28 7302
3110.80 6942
3111.33 7085
3111.86 6949
3112.38 6903
3112.91 7101
3113.43 6727
3113.96 6527
3114.49 6603
3115.01 6408
3115.54 6468
3116.07 6225
3116.59 5749
3117.12 5617
3117.64 5543
3118.17 5500
3118.70 5728
3119.22 5638
3119.75 5465
3120.28 5582
3120.80 5846
3121.33 5496
3121.86 5706
3122.38 5751
3122.91 5717
3123.44 5698
3123.97 5716
3124.49 5738
3125.02 5599
3125.55 5597
3126.07 5431
3126.60 5416
3127.13 5356
3127.66 5164
3128.18 5223
3128.71 5391
3129.24 5598
3129.77 5443
3130.29 5394
3130.82 5510
3131.35 5446
3131.88 5618
3132.40 5580
3132.93 5621
3133.46 6112
3133.99 6010
3134.52 5796
3135.04 5826
3135.57 5898
3136.10 5904
3136.63 5833
3137.16 5828
3137.68 5547
3138.21 5465
3138.74 5485
3139.27 5311
3139.80 5350
3140.32 5183
3140.85 5058
3141.38 4980
3141.91 5021
3142.44 5258
3142.97 5181
3143.50 5198
3144.02 5221
3144.55 5278
3145.08 5213
3145.61 5375
3146.14 5405
3146.67 5406
3147.20 5839
3147.73 6109
3148.26 6238
3148.79 6040
3149.31 6074
3149.84 6090
3150.37 6200
3150.90 6155
3151.43 6221
3151.96 6158
3152.49 5985
3153.02 5953
3153.55 5856
3154.08 5791
3154.61 5608
3155.14 5306
3155.67 5471
3156.20 5457
3156.73 5448
3157.26 5295
3157.79 5178
3158.32 5192
3158.85 5537
3159.38 5456
3159.91 5426
3160.44 5493
3160.97 5682
3161.50 5380
3162.03 5321
3162.56 5364
3163.09 5340
3163.62 5252
3164.15 5169
3164.68 5168
3165.21 4909
3165.74 5131
3166.27 5086
3166.80 5009
3167.33 5012
3167.86 4822
3168.39 4627
3168.92 4742
3169.45 4786
3169.99 4905
3170.52 5032
3171.05 4877
3171.58 5065
3172.11 4911
3172.64 5025
3173.17 5130
3173.70 5294
3174.23 5433
3174.77 5412
3175.30 5424
3175.83 5385
3176.36 5323
3176.89 5600
3177.42 5617
3177.95 5359
3178.49 5057
3179.02 5187
3179.55 4963
3180.08 4729
3180.61 4805
3181.14 4856
3181.68 4759
3182.21 4812
3182.74 4770
3183.27 4741
3183.80 4752
3184.34 4683
3184.87 4714
3185.40 4686
3185.93 4739
3186.47 4770
3187.00 4904
3187.53 4845
3188.06 5087
3188.59 5047
3189.13 4862
3189.66 5021
3190.19 5035
3190.73 4880
3191.26 4672
3191.79 4948
3192.32 4934
3192.86 4743
3193.39 4712
3193.92 4776
3194.45 4679
3194.99 4626
3195.52 4456
3196.05 4752
3196.59 5082
3197.12 5075
3197.65 4924
3198.19 5045
3198.72 5022
3199.25 5139
3199.79 5185
3200.32 5474
3200.85 5474
3201.39 5607
3201.92 5624
3202.45 5654
3202.99 5853
3203.52 5796
3204.05 5484
3204.59 5741
3205.12 5505
3205.66 5307
3206.19 5444
3206.72 5308
3207.26 5253
3207.79 5217
3208.33 5235
3208.86 5213
3209.39 5555
3209.93 5501
3210.46 5644
3211.00 5555
3211.53 5790
3212.07 5773
3212.60 5886
3213.14 5871
3213.67 5738
3214.20 5739
3214.74 5624
3215.27 5516
3215.81 5376
3216.34 5299
3216.88 5220
3217.41 5036
3217.95 4886
3218.48 4730
3219.02 4827
3219.55 4903
3220.09 5135
3220.62 5067
3221.16 4928
3221.69 5296
3222.23 5299
3222.76 5396
3223.30 5621
3223.83 5708
3224.37 5942
3224.91 6039
3225.44 6140
3225.98 6019
3226.51 6212
3227.05 6009
3227.58 5867
3228.12 5697
3228.65 5690
3229.19 5483
3229.73 5480
3230.26 5441
3230.80 5415
3231.33 5288
3231.87 5403
3232.41 5260
3232.94 5299
3233.48 5244
3234.02 5055
3234.55 5275
3235.09 5461
3235.62 5297
3236.16 5387
3236.70 5467
3237.23 5612
3237.77 5502
3238.31 5507
3238.84 5484
3239.38 5651
3239.92 5627
3240.45 5669
3240.99 5537
3241.53 5418
3242.06 5591
3242.60 5711
3243.14 5552
3243.67 5243
3244.21 5232
3244.75 5240
3245.29 5116
3245.82 5472
3246.36 5545
3246.90 5472
3247.44 5528
3247.97 5566
3248.51 5481
3249.05 5639
3249.58 5799
3250.12 5884
3250.66 5804
3251.20 5639
3251.74 5687
3252.27 5634
3252.81 5818
3253.35 6121
3253.89 5905
3254.42 5797
3254.96 5909
3255.50 5809
3256.04 5902
3256.58 6044
3257.11 6039
3257.65 6104
3258.19 6451
3258.73 6722
3259.27 6869
3259.81 6960
3260.34 7050
3260.88 7718
3261.42 8213
3261.96 8720
3262.50 9117
3263.04 9469
3263.58 9856
3264.11 10959
3264.65 11010
3265.19 10888
3265.73 11037
3266.27 11458
3266.81 12223
3267.35 12124
3267.89 12225
3268.43 12279
3268.97 11580
3269.50 11149
3270.04 10470
3270.58 9777
3271.12 8872
3271.66 7988
3272.20 7420
3272.74 7310
3273.28 6803
3273.82 6457
3274.36 6569
3274.90 6747
3275.44 6600
3275.98 6557
3276.52 6433
3277.06 6569
3277.60 6760
3278.14 6708
3278.68 6383
3279.22 6722
3279.76 6663
3280.30 6287
3280.84 6195
3281.38 6150
3281.92 6365
3282.46 6475
3283.00 6274
3283.54 6354
3284.08 6616
3284.62 6483
3285.16 6888
3285.70 6844
3286.24 6867
3286.78 6915
3287.32 6881
3287.86 6690
3288.40 6644
3288.94 6543
3289.48 6684
3290.03 6723
3290.57 6655
3291.11 6356
3291.65 6419
3292.19 6548
3292.73 6603
3293.27 6811
3293.81 6858
3294.35 7152
3294.90 7589
3295.44 7405
3295.98 7447
3296.52 7257
3297.06 7465
3297.60 7446
3298.14 7498
3298.69 7536
3299.23 7412
3299.77 7504
3300.31 7379
3300.85 7157
3301.39 7016
3301.94 7153
3302.48 7308
3303.02 6926
3303.56 6862
3304.10 6731
3304.65 6637
3305.19 6955
3305.73 6797
3306.27 6438
3306.81 6294
3307.36 6323
3307.90 6299
3308.44 6117
3308.98 6065
3309.53 5875
3310.07 5871
3310.61 5943
3311.15 6088
3311.70 6123
3312.24 6001
3312.78 6057
3313.32 6262
3313.87 6191
3314.41 6399
3314.95 6704
3315.50 6742
3316.04 6854
3316.58 6929
3317.13 7152
3317.67 7063
3318.21 7286
3318.75 7000
3319.30 7024
3319.84 6862
3320.38 6518
3320.93 6276
3321.47 6550
3322.02 6476
3322.56 6303
3323.10 6593
3323.65 6383
3324.19 6139
3324.73 6235
3325.28 6039
3325.82 6176
3326.36 6168
3326.91 5990
3327.45 5841
3328.00 5968
3328.54 5877
3329.08 5921
3329.63 5985
3330.17 6068
3330.72 6227
3331.26 6501
3331.81 7153
3332.35 7597
3332.89 8622
3333.44 9663
3333.98 10537
3334.53 11824
3335.07 13015
3335.62 13468
3336.16 14422
3336.71 14878
3337.25 14691
3337.80 14432
3338.34 13978
3338.89 12983
3339.43 12130
3339.98 10849
3340.52 10027
3341.07 9093
3341.61 8248
3342.16 7726
3342.70 6843
3343.25 6506
3343.79 6401
3344.34 6238
3344.88 6066
3345.43 5838
3345.97 5828
3346.52 5785
3347.06 5888
3347.61 5919
3348.15 5975
3348.70 5893
3349.25 6015
3349.79 5874
3350.34 5840
3350.88 5884
3351.43 5800
3351.98 5862
3352.52 6107
3353.07 6212
3353.61 6019
3354.16 5928
3354.71 6002
3355.25 5849
3355.80 5821
3356.34 5657
3356.89 5700
3357.44 5586
3357.98 5398
3358.53 5449
3359.08 5368
3359.62 5277
3360.17 5275
3360.72 5241
3361.26 5277
3361.81 5259
3362.36 5272
3362.90 5297
3363.45 5261
3364.00 5063
3364.54 5220
3365.09 5533
3365.64 5490
3366.19 5573
3366.73 5184
3367.28 4939
3367.83 5135
3368.37 5210
3368.92 5102
3369.47 4905
3370.02 5094
3370.56 5137
3371.11 5309
3371.66 5222
3372.21 5240
3372.75 5252
3373.30 5241
3373.85 5459
3374.40 5559
3374.94 5438
3375.49 5449
3376.04 5218
3376.59 5010
3377.14 5048
3377.68 4909
3378.23 4905
3378.78 4877
3379.33 4838
3379.88 4622
3380.43 4603
3380.97 4552
3381.52 4672
3382.07 4652
3382.62 4590
3383.17 4737
3383.72 4673
3384.26 4657
3384.81 4684
3385.36 4779
3385.91 4631
3386.46 4633
3387.01 4690
3387.56 4578
3388.11 4860
3388.65 4858
3389.20 4890
3389.75 4976
3390.30 4746
3390.85 4785
3391.40 4740
3391.95 4734
3392.50 4610
3393.05 4679
3393.60 5007
3394.15 4839
3394.70 4953
3395.24 4988
3395.79 4900
3396.34 5028
3396.89 5326
3397.44 5453
3397.99 5435
3398.54 5474
3399.09 5525
3399.64 5544
3400.19 5548
3400.74 5593
3401.29 5495
3401.84 5376
3402.39 5268
3402.94 4981
3403.49 5037
3404.04 4966
3404.59 4797
3405.14 4715
3405.69 4695
3406.24 4695
3406.79 4445
3407.34 4569
3407.89 4517
3408.44 4464
3409.00 4359
3409.55 4460
3410.10 4697
3410.65 4736
3411.20 4485
3411.75 4659
3412.30 4666
3412.85 4638
3413.40 4543
3413.95 4808
3414.50 4734
3415.05 4535
3415.61 4530
3416.16 4755
3416.71 4822
3417.26 4662
3417.81 4650
3418.36 4617
3418.91 4632
3419.46 4722
3420.02 4909
3420.57 4905
3421.12 4972
3421.67 5188
3422.22 5510
3422.77 5455
3423.33 5608
3423.88 5962
3424.43 6046
3424.98 6231
3425.53 6066
3426.09 5811
3426.64 5620
3427.19 5646
3427.74 5539
3428.29 5278
3428.85 5225
3429.40 4880
3429.95 4923
3430.50 4904
3431.05 5064
3431.61 4894
3432.16 4885
3432.71 4757
3433.26 4956
3433.82 5050
3434.37 4980
3434.92 4777
3435.48 4872
3436.03 4881
3436.58 4788
3437.13 4840
3437.69 4777
3438.24 4975
3438.79 4772
3439.35 4868
3439.90 4876
3440.45 4895
3441.00 4780
3441.56 4707
3442.11 4748
3442.66 4759
3443.22 4462
3443.77 4658
3444.32 4968
3444.88 4860
3445.43 4778
3445.98 4697
3446.54 4509
3447.09 4401
3447.65 4430
3448.20 4589
3448.75 4467
3449.31 4485
3449.86 4575
3450.41 4566
3450.97 4387
3451.52 4350
3452.08 4414
3452.63 4344
3453.19 4452
3453.74 4536
3454.29 4404
3454.85 4340
3455.40 4452
3455.96 4371
3456.51 4653
3457.07 4579
3457.62 4564
3458.17 4659
3458.73 4510
3459.28 4541
3459.84 4815
3460.39 4654
3460.95 4596
3461.50 4497
3462.06 4495
3462.61 4525
3463.17 4671
3463.72 4746
3464.28 4739
3464.83 4670
3465.39 4603
3465.94 4544
3466.50 4578
3467.05 4863
3467.61 4967
3468.16 4807
3468.72 4971
3469.27 4979
3469.83 5109
3470.39 5254
3470.94 5285
3471.50 5406
3472.05 5108
3472.61 5531
3473.16 5472
3473.72 5535
3474.27 5320
3474.83 5228
3475.39 5147
3475.94 5381
3476.50 5221
3477.05 5019
3477.61 5134
3478.17 5285
3478.72 5486
3479.28 5528
3479.84 5282
3480.39 5218
3480.95 5278
3481.50 5550
3482.06 5333
3482.62 5454
3483.17 5336
3483.73 5549
3484.29 5708
3484.84 5818
3485.40 5914
3485.96 5826
3486.51 6001
3487.07 6014
3487.63 6470
3488.18 7055
3488.74 7452
3489.30 8130
3489.86 9343
3490.41 10412
3490.97 11355
3491.53 12255
3492.08 13445
3492.64 14144
3493.20 14414
3493.76 14223
3494.31 13847
3494.87 13311
3495.43 12426
3495.99 11320
3496.54 10160
3497.10 9266
3497.66 8753
3498.22 8415
3498.78 8427
3499.33 8311
3499.89 8175
3500.45 8461
3501.01 8295
3501.56 8411
3502.12 8494
3502.68 8828
3503.24 9258
3503.80 9451
3504.36 9623
3504.91 9838
3505.47 9942
3506.03 9874
3506.59 9536
3507.15 9288
3507.71 9150
3508.26 8924
3508.82 8486
3509.38 7933
3509.94 7348
3510.50 6948
3511.06 6589
3511.62 6292
3512.18 6111
3512.73 5819
3513.29 5838
3513.85 5509
3514.41 5387
3514.97 5254
3515.53 5186
3516.09 5302
3516.65 5228
3517.21 5048
3517.77 5180
3518.33 5451
3518.88 5352
3519.44 5429
3520.00 5380
3520.56 5563
3521.12 5652
3521.68 5676
3522.24 6011
3522.80 5764
3523.36 5966
3523.92 6048
3524.48 6106
3525.04 6103
3525.60 5857
3526.16 5723
3526.72 5695
3527.28 5479
3527.84 5412
3528.40 5210
3528.96 5296
3529.52 5189
3530.08 4861
3530.64 4840
3531.20 4987
3531.76 4978
3532.32 4900
3532.88 4981
3533.44 5022
3534.00 5145
3534.57 5322
3535.13 5264
3535.69 5371
3536.25 5540
3536.81 5693
3537.37 5629
3537.93 5725
3538.49 5672
3539.05 5583
3539.61 5847
3540.17 5675
3540.74 5462
3541.30 5245
3541.86 5215
3542.42 5297
3542.98 5100
3543.54 5114
3544.10 4838
3544.66 4808
3545.23 4927
3545.79 4786
3546.35 4824
3546.91 4730
3547.47 4766
3548.03 4879
3548.60 4733
3549.16 4552
3549.72 4546
3550.28 4716
3550.84 4698
3551.41 4762
3551.97 4705
3552.53 4768
3553.09 4378
3553.65 4521
3554.22 4502
3554.78 4365
3555.34 4129
3555.90 4247
3556.46 4384
3557.03 4284
3557.59 4566
3558.15 4611
3558.71 4573
3559.28 4577
3559.84 4775
3560.40 4711
3560.97 4852
3561.53 4680
3562.09 4729
3562.65 4737
3563.22 4657
3563.78 4647
3564.34 4690
3564.91 4822
3565.47 4755
3566.03 4846
3566.60 4776
3567.16 4642
3567.72 4631
3568.28 4562
3568.85 4588
3569.41 4600
3569.98 4452
3570.54 4510
3571.10 4542
3571.67 4529
3572.23 4449
3572.79 4469
3573.36 4476
3573.92 4535
3574.48 4468
3575.05 4634
3575.61 4582
3576.18 4540
3576.74 4461
3577.30 4387
3577.87 4626
3578.43 4543
3579.00 4314
3579.56 4416
3580.12 4525
3580.69 4529
3581.25 4431
3581.82 4570
3582.38 4385
3582.95 4370
3583.51 4492
3584.08 4616
3584.64 4379
3585.20 4484
3585.77 4520
3586.33 4600
3586.90 4373
3587.46 4377
3588.03 4340
3588.59 4320
3589.16 4334
3589.72 4412
3590.29 4320
3590.85 4244
3591.42 4286
3591.98 4448
3592.55 4281
3593.11 4245
3593.68 4192
3594.24 4331
3594.81 4485
3595.38 4469
3595.94 4603
3596.51 4551
3597.07 4507
3597.64 4605
3598.20 4651
3598.77 4751
3599.34 4811
3599.90 4522
3600.47 4482
3601.03 4651
3601.60 4327
3602.16 4219
3602.73 4344
3603.30 4299
3603.86 4201
3604.43 4342
3605.00 4297
3605.56 4258
3606.13 4104
3606.69 4025
3607.26 4138
3607.83 4060
3608.39 4134
3608.96 3892
3609.53 3916
3610.09 3946
3610.66 3989
3611.23 3920
3611.79 3976
3612.36 3915
3612.93 4103
3613.49 4201
3614.06 4426
3614.63 4626
3615.19 4813
3615.76 5315
3616.33 5389
3616.90 5637
3617.46 5797
3618.03 6133
3618.60 6394
3619.16 6548
3619.73 6527
3620.30 6553
3620.87 6256
3621.43 6055
3622.00 5850
3622.57 5672
3623.14 5307
3623.70 5348
3624.27 4714
3624.84 4530
3625.41 4514
3625.98 4139
3626.54 4276
3627.11 4484
3627.68 4484
3628.25 4230
3628.82 4218
3629.38 4378
3629.95 4367
3630.52 4319
3631.09 4266
3631.66 4316
3632.22 4451
3632.79 4330
3633.36 4211
3633.93 4284
3634.50 4319
3635.07 4332
3635.64 4267
3636.20 4204
3636.77 4265
3637.34 4433
3637.91 4570
3638.48 4534
3639.05 4527
3639.62 4836
3640.19 4918
3640.76 4762
3641.32 5047
3641.89 5107
3642.46 5249
3643.03 5722
3643.60 5390
3644.17 5177
3644.74 5129
3645.31 5170
3645.88 4969
3646.45 4936
3647.02 4762
3647.59 4713
3648.16 4529
3648.73 4835
3649.30 4815
3649.87 4814
3650.44 4682
3651.01 4645
3651.57 4675
3652.14 4857
3652.71 4808
3653.28 4702
3653.85 4651
3654.42 4772
3654.99 4787
3655.57 4675
3656.14 4598
3656.71 4566
3657.28 4635
3657.85 4606
3658.42 4664
3658.99 4478
3659.56 4370
3660.13 4455
3660.70 4634
3661.27 4405
3661.84 4302
3662.41 4397
3662.98 4557
3663.55 4467
3664.12 4485
3664.69 4359
3665.26 4357
3665.84 4144
3666.41 4318
3666.98 4265
3667.55 4345
3668.12 4482
3668.69 4352
3669.26 4222
3669.83 4368
3670.40 4208
3670.98 4349
3671.55 4536
3672.12 4348
3672.69 4526
3673.26 4513
3673.83 4566
3674.41 4663
3674.98 4746
3675.55 4777
3676.12 4576
3676.69 4726
3677.26 4723
3677.84 4806
3678.41 4990
3678.98 4760
3679.55 4622
3680.12 4710
3680.70 4746
3681.27 4393
3681.84 4430
3682.41 4345
3682.99 4196
3683.56 4174
3684.13 4257
3684.70 4145
3685.27 4195
3685.85 4279
3686.42 4261
3686.99 4467
3687.57 4299
3688.14 4335
3688.71 4652
3689.28 4382
3689.86 4491
3690.43 4416
3691.00 4495
3691.58 4368
3692.15 4421
3692.72 4566
3693.29 4419
3693.87 4300
3694.44 4212
3695.01 4254
3695.59 4194
3696.16 4010
3696.73 4224
3697.31 4217
3697.88 4130
3698.45 4097
3699.03 4095
3699.60 4108
3700.17 4141
3700.75 4149
3701.32 4160
3701.90 4050
3702.47 4139
3703.04 4114
3703.62 4089
3704.19 4307
3704.77 4299
3705.34 4203
3705.91 4181
3706.49 4236
3707.06 4413
3707.64 4444
3708.21 4431
3708.78 4580
3709.36 4435
3709.93 4278
3710.51 4349
3711.08 4300
3711.66 4315
3712.23 4196
3712.81 4280
3713.38 4333
3713.96 4211
3714.53 4444
3715.11 4441
3715.68 4408
3716.25 4335
3716.83 4370
3717.40 4564
3717.98 4395
3718.55 4294
3719.13 4405
3719.71 4556
3720.28 4345
3720.86 4313
3721.43 4190
3722.01 4229
3722.58 4110
3723.16 3901
3723.73 3880
3724.31 3823
3724.88 3870
3725.46 3858
3726.03 3729
3726.61 3719
3727.19 3968
3727.76 4027
3728.34 4084
3728.91 4218
3729.49 4235
3730.07 4336
3730.64 4469
3731.22 4419
3731.79 4401
3732.37 4668
3732.95 4915
3733.52 4975
3734.10 5121
3734.67 4889
3735.25 4826
3735.83 4793
3736.40 4678
3736.98 4446
3737.56 4472
3738.13 4517
3738.71 4471
3739.29 4429
3739.86 4257
3740.44 4182
3741.02 4337
3741.59 4143
3742.17 4103
3742.75 3838
3743.32 3969
3743.90 4162
3744.48 4085
3745.06 4145
3745.63 4120
3746.21 4047
3746.79 4086
3747.36 4105
3747.94 4034
3748.52 4228
3749.10 4207
3749.67 4160
3750.25 4259
3750.83 4349
3751.41 4232
3751.98 4177
3752.56 4058
3753.14 4161
3753.72 4028
3754.30 4061
3754.87 3970
3755.45 3867
3756.03 3939
3756.61 3943
3757.19 3977
3757.76 3930
3758.34 3757
3758.92 3813
3759.50 4009
3760.08 3970
3760.65 4053
3761.23 4069
3761.81 4190
3762.39 4241
3762.97 4231
3763.55 4241
3764.13 3996
3764.70 3995
3765.28 4060
3765.86 4210
3766.44 4199
3767.02 4023
3767.60 3894
3768.18 4021
3768.76 4067
3769.33 3940
3769.91 3925
3770.49 3925
3771.07 4056
3771.65 4119
3772.23 4112
3772.81 4082
3773.39 4216
3773.97 4190
3774.55 4009
3775.13 4032
3775.71 4052
3776.29 3881
3776.87 4017
3777.45 3806
3778.02 3773
3778.60 3922
3779.18 3782
3779.76 3797
3780.34 3806
3780.92 3826
3781.50 3898
3782.08 3986
3782.66 3826
3783.24 3687
3783.82 3696
3784.40 3617
3784.98 3568
3785.56 3805
3786.14 3831
3786.72 3851
3787.31 3683
3787.89 3733
3788.47 3877
3789.05 3858
3789.63 3835
3790.21 3946
3790.79 3969
3791.37 4105
3791.95 4119
3792.53 4122
3793.11 4140
3793.69 4163
3794.27 4209
3794.85 4054
3795.43 4190
3796.02 4350
3796.60 4303
3797.18 4541
3797.76 4392
3798.34 4359
3798.92 4319
3799.50 4322
3800.08 4429
3800.67 4362
3801.25 4490
3801.83 4640
3802.41 4381
3802.99 4492
3803.57 4481
3804.16 4453
3804.74 4454
3805.32 4394
3805.90 4366
3806.48 4255
3807.06 4440
3807.65 4583
3808.23 4825
3808.81 4815
3809.39 4719
3809.97 5056
3810.56 5039
3811.14 5094
3811.72 4980
3812.30 4744
3812.89 4772
3813.47 4861
3814.05 4674
3814.63 4852
3815.21 4784
3815.80 4898
3816.38 4672
3816.96 4443
3817.55 4333
3818.13 4570
3818.71 4158
3819.29 4104
3819.88 4098
3820.46 3992
3821.04 3939
3821.63 4078
3822.21 4046
3822.79 4005
3823.37 3832
3823.96 3884
3824.54 3767
3825.12 3885
3825.71 3951
3826.29 3851
3826.87 3985
3827.46 4111
3828.04 4141
3828.62 4094
3829.21 4126
3829.79 4001
3830.38 3975
3830.96 4182
3831.54 4094
3832.13 4213
3832.71 4151
3833.29 4093
3833.88 4285
3834.46 4092
3835.05 4044
3835.63 4174
3836.21 4069
3836.80 3802
3837.38 3869
3837.97 3903
3838.55 3927
3839.14 3961
3839.72 3885
3840.30 3939
3840.89 3937
3841.47 3794
3842.06 3814
3842.64 3938
3843.23 3967
3843.81 3898
3844.40 3871
3844.98 3992
3845.57 3965
3846.15 3878
3846.74 3982
3847.32 4017
3847.91 3964
3848.49 4019
3849.08 3846
3849.66 3935
3850.25 3765
3850.83 3873
3851.42 3862
3852.00 4045
3852.59 4148
3853.17 4089
3853.76 4068
3854.34 4017
3854.93 3972
3855.51 3996
3856.10 3943
3856.69 3826
3857.27 4034
3857.86 4116
3858.44 4263
3859.03 4204
3859.62 4365
3860.20 4425
3860.79 4563
3861.37 4805
3861.96 4857
3862.55 4880
3863.13 5136
3863.72 5008
3864.30 4795
3864.89 4775
3865.48 4846
3866.06 4797
3866.65 4793
3867.24 4564
3867.82 4507
3868.41 4497
3869.00 4244
3869.58 4219
3870.17 4321
3870.76 4338
3871.34 4106
3871.93 3977
3872.52 4126
3873.10 4246
3873.69 4232
3874.28 4245
3874.86 4225
3875.45 4362
3876.04 4244
3876.63 4178
3877.21 4192
3877.80 4186
3878.39 4207
3878.97 4151
3879.56 4076
3880.15 4131
3880.74 4103
3881.32 3953
3881.91 3962
3882.50 3800
3883.09 3885
3883.67 3782
3884.26 3896
3884.85 3692
3885.44 3920
3886.03 4027
3886.61 4183
3887.20 4388
3887.79 4338
3888.38 4613
3888.97 4810
3889.55 5055
3890.14 5026
3890.73 5165
3891.32 5082
3891.91 5077
3892.50 5060
3893.08 4894
3893.67 4836
3894.26 4637
3894.85 4683
3895.44 4558
3896.03 4519
3896.62 4213
3897.20 4266
3897.79 4422
3898.38 4278
3898.97 4146
3899.56 4209
3900.15 4359
3900.74 4307
3901.33 4228
3901.92 4150
3902.51 4338
3903.09 4257
3903.68 3964
3904.27 4070
3904.86 4009
3905.45 4051
3906.04 4011
3906.63 4001
3907.22 4154
3907.81 4050
3908.40 3995
3908.99 3926
3909.58 3748
3910.17 3931
3910.76 3667
3911.35 3688
3911.94 3663
3912.53 3607
3913.12 3709
3913.71 3665
3914.30 3854
3914.89 3798
3915.48 3752
3916.07 3812
3916.66 3858
3917.25 3877
3917.84 3980
3918.43 3830
3919.02 3779
3919.61 3870
3920.20 3796
3920.79 3982
3921.38 3830
3921.97 3820
3922.56 3854
3923.15 4003
3923.74 3915
3924.33 3895
3924.93 3770
3925.52 3887
3926.11 4001
3926.70 3826
3927.29 3898
3927.88 3885
3928.47 3794
3929.06 3683
3929.65 3624
3930.24 3645
3930.84 3647
3931.43 3599
3932.02 3608
3932.61 3628
3933.20 3522
3933.79 3449
3934.38 3559
3934.98 3516
3935.57 3524
3936.16 3552
3936.75 3708
3937.34 3685
3937.94 3839
3938.53 3905
3939.12 4080
3939.71 4206
3940.30 4300
3940.89 4437
3941.49 4334
3942.08 4534
3942.67 4405
3943.26 4382
3943.86 4390
3944.45 4425
3945.04 4191
3945.63 4356
3946.23 4161
3946.82 4261
3947.41 4185
3948.00 4045
3948.60 3928
3949.19 3917
3949.78 3850
3950.37 3993
3950.97 3797
3951.56 3782
3952.15 3953
3952.74 3986
3953.34 3951
3953.93 3858
3954.52 3882
3955.12 4002
3955.71 4171
3956.30 4165
3956.90 3997
3957.49 4260
3958.08 4206
3958.68 4319
3959.27 4294
3959.86 4420
3960.46 4345
3961.05 4389
3961.64 4161
3962.24 4065
3962.83 4232
3963.43 4185
3964.02 4181
3964.61 4106
3965.21 4249
3965.80 4234
3966.39 4288
3966.99 4112
3967.58 4192
3968.18 4384
3968.77 4242
3969.36 4127
3969.96 3932
3970.55 3972
3971.15 4004
3971.74 3954
3972.34 3980
3972.93 3699
3973.53 3792
3974.12 3722
3974.71 3784
3975.31 3811
3975.90 3908
3976.50 3904
3977.09 3904
3977.69 3989
3978.28 3967
3978.88 3835
3979.47 3948
3980.07 3784
3980.66 3747
3981.26 3940
3981.85 3720
3982.45 3744
3983.04 3780
3983.64 3805
3984.23 4088
3984.83 3904
3985.42 4054
3986.02 3987
3986.62 4044
3987.21 4153
3987.81 3916
3988.40 3945
3989.00 4171
3989.59 4204
3990.19 3966
3990.78 3942
3991.38 3989
3991.98 3975
3992.57 4063
3993.17 4220
3993.76 4227
3994.36 4231
3994.96 4346
3995.55 4453
3996.15 4366
3996.74 4424
3997.34 4550
3997.94 4467
3998.53 4708
3999.13 4530
3999.73 4351
4000.32 4388
4000.92 4452
4001.52 4272
4002.11 4338
4002.71 4430
4003.31 4384
4003.90 4318
4004.50 4258
4005.10 4136
4005.69 4422
4006.29 4483
4006.89 4461
4007.48 4487
4008.08 4335
4008.68 4438
4009.28 4399
4009.87 4268
4010.47 4208
4011.07 4191
4011.66 4346
4012.26 4104
4012.86 4224
4013.46 4260
4014.05 4161
4014.65 4165
4015.25 4289
4015.85 4224
4016.45 4446
4017.04 4600
4017.64 4495
4018.24 4510
4018.84 4375
4019.43 4372
4020.03 4447
4020.63 4126
4021.23 4193
4021.83 4285
4022.42 4215
4023.02 4250
4023.62 4391
4024.22 4405
4024.82 4529
4025.42 4633
4026.01 4896
4026.61 4925
4027.21 5225
4027.81 5512
4028.41 5631
4029.01 5732
4029.61 5649
4030.20 5687
4030.80 5611
4031.40 5659
4032.00 5412
4032.60 5175
4033.20 4939
4033.80 4798
4034.40 4524
4035.00 4485
4035.59 4363
4036.19 4251
4036.79 4130
4037.39 4133
4037.99 4118
4038.59 3958
4039.19 4030
4039.79 3941
4040.39 3833
4040.99 3821
4041.59 3847
4042.19 3823
4042.79 3851
4043.39 3818
4043.99 3788
4044.59 3758
4045.19 3780
4045.79 3842
4046.39 3930
4046.99 3900
4047.59 3829
4048.19 3904
4048.79 3752
4049.39 3861
4049.99 3889
4050.59 3937
4051.19 3980
4051.79 4025
4052.39 3998
4052.99 4057
4053.59 4179
4054.19 4170
4054.79 4166
4055.39 4117
4055.99 4023
4056.59 3968
4057.19 4005
4057.79 3975
4058.39 3974
4059.00 3948
4059.60 3994
4060.20 4025
4060.80 3867
4061.40 3933
4062.00 3801
4062.60 4029
4063.20 4016
4063.80 3871
4064.40 3921
4065.01 3968
4065.61 3949
4066.21 3972
4066.81 3896
4067.41 3956
4068.01 3932
4068.61 3769
4069.22 3731
4069.82 3894
4070.42 3820
4071.02 3653
4071.62 3808
4072.23 3647
4072.83 3684
4073.43 3727
4074.03 3619
4074.63 3543
4075.23 3720
4075.84 3710
4076.44 3687
4077.04 3727
4077.64 3632
4078.25 3666
4078.85 3613
4079.45 3817
4080.05 3766
4080.66 3599
4081.26 3720
4081.86 3834
4082.46 3724
4083.07 3656
4083.67 3797
4084.27 3731
4084.87 3648
4085.48 3725
4086.08 3849
4086.68 3696
4087.29 3621
4087.89 3667
4088.49 3580
4089.09 3568
4089.70 3639
4090.30 3735
4090.90 3768
4091.51 3654
4092.11 3809
4092.71 3852
4093.32 3891
4093.92 3870
4094.52 3827
4095.13 3780
4095.73 3805
4096.34 3839
4096.94 3894
4097.54 3968
4098.15 3857
4098.75 3668
4099.35 3721
4099.96 3742
4100.56 3774
4101.17 3701
4101.77 3582
4102.37 3749
4102.98 3818
4103.58 3602
4104.19 3601
4104.79 3661
4105.39 3671
4106.00 3711
4106.60 3731
4107.21 3684
4107.81 3768
4108.42 3875
4109.02 3706
4109.63 3958
4110.23 3659
4110.84 3603
4111.44 3513
4112.04 3668
4112.65 3624
4113.25 3555
4113.86 3626
4114.46 3672
4115.07 3604
4115.67 3546
4116.28 3597
4116.88 3597
4117.49 3529
4118.09 3609
4118.70 3597
4119.31 3690
4119.91 3630
4120.52 3611
4121.12 3718
4121.73 3749
4122.33 3554
4122.94 3644
4123.54 3707
4124.15 3731
4124.76 3643
4125.36 3612
4125.97 3583
4126.57 3578
4127.18 3523
4127.78 3646
4128.39 3692
4129.00 3714
4129.60 3662
4130.21 3620
4130.81 3741
4131.42 3658
4132.03 3664
4132.63 3715
4133.24 3840
4133.85 4004
4134.45 4009
4135.06 4029
4135.67 4013
4136.27 3954
4136.88 4157
4137.49 4225
4138.09 4204
4138.70 4329
4139.31 4529
4139.91 4560
4140.52 4407
4141.13 4460
4141.73 4539
4142.34 4556
4142.95 4456
4143.55 4406
4144.16 4274
4144.77 4178
4145.38 4149
4145.98 4156
4146.59 4122
4147.20 4022
4147.81 3919
4148.41 4070
4149.02 4043
4149.63 3789
4150.24 3590
4150.84 3754
4151.45 3948
4152.06 3825
4152.67 3658
4153.27 3583
4153.88 3629
4154.49 3506
4155.10 3534
4155.71 3688
4156.31 3748
4156.92 3812
4157.53 3770
4158.14 3688
4158.75 3713
4159.35 3760
4159.96 3883
4160.57 3981
4161.18 3897
4161.79 3741
4162.40 3865
4163.00 4066
4163.61 4122
4164.22 3863
4164.83 3899
4165.44 3886
4166.05 3837
4166.66 3915
4167.27 3898
4167.87 3771
4168.48 3761
4169.09 3869
4169.70 3667
4170.31 3850
4170.92 3869
4171.53 3719
4172.14 3860
4172.75 3598
4173.36 3932
4173.97 3802
4174.58 3737
4175.18 3762
4175.79 3902
4176.40 3878
4177.01 3915
4177.62 3994
4178.23 3937
4178.84 3811
4179.45 3920
4180.06 3898
4180.67 3832
4181.28 3729
4181.89 3784
4182.50 3700
4183.11 3687
4183.72 3802
4184.33 3709
4184.94 3599
4185.55 3667
4186.16 3724
4186.77 3795
4187.38 3763
4187.99 3583
4188.60 3666
4189.21 3578
4189.82 3516
4190.43 3633
4191.04 3579
4191.66 3688
4192.27 3594
4192.88 3690
4193.49 3909
4194.10 4076
4194.71 3902
4195.32 3873
4195.93 4003
4196.54 3982
4197.15 3936
4197.76 4064
4198.38 3970
4198.99 3812
4199.60 3806
4200.21 3681
4200.82 3628
4201.43 3661
4202.04 3671
4202.65 3659
4203.27 3526
4203.88 3542
4204.49 3714
4205.10 3601
4205.71 3689
4206.32 3716
4206.94 3697
4207.55 3685
4208.16 3657
4208.77 3428
4209.38 3696
4209.99 3583
4210.61 3592
4211.22 3556
4211.83 3765
4212.44 3642
4213.06 3640
4213.67 3579
4214.28 3667
4214.89 3710
4215.50 3853
4216.12 3850
4216.73 3794
4217.34 3977
4217.95 4082
4218.57 4019
4219.18 4283
4219.79 4407
4220.40 4429
4221.02 4543
4221.63 4494
4222.24 4563
4222.86 4753
4223.47 4464
4224.08 4618
4224.69 4600
4225.31 4494
4225.92 4559
4226.53 4417
4227.15 4523
4227.76 4468
4228.37 4267
4228.99 4371
4229.60 4326
4230.21 4465
4230.83 4525
4231.44 4512
4232.05 4743
4232.67 4802
4233.28 4758
4233.90 5144
4234.51 5297
4235.12 5568
4235.74 5322
4236.35 5507
4236.96 5255
4237.58 5253
4238.19 4915
4238.81 4688
4239.42 4523
4240.03 4160
4240.65 3978
4241.26 3947
4241.88 3996
4242.49 3937
4243.11 3762
4243.72 3836
4244.33 3988
4244.95 3747
4245.56 3813
4246.18 4021
4246.79 4003
4247.41 3973
4248.02 3991
4248.64 4054
4249.25 3987
4249.87 4119
4250.48 4137
4251.10 4064
4251.71 4022
4252.33 3910
4252.94 3812
4253.56 3732
4254.17 3775
4254.79 4002
4255.40 3722
4256.02 3818
4256.63 3903
4257.25 3861
4257.86 4025
4258.48 3855
4259.09 3777
4259.71 3781
4260.33 3746
4260.94 3663
4261.56 3804
4262.17 4018
4262.79 3934
4263.40 4033
4264.02 4062
4264.64 3991
4265.25 4065
4265.87 4177
4266.48 4201
4267.10 4372
4267.72 4294
4268.33 4118
4268.95 4334
4269.57 4415
4270.18 4213
4270.80 4140
4271.41 4050
4272.03 4054
4272.65 3923
4273.26 3934
4273.88 3856
4274.50 3768
4275.11 3724
4275.73 3874
4276.35 3755
4276.96 3772
4277.58 3812
4278.20 3872
4278.81 3799
4279.43 3636
4280.05 3579
4280.67 3464
4281.28 3517
4281.90 3513
4282.52 3306
4283.13 3395
4283.75 3481
4284.37 3522
4284.99 3509
4285.60 3457
4286.22 3424
4286.84 3468
4287.46 3479
4288.07 3543
4288.69 3639
4289.31 3705
4289.93 3659
4290.55 3602
4291.16 3384
4291.78 3532
4292.40 3615
4293.02 3586
4293.63 3630
4294.25 3420
4294.87 3404
4295.49 3513
4296.11 3534
4296.73 3652
4297.34 3622
4297.96 3706
4298.58 3780
4299.20 3971
4299.82 3853
4300.44 3720
4301.05 3724
4301.67 3671
4302.29 3834
4302.91 3706
4303.53 3797
4304.15 3898
4304.77 3916
4305.39 3902
4306.00 3807
4306.62 3763
4307.24 3640
4307.86 3685
4308.48 3655
4309.10 3591
4309.72 3649
4310.34 3699
4310.96 3501
4311.58 3608
4312.20 3718
4312.82 3521
4313.43 3639
4314.05 3422
4314.67 3287
4315.29 3474
4315.91 3467
4316.53 3478
4317.15 3358
4317.77 3310
4318.39 3418
4319.01 3419
4319.63 3328
4320.25 3296
4320.87 3453
4321.49 3441
4322.11 3374
4322.73 3427
4323.35 3431
4323.97 3393
4324.59 3382
4325.21 3536
4325.83 3589
4326.45 3472
4327.07 3317
4327.69 3497
4328.31 3410
4328.94 3457
4329.56 3572
4330.18 3379
4330.80 3485
4331.42 3385
4332.04 3508
4332.66 3542
4333.28 3576
4333.90 3551
4334.52 3745
4335.14 3859
4335.76 3854
4336.39 3942
4337.01 3945
4337.63 4007
4338.25 3854
4338.87 4081
4339.49 3973
4340.11 3906
4340.73 3832
4341.36 3878
4341.98 3811
4342.60 3905
4343.22 3896
4343.84 4072
4344.46 4185
4345.08 4409
4345.71 4948
4346.33 4736
4346.95 4740
4347.57 4724
4348.19 4882
4348.82 4788
4349.44 4484
4350.06 4421
4350.68 4239
4351.30 4148
4351.93 4081
4352.55 3893
4353.17 3768
4353.79 3806
4354.42 3852
4355.04 3699
4355.66 3604
4356.28 3559
4356.91 3607
4357.53 3779
4358.15 3662
4358.77 3620
4359.40 3547
4360.02 3625
4360.64 3778
4361.26 3655
4361.89 3509
4362.51 3535
4363.13 3606
4363.76 3680
4364.38 3563
4365.00 3658
4365.63 3730
4366.25 3603
4366.87 3626
4367.50 3603
4368.12 3519
4368.74 3470
4369.37 3437
4369.99 3218
4370.61 3242
4371.24 3322
4371.86 3371
4372.48 3261
4373.11 3521
4373.73 3215
4374.36 3205
4374.98 3240
4375.60 3238
4376.23 3251
4376.85 3262
4377.48 3346
4378.10 3443
4378.72 3506
4379.35 3461
4379.97 3354
4380.60 3535
4381.22 3605
4381.84 3450
4382.47 3499
4383.09 3583
4383.72 3505
4384.34 3364
4384.97 3373
4385.59 3323
4386.22 3284
4386.84 3262
4387.47 3181
4388.09 3164
4388.72 3052
4389.34 3114
4389.96 3156
4390.59 3160
4391.21 3051
4391.84 3102
4392.47 3094
4393.09 3152
4393.72 3193
4394.34 3116
4394.97 3315
4395.59 3161
4396.22 3083
4396.84 3167
4397.47 3005
4398.09 3118
4398.72 3214
4399.34 3272
4399.97 3426
4400.60 3306
4401.22 3313
4401.85 3306
4402.47 3307
4403.10 3239
4403.72 3123
4404.35 3213
4404.98 3317
4405.60 3287
4406.23 3183
4406.85 3388
4407.48 3370
4408.11 3339
4408.73 3292
4409.36 3354
4409.99 3160
4410.61 3307
4411.24 3510
4411.87 3623
4412.49 3493
4413.12 3387
4413.74 3426
4414.37 3390
4415.00 3396
4415.62 3197
4416.25 3333
4416.88 3246
4417.51 3295
4418.13 3401
4418.76 3189
4419.39 3235
4420.01 3290
4420.64 3223
4421.27 3322
4421.89 3197
4422.52 3183
4423.15 3123
4423.78 3179
4424.40 3187
4425.03 3015
4425.66 2987
4426.29 3010
4426.91 3011
4427.54 2900
4428.17 2851
4428.80 3042
4429.42 3028
4430.05 2996
4430.68 3120
4431.31 3229
4431.94 3119
4432.56 3202
4433.19 3183
4433.82 3152
4434.45 3156
4435.08 3125
4435.70 3219
4436.33 3180
4436.96 3100
4437.59 3225
4438.22 3258
4438.85 3214
4439.47 3025
4440.10 3091
4440.73 3186
4441.36 3207
4441.99 3100
4442.62 3013
4443.25 3067
4443.87 3066
4444.50 3233
4445.13 3281
4445.76 3118
4446.39 3120
4447.02 3327
4447.65 3360
4448.28 3347
4448.91 3346
4449.54 3362
4450.16 3397
4450.79 3300
4451.42 3313
4452.05 3457
4452.68 3327
4453.31 3220
4453.94 3359
4454.57 3328
4455.20 3424
4455.83 3478
4456.46 3398
4457.09 3338
4457.72 3513
4458.35 3373
4458.98 3334
4459.61 3265
4460.24 3381
4460.87 3404
4461.50 3294
4462.13 3316
4462.76 3153
4463.39 3179
4464.02 3129
4464.65 3115
4465.28 3152
4465.91 3162
4466.54 3058
4467.17 2993
4467.80 3096
4468.43 3148
4469.06 3056
4469.69 3138
4470.32 3161
4470.95 3014
4471.58 2931
4472.21 2869
4472.85 3129
4473.48 3114
4474.11 3083
4474.74 2931
4475.37 3143
4476.00 3130
4476.63 3139
4477.26 2960
4477.89 2960
4478.52 3106
4479.16 3086
4479.79 3150
4480.42 3225
4481.05 3151
4481.68 3211
4482.31 3368
4482.94 3352
4483.58 3254
4484.21 3216
4484.84 3341
4485.47 3153
4486.10 3182
4486.73 3206
4487.37 3373
4488.00 3387
4488.63 3430
4489.26 3329
4489.89 3163
4490.53 3351
4491.16 3393
4491.79 3416
4492.42 3292
4493.05 3350
4493.69 3233
4494.32 3248
4494.95 3389
4495.58 3247
4496.22 3170
4496.85 3192
4497.48 3209
4498.11 3327
4498.75 3534
4499.38 3583
4500.01 3787
4500.64 3862
4501.28 3974
4501.91 4125
4502.54 4482
4503.18 4498
4503.81 4501
4504.44 4492
4505.07 4371
4505.71 4246
4506.34 4204
4506.97 4113
4507.61 4030
4508.24 3926
4508.87 3734
4509.51 3769
4510.14 3760
4510.77 3904
4511.41 3602
4512.04 3456
4512.68 3363
4513.31 3712
4513.94 3598
4514.58 3493
4515.21 3532
4515.84 3279
4516.48 3277
4517.11 3272
4517.75 3422
4518.38 3318
4519.01 3241
4519.65 3292
4520.28 3401
4520.92 3319
4521.55 3272
4522.18 3304
4522.82 3312
4523.45 3492
4524.09 3413
4524.72 3325
4525.36 3444
4525.99 3324
4526.63 3298
4527.26 3612
4527.90 3766
4528.53 3954
4529.16 4119
4529.80 4196
4530.43 4372
4531.07 4514
4531.70 4668
4532.34 4769
4532.97 5015
4533.61 4951
4534.24 4842
4534.88 4743
4535.51 4379
4536.15 4429
4536.79 4161
4537.42 3904
4538.06 3836
4538.69 3649
4539.33 3510
4539.96 3425
4540.60 3525
4541.23 3403
4541.87 3460
4542.50 3303
4543.14 3428
4543.78 3370
4544.41 3401
4545.05 3482
4545.68 3255
4546.32 3219
4546.96 3181
4547.59 3144
4548.23 3104
4548.86 3228
4549.50 3152
4550.14 3206
4550.77 3232
4551.41 2983
4552.05 3196
4552.68 3117
4553.32 3214
4553.96 3347
4554.59 3195
4555.23 3156
4555.86 3181
4556.50 3170
4557.14 3214
4557.78 3341
4558.41 3267
4559.05 3210
4559.69 3342
4560.32 3210
4560.96 3211
4561.60 3243
4562.23 3169
4562.87 3158
4563.51 3146
4564.15 3270
4564.78 3411
4565.42 3237
4566.06 3225
4566.69 3362
4567.33 3341
4567.97 3411
4568.61 3483
4569.24 3546
4569.88 3408
4570.52 3252
4571.16 3409
4571.80 3357
4572.43 3280
4573.07 3261
4573.71 3285
4574.35 3168
4574.98 3133
4575.62 3290
4576.26 3278
4576.90 3364
4577.54 3260
4578.18 3227
4578.81 3190
4579.45 3077
4580.09 3246
4580.73 3131
4581.37 3194
4582.01 3160
4582.64 3245
4583.28 3360
4583.92 3183
4584.56 3174
4585.20 3413
4585.84 3398
4586.48 3172
4587.11 3432
4587.75 3334
4588.39 3146
4589.03 3069
4589.67 3353
4590.31 3494
4590.95 3458
4591.59 3728
4592.23 3507
4592.87 3515
4593.51 3595
4594.14 3424
4594.78 3405
4595.42 3376
4596.06 3348
4596.70 3229
4597.34 3103
4597.98 3150
4598.62 3004
4599.26 3069
4599.90 3254
4600.54 3149
4601.18 3269
4601.82 3285
4602.46 3389
4603.10 3543
4603.74 3360
4604.38 3385
4605.02 3277
4605.66 3426
4606.30 3320
4606.94 3255
4607.58 3214
4608.22 3293
4608.86 3231
4609.50 3178
4610.14 3155
4610.78 3274
4611.42 3374
4612.06 3423
4612.70 3350
4613.34 3374
4613.99 3215
4614.63 3224
4615.27 3324
4615.91 3190
4616.55 3307
4617.19 3329
4617.83 3320
4618.47 3185
4619.11 3159
4619.75 3073
4620.39 3107
4621.04 2994
4621.68 2985
4622.32 3028
4622.96 2861
4623.60 2865
4624.24 2938
4624.88 2999
4625.53 3070
4626.17 2970
4626.81 2880
4627.45 3033
4628.09 2928
4628.73 3057
4629.38 3140
4630.02 2969
4630.66 3169
4631.30 3155
4631.94 3157
4632.58 3244
4633.23 3174
4633.87 3186
4634.51 3181
4635.15 3271
4635.80 3185
4636.44 3029
4637.08 3141
4637.72 3164
4638.36 3123
4639.01 3088
4639.65 3076
4640.29 3151
4640.93 3136
4641.58 3137
4642.22 3151
4642.86 3160
4643.51 3158
4644.15 3216
4644.79 2957
4645.43 3113
4646.08 3133
4646.72 3256
4647.36 3343
4648.01 3232
4648.65 3213
4649.29 3138
4649.94 3314
4650.58 3341
4651.22 3241
4651.87 3219
4652.51 3453
4653.15 3547
4653.80 3616
4654.44 3641
4655.08 3366
4655.73 3307
4656.37 3301
4657.01 3257
4657.66 3449
4658.30 3251
4658.94 3035
4659.59 3095
4660.23 2870
4660.88 2957
4661.52 2926
4662.16 3063
4662.81 3028
4663.45 3001
4664.10 2989
4664.74 2915
4665.39 2926
4666.03 3005
4666.67 2986
4667.32 2939
4667.96 2915
4668.61 2898
4669.25 2840
4669.90 2938
4670.54 2854
4671.19 2935
4671.83 2934
4672.47 2861
4673.12 2804
4673.76 2874
4674.41 3015
4675.05 3059
4675.70 2973
4676.34 2967
4676.99 2889
4677.63 2938
4678.28 2943
4678.92 3099
4679.57 2891
4680.22 2905
4680.86 3033
4681.51 3119
4682.15 3033
4682.80 3078
4683.44 3028
4684.09 2946
4684.73 3095
4685.38 3040
4686.03 2900
4686.67 2877
4687.32 2902
4687.96 2992
4688.61 3133
4689.25 3003
4689.90 2877
4690.55 2860
4691.19 2907
4691.84 2969
4692.48 2941
4693.13 3090
4693.78 3029
4694.42 2979
4695.07 2992
4695.72 3022
4696.36 3103
4697.01 3203
4697.65 3295
4698.30 3300
4698.95 3186
4699.59 3247
4700.24 3304
4700.89 3330
4701.53 3343
4702.18 3284
4702.83 3226
4703.48 3179
4704.12 2987
4704.77 3026
4705.42 2992
4706.06 3105
4706.71 3294
4707.36 3191
4708.00 3201
4708.65 3176
4709.30 3126
4709.95 3024
4710.59 3268
4711.24 3132
4711.89 3170
4712.54 3221
4713.18 3127
4713.83 3151
4714.48 3009
4715.13 3017
4715.77 3201
4716.42 3309
4717.07 3260
4717.72 3262
4718.37 3142
4719.01 3137
4719.66 3247
4720.31 3277
4720.96 3228
4721.61 3340
4722.25 3339
4722.90 3463
4723.55 3351
4724.20 3319
4724.85 3357
4725.50 3554
4726.14 3561
4726.79 3563
4727.44 3497
4728.09 3542
4728.74 3479
4729.39 3447
4730.04 3398
4730.68 3318
4731.33 3241
4731.98 3327
4732.63 3278
4733.28 3259
4733.93 3042
4734.58 2983
4735.23 2981
4735.88 3011
4736.53 3100
4737.17 3042
4737.82 3190
4738.47 3152
4739.12 3053
4739.77 3091
4740.42 3195
4741.07 3240
4741.72 3253
4742.37 3301
4743.02 3366
4743.67 3314
4744.32 3296
4744.97 3283
4745.62 3311
4746.27 3469
4746.92 3256
4747.57 3272
4748.22 3313
4748.87 3394
4749.52 3460
4750.17 3453
4750.82 3535
4751.47 3521
4752.12 3714
4752.77 3840
4753.42 3808
4754.07 3729
4754.72 3586
4755.37 3495
4756.02 3423
4756.67 3444
4757.32 3396
4757.97 3435
4758.62 3334
4759.27 3207
4759.93 3291
4760.58 3052
4761.23 3094
4761.88 3285
4762.53 3209
4763.18 3061
4763.83 3043
4764.48 3118
4765.13 3155
4765.78 3175
4766.44 3216
4767.09 3169
4767.74 3114
4768.39 3256
4769.04 3107
4769.69 2999
4770.34 3221
4770.99 3178
4771.65 2934
4772.30 2980
4772.95 2756
4773.60 2901
4774.25 3031
4774.91 3238
4775.56 3133
4776.21 3078
4776.86 3276
4777.51 3201
4778.16 3081
4778.82 3113
4779.47 3201
4780.12 3164
4780.77 3255
4781.43 3153
4782.08 3201
4782.73 3225
4783.38 3092
4784.03 3113
4784.69 3165
4785.34 2992
4785.99 2988
4786.64 3091
4787.30 3084
4787.95 3018
4788.60 2993
4789.26 3138
4789.91 3217
4790.56 3237
4791.21 3322
4791.87 3163
4792.52 3128
4793.17 3131
4793.83 3209
4794.48 3224
4795.13 3150
4795.79 3028
4796.44 3161
4797.09 3182
4797.75 3089
4798.40 3069
4799.05 3113
4799.71 3004
4800.36 3095
4801.01 2993
4801.67 3028
4802.32 3101
4802.97 2984
4803.63 3079
4804.28 3098
4804.94 3182
4805.59 3129
4806.24 3136
4806.90 2999
4807.55 3094
4808.21 3047
4808.86 3146
4809.51 3082
4810.17 3102
4810.82 2995
4811.48 3024
4812.13 3134
4812.79 3236
4813.44 3294
4814.09 3225
4814.75 3261
4815.40 3268
4816.06 3305
4816.71 3191
4817.37 3281
4818.02 3464
4818.68 3468
4819.33 3420
4819.99 3470
4820.64 3349
4821.30 3396
4821.95 3424
4822.61 3460
4823.26 3640
4823.92 3862
4824.57 3645
4825.23 3705
4825.88 3789
4826.54 3920
4827.19 3795
4827.85 3887
4828.50 3867
4829.16 3843
4829.81 3639
4830.47 3621
4831.13 3669
4831.78 3797
4832.44 3899
4833.09 3933
4833.75 3954
4834.40 4232
4835.06 4248
4835.72 4335
4836.37 4200
4837.03 4273
4837.68 4290
4838.34 4640
4839.00 4520
4839.65 4504
4840.31 4596
4840.97 4472
4841.62 4428
4842.28 4497
4842.93 4403
4843.59 4369
4844.25 4344
4844.90 4493
4845.56 4411
4846.22 4469
4846.87 4786
4847.53 4956
4848.19 5367
4848.84 5498
4849.50 5895
4850.16 6380
4850.82 6474
4851.47 6532
4852.13 6454
4852.79 6211
4853.44 5842
4854.10 5627
4854.76 5429
4855.42 5283
4856.07 5219
4856.73 5060
4857.39 4982
4858.04 5292
4858.70 5546
4859.36 5528
4860.02 5390
4860.67 5626
4861.33 5450
4861.99 5272
4862.65 5074
4863.31 4957
4863.96 5057
4864.62 4991
4865.28 5212
4865.94 5058
4866.60 4886
4867.25 5007
4867.91 4970
4868.57 4885
4869.23 4888
4869.89 4628
4870.54 4831
4871.20 4768
4871.86 4656
4872.52 4717
4873.18 4721
4873.84 4681
4874.50 4629
4875.15 4562
4875.81 4455
4876.47 4517
4877.13 4381
4877.79 4317
4878.45 4241
4879.11 4355
4879.77 4526
4880.42 4527
4881.08 4452
4881.74 4261
4882.40 4142
4883.06 4289
4883.72 4094
4884.38 4141
4885.04 4043
4885.70 4162
4886.36 4137
4887.02 4214
4887.68 4324
4888.34 4263
4889.00 4395
4889.65 4474
4890.31 4704
4890.97 4703
4891.63 4964
4892.29 4781
4892.95 4755
4893.61 4638
4894.27 4570
4894.93 4330
4895.59 4200
4896.25 3930
4896.91 4102
4897.57 3997
4898.23 4034
4898.89 3975
4899.55 4125
4900.21 4084
4900.87 4129
4901.54 4124
4902.20 3825
4902.86 3976
4903.52 3919
4904.18 3901
4904.84 3910
4905.50 3662
4906.16 3660
4906.82 3650
4907.48 3678
4908.14 3717
4908.80 3697
4909.46 3593
4910.12 3488
4910.79 3478
4911.45 3562
4912.11 3515
4912.77 3511
4913.43 3522
4914.09 3376
4914.75 3461
4915.41 3504
4916.07 3299
4916.74 3338
4917.40 3169
4918.06 3150
4918.72 3166
4919.38 3272
4920.04 3383
4920.71 3338
4921.37 3445
4922.03 3341
4922.69 3324
4923.35 3312
4924.01 3261
4924.68 3342
4925.34 3283
4926.00 3220
4926.66 3248
4927.33 3116
4927.99 3317
4928.65 3471
4929.31 3236
4929.97 3191
4930.64 3267
4931.30 3235
4931.96 3286
4932.62 3110
4933.29 3114
4933.95 3344
4934.61 3274
4935.27 3133
4935.94 3279
4936.60 3312
4937.26 3177
4937.93 3243
4938.59 3277
4939.25 3248
4939.91 3300
4940.58 3292
4941.24 3233
4941.90 3047
4942.57 3048
4943.23 2993
4943.89 3092
4944.56 3023
4945.22 2973
4945.88 2981
4946.55 3054
4947.21 3102
4947.87 3084
4948.54 3072
4949.20 2996
4949.86 3047
4950.53 3056
4951.19 3035
4951.86 2943
4952.52 3105
4953.18 3166
4953.85 3079
4954.51 3035
4955.17 3110
4955.84 3158
4956.50 3118
4957.17 2956
4957.83 3017
4958.50 3042
4959.16 3115
4959.82 3007
4960.49 3105
4961.15 3234
4961.82 3363
4962.48 3380
4963.15 3528
4963.81 3536
4964.48 3701
4965.14 3665
4965.81 3496
4966.47 3628
4967.13 3593
4967.80 3497
4968.46 3299
4969.13 3296
4969.79 3176
4970.46 3100
4971.12 3193
4971.79 3047
4972.45 3133
4973.12 3118
4973.79 3225
4974.45 3072
4975.12 3175
4975.78 3248
4976.45 3209
4977.11 3154
4977.78 3333
4978.44 3238
4979.11 3230
4979.77 3040
4980.44 3135
4981.11 3265
4981.77 3115
4982.44 3048
4983.10 3155
4983.77 3219
4984.44 3202
4985.10 3326
4985.77 3405
4986.43 3424
4987.10 3601
4987.77 3664
4988.43 3950
4989.10 4125
4989.76 4316
4990.43 4512
4991.10 4504
4991.76 4256
4992.43 4157
4993.10 4066
4993.76 3862
4994.43 3882
4995.10 3636
4995.76 3544
4996.43 3419
4997.10 3303
4997.76 3215
4998.43 3101
4999.10 3153
4999.76 2897
5000.43 2999
5001.10 3041
5001.77 2924
5002.43 2727
5003.10 2752
5003.77 2765
5004.43 2875
5005.10 2846
5005.77 2798
5006.44 2633
5007.10 2629
5007.77 2778
5008.44 2694
5009.11 2924
5009.77 2847
5010.44 2828
5011.11 2958
5011.78 2933
5012.45 2898
5013.11 2943
5013.78 2838
5014.45 2739
5015.12 2812
5015.79 2808
5016.45 3037
5017.12 3071
5017.79 3042
5018.46 3044
5019.13 3107
5019.80 3092
5020.46 3224
5021.13 3106
5021.80 3057
5022.47 3105
5023.14 3089
5023.81 3173
5024.47 3311
5025.14 3289
5025.81 3229
5026.48 3283
5027.15 3218
5027.82 3237
5028.49 3201
5029.16 3198
5029.83 3103
5030.49 3145
5031.16 3221
5031.83 3202
5032.50 3125
5033.17 3147
5033.84 3104
5034.51 3010
5035.18 2999
5035.85 3022
5036.52 2919
5037.19 2834
5037.86 2840
5038.53 2871
5039.20 2902
5039.87 2898
5040.54 2897
5041.21 2920
5041.88 2674
5042.54 2769
5043.21 3003
5043.88 2987
5044.55 2717
5045.22 2688
5045.89 2741
5046.56 2836
5047.24 2820
5047.91 2764
5048.58 2831
5049.25 2878
5049.92 2767
5050.59 2861
5051.26 2915
5051.93 2836
5052.60 2855
5053.27 2915
5053.94 2910
5054.61 2911
5055.28 2796
5055.95 2663
5056.62 2730
5057.29 2767
5057.96 2782
5058.63 2734
5059.31 2855
5059.98 2786
5060.65 2804
5061.32 2833
5061.99 2765
5062.66 2926
5063.33 2972
5064.00 2848
5064.67 2849
5065.35 2855
5066.02 2828
5066.69 2920
5067.36 2882
5068.03 2820
5068.70 2813
5069.38 2924
5070.05 2856
5070.72 2854
5071.39 2798
5072.06 2698
5072.73 2874
5073.41 2842
5074.08 2848
5074.75 2885
5075.42 2882
5076.09 2892
5076.77 2903
5077.44 2921
5078.11 3033
5078.78 2955
5079.45 3044
5080.13 3084
5080.80 3093
5081.47 3278
5082.14 3252
5082.82 3170
5083.49 3249
5084.16 3097
5084.83 3161
5085.51 3083
5086.18 3016
5086.85 3073
5087.53 3059
5088.20 3128
5088.87 3038
5089.54 3357
5090.22 3346
5090.89 3269
5091.56 3353
5092.24 3414
5092.91 3513
5093.58 3439
5094.26 3552
5094.93 3592
5095.60 3626
5096.28 3403
5096.95 3339
5097.62 3247
5098.30 3193
5098.97 2992
5099.64 2941
5100.32 3038
5100.99 2949
5101.67 2914
5102.34 2971
5103.01 3004
5103.69 3147
5104.36 3187
5105.04 2961
5105.71 3246
5106.38 3112
5107.06 2950
5107.73 3010
5108.41 2971
5109.08 2981
5109.75 2930
5110.43 3022
5111.10 2933
5111.78 2898
5112.45 2785
5113.13 2810
5113.80 2783
5114.48 2895
5115.15 2905
5115.83 2859
5116.50 2844
5117.17 2961
5117.85 3004
5118.52 3076
5119.20 3152
5119.87 3080
5120.55 3227
5121.22 3155
5121.90 3113
5122.57 3030
5123.25 3043
5123.93 2988
5124.60 2904
5125.28 2818
5125.95 2832
5126.63 2845
5127.30 2755
5127.98 2867
5128.65 3027
5129.33 2920
5130.00 2954
5130.68 2915
5131.36 3074
5132.03 3069
5132.71 3041
5133.38 2970
5134.06 2985
5134.73 2870
5135.41 2850
5136.09 2920
5136.76 3120
5137.44 2894
5138.12 2711
5138.79 2794
5139.47 2903
5140.14 2826
5140.82 2870
5141.50 2885
5142.17 2806
5142.85 2884
5143.53 2861
5144.20 2825
5144.88 2724
5145.56 2846
5146.23 2765
5146.91 2630
5147.59 2832
5148.26 2803
5148.94 2665
5149.62 2664
5150.29 2711
5150.97 2761
5151.65 2749
5152.33 2762
5153.00 2880
5153.68 2708
5154.36 2714
5155.03 2821
5155.71 2797
5156.39 2812
5157.07 2859
5157.74 2786
5158.42 2693
5159.10 2766
5159.78 2769
5160.45 2727
5161.13 2716
5161.81 2665
5162.49 2775
5163.17 2780
5163.84 2891
5164.52 2928
5165.20 2877
5165.88 2926
5166.55 2889
5167.23 2988
5167.91 2954
5168.59 2865
5169.27 2974
5169.95 2733
5170.62 2775
5171.30 2943
5171.98 2924
5172.66 2698
5173.34 2696
5174.02 2667
5174.69 2641
5175.37 2782
5176.05 2824
5176.73 2824
5177.41 2719
5178.09 2748
5178.77 2903
5179.45 2713
5180.13 2687
5180.80 2836
5181.48 2824
5182.16 2845
5182.84 2860
5183.52 2853
5184.20 2935
5184.88 2648
5185.56 2622
5186.24 2702
5186.92 2596
5187.60 2555
5188.28 2647
5188.96 2520
5189.64 2651
5190.31 2583
5190.99 2495
5191.67 2566
5192.35 2552
5193.03 2514
5193.71 2549
5194.39 2510
5195.07 2503
5195.75 2596
5196.43 2640
5197.11 2510
5197.79 2531
5198.47 2494
5199.15 2555
5199.83 2600
5200.51 2687
5201.19 2709
5201.87 2756
5202.56 2484
5203.24 2550
5203.92 2543
5204.60 2601
5205.28 2738
5205.96 2616
5206.64 2621
5207.32 2648
5208.00 2742
5208.68 2632
5209.36 2740
5210.04 2753
5210.72 2759
5211.40 2824
5212.09 2816
5212.77 2784
5213.45 2857
5214.13 2883
5214.81 2729
5215.49 2708
5216.17 2742
5216.85 2618
5217.54 2677
5218.22 2725
5218.90 2595
5219.58 2722
5220.26 2714
5220.94 2794
5221.62 2642
5222.31 2597
5222.99 2647
5223.67 2693
5224.35 2806
5225.03 2636
5225.72 2584
5226.40 2489
5227.08 2601
5227.76 2531
5228.44 2535
5229.13 2591
5229.81 2616
5230.49 2568
5231.17 2530
5231.86 2646
5232.54 2594
5233.22 2652
5233.90 2632
5234.58 2591
5235.27 2593
5235.95 2770
5236.63 2818
5237.32 2827
5238.00 2875
5238.68 2984
5239.36 3137
5240.05 2956
5240.73 3032
5241.41 3077
5242.10 3015
5242.78 2878
5243.46 2755
5244.14 2717
5244.83 2670
5245.51 2643
5246.19 2534
5246.88 2596
5247.56 2652
5248.24 2714
5248.93 2731
5249.61 2458
5250.29 2646
5250.98 2701
5251.66 2637
5252.35 2708
5253.03 2752
5253.71 2733
5254.40 2819
5255.08 2802
5255.76 2569
5256.45 2627
5257.13 2629
5257.82 2551
5258.50 2638
5259.18 2545
5259.87 2676
5260.55 2660
5261.24 2658
5261.92 2783
5262.61 2844
5263.29 2820
5263.97 2770
5264.66 2824
5265.34 2882
5266.03 2829
5266.71 2919
5267.40 2780
5268.08 2836
5268.77 2770
5269.45 2676
5270.14 2717
5270.82 2760
5271.51 2940
5272.19 2811
5272.88 2746
5273.56 2906
5274.25 2803
5274.93 2753
5275.62 2784
5276.30 2769
5276.99 2711
5277.67 2719
5278.36 2605
5279.04 2573
5279.73 2672
5280.41 2721
5281.10 2787
5281.79 2765
5282.47 2721
5283.16 2853
5283.84 2809
5284.53 2906
5285.21 2682
5285.90 2663
5286.59 2707
5287.27 2782
5287.96 2573
5288.64 2501
5289.33 2566
5290.02 2638
5290.70 2709
5291.39 2681
5292.07 2634
5292.76 2734
5293.45 2806
5294.13 2670
5294.82 2775
5295.51 2799
5296.19 2822
5296.88 2843
5297.57 2799
5298.25 2921
5298.94 2947
5299.63 2993
5300.31 3048
5301.00 3074
5301.69 3336
5302.37 3302
5303.06 3346
5303.75 3424
5304.43 3273
5305.12 3178
5305.81 3309
5306.50 3128
5307.18 3078
5307.87 2964
5308.56 2805
5309.25 2895
5309.93 2821
5310.62 2836
5311.31 2776
5312.00 2793
5312.68 2652
5313.37 2828
5314.06 2782
5314.75 2835
5315.43 2809
5316.12 2668
5316.81 2767
5317.50 2837
5318.18 2714
5318.87 2692
5319.56 2874
5320.25 2938
5320.94 2914
5321.63 2863
5322.31 2967
5323.00 2827
5323.69 2860
5324.38 2891
5325.07 2862
5325.76 2827
5326.44 2870
5327.13 2882
5327.82 2792
5328.51 2901
5329.20 2846
5329.89 2808
5330.58 2917
5331.26 2944
5331.95 3077
5332.64 3030
5333.33 2866
5334.02 2870
5334.71 2760
5335.40 2805
5336.09 2902
5336.78 2742
5337.47 2750
5338.15 2911
5338.84 2809
5339.53 2760
5340.22 2893
5340.91 2913
5341.60 2962
5342.29 2963
5342.98 2967
5343.67 2992
5344.36 2938
5345.05 2940
5345.74 2963
5346.43 3182
5347.12 3222
5347.81 3375
5348.50 3464
5349.19 3503
5349.88 3679
5350.57 3929
5351.26 3895
5351.95 4028
5352.64 4102
5353.33 4096
5354.02 4019
5354.71 3867
5355.40 3602
5356.09 3418
5356.78 3242
5357.47 3043
5358.16 3031
5358.85 2899
5359.54 2878
5360.23 2801
5360.92 2799
5361.62 2767
5362.31 2730
5363.00 2738
5363.69 2733
5364.38 2942
5365.07 2790
5365.76 2756
5366.45 2692
5367.14 2679
5367.83 2737
5368.53 2863
5369.22 2897
5369.91 2759
5370.60 2733
5371.29 2588
5371.98 2692
5372.67 2745
5373.36 2681
5374.06 2759
5374.75 2731
5375.44 2739
5376.13 2683
5376.82 2838
5377.51 2716
5378.21 2664
5378.90 2583
5379.59 2690
5380.28 2742
5380.97 2658
5381.67 2723
5382.36 2613
5383.05 2645
5383.74 2746
5384.44 2576
5385.13 2671
5385.82 2734
5386.51 2736
5387.20 2862
5387.90 2824
5388.59 2994
5389.28 3144
5389.97 3202
5390.67 3059
5391.36 3004
5392.05 3044
5392.75 3039
5393.44 3258
5394.13 3100
5394.82 3059
5395.52 2882
5396.21 2916
5396.90 2971
5397.60 2789
5398.29 2717
5398.98 2813
5399.68 2714
5400.37 2585
5401.06 2640
5401.76 2647
5402.45 2720
5403.14 2781
5403.84 2727
5404.53 2694
5405.22 2719
5405.92 2850
5406.61 2710
5407.30 2722
5408.00 2858
5408.69 2809
5409.39 2825
5410.08 2700
5410.77 2795
5411.47 2814
5412.16 2706
5412.85 2777
5413.55 2836
5414.24 2776
5414.94 2741
5415.63 2605
5416.33 2637
5417.02 2710
5417.71 2801
5418.41 2776
5419.10 2698
5419.80 2685
5420.49 2707
5421.19 2666
5421.88 2835
5422.58 2820
5423.27 2735
5423.97 2661
5424.66 2757
5425.36 2742
5426.05 2706
5426.75 2667
5427.44 2754
5428.14 2733
5428.83 2700
5429.53 2763
5430.22 2693
5430.92 2659
5431.61 2689
5432.31 2568
5433.00 2574
5433.70 2665
5434.39 2744
5435.09 2828
5435.78 2864
5436.48 2950
5437.17 3051
5437.87 3157
5438.57 3056
5439.26 2944
5439.96 2973
5440.65 2832
5441.35 2902
5442.05 2929
5442.74 2922
5443.44 2782
5444.13 2914
5444.83 3026
5445.53 3182
5446.22 3269
5446.92 3162
5447.61 3200
5448.31 3264
5449.01 3194
5449.70 3296
5450.40 3232
5451.10 3180
5451.79 3124
5452.49 3245
5453.19 3166
5453.88 3099
5454.58 3097
5455.28 2975
5455.97 2884
5456.67 2835
5457.37 2869
5458.06 2775
5458.76 2901
5459.46 2862
5460.16 2968
5460.85 3034
5461.55 3066
5462.25 2907
5462.94 3070
5463.64 3077
5464.34 2992
5465.04 2997
5465.73 3025
5466.43 3090
5467.13 3025
5467.83 3044
5468.52 3001
5469.22 3078
5469.92 3053
5470.62 2898
5471.31 3015
5472.01 2978
5472.71 3025
5473.41 3074
5474.11 3188
5474.80 3093
5475.50 3053
5476.20 3075
5476.90 3175
5477.60 3288
5478.29 3408
5478.99 3677
5479.69 3614
5480.39 3720
5481.09 3785
5481.79 3866
5482.49 3973
5483.18 3891
5483.88 3729
5484.58 3606
5485.28 3571
5485.98 3472
5486.68 3318
5487.38 3410
5488.08 3464
5488.77 3309
5489.47 3304
5490.17 3246
5490.87 3251
5491.57 3566
5492.27 3370
5492.97 3410
5493.67 3538
5494.37 3497
5495.07 3514
5495.77 3529
5496.46 3574
5497.16 3728
5497.86 3874
5498.56 4175
5499.26 4414
5499.96 4777
5500.66 4959
5501.36 5078
5502.06 5127
5502.76 5268
5503.46 5259
5504.16 4860
5504.86 4697
5505.56 4428
5506.26 4068
5506.96 3938
5507.66 3759
5508.36 3680
5509.06 3626
5509.76 3533
5510.46 3384
5511.16 3351
5511.86 3284
5512.56 3236
5513.26 3386
5513.96 3343
5514.67 3483
5515.37 3491
5516.07 3351
5516.77 3311
5517.47 3279
5518.17 3189
5518.87 3271
5519.57 3239
5520.27 3171
5520.97 3186
5521.67 3145
5522.37 3258
5523.08 3081
5523.78 2982
5524.48 3021
5525.18 2979
5525.88 3094
5526.58 3092
5527.28 2888
5527.98 2893
5528.69 2993
5529.39 2767
5530.09 2948
5530.79 2903
5531.49 2935
5532.19 2971
5532.90 3043
5533.60 3131
5534.30 2890
5535.00 2930
5535.70 2977
5536.40 3023
5537.11 2778
5537.81 2814
5538.51 2785
5539.21 2911
5539.92 2844
5540.62 2892
5541.32 2815
5542.02 2819
5542.72 2714
5543.43 2609
5544.13 2674
5544.83 2729
5545.53 2804
5546.24 2771
5546.94 2763
5547.64 2646
5548.34 2669
5549.05 2712
5549.75 2725
5550.45 2727
5551.16 2673
5551.86 2684
5552.56 2663
5553.26 2783
5553.97 2748
5554.67 2621
5555.37 2718
5556.08 2670
5556.78 2687
5557.48 2869
5558.19 2792
5558.89 2675
5559.59 2646
5560.30 2721
5561.00 2686
5561.70 2832
5562.41 2818
5563.11 2810
5563.82 2660
5564.52 2866
5565.22 2830
5565.93 2868
5566.63 2812
5567.33 2802
5568.04 2878
5568.74 2853
5569.45 2729
5570.15 2682
5570.85 2742
5571.56 2736
5572.26 2660
5572.97 2714
5573.67 2698
5574.38 2711
5575.08 2670
5575.78 2725
5576.49 2676
5577.19 2773
5577.90 2669
5578.60 2659
5579.31 2654
5580.01 2579
5580.72 2626
5581.42 2682
5582.13 2644
5582.83 2513
5583.54 2574
5584.24 2465
5584.95 2592
5585.65 2629
5586.36 2400
5587.06 2464
5587.77 2438
5588.47 2513
5589.18 2544
5589.88 2596
5590.59 2477
5591.29 2405
5592.00 2466
5592.70 2558
5593.41 2590
5594.12 2507
5594.82 2407
5595.53 2397
5596.23 2457
5596.94 2467
5597.64 2323
5598.35 2371
5599.06 2388
5599.76 2431
5600.47 2553
5601.17 2604
5601.88 2586
5602.59 2560
5603.29 2484
5604.00 2391
5604.71 2386
5605.41 2418
5606.12 2386
5606.82 2353
5607.53 2296
5608.24 2349
5608.94 2341
5609.65 2381
5610.36 2471
5611.06 2348
5611.77 2502
5612.48 2471
5613.18 2557
5613.89 2497
5614.60 2377
5615.30 2593
5616.01 2573
5616.72 2465
5617.43 2533
5618.13 2375
5618.84 2555
5619.55 2494
5620.25 2486
5620.96 2344
5621.67 2435
5622.38 2397
5623.08 2389
5623.79 2510
5624.50 2572
5625.21 2512
5625.91 2606
5626.62 2656
5627.33 2681
5628.04 2538
5628.75 2539
5629.45 2585
5630.16 2584
5630.87 2429
5631.58 2527
5632.28 2469
5632.99 2369
5633.70 2396
5634.41 2517
5635.12 2328
5635.83 2501
5636.53 2563
5637.24 2504
5637.95 2445
5638.66 2534
5639.37 2537
5640.08 2592
5640.78 2559
5641.49 2537
5642.20 2538
5642.91 2460
5643.62 2617
5644.33 2649
5645.04 2489
5645.75 2464
5646.45 2524
5647.16 2542
5647.87 2507
5648.58 2469
5649.29 2421
5650.00 2406
5650.71 2504
5651.42 2447
5652.13 2500
5652.84 2586
5653.55 2532
5654.26 2547
5654.96 2656
5655.67 2905
5656.38 2804
5657.09 2913
5657.80 2940
5658.51 3039
5659.22 2844
5659.93 3022
5660.64 2836
5661.35 2762
5662.06 2858
5662.77 2740
5663.48 2678
5664.19 2755
5664.90 2711
5665.61 2632
5666.32 2635
5667.03 2612
5667.74 2677
5668.45 2434
5669.16 2585
5669.87 2572
5670.58 2412
5671.29 2605
5672.00 2552
5672.72 2526
5673.43 2557
5674.14 2614
5674.85 2685
5675.56 2450
5676.27 2549
5676.98 2385
5677.69 2398
5678.40 2518
5679.11 2412
5679.82 2347
5680.53 2449
5681.25 2479
5681.96 2564
5682.67 2504
5683.38 2479
5684.09 2488
5684.80 2507
5685.51 2642
5686.22 2566
5686.94 2582
5687.65 2459
5688.36 2499
5689.07 2476
5689.78 2474
5690.49 2452
5691.21 2466
5691.92 2381
5692.63 2434
5693.34 2434
5694.05 2441
5694.76 2449
5695.48 2400
5696.19 2294
5696.90 2368
5697.61 2507
5698.32 2374
5699.04 2422
5699.75 2271
5700.46 2332
5701.17 2441
5701.89 2368
5702.60 2268
5703.31 2323
5704.02 2333
5704.74 2312
5705.45 2387
5706.16 2284
5706.87 2367
5707.59 2475
5708.30 2425
5709.01 2421
5709.73 2308
5710.44 2335
5711.15 2546
5711.86 2428
5712.58 2397
5713.29 2310
5714.00 2344
5714.72 2358
5715.43 2348
5716.14 2348
5716.86 2396
5717.57 2412
5718.28 2276
5719.00 2310
5719.71 2341
5720.42 2334
5721.14 2419
5721.85 2384
5722.56 2436
5723.28 2472
5723.99 2450
5724.71 2492
5725.42 2510
5726.13 2454
5726.85 2499
5727.56 2597
5728.28 2579
5728.99 2638
5729.70 2587
5730.42 2662
5731.13 2516
5731.85 2459
5732.56 2494
5733.28 2440
5733.99 2451
5734.70 2545
5735.42 2470
5736.13 2409
5736.85 2402
5737.56 2504
5738.28 2383
5738.99 2398
5739.71 2477
5740.42 2424
5741.14 2406
5741.85 2433
5742.57 2373
5743.28 2372
5744.00 2411
5744.71 2448
5745.43 2427
5746.14 2437
5746.86 2345
5747.57 2338
5748.29 2367
5749.00 2541
5749.72 2388
5750.43 2403
5751.15 2342
5751.86 2398
5752.58 2442
5753.29 2510
5754.01 2425
5754.73 2492
5755.44 2454
5756.16 2504
5756.87 2453
5757.59 2447
5758.31 2451
5759.02 2516
5759.74 2469
5760.45 2493
5761.17 2468
5761.89 2430
5762.60 2544
5763.32 2440
5764.03 2518
5764.75 2402
5765.47 2478
5766.18 2451
5766.90 2509
5767.62 2546
5768.33 2462
5769.05 2478
5769.77 2566
5770.48 2457
5771.20 2447
5771.92 2533
5772.63 2498
5773.35 2567
5774.07 2520
5774.78 2614
5775.50 2568
5776.22 2506
5776.93 2696
5777.65 2624
5778.37 2632
5779.09 2644
5779.80 2769
5780.52 2790
5781.24 2697
5781.96 2868
5782.67 2789
5783.39 2752
5784.11 2721
5784.83 2693
5785.54 2749
5786.26 2807
5786.98 2663
5787.70 2647
5788.41 2619
5789.13 2717
5789.85 2618
5790.57 2699
5791.29 2787
5792.00 2795
5792.72 2801
5793.44 2970
5794.16 2870
5794.88 2789
5795.59 3053
5796.31 3087
5797.03 3073
5797.75 3110
5798.47 3159
5799.19 3313
5799.90 3544
5800.62 3901
5801.34 4139
5802.06 4634
5802.78 5009
5803.50 5082
5804.22 5137
5804.93 5124
5805.65 4846
5806.37 4625
5807.09 4203
5807.81 3704
5808.53 3533
5809.25 3504
5809.97 3530
5810.69 3232
5811.41 3234
5812.13 3239
5812.84 3319
5813.56 3174
5814.28 3070
5815.00 3098
5815.72 3396
5816.44 3281
5817.16 3340
5817.88 3377
5818.60 3278
5819.32 3355
5820.04 3209
5820.76 3303
5821.48 3304
5822.20 3313
5822.92 3180
5823.64 3219
5824.36 3287
5825.08 3279
5825.80 3235
5826.52 3190
5827.24 3069
5827.96 3096
5828.68 2922
5829.40 2989
5830.12 2972
5830.84 2973
5831.56 2907
5832.28 3071
5833.00 3119
5833.72 3038
5834.44 2994
5835.16 2974
5835.89 3045
5836.61 3025
5837.33 2918
5838.05 2910
5838.77 2814
5839.49 2968
5840.21 2876
5840.93 2773
5841.65 2852
5842.37 2732
5843.10 2790
5843.82 2781
5844.54 2712
5845.26 2662
5845.98 2669
5846.70 2646
5847.42 2661
5848.14 2726
5848.87 2563
5849.59 2823
5850.31 2836
5851.03 2880
5851.75 2864
5852.47 2742
5853.20 2816
5853.92 2925
5854.64 2850
5855.36 2811
5856.08 2715
5856.81 2666
5857.53 2809
5858.25 2781
5858.97 2673
5859.69 2689
5860.42 2763
5861.14 2843
5861.86 2816
5862.58 2742
5863.31 2724
5864.03 2731
5864.75 2805
5865.47 2852
5866.20 2908
5866.92 2774
5867.64 2774
5868.36 2762
5869.09 2730
5869.81 2724
5870.53 2772
5871.26 2746
5871.98 2689
5872.70 2684
5873.42 2689
5874.15 2739
5874.87 2713
5875.59 2726
5876.32 2687
5877.04 2709
5877.76 2638
5878.49 2689
5879.21 2751
5879.93 2699
5880.66 2814
5881.38 2795
5882.10 2898
5882.83 2859
5883.55 2804
5884.28 2872
5885.00 3004
5885.72 2948
5886.45 2795
5887.17 2864
5887.89 2878
5888.62 2936
5889.34 2915
5890.07 2782
5890.79 2825
5891.51 2869
5892.24 2857
5892.96 2767
5893.69 2845
5894.41 2869
5895.14 2916
5895.86 2727
5896.59 2712
5897.31 2796
5898.03 2717
5898.76 2859
5899.48 2976
5900.21 2866
5900.93 2933
5901.66 2876
5902.38 2932
5903.11 2969
5903.83 2843
5904.56 2867
5905.28 2817
5906.01 2900
5906.73 2921
5907.46 2968
5908.18 2927
5908.91 3032
5909.63 2944
5910.36 2917
5911.08 2956
5911.81 3012
5912.53 2957
5913.26 2936
5913.99 2988
5914.71 2984
5915.44 2935
5916.16 3047
5916.89 2973
5917.61 2982
5918.34 3000
5919.07 3083
5919.79 3111
5920.52 3046
5921.24 3055
5921.97 3110
5922.70 3208
5923.42 3192
5924.15 3103
5924.87 3175
5925.60 3213
5926.33 3228
5927.05 3181
5927.78 3225
5928.51 3355
5929.23 3512
5929.96 3454
5930.69 3300
5931.41 3350
5932.14 3529
5932.87 3462
5933.59 3631
5934.32 3639
5935.05 3649
5935.77 3666
5936.50 3795
5937.23 4007
5937.95 4147
5938.68 4171
5939.41 4172
5940.13 4137
5940.86 4138
5941.59 3880
5942.32 4033
5943.04 4182
5943.77 4076
5944.50 4104
5945.23 4230
5945.95 4207
5946.68 4276
5947.41 4333
5948.14 4246
5948.86 4273
5949.59 4326
5950.32 4605
5951.05 4568
5951.78 4671
5952.50 4818
5953.23 5030
5953.96 4852
5954.69 4844
5955.42 4837
5956.14 4850
5956.87 5023
5957.60 4884
5958.33 5181
5959.06 5123
5959.78 5036
5960.51 4969
5961.24 5051
5961.97 5183
5962.70 5146
5963.43 5172
5964.16 5318
5964.88 5464
5965.61 5691
5966.34 5777
5967.07 6029
5967.80 6037
5968.53 6314
5969.26 6301
5969.99 6305
5970.72 6442
5971.44 6305
5972.17 6434
5972.90 6258
5973.63 6467
5974.36 6432
5975.09 6265
5975.82 6371
5976.55 6377
5977.28 6363
5978.01 6489
5978.74 6479
5979.47 6682
5980.20 6756
5980.93 7186
5981.66 7107
5982.39 7345
5983.12 7505
5983.85 7501
5984.57 7477
5985.30 7527
5986.03 7779
5986.76 7660
5987.49 7621
5988.22 7676
5988.96 7663
5989.69 7529
5990.42 7663
5991.15 7718
5991.88 7687
5992.61 7882
5993.34 7730
5994.07 7934
5994.80 8137
5995.53 8299
5996.26 8247
5996.99 8725
5997.72 8909
5998.45 8839
5999.18 8711
5999.91 8956
6000.64 8793
6001.37 8826
6002.11 8788
6002.84 8749
6003.57 8386
6004.30 8360
6005.03 8150
6005.76 8135
6006.49 8186
6007.22 8259
6007.95 8754
6008.69 9191
6009.42 9832
6010.15 11098
6010.88 12671
6011.61 14544
6012.34 16945
6013.07 19047
6013.81 20814
6014.54 22202
6015.27 22669
6016.00 22848
6016.73 22095
6017.46 20340
6018.20 18453
6018.93 16524
6019.66 14460
6020.39 12483
6021.12 11005
6021.86 9637
6022.59 8783
6023.32 7938
6024.05 7316
6024.79 7045
6025.52 6814
6026.25 6565
6026.98 6257
6027.72 6110
6028.45 6162
6029.18 6068
6029.91 5782
6030.65 5842
6031.38 5796
6032.11 5700
6032.84 5459
6033.58 5392
6034.31 5483
6035.04 5336
6035.78 5391
6036.51 5435
6037.24 5306
6037.98 5489
6038.71 5612
6039.44 5599
6040.18 5517
6040.91 5816
6041.64 5919
6042.38 6110
6043.11 6174
6043.84 6225
6044.58 6059
6045.31 6159
6046.04 6300
6046.78 6268
6047.51 6253
6048.24 6386
6048.98 6353
6049.71 6519
6050.45 6621
6051.18 6642
6051.91 6968
6052.65 6935
6053.38 7184
6054.12 7191
6054.85 7427
6055.58 7364
6056.32 7181
6057.05 7071
6057.79 7055
6058.52 6822
6059.26 6676
6059.99 6715
6060.72 6674
6061.46 6473
6062.19 6427
6062.93 6212
6063.66 6375
6064.40 6405
6065.13 6345
6065.87 6452
6066.60 6264
6067.34 6036
6068.07 5979
6068.81 5956
6069.54 5866
6070.28 6100
6071.01 5922
6071.75 5919
6072.48 5965
6073.22 6054
6073.95 6359
6074.69 6341
6075.42 6604
6076.16 6777
6076.89 6917
6077.63 6876
6078.37 6939
6079.10 6757
6079.84 6655
6080.57 6582
6081.31 6359
6082.04 6067
6082.78 5757
6083.52 5611
6084.25 5424
6084.99 5246
6085.72 5293
6086.46 5254
6087.20 5010
6087.93 4841
6088.67 4931
6089.40 5073
6090.14 4980
6090.88 5403
6091.61 5327
6092.35 5301
6093.09 5227
6093.82 5120
6094.56 4984
6095.30 5078
6096.03 4947
6096.77 4786
6097.51 4719
6098.24 4633
6098.98 4430
6099.72 4363
6100.45 4372
6101.19 4440
6101.93 4237
6102.66 4364
6103.40 4411
6104.14 4265
6104.88 4344
6105.61 4397
6106.35 4329
6107.09 4412
6107.83 4252
6108.56 4280
6109.30 4305
6110.04 4311
6110.78 4365
6111.51 4383
6112.25 4404
6112.99 4489
6113.73 4401
6114.46 4507
6115.20 4599
6115.94 4705
6116.68 4502
6117.41 4507
6118.15 4422
6118.89 4405
6119.63 4760
6120.37 4508
6121.11 4560
6121.84 4706
6122.58 4720
6123.32 4704
6124.06 4726
6124.80 4630
6125.54 4752
6126.27 4879
6127.01 4754
6127.75 4766
6128.49 4763
6129.23 4858
6129.97 4758
6130.71 4869
6131.44 4842
6132.18 4815
6132.92 4732
6133.66 4851
6134.40 4838
6135.14 4976
6135.88 4944
6136.62 5026
6137.36 5060
6138.10 4971
6138.83 4937
6139.57 5062
6140.31 5006
6141.05 5035
6141.79 5148
6142.53 5083
6143.27 5150
6144.01 5113
6144.75 5136
6145.49 5107
6146.23 4964
6146.97 5120
6147.71 5287
6148.45 5232
6149.19 5188
6149.93 5442
6150.67 5432
6151.41 5611
6152.15 5629
6152.89 5604
6153.63 5589
6154.37 5529
6155.11 5508
6155.85 5689
6156.59 5778
6157.33 5623
6158.07 5667
6158.81 5653
6159.55 5728
6160.29 5803
6161.03 5845
6161.77 6081
6162.51 6037
6163.25 6270
6163.99 6755
6164.74 6979
6165.48 7250
6166.22 7630
6166.96 7912
6167.70 8225
6168.44 8545
6169.18 8706
6169.92 8547
6170.66 8473
6171.40 8320
6172.15 8161
6172.89 7828
6173.63 7919
6174.37 7972
6175.11 7739
6175.85 7686
6176.59 7589
6177.34 7575
6178.08 7509
6178.82 7400
6179.56 7325
6180.30 7568
6181.04 7757
6181.79 7606
6182.53 7710
6183.27 7796
6184.01 8095
6184.75 8059
6185.50 7895
6186.24 7984
6186.98 8168
6187.72 8332
6188.46 8224
6189.21 8594
6189.95 8734
6190.69 8703
6191.43 8818
6192.18 9379
6192.92 9666
6193.66 9842
6194.40 10025
6195.15 10213
6195.89 10333
6196.63 10221
6197.37 10194
6198.12 10326
6198.86 10206
6199.60 10128
6200.35 10131
6201.09 10050
6201.83 10171
6202.58 10384
6203.32 10588
6204.06 11418
6204.80 12733
6205.55 14678
6206.29 16956
6207.03 20576
6207.78 24820
6208.52 28834
6209.26 31864
6210.01 33545
6210.75 34782
6211.50 34770
6212.24 34143
6212.98 32572
6213.73 30504
6214.47 27891
6215.21 24206
6215.96 20354
6216.70 17314
6217.45 14481
6218.19 12718
6218.93 11377
6219.68 10188
6220.42 9473
6221.17 8823
6221.91 8539
6222.66 8500
6223.40 8251
6224.14 8130
6224.89 8004
6225.63 7993
6226.38 7961
6227.12 7892
6227.87 7645
6228.61 7416
6229.36 7023
6230.10 6690
6230.84 6553
6231.59 6469
6232.33 6168
6233.08 6103
6233.82 6196
6234.57 6255
6235.31 6458
6236.06 6287
6236.80 6590
6237.55 6953
6238.30 7031
6239.04 7305
6239.79 7658
6240.53 7865
6241.28 7845
6242.02 7914
6242.77 7857
6243.51 7481
6244.26 7143
6245.00 7033
6245.75 6932
6246.50 7227
6247.24 7296
6247.99 7224
6248.73 7316
6249.48 7263
6250.22 7180
6250.97 7177
6251.72 7234
6252.46 7214
6253.21 6941
6253.95 7007
6254.70 7066
6255.45 7101
6256.19 6827
6256.94 6857
6257.69 6945
6258.43 6749
6259.18 6763
6259.93 6748
6260.67 6702
6261.42 6602
6262.17 6732
6262.91 6592
6263.66 6462
6264.41 6381
6265.15 6599
6265.90 6426
6266.65 6507
6267.39 6621
6268.14 6858
6268.89 7176
6269.63 7408
6270.38 7849
6271.13 8077
6271.88 8413
6272.62 8500
6273.37 8633
6274.12 8837
6274.86 8768
6275.61 8362
6276.36 8098
6277.11 7840
6277.85 7797
6278.60 7375
6279.35 7078
6280.10 6701
6280.85 6388
6281.59 6303
6282.34 5968
6283.09 5776
6283.84 5654
6284.59 5625
6285.33 5410
6286.08 5166
6286.83 5116
6287.58 5123
6288.33 5102
6289.07 5079
6289.82 5019
6290.57 5059
6291.32 4851
6292.07 4814
6292.82 4813
6293.56 4674
6294.31 4669
6295.06 4613
6295.81 4575
6296.56 4592
6297.31 4587
6298.06 4486
6298.81 4453
6299.55 4410
6300.30 4290
6301.05 4201
6301.80 4238
6302.55 4308
6303.30 4246
6304.05 4194
6304.80 4257
6305.55 4260
6306.30 4217
6307.05 4225
6307.79 4222
6308.54 4332
6309.29 4406
6310.04 4342
6310.79 4302
6311.54 4464
6312.29 4579
6313.04 4437
6313.79 4517
6314.54 4414
6315.29 4316
6316.04 4415
6316.79 4255
6317.54 4260
6318.29 4362
6319.04 4444
6319.79 4385
6320.54 4258
6321.29 4273
6322.04 4333
6322.79 4170
6323.54 4026
6324.29 4200
6325.04 4012
6325.79 4048
6326.54 3926
6327.29 3929
6328.04 3941
6328.79 3760
6329.55 3714
6330.30 3877
6331.05 3928
6331.80 3841
6332.55 3904
6333.30 3838
6334.05 3863
6334.80 3831
6335.55 4022
6336.30 3986
6337.05 4069
6337.81 4089
6338.56 4057
6339.31 4022
6340.06 4094
6340.81 3994
6341.56 3969
6342.31 3876
6343.06 3881
6343.82 3801
6344.57 3842
6345.32 3720
6346.07 3905
6346.82 3977
6347.57 3842
6348.33 3968
6349.08 4037
6349.83 4209
6350.58 4315
6351.33 4353
6352.09 4366
6352.84 4382
6353.59 4532
6354.34 4607
6355.09 4649
6355.85 4514
6356.60 4548
6357.35 4497
6358.10 4271
6358.86 4204
6359.61 4019
6360.36 4007
6361.11 3932
6361.87 4032
6362.62 3944
6363.37 3940
6364.12 3801
6364.88 3742
6365.63 3832
6366.38 3801
6367.13 3906
6367.89 3980
6368.64 3879
6369.39 3767
6370.15 3846
6370.90 3980
6371.65 3915
6372.41 3868
6373.16 3866
6373.91 3709
6374.67 3762
6375.42 3695
6376.17 3612
6376.93 3580
6377.68 3711
6378.43 3744
6379.19 3812
6379.94 3694
6380.69 3817
6381.45 3755
6382.20 3793
6382.96 3788
6383.71 3647
6384.46 3696
6385.22 3670
6385.97 3663
6386.73 3593
6387.48 3551
6388.23 3610
6388.99 3588
6389.74 3517
6390.50 3361
6391.25 3356
6392.00 3404
6392.76 3465
6393.51 3544
6394.27 3364
6395.02 3229
6395.78 3306
6396.53 3335
6397.29 3478
6398.04 3409
6398.80 3269
6399.55 3305
6400.31 3272
6401.06 3315
6401.82 3244
6402.57 3247
6403.33 3298
6404.08 3317
6404.84 3348
6405.59 3332
6406.35 3312
6407.10 3448
6407.86 3450
6408.61 3384
6409.37 3354
6410.12 3615
6410.88 3457
6411.63 3482
6412.39 3400
6413.14 3333
6413.90 3290
6414.66 3323
6415.41 3460
6416.17 3413
6416.92 3343
6417.68 3394
6418.44 3335
6419.19 3349
6419.95 3324
6420.70 3254
6421.46 3479
6422.22 3409
6422.97 3313
6423.73 3426
6424.48 3315
6425.24 3291
6426.00 3368
6426.75 3253
6427.51 3196
6428.27 3288
6429.02 3469
6429.78 3362
6430.54 3256
6431.29 3449
6432.05 3455
6432.81 3314
6433.56 3240
6434.32 3369
6435.08 3282
6435.83 3320
6436.59 3399
6437.35 3378
6438.10 3315
6438.86 3324
6439.62 3370
6440.38 3461
6441.13 3467
6441.89 3450
6442.65 3419
6443.41 3426
6444.16 3584
6444.92 3450
6445.68 3702
6446.44 3780
6447.19 3576
6447.95 3531
6448.71 3527
6449.47 3561
6450.22 3523
6450.98 3525
6451.74 3703
6452.50 3530
6453.26 3458
6454.01 3541
6454.77 3774
6455.53 3710
6456.29 3600
6457.05 3795
6457.80 3822
6458.56 3857
6459.32 3958
6460.08 4005
6460.84 3925
6461.60 3941
6462.35 3926
6463.11 3918
6463.87 4031
6464.63 3936
6465.39 3973
6466.15 4080
6466.91 4066
6467.67 4022
6468.42 4123
6469.18 4185
6469.94 4128
6470.70 4153
6471.46 4255
6472.22 4245
6472.98 4226
6473.74 4395
6474.50 4396
6475.26 4465
6476.02 4446
6476.77 4471
6477.53 4485
6478.29 4542
6479.05 4701
6479.81 4750
6480.57 4678
6481.33 4611
6482.09 4635
6482.85 4660
6483.61 4796
6484.37 4764
6485.13 4734
6485.89 4811
6486.65 4876
6487.41 5098
6488.17 5145
6488.93 5044
6489.69 5175
6490.45 5264
6491.21 5309
6491.97 5338
6492.73 5915
6493.49 5917
6494.25 5941
6495.01 6253
6495.77 6185
6496.53 6529
6497.29 6477
6498.05 6283
6498.82 6452
6499.58 6252
6500.34 6250
6501.10 6259
6501.86 6264
6502.62 6562
6503.38 6390
6504.14 6443
6504.90 6751
6505.66 6686
6506.42 6769
6507.19 6902
6507.95 7099
6508.71 7017
6509.47 6963
6510.23 7259
6510.99 7264
6511.75 7329
6512.51 7521
6513.28 7613
6514.04 7707
6514.80 7628
6515.56 7495
6516.32 7732
6517.08 7764
6517.85 7693
6518.61 7901
6519.37 8013
6520.13 7999
6520.89 8304
6521.66 8445
6522.42 8581
6523.18 8982
6523.94 9524
6524.70 9918
6525.47 10539
6526.23 11037
6526.99 11919
6527.75 12603
6528.52 13198
6529.28 13490
6530.04 13761
6530.80 13438
6531.57 13342
6532.33 13352
6533.09 13492
6533.85 14719
6534.62 16820
6535.38 19018
6536.14 22114
6536.90 25105
6537.67 26498
6538.43 27298
6539.19 27022
6539.96 25506
6540.72 22857
6541.48 20319
6542.25 17428
6543.01 14688
6543.77 12565
6544.54 10908
6545.30 9441
6546.06 8624
6546.83 8034
6547.59 7521
6548.35 7019
6549.12 6694
6549.88 6625
6550.64 6626
6551.41 6512
6552.17 6408
6552.94 6415
6553.70 6294
6554.46 6212
6555.23 6271
6555.99 6091
6556.75 6035
6557.52 5937
6558.28 5940
6559.05 5862
6559.81 5965
6560.58 5779
6561.34 6026
6562.10 6239
6562.87 6312
6563.63 6550
6564.40 6767
6565.16 6856
6565.93 6868
6566.69 7001
6567.46 7073
6568.22 6952
6568.99 6796
6569.75 6846
6570.52 6869
6571.28 6844
6572.04 6717
6572.81 6748
6573.57 6814
6574.34 7046
6575.11 7258
6575.87 7374
6576.64 7453
6577.40 7615
6578.17 7311
6578.93 7387
6579.70 7306
6580.46 7371
6581.23 7329
6581.99 7412
6582.76 7344
6583.52 7144
6584.29 7139
6585.06 7196
6585.82 7235
6586.59 7240
6587.35 7463
6588.12 7496
6588.88 7738
6589.65 7584
6590.42 7744
6591.18 7965
6591.95 8169
6592.71 8434
6593.48 8617
6594.25 8889
6595.01 9026
6595.78 9266
6596.55 9430
6597.31 9616
6598.08 9836
6598.85 9694
6599.61 9485
6600.38 9402
6601.15 9320
6601.91 9211
6602.68 8601
6603.45 8240
6604.21 8001
6604.98 7805
6605.75 7583
6606.51 7557
6607.28 7830
6608.05 7999
6608.81 8053
6609.58 8053
6610.35 8193
6611.12 8224
6611.88 8281
6612.65 8097
6613.42 7677
6614.18 7215
6614.95 6870
6615.72 6832
6616.49 6633
6617.25 6449
6618.02 6340
6618.79 6220
6619.56 6030
6620.33 5866
6621.09 6027
6621.86 5942
6622.63 5727
6623.40 5990
6624.16 5729
6624.93 5776
6625.70 5567
6626.47 5654
6627.24 5550
6628.01 5517
6628.77 5482
6629.54 5560
6630.31 5709
6631.08 5901
6631.85 6235
6632.62 6540
6633.38 6991
6634.15 7399
6634.92 8219
6635.69 8791
6636.46 8831
6637.23 8781
6638.00 8512
6638.76 8045
6639.53 7638
6640.30 7255
6641.07 6889
6641.84 6275
6642.61 5832
6643.38 5701
6644.15 5488
6644.92 5471
6645.69 5119
6646.45 5113
6647.22 5210
6647.99 5002
6648.76 4961
6649.53 4948
6650.30 4987
6651.07 5128
6651.84 5099
6652.61 5124
6653.38 5112
6654.15 5098
6654.92 5115
6655.69 5180
6656.46 5448
6657.23 5304
6658.00 5280
6658.77 5332
6659.54 5211
6660.31 5129
6661.08 5100
6661.85 4975
6662.62 5023
6663.39 5013
6664.16 5056
6664.93 4872
6665.70 4815
6666.47 4808
6667.24 4738
6668.01 4852
6668.78 4736
6669.55 4811
6670.32 4800
6671.09 4853
6671.87 4877
6672.64 5128
6673.41 4957
6674.18 4948
6674.95 4923
6675.72 4881
6676.49 4923
6677.26 4995
6678.03 4875
6678.80 4696
6679.58 4660
6680.35 4613
6681.12 4829
6681.89 4865
6682.66 4955
6683.43 5139
6684.20 5234
6684.97 5308
6685.75 5240
6686.52 5347
6687.29 5325
6688.06 5441
6688.83 5356
6689.60 5077
6690.38 4925
6691.15 4770
6691.92 4716
6692.69 4443
6693.46 4473
6694.24 4530
6695.01 4315
6695.78 4411
6696.55 4343
6697.32 4510
6698.10 4606
6698.87 4473
6699.64 4384
6700.41 4375
6701.19 4319
6701.96 4448
6702.73 4328
6703.50 4190
6704.28 4162
6705.05 4126
6705.82 4124
6706.59 3972
6707.37 4082
6708.14 4024
6708.91 4118
6709.69 3984
6710.46 3919
6711.23 3911
6712.00 3849
6712.78 3923
6713.55 3878
6714.32 3803
6715.10 3853
6715.87 3866
6716.64 3842
6717.42 3786
6718.19 3687
6718.96 3640
6719.74 3697
6720.51 3891
6721.28 3826
6722.06 3841
6722.83 3676
6723.61 3615
6724.38 3630
6725.15 3581
6725.93 3585
6726.70 3633
6727.48 3649
6728.25 3662
6729.02 3619
6729.80 3615
6730.57 3673
6731.35 3623
6732.12 3674
6732.89 3586
6733.67 3560
6734.44 3635
6735.22 3714
6735.99 3548
6736.77 3584
6737.54 3657
6738.31 3647
6739.09 3686
6739.86 3644
6740.64 3521
6741.41 3498
6742.19 3725
6742.96 3701
6743.74 3529
6744.51 3671
6745.29 3817
6746.06 3875
6746.84 3774
6747.61 3693
6748.39 3680
6749.16 3795
6749.94 3933
6750.71 3999
6751.49 4010
6752.26 3975
6753.04 4152
6753.82 4234
6754.59 4241
6755.37 4156
6756.14 4182
6756.92 4215
6757.69 3883
6758.47 3816
6759.25 3766
6760.02 3646
6760.80 3716
6761.57 3554
6762.35 3542
6763.12 3494
6763.90 3472
6764.68 3424
6765.45 3655
6766.23 3582
6767.01 3627
6767.78 3666
6768.56 3581
6769.33 3518
6770.11 3366
6770.89 3492
6771.66 3562
6772.44 3610
6773.22 3480
6773.99 3369
6774.77 3414
6775.55 3539
6776.32 3605
6777.10 3526
6777.88 3416
6778.65 3593
6779.43 3670
6780.21 3675
6780.98 3582
6781.76 3681
6782.54 3536
6783.32 3503
6784.09 3632
6784.87 3700
6785.65 3685
6786.43 3706
6787.20 3647
6787.98 3552
6788.76 3498
6789.53 3416
6790.31 3509
6791.09 3488
6791.87 3533
6792.65 3461
6793.42 3394
6794.20 3545
6794.98 3514
6795.76 3333
6796.53 3266
6797.31 3409
6798.09 3326
6798.87 3365
6799.65 3376
6800.42 3306
6801.20 3393
6801.98 3315
6802.76 3332
6803.54 3329
6804.32 3314
6805.09 3437
6805.87 3550
6806.65 3455
6807.43 3470
6808.21 3408
6808.99 3381
6809.77 3335
6810.54 3266
6811.32 3328
6812.10 3386
6812.88 3501
6813.66 3337
6814.44 3267
6815.22 3367
6816.00 3414
6816.78 3437
6817.56 3400
6818.33 3340
6819.11 3414
6819.89 3492
6820.67 3446
6821.45 3475
6822.23 3467
6823.01 3501
6823.79 3498
6824.57 3447
6825.35 3466
6826.13 3497
6826.91 3430
6827.69 3433
6828.47 3477
6829.25 3431
6830.03 3437
6830.81 3558
6831.59 3635
6832.37 3354
6833.15 3390
6833.93 3564
6834.71 3449
6835.49 3445
6836.27 3389
6837.05 3500
6837.83 3442
6838.61 3374
6839.39 3457
6840.17 3209
6840.95 3467
6841.73 3440
6842.51 3455
6843.29 3447
6844.07 3422
6844.85 3583
6845.63 3707
6846.41 3897
6847.19 4096
6847.98 4475
6848.76 5233
6849.54 5823
6850.32 6861
6851.10 8043
6851.88 8915
6852.66 9277
6853.44 9459
6854.22 9287
6855.01 8644
6855.79 7913
6856.57 7078
6857.35 6319
6858.13 5507
6858.91 5043
6859.69 4668
6860.48 4458
6861.26 4210
6862.04 4021
6862.82 3901
6863.60 3857
6864.38 3739
6865.17 3719
6865.95 3804
6866.73 3853
6867.51 3911
6868.29 3910
6869.08 3977
6869.86 3786
6870.64 3738
6871.42 3795
6872.20 3793
6872.99 3732
6873.77 3571
6874.55 3584
6875.33 3569
6876.12 3609
6876.90 3681
6877.68 3905
6878.46 3943
6879.25 4131
6880.03 4076
6880.81 4205
6881.59 4188
6882.38 4208
6883.16 4215
6883.94 4120
6884.73 4229
6885.51 4307
6886.29 4529
6887.08 4917
6887.86 5203
6888.64 5413
6889.42 5369
6890.21 5387
6890.99 5460
6891.77 5318
6892.56 5153
6893.34 4977
6894.12 4645
6894.91 4508
6895.69 4513
6896.48 4566
6897.26 4458
6898.04 4443
6898.83 4445
6899.61 4476
6900.39 4471
6901.18 4608
6901.96 4737
6902.75 4728
6903.53 4763
6904.31 4841
6905.10 4911
6905.88 4773
6906.67 4744
6907.45 4743
6908.24 4737
6909.02 4564
6909.80 4612
6910.59 4667
6911.37 4724
6912.16 4674
6912.94 4766
6913.73 4871
6914.51 4818
6915.30 4841
6916.08 4881
6916.87 4871
6917.65 4880
6918.44 4955
6919.22 4920
6920.01 4870
6920.79 4893
6921.58 4862
6922.36 4808
6923.15 4731
6923.93 4667
6924.72 4701
6925.50 4622
6926.29 4511
6927.07 4681
6927.86 4626
6928.64 4703
6929.43 4670
6930.21 4597
6931.00 4534
6931.78 4658
6932.57 4744
6933.36 4810
6934.14 4879
6934.93 4813
6935.71 4821
6936.50 4905
6937.29 5002
6938.07 4967
6938.86 4930
6939.64 5290
6940.43 5429
6941.22 5531
6942.00 5689
6942.79 5834
6943.57 6077
6944.36 6490
6945.15 6552
6945.93 6516
6946.72 6683
6947.51 6698
6948.29 6589
6949.08 6731
6949.87 6656
6950.65 6538
6951.44 6544
6952.23 6564
6953.01 6192
6953.80 5991
6954.59 6110
6955.37 5988
6956.16 5987
6956.95 5984
6957.74 5826
6958.52 5733
6959.31 5867
6960.10 5852
6960.88 5850
6961.67 6119
6962.46 6141
6963.25 6195
6964.03 6199
6964.82 6475
6965.61 6392
6966.40 6600
6967.18 6697
6967.97 6888
6968.76 7452
6969.55 7586
6970.34 7909
6971.12 8106
6971.91 8282
6972.70 8313
6973.49 8286
6974.28 8271
6975.06 8322
6975.85 8242
6976.64 8337
6977.43 8283
6978.22 8513
6979.00 8797
6979.79 8909
6980.58 9322
6981.37 10187
6982.16 11211
6982.95 12611
6983.74 15085
6984.52 18439
6985.31 21807
6986.10 25312
6986.89 27977
6987.68 29065
6988.47 28819
6989.26 27780
6990.05 25952
6990.83 23290
6991.62 20014
6992.41 16873
6993.20 14219
6993.99 11915
6994.78 10314
6995.57 9004
6996.36 8144
6997.15 7374
6997.94 6987
6998.73 6690
6999.52 6439
7000.31 6344
7001.10 6254
7001.88 6124
7002.67 5898
7003.46 5892
7004.25 5940
7005.04 5830
7005.83 5451
7006.62 5355
7007.41 5079
7008.20 4914
7008.99 4786
7009.78 4695
7010.57 4867
7011.36 4941
7012.15 5160
7012.94 5111
7013.73 5223
7014.52 5449
7015.31 5488
7016.11 5421
7016.90 5352
7017.69 5089
7018.48 5043
7019.27 5068
7020.06 5059
7020.85 4913
7021.64 4935
7022.43 4948
7023.22 5004
7024.01 5270
7024.80 5189
7025.59 5156
7026.38 5114
7027.18 5167
7027.97 5124
7028.76 4997
7029.55 4851
7030.34 4843
7031.13 4817
7031.92 4676
7032.71 4695
7033.51 4764
7034.30 4542
7035.09 4538
7035.88 4692
7036.67 4534
7037.46 4555
7038.25 4598
7039.05 4696
7039.84 4770
7040.63 4656
7041.42 4710
7042.21 4779
7043.01 4860
7043.80 4927
7044.59 5044
7045.38 5273
7046.17 5591
7046.97 5888
7047.76 6301
7048.55 6464
7049.34 6750
7050.14 7063
7050.93 7117
7051.72 6933
7052.51 6819
7053.30 6466
7054.10 6038
7054.89 5758
7055.68 5386
7056.48 5126
7057.27 4954
7058.06 4888
7058.85 4754
7059.65 4544
7060.44 4435
7061.23 4437
7062.03 4477
7062.82 4393
7063.61 4328
7064.40 4267
7065.20 4337
7065.99 4286
7066.78 4171
7067.58 4090
7068.37 4044
7069.16 4067
7069.96 4064
7070.75 3998
7071.54 4069
7072.34 3926
7073.13 3874
7073.93 3793
7074.72 3766
7075.51 3653
7076.31 3647
7077.10 3534
7077.89 3585
7078.69 3607
7079.48 3517
7080.28 3575
7081.07 3490
7081.86 3587
7082.66 3471
7083.45 3501
7084.25 3421
7085.04 3490
7085.84 3508
7086.63 3455
7087.42 3427
7088.22 3471
7089.01 3326
7089.81 3260
7090.60 3336
7091.40 3244
7092.19 3322
7092.99 3377
7093.78 3365
7094.58 3316
7095.37 3357
7096.17 3158
7096.96 3119
7097.76 3058
7098.55 3131
7099.35 3149
7100.14 3139
7100.94 3064
7101.73 3012
7102.53 3007
7103.32 2958
7104.12 2998
7104.91 2953
7105.71 2937
7106.50 2951
7107.30 2910
7108.10 2939
7108.89 2956
7109.69 2930
7110.48 2988
7111.28 3015
7112.07 3030
7112.87 2931
7113.67 3088
7114.46 3007
7115.26 3009
7116.05 3084
7116.85 3032
7117.65 3069
7118.44 2911
7119.24 2914
7120.03 3038
7120.83 2968
7121.63 2866
7122.42 2751
7123.22 2741
7124.02 2794
7124.81 2806
7125.61 2783
7126.41 2736
7127.20 2795
7128.00 2753
7128.80 2843
7129.59 2901
7130.39 2847
7131.19 2867
7131.98 2898
7132.78 2944
7133.58 2871
7134.37 2774
7135.17 2737
7135.97 2821
7136.77 2838
7137.56 2869
7138.36 2688
7139.16 2548
7139.96 2642
7140.75 2604
7141.55 2605
7142.35 2670
7143.15 2634
7143.94 2563
7144.74 2638
7145.54 2559
7146.34 2525
7147.13 2486
7147.93 2543
7148.73 2551
7149.53 2545
7150.33 2583
7151.12 2561
7151.92 2537
7152.72 2642
7153.52 2598
7154.32 2711
7155.11 2638
7155.91 2714
7156.71 2609
7157.51 2686
7158.31 2762
7159.11 2767
7159.90 2776
7160.70 2804
7161.50 2725
7162.30 2668
7163.10 2514
7163.90 2507
7164.70 2634
7165.49 2542
7166.29 2533
7167.09 2441
7167.89 2535
7168.69 2452
7169.49 2498
7170.29 2532
7171.09 2418
7171.89 2424
7172.69 2329
7173.49 2398
7174.28 2444
7175.08 2454
7175.88 2359
7176.68 2486
7177.48 2372
7178.28 2366
7179.08 2472
7179.88 2528
7180.68 2480
7181.48 2470
7182.28 2473
7183.08 2429
7183.88 2458
7184.68 2476
7185.48 2486
7186.28 2490
7187.08 2512
7187.88 2554
7188.68 2478
7189.48 2483
7190.28 2414
7191.08 2444
7191.88 2474
7192.68 2448
7193.48 2431
7194.28 2395
7195.08 2465
7195.88 2421
7196.68 2411
7197.48 2365
7198.28 2284
7199.08 2275
7199.89 2381
7200.69 2360
7201.49 2430
7202.29 2438
7203.09 2410
7203.89 2441
7204.69 2398
7205.49 2431
7206.29 2468
7207.09 2462
7207.89 2333
7208.70 2379
7209.50 2377
7210.30 2383
7211.10 2433
7211.90 2476
7212.70 2414
7213.50 2433
7214.31 2464
7215.11 2457
7215.91 2395
7216.71 2407
7217.51 2413
7218.31 2418
7219.12 2525
7219.92 2546
7220.72 2546
7221.52 2480
7222.32 2458
7223.13 2450
7223.93 2432
7224.73 2528
7225.53 2490
7226.33 2397
7227.14 2522
7227.94 2560
7228.74 2533
7229.54 2553
7230.35 2444
7231.15 2512
7231.95 2502
7232.75 2407
7233.56 2376
7234.36 2468
7235.16 2529
7235.96 2558
7236.77 2515
7237.57 2456
7238.37 2458
7239.17 2462
7239.98 2468
7240.78 2493
7241.58 2492
7242.39 2496
7243.19 2520
7243.99 2649
7244.80 2644
7245.60 2672
7246.40 2565
7247.21 2693
7248.01 2524
7248.81 2633
7249.62 2751
7250.42 2705
7251.22 2702
7252.03 2718
7252.83 2597
7253.63 2625
7254.44 2696
7255.24 2718
7256.05 2842
7256.85 2842
7257.65 2929
7258.46 3040
7259.26 2985
7260.07 3077
7260.87 3109
7261.67 3283
7262.48 3263
7263.28 3383
7264.09 3287
7264.89 3312
7265.70 3204
7266.50 3136
7267.30 3152
7268.11 3142
7268.91 3110
7269.72 3133
7270.52 3117
7271.33 3125
7272.13 3143
7272.94 3120
7273.74 2975
7274.55 3003
7275.35 3125
7276.16 3172
7276.96 3086
7277.77 3202
7278.57 3194
7279.38 3275
7280.18 3404
7280.99 3657
7281.79 4051
7282.60 4557
7283.40 4887
7284.21 5472
7285.01 6128
7285.82 6449
7286.63 6556
7287.43 6444
7288.24 6338
7289.04 5843
7289.85 5195
7290.65 4736
7291.46 4270
7292.27 3812
7293.07 3658
7293.88 3588
7294.68 3424
7295.49 3257
7296.30 3135
7297.10 2960
7297.91 3033
7298.71 2869
7299.52 2860
7300.33 2768
7301.13 2912
7301.94 2889
7302.75 2789
7303.55 2773
7304.36 2822
7305.16 2736
7305.97 2769
7306.78 2734
7307.58 2750
7308.39 2855
7309.20 3047
7310.01 3000
7310.81 2957
7311.62 3082
7312.43 3155
7313.23 3149
7314.04 3115
7314.85 3130
7315.65 3162
7316.46 3025
7317.27 3051
7318.08 3157
7318.88 3311
7319.69 3353
7320.50 3456
7321.31 3513
7322.11 3466
7322.92 3498
7323.73 3457
7324.54 3429
7325.34 3285
7326.15 3250
7326.96 3161
7327.77 3075
7328.57 3013
7329.38 3008
7330.19 2979
7331.00 2972
7331.81 2936
7332.61 2881
7333.42 2898
7334.23 2768
7335.04 2839
7335.85 2973
7336.66 2882
7337.46 2934
7338.27 2769
7339.08 2712
7339.89 2893
7340.70 2834
7341.51 2785
7342.31 2915
7343.12 2847
7343.93 2797
7344.74 2946
7345.55 2973
7346.36 3023
7347.17 3078
7347.98 3176
7348.79 3208
7349.59 3147
7350.40 3132
7351.21 2992
7352.02 3036
7352.83 2992
7353.64 2854
7354.45 2969
7355.26 2774
7356.07 2847
7356.88 2746
7357.69 2776
7358.50 2794
7359.31 2783
7360.12 2761
7360.93 2774
7361.74 2816
7362.54 2784
7363.35 2660
7364.16 2729
7364.97 2742
7365.78 2799
7366.59 2648
7367.40 2651
7368.21 2736
7369.02 2766
7369.83 2676
7370.64 2687
7371.45 2564
7372.27 2544
7373.08 2659
7373.89 2608
7374.70 2538
7375.51 2612
7376.32 2666
7377.13 2653
7377.94 2711
7378.75 2756
7379.56 2774
7380.37 2876
7381.18 3090
7381.99 3140
7382.80 3153
7383.61 3176
7384.42 3165
7385.24 3071
7386.05 2995
7386.86 2867
7387.67 2866
7388.48 2741
7389.29 2783
7390.10 2766
7390.91 2668
7391.72 2637
7392.54 2500
7393.35 2468
7394.16 2391
7394.97 2532
7395.78 2563
7396.59 2589
7397.41 2578
7398.22 2556
7399.03 2511
7399.84 2542
7400.65 2607
7401.46 2578
7402.28 2611
7403.09 2664
7403.90 2757
7404.71 2704
7405.52 2498
7406.34 2473
7407.15 2518
7407.96 2504
7408.77 2588
7409.59 2493
7410.40 2502
7411.21 2634
7412.02 2457
7412.84 2635
7413.65 2598
7414.46 2492
7415.27 2500
7416.09 2452
7416.90 2364
7417.71 2433
7418.52 2438
7419.34 2495
7420.15 2533
7420.96 2401
7421.78 2410
7422.59 2474
7423.40 2551
7424.22 2441
7425.03 2476
7425.84 2572
7426.65 2563
7427.47 2647
7428.28 2610
7429.09 2617
7429.91 2721
7430.72 2771
7431.54 3075
7432.35 3108
7433.16 3034
7433.98 2917
7434.79 2945
7435.60 2998
7436.42 2951
7437.23 2896
7438.05 2871
7438.86 3003
7439.67 3016
7440.49 2948
7441.30 2897
7442.12 2922
7442.93 2878
7443.74 2846
7444.56 2771
7445.37 2637
7446.19 2509
7447.00 2390
7447.82 2412
7448.63 2469
7449.44 2376
7450.26 2392
7451.07 2452
7451.89 2373
7452.70 2369
7453.52 2226
7454.33 2235
7455.15 2365
7455.96 2284
7456.78 2296
7457.59 2249
7458.41 2275
7459.22 2161
7460.04 2162
7460.85 2175
7461.67 2209
7462.48 2159
7463.30 2268
7464.11 2278
7464.93 2355
7465.74 2266
7466.56 2302
7467.37 2374
7468.19 2378
7469.01 2329
7469.82 2391
7470.64 2346
7471.45 2331
7472.27 2323
7473.08 2339
7473.90 2293
7474.72 2312
7475.53 2198
7476.35 2212
7477.16 2227
7477.98 2258
7478.80 2278
7479.61 2177
7480.43 2186
7481.24 2197
7482.06 2112
7482.88 2086
7483.69 2214
7484.51 2301
7485.33 2256
7486.14 2262
7486.96 2203
7487.78 2207
7488.59 2258
7489.41 2247
7490.23 2329
7491.04 2265
7491.86 2157
7492.68 2278
7493.49 2304
7494.31 2189
7495.13 2237
7495.94 2155
7496.76 2152
7497.58 2263
7498.40 2247
7499.21 2159
7500.03 2193
7500.85 2256
7501.67 2321
7502.48 2209
7503.30 2214
7504.12 2227
7504.94 2252
7505.75 2180
7506.57 2127
7507.39 2107
7508.21 2218
7509.02 2219
7509.84 2229
7510.66 2211
7511.48 2201
7512.30 2100
7513.11 2144
7513.93 2162
7514.75 2053
7515.57 2123
7516.39 2105
7517.20 2177
7518.02 2260
7518.84 2107
7519.66 2072
7520.48 2151
7521.30 2076
7522.11 2060
7522.93 2045
7523.75 2122
7524.57 2118
7525.39 2068
7526.21 2025
7527.03 2020
7527.84 2102
7528.66 2135
7529.48 2072
7530.30 2169
7531.12 2200
7531.94 2099
7532.76 2073
7533.58 2123
7534.40 2140
7535.22 2019
7536.03 2014
7536.85 2025
7537.67 1985
7538.49 2089
7539.31 1972
7540.13 1977
7540.95 2097
7541.77 2077
7542.59 2051
7543.41 2080
7544.23 2126
7545.05 2008
7545.87 1980
7546.69 2062
7547.51 2046
7548.33 2040
7549.15 2088
7549.97 2029
7550.79 2012
7551.61 2125
7552.43 2098
7553.25 2058
7554.07 2092
7554.89 2088
7555.71 2135
7556.53 2161
7557.35 2120
7558.17 2109
7558.99 2134
7559.81 2098
7560.63 2135
7561.45 2119
7562.27 2104
7563.09 2103
7563.92 2196
7564.74 2142
7565.56 2082
7566.38 2120
7567.20 2129
7568.02 2176
7568.84 2173
7569.66 2066
7570.48 2023
7571.30 2109
7572.13 2091
7572.95 2093
7573.77 2171
7574.59 2076
7575.41 2173
7576.23 2028
7577.05 2014
7577.88 2121
7578.70 2139
7579.52 2151
7580.34 2071
7581.16 2143
7581.98 2137
7582.81 2149
7583.63 2156
7584.45 2135
7585.27 2163
7586.09 2141
7586.92 2184
7587.74 2153
7588.56 2274
7589.38 2202
7590.20 2280
7591.03 2364
7591.85 2314
7592.67 2284
7593.49 2256
7594.32 2262
7595.14 2231
7595.96 2230
7596.78 2309
7597.61 2229
7598.43 2222
7599.25 2288
7600.07 2361
7600.90 2434
7601.72 2351
7602.54 2468
7603.36 2575
7604.19 2520
7605.01 2532
7605.83 2648
7606.66 2751
7607.48 2719
7608.30 2753
7609.13 2608
7609.95 2511
7610.77 2454
7611.60 2480
7612.42 2396
7613.24 2327
7614.07 2433
7614.89 2531
7615.71 2512
7616.54 2369
7617.36 2483
7618.18 2570
7619.01 2491
7619.83 2500
7620.66 2597
7621.48 2428
7622.30 2488
7623.13 2483
7623.95 2420
7624.78 2328
7625.60 2360
7626.42 2397
7627.25 2334
7628.07 2345
7628.90 2370
7629.72 2500
7630.55 2575
7631.37 2636
7632.19 2872
7633.02 2935
7633.84 2876
7634.67 2845
7635.49 2780
7636.32 2748
7637.14 2634
7637.97 2472
7638.79 2380
7639.62 2302
7640.44 2218
7641.27 2191
7642.09 2205
7642.92 2078
7643.74 2100
7644.57 2055
7645.39 2127
7646.22 2183
7647.04 2065
7647.87 2052
7648.69 2099
7649.52 2090
7650.34 2068
7651.17 2091
7651.99 2108
7652.82 2104
7653.65 2036
7654.47 2037
7655.30 2014
7656.12 2023
7656.95 1993
7657.77 2051
7658.60 2032
7659.43 2004
7660.25 2136
7661.08 2085
7661.90 2064
7662.73 2030
7663.56 1997
7664.38 1925
7665.21 1986
7666.04 1965
7666.86 1956
7667.69 2008
7668.51 2077
7669.34 2011
7670.17 2012
7670.99 2055
7671.82 2030
7672.65 2003
7673.47 2023
7674.30 2031
7675.13 1949
7675.95 2021
7676.78 1970
7677.61 1958
7678.44 1971
7679.26 2015
7680.09 1935
7680.92 1908
7681.74 1922
7682.57 1930
7683.40 1885
7684.23 2009
7685.05 1971
7685.88 1875
7686.71 1980
7687.53 1952
7688.36 1916
7689.19 1946
7690.02 1924
7690.85 1952
7691.67 1981
7692.50 2011
7693.33 1993
7694.16 1985
7694.98 1927
7695.81 2056
7696.64 2086
7697.47 2060
7698.30 2090
7699.12 2055
7699.95 2000
7700.78 1962
7701.61 1938
7702.44 2017
7703.26 2029
7704.09 1961
7704.92 2019
7705.75 1987
7706.58 1984
7707.41 2052
7708.24 1982
7709.06 1983
7709.89 1903
7710.72 1944
7711.55 1892
7712.38 1846
7713.21 1949
7714.04 1837
7714.87 1929
7715.69 1947
7716.52 1841
7717.35 1903
7718.18 1913
7719.01 1923
7719.84 1933
7720.67 1857
7721.50 1860
7722.33 1940
7723.16 1907
7723.99 1904
7724.82 1862
7725.65 1863
7726.48 1847
7727.30 1797
7728.13 1884
7728.96 1861
7729.79 1851
7730.62 1896
7731.45 1805
7732.28 1790
7733.11 1794
7733.94 1747
7734.77 1819
7735.60 1758
7736.43 1823
7737.26 1886
7738.09 1861
7738.92 1809
7739.75 1833
7740.58 1839
7741.41 1845
7742.25 1833
7743.08 1871
7743.91 1877
7744.74 1915
7745.57 1984
7746.40 1974
7747.23 1963
7748.06 2041
7748.89 2027
7749.72 2049
7750.55 2112
7751.38 2084
7752.21 1989
7753.04 2020
7753.88 1985
7754.71 1914
7755.54 1858
7756.37 1828
7757.20 1839
7758.03 1850
7758.86 1891
7759.69 1892
7760.53 1859
7761.36 1872
7762.19 1919
7763.02 1900
7763.85 1954
7764.68 1876
7765.51 2003
7766.35 1963
7767.18 1856
7768.01 1859
7768.84 1883
7769.67 1879
7770.51 1980
7771.34 1943
7772.17 1950
7773.00 1939
7773.83 1924
7774.67 1899
7775.50 1908
7776.33 1916
7777.16 1854
7777.99 1923
7778.83 1891
7779.66 1838
7780.49 1885
7781.32 1852
7782.16 1794
7782.99 1826
7783.82 1862
7784.65 1821
7785.49 1874
7786.32 1925
7787.15 1844
7787.99 1891
7788.82 1870
7789.65 1929
7790.48 1856
7791.32 1841
7792.15 1859
7792.98 1931
7793.82 1911
7794.65 1973
7795.48 1971
7796.32 1915
7797.15 1919
7797.98 1824
7798.82 1892
7799.65 1933
7800.48 1854
7801.32 1835
7802.15 1884
7802.99 1964
7803.82 2052
7804.65 2017
7805.49 1978
7806.32 2025
7807.15 2033
7807.99 2022
7808.82 2021
7809.66 1944
7810.49 1983
7811.32 2058
7812.16 2061
7812.99 2185
7813.83 2166
7814.66 2253
7815.50 2310
7816.33 2353
7817.16 2450
7818.00 2469
7818.83 2523
7819.67 2511
7820.50 2405
7821.34 2241
7822.17 2323
7823.01 2210
7823.84 2113
7824.68 2102
7825.51 2127
7826.35 2185
7827.18 2161
7828.02 2152
7828.85 2107
7829.69 2121
7830.52 2114
7831.36 2157
7832.19 2143
7833.03 2097
7833.86 2010
7834.70 2077
7835.53 2132
7836.37 2131
7837.20 2203
7838.04 2271
7838.87 2230
7839.71 2183
7840.55 2198
7841.38 2169
7842.22 2122
7843.05 2183
7843.89 2154
7844.72 2009
7845.56 2111
7846.40 2136
7847.23 2133
7848.07 2147
7848.91 2102
7849.74 2120
7850.58 2235
7851.41 2188
7852.25 2279
7853.09 2294
7853.92 2156
7854.76 2257
7855.60 2363
7856.43 2316
7857.27 2254
7858.11 2276
7858.94 2390
7859.78 2491
7860.62 2471
7861.45 2503
7862.29 2496
7863.13 2440
7863.96 2461
7864.80 2490
7865.64 2312
7866.47 2282
7867.31 2376
7868.15 2325
7868.99 2294
7869.82 2285
7870.66 2265
7871.50 2353
7872.33 2371
7873.17 2402
7874.01 2369
7874.85 2441
7875.68 2512
7876.52 2495
7877.36 2557
7878.20 2772
7879.03 2778
7879.87 2733
7880.71 2979
7881.55 2945
7882.39 3056
7883.22 3036
7884.06 2980
7884.90 3007
7885.74 2874
7886.58 2774
7887.41 2748
7888.25 2656
7889.09 2644
7889.93 2609
7890.77 2652
7891.61 2715
7892.44 2644
7893.28 2508
7894.12 2538
7894.96 2523
7895.80 2545
7896.64 2481
7897.48 2414
7898.31 2364
7899.15 2257
7899.99 2430
7900.83 2305
7901.67 2364
7902.51 2402
7903.35 2316
7904.19 2251
7905.03 2246
7905.87 2297
7906.70 2278
7907.54 2211
7908.38 2209
7909.22 2260
7910.06 2330
7910.90 2293
7911.74 2297
7912.58 2285
7913.42 2216
7914.26 2291
7915.10 2381
7915.94 2465
7916.78 2547
7917.62 2640
7918.46 2764
7919.30 2859
7920.14 2869
7920.98 3047
7921.82 2983
7922.66 2746
7923.50 2634
7924.34 2668
7925.18 2507
7926.02 2462
7926.86 2470
7927.70 2263
7928.54 2148
7929.38 2163
7930.22 2209
7931.06 2223
7931.90 2088
7932.74 2067
7933.58 2136
7934.42 2153
7935.26 2086
7936.10 2166
7936.95 2122
7937.79 2069
7938.63 1984
7939.47 1893
7940.31 2020
7941.15 2003
7941.99 1932
7942.83 2002
7943.67 2137
7944.51 2057
7945.36 2061
7946.20 2009
7947.04 2104
7947.88 2118
7948.72 2084
7949.56 2091
7950.40 2169
7951.25 2127
7952.09 2169
7952.93 2125
7953.77 2222
7954.61 2139
7955.45 2097
7956.30 2190
7957.14 2186
7957.98 2101
7958.82 2136
7959.66 2191
7960.51 1999
7961.35 2062
7962.19 2064
7963.03 2032
7963.87 2174
7964.72 2051
7965.56 1961
7966.40 2096
7967.24 2152
7968.09 2063
7968.93 2075
7969.77 2088
7970.61 2058
7971.46 2109
7972.30 2089
7973.14 1995
7973.98 1973
7974.83 2019
7975.67 2094
7976.51 1919
7977.36 1955
7978.20 1981
7979.04 2042
7979.89 1977
7980.73 1958
7981.57 2046
7982.41 1984
7983.26 1940
7984.10 2009
7984.94 1971
7985.79 1955
7986.63 1909
7987.48 1932
7988.32 1896
7989.16 1976
7990.01 1923
7990.85 1895
7991.69 1869
7992.54 1869
7993.38 1936
7994.22 1908
7995.07 1845
7995.91 1958
7996.76 1875
7997.60 1844
7998.44 1931
7999.29 1891
8000.13 1849
8000.98 1844
8001.82 1895
8002.67 1977
8003.51 1919
8004.35 1791
8005.20 1851
8006.04 1922
8006.89 1796
8007.73 1819
8008.58 1807
8009.42 1871
8010.27 1890
8011.11 1802
8011.96 1767
8012.80 1747
8013.65 1871
8014.49 1841
8015.34 1775
8016.18 1857
8017.03 1792
8017.87 1850
8018.72 1794
8019.56 1752
8020.41 1785
8021.25 1793
8022.10 1743
8022.94 1792
8023.79 1766
8024.63 1720
8025.48 1788
8026.32 1767
8027.17 1789
8028.01 1820
8028.86 1806
8029.71 1772
8030.55 1756
8031.40 1830
8032.24 1736
8033.09 1705
8033.94 1730
8034.78 1708
8035.63 1774
8036.47 1805
8037.32 1737
8038.17 1691
8039.01 1829
8039.86 1828
8040.70 1752
8041.55 1800
8042.40 1783
8043.24 1720
8044.09 1768
8044.94 1810
8045.78 1810
8046.63 1813
8047.48 1891
8048.32 1796
8049.17 1810
8050.02 1862
8050.86 1900
8051.71 1906
8052.56 1780
8053.40 1813
8054.25 1780
8055.10 1797
8055.95 1772
8056.79 1793
8057.64 1733
8058.49 1760
8059.33 1831
8060.18 1700
8061.03 1777
8061.88 1770
8062.72 1713
8063.57 1734
8064.42 1723
8065.27 1838
8066.11 1772
8066.96 1779
8067.81 1799
8068.66 1751
8069.50 1779
8070.35 1682
8071.20 1675
8072.05 1722
8072.90 1804
8073.74 1769
8074.59 1687
8075.44 1815
8076.29 1795
8077.14 1721
8077.99 1702
8078.83 1759
8079.68 1791
8080.53 1722
8081.38 1681
8082.23 1627
8083.08 1673
8083.92 1742
8084.77 1674
8085.62 1654
8086.47 1652
8087.32 1729
8088.17 1640
8089.02 1707
8089.87 1751
8090.71 1713
8091.56 1680
8092.41 1743
8093.26 1766
8094.11 1718
8094.96 1752
8095.81 1709
8096.66 1696
8097.51 1649
8098.36 1688
8099.21 1646
8100.06 1681
8100.91 1696
8101.75 1751
8102.60 1737
8103.45 1647
8104.30 1695
8105.15 1712
8106.00 1699
8106.85 1713
8107.70 1759
8108.55 1798
8109.40 1826
8110.25 1769
8111.10 1741
8111.95 1703
8112.80 1818
8113.65 1756
8114.50 1742
8115.35 1705
8116.20 1845
8117.05 1773
8117.90 1779
8118.75 1846
8119.60 1919
8120.46 1900
8121.31 1996
8122.16 1976
8123.01 1872
8123.86 1887
8124.71 1881
8125.56 1866
8126.41 1828
8127.26 1830
8128.11 1812
8128.96 1861
8129.81 1768
8130.66 1723
8131.52 1796
8132.37 1794
8133.22 1831
8134.07 1896
8134.92 1892
8135.77 1849
8136.62 1870
8137.47 1860
8138.33 1919
8139.18 1916
8140.03 1986
8140.88 1983
8141.73 1915
8142.58 1809
8143.44 2017
8144.29 2012
8145.14 1938
8145.99 1886
8146.84 1939
8147.69 1978
8148.55 2028
8149.40 2010
8150.25 2187
8151.10 2164
8151.95 2003
8152.81 2105
8153.66 2173
8154.51 2254
8155.36 2350
8156.22 2513
8157.07 2618
8157.92 2514
8158.77 2562
8159.63 2505
8160.48 2387
8161.33 2275
8162.18 2257
8163.04 2203
8163.89 2057
8164.74 1981
8165.60 2019
8166.45 2050
8167.30 2070
8168.15 2045
8169.01 1986
8169.86 1890
8170.71 1984
8171.57 2014
8172.42 1973
8173.27 1943
8174.13 1991
8174.98 1966
8175.83 1844
8176.69 1948
8177.54 1906
8178.39 1878
8179.25 1808
8180.10 1816
8180.95 1822
8181.81 1835
8182.66 1813
8183.52 1845
8184.37 1859
8185.22 1883
8186.08 1947
8186.93 1955
8187.79 1884
8188.64 1970
8189.49 1944
8190.35 1794
8191.20 1816
8192.06 1855
8192.91 1811
8193.76 1831
8194.62 1821
8195.47 1784
8196.33 1886
8197.18 1844
8198.04 1787
8198.89 1751
8199.75 1843
8200.60 1653
8201.46 1695
8202.31 1844
8203.17 1841
8204.02 1696
8204.87 1706
8205.73 1716
8206.58 1727
8207.44 1748
8208.29 1754
8209.15 1830
8210.01 1791
8210.86 1878
8211.72 1853
8212.57 1937
8213.43 1834
8214.28 1767
8215.14 1829
8215.99 1950
8216.85 1972
8217.70 1918
8218.56 1908
8219.42 1856
8220.27 1843
8221.13 1778
8221.98 1769
8222.84 1749
8223.69 1782
8224.55 1809
8225.41 1800
8226.26 1827
8227.12 1804
8227.97 1765
8228.83 1756
8229.69 1786
8230.54 1757
8231.40 1747
8232.26 1658
8233.11 1725
8233.97 1778
8234.82 1665
8235.68 1724
8236.54 1645
8237.39 1641
8238.25 1699
8239.11 1675
8239.96 1731
8240.82 1700
8241.68 1697
8242.54 1677
8243.39 1749
8244.25 1661
8245.11 1682
8245.96 1692
8246.82 1671
8247.68 1693
8248.53 1688
8249.39 1681
8250.25 1693
8251.11 1682
8251.96 1665
8252.82 1683
8253.68 1655
8254.54 1610
8255.39 1648
8256.25 1645
8257.11 1731
8257.97 1689
8258.82 1719
8259.68 1674
8260.54 1765
8261.40 1702
8262.26 1731
8263.11 1685
8263.97 1629
8264.83 1702
8265.69 1711
8266.55 1766
8267.40 1768
8268.26 1779
8269.12 1755
8269.98 1734
8270.84 1814
8271.70 1718
8272.55 1680
8273.41 1701
8274.27 1686
8275.13 1655
8275.99 1716
8276.85 1659
8277.71 1717
8278.56 1741
8279.42 1759
8280.28 1799
8281.14 1696
8282.00 1741
8282.86 1736
8283.72 1809
8284.58 1729
8285.44 1740
8286.29 1746
8287.15 1692
8288.01 1721
8288.87 1795
8289.73 1699
8290.59 1747
8291.45 1787
8292.31 1721
8293.17 1789
8294.03 1678
8294.89 1679
8295.75 1696
8296.61 1743
8297.47 1832
8298.33 1790
8299.19 1788
8300.05 1768
8300.91 1763
8301.77 1879
8302.63 1882
8303.49 1792
8304.35 1818
8305.21 1774
8306.07 1766
8306.93 1722
8307.79 1801
8308.65 1848
8309.51 1852
8310.37 1808
8311.23 1852
8312.09 1749
8312.95 1871
8313.81 1867
8314.67 1862
8315.53 1943
8316.39 1901
8317.25 2076
8318.11 1973
8318.98 1944
8319.84 2049
8320.70 2072
8321.56 2022
8322.42 1952
8323.28 1788
8324.14 1846
8325.00 1840
8325.86 1851
8326.73 1804
8327.59 1798
8328.45 1829
8329.31 1815
8330.17 1715
8331.03 1715
8331.89 1795
8332.76 1719
8333.62 1765
8334.48 1767
8335.34 1710
8336.20 1789
8337.06 1773
8337.93 1682
8338.79 1688
8339.65 1757
8340.51 1699
8341.37 1793
8342.24 1767
8343.10 1773
8343.96 1775
8344.82 1854
8345.68 1868
8346.55 1855
8347.41 1894
8348.27 2013
8349.13 1904
8350.00 1780
8350.86 1829
8351.72 1731
8352.58 1702
8353.45 1755
8354.31 1783
8355.17 1789
8356.03 1766
8356.90 1786
8357.76 1704
8358.62 1689
8359.49 1783
8360.35 1742
8361.21 1731
8362.08 1768
8362.94 1782
8363.80 1718
8364.66 1667
8365.53 1641
8366.39 1731
8367.25 1793
8368.12 1748
8368.98 1795
8369.84 1717
8370.71 1714
8371.57 1708
8372.44 1767
8373.30 1849
8374.16 1860
8375.03 1714
8375.89 1790
8376.75 1768
8377.62 1672
8378.48 1710
8379.35 1785
8380.21 1769
8381.07 1781
8381.94 1857
8382.80 1807
8383.67 1826
8384.53 1784
8385.40 1812
8386.26 1773
8387.12 1810
8387.99 1813
8388.85 1843
8389.72 1771
8390.58 1786
8391.45 1826
8392.31 1785
8393.18 1811
8394.04 1738
8394.91 1781
8395.77 1802
8396.64 1815
8397.50 1833
8398.37 1756
8399.23 1803
8400.10 1803
8400.96 1848
8401.83 1927
8402.69 1839
8403.56 1796
8404.42 1911
8405.29 1896
8406.15 1879
8407.02 1923
8407.88 1992
8408.75 1882
8409.61 1876
8410.48 1929
8411.34 1865
8412.21 1910
8413.08 1901
8413.94 1926
8414.81 1917
8415.67 1966
8416.54 1856
8417.41 1846
8418.27 1864
8419.14 1879
8420.00 1906
8420.87 1917
8421.74 1913
8422.60 1997
8423.47 1993
8424.33 2103
8425.20 2108
8426.07 2154
8426.93 2105
8427.80 2096
8428.67 2092
8429.53 2151
8430.40 2114
8431.27 2180
8432.13 2284
8433.00 2238
8433.87 2271
8434.73 2288
8435.60 2242
8436.47 2347
8437.33 2435
8438.20 2271
8439.07 2238
8439.94 2352
8440.80 2466
8441.67 2400
8442.54 2420
8443.40 2579
8444.27 2558
8445.14 2600
8446.01 2622
8446.87 2614
8447.74 2587
8448.61 2570
8449.48 2596
8450.34 2673
8451.21 2683
8452.08 2604
8452.95 2611
8453.82 2721
8454.68 2798
8455.55 2927
8456.42 2905
8457.29 3058
8458.15 3121
8459.02 3142
8459.89 3363
8460.76 3334
8461.63 3340
8462.50 3236
8463.36 3116
8464.23 3005
8465.10 2976
8465.97 2940
8466.84 3193
8467.71 3367
8468.57 3636
8469.44 4211
8470.31 4767
8471.18 5257
8472.05 5583
8472.92 5619
8473.79 5321
8474.66 4967
8475.53 4618
8476.39 4412
8477.26 3964
8478.13 3556
8479.00 3111
8479.87 2980
8480.74 2861
8481.61 2662
8482.48 2590
8483.35 2509
8484.22 2509
8485.09 2422
8485.96 2338
8486.83 2353
8487.69 2339
8488.56 2307
8489.43 2236
8490.30 2142
8491.17 2209
8492.04 2202
8492.91 2243
8493.78 2177
8494.65 2165
8495.52 2253
8496.39 2222
8497.26 2191
8498.13 2256
8499.00 2262
8499.87 2186
8500.74 2279
8501.61 2260
8502.48 2285
8503.35 2172
8504.22 2138
8505.10 2233
8505.97 2383
8506.84 2248
8507.71 2283
8508.58 2337
8509.45 2418
8510.32 2364
8511.19 2322
8512.06 2440
8512.93 2476
8513.80 2289
8514.67 2320
8515.54 2227
8516.42 2193
8517.29 2323
8518.16 2345
8519.03 2291
8519.90 2293
8520.77 2248
8521.64 2242
8522.51 2229
8523.39 2232
8524.26 2323
8525.13 2296
8526.00 2285
8526.87 2298
8527.74 2323
8528.61 2253
8529.49 2292
8530.36 2395
8531.23 2484
8532.10 2536
8532.97 2541
8533.85 2564
8534.72 2634
8535.59 2643
8536.46 2514
8537.33 2604
8538.21 2629
8539.08 2587
8539.95 2504
8540.82 2477
8541.69 2368
8542.57 2475
8543.44 2407
8544.31 2403
8545.18 2247
8546.06 2235
8546.93 2384
8547.80 2373
8548.67 2383
8549.55 2392
8550.42 2438
8551.29 2443
8552.17 2509
8553.04 2524
8553.91 2666
8554.78 2715
8555.66 2707
8556.53 2629
8557.40 2621
8558.28 2611
8559.15 2554
8560.02 2538
8560.90 2384
8561.77 2395
8562.64 2369
8563.52 2267
8564.39 2146
8565.26 2121
8566.14 2079
8567.01 2050
8567.89 2086
8568.76 2099
8569.63 2014
8570.51 2036
8571.38 2071
8572.25 2096
8573.13 2013
8574.00 1983
8574.88 1969
8575.75 1998
8576.62 1971
8577.50 1899
8578.37 1967
8579.25 2062
8580.12 2020
8581.00 1911
8581.87 1840
8582.74 1922
8583.62 1940
8584.49 1913
8585.37 1945
8586.24 1954
8587.12 1987
8587.99 1948
8588.87 1919
8589.74 1940
8590.62 1849
8591.49 1858
8592.37 1949
8593.24 1941
8594.12 1934
8594.99 1904
8595.87 1951
8596.74 2018
8597.62 1972
8598.49 1984
8599.37 2057
8600.24 2059
8601.12 1946
8601.99 2036
8602.87 2004
8603.74 1988
8604.62 2030
8605.49 1981
8606.37 2006
8607.25 1909
8608.12 1861
8609.00 2001
8609.87 1938
8610.75 1892
8611.63 1900
8612.50 1967
8613.38 1879
8614.25 1871
8615.13 1930
8616.01 1974
8616.88 2058
8617.76 2007
8618.63 2019
8619.51 2001
8620.39 2028
8621.26 2039
8622.14 2090
8623.02 2023
8623.89 2000
8624.77 1922
8625.65 1927
8626.52 1976
8627.40 1946
8628.28 1937
8629.15 2001
8630.03 2023
8630.91 1957
8631.78 2027
8632.66 1993
8633.54 1946
8634.41 2014
8635.29 2069
8636.17 2046
8637.05 2006
8637.92 2089
8638.80 2063
8639.68 2020
8640.56 2003
8641.43 2086
8642.31 2074
8643.19 1994
8644.06 2079
8644.94 2143
8645.82 2124
8646.70 2052
8647.58 2104
8648.45 2107
8649.33 2104
8650.21 2181
8651.09 2065
8651.96 2000
8652.84 2039
8653.72 2027
8654.60 2142
8655.48 2144
8656.36 2074
8657.23 2157
8658.11 2082
8658.99 2150
8659.87 2246
8660.75 2088
8661.63 2100
8662.50 2061
8663.38 2173
8664.26 2208
8665.14 2294
8666.02 2185
8666.90 2207
8667.78 2199
8668.65 2205
8669.53 2176
8670.41 2307
8671.29 2415
8672.17 2342
8673.05 2486
8673.93 2667
8674.81 2832
8675.69 2918
8676.57 2900
8677.45 2929
8678.32 2922
8679.20 2774
8680.08 2711
8680.96 2732
8681.84 2651
8682.72 2511
8683.60 2435
8684.48 2374
8685.36 2378
8686.24 2288
8687.12 2397
8688.00 2433
8688.88 2463
8689.76 2516
8690.64 2782
8691.52 3008
8692.40 3425
8693.28 3549
8694.16 3803
8695.04 3795
8695.92 3659
8696.80 3704
8697.68 3416
8698.56 3236
8699.44 2973
8700.32 2698
8701.20 2518
8702.08 2389
8702.96 2333
8703.84 2265
8704.72 2166
8705.60 2222
8706.49 2041
8707.37 2034
8708.25 2037
8709.13 1948
8710.01 1967
8710.89 1932
8711.77 1925
8712.65 1881
8713.53 1884
8714.41 1901
8715.29 1861
8716.18 1864
8717.06 1870
8717.94 1895
8718.82 1875
8719.70 1896
8720.58 1867
8721.46 1877
8722.35 1852
8723.23 1837
8724.11 1889
8724.99 1867
8725.87 1823
8726.75 1872
8727.64 1867
8728.52 1897
8729.40 1811
8730.28 1949
8731.16 1913
8732.05 1931
8732.93 1886
8733.81 1892
8734.69 1876
8735.57 1961
8736.46 1894
8737.34 1852
8738.22 1865
8739.10 1863
8739.99 1863
8740.87 1859
8741.75 1881
8742.63 1787
8743.52 1812
8744.40 1872
8745.28 1911
8746.16 1783
8747.05 1801
8747.93 1830
8748.81 1784
8749.70 1817
8750.58 1804
8751.46 1905
8752.34 1942
8753.23 1889
8754.11 1960
8754.99 1987
8755.88 2091
8756.76 2096
8757.64 2042
8758.53 2046
8759.41 2081
8760.29 2127
8761.18 2059
8762.06 2045
8762.94 2055
8763.83 2027
8764.71 1957
8765.60 1927
8766.48 1963
8767.36 1931
8768.25 1926
8769.13 2007
8770.01 1952
8770.90 1962
8771.78 1930
8772.67 1905
8773.55 1819
8774.43 1819
8775.32 1824
8776.20 1803
8777.09 1729
8777.97 1728
8778.86 1854
8779.74 1817
8780.63 1722
8781.51 1706
8782.39 1693
8783.28 1761
8784.16 1716
8785.05 1730
8785.93 1711
8786.82 1666
8787.70 1670
8788.59 1679
8789.47 1660
8790.36 1693
8791.24 1652
8792.13 1533
8793.01 1623
8793.90 1705
8794.78 1692
8795.67 1543
8796.55 1630
8797.44 1651
8798.32 1672
8799.21 1605
8800.10 1573
8800.98 1620
8801.87 1587
8802.75 1505
8803.64 1581
8804.52 1602
8805.41 1523
8806.29 1591
8807.18 1641
8808.07 1621
8808.95 1612
8809.84 1638
8810.72 1593
8811.61 1605
8812.50 1543
8813.38 1615
8814.27 1596
8815.15 1618
8816.04 1607
8816.93 1615
8817.81 1642
8818.70 1563
8819.59 1614
8820.47 1647
8821.36 1605
8822.25 1625
8823.13 1529
8824.02 1593
8824.91 1629
8825.79 1603
8826.68 1638
8827.57 1581
8828.45 1572
8829.34 1572
8830.23 1535
8831.11 1552
8832.00 1635
8832.89 1511
8833.78 1541
8834.66 1536
8835.55 1541
8836.44 1582
8837.32 1457
8838.21 1444
8839.10 1495
8839.99 1592
8840.87 1530
8841.76 1503
8842.65 1471
8843.54 1553
8844.42 1505
8845.31 1440
8846.20 1460
8847.09 1537
8847.98 1473
8848.86 1476
8849.75 1482
8850.64 1475
8851.53 1509
8852.42 1421
8853.30 1431
8854.19 1451
8855.08 1433
8855.97 1480
8856.86 1468
8857.75 1426
8858.63 1418
8859.52 1394
8860.41 1420
8861.30 1383
8862.19 1403
8863.08 1430
8863.97 1432
8864.85 1438
8865.74 1401
8866.63 1462
8867.52 1490
8868.41 1378
8869.30 1487
8870.19 1371
8871.08 1351
8871.97 1476
8872.85 1433
8873.74 1383
8874.63 1382
8875.52 1425
8876.41 1426
8877.30 1363
8878.19 1364
8879.08 1383
8879.97 1397
8880.86 1366
8881.75 1445
8882.64 1346
8883.53 1445
8884.42 1385
8885.31 1386
8886.20 1444
8887.09 1447
8887.98 1344
8888.87 1296
8889.76 1322
8890.65 1369
8891.54 1353
8892.43 1354
8893.32 1400
8894.21 1371
8895.10 1337
8895.99 1308
8896.88 1448
8897.77 1410
8898.66 1409
8899.55 1390
8900.44 1366
8901.33 1349
8902.22 1368
8903.11 1324
8904.00 1311
8904.89 1276
8905.78 1384
8906.67 1378
8907.56 1419
8908.46 1322
8909.35 1296
8910.24 1401
8911.13 1445
8912.02 1370
8912.91 1384
8913.80 1322
8914.69 1297
8915.58 1347
8916.48 1302
8917.37 1300
8918.26 1337
8919.15 1322
8920.04 1302
8920.93 1332
8921.82 1403
8922.72 1371
8923.61 1369
8924.50 1318
8925.39 1324
8926.28 1331
8927.18 1297
8928.07 1307
8928.96 1325
8929.85 1257
8930.74 1338
8931.64 1299
8932.53 1324
8933.42 1304
8934.31 1224
8935.20 1333
8936.10 1408
8936.99 1312
8937.88 1292
8938.77 1373
8939.67 1267
8940.56 1284
8941.45 1329
8942.34 1340
8943.24 1394
8944.13 1311
8945.02 1323
8945.91 1311
8946.81 1296
8947.70 1335
8948.59 1357
8949.49 1442
8950.38 1318
8951.27 1288
8952.16 1317
8953.06 1316
8953.95 1425
8954.84 1355
8955.74 1296
8956.63 1322
8957.52 1317
8958.42 1285
8959.31 1302
8960.20 1289
8961.10 1286
8961.99 1366
8962.89 1353
8963.78 1398
8964.67 1449
8965.57 1404
8966.46 1414
8967.35 1425
8968.25 1396
8969.14 1353
8970.04 1383
8970.93 1464
8971.82 1371
8972.72 1297
8973.61 1315
8974.51 1306
8975.40 1276
8976.30 1263
8977.19 1329
8978.08 1332
8978.98 1336
8979.87 1302
8980.77 1294
8981.66 1287
8982.56 1409
8983.45 1365
8984.35 1346
8985.24 1253
8986.14 1271
8987.03 1319
8987.93 1243
8988.82 1285
8989.72 1226
8990.61 1235
8991.51 1238
8992.40 1268
8993.30 1260
8994.19 1280
8995.09 1337
8995.98 1267
8996.88 1282
8997.77 1241
8998.67 1323
8999.56 1369
9000.46 1292
9001.35 1236
9002.25 1186
9003.15 1205
9004.04 1265
9004.94 1196
9005.83 1289
9006.73 1224
9007.62 1228
9008.52 1241
9009.42 1253
9010.31 1248
9011.21 1322
9012.10 1314
9013.00 1321
9013.90 1311
9014.79 1229
9015.69 1272
9016.59 1285
9017.48 1240
9018.38 1194
9019.27 1317
9020.17 1330
9021.07 1222
9021.96 1302
9022.86 1382
9023.76 1320
9024.65 1309
9025.55 1316
9026.45 1235
9027.34 1170
9028.24 1252
9029.14 1234
9030.04 1242
9030.93 1240
9031.83 1257
9032.73 1248
9033.62 1228
9034.52 1268
9035.42 1286
9036.32 1272
9037.21 1348
9038.11 1295
9039.01 1241
9039.90 1289
9040.80 1281
9041.70 1213
9042.60 1217
9043.50 1225
9044.39 1293
9045.29 1277
9046.19 1267
9047.09 1294
9047.98 1347
9048.88 1223
9049.78 1273
9050.68 1219
9051.58 1161
9052.47 1234
9053.37 1272
9054.27 1266
9055.17 1289
9056.07 1284
9056.97 1328
9057.86 1284
9058.76 1248
9059.66 1321
9060.56 1263
9061.46 1314
9062.36 1372
9063.25 1336
9064.15 1230
9065.05 1246
9065.95 1434
9066.85 1348
9067.75 1220
9068.65 1269
9069.55 1291
9070.45 1267
9071.34 1256
9072.24 1253
9073.14 1271
9074.04 1276
9074.94 1260
9075.84 1243
9076.74 1253
9077.64 1306
9078.54 1285
9079.44 1270
9080.34 1350
9081.24 1322
9082.14 1299
9083.04 1272
9083.94 1276
9084.84 1309
9085.74 1207
9086.63 1215
9087.53 1300
9088.43 1281
9089.33 1316
9090.23 1346
9091.13 1263
9092.03 1293
9092.93 1273
9093.83 1316
9094.74 1322
9095.64 1356
9096.54 1233
9097.44 1309
9098.34 1260
9099.24 1213
9100.14 1196
9101.04 1251
9101.94 1241
9102.84 1271
9103.74 1270
9104.64 1206
9105.54 1217
9106.44 1289
9107.34 1253
9108.24 1245
9109.14 1239
9110.05 1220
9110.95 1266
9111.85 1254
9112.75 1229
9113.65 1217
9114.55 1214
9115.45 1296
9116.35 1293
9117.25 1195
9118.16 1213
9119.06 1281
9119.96 1223
9120.86 1197
9121.76 1228
9122.66 1239
9123.56 1285
9124.47 1304
9125.37 1269
9126.27 1238
9127.17 1220
9128.07 1258
9128.98 1214
9129.88 1202
9130.78 1172
9131.68 1269
9132.58 1222
9133.49 1241
9134.39 1255
9135.29 1190
9136.19 1269
9137.09 1312
9138.00 1281
9138.90 1232
9139.80 1242
9140.70 1274
9141.61 1235
9142.51 1300
9143.41 1256
9144.31 1240
9145.22 1265
9146.12 1171
9147.02 1236
9147.93 1247
9148.83 1198
9149.73 1300
9150.63 1238
9151.54 1222
9152.44 1176
9153.34 1235
9154.25 1194
9155.15 1182
9156.05 1212
9156.96 1267
9157.86 1249
9158.76 1308
9159.67 1265
9160.57 1213
9161.47 1201
9162.38 1212
9163.28 1266
9164.18 1308
9165.09 1232
9165.99 1240
9166.90 1247
9167.80 1185
9168.70 1228
9169.61 1279
9170.51 1237
9171.41 1254
9172.32 1277
9173.22 1259
9174.13 1201
9175.03 1225
9175.94 1231
9176.84 1306
9177.74 1266
9178.65 1191
9179.55 1222
9180.46 1207
9181.36 1252
9182.27 1229
9183.17 1298
9184.08 1226
9184.98 1242
9185.88 1240
9186.79 1247
9187.69 1300
9188.60 1282
9189.50 1293
9190.41 1288
9191.31 1228
9192.22 1169
9193.12 1266
9194.03 1259
9194.93 1235
9195.84 1230
9196.74 1320
9197.65 1324
9198.56 1362
9199.46 1334
9200.37 1376
9201.27 1433
9202.18 1430
9203.08 1498
9203.99 1410
9204.89 1407
9205.80 1425
9206.71 1252
9207.61 1359
9208.52 1357
9209.42 1325
9210.33 1264
9211.23 1283
9212.14 1220
9213.05 1259
9213.95 1249
9214.86 1219
9215.77 1205
9216.67 1260
9217.58 1244
9218.48 1207
9219.39 1245
9220.30 1332
9221.20 1309
9222.11 1229
9223.02 1232
9223.92 1325
9224.83 1218
9225.74 1275
9226.64 1244
9227.55 1227
9228.46 1265
9229.36 1292
9230.27 1299
9231.18 1308
9232.08 1319
9232.99 1298
9233.90 1277
9234.81 1327
9235.71 1356
9236.62 1264
9237.53 1230
9238.43 1313
9239.34 1278
9240.25 1250
9241.16 1211
9242.06 1288
9242.97 1313
9243.88 1190
9244.79 1281
9245.69 1220
9246.60 1230
9247.51 1281
9248.42 1228
9249.33 1254
9250.23 1207
9251.14 1212
9252.05 1267
9252.96 1232
9253.87 1255
9254.77 1278
9255.68 1197
9256.59 1180
9257.50 1248
9258.41 1305
9259.31 1273
9260.22 1283
9261.13 1271
9262.04 1212
9262.95 1227
9263.86 1289
9264.77 1250
9265.67 1228
9266.58 1254
9267.49 1265
9268.40 1216
9269.31 1248
9270.22 1219
9271.13 1272
9272.04 1268
9272.94 1210
9273.85 1198
9274.76 1191
9275.67 1251
9276.58 1309
9277.49 1240
9278.40 1230
9279.31 1313
9280.22 1208
9281.13 1277
9282.04 1239
9282.95 1283
9283.86 1306
9284.77 1279
9285.68 1329
9286.59 1316
9287.49 1284
9288.40 1259
9289.31 1251
9290.22 1242
9291.13 1292
9292.04 1252
9292.95 1255
9293.86 1289
9294.77 1326
9295.68 1197
9296.59 1257
9297.50 1266
9298.41 1292
9299.33 1340
9300.24 1316
9301.15 1293
9302.06 1304
9302.97 1350
9303.88 1341
9304.79 1344
9305.70 1353
9306.61 1349
9307.52 1353
9308.43 1395
9309.34 1448
9310.25 1396
9311.16 1414
9312.07 1477
9312.98 1530
9313.90 1452
9314.81 1442
9315.72 1403
9316.63 1411
9317.54 1348
9318.45 1358
9319.36 1386
9320.27 1358
9321.19 1355
9322.10 1358
9323.01 1323
9323.92 1281
9324.83 1246
9325.74 1275
9326.65 1264
9327.57 1310
9328.48 1314
9329.39 1273
9330.30 1330
9331.21 1319
9332.13 1281
9333.04 1255
9333.95 1352
9334.86 1387
9335.77 1386
9336.69 1288
9337.60 1257
9338.51 1331
9339.42 1427
9340.33 1308
9341.25 1337
9342.16 1394
9343.07 1370
9343.98 1370
9344.90 1370
9345.81 1314
9346.72 1333
9347.63 1300
9348.55 1406
9349.46 1387
9350.37 1373
9351.29 1412
9352.20 1383
9353.11 1392
9354.02 1310
9354.94 1330
9355.85 1280
9356.76 1364
9357.68 1331
9358.59 1314
9359.50 1310
9360.42 1312
9361.33 1309
9362.24 1313
9363.16 1286
9364.07 1317
9364.98 1290
9365.90 1365
9366.81 1372
9367.72 1357
9368.64 1354
9369.55 1396
9370.47 1296
9371.38 1336
9372.29 1344
9373.21 1398
9374.12 1432
9375.04 1439
9375.95 1404
9376.86 1344
9377.78 1330
9378.69 1313
9379.61 1380
9380.52 1404
9381.43 1380
9382.35 1382
9383.26 1379
9384.18 1406
9385.09 1370
9386.01 1409
9386.92 1443
9387.84 1414
9388.75 1397
9389.67 1458
9390.58 1478
9391.49 1530
9392.41 1493
9393.32 1502
9394.24 1518
9395.15 1501
9396.07 1530
9396.98 1550
9397.90 1567
9398.81 1493
9399.73 1514
9400.65 1469
9401.56 1527
9402.48 1495
9403.39 1489
9404.31 1410
9405.22 1403
9406.14 1373
9407.05 1457
9407.97 1534
9408.88 1453
9409.80 1497
9410.72 1409
9411.63 1405
9412.55 1419
9413.46 1492
9414.38 1452
9415.30 1473
9416.21 1482
9417.13 1459
9418.04 1472
9418.96 1470
9419.88 1517
9420.79 1491
9421.71 1424
9422.62 1449
9423.54 1422
9424.46 1418
9425.37 1416
9426.29 1510
9427.21 1448
9428.12 1457
9429.04 1536
9429.96 1562
9430.87 1534
9431.79 1550
9432.71 1537
9433.62 1521
9434.54 1572
9435.46 1498
9436.37 1539
9437.29 1595
9438.21 1579
9439.13 1662
9440.04 1620
9440.96 1597
9441.88 1554
9442.80 1589
9443.71 1577
9444.63 1633
9445.55 1612
9446.46 1588
9447.38 1591
9448.30 1689
9449.22 1712
9450.14 1649
9451.05 1793
9451.97 1969
9452.89 2043
9453.81 2154
9454.72 2287
9455.64 2242
9456.56 2325
9457.48 2195
9458.40 2076
9459.31 2069
9460.23 1988
9461.15 1897
9462.07 1852
9462.99 1792
9463.91 1774
9464.82 1760
9465.74 1696
9466.66 1727
9467.58 1705
9468.50 1737
9469.42 1696
9470.34 1623
9471.25 1547
9472.17 1593
9473.09 1628
9474.01 1650
9474.93 1674
9475.85 1654
9476.77 1703
9477.69 1773
9478.60 1747
9479.52 1817
9480.44 1872
9481.36 1902
9482.28 1965
9483.20 1945
9484.12 1947
9485.04 1901
9485.96 1846
9486.88 1791
9487.80 1756
9488.72 1768
9489.64 1759
9490.56 1725
9491.48 1684
9492.40 1615
9493.32 1562
9494.24 1507
9495.16 1564
9496.08 1675
9497.00 1680
9497.92 1514
9498.84 1560
9499.76 1555
9500.68 1627
9501.60 1564
9502.52 1560
9503.44 1626
9504.36 1516
9505.28 1603
9506.20 1567
9507.12 1564
9508.04 1593
9508.96 1603
9509.88 1661
9510.80 1658
9511.72 1643
9512.64 1676
9513.56 1699
9514.48 1707
9515.40 1749
9516.32 1764
9517.25 1775
9518.17 1712
9519.09 1758
9520.01 1762
9520.93 1798
9521.85 1744
9522.77 1706
9523.69 1705
9524.61 1769
9525.54 1754
9526.46 1694
9527.38 1695
9528.30 1789
9529.22 1697
9530.14 1810
9531.06 1814
9531.99 1854
9532.91 1882
9533.83 1961
9534.75 1916
9535.67 1928
9536.60 1970
9537.52 1911
9538.44 1850
9539.36 1847
9540.28 1754
9541.21 1732
9542.13 1806
9543.05 1797
9543.97 1781
9544.89 1716
9545.82 1709
9546.74 1805
9547.66 1710
9548.58 1710
9549.51 1760
9550.43 1788
9551.35 1765
9552.27 1818
9553.20 1729
9554.12 1704
9555.04 1730
9555.96 1736
9556.89 1712
9557.81 1694
9558.73 1774
9559.66 1801
9560.58 1840
9561.50 1913
9562.43 1948
9563.35 1950
9564.27 1869
9565.19 1846
9566.12 1775
9567.04 1736
9567.96 1755
9568.89 1744
9569.81 1765
9570.74 1705
9571.66 1699
9572.58 1727
9573.51 1745
9574.43 1799
9575.35 1774
9576.28 1829
9577.20 1809
9578.13 1804
9579.05 1764
9579.97 1779
9580.90 1785
9581.82 1897
9582.75 1827
9583.67 1776
9584.59 1808
9585.52 1826
9586.44 1758
9587.37 1763
9588.29 1803
9589.22 1823
9590.14 1839
9591.06 1834
9591.99 1909
9592.91 1883
9593.84 1922
9594.76 1854
9595.69 1864
9596.61 1922
9597.54 1890
9598.46 1898
9599.39 1931
9600.31 1972
9601.24 1925
9602.16 1878
9603.09 1951
9604.01 1946
9604.94 1919
9605.86 1998
9606.79 1986
9607.71 1966
9608.64 1984
9609.56 1932
9610.49 2017
9611.41 2035
9612.34 2066
9613.27 2084
9614.19 2033
9615.12 2046
9616.04 2136
9616.97 2055
9617.89 2025
9618.82 2065
9619.75 2071
9620.67 2176
9621.60 2109
9622.52 2199
9623.45 2185
9624.38 2204
9625.30 2185
9626.23 2292
9627.15 2275
9628.08 2203
9629.01 2276
9629.93 2240
9630.86 2285
9631.79 2342
9632.71 2372
9633.64 2389
9634.57 2329
9635.49 2400
9636.42 2362
9637.35 2409
9638.27 2423
9639.20 2466
9640.13 2587
9641.05 2551
9641.98 2572
9642.91 2518
9643.83 2559
9644.76 2605
9645.69 2627
9646.62 2740
9647.54 2860
9648.47 2915
9649.40 3044
9650.32 3203
9651.25 3086
9652.18 3081
9653.11 3216
9654.03 3256
9654.96 3261
9655.89 3209
9656.82 3140
9657.75 3078
9658.67 3176
9659.60 3050
9660.53 3026
9661.46 3058
9662.38 2957
9663.31 2951
9664.24 2936
9665.17 2896
9666.10 3041
9667.02 3079
9667.95 3159
9668.88 3258
9669.81 3212
9670.74 3321
9671.67 3140
9672.59 3138
9673.52 3147
9674.45 3145
9675.38 3195
9676.31 3190
9677.24 3117
9678.17 3173
9679.10 3213
9680.02 3247
9680.95 3267
9681.88 3220
9682.81 3270
9683.74 3320
9684.67 3517
9685.60 3523
9686.53 3508
9687.46 3528
9688.39 3525
9689.31 3522
9690.24 3481
9691.17 3670
9692.10 3584
9693.03 3644
9693.96 3716
9694.89 3789
9695.82 3859
9696.75 4170
9697.68 4409
9698.61 4705
9699.54 5038
9700.47 5211
9701.40 5516
9702.33 5564
9703.26 5469
9704.19 5313
9705.12 4928
9706.05 4586
9706.98 4231
9707.91 3995
9708.84 3796
9709.77 3483
9710.70 3530
9711.63 3569
9712.56 3517
9713.49 3357
9714.42 3367
9715.35 3609
9716.28 3570
9717.21 3483
9718.14 3506
9719.07 3561
9720.00 3413
9720.93 3385
9721.87 3220
9722.80 3220
9723.73 3211
9724.66 3069
9725.59 3076
9726.52 3036
9727.45 2980
9728.38 2892
9729.31 3045
9730.24 3069
9731.18 2935
9732.11 3016
9733.04 2987
9733.97 2985
9734.90 2950
9735.83 3004
9736.76 2976
9737.70 2998
9738.63 2956
9739.56 2917
9740.49 2880
9741.42 2806
9742.35 2857
9743.29 2883
9744.22 2787
9745.15 2704
9746.08 2724
9747.01 2728
9747.95 2785
9748.88 2653
9749.81 2644
9750.74 2736
9751.67 2747
9752.61 2693
9753.54 2688
9754.47 2663
9755.40 2648
9756.34 2748
9757.27 2628
9758.20 2657
9759.13 2688
9760.07 2820
9761.00 2837
9761.93 2870
9762.87 2869
9763.80 2986
9764.73 2983
9765.66 2869
9766.60 2906
9767.53 2855
9768.46 2820
9769.40 2823
9770.33 2798
9771.26 2687
9772.20 2777
9773.13 2818
9774.06 2775
9775.00 2801
9775.93 2781
9776.86 2944
9777.80 2919
9778.73 3076
9779.66 3161
9780.60 3095
9781.53 3085
9782.46 3106
9783.40 3184
9784.33 3163
9785.26 3124
9786.20 3081
9787.13 3090
9788.07 2983
9789.00 2881
9789.93 2770
9790.87 2663
9791.80 2700
9792.74 2664
9793.67 2527
9794.61 2459
9795.54 2598
9796.47 2572
9797.41 2626
9798.34 2580
9799.28 2650
9800.21 2739
9801.15 2690
9802.08 2621
9803.02 2634
9803.95 2508
9804.89 2469
9805.82 2338
9806.76 2286
9807.69 2334
9808.63 2269
9809.56 2329
9810.50 2269
9811.43 2195
9812.37 2201
9813.30 2205
9814.24 2210
9815.17 2203
9816.11 2181
9817.04 2228
9817.98 2160
9818.91 2077
9819.85 2081
9820.78 2096
9821.72 2128
9822.65 2214
9823.59 2166
9824.53 2135
9825.46 2162
9826.40 2124
9827.33 2026
9828.27 2118
9829.21 2113
9830.14 2101
9831.08 2070
9832.01 2011
9832.95 1893
9833.89 1885
9834.82 1982
9835.76 1961
9836.69 1969
9837.63 2085
9838.57 2079
9839.50 2036
9840.44 2040
9841.38 1982
9842.31 2034
9843.25 2064
9844.19 2021
9845.12 2102
9846.06 2105
9847.00 2073
9847.93 2125
9848.87 2077
9849.81 2089
9850.74 2066
9851.68 2012
9852.62 1937
9853.56 1928
9854.49 1967
9855.43 1964
9856.37 2008
9857.30 1971
9858.24 1966
9859.18 2046
9860.12 1988
9861.05 1993
9861.99 2017
9862.93 2024
9863.87 1964
9864.80 2012
9865.74 2022
9866.68 1973
9867.62 1984
9868.56 1932
9869.49 1907
9870.43 1927
9871.37 1951
9872.31 1936
9873.24 1927
9874.18 1952
9875.12 2037
9876.06 1953
9877.00 1924
9877.94 1963
9878.87 1928
9879.81 1947
9880.75 1958
9881.69 1964
9882.63 1919
9883.57 1985
9884.50 2060
9885.44 2012
9886.38 1848
9887.32 1879
9888.26 1867
9889.20 1850
9890.14 1860
9891.08 1808
9892.02 1800
9892.95 1840
9893.89 1851
9894.83 1838
9895.77 1855
9896.71 1732
9897.65 1771
9898.59 1801
9899.53 1773
9900.47 1802
9901.41 1838
9902.35 1863
9903.29 1839
9904.23 1866
9905.16 1886
9906.10 1917
9907.04 1844
9907.98 1946
9908.92 2022
9909.86 1942
9910.80 1980
9911.74 1949
9912.68 1977
9913.62 1979
9914.56 1998
9915.50 1916
9916.44 1881
9917.38 1904
9918.32 1912
9919.26 1869
9920.20 1866
9921.14 1960
9922.08 1998
9923.02 2119
9923.97 2201
9924.91 2415
9925.85 2748
9926.79 2990
9927.73 3095
9928.67 3254
9929.61 3291
9930.55 3376
9931.49 3270
9932.43 3019
9933.37 2867
9934.31 2638
9935.25 2407
9936.20 2270
9937.14 2159
9938.08 2082
9939.02 1996
9939.96 1868
9940.90 1821
9941.84 1808
9942.78 1755
9943.73 1798
9944.67 1837
9945.61 1803
9946.55 1804
9947.49 1747
9948.43 1698
9949.37 1682
9950.32 1684
9951.26 1678
9952.20 1662
9953.14 1764
9954.08 1747
9955.03 1648
9955.97 1733
9956.91 1752
9957.85 1687
9958.79 1664
9959.74 1727
9960.68 1707
9961.62 1624
9962.56 1606
9963.50 1653
9964.45 1619
9965.39 1611
9966.33 1654
9967.27 1635
9968.22 1635
9969.16 1604
9970.10 1576
9971.04 1591
9971.99 1544
9972.93 1544
9973.87 1637
9974.82 1591
9975.76 1529
9976.70 1592
9977.64 1610
9978.59 1614
9979.53 1561
9980.47 1525
9981.42 1532
9982.36 1511
9983.30 1621
9984.25 1596
9985.19 1598
9986.13 1679
9987.08 1673
9988.02 1679
9988.96 1651
9989.91 1595
9990.85 1689
9991.80 1663
9992.74 1574
9993.68 1593
9994.63 1646
9995.57 1697
9996.51 1587
9997.46 1632
9998.40 1655
9999.35 1595
10000.29 1647
10001.23 1586
10002.18 1645
10003.12 1609
10004.07 1601
10005.01 1632
10005.96 1521
10006.90 1635
10007.84 1645
10008.79 1655
10009.73 1580
10010.68 1514
10011.62 1493
10012.57 1552
10013.51 1573
10014.46 1569
10015.40 1539
10016.35 1532
10017.29 1519
10018.24 1479
10019.18 1474
10020.13 1489
10021.07 1575
10022.02 1600
10022.96 1600
10023.91 1538
10024.85 1500
10025.80 1463
10026.74 1430
10027.69 1513
10028.63 1516
10029.58 1505
10030.52 1465
10031.47 1469
10032.42 1474
10033.36 1536
10034.31 1471
10035.25 1460
10036.20 1434
10037.14 1405
10038.09 1454
10039.04 1437
10039.98 1385
10040.93 1495
10041.87 1435
10042.82 1425
10043.77 1357
10044.71 1407
10045.66 1415
10046.60 1402
10047.55 1364
10048.50 1344
10049.44 1368
10050.39 1420
10051.34 1403
10052.28 1341
10053.23 1401
10054.18 1379
10055.12 1479
10056.07 1378
10057.02 1424
10057.96 1455
10058.91 1405
10059.86 1469
10060.80 1481
10061.75 1451
10062.70 1396
10063.64 1445
10064.59 1504
10065.54 1413
10066.49 1446
10067.43 1454
10068.38 1367
10069.33 1324
10070.28 1358
10071.22 1331
10072.17 1383
10073.12 1435
10074.07 1380
10075.01 1311
10075.96 1364
10076.91 1355
10077.86 1313
10078.80 1256
10079.75 1279
10080.70 1349
10081.65 1378
10082.60 1371
10083.54 1323
10084.49 1275
10085.44 1317
10086.39 1366
10087.34 1294
10088.28 1339
10089.23 1304
10090.18 1294
10091.13 1313
10092.08 1342
10093.03 1230
10093.97 1288
10094.92 1312
10095.87 1293
10096.82 1274
10097.77 1305
10098.72 1325
10099.67 1391
10100.62 1291
10101.56 1328
10102.51 1314
10103.46 1258
10104.41 1230
10105.36 1248
10106.31 1330
10107.26 1286
10108.21 1272
10109.16 1265
10110.11 1279
10111.05 1249
10112.00 1289
10112.95 1268
10113.90 1296
10114.85 1285
10115.80 1301
10116.75 1200
10117.70 1239
10118.65 1216
10119.60 1229
10120.55 1204
10121.50 1250
10122.45 1317
10123.40 1275
10124.35 1265
10125.30 1246
10126.25 1269
10127.20 1282
10128.15 1332
10129.10 1255
10130.05 1227
10131.00 1256
10131.95 1296
10132.90 1248
10133.85 1220
10134.80 1325
10135.75 1303
10136.70 1179
10137.65 1330
10138.60 1238
10139.55 1258
10140.51 1211
10141.46 1224
10142.41 1346
10143.36 1235
10144.31 1312
10145.26 1386
10146.21 1332
10147.16 1293
10148.11 1328
10149.06 1326
10150.01 1243
10150.97 1263
10151.92 1230
10152.87 1213
10153.82 1245
10154.77 1258
10155.72 1291
10156.67 1329
10157.63 1343
10158.58 1346
10159.53 1305
10160.48 1315
10161.43 1279
10162.38 1244
10163.34 1249
10164.29 1259
10165.24 1319
10166.19 1306
10167.14 1343
10168.09 1338
10169.05 1350
10170.00 1322
10170.95 1326
10171.90 1312
10172.86 1388
10173.81 1371
10174.76 1400
10175.71 1313
10176.66 1360
10177.62 1427
10178.57 1343
10179.52 1335
10180.47 1373
10181.43 1294
10182.38 1315
10183.33 1368
10184.29 1317
10185.24 1332
10186.19 1379
10187.14 1383
10188.10 1390
10189.05 1429
10190.00 1366
10190.96 1414
10191.91 1380
10192.86 1416
10193.81 1379
10194.77 1439
10195.72 1418
10196.67 1420
10197.63 1378
10198.58 1421
10199.53 1480
10200.49 1413
10201.44 1461
10202.40 1459
10203.35 1520
10204.30 1514
10205.26 1524
10206.21 1511
10207.16 1570
10208.12 1578
10209.07 1629
10210.03 1624
10210.98 1677
10211.93 1589
10212.89 1572
10213.84 1617
10214.80 1593
10215.75 1530
10216.70 1464
10217.66 1486
10218.61 1470
10219.57 1475
10220.52 1461
10221.48 1451
10222.43 1523
10223.39 1484
10224.34 1442
10225.30 1393
10226.25 1393
10227.20 1385
10228.16 1431
10229.11 1366
10230.07 1433
10231.02 1443
10231.98 1422
10232.93 1467
10233.89 1561
10234.84 1621
10235.80 1663
10236.75 1751
10237.71 1786
10238.67 1810
10239.62 1746
10240.58 1763
10241.53 1735
10242.49 1623
10243.44 1538
10244.40 1473
10245.35 1449
10246.31 1455
10247.26 1386
10248.22 1369
10249.18 1391
10250.13 1419
10251.09 1334
10252.04 1349
10253.00 1274
10253.96 1259
10254.91 1323
10255.87 1314
10256.82 1300
10257.78 1283
10258.74 1312
10259.69 1221
10260.65 1217
10261.61 1250
10262.56 1239
10263.52 1231
10264.47 1212
10265.43 1171
10266.39 1232
10267.34 1165
10268.30 1187
10269.26 1240
10270.21 1234
10271.17 1302
10272.13 1300
10273.09 1271
10274.04 1261
10275.00 1253
10275.96 1201
10276.91 1284
10277.87 1238
10278.83 1294
10279.78 1290
10280.74 1237
10281.70 1194
10282.66 1281
10283.61 1204
10284.57 1201
10285.53 1185
10286.49 1204
10287.44 1218
10288.40 1245
10289.36 1216
10290.32 1273
10291.27 1269
10292.23 1229
10293.19 1288
10294.15 1290
10295.11 1299
10296.06 1278
10297.02 1278
10297.98 1254
10298.94 1273
10299.90 1219
10300.85 1267
10301.81 1251
10302.77 1211
10303.73 1264
10304.69 1191
10305.65 1236
10306.60 1241
10307.56 1220
10308.52 1245
10309.48 1291
10310.44 1284
10311.40 1227
10312.36 1254
10313.32 1280
10314.27 1259
10315.23 1273
10316.19 1215
10317.15 1180
10318.11 1213
10319.07 1241
10320.03 1265
10320.99 1240
10321.95 1242
10322.91 1260
10323.86 1278
10324.82 1298
10325.78 1215
10326.74 1213
10327.70 1280
10328.66 1305
10329.62 1353
10330.58 1303
10331.54 1318
10332.50 1379
10333.46 1379
10334.42 1292
10335.38 1281
10336.34 1243
10337.30 1117
10338.26 1216
10339.22 1185
10340.18 1163
10341.14 1164
10342.10 1195
10343.06 1255
10344.02 1212
10344.98 1117
10345.94 1170
10346.90 1162
10347.86 1170
10348.82 1226
10349.78 1132
10350.74 1193
10351.70 1160
10352.66 1212
10353.62 1180
10354.58 1124
10355.55 1124
10356.51 1180
10357.47 1185
10358.43 1148
10359.39 1111
10360.35 1166
10361.31 1137
10362.27 1112
10363.23 1156
10364.19 1120
10365.16 1154
10366.12 1161
10367.08 1185
10368.04 1072
10369.00 1091
10369.96 1120
10370.92 1105
10371.88 1074
10372.85 1078
10373.81 1078
10374.77 1160
10375.73 1139
10376.69 1119
10377.65 1153
10378.62 1119
10379.58 1143
10380.54 1120
10381.50 1122
10382.46 1169
10383.43 1103
10384.39 1108
10385.35 1075
10386.31 1149
10387.27 1093
10388.24 1065
10389.20 1085
10390.16 1088
10391.12 1120
10392.09 1109
10393.05 1150
10394.01 1086
10394.97 1077
10395.94 1127
10396.90 1137
10397.86 1128
10398.82 1063
10399.79 1071
10400.75 1085
10401.71 1078
10402.68 1091
10403.64 1100
10404.60 1130
10405.57 1060
10406.53 1084
10407.49 1098
10408.45 1134
10409.42 1108
10410.38 1096
10411.34 1122
10412.31 1215
10413.27 1049
10414.23 1122
10415.20 1134
10416.16 1127
10417.13 1192
10418.09 1229
10419.05 1172
10420.02 1226
10420.98 1188
10421.94 1243
10422.91 1271
10423.87 1200
10424.84 1150
10425.80 1141
10426.76 1143
10427.73 1188
10428.69 1138
10429.66 1064
10430.62 1102
10431.58 1062
10432.55 1124
10433.51 1076
10434.48 1099
10435.44 1106
10436.41 1120
10437.37 1083
10438.34 1053
10439.30 1012
10440.27 1028
10441.23 1085
10442.19 1149
10443.16 1091
10444.12 959
10445.09 1012
10446.05 1057
10447.02 1159
10447.98 1062
10448.95 1076
10449.91 1030
10450.88 984
10451.84 1019
10452.81 1030
10453.78 1042
10454.74 983
10455.71 1030
10456.67 1052
10457.64 1024
10458.60 1048
10459.57 1041
10460.53 1014
10461.50 995
10462.47 1011
10463.43 989
10464.40 1007
10465.36 975
10466.33 1030
10467.29 979
10468.26 1007
10469.23 1000
10470.19 1012
10471.16 984
10472.12 988
10473.09 964
10474.06 1022
10475.02 968
10475.99 1008
10476.96 968
10477.92 968
10478.89 962
10479.86 980
10480.82 982
10481.79 1009
10482.76 1061
10483.72 1031
10484.69 1017
10485.66 966
10486.62 1026
10487.59 1093
10488.56 1087
10489.52 1013
10490.49 1057
10491.46 1023
10492.42 1001
10493.39 1032
10494.36 1008
10495.33 986
10496.29 1041
10497.26 1050
10498.23 986
10499.19 1016
10500.16 1029
10501.13 1062
10502.10 1033
10503.06 1015
10504.03 963
10505.00 1059
10505.97 1037
10506.94 980
10507.90 976
10508.87 1042
10509.84 1035
10510.81 959
10511.78 958
10512.74 983
10513.71 990
10514.68 1026
10515.65 975
10516.62 999
10517.58 1038
10518.55 1040
10519.52 985
10520.49 967
10521.46 1026
10522.43 921
10523.39 987
10524.36 1059
10525.33 1090
10526.30 1069
10527.27 1017
10528.24 1002
10529.21 975
10530.18 1008
10531.14 1050
10532.11 1039
10533.08 970
10534.05 958
10535.02 977
10535.99 1023
10536.96 969
10537.93 992
10538.90 947
10539.87 999
10540.84 986
10541.80 951
10542.77 970
10543.74 965
10544.71 974
10545.68 1012
10546.65 1000
10547.62 970
10548.59 1029
10549.56 1038
10550.53 995
10551.50 946
10552.47 1007
10553.44 1046
10554.41 1006
10555.38 1014
10556.35 1054
10557.32 1029
10558.29 1034
10559.26 1071
10560.23 1021
10561.20 1027
10562.17 998
10563.14 1033
10564.11 1077
10565.08 1123
10566.05 1095
10567.02 1087
10567.99 1046
10568.97 1037
10569.94 1002
10570.91 983
10571.88 994
10572.85 1034
10573.82 1012
10574.79 1014
10575.76 1001
10576.73 963
10577.70 1004
10578.67 975
10579.64 977
10580.62 982
10581.59 1058
10582.56 1035
10583.53 990
10584.50 971
10585.47 924
10586.44 947
10587.42 968
10588.39 965
10589.36 1059
10590.33 971
10591.30 980
10592.27 993
10593.25 946
10594.22 979
10595.19 1035
10596.16 1006
10597.13 961
10598.10 999
10599.08 1020
10600.05 1020
10601.02 1025
10601.99 1028
10602.96 969
10603.94 947
10604.91 968
10605.88 1002
10606.85 1020
10607.83 1004
10608.80 1039
10609.77 984
10610.74 972
10611.72 992
10612.69 983
10613.66 1029
10614.63 1049
10615.61 1029
10616.58 987
10617.55 1005
10618.53 982
10619.50 1016
10620.47 1017
10621.44 1051
10622.42 1042
10623.39 1009
10624.36 1006
10625.34 1114
10626.31 1139
10627.28 1110
10628.26 1039
10629.23 1004
10630.20 1094
10631.18 1099
10632.15 1076
10633.12 1084
10634.10 1113
10635.07 1035
10636.05 1083
10637.02 1058
10637.99 1096
10638.97 1114
10639.94 1142
10640.91 1167
10641.89 1143
10642.86 1220
10643.84 1212
10644.81 1135
10645.79 1112
10646.76 1135
10647.73 1116
10648.71 1050
10649.68 1095
10650.66 1082
10651.63 984
10652.61 1050
10653.58 1048
10654.55 984
10655.53 1063
10656.50 1043
10657.48 1071
10658.45 1009
10659.43 991
10660.40 1022
10661.38 1029
10662.35 1025
10663.33 1003
10664.30 985
10665.28 1030
10666.25 998
10667.23 984
10668.20 990
10669.18 986
10670.15 984
10671.13 1016
10672.10 962
10673.08 969
10674.05 966
10675.03 998
10676.01 1022
10676.98 974
10677.96 979
10678.93 1018
10679.91 1027
10680.88 1047
10681.86 1090
10682.84 1022
10683.81 1071
10684.79 1071
10685.76 1080
10686.74 1092
10687.72 1043
10688.69 1062
10689.67 1085
10690.64 1060
10691.62 982
10692.60 961
10693.57 1035
10694.55 1047
10695.53 981
10696.50 1003
10697.48 993
10698.46 1016
10699.43 1036
10700.41 979
10701.39 1025
10702.36 990
10703.34 989
10704.32 1015
10705.29 1015
10706.27 984
10707.25 1045
10708.22 975
10709.20 994
10710.18 998
10711.15 949
10712.13 990
10713.11 1021
10714.09 949
10715.06 964
10716.04 943
10717.02 980
10718.00 1024
10718.97 979
10719.95 982
10720.93 1019
10721.91 1051
10722.88 1022
10723.86 988
10724.84 972
10725.82 1018
10726.80 1018
10727.77 976
10728.75 961
10729.73 936
10730.71 1007
10731.69 1004
10732.66 1014
10733.64 939
10734.62 959
10735.60 1007
10736.58 1050
10737.55 1019
10738.53 969
10739.51 1016
10740.49 979
10741.47 1025
10742.45 1002
10743.43 974
10744.40 936
10745.38 1010
10746.36 1060
10747.34 993
10748.32 958
10749.30 957
10750.28 1000
10751.26 994
10752.24 971
10753.21 1010
10754.19 1004
10755.17 937
10756.15 1017
10757.13 1014
10758.11 958
10759.09 1007
10760.07 986
10761.05 984
10762.03 1009
10763.01 966
10763.99 950
10764.97 1024
10765.95 970
10766.93 967
10767.91 1004
10768.89 980
10769.87 961
10770.84 1081
10771.82 1114
10772.80 1086
10773.78 1006
10774.76 1034
10775.74 980
10776.73 1026
10777.71 1060
10778.69 999
10779.67 1006
10780.65 995
10781.63 1032
10782.61 1037
10783.59 1021
10784.57 1022
10785.55 986
10786.53 1003
10787.51 1022
10788.49 1071
10789.47 1022
10790.45 1019
10791.43 1004
10792.41 988
10793.39 1036
10794.38 990
10795.36 1016
10796.34 1016
10797.32 1027
10798.30 1015
10799.28 1070
10800.26 1034
10801.24 1127
10802.22 1042
10803.21 980
10804.19 969
10805.17 1000
10806.15 1017
10807.13 1020
10808.11 1035
10809.09 996
10810.08 1079
10811.06 1058
10812.04 1039
10813.02 963
10814.00 1065
10814.99 1019
10815.97 1084
10816.95 1030
10817.93 1006
10818.91 1029
10819.90 1006
10820.88 1062
10821.86 1032
10822.84 1017
10823.82 1034
10824.81 1055
10825.79 971
10826.77 1019
10827.75 1029
10828.74 1061
10829.72 1041
10830.70 958
10831.68 1053
10832.67 1076
10833.65 1083
10834.63 1108
10835.62 1071
10836.60 961
10837.58 1060
10838.56 1026
10839.55 1014
10840.53 1031
10841.51 1068
10842.50 1072
10843.48 1010
10844.46 1005
10845.45 1056
10846.43 1087
10847.41 1120
10848.40 1073
10849.38 1041
10850.36 1054
10851.35 1120
10852.33 1072
10853.31 1091
10854.30 1141
10855.28 1088
10856.26 1133
10857.25 1143
10858.23 1134
10859.22 1100
10860.20 1098
10861.18 1113
10862.17 1071
10863.15 1029
10864.14 1072
10865.12 1117
10866.10 1122
10867.09 1141
10868.07 1121
10869.06 1138
10870.04 1126
10871.03 1148
10872.01 1109
10873.00 1108
10873.98 1142
10874.96 1145
10875.95 1122
10876.93 1113
10877.92 1134
10878.90 1125
10879.89 1185
10880.87 1198
10881.86 1190
10882.84 1141
10883.83 1192
10884.81 1143
10885.80 1138
10886.78 1174
10887.77 1193
10888.75 1184
10889.74 1227
10890.72 1219
10891.71 1228
10892.70 1258
10893.68 1204
10894.67 1192
10895.65 1242
10896.64 1249
10897.62 1250
10898.61 1226
10899.59 1238
10900.58 1292
10901.57 1211
10902.55 1247
10903.54 1270
10904.52 1267
10905.51 1294
10906.50 1264
10907.48 1216
10908.47 1278
10909.45 1220
10910.44 1188
10911.43 1282
10912.41 1280
10913.40 1320
10914.39 1320
10915.37 1294
10916.36 1302
10917.35 1343
10918.33 1337
10919.32 1345
10920.30 1329
10921.29 1361
10922.28 1342
10923.27 1380
10924.25 1315
10925.24 1348
10926.23 1341
10927.21 1324
10928.20 1348
10929.19 1330
10930.17 1373
10931.16 1329
10932.15 1382
10933.14 1333
10934.12 1350
10935.11 1417
10936.10 1374
10937.09 1387
10938.07 1399
10939.06 1454
10940.05 1455
10941.04 1433
10942.02 1440
10943.01 1444
10944.00 1524
10944.99 1570
10945.97 1550
10946.96 1524
10947.95 1536
10948.94 1492
10949.93 1574
10950.91 1596
10951.90 1584
10952.89 1608
10953.88 1623
10954.87 1686
10955.85 1739
10956.84 1771
10957.83 1834
10958.82 1872
10959.81 1950
10960.80 1927
10961.79 1938
10962.77 1854
10963.76 1906
10964.75 1867
10965.74 1793
10966.73 1739
10967.72 1737
10968.71 1793
10969.70 1685
10970.68 1667
10971.67 1598
10972.66 1676
10973.65 1584
10974.64 1642
10975.63 1571
10976.62 1628
10977.61 1598
10978.60 1565
10979.59 1572
10980.58 1559
10981.57 1615
10982.55 1573
10983.54 1616
10984.53 1585
10985.52 1635
10986.51 1588
10987.50 1655
10988.49 1698
10989.48 1683
10990.47 1673
10991.46 1705
10992.45 1722
10993.44 1698
10994.43 1750
10995.42 1814
10996.41 1872
10997.40 2027
10998.39 2155
10999.38 2208
11000.37 2313
11001.36 2335
11002.35 2382
11003.34 2345
11004.33 2335
11005.33 2281
11006.32 2238
11007.31 2182
11008.30 2065
11009.29 1966
11010.28 1747
11011.27 1845
11012.26 1706
11013.25 1624
11014.24 1554
11015.23 1571
11016.22 1572
11017.21 1565
11018.21 1558
11019.20 1549
11020.19 1451
11021.18 1481
11022.17 1551
11023.16 1521
11024.15 1492
11025.14 1496
11026.14 1472
11027.13 1479
11028.12 1453
11029.11 1497
11030.10 1506
11031.09 1497
11032.09 1441
11033.08 1455
11034.07 1410
11035.06 1410
11036.05 1453
11037.05 1335
11038.04 1396
11039.03 1391
11040.02 1386
11041.01 1402
11042.01 1379
11043.00 1357
11043.99 1300
11044.98 1392
11045.97 1343
11046.97 1331
11047.96 1348
11048.95 1410
11049.94 1320
11050.94 1403
11051.93 1391
11052.92 1386
11053.91 1337
11054.91 1329
11055.90 1291
11056.89 1301
11057.89 1305
11058.88 1310
11059.87 1373
11060.87 1347
11061.86 1344
11062.85 1381
11063.84 1366
11064.84 1351
11065.83 1304
11066.82 1412
11067.82 1407
11068.81 1359
11069.80 1393
11070.80 1378
11071.79 1359
11072.78 1302
11073.78 1279
11074.77 1294
11075.77 1271
11076.76 1303
11077.75 1270
11078.75 1295
11079.74 1273
11080.73 1277
11081.73 1273
11082.72 1245
11083.72 1187
11084.71 1268
11085.70 1291
11086.70 1313
11087.69 1270
11088.69 1278
11089.68 1240
11090.68 1279
11091.67 1230
11092.66 1228
11093.66 1209
11094.65 1244
11095.65 1238
11096.64 1246
11097.64 1249
11098.63 1253
11099.63 1269
11100.62 1216
11101.62 1206
11102.61 1158
11103.61 1159
11104.60 1248
11105.60 1263
11106.59 1255
11107.59 1200
11108.58 1169
11109.58 1217
11110.57 1195
11111.57 1179
11112.56 1244
11113.56 1257
11114.55 1218
11115.55 1188
11116.55 1160
11117.54 1178
11118.54 1202
11119.53 1225
11120.53 1181
11121.52 1198
11122.52 1251
11123.51 1232
11124.51 1225
11125.51 1224
11126.50 1221
11127.50 1247
11128.49 1269
11129.49 1293
11130.49 1287
11131.48 1282
11132.48 1250
11133.48 1267
11134.47 1190
11135.47 1191
11136.46 1203
11137.46 1179
11138.46 1170
11139.45 1156
11140.45 1141
11141.45 1202
11142.44 1221
11143.44 1250
11144.44 1228
11145.43 1213
11146.43 1220
11147.43 1181
11148.43 1199
11149.42 1187
11150.42 1155
11151.42 1166
11152.41 1110
11153.41 1130
11154.41 1113
11155.40 1107
11156.40 1045
11157.40 1076
11158.40 1142
11159.39 1128
11160.39 1085
11161.39 1085
11162.39 1078
11163.38 1098
11164.38 1093
11165.38 1146
11166.38 1134
11167.38 1078
11168.37 1106
11169.37 1091
11170.37 1101
11171.37 1028
11172.37 1044
11173.36 1008
11174.36 1038
11175.36 1115
11176.36 1159
11177.36 1036
11178.35 1055
11179.35 1083
11180.35 1054
11181.35 1077
11182.35 1062
11183.35 1075
11184.34 1053
11185.34 1068
11186.34 1048
11187.34 1032
11188.34 1046
11189.34 1079
11190.34 1050
11191.34 1015
11192.34 1073
11193.33 1094
11194.33 1096
11195.33 1093
11196.33 1028
11197.33 1048
11198.33 1001
11199.33 1021
11200.33 1094
11201.33 1121
11202.33 1083
11203.33 997
11204.33 1080
11205.32 1096
11206.32 1113
11207.32 1070
11208.32 1057
11209.32 1020
11210.32 1021
11211.32 1048
11212.32 1037
11213.32 1067
11214.32 1056
11215.32 1083
11216.32 1026
11217.32 1086
11218.32 1048
11219.32 997
11220.32 1086
11221.32 1066
11222.32 1062
11223.32 1055
11224.32 1007
11225.32 974
11226.32 978
11227.33 963
11228.33 1036
11229.33 1037
11230.33 1114
11231.33 1055
11232.33 1068
11233.33 1051
11234.33 1050
11235.33 1073
11236.33 1086
11237.33 997
11238.33 1035
11239.33 974
11240.34 1011
11241.34 1030
11242.34 1035
11243.34 1017
11244.34 998
11245.34 996
11246.34 1027
11247.34 1054
11248.35 1054
11249.35 1070
11250.35 1021
11251.35 1088
11252.35 1072
11253.35 1057
11254.35 1064
11255.36 1054
11256.36 1021
11257.36 965
11258.36 1028
11259.36 995
11260.37 993
11261.37 1004
11262.37 975
11263.37 1029
11264.37 991
11265.38 1059
11266.38 1103
11267.38 1050
11268.38 1059
11269.39 1071
11270.39 1110
11271.39 1084
11272.39 1051
11273.40 1063
11274.40 1032
11275.40 1072
11276.40 1103
11277.41 1105
11278.41 1086
11279.41 1103
11280.41 1144
11281.42 1104
11282.42 1112
11283.42 1129
11284.43 1117
11285.43 1071
11286.43 1066
11287.44 1113
11288.44 1134
11289.44 1077
11290.45 1160
11291.45 1144
11292.45 1149
11293.46 1108
11294.46 1063
11295.46 1055
11296.47 1077
11297.47 1076
11298.47 1061
11299.48 1058
11300.48 1044
11301.48 1059
11302.49 1046
11303.49 1057
11304.50 1079
11305.50 1044
11306.50 1062
11307.51 1061
11308.51 1120
11309.52 1167
11310.52 1175
11311.52 1186
11312.53 1166
11313.53 1232
11314.54 1262
11315.54 1296
11316.55 1301
11317.55 1243
11318.56 1256
11319.56 1190
11320.56 1193
11321.57 1138
11322.57 1085
11323.58 1071
11324.58 1105
11325.59 1025
11326.59 1015
11327.60 1007
11328.60 985
11329.61 1019
11330.61 1036
11331.62 982
11332.62 986
11333.63 990
11334.63 1053
11335.64 984
11336.65 979
11337.65 999
11338.66 986
11339.66 987
11340.67 959
11341.67 973
11342.68 998
11343.68 975
11344.69 972
11345.70 1003
11346.70 956
11347.71 1012
11348.71 1006
11349.72 965
11350.72 963
11351.73 974
11352.74 1030
11353.74 1021
11354.75 990
11355.76 993
11356.76 1019
11357.77 1002
11358.77 1011
11359.78 970
11360.79 1023
11361.79 1027
11362.80 1032
11363.81 1058
11364.81 1042
11365.82 995
11366.83 946
11367.83 1007
11368.84 966
11369.85 986
11370.85 980
11371.86 1023
11372.87 962
11373.87 1008
11374.88 1025
11375.89 990
11376.90 1014
11377.90 1023
11378.91 1025
11379.92 968
11380.92 1001
11381.93 974
11382.94 987
11383.95 968
11384.95 999
11385.96 952
11386.97 960
11387.98 962
11388.99 944
11389.99 968
11391.00 957
11392.01 965
11393.02 991
11394.02 993
11395.03 953
11396.04 999
11397.05 997
11398.06 1014
11399.06 930
11400.07 893
11401.08 917
11402.09 971
11403.10 949
11404.11 970
11405.11 955
11406.12 1007
11407.13 970
11408.14 946
11409.15 972
11410.16 1011
11411.17 922
11412.17 997
11413.18 1018
11414.19 971
11415.20 950
11416.21 974
11417.22 991
11418.23 958
11419.24 983
11420.25 974
11421.25 989
11422.26 956
11423.27 990
11424.28 995
11425.29 946
11426.30 997
11427.31 963
11428.32 959
11429.33 1032
11430.34 1001
11431.35 986
11432.36 986
11433.37 1001
11434.38 950
11435.39 991
11436.40 983
11437.41 1014
11438.42 971
11439.43 1010
11440.44 1027
11441.45 1005
11442.46 1006
11443.47 961
11444.48 961
11445.49 971
11446.50 966
11447.51 970
11448.52 965
11449.53 965
11450.54 989
11451.55 1053
11452.56 1068
11453.57 1045
11454.58 1005
11455.59 978
11456.60 991
11457.61 1019
11458.62 954
11459.63 917
11460.64 1015
11461.66 1044
11462.67 989
11463.68 956
11464.69 968
11465.70 999
11466.71 973
11467.72 977
11468.73 1032
11469.74 1040
11470.76 990
11471.77 965
11472.78 968
11473.79 1005
11474.80 1007
11475.81 996
11476.82 1000
11477.84 1023
11478.85 969
11479.86 990
11480.87 1022
11481.88 1007
11482.89 953
11483.91 1019
11484.92 1017
11485.93 1016
11486.94 1037
11487.95 984
11488.97 1032
11489.98 1019
11490.99 992
11492.00 1011
11493.02 1026
11494.03 1018
11495.04 973
11496.05 946
11497.06 1033
11498.08 1045
11499.09 1044
11500.10 1019
11501.12 958
11502.13 967
11503.14 991
11504.15 958
11505.17 1015
11506.18 1033
11507.19 1008
11508.20 1057
11509.22 986
11510.23 1008
11511.24 1072
11512.26 1097
11513.27 1046
11514.28 1042
11515.30 1014
11516.31 1038
11517.32 1037
11518.34 1031
11519.35 995
11520.36 1014
11521.38 1041
11522.39 1075
11523.40 1065
11524.42 1025
11525.43 1048
11526.45 1098
11527.46 1086
11528.47 1065
11529.49 1051
11530.50 1059
11531.52 1086
11532.53 1020
11533.54 1093
11534.56 1102
11535.57 1044
11536.59 1121
11537.60 1025
11538.61 1050
11539.63 1057
11540.64 1119
11541.66 1102
11542.67 1051
11543.69 1098
11544.70 1077
11545.72 1109
11546.73 1117
11547.74 1133
11548.76 1130
11549.77 1126
11550.79 1136
11551.80 1118
11552.82 1103
11553.83 1143
11554.85 1131
11555.86 1179
11556.88 1137
11557.89 1120
11558.91 1253
11559.92 1196
11560.94 1169
11561.96 1211
11562.97 1186
11563.99 1267
11565.00 1266
11566.02 1217
11567.03 1252
11568.05 1251
11569.06 1246
11570.08 1289
11571.10 1258
11572.11 1250
11573.13 1317
11574.14 1335
11575.16 1269
11576.17 1288
11577.19 1302
11578.21 1340
11579.22 1378
11580.24 1339
11581.25 1387
11582.27 1429
11583.29 1493
11584.30 1485
11585.32 1435
11586.34 1486
11587.35 1545
11588.37 1595
11589.39 1618
11590.40 1691
11591.42 1645
11592.44 1617
11593.45 1640
11594.47 1702
11595.49 1749
11596.50 1790
11597.52 1915
11598.54 1987
11599.55 2133
11600.57 2183
11601.59 2352
11602.60 2518
11603.62 2752
11604.64 2762
11605.66 2817
11606.67 2820
11607.69 2800
11608.71 2763
11609.73 2737
11610.74 2511
11611.76 2346
11612.78 2173
11613.80 2012
11614.81 1927
11615.83 1824
11616.85 1708
11617.87 1599
11618.88 1577
11619.90 1590
11620.92 1504
11621.94 1381
11622.96 1407
11623.97 1382
11624.99 1355
11626.01 1394
11627.03 1361
11628.05 1317
11629.07 1302
11630.08 1308
11631.10 1384
11632.12 1291
11633.14 1316
11634.16 1345
11635.18 1287
11636.19 1283
11637.21 1320
11638.23 1233
11639.25 1250
11640.27 1282
11641.29 1274
11642.31 1209
11643.33 1256
11644.34 1254
11645.36 1249
11646.38 1213
11647.40 1244
11648.42 1228
11649.44 1226
11650.46 1144
11651.48 1165
11652.50 1206
11653.52 1160
11654.54 1252
11655.56 1215
11656.58 1139
11657.60 1120
11658.61 1177
11659.63 1241
11660.65 1231
11661.67 1253
11662.69 1259
11663.71 1298
11664.73 1301
11665.75 1310
11666.77 1264
11667.79 1300
11668.81 1366
11669.83 1281
11670.85 1270
11671.87 1294
11672.89 1261
11673.91 1267
11674.93 1265
11675.95 1265
11676.97 1176
11678.00 1228
11679.02 1263
11680.04 1215
11681.06 1218
11682.08 1259
11683.10 1253
11684.12 1280
11685.14 1260
11686.16 1297
11687.18 1290
11688.20 1281
11689.22 1229
11690.24 1216
11691.26 1242
11692.29 1227
11693.31 1230
11694.33 1227
11695.35 1229
11696.37 1223
11697.39 1235
11698.41 1268
11699.43 1227
11700.46 1251
11701.48 1164
11702.50 1182
11703.52 1135
11704.54 1149
11705.56 1149
11706.58 1134
11707.61 1129
11708.63 1130
11709.65 1118
11710.67 1141
11711.69 1174
11712.72 1170
11713.74 1104
11714.76 1122
11715.78 1116
11716.80 1104
11717.83 1133
11718.85 1131
11719.87 1122
11720.89 1172
11721.92 1117
11722.94 1090
11723.96 1076
11724.98 1096
11726.01 1042
11727.03 1078
11728.05 1101
11729.07 1072
11730.10 1100
11731.12 1045
11732.14 1045
11733.16 1073
11734.19 1081
11735.21 1047
11736.23 1055
11737.26 1067
11738.28 1119
11739.30 1070
11740.33 1086
11741.35 1115
11742.37 1046
11743.39 1072
11744.42 1071
11745.44 1054
11746.47 1047
11747.49 1073
11748.51 1086
11749.54 1064
11750.56 1029
11751.58 1041
11752.61 1052
11753.63 1082
11754.65 1065
11755.68 1076
11756.70 1033
11757.73 1019
11758.75 1024
11759.77 1043
11760.80 982
11761.82 977
11762.85 970
11763.87 1088
11764.89 1055
11765.92 1068
11766.94 1034
11767.97 1011
11768.99 1057
11770.02 983
11771.04 980
11772.06 971
11773.09 946
11774.11 1006
11775.14 963
11776.16 992
11777.19 1021
11778.21 1004
11779.24 994
11780.26 1029
11781.29 1010
11782.31 940
11783.34 1054
11784.36 1007
11785.39 984
11786.41 976
11787.44 976
11788.46 986
11789.49 942
11790.51 938
11791.54 916
11792.57 948
11793.59 988
11794.62 963
11795.64 902
11796.67 923
11797.69 937
11798.72 944
11799.74 924
11800.77 942
11801.80 994
11802.82 952
11803.85 989
11804.87 980
11805.90 962
11806.93 983
11807.95 1001
11808.98 945
11810.00 979
11811.03 957
11812.06 1000
11813.08 970
11814.11 931
11815.14 944
11816.16 1022
11817.19 1032
11818.22 955
11819.24 964
11820.27 936
11821.30 922
11822.32 885
11823.35 898
11824.38 908
11825.40 917
11826.43 1015
11827.46 978
11828.48 936
11829.51 970
11830.54 938
11831.56 959
11832.59 979
11833.62 952
11834.65 941
11835.67 972
11836.70 994
11837.73 991
11838.76 949
11839.78 932
11840.81 978
11841.84 936
11842.87 920
11843.89 961
11844.92 977
11845.95 932
11846.98 895
11848.00 915
11849.03 902
11850.06 894
11851.09 960
11852.12 968
11853.14 963
11854.17 974
11855.20 980
11856.23 957
11857.26 958
11858.29 955
11859.31 994
11860.34 1027
11861.37 1003
11862.40 978
11863.43 999
11864.46 1034
11865.48 969
11866.51 976
11867.54 1000
11868.57 1039
11869.60 992
11870.63 974
11871.66 1009
11872.69 979
11873.72 977
11874.74 1024
11875.77 982
11876.80 972
11877.83 1010
11878.86 1021
11879.89 956
11880.92 1013
11881.95 1062
11882.98 1029
11884.01 1061
11885.04 1006
11886.07 979
11887.10 998
11888.13 1013
11889.15 1081
11890.18 1027
11891.21 1069
11892.24 1071
11893.27 1090
11894.30 1022
11895.33 1029
11896.36 1044
11897.39 1094
11898.42 1117
11899.45 1079
11900.48 1093
11901.51 1079
11902.54 1102
11903.57 1123
11904.60 1155
11905.64 1166
11906.67 1206
11907.70 1143
11908.73 1180
11909.76 1142
11910.79 1139
11911.82 1191
11912.85 1158
11913.88 1117
11914.91 1075
11915.94 1045
11916.97 1025
11918.00 1067
11919.03 1074
11920.06 1132
11921.10 1107
11922.13 1170
11923.16 1085
11924.19 1059
11925.22 1084
11926.25 1067
11927.28 1119
11928.31 1174
11929.35 1189
11930.38 1196
11931.41 1270
11932.44 1294
11933.47 1259
11934.50 1329
11935.53 1328
11936.57 1276
11937.60 1251
11938.63 1220
11939.66 1196
11940.69 1180
11941.73 1147
11942.76 1173
11943.79 1141
11944.82 1144
11945.85 1160
11946.89 1142
11947.92 1019
11948.95 1050
11949.98 1078
11951.01 1087
11952.05 1021
11953.08 1004
11954.11 1044
11955.14 1061
11956.18 1051
11957.21 973
11958.24 1010
11959.27 1015
11960.31 1090
11961.34 1043
11962.37 1010
11963.41 1009
11964.44 1051
11965.47 1057
11966.50 992
11967.54 990
11968.57 1015
11969.60 985
11970.64 1083
11971.67 1075
11972.70 1010
11973.74 1062
11974.77 1026
11975.80 1030
11976.84 1023
11977.87 1074
11978.90 1036
11979.94 999
11980.97 1017
11982.00 1028
11983.04 1054
11984.07 1052
11985.11 1060
11986.14 1031
11987.17 1036
11988.21 1053
11989.24 1023
11990.28 1046
11991.31 1080
11992.34 1096
11993.38 1112
11994.41 1102
11995.45 1073
11996.48 1023
11997.52 1071
11998.55 1056
11999.58 1066
12000.62 1105
12001.65 1047
12002.69 1089
12003.72 1051
12004.76 1089
12005.79 1083
12006.83 1084
12007.86 1082
12008.90 1108
12009.93 1052
12010.97 1102
12012.00 1087
12013.04 1096
12014.07 1052
12015.11 1041
12016.14 1115
12017.18 1104
12018.21 1101
12019.25 1093
12020.28 1085
12021.32 1152
12022.35 1152
12023.39 1170
12024.42 1184
12025.46 1109
12026.49 1146
12027.53 1087
12028.57 1090
12029.60 1097
12030.64 1089
12031.67 1152
12032.71 1112
12033.74 1038
12034.78 1105
12035.82 1151
12036.85 1108
12037.89 1113
12038.92 1196
12039.96 1130
12041.00 1106
12042.03 1065
12043.07 1110
12044.11 1100
12045.14 1060
12046.18 1137
12047.22 1110
12048.25 1075
12049.29 1116
12050.33 1141
12051.36 1104
12052.40 1118
12053.44 1137
12054.47 1081
12055.51 1085
12056.55 1115
12057.58 1108
12058.62 1105
12059.66 1107
12060.69 1135
12061.73 1116
12062.77 1184
12063.80 1101
12064.84 1082
12065.88 1086
12066.92 1101
12067.95 1126
12068.99 1148
12070.03 1136
12071.07 1146
12072.10 1123
12073.14 1134
12074.18 1086
12075.22 1121
12076.25 1173
12077.29 1148
12078.33 1140
12079.37 1073
12080.41 1137
12081.44 1148
12082.48 1192
12083.52 1148
12084.56 1157
12085.60 1179
12086.63 1183
12087.67 1283
12088.71 1221
12089.75 1170
12090.79 1173
12091.83 1159
12092.86 1241
12093.90 1200
12094.94 1236
12095.98 1256
12097.02 1237
12098.06 1206
12099.10 1270
12100.13 1339
12101.17 1320
12102.21 1377
12103.25 1416
12104.29 1327
12105.33 1392
12106.37 1421
12107.41 1385
12108.45 1323
12109.49 1399
12110.52 1375
12111.56 1229
12112.60 1173
12113.64 1184
12114.68 1144
12115.72 1166
12116.76 1198
12117.80 1195
12118.84 1115
12119.88 1091
12120.92 1092
12121.96 1089
12123.00 1079
12124.04 1034
12125.08 1035
12126.12 1089
12127.16 1092
12128.20 1106
12129.24 1065
12130.28 997
12131.32 1047
12132.36 1052
12133.40 1009
12134.44 959
12135.48 1072
12136.52 1043
12137.56 963
12138.60 1024
12139.64 1011
12140.68 1031
12141.72 979
12142.76 1017
12143.80 1016
12144.84 1015
12145.88 1061
12146.93 1029
12147.97 1009
12149.01 997
12150.05 936
12151.09 1005
12152.13 1008
12153.17 995
12154.21 978
12155.25 981
12156.29 980
12157.34 1011
12158.38 978
12159.42 969
12160.46 993
12161.50 1035
12162.54 994
12163.58 973
12164.62 1017
12165.67 1025
12166.71 997
12167.75 1033
12168.79 1015
12169.83 1015
12170.87 993
12171.92 1026
12172.96 998
12174.00 1033
12175.04 1037
12176.08 1022
12177.13 974
12178.17 1021
12179.21 1000
12180.25 1010
12181.30 1000
12182.34 984
12183.38 968
12184.42 1028
12185.46 999
12186.51 1013
12187.55 985
12188.59 1011
12189.63 1014
12190.68 977
12191.72 1026
12192.76 975
12193.81 987
12194.85 984
12195.89 1000
12196.93 959
12197.98 1025
12199.02 947
12200.06 979
12201.11 985
12202.15 1047
12203.19 962
12204.24 1045
12205.28 968
12206.32 943
12207.37 971
12208.41 913
12209.45 979
12210.50 974
12211.54 990
12212.58 997
12213.63 1042
12214.67 966
12215.71 962
12216.76 1021
12217.80 976
12218.85 993
12219.89 1000
12220.93 998
12221.98 979
12223.02 977
12224.07 1013
12225.11 1047
12226.15 948
12227.20 966
12228.24 988
12229.29 1049
12230.33 1048
12231.38 1045
12232.42 1008
12233.46 1104
12234.51 1062
12235.55 1025
12236.60 1023
12237.64 1018
12238.69 1011
12239.73 979
12240.78 977
12241.82 983
12242.87 979
12243.91 933
12244.96 972
12246.00 996
12247.05 990
12248.09 934
12249.14 958
12250.18 1040
12251.23 1011
12252.27 1004
12253.32 949
12254.36 962
12255.41 964
12256.45 945
12257.50 987
12258.55 1001
12259.59 920
12260.64 948
12261.68 956
12262.73 973
12263.77 948
12264.82 970
12265.87 937
12266.91 947
12267.96 911
12269.00 1005
12270.05 988
12271.10 1004
12272.14 967
12273.19 939
12274.23 917
12275.28 1008
12276.33 992
12277.37 959
12278.42 1007
12279.47 982
12280.51 977
12281.56 986
12282.61 1016
12283.65 970
12284.70 924
12285.75 922
12286.79 1028
12287.84 1008
12288.89 1030
12289.93 1025
12290.98 995
12292.03 954
12293.07 943
12294.12 1038
12295.17 983
12296.22 941
12297.26 956
12298.31 934
12299.36 922
12300.40 913
12301.45 936
12302.50 965
12303.55 911
12304.59 938
12305.64 948
12306.69 956
12307.74 920
12308.78 958
12309.83 991
12310.88 940
12311.93 975
12312.98 933
12314.02 919
12315.07 902
12316.12 894
12317.17 880
12318.22 930
12319.26 940
12320.31 898
12321.36 891
12322.41 905
12323.46 917
12324.51 895
12325.55 914
12326.60 902
12327.65 927
12328.70 949
12329.75 935
12330.80 952
12331.85 915
12332.89 920
12333.94 909
12334.99 921
12336.04 916
12337.09 881
12338.14 889
12339.19 860
12340.24 884
12341.29 925
12342.33 930
12343.38 923
12344.43 921
12345.48 946
12346.53 958
12347.58 899
12348.63 924
12349.68 916
12350.73 859
12351.78 930
12352.83 928
12353.88 913
12354.93 900
12355.98 952
12357.03 954
12358.08 971
12359.13 970
12360.18 900
12361.23 939
12362.28 970
12363.33 974
12364.38 944
12365.43 972
12366.48 961
12367.53 950
12368.58 956
12369.63 991
12370.68 924
12371.73 964
12372.78 964
12373.83 1001
12374.88 997
12375.93 951
12376.98 937
12378.03 939
12379.08 972
12380.13 938
12381.18 962
12382.23 976
12383.29 955
12384.34 978
12385.39 947
12386.44 895
12387.49 955
12388.54 969
12389.59 941
12390.64 969
12391.69 997
12392.75 1014
12393.80 944
12394.85 1005
12395.90 967
12396.95 940
12398.00 1009
12399.05 977
12400.11 982
12401.16 966
12402.21 985
12403.26 986
12404.31 976
12405.36 1018
12406.42 985
12407.47 988
12408.52 1031
12409.57 1037
12410.62 1018
12411.68 1003
12412.73 1031
12413.78 1021
12414.83 1031
12415.88 1050
12416.94 1081
12417.99 1057
12419.04 1016
12420.09 1052
12421.15 1065
12422.20 1024
12423.25 1022
12424.30 1020
12425.36 1018
12426.41 1031
12427.46 1066
12428.52 1034
12429.57 1111
12430.62 1036
12431.67 1052
12432.73 1078
12433.78 1119
12434.83 1090
12435.89 1155
12436.94 1133
12437.99 1118
12439.05 1049
12440.10 1093
12441.15 1144
12442.21 1085
12443.26 1088
12444.31 1040
12445.37 1169
12446.42 1155
12447.47 1129
12448.53 1141
12449.58 1111
12450.63 1169
12451.69 1141
12452.74 1110
12453.80 1149
12454.85 1191
12455.90 1241
12456.96 1186
12458.01 1246
12459.07 1262
12460.12 1244
12461.17 1245
12462.23 1306
12463.28 1254
12464.34 1321
12465.39 1349
12466.45 1337
12467.50 1448
12468.56 1472
12469.61 1527
12470.66 1606
12471.72 1701
12472.77 1762
12473.83 1914
12474.88 1990
12475.94 2083
12476.99 2205
12478.05 2315
12479.10 2370
12480.16 2481
12481.21 2475
12482.27 2474
12483.32 2295
12484.38 2291
12485.43 2065
12486.49 1952
12487.54 1909
12488.60 1878
12489.65 1689
12490.71 1578
12491.77 1506
12492.82 1441
12493.88 1429
12494.93 1427
12495.99 1364
12497.04 1317
12498.10 1325
12499.15 1308
12500.21 1341
12501.27 1236
12502.32 1269
12503.38 1228
12504.43 1235
12505.49 1261
12506.55 1220
12507.60 1241
12508.66 1276
12509.72 1240
12510.77 1209
12511.83 1200
12512.88 1255
12513.94 1247
12515.00 1219
12516.05 1167
12517.11 1125
12518.17 1181
12519.22 1120
12520.28 1155
12521.34 1134
12522.39 1125
12523.45 1228
12524.51 1180
12525.56 1152
12526.62 1147
12527.68 1108
12528.74 1133
12529.79 1142
12530.85 1138
12531.91 1184
12532.96 1177
12534.02 1186
12535.08 1182
12536.14 1187
12537.19 1175
12538.25 1203
12539.31 1228
12540.37 1195
12541.42 1234
12542.48 1267
12543.54 1240
12544.60 1228
12545.65 1288
12546.71 1279
12547.77 1296
12548.83 1327
12549.89 1268
12550.94 1300
12552.00 1351
12553.06 1342
12554.12 1314
12555.18 1320
12556.23 1345
12557.29 1350
12558.35 1384
12559.41 1454
12560.47 1425
12561.53 1409
12562.58 1422
12563.64 1428
12564.70 1483
12565.76 1390
12566.82 1412
12567.88 1355
12568.94 1298
12570.00 1271
12571.05 1299
12572.11 1328
12573.17 1196
12574.23 1235
12575.29 1239
12576.35 1233
12577.41 1247
12578.47 1234
12579.53 1212
12580.59 1238
12581.64 1291
12582.70 1247
12583.76 1165
12584.82 1207
12585.88 1233
12586.94 1169
12588.00 1072
12589.06 1156
12590.12 1170
12591.18 1224
12592.24 1156
12593.30 1152
12594.36 1132
12595.42 1130
12596.48 1106
12597.54 1108
12598.60 1138
12599.66 1136
12600.72 1136
12601.78 1127
12602.84 1105
12603.90 1091
12604.96 1117
12606.02 1150
12607.08 1176
12608.14 1156
12609.20 1089
12610.26 1073
12611.32 1101
12612.38 1108
12613.44 1081
12614.50 1082
12615.57 1126
12616.63 1155
12617.69 1147
12618.75 1101
12619.81 1151
12620.87 1143
12621.93 1160
12622.99 1142
12624.05 1187
12625.11 1189
12626.18 1099
12627.24 1097
12628.30 1056
12629.36 1053
12630.42 1085
12631.48 1030
12632.54 1056
12633.60 1055
12634.67 1071
12635.73 1072
12636.79 1046
12637.85 1080
12638.91 1086
12639.97 1028
12641.04 1106
12642.10 1115
12643.16 1046
12644.22 1030
12645.28 1038
12646.35 1045
12647.41 1073
12648.47 1034
12649.53 1056
12650.59 1051
12651.66 1088
12652.72 1060
12653.78 1054
12654.84 1076
12655.91 1032
12656.97 1030
12658.03 1031
12659.09 1018
12660.16 1027
12661.22 1025
12662.28 1030
12663.34 1054
12664.41 1053
12665.47 1080
12666.53 1052
12667.60 1058
12668.66 1052
12669.72 997
12670.78 1100
12671.85 1050
12672.91 1093
12673.97 1072
12675.04 1041
12676.10 1092
12677.16 1039
12678.23 1016
12679.29 1053
12680.35 1046
12681.42 1048
12682.48 1046
12683.54 1076
12684.61 1128
12685.67 1074
12686.74 1079
12687.80 1086
12688.86 1101
12689.93 1091
12690.99 1118
12692.05 1073
12693.12 1065
12694.18 1103
12695.25 1102
12696.31 1048
12697.37 1087
12698.44 1122
12699.50 1112
12700.57 1195
12701.63 1133
12702.70 1206
12703.76 1154
12704.83 1172
12705.89 1245
12706.95 1161
12708.02 1139
12709.08 1174
12710.15 1134
12711.21 1147
12712.28 1192
12713.34 1160
12714.41 1163
12715.47 1183
12716.54 1135
12717.60 1096
12718.67 1142
12719.73 1097
12720.80 1066
12721.86 1090
12722.93 1145
12723.99 1116
12725.06 1156
12726.12 1195
12727.19 1103
12728.26 1091
12729.32 1106
12730.39 1133
12731.45 1150
12732.52 1158
12733.58 1111
12734.65 1107
12735.71 1130
12736.78 1201
12737.85 1181
12738.91 1224
12739.98 1159
12741.04 1143
12742.11 1133
12743.18 1088
12744.24 1078
12745.31 1058
12746.37 1074
12747.44 1138
12748.51 1157
12749.57 1115
12750.64 1101
12751.71 1078
12752.77 1083
12753.84 1037
12754.91 1002
12755.97 1003
12757.04 961
12758.11 985
12759.17 999
12760.24 968
12761.31 1020
12762.37 1052
12763.44 984
12764.51 988
12765.57 990
12766.64 983
12767.71 972
12768.78 994
12769.84 1006
12770.91 1003
12771.98 926
12773.04 997
12774.11 961
12775.18 1001
12776.25 951
12777.31 989
12778.38 992
12779.45 953
12780.52 927
12781.58 936
12782.65 948
12783.72 1015
12784.79 993
12785.86 986
12786.92 1008
12787.99 968
12789.06 901
12790.13 890
12791.20 937
12792.26 962
12793.33 931
12794.40 1006
12795.47 969
12796.54 902
12797.61 959
12798.67 916
12799.74 922
12800.81 949
12801.88 941
12802.95 874
12804.02 928
12805.09 969
12806.15 942
12807.22 928
12808.29 889
12809.36 888
12810.43 862
12811.50 877
12812.57 904
12813.64 913
12814.71 963
12815.77 909
12816.84 877
12817.91 872
12818.98 923
12820.05 883
12821.12 933
12822.19 961
12823.26 941
12824.33 904
12825.40 901
12826.47 897
12827.54 888
12828.61 901
12829.68 837
12830.75 910
12831.82 905
12832.89 915
12833.96 903
12835.03 895
12836.10 832
12837.17 877
12838.24 887
12839.31 926
12840.38 916
12841.45 931
12842.52 905
12843.59 900
12844.66 921
12845.73 877
12846.80 905
12847.87 885
12848.94 843
12850.01 857
12851.08 869
12852.15 876
12853.22 877
12854.29 870
12855.36 878
12856.43 914
12857.51 892
12858.58 833
12859.65 903
12860.72 828
12861.79 855
12862.86 869
12863.93 853
12865.00 813
12866.07 809
12867.15 874
12868.22 864
12869.29 835
12870.36 864
12871.43 851
12872.50 855
12873.57 884
12874.65 854
12875.72 858
12876.79 847
12877.86 834
12878.93 828
12880.00 853
12881.08 819
12882.15 801
12883.22 826
12884.29 795
12885.36 860
12886.44 835
12887.51 899
12888.58 848
12889.65 793
12890.72 791
12891.80 854
12892.87 860
12893.94 845
12895.01 857
12896.09 842
12897.16 846
12898.23 838
12899.30 801
12900.38 830
12901.45 841
12902.52 810
12903.60 806
12904.67 822
12905.74 794
12906.81 726
12907.89 781
12908.96 802
12910.03 806
12911.11 795
12912.18 829
12913.25 819
12914.33 794
12915.40 836
12916.47 829
12917.55 819
12918.62 841
12919.69 763
12920.77 814
12921.84 803
12922.91 760
12923.99 800
12925.06 800
12926.13 844
12927.21 825
12928.28 751
12929.36 818
12930.43 861
12931.50 836
12932.58 771
12933.65 773
12934.73 849
12935.80 836
12936.87 828
12937.95 793
12939.02 849
12940.10 835
12941.17 805
12942.25 819
12943.32 778
12944.39 728
12945.47 803
12946.54 799
12947.62 787
12948.69 779
12949.77 788
12950.84 790
12951.92 787
12952.99 799
12954.07 737
12955.14 758
12956.22 781
12957.29 780
12958.37 776
12959.44 807
12960.52 794
12961.59 740
12962.67 753
12963.74 821
12964.82 772
12965.89 791
12966.97 797
12968.04 806
12969.12 857
12970.20 804
12971.27 801
12972.35 753
12973.42 761
12974.50 780
12975.57 817
12976.65 769
12977.73 839
12978.80 775
12979.88 744
12980.95 738
12982.03 753
12983.11 806
12984.18 740
12985.26 755
12986.33 773
12987.41 785
12988.49 773
12989.56 783
12990.64 788
12991.72 835
12992.79 823
12993.87 846
12994.95 808
12996.02 754
12997.10 771
12998.18 768
12999.25 783
13000.33 790
13001.41 812
13002.48 762
13003.56 760
13004.64 795
13005.71 825
13006.79 871
13007.87 792
13008.95 812
13010.02 817
13011.10 795
13012.18 780
13013.26 814
13014.33 800
13015.41 816
13016.49 768
13017.57 800
13018.64 748
13019.72 761
13020.80 807
13021.88 803
13022.95 845
13024.03 829
13025.11 821
13026.19 810
13027.26 820
13028.34 832
13029.42 786
13030.50 801
13031.58 804
13032.66 826
13033.73 819
13034.81 828
13035.89 824
13036.97 829
13038.05 802
13039.13 839
13040.20 789
13041.28 794
13042.36 773
13043.44 814
13044.52 780
13045.60 752
13046.68 764
13047.75 830
13048.83 836
13049.91 795
13050.99 813
13052.07 793
13053.15 835
13054.23 835
13055.31 806
13056.39 874
13057.47 861
13058.54 805
13059.62 836
13060.70 848
13061.78 808
13062.86 817
13063.94 840
13065.02 844
13066.10 810
13067.18 813
13068.26 834
13069.34 830
13070.42 786
13071.50 792
13072.58 803
13073.66 831
13074.74 834
13075.82 839
13076.90 774
13077.98 883
13079.06 813
13080.14 825
13081.22 827
13082.30 812
13083.38 761
13084.46 817
13085.54 799
13086.62 797
13087.70 828
13088.78 903
13089.86 828
13090.94 840
13092.02 852
13093.10 832
13094.18 825
13095.27 804
13096.35 827
13097.43 799
13098.51 820
13099.59 856
13100.67 873
13101.75 845
13102.83 783
13103.91 800
13104.99 793
13106.08 793
13107.16 832
13108.24 765
13109.32 809
13110.40 808
13111.48 860
13112.56 847
13113.64 821
13114.73 822
13115.81 847
13116.89 869
13117.97 795
13119.05 829
13120.14 836
13121.22 830
13122.30 809
13123.38 841
13124.46 784
13125.54 787
13126.63 830
13127.71 823
13128.79 811
13129.87 813
13130.96 905
13132.04 813
13133.12 816
13134.20 762
13135.28 780
13136.37 807
13137.45 831
13138.53 810
13139.61 818
13140.70 804
13141.78 799
13142.86 799
13143.95 775
13145.03 778
13146.11 778
13147.19 795
13148.28 777
13149.36 822
13150.44 784
13151.53 841
13152.61 843
13153.69 851
13154.78 812
13155.86 810
13156.94 806
13158.03 796
13159.11 817
13160.19 816
13161.28 863
13162.36 843
13163.44 846
13164.53 777
13165.61 808
13166.69 839
13167.78 778
13168.86 843
13169.95 850
13171.03 788
13172.11 830
13173.20 867
13174.28 891
13175.37 768
13176.45 780
13177.53 839
13178.62 802
13179.70 802
13180.79 776
13181.87 814
13182.96 762
13184.04 782
13185.12 774
13186.21 800
13187.29 780
13188.38 804
13189.46 797
13190.55 784
13191.63 796
13192.72 842
13193.80 848
13194.89 819
13195.97 860
13197.06 783
13198.14 833
13199.23 848
13200.31 833
13201.40 800
13202.48 775
13203.57 868
13204.65 866
13205.74 843
13206.82 845
13207.91 781
13208.99 782
13210.08 780
13211.16 804
13212.25 817
13213.34 818
13214.42 857
13215.51 881
13216.59 815
13217.68 787
13218.76 794
13219.85 806
13220.94 810
13222.02 789
13223.11 811
13224.19 821
13225.28 815
13226.37 863
13227.45 841
13228.54 779
13229.63 808
13230.71 847
13231.80 858
13232.89 838
13233.97 830
13235.06 853
13236.14 806
13237.23 832
13238.32 807
13239.40 798
13240.49 851
13241.58 822
13242.67 808
13243.75 816
13244.84 811
13245.93 859
13247.01 811
13248.10 826
13249.19 846
13250.27 869
13251.36 844
13252.45 836
13253.54 866
13254.62 842
13255.71 842
13256.80 883
13257.89 874
13258.97 848
13260.06 840
13261.15 881
13262.24 826
13263.32 873
13264.41 887
13265.50 856
13266.59 867
13267.67 874
13268.76 876
13269.85 892
13270.94 868
13272.03 817
13273.11 855
13274.20 930
13275.29 972
13276.38 917
13277.47 911
13278.56 871
13279.64 898
13280.73 915
13281.82 925
13282.91 877
13284.00 914
13285.09 951
13286.18 911
13287.26 947
13288.35 907
13289.44 913
13290.53 953
13291.62 956
13292.71 919
13293.80 935
13294.89 997
13295.98 1015
13297.06 920
13298.15 923
13299.24 969
13300.33 986
13301.42 949
13302.51 945
13303.60 956
13304.69 959
13305.78 947
13306.87 971
13307.96 1000
13309.05 1000
13310.14 980
13311.23 1012
13312.32 1014
13313.41 1015
13314.50 971
13315.59 992
13316.68 1015
13317.77 1043
13318.86 1019
13319.95 1021
13321.04 998
13322.13 990
13323.22 1014
13324.31 934
13325.40 983
13326.49 978
13327.58 989
13328.67 965
13329.76 1020
13330.85 953
13331.94 961
13333.03 1007
13334.12 1028
13335.21 1039
13336.30 949
13337.39 995
13338.48 996
13339.57 1011
13340.66 1022
13341.75 1026
13342.85 994
13343.94 1006
13345.03 949
13346.12 1028
13347.21 942
13348.30 983
13349.39 1028
13350.48 973
13351.58 982
13352.67 967
13353.76 999
13354.85 995
13355.94 1017
13357.03 1030
13358.12 1024
13359.22 995
13360.31 1071
13361.40 1082
13362.49 1078
13363.58 1131
13364.67 1131
13365.77 1100
13366.86 1108
13367.95 1067
13369.04 1111
13370.13 1114
13371.23 1122
13372.32 1158
13373.41 1100
13374.50 1067
13375.60 1114
13376.69 1112
13377.78 1089
13378.87 1072
13379.97 1049
13381.06 1040
13382.15 1011
13383.24 988
13384.34 1002
13385.43 960
13386.52 963
13387.61 972
13388.71 979
13389.80 948
13390.89 979
13391.99 1001
13393.08 1008
13394.17 952
13395.26 943
13396.36 934
13397.45 933
13398.54 955
13399.64 957
13400.73 954
13401.82 986
13402.92 947
13404.01 909
13405.10 923
13406.20 956
13407.29 939
13408.39 948
13409.48 937
13410.57 933
13411.67 907
13412.76 895
13413.85 880
13414.95 936
13416.04 971
13417.14 955
13418.23 903
13419.32 932
13420.42 897
13421.51 915
13422.61 951
13423.70 975
13424.80 930
13425.89 910
13426.98 887
13428.08 914
13429.17 880
13430.27 910
13431.36 909
13432.46 902
13433.55 932
13434.65 982
13435.74 953
13436.84 896
13437.93 915
13439.03 968
13440.12 937
13441.22 943
13442.31 898
13443.41 963
13444.50 977
13445.60 935
13446.69 952
13447.79 955
13448.88 917
13449.98 922
13451.07 965
13452.17 958
13453.26 938
13454.36 971
13455.45 1010
13456.55 965
13457.65 970
13458.74 954
13459.84 956
13460.93 983
13462.03 962
13463.12 966
13464.22 963
13465.32 1019
13466.41 1004
13467.51 974
13468.60 937
13469.70 932
13470.80 1008
13471.89 1020
13472.99 934
13474.09 964
13475.18 952
13476.28 961
13477.37 1006
13478.47 984
13479.57 978
13480.66 1001
13481.76 1005
13482.86 986
13483.95 979
13485.05 988
13486.15 984
13487.25 1035
13488.34 1017
13489.44 974
13490.54 1010
13491.63 1043
13492.73 1049
13493.83 1026
13494.92 1002
13496.02 1044
13497.12 1032
13498.22 1037
13499.31 1038
13500.41 994
13501.51 1040
13502.61 1104
13503.70 1083
13504.80 1036
13505.90 1063
13507.00 1074
13508.09 1032
13509.19 1044
13510.29 1059
13511.39 1022
13512.49 1011
13513.58 1021
13514.68 1024
13515.78 992
13516.88 998
13517.98 980
13519.07 968
13520.17 945
13521.27 971
13522.37 947
13523.47 935
13524.57 905
13525.66 942
13526.76 900
13527.86 878
13528.96 929
13530.06 928
13531.16 906
13532.26 898
13533.35 898
13534.45 875
13535.55 920
13536.65 937
13537.75 898
13538.85 903
13539.95 866
13541.05 885
13542.15 922
13543.24 891
13544.34 822
13545.44 895
13546.54 887
13547.64 871
13548.74 845
13549.84 886
13550.94 876
13552.04 855
13553.14 872
13554.24 818
13555.34 805
13556.44 919
13557.54 918
13558.64 858
13559.74 828
13560.84 879
13561.94 879
13563.04 845
13564.14 861
13565.24 875
13566.34 861
13567.44 870
13568.54 851
13569.64 843
13570.74 898
13571.84 868
13572.94 827
13574.04 842
13575.14 828
13576.24 878
13577.34 870
13578.44 830
13579.54 840
13580.64 854
13581.74 867
13582.84 854
13583.94 869
13585.05 885
13586.15 871
13587.25 866
13588.35 896
13589.45 867
13590.55 833
13591.65 838
13592.75 835
13593.85 832
13594.95 821
13596.06 864
13597.16 883
13598.26 850
13599.36 859
13600.46 856
13601.56 876
13602.66 884
13603.77 904
13604.87 905
13605.97 846
13607.07 827
13608.17 836
13609.28 840
13610.38 827
13611.48 832
13612.58 847
13613.68 890
13614.79 860
13615.89 879
13616.99 880
13618.09 843
13619.19 823
13620.30 809
13621.40 852
13622.50 829
13623.60 789
13624.71 808
13625.81 822
13626.91 854
13628.01 831
13629.12 840
13630.22 826
13631.32 810
13632.42 863
13633.53 880
13634.63 867
13635.73 821
13636.84 834
13637.94 856
13639.04 872
13640.14 816
13641.25 812
13642.35 808
13643.45 811
13644.56 834
13645.66 825
13646.76 856
13647.87 807
13648.97 817
13650.07 837
13651.18 823
13652.28 812
13653.39 833
13654.49 866
13655.59 826
13656.70 795
13657.80 818
13658.90 838
13660.01 829
13661.11 829
13662.22 807
13663.32 807
13664.42 823
13665.53 843
13666.63 818
13667.74 827
13668.84 767
13669.94 828
13671.05 841
13672.15 785
13673.26 800
13674.36 819
13675.47 792
13676.57 804
13677.68 802
13678.78 874
13679.89 832
13680.99 843
13682.10 829
13683.20 785
13684.30 873
13685.41 863
13686.51 825
13687.62 815
13688.72 842
13689.83 829
13690.93 847
13692.04 858
13693.15 840
13694.25 835
13695.36 830
13696.46 837
13697.57 852
13698.67 867
13699.78 849
13700.88 853
13701.99 823
13703.09 867
13704.20 856
13705.31 851
13706.41 861
13707.52 893
13708.62 829
13709.73 908
13710.84 933
13711.94 891
13713.05 910
13714.15 883
13715.26 877
13716.37 910
13717.47 892
13718.58 872
13719.68 850
13720.79 858
13721.90 889
13723.00 919
13724.11 926
13725.22 907
13726.32 923
13727.43 945
13728.54 921
13729.64 923
13730.75 897
13731.86 980
13732.96 1006
13734.07 977
13735.18 964
13736.28 995
13737.39 970
13738.50 990
13739.61 1007
13740.71 1013
13741.82 995
13742.93 989
13744.03 1009
13745.14 1041
13746.25 1001
13747.36 1026
13748.46 1016
13749.57 996
13750.68 1028
13751.79 1066
13752.89 1093
13754.00 1067
13755.11 1078
13756.22 1088
13757.33 1131
13758.43 1146
13759.54 1082
13760.65 1064
13761.76 1189
13762.87 1160
13763.97 1111
13765.08 1114
13766.19 1162
13767.30 1184
13768.41 1192
13769.51 1275
13770.62 1293
13771.73 1297
13772.84 1262
13773.95 1286
13775.06 1308
13776.17 1335
13777.27 1334
13778.38 1265
13779.49 1230
13780.60 1303
13781.71 1325
13782.82 1298
13783.93 1289
13785.04 1245
13786.14 1224
13787.25 1181
13788.36 1141
13789.47 1130
13790.58 1122
13791.69 1138
13792.80 1096
13793.91 1000
13795.02 1020
13796.13 1010
13797.24 1036
13798.35 1035
13799.46 1031
13800.57 1025
13801.68 1031
13802.78 1075
13803.89 1059
13805.00 1057
13806.11 1004
13807.22 980
13808.33 976
13809.44 995
13810.55 970
13811.66 940
13812.77 941
13813.88 960
13814.99 969
13816.10 959
13817.21 972
13818.32 969
13819.44 1007
13820.55 1006
13821.66 984
13822.77 964
13823.88 933
13824.99 947
13826.10 977
13827.21 991
13828.32 972
13829.43 947
13830.54 995
13831.65 968
13832.76 973
13833.87 957
13834.98 965
13836.10 976
13837.21 928
13838.32 958
13839.43 976
13840.54 948
13841.65 951
13842.76 993
13843.87 1003
13844.99 1022
13846.10 975
13847.21 982
13848.32 985
13849.43 967
13850.54 981
13851.65 975
13852.77 957
13853.88 942
13854.99 999
13856.10 960
13857.21 966
13858.33 983
13859.44 1027
13860.55 983
13861.66 976
13862.77 975
13863.89 984
13865.00 954
13866.11 992
13867.22 956
13868.33 1036
13869.45 1006
13870.56 993
13871.67 966
13872.78 973
13873.90 998
13875.01 950
13876.12 1058
13877.23 995
13878.35 1030
13879.46 999
13880.57 1040
13881.69 1010
13882.80 1002
13883.91 1041
13885.02 1005
13886.14 1007
13887.25 971
13888.36 992
13889.48 1007
13890.59 1014
13891.70 1014
13892.82 978
13893.93 993
13895.04 1065
13896.16 1034
13897.27 1077
13898.38 1043
13899.50 1055
13900.61 1104
13901.72 1074
13902.84 1049
13903.95 997
13905.07 1054
13906.18 1050
13907.29 1040
13908.41 951
13909.52 975
13910.63 966
13911.75 954
13912.86 918
13913.98 900
13915.09 940
13916.21 876
13917.32 888
13918.43 867
13919.55 922
13920.66 884
13921.78 891
13922.89 873
13924.01 921
13925.12 900
13926.24 871
13927.35 910
13928.46 906
13929.58 903
13930.69 908
13931.81 888
13932.92 893
13934.04 888
13935.15 877
13936.27 918
13937.38 903
13938.50 863
13939.61 889
13940.73 934
13941.85 884
13942.96 902
13944.08 893
13945.19 897
13946.31 884
13947.42 950
13948.54 905
13949.65 921
13950.77 896
13951.88 863
13953.00 831
13954.12 828
13955.23 885
13956.35 854
13957.46 894
13958.58 811
13959.70 868
13960.81 846
13961.93 877
13963.04 887
13964.16 867
13965.28 842
13966.39 859
13967.51 859
13968.62 849
13969.74 866
13970.86 809
13971.97 843
13973.09 850
13974.21 856
13975.32 817
13976.44 831
13977.56 864
13978.67 877
13979.79 876
13980.91 849
13982.02 817
13983.14 850
13984.26 837
13985.37 794
13986.49 753
13987.61 820
13988.73 849
13989.84 824
13990.96 788
13992.08 818
13993.20 820
13994.31 776
13995.43 808
13996.55 795
13997.66 806
13998.78 773
13999.90 817
14001.02 847
14002.14 793
14003.25 794
14004.37 832
14005.49 789
14006.61 765
14007.72 826
14008.84 804
14009.96 766
14011.08 793
14012.20 817
14013.31 827
14014.43 780
14015.55 788
14016.67 803
14017.79 776
14018.91 763
14020.02 792
14021.14 810
14022.26 822
14023.38 818
14024.50 777
14025.62 834
14026.74 796
14027.85 794
14028.97 787
14030.09 782
14031.21 791
14032.33 787
14033.45 788
14034.57 737
14035.69 793
14036.81 832
14037.92 806
14039.04 811
14040.16 798
14041.28 792
14042.40 785
14043.52 778
14044.64 779
14045.76 782
14046.88 835
14048.00 841
14049.12 741
14050.24 806
14051.36 827
14052.48 841
14053.60 793
14054.72 809
14055.84 843
14056.96 826
14058.08 821
14059.20 761
14060.32 804
14061.44 799
14062.56 793
14063.68 799
14064.80 779
14065.92 762
14067.04 827
14068.16 865
14069.28 829
14070.40 797
14071.52 823
14072.64 788
14073.76 820
14074.88 823
14076.00 816
14077.12 790
14078.24 810
14079.36 844
14080.48 781
14081.60 809
14082.73 812
14083.85 828
14084.97 892
14086.09 936
14087.21 822
14088.33 856
14089.45 855
14090.57 830
14091.69 831
14092.82 885
14093.94 908
14095.06 854
14096.18 904
14097.30 882
14098.42 855
14099.54 869
14100.67 927
14101.79 827
14102.91 894
14104.03 886
14105.15 888
14106.27 838
14107.40 857
14108.52 825
14109.64 842
14110.76 816
14111.88 816
14113.01 796
14114.13 798
14115.25 769
14116.37 795
14117.50 809
14118.62 811
14119.74 822
14120.86 807
14121.98 804
14123.11 753
14124.23 703
14125.35 720
14126.48 767
14127.60 739
14128.72 759
14129.84 759
14130.97 740
14132.09 801
14133.21 782
14134.34 781
14135.46 740
14136.58 747
14137.70 735
14138.83 768
14139.95 778
14141.07 728
14142.20 734
14143.32 731
14144.44 755
14145.57 720
14146.69 727
14147.81 736
14148.94 759
14150.06 736
14151.18 764
14152.31 745
14153.43 699
14154.56 708
14155.68 740
14156.80 756
14157.93 745
14159.05 730
14160.18 745
14161.30 780
14162.42 766
14163.55 786
14164.67 727
14165.80 763
14166.92 773
14168.04 737
14169.17 752
14170.29 821
14171.42 780
14172.54 744
14173.67 680
14174.79 688
14175.92 727
14177.04 748
14178.17 798
14179.29 742
14180.41 770
14181.54 777
14182.66 749
14183.79 725
14184.91 709
14186.04 724
14187.16 758
14188.29 733
14189.41 756
14190.54 742
14191.67 697
14192.79 712
14193.92 714
14195.04 732
14196.17 730
14197.29 707
14198.42 700
14199.54 718
14200.67 701
14201.79 701
14202.92 693
14204.05 689
14205.17 678
14206.30 689
14207.42 688
14208.55 683
14209.67 708
14210.80 696
14211.93 685
14213.05 710
14214.18 707
14215.31 660
14216.43 685
14217.56 701
14218.68 700
14219.81 723
14220.94 697
14222.06 669
14223.19 693
14224.32 673
14225.44 702
14226.57 725
14227.70 666
14228.82 634
14229.95 670
14231.08 709
14232.20 663
14233.33 636
14234.46 644
14235.58 723
14236.71 692
14237.84 703
14238.97 665
14240.09 706
14241.22 712
14242.35 672
14243.47 659
14244.60 695
14245.73 693
14246.86 682
14247.98 655
14249.11 669
14250.24 674
14251.37 706
14252.49 668
14253.62 641
14254.75 686
14255.88 681
14257.01 688
14258.13 684
14259.26 690
14260.39 662
14261.52 659
14262.65 663
14263.77 627
14264.90 603
14266.03 646
14267.16 661
14268.29 675
14269.41 670
14270.54 642
14271.67 650
14272.80 643
14273.93 670
14275.06 661
14276.19 681
14277.31 632
14278.44 687
14279.57 631
14280.70 658
14281.83 620
14282.96 669
14284.09 655
14285.22 675
14286.34 662
14287.47 645
14288.60 670
14289.73 664
14290.86 669
14291.99 629
14293.12 665
14294.25 672
14295.38 680
14296.51 667
14297.64 693
14298.77 664
14299.90 636
14301.03 641
14302.16 635
14303.28 649
14304.41 637
14305.54 632
14306.67 615
14307.80 656
14308.93 628
14310.06 666
14311.19 652
14312.32 682
14313.45 685
14314.58 683
14315.71 612
14316.84 640
14317.97 611
14319.11 661
14320.24 684
14321.37 635
14322.50 606
14323.63 618
14324.76 685
14325.89 623
14327.02 597
14328.15 589
14329.28 633
14330.41 645
14331.54 654
14332.67 635
14333.80 633
14334.93 615
14336.06 653
14337.20 617
14338.33 627
14339.46 615
14340.59 581
14341.72 597
14342.85 590
14343.98 623
14345.11 617
14346.25 627
14347.38 583
14348.51 604
14349.64 638
14350.77 659
14351.90 676
14353.03 639
14354.17 618
14355.30 631
14356.43 609
14357.56 633
14358.69 658
14359.83 656
14360.96 589
14362.09 600
14363.22 690
14364.35 590
14365.49 579
14366.62 595
14367.75 679
14368.88 631
14370.01 619
14371.15 654
14372.28 626
14373.41 629
14374.54 648
14375.68 698
14376.81 656
14377.94 648
14379.07 611
14380.21 660
14381.34 631
14382.47 647
14383.61 623
14384.74 663
14385.87 622
14387.00 636
14388.14 626
14389.27 643
14390.40 632
14391.54 675
14392.67 665
14393.80 636
14394.94 645
14396.07 669
14397.20 671
14398.34 668
14399.47 669
14400.60 647
14401.74 668
14402.87 656
14404.00 663
14405.14 639
14406.27 644
14407.41 633
14408.54 669
14409.67 681
14410.81 709
14411.94 676
14413.08 618
14414.21 674
14415.34 656
14416.48 667
14417.61 635
14418.75 681
14419.88 670
14421.01 682
14422.15 629
14423.28 656
14424.42 669
14425.55 673
14426.69 713
14427.82 684
14428.96 711
14430.09 688
14431.23 653
14432.36 686
14433.50 687
14434.63 722
14435.77 676
14436.90 674
14438.04 685
14439.17 687
14440.31 708
14441.44 686
14442.58 680
14443.71 658
14444.85 699
14445.98 727
14447.12 659
14448.25 680
14449.39 703
14450.52 668
14451.66 661
14452.79 678
14453.93 639
14455.07 646
14456.20 678
14457.34 710
14458.47 636
14459.61 657
14460.74 666
14461.88 691
14463.02 683
14464.15 645
14465.29 655
14466.42 679
14467.56 718
14468.70 734
14469.83 721
14470.97 710
14472.11 674
14473.24 628
14474.38 663
14475.51 664
14476.65 677
14477.79 731
14478.92 694
14480.06 720
14481.20 704
14482.33 703
14483.47 694
14484.61 717
14485.75 739
14486.88 711
14488.02 705
14489.16 766
14490.29 707
14491.43 755
14492.57 745
14493.70 801
14494.84 755
14495.98 791
14497.12 775
14498.25 779
14499.39 776
14500.53 770
14501.67 829
14502.80 814
14503.94 821
14505.08 822
14506.22 792
14507.35 778
14508.49 784
14509.63 780
14510.77 838
14511.91 834
14513.04 819
14514.18 833
14515.32 874
14516.46 894
14517.60 909
14518.73 879
14519.87 909
14521.01 891
14522.15 893
14523.29 898
14524.43 847
14525.56 862
14526.70 893
14527.84 917
14528.98 836
14530.12 867
14531.26 896
14532.40 862
14533.53 861
14534.67 745
14535.81 774
14536.95 779
14538.09 795
14539.23 735
14540.37 754
14541.51 716
14542.65 746
14543.79 728
14544.92 742
14546.06 759
14547.20 737
14548.34 712
14549.48 715
14550.62 662
14551.76 733
14552.90 742
14554.04 687
14555.18 678
14556.32 712
14557.46 742
14558.60 686
14559.74 728
14560.88 662
14562.02 704
14563.16 685
14564.30 695
14565.44 670
14566.58 717
14567.72 738
14568.86 734
14570.00 709
14571.14 737
14572.28 726
14573.42 689
14574.56 696
14575.70 646
14576.84 699
14577.98 718
14579.12 758
14580.26 703
14581.40 680
14582.54 680
14583.68 688
14584.82 681
14585.97 694
14587.11 687
14588.25 739
14589.39 734
14590.53 767
14591.67 705
14592.81 727
14593.95 715
14595.09 734
14596.23 706
14597.38 705
14598.52 720
14599.66 682
14600.80 663
14601.94 683
14603.08 668
14604.22 711
14605.37 738
14606.51 723
14607.65 663
14608.79 678
14609.93 719
14611.07 753
14612.22 707
14613.36 709
14614.50 732
14615.64 728
14616.78 740
14617.93 714
14619.07 708
14620.21 733
14621.35 736
14622.50 763
14623.64 685
14624.78 706
14625.92 721
14627.06 768
14628.21 763
14629.35 742
14630.49 709
14631.63 744
14632.78 744
14633.92 757
14635.06 735
14636.21 811
14637.35 803
14638.49 740
14639.63 712
14640.78 750
14641.92 760
14643.06 793
14644.21 760
14645.35 754
14646.49 733
14647.64 738
14648.78 766
14649.92 710
14651.07 697
14652.21 688
14653.35 703
14654.50 687
14655.64 690
14656.78 707
14657.93 638
14659.07 676
14660.21 697
14661.36 640
14662.50 646
14663.65 659
14664.79 652
14665.93 624
14667.08 599
14668.22 613
14669.37 649
14670.51 676
14671.65 684
14672.80 664
14673.94 670
14675.09 672
14676.23 646
14677.38 619
14678.52 654
14679.66 669
14680.81 644
14681.95 650
14683.10 633
14684.24 615
14685.39 626
14686.53 630
14687.68 617
14688.82 603
14689.97 679
14691.11 649
14692.26 596
14693.40 612
14694.55 637
14695.69 640
14696.84 617
14697.98 616
14699.13 609
14700.27 608
14701.42 613
14702.56 626
14703.71 575
14704.85 571
14706.00 583
14707.15 604
14708.29 599
14709.44 584
14710.58 618
14711.73 674
14712.87 597
14714.02 581
14715.17 582
14716.31 611
14717.46 606
14718.60 594
14719.75 605
14720.90 619
14722.04 608
14723.19 613
14724.33 572
14725.48 600
14726.63 570
14727.77 528
14728.92 576
14730.07 581
14731.21 606
14732.36 614
14733.51 629
14734.65 615
14735.80 613
14736.95 583
14738.09 589
14739.24 593
14740.39 581
14741.53 585
14742.68 583
14743.83 603
14744.97 604
14746.12 592
14747.27 542
14748.42 589
14749.56 600
14750.71 562
14751.86 575
14753.00 533
14754.15 545
14755.30 561
14756.45 549
14757.59 549
14758.74 583
14759.89 597
14761.04 555
14762.18 579
14763.33 567
14764.48 534
14765.63 572
14766.78 537
14767.92 551
14769.07 577
14770.22 571
14771.37 540
14772.52 549
14773.66 575
14774.81 543
14775.96 578
14777.11 589
14778.26 579
14779.41 578
14780.55 568
14781.70 532
14782.85 572
14784.00 533
14785.15 525
14786.30 552
14787.45 548
14788.59 530
14789.74 530
14790.89 528
14792.04 491
14793.19 479
14794.34 517
14795.49 510
14796.64 512
14797.79 541
14798.94 546
14800.08 520
14801.23 499
14802.38 516
14803.53 551
14804.68 523
14805.83 504
14806.98 535
14808.13 534
14809.28 505
14810.43 530
14811.58 515
14812.73 538
14813.88 499
14815.03 532
14816.18 509
14817.33 528
14818.48 532
14819.63 519
14820.78 474
14821.93 564
14823.08 526
14824.23 522
14825.38 517
14826.53 514
14827.68 563
14828.83 564
14829.98 526
14831.13 530
14832.28 595
14833.43 492
14834.58 528
14835.73 525
14836.88 545
14838.03 505
14839.18 499
14840.33 506
14841.48 496
14842.64 484
14843.79 490
14844.94 515
14846.09 494
14847.24 505
14848.39 476
14849.54 552
14850.69 512
14851.84 479
14853.00 532
14854.15 501
14855.30 524
14856.45 495
14857.60 528
14858.75 499
14859.90 523
14861.06 485
14862.21 485
14863.36 490
14864.51 509
14865.66 499
14866.81 485
14867.97 459
14869.12 492
14870.27 542
14871.42 538
14872.57 466
14873.73 489
14874.88 476
14876.03 526
14877.18 546
14878.33 499
14879.49 469
14880.64 487
14881.79 527
14882.94 504
14884.10 532
14885.25 485
14886.40 490
14887.55 526
14888.71 529
14889.86 528
14891.01 509
14892.16 491
14893.32 507
14894.47 518
14895.62 489
14896.78 459
14897.93 498
14899.08 568
14900.23 506
14901.39 481
14902.54 475
14903.69 493
14904.85 500
14906.00 510
14907.15 528
14908.31 551
14909.46 496
14910.61 471
14911.77 539
14912.92 489
14914.08 495
14915.23 567
14916.38 541
14917.54 496
14918.69 535
14919.84 509
14921.00 523
14922.15 510
14923.31 545
14924.46 469
14925.61 519
14926.77 520
14927.92 562
14929.08 520
14930.23 545
14931.38 523
14932.54 508
14933.69 496
14934.85 493
14936.00 506
14937.16 545
14938.31 566
14939.47 534
14940.62 509
14941.78 521
14942.93 489
14944.08 482
14945.24 475
14946.39 505
14947.55 522
14948.70 532
14949.86 559
14951.01 553
14952.17 512
14953.32 521
14954.48 510
14955.64 532
14956.79 556
14957.95 524
14959.10 476
14960.26 558
14961.41 543
14962.57 544
14963.72 535
14964.88 526
14966.03 537
14967.19 525
14968.35 514
14969.50 500
14970.66 530
14971.81 509
14972.97 519
14974.12 538
14975.28 546
14976.44 518
14977.59 500
14978.75 500
14979.91 495
14981.06 471
14982.22 495
14983.37 493
14984.53 495
14985.69 527
14986.84 526
14988.00 536
14989.16 501
14990.31 526
14991.47 538
14992.63 531
14993.78 512
14994.94 514
14996.10 512
14997.25 514
14998.41 492
14999.57 517
15000.72 537
15001.88 519
15003.04 491
15004.20 464
15005.35 510
15006.51 466
15007.67 509
15008.82 474
15009.98 503
15011.14 508
15012.30 518
15013.45 479
15014.61 484
15015.77 481
15016.93 490
15018.08 493
15019.24 491
15020.40 505
15021.56 503
15022.71 541
15023.87 497
15025.03 503
15026.19 499
15027.35 499
15028.50 511
15029.66 551
15030.82 513
15031.98 533
15033.14 511
15034.30 521
15035.45 500
15036.61 459
15037.77 498
15038.93 481
15040.09 507
15041.25 513
15042.40 518
15043.56 441
15044.72 483
15045.88 502
15047.04 490
15048.20 454
15049.36 471
15050.52 459
15051.68 492
15052.83 509
15053.99 472
15055.15 481
15056.31 496
15057.47 505
15058.63 492
15059.79 457
15060.95 489
15062.11 489
15063.27 466
15064.43 518
15065.59 492
15066.75 463
15067.90 479
15069.06 493
15070.22 493
15071.38 466
15072.54 477
15073.70 434
15074.86 499
15076.02 478
15077.18 478
15078.34 469
15079.50 465
15080.66 477
15081.82 499
15082.98 474
15084.14 543
15085.30 508
15086.46 517
15087.62 476
15088.78 468
15089.95 497
15091.11 506
15092.27 446
15093.43 472
15094.59 487
15095.75 498
15096.91 483
15098.07 453
15099.23 466
15100.39 462
15101.55 515
15102.71 492
15103.87 548
15105.03 505
15106.20 491
15107.36 481
15108.52 495
15109.68 484
15110.84 464
15112.00 469
15113.16 443
15114.32 476
15115.49 452
15116.65 496
15117.81 511
15118.97 503
15120.13 450
15121.29 543
15122.46 477
15123.62 498
15124.78 473
15125.94 455
15127.10 422
15128.26 470
15129.43 460
15130.59 478
15131.75 482
15132.91 477
15134.07 496
15135.24 466
15136.40 495
15137.56 478
15138.72 489
15139.89 477
15141.05 486
15142.21 486
15143.37 450
15144.54 489
15145.70 439
15146.86 461
15148.02 500
15149.19 463
15150.35 438
15151.51 460
15152.67 478
15153.84 430
15155.00 427
15156.16 488
15157.33 501
15158.49 553
15159.65 484
15160.82 474
15161.98 474
15163.14 507
15164.31 495
15165.47 469
15166.63 459
15167.80 473
15168.96 523
15170.12 481
15171.29 486
15172.45 476
15173.61 467
15174.78 465
15175.94 483
15177.10 487
15178.27 500
15179.43 470
15180.60 521
15181.76 507
15182.92 507
15184.09 474
15185.25 487
15186.42 501
15187.58 477
15188.74 500
15189.91 486
15191.07 480
15192.24 473
15193.40 493
15194.57 461
15195.73 484
15196.90 451
15198.06 460
15199.22 517
15200.39 506
15201.55 452
15202.72 493
15203.88 486
15205.05 499
15206.21 435
15207.38 469
15208.54 492
15209.71 512
15210.87 464
15212.04 472
15213.20 521
15214.37 477
15215.53 458
15216.70 454
15217.86 477
15219.03 472
15220.20 482
15221.36 461
15222.53 491
15223.69 522
15224.86 481
15226.02 496
15227.19 492
15228.36 477
15229.52 488
15230.69 548
15231.85 460
15233.02 503
15234.18 501
15235.35 508
15236.52 508
15237.68 509
15238.85 475
15240.02 516
15241.18 562
15242.35 511
15243.51 489
15244.68 474
15245.85 499
15247.01 500
15248.18 458
15249.35 498
15250.51 488
15251.68 474
15252.85 492
15254.01 494
15255.18 494
15256.35 458
15257.51 498
15258.68 483
15259.85 484
15261.01 490
15262.18 501
15263.35 475
15264.52 451
15265.68 478
15266.85 437
15268.02 481
15269.18 497
15270.35 492
15271.52 460
15272.69 474
15273.85 489
15275.02 480
15276.19 493
15277.36 484
15278.52 455
15279.69 460
15280.86 451
15282.03 458
15283.20 453
15284.36 449
15285.53 484
15286.70 449
15287.87 466
15289.04 441
15290.20 465
15291.37 472
15292.54 480
15293.71 489
15294.88 495
15296.05 441
15297.21 434
15298.38 469
15299.55 456
15300.72 453
15301.89 440
15303.06 450
15304.22 468
15305.39 469
15306.56 440
15307.73 489
15308.90 500
15310.07 443
15311.24 446
15312.41 513
15313.58 496
15314.74 470
15315.91 518
15317.08 462
15318.25 464
15319.42 471
15320.59 482
15321.76 462
15322.93 427
15324.10 452
15325.27 476
15326.44 489
15327.61 429
15328.78 444
15329.95 477
15331.12 505
15332.29 463
15333.46 439
15334.63 445
15335.80 491
15336.97 510
15338.14 516
15339.31 445
15340.48 477
15341.65 485
15342.82 505
15343.99 460
15345.16 438
15346.33 430
15347.50 511
15348.67 492
15349.84 466
15351.01 482
15352.18 511
15353.35 467
15354.52 476
15355.69 460
15356.86 435
15358.03 457
15359.20 482
15360.37 475
15361.54 414
15362.71 476
15363.89 495
15365.06 489
15366.23 441
15367.40 466
15368.57 463
15369.74 493
15370.91 489
15372.08 427
15373.25 437
15374.43 454
15375.60 522
15376.77 442
15377.94 448
15379.11 455
15380.28 498
15381.46 492
15382.63 465
15383.80 433
15384.97 456
15386.14 464
15387.31 477
15388.49 450
15389.66 456
15390.83 426
15392.00 453
15393.17 463
15394.35 464
15395.52 528
15396.69 479
15397.86 487
15399.03 457
15400.21 462
15401.38 454
15402.55 487
15403.72 474
15404.90 428
15406.07 424
15407.24 463
15408.41 487
15409.59 464
15410.76 467
15411.93 434
15413.11 478
15414.28 486
15415.45 456
15416.62 456
15417.80 476
15418.97 496
15420.14 477
15421.32 446
15422.49 430
15423.66 425
15424.84 420
15426.01 488
15427.18 484
15428.36 455
15429.53 467
15430.70 467
15431.88 457
15433.05 436
15434.22 427
15435.40 456
15436.57 446
15437.75 503
15438.92 487
15440.09 420
15441.27 483
15442.44 496
15443.61 484
15444.79 475
15445.96 466
15447.14 428
15448.31 486
15449.49 464
15450.66 467
15451.83 486
15453.01 469
15454.18 449
15455.36 438
15456.53 442
15457.71 448
15458.88 498
15460.06 487
15461.23 475
15462.40 490
15463.58 501
15464.75 506
15465.93 455
15467.10 477
15468.28 466
15469.45 444
15470.63 473
15471.80 460
15472.98 456
15474.15 499
15475.33 497
15476.50 485
15477.68 512
15478.86 538
15480.03 464
15481.21 473
15482.38 440
15483.56 455
15484.73 489
15485.91 508
15487.08 510
15488.26 479
15489.44 493
15490.61 545
15491.79 494
15492.96 470
15494.14 490
15495.31 483
15496.49 476
15497.67 473
15498.84 493
15500.02 488
15501.20 479
15502.37 461
15503.55 478
15504.72 457
15505.90 506
15507.08 503
15508.25 471
15509.43 435
15510.61 448
15511.78 428
15512.96 468
15514.14 478
15515.31 472
15516.49 516
15517.67 491
15518.84 513
15520.02 483
15521.20 469
15522.37 477
15523.55 483
15524.73 480
15525.91 446
15527.08 491
15528.26 526
15529.44 480
15530.61 466
15531.79 440
15532.97 471
15534.15 487
15535.32 486
15536.50 512
15537.68 463
15538.86 447
15540.03 465
15541.21 491
15542.39 498
15543.57 515
15544.75 505
15545.92 511
15547.10 475
15548.28 471
15549.46 496
15550.64 484
15551.81 534
15552.99 511
15554.17 512
15555.35 472
15556.53 523
15557.70 508
15558.88 476
15560.06 495
15561.24 518
15562.42 524
15563.60 508
15564.78 462
15565.95 485
15567.13 509
15568.31 493
15569.49 516
15570.67 469
15571.85 558
15573.03 478
15574.21 474
15575.38 504
15576.56 484
15577.74 488
15578.92 482
15580.10 534
15581.28 524
15582.46 484
15583.64 510
15584.82 579
15586.00 521
15587.18 534
15588.36 503
15589.54 564
15590.72 515
15591.90 536
15593.08 505
15594.25 502
15595.43 546
15596.61 548
15597.79 515
15598.97 525
15600.15 506
15601.33 510
15602.51 564
15603.69 529
15604.87 515
15606.05 552
15607.23 539
15608.41 514
15609.60 521
15610.78 528
15611.96 518
15613.14 516
15614.32 517
15615.50 532
15616.68 521
15617.86 555
15619.04 542
15620.22 539
15621.40 526
15622.58 555
15623.76 552
15624.94 535
15626.12 536
15627.31 562
15628.49 592
15629.67 587
15630.85 592
15632.03 577
15633.21 563
15634.39 597
15635.57 559
15636.75 566
15637.94 561
15639.12 593
15640.30 592
15641.48 577
15642.66 557
15643.84 576
15645.03 605
15646.21 572
15647.39 589
15648.57 601
15649.75 596
15650.93 615
15652.12 580
15653.30 558
15654.48 585
15655.66 586
15656.84 625
15658.03 605
15659.21 603
15660.39 604
15661.57 612
15662.76 587
15663.94 587
15665.12 615
15666.30 594
15667.48 633
15668.67 624
15669.85 632
15671.03 620
15672.22 648
15673.40 657
15674.58 629
15675.76 594
15676.95 642
15678.13 673
15679.31 607
15680.50 609
15681.68 639
15682.86 657
15684.04 640
15685.23 619
15686.41 653
15687.59 664
15688.78 649
15689.96 660
15691.14 669
15692.33 675
15693.51 712
15694.69 664
15695.88 639
15697.06 636
15698.25 671
15699.43 716
15700.61 672
15701.80 614
15702.98 638
15704.16 678
15705.35 691
15706.53 708
15707.72 722
15708.90 750
15710.08 772
15711.27 718
15712.45 718
15713.64 762
15714.82 788
15716.01 792
15717.19 767
15718.37 744
15719.56 738
15720.74 795
15721.93 766
15723.11 801
15724.30 760
15725.48 783
15726.67 816
15727.85 786
15729.04 775
15730.22 758
15731.41 770
15732.59 791
15733.78 772
15734.96 738
15736.15 699
15737.33 694
15738.52 749
15739.70 734
15740.89 746
15742.07 781
15743.26 746
15744.44 758
15745.63 736
15746.81 794
15748.00 745
15749.19 766
15750.37 781
15751.56 746
15752.74 755
15753.93 786
15755.11 733
15756.30 771
15757.49 723
15758.67 742
15759.86 773
15761.04 749
15762.23 793
15763.42 724
15764.60 726
15765.79 739
15766.97 756
15768.16 732
15769.35 748
15770.53 788
15771.72 721
15772.91 698
15774.09 736
15775.28 736
15776.47 707
15777.65 685
15778.84 734
15780.03 710
15781.21 742
15782.40 704
15783.59 699
15784.77 702
15785.96 731
15787.15 768
15788.33 729
15789.52 705
15790.71 704
15791.90 720
15793.08 747
15794.27 681
15795.46 693
15796.65 704
15797.83 734
15799.02 698
15800.21 702
15801.40 653
15802.58 631
15803.77 641
15804.96 666
15806.15 661
15807.33 617
15808.52 607
15809.71 633
15810.90 653
15812.09 616
15813.27 619
15814.46 676
15815.65 674
15816.84 673
15818.03 616
15819.21 610
15820.40 669
15821.59 640
15822.78 632
15823.97 582
15825.16 626
15826.34 632
15827.53 624
15828.72 625
15829.91 631
15831.10 633
15832.29 655
15833.48 627
15834.66 582
15835.85 599
15837.04 618
15838.23 637
15839.42 605
15840.61 639
15841.80 633
15842.99 603
15844.18 625
15845.37 622
15846.56 564
15847.74 609
15848.93 620
15850.12 624
15851.31 576
15852.50 584
15853.69 562
15854.88 620
15856.07 574
15857.26 591
15858.45 590
15859.64 600
15860.83 607
15862.02 570
15863.21 588
15864.40 589
15865.59 677
15866.78 645
15867.97 595
15869.16 623
15870.35 591
15871.54 643
15872.73 586
15873.92 628
15875.11 630
15876.30 654
15877.49 599
15878.68 562
15879.87 594
15881.06 612
15882.25 621
15883.44 578
15884.64 574
15885.83 597
15887.02 606
15888.21 593
15889.40 597
15890.59 607
15891.78 601
15892.97 626
15894.16 567
15895.35 577
15896.54 584
15897.74 609
15898.93 587
15900.12 574
15901.31 622
15902.50 580
15903.69 563
15904.88 566
15906.08 587
15907.27 565
15908.46 578
15909.65 636
15910.84 621
15912.03 595
15913.23 619
15914.42 589
15915.61 555
15916.80 580
15917.99 622
15919.18 593
15920.38 557
15921.57 569
15922.76 577
15923.95 574
15925.15 577
15926.34 588
15927.53 614
15928.72 557
15929.91 582
15931.11 572
15932.30 574
15933.49 553
15934.68 602
15935.88 637
15937.07 625
15938.26 609
15939.46 599
15940.65 508
15941.84 555
15943.03 586
15944.23 559
15945.42 541
15946.61 538
15947.81 534
15949.00 577
15950.19 544
15951.39 528
15952.58 535
15953.77 550
15954.97 573
15956.16 573
15957.35 548
15958.55 545
15959.74 517
15960.93 497
15962.13 512
15963.32 519
15964.51 535
15965.71 530
15966.90 503
15968.09 525
15969.29 489
15970.48 499
15971.68 541
15972.87 554
15974.06 494
15975.26 490
15976.45 526
15977.65 527
15978.84 512
15980.04 523
15981.23 491
15982.42 482
15983.62 462
15984.81 494
15986.01 505
15987.20 471
15988.40 468
15989.59 502
15990.79 496
15991.98 529
15993.18 504
15994.37 519
15995.57 518
15996.76 487
15997.96 492
15999.15 523
16000.35 483
16001.54 459
16002.74 481
16003.93 530
16005.13 500
16006.32 499
16007.52 488
16008.71 510
16009.91 496
16011.10 535
16012.30 424
16013.49 440
16014.69 497
16015.88 524
16017.08 520
16018.28 489
16019.47 533
16020.67 530
16021.86 477
16023.06 437
16024.26 496
16025.45 497
16026.65 512
16027.84 482
16029.04 501
16030.24 476
16031.43 527
16032.63 512
16033.82 508
16035.02 464
16036.22 492
16037.41 523
16038.61 501
16039.81 484
16041.00 434
16042.20 469
16043.40 505
16044.59 500
16045.79 477
16046.99 491
16048.18 503
16049.38 505
16050.58 511
16051.77 479
16052.97 487
16054.17 458
16055.37 452
16056.56 458
16057.76 472
16058.96 465
16060.15 465
16061.35 478
16062.55 468
16063.75 461
16064.94 487
16066.14 476
16067.34 475
16068.54 468
16069.73 480
16070.93 470
16072.13 474
16073.33 489
16074.52 485
16075.72 455
16076.92 463
16078.12 489
16079.32 450
16080.51 443
16081.71 445
16082.91 510
16084.11 479
16085.31 486
16086.51 464
16087.70 463
16088.90 459
16090.10 456
16091.30 462
16092.50 465
16093.70 446
16094.89 492
16096.09 449
16097.29 453
16098.49 459
16099.69 465
16100.89 490
16102.09 436
16103.29 464
16104.48 416
16105.68 471
16106.88 439
16108.08 454
16109.28 439
16110.48 432
16111.68 455
16112.88 484
16114.08 442
16115.28 476
16116.48 478
16117.68 451
16118.88 460
16120.07 454
16121.27 490
16122.47 440
16123.67 460
16124.87 454
16126.07 455
16127.27 459
16128.47 480
16129.67 456
16130.87 458
16132.07 440
16133.27 419
16134.47 447
16135.67 453
16136.87 472
16138.07 462
16139.27 461
16140.47 466
16141.67 453
16142.87 456
16144.07 444
16145.27 463
16146.48 457
16147.68 462
16148.88 437
16150.08 458
16151.28 469
16152.48 443
16153.68 432
16154.88 428
16156.08 456
16157.28 468
16158.48 488
16159.68 505
16160.88 460
16162.09 458
16163.29 444
16164.49 423
16165.69 455
16166.89 494
16168.09 482
16169.29 476
16170.49 494
16171.70 472
16172.90 474
16174.10 456
16175.30 444
16176.50 446
16177.70 463
16178.91 438
16180.11 483
16181.31 470
16182.51 452
16183.71 466
16184.91 498
16186.12 484
16187.32 439
16188.52 448
16189.72 495
16190.93 483
16192.13 448
16193.33 514
16194.53 518
16195.73 493
16196.94 493
16198.14 459
16199.34 452
16200.54 461
16201.75 453
16202.95 488
16204.15 488
16205.35 461
16206.56 456
16207.76 463
16208.96 503
16210.17 494
16211.37 512
16212.57 502
16213.77 530
16214.98 492
16216.18 497
16217.38 486
16218.59 501
16219.79 479
16220.99 511
16222.20 469
16223.40 481
16224.60 485
16225.81 472
16227.01 478
16228.21 484
16229.42 512
16230.62 514
16231.82 521
16233.03 506
16234.23 513
16235.44 512
16236.64 534
16237.84 526
16239.05 521
16240.25 490
16241.46 494
16242.66 538
16243.86 505
16245.07 539
16246.27 516
16247.48 561
16248.68 552
16249.89 492
16251.09 508
16252.29 554
16253.50 568
16254.70 571
16255.91 576
16257.11 581
16258.32 577
16259.52 551
16260.73 583
16261.93 518
16263.14 534
16264.34 541
16265.55 570
16266.75 552
16267.96 560
16269.16 587
16270.37 560
16271.57 572
16272.78 583
16273.98 565
16275.19 594
16276.39 600
16277.60 576
16278.80 534
16280.01 543
16281.21 571
16282.42 579
16283.63 581
16284.83 597
16286.04 566
16287.24 673
16288.45 622
16289.65 609
16290.86 541
16292.07 599
16293.27 638
16294.48 595
16295.68 625
16296.89 634
16298.10 586
16299.30 577
16300.51 606
16301.71 606
16302.92 622
16304.13 606
16305.33 632
16306.54 645
16307.75 618
16308.95 608
16310.16 601
16311.37 638
16312.57 656
16313.78 672
16314.99 604
16316.19 628
16317.40 632
16318.61 644
16319.81 607
16321.02 601
16322.23 596
16323.44 638
16324.64 626
16325.85 573
16327.06 577
16328.26 551
16329.47 537
16330.68 588
16331.89 568
16333.09 590
16334.30 580
16335.51 593
16336.72 610
16337.92 554
16339.13 540
16340.34 554
16341.55 558
16342.75 579
16343.96 536
16345.17 527
16346.38 535
16347.59 580
16348.79 547
16350.00 508
16351.21 519
16352.42 520
16353.63 554
16354.84 544
16356.04 531
16357.25 537
16358.46 528
16359.67 512
16360.88 506
16362.09 493
16363.29 513
16364.50 500
16365.71 528
16366.92 505
16368.13 482
16369.34 467
16370.55 491
16371.76 504
16372.96 514
16374.17 506
16375.38 508
16376.59 538
16377.80 485
16379.01 494
16380.22 505
16381.43 517
16382.64 506
16383.85 541
16385.06 505
16386.27 474
16387.47 478
16388.68 476
16389.89 474
16391.10 492
16392.31 486
16393.52 482
16394.73 467
16395.94 476
16397.15 508
16398.36 467
16399.57 473
16400.78 471
16401.99 472
16403.20 485
16404.41 498
16405.62 461
16406.83 435
16408.04 462
16409.25 467
16410.46 465
16411.67 470
16412.88 462
16414.09 461
16415.30 506
16416.52 439
16417.73 448
16418.94 463
16420.15 463
16421.36 452
16422.57 479
16423.78 480
16424.99 478
16426.20 509
16427.41 484
16428.62 468
16429.83 453
16431.05 537
16432.26 478
16433.47 469
16434.68 450
16435.89 467
16437.10 451
16438.31 459
16439.52 416
16440.74 445
16441.95 431
16443.16 447
16444.37 464
16445.58 445
16446.79 480
16448.00 482
16449.22 451
16450.43 437
16451.64 452
16452.85 466
16454.06 477
16455.28 437
16456.49 471
16457.70 406
16458.91 417
16460.12 418
16461.34 464
16462.55 459
16463.76 446
16464.97 419
16466.19 444
16467.40 446
16468.61 444
16469.82 432
16471.04 465
16472.25 446
16473.46 447
16474.67 431
16475.89 372
16477.10 389
16478.31 437
16479.52 454
16480.74 434
16481.95 426
16483.16 459
16484.38 468
16485.59 446
16486.80 412
16488.02 452
16489.23 469
16490.44 447
16491.66 426
16492.87 428
16494.08 439
16495.30 446
16496.51 426
16497.72 425
16498.94 453
16500.15 419
16501.36 415
16502.58 435
16503.79 428
16505.00 432
16506.22 459
16507.43 427
16508.65 441
16509.86 427
16511.07 406
16512.29 386
16513.50 387
16514.72 442
16515.93 429
16517.15 443
16518.36 438
16519.57 431
16520.79 433
16522.00 448
16523.22 430
16524.43 426
16525.65 417
16526.86 409
16528.08 380
16529.29 408
16530.51 478
16531.72 429
16532.93 410
16534.15 442
16535.36 434
16536.58 444
16537.79 422
16539.01 445
16540.22 410
16541.44 410
16542.65 448
16543.87 422
16545.09 460
16546.30 443
16547.52 409
16548.73 416
16549.95 395
16551.16 435
16552.38 410
16553.59 410
16554.81 416
16556.02 415
16557.24 390
16558.46 365
16559.67 413
16560.89 415
16562.10 406
16563.32 423
16564.54 418
16565.75 447
16566.97 410
16568.18 377
16569.40 396
16570.62 382
16571.83 411
16573.05 424
16574.27 421
16575.48 449
16576.70 418
16577.91 387
16579.13 417
16580.35 401
16581.56 415
16582.78 415
16584.00 415
16585.21 408
16586.43 372
16587.65 409
16588.87 437
16590.08 399
16591.30 419
16592.52 388
16593.73 434
16594.95 434
16596.17 400
16597.38 406
16598.60 387
16599.82 397
16601.04 403
16602.25 371
16603.47 385
16604.69 395
16605.91 385
16607.12 372
16608.34 415
16609.56 397
16610.78 429
16611.99 416
16613.21 398
16614.43 385
16615.65 422
16616.87 429
16618.08 410
16619.30 388
16620.52 407
16621.74 413
16622.96 401
16624.17 394
16625.39 392
16626.61 411
16627.83 388
16629.05 418
16630.27 399
16631.48 388
16632.70 412
16633.92 396
16635.14 387
16636.36 397
16637.58 416
16638.80 401
16640.02 411
16641.23 419
16642.45 401
16643.67 409
16644.89 405
16646.11 399
16647.33 415
16648.55 408
16649.77 402
16650.99 407
16652.21 391
16653.42 397
16654.64 413
16655.86 443
16657.08 394
16658.30 382
16659.52 384
16660.74 437
16661.96 413
16663.18 360
16664.40 385
16665.62 396
16666.84 380
16668.06 395
16669.28 380
16670.50 384
16671.72 375
16672.94 367
16674.16 386
16675.38 387
16676.60 397
16677.82 408
16679.04 384
16680.26 387
16681.48 433
16682.70 404
16683.92 428
16685.14 423
16686.36 403
16687.58 400
16688.80 363
16690.02 379
16691.24 346
16692.46 402
16693.69 413
16694.91 385
16696.13 397
16697.35 375
16698.57 411
16699.79 397
16701.01 372
16702.23 387
16703.45 383
16704.67 413
16705.90 435
16707.12 411
16708.34 435
16709.56 403
16710.78 385
16712.00 404
16713.22 358
16714.44 380
16715.67 387
16716.89 406
16718.11 370
16719.33 400
16720.55 403
16721.77 420
16723.00 404
16724.22 382
16725.44 385
16726.66 410
16727.88 425
16729.11 415
16730.33 393
16731.55 403
16732.77 390
16733.99 398
16735.22 423
16736.44 411
16737.66 409
16738.88 400
16740.11 385
16741.33 383
16742.55 406
16743.77 425
16745.00 435
16746.22 419
16747.44 395
16748.67 398
16749.89 413
16751.11 408
16752.33 388
16753.56 400
16754.78 424
16756.00 389
16757.23 405
16758.45 393
16759.67 387
16760.90 420
16762.12 354
16763.34 387
16764.57 387
16765.79 385
16767.01 394
16768.24 439
16769.46 402
16770.68 370
16771.91 396
16773.13 390
16774.35 377
16775.58 377
16776.80 358
16778.02 385
16779.25 400
16780.47 386
16781.70 402
16782.92 405
16784.14 354
16785.37 426
16786.59 420
16787.82 407
16789.04 393
16790.27 385
16791.49 393
16792.71 412
16793.94 402
16795.16 347
16796.39 407
16797.61 402
16798.84 376
16800.06 369
16801.29 408
16802.51 400
16803.74 415
16804.96 416
16806.19 399
16807.41 404
16808.64 408
16809.86 420
16811.09 417
16812.31 392
16813.54 427
16814.76 428
16815.99 428
16817.21 400
16818.44 403
16819.66 408
16820.89 390
16822.11 420
16823.34 383
16824.56 399
16825.79 401
16827.01 408
16828.24 400
16829.47 399
16830.69 415
16831.92 396
16833.14 425
16834.37 404
16835.60 385
16836.82 400
16838.05 396
16839.27 384
16840.50 355
16841.73 415
16842.95 403
16844.18 382
16845.40 412
16846.63 407
16847.86 392
16849.08 425
16850.31 440
16851.54 425
16852.76 429
16853.99 401
16855.22 399
16856.44 423
16857.67 464
16858.90 458
16860.12 438
16861.35 455
16862.58 472
16863.80 444
16865.03 470
16866.26 419
16867.49 457
16868.71 469
16869.94 448
16871.17 438
16872.39 442
16873.62 498
16874.85 512
16876.08 473
16877.30 444
16878.53 465
16879.76 493
16880.99 483
16882.21 505
16883.44 493
16884.67 483
16885.90 504
16887.13 469
16888.35 509
16889.58 476
16890.81 506
16892.04 502
16893.27 489
16894.49 487
16895.72 465
16896.95 520
16898.18 503
16899.41 473
16900.63 478
16901.86 498
16903.09 425
16904.32 441
16905.55 420
16906.78 422
16908.01 436
16909.23 483
16910.46 428
16911.69 431
16912.92 435
16914.15 430
16915.38 437
16916.61 407
16917.84 440
16919.06 437
16920.29 445
16921.52 473
16922.75 473
16923.98 447
16925.21 432
16926.44 437
16927.67 468
16928.90 438
16930.13 423
16931.36 420
16932.59 395
16933.82 437
16935.05 444
16936.27 412
16937.50 398
16938.73 410
16939.96 424
16941.19 436
16942.42 421
16943.65 399
16944.88 432
16946.11 436
16947.34 427
16948.57 442
16949.80 392
16951.03 400
16952.26 422
16953.49 392
16954.72 456
16955.95 427
16957.19 402
16958.42 407
16959.65 437
16960.88 428
16962.11 479
16963.34 461
16964.57 457
16965.80 416
16967.03 408
16968.26 437
16969.49 417
16970.72 417
16971.95 412
16973.18 388
16974.42 402
16975.65 415
16976.88 400
16978.11 454
16979.34 393
16980.57 410
16981.80 419
16983.03 438
16984.26 453
16985.50 461
16986.73 425
16987.96 445
16989.19 431
16990.42 444
16991.65 445
16992.89 451
16994.12 430
16995.35 429
16996.58 391
16997.81 395
16999.04 425
17000.28 440
17001.51 425
17002.74 417
17003.97 410
17005.20 425
17006.44 419
17007.67 438
17008.90 457
17010.13 413
17011.37 423
17012.60 416
17013.83 405
17015.06 413
17016.30 389
17017.53 412
17018.76 397
17019.99 412
17021.23 423
17022.46 419
17023.69 438
17024.92 386
17026.16 414
17027.39 439
17028.62 430
17029.86 439
17031.09 419
17032.32 424
17033.56 424
17034.79 420
17036.02 397
17037.26 420
17038.49 437
17039.72 433
17040.96 407
17042.19 386
17043.42 415
17044.66 402
17045.89 390
17047.12 401
17048.36 407
17049.59 427
17050.82 384
17052.06 380
17053.29 404
17054.53 414
17055.76 396
17056.99 440
17058.23 413
17059.46 408
17060.70 409
17061.93 394
17063.16 391
17064.40 402
17065.63 383
17066.87 382
17068.10 390
17069.34 356
17070.57 384
17071.81 368
17073.04 399
17074.27 342
17075.51 351
17076.74 364
17077.98 402
17079.21 371
17080.45 394
17081.68 369
17082.92 370
17084.15 358
17085.39 340
17086.62 378
17087.86 369
17089.09 363
17090.33 369
17091.56 404
17092.80 382
17094.04 419
17095.27 368
17096.51 375
17097.74 381
17098.98 364
17100.21 358
17101.45 373
17102.68 394
17103.92 385
17105.16 383
17106.39 381
17107.63 372
17108.86 390
17110.10 373
17111.33 366
17112.57 365
17113.81 362
17115.04 383
17116.28 363
17117.52 355
17118.75 341
17119.99 353
17121.22 381
17122.46 414
17123.70 353
17124.93 349
17126.17 369
17127.41 355
17128.64 340
17129.88 285
17131.12 331
17132.35 374
17133.59 396
17134.83 368
17136.06 357
17137.30 361
17138.54 389
17139.77 372
17141.01 360
17142.25 351
17143.49 349
17144.72 365
17145.96 377
17147.20 365
17148.43 382
17149.67 361
17150.91 355
17152.15 341
17153.38 365
17154.62 372
17155.86 374
17157.10 368
17158.33 334
17159.57 342
17160.81 370
17162.05 354
17163.29 366
17164.52 368
17165.76 361
17167.00 354
17168.24 357
17169.48 357
17170.71 338
17171.95 338
17173.19 359
17174.43 329
17175.67 349
17176.91 322
17178.14 406
17179.38 342
17180.62 319
17181.86 333
17183.10 314
17184.34 322
17185.57 313
17186.81 328
17188.05 328
17189.29 349
17190.53 350
17191.77 376
17193.01 360
17194.25 331
17195.49 318
17196.72 333
17197.96 315
17199.20 327
17200.44 382
17201.68 338
17202.92 345
17204.16 366
17205.40 379
17206.64 330
17207.88 378
17209.12 337
17210.36 345
17211.60 312
17212.84 342
17214.08 339
17215.32 375
17216.56 333
17217.80 349
17219.04 331
17220.28 324
17221.52 343
17222.76 354
17224.00 360
17225.24 317
17226.48 371
17227.72 343
17228.96 335
17230.20 339
17231.44 374
17232.68 314
17233.92 380
17235.16 355
17236.40 343
17237.64 324
17238.88 348
17240.12 323
17241.36 359
17242.60 330
17243.84 330
17245.08 335
17246.32 344
17247.57 338
17248.81 308
17250.05 332
17251.29 346
17252.53 367
17253.77 341
17255.01 320
17256.25 314
17257.49 321
17258.74 324
17259.98 348
17261.22 321
17262.46 328
17263.70 348
17264.94 333
17266.18 371
17267.43 329
17268.67 337
17269.91 350
17271.15 363
17272.39 324
17273.63 316
17274.88 334
17276.12 373
17277.36 350
17278.60 332
17279.84 338
17281.09 359
17282.33 361
17283.57 339
17284.81 352
17286.06 331
17287.30 337
17288.54 364
17289.78 350
17291.02 359
17292.27 345
17293.51 356
17294.75 364
17296.00 362
17297.24 329
17298.48 335
17299.72 363
17300.97 365
17302.21 349
17303.45 343
17304.70 359
17305.94 354
17307.18 340
17308.42 332
17309.67 351
17310.91 352
17312.15 348
17313.40 331
17314.64 343
17315.88 322
17317.13 365
17318.37 337
17319.61 327
17320.86 327
17322.10 358
17323.34 341
17324.59 330
17325.83 332
17327.08 335
17328.32 345
17329.56 349
17330.81 325
17332.05 316
17333.30 327
17334.54 368
17335.78 367
17337.03 334
17338.27 331
17339.52 320
17340.76 336
17342.00 330
17343.25 310
17344.49 304
17345.74 345
17346.98 346
17348.23 298
17349.47 318
17350.72 352
17351.96 337
17353.21 313
17354.45 333
17355.70 351
17356.94 367
17358.18 335
17359.43 335
17360.67 341
17361.92 349
17363.16 338
17364.41 354
17365.66 314
17366.90 313
17368.15 348
17369.39 316
17370.64 295
17371.88 336
17373.13 368
17374.37 350
17375.62 312
17376.86 343
17378.11 304
17379.35 311
17380.60 292
17381.85 320
17383.09 323
17384.34 294
17385.58 338
17386.83 324
17388.08 306
17389.32 302
17390.57 305
17391.81 331
17393.06 316
17394.31 342
17395.55 339
17396.80 315
17398.04 316
17399.29 351
17400.54 324
17401.78 318
17403.03 342
17404.28 339
17405.52 309
17406.77 327
17408.02 297
17409.26 333
17410.51 334
17411.76 320
17413.00 336
17414.25 355
17415.50 342
17416.75 330
17417.99 334
17419.24 316
17420.49 351
17421.73 338
17422.98 323
17424.23 336
17425.48 354
17426.72 328
17427.97 312
17429.22 315
17430.46 351
17431.71 352
17432.96 348
17434.21 315
17435.46 319
17436.70 329
17437.95 340
17439.20 370
17440.45 344
17441.69 316
17442.94 304
17444.19 332
17445.44 349
17446.69 362
17447.93 323
17449.18 338
17450.43 365
17451.68 331
17452.93 338
17454.18 306
17455.42 356
17456.67 326
17457.92 320
17459.17 347
17460.42 339
17461.67 320
17462.92 355
17464.16 328
17465.41 317
17466.66 314
17467.91 361
17469.16 372
17470.41 350
17471.66 350
17472.91 327
17474.16 340
17475.40 350
17476.65 343
17477.90 349
17479.15 340
17480.40 320
17481.65 334
17482.90 326
17484.15 322
17485.40 335
17486.65 330
17487.90 353
17489.15 354
17490.40 331
17491.65 334
17492.90 322
17494.15 344
17495.40 371
17496.65 315
17497.90 313
17499.15 323
17500.40 338
17501.65 355
17502.90 318
17504.15 332
17505.40 363
17506.65 337
17507.90 317
17509.15 318
17510.40 303
17511.65 333
17512.90 347
17514.15 317
17515.40 320
17516.65 318
17517.90 316
17519.15 334
17520.40 317
17521.65 308
17522.90 336
17524.15 313
17525.41 328
17526.66 313
17527.91 319
17529.16 335
17530.41 344
17531.66 361
17532.91 325
17534.16 355
17535.41 367
17536.67 353
17537.92 340
17539.17 329
17540.42 328
17541.67 340
17542.92 355
17544.17 336
17545.43 324
17546.68 362
17547.93 322
17549.18 328
17550.43 342
17551.68 319
17552.94 343
17554.19 345
17555.44 332
17556.69 323
17557.94 355
17559.20 353
17560.45 320
17561.70 311
17562.95 310
17564.21 330
17565.46 331
17566.71 317
17567.96 300
17569.21 329
17570.47 359
17571.72 377
17572.97 339
17574.22 322
17575.48 329
17576.73 360
17577.98 305
17579.24 360
17580.49 318
17581.74 338
17582.99 322
17584.25 337
17585.50 330
17586.75 321
17588.01 338
17589.26 353
17590.51 353
17591.77 312
17593.02 337
17594.27 337
17595.53 344
17596.78 297
17598.03 319
17599.29 317
17600.54 395
17601.79 329
17603.05 353
17604.30 351
17605.56 352
17606.81 351
17608.06 329
17609.32 339
17610.57 334
17611.82 341
17613.08 327
17614.33 336
17615.59 342
17616.84 326
17618.10 314
17619.35 329
17620.60 336
17621.86 356
17623.11 367
17624.37 356
17625.62 338
17626.88 361
17628.13 341
17629.39 362
17630.64 321
17631.89 324
17633.15 350
17634.40 339
17635.66 337
17636.91 316
17638.17 337
17639.42 326
17640.68 349
17641.93 373
17643.19 347
17644.44 349
17645.70 353
17646.95 320
17648.21 295
17649.47 345
17650.72 328
17651.98 356
17653.23 314
17654.49 330
17655.74 317
17657.00 339
17658.25 325
17659.51 319
17660.77 320
17662.02 301
17663.28 332
17664.53 317
17665.79 305
17667.04 308
17668.30 313
17669.56 333
17670.81 317
17672.07 292
17673.33 359
17674.58 335
17675.84 324
17677.09 328
17678.35 337
17679.61 298
17680.86 329
17682.12 335
17683.38 329
17684.63 336
17685.89 305
17687.15 331
17688.40 332
17689.66 322
17690.92 297
17692.17 344
17693.43 325
17694.69 350
17695.94 305
17697.20 308
17698.46 294
17699.72 298
17700.97 307
17702.23 304
17703.49 318
17704.74 307
17706.00 325
17707.26 313
17708.52 347
17709.77 293
17711.03 346
17712.29 339
17713.55 330
17714.80 294
17716.06 316
17717.32 349
17718.58 327
17719.84 315
17721.09 341
17722.35 308
17723.61 322
17724.87 318
17726.13 308
17727.38 306
17728.64 320
17729.90 321
17731.16 287
17732.42 298
17733.67 310
17734.93 335
17736.19 313
17737.45 309
17738.71 313
17739.97 331
17741.23 293
17742.48 278
17743.74 312
17745.00 283
17746.26 283
17747.52 303
17748.78 344
17750.04 306
17751.30 331
17752.55 322
17753.81 344
17755.07 284
17756.33 304
17757.59 284
17758.85 314
17760.11 316
17761.37 303
17762.63 337
17763.89 310
17765.15 289
17766.41 287
17767.67 304
17768.93 267
17770.19 294
17771.45 320
17772.70 325
17773.96 315
17775.22 329
17776.48 335
17777.74 325
17779.00 331
17780.26 287
17781.52 317
17782.78 337
17784.04 328
17785.30 300
17786.56 291
17787.82 290
17789.09 334
17790.35 313
17791.61 348
17792.87 325
17794.13 303
17795.39 348
17796.65 350
17797.91 305
17799.17 283
17800.43 278
17801.69 333
17802.95 298
17804.21 290
17805.47 320
17806.73 290
17808.00 317
17809.26 312
17810.52 315
17811.78 296
17813.04 318
17814.30 320
17815.56 329
17816.82 290
17818.08 283
17819.35 315
17820.61 322
17821.87 312
17823.13 285
17824.39 325
17825.65 290
17826.92 303
17828.18 303
17829.44 329
17830.70 305
17831.96 312
17833.22 303
17834.49 299
17835.75 313
17837.01 329
17838.27 312
17839.53 299
17840.80 288
17842.06 289
17843.32 310
17844.58 294
17845.85 344
17847.11 317
17848.37 306
17849.63 311
17850.89 278
17852.16 277
17853.42 298
17854.68 316
17855.95 318
17857.21 307
17858.47 283
17859.73 292
17861.00 296
17862.26 302
17863.52 294
17864.79 276
17866.05 302
17867.31 310
17868.57 305
17869.84 275
17871.10 309
17872.36 317
17873.63 325
17874.89 321
17876.15 310
17877.42 312
17878.68 309
17879.94 326
17881.21 315
17882.47 315
17883.74 301
17885.00 338
17886.26 316
17887.53 333
17888.79 311
17890.05 281
17891.32 311
17892.58 277
17893.85 299
17895.11 294
17896.37 298
17897.64 291
17898.90 279
17900.17 302
17901.43 331
17902.70 307
17903.96 327
17905.22 310
17906.49 299
17907.75 302
17909.02 289
17910.28 307
17911.55 309
17912.81 291
17914.08 302
17915.34 304
17916.61 292
17917.87 291
17919.14 309
17920.40 296
17921.67 311
17922.93 291
17924.20 297
17925.46 295
17926.73 321
17927.99 299
17929.26 328
17930.52 324
17931.79 313
17933.05 320
17934.32 309
17935.58 297
17936.85 264
17938.12 294
17939.38 315
17940.65 301
17941.91 296
17943.18 291
17944.44 313
17945.71 304
17946.98 313
17948.24 293
17949.51 291
17950.77 321
17952.04 325
17953.31 290
17954.57 311
17955.84 303
17957.10 322
17958.37 318
17959.64 323
17960.90 318
17962.17 303
17963.44 326
17964.70 305
17965.97 291
17967.24 274
17968.50 292
17969.77 306
17971.04 318
17972.30 269
17973.57 299
17974.84 314
17976.10 325
17977.37 311
17978.64 290
17979.91 286
17981.17 324
17982.44 287
17983.71 300
17984.97 281
17986.24 280
17987.51 279
17988.78 301
17990.04 283
17991.31 284
17992.58 284
17993.85 288
17995.11 267
17996.38 257
17997.65 274
17998.92 320
18000.18 315
18001.45 303
18002.72 303
18003.99 266
18005.26 312
18006.52 293
18007.79 315
18009.06 284
18010.33 290
18011.60 320
18012.86 290
18014.13 295
18015.40 287
18016.67 286
18017.94 293
18019.21 320
18020.47 309
18021.74 317
18023.01 290
18024.28 281
18025.55 293
18026.82 310
18028.09 281
18029.36 282
18030.62 291
18031.89 288
18033.16 286
18034.43 299
18035.70 299
18036.97 291
18038.24 309
18039.51 320
18040.78 295
18042.05 287
18043.32 316
18044.59 293
18045.85 296
18047.12 285
18048.39 312
18049.66 290
18050.93 300
18052.20 307
18053.47 244
18054.74 254
18056.01 329
18057.28 285
18058.55 274
18059.82 281
18061.09 275
18062.36 293
18063.63 295
18064.90 290
18066.17 268
18067.44 293
18068.71 327
18069.98 298
18071.25 278
18072.52 282
18073.79 290
18075.06 289
18076.33 313
18077.60 284
18078.87 275
18080.15 276
18081.42 302
18082.69 284
18083.96 287
18085.23 246
18086.50 268
18087.77 302
18089.04 292
18090.31 277
18091.58 263
18092.85 305
18094.12 312
18095.40 305
18096.67 312
18097.94 306
18099.21 312
18100.48 333
18101.75 316
18103.02 259
18104.30 307
18105.57 328
18106.84 312
18108.11 296
18109.38 296
18110.65 297
18111.92 301
18113.20 313
18114.47 304
18115.74 286
18117.01 323
18118.28 341
18119.56 340
18120.83 292
18122.10 297
18123.37 314
18124.64 319
18125.92 287
18127.19 305
18128.46 292
18129.73 322
18131.01 300
18132.28 309
18133.55 300
18134.82 284
18136.10 306
18137.37 280
18138.64 302
18139.91 262
18141.19 294
18142.46 304
18143.73 290
18145.01 289
18146.28 285
18147.55 329
18148.82 337
18150.10 302
18151.37 274
18152.64 283
18153.92 301
18155.19 320
18156.46 308
18157.74 302
18159.01 301
18160.28 304
18161.56 266
18162.83 305
18164.10 265
18165.38 282
18166.65 307
18167.93 326
18169.20 300
18170.47 277
18171.75 307
18173.02 306
18174.29 300
18175.57 282
18176.84 301
18178.12 285
18179.39 291
18180.66 310
18181.94 294
18183.21 301
18184.49 284
18185.76 269
18187.04 308
18188.31 307
18189.59 292
18190.86 273
18192.13 298
18193.41 273
18194.68 283
18195.96 329
18197.23 290
18198.51 291
18199.78 270
18201.06 297
18202.33 276
18203.61 313
18204.88 279
18206.16 290
18207.43 290
18208.71 270
18209.98 277
18211.26 294
18212.53 285
18213.81 301
18215.08 315
18216.36 285
18217.63 282
18218.91 269
18220.19 304
18221.46 284
18222.74 304
18224.01 277
18225.29 294
18226.56 273
18227.84 277
18229.12 299
18230.39 309
18231.67 329
18232.94 292
18234.22 290
18235.50 278
18236.77 317
18238.05 338
18239.32 334
18240.60 270
18241.88 306
18243.15 297
18244.43 305
18245.71 329
18246.98 324
18248.26 315
18249.54 308
18250.81 318
18252.09 294
18253.37 291
18254.64 296
18255.92 318
18257.20 321
18258.47 300
18259.75 298
18261.03 299
18262.30 295
18263.58 284
18264.86 291
18266.13 301
18267.41 288
18268.69 278
18269.97 294
18271.24 296
18272.52 279
18273.80 290
18275.08 320
18276.35 345
18277.63 311
18278.91 305
18280.19 288
18281.46 291
18282.74 283
18284.02 295
18285.30 303
18286.58 310
18287.85 269
18289.13 279
18290.41 284
18291.69 287
18292.97 297
18294.24 322
18295.52 280
18296.80 290
18298.08 294
18299.36 324
18300.63 260
18301.91 273
18303.19 305
18304.47 293
18305.75 282
18307.03 288
18308.31 290
18309.58 301
18310.86 271
18312.14 290
18313.42 285
18314.70 260
18315.98 277
18317.26 292
18318.54 292
18319.82 288
18321.09 287
18322.37 283
18323.65 307
18324.93 296
18326.21 277
18327.49 269
18328.77 296
18330.05 292
18331.33 318
18332.61 309
18333.89 281
18335.17 312
18336.45 308
18337.73 276
18339.01 298
18340.29 299
18341.57 279
18342.85 300
18344.13 285
18345.41 286
18346.69 289
18347.97 300
18349.25 274
18350.53 284
18351.81 299
18353.09 297
18354.37 305
18355.65 279
18356.93 256
18358.21 270
18359.49 295
18360.77 279
18362.05 277
18363.33 292
18364.61 282
18365.89 289
18367.17 273
18368.45 258
18369.73 278
18371.01 271
18372.29 273
18373.58 255
18374.86 302
18376.14 307
18377.42 268
18378.70 293
18379.98 301
18381.26 271
18382.54 290
18383.82 274
18385.11 310
18386.39 277
18387.67 290
18388.95 310
18390.23 292
18391.51 260
18392.79 272
18394.08 281
18395.36 283
18396.64 307
18397.92 311
18399.20 292
18400.49 279
18401.77 264
18403.05 305
18404.33 292
18405.61 286
18406.90 291
18408.18 292
18409.46 276
18410.74 304
18412.02 312
18413.31 278
18414.59 303
18415.87 268
18417.15 258
18418.44 278
18419.72 283
18421.00 268
18422.28 278
18423.57 275
18424.85 290
18426.13 305
18427.41 305
18428.70 294
18429.98 292
18431.26 264
18432.55 266
18433.83 271
18435.11 280
18436.40 298
18437.68 295
18438.96 271
18440.25 268
18441.53 292
18442.81 298
18444.10 267
18445.38 270
18446.66 289
18447.95 293
18449.23 276
18450.51 285
18451.80 269
18453.08 297
18454.36 322
18455.65 299
18456.93 289
18458.22 287
18459.50 285
18460.78 321
18462.07 284
18463.35 293
18464.64 280
18465.92 290
18467.20 291
18468.49 295
18469.77 308
18471.06 290
18472.34 287
18473.63 280
18474.91 270
18476.19 265
18477.48 276
18478.76 278
18480.05 295
18481.33 301
18482.62 317
18483.90 282
18485.19 306
18486.47 317
18487.76 324
18489.04 275
18490.33 280
18491.61 274
18492.90 287
18494.18 262
18495.47 288
18496.75 258
18498.04 285
18499.32 303
18500.61 284
18501.89 306
18503.18 318
18504.46 319
18505.75 297
18507.04 273
18508.32 271
18509.61 294
18510.89 308
18512.18 280
18513.46 296
18514.75 276
18516.04 304
18517.32 288
18518.61 317
18519.89 283
18521.18 303
18522.47 321
18523.75 329
18525.04 279
18526.32 277
18527.61 272
18528.90 298
18530.18 279
18531.47 293
18532.76 285
18534.04 307
18535.33 321
18536.62 271
18537.90 298
18539.19 293
18540.48 321
18541.76 286
18543.05 286
18544.34 272
18545.62 279
18546.91 342
18548.20 337
18549.48 308
18550.77 323
18552.06 287
18553.35 316
18554.63 272
18555.92 304
18557.21 265
18558.50 306
18559.78 340
18561.07 306
18562.36 319
18563.65 317
18564.93 303
18566.22 257
18567.51 276
18568.80 301
18570.08 289
18571.37 272
18572.66 287
18573.95 295
18575.24 310
18576.52 310
18577.81 297
18579.10 263
18580.39 278
18581.68 327
18582.96 346
18584.25 320
18585.54 287
18586.83 279
18588.12 289
18589.41 304
18590.69 293
18591.98 300
18593.27 329
18594.56 302
18595.85 288
18597.14 292
18598.43 312
18599.71 323
18601.00 339
18602.29 326
18603.58 305
18604.87 294
18606.16 331
18607.45 318
18608.74 322
18610.03 253
18611.32 333
18612.61 336
18613.89 339
18615.18 298
18616.47 329
18617.76 347
18619.05 303
18620.34 285
18621.63 295
18622.92 349
18624.21 318
18625.50 317
18626.79 335
18628.08 355
18629.37 326
18630.66 347
18631.95 342
18633.24 308
18634.53 337
18635.82 368
18637.11 307
18638.40 325
18639.69 308
18640.98 315
18642.27 335
18643.56 312
18644.85 287
18646.14 292
18647.43 287
18648.72 310
18650.01 308
18651.30 326
18652.59 299
18653.89 308
18655.18 306
18656.47 316
18657.76 262
18659.05 284
18660.34 320
18661.63 281
18662.92 304
18664.21 336
18665.50 305
18666.79 313
18668.09 303
18669.38 310
18670.67 279
18671.96 264
18673.25 284
18674.54 295
18675.83 257
18677.13 293
18678.42 293
18679.71 303
18681.00 295
18682.29 326
18683.58 328
18684.88 294
18686.17 301
18687.46 306
18688.75 325
18690.04 290
18691.33 287
18692.63 267
18693.92 305
18695.21 303
18696.50 288
18697.80 286
18699.09 295
18700.38 303
18701.67 285
18702.96 295
18704.26 298
18705.55 299
18706.84 279
18708.13 290
18709.43 274
18710.72 285
18712.01 268
18713.31 280
18714.60 286
18715.89 269
18717.18 267
18718.48 290
18719.77 274
18721.06 289
18722.36 284
18723.65 267
18724.94 262
18726.24 304
18727.53 319
18728.82 264
18730.12 266
18731.41 251
18732.70 261
18734.00 256
18735.29 276
18736.58 276
18737.88 298
18739.17 259
18740.46 259
18741.76 282
18743.05 275
18744.34 279
18745.64 265
18746.93 265
18748.23 282
18749.52 293
18750.81 280
18752.11 302
18753.40 270
18754.70 260
18755.99 271
18757.29 285
18758.58 275
18759.87 285
18761.17 287
18762.46 285
18763.76 270
18765.05 289
18766.35 263
18767.64 288
18768.94 304
18770.23 256
18771.53 254
18772.82 260
18774.11 280
18775.41 269
18776.70 273
18778.00 272
18779.29 270
18780.59 270
18781.89 278
18783.18 283
18784.48 267
18785.77 278
18787.07 264
18788.36 272
18789.66 287
18790.95 291
18792.25 289
18793.54 260
18794.84 261
18796.13 280
18797.43 270
18798.73 268
18800.02 238
18801.32 244
18802.61 277
18803.91 280
18805.20 308
18806.50 264
18807.80 269
18809.09 255
18810.39 268
18811.69 245
18812.98 261
18814.28 255
18815.57 297
18816.87 286
18818.17 293
18819.46 290
18820.76 284
18822.06 268
18823.35 249
18824.65 245
18825.95 257
18827.24 302
18828.54 275
18829.84 265
18831.13 237
18832.43 292
18833.73 274
18835.02 289
18836.32 258
18837.62 261
18838.91 291
18840.21 266
18841.51 271
18842.81 278
18844.10 283
18845.40 272
18846.70 278
18848.00 269
18849.29 299
18850.59 263
18851.89 272
18853.19 268
18854.48 289
18855.78 286
18857.08 289
18858.38 286
18859.67 276
18860.97 290
18862.27 264
18863.57 292
18864.87 281
18866.16 277
18867.46 260
18868.76 296
18870.06 263
18871.36 263
18872.66 267
18873.95 274
18875.25 251
18876.55 251
18877.85 245
18879.15 253
18880.45 284
18881.74 282
18883.04 257
18884.34 270
18885.64 288
18886.94 271
18888.24 257
18889.54 258
18890.84 271
18892.13 271
18893.43 308
18894.73 289
18896.03 286
18897.33 269
18898.63 288
18899.93 265
18901.23 270
18902.53 275
18903.83 303
18905.13 319
18906.43 263
18907.73 235
18909.02 237
18910.32 269
18911.62 246
18912.92 246
18914.22 260
18915.52 267
18916.82 270
18918.12 260
18919.42 291
18920.72 259
18922.02 273
18923.32 261
18924.62 294
18925.92 276
18927.22 274
18928.52 254
18929.82 294
18931.12 270
18932.42 294
18933.72 260
18935.02 247
18936.32 270
18937.63 282
18938.93 275
18940.23 292
18941.53 279
18942.83 261
18944.13 295
18945.43 258
18946.73 269
18948.03 248
18949.33 282
18950.63 307
18951.93 280
18953.23 287
18954.54 272
18955.84 247
18957.14 241
18958.44 217
18959.74 262
18961.04 296
18962.34 292
18963.64 268
18964.95 225
18966.25 243
18967.55 263
18968.85 287
18970.15 263
18971.45 254
18972.76 244
18974.06 269
18975.36 261
18976.66 283
18977.96 283
18979.27 288
18980.57 292
18981.87 257
18983.17 251
18984.47 273
18985.78 245
18987.08 275
18988.38 297
18989.68 272
18990.98 265
18992.29 239
18993.59 261
18994.89 251
18996.19 287
18997.50 257
18998.80 274
19000.10 270
19001.40 233
19002.71 248
19004.01 266
19005.31 247
19006.62 258
19007.92 285
19009.22 253
19010.53 259
19011.83 266
19013.13 269
19014.43 274
19015.74 264
19017.04 241
19018.34 283
19019.65 259
19020.95 282
19022.25 260
19023.56 242
19024.86 256
19026.16 266
19027.47 278
19028.77 256
19030.08 269
19031.38 256
19032.68 246
19033.99 244
19035.29 260
19036.59 264
19037.90 275
19039.20 268
19040.51 252
19041.81 213
19043.11 253
19044.42 253
19045.72 272
19047.03 263
19048.33 249
19049.64 275
19050.94 282
19052.25 255
19053.55 245
19054.85 251
19056.16 242
19057.46 270
19058.77 280
19060.07 245
19061.38 240
19062.68 268
19063.99 250
19065.29 248
19066.60 274
19067.90 269
19069.21 259
19070.51 254
19071.82 247
19073.12 243
19074.43 272
19075.73 292
19077.04 322
19078.34 266
19079.65 280
19080.95 284
19082.26 263
19083.57 266
19084.87 236
19086.18 258
19087.48 259
19088.79 245
19090.09 237
19091.40 277
19092.71 269
19094.01 306
19095.32 248
19096.62 243
19097.93 273
19099.24 279
19100.54 274
19101.85 248
19103.15 277
19104.46 261
19105.77 286
19107.07 281
19108.38 277
19109.69 250
19110.99 286
19112.30 293
19113.60 257
19114.91 257
19116.22 272
19117.52 270
19118.83 260
19120.14 266
19121.45 259
19122.75 272
19124.06 269
19125.37 262
19126.67 265
19127.98 257
19129.29 240
19130.59 269
19131.90 261
19133.21 262
19134.52 255
19135.82 257
19137.13 280
19138.44 274
19139.75 255
19141.05 254
19142.36 283
19143.67 240
19144.98 238
19146.28 249
19147.59 253
19148.90 245
19150.21 247
19151.51 250
19152.82 250
19154.13 260
19155.44 295
19156.75 283
19158.05 277
19159.36 264
19160.67 248
19161.98 269
19163.29 256
19164.60 284
19165.90 283
19167.21 292
19168.52 256
19169.83 285
19171.14 259
19172.45 285
19173.75 255
19175.06 262
19176.37 277
19177.68 277
19178.99 281
19180.30 257
19181.61 252
19182.92 273
19184.23 272
19185.53 244
19186.84 249
19188.15 229
19189.46 242
19190.77 264
19192.08 280
19193.39 243
19194.70 261
19196.01 218
19197.32 269
19198.63 265
19199.94 260
19201.25 251
19202.56 265
19203.87 264
19205.17 290
19206.48 291
19207.79 271
19209.10 292
19210.41 275
19211.72 272
19213.03 276
19214.34 273
19215.65 271
19216.96 307
19218.27 302
19219.58 285
19220.89 253
19222.21 275
19223.52 309
19224.83 281
19226.14 264
19227.45 275
19228.76 269
19230.07 269
19231.38 259
19232.69 276
19234.00 270
19235.31 295
19236.62 282
19237.93 256
19239.24 262
19240.55 266
19241.86 263
19243.18 253
19244.49 235
19245.80 261
19247.11 238
19248.42 243
19249.73 245
19251.04 273
19252.35 265
19253.67 267
19254.98 274
19256.29 247
19257.60 251
19258.91 285
19260.22 280
19261.53 241
19262.85 278
19264.16 283
19265.47 244
19266.78 252
19268.09 267
19269.40 249
19270.72 247
19272.03 270
19273.34 278
19274.65 241
19275.96 269
19277.28 273
19278.59 264
19279.90 240
19281.21 261
19282.53 297
19283.84 251
19285.15 232
19286.46 236
19287.78 277
19289.09 279
19290.40 262
19291.71 224
19293.03 258
19294.34 248
19295.65 282
19296.96 280
19298.28 272
19299.59 281
19300.90 268
19302.22 269
19303.53 241
19304.84 247
19306.16 248
19307.47 238
19308.78 244
19310.10 260
19311.41 241
19312.72 237
19314.04 241
19315.35 239
19316.66 213
19317.98 237
19319.29 225
19320.60 243
19321.92 244
19323.23 242
19324.54 245
19325.86 282
19327.17 259
19328.49 236
19329.80 267
19331.11 268
19332.43 239
19333.74 264
19335.06 261
19336.37 249
19337.68 257
19339.00 279
19340.31 264
19341.63 283
19342.94 280
19344.26 256
19345.57 269
19346.89 273
19348.20 260
19349.51 252
19350.83 283
19352.14 252
19353.46 247
19354.77 242
19356.09 259
19357.40 253
19358.72 273
19360.03 245
19361.35 253
19362.66 241
19363.98 244
19365.29 235
19366.61 256
19367.92 246
19369.24 244
19370.55 237
19371.87 236
19373.19 247
19374.50 260
19375.82 252
19377.13 238
19378.45 252
19379.76 257
19381.08 254
19382.39 251
19383.71 291
19385.03 274
19386.34 274
19387.66 233
19388.97 239
19390.29 245
19391.61 273
19392.92 258
19394.24 264
19395.55 257
19396.87 222
19398.19 243
19399.50 238
19400.82 255
19402.14 229
19403.45 283
19404.77 258
19406.09 262
19407.40 253
19408.72 228
19410.04 276
19411.35 282
19412.67 255
19413.99 252
19415.30 236
19416.62 243
19417.94 259
19419.25 255
19420.57 238
19421.89 234
19423.21 278
19424.52 256
19425.84 261
19427.16 230
19428.47 257
19429.79 251
19431.11 257
19432.43 228
19433.74 245
19435.06 254
19436.38 239
19437.70 262
19439.01 239
19440.33 259
19441.65 222
19442.97 244
19444.29 256
19445.60 256
19446.92 252
19448.24 240
19449.56 267
19450.88 252
19452.19 273
19453.51 268
19454.83 281
19456.15 253
19457.47 240
19458.78 260
19460.10 256
19461.42 264
19462.74 243
19464.06 229
19465.38 273
19466.70 246
19468.01 262
19469.33 262
19470.65 241
19471.97 223
19473.29 240
19474.61 256
19475.93 254
19477.25 268
19478.57 247
19479.88 255
19481.20 271
19482.52 276
19483.84 270
19485.16 250
19486.48 221
19487.80 247
19489.12 235
19490.44 269
19491.76 244
19493.08 232
19494.40 243
19495.72 273
19497.04 258
19498.36 238
19499.68 250
19501.00 246
19502.32 230
19503.64 248
19504.96 242
19506.28 253
19507.60 277
19508.92 226
19510.24 229
19511.56 229
19512.88 259
19514.20 228
19515.52 227
19516.84 208
19518.16 245
19519.48 264
19520.80 286
19522.12 240
19523.44 208
19524.76 264
19526.08 249
19527.40 233
19528.72 221
19530.04 257
19531.36 276
19532.68 283
19534.00 253
19535.33 239
19536.65 233
19537.97 235
19539.29 265
19540.61 244
19541.93 241
19543.25 251
19544.57 264
19545.89 242
19547.22 248
19548.54 241
19549.86 274
19551.18 255
19552.50 244
19553.82 243
19555.15 233
19556.47 267
19557.79 258
19559.11 253
19560.43 212
19561.75 254
19563.08 252
19564.40 278
19565.72 242
19567.04 239
19568.36 245
19569.69 236
19571.01 228
19572.33 238
19573.65 245
19574.97 255
19576.30 252
19577.62 244
19578.94 239
19580.26 245
19581.59 278
19582.91 258
19584.23 239
19585.55 222
19586.88 230
19588.20 231
19589.52 242
19590.85 246
19592.17 232
19593.49 245
19594.81 264
19596.14 252
19597.46 257
19598.78 240
19600.11 239
19601.43 264
19602.75 250
19604.08 257
19605.40 244
19606.72 286
19608.05 276
19609.37 312
19610.69 247
19612.02 259
19613.34 241
19614.66 247
19615.99 243
19617.31 263
19618.64 262
19619.96 245
19621.28 284
19622.61 257
19623.93 228
19625.26 236
19626.58 243
19627.90 243
19629.23 237
19630.55 242
19631.88 256
19633.20 232
19634.52 255
19635.85 246
19637.17 246
19638.50 273
19639.82 261
19641.15 288
19642.47 240
19643.80 252
19645.12 221
19646.45 271
19647.77 248
19649.09 255
19650.42 269
19651.74 254
19653.07 236
19654.39 248
19655.72 252
19657.04 242
19658.37 250
19659.69 244
19661.02 258
19662.35 255
19663.67 273
19665.00 241
19666.32 269
19667.65 242
19668.97 245
19670.30 223
19671.62 243
19672.95 235
19674.27 226
19675.60 229
19676.93 256
19678.25 233
19679.58 232
19680.90 235
19682.23 243
19683.56 246
19684.88 266
19686.21 264
19687.53 225
19688.86 252
19690.19 240
19691.51 234
19692.84 235
19694.16 245
19695.49 241
19696.82 240
19698.14 259
19699.47 230
19700.80 225
19702.12 209
19703.45 235
19704.78 223
19706.10 247
19707.43 228
19708.76 257
19710.08 234
19711.41 267
19712.74 221
19714.06 238
19715.39 240
19716.72 254
19718.05 233
19719.37 227
19720.70 231
19722.03 239
19723.35 263
19724.68 252
19726.01 232
19727.34 222
19728.66 233
19729.99 262
19731.32 278
19732.65 246
19733.98 260
19735.30 269
19736.63 253
19737.96 223
19739.29 270
19740.61 239
19741.94 233
19743.27 221
19744.60 219
19745.93 254
19747.25 224
19748.58 254
19749.91 219
19751.24 260
19752.57 225
19753.90 255
19755.22 240
19756.55 264
19757.88 242
19759.21 238
19760.54 249
19761.87 259
19763.20 258
19764.52 246
19765.85 242
19767.18 246
19768.51 249
19769.84 232
19771.17 254
19772.50 243
19773.83 247
19775.16 249
19776.48 242
19777.81 244
19779.14 240
19780.47 242
19781.80 251
19783.13 247
19784.46 256
19785.79 281
19787.12 273
19788.45 246
19789.78 250
19791.11 242
19792.44 210
19793.77 242
19795.10 234
19796.43 259
19797.76 251
19799.09 227
19800.42 259
19801.75 223
19803.08 246
19804.41 239
19805.74 263
19807.07 228
19808.40 242
19809.73 221
19811.06 228
19812.39 233
19813.72 241
19815.05 206
19816.38 256
19817.71 253
19819.04 246
19820.37 238
19821.70 207
19823.03 217
19824.36 253
19825.69 264
19827.02 248
19828.35 243
19829.69 238
19831.02 244
19832.35 241
19833.68 251
19835.01 248
19836.34 255
19837.67 236
19839.00 250
19840.33 253
19841.67 219
19843.00 249
19844.33 260
19845.66 272
19846.99 259
19848.32 247
19849.65 206
19850.99 281
19852.32 251
19853.65 244
19854.98 243
19856.31 253
19857.64 242
19858.98 239
19860.31 252
19861.64 278
19862.97 241
19864.30 217
19865.64 219
19866.97 252
19868.30 209
19869.63 222
19870.97 242
19872.30 223
19873.63 246
19874.96 232
19876.29 273
19877.63 243
19878.96 228
19880.29 225
19881.63 222
19882.96 206
19884.29 226
19885.62 235
19886.96 225
19888.29 260
19889.62 218
19890.95 236
19892.29 238
19893.62 249
19894.95 249
19896.29 248
19897.62 216
19898.95 216
19900.29 244
19901.62 253
19902.95 229
19904.29 246
19905.62 239
19906.95 248
19908.29 251
19909.62 217
19910.95 271
19912.29 222
19913.62 237
19914.96 225
19916.29 251
19917.62 233
19918.96 241
19920.29 271
19921.63 236
19922.96 223
19924.29 234
19925.63 246
19926.96 227
19928.30 240
19929.63 235
19930.96 255
19932.30 246
19933.63 267
19934.97 244
19936.30 253
19937.64 244
19938.97 263
19940.31 239
19941.64 285
19942.98 242
19944.31 233
19945.64 252
19946.98 234
19948.31 237
19949.65 258
19950.98 277
19952.32 232
19953.65 250
19954.99 224
19956.32 239
19957.66 230
19959.00 240
19960.33 222
19961.67 255
19963.00 247
19964.34 267
19965.67 240
19967.01 228
19968.34 213
19969.68 246
19971.01 253
19972.35 235
19973.69 221
19975.02 258
19976.36 260
19977.69 195
19979.03 253
19980.37 252
19981.70 272
19983.04 242
19984.37 215
19985.71 217
19987.05 255
19988.38 252
19989.72 238
19991.05 264
19992.39 250
19993.73 254
19995.06 247
19996.40 267
19997.74 241
19999.07 235
20000.41 263
20001.75 278
20003.08 240
20004.42 264
20005.76 286
20007.09 275
20008.43 260
20009.77 244
20011.10 236
20012.44 234
20013.78 283
20015.12 242
20016.45 237
20017.79 236
20019.13 268
20020.47 261
20021.80 266
20023.14 251
20024.48 235
20025.81 236
20027.15 266
20028.49 256
20029.83 220
20031.17 217
20032.50 273
20033.84 319
20035.18 278
20036.52 280
20037.85 286
20039.19 269
20040.53 260
20041.87 259
20043.21 238
20044.54 255
20045.88 266
20047.22 267
20048.56 248
20049.90 224
20051.24 259
20052.57 270
20053.91 288
20055.25 275
20056.59 252
20057.93 254
20059.27 277
20060.61 242
20061.94 268
20063.28 258
20064.62 294
20065.96 272
20067.30 274
20068.64 268
20069.98 258
20071.32 260
20072.66 243
20073.99 255
20075.33 242
20076.67 237
20078.01 254
20079.35 252
20080.69 232
20082.03 250
20083.37 248
20084.71 241
20086.05 255
20087.39 238
20088.73 225
20090.07 255
20091.41 235
20092.75 229
20094.09 231
20095.43 234
20096.77 284
20098.11 263
20099.45 234
20100.79 242
20102.13 238
20103.47 236
20104.81 271
20106.15 243
20107.49 227
20108.83 236
20110.17 252
20111.51 245
20112.85 258
20114.19 249
20115.53 261
20116.87 287
20118.21 244
20119.55 230
20120.89 226
20122.23 246
20123.57 251
20124.91 215
20126.25 274
20127.60 261
20128.94 259
20130.28 258
20131.62 237
20132.96 248
20134.30 260
20135.64 279
