# Supplementary material for: MALDI-TOF MS typing enables the classification of brewing yeasts of the genus Saccharomyces to major beer styles
Source: PLoS One. 2017 Aug 9;12(8):e0181694. doi: 10.1371/journal.pone.0181694 (PMC5549903; doi:10.1371/journal.pone.0181694)
Supplement: S14 File — The directory includes 90 raw files and was zipped to “.zip”; the folder has three strains with 30 spectra per strain; S1 Text explains the raw files with an example and Table 1 represents the yeast strains used within the experiment. (ZIP) [file pone.0181694.s017.zip › 40-42/30666-220-OG-WB-WB-YPG-18h-E-E_2015-10-28__0_A2_1.dat]

1999.91 4309
2000.33 4147
2000.75 4109
2001.17 4444
2001.59 4176
2002.02 4167
2002.44 4205
2002.86 4206
2003.28 4008
2003.70 4030
2004.13 3881
2004.55 3937
2004.97 4119
2005.39 4050
2005.81 3909
2006.24 3943
2006.66 4072
2007.08 4007
2007.50 4187
2007.93 4200
2008.35 4237
2008.77 4189
2009.19 4302
2009.62 4215
2010.04 4117
2010.46 4182
2010.88 4344
2011.31 4091
2011.73 4189
2012.15 4050
2012.58 4015
2013.00 4015
2013.42 3894
2013.84 3950
2014.27 3864
2014.69 3809
2015.11 3903
2015.54 3918
2015.96 3938
2016.38 3831
2016.81 4177
2017.23 3950
2017.65 4004
2018.08 4064
2018.50 4240
2018.92 4194
2019.35 4236
2019.77 4355
2020.19 4310
2020.62 4077
2021.04 3989
2021.47 4133
2021.89 4077
2022.31 4127
2022.74 4064
2023.16 4097
2023.59 4266
2024.01 4016
2024.43 4016
2024.86 4097
2025.28 4014
2025.71 4154
2026.13 4049
2026.55 3973
2026.98 3802
2027.40 4032
2027.83 3747
2028.25 3807
2028.68 3797
2029.10 3777
2029.53 3793
2029.95 3611
2030.38 3753
2030.80 4039
2031.23 4053
2031.65 3945
2032.08 4015
2032.50 3905
2032.93 3892
2033.35 3971
2033.78 4037
2034.20 4097
2034.63 3992
2035.05 4040
2035.48 3999
2035.90 4240
2036.33 3799
2036.75 3935
2037.18 3946
2037.60 3882
2038.03 3891
2038.45 3911
2038.88 4035
2039.31 4117
2039.73 4153
2040.16 3941
2040.58 4069
2041.01 4072
2041.43 3938
2041.86 3871
2042.29 4009
2042.71 3844
2043.14 3816
2043.56 3710
2043.99 3641
2044.42 3509
2044.84 3777
2045.27 3843
2045.70 4016
2046.12 3818
2046.55 3806
2046.98 3853
2047.40 3950
2047.83 4141
2048.25 4062
2048.68 3729
2049.11 3941
2049.53 4059
2049.96 3882
2050.39 3682
2050.82 3921
2051.24 4030
2051.67 3771
2052.10 3822
2052.52 3945
2052.95 3948
2053.38 3977
2053.80 3962
2054.23 3983
2054.66 3997
2055.09 3988
2055.51 4030
2055.94 3921
2056.37 4054
2056.80 3950
2057.22 3735
2057.65 3991
2058.08 3962
2058.51 3905
2058.93 4005
2059.36 4083
2059.79 4053
2060.22 3977
2060.65 3898
2061.07 4232
2061.50 4385
2061.93 4032
2062.36 3982
2062.79 4200
2063.21 4199
2063.64 4149
2064.07 4434
2064.50 4393
2064.93 4450
2065.36 4309
2065.78 4726
2066.21 4409
2066.64 4321
2067.07 4691
2067.50 4483
2067.93 4378
2068.36 4334
2068.78 4161
2069.21 4160
2069.64 3943
2070.07 3894
2070.50 4110
2070.93 4078
2071.36 3839
2071.79 3926
2072.22 3918
2072.64 3859
2073.07 3809
2073.50 3733
2073.93 3745
2074.36 3722
2074.79 3901
2075.22 3924
2075.65 3932
2076.08 4024
2076.51 4156
2076.94 3949
2077.37 3844
2077.80 3865
2078.23 3833
2078.66 4012
2079.09 4086
2079.52 4127
2079.95 4116
2080.38 4285
2080.81 4283
2081.24 4103
2081.67 4439
2082.10 4407
2082.53 4117
2082.96 4279
2083.39 4037
2083.82 3974
2084.25 4064
2084.68 3955
2085.11 4068
2085.54 4183
2085.97 4024
2086.40 4009
2086.83 4148
2087.26 4021
2087.69 4173
2088.12 4051
2088.55 4140
2088.99 4191
2089.42 4102
2089.85 4034
2090.28 4175
2090.71 4027
2091.14 3967
2091.57 3898
2092.00 3933
2092.43 3870
2092.86 3792
2093.30 3827
2093.73 3871
2094.16 3864
2094.59 3906
2095.02 4157
2095.45 3974
2095.88 3947
2096.32 3711
2096.75 3601
2097.18 3731
2097.61 3799
2098.04 3616
2098.47 3682
2098.91 3807
2099.34 3723
2099.77 3618
2100.20 3591
2100.63 3617
2101.07 3737
2101.50 3551
2101.93 3592
2102.36 3708
2102.80 3857
2103.23 3523
2103.66 3541
2104.09 3729
2104.52 3669
2104.96 3742
2105.39 3831
2105.82 3980
2106.25 4001
2106.69 3796
2107.12 4213
2107.55 4086
2107.99 4183
2108.42 4001
2108.85 3955
2109.28 4068
2109.72 4064
2110.15 3808
2110.58 3712
2111.02 3703
2111.45 3833
2111.88 3529
2112.32 3849
2112.75 3644
2113.18 3635
2113.62 3602
2114.05 3733
2114.48 3732
2114.92 3732
2115.35 3526
2115.78 3457
2116.22 3540
2116.65 3689
2117.08 3525
2117.52 3257
2117.95 3521
2118.39 3507
2118.82 3449
2119.25 3526
2119.69 3608
2120.12 3589
2120.56 3582
2120.99 3608
2121.42 3473
2121.86 3539
2122.29 3846
2122.73 3736
2123.16 3797
2123.60 3828
2124.03 3921
2124.46 3930
2124.90 3880
2125.33 3805
2125.77 3814
2126.20 3826
2126.64 3877
2127.07 4003
2127.51 3953
2127.94 3783
2128.38 3914
2128.81 3869
2129.25 3910
2129.68 4000
2130.12 4211
2130.55 4216
2130.99 4201
2131.42 4193
2131.86 4128
2132.29 4006
2132.73 4142
2133.16 3944
2133.60 4098
2134.03 4178
2134.47 3973
2134.91 3979
2135.34 3947
2135.78 4176
2136.21 4167
2136.65 3899
2137.08 4003
2137.52 3886
2137.96 3764
2138.39 3724
2138.83 3790
2139.26 3778
2139.70 3799
2140.14 3655
2140.57 3695
2141.01 3861
2141.44 3792
2141.88 3649
2142.32 3635
2142.75 3716
2143.19 3659
2143.63 3729
2144.06 3553
2144.50 3656
2144.94 3626
2145.37 3596
2145.81 3455
2146.25 3637
2146.68 3741
2147.12 3808
2147.56 3961
2147.99 4039
2148.43 4170
2148.87 4165
2149.30 4306
2149.74 4208
2150.18 4331
2150.61 4234
2151.05 4230
2151.49 4750
2151.93 4509
2152.36 4347
2152.80 4322
2153.24 4284
2153.68 4005
2154.11 3972
2154.55 3836
2154.99 3870
2155.43 3853
2155.86 3831
2156.30 3660
2156.74 3637
2157.18 3742
2157.62 3585
2158.05 3677
2158.49 3756
2158.93 3894
2159.37 3939
2159.81 3819
2160.24 3889
2160.68 3836
2161.12 3894
2161.56 3907
2162.00 3947
2162.43 3764
2162.87 3954
2163.31 4085
2163.75 3893
2164.19 3897
2164.63 3808
2165.07 3963
2165.50 3975
2165.94 3920
2166.38 3994
2166.82 4056
2167.26 4039
2167.70 3896
2168.14 3785
2168.58 3815
2169.02 4050
2169.45 4028
2169.89 3917
2170.33 4219
2170.77 4496
2171.21 4442
2171.65 4358
2172.09 4226
2172.53 4445
2172.97 4548
2173.41 4578
2173.85 4487
2174.29 4688
2174.73 4694
2175.17 4523
2175.61 4554
2176.05 4576
2176.49 4644
2176.93 4402
2177.37 4406
2177.81 4324
2178.25 4261
2178.69 4313
2179.13 4202
2179.57 4175
2180.01 3970
2180.45 4050
2180.89 4006
2181.33 3991
2181.77 4025
2182.21 3903
2182.65 3876
2183.09 3758
2183.53 3824
2183.97 3744
2184.41 3611
2184.85 3752
2185.29 3869
2185.73 3871
2186.17 3941
2186.61 3980
2187.05 3963
2187.49 4347
2187.94 4101
2188.38 4353
2188.82 4574
2189.26 4572
2189.70 4532
2190.14 4525
2190.58 4423
2191.02 4378
2191.46 4373
2191.91 4164
2192.35 4319
2192.79 4211
2193.23 3920
2193.67 4014
2194.11 4114
2194.55 4274
2195.00 4080
2195.44 4184
2195.88 4509
2196.32 4368
2196.76 4518
2197.21 4642
2197.65 4352
2198.09 4394
2198.53 4251
2198.97 4178
2199.42 4024
2199.86 4079
2200.30 4056
2200.74 3948
2201.18 3945
2201.63 3934
2202.07 4097
2202.51 3979
2202.95 4019
2203.40 3854
2203.84 3998
2204.28 4233
2204.72 4152
2205.17 3931
2205.61 4254
2206.05 4385
2206.49 4303
2206.94 4532
2207.38 4398
2207.82 4461
2208.27 4471
2208.71 4532
2209.15 4429
2209.60 4302
2210.04 4334
2210.48 4224
2210.92 4114
2211.37 4068
2211.81 4122
2212.25 3889
2212.70 3907
2213.14 3926
2213.59 4097
2214.03 4147
2214.47 4096
2214.92 4041
2215.36 4169
2215.80 3838
2216.25 3907
2216.69 3900
2217.14 3942
2217.58 3823
2218.02 3748
2218.47 3928
2218.91 3748
2219.36 3696
2219.80 3693
2220.24 3929
2220.69 3724
2221.13 3784
2221.58 3973
2222.02 3928
2222.46 4098
2222.91 3951
2223.35 3949
2223.80 3890
2224.24 4201
2224.69 4490
2225.13 4227
2225.58 4169
2226.02 4160
2226.47 4380
2226.91 4373
2227.36 4318
2227.80 4362
2228.25 4395
2228.69 4425
2229.14 4419
2229.58 4462
2230.03 4508
2230.47 4604
2230.92 4590
2231.36 4615
2231.81 4469
2232.25 4549
2232.70 4610
2233.14 4777
2233.59 4707
2234.03 4561
2234.48 4412
2234.93 4521
2235.37 4442
2235.82 4270
2236.26 4264
2236.71 4304
2237.16 4186
2237.60 3992
2238.05 3783
2238.49 3887
2238.94 3873
2239.39 3710
2239.83 3740
2240.28 3878
2240.72 3842
2241.17 3597
2241.62 3661
2242.06 3606
2242.51 3712
2242.96 3897
2243.40 3880
2243.85 3673
2244.30 3393
2244.74 3460
2245.19 3674
2245.64 3521
2246.08 3518
2246.53 3626
2246.98 3664
2247.42 3798
2247.87 3534
2248.32 3872
2248.76 3860
2249.21 3769
2249.66 3728
2250.10 3951
2250.55 4020
2251.00 3951
2251.45 3879
2251.89 3993
2252.34 3990
2252.79 3860
2253.24 3817
2253.68 3913
2254.13 3703
2254.58 3635
2255.03 3558
2255.47 3722
2255.92 3774
2256.37 3707
2256.82 3717
2257.27 3746
2257.71 3533
2258.16 3639
2258.61 3557
2259.06 3658
2259.51 3527
2259.95 3887
2260.40 3804
2260.85 3890
2261.30 3868
2261.75 4083
2262.19 4214
2262.64 4130
2263.09 4065
2263.54 3918
2263.99 4267
2264.44 4274
2264.89 4027
2265.33 3949
2265.78 4175
2266.23 4259
2266.68 4188
2267.13 4283
2267.58 4143
2268.03 4189
2268.48 4266
2268.93 4307
2269.37 4467
2269.82 4695
2270.27 4556
2270.72 4534
2271.17 4594
2271.62 4758
2272.07 4760
2272.52 4897
2272.97 4750
2273.42 4768
2273.87 4522
2274.32 4408
2274.77 4642
2275.22 4427
2275.67 4394
2276.12 4250
2276.57 3998
2277.02 3908
2277.47 3732
2277.92 4002
2278.37 3937
2278.82 3776
2279.27 3901
2279.72 3652
2280.17 3784
2280.62 3763
2281.07 3801
2281.52 3822
2281.97 3878
2282.42 3822
2282.87 3828
2283.32 3732
2283.77 3830
2284.22 3946
2284.67 3870
2285.12 3907
2285.57 3892
2286.02 3982
2286.47 4165
2286.92 4229
2287.37 4631
2287.82 5271
2288.28 5539
2288.73 6010
2289.18 6323
2289.63 7045
2290.08 7549
2290.53 7483
2290.98 7910
2291.43 8239
2291.88 8169
2292.34 7913
2292.79 7649
2293.24 7490
2293.69 6925
2294.14 6320
2294.59 5925
2295.05 5743
2295.50 5231
2295.95 4881
2296.40 4707
2296.85 4539
2297.30 4409
2297.76 4264
2298.21 4113
2298.66 4031
2299.11 4105
2299.56 4020
2300.02 3955
2300.47 4021
2300.92 3860
2301.37 3787
2301.82 3745
2302.28 3645
2302.73 3669
2303.18 3841
2303.63 3878
2304.09 3713
2304.54 3663
2304.99 3819
2305.44 3921
2305.90 3894
2306.35 3896
2306.80 4004
2307.26 4358
2307.71 4671
2308.16 4580
2308.61 4610
2309.07 4793
2309.52 4787
2309.97 4971
2310.43 4947
2310.88 5093
2311.33 5088
2311.79 4966
2312.24 4977
2312.69 4721
2313.15 4666
2313.60 4471
2314.05 4630
2314.51 4428
2314.96 4277
2315.41 4200
2315.87 4260
2316.32 4415
2316.77 4490
2317.23 4424
2317.68 4458
2318.14 4478
2318.59 4504
2319.04 4679
2319.50 4460
2319.95 4382
2320.41 4657
2320.86 4612
2321.31 4415
2321.77 4408
2322.22 4361
2322.68 4409
2323.13 4355
2323.59 4500
2324.04 4427
2324.50 4616
2324.95 4762
2325.40 4749
2325.86 4737
2326.31 4717
2326.77 4654
2327.22 4408
2327.68 4676
2328.13 4665
2328.59 4352
2329.04 4230
2329.50 4350
2329.95 4442
2330.41 4190
2330.86 4268
2331.32 4453
2331.77 4328
2332.23 4349
2332.68 4155
2333.14 4013
2333.59 4076
2334.05 4246
2334.51 4125
2334.96 3957
2335.42 3871
2335.87 3987
2336.33 4214
2336.78 4231
2337.24 4258
2337.70 3908
2338.15 3802
2338.61 3939
2339.06 4293
2339.52 4164
2339.97 4117
2340.43 4166
2340.89 4225
2341.34 4214
2341.80 4084
2342.26 4107
2342.71 4046
2343.17 3858
2343.62 3827
2344.08 3977
2344.54 4046
2344.99 4021
2345.45 3854
2345.91 4050
2346.36 3961
2346.82 4047
2347.28 4206
2347.73 4211
2348.19 4280
2348.65 4167
2349.10 4140
2349.56 3986
2350.02 3989
2350.48 3857
2350.93 4068
2351.39 4237
2351.85 3907
2352.30 3972
2352.76 3771
2353.22 3825
2353.68 4077
2354.13 3970
2354.59 3959
2355.05 4080
2355.51 4195
2355.96 3995
2356.42 3957
2356.88 4003
2357.34 4088
2357.79 3982
2358.25 4108
2358.71 4153
2359.17 4063
2359.63 4130
2360.08 4200
2360.54 4238
2361.00 4344
2361.46 4354
2361.92 4282
2362.37 4204
2362.83 4198
2363.29 4096
2363.75 4022
2364.21 3960
2364.67 4022
2365.12 3968
2365.58 4018
2366.04 4046
2366.50 4203
2366.96 3984
2367.42 4105
2367.88 4033
2368.33 4076
2368.79 4100
2369.25 4161
2369.71 4142
2370.17 4133
2370.63 4065
2371.09 4191
2371.55 4204
2372.01 4266
2372.47 4283
2372.92 4429
2373.38 4655
2373.84 4845
2374.30 4689
2374.76 4635
2375.22 4730
2375.68 4893
2376.14 4697
2376.60 4671
2377.06 4636
2377.52 4531
2377.98 4156
2378.44 4116
2378.90 4207
2379.36 4103
2379.82 4179
2380.28 3942
2380.74 4122
2381.20 4094
2381.66 4151
2382.12 4062
2382.58 3845
2383.04 3994
2383.50 3907
2383.96 4005
2384.42 3977
2384.88 3987
2385.34 3975
2385.80 3931
2386.26 4004
2386.72 3973
2387.18 3860
2387.64 3917
2388.10 4098
2388.56 4240
2389.03 4094
2389.49 4239
2389.95 4243
2390.41 4322
2390.87 4316
2391.33 4261
2391.79 4383
2392.25 4428
2392.71 4308
2393.17 4075
2393.64 4284
2394.10 4118
2394.56 4218
2395.02 4134
2395.48 4228
2395.94 4107
2396.40 4076
2396.87 4041
2397.33 3998
2397.79 4015
2398.25 3945
2398.71 3961
2399.17 3935
2399.64 3917
2400.10 4003
2400.56 3967
2401.02 3951
2401.48 4015
2401.95 3892
2402.41 3711
2402.87 3740
2403.33 3777
2403.79 3851
2404.26 3708
2404.72 3774
2405.18 3814
2405.64 3812
2406.11 3594
2406.57 3705
2407.03 3750
2407.49 3866
2407.96 3926
2408.42 3768
2408.88 3592
2409.34 3523
2409.81 3623
2410.27 3654
2410.73 3660
2411.20 3584
2411.66 3698
2412.12 3888
2412.58 3967
2413.05 3768
2413.51 3686
2413.97 3762
2414.44 4031
2414.90 4166
2415.36 4211
2415.83 4218
2416.29 4292
2416.75 4355
2417.22 4302
2417.68 4017
2418.14 4191
2418.61 4420
2419.07 4415
2419.54 4295
2420.00 4021
2420.46 3996
2420.93 4294
2421.39 4243
2421.85 4078
2422.32 4100
2422.78 3961
2423.25 3947
2423.71 3745
2424.17 3901
2424.64 4002
2425.10 3883
2425.57 3862
2426.03 3913
2426.50 3871
2426.96 4193
2427.42 4195
2427.89 4095
2428.35 4178
2428.82 3955
2429.28 4137
2429.75 4010
2430.21 3904
2430.68 3993
2431.14 3889
2431.61 3848
2432.07 3862
2432.54 3940
2433.00 3901
2433.47 3919
2433.93 3977
2434.40 4016
2434.86 4073
2435.33 3927
2435.79 3944
2436.26 3958
2436.72 3901
2437.19 3955
2437.65 3926
2438.12 3948
2438.59 4013
2439.05 3914
2439.52 4197
2439.98 4300
2440.45 4171
2440.91 4443
2441.38 4590
2441.85 4349
2442.31 4315
2442.78 4370
2443.24 4429
2443.71 4341
2444.18 4278
2444.64 4121
2445.11 4124
2445.57 3989
2446.04 3664
2446.51 3878
2446.97 3851
2447.44 3898
2447.91 3895
2448.37 3893
2448.84 3854
2449.31 3788
2449.77 3768
2450.24 3777
2450.71 3881
2451.17 3954
2451.64 3916
2452.11 3906
2452.57 3972
2453.04 3940
2453.51 4134
2453.97 4186
2454.44 3969
2454.91 3898
2455.37 3780
2455.84 3751
2456.31 3879
2456.78 3803
2457.24 3856
2457.71 3658
2458.18 3841
2458.65 3877
2459.11 3978
2459.58 3831
2460.05 3805
2460.52 3628
2460.98 3485
2461.45 3689
2461.92 3766
2462.39 3643
2462.85 3684
2463.32 3766
2463.79 3797
2464.26 3685
2464.73 3693
2465.19 3825
2465.66 4037
2466.13 3865
2466.60 3950
2467.07 3724
2467.54 3690
2468.00 3694
2468.47 3741
2468.94 3863
2469.41 3890
2469.88 3662
2470.35 3675
2470.82 3694
2471.28 3588
2471.75 3786
2472.22 3678
2472.69 3588
2473.16 3676
2473.63 3811
2474.10 3714
2474.57 3791
2475.03 3637
2475.50 3761
2475.97 3688
2476.44 3789
2476.91 3720
2477.38 3848
2477.85 3727
2478.32 3609
2478.79 3664
2479.26 3625
2479.73 3587
2480.20 3621
2480.67 3660
2481.14 3599
2481.61 3716
2482.08 3580
2482.54 3534
2483.01 3555
2483.48 3594
2483.95 3563
2484.42 3540
2484.89 3654
2485.36 3595
2485.83 3720
2486.30 3682
2486.77 3839
2487.24 3773
2487.71 3677
2488.18 3776
2488.66 3832
2489.13 3939
2489.60 3660
2490.07 3876
2490.54 3845
2491.01 3907
2491.48 3998
2491.95 4058
2492.42 3981
2492.89 4008
2493.36 3910
2493.83 4048
2494.30 3957
2494.77 3863
2495.24 3899
2495.72 4101
2496.19 4012
2496.66 3970
2497.13 3869
2497.60 3942
2498.07 3962
2498.54 3818
2499.01 3816
2499.48 3772
2499.96 3707
2500.43 3637
2500.90 3733
2501.37 3762
2501.84 3645
2502.31 3711
2502.78 3553
2503.26 3544
2503.73 3719
2504.20 3597
2504.67 3659
2505.14 3541
2505.62 3499
2506.09 3793
2506.56 3844
2507.03 3755
2507.50 3890
2507.98 3696
2508.45 3709
2508.92 3733
2509.39 3771
2509.86 4005
2510.34 4130
2510.81 4024
2511.28 4133
2511.75 4375
2512.23 4216
2512.70 4401
2513.17 4524
2513.64 4426
2514.12 4402
2514.59 4399
2515.06 4346
2515.54 4175
2516.01 4165
2516.48 4223
2516.95 3906
2517.43 3810
2517.90 3929
2518.37 3957
2518.85 4045
2519.32 3995
2519.79 3702
2520.27 3850
2520.74 3849
2521.21 3640
2521.69 3826
2522.16 3743
2522.63 3461
2523.11 3633
2523.58 3681
2524.05 3414
2524.53 3470
2525.00 3564
2525.48 3649
2525.95 3643
2526.42 3581
2526.90 3791
2527.37 3841
2527.85 3969
2528.32 3955
2528.79 3824
2529.27 3708
2529.74 3843
2530.22 3781
2530.69 3997
2531.16 3947
2531.64 3855
2532.11 3744
2532.59 3850
2533.06 3977
2533.54 3928
2534.01 3700
2534.49 3675
2534.96 3610
2535.44 3943
2535.91 3874
2536.38 3915
2536.86 3835
2537.33 4019
2537.81 4063
2538.28 3820
2538.76 3895
2539.23 3966
2539.71 3994
2540.18 3907
2540.66 3989
2541.13 4222
2541.61 4118
2542.09 4083
2542.56 3940
2543.04 3877
2543.51 4153
2543.99 4000
2544.46 4002
2544.94 4268
2545.41 4195
2545.89 4512
2546.37 4609
2546.84 4729
2547.32 4920
2547.79 4719
2548.27 4971
2548.74 5005
2549.22 4961
2549.70 5246
2550.17 4940
2550.65 4978
2551.13 4801
2551.60 4623
2552.08 4682
2552.55 4420
2553.03 4525
2553.51 4356
2553.98 4301
2554.46 4243
2554.94 4175
2555.41 4251
2555.89 4296
2556.37 4138
2556.84 4203
2557.32 4034
2557.80 4035
2558.27 3930
2558.75 4060
2559.23 3860
2559.70 3876
2560.18 3757
2560.66 3880
2561.14 3921
2561.61 4035
2562.09 3837
2562.57 3803
2563.04 3687
2563.52 3564
2564.00 3583
2564.48 3450
2564.95 3699
2565.43 3646
2565.91 3652
2566.39 3757
2566.86 3872
2567.34 3757
2567.82 3801
2568.30 3542
2568.77 3521
2569.25 3809
2569.73 3735
2570.21 3831
2570.69 3779
2571.16 3909
2571.64 3914
2572.12 3859
2572.60 3779
2573.08 3670
2573.56 3639
2574.03 3883
2574.51 3836
2574.99 3705
2575.47 3602
2575.95 3704
2576.43 3911
2576.90 3598
2577.38 3674
2577.86 3871
2578.34 3729
2578.82 3603
2579.30 3585
2579.78 3694
2580.26 3683
2580.73 3570
2581.21 3686
2581.69 3702
2582.17 3647
2582.65 3776
2583.13 3821
2583.61 3724
2584.09 3677
2584.57 3662
2585.05 3721
2585.53 3764
2586.01 3749
2586.49 3607
2586.97 3985
2587.44 3890
2587.92 3780
2588.40 3898
2588.88 3880
2589.36 3834
2589.84 4071
2590.32 4008
2590.80 4162
2591.28 4078
2591.76 4080
2592.24 4135
2592.72 4026
2593.20 4060
2593.68 4100
2594.16 4215
2594.64 3957
2595.12 3930
2595.60 4058
2596.08 3963
2596.56 3656
2597.05 3664
2597.53 3733
2598.01 3689
2598.49 3830
2598.97 3806
2599.45 3635
2599.93 3580
2600.41 3487
2600.89 3600
2601.37 3632
2601.85 3755
2602.33 3543
2602.81 3505
2603.29 3751
2603.78 3689
2604.26 3528
2604.74 3779
2605.22 3714
2605.70 3699
2606.18 3728
2606.66 3768
2607.14 3853
2607.63 3680
2608.11 3731
2608.59 3448
2609.07 3768
2609.55 3987
2610.03 3752
2610.52 3815
2611.00 3783
2611.48 3866
2611.96 3912
2612.44 3848
2612.92 3877
2613.41 3675
2613.89 3713
2614.37 3704
2614.85 3702
2615.34 3717
2615.82 3706
2616.30 3741
2616.78 3788
2617.26 3824
2617.75 3770
2618.23 3753
2618.71 3795
2619.19 3791
2619.68 3651
2620.16 3860
2620.64 3673
2621.12 3566
2621.61 3667
2622.09 3528
2622.57 3609
2623.06 3676
2623.54 3755
2624.02 3715
2624.50 3669
2624.99 3847
2625.47 3784
2625.95 4011
2626.44 4010
2626.92 4031
2627.40 3876
2627.89 3982
2628.37 4061
2628.85 4104
2629.34 4160
2629.82 4018
2630.30 4121
2630.79 4167
2631.27 4341
2631.75 4159
2632.24 4229
2632.72 4449
2633.21 4352
2633.69 4121
2634.17 4128
2634.66 4156
2635.14 4161
2635.62 3974
2636.11 3729
2636.59 3757
2637.08 3863
2637.56 3904
2638.05 3792
2638.53 3772
2639.01 3769
2639.50 3934
2639.98 3809
2640.47 3874
2640.95 3706
2641.44 3713
2641.92 3624
2642.41 3773
2642.89 3474
2643.38 3432
2643.86 3575
2644.34 3591
2644.83 3575
2645.31 3419
2645.80 3532
2646.28 3815
2646.77 3645
2647.25 3816
2647.74 3754
2648.22 3646
2648.71 3722
2649.20 4062
2649.68 4085
2650.17 3939
2650.65 3840
2651.14 3985
2651.62 4037
2652.11 3779
2652.59 3842
2653.08 3845
2653.56 3844
2654.05 4020
2654.54 4033
2655.02 4000
2655.51 3891
2655.99 3887
2656.48 4056
2656.97 4215
2657.45 3990
2657.94 4098
2658.42 4026
2658.91 3902
2659.40 3946
2659.88 3887
2660.37 3865
2660.85 3745
2661.34 3841
2661.83 4053
2662.31 3977
2662.80 3905
2663.29 4018
2663.77 4188
2664.26 4159
2664.75 3973
2665.23 3886
2665.72 3860
2666.21 3868
2666.69 3607
2667.18 3756
2667.67 3885
2668.15 3916
2668.64 3632
2669.13 3637
2669.62 3860
2670.10 3948
2670.59 3937
2671.08 3915
2671.56 3973
2672.05 4167
2672.54 4423
2673.03 4629
2673.51 5026
2674.00 5278
2674.49 5131
2674.98 5292
2675.46 5486
2675.95 5453
2676.44 5443
2676.93 5326
2677.42 5134
2677.90 4968
2678.39 5021
2678.88 4742
2679.37 4382
2679.86 4280
2680.34 4241
2680.83 4073
2681.32 3981
2681.81 4011
2682.30 3895
2682.79 3966
2683.27 4088
2683.76 4007
2684.25 3892
2684.74 3907
2685.23 3794
2685.72 3645
2686.20 3783
2686.69 3572
2687.18 3515
2687.67 3526
2688.16 3622
2688.65 3566
2689.14 3707
2689.63 3623
2690.12 3597
2690.60 3751
2691.09 3753
2691.58 3700
2692.07 3704
2692.56 3812
2693.05 3735
2693.54 3817
2694.03 3709
2694.52 3727
2695.01 3754
2695.50 3682
2695.99 3546
2696.48 3658
2696.97 3718
2697.46 3771
2697.95 3690
2698.43 3748
2698.92 3827
2699.41 3744
2699.90 3962
2700.39 4098
2700.88 4095
2701.37 3977
2701.86 4217
2702.35 4129
2702.84 3935
2703.33 3843
2703.83 4020
2704.32 4079
2704.81 3882
2705.30 3928
2705.79 4081
2706.28 3954
2706.77 3986
2707.26 3879
2707.75 3770
2708.24 3806
2708.73 3838
2709.22 3847
2709.71 3693
2710.20 3731
2710.69 3763
2711.18 3865
2711.68 3717
2712.17 3790
2712.66 3635
2713.15 3740
2713.64 3856
2714.13 3925
2714.62 3896
2715.11 3805
2715.60 3994
2716.10 3863
2716.59 3929
2717.08 3890
2717.57 3837
2718.06 3823
2718.55 3813
2719.04 3822
2719.54 3803
2720.03 3718
2720.52 3987
2721.01 4086
2721.50 4164
2722.00 4600
2722.49 4515
2722.98 4347
2723.47 4333
2723.96 4586
2724.46 4672
2724.95 4637
2725.44 4249
2725.93 3940
2726.42 3951
2726.92 3997
2727.41 3859
2727.90 3922
2728.39 3778
2728.89 3817
2729.38 3932
2729.87 4031
2730.36 4167
2730.86 4290
2731.35 4196
2731.84 4252
2732.34 4280
2732.83 4534
2733.32 4695
2733.81 4615
2734.31 4650
2734.80 4714
2735.29 4853
2735.79 4685
2736.28 4650
2736.77 4641
2737.27 4763
2737.76 4637
2738.25 4650
2738.75 4597
2739.24 4624
2739.73 4639
2740.23 4359
2740.72 4351
2741.21 4134
2741.71 3973
2742.20 4092
2742.69 3947
2743.19 3972
2743.68 3834
2744.18 3813
2744.67 3887
2745.16 3848
2745.66 3739
2746.15 3727
2746.65 3571
2747.14 3588
2747.63 3603
2748.13 3727
2748.62 3688
2749.12 3715
2749.61 3824
2750.11 3834
2750.60 3575
2751.10 3766
2751.59 3696
2752.08 3674
2752.58 3646
2753.07 3637
2753.57 3876
2754.06 3951
2754.56 4041
2755.05 4105
2755.55 3826
2756.04 3928
2756.54 4000
2757.03 3879
2757.53 3760
2758.02 3821
2758.52 3960
2759.01 3827
2759.51 3793
2760.00 3717
2760.50 3943
2760.99 3841
2761.49 3912
2761.99 3978
2762.48 3883
2762.98 3796
2763.47 3955
2763.97 3829
2764.46 4003
2764.96 4016
2765.46 3960
2765.95 3987
2766.45 3950
2766.94 3970
2767.44 3961
2767.94 3966
2768.43 3933
2768.93 4162
2769.42 4098
2769.92 4196
2770.42 4026
2770.91 3947
2771.41 4168
2771.90 4122
2772.40 4334
2772.90 4573
2773.39 4768
2773.89 4999
2774.39 5134
2774.88 5594
2775.38 5888
2775.88 6164
2776.37 6125
2776.87 6486
2777.37 6405
2777.86 6667
2778.36 6319
2778.86 5997
2779.36 5858
2779.85 5411
2780.35 5035
2780.85 4686
2781.34 4556
2781.84 4371
2782.34 4074
2782.84 3903
2783.33 4032
2783.83 3899
2784.33 3992
2784.83 3991
2785.32 3877
2785.82 4078
2786.32 3917
2786.82 4100
2787.31 3794
2787.81 3736
2788.31 3555
2788.81 3522
2789.31 3784
2789.80 3756
2790.30 3741
2790.80 3521
2791.30 3508
2791.80 3581
2792.29 3775
2792.79 3736
2793.29 3688
2793.79 3655
2794.29 3841
2794.79 3944
2795.28 4163
2795.78 4358
2796.28 4299
2796.78 4138
2797.28 4170
2797.78 4371
2798.28 4376
2798.78 4523
2799.27 4465
2799.77 4301
2800.27 4127
2800.77 4172
2801.27 4044
2801.77 4086
2802.27 4216
2802.77 4175
2803.27 4214
2803.77 4178
2804.27 4248
2804.76 4291
2805.26 4303
2805.76 4351
2806.26 4456
2806.76 4562
2807.26 4630
2807.76 4663
2808.26 4646
2808.76 4501
2809.26 4714
2809.76 4653
2810.26 4640
2810.76 4549
2811.26 4459
2811.76 4530
2812.26 4275
2812.76 4168
2813.26 4215
2813.76 3978
2814.26 4212
2814.76 4082
2815.26 3874
2815.76 3819
2816.26 3832
2816.76 3713
2817.26 3712
2817.76 3452
2818.26 3628
2818.76 3758
2819.26 3744
2819.76 3673
2820.27 3863
2820.77 3830
2821.27 3528
2821.77 3704
2822.27 3783
2822.77 3671
2823.27 3812
2823.77 3589
2824.27 3596
2824.77 3708
2825.27 3612
2825.78 3683
2826.28 3682
2826.78 3645
2827.28 3818
2827.78 3837
2828.28 3680
2828.78 3619
2829.29 3741
2829.79 3757
2830.29 3734
2830.79 3803
2831.29 3663
2831.79 3581
2832.30 3730
2832.80 3850
2833.30 3769
2833.80 3651
2834.30 3602
2834.80 3728
2835.31 3787
2835.81 3778
2836.31 3939
2836.81 4030
2837.32 4056
2837.82 3947
2838.32 3872
2838.82 4047
2839.32 3965
2839.83 3865
2840.33 3832
2840.83 3995
2841.33 3754
2841.84 3747
2842.34 3883
2842.84 3852
2843.35 3687
2843.85 3582
2844.35 3861
2844.85 3799
2845.36 3735
2845.86 3664
2846.36 3939
2846.87 3790
2847.37 3913
2847.87 4307
2848.38 4003
2848.88 3972
2849.38 4167
2849.89 4027
2850.39 3844
2850.89 3961
2851.40 3818
2851.90 3792
2852.40 3837
2852.91 3733
2853.41 3779
2853.91 3804
2854.42 3824
2854.92 3861
2855.42 3943
2855.93 3886
2856.43 3818
2856.94 3941
2857.44 3931
2857.94 3766
2858.45 3638
2858.95 3662
2859.46 3672
2859.96 3594
2860.47 3588
2860.97 3597
2861.47 3527
2861.98 3480
2862.48 3561
2862.99 3639
2863.49 3746
2864.00 3601
2864.50 3699
2865.01 3526
2865.51 3550
2866.02 3483
2866.52 3434
2867.02 3607
2867.53 3574
2868.03 3545
2868.54 3615
2869.04 3868
2869.55 3950
2870.05 3852
2870.56 3962
2871.07 4045
2871.57 4083
2872.08 4080
2872.58 4153
2873.09 4447
2873.59 4439
2874.10 4407
2874.60 4580
2875.11 4472
2875.61 4381
2876.12 4249
2876.63 4337
2877.13 4304
2877.64 4162
2878.14 4107
2878.65 4247
2879.15 4144
2879.66 3889
2880.17 3881
2880.67 4031
2881.18 3925
2881.68 4050
2882.19 4110
2882.70 4117
2883.20 3916
2883.71 3973
2884.22 4109
2884.72 4165
2885.23 4169
2885.74 4331
2886.24 4288
2886.75 4091
2887.25 4210
2887.76 4295
2888.27 4304
2888.77 4342
2889.28 4254
2889.79 4186
2890.30 4120
2890.80 4114
2891.31 3824
2891.82 3879
2892.32 3854
2892.83 3955
2893.34 4072
2893.84 4038
2894.35 4045
2894.86 4299
2895.37 4451
2895.87 4240
2896.38 4298
2896.89 4315
2897.40 4172
2897.90 4322
2898.41 4204
2898.92 4318
2899.43 4221
2899.93 4034
2900.44 4013
2900.95 4112
2901.46 3933
2901.97 4125
2902.47 4224
2902.98 3932
2903.49 4044
2904.00 4097
2904.51 4103
2905.01 4163
2905.52 4238
2906.03 4319
2906.54 4335
2907.05 4319
2907.56 4430
2908.06 4427
2908.57 4289
2909.08 4161
2909.59 4055
2910.10 4049
2910.61 3952
2911.12 3825
2911.62 3958
2912.13 3975
2912.64 3846
2913.15 3873
2913.66 3779
2914.17 3741
2914.68 3775
2915.19 3854
2915.70 3790
2916.21 3966
2916.71 3925
2917.22 3981
2917.73 3866
2918.24 3802
2918.75 3957
2919.26 3953
2919.77 3834
2920.28 3821
2920.79 3874
2921.30 3933
2921.81 4078
2922.32 3978
2922.83 3814
2923.34 3980
2923.85 3987
2924.36 3927
2924.87 4172
2925.38 4212
2925.89 4173
2926.40 4274
2926.91 4309
2927.42 4131
2927.93 4138
2928.44 3967
2928.95 3974
2929.46 3832
2929.97 3677
2930.48 3597
2930.99 3665
2931.50 3766
2932.01 3676
2932.52 3672
2933.03 3608
2933.54 3806
2934.05 3918
2934.56 3853
2935.08 3671
2935.59 3673
2936.10 3879
2936.61 4058
2937.12 3947
2937.63 3877
2938.14 4059
2938.65 4062
2939.16 4024
2939.67 3945
2940.19 3913
2940.70 3850
2941.21 3971
2941.72 3735
2942.23 3755
2942.74 3860
2943.25 3922
2943.77 3928
2944.28 3809
2944.79 3900
2945.30 3856
2945.81 4005
2946.32 3994
2946.84 3909
2947.35 3900
2947.86 3768
2948.37 3733
2948.88 3665
2949.40 3834
2949.91 3564
2950.42 3697
2950.93 3891
2951.44 3839
2951.96 3709
2952.47 3725
2952.98 3610
2953.49 3669
2954.01 3643
2954.52 3647
2955.03 3597
2955.54 3604
2956.06 3732
2956.57 3812
2957.08 3620
2957.60 3742
2958.11 3718
2958.62 3792
2959.13 3786
2959.65 3818
2960.16 3944
2960.67 3863
2961.19 3901
2961.70 3864
2962.21 3776
2962.73 3890
2963.24 4039
2963.75 3861
2964.27 4072
2964.78 3962
2965.29 3821
2965.81 3803
2966.32 3717
2966.83 3641
2967.35 3736
2967.86 3713
2968.37 3916
2968.89 3869
2969.40 3813
2969.91 3730
2970.43 3664
2970.94 3669
2971.46 3855
2971.97 3706
2972.48 3694
2973.00 3704
2973.51 3559
2974.03 3712
2974.54 3973
2975.06 3851
2975.57 3673
2976.08 3713
2976.60 3745
2977.11 3929
2977.63 3742
2978.14 3803
2978.66 3955
2979.17 3898
2979.69 3905
2980.20 3855
2980.72 3900
2981.23 4056
2981.75 3849
2982.26 3742
2982.78 3786
2983.29 3937
2983.81 3911
2984.32 4149
2984.84 4105
2985.35 4155
2985.87 4217
2986.38 4400
2986.90 4424
2987.41 4315
2987.93 4416
2988.44 4604
2988.96 4692
2989.47 4492
2989.99 4585
2990.50 4556
2991.02 4440
2991.54 4655
2992.05 4491
2992.57 4593
2993.08 4510
2993.60 4503
2994.12 4414
2994.63 4743
2995.15 4622
2995.66 4570
2996.18 4596
2996.70 4838
2997.21 5178
2997.73 5276
2998.24 5317
2998.76 5225
2999.28 5185
2999.79 5120
3000.31 5224
3000.83 5457
3001.34 5750
3001.86 5896
3002.38 6220
3002.89 6619
3003.41 6997
3003.93 7682
3004.44 8386
3004.96 8983
3005.48 9254
3005.99 9556
3006.51 9817
3007.03 9227
3007.54 8896
3008.06 8331
3008.58 7612
3009.10 6947
3009.61 6375
3010.13 5752
3010.65 5338
3011.17 4994
3011.68 4889
3012.20 4801
3012.72 4644
3013.24 4467
3013.75 4434
3014.27 4458
3014.79 4741
3015.31 4756
3015.82 4818
3016.34 4763
3016.86 4740
3017.38 4905
3017.90 4997
3018.41 4783
3018.93 4726
3019.45 4760
3019.97 4934
3020.49 4723
3021.00 4630
3021.52 4732
3022.04 4865
3022.56 4626
3023.08 4859
3023.60 4945
3024.11 4801
3024.63 4825
3025.15 4624
3025.67 4681
3026.19 4561
3026.71 4409
3027.23 4382
3027.75 4352
3028.26 4335
3028.78 4423
3029.30 4545
3029.82 4236
3030.34 4231
3030.86 4344
3031.38 4454
3031.90 4175
3032.42 4313
3032.94 4195
3033.46 4197
3033.97 4487
3034.49 4598
3035.01 4575
3035.53 4689
3036.05 4544
3036.57 4649
3037.09 4332
3037.61 4559
3038.13 4466
3038.65 4413
3039.17 4276
3039.69 4311
3040.21 4216
3040.73 4117
3041.25 3952
3041.77 4002
3042.29 4146
3042.81 4124
3043.33 3901
3043.85 3930
3044.37 3929
3044.89 4152
3045.41 3873
3045.93 3933
3046.45 4084
3046.97 3878
3047.49 3841
3048.01 4008
3048.53 3888
3049.06 3955
3049.58 3926
3050.10 3811
3050.62 4026
3051.14 4109
3051.66 4081
3052.18 3929
3052.70 3912
3053.22 3961
3053.74 3895
3054.26 3870
3054.79 3788
3055.31 3873
3055.83 3914
3056.35 3861
3056.87 3927
3057.39 3961
3057.91 3930
3058.43 3841
3058.96 3847
3059.48 4052
3060.00 4007
3060.52 3847
3061.04 3998
3061.56 3740
3062.09 3973
3062.61 4140
3063.13 4009
3063.65 4157
3064.17 4230
3064.70 4408
3065.22 4230
3065.74 4140
3066.26 4177
3066.78 4202
3067.31 4236
3067.83 4128
3068.35 4135
3068.87 3932
3069.40 3995
3069.92 4115
3070.44 4106
3070.96 3833
3071.49 4084
3072.01 4054
3072.53 3926
3073.05 3930
3073.58 3979
3074.10 3892
3074.62 3899
3075.14 4007
3075.67 4165
3076.19 4061
3076.71 4203
3077.24 4346
3077.76 4467
3078.28 4555
3078.81 4594
3079.33 4622
3079.85 4592
3080.38 4867
3080.90 4792
3081.42 5046
3081.95 5026
3082.47 5153
3082.99 5024
3083.52 5177
3084.04 5265
3084.56 5196
3085.09 5074
3085.61 4801
3086.13 4844
3086.66 5084
3087.18 4896
3087.71 4860
3088.23 4824
3088.75 4697
3089.28 4602
3089.80 4547
3090.33 4677
3090.85 4704
3091.38 4604
3091.90 4615
3092.42 4780
3092.95 4491
3093.47 4612
3094.00 4697
3094.52 4815
3095.05 4772
3095.57 4728
3096.10 5011
3096.62 4959
3097.14 4985
3097.67 5064
3098.19 5134
3098.72 5224
3099.24 5631
3099.77 6438
3100.29 6975
3100.82 8124
3101.34 9155
3101.87 10122
3102.39 11669
3102.92 12860
3103.45 13507
3103.97 13718
3104.50 13915
3105.02 13933
3105.55 13096
3106.07 11908
3106.60 10051
3107.12 9000
3107.65 8187
3108.17 7069
3108.70 6501
3109.23 6273
3109.75 6018
3110.28 5712
3110.80 5533
3111.33 5475
3111.86 5384
3112.38 5355
3112.91 5515
3113.43 5448
3113.96 5310
3114.49 5150
3115.01 5043
3115.54 5106
3116.07 4908
3116.59 4767
3117.12 4585
3117.64 4562
3118.17 4474
3118.70 4311
3119.22 4483
3119.75 4558
3120.28 4329
3120.80 4391
3121.33 4383
3121.86 4217
3122.38 4379
3122.91 4498
3123.44 4415
3123.97 4395
3124.49 4463
3125.02 4555
3125.55 4499
3126.07 4361
3126.60 4245
3127.13 4111
3127.66 3917
3128.18 3925
3128.71 4025
3129.24 4156
3129.77 4056
3130.29 4148
3130.82 4334
3131.35 4158
3131.88 4216
3132.40 4234
3132.93 4327
3133.46 4601
3133.99 4720
3134.52 4439
3135.04 4633
3135.57 4777
3136.10 4632
3136.63 4577
3137.16 4672
3137.68 4635
3138.21 4422
3138.74 4207
3139.27 4197
3139.80 4037
3140.32 3888
3140.85 3959
3141.38 3949
3141.91 4064
3142.44 4008
3142.97 4008
3143.50 3880
3144.02 3781
3144.55 4080
3145.08 4092
3145.61 4133
3146.14 4251
3146.67 4411
3147.20 4420
3147.73 4672
3148.26 4661
3148.79 4697
3149.31 4943
3149.84 5020
3150.37 4900
3150.90 4866
3151.43 4884
3151.96 4678
3152.49 4393
3153.02 4580
3153.55 4707
3154.08 4373
3154.61 4344
3155.14 4324
3155.67 4307
3156.20 4344
3156.73 4242
3157.26 4167
3157.79 4118
3158.32 4204
3158.85 4548
3159.38 4465
3159.91 4230
3160.44 4205
3160.97 4161
3161.50 4214
3162.03 4121
3162.56 3987
3163.09 3967
3163.62 3951
3164.15 3930
3164.68 3954
3165.21 3912
3165.74 3854
3166.27 3850
3166.80 3834
3167.33 3923
3167.86 3922
3168.39 3827
3168.92 3894
3169.45 3842
3169.99 3730
3170.52 3706
3171.05 3915
3171.58 4017
3172.11 4227
3172.64 4071
3173.17 4056
3173.70 4127
3174.23 4275
3174.77 4320
3175.30 4190
3175.83 4188
3176.36 4147
3176.89 4101
3177.42 4291
3177.95 3991
3178.49 3984
3179.02 3887
3179.55 3777
3180.08 3756
3180.61 3696
3181.14 3729
3181.68 3756
3182.21 3706
3182.74 3712
3183.27 3719
3183.80 3761
3184.34 3696
3184.87 3604
3185.40 3881
3185.93 3854
3186.47 3711
3187.00 3789
3187.53 3920
3188.06 3900
3188.59 3861
3189.13 3853
3189.66 3717
3190.19 3770
3190.73 3803
3191.26 3771
3191.79 3832
3192.32 3771
3192.86 3774
3193.39 3737
3193.92 3709
3194.45 3659
3194.99 3611
3195.52 3679
3196.05 3735
3196.59 3656
3197.12 3654
3197.65 3826
3198.19 3879
3198.72 3864
3199.25 3963
3199.79 4173
3200.32 4247
3200.85 4335
3201.39 4524
3201.92 4549
3202.45 4680
3202.99 4571
3203.52 4482
3204.05 4642
3204.59 4426
3205.12 4312
3205.66 4327
3206.19 4153
3206.72 4198
3207.26 4187
3207.79 4228
3208.33 4125
3208.86 4028
3209.39 4079
3209.93 4403
3210.46 4415
3211.00 4363
3211.53 4545
3212.07 4706
3212.60 4706
3213.14 4506
3213.67 4326
3214.20 4098
3214.74 4373
3215.27 4445
3215.81 4107
3216.34 4006
3216.88 3785
3217.41 3870
3217.95 3780
3218.48 3747
3219.02 3723
3219.55 3947
3220.09 4066
3220.62 4088
3221.16 4175
3221.69 4122
3222.23 4209
3222.76 4531
3223.30 4317
3223.83 4603
3224.37 4931
3224.91 4964
3225.44 5030
3225.98 4655
3226.51 4822
3227.05 4787
3227.58 4564
3228.12 4444
3228.65 4309
3229.19 4373
3229.73 4245
3230.26 4210
3230.80 4304
3231.33 4354
3231.87 4152
3232.41 4180
3232.94 4331
3233.48 4196
3234.02 4365
3234.55 4390
3235.09 4357
3235.62 4443
3236.16 4240
3236.70 4108
3237.23 4238
3237.77 4481
3238.31 4461
3238.84 4579
3239.38 4746
3239.92 4577
3240.45 4546
3240.99 4599
3241.53 4583
3242.06 4474
3242.60 4372
3243.14 4362
3243.67 4353
3244.21 4372
3244.75 4407
3245.29 4435
3245.82 4315
3246.36 4513
3246.90 4503
3247.44 4401
3247.97 4459
3248.51 4473
3249.05 4459
3249.58 4510
3250.12 4783
3250.66 4725
3251.20 4698
3251.74 4564
3252.27 4520
3252.81 4669
3253.35 4678
3253.89 4798
3254.42 4828
3254.96 4756
3255.50 4934
3256.04 4914
3256.58 4947
3257.11 4717
3257.65 4808
3258.19 5234
3258.73 5497
3259.27 5521
3259.81 5842
3260.34 6341
3260.88 6484
3261.42 6967
3261.96 7750
3262.50 8083
3263.04 8403
3263.58 8950
3264.11 9317
3264.65 9870
3265.19 10054
3265.73 10362
3266.27 10708
3266.81 11099
3267.35 11045
3267.89 10952
3268.43 10813
3268.97 10396
3269.50 10017
3270.04 8907
3270.58 8042
3271.12 7462
3271.66 6645
3272.20 5870
3272.74 5761
3273.28 5563
3273.82 5460
3274.36 5290
3274.90 5226
3275.44 5375
3275.98 5462
3276.52 5548
3277.06 5443
3277.60 5477
3278.14 5224
3278.68 5094
3279.22 5421
3279.76 5617
3280.30 5402
3280.84 5217
3281.38 5148
3281.92 4822
3282.46 4964
3283.00 4981
3283.54 5214
3284.08 5256
3284.62 5089
3285.16 5245
3285.70 5402
3286.24 5408
3286.78 5511
3287.32 5392
3287.86 5435
3288.40 5537
3288.94 5602
3289.48 5281
3290.03 5393
3290.57 5322
3291.11 5150
3291.65 5156
3292.19 5397
3292.73 5505
3293.27 5531
3293.81 5745
3294.35 6013
3294.90 5875
3295.44 6152
3295.98 6196
3296.52 6424
3297.06 6730
3297.60 6978
3298.14 6631
3298.69 6476
3299.23 6102
3299.77 6018
3300.31 5880
3300.85 5874
3301.39 5828
3301.94 5777
3302.48 5756
3303.02 5696
3303.56 5833
3304.10 5973
3304.65 5852
3305.19 5605
3305.73 5415
3306.27 5357
3306.81 5131
3307.36 5020
3307.90 4900
3308.44 4936
3308.98 4903
3309.53 4680
3310.07 4515
3310.61 4510
3311.15 4701
3311.70 4768
3312.24 4924
3312.78 4809
3313.32 5070
3313.87 5060
3314.41 5179
3314.95 5387
3315.50 5452
3316.04 5594
3316.58 5593
3317.13 5793
3317.67 5941
3318.21 5791
3318.75 5755
3319.30 5280
3319.84 5437
3320.38 5176
3320.93 4866
3321.47 5083
3322.02 4994
3322.56 5024
3323.10 5070
3323.65 4945
3324.19 4800
3324.73 4881
3325.28 4804
3325.82 4947
3326.36 4724
3326.91 4681
3327.45 4877
3328.00 4771
3328.54 4780
3329.08 4655
3329.63 4696
3330.17 4678
3330.72 5006
3331.26 5154
3331.81 5664
3332.35 6517
3332.89 7344
3333.44 8327
3333.98 9349
3334.53 10200
3335.07 10974
3335.62 11677
3336.16 12192
3336.71 12385
3337.25 12300
3337.80 12078
3338.34 11760
3338.89 11039
3339.43 10032
3339.98 8940
3340.52 8001
3341.07 7239
3341.61 6575
3342.16 6041
3342.70 5669
3343.25 5220
3343.79 5016
3344.34 4979
3344.88 4835
3345.43 4543
3345.97 4605
3346.52 4587
3347.06 4564
3347.61 4747
3348.15 4604
3348.70 4692
3349.25 4788
3349.79 4600
3350.34 4616
3350.88 4785
3351.43 4592
3351.98 4647
3352.52 4882
3353.07 4829
3353.61 4681
3354.16 4653
3354.71 4507
3355.25 4467
3355.80 4768
3356.34 4735
3356.89 4646
3357.44 4484
3357.98 4585
3358.53 4509
3359.08 4231
3359.62 4264
3360.17 4300
3360.72 4208
3361.26 4032
3361.81 4182
3362.36 3970
3362.90 4233
3363.45 4292
3364.00 4246
3364.54 4423
3365.09 4238
3365.64 4179
3366.19 4224
3366.73 4216
3367.28 4159
3367.83 3867
3368.37 3711
3368.92 3975
3369.47 3839
3370.02 3928
3370.56 4128
3371.11 4154
3371.66 4097
3372.21 4087
3372.75 4121
3373.30 4399
3373.85 4450
3374.40 4350
3374.94 4338
3375.49 4006
3376.04 4071
3376.59 4044
3377.14 4079
3377.68 3904
3378.23 3751
3378.78 3750
3379.33 3592
3379.88 3592
3380.43 3692
3380.97 3624
3381.52 3772
3382.07 3784
3382.62 3716
3383.17 3650
3383.72 3568
3384.26 3636
3384.81 3726
3385.36 3664
3385.91 3691
3386.46 3885
3387.01 3761
3387.56 3722
3388.11 3794
3388.65 3725
3389.20 3812
3389.75 3828
3390.30 3543
3390.85 3657
3391.40 3790
3391.95 3951
3392.50 3718
3393.05 3713
3393.60 3816
3394.15 3927
3394.70 3867
3395.24 4092
3395.79 4276
3396.34 4294
3396.89 4247
3397.44 4305
3397.99 4537
3398.54 4503
3399.09 4343
3399.64 4454
3400.19 4398
3400.74 4380
3401.29 4512
3401.84 4298
3402.39 4227
3402.94 4097
3403.49 3846
3404.04 3799
3404.59 3654
3405.14 3712
3405.69 3699
3406.24 3653
3406.79 3618
3407.34 3467
3407.89 3638
3408.44 3539
3409.00 3532
3409.55 3601
3410.10 3522
3410.65 3693
3411.20 3588
3411.75 3590
3412.30 3598
3412.85 3648
3413.40 3734
3413.95 3729
3414.50 3558
3415.05 3629
3415.61 3698
3416.16 3493
3416.71 3641
3417.26 3508
3417.81 3613
3418.36 3682
3418.91 3581
3419.46 3840
3420.02 3809
3420.57 3797
3421.12 3927
3421.67 3844
3422.22 4093
3422.77 4189
3423.33 4444
3423.88 4680
3424.43 4813
3424.98 4537
3425.53 4643
3426.09 4530
3426.64 4653
3427.19 4507
3427.74 4387
3428.29 4007
3428.85 3944
3429.40 4021
3429.95 3811
3430.50 3674
3431.05 3797
3431.61 3864
3432.16 3699
3432.71 3610
3433.26 3728
3433.82 3698
3434.37 3904
3434.92 3849
3435.48 3869
3436.03 3833
3436.58 3668
3437.13 3769
3437.69 3872
3438.24 3805
3438.79 4000
3439.35 3757
3439.90 3738
3440.45 3678
3441.00 3702
3441.56 3765
3442.11 3838
3442.66 3679
3443.22 3763
3443.77 3600
3444.32 3690
3444.88 3708
3445.43 3403
3445.98 3580
3446.54 3695
3447.09 3555
3447.65 3457
3448.20 3480
3448.75 3680
3449.31 3681
3449.86 3604
3450.41 3428
3450.97 3638
3451.52 3540
3452.08 3437
3452.63 3431
3453.19 3545
3453.74 3567
3454.29 3512
3454.85 3544
3455.40 3517
3455.96 3510
3456.51 3493
3457.07 3527
3457.62 3559
3458.17 3534
3458.73 3476
3459.28 3614
3459.84 3665
3460.39 3599
3460.95 3609
3461.50 3612
3462.06 3589
3462.61 3695
3463.17 3693
3463.72 3598
3464.28 3667
3464.83 3729
3465.39 3722
3465.94 3726
3466.50 3878
3467.05 3940
3467.61 3857
3468.16 3895
3468.72 3898
3469.27 3941
3469.83 3945
3470.39 4170
3470.94 4200
3471.50 4157
3472.05 4129
3472.61 4242
3473.16 4313
3473.72 4271
3474.27 4131
3474.83 4134
3475.39 4079
3475.94 4230
3476.50 4129
3477.05 4010
3477.61 3965
3478.17 4050
3478.72 4037
3479.28 4088
3479.84 4211
3480.39 4261
3480.95 4130
3481.50 4251
3482.06 4235
3482.62 4319
3483.17 4391
3483.73 4409
3484.29 4400
3484.84 4587
3485.40 4601
3485.96 4717
3486.51 4849
3487.07 4829
3487.63 5193
3488.18 5445
3488.74 6047
3489.30 6703
3489.86 7662
3490.41 8897
3490.97 9932
3491.53 11048
3492.08 12005
3492.64 12274
3493.20 12090
3493.76 12142
3494.31 12163
3494.87 11140
3495.43 10222
3495.99 9313
3496.54 8287
3497.10 7777
3497.66 7113
3498.22 6888
3498.78 6531
3499.33 6513
3499.89 6727
3500.45 6520
3501.01 6587
3501.56 6863
3502.12 7153
3502.68 7344
3503.24 7782
3503.80 7889
3504.36 8057
3504.91 8335
3505.47 8631
3506.03 8037
3506.59 7913
3507.15 7993
3507.71 7362
3508.26 6913
3508.82 6544
3509.38 6303
3509.94 5961
3510.50 5531
3511.06 5460
3511.62 5190
3512.18 4666
3512.73 4695
3513.29 4556
3513.85 4558
3514.41 4427
3514.97 4317
3515.53 4218
3516.09 4202
3516.65 4130
3517.21 4255
3517.77 4210
3518.33 4059
3518.88 4134
3519.44 4215
3520.00 4206
3520.56 4271
3521.12 4518
3521.68 4564
3522.24 4687
3522.80 5013
3523.36 4951
3523.92 4928
3524.48 4892
3525.04 4881
3525.60 4698
3526.16 4717
3526.72 4643
3527.28 4511
3527.84 4256
3528.40 4053
3528.96 3842
3529.52 3779
3530.08 3905
3530.64 3973
3531.20 3683
3531.76 3774
3532.32 3819
3532.88 3930
3533.44 3892
3534.00 4137
3534.57 4011
3535.13 4122
3535.69 4191
3536.25 4328
3536.81 4594
3537.37 4463
3537.93 4432
3538.49 4578
3539.05 4541
3539.61 4332
3540.17 4407
3540.74 4397
3541.30 4207
3541.86 4067
3542.42 4015
3542.98 3952
3543.54 3995
3544.10 3825
3544.66 3663
3545.23 3699
3545.79 3775
3546.35 3818
3546.91 3702
3547.47 3808
3548.03 3786
3548.60 3725
3549.16 3726
3549.72 3723
3550.28 3616
3550.84 3685
3551.41 3747
3551.97 3626
3552.53 3747
3553.09 3541
3553.65 3530
3554.22 3493
3554.78 3613
3555.34 3422
3555.90 3481
3556.46 3546
3557.03 3614
3557.59 3458
3558.15 3576
3558.71 3704
3559.28 3665
3559.84 3693
3560.40 3857
3560.97 3839
3561.53 3952
3562.09 3703
3562.65 3764
3563.22 3708
3563.78 3641
3564.34 3609
3564.91 3856
3565.47 3850
3566.03 3760
3566.60 3786
3567.16 3687
3567.72 3749
3568.28 3646
3568.85 3563
3569.41 3578
3569.98 3543
3570.54 3493
3571.10 3453
3571.67 3471
3572.23 3519
3572.79 3446
3573.36 3418
3573.92 3500
3574.48 3588
3575.05 3613
3575.61 3739
3576.18 3697
3576.74 3584
3577.30 3580
3577.87 3615
3578.43 3538
3579.00 3510
3579.56 3480
3580.12 3503
3580.69 3513
3581.25 3339
3581.82 3459
3582.38 3601
3582.95 3548
3583.51 3515
3584.08 3585
3584.64 3467
3585.20 3498
3585.77 3515
3586.33 3354
3586.90 3551
3587.46 3591
3588.03 3531
3588.59 3437
3589.16 3345
3589.72 3373
3590.29 3379
3590.85 3534
3591.42 3547
3591.98 3375
3592.55 3582
3593.11 3390
3593.68 3437
3594.24 3363
3594.81 3511
3595.38 3678
3595.94 3482
3596.51 3569
3597.07 3639
3597.64 3781
3598.20 3700
3598.77 3663
3599.34 3539
3599.90 3670
3600.47 3568
3601.03 3523
3601.60 3525
3602.16 3392
3602.73 3392
3603.30 3320
3603.86 3340
3604.43 3356
3605.00 3343
3605.56 3292
3606.13 3287
3606.69 3160
3607.26 3080
3607.83 3145
3608.39 2972
3608.96 3156
3609.53 3205
3610.09 3274
3610.66 3194
3611.23 3054
3611.79 3234
3612.36 3317
3612.93 3039
3613.49 3200
3614.06 3377
3614.63 3525
3615.19 3669
3615.76 3806
3616.33 3920
3616.90 4401
3617.46 4744
3618.03 5012
3618.60 4980
3619.16 5111
3619.73 5067
3620.30 5069
3620.87 4736
3621.43 4710
3622.00 4337
3622.57 4241
3623.14 4045
3623.70 3814
3624.27 3795
3624.84 3747
3625.41 3624
3625.98 3414
3626.54 3399
3627.11 3403
3627.68 3388
3628.25 3254
3628.82 3278
3629.38 3377
3629.95 3294
3630.52 3387
3631.09 3225
3631.66 3258
3632.22 3354
3632.79 3314
3633.36 3320
3633.93 3305
3634.50 3368
3635.07 3517
3635.64 3313
3636.20 3315
3636.77 3482
3637.34 3490
3637.91 3638
3638.48 3523
3639.05 3657
3639.62 3703
3640.19 3742
3640.76 3997
3641.32 4234
3641.89 4334
3642.46 4224
3643.03 4338
3643.60 4275
3644.17 4113
3644.74 4049
3645.31 4024
3645.88 3985
3646.45 3791
3647.02 3546
3647.59 3664
3648.16 3872
3648.73 3694
3649.30 3770
3649.87 3821
3650.44 3822
3651.01 3950
3651.57 3736
3652.14 3797
3652.71 3897
3653.28 3713
3653.85 3589
3654.42 3811
3654.99 3651
3655.57 3708
3656.14 3701
3656.71 3796
3657.28 3650
3657.85 3600
3658.42 3497
3658.99 3418
3659.56 3542
3660.13 3545
3660.70 3513
3661.27 3622
3661.84 3416
3662.41 3375
3662.98 3433
3663.55 3473
3664.12 3376
3664.69 3333
3665.26 3478
3665.84 3681
3666.41 3651
3666.98 3642
3667.55 3590
3668.12 3502
3668.69 3430
3669.26 3298
3669.83 3429
3670.40 3262
3670.98 3624
3671.55 3407
3672.12 3293
3672.69 3468
3673.26 3725
3673.83 3904
3674.41 3811
3674.98 3704
3675.55 3581
3676.12 3761
3676.69 3816
3677.26 3739
3677.84 3617
3678.41 3710
3678.98 3836
3679.55 3594
3680.12 3615
3680.70 3715
3681.27 3424
3681.84 3410
3682.41 3382
3682.99 3175
3683.56 3174
3684.13 3226
3684.70 3376
3685.27 3143
3685.85 3127
3686.42 3312
3686.99 3307
3687.57 3345
3688.14 3447
3688.71 3599
3689.28 3559
3689.86 3534
3690.43 3699
3691.00 3619
3691.58 3547
3692.15 3633
3692.72 3622
3693.29 3492
3693.87 3394
3694.44 3318
3695.01 3370
3695.59 3286
3696.16 3306
3696.73 3308
3697.31 3267
3697.88 3398
3698.45 3216
3699.03 3463
3699.60 3396
3700.17 3344
3700.75 3212
3701.32 3332
3701.90 3171
3702.47 3425
3703.04 3155
3703.62 3391
3704.19 3275
3704.77 3225
3705.34 3343
3705.91 3413
3706.49 3391
3707.06 3282
3707.64 3310
3708.21 3271
3708.78 3383
3709.36 3604
3709.93 3536
3710.51 3535
3711.08 3491
3711.66 3414
3712.23 3471
3712.81 3384
3713.38 3497
3713.96 3423
3714.53 3350
3715.11 3460
3715.68 3353
3716.25 3339
3716.83 3236
3717.40 3408
3717.98 3320
3718.55 3399
3719.13 3289
3719.71 3334
3720.28 3393
3720.86 3342
3721.43 3488
3722.01 3466
3722.58 3225
3723.16 3223
3723.73 3125
3724.31 2972
3724.88 2994
3725.46 3094
3726.03 3148
3726.61 3132
3727.19 2967
3727.76 3139
3728.34 3300
3728.91 3346
3729.49 3261
3730.07 3321
3730.64 3391
3731.22 3428
3731.79 3535
3732.37 3646
3732.95 3708
3733.52 3795
3734.10 3924
3734.67 3979
3735.25 3810
3735.83 3712
3736.40 3604
3736.98 3575
3737.56 3482
3738.13 3377
3738.71 3455
3739.29 3408
3739.86 3371
3740.44 3427
3741.02 3378
3741.59 3244
3742.17 3204
3742.75 3252
3743.32 3107
3743.90 3126
3744.48 3254
3745.06 3068
3745.63 3131
3746.21 3161
3746.79 3265
3747.36 3119
3747.94 3061
3748.52 3151
3749.10 3229
3749.67 3273
3750.25 3339
3750.83 3215
3751.41 3186
3751.98 3474
3752.56 3288
3753.14 3330
3753.72 3078
3754.30 3027
3754.87 3142
3755.45 3137
3756.03 3032
3756.61 2983
3757.19 3067
3757.76 3083
3758.34 3119
3758.92 3112
3759.50 3004
3760.08 3103
3760.65 3219
3761.23 3235
3761.81 3226
3762.39 3314
3762.97 3346
3763.55 3191
3764.13 3214
3764.70 3184
3765.28 3261
3765.86 3137
3766.44 3233
3767.02 3163
3767.60 3138
3768.18 3100
3768.76 3122
3769.33 3266
3769.91 3117
3770.49 3246
3771.07 3152
3771.65 3321
3772.23 3214
3772.81 3154
3773.39 3100
3773.97 3164
3774.55 3087
3775.13 3132
3775.71 3070
3776.29 3071
3776.87 3061
3777.45 2992
3778.02 3107
3778.60 3133
3779.18 3024
3779.76 2932
3780.34 3009
3780.92 2903
3781.50 2820
3782.08 2911
3782.66 2894
3783.24 2999
3783.82 2860
3784.40 2862
3784.98 2852
3785.56 2959
3786.14 3015
3786.72 2952
3787.31 2851
3787.89 3104
3788.47 3063
3789.05 2991
3789.63 2824
3790.21 3048
3790.79 2952
3791.37 3092
3791.95 2997
3792.53 3045
3793.11 3206
3793.69 3156
3794.27 3174
3794.85 3168
3795.43 3163
3796.02 3298
3796.60 3286
3797.18 3215
3797.76 3320
3798.34 3276
3798.92 3469
3799.50 3385
3800.08 3330
3800.67 3270
3801.25 3226
3801.83 3354
3802.41 3496
3802.99 3511
3803.57 3491
3804.16 3423
3804.74 3523
3805.32 3599
3805.90 3732
3806.48 3666
3807.06 3713
3807.65 3663
3808.23 3881
3808.81 3933
3809.39 3945
3809.97 4000
3810.56 4040
3811.14 4195
3811.72 4225
3812.30 3970
3812.89 3999
3813.47 3925
3814.05 3806
3814.63 4036
3815.21 3983
3815.80 3897
3816.38 3699
3816.96 3729
3817.55 3596
3818.13 3573
3818.71 3558
3819.29 3396
3819.88 3368
3820.46 3276
3821.04 3216
3821.63 3257
3822.21 3120
3822.79 3160
3823.37 3019
3823.96 2875
3824.54 3050
3825.12 3101
3825.71 3080
3826.29 3177
3826.87 3133
3827.46 3213
3828.04 3319
3828.62 3231
3829.21 3287
3829.79 3278
3830.38 3192
3830.96 3268
3831.54 3312
3832.13 3182
3832.71 3184
3833.29 3280
3833.88 3243
3834.46 3119
3835.05 3183
3835.63 3303
3836.21 3227
3836.80 3142
3837.38 3232
3837.97 3269
3838.55 3191
3839.14 3224
3839.72 3112
3840.30 2919
3840.89 2988
3841.47 2912
3842.06 3097
3842.64 3194
3843.23 3073
3843.81 2859
3844.40 2943
3844.98 2949
3845.57 3035
3846.15 3118
3846.74 3056
3847.32 3154
3847.91 3265
3848.49 3078
3849.08 3009
3849.66 3061
3850.25 3017
3850.83 3113
3851.42 3128
3852.00 3048
3852.59 3158
3853.17 3093
3853.76 2893
3854.34 2903
3854.93 2970
3855.51 3025
3856.10 3046
3856.69 3194
3857.27 3131
3857.86 3142
3858.44 3187
3859.03 3172
3859.62 3311
3860.20 3544
3860.79 3725
3861.37 3745
3861.96 3793
3862.55 4029
3863.13 3933
3863.72 3935
3864.30 3921
3864.89 3715
3865.48 3766
3866.06 3751
3866.65 3717
3867.24 3651
3867.82 3802
3868.41 3659
3869.00 3464
3869.58 3472
3870.17 3331
3870.76 3394
3871.34 3246
3871.93 3194
3872.52 3193
3873.10 3170
3873.69 3159
3874.28 3168
3874.86 3218
3875.45 3398
3876.04 3315
3876.63 3341
3877.21 3343
3877.80 3374
3878.39 3216
3878.97 3162
3879.56 3233
3880.15 3145
3880.74 3215
3881.32 3192
3881.91 3046
3882.50 3086
3883.09 2972
3883.67 3013
3884.26 2891
3884.85 3027
3885.44 3039
3886.03 3075
3886.61 3212
3887.20 3296
3887.79 3316
3888.38 3577
3888.97 3655
3889.55 3673
3890.14 3913
3890.73 3933
3891.32 4055
3891.91 3976
3892.50 3832
3893.08 3740
3893.67 3749
3894.26 3716
3894.85 3620
3895.44 3474
3896.03 3358
3896.62 3294
3897.20 3269
3897.79 3309
3898.38 3295
3898.97 3369
3899.56 3236
3900.15 3285
3900.74 3407
3901.33 3291
3901.92 3289
3902.51 3256
3903.09 3300
3903.68 3132
3904.27 3136
3904.86 3208
3905.45 3243
3906.04 3071
3906.63 3172
3907.22 3173
3907.81 3109
3908.40 3125
3908.99 3069
3909.58 2968
3910.17 2908
3910.76 2902
3911.35 2986
3911.94 2930
3912.53 2803
3913.12 2973
3913.71 2840
3914.30 2834
3914.89 2841
3915.48 2873
3916.07 2925
3916.66 2833
3917.25 2797
3917.84 2821
3918.43 2823
3919.02 2885
3919.61 2839
3920.20 2829
3920.79 2865
3921.38 2839
3921.97 2930
3922.56 2905
3923.15 2899
3923.74 2988
3924.33 3197
3924.93 2974
3925.52 2876
3926.11 3024
3926.70 3188
3927.29 3020
3927.88 2861
3928.47 2919
3929.06 2906
3929.65 2937
3930.24 2816
3930.84 2895
3931.43 2892
3932.02 2824
3932.61 2732
3933.20 2779
3933.79 2813
3934.38 2733
3934.98 2840
3935.57 2716
3936.16 2881
3936.75 2865
3937.34 2839
3937.94 2964
3938.53 3053
3939.12 3227
3939.71 3334
3940.30 3315
3940.89 3373
3941.49 3573
3942.08 3420
3942.67 3493
3943.26 3501
3943.86 3564
3944.45 3542
3945.04 3524
3945.63 3480
3946.23 3163
3946.82 3220
3947.41 3170
3948.00 3143
3948.60 2987
3949.19 2979
3949.78 3084
3950.37 2990
3950.97 2816
3951.56 3022
3952.15 3016
3952.74 3045
3953.34 3107
3953.93 3025
3954.52 3114
3955.12 3146
3955.71 3241
3956.30 3101
3956.90 3137
3957.49 3315
3958.08 3371
3958.68 3487
3959.27 3254
3959.86 3310
3960.46 3348
3961.05 3386
3961.64 3333
3962.24 3419
3962.83 3260
3963.43 3214
3964.02 3135
3964.61 3302
3965.21 3292
3965.80 3196
3966.39 3191
3966.99 3224
3967.58 3302
3968.18 3151
3968.77 3279
3969.36 3161
3969.96 3154
3970.55 3131
3971.15 3170
3971.74 3037
3972.34 2991
3972.93 2881
3973.53 2977
3974.12 3061
3974.71 3194
3975.31 3169
3975.90 3193
3976.50 3222
3977.09 3226
3977.69 3150
3978.28 3270
3978.88 3322
3979.47 3190
3980.07 3045
3980.66 3068
3981.26 3085
3981.85 3044
3982.45 3113
3983.04 3127
3983.64 3113
3984.23 3300
3984.83 3248
3985.42 3205
3986.02 3077
3986.62 3211
3987.21 3158
3987.81 3111
3988.40 3097
3989.00 3058
3989.59 3022
3990.19 3049
3990.78 2995
3991.38 3111
3991.98 3038
3992.57 3277
3993.17 3324
3993.76 3184
3994.36 3244
3994.96 3378
3995.55 3488
3996.15 3430
3996.74 3386
3997.34 3413
3997.94 3580
3998.53 3588
3999.13 3506
3999.73 3647
4000.32 3466
4000.92 3405
4001.52 3366
4002.11 3493
4002.71 3409
4003.31 3270
4003.90 3420
4004.50 3415
4005.10 3421
4005.69 3409
4006.29 3300
4006.89 3388
4007.48 3567
4008.08 3507
4008.68 3544
4009.28 3453
4009.87 3298
4010.47 3219
4011.07 3112
4011.66 3214
4012.26 3340
4012.86 3308
4013.46 3296
4014.05 3223
4014.65 3171
4015.25 3544
4015.85 3522
4016.45 3514
4017.04 3583
4017.64 3509
4018.24 3433
4018.84 3441
4019.43 3327
4020.03 3345
4020.63 3189
4021.23 3133
4021.83 3317
4022.42 3376
4023.02 3402
4023.62 3272
4024.22 3401
4024.82 3581
4025.42 3691
4026.01 3812
4026.61 3833
4027.21 4124
4027.81 4268
4028.41 4359
4029.01 4413
4029.61 4594
4030.20 4408
4030.80 4376
4031.40 4173
4032.00 4022
4032.60 3929
4033.20 3766
4033.80 3693
4034.40 3575
4035.00 3588
4035.59 3335
4036.19 3381
4036.79 3460
4037.39 3230
4037.99 3202
4038.59 3146
4039.19 2963
4039.79 2987
4040.39 3037
4040.99 3087
4041.59 3002
4042.19 2923
4042.79 2858
4043.39 2992
4043.99 2943
4044.59 3008
4045.19 3057
4045.79 2799
4046.39 2929
4046.99 2966
4047.59 3008
4048.19 3086
4048.79 2962
4049.39 2881
4049.99 2961
4050.59 3069
4051.19 3078
4051.79 3178
4052.39 3088
4052.99 2993
4053.59 3053
4054.19 3233
4054.79 3095
4055.39 3022
4055.99 3143
4056.59 3172
4057.19 3248
4057.79 3189
4058.39 3218
4059.00 3002
4059.60 2985
4060.20 3147
4060.80 2959
4061.40 2783
4062.00 3104
4062.60 2994
4063.20 3037
4063.80 3126
4064.40 3125
4065.01 3086
4065.61 2909
4066.21 3040
4066.81 2937
4067.41 2796
4068.01 2972
4068.61 2924
4069.22 2946
4069.82 2950
4070.42 2810
4071.02 2863
4071.62 2859
4072.23 2819
4072.83 2861
4073.43 2833
4074.03 2771
4074.63 2743
4075.23 2822
4075.84 2800
4076.44 2656
4077.04 2760
4077.64 2784
4078.25 2808
4078.85 2631
4079.45 2752
4080.05 2821
4080.66 2897
4081.26 2891
4081.86 2865
4082.46 2910
4083.07 2827
4083.67 2857
4084.27 2866
4084.87 3029
4085.48 2874
4086.08 3044
4086.68 2892
4087.29 2773
4087.89 2822
4088.49 2744
4089.09 2931
4089.70 2941
4090.30 2844
4090.90 2849
4091.51 2983
4092.11 2853
4092.71 2926
4093.32 2986
4093.92 2933
4094.52 2970
4095.13 2976
4095.73 3052
4096.34 2992
4096.94 2914
4097.54 2816
4098.15 2843
4098.75 2945
4099.35 2910
4099.96 2860
4100.56 2811
4101.17 2805
4101.77 2843
4102.37 2789
4102.98 2820
4103.58 2854
4104.19 2887
4104.79 2816
4105.39 2711
4106.00 2771
4106.60 2933
4107.21 2826
4107.81 2866
4108.42 2806
4109.02 2694
4109.63 2794
4110.23 2889
4110.84 2952
4111.44 2929
4112.04 2956
4112.65 2828
4113.25 2905
4113.86 2871
4114.46 2819
4115.07 2931
4115.67 2724
4116.28 2735
4116.88 2853
4117.49 2723
4118.09 2826
4118.70 2707
4119.31 2736
4119.91 2856
4120.52 2850
4121.12 2758
4121.73 2821
4122.33 2826
4122.94 2887
4123.54 2921
4124.15 2828
4124.76 2871
4125.36 2788
4125.97 2705
4126.57 2674
4127.18 2834
4127.78 2822
4128.39 2746
4129.00 2763
4129.60 2837
4130.21 2779
4130.81 2684
4131.42 2753
4132.03 2859
4132.63 2841
4133.24 2877
4133.85 3064
4134.45 3034
4135.06 3108
4135.67 3174
4136.27 3139
4136.88 3260
4137.49 3098
4138.09 3212
4138.70 3221
4139.31 3417
4139.91 3280
4140.52 3427
4141.13 3397
4141.73 3468
4142.34 3526
4142.95 3490
4143.55 3363
4144.16 3330
4144.77 3498
4145.38 3413
4145.98 3285
4146.59 3135
4147.20 3117
4147.81 3103
4148.41 2925
4149.02 2981
4149.63 2928
4150.24 2962
4150.84 2822
4151.45 2721
4152.06 2898
4152.67 2902
4153.27 2754
4153.88 2908
4154.49 2920
4155.10 2816
4155.71 2718
4156.31 2901
4156.92 2947
4157.53 2924
4158.14 3021
4158.75 3041
4159.35 3040
4159.96 3087
4160.57 2951
4161.18 3039
4161.79 2915
4162.40 2831
4163.00 2831
4163.61 2940
4164.22 3002
4164.83 2992
4165.44 3168
4166.05 3125
4166.66 3114
4167.27 3118
4167.87 2942
4168.48 2996
4169.09 2994
4169.70 2958
4170.31 2960
4170.92 2968
4171.53 2862
4172.14 2979
4172.75 2952
4173.36 2980
4173.97 2954
4174.58 2871
4175.18 2879
4175.79 2966
4176.40 3040
4177.01 3134
4177.62 3100
4178.23 3036
4178.84 3076
4179.45 3183
4180.06 3068
4180.67 2925
4181.28 3016
4181.89 2916
4182.50 2921
4183.11 2952
4183.72 2976
4184.33 2950
4184.94 2837
4185.55 2857
4186.16 2817
4186.77 2862
4187.38 2708
4187.99 2712
4188.60 2845
4189.21 2793
4189.82 2775
4190.43 2768
4191.04 2917
4191.66 2973
4192.27 2884
4192.88 2946
4193.49 2991
4194.10 3008
4194.71 3088
4195.32 3203
4195.93 3145
4196.54 3098
4197.15 3102
4197.76 3198
4198.38 3086
4198.99 3065
4199.60 2992
4200.21 2961
4200.82 2938
4201.43 2927
4202.04 2849
4202.65 2770
4203.27 2724
4203.88 2887
4204.49 2867
4205.10 2795
4205.71 2898
4206.32 2715
4206.94 2763
4207.55 2785
4208.16 2904
4208.77 2787
4209.38 2753
4209.99 2793
4210.61 2957
4211.22 2916
4211.83 2864
4212.44 2876
4213.06 2761
4213.67 2682
4214.28 2767
4214.89 2805
4215.50 2939
4216.12 2938
4216.73 3076
4217.34 3213
4217.95 3105
4218.57 3195
4219.18 3193
4219.79 3227
4220.40 3286
4221.02 3437
4221.63 3650
4222.24 3516
4222.86 3800
4223.47 3714
4224.08 3580
4224.69 3594
4225.31 3614
4225.92 3495
4226.53 3679
4227.15 3529
4227.76 3505
4228.37 3441
4228.99 3586
4229.60 3521
4230.21 3457
4230.83 3616
4231.44 3632
4232.05 3842
4232.67 3864
4233.28 4068
4233.90 4212
4234.51 4217
4235.12 4516
4235.74 4654
4236.35 4679
4236.96 4469
4237.58 4269
4238.19 4030
4238.81 3926
4239.42 3536
4240.03 3528
4240.65 3357
4241.26 3156
4241.88 3091
4242.49 3038
4243.11 2906
4243.72 3001
4244.33 3003
4244.95 3037
4245.56 3131
4246.18 3179
4246.79 3128
4247.41 3186
4248.02 3308
4248.64 3375
4249.25 3303
4249.87 3261
4250.48 3287
4251.10 3121
4251.71 3176
4252.33 3079
4252.94 3133
4253.56 3046
4254.17 3132
4254.79 3110
4255.40 3042
4256.02 3111
4256.63 2998
4257.25 3009
4257.86 3016
4258.48 2866
4259.09 2904
4259.71 2905
4260.33 2983
4260.94 2962
4261.56 3010
4262.17 3076
4262.79 2922
4263.40 3066
4264.02 3238
4264.64 3247
4265.25 3390
4265.87 3320
4266.48 3241
4267.10 3365
4267.72 3300
4268.33 3393
4268.95 3482
4269.57 3382
4270.18 3218
4270.80 3100
4271.41 3015
4272.03 3124
4272.65 2890
4273.26 3081
4273.88 3326
4274.50 3104
4275.11 3108
4275.73 3029
4276.35 2990
4276.96 2911
4277.58 3018
4278.20 2987
4278.81 2881
4279.43 3013
4280.05 2956
4280.67 2673
4281.28 2790
4281.90 2810
4282.52 2759
4283.13 2754
4283.75 2708
4284.37 2865
4284.99 2768
4285.60 2665
4286.22 2705
4286.84 2817
4287.46 2718
4288.07 2698
4288.69 2754
4289.31 2734
4289.93 2844
4290.55 2603
4291.16 2772
4291.78 2919
4292.40 2759
4293.02 2698
4293.63 2758
4294.25 2738
4294.87 2785
4295.49 2767
4296.11 2736
4296.73 2934
4297.34 2873
4297.96 2957
4298.58 2937
4299.20 2863
4299.82 2841
4300.44 2821
4301.05 2952
4301.67 2942
4302.29 2887
4302.91 2979
4303.53 3006
4304.15 2939
4304.77 3041
4305.39 2943
4306.00 2984
4306.62 3080
4307.24 2835
4307.86 2874
4308.48 2917
4309.10 3004
4309.72 2878
4310.34 2801
4310.96 2817
4311.58 3003
4312.20 2832
4312.82 2763
4313.43 2796
4314.05 2746
4314.67 2695
4315.29 2790
4315.91 2777
4316.53 2637
4317.15 2569
4317.77 2615
4318.39 2626
4319.01 2594
4319.63 2527
4320.25 2749
4320.87 2715
4321.49 2706
4322.11 2763
4322.73 2655
4323.35 2562
4323.97 2597
4324.59 2742
4325.21 2691
4325.83 2777
4326.45 2668
4327.07 2786
4327.69 2874
4328.31 2676
4328.94 2754
4329.56 2824
4330.18 2959
4330.80 2902
4331.42 2869
4332.04 2820
4332.66 2887
4333.28 3059
4333.90 3081
4334.52 2977
4335.14 2976
4335.76 3004
4336.39 2979
4337.01 3180
4337.63 3069
4338.25 3083
4338.87 3199
4339.49 3387
4340.11 3226
4340.73 3207
4341.36 3253
4341.98 3330
4342.60 3052
4343.22 3074
4343.84 3329
4344.46 3549
4345.08 3848
4345.71 4155
4346.33 4495
4346.95 4469
4347.57 4372
4348.19 4527
4348.82 4329
4349.44 4272
4350.06 3966
4350.68 3680
4351.30 3561
4351.93 3451
4352.55 3276
4353.17 3054
4353.79 3089
4354.42 3112
4355.04 3110
4355.66 2935
4356.28 2772
4356.91 2822
4357.53 2938
4358.15 3010
4358.77 2940
4359.40 2957
4360.02 2967
4360.64 2936
4361.26 2932
4361.89 2928
4362.51 2839
4363.13 2976
4363.76 2939
4364.38 2877
4365.00 2814
4365.63 2816
4366.25 2818
4366.87 2698
4367.50 2781
4368.12 2681
4368.74 2765
4369.37 2811
4369.99 2563
4370.61 2531
4371.24 2572
4371.86 2590
4372.48 2637
4373.11 2452
4373.73 2626
4374.36 2564
4374.98 2553
4375.60 2682
4376.23 2622
4376.85 2731
4377.48 2702
4378.10 2756
4378.72 2712
4379.35 2698
4379.97 2647
4380.60 2662
4381.22 2774
4381.84 2719
4382.47 2640
4383.09 2662
4383.72 2699
4384.34 2825
4384.97 2706
4385.59 2711
4386.22 2606
4386.84 2561
4387.47 2510
4388.09 2506
4388.72 2524
4389.34 2545
4389.96 2525
4390.59 2592
4391.21 2500
4391.84 2470
4392.47 2544
4393.09 2538
4393.72 2481
4394.34 2440
4394.97 2515
4395.59 2450
4396.22 2461
4396.84 2501
4397.47 2417
4398.09 2474
4398.72 2594
4399.34 2400
4399.97 2463
4400.60 2552
4401.22 2499
4401.85 2664
4402.47 2610
4403.10 2681
4403.72 2624
4404.35 2629
4404.98 2599
4405.60 2683
4406.23 2590
4406.85 2819
4407.48 2586
4408.11 2661
4408.73 2664
4409.36 2654
4409.99 2816
4410.61 2680
4411.24 2655
4411.87 2777
4412.49 2795
4413.12 2811
4413.74 2696
4414.37 2760
4415.00 2770
4415.62 2599
4416.25 2510
4416.88 2640
4417.51 2578
4418.13 2676
4418.76 2538
4419.39 2514
4420.01 2574
4420.64 2684
4421.27 2644
4421.89 2439
4422.52 2533
4423.15 2452
4423.78 2480
4424.40 2513
4425.03 2337
4425.66 2382
4426.29 2317
4426.91 2336
4427.54 2398
4428.17 2462
4428.80 2311
4429.42 2388
4430.05 2349
4430.68 2459
4431.31 2512
4431.94 2493
4432.56 2533
4433.19 2497
4433.82 2458
4434.45 2396
4435.08 2466
4435.70 2480
4436.33 2596
4436.96 2800
4437.59 2571
4438.22 2577
4438.85 2538
4439.47 2583
4440.10 2506
4440.73 2552
4441.36 2454
4441.99 2526
4442.62 2465
4443.25 2472
4443.87 2477
4444.50 2531
4445.13 2500
4445.76 2625
4446.39 2517
4447.02 2593
4447.65 2829
4448.28 2632
4448.91 2725
4449.54 2722
4450.16 2669
4450.79 2594
4451.42 2517
4452.05 2596
4452.68 2695
4453.31 2674
4453.94 2631
4454.57 2618
4455.20 2747
4455.83 2641
4456.46 2827
4457.09 2791
4457.72 2717
4458.35 2749
4458.98 2576
4459.61 2600
4460.24 2634
4460.87 2577
4461.50 2533
4462.13 2728
4462.76 2640
4463.39 2602
4464.02 2573
4464.65 2338
4465.28 2339
4465.91 2251
4466.54 2405
4467.17 2310
4467.80 2417
4468.43 2379
4469.06 2345
4469.69 2396
4470.32 2382
4470.95 2530
4471.58 2500
4472.21 2415
4472.85 2569
4473.48 2413
4474.11 2361
4474.74 2329
4475.37 2468
4476.00 2449
4476.63 2435
4477.26 2413
4477.89 2470
4478.52 2483
4479.16 2576
4479.79 2599
4480.42 2483
4481.05 2519
4481.68 2454
4482.31 2582
4482.94 2604
4483.58 2536
4484.21 2576
4484.84 2536
4485.47 2712
4486.10 2574
4486.73 2573
4487.37 2664
4488.00 2617
4488.63 2707
4489.26 2555
4489.89 2575
4490.53 2583
4491.16 2740
4491.79 2677
4492.42 2563
4493.05 2590
4493.69 2501
4494.32 2499
4494.95 2504
4495.58 2486
4496.22 2618
4496.85 2611
4497.48 2641
4498.11 2764
4498.75 2646
4499.38 2786
4500.01 3006
4500.64 2907
4501.28 3153
4501.91 3303
4502.54 3653
4503.18 3690
4503.81 3721
4504.44 3689
4505.07 3459
4505.71 3485
4506.34 3503
4506.97 3194
4507.61 3072
4508.24 3025
4508.87 2929
4509.51 2866
4510.14 2806
4510.77 2884
4511.41 2873
4512.04 2697
4512.68 2630
4513.31 2657
4513.94 2804
4514.58 2630
4515.21 2509
4515.84 2565
4516.48 2605
4517.11 2596
4517.75 2627
4518.38 2603
4519.01 2587
4519.65 2585
4520.28 2565
4520.92 2536
4521.55 2518
4522.18 2477
4522.82 2490
4523.45 2655
4524.09 2561
4524.72 2721
4525.36 2542
4525.99 2608
4526.63 2862
4527.26 2834
4527.90 2811
4528.53 3010
4529.16 3188
4529.80 3195
4530.43 3258
4531.07 3425
4531.70 3549
4532.34 3873
4532.97 3987
4533.61 3897
4534.24 3667
4534.88 3419
4535.51 3280
4536.15 3142
4536.79 3064
4537.42 3097
4538.06 3007
4538.69 2912
4539.33 2821
4539.96 2729
4540.60 2700
4541.23 2688
4541.87 2677
4542.50 2681
4543.14 2594
4543.78 2619
4544.41 2593
4545.05 2764
4545.68 2610
4546.32 2636
4546.96 2604
4547.59 2578
4548.23 2497
4548.86 2482
4549.50 2360
4550.14 2411
4550.77 2500
4551.41 2295
4552.05 2577
4552.68 2691
4553.32 2453
4553.96 2365
4554.59 2527
4555.23 2453
4555.86 2545
4556.50 2486
4557.14 2490
4557.78 2471
4558.41 2381
4559.05 2405
4559.69 2443
4560.32 2379
4560.96 2450
4561.60 2514
4562.23 2453
4562.87 2527
4563.51 2475
4564.15 2439
4564.78 2573
4565.42 2489
4566.06 2419
4566.69 2485
4567.33 2645
4567.97 2667
4568.61 2593
4569.24 2632
4569.88 2611
4570.52 2606
4571.16 2517
4571.80 2513
4572.43 2454
4573.07 2493
4573.71 2470
4574.35 2550
4574.98 2490
4575.62 2449
4576.26 2389
4576.90 2490
4577.54 2499
4578.18 2432
4578.81 2417
4579.45 2443
4580.09 2414
4580.73 2395
4581.37 2401
4582.01 2344
4582.64 2392
4583.28 2357
4583.92 2398
4584.56 2533
4585.20 2535
4585.84 2502
4586.48 2597
4587.11 2410
4587.75 2434
4588.39 2552
4589.03 2720
4589.67 2639
4590.31 2583
4590.95 2741
4591.59 2808
4592.23 2858
4592.87 2967
4593.51 2966
4594.14 2711
4594.78 2789
4595.42 2925
4596.06 2743
4596.70 2548
4597.34 2584
4597.98 2494
4598.62 2609
4599.26 2561
4599.90 2653
4600.54 2631
4601.18 2671
4601.82 2735
4602.46 2648
4603.10 2588
4603.74 2563
4604.38 2649
4605.02 2688
4605.66 2567
4606.30 2639
4606.94 2640
4607.58 2690
4608.22 2550
4608.86 2610
4609.50 2586
4610.14 2618
4610.78 2461
4611.42 2601
4612.06 2646
4612.70 2578
4613.34 2466
4613.99 2627
4614.63 2615
4615.27 2472
4615.91 2548
4616.55 2696
4617.19 2696
4617.83 2643
4618.47 2536
4619.11 2415
4619.75 2431
4620.39 2403
4621.04 2278
4621.68 2338
4622.32 2405
4622.96 2346
4623.60 2391
4624.24 2496
4624.88 2312
4625.53 2321
4626.17 2376
4626.81 2392
4627.45 2360
4628.09 2309
4628.73 2321
4629.38 2396
4630.02 2574
4630.66 2581
4631.30 2687
4631.94 2537
4632.58 2494
4633.23 2518
4633.87 2565
4634.51 2555
4635.15 2572
4635.80 2550
4636.44 2447
4637.08 2308
4637.72 2594
4638.36 2574
4639.01 2454
4639.65 2615
4640.29 2449
4640.93 2444
4641.58 2530
4642.22 2543
4642.86 2483
4643.51 2583
4644.15 2532
4644.79 2662
4645.43 2513
4646.08 2602
4646.72 2495
4647.36 2397
4648.01 2408
4648.65 2602
4649.29 2623
4649.94 2689
4650.58 2558
4651.22 2461
4651.87 2651
4652.51 2691
4653.15 2751
4653.80 2609
4654.44 2606
4655.08 2853
4655.73 2853
4656.37 2654
4657.01 2544
4657.66 2499
4658.30 2406
4658.94 2332
4659.59 2328
4660.23 2410
4660.88 2332
4661.52 2187
4662.16 2403
4662.81 2333
4663.45 2283
4664.10 2256
4664.74 2281
4665.39 2335
4666.03 2291
4666.67 2303
4667.32 2247
4667.96 2184
4668.61 2265
4669.25 2174
4669.90 2192
4670.54 2263
4671.19 2332
4671.83 2228
4672.47 2145
4673.12 2146
4673.76 2318
4674.41 2253
4675.05 2253
4675.70 2235
4676.34 2280
4676.99 2269
4677.63 2429
4678.28 2289
4678.92 2289
4679.57 2376
4680.22 2419
4680.86 2409
4681.51 2389
4682.15 2361
4682.80 2446
4683.44 2464
4684.09 2349
4684.73 2350
4685.38 2320
4686.03 2301
4686.67 2383
4687.32 2211
4687.96 2297
4688.61 2283
4689.25 2410
4689.90 2428
4690.55 2309
4691.19 2267
4691.84 2329
4692.48 2312
4693.13 2379
4693.78 2316
4694.42 2371
4695.07 2450
4695.72 2409
4696.36 2438
4697.01 2585
4697.65 2592
4698.30 2562
4698.95 2592
4699.59 2816
4700.24 2698
4700.89 2616
4701.53 2627
4702.18 2810
4702.83 2709
4703.48 2468
4704.12 2466
4704.77 2359
4705.42 2421
4706.06 2392
4706.71 2586
4707.36 2579
4708.00 2579
4708.65 2586
4709.30 2579
4709.95 2598
4710.59 2553
4711.24 2442
4711.89 2420
4712.54 2365
4713.18 2517
4713.83 2467
4714.48 2482
4715.13 2531
4715.77 2433
4716.42 2311
4717.07 2410
4717.72 2574
4718.37 2556
4719.01 2364
4719.66 2590
4720.31 2728
4720.96 2765
4721.61 2740
4722.25 2530
4722.90 2731
4723.55 2749
4724.20 2670
4724.85 2627
4725.50 2705
4726.14 2567
4726.79 2689
4727.44 2708
4728.09 2896
4728.74 2999
4729.39 2922
4730.04 2728
4730.68 2701
4731.33 2580
4731.98 2589
4732.63 2391
4733.28 2407
4733.93 2534
4734.58 2343
4735.23 2386
4735.88 2299
4736.53 2335
4737.17 2446
4737.82 2478
4738.47 2552
4739.12 2704
4739.77 2663
4740.42 2554
4741.07 2429
4741.72 2575
4742.37 2655
4743.02 2719
4743.67 2688
4744.32 2547
4744.97 2461
4745.62 2524
4746.27 2605
4746.92 2634
4747.57 2608
4748.22 2649
4748.87 2674
4749.52 2660
4750.17 2686
4750.82 2775
4751.47 2846
4752.12 2879
4752.77 2942
4753.42 3000
4754.07 3228
4754.72 2864
4755.37 2806
4756.02 2770
4756.67 2708
4757.32 2557
4757.97 2544
4758.62 2493
4759.27 2529
4759.93 2498
4760.58 2492
4761.23 2532
4761.88 2541
4762.53 2554
4763.18 2395
4763.83 2338
4764.48 2336
4765.13 2393
4765.78 2609
4766.44 2623
4767.09 2606
4767.74 2496
4768.39 2582
4769.04 2481
4769.69 2468
4770.34 2553
4770.99 2414
4771.65 2502
4772.30 2386
4772.95 2475
4773.60 2436
4774.25 2431
4774.91 2464
4775.56 2339
4776.21 2450
4776.86 2492
4777.51 2515
4778.16 2508
4778.82 2530
4779.47 2509
4780.12 2553
4780.77 2550
4781.43 2611
4782.08 2588
4782.73 2448
4783.38 2441
4784.03 2494
4784.69 2515
4785.34 2362
4785.99 2419
4786.64 2414
4787.30 2422
4787.95 2370
4788.60 2526
4789.26 2499
4789.91 2441
4790.56 2375
4791.21 2410
4791.87 2453
4792.52 2587
4793.17 2591
4793.83 2602
4794.48 2515
4795.13 2379
4795.79 2528
4796.44 2527
4797.09 2462
4797.75 2491
4798.40 2506
4799.05 2509
4799.71 2405
4800.36 2469
4801.01 2523
4801.67 2410
4802.32 2464
4802.97 2518
4803.63 2425
4804.28 2549
4804.94 2512
4805.59 2445
4806.24 2352
4806.90 2411
4807.55 2488
4808.21 2499
4808.86 2515
4809.51 2376
4810.17 2419
4810.82 2586
4811.48 2528
4812.13 2543
4812.79 2447
4813.44 2427
4814.09 2490
4814.75 2466
4815.40 2640
4816.06 2637
4816.71 2680
4817.37 2635
4818.02 2691
4818.68 2683
4819.33 2754
4819.99 2874
4820.64 2911
4821.30 2924
4821.95 2898
4822.61 2843
4823.26 2987
4823.92 3050
4824.57 3067
4825.23 3008
4825.88 3088
4826.54 3147
4827.19 3219
4827.85 3051
4828.50 3056
4829.16 2973
4829.81 2886
4830.47 2925
4831.13 2936
4831.78 3098
4832.44 3010
4833.09 3328
4833.75 3293
4834.40 3475
4835.06 3538
4835.72 3473
4836.37 3473
4837.03 3471
4837.68 3528
4838.34 3586
4839.00 3672
4839.65 3759
4840.31 3707
4840.97 3530
4841.62 3571
4842.28 3788
4842.93 3559
4843.59 3527
4844.25 3517
4844.90 3761
4845.56 3778
4846.22 3864
4846.87 3886
4847.53 4092
4848.19 4329
4848.84 4645
4849.50 4877
4850.16 5209
4850.82 5621
4851.47 5585
4852.13 5318
4852.79 5390
4853.44 5290
4854.10 5070
4854.76 4655
4855.42 4668
4856.07 4477
4856.73 4654
4857.39 4648
4858.04 4660
4858.70 4671
4859.36 4760
4860.02 4802
4860.67 4651
4861.33 4602
4861.99 4612
4862.65 4484
4863.31 4313
4863.96 4284
4864.62 4318
4865.28 4290
4865.94 4268
4866.60 4145
4867.25 4084
4867.91 4069
4868.57 4123
4869.23 4223
4869.89 4128
4870.54 3980
4871.20 3865
4871.86 3792
4872.52 4113
4873.18 4007
4873.84 4060
4874.50 4033
4875.15 3847
4875.81 3835
4876.47 3844
4877.13 3864
4877.79 3722
4878.45 3782
4879.11 3809
4879.77 3787
4880.42 3772
4881.08 3706
4881.74 3783
4882.40 3766
4883.06 3625
4883.72 3704
4884.38 3464
4885.04 3490
4885.70 3423
4886.36 3400
4887.02 3435
4887.68 3613
4888.34 3638
4889.00 3818
4889.65 3890
4890.31 4003
4890.97 3949
4891.63 3816
4892.29 3942
4892.95 3916
4893.61 3942
4894.27 3685
4894.93 3486
4895.59 3601
4896.25 3530
4896.91 3388
4897.57 3488
4898.23 3493
4898.89 3298
4899.55 3454
4900.21 3469
4900.87 3318
4901.54 3403
4902.20 3396
4902.86 3201
4903.52 3319
4904.18 3323
4904.84 3135
4905.50 3067
4906.16 3095
4906.82 3052
4907.48 2987
4908.14 2987
4908.80 2851
4909.46 3015
4910.12 3138
4910.79 2922
4911.45 3006
4912.11 2890
4912.77 3043
4913.43 2865
4914.09 2758
4914.75 2852
4915.41 2822
4916.07 2752
4916.74 2672
4917.40 2620
4918.06 2551
4918.72 2757
4919.38 2605
4920.04 2574
4920.71 2588
4921.37 2505
4922.03 2744
4922.69 2724
4923.35 2672
4924.01 2792
4924.68 2729
4925.34 2759
4926.00 2625
4926.66 2590
4927.33 2573
4927.99 2604
4928.65 2559
4929.31 2573
4929.97 2618
4930.64 2628
4931.30 2572
4931.96 2614
4932.62 2684
4933.29 2646
4933.95 2625
4934.61 2564
4935.27 2589
4935.94 2602
4936.60 2656
4937.26 2664
4937.93 2746
4938.59 2779
4939.25 2632
4939.91 2601
4940.58 2542
4941.24 2470
4941.90 2632
4942.57 2568
4943.23 2380
4943.89 2370
4944.56 2370
4945.22 2362
4945.88 2333
4946.55 2425
4947.21 2413
4947.87 2382
4948.54 2418
4949.20 2299
4949.86 2432
4950.53 2375
4951.19 2539
4951.86 2460
4952.52 2354
4953.18 2351
4953.85 2407
4954.51 2551
4955.17 2420
4955.84 2338
4956.50 2406
4957.17 2360
4957.83 2356
4958.50 2338
4959.16 2433
4959.82 2595
4960.49 2455
4961.15 2531
4961.82 2591
4962.48 2561
4963.15 2879
4963.81 2952
4964.48 3056
4965.14 2906
4965.81 2844
4966.47 2752
4967.13 2861
4967.80 2832
4968.46 2839
4969.13 2695
4969.79 2574
4970.46 2588
4971.12 2509
4971.79 2534
4972.45 2401
4973.12 2359
4973.79 2521
4974.45 2711
4975.12 2538
4975.78 2539
4976.45 2484
4977.11 2558
4977.78 2457
4978.44 2500
4979.11 2535
4979.77 2452
4980.44 2427
4981.11 2459
4981.77 2338
4982.44 2497
4983.10 2482
4983.77 2432
4984.44 2544
4985.10 2504
4985.77 2739
4986.43 2631
4987.10 2741
4987.77 2920
4988.43 3081
4989.10 3099
4989.76 3311
4990.43 3442
4991.10 3410
4991.76 3289
4992.43 3322
4993.10 3115
4993.76 3034
4994.43 2941
4995.10 2821
4995.76 2608
4996.43 2526
4997.10 2522
4997.76 2456
4998.43 2355
4999.10 2333
4999.76 2386
5000.43 2275
5001.10 2286
5001.77 2250
5002.43 2238
5003.10 2144
5003.77 2101
5004.43 2181
5005.10 2351
5005.77 2281
5006.44 2197
5007.10 2239
5007.77 2250
5008.44 2414
5009.11 2220
5009.77 2172
5010.44 2281
5011.11 2312
5011.78 2357
5012.45 2356
5013.11 2392
5013.78 2350
5014.45 2230
5015.12 2256
5015.79 2406
5016.45 2345
5017.12 2334
5017.79 2310
5018.46 2248
5019.13 2376
5019.80 2369
5020.46 2524
5021.13 2355
5021.80 2367
5022.47 2469
5023.14 2473
5023.81 2520
5024.47 2515
5025.14 2532
5025.81 2576
5026.48 2590
5027.15 2552
5027.82 2522
5028.49 2559
5029.16 2422
5029.83 2457
5030.49 2463
5031.16 2507
5031.83 2417
5032.50 2349
5033.17 2458
5033.84 2353
5034.51 2349
5035.18 2394
5035.85 2341
5036.52 2328
5037.19 2260
5037.86 2333
5038.53 2327
5039.20 2343
5039.87 2294
5040.54 2234
5041.21 2156
5041.88 2065
5042.54 2211
5043.21 2227
5043.88 2184
5044.55 2139
5045.22 2134
5045.89 2227
5046.56 2107
5047.24 2230
5047.91 2249
5048.58 2223
5049.25 2248
5049.92 2302
5050.59 2319
5051.26 2244
5051.93 2331
5052.60 2340
5053.27 2207
5053.94 2156
5054.61 2150
5055.28 2189
5055.95 2225
5056.62 2170
5057.29 2240
5057.96 2177
5058.63 2192
5059.31 2233
5059.98 2232
5060.65 2285
5061.32 2241
5061.99 2220
5062.66 2194
5063.33 2233
5064.00 2299
5064.67 2334
5065.35 2291
5066.02 2363
5066.69 2227
5067.36 2160
5068.03 2096
5068.70 2249
5069.38 2307
5070.05 2152
5070.72 2167
5071.39 2199
5072.06 2263
5072.73 2198
5073.41 2279
5074.08 2174
5074.75 2127
5075.42 2223
5076.09 2213
5076.77 2307
5077.44 2255
5078.11 2297
5078.78 2579
5079.45 2631
5080.13 2578
5080.80 2617
5081.47 2584
5082.14 2608
5082.82 2601
5083.49 2551
5084.16 2571
5084.83 2475
5085.51 2407
5086.18 2425
5086.85 2327
5087.53 2350
5088.20 2487
5088.87 2609
5089.54 2645
5090.22 2721
5090.89 2819
5091.56 2846
5092.24 2899
5092.91 2883
5093.58 2763
5094.26 2776
5094.93 2763
5095.60 2807
5096.28 2629
5096.95 2662
5097.62 2519
5098.30 2468
5098.97 2386
5099.64 2477
5100.32 2453
5100.99 2330
5101.67 2423
5102.34 2412
5103.01 2423
5103.69 2596
5104.36 2419
5105.04 2354
5105.71 2430
5106.38 2404
5107.06 2437
5107.73 2346
5108.41 2441
5109.08 2393
5109.75 2358
5110.43 2324
5111.10 2349
5111.78 2364
5112.45 2249
5113.13 2372
5113.80 2313
5114.48 2334
5115.15 2367
5115.83 2297
5116.50 2407
5117.17 2356
5117.85 2228
5118.52 2425
5119.20 2401
5119.87 2506
5120.55 2490
5121.22 2541
5121.90 2609
5122.57 2575
5123.25 2546
5123.93 2416
5124.60 2357
5125.28 2391
5125.95 2352
5126.63 2282
5127.30 2326
5127.98 2163
5128.65 2233
5129.33 2288
5130.00 2219
5130.68 2247
5131.36 2374
5132.03 2334
5132.71 2416
5133.38 2355
5134.06 2233
5134.73 2331
5135.41 2318
5136.09 2215
5136.76 2242
5137.44 2293
5138.12 2272
5138.79 2430
5139.47 2453
5140.14 2438
5140.82 2396
5141.50 2351
5142.17 2305
5142.85 2313
5143.53 2406
5144.20 2351
5144.88 2221
5145.56 2219
5146.23 2057
5146.91 2278
5147.59 2222
5148.26 2185
5148.94 2147
5149.62 2186
5150.29 2289
5150.97 2246
5151.65 2139
5152.33 2218
5153.00 2194
5153.68 2219
5154.36 2260
5155.03 2217
5155.71 2157
5156.39 2134
5157.07 2237
5157.74 2181
5158.42 2223
5159.10 2193
5159.78 2198
5160.45 2086
5161.13 2171
5161.81 2085
5162.49 2090
5163.17 2179
5163.84 2174
5164.52 2170
5165.20 2266
5165.88 2276
5166.55 2214
5167.23 2286
5167.91 2261
5168.59 2234
5169.27 2203
5169.95 2324
5170.62 2369
5171.30 2217
5171.98 2049
5172.66 2163
5173.34 2240
5174.02 2156
5174.69 2184
5175.37 2243
5176.05 2151
5176.73 2249
5177.41 2296
5178.09 2277
5178.77 2218
5179.45 2447
5180.13 2213
5180.80 2211
5181.48 2201
5182.16 2222
5182.84 2153
5183.52 2177
5184.20 2180
5184.88 2205
5185.56 2145
5186.24 2115
5186.92 2172
5187.60 2067
5188.28 1989
5188.96 2007
5189.64 2089
5190.31 2044
5190.99 2011
5191.67 1965
5192.35 1996
5193.03 1981
5193.71 1967
5194.39 1914
5195.07 2101
5195.75 2147
5196.43 2129
5197.11 2092
5197.79 2028
5198.47 2007
5199.15 2161
5199.83 2102
5200.51 2086
5201.19 1994
5201.87 1990
5202.56 1994
5203.24 2119
5203.92 2000
5204.60 2023
5205.28 2049
5205.96 2081
5206.64 2112
5207.32 2099
5208.00 2121
5208.68 2188
5209.36 2236
5210.04 2281
5210.72 2185
5211.40 2152
5212.09 2291
5212.77 2326
5213.45 2178
5214.13 2221
5214.81 2354
5215.49 2235
5216.17 2263
5216.85 2100
5217.54 2179
5218.22 2279
5218.90 2360
5219.58 2157
5220.26 2072
5220.94 2145
5221.62 2131
5222.31 2282
5222.99 2210
5223.67 2186
5224.35 2188
5225.03 2130
5225.72 2121
5226.40 2066
5227.08 2181
5227.76 2096
5228.44 1929
5229.13 2040
5229.81 2028
5230.49 2063
5231.17 2037
5231.86 2087
5232.54 2165
5233.22 2098
5233.90 2202
5234.58 2215
5235.27 2188
5235.95 2160
5236.63 2220
5237.32 2158
5238.00 2316
5238.68 2281
5239.36 2234
5240.05 2279
5240.73 2343
5241.41 2340
5242.10 2350
5242.78 2339
5243.46 2307
5244.14 2314
5244.83 2233
5245.51 2207
5246.19 2223
5246.88 2251
5247.56 2245
5248.24 2255
5248.93 2162
5249.61 2135
5250.29 2168
5250.98 2227
5251.66 2182
5252.35 2220
5253.03 2213
5253.71 2240
5254.40 2276
5255.08 2059
5255.76 2051
5256.45 2080
5257.13 2108
5257.82 2048
5258.50 2142
5259.18 2146
5259.87 2185
5260.55 2191
5261.24 2220
5261.92 2406
5262.61 2361
5263.29 2388
5263.97 2459
5264.66 2396
5265.34 2297
5266.03 2292
5266.71 2223
5267.40 2242
5268.08 2182
5268.77 2276
5269.45 2295
5270.14 2215
5270.82 2301
5271.51 2310
5272.19 2195
5272.88 2270
5273.56 2211
5274.25 2087
5274.93 2211
5275.62 2224
5276.30 2154
5276.99 2091
5277.67 2082
5278.36 2114
5279.04 2167
5279.73 2263
5280.41 2209
5281.10 2213
5281.79 2166
5282.47 2269
5283.16 2378
5283.84 2154
5284.53 2142
5285.21 2122
5285.90 2248
5286.59 2168
5287.27 2009
5287.96 2051
5288.64 2070
5289.33 2099
5290.02 2054
5290.70 2072
5291.39 1989
5292.07 1985
5292.76 2000
5293.45 2054
5294.13 2026
5294.82 1991
5295.51 2111
5296.19 2271
5296.88 2210
5297.57 2204
5298.25 2420
5298.94 2547
5299.63 2481
5300.31 2433
5301.00 2580
5301.69 2545
5302.37 2633
5303.06 2553
5303.75 2638
5304.43 2577
5305.12 2569
5305.81 2460
5306.50 2431
5307.18 2340
5307.87 2256
5308.56 2373
5309.25 2246
5309.93 2274
5310.62 2225
5311.31 2199
5312.00 2186
5312.68 2253
5313.37 2141
5314.06 2238
5314.75 2245
5315.43 2196
5316.12 2260
5316.81 2220
5317.50 2198
5318.18 2236
5318.87 2258
5319.56 2331
5320.25 2234
5320.94 2218
5321.63 2347
5322.31 2277
5323.00 2249
5323.69 2203
5324.38 2311
5325.07 2290
5325.76 2155
5326.44 2159
5327.13 2122
5327.82 2132
5328.51 2221
5329.20 2271
5329.89 2333
5330.58 2399
5331.26 2270
5331.95 2277
5332.64 2340
5333.33 2313
5334.02 2184
5334.71 2237
5335.40 2237
5336.09 2280
5336.78 2218
5337.47 2340
5338.15 2278
5338.84 2221
5339.53 2176
5340.22 2249
5340.91 2290
5341.60 2199
5342.29 2288
5342.98 2308
5343.67 2352
5344.36 2366
5345.05 2371
5345.74 2328
5346.43 2347
5347.12 2388
5347.81 2481
5348.50 2726
5349.19 2828
5349.88 2839
5350.57 2938
5351.26 3103
5351.95 3162
5352.64 3282
5353.33 3277
5354.02 3098
5354.71 3046
5355.40 2821
5356.09 2733
5356.78 2545
5357.47 2304
5358.16 2224
5358.85 2162
5359.54 2138
5360.23 2098
5360.92 2140
5361.62 2141
5362.31 2125
5363.00 2098
5363.69 2189
5364.38 2228
5365.07 2114
5365.76 2168
5366.45 2163
5367.14 2189
5367.83 2153
5368.53 2141
5369.22 2104
5369.91 2069
5370.60 2060
5371.29 2130
5371.98 2098
5372.67 2169
5373.36 2219
5374.06 2150
5374.75 2164
5375.44 2155
5376.13 2065
5376.82 2068
5377.51 2052
5378.21 2133
5378.90 2037
5379.59 2176
5380.28 2267
5380.97 2247
5381.67 2025
5382.36 2090
5383.05 2068
5383.74 2078
5384.44 2081
5385.13 1993
5385.82 2121
5386.51 2155
5387.20 2105
5387.90 2215
5388.59 2291
5389.28 2345
5389.97 2414
5390.67 2443
5391.36 2591
5392.05 2605
5392.75 2454
5393.44 2252
5394.13 2418
5394.82 2309
5395.52 2180
5396.21 2243
5396.90 2198
5397.60 2155
5398.29 2064
5398.98 2011
5399.68 2001
5400.37 1991
5401.06 1949
5401.76 2036
5402.45 2076
5403.14 2077
5403.84 2126
5404.53 2156
5405.22 1981
5405.92 2059
5406.61 2054
5407.30 1978
5408.00 2079
5408.69 2127
5409.39 2171
5410.08 2191
5410.77 2212
5411.47 2146
5412.16 2040
5412.85 2105
5413.55 2048
5414.24 2096
5414.94 2014
5415.63 2142
5416.33 2196
5417.02 2052
5417.71 2120
5418.41 2091
5419.10 2111
5419.80 2208
5420.49 2214
5421.19 2151
5421.88 2215
5422.58 2174
5423.27 2045
5423.97 2021
5424.66 1990
5425.36 2062
5426.05 2145
5426.75 2072
5427.44 2059
5428.14 1953
5428.83 2117
5429.53 2113
5430.22 2225
5430.92 2092
5431.61 2078
5432.31 2206
5433.00 2219
5433.70 2204
5434.39 2261
5435.09 2207
5435.78 2289
5436.48 2446
5437.17 2327
5437.87 2361
5438.57 2263
5439.26 2258
5439.96 2252
5440.65 2388
5441.35 2379
5442.05 2327
5442.74 2294
5443.44 2242
5444.13 2248
5444.83 2277
5445.53 2526
5446.22 2511
5446.92 2469
5447.61 2634
5448.31 2719
5449.01 2610
5449.70 2668
5450.40 2483
5451.10 2494
5451.79 2498
5452.49 2524
5453.19 2369
5453.88 2361
5454.58 2199
5455.28 2380
5455.97 2233
5456.67 2323
5457.37 2371
5458.06 2337
5458.76 2327
5459.46 2341
5460.16 2465
5460.85 2377
5461.55 2406
5462.25 2425
5462.94 2385
5463.64 2402
5464.34 2401
5465.04 2554
5465.73 2508
5466.43 2327
5467.13 2316
5467.83 2363
5468.52 2473
5469.22 2493
5469.92 2461
5470.62 2361
5471.31 2299
5472.01 2528
5472.71 2461
5473.41 2486
5474.11 2550
5474.80 2614
5475.50 2516
5476.20 2461
5476.90 2593
5477.60 2733
5478.29 2686
5478.99 2699
5479.69 3092
5480.39 3224
5481.09 3296
5481.79 3371
5482.49 3416
5483.18 3285
5483.88 3141
5484.58 3065
5485.28 2935
5485.98 2789
5486.68 2780
5487.38 2791
5488.08 2792
5488.77 2720
5489.47 2719
5490.17 2736
5490.87 2693
5491.57 2590
5492.27 2878
5492.97 2915
5493.67 3012
5494.37 2911
5495.07 2965
5495.77 3169
5496.46 3129
5497.16 3256
5497.86 3402
5498.56 3525
5499.26 3620
5499.96 3878
5500.66 4284
5501.36 4557
5502.06 4686
5502.76 4547
5503.46 4454
5504.16 4228
5504.86 3973
5505.56 3477
5506.26 3304
5506.96 3043
5507.66 2996
5508.36 2976
5509.06 2878
5509.76 2827
5510.46 2706
5511.16 2746
5511.86 2754
5512.56 2785
5513.26 2728
5513.96 2856
5514.67 2709
5515.37 2701
5516.07 2688
5516.77 2856
5517.47 2697
5518.17 2603
5518.87 2528
5519.57 2536
5520.27 2559
5520.97 2555
5521.67 2489
5522.37 2528
5523.08 2575
5523.78 2620
5524.48 2503
5525.18 2422
5525.88 2444
5526.58 2439
5527.28 2359
5527.98 2265
5528.69 2388
5529.39 2387
5530.09 2418
5530.79 2497
5531.49 2526
5532.19 2451
5532.90 2357
5533.60 2320
5534.30 2317
5535.00 2255
5535.70 2438
5536.40 2328
5537.11 2214
5537.81 2377
5538.51 2262
5539.21 2238
5539.92 2200
5540.62 2266
5541.32 2266
5542.02 2175
5542.72 2180
5543.43 2218
5544.13 2240
5544.83 2179
5545.53 2167
5546.24 2193
5546.94 2188
5547.64 2175
5548.34 2206
5549.05 2213
5549.75 2213
5550.45 2175
5551.16 2187
5551.86 2150
5552.56 2099
5553.26 2109
5553.97 2182
5554.67 2157
5555.37 1995
5556.08 2051
5556.78 2121
5557.48 2174
5558.19 2149
5558.89 2080
5559.59 2201
5560.30 2146
5561.00 2073
5561.70 2286
5562.41 2345
5563.11 2198
5563.82 2146
5564.52 2295
5565.22 2219
5565.93 2338
5566.63 2302
5567.33 2239
5568.04 2187
5568.74 2070
5569.45 2129
5570.15 2165
5570.85 2123
5571.56 2062
5572.26 2126
5572.97 2074
5573.67 2036
5574.38 2132
5575.08 2191
5575.78 2238
5576.49 2207
5577.19 2159
5577.90 2147
5578.60 2247
5579.31 2177
5580.01 2148
5580.72 2125
5581.42 2155
5582.13 2011
5582.83 1976
5583.54 2002
5584.24 2092
5584.95 2039
5585.65 1964
5586.36 2059
5587.06 2055
5587.77 2098
5588.47 2050
5589.18 2042
5589.88 1941
5590.59 1928
5591.29 2048
5592.00 2025
5592.70 1966
5593.41 1885
5594.12 1946
5594.82 1921
5595.53 1906
5596.23 1923
5596.94 1981
5597.64 1936
5598.35 1932
5599.06 2001
5599.76 1929
5600.47 1775
5601.17 1918
5601.88 1933
5602.59 1881
5603.29 1873
5604.00 1880
5604.71 1990
5605.41 2047
5606.12 1991
5606.82 1987
5607.53 1898
5608.24 1890
5608.94 1887
5609.65 1930
5610.36 1951
5611.06 1877
5611.77 1963
5612.48 1940
5613.18 2035
5613.89 2105
5614.60 2027
5615.30 1948
5616.01 1982
5616.72 1892
5617.43 1966
5618.13 2025
5618.84 1964
5619.55 2022
5620.25 1985
5620.96 1964
5621.67 1956
5622.38 1960
5623.08 1960
5623.79 1966
5624.50 1963
5625.21 1906
5625.91 2029
5626.62 2021
5627.33 2133
5628.04 1976
5628.75 2047
5629.45 2116
5630.16 2018
5630.87 2036
5631.58 2018
5632.28 2058
5632.99 1979
5633.70 1921
5634.41 1984
5635.12 1974
5635.83 2001
5636.53 1946
5637.24 2025
5637.95 2040
5638.66 2041
5639.37 2111
5640.08 2177
5640.78 2212
5641.49 2331
5642.20 2282
5642.91 2240
5643.62 2210
5644.33 2167
5645.04 2143
5645.75 2128
5646.45 2086
5647.16 2033
5647.87 2025
5648.58 2010
5649.29 2025
5650.00 1972
5650.71 2083
5651.42 2063
5652.13 2039
5652.84 2076
5653.55 2167
5654.26 2043
5654.96 2081
5655.67 2236
5656.38 2354
5657.09 2441
5657.80 2468
5658.51 2426
5659.22 2480
5659.93 2381
5660.64 2403
5661.35 2292
5662.06 2191
5662.77 2137
5663.48 2212
5664.19 2187
5664.90 2093
5665.61 2085
5666.32 2055
5667.03 1992
5667.74 1956
5668.45 1995
5669.16 2041
5669.87 2129
5670.58 2152
5671.29 2079
5672.00 2019
5672.72 2098
5673.43 2053
5674.14 1945
5674.85 2090
5675.56 2011
5676.27 2022
5676.98 1889
5677.69 1797
5678.40 1808
5679.11 1823
5679.82 1877
5680.53 1932
5681.25 1966
5681.96 1986
5682.67 2015
5683.38 2013
5684.09 1898
5684.80 1911
5685.51 1967
5686.22 2027
5686.94 1892
5687.65 1904
5688.36 1942
5689.07 1958
5689.78 2000
5690.49 2019
5691.21 1969
5691.92 1786
5692.63 1856
5693.34 2045
5694.05 1937
5694.76 2000
5695.48 1996
5696.19 1961
5696.90 1917
5697.61 1883
5698.32 1880
5699.04 1839
5699.75 2003
5700.46 1881
5701.17 1808
5701.89 1862
5702.60 1899
5703.31 1947
5704.02 1901
5704.74 1927
5705.45 1936
5706.16 1904
5706.87 1912
5707.59 1979
5708.30 1906
5709.01 1935
5709.73 1909
5710.44 1917
5711.15 1948
5711.86 1923
5712.58 1900
5713.29 1911
5714.00 1845
5714.72 1803
5715.43 1843
5716.14 1850
5716.86 1802
5717.57 1949
5718.28 1877
5719.00 1844
5719.71 1902
5720.42 1912
5721.14 1868
5721.85 1918
5722.56 1949
5723.28 1947
5723.99 1879
5724.71 1851
5725.42 1838
5726.13 1907
5726.85 2029
5727.56 2067
5728.28 2060
5728.99 2164
5729.70 2210
5730.42 2039
5731.13 2044
5731.85 2081
5732.56 2058
5733.28 2009
5733.99 1911
5734.70 1951
5735.42 2020
5736.13 1957
5736.85 1978
5737.56 1899
5738.28 1857
5738.99 1871
5739.71 1878
5740.42 1850
5741.14 1921
5741.85 1987
5742.57 1999
5743.28 1913
5744.00 1958
5744.71 1874
5745.43 1942
5746.14 1882
5746.86 1884
5747.57 1733
5748.29 1836
5749.00 1839
5749.72 1899
5750.43 1886
5751.15 1859
5751.86 1885
5752.58 1814
5753.29 1819
5754.01 1858
5754.73 1884
5755.44 1849
5756.16 1876
5756.87 1932
5757.59 1879
5758.31 1918
5759.02 1936
5759.74 1882
5760.45 1893
5761.17 1952
5761.89 1879
5762.60 1910
5763.32 1886
5764.03 1804
5764.75 1847
5765.47 1919
5766.18 1882
5766.90 1950
5767.62 2018
5768.33 2043
5769.05 2003
5769.77 2028
5770.48 2083
5771.20 2020
5771.92 2062
5772.63 2057
5773.35 1980
5774.07 2036
5774.78 2100
5775.50 2106
5776.22 2079
5776.93 2110
5777.65 2040
5778.37 2068
5779.09 2167
5779.80 2155
5780.52 2227
5781.24 2297
5781.96 2287
5782.67 2156
5783.39 2108
5784.11 2146
5784.83 2168
5785.54 2069
5786.26 2099
5786.98 2145
5787.70 2165
5788.41 2211
5789.13 2137
5789.85 2003
5790.57 2064
5791.29 2066
5792.00 2109
5792.72 2162
5793.44 2284
5794.16 2272
5794.88 2233
5795.59 2204
5796.31 2372
5797.03 2469
5797.75 2596
5798.47 2661
5799.19 2630
5799.90 2932
5800.62 3163
5801.34 3435
5802.06 3841
5802.78 4227
5803.50 4694
5804.22 4583
5804.93 4436
5805.65 4141
5806.37 3784
5807.09 3654
5807.81 3135
5808.53 2824
5809.25 2683
5809.97 2652
5810.69 2513
5811.41 2517
5812.13 2525
5812.84 2605
5813.56 2698
5814.28 2644
5815.00 2585
5815.72 2528
5816.44 2507
5817.16 2591
5817.88 2622
5818.60 2710
5819.32 2702
5820.04 2655
5820.76 2492
5821.48 2609
5822.20 2726
5822.92 2593
5823.64 2630
5824.36 2500
5825.08 2416
5825.80 2439
5826.52 2413
5827.24 2334
5827.96 2372
5828.68 2345
5829.40 2249
5830.12 2301
5830.84 2223
5831.56 2298
5832.28 2333
5833.00 2351
5833.72 2306
5834.44 2462
5835.16 2412
5835.89 2397
5836.61 2330
5837.33 2347
5838.05 2232
5838.77 2237
5839.49 2281
5840.21 2182
5840.93 2070
5841.65 2113
5842.37 2289
5843.10 2168
5843.82 2131
5844.54 2175
5845.26 2079
5845.98 2152
5846.70 2241
5847.42 2171
5848.14 2068
5848.87 2138
5849.59 2184
5850.31 2238
5851.03 2285
5851.75 2218
5852.47 2233
5853.20 2231
5853.92 2183
5854.64 2224
5855.36 2169
5856.08 2161
5856.81 2227
5857.53 2200
5858.25 2191
5858.97 2207
5859.69 2282
5860.42 2121
5861.14 2110
5861.86 2261
5862.58 2230
5863.31 2231
5864.03 2098
5864.75 2113
5865.47 2150
5866.20 2136
5866.92 2128
5867.64 2100
5868.36 2203
5869.09 2090
5869.81 2152
5870.53 2269
5871.26 2227
5871.98 2245
5872.70 2149
5873.42 2176
5874.15 2073
5874.87 2031
5875.59 2179
5876.32 2067
5877.04 2014
5877.76 2129
5878.49 2133
5879.21 2177
5879.93 2214
5880.66 2075
5881.38 2069
5882.10 2155
5882.83 2258
5883.55 2274
5884.28 2258
5885.00 2182
5885.72 2280
5886.45 2267
5887.17 2237
5887.89 2253
5888.62 2163
5889.34 2174
5890.07 2206
5890.79 2173
5891.51 2179
5892.24 2099
5892.96 2251
5893.69 2240
5894.41 2140
5895.14 2157
5895.86 2064
5896.59 2142
5897.31 1994
5898.03 2112
5898.76 2203
5899.48 2184
5900.21 2223
5900.93 2221
5901.66 2164
5902.38 2150
5903.11 2261
5903.83 2292
5904.56 2402
5905.28 2393
5906.01 2285
5906.73 2279
5907.46 2337
5908.18 2227
5908.91 2268
5909.63 2363
5910.36 2362
5911.08 2273
5911.81 2404
5912.53 2303
5913.26 2356
5913.99 2342
5914.71 2181
5915.44 2262
5916.16 2426
5916.89 2271
5917.61 2367
5918.34 2409
5919.07 2296
5919.79 2357
5920.52 2392
5921.24 2348
5921.97 2462
5922.70 2505
5923.42 2404
5924.15 2425
5924.87 2463
5925.60 2503
5926.33 2547
5927.05 2465
5927.78 2537
5928.51 2637
5929.23 2515
5929.96 2553
5930.69 2593
5931.41 2632
5932.14 2747
5932.87 2748
5933.59 2686
5934.32 2715
5935.05 2815
5935.77 2880
5936.50 3066
5937.23 3033
5937.95 3114
5938.68 3106
5939.41 3080
5940.13 3054
5940.86 3139
5941.59 3071
5942.32 3136
5943.04 3175
5943.77 3265
5944.50 3279
5945.23 3142
5945.95 3142
5946.68 3119
5947.41 3287
5948.14 3314
5948.86 3351
5949.59 3374
5950.32 3474
5951.05 3597
5951.78 3881
5952.50 3868
5953.23 4020
5953.96 4159
5954.69 4136
5955.42 4017
5956.14 3968
5956.87 3924
5957.60 3837
5958.33 3882
5959.06 3975
5959.78 4000
5960.51 4087
5961.24 4016
5961.97 4076
5962.70 3973
5963.43 4077
5964.16 4121
5964.88 4504
5965.61 4672
5966.34 4661
5967.07 4873
5967.80 5075
5968.53 4938
5969.26 5068
5969.99 5015
5970.72 5032
5971.44 4843
5972.17 4984
5972.90 4954
5973.63 4918
5974.36 4915
5975.09 4943
5975.82 4937
5976.55 4901
5977.28 4977
5978.01 5084
5978.74 5315
5979.47 5427
5980.20 5297
5980.93 5600
5981.66 5878
5982.39 5873
5983.12 5953
5983.85 5926
5984.57 6085
5985.30 6269
5986.03 6205
5986.76 6131
5987.49 6064
5988.22 6060
5988.96 5963
5989.69 5934
5990.42 5961
5991.15 5990
5991.88 6032
5992.61 6257
5993.34 6129
5994.07 6190
5994.80 6328
5995.53 6528
5996.26 6562
5996.99 6739
5997.72 6824
5998.45 6923
5999.18 7052
5999.91 7044
6000.64 6971
6001.37 7191
6002.11 6852
6002.84 6658
6003.57 6868
6004.30 6597
6005.03 6524
6005.76 6436
6006.49 6288
6007.22 6327
6007.95 6801
6008.69 7143
6009.42 7795
6010.15 8753
6010.88 10056
6011.61 11748
6012.34 13712
6013.07 15579
6013.81 17434
6014.54 18911
6015.27 19329
6016.00 19551
6016.73 18720
6017.46 17396
6018.20 15392
6018.93 13630
6019.66 11718
6020.39 10094
6021.12 8935
6021.86 7782
6022.59 6804
6023.32 6407
6024.05 5848
6024.79 5632
6025.52 5315
6026.25 5124
6026.98 5186
6027.72 4995
6028.45 4739
6029.18 4656
6029.91 4654
6030.65 4588
6031.38 4703
6032.11 4655
6032.84 4378
6033.58 4460
6034.31 4336
6035.04 4309
6035.78 4341
6036.51 4222
6037.24 4268
6037.98 4292
6038.71 4258
6039.44 4505
6040.18 4608
6040.91 4777
6041.64 4692
6042.38 4798
6043.11 4787
6043.84 4768
6044.58 4787
6045.31 4847
6046.04 4961
6046.78 5016
6047.51 5109
6048.24 5160
6048.98 5061
6049.71 5229
6050.45 5371
6051.18 5566
6051.91 5717
6052.65 5820
6053.38 6055
6054.12 6194
6054.85 6317
6055.58 6091
6056.32 6026
6057.05 5767
6057.79 5543
6058.52 5616
6059.26 5378
6059.99 5221
6060.72 5234
6061.46 5104
6062.19 5076
6062.93 5061
6063.66 5173
6064.40 4811
6065.13 5010
6065.87 4982
6066.60 4793
6067.34 4925
6068.07 4841
6068.81 4664
6069.54 4753
6070.28 4728
6071.01 4640
6071.75 4613
6072.48 4663
6073.22 4726
6073.95 4803
6074.69 4938
6075.42 5194
6076.16 5298
6076.89 5328
6077.63 5373
6078.37 5458
6079.10 5549
6079.84 5209
6080.57 5058
6081.31 5001
6082.04 4800
6082.78 4858
6083.52 4718
6084.25 4408
6084.99 4319
6085.72 4095
6086.46 4093
6087.20 3987
6087.93 3969
6088.67 3941
6089.40 4018
6090.14 4083
6090.88 3923
6091.61 4041
6092.35 3896
6093.09 4027
6093.82 4039
6094.56 4005
6095.30 3822
6096.03 3784
6096.77 3636
6097.51 3533
6098.24 3547
6098.98 3572
6099.72 3439
6100.45 3336
6101.19 3367
6101.93 3322
6102.66 3317
6103.40 3329
6104.14 3290
6104.88 3179
6105.61 3258
6106.35 3406
6107.09 3325
6107.83 3353
6108.56 3349
6109.30 3311
6110.04 3285
6110.78 3437
6111.51 3447
6112.25 3334
6112.99 3404
6113.73 3405
6114.46 3290
6115.20 3416
6115.94 3524
6116.68 3578
6117.41 3471
6118.15 3557
6118.89 3629
6119.63 3597
6120.37 3542
6121.11 3433
6121.84 3566
6122.58 3478
6123.32 3577
6124.06 3536
6124.80 3636
6125.54 3715
6126.27 3755
6127.01 3739
6127.75 3707
6128.49 3568
6129.23 3585
6129.97 3601
6130.71 3724
6131.44 3767
6132.18 3657
6132.92 3518
6133.66 3629
6134.40 3721
6135.14 3734
6135.88 3725
6136.62 3660
6137.36 3833
6138.10 3878
6138.83 3879
6139.57 3957
6140.31 3973
6141.05 3990
6141.79 3984
6142.53 3892
6143.27 3924
6144.01 3886
6144.75 3762
6145.49 3871
6146.23 3863
6146.97 3947
6147.71 3883
6148.45 3858
6149.19 3900
6149.93 4046
6150.67 4000
6151.41 4144
6152.15 4176
6152.89 4179
6153.63 4240
6154.37 4260
6155.11 4279
6155.85 4244
6156.59 4388
6157.33 4325
6158.07 4368
6158.81 4526
6159.55 4510
6160.29 4407
6161.03 4384
6161.77 4498
6162.51 4669
6163.25 4861
6163.99 5149
6164.74 5255
6165.48 5554
6166.22 5828
6166.96 5785
6167.70 6042
6168.44 6115
6169.18 6408
6169.92 6549
6170.66 6443
6171.40 6163
6172.15 6122
6172.89 5947
6173.63 5835
6174.37 5748
6175.11 5813
6175.85 5621
6176.59 5394
6177.34 5513
6178.08 5565
6178.82 5700
6179.56 5455
6180.30 5646
6181.04 5730
6181.79 5765
6182.53 5828
6183.27 5816
6184.01 5874
6184.75 5933
6185.50 5858
6186.24 5841
6186.98 5919
6187.72 6128
6188.46 6157
6189.21 6214
6189.95 6397
6190.69 6364
6191.43 6592
6192.18 6782
6192.92 7031
6193.66 7264
6194.40 7395
6195.15 7584
6195.89 7596
6196.63 7682
6197.37 7638
6198.12 7516
6198.86 7525
6199.60 7534
6200.35 7463
6201.09 7486
6201.83 7525
6202.58 7607
6203.32 7798
6204.06 8423
6204.80 9224
6205.55 10557
6206.29 12809
6207.03 15866
6207.78 19436
6208.52 22992
6209.26 26339
6210.01 28356
6210.75 29970
6211.50 30317
6212.24 29573
6212.98 27796
6213.73 25273
6214.47 21769
6215.21 18488
6215.96 15503
6216.70 13042
6217.45 11088
6218.19 9408
6218.93 8383
6219.68 7748
6220.42 6888
6221.17 6576
6221.91 6217
6222.66 6211
6223.40 6338
6224.14 6383
6224.89 6244
6225.63 6304
6226.38 6116
6227.12 6072
6227.87 6024
6228.61 5436
6229.36 5205
6230.10 5143
6230.84 4989
6231.59 4965
6232.33 4719
6233.08 4693
6233.82 4692
6234.57 4724
6235.31 4877
6236.06 4804
6236.80 5085
6237.55 5256
6238.30 5533
6239.04 5806
6239.79 5867
6240.53 6273
6241.28 6433
6242.02 6344
6242.77 6169
6243.51 5921
6244.26 5808
6245.00 5655
6245.75 5495
6246.50 5436
6247.24 5373
6247.99 5525
6248.73 5580
6249.48 5447
6250.22 5687
6250.97 5410
6251.72 5426
6252.46 5473
6253.21 5389
6253.95 5483
6254.70 5330
6255.45 5195
6256.19 5342
6256.94 5094
6257.69 5075
6258.43 5175
6259.18 5101
6259.93 4923
6260.67 4914
6261.42 4948
6262.17 4958
6262.91 4939
6263.66 4935
6264.41 4865
6265.15 4790
6265.90 4823
6266.65 4826
6267.39 4877
6268.14 4999
6268.89 5309
6269.63 5253
6270.38 5570
6271.13 6129
6271.88 6331
6272.62 6576
6273.37 6757
6274.12 7033
6274.86 6751
6275.61 6401
6276.36 6185
6277.11 6032
6277.85 5818
6278.60 5715
6279.35 5515
6280.10 5401
6280.85 5027
6281.59 4982
6282.34 4839
6283.09 4521
6283.84 4412
6284.59 4143
6285.33 4100
6286.08 4002
6286.83 3951
6287.58 3846
6288.33 3861
6289.07 3889
6289.82 3919
6290.57 3848
6291.32 3739
6292.07 3774
6292.82 3609
6293.56 3581
6294.31 3476
6295.06 3495
6295.81 3514
6296.56 3339
6297.31 3400
6298.06 3259
6298.81 3307
6299.55 3235
6300.30 3331
6301.05 3208
6301.80 3082
6302.55 3176
6303.30 3235
6304.05 3274
6304.80 3182
6305.55 3148
6306.30 3195
6307.05 3210
6307.79 3330
6308.54 3326
6309.29 3298
6310.04 3330
6310.79 3431
6311.54 3507
6312.29 3529
6313.04 3498
6313.79 3427
6314.54 3463
6315.29 3464
6316.04 3472
6316.79 3421
6317.54 3403
6318.29 3406
6319.04 3347
6319.79 3421
6320.54 3302
6321.29 3192
6322.04 3310
6322.79 3381
6323.54 3246
6324.29 3135
6325.04 3150
6325.79 3123
6326.54 3068
6327.29 3060
6328.04 2999
6328.79 2889
6329.55 2854
6330.30 2952
6331.05 3051
6331.80 2965
6332.55 2907
6333.30 2982
6334.05 2986
6334.80 2934
6335.55 2918
6336.30 3039
6337.05 3091
6337.81 3054
6338.56 3072
6339.31 2980
6340.06 2943
6340.81 2899
6341.56 3017
6342.31 3047
6343.06 2981
6343.82 2881
6344.57 2863
6345.32 2985
6346.07 2934
6346.82 2912
6347.57 2940
6348.33 2994
6349.08 3056
6349.83 3123
6350.58 3350
6351.33 3301
6352.09 3343
6352.84 3390
6353.59 3644
6354.34 3686
6355.09 3616
6355.85 3591
6356.60 3427
6357.35 3434
6358.10 3353
6358.86 3180
6359.61 3140
6360.36 3007
6361.11 3101
6361.87 3192
6362.62 3121
6363.37 2922
6364.12 2913
6364.88 2809
6365.63 2860
6366.38 2920
6367.13 2970
6367.89 2914
6368.64 2998
6369.39 3017
6370.15 3168
6370.90 3140
6371.65 3176
6372.41 3160
6373.16 3153
6373.91 3035
6374.67 2959
6375.42 3034
6376.17 3023
6376.93 2921
6377.68 2940
6378.43 2838
6379.19 2943
6379.94 2867
6380.69 3010
6381.45 3143
6382.20 3099
6382.96 2993
6383.71 2969
6384.46 2875
6385.22 2926
6385.97 2866
6386.73 2800
6387.48 2864
6388.23 2705
6388.99 2837
6389.74 2848
6390.50 2750
6391.25 2774
6392.00 2697
6392.76 2628
6393.51 2772
6394.27 2661
6395.02 2732
6395.78 2674
6396.53 2669
6397.29 2675
6398.04 2673
6398.80 2707
6399.55 2687
6400.31 2643
6401.06 2539
6401.82 2573
6402.57 2573
6403.33 2615
6404.08 2589
6404.84 2621
6405.59 2716
6406.35 2699
6407.10 2693
6407.86 2577
6408.61 2623
6409.37 2638
6410.12 2694
6410.88 2702
6411.63 2749
6412.39 2605
6413.14 2678
6413.90 2778
6414.66 2627
6415.41 2530
6416.17 2512
6416.92 2579
6417.68 2764
6418.44 2592
6419.19 2543
6419.95 2556
6420.70 2592
6421.46 2616
6422.22 2544
6422.97 2587
6423.73 2526
6424.48 2503
6425.24 2560
6426.00 2580
6426.75 2520
6427.51 2528
6428.27 2497
6429.02 2631
6429.78 2628
6430.54 2571
6431.29 2499
6432.05 2518
6432.81 2678
6433.56 2616
6434.32 2579
6435.08 2542
6435.83 2624
6436.59 2696
6437.35 2701
6438.10 2691
6438.86 2659
6439.62 2733
6440.38 2634
6441.13 2586
6441.89 2696
6442.65 2682
6443.41 2558
6444.16 2676
6444.92 2787
6445.68 2669
6446.44 2685
6447.19 2729
6447.95 2752
6448.71 2784
6449.47 2812
6450.22 2731
6450.98 2723
6451.74 2861
6452.50 2756
6453.26 2675
6454.01 2725
6454.77 2939
6455.53 2899
6456.29 2853
6457.05 2996
6457.80 3004
6458.56 3040
6459.32 2956
6460.08 2958
6460.84 3083
6461.60 2942
6462.35 3018
6463.11 3059
6463.87 3103
6464.63 3104
6465.39 3039
6466.15 2967
6466.91 3096
6467.67 3226
6468.42 3178
6469.18 3181
6469.94 3248
6470.70 3277
6471.46 3282
6472.22 3408
6472.98 3265
6473.74 3271
6474.50 3387
6475.26 3294
6476.02 3512
6476.77 3605
6477.53 3526
6478.29 3447
6479.05 3460
6479.81 3556
6480.57 3682
6481.33 3616
6482.09 3620
6482.85 3694
6483.61 3664
6484.37 3710
6485.13 3809
6485.89 3815
6486.65 3944
6487.41 4043
6488.17 3973
6488.93 4114
6489.69 4222
6490.45 4211
6491.21 4334
6491.97 4386
6492.73 4448
6493.49 4658
6494.25 4890
6495.01 4906
6495.77 5048
6496.53 4931
6497.29 5130
6498.05 5245
6498.82 5080
6499.58 5211
6500.34 5110
6501.10 5062
6501.86 5212
6502.62 5135
6503.38 5164
6504.14 5326
6504.90 5115
6505.66 5160
6506.42 5274
6507.19 5440
6507.95 5522
6508.71 5575
6509.47 5638
6510.23 5960
6510.99 5916
6511.75 6061
6512.51 6085
6513.28 6093
6514.04 6042
6514.80 6043
6515.56 6190
6516.32 6191
6517.08 6110
6517.85 6143
6518.61 6262
6519.37 6510
6520.13 6570
6520.89 6805
6521.66 7099
6522.42 7125
6523.18 7465
6523.94 7774
6524.70 8265
6525.47 8791
6526.23 9523
6526.99 10198
6527.75 11504
6528.52 11854
6529.28 12017
6530.04 12129
6530.80 11951
6531.57 11628
6532.33 11637
6533.09 11462
6533.85 12055
6534.62 13696
6535.38 15863
6536.14 17993
6536.90 20100
6537.67 21848
6538.43 22771
6539.19 22443
6539.96 20912
6540.72 18294
6541.48 16313
6542.25 13811
6543.01 11479
6543.77 9753
6544.54 8660
6545.30 7638
6546.06 6900
6546.83 6396
6547.59 5865
6548.35 5524
6549.12 5446
6549.88 5236
6550.64 5096
6551.41 5164
6552.17 5196
6552.94 5118
6553.70 5000
6554.46 5059
6555.23 5073
6555.99 4746
6556.75 4719
6557.52 4892
6558.28 4862
6559.05 4727
6559.81 4874
6560.58 4798
6561.34 4926
6562.10 5072
6562.87 5034
6563.63 5142
6564.40 5263
6565.16 5601
6565.93 5722
6566.69 5777
6567.46 5766
6568.22 5576
6568.99 5575
6569.75 5450
6570.52 5335
6571.28 5342
6572.04 5466
6572.81 5550
6573.57 5628
6574.34 5865
6575.11 5840
6575.87 5784
6576.64 5982
6577.40 6063
6578.17 5987
6578.93 6029
6579.70 6047
6580.46 6112
6581.23 5944
6581.99 5778
6582.76 5837
6583.52 5876
6584.29 5899
6585.06 5837
6585.82 5855
6586.59 5998
6587.35 5931
6588.12 5920
6588.88 6129
6589.65 6223
6590.42 6319
6591.18 6630
6591.95 6792
6592.71 7023
6593.48 7141
6594.25 7332
6595.01 7816
6595.78 7900
6596.55 8018
6597.31 8106
6598.08 8221
6598.85 8206
6599.61 8029
6600.38 7863
6601.15 7601
6601.91 7180
6602.68 6890
6603.45 6836
6604.21 6407
6604.98 6202
6605.75 6391
6606.51 6453
6607.28 6428
6608.05 6423
6608.81 6786
6609.58 6962
6610.35 7072
6611.12 7106
6611.88 7010
6612.65 6732
6613.42 6531
6614.18 6296
6614.95 5956
6615.72 5509
6616.49 5191
6617.25 5074
6618.02 5000
6618.79 4986
6619.56 4748
6620.33 4825
6621.09 4752
6621.86 4743
6622.63 4608
6623.40 4484
6624.16 4549
6624.93 4630
6625.70 4567
6626.47 4473
6627.24 4436
6628.01 4316
6628.77 4437
6629.54 4469
6630.31 4615
6631.08 4828
6631.85 4940
6632.62 5239
6633.38 5769
6634.15 6232
6634.92 6780
6635.69 7070
6636.46 7130
6637.23 7162
6638.00 7006
6638.76 6751
6639.53 6291
6640.30 5780
6641.07 5370
6641.84 4995
6642.61 4829
6643.38 4614
6644.15 4420
6644.92 4241
6645.69 4188
6646.45 4315
6647.22 4241
6647.99 4176
6648.76 4105
6649.53 4127
6650.30 4053
6651.07 4152
6651.84 4151
6652.61 4153
6653.38 4122
6654.15 4228
6654.92 4233
6655.69 4116
6656.46 4268
6657.23 4349
6658.00 4288
6658.77 4167
6659.54 4162
6660.31 4166
6661.08 4225
6661.85 4103
6662.62 4087
6663.39 4142
6664.16 4086
6664.93 4174
6665.70 4033
6666.47 3960
6667.24 3787
6668.01 3747
6668.78 3882
6669.55 3814
6670.32 3791
6671.09 3906
6671.87 4057
6672.64 4030
6673.41 4187
6674.18 3970
6674.95 3983
6675.72 3937
6676.49 3889
6677.26 3942
6678.03 3859
6678.80 4048
6679.58 3976
6680.35 3906
6681.12 3780
6681.89 3866
6682.66 4016
6683.43 4149
6684.20 4245
6684.97 4340
6685.75 4481
6686.52 4491
6687.29 4564
6688.06 4381
6688.83 4325
6689.60 4132
6690.38 4047
6691.15 3968
6691.92 3961
6692.69 3667
6693.46 3563
6694.24 3506
6695.01 3524
6695.78 3429
6696.55 3531
6697.32 3637
6698.10 3590
6698.87 3586
6699.64 3481
6700.41 3574
6701.19 3585
6701.96 3547
6702.73 3331
6703.50 3329
6704.28 3467
6705.05 3434
6705.82 3294
6706.59 3402
6707.37 3123
6708.14 3213
6708.91 3315
6709.69 3300
6710.46 3336
6711.23 3243
6712.00 3237
6712.78 3265
6713.55 3214
6714.32 3218
6715.10 3297
6715.87 3071
6716.64 3048
6717.42 3016
6718.19 2982
6718.96 2978
6719.74 2961
6720.51 3017
6721.28 2926
6722.06 2924
6722.83 2996
6723.61 2980
6724.38 3022
6725.15 3068
6725.93 2947
6726.70 2990
6727.48 2884
6728.25 2867
6729.02 2886
6729.80 2863
6730.57 2762
6731.35 2845
6732.12 2896
6732.89 2831
6733.67 2939
6734.44 2919
6735.22 2969
6735.99 2967
6736.77 2928
6737.54 2924
6738.31 2908
6739.09 2843
6739.86 2882
6740.64 2881
6741.41 2922
6742.19 2945
6742.96 2911
6743.74 2769
6744.51 2974
6745.29 2963
6746.06 2962
6746.84 3071
6747.61 3000
6748.39 3089
6749.16 3154
6749.94 3231
6750.71 3400
6751.49 3513
6752.26 3696
6753.04 3674
6753.82 3705
6754.59 3846
6755.37 3753
6756.14 3571
6756.92 3442
6757.69 3388
6758.47 3257
6759.25 3107
6760.02 3031
6760.80 2941
6761.57 2911
6762.35 2921
6763.12 2949
6763.90 2968
6764.68 2947
6765.45 2921
6766.23 2867
6767.01 2916
6767.78 2893
6768.56 2846
6769.33 2960
6770.11 2875
6770.89 2898
6771.66 2856
6772.44 2892
6773.22 2914
6773.99 2838
6774.77 2848
6775.55 2717
6776.32 2838
6777.10 2832
6777.88 2797
6778.65 2894
6779.43 2905
6780.21 2931
6780.98 2910
6781.76 2982
6782.54 2874
6783.32 2978
6784.09 2880
6784.87 2944
6785.65 2918
6786.43 2750
6787.20 2708
6787.98 2758
6788.76 2784
6789.53 2670
6790.31 2616
6791.09 2822
6791.87 2647
6792.65 2623
6793.42 2682
6794.20 2638
6794.98 2668
6795.76 2600
6796.53 2561
6797.31 2657
6798.09 2629
6798.87 2669
6799.65 2742
6800.42 2652
6801.20 2568
6801.98 2666
6802.76 2650
6803.54 2707
6804.32 2759
6805.09 2737
6805.87 2841
6806.65 2894
6807.43 2701
6808.21 2725
6808.99 2652
6809.77 2811
6810.54 2725
6811.32 2783
6812.10 2762
6812.88 2594
6813.66 2661
6814.44 2694
6815.22 2670
6816.00 2659
6816.78 2657
6817.56 2718
6818.33 2741
6819.11 2766
6819.89 2790
6820.67 2799
6821.45 2730
6822.23 2862
6823.01 2927
6823.79 2840
6824.57 2774
6825.35 2784
6826.13 2868
6826.91 2775
6827.69 2836
6828.47 2752
6829.25 2721
6830.03 2752
6830.81 2789
6831.59 2757
6832.37 2703
6833.15 2695
6833.93 2645
6834.71 2676
6835.49 2722
6836.27 2745
6837.05 2770
6837.83 2696
6838.61 2690
6839.39 2682
6840.17 2747
6840.95 2745
6841.73 2780
6842.51 2645
6843.29 2731
6844.07 2757
6844.85 2659
6845.63 2648
6846.41 2841
6847.19 2969
6847.98 3438
6848.76 3924
6849.54 4598
6850.32 5103
6851.10 5835
6851.88 6551
6852.66 6860
6853.44 6864
6854.22 6843
6855.01 6330
6855.79 5658
6856.57 5110
6857.35 4513
6858.13 4147
6858.91 3813
6859.69 3507
6860.48 3227
6861.26 3100
6862.04 3105
6862.82 2930
6863.60 2893
6864.38 3065
6865.17 2957
6865.95 3025
6866.73 3082
6867.51 3112
6868.29 3071
6869.08 3129
6869.86 3066
6870.64 3066
6871.42 2977
6872.20 2838
6872.99 2868
6873.77 2858
6874.55 2826
6875.33 2943
6876.12 2908
6876.90 2905
6877.68 2939
6878.46 3177
6879.25 3230
6880.03 3157
6880.81 3261
6881.59 3409
6882.38 3240
6883.16 3204
6883.94 3325
6884.73 3145
6885.51 3426
6886.29 3603
6887.08 3776
6887.86 4035
6888.64 4305
6889.42 4502
6890.21 4667
6890.99 4511
6891.77 4406
6892.56 4217
6893.34 3917
6894.12 3758
6894.91 3482
6895.69 3538
6896.48 3626
6897.26 3408
6898.04 3414
6898.83 3373
6899.61 3452
6900.39 3486
6901.18 3497
6901.96 3490
6902.75 3491
6903.53 3525
6904.31 3544
6905.10 3599
6905.88 3664
6906.67 3565
6907.45 3478
6908.24 3506
6909.02 3509
6909.80 3579
6910.59 3558
6911.37 3536
6912.16 3518
6912.94 3489
6913.73 3579
6914.51 3766
6915.30 3676
6916.08 3758
6916.87 3759
6917.65 3701
6918.44 3875
6919.22 3844
6920.01 3687
6920.79 3584
6921.58 3660
6922.36 3600
6923.15 3638
6923.93 3432
6924.72 3374
6925.50 3376
6926.29 3491
6927.07 3636
6927.86 3628
6928.64 3502
6929.43 3572
6930.21 3602
6931.00 3553
6931.78 3572
6932.57 3532
6933.36 3628
6934.14 3702
6934.93 3840
6935.71 3709
6936.50 3767
6937.29 3653
6938.07 3751
6938.86 3874
6939.64 4038
6940.43 4076
6941.22 4356
6942.00 4345
6942.79 4628
6943.57 4844
6944.36 4805
6945.15 4934
6945.93 5245
6946.72 5345
6947.51 5360
6948.29 5339
6949.08 5451
6949.87 5360
6950.65 5237
6951.44 5165
6952.23 5117
6953.01 4988
6953.80 4839
6954.59 4689
6955.37 4584
6956.16 4492
6956.95 4569
6957.74 4501
6958.52 4625
6959.31 4575
6960.10 4563
6960.88 4672
6961.67 4845
6962.46 4642
6963.25 4660
6964.03 4747
6964.82 4874
6965.61 5060
6966.40 5114
6967.18 5214
6967.97 5553
6968.76 5795
6969.55 6079
6970.34 6254
6971.12 6307
6971.91 6334
6972.70 6487
6973.49 6377
6974.28 6439
6975.06 6534
6975.85 6399
6976.64 6311
6977.43 6413
6978.22 6691
6979.00 6735
6979.79 7000
6980.58 7414
6981.37 7664
6982.16 8734
6982.95 10392
6983.74 12257
6984.52 14705
6985.31 18105
6986.10 21048
6986.89 23072
6987.68 24529
6988.47 24178
6989.26 22670
6990.05 20653
6990.83 17830
6991.62 15356
6992.41 13113
6993.20 10975
6993.99 9090
6994.78 7809
6995.57 7024
6996.36 6214
6997.15 5621
6997.94 5425
6998.73 5071
6999.52 5052
7000.31 4896
7001.10 4787
7001.88 4797
7002.67 4805
7003.46 4688
7004.25 4649
7005.04 4496
7005.83 4356
7006.62 4120
7007.41 3947
7008.20 3871
7008.99 3884
7009.78 3784
7010.57 3779
7011.36 3835
7012.15 3928
7012.94 3971
7013.73 4105
7014.52 4260
7015.31 4418
7016.11 4509
7016.90 4449
7017.69 4256
7018.48 4063
7019.27 3991
7020.06 3853
7020.85 3697
7021.64 3841
7022.43 3725
7023.22 3934
7024.01 4119
7024.80 4185
7025.59 4124
7026.38 4130
7027.18 4100
7027.97 3912
7028.76 3916
7029.55 3821
7030.34 3742
7031.13 3701
7031.92 3467
7032.71 3526
7033.51 3600
7034.30 3552
7035.09 3697
7035.88 3644
7036.67 3743
7037.46 3663
7038.25 3695
7039.05 3626
7039.84 3747
7040.63 3754
7041.42 3844
7042.21 3872
7043.01 3936
7043.80 4079
7044.59 4137
7045.38 4247
7046.17 4414
7046.97 4685
7047.76 5002
7048.55 5220
7049.34 5346
7050.14 5649
7050.93 5756
7051.72 5684
7052.51 5685
7053.30 5417
7054.10 4990
7054.89 4657
7055.68 4327
7056.48 4142
7057.27 4064
7058.06 3915
7058.85 3672
7059.65 3567
7060.44 3620
7061.23 3595
7062.03 3584
7062.82 3492
7063.61 3401
7064.40 3344
7065.20 3406
7065.99 3313
7066.78 3221
7067.58 3281
7068.37 3245
7069.16 3144
7069.96 3122
7070.75 3123
7071.54 2991
7072.34 2955
7073.13 2971
7073.93 2941
7074.72 2906
7075.51 3013
7076.31 3002
7077.10 2957
7077.89 2809
7078.69 2911
7079.48 2711
7080.28 2740
7081.07 2763
7081.86 2710
7082.66 2833
7083.45 2763
7084.25 2782
7085.04 2791
7085.84 2782
7086.63 2678
7087.42 2707
7088.22 2769
7089.01 2710
7089.81 2678
7090.60 2589
7091.40 2712
7092.19 2594
7092.99 2698
7093.78 2616
7094.58 2515
7095.37 2618
7096.17 2606
7096.96 2456
7097.76 2471
7098.55 2573
7099.35 2488
7100.14 2382
7100.94 2506
7101.73 2495
7102.53 2337
7103.32 2299
7104.12 2384
7104.91 2376
7105.71 2338
7106.50 2309
7107.30 2390
7108.10 2322
7108.89 2233
7109.69 2292
7110.48 2348
7111.28 2340
7112.07 2342
7112.87 2351
7113.67 2349
7114.46 2451
7115.26 2392
7116.05 2376
7116.85 2448
7117.65 2505
7118.44 2358
7119.24 2318
7120.03 2291
7120.83 2263
7121.63 2152
7122.42 2112
7123.22 2168
7124.02 2187
7124.81 2261
7125.61 2168
7126.41 2173
7127.20 2219
7128.00 2276
7128.80 2342
7129.59 2217
7130.39 2269
7131.19 2395
7131.98 2241
7132.78 2279
7133.58 2327
7134.37 2226
7135.17 2174
7135.97 2200
7136.77 2318
7137.56 2145
7138.36 2240
7139.16 2178
7139.96 2126
7140.75 2169
7141.55 2173
7142.35 2095
7143.15 2045
7143.94 2116
7144.74 2169
7145.54 2091
7146.34 2147
7147.13 2082
7147.93 2017
7148.73 2046
7149.53 2022
7150.33 2103
7151.12 2085
7151.92 1973
7152.72 1993
7153.52 2003
7154.32 1973
7155.11 1895
7155.91 2031
7156.71 2065
7157.51 2097
7158.31 2098
7159.11 2124
7159.90 2132
7160.70 2058
7161.50 1989
7162.30 2012
7163.10 2007
7163.90 1830
7164.70 1856
7165.49 1827
7166.29 1853
7167.09 1926
7167.89 1868
7168.69 1910
7169.49 2012
7170.29 1852
7171.09 1908
7171.89 1957
7172.69 1972
7173.49 1884
7174.28 1920
7175.08 1971
7175.88 1853
7176.68 1865
7177.48 1921
7178.28 1986
7179.08 1819
7179.88 1930
7180.68 1878
7181.48 1927
7182.28 1935
7183.08 2041
7183.88 2053
7184.68 2047
7185.48 2002
7186.28 1936
7187.08 1944
7187.88 1979
7188.68 1939
7189.48 1884
7190.28 1905
7191.08 1951
7191.88 1944
7192.68 1952
7193.48 1970
7194.28 1863
7195.08 1841
7195.88 1840
7196.68 1912
7197.48 1877
7198.28 1853
7199.08 1833
7199.89 1880
7200.69 1933
7201.49 1850
7202.29 1886
7203.09 1965
7203.89 1838
7204.69 1958
7205.49 1916
7206.29 1919
7207.09 1932
7207.89 1844
7208.70 1981
7209.50 1878
7210.30 1888
7211.10 1835
7211.90 1750
7212.70 1842
7213.50 1904
7214.31 1865
7215.11 1857
7215.91 1868
7216.71 1943
7217.51 1840
7218.31 1943
7219.12 1882
7219.92 1892
7220.72 1981
7221.52 1976
7222.32 2009
7223.13 1973
7223.93 1863
7224.73 1910
7225.53 1982
7226.33 1885
7227.14 1910
7227.94 1943
7228.74 1853
7229.54 1897
7230.35 1823
7231.15 1730
7231.95 1752
7232.75 1877
7233.56 1885
7234.36 1920
7235.16 1915
7235.96 1967
7236.77 1974
7237.57 1841
7238.37 1899
7239.17 1933
7239.98 2004
7240.78 1947
7241.58 1962
7242.39 2026
7243.19 1968
7243.99 1952
7244.80 1967
7245.60 2075
7246.40 2165
7247.21 2082
7248.01 2130
7248.81 2039
7249.62 2064
7250.42 2046
7251.22 1996
7252.03 2116
7252.83 2152
7253.63 2133
7254.44 2055
7255.24 2088
7256.05 2142
7256.85 2213
7257.65 2153
7258.46 2170
7259.26 2160
7260.07 2364
7260.87 2356
7261.67 2433
7262.48 2540
7263.28 2487
7264.09 2677
7264.89 2573
7265.70 2553
7266.50 2617
7267.30 2429
7268.11 2328
7268.91 2412
7269.72 2468
7270.52 2475
7271.33 2374
7272.13 2269
7272.94 2318
7273.74 2302
7274.55 2351
7275.35 2318
7276.16 2379
7276.96 2412
7277.77 2333
7278.57 2422
7279.38 2449
7280.18 2641
7280.99 2732
7281.79 3012
7282.60 3337
7283.40 3711
7284.21 4257
7285.01 4666
7285.82 5084
7286.63 5342
7287.43 5016
7288.24 4679
7289.04 4366
7289.85 4122
7290.65 3613
7291.46 3306
7292.27 2972
7293.07 2760
7293.88 2651
7294.68 2445
7295.49 2468
7296.30 2292
7297.10 2417
7297.91 2279
7298.71 2243
7299.52 2276
7300.33 2312
7301.13 2282
7301.94 2201
7302.75 2195
7303.55 2260
7304.36 2207
7305.16 2143
7305.97 2160
7306.78 2203
7307.58 2081
7308.39 2075
7309.20 2342
7310.01 2447
7310.81 2413
7311.62 2477
7312.43 2461
7313.23 2455
7314.04 2474
7314.85 2558
7315.65 2532
7316.46 2505
7317.27 2521
7318.08 2654
7318.88 2866
7319.69 2910
7320.50 2932
7321.31 3108
7322.11 3088
7322.92 3053
7323.73 2819
7324.54 2750
7325.34 2705
7326.15 2655
7326.96 2512
7327.77 2501
7328.57 2375
7329.38 2300
7330.19 2325
7331.00 2370
7331.81 2426
7332.61 2334
7333.42 2338
7334.23 2368
7335.04 2376
7335.85 2282
7336.66 2361
7337.46 2352
7338.27 2394
7339.08 2351
7339.89 2333
7340.70 2257
7341.51 2215
7342.31 2223
7343.12 2282
7343.93 2167
7344.74 2190
7345.55 2285
7346.36 2266
7347.17 2373
7347.98 2453
7348.79 2435
7349.59 2469
7350.40 2368
7351.21 2313
7352.02 2294
7352.83 2231
7353.64 2298
7354.45 2200
7355.26 2258
7356.07 2270
7356.88 2252
7357.69 2238
7358.50 2214
7359.31 2204
7360.12 2183
7360.93 2205
7361.74 2118
7362.54 2117
7363.35 2069
7364.16 2089
7364.97 2117
7365.78 2100
7366.59 2108
7367.40 2148
7368.21 2163
7369.02 2020
7369.83 2060
7370.64 2055
7371.45 2027
7372.27 2041
7373.08 2052
7373.89 1992
7374.70 2037
7375.51 2060
7376.32 2066
7377.13 1983
7377.94 2040
7378.75 2061
7379.56 2200
7380.37 2323
7381.18 2417
7381.99 2451
7382.80 2490
7383.61 2586
7384.42 2477
7385.24 2513
7386.05 2342
7386.86 2243
7387.67 2062
7388.48 2164
7389.29 2144
7390.10 2052
7390.91 1967
7391.72 1969
7392.54 1978
7393.35 1896
7394.16 1840
7394.97 1916
7395.78 1864
7396.59 1924
7397.41 1964
7398.22 1883
7399.03 2001
7399.84 1943
7400.65 2038
7401.46 1886
7402.28 1989
7403.09 2027
7403.90 2078
7404.71 2005
7405.52 2005
7406.34 1930
7407.15 1943
7407.96 1897
7408.77 1977
7409.59 1972
7410.40 1838
7411.21 1833
7412.02 1869
7412.84 1887
7413.65 1838
7414.46 1805
7415.27 1746
7416.09 1803
7416.90 1898
7417.71 1868
7418.52 1799
7419.34 1782
7420.15 1851
7420.96 1909
7421.78 1977
7422.59 1933
7423.40 1864
7424.22 1888
7425.03 1938
7425.84 1997
7426.65 1905
7427.47 1953
7428.28 1977
7429.09 2110
7429.91 2133
7430.72 2145
7431.54 2294
7432.35 2321
7433.16 2437
7433.98 2322
7434.79 2252
7435.60 2251
7436.42 2300
7437.23 2187
7438.05 2199
7438.86 2195
7439.67 2234
7440.49 2362
7441.30 2227
7442.12 2184
7442.93 2211
7443.74 2060
7444.56 2102
7445.37 2047
7446.19 2018
7447.00 1922
7447.82 1901
7448.63 1892
7449.44 1832
7450.26 1730
7451.07 1825
7451.89 1732
7452.70 1825
7453.52 1780
7454.33 1731
7455.15 1679
7455.96 1705
7456.78 1747
7457.59 1795
7458.41 1737
7459.22 1739
7460.04 1728
7460.85 1821
7461.67 1772
7462.48 1836
7463.30 1780
7464.11 1805
7464.93 1792
7465.74 1747
7466.56 1727
7467.37 1788
7468.19 1802
7469.01 1777
7469.82 1799
7470.64 1818
7471.45 1756
7472.27 1776
7473.08 1746
7473.90 1750
7474.72 1793
7475.53 1711
7476.35 1669
7477.16 1792
7477.98 1733
7478.80 1757
7479.61 1756
7480.43 1702
7481.24 1739
7482.06 1748
7482.88 1778
7483.69 1716
7484.51 1770
7485.33 1834
7486.14 1831
7486.96 1768
7487.78 1733
7488.59 1761
7489.41 1754
7490.23 1758
7491.04 1725
7491.86 1723
7492.68 1823
7493.49 1851
7494.31 1760
7495.13 1672
7495.94 1703
7496.76 1691
7497.58 1741
7498.40 1768
7499.21 1695
7500.03 1755
7500.85 1713
7501.67 1714
7502.48 1797
7503.30 1808
7504.12 1752
7504.94 1862
7505.75 1700
7506.57 1663
7507.39 1653
7508.21 1688
7509.02 1676
7509.84 1666
7510.66 1662
7511.48 1651
7512.30 1650
7513.11 1652
7513.93 1607
7514.75 1668
7515.57 1712
7516.39 1620
7517.20 1547
7518.02 1658
7518.84 1670
7519.66 1582
7520.48 1605
7521.30 1588
7522.11 1561
7522.93 1669
7523.75 1625
7524.57 1654
7525.39 1678
7526.21 1629
7527.03 1654
7527.84 1628
7528.66 1619
7529.48 1648
7530.30 1611
7531.12 1617
7531.94 1598
7532.76 1555
7533.58 1588
7534.40 1641
7535.22 1688
7536.03 1538
7536.85 1489
7537.67 1546
7538.49 1579
7539.31 1525
7540.13 1563
7540.95 1620
7541.77 1626
7542.59 1662
7543.41 1659
7544.23 1579
7545.05 1596
7545.87 1612
7546.69 1523
7547.51 1593
7548.33 1606
7549.15 1538
7549.97 1612
7550.79 1649
7551.61 1691
7552.43 1612
7553.25 1682
7554.07 1740
7554.89 1652
7555.71 1639
7556.53 1578
7557.35 1660
7558.17 1655
7558.99 1682
7559.81 1653
7560.63 1678
7561.45 1733
7562.27 1732
7563.09 1788
7563.92 1828
7564.74 1730
7565.56 1698
7566.38 1734
7567.20 1699
7568.02 1715
7568.84 1685
7569.66 1706
7570.48 1612
7571.30 1656
7572.13 1723
7572.95 1606
7573.77 1602
7574.59 1596
7575.41 1669
7576.23 1735
7577.05 1697
7577.88 1713
7578.70 1736
7579.52 1734
7580.34 1747
7581.16 1711
7581.98 1676
7582.81 1673
7583.63 1617
7584.45 1595
7585.27 1599
7586.09 1636
7586.92 1781
7587.74 1794
7588.56 1717
7589.38 1795
7590.20 1830
7591.03 1877
7591.85 1866
7592.67 1832
7593.49 1816
7594.32 1779
7595.14 1762
7595.96 1883
7596.78 1898
7597.61 1891
7598.43 1983
7599.25 1971
7600.07 1915
7600.90 1876
7601.72 1891
7602.54 2027
7603.36 2096
7604.19 2116
7605.01 2229
7605.83 2341
7606.66 2309
7607.48 2294
7608.30 2184
7609.13 2192
7609.95 2067
7610.77 2047
7611.60 2084
7612.42 2072
7613.24 2044
7614.07 2038
7614.89 1987
7615.71 2054
7616.54 1982
7617.36 2103
7618.18 2226
7619.01 2215
7619.83 2240
7620.66 2167
7621.48 2103
7622.30 2112
7623.13 2035
7623.95 2025
7624.78 1908
7625.60 1835
7626.42 2016
7627.25 2010
7628.07 1946
7628.90 2070
7629.72 2106
7630.55 2226
7631.37 2365
7632.19 2457
7633.02 2479
7633.84 2545
7634.67 2556
7635.49 2519
7636.32 2293
7637.14 2226
7637.97 2092
7638.79 2026
7639.62 2028
7640.44 1964
7641.27 1839
7642.09 1748
7642.92 1719
7643.74 1709
7644.57 1666
7645.39 1741
7646.22 1679
7647.04 1703
7647.87 1757
7648.69 1744
7649.52 1723
7650.34 1704
7651.17 1716
7651.99 1707
7652.82 1718
7653.65 1627
7654.47 1556
7655.30 1556
7656.12 1599
7656.95 1686
7657.77 1617
7658.60 1564
7659.43 1688
7660.25 1568
7661.08 1604
7661.90 1586
7662.73 1587
7663.56 1737
7664.38 1675
7665.21 1604
7666.04 1583
7666.86 1554
7667.69 1675
7668.51 1582
7669.34 1608
7670.17 1656
7670.99 1697
7671.82 1672
7672.65 1654
7673.47 1710
7674.30 1640
7675.13 1557
7675.95 1638
7676.78 1610
7677.61 1467
7678.44 1568
7679.26 1625
7680.09 1585
7680.92 1611
7681.74 1556
7682.57 1552
7683.40 1546
7684.23 1618
7685.05 1565
7685.88 1524
7686.71 1547
7687.53 1632
7688.36 1599
7689.19 1555
7690.02 1548
7690.85 1590
7691.67 1603
7692.50 1608
7693.33 1575
7694.16 1593
7694.98 1628
7695.81 1676
7696.64 1642
7697.47 1579
7698.30 1614
7699.12 1610
7699.95 1616
7700.78 1532
7701.61 1583
7702.44 1631
7703.26 1570
7704.09 1602
7704.92 1490
7705.75 1427
7706.58 1448
7707.41 1629
7708.24 1586
7709.06 1514
7709.89 1497
7710.72 1517
7711.55 1463
7712.38 1487
7713.21 1528
7714.04 1465
7714.87 1448
7715.69 1445
7716.52 1403
7717.35 1425
7718.18 1440
7719.01 1458
7719.84 1439
7720.67 1373
7721.50 1378
7722.33 1415
7723.16 1490
7723.99 1467
7724.82 1366
7725.65 1511
7726.48 1483
7727.30 1464
7728.13 1482
7728.96 1466
7729.79 1453
7730.62 1481
7731.45 1558
7732.28 1510
7733.11 1514
7733.94 1461
7734.77 1363
7735.60 1403
7736.43 1463
7737.26 1403
7738.09 1436
7738.92 1377
7739.75 1390
7740.58 1443
7741.41 1483
7742.25 1447
7743.08 1514
7743.91 1466
7744.74 1447
7745.57 1436
7746.40 1494
7747.23 1577
7748.06 1571
7748.89 1602
7749.72 1714
7750.55 1695
7751.38 1684
7752.21 1626
7753.04 1497
7753.88 1457
7754.71 1499
7755.54 1459
7756.37 1447
7757.20 1546
7758.03 1459
7758.86 1458
7759.69 1437
7760.53 1460
7761.36 1457
7762.19 1405
7763.02 1456
7763.85 1481
7764.68 1451
7765.51 1424
7766.35 1522
7767.18 1453
7768.01 1526
7768.84 1537
7769.67 1520
7770.51 1501
7771.34 1520
7772.17 1470
7773.00 1521
7773.83 1480
7774.67 1495
7775.50 1459
7776.33 1512
7777.16 1490
7777.99 1460
7778.83 1470
7779.66 1441
7780.49 1454
7781.32 1443
7782.16 1562
7782.99 1478
7783.82 1465
7784.65 1517
7785.49 1460
7786.32 1500
7787.15 1473
7787.99 1537
7788.82 1601
7789.65 1492
7790.48 1539
7791.32 1557
7792.15 1560
7792.98 1491
7793.82 1460
7794.65 1459
7795.48 1489
7796.32 1508
7797.15 1564
7797.98 1575
7798.82 1563
7799.65 1544
7800.48 1523
7801.32 1545
7802.15 1523
7802.99 1615
7803.82 1643
7804.65 1563
7805.49 1547
7806.32 1535
7807.15 1575
7807.99 1550
7808.82 1552
7809.66 1676
7810.49 1672
7811.32 1621
7812.16 1671
7812.99 1761
7813.83 1755
7814.66 1866
7815.50 1890
7816.33 1929
7817.16 1879
7818.00 1967
7818.83 1915
7819.67 1805
7820.50 1838
7821.34 1937
7822.17 1819
7823.01 1747
7823.84 1759
7824.68 1740
7825.51 1761
7826.35 1795
7827.18 1800
7828.02 1794
7828.85 1816
7829.69 1840
7830.52 1886
7831.36 1802
7832.19 1819
7833.03 1721
7833.86 1801
7834.70 1789
7835.53 1770
7836.37 1751
7837.20 1842
7838.04 1774
7838.87 1782
7839.71 1721
7840.55 1805
7841.38 1814
7842.22 1692
7843.05 1729
7843.89 1811
7844.72 1688
7845.56 1767
7846.40 1748
7847.23 1764
7848.07 1839
7848.91 1839
7849.74 1739
7850.58 1687
7851.41 1662
7852.25 1700
7853.09 1803
7853.92 1874
7854.76 1737
7855.60 1879
7856.43 1833
7857.27 1889
7858.11 2025
7858.94 2109
7859.78 2214
7860.62 2098
7861.45 2124
7862.29 2123
7863.13 2009
7863.96 1968
7864.80 2079
7865.64 2028
7866.47 1901
7867.31 1872
7868.15 1944
7868.99 1978
7869.82 2052
7870.66 2016
7871.50 2066
7872.33 2144
7873.17 2064
7874.01 2133
7874.85 2190
7875.68 2240
7876.52 2202
7877.36 2354
7878.20 2482
7879.03 2597
7879.87 2598
7880.71 2540
7881.55 2672
7882.39 2586
7883.22 2629
7884.06 2597
7884.90 2608
7885.74 2521
7886.58 2353
7887.41 2302
7888.25 2225
7889.09 2186
7889.93 2296
7890.77 2343
7891.61 2402
7892.44 2310
7893.28 2389
7894.12 2342
7894.96 2207
7895.80 2160
7896.64 2097
7897.48 2050
7898.31 2006
7899.15 2091
7899.99 2014
7900.83 2017
7901.67 1983
7902.51 1964
7903.35 1993
7904.19 1871
7905.03 1905
7905.87 1950
7906.70 1987
7907.54 1895
7908.38 1909
7909.22 1855
7910.06 1814
7910.90 1835
7911.74 1863
7912.58 1966
7913.42 1868
7914.26 1825
7915.10 1953
7915.94 1979
7916.78 1990
7917.62 2221
7918.46 2336
7919.30 2340
7920.14 2440
7920.98 2437
7921.82 2370
7922.66 2338
7923.50 2144
7924.34 2028
7925.18 2022
7926.02 1939
7926.86 1868
7927.70 1904
7928.54 1790
7929.38 1779
7930.22 1745
7931.06 1694
7931.90 1731
7932.74 1738
7933.58 1702
7934.42 1727
7935.26 1619
7936.10 1646
7936.95 1680
7937.79 1629
7938.63 1606
7939.47 1575
7940.31 1614
7941.15 1666
7941.99 1725
7942.83 1661
7943.67 1673
7944.51 1672
7945.36 1670
7946.20 1665
7947.04 1699
7947.88 1675
7948.72 1648
7949.56 1775
7950.40 1753
7951.25 1835
7952.09 1806
7952.93 1881
7953.77 1784
7954.61 1858
7955.45 1896
7956.30 1960
7957.14 1893
7957.98 1874
7958.82 1887
7959.66 1780
7960.51 1788
7961.35 1832
7962.19 1808
7963.03 1768
7963.87 1711
7964.72 1766
7965.56 1789
7966.40 1792
7967.24 1777
7968.09 1825
7968.93 1867
7969.77 1809
7970.61 1900
7971.46 1761
7972.30 1803
7973.14 1686
7973.98 1628
7974.83 1650
7975.67 1660
7976.51 1612
7977.36 1655
7978.20 1582
7979.04 1645
7979.89 1658
7980.73 1602
7981.57 1627
7982.41 1556
7983.26 1586
7984.10 1573
7984.94 1529
7985.79 1516
7986.63 1583
7987.48 1584
7988.32 1550
7989.16 1591
7990.01 1570
7990.85 1527
7991.69 1583
7992.54 1553
7993.38 1512
7994.22 1508
7995.07 1454
7995.91 1473
7996.76 1510
7997.60 1534
7998.44 1505
7999.29 1505
8000.13 1559
8000.98 1434
8001.82 1454
8002.67 1490
8003.51 1468
8004.35 1328
8005.20 1383
8006.04 1433
8006.89 1446
8007.73 1501
8008.58 1472
8009.42 1475
8010.27 1467
8011.11 1373
8011.96 1384
8012.80 1409
8013.65 1406
8014.49 1351
8015.34 1311
8016.18 1363
8017.03 1429
8017.87 1410
8018.72 1374
8019.56 1382
8020.41 1427
8021.25 1463
8022.10 1413
8022.94 1458
8023.79 1382
8024.63 1347
8025.48 1383
8026.32 1366
8027.17 1323
8028.01 1427
8028.86 1392
8029.71 1354
8030.55 1396
8031.40 1329
8032.24 1401
8033.09 1448
8033.94 1413
8034.78 1414
8035.63 1395
8036.47 1325
8037.32 1399
8038.17 1368
8039.01 1384
8039.86 1384
8040.70 1385
8041.55 1496
8042.40 1468
8043.24 1408
8044.09 1402
8044.94 1468
8045.78 1409
8046.63 1430
8047.48 1384
8048.32 1425
8049.17 1465
8050.02 1471
8050.86 1421
8051.71 1441
8052.56 1473
8053.40 1418
8054.25 1398
8055.10 1404
8055.95 1446
8056.79 1378
8057.64 1427
8058.49 1458
8059.33 1387
8060.18 1366
8061.03 1356
8061.88 1354
8062.72 1391
8063.57 1362
8064.42 1444
8065.27 1381
8066.11 1307
8066.96 1372
8067.81 1299
8068.66 1333
8069.50 1288
8070.35 1278
8071.20 1306
8072.05 1405
8072.90 1317
8073.74 1303
8074.59 1300
8075.44 1350
8076.29 1266
8077.14 1314
8077.99 1343
8078.83 1311
8079.68 1351
8080.53 1295
8081.38 1282
8082.23 1284
8083.08 1290
8083.92 1257
8084.77 1279
8085.62 1333
8086.47 1341
8087.32 1393
8088.17 1390
8089.02 1271
8089.87 1337
8090.71 1307
8091.56 1321
8092.41 1302
8093.26 1289
8094.11 1267
8094.96 1236
8095.81 1370
8096.66 1371
8097.51 1285
8098.36 1225
8099.21 1349
8100.06 1262
8100.91 1343
8101.75 1374
8102.60 1337
8103.45 1308
8104.30 1354
8105.15 1396
8106.00 1390
8106.85 1327
8107.70 1386
8108.55 1437
8109.40 1380
8110.25 1320
8111.10 1293
8111.95 1297
8112.80 1362
8113.65 1355
8114.50 1317
8115.35 1401
8116.20 1460
8117.05 1468
8117.90 1447
8118.75 1438
8119.60 1476
8120.46 1453
8121.31 1462
8122.16 1361
8123.01 1347
8123.86 1459
8124.71 1467
8125.56 1451
8126.41 1431
8127.26 1452
8128.11 1496
8128.96 1471
8129.81 1423
8130.66 1408
8131.52 1411
8132.37 1435
8133.22 1507
8134.07 1516
8134.92 1465
8135.77 1488
8136.62 1467
8137.47 1439
8138.33 1442
8139.18 1480
8140.03 1506
8140.88 1546
8141.73 1488
8142.58 1485
8143.44 1502
8144.29 1468
8145.14 1494
8145.99 1584
8146.84 1563
8147.69 1640
8148.55 1586
8149.40 1655
8150.25 1615
8151.10 1624
8151.95 1766
8152.81 1764
8153.66 1830
8154.51 1970
8155.36 2021
8156.22 1993
8157.07 2170
8157.92 2187
8158.77 2138
8159.63 2017
8160.48 1977
8161.33 1786
8162.18 1754
8163.04 1690
8163.89 1649
8164.74 1652
8165.60 1671
8166.45 1593
8167.30 1566
8168.15 1565
8169.01 1548
8169.86 1592
8170.71 1579
8171.57 1556
8172.42 1594
8173.27 1630
8174.13 1487
8174.98 1498
8175.83 1542
8176.69 1469
8177.54 1503
8178.39 1516
8179.25 1468
8180.10 1385
8180.95 1418
8181.81 1369
8182.66 1383
8183.52 1310
8184.37 1370
8185.22 1386
8186.08 1445
8186.93 1484
8187.79 1487
8188.64 1467
8189.49 1531
8190.35 1468
8191.20 1429
8192.06 1327
8192.91 1373
8193.76 1396
8194.62 1385
8195.47 1415
8196.33 1478
8197.18 1488
8198.04 1435
8198.89 1400
8199.75 1339
8200.60 1356
8201.46 1405
8202.31 1453
8203.17 1431
8204.02 1396
8204.87 1386
8205.73 1368
8206.58 1402
8207.44 1288
8208.29 1311
8209.15 1393
8210.01 1418
8210.86 1415
8211.72 1427
8212.57 1359
8213.43 1434
8214.28 1546
8215.14 1548
8215.99 1461
8216.85 1447
8217.70 1410
8218.56 1389
8219.42 1405
8220.27 1384
8221.13 1363
8221.98 1349
8222.84 1369
8223.69 1424
8224.55 1429
8225.41 1339
8226.26 1312
8227.12 1290
8227.97 1353
8228.83 1422
8229.69 1344
8230.54 1341
8231.40 1382
8232.26 1355
8233.11 1272
8233.97 1383
8234.82 1357
8235.68 1372
8236.54 1375
8237.39 1352
8238.25 1338
8239.11 1277
8239.96 1312
8240.82 1337
8241.68 1347
8242.54 1383
8243.39 1395
8244.25 1426
8245.11 1312
8245.96 1319
8246.82 1365
8247.68 1305
8248.53 1328
8249.39 1296
8250.25 1282
8251.11 1308
8251.96 1274
8252.82 1301
8253.68 1296
8254.54 1295
8255.39 1353
8256.25 1291
8257.11 1283
8257.97 1289
8258.82 1323
8259.68 1326
8260.54 1321
8261.40 1296
8262.26 1323
8263.11 1437
8263.97 1378
8264.83 1319
8265.69 1269
8266.55 1297
8267.40 1354
8268.26 1336
8269.12 1336
8269.98 1337
8270.84 1320
8271.70 1294
8272.55 1401
8273.41 1378
8274.27 1369
8275.13 1374
8275.99 1488
8276.85 1346
8277.71 1338
8278.56 1326
8279.42 1240
8280.28 1325
8281.14 1367
8282.00 1362
8282.86 1341
8283.72 1319
8284.58 1411
8285.44 1342
8286.29 1328
8287.15 1344
8288.01 1391
8288.87 1331
8289.73 1279
8290.59 1306
8291.45 1395
8292.31 1380
8293.17 1405
8294.03 1370
8294.89 1350
8295.75 1344
8296.61 1390
8297.47 1384
8298.33 1403
8299.19 1291
8300.05 1397
8300.91 1344
8301.77 1396
8302.63 1446
8303.49 1403
8304.35 1399
8305.21 1470
8306.07 1430
8306.93 1422
8307.79 1414
8308.65 1417
8309.51 1479
8310.37 1430
8311.23 1427
8312.09 1411
8312.95 1447
8313.81 1428
8314.67 1488
8315.53 1492
8316.39 1533
8317.25 1565
8318.11 1587
8318.98 1578
8319.84 1607
8320.70 1566
8321.56 1576
8322.42 1527
8323.28 1506
8324.14 1506
8325.00 1482
8325.86 1465
8326.73 1311
8327.59 1366
8328.45 1408
8329.31 1359
8330.17 1351
8331.03 1307
8331.89 1330
8332.76 1318
8333.62 1365
8334.48 1481
8335.34 1455
8336.20 1370
8337.06 1353
8337.93 1285
8338.79 1359
8339.65 1306
8340.51 1335
8341.37 1362
8342.24 1400
8343.10 1445
8343.96 1487
8344.82 1507
8345.68 1466
8346.55 1474
8347.41 1498
8348.27 1532
8349.13 1449
8350.00 1404
8350.86 1326
8351.72 1344
8352.58 1425
8353.45 1437
8354.31 1387
8355.17 1386
8356.03 1334
8356.90 1346
8357.76 1372
8358.62 1328
8359.49 1315
8360.35 1385
8361.21 1364
8362.08 1316
8362.94 1261
8363.80 1278
8364.66 1318
8365.53 1284
8366.39 1350
8367.25 1327
8368.12 1313
8368.98 1383
8369.84 1426
8370.71 1388
8371.57 1335
8372.44 1370
8373.30 1420
8374.16 1393
8375.03 1342
8375.89 1358
8376.75 1341
8377.62 1394
8378.48 1387
8379.35 1374
8380.21 1416
8381.07 1353
8381.94 1372
8382.80 1409
8383.67 1361
8384.53 1341
8385.40 1349
8386.26 1334
8387.12 1437
8387.99 1415
8388.85 1426
8389.72 1454
8390.58 1411
8391.45 1403
8392.31 1408
8393.18 1422
8394.04 1382
8394.91 1468
8395.77 1383
8396.64 1364
8397.50 1409
8398.37 1493
8399.23 1380
8400.10 1443
8400.96 1449
8401.83 1497
8402.69 1550
8403.56 1487
8404.42 1411
8405.29 1511
8406.15 1465
8407.02 1460
8407.88 1510
8408.75 1472
8409.61 1436
8410.48 1512
8411.34 1553
8412.21 1526
8413.08 1444
8413.94 1402
8414.81 1537
8415.67 1592
8416.54 1590
8417.41 1575
8418.27 1546
8419.14 1532
8420.00 1525
8420.87 1559
8421.74 1517
8422.60 1608
8423.47 1606
8424.33 1583
8425.20 1561
8426.07 1674
8426.93 1657
8427.80 1660
8428.67 1667
8429.53 1709
8430.40 1653
8431.27 1621
8432.13 1707
8433.00 1801
8433.87 1816
8434.73 1763
8435.60 1797
8436.47 1865
8437.33 1837
8438.20 1853
8439.07 1901
8439.94 1862
8440.80 2015
8441.67 2056
8442.54 2067
8443.40 2188
8444.27 2301
8445.14 2348
8446.01 2287
8446.87 2270
8447.74 2151
8448.61 2151
8449.48 2133
8450.34 2070
8451.21 2024
8452.08 2123
8452.95 2192
8453.82 2220
8454.68 2147
8455.55 2382
8456.42 2452
8457.29 2492
8458.15 2558
8459.02 2647
8459.89 2659
8460.76 2721
8461.63 2696
8462.50 2573
8463.36 2582
8464.23 2538
8465.10 2536
8465.97 2460
8466.84 2575
8467.71 2724
8468.57 3069
8469.44 3684
8470.31 4138
8471.18 4681
8472.05 4929
8472.92 4902
8473.79 4692
8474.66 4362
8475.53 4043
8476.39 3676
8477.26 3232
8478.13 2792
8479.00 2523
8479.87 2401
8480.74 2274
8481.61 2098
8482.48 2045
8483.35 2010
8484.22 1988
8485.09 1934
8485.96 1932
8486.83 1906
8487.69 1781
8488.56 1797
8489.43 1790
8490.30 1815
8491.17 1839
8492.04 1695
8492.91 1783
8493.78 1777
8494.65 1727
8495.52 1766
8496.39 1746
8497.26 1780
8498.13 1812
8499.00 1802
8499.87 1800
8500.74 1837
8501.61 1835
8502.48 1939
8503.35 1811
8504.22 1695
8505.10 1763
8505.97 1830
8506.84 1899
8507.71 1901
8508.58 1983
8509.45 1920
8510.32 1945
8511.19 1869
8512.06 1929
8512.93 1915
8513.80 1879
8514.67 1859
8515.54 1833
8516.42 1910
8517.29 1954
8518.16 1800
8519.03 1904
8519.90 1782
8520.77 1860
8521.64 1815
8522.51 1822
8523.39 1800
8524.26 1802
8525.13 1883
8526.00 1897
8526.87 1891
8527.74 1916
8528.61 1907
8529.49 1853
8530.36 1960
8531.23 1981
8532.10 2050
8532.97 2024
8533.85 2061
8534.72 2121
8535.59 2082
8536.46 2175
8537.33 2043
8538.21 2045
8539.08 1987
8539.95 2038
8540.82 1928
8541.69 1955
8542.57 1867
8543.44 1935
8544.31 1937
8545.18 1955
8546.06 1952
8546.93 1913
8547.80 1873
8548.67 1895
8549.55 2000
8550.42 2018
8551.29 2016
8552.17 2148
8553.04 2205
8553.91 2140
8554.78 2268
8555.66 2277
8556.53 2307
8557.40 2300
8558.28 2277
8559.15 2143
8560.02 2127
8560.90 1927
8561.77 1876
8562.64 1814
8563.52 1795
8564.39 1740
8565.26 1822
8566.14 1689
8567.01 1660
8567.89 1654
8568.76 1627
8569.63 1693
8570.51 1627
8571.38 1645
8572.25 1634
8573.13 1651
8574.00 1625
8574.88 1623
8575.75 1575
8576.62 1604
8577.50 1629
8578.37 1573
8579.25 1557
8580.12 1562
8581.00 1527
8581.87 1504
8582.74 1511
8583.62 1532
8584.49 1570
8585.37 1618
8586.24 1558
8587.12 1565
8587.99 1578
8588.87 1498
8589.74 1571
8590.62 1555
8591.49 1587
8592.37 1537
8593.24 1586
8594.12 1507
8594.99 1557
8595.87 1625
8596.74 1644
8597.62 1678
8598.49 1573
8599.37 1626
8600.24 1670
8601.12 1609
8601.99 1567
8602.87 1584
8603.74 1581
8604.62 1589
8605.49 1573
8606.37 1545
8607.25 1595
8608.12 1607
8609.00 1549
8609.87 1577
8610.75 1485
8611.63 1484
8612.50 1457
8613.38 1521
8614.25 1652
8615.13 1632
8616.01 1658
8616.88 1638
8617.76 1581
8618.63 1599
8619.51 1586
8620.39 1587
8621.26 1608
8622.14 1550
8623.02 1570
8623.89 1664
8624.77 1546
8625.65 1578
8626.52 1619
8627.40 1589
8628.28 1573
8629.15 1594
8630.03 1592
8630.91 1661
8631.78 1642
8632.66 1639
8633.54 1544
8634.41 1618
8635.29 1634
8636.17 1596
8637.05 1591
8637.92 1633
8638.80 1681
8639.68 1643
8640.56 1648
8641.43 1724
8642.31 1664
8643.19 1669
8644.06 1728
8644.94 1797
8645.82 1676
8646.70 1708
8647.58 1696
8648.45 1814
8649.33 1706
8650.21 1843
8651.09 1736
8651.96 1744
8652.84 1758
8653.72 1746
8654.60 1709
8655.48 1787
8656.36 1791
8657.23 1818
8658.11 1815
8658.99 1752
8659.87 1690
8660.75 1772
8661.63 1754
8662.50 1818
8663.38 1787
8664.26 1736
8665.14 1876
8666.02 1832
8666.90 1837
8667.78 1822
8668.65 1805
8669.53 1889
8670.41 1934
8671.29 1951
8672.17 2090
8673.05 2211
8673.93 2350
8674.81 2513
8675.69 2467
8676.57 2567
8677.45 2626
8678.32 2457
8679.20 2411
8680.08 2429
8680.96 2421
8681.84 2268
8682.72 2093
8683.60 2048
8684.48 2045
8685.36 1988
8686.24 2000
8687.12 2112
8688.00 2078
8688.88 2147
8689.76 2332
8690.64 2515
8691.52 2790
8692.40 3178
8693.28 3477
8694.16 3789
8695.04 3908
8695.92 3690
8696.80 3462
8697.68 3304
8698.56 2980
8699.44 2655
8700.32 2428
8701.20 2245
8702.08 2174
8702.96 1931
8703.84 1897
8704.72 1877
8705.60 1718
8706.49 1741
8707.37 1783
8708.25 1718
8709.13 1673
8710.01 1588
8710.89 1595
8711.77 1600
8712.65 1534
8713.53 1512
8714.41 1598
8715.29 1556
8716.18 1491
8717.06 1510
8717.94 1592
8718.82 1523
8719.70 1604
8720.58 1520
8721.46 1513
8722.35 1501
8723.23 1557
8724.11 1522
8724.99 1442
8725.87 1479
8726.75 1533
8727.64 1574
8728.52 1509
8729.40 1566
8730.28 1510
8731.16 1586
8732.05 1599
8732.93 1570
8733.81 1538
8734.69 1563
8735.57 1592
8736.46 1680
8737.34 1682
8738.22 1561
8739.10 1519
8739.99 1497
8740.87 1458
8741.75 1485
8742.63 1564
8743.52 1592
8744.40 1552
8745.28 1504
8746.16 1540
8747.05 1513
8747.93 1458
8748.81 1456
8749.70 1529
8750.58 1481
8751.46 1531
8752.34 1592
8753.23 1645
8754.11 1628
8754.99 1646
8755.88 1804
8756.76 1681
8757.64 1774
8758.53 1731
8759.41 1787
8760.29 1824
8761.18 1737
8762.06 1739
8762.94 1725
8763.83 1674
8764.71 1668
8765.60 1621
8766.48 1574
8767.36 1594
8768.25 1503
8769.13 1620
8770.01 1704
8770.90 1626
8771.78 1585
8772.67 1596
8773.55 1616
8774.43 1495
8775.32 1462
8776.20 1504
8777.09 1467
8777.97 1434
8778.86 1427
8779.74 1393
8780.63 1412
8781.51 1451
8782.39 1402
8783.28 1432
8784.16 1385
8785.05 1362
8785.93 1395
8786.82 1375
8787.70 1309
8788.59 1353
8789.47 1341
8790.36 1315
8791.24 1319
8792.13 1362
8793.01 1336
8793.90 1292
8794.78 1234
8795.67 1315
8796.55 1326
8797.44 1347
8798.32 1342
8799.21 1364
8800.10 1309
8800.98 1344
8801.87 1383
8802.75 1354
8803.64 1352
8804.52 1326
8805.41 1392
8806.29 1376
8807.18 1319
8808.07 1276
8808.95 1357
8809.84 1328
8810.72 1359
8811.61 1251
8812.50 1237
8813.38 1269
8814.27 1252
8815.15 1200
8816.04 1272
8816.93 1298
8817.81 1290
8818.70 1251
8819.59 1255
8820.47 1306
8821.36 1284
8822.25 1288
8823.13 1357
8824.02 1290
8824.91 1261
8825.79 1269
8826.68 1293
8827.57 1259
8828.45 1224
8829.34 1201
8830.23 1269
8831.11 1309
8832.00 1243
8832.89 1192
8833.78 1174
8834.66 1218
8835.55 1280
8836.44 1260
8837.32 1239
8838.21 1226
8839.10 1209
8839.99 1137
8840.87 1184
8841.76 1254
8842.65 1180
8843.54 1161
8844.42 1213
8845.31 1127
8846.20 1153
8847.09 1142
8847.98 1169
8848.86 1208
8849.75 1137
8850.64 1125
8851.53 1165
8852.42 1149
8853.30 1147
8854.19 1067
8855.08 1119
8855.97 1128
8856.86 1152
8857.75 1102
8858.63 1087
8859.52 1117
8860.41 1139
8861.30 1141
8862.19 1189
8863.08 1079
8863.97 1128
8864.85 1070
8865.74 1123
8866.63 1068
8867.52 1053
8868.41 1188
8869.30 1193
8870.19 1082
8871.08 1108
8871.97 1101
8872.85 1124
8873.74 1069
8874.63 1058
8875.52 1116
8876.41 1168
8877.30 1123
8878.19 1141
8879.08 1063
8879.97 1044
8880.86 1080
8881.75 1137
8882.64 1093
8883.53 1059
8884.42 1177
8885.31 1187
8886.20 1135
8887.09 1114
8887.98 1086
8888.87 1114
8889.76 1094
8890.65 1097
8891.54 1078
8892.43 1082
8893.32 1102
8894.21 1090
8895.10 1080
8895.99 1096
8896.88 1092
8897.77 1144
8898.66 1102
8899.55 1114
8900.44 1054
8901.33 1065
8902.22 1091
8903.11 1109
8904.00 1061
8904.89 1153
8905.78 1112
8906.67 1076
8907.56 1087
8908.46 1089
8909.35 1104
8910.24 1065
8911.13 1152
8912.02 1115
8912.91 1070
8913.80 1061
8914.69 1103
8915.58 1112
8916.48 1051
8917.37 1092
8918.26 1129
8919.15 1152
8920.04 1095
8920.93 1081
8921.82 1012
8922.72 986
8923.61 1082
8924.50 1013
8925.39 993
8926.28 1034
8927.18 1096
8928.07 1097
8928.96 1059
8929.85 1005
8930.74 1005
8931.64 1008
8932.53 1020
8933.42 1037
8934.31 1092
8935.20 1058
8936.10 1082
8936.99 1037
8937.88 1073
8938.77 967
8939.67 1055
8940.56 1044
8941.45 1020
8942.34 1032
8943.24 1085
8944.13 1102
8945.02 1052
8945.91 1048
8946.81 1025
8947.70 1047
8948.59 1004
8949.49 1032
8950.38 1032
8951.27 1046
8952.16 1029
8953.06 1046
8953.95 1024
8954.84 987
8955.74 1040
8956.63 1027
8957.52 1091
8958.42 995
8959.31 1011
8960.20 1020
8961.10 1047
8961.99 1047
8962.89 1088
8963.78 1011
8964.67 1004
8965.57 1020
8966.46 1078
8967.35 1104
8968.25 1080
8969.14 1072
8970.04 1096
8970.93 1079
8971.82 1019
8972.72 971
8973.61 1025
8974.51 1060
8975.40 1019
8976.30 1003
8977.19 941
8978.08 1065
8978.98 998
8979.87 1021
8980.77 1030
8981.66 981
8982.56 926
8983.45 1040
8984.35 1097
8985.24 1044
8986.14 1039
8987.03 1006
8987.93 991
8988.82 973
8989.72 1005
8990.61 1037
8991.51 974
8992.40 1001
8993.30 1018
8994.19 994
8995.09 994
8995.98 1011
8996.88 988
8997.77 1032
8998.67 1018
8999.56 964
9000.46 1022
9001.35 1000
9002.25 994
9003.15 1088
9004.04 1057
9004.94 992
9005.83 950
9006.73 993
9007.62 1031
9008.52 1043
9009.42 972
9010.31 1034
9011.21 1004
9012.10 1025
9013.00 1008
9013.90 994
9014.79 963
9015.69 928
9016.59 953
9017.48 957
9018.38 1003
9019.27 984
9020.17 991
9021.07 1023
9021.96 1062
9022.86 971
9023.76 952
9024.65 981
9025.55 1031
9026.45 1033
9027.34 1044
9028.24 964
9029.14 998
9030.04 975
9030.93 969
9031.83 965
9032.73 966
9033.62 1000
9034.52 990
9035.42 1004
9036.32 933
9037.21 1023
9038.11 1011
9039.01 972
9039.90 1033
9040.80 993
9041.70 953
9042.60 964
9043.50 964
9044.39 960
9045.29 958
9046.19 937
9047.09 945
9047.98 957
9048.88 1000
9049.78 968
9050.68 973
9051.58 1013
9052.47 977
9053.37 985
9054.27 968
9055.17 1009
9056.07 1044
9056.97 992
9057.86 978
9058.76 949
9059.66 971
9060.56 1011
9061.46 970
9062.36 972
9063.25 920
9064.15 973
9065.05 1077
9065.95 1074
9066.85 1102
9067.75 1050
9068.65 993
9069.55 958
9070.45 1017
9071.34 1072
9072.24 1060
9073.14 997
9074.04 1043
9074.94 1012
9075.84 957
9076.74 997
9077.64 1011
9078.54 1041
9079.44 1004
9080.34 985
9081.24 921
9082.14 947
9083.04 1007
9083.94 1033
9084.84 1008
9085.74 1015
9086.63 1096
9087.53 1041
9088.43 1030
9089.33 1051
9090.23 966
9091.13 1067
9092.03 1039
9092.93 1021
9093.83 1052
9094.74 1064
9095.64 1004
9096.54 1025
9097.44 1015
9098.34 1039
9099.24 1046
9100.14 962
9101.04 945
9101.94 969
9102.84 1007
9103.74 990
9104.64 1003
9105.54 997
9106.44 999
9107.34 966
9108.24 991
9109.14 960
9110.05 923
9110.95 949
9111.85 914
9112.75 1010
9113.65 947
9114.55 936
9115.45 982
9116.35 959
9117.25 923
9118.16 976
9119.06 989
9119.96 1054
9120.86 973
9121.76 1051
9122.66 1010
9123.56 954
9124.47 993
9125.37 1014
9126.27 1042
9127.17 924
9128.07 965
9128.98 983
9129.88 1012
9130.78 903
9131.68 909
9132.58 997
9133.49 1039
9134.39 996
9135.29 969
9136.19 1025
9137.09 956
9138.00 971
9138.90 974
9139.80 916
9140.70 889
9141.61 943
9142.51 969
9143.41 998
9144.31 980
9145.22 981
9146.12 1007
9147.02 962
9147.93 903
9148.83 958
9149.73 966
9150.63 943
9151.54 1015
9152.44 895
9153.34 909
9154.25 919
9155.15 984
9156.05 936
9156.96 998
9157.86 971
9158.76 936
9159.67 1025
9160.57 986
9161.47 992
9162.38 968
9163.28 972
9164.18 967
9165.09 966
9165.99 944
9166.90 980
9167.80 999
9168.70 963
9169.61 939
9170.51 950
9171.41 980
9172.32 957
9173.22 919
9174.13 937
9175.03 968
9175.94 1007
9176.84 932
9177.74 965
9178.65 985
9179.55 964
9180.46 967
9181.36 962
9182.27 932
9183.17 947
9184.08 996
9184.98 1034
9185.88 981
9186.79 1028
9187.69 951
9188.60 1003
9189.50 1032
9190.41 967
9191.31 954
9192.22 951
9193.12 944
9194.03 991
9194.93 968
9195.84 1014
9196.74 1067
9197.65 1082
9198.56 1010
9199.46 1059
9200.37 1140
9201.27 1130
9202.18 1077
9203.08 1134
9203.99 1116
9204.89 1208
9205.80 1064
9206.71 1046
9207.61 1017
9208.52 1033
9209.42 1005
9210.33 1019
9211.23 1041
9212.14 1038
9213.05 1003
9213.95 999
9214.86 1007
9215.77 1009
9216.67 1024
9217.58 963
9218.48 983
9219.39 987
9220.30 1021
9221.20 1024
9222.11 999
9223.02 1047
9223.92 995
9224.83 1012
9225.74 1019
9226.64 989
9227.55 936
9228.46 937
9229.36 940
9230.27 1047
9231.18 973
9232.08 999
9232.99 958
9233.90 971
9234.81 974
9235.71 968
9236.62 986
9237.53 960
9238.43 922
9239.34 1010
9240.25 972
9241.16 970
9242.06 966
9242.97 917
9243.88 962
9244.79 962
9245.69 960
9246.60 959
9247.51 1001
9248.42 976
9249.33 978
9250.23 939
9251.14 974
9252.05 968
9252.96 956
9253.87 944
9254.77 939
9255.68 940
9256.59 967
9257.50 986
9258.41 985
9259.31 1025
9260.22 964
9261.13 1027
9262.04 992
9262.95 938
9263.86 955
9264.77 969
9265.67 968
9266.58 917
9267.49 907
9268.40 937
9269.31 967
9270.22 897
9271.13 912
9272.04 937
9272.94 961
9273.85 929
9274.76 968
9275.67 984
9276.58 989
9277.49 987
9278.40 964
9279.31 959
9280.22 988
9281.13 967
9282.04 1025
9282.95 1020
9283.86 972
9284.77 949
9285.68 1012
9286.59 1026
9287.49 975
9288.40 950
9289.31 976
9290.22 938
9291.13 1024
9292.04 1028
9292.95 1015
9293.86 985
9294.77 969
9295.68 1053
9296.59 1050
9297.50 1068
9298.41 1086
9299.33 1065
9300.24 1054
9301.15 1098
9302.06 1074
9302.97 1018
9303.88 1081
9304.79 1052
9305.70 1050
9306.61 1005
9307.52 1086
9308.43 1138
9309.34 1189
9310.25 1132
9311.16 1154
9312.07 1193
9312.98 1187
9313.90 1144
9314.81 1133
9315.72 1087
9316.63 1080
9317.54 1117
9318.45 1113
9319.36 1088
9320.27 1042
9321.19 1047
9322.10 995
9323.01 1052
9323.92 1037
9324.83 986
9325.74 1038
9326.65 1028
9327.57 1006
9328.48 1050
9329.39 1080
9330.30 1027
9331.21 1044
9332.13 1031
9333.04 1076
9333.95 983
9334.86 977
9335.77 1015
9336.69 1059
9337.60 995
9338.51 1002
9339.42 1030
9340.33 1101
9341.25 1038
9342.16 1020
9343.07 1044
9343.98 996
9344.90 1094
9345.81 1016
9346.72 1039
9347.63 1030
9348.55 996
9349.46 1017
9350.37 1029
9351.29 1052
9352.20 1036
9353.11 950
9354.02 949
9354.94 983
9355.85 1030
9356.76 1013
9357.68 995
9358.59 990
9359.50 960
9360.42 1045
9361.33 987
9362.24 1013
9363.16 983
9364.07 981
9364.98 972
9365.90 1050
9366.81 1032
9367.72 1004
9368.64 1028
9369.55 1044
9370.47 1031
9371.38 1035
9372.29 1033
9373.21 1021
9374.12 993
9375.04 1002
9375.95 1018
9376.86 1054
9377.78 1142
9378.69 1118
9379.61 1059
9380.52 1090
9381.43 1070
9382.35 1036
9383.26 1021
9384.18 1034
9385.09 1037
9386.01 1148
9386.92 1113
9387.84 1119
9388.75 1069
9389.67 1104
9390.58 1120
9391.49 1121
9392.41 1155
9393.32 1199
9394.24 1199
9395.15 1171
9396.07 1166
9396.98 1134
9397.90 1140
9398.81 1127
9399.73 1208
9400.65 1179
9401.56 1183
9402.48 1175
9403.39 1110
9404.31 1162
9405.22 1132
9406.14 1121
9407.05 1088
9407.97 1134
9408.88 1132
9409.80 1135
9410.72 1084
9411.63 1092
9412.55 1081
9413.46 1135
9414.38 1075
9415.30 1103
9416.21 1161
9417.13 1091
9418.04 1100
9418.96 1088
9419.88 1100
9420.79 1129
9421.71 1146
9422.62 1137
9423.54 1116
9424.46 1123
9425.37 1102
9426.29 1144
9427.21 1130
9428.12 1127
9429.04 1164
9429.96 1196
9430.87 1179
9431.79 1135
9432.71 1137
9433.62 1151
9434.54 1133
9435.46 1241
9436.37 1236
9437.29 1216
9438.21 1271
9439.13 1267
9440.04 1246
9440.96 1235
9441.88 1260
9442.80 1303
9443.71 1159
9444.63 1196
9445.55 1134
9446.46 1263
9447.38 1281
9448.30 1253
9449.22 1264
9450.14 1339
9451.05 1329
9451.97 1434
9452.89 1616
9453.81 1704
9454.72 1772
9455.64 1769
9456.56 1828
9457.48 1623
9458.40 1569
9459.31 1494
9460.23 1420
9461.15 1339
9462.07 1435
9462.99 1344
9463.91 1251
9464.82 1241
9465.74 1266
9466.66 1351
9467.58 1308
9468.50 1246
9469.42 1249
9470.34 1265
9471.25 1242
9472.17 1246
9473.09 1268
9474.01 1217
9474.93 1257
9475.85 1309
9476.77 1281
9477.69 1271
9478.60 1350
9479.52 1451
9480.44 1426
9481.36 1503
9482.28 1469
9483.20 1457
9484.12 1566
9485.04 1451
9485.96 1372
9486.88 1348
9487.80 1351
9488.72 1314
9489.64 1255
9490.56 1245
9491.48 1255
9492.40 1247
9493.32 1258
9494.24 1204
9495.16 1236
9496.08 1215
9497.00 1190
9497.92 1285
9498.84 1211
9499.76 1223
9500.68 1196
9501.60 1196
9502.52 1148
9503.44 1220
9504.36 1208
9505.28 1226
9506.20 1223
9507.12 1196
9508.04 1275
9508.96 1295
9509.88 1221
9510.80 1206
9511.72 1212
9512.64 1226
9513.56 1260
9514.48 1252
9515.40 1289
9516.32 1229
9517.25 1316
9518.17 1322
9519.09 1329
9520.01 1278
9520.93 1219
9521.85 1325
9522.77 1276
9523.69 1352
9524.61 1299
9525.54 1256
9526.46 1242
9527.38 1305
9528.30 1248
9529.22 1266
9530.14 1370
9531.06 1376
9531.99 1388
9532.91 1421
9533.83 1420
9534.75 1481
9535.67 1510
9536.60 1485
9537.52 1387
9538.44 1384
9539.36 1413
9540.28 1461
9541.21 1450
9542.13 1395
9543.05 1390
9543.97 1267
9544.89 1352
9545.82 1350
9546.74 1302
9547.66 1278
9548.58 1324
9549.51 1290
9550.43 1291
9551.35 1269
9552.27 1320
9553.20 1325
9554.12 1356
9555.04 1325
9555.96 1338
9556.89 1379
9557.81 1338
9558.73 1351
9559.66 1359
9560.58 1498
9561.50 1422
9562.43 1420
9563.35 1422
9564.27 1371
9565.19 1407
9566.12 1327
9567.04 1364
9567.96 1336
9568.89 1364
9569.81 1335
9570.74 1361
9571.66 1388
9572.58 1407
9573.51 1346
9574.43 1384
9575.35 1331
9576.28 1323
9577.20 1378
9578.13 1287
9579.05 1360
9579.97 1288
9580.90 1300
9581.82 1269
9582.75 1330
9583.67 1329
9584.59 1371
9585.52 1368
9586.44 1304
9587.37 1283
9588.29 1352
9589.22 1422
9590.14 1452
9591.06 1418
9591.99 1406
9592.91 1408
9593.84 1456
9594.76 1479
9595.69 1443
9596.61 1431
9597.54 1479
9598.46 1478
9599.39 1441
9600.31 1481
9601.24 1474
9602.16 1480
9603.09 1455
9604.01 1478
9604.94 1494
9605.86 1467
9606.79 1543
9607.71 1582
9608.64 1577
9609.56 1568
9610.49 1616
9611.41 1525
9612.34 1466
9613.27 1616
9614.19 1692
9615.12 1635
9616.04 1628
9616.97 1505
9617.89 1601
9618.82 1684
9619.75 1663
9620.67 1686
9621.60 1640
9622.52 1651
9623.45 1683
9624.38 1709
9625.30 1808
9626.23 1726
9627.15 1690
9628.08 1789
9629.01 1792
9629.93 1797
9630.86 1811
9631.79 1859
9632.71 1786
9633.64 1750
9634.57 1757
9635.49 1884
9636.42 1805
9637.35 1876
9638.27 1968
9639.20 1895
9640.13 1883
9641.05 1959
9641.98 1963
9642.91 1944
9643.83 1929
9644.76 1956
9645.69 2089
9646.62 2116
9647.54 2229
9648.47 2252
9649.40 2337
9650.32 2406
9651.25 2490
9652.18 2534
9653.11 2557
9654.03 2479
9654.96 2466
9655.89 2437
9656.82 2370
9657.75 2313
9658.67 2468
9659.60 2419
9660.53 2376
9661.46 2386
9662.38 2344
9663.31 2287
9664.24 2415
9665.17 2409
9666.10 2459
9667.02 2489
9667.95 2483
9668.88 2490
9669.81 2548
9670.74 2540
9671.67 2520
9672.59 2536
9673.52 2471
9674.45 2452
9675.38 2516
9676.31 2599
9677.24 2586
9678.17 2513
9679.10 2562
9680.02 2558
9680.95 2582
9681.88 2607
9682.81 2669
9683.74 2725
9684.67 2683
9685.60 2703
9686.53 2770
9687.46 2839
9688.39 2802
9689.31 2769
9690.24 2790
9691.17 2818
9692.10 2882
9693.03 2940
9693.96 3013
9694.89 2980
9695.82 3225
9696.75 3452
9697.68 3643
9698.61 3926
9699.54 4211
9700.47 4362
9701.40 4626
9702.33 4769
9703.26 4446
9704.19 4133
9705.12 3850
9706.05 3640
9706.98 3277
9707.91 3210
9708.84 3039
9709.77 2971
9710.70 3013
9711.63 2960
9712.56 2953
9713.49 2838
9714.42 2925
9715.35 2951
9716.28 2975
9717.21 2840
9718.14 2970
9719.07 3008
9720.00 2981
9720.93 2849
9721.87 2704
9722.80 2703
9723.73 2604
9724.66 2466
9725.59 2481
9726.52 2493
9727.45 2535
9728.38 2452
9729.31 2456
9730.24 2404
9731.18 2487
9732.11 2473
9733.04 2489
9733.97 2509
9734.90 2532
9735.83 2470
9736.76 2502
9737.70 2488
9738.63 2358
9739.56 2349
9740.49 2305
9741.42 2273
9742.35 2214
9743.29 2292
9744.22 2253
9745.15 2297
9746.08 2202
9747.01 2220
9747.95 2289
9748.88 2224
9749.81 2213
9750.74 2091
9751.67 2117
9752.61 2261
9753.54 2218
9754.47 2191
9755.40 2191
9756.34 2158
9757.27 2155
9758.20 2140
9759.13 2221
9760.07 2280
9761.00 2274
9761.93 2357
9762.87 2345
9763.80 2337
9764.73 2376
9765.66 2277
9766.60 2297
9767.53 2388
9768.46 2335
9769.40 2247
9770.33 2342
9771.26 2290
9772.20 2225
9773.13 2169
9774.06 2292
9775.00 2298
9775.93 2346
9776.86 2429
9777.80 2389
9778.73 2466
9779.66 2542
9780.60 2577
9781.53 2625
9782.46 2680
9783.40 2660
9784.33 2702
9785.26 2633
9786.20 2579
9787.13 2465
9788.07 2457
9789.00 2374
9789.93 2311
9790.87 2149
9791.80 2102
9792.74 2106
9793.67 2113
9794.61 2172
9795.54 2155
9796.47 2162
9797.41 2163
9798.34 2253
9799.28 2304
9800.21 2258
9801.15 2190
9802.08 2179
9803.02 2136
9803.95 2182
9804.89 2148
9805.82 2026
9806.76 1964
9807.69 1916
9808.63 1857
9809.56 1870
9810.50 1758
9811.43 1755
9812.37 1826
9813.30 1764
9814.24 1785
9815.17 1705
9816.11 1719
9817.04 1735
9817.98 1745
9818.91 1659
9819.85 1677
9820.78 1672
9821.72 1675
9822.65 1652
9823.59 1715
9824.53 1690
9825.46 1663
9826.40 1636
9827.33 1709
9828.27 1775
9829.21 1633
9830.14 1667
9831.08 1691
9832.01 1632
9832.95 1553
9833.89 1577
9834.82 1611
9835.76 1639
9836.69 1592
9837.63 1573
9838.57 1640
9839.50 1696
9840.44 1633
9841.38 1641
9842.31 1587
9843.25 1656
9844.19 1618
9845.12 1674
9846.06 1701
9847.00 1630
9847.93 1645
9848.87 1657
9849.81 1635
9850.74 1633
9851.68 1648
9852.62 1538
9853.56 1593
9854.49 1624
9855.43 1627
9856.37 1600
9857.30 1615
9858.24 1630
9859.18 1654
9860.12 1627
9861.05 1614
9861.99 1648
9862.93 1640
9863.87 1541
9864.80 1596
9865.74 1597
9866.68 1595
9867.62 1574
9868.56 1599
9869.49 1595
9870.43 1590
9871.37 1564
9872.31 1598
9873.24 1581
9874.18 1585
9875.12 1620
9876.06 1594
9877.00 1581
9877.94 1666
9878.87 1568
9879.81 1566
9880.75 1534
9881.69 1576
9882.63 1533
9883.57 1549
9884.50 1561
9885.44 1478
9886.38 1490
9887.32 1534
9888.26 1521
9889.20 1476
9890.14 1455
9891.08 1480
9892.02 1531
9892.95 1531
9893.89 1454
9894.83 1439
9895.77 1496
9896.71 1461
9897.65 1496
9898.59 1410
9899.53 1357
9900.47 1491
9901.41 1495
9902.35 1440
9903.29 1439
9904.23 1532
9905.16 1522
9906.10 1503
9907.04 1513
9907.98 1532
9908.92 1530
9909.86 1559
9910.80 1584
9911.74 1667
9912.68 1603
9913.62 1627
9914.56 1543
9915.50 1487
9916.44 1426
9917.38 1541
9918.32 1505
9919.26 1559
9920.20 1542
9921.14 1562
9922.08 1632
9923.02 1728
9923.97 1894
9924.91 2075
9925.85 2262
9926.79 2473
9927.73 2688
9928.67 2830
9929.61 2967
9930.55 2778
9931.49 2737
9932.43 2495
9933.37 2218
9934.31 2140
9935.25 1985
9936.20 1915
9937.14 1816
9938.08 1755
9939.02 1584
9939.96 1568
9940.90 1516
9941.84 1433
9942.78 1435
9943.73 1518
9944.67 1452
9945.61 1456
9946.55 1426
9947.49 1386
9948.43 1444
9949.37 1376
9950.32 1353
9951.26 1363
9952.20 1340
9953.14 1333
9954.08 1411
9955.03 1411
9955.97 1375
9956.91 1323
9957.85 1353
9958.79 1430
9959.74 1385
9960.68 1315
9961.62 1353
9962.56 1330
9963.50 1268
9964.45 1249
9965.39 1276
9966.33 1352
9967.27 1368
9968.22 1357
9969.16 1316
9970.10 1324
9971.04 1336
9971.99 1287
9972.93 1287
9973.87 1307
9974.82 1283
9975.76 1294
9976.70 1307
9977.64 1252
9978.59 1214
9979.53 1215
9980.47 1336
9981.42 1265
9982.36 1244
9983.30 1212
9984.25 1206
9985.19 1158
9986.13 1258
9987.08 1261
9988.02 1287
9988.96 1267
9989.91 1336
9990.85 1371
9991.80 1397
9992.74 1326
9993.68 1303
9994.63 1313
9995.57 1288
9996.51 1312
9997.46 1335
9998.40 1299
9999.35 1278
10000.29 1285
10001.23 1253
10002.18 1314
10003.12 1361
10004.07 1348
10005.01 1269
10005.96 1236
10006.90 1302
10007.84 1258
10008.79 1227
10009.73 1255
10010.68 1271
10011.62 1201
10012.57 1238
10013.51 1200
10014.46 1165
10015.40 1221
10016.35 1242
10017.29 1215
10018.24 1194
10019.18 1198
10020.13 1208
10021.07 1185
10022.02 1213
10022.96 1218
10023.91 1218
10024.85 1245
10025.80 1210
10026.74 1176
10027.69 1187
10028.63 1192
10029.58 1225
10030.52 1233
10031.47 1247
10032.42 1235
10033.36 1245
10034.31 1250
10035.25 1205
10036.20 1124
10037.14 1191
10038.09 1167
10039.04 1180
10039.98 1143
10040.93 1155
10041.87 1178
10042.82 1149
10043.77 1156
10044.71 1067
10045.66 1072
10046.60 1103
10047.55 1097
10048.50 1083
10049.44 1095
10050.39 1006
10051.34 1087
10052.28 1080
10053.23 1133
10054.18 1053
10055.12 1106
10056.07 1141
10057.02 1158
10057.96 1129
10058.91 1126
10059.86 1192
10060.80 1182
10061.75 1130
10062.70 1138
10063.64 1137
10064.59 1148
10065.54 1102
10066.49 1063
10067.43 1113
10068.38 1083
10069.33 1106
10070.28 1114
10071.22 1086
10072.17 1044
10073.12 1066
10074.07 1057
10075.01 1063
10075.96 1112
10076.91 1089
10077.86 1066
10078.80 1059
10079.75 1113
10080.70 1056
10081.65 1049
10082.60 1076
10083.54 1045
10084.49 1001
10085.44 1068
10086.39 1044
10087.34 1067
10088.28 1043
10089.23 1052
10090.18 1016
10091.13 1026
10092.08 1069
10093.03 1050
10093.97 1070
10094.92 948
10095.87 1046
10096.82 1043
10097.77 1076
10098.72 1029
10099.67 990
10100.62 1111
10101.56 1052
10102.51 1059
10103.46 1076
10104.41 957
10105.36 954
10106.31 968
10107.26 980
10108.21 1037
10109.16 1008
10110.11 987
10111.05 1014
10112.00 982
10112.95 982
10113.90 1004
10114.85 988
10115.80 1013
10116.75 1045
10117.70 1010
10118.65 973
10119.60 1053
10120.55 1007
10121.50 1019
10122.45 1025
10123.40 1006
10124.35 1019
10125.30 974
10126.25 1021
10127.20 1037
10128.15 957
10129.10 1010
10130.05 1003
10131.00 989
10131.95 1041
10132.90 1042
10133.85 1064
10134.80 997
10135.75 1014
10136.70 1037
10137.65 1089
10138.60 1025
10139.55 1010
10140.51 1039
10141.46 1006
10142.41 1033
10143.36 1001
10144.31 1034
10145.26 1060
10146.21 1052
10147.16 1031
10148.11 1065
10149.06 1048
10150.01 969
10150.97 1026
10151.92 1069
10152.87 1022
10153.82 987
10154.77 973
10155.72 1000
10156.67 975
10157.63 999
10158.58 1059
10159.53 978
10160.48 972
10161.43 993
10162.38 1090
10163.34 1066
10164.29 1051
10165.24 1076
10166.19 1122
10167.14 1154
10168.09 1089
10169.05 1088
10170.00 1087
10170.95 1123
10171.90 1028
10172.86 1093
10173.81 1072
10174.76 1031
10175.71 1116
10176.66 1145
10177.62 1068
10178.57 1082
10179.52 1055
10180.47 1100
10181.43 1123
10182.38 1089
10183.33 1158
10184.29 1110
10185.24 1123
10186.19 1121
10187.14 1123
10188.10 1178
10189.05 1196
10190.00 1208
10190.96 1207
10191.91 1162
10192.86 1155
10193.81 1222
10194.77 1189
10195.72 1167
10196.67 1175
10197.63 1206
10198.58 1144
10199.53 1164
10200.49 1184
10201.44 1200
10202.40 1185
10203.35 1196
10204.30 1195
10205.26 1313
10206.21 1392
10207.16 1459
10208.12 1393
10209.07 1457
10210.03 1455
10210.98 1419
10211.93 1411
10212.89 1314
10213.84 1413
10214.80 1310
10215.75 1248
10216.70 1275
10217.66 1304
10218.61 1232
10219.57 1314
10220.52 1244
10221.48 1249
10222.43 1234
10223.39 1258
10224.34 1198
10225.30 1145
10226.25 1226
10227.20 1177
10228.16 1145
10229.11 1120
10230.07 1224
10231.02 1243
10231.98 1206
10232.93 1234
10233.89 1267
10234.84 1319
10235.80 1363
10236.75 1450
10237.71 1417
10238.67 1431
10239.62 1442
10240.58 1423
10241.53 1364
10242.49 1338
10243.44 1329
10244.40 1264
10245.35 1203
10246.31 1135
10247.26 1117
10248.22 1139
10249.18 1149
10250.13 1077
10251.09 1044
10252.04 991
10253.00 1032
10253.96 1092
10254.91 1076
10255.87 1068
10256.82 996
10257.78 1042
10258.74 1109
10259.69 1010
10260.65 1068
10261.61 982
10262.56 984
10263.52 996
10264.47 1033
10265.43 997
10266.39 1029
10267.34 971
10268.30 1006
10269.26 987
10270.21 1011
10271.17 1031
10272.13 1027
10273.09 1060
10274.04 992
10275.00 1013
10275.96 993
10276.91 1042
10277.87 1030
10278.83 943
10279.78 964
10280.74 1004
10281.70 962
10282.66 1019
10283.61 963
10284.57 951
10285.53 964
10286.49 971
10287.44 965
10288.40 998
10289.36 1002
10290.32 984
10291.27 1018
10292.23 1013
10293.19 992
10294.15 997
10295.11 961
10296.06 1010
10297.02 1033
10297.98 1043
10298.94 1059
10299.90 982
10300.85 1067
10301.81 1093
10302.77 968
10303.73 1027
10304.69 1010
10305.65 968
10306.60 960
10307.56 988
10308.52 959
10309.48 924
10310.44 964
10311.40 1009
10312.36 1004
10313.32 1026
10314.27 997
10315.23 979
10316.19 1035
10317.15 1001
10318.11 973
10319.07 974
10320.03 969
10320.99 938
10321.95 961
10322.91 933
10323.86 982
10324.82 945
10325.78 968
10326.74 941
10327.70 983
10328.66 941
10329.62 1023
10330.58 1007
10331.54 1008
10332.50 1022
10333.46 1025
10334.42 1015
10335.38 965
10336.34 1002
10337.30 958
10338.26 970
10339.22 994
10340.18 952
10341.14 926
10342.10 959
10343.06 965
10344.02 993
10344.98 933
10345.94 947
10346.90 879
10347.86 899
10348.82 940
10349.78 952
10350.74 969
10351.70 898
10352.66 884
10353.62 922
10354.58 889
10355.55 930
10356.51 931
10357.47 950
10358.43 912
10359.39 878
10360.35 924
10361.31 905
10362.27 910
10363.23 966
10364.19 916
10365.16 840
10366.12 878
10367.08 950
10368.04 896
10369.00 862
10369.96 923
10370.92 898
10371.88 862
10372.85 875
10373.81 913
10374.77 908
10375.73 891
10376.69 880
10377.65 878
10378.62 899
10379.58 893
10380.54 847
10381.50 839
10382.46 853
10383.43 887
10384.39 921
10385.35 889
10386.31 873
10387.27 818
10388.24 906
10389.20 865
10390.16 874
10391.12 845
10392.09 886
10393.05 841
10394.01 839
10394.97 882
10395.94 843
10396.90 897
10397.86 889
10398.82 895
10399.79 864
10400.75 891
10401.71 879
10402.68 935
10403.64 836
10404.60 853
10405.57 836
10406.53 859
10407.49 849
10408.45 870
10409.42 887
10410.38 874
10411.34 871
10412.31 873
10413.27 906
10414.23 881
10415.20 915
10416.16 922
10417.13 887
10418.09 951
10419.05 986
10420.02 985
10420.98 973
10421.94 907
10422.91 897
10423.87 989
10424.84 956
10425.80 953
10426.76 921
10427.73 839
10428.69 906
10429.66 847
10430.62 848
10431.58 866
10432.55 885
10433.51 895
10434.48 816
10435.44 798
10436.41 778
10437.37 818
10438.34 838
10439.30 825
10440.27 856
10441.23 843
10442.19 823
10443.16 877
10444.12 760
10445.09 731
10446.05 761
10447.02 848
10447.98 815
10448.95 760
10449.91 802
10450.88 825
10451.84 813
10452.81 775
10453.78 806
10454.74 800
10455.71 774
10456.67 749
10457.64 801
10458.60 801
10459.57 770
10460.53 800
10461.50 744
10462.47 771
10463.43 827
10464.40 809
10465.36 851
10466.33 800
10467.29 810
10468.26 765
10469.23 786
10470.19 747
10471.16 772
10472.12 793
10473.09 793
10474.06 756
10475.02 734
10475.99 774
10476.96 803
10477.92 769
10478.89 812
10479.86 728
10480.82 750
10481.79 808
10482.76 793
10483.72 765
10484.69 770
10485.66 795
10486.62 772
10487.59 809
10488.56 766
10489.52 792
10490.49 847
10491.46 786
10492.42 780
10493.39 762
10494.36 797
10495.33 835
10496.29 832
10497.26 805
10498.23 781
10499.19 702
10500.16 784
10501.13 773
10502.10 793
10503.06 761
10504.03 811
10505.00 842
10505.97 823
10506.94 795
10507.90 785
10508.87 804
10509.84 783
10510.81 763
10511.78 812
10512.74 766
10513.71 784
10514.68 836
10515.65 754
10516.62 802
10517.58 791
10518.55 802
10519.52 766
10520.49 759
10521.46 782
10522.43 791
10523.39 790
10524.36 808
10525.33 749
10526.30 767
10527.27 796
10528.24 803
10529.21 783
10530.18 801
10531.14 851
10532.11 803
10533.08 811
10534.05 795
10535.02 795
10535.99 786
10536.96 829
10537.93 744
10538.90 767
10539.87 845
10540.84 819
10541.80 797
10542.77 855
10543.74 777
10544.71 776
10545.68 826
10546.65 778
10547.62 776
10548.59 797
10549.56 839
10550.53 790
10551.50 789
10552.47 773
10553.44 791
10554.41 732
10555.38 762
10556.35 760
10557.32 742
10558.29 762
10559.26 839
10560.23 802
10561.20 823
10562.17 830
10563.14 849
10564.11 900
10565.08 892
10566.05 843
10567.02 837
10567.99 821
10568.97 774
10569.94 791
10570.91 823
10571.88 747
10572.85 723
10573.82 732
10574.79 774
10575.76 754
10576.73 774
10577.70 780
10578.67 757
10579.64 748
10580.62 771
10581.59 802
10582.56 777
10583.53 747
10584.50 768
10585.47 790
10586.44 788
10587.42 801
10588.39 749
10589.36 730
10590.33 786
10591.30 808
10592.27 824
10593.25 767
10594.22 761
10595.19 729
10596.16 774
10597.13 806
10598.10 769
10599.08 773
10600.05 758
10601.02 794
10601.99 828
10602.96 788
10603.94 739
10604.91 783
10605.88 838
10606.85 795
10607.83 802
10608.80 809
10609.77 762
10610.74 708
10611.72 778
10612.69 798
10613.66 775
10614.63 789
10615.61 765
10616.58 791
10617.55 769
10618.53 833
10619.50 827
10620.47 822
10621.44 855
10622.42 834
10623.39 793
10624.36 800
10625.34 793
10626.31 803
10627.28 758
10628.26 802
10629.23 844
10630.20 845
10631.18 783
10632.15 790
10633.12 808
10634.10 807
10635.07 823
10636.05 851
10637.02 840
10637.99 905
10638.97 863
10639.94 912
10640.91 891
10641.89 884
10642.86 911
10643.84 938
10644.81 872
10645.79 840
10646.76 906
10647.73 879
10648.71 826
10649.68 779
10650.66 761
10651.63 823
10652.61 798
10653.58 813
10654.55 853
10655.53 791
10656.50 757
10657.48 756
10658.45 685
10659.43 732
10660.40 803
10661.38 828
10662.35 781
10663.33 764
10664.30 768
10665.28 822
10666.25 809
10667.23 794
10668.20 768
10669.18 753
10670.15 756
10671.13 748
10672.10 779
10673.08 755
10674.05 749
10675.03 800
10676.01 834
10676.98 804
10677.96 783
10678.93 836
10679.91 798
10680.88 763
10681.86 764
10682.84 812
10683.81 798
10684.79 799
10685.76 771
10686.74 795
10687.72 799
10688.69 794
10689.67 815
10690.64 816
10691.62 783
10692.60 774
10693.57 751
10694.55 752
10695.53 729
10696.50 743
10697.48 826
10698.46 866
10699.43 763
10700.41 776
10701.39 788
10702.36 800
10703.34 813
10704.32 793
10705.29 786
10706.27 786
10707.25 793
10708.22 724
10709.20 725
10710.18 721
10711.15 701
10712.13 708
10713.11 788
10714.09 777
10715.06 760
10716.04 727
10717.02 717
10718.00 773
10718.97 739
10719.95 734
10720.93 725
10721.91 763
10722.88 792
10723.86 775
10724.84 737
10725.82 688
10726.80 751
10727.77 807
10728.75 750
10729.73 722
10730.71 711
10731.69 764
10732.66 821
10733.64 777
10734.62 675
10735.60 775
10736.58 766
10737.55 765
10738.53 749
10739.51 719
10740.49 807
10741.47 835
10742.45 784
10743.43 744
10744.40 713
10745.38 732
10746.36 760
10747.34 727
10748.32 725
10749.30 748
10750.28 746
10751.26 757
10752.24 753
10753.21 729
10754.19 764
10755.17 756
10756.15 747
10757.13 771
10758.11 772
10759.09 789
10760.07 760
10761.05 796
10762.03 749
10763.01 741
10763.99 761
10764.97 802
10765.95 780
10766.93 788
10767.91 780
10768.89 795
10769.87 748
10770.84 741
10771.82 742
10772.80 794
10773.78 725
10774.76 775
10775.74 813
10776.73 833
10777.71 818
10778.69 798
10779.67 786
10780.65 759
10781.63 793
10782.61 809
10783.59 842
10784.57 760
10785.55 778
10786.53 813
10787.51 760
10788.49 811
10789.47 771
10790.45 768
10791.43 836
10792.41 801
10793.39 761
10794.38 791
10795.36 718
10796.34 774
10797.32 752
10798.30 720
10799.28 748
10800.26 765
10801.24 769
10802.22 793
10803.21 798
10804.19 771
10805.17 768
10806.15 750
10807.13 776
10808.11 776
10809.09 846
10810.08 793
10811.06 804
10812.04 767
10813.02 745
10814.00 808
10814.99 842
10815.97 800
10816.95 775
10817.93 783
10818.91 864
10819.90 817
10820.88 783
10821.86 801
10822.84 784
10823.82 794
10824.81 797
10825.79 762
10826.77 805
10827.75 831
10828.74 790
10829.72 795
10830.70 806
10831.68 735
10832.67 787
10833.65 802
10834.63 815
10835.62 757
10836.60 783
10837.58 856
10838.56 866
10839.55 762
10840.53 808
10841.51 888
10842.50 851
10843.48 757
10844.46 770
10845.45 787
10846.43 844
10847.41 866
10848.40 877
10849.38 838
10850.36 813
10851.35 814
10852.33 883
10853.31 854
10854.30 795
10855.28 822
10856.26 906
10857.25 856
10858.23 842
10859.22 882
10860.20 796
10861.18 775
10862.17 826
10863.15 831
10864.14 835
10865.12 826
10866.10 853
10867.09 846
10868.07 883
10869.06 936
10870.04 892
10871.03 894
10872.01 888
10873.00 846
10873.98 923
10874.96 871
10875.95 902
10876.93 848
10877.92 887
10878.90 895
10879.89 882
10880.87 917
10881.86 843
10882.84 892
10883.83 957
10884.81 948
10885.80 951
10886.78 976
10887.77 976
10888.75 942
10889.74 967
10890.72 956
10891.71 933
10892.70 967
10893.68 965
10894.67 971
10895.65 938
10896.64 1001
10897.62 989
10898.61 986
10899.59 972
10900.58 941
10901.57 979
10902.55 917
10903.54 1027
10904.52 1028
10905.51 969
10906.50 993
10907.48 1032
10908.47 1000
10909.45 986
10910.44 1019
10911.43 1065
10912.41 1051
10913.40 1058
10914.39 1047
10915.37 1011
10916.36 1087
10917.35 1071
10918.33 1041
10919.32 1006
10920.30 1057
10921.29 1065
10922.28 1076
10923.27 1036
10924.25 1073
10925.24 1121
10926.23 1153
10927.21 1131
10928.20 1088
10929.19 1123
10930.17 1115
10931.16 1112
10932.15 1070
10933.14 1127
10934.12 1066
10935.11 1110
10936.10 1117
10937.09 1143
10938.07 1111
10939.06 1142
10940.05 1166
10941.04 1167
10942.02 1209
10943.01 1172
10944.00 1193
10944.99 1193
10945.97 1212
10946.96 1198
10947.95 1214
10948.94 1265
10949.93 1277
10950.91 1228
10951.90 1282
10952.89 1266
10953.88 1369
10954.87 1401
10955.85 1453
10956.84 1501
10957.83 1450
10958.82 1563
10959.81 1576
10960.80 1663
10961.79 1589
10962.77 1566
10963.76 1601
10964.75 1546
10965.74 1438
10966.73 1370
10967.72 1438
10968.71 1478
10969.70 1371
10970.68 1336
10971.67 1293
10972.66 1248
10973.65 1289
10974.64 1320
10975.63 1279
10976.62 1322
10977.61 1253
10978.60 1272
10979.59 1323
10980.58 1303
10981.57 1332
10982.55 1388
10983.54 1407
10984.53 1367
10985.52 1366
10986.51 1375
10987.50 1295
10988.49 1350
10989.48 1387
10990.47 1398
10991.46 1409
10992.45 1445
10993.44 1390
10994.43 1423
10995.42 1546
10996.41 1563
10997.40 1684
10998.39 1730
10999.38 1884
11000.37 1988
11001.36 2052
11002.35 2048
11003.34 2106
11004.33 2099
11005.33 2060
11006.32 1864
11007.31 1718
11008.30 1655
11009.29 1646
11010.28 1516
11011.27 1417
11012.26 1353
11013.25 1329
11014.24 1287
11015.23 1249
11016.22 1234
11017.21 1239
11018.21 1288
11019.20 1298
11020.19 1289
11021.18 1268
11022.17 1325
11023.16 1227
11024.15 1255
11025.14 1196
11026.14 1191
11027.13 1187
11028.12 1173
11029.11 1178
11030.10 1135
11031.09 1176
11032.09 1149
11033.08 1139
11034.07 1139
11035.06 1150
11036.05 1111
11037.05 1145
11038.04 1056
11039.03 1112
11040.02 1166
11041.01 1207
11042.01 1192
11043.00 1158
11043.99 1101
11044.98 1109
11045.97 1136
11046.97 1045
11047.96 1078
11048.95 1092
11049.94 1033
11050.94 1094
11051.93 1074
11052.92 1049
11053.91 1082
11054.91 1047
11055.90 1070
11056.89 1076
11057.89 1058
11058.88 1098
11059.87 1132
11060.87 1100
11061.86 1080
11062.85 1187
11063.84 1132
11064.84 1130
11065.83 1129
11066.82 1116
11067.82 1093
11068.81 1088
11069.80 1084
11070.80 1081
11071.79 1037
11072.78 1038
11073.78 1038
11074.77 1016
11075.77 1006
11076.76 1035
11077.75 1105
11078.75 1100
11079.74 1076
11080.73 1023
11081.73 1049
11082.72 1064
11083.72 1101
11084.71 1071
11085.70 1037
11086.70 1033
11087.69 1028
11088.69 1006
11089.68 1035
11090.68 1071
11091.67 999
11092.66 1036
11093.66 999
11094.65 1008
11095.65 978
11096.64 1024
11097.64 999
11098.63 1051
11099.63 1030
11100.62 1020
11101.62 944
11102.61 984
11103.61 1004
11104.60 1012
11105.60 956
11106.59 986
11107.59 967
11108.58 946
11109.58 920
11110.57 948
11111.57 984
11112.56 971
11113.56 972
11114.55 958
11115.55 1041
11116.55 984
11117.54 1023
11118.54 981
11119.53 951
11120.53 983
11121.52 989
11122.52 981
11123.51 987
11124.51 1072
11125.51 1076
11126.50 1083
11127.50 1077
11128.49 1030
11129.49 1062
11130.49 1157
11131.48 1094
11132.48 1061
11133.48 1071
11134.47 1052
11135.47 943
11136.46 914
11137.46 967
11138.46 986
11139.45 977
11140.45 1002
11141.45 955
11142.44 926
11143.44 932
11144.44 946
11145.43 998
11146.43 935
11147.43 932
11148.43 986
11149.42 952
11150.42 939
11151.42 956
11152.41 947
11153.41 935
11154.41 911
11155.40 873
11156.40 923
11157.40 845
11158.40 947
11159.39 881
11160.39 853
11161.39 902
11162.39 881
11163.38 912
11164.38 905
11165.38 883
11166.38 839
11167.38 919
11168.37 931
11169.37 865
11170.37 882
11171.37 906
11172.37 909
11173.36 838
11174.36 864
11175.36 832
11176.36 842
11177.36 851
11178.35 850
11179.35 860
11180.35 868
11181.35 845
11182.35 916
11183.35 856
11184.34 854
11185.34 877
11186.34 873
11187.34 850
11188.34 889
11189.34 852
11190.34 877
11191.34 917
11192.34 911
11193.33 935
11194.33 870
11195.33 817
11196.33 880
11197.33 870
11198.33 883
11199.33 872
11200.33 842
11201.33 905
11202.33 882
11203.33 921
11204.33 889
11205.32 873
11206.32 817
11207.32 848
11208.32 914
11209.32 867
11210.32 829
11211.32 860
11212.32 841
11213.32 816
11214.32 863
11215.32 827
11216.32 856
11217.32 884
11218.32 861
11219.32 805
11220.32 805
11221.32 826
11222.32 883
11223.32 804
11224.32 847
11225.32 834
11226.32 883
11227.33 885
11228.33 866
11229.33 857
11230.33 855
11231.33 818
11232.33 823
11233.33 840
11234.33 849
11235.33 848
11236.33 862
11237.33 844
11238.33 778
11239.33 815
11240.34 809
11241.34 818
11242.34 833
11243.34 808
11244.34 802
11245.34 850
11246.34 809
11247.34 843
11248.35 808
11249.35 832
11250.35 846
11251.35 866
11252.35 830
11253.35 808
11254.35 868
11255.36 838
11256.36 835
11257.36 867
11258.36 858
11259.36 869
11260.37 950
11261.37 878
11262.37 859
11263.37 817
11264.37 826
11265.38 878
11266.38 868
11267.38 842
11268.38 888
11269.39 874
11270.39 871
11271.39 880
11272.39 939
11273.40 946
11274.40 902
11275.40 912
11276.40 929
11277.41 940
11278.41 930
11279.41 882
11280.41 892
11281.42 956
11282.42 929
11283.42 921
11284.43 919
11285.43 940
11286.43 924
11287.44 891
11288.44 912
11289.44 889
11290.45 883
11291.45 887
11292.45 941
11293.46 878
11294.46 832
11295.46 861
11296.47 864
11297.47 841
11298.47 820
11299.48 817
11300.48 783
11301.48 868
11302.49 880
11303.49 867
11304.50 875
11305.50 880
11306.50 886
11307.51 869
11308.51 893
11309.52 887
11310.52 962
11311.52 956
11312.53 995
11313.53 974
11314.54 942
11315.54 1010
11316.55 1035
11317.55 1034
11318.56 995
11319.56 954
11320.56 973
11321.57 868
11322.57 889
11323.58 868
11324.58 868
11325.59 870
11326.59 848
11327.60 834
11328.60 839
11329.61 834
11330.61 787
11331.62 798
11332.62 778
11333.63 797
11334.63 811
11335.64 818
11336.65 749
11337.65 801
11338.66 807
11339.66 816
11340.67 837
11341.67 821
11342.68 780
11343.68 742
11344.69 728
11345.70 746
11346.70 754
11347.71 765
11348.71 765
11349.72 742
11350.72 778
11351.73 809
11352.74 795
11353.74 788
11354.75 801
11355.76 798
11356.76 788
11357.77 782
11358.77 801
11359.78 799
11360.79 793
11361.79 799
11362.80 791
11363.81 795
11364.81 795
11365.82 830
11366.83 768
11367.83 766
11368.84 789
11369.85 763
11370.85 764
11371.86 767
11372.87 817
11373.87 769
11374.88 760
11375.89 793
11376.90 758
11377.90 779
11378.91 853
11379.92 874
11380.92 817
11381.93 765
11382.94 729
11383.95 750
11384.95 789
11385.96 754
11386.97 740
11387.98 799
11388.99 793
11389.99 791
11391.00 775
11392.01 784
11393.02 744
11394.02 745
11395.03 748
11396.04 796
11397.05 779
11398.06 781
11399.06 748
11400.07 734
11401.08 735
11402.09 761
11403.10 770
11404.11 748
11405.11 725
11406.12 715
11407.13 760
11408.14 740
11409.15 691
11410.16 698
11411.17 759
11412.17 755
11413.18 786
11414.19 730
11415.20 743
11416.21 808
11417.22 781
11418.23 781
11419.24 755
11420.25 808
11421.25 782
11422.26 753
11423.27 772
11424.28 793
11425.29 798
11426.30 754
11427.31 767
11428.32 752
11429.33 710
11430.34 746
11431.35 746
11432.36 776
11433.37 774
11434.38 766
11435.39 758
11436.40 775
11437.41 760
11438.42 751
11439.43 739
11440.44 733
11441.45 734
11442.46 783
11443.47 815
11444.48 787
11445.49 782
11446.50 754
11447.51 732
11448.52 762
11449.53 766
11450.54 783
11451.55 753
11452.56 748
11453.57 779
11454.58 784
11455.59 744
11456.60 808
11457.61 789
11458.62 797
11459.63 808
11460.64 828
11461.66 787
11462.67 762
11463.68 802
11464.69 794
11465.70 797
11466.71 759
11467.72 713
11468.73 738
11469.74 784
11470.76 776
11471.77 754
11472.78 771
11473.79 746
11474.80 791
11475.81 771
11476.82 739
11477.84 759
11478.85 800
11479.86 781
11480.87 780
11481.88 809
11482.89 777
11483.91 770
11484.92 808
11485.93 795
11486.94 785
11487.95 823
11488.97 802
11489.98 763
11490.99 783
11492.00 763
11493.02 812
11494.03 804
11495.04 857
11496.05 799
11497.06 806
11498.08 851
11499.09 778
11500.10 787
11501.12 781
11502.13 792
11503.14 803
11504.15 817
11505.17 769
11506.18 806
11507.19 772
11508.20 807
11509.22 760
11510.23 767
11511.24 798
11512.26 838
11513.27 813
11514.28 796
11515.30 840
11516.31 825
11517.32 799
11518.34 803
11519.35 848
11520.36 759
11521.38 736
11522.39 745
11523.40 796
11524.42 784
11525.43 774
11526.45 780
11527.46 812
11528.47 825
11529.49 838
11530.50 840
11531.52 865
11532.53 868
11533.54 828
11534.56 805
11535.57 844
11536.59 831
11537.60 844
11538.61 795
11539.63 844
11540.64 823
11541.66 872
11542.67 806
11543.69 832
11544.70 859
11545.72 847
11546.73 883
11547.74 884
11548.76 901
11549.77 873
11550.79 803
11551.80 829
11552.82 830
11553.83 857
11554.85 900
11555.86 921
11556.88 933
11557.89 938
11558.91 939
11559.92 901
11560.94 888
11561.96 952
11562.97 936
11563.99 953
11565.00 932
11566.02 972
11567.03 964
11568.05 967
11569.06 964
11570.08 950
11571.10 996
11572.11 962
11573.13 948
11574.14 936
11575.16 1034
11576.17 989
11577.19 997
11578.21 1003
11579.22 1055
11580.24 1116
11581.25 1082
11582.27 1157
11583.29 1155
11584.30 1178
11585.32 1197
11586.34 1214
11587.35 1241
11588.37 1275
11589.39 1247
11590.40 1217
11591.42 1277
11592.44 1313
11593.45 1321
11594.47 1362
11595.49 1342
11596.50 1456
11597.52 1581
11598.54 1598
11599.55 1692
11600.57 1828
11601.59 2050
11602.60 2200
11603.62 2279
11604.64 2320
11605.66 2468
11606.67 2466
11607.69 2335
11608.71 2204
11609.73 2121
11610.74 1920
11611.76 1835
11612.78 1659
11613.80 1554
11614.81 1494
11615.83 1443
11616.85 1325
11617.87 1262
11618.88 1256
11619.90 1160
11620.92 1181
11621.94 1147
11622.96 1126
11623.97 1140
11624.99 1110
11626.01 1112
11627.03 1096
11628.05 1064
11629.07 1000
11630.08 1098
11631.10 1085
11632.12 1039
11633.14 1039
11634.16 1027
11635.18 994
11636.19 999
11637.21 973
11638.23 961
11639.25 985
11640.27 1009
11641.29 1032
11642.31 999
11643.33 929
11644.34 988
11645.36 968
11646.38 949
11647.40 921
11648.42 897
11649.44 936
11650.46 945
11651.48 929
11652.50 874
11653.52 904
11654.54 910
11655.56 934
11656.58 917
11657.60 888
11658.61 890
11659.63 973
11660.65 932
11661.67 919
11662.69 962
11663.71 1005
11664.73 1009
11665.75 1021
11666.77 955
11667.79 968
11668.81 1017
11669.83 1011
11670.85 1015
11671.87 977
11672.89 1041
11673.91 967
11674.93 964
11675.95 971
11676.97 956
11678.00 951
11679.02 1053
11680.04 989
11681.06 939
11682.08 950
11683.10 1000
11684.12 957
11685.14 967
11686.16 968
11687.18 930
11688.20 1005
11689.22 988
11690.24 1018
11691.26 962
11692.29 966
11693.31 1006
11694.33 956
11695.35 910
11696.37 913
11697.39 941
11698.41 953
11699.43 979
11700.46 901
11701.48 904
11702.50 926
11703.52 941
11704.54 951
11705.56 901
11706.58 854
11707.61 905
11708.63 894
11709.65 895
11710.67 849
11711.69 836
11712.72 878
11713.74 888
11714.76 830
11715.78 849
11716.80 860
11717.83 856
11718.85 830
11719.87 841
11720.89 859
11721.92 880
11722.94 853
11723.96 888
11724.98 861
11726.01 825
11727.03 847
11728.05 876
11729.07 868
11730.10 850
11731.12 763
11732.14 824
11733.16 848
11734.19 869
11735.21 834
11736.23 871
11737.26 832
11738.28 845
11739.30 869
11740.33 808
11741.35 799
11742.37 836
11743.39 817
11744.42 855
11745.44 806
11746.47 878
11747.49 877
11748.51 861
11749.54 802
11750.56 805
11751.58 829
11752.61 805
11753.63 835
11754.65 847
11755.68 796
11756.70 788
11757.73 811
11758.75 789
11759.77 820
11760.80 833
11761.82 770
11762.85 716
11763.87 762
11764.89 796
11765.92 843
11766.94 773
11767.97 703
11768.99 767
11770.02 821
11771.04 768
11772.06 749
11773.09 762
11774.11 771
11775.14 799
11776.16 806
11777.19 767
11778.21 714
11779.24 765
11780.26 776
11781.29 708
11782.31 756
11783.34 762
11784.36 738
11785.39 761
11786.41 799
11787.44 735
11788.46 758
11789.49 794
11790.51 783
11791.54 770
11792.57 706
11793.59 793
11794.62 787
11795.64 751
11796.67 720
11797.69 751
11798.72 765
11799.74 812
11800.77 759
11801.80 728
11802.82 671
11803.85 707
11804.87 729
11805.90 751
11806.93 752
11807.95 785
11808.98 789
11810.00 771
11811.03 754
11812.06 709
11813.08 773
11814.11 738
11815.14 710
11816.16 725
11817.19 734
11818.22 768
11819.24 779
11820.27 776
11821.30 764
11822.32 745
11823.35 751
11824.38 774
11825.40 744
11826.43 730
11827.46 748
11828.48 762
11829.51 738
11830.54 816
11831.56 825
11832.59 766
11833.62 783
11834.65 776
11835.67 722
11836.70 723
11837.73 735
11838.76 767
11839.78 735
11840.81 768
11841.84 799
11842.87 776
11843.89 832
11844.92 751
11845.95 726
11846.98 732
11848.00 749
11849.03 738
11850.06 748
11851.09 782
11852.12 829
11853.14 775
11854.17 761
11855.20 744
11856.23 797
11857.26 767
11858.29 770
11859.31 775
11860.34 770
11861.37 770
11862.40 769
11863.43 802
11864.46 844
11865.48 838
11866.51 860
11867.54 795
11868.57 797
11869.60 799
11870.63 769
11871.66 837
11872.69 847
11873.72 806
11874.74 775
11875.77 765
11876.80 833
11877.83 821
11878.86 850
11879.89 812
11880.92 825
11881.95 839
11882.98 781
11884.01 737
11885.04 833
11886.07 846
11887.10 891
11888.13 804
11889.15 848
11890.18 910
11891.21 922
11892.24 885
11893.27 881
11894.30 893
11895.33 914
11896.36 935
11897.39 924
11898.42 972
11899.45 1005
11900.48 990
11901.51 1006
11902.54 1065
11903.57 1021
11904.60 1076
11905.64 1026
11906.67 1037
11907.70 1003
11908.73 1062
11909.76 1062
11910.79 987
11911.82 996
11912.85 976
11913.88 919
11914.91 914
11915.94 940
11916.97 915
11918.00 929
11919.03 936
11920.06 976
11921.10 993
11922.13 905
11923.16 934
11924.19 947
11925.22 947
11926.25 959
11927.28 1010
11928.31 1034
11929.35 1112
11930.38 1162
11931.41 1182
11932.44 1112
11933.47 1146
11934.50 1206
11935.53 1181
11936.57 1124
11937.60 1149
11938.63 1102
11939.66 1114
11940.69 1082
11941.73 1036
11942.76 1052
11943.79 949
11944.82 919
11945.85 917
11946.89 943
11947.92 879
11948.95 831
11949.98 826
11951.01 853
11952.05 851
11953.08 825
11954.11 912
11955.14 913
11956.18 876
11957.21 844
11958.24 827
11959.27 840
11960.31 873
11961.34 876
11962.37 873
11963.41 863
11964.44 863
11965.47 852
11966.50 882
11967.54 910
11968.57 903
11969.60 921
11970.64 894
11971.67 883
11972.70 921
11973.74 883
11974.77 833
11975.80 850
11976.84 855
11977.87 888
11978.90 863
11979.94 877
11980.97 814
11982.00 862
11983.04 827
11984.07 867
11985.11 880
11986.14 931
11987.17 859
11988.21 861
11989.24 870
11990.28 834
11991.31 876
11992.34 864
11993.38 932
11994.41 904
11995.45 865
11996.48 893
11997.52 1006
11998.55 949
11999.58 862
12000.62 894
12001.65 882
12002.69 924
12003.72 887
12004.76 869
12005.79 886
12006.83 907
12007.86 908
12008.90 894
12009.93 889
12010.97 906
12012.00 923
12013.04 923
12014.07 915
12015.11 896
12016.14 996
12017.18 989
12018.21 970
12019.25 936
12020.28 919
12021.32 980
12022.35 998
12023.39 954
12024.42 997
12025.46 973
12026.49 983
12027.53 1002
12028.57 944
12029.60 867
12030.64 909
12031.67 957
12032.71 968
12033.74 953
12034.78 978
12035.82 987
12036.85 989
12037.89 968
12038.92 1010
12039.96 1005
12041.00 949
12042.03 922
12043.07 968
12044.11 949
12045.14 926
12046.18 891
12047.22 882
12048.25 909
12049.29 867
12050.33 911
12051.36 978
12052.40 902
12053.44 953
12054.47 926
12055.51 981
12056.55 978
12057.58 941
12058.62 930
12059.66 944
12060.69 976
12061.73 997
12062.77 983
12063.80 994
12064.84 972
12065.88 1004
12066.92 1063
12067.95 1002
12068.99 1009
12070.03 975
12071.07 985
12072.10 1019
12073.14 1049
12074.18 1032
12075.22 993
12076.25 972
12077.29 984
12078.33 988
12079.37 992
12080.41 951
12081.44 1009
12082.48 1021
12083.52 998
12084.56 952
12085.60 974
12086.63 957
12087.67 996
12088.71 1012
12089.75 1047
12090.79 1037
12091.83 1017
12092.86 1037
12093.90 1025
12094.94 1061
12095.98 1067
12097.02 1091
12098.06 1049
12099.10 1070
12100.13 1159
12101.17 1164
12102.21 1168
12103.25 1198
12104.29 1245
12105.33 1236
12106.37 1258
12107.41 1236
12108.45 1233
12109.49 1182
12110.52 1152
12111.56 1087
12112.60 1036
12113.64 1035
12114.68 1053
12115.72 1046
12116.76 985
12117.80 986
12118.84 946
12119.88 968
12120.92 925
12121.96 897
12123.00 859
12124.04 908
12125.08 862
12126.12 913
12127.16 827
12128.20 891
12129.24 922
12130.28 914
12131.32 870
12132.36 916
12133.40 891
12134.44 835
12135.48 811
12136.52 937
12137.56 842
12138.60 824
12139.64 852
12140.68 859
12141.72 833
12142.76 866
12143.80 848
12144.84 806
12145.88 795
12146.93 803
12147.97 857
12149.01 754
12150.05 806
12151.09 808
12152.13 826
12153.17 837
12154.21 811
12155.25 818
12156.29 815
12157.34 817
12158.38 773
12159.42 784
12160.46 791
12161.50 810
12162.54 875
12163.58 863
12164.62 810
12165.67 841
12166.71 886
12167.75 914
12168.79 905
12169.83 820
12170.87 853
12171.92 819
12172.96 830
12174.00 830
12175.04 809
12176.08 817
12177.13 833
12178.17 817
12179.21 771
12180.25 814
12181.30 843
12182.34 816
12183.38 809
12184.42 790
12185.46 820
12186.51 838
12187.55 814
12188.59 808
12189.63 801
12190.68 822
12191.72 809
12192.76 852
12193.81 830
12194.85 796
12195.89 834
12196.93 843
12197.98 810
12199.02 801
12200.06 806
12201.11 854
12202.15 848
12203.19 805
12204.24 838
12205.28 846
12206.32 859
12207.37 809
12208.41 776
12209.45 798
12210.50 810
12211.54 769
12212.58 817
12213.63 800
12214.67 801
12215.71 802
12216.76 816
12217.80 793
12218.85 790
12219.89 764
12220.93 735
12221.98 798
12223.02 777
12224.07 792
12225.11 759
12226.15 830
12227.20 832
12228.24 819
12229.29 772
12230.33 820
12231.38 866
12232.42 844
12233.46 778
12234.51 770
12235.55 781
12236.60 875
12237.64 862
12238.69 799
12239.73 829
12240.78 774
12241.82 808
12242.87 844
12243.91 847
12244.96 805
12246.00 782
12247.05 816
12248.09 846
12249.14 831
12250.18 804
12251.23 786
12252.27 793
12253.32 768
12254.36 810
12255.41 790
12256.45 761
12257.50 770
12258.55 767
12259.59 803
12260.64 809
12261.68 726
12262.73 772
12263.77 698
12264.82 761
12265.87 744
12266.91 798
12267.96 813
12269.00 768
12270.05 756
12271.10 799
12272.14 796
12273.19 759
12274.23 772
12275.28 770
12276.33 751
12277.37 726
12278.42 713
12279.47 786
12280.51 791
12281.56 768
12282.61 778
12283.65 770
12284.70 772
12285.75 780
12286.79 845
12287.84 777
12288.89 770
12289.93 777
12290.98 761
12292.03 709
12293.07 753
12294.12 784
12295.17 737
12296.22 742
12297.26 732
12298.31 727
12299.36 707
12300.40 781
12301.45 767
12302.50 734
12303.55 734
12304.59 794
12305.64 774
12306.69 732
12307.74 716
12308.78 742
12309.83 764
12310.88 730
12311.93 736
12312.98 778
12314.02 759
12315.07 755
12316.12 729
12317.17 741
12318.22 702
12319.26 702
12320.31 695
12321.36 718
12322.41 736
12323.46 710
12324.51 726
12325.55 689
12326.60 704
12327.65 701
12328.70 730
12329.75 727
12330.80 748
12331.85 734
12332.89 719
12333.94 738
12334.99 685
12336.04 716
12337.09 718
12338.14 721
12339.19 726
12340.24 782
12341.29 715
12342.33 714
12343.38 708
12344.43 760
12345.48 730
12346.53 720
12347.58 726
12348.63 761
12349.68 741
12350.73 680
12351.78 692
12352.83 714
12353.88 722
12354.93 686
12355.98 724
12357.03 740
12358.08 755
12359.13 695
12360.18 762
12361.23 766
12362.28 712
12363.33 732
12364.38 741
12365.43 763
12366.48 731
12367.53 698
12368.58 699
12369.63 794
12370.68 770
12371.73 770
12372.78 729
12373.83 718
12374.88 778
12375.93 786
12376.98 710
12378.03 674
12379.08 717
12380.13 751
12381.18 741
12382.23 750
12383.29 767
12384.34 795
12385.39 767
12386.44 785
12387.49 777
12388.54 757
12389.59 738
12390.64 743
12391.69 808
12392.75 725
12393.80 698
12394.85 794
12395.90 825
12396.95 756
12398.00 733
12399.05 755
12400.11 791
12401.16 782
12402.21 747
12403.26 777
12404.31 766
12405.36 819
12406.42 758
12407.47 771
12408.52 758
12409.57 794
12410.62 803
12411.68 855
12412.73 771
12413.78 786
12414.83 717
12415.88 789
12416.94 818
12417.99 809
12419.04 791
12420.09 766
12421.15 809
12422.20 786
12423.25 777
12424.30 774
12425.36 816
12426.41 806
12427.46 803
12428.52 842
12429.57 857
12430.62 866
12431.67 863
12432.73 825
12433.78 829
12434.83 836
12435.89 847
12436.94 857
12437.99 883
12439.05 837
12440.10 855
12441.15 891
12442.21 869
12443.26 865
12444.31 833
12445.37 865
12446.42 871
12447.47 869
12448.53 900
12449.58 923
12450.63 947
12451.69 926
12452.74 929
12453.80 912
12454.85 937
12455.90 933
12456.96 942
12458.01 938
12459.07 968
12460.12 995
12461.17 1002
12462.23 1007
12463.28 1026
12464.34 1017
12465.39 1105
12466.45 1139
12467.50 1071
12468.56 1073
12469.61 1147
12470.66 1255
12471.72 1311
12472.77 1449
12473.83 1494
12474.88 1638
12475.94 1761
12476.99 1850
12478.05 1923
12479.10 1931
12480.16 1950
12481.21 1985
12482.27 1957
12483.32 1855
12484.38 1808
12485.43 1662
12486.49 1567
12487.54 1465
12488.60 1377
12489.65 1283
12490.71 1252
12491.77 1231
12492.82 1193
12493.88 1094
12494.93 1062
12495.99 1046
12497.04 966
12498.10 1000
12499.15 1004
12500.21 1004
12501.27 961
12502.32 992
12503.38 1024
12504.43 983
12505.49 914
12506.55 988
12507.60 961
12508.66 989
12509.72 979
12510.77 950
12511.83 944
12512.88 1009
12513.94 976
12515.00 944
12516.05 888
12517.11 900
12518.17 946
12519.22 931
12520.28 916
12521.34 939
12522.39 946
12523.45 902
12524.51 888
12525.56 872
12526.62 876
12527.68 905
12528.74 863
12529.79 876
12530.85 875
12531.91 900
12532.96 919
12534.02 934
12535.08 906
12536.14 905
12537.19 913
12538.25 944
12539.31 879
12540.37 966
12541.42 947
12542.48 990
12543.54 1039
12544.60 1026
12545.65 964
12546.71 986
12547.77 1083
12548.83 1009
12549.89 957
12550.94 983
12552.00 1021
12553.06 1021
12554.12 1064
12555.18 1043
12556.23 1060
12557.29 1161
12558.35 1211
12559.41 1182
12560.47 1163
12561.53 1194
12562.58 1166
12563.64 1168
12564.70 1141
12565.76 1059
12566.82 1039
12567.88 1046
12568.94 995
12570.00 1054
12571.05 1034
12572.11 1011
12573.17 1038
12574.23 1024
12575.29 1000
12576.35 966
12577.41 944
12578.47 979
12579.53 959
12580.59 950
12581.64 902
12582.70 903
12583.76 913
12584.82 922
12585.88 879
12586.94 877
12588.00 895
12589.06 935
12590.12 885
12591.18 884
12592.24 928
12593.30 883
12594.36 877
12595.42 878
12596.48 863
12597.54 845
12598.60 882
12599.66 851
12600.72 853
12601.78 904
12602.84 937
12603.90 888
12604.96 884
12606.02 824
12607.08 863
12608.14 912
12609.20 821
12610.26 792
12611.32 867
12612.38 897
12613.44 861
12614.50 839
12615.57 786
12616.63 886
12617.69 941
12618.75 934
12619.81 875
12620.87 861
12621.93 918
12622.99 947
12624.05 899
12625.11 878
12626.18 879
12627.24 932
12628.30 887
12629.36 814
12630.42 883
12631.48 870
12632.54 871
12633.60 889
12634.67 857
12635.73 856
12636.79 844
12637.85 877
12638.91 811
12639.97 827
12641.04 823
12642.10 877
12643.16 883
12644.22 817
12645.28 831
12646.35 884
12647.41 835
12648.47 793
12649.53 820
12650.59 809
12651.66 840
12652.72 821
12653.78 863
12654.84 788
12655.91 823
12656.97 836
12658.03 838
12659.09 824
12660.16 782
12661.22 842
12662.28 914
12663.34 813
12664.41 792
12665.47 817
12666.53 824
12667.60 810
12668.66 772
12669.72 804
12670.78 807
12671.85 878
12672.91 864
12673.97 845
12675.04 831
12676.10 809
12677.16 828
12678.23 798
12679.29 819
12680.35 833
12681.42 824
12682.48 836
12683.54 841
12684.61 820
12685.67 805
12686.74 796
12687.80 874
12688.86 836
12689.93 871
12690.99 871
12692.05 874
12693.12 869
12694.18 836
12695.25 914
12696.31 926
12697.37 878
12698.44 900
12699.50 938
12700.57 886
12701.63 920
12702.70 971
12703.76 959
12704.83 951
12705.89 1004
12706.95 938
12708.02 981
12709.08 922
12710.15 953
12711.21 952
12712.28 928
12713.34 911
12714.41 939
12715.47 932
12716.54 875
12717.60 932
12718.67 920
12719.73 950
12720.80 935
12721.86 957
12722.93 870
12723.99 902
12725.06 943
12726.12 916
12727.19 864
12728.26 889
12729.32 970
12730.39 929
12731.45 903
12732.52 903
12733.58 880
12734.65 893
12735.71 914
12736.78 935
12737.85 936
12738.91 911
12739.98 960
12741.04 958
12742.11 950
12743.18 927
12744.24 917
12745.31 959
12746.37 879
12747.44 915
12748.51 908
12749.57 860
12750.64 838
12751.71 853
12752.77 845
12753.84 836
12754.91 816
12755.97 806
12757.04 770
12758.11 840
12759.17 741
12760.24 847
12761.31 859
12762.37 828
12763.44 813
12764.51 799
12765.57 775
12766.64 725
12767.71 772
12768.78 835
12769.84 832
12770.91 805
12771.98 817
12773.04 742
12774.11 783
12775.18 744
12776.25 746
12777.31 767
12778.38 770
12779.45 765
12780.52 743
12781.58 715
12782.65 744
12783.72 750
12784.79 782
12785.86 772
12786.92 695
12787.99 760
12789.06 744
12790.13 768
12791.20 823
12792.26 762
12793.33 759
12794.40 790
12795.47 764
12796.54 720
12797.61 709
12798.67 710
12799.74 718
12800.81 734
12801.88 804
12802.95 752
12804.02 742
12805.09 739
12806.15 750
12807.22 723
12808.29 714
12809.36 720
12810.43 682
12811.50 718
12812.57 717
12813.64 721
12814.71 705
12815.77 725
12816.84 732
12817.91 782
12818.98 764
12820.05 727
12821.12 739
12822.19 736
12823.26 738
12824.33 742
12825.40 755
12826.47 717
12827.54 706
12828.61 715
12829.68 682
12830.75 714
12831.82 747
12832.89 742
12833.96 751
12835.03 745
12836.10 761
12837.17 682
12838.24 708
12839.31 753
12840.38 728
12841.45 690
12842.52 723
12843.59 710
12844.66 732
12845.73 716
12846.80 646
12847.87 719
12848.94 680
12850.01 675
12851.08 670
12852.15 703
12853.22 710
12854.29 701
12855.36 655
12856.43 718
12857.51 678
12858.58 712
12859.65 661
12860.72 635
12861.79 626
12862.86 665
12863.93 685
12865.00 668
12866.07 690
12867.15 648
12868.22 638
12869.29 650
12870.36 665
12871.43 646
12872.50 660
12873.57 650
12874.65 659
12875.72 630
12876.79 674
12877.86 674
12878.93 703
12880.00 639
12881.08 616
12882.15 674
12883.22 718
12884.29 669
12885.36 643
12886.44 666
12887.51 652
12888.58 675
12889.65 657
12890.72 616
12891.80 663
12892.87 625
12893.94 684
12895.01 659
12896.09 633
12897.16 579
12898.23 611
12899.30 573
12900.38 614
12901.45 608
12902.52 638
12903.60 635
12904.67 633
12905.74 668
12906.81 676
12907.89 661
12908.96 652
12910.03 669
12911.11 583
12912.18 615
12913.25 654
12914.33 668
12915.40 638
12916.47 588
12917.55 593
12918.62 658
12919.69 617
12920.77 636
12921.84 616
12922.91 582
12923.99 611
12925.06 627
12926.13 641
12927.21 591
12928.28 613
12929.36 674
12930.43 675
12931.50 596
12932.58 596
12933.65 620
12934.73 619
12935.80 585
12936.87 559
12937.95 620
12939.02 655
12940.10 661
12941.17 638
12942.25 644
12943.32 613
12944.39 620
12945.47 614
12946.54 627
12947.62 593
12948.69 634
12949.77 651
12950.84 647
12951.92 601
12952.99 566
12954.07 528
12955.14 585
12956.22 602
12957.29 635
12958.37 624
12959.44 668
12960.52 664
12961.59 593
12962.67 547
12963.74 589
12964.82 582
12965.89 579
12966.97 622
12968.04 577
12969.12 602
12970.20 618
12971.27 640
12972.35 616
12973.42 590
12974.50 599
12975.57 587
12976.65 538
12977.73 581
12978.80 542
12979.88 569
12980.95 593
12982.03 587
12983.11 601
12984.18 589
12985.26 578
12986.33 627
12987.41 606
12988.49 590
12989.56 580
12990.64 628
12991.72 619
12992.79 590
12993.87 610
12994.95 641
12996.02 596
12997.10 597
12998.18 608
12999.25 639
13000.33 671
13001.41 655
13002.48 642
13003.56 605
13004.64 598
13005.71 587
13006.79 608
13007.87 600
13008.95 625
13010.02 610
13011.10 574
13012.18 579
13013.26 615
13014.33 588
13015.41 598
13016.49 649
13017.57 635
13018.64 602
13019.72 606
13020.80 590
13021.88 598
13022.95 601
13024.03 581
13025.11 638
13026.19 616
13027.26 621
13028.34 631
13029.42 619
13030.50 584
13031.58 653
13032.66 658
13033.73 646
13034.81 636
13035.89 599
13036.97 632
13038.05 642
13039.13 663
13040.20 609
13041.28 610
13042.36 627
13043.44 673
13044.52 624
13045.60 613
13046.68 617
13047.75 651
13048.83 660
13049.91 644
13050.99 589
13052.07 631
13053.15 674
13054.23 676
13055.31 595
13056.39 618
13057.47 659
13058.54 629
13059.62 648
13060.70 607
13061.78 621
13062.86 618
13063.94 624
13065.02 594
13066.10 622
13067.18 643
13068.26 707
13069.34 678
13070.42 578
13071.50 611
13072.58 654
13073.66 642
13074.74 609
13075.82 607
13076.90 619
13077.98 646
13079.06 614
13080.14 566
13081.22 572
13082.30 601
13083.38 628
13084.46 597
13085.54 603
13086.62 569
13087.70 653
13088.78 685
13089.86 627
13090.94 632
13092.02 613
13093.10 616
13094.18 663
13095.27 677
13096.35 638
13097.43 602
13098.51 620
13099.59 664
13100.67 633
13101.75 628
13102.83 622
13103.91 653
13104.99 655
13106.08 597
13107.16 574
13108.24 607
13109.32 604
13110.40 659
13111.48 660
13112.56 612
13113.64 583
13114.73 620
13115.81 630
13116.89 629
13117.97 632
13119.05 638
13120.14 595
13121.22 634
13122.30 587
13123.38 572
13124.46 595
13125.54 584
13126.63 602
13127.71 599
13128.79 647
13129.87 651
13130.96 651
13132.04 640
13133.12 655
13134.20 655
13135.28 654
13136.37 625
13137.45 624
13138.53 572
13139.61 574
13140.70 611
13141.78 609
13142.86 643
13143.95 578
13145.03 600
13146.11 597
13147.19 630
13148.28 596
13149.36 604
13150.44 567
13151.53 594
13152.61 611
13153.69 648
13154.78 588
13155.86 642
13156.94 646
13158.03 675
13159.11 647
13160.19 622
13161.28 699
13162.36 651
13163.44 619
13164.53 614
13165.61 648
13166.69 609
13167.78 663
13168.86 645
13169.95 610
13171.03 632
13172.11 600
13173.20 605
13174.28 603
13175.37 668
13176.45 673
13177.53 678
13178.62 664
13179.70 634
13180.79 634
13181.87 638
13182.96 645
13184.04 639
13185.12 643
13186.21 648
13187.29 640
13188.38 626
13189.46 633
13190.55 632
13191.63 644
13192.72 639
13193.80 644
13194.89 590
13195.97 591
13197.06 607
13198.14 661
13199.23 606
13200.31 618
13201.40 635
13202.48 610
13203.57 660
13204.65 644
13205.74 628
13206.82 608
13207.91 618
13208.99 643
13210.08 638
13211.16 630
13212.25 616
13213.34 625
13214.42 652
13215.51 634
13216.59 645
13217.68 653
13218.76 620
13219.85 616
13220.94 619
13222.02 627
13223.11 660
13224.19 607
13225.28 601
13226.37 628
13227.45 597
13228.54 633
13229.63 665
13230.71 615
13231.80 624
13232.89 639
13233.97 655
13235.06 650
13236.14 621
13237.23 621
13238.32 646
13239.40 620
13240.49 626
13241.58 653
13242.67 649
13243.75 640
13244.84 643
13245.93 618
13247.01 632
13248.10 662
13249.19 646
13250.27 678
13251.36 674
13252.45 606
13253.54 650
13254.62 627
13255.71 693
13256.80 659
13257.89 660
13258.97 666
13260.06 611
13261.15 673
13262.24 685
13263.32 742
13264.41 649
13265.50 659
13266.59 686
13267.67 703
13268.76 638
13269.85 638
13270.94 695
13272.03 691
13273.11 684
13274.20 666
13275.29 674
13276.38 724
13277.47 667
13278.56 689
13279.64 721
13280.73 674
13281.82 707
13282.91 727
13284.00 719
13285.09 731
13286.18 712
13287.26 737
13288.35 692
13289.44 742
13290.53 744
13291.62 690
13292.71 709
13293.80 717
13294.89 711
13295.98 731
13297.06 740
13298.15 725
13299.24 726
13300.33 758
13301.42 744
13302.51 735
13303.60 817
13304.69 788
13305.78 795
13306.87 795
13307.96 809
13309.05 779
13310.14 784
13311.23 774
13312.32 805
13313.41 788
13314.50 800
13315.59 766
13316.68 770
13317.77 804
13318.86 822
13319.95 839
13321.04 794
13322.13 816
13323.22 770
13324.31 744
13325.40 742
13326.49 785
13327.58 799
13328.67 743
13329.76 757
13330.85 745
13331.94 759
13333.03 770
13334.12 771
13335.21 746
13336.30 745
13337.39 851
13338.48 850
13339.57 861
13340.66 780
13341.75 773
13342.85 833
13343.94 813
13345.03 819
13346.12 788
13347.21 770
13348.30 813
13349.39 814
13350.48 813
13351.58 806
13352.67 858
13353.76 824
13354.85 824
13355.94 835
13357.03 847
13358.12 802
13359.22 835
13360.31 849
13361.40 834
13362.49 813
13363.58 832
13364.67 883
13365.77 891
13366.86 852
13367.95 856
13369.04 864
13370.13 925
13371.23 904
13372.32 909
13373.41 881
13374.50 891
13375.60 875
13376.69 924
13377.78 813
13378.87 808
13379.97 816
13381.06 827
13382.15 819
13383.24 805
13384.34 822
13385.43 789
13386.52 796
13387.61 804
13388.71 753
13389.80 797
13390.89 780
13391.99 784
13393.08 701
13394.17 718
13395.26 730
13396.36 773
13397.45 792
13398.54 773
13399.64 760
13400.73 732
13401.82 738
13402.92 736
13404.01 749
13405.10 746
13406.20 726
13407.29 770
13408.39 752
13409.48 692
13410.57 731
13411.67 719
13412.76 717
13413.85 729
13414.95 733
13416.04 720
13417.14 727
13418.23 767
13419.32 760
13420.42 726
13421.51 788
13422.61 770
13423.70 707
13424.80 696
13425.89 725
13426.98 715
13428.08 727
13429.17 759
13430.27 719
13431.36 768
13432.46 739
13433.55 727
13434.65 772
13435.74 733
13436.84 758
13437.93 766
13439.03 765
13440.12 753
13441.22 786
13442.31 767
13443.41 697
13444.50 717
13445.60 762
13446.69 792
13447.79 753
13448.88 762
13449.98 733
13451.07 764
13452.17 727
13453.26 735
13454.36 764
13455.45 737
13456.55 777
13457.65 798
13458.74 798
13459.84 822
13460.93 805
13462.03 791
13463.12 791
13464.22 774
13465.32 799
13466.41 809
13467.51 782
13468.60 795
13469.70 778
13470.80 805
13471.89 791
13472.99 783
13474.09 799
13475.18 812
13476.28 815
13477.37 815
13478.47 765
13479.57 768
13480.66 802
13481.76 784
13482.86 764
13483.95 770
13485.05 767
13486.15 809
13487.25 864
13488.34 814
13489.44 832
13490.54 857
13491.63 888
13492.73 876
13493.83 870
13494.92 856
13496.02 873
13497.12 835
13498.22 886
13499.31 866
13500.41 867
13501.51 874
13502.61 890
13503.70 881
13504.80 931
13505.90 929
13507.00 928
13508.09 941
13509.19 935
13510.29 901
13511.39 903
13512.49 882
13513.58 864
13514.68 816
13515.78 806
13516.88 837
13517.98 816
13519.07 764
13520.17 767
13521.27 761
13522.37 798
13523.47 796
13524.57 711
13525.66 731
13526.76 770
13527.86 720
13528.96 698
13530.06 745
13531.16 729
13532.26 741
13533.35 699
13534.45 747
13535.55 725
13536.65 708
13537.75 692
13538.85 721
13539.95 759
13541.05 730
13542.15 687
13543.24 696
13544.34 720
13545.44 693
13546.54 682
13547.64 699
13548.74 664
13549.84 713
13550.94 697
13552.04 702
13553.14 705
13554.24 685
13555.34 720
13556.44 712
13557.54 717
13558.64 722
13559.74 700
13560.84 717
13561.94 727
13563.04 660
13564.14 698
13565.24 721
13566.34 748
13567.44 670
13568.54 667
13569.64 673
13570.74 679
13571.84 671
13572.94 713
13574.04 665
13575.14 700
13576.24 702
13577.34 696
13578.44 699
13579.54 700
13580.64 724
13581.74 703
13582.84 681
13583.94 665
13585.05 686
13586.15 664
13587.25 680
13588.35 679
13589.45 706
13590.55 702
13591.65 717
13592.75 692
13593.85 725
13594.95 724
13596.06 696
13597.16 675
13598.26 704
13599.36 675
13600.46 647
13601.56 723
13602.66 690
13603.77 713
13604.87 648
13605.97 664
13607.07 666
13608.17 684
13609.28 731
13610.38 704
13611.48 678
13612.58 713
13613.68 699
13614.79 683
13615.89 692
13616.99 708
13618.09 688
13619.19 664
13620.30 688
13621.40 693
13622.50 720
13623.60 691
13624.71 679
13625.81 662
13626.91 696
13628.01 729
13629.12 663
13630.22 673
13631.32 646
13632.42 680
13633.53 663
13634.63 681
13635.73 682
13636.84 711
13637.94 713
13639.04 693
13640.14 678
13641.25 691
13642.35 656
13643.45 657
13644.56 681
13645.66 688
13646.76 670
13647.87 654
13648.97 692
13650.07 667
13651.18 671
13652.28 670
13653.39 656
13654.49 682
13655.59 684
13656.70 659
13657.80 683
13658.90 691
13660.01 677
13661.11 683
13662.22 614
13663.32 613
13664.42 665
13665.53 641
13666.63 681
13667.74 660
13668.84 661
13669.94 701
13671.05 661
13672.15 664
13673.26 618
13674.36 661
13675.47 672
13676.57 662
13677.68 656
13678.78 643
13679.89 717
13680.99 693
13682.10 661
13683.20 640
13684.30 635
13685.41 675
13686.51 714
13687.62 705
13688.72 650
13689.83 659
13690.93 697
13692.04 664
13693.15 674
13694.25 721
13695.36 702
13696.46 709
13697.57 710
13698.67 697
13699.78 692
13700.88 683
13701.99 652
13703.09 664
13704.20 624
13705.31 677
13706.41 680
13707.52 699
13708.62 684
13709.73 677
13710.84 706
13711.94 697
13713.05 710
13714.15 703
13715.26 651
13716.37 671
13717.47 715
13718.58 682
13719.68 750
13720.79 730
13721.90 717
13723.00 724
13724.11 761
13725.22 738
13726.32 741
13727.43 737
13728.54 777
13729.64 795
13730.75 761
13731.86 727
13732.96 786
13734.07 785
13735.18 782
13736.28 773
13737.39 830
13738.50 767
13739.61 746
13740.71 809
13741.82 785
13742.93 754
13744.03 810
13745.14 768
13746.25 783
13747.36 807
13748.46 857
13749.57 847
13750.68 878
13751.79 851
13752.89 851
13754.00 836
13755.11 862
13756.22 847
13757.33 924
13758.43 900
13759.54 882
13760.65 868
13761.76 947
13762.87 893
13763.97 908
13765.08 926
13766.19 947
13767.30 970
13768.41 977
13769.51 1085
13770.62 1069
13771.73 1022
13772.84 1080
13773.95 1022
13775.06 1055
13776.17 1141
13777.27 1150
13778.38 1155
13779.49 1076
13780.60 1031
13781.71 1069
13782.82 1103
13783.93 1048
13785.04 987
13786.14 944
13787.25 944
13788.36 948
13789.47 931
13790.58 938
13791.69 878
13792.80 863
13793.91 888
13795.02 850
13796.13 866
13797.24 806
13798.35 854
13799.46 848
13800.57 836
13801.68 825
13802.78 841
13803.89 809
13805.00 797
13806.11 755
13807.22 836
13808.33 800
13809.44 826
13810.55 850
13811.66 829
13812.77 809
13813.88 848
13814.99 822
13816.10 778
13817.21 785
13818.32 784
13819.44 806
13820.55 775
13821.66 764
13822.77 764
13823.88 794
13824.99 757
13826.10 765
13827.21 765
13828.32 786
13829.43 826
13830.54 757
13831.65 770
13832.76 741
13833.87 755
13834.98 777
13836.10 793
13837.21 775
13838.32 826
13839.43 834
13840.54 774
13841.65 758
13842.76 764
13843.87 778
13844.99 751
13846.10 792
13847.21 758
13848.32 775
13849.43 771
13850.54 822
13851.65 770
13852.77 784
13853.88 760
13854.99 852
13856.10 801
13857.21 760
13858.33 786
13859.44 807
13860.55 833
13861.66 832
13862.77 825
13863.89 815
13865.00 784
13866.11 805
13867.22 792
13868.33 765
13869.45 801
13870.56 812
13871.67 866
13872.78 842
13873.90 859
13875.01 848
13876.12 807
13877.23 843
13878.35 821
13879.46 797
13880.57 836
13881.69 831
13882.80 816
13883.91 826
13885.02 813
13886.14 828
13887.25 856
13888.36 859
13889.48 887
13890.59 883
13891.70 876
13892.82 940
13893.93 926
13895.04 905
13896.16 904
13897.27 933
13898.38 915
13899.50 938
13900.61 990
13901.72 908
13902.84 913
13903.95 883
13905.07 925
13906.18 885
13907.29 865
13908.41 846
13909.52 848
13910.63 822
13911.75 775
13912.86 800
13913.98 796
13915.09 788
13916.21 768
13917.32 790
13918.43 762
13919.55 762
13920.66 765
13921.78 788
13922.89 766
13924.01 775
13925.12 741
13926.24 763
13927.35 716
13928.46 719
13929.58 762
13930.69 756
13931.81 737
13932.92 788
13934.04 804
13935.15 786
13936.27 745
13937.38 716
13938.50 741
13939.61 738
13940.73 727
13941.85 734
13942.96 730
13944.08 719
13945.19 693
13946.31 728
13947.42 718
13948.54 723
13949.65 714
13950.77 713
13951.88 694
13953.00 684
13954.12 703
13955.23 697
13956.35 689
13957.46 695
13958.58 689
13959.70 739
13960.81 682
13961.93 708
13963.04 703
13964.16 710
13965.28 679
13966.39 701
13967.51 732
13968.62 701
13969.74 684
13970.86 713
13971.97 696
13973.09 681
13974.21 698
13975.32 720
13976.44 690
13977.56 718
13978.67 693
13979.79 653
13980.91 655
13982.02 660
13983.14 684
13984.26 720
13985.37 671
13986.49 662
13987.61 669
13988.73 691
13989.84 658
13990.96 640
13992.08 645
13993.20 636
13994.31 651
13995.43 706
13996.55 671
13997.66 631
13998.78 657
13999.90 664
14001.02 639
14002.14 633
14003.25 690
14004.37 625
14005.49 652
14006.61 641
14007.72 602
14008.84 676
14009.96 676
14011.08 677
14012.20 702
14013.31 681
14014.43 644
14015.55 681
14016.67 665
14017.79 642
14018.91 629
14020.02 605
14021.14 656
14022.26 685
14023.38 665
14024.50 641
14025.62 631
14026.74 654
14027.85 612
14028.97 649
14030.09 657
14031.21 665
14032.33 616
14033.45 621
14034.57 667
14035.69 656
14036.81 677
14037.92 691
14039.04 618
14040.16 608
14041.28 672
14042.40 695
14043.52 667
14044.64 669
14045.76 640
14046.88 704
14048.00 634
14049.12 620
14050.24 660
14051.36 697
14052.48 672
14053.60 679
14054.72 627
14055.84 645
14056.96 623
14058.08 658
14059.20 658
14060.32 642
14061.44 686
14062.56 700
14063.68 617
14064.80 624
14065.92 638
14067.04 657
14068.16 646
14069.28 677
14070.40 679
14071.52 597
14072.64 622
14073.76 658
14074.88 719
14076.00 674
14077.12 635
14078.24 642
14079.36 669
14080.48 705
14081.60 668
14082.73 663
14083.85 679
14084.97 684
14086.09 685
14087.21 788
14088.33 689
14089.45 718
14090.57 716
14091.69 726
14092.82 705
14093.94 710
14095.06 710
14096.18 706
14097.30 745
14098.42 774
14099.54 805
14100.67 786
14101.79 818
14102.91 735
14104.03 799
14105.15 751
14106.27 753
14107.40 766
14108.52 725
14109.64 709
14110.76 779
14111.88 699
14113.01 706
14114.13 660
14115.25 652
14116.37 687
14117.50 701
14118.62 631
14119.74 678
14120.86 643
14121.98 643
14123.11 634
14124.23 608
14125.35 634
14126.48 668
14127.60 633
14128.72 634
14129.84 632
14130.97 628
14132.09 656
14133.21 651
14134.34 630
14135.46 623
14136.58 606
14137.70 614
14138.83 686
14139.95 651
14141.07 624
14142.20 609
14143.32 618
14144.44 645
14145.57 605
14146.69 613
14147.81 610
14148.94 589
14150.06 623
14151.18 629
14152.31 623
14153.43 613
14154.56 607
14155.68 614
14156.80 640
14157.93 616
14159.05 613
14160.18 616
14161.30 598
14162.42 567
14163.55 625
14164.67 602
14165.80 603
14166.92 621
14168.04 605
14169.17 612
14170.29 616
14171.42 597
14172.54 580
14173.67 624
14174.79 602
14175.92 612
14177.04 572
14178.17 610
14179.29 615
14180.41 590
14181.54 587
14182.66 587
14183.79 553
14184.91 587
14186.04 615
14187.16 592
14188.29 615
14189.41 589
14190.54 586
14191.67 534
14192.79 555
14193.92 623
14195.04 605
14196.17 568
14197.29 537
14198.42 579
14199.54 567
14200.67 573
14201.79 649
14202.92 543
14204.05 531
14205.17 563
14206.30 552
14207.42 580
14208.55 563
14209.67 585
14210.80 567
14211.93 587
14213.05 572
14214.18 576
14215.31 572
14216.43 587
14217.56 538
14218.68 573
14219.81 566
14220.94 532
14222.06 581
14223.19 538
14224.32 568
14225.44 535
14226.57 577
14227.70 587
14228.82 561
14229.95 556
14231.08 564
14232.20 571
14233.33 516
14234.46 529
14235.58 552
14236.71 561
14237.84 555
14238.97 523
14240.09 541
14241.22 546
14242.35 555
14243.47 526
14244.60 537
14245.73 551
14246.86 513
14247.98 513
14249.11 566
14250.24 527
14251.37 523
14252.49 554
14253.62 542
14254.75 512
14255.88 515
14257.01 522
14258.13 541
14259.26 527
14260.39 538
14261.52 501
14262.65 500
14263.77 548
14264.90 526
14266.03 478
14267.16 486
14268.29 505
14269.41 537
14270.54 506
14271.67 485
14272.80 538
14273.93 524
14275.06 537
14276.19 504
14277.31 543
14278.44 533
14279.57 556
14280.70 519
14281.83 507
14282.96 496
14284.09 541
14285.22 534
14286.34 522
14287.47 532
14288.60 527
14289.73 501
14290.86 506
14291.99 538
14293.12 486
14294.25 503
14295.38 498
14296.51 510
14297.64 494
14298.77 503
14299.90 508
14301.03 537
14302.16 530
14303.28 534
14304.41 508
14305.54 526
14306.67 517
14307.80 538
14308.93 509
14310.06 503
14311.19 504
14312.32 501
14313.45 516
14314.58 503
14315.71 501
14316.84 498
14317.97 548
14319.11 556
14320.24 522
14321.37 463
14322.50 501
14323.63 529
14324.76 486
14325.89 488
14327.02 476
14328.15 498
14329.28 491
14330.41 487
14331.54 478
14332.67 525
14333.80 537
14334.93 518
14336.06 522
14337.20 505
14338.33 519
14339.46 527
14340.59 513
14341.72 501
14342.85 466
14343.98 497
14345.11 552
14346.25 515
14347.38 485
14348.51 509
14349.64 514
14350.77 513
14351.90 499
14353.03 458
14354.17 480
14355.30 494
14356.43 524
14357.56 561
14358.69 543
14359.83 486
14360.96 468
14362.09 504
14363.22 521
14364.35 497
14365.49 503
14366.62 514
14367.75 505
14368.88 520
14370.01 495
14371.15 494
14372.28 523
14373.41 530
14374.54 499
14375.68 501
14376.81 514
14377.94 524
14379.07 544
14380.21 520
14381.34 520
14382.47 519
14383.61 501
14384.74 515
14385.87 488
14387.00 507
14388.14 503
14389.27 480
14390.40 526
14391.54 493
14392.67 495
14393.80 506
14394.94 482
14396.07 488
14397.20 532
14398.34 550
14399.47 522
14400.60 501
14401.74 502
14402.87 517
14404.00 507
14405.14 524
14406.27 496
14407.41 498
14408.54 521
14409.67 532
14410.81 521
14411.94 511
14413.08 567
14414.21 594
14415.34 587
14416.48 560
14417.61 506
14418.75 549
14419.88 577
14421.01 559
14422.15 587
14423.28 543
14424.42 536
14425.55 562
14426.69 519
14427.82 525
14428.96 540
14430.09 567
14431.23 591
14432.36 545
14433.50 578
14434.63 538
14435.77 536
14436.90 576
14438.04 558
14439.17 577
14440.31 545
14441.44 606
14442.58 551
14443.71 527
14444.85 548
14445.98 560
14447.12 550
14448.25 526
14449.39 547
14450.52 576
14451.66 561
14452.79 569
14453.93 598
14455.07 540
14456.20 552
14457.34 555
14458.47 553
14459.61 576
14460.74 553
14461.88 578
14463.02 537
14464.15 525
14465.29 545
14466.42 525
14467.56 530
14468.70 573
14469.83 543
14470.97 520
14472.11 537
14473.24 561
14474.38 587
14475.51 565
14476.65 598
14477.79 565
14478.92 611
14480.06 607
14481.20 582
14482.33 544
14483.47 585
14484.61 594
14485.75 554
14486.88 590
14488.02 600
14489.16 578
14490.29 659
14491.43 588
14492.57 613
14493.70 601
14494.84 610
14495.98 589
14497.12 604
14498.25 627
14499.39 608
14500.53 626
14501.67 607
14502.80 622
14503.94 597
14505.08 614
14506.22 647
14507.35 662
14508.49 642
14509.63 657
14510.77 638
14511.91 676
14513.04 681
14514.18 692
14515.32 731
14516.46 654
14517.60 707
14518.73 701
14519.87 698
14521.01 737
14522.15 727
14523.29 713
14524.43 715
14525.56 687
14526.70 728
14527.84 699
14528.98 726
14530.12 748
14531.26 717
14532.40 643
14533.53 632
14534.67 665
14535.81 666
14536.95 620
14538.09 621
14539.23 603
14540.37 589
14541.51 616
14542.65 620
14543.79 609
14544.92 571
14546.06 574
14547.20 610
14548.34 619
14549.48 585
14550.62 537
14551.76 592
14552.90 640
14554.04 575
14555.18 572
14556.32 588
14557.46 551
14558.60 594
14559.74 565
14560.88 581
14562.02 570
14563.16 597
14564.30 551
14565.44 563
14566.58 569
14567.72 539
14568.86 565
14570.00 585
14571.14 563
14572.28 597
14573.42 594
14574.56 575
14575.70 545
14576.84 573
14577.98 598
14579.12 592
14580.26 631
14581.40 604
14582.54 562
14583.68 579
14584.82 587
14585.97 557
14587.11 556
14588.25 568
14589.39 603
14590.53 568
14591.67 596
14592.81 579
14593.95 604
14595.09 581
14596.23 575
14597.38 628
14598.52 582
14599.66 596
14600.80 571
14601.94 572
14603.08 600
14604.22 597
14605.37 600
14606.51 627
14607.65 606
14608.79 574
14609.93 586
14611.07 593
14612.22 607
14613.36 591
14614.50 621
14615.64 629
14616.78 620
14617.93 584
14619.07 624
14620.21 607
14621.35 631
14622.50 630
14623.64 643
14624.78 653
14625.92 667
14627.06 648
14628.21 640
14629.35 672
14630.49 641
14631.63 648
14632.78 691
14633.92 645
14635.06 659
14636.21 695
14637.35 661
14638.49 705
14639.63 676
14640.78 714
14641.92 667
14643.06 659
14644.21 675
14645.35 631
14646.49 619
14647.64 602
14648.78 643
14649.92 638
14651.07 617
14652.21 582
14653.35 580
14654.50 564
14655.64 569
14656.78 605
14657.93 587
14659.07 584
14660.21 589
14661.36 567
14662.50 537
14663.65 575
14664.79 548
14665.93 577
14667.08 531
14668.22 500
14669.37 538
14670.51 551
14671.65 544
14672.80 565
14673.94 546
14675.09 548
14676.23 520
14677.38 525
14678.52 511
14679.66 522
14680.81 549
14681.95 533
14683.10 523
14684.24 510
14685.39 526
14686.53 512
14687.68 522
14688.82 514
14689.97 501
14691.11 520
14692.26 531
14693.40 519
14694.55 501
14695.69 467
14696.84 467
14697.98 475
14699.13 490
14700.27 496
14701.42 534
14702.56 556
14703.71 520
14704.85 453
14706.00 480
14707.15 503
14708.29 538
14709.44 505
14710.58 468
14711.73 439
14712.87 512
14714.02 500
14715.17 472
14716.31 480
14717.46 515
14718.60 533
14719.75 494
14720.90 457
14722.04 455
14723.19 478
14724.33 484
14725.48 481
14726.63 490
14727.77 478
14728.92 518
14730.07 496
14731.21 468
14732.36 459
14733.51 493
14734.65 513
14735.80 465
14736.95 482
14738.09 462
14739.24 473
14740.39 459
14741.53 437
14742.68 474
14743.83 472
14744.97 441
14746.12 465
14747.27 491
14748.42 478
14749.56 487
14750.71 476
14751.86 472
14753.00 482
14754.15 449
14755.30 428
14756.45 469
14757.59 457
14758.74 423
14759.89 471
14761.04 471
14762.18 456
14763.33 451
14764.48 479
14765.63 422
14766.78 449
14767.92 455
14769.07 481
14770.22 459
14771.37 418
14772.52 407
14773.66 419
14774.81 476
14775.96 438
14777.11 436
14778.26 417
14779.41 415
14780.55 427
14781.70 421
14782.85 407
14784.00 446
14785.15 478
14786.30 454
14787.45 414
14788.59 438
14789.74 449
14790.89 445
14792.04 437
14793.19 424
14794.34 418
14795.49 428
14796.64 457
14797.79 431
14798.94 427
14800.08 400
14801.23 448
14802.38 407
14803.53 410
14804.68 434
14805.83 433
14806.98 400
14808.13 438
14809.28 420
14810.43 384
14811.58 402
14812.73 406
14813.88 425
14815.03 432
14816.18 424
14817.33 402
14818.48 442
14819.63 429
14820.78 407
14821.93 416
14823.08 384
14824.23 428
14825.38 415
14826.53 431
14827.68 389
14828.83 392
14829.98 405
14831.13 456
14832.28 413
14833.43 400
14834.58 409
14835.73 416
14836.88 443
14838.03 420
14839.18 411
14840.33 389
14841.48 428
14842.64 420
14843.79 409
14844.94 393
14846.09 410
14847.24 442
14848.39 421
14849.54 413
14850.69 415
14851.84 434
14853.00 399
14854.15 399
14855.30 369
14856.45 385
14857.60 394
14858.75 424
14859.90 398
14861.06 407
14862.21 415
14863.36 412
14864.51 428
14865.66 391
14866.81 387
14867.97 363
14869.12 360
14870.27 357
14871.42 389
14872.57 383
14873.73 412
14874.88 395
14876.03 406
14877.18 360
14878.33 386
14879.49 416
14880.64 427
14881.79 408
14882.94 405
14884.10 401
14885.25 378
14886.40 394
14887.55 405
14888.71 410
14889.86 375
14891.01 393
14892.16 391
14893.32 404
14894.47 389
14895.62 389
14896.78 376
14897.93 384
14899.08 406
14900.23 445
14901.39 414
14902.54 386
14903.69 408
14904.85 366
14906.00 414
14907.15 388
14908.31 392
14909.46 387
14910.61 371
14911.77 404
14912.92 404
14914.08 383
14915.23 407
14916.38 406
14917.54 390
14918.69 359
14919.84 364
14921.00 403
14922.15 418
14923.31 376
14924.46 360
14925.61 401
14926.77 421
14927.92 371
14929.08 383
14930.23 411
14931.38 375
14932.54 407
14933.69 421
14934.85 433
14936.00 415
14937.16 403
14938.31 427
14939.47 426
14940.62 419
14941.78 425
14942.93 408
14944.08 366
14945.24 409
14946.39 427
14947.55 410
14948.70 394
14949.86 403
14951.01 375
14952.17 379
14953.32 374
14954.48 428
14955.64 423
14956.79 416
14957.95 361
14959.10 431
14960.26 432
14961.41 418
14962.57 434
14963.72 429
14964.88 413
14966.03 401
14967.19 434
14968.35 411
14969.50 409
14970.66 419
14971.81 427
14972.97 430
14974.12 405
14975.28 403
14976.44 419
14977.59 410
14978.75 423
14979.91 414
14981.06 430
14982.22 422
14983.37 426
14984.53 425
14985.69 407
14986.84 378
14988.00 388
14989.16 394
14990.31 430
14991.47 387
14992.63 390
14993.78 440
14994.94 424
14996.10 393
14997.25 383
14998.41 399
14999.57 426
15000.72 373
15001.88 408
15003.04 429
15004.20 422
15005.35 395
15006.51 411
15007.67 400
15008.82 369
15009.98 373
15011.14 380
15012.30 403
15013.45 380
15014.61 366
15015.77 397
15016.93 390
15018.08 398
15019.24 369
15020.40 382
15021.56 421
15022.71 354
15023.87 348
15025.03 390
15026.19 368
15027.35 403
15028.50 410
15029.66 392
15030.82 359
15031.98 343
15033.14 403
15034.30 369
15035.45 365
15036.61 399
15037.77 410
15038.93 391
15040.09 377
15041.25 375
15042.40 395
15043.56 387
15044.72 404
15045.88 405
15047.04 386
15048.20 391
15049.36 396
15050.52 370
15051.68 386
15052.83 383
15053.99 378
15055.15 354
15056.31 349
15057.47 367
15058.63 391
15059.79 396
15060.95 397
15062.11 382
15063.27 362
15064.43 376
15065.59 393
15066.75 411
15067.90 376
15069.06 380
15070.22 368
15071.38 367
15072.54 385
15073.70 375
15074.86 396
15076.02 382
15077.18 385
15078.34 357
15079.50 378
15080.66 405
15081.82 398
15082.98 384
15084.14 307
15085.30 371
15086.46 406
15087.62 382
15088.78 365
15089.95 368
15091.11 408
15092.27 393
15093.43 391
15094.59 361
15095.75 393
15096.91 416
15098.07 426
15099.23 403
15100.39 373
15101.55 387
15102.71 391
15103.87 400
15105.03 398
15106.20 383
15107.36 388
15108.52 372
15109.68 365
15110.84 368
15112.00 372
15113.16 370
15114.32 381
15115.49 368
15116.65 371
15117.81 379
15118.97 412
15120.13 366
15121.29 364
15122.46 376
15123.62 388
15124.78 420
15125.94 397
15127.10 417
15128.26 398
15129.43 385
15130.59 406
15131.75 393
15132.91 412
15134.07 383
15135.24 406
15136.40 414
15137.56 380
15138.72 356
15139.89 342
15141.05 412
15142.21 422
15143.37 383
15144.54 357
15145.70 359
15146.86 385
15148.02 376
15149.19 407
15150.35 377
15151.51 378
15152.67 395
15153.84 375
15155.00 352
15156.16 358
15157.33 407
15158.49 398
15159.65 386
15160.82 383
15161.98 360
15163.14 387
15164.31 410
15165.47 377
15166.63 386
15167.80 380
15168.96 402
15170.12 367
15171.29 398
15172.45 383
15173.61 380
15174.78 390
15175.94 396
15177.10 394
15178.27 375
15179.43 366
15180.60 400
15181.76 414
15182.92 396
15184.09 402
15185.25 393
15186.42 364
15187.58 387
15188.74 414
15189.91 378
15191.07 394
15192.24 384
15193.40 370
15194.57 371
15195.73 414
15196.90 392
15198.06 378
15199.22 386
15200.39 405
15201.55 394
15202.72 396
15203.88 408
15205.05 408
15206.21 385
15207.38 398
15208.54 389
15209.71 394
15210.87 445
15212.04 381
15213.20 395
15214.37 393
15215.53 442
15216.70 415
15217.86 407
15219.03 409
15220.20 422
15221.36 423
15222.53 399
15223.69 426
15224.86 407
15226.02 423
15227.19 413
15228.36 393
15229.52 429
15230.69 397
15231.85 402
15233.02 408
15234.18 403
15235.35 427
15236.52 453
15237.68 475
15238.85 438
15240.02 405
15241.18 394
15242.35 397
15243.51 465
15244.68 408
15245.85 401
15247.01 387
15248.18 389
15249.35 427
15250.51 439
15251.68 392
15252.85 405
15254.01 443
15255.18 380
15256.35 385
15257.51 379
15258.68 401
15259.85 391
15261.01 383
15262.18 382
15263.35 385
15264.52 383
15265.68 422
15266.85 392
15268.02 376
15269.18 374
15270.35 380
15271.52 367
15272.69 349
15273.85 364
15275.02 364
15276.19 403
15277.36 373
15278.52 386
15279.69 386
15280.86 406
15282.03 377
15283.20 363
15284.36 349
15285.53 374
15286.70 364
15287.87 391
15289.04 424
15290.20 394
15291.37 420
15292.54 366
15293.71 373
15294.88 371
15296.05 387
15297.21 363
15298.38 412
15299.55 383
15300.72 355
15301.89 354
15303.06 366
15304.22 387
15305.39 368
15306.56 389
15307.73 362
15308.90 393
15310.07 384
15311.24 384
15312.41 360
15313.58 387
15314.74 388
15315.91 401
15317.08 339
15318.25 390
15319.42 356
15320.59 365
15321.76 382
15322.93 366
15324.10 391
15325.27 413
15326.44 367
15327.61 334
15328.78 360
15329.95 359
15331.12 404
15332.29 396
15333.46 368
15334.63 337
15335.80 347
15336.97 350
15338.14 344
15339.31 356
15340.48 374
15341.65 411
15342.82 377
15343.99 348
15345.16 358
15346.33 386
15347.50 389
15348.67 423
15349.84 354
15351.01 368
15352.18 326
15353.35 380
15354.52 370
15355.69 379
15356.86 349
15358.03 389
15359.20 367
15360.37 350
15361.54 394
15362.71 386
15363.89 387
15365.06 369
15366.23 368
15367.40 354
15368.57 400
15369.74 381
15370.91 393
15372.08 371
15373.25 365
15374.43 365
15375.60 373
15376.77 356
15377.94 391
15379.11 388
15380.28 383
15381.46 398
15382.63 351
15383.80 363
15384.97 358
15386.14 411
15387.31 371
15388.49 371
15389.66 367
15390.83 412
15392.00 376
15393.17 365
15394.35 374
15395.52 384
15396.69 382
15397.86 359
15399.03 357
15400.21 374
15401.38 368
15402.55 344
15403.72 385
15404.90 365
15406.07 381
15407.24 354
15408.41 367
15409.59 381
15410.76 367
15411.93 346
15413.11 372
15414.28 374
15415.45 394
15416.62 368
15417.80 360
15418.97 373
15420.14 349
15421.32 412
15422.49 402
15423.66 377
15424.84 374
15426.01 406
15427.18 356
15428.36 390
15429.53 389
15430.70 353
15431.88 366
15433.05 361
15434.22 349
15435.40 355
15436.57 417
15437.75 397
15438.92 390
15440.09 370
15441.27 398
15442.44 377
15443.61 397
15444.79 368
15445.96 405
15447.14 397
15448.31 363
15449.49 379
15450.66 389
15451.83 404
15453.01 355
15454.18 378
15455.36 346
15456.53 390
15457.71 392
15458.88 364
15460.06 323
15461.23 336
15462.40 383
15463.58 406
15464.75 357
15465.93 370
15467.10 370
15468.28 374
15469.45 380
15470.63 350
15471.80 373
15472.98 371
15474.15 397
15475.33 368
15476.50 364
15477.68 357
15478.86 371
15480.03 363
15481.21 374
15482.38 341
15483.56 383
15484.73 420
15485.91 406
15487.08 364
15488.26 361
15489.44 353
15490.61 349
15491.79 365
15492.96 350
15494.14 361
15495.31 363
15496.49 416
15497.67 376
15498.84 384
15500.02 406
15501.20 382
15502.37 372
15503.55 392
15504.72 394
15505.90 380
15507.08 380
15508.25 380
15509.43 384
15510.61 384
15511.78 367
15512.96 374
15514.14 374
15515.31 417
15516.49 380
15517.67 369
15518.84 407
15520.02 382
15521.20 377
15522.37 391
15523.55 396
15524.73 378
15525.91 418
15527.08 407
15528.26 413
15529.44 378
15530.61 357
15531.79 395
15532.97 429
15534.15 422
15535.32 394
15536.50 410
15537.68 376
15538.86 375
15540.03 390
15541.21 390
15542.39 372
15543.57 375
15544.75 413
15545.92 403
15547.10 398
15548.28 427
15549.46 417
15550.64 382
15551.81 425
15552.99 370
15554.17 387
15555.35 401
15556.53 432
15557.70 415
15558.88 404
15560.06 420
15561.24 425
15562.42 425
15563.60 443
15564.78 445
15565.95 432
15567.13 436
15568.31 384
15569.49 411
15570.67 413
15571.85 422
15573.03 404
15574.21 370
15575.38 387
15576.56 394
15577.74 394
15578.92 408
15580.10 444
15581.28 408
15582.46 421
15583.64 430
15584.82 442
15586.00 387
15587.18 404
15588.36 459
15589.54 431
15590.72 420
15591.90 426
15593.08 449
15594.25 435
15595.43 442
15596.61 437
15597.79 444
15598.97 448
15600.15 455
15601.33 420
15602.51 482
15603.69 438
15604.87 485
15606.05 480
15607.23 456
15608.41 440
15609.60 490
15610.78 446
15611.96 471
15613.14 469
15614.32 483
15615.50 493
15616.68 468
15617.86 451
15619.04 447
15620.22 490
15621.40 459
15622.58 438
15623.76 497
15624.94 503
15626.12 495
15627.31 489
15628.49 429
15629.67 510
15630.85 503
15632.03 490
15633.21 465
15634.39 490
15635.57 484
15636.75 499
15637.94 520
15639.12 480
15640.30 508
15641.48 521
15642.66 523
15643.84 482
15645.03 492
15646.21 488
15647.39 476
15648.57 526
15649.75 567
15650.93 552
15652.12 510
15653.30 493
15654.48 520
15655.66 544
15656.84 521
15658.03 551
15659.21 557
15660.39 519
15661.57 546
15662.76 570
15663.94 555
15665.12 564
15666.30 563
15667.48 552
15668.67 517
15669.85 544
15671.03 564
15672.22 535
15673.40 552
15674.58 554
15675.76 565
15676.95 577
15678.13 562
15679.31 501
15680.50 531
15681.68 617
15682.86 631
15684.04 539
15685.23 535
15686.41 563
15687.59 559
15688.78 580
15689.96 569
15691.14 588
15692.33 564
15693.51 568
15694.69 603
15695.88 611
15697.06 609
15698.25 614
15699.43 598
15700.61 613
15701.80 640
15702.98 596
15704.16 641
15705.35 631
15706.53 636
15707.72 660
15708.90 649
15710.08 614
15711.27 675
15712.45 667
15713.64 609
15714.82 697
15716.01 722
15717.19 716
15718.37 708
15719.56 633
15720.74 695
15721.93 719
15723.11 679
15724.30 693
15725.48 655
15726.67 716
15727.85 666
15729.04 730
15730.22 713
15731.41 711
15732.59 686
15733.78 680
15734.96 692
15736.15 715
15737.33 661
15738.52 710
15739.70 676
15740.89 643
15742.07 694
15743.26 677
15744.44 719
15745.63 717
15746.81 699
15748.00 702
15749.19 744
15750.37 699
15751.56 732
15752.74 720
15753.93 688
15755.11 704
15756.30 758
15757.49 730
15758.67 726
15759.86 673
15761.04 706
15762.23 761
15763.42 717
15764.60 734
15765.79 721
15766.97 664
15768.16 670
15769.35 683
15770.53 699
15771.72 673
15772.91 718
15774.09 659
15775.28 683
15776.47 694
15777.65 678
15778.84 691
15780.03 677
15781.21 670
15782.40 655
15783.59 633
15784.77 652
15785.96 672
15787.15 674
15788.33 634
15789.52 676
15790.71 633
15791.90 651
15793.08 660
15794.27 632
15795.46 619
15796.65 633
15797.83 598
15799.02 574
15800.21 607
15801.40 595
15802.58 569
15803.77 588
15804.96 623
15806.15 601
15807.33 587
15808.52 595
15809.71 607
15810.90 569
15812.09 602
15813.27 606
15814.46 562
15815.65 585
15816.84 597
15818.03 570
15819.21 546
15820.40 611
15821.59 559
15822.78 559
15823.97 594
15825.16 610
15826.34 567
15827.53 547
15828.72 547
15829.91 572
15831.10 582
15832.29 542
15833.48 540
15834.66 550
15835.85 543
15837.04 557
15838.23 547
15839.42 506
15840.61 490
15841.80 541
15842.99 556
15844.18 542
15845.37 527
15846.56 574
15847.74 551
15848.93 531
15850.12 521
15851.31 531
15852.50 577
15853.69 579
15854.88 543
15856.07 523
15857.26 534
15858.45 606
15859.64 532
15860.83 569
15862.02 515
15863.21 567
15864.40 552
15865.59 557
15866.78 515
15867.97 483
15869.16 525
15870.35 535
15871.54 523
15872.73 550
15873.92 529
15875.11 518
15876.30 530
15877.49 528
15878.68 502
15879.87 498
15881.06 538
15882.25 512
15883.44 519
15884.64 513
15885.83 508
15887.02 518
15888.21 481
15889.40 494
15890.59 500
15891.78 520
15892.97 511
15894.16 529
15895.35 525
15896.54 544
15897.74 530
15898.93 561
15900.12 547
15901.31 504
15902.50 508
15903.69 541
15904.88 574
15906.08 527
15907.27 556
15908.46 528
15909.65 553
15910.84 546
15912.03 553
15913.23 562
15914.42 513
15915.61 538
15916.80 550
15917.99 539
15919.18 521
15920.38 532
15921.57 528
15922.76 542
15923.95 515
15925.15 516
15926.34 505
15927.53 528
15928.72 478
15929.91 436
15931.11 499
15932.30 511
15933.49 492
15934.68 524
15935.88 483
15937.07 510
15938.26 538
15939.46 513
15940.65 516
15941.84 477
15943.03 477
15944.23 461
15945.42 490
15946.61 506
15947.81 495
15949.00 462
15950.19 495
15951.39 468
15952.58 476
15953.77 452
15954.97 471
15956.16 455
15957.35 462
15958.55 441
15959.74 451
15960.93 442
15962.13 420
15963.32 465
15964.51 450
15965.71 423
15966.90 441
15968.09 448
15969.29 401
15970.48 415
15971.68 410
15972.87 429
15974.06 437
15975.26 419
15976.45 464
15977.65 424
15978.84 436
15980.04 451
15981.23 423
15982.42 417
15983.62 399
15984.81 393
15986.01 397
15987.20 404
15988.40 409
15989.59 426
15990.79 397
15991.98 391
15993.18 416
15994.37 430
15995.57 408
15996.76 418
15997.96 418
15999.15 415
16000.35 402
16001.54 413
16002.74 407
16003.93 422
16005.13 422
16006.32 382
16007.52 397
16008.71 421
16009.91 404
16011.10 394
16012.30 411
16013.49 405
16014.69 410
16015.88 405
16017.08 406
16018.28 418
16019.47 404
16020.67 415
16021.86 443
16023.06 446
16024.26 380
16025.45 381
16026.65 411
16027.84 406
16029.04 392
16030.24 409
16031.43 395
16032.63 386
16033.82 393
16035.02 396
16036.22 385
16037.41 441
16038.61 425
16039.81 354
16041.00 355
16042.20 370
16043.40 392
16044.59 421
16045.79 391
16046.99 399
16048.18 399
16049.38 397
16050.58 371
16051.77 402
16052.97 410
16054.17 357
16055.37 403
16056.56 379
16057.76 392
16058.96 348
16060.15 367
16061.35 394
16062.55 420
16063.75 387
16064.94 383
16066.14 381
16067.34 359
16068.54 376
16069.73 377
16070.93 393
16072.13 365
16073.33 385
16074.52 391
16075.72 389
16076.92 375
16078.12 395
16079.32 376
16080.51 373
16081.71 379
16082.91 373
16084.11 392
16085.31 381
16086.51 391
16087.70 402
16088.90 389
16090.10 367
16091.30 339
16092.50 355
16093.70 376
16094.89 385
16096.09 370
16097.29 387
16098.49 374
16099.69 393
16100.89 372
16102.09 386
16103.29 363
16104.48 365
16105.68 349
16106.88 386
16108.08 420
16109.28 366
16110.48 327
16111.68 367
16112.88 364
16114.08 388
16115.28 357
16116.48 385
16117.68 380
16118.88 393
16120.07 341
16121.27 379
16122.47 345
16123.67 336
16124.87 352
16126.07 346
16127.27 381
16128.47 368
16129.67 370
16130.87 362
16132.07 351
16133.27 372
16134.47 377
16135.67 362
16136.87 341
16138.07 378
16139.27 373
16140.47 373
16141.67 388
16142.87 390
16144.07 360
16145.27 359
16146.48 365
16147.68 385
16148.88 321
16150.08 335
16151.28 350
16152.48 358
16153.68 368
16154.88 351
16156.08 364
16157.28 391
16158.48 369
16159.68 396
16160.88 356
16162.09 389
16163.29 349
16164.49 339
16165.69 387
16166.89 367
16168.09 374
16169.29 377
16170.49 383
16171.70 362
16172.90 359
16174.10 377
16175.30 373
16176.50 360
16177.70 356
16178.91 397
16180.11 355
16181.31 384
16182.51 375
16183.71 354
16184.91 376
16186.12 391
16187.32 388
16188.52 374
16189.72 362
16190.93 320
16192.13 378
16193.33 438
16194.53 377
16195.73 378
16196.94 396
16198.14 382
16199.34 385
16200.54 397
16201.75 348
16202.95 346
16204.15 387
16205.35 417
16206.56 381
16207.76 372
16208.96 448
16210.17 393
16211.37 394
16212.57 385
16213.77 354
16214.98 395
16216.18 380
16217.38 414
16218.59 359
16219.79 363
16220.99 410
16222.20 401
16223.40 406
16224.60 400
16225.81 382
16227.01 431
16228.21 439
16229.42 411
16230.62 364
16231.82 417
16233.03 459
16234.23 405
16235.44 401
16236.64 404
16237.84 435
16239.05 437
16240.25 407
16241.46 400
16242.66 374
16243.86 398
16245.07 421
16246.27 429
16247.48 421
16248.68 425
16249.89 442
16251.09 443
16252.29 454
16253.50 446
16254.70 445
16255.91 449
16257.11 428
16258.32 436
16259.52 422
16260.73 454
16261.93 423
16263.14 449
16264.34 484
16265.55 454
16266.75 435
16267.96 475
16269.16 447
16270.37 422
16271.57 462
16272.78 446
16273.98 447
16275.19 459
16276.39 481
16277.60 480
16278.80 483
16280.01 526
16281.21 492
16282.42 494
16283.63 476
16284.83 476
16286.04 501
16287.24 512
16288.45 486
16289.65 509
16290.86 523
16292.07 541
16293.27 499
16294.48 487
16295.68 521
16296.89 521
16298.10 506
16299.30 467
16300.51 490
16301.71 503
16302.92 507
16304.13 507
16305.33 550
16306.54 532
16307.75 535
16308.95 558
16310.16 509
16311.37 515
16312.57 522
16313.78 552
16314.99 525
16316.19 488
16317.40 493
16318.61 501
16319.81 521
16321.02 491
16322.23 474
16323.44 494
16324.64 475
16325.85 476
16327.06 476
16328.26 473
16329.47 463
16330.68 476
16331.89 492
16333.09 465
16334.30 456
16335.51 446
16336.72 488
16337.92 458
16339.13 438
16340.34 440
16341.55 447
16342.75 445
16343.96 426
16345.17 426
16346.38 430
16347.59 386
16348.79 437
16350.00 440
16351.21 382
16352.42 411
16353.63 451
16354.84 463
16356.04 405
16357.25 411
16358.46 416
16359.67 418
16360.88 402
16362.09 391
16363.29 406
16364.50 434
16365.71 395
16366.92 409
16368.13 443
16369.34 428
16370.55 428
16371.76 399
16372.96 409
16374.17 394
16375.38 396
16376.59 400
16377.80 419
16379.01 394
16380.22 391
16381.43 409
16382.64 422
16383.85 381
16385.06 392
16386.27 408
16387.47 410
16388.68 416
16389.89 391
16391.10 425
16392.31 409
16393.52 400
16394.73 395
16395.94 418
16397.15 395
16398.36 370
16399.57 380
16400.78 405
16401.99 417
16403.20 413
16404.41 399
16405.62 401
16406.83 377
16408.04 432
16409.25 411
16410.46 392
16411.67 384
16412.88 364
16414.09 370
16415.30 356
16416.52 387
16417.73 377
16418.94 410
16420.15 370
16421.36 389
16422.57 395
16423.78 389
16424.99 375
16426.20 364
16427.41 389
16428.62 374
16429.83 423
16431.05 380
16432.26 400
16433.47 383
16434.68 378
16435.89 382
16437.10 388
16438.31 366
16439.52 378
16440.74 365
16441.95 386
16443.16 357
16444.37 386
16445.58 391
16446.79 392
16448.00 384
16449.22 355
16450.43 368
16451.64 341
16452.85 354
16454.06 340
16455.28 370
16456.49 364
16457.70 380
16458.91 367
16460.12 328
16461.34 378
16462.55 383
16463.76 362
16464.97 304
16466.19 361
16467.40 363
16468.61 348
16469.82 367
16471.04 399
16472.25 349
16473.46 388
16474.67 358
16475.89 374
16477.10 367
16478.31 365
16479.52 336
16480.74 364
16481.95 354
16483.16 327
16484.38 347
16485.59 356
16486.80 351
16488.02 362
16489.23 362
16490.44 340
16491.66 319
16492.87 338
16494.08 343
16495.30 351
16496.51 368
16497.72 364
16498.94 359
16500.15 323
16501.36 324
16502.58 354
16503.79 344
16505.00 349
16506.22 336
16507.43 327
16508.65 310
16509.86 336
16511.07 345
16512.29 394
16513.50 334
16514.72 351
16515.93 327
16517.15 354
16518.36 352
16519.57 328
16520.79 342
16522.00 361
16523.22 354
16524.43 344
16525.65 316
16526.86 317
16528.08 321
16529.29 329
16530.51 327
16531.72 324
16532.93 350
16534.15 355
16535.36 361
16536.58 352
16537.79 300
16539.01 337
16540.22 362
16541.44 337
16542.65 332
16543.87 320
16545.09 350
16546.30 362
16547.52 347
16548.73 344
16549.95 332
16551.16 317
16552.38 320
16553.59 326
16554.81 334
16556.02 323
16557.24 316
16558.46 323
16559.67 356
16560.89 333
16562.10 333
16563.32 350
16564.54 360
16565.75 341
16566.97 303
16568.18 339
16569.40 347
16570.62 333
16571.83 357
16573.05 328
16574.27 342
16575.48 337
16576.70 316
16577.91 309
16579.13 327
16580.35 370
16581.56 317
16582.78 318
16584.00 327
16585.21 313
16586.43 327
16587.65 344
16588.87 335
16590.08 322
16591.30 325
16592.52 337
16593.73 342
16594.95 323
16596.17 320
16597.38 301
16598.60 335
16599.82 361
16601.04 362
16602.25 301
16603.47 334
16604.69 324
16605.91 330
16607.12 321
16608.34 314
16609.56 318
16610.78 322
16611.99 314
16613.21 302
16614.43 326
16615.65 348
16616.87 343
16618.08 329
16619.30 316
16620.52 317
16621.74 331
16622.96 305
16624.17 312
16625.39 312
16626.61 335
16627.83 342
16629.05 335
16630.27 294
16631.48 339
16632.70 326
16633.92 311
16635.14 313
16636.36 346
16637.58 324
16638.80 303
16640.02 310
16641.23 320
16642.45 321
16643.67 330
16644.89 315
16646.11 316
16647.33 326
16648.55 324
16649.77 305
16650.99 315
16652.21 339
16653.42 331
16654.64 314
16655.86 275
16657.08 288
16658.30 295
16659.52 331
16660.74 307
16661.96 298
16663.18 294
16664.40 322
16665.62 361
16666.84 328
16668.06 309
16669.28 314
16670.50 317
16671.72 334
16672.94 319
16674.16 304
16675.38 295
16676.60 294
16677.82 297
16679.04 304
16680.26 281
16681.48 323
16682.70 340
16683.92 323
16685.14 309
16686.36 311
16687.58 343
16688.80 301
16690.02 326
16691.24 315
16692.46 327
16693.69 311
16694.91 336
16696.13 306
16697.35 299
16698.57 269
16699.79 298
16701.01 295
16702.23 295
16703.45 336
16704.67 320
16705.90 318
16707.12 301
16708.34 317
16709.56 317
16710.78 328
16712.00 296
16713.22 313
16714.44 323
16715.67 310
16716.89 292
16718.11 324
16719.33 320
16720.55 295
16721.77 297
16723.00 304
16724.22 303
16725.44 313
16726.66 336
16727.88 319
16729.11 310
16730.33 325
16731.55 340
16732.77 301
16733.99 303
16735.22 320
16736.44 323
16737.66 342
16738.88 262
16740.11 295
16741.33 350
16742.55 311
16743.77 320
16745.00 305
16746.22 316
16747.44 327
16748.67 300
16749.89 321
16751.11 310
16752.33 303
16753.56 322
16754.78 302
16756.00 274
16757.23 288
16758.45 292
16759.67 293
16760.90 304
16762.12 289
16763.34 278
16764.57 276
16765.79 329
16767.01 292
16768.24 302
16769.46 314
16770.68 328
16771.91 276
16773.13 304
16774.35 307
16775.58 305
16776.80 319
16778.02 309
16779.25 294
16780.47 307
16781.70 339
16782.92 317
16784.14 289
16785.37 270
16786.59 308
16787.82 304
16789.04 300
16790.27 341
16791.49 299
16792.71 283
16793.94 297
16795.16 313
16796.39 302
16797.61 299
16798.84 297
16800.06 325
16801.29 302
16802.51 288
16803.74 303
16804.96 326
16806.19 330
16807.41 324
16808.64 294
16809.86 320
16811.09 295
16812.31 312
16813.54 324
16814.76 310
16815.99 306
16817.21 304
16818.44 303
16819.66 315
16820.89 295
16822.11 280
16823.34 314
16824.56 314
16825.79 302
16827.01 328
16828.24 332
16829.47 346
16830.69 359
16831.92 323
16833.14 335
16834.37 316
16835.60 330
16836.82 337
16838.05 334
16839.27 342
16840.50 372
16841.73 372
16842.95 311
16844.18 343
16845.40 366
16846.63 387
16847.86 382
16849.08 360
16850.31 362
16851.54 348
16852.76 344
16853.99 359
16855.22 405
16856.44 358
16857.67 362
16858.90 350
16860.12 328
16861.35 366
16862.58 373
16863.80 358
16865.03 387
16866.26 386
16867.49 382
16868.71 382
16869.94 357
16871.17 362
16872.39 376
16873.62 448
16874.85 401
16876.08 388
16877.30 374
16878.53 376
16879.76 395
16880.99 421
16882.21 431
16883.44 444
16884.67 430
16885.90 414
16887.13 439
16888.35 429
16889.58 411
16890.81 410
16892.04 444
16893.27 451
16894.49 431
16895.72 389
16896.95 433
16898.18 425
16899.41 395
16900.63 367
16901.86 410
16903.09 420
16904.32 412
16905.55 377
16906.78 401
16908.01 376
16909.23 360
16910.46 411
16911.69 378
16912.92 372
16914.15 369
16915.38 389
16916.61 367
16917.84 350
16919.06 391
16920.29 391
16921.52 374
16922.75 348
16923.98 357
16925.21 347
16926.44 352
16927.67 345
16928.90 352
16930.13 343
16931.36 356
16932.59 317
16933.82 307
16935.05 345
16936.27 354
16937.50 354
16938.73 363
16939.96 347
16941.19 332
16942.42 357
16943.65 354
16944.88 337
16946.11 337
16947.34 326
16948.57 335
16949.80 327
16951.03 300
16952.26 339
16953.49 334
16954.72 329
16955.95 352
16957.19 354
16958.42 354
16959.65 344
16960.88 326
16962.11 336
16963.34 344
16964.57 341
16965.80 352
16967.03 328
16968.26 353
16969.49 335
16970.72 346
16971.95 361
16973.18 364
16974.42 338
16975.65 298
16976.88 324
16978.11 326
16979.34 341
16980.57 373
16981.80 384
16983.03 357
16984.26 358
16985.50 359
16986.73 354
16987.96 366
16989.19 324
16990.42 335
16991.65 367
16992.89 319
16994.12 332
16995.35 316
16996.58 335
16997.81 345
16999.04 348
17000.28 365
17001.51 350
17002.74 332
17003.97 351
17005.20 371
17006.44 335
17007.67 344
17008.90 321
17010.13 341
17011.37 333
17012.60 318
17013.83 337
17015.06 362
17016.30 358
17017.53 344
17018.76 314
17019.99 333
17021.23 372
17022.46 350
17023.69 326
17024.92 329
17026.16 341
17027.39 320
17028.62 302
17029.86 307
17031.09 324
17032.32 336
17033.56 372
17034.79 343
17036.02 327
17037.26 323
17038.49 335
17039.72 310
17040.96 291
17042.19 287
17043.42 288
17044.66 308
17045.89 316
17047.12 331
17048.36 337
17049.59 343
17050.82 304
17052.06 311
17053.29 319
17054.53 288
17055.76 320
17056.99 321
17058.23 322
17059.46 298
17060.70 277
17061.93 292
17063.16 307
17064.40 294
17065.63 315
17066.87 298
17068.10 299
17069.34 302
17070.57 326
17071.81 300
17073.04 293
17074.27 326
17075.51 298
17076.74 280
17077.98 286
17079.21 270
17080.45 287
17081.68 306
17082.92 283
17084.15 295
17085.39 290
17086.62 320
17087.86 319
17089.09 305
17090.33 304
17091.56 291
17092.80 294
17094.04 288
17095.27 284
17096.51 286
17097.74 268
17098.98 304
17100.21 281
17101.45 270
17102.68 291
17103.92 342
17105.16 330
17106.39 328
17107.63 276
17108.86 287
17110.10 317
17111.33 301
17112.57 268
17113.81 283
17115.04 278
17116.28 306
17117.52 275
17118.75 273
17119.99 265
17121.22 292
17122.46 274
17123.70 294
17124.93 280
17126.17 267
17127.41 285
17128.64 296
17129.88 264
17131.12 268
17132.35 265
17133.59 270
17134.83 246
17136.06 220
17137.30 240
17138.54 223
17139.77 267
17141.01 262
17142.25 224
17143.49 252
17144.72 292
17145.96 266
17147.20 280
17148.43 323
17149.67 287
17150.91 261
17152.15 270
17153.38 286
17154.62 247
17155.86 246
17157.10 269
17158.33 286
17159.57 278
17160.81 295
17162.05 257
17163.29 289
17164.52 282
17165.76 286
17167.00 293
17168.24 296
17169.48 300
17170.71 301
17171.95 278
17173.19 261
17174.43 296
17175.67 284
17176.91 257
17178.14 259
17179.38 287
17180.62 306
17181.86 280
17183.10 272
17184.34 276
17185.57 254
17186.81 274
17188.05 270
17189.29 262
17190.53 264
17191.77 284
17193.01 280
17194.25 274
17195.49 255
17196.72 245
17197.96 269
17199.20 276
17200.44 259
17201.68 278
17202.92 278
17204.16 281
17205.40 296
17206.64 323
17207.88 261
17209.12 298
17210.36 295
17211.60 242
17212.84 289
17214.08 231
17215.32 241
17216.56 261
17217.80 272
17219.04 249
17220.28 266
17221.52 272
17222.76 290
17224.00 258
17225.24 247
17226.48 258
17227.72 282
17228.96 279
17230.20 272
17231.44 267
17232.68 270
17233.92 258
17235.16 279
17236.40 285
17237.64 257
17238.88 251
17240.12 249
17241.36 281
17242.60 252
17243.84 235
17245.08 256
17246.32 276
17247.57 261
17248.81 249
17250.05 241
17251.29 283
17252.53 253
17253.77 270
17255.01 264
17256.25 252
17257.49 241
17258.74 248
17259.98 275
17261.22 256
17262.46 267
17263.70 218
17264.94 265
17266.18 248
17267.43 247
17268.67 234
17269.91 270
17271.15 247
17272.39 243
17273.63 211
17274.88 237
17276.12 256
17277.36 276
17278.60 209
17279.84 223
17281.09 231
17282.33 260
17283.57 260
17284.81 256
17286.06 265
17287.30 244
17288.54 270
17289.78 255
17291.02 270
17292.27 246
17293.51 260
17294.75 268
17296.00 236
17297.24 212
17298.48 259
17299.72 272
17300.97 245
17302.21 256
17303.45 250
17304.70 250
17305.94 262
17307.18 259
17308.42 243
17309.67 241
17310.91 237
17312.15 250
17313.40 255
17314.64 226
17315.88 239
17317.13 268
17318.37 271
17319.61 258
17320.86 240
17322.10 251
17323.34 236
17324.59 244
17325.83 232
17327.08 246
17328.32 274
17329.56 258
17330.81 256
17332.05 235
17333.30 249
17334.54 248
17335.78 245
17337.03 252
17338.27 258
17339.52 255
17340.76 240
17342.00 270
17343.25 248
17344.49 236
17345.74 259
17346.98 263
17348.23 236
17349.47 246
17350.72 253
17351.96 255
17353.21 260
17354.45 291
17355.70 268
17356.94 245
17358.18 270
17359.43 271
17360.67 249
17361.92 238
17363.16 242
17364.41 242
17365.66 261
17366.90 275
17368.15 272
17369.39 234
17370.64 239
17371.88 259
17373.13 261
17374.37 251
17375.62 262
17376.86 249
17378.11 269
17379.35 256
17380.60 273
17381.85 239
17383.09 227
17384.34 222
17385.58 239
17386.83 239
17388.08 241
17389.32 241
17390.57 264
17391.81 251
17393.06 247
17394.31 256
17395.55 231
17396.80 248
17398.04 233
17399.29 254
17400.54 251
17401.78 251
17403.03 243
17404.28 243
17405.52 244
17406.77 253
17408.02 234
17409.26 262
17410.51 250
17411.76 246
17413.00 253
17414.25 228
17415.50 267
17416.75 254
17417.99 239
17419.24 275
17420.49 257
17421.73 271
17422.98 254
17424.23 261
17425.48 277
17426.72 221
17427.97 250
17429.22 251
17430.46 271
17431.71 264
17432.96 273
17434.21 255
17435.46 259
17436.70 255
17437.95 288
17439.20 265
17440.45 265
17441.69 256
17442.94 254
17444.19 265
17445.44 235
17446.69 266
17447.93 234
17449.18 233
17450.43 242
17451.68 277
17452.93 226
17454.18 254
17455.42 224
17456.67 221
17457.92 274
17459.17 261
17460.42 257
17461.67 265
17462.92 266
17464.16 259
17465.41 246
17466.66 253
17467.91 258
17469.16 242
17470.41 260
17471.66 260
17472.91 296
17474.16 266
17475.40 248
17476.65 272
17477.90 284
17479.15 286
17480.40 241
17481.65 262
17482.90 274
17484.15 247
17485.40 228
17486.65 227
17487.90 249
17489.15 246
17490.40 229
17491.65 270
17492.90 272
17494.15 270
17495.40 252
17496.65 280
17497.90 249
17499.15 254
17500.40 245
17501.65 260
17502.90 263
17504.15 239
17505.40 260
17506.65 246
17507.90 256
17509.15 248
17510.40 278
17511.65 233
17512.90 279
17514.15 230
17515.40 278
17516.65 257
17517.90 234
17519.15 255
17520.40 267
17521.65 276
17522.90 269
17524.15 248
17525.41 248
17526.66 269
17527.91 269
17529.16 239
17530.41 236
17531.66 270
17532.91 250
17534.16 253
17535.41 275
17536.67 224
17537.92 260
17539.17 241
17540.42 256
17541.67 233
17542.92 270
17544.17 262
17545.43 248
17546.68 245
17547.93 268
17549.18 246
17550.43 251
17551.68 237
17552.94 274
17554.19 274
17555.44 303
17556.69 261
17557.94 260
17559.20 265
17560.45 252
17561.70 274
17562.95 243
17564.21 245
17565.46 229
17566.71 287
17567.96 239
17569.21 253
17570.47 248
17571.72 267
17572.97 240
17574.22 249
17575.48 242
17576.73 253
17577.98 273
17579.24 271
17580.49 283
17581.74 258
17582.99 272
17584.25 241
17585.50 275
17586.75 253
17588.01 285
17589.26 275
17590.51 281
17591.77 261
17593.02 250
17594.27 273
17595.53 250
17596.78 270
17598.03 237
17599.29 243
17600.54 226
17601.79 258
17603.05 245
17604.30 272
17605.56 255
17606.81 245
17608.06 239
17609.32 282
17610.57 262
17611.82 217
17613.08 254
17614.33 264
17615.59 261
17616.84 243
17618.10 254
17619.35 260
17620.60 277
17621.86 234
17623.11 266
17624.37 265
17625.62 259
17626.88 282
17628.13 279
17629.39 247
17630.64 265
17631.89 253
17633.15 249
17634.40 233
17635.66 242
17636.91 259
17638.17 257
17639.42 262
17640.68 267
17641.93 283
17643.19 263
17644.44 249
17645.70 297
17646.95 288
17648.21 263
17649.47 238
17650.72 265
17651.98 257
17653.23 228
17654.49 216
17655.74 218
17657.00 237
17658.25 253
17659.51 214
17660.77 247
17662.02 253
17663.28 263
17664.53 237
17665.79 248
17667.04 277
17668.30 265
17669.56 256
17670.81 247
17672.07 257
17673.33 243
17674.58 253
17675.84 228
17677.09 258
17678.35 246
17679.61 256
17680.86 244
17682.12 252
17683.38 244
17684.63 268
17685.89 262
17687.15 251
17688.40 236
17689.66 236
17690.92 254
17692.17 231
17693.43 254
17694.69 232
17695.94 254
17697.20 246
17698.46 286
17699.72 267
17700.97 258
17702.23 234
17703.49 241
17704.74 227
17706.00 243
17707.26 260
17708.52 237
17709.77 214
17711.03 231
17712.29 229
17713.55 235
17714.80 248
17716.06 235
17717.32 243
17718.58 257
17719.84 257
17721.09 241
17722.35 229
17723.61 245
17724.87 253
17726.13 258
17727.38 247
17728.64 254
17729.90 241
17731.16 266
17732.42 222
17733.67 243
17734.93 231
17736.19 260
17737.45 246
17738.71 276
17739.97 250
17741.23 264
17742.48 242
17743.74 229
17745.00 242
17746.26 251
17747.52 259
17748.78 261
17750.04 273
17751.30 228
17752.55 253
17753.81 258
17755.07 263
17756.33 214
17757.59 258
17758.85 254
17760.11 232
17761.37 217
17762.63 239
17763.89 257
17765.15 221
17766.41 229
17767.67 237
17768.93 264
17770.19 255
17771.45 256
17772.70 238
17773.96 252
17775.22 238
17776.48 266
17777.74 255
17779.00 256
17780.26 254
17781.52 270
17782.78 264
17784.04 274
17785.30 227
17786.56 236
17787.82 246
17789.09 234
17790.35 265
17791.61 265
17792.87 254
17794.13 253
17795.39 235
17796.65 220
17797.91 260
17799.17 252
17800.43 252
17801.69 233
17802.95 213
17804.21 235
17805.47 226
17806.73 263
17808.00 241
17809.26 231
17810.52 238
17811.78 239
17813.04 237
17814.30 236
17815.56 238
17816.82 240
17818.08 244
17819.35 252
17820.61 243
17821.87 233
17823.13 242
17824.39 227
17825.65 232
17826.92 227
17828.18 225
17829.44 244
17830.70 226
17831.96 246
17833.22 236
17834.49 243
17835.75 241
17837.01 220
17838.27 253
17839.53 259
17840.80 236
17842.06 237
17843.32 249
17844.58 249
17845.85 237
17847.11 212
17848.37 232
17849.63 252
17850.89 245
17852.16 250
17853.42 223
17854.68 236
17855.95 204
17857.21 255
17858.47 253
17859.73 225
17861.00 214
17862.26 211
17863.52 245
17864.79 258
17866.05 256
17867.31 220
17868.57 226
17869.84 228
17871.10 257
17872.36 227
17873.63 229
17874.89 243
17876.15 232
17877.42 237
17878.68 226
17879.94 217
17881.21 244
17882.47 226
17883.74 202
17885.00 208
17886.26 228
17887.53 234
17888.79 223
17890.05 242
17891.32 227
17892.58 251
17893.85 239
17895.11 241
17896.37 225
17897.64 226
17898.90 241
17900.17 235
17901.43 236
17902.70 202
17903.96 221
17905.22 231
17906.49 242
17907.75 212
17909.02 231
17910.28 220
17911.55 230
17912.81 226
17914.08 221
17915.34 224
17916.61 245
17917.87 240
17919.14 200
17920.40 230
17921.67 239
17922.93 223
17924.20 229
17925.46 207
17926.73 222
17927.99 220
17929.26 228
17930.52 247
17931.79 227
17933.05 220
17934.32 225
17935.58 243
17936.85 228
17938.12 226
17939.38 233
17940.65 247
17941.91 222
17943.18 217
17944.44 235
17945.71 242
17946.98 216
17948.24 222
17949.51 238
17950.77 237
17952.04 223
17953.31 208
17954.57 230
17955.84 256
17957.10 224
17958.37 225
17959.64 229
17960.90 248
17962.17 238
17963.44 243
17964.70 196
17965.97 216
17967.24 205
17968.50 243
17969.77 240
17971.04 253
17972.30 215
17973.57 252
17974.84 204
17976.10 213
17977.37 219
17978.64 228
17979.91 232
17981.17 251
17982.44 234
17983.71 207
17984.97 213
17986.24 196
17987.51 209
17988.78 222
17990.04 212
17991.31 224
17992.58 221
17993.85 237
17995.11 237
17996.38 237
17997.65 239
17998.92 245
18000.18 247
18001.45 236
18002.72 249
18003.99 218
18005.26 206
18006.52 219
18007.79 236
18009.06 242
18010.33 253
18011.60 226
18012.86 198
18014.13 227
18015.40 215
18016.67 225
18017.94 223
18019.21 231
18020.47 208
18021.74 215
18023.01 232
18024.28 217
18025.55 215
18026.82 202
18028.09 219
18029.36 205
18030.62 238
18031.89 236
18033.16 211
18034.43 231
18035.70 220
18036.97 205
18038.24 215
18039.51 259
18040.78 211
18042.05 201
18043.32 213
18044.59 245
18045.85 241
18047.12 241
18048.39 217
18049.66 238
18050.93 218
18052.20 250
18053.47 232
18054.74 208
18056.01 191
18057.28 243
18058.55 229
18059.82 215
18061.09 218
18062.36 212
18063.63 237
18064.90 208
18066.17 212
18067.44 203
18068.71 237
18069.98 217
18071.25 232
18072.52 242
18073.79 203
18075.06 217
18076.33 237
18077.60 224
18078.87 206
18080.15 213
18081.42 222
18082.69 221
18083.96 212
18085.23 223
18086.50 226
18087.77 253
18089.04 222
18090.31 233
18091.58 215
18092.85 245
18094.12 242
18095.40 252
18096.67 230
18097.94 237
18099.21 235
18100.48 225
18101.75 249
18103.02 193
18104.30 208
18105.57 220
18106.84 216
18108.11 200
18109.38 234
18110.65 250
18111.92 238
18113.20 223
18114.47 217
18115.74 195
18117.01 209
18118.28 224
18119.56 195
18120.83 226
18122.10 202
18123.37 240
18124.64 239
18125.92 235
18127.19 228
18128.46 252
18129.73 230
18131.01 247
18132.28 208
18133.55 220
18134.82 244
18136.10 225
18137.37 217
18138.64 223
18139.91 229
18141.19 239
18142.46 210
18143.73 215
18145.01 215
18146.28 207
18147.55 247
18148.82 202
18150.10 224
18151.37 188
18152.64 262
18153.92 264
18155.19 247
18156.46 216
18157.74 210
18159.01 219
18160.28 233
18161.56 208
18162.83 225
18164.10 222
18165.38 243
18166.65 260
18167.93 236
18169.20 208
18170.47 237
18171.75 268
18173.02 229
18174.29 225
18175.57 215
18176.84 231
18178.12 222
18179.39 205
18180.66 217
18181.94 200
18183.21 218
18184.49 216
18185.76 223
18187.04 196
18188.31 202
18189.59 211
18190.86 216
18192.13 212
18193.41 188
18194.68 228
18195.96 221
18197.23 225
18198.51 190
18199.78 206
18201.06 228
18202.33 225
18203.61 211
18204.88 216
18206.16 213
18207.43 223
18208.71 214
18209.98 254
18211.26 243
18212.53 217
18213.81 227
18215.08 224
18216.36 213
18217.63 191
18218.91 210
18220.19 224
18221.46 214
18222.74 214
18224.01 219
18225.29 189
18226.56 201
18227.84 214
18229.12 201
18230.39 225
18231.67 221
18232.94 235
18234.22 209
18235.50 202
18236.77 201
18238.05 233
18239.32 226
18240.60 236
18241.88 218
18243.15 214
18244.43 206
18245.71 209
18246.98 210
18248.26 206
18249.54 207
18250.81 241
18252.09 250
18253.37 255
18254.64 231
18255.92 228
18257.20 258
18258.47 244
18259.75 223
18261.03 211
18262.30 231
18263.58 213
18264.86 217
18266.13 222
18267.41 222
18268.69 210
18269.97 233
18271.24 205
18272.52 212
18273.80 199
18275.08 227
18276.35 230
18277.63 202
18278.91 249
18280.19 216
18281.46 220
18282.74 218
18284.02 236
18285.30 235
18286.58 225
18287.85 216
18289.13 187
18290.41 202
18291.69 197
18292.97 215
18294.24 214
18295.52 221
18296.80 206
18298.08 229
18299.36 216
18300.63 227
18301.91 229
18303.19 238
18304.47 226
18305.75 214
18307.03 216
18308.31 217
18309.58 206
18310.86 210
18312.14 216
18313.42 240
18314.70 226
18315.98 197
18317.26 202
18318.54 213
18319.82 220
18321.09 222
18322.37 215
18323.65 224
18324.93 271
18326.21 214
18327.49 232
18328.77 211
18330.05 215
18331.33 225
18332.61 233
18333.89 216
18335.17 239
18336.45 202
18337.73 225
18339.01 222
18340.29 216
18341.57 208
18342.85 228
18344.13 216
18345.41 255
18346.69 215
18347.97 192
18349.25 213
18350.53 201
18351.81 213
18353.09 215
18354.37 228
18355.65 222
18356.93 197
18358.21 197
18359.49 205
18360.77 226
18362.05 216
18363.33 232
18364.61 219
18365.89 177
18367.17 194
18368.45 198
18369.73 216
18371.01 219
18372.29 196
18373.58 231
18374.86 213
18376.14 195
18377.42 207
18378.70 229
18379.98 216
18381.26 214
18382.54 239
18383.82 210
18385.11 189
18386.39 232
18387.67 206
18388.95 205
18390.23 206
18391.51 199
18392.79 231
18394.08 233
18395.36 218
18396.64 218
18397.92 206
18399.20 209
18400.49 230
18401.77 232
18403.05 220
18404.33 198
18405.61 212
18406.90 208
18408.18 219
18409.46 205
18410.74 221
18412.02 217
18413.31 253
18414.59 223
18415.87 221
18417.15 218
18418.44 226
18419.72 210
18421.00 234
18422.28 239
18423.57 236
18424.85 254
18426.13 230
18427.41 210
18428.70 199
18429.98 239
18431.26 234
18432.55 199
18433.83 206
18435.11 233
18436.40 237
18437.68 205
18438.96 209
18440.25 214
18441.53 226
18442.81 202
18444.10 227
18445.38 213
18446.66 209
18447.95 232
18449.23 214
18450.51 218
18451.80 198
18453.08 212
18454.36 212
18455.65 210
18456.93 191
18458.22 190
18459.50 202
18460.78 195
18462.07 186
18463.35 201
18464.64 216
18465.92 227
18467.20 227
18468.49 212
18469.77 200
18471.06 211
18472.34 226
18473.63 192
18474.91 222
18476.19 201
18477.48 208
18478.76 231
18480.05 241
18481.33 222
18482.62 236
18483.90 237
18485.19 224
18486.47 259
18487.76 215
18489.04 216
18490.33 218
18491.61 229
18492.90 222
18494.18 223
18495.47 250
18496.75 203
18498.04 236
18499.32 200
18500.61 206
18501.89 214
18503.18 234
18504.46 214
18505.75 212
18507.04 198
18508.32 226
18509.61 247
18510.89 240
18512.18 240
18513.46 243
18514.75 209
18516.04 206
18517.32 202
18518.61 219
18519.89 229
18521.18 216
18522.47 218
18523.75 209
18525.04 230
18526.32 217
18527.61 210
18528.90 204
18530.18 190
18531.47 214
18532.76 220
18534.04 207
18535.33 213
18536.62 216
18537.90 216
18539.19 218
18540.48 213
18541.76 262
18543.05 279
18544.34 221
18545.62 227
18546.91 227
18548.20 228
18549.48 253
18550.77 222
18552.06 249
18553.35 213
18554.63 235
18555.92 233
18557.21 224
18558.50 227
18559.78 258
18561.07 231
18562.36 218
18563.65 237
18564.93 248
18566.22 233
18567.51 214
18568.80 231
18570.08 223
18571.37 253
18572.66 238
18573.95 256
18575.24 237
18576.52 207
18577.81 219
18579.10 245
18580.39 231
18581.68 231
18582.96 247
18584.25 287
18585.54 281
18586.83 251
18588.12 229
18589.41 249
18590.69 267
18591.98 275
18593.27 279
18594.56 254
18595.85 239
18597.14 260
18598.43 254
18599.71 252
18601.00 228
18602.29 246
18603.58 242
18604.87 243
18606.16 241
18607.45 268
18608.74 279
18610.03 272
18611.32 272
18612.61 273
18613.89 266
18615.18 294
18616.47 281
18617.76 273
18619.05 256
18620.34 256
18621.63 279
18622.92 269
18624.21 285
18625.50 264
18626.79 263
18628.08 266
18629.37 258
18630.66 240
18631.95 222
18633.24 246
18634.53 275
18635.82 261
18637.11 233
18638.40 253
18639.69 226
18640.98 225
18642.27 246
18643.56 238
18644.85 256
18646.14 259
18647.43 264
18648.72 254
18650.01 230
18651.30 244
18652.59 240
18653.89 235
18655.18 235
18656.47 242
18657.76 238
18659.05 234
18660.34 222
18661.63 211
18662.92 245
18664.21 249
18665.50 272
18666.79 223
18668.09 256
18669.38 241
18670.67 231
18671.96 231
18673.25 232
18674.54 220
18675.83 226
18677.13 217
18678.42 234
18679.71 196
18681.00 228
18682.29 233
18683.58 236
18684.88 240
18686.17 237
18687.46 220
18688.75 213
18690.04 253
18691.33 230
18692.63 227
18693.92 234
18695.21 232
18696.50 218
18697.80 212
18699.09 200
18700.38 221
18701.67 199
18702.96 225
18704.26 239
18705.55 229
18706.84 232
18708.13 219
18709.43 251
18710.72 206
18712.01 234
18713.31 227
18714.60 226
18715.89 197
18717.18 214
18718.48 202
18719.77 231
18721.06 253
18722.36 206
18723.65 238
18724.94 238
18726.24 220
18727.53 214
18728.82 233
18730.12 227
18731.41 225
18732.70 246
18734.00 207
18735.29 202
18736.58 238
18737.88 224
18739.17 205
18740.46 203
18741.76 241
18743.05 241
18744.34 234
18745.64 225
18746.93 202
18748.23 208
18749.52 211
18750.81 229
18752.11 204
18753.40 212
18754.70 189
18755.99 207
18757.29 227
18758.58 207
18759.87 210
18761.17 214
18762.46 230
18763.76 219
18765.05 189
18766.35 210
18767.64 218
18768.94 221
18770.23 230
18771.53 213
18772.82 197
18774.11 204
18775.41 228
18776.70 216
18778.00 191
18779.29 236
18780.59 244
18781.89 217
18783.18 204
18784.48 218
18785.77 195
18787.07 238
18788.36 206
18789.66 209
18790.95 216
18792.25 200
18793.54 215
18794.84 212
18796.13 196
18797.43 186
18798.73 199
18800.02 217
18801.32 211
18802.61 189
18803.91 189
18805.20 209
18806.50 193
18807.80 209
18809.09 217
18810.39 238
18811.69 227
18812.98 182
18814.28 180
18815.57 208
18816.87 205
18818.17 189
18819.46 198
18820.76 225
18822.06 206
18823.35 173
18824.65 209
18825.95 200
18827.24 204
18828.54 215
18829.84 176
18831.13 203
18832.43 177
18833.73 204
18835.02 209
18836.32 205
18837.62 228
18838.91 200
18840.21 198
18841.51 220
18842.81 227
18844.10 203
18845.40 202
18846.70 207
18848.00 203
18849.29 209
18850.59 215
18851.89 224
18853.19 210
18854.48 218
18855.78 212
18857.08 203
18858.38 220
18859.67 217
18860.97 218
18862.27 215
18863.57 212
18864.87 208
18866.16 210
18867.46 207
18868.76 188
18870.06 191
18871.36 203
18872.66 207
18873.95 203
18875.25 195
18876.55 206
18877.85 181
18879.15 219
18880.45 251
18881.74 215
18883.04 198
18884.34 191
18885.64 205
18886.94 222
18888.24 187
18889.54 209
18890.84 201
18892.13 222
18893.43 207
18894.73 191
18896.03 219
18897.33 198
18898.63 231
18899.93 210
18901.23 212
18902.53 216
18903.83 193
18905.13 225
18906.43 200
18907.73 178
18909.02 200
18910.32 191
18911.62 190
18912.92 208
18914.22 216
18915.52 222
18916.82 225
18918.12 209
18919.42 192
18920.72 172
18922.02 199
18923.32 221
18924.62 197
18925.92 199
18927.22 209
18928.52 209
18929.82 191
18931.12 188
18932.42 203
18933.72 197
18935.02 192
18936.32 192
18937.63 186
18938.93 179
18940.23 203
18941.53 202
18942.83 197
18944.13 180
18945.43 198
18946.73 192
18948.03 169
18949.33 175
18950.63 180
18951.93 181
18953.23 200
18954.54 200
18955.84 198
18957.14 197
18958.44 208
18959.74 190
18961.04 208
18962.34 205
18963.64 183
18964.95 203
18966.25 195
18967.55 209
18968.85 208
18970.15 176
18971.45 203
18972.76 184
18974.06 195
18975.36 198
18976.66 182
18977.96 196
18979.27 192
18980.57 184
18981.87 175
18983.17 196
18984.47 171
18985.78 192
18987.08 201
18988.38 190
18989.68 189
18990.98 203
18992.29 188
18993.59 189
18994.89 225
18996.19 210
18997.50 172
18998.80 194
19000.10 216
19001.40 184
19002.71 192
19004.01 199
19005.31 196
19006.62 202
19007.92 201
19009.22 180
19010.53 200
19011.83 206
19013.13 176
19014.43 192
19015.74 177
19017.04 219
19018.34 191
19019.65 190
19020.95 189
19022.25 206
19023.56 189
19024.86 201
19026.16 186
19027.47 185
19028.77 173
19030.08 167
19031.38 185
19032.68 199
19033.99 227
19035.29 225
19036.59 232
19037.90 205
19039.20 180
19040.51 191
19041.81 214
19043.11 188
19044.42 206
19045.72 196
19047.03 192
19048.33 197
19049.64 202
19050.94 191
19052.25 190
19053.55 203
19054.85 196
19056.16 211
19057.46 191
19058.77 184
19060.07 192
19061.38 203
19062.68 220
19063.99 202
19065.29 203
19066.60 194
19067.90 204
19069.21 181
19070.51 192
19071.82 186
19073.12 211
19074.43 196
19075.73 206
19077.04 192
19078.34 200
19079.65 168
19080.95 196
19082.26 210
19083.57 191
19084.87 210
19086.18 182
19087.48 180
19088.79 172
19090.09 189
19091.40 211
19092.71 232
19094.01 200
19095.32 203
19096.62 198
19097.93 235
19099.24 189
19100.54 201
19101.85 200
19103.15 188
19104.46 200
19105.77 209
19107.07 193
19108.38 211
19109.69 209
19110.99 191
19112.30 208
19113.60 185
19114.91 222
19116.22 204
19117.52 214
19118.83 194
19120.14 196
19121.45 200
19122.75 213
19124.06 212
19125.37 205
19126.67 195
19127.98 196
19129.29 208
19130.59 203
19131.90 220
19133.21 197
19134.52 208
19135.82 198
19137.13 220
19138.44 204
19139.75 201
19141.05 213
19142.36 192
19143.67 208
19144.98 182
19146.28 209
19147.59 205
19148.90 206
19150.21 210
19151.51 177
19152.82 200
19154.13 222
19155.44 229
19156.75 216
19158.05 222
19159.36 211
19160.67 242
19161.98 224
19163.29 214
19164.60 228
19165.90 231
19167.21 218
19168.52 209
19169.83 184
19171.14 207
19172.45 195
19173.75 220
19175.06 203
19176.37 208
19177.68 196
19178.99 217
19180.30 210
19181.61 191
19182.92 181
19184.23 179
19185.53 218
19186.84 219
19188.15 217
19189.46 189
19190.77 228
19192.08 225
19193.39 203
19194.70 175
19196.01 204
19197.32 187
19198.63 201
19199.94 196
19201.25 203
19202.56 216
19203.87 219
19205.17 198
19206.48 202
19207.79 190
19209.10 208
19210.41 225
19211.72 197
19213.03 208
19214.34 214
19215.65 217
19216.96 202
19218.27 222
19219.58 229
19220.89 203
19222.21 217
19223.52 206
19224.83 203
19226.14 193
19227.45 216
19228.76 192
19230.07 211
19231.38 194
19232.69 206
19234.00 200
19235.31 213
19236.62 177
19237.93 191
19239.24 180
19240.55 194
19241.86 198
19243.18 204
19244.49 197
19245.80 190
19247.11 167
19248.42 206
19249.73 210
19251.04 215
19252.35 225
19253.67 201
19254.98 203
19256.29 202
19257.60 210
19258.91 214
19260.22 208
19261.53 194
19262.85 195
19264.16 196
19265.47 196
19266.78 164
19268.09 168
19269.40 197
19270.72 187
19272.03 217
19273.34 197
19274.65 197
19275.96 194
19277.28 205
19278.59 187
19279.90 198
19281.21 193
19282.53 198
19283.84 177
19285.15 193
19286.46 194
19287.78 209
19289.09 191
19290.40 184
19291.71 222
19293.03 197
19294.34 206
19295.65 201
19296.96 191
19298.28 205
19299.59 191
19300.90 182
19302.22 194
19303.53 178
19304.84 196
19306.16 193
19307.47 207
19308.78 210
19310.10 197
19311.41 205
19312.72 207
19314.04 221
19315.35 217
19316.66 205
19317.98 219
19319.29 204
19320.60 192
19321.92 191
19323.23 175
19324.54 174
19325.86 196
19327.17 180
19328.49 194
19329.80 177
19331.11 224
19332.43 212
19333.74 207
19335.06 184
19336.37 210
19337.68 195
19339.00 214
19340.31 177
19341.63 209
19342.94 192
19344.26 179
19345.57 189
19346.89 160
19348.20 190
19349.51 205
19350.83 207
19352.14 204
19353.46 213
19354.77 179
19356.09 217
19357.40 201
19358.72 187
19360.03 166
19361.35 200
19362.66 197
19363.98 188
19365.29 180
19366.61 169
19367.92 194
19369.24 197
19370.55 188
19371.87 197
19373.19 199
19374.50 181
19375.82 192
19377.13 180
19378.45 199
19379.76 173
19381.08 207
19382.39 208
19383.71 215
19385.03 197
19386.34 186
19387.66 195
19388.97 177
19390.29 189
19391.61 157
19392.92 191
19394.24 182
19395.55 212
19396.87 183
19398.19 202
19399.50 209
19400.82 199
19402.14 190
19403.45 191
19404.77 172
19406.09 194
19407.40 197
19408.72 183
19410.04 185
19411.35 186
19412.67 235
19413.99 188
19415.30 201
19416.62 151
19417.94 195
19419.25 178
19420.57 215
19421.89 196
19423.21 194
19424.52 200
19425.84 210
19427.16 180
19428.47 184
19429.79 197
19431.11 170
19432.43 209
19433.74 187
19435.06 179
19436.38 177
19437.70 202
19439.01 179
19440.33 188
19441.65 187
19442.97 198
19444.29 189
19445.60 182
19446.92 175
19448.24 211
19449.56 244
19450.88 204
19452.19 198
19453.51 182
19454.83 175
19456.15 181
19457.47 181
19458.78 162
19460.10 163
19461.42 167
19462.74 189
19464.06 183
19465.38 202
19466.70 168
19468.01 170
19469.33 176
19470.65 179
19471.97 208
19473.29 184
19474.61 193
19475.93 200
19477.25 204
19478.57 200
19479.88 195
19481.20 177
19482.52 176
19483.84 187
19485.16 172
19486.48 180
19487.80 195
19489.12 242
19490.44 207
19491.76 203
19493.08 174
19494.40 193
19495.72 205
19497.04 199
19498.36 190
19499.68 189
19501.00 159
19502.32 211
19503.64 184
19504.96 187
19506.28 193
19507.60 192
19508.92 185
19510.24 156
19511.56 165
19512.88 180
19514.20 210
19515.52 155
19516.84 188
19518.16 197
19519.48 182
19520.80 177
19522.12 199
19523.44 200
19524.76 194
19526.08 189
19527.40 183
19528.72 202
19530.04 171
19531.36 201
19532.68 191
19534.00 217
19535.33 176
19536.65 171
19537.97 208
19539.29 197
19540.61 188
19541.93 214
19543.25 172
19544.57 182
19545.89 184
19547.22 199
19548.54 196
19549.86 188
19551.18 193
19552.50 210
19553.82 214
19555.15 184
19556.47 219
19557.79 201
19559.11 185
19560.43 153
19561.75 169
19563.08 177
19564.40 189
19565.72 173
19567.04 196
19568.36 195
19569.69 177
19571.01 196
19572.33 181
19573.65 173
19574.97 183
19576.30 176
19577.62 205
19578.94 186
19580.26 145
19581.59 167
19582.91 187
19584.23 180
19585.55 178
19586.88 176
19588.20 165
19589.52 194
19590.85 186
19592.17 166
19593.49 173
19594.81 184
19596.14 167
19597.46 179
19598.78 153
19600.11 151
19601.43 188
19602.75 172
19604.08 173
19605.40 155
19606.72 179
19608.05 178
19609.37 189
19610.69 186
19612.02 192
19613.34 170
19614.66 169
19615.99 200
19617.31 178
19618.64 185
19619.96 185
19621.28 204
19622.61 158
19623.93 172
19625.26 160
19626.58 182
19627.90 185
19629.23 164
19630.55 167
19631.88 198
19633.20 182
19634.52 178
19635.85 177
19637.17 186
19638.50 174
19639.82 176
19641.15 203
19642.47 188
19643.80 213
19645.12 188
19646.45 180
19647.77 166
19649.09 203
19650.42 185
19651.74 188
19653.07 188
19654.39 159
19655.72 171
19657.04 161
19658.37 165
19659.69 163
19661.02 162
19662.35 178
19663.67 184
19665.00 172
19666.32 182
19667.65 184
19668.97 191
19670.30 181
19671.62 165
19672.95 172
19674.27 168
19675.60 176
19676.93 169
19678.25 164
19679.58 181
19680.90 190
19682.23 191
19683.56 194
19684.88 188
19686.21 166
19687.53 168
19688.86 200
19690.19 173
19691.51 179
19692.84 197
19694.16 191
19695.49 165
19696.82 199
19698.14 169
19699.47 177
19700.80 185
19702.12 174
19703.45 197
19704.78 193
19706.10 173
19707.43 178
19708.76 175
19710.08 182
19711.41 203
19712.74 179
19714.06 185
19715.39 180
19716.72 209
19718.05 197
19719.37 229
19720.70 184
19722.03 179
19723.35 197
19724.68 206
19726.01 188
19727.34 175
19728.66 171
19729.99 216
19731.32 187
19732.65 167
19733.98 170
19735.30 166
19736.63 165
19737.96 184
19739.29 174
19740.61 183
19741.94 194
19743.27 190
19744.60 195
19745.93 150
19747.25 188
19748.58 197
19749.91 195
19751.24 191
19752.57 164
19753.90 188
19755.22 180
19756.55 179
19757.88 176
19759.21 172
19760.54 182
19761.87 192
19763.20 180
19764.52 191
19765.85 191
19767.18 189
19768.51 192
19769.84 226
19771.17 183
19772.50 179
19773.83 182
19775.16 178
19776.48 178
19777.81 159
19779.14 192
19780.47 193
19781.80 180
19783.13 193
19784.46 179
19785.79 155
19787.12 178
19788.45 196
19789.78 189
19791.11 216
19792.44 206
19793.77 184
19795.10 185
19796.43 156
19797.76 176
19799.09 174
19800.42 204
19801.75 186
19803.08 178
19804.41 166
19805.74 208
19807.07 183
19808.40 177
19809.73 179
19811.06 178
19812.39 183
19813.72 189
19815.05 188
19816.38 175
19817.71 183
19819.04 207
19820.37 205
19821.70 189
19823.03 159
19824.36 198
19825.69 161
19827.02 174
19828.35 178
19829.69 206
19831.02 188
19832.35 154
19833.68 206
19835.01 191
19836.34 196
19837.67 210
19839.00 175
19840.33 168
19841.67 183
19843.00 195
19844.33 191
19845.66 158
19846.99 183
19848.32 199
19849.65 203
19850.99 169
19852.32 177
19853.65 181
19854.98 194
19856.31 175
19857.64 178
19858.98 184
19860.31 195
19861.64 190
19862.97 164
19864.30 164
19865.64 203
19866.97 172
19868.30 199
19869.63 169
19870.97 182
19872.30 201
19873.63 193
19874.96 199
19876.29 173
19877.63 157
19878.96 199
19880.29 169
19881.63 210
19882.96 165
19884.29 183
19885.62 176
19886.96 199
19888.29 184
19889.62 176
19890.95 200
19892.29 180
19893.62 188
19894.95 197
19896.29 179
19897.62 204
19898.95 199
19900.29 228
19901.62 180
19902.95 165
19904.29 179
19905.62 184
19906.95 170
19908.29 173
19909.62 187
19910.95 163
19912.29 180
19913.62 172
19914.96 164
19916.29 208
19917.62 198
19918.96 178
19920.29 171
19921.63 187
19922.96 167
19924.29 182
19925.63 190
19926.96 179
19928.30 169
19929.63 156
19930.96 173
19932.30 193
19933.63 186
19934.97 163
19936.30 172
19937.64 166
19938.97 177
19940.31 186
19941.64 183
19942.98 161
19944.31 190
19945.64 196
19946.98 195
19948.31 189
19949.65 200
19950.98 206
19952.32 182
19953.65 195
19954.99 169
19956.32 195
19957.66 209
19959.00 197
19960.33 176
19961.67 196
19963.00 200
19964.34 200
19965.67 174
19967.01 194
19968.34 184
19969.68 185
19971.01 179
19972.35 185
19973.69 182
19975.02 182
19976.36 193
19977.69 172
19979.03 189
19980.37 200
19981.70 182
19983.04 196
19984.37 198
19985.71 191
19987.05 205
19988.38 211
19989.72 210
19991.05 215
19992.39 226
19993.73 197
19995.06 192
19996.40 204
19997.74 194
19999.07 191
20000.41 173
20001.75 182
20003.08 181
20004.42 227
20005.76 203
20007.09 182
20008.43 199
20009.77 200
20011.10 209
20012.44 171
20013.78 190
20015.12 196
20016.45 184
20017.79 199
20019.13 196
20020.47 222
20021.80 202
20023.14 201
20024.48 194
20025.81 198
20027.15 192
20028.49 188
20029.83 178
20031.17 206
20032.50 206
20033.84 202
20035.18 204
20036.52 217
20037.85 201
20039.19 194
20040.53 209
20041.87 211
20043.21 200
20044.54 217
20045.88 198
20047.22 204
20048.56 185
20049.90 192
20051.24 208
20052.57 194
20053.91 214
20055.25 203
20056.59 187
20057.93 206
20059.27 188
20060.61 201
20061.94 209
20063.28 181
20064.62 196
20065.96 178
20067.30 205
20068.64 197
20069.98 217
20071.32 211
20072.66 207
20073.99 211
20075.33 196
20076.67 214
20078.01 203
20079.35 203
20080.69 188
20082.03 236
20083.37 195
20084.71 206
20086.05 199
20087.39 183
20088.73 206
20090.07 175
20091.41 188
20092.75 197
20094.09 195
20095.43 206
20096.77 202
20098.11 193
20099.45 195
20100.79 187
20102.13 210
20103.47 194
20104.81 182
20106.15 180
20107.49 199
20108.83 202
20110.17 194
20111.51 179
20112.85 220
20114.19 233
20115.53 197
20116.87 219
20118.21 197
20119.55 173
20120.89 217
20122.23 216
20123.57 172
20124.91 177
20126.25 202
20127.60 197
20128.94 178
20130.28 155
20131.62 166
20132.96 201
20134.30 220
20135.64 172
